# Supplementary material for: Identification of Haptic Based Guiding Using Hard Reins
Source: PLoS One. 2015 Jul 22;10(7):e0132020. doi: 10.1371/journal.pone.0132020 (PMC4511788; doi:10.1371/journal.pone.0132020)
Supplement: S8 File — (ZIP) [file pone.0132020.s008.zip › Exp2_MotionData1/Subject1/path1/T1/gc1.txt]

// Start Time: 0
// Sample rate: 25.0Hz
// Scenario: 4.9
// Firmware Version: 2.6.1
Counter	Acc_X	Acc_Y	Acc_Z	Gyr_X	Gyr_Y	Gyr_Z	Mag_X	Mag_Y	Mag_Z	Quat_w	Quat_x	Quat_y	Quat_z
260	8.987405	-1.489507	-3.762955	0.016167	0.013852	0.013020	-0.517965	0.154668	0.559739	0.116959	-0.830742	-0.046109	-0.542275
261	8.951497	-1.440882	-3.754052	0.008615	0.002335	0.005684	-0.519877	0.154465	0.558789	0.117196	-0.830753	-0.046089	-0.542209
262	9.003019	-1.433114	-3.637612	0.045394	0.038833	0.009384	-0.518794	0.155134	0.558956	0.118099	-0.830264	-0.046312	-0.542742
263	9.025550	-1.493956	-3.812702	-0.000815	0.019717	-0.007203	-0.518792	0.154607	0.558378	0.118058	-0.830093	-0.046361	-0.543009
264	8.967676	-1.459310	-3.834459	-0.008075	-0.011900	-0.001669	-0.520159	0.155167	0.558698	0.117909	-0.830270	-0.046310	-0.542775
265	8.987451	-1.431063	-3.781892	-0.007231	-0.017318	-0.003483	-0.519732	0.154800	0.560446	0.117768	-0.830520	-0.046315	-0.542423
266	8.968040	-1.406302	-3.809981	-0.010368	-0.018279	-0.018170	-0.517144	0.153734	0.558720	0.117394	-0.830756	-0.046527	-0.542124
267	8.934166	-1.464329	-3.804263	-0.013870	-0.026023	-0.011758	-0.517963	0.154655	0.560011	0.117044	-0.831108	-0.046618	-0.541652
268	8.938933	-1.439890	-3.821184	-0.010392	-0.010810	-0.020029	-0.516318	0.154442	0.561075	0.116660	-0.831261	-0.046847	-0.541480
269	8.900063	-1.400033	-3.879837	-0.022128	-0.024102	-0.012694	-0.517412	0.154998	0.561391	0.116164	-0.831612	-0.046860	-0.541047
270	8.993897	-1.439503	-3.878772	0.000929	-0.030112	-0.005284	-0.516053	0.155254	0.561394	0.116110	-0.831961	-0.047013	-0.540508
271	8.871018	-1.409345	-3.893299	-0.030143	-0.015312	-0.005391	-0.515207	0.153532	0.562374	0.115568	-0.832243	-0.046798	-0.540208
272	8.924690	-1.332865	-3.839271	-0.014989	0.020494	0.011124	-0.515460	0.152141	0.562566	0.115468	-0.832098	-0.046379	-0.540490
273	8.977642	-1.416062	-3.810403	-0.000405	0.014122	0.009326	-0.515474	0.153378	0.562777	0.115605	-0.832005	-0.046173	-0.540620
274	8.909870	-1.449169	-3.837061	0.005078	0.009492	0.009323	-0.516167	0.153196	0.560998	0.115814	-0.831930	-0.046033	-0.540703
275	8.905204	-1.415262	-3.831836	0.006777	0.017178	0.003813	-0.516156	0.152623	0.561373	0.116015	-0.831783	-0.045989	-0.540890
276	8.907048	-1.460622	-3.885322	0.016409	0.030904	0.020317	-0.516715	0.153223	0.560596	0.116548	-0.831460	-0.045734	-0.541294
277	8.963136	-1.342717	-3.848017	0.015897	0.019060	0.002935	-0.518360	0.153311	0.559251	0.116891	-0.831272	-0.045800	-0.541503
278	8.928609	-1.399603	-3.926779	0.004469	0.018288	-0.014540	-0.518638	0.153730	0.559279	0.116838	-0.831081	-0.046028	-0.541788
279	8.938969	-1.361921	-3.849653	0.013998	0.019225	0.000169	-0.518636	0.153460	0.559126	0.117114	-0.830896	-0.046122	-0.542005
280	9.011120	-1.386605	-3.854926	0.006404	0.005076	-0.008987	-0.519743	0.154865	0.559085	0.117142	-0.830848	-0.046311	-0.542055
281	8.924338	-1.410279	-3.851836	-0.004505	0.012347	-0.007208	-0.519993	0.153197	0.559260	0.117019	-0.830775	-0.046344	-0.542191
282	8.936514	-1.381332	-3.847273	-0.007570	0.009155	0.015738	-0.519733	0.153132	0.557616	0.117084	-0.830740	-0.045956	-0.542264
283	8.934497	-1.325916	-3.820276	-0.003993	0.027827	0.011137	-0.519449	0.152807	0.558549	0.117176	-0.830516	-0.045657	-0.542612
284	9.022990	-1.415645	-3.865217	-0.006607	0.000029	-0.016347	-0.518060	0.151346	0.559676	0.116899	-0.830548	-0.045832	-0.542609
285	8.907961	-1.367118	-3.807479	0.004687	0.032567	-0.007217	-0.518055	0.151057	0.559931	0.116936	-0.830237	-0.045922	-0.543069
286	8.973032	-1.365186	-3.805070	0.019374	0.032427	-0.005338	-0.519137	0.150256	0.559620	0.117239	-0.829866	-0.046120	-0.543554
287	9.016509	-1.394953	-3.777914	0.019715	0.031669	0.007515	-0.521086	0.153101	0.558718	0.117681	-0.829542	-0.046132	-0.543952
288	8.977909	-1.392146	-3.786111	0.020185	0.010437	-0.007140	-0.521351	0.152677	0.558968	0.117962	-0.829405	-0.046428	-0.544073
289	8.963900	-1.361122	-3.741922	0.018425	0.021374	-0.005322	-0.520002	0.153763	0.559021	0.118229	-0.829184	-0.046664	-0.544333
290	9.004416	-1.404539	-3.779939	0.011338	0.013496	0.003853	-0.520314	0.155153	0.556105	0.118488	-0.829045	-0.046677	-0.544487
291	9.004444	-1.401861	-3.796719	0.003532	-0.005861	-0.010780	-0.520187	0.155724	0.556552	0.118420	-0.829150	-0.046908	-0.544322
292	8.982705	-1.386977	-3.810297	0.008215	-0.000572	-0.007112	-0.523446	0.155707	0.557946	0.118491	-0.829162	-0.047096	-0.544271
293	9.007361	-1.395452	-3.734007	-0.006231	-0.000047	0.000206	-0.521677	0.154791	0.556237	0.118384	-0.829238	-0.047025	-0.544186
294	8.954144	-1.431273	-3.746738	0.000961	-0.013669	-0.003447	-0.521952	0.154814	0.555831	0.118362	-0.829413	-0.047105	-0.543917
295	8.951826	-1.426539	-3.736962	-0.000173	-0.003916	-0.012640	-0.521963	0.155261	0.555176	0.118213	-0.829503	-0.047322	-0.543793
296	8.975519	-1.465029	-3.771904	-0.000895	-0.008025	-0.005296	-0.522253	0.156911	0.555551	0.118150	-0.829620	-0.047406	-0.543622
297	9.002180	-1.358494	-3.777141	0.021095	-0.008083	-0.005262	-0.522922	0.155821	0.554532	0.118430	-0.829711	-0.047741	-0.543392
298	8.992835	-1.485734	-3.685866	0.019220	-0.011663	-0.007115	-0.522656	0.157010	0.555693	0.118672	-0.829818	-0.048074	-0.543147
299	8.888932	-1.396671	-3.763498	0.015628	0.027057	-0.008112	-0.521024	0.156616	0.554699	0.118869	-0.829535	-0.048312	-0.543514
300	8.973199	-1.455700	-3.745301	0.030748	0.031515	0.009353	-0.522823	0.158346	0.553865	0.119524	-0.829161	-0.048397	-0.543934
301	9.011505	-1.484816	-3.763825	0.021458	0.003175	0.006631	-0.523244	0.159709	0.554497	0.119960	-0.829136	-0.048509	-0.543865
302	8.944018	-1.455022	-3.780425	0.008725	0.005800	0.009344	-0.522409	0.157926	0.553836	0.120221	-0.829094	-0.048411	-0.543881
303	8.995725	-1.442413	-3.661439	0.029113	0.016133	0.020428	-0.522026	0.160258	0.555069	0.120948	-0.828922	-0.048344	-0.543988
304	9.006447	-1.484075	-3.814232	0.008829	0.024010	0.013025	-0.522851	0.160440	0.554405	0.121272	-0.828684	-0.048148	-0.544295
305	8.977648	-1.481624	-3.801066	0.000919	0.003130	-0.007149	-0.522573	0.159765	0.553952	0.121221	-0.828697	-0.048263	-0.544277
306	8.985378	-1.414280	-3.764697	-0.007913	-0.001291	0.005701	-0.523379	0.158934	0.554182	0.121160	-0.828768	-0.048062	-0.544200
307	8.965988	-1.445637	-3.766592	0.000970	-0.011824	-0.003450	-0.522563	0.159192	0.554327	0.121133	-0.828948	-0.048153	-0.543924
308	8.958522	-1.484183	-3.781051	-0.006445	0.005096	-0.009006	-0.523080	0.157621	0.555465	0.120942	-0.828932	-0.048196	-0.543986
309	8.948878	-1.464595	-3.790221	-0.022101	0.003518	-0.012703	-0.522285	0.159024	0.554860	0.120448	-0.828993	-0.048153	-0.544008
310	8.963365	-1.425738	-3.802583	-0.041366	0.003688	-0.014567	-0.522273	0.157410	0.553807	0.119623	-0.829071	-0.047922	-0.544092
311	9.042640	-1.469798	-3.813077	-0.022727	-0.017476	0.000195	-0.523345	0.156808	0.555146	0.119238	-0.829374	-0.047708	-0.543732
312	8.929591	-1.425419	-3.808562	-0.032136	-0.002087	-0.010877	-0.522515	0.156468	0.556209	0.118597	-0.829496	-0.047524	-0.543703
313	8.976137	-1.324681	-3.751695	-0.025605	0.034615	-0.009059	-0.522901	0.154539	0.556096	0.118108	-0.829231	-0.047311	-0.544231
314	9.002387	-1.397584	-3.753151	-0.018780	0.042934	0.005616	-0.521663	0.153428	0.555745	0.117906	-0.828847	-0.046886	-0.544897
315	8.958802	-1.394451	-3.782892	-0.011768	0.017675	-0.003516	-0.522483	0.153452	0.555481	0.117689	-0.828739	-0.046772	-0.545118
316	8.985630	-1.378144	-3.747569	-0.011240	0.020388	-0.018190	-0.524390	0.153737	0.555925	0.117336	-0.828559	-0.046885	-0.545458
317	8.977996	-1.433464	-3.776619	0.001299	0.021697	0.005677	-0.525871	0.151856	0.555143	0.117440	-0.828385	-0.046752	-0.545711
318	9.014729	-1.307963	-3.753029	0.001176	0.009899	0.002973	-0.525465	0.152377	0.555717	0.117508	-0.828311	-0.046666	-0.545816
319	8.994864	-1.397014	-3.791500	-0.004636	0.001417	-0.008974	-0.524624	0.150430	0.555591	0.117329	-0.828360	-0.046761	-0.545772
320	8.990590	-1.402810	-3.718940	-0.017255	-0.008250	-0.000725	-0.524379	0.151873	0.554311	0.117039	-0.828523	-0.046585	-0.545602
321	8.978532	-1.407580	-3.718520	-0.000116	-0.017940	-0.008937	-0.523272	0.151239	0.555628	0.116918	-0.828772	-0.046773	-0.545234
322	9.007247	-1.446460	-3.727091	-0.010084	-0.002363	-0.007147	-0.523528	0.149610	0.554986	0.116678	-0.828848	-0.046761	-0.545170
323	8.983205	-1.417113	-3.733245	-0.002426	-0.019832	0.007577	-0.522163	0.150085	0.556230	0.116701	-0.829137	-0.046653	-0.544736
324	8.956923	-1.353907	-3.731850	0.006395	-0.030257	-0.003396	-0.520369	0.149284	0.557940	0.116749	-0.829482	-0.046824	-0.544185
325	9.026653	-1.500476	-3.687120	0.007662	-0.014335	0.007585	-0.520236	0.149815	0.558380	0.116948	-0.829684	-0.046811	-0.543835
326	8.877364	-1.411765	-3.714765	0.011790	0.015311	-0.011743	-0.520215	0.147767	0.557710	0.117036	-0.829513	-0.047069	-0.544055
327	9.007116	-1.446232	-3.743987	0.030345	0.026762	-0.003445	-0.521298	0.147356	0.557968	0.117533	-0.829203	-0.047388	-0.544392
328	9.001977	-1.470019	-3.775340	0.019798	0.012871	0.013985	-0.520500	0.149260	0.558486	0.118034	-0.829063	-0.047316	-0.544503
329	8.963665	-1.431141	-3.761581	0.012385	-0.010998	0.013089	-0.519953	0.149239	0.558752	0.118381	-0.829222	-0.047253	-0.544191
330	9.002269	-1.421761	-3.758134	0.013967	0.006230	0.002064	-0.519682	0.149887	0.559608	0.118648	-0.829157	-0.047330	-0.544225
331	9.003723	-1.449368	-3.869440	-0.007199	0.010313	-0.003497	-0.518583	0.149431	0.560116	0.118511	-0.829116	-0.047278	-0.544322
332	8.924590	-1.429942	-3.830136	0.002887	0.002790	-0.001643	-0.519387	0.148851	0.560907	0.118549	-0.829111	-0.047302	-0.544319
333	8.949100	-1.386952	-3.794553	-0.004252	0.000535	0.005701	-0.517180	0.147247	0.561882	0.118549	-0.829181	-0.047155	-0.544226
334	8.978064	-1.401883	-3.781245	0.008148	0.010690	-0.010803	-0.517588	0.147892	0.563017	0.118581	-0.829069	-0.047367	-0.544370
335	8.944068	-1.440190	-3.799541	0.020820	-0.006627	-0.014435	-0.516748	0.146208	0.563180	0.118770	-0.829139	-0.047844	-0.544180
336	8.948970	-1.425741	-3.794801	0.018990	0.003561	-0.015369	-0.513780	0.148390	0.563012	0.118930	-0.829075	-0.048273	-0.544206
337	8.933867	-1.385487	-3.895387	0.015177	-0.018298	-0.019012	-0.514021	0.146670	0.564275	0.118962	-0.829284	-0.048794	-0.543834
338	9.011447	-1.367381	-3.840219	0.015370	-0.007623	-0.012584	-0.514301	0.147616	0.564881	0.119077	-0.829353	-0.049159	-0.543671
339	8.948670	-1.403270	-3.842935	-0.008214	-0.006160	-0.005311	-0.512650	0.147112	0.566200	0.118879	-0.829501	-0.049171	-0.543487
340	8.934822	-1.323760	-3.798437	0.014840	0.013693	0.000219	-0.514414	0.146071	0.565334	0.119144	-0.829352	-0.049265	-0.543648
341	8.965957	-1.421198	-3.780919	0.000834	0.027161	0.022183	-0.515091	0.146055	0.565886	0.119424	-0.829144	-0.048841	-0.543942
342	8.997101	-1.425991	-3.801431	0.012281	0.004070	0.007567	-0.513481	0.146688	0.563725	0.119720	-0.829112	-0.048814	-0.543928
343	8.958711	-1.416237	-3.785445	-0.000275	0.009077	0.016704	-0.513778	0.148508	0.563428	0.119904	-0.829098	-0.048512	-0.543935
344	8.948585	-1.473835	-3.824075	0.026876	0.003207	0.005742	-0.515693	0.149096	0.563345	0.120424	-0.829039	-0.048679	-0.543896
345	8.982889	-1.365354	-3.795676	0.018873	0.005453	0.014925	-0.514328	0.148931	0.563459	0.120901	-0.829018	-0.048625	-0.543827
346	8.977473	-1.432551	-3.844203	0.000988	-0.006290	-0.003457	-0.513775	0.148232	0.563412	0.120877	-0.829116	-0.048678	-0.543678
347	8.983037	-1.416819	-3.754968	0.010263	-0.010335	0.002080	-0.515142	0.148278	0.562881	0.121054	-0.829276	-0.048783	-0.543386
348	8.982719	-1.416265	-3.796001	0.007799	-0.012590	-0.021779	-0.514322	0.148635	0.563850	0.120941	-0.829407	-0.049234	-0.543169
349	8.934381	-1.444910	-3.804039	0.007216	-0.017042	-0.008943	-0.512415	0.149385	0.564970	0.120940	-0.829637	-0.049505	-0.542794
350	8.958613	-1.445329	-3.785631	0.001222	-0.008687	0.005719	-0.512671	0.148264	0.565314	0.121019	-0.829769	-0.049416	-0.542583
351	8.925108	-1.404025	-3.774451	0.001011	0.006582	-0.003482	-0.513207	0.146934	0.564283	0.120996	-0.829762	-0.049471	-0.542593
352	9.020562	-1.522600	-3.841572	0.004724	-0.010140	-0.000696	-0.513484	0.148507	0.566292	0.121063	-0.829895	-0.049532	-0.542370
353	8.912743	-1.444833	-3.798400	0.001185	0.014540	0.002001	-0.510899	0.148878	0.566427	0.121115	-0.829807	-0.049478	-0.542498
354	8.934550	-1.394000	-3.803713	0.020581	0.031653	0.007530	-0.511024	0.147786	0.566089	0.121572	-0.829456	-0.049468	-0.542932
355	9.011645	-1.465266	-3.773256	0.027229	0.028338	0.016730	-0.512004	0.148595	0.563963	0.122228	-0.829169	-0.049419	-0.543228
356	8.972823	-1.523034	-3.784254	0.011065	-0.004486	-0.003454	-0.512949	0.148683	0.565342	0.122374	-0.829223	-0.049579	-0.543099
357	8.963653	-1.479888	-3.742581	0.030354	0.028594	-0.003463	-0.511186	0.149223	0.565085	0.122868	-0.828903	-0.049897	-0.543446
358	8.968354	-1.508693	-3.764570	0.034577	0.021874	-0.014427	-0.512582	0.151380	0.564689	0.123314	-0.828601	-0.050435	-0.543755
359	8.982609	-1.471868	-3.805912	0.008169	0.014267	-0.008953	-0.513258	0.150586	0.564101	0.123368	-0.828487	-0.050637	-0.543899
360	8.965912	-1.479357	-3.781190	0.003705	0.010319	-0.004372	-0.513389	0.150299	0.564358	0.123395	-0.828397	-0.050694	-0.544025
361	8.963634	-1.479569	-3.764204	-0.000028	-0.008030	-0.005267	-0.513971	0.152709	0.563416	0.123331	-0.828549	-0.050800	-0.543797
362	8.958686	-1.513445	-3.766654	-0.002705	-0.002609	-0.003453	-0.513967	0.151787	0.562405	0.123256	-0.828616	-0.050814	-0.543711
363	8.968410	-1.508790	-3.757329	-0.010858	0.010197	-0.001651	-0.513549	0.152112	0.564196	0.123076	-0.828600	-0.050696	-0.543787
364	8.958244	-1.488289	-3.834083	-0.021689	-0.008615	0.005697	-0.513956	0.151465	0.563341	0.122776	-0.828789	-0.050361	-0.543598
365	9.002086	-1.426031	-3.799097	0.002808	-0.017506	-0.000642	-0.512998	0.150528	0.562320	0.122803	-0.829043	-0.050444	-0.543196
366	8.983133	-1.550816	-3.705032	-0.008429	-0.000207	-0.012642	-0.512711	0.150308	0.563942	0.122530	-0.829089	-0.050534	-0.543179
367	8.925290	-1.450388	-3.750507	-0.018252	0.022396	-0.005355	-0.513783	0.148935	0.564006	0.122202	-0.828955	-0.050366	-0.543474
368	8.937385	-1.479820	-3.731834	0.007824	0.029624	0.011199	-0.514475	0.149517	0.563638	0.122487	-0.828661	-0.050163	-0.543876
369	8.975474	-1.523188	-3.772175	-0.000647	0.028364	0.002009	-0.514355	0.150384	0.562870	0.122541	-0.828425	-0.050047	-0.544234
370	8.963626	-1.499062	-3.757087	-0.006590	0.014574	-0.013577	-0.515277	0.148924	0.564702	0.122302	-0.828305	-0.050135	-0.544462
371	8.976839	-1.496314	-3.607857	0.026765	0.039424	0.000220	-0.514870	0.148931	0.564425	0.122806	-0.827877	-0.050319	-0.544983
372	9.016624	-1.472611	-3.768554	-0.002385	0.029080	0.005693	-0.515286	0.148462	0.562763	0.122860	-0.827608	-0.050096	-0.545400
373	8.987544	-1.503807	-3.777329	0.003445	0.011843	-0.014467	-0.513780	0.148401	0.563564	0.122791	-0.827523	-0.050336	-0.545521
374	9.026414	-1.504647	-3.735325	0.006605	0.004413	0.002077	-0.514863	0.147857	0.563678	0.122929	-0.827498	-0.050331	-0.545529
375	8.975935	-1.475224	-3.733246	0.007163	-0.000360	-0.010767	-0.514587	0.148091	0.564508	0.122952	-0.827541	-0.050580	-0.545436
376	8.951764	-1.523682	-3.722999	-0.006328	0.012127	-0.003485	-0.513771	0.148607	0.565078	0.122826	-0.827457	-0.050512	-0.545597
377	8.983223	-1.490013	-3.719127	-0.011717	-0.003829	0.002048	-0.514296	0.146955	0.564983	0.122677	-0.827598	-0.050350	-0.545433
378	8.964020	-1.431474	-3.734930	-0.019675	0.005949	-0.022753	-0.512925	0.146112	0.564783	0.122110	-0.827595	-0.050464	-0.545554
379	9.052201	-1.547480	-3.809006	-0.017488	-0.024420	-0.007103	-0.513463	0.145567	0.564755	0.121745	-0.827965	-0.050440	-0.545075
380	8.910678	-1.442694	-3.774057	-0.004463	0.010169	-0.001641	-0.513189	0.146328	0.566164	0.121669	-0.827900	-0.050367	-0.545198
381	8.954470	-1.412049	-3.732032	0.008309	0.017610	-0.003447	-0.514272	0.145013	0.565002	0.121811	-0.827755	-0.050462	-0.545378
382	9.041216	-1.500480	-3.692388	0.018828	0.020293	0.013092	-0.514552	0.145319	0.564477	0.122286	-0.827538	-0.050367	-0.545610
383	8.973473	-1.479991	-3.738014	0.004607	-0.002630	-0.003429	-0.515369	0.145199	0.564341	0.122350	-0.827621	-0.050469	-0.545460
384	8.978602	-1.453747	-3.709059	0.004785	0.011772	0.002060	-0.515664	0.146876	0.564172	0.122470	-0.827520	-0.050433	-0.545590
385	8.963614	-1.440519	-3.783266	0.027208	0.021777	0.018601	-0.515949	0.147208	0.563103	0.123172	-0.827304	-0.050358	-0.545767
386	8.987830	-1.406770	-3.781537	0.008708	0.001909	0.013102	-0.515682	0.147236	0.562419	0.123462	-0.827312	-0.050200	-0.545703
387	8.978083	-1.474783	-3.767128	0.006477	-0.015684	-0.000651	-0.514599	0.148294	0.563156	0.123569	-0.827538	-0.050312	-0.545325
388	9.002587	-1.461047	-3.719662	0.001065	-0.012148	0.002095	-0.514346	0.149561	0.562684	0.123606	-0.827707	-0.050297	-0.545062
389	8.968657	-1.479960	-3.737834	-0.008225	-0.011799	-0.003440	-0.514328	0.148429	0.563161	0.123441	-0.827924	-0.050286	-0.544770
390	8.968763	-1.470393	-3.728117	-0.017067	0.004198	0.006612	-0.513493	0.147542	0.564056	0.123235	-0.827965	-0.049945	-0.544787
391	8.954324	-1.455687	-3.732311	-0.000736	-0.001104	0.002064	-0.513101	0.147890	0.562435	0.123264	-0.828052	-0.049898	-0.544652
392	8.983483	-1.378299	-3.732896	0.013818	-0.010238	0.000291	-0.514327	0.148165	0.562872	0.123490	-0.828167	-0.050042	-0.544413
393	9.055809	-1.525209	-3.664119	0.004492	-0.029210	-0.005209	-0.511865	0.147688	0.563367	0.123496	-0.828538	-0.050242	-0.543828
394	8.875269	-1.441272	-3.680969	0.011845	0.026191	-0.008980	-0.512971	0.148309	0.562322	0.123625	-0.828252	-0.050426	-0.544217
395	8.983394	-1.495187	-3.695021	0.034553	0.040217	0.017667	-0.514896	0.149469	0.561864	0.124447	-0.827814	-0.050402	-0.544699
396	9.002357	-1.541115	-3.715346	0.030574	0.016897	0.007599	-0.514083	0.149997	0.562162	0.125054	-0.827599	-0.050534	-0.544874
397	8.968846	-1.524184	-3.694666	0.017424	0.017690	-0.005278	-0.515591	0.151100	0.562788	0.125324	-0.827424	-0.050757	-0.545058
398	9.012909	-1.513521	-3.609318	0.038089	0.040477	0.013091	-0.515755	0.152549	0.561512	0.126142	-0.826937	-0.050827	-0.545600
399	9.031244	-1.568102	-3.706943	0.011573	0.022046	0.014896	-0.516335	0.153529	0.558573	0.126542	-0.826746	-0.050639	-0.545814
400	8.978172	-1.560286	-3.719396	0.020253	0.010103	-0.001595	-0.515790	0.154550	0.560268	0.126875	-0.826621	-0.050835	-0.545909
401	9.002617	-1.519622	-3.691069	0.023173	0.005978	0.005771	-0.516345	0.154748	0.559193	0.127352	-0.826567	-0.050966	-0.545867
402	9.023972	-1.548464	-3.721031	0.010184	-0.010221	0.000265	-0.515802	0.154753	0.558915	0.127515	-0.826691	-0.051067	-0.545632
403	8.968503	-1.582107	-3.714348	0.008681	-0.016515	0.013100	-0.515575	0.157843	0.558007	0.127812	-0.826927	-0.050974	-0.545213
404	8.946824	-1.538066	-3.732567	-0.002530	-0.010416	0.003895	-0.514598	0.156533	0.559011	0.127808	-0.827089	-0.050884	-0.544978
405	8.972976	-1.527890	-3.781770	-0.017349	-0.024765	-0.001611	-0.515018	0.157507	0.559074	0.127504	-0.827468	-0.050774	-0.544483
406	9.026291	-1.519062	-3.745072	0.001346	-0.020161	0.013114	-0.515294	0.157787	0.559093	0.127656	-0.827735	-0.050599	-0.544058
407	8.953991	-1.532848	-3.761670	-0.003366	-0.018101	0.009445	-0.514878	0.157750	0.560594	0.127707	-0.828018	-0.050442	-0.543630
408	8.925661	-1.445873	-3.723825	-0.003494	-0.004893	0.003927	-0.515029	0.158350	0.559676	0.127692	-0.828121	-0.050324	-0.543486
409	8.993015	-1.543712	-3.695591	0.019879	0.014321	0.020458	-0.514363	0.159203	0.559038	0.128277	-0.828002	-0.050156	-0.543545
410	8.968521	-1.542836	-3.747791	0.008445	-0.012393	0.005790	-0.515203	0.161402	0.559725	0.128476	-0.828159	-0.050162	-0.543260
411	8.925207	-1.542617	-3.741341	0.010153	0.015648	-0.001601	-0.515751	0.160657	0.558047	0.128659	-0.828028	-0.050250	-0.543407
412	8.972979	-1.605639	-3.767684	0.050424	0.017382	-0.001526	-0.517943	0.161268	0.557558	0.129496	-0.827746	-0.050746	-0.543592
413	8.959140	-1.489569	-3.737435	0.035731	0.003611	-0.001515	-0.517686	0.161223	0.555504	0.130089	-0.827680	-0.051142	-0.543513
414	8.972905	-1.571373	-3.791604	0.008510	0.009707	0.005750	-0.517168	0.162274	0.553651	0.130309	-0.827596	-0.051090	-0.543593
415	8.978334	-1.567599	-3.714514	0.026305	0.005214	-0.012555	-0.517170	0.163316	0.555080	0.130627	-0.827527	-0.051563	-0.543578
416	8.965866	-1.571651	-3.767196	0.017406	0.006540	-0.003404	-0.518304	0.165899	0.553608	0.130896	-0.827444	-0.051775	-0.543619
417	8.949118	-1.605873	-3.737818	0.019282	0.004578	-0.001571	-0.519121	0.165911	0.553616	0.131217	-0.827412	-0.051991	-0.543570
418	8.963675	-1.596400	-3.728642	0.008220	0.010354	-0.005267	-0.518296	0.165339	0.553710	0.131309	-0.827311	-0.052110	-0.543691
419	8.930094	-1.533017	-3.736632	0.000698	0.010807	-0.012620	-0.518983	0.166285	0.554456	0.131207	-0.827249	-0.052292	-0.543792
420	9.011087	-1.649040	-3.805611	0.005412	-0.019082	-0.005226	-0.518445	0.166705	0.554204	0.131228	-0.827474	-0.052466	-0.543427
421	8.929788	-1.591005	-3.751486	-0.002894	0.014392	-0.010808	-0.517907	0.166353	0.552675	0.131093	-0.827386	-0.052569	-0.543584
422	8.937195	-1.581616	-3.732385	0.021306	0.024496	0.003908	-0.518721	0.165825	0.552378	0.131517	-0.827107	-0.052642	-0.543900
423	9.021430	-1.633275	-3.721383	0.015243	0.021925	0.016757	-0.518327	0.167321	0.552874	0.131991	-0.826917	-0.052465	-0.544089
424	8.954151	-1.591652	-3.716182	0.006499	0.015662	-0.001609	-0.518883	0.168165	0.552794	0.132106	-0.826766	-0.052499	-0.544288
425	8.988119	-1.589872	-3.686050	-0.007919	0.026320	0.005695	-0.520251	0.168211	0.552263	0.132081	-0.826578	-0.052241	-0.544604
426	8.978114	-1.611106	-3.724448	-0.006030	0.028049	0.007524	-0.520279	0.169144	0.550135	0.132102	-0.826334	-0.051957	-0.544996
427	8.966256	-1.550387	-3.726024	-0.008062	0.009967	0.002051	-0.520267	0.168433	0.550502	0.132017	-0.826322	-0.051801	-0.545051
428	8.978145	-1.579460	-3.733902	-0.008289	0.014198	-0.007134	-0.520811	0.168435	0.550643	0.131822	-0.826220	-0.051764	-0.545255
429	9.026704	-1.597529	-3.677884	-0.020991	-0.000818	-0.001620	-0.520398	0.167889	0.550333	0.131470	-0.826356	-0.051557	-0.545154
430	8.976095	-1.606894	-3.676053	-0.017906	0.002312	-0.023654	-0.520785	0.166228	0.550373	0.130923	-0.826392	-0.051719	-0.545216
431	8.976098	-1.594707	-3.680803	-0.022908	0.003079	-0.005311	-0.520919	0.166600	0.551353	0.130505	-0.826485	-0.051540	-0.545191
432	8.988116	-1.602059	-3.681300	-0.023013	-0.000383	-0.008975	-0.520627	0.165457	0.551964	0.130033	-0.826579	-0.051414	-0.545174
433	9.002431	-1.519010	-3.734416	-0.003087	-0.018520	-0.014397	-0.521033	0.164929	0.551526	0.129820	-0.826847	-0.051658	-0.544796
434	9.015007	-1.617562	-3.624455	-0.028876	-0.012493	-0.021808	-0.520193	0.163245	0.551690	0.129096	-0.827074	-0.051709	-0.544618
435	8.896702	-1.513858	-3.701454	-0.011990	0.021664	-0.008995	-0.521012	0.163006	0.551137	0.128838	-0.826931	-0.051662	-0.544901
436	8.995331	-1.582582	-3.691101	0.004551	0.027048	-0.007125	-0.521989	0.164442	0.550413	0.128873	-0.826655	-0.051741	-0.545303
437	9.007388	-1.611948	-3.677256	-0.001555	0.009733	0.005735	-0.523202	0.163089	0.550069	0.128940	-0.826629	-0.051592	-0.545342
438	8.949541	-1.557843	-3.703716	-0.003044	-0.002882	-0.014439	-0.522254	0.164011	0.550799	0.128734	-0.826692	-0.051778	-0.545276
439	9.005575	-1.500805	-3.647488	0.024743	0.029585	-0.004320	-0.521990	0.163934	0.549426	0.129145	-0.826370	-0.052032	-0.545643
440	9.014209	-1.586904	-3.740128	0.006482	0.026833	-0.003449	-0.521715	0.163910	0.549832	0.129246	-0.826096	-0.052062	-0.546031
441	8.956553	-1.542888	-3.737685	0.004273	-0.003820	-0.014421	-0.522514	0.163172	0.551024	0.129174	-0.826183	-0.052345	-0.545889
442	9.007175	-1.540860	-3.734735	0.004722	-0.008529	0.003033	-0.522530	0.163778	0.549968	0.129281	-0.826307	-0.052342	-0.545678
443	8.985579	-1.494526	-3.743284	-0.011590	-0.027158	-0.023576	-0.521432	0.163980	0.551199	0.128819	-0.826681	-0.052666	-0.545189
444	8.949493	-1.538253	-3.718074	-0.008411	-0.029999	-0.007063	-0.521141	0.163609	0.553086	0.128578	-0.827061	-0.052744	-0.544661
445	8.944688	-1.523610	-3.722628	-0.015503	-0.007344	-0.000689	-0.520443	0.162730	0.553846	0.128322	-0.827254	-0.052595	-0.544443
446	8.956446	-1.513437	-3.764050	-0.018999	-0.010471	0.005735	-0.519484	0.161787	0.552961	0.128062	-0.827462	-0.052291	-0.544217
447	9.016752	-1.484740	-3.766118	0.008178	-0.019200	-0.003355	-0.520296	0.161898	0.553794	0.128152	-0.827721	-0.052476	-0.543784
448	8.949282	-1.523250	-3.751773	-0.010116	-0.019161	-0.003412	-0.520171	0.162344	0.553137	0.127935	-0.827991	-0.052449	-0.543427
449	8.896910	-1.445944	-3.703434	0.006582	0.019115	0.002068	-0.519757	0.162054	0.553252	0.128095	-0.827843	-0.052430	-0.543616
450	9.017281	-1.534433	-3.677120	0.026063	0.024057	0.011286	-0.520726	0.162924	0.552768	0.128678	-0.827566	-0.052437	-0.543900
451	8.980815	-1.562864	-3.707333	0.023035	0.006193	0.002119	-0.520618	0.164119	0.550927	0.129099	-0.827514	-0.052628	-0.543861
452	8.930264	-1.555260	-3.705393	0.021377	0.016909	0.007595	-0.521030	0.164138	0.550659	0.129559	-0.827322	-0.052666	-0.544039
453	8.955039	-1.578574	-3.607472	0.052509	0.027860	0.007643	-0.519962	0.165927	0.550620	0.130554	-0.826961	-0.053028	-0.544316
454	9.026810	-1.548944	-3.684815	0.025263	0.001585	0.017743	-0.522582	0.167300	0.548816	0.131174	-0.826936	-0.052984	-0.544209
455	9.006734	-1.571789	-3.778384	0.021193	-0.019676	0.003994	-0.521505	0.167876	0.548021	0.131560	-0.827169	-0.053190	-0.543741
456	8.978474	-1.548335	-3.704736	0.022630	-0.002370	0.022321	-0.522602	0.168445	0.548066	0.132179	-0.827198	-0.053046	-0.543560
457	8.983050	-1.552824	-3.733912	0.013685	-0.034066	-0.001503	-0.522606	0.169494	0.549358	0.132362	-0.827601	-0.053301	-0.542877
458	8.965777	-1.654404	-3.743586	-0.003543	-0.017665	0.002086	-0.520977	0.170023	0.549375	0.132316	-0.827844	-0.053255	-0.542523
459	8.951654	-1.601235	-3.723395	-0.006118	-0.005099	0.007573	-0.521801	0.170588	0.549417	0.132304	-0.827993	-0.053066	-0.542316
460	8.925026	-1.552054	-3.760713	-0.014599	-0.004531	-0.001619	-0.519884	0.170766	0.550912	0.132047	-0.828119	-0.052924	-0.542201
461	9.023275	-1.644499	-3.789135	0.008590	-0.020071	0.011302	-0.517700	0.169686	0.549598	0.132303	-0.828396	-0.052873	-0.541719
462	8.924417	-1.599757	-3.818952	-0.012109	-0.003934	-0.011719	-0.518782	0.169782	0.550842	0.131975	-0.828498	-0.052918	-0.541639
463	8.910896	-1.522973	-3.750231	0.004810	0.017068	0.005759	-0.518774	0.169746	0.552482	0.132145	-0.828379	-0.052821	-0.541790
464	8.985627	-1.626001	-3.700574	0.003908	0.017080	0.005758	-0.518531	0.171454	0.551490	0.132298	-0.828229	-0.052701	-0.541993
465	8.937326	-1.620576	-3.718050	0.001118	-0.000412	0.005770	-0.521265	0.171282	0.550139	0.132391	-0.828307	-0.052608	-0.541861
466	8.949257	-1.620459	-3.732983	0.026564	-0.001023	-0.000600	-0.519608	0.169981	0.550728	0.132822	-0.828287	-0.052874	-0.541759
467	8.968096	-1.658852	-3.772572	0.021189	0.011726	0.002118	-0.520167	0.171095	0.550801	0.133224	-0.828176	-0.053025	-0.541816
468	8.963825	-1.523222	-3.759455	0.013913	-0.001361	0.005817	-0.517986	0.170806	0.550354	0.133520	-0.828200	-0.053056	-0.541704
469	8.939459	-1.590847	-3.766228	-0.000932	-0.010092	-0.001555	-0.519891	0.170557	0.550356	0.133487	-0.828380	-0.053088	-0.541432
470	8.995272	-1.611453	-3.705669	0.025709	0.004401	0.001237	-0.521114	0.170292	0.550488	0.133931	-0.828306	-0.053301	-0.541416
471	8.992512	-1.615699	-3.749057	0.015268	-0.011373	-0.011607	-0.520715	0.170859	0.550109	0.134057	-0.828444	-0.053679	-0.541135
472	8.924868	-1.644153	-3.761201	0.006254	-0.007949	-0.007062	-0.520160	0.170027	0.549917	0.134078	-0.828546	-0.053857	-0.540956
473	8.946712	-1.610452	-3.754554	0.004269	-0.009453	-0.012558	-0.520983	0.171352	0.551507	0.134014	-0.828692	-0.054126	-0.540722
474	8.934926	-1.562050	-3.741725	0.004191	0.000889	-0.016239	-0.519599	0.169540	0.551248	0.133911	-0.828694	-0.054407	-0.540716
475	9.020824	-1.668506	-3.803581	-0.000509	-0.018191	-0.019889	-0.519324	0.169905	0.552224	0.133678	-0.828939	-0.054769	-0.540362
476	8.896191	-1.588269	-3.754936	-0.004153	0.013202	-0.021794	-0.520418	0.169683	0.551401	0.133395	-0.828823	-0.055027	-0.540583
477	8.954182	-1.576787	-3.737712	0.010133	0.024860	-0.001583	-0.521099	0.169179	0.550557	0.133583	-0.828593	-0.055085	-0.540883
478	8.992504	-1.601055	-3.756205	0.025668	0.015617	-0.001534	-0.520569	0.169901	0.549776	0.134011	-0.828394	-0.055317	-0.541058
479	8.944468	-1.600968	-3.737506	0.013596	0.004000	-0.007055	-0.521635	0.168746	0.551082	0.134175	-0.828374	-0.055559	-0.541024
480	8.964141	-1.557913	-3.704156	0.013421	0.033086	-0.016265	-0.521924	0.168590	0.548617	0.134256	-0.828002	-0.055849	-0.541542
481	8.973562	-1.599059	-3.714435	0.009812	0.031149	-0.014438	-0.521379	0.169096	0.549462	0.134306	-0.827688	-0.056099	-0.541985
482	9.002302	-1.557513	-3.753873	-0.006867	0.026120	-0.021792	-0.522485	0.169460	0.547992	0.133992	-0.827439	-0.056292	-0.542423
483	8.968891	-1.555390	-3.713976	-0.021392	0.014778	-0.016302	-0.521908	0.167338	0.548678	0.133485	-0.827383	-0.056281	-0.542634
484	9.012580	-1.561142	-3.669769	-0.023301	0.022371	-0.019978	-0.523104	0.165117	0.549101	0.132899	-0.827221	-0.056253	-0.543027
485	8.988442	-1.582836	-3.666593	-0.021488	0.005734	-0.019039	-0.520915	0.164782	0.549607	0.132351	-0.827258	-0.056309	-0.543099
486	9.007743	-1.539129	-3.681518	-0.021307	0.011802	-0.012615	-0.522932	0.162849	0.550055	0.131871	-0.827213	-0.056217	-0.543293
487	9.002814	-1.538901	-3.695820	-0.021250	-0.004066	-0.008920	-0.523041	0.161918	0.552185	0.131425	-0.827365	-0.056134	-0.543179
488	8.966856	-1.465805	-3.703657	-0.025104	-0.018464	-0.014406	-0.522626	0.161365	0.552012	0.130831	-0.827657	-0.056112	-0.542880
489	9.053608	-1.563998	-3.659248	-0.033325	-0.009167	-0.015351	-0.521235	0.160279	0.553982	0.130108	-0.827886	-0.056018	-0.542714
490	8.935947	-1.446792	-3.658915	-0.024831	0.032754	-0.008984	-0.521231	0.159099	0.552545	0.129632	-0.827627	-0.055773	-0.543249
491	9.017666	-1.486053	-3.667055	0.007024	0.021956	-0.014399	-0.522052	0.159256	0.552425	0.129619	-0.827411	-0.056022	-0.543554
492	9.007594	-1.538868	-3.700827	0.001074	0.006154	0.003954	-0.522592	0.159238	0.552975	0.129683	-0.827388	-0.055913	-0.543585
493	8.983772	-1.505030	-3.680399	0.011715	0.000380	-0.007944	-0.520676	0.158782	0.553203	0.129795	-0.827401	-0.056162	-0.543513
494	8.993645	-1.461619	-3.668412	0.025641	0.015610	-0.001508	-0.521071	0.158189	0.554127	0.130208	-0.827206	-0.056373	-0.543689
495	9.002581	-1.518985	-3.734315	0.003552	0.016010	-0.007067	-0.522026	0.157695	0.553150	0.130211	-0.827071	-0.056478	-0.543883
496	9.002657	-1.484979	-3.738925	0.018046	-0.018908	-0.008812	-0.519830	0.156933	0.553903	0.130381	-0.827262	-0.056820	-0.543516
497	8.993011	-1.499527	-3.733830	0.007166	-0.019096	-0.005167	-0.518196	0.157047	0.553895	0.130422	-0.827502	-0.057025	-0.543119
498	8.983543	-1.494877	-3.714129	0.018990	-0.026391	-0.006968	-0.518048	0.156981	0.555256	0.130623	-0.827774	-0.057371	-0.542620
499	8.990830	-1.543802	-3.685745	0.017978	-0.018752	-0.011576	-0.517344	0.156327	0.557122	0.130775	-0.827973	-0.057798	-0.542234
500	8.987907	-1.557516	-3.746091	0.010190	-0.027124	0.005851	-0.514755	0.156553	0.557384	0.130964	-0.828290	-0.057831	-0.541701
501	8.944158	-1.541903	-3.802305	-0.003013	-0.039160	-0.007928	-0.514450	0.155589	0.560055	0.130786	-0.828770	-0.058023	-0.540989
502	8.987793	-1.440269	-3.810517	0.007870	-0.042701	-0.010627	-0.514723	0.155468	0.559777	0.130740	-0.829241	-0.058344	-0.540243
503	8.983073	-1.523316	-3.762589	-0.006624	-0.046674	-0.005157	-0.511701	0.154648	0.561475	0.130521	-0.829814	-0.058472	-0.539402
504	8.833771	-1.483352	-3.771235	-0.016980	-0.000863	0.013992	-0.513213	0.155513	0.561268	0.130382	-0.829926	-0.058015	-0.539313
505	8.964144	-1.489641	-3.732687	0.007393	0.009802	0.035156	-0.510618	0.155449	0.561787	0.130895	-0.829897	-0.057477	-0.539289
506	8.954311	-1.537998	-3.737464	-0.005770	0.001395	0.022287	-0.511581	0.156280	0.562119	0.131029	-0.829966	-0.056988	-0.539204
507	8.896462	-1.518029	-3.749659	0.025323	-0.002389	0.022344	-0.510908	0.157351	0.562724	0.131689	-0.830005	-0.056888	-0.538993
508	8.964925	-1.525147	-3.617045	0.052742	0.045731	0.016833	-0.512840	0.158287	0.561159	0.132782	-0.829435	-0.057000	-0.539591
509	9.016305	-1.556825	-3.812343	0.023070	0.035671	0.002110	-0.512300	0.159083	0.561749	0.133230	-0.829042	-0.057110	-0.540072
510	8.948721	-1.556122	-3.829129	0.015563	0.019437	-0.003400	-0.513137	0.159977	0.560718	0.133464	-0.828829	-0.057235	-0.540327
511	8.992780	-1.518628	-3.755678	0.022669	0.016171	-0.010703	-0.514082	0.158778	0.559971	0.133742	-0.828634	-0.057607	-0.540518
512	8.939512	-1.529978	-3.785151	0.011482	-0.009255	-0.016204	-0.512444	0.158873	0.560371	0.133727	-0.828728	-0.057963	-0.540339
513	8.915166	-1.619585	-3.779995	0.013575	0.003132	-0.007982	-0.513532	0.158744	0.560510	0.133870	-0.828703	-0.058225	-0.540315
514	8.905783	-1.561437	-3.772022	0.010152	0.022958	-0.000672	-0.512581	0.159007	0.560517	0.134041	-0.828470	-0.058227	-0.540629
515	8.977803	-1.490790	-3.834619	0.000491	0.024151	-0.019936	-0.513809	0.159157	0.560674	0.133859	-0.828240	-0.058492	-0.540998
516	9.002084	-1.566884	-3.778072	0.036954	0.007689	-0.023514	-0.513817	0.158562	0.558590	0.134211	-0.828074	-0.059207	-0.541088
517	8.929912	-1.503150	-3.791861	0.029852	0.020151	-0.016213	-0.514361	0.158563	0.558731	0.134549	-0.827813	-0.059738	-0.541344
518	8.944904	-1.469769	-3.755878	0.028309	0.058277	-0.007059	-0.516827	0.158678	0.557946	0.134991	-0.827141	-0.059943	-0.542238
519	8.993357	-1.553490	-3.685796	0.050457	0.063356	-0.000602	-0.516719	0.160124	0.556667	0.135887	-0.826374	-0.060325	-0.543141
520	8.964085	-1.630683	-3.699693	0.037700	0.059598	0.001195	-0.516855	0.159869	0.556243	0.136574	-0.825669	-0.060490	-0.544022
521	8.950163	-1.551042	-3.664849	0.052294	0.076284	-0.001545	-0.520167	0.161562	0.553780	0.137507	-0.824751	-0.060870	-0.545135
522	9.027322	-1.602915	-3.634267	0.050650	0.070341	0.005811	-0.520727	0.161522	0.551870	0.138472	-0.823895	-0.061072	-0.546162
523	9.044642	-1.520925	-3.610234	0.045176	0.062885	0.007666	-0.521850	0.163784	0.551334	0.139370	-0.823150	-0.061260	-0.547036
524	9.047023	-1.540400	-3.605620	0.013513	0.053129	-0.012570	-0.522954	0.163878	0.549711	0.139508	-0.822559	-0.061418	-0.547871
525	9.047554	-1.594975	-3.514240	0.023268	0.023946	0.013182	-0.523239	0.164857	0.549636	0.140057	-0.822305	-0.061384	-0.548116
526	9.023256	-1.613950	-3.532772	0.013968	0.039137	0.005790	-0.524881	0.164267	0.547976	0.140376	-0.821888	-0.061269	-0.548672
527	9.066724	-1.624193	-3.515147	0.000581	0.040491	-0.016252	-0.525719	0.165425	0.547234	0.140251	-0.821478	-0.061423	-0.549300
528	9.045268	-1.580543	-3.504402	0.000366	0.035398	-0.023582	-0.525592	0.166504	0.547845	0.140038	-0.821102	-0.061679	-0.549888
529	9.004502	-1.561076	-3.488263	-0.021074	0.049093	-0.005299	-0.526126	0.164263	0.545529	0.139687	-0.820670	-0.061392	-0.550654
530	9.119745	-1.624605	-3.512302	-0.016050	0.033512	-0.021767	-0.527102	0.165172	0.544226	0.139212	-0.820363	-0.061428	-0.551227
531	9.053572	-1.538584	-3.383707	-0.003756	0.087344	-0.045682	-0.531310	0.163962	0.544739	0.138748	-0.819406	-0.061887	-0.552714
532	9.174207	-1.525121	-3.366398	0.023860	0.097084	-0.040109	-0.532420	0.163706	0.541728	0.138793	-0.818261	-0.062474	-0.554331
533	9.181051	-1.600094	-3.384045	0.038381	0.065851	-0.041877	-0.533637	0.161732	0.539844	0.139035	-0.817421	-0.063396	-0.555404
534	9.082276	-1.557940	-3.401809	0.021777	0.034690	-0.043710	-0.533920	0.162052	0.539047	0.138922	-0.816965	-0.064185	-0.556011
535	9.082929	-1.446910	-3.364890	0.011214	0.033738	-0.027193	-0.535811	0.160564	0.538838	0.138841	-0.816574	-0.064655	-0.556552
536	9.183289	-1.538849	-3.432022	0.003019	0.041153	-0.027216	-0.536644	0.161300	0.538207	0.138616	-0.816118	-0.064954	-0.557241
537	9.169581	-1.405939	-3.392009	-0.030027	0.004190	0.007666	-0.536340	0.158542	0.537764	0.138208	-0.816216	-0.064479	-0.557254
538	9.075267	-1.431469	-3.427284	-0.041001	0.004207	0.007619	-0.536606	0.158896	0.539154	0.137597	-0.816339	-0.063810	-0.557302
539	9.097311	-1.422501	-3.384586	-0.006935	0.010807	0.049891	-0.537423	0.158644	0.538873	0.138039	-0.816354	-0.062888	-0.557275
540	9.072493	-1.535666	-3.430274	-0.010816	-0.007159	0.042546	-0.535788	0.159141	0.539571	0.138294	-0.816564	-0.062015	-0.557003
541	9.125191	-1.762291	-3.373355	-0.071452	-0.004482	0.031388	-0.535894	0.157425	0.540698	0.137466	-0.816904	-0.060713	-0.556853
542	9.164173	-1.617019	-3.378695	-0.102844	-0.013042	0.022197	-0.533826	0.156230	0.541836	0.135989	-0.817403	-0.059170	-0.556649
543	9.113416	-1.626124	-3.396173	-0.081551	-0.026427	-0.001610	-0.532587	0.156015	0.543041	0.134608	-0.817969	-0.058351	-0.556239
544	9.187772	-1.762636	-3.380526	-0.095179	-0.050409	-0.030967	-0.532552	0.153624	0.543716	0.132637	-0.818792	-0.057888	-0.555550
545	8.970024	-1.676570	-3.536019	-0.105810	-0.036383	-0.019120	-0.531133	0.151353	0.547254	0.130666	-0.819507	-0.057104	-0.555044
546	9.120227	-1.581555	-3.468576	-0.120664	-0.009938	-0.029234	-0.531625	0.147191	0.547417	0.128325	-0.819943	-0.056199	-0.555039
547	9.178020	-1.601426	-3.463623	-0.185696	-0.037126	-0.064175	-0.531012	0.142156	0.548064	0.124549	-0.820806	-0.055262	-0.554718
548	9.105802	-1.483965	-3.506035	-0.197396	-0.053525	-0.020126	-0.531077	0.137759	0.550121	0.121011	-0.821906	-0.053482	-0.554045
549	9.173838	-1.383043	-3.474116	-0.181705	-0.065735	-0.047570	-0.529245	0.133781	0.551503	0.117453	-0.823069	-0.052384	-0.553190
550	9.086056	-1.475685	-3.570438	-0.200128	-0.065363	-0.053150	-0.528872	0.128047	0.555251	0.113485	-0.824242	-0.051142	-0.552386
551	9.054405	-1.482199	-3.610346	-0.235411	-0.097423	-0.069694	-0.526041	0.121487	0.558107	0.108772	-0.825822	-0.049878	-0.551089
552	9.086720	-1.203738	-3.600081	-0.251944	-0.088052	-0.071522	-0.523728	0.112972	0.561397	0.103707	-0.827301	-0.048400	-0.549977
553	8.915298	-1.116526	-3.684860	-0.249936	-0.090360	-0.064200	-0.522005	0.107428	0.563642	0.098812	-0.828790	-0.046869	-0.548768
554	9.009171	-1.121925	-3.693234	-0.247802	-0.083407	-0.088044	-0.521079	0.100098	0.565786	0.093648	-0.830143	-0.045723	-0.547724
555	9.014219	-1.007753	-3.711995	-0.206392	-0.078546	-0.078776	-0.518246	0.093267	0.568489	0.089320	-0.831359	-0.044886	-0.546671
556	8.984331	-0.988767	-3.845973	-0.197459	-0.104708	-0.119098	-0.515933	0.085135	0.572484	0.084605	-0.832784	-0.044806	-0.545258
557	8.998847	-0.823160	-3.908217	-0.160808	-0.072355	-0.153917	-0.515557	0.078742	0.575510	0.080212	-0.833750	-0.045709	-0.544370
558	8.926950	-0.862323	-3.843004	-0.178256	-0.044607	-0.124653	-0.514254	0.072880	0.575827	0.075826	-0.834442	-0.045858	-0.543925
559	8.850282	-0.674754	-3.867891	-0.189211	0.008800	-0.093549	-0.513339	0.066386	0.577885	0.071685	-0.834592	-0.045319	-0.544301
560	8.987408	-0.687580	-3.887589	-0.148179	0.025486	-0.065940	-0.512993	0.060809	0.578365	0.068481	-0.834507	-0.044678	-0.544896
561	9.004337	-0.643922	-3.897596	-0.132465	0.014882	-0.058542	-0.514024	0.055203	0.576943	0.065672	-0.834522	-0.044163	-0.545262
562	8.975520	-0.551217	-3.924890	-0.111834	0.020348	-0.074101	-0.515084	0.052465	0.576514	0.062990	-0.834422	-0.044076	-0.545738
563	9.037068	-0.510062	-3.772386	-0.075938	0.043795	-0.067620	-0.515587	0.049653	0.577442	0.061045	-0.834027	-0.044295	-0.546544
564	9.052969	-0.493865	-3.903265	-0.092790	0.024369	-0.080465	-0.516940	0.048065	0.576265	0.058628	-0.833843	-0.044539	-0.547070
565	9.004717	-0.473894	-3.920648	-0.100584	-0.010878	-0.060246	-0.516071	0.044416	0.576857	0.056302	-0.834074	-0.044431	-0.546971
566	9.005178	-0.391793	-3.895984	-0.124509	-0.006108	-0.030923	-0.516561	0.039726	0.576441	0.053844	-0.834295	-0.043496	-0.546956
567	8.971201	-0.356979	-3.942780	-0.133289	-0.012479	-0.016252	-0.516239	0.036218	0.577183	0.051446	-0.834609	-0.042301	-0.546802
568	9.009590	-0.400870	-3.944501	-0.142073	-0.005844	-0.003432	-0.515789	0.033399	0.577964	0.049006	-0.834856	-0.040731	-0.546767
569	8.951778	-0.324880	-3.975649	-0.111224	0.011283	-0.014412	-0.515644	0.031676	0.576220	0.047014	-0.834880	-0.039724	-0.546980
570	8.908053	-0.284926	-4.038949	-0.111053	0.040523	-0.010793	-0.516534	0.027586	0.577893	0.045044	-0.834574	-0.038566	-0.547695
571	9.030741	-0.322064	-4.046192	-0.052512	0.033009	-0.010646	-0.517211	0.025763	0.575604	0.044088	-0.834308	-0.038121	-0.548209
572	9.009745	-0.264586	-3.982252	-0.048142	0.052865	-0.019838	-0.519533	0.025308	0.574232	0.043090	-0.833798	-0.037810	-0.549086
573	9.036920	-0.251323	-3.901084	-0.005351	0.087453	-0.030809	-0.521727	0.024507	0.571335	0.042737	-0.832876	-0.038175	-0.550485
574	9.068456	-0.295818	-3.854261	0.042593	0.079076	-0.016020	-0.523656	0.025166	0.569753	0.043307	-0.831999	-0.038769	-0.551724
575	9.029914	-0.354075	-3.829053	0.060588	0.063041	-0.026070	-0.525575	0.025509	0.568972	0.044089	-0.831288	-0.039801	-0.552660
576	9.039578	-0.378577	-3.815087	0.094373	0.074207	-0.029694	-0.526860	0.028437	0.566156	0.045372	-0.830401	-0.041207	-0.553784
577	9.065805	-0.407549	-3.837988	0.099355	0.088112	-0.015943	-0.529747	0.029902	0.565451	0.046938	-0.829379	-0.042473	-0.555088
578	9.083373	-0.335746	-3.777811	0.082505	0.077875	-0.028787	-0.531290	0.031720	0.562706	0.048031	-0.828455	-0.043721	-0.556277
579	9.083447	-0.335876	-3.768156	0.066638	0.084899	-0.006807	-0.531740	0.034024	0.561074	0.049157	-0.827499	-0.044475	-0.557539
580	9.112967	-0.398109	-3.663421	0.043059	0.089132	0.000480	-0.533519	0.033825	0.559985	0.049929	-0.826507	-0.044782	-0.558917
581	9.078798	-0.409292	-3.715338	0.008376	0.100171	0.002219	-0.537101	0.034863	0.556803	0.050211	-0.825441	-0.044717	-0.560470
582	9.142135	-0.430467	-3.616430	-0.025458	0.107639	0.002154	-0.541223	0.036133	0.554732	0.049909	-0.824303	-0.044245	-0.562206
583	9.229720	-0.391127	-3.522863	-0.049577	0.093413	0.026016	-0.540693	0.035444	0.551543	0.049503	-0.823384	-0.043140	-0.563673
584	9.259617	-0.244313	-3.457829	-0.053185	0.085841	0.029724	-0.544665	0.035862	0.549829	0.049022	-0.822537	-0.041906	-0.565043
585	9.196789	-0.380089	-3.424974	-0.094158	0.089247	0.036026	-0.544797	0.034294	0.547824	0.047989	-0.821704	-0.040136	-0.566470
586	9.106116	-0.283142	-3.372553	-0.089310	0.136594	0.044248	-0.547680	0.033109	0.544775	0.047105	-0.820318	-0.038187	-0.568683
587	9.291737	-0.316363	-3.343490	-0.034113	0.139493	0.055399	-0.553321	0.035535	0.542241	0.047312	-0.818856	-0.036733	-0.570866
588	9.349106	-0.401332	-3.365505	-0.032828	0.111131	0.037093	-0.554433	0.035159	0.538813	0.047267	-0.817687	-0.035588	-0.572615
589	9.250649	-0.342664	-3.349369	0.001816	0.087181	0.035352	-0.557473	0.036717	0.536202	0.047795	-0.816762	-0.034922	-0.573930
590	9.256102	-0.309669	-3.281748	0.003877	0.105146	0.042677	-0.559551	0.037449	0.533123	0.048403	-0.815624	-0.034101	-0.575545
591	9.270264	-0.440938	-3.263816	-0.024347	0.097767	0.013253	-0.562160	0.037591	0.530970	0.048254	-0.814581	-0.033485	-0.577069
592	9.269893	-0.462235	-3.302575	0.007129	0.072989	-0.005003	-0.563412	0.038266	0.528836	0.048347	-0.813772	-0.033517	-0.578199
593	9.320225	-0.513346	-3.314448	0.007846	0.049388	-0.010467	-0.564375	0.038200	0.527611	0.048424	-0.813239	-0.033703	-0.578931
594	9.370646	-0.464637	-3.357065	0.009668	0.010512	-0.006713	-0.565041	0.037598	0.528811	0.048484	-0.813149	-0.033835	-0.579045
595	9.325702	-0.382856	-3.284827	0.009230	-0.001519	-0.021370	-0.566142	0.037929	0.528021	0.048425	-0.813199	-0.034266	-0.578954
596	9.400640	-0.378954	-3.253798	-0.007027	-0.013052	-0.012189	-0.566115	0.036230	0.528738	0.048137	-0.813394	-0.034322	-0.578701
597	9.231951	-0.363041	-3.266705	-0.060585	-0.043301	-0.027879	-0.563111	0.035909	0.528691	0.046837	-0.813991	-0.034093	-0.577982
598	9.231833	-0.387219	-3.271688	-0.063391	-0.024836	0.002362	-0.563485	0.034164	0.530502	0.045806	-0.814383	-0.033290	-0.577559
599	9.067255	-0.392049	-3.366981	-0.079429	-0.010954	0.016949	-0.561566	0.034084	0.531572	0.044742	-0.814653	-0.032087	-0.577329
600	9.066937	-0.593887	-3.322407	-0.012957	0.022739	0.035344	-0.563476	0.033854	0.531166	0.044939	-0.814469	-0.031280	-0.577617
601	9.547400	-0.731470	-3.440265	0.044551	-0.012147	0.032839	-0.562677	0.034216	0.529131	0.046101	-0.814654	-0.031240	-0.577267
602	9.432504	-0.700929	-3.667576	0.058531	-0.069737	-0.021206	-0.564582	0.034991	0.530972	0.046749	-0.815435	-0.032259	-0.576055
603	9.201676	-0.765913	-3.582102	0.040470	-0.066142	-0.081866	-0.561327	0.036980	0.531882	0.046515	-0.816179	-0.034087	-0.574914
604	8.949527	-0.848444	-3.442823	-0.008838	-0.029234	-0.082087	-0.561305	0.035049	0.531628	0.045416	-0.816510	-0.035324	-0.574458
605	9.156846	-0.577038	-3.540560	-0.045599	-0.043586	-0.085718	-0.560694	0.030798	0.533278	0.043776	-0.817071	-0.036196	-0.573732
606	9.097612	-0.691200	-3.674310	-0.133691	-0.061193	-0.095074	-0.558729	0.027873	0.535816	0.040456	-0.817860	-0.036227	-0.572849
607	9.305383	-0.537630	-3.664174	-0.143931	-0.086911	-0.063783	-0.557585	0.023177	0.534975	0.037453	-0.819012	-0.035645	-0.571442
608	8.879592	-0.619289	-3.858861	-0.186491	-0.090364	-0.082326	-0.556553	0.018334	0.537269	0.033398	-0.820161	-0.034894	-0.570090
609	9.236204	-0.717022	-3.810050	-0.289981	0.063801	-0.068029	-0.556610	0.011832	0.536877	0.028092	-0.819670	-0.032609	-0.571216
610	9.551073	-0.478339	-3.694704	-0.418398	0.146394	-0.087568	-0.558397	0.000852	0.534864	0.020335	-0.818186	-0.029147	-0.573854
611	9.210466	-0.398051	-3.536569	-0.609094	0.143089	-0.101755	-0.561261	-0.013541	0.529102	0.009488	-0.816780	-0.023699	-0.576384
612	8.671012	0.036649	-2.765032	-0.747002	0.260824	-0.065532	-0.566940	-0.030236	0.525960	-0.003336	-0.813825	-0.016074	-0.580878
613	9.233568	0.210967	-2.681098	-0.693924	0.288041	0.002585	-0.571320	-0.044900	0.517600	-0.014319	-0.810445	-0.007909	-0.585586
614	9.469991	0.284312	-2.670141	-0.553287	0.243350	0.067226	-0.576545	-0.057205	0.509526	-0.022463	-0.807431	-0.000354	-0.589534
615	9.485481	0.455529	-2.609238	-0.388996	0.199217	0.058475	-0.582084	-0.065155	0.503359	-0.027890	-0.804965	0.005179	-0.592644
616	9.217468	0.615215	-2.443641	-0.259525	0.128081	-0.053130	-0.583662	-0.073704	0.496845	-0.032724	-0.803337	0.007399	-0.594579
617	8.874337	1.006087	-2.121607	-0.155462	0.148597	-0.095169	-0.586068	-0.079615	0.493504	-0.036262	-0.801543	0.007701	-0.596787
618	9.304909	1.380394	-2.055582	-0.098023	0.220852	-0.072990	-0.588372	-0.083400	0.489198	-0.038760	-0.798880	0.007624	-0.600191
619	10.186879	1.512735	-2.082862	-0.129408	0.202795	-0.012246	-0.591100	-0.085670	0.485260	-0.040980	-0.796379	0.008869	-0.603343
620	10.452993	1.222255	-2.437582	-0.212069	0.110983	0.051051	-0.596558	-0.088666	0.479937	-0.043793	-0.794890	0.012245	-0.605047
621	9.976500	0.838779	-2.518853	-0.285661	-0.045921	0.152837	-0.596510	-0.092548	0.479839	-0.046487	-0.795169	0.018198	-0.604330
622	9.569929	0.986973	-2.507517	-0.284731	-0.141483	0.163937	-0.595409	-0.092879	0.480629	-0.049016	-0.796575	0.024480	-0.602052
623	9.085186	1.391882	-2.433634	-0.231724	-0.166356	0.097978	-0.590598	-0.094324	0.483229	-0.051501	-0.798311	0.028975	-0.599340
624	9.182057	1.585392	-2.450482	-0.165488	-0.137777	0.110043	-0.590011	-0.096248	0.485567	-0.052778	-0.799758	0.032960	-0.597089
625	9.293071	1.484290	-2.382853	-0.110831	-0.074394	0.094460	-0.588922	-0.094707	0.487836	-0.053494	-0.800477	0.035785	-0.595898
626	9.304133	1.303039	-2.432740	-0.138151	-0.037482	0.094318	-0.588069	-0.096596	0.489354	-0.054565	-0.800744	0.039052	-0.595237
627	9.388921	1.450370	-2.434950	-0.127001	0.017632	0.096130	-0.589705	-0.096189	0.490077	-0.055643	-0.800319	0.041940	-0.595511
628	9.704453	1.191525	-2.644018	-0.154736	0.059108	0.113464	-0.590024	-0.093596	0.488187	-0.056798	-0.799384	0.045565	-0.596392
629	9.054003	1.044927	-2.579608	-0.219216	0.061811	0.130601	-0.591127	-0.094030	0.485985	-0.059006	-0.798267	0.050006	-0.597316
630	9.634483	0.864771	-2.829459	-0.251125	0.156154	0.158006	-0.594684	-0.095326	0.482250	-0.061271	-0.795971	0.055386	-0.599673
631	9.547310	-0.256213	-2.722433	-0.332003	0.153415	0.207199	-0.599341	-0.097207	0.476578	-0.064425	-0.793468	0.062295	-0.601977
632	9.379721	-0.486749	-2.799767	-0.390811	0.109349	0.269471	-0.603732	-0.098143	0.471370	-0.067512	-0.791315	0.071187	-0.603486
633	9.263798	-0.480555	-2.838857	-0.411338	0.145694	0.216128	-0.606623	-0.098203	0.467704	-0.071742	-0.788666	0.079252	-0.605457
634	9.399925	-0.868918	-2.518086	-0.412746	0.128368	0.197777	-0.609905	-0.100419	0.462818	-0.076036	-0.786212	0.087212	-0.607028
635	10.092099	-0.924297	-2.727728	-0.402518	0.008412	0.251377	-0.611960	-0.103324	0.460050	-0.079391	-0.785030	0.096017	-0.606799
636	9.940616	-0.936603	-2.995000	-0.290881	-0.133194	0.196723	-0.612514	-0.101851	0.461374	-0.081325	-0.785820	0.102922	-0.604384
637	9.264851	-0.844361	-3.188867	-0.274495	-0.192036	0.130643	-0.610299	-0.103101	0.463601	-0.083658	-0.787429	0.108654	-0.600958
638	9.047498	-0.988204	-3.196167	-0.298900	-0.212795	0.108535	-0.606679	-0.106412	0.467877	-0.086614	-0.789260	0.114397	-0.597060
639	9.241202	-1.264384	-2.954086	-0.336911	-0.213542	0.123147	-0.603351	-0.108064	0.472393	-0.089896	-0.790952	0.120870	-0.593047
640	9.323978	-0.851937	-3.017273	-0.307817	-0.187389	0.115907	-0.601072	-0.113287	0.476430	-0.092947	-0.792349	0.126769	-0.589468
641	9.438930	-0.778400	-3.136994	-0.237945	-0.180500	0.059176	-0.596909	-0.116976	0.479722	-0.095448	-0.793908	0.131050	-0.586025
642	9.491013	-0.745470	-3.269117	-0.192530	-0.199808	-0.020520	-0.591652	-0.121209	0.482424	-0.098223	-0.795955	0.133432	-0.582240
643	9.476521	-0.386847	-3.425604	-0.165509	-0.163395	-0.107644	-0.590479	-0.124787	0.487253	-0.101528	-0.797857	0.134205	-0.578883
644	9.145000	-0.347118	-3.321195	-0.169279	-0.136896	-0.182998	-0.584651	-0.131876	0.488548	-0.105958	-0.799613	0.133561	-0.575807
645	8.899207	-0.296499	-3.350311	-0.184042	-0.107001	-0.190462	-0.582343	-0.140877	0.490306	-0.110637	-0.801009	0.133119	-0.573082
646	9.188063	-0.422491	-3.328126	-0.155586	-0.062961	-0.157401	-0.579765	-0.148959	0.493073	-0.114758	-0.801830	0.132580	-0.571246
647	9.184296	-0.231655	-3.273619	-0.081718	-0.051820	-0.131550	-0.578586	-0.156048	0.492907	-0.117244	-0.802638	0.131829	-0.569779
648	8.294498	0.191992	-2.938177	-0.012038	-0.044031	-0.192102	-0.574857	-0.159456	0.493350	-0.119502	-0.803644	0.129046	-0.568526
649	8.107385	0.743702	-2.758562	0.000940	0.027011	-0.258199	-0.573014	-0.165039	0.493406	-0.122314	-0.804057	0.125100	-0.568226
650	9.694338	1.128645	-3.008552	-0.092517	0.123785	-0.203074	-0.573355	-0.172246	0.490377	-0.126411	-0.802955	0.122643	-0.569423
651	10.147420	1.236636	-3.343519	-0.283876	0.061236	-0.099554	-0.573279	-0.180284	0.487157	-0.132112	-0.801830	0.124336	-0.569347
652	10.578588	1.228141	-3.659110	-0.397505	0.057404	0.065478	-0.575685	-0.186196	0.483816	-0.137871	-0.799969	0.129819	-0.569375
653	9.668890	1.313395	-3.571423	-0.461180	-0.023132	0.088237	-0.576471	-0.192035	0.478414	-0.144044	-0.798773	0.136677	-0.567919
654	9.020607	1.462934	-3.353041	-0.418145	-0.088624	0.132358	-0.575984	-0.198158	0.478586	-0.148966	-0.798213	0.143857	-0.565660
655	8.733976	1.480179	-3.042797	-0.438149	-0.083225	0.102897	-0.574688	-0.204749	0.476672	-0.154423	-0.797616	0.150727	-0.563243
656	9.068745	1.537183	-2.770014	-0.546572	-0.017462	0.148552	-0.573825	-0.211455	0.471476	-0.161405	-0.795654	0.159375	-0.561679
657	9.143019	1.738004	-2.597627	-0.582827	0.075820	0.222711	-0.577748	-0.217381	0.465961	-0.168322	-0.792242	0.169144	-0.561615
658	9.412649	1.843721	-2.667384	-0.500357	0.010713	0.200111	-0.579100	-0.222323	0.459388	-0.174034	-0.789738	0.177978	-0.560670
659	9.261687	1.976810	-2.928899	-0.392633	-0.101861	0.168367	-0.581389	-0.226068	0.457133	-0.177929	-0.788985	0.185195	-0.558163
660	8.917837	2.014683	-2.860260	-0.286708	-0.142364	0.130950	-0.578889	-0.228805	0.458448	-0.180458	-0.789075	0.191044	-0.555246
661	9.439987	2.060851	-2.961578	-0.227292	-0.136739	0.128425	-0.579139	-0.230350	0.458904	-0.182071	-0.789390	0.195744	-0.552628
662	9.788425	1.805645	-3.278097	-0.125612	-0.087294	0.160684	-0.577496	-0.230670	0.459279	-0.181925	-0.789287	0.200055	-0.551278
663	9.136646	1.446782	-3.294703	-0.004630	-0.058537	0.164340	-0.578721	-0.229252	0.461973	-0.179934	-0.789398	0.202471	-0.550890
664	9.386487	0.929291	-3.167367	-0.005085	-0.042923	0.212001	-0.579057	-0.223473	0.463145	-0.177484	-0.789016	0.206082	-0.550893
665	9.383529	0.627218	-3.420348	-0.133939	-0.014211	0.246512	-0.580740	-0.220992	0.461124	-0.176801	-0.787819	0.211049	-0.550945
666	8.531790	-0.516092	-3.415274	-0.295585	0.032814	0.280611	-0.583232	-0.218175	0.461044	-0.178473	-0.785233	0.218651	-0.551133
667	9.029384	-1.108499	-3.616421	-0.358505	0.117451	0.379456	-0.589299	-0.217197	0.454053	-0.180360	-0.781095	0.227847	-0.552673
668	9.662131	-1.105940	-3.417913	-0.268879	0.128677	0.343056	-0.594143	-0.214019	0.450053	-0.181337	-0.777131	0.235775	-0.554612
669	9.903218	-0.867222	-3.806883	-0.246378	0.031785	0.269930	-0.596915	-0.212954	0.446043	-0.182225	-0.774705	0.242464	-0.554831
670	9.062325	-0.824497	-3.837949	-0.320867	-0.062998	0.161482	-0.599663	-0.212283	0.444469	-0.185082	-0.773454	0.248819	-0.552813
671	8.823664	-1.161481	-3.715320	-0.397123	-0.091870	0.185131	-0.600756	-0.215092	0.439663	-0.188567	-0.772162	0.256408	-0.549966
672	8.734256	-1.440803	-3.631700	-0.524666	-0.121368	0.206888	-0.600425	-0.219551	0.439937	-0.193753	-0.770424	0.265894	-0.546083
673	8.926997	-1.320263	-3.681584	-0.614658	-0.102232	0.261797	-0.598622	-0.223350	0.437504	-0.199616	-0.767787	0.277183	-0.542057
674	8.930251	-0.940677	-3.423280	-0.649502	0.017320	0.249682	-0.602000	-0.229540	0.431558	-0.206939	-0.763571	0.288024	-0.539609
675	8.765314	-0.553365	-3.110344	-0.552372	0.063595	0.115869	-0.602639	-0.236726	0.425253	-0.214286	-0.759948	0.295731	-0.537684
676	9.079726	0.020191	-3.195629	-0.436533	0.113162	-0.071925	-0.603955	-0.244965	0.417934	-0.222332	-0.757275	0.298899	-0.536435
677	8.834219	0.661778	-2.817659	-0.401592	0.240311	-0.107780	-0.606323	-0.257150	0.409294	-0.230819	-0.753594	0.300707	-0.537023
678	9.456043	0.564243	-2.742541	-0.453273	0.292002	0.111461	-0.609065	-0.261923	0.399601	-0.238177	-0.747668	0.305959	-0.539123
679	10.888777	1.175359	-2.782462	-0.480630	0.265242	0.258680	-0.615526	-0.265914	0.386300	-0.244044	-0.740953	0.313857	-0.541226
680	10.912246	1.249431	-2.893930	-0.522189	0.138671	0.222112	-0.621697	-0.268982	0.376878	-0.250238	-0.735460	0.322209	-0.540982
681	9.848721	1.220546	-2.711895	-0.382052	0.081338	0.200221	-0.625032	-0.269608	0.367715	-0.254090	-0.731449	0.328868	-0.540617
682	9.363581	1.118946	-2.474688	-0.376247	-0.123763	0.163740	-0.628300	-0.272430	0.363885	-0.257011	-0.729768	0.336062	-0.537073
683	8.705112	1.293900	-2.337857	-0.365968	-0.189131	0.145401	-0.624976	-0.275337	0.365591	-0.259408	-0.729048	0.342939	-0.532530
684	9.067435	1.711526	-2.392144	-0.322286	-0.164699	0.136419	-0.624968	-0.276676	0.364554	-0.261506	-0.728180	0.349292	-0.528548
685	9.256264	1.625682	-2.237982	-0.274808	-0.109955	0.127281	-0.623304	-0.278526	0.364973	-0.263316	-0.727185	0.354298	-0.525680
686	9.151634	1.887389	-2.171999	-0.192386	-0.129534	0.065101	-0.623563	-0.279504	0.365190	-0.264484	-0.727078	0.358015	-0.522715
687	9.602281	1.902782	-2.471259	-0.008636	-0.152529	0.027051	-0.621644	-0.279069	0.367112	-0.263195	-0.728666	0.358781	-0.520625
688	9.926119	1.526712	-2.802135	0.255103	-0.120982	-0.003684	-0.618495	-0.278024	0.370426	-0.258617	-0.731300	0.356768	-0.520610
689	9.523480	1.092945	-2.968593	0.456625	-0.055586	0.031306	-0.619075	-0.272027	0.375850	-0.251183	-0.734256	0.352100	-0.523260
690	9.248944	0.061875	-3.138903	0.569466	-0.032017	0.000053	-0.618865	-0.263041	0.382404	-0.242546	-0.737426	0.346335	-0.526713
691	9.440153	-1.138595	-3.757535	0.665353	-0.069996	-0.045755	-0.614282	-0.252621	0.392421	-0.232671	-0.741884	0.338414	-0.530045
692	9.419307	-1.201544	-3.933435	0.692797	-0.035325	-0.119184	-0.612416	-0.243518	0.401837	-0.223356	-0.746243	0.329478	-0.533552
693	9.477572	-1.649656	-3.996485	0.552513	-0.009751	-0.170946	-0.612994	-0.238174	0.406402	-0.216772	-0.750097	0.320679	-0.536218
694	9.345970	-1.421754	-4.287081	0.347995	-0.086973	-0.147366	-0.610133	-0.234718	0.411641	-0.212541	-0.753484	0.315162	-0.536434
695	9.011449	-0.921861	-4.143341	0.213960	-0.016063	-0.065145	-0.608214	-0.232739	0.416116	-0.209757	-0.755176	0.311685	-0.537181
696	8.493415	-0.835158	-4.188604	0.040120	-0.017717	-0.030715	-0.605902	-0.231189	0.417828	-0.209337	-0.755754	0.310911	-0.536981
697	8.678941	-0.863335	-4.173992	-0.077223	0.009727	0.164492	-0.608105	-0.230011	0.417100	-0.208559	-0.754536	0.313972	-0.537215
698	8.598155	-0.718415	-4.090344	-0.201422	-0.002034	0.244107	-0.608693	-0.227955	0.414906	-0.208935	-0.752191	0.319884	-0.536869
699	8.665942	-0.585356	-4.104084	-0.279217	0.042903	0.204464	-0.612134	-0.227083	0.412257	-0.210902	-0.749514	0.325577	-0.536422
700	8.840143	-0.724441	-3.949722	-0.396676	0.060766	0.188628	-0.614377	-0.225797	0.406343	-0.215178	-0.745958	0.332439	-0.535471
701	8.222859	-0.581202	-3.459686	-0.393571	0.074449	0.203196	-0.617803	-0.228620	0.399644	-0.219013	-0.742384	0.339181	-0.534655
702	8.537115	-0.970571	-3.157654	-0.422356	0.126043	0.111314	-0.619717	-0.232685	0.392309	-0.224911	-0.738422	0.344843	-0.534071
703	9.365163	-0.984697	-3.261035	-0.436307	0.062096	0.075813	-0.621099	-0.236868	0.386435	-0.230627	-0.735510	0.350236	-0.532138
704	9.539973	-0.598137	-3.250563	-0.404112	0.050619	0.051223	-0.623000	-0.241400	0.380164	-0.236343	-0.732746	0.355103	-0.530215
705	9.739608	-0.399711	-3.686540	-0.418867	-0.038889	-0.082566	-0.623063	-0.249550	0.376392	-0.242739	-0.731999	0.358427	-0.526105
706	8.719363	-0.309273	-3.565711	-0.333179	-0.101281	-0.155911	-0.621908	-0.256887	0.372657	-0.248496	-0.732562	0.360195	-0.521405
707	9.199022	-0.828291	-3.625660	-0.413351	-0.120244	-0.110141	-0.618272	-0.265947	0.369342	-0.254471	-0.732788	0.363426	-0.515934
708	9.750861	0.119227	-3.698067	-0.399958	-0.092346	-0.051157	-0.614918	-0.272245	0.369341	-0.260145	-0.732074	0.367316	-0.511342
709	10.025246	0.742659	-3.684944	-0.393426	0.096963	-0.199929	-0.613586	-0.283164	0.364978	-0.268303	-0.730760	0.367786	-0.508661
710	10.493497	0.683483	-3.857373	-0.185384	0.145622	-0.329808	-0.612043	-0.291671	0.356521	-0.275392	-0.730709	0.364113	-0.507587
711	8.975641	-0.441915	-3.392643	-0.024044	0.206369	-0.328264	-0.611809	-0.304080	0.348798	-0.280222	-0.731128	0.358317	-0.508464
712	8.723058	0.005061	-2.602771	-0.083005	0.239978	-0.273334	-0.611237	-0.309644	0.342988	-0.285895	-0.730182	0.353873	-0.509777
713	8.465490	-0.007432	-2.260003	-0.302167	0.120607	-0.176357	-0.611187	-0.317270	0.336923	-0.292656	-0.728669	0.353654	-0.508255
714	8.762631	0.321350	-1.984040	-0.410745	0.248244	-0.072040	-0.611588	-0.324135	0.326670	-0.301082	-0.724239	0.355371	-0.508468
715	10.013555	0.666808	-2.366605	-0.432424	0.261629	-0.027737	-0.615446	-0.329523	0.312711	-0.309257	-0.719282	0.357798	-0.508895
716	9.917237	0.715498	-2.691079	-0.498580	0.147045	0.075979	-0.620921	-0.334878	0.301502	-0.316678	-0.714125	0.363129	-0.507817
717	9.887669	0.810197	-2.505843	-0.531136	0.119847	0.163144	-0.624654	-0.337629	0.290435	-0.323282	-0.708430	0.370114	-0.506588
718	9.672522	1.276991	-2.487514	-0.566494	0.032183	0.152235	-0.626901	-0.338508	0.280424	-0.329968	-0.703270	0.377869	-0.503734
719	8.849616	1.422482	-2.417166	-0.433708	-0.000451	0.196434	-0.629113	-0.340882	0.272647	-0.333916	-0.699025	0.384971	-0.501658
720	9.160477	1.279381	-2.036134	-0.346403	0.088176	0.064389	-0.630786	-0.341938	0.266174	-0.338774	-0.695311	0.388849	-0.500571
721	9.201473	1.769832	-1.928225	-0.256850	0.025211	0.035396	-0.632299	-0.344419	0.260433	-0.342077	-0.693159	0.391652	-0.499121
722	8.890285	1.892916	-1.722618	-0.117155	0.024343	0.026453	-0.633547	-0.344284	0.257993	-0.343618	-0.691902	0.393125	-0.498650
723	9.282335	2.040677	-1.557628	-0.051671	0.016689	0.013863	-0.634233	-0.346057	0.254611	-0.344287	-0.691396	0.393529	-0.498572
724	9.239526	2.388716	-1.633442	0.008801	-0.033170	-0.079486	-0.632585	-0.346397	0.255396	-0.344677	-0.692417	0.392659	-0.497571
725	9.658163	2.230649	-1.638050	0.128806	0.018342	-0.114135	-0.631997	-0.348711	0.257164	-0.344204	-0.694144	0.389357	-0.498085
726	9.344101	2.436791	-1.837454	0.286840	-0.099996	-0.144877	-0.630208	-0.347283	0.261608	-0.340846	-0.698244	0.385237	-0.497868
727	10.379420	1.651282	-2.204842	0.349295	-0.109830	-0.071247	-0.627957	-0.349513	0.266920	-0.335914	-0.702376	0.381115	-0.498579
728	9.364639	1.223320	-3.022063	0.491877	-0.259846	-0.065545	-0.623806	-0.348365	0.276519	-0.327630	-0.708740	0.377089	-0.498148
729	9.214117	0.763090	-2.975972	0.587503	-0.044409	-0.071316	-0.620915	-0.343407	0.288138	-0.319722	-0.713665	0.370110	-0.501476
730	11.862226	0.244015	-3.628894	0.605531	-0.120787	-0.217493	-0.620479	-0.339706	0.297789	-0.312304	-0.720319	0.361734	-0.502748
731	9.853671	-0.300234	-3.931621	0.391412	-0.194856	-0.284402	-0.612865	-0.340069	0.311776	-0.308124	-0.726864	0.354633	-0.500964
732	8.731104	-0.199772	-3.961438	0.372169	-0.167865	-0.183782	-0.607578	-0.342801	0.320857	-0.303318	-0.732136	0.349313	-0.499956
733	8.650485	-0.033196	-3.865582	0.540142	-0.112286	-0.167014	-0.606006	-0.342848	0.330135	-0.296191	-0.737806	0.341922	-0.501001
734	8.900101	-0.308886	-3.869467	0.517595	-0.113229	-0.087218	-0.602984	-0.338764	0.339649	-0.288623	-0.742570	0.336190	-0.502257
735	8.825163	-0.166480	-3.962323	0.452104	-0.063925	-0.077327	-0.600790	-0.334226	0.348651	-0.282064	-0.746479	0.330721	-0.503818
736	8.403938	-0.354347	-3.834311	0.275530	-0.091457	-0.041045	-0.601093	-0.327485	0.355896	-0.277727	-0.749234	0.327911	-0.503974
737	8.340346	-0.381496	-3.945599	0.177817	-0.073663	0.066988	-0.601093	-0.323881	0.361854	-0.273616	-0.750712	0.327446	-0.504325
738	8.736204	-0.171038	-3.937295	0.060943	-0.068260	0.076049	-0.600162	-0.320663	0.363954	-0.271467	-0.751250	0.328425	-0.504050
739	8.813768	0.027545	-3.960632	-0.041844	-0.056585	0.132769	-0.602899	-0.319290	0.365156	-0.270015	-0.750938	0.331084	-0.503555
740	8.556280	0.165421	-3.981498	-0.116824	-0.032475	0.132550	-0.603051	-0.318425	0.364526	-0.270199	-0.749766	0.334503	-0.502942
741	8.723006	0.373084	-4.005695	-0.146871	-0.032098	0.035298	-0.605399	-0.317714	0.361994	-0.271383	-0.749322	0.336590	-0.501573
742	8.689938	0.342909	-3.908069	-0.067075	-0.015931	0.006974	-0.604831	-0.320426	0.360458	-0.272187	-0.749087	0.337528	-0.500857
743	8.959514	0.482860	-3.999333	0.029495	-0.177608	-0.095268	-0.603161	-0.321668	0.362691	-0.270991	-0.751967	0.336641	-0.497778
744	9.095699	0.654566	-4.218209	0.121803	-0.154777	-0.204264	-0.600900	-0.324729	0.367953	-0.270119	-0.755550	0.333261	-0.495093
745	9.750221	0.363515	-4.193868	0.085469	-0.089060	-0.237375	-0.595901	-0.329426	0.371723	-0.270023	-0.758792	0.329144	-0.492936
746	10.728917	0.990238	-4.074249	-0.051950	0.000157	-0.319126	-0.590748	-0.336539	0.373706	-0.273916	-0.760621	0.324861	-0.490806
747	10.030989	0.579388	-3.806956	-0.250457	-0.019556	-0.352729	-0.586949	-0.347816	0.370256	-0.280529	-0.762001	0.321916	-0.486855
748	8.709204	0.358773	-3.295366	-0.364119	-0.042160	-0.220179	-0.582909	-0.357114	0.365966	-0.287906	-0.761783	0.322393	-0.482555
749	8.731386	0.524240	-2.990872	-0.369971	-0.014940	-0.027501	-0.582044	-0.364469	0.359772	-0.293222	-0.760202	0.325570	-0.479706
750	9.200336	0.654720	-2.843357	-0.367159	-0.008301	0.079063	-0.584886	-0.369455	0.354576	-0.297958	-0.757609	0.330412	-0.477574
751	9.473773	0.943301	-2.810650	-0.299525	0.047172	0.072793	-0.588172	-0.373719	0.346011	-0.301729	-0.755037	0.334153	-0.476677
752	9.710182	0.779460	-3.011313	-0.274302	0.069943	0.123291	-0.590096	-0.375930	0.340564	-0.305141	-0.751885	0.338295	-0.476564
753	9.195207	0.426082	-2.786704	-0.154328	0.059353	0.231651	-0.594123	-0.372632	0.336700	-0.305358	-0.748865	0.343073	-0.477764
754	9.022597	0.733076	-2.807226	-0.145775	-0.002434	0.217097	-0.601277	-0.369352	0.334230	-0.305430	-0.746506	0.347823	-0.477976
755	9.112835	0.854204	-3.027128	-0.145161	-0.023946	0.207990	-0.603233	-0.366616	0.332773	-0.305210	-0.744395	0.352719	-0.477820
756	9.228519	0.950843	-3.062214	-0.164465	-0.036643	0.206178	-0.605216	-0.362945	0.329186	-0.305413	-0.742279	0.357682	-0.477293
757	9.323934	1.078624	-3.238802	-0.140763	-0.048535	0.204445	-0.608543	-0.360018	0.327070	-0.305023	-0.740374	0.362645	-0.476756
758	9.126176	0.819473	-3.155829	-0.215884	-0.073573	0.132683	-0.610887	-0.358297	0.326649	-0.306407	-0.738784	0.367220	-0.474829
759	9.199647	0.987560	-3.072968	-0.282960	-0.064657	0.156442	-0.611998	-0.358428	0.323918	-0.308496	-0.736420	0.372932	-0.472692
760	9.166269	1.089603	-3.071055	-0.354801	-0.103221	0.142609	-0.612836	-0.357527	0.322750	-0.311584	-0.734116	0.379121	-0.469315
761	9.124207	1.057692	-3.200082	-0.428385	-0.156718	0.132439	-0.614743	-0.359321	0.320198	-0.315358	-0.731764	0.386389	-0.464516
762	9.386894	1.377548	-3.323721	-0.481551	-0.089665	0.123160	-0.616373	-0.362432	0.316061	-0.320561	-0.728546	0.393354	-0.460146
763	9.092599	1.204727	-3.299357	-0.401549	-0.120975	0.071889	-0.616096	-0.365162	0.312066	-0.324764	-0.726352	0.399199	-0.455611
764	9.443886	1.269146	-3.403720	-0.402917	-0.146827	0.059199	-0.616797	-0.367057	0.309861	-0.328920	-0.724527	0.404844	-0.450525
765	9.450900	1.374324	-3.475736	-0.354104	-0.182699	0.041016	-0.616066	-0.371724	0.308478	-0.332214	-0.723318	0.410166	-0.445206
766	9.449760	1.097652	-3.815548	-0.292896	-0.135989	-0.003957	-0.614665	-0.375820	0.306577	-0.335413	-0.722529	0.413825	-0.440679
767	9.020433	0.726040	-3.722236	-0.184180	-0.093577	0.018973	-0.614621	-0.378648	0.307636	-0.337155	-0.721770	0.416714	-0.437864
768	9.107663	0.787949	-3.684044	-0.179134	-0.126362	0.075038	-0.613108	-0.379639	0.307562	-0.338047	-0.720989	0.420382	-0.434947
769	8.986746	0.796925	-3.747075	-0.226166	-0.127036	0.026289	-0.612833	-0.379914	0.307406	-0.340037	-0.720122	0.423982	-0.431321
770	8.917562	0.871820	-3.690879	-0.192601	-0.065639	0.044607	-0.612812	-0.382355	0.306165	-0.341878	-0.718953	0.426885	-0.428947
771	9.151393	0.923558	-3.694454	-0.174472	-0.035641	0.035478	-0.612275	-0.382568	0.304643	-0.343825	-0.717514	0.429568	-0.427116
772	9.049153	0.789568	-3.773603	-0.163064	-0.047716	0.051989	-0.613491	-0.384035	0.303745	-0.345310	-0.716316	0.432173	-0.425298
773	8.955297	0.777866	-3.755682	-0.122570	0.007164	0.055628	-0.615407	-0.384489	0.302232	-0.346713	-0.714651	0.434435	-0.424652
774	8.900516	0.838120	-3.700119	-0.123375	-0.016992	0.028138	-0.615143	-0.384442	0.301138	-0.348080	-0.713668	0.436126	-0.423452
775	8.899110	0.708902	-3.826471	-0.086327	-0.003232	0.042844	-0.615160	-0.383829	0.299945	-0.348985	-0.712422	0.437995	-0.422876
776	8.872108	0.895972	-3.660046	-0.071382	0.055189	0.050151	-0.618977	-0.385344	0.297975	-0.350050	-0.710993	0.439049	-0.423309
777	8.968298	0.851702	-3.663931	-0.069687	0.056450	0.044660	-0.619562	-0.383307	0.296189	-0.351241	-0.709308	0.440411	-0.423734
778	9.023471	0.807831	-3.675938	-0.067939	0.059437	0.040993	-0.620928	-0.384951	0.293231	-0.352362	-0.707948	0.441258	-0.424195
779	9.165764	0.860202	-3.678501	-0.109788	0.096087	0.046398	-0.622868	-0.384239	0.290558	-0.354470	-0.705590	0.442732	-0.424831
780	9.222904	0.914626	-3.788942	-0.120968	0.083635	0.039992	-0.623435	-0.383976	0.288118	-0.356546	-0.703661	0.443818	-0.425160
781	8.955146	0.775013	-4.084088	-0.124485	0.114867	0.040761	-0.626469	-0.385936	0.280645	-0.359045	-0.701087	0.445186	-0.425881
782	8.541471	0.588969	-3.915298	-0.136953	0.166846	0.047877	-0.628676	-0.386025	0.277378	-0.362012	-0.698241	0.445916	-0.427277
783	8.968128	0.177620	-4.020856	-0.103335	0.158056	0.071836	-0.631204	-0.384676	0.270237	-0.364262	-0.695178	0.447206	-0.429007
784	10.136100	0.203603	-4.402403	-0.040971	0.108799	0.081463	-0.634261	-0.383410	0.265010	-0.365073	-0.693211	0.447984	-0.430686
785	9.217030	0.468909	-4.356656	-0.041113	0.087437	-0.058133	-0.634530	-0.384588	0.263574	-0.366855	-0.692402	0.447431	-0.431047
786	8.111590	0.281726	-3.920546	-0.018644	0.225458	-0.155835	-0.635340	-0.388233	0.258713	-0.370427	-0.691714	0.443844	-0.432803
787	8.482656	0.302296	-3.301646	0.047312	0.345167	-0.128265	-0.635351	-0.392803	0.249686	-0.373806	-0.689957	0.439621	-0.436992
788	9.962327	0.520226	-3.336226	0.222538	0.351449	-0.144086	-0.637307	-0.392641	0.243972	-0.375030	-0.689797	0.433117	-0.442654
789	6.352599	2.040178	-1.602529	0.211707	0.197794	-0.454493	-0.633987	-0.397834	0.241167	-0.377767	-0.693260	0.424011	-0.443731
790	11.210557	2.734357	-3.305680	-0.148767	0.585934	-0.427153	-0.630096	-0.409623	0.230847	-0.388502	-0.690498	0.415002	-0.447272
791	10.295815	1.800071	-3.125448	-0.073504	0.240801	-0.249715	-0.627885	-0.419470	0.218200	-0.393740	-0.689558	0.410855	-0.447970
792	9.793662	2.655415	-3.002100	0.002457	0.084095	-0.158441	-0.626770	-0.424125	0.213534	-0.395792	-0.690116	0.408082	-0.447837
793	9.135470	2.481178	-2.681627	0.050431	0.046972	-0.174051	-0.624934	-0.430820	0.210651	-0.397049	-0.691281	0.405304	-0.447450
794	8.979617	2.647487	-2.346324	-0.003817	-0.031358	-0.140078	-0.621606	-0.433490	0.213193	-0.398076	-0.692659	0.403747	-0.445810
795	8.840635	3.056833	-2.422973	-0.113789	-0.093305	-0.208059	-0.619633	-0.438517	0.213145	-0.400816	-0.694038	0.403013	-0.441857
796	8.583903	3.109798	-2.620690	-0.185640	-0.173715	-0.184268	-0.616836	-0.442940	0.214765	-0.403606	-0.695537	0.403604	-0.436388
797	8.642351	3.157058	-2.559786	-0.301323	-0.170829	-0.165207	-0.610734	-0.450928	0.214363	-0.407934	-0.695733	0.405609	-0.430147
798	8.888447	3.174189	-2.520581	-0.334593	-0.164803	-0.109251	-0.606331	-0.455709	0.211299	-0.412224	-0.695215	0.408507	-0.424110
799	10.343579	3.352696	-3.216116	-0.306246	-0.114612	-0.081419	-0.605041	-0.462521	0.208140	-0.416345	-0.694148	0.411165	-0.419236
800	10.504710	3.048994	-3.434194	-0.195879	-0.058222	-0.136370	-0.601310	-0.467219	0.206455	-0.419768	-0.694043	0.411606	-0.415548
801	8.735478	1.863411	-3.049799	-0.081894	-0.122862	-0.114599	-0.601117	-0.471929	0.206168	-0.420937	-0.695170	0.411962	-0.412112
802	8.780019	2.082269	-3.301162	-0.010456	-0.149602	-0.039137	-0.598895	-0.473212	0.209078	-0.420219	-0.696553	0.412984	-0.409481
803	8.754585	1.995242	-3.126923	0.019897	-0.224585	0.043609	-0.598292	-0.476126	0.211767	-0.417772	-0.698077	0.415531	-0.406804
804	8.953196	1.759652	-3.201080	-0.058348	-0.145342	0.015805	-0.595793	-0.476672	0.216633	-0.417283	-0.698565	0.417640	-0.404299
805	9.282784	2.280638	-3.171371	-0.009631	-0.069454	0.054478	-0.596336	-0.476420	0.217337	-0.416436	-0.698461	0.419305	-0.403629
806	9.219977	1.834456	-3.314396	-0.074685	-0.082975	0.083642	-0.599382	-0.472260	0.218437	-0.416120	-0.697755	0.421930	-0.402439
807	8.974437	1.826109	-3.285953	-0.104911	-0.048313	0.182571	-0.600891	-0.471552	0.218630	-0.415727	-0.695581	0.425996	-0.402326
808	9.182646	1.886250	-3.179857	-0.128171	-0.027207	0.200903	-0.604364	-0.468445	0.215706	-0.415659	-0.692974	0.430189	-0.402432
809	8.882935	1.792540	-3.265849	-0.148803	-0.046820	0.252193	-0.608661	-0.464521	0.213385	-0.415301	-0.689770	0.435565	-0.402523
810	9.070948	1.810540	-3.260687	-0.163398	-0.048690	0.254048	-0.613359	-0.461026	0.211452	-0.415076	-0.686540	0.440920	-0.402447
811	9.100133	1.985424	-3.299273	-0.146127	-0.048742	0.285314	-0.620827	-0.454808	0.208616	-0.414360	-0.683021	0.446716	-0.402781
812	9.059900	1.476567	-3.301085	-0.106035	-0.031243	0.205441	-0.624970	-0.450091	0.210033	-0.413858	-0.680522	0.450753	-0.403031
813	9.174491	1.341025	-3.378692	-0.081676	-0.054743	0.228466	-0.627769	-0.446427	0.206863	-0.412625	-0.678036	0.455300	-0.403373
814	8.912716	1.213969	-3.529100	-0.098195	-0.047149	0.224667	-0.631917	-0.441936	0.207173	-0.411696	-0.675522	0.459641	-0.403617
815	8.698600	0.989951	-3.706069	-0.174716	-0.008490	0.196839	-0.635528	-0.438431	0.204683	-0.412314	-0.672184	0.464089	-0.403470
816	8.598444	0.612664	-3.724101	-0.258185	0.086381	0.245988	-0.640247	-0.435585	0.198883	-0.414562	-0.667041	0.468850	-0.404195
817	9.820445	0.661536	-3.672881	-0.218458	0.015681	0.198744	-0.644453	-0.429984	0.193382	-0.415881	-0.663083	0.473466	-0.403973
818	9.555488	0.838902	-3.741503	-0.235479	-0.047308	0.081331	-0.646668	-0.430542	0.188310	-0.417863	-0.660714	0.476927	-0.401731
819	8.992890	1.026226	-3.673371	-0.167563	-0.045924	0.021727	-0.647337	-0.431640	0.188250	-0.419274	-0.659356	0.479268	-0.399703
820	9.218812	1.257896	-3.530599	-0.076479	-0.026822	0.006369	-0.647796	-0.430055	0.184248	-0.419938	-0.658857	0.480273	-0.398619
821	9.296098	1.572254	-3.328609	0.033270	-0.049003	-0.059371	-0.647499	-0.430717	0.186393	-0.419299	-0.659993	0.479951	-0.397798
822	8.616879	1.328745	-2.894313	0.033708	-0.007365	-0.081636	-0.645266	-0.433094	0.188963	-0.419393	-0.661112	0.478747	-0.397293
823	9.402719	1.536281	-3.233829	0.112819	0.060864	-0.037349	-0.644999	-0.432676	0.188849	-0.418609	-0.661793	0.477187	-0.398859
824	9.262304	1.538469	-3.322737	0.069897	-0.001027	-0.063059	-0.644432	-0.434095	0.189305	-0.418139	-0.662979	0.475888	-0.398935
825	8.957926	1.186339	-3.299057	0.044998	0.008046	0.032212	-0.641564	-0.434917	0.192302	-0.417189	-0.662844	0.476236	-0.399738
826	9.133040	1.562615	-3.245200	0.086552	0.034528	0.080986	-0.644882	-0.431796	0.191974	-0.415683	-0.662512	0.476408	-0.401649
827	9.287119	1.532447	-3.246328	-0.013672	0.034790	-0.042136	-0.645314	-0.431270	0.189822	-0.416374	-0.662372	0.476019	-0.401625
828	9.097885	1.384903	-3.353703	-0.056285	-0.000903	-0.059666	-0.645290	-0.432054	0.191689	-0.417549	-0.662472	0.475768	-0.400534
829	9.142768	1.635543	-3.264405	-0.048471	0.083987	-0.047804	-0.644202	-0.433338	0.189140	-0.419209	-0.661709	0.475158	-0.400786
830	9.344693	1.430051	-3.234659	-0.068473	0.055160	-0.041362	-0.644192	-0.435840	0.186253	-0.420931	-0.661079	0.474778	-0.400471
831	9.217937	1.551256	-3.166350	-0.007559	-0.011129	-0.013616	-0.642145	-0.436121	0.185670	-0.420884	-0.661080	0.475103	-0.400134
832	9.191971	1.484668	-3.069227	-0.036311	0.021103	0.002779	-0.641175	-0.437897	0.184734	-0.421503	-0.660573	0.475335	-0.400045
833	9.220816	1.669902	-3.156025	-0.008384	0.045833	0.019345	-0.641880	-0.436211	0.184569	-0.421763	-0.659780	0.475634	-0.400723
834	9.254432	1.650352	-3.162239	0.001156	-0.010625	0.039644	-0.643817	-0.434482	0.183871	-0.421289	-0.659491	0.476319	-0.400883
835	9.196753	1.609061	-3.126546	0.014300	-0.031804	0.054367	-0.644887	-0.435501	0.185186	-0.420242	-0.659171	0.477552	-0.401043
836	9.274399	1.646562	-3.071253	0.037473	-0.040682	0.032429	-0.644096	-0.433158	0.185321	-0.419060	-0.659493	0.478104	-0.401090
837	9.176518	1.532848	-3.218044	0.030747	-0.065101	0.056267	-0.642732	-0.431626	0.187725	-0.417475	-0.659547	0.479510	-0.400978
838	9.220551	1.770344	-3.232630	0.030593	-0.074077	0.052660	-0.643975	-0.428949	0.190224	-0.415898	-0.659882	0.480659	-0.400688
839	9.172467	1.751004	-3.211641	0.059127	-0.079903	0.025184	-0.645333	-0.427686	0.193321	-0.414051	-0.660591	0.481528	-0.400390
840	9.219687	1.635299	-3.286600	0.064291	-0.101345	0.014206	-0.644505	-0.425690	0.197810	-0.412071	-0.661787	0.482122	-0.399741
841	9.122816	1.644182	-3.355360	0.088486	-0.131978	0.032632	-0.643914	-0.426988	0.201555	-0.409273	-0.663081	0.483263	-0.399094
842	9.093539	1.632837	-3.397804	0.094004	-0.132051	0.033551	-0.643348	-0.425567	0.206559	-0.406444	-0.664564	0.484123	-0.398476
843	9.040063	1.609658	-3.449078	0.114437	-0.129088	0.044580	-0.643738	-0.423492	0.212705	-0.403224	-0.665928	0.485159	-0.398210
844	9.083437	1.638597	-3.460169	0.114333	-0.139962	0.041858	-0.642083	-0.421810	0.217714	-0.399970	-0.667541	0.486018	-0.397742
845	9.143435	1.506896	-3.434295	0.129313	-0.146285	0.054736	-0.641533	-0.418238	0.224215	-0.396310	-0.669037	0.487191	-0.397458
846	8.914846	1.717738	-3.487156	0.143674	-0.129140	0.043708	-0.642072	-0.414664	0.231000	-0.392741	-0.670758	0.487740	-0.397425
847	8.980984	1.485473	-3.558753	0.181930	-0.106540	0.033627	-0.641232	-0.413386	0.235993	-0.388936	-0.672537	0.487870	-0.398003
848	8.960273	1.356446	-3.689211	0.193164	-0.121896	0.043737	-0.640961	-0.409388	0.242386	-0.384762	-0.674559	0.487956	-0.398532
849	8.984267	1.385706	-3.714064	0.196671	-0.123413	0.038250	-0.641209	-0.407981	0.247943	-0.380549	-0.676514	0.488132	-0.399047
850	8.954830	1.303925	-3.747301	0.205785	-0.086291	0.032682	-0.640664	-0.404120	0.254188	-0.376625	-0.678425	0.487677	-0.400081
851	8.937956	1.161952	-3.998720	0.153079	-0.094243	0.045402	-0.639554	-0.401413	0.261179	-0.373215	-0.679734	0.488043	-0.400607
852	8.816998	1.288046	-4.116524	0.117337	-0.079430	0.076497	-0.640372	-0.399604	0.264304	-0.370196	-0.680479	0.488825	-0.401190
853	8.840740	1.281170	-4.158505	0.079108	-0.024179	0.078172	-0.641211	-0.396127	0.267394	-0.368176	-0.680393	0.489643	-0.402197
854	8.903575	1.221858	-4.108119	0.012456	-0.018495	0.047758	-0.641231	-0.394340	0.267776	-0.367408	-0.680147	0.490422	-0.402365
855	8.894989	1.176195	-3.953557	0.020075	-0.004403	0.057839	-0.642880	-0.392831	0.268703	-0.366542	-0.679683	0.491263	-0.402913
856	8.962387	1.175818	-3.960909	0.049410	0.008359	0.058809	-0.643878	-0.389480	0.268641	-0.365449	-0.679376	0.491702	-0.403887
857	8.962147	1.098207	-3.958991	0.045115	-0.006839	0.035872	-0.646480	-0.389139	0.268139	-0.364405	-0.679331	0.492050	-0.404482
858	8.956724	1.079790	-4.028933	0.083586	-0.010739	0.037782	-0.645249	-0.387625	0.270954	-0.362830	-0.679628	0.492068	-0.405375
859	8.932914	0.925845	-3.927631	0.048798	-0.006860	0.035845	-0.647308	-0.386242	0.271740	-0.361741	-0.679608	0.492380	-0.406002
860	8.918969	1.122571	-3.945144	0.098713	0.013999	0.054290	-0.647330	-0.383411	0.273553	-0.360069	-0.679646	0.492318	-0.407497
861	8.952144	1.055024	-3.987874	0.131904	-0.005156	0.065391	-0.648172	-0.380819	0.274811	-0.357635	-0.679920	0.492328	-0.409170
862	8.932289	0.963514	-4.023948	0.155301	-0.030241	0.052610	-0.649841	-0.376493	0.277823	-0.354772	-0.680723	0.492098	-0.410599
863	8.943969	0.888477	-4.039361	0.148154	-0.043542	0.059947	-0.649847	-0.374400	0.280548	-0.351778	-0.681475	0.492152	-0.411861
864	8.906698	0.702953	-4.106788	0.121782	-0.047246	0.030498	-0.650131	-0.372271	0.282594	-0.349383	-0.682382	0.492014	-0.412563
865	8.965050	0.811343	-4.084116	0.089410	-0.066970	0.054355	-0.652051	-0.369490	0.286062	-0.346999	-0.682967	0.492622	-0.412881
866	8.881929	0.767709	-4.221344	0.079658	-0.080367	0.032306	-0.651782	-0.367797	0.288350	-0.344835	-0.683825	0.493083	-0.412725
867	8.872544	0.718568	-4.168190	0.048676	-0.071295	0.035892	-0.650938	-0.367437	0.292193	-0.343104	-0.684357	0.493779	-0.412452
868	8.900739	0.714737	-4.258612	0.041587	-0.088430	0.046002	-0.651625	-0.365215	0.295342	-0.341263	-0.684880	0.494788	-0.411902
869	8.784811	0.657539	-4.271553	0.045075	-0.091764	0.039555	-0.650937	-0.364485	0.297294	-0.339334	-0.685533	0.495679	-0.411339
870	8.784942	0.657311	-4.254657	0.028543	-0.050827	0.033035	-0.651081	-0.363664	0.297619	-0.338159	-0.685767	0.496375	-0.411075
871	8.813868	0.681463	-4.262825	0.046343	-0.045126	0.013802	-0.652182	-0.360763	0.301223	-0.336885	-0.686306	0.496571	-0.410987
872	8.866316	0.452837	-4.237299	0.044248	-0.028700	0.000900	-0.652167	-0.361112	0.302706	-0.335971	-0.686789	0.496537	-0.410969
873	8.698031	0.533880	-4.225651	0.044643	0.035165	0.009951	-0.651476	-0.361042	0.303934	-0.335552	-0.686688	0.496156	-0.411938
874	8.834991	0.448193	-4.236159	0.050388	0.053153	0.017290	-0.652600	-0.360065	0.301269	-0.335236	-0.686368	0.495754	-0.413212
875	8.870650	0.375618	-4.266941	0.023318	0.043164	0.031929	-0.654389	-0.358409	0.302069	-0.335008	-0.685834	0.495801	-0.414226
876	8.774228	0.361769	-4.268256	0.010728	0.033431	0.041072	-0.656195	-0.356914	0.300399	-0.334842	-0.685175	0.496181	-0.414994
877	8.832705	0.423607	-4.209672	0.036940	0.061622	0.061290	-0.657313	-0.355718	0.298977	-0.334362	-0.684287	0.496391	-0.416594
878	8.808258	0.443910	-4.264163	0.035782	0.058259	0.086981	-0.659399	-0.353401	0.297632	-0.333718	-0.683126	0.497027	-0.418253
879	8.831293	0.270015	-4.326524	0.027655	0.087753	0.086893	-0.661073	-0.351109	0.296692	-0.333393	-0.681712	0.497469	-0.420289
880	8.926620	0.129718	-4.401027	-0.002156	0.101888	0.098736	-0.664539	-0.349202	0.292737	-0.333596	-0.679808	0.498283	-0.422242
881	9.031430	0.174944	-4.573677	-0.071592	0.070447	0.105099	-0.668008	-0.346252	0.290213	-0.334245	-0.677727	0.499880	-0.423185
882	8.648297	-0.207481	-4.421796	-0.148865	0.079037	0.086439	-0.669263	-0.346719	0.285820	-0.336304	-0.675154	0.501900	-0.423276
883	9.041666	-0.094405	-4.382643	-0.172116	0.122390	0.102948	-0.672749	-0.343540	0.281395	-0.338788	-0.672001	0.503922	-0.423911
884	8.874526	-0.037990	-4.523320	-0.205230	0.072864	0.101095	-0.675507	-0.343853	0.277163	-0.341395	-0.668936	0.506628	-0.423442
885	8.680900	-0.241649	-4.242138	-0.197788	0.107705	0.101903	-0.676381	-0.343774	0.269928	-0.344007	-0.665765	0.508886	-0.423617
886	8.662323	-0.484141	-4.049851	-0.254138	0.123940	0.078790	-0.680686	-0.343673	0.260401	-0.347958	-0.662118	0.511339	-0.423152
887	8.799850	-0.267483	-3.824083	-0.238256	0.174802	0.089856	-0.684051	-0.344297	0.252815	-0.351856	-0.658173	0.513298	-0.423710
888	9.642660	0.029597	-4.000950	-0.160542	0.225256	0.014916	-0.687946	-0.343179	0.245122	-0.356119	-0.654948	0.513359	-0.425071
889	8.487979	0.968343	-3.246582	-0.022166	0.174624	-0.136208	-0.687954	-0.346607	0.238349	-0.359123	-0.654791	0.510519	-0.426203
890	9.079742	1.115120	-3.113210	0.054637	0.271077	-0.181014	-0.687543	-0.350358	0.232374	-0.362689	-0.654673	0.505836	-0.428940
891	9.145418	0.873907	-3.240386	-0.019418	0.170658	-0.067248	-0.687666	-0.355586	0.225494	-0.365103	-0.653777	0.503932	-0.430497
892	9.866635	1.168951	-3.562429	-0.124480	0.092359	0.050320	-0.688275	-0.353920	0.219856	-0.367223	-0.651507	0.505124	-0.430738
893	9.838305	1.286950	-3.847946	-0.187641	0.112812	0.081366	-0.689271	-0.352900	0.216233	-0.369999	-0.648366	0.507004	-0.430893
894	9.500850	0.879980	-3.697932	-0.210571	0.125783	0.110525	-0.693561	-0.352243	0.209611	-0.373041	-0.644541	0.509449	-0.431125
895	8.940855	0.918198	-3.541526	-0.200364	0.075031	0.156393	-0.695973	-0.348076	0.204551	-0.374924	-0.640869	0.512628	-0.431197
896	8.860122	1.163006	-3.493448	-0.195225	0.086807	0.143562	-0.699883	-0.345196	0.197786	-0.377094	-0.637091	0.515667	-0.431282
897	8.937657	1.251908	-3.474036	-0.190464	0.092124	0.116068	-0.703768	-0.342973	0.193169	-0.379347	-0.633783	0.518034	-0.431342
898	8.995897	1.343425	-3.458714	-0.164118	0.116309	0.141802	-0.705765	-0.340127	0.186521	-0.381458	-0.629930	0.520578	-0.432060
899	9.221025	1.066843	-3.203320	-0.142874	0.161958	0.178485	-0.709139	-0.336680	0.179374	-0.383291	-0.625735	0.522727	-0.433937
900	9.152391	1.104198	-3.060461	-0.115352	0.187574	0.179411	-0.714431	-0.332262	0.172852	-0.385236	-0.621149	0.524814	-0.436277
901	9.269473	0.647295	-2.681470	-0.155307	0.146350	0.193124	-0.720006	-0.326632	0.167225	-0.386961	-0.616770	0.527360	-0.437890
902	9.613029	0.377605	-3.000319	-0.360849	0.027266	0.179171	-0.723931	-0.322888	0.159829	-0.390300	-0.611541	0.532896	-0.435552
903	10.365451	0.081835	-3.397404	-0.491902	-0.009649	0.205688	-0.726338	-0.319521	0.154036	-0.394372	-0.605666	0.539689	-0.431712
904	9.150469	-0.351333	-3.002264	-0.472487	-0.092102	0.255078	-0.729700	-0.316654	0.147402	-0.396996	-0.599719	0.547863	-0.427290
905	9.650915	-0.353737	-3.086185	-0.460115	-0.065514	0.304717	-0.734196	-0.309417	0.142684	-0.399151	-0.593313	0.555925	-0.423798
906	9.070127	-0.485857	-3.053260	-0.289866	-0.106621	0.242570	-0.738665	-0.303101	0.139824	-0.399462	-0.588944	0.562410	-0.421034
907	9.052151	-0.531881	-2.866959	-0.244131	-0.054492	0.168247	-0.741734	-0.298044	0.139612	-0.400298	-0.585560	0.566907	-0.418925
908	9.297594	-0.569693	-2.888455	-0.231061	-0.073144	0.110542	-0.743967	-0.295408	0.137466	-0.401369	-0.582807	0.571034	-0.416124
909	9.225348	-0.488760	-2.919032	-0.221298	-0.091051	0.101411	-0.744276	-0.292105	0.138216	-0.402092	-0.580555	0.574875	-0.413275
910	9.271535	-0.450792	-2.881876	-0.225918	-0.124284	0.103307	-0.747034	-0.289849	0.138378	-0.402547	-0.578314	0.579246	-0.409857
911	9.522458	-0.444144	-3.147168	-0.242929	-0.154371	0.085019	-0.747476	-0.287336	0.138261	-0.402932	-0.576489	0.583599	-0.405855
912	9.663903	-0.620187	-3.472339	-0.210894	-0.202270	0.053952	-0.746503	-0.287579	0.140152	-0.402651	-0.575567	0.587830	-0.401311
913	9.214630	-0.433833	-3.391546	-0.215230	-0.204618	0.030025	-0.747148	-0.287916	0.144514	-0.402542	-0.574940	0.591714	-0.396583
914	9.331721	-0.418364	-3.521386	-0.116102	-0.177801	0.039376	-0.746572	-0.287967	0.148336	-0.401500	-0.574786	0.594723	-0.393347
915	9.212540	-0.498452	-3.633356	-0.120901	-0.230750	0.000869	-0.745749	-0.285944	0.152280	-0.400197	-0.575416	0.597724	-0.389186
916	9.099133	-0.358349	-3.715131	-0.134960	-0.231855	-0.011089	-0.744303	-0.288367	0.158959	-0.399085	-0.576127	0.600682	-0.384695
917	8.979409	-0.278306	-3.654596	-0.111563	-0.200765	0.006330	-0.743700	-0.289221	0.165057	-0.397963	-0.576488	0.603416	-0.381019
918	9.045263	-0.319875	-3.843258	-0.112772	-0.165970	0.025542	-0.743425	-0.287560	0.168027	-0.397079	-0.576418	0.606060	-0.377839
919	9.084350	-0.121136	-3.857912	-0.064715	-0.146883	0.043081	-0.743673	-0.287190	0.172018	-0.395772	-0.576266	0.608424	-0.375636
920	9.074154	-0.115213	-3.932346	-0.037656	-0.157188	0.029383	-0.741052	-0.286869	0.176117	-0.394079	-0.576672	0.610451	-0.373498
921	8.909872	-0.025461	-4.029450	-0.025025	-0.138344	0.021095	-0.741173	-0.285412	0.180583	-0.392569	-0.577030	0.612181	-0.371699
922	8.929216	-0.030599	-4.018134	-0.010485	-0.101123	0.013727	-0.741563	-0.284493	0.184745	-0.391358	-0.577412	0.613375	-0.370412
923	8.986832	-0.013583	-4.051567	-0.006250	-0.067226	0.032047	-0.741143	-0.283784	0.187246	-0.390417	-0.577251	0.614526	-0.369748
924	8.890391	0.045754	-4.086210	-0.013647	-0.075396	0.030198	-0.740994	-0.283217	0.189878	-0.389435	-0.577209	0.615731	-0.368845
925	8.851335	0.029852	-4.145220	0.021744	-0.042638	0.050388	-0.741408	-0.281124	0.192744	-0.388332	-0.576869	0.616680	-0.368953
926	8.823065	0.033814	-4.064453	0.012809	0.042074	0.050233	-0.741449	-0.278566	0.191531	-0.388348	-0.575908	0.617013	-0.369880
927	8.934235	0.012910	-4.010794	0.057438	0.073686	0.074149	-0.743128	-0.276247	0.190046	-0.388099	-0.574690	0.617060	-0.371951
928	8.939132	-0.092118	-3.956124	0.057223	0.079750	0.064948	-0.744669	-0.273422	0.189547	-0.387966	-0.573594	0.616947	-0.373963
929	9.025235	-0.176984	-4.000946	0.062623	0.076290	0.061298	-0.748678	-0.270245	0.188272	-0.387795	-0.572538	0.616785	-0.376021
930	9.010797	-0.201296	-3.988491	0.067844	0.084289	0.050277	-0.747367	-0.267628	0.185409	-0.387714	-0.571649	0.616396	-0.378088
931	9.019897	-0.288211	-4.020788	0.049333	0.070974	0.042908	-0.749316	-0.266349	0.182495	-0.387769	-0.570749	0.616158	-0.379776
932	9.056564	-0.216240	-3.983055	0.037717	0.045567	0.021843	-0.750150	-0.265995	0.181156	-0.387775	-0.570259	0.615976	-0.380801
933	9.044514	-0.218585	-3.982620	0.004352	0.020702	0.008051	-0.749617	-0.265027	0.181073	-0.387989	-0.569824	0.616065	-0.381089
934	9.030235	-0.189529	-3.972238	0.009742	0.003300	0.006256	-0.751539	-0.264419	0.180581	-0.387909	-0.569636	0.616240	-0.381170
935	9.016214	-0.229202	-3.899533	0.024736	-0.009595	0.020980	-0.751661	-0.265016	0.181503	-0.387421	-0.569434	0.616552	-0.381463
936	9.052292	-0.187899	-3.924759	0.033591	-0.008957	0.009999	-0.750961	-0.267191	0.180271	-0.386896	-0.569466	0.616691	-0.381722
937	8.991130	-0.258995	-4.014693	0.011336	-0.017448	-0.001070	-0.750698	-0.265333	0.182022	-0.386632	-0.569499	0.616908	-0.381590
938	9.073146	-0.220742	-4.017509	0.049974	-0.027297	0.008222	-0.751233	-0.265133	0.183817	-0.385701	-0.569830	0.617034	-0.381834
939	8.997915	-0.346057	-4.034831	0.013098	-0.030231	-0.002894	-0.750689	-0.265128	0.183539	-0.385269	-0.570004	0.617308	-0.381567
940	8.986946	-0.221055	-3.949093	0.017650	0.007711	-0.006595	-0.751912	-0.265400	0.183807	-0.385266	-0.569978	0.617263	-0.381683
941	9.010805	-0.328112	-3.933780	0.030015	0.005721	0.010854	-0.751518	-0.263386	0.185156	-0.384985	-0.569836	0.617287	-0.382139
942	9.019942	-0.341938	-3.992164	0.018874	-0.012379	0.006271	-0.750982	-0.262946	0.184494	-0.384614	-0.569825	0.617523	-0.382147
943	9.006197	-0.299184	-3.918931	0.022679	-0.008124	0.011783	-0.751675	-0.261847	0.184977	-0.384242	-0.569719	0.617720	-0.382362
944	9.005258	-0.356063	-4.015853	0.029645	0.000101	-0.002910	-0.752070	-0.262698	0.185477	-0.383977	-0.569802	0.617678	-0.382572
945	9.044608	-0.201680	-3.977684	0.014903	-0.011709	-0.004719	-0.751130	-0.261849	0.184835	-0.383776	-0.569872	0.617768	-0.382524
946	8.981455	-0.249104	-4.023925	0.018712	-0.013897	0.000774	-0.751792	-0.261698	0.187723	-0.383431	-0.569938	0.617955	-0.382470
947	9.034864	-0.279457	-3.958509	0.029310	-0.011211	-0.013882	-0.752223	-0.260928	0.186269	-0.383144	-0.570232	0.617822	-0.382534
948	9.008227	-0.288785	-3.972062	0.018411	-0.018766	-0.010229	-0.752344	-0.261532	0.187328	-0.382847	-0.570436	0.617952	-0.382318
949	8.971846	-0.353940	-3.975956	0.027361	-0.023888	-0.017563	-0.750410	-0.261947	0.189610	-0.382456	-0.570856	0.617888	-0.382185
950	8.990283	-0.389192	-4.068632	-0.018114	-0.037284	-0.006624	-0.752045	-0.262200	0.189610	-0.382307	-0.570896	0.618462	-0.381345
951	8.981117	-0.282653	-4.053107	0.027859	-0.045387	0.003588	-0.752299	-0.262564	0.191505	-0.381479	-0.571227	0.618796	-0.381136
952	8.959488	-0.392324	-3.999891	-0.000486	-0.034211	0.002576	-0.751746	-0.262096	0.193170	-0.381092	-0.571269	0.619312	-0.380623
953	8.933669	-0.268966	-3.964316	0.003587	0.020354	0.013523	-0.750107	-0.261222	0.194712	-0.381284	-0.570786	0.619444	-0.380940
954	8.976677	-0.327173	-3.985621	0.030254	0.031115	0.017228	-0.750809	-0.260329	0.193678	-0.381236	-0.570395	0.619382	-0.381673
955	8.971356	-0.343041	-4.062689	0.022657	0.015008	0.009924	-0.751138	-0.259837	0.194187	-0.381175	-0.570142	0.619366	-0.382138
956	8.947472	-0.350548	-4.032869	0.050693	0.021204	-0.002883	-0.751717	-0.258611	0.191941	-0.380946	-0.570197	0.619025	-0.382835
957	8.961296	-0.437332	-4.077415	0.050350	0.029220	0.017277	-0.751189	-0.256453	0.193161	-0.380685	-0.569960	0.618768	-0.383863
958	8.981481	-0.336647	-4.002659	0.020871	0.024162	0.010828	-0.751181	-0.257655	0.192130	-0.380711	-0.569622	0.618764	-0.384346
959	8.995228	-0.401351	-4.066376	0.029570	0.004816	-0.004732	-0.752163	-0.255688	0.191985	-0.380552	-0.569691	0.618596	-0.384671
960	8.985957	-0.382415	-4.027272	0.036978	0.003650	-0.001043	-0.753101	-0.256683	0.192754	-0.380244	-0.569760	0.618505	-0.385018
961	9.005433	-0.370713	-4.006192	0.036654	-0.007661	-0.012030	-0.751467	-0.256549	0.192337	-0.379906	-0.570073	0.618291	-0.385233
962	8.956927	-0.403947	-4.033571	0.042120	-0.000210	-0.013883	-0.752264	-0.257697	0.193369	-0.379589	-0.570373	0.618040	-0.385504
963	8.956150	-0.412339	-4.130183	0.036610	-0.011233	-0.013881	-0.752014	-0.255894	0.193339	-0.379214	-0.570746	0.617825	-0.385665
964	9.026614	-0.350482	-4.079292	0.058131	-0.015885	-0.029403	-0.751844	-0.257636	0.194874	-0.378643	-0.571474	0.617397	-0.385834
965	8.937834	-0.452894	-3.989712	0.007224	0.003894	-0.019474	-0.751186	-0.255693	0.194712	-0.378832	-0.571580	0.617227	-0.385763
966	8.894825	-0.355669	-3.985056	0.020318	0.044840	-0.012167	-0.751448	-0.257816	0.192670	-0.379314	-0.571333	0.616834	-0.386284
967	8.986174	-0.424248	-3.981674	0.044156	0.060437	-0.012136	-0.752541	-0.257027	0.193959	-0.379723	-0.571192	0.616031	-0.387370
968	9.014618	-0.460216	-4.026436	0.020881	0.029748	0.009888	-0.751890	-0.255177	0.192834	-0.379825	-0.570821	0.615973	-0.387909
969	8.971807	-0.421860	-3.971462	0.015061	0.018437	-0.001118	-0.751210	-0.255299	0.192273	-0.379960	-0.570652	0.615837	-0.388242
970	9.010252	-0.448780	-3.973075	0.029711	0.039685	-0.002954	-0.751206	-0.255576	0.192256	-0.380186	-0.570424	0.615492	-0.388902
971	9.010292	-0.380573	-3.996779	0.005534	0.023950	-0.015812	-0.751202	-0.256633	0.191098	-0.380610	-0.570324	0.615217	-0.389069
972	8.971694	-0.365578	-4.009726	-0.001618	0.032845	-0.010341	-0.753127	-0.256527	0.189480	-0.381186	-0.569972	0.615109	-0.389191
973	9.063212	-0.400315	-3.998886	0.013079	0.025289	-0.007532	-0.751906	-0.256110	0.189084	-0.381472	-0.569826	0.614854	-0.389529
974	8.986193	-0.368195	-4.003041	0.014329	0.000637	-0.026772	-0.751621	-0.256185	0.190582	-0.381576	-0.570082	0.614650	-0.389374
975	8.996077	-0.422344	-3.948226	0.001668	0.008684	-0.022226	-0.751891	-0.256974	0.189716	-0.381898	-0.570166	0.614437	-0.389270
976	8.985515	-0.464549	-4.049522	-0.003637	-0.009275	-0.013962	-0.751337	-0.257285	0.190239	-0.382001	-0.570180	0.614617	-0.388864
977	9.058320	-0.434289	-3.994095	-0.000187	-0.031045	-0.019403	-0.750519	-0.257033	0.190520	-0.381824	-0.570533	0.614751	-0.388309
978	8.949978	-0.433644	-3.985211	-0.046783	-0.030864	-0.051633	-0.749272	-0.257796	0.191557	-0.382442	-0.570853	0.614995	-0.386842
979	8.895631	-0.254662	-3.924061	-0.037148	0.028117	-0.037926	-0.749110	-0.259750	0.191711	-0.383554	-0.570697	0.614746	-0.386365
980	9.001204	-0.171755	-4.014396	-0.002221	0.045264	-0.033262	-0.749945	-0.260163	0.188957	-0.384468	-0.570524	0.614289	-0.386441
981	9.044486	-0.327980	-3.959080	0.020527	0.033274	-0.002934	-0.749401	-0.260673	0.187827	-0.384714	-0.570347	0.613948	-0.386997
982	9.107135	-0.386966	-3.932830	0.010290	0.032082	-0.044238	-0.751031	-0.261216	0.188083	-0.385402	-0.570515	0.613361	-0.386997
983	8.997223	-0.404841	-3.808105	0.028639	0.064271	-0.045194	-0.749237	-0.263797	0.186269	-0.386265	-0.570672	0.612238	-0.387682
984	9.137719	-0.236477	-3.780869	0.009934	0.007589	-0.019388	-0.749226	-0.265150	0.185503	-0.386459	-0.570730	0.612118	-0.387592
985	8.972737	-0.255233	-3.922118	-0.002190	-0.010371	-0.026768	-0.748959	-0.264600	0.185533	-0.386621	-0.571000	0.612020	-0.387187
986	9.089060	-0.276755	-3.825191	0.029406	-0.007858	-0.008333	-0.748939	-0.265748	0.186285	-0.386319	-0.571191	0.611996	-0.387244
987	8.958574	-0.197117	-3.909136	0.021949	-0.002002	-0.013881	-0.748119	-0.265634	0.186558	-0.386211	-0.571427	0.611792	-0.387329
988	9.031170	-0.212822	-3.861245	0.025990	0.013804	-0.001037	-0.748139	-0.264744	0.185380	-0.386164	-0.571323	0.611721	-0.387641
989	8.996439	-0.235213	-3.980826	0.029973	-0.015615	0.013683	-0.747587	-0.264527	0.186483	-0.385582	-0.571394	0.611870	-0.387879
990	9.040650	-0.168725	-3.899946	0.063123	-0.020859	0.022956	-0.747065	-0.261564	0.188299	-0.384491	-0.571566	0.612038	-0.388444
991	9.016403	-0.307276	-3.861308	0.022917	-0.008782	0.022831	-0.748979	-0.261008	0.188897	-0.384005	-0.571418	0.612291	-0.388742
992	8.997806	-0.286375	-3.783207	0.030668	0.030009	0.035632	-0.747916	-0.259045	0.188185	-0.383817	-0.570777	0.612475	-0.389581
993	9.065110	-0.359743	-3.771714	0.045462	0.029650	0.041170	-0.750393	-0.257485	0.188303	-0.383410	-0.570269	0.612468	-0.390734
994	9.044753	-0.450371	-3.872959	0.034847	0.030765	0.053970	-0.749448	-0.257051	0.187636	-0.383031	-0.569441	0.612806	-0.391781
995	9.064383	-0.431625	-3.834936	0.040051	0.016565	0.044836	-0.749443	-0.255531	0.190738	-0.382497	-0.568945	0.612981	-0.392748
996	8.982601	-0.489794	-3.793623	0.122525	0.010450	0.050486	-0.751984	-0.250251	0.188618	-0.380899	-0.568983	0.612747	-0.394608
997	9.025834	-0.311862	-3.885837	0.140233	0.015407	0.028527	-0.750771	-0.248368	0.189542	-0.379338	-0.569457	0.611948	-0.396662
998	9.087015	-0.507274	-3.990814	0.115706	0.015402	-0.000906	-0.750369	-0.246783	0.191139	-0.378269	-0.570046	0.611119	-0.398112
999	9.102198	-0.591558	-3.861539	0.101436	0.006276	0.013756	-0.750378	-0.246473	0.190474	-0.377146	-0.570479	0.610521	-0.399472
1000	9.019817	-0.682820	-3.883201	0.050659	0.011184	-0.004737	-0.749553	-0.245229	0.193277	-0.376794	-0.570659	0.610190	-0.400053
1001	9.073399	-0.628125	-3.831725	0.020754	0.013386	0.006235	-0.751740	-0.245574	0.192456	-0.376732	-0.570518	0.610096	-0.400455
1002	9.043490	-0.570088	-3.984767	-0.010447	-0.004816	0.004366	-0.750371	-0.244973	0.193984	-0.376813	-0.570249	0.610483	-0.400173
1003	9.104698	-0.479565	-3.897123	-0.019264	-0.016476	-0.015788	-0.751345	-0.244591	0.192101	-0.377014	-0.570323	0.610679	-0.399580
1004	9.049718	-0.540886	-3.815783	-0.036866	-0.027055	-0.023166	-0.750235	-0.244968	0.193847	-0.377352	-0.570354	0.611143	-0.398504
1005	8.968053	-0.462705	-3.817050	-0.029348	0.016880	-0.019556	-0.749675	-0.246600	0.192922	-0.378107	-0.570131	0.611123	-0.398139
1006	9.049857	-0.521622	-3.806004	0.003737	0.033150	-0.015839	-0.748856	-0.247385	0.191636	-0.378653	-0.569909	0.610883	-0.398307
1007	9.034842	-0.566872	-3.858860	-0.018961	0.021736	-0.008537	-0.749689	-0.247037	0.190433	-0.379259	-0.569590	0.610868	-0.398208
1008	9.071738	-0.505055	-3.787397	-0.022091	0.018880	-0.022281	-0.750225	-0.247986	0.190107	-0.379978	-0.569361	0.610870	-0.397846
1009	9.025588	-0.543087	-3.819725	0.009152	0.040714	-0.019520	-0.750781	-0.247926	0.189021	-0.380584	-0.569237	0.610362	-0.398224
1010	9.093388	-0.434434	-3.821551	-0.022538	0.027290	-0.039714	-0.750072	-0.249889	0.189170	-0.381538	-0.569168	0.610089	-0.397830
1011	9.049888	-0.416821	-3.846371	-0.008546	0.019224	-0.028670	-0.748967	-0.252811	0.185973	-0.382155	-0.569195	0.609778	-0.397675
1012	9.098499	-0.447175	-3.778361	-0.009354	-0.005089	-0.022202	-0.749380	-0.252013	0.186846	-0.382439	-0.569247	0.609866	-0.397192
1013	9.001375	-0.435411	-3.880899	0.005332	-0.016353	-0.019425	-0.747468	-0.251657	0.187534	-0.382388	-0.569555	0.609820	-0.396870
1014	9.030587	-0.387374	-3.862360	-0.007118	0.012495	-0.008470	-0.748554	-0.252453	0.187085	-0.382744	-0.569327	0.609903	-0.396726
1015	9.088086	-0.377469	-3.907910	-0.016200	-0.019091	-0.002919	-0.748554	-0.252196	0.187511	-0.382770	-0.569298	0.610233	-0.396235
1016	9.105495	-0.324896	-3.859925	0.020345	-0.033930	-0.002809	-0.748529	-0.252854	0.189660	-0.382200	-0.569582	0.610515	-0.395943
1017	8.982886	-0.426892	-3.783566	0.005913	-0.013992	0.002594	-0.749375	-0.251655	0.188099	-0.381994	-0.569616	0.610692	-0.395821
1018	9.007512	-0.393859	-3.728734	0.012055	0.034506	0.022728	-0.748413	-0.251708	0.188907	-0.382157	-0.568975	0.610814	-0.396397
1019	9.050529	-0.432574	-3.757155	0.027223	0.029590	0.042954	-0.748680	-0.251994	0.189166	-0.381925	-0.568329	0.610947	-0.397339
1020	9.107765	-0.456348	-3.822232	0.020376	0.021173	0.061313	-0.747625	-0.249603	0.188207	-0.381513	-0.567402	0.611526	-0.398170
1021	9.045413	-0.466157	-3.781330	0.018023	0.007523	0.042964	-0.750392	-0.247426	0.187133	-0.381117	-0.566860	0.611899	-0.398748
1022	9.035959	-0.490507	-3.766541	0.071155	0.033032	0.044889	-0.750331	-0.246306	0.186033	-0.380424	-0.566393	0.611821	-0.400189
1023	9.122600	-0.476333	-3.784176	0.038085	0.000115	0.043063	-0.751189	-0.242848	0.186660	-0.379710	-0.566062	0.612088	-0.400928
1024	9.054569	-0.479729	-3.856509	0.017566	-0.002642	0.028328	-0.750374	-0.241678	0.188092	-0.379296	-0.565710	0.612487	-0.401205
1025	9.084039	-0.534558	-3.761382	0.037903	0.002382	0.035700	-0.752581	-0.239844	0.188223	-0.378671	-0.565451	0.612652	-0.401909
1026	9.073824	-0.601757	-3.807317	0.039702	-0.014193	0.035716	-0.751769	-0.238522	0.189390	-0.377813	-0.565258	0.613054	-0.402376
