# Supplementary material for: Identification of Haptic Based Guiding Using Hard Reins
Source: PLoS One. 2015 Jul 22;10(7):e0132020. doi: 10.1371/journal.pone.0132020 (PMC4511788; doi:10.1371/journal.pone.0132020)
Supplement: S8 File — (ZIP) [file pone.0132020.s008.zip › Exp2_MotionData1/Subject1/path1/T1/gh1.txt]

// Start Time: 0
// Sample rate: 25.0Hz
// Scenario: 4.9
// Firmware Version: 2.6.1
Counter	Acc_X	Acc_Y	Acc_Z	Gyr_X	Gyr_Y	Gyr_Z	Mag_X	Mag_Y	Mag_Z	Quat_w	Quat_x	Quat_y	Quat_z
260	-0.432539	0.486951	-9.822258	0.002797	0.005378	-0.001361	0.145361	-0.143852	0.601204	0.013592	0.924396	-0.380004	-0.030059
261	-0.490316	0.472555	-9.777394	-0.019957	0.016309	-0.001495	0.145343	-0.141422	0.603001	0.013928	0.924411	-0.379959	-0.030015
262	-0.576947	0.441122	-9.773843	-0.025131	0.005308	-0.007044	0.144824	-0.142746	0.604030	0.014333	0.924463	-0.379806	-0.030170
263	-0.475863	0.472388	-9.834867	-0.011212	0.007185	-0.001436	0.145742	-0.143174	0.602484	0.014436	0.924474	-0.379769	-0.030233
264	-0.422851	0.479975	-9.757459	-0.011201	0.009020	0.000408	0.144187	-0.143427	0.602239	0.014616	0.924475	-0.379763	-0.030211
265	-0.461313	0.458327	-9.734119	-0.033958	0.007164	0.002141	0.144829	-0.142888	0.603261	0.015143	0.924452	-0.379779	-0.030442
266	-0.420366	0.463041	-9.786476	-0.047189	0.016318	0.009445	0.144330	-0.146648	0.601980	0.016049	0.924377	-0.379916	-0.030556
267	-0.442101	0.472719	-9.757740	-0.034014	0.003525	0.006761	0.143422	-0.145039	0.600962	0.016553	0.924316	-0.380018	-0.030849
268	-0.446876	0.460491	-9.813162	-0.019109	0.001707	0.003149	0.143296	-0.147175	0.601732	0.016825	0.924288	-0.380060	-0.031022
269	-0.442031	0.460936	-9.685898	-0.018245	-0.001940	0.009618	0.145371	-0.147330	0.601972	0.016994	0.924208	-0.380227	-0.031291
270	-0.412959	0.429687	-9.695666	-0.039163	0.012641	0.000263	0.145377	-0.147875	0.601074	0.017718	0.924203	-0.380196	-0.031416
271	-0.437319	0.477244	-9.844041	-0.002471	0.001722	0.000464	0.143566	-0.149461	0.601215	0.017613	0.924199	-0.380202	-0.031494
272	-0.465846	0.395620	-9.778245	0.006432	-0.007436	-0.006857	0.145383	-0.148951	0.600688	0.017336	0.924250	-0.380079	-0.031645
273	-0.509348	0.419631	-9.766314	0.009998	0.001677	-0.016085	0.144985	-0.147199	0.601205	0.016977	0.924377	-0.379788	-0.031632
274	-0.480750	0.486853	-9.822709	0.015966	-0.001935	-0.004976	0.145499	-0.146398	0.601458	0.016567	0.924421	-0.379701	-0.031609
275	-0.490420	0.496794	-9.724251	-0.002365	0.010822	-0.008783	0.144718	-0.145319	0.601208	0.016510	0.924493	-0.379534	-0.031519
276	-0.413414	0.525917	-9.694321	-0.019915	-0.008361	-0.001457	0.144068	-0.145841	0.601983	0.016716	0.924494	-0.379494	-0.031886
277	-0.418343	0.544825	-9.790111	-0.011195	0.009010	-0.005132	0.145105	-0.145584	0.601975	0.016818	0.924535	-0.379389	-0.031890
278	-0.504808	0.477223	-9.811068	-0.004109	0.008989	-0.011556	0.144333	-0.147185	0.601852	0.016857	0.924628	-0.379166	-0.031820
279	-0.442323	0.520948	-9.723463	0.029959	-0.003739	-0.001213	0.145097	-0.144637	0.602873	0.016103	0.924644	-0.379164	-0.031745
280	-0.500128	0.506019	-9.834622	0.029080	0.010868	-0.006777	0.145623	-0.145058	0.601586	0.015546	0.924714	-0.379048	-0.031387
281	-0.488207	0.534995	-9.810102	-0.026241	0.003543	0.011411	0.144320	-0.143966	0.602110	0.015897	0.924621	-0.379242	-0.031602
282	-0.485778	0.530122	-9.829350	-0.035857	0.005357	0.009514	0.144841	-0.145041	0.602362	0.016508	0.924543	-0.379388	-0.031833
283	-0.413303	0.499175	-9.776302	0.002728	-0.001910	0.007878	0.146531	-0.145333	0.601835	0.016284	0.924483	-0.379536	-0.031927
284	-0.388969	0.453760	-9.704705	0.002876	-0.003764	-0.001345	0.145235	-0.145853	0.602102	0.016103	0.924492	-0.379511	-0.032037
285	-0.456772	0.515943	-9.771672	-0.004293	0.002646	0.007833	0.145358	-0.145042	0.602871	0.016044	0.924433	-0.379652	-0.032094
286	-0.509609	0.477591	-9.700697	-0.014706	0.007176	0.002235	0.147063	-0.147760	0.601060	0.016273	0.924418	-0.379677	-0.032134
287	-0.466349	0.498821	-9.848809	-0.021775	0.010842	0.002196	0.146546	-0.147491	0.600551	0.016595	0.924401	-0.379700	-0.032174
288	-0.485878	0.549188	-9.881888	0.009497	0.009100	0.022658	0.146402	-0.144668	0.601195	0.016404	0.924241	-0.380114	-0.031987
289	-0.529093	0.515715	-9.796353	-0.009622	0.021833	0.011466	0.145633	-0.146540	0.600816	0.016592	0.924165	-0.380313	-0.031733
290	-0.509664	0.487033	-9.753369	-0.021844	0.009028	0.013271	0.146670	-0.146285	0.600679	0.016974	0.924064	-0.380536	-0.031789
291	-0.456550	0.470349	-9.738707	-0.011170	0.005353	-0.001433	0.145892	-0.145478	0.600044	0.017054	0.924074	-0.380501	-0.031854
292	-0.417965	0.468104	-9.714375	0.001105	0.021814	-0.004163	0.145365	-0.144392	0.600819	0.017097	0.924122	-0.380411	-0.031506
293	-0.446910	0.467700	-9.815461	0.022020	0.012717	0.002417	0.145751	-0.144256	0.601457	0.016620	0.924120	-0.380466	-0.031177
294	-0.452001	0.525494	-9.795496	0.030918	0.006286	-0.014143	0.145876	-0.143451	0.601713	0.015987	0.924243	-0.380217	-0.030891
295	-0.478359	0.491744	-9.801016	0.002615	0.006331	0.017092	0.147037	-0.142121	0.601961	0.015831	0.924118	-0.380532	-0.030824
296	-0.478273	0.477638	-9.705204	-0.005926	0.009012	-0.000491	0.146261	-0.141584	0.601198	0.015908	0.924129	-0.380509	-0.030764
297	-0.528677	0.429240	-9.759158	0.016826	0.007207	0.000551	0.145989	-0.139428	0.602099	0.015481	0.924134	-0.380528	-0.030581
298	-0.523795	0.414667	-9.802521	0.044840	0.011806	-0.001158	0.146501	-0.139020	0.603249	0.014641	0.924166	-0.380523	-0.030083
299	-0.507047	0.438529	-9.869237	0.021982	0.005410	0.006119	0.146624	-0.137944	0.603762	0.014101	0.924129	-0.380649	-0.029896
300	-0.494752	0.390726	-9.785784	-0.018119	0.008988	-0.005162	0.146630	-0.139552	0.603761	0.014401	0.924170	-0.380535	-0.029931
301	-0.490156	0.438891	-9.773065	0.002856	0.003533	-0.003204	0.145975	-0.138602	0.604280	0.014191	0.924197	-0.380478	-0.029928
302	-0.497387	0.438877	-9.773132	0.025630	0.018171	-0.006803	0.145846	-0.138202	0.603896	0.013751	0.924268	-0.380357	-0.029461
303	-0.461038	0.400639	-9.720524	-0.011168	0.010843	0.002253	0.146749	-0.137139	0.604018	0.013857	0.924254	-0.380391	-0.029429
304	-0.432338	0.443590	-9.839665	-0.025231	0.005358	0.002191	0.146499	-0.138750	0.603378	0.014265	0.924235	-0.380408	-0.029583
305	-0.466028	0.434112	-9.777707	-0.022585	-0.005612	0.004066	0.147021	-0.139295	0.603117	0.014459	0.924194	-0.380473	-0.029941
306	-0.439690	0.472740	-9.752917	0.002821	-0.001935	0.000496	0.145850	-0.139276	0.603767	0.014291	0.924191	-0.380480	-0.030017
307	-0.475853	0.472585	-9.777259	0.011488	-0.001910	0.007922	0.146763	-0.139960	0.603375	0.013889	0.924132	-0.380636	-0.030046
308	-0.504680	0.453444	-9.729792	-0.000872	0.001757	0.020773	0.145065	-0.138987	0.604928	0.013829	0.923976	-0.381014	-0.030076
309	-0.509466	0.443615	-9.787580	0.001780	0.010889	0.015236	0.145069	-0.139394	0.604415	0.013708	0.923866	-0.381296	-0.029944
310	-0.538163	0.395482	-9.776522	0.000979	0.016351	0.009687	0.144678	-0.139253	0.604675	0.013719	0.923804	-0.381466	-0.029694
311	-0.441694	0.386079	-9.768553	0.009766	0.005407	0.009753	0.145580	-0.138586	0.605437	0.013400	0.923734	-0.381653	-0.029605
312	-0.400881	0.419694	-9.810905	0.009824	0.007221	0.000522	0.143510	-0.138972	0.604684	0.013171	0.923738	-0.381663	-0.029458
313	-0.446557	0.395758	-9.749260	-0.005925	0.012681	0.002278	0.144812	-0.140460	0.604801	0.013195	0.923726	-0.381700	-0.029352
314	-0.446362	0.357496	-9.682589	-0.025095	0.008989	-0.001504	0.144555	-0.140462	0.604290	0.013623	0.923738	-0.381650	-0.029440
315	-0.439773	0.486895	-9.834328	-0.007680	0.009013	-0.005111	0.143388	-0.141248	0.604812	0.013648	0.923779	-0.381550	-0.029415
316	-0.490249	0.458088	-9.787198	0.027405	0.001720	-0.008615	0.143517	-0.140982	0.604811	0.013046	0.923854	-0.381404	-0.029239
317	-0.466289	0.486842	-9.834576	0.002836	0.010844	-0.006908	0.143252	-0.139904	0.605070	0.012893	0.923912	-0.381278	-0.029104
318	-0.461423	0.477228	-9.834665	-0.021750	0.019976	0.000337	0.144033	-0.140450	0.604936	0.013345	0.923918	-0.381259	-0.028962
319	-0.456488	0.458419	-9.710071	-0.015582	0.010841	0.003151	0.143001	-0.141382	0.604430	0.013542	0.923895	-0.381308	-0.028967
320	-0.408374	0.477647	-9.742955	-0.012869	0.007173	-0.006980	0.143003	-0.142049	0.604687	0.013727	0.923950	-0.381166	-0.028996
321	-0.442080	0.467874	-9.767409	0.002718	0.005401	0.009713	0.142744	-0.142580	0.604945	0.013555	0.923878	-0.381348	-0.028959
322	-0.418067	0.472635	-9.805440	-0.022823	0.005333	0.005934	0.141994	-0.144089	0.603054	0.013916	0.923830	-0.381442	-0.029095
323	-0.451546	0.414747	-9.830566	-0.021097	0.003515	0.010562	0.141729	-0.142744	0.603185	0.014171	0.923745	-0.381625	-0.029273
324	-0.494870	0.405430	-9.715890	-0.029715	0.008948	0.000355	0.142384	-0.143562	0.602538	0.014685	0.923741	-0.381605	-0.029396
325	-0.446707	0.415101	-9.729707	-0.013059	0.013535	-0.003257	0.142125	-0.145158	0.603566	0.014855	0.923769	-0.381535	-0.029332
326	-0.432362	0.439106	-9.753239	0.009676	0.001688	-0.001278	0.141876	-0.146507	0.602412	0.014584	0.923783	-0.381517	-0.029290
327	-0.422466	0.383629	-9.801929	-0.006086	0.010816	-0.000446	0.141354	-0.146362	0.602930	0.014604	0.923790	-0.381504	-0.029219
328	-0.398651	0.441087	-9.896910	-0.025386	0.001665	-0.001453	0.142518	-0.146235	0.603562	0.014981	0.923796	-0.381456	-0.029445
329	-0.444769	0.511008	-9.824353	0.000827	0.008999	0.000508	0.143049	-0.147462	0.602018	0.014862	0.923798	-0.381465	-0.029352
330	-0.456503	0.448861	-9.700521	0.000970	0.001662	-0.005016	0.141364	-0.148244	0.602416	0.014749	0.923836	-0.381373	-0.029379
331	-0.487837	0.443625	-9.806498	-0.005279	0.002593	0.003257	0.141502	-0.150125	0.602157	0.014695	0.923811	-0.381432	-0.029452
332	-0.478117	0.429382	-9.756202	-0.002607	0.008984	0.000493	0.142023	-0.150934	0.602281	0.014707	0.923811	-0.381436	-0.029369
333	-0.427694	0.472895	-9.723918	-0.006078	0.008976	-0.003217	0.142941	-0.151894	0.601118	0.014712	0.923839	-0.381373	-0.029333
334	-0.418064	0.472701	-9.786237	-0.004376	0.001682	0.000496	0.140870	-0.151881	0.600108	0.014701	0.923834	-0.381379	-0.029398
335	-0.408506	0.492081	-9.752273	0.002575	0.001703	0.006067	0.142813	-0.151631	0.600478	0.014500	0.923789	-0.381494	-0.029426
336	-0.408603	0.511229	-9.780808	0.026271	-0.008341	-0.001181	0.142565	-0.152183	0.598555	0.013845	0.923801	-0.381488	-0.029443
337	-0.451793	0.467739	-9.810624	0.021818	0.001722	0.006165	0.143079	-0.151114	0.598808	0.013295	0.923760	-0.381615	-0.029323
338	-0.480529	0.429344	-9.765826	-0.012168	-0.003836	-0.005073	0.143213	-0.152188	0.598807	0.013382	0.923794	-0.381513	-0.029551
339	-0.427663	0.463001	-9.803265	-0.013082	0.005314	-0.005091	0.143467	-0.151781	0.599575	0.013498	0.923832	-0.381411	-0.029635
340	-0.519089	0.424192	-9.843065	-0.000890	0.008986	0.000501	0.143339	-0.152183	0.599447	0.013477	0.923834	-0.381415	-0.029538
341	-0.461018	0.381260	-9.768719	-0.002688	0.006273	0.011574	0.143086	-0.152857	0.598807	0.013414	0.923747	-0.381628	-0.029522
342	-0.480742	0.472492	-9.810827	-0.004530	0.009933	0.013400	0.143606	-0.153530	0.599060	0.013475	0.923650	-0.381869	-0.029432
343	-0.509617	0.462942	-9.772827	-0.011496	-0.005619	0.013388	0.143351	-0.154203	0.598548	0.013487	0.923540	-0.382113	-0.029706
344	-0.500041	0.477420	-9.765334	-0.008789	-0.001983	0.004167	0.142967	-0.153675	0.597268	0.013530	0.923504	-0.382184	-0.029872
345	-0.485718	0.506253	-9.783998	0.018274	0.009028	0.007978	0.142701	-0.153394	0.598297	0.013103	0.923452	-0.382343	-0.029653
346	-0.480772	0.479791	-9.786723	0.002726	0.013529	-0.012410	0.143739	-0.153140	0.598032	0.013043	0.923556	-0.382108	-0.029449
347	-0.475985	0.487018	-9.786577	-0.013128	0.003487	-0.001400	0.141541	-0.154992	0.598049	0.013152	0.923564	-0.382077	-0.029577
348	-0.461819	0.549581	-9.790368	-0.006322	0.016331	0.013378	0.142704	-0.154332	0.598297	0.013295	0.923468	-0.382316	-0.029384
349	-0.451994	0.511108	-9.790815	-0.018549	0.012662	0.013324	0.142961	-0.153930	0.598551	0.013592	0.923367	-0.382551	-0.029382
350	-0.413358	0.499354	-9.733014	-0.018557	0.016329	0.017011	0.143485	-0.155542	0.598803	0.013963	0.923242	-0.382846	-0.029282
351	-0.456734	0.496910	-9.719051	-0.009829	-0.005589	0.022625	0.142717	-0.156619	0.597526	0.013970	0.923061	-0.383262	-0.029548
352	-0.413267	0.477489	-9.795726	-0.029055	0.003526	0.016980	0.142196	-0.156344	0.597658	0.014436	0.922924	-0.383558	-0.029764
353	-0.461498	0.479641	-9.841750	-0.020266	0.012653	0.009626	0.141684	-0.157815	0.597405	0.014770	0.922850	-0.383722	-0.029775
354	-0.451509	0.410198	-9.753822	-0.000842	0.008989	0.000504	0.142731	-0.158112	0.595729	0.014748	0.922851	-0.383728	-0.029679
355	-0.446775	0.429536	-9.729505	0.001799	0.010814	-0.001333	0.142211	-0.157836	0.595861	0.014648	0.922867	-0.383704	-0.029557
356	-0.500091	0.486970	-9.786802	0.014707	0.009954	0.015342	0.141947	-0.158091	0.596890	0.014355	0.922759	-0.383993	-0.029319
357	-0.509641	0.467720	-9.782361	-0.000921	0.010818	0.003264	0.142214	-0.159174	0.596117	0.014307	0.922738	-0.384053	-0.029221
358	-0.437474	0.499100	-9.793249	-0.006122	0.010808	-0.003221	0.141691	-0.158229	0.596250	0.014394	0.922767	-0.383987	-0.029133
359	-0.447110	0.499204	-9.757334	0.006011	0.016334	0.009752	0.141166	-0.157811	0.597281	0.014268	0.922701	-0.384168	-0.028879
360	-0.451837	0.480014	-9.738445	-0.007825	0.010795	-0.005076	0.141169	-0.157550	0.596511	0.014385	0.922744	-0.384066	-0.028805
361	-0.461457	0.472547	-9.805846	-0.002626	0.006244	-0.001350	0.141819	-0.158226	0.596634	0.014335	0.922755	-0.384041	-0.028808
362	-0.466403	0.499001	-9.805521	-0.004414	0.023606	-0.001387	0.139865	-0.156325	0.596907	0.014489	0.922778	-0.384005	-0.028470
363	-0.427733	0.480030	-9.747821	-0.013098	0.012626	-0.003258	0.141027	-0.155662	0.597540	0.014682	0.922805	-0.383936	-0.028438
364	-0.393876	0.458578	-9.709402	-0.014787	0.016272	-0.006962	0.139727	-0.156441	0.598576	0.014968	0.922863	-0.383793	-0.028317
365	-0.384280	0.468195	-9.716378	-0.002589	0.012646	-0.001357	0.140507	-0.156187	0.598057	0.014970	0.922878	-0.383766	-0.028200
366	-0.403577	0.467918	-9.786169	0.016621	0.012674	0.000586	0.139998	-0.157532	0.597034	0.014653	0.922885	-0.383784	-0.027902
367	-0.413327	0.492071	-9.752318	0.009619	0.010835	0.000551	0.139345	-0.157249	0.597809	0.014418	0.922888	-0.383798	-0.027723
368	-0.413128	0.448669	-9.781728	-0.009590	-0.001984	-0.001370	0.139473	-0.157115	0.597936	0.014471	0.922894	-0.383769	-0.027898
369	-0.374745	0.487165	-9.802432	0.009710	0.001682	-0.008661	0.139477	-0.157654	0.597679	0.014161	0.922963	-0.383616	-0.027888
370	-0.408276	0.444015	-9.738544	0.006135	0.009007	0.002384	0.139474	-0.156849	0.597680	0.014010	0.922951	-0.383662	-0.027738
371	-0.456346	0.415131	-9.715395	-0.025368	0.003484	0.004079	0.138314	-0.158716	0.597431	0.014366	0.922912	-0.383725	-0.027961
372	-0.432612	0.489413	-9.814941	0.002713	0.008971	-0.011478	0.139743	-0.158203	0.596651	0.014271	0.923005	-0.383514	-0.027842
373	-0.432482	0.463032	-9.791307	0.028895	0.009023	-0.001193	0.139745	-0.159271	0.597163	0.013665	0.923026	-0.383508	-0.027549
374	-0.408413	0.472884	-9.738140	0.000912	0.001681	-0.001324	0.140387	-0.158867	0.598056	0.013553	0.923036	-0.383486	-0.027575
375	-0.403798	0.510926	-9.871977	-0.022811	0.003499	0.000399	0.139875	-0.159540	0.597162	0.013865	0.923026	-0.383482	-0.027780
376	-0.432546	0.477549	-9.767102	-0.007859	0.003498	-0.001372	0.139359	-0.159939	0.596909	0.013928	0.923034	-0.383456	-0.027841
377	-0.441956	0.429513	-9.739061	-0.007803	0.001661	-0.003213	0.140401	-0.160889	0.596901	0.013947	0.923056	-0.383395	-0.027967
378	-0.441886	0.412475	-9.796905	-0.011481	0.003531	0.013379	0.139488	-0.159672	0.596909	0.014086	0.922951	-0.383634	-0.028050
379	-0.432297	0.410088	-9.806368	-0.018545	0.008939	0.000456	0.139760	-0.160235	0.597317	0.014356	0.922946	-0.383633	-0.028123
380	-0.466188	0.438757	-9.844686	0.018186	0.006236	0.000644	0.140144	-0.159164	0.597571	0.013961	0.922950	-0.383652	-0.027933
381	-0.408112	0.395916	-9.743935	0.009512	-0.001998	0.000616	0.139497	-0.157963	0.596294	0.013626	0.922944	-0.383672	-0.027992
382	-0.461314	0.429284	-9.803969	0.020875	0.008967	-0.003961	0.138322	-0.157936	0.597715	0.013198	0.922983	-0.383614	-0.027732
383	-0.403761	0.491876	-9.824157	0.007605	0.006250	0.007050	0.138839	-0.157140	0.597454	0.012967	0.922932	-0.383749	-0.027652
384	-0.432445	0.443982	-9.743487	-0.015094	0.008953	0.006008	0.139616	-0.156879	0.597577	0.013209	0.922888	-0.383845	-0.027665
385	-0.379508	0.463253	-9.766726	-0.026585	0.001667	0.017038	0.138319	-0.156599	0.597331	0.013582	0.922749	-0.384147	-0.027929
386	-0.389316	0.496799	-9.799951	0.012839	0.005349	0.009847	0.138317	-0.158191	0.598998	0.013283	0.922677	-0.384342	-0.027794
387	-0.480570	0.424556	-9.768211	0.002478	0.003467	-0.000355	0.138964	-0.157131	0.598480	0.013125	0.922680	-0.384338	-0.027807
388	-0.432454	0.443818	-9.791494	0.009492	0.005305	-0.003090	0.138712	-0.157011	0.596814	0.012880	0.922709	-0.384285	-0.027701
389	-0.420464	0.458367	-9.764776	-0.008902	0.003461	-0.001335	0.139224	-0.156469	0.597965	0.012933	0.922717	-0.384257	-0.027802
390	-0.379487	0.458409	-9.776395	-0.011670	0.001675	0.013422	0.139094	-0.156733	0.598223	0.013060	0.922611	-0.384498	-0.027922
391	-0.410623	0.414976	-9.796496	0.005912	0.008983	0.006118	0.137933	-0.157266	0.597205	0.012888	0.922569	-0.384614	-0.027802
392	-0.427406	0.398315	-9.734480	0.002394	0.003502	0.011645	0.138435	-0.154578	0.598485	0.012768	0.922482	-0.384827	-0.027781
393	-0.393699	0.405469	-9.772469	-0.004568	0.017193	0.004207	0.139478	-0.155129	0.598092	0.012850	0.922456	-0.384900	-0.027589
394	-0.413129	0.434127	-9.822654	-0.020406	0.010793	0.009672	0.138965	-0.156734	0.597967	0.013205	0.922381	-0.385068	-0.027609
395	-0.408189	0.410186	-9.791740	-0.004569	0.008967	0.004219	0.139217	-0.155791	0.598735	0.013223	0.922350	-0.385143	-0.027567
396	-0.413346	0.479836	-9.822015	-0.001131	0.005322	0.006085	0.138962	-0.155397	0.597583	0.013179	0.922307	-0.385251	-0.027541
397	-0.413299	0.472857	-9.752505	-0.011712	0.003505	0.017108	0.138834	-0.155665	0.597455	0.013297	0.922172	-0.385561	-0.027652
398	-0.413074	0.424693	-9.767580	-0.013228	0.007104	-0.005052	0.138053	-0.155253	0.597590	0.013484	0.922210	-0.385461	-0.027689
399	-0.442138	0.453487	-9.772247	-0.013324	0.001638	0.003259	0.138573	-0.154993	0.597329	0.013609	0.922181	-0.385515	-0.027851
400	-0.427464	0.410328	-9.739113	-0.004551	0.008960	0.004218	0.138816	-0.154166	0.599894	0.013655	0.922153	-0.385583	-0.027785
401	-0.369787	0.443797	-9.834115	-0.029120	0.005298	0.005946	0.138570	-0.154855	0.597714	0.014100	0.922101	-0.385677	-0.027998
402	-0.374834	0.491935	-9.823886	0.000598	0.012644	0.007006	0.138570	-0.154189	0.597201	0.014081	0.922054	-0.385803	-0.027823
403	-0.447045	0.470203	-9.805662	0.002377	0.005320	0.006101	0.138180	-0.154449	0.597589	0.013948	0.922009	-0.385917	-0.027793
404	-0.466219	0.448660	-9.762939	-0.020459	0.016279	0.015197	0.138821	-0.154176	0.598867	0.014350	0.921896	-0.386179	-0.027712
405	-0.403499	0.439163	-9.762487	-0.032603	-0.003851	0.007787	0.138563	-0.154175	0.598613	0.014790	0.921823	-0.386308	-0.028121
406	-0.340979	0.473061	-9.735025	-0.011597	0.010798	0.006025	0.137659	-0.154173	0.597850	0.014981	0.921778	-0.386410	-0.028075
407	-0.369899	0.467895	-9.821776	-0.008961	0.005310	0.002356	0.139082	-0.153916	0.598352	0.015055	0.921759	-0.386449	-0.028130
408	-0.408517	0.477366	-9.843606	-0.008988	0.012618	0.002343	0.138693	-0.154842	0.599125	0.015210	0.921746	-0.386481	-0.028032
409	-0.432399	0.434375	-9.738821	-0.025633	0.007125	0.010573	0.138689	-0.153237	0.598741	0.015607	0.921659	-0.386661	-0.028180
410	-0.461644	0.499059	-9.800593	-0.009859	0.007123	0.002343	0.137655	-0.153767	0.598235	0.015736	0.921643	-0.386694	-0.028189
411	-0.418189	0.487266	-9.757149	0.000670	0.008965	0.002395	0.137908	-0.153757	0.599517	0.015658	0.921628	-0.386738	-0.028105
412	-0.394034	0.477773	-9.733054	-0.002793	0.006216	0.000537	0.137386	-0.153212	0.599778	0.015648	0.921627	-0.386744	-0.028078
413	-0.403839	0.511352	-9.756678	-0.015179	0.016280	0.009686	0.137645	-0.152017	0.598878	0.015923	0.921555	-0.386911	-0.027979
414	-0.391766	0.506516	-9.771034	-0.015048	-0.002024	-0.001359	0.138165	-0.152290	0.599002	0.016075	0.921563	-0.386871	-0.028198
415	-0.331713	0.544588	-9.928355	-0.016197	0.014494	0.017070	0.137113	-0.150654	0.600551	0.016364	0.921433	-0.387173	-0.028135
416	-0.355774	0.540138	-9.808630	-0.015348	0.012673	0.024458	0.138153	-0.151468	0.600799	0.016649	0.921249	-0.387602	-0.028077
417	-0.413460	0.506505	-9.761636	-0.018634	0.008954	0.005988	0.136341	-0.151190	0.599658	0.016936	0.921200	-0.387700	-0.028138
418	-0.418190	0.487241	-9.764350	-0.011715	-0.003806	0.017119	0.137239	-0.150116	0.600807	0.017022	0.921064	-0.388004	-0.028358
419	-0.393965	0.463339	-9.733256	-0.006461	0.008998	0.018050	0.136989	-0.151995	0.600423	0.017089	0.920926	-0.388331	-0.028320
420	-0.369909	0.472945	-9.752099	0.012928	0.003506	0.004314	0.136726	-0.151720	0.600810	0.016770	0.920896	-0.388423	-0.028219
421	-0.422944	0.470169	-9.829440	0.012851	0.009911	0.007994	0.136985	-0.150257	0.599910	0.016479	0.920843	-0.388575	-0.028016
422	-0.451759	0.448623	-9.782006	0.004157	0.012625	0.004254	0.136590	-0.150640	0.601325	0.016393	0.920820	-0.388648	-0.027815
423	-0.398947	0.496977	-9.742432	0.016455	0.001668	0.000641	0.136977	-0.148776	0.600424	0.015963	0.920821	-0.388670	-0.027740
424	-0.384817	0.564096	-9.820567	0.016408	0.001672	-0.001207	0.138797	-0.149735	0.600410	0.015564	0.920840	-0.388648	-0.027647
425	-0.452039	0.508849	-9.757162	0.002391	0.005311	0.004253	0.137629	-0.150122	0.600675	0.015427	0.920809	-0.388728	-0.027616
426	-0.418313	0.511126	-9.814422	-0.015228	0.008980	0.013389	0.136974	-0.148770	0.601066	0.015675	0.920706	-0.388963	-0.027630
427	-0.418146	0.477593	-9.771686	-0.005412	0.016257	-0.003184	0.136717	-0.147708	0.599657	0.015763	0.920736	-0.388898	-0.027462
428	-0.401188	0.460869	-9.747760	0.000715	0.003478	0.000560	0.136713	-0.148366	0.600940	0.015667	0.920735	-0.388905	-0.027458
429	-0.350634	0.472803	-9.804727	-0.001892	0.007131	-0.004071	0.137746	-0.147968	0.601702	0.015619	0.920769	-0.388829	-0.027429
430	-0.384442	0.487317	-9.761634	0.002350	0.016300	0.008854	0.137224	-0.146758	0.601450	0.015597	0.920715	-0.388977	-0.027173
431	-0.405994	0.458519	-9.728636	-0.011629	0.008969	0.009718	0.136451	-0.147559	0.600942	0.015749	0.920639	-0.389149	-0.027182
432	-0.389031	0.439275	-9.738348	-0.007971	-0.007507	-0.003157	0.136062	-0.147822	0.600945	0.015725	0.920655	-0.389093	-0.027448
433	-0.369986	0.487215	-9.799904	-0.015891	0.003455	-0.005061	0.136836	-0.147157	0.601325	0.015903	0.920690	-0.388992	-0.027595
434	-0.365065	0.468143	-9.752121	0.009553	-0.007492	-0.006760	0.136576	-0.147153	0.601455	0.015555	0.920744	-0.388871	-0.027726
435	-0.440005	0.511148	-9.795422	0.002427	-0.005661	0.000579	0.136570	-0.146076	0.601840	0.015328	0.920736	-0.388887	-0.027897
436	-0.408548	0.487260	-9.764260	-0.004477	-0.003857	-0.006840	0.136564	-0.145798	0.602867	0.015267	0.920787	-0.388754	-0.028071
437	-0.411115	0.515747	-9.874295	0.000675	0.001649	-0.003131	0.136825	-0.146069	0.602865	0.015129	0.920811	-0.388699	-0.028122
438	-0.401522	0.530570	-9.765987	0.002385	0.009887	0.003324	0.136693	-0.145398	0.602738	0.015053	0.920793	-0.388754	-0.027986
439	-0.451786	0.458591	-9.681057	-0.032483	0.005245	-0.004228	0.137215	-0.145011	0.601836	0.015554	0.920818	-0.388659	-0.028232
440	-0.413425	0.496685	-9.819379	-0.015063	-0.002024	-0.001359	0.135923	-0.146605	0.601845	0.015704	0.920821	-0.388628	-0.028452
441	-0.432657	0.472637	-9.815013	0.010973	0.012597	0.002483	0.137095	-0.145694	0.602891	0.015465	0.920811	-0.388678	-0.028223
442	-0.410960	0.472713	-9.805208	-0.009993	0.013481	-0.001315	0.136974	-0.146643	0.601736	0.015643	0.920829	-0.388637	-0.028119
443	-0.401454	0.501610	-9.802314	-0.039781	-0.003905	0.002251	0.137883	-0.146520	0.601601	0.016210	0.920795	-0.388660	-0.028588
444	-0.384597	0.506563	-9.770885	-0.018826	0.003443	0.007883	0.137888	-0.147862	0.601600	0.016477	0.920732	-0.388787	-0.028734
445	-0.391848	0.511425	-9.751682	0.016200	0.008958	0.006206	0.137887	-0.147326	0.601472	0.016117	0.920693	-0.388910	-0.028528
446	-0.422912	0.453624	-9.752782	-0.016957	0.006156	-0.001339	0.136592	-0.147319	0.600712	0.016366	0.920701	-0.388873	-0.028612
447	-0.379436	0.434367	-9.781449	-0.021344	0.018040	-0.001377	0.137244	-0.147863	0.600707	0.016759	0.920714	-0.388832	-0.028531
448	-0.427790	0.463040	-9.810302	-0.004788	0.008929	0.004255	0.137241	-0.148923	0.601990	0.016808	0.920686	-0.388902	-0.028468
449	-0.413348	0.467897	-9.805298	-0.003034	0.020809	0.002400	0.138785	-0.145719	0.602235	0.016883	0.920677	-0.388941	-0.028193
450	-0.379475	0.444113	-9.745310	-0.013403	-0.003895	-0.004072	0.137368	-0.147589	0.601476	0.016987	0.920706	-0.388849	-0.028436
451	-0.363019	0.530598	-9.789548	0.019796	0.002544	-0.004840	0.138002	-0.145435	0.603012	0.016495	0.920751	-0.388773	-0.028319
452	-0.432801	0.506596	-9.732929	0.005757	0.021716	-0.001252	0.137226	-0.144900	0.601992	0.016447	0.920780	-0.388733	-0.027940
453	-0.401374	0.487397	-9.737706	-0.013467	0.006163	-0.001323	0.137733	-0.142885	0.602887	0.016597	0.920788	-0.388702	-0.028015
454	-0.408775	0.518247	-9.857355	-0.025742	0.002492	-0.005071	0.137733	-0.143151	0.603144	0.016977	0.920828	-0.388575	-0.028237
455	-0.389265	0.472757	-9.805005	-0.008270	0.023544	0.000524	0.138380	-0.143421	0.603652	0.017167	0.920833	-0.388575	-0.027950
456	-0.408475	0.458399	-9.771783	-0.011699	0.023521	-0.005031	0.137607	-0.144088	0.603144	0.017452	0.920884	-0.388460	-0.027676
457	-0.370227	0.525789	-9.784882	-0.009165	0.008927	0.002386	0.136563	-0.142601	0.603153	0.017544	0.920867	-0.388499	-0.027665
458	-0.370111	0.501780	-9.770816	-0.018883	0.008943	0.013413	0.136955	-0.142612	0.602508	0.017858	0.920767	-0.388718	-0.027708
459	-0.355578	0.487391	-9.766082	-0.032786	0.008906	0.004115	0.137990	-0.143415	0.603783	0.018386	0.920728	-0.388774	-0.027878
460	-0.331301	0.453989	-9.699117	-0.046765	0.010721	0.005889	0.137734	-0.144351	0.603785	0.019222	0.920676	-0.388840	-0.028108
461	-0.345504	0.398603	-9.707227	-0.013326	-0.002075	-0.007763	0.135674	-0.145294	0.601105	0.019293	0.920730	-0.388692	-0.028328
462	-0.403730	0.472695	-9.814742	0.000587	0.001597	-0.007703	0.135928	-0.145018	0.602130	0.019178	0.920789	-0.388555	-0.028363
463	-0.432546	0.448530	-9.829751	0.002288	-0.005700	-0.001223	0.136827	-0.143145	0.602637	0.018928	0.920796	-0.388539	-0.028527
464	-0.403796	0.487179	-9.800138	-0.004591	0.005225	-0.016042	0.137226	-0.144767	0.601863	0.018933	0.920926	-0.388229	-0.028538
465	-0.432973	0.540047	-9.799669	0.002379	-0.002080	-0.015076	0.137738	-0.143561	0.602373	0.018699	0.921043	-0.387957	-0.028641
466	-0.408699	0.506579	-9.751907	0.018132	0.008911	-0.012243	0.137095	-0.145828	0.602891	0.018315	0.921148	-0.387741	-0.028407
467	-0.387006	0.506582	-9.763706	0.005885	0.001590	-0.012292	0.137745	-0.144373	0.601603	0.018045	0.921246	-0.387522	-0.028415
468	-0.363012	0.530730	-9.751142	-0.008134	0.008889	-0.012375	0.137863	-0.142886	0.602886	0.018145	0.921352	-0.387267	-0.028384
469	-0.370056	0.492338	-9.718143	-0.020374	0.008876	-0.010590	0.137865	-0.144222	0.603399	0.018418	0.921431	-0.387060	-0.028458
470	-0.374977	0.511410	-9.765926	0.005852	-0.002054	-0.008595	0.136967	-0.144764	0.601865	0.018177	0.921497	-0.386911	-0.028520
471	-0.389538	0.530495	-9.804198	0.002249	0.014408	-0.003102	0.138125	-0.142893	0.602499	0.018080	0.921529	-0.386853	-0.028313
472	-0.403882	0.506524	-9.771065	-0.015248	0.005251	-0.000408	0.136307	-0.142606	0.602385	0.018290	0.921535	-0.386822	-0.028401
473	-0.384587	0.506751	-9.715676	-0.034511	0.006150	0.002262	0.138385	-0.143963	0.603138	0.018809	0.921508	-0.386846	-0.028629
474	-0.398968	0.487320	-9.761687	-0.006490	0.005263	0.000560	0.137210	-0.142606	0.603405	0.018858	0.921510	-0.386836	-0.028648
475	-0.399015	0.496910	-9.771154	0.014529	0.003454	-0.001177	0.136433	-0.144596	0.604693	0.018448	0.921526	-0.386825	-0.028547
476	-0.379877	0.525638	-9.823379	0.014514	0.003457	-0.003023	0.137222	-0.145025	0.602890	0.018093	0.921554	-0.386784	-0.028439
477	-0.350594	0.453794	-9.744905	-0.003010	0.003458	0.006121	0.137091	-0.144754	0.603020	0.018009	0.921507	-0.386897	-0.028468
478	-0.374862	0.487369	-9.761461	-0.032590	0.010679	-0.016192	0.137870	-0.145429	0.603398	0.018571	0.921631	-0.386567	-0.028596
479	-0.362854	0.497033	-9.756413	0.009278	-0.003854	0.000655	0.137091	-0.144355	0.602635	0.018200	0.921627	-0.386589	-0.028665
480	-0.384421	0.470575	-9.742584	0.012767	0.005289	0.002505	0.135802	-0.145957	0.602002	0.017894	0.921611	-0.386650	-0.028534
481	-0.369952	0.468100	-9.771287	0.008543	0.007075	-0.014131	0.137874	-0.146502	0.603398	0.017611	0.921728	-0.386395	-0.028410
482	-0.379549	0.458441	-9.776313	-0.015978	-0.002086	-0.011472	0.137355	-0.145565	0.602632	0.017770	0.921814	-0.386165	-0.028643
483	-0.401268	0.463184	-9.783649	0.016303	-0.003855	-0.001155	0.137223	-0.144095	0.601992	0.017263	0.921826	-0.386158	-0.028654
484	-0.394156	0.487149	-9.814450	0.022417	0.001634	-0.002979	0.139824	-0.145865	0.602227	0.016749	0.921861	-0.386108	-0.028518
485	-0.389327	0.487307	-9.771198	-0.001163	-0.013022	-0.004921	0.139045	-0.145856	0.602233	0.016491	0.921891	-0.386024	-0.028834
486	-0.379640	0.477687	-9.776044	-0.004688	-0.004794	-0.003105	0.137490	-0.145710	0.601732	0.016426	0.921907	-0.385973	-0.029027
487	-0.427771	0.460765	-9.771930	0.009339	-0.003877	-0.004883	0.137614	-0.145967	0.603015	0.016045	0.921945	-0.385893	-0.029092
488	-0.432544	0.448563	-9.820150	0.002312	-0.007533	-0.003066	0.137619	-0.145444	0.601603	0.015830	0.921965	-0.385840	-0.029281
489	-0.379690	0.487228	-9.799912	0.009349	0.001607	-0.008582	0.138923	-0.146535	0.601336	0.015489	0.922035	-0.385690	-0.029245
490	-0.442508	0.515839	-9.838502	0.002259	-0.002048	-0.003078	0.139700	-0.146407	0.601586	0.015317	0.922059	-0.385631	-0.029333
491	-0.466306	0.453470	-9.772391	-0.001210	0.002513	-0.001255	0.137889	-0.147330	0.601087	0.015183	0.922070	-0.385609	-0.029362
492	-0.466642	0.520503	-9.867464	0.004733	0.005297	0.009843	0.138930	-0.147881	0.600822	0.015029	0.921995	-0.385801	-0.029292
493	-0.452117	0.508586	-9.843493	-0.019758	0.005270	0.009720	0.138408	-0.147736	0.601339	0.015268	0.921916	-0.385969	-0.029414
494	-0.423102	0.491968	-9.795451	-0.025900	0.012585	0.013370	0.139071	-0.149900	0.600178	0.015737	0.921811	-0.386199	-0.029444
495	-0.384461	0.477677	-9.776089	-0.011774	0.003442	0.004229	0.138297	-0.150168	0.599414	0.015814	0.921777	-0.386271	-0.029538
496	-0.425211	0.429520	-9.765143	-0.004725	0.001609	0.002422	0.138561	-0.150712	0.598898	0.015801	0.921755	-0.386318	-0.029611
497	-0.432580	0.458375	-9.764807	-0.008218	0.010735	-0.001303	0.138043	-0.151640	0.599415	0.015863	0.921768	-0.386288	-0.029544
498	-0.418261	0.487117	-9.809875	-0.003111	0.007121	0.010726	0.138311	-0.153392	0.598899	0.015868	0.921683	-0.386494	-0.029500
499	-0.408614	0.487218	-9.785781	-0.006542	0.017151	0.003310	0.138442	-0.153661	0.598898	0.015952	0.921666	-0.386548	-0.029300
500	-0.430398	0.506470	-9.771313	-0.015365	0.016240	0.009725	0.137015	-0.153914	0.598909	0.016253	0.921592	-0.386720	-0.029183
501	-0.389374	0.496913	-9.775865	-0.008427	0.016273	0.017146	0.137810	-0.156349	0.597618	0.016376	0.921466	-0.387028	-0.029008
502	-0.379611	0.473007	-9.737705	-0.015281	0.021714	0.004183	0.137549	-0.157675	0.598903	0.016713	0.921436	-0.387102	-0.028792
503	-0.345890	0.477804	-9.761326	-0.011814	0.014423	0.007905	0.137294	-0.157015	0.597493	0.016880	0.921379	-0.387237	-0.028678
504	-0.355558	0.468013	-9.814277	-0.015669	0.010771	0.024544	0.137045	-0.156504	0.597394	0.017153	0.921192	-0.387673	-0.028659
505	-0.340897	0.429854	-9.725865	-0.022460	0.016200	0.007891	0.136782	-0.157294	0.598551	0.017528	0.921133	-0.387802	-0.028589
506	-0.389139	0.434412	-9.771856	-0.010276	0.008912	0.013500	0.136408	-0.158119	0.596114	0.017680	0.921026	-0.388050	-0.028567
507	-0.420674	0.477800	-9.728337	0.000252	0.001598	0.010792	0.137053	-0.158650	0.597393	0.017521	0.920944	-0.388250	-0.028590
508	-0.418186	0.460924	-9.740553	0.005622	0.005230	-0.001183	0.136792	-0.157979	0.597138	0.017343	0.920957	-0.388233	-0.028516
509	-0.413533	0.491822	-9.852887	0.022267	0.005239	-0.008482	0.137178	-0.157710	0.597649	0.016793	0.921033	-0.388090	-0.028309
510	-0.403819	0.480084	-9.773753	0.010869	0.006150	-0.003004	0.137826	-0.157183	0.597387	0.016525	0.921064	-0.388040	-0.028179
511	-0.394165	0.480325	-9.708853	0.009174	0.010705	-0.006712	0.137045	-0.157170	0.597907	0.016260	0.921125	-0.387920	-0.027973
512	-0.380202	0.583605	-9.764880	0.019509	-0.016661	0.006300	0.136780	-0.156225	0.598166	0.015660	0.921069	-0.388062	-0.028193
513	-0.418728	0.573855	-9.779778	0.011592	0.003434	0.007151	0.137691	-0.156373	0.597774	0.015311	0.921019	-0.388201	-0.028101
514	-0.385002	0.578743	-9.776995	-0.001564	0.005260	0.009851	0.138078	-0.156238	0.598284	0.015272	0.920945	-0.388380	-0.028079
515	-0.423231	0.506476	-9.783165	-0.004964	-0.005732	0.004315	0.138986	-0.155449	0.597764	0.015162	0.920907	-0.388460	-0.028288
516	-0.403851	0.489962	-9.699207	-0.001420	-0.005731	0.004334	0.137439	-0.157050	0.596877	0.015030	0.920863	-0.388555	-0.028469
517	-0.447298	0.496681	-9.819530	-0.004934	0.005221	-0.001239	0.139002	-0.157878	0.596350	0.015004	0.920874	-0.388529	-0.028480
518	-0.449529	0.458134	-9.834494	0.019500	-0.009347	0.009984	0.137957	-0.156653	0.596873	0.014463	0.920794	-0.388733	-0.028564
519	-0.447295	0.496722	-9.807529	0.014329	0.003413	-0.001139	0.139775	-0.157208	0.597115	0.014067	0.920809	-0.388720	-0.028461
520	-0.413795	0.549774	-9.789671	0.015986	0.005266	0.006249	0.138730	-0.156785	0.598022	0.013702	0.920764	-0.388851	-0.028304
521	-0.485889	0.501431	-9.815024	0.015898	-0.003855	0.017337	0.137951	-0.157309	0.598413	0.013237	0.920630	-0.389181	-0.028322
522	-0.441938	0.386304	-9.739420	-0.015446	0.019846	0.006996	0.137960	-0.157458	0.596872	0.013564	0.920577	-0.389310	-0.028141
523	-0.388953	0.396002	-9.748391	-0.016966	0.014311	-0.016074	0.138864	-0.156927	0.597379	0.013824	0.920705	-0.389002	-0.028087
524	-0.352688	0.374505	-9.724351	0.007563	0.003379	-0.014085	0.138604	-0.156924	0.597381	0.013588	0.920817	-0.388749	-0.028036
525	-0.413101	0.403023	-9.791722	0.016271	0.001557	-0.014041	0.138342	-0.156250	0.597383	0.013134	0.920931	-0.388500	-0.027955
526	-0.447204	0.477484	-9.805398	0.024846	0.001596	-0.001082	0.139106	-0.154231	0.598919	0.012573	0.920947	-0.388491	-0.027799
527	-0.495388	0.472657	-9.781913	-0.027611	0.001516	-0.006886	0.139100	-0.153821	0.599689	0.012934	0.920994	-0.388350	-0.028063
528	-0.461876	0.525931	-9.699244	-0.038219	0.008841	0.003198	0.137681	-0.154223	0.598160	0.013593	0.920960	-0.388392	-0.028262
529	-0.440168	0.520966	-9.756718	-0.010227	0.003398	0.004273	0.138332	-0.154900	0.598283	0.013660	0.920926	-0.388465	-0.028358
530	-0.408761	0.501389	-9.871911	0.009010	0.010738	0.002517	0.138457	-0.154093	0.598667	0.013464	0.920914	-0.388515	-0.028156
531	-0.408530	0.458578	-9.728494	-0.006729	0.001589	0.009835	0.136902	-0.154214	0.598166	0.013460	0.920836	-0.388693	-0.028256
532	-0.384393	0.453963	-9.685129	0.000265	-0.003877	0.013571	0.137939	-0.155155	0.599184	0.013316	0.920721	-0.388961	-0.028388
533	-0.413512	0.486978	-9.862556	-0.006759	0.001590	0.006143	0.137555	-0.155294	0.598289	0.013314	0.920671	-0.389070	-0.028489
534	-0.478684	0.506175	-9.838893	-0.026054	-0.003917	0.009742	0.136253	-0.155273	0.598941	0.013653	0.920578	-0.389253	-0.028828
535	-0.583048	0.649802	-9.986668	-0.057729	0.023459	0.007684	0.137304	-0.157704	0.598418	0.014766	0.920514	-0.389356	-0.028932
536	-0.451804	0.434482	-9.714834	-0.215158	0.012348	0.019837	0.134740	-0.161734	0.594970	0.018718	0.920288	-0.389605	-0.030440
537	-0.353137	0.473453	-9.631759	-0.225539	0.010492	0.009636	0.135300	-0.169412	0.592395	0.022815	0.920125	-0.389640	-0.032087
538	-0.305526	0.595875	-9.737609	-0.013718	0.008888	0.000557	0.135306	-0.171020	0.592522	0.023021	0.920108	-0.389668	-0.032097
539	-0.379839	0.501349	-9.900444	0.124698	-0.005614	-0.010714	0.134781	-0.170071	0.592912	0.020529	0.920242	-0.389555	-0.031310
540	-0.510059	0.510652	-9.918331	0.008940	0.009823	0.006206	0.135035	-0.168997	0.593296	0.020329	0.920192	-0.389698	-0.031124
541	-0.336619	0.540143	-9.837090	-0.139620	0.005058	-0.014839	0.135049	-0.171688	0.592524	0.022776	0.920251	-0.389336	-0.032201
542	-0.449435	0.938520	-10.053380	-0.254878	0.039727	0.008498	0.134570	-0.177755	0.588931	0.027665	0.920077	-0.389320	-0.033517
543	-0.236776	0.828382	-10.024137	-0.492174	0.066951	0.022957	0.133319	-0.186755	0.586241	0.037123	0.919627	-0.389358	-0.036176
544	-0.349542	1.230299	-9.909142	-0.702579	0.063997	0.036637	0.130832	-0.204386	0.577523	0.050448	0.918769	-0.389457	-0.040506
545	-0.342045	1.685106	-9.873891	-0.823748	0.059338	0.050774	0.129647	-0.223105	0.568794	0.065976	0.917467	-0.389612	-0.045856
546	-0.337253	1.689796	-9.912184	-1.119628	0.049884	0.052059	0.127491	-0.252066	0.554162	0.086814	0.915365	-0.389475	-0.053658
547	-0.321027	2.339654	-9.826112	-1.460546	0.036751	0.062319	0.124725	-0.283359	0.533630	0.113769	0.911995	-0.388825	-0.064312
548	-0.164728	2.937024	-9.693863	-1.778681	-0.003740	0.080127	0.123683	-0.318872	0.508844	0.146072	0.906720	-0.387852	-0.078060
549	-0.264257	3.601461	-9.498255	-2.393472	-0.011736	0.080678	0.122245	-0.367938	0.469678	0.189235	0.898052	-0.385182	-0.096580
550	-0.215237	4.474467	-8.897493	-2.997663	-0.012428	0.075726	0.119606	-0.422243	0.414728	0.242537	0.884391	-0.380445	-0.119544
551	-0.041062	5.404298	-7.932329	-3.098063	-0.021581	0.125018	0.116058	-0.485180	0.340524	0.296877	0.866680	-0.374655	-0.142702
552	-0.170863	6.370842	-7.310322	-2.835824	-0.030472	0.129992	0.113203	-0.527983	0.268378	0.345278	0.846908	-0.369643	-0.163994
553	-0.266722	6.786530	-6.695724	-2.382397	-0.033691	0.128571	0.112053	-0.556069	0.207908	0.385358	0.828423	-0.363857	-0.181167
554	-0.200039	7.493629	-6.080322	-2.112925	-0.051702	0.128079	0.108260	-0.576444	0.150928	0.419815	0.810018	-0.359111	-0.196635
555	-0.034304	8.152649	-5.512675	-2.135662	-0.033502	0.109445	0.105218	-0.590115	0.094459	0.454185	0.790408	-0.352488	-0.211480
556	-0.267676	8.592166	-4.884624	-2.446571	-0.022917	0.120737	0.100379	-0.597148	0.029021	0.492374	0.766112	-0.344403	-0.228092
557	-0.044016	9.255252	-3.865133	-2.722311	0.021531	0.119236	0.095822	-0.601299	-0.043094	0.533986	0.737439	-0.333155	-0.245051
558	0.051675	9.456512	-2.752501	-2.730636	0.022341	0.107176	0.097321	-0.597172	-0.112301	0.573902	0.706534	-0.320940	-0.261618
559	-0.049881	9.565709	-1.715009	-2.642917	0.004108	0.122393	0.092557	-0.582127	-0.183250	0.611073	0.674423	-0.308419	-0.276804
560	-0.103187	9.670486	-0.590720	-2.532278	0.003227	0.122935	0.091125	-0.561174	-0.249858	0.644941	0.641853	-0.295898	-0.290724
561	-0.265965	9.466322	0.300192	-2.601944	0.020435	0.127163	0.085257	-0.525616	-0.323100	0.678301	0.606755	-0.281798	-0.303884
562	0.168944	9.292268	1.206704	-2.544997	0.040477	0.079444	0.082698	-0.489963	-0.383017	0.708808	0.571231	-0.266669	-0.316502
563	0.208411	9.152040	2.386030	-2.505899	0.053211	0.071311	0.084638	-0.452409	-0.435523	0.737275	0.534888	-0.250597	-0.327903
564	0.128636	8.713557	2.945596	-2.235787	0.068046	0.062516	0.085229	-0.405951	-0.484548	0.761056	0.501534	-0.235561	-0.337296
565	0.295001	8.228080	3.689219	-2.044163	0.117491	0.032053	0.087989	-0.361973	-0.524091	0.781705	0.470550	-0.220170	-0.345028
566	0.608837	8.159988	4.685009	-2.084984	0.159394	0.020751	0.085243	-0.306699	-0.561115	0.801343	0.438563	-0.203510	-0.352272
567	0.325843	7.893367	5.672335	-2.153844	0.153769	0.040705	0.088581	-0.252188	-0.594118	0.820422	0.404422	-0.186124	-0.358760
568	0.223826	7.580777	6.478286	-2.032649	0.141047	0.048723	0.096209	-0.208522	-0.619969	0.836953	0.371599	-0.169638	-0.364208
569	0.198169	6.916537	7.116801	-1.936025	0.119234	0.078803	0.100274	-0.154051	-0.642705	0.851723	0.339331	-0.154074	-0.368352
570	0.354635	5.968560	7.688229	-1.910654	0.079001	0.073501	0.102240	-0.101111	-0.659775	0.864763	0.306927	-0.139203	-0.372295
571	-0.010207	5.648846	7.970772	-1.920564	0.014865	0.045862	0.097145	-0.037341	-0.675114	0.876338	0.273229	-0.124887	-0.376538
572	-0.060351	5.058610	8.456480	-2.003797	-0.001799	0.017800	0.098550	0.019681	-0.687042	0.886635	0.237876	-0.109987	-0.381046
573	-0.273469	4.265754	8.877819	-1.918549	-0.027529	-0.044460	0.102549	0.071488	-0.694369	0.894758	0.203300	-0.095581	-0.385929
574	0.153592	3.680039	9.000804	-1.794095	0.029137	-0.114014	0.103657	0.125922	-0.697050	0.900602	0.171549	-0.080832	-0.391093
575	-0.070168	3.104150	9.561901	-1.557011	0.057572	-0.142377	0.104252	0.175291	-0.696904	0.904530	0.143788	-0.067088	-0.395790
576	0.318619	2.450560	9.556364	-1.312271	0.058769	-0.154013	0.102214	0.226223	-0.690958	0.906803	0.120701	-0.055312	-0.400100
577	0.159870	2.354640	9.035082	-1.062213	0.093805	-0.145413	0.103356	0.263011	-0.687098	0.908127	0.101976	-0.044758	-0.403611
578	0.325013	2.123861	9.691057	-0.596575	0.073381	-0.098714	0.109498	0.282966	-0.683800	0.908514	0.091838	-0.038539	-0.405811
579	0.273666	1.762495	9.570298	-0.475110	0.065379	-0.061154	0.109427	0.297756	-0.680710	0.908903	0.083427	-0.033422	-0.407208
580	0.105627	1.612930	9.547430	-0.650594	0.030568	-0.008460	0.111690	0.312661	-0.676998	0.909837	0.071871	-0.027683	-0.407757
581	-0.022433	1.191288	10.135586	-0.787811	0.014877	0.016719	0.110280	0.334605	-0.671070	0.910989	0.057286	-0.021055	-0.407890
582	0.071954	1.104213	9.943225	-0.840357	0.013937	0.018310	0.112495	0.359460	-0.665170	0.911954	0.042097	-0.014095	-0.407884
583	-0.491695	0.501495	9.891109	-0.786027	-0.050910	0.046381	0.112904	0.382048	-0.659898	0.912855	0.026983	-0.008680	-0.407298
584	0.130636	0.415996	9.852513	-0.866425	-0.068271	0.046029	0.110709	0.403880	-0.652680	0.913528	0.010622	-0.003022	-0.406625
585	-0.325200	-0.041813	9.904245	-0.776095	0.010335	0.040832	0.111109	0.426353	-0.645482	0.913901	-0.003813	0.003445	-0.405905
586	0.081385	-0.374887	10.052185	-0.347699	-0.003793	0.035670	0.109586	0.442405	-0.638529	0.914123	-0.010174	0.006073	-0.405265
587	0.027709	-0.227290	10.332184	-0.074527	0.001946	0.029649	0.110091	0.444292	-0.637119	0.914323	-0.011846	0.006689	-0.404756
588	0.287634	-0.148162	10.105294	-0.038114	0.014898	0.053817	0.112023	0.447497	-0.636491	0.914731	-0.012393	0.007155	-0.403810
589	-0.009951	-0.440800	9.824784	-0.101191	0.042231	0.058076	0.111760	0.447507	-0.635719	0.915129	-0.014211	0.008715	-0.402816
590	-0.084653	-0.461429	9.463759	-0.086565	0.109902	0.061740	0.115637	0.449631	-0.633694	0.915564	-0.014877	0.011315	-0.401738
591	0.024286	-0.549435	9.693967	0.107035	0.121073	0.059940	0.118782	0.445279	-0.636032	0.916006	-0.012242	0.012644	-0.400779
592	-0.190326	-0.517132	10.119662	0.283853	0.090169	0.075634	0.120893	0.439329	-0.638363	0.916626	-0.006277	0.011913	-0.399519
593	0.008940	-0.348627	10.035075	0.392596	0.075629	0.046676	0.124041	0.432972	-0.639932	0.916961	0.001229	0.010119	-0.398846
594	0.176335	-0.077551	9.714005	0.408392	0.031769	0.022825	0.125922	0.420840	-0.643548	0.917080	0.008998	0.007316	-0.398535
595	-0.253667	0.100775	9.350054	0.203581	0.014989	-0.005894	0.126350	0.414233	-0.646379	0.916937	0.012556	0.005905	-0.398790
596	-0.386633	0.195449	9.676575	-0.099331	0.004594	0.005495	0.127292	0.407899	-0.648187	0.916991	0.010793	0.006653	-0.398706
597	-0.362864	-0.234434	9.877191	-0.216289	-0.034842	0.008675	0.124532	0.412522	-0.645081	0.917071	0.006266	0.007689	-0.398602
598	-0.213812	-0.142188	10.033491	-0.098987	-0.062108	0.013925	0.126322	0.418551	-0.643937	0.917186	0.003979	0.007211	-0.398375
599	0.007720	-0.093879	9.961828	0.023425	-0.067390	0.025635	0.123851	0.419918	-0.644174	0.917359	0.003594	0.005733	-0.398004
600	-0.202357	-0.038132	9.502201	-0.071344	-0.051042	0.024201	0.121127	0.420475	-0.645179	0.917545	0.001902	0.005237	-0.397593
601	-0.083899	-0.120576	9.242923	-0.162667	-0.019978	0.045852	0.120860	0.421559	-0.644406	0.917878	-0.001506	0.006111	-0.396812
602	-0.001820	-0.128638	9.651619	-0.171204	0.011045	0.036530	0.120962	0.426940	-0.642864	0.918142	-0.004536	0.007549	-0.396153
603	-0.175339	-0.128192	9.882831	-0.162196	0.018273	0.016252	0.121584	0.431114	-0.640684	0.918215	-0.007622	0.009118	-0.395904
604	-0.175156	-0.174534	9.697363	-0.099229	0.020185	0.017495	0.122214	0.434076	-0.638890	0.918319	-0.009261	0.010152	-0.395603
605	0.038664	-0.017372	9.804773	-0.111356	0.051222	-0.001996	0.122724	0.436086	-0.638636	0.918234	-0.011131	0.011911	-0.395703
606	0.055940	-0.098847	9.887801	-0.120286	0.053101	0.023801	0.123740	0.439983	-0.636845	0.918365	-0.012894	0.013719	-0.395287
607	0.279563	-0.488019	9.918034	0.112895	0.053355	0.014857	0.125292	0.440510	-0.636086	0.918431	-0.010619	0.013724	-0.395202
608	0.218132	-0.221897	10.391643	0.436901	0.045416	0.004491	0.127413	0.431211	-0.637905	0.918494	-0.002214	0.010981	-0.395277
609	0.169257	0.414432	10.076076	0.359214	0.019823	0.026258	0.127624	0.418530	-0.644590	0.918596	0.004347	0.008380	-0.395085
610	0.197728	0.500219	9.820717	0.043540	0.044280	0.065229	0.128939	0.413953	-0.644602	0.919081	0.005527	0.008719	-0.393933
611	0.221982	0.479470	10.070278	-0.182404	0.036766	0.088090	0.131678	0.411237	-0.644882	0.919655	0.002314	0.010657	-0.392575
612	0.006491	0.171191	10.092748	-0.175303	0.023959	0.095535	0.132037	0.415288	-0.641801	0.920382	-0.000682	0.012345	-0.390824
613	0.238623	-0.003494	9.526004	0.050504	0.042535	0.087446	0.134357	0.419160	-0.641176	0.920904	0.000448	0.012545	-0.389586
614	0.133034	0.410516	9.655638	0.137823	0.075507	0.085042	0.136847	0.414691	-0.642482	0.921515	0.003616	0.012736	-0.388118
615	-0.247442	0.333353	9.823823	0.006382	0.089966	0.103722	0.139449	0.413853	-0.642888	0.922139	0.004343	0.014126	-0.386577
616	-0.600196	-0.019739	9.484344	-0.135076	0.080561	0.072572	0.142829	0.412876	-0.642915	0.922659	0.002516	0.016525	-0.385255
617	-0.599711	-0.125888	9.396451	-0.138338	0.091471	0.049473	0.144617	0.418242	-0.641001	0.922897	0.000587	0.019095	-0.384572
618	-0.719869	-0.195136	9.617582	-0.022518	0.096086	0.031590	0.147835	0.422390	-0.638457	0.923071	0.000943	0.020916	-0.384059
619	-0.491197	-0.117089	9.796030	0.117733	0.087999	0.017550	0.151601	0.421681	-0.638102	0.923081	0.003717	0.021476	-0.383989
620	-0.416383	-0.117948	10.204760	0.161732	0.058774	0.014124	0.154348	0.417350	-0.638767	0.923119	0.007181	0.021192	-0.383864
621	-0.439550	-0.299439	10.610042	0.177932	0.003887	0.001374	0.154130	0.410877	-0.642364	0.923016	0.010407	0.019740	-0.384113
622	-0.597477	-0.539697	10.792418	0.092840	-0.051195	-0.043267	0.153117	0.406043	-0.643899	0.922660	0.011731	0.017965	-0.385016
623	-0.492544	-0.340732	9.821684	0.045682	-0.054959	-0.100714	0.152218	0.405767	-0.645690	0.921824	0.011995	0.016486	-0.387073
624	-0.373671	-0.015340	9.232093	0.073341	-0.011018	-0.109875	0.149891	0.405374	-0.647341	0.920934	0.013245	0.015616	-0.389181
625	-0.209919	0.023763	9.315778	0.090894	0.016424	-0.115362	0.149383	0.403225	-0.648108	0.919933	0.014889	0.015102	-0.391502
626	-0.046685	0.189345	9.804475	0.141717	0.014657	-0.109572	0.147448	0.400957	-0.648993	0.919000	0.017597	0.014169	-0.393610
627	0.035546	0.136978	9.919721	0.140002	0.021979	-0.105896	0.147073	0.398536	-0.650018	0.918004	0.020183	0.013339	-0.395832
628	0.054241	0.259539	9.871208	0.122259	0.014698	-0.089368	0.146704	0.393572	-0.650402	0.917219	0.022538	0.012551	-0.397547
629	-0.346938	0.442397	9.399700	-0.058018	0.066606	-0.062652	0.145944	0.393392	-0.651413	0.916611	0.021864	0.014074	-0.398933
630	-0.458406	0.567470	9.458020	-0.281601	0.106625	-0.036171	0.149023	0.399827	-0.648609	0.916378	0.017560	0.018165	-0.399516
631	-0.589652	0.296310	9.733824	-0.234081	0.122161	-0.039641	0.152107	0.406786	-0.647089	0.915986	0.014136	0.022107	-0.400351
632	-0.519528	-0.227856	10.476008	0.050313	0.087645	-0.056586	0.154171	0.407856	-0.645050	0.915454	0.015753	0.023200	-0.401445
633	-0.692895	-0.266453	10.545857	0.260878	0.032907	-0.096048	0.154572	0.405830	-0.645953	0.914483	0.020635	0.021570	-0.403522
634	-0.759872	0.117001	10.159368	0.178463	0.010855	-0.116751	0.154606	0.400036	-0.648268	0.913433	0.023953	0.020250	-0.405779
635	-0.843904	0.554646	10.152719	-0.024973	-0.000308	-0.104868	0.154359	0.398948	-0.650065	0.912531	0.023360	0.020346	-0.407832
636	-0.366117	0.460069	10.357473	-0.133717	-0.033163	-0.061049	0.151374	0.400042	-0.651325	0.912084	0.020641	0.020734	-0.408958
637	-0.597970	0.019914	9.813879	-0.037394	-0.080573	-0.056777	0.149415	0.403016	-0.651308	0.911604	0.019187	0.019439	-0.410162
638	-0.521503	0.138429	9.252193	0.042182	-0.058554	-0.078554	0.148230	0.406657	-0.650911	0.910938	0.019461	0.017929	-0.411695
639	-0.351140	0.302089	9.174469	0.021600	0.003674	-0.051068	0.146419	0.406530	-0.652181	0.910447	0.019785	0.017681	-0.412775
640	-0.306971	0.154406	9.578455	-0.052012	0.016443	-0.020078	0.146671	0.406543	-0.650642	0.910270	0.018982	0.018292	-0.413176
641	-0.360591	0.268988	9.349135	-0.125848	0.025549	-0.005705	0.145376	0.408282	-0.652686	0.910191	0.016821	0.019635	-0.413380
642	-0.197166	0.375296	9.388156	-0.115803	0.053104	0.034912	0.147165	0.411517	-0.649231	0.910468	0.015181	0.021421	-0.412745
643	-0.485588	0.212515	9.791225	-0.065088	0.049498	0.061930	0.149484	0.415657	-0.648605	0.910902	0.014366	0.022664	-0.411749
644	-0.553492	0.288542	9.551632	-0.033799	0.036772	0.072257	0.150777	0.416720	-0.648230	0.911457	0.014103	0.023465	-0.410483
645	-0.589594	0.294775	9.988230	-0.024994	0.016671	0.085246	0.151296	0.416847	-0.648362	0.912091	0.013782	0.023774	-0.409066
646	-0.688454	0.294083	9.843283	-0.096825	-0.031836	0.090492	0.151557	0.416177	-0.647979	0.912837	0.011816	0.023834	-0.407457
647	-0.654580	0.254607	9.535811	-0.112701	-0.034559	0.094115	0.153096	0.418861	-0.646192	0.913596	0.009507	0.023931	-0.405807
648	-0.740732	0.130038	9.739683	-0.108256	-0.039135	0.101528	0.152305	0.422358	-0.646313	0.914413	0.007278	0.023949	-0.404007
649	-0.832699	0.185851	9.230752	-0.132043	-0.013574	0.090293	0.152548	0.424786	-0.644773	0.915147	0.004809	0.024607	-0.402341
650	-0.505385	0.312862	9.600428	-0.076205	0.025870	0.114512	0.153703	0.427997	-0.644523	0.916007	0.003698	0.025557	-0.400330
651	-0.403160	0.132411	10.237320	0.098780	0.029791	0.157850	0.154889	0.423954	-0.644920	0.917223	0.005865	0.025142	-0.397538
652	-0.309821	-0.227695	10.401159	0.307470	0.002582	0.152508	0.157520	0.417998	-0.647127	0.918313	0.011623	0.022598	-0.395038
653	-0.213249	-0.261378	10.343983	0.370726	0.017229	0.127894	0.158737	0.408297	-0.649581	0.919164	0.018637	0.019784	-0.392937
654	-0.185386	-0.032459	10.438663	0.143335	0.015082	0.099048	0.161254	0.399647	-0.652945	0.919832	0.021449	0.018769	-0.391275
655	-0.253697	0.106652	9.652690	-0.154432	-0.007177	0.079116	0.160602	0.400460	-0.652939	0.920459	0.018570	0.019625	-0.389904
656	-0.398611	0.148268	9.243876	-0.208794	0.015588	0.065882	0.161885	0.403407	-0.652049	0.920996	0.014894	0.021389	-0.388699
657	-0.349542	-0.013667	9.698113	-0.023854	0.023988	0.066810	0.163029	0.406373	-0.649359	0.921454	0.014651	0.021808	-0.387598
658	-0.325186	-0.053449	10.009817	0.148981	0.016781	0.041855	0.164719	0.406351	-0.649630	0.921677	0.017566	0.020822	-0.387000
659	-0.280947	0.281424	10.125338	0.065089	0.000176	0.015599	0.163949	0.404876	-0.650395	0.921707	0.018748	0.020115	-0.386912
660	-0.407275	-0.037702	9.738042	-0.011570	0.011884	-0.021708	0.164217	0.404458	-0.651682	0.921500	0.018639	0.020304	-0.387399
661	-0.483124	-0.317495	9.567793	0.034320	0.052969	-0.056597	0.163714	0.400701	-0.652193	0.920963	0.019606	0.020843	-0.388599
662	-0.290752	-0.205512	9.842388	0.059272	0.065698	-0.097098	0.164100	0.401104	-0.651682	0.920125	0.021188	0.021503	-0.390459
663	-0.511090	0.016715	10.234691	-0.012347	0.047248	-0.111300	0.165514	0.403647	-0.650793	0.919172	0.021205	0.022323	-0.392651
664	-0.547822	0.126371	9.962255	-0.096264	0.006900	-0.134739	0.164721	0.407148	-0.650528	0.918121	0.019448	0.023136	-0.395146
665	-0.641789	0.610905	9.603334	-0.026754	-0.000286	-0.123324	0.162110	0.409866	-0.649993	0.917094	0.018841	0.023199	-0.397549
666	-0.482951	0.679672	9.922615	0.004614	-0.023943	-0.095442	0.160566	0.409588	-0.652678	0.916309	0.018710	0.022631	-0.399393
667	-0.435974	0.432052	9.943583	0.022324	-0.051344	-0.097142	0.159781	0.411475	-0.652799	0.915481	0.018638	0.021342	-0.401363
668	-0.332851	0.540143	9.835649	-0.081045	-0.067879	-0.095795	0.157817	0.414325	-0.651755	0.914730	0.016587	0.020657	-0.403196
669	-0.425233	0.190755	9.724277	-0.192691	-0.064423	-0.122192	0.154159	0.419202	-0.651210	0.913754	0.012479	0.020856	-0.405541
670	-0.581559	0.100308	9.395114	-0.201146	-0.042606	-0.164719	0.150489	0.426369	-0.649893	0.912432	0.008407	0.021622	-0.408571
671	-0.606931	0.375109	9.571549	-0.230943	-0.028047	-0.172292	0.149673	0.432978	-0.647443	0.911001	0.003900	0.022820	-0.411754
672	-0.754454	-0.023715	9.809406	-0.204346	-0.035384	-0.175827	0.145742	0.440817	-0.646252	0.909523	-0.000177	0.023746	-0.414976
673	-0.648017	-0.113458	9.533112	-0.055376	-0.015140	-0.199087	0.143377	0.446224	-0.644947	0.907833	-0.001376	0.023746	-0.418657
674	-0.407679	0.054251	9.895345	-0.105403	-0.011477	-0.179046	0.141021	0.450816	-0.644669	0.906265	-0.003453	0.024289	-0.421997
675	-0.615011	0.053430	9.775785	-0.131137	-0.016935	-0.149641	0.138402	0.454350	-0.643106	0.904964	-0.005992	0.024898	-0.424717
676	-0.658092	-0.022050	9.536699	-0.094734	0.026135	-0.123678	0.136171	0.459351	-0.642058	0.903800	-0.007527	0.026036	-0.427095
677	-0.645619	-0.100579	9.780541	-0.073646	0.054478	-0.121768	0.135628	0.464065	-0.640896	0.902703	-0.008376	0.027466	-0.429305
678	-0.637090	-0.348614	10.406011	0.028015	0.047295	-0.095396	0.137947	0.467140	-0.639500	0.901751	-0.007496	0.027938	-0.431288
679	-0.679722	-0.507351	10.441792	0.143721	0.033688	-0.100320	0.137045	0.465537	-0.639750	0.900883	-0.004587	0.027143	-0.433188
680	-0.172275	-0.755757	10.668668	0.200231	0.040145	-0.122165	0.136808	0.461764	-0.641548	0.899713	-0.000679	0.025992	-0.435708
681	-0.262306	-1.093145	10.547884	0.171125	-0.000231	-0.170226	0.134253	0.456382	-0.645897	0.898216	0.002330	0.024346	-0.438874
682	-0.450638	-1.073096	9.485492	0.085382	0.006914	-0.218657	0.131658	0.454540	-0.645107	0.896232	0.003833	0.023604	-0.442941
683	-0.409455	-0.627259	8.988073	-0.047981	0.034198	-0.234155	0.129961	0.457640	-0.645606	0.894144	0.003130	0.024533	-0.447096
684	-0.447323	-0.776577	8.961623	-0.044289	0.045128	-0.247991	0.128774	0.460619	-0.644311	0.891856	0.002633	0.025624	-0.451586
685	-0.513321	-1.078609	9.316812	0.089302	0.072577	-0.276881	0.127726	0.462780	-0.644044	0.889327	0.004650	0.026025	-0.456508
686	-0.569586	-1.394646	9.791906	0.217997	0.068872	-0.332513	0.126186	0.459297	-0.645190	0.886182	0.008993	0.025163	-0.462565
687	-0.421171	-1.172906	9.827604	0.153520	0.048623	-0.369729	0.123090	0.455560	-0.646580	0.882738	0.011803	0.024601	-0.469073
688	-0.481765	-0.595826	9.779925	-0.047902	0.050170	-0.395700	0.120624	0.455451	-0.646817	0.878977	0.011241	0.025902	-0.476027
689	-0.555091	-0.394880	9.491628	-0.167162	0.044569	-0.396304	0.117474	0.462612	-0.645504	0.875253	0.008318	0.028302	-0.482765
690	-0.690898	-0.211362	9.771364	-0.119998	0.020852	-0.384048	0.113290	0.468174	-0.644184	0.871517	0.006207	0.029762	-0.489422
691	-0.604771	-0.071545	9.805332	-0.083471	-0.000976	-0.362607	0.109364	0.473603	-0.642352	0.868025	0.004337	0.030543	-0.495560
692	-0.812972	0.110383	9.661924	-0.020937	-0.007240	-0.329995	0.105709	0.478078	-0.641807	0.864733	0.003704	0.030527	-0.501290
693	-1.004741	-0.084554	10.454288	-0.066027	-0.029318	-0.332042	0.101680	0.478794	-0.641775	0.861487	0.001917	0.030653	-0.506850
694	-1.012915	0.115143	10.466614	-0.134419	-0.091515	-0.323073	0.096723	0.483686	-0.641220	0.858242	-0.001523	0.030324	-0.512347
695	-0.947114	-0.041544	10.335416	-0.039918	-0.116043	-0.311470	0.089950	0.487929	-0.640522	0.855190	-0.003683	0.028691	-0.517507
696	-1.088179	-0.276768	10.573228	0.156347	-0.142363	-0.306741	0.082299	0.487192	-0.642259	0.852065	-0.002658	0.024489	-0.522856
697	-0.885945	-0.233999	10.299685	0.236826	-0.155943	-0.309995	0.073882	0.484838	-0.645533	0.848994	-0.000465	0.019327	-0.528048
698	-0.682150	-0.030476	9.891718	0.227503	-0.123911	-0.298974	0.067685	0.479073	-0.649200	0.845840	0.001972	0.014692	-0.533231
699	-0.273757	0.247797	9.424179	0.151732	-0.082727	-0.282801	0.061095	0.473349	-0.651847	0.842929	0.003542	0.011672	-0.537887
700	-0.263491	0.630751	9.549658	0.086202	-0.064375	-0.225039	0.056307	0.472167	-0.654636	0.840475	0.004247	0.009550	-0.541750
701	-0.355660	1.281906	10.076387	-0.014760	-0.053305	-0.125013	0.052296	0.469780	-0.656147	0.839193	0.003439	0.008775	-0.543752
702	-0.718376	1.500996	9.634425	0.111683	-0.018200	-0.024774	0.050743	0.470054	-0.657419	0.838832	0.005108	0.007130	-0.544319
703	-0.541830	1.870237	9.170799	0.385207	0.040887	0.066958	0.052064	0.464000	-0.657304	0.839503	0.012202	0.003531	-0.543207
704	-0.481301	1.323347	9.605344	0.630419	0.039386	0.103296	0.054099	0.450616	-0.664648	0.840172	0.023215	-0.002819	-0.541816
705	-0.502162	0.642938	9.734822	0.624185	0.039267	0.068225	0.055763	0.430803	-0.670965	0.840545	0.034351	-0.009047	-0.540575
706	-0.190827	1.079346	9.839859	0.169175	0.016805	0.037335	0.057404	0.416367	-0.676637	0.840693	0.037363	-0.010756	-0.540114
707	-0.442365	1.251728	9.743918	-0.317714	0.018087	0.041311	0.057907	0.418792	-0.675099	0.841337	0.032458	-0.007157	-0.539488
708	-0.110757	0.458737	9.810300	-0.055989	-0.005448	0.006730	0.059167	0.426449	-0.673050	0.841298	0.031451	-0.006785	-0.539613
709	-0.170851	-0.079669	9.982209	0.451174	-0.013373	-0.080188	0.058558	0.419450	-0.675746	0.840097	0.039113	-0.011926	-0.540893
710	-0.159640	-0.395948	10.347520	0.583695	-0.028113	-0.170849	0.056050	0.403577	-0.682028	0.837561	0.048644	-0.018721	-0.543851
711	-0.497267	-0.367908	10.301558	0.369552	-0.080795	-0.292765	0.051435	0.391781	-0.685593	0.833986	0.054175	-0.023847	-0.548602
712	-0.460073	-0.116020	9.369333	0.047748	-0.114165	-0.370020	0.045486	0.388198	-0.688117	0.829723	0.053884	-0.026008	-0.554959
713	-0.244616	-0.833746	9.001239	0.075295	-0.103383	-0.473214	0.039014	0.383161	-0.688967	0.824403	0.054244	-0.028016	-0.562701
714	0.169157	-0.644518	9.223778	0.179659	-0.050504	-0.587202	0.031635	0.380661	-0.692250	0.817481	0.056953	-0.030361	-0.572328
715	0.376150	-0.566227	9.486035	-0.209922	-0.027352	-0.665809	0.024477	0.382499	-0.690907	0.810171	0.053481	-0.027580	-0.583097
716	-0.027435	-0.857833	9.569390	-0.348127	-0.018650	-0.751431	0.017651	0.396837	-0.687506	0.801653	0.048019	-0.023142	-0.595408
717	-0.185495	-0.025457	10.366876	-0.327665	-0.034362	-0.802119	0.009657	0.409056	-0.682556	0.792513	0.042493	-0.018912	-0.608079
718	-0.583707	0.585092	10.453330	-0.291448	-0.040723	-0.781668	0.001180	0.415876	-0.681072	0.783131	0.037653	-0.015471	-0.620523
719	-1.099401	0.561075	10.765017	-0.211000	-0.046176	-0.765585	-0.009378	0.423259	-0.679443	0.773934	0.033796	-0.012858	-0.632233
720	-1.158524	0.809558	10.299897	-0.282484	-0.027884	-0.741066	-0.019684	0.430253	-0.676018	0.764651	0.029239	-0.009339	-0.643713
721	-1.136088	0.130083	9.973742	-0.223703	-0.015894	-0.729675	-0.031044	0.439555	-0.671170	0.755579	0.025577	-0.006086	-0.654530
722	-0.610767	0.190493	10.449944	-0.167570	-0.030384	-0.718282	-0.042103	0.443309	-0.670567	0.746177	0.022711	-0.004107	-0.665348
723	-0.436348	-0.007867	10.028744	-0.004768	-0.047516	-0.717409	-0.049778	0.443814	-0.668836	0.736849	0.021889	-0.004225	-0.675689
724	-0.339245	-0.173039	9.508876	0.220940	-0.039903	-0.714414	-0.059486	0.437325	-0.670945	0.727019	0.024638	-0.007606	-0.686134
725	-0.381613	-0.405379	9.125980	0.357707	-0.014215	-0.741434	-0.069689	0.426396	-0.674595	0.716895	0.029552	-0.012130	-0.696449
726	-0.753081	-0.326763	9.819694	0.177080	-0.007308	-0.782993	-0.077939	0.413304	-0.677618	0.705795	0.032147	-0.014356	-0.707540
727	-0.688905	0.354924	9.335398	-0.302313	0.023298	-0.783647	-0.086646	0.412606	-0.676521	0.695163	0.028227	-0.008982	-0.718241
728	-0.413569	-0.249419	9.727936	-0.281815	0.039807	-0.770613	-0.094339	0.417411	-0.674403	0.684172	0.024984	-0.004063	-0.728881
729	-1.077614	0.005625	10.126161	-0.082277	-0.008530	-0.767725	-0.102136	0.416971	-0.673442	0.673320	0.023585	-0.002304	-0.738971
730	-0.303279	0.388497	9.783516	0.061764	-0.010934	-0.753133	-0.110177	0.412371	-0.672609	0.662091	0.024252	-0.003124	-0.749025
731	-1.081648	0.851926	9.981974	0.074948	-0.030999	-0.694948	-0.119262	0.411655	-0.673822	0.651928	0.024647	-0.004045	-0.757870
732	-0.830967	0.883486	10.623226	-0.047877	-0.066637	-0.636449	-0.128733	0.406407	-0.672207	0.642250	0.023024	-0.003989	-0.766139
733	-0.832777	0.732352	10.045026	-0.047904	-0.118701	-0.640046	-0.135847	0.399497	-0.673181	0.632714	0.020512	-0.004230	-0.774102
734	-1.069940	0.379928	9.130569	-0.037511	-0.136951	-0.643638	-0.146485	0.395324	-0.672842	0.622704	0.017930	-0.005231	-0.782235
735	-1.122413	0.261979	9.140428	0.027556	-0.106800	-0.671038	-0.155947	0.389259	-0.672512	0.612431	0.016597	-0.006469	-0.790323
736	-0.614024	0.862773	10.068098	-0.016258	-0.127815	-0.656482	-0.165414	0.384801	-0.672439	0.601994	0.014419	-0.007671	-0.798334
737	-0.572252	1.191337	9.746659	-0.062679	-0.118537	-0.595831	-0.173197	0.380601	-0.671608	0.592682	0.011834	-0.007686	-0.805313
738	-0.491433	1.432014	9.731586	-0.107333	-0.132991	-0.516674	-0.181359	0.375186	-0.671931	0.584333	0.008454	-0.007521	-0.811435
739	-0.563078	1.295199	9.863415	-0.071214	-0.132777	-0.438966	-0.189669	0.372339	-0.670582	0.577343	0.005565	-0.007668	-0.816447
740	-0.456176	1.106793	9.578539	-0.033033	-0.083276	-0.410223	-0.195636	0.369190	-0.670022	0.570614	0.003840	-0.008153	-0.821169
741	-0.666705	0.769736	9.624653	0.078117	-0.017362	-0.398680	-0.202120	0.364709	-0.668945	0.564151	0.004596	-0.009459	-0.825605
742	-0.444582	0.708644	9.921102	0.166822	0.050319	-0.420476	-0.204163	0.356802	-0.669960	0.557175	0.007340	-0.011715	-0.830280
743	-0.352627	0.631614	9.853672	0.144121	0.035686	-0.421484	-0.205931	0.347529	-0.673161	0.550220	0.009751	-0.013520	-0.834853
744	-0.370816	0.384962	9.492404	0.079561	0.041063	-0.443953	-0.210442	0.338448	-0.673515	0.542774	0.011382	-0.014417	-0.839678
745	-0.317266	0.271677	9.397705	-0.018118	0.046367	-0.477671	-0.212629	0.332300	-0.673372	0.534819	0.012221	-0.013365	-0.844773
746	-0.167481	0.727966	9.782343	-0.077594	0.037131	-0.490900	-0.213003	0.329343	-0.674141	0.526530	0.012098	-0.011643	-0.849990
747	0.069619	1.076580	10.286300	-0.086696	0.000675	-0.448450	-0.216883	0.325355	-0.674626	0.518945	0.011418	-0.009967	-0.854673
748	-0.103979	1.101757	10.714681	-0.096746	-0.054069	-0.385672	-0.221161	0.322319	-0.674208	0.512339	0.009514	-0.008892	-0.858685
749	-0.412145	0.998416	10.220701	-0.119300	-0.079553	-0.330374	-0.225831	0.320893	-0.674428	0.506655	0.007119	-0.007560	-0.862087
750	-0.359192	0.986535	9.529752	-0.074382	-0.028191	-0.300683	-0.229990	0.319744	-0.673111	0.501454	0.005871	-0.006625	-0.865139
751	-0.277781	1.104748	9.580174	-0.004668	-0.013416	-0.274515	-0.233481	0.314687	-0.672700	0.496642	0.005790	-0.006662	-0.867911
752	-0.042337	1.278918	9.724030	0.028426	-0.037068	-0.255854	-0.233986	0.311067	-0.672826	0.492172	0.005408	-0.007599	-0.870448
753	0.107176	1.267191	9.725261	0.023650	-0.073487	-0.207825	-0.238776	0.307357	-0.673304	0.488425	0.004562	-0.008807	-0.872549
754	-0.078952	0.862377	9.641038	-0.049053	-0.080845	-0.184173	-0.240975	0.305498	-0.673801	0.485166	0.002648	-0.008829	-0.874373
755	0.008093	0.791537	9.276016	0.006918	-0.102682	-0.184768	-0.244082	0.302846	-0.674034	0.481776	0.001126	-0.010072	-0.876236
756	-0.002114	0.909269	9.239168	0.078571	-0.064217	-0.185393	-0.249656	0.297820	-0.672708	0.478467	0.000739	-0.012168	-0.878021
757	0.190155	1.045491	9.566909	0.108403	-0.010275	-0.192711	-0.252242	0.294628	-0.672689	0.474906	0.001818	-0.014354	-0.879918
758	0.628915	1.052248	9.880733	0.078846	0.001601	-0.198404	-0.252608	0.288855	-0.673202	0.471387	0.002595	-0.015823	-0.881781
759	0.322633	0.575674	9.986403	0.107026	-0.021243	-0.185295	-0.254019	0.284572	-0.673578	0.467921	0.003437	-0.018136	-0.883578
760	0.081272	0.637606	9.946615	0.114726	0.021700	-0.180720	-0.254254	0.277863	-0.673580	0.464705	0.004901	-0.020052	-0.885225
761	0.037792	0.672513	10.330742	0.050526	0.061905	-0.143277	-0.254356	0.274081	-0.676150	0.462003	0.006669	-0.020601	-0.886614
762	0.171837	0.364964	10.363684	-0.021958	0.123973	-0.148335	-0.252524	0.271368	-0.676936	0.459392	0.008666	-0.019151	-0.887985
763	0.270262	0.443922	10.180889	-0.021160	0.105724	-0.148300	-0.250829	0.269472	-0.676694	0.456635	0.010529	-0.018019	-0.889409
764	-0.090451	0.252692	10.045227	0.020829	0.050917	-0.136931	-0.250041	0.269313	-0.678370	0.454200	0.011614	-0.018000	-0.890642
765	-0.197745	0.501825	9.798092	0.048642	0.021705	-0.137681	-0.249241	0.265532	-0.679663	0.451594	0.012612	-0.018862	-0.891935
766	-0.376859	0.651361	10.005063	0.068272	0.052791	-0.111765	-0.249297	0.262098	-0.680302	0.449587	0.014152	-0.019679	-0.892908
767	-0.101809	0.604080	10.088575	0.025381	0.082037	-0.106478	-0.247715	0.259371	-0.682757	0.447564	0.016011	-0.019586	-0.893894
768	-0.158464	0.343580	9.921175	-0.043148	0.102147	-0.075466	-0.246680	0.259502	-0.681994	0.446250	0.017419	-0.017981	-0.894558
769	0.144132	0.579517	9.797693	-0.019025	0.065749	-0.045753	-0.246024	0.259749	-0.683412	0.445331	0.018548	-0.017257	-0.895007
770	0.129436	0.617028	9.519650	-0.040418	0.014648	-0.012557	-0.244979	0.259460	-0.684320	0.445109	0.018394	-0.016503	-0.895135
771	0.022803	0.716190	9.032791	-0.066296	0.009224	0.013158	-0.243159	0.260237	-0.685105	0.445244	0.018050	-0.015480	-0.895094
772	-0.001609	0.783725	9.098318	-0.021851	0.022102	0.029970	-0.243564	0.263337	-0.684330	0.445782	0.018181	-0.015008	-0.894831
773	-0.091501	0.938049	9.255661	-0.006352	0.029463	0.051251	-0.244074	0.262525	-0.685611	0.446573	0.018714	-0.014922	-0.894427
774	-0.108512	0.972131	9.383194	-0.013532	0.040460	0.070575	-0.241996	0.262637	-0.685499	0.447825	0.019235	-0.014451	-0.893797
775	-0.093997	0.973112	9.661775	0.018058	0.045965	0.072569	-0.241465	0.261009	-0.686532	0.448978	0.020272	-0.014698	-0.893192
776	-0.349152	0.903543	9.867242	0.066784	0.056112	0.109707	-0.236787	0.261356	-0.686954	0.450919	0.021781	-0.015537	-0.892164
777	-0.303085	0.845765	9.828457	0.073629	0.084497	0.124469	-0.235732	0.258647	-0.688121	0.452976	0.023994	-0.016467	-0.891048
778	-0.396944	0.819661	9.988033	0.027968	0.078080	0.146393	-0.233002	0.259682	-0.689041	0.455580	0.025529	-0.016435	-0.889677
779	-0.612761	0.573373	9.848150	0.027928	0.042449	0.161220	-0.229887	0.260585	-0.689194	0.458296	0.026576	-0.016945	-0.888241
780	-0.743513	0.708918	10.165667	0.050727	0.031467	0.161337	-0.228582	0.260293	-0.690104	0.461138	0.027485	-0.017751	-0.886725
781	-0.758235	0.777384	10.497726	0.091182	0.016840	0.152327	-0.228316	0.258679	-0.690107	0.463651	0.028682	-0.019596	-0.885337
782	-0.603630	0.694766	10.166774	0.096727	-0.017918	0.121045	-0.227261	0.256238	-0.691401	0.465724	0.029155	-0.021652	-0.884184
783	-0.409947	0.498661	9.690578	0.060488	-0.050935	0.067407	-0.226997	0.254895	-0.691147	0.466730	0.028902	-0.023516	-0.883614
784	-0.351434	0.340883	9.244861	0.006509	-0.049222	0.030231	-0.229074	0.253449	-0.690360	0.467232	0.028020	-0.024216	-0.883359
785	-0.304426	0.616989	9.760429	-0.054335	-0.010129	-0.014455	-0.229596	0.254658	-0.690869	0.466894	0.027447	-0.023599	-0.883572
786	-0.231802	0.567886	10.132461	-0.059253	-0.022070	-0.029227	-0.231288	0.255482	-0.690984	0.466393	0.026458	-0.022850	-0.883887
787	0.139089	0.614625	9.514907	0.009040	-0.032918	-0.050994	-0.232974	0.254562	-0.690843	0.465374	0.026068	-0.023543	-0.884417
788	0.028211	0.617201	9.629121	0.061563	-0.036534	-0.047959	-0.234015	0.254443	-0.690449	0.464475	0.025958	-0.025056	-0.884851
789	-0.269915	0.448028	9.575961	0.042307	-0.027451	-0.045305	-0.234524	0.251095	-0.690189	0.463551	0.025957	-0.026278	-0.885300
790	0.131387	0.203134	9.485062	0.033437	-0.022075	-0.108087	-0.236590	0.248695	-0.690817	0.461595	0.025872	-0.027128	-0.886298
791	0.608972	1.203429	10.475656	0.048207	-0.012916	-0.111759	-0.238133	0.244015	-0.690678	0.459497	0.026174	-0.028305	-0.887342
792	-0.287091	1.078134	10.938390	0.000770	-0.098936	-0.069447	-0.239817	0.242824	-0.690794	0.458199	0.024404	-0.029301	-0.888031
793	-0.208782	0.785917	9.859701	0.033486	-0.124541	-0.122740	-0.242805	0.241923	-0.690256	0.455843	0.022598	-0.031237	-0.889225
794	-0.171093	0.958046	9.521628	0.130945	-0.133671	-0.173917	-0.247472	0.237424	-0.688936	0.452608	0.021462	-0.034814	-0.890771
795	0.033312	1.067032	9.616275	0.076486	-0.127262	-0.155744	-0.251614	0.231974	-0.688135	0.449619	0.020022	-0.037531	-0.892207
796	0.147063	0.970997	9.606388	-0.108964	-0.108276	-0.164086	-0.256411	0.230540	-0.689125	0.446640	0.017170	-0.036603	-0.893800
797	0.185563	0.988112	9.664594	-0.320984	-0.095661	-0.144876	-0.259429	0.234631	-0.686144	0.443989	0.012714	-0.031948	-0.895372
798	-0.080877	1.259627	9.723522	-0.384482	-0.046352	-0.119457	-0.261800	0.241651	-0.684966	0.441897	0.008484	-0.025552	-0.896661
799	0.088808	1.060280	9.719910	-0.274991	0.036030	-0.124551	-0.262098	0.250525	-0.683931	0.439620	0.006791	-0.020586	-0.897922
800	0.264215	0.691880	10.225238	-0.050380	0.052673	-0.138187	-0.260546	0.251720	-0.683558	0.437178	0.007288	-0.019307	-0.899138
801	0.033283	0.600970	10.507440	0.176674	0.018090	-0.155449	-0.261575	0.250646	-0.684706	0.434257	0.009240	-0.022617	-0.900458
802	-0.429775	0.619404	9.836102	0.220311	-0.028523	-0.168087	-0.262056	0.240580	-0.684964	0.431184	0.010652	-0.026909	-0.901800
803	-0.635722	0.814129	9.212840	0.149972	0.033532	-0.181470	-0.262800	0.233855	-0.687017	0.427798	0.012706	-0.029578	-0.903301
804	-0.335857	1.117375	9.075874	0.030549	0.076452	-0.167376	-0.260834	0.229001	-0.686906	0.424816	0.014384	-0.029541	-0.904683
805	-0.243910	1.053310	9.282258	0.002042	0.080233	-0.104766	-0.259130	0.227620	-0.688848	0.422866	0.015995	-0.029171	-0.905581
806	-0.171065	0.953333	9.550365	0.031682	0.047438	-0.071336	-0.258599	0.226126	-0.690009	0.421601	0.017099	-0.029428	-0.906142
807	-0.181635	1.161171	9.834014	0.041560	0.003735	-0.002938	-0.257807	0.223961	-0.690787	0.421432	0.017607	-0.030467	-0.906177
808	-0.170535	0.855894	9.899444	0.011727	-0.012682	0.026483	-0.258196	0.222363	-0.689886	0.421909	0.017395	-0.030903	-0.905944
809	-0.180135	0.833089	9.567797	0.050062	0.011155	0.030337	-0.258322	0.221691	-0.690142	0.422349	0.018092	-0.032041	-0.905686
810	-0.084650	1.035699	9.667541	0.023326	0.029515	0.069850	-0.257801	0.221018	-0.689761	0.423633	0.018714	-0.032347	-0.905062
811	-0.309976	0.755234	9.387874	0.035416	0.044178	0.087432	-0.258058	0.221014	-0.690401	0.425137	0.019854	-0.032959	-0.904311
812	-0.296897	1.046215	9.348871	0.119171	0.064405	0.095195	-0.256366	0.218857	-0.689388	0.426860	0.021905	-0.034713	-0.903386
813	-0.264098	1.261589	9.700237	0.089079	0.051653	0.131964	-0.254152	0.218822	-0.690433	0.429143	0.023615	-0.036262	-0.902199
814	-0.354494	1.006399	9.698215	0.075824	0.026106	0.161478	-0.252970	0.216386	-0.691086	0.432047	0.024555	-0.037592	-0.900733
815	-0.484739	0.526140	10.031103	-0.006903	0.014988	0.157399	-0.251799	0.216636	-0.691610	0.434818	0.024765	-0.037708	-0.899388
816	-0.736187	0.169194	9.913339	-0.111332	-0.021830	0.112637	-0.252983	0.219076	-0.690571	0.436887	0.023256	-0.036061	-0.898493
817	-0.770259	0.231151	9.760272	-0.173951	-0.049429	0.065293	-0.254695	0.225271	-0.690555	0.438072	0.020943	-0.033606	-0.898067
818	-0.858294	0.490340	9.628670	-0.249276	-0.049551	0.049208	-0.255763	0.230404	-0.688616	0.439029	0.017772	-0.029693	-0.897806
819	-0.738640	0.694181	10.074295	-0.291131	-0.080697	0.043496	-0.255419	0.239951	-0.686687	0.439858	0.013921	-0.025351	-0.897601
820	-0.613562	0.752173	10.076276	-0.219453	-0.131741	0.058706	-0.258182	0.246048	-0.684221	0.440915	0.009533	-0.022697	-0.897211
821	-0.536298	0.717999	9.886896	-0.001043	-0.131381	0.097658	-0.262104	0.250670	-0.682903	0.442620	0.007332	-0.024005	-0.896358
822	-0.215963	0.789474	10.200522	0.151107	-0.079957	0.118657	-0.264434	0.248013	-0.682629	0.444696	0.007118	-0.027549	-0.895229
823	0.158334	0.642737	9.985933	0.128313	-0.043347	0.122201	-0.264816	0.245469	-0.682370	0.446852	0.007625	-0.030407	-0.894058
824	0.375070	0.686250	9.921359	0.053105	-0.021489	0.109796	-0.265065	0.242118	-0.682113	0.448803	0.007588	-0.031676	-0.893037
825	0.178100	0.536560	9.879017	-0.076277	0.000238	0.094341	-0.265074	0.243869	-0.681598	0.450511	0.007035	-0.030489	-0.892222
826	-0.213658	0.795358	9.809382	-0.087871	0.042204	0.088653	-0.264685	0.244799	-0.682114	0.452138	0.006882	-0.028664	-0.891461
827	-0.490364	1.183497	9.507409	-0.083883	0.064130	0.088613	-0.261712	0.248529	-0.681751	0.453783	0.007434	-0.026770	-0.890679
828	-0.641288	1.001829	9.935502	-0.057212	0.058577	0.072143	-0.261074	0.252676	-0.682525	0.455120	0.007860	-0.025342	-0.890035
829	-0.271863	0.888196	10.258992	0.028840	0.007525	0.074519	-0.258218	0.253182	-0.682419	0.456470	0.008469	-0.025970	-0.889319
830	-0.158528	0.873399	10.087023	0.039339	-0.036298	0.076493	-0.259393	0.253473	-0.681510	0.457819	0.008084	-0.027126	-0.888595
831	-0.026502	0.986329	9.969825	0.011376	-0.072880	0.067180	-0.261467	0.251887	-0.681237	0.458992	0.007112	-0.028195	-0.887964
832	0.060523	0.925588	9.744160	0.020116	-0.058231	0.062596	-0.263549	0.253514	-0.681991	0.460080	0.006169	-0.029208	-0.887375
833	0.273080	0.834465	9.706461	0.058664	-0.016123	0.059971	-0.263161	0.252181	-0.680581	0.461140	0.006634	-0.030615	-0.886774
834	0.288288	0.686066	9.918146	0.073010	-0.014341	0.041588	-0.263161	0.251515	-0.680068	0.461872	0.006970	-0.032160	-0.886336
835	0.375314	0.633208	9.887013	0.078389	0.007580	0.028667	-0.263678	0.250315	-0.679807	0.462383	0.008032	-0.033701	-0.886003
836	0.356424	0.546281	9.804008	0.057614	0.029430	0.003615	-0.261966	0.246787	-0.681621	0.462469	0.009026	-0.034564	-0.885915
837	0.284170	0.531618	9.779126	0.042145	0.031155	-0.026924	-0.262228	0.246661	-0.681105	0.462016	0.010183	-0.035228	-0.886113
838	0.286626	0.522000	9.779015	-0.005116	0.003694	-0.023428	-0.262996	0.245180	-0.682385	0.461616	0.010160	-0.035212	-0.886322
839	0.341585	0.617769	9.612851	-0.036762	0.010997	-0.021755	-0.263397	0.247072	-0.681610	0.461257	0.010200	-0.034660	-0.886531
840	0.317560	0.603532	9.684436	-0.045415	-0.007311	-0.026386	-0.263660	0.248149	-0.681607	0.460805	0.009613	-0.034030	-0.886797
841	0.331859	0.625221	9.677794	-0.031660	0.000907	-0.021674	-0.263477	0.249142	-0.681989	0.460437	0.009497	-0.033661	-0.887003
842	0.399504	0.599320	9.802876	-0.054476	0.000915	-0.008867	-0.264523	0.250099	-0.681467	0.460302	0.008961	-0.032798	-0.887111
843	0.342110	0.503070	9.829795	-0.080913	0.015553	0.013128	-0.264658	0.251709	-0.681722	0.460568	0.008601	-0.031426	-0.887026
844	0.342600	0.402265	9.897994	-0.035372	0.030229	0.017032	-0.262593	0.254648	-0.680966	0.460907	0.008744	-0.030637	-0.886876
845	0.328167	0.394945	9.876154	-0.019563	0.011958	0.013449	-0.263240	0.254381	-0.681475	0.461167	0.008859	-0.030375	-0.886749
846	0.110773	0.480548	9.709706	-0.026610	0.012822	0.004172	-0.263112	0.254651	-0.681219	0.461263	0.008781	-0.029900	-0.886716
847	0.124872	0.560174	9.770962	-0.047534	0.016426	-0.007018	-0.262079	0.255719	-0.680712	0.461171	0.008721	-0.029088	-0.886792
848	0.013604	0.641853	9.802273	-0.068520	0.020023	-0.014522	-0.262219	0.257740	-0.680196	0.460947	0.008396	-0.027800	-0.886952
849	-0.020636	0.747821	9.856245	-0.023104	0.007289	-0.006896	-0.260924	0.259734	-0.680720	0.460850	0.008403	-0.027505	-0.887012
850	0.111312	0.885481	9.936215	0.017151	0.003688	-0.008535	-0.261186	0.258807	-0.679690	0.460711	0.008575	-0.027888	-0.887071
851	0.036681	0.863580	9.906408	0.073929	-0.010848	0.004694	-0.262984	0.255187	-0.681219	0.460786	0.009150	-0.029501	-0.886974
852	0.118869	0.810391	9.781615	0.085229	-0.010797	0.012142	-0.262198	0.253700	-0.681355	0.460990	0.009680	-0.031229	-0.886803
853	0.119004	0.781497	9.774011	0.025724	-0.012690	0.011845	-0.262189	0.251949	-0.681870	0.461194	0.009770	-0.032014	-0.886668
854	0.196068	0.795948	9.734128	-0.002260	-0.014544	0.008017	-0.262455	0.251830	-0.680583	0.461338	0.009430	-0.032224	-0.886589
855	0.266085	0.774577	9.775286	-0.025027	-0.021859	0.013454	-0.263878	0.251433	-0.681600	0.461569	0.008878	-0.032205	-0.886475
856	0.312599	0.623030	9.751992	-0.009206	-0.009955	0.013525	-0.264019	0.253189	-0.680698	0.461815	0.008551	-0.032251	-0.886349
857	0.305942	0.502841	9.783849	0.029572	-0.014534	-0.004724	-0.266354	0.252274	-0.680808	0.461716	0.008625	-0.033126	-0.886367
858	0.313480	0.440494	9.838251	0.048987	0.003730	-0.017572	-0.266356	0.251078	-0.679524	0.461408	0.009099	-0.034071	-0.886487
859	0.284166	0.522241	9.841524	0.014023	0.000009	-0.026978	-0.266338	0.250110	-0.682352	0.460928	0.009283	-0.034521	-0.886717
860	0.221065	0.613657	9.878222	-0.009628	0.007274	-0.030807	-0.266596	0.248375	-0.681579	0.460397	0.009289	-0.034392	-0.886998
861	0.196697	0.666306	9.811524	-0.035179	-0.005514	-0.017999	-0.266856	0.248512	-0.681577	0.460082	0.008907	-0.034016	-0.887180
862	0.157933	0.704499	9.746891	-0.035272	-0.000021	-0.014319	-0.268164	0.248943	-0.680281	0.459842	0.008535	-0.033503	-0.887327
863	0.163131	0.625142	9.753028	-0.009701	0.003624	-0.028958	-0.268430	0.250025	-0.679765	0.459335	0.008552	-0.033489	-0.887590
864	0.312433	0.667065	9.966233	0.004355	-0.007311	-0.025177	-0.268162	0.249872	-0.681309	0.458894	0.008424	-0.033744	-0.887810
865	0.264398	0.633615	10.061327	-0.029742	-0.014670	-0.023494	-0.268946	0.249623	-0.680275	0.458472	0.007916	-0.033543	-0.888040
866	0.296151	0.536700	9.841839	-0.055927	-0.020187	-0.032838	-0.271025	0.250178	-0.680772	0.457891	0.007010	-0.032844	-0.888374
867	0.279692	0.444917	9.744387	-0.057391	-0.022083	-0.060525	-0.270508	0.249911	-0.680005	0.456810	0.006127	-0.032204	-0.888960
868	0.288612	0.599022	9.780235	-0.046969	-0.000141	-0.062359	-0.271559	0.252344	-0.679610	0.455718	0.005679	-0.031478	-0.889549
869	0.303087	0.594026	9.717894	-0.027686	-0.000125	-0.066874	-0.273379	0.253167	-0.679981	0.454531	0.005452	-0.031166	-0.890169
870	0.206664	0.588609	9.596904	-0.003288	0.009048	-0.062153	-0.273237	0.249941	-0.680112	0.453436	0.005565	-0.031133	-0.890727
871	0.177077	0.728087	9.598583	-0.006936	0.032813	-0.058524	-0.272979	0.250475	-0.680114	0.452414	0.006107	-0.030894	-0.891252
872	0.133231	0.829469	9.724410	-0.031590	0.036460	-0.045742	-0.274013	0.250342	-0.681134	0.451632	0.006442	-0.030110	-0.891673
873	0.079960	0.882520	9.791865	-0.033603	0.034684	-0.019914	-0.272978	0.250073	-0.679986	0.451299	0.006761	-0.029397	-0.891863
874	0.090064	0.781200	9.704128	0.008394	0.032920	-0.015078	-0.272846	0.251401	-0.681400	0.451058	0.007376	-0.029362	-0.891981
875	0.058639	0.800449	9.723308	0.027561	0.047575	-0.008546	-0.272311	0.248700	-0.682305	0.450926	0.008477	-0.029633	-0.892029
876	-0.020838	0.788563	9.811209	0.000389	0.043890	-0.001298	-0.270110	0.249491	-0.681294	0.450938	0.009207	-0.029359	-0.892025
877	0.013714	0.617730	9.782733	-0.009189	0.045721	0.002352	-0.269576	0.247058	-0.682327	0.451009	0.009945	-0.028990	-0.891993
878	0.028566	0.535987	9.788926	-0.009022	0.038382	-0.008706	-0.269062	0.249064	-0.682588	0.450886	0.010496	-0.028596	-0.892062
879	0.033667	0.478397	9.828971	-0.006222	0.038349	-0.021609	-0.269062	0.247197	-0.681303	0.450529	0.011141	-0.028329	-0.892243
880	0.115363	0.536466	9.878553	-0.012362	0.031045	-0.019784	-0.269583	0.249338	-0.682583	0.450204	0.011538	-0.027940	-0.892414
881	0.122821	0.488332	9.868346	-0.005378	0.021929	-0.014194	-0.268280	0.247583	-0.682080	0.449970	0.011884	-0.027829	-0.892531
882	-0.004893	0.983310	9.768484	-0.002528	0.033889	0.017152	-0.267891	0.249314	-0.683111	0.450304	0.012400	-0.027599	-0.892362
883	0.012899	0.785798	9.686671	-0.017605	0.040346	0.044764	-0.267501	0.249176	-0.683114	0.451132	0.012938	-0.027135	-0.891951
884	-0.031344	0.458707	9.736877	0.015064	0.042171	0.035711	-0.267241	0.249840	-0.683501	0.451794	0.013750	-0.027148	-0.891603
885	0.063105	0.378020	10.005458	0.011832	0.023858	0.026499	-0.266463	0.248636	-0.682223	0.452284	0.014262	-0.027337	-0.891341
886	0.111435	0.343664	9.779801	-0.047518	0.014620	0.004069	-0.267252	0.252128	-0.682986	0.452385	0.014034	-0.026475	-0.891319
887	-0.064917	0.924858	9.594284	-0.070831	0.041124	0.014952	-0.268028	0.251063	-0.682980	0.452699	0.014109	-0.025031	-0.891200
888	-0.055599	0.986886	9.436823	-0.172813	0.051168	0.049489	-0.265319	0.256005	-0.682614	0.453656	0.013375	-0.021617	-0.890814
889	-0.005634	0.653178	10.311110	-0.127928	0.036607	0.079279	-0.264302	0.260303	-0.681335	0.455120	0.012827	-0.019231	-0.890130
890	-0.061912	0.305461	9.964869	-0.088268	0.011026	0.061081	-0.264588	0.265423	-0.679917	0.456242	0.012141	-0.017691	-0.889597
891	0.270431	0.368241	9.839236	-0.017211	0.023901	0.039283	-0.263026	0.265934	-0.680829	0.456955	0.012375	-0.017376	-0.889234
892	0.140371	0.357000	10.145101	-0.042438	0.011028	0.035475	-0.263284	0.266999	-0.681983	0.457607	0.012116	-0.016646	-0.888916
893	0.289394	0.440831	9.950844	-0.098433	0.012798	0.022272	-0.261874	0.269954	-0.680322	0.458025	0.011395	-0.014991	-0.888740
894	0.116679	0.262550	9.975535	-0.059777	0.005488	0.017867	-0.263174	0.270504	-0.680568	0.458364	0.010884	-0.013999	-0.888588
895	0.054718	0.113445	10.025672	0.007113	-0.003661	-0.008540	-0.261886	0.273711	-0.680706	0.458204	0.010832	-0.014353	-0.888665
896	-0.109000	0.059283	9.759355	0.072026	-0.020100	-0.029413	-0.263576	0.271330	-0.678894	0.457670	0.011088	-0.015928	-0.888910
897	-0.070913	0.155084	9.612236	0.043191	0.001774	-0.048052	-0.263434	0.269174	-0.679539	0.456808	0.011472	-0.016842	-0.889332
898	0.059567	0.093010	9.674991	0.008195	0.025518	-0.045490	-0.264200	0.266621	-0.680562	0.456007	0.011961	-0.016861	-0.889736
899	-0.022448	0.115400	9.938570	-0.018691	0.003486	-0.060366	-0.262905	0.266883	-0.679801	0.454942	0.011803	-0.016634	-0.890287
900	-0.037432	0.220848	9.829496	-0.015415	0.001702	-0.047431	-0.263806	0.265676	-0.680566	0.454106	0.011653	-0.016450	-0.890720
901	-0.129390	0.289971	9.695191	-0.008523	-0.003772	-0.045547	-0.264324	0.265812	-0.681075	0.453304	0.011453	-0.016460	-0.891130
902	-0.197502	0.419731	9.691575	-0.030620	0.001712	-0.032756	-0.262245	0.263923	-0.679551	0.452731	0.011161	-0.016008	-0.891434
903	-0.101758	0.559067	9.579209	-0.119239	0.014458	-0.023997	-0.263678	0.265412	-0.680053	0.452344	0.010286	-0.013887	-0.891676
904	0.143273	0.716499	9.043642	-0.055211	0.069549	0.018703	-0.263817	0.267830	-0.680050	0.452700	0.010965	-0.012394	-0.891509
905	-0.120384	0.429961	9.824453	0.106192	0.080608	0.025036	-0.260436	0.268056	-0.680591	0.453148	0.013298	-0.013725	-0.891231
906	-0.066066	0.192256	10.630520	0.117279	0.029364	0.016869	-0.260937	0.264159	-0.681360	0.453428	0.014824	-0.015670	-0.891032
907	-0.120570	0.478857	10.053164	0.029786	0.008186	-0.023235	-0.259233	0.260112	-0.681376	0.453014	0.015185	-0.016276	-0.891226
908	-0.033662	0.444727	9.871075	-0.045474	0.009028	-0.029148	-0.259750	0.261179	-0.682656	0.452511	0.014887	-0.015492	-0.891500
909	-0.134478	0.363531	10.104222	0.012472	-0.007401	-0.032523	-0.260535	0.260265	-0.680980	0.451932	0.014813	-0.015926	-0.891787
910	-0.139716	0.419748	9.653832	0.066528	-0.024748	-0.046946	-0.261119	0.258311	-0.681614	0.451069	0.014932	-0.017440	-0.892194
911	-0.070115	0.487481	9.722640	0.104994	-0.020120	-0.043068	-0.263709	0.257389	-0.682751	0.450267	0.015471	-0.019637	-0.892544
912	0.052615	0.536158	9.815679	0.045426	-0.021983	-0.035982	-0.263962	0.254844	-0.682364	0.449604	0.015445	-0.020751	-0.892854
913	0.066724	0.602868	9.617522	-0.021296	-0.000088	-0.029894	-0.263040	0.252010	-0.682630	0.449078	0.015192	-0.020528	-0.893128
914	0.023269	0.617289	9.638922	-0.089737	0.007181	-0.014565	-0.264085	0.253099	-0.682364	0.448841	0.014463	-0.018974	-0.893293
915	0.086105	0.594244	9.898415	-0.038078	0.007253	-0.004152	-0.264361	0.255532	-0.681075	0.448778	0.014175	-0.018406	-0.893341
916	-0.043917	0.565375	9.973606	0.006617	0.021888	-0.008567	-0.262152	0.256577	-0.681607	0.448640	0.014572	-0.018442	-0.893403
917	-0.032047	0.598637	9.844568	-0.040660	0.015439	-0.013410	-0.264092	0.255511	-0.682877	0.448414	0.014410	-0.017759	-0.893533
918	-0.116502	0.617852	9.884854	-0.067023	-0.000112	-0.001527	-0.262674	0.257519	-0.681988	0.448405	0.013751	-0.016679	-0.893569
919	-0.019958	0.594096	9.916625	-0.077681	-0.020162	0.020604	-0.264496	0.258612	-0.682230	0.448782	0.012614	-0.015674	-0.893415
920	-0.077246	0.473640	9.900000	-0.011110	-0.016442	0.020939	-0.263728	0.259693	-0.680693	0.449157	0.012157	-0.015745	-0.893231
921	-0.005165	0.521721	9.848540	0.015150	-0.018235	0.017384	-0.263997	0.262646	-0.681204	0.449452	0.011889	-0.016385	-0.893075
922	0.043308	0.463850	9.780973	-0.000526	-0.027395	0.011787	-0.264766	0.260500	-0.681713	0.449661	0.011335	-0.016742	-0.892971
923	0.116192	0.348895	9.890454	0.008342	-0.021903	0.010908	-0.265934	0.259175	-0.681190	0.449839	0.010935	-0.017294	-0.892875
924	0.130809	0.315128	9.856514	0.006669	-0.012783	0.002582	-0.264903	0.260250	-0.680041	0.449886	0.010709	-0.017646	-0.892848
925	0.111230	0.372434	9.741920	0.001483	-0.018301	-0.011281	-0.266720	0.259596	-0.680284	0.449668	0.010309	-0.018037	-0.892954
926	0.120940	0.355383	9.674564	-0.005674	-0.007303	0.001588	-0.266053	0.259023	-0.683117	0.449697	0.010070	-0.018119	-0.892940
927	0.113868	0.324323	9.741271	-0.002944	0.007296	-0.006726	-0.266198	0.259053	-0.680288	0.449571	0.010077	-0.018198	-0.893002
928	0.077407	0.386686	9.708201	0.004891	0.014609	-0.008548	-0.266321	0.258375	-0.681059	0.449423	0.010328	-0.018270	-0.893072
929	0.033904	0.410689	9.717733	0.024078	0.021947	-0.003851	-0.265274	0.258082	-0.682352	0.449349	0.010836	-0.018699	-0.893095
930	-0.009376	0.391733	9.827477	0.008416	0.020075	-0.008544	-0.265529	0.257276	-0.682608	0.449203	0.011216	-0.018784	-0.893162
931	0.019465	0.411120	9.852020	-0.002124	0.021904	-0.004908	-0.266182	0.257555	-0.682346	0.449117	0.011488	-0.018741	-0.893202
932	0.004951	0.420615	9.823215	-0.038813	0.021840	-0.014324	-0.266180	0.257017	-0.682346	0.448874	0.011477	-0.017966	-0.893341
933	0.024295	0.411294	9.900073	-0.037010	0.015439	-0.015227	-0.265926	0.258094	-0.681833	0.448609	0.011323	-0.017352	-0.893488
934	-0.018663	0.314555	9.775902	-0.037035	0.009052	-0.011521	-0.265145	0.259150	-0.682867	0.448418	0.011099	-0.016724	-0.893598
935	-0.009340	0.384540	9.834577	-0.030831	0.014515	-0.021654	-0.265011	0.259274	-0.683768	0.448039	0.010985	-0.016221	-0.893799
936	0.000335	0.377317	9.827365	-0.033464	0.007207	-0.019809	-0.266199	0.260523	-0.681059	0.447692	0.010764	-0.015672	-0.893986
937	-0.014022	0.353091	9.786086	-0.012460	0.007231	-0.019702	-0.266063	0.260508	-0.682345	0.447342	0.010683	-0.015561	-0.894164
938	0.000383	0.365124	9.779188	-0.007152	-0.000086	-0.025201	-0.267096	0.258641	-0.682209	0.446886	0.010568	-0.015547	-0.894393
939	0.053268	0.401729	9.900209	-0.012401	0.007224	-0.023394	-0.265940	0.259455	-0.680033	0.446470	0.010487	-0.015437	-0.894604
940	-0.059988	0.391827	9.884612	-0.014183	0.007211	-0.021561	-0.267226	0.259174	-0.682722	0.446089	0.010438	-0.015232	-0.894798
941	-0.043175	0.401189	9.798490	-0.019501	0.003568	-0.017890	-0.267229	0.259448	-0.682208	0.445773	0.010230	-0.015028	-0.894961
942	0.005329	0.338654	9.774063	0.001421	0.009110	-0.006712	-0.267489	0.258916	-0.681949	0.445653	0.010350	-0.015089	-0.895019
943	-0.002070	0.374792	9.793703	-0.023132	0.005435	-0.003142	-0.268404	0.260938	-0.682326	0.445603	0.010138	-0.014805	-0.895051
944	0.038886	0.382273	9.846996	0.004902	0.001812	-0.002994	-0.268925	0.260812	-0.682065	0.445547	0.010158	-0.014994	-0.895075
945	0.067792	0.387175	9.856936	0.008259	0.005513	0.011785	-0.266591	0.260664	-0.680798	0.445757	0.010219	-0.015277	-0.894965
946	0.082305	0.375044	9.818497	0.008276	0.001857	0.009946	-0.268793	0.259872	-0.681809	0.445931	0.010265	-0.015529	-0.894874
947	0.067835	0.374884	9.779955	-0.012638	0.015511	-0.003101	-0.267622	0.259190	-0.681562	0.445881	0.010318	-0.015349	-0.894901
948	0.062953	0.386837	9.760875	-0.016919	0.014565	-0.014197	-0.268279	0.260011	-0.680785	0.445633	0.010375	-0.015031	-0.895030
949	0.009930	0.386927	9.817987	-0.010691	0.003574	-0.021534	-0.267756	0.260000	-0.681304	0.445248	0.010236	-0.014991	-0.895223
950	0.000478	0.348563	9.860567	0.012002	0.011843	-0.012202	-0.266724	0.261604	-0.680925	0.445040	0.010500	-0.015216	-0.895320
951	-0.023701	0.365486	9.898983	-0.016002	0.001755	-0.011408	-0.268268	0.258924	-0.682071	0.444839	0.010279	-0.015096	-0.895424
952	-0.031130	0.406304	9.880283	-0.010776	0.005415	-0.012312	-0.267623	0.259459	-0.681562	0.444615	0.010225	-0.014971	-0.895538
953	-0.004686	0.420711	9.856730	0.001225	-0.005467	0.013607	-0.266455	0.259851	-0.681314	0.444857	0.010023	-0.015231	-0.895416
954	-0.024090	0.444615	9.823280	0.025779	0.007331	0.004482	-0.267234	0.259058	-0.680922	0.444936	0.010324	-0.015746	-0.895364
955	-0.002319	0.430371	9.866488	0.022133	0.007372	0.021999	-0.266839	0.257977	-0.681183	0.445328	0.010537	-0.016270	-0.895157
956	0.014922	0.348231	9.755084	0.008002	-0.009045	0.037648	-0.266709	0.258241	-0.681441	0.445998	0.010376	-0.016621	-0.894819
957	0.019499	0.401283	9.789475	0.001161	0.007345	0.017282	-0.266711	0.258778	-0.681441	0.446311	0.010402	-0.016767	-0.894660
958	-0.043005	0.367697	9.853229	0.011609	0.007366	0.026562	-0.267363	0.258657	-0.680922	0.446784	0.010570	-0.017033	-0.894417
959	0.009954	0.382132	9.822721	0.002997	0.000018	0.011765	-0.267620	0.257854	-0.680920	0.446997	0.010484	-0.017272	-0.894307
960	0.055776	0.377364	9.808681	-0.002221	0.004580	0.008042	-0.267747	0.257316	-0.681048	0.447138	0.010485	-0.017312	-0.894236
961	-0.004446	0.367586	9.798380	-0.014503	0.007305	0.009820	-0.266970	0.257579	-0.680797	0.447323	0.010373	-0.017169	-0.894148
962	0.014791	0.377199	9.784293	0.003073	0.010049	0.001599	-0.267616	0.257580	-0.681434	0.447352	0.010521	-0.017253	-0.894130
963	0.007520	0.386922	9.817966	0.003987	0.005469	-0.001159	-0.268141	0.257462	-0.680402	0.447337	0.010544	-0.017453	-0.894133
964	0.019644	0.372578	9.837079	-0.009098	0.005448	-0.003993	-0.267360	0.258517	-0.681436	0.447270	0.010503	-0.017360	-0.894169
965	0.043701	0.382167	9.813436	-0.020455	0.014569	-0.008679	-0.266583	0.258247	-0.680671	0.447130	0.010471	-0.017038	-0.894246
966	0.000202	0.406253	9.846972	0.003125	0.009117	-0.003017	-0.267352	0.256903	-0.681694	0.447071	0.010605	-0.017130	-0.894272
967	0.009661	0.444732	9.837998	-0.016198	-0.000027	0.002436	-0.268013	0.259064	-0.681173	0.447124	0.010347	-0.017018	-0.894250
968	-0.038547	0.444717	9.861551	0.006596	0.001808	-0.001145	-0.266972	0.257851	-0.680411	0.447104	0.010381	-0.017238	-0.894255
969	-0.053061	0.454220	9.835146	-0.007423	-0.000036	-0.001214	-0.266709	0.257442	-0.680799	0.447092	0.010208	-0.017282	-0.894263
970	-0.014514	0.459118	9.837975	-0.007492	-0.000011	0.006170	-0.265410	0.257428	-0.680681	0.447207	0.010080	-0.017268	-0.894207
971	-0.019333	0.459141	9.847530	0.018792	-0.003644	0.004462	-0.267233	0.257590	-0.680023	0.447290	0.010079	-0.017816	-0.894155
972	0.033739	0.449494	9.809486	0.008291	-0.007301	0.004418	-0.267230	0.256382	-0.679895	0.447360	0.009962	-0.018149	-0.894114
973	0.043461	0.430062	9.749297	0.011825	-0.012785	0.000755	-0.268131	0.256775	-0.681945	0.447375	0.009736	-0.018655	-0.894099
974	0.053283	0.396769	9.856935	0.017059	0.005507	0.006291	-0.268140	0.256793	-0.680145	0.447487	0.009926	-0.019031	-0.894033
975	0.053407	0.367662	9.786920	0.017169	0.010962	-0.006635	-0.266832	0.256096	-0.681184	0.447378	0.010173	-0.019415	-0.894076
976	0.077457	0.377145	9.732071	0.018030	0.010968	-0.007553	-0.266833	0.256230	-0.681184	0.447248	0.010474	-0.019757	-0.894130
977	0.014726	0.391699	9.803698	-0.014346	0.019142	-0.008656	-0.267351	0.255167	-0.680666	0.447114	0.010584	-0.019499	-0.894202
978	0.053384	0.372482	9.789388	-0.024879	0.021888	-0.005020	-0.266578	0.257039	-0.680671	0.447034	0.010696	-0.018977	-0.894252
979	0.043342	0.459251	9.843317	-0.021321	0.003593	-0.011439	-0.266577	0.256503	-0.680543	0.446846	0.010464	-0.018732	-0.894354
980	0.062395	0.507324	9.820166	-0.014323	0.016389	-0.016039	-0.265019	0.257022	-0.680555	0.446571	0.010576	-0.018445	-0.894496
981	-0.002432	0.451827	9.809181	0.003858	0.018283	0.006200	-0.264236	0.256474	-0.680819	0.446698	0.010826	-0.018527	-0.894427
982	0.000171	0.410900	9.799030	-0.005787	0.018283	0.009845	-0.264232	0.256466	-0.681590	0.446880	0.011039	-0.018382	-0.894337
983	-0.033276	0.345777	9.769002	-0.016311	0.015537	0.014413	-0.264110	0.257148	-0.680434	0.447159	0.011058	-0.018123	-0.894203
984	-0.000073	0.469197	9.963065	-0.054834	0.021887	0.015124	-0.263068	0.257932	-0.681470	0.447447	0.010894	-0.017070	-0.894081
985	-0.047602	0.312837	9.984554	-0.046193	0.009064	0.018925	-0.263410	0.259343	-0.681077	0.447811	0.010530	-0.016332	-0.893917
986	-0.071736	0.309644	9.768259	0.004722	0.007245	-0.003885	-0.263678	0.260429	-0.680303	0.447741	0.010644	-0.016470	-0.893948
987	-0.014442	0.430215	9.818490	0.008213	0.003593	-0.006635	-0.262891	0.259340	-0.680824	0.447637	0.010679	-0.016745	-0.893995
988	-0.001988	0.348705	9.894272	0.001342	-0.005571	-0.011266	-0.262241	0.258799	-0.680444	0.447435	0.010537	-0.016936	-0.894094
989	0.036235	0.420858	9.866838	-0.002211	-0.007391	-0.010360	-0.264593	0.259515	-0.678624	0.447263	0.010283	-0.017122	-0.894180
990	0.058097	0.382113	9.780087	-0.010893	0.001724	-0.019643	-0.263801	0.258150	-0.679917	0.446908	0.010163	-0.017027	-0.894360
991	0.110950	0.420746	9.790724	0.024140	0.004502	-0.023162	-0.263800	0.258547	-0.680560	0.446505	0.010357	-0.017579	-0.894549
992	0.045852	0.425640	9.852592	-0.003130	-0.000071	-0.007607	-0.263015	0.257728	-0.680952	0.446375	0.010271	-0.017642	-0.894613
993	0.014304	0.466163	9.761656	-0.000485	0.001741	-0.015905	-0.262238	0.257194	-0.679801	0.446105	0.010193	-0.017782	-0.894746
994	-0.012347	0.492401	9.711369	-0.004075	0.014542	-0.012253	-0.263025	0.258548	-0.679537	0.445895	0.010362	-0.017696	-0.894850
995	-0.019581	0.497584	9.824187	0.016925	0.007258	-0.006600	-0.262626	0.257994	-0.680827	0.445791	0.010539	-0.018105	-0.894892
996	0.009332	0.499999	9.810089	0.008119	0.003612	-0.001100	-0.261967	0.255834	-0.681090	0.445772	0.010617	-0.018338	-0.894896
997	-0.005158	0.509954	9.915707	0.001108	0.007260	0.002548	-0.261186	0.255291	-0.680839	0.445834	0.010653	-0.018470	-0.894862
998	0.038519	0.442055	9.732740	0.001002	-0.000010	0.011795	-0.260798	0.255692	-0.680585	0.446052	0.010598	-0.018610	-0.894751
999	0.065291	0.386661	9.698609	0.025617	0.018273	0.000821	-0.259503	0.255153	-0.679310	0.446082	0.011047	-0.019083	-0.894720
1000	-0.009294	0.365646	9.928045	0.022247	0.026453	-0.004751	-0.259750	0.254463	-0.681365	0.446006	0.011661	-0.019364	-0.894744
1001	0.019478	0.391585	9.758258	-0.016152	0.007193	-0.021526	-0.259881	0.253400	-0.680336	0.445643	0.011547	-0.019176	-0.894931
1002	-0.029148	0.480642	9.799857	-0.044152	0.010795	-0.027217	-0.258189	0.254045	-0.681121	0.445175	0.011297	-0.018403	-0.895183
1003	-0.031155	0.396532	9.827463	-0.023244	0.019991	-0.012356	-0.258843	0.254460	-0.680730	0.444983	0.011348	-0.017975	-0.895287
1004	-0.060129	0.406081	9.822526	0.001336	0.011771	-0.019603	-0.258852	0.255945	-0.679958	0.444640	0.011518	-0.018010	-0.895454
1005	-0.004811	0.435268	9.883458	-0.010931	0.003545	-0.015961	-0.258066	0.255924	-0.681249	0.444375	0.011386	-0.017945	-0.895589
1006	0.014597	0.406174	9.806422	0.010862	0.009080	-0.008473	-0.258064	0.254720	-0.680736	0.444228	0.011589	-0.018177	-0.895654
1007	-0.019332	0.444623	9.813846	-0.006707	0.005411	-0.003945	-0.258578	0.254581	-0.681760	0.444179	0.011524	-0.018174	-0.895680
1008	-0.038728	0.468708	9.833205	-0.028643	0.005395	0.000556	-0.258062	0.254317	-0.680736	0.444197	0.011306	-0.017733	-0.895682
1009	-0.072578	0.487673	9.770747	-0.026890	0.016350	-0.004991	-0.258588	0.256066	-0.680988	0.444138	0.011263	-0.017272	-0.895721
1010	-0.111073	0.478530	9.933479	-0.012903	0.007232	0.004320	-0.257815	0.257140	-0.680222	0.444229	0.011217	-0.017098	-0.895680
1011	-0.004568	0.387431	9.964399	-0.023117	-0.005614	-0.016007	-0.257418	0.256322	-0.680997	0.443965	0.010821	-0.016896	-0.895820
1012	-0.019134	0.406434	9.902122	-0.005870	-0.000053	0.006220	-0.257685	0.256604	-0.679967	0.444081	0.010706	-0.016913	-0.895763
1013	-0.023863	0.384584	9.846565	0.011844	-0.014705	-0.013970	-0.258465	0.256080	-0.679446	0.443843	0.010457	-0.017417	-0.895874
1014	0.034180	0.343703	9.817731	-0.007425	-0.011053	-0.011300	-0.258856	0.255819	-0.679186	0.443642	0.010137	-0.017500	-0.895976
1015	0.063156	0.328957	9.709782	-0.026792	0.003577	-0.004957	-0.258859	0.257424	-0.679828	0.443581	0.009866	-0.017148	-0.896016
1016	0.043585	0.386420	9.640796	-0.012933	0.014581	0.002477	-0.260946	0.257729	-0.678526	0.443630	0.009951	-0.016908	-0.895995
1017	0.014951	0.328991	9.747736	0.015139	0.019169	0.002612	-0.258863	0.257034	-0.678543	0.443701	0.010327	-0.017169	-0.895951
1018	0.007628	0.353462	9.872827	0.010827	0.021887	-0.001108	-0.259119	0.255429	-0.678156	0.443686	0.010755	-0.017288	-0.895951
1019	0.019604	0.367765	9.827533	-0.002360	0.020059	0.002519	-0.258602	0.256229	-0.678159	0.443760	0.010990	-0.017225	-0.895913
1020	-0.040616	0.363259	9.951723	-0.005760	0.001749	-0.001165	-0.258214	0.257829	-0.678933	0.443751	0.010910	-0.017227	-0.895918
1021	-0.120355	0.401459	9.913110	0.001315	-0.005591	-0.012197	-0.260029	0.256237	-0.678919	0.443553	0.010727	-0.017449	-0.896014
1022	-0.077234	0.454105	9.806237	-0.005749	-0.007411	-0.012229	-0.260279	0.255421	-0.680203	0.443323	0.010487	-0.017529	-0.896129
1023	-0.101359	0.458942	9.827682	0.002980	-0.014709	-0.008484	-0.258600	0.255958	-0.678417	0.443188	0.010161	-0.017862	-0.896193
1024	0.014811	0.363042	9.856226	0.015410	-0.021103	-0.017631	-0.259894	0.255426	-0.679307	0.442872	0.009865	-0.018442	-0.896341
1025	0.026762	0.382099	9.794197	0.045991	-0.018316	-0.015634	-0.260931	0.253831	-0.678785	0.442599	0.009856	-0.019574	-0.896452
1026	0.067597	0.413523	9.814220	0.022342	-0.009198	-0.015768	-0.260661	0.251676	-0.679045	0.442306	0.009834	-0.020173	-0.896583
