# Supplementary material for: Identification of Haptic Based Guiding Using Hard Reins
Source: PLoS One. 2015 Jul 22;10(7):e0132020. doi: 10.1371/journal.pone.0132020 (PMC4511788; doi:10.1371/journal.pone.0132020)
Supplement: S8 File — (ZIP) [file pone.0132020.s008.zip › Exp2_MotionData1/Subject1/path1/T1/sync1.txt]

// Start Time: 0
// Sample rate: 25.0Hz
// Scenario: 4.9
// Firmware Version: 2.6.1
Counter	Acc_X	Acc_Y	Acc_Z	Gyr_X	Gyr_Y	Gyr_Z	Mag_X	Mag_Y	Mag_Z	Quat_w	Quat_x	Quat_y	Quat_z
260	0.286965	-4.114261	8.897985	-0.009154	0.005622	0.014927	-0.302249	0.406263	-1.237372	0.298805	-0.051413	-0.208482	0.929843
261	0.345614	-4.137467	8.909586	0.001936	0.007759	0.004354	-0.301204	0.407258	-1.239739	0.298771	-0.051509	-0.208406	0.929865
262	0.326242	-4.142676	8.880151	0.005673	0.006142	-0.000944	-0.302250	0.406880	-1.240269	0.298794	-0.051532	-0.208259	0.929890
263	0.287528	-4.140948	8.907829	0.020330	0.001191	-0.011530	-0.301722	0.405385	-1.241780	0.299046	-0.051329	-0.207900	0.929900
264	0.267986	-4.143737	8.839865	0.002026	0.005173	0.000821	-0.300804	0.404957	-1.242069	0.299043	-0.051366	-0.207825	0.929916
265	0.315941	-4.113739	8.869989	-0.012319	0.007768	-0.000988	-0.301073	0.407306	-1.241992	0.299093	-0.051526	-0.208027	0.929846
266	0.312084	-4.152635	8.937551	0.005381	0.004988	0.009659	-0.301331	0.405577	-1.238465	0.298895	-0.051568	-0.207883	0.929939
267	0.320785	-4.113651	8.870137	0.010026	0.005158	0.004369	-0.301466	0.406962	-1.238552	0.298858	-0.051566	-0.207683	0.929996
268	0.308265	-4.089604	8.893639	0.003988	0.011549	-0.004449	-0.302638	0.405355	-1.239517	0.298953	-0.051681	-0.207540	0.929991
269	0.320519	-4.094234	8.908489	0.010543	0.016268	-0.013242	-0.301596	0.407159	-1.241063	0.299290	-0.051807	-0.207283	0.929933
270	0.282268	-4.124056	8.883474	-0.006279	0.019031	-0.022992	-0.301333	0.406440	-1.240028	0.299749	-0.052046	-0.207305	0.929767
271	0.273709	-4.180035	8.888447	0.008225	0.015705	-0.027384	-0.301591	0.405205	-1.240064	0.300344	-0.052118	-0.207114	0.929613
272	0.231743	-4.144392	8.867638	0.018705	0.012839	-0.015868	-0.301851	0.404660	-1.240078	0.300668	-0.052120	-0.206702	0.929600
273	0.220942	-4.091193	8.852465	-0.017811	0.007628	0.002550	-0.300938	0.405571	-1.238602	0.300644	-0.052329	-0.207014	0.929527
274	0.288133	-4.170062	8.915288	-0.010668	0.005871	0.004317	-0.299894	0.406531	-1.239379	0.300541	-0.052464	-0.207169	0.929518
275	0.277557	-4.133852	8.864150	-0.006932	0.014878	0.000852	-0.299896	0.407076	-1.239097	0.300590	-0.052736	-0.207242	0.929471
276	0.292567	-4.150565	8.908057	-0.019179	0.009794	-0.013368	-0.300422	0.408250	-1.241705	0.300814	-0.052919	-0.207550	0.929319
277	0.248505	-4.134379	8.868076	-0.008369	0.011658	-0.013312	-0.300297	0.410159	-1.240851	0.301111	-0.053082	-0.207688	0.929183
278	0.221689	-4.125156	8.874404	-0.017550	0.013183	-0.006253	-0.298855	0.409306	-1.241159	0.301223	-0.053349	-0.207938	0.929075
279	0.301799	-4.123697	8.932204	-0.013818	0.012464	-0.011570	-0.299246	0.408922	-1.242095	0.301485	-0.053567	-0.208169	0.928926
280	0.243897	-4.141741	8.896871	0.018635	0.013663	-0.013214	-0.297935	0.408362	-1.243055	0.301772	-0.053597	-0.207751	0.928924
281	0.223634	-4.100850	8.876687	0.000802	0.008353	-0.020374	-0.299113	0.408053	-1.240400	0.302196	-0.053617	-0.207743	0.928787
282	0.209596	-4.115660	8.941348	-0.010154	0.016088	-0.013284	-0.297803	0.407485	-1.240963	0.302447	-0.053862	-0.207846	0.928668
283	0.238392	-4.110290	8.886838	-0.006809	0.000829	-0.006303	-0.296760	0.408319	-1.236176	0.302569	-0.053849	-0.208007	0.928593
284	0.229472	-4.144428	8.915702	-0.007046	0.000608	0.002538	-0.298325	0.406721	-1.237137	0.302457	-0.053852	-0.208130	0.928602
285	0.238759	-4.124843	8.911025	0.007722	-0.011320	-0.013408	-0.297017	0.406850	-1.238076	0.302676	-0.053498	-0.208100	0.928558
286	0.243466	-4.124762	8.867849	0.000266	-0.006312	-0.002791	-0.298317	0.404314	-1.240527	0.302689	-0.053317	-0.208132	0.928557
287	0.247663	-4.090705	8.877348	-0.012579	0.002209	0.007830	-0.298583	0.405681	-1.239686	0.302548	-0.053427	-0.208373	0.928542
288	0.279728	-4.114391	8.907391	-0.016402	-0.005107	0.014837	-0.299897	0.407645	-1.239874	0.302147	-0.053425	-0.208693	0.928601
289	0.292281	-4.133579	8.924767	0.001027	0.001489	-0.030157	-0.299896	0.407399	-1.241207	0.302723	-0.053279	-0.208725	0.928415
290	0.253604	-4.143993	8.887559	0.013278	-0.008475	-0.018679	-0.299638	0.408467	-1.239851	0.302976	-0.052899	-0.208549	0.928394
291	0.229402	-4.149289	8.862789	-0.010610	-0.002936	0.000737	-0.300155	0.406279	-1.240179	0.302947	-0.052874	-0.208791	0.928350
292	0.220468	-4.183428	8.886839	0.006907	-0.015629	0.016627	-0.300158	0.407364	-1.239350	0.302528	-0.052551	-0.208738	0.928517
293	0.259311	-4.192435	8.854405	-0.011145	-0.017600	0.018319	-0.301472	0.408991	-1.236765	0.302110	-0.052336	-0.209065	0.928592
294	0.255179	-4.228917	8.849741	-0.003659	-0.017276	0.007738	-0.302130	0.410275	-1.238042	0.301781	-0.051996	-0.209230	0.928680
295	0.307012	-4.152735	8.865196	-0.000519	-0.013237	0.025440	-0.304095	0.411314	-1.239313	0.301259	-0.051829	-0.209331	0.928836
296	0.346365	-4.181145	8.871431	-0.007587	-0.005205	0.021926	-0.303311	0.411548	-1.238254	0.300734	-0.051802	-0.209481	0.928974
297	0.350929	-4.168928	8.859446	-0.010879	0.000364	0.011341	-0.303451	0.414601	-1.238952	0.300520	-0.051887	-0.209711	0.928987
298	0.361044	-4.188160	8.871935	-0.001280	0.008082	-0.009799	-0.303970	0.413255	-1.239916	0.300650	-0.051936	-0.209697	0.928945
299	0.294610	-4.138397	8.864708	-0.001218	0.001054	-0.013368	-0.304752	0.412141	-1.238617	0.300909	-0.051869	-0.209772	0.928848
300	0.330646	-4.123181	8.863292	-0.008687	0.009599	-0.001852	-0.304229	0.412422	-1.239409	0.300909	-0.052029	-0.209877	0.928815
301	0.320415	-4.089382	8.906043	-0.017402	0.015991	-0.011563	-0.304493	0.412968	-1.238859	0.301181	-0.052340	-0.210157	0.928647
302	0.356129	-4.176514	8.919999	0.000641	0.009138	-0.013242	-0.303522	0.413303	-1.238823	0.301389	-0.052384	-0.210105	0.928589
303	0.268260	-4.153844	8.859372	0.001029	0.010373	-0.027359	-0.304301	0.411292	-1.240601	0.301949	-0.052412	-0.210093	0.928408
304	0.267821	-4.129579	8.873615	-0.023050	0.006003	-0.002709	-0.303780	0.412119	-1.241112	0.301961	-0.052594	-0.210486	0.928305
305	0.254735	-4.197773	8.902608	0.001826	-0.002942	0.007926	-0.302863	0.411826	-1.241264	0.301810	-0.052520	-0.210501	0.928354
306	0.273171	-4.158610	8.849932	-0.007385	0.002097	0.016765	-0.304433	0.411690	-1.239792	0.301423	-0.052609	-0.210608	0.928451
307	0.316930	-4.162668	8.870559	-0.000164	-0.003129	0.014977	-0.305219	0.411989	-1.240039	0.301138	-0.052574	-0.210654	0.928535
308	0.288062	-4.177758	8.840906	0.003439	0.008353	-0.016758	-0.303131	0.413673	-1.237225	0.301383	-0.052565	-0.210560	0.928477
309	0.292238	-4.138844	8.874434	-0.011494	0.000658	0.001708	-0.304698	0.412623	-1.238036	0.301348	-0.052612	-0.210806	0.928430
310	0.326672	-4.162489	8.887703	0.007803	0.005617	-0.012352	-0.304440	0.413576	-1.237743	0.301523	-0.052550	-0.210642	0.928414
311	0.288189	-4.182609	8.850574	0.002262	0.009859	-0.006143	-0.303912	0.412353	-1.239114	0.301688	-0.052651	-0.210586	0.928367
312	0.288250	-4.182605	8.869829	-0.006486	0.002937	-0.016824	-0.303647	0.411415	-1.240605	0.301977	-0.052619	-0.210705	0.928248
313	0.248818	-4.151770	8.853947	0.005767	0.009799	-0.002589	-0.302211	0.412938	-1.242297	0.302079	-0.052715	-0.210579	0.928238
314	0.277508	-4.134261	8.842661	-0.025795	0.005936	-0.000951	-0.301028	0.411128	-1.242765	0.302073	-0.052924	-0.211022	0.928128
315	0.312526	-4.182163	8.887417	-0.014010	0.014972	-0.002631	-0.302604	0.412967	-1.243220	0.302177	-0.053234	-0.211231	0.928028
316	0.317602	-4.191778	8.899678	-0.003212	0.004439	-0.004434	-0.301293	0.412046	-1.240347	0.302179	-0.053247	-0.211271	0.928018
317	0.268902	-4.182956	8.878864	-0.010165	0.006373	-0.013273	-0.300766	0.410940	-1.240785	0.302448	-0.053329	-0.211472	0.927880
318	0.268511	-4.173261	8.816206	-0.003158	0.009789	-0.005272	-0.300898	0.411078	-1.240647	0.302532	-0.053448	-0.211478	0.927844
319	0.262342	-4.221910	8.857297	-0.014589	0.010881	0.018572	-0.300771	0.412445	-1.240207	0.302224	-0.053777	-0.211701	0.927875
320	0.298984	-4.230950	8.894589	-0.026987	-0.006737	0.007803	-0.300379	0.412580	-1.240473	0.301965	-0.053788	-0.212235	0.927836
321	0.332558	-4.220637	8.849815	0.007236	-0.011739	0.006103	-0.301820	0.412861	-1.239254	0.301816	-0.053510	-0.212205	0.927908
322	0.313020	-4.220997	8.798678	-0.000755	0.011305	0.006231	-0.302083	0.413436	-1.240029	0.301647	-0.053680	-0.212148	0.927966
323	0.274452	-4.226548	8.826417	-0.017963	-0.012844	0.006031	-0.301947	0.411473	-1.238766	0.301467	-0.053533	-0.212596	0.927930
324	0.327736	-4.220724	8.856888	-0.014394	-0.003096	0.008744	-0.301166	0.412954	-1.237933	0.301246	-0.053545	-0.212872	0.927938
325	0.347819	-4.256767	8.850555	-0.001611	0.000721	0.002617	-0.302215	0.413811	-1.238159	0.301205	-0.053534	-0.212942	0.927936
326	0.288944	-4.216572	8.874920	0.002175	0.000925	-0.004432	-0.300904	0.413002	-1.240321	0.301252	-0.053461	-0.212901	0.927934
327	0.331939	-4.191525	8.837543	0.007457	0.006174	0.000913	-0.301166	0.412972	-1.238728	0.301276	-0.053487	-0.212771	0.927955
328	0.293003	-4.182522	8.841094	-0.010565	0.005999	0.001748	-0.299852	0.411127	-1.237740	0.301217	-0.053612	-0.212930	0.927930
329	0.358312	-4.166768	8.905552	-0.001414	0.020393	-0.001684	-0.300376	0.411130	-1.237336	0.301341	-0.053940	-0.212878	0.927883
330	0.351304	-4.186316	8.864572	0.014559	0.017603	-0.027287	-0.299844	0.408367	-1.237695	0.301891	-0.054005	-0.212532	0.927780
331	0.191830	-4.223199	8.770910	0.002911	0.015757	-0.029065	-0.298538	0.409488	-1.239796	0.302508	-0.054105	-0.212458	0.927590
332	0.196903	-4.223099	8.843265	-0.019237	0.009759	-0.009726	-0.296705	0.409327	-1.240617	0.302692	-0.054310	-0.212765	0.927447
333	0.269678	-4.221775	8.879181	-0.007407	0.007386	0.018570	-0.296964	0.408988	-1.243675	0.302378	-0.054525	-0.212880	0.927511
334	0.240147	-4.202897	8.854066	0.012207	-0.002362	0.023880	-0.298535	0.409031	-1.244053	0.301888	-0.054450	-0.212643	0.927729
335	0.293600	-4.211636	8.846146	0.005477	-0.002866	0.006163	-0.296962	0.408019	-1.243572	0.301774	-0.054345	-0.212593	0.927784
336	0.268535	-4.168402	8.854677	0.005506	0.004245	0.006212	-0.296690	0.404232	-1.241043	0.301687	-0.054370	-0.212456	0.927842
337	0.309954	-4.177357	8.870455	0.010944	0.002559	0.004441	-0.297738	0.404801	-1.240748	0.301634	-0.054323	-0.212270	0.927905
338	0.283793	-4.202103	8.869839	0.000754	0.011887	-0.016742	-0.296688	0.403645	-1.239470	0.301934	-0.054406	-0.212205	0.927817
339	0.259770	-4.217105	8.840335	-0.008534	0.009766	-0.006170	-0.296690	0.404193	-1.239321	0.302087	-0.054566	-0.212349	0.927725
340	0.220166	-4.169277	8.877266	0.020205	0.008184	-0.004316	-0.294855	0.403316	-1.238971	0.302179	-0.054519	-0.211931	0.927794
341	0.268072	-4.148996	8.830449	-0.006911	0.002537	-0.000911	-0.296162	0.402824	-1.240298	0.302205	-0.054559	-0.212078	0.927749
342	0.287750	-4.158344	8.864817	-0.023404	0.000361	0.009628	-0.296429	0.404472	-1.239712	0.301949	-0.054687	-0.212502	0.927728
343	0.293604	-4.201921	8.908646	-0.000982	0.005738	-0.020327	-0.296299	0.404889	-1.239966	0.302355	-0.054665	-0.212538	0.927589
344	0.268870	-4.187815	8.837987	0.008144	0.001498	-0.025623	-0.296164	0.403501	-1.239746	0.302804	-0.054477	-0.212407	0.927483
345	0.234787	-4.178724	8.844092	-0.006630	0.001911	-0.011515	-0.296162	0.402706	-1.241230	0.303025	-0.054457	-0.212560	0.927377
346	0.274385	-4.221694	8.836005	-0.001801	-0.010085	0.007867	-0.296295	0.403489	-1.239082	0.302792	-0.054257	-0.212647	0.927445
347	0.273892	-4.190146	8.879072	-0.001853	-0.010127	0.009632	-0.297079	0.402967	-1.239620	0.302573	-0.054075	-0.212761	0.927501
348	0.307761	-4.191962	8.851245	0.005609	-0.004511	0.000844	-0.296556	0.403102	-1.240019	0.302512	-0.053905	-0.212684	0.927548
349	0.273631	-4.187731	8.811659	0.003078	-0.009694	-0.006261	-0.297344	0.404211	-1.239445	0.302596	-0.053633	-0.212720	0.927528
350	0.317526	-4.191782	8.875609	-0.008902	-0.002962	0.005226	-0.296818	0.403375	-1.239610	0.302435	-0.053597	-0.212900	0.927542
351	0.317293	-4.186937	8.832246	0.012644	0.000707	0.007970	-0.298390	0.403850	-1.240771	0.302310	-0.053518	-0.212680	0.927638
352	0.281846	-4.231267	8.836306	-0.003900	-0.002465	-0.013310	-0.298387	0.402900	-1.241464	0.302494	-0.053380	-0.212783	0.927562
353	0.250045	-4.212425	8.859255	-0.014212	-0.010015	0.000760	-0.297863	0.402239	-1.237115	0.302428	-0.053238	-0.213135	0.927511
354	0.288851	-4.212125	8.870239	0.002044	-0.002701	0.000930	-0.298987	0.402892	-1.236912	0.302332	-0.053115	-0.213116	0.927554
355	0.323998	-4.158095	8.832403	-0.004453	0.000606	0.008879	-0.299246	0.402091	-1.237863	0.302170	-0.053144	-0.213212	0.927583
356	0.303347	-4.211864	8.858648	-0.011106	0.000221	0.022123	-0.301079	0.402740	-1.240341	0.301716	-0.053254	-0.213395	0.927682
357	0.337533	-4.230664	8.823739	0.000223	-0.008048	0.000882	-0.298717	0.400425	-1.237921	0.301671	-0.053058	-0.213466	0.927692
358	0.327376	-4.201719	8.859309	-0.017724	-0.006376	-0.000932	-0.300294	0.402851	-1.239949	0.301628	-0.052992	-0.213835	0.927624
359	0.303718	-4.236132	8.822743	0.000106	-0.002849	0.006227	-0.300035	0.403535	-1.239930	0.301506	-0.052916	-0.213873	0.927660
360	0.351933	-4.220692	8.843359	-0.010719	0.002355	0.007982	-0.301085	0.404662	-1.239883	0.301290	-0.052995	-0.214053	0.927684
361	0.347283	-4.230485	8.843290	-0.001515	-0.004462	-0.000872	-0.300824	0.404770	-1.238822	0.301291	-0.052865	-0.214139	0.927671
362	0.322639	-4.209088	8.847186	0.006845	0.011784	-0.007810	-0.300563	0.405022	-1.238021	0.301431	-0.052946	-0.213953	0.927664
363	0.332025	-4.196784	8.828128	-0.010341	0.002706	-0.006156	-0.300563	0.405219	-1.240667	0.301552	-0.052978	-0.214165	0.927574
364	0.320501	-4.218832	8.876074	-0.001257	0.001092	-0.009671	-0.301221	0.406625	-1.241146	0.301691	-0.052906	-0.214195	0.927526
365	0.317812	-4.211604	8.837431	0.003894	0.007984	0.000999	-0.301221	0.406361	-1.241685	0.301717	-0.052980	-0.214102	0.927535
366	0.301780	-4.260438	8.822866	-0.001203	0.001133	-0.011432	-0.300036	0.403637	-1.238336	0.301918	-0.052907	-0.214130	0.927467
367	0.274667	-4.231801	8.857919	0.004067	0.004601	-0.006085	-0.299647	0.405019	-1.238827	0.302060	-0.052890	-0.214064	0.927437
368	0.317706	-4.211609	8.803734	-0.007173	-0.010065	0.007922	-0.300301	0.404908	-1.239354	0.301815	-0.052721	-0.214252	0.927483
369	0.347277	-4.225628	8.872133	-0.014265	0.004147	0.006215	-0.300565	0.405756	-1.239987	0.301708	-0.052857	-0.214515	0.927449
370	0.338420	-4.274335	8.828909	-0.000105	0.002267	0.015093	-0.299909	0.405193	-1.240145	0.301412	-0.052911	-0.214489	0.927548
371	0.347576	-4.247471	8.828987	-0.012367	0.004249	0.002687	-0.300299	0.404515	-1.240294	0.301374	-0.053021	-0.214724	0.927500
372	0.347380	-4.235338	8.843330	-0.014560	-0.009410	0.014969	-0.301083	0.403837	-1.240042	0.301035	-0.052949	-0.215036	0.927542
373	0.318645	-4.260135	8.794502	-0.004839	0.002006	0.023922	-0.299643	0.403758	-1.237939	0.300601	-0.053062	-0.215124	0.927656
374	0.405872	-4.253694	8.835636	-0.023672	0.007233	0.022108	-0.298600	0.405143	-1.239233	0.300188	-0.053383	-0.215497	0.927684
375	0.357966	-4.273975	8.882453	-0.010230	0.006353	-0.009672	-0.298859	0.404304	-1.238461	0.300392	-0.053459	-0.215697	0.927568
376	0.357059	-4.240020	8.809969	0.008206	0.008677	-0.025512	-0.301215	0.404548	-1.240813	0.300872	-0.053404	-0.215523	0.927456
377	0.329975	-4.216238	8.823399	-0.012123	0.006247	-0.006137	-0.300427	0.403541	-1.239793	0.301008	-0.053501	-0.215754	0.927352
378	0.357390	-4.249718	8.853373	-0.004033	0.004539	-0.006128	-0.299647	0.404687	-1.236318	0.301104	-0.053527	-0.215810	0.927306
379	0.292790	-4.299438	8.798819	-0.000931	0.008464	-0.020221	-0.298602	0.405503	-1.236834	0.301522	-0.053538	-0.215837	0.927164
380	0.299149	-4.250778	8.817900	-0.017149	0.015398	-0.018463	-0.298732	0.405206	-1.235781	0.301887	-0.053793	-0.216084	0.926973
381	0.318494	-4.248000	8.823286	0.002238	0.008100	-0.004308	-0.297944	0.404703	-1.238724	0.302012	-0.053847	-0.216036	0.926940
382	0.288946	-4.221836	8.839028	-0.030220	0.005116	-0.002656	-0.297555	0.406073	-1.238685	0.302057	-0.054066	-0.216569	0.926788
383	0.318379	-4.240719	8.832854	-0.003351	0.018503	0.004581	-0.298866	0.406498	-1.237861	0.302057	-0.054385	-0.216548	0.926774
384	0.350262	-4.264415	8.805131	0.000741	0.022532	-0.013067	-0.298078	0.405815	-1.238952	0.302355	-0.054684	-0.216416	0.926691
385	0.301805	-4.255579	8.861338	-0.015194	0.008479	-0.025575	-0.299652	0.406803	-1.238373	0.302857	-0.054756	-0.216707	0.926454
386	0.285107	-4.275304	8.820061	0.002241	0.008097	-0.004300	-0.298341	0.406228	-1.238671	0.302940	-0.054818	-0.216624	0.926443
387	0.291772	-4.248487	8.798403	-0.006948	-0.002778	0.000904	-0.297294	0.406175	-1.237359	0.302911	-0.054748	-0.216801	0.926415
388	0.280361	-4.275386	8.851203	-0.014395	-0.004837	0.009711	-0.297554	0.405698	-1.240421	0.302717	-0.054744	-0.217086	0.926412
389	0.304442	-4.270097	8.837461	-0.001326	0.005446	-0.006101	-0.298604	0.406813	-1.239843	0.302860	-0.054764	-0.217114	0.926358
390	0.275156	-4.265778	8.798023	0.003126	0.004548	-0.004317	-0.297945	0.405170	-1.241096	0.302943	-0.054757	-0.217035	0.926349
391	0.308804	-4.248175	8.822989	-0.012216	0.000845	-0.003514	-0.301227	0.408238	-1.239238	0.303006	-0.054769	-0.217288	0.926269
392	0.319093	-4.279542	8.813915	0.000433	0.006306	-0.004324	-0.300572	0.407918	-1.237929	0.303008	-0.054791	-0.217254	0.926275
393	0.276465	-4.338573	8.752886	-0.012324	0.000729	0.000918	-0.299918	0.408041	-1.237933	0.302987	-0.054823	-0.217507	0.926220
394	0.295655	-4.313943	8.847149	-0.000866	-0.009125	0.007956	-0.300706	0.409192	-1.239214	0.302773	-0.054640	-0.217572	0.926286
395	0.270429	-4.275575	8.773886	-0.001968	-0.012868	0.015007	-0.301752	0.408663	-1.239219	0.302443	-0.054421	-0.217700	0.926376
396	0.367024	-4.254402	8.805570	-0.025753	-0.003674	0.030882	-0.302536	0.408073	-1.236709	0.301806	-0.054589	-0.218168	0.926464
397	0.417259	-4.333579	8.867875	-0.016503	0.000182	0.022085	-0.302539	0.408900	-1.236682	0.301387	-0.054724	-0.218479	0.926519
398	0.373376	-4.327098	8.823159	0.007802	0.002101	-0.011411	-0.301891	0.411065	-1.235428	0.301553	-0.054602	-0.218340	0.926505
399	0.335825	-4.269531	8.804727	-0.002924	-0.007660	-0.015921	-0.303856	0.411679	-1.236182	0.301820	-0.054340	-0.218488	0.926399
400	0.314963	-4.318453	8.794828	-0.014271	0.000585	0.006205	-0.303206	0.413019	-1.235086	0.301636	-0.054403	-0.218747	0.926394
401	0.349063	-4.322685	8.824787	0.000031	0.000621	0.009779	-0.303988	0.411972	-1.236834	0.301466	-0.054388	-0.218764	0.926446
402	0.331623	-4.298730	8.824071	0.011255	0.001108	-0.006094	-0.303459	0.410306	-1.236893	0.301597	-0.054266	-0.218557	0.926459
403	0.333990	-4.303547	8.776047	0.012963	-0.009591	-0.004388	-0.304513	0.412332	-1.233899	0.301659	-0.053922	-0.218412	0.926494
404	0.333224	-4.259869	8.809387	-0.006854	0.007937	-0.000804	-0.304379	0.411223	-1.233803	0.301627	-0.054040	-0.218498	0.926477
405	0.380002	-4.292997	8.835139	0.013085	0.008239	-0.006054	-0.304644	0.412032	-1.232714	0.301799	-0.054016	-0.218242	0.926483
406	0.348875	-4.317838	8.795865	-0.001136	0.004735	-0.013184	-0.304909	0.413764	-1.235839	0.301988	-0.053986	-0.218255	0.926420
407	0.338814	-4.298603	8.800224	-0.015457	0.001146	-0.016787	-0.303861	0.413178	-1.235339	0.302297	-0.053955	-0.218584	0.926243
408	0.324774	-4.318271	8.833635	0.011650	0.005016	-0.020211	-0.305039	0.413401	-1.237971	0.302684	-0.053835	-0.218363	0.926176
409	0.289425	-4.260671	8.745476	-0.006833	0.000864	-0.002606	-0.304776	0.412976	-1.237722	0.302737	-0.053811	-0.218518	0.926123
410	0.328767	-4.279367	8.809398	-0.016121	0.000528	0.007962	-0.303992	0.413648	-1.237710	0.302560	-0.053901	-0.218808	0.926108
411	0.354234	-4.337559	8.830041	0.010194	0.000988	0.001052	-0.306690	0.414702	-1.235222	0.302564	-0.053791	-0.218643	0.926152
412	0.309881	-4.306816	8.789941	-0.004306	-0.011627	0.002704	-0.306430	0.415415	-1.236529	0.302370	-0.053544	-0.218797	0.926193
413	0.313983	-4.270335	8.784979	0.001936	-0.013396	0.004478	-0.306956	0.415637	-1.233598	0.302239	-0.053236	-0.218867	0.926237
414	0.348625	-4.308542	8.771890	0.001631	-0.008369	0.016881	-0.308533	0.417574	-1.232192	0.301779	-0.053069	-0.218877	0.926394
415	0.348813	-4.313390	8.800812	-0.010954	-0.004918	0.016863	-0.308535	0.418395	-1.231901	0.301441	-0.053050	-0.219123	0.926447
416	0.380252	-4.307963	8.816175	0.011116	-0.004293	-0.000753	-0.307748	0.418026	-1.234707	0.301421	-0.052845	-0.218947	0.926507
417	0.381971	-4.278811	8.777501	-0.001261	-0.002422	-0.008737	-0.309060	0.419174	-1.235319	0.301580	-0.052699	-0.219025	0.926445
418	0.353246	-4.286607	8.839252	-0.006955	0.000801	0.002764	-0.309324	0.419696	-1.233708	0.301441	-0.052699	-0.219153	0.926460
419	0.372222	-4.266846	8.834872	0.007900	0.008433	-0.013059	-0.308280	0.420770	-1.233421	0.301737	-0.052679	-0.218998	0.926401
420	0.373006	-4.312952	8.791924	0.000390	0.000994	-0.002519	-0.309062	0.419672	-1.232916	0.301722	-0.052619	-0.218993	0.926411
421	0.348877	-4.315815	8.805645	0.000311	0.004460	0.001045	-0.308019	0.421333	-1.234202	0.301731	-0.052633	-0.218989	0.926408
422	0.333810	-4.289390	8.804984	-0.006716	0.001020	-0.006070	-0.308545	0.422202	-1.235495	0.301778	-0.052602	-0.219119	0.926364
423	0.347962	-4.274574	8.776426	-0.023339	0.000487	0.009785	-0.309460	0.421851	-1.237353	0.301583	-0.052724	-0.219566	0.926315
424	0.370439	-4.293573	8.868712	-0.012239	0.006180	-0.000759	-0.308674	0.421513	-1.235383	0.301585	-0.052854	-0.219760	0.926260
425	0.368304	-4.317890	8.806257	0.011639	0.006816	-0.018359	-0.308415	0.422352	-1.236155	0.301976	-0.052757	-0.219549	0.926189
426	0.331791	-4.308843	8.809882	-0.001308	0.002843	-0.006040	-0.310766	0.420444	-1.234862	0.302020	-0.052723	-0.219569	0.926172
427	0.310017	-4.318953	8.756343	-0.003047	0.004647	-0.007796	-0.309721	0.420949	-1.233797	0.302189	-0.052726	-0.219631	0.926102
428	0.353314	-4.298747	8.783993	-0.008711	0.004363	0.001899	-0.308152	0.421576	-1.232601	0.302107	-0.052805	-0.219770	0.926091
429	0.378436	-4.332263	8.854810	-0.006979	-0.004531	0.002725	-0.307891	0.422122	-1.232587	0.302037	-0.052706	-0.219949	0.926077
430	0.358451	-4.308359	8.815510	0.018561	0.003077	-0.008635	-0.309199	0.421762	-1.233644	0.302156	-0.052546	-0.219603	0.926129
431	0.377453	-4.298312	8.758257	0.007718	0.008254	-0.005986	-0.308674	0.421222	-1.234729	0.302318	-0.052557	-0.219442	0.926114
432	0.348553	-4.298831	8.810321	0.000539	0.002903	-0.007806	-0.309198	0.421521	-1.235244	0.302418	-0.052510	-0.219429	0.926087
433	0.375857	-4.334744	8.789769	0.005701	0.012464	0.002876	-0.308411	0.420934	-1.234475	0.302433	-0.052650	-0.219271	0.926112
434	0.339981	-4.357239	8.796059	-0.001316	0.005487	-0.005139	-0.308675	0.421789	-1.235374	0.302479	-0.052671	-0.219274	0.926094
435	0.348941	-4.318241	8.810479	0.010992	0.004440	0.005498	-0.308676	0.422202	-1.235361	0.302415	-0.052644	-0.219066	0.926166
436	0.338621	-4.299019	8.733004	-0.000079	0.000549	0.015167	-0.308678	0.422589	-1.234155	0.302043	-0.052650	-0.219056	0.926289
437	0.347956	-4.269717	8.805269	-0.025062	0.007629	0.008056	-0.308677	0.422319	-1.234429	0.301907	-0.052912	-0.219494	0.926215
438	0.416616	-4.307302	8.826913	-0.001247	0.017073	-0.005968	-0.308554	0.424608	-1.231970	0.301989	-0.053136	-0.219429	0.926191
439	0.360782	-4.308320	8.786700	0.000841	0.017348	-0.016555	-0.307369	0.422648	-1.231913	0.302380	-0.053311	-0.219355	0.926071
440	0.331597	-4.299139	8.809803	0.000705	0.008369	-0.013071	-0.307892	0.422096	-1.231394	0.302612	-0.053344	-0.219311	0.926004
441	0.280877	-4.309769	8.793887	-0.012570	0.004085	0.011626	-0.308287	0.423579	-1.235587	0.302407	-0.053481	-0.219533	0.926010
442	0.312150	-4.299494	8.787549	-0.012554	0.007643	0.011641	-0.308941	0.423006	-1.234006	0.302150	-0.053685	-0.219713	0.926040
443	0.337255	-4.337868	8.822302	-0.008649	0.002650	-0.000760	-0.308414	0.422430	-1.239601	0.302172	-0.053720	-0.219884	0.925990
444	0.348716	-4.308537	8.800773	0.009283	0.008937	0.002869	-0.308412	0.421572	-1.238302	0.302154	-0.053789	-0.219659	0.926045
445	0.348038	-4.274570	8.800495	-0.012164	0.000931	-0.004323	-0.308149	0.421590	-1.239366	0.302231	-0.053795	-0.219908	0.925961
446	0.363184	-4.303420	8.810804	0.012929	0.009012	0.001109	-0.308410	0.420518	-1.234356	0.302179	-0.053819	-0.219621	0.926044
447	0.319912	-4.326052	8.775954	-0.010311	0.011611	-0.004240	-0.307759	0.422044	-1.235376	0.302303	-0.054012	-0.219770	0.925957
448	0.315437	-4.343122	8.785572	-0.011950	-0.005075	-0.013191	-0.308674	0.421327	-1.233266	0.302438	-0.053865	-0.220043	0.925857
449	0.339318	-4.323270	8.800595	-0.006943	-0.002735	0.001862	-0.308284	0.422014	-1.233514	0.302389	-0.053801	-0.220211	0.925836
450	0.323665	-4.270160	8.782867	-0.010922	0.002193	0.016912	-0.308943	0.423666	-1.232659	0.301977	-0.053909	-0.220391	0.925922
451	0.363474	-4.317977	8.810923	-0.017665	-0.011603	-0.002654	-0.309335	0.423440	-1.234518	0.301962	-0.053724	-0.220813	0.925837
452	0.361312	-4.332580	8.801340	0.005806	0.004594	-0.002476	-0.309076	0.424544	-1.234752	0.301981	-0.053701	-0.220686	0.925863
453	0.348592	-4.306115	8.776684	-0.004084	0.006288	-0.002494	-0.308432	0.428136	-1.235574	0.302056	-0.053764	-0.220748	0.925820
454	0.339481	-4.332977	8.791046	-0.001407	0.011600	-0.000680	-0.308821	0.426754	-1.235083	0.302010	-0.053909	-0.220714	0.925834
455	0.310807	-4.357771	8.761474	0.000234	-0.003589	0.002772	-0.308690	0.427045	-1.235871	0.301948	-0.053789	-0.220751	0.925853
456	0.358730	-4.325346	8.796392	-0.002214	-0.005085	0.026612	-0.309997	0.426223	-1.234821	0.301354	-0.053758	-0.220801	0.926036
457	0.387911	-4.324812	8.833385	0.011376	0.001263	-0.009559	-0.310789	0.428141	-1.233425	0.301554	-0.053603	-0.220614	0.926024
458	0.349034	-4.332808	8.748018	0.017071	0.002457	-0.020132	-0.310785	0.426621	-1.233341	0.301822	-0.053375	-0.220316	0.926021
459	0.324269	-4.299273	8.790325	0.002321	0.009095	-0.005987	-0.311182	0.428018	-1.233690	0.301981	-0.053437	-0.220245	0.925983
460	0.368171	-4.308182	8.825433	0.002697	0.009452	-0.020139	-0.310656	0.427449	-1.233449	0.302284	-0.053430	-0.220170	0.925902
461	0.306335	-4.377270	8.756670	0.009697	0.004884	-0.013056	-0.310386	0.424696	-1.234069	0.302563	-0.053339	-0.219997	0.925857
462	0.310765	-4.348059	8.809533	-0.013924	-0.001710	-0.006103	-0.310659	0.428276	-1.233422	0.302551	-0.053291	-0.220281	0.925796
463	0.339883	-4.347935	8.820221	0.027321	0.001193	0.001192	-0.310466	0.425439	-1.232548	0.302567	-0.053090	-0.219790	0.925920
464	0.333926	-4.306792	8.728274	0.001803	-0.008176	0.011663	-0.310990	0.425421	-1.231216	0.302225	-0.052907	-0.219802	0.926039
465	0.372944	-4.308504	8.796871	-0.016106	-0.002922	0.008978	-0.311255	0.426525	-1.230913	0.302033	-0.052927	-0.220132	0.926022
466	0.378413	-4.335100	8.826119	0.000486	-0.004188	-0.006008	-0.310726	0.424941	-1.234684	0.302100	-0.052764	-0.220160	0.926003
467	0.373719	-4.347324	8.797188	0.012701	-0.006215	0.008165	-0.311250	0.424911	-1.232821	0.301939	-0.052545	-0.219979	0.926111
468	0.361277	-4.337846	8.753414	0.003564	0.004199	0.015279	-0.311116	0.423783	-1.231930	0.301574	-0.052593	-0.219881	0.926250
469	0.392896	-4.337267	8.795294	0.009148	-0.006200	0.006381	-0.309811	0.425416	-1.232158	0.301442	-0.052387	-0.219770	0.926331
470	0.389961	-4.308193	8.816645	0.002199	0.008142	-0.000623	-0.310729	0.425724	-1.232669	0.301379	-0.052445	-0.219691	0.926367
471	0.348634	-4.306519	8.784077	0.011304	0.010080	-0.004108	-0.310855	0.424239	-1.234041	0.301516	-0.052480	-0.219453	0.926377
472	0.338971	-4.309123	8.776580	0.000249	0.005323	0.004670	-0.309541	0.422968	-1.234096	0.301420	-0.052540	-0.219417	0.926413
473	0.348745	-4.304085	8.834602	0.007740	0.008317	-0.005900	-0.310201	0.424677	-1.235759	0.301578	-0.052557	-0.219257	0.926399
474	0.348101	-4.279830	8.783859	0.011303	0.010080	-0.004109	-0.310199	0.424263	-1.235772	0.301583	-0.052578	-0.219002	0.926456
475	0.320214	-4.333729	8.819510	0.011493	0.010255	-0.011173	-0.308363	0.423400	-1.236086	0.301850	-0.052587	-0.218766	0.926425
476	0.329270	-4.299584	8.833971	0.011328	0.005679	-0.005902	-0.309415	0.424612	-1.233648	0.301857	-0.052515	-0.218540	0.926480
477	0.311983	-4.290194	8.790050	0.012543	0.000717	0.015293	-0.308103	0.423929	-1.235276	0.301592	-0.052459	-0.218313	0.926623
478	0.318863	-4.270652	8.790113	0.003669	0.007843	0.011772	-0.307970	0.423418	-1.237284	0.301367	-0.052573	-0.218192	0.926718
479	0.348618	-4.299234	8.824935	-0.008782	0.009650	0.006434	-0.309018	0.423460	-1.238067	0.301283	-0.052774	-0.218316	0.926705
480	0.334077	-4.299498	8.822084	0.014822	0.013578	-0.000536	-0.306921	0.423173	-1.239692	0.301293	-0.052866	-0.217968	0.926778
481	0.295124	-4.295354	8.789571	-0.000134	0.004078	0.018815	-0.307968	0.422549	-1.235454	0.300963	-0.052967	-0.217952	0.926883
482	0.280805	-4.310179	8.765177	-0.007858	0.012376	0.040066	-0.307185	0.423221	-1.235442	0.300121	-0.053334	-0.217993	0.927126
483	0.308958	-4.268410	8.736845	-0.025562	0.015159	0.029412	-0.307445	0.422795	-1.234656	0.299614	-0.053843	-0.218372	0.927171
484	0.359041	-4.328165	8.873607	-0.021911	0.017907	0.027661	-0.305354	0.424110	-1.233842	0.299078	-0.054358	-0.218649	0.927249
485	0.360721	-4.197089	8.699389	-0.016561	0.016958	-0.004157	-0.305877	0.423696	-1.233319	0.299213	-0.054695	-0.218886	0.927129
486	0.314696	-4.304707	8.790242	-0.006300	0.013836	-0.018277	-0.305087	0.422526	-1.237345	0.299582	-0.054853	-0.218945	0.926987
487	0.285735	-4.305229	8.823051	0.017175	0.010563	-0.021755	-0.303772	0.420848	-1.237678	0.300052	-0.054791	-0.218614	0.926917
488	0.263710	-4.308065	8.735756	-0.003157	0.005463	-0.002395	-0.303645	0.421850	-1.233270	0.300006	-0.054825	-0.218652	0.926921
489	0.304294	-4.387416	8.809800	-0.015604	0.008160	-0.007729	-0.302598	0.421836	-1.233680	0.300168	-0.054979	-0.218931	0.926793
490	0.252557	-4.334951	8.870391	0.007725	0.004755	-0.005901	-0.303389	0.423767	-1.232814	0.300186	-0.054916	-0.218777	0.926828
491	0.270259	-4.266682	8.769339	0.016206	-0.006280	0.011732	-0.303777	0.422174	-1.235248	0.299958	-0.054699	-0.218528	0.926973
492	0.308376	-4.239295	8.736608	-0.010862	0.004054	0.016125	-0.303122	0.422165	-1.235521	0.299630	-0.054851	-0.218694	0.927031
493	0.300284	-4.304965	8.828309	0.014910	0.011886	-0.004076	-0.302466	0.422192	-1.237385	0.299774	-0.054908	-0.218376	0.927056
494	0.290437	-4.300291	8.808718	0.007443	0.009804	0.005615	-0.301936	0.419835	-1.237466	0.299676	-0.055009	-0.218179	0.927128
495	0.280448	-4.290767	8.774646	0.007871	0.004887	-0.011210	-0.301671	0.418702	-1.236443	0.299914	-0.054948	-0.218042	0.927087
496	0.217662	-4.301615	8.772801	0.005797	0.001069	-0.001502	-0.301670	0.418420	-1.236187	0.299874	-0.054858	-0.217938	0.927130
497	0.290523	-4.295429	8.866445	-0.008279	-0.004878	0.018731	-0.302062	0.418141	-1.235660	0.299495	-0.054845	-0.218124	0.927209
498	0.294995	-4.275930	8.871248	0.019278	-0.006731	0.031181	-0.301144	0.417730	-1.236745	0.298851	-0.054678	-0.217780	0.927507
499	0.260855	-4.276557	8.798004	0.025289	0.012465	0.011882	-0.300351	0.415218	-1.236303	0.298711	-0.054757	-0.217245	0.927674
500	0.232221	-4.296493	8.811716	0.036068	0.008108	0.011895	-0.301655	0.413016	-1.235296	0.298462	-0.054669	-0.216524	0.927927
501	0.241649	-4.281758	8.821522	0.055804	0.036547	0.019208	-0.300214	0.412972	-1.234783	0.298321	-0.055048	-0.215271	0.928242
502	0.236732	-4.272134	8.859805	0.080081	0.012779	-0.017999	-0.298506	0.411011	-1.235262	0.298578	-0.054629	-0.213744	0.928537
503	0.137402	-4.361290	9.066812	0.121894	0.073824	0.044429	-0.298918	0.417645	-1.235181	0.298194	-0.055418	-0.211011	0.929238
504	0.356251	-3.964160	8.755255	0.138545	-0.003721	-0.121395	-0.298118	0.412652	-1.234949	0.299926	-0.053812	-0.208633	0.929312
505	0.354846	-4.027299	8.678674	-0.064446	0.029617	-0.028985	-0.296807	0.412218	-1.235376	0.300516	-0.054573	-0.209703	0.928836
506	0.311830	-4.129985	8.986184	-0.088521	0.009278	-0.041562	-0.298129	0.416524	-1.235225	0.301138	-0.055032	-0.211346	0.928235
507	0.269074	-4.164735	9.038082	-0.028417	-0.053250	-0.045300	-0.298127	0.415693	-1.235119	0.301721	-0.053963	-0.212257	0.927901
508	0.106548	-4.284191	8.990676	-0.018395	0.021391	0.031282	-0.295877	0.407298	-1.232358	0.301411	-0.054599	-0.212428	0.927925
509	0.120109	-4.264548	8.805630	-0.050663	-0.017620	0.087513	-0.296930	0.409270	-1.233079	0.299649	-0.054903	-0.213393	0.928256
510	0.269256	-4.227874	8.696815	-0.064423	-0.026099	-0.005445	-0.297983	0.411249	-1.234066	0.299537	-0.054723	-0.214757	0.927988
511	0.219276	-4.126824	8.853360	-0.081975	-0.023161	-0.022276	-0.300072	0.409112	-1.235171	0.299754	-0.054644	-0.216454	0.927529
512	0.304804	-4.280606	8.878804	-0.025573	0.005370	-0.006016	-0.299549	0.409658	-1.235426	0.299984	-0.054849	-0.216899	0.927338
513	0.324214	-4.275395	8.920274	0.014393	-0.004625	-0.055468	-0.299298	0.413581	-1.238224	0.301002	-0.054387	-0.216732	0.927074
514	0.323226	-4.217156	8.975158	0.084297	0.007156	-0.076395	-0.299552	0.411157	-1.240685	0.302270	-0.053568	-0.215229	0.927060
515	0.322632	-4.222044	8.756168	0.101002	0.010452	-0.060403	-0.299542	0.407660	-1.238673	0.303537	-0.052840	-0.213366	0.927118
516	0.225828	-4.221369	8.796514	0.062746	0.002620	-0.044639	-0.300055	0.403621	-1.236539	0.304136	-0.052196	-0.212255	0.927213
517	0.280341	-4.251913	8.986137	0.113950	-0.015553	-0.011015	-0.297954	0.401945	-1.237810	0.304385	-0.051122	-0.210257	0.927647
518	0.238669	-4.126472	8.858766	0.140201	-0.024884	0.015537	-0.299127	0.399932	-1.239187	0.303668	-0.049717	-0.207820	0.928507
519	0.421320	-4.084347	8.652264	0.053684	-0.036241	0.085882	-0.299653	0.400777	-1.239419	0.301968	-0.049029	-0.206972	0.929287
520	0.424544	-3.982741	8.776913	0.003340	-0.004795	0.022345	-0.298674	0.398951	-1.241575	0.301407	-0.048933	-0.206928	0.929484
521	0.395952	-4.094884	8.988670	-0.059324	0.007391	0.011624	-0.298418	0.401147	-1.241244	0.301157	-0.049424	-0.207991	0.929302
522	0.373718	-4.075872	8.973405	0.020115	0.010051	0.003054	-0.297382	0.405011	-1.242195	0.300910	-0.049395	-0.207571	0.929477
523	0.362400	-4.022700	8.794561	-0.036453	0.004370	-0.002460	-0.297522	0.408223	-1.243685	0.300933	-0.049629	-0.208240	0.929308
524	0.325678	-4.086446	9.039397	-0.007068	0.000801	0.008223	-0.296484	0.411793	-1.243850	0.300521	-0.049613	-0.208377	0.929411
525	0.404239	-4.046206	8.851376	-0.008882	-0.004547	0.008169	-0.297014	0.413742	-1.244047	0.300337	-0.049556	-0.208574	0.929429
526	0.286612	-4.082307	8.970780	-0.001025	-0.003874	-0.016532	-0.298328	0.415463	-1.245571	0.300341	-0.049307	-0.208652	0.929424
527	0.241388	-4.136534	8.885568	-0.000313	-0.016452	-0.011292	-0.298071	0.417104	-1.245124	0.300475	-0.048901	-0.208778	0.929374
528	0.263600	-4.155547	8.893613	0.004267	0.001368	-0.011168	-0.298203	0.417701	-1.246961	0.300441	-0.048747	-0.208719	0.929406
529	0.215405	-4.175843	8.848967	-0.003135	-0.034302	-0.009638	-0.298466	0.417994	-1.247480	0.300464	-0.048043	-0.209007	0.929370
530	0.233324	-4.219203	8.878724	0.005525	-0.025688	0.004586	-0.299515	0.418450	-1.248250	0.300101	-0.047461	-0.209068	0.929504
531	0.253720	-4.136302	8.955738	0.032268	-0.038080	0.011654	-0.301867	0.416379	-1.245900	0.299742	-0.046573	-0.208702	0.929747
532	0.284771	-4.009541	8.847434	0.026921	-0.038022	0.043455	-0.302650	0.415299	-1.246190	0.298545	-0.045779	-0.208406	0.930238
533	0.449768	-4.006537	8.941521	0.013219	-0.039187	0.050438	-0.304621	0.417209	-1.243188	0.297441	-0.045144	-0.208358	0.930633
534	0.449831	-4.021106	8.869432	0.026613	-0.031265	0.022243	-0.305535	0.416122	-1.243079	0.296518	-0.044356	-0.208052	0.931034
535	0.429941	-3.987482	8.921515	0.013387	-0.012474	0.048846	-0.304225	0.416222	-1.242693	0.295556	-0.044206	-0.207842	0.931394
536	0.542924	-4.067957	8.896708	0.011835	-0.010484	0.039992	-0.306842	0.415362	-1.244813	0.294524	-0.044000	-0.207664	0.931770
537	0.507257	-3.986085	8.861303	-0.027885	-0.017130	0.043366	-0.306322	0.416725	-1.244511	0.293610	-0.043972	-0.208258	0.931927
538	0.518035	-4.019855	8.991850	-0.025465	0.007378	0.024077	-0.306586	0.417765	-1.247527	0.293033	-0.044278	-0.208678	0.932000
539	0.558791	-4.116199	9.013081	0.011425	-0.003882	-0.011248	-0.308026	0.417533	-1.248049	0.293230	-0.044028	-0.208510	0.931988
540	0.433700	-4.069946	8.823579	0.008676	0.003937	-0.041235	-0.308676	0.415892	-1.248093	0.293799	-0.043778	-0.208376	0.931850
541	0.361989	-3.983861	8.909777	-0.005844	-0.010453	-0.039595	-0.308154	0.416067	-1.244113	0.294481	-0.043388	-0.208592	0.931605
542	0.393280	-3.968728	8.939503	-0.021358	-0.011608	0.001893	-0.309066	0.414731	-1.245206	0.294237	-0.043223	-0.209067	0.931583
543	0.391003	-3.976051	8.939488	-0.016147	-0.006427	0.009900	-0.309069	0.415553	-1.244915	0.294004	-0.043176	-0.209399	0.931584
544	0.581184	-4.033277	8.955381	-0.002413	0.004543	0.002901	-0.308547	0.416387	-1.245691	0.293760	-0.043189	-0.209429	0.931654
545	0.500114	-3.981353	8.930842	-0.015484	0.015446	-0.011200	-0.309068	0.415289	-1.245454	0.294015	-0.043447	-0.209636	0.931515
546	0.488290	-4.025276	8.745496	-0.014474	0.026991	-0.046477	-0.308813	0.417635	-1.245648	0.294747	-0.043736	-0.209802	0.931233
547	0.417714	-4.075061	9.099895	-0.034240	0.018027	-0.050123	-0.308680	0.417260	-1.247519	0.295721	-0.043986	-0.210375	0.930783
548	0.484449	-4.052028	8.894794	0.023865	0.013660	-0.069430	-0.308683	0.417696	-1.242330	0.296813	-0.043694	-0.209928	0.930550
549	0.472580	-4.064379	8.894524	0.002584	0.031479	-0.078220	-0.307634	0.417108	-1.241830	0.298398	-0.043855	-0.209759	0.930073
550	0.500938	-4.136669	8.977766	0.004529	0.012160	-0.087184	-0.305273	0.416263	-1.243476	0.299951	-0.043609	-0.209689	0.929601
551	0.384243	-4.133944	8.870678	0.017163	0.022901	-0.086163	-0.305269	0.415234	-1.246826	0.301658	-0.043492	-0.209309	0.929140
552	0.475729	-4.100729	8.894895	0.000919	0.019194	-0.085376	-0.307099	0.413886	-1.246449	0.303119	-0.043388	-0.209264	0.928679
553	0.425151	-4.108923	8.939132	0.027213	0.009910	-0.060588	-0.306444	0.413725	-1.246064	0.304303	-0.043076	-0.208755	0.928421
554	0.384263	-4.131514	8.892321	0.021432	0.007729	-0.046464	-0.306049	0.413476	-1.247669	0.304949	-0.042785	-0.208368	0.928309
555	0.518707	-4.073254	8.867126	0.037201	0.012789	-0.029616	-0.305259	0.411773	-1.246404	0.305577	-0.042598	-0.207633	0.928276
556	0.562450	-4.077312	8.882938	0.017543	0.007447	-0.035910	-0.304472	0.411455	-1.245362	0.306030	-0.042371	-0.207309	0.928210
557	0.456761	-4.132633	8.824759	0.001234	0.001879	-0.032433	-0.305517	0.410240	-1.245521	0.306633	-0.042190	-0.207320	0.928016
558	0.435581	-4.137854	8.990210	0.015464	0.003626	-0.026188	-0.304988	0.408728	-1.246371	0.307003	-0.041971	-0.207045	0.927966
559	0.491928	-4.064029	8.885488	0.043846	-0.010686	-0.012943	-0.305118	0.408149	-1.245060	0.307226	-0.041380	-0.206329	0.928078
560	0.464049	-4.011144	8.831286	0.033183	-0.001800	-0.016450	-0.306948	0.406798	-1.244551	0.307237	-0.040954	-0.205757	0.928220
561	0.577969	-3.992073	8.964599	0.018922	0.010625	-0.019981	-0.306941	0.404612	-1.245549	0.307657	-0.040882	-0.205380	0.928167
562	0.583814	-3.933725	8.882510	0.006783	0.007404	-0.037723	-0.307464	0.404509	-1.246608	0.308226	-0.040734	-0.205252	0.928013
563	0.574933	-3.955717	9.000332	-0.027405	0.015988	-0.036891	-0.304844	0.404166	-1.246251	0.308945	-0.040971	-0.205715	0.927661
564	0.615432	-3.925860	8.970062	0.012428	0.021855	-0.044695	-0.304844	0.404283	-1.245318	0.309726	-0.041032	-0.205398	0.927469
565	0.535559	-3.941880	8.895532	-0.012502	0.016567	-0.055396	-0.304188	0.404172	-1.247187	0.310804	-0.041106	-0.205592	0.927061
566	0.546211	-3.965942	9.047662	-0.005502	0.016455	-0.048307	-0.305105	0.403905	-1.246654	0.311610	-0.041162	-0.205644	0.926777
567	0.535823	-3.946724	8.948524	0.040100	0.013846	-0.071163	-0.305365	0.403059	-1.245616	0.313012	-0.040791	-0.204888	0.926488
568	0.435061	-4.001952	8.916968	0.032703	0.010045	-0.064112	-0.303792	0.403041	-1.246431	0.314011	-0.040401	-0.204289	0.926300
569	0.455121	-4.018566	9.026011	0.048279	0.009611	-0.041086	-0.303529	0.402645	-1.247508	0.314840	-0.040032	-0.203383	0.926234
570	0.545950	-3.975670	8.903325	0.050076	0.018476	-0.039275	-0.304574	0.401847	-1.247787	0.315317	-0.039767	-0.202392	0.926300
571	0.507573	-3.995784	8.899893	0.022511	-0.003531	-0.021811	-0.303259	0.399715	-1.246409	0.315714	-0.039398	-0.202036	0.926258
572	0.575426	-3.979979	9.002936	0.039940	-0.001294	-0.034137	-0.302994	0.398896	-1.247102	0.316179	-0.038890	-0.201345	0.926271
573	0.537010	-3.898169	8.863959	0.013178	-0.003913	-0.009475	-0.303911	0.398102	-1.241543	0.316336	-0.038622	-0.201158	0.926269
574	0.573593	-3.895068	8.958920	-0.010456	0.008077	0.001126	-0.304173	0.398384	-1.241531	0.316052	-0.038728	-0.201318	0.926327
575	0.631240	-3.867322	8.974919	0.007672	0.001275	-0.005064	-0.304958	0.397999	-1.242065	0.316145	-0.038606	-0.201197	0.926327
576	0.515806	-3.908248	8.990939	0.002221	0.004711	-0.002380	-0.304957	0.398221	-1.245774	0.316027	-0.038578	-0.201142	0.926380
577	0.516453	-3.937766	9.005792	0.010513	-0.011770	0.022377	-0.306345	0.398744	-1.245707	0.315560	-0.038310	-0.201029	0.926575
578	0.548778	-3.866799	8.948487	0.002800	-0.021161	0.039965	-0.305428	0.398889	-1.246907	0.314535	-0.037965	-0.201095	0.926924
579	0.670236	-3.871869	9.014827	-0.000861	-0.012379	0.043518	-0.306738	0.398771	-1.246498	0.313664	-0.037839	-0.201180	0.927205
580	0.650700	-3.867372	8.994940	0.003655	-0.007956	0.009970	-0.306742	0.400163	-1.246985	0.313217	-0.037606	-0.201170	0.927368
581	0.689008	-3.847261	8.976709	0.000852	0.001613	-0.018276	-0.307007	0.400958	-1.245231	0.313551	-0.037471	-0.201182	0.927258
582	0.656041	-3.901261	8.937598	0.006850	0.007518	-0.039427	-0.307535	0.402497	-1.245575	0.314043	-0.037297	-0.201055	0.927126
583	0.539973	-3.908217	8.967784	-0.010800	0.021849	-0.049975	-0.307797	0.402338	-1.244382	0.315037	-0.037482	-0.201181	0.926754
584	0.579465	-3.931764	9.048594	-0.001432	0.021393	-0.064103	-0.307667	0.402608	-1.244242	0.316076	-0.037526	-0.201137	0.926408
585	0.529668	-4.003065	8.941710	0.024341	0.010614	-0.087061	-0.307405	0.402464	-1.244250	0.317735	-0.037136	-0.200715	0.925948
586	0.434373	-3.956247	8.984159	0.024242	-0.000104	-0.085344	-0.307269	0.401270	-1.246546	0.319120	-0.036539	-0.200345	0.925575
587	0.400521	-3.969003	8.925456	0.016328	0.007127	-0.057022	-0.307398	0.400739	-1.247357	0.320198	-0.036271	-0.200071	0.925273
588	0.318593	-3.987477	8.951962	0.030068	-0.003111	-0.034041	-0.306874	0.400556	-1.245909	0.320540	-0.035768	-0.199578	0.925280
589	0.568587	-3.883426	8.978101	0.005971	-0.009239	-0.009461	-0.307658	0.399892	-1.246319	0.320661	-0.035469	-0.199567	0.925252
590	0.620731	-3.838801	8.892723	0.002216	-0.012956	-0.004203	-0.309235	0.401587	-1.246380	0.320374	-0.035078	-0.199631	0.925352
591	0.620378	-3.809674	8.964694	-0.017699	-0.006140	0.001079	-0.309498	0.401695	-1.244781	0.320296	-0.035029	-0.200031	0.925295
592	0.586703	-3.805419	9.069523	-0.000661	0.001975	0.038321	-0.310549	0.402555	-1.245140	0.319288	-0.035104	-0.200023	0.925642
593	0.549834	-3.670177	8.990357	-0.003462	-0.000748	0.075430	-0.310024	0.402115	-1.244497	0.317864	-0.035362	-0.200060	0.926114
594	0.703346	-3.822720	9.068419	-0.019891	0.000684	0.084199	-0.310287	0.402702	-1.245802	0.316039	-0.035731	-0.200381	0.926655
595	0.824376	-3.825385	9.014392	0.004423	-0.010655	0.047931	-0.309897	0.403815	-1.246568	0.315092	-0.035631	-0.200353	0.926988
596	0.779968	-3.894141	9.095375	-0.000846	-0.005373	-0.023652	-0.310421	0.403803	-1.245501	0.315216	-0.035326	-0.200438	0.926939
597	0.820140	-3.864301	8.961608	0.016937	-0.010849	-0.083755	-0.310814	0.403362	-1.243917	0.316718	-0.034601	-0.200277	0.926489
598	0.596988	-3.846502	8.997948	0.018263	-0.032538	-0.069697	-0.310546	0.401401	-1.242920	0.317691	-0.033507	-0.200207	0.926211
599	0.630189	-3.809492	9.003500	0.022895	-0.034974	-0.041417	-0.311459	0.399897	-1.242692	0.318313	-0.032468	-0.200056	0.926067
600	0.759916	-3.515886	8.971572	0.021564	-0.013172	0.011723	-0.311589	0.399762	-1.242695	0.317840	-0.032034	-0.199748	0.926311
601	0.897895	-3.620169	9.039166	-0.040391	-0.014380	0.039784	-0.314476	0.401344	-1.242612	0.317004	-0.032086	-0.200570	0.926418
602	1.261607	-3.856270	9.167627	-0.026041	-0.048023	-0.032070	-0.315526	0.401938	-1.243378	0.317250	-0.031150	-0.201390	0.926188
603	1.166611	-3.729368	9.043421	-0.068299	-0.074186	-0.139324	-0.316841	0.403590	-1.241850	0.319475	-0.029509	-0.203226	0.925075
604	0.535735	-3.684991	9.035764	-0.055460	-0.056984	-0.077152	-0.318548	0.404718	-1.241132	0.320611	-0.028438	-0.204670	0.924397
605	0.840961	-3.451312	8.956725	0.010365	-0.016334	-0.007802	-0.319068	0.403214	-1.241306	0.320686	-0.027902	-0.204577	0.924408
606	1.098773	-3.529176	8.775093	-0.052716	0.033573	0.038243	-0.318810	0.404703	-1.240200	0.320001	-0.028946	-0.205325	0.924447
607	1.241223	-3.371248	8.845660	-0.124725	0.087766	-0.020025	-0.317250	0.409173	-1.244059	0.320656	-0.031112	-0.207056	0.923764
608	1.315218	-3.418436	8.961401	-0.205598	0.096847	-0.090964	-0.315172	0.415514	-1.245608	0.322578	-0.033785	-0.210296	0.922268
609	1.236516	-4.444024	9.784997	-0.195507	0.081022	-0.202388	-0.311385	0.419566	-1.245391	0.326516	-0.035479	-0.213486	0.920083
610	1.468224	-4.434990	9.558589	0.129904	0.044352	-0.261765	-0.310861	0.419860	-1.246715	0.331554	-0.034263	-0.210997	0.918900
611	1.190526	-4.493515	8.720201	0.065249	-0.161978	-0.570864	-0.311628	0.413355	-1.245318	0.341378	-0.028203	-0.211260	0.915442
612	0.719412	-3.783681	8.264782	-0.134751	0.025664	-0.462348	-0.313067	0.412380	-1.243474	0.349886	-0.027593	-0.213810	0.911649
613	0.835476	-4.407712	8.850656	0.080499	0.157943	-0.344142	-0.310570	0.409681	-1.242659	0.356860	-0.028223	-0.211445	0.909476
614	0.385225	-4.182874	8.868839	-0.052718	-0.014754	-0.238602	-0.307942	0.406721	-1.242649	0.361081	-0.027264	-0.212651	0.907555
615	-0.164113	-4.588468	8.821351	-0.026408	0.099946	-0.123600	-0.307420	0.407841	-1.243815	0.363714	-0.028617	-0.212501	0.906497
616	0.671097	-4.529693	8.201539	0.134266	0.243512	-0.048086	-0.299028	0.405646	-1.246767	0.365503	-0.031754	-0.208337	0.906639
617	0.700640	-4.114150	7.905694	-0.155581	0.168427	-0.059217	-0.292217	0.406240	-1.249348	0.367143	-0.035609	-0.210033	0.905442
618	0.033711	-4.050904	8.876313	-0.436065	0.145139	-0.076923	-0.289092	0.412453	-1.246267	0.368959	-0.041096	-0.216913	0.902845
619	0.394764	-3.915540	10.508481	-0.140488	0.158907	-0.026523	-0.283223	0.421448	-1.246847	0.369985	-0.044844	-0.218309	0.901910
620	1.057317	-3.607411	10.497603	0.457191	0.356991	-0.064207	-0.273770	0.414919	-1.248488	0.371806	-0.047268	-0.207545	0.903577
621	0.413585	-3.769821	8.183093	0.296127	0.304600	-0.269950	-0.267454	0.406035	-1.252822	0.378198	-0.049392	-0.200140	0.902480
622	-0.874199	-3.953376	8.178661	-0.264484	0.259982	-0.278776	-0.258674	0.405304	-1.253741	0.383403	-0.054780	-0.203263	0.899269
623	-0.746495	-4.043211	8.919705	-0.094764	0.214380	-0.173372	-0.250689	0.407978	-1.257863	0.387270	-0.058713	-0.203447	0.897320
624	-0.289029	-4.219426	8.424850	-0.086863	0.158420	-0.208266	-0.247026	0.409853	-1.258907	0.391400	-0.061295	-0.204041	0.895218
625	-0.271069	-4.073422	8.896012	-0.269713	0.125754	-0.243549	-0.242844	0.413365	-1.259640	0.395916	-0.064779	-0.208109	0.892045
626	-0.253556	-4.189584	9.104402	-0.011346	0.050940	-0.293614	-0.242346	0.422168	-1.258572	0.401288	-0.064489	-0.208300	0.889618
627	-0.490691	-3.985168	8.960810	0.059699	-0.043312	-0.341687	-0.243647	0.419350	-1.260902	0.407247	-0.061988	-0.207918	0.887174
628	-0.718235	-4.523293	8.697965	0.007950	-0.091834	-0.196208	-0.245860	0.413583	-1.254024	0.410349	-0.059426	-0.208778	0.885716
629	-0.651369	-4.444392	8.887143	0.121451	-0.097889	-0.235697	-0.249653	0.411430	-1.252722	0.414246	-0.055983	-0.207592	0.884405
630	0.913733	-4.347976	9.456686	0.090125	0.111292	-0.107511	-0.250293	0.406174	-1.251686	0.416652	-0.056694	-0.205211	0.883785
631	1.786731	-4.050693	8.499297	0.151575	0.165784	-0.275126	-0.248058	0.404332	-1.258008	0.422345	-0.057440	-0.201385	0.881913
632	1.042650	-3.671078	7.754004	-0.167695	0.325440	-0.658630	-0.241107	0.401716	-1.259231	0.434976	-0.061874	-0.202344	0.875228
633	1.529594	-4.142643	9.356105	-0.124343	0.211237	-0.553261	-0.233121	0.404055	-1.260708	0.445308	-0.064559	-0.203324	0.869593
634	1.824793	-3.297600	8.429804	-0.139203	0.136314	-0.548561	-0.229451	0.403477	-1.263290	0.455240	-0.065896	-0.205235	0.863883
635	1.800837	-3.569719	9.865511	-0.115677	0.184550	-0.548196	-0.223433	0.406382	-1.263400	0.465269	-0.067916	-0.206237	0.858125
636	1.827617	-3.511020	9.509699	0.171333	0.056993	-0.397818	-0.222387	0.407052	-1.263524	0.472441	-0.065583	-0.203322	0.855078
637	2.020497	-3.628990	8.462375	0.062219	-0.030140	-0.435862	-0.221061	0.401913	-1.263568	0.479820	-0.062630	-0.203103	0.851234
638	1.577869	-3.471925	8.931355	-0.049707	0.104748	-0.536055	-0.219080	0.396810	-1.265875	0.489654	-0.062751	-0.203589	0.845490
639	0.973666	-3.507130	9.194667	0.089800	0.178762	-0.354664	-0.214887	0.396614	-1.267522	0.496468	-0.063331	-0.200738	0.842148
640	1.236984	-3.352279	9.153613	0.110514	0.142100	-0.192145	-0.210471	0.390527	-1.268000	0.500311	-0.063783	-0.197730	0.840549
641	1.342009	-3.515419	9.155660	0.103629	0.158268	-0.200921	-0.206277	0.389806	-1.264751	0.504438	-0.064451	-0.194621	0.838756
642	1.025111	-3.933800	8.975810	0.181496	0.072743	-0.096811	-0.201420	0.386811	-1.265432	0.506474	-0.063391	-0.190990	0.838444
643	1.064599	-4.156342	9.332485	0.016060	-0.017008	-0.119130	-0.199961	0.381667	-1.271585	0.508418	-0.062326	-0.191029	0.837338
644	1.371619	-3.835297	8.838890	0.163772	-0.056273	-0.062406	-0.203618	0.377575	-1.270212	0.509456	-0.059432	-0.188951	0.837389
645	1.506620	-3.900875	8.208158	0.074690	-0.003005	-0.018152	-0.203087	0.375229	-1.270824	0.509812	-0.058364	-0.187789	0.837509
646	1.309676	-4.074241	9.197390	-0.070643	-0.029249	0.059050	-0.204402	0.376273	-1.266793	0.508602	-0.058761	-0.189221	0.837894
647	0.461893	-4.346910	9.089201	0.108893	-0.048571	0.108314	-0.204925	0.375859	-1.266269	0.506693	-0.057088	-0.187827	0.839478
648	0.166080	-4.478585	8.190640	0.233243	-0.014692	0.145260	-0.206357	0.372075	-1.262389	0.504323	-0.054943	-0.183918	0.841911
649	0.787609	-3.214997	7.362648	0.067239	0.057330	0.341296	-0.206081	0.367378	-1.262673	0.498801	-0.056378	-0.181923	0.845531
650	2.074418	-3.511814	9.392299	-0.458049	0.207188	0.147560	-0.201387	0.375588	-1.263928	0.496460	-0.064922	-0.187446	0.845089
651	0.059890	-3.431594	11.866547	-0.118068	0.304888	-0.237596	-0.192769	0.386554	-1.268858	0.501422	-0.070214	-0.186761	0.841883
652	-0.031186	-3.370230	11.035385	0.597277	0.370498	0.085141	-0.183302	0.375271	-1.267994	0.501779	-0.070645	-0.172902	0.844590
653	1.184894	-3.037772	8.456514	0.337361	0.361682	-0.221841	-0.172001	0.364372	-1.267670	0.507214	-0.072445	-0.163869	0.842991
654	0.061734	-2.718426	7.750584	-0.298919	0.503543	-0.498511	-0.156280	0.366001	-1.269922	0.516636	-0.082244	-0.164535	0.836213
655	-0.290881	-3.341205	8.779343	-0.350778	0.418461	-0.527430	-0.141378	0.378261	-1.271165	0.526196	-0.091005	-0.166888	0.828845
656	0.004409	-3.306709	8.898850	-0.249278	0.287212	-0.577529	-0.129065	0.379799	-1.272054	0.536251	-0.096407	-0.169047	0.821318
657	-0.621853	-3.381101	9.602207	-0.221650	0.188880	-0.619499	-0.122144	0.387917	-1.271478	0.546605	-0.099701	-0.171751	0.813501
658	-0.832933	-3.768443	9.367610	0.056745	0.105834	-0.474985	-0.115355	0.396806	-1.274329	0.554804	-0.099120	-0.170626	0.808241
659	-0.998888	-3.582217	8.631884	0.063115	-0.025973	-0.465153	-0.116663	0.395647	-1.270633	0.562376	-0.096414	-0.170657	0.803314
660	-1.148656	-3.487851	8.604917	-0.016965	-0.111415	-0.345686	-0.118495	0.394590	-1.270911	0.567530	-0.093589	-0.172861	0.799543
661	-0.421557	-3.591142	8.786846	0.030866	-0.197253	-0.164125	-0.123979	0.388234	-1.271447	0.569588	-0.089606	-0.174703	0.798135
662	-0.145776	-4.183136	9.512155	-0.183239	-0.154654	-0.161041	-0.129223	0.389044	-1.271495	0.571306	-0.088617	-0.179692	0.795907
663	0.215573	-3.686198	10.453292	-0.187913	0.120672	-0.076313	-0.126630	0.399008	-1.274927	0.572694	-0.092530	-0.181196	0.794121
664	0.742521	-3.239823	9.806657	0.451900	0.223798	-0.359323	-0.120855	0.395848	-1.275358	0.579960	-0.089541	-0.172132	0.791201
665	1.018285	-3.851413	8.869084	0.348709	0.215816	-0.503815	-0.114789	0.382726	-1.275310	0.589328	-0.087250	-0.164769	0.786086
666	1.796536	-4.046060	8.559899	0.239412	0.376613	-0.426370	-0.101135	0.373204	-1.270987	0.597615	-0.088882	-0.157322	0.781157
667	0.994739	-3.645700	7.316897	0.248952	0.262350	-0.767252	-0.090888	0.364249	-1.270059	0.610819	-0.087618	-0.151525	0.772181
668	0.452878	-3.412630	9.067437	-0.672522	0.083706	-0.401672	-0.084628	0.374323	-1.269812	0.616087	-0.095863	-0.161586	0.764943
669	1.275491	-3.443552	11.562181	-0.165217	-0.062774	-0.052930	-0.081529	0.390023	-1.270813	0.616407	-0.096762	-0.164874	0.763869
670	2.466471	-2.999855	9.410093	0.667639	-0.216600	-0.090431	-0.088566	0.376752	-1.269425	0.618331	-0.084873	-0.157523	0.765278
671	2.922260	-2.079174	7.640989	0.174374	-0.083218	-0.331690	-0.093518	0.367362	-1.270727	0.623413	-0.080205	-0.156424	0.761876
672	2.026898	-2.789445	8.882393	-0.264498	0.165923	-0.706125	-0.091043	0.372600	-1.272714	0.634225	-0.083770	-0.159518	0.751861
673	1.382846	-3.519464	9.785091	-0.039607	0.220716	-0.760616	-0.082274	0.376134	-1.272835	0.646188	-0.084893	-0.158594	0.741676
674	0.306380	-3.485597	9.785502	0.095883	0.140988	-0.657029	-0.075721	0.376005	-1.273711	0.656541	-0.083618	-0.156468	0.733130
675	-0.417405	-3.741510	9.151519	0.465057	0.054255	-0.406047	-0.071907	0.371227	-1.273905	0.663382	-0.076852	-0.149581	0.729139
676	0.616236	-4.953427	8.097325	0.653005	0.028549	-0.164420	-0.067813	0.359671	-1.267811	0.666869	-0.068070	-0.139941	0.728745
677	2.130761	-3.234301	7.505084	0.040559	0.033877	-0.081825	-0.065688	0.349923	-1.266417	0.668158	-0.067646	-0.139106	0.727763
678	0.917692	-2.683351	8.946236	-0.690241	0.294375	-0.511903	-0.058488	0.352252	-1.266691	0.675433	-0.079679	-0.145908	0.718438
679	-1.247765	-2.863099	11.855833	-0.674631	0.392510	-0.342838	-0.047817	0.377756	-1.269061	0.680324	-0.093325	-0.150820	0.711128
680	-0.078855	-3.637905	12.662870	0.480799	0.518749	0.020285	-0.029739	0.379234	-1.266964	0.682388	-0.094157	-0.136905	0.711856
681	-0.031443	-2.392517	7.158032	0.410093	0.214056	-0.271794	-0.018187	0.372207	-1.267052	0.687597	-0.090796	-0.128575	0.708826
682	-0.317111	-2.288483	7.124416	-0.734007	0.312808	-0.414375	-0.010092	0.381802	-1.265779	0.692862	-0.104200	-0.135432	0.700531
683	-0.792022	-2.743423	9.616243	-0.695530	0.157440	-0.337386	-0.003970	0.394367	-1.265585	0.696531	-0.115107	-0.143534	0.693537
684	-1.084980	-3.064311	9.193316	-0.165502	-0.098453	-0.344346	-0.004928	0.408222	-1.266465	0.700658	-0.115016	-0.148011	0.688435
685	-1.483312	-3.292430	8.980654	-0.075398	-0.281697	-0.311539	-0.010311	0.412251	-1.268268	0.704022	-0.111363	-0.153441	0.684402
686	-1.779534	-3.518683	8.889037	-0.103907	-0.324723	-0.092576	-0.019415	0.433439	-1.267628	0.704069	-0.108055	-0.159662	0.683461
687	-1.629931	-4.173694	9.158491	-0.203369	-0.324735	0.161715	-0.029650	0.438240	-1.268157	0.700540	-0.107261	-0.166259	0.685636
688	-1.531229	-4.839261	10.121999	-0.290139	-0.187328	0.401007	-0.038671	0.431117	-1.267880	0.693747	-0.110037	-0.172021	0.690663
689	-0.076197	-4.300659	10.853300	0.111812	0.167078	0.809084	-0.035795	0.433546	-1.268235	0.683534	-0.113936	-0.165854	0.701635
690	-0.276575	-3.467085	9.444980	0.523317	0.324152	0.493154	-0.027883	0.416476	-1.266474	0.678767	-0.112899	-0.152966	0.709317
691	0.854477	-3.815576	8.630339	0.183329	0.217175	0.569871	-0.023145	0.409187	-1.266492	0.671952	-0.115575	-0.145615	0.716881
692	2.228569	-3.664323	9.672543	0.057632	0.224396	0.994433	-0.012390	0.405592	-1.264869	0.658312	-0.120834	-0.139474	0.729775
693	1.144626	-3.577249	9.176543	0.548159	-0.508466	0.089767	-0.017843	0.388565	-1.263884	0.657028	-0.106642	-0.137553	0.733499
694	1.690769	-3.402390	8.289469	0.360564	-0.575099	0.635008	-0.034837	0.374769	-1.265984	0.646793	-0.095150	-0.138464	0.743931
695	2.502180	-2.965308	8.660038	0.070395	-0.788561	0.541466	-0.056565	0.366697	-1.265992	0.636694	-0.084056	-0.146327	0.752425
696	2.456396	-2.563200	8.978098	-0.124157	-0.680840	0.362063	-0.080433	0.373303	-1.265511	0.628988	-0.076396	-0.156256	0.757708
697	2.621484	-2.774163	9.278542	0.077933	-0.554885	0.230937	-0.098546	0.372305	-1.267165	0.623885	-0.067627	-0.161564	0.761638
698	1.589311	-2.831846	8.149853	0.093192	-0.518963	0.074105	-0.112946	0.366531	-1.266253	0.621207	-0.058754	-0.166527	0.763492
699	1.516793	-2.876792	8.687068	-0.383214	-0.424910	0.135104	-0.127382	0.372925	-1.265754	0.617269	-0.057332	-0.177400	0.764344
700	1.404668	-3.531616	9.709009	-0.212840	-0.507327	0.075020	-0.139469	0.382865	-1.265568	0.614093	-0.052432	-0.186835	0.765005
701	0.543184	-2.865308	8.892967	0.049892	-0.590163	0.132076	-0.155462	0.384066	-1.266012	0.609933	-0.043168	-0.193050	0.767365
702	2.049175	-1.639008	8.621864	-0.053889	-0.198458	0.512268	-0.167783	0.384329	-1.265332	0.601231	-0.042709	-0.195862	0.773521
703	3.281469	-2.830156	9.222198	0.026194	0.043392	0.183185	-0.169493	0.385947	-1.261809	0.598624	-0.043556	-0.194671	0.775793
704	2.309388	-1.906028	9.539189	-0.026652	0.105450	-0.188613	-0.167403	0.388238	-1.261362	0.601920	-0.044724	-0.194004	0.773340
705	1.955012	-3.160054	9.092535	-0.017963	0.188196	-0.225931	-0.162681	0.387223	-1.263971	0.606163	-0.046690	-0.192090	0.770382
706	1.476244	-2.724575	9.084188	-0.200334	0.364831	-0.241199	-0.150511	0.393740	-1.264966	0.611058	-0.053760	-0.190989	0.766317
707	2.194609	-3.364342	10.015974	0.200155	0.709929	-0.250266	-0.134668	0.399349	-1.266165	0.617792	-0.060925	-0.179355	0.763186
708	1.605732	-3.685921	7.954635	0.396272	0.442738	-0.456275	-0.121007	0.388480	-1.263477	0.626729	-0.061087	-0.168394	0.758368
709	0.333041	-4.339873	9.759242	-0.984069	0.017533	-0.777793	-0.115411	0.402355	-1.265626	0.637221	-0.070799	-0.183883	0.745066
710	0.093604	-6.373104	11.630019	-0.308370	0.089662	-0.083770	-0.115490	0.429477	-1.267425	0.638372	-0.075712	-0.187467	0.742701
711	2.795952	-1.824346	9.912100	-0.130403	0.664968	0.018745	-0.101328	0.427242	-1.268321	0.640374	-0.087080	-0.180755	0.741394
712	2.762966	-3.223069	9.045598	0.524440	0.570423	-0.250249	-0.083227	0.422273	-1.268285	0.646940	-0.087847	-0.166111	0.739026
713	2.371356	-4.317667	7.790354	0.188268	0.515987	-0.539700	-0.072853	0.415405	-1.268222	0.656832	-0.090893	-0.157599	0.731760
714	1.098487	-4.615009	7.955707	-0.457367	0.561967	-0.753322	-0.058999	0.428770	-1.268224	0.668636	-0.102674	-0.158268	0.719260
715	0.344457	-4.121346	8.617167	-0.149627	0.406957	-0.780626	-0.045135	0.438376	-1.267016	0.680665	-0.107751	-0.156629	0.707497
716	-0.336108	-3.730596	10.407993	-0.360250	0.745236	-0.725102	-0.024711	0.445601	-1.264764	0.692319	-0.120849	-0.153129	0.694724
717	1.603765	-4.001354	9.174746	0.077871	0.544896	-0.380605	-0.005589	0.449505	-1.261007	0.699334	-0.125882	-0.145480	0.688419
718	0.185487	-3.990782	8.206978	-0.174881	0.533917	-0.890363	0.006833	0.459470	-1.262030	0.712549	-0.133009	-0.142654	0.673967
719	-1.534727	-4.082729	7.654300	-0.433028	0.452365	-0.670279	0.018580	0.475707	-1.258597	0.721575	-0.143169	-0.143832	0.661925
720	-1.859061	-3.736597	8.414290	-0.622531	0.367006	-0.195746	0.029790	0.496385	-1.255549	0.723353	-0.156381	-0.147347	0.656197
721	-0.448854	-3.781345	8.912761	-0.255905	0.123792	-0.118674	0.038412	0.505517	-1.252571	0.724495	-0.161279	-0.149212	0.653323
722	-1.321061	-3.088550	7.937348	-0.225199	-0.220298	-0.147115	0.037080	0.512873	-1.252722	0.725039	-0.161177	-0.155837	0.651195
723	-1.586418	-3.476746	8.923697	-0.278579	-0.302036	0.083874	0.027214	0.525402	-1.253143	0.722196	-0.161547	-0.163360	0.652418
724	-1.256507	-4.096958	8.964970	0.036729	-0.410532	0.121252	0.017514	0.525948	-1.255406	0.719370	-0.156003	-0.168436	0.655590
725	-1.649287	-4.084585	9.727784	-0.247688	-0.375411	0.329295	0.007027	0.527065	-1.257641	0.713174	-0.155857	-0.175697	0.660472
726	-0.298753	-3.205678	10.207830	0.363420	-0.105271	0.405090	-0.002133	0.522041	-1.258492	0.708528	-0.150646	-0.171151	0.667833
727	0.919529	-3.249236	9.018118	0.283630	0.283627	-0.245360	0.001316	0.508176	-1.259766	0.713821	-0.149614	-0.163682	0.664292
728	0.171288	-5.449574	9.839664	0.460609	0.333339	-0.255744	0.014170	0.504824	-1.258823	0.719624	-0.146567	-0.153583	0.661114
729	-0.831737	-3.776072	9.695186	-0.017213	0.688286	0.038697	0.030437	0.499116	-1.254807	0.721341	-0.156106	-0.143357	0.659353
730	0.249323	-6.181056	10.747682	0.750532	0.128794	-0.297704	0.044090	0.491623	-1.254800	0.727875	-0.146052	-0.132539	0.656735
731	0.793031	-4.719975	8.775033	0.818582	-0.173024	0.137181	0.041410	0.467153	-1.257534	0.728089	-0.132293	-0.123576	0.661146
732	1.121592	-3.743271	7.735644	0.453997	-0.514668	0.452916	0.033474	0.447516	-1.260984	0.721940	-0.119930	-0.123875	0.670131
733	1.299819	-3.543423	7.891227	0.294508	-0.680898	0.936661	0.013727	0.433130	-1.264931	0.708326	-0.108864	-0.127293	0.685726
734	2.982455	-2.990978	8.660696	0.185075	-0.684557	1.052582	-0.003537	0.421180	-1.269095	0.692326	-0.099450	-0.132141	0.702377
735	3.667650	-2.614485	8.577797	0.147394	-0.669499	0.576761	-0.024214	0.411083	-1.272365	0.682592	-0.089304	-0.138206	0.712034
736	3.267753	-2.417895	8.251173	-0.047990	-0.529336	0.234110	-0.044653	0.408658	-1.273005	0.677679	-0.083014	-0.145707	0.715982
737	2.174904	-2.389163	8.402743	-0.209656	-0.399931	-0.058848	-0.056984	0.412559	-1.274335	0.676821	-0.079577	-0.154380	0.715366
738	1.732807	-2.950496	9.105798	-0.285617	-0.332747	-0.033798	-0.067753	0.420260	-1.274235	0.675817	-0.078528	-0.163037	0.714509
739	1.042356	-2.550382	9.360773	-0.159324	-0.291531	-0.004719	-0.075113	0.427055	-1.274070	0.674506	-0.076087	-0.169413	0.714529
740	0.496737	-2.696233	9.063549	-0.061325	-0.274628	0.206240	-0.084299	0.431023	-1.275433	0.670529	-0.073638	-0.173696	0.717494
741	1.335856	-2.651909	8.821815	-0.147924	-0.244132	0.455294	-0.091387	0.435101	-1.277614	0.662763	-0.073302	-0.178520	0.723535
742	1.169513	-2.577179	9.559820	-0.143915	-0.195749	0.513981	-0.098215	0.439266	-1.277803	0.654366	-0.074154	-0.182453	0.730080
743	0.908285	-2.844051	9.551412	0.093626	-0.117490	0.665589	-0.100701	0.437929	-1.277286	0.644213	-0.073251	-0.181667	0.739338
744	1.582861	-3.093914	9.821883	0.267775	-0.007582	0.633099	-0.102252	0.430530	-1.278431	0.635137	-0.071924	-0.176883	0.748425
745	3.081821	-3.265807	9.233799	0.022706	0.056136	0.384888	-0.098827	0.424469	-1.276537	0.629454	-0.073369	-0.175370	0.753426
746	1.780532	-4.546476	11.066322	-0.497727	-0.339705	-0.183025	-0.105421	0.438632	-1.279202	0.630241	-0.073815	-0.187418	0.749814
747	2.915076	-4.244449	10.095258	0.189446	-0.002446	-0.209009	-0.108968	0.441460	-1.278541	0.633445	-0.070086	-0.185078	0.748052
748	3.427240	-3.475652	8.338653	0.312366	0.400493	-0.425400	-0.103448	0.436079	-1.278242	0.641660	-0.070482	-0.175932	0.743204
749	1.539921	-4.958989	7.461624	0.142925	0.273922	-0.836457	-0.092952	0.432222	-1.277023	0.654863	-0.069193	-0.171727	0.732718
750	0.522216	-4.890031	7.877527	-0.289400	0.397402	-0.802332	-0.082746	0.438389	-1.278936	0.667472	-0.075984	-0.171863	0.720535
751	1.315059	-4.817245	9.273124	-0.422862	0.565293	-0.227236	-0.063642	0.448719	-1.278297	0.671688	-0.088505	-0.171059	0.715361
752	2.039788	-4.391432	9.744607	-0.078933	0.481481	-0.385132	-0.047551	0.458840	-1.277630	0.678646	-0.095072	-0.166413	0.709018
753	0.798767	-4.297562	8.656501	0.067465	0.505869	-0.534515	-0.035645	0.465718	-1.275955	0.687662	-0.099072	-0.159951	0.701229
754	0.089257	-4.038653	8.122559	-0.040257	0.572614	-0.396352	-0.020190	0.469043	-1.273503	0.694895	-0.106321	-0.153436	0.694460
755	0.655689	-3.955524	8.476249	-0.126113	0.521452	-0.224689	-0.004217	0.474581	-1.271652	0.699029	-0.114224	-0.148763	0.690059
756	0.680582	-3.930762	8.842645	-0.156111	0.429511	-0.399550	0.011250	0.473882	-1.268397	0.705407	-0.121080	-0.145842	0.682986
757	0.030838	-3.954715	8.567780	-0.275932	0.351230	-0.440944	0.022234	0.482299	-1.266663	0.711480	-0.128118	-0.146062	0.675313
758	0.101889	-3.577184	8.899238	-0.270251	0.299314	-0.496111	0.028999	0.498970	-1.265285	0.718310	-0.134493	-0.146738	0.666642
759	0.134360	-3.688608	9.267063	-0.174074	0.324657	-0.622001	0.034863	0.508551	-1.262628	0.726798	-0.139148	-0.146364	0.656491
760	-0.002776	-3.642571	9.098852	-0.176212	0.295865	-0.681393	0.043089	0.519208	-1.259331	0.736049	-0.143532	-0.146281	0.645161
761	-0.080830	-4.025079	8.820165	-0.036655	0.257982	-0.756304	0.048830	0.528148	-1.257122	0.746187	-0.144870	-0.145374	0.633312
762	-0.363409	-3.984114	8.599396	-0.111974	0.205277	-0.808973	0.050898	0.538141	-1.254970	0.756632	-0.146723	-0.146074	0.620196
763	-0.313542	-3.963730	9.173569	-0.179357	0.179575	-0.583050	0.054014	0.548137	-1.254026	0.763677	-0.149714	-0.147481	0.610436
764	-0.730974	-3.697126	8.340469	0.093135	-0.035255	-0.577281	0.052033	0.553302	-1.254372	0.770896	-0.146109	-0.148620	0.601899
765	-0.085388	-4.348016	8.406100	-0.107693	-0.099316	-0.211544	0.047435	0.556434	-1.253822	0.772747	-0.145794	-0.152196	0.598700
766	0.838735	-4.947623	9.529215	-0.410053	0.082562	-0.116053	0.043857	0.569482	-1.252838	0.773186	-0.152716	-0.156190	0.595370
767	0.384437	-4.387823	10.382282	-0.105790	0.306266	-0.285123	0.049860	0.578384	-1.249173	0.777118	-0.156967	-0.153705	0.589766
768	0.460185	-4.131815	8.365854	0.396974	0.266710	-0.241342	0.056291	0.575563	-1.246944	0.782028	-0.153152	-0.145649	0.586313
769	0.937869	-4.625643	7.662222	0.048780	0.153932	-0.329863	0.059055	0.571629	-1.246834	0.786395	-0.153114	-0.143830	0.580906
770	0.581941	-4.549435	8.988856	-0.371494	0.171643	-0.398214	0.062952	0.583634	-1.243844	0.790384	-0.159760	-0.146675	0.572936
771	0.358530	-4.657781	9.680765	0.040229	0.192531	-0.310997	0.067135	0.587419	-1.244303	0.794548	-0.160321	-0.144314	0.567595
772	0.757091	-4.767169	8.601172	0.285741	0.186444	-0.268772	0.071871	0.581796	-1.244800	0.799123	-0.157090	-0.138971	0.563394
773	1.114932	-4.403913	8.354300	0.083608	0.127616	-0.259261	0.071732	0.584555	-1.244446	0.802557	-0.156381	-0.137002	0.559177
774	1.095589	-4.142118	8.486508	0.008309	0.051151	-0.284750	0.072766	0.589320	-1.242315	0.805986	-0.156010	-0.136986	0.554330
775	0.878590	-4.405737	8.693629	-0.017758	0.016367	-0.325668	0.071712	0.591159	-1.243175	0.809460	-0.155483	-0.138174	0.549097
776	0.598681	-4.209355	8.765388	0.004672	0.002374	-0.292041	0.070410	0.588474	-1.245370	0.812759	-0.154597	-0.139002	0.544243
777	0.655773	-4.174352	8.651354	0.050666	0.011752	-0.260021	0.068829	0.591151	-1.246064	0.815660	-0.153090	-0.139307	0.540236
778	0.626650	-4.140879	8.847558	0.025136	-0.006457	-0.251376	0.067507	0.595212	-1.247116	0.818519	-0.151885	-0.139919	0.536078
779	0.636724	-4.126110	9.061953	0.057093	0.014672	-0.231699	0.065538	0.596118	-1.248526	0.821108	-0.150386	-0.140007	0.532507
780	0.861834	-4.262818	8.894200	0.106621	0.051356	-0.259640	0.064880	0.596955	-1.248226	0.824417	-0.148430	-0.138819	0.528237
781	1.095033	-4.178497	8.847772	0.121155	0.063911	-0.330294	0.063841	0.593658	-1.248053	0.828317	-0.146119	-0.137717	0.523044
782	1.818047	-3.886274	8.699281	0.182685	0.141045	-0.262584	0.066471	0.590849	-1.248703	0.832035	-0.143812	-0.134254	0.518664
783	2.136792	-3.589234	8.697192	0.305924	0.226337	-0.145036	0.068708	0.588350	-1.250401	0.834851	-0.140533	-0.128067	0.516598
784	1.689300	-4.325392	9.656512	0.111722	0.113339	-0.172785	0.071869	0.583005	-1.249411	0.837260	-0.139355	-0.125537	0.513630
785	0.939854	-3.261384	9.235606	0.039886	-0.228769	-0.171532	0.067937	0.583329	-1.253738	0.838380	-0.135731	-0.129804	0.511710
786	0.604075	-3.449522	9.135269	0.074081	-0.240610	0.030154	0.060877	0.576979	-1.253061	0.837676	-0.132066	-0.133028	0.512993
787	0.541317	-3.001657	8.971123	0.370731	0.000818	0.220053	0.059060	0.571033	-1.257213	0.836217	-0.126281	-0.128955	0.517847
788	-0.762099	-4.899188	7.770972	0.430551	0.284870	0.397499	0.062897	0.559351	-1.257758	0.833868	-0.123002	-0.118755	0.524815
789	-1.249852	-1.917860	7.189604	-0.246064	-0.430160	0.532253	0.060548	0.555897	-1.261559	0.826489	-0.123837	-0.127397	0.534182
790	4.056737	-1.932902	10.255017	-0.740910	0.106473	0.539969	0.064197	0.562894	-1.256864	0.819011	-0.138524	-0.132235	0.540875
791	-0.073734	-3.483335	12.185687	0.164775	0.201360	-0.263707	0.071134	0.566312	-1.256039	0.822709	-0.137133	-0.128138	0.536586
792	-2.266728	-3.537977	9.473845	0.038153	0.229682	-0.022905	0.079135	0.564707	-1.254188	0.823701	-0.138877	-0.124035	0.535579
793	-0.034814	-2.487892	8.550057	0.115028	0.237636	0.334044	0.081892	0.562791	-1.251624	0.820959	-0.140276	-0.118068	0.540749
794	0.838965	-2.588477	9.160048	-0.408285	0.209359	-0.028685	0.091315	0.567894	-1.248383	0.820591	-0.149123	-0.119160	0.538696
795	-0.714324	-2.728324	8.990705	0.020295	0.148145	-0.179443	0.094179	0.574417	-1.246350	0.822902	-0.149855	-0.117114	0.535407
796	-1.048035	-3.016100	7.382176	-0.045802	-0.053778	-0.093295	0.097479	0.566619	-1.247032	0.823690	-0.149778	-0.118794	0.533845
797	-0.942143	-2.868475	8.087070	-0.648223	-0.082822	0.013326	0.093380	0.578859	-1.246466	0.821362	-0.159565	-0.127000	0.532705
798	-1.118163	-3.881111	10.399747	-0.478108	-0.168714	0.094670	0.091227	0.597537	-1.245321	0.818369	-0.165809	-0.134591	0.533540
799	-1.644115	-5.201304	10.446516	-0.099091	-0.207401	-0.082804	0.082823	0.602300	-1.245872	0.818446	-0.165083	-0.139150	0.532476
800	-0.235336	-4.593030	12.314248	0.095170	0.196544	0.660869	0.087538	0.603204	-1.241647	0.812198	-0.167395	-0.132761	0.542852
801	2.200783	-2.723967	9.106583	0.731797	0.309673	0.298813	0.097816	0.585773	-1.244970	0.812181	-0.159617	-0.118626	0.548463
802	2.617795	-3.405916	7.184715	0.443965	0.309902	-0.241394	0.110447	0.570013	-1.245081	0.816957	-0.155179	-0.109515	0.544525
803	1.056708	-3.888053	7.754166	-0.306643	0.146372	-0.504364	0.110836	0.571859	-1.247683	0.821760	-0.160559	-0.112026	0.535146
804	-0.095310	-4.799547	9.316530	-0.348863	0.165874	-0.302549	0.114854	0.586551	-1.241421	0.824244	-0.167341	-0.114028	0.528788
805	-0.106387	-4.464787	9.458068	0.138714	-0.071491	-0.100983	0.114711	0.591027	-1.243669	0.825615	-0.164013	-0.114079	0.527680
806	1.463465	-4.378168	8.398494	0.190086	-0.093962	-0.106593	0.111557	0.593595	-1.244083	0.827263	-0.159616	-0.113975	0.526468
807	1.086405	-3.865551	8.859587	-0.066605	-0.116840	-0.240106	0.105516	0.597344	-1.244959	0.829266	-0.158841	-0.117468	0.522770
808	0.870511	-3.816045	9.093260	0.022896	-0.117425	-0.222108	0.103563	0.592684	-1.244685	0.831470	-0.156685	-0.119892	0.519359
809	1.197784	-3.848958	8.939894	0.072647	-0.017715	-0.281498	0.099100	0.594732	-1.245234	0.834509	-0.154479	-0.120456	0.514997
810	0.947162	-3.715186	8.683304	0.027061	0.021937	-0.319347	0.098312	0.595461	-1.246131	0.837992	-0.153451	-0.120814	0.509536
811	0.750016	-3.854643	9.056161	0.006082	0.021457	-0.343246	0.095143	0.603453	-1.248101	0.841473	-0.152584	-0.121614	0.503836
812	0.422513	-3.870317	8.829627	0.079564	0.010225	-0.332400	0.094089	0.605431	-1.248956	0.845151	-0.150509	-0.121669	0.498261
813	0.133494	-4.222658	8.688642	-0.031168	-0.094220	-0.246695	0.091858	0.606021	-1.248381	0.847219	-0.149390	-0.124467	0.494379
814	0.474565	-3.798980	8.883634	-0.035800	-0.064932	-0.136993	0.089494	0.607605	-1.248835	0.848392	-0.148991	-0.126344	0.492006
815	1.229665	-3.775585	8.757408	0.050079	0.033581	-0.134489	0.086610	0.607531	-1.248804	0.849886	-0.148028	-0.125849	0.489841
816	2.150248	-3.200585	9.274691	0.069654	0.075365	-0.088427	0.089233	0.607497	-1.249898	0.851198	-0.147328	-0.124173	0.488197
817	2.467487	-3.301616	9.350166	0.098468	0.098561	-0.152793	0.091729	0.605808	-1.251042	0.853111	-0.146005	-0.122253	0.485735
818	1.516135	-2.954787	9.515713	0.070389	-0.123688	-0.489178	0.092517	0.605400	-1.252127	0.857763	-0.142364	-0.125133	0.477824
819	0.724022	-3.182977	7.370415	-0.235205	-0.029685	-0.480460	0.086475	0.609596	-1.254449	0.861450	-0.144638	-0.129536	0.469259
820	0.011599	-3.622803	9.939085	-0.401600	0.141135	0.249590	0.085224	0.633085	-1.246920	0.858283	-0.153481	-0.130186	0.472066
821	0.905932	-4.839559	10.006989	0.218604	-0.219725	-0.188541	0.081932	0.637850	-1.246599	0.860046	-0.146940	-0.132712	0.470230
822	-0.043697	-2.847643	8.831846	0.428466	-0.275893	0.033013	0.074366	0.626927	-1.251472	0.860284	-0.137031	-0.133350	0.472601
823	-0.071966	-4.367565	8.693227	0.229985	-0.051844	0.431732	0.072167	0.616773	-1.252565	0.856591	-0.133586	-0.131045	0.480868
824	2.666955	-3.914957	8.788285	0.230526	-0.022943	0.277467	0.075084	0.605995	-1.255595	0.854490	-0.130104	-0.128512	0.486215
825	1.841601	-3.631417	8.556253	-0.148815	-0.081220	-0.086393	0.074040	0.604664	-1.256821	0.854624	-0.131445	-0.131833	0.484727
826	-0.361593	-3.829064	9.383039	-0.029464	-0.044422	-0.100340	0.066957	0.605657	-1.256975	0.855431	-0.131217	-0.133178	0.482994
827	0.195887	-3.930661	8.804045	0.101923	-0.023432	0.175050	0.069854	0.601340	-1.258472	0.853871	-0.129623	-0.132317	0.486410
828	1.525492	-3.790043	8.733068	-0.186151	-0.015405	0.043058	0.069065	0.602313	-1.257901	0.852965	-0.132731	-0.134312	0.486615
829	1.406623	-3.360128	9.101626	-0.108123	0.092225	0.104108	0.071153	0.605557	-1.256760	0.851826	-0.135646	-0.133728	0.487964
830	1.133742	-3.680547	9.668468	0.142226	-0.030390	0.042283	0.070897	0.603365	-1.257358	0.851753	-0.133004	-0.132777	0.489077
831	1.058664	-3.701422	8.780652	0.220654	-0.077505	0.031657	0.067516	0.593802	-1.258949	0.851732	-0.128467	-0.132071	0.490515
832	1.054671	-3.512184	8.711714	-0.048386	-0.006293	0.008278	0.068568	0.592652	-1.258068	0.851550	-0.129217	-0.132666	0.490474
833	0.935802	-3.577413	9.021432	-0.067969	-0.016654	0.132827	0.068828	0.593952	-1.260819	0.849941	-0.130474	-0.133490	0.492704
834	1.304975	-3.614399	9.066731	0.010598	0.017206	0.229574	0.070669	0.591957	-1.259973	0.847772	-0.131037	-0.132530	0.496535
835	1.006989	-3.668301	9.505644	0.032582	0.026505	0.148424	0.074481	0.588848	-1.260779	0.846364	-0.131051	-0.131591	0.499177
836	0.684247	-3.615968	8.915330	0.192001	0.064337	0.253570	0.075381	0.595061	-1.261390	0.844526	-0.129072	-0.127953	0.503730
837	1.209726	-3.688935	9.124539	0.056655	0.053976	0.196381	0.079861	0.587364	-1.261685	0.842737	-0.129086	-0.126189	0.507157
838	1.316305	-3.118994	9.645767	0.022298	-0.022819	-0.016457	0.081173	0.587182	-1.261041	0.842939	-0.128399	-0.126425	0.506937
839	0.902228	-3.320724	9.218223	0.045814	-0.093319	0.036320	0.078295	0.585036	-1.261076	0.842357	-0.126667	-0.127673	0.508025
840	1.014714	-3.410941	8.974463	-0.009255	-0.102086	-0.059404	0.076195	0.585954	-1.262883	0.842715	-0.125597	-0.129672	0.507190
841	0.830856	-3.632695	9.199133	-0.148561	-0.017380	-0.152967	0.076872	0.578133	-1.259949	0.843748	-0.127432	-0.132086	0.504384
842	0.787277	-3.652916	9.082426	-0.012612	-0.006410	-0.118863	0.076731	0.581459	-1.260241	0.844933	-0.127229	-0.132660	0.502297
843	0.887276	-3.568581	9.055977	-0.123071	0.048504	-0.219667	0.075536	0.586414	-1.258078	0.846857	-0.129138	-0.133854	0.498237
844	0.588783	-3.637083	9.242280	-0.025312	0.025259	-0.109820	0.073416	0.593439	-1.254910	0.847995	-0.129490	-0.133996	0.496167
845	0.755386	-3.680225	8.785627	-0.024433	0.038548	-0.071741	0.072624	0.595373	-1.254043	0.848669	-0.130054	-0.133967	0.494874
846	0.537439	-3.761817	9.075582	-0.061960	0.017239	-0.086095	0.070373	0.602245	-1.250081	0.849452	-0.131013	-0.134545	0.493117
847	0.576288	-3.768395	9.059977	-0.038615	0.030721	-0.047928	0.069181	0.606062	-1.246493	0.849840	-0.131845	-0.134697	0.492184
848	0.677004	-3.698596	9.168435	-0.009294	0.023559	-0.035533	0.067599	0.608488	-1.242147	0.850285	-0.132110	-0.134512	0.491394
849	0.646565	-3.645761	9.070834	0.024912	0.014106	-0.037247	0.065504	0.607633	-1.245073	0.850699	-0.131754	-0.134270	0.490840
850	0.593863	-3.656413	9.194447	0.009531	-0.009057	-0.004724	0.065760	0.609843	-1.245271	0.850816	-0.131464	-0.134370	0.490687
851	0.622745	-3.685040	8.952471	0.060916	-0.020021	0.024542	0.065764	0.609170	-1.252201	0.850635	-0.130356	-0.134166	0.491352
852	0.814115	-3.666995	9.052068	-0.001980	-0.006264	0.022620	0.064981	0.608112	-1.253554	0.850467	-0.130365	-0.134259	0.491616
853	0.955726	-3.601321	9.041477	0.027775	-0.001574	-0.012654	0.067607	0.606796	-1.252961	0.850614	-0.129913	-0.134159	0.491508
854	0.912505	-3.640953	8.915301	-0.015087	0.019499	-0.088670	0.066819	0.607363	-1.252801	0.851579	-0.130101	-0.134230	0.489764
855	0.628080	-3.694642	9.046569	-0.050509	0.037424	-0.107170	0.066552	0.609014	-1.252214	0.852554	-0.131130	-0.134468	0.487724
856	0.591731	-3.683158	9.117569	-0.038357	0.017640	-0.093992	0.069034	0.612144	-1.252542	0.853503	-0.131684	-0.134810	0.485817
857	0.637382	-3.675056	9.046706	-0.031232	-0.001741	-0.026912	0.068109	0.614348	-1.251267	0.853645	-0.132246	-0.135292	0.485281
858	0.685273	-3.635345	9.117671	-0.031492	0.005112	-0.016274	0.067848	0.614284	-1.254321	0.853815	-0.132768	-0.135577	0.484758
859	0.686096	-3.688736	9.041084	-0.020961	0.006713	-0.005618	0.068893	0.615672	-1.255618	0.853806	-0.133315	-0.135739	0.484579
860	0.766340	-3.575627	9.078794	-0.025715	-0.006770	0.034925	0.068635	0.614261	-1.254065	0.853465	-0.133763	-0.136033	0.484974
861	0.839531	-3.603427	9.061996	-0.036387	-0.010280	0.029550	0.067317	0.616176	-1.251864	0.853030	-0.134509	-0.136529	0.485393
862	0.877954	-3.602741	8.957273	-0.046374	0.011628	0.003131	0.067838	0.617263	-1.251570	0.852989	-0.135402	-0.136796	0.485143
863	0.854620	-3.622565	9.115550	-0.079184	-0.004953	0.015301	0.069538	0.618700	-1.249552	0.852590	-0.136892	-0.137647	0.485184
864	0.739156	-3.678066	9.030598	-0.052034	-0.015229	0.008278	0.069005	0.621468	-1.249192	0.852413	-0.137636	-0.138410	0.485069
865	0.762944	-3.643646	9.108083	-0.051223	-0.013470	0.045414	0.067952	0.623173	-1.250189	0.851777	-0.138657	-0.139036	0.485715
866	0.816210	-3.647538	9.071239	-0.041303	-0.019563	0.043628	0.068481	0.621534	-1.251575	0.851264	-0.139272	-0.139672	0.486256
867	0.891435	-3.655883	9.054357	-0.035960	-0.020504	0.011796	0.067289	0.625698	-1.251165	0.850978	-0.139868	-0.140355	0.486388
868	0.822883	-3.754221	8.975980	-0.022891	-0.012898	-0.004007	0.067943	0.625933	-1.249969	0.851012	-0.140106	-0.140826	0.486124
869	0.704259	-3.897159	8.872337	-0.080140	-0.034332	-0.020203	0.066894	0.626232	-1.249948	0.850875	-0.141244	-0.142252	0.485620
870	0.660312	-3.825104	9.221826	-0.012868	-0.025921	0.022496	0.066358	0.630103	-1.249421	0.850632	-0.141258	-0.142775	0.485887
871	0.853050	-3.821643	8.895586	0.041960	-0.034391	0.024347	0.067282	0.628037	-1.250692	0.850409	-0.140454	-0.142875	0.486481
872	0.932152	-3.890588	8.956294	0.016036	-0.037094	0.017160	0.065575	0.629069	-1.251836	0.850266	-0.139853	-0.143322	0.486772
873	0.935400	-3.825006	8.864444	-0.007559	-0.024199	0.026892	0.064395	0.628942	-1.251162	0.849905	-0.140003	-0.143725	0.487241
874	0.979002	-3.824215	8.865776	-0.044173	-0.018928	0.017077	0.063340	0.630920	-1.252018	0.849629	-0.140597	-0.144454	0.487336
875	0.985867	-3.926031	8.861941	-0.041428	-0.020640	0.015309	0.064388	0.631161	-1.251491	0.849290	-0.141327	-0.145162	0.487504
876	1.095129	-3.841543	8.700999	-0.078793	0.000693	0.002928	0.064386	0.631969	-1.250535	0.849101	-0.142657	-0.145937	0.487216
877	0.949092	-3.997066	9.044259	-0.137046	0.004866	-0.006039	0.063323	0.636386	-1.249188	0.848760	-0.145198	-0.147210	0.486675
878	1.072334	-3.975409	9.076757	-0.029513	0.021239	-0.019771	0.065413	0.639071	-1.247799	0.848988	-0.145824	-0.147221	0.486087
879	1.260600	-4.081635	8.939101	0.088012	0.039521	-0.068746	0.066988	0.638892	-1.247921	0.849999	-0.144687	-0.145913	0.485053
880	1.351309	-4.077606	8.532712	-0.000047	0.011381	-0.111649	0.065419	0.637566	-1.248875	0.851173	-0.144449	-0.146069	0.483014
881	1.885821	-4.070282	9.040027	-0.116370	0.014553	-0.205835	0.064879	0.642558	-1.248977	0.852805	-0.146117	-0.147611	0.479150
882	1.730471	-3.602254	8.839192	-0.102004	0.000368	-0.274820	0.062764	0.648413	-1.249034	0.855190	-0.147026	-0.149408	0.474037
883	1.075086	-3.604395	9.218616	-0.139947	-0.000000	-0.202312	0.061310	0.652299	-1.248230	0.856629	-0.148918	-0.151417	0.470194
884	1.702743	-3.605140	9.247505	0.024706	0.014844	-0.097518	0.059989	0.655529	-1.249176	0.857736	-0.148323	-0.151242	0.468418
885	1.900957	-3.380702	8.982342	-0.001923	0.076832	-0.167977	0.060114	0.657563	-1.247519	0.859468	-0.148600	-0.150562	0.465365
886	1.314921	-3.512688	9.018305	0.060497	0.115613	-0.206300	0.060503	0.658456	-1.244572	0.861995	-0.148003	-0.148640	0.461483
887	0.549336	-3.793505	9.569733	0.160900	0.102056	-0.092743	0.061291	0.658276	-1.243523	0.863578	-0.145918	-0.145761	0.460103
888	0.327925	-4.496556	9.440686	0.248548	-0.053439	0.003867	0.064585	0.653171	-1.247310	0.864247	-0.141151	-0.144384	0.460767
889	0.789396	-3.954299	8.613217	0.279124	-0.154022	0.055376	0.059355	0.648369	-1.249793	0.864027	-0.135148	-0.144372	0.462979
890	2.850074	-3.392722	7.921309	0.361805	0.251238	0.095784	0.062406	0.636756	-1.252852	0.864898	-0.131481	-0.136436	0.464810
891	1.626697	-3.781344	8.606315	-0.010105	0.340717	-0.488034	0.070153	0.633172	-1.248802	0.870203	-0.133512	-0.132060	0.455501
892	-0.481250	-3.804875	10.005102	-0.334674	0.391960	-0.661573	0.073519	0.647819	-1.245720	0.876314	-0.141121	-0.130061	0.441863
893	0.207988	-3.794753	10.420875	0.001540	0.322590	-0.256215	0.081628	0.654578	-1.240949	0.879359	-0.143365	-0.125166	0.436471
894	0.801012	-3.570520	9.344728	0.229488	0.398754	-0.453161	0.088447	0.654666	-1.239430	0.885019	-0.141659	-0.117447	0.427646
895	0.403508	-3.446751	8.549416	0.032287	0.359392	-0.656384	0.094467	0.658934	-1.238566	0.891443	-0.142709	-0.112697	0.415046
896	-0.040992	-3.304355	8.334946	-0.160293	0.297533	-0.667012	0.098501	0.668951	-1.233114	0.897202	-0.146510	-0.110623	0.401653
897	-0.036688	-3.454716	8.747761	-0.229953	0.267693	-0.490610	0.099119	0.681274	-1.228480	0.900985	-0.151841	-0.109090	0.391498
898	0.040120	-3.579479	9.263689	-0.143979	0.232769	-0.414557	0.100402	0.690424	-1.224751	0.904327	-0.155330	-0.107297	0.382822
899	0.009340	-3.279090	9.087195	-0.130450	0.195002	-0.321045	0.103263	0.698336	-1.222939	0.906774	-0.158657	-0.105708	0.376051
900	-0.294491	-2.663279	8.837370	-0.338221	0.174922	-0.228066	0.104546	0.707597	-1.218011	0.907805	-0.165599	-0.105824	0.370498
901	0.164934	-2.261669	9.541572	-0.207278	0.149071	-0.286304	0.106344	0.719712	-1.211404	0.909568	-0.169967	-0.105476	0.364242
902	0.643856	-2.889018	8.386518	0.083162	0.036820	-0.394021	0.103049	0.725125	-1.209070	0.912861	-0.167880	-0.105542	0.356878
903	1.317679	-4.730894	10.635265	-0.245351	0.402661	-0.771222	0.099355	0.732049	-1.205886	0.918272	-0.173662	-0.102419	0.340776
904	0.117505	-3.806221	9.318315	-0.002174	0.383779	-0.575826	0.100632	0.743253	-1.201295	0.922978	-0.175116	-0.097378	0.328577
905	1.087177	-3.677041	8.752631	0.129803	0.507849	-0.440443	0.105602	0.747440	-1.195772	0.927256	-0.175262	-0.088594	0.318794
906	1.428386	-4.078651	8.381055	-0.061231	0.450677	-0.710217	0.107148	0.756167	-1.191926	0.932345	-0.177986	-0.083092	0.303562
907	0.706315	-3.790756	8.657569	-0.171595	0.475655	-0.752699	0.105799	0.768174	-1.183559	0.936944	-0.182871	-0.077902	0.287446
908	1.008340	-4.044935	9.085114	-0.075167	0.319271	-0.650910	0.106942	0.779517	-1.172717	0.940912	-0.185080	-0.074705	0.273584
909	0.583787	-3.977451	8.575796	0.043986	0.231270	-0.576734	0.102722	0.787120	-1.168443	0.944494	-0.184721	-0.072255	0.261894
910	0.109332	-3.976334	8.724888	-0.083308	0.145966	-0.407835	0.097194	0.793419	-1.166321	0.946581	-0.186459	-0.071428	0.253210
911	0.932854	-4.065666	9.602806	-0.070876	0.146598	-0.066736	0.094807	0.802307	-1.165747	0.946844	-0.188529	-0.069287	0.251281
912	1.313013	-4.260281	9.062392	0.225877	0.027564	-0.077238	0.095077	0.799838	-1.166891	0.948201	-0.184279	-0.067907	0.249689
913	1.075461	-3.861746	8.479300	0.033771	0.011296	-0.097345	0.093378	0.797924	-1.166135	0.948794	-0.183638	-0.067980	0.247883
914	1.015379	-4.139456	9.182312	-0.033993	0.030938	-0.051452	0.094544	0.802571	-1.164939	0.949030	-0.184357	-0.067755	0.246503
915	0.906777	-4.117207	8.692656	0.007171	-0.068245	-0.126185	0.091129	0.803964	-1.161933	0.949537	-0.183796	-0.069624	0.244441
916	0.505200	-4.136620	8.771936	-0.152348	-0.049409	-0.080506	0.084048	0.804085	-1.166366	0.949336	-0.186319	-0.071625	0.242727
917	0.523340	-4.294040	8.918083	-0.016859	-0.035199	0.038476	0.081941	0.806865	-1.164925	0.948982	-0.186635	-0.072385	0.243642
918	0.573724	-4.147497	8.918524	-0.068416	-0.050856	0.078864	0.082192	0.810524	-1.161889	0.948306	-0.187785	-0.073411	0.245077
919	0.782466	-4.165554	8.920251	-0.006292	-0.054664	0.110816	0.082453	0.810966	-1.163340	0.947595	-0.187922	-0.074230	0.247463
920	0.718523	-4.149745	8.720819	-0.066676	-0.056214	0.080577	0.082458	0.809155	-1.162733	0.946890	-0.189009	-0.075353	0.248991
921	0.619234	-4.224328	9.033615	-0.044783	-0.060169	0.068260	0.081399	0.812770	-1.162607	0.946220	-0.189796	-0.076640	0.250544
922	0.675652	-4.165071	8.859209	0.001362	-0.047219	0.027810	0.081403	0.811088	-1.161597	0.946043	-0.189559	-0.077451	0.251142
923	0.548364	-4.118850	8.741839	-0.054086	-0.045611	0.015298	0.080613	0.812052	-1.160627	0.945616	-0.190523	-0.078718	0.251626
924	0.500835	-4.143970	8.877753	-0.082772	-0.035118	0.012631	0.079295	0.814280	-1.160010	0.945205	-0.191913	-0.079784	0.251777
925	0.475625	-4.207527	8.932814	-0.054281	-0.024541	0.026056	0.078245	0.814442	-1.159993	0.944750	-0.193014	-0.080606	0.252379
926	0.443491	-4.171700	8.958032	-0.001331	-0.023398	-0.002056	0.076403	0.816393	-1.158848	0.944743	-0.192900	-0.081096	0.252337
927	0.521375	-4.085349	8.846654	-0.007027	-0.006013	0.012164	0.077460	0.813768	-1.160006	0.944570	-0.193183	-0.081375	0.252676
928	0.489580	-4.066505	8.872010	-0.026559	-0.004159	0.002396	0.077849	0.815562	-1.160219	0.944473	-0.193650	-0.081612	0.252606
929	0.480123	-4.076385	8.883828	-0.025353	-0.014489	-0.010926	0.077455	0.815570	-1.160214	0.944334	-0.194198	-0.082225	0.252506
930	0.480626	-4.090931	8.951342	-0.007492	-0.012691	-0.005555	0.076406	0.815282	-1.158617	0.944337	-0.194249	-0.082558	0.252347
931	0.479535	-4.061842	8.789839	-0.006495	-0.009065	-0.008178	0.075884	0.814753	-1.159159	0.944268	-0.194473	-0.082953	0.252303
932	0.498776	-4.034781	8.915375	-0.049695	-0.012956	-0.009231	0.075747	0.816396	-1.158309	0.944125	-0.195314	-0.083517	0.252004
933	0.499684	-4.076023	8.942187	-0.037158	-0.005826	-0.005608	0.076136	0.817753	-1.157606	0.943931	-0.196131	-0.083987	0.251938
934	0.504505	-4.075936	8.935114	-0.032461	-0.003834	-0.012655	0.075738	0.819096	-1.155433	0.943888	-0.196688	-0.084303	0.251560
935	0.508929	-4.054011	8.939898	-0.019587	-0.006072	0.010356	0.075475	0.819222	-1.154629	0.943686	-0.197191	-0.084616	0.251819
936	0.547258	-4.031471	8.943311	0.013029	-0.009133	0.001588	0.075740	0.818874	-1.157832	0.943741	-0.196887	-0.084747	0.251805
937	0.589161	-3.962762	8.835775	-0.015733	0.008363	0.003369	0.076263	0.819126	-1.157298	0.943618	-0.197366	-0.084790	0.251877
938	0.612303	-4.137088	8.924442	-0.010458	-0.004103	0.005958	0.076390	0.820799	-1.158044	0.943570	-0.197539	-0.084925	0.251877
939	0.544414	-4.123749	8.994460	0.000904	-0.008797	-0.016126	0.074816	0.820810	-1.156963	0.943583	-0.197578	-0.085281	0.251675
940	0.523219	-4.065904	8.786396	0.020005	-0.014612	0.009542	0.074033	0.819476	-1.158325	0.943620	-0.197130	-0.085446	0.251833
941	0.587013	-4.084149	8.923267	-0.021449	-0.009683	0.012079	0.074820	0.819447	-1.157803	0.943404	-0.197629	-0.085814	0.252125
942	0.657742	-4.116853	8.863110	0.027440	-0.008119	0.001621	0.074554	0.820828	-1.157491	0.943524	-0.197061	-0.085848	0.252109
943	0.640510	-4.102602	8.867287	-0.022645	0.003258	-0.008185	0.075342	0.820408	-1.158045	0.943429	-0.197607	-0.086058	0.251965
944	0.582568	-4.113362	8.865590	-0.013763	-0.007405	-0.005560	0.074031	0.820446	-1.158427	0.943421	-0.197807	-0.086317	0.251751
945	0.655441	-4.116890	8.901546	-0.003547	-0.005193	0.016571	0.073770	0.819608	-1.157786	0.943264	-0.197988	-0.086491	0.252138
946	0.659945	-4.111963	8.824633	-0.003057	-0.012711	-0.002924	0.072198	0.819205	-1.156718	0.943276	-0.197964	-0.086784	0.252008
947	0.675356	-4.133512	8.964857	-0.017796	-0.007824	0.010316	0.072459	0.819331	-1.156451	0.943090	-0.198383	-0.087105	0.252264
948	0.656080	-4.155718	8.858538	0.018343	-0.019796	0.003288	0.072062	0.820554	-1.155079	0.943148	-0.197932	-0.087397	0.252303
949	0.685260	-4.160042	8.864280	0.015016	-0.011603	-0.005517	0.071275	0.820607	-1.156663	0.943165	-0.197682	-0.087688	0.252333
950	0.654728	-4.092639	8.829141	0.000834	0.005298	-0.010753	0.071277	0.820061	-1.156946	0.943266	-0.197663	-0.087651	0.251982
951	0.636138	-4.136668	8.802428	-0.007793	0.013531	-0.023098	0.070366	0.818074	-1.159922	0.943327	-0.197936	-0.087651	0.251539
952	0.599122	-4.195572	8.984647	-0.007587	-0.001316	-0.033795	0.070497	0.817921	-1.159397	0.943497	-0.198002	-0.087874	0.250772
953	0.524519	-4.124127	8.830196	0.029762	0.002107	-0.015958	0.069573	0.820173	-1.160245	0.943653	-0.197522	-0.087864	0.250570
954	0.563486	-4.133129	8.836273	-0.006661	0.001411	-0.000171	0.069836	0.819894	-1.160390	0.943667	-0.197645	-0.087893	0.250408
955	0.640255	-4.092900	8.847952	-0.001200	-0.004673	-0.003748	0.068921	0.819086	-1.160405	0.943629	-0.197734	-0.088112	0.250405
956	0.648910	-4.160702	8.858356	0.000678	0.001609	-0.005469	0.069315	0.818506	-1.159630	0.943697	-0.197710	-0.088124	0.250162
957	0.606918	-4.113322	8.900200	0.000716	0.005227	-0.005359	0.070104	0.818666	-1.160113	0.943693	-0.197807	-0.088149	0.250090
958	0.591293	-4.065067	8.860849	-0.010659	0.002828	0.015810	0.070235	0.818303	-1.156405	0.943615	-0.198042	-0.088108	0.250215
959	0.592429	-4.113584	8.914198	-0.014314	0.011600	0.019392	0.071023	0.818000	-1.156025	0.943442	-0.198493	-0.087982	0.250554
960	0.609131	-4.103574	8.895381	0.014373	-0.002426	0.021157	0.071157	0.816904	-1.156593	0.943427	-0.198239	-0.087893	0.250843
961	0.669689	-4.102475	8.897231	-0.000138	0.004437	0.026446	0.071027	0.816949	-1.158450	0.943263	-0.198393	-0.087801	0.251367
962	0.664322	-4.078302	8.884851	0.010724	-0.002496	0.022900	0.070236	0.818360	-1.158929	0.943227	-0.198211	-0.087723	0.251673
963	0.634629	-4.044859	8.900534	0.016043	0.001015	0.026480	0.072342	0.816324	-1.162738	0.943124	-0.198033	-0.087612	0.252237
964	0.653631	-4.034811	8.843280	-0.007111	0.012553	0.019406	0.072082	0.815498	-1.162628	0.943061	-0.198257	-0.087353	0.252389
965	0.577935	-4.108987	8.957040	-0.003488	-0.002445	0.015802	0.071424	0.816026	-1.160876	0.942930	-0.198405	-0.087444	0.252728
966	0.575437	-3.994964	8.886308	0.006861	-0.008086	0.031709	0.072340	0.816523	-1.159276	0.942831	-0.198285	-0.087450	0.253189
967	0.693173	-4.068070	8.878438	-0.003454	0.004674	0.015822	0.072866	0.815946	-1.158769	0.942716	-0.198458	-0.087404	0.253499
968	0.585526	-4.011769	8.905998	0.002873	-0.009416	0.012236	0.073524	0.815607	-1.162774	0.942697	-0.198373	-0.087532	0.253592
969	0.615117	-4.035502	8.919119	-0.007120	0.001039	0.017570	0.073528	0.814219	-1.162552	0.942555	-0.198590	-0.087561	0.253939
970	0.596386	-4.069823	8.909176	-0.017570	-0.005812	0.003354	0.073261	0.815874	-1.162098	0.942510	-0.198894	-0.087757	0.253799
971	0.531004	-4.075867	8.883148	0.007080	-0.002580	0.024685	0.074319	0.812769	-1.160348	0.942385	-0.198832	-0.087746	0.254316
972	0.629657	-4.040096	8.890718	-0.007867	0.002111	0.045863	0.074309	0.815929	-1.159450	0.942182	-0.199070	-0.087570	0.254943
973	0.684284	-4.102208	8.916930	0.000349	-0.002188	0.006952	0.076283	0.813590	-1.155826	0.942123	-0.199097	-0.087657	0.255111
974	0.553147	-4.094883	8.869531	-0.014383	-0.004406	0.019298	0.074970	0.813740	-1.155009	0.942020	-0.199379	-0.087741	0.255243
975	0.669051	-4.063647	8.940240	0.013379	0.010717	-0.007069	0.075233	0.813620	-1.156079	0.942108	-0.199196	-0.087571	0.255116
976	0.610611	-4.064718	8.842186	0.004301	0.001701	-0.005372	0.076547	0.813272	-1.160357	0.942222	-0.199115	-0.087538	0.254771
977	0.596223	-4.060117	8.918725	-0.014010	0.006576	0.006980	0.074978	0.811646	-1.160258	0.942125	-0.199445	-0.087527	0.254876
978	0.641172	-4.132119	8.886952	0.010126	0.002146	-0.021269	0.074453	0.811619	-1.158525	0.942347	-0.199231	-0.087517	0.254226
979	0.577716	-4.104141	8.918489	0.004330	0.008812	-0.005319	0.075498	0.813001	-1.159557	0.942390	-0.199202	-0.087417	0.254120
980	0.635778	-4.110377	8.850522	0.007745	0.008668	0.001753	0.075502	0.811925	-1.160919	0.942505	-0.199108	-0.087198	0.253844
981	0.577116	-4.084742	8.850936	0.000695	0.005202	-0.004468	0.075108	0.811877	-1.158391	0.942524	-0.199129	-0.087180	0.253762
982	0.558754	-4.014688	8.849844	-0.014063	-0.005874	0.006909	0.073402	0.812219	-1.159557	0.942503	-0.199382	-0.087324	0.253593
983	0.520217	-4.129451	8.965050	-0.021391	-0.013136	0.010386	0.073004	0.814072	-1.161621	0.942329	-0.199748	-0.087696	0.253822
984	0.509482	-4.100536	8.817693	-0.016234	-0.016871	0.019224	0.074841	0.814063	-1.163104	0.942225	-0.200011	-0.088002	0.253897
985	0.567952	-4.092177	8.971047	-0.014754	-0.011823	0.031621	0.074316	0.814060	-1.162433	0.941973	-0.200294	-0.088222	0.254530
986	0.631228	-4.122593	8.867322	0.015986	-0.002587	0.028230	0.073798	0.811519	-1.159584	0.941982	-0.200040	-0.088055	0.254755
987	0.611846	-4.113230	8.926825	0.000146	0.004699	0.015852	0.074844	0.812292	-1.158110	0.941901	-0.200094	-0.087951	0.255049
988	0.655459	-4.122153	8.870469	0.028157	-0.002046	0.010585	0.074193	0.810804	-1.158947	0.942062	-0.199586	-0.087772	0.254913
989	0.653982	-4.061510	8.785730	-0.006936	0.008283	0.012309	0.075501	0.812142	-1.158255	0.941977	-0.199782	-0.087653	0.255114
990	0.723184	-4.106355	8.932595	-0.009709	0.016123	-0.017726	0.075768	0.810634	-1.159103	0.942165	-0.200031	-0.087436	0.254298
991	0.602251	-4.123116	8.895318	0.016212	0.008141	-0.045958	0.073145	0.810434	-1.159876	0.942470	-0.199683	-0.087438	0.253441
992	0.560547	-4.104460	8.850576	0.004761	-0.001418	-0.023059	0.073146	0.810158	-1.159885	0.942719	-0.199564	-0.087492	0.252587
993	0.587024	-4.089413	8.889783	-0.002576	0.010795	-0.015939	0.072882	0.810701	-1.159201	0.942801	-0.199634	-0.087415	0.252251
994	0.601527	-4.089150	8.880599	-0.005695	0.002361	-0.035455	0.072619	0.810987	-1.159321	0.943087	-0.199713	-0.087492	0.251092
995	0.578104	-4.123551	8.918647	0.000929	0.010737	-0.012389	0.072090	0.812245	-1.159409	0.943166	-0.199721	-0.087380	0.250827
996	0.581828	-4.074946	8.870260	0.011105	0.009306	-0.022977	0.072099	0.809343	-1.159500	0.943471	-0.199542	-0.087190	0.249888
997	0.634526	-4.035149	8.929338	0.006717	0.003241	0.005246	0.070520	0.811072	-1.161022	0.943473	-0.199428	-0.087116	0.249995
998	0.654852	-4.090611	8.877433	0.018895	0.003780	-0.012395	0.070129	0.810117	-1.161181	0.943762	-0.199098	-0.086936	0.249228
999	0.611555	-4.098672	8.926706	0.030354	0.004486	-0.037100	0.069608	0.809329	-1.162529	0.944073	-0.198467	-0.086890	0.248570
1000	0.556895	-4.041420	8.859615	0.008570	0.009436	-0.029168	0.068821	0.809085	-1.163192	0.944424	-0.198335	-0.086712	0.247404
1001	0.575983	-4.026510	8.860089	0.022866	0.013004	-0.024685	0.067776	0.807694	-1.161762	0.944657	-0.197907	-0.086488	0.246931
1002	0.639272	-4.035066	8.898196	-0.000663	0.005613	-0.021284	0.067906	0.807932	-1.160161	0.944937	-0.197948	-0.086386	0.245862
1003	0.610914	-4.064703	8.938464	0.003094	0.009330	-0.026547	0.067772	0.808737	-1.158939	0.945095	-0.197870	-0.086334	0.245334
1004	0.548597	-4.099814	8.932003	0.007328	-0.003282	-0.018642	0.068298	0.808202	-1.160290	0.945391	-0.197725	-0.086340	0.244309
1005	0.561468	-4.017057	8.926960	0.025087	-0.009493	0.022919	0.068567	0.806277	-1.161019	0.945362	-0.197223	-0.086334	0.244826
1006	0.677782	-4.024661	8.882452	0.011005	-0.002230	0.012289	0.069087	0.807962	-1.162699	0.945535	-0.197073	-0.086169	0.244336
1007	0.658273	-4.017733	8.886615	0.011548	-0.007036	-0.008955	0.066988	0.807985	-1.161611	0.945614	-0.196781	-0.086310	0.244216
1008	0.707558	-4.050813	8.938917	-0.022423	0.001749	-0.016088	0.068299	0.807590	-1.157652	0.945812	-0.197236	-0.086336	0.243070
1009	0.654235	-4.044496	8.973334	0.012428	0.006185	-0.039810	0.069610	0.807957	-1.156858	0.946068	-0.196936	-0.086346	0.242315
1010	0.600212	-4.030928	8.831985	0.004592	0.003743	-0.015965	0.067646	0.806926	-1.158197	0.946384	-0.196894	-0.086193	0.241164
1011	0.523746	-4.071140	8.916584	-0.013243	0.009055	-0.021275	0.067775	0.808130	-1.162679	0.946453	-0.197128	-0.086193	0.240704
1012	0.586500	-4.057866	8.923223	0.003877	-0.007542	0.008716	0.067121	0.806991	-1.160581	0.946629	-0.197089	-0.086158	0.240057
1013	0.639034	-4.020506	8.914926	0.003488	-0.009669	0.022834	0.068039	0.807268	-1.161513	0.946519	-0.196991	-0.086255	0.240533
1014	0.678069	-4.032338	8.921196	0.017660	0.008820	0.001852	0.068566	0.806999	-1.161210	0.946839	-0.196768	-0.085848	0.239601
1015	0.713153	-3.975882	8.878526	0.000450	0.005034	0.005301	0.066468	0.806769	-1.161193	0.946829	-0.196763	-0.085752	0.239680
1016	0.696927	-4.002868	8.940805	-0.021087	0.008454	0.003490	0.065948	0.805117	-1.160973	0.946979	-0.197272	-0.085537	0.238743
1017	0.601439	-4.074988	8.938420	0.017915	0.007279	-0.007864	0.065816	0.805282	-1.162030	0.947105	-0.196923	-0.085366	0.238593
1018	0.623781	-3.987210	8.895123	0.010335	0.001555	0.005329	0.067129	0.805261	-1.162444	0.947408	-0.196824	-0.085083	0.237569
1019	0.672083	-3.979052	8.896543	0.003402	0.008831	-0.003498	0.067916	0.805256	-1.162985	0.947460	-0.196760	-0.084934	0.237468
1020	0.633577	-3.987029	8.929116	-0.006380	0.003545	-0.008859	0.067918	0.804697	-1.162737	0.947781	-0.196968	-0.084735	0.236080
1021	0.644129	-4.035384	8.896111	-0.009848	0.010714	-0.012360	0.067258	0.805778	-1.160967	0.947826	-0.197148	-0.084647	0.235781
1022	0.665959	-4.020414	8.997749	0.003792	0.012742	-0.017616	0.067517	0.806863	-1.160271	0.948283	-0.197206	-0.084226	0.234039
1023	0.623790	-3.994496	8.851856	0.007125	0.008967	-0.007893	0.067653	0.805703	-1.164164	0.948372	-0.197060	-0.084072	0.233858
1024	0.615179	-4.026190	8.993829	-0.013881	0.010288	0.003542	0.065948	0.805300	-1.162961	0.948642	-0.197472	-0.083706	0.232542
1025	0.614337	-4.001945	8.880504	0.008000	-0.001671	-0.008841	0.066603	0.806033	-1.165471	0.948722	-0.197257	-0.083751	0.232384
1026	0.663114	-4.010765	8.925387	-0.010153	-0.003728	-0.003618	0.066082	0.804026	-1.161807	0.949064	-0.197538	-0.083619	0.230792
