# Supplementary material for: Identification of Haptic Based Guiding Using Hard Reins
Source: PLoS One. 2015 Jul 22;10(7):e0132020. doi: 10.1371/journal.pone.0132020 (PMC4511788; doi:10.1371/journal.pone.0132020)
Supplement: S8 File — (ZIP) [file pone.0132020.s008.zip › Exp2_MotionData1/Subject1/path1/T2/fc2.txt]

// Start Time: 0
// Sample rate: 25.0Hz
// Scenario: 4.9
// Firmware Version: 2.6.1
Counter	Acc_X	Acc_Y	Acc_Z	Gyr_X	Gyr_Y	Gyr_Z	Mag_X	Mag_Y	Mag_Z	Quat_w	Quat_x	Quat_y	Quat_z
4932	8.699777	-0.697534	4.438278	-0.554918	0.026264	-0.016464	-0.846492	0.125596	-0.129193	-0.810979	0.048452	0.582932	-0.012468
4933	8.685111	-0.716682	4.453008	-0.545898	0.017232	-0.018963	-0.845939	0.126851	-0.130985	-0.811547	0.054509	0.581728	-0.003614
4934	8.680563	-0.678097	4.435670	-0.551333	0.017211	-0.013714	-0.847607	0.126296	-0.130008	-0.811371	0.060357	0.581378	0.005795
4935	8.699163	-0.631592	4.548686	-0.540388	0.027955	-0.011878	-0.846489	0.125746	-0.132517	-0.811880	0.066417	0.579852	0.014535
4936	8.702621	-0.693052	4.385068	-0.565867	0.013649	-0.010318	-0.846205	0.124213	-0.131426	-0.811443	0.072539	0.579413	0.024042
4937	8.674932	-0.696803	4.530117	-0.545979	-0.002746	-0.002036	-0.845372	0.124769	-0.131981	-0.811400	0.078823	0.578229	0.032686
4938	8.661595	-0.692793	4.385120	-0.548797	-0.011569	-0.020588	-0.846068	0.124488	-0.130593	-0.810487	0.084555	0.578090	0.042111
4939	8.680639	-0.692701	4.418920	-0.524199	-0.006409	-0.006175	-0.846348	0.125046	-0.131140	-0.810248	0.090442	0.576852	0.050602
4940	8.680750	-0.663705	4.418596	-0.538736	-0.006338	-0.006342	-0.846069	0.124769	-0.131422	-0.809235	0.096161	0.576482	0.059671
4941	8.733654	-0.654192	4.447413	-0.565924	0.000933	0.001268	-0.846074	0.125878	-0.130856	-0.808822	0.102797	0.574925	0.068572
4942	8.702658	-0.683386	4.384961	-0.556695	0.022519	0.000351	-0.844958	0.125038	-0.129764	-0.807913	0.108832	0.573920	0.077775
4943	8.733618	-0.683249	4.438073	-0.545782	0.022404	0.007561	-0.846082	0.127684	-0.130699	-0.807598	0.115177	0.571885	0.086412
4944	8.670957	-0.670802	4.433186	-0.545966	0.000919	-0.008244	-0.843851	0.126563	-0.129480	-0.806253	0.120962	0.571134	0.095555
4945	8.704741	-0.651623	4.442591	-0.550488	-0.002788	0.005889	-0.845522	0.127270	-0.131954	-0.805443	0.127395	0.569356	0.104239
4946	8.680396	-0.702199	4.445604	-0.567704	0.002695	0.005642	-0.844961	0.126297	-0.132246	-0.803891	0.133665	0.568364	0.113379
4947	8.692535	-0.678097	4.447735	-0.564947	0.019071	-0.012998	-0.843847	0.126296	-0.132809	-0.803045	0.140049	0.566103	0.122604
4948	8.709233	-0.709555	4.457728	-0.550412	0.015342	-0.006614	-0.844268	0.126989	-0.131828	-0.801452	0.145850	0.564842	0.131742
4949	8.670770	-0.690041	4.447897	-0.554965	0.013558	-0.006661	-0.841201	0.125871	-0.132002	-0.800381	0.152137	0.562525	0.140747
4950	8.670556	-0.711682	4.465052	-0.547742	0.008148	-0.010085	-0.843426	0.125604	-0.133789	-0.798506	0.157851	0.561263	0.149849
4951	8.680199	-0.699615	4.472153	-0.557656	0.017135	-0.002292	-0.843153	0.127135	-0.134746	-0.797278	0.164191	0.558715	0.158831
4952	8.627593	-0.689981	4.414128	-0.565067	0.001101	-0.019095	-0.842599	0.127547	-0.133637	-0.795035	0.170076	0.557406	0.168200
4953	8.645784	-0.696468	4.554313	-0.560494	-0.002737	0.003979	-0.842313	0.125882	-0.134765	-0.793391	0.176562	0.554986	0.177048
4954	8.631683	-0.754856	4.477667	-0.564164	-0.002560	-0.013764	-0.842601	0.128246	-0.135016	-0.790921	0.182472	0.553584	0.186258
4955	8.675345	-0.721378	4.465154	-0.532305	0.006257	-0.008124	-0.841899	0.126571	-0.133098	-0.789235	0.188309	0.551017	0.195011
4956	8.673173	-0.673081	4.457370	-0.545932	0.011810	-0.017158	-0.842869	0.126025	-0.135452	-0.786781	0.193805	0.549336	0.204071
4957	8.694901	-0.670802	4.457315	-0.554970	0.012644	-0.004879	-0.843160	0.128521	-0.133900	-0.784894	0.199967	0.546415	0.213039
4958	8.694631	-0.682701	4.486442	-0.567713	0.013685	-0.013884	-0.842038	0.126715	-0.134620	-0.782186	0.205796	0.544468	0.222233
4959	8.648930	-0.701925	4.457724	-0.543145	0.015300	-0.006540	-0.843153	0.126994	-0.134054	-0.780164	0.211698	0.541410	0.231091
4960	8.650895	-0.750054	4.492085	-0.562251	0.011817	-0.010288	-0.842872	0.126720	-0.135722	-0.777274	0.217448	0.539365	0.240097
4961	8.660714	-0.696925	4.496311	-0.538672	0.008119	-0.011750	-0.841063	0.126996	-0.136287	-0.774969	0.223210	0.536313	0.248934
4962	8.672801	-0.721256	4.482069	-0.569438	0.022619	-0.005122	-0.842728	0.125890	-0.136840	-0.771991	0.229028	0.533906	0.257915
4963	8.621373	-0.749414	4.564601	-0.554935	0.015275	0.001267	-0.841340	0.127002	-0.137948	-0.769553	0.235094	0.530448	0.266727
4964	8.640566	-0.730053	4.588521	-0.553068	0.024270	0.002124	-0.841622	0.127554	-0.136693	-0.766509	0.240680	0.527935	0.275357
4965	8.633436	-0.696163	4.590569	-0.557710	0.011727	-0.003158	-0.840789	0.128532	-0.138768	-0.763796	0.246704	0.524380	0.284215
4966	8.585501	-0.722789	4.535358	-0.555119	-0.005288	-0.016304	-0.841055	0.125476	-0.138798	-0.760134	0.252244	0.522268	0.292926
4967	8.631286	-0.701209	4.554386	-0.571550	-0.020577	-0.010198	-0.841752	0.125614	-0.138237	-0.756769	0.258526	0.519001	0.301833
4968	8.669577	-0.657562	4.616667	-0.560481	0.008173	-0.006697	-0.840359	0.125474	-0.138803	-0.753078	0.264111	0.516474	0.310440
4969	8.651073	-0.733231	4.477400	-0.556995	-0.018825	-0.011805	-0.839670	0.126998	-0.137961	-0.749594	0.270083	0.513118	0.319178
4970	8.699027	-0.706620	4.530194	-0.549797	-0.031533	-0.004555	-0.839531	0.126575	-0.136026	-0.745375	0.275723	0.511115	0.327345
4971	8.685109	-0.697290	4.462456	-0.551643	-0.035079	-0.009861	-0.839527	0.126024	-0.137557	-0.741569	0.281670	0.507877	0.335855
4972	8.685222	-0.687686	4.452684	-0.553385	-0.016953	-0.020606	-0.839808	0.126296	-0.135473	-0.737185	0.287044	0.505598	0.344289
4973	8.684996	-0.677807	4.486401	-0.546092	-0.011583	-0.020554	-0.840922	0.126296	-0.134910	-0.733380	0.292568	0.501962	0.352975
4974	8.682807	-0.668279	4.462135	-0.547871	-0.011670	-0.009957	-0.840084	0.125320	-0.134372	-0.728972	0.297872	0.499456	0.361131
4975	8.704584	-0.687853	4.445412	-0.551444	-0.002640	-0.010052	-0.840916	0.124911	-0.136033	-0.725106	0.303440	0.495443	0.369705
4976	8.690327	-0.644314	4.437696	-0.575121	-0.004208	-0.023585	-0.840914	0.124352	-0.135207	-0.720321	0.308886	0.492583	0.378272
4977	8.685203	-0.682823	4.457462	-0.582379	-0.008770	-0.013918	-0.839105	0.124206	-0.134391	-0.715971	0.314824	0.488295	0.387090
4978	8.704825	-0.649268	4.432900	-0.550530	0.002828	-0.017146	-0.840078	0.124211	-0.135077	-0.711263	0.319857	0.485353	0.395257
4979	8.709654	-0.678386	4.418722	-0.568623	0.011892	-0.013877	-0.840079	0.124209	-0.134384	-0.707000	0.325349	0.480724	0.403985
4980	8.699710	-0.680513	4.455001	-0.545935	0.004493	-0.004724	-0.840081	0.124625	-0.134102	-0.702257	0.330356	0.477593	0.411832
4981	8.690233	-0.653933	4.445052	-0.551484	-0.002544	-0.020667	-0.842165	0.124080	-0.136032	-0.697716	0.335573	0.473206	0.420308
4982	8.699888	-0.678234	4.433230	-0.572218	0.015463	-0.008636	-0.839938	0.124073	-0.135495	-0.692691	0.340744	0.469606	0.428419
4983	8.709764	-0.649390	4.418398	-0.562224	0.015402	-0.006743	-0.839098	0.122820	-0.135376	-0.688169	0.346001	0.464641	0.436824
4984	8.704742	-0.671015	4.433143	-0.546831	0.008135	-0.008292	-0.840774	0.124214	-0.135487	-0.683074	0.350813	0.461238	0.444523
4985	8.718649	-0.653674	4.515080	-0.565846	0.022673	-0.012141	-0.839239	0.123661	-0.137445	-0.678353	0.355911	0.456037	0.452985
4986	8.676656	-0.678813	4.317292	-0.538569	0.018908	-0.008262	-0.840074	0.123519	-0.136054	-0.673245	0.360440	0.452445	0.460562
4987	8.704181	-0.680254	4.500899	-0.558558	0.017101	0.002127	-0.841056	0.125611	-0.137549	-0.668467	0.365525	0.447148	0.468616
4988	8.701793	-0.643902	4.514993	-0.565091	0.008429	-0.031509	-0.839659	0.124639	-0.138956	-0.662683	0.370222	0.443506	0.476538
4989	8.699960	-0.620119	4.451910	-0.558553	0.029912	-0.019174	-0.838826	0.124913	-0.138405	-0.657627	0.374893	0.438059	0.484857
4990	8.646381	-0.648476	4.500622	-0.553119	0.022588	-0.010236	-0.839794	0.123809	-0.139933	-0.652089	0.379402	0.434068	0.492362
4991	8.641628	-0.619419	4.505136	-0.560367	0.022559	-0.003241	-0.837978	0.122700	-0.142037	-0.646923	0.384204	0.428446	0.500311
4992	8.679922	-0.624251	4.543797	-0.545880	0.015269	-0.001252	-0.838948	0.121730	-0.142040	-0.641302	0.388687	0.424444	0.507447
4993	8.646452	-0.566122	4.531113	-0.560506	-0.002747	0.005766	-0.839092	0.122842	-0.142166	-0.635830	0.393719	0.418950	0.514962
4994	8.643629	-0.619099	4.558285	-0.553214	-0.002841	0.012036	-0.837425	0.123673	-0.142586	-0.629976	0.398507	0.414895	0.521713
4995	8.670416	-0.575833	4.548102	-0.561341	0.008047	0.008347	-0.838256	0.122842	-0.142865	-0.624437	0.403352	0.409115	0.529160
4996	8.651207	-0.629115	4.510064	-0.553196	-0.004698	0.018243	-0.838542	0.124651	-0.143399	-0.618479	0.408125	0.404928	0.535678
4997	8.675285	-0.653461	4.505471	-0.560425	0.000745	0.018127	-0.838271	0.126035	-0.142001	-0.612818	0.413009	0.399055	0.542801
4998	8.680186	-0.653552	4.495801	-0.553237	-0.004566	0.004091	-0.837576	0.126311	-0.141865	-0.606557	0.417580	0.394880	0.549350
4999	8.672797	-0.663081	4.510414	-0.542317	0.000818	0.000643	-0.837300	0.126868	-0.142277	-0.600688	0.421995	0.389241	0.556404
5000	8.675080	-0.677533	4.520236	-0.545976	-0.006421	0.005951	-0.838693	0.127150	-0.142540	-0.594348	0.426423	0.385054	0.562714
5001	8.687203	-0.682503	4.510612	-0.555070	-0.002675	-0.004792	-0.838965	0.125480	-0.141585	-0.588118	0.430880	0.379257	0.569758
5002	8.655668	-0.636120	4.553627	-0.535095	-0.001873	-0.004566	-0.838135	0.126587	-0.140749	-0.581644	0.434956	0.375134	0.576002
5003	8.660374	-0.657867	4.558695	-0.547874	-0.017210	0.004223	-0.838131	0.125898	-0.142557	-0.575311	0.439450	0.369409	0.582613
5004	8.609844	-0.647974	4.544156	-0.555114	-0.017245	0.011208	-0.838701	0.128954	-0.141967	-0.568590	0.443959	0.365002	0.588540
5005	8.645976	-0.764491	4.497085	-0.568820	-0.030629	0.004047	-0.836603	0.126587	-0.141869	-0.561814	0.448734	0.359086	0.595030
5006	8.704360	-0.702214	4.467318	-0.553237	-0.006366	0.004102	-0.837306	0.128116	-0.141432	-0.554962	0.452940	0.354550	0.600964
5007	8.666036	-0.656152	4.452358	-0.573395	-0.025957	-0.011054	-0.837721	0.127560	-0.141296	-0.547837	0.457483	0.348566	0.607523
5008	8.709392	-0.687868	4.447822	-0.538782	-0.015379	-0.002747	-0.838707	0.129780	-0.139464	-0.540833	0.461487	0.344279	0.613190
5009	8.709595	-0.634709	4.447228	-0.564097	-0.000944	0.008375	-0.839123	0.129501	-0.138910	-0.534050	0.465634	0.337871	0.619532
5010	8.685575	-0.629800	4.435125	-0.564099	0.002730	0.000387	-0.839120	0.128808	-0.139471	-0.526839	0.469606	0.332959	0.625339
5011	8.665823	-0.711728	4.452979	-0.561477	-0.020795	0.009393	-0.838010	0.129639	-0.139471	-0.519812	0.473852	0.326701	0.631289
5012	8.714628	-0.644603	4.415922	-0.560570	-0.018971	0.007644	-0.839125	0.130061	-0.140289	-0.512448	0.477999	0.321908	0.636623
5013	8.712012	-0.702595	4.414156	-0.553173	0.000813	0.007601	-0.838710	0.130615	-0.139871	-0.505475	0.481746	0.315478	0.642565
5014	8.675607	-0.707047	4.438416	-0.546872	-0.006399	0.004171	-0.838995	0.131860	-0.138055	-0.498155	0.485464	0.310681	0.647799
5015	8.709542	-0.687990	4.428493	-0.571319	0.004495	0.008251	-0.838164	0.132971	-0.138327	-0.490899	0.489217	0.303906	0.653702
5016	8.733637	-0.678416	4.438019	-0.558553	0.009787	0.014566	-0.840943	0.132148	-0.139838	-0.483577	0.492794	0.298615	0.658890
5017	8.675590	-0.721576	4.433746	-0.573213	-0.005348	0.001201	-0.838162	0.132839	-0.140684	-0.476015	0.496516	0.291913	0.664582
5018	8.665768	-0.735921	4.448416	-0.553145	0.009895	-0.001316	-0.839555	0.133120	-0.140532	-0.468414	0.499830	0.286774	0.669715
5019	8.701318	-0.699264	4.549438	-0.538573	0.022481	-0.005639	-0.839139	0.133680	-0.142054	-0.461139	0.502676	0.280278	0.675361
5020	8.651475	-0.716591	4.433722	-0.542292	0.009054	-0.013569	-0.839279	0.133675	-0.140390	-0.453366	0.505720	0.275340	0.680364
5021	8.708982	-0.726317	4.482077	-0.553208	-0.002779	0.005846	-0.840106	0.132295	-0.142892	-0.445839	0.508969	0.268708	0.685547
5022	8.675833	-0.712078	4.407062	-0.575159	-0.013221	-0.023541	-0.839556	0.133680	-0.141773	-0.437360	0.512443	0.263551	0.690405
5023	8.692538	-0.721728	4.426476	-0.564025	0.019058	-0.012107	-0.838715	0.132290	-0.142348	-0.429470	0.515245	0.256713	0.695828
5024	8.670876	-0.721637	4.419256	-0.542299	0.003587	-0.006454	-0.838439	0.132844	-0.142068	-0.421544	0.518171	0.251615	0.700349
5025	8.699478	-0.716682	4.467485	-0.558626	0.009989	-0.008450	-0.837743	0.132563	-0.141383	-0.413600	0.520927	0.244849	0.705421
5026	8.685374	-0.736287	4.409736	-0.572286	-0.002640	0.000312	-0.839553	0.132565	-0.140676	-0.405324	0.524104	0.239242	0.709782
5027	8.684801	-0.709159	4.496415	-0.538641	0.006207	0.000650	-0.838713	0.132297	-0.144288	-0.397592	0.526651	0.232659	0.714443
5028	8.666007	-0.653705	4.457163	-0.560412	0.019055	-0.013832	-0.838574	0.132295	-0.143874	-0.389241	0.529232	0.227131	0.718900
5029	8.643970	-0.687244	4.481728	-0.562311	0.008296	-0.019106	-0.839135	0.132989	-0.143308	-0.380887	0.531697	0.220367	0.723645
5030	8.679965	-0.716392	4.494086	-0.563995	0.026270	-0.013041	-0.837881	0.132989	-0.144149	-0.372440	0.534075	0.214663	0.727992
5031	8.670292	-0.696925	4.505962	-0.547718	0.011719	-0.006569	-0.837739	0.132435	-0.144710	-0.364343	0.536286	0.207916	0.732409
5032	8.656225	-0.697169	4.452829	-0.538688	0.008185	-0.018827	-0.838154	0.131741	-0.144853	-0.355914	0.538593	0.202721	0.736306
5033	8.670610	-0.682640	4.471977	-0.562338	0.002877	-0.017297	-0.839405	0.131326	-0.144293	-0.347379	0.540844	0.195914	0.740562
5034	8.670929	-0.682899	4.430904	-0.555165	-0.010622	-0.022437	-0.838570	0.131325	-0.144577	-0.338557	0.543407	0.190592	0.744152
5035	8.672704	-0.663004	4.522494	-0.571423	-0.006267	0.002115	-0.838567	0.130488	-0.143754	-0.330091	0.545772	0.183481	0.748002
5036	8.675474	-0.748061	4.434062	-0.547001	-0.016985	-0.018779	-0.838459	0.130118	-0.144734	-0.321306	0.548266	0.178232	0.751266
5037	8.692337	-0.716633	4.453018	-0.538769	-0.020867	0.007887	-0.836515	0.130803	-0.142940	-0.313157	0.550506	0.171622	0.754600
5038	8.709705	-0.838319	4.333545	-0.553413	-0.029548	-0.020546	-0.837492	0.131499	-0.142787	-0.304155	0.553101	0.166330	0.757564
5039	8.743823	-0.722456	4.346704	-0.524255	-0.015336	-0.012309	-0.838047	0.130661	-0.140989	-0.295813	0.554959	0.160116	0.760840
5040	8.719783	-0.707836	4.341740	-0.554229	-0.017029	-0.009114	-0.837632	0.131214	-0.140294	-0.286946	0.557278	0.154563	0.763684
5041	8.726938	-0.710237	4.351422	-0.565907	0.000991	-0.003168	-0.837627	0.130102	-0.140305	-0.278266	0.559012	0.147511	0.767016
5042	8.782519	-0.710648	4.341688	-0.562331	-0.004360	-0.010159	-0.837071	0.130100	-0.140032	-0.269264	0.561049	0.141729	0.769827
5043	8.731682	-0.727167	4.354021	-0.555064	0.001100	-0.020736	-0.836231	0.128984	-0.139496	-0.260372	0.562518	0.135033	0.773011
5044	8.690469	-0.741300	4.371147	-0.549690	-0.013380	-0.017057	-0.835954	0.129825	-0.141984	-0.251317	0.564473	0.129530	0.775520
5045	8.758264	-0.703125	4.360965	-0.536996	-0.018885	-0.011547	-0.835399	0.129394	-0.137835	-0.242666	0.566033	0.123109	0.778180
5046	8.719539	-0.702790	4.375510	-0.547890	-0.013359	-0.019679	-0.833868	0.129249	-0.137294	-0.233532	0.567843	0.117628	0.780500
5047	8.729007	-0.741482	4.380762	-0.556987	-0.016929	-0.018882	-0.835393	0.128145	-0.138402	-0.224498	0.569298	0.110967	0.783063
5048	8.777702	-0.717897	4.336943	-0.567900	-0.011333	-0.033183	-0.834422	0.128415	-0.136605	-0.214873	0.571000	0.105284	0.785305
5049	8.729117	-0.722182	4.375714	-0.553218	0.004662	-0.017199	-0.833304	0.127299	-0.136071	-0.205910	0.571945	0.098568	0.787886
5050	8.690552	-0.719553	4.370904	-0.542389	-0.005273	-0.020557	-0.832466	0.127166	-0.138574	-0.196739	0.573335	0.093083	0.789884
5051	8.729267	-0.712608	4.361110	-0.542494	-0.024220	-0.016894	-0.832748	0.127576	-0.136349	-0.187813	0.574539	0.086650	0.791911
5052	8.734903	-0.766621	4.231233	-0.549778	-0.023136	-0.032909	-0.833304	0.127578	-0.136622	-0.178284	0.576086	0.081234	0.793562
5053	8.695217	-0.687942	4.406787	-0.562483	-0.020477	-0.022464	-0.830802	0.128126	-0.135804	-0.169014	0.577139	0.074538	0.795481
5054	8.692361	-0.803912	4.408085	-0.567985	-0.033086	-0.020698	-0.832470	0.127430	-0.134412	-0.159413	0.578786	0.068700	0.796790
5055	8.720207	-0.596684	4.340499	-0.569731	-0.018663	-0.019002	-0.831355	0.127009	-0.133871	-0.150088	0.579674	0.061850	0.798515
5056	8.720098	-0.635376	4.336099	-0.553376	-0.015075	-0.025914	-0.832472	0.127284	-0.132196	-0.140561	0.580842	0.056227	0.799815
5057	8.744060	-0.611152	4.369623	-0.549714	-0.011534	-0.020579	-0.834974	0.126456	-0.132186	-0.131429	0.581395	0.049709	0.801396
5058	8.739418	-0.567642	4.366727	-0.566035	-0.002388	-0.027014	-0.833303	0.126596	-0.133583	-0.121720	0.582251	0.043842	0.802649
5059	8.700433	-0.610726	4.393838	-0.544292	-0.004165	-0.041802	-0.834132	0.124923	-0.131653	-0.112301	0.582495	0.037657	0.804158
5060	8.724622	-0.596380	4.393646	-0.542387	0.001992	-0.025888	-0.835245	0.124929	-0.132476	-0.102862	0.583084	0.032131	0.805233
5061	8.749162	-0.499908	4.387704	-0.553248	0.011978	-0.027827	-0.835790	0.122151	-0.132778	-0.093561	0.582939	0.025627	0.806704
5062	8.700693	-0.562459	4.383635	-0.540523	0.023831	-0.050770	-0.835784	0.121043	-0.133899	-0.083734	0.583022	0.020366	0.807873
5063	8.705227	-0.535590	4.434068	-0.540589	0.008401	-0.038289	-0.835362	0.119790	-0.133360	-0.074402	0.582747	0.014213	0.809116
5064	8.773183	-0.529057	4.387997	-0.529556	0.023579	-0.027620	-0.836892	0.119514	-0.132936	-0.065059	0.582689	0.008852	0.810038
5065	8.720368	-0.456231	4.387255	-0.554978	0.030970	-0.035042	-0.836883	0.117855	-0.135586	-0.055612	0.581914	0.002423	0.811343
5066	8.720172	-0.477887	4.401994	-0.564064	0.026442	-0.028047	-0.835490	0.117432	-0.134770	-0.045850	0.581712	-0.003505	0.812094
5067	8.724537	-0.431489	4.483620	-0.564019	0.022596	-0.001480	-0.837019	0.117304	-0.136977	-0.036839	0.580919	-0.010435	0.813060
5068	8.714455	-0.474709	4.517941	-0.564091	0.015465	-0.010293	-0.837574	0.117169	-0.137806	-0.027360	0.580752	-0.016566	0.813452
5069	8.628693	-0.319942	4.448677	-0.558750	-0.002614	-0.006575	-0.836738	0.117029	-0.138230	-0.018337	0.580207	-0.023299	0.813929
5070	8.700968	-0.451186	4.401721	-0.564342	-0.022276	-0.020674	-0.835347	0.117020	-0.136439	-0.008700	0.580517	-0.029298	0.813674
5071	8.764344	-0.335749	4.376187	-0.555266	-0.018670	-0.024100	-0.835616	0.115082	-0.138397	0.000557	0.580088	-0.035727	0.813770
5072	8.720554	-0.436992	4.372543	-0.560764	-0.012973	-0.054298	-0.837558	0.113418	-0.138261	0.010703	0.580126	-0.041277	0.813410
5073	8.793018	-0.430230	4.367538	-0.546271	-0.023009	-0.046974	-0.837840	0.113969	-0.136451	0.020217	0.579629	-0.047263	0.813257
5074	8.787696	-0.441915	4.425664	-0.555325	-0.027651	-0.027595	-0.837278	0.112577	-0.136331	0.029844	0.579738	-0.053033	0.812527
5075	8.768391	-0.461185	4.416240	-0.546177	-0.013201	-0.036429	-0.837552	0.111463	-0.135509	0.039186	0.578922	-0.059099	0.812294
5076	8.690549	-0.671073	4.394525	-0.558918	-0.025803	-0.033004	-0.838105	0.110630	-0.135236	0.048930	0.578861	-0.064859	0.811369
5077	8.733939	-0.634950	4.418225	-0.555249	-0.035106	-0.001929	-0.838516	0.108961	-0.134696	0.057773	0.578194	-0.071471	0.810707
5078	8.695514	-0.625163	4.398838	-0.553236	-0.009996	0.009435	-0.838378	0.109098	-0.134141	0.066768	0.577690	-0.077600	0.809812
5079	8.671700	-0.630118	4.355434	-0.544022	0.000618	0.026282	-0.838656	0.108819	-0.133448	0.075059	0.576268	-0.084289	0.809430
5080	8.681283	-0.717380	4.322569	-0.558454	0.007789	0.037562	-0.838664	0.110766	-0.133844	0.083666	0.575292	-0.090790	0.808576
5081	8.622530	-0.718761	4.428974	-0.552907	0.023021	0.042824	-0.838388	0.111745	-0.136054	0.091809	0.573322	-0.097754	0.808281
5082	8.531182	-0.585162	4.446935	-0.560411	-0.002926	0.026085	-0.837836	0.112996	-0.136600	0.100574	0.572408	-0.104162	0.807084
5083	8.402422	-0.275352	4.395327	-0.562296	-0.002829	0.016347	-0.837694	0.112442	-0.137299	0.109183	0.570741	-0.110972	0.806238
5084	8.453046	-0.023068	4.213648	-0.547320	-0.063937	-0.006052	-0.838529	0.112163	-0.136187	0.118151	0.570775	-0.116918	0.804106
5085	9.255604	-0.003506	4.671426	-0.561339	-0.110652	-0.004899	-0.837417	0.111870	-0.132456	0.126832	0.570748	-0.123632	0.801796
5086	8.742476	-0.039781	4.537213	-0.555816	-0.090648	-0.034254	-0.838254	0.111865	-0.130371	0.136251	0.571125	-0.129428	0.799062
5087	8.935536	-0.111766	4.813200	-0.564661	-0.084031	0.036390	-0.838115	0.111580	-0.128157	0.144356	0.570390	-0.136513	0.796982
5088	8.978945	-0.218664	4.766011	-0.544361	-0.070273	0.098465	-0.836728	0.112123	-0.125390	0.151542	0.569991	-0.143560	0.794692
5089	8.646773	-0.207570	4.660021	-0.578711	-0.059524	0.119167	-0.835627	0.114757	-0.123985	0.158534	0.568440	-0.151659	0.792933
5090	8.455997	-0.040966	4.445795	-0.553464	-0.093915	0.122320	-0.835510	0.119616	-0.122550	0.165328	0.568198	-0.159173	0.790242
5091	8.519733	0.020854	4.348374	-0.569958	-0.098915	0.087683	-0.833992	0.122526	-0.121145	0.172578	0.567254	-0.166805	0.787792
5092	8.530216	0.119497	4.289271	-0.575525	-0.102244	0.061117	-0.834131	0.122102	-0.118653	0.180514	0.567137	-0.173968	0.784542
5093	8.657749	0.041429	4.299636	-0.553697	-0.084992	0.036512	-0.833450	0.124867	-0.114888	0.188413	0.566061	-0.180609	0.781956
5094	8.653947	0.171515	4.230537	-0.553431	-0.039019	0.034482	-0.832899	0.125834	-0.113219	0.196691	0.564996	-0.186853	0.779216
5095	8.477777	0.162930	4.226037	-0.547639	0.012241	0.039506	-0.832072	0.127495	-0.111960	0.204818	0.562274	-0.192952	0.777604
5096	8.607438	0.177186	4.317518	-0.553878	0.053118	0.007359	-0.831525	0.129858	-0.112494	0.213818	0.559748	-0.198493	0.775606
5097	9.170724	0.145697	4.486247	-0.574350	0.112468	0.036936	-0.832079	0.130012	-0.116508	0.222659	0.555208	-0.204443	0.774836
5098	9.791045	-0.185998	4.624423	-0.556853	0.131955	0.070715	-0.830007	0.134323	-0.118836	0.230965	0.551053	-0.210355	0.773787
5099	9.026181	-0.357759	4.211784	-0.541247	0.145435	0.057386	-0.828622	0.137120	-0.125194	0.239224	0.545916	-0.215791	0.773422
5100	9.451026	-0.568974	4.097597	-0.570901	0.045643	0.054179	-0.827244	0.140873	-0.126552	0.247500	0.542962	-0.222110	0.771105
5101	8.879553	-0.587092	3.716810	-0.549765	0.087200	0.024877	-0.826419	0.143519	-0.128610	0.256061	0.538702	-0.227548	0.769711
5102	8.425856	-0.613320	3.703213	-0.565119	0.063230	0.086674	-0.824760	0.146437	-0.129840	0.263782	0.535221	-0.233997	0.767595
5103	8.598437	-0.724957	3.800874	-0.512773	0.010766	0.084086	-0.824906	0.148246	-0.130513	0.270632	0.531940	-0.239862	0.765679
5104	9.031382	-0.978600	3.865945	-0.564884	-0.026466	0.048373	-0.823530	0.151854	-0.129655	0.278446	0.529899	-0.246334	0.762230
5105	9.305127	-0.974374	4.044328	-0.534888	-0.006601	0.030957	-0.823121	0.153796	-0.128806	0.286204	0.526909	-0.252032	0.759562
5106	9.125610	-1.050053	4.127562	-0.560100	0.029548	0.028620	-0.822583	0.158104	-0.129043	0.294476	0.524016	-0.257854	0.756441
5107	8.724580	-1.010825	4.200145	-0.543752	0.029421	0.028732	-0.821465	0.157128	-0.129062	0.302482	0.520305	-0.263412	0.753924
5108	8.588870	-1.108891	4.225583	-0.564511	0.036515	0.049635	-0.821761	0.161299	-0.129432	0.310442	0.517045	-0.269424	0.750800
5109	8.632231	-1.060624	4.258812	-0.567384	0.022239	0.036433	-0.821215	0.163797	-0.128579	0.318468	0.513113	-0.275411	0.747958
5110	8.791027	-1.020032	4.340296	-0.554813	0.018858	0.007442	-0.819402	0.163099	-0.128877	0.326783	0.510286	-0.280899	0.744256
5111	8.688649	-1.050074	4.456744	-0.565816	0.004493	0.005602	-0.820381	0.164076	-0.129553	0.335084	0.506648	-0.286595	0.740871
5112	8.625697	-1.044663	4.485762	-0.569539	-0.000759	-0.010347	-0.820389	0.166019	-0.128839	0.343612	0.503989	-0.292189	0.736581
5113	8.582000	-1.121743	4.481848	-0.545952	-0.006254	-0.013594	-0.819002	0.166987	-0.128147	0.351860	0.500600	-0.297400	0.732903
5114	8.442476	-1.082443	4.442937	-0.567797	-0.011521	-0.019147	-0.820395	0.167412	-0.129657	0.360342	0.498034	-0.302891	0.728268
5115	8.422739	-1.086818	4.496168	-0.564229	-0.013216	-0.033256	-0.818862	0.166847	-0.128150	0.368940	0.494577	-0.308150	0.724100
5116	8.414204	-0.961626	4.412633	-0.560521	0.018614	-0.067006	-0.818151	0.163512	-0.128744	0.378126	0.491789	-0.312768	0.719264
5117	8.350940	-1.077154	4.423672	-0.562184	0.052140	-0.088491	-0.819543	0.163516	-0.129010	0.387820	0.487579	-0.316884	0.715155
5118	8.357224	-0.971718	4.287182	-0.547558	0.082988	-0.118566	-0.819669	0.160463	-0.130011	0.397908	0.484153	-0.320242	0.710430
5119	8.596818	-1.141500	4.428893	-0.554540	0.150950	-0.156199	-0.819098	0.157407	-0.130879	0.409015	0.478847	-0.322731	0.706581
5120	9.318287	-0.908905	4.865073	-0.557367	0.162851	-0.166765	-0.818803	0.154081	-0.134242	0.420255	0.474357	-0.325033	0.701944
5121	8.612703	-0.745700	4.748220	-0.554729	0.139244	-0.156091	-0.819611	0.148820	-0.139557	0.431170	0.469011	-0.327525	0.697746
5122	8.568930	-0.426673	4.324308	-0.548588	0.053772	-0.070517	-0.820574	0.146605	-0.141652	0.440130	0.465335	-0.331454	0.692739
5123	9.393680	-0.428491	4.091273	-0.560651	0.027163	-0.098623	-0.820713	0.146465	-0.141375	0.449444	0.460987	-0.335464	0.687717
5124	9.354836	-0.483809	4.094359	-0.557072	0.027315	-0.118060	-0.820568	0.145356	-0.142219	0.458830	0.457787	-0.339221	0.681789
5125	8.799937	-0.453775	4.087518	-0.533290	0.004750	-0.033712	-0.821253	0.142575	-0.141134	0.466736	0.453431	-0.343592	0.677128
5126	8.477163	-0.234083	4.114492	-0.560585	0.013144	-0.054468	-0.820980	0.143825	-0.141123	0.475061	0.449839	-0.348028	0.671445
5127	8.458364	-0.081670	4.122481	-0.552202	-0.069327	-0.104273	-0.821528	0.141317	-0.138927	0.483467	0.446673	-0.352644	0.665120
5128	9.299393	-0.217364	4.523952	-0.561134	-0.090901	0.002932	-0.821661	0.139364	-0.136590	0.490175	0.443936	-0.358506	0.658880
5129	9.072161	-0.394987	4.487579	-0.555355	-0.055098	0.022174	-0.822640	0.139916	-0.134498	0.496928	0.439540	-0.364071	0.653697
5130	8.601414	-0.294940	4.554746	-0.557191	-0.071603	0.048707	-0.821119	0.142554	-0.134898	0.503010	0.436147	-0.370021	0.647952
5131	8.436253	-0.391946	4.333763	-0.541095	-0.112980	0.031421	-0.820847	0.143376	-0.131426	0.508995	0.432459	-0.375980	0.642295
5132	8.529545	-0.262926	4.192061	-0.551295	-0.132499	0.005809	-0.821409	0.143360	-0.126155	0.514997	0.430128	-0.382017	0.635477
5133	8.587105	-0.229066	4.254426	-0.544999	-0.147060	0.019255	-0.821272	0.143490	-0.123521	0.520812	0.426815	-0.388183	0.629205
5134	8.925373	-0.144268	4.243362	-0.568476	-0.132697	0.041973	-0.821008	0.145695	-0.118095	0.526367	0.423923	-0.394660	0.622471
5135	8.847381	-0.177092	4.325983	-0.564524	-0.074985	0.032795	-0.820460	0.147356	-0.116280	0.532635	0.419291	-0.400335	0.616625
5136	8.721144	-0.243562	4.389713	-0.569741	-0.048118	0.051109	-0.821851	0.147078	-0.115163	0.538621	0.415155	-0.405921	0.610542
5137	8.657596	-0.324926	4.453526	-0.558706	-0.035715	0.067058	-0.821305	0.149578	-0.115141	0.544633	0.409703	-0.411289	0.605276
5138	8.612507	-0.223455	4.404131	-0.561390	-0.028502	0.067873	-0.821878	0.153049	-0.113576	0.550368	0.405184	-0.416613	0.599462
5139	8.513955	-0.208608	4.360607	-0.552859	0.021800	0.079148	-0.819097	0.154162	-0.116220	0.556567	0.398890	-0.421270	0.594686
5140	8.422375	-0.096634	4.398139	-0.539026	0.043085	0.108366	-0.820222	0.157227	-0.117566	0.562106	0.393328	-0.425777	0.589953
5141	8.419038	-0.071151	4.219063	-0.556203	0.051267	0.109896	-0.819403	0.161118	-0.117948	0.568114	0.386286	-0.430278	0.585568
5142	8.535549	-0.043343	4.146112	-0.545141	0.079195	0.106346	-0.817184	0.163767	-0.122234	0.573902	0.380162	-0.434346	0.580910
5143	10.346228	-0.255044	4.576127	-0.556052	0.066340	0.159698	-0.816362	0.167809	-0.126496	0.579339	0.372431	-0.438946	0.577051
5144	9.087332	-0.519257	4.339144	-0.549292	0.158864	0.070465	-0.816790	0.170879	-0.130064	0.586128	0.365571	-0.441786	0.572396
5145	8.817264	-0.430473	4.353012	-0.559677	0.086659	0.086666	-0.816387	0.175625	-0.136672	0.592473	0.358101	-0.445544	0.567653
5146	8.617945	-0.633136	3.819153	-0.568753	0.050378	0.116819	-0.816119	0.178407	-0.137754	0.597764	0.351748	-0.450117	0.562447
5147	8.737639	-0.720367	3.902116	-0.567331	-0.003521	0.099483	-0.813621	0.180492	-0.139553	0.603050	0.345022	-0.455040	0.556983
5148	8.954534	-0.692405	3.954669	-0.554991	-0.042894	0.066299	-0.812520	0.183267	-0.138979	0.607818	0.340253	-0.460129	0.550514
5149	9.055202	-0.765199	4.008502	-0.549545	-0.028247	0.038857	-0.813648	0.186463	-0.138105	0.613274	0.334513	-0.464644	0.544153
5150	9.242373	-0.838236	4.110545	-0.547784	-0.029954	0.029182	-0.815322	0.187159	-0.137254	0.618371	0.329950	-0.469148	0.537262
5151	8.807469	-1.058076	4.070089	-0.567591	-0.026571	0.057122	-0.814501	0.190209	-0.135565	0.623609	0.323724	-0.473859	0.530822
5152	8.716651	-1.140629	3.916498	-0.554703	0.011482	0.026055	-0.813676	0.192287	-0.133887	0.629018	0.318589	-0.477801	0.523969
5153	8.905049	-1.020754	3.953567	-0.551352	-0.013479	-0.002009	-0.814795	0.193399	-0.133312	0.634729	0.312912	-0.481701	0.516884
5154	8.886911	-1.218392	4.018616	-0.549536	-0.013435	-0.009097	-0.814660	0.193947	-0.130812	0.640074	0.308360	-0.485571	0.509353
5155	8.960207	-1.270957	4.188236	-0.574793	-0.002864	0.030352	-0.815085	0.195475	-0.130516	0.645532	0.301876	-0.489668	0.502379
5156	8.863066	-1.272277	4.265697	-0.560454	-0.017098	0.001390	-0.816483	0.196583	-0.128276	0.650629	0.297041	-0.493654	0.494727
5157	8.839000	-1.136443	4.322202	-0.557065	-0.038513	-0.023199	-0.815645	0.195181	-0.124971	0.655993	0.291578	-0.497593	0.486883
5158	8.558960	-1.214586	4.296871	-0.554256	-0.024057	-0.033052	-0.815091	0.195593	-0.123862	0.661151	0.287158	-0.501287	0.478676
5159	8.470152	-1.146548	4.267236	-0.571384	-0.004192	-0.029844	-0.814812	0.195170	-0.122205	0.666832	0.281148	-0.504742	0.470666
5160	8.488847	-1.194568	4.320923	-0.562181	0.032110	-0.061819	-0.817211	0.195928	-0.122457	0.672685	0.276303	-0.507479	0.462187
5161	8.379636	-1.300035	4.348824	-0.547212	0.100496	-0.062101	-0.817754	0.193158	-0.124977	0.679410	0.269866	-0.508983	0.454434
5162	8.255163	-1.397026	4.171277	-0.565114	0.138460	-0.067881	-0.818019	0.190667	-0.128189	0.686214	0.263983	-0.510142	0.446294
5163	8.540278	-1.448537	4.722355	-0.541108	0.210324	-0.055631	-0.818574	0.190394	-0.129574	0.693769	0.256464	-0.509975	0.439131
5164	8.947047	-0.875299	4.826557	-0.552066	0.244150	-0.096509	-0.818279	0.187913	-0.136257	0.701609	0.250027	-0.509267	0.431137
5165	8.206168	-0.475063	4.707107	-0.538946	0.167492	-0.102172	-0.817155	0.186536	-0.140993	0.708906	0.243297	-0.509268	0.422972
5166	8.721459	-0.112847	4.410020	-0.564029	0.081194	-0.100884	-0.817698	0.183767	-0.143791	0.714953	0.238042	-0.510787	0.413854
5167	9.301054	-0.133794	4.349074	-0.547791	0.101619	-0.167934	-0.817964	0.181274	-0.146587	0.721928	0.232401	-0.511323	0.404175
5168	8.659822	-0.142438	4.253383	-0.573664	0.038866	-0.197172	-0.820728	0.176132	-0.144955	0.728132	0.228245	-0.512918	0.393247
5169	8.650445	0.049361	3.999974	-0.537243	-0.112926	-0.166586	-0.822524	0.172234	-0.141793	0.732590	0.224426	-0.516331	0.382554
5170	8.958657	-0.034438	4.048820	-0.549187	-0.097827	-0.232231	-0.824467	0.169153	-0.133492	0.737289	0.221987	-0.519402	0.370605
5171	8.995341	0.013417	4.009578	-0.565358	-0.081749	-0.207734	-0.826950	0.162748	-0.128270	0.742235	0.217923	-0.522216	0.359009
5172	9.119152	-0.107201	4.167809	-0.561622	-0.087571	-0.163420	-0.829710	0.156068	-0.124021	0.746329	0.214425	-0.525360	0.347869
5173	8.974483	-0.048219	4.179425	-0.557756	-0.082761	-0.101502	-0.828308	0.153557	-0.122394	0.750222	0.209336	-0.528430	0.337797
5174	8.727386	0.112126	4.066823	-0.544901	-0.063060	-0.097074	-0.829141	0.152157	-0.118520	0.753815	0.205158	-0.531229	0.327826
5175	8.787137	0.202378	3.874860	-0.550488	-0.088251	-0.096067	-0.831350	0.147291	-0.116612	0.757352	0.200139	-0.534208	0.317780
5176	8.987723	0.329350	3.899752	-0.568474	-0.070399	-0.065369	-0.832876	0.145901	-0.115644	0.760541	0.195257	-0.537252	0.307916
5177	9.278003	0.239232	4.079165	-0.561275	-0.092283	-0.037687	-0.833845	0.143807	-0.112193	0.763483	0.189468	-0.540444	0.298523
5178	8.841577	0.154418	3.988882	-0.560945	-0.038147	-0.052266	-0.832590	0.143386	-0.112068	0.766696	0.184315	-0.542861	0.288977
5179	8.851737	-0.118005	4.103051	-0.553415	-0.053505	0.046073	-0.833011	0.143374	-0.107906	0.769337	0.177479	-0.545577	0.281012
5180	9.031739	-0.113491	4.233232	-0.562209	-0.049738	0.133557	-0.831911	0.146711	-0.108989	0.771178	0.170305	-0.548724	0.274196
5181	8.828410	-0.380763	4.183331	-0.538378	-0.025574	0.135383	-0.831087	0.149914	-0.111319	0.773399	0.162539	-0.551109	0.267794
5182	8.708085	-0.734162	3.969981	-0.560111	-0.053807	0.177706	-0.831947	0.155755	-0.111668	0.774776	0.154891	-0.554335	0.261617
5183	8.709307	-0.769088	3.796406	-0.550983	-0.065784	0.202660	-0.828620	0.159223	-0.111796	0.776063	0.146351	-0.557504	0.255925
5184	8.809436	-0.504050	3.771569	-0.554692	-0.072983	0.206255	-0.827110	0.164505	-0.112724	0.776887	0.138534	-0.560968	0.250140
5185	9.166748	-0.681415	3.978444	-0.577913	-0.022678	0.237562	-0.826997	0.170622	-0.113077	0.778374	0.128948	-0.563567	0.244742
5186	9.064252	-0.309001	4.303023	-0.546022	0.028807	0.205783	-0.823119	0.176466	-0.117622	0.780143	0.120736	-0.565289	0.239267
5187	8.299083	-0.207098	4.370563	-0.559842	-0.004569	0.207449	-0.821195	0.182723	-0.119790	0.781765	0.111678	-0.567279	0.233592
5188	8.309125	0.299590	4.253752	-0.557010	-0.083153	0.131958	-0.820936	0.187591	-0.120712	0.782462	0.104631	-0.570517	0.226532
5189	9.243820	0.168997	4.406177	-0.557225	-0.137547	0.180227	-0.818724	0.190917	-0.119308	0.782530	0.096582	-0.574343	0.220111
5190	9.500336	-0.255898	4.731924	-0.567390	-0.079946	0.291202	-0.815967	0.197303	-0.118709	0.782397	0.087515	-0.577762	0.215377
5191	8.907701	-0.320865	4.566727	-0.543210	-0.027451	0.344119	-0.814333	0.206483	-0.121399	0.782829	0.077342	-0.579934	0.211834
5192	8.274085	-0.072453	4.236205	-0.567075	-0.056833	0.312091	-0.812419	0.215243	-0.123819	0.782680	0.067916	-0.582900	0.207430
5193	8.496732	-0.147075	4.120764	-0.553568	-0.073892	0.301780	-0.807993	0.222610	-0.126688	0.782600	0.058323	-0.585603	0.202987
5194	8.908969	-0.081454	4.208878	-0.523626	-0.092337	0.338602	-0.806626	0.229573	-0.131756	0.781698	0.049395	-0.588846	0.199422
5195	9.298030	-0.011611	4.176167	-0.554614	-0.095574	0.319772	-0.803865	0.236257	-0.137393	0.781123	0.039755	-0.591751	0.195183
5196	9.049127	-0.487751	4.300206	-0.544720	-0.039080	0.437080	-0.798331	0.245716	-0.143160	0.780309	0.029110	-0.594185	0.192910
5197	8.667127	-0.598221	4.026507	-0.545002	-0.084852	0.413393	-0.794740	0.254496	-0.152663	0.779308	0.018542	-0.596781	0.190233
5198	8.768643	-0.644565	3.674129	-0.572684	-0.130985	0.351459	-0.791149	0.262145	-0.156494	0.777539	0.008826	-0.600569	0.186205
5199	8.880409	-0.704049	3.549003	-0.530999	-0.115257	0.286408	-0.787690	0.268271	-0.162003	0.776472	0.000206	-0.603393	0.181680
5200	8.938010	-0.728395	3.578191	-0.530892	-0.080741	0.256127	-0.785895	0.272729	-0.166407	0.775483	-0.007902	-0.606103	0.176641
5201	9.071638	-0.781340	3.747734	-0.561602	-0.046317	0.252031	-0.781728	0.276920	-0.175546	0.775218	-0.016722	-0.607825	0.171189
5202	8.910926	-0.929449	3.860745	-0.568761	-0.033746	0.257120	-0.778398	0.280824	-0.181631	0.774620	-0.025595	-0.609806	0.165666
5203	8.743158	-0.614228	3.862285	-0.559632	-0.041375	0.297973	-0.777293	0.284320	-0.188812	0.774109	-0.034846	-0.611260	0.160939
5204	8.969133	-0.736140	3.916498	-0.546764	-0.034498	0.329956	-0.772296	0.289616	-0.196560	0.773103	-0.044259	-0.613003	0.156782
5205	9.041323	-0.683101	3.968966	-0.572128	-0.036444	0.359768	-0.768131	0.294083	-0.205419	0.772293	-0.054329	-0.614206	0.152851
5206	8.895199	-0.773217	4.095807	-0.564741	-0.013014	0.352586	-0.763969	0.299806	-0.215651	0.771281	-0.064353	-0.615509	0.148772
5207	8.722490	-0.743888	3.974903	-0.555660	-0.042323	0.398848	-0.758414	0.304968	-0.225345	0.770149	-0.074474	-0.616528	0.145662
5208	9.039999	-0.812914	4.076727	-0.568203	-0.006111	0.389684	-0.752721	0.310826	-0.235587	0.768917	-0.085010	-0.617540	0.142069
5209	8.938880	-0.897304	4.005319	-0.557324	-0.012451	0.386283	-0.748551	0.314749	-0.247918	0.768040	-0.094907	-0.617954	0.138711
5210	9.021858	-0.862216	3.903338	-0.541086	-0.038755	0.399046	-0.742989	0.318381	-0.257350	0.766244	-0.105030	-0.619227	0.135634
5211	9.056061	-0.920940	3.821798	-0.552003	-0.044088	0.397185	-0.737983	0.322018	-0.267888	0.764813	-0.114691	-0.619943	0.132582
5212	9.012928	-0.879710	3.802066	-0.552022	-0.044959	0.393649	-0.732687	0.323153	-0.278731	0.762754	-0.124874	-0.621209	0.129277
5213	9.013375	-0.669198	3.845624	-0.537711	-0.063765	0.374495	-0.725448	0.325818	-0.291236	0.761044	-0.133758	-0.622106	0.126116
5214	9.046887	-0.800077	3.818045	-0.516942	-0.065297	0.334045	-0.722241	0.326815	-0.300955	0.758814	-0.142587	-0.623616	0.122369
5215	9.004083	-0.737298	3.766663	-0.541445	-0.052413	0.316873	-0.717642	0.327528	-0.309856	0.757278	-0.150604	-0.624390	0.118260
5216	8.965061	-0.804590	3.786795	-0.571325	-0.023197	0.288903	-0.713178	0.327410	-0.319319	0.755369	-0.159767	-0.625398	0.113007
5217	8.858635	-0.847354	3.797079	-0.571180	0.007566	0.272764	-0.711226	0.328545	-0.327918	0.754498	-0.167586	-0.625342	0.107679
5218	9.042419	-0.938976	4.015310	-0.562974	0.034856	0.240861	-0.706753	0.325777	-0.334774	0.753287	-0.176120	-0.625475	0.101598
5219	9.122289	-0.706974	4.097180	-0.523124	0.049508	0.196163	-0.702283	0.324551	-0.345497	0.753194	-0.182101	-0.624822	0.095583
5220	8.878851	-0.468147	4.172158	-0.554285	0.032877	0.156069	-0.699489	0.323731	-0.351904	0.752011	-0.189413	-0.625140	0.088330
5221	8.615224	-0.414640	3.961708	-0.527343	-0.018549	0.147817	-0.697238	0.319577	-0.358480	0.751096	-0.194479	-0.625575	0.081785
5222	8.936763	-0.562559	3.817959	-0.560042	-0.021927	0.143970	-0.695269	0.316257	-0.364630	0.749086	-0.201599	-0.626644	0.074473
5223	9.148965	-0.588001	3.827623	-0.552711	0.009017	0.108520	-0.693863	0.314047	-0.369932	0.748424	-0.206364	-0.626739	0.066885
5224	9.071340	-0.475691	3.932785	-0.559905	0.040819	0.081695	-0.693985	0.311568	-0.377027	0.747142	-0.212756	-0.626981	0.058375
5225	8.868358	-0.425720	3.990487	-0.581339	0.088425	0.105884	-0.691600	0.308525	-0.383316	0.747309	-0.217787	-0.625777	0.050024
5226	8.791177	-0.393760	3.999898	-0.539458	0.097098	0.120463	-0.688377	0.305487	-0.391690	0.746625	-0.224385	-0.624843	0.042105
5227	8.935779	-0.411480	4.016815	-0.546671	0.095154	0.141648	-0.684451	0.300782	-0.401197	0.746948	-0.229142	-0.623187	0.034660
5228	8.815074	-0.367058	4.043059	-0.559135	0.125641	0.162526	-0.681087	0.297325	-0.409022	0.746354	-0.236540	-0.621511	0.026994
5229	8.749009	-0.278652	4.201628	-0.575487	0.125612	0.172941	-0.675913	0.294008	-0.418523	0.746857	-0.241936	-0.619105	0.019480
5230	8.650951	-0.046059	4.199163	-0.566285	0.141639	0.188883	-0.672392	0.286808	-0.429716	0.746260	-0.249730	-0.616917	0.012048
5231	8.521410	0.138345	4.187614	-0.562667	0.137930	0.197792	-0.666785	0.280159	-0.440919	0.746926	-0.255052	-0.614024	0.004936
5232	8.815856	0.359464	4.291064	-0.543004	0.090018	0.209901	-0.660894	0.272396	-0.451581	0.745660	-0.262707	-0.612351	-0.001620
5233	9.117430	0.313526	4.590777	-0.556507	0.070388	0.297484	-0.657247	0.268255	-0.462882	0.745508	-0.268966	-0.609776	-0.006940
5234	8.812944	0.129140	4.554584	-0.540894	0.055277	0.361369	-0.653459	0.263410	-0.471834	0.743701	-0.278398	-0.607686	-0.011012
5235	8.931828	0.115283	4.776866	-0.545292	0.052970	0.419730	-0.647452	0.260504	-0.480229	0.743401	-0.285798	-0.604539	-0.014392
5236	8.907421	0.132624	4.820196	-0.577177	0.044189	0.410560	-0.642696	0.257046	-0.488897	0.741107	-0.296314	-0.602189	-0.018086
5237	8.559402	0.210843	4.611999	-0.562845	0.020922	0.382511	-0.637939	0.253029	-0.496461	0.740282	-0.303362	-0.599552	-0.022179
5238	8.523788	0.314822	4.586725	-0.562961	0.001053	0.387946	-0.632207	0.249290	-0.504862	0.737389	-0.313350	-0.597834	-0.025757
5239	8.471222	0.300186	4.512057	-0.552093	0.006628	0.363260	-0.627170	0.245132	-0.512153	0.736431	-0.319876	-0.595351	-0.030101
5240	8.571500	0.336783	4.668565	-0.555963	-0.005622	0.326153	-0.624358	0.240144	-0.519020	0.733326	-0.328969	-0.593991	-0.034440
5241	8.605287	0.484425	4.739357	-0.552471	-0.007177	0.297918	-0.620565	0.233202	-0.524389	0.732162	-0.334609	-0.591933	-0.039884
5242	8.443053	0.461646	4.797817	-0.534343	0.001982	0.269726	-0.617889	0.227376	-0.529877	0.729124	-0.342657	-0.590724	-0.044822
5243	8.324327	0.554884	4.903246	-0.559890	-0.001337	0.249968	-0.616064	0.224888	-0.535601	0.727952	-0.347727	-0.588674	-0.051335
5244	8.299613	0.550660	4.975811	-0.547031	0.042149	0.216226	-0.611591	0.221834	-0.540103	0.725127	-0.355235	-0.587109	-0.057458
5245	8.058845	0.590508	4.922534	-0.570861	0.033694	0.164649	-0.607399	0.218915	-0.542938	0.724201	-0.359331	-0.584877	-0.065826
5246	8.079123	0.815016	4.905504	-0.532713	0.055422	0.134918	-0.605986	0.214894	-0.547011	0.721412	-0.365603	-0.583579	-0.073031
5247	8.021832	0.822142	4.828184	-0.546251	0.108416	0.060117	-0.602495	0.212948	-0.549693	0.721367	-0.367953	-0.580755	-0.083448
5248	9.200891	0.836884	5.280680	-0.547096	0.139177	0.060140	-0.599128	0.208235	-0.555867	0.719201	-0.373370	-0.578612	-0.092481
5249	8.267983	0.573360	4.709823	-0.555973	0.177509	-0.000552	-0.594249	0.208101	-0.561036	0.719702	-0.374982	-0.574852	-0.104701
5250	8.056956	-0.474455	4.654144	-0.526898	0.108170	0.072579	-0.590499	0.210603	-0.563534	0.717213	-0.380250	-0.572919	-0.113046
5251	9.583384	-1.460414	4.646190	-0.561728	-0.020477	0.184613	-0.588010	0.214765	-0.562956	0.715739	-0.384423	-0.570296	-0.121241
5252	9.702484	-1.076456	4.721480	-0.554833	-0.069154	0.186832	-0.587890	0.218789	-0.560836	0.711145	-0.391752	-0.569830	-0.126874
5253	8.604665	-0.593687	4.301982	-0.562660	-0.137205	0.133937	-0.586659	0.223224	-0.557472	0.708158	-0.395618	-0.569006	-0.135019
5254	8.512505	-0.663031	4.327041	-0.550033	-0.166321	0.157235	-0.588617	0.224608	-0.554254	0.702298	-0.402738	-0.570016	-0.140219
5255	8.844522	-0.926081	4.331948	-0.560666	-0.100935	0.108973	-0.590294	0.225717	-0.552289	0.699613	-0.406156	-0.568640	-0.149089
5256	8.614994	-0.871095	4.392046	-0.546377	-0.131536	0.095131	-0.590854	0.225848	-0.549233	0.693876	-0.412367	-0.569520	-0.155356
5257	8.838843	-0.779927	4.511537	-0.560578	-0.070175	0.094640	-0.592535	0.227510	-0.546430	0.691445	-0.415477	-0.567570	-0.164762
5258	8.630499	-0.870074	4.570810	-0.573165	-0.022826	0.042836	-0.592127	0.229589	-0.544887	0.686420	-0.421056	-0.567135	-0.172907
5259	8.350331	-0.858430	4.604881	-0.553331	-0.020703	-0.006543	-0.592824	0.229589	-0.544188	0.684207	-0.422679	-0.565089	-0.184059
5260	8.611035	-0.743784	4.651576	-0.557068	-0.031463	-0.006454	-0.593104	0.229584	-0.542522	0.678903	-0.427443	-0.565065	-0.192572
5261	8.390340	-0.670747	4.515751	-0.539857	-0.011227	-0.063023	-0.594219	0.229581	-0.540850	0.676603	-0.428142	-0.563118	-0.204454
5262	8.249542	-0.640106	4.636406	-0.546422	-0.032687	-0.079807	-0.594359	0.229577	-0.539463	0.670935	-0.431871	-0.563591	-0.213774
5263	8.336115	-0.858552	4.571075	-0.566503	-0.041364	-0.105650	-0.595623	0.230954	-0.534586	0.667778	-0.432489	-0.561993	-0.226252
5264	8.409323	-0.912992	4.441112	-0.542881	-0.046904	-0.101787	-0.597299	0.231644	-0.531793	0.661717	-0.435908	-0.562663	-0.235638
5265	8.452430	-1.000254	4.442028	-0.555202	0.008907	-0.089892	-0.599246	0.230666	-0.529016	0.659187	-0.436215	-0.560017	-0.248134
5266	8.457026	-0.903143	4.518255	-0.553202	0.052291	-0.106049	-0.600088	0.231635	-0.527058	0.653956	-0.439164	-0.559164	-0.258480
5267	8.623067	-0.792309	4.632772	-0.562160	0.103196	-0.148886	-0.599251	0.231356	-0.527345	0.651989	-0.438314	-0.555438	-0.272544
5268	8.569468	-0.686859	4.438374	-0.546726	0.117849	-0.182400	-0.599518	0.228431	-0.525432	0.646945	-0.439885	-0.554202	-0.284295
5269	11.099464	-0.660833	4.963838	-0.542386	0.101641	-0.154330	-0.599517	0.228154	-0.525712	0.644908	-0.438657	-0.550252	-0.298155
5270	9.457696	-0.774979	4.380181	-0.554846	0.081163	-0.095402	-0.599231	0.226204	-0.524626	0.639704	-0.441411	-0.548449	-0.308447
5271	8.277612	-0.080166	3.779632	-0.553281	0.061695	-0.144928	-0.598683	0.228428	-0.525161	0.636965	-0.440651	-0.544521	-0.321868
5272	7.916644	0.023085	3.696813	-0.559485	0.036299	-0.325367	-0.601486	0.231613	-0.519284	0.629557	-0.441135	-0.545051	-0.334629
5273	8.611786	0.156770	3.747547	-0.546071	-0.118346	-0.357719	-0.606232	0.233273	-0.513546	0.623189	-0.439203	-0.544882	-0.349055
5274	9.903481	-0.272127	4.088866	-0.570280	-0.168547	-0.161112	-0.612086	0.232560	-0.503942	0.614348	-0.442874	-0.546179	-0.357950
5275	9.617869	-0.708843	4.297079	-0.542748	-0.012461	-0.107025	-0.613908	0.234636	-0.499748	0.610709	-0.442858	-0.542206	-0.370032
5276	8.759456	-0.476168	4.314961	-0.550183	-0.024900	-0.132837	-0.617122	0.235870	-0.492224	0.603640	-0.445481	-0.541421	-0.379511
5277	8.390937	-0.393955	3.952113	-0.554181	-0.054890	-0.204403	-0.618665	0.237385	-0.486928	0.598535	-0.444847	-0.538463	-0.392332
5278	8.416194	-0.254832	4.182498	-0.558010	-0.083783	-0.193650	-0.622014	0.240642	-0.482510	0.590113	-0.447268	-0.538643	-0.401974
5279	8.857652	-0.303527	4.182451	-0.546784	-0.044399	-0.165369	-0.624659	0.239522	-0.478064	0.585295	-0.446877	-0.534968	-0.414174
5280	8.746316	-0.052906	4.344102	-0.557483	-0.026756	-0.119599	-0.625067	0.236732	-0.475039	0.577921	-0.449533	-0.533603	-0.423313
5281	8.581275	-0.070501	4.455663	-0.558994	0.009010	-0.091569	-0.628944	0.231176	-0.473957	0.573975	-0.449655	-0.528231	-0.435126
5282	8.385808	-0.066853	4.455884	-0.573364	0.017792	-0.061753	-0.629072	0.228674	-0.473982	0.567276	-0.452646	-0.525499	-0.444027
5283	8.417330	-0.057477	4.441240	-0.538640	0.040880	-0.042019	-0.626704	0.228248	-0.472895	0.564086	-0.452811	-0.519201	-0.455192
5284	8.395761	-0.081701	4.410129	-0.548317	0.085894	-0.033568	-0.627256	0.227421	-0.474841	0.558437	-0.455121	-0.515488	-0.463988
5285	8.261884	-0.041151	4.576571	-0.559890	0.118188	-0.014470	-0.624882	0.226026	-0.475012	0.555892	-0.455137	-0.507580	-0.475602
5286	8.209270	0.123618	4.594132	-0.546986	0.154182	-0.016300	-0.623623	0.225199	-0.478220	0.550970	-0.456884	-0.502785	-0.484660
5287	7.988294	0.172643	4.482738	-0.564878	0.184697	0.003617	-0.619027	0.225471	-0.479639	0.548930	-0.456559	-0.493585	-0.496591
5288	8.960246	-0.012840	4.783111	-0.545646	0.196020	0.047280	-0.615546	0.226592	-0.484646	0.544915	-0.458421	-0.487585	-0.505152
5289	10.220798	-0.160557	5.230063	-0.537540	0.204265	0.042234	-0.609411	0.225898	-0.489416	0.543415	-0.458013	-0.477768	-0.516393
5290	9.821736	-0.280481	4.973405	-0.549085	0.131135	-0.038923	-0.604958	0.227287	-0.492209	0.537715	-0.459664	-0.473056	-0.525156
5291	9.113408	-0.252728	4.833906	-0.544318	0.054249	-0.115493	-0.605383	0.228957	-0.492188	0.532810	-0.459433	-0.465960	-0.536578
5292	7.935905	-0.312366	4.159621	-0.562262	0.011928	-0.022773	-0.604958	0.227428	-0.492623	0.525909	-0.462543	-0.462065	-0.544031
5293	7.634472	-0.574373	3.694212	-0.560898	-0.116597	0.038115	-0.605509	0.226322	-0.494156	0.520733	-0.465812	-0.455019	-0.552099
5294	8.799665	-0.596395	4.050491	-0.555339	-0.219029	0.018681	-0.606774	0.227412	-0.486647	0.512111	-0.471687	-0.453095	-0.556740
5295	9.929918	-0.701145	3.895513	-0.551217	-0.227852	-0.088033	-0.610676	0.226846	-0.480799	0.504491	-0.474975	-0.448404	-0.564642
5296	9.842827	-0.584078	3.978889	-0.547208	-0.137377	-0.132780	-0.615143	0.227945	-0.473542	0.494852	-0.478389	-0.447023	-0.571345
5297	8.925409	-0.900374	3.872502	-0.546602	-0.065578	-0.115744	-0.617652	0.227943	-0.471027	0.488278	-0.479565	-0.440910	-0.580690
5298	8.362555	-0.721380	3.719040	-0.555929	-0.084106	-0.160057	-0.621291	0.230991	-0.465143	0.478574	-0.482125	-0.438998	-0.588050
5299	8.934276	-0.700082	3.449843	-0.552602	-0.118885	-0.192403	-0.625192	0.230006	-0.458745	0.470423	-0.483324	-0.433960	-0.597309
5300	8.959981	-0.648187	3.272849	-0.572347	-0.083648	-0.191946	-0.628259	0.229573	-0.451792	0.460032	-0.485640	-0.431986	-0.604906
5301	9.364156	-0.615786	3.450743	-0.562293	-0.058313	-0.204290	-0.630077	0.230540	-0.448440	0.452023	-0.486099	-0.426299	-0.614534
5302	9.786539	-0.422640	3.846690	-0.570392	-0.016608	-0.224011	-0.634415	0.234004	-0.441853	0.441675	-0.487184	-0.423869	-0.622824
5303	9.535506	-0.737076	4.321687	-0.549815	0.073173	-0.206743	-0.635130	0.237323	-0.435851	0.434676	-0.485882	-0.417024	-0.633298
5304	8.672505	-0.283993	4.414433	-0.556955	0.107438	-0.216006	-0.634862	0.239263	-0.434030	0.425440	-0.485240	-0.413410	-0.642367
5305	8.242397	-0.262922	3.873552	-0.568042	0.053289	-0.203478	-0.636813	0.239259	-0.431380	0.417829	-0.484422	-0.406223	-0.652485
5306	8.691817	-0.329217	3.772211	-0.550011	-0.034293	-0.086753	-0.639612	0.241758	-0.428560	0.409035	-0.486500	-0.402475	-0.658804
5307	8.947420	-0.335510	3.796101	-0.548377	-0.061294	-0.087403	-0.639482	0.242995	-0.423972	0.402024	-0.487981	-0.395266	-0.666346
5308	9.013807	-0.262256	3.983656	-0.561795	-0.015194	-0.096675	-0.642263	0.241603	-0.421746	0.393022	-0.489724	-0.391178	-0.672818
5309	8.860785	-0.163065	3.847449	-0.555250	-0.009297	-0.055953	-0.641988	0.241873	-0.419249	0.386577	-0.490847	-0.383032	-0.680378
5310	8.964315	-0.307009	4.119526	-0.560586	-0.005993	-0.020661	-0.641987	0.241594	-0.418975	0.378582	-0.492953	-0.378021	-0.686129
5311	8.956814	-0.330990	4.141550	-0.562170	0.017196	0.005712	-0.643516	0.241325	-0.420630	0.372904	-0.494268	-0.368840	-0.693252
5312	8.876460	-0.453524	4.174435	-0.559941	0.072888	0.021285	-0.641990	0.242431	-0.419798	0.365986	-0.495502	-0.362722	-0.699260
5313	8.790338	-0.392994	4.106222	-0.541617	0.087034	0.040868	-0.638649	0.243122	-0.420926	0.361300	-0.495973	-0.352832	-0.706387
5314	8.867080	-0.308253	4.209069	-0.552569	0.090811	0.028354	-0.637533	0.243127	-0.423431	0.354589	-0.496863	-0.346511	-0.712266
5315	8.803347	-0.413705	4.285232	-0.539792	0.105248	0.017769	-0.636140	0.243407	-0.424825	0.349458	-0.496927	-0.336605	-0.719472
5316	8.657177	-0.368048	4.483043	-0.545110	0.132281	0.017507	-0.633632	0.243690	-0.428170	0.342856	-0.497001	-0.330105	-0.725583
5317	8.605781	-0.456829	4.532426	-0.552506	0.108863	0.019309	-0.631397	0.242864	-0.432356	0.337320	-0.497144	-0.319783	-0.732668
5318	8.593724	-0.454336	4.532414	-0.538222	0.069165	0.017949	-0.628894	0.244113	-0.433471	0.330290	-0.498000	-0.313713	-0.737895
5319	8.584012	-0.420294	4.556209	-0.545784	0.022348	0.018149	-0.626669	0.245087	-0.435142	0.323931	-0.499394	-0.303901	-0.743854
5320	8.710421	-0.387896	4.454200	-0.562271	0.006350	0.004820	-0.625692	0.244526	-0.434324	0.315993	-0.501164	-0.297932	-0.748478
5321	8.768394	-0.364067	4.458689	-0.560586	0.003027	-0.026088	-0.626236	0.241468	-0.434351	0.308395	-0.502699	-0.288316	-0.754361
5322	8.672722	-0.291441	4.383105	-0.550849	-0.027466	-0.047024	-0.626089	0.239661	-0.434371	0.299511	-0.504502	-0.283161	-0.758677
5323	8.676856	-0.329691	4.453595	-0.542613	-0.001123	-0.075406	-0.627618	0.238688	-0.433399	0.290983	-0.505729	-0.274186	-0.764453
5324	8.705935	-0.446316	4.382372	-0.565355	-0.020079	-0.059637	-0.628449	0.237576	-0.432849	0.281723	-0.507326	-0.268803	-0.768764
5325	8.662210	-0.382790	4.449375	-0.554411	-0.031302	-0.020520	-0.628721	0.236187	-0.433139	0.273427	-0.509388	-0.259112	-0.773707
5326	8.684025	-0.397547	4.430181	-0.557212	-0.034729	-0.038221	-0.630667	0.234796	-0.431474	0.264421	-0.511174	-0.253640	-0.777463
5327	8.759753	-0.345438	4.337684	-0.555287	-0.025850	-0.023188	-0.631490	0.232159	-0.432327	0.255777	-0.513134	-0.243786	-0.782202
5328	8.783961	-0.345651	4.327989	-0.560614	-0.002339	-0.029582	-0.631215	0.232993	-0.432459	0.246956	-0.514367	-0.237932	-0.786021
5329	8.788806	-0.340849	4.327929	-0.549669	0.001149	-0.022396	-0.630648	0.230627	-0.432072	0.238191	-0.515857	-0.227885	-0.790712
5330	8.789290	-0.278221	4.295820	-0.542520	-0.026056	-0.006213	-0.630929	0.230902	-0.430958	0.229746	-0.517376	-0.222121	-0.793852
5331	8.803836	-0.275942	4.288526	-0.542578	-0.027727	-0.020354	-0.630786	0.230066	-0.430690	0.220636	-0.519269	-0.212180	-0.797909
5332	8.779598	-0.253890	4.312474	-0.560769	-0.033090	-0.016114	-0.630083	0.228114	-0.429468	0.211752	-0.520826	-0.206197	-0.800865
5333	8.702055	-0.277384	4.341834	-0.542440	-0.031797	0.029189	-0.632175	0.228954	-0.429720	0.203083	-0.522943	-0.195625	-0.804375
5334	8.751962	-0.381302	4.391250	-0.557841	-0.026317	0.028970	-0.631896	0.228812	-0.429030	0.194920	-0.524450	-0.189135	-0.806961
5335	8.759340	-0.335407	4.395561	-0.558757	-0.028144	0.032516	-0.632035	0.228534	-0.428894	0.185800	-0.526522	-0.178099	-0.810268
5336	8.749736	-0.371743	4.371817	-0.551653	-0.038702	0.000812	-0.632190	0.231866	-0.427194	0.177148	-0.527987	-0.172002	-0.812566
5337	8.785091	-0.266582	4.220794	-0.553497	-0.034923	-0.016013	-0.633861	0.231586	-0.425658	0.166945	-0.529897	-0.161461	-0.815640
5338	8.837823	-0.346610	4.228865	-0.543655	-0.041862	-0.050356	-0.634286	0.233113	-0.424530	0.157483	-0.531096	-0.155998	-0.817802
5339	8.778981	-0.444874	4.300109	-0.544596	-0.045426	-0.055681	-0.633177	0.233798	-0.422313	0.146381	-0.532930	-0.145935	-0.820525
5340	8.837233	-0.525497	4.218781	-0.553756	-0.043268	-0.089413	-0.636240	0.233242	-0.420076	0.136118	-0.533938	-0.140683	-0.822551
5341	8.907329	-0.487246	4.223093	-0.546364	-0.027172	-0.078790	-0.636254	0.236298	-0.419213	0.124375	-0.535306	-0.130669	-0.825169
5342	8.876175	-0.390272	4.241382	-0.562720	-0.012470	-0.102067	-0.638481	0.235462	-0.416985	0.113844	-0.535658	-0.125284	-0.827293
5343	8.832718	-0.394831	4.241491	-0.544374	0.016269	-0.102039	-0.638480	0.234616	-0.413389	0.101540	-0.536125	-0.115338	-0.830034
5344	8.837925	-0.334574	4.221482	-0.569733	0.019838	-0.084655	-0.638762	0.235170	-0.412549	0.091258	-0.535850	-0.109542	-0.832188
5345	8.905129	-0.303191	4.283863	-0.568740	0.028721	-0.070529	-0.640839	0.232394	-0.412423	0.078943	-0.536088	-0.098734	-0.834643
5346	8.779620	-0.316929	4.279351	-0.567637	0.046512	-0.047652	-0.640561	0.232955	-0.414083	0.069315	-0.535292	-0.092503	-0.836721
5347	8.798830	-0.263647	4.317389	-0.554959	0.028193	-0.020843	-0.641810	0.231846	-0.414224	0.057680	-0.535453	-0.081301	-0.838662
5348	8.735729	-0.277506	4.356287	-0.540525	0.022885	-0.040120	-0.639442	0.231699	-0.413689	0.048394	-0.534895	-0.075454	-0.840150
5349	8.764872	-0.209969	4.365160	-0.564143	0.015643	-0.023529	-0.639857	0.231429	-0.415630	0.036312	-0.535096	-0.064060	-0.841576
5350	8.735689	-0.248387	4.375292	-0.553229	0.015561	-0.020759	-0.640967	0.230461	-0.416463	0.027181	-0.534562	-0.057783	-0.842713
5351	8.733219	-0.233783	4.389629	-0.549559	0.015431	-0.008329	-0.639849	0.229766	-0.417450	0.015249	-0.534587	-0.046406	-0.843700
5352	8.745191	-0.214391	4.411142	-0.553189	0.019086	-0.011929	-0.640959	0.228794	-0.417035	0.006252	-0.533863	-0.040025	-0.844600
5353	8.745350	-0.207248	4.394149	-0.545799	0.037956	-0.010187	-0.640818	0.228800	-0.418839	-0.005886	-0.533308	-0.028689	-0.845414
5354	8.730954	-0.209650	4.382114	-0.553190	0.024596	-0.023464	-0.640258	0.228243	-0.419126	-0.015083	-0.532341	-0.022424	-0.846099
5355	8.773543	-0.102583	4.542746	-0.549427	0.051587	-0.020917	-0.639978	0.228107	-0.420239	-0.027644	-0.531338	-0.011136	-0.846636
5356	8.731291	-0.185684	4.350436	-0.553105	0.029867	-0.008452	-0.639689	0.225606	-0.420822	-0.036588	-0.530140	-0.004713	-0.847107
5357	8.790783	-0.248402	4.428374	-0.545914	0.015370	-0.002970	-0.639273	0.226163	-0.421374	-0.048970	-0.529541	0.006712	-0.846843
5358	8.784082	-0.176079	4.393750	-0.560451	0.024598	-0.019111	-0.637605	0.226853	-0.421103	-0.058172	-0.528281	0.013141	-0.846973
5359	8.772371	-0.161749	4.354947	-0.557551	0.053433	-0.021022	-0.639831	0.226582	-0.421643	-0.071095	-0.526805	0.024475	-0.846654
5360	8.736105	-0.139651	4.374078	-0.545843	0.026150	0.000508	-0.638439	0.226861	-0.423037	-0.079800	-0.525381	0.030852	-0.846555
5361	8.731008	-0.151520	4.403211	-0.553973	0.038881	-0.008516	-0.637878	0.226310	-0.424850	-0.092537	-0.523925	0.042191	-0.845671
5362	8.767529	-0.224726	4.326662	-0.560276	0.031498	0.014458	-0.637040	0.226032	-0.425414	-0.101146	-0.522226	0.048932	-0.845373
5363	8.730916	-0.195075	4.394032	-0.545825	0.026114	0.004038	-0.636065	0.226030	-0.425699	-0.113606	-0.520766	0.060187	-0.843963
5364	8.721291	-0.187765	4.393964	-0.555080	0.005555	-0.009215	-0.637319	0.226314	-0.426518	-0.122510	-0.519394	0.066626	-0.843079
5365	8.721021	-0.228752	4.408919	-0.542327	0.012732	-0.012654	-0.636759	0.225477	-0.426115	-0.135197	-0.517966	0.077558	-0.841081
5366	8.732806	-0.233447	4.442781	-0.555107	0.002874	-0.011858	-0.638023	0.227981	-0.425664	-0.144112	-0.516495	0.083949	-0.839891
5367	8.721058	-0.219086	4.408811	-0.558677	0.015553	-0.017285	-0.637042	0.226593	-0.427072	-0.157020	-0.514755	0.094960	-0.837469
5368	8.733178	-0.175577	4.422806	-0.554063	0.031800	-0.022631	-0.637320	0.226453	-0.426656	-0.166120	-0.512673	0.101100	-0.836271
5369	8.682332	-0.199360	4.432804	-0.556842	0.022804	-0.023507	-0.637458	0.226176	-0.426796	-0.179050	-0.510606	0.111822	-0.833498
5370	8.706654	-0.228752	4.394441	-0.533177	0.022590	-0.011725	-0.636899	0.225618	-0.426529	-0.187694	-0.508583	0.117715	-0.832020
5371	8.789698	-0.196141	4.282822	-0.538386	0.053143	0.001322	-0.634663	0.224509	-0.429054	-0.199981	-0.505816	0.128071	-0.829310
5372	8.794135	-0.273419	4.295760	-0.563507	0.100072	0.005154	-0.635780	0.225492	-0.431392	-0.208799	-0.502206	0.134289	-0.828347
5373	8.841521	-0.302095	4.395079	-0.546044	0.127792	0.019343	-0.632441	0.226883	-0.433899	-0.220941	-0.497924	0.144430	-0.826073
5374	8.642895	-0.217838	4.529710	-0.530603	0.132198	0.019461	-0.630485	0.225915	-0.436975	-0.229234	-0.493742	0.150054	-0.825321
5375	8.613429	-0.217244	4.594979	-0.552736	0.089211	0.001764	-0.629507	0.225923	-0.440172	-0.241473	-0.489924	0.160055	-0.822221
5376	8.603796	-0.236590	4.583127	-0.563769	0.069488	-0.003556	-0.628256	0.226761	-0.442253	-0.250224	-0.486550	0.166230	-0.820381
5377	8.617581	-0.236117	4.672501	-0.556675	0.044232	-0.004204	-0.626726	0.227598	-0.444198	-0.262264	-0.483280	0.176196	-0.816464
5378	8.496807	-0.293440	4.658805	-0.558596	0.029898	-0.013901	-0.627149	0.228707	-0.442657	-0.270932	-0.480475	0.182325	-0.813940
5379	8.535069	-0.380658	4.662144	-0.571553	-0.015154	-0.006702	-0.625895	0.228426	-0.442670	-0.282742	-0.477905	0.192579	-0.809060
5380	8.568750	-0.358971	4.686018	-0.575276	-0.034149	0.003996	-0.625340	0.228838	-0.441699	-0.290962	-0.475837	0.199438	-0.805695
5381	8.593509	-0.303882	4.632215	-0.544330	-0.026221	0.008747	-0.626739	0.229808	-0.439599	-0.301978	-0.473361	0.209197	-0.800609
5382	8.598113	-0.352209	4.637580	-0.562513	-0.018743	-0.011864	-0.627303	0.231053	-0.437363	-0.310310	-0.471046	0.215542	-0.797098
5383	8.624569	-0.415324	4.618920	-0.558827	-0.015204	-0.006537	-0.626889	0.232026	-0.437633	-0.321498	-0.468203	0.225052	-0.791692
5384	8.612036	-0.448802	4.662801	-0.553396	-0.016103	-0.010015	-0.627310	0.232582	-0.437208	-0.329639	-0.465760	0.231182	-0.788011
5385	8.583430	-0.414974	4.633468	-0.549828	-0.027850	-0.008132	-0.628575	0.234802	-0.434957	-0.340443	-0.463023	0.240342	-0.782268
5386	8.641275	-0.434670	4.633610	-0.566145	-0.020526	-0.011897	-0.628018	0.234658	-0.433714	-0.348617	-0.460440	0.246607	-0.778232
5387	8.603037	-0.415339	4.594787	-0.555356	-0.023926	-0.040062	-0.629688	0.234241	-0.432735	-0.359694	-0.457619	0.255241	-0.772048
5388	8.583616	-0.376342	4.628204	-0.558003	-0.025991	-0.010003	-0.629695	0.235628	-0.431473	-0.367636	-0.455030	0.261353	-0.767780
5389	8.602571	-0.468286	4.629205	-0.540841	-0.031271	-0.032778	-0.629276	0.235066	-0.429957	-0.378115	-0.452266	0.269581	-0.761453
5390	8.632218	-0.357529	4.594103	-0.562504	0.005074	-0.054465	-0.629828	0.233535	-0.429136	-0.386839	-0.449275	0.275040	-0.756875
5391	8.646646	-0.263047	4.646185	-0.569706	0.017694	-0.051075	-0.630390	0.234648	-0.428843	-0.397761	-0.445545	0.282824	-0.750524
5392	8.719234	-0.144889	4.678596	-0.546136	0.013065	-0.048089	-0.630101	0.232424	-0.429284	-0.406171	-0.442396	0.287941	-0.745922
5393	8.646927	-0.110573	4.683142	-0.567910	0.008503	-0.031518	-0.630384	0.233398	-0.429549	-0.416316	-0.438641	0.295553	-0.739543
5394	8.647879	-0.019239	4.604805	-0.557018	0.008474	-0.033144	-0.630937	0.232283	-0.428031	-0.424457	-0.435263	0.300911	-0.734734
5395	8.500781	-0.028098	4.585771	-0.554312	0.008525	-0.041989	-0.628706	0.231723	-0.428609	-0.434201	-0.431651	0.307829	-0.728278
5396	8.623819	0.000244	4.604619	-0.562257	0.033564	-0.015669	-0.630372	0.230617	-0.429439	-0.442169	-0.427633	0.313102	-0.723591
5397	8.603599	-0.071607	4.687597	-0.545626	0.077593	-0.012224	-0.630086	0.229515	-0.432781	-0.451412	-0.422896	0.319149	-0.718004
5398	8.544593	-0.089750	4.818352	-0.569048	0.095439	0.017450	-0.628556	0.230208	-0.433202	-0.459233	-0.417597	0.324153	-0.713893
5399	8.477207	-0.079780	4.799001	-0.559829	0.103272	0.042268	-0.626042	0.229383	-0.437667	-0.467569	-0.412007	0.330234	-0.708925
5400	8.833548	-0.047425	4.921388	-0.547186	0.070364	0.092229	-0.623668	0.228273	-0.440193	-0.473866	-0.406667	0.335689	-0.705256
5401	8.644603	-0.128075	4.973280	-0.554555	0.047783	0.099307	-0.621304	0.229952	-0.444908	-0.480575	-0.401555	0.342304	-0.700449
5402	8.375028	-0.146342	4.872366	-0.554877	0.001997	0.078301	-0.618796	0.229667	-0.444653	-0.486557	-0.397104	0.348324	-0.695874
5403	8.326952	-0.094813	4.562586	-0.553769	-0.067394	-0.018559	-0.618940	0.230780	-0.444641	-0.493710	-0.394456	0.354745	-0.689065
5404	8.574467	-0.175511	4.659802	-0.555622	-0.052641	-0.052252	-0.620340	0.231884	-0.441290	-0.501008	-0.391572	0.360175	-0.682595
5405	8.622365	-0.301557	4.646647	-0.539172	-0.030949	-0.068122	-0.619791	0.233267	-0.439200	-0.508619	-0.388940	0.365316	-0.675705
5406	8.602304	-0.390505	4.700822	-0.540772	-0.015037	-0.034640	-0.620769	0.233678	-0.436831	-0.515708	-0.385463	0.370201	-0.669638
5407	8.587382	-0.535487	4.687963	-0.577062	-0.025908	-0.010249	-0.622580	0.233682	-0.436817	-0.522559	-0.381934	0.375965	-0.663105
5408	8.557725	-0.362165	4.550764	-0.562608	-0.031262	-0.022409	-0.622727	0.235488	-0.436243	-0.529400	-0.378263	0.381305	-0.656703
5409	8.641964	-0.343122	4.589097	-0.560823	-0.027545	-0.034778	-0.623709	0.236735	-0.434281	-0.536126	-0.375118	0.386399	-0.650039
5410	8.598132	-0.366768	4.628078	-0.546132	-0.013399	-0.013476	-0.623992	0.237709	-0.434269	-0.542734	-0.371225	0.391299	-0.643830
5411	8.593068	-0.468347	4.609889	-0.554415	-0.030418	-0.020559	-0.623994	0.237983	-0.433018	-0.548908	-0.368084	0.396179	-0.637383
5412	8.632192	-0.459226	4.546936	-0.560717	-0.035061	0.000631	-0.624409	0.239294	-0.430710	-0.555146	-0.364109	0.401505	-0.630898
5413	8.674887	-0.555850	4.596280	-0.546053	-0.011658	-0.004655	-0.624834	0.240825	-0.430691	-0.560946	-0.360700	0.405946	-0.624854
5414	8.622260	-0.507417	4.559567	-0.545893	-0.006601	0.033353	-0.625109	0.239850	-0.430006	-0.566771	-0.356182	0.410908	-0.618918
5415	8.612589	-0.526732	4.552547	-0.533132	-0.010437	0.052099	-0.623998	0.240680	-0.429590	-0.571537	-0.352455	0.415358	-0.613677
5416	8.670557	-0.553799	4.533442	-0.561299	-0.019418	0.064219	-0.623444	0.241800	-0.432356	-0.576865	-0.347589	0.420783	-0.607742
5417	8.634141	-0.541276	4.567178	-0.545745	-0.006996	0.076702	-0.622744	0.241244	-0.432922	-0.581215	-0.343495	0.425306	-0.602756
5418	8.644596	-0.564281	4.763130	-0.561779	0.041599	0.090360	-0.622047	0.241246	-0.433760	-0.586627	-0.337592	0.430117	-0.597411
5419	8.602976	-0.565486	4.528831	-0.545634	0.007384	0.080146	-0.620097	0.241805	-0.436266	-0.590806	-0.333337	0.434280	-0.592651
5420	8.631194	-0.552946	4.630132	-0.560392	-0.023131	0.074855	-0.620367	0.239722	-0.436701	-0.595713	-0.328285	0.439640	-0.586577
5421	8.655320	-0.594299	4.611232	-0.548609	-0.024923	0.067928	-0.620648	0.240420	-0.437524	-0.599538	-0.324536	0.443927	-0.581515
5422	8.660913	-0.561018	4.528703	-0.553923	-0.006921	0.073072	-0.619805	0.238889	-0.437685	-0.604446	-0.319322	0.448912	-0.575462
5423	8.607980	-0.553541	4.511777	-0.551375	-0.026600	0.055521	-0.619249	0.239448	-0.438932	-0.608191	-0.315726	0.452973	-0.570294
5424	8.698390	-0.543372	4.683091	-0.565718	0.004011	0.065792	-0.618282	0.241675	-0.440303	-0.613237	-0.310247	0.457817	-0.563996
5425	8.643757	-0.541306	4.571998	-0.565793	0.005183	0.035701	-0.618137	0.240286	-0.440873	-0.617345	-0.306369	0.461317	-0.558758
5426	8.573549	-0.598858	4.572733	-0.558566	-0.005714	0.040254	-0.617851	0.238616	-0.440616	-0.622415	-0.301254	0.465943	-0.552035
5427	8.641273	-0.618798	4.543871	-0.549658	-0.031821	0.034339	-0.617854	0.239170	-0.440055	-0.625882	-0.298063	0.469519	-0.546793
5428	8.713216	-0.679480	4.573446	-0.554897	0.004281	0.030523	-0.617583	0.240697	-0.439348	-0.631007	-0.292918	0.473820	-0.539929
5429	8.622081	-0.652703	4.512865	-0.547558	0.015059	0.029645	-0.616199	0.242639	-0.438645	-0.634759	-0.289344	0.476576	-0.535011
5430	8.762142	-0.585790	4.533677	-0.558535	0.018951	0.005644	-0.615639	0.242366	-0.440594	-0.640182	-0.284171	0.480489	-0.527773
5431	8.631825	-0.604361	4.524394	-0.534828	0.022265	0.023565	-0.616481	0.243897	-0.440571	-0.643809	-0.280801	0.482806	-0.523029
5432	8.597742	-0.662079	4.534748	-0.576620	0.011517	0.037282	-0.615363	0.243341	-0.441557	-0.648798	-0.275108	0.487081	-0.515877
5433	8.655749	-0.718265	4.496639	-0.532991	0.013101	0.039558	-0.615367	0.243894	-0.440441	-0.651991	-0.271756	0.489433	-0.511382
5434	8.624929	-0.716092	4.426587	-0.556664	0.007903	0.028695	-0.613140	0.244587	-0.441283	-0.656794	-0.266388	0.493405	-0.504193
5435	8.614322	-0.744342	4.535644	-0.538420	0.018557	0.035909	-0.613979	0.245568	-0.442931	-0.659956	-0.262992	0.495579	-0.499695
5436	8.655182	-0.797791	4.531353	-0.540393	0.002529	0.016524	-0.615084	0.243345	-0.442946	-0.664616	-0.257959	0.499300	-0.492385
5437	8.659985	-0.715391	4.573918	-0.553104	0.011682	0.007482	-0.613266	0.241673	-0.442977	-0.667919	-0.254768	0.501415	-0.487401
5438	8.694529	-0.679861	4.493742	-0.562253	0.013761	-0.017392	-0.613681	0.241118	-0.443118	-0.673002	-0.249620	0.504926	-0.479383
5439	8.621819	-0.662186	4.541965	-0.546075	-0.016107	-0.011727	-0.614791	0.240147	-0.443120	-0.676031	-0.247028	0.507100	-0.474139
5440	8.602155	-0.632687	4.602067	-0.564254	-0.020609	-0.003068	-0.616176	0.238484	-0.443958	-0.680504	-0.241984	0.511055	-0.466026
5441	8.641150	-0.601731	4.567843	-0.547009	-0.020652	-0.006391	-0.614915	0.236814	-0.444402	-0.683296	-0.239432	0.513172	-0.460905
5442	8.627052	-0.570440	4.533686	-0.539802	-0.029680	-0.008018	-0.617000	0.235566	-0.443982	-0.687472	-0.234807	0.516895	-0.452843
5443	8.708375	-0.604299	4.611272	-0.546057	-0.020795	0.009556	-0.616726	0.236817	-0.444249	-0.689983	-0.232168	0.518934	-0.448028
5444	8.684470	-0.643113	4.563414	-0.562322	-0.001670	-0.004914	-0.617836	0.235707	-0.443974	-0.694396	-0.226904	0.522386	-0.439820
5445	8.607635	-0.599315	4.534034	-0.546000	-0.005342	-0.006478	-0.617837	0.235703	-0.442865	-0.697086	-0.224346	0.524001	-0.434929
5446	8.641027	-0.599208	4.584728	-0.567740	0.012896	-0.019225	-0.620344	0.235711	-0.443400	-0.701664	-0.218981	0.527124	-0.426445
5447	8.651282	-0.623996	4.495593	-0.562288	0.010171	-0.019142	-0.620062	0.234875	-0.443272	-0.704579	-0.216233	0.528472	-0.421341
5448	8.622135	-0.613965	4.524514	-0.569603	0.015817	-0.042269	-0.619502	0.234177	-0.442868	-0.709245	-0.211011	0.531356	-0.412441
5449	8.703551	-0.647900	4.590020	-0.574903	0.030071	-0.021178	-0.619496	0.233209	-0.444542	-0.712328	-0.207967	0.532382	-0.407319
5450	8.687579	-0.677628	4.457484	-0.549552	0.008263	-0.013671	-0.618798	0.232651	-0.444276	-0.716447	-0.202737	0.535217	-0.398928
5451	8.664941	-0.681592	4.573534	-0.553346	-0.015152	-0.013582	-0.619919	0.234180	-0.443419	-0.718799	-0.200299	0.536632	-0.393997
5452	8.602793	-0.642901	4.515198	-0.549691	-0.002390	-0.032200	-0.620189	0.231954	-0.442886	-0.722816	-0.195310	0.539439	-0.385222
5453	8.643538	-0.647779	4.549024	-0.542366	0.001979	-0.020635	-0.620462	0.230704	-0.443174	-0.725277	-0.192990	0.540377	-0.380421
5454	8.665612	-0.614269	4.519627	-0.551463	-0.002518	-0.016280	-0.621022	0.231400	-0.443162	-0.729042	-0.187762	0.543155	-0.371788
5455	8.663286	-0.507675	4.559515	-0.536959	0.002926	-0.027633	-0.621578	0.230983	-0.442608	-0.731464	-0.185608	0.543905	-0.366986
5456	8.602633	-0.492492	4.607750	-0.567788	0.010224	-0.022743	-0.619624	0.230145	-0.442909	-0.735338	-0.180075	0.546481	-0.358062
5457	8.641195	-0.579953	4.572432	-0.531565	-0.006084	-0.031067	-0.620174	0.228477	-0.442644	-0.737585	-0.178122	0.547204	-0.353283
5458	8.653130	-0.565378	4.596415	-0.548920	-0.016748	-0.038279	-0.621567	0.228481	-0.442911	-0.741070	-0.173187	0.549876	-0.344177
5459	8.621904	-0.516823	4.600748	-0.558875	-0.009494	-0.038440	-0.622958	0.227925	-0.442074	-0.743353	-0.170948	0.550702	-0.339012
5460	8.660780	-0.526976	4.562150	-0.547866	-0.002494	-0.020653	-0.621565	0.227499	-0.440425	-0.746732	-0.165699	0.553104	-0.330168
5461	8.641549	-0.526915	4.552510	-0.544203	-0.002585	-0.012652	-0.623657	0.228484	-0.442617	-0.748801	-0.163347	0.553717	-0.325595
5462	8.651659	-0.486141	4.513383	-0.547813	-0.004462	-0.002057	-0.623514	0.227649	-0.442350	-0.751902	-0.157870	0.556105	-0.316967
5463	8.651539	-0.517554	4.513734	-0.544234	-0.009814	-0.009949	-0.622962	0.228758	-0.441649	-0.753813	-0.155526	0.556752	-0.312417
5464	8.669517	-0.560225	4.663989	-0.545857	0.017089	0.004013	-0.619899	0.229029	-0.441670	-0.756978	-0.149843	0.558717	-0.303919
5465	8.625233	-0.612113	4.437507	-0.542413	-0.024420	0.009611	-0.623103	0.229037	-0.441784	-0.758541	-0.147381	0.559555	-0.299653
5466	8.708880	-0.580470	4.557850	-0.569661	-0.024364	0.018153	-0.623527	0.230426	-0.441073	-0.761093	-0.141400	0.562231	-0.290928
5467	8.671222	-0.547068	4.451217	-0.547836	-0.009842	-0.004679	-0.622971	0.230701	-0.440519	-0.762865	-0.138915	0.562768	-0.286413
5468	8.709723	-0.547220	4.465664	-0.553211	-0.000867	0.002287	-0.622697	0.231533	-0.440097	-0.765589	-0.133195	0.564839	-0.277650
5469	8.670962	-0.585639	4.466144	-0.560537	-0.007981	-0.004845	-0.622137	0.230695	-0.439277	-0.767363	-0.130473	0.565347	-0.272971
5470	8.685387	-0.600228	4.466288	-0.553207	-0.001773	0.002281	-0.623247	0.230008	-0.440940	-0.769938	-0.124728	0.567325	-0.264159
5471	8.699514	-0.672750	4.476743	-0.582274	-0.004354	0.003719	-0.623533	0.231674	-0.439950	-0.771704	-0.121515	0.567842	-0.259349
5472	8.733411	-0.643966	4.476376	-0.549526	0.004504	0.004058	-0.623817	0.232787	-0.439936	-0.774187	-0.115747	0.569603	-0.250578
5473	8.689829	-0.612066	4.509905	-0.564960	0.009110	0.000304	-0.622707	0.233616	-0.439104	-0.776024	-0.112727	0.569741	-0.245916
5474	8.649055	-0.604741	4.480884	-0.562245	0.002722	0.007446	-0.623820	0.233480	-0.439097	-0.778355	-0.106702	0.571494	-0.237009
5475	8.709164	-0.619483	4.502713	-0.571265	0.011749	0.010833	-0.622018	0.235703	-0.439920	-0.780125	-0.103406	0.571575	-0.232410
5476	8.670683	-0.619346	4.485850	-0.553222	-0.000819	-0.003924	-0.622845	0.233759	-0.440211	-0.782302	-0.097640	0.573210	-0.223384
5477	8.665856	-0.629012	4.481132	-0.561332	0.013708	-0.012072	-0.622568	0.234319	-0.441595	-0.784122	-0.094701	0.573098	-0.218502
5478	8.682590	-0.612021	4.509914	-0.553221	-0.000834	-0.002153	-0.623126	0.234317	-0.440619	-0.786145	-0.088887	0.574628	-0.209471
5479	8.641365	-0.594634	4.543602	-0.553114	0.016255	0.000390	-0.621731	0.233755	-0.439804	-0.787871	-0.085873	0.574392	-0.204842
5480	8.679531	-0.652687	4.573193	-0.544169	0.001025	-0.013567	-0.621458	0.235289	-0.441316	-0.789801	-0.080298	0.575730	-0.195708
5481	8.675191	-0.633661	4.519830	-0.553203	-0.004545	0.009366	-0.622575	0.235705	-0.440054	-0.791200	-0.077208	0.575765	-0.191142
5482	8.672930	-0.672552	4.481608	-0.573336	-0.016830	-0.016452	-0.623966	0.234868	-0.438249	-0.792830	-0.071252	0.577388	-0.181568
5483	8.675446	-0.655683	4.476584	-0.556880	-0.001630	-0.011927	-0.623967	0.235287	-0.438938	-0.794292	-0.068277	0.577289	-0.176567
5484	8.680431	-0.653419	4.457223	-0.535074	-0.002658	-0.009009	-0.624381	0.234314	-0.438668	-0.795855	-0.062769	0.578449	-0.167546
5485	8.682899	-0.609848	4.471231	-0.560445	0.001849	0.003941	-0.623827	0.234868	-0.438389	-0.797252	-0.059473	0.578259	-0.162693
5486	8.670985	-0.658374	4.428297	-0.540402	0.008042	0.005900	-0.622707	0.233898	-0.440350	-0.798752	-0.053653	0.579182	-0.153837
5487	8.694507	-0.631367	4.519779	-0.562272	0.000955	0.003922	-0.622705	0.233340	-0.439801	-0.800079	-0.050258	0.578946	-0.148895
5488	8.651394	-0.595000	4.495269	-0.535120	-0.005323	-0.013417	-0.622986	0.233756	-0.439239	-0.801330	-0.044770	0.579944	-0.139756
5489	8.692347	-0.624285	4.490708	-0.547754	-0.002725	0.005001	-0.622987	0.234033	-0.438959	-0.802540	-0.041535	0.579655	-0.134922
5490	8.685051	-0.638738	4.490880	-0.562211	0.011799	0.000317	-0.622435	0.235426	-0.439920	-0.803825	-0.035390	0.580358	-0.125684
5491	8.670364	-0.623935	4.524560	-0.553212	-0.001778	0.002272	-0.623551	0.235848	-0.440600	-0.804992	-0.032021	0.580000	-0.120673
5492	8.646382	-0.643297	4.495814	-0.574958	0.004615	0.003741	-0.622425	0.233062	-0.440083	-0.806036	-0.025634	0.580738	-0.111320
5493	8.689359	-0.744997	4.506557	-0.549558	0.000954	-0.003021	-0.622993	0.235423	-0.438667	-0.807172	-0.022303	0.580257	-0.106195
5494	8.660474	-0.735179	4.501653	-0.562231	0.010054	-0.006768	-0.622164	0.236950	-0.438380	-0.808136	-0.016218	0.580759	-0.096808
5495	8.646819	-0.740606	4.393004	-0.550510	-0.002533	-0.015398	-0.622161	0.236396	-0.439218	-0.809182	-0.012937	0.580262	-0.091392
5496	8.660180	-0.688887	4.561542	-0.549603	-0.002637	-0.004770	-0.625785	0.236964	-0.440017	-0.809835	-0.007046	0.580831	-0.082170
5497	8.664910	-0.807609	4.516953	-0.550536	-0.006158	-0.013618	-0.625090	0.236953	-0.437248	-0.810759	-0.003674	0.580320	-0.076711
5498	8.713949	-0.714010	4.462687	-0.549653	-0.008854	-0.013566	-0.623833	0.236400	-0.439067	-0.811199	0.002117	0.580877	-0.067335
5499	8.759746	-0.709406	4.472239	-0.543814	0.051426	-0.006782	-0.623831	0.236124	-0.439763	-0.812702	0.005625	0.579347	-0.061974
5500	8.690064	-0.624377	4.473800	-0.570667	0.090743	0.042199	-0.624103	0.234737	-0.440607	-0.814064	0.012546	0.578193	-0.053252
5501	8.656035	-0.643357	4.495802	-0.546984	0.101437	0.042400	-0.620631	0.237657	-0.443101	-0.815988	0.016836	0.575780	-0.048558
5502	8.633663	-0.705711	4.549684	-0.554392	0.092696	0.015813	-0.619101	0.238353	-0.444492	-0.817235	0.023204	0.574474	-0.039596
5503	8.609179	-0.787684	4.555463	-0.567334	0.058594	0.007009	-0.616884	0.241409	-0.445032	-0.818586	0.027484	0.572715	-0.034028
5504	8.601975	-0.777973	4.555365	-0.563776	0.038626	0.021327	-0.614374	0.240990	-0.446166	-0.819036	0.034037	0.572182	-0.025078
5505	8.582554	-0.738976	4.588782	-0.552910	0.036802	0.017926	-0.615212	0.241408	-0.445877	-0.820033	0.038284	0.570692	-0.019777
5506	8.572657	-0.733869	4.622565	-0.532131	0.024167	0.009397	-0.613674	0.240295	-0.446733	-0.820185	0.044181	0.570284	-0.011008
5507	8.574922	-0.758002	4.630079	-0.533167	0.009867	-0.002915	-0.613813	0.240299	-0.447841	-0.820801	0.047941	0.569173	-0.005517
5508	8.553034	-0.767424	4.647127	-0.545880	0.009916	-0.002186	-0.613258	0.241138	-0.449779	-0.820625	0.053930	0.568905	0.003579
5509	8.606126	-0.758063	4.651784	-0.549521	0.009948	-0.003101	-0.611863	0.240577	-0.449241	-0.821124	0.058036	0.567714	0.009355
5510	8.573596	-0.754023	4.492315	-0.574831	0.018969	0.008934	-0.611582	0.240302	-0.450355	-0.820853	0.064623	0.567167	0.018599
5511	8.548107	-0.665510	4.708817	-0.576698	0.017144	0.011573	-0.612977	0.240579	-0.448955	-0.821283	0.069421	0.565749	0.024555
5512	8.625519	-0.794613	4.623172	-0.547703	0.000803	0.011131	-0.612977	0.240438	-0.448540	-0.820668	0.075594	0.565396	0.033418
5513	8.620942	-0.739037	4.617725	-0.547733	-0.001882	0.009384	-0.612422	0.241134	-0.449092	-0.820804	0.079978	0.564226	0.039159
5514	8.563119	-0.787228	4.582098	-0.545859	0.005318	0.008461	-0.612145	0.241410	-0.448536	-0.820079	0.086080	0.563696	0.048038
5515	8.594156	-0.811391	4.613736	-0.558519	0.011630	0.014468	-0.612148	0.241967	-0.448808	-0.820233	0.090760	0.562201	0.053938
5516	8.605906	-0.835448	4.642983	-0.549303	0.035036	0.011776	-0.612011	0.242523	-0.448803	-0.819673	0.096918	0.561066	0.062836
5517	8.562091	-0.844565	4.686635	-0.550341	0.012477	0.015429	-0.612433	0.243636	-0.448788	-0.819728	0.101546	0.559475	0.068716
5518	8.567255	-0.835174	4.647864	-0.567737	-0.004452	0.003834	-0.611186	0.245164	-0.448921	-0.818506	0.107959	0.558867	0.077852
5519	8.562242	-0.854383	4.662582	-0.545758	0.018770	0.014559	-0.612156	0.243773	-0.448096	-0.818511	0.112553	0.557090	0.083801
5520	8.547556	-0.854124	4.689177	-0.554819	0.027901	0.005547	-0.611461	0.244332	-0.449482	-0.817507	0.118710	0.555856	0.092810
5521	8.497006	-0.824823	4.686501	-0.547637	0.018925	-0.002282	-0.610066	0.244475	-0.451711	-0.817348	0.123209	0.554015	0.099142
5522	8.528539	-0.832422	4.662382	-0.564041	0.011839	-0.006847	-0.609507	0.244058	-0.452135	-0.815945	0.129395	0.552940	0.108388
5523	8.535658	-0.854185	4.667448	-0.556820	-0.000890	0.002160	-0.610069	0.244888	-0.450458	-0.815412	0.134189	0.551291	0.114786
5524	8.542991	-0.839763	4.662445	-0.571396	-0.002540	-0.006843	-0.610342	0.243781	-0.451854	-0.813648	0.140509	0.550316	0.124043
5525	8.519760	-0.864582	4.534696	-0.547880	-0.023374	-0.006442	-0.610068	0.244894	-0.452261	-0.812723	0.145168	0.548976	0.130506
5526	8.525599	-0.802893	4.744206	-0.553304	-0.009806	-0.010128	-0.610340	0.243223	-0.451583	-0.810745	0.151152	0.548058	0.139564
5527	8.586903	-0.893745	4.576006	-0.555258	-0.029456	-0.026829	-0.610906	0.245450	-0.451694	-0.809529	0.155767	0.546750	0.146501
5528	8.596440	-0.850083	4.611749	-0.542422	-0.015220	-0.013491	-0.611314	0.242664	-0.450055	-0.807342	0.161526	0.545845	0.155443
5529	8.582073	-0.845235	4.599633	-0.548777	-0.013365	-0.016233	-0.611035	0.242946	-0.451303	-0.806203	0.166142	0.544154	0.162267
5530	8.610958	-0.855053	4.604536	-0.549503	0.008129	-0.001330	-0.611321	0.244333	-0.449899	-0.804113	0.172047	0.542695	0.171126
5531	8.611146	-0.864901	4.575652	-0.545857	0.008096	0.000482	-0.612153	0.243500	-0.449902	-0.803119	0.176765	0.540504	0.177790
5532	8.608190	-0.874140	4.640996	-0.564057	0.010078	-0.010363	-0.612299	0.244888	-0.449054	-0.800792	0.182772	0.538878	0.186913
5533	8.581531	-0.869033	4.657887	-0.560430	0.004571	-0.001446	-0.611180	0.243914	-0.449489	-0.799543	0.187744	0.536581	0.193813
5534	8.574281	-0.861708	4.662648	-0.568563	0.004488	0.011728	-0.611741	0.244751	-0.450031	-0.797041	0.194050	0.534826	0.202559
5535	8.533095	-0.868592	4.679693	-0.535015	0.000823	0.000633	-0.610345	0.244194	-0.450602	-0.795698	0.198674	0.532570	0.209193
5536	8.564197	-0.866144	4.715867	-0.545958	0.000974	-0.010107	-0.611455	0.242800	-0.448943	-0.792985	0.204369	0.530935	0.217980
5537	8.581548	-0.844809	4.667282	-0.545999	-0.004395	-0.013605	-0.612567	0.242528	-0.450047	-0.791328	0.209052	0.528656	0.224988
5538	8.572100	-0.830371	4.647804	-0.538628	0.009946	-0.009182	-0.610623	0.244054	-0.450324	-0.788574	0.214567	0.526795	0.233666
5539	8.557323	-0.868820	4.667582	-0.556806	0.011903	-0.017378	-0.611872	0.242944	-0.450048	-0.786863	0.219316	0.524104	0.240960
5540	8.543801	-0.913138	4.523125	-0.544069	0.008208	-0.013669	-0.612985	0.242951	-0.451427	-0.783873	0.224841	0.522150	0.249698
5541	8.514107	-0.839641	4.652817	-0.567758	0.001100	-0.013021	-0.611034	0.242668	-0.451445	-0.781851	0.229867	0.519431	0.257025
5542	8.562042	-0.965718	4.634830	-0.546088	-0.026073	-0.008183	-0.611727	0.241835	-0.451170	-0.778347	0.235616	0.517864	0.265476
5543	8.592025	-0.826148	4.570413	-0.545986	-0.004389	-0.013595	-0.612288	0.242530	-0.450743	-0.776197	0.240321	0.515227	0.272590
5544	8.587038	-0.804172	4.601584	-0.540502	0.004626	-0.017125	-0.612286	0.242255	-0.451717	-0.772818	0.245685	0.513144	0.281202
5545	8.582455	-0.804340	4.570182	-0.556875	-0.002544	-0.012849	-0.613120	0.241981	-0.452406	-0.770469	0.250551	0.510291	0.288452
5546	8.567575	-0.869369	4.590257	-0.524170	-0.004531	-0.009812	-0.612280	0.240864	-0.451731	-0.766951	0.255748	0.508298	0.296669
5547	8.572083	-0.791494	4.666720	-0.555002	0.002770	-0.002257	-0.611842	0.239405	-0.453208	-0.764563	0.260647	0.505196	0.303782
5548	8.557577	-0.813195	4.659733	-0.562247	-0.000906	0.009176	-0.611001	0.238432	-0.454196	-0.760831	0.266553	0.502711	0.312039
5549	8.557547	-0.767117	4.685797	-0.542223	0.006183	0.012025	-0.613362	0.237193	-0.456271	-0.758465	0.271358	0.499440	0.318836
5550	8.555207	-0.762314	4.678498	-0.545968	0.001012	-0.011872	-0.612384	0.236496	-0.456563	-0.754536	0.276747	0.497031	0.327179
5551	8.572176	-0.767330	4.666451	-0.545908	0.002687	0.002276	-0.611550	0.237052	-0.457119	-0.751890	0.281506	0.493719	0.334151
5552	8.569821	-0.801296	4.642671	-0.549501	0.013612	-0.008452	-0.611545	0.236222	-0.458515	-0.747920	0.286847	0.490969	0.342466
5553	8.562709	-0.738334	4.656475	-0.554071	0.010015	-0.006708	-0.610567	0.235101	-0.456592	-0.745071	0.291561	0.487418	0.349693
5554	8.582053	-0.748182	4.646894	-0.547791	-0.001701	-0.009214	-0.611260	0.234691	-0.458255	-0.740786	0.296923	0.484802	0.357827
5555	8.576642	-0.689503	4.750143	-0.545913	0.008126	-0.001289	-0.611252	0.233307	-0.460351	-0.737836	0.301541	0.481181	0.364878
5556	8.567121	-0.708941	4.723794	-0.553291	-0.000673	-0.020786	-0.612370	0.234004	-0.460196	-0.733276	0.306811	0.478470	0.373150
5557	8.547897	-0.687072	4.723576	-0.562270	0.002740	0.004741	-0.610696	0.233302	-0.459384	-0.730052	0.311719	0.474642	0.380224
5558	8.552906	-0.752695	4.668729	-0.556984	-0.016939	-0.013658	-0.611531	0.233164	-0.458963	-0.725195	0.317176	0.471987	0.388227
5559	8.582425	-0.690311	4.626919	-0.531513	-0.006177	-0.020488	-0.613201	0.232753	-0.459648	-0.721716	0.321419	0.468565	0.395301
5560	8.567905	-0.661101	4.645942	-0.556894	0.001111	-0.016406	-0.611523	0.231075	-0.458291	-0.716842	0.326645	0.465555	0.403359
5561	8.582217	-0.665903	4.665306	-0.547813	-0.002600	-0.009199	-0.612917	0.231502	-0.460218	-0.713214	0.331151	0.461759	0.410420
5562	8.592061	-0.714596	4.617512	-0.567710	0.004632	-0.001516	-0.612643	0.232190	-0.458132	-0.708254	0.336574	0.458401	0.418285
5563	8.572378	-0.694778	4.675305	-0.529593	-0.000992	0.002499	-0.611803	0.231635	-0.459254	-0.704692	0.340866	0.454540	0.424985
5564	8.584378	-0.687529	4.687290	-0.545925	0.002691	0.002288	-0.612364	0.232191	-0.458550	-0.699736	0.345966	0.451262	0.432480
5565	8.596492	-0.680371	4.684777	-0.557761	-0.004506	0.007505	-0.613752	0.231083	-0.459245	-0.695831	0.350674	0.447060	0.439300
