# Supplementary material for: Identification of Haptic Based Guiding Using Hard Reins
Source: PLoS One. 2015 Jul 22;10(7):e0132020. doi: 10.1371/journal.pone.0132020 (PMC4511788; doi:10.1371/journal.pone.0132020)
Supplement: S8 File — (ZIP) [file pone.0132020.s008.zip › Exp2_MotionData1/Subject1/path1/T2/fh2.txt]

// Start Time: 0
// Sample rate: 25.0Hz
// Scenario: 4.9
// Firmware Version: 2.6.1
Counter	Acc_X	Acc_Y	Acc_Z	Gyr_X	Gyr_Y	Gyr_Z	Mag_X	Mag_Y	Mag_Z	Quat_w	Quat_x	Quat_y	Quat_z
4932	-0.612581	0.545117	-9.734900	-0.000565	0.011885	-0.017281	0.301667	0.015218	0.663544	-0.035499	-0.953239	-0.299382	0.021110
4933	-0.585916	0.559369	-9.725353	0.011900	0.002229	-0.006657	0.302974	0.015073	0.664950	-0.035324	-0.953210	-0.299487	0.021223
4934	-0.585899	0.563958	-9.797398	0.006491	-0.004778	0.002093	0.302575	0.015761	0.665352	-0.035253	-0.953259	-0.299322	0.021455
4935	-0.513137	0.604689	-9.662976	-0.007814	0.011795	0.001151	0.302445	0.015899	0.664836	-0.035399	-0.953267	-0.299294	0.021259
4936	-0.592857	0.604820	-9.823303	-0.036401	0.017103	-0.002536	0.302978	0.015486	0.663008	-0.036013	-0.953266	-0.299254	0.020820
4937	-0.614942	0.558964	-9.931785	-0.052555	-0.002139	0.005207	0.302058	0.015353	0.663799	-0.037098	-0.953259	-0.299158	0.020619
4938	-0.573815	0.564011	-9.749436	0.001107	-0.012668	0.002020	0.301802	0.013845	0.664696	-0.037177	-0.953299	-0.298996	0.020969
4939	-0.585812	0.573799	-9.725188	-0.000677	-0.000424	0.003819	0.303893	0.014381	0.665707	-0.037259	-0.953323	-0.298905	0.021046
4940	-0.593040	0.576246	-9.729904	-0.011424	-0.011797	0.002821	0.302578	0.015075	0.665734	-0.037572	-0.953358	-0.298735	0.021304
4941	-0.639025	0.559902	-9.686438	-0.017649	0.003093	-0.002448	0.302438	0.013701	0.670391	-0.037951	-0.953333	-0.298773	0.021219
4942	-0.585880	0.564186	-9.722896	-0.011361	-0.005646	-0.009497	0.304019	0.012869	0.669581	-0.038220	-0.953303	-0.298823	0.021370
4943	-0.600487	0.549671	-9.787823	0.004700	0.001345	0.003865	0.302584	0.013977	0.665853	-0.038181	-0.953332	-0.298730	0.021447
4944	-0.624301	0.597799	-9.839935	0.007385	0.013600	0.009234	0.302846	0.013701	0.666235	-0.037987	-0.953434	-0.298438	0.021329
4945	-0.623988	0.641134	-9.825020	-0.006004	0.020605	0.003884	0.303504	0.013148	0.666479	-0.038037	-0.953463	-0.298364	0.020975
4946	-0.633849	0.612393	-9.810846	0.007483	0.011900	-0.013676	0.301031	0.012890	0.661586	-0.037841	-0.953431	-0.298497	0.020907
4947	-0.624095	0.622261	-9.705075	-0.013120	0.015361	-0.010292	0.301682	0.013023	0.662615	-0.038054	-0.953367	-0.298693	0.020623
4948	-0.624320	0.593187	-9.775101	-0.002427	0.006609	-0.001439	0.301805	0.012472	0.666109	-0.038083	-0.953398	-0.298595	0.020588
4949	-0.585681	0.595151	-9.821073	0.008360	0.022372	-0.006600	0.301806	0.012747	0.665334	-0.037844	-0.953375	-0.298716	0.020296
4950	-0.571089	0.607297	-9.744156	-0.009627	-0.004802	0.003741	0.300494	0.012479	0.666129	-0.038081	-0.953425	-0.298517	0.020432
4951	-0.573435	0.616937	-9.744025	-0.027468	0.004839	-0.005164	0.301024	0.011928	0.665337	-0.038630	-0.953377	-0.298612	0.020258
4952	-0.544438	0.621373	-9.792289	-0.020318	0.012705	0.000197	0.301549	0.011376	0.665972	-0.038964	-0.953408	-0.298489	0.019999
4953	-0.556518	0.621379	-9.821023	0.001116	0.004829	0.007379	0.301418	0.011788	0.665200	-0.038971	-0.953456	-0.298334	0.019983
4954	-0.595009	0.640966	-9.806046	0.003813	0.003095	0.003883	0.300097	0.013167	0.666012	-0.038905	-0.953518	-0.298140	0.020048
4955	-0.580909	0.585639	-9.773159	0.002949	-0.005640	-0.006746	0.300362	0.012892	0.665486	-0.038931	-0.953480	-0.298245	0.020253
4956	-0.575705	0.636269	-9.719751	-0.006919	0.003077	0.000271	0.298788	0.013449	0.664997	-0.039068	-0.953515	-0.298115	0.020258
4957	-0.585574	0.607440	-9.734417	0.004728	-0.003901	-0.004959	0.299838	0.012757	0.665752	-0.039050	-0.953489	-0.298187	0.020439
4958	-0.580978	0.573820	-9.706004	0.001165	0.017087	-0.003156	0.300095	0.013167	0.666660	-0.038947	-0.953522	-0.298111	0.020228
4959	-0.605288	0.554445	-9.811759	0.015491	0.006627	-0.005727	0.299567	0.013856	0.666416	-0.038655	-0.953504	-0.298201	0.020274
4960	-0.585643	0.597820	-9.734527	-0.005990	0.018840	-0.002313	0.300223	0.013577	0.666922	-0.038679	-0.953538	-0.298110	0.019986
4961	-0.573191	0.650636	-9.734027	-0.011443	0.011795	0.014371	0.299560	0.013031	0.669780	-0.038878	-0.953622	-0.297832	0.019758
4962	-0.565894	0.660009	-9.796466	-0.014995	0.013563	0.010828	0.299296	0.013581	0.669659	-0.039111	-0.953719	-0.297506	0.019506
4963	-0.566031	0.640783	-9.791880	0.014560	0.006591	0.002202	0.299041	0.013995	0.666814	-0.038841	-0.953748	-0.297446	0.019539
4964	-0.556779	0.583075	-9.763783	-0.013233	0.009172	0.014330	0.299046	0.013447	0.666290	-0.039067	-0.953871	-0.297033	0.019380
4965	-0.583517	0.556959	-9.720595	-0.014037	0.022337	-0.003250	0.297992	0.013727	0.667216	-0.039242	-0.953851	-0.297100	0.018947
4966	-0.532201	0.640842	-9.686429	-0.018573	0.018783	0.009042	0.298395	0.012902	0.665775	-0.039511	-0.953942	-0.296796	0.018577
4967	-0.508010	0.647795	-9.710589	0.001150	0.022302	0.002144	0.297731	0.014003	0.666574	-0.039398	-0.953966	-0.296755	0.018228
4968	-0.503464	0.609188	-9.739911	0.010984	0.008315	0.000394	0.297596	0.013728	0.668000	-0.039162	-0.954023	-0.296603	0.018240
4969	-0.552365	0.527486	-9.841364	0.019067	0.008365	-0.003953	0.298384	0.013587	0.667857	-0.038781	-0.954020	-0.296661	0.018268
4970	-0.479821	0.539209	-9.755340	0.029767	-0.014420	-0.004860	0.297847	0.015922	0.667759	-0.038319	-0.954057	-0.296567	0.018829
4971	-0.547003	0.597606	-9.706024	0.020804	0.001319	0.002212	0.297727	0.015101	0.665678	-0.037944	-0.954090	-0.296501	0.018995
4972	-0.614355	0.636366	-9.786707	-0.009597	0.001352	0.000258	0.298117	0.015647	0.665936	-0.038141	-0.954137	-0.296320	0.019019
4973	-0.602251	0.641037	-9.801177	-0.011375	0.002230	-0.001516	0.297458	0.015650	0.666854	-0.038376	-0.954123	-0.296338	0.018983
4974	-0.585580	0.607359	-9.760853	0.017266	0.008353	-0.003060	0.297723	0.015649	0.665942	-0.038018	-0.954172	-0.296221	0.019034
4975	-0.581124	0.554477	-9.739870	0.011843	0.006572	0.007455	0.297196	0.015926	0.666342	-0.037786	-0.954231	-0.296062	0.019049
4976	-0.580934	0.583146	-9.802026	0.001113	0.004832	0.007378	0.297189	0.017024	0.666483	-0.037761	-0.954326	-0.295757	0.019063
4977	-0.541856	0.645346	-9.811261	-0.013225	-0.002190	0.010774	0.297990	0.014825	0.666060	-0.038062	-0.954382	-0.295537	0.019094
4978	-0.546688	0.645347	-9.823236	0.002944	-0.009145	-0.004993	0.297860	0.014826	0.665673	-0.038079	-0.954410	-0.295423	0.019397
4979	-0.580918	0.585537	-9.806806	0.027976	-0.000395	0.001387	0.298373	0.016194	0.666716	-0.037578	-0.954442	-0.295368	0.019643
4980	-0.585871	0.564304	-9.684443	0.002928	-0.006536	-0.004992	0.298636	0.016193	0.666453	-0.037581	-0.954467	-0.295270	0.019896
4981	-0.600543	0.538013	-9.667795	-0.027540	0.004801	0.008044	0.297728	0.014277	0.666966	-0.038110	-0.954498	-0.295113	0.019713
4982	-0.619813	0.549705	-9.826107	-0.006031	0.001356	0.003794	0.298121	0.014824	0.666188	-0.038240	-0.954574	-0.294849	0.019756
4983	-0.595124	0.626396	-9.851874	-0.007810	-0.000393	0.002021	0.296955	0.015657	0.660637	-0.038419	-0.954583	-0.294795	0.019795
4984	-0.561094	0.655227	-9.774933	-0.031047	-0.004780	-0.006982	0.299577	0.016329	0.659566	-0.039059	-0.954572	-0.294742	0.019816
4985	-0.633899	0.603008	-9.734051	-0.009583	-0.000391	-0.005037	0.298536	0.014551	0.660213	-0.039271	-0.954538	-0.294825	0.019852
4986	-0.641721	0.525765	-9.845419	0.027992	0.006634	0.000538	0.297868	0.014964	0.663080	-0.038718	-0.954629	-0.294591	0.019998
4987	-0.593818	0.470174	-9.812827	0.044075	0.003112	0.003260	0.295622	0.017583	0.664048	-0.037879	-0.954686	-0.294495	0.020281
4988	-0.551709	0.614508	-9.696177	-0.016793	0.011792	0.009030	0.297051	0.017985	0.667013	-0.038155	-0.954792	-0.294133	0.020058
4989	-0.525119	0.621259	-9.780440	-0.038226	0.003067	0.000026	0.297577	0.016884	0.668421	-0.038888	-0.954767	-0.294133	0.019856
4990	-0.532165	0.650058	-9.818501	-0.006928	0.001325	0.004662	0.297725	0.014139	0.667873	-0.039033	-0.954872	-0.293770	0.019897
4991	-0.508379	0.597201	-9.740006	0.022562	-0.007447	0.007469	0.296403	0.015380	0.669202	-0.038669	-0.954933	-0.293595	0.020243
4992	-0.585985	0.547549	-9.658198	-0.009734	-0.003990	0.024881	0.296137	0.015793	0.669729	-0.038909	-0.955129	-0.292917	0.020350
4993	-0.716351	0.555373	-9.791564	-0.027550	0.009219	0.015150	0.297455	0.015787	0.667634	-0.039404	-0.955203	-0.292628	0.020084
4994	-0.689417	0.608018	-9.810417	-0.020413	-0.000415	0.017814	0.298507	0.014958	0.667869	-0.039823	-0.955372	-0.292020	0.020069
4995	-0.579836	0.732634	-9.677752	-0.029333	0.009160	0.011605	0.297466	0.013866	0.667485	-0.040356	-0.955423	-0.291800	0.019799
4996	-0.579609	0.766135	-9.732644	-0.014987	0.011810	0.007321	0.296968	0.010852	0.664869	-0.040596	-0.955534	-0.291417	0.019590
4997	-0.584916	0.698876	-9.718952	0.011849	-0.002175	0.003929	0.297234	0.010577	0.664214	-0.040411	-0.955568	-0.291318	0.019781
4998	-0.583550	0.554363	-9.783109	0.010962	0.006586	0.005688	0.298393	0.011940	0.667971	-0.040186	-0.955677	-0.290986	0.019823
4999	-0.605607	0.525640	-9.836088	0.020761	0.006671	0.011975	0.297383	0.013313	0.668820	-0.039774	-0.955769	-0.290737	0.019892
5000	-0.590812	0.564397	-9.708399	0.013608	0.006648	0.007517	0.296340	0.012908	0.667665	-0.039499	-0.955897	-0.290350	0.019947
5001	-0.612151	0.622031	-9.791665	-0.013204	0.013668	0.005605	0.297125	0.012353	0.669204	-0.039691	-0.955927	-0.290241	0.019692
5002	-0.614539	0.626772	-9.820429	0.002891	0.011922	0.008362	0.295537	0.014420	0.669767	-0.039590	-0.956053	-0.289848	0.019584
5003	-0.546929	0.621888	-9.672069	0.013602	-0.008240	0.003936	0.295673	0.014145	0.668854	-0.039396	-0.956086	-0.289743	0.019904
5004	-0.556766	0.597825	-9.701098	0.021682	0.013644	0.004954	0.295415	0.013323	0.669109	-0.038923	-0.956222	-0.289359	0.019877
5005	-0.547190	0.587968	-9.754166	0.025268	0.004910	0.002302	0.296199	0.014006	0.668585	-0.038426	-0.956260	-0.289292	0.020012
5006	-0.576045	0.607215	-9.825792	-0.000695	-0.005580	0.004732	0.294900	0.014701	0.663942	-0.038493	-0.956362	-0.288932	0.020222
5007	-0.573406	0.640668	-9.890318	-0.000690	-0.005569	0.005621	0.295167	0.013052	0.665349	-0.038555	-0.956394	-0.288804	0.020404
5008	-0.575863	0.631382	-9.787065	0.013626	-0.007328	0.002191	0.294371	0.012918	0.668343	-0.038356	-0.956506	-0.288437	0.020734
5009	-0.605190	0.583405	-9.821008	-0.002523	0.005776	0.016219	0.295149	0.014835	0.667572	-0.038392	-0.956602	-0.288116	0.020680
5010	-0.619531	0.602862	-9.787016	0.013553	-0.007352	0.018058	0.295681	0.014009	0.666777	-0.038201	-0.956805	-0.287443	0.020997
5011	-0.624330	0.607666	-9.801338	0.054784	-0.012546	0.000719	0.294624	0.015387	0.666807	-0.037241	-0.956848	-0.287380	0.021637
5012	-0.571333	0.583802	-9.605005	0.026073	-0.015262	0.011930	0.295399	0.017716	0.666299	-0.036853	-0.957006	-0.286860	0.022181
5013	-0.585942	0.564866	-9.542613	-0.011474	0.004851	0.009085	0.295269	0.017305	0.666816	-0.037065	-0.957054	-0.286679	0.022099
5014	-0.624865	0.530895	-9.739733	-0.010526	0.015413	0.005615	0.294228	0.016488	0.665786	-0.037200	-0.957158	-0.286333	0.021849
5015	-0.610440	0.525627	-9.852869	0.019017	-0.000297	0.000483	0.294489	0.016212	0.666557	-0.036851	-0.957178	-0.286299	0.022049
5016	-0.615298	0.520920	-9.831252	0.020799	0.008442	0.004053	0.295137	0.016893	0.667722	-0.036424	-0.957309	-0.285907	0.022115
5017	-0.590673	0.585859	-9.768234	-0.017732	-0.003858	0.011662	0.294366	0.015527	0.665515	-0.036803	-0.957364	-0.285673	0.022165
5018	-0.585786	0.593109	-9.744161	-0.038282	0.004890	0.007138	0.293956	0.017174	0.667613	-0.037530	-0.957449	-0.285308	0.021957
5019	-0.585684	0.607525	-9.748802	0.013661	0.020668	0.001408	0.292904	0.016905	0.668923	-0.037166	-0.957479	-0.285275	0.021721
5020	-0.561843	0.566303	-9.797546	0.022601	-0.000317	-0.002142	0.293956	0.017174	0.667613	-0.036751	-0.957570	-0.285003	0.021969
5021	-0.532961	0.551779	-9.754704	-0.007857	0.008385	0.007348	0.291853	0.017460	0.668555	-0.036869	-0.957612	-0.284857	0.021837
5022	-0.545012	0.554337	-9.735346	-0.028429	-0.000360	0.002764	0.291857	0.016361	0.669193	-0.037435	-0.957678	-0.284565	0.021790
5023	-0.592958	0.607215	-9.868904	-0.042702	-0.000310	-0.002598	0.292782	0.015946	0.667748	-0.038266	-0.957633	-0.284617	0.021631
5024	-0.576209	0.583260	-9.794825	-0.016768	0.006670	0.000248	0.291990	0.015400	0.670349	-0.038567	-0.957705	-0.284343	0.021519
5025	-0.556454	0.641145	-9.690990	-0.027537	0.015372	0.007254	0.292386	0.015398	0.669565	-0.039022	-0.957734	-0.284213	0.021137
5026	-0.590890	0.556866	-9.811824	-0.034638	0.011932	-0.003389	0.292278	0.012106	0.668237	-0.039634	-0.957784	-0.283983	0.020827
5027	-0.561867	0.563818	-9.824010	-0.057862	0.009316	-0.012386	0.292802	0.011828	0.668745	-0.040691	-0.957673	-0.284236	0.020404
5028	-0.527702	0.611867	-9.754059	-0.134864	0.004873	-0.003272	0.291108	0.009229	0.670042	-0.043264	-0.957617	-0.284098	0.019658
5029	-0.604230	0.718044	-9.833888	-0.170619	0.017153	-0.004323	0.291256	0.005660	0.671042	-0.046438	-0.957449	-0.284246	0.018436
5030	-0.618166	0.795119	-9.832882	-0.203719	0.018897	-0.004538	0.290509	-0.001609	0.671501	-0.050247	-0.957332	-0.284077	0.017037
5031	-0.591004	0.876888	-9.764886	-0.335240	0.039829	-0.001008	0.290288	-0.009018	0.671950	-0.056447	-0.956985	-0.284228	0.014444
5032	-0.621111	1.055210	-9.728930	-0.499885	0.039775	0.002242	0.290088	-0.020819	0.673134	-0.065806	-0.956478	-0.284077	0.010956
5033	-0.484941	1.188747	-9.757409	-0.680644	0.046670	0.010630	0.288983	-0.036459	0.677147	-0.078568	-0.955568	-0.284039	0.006254
5034	-0.471209	1.424009	-9.865371	-0.727100	0.050196	0.000658	0.288186	-0.057999	0.677725	-0.092193	-0.954420	-0.283869	0.001289
5035	-0.485299	1.827220	-10.177839	-0.827290	0.025734	-0.000068	0.287918	-0.081052	0.679577	-0.107833	-0.952770	-0.283879	-0.003832
5036	-0.579242	2.202590	-10.360166	-1.090307	-0.009251	-0.010814	0.287717	-0.114396	0.678733	-0.128660	-0.950271	-0.283439	-0.009659
5037	-0.501733	2.563687	-10.053876	-1.382035	-0.033915	-0.014748	0.289501	-0.151319	0.678601	-0.155070	-0.946284	-0.283230	-0.016739
5038	-0.490987	3.038783	-9.603910	-1.711293	-0.011352	-0.018744	0.288817	-0.190285	0.674985	-0.187443	-0.940342	-0.282745	-0.026039
5039	-0.490910	3.706700	-9.045894	-2.130181	0.005841	0.008350	0.289820	-0.246547	0.667151	-0.227272	-0.931565	-0.281211	-0.038132
5040	-0.507384	4.425117	-8.532816	-2.506173	0.003792	0.042752	0.289870	-0.315013	0.651428	-0.273595	-0.919282	-0.278083	-0.052315
5041	-0.638452	5.331563	-8.170393	-2.848966	-0.010391	0.058042	0.287560	-0.400064	0.624940	-0.325467	-0.902572	-0.273488	-0.068118
5042	-0.600184	5.930130	-7.385197	-3.177447	-0.016804	0.062768	0.287887	-0.481144	0.587815	-0.382083	-0.880493	-0.267325	-0.085336
5043	-0.510708	6.932689	-6.490057	-3.150908	-0.035505	0.105348	0.289212	-0.548639	0.542636	-0.436740	-0.855351	-0.259246	-0.102102
5044	-0.441010	7.872678	-5.657948	-2.890767	-0.073322	0.126645	0.287936	-0.615292	0.490111	-0.485496	-0.829477	-0.250251	-0.116773
5045	-0.601277	8.391536	-4.703731	-2.716533	-0.109358	0.145541	0.286092	-0.671511	0.433028	-0.530020	-0.802901	-0.240002	-0.129723
5046	-0.507386	8.653963	-3.588831	-2.821464	-0.125452	0.165867	0.280074	-0.727978	0.370038	-0.574579	-0.772865	-0.228367	-0.142784
5047	-0.502691	8.936389	-2.453706	-2.926286	-0.130101	0.165118	0.276751	-0.770596	0.301177	-0.618919	-0.739085	-0.215510	-0.155717
5048	-0.387300	9.165100	-1.298524	-2.936250	-0.124258	0.163290	0.278086	-0.800751	0.229645	-0.661198	-0.702610	-0.202084	-0.168283
5049	-0.399617	9.433132	-0.194660	-2.937258	-0.140222	0.154448	0.274956	-0.825114	0.150454	-0.701370	-0.663682	-0.187756	-0.179872
5050	-0.147890	9.473790	1.159055	-2.813807	-0.129983	0.125328	0.273328	-0.837410	0.072267	-0.737581	-0.624167	-0.173847	-0.190174
5051	0.081930	9.162522	2.201299	-2.543621	-0.093409	0.110531	0.262099	-0.842516	-0.009336	-0.768325	-0.586553	-0.161088	-0.199207
5052	-0.012112	8.814820	3.087306	-2.445365	-0.074324	0.126234	0.256138	-0.836955	-0.077163	-0.795794	-0.549039	-0.148487	-0.207891
5053	0.014157	8.408423	3.961988	-2.522338	-0.029015	0.118678	0.259432	-0.826921	-0.136654	-0.822130	-0.508604	-0.135924	-0.216676
5054	-0.013877	7.838737	4.782390	-2.370343	-0.025628	0.117909	0.257580	-0.808486	-0.200395	-0.844849	-0.469556	-0.123821	-0.224535
5055	0.041371	7.445339	5.262842	-2.459918	0.009196	0.134898	0.253707	-0.782494	-0.261048	-0.866364	-0.427608	-0.111376	-0.232722
5056	-0.003888	7.151551	6.600854	-2.719541	0.036853	0.137436	0.242446	-0.744245	-0.328862	-0.887585	-0.380085	-0.097954	-0.241109
5057	0.020349	6.465743	7.332953	-2.697312	0.062925	0.151628	0.238612	-0.701238	-0.390774	-0.906001	-0.331498	-0.084624	-0.249219
5058	0.078624	5.817644	7.899371	-2.753894	0.083703	0.185494	0.243001	-0.657319	-0.443592	-0.921788	-0.281096	-0.070986	-0.257397
5059	0.195624	5.253199	9.230468	-3.005538	0.106041	0.201184	0.239436	-0.597439	-0.497169	-0.935864	-0.224762	-0.056060	-0.265514
5060	0.262135	3.747299	9.299098	-3.112104	0.135710	0.219572	0.240256	-0.526606	-0.547852	-0.946690	-0.165747	-0.040912	-0.273190
5061	0.420563	2.933814	9.519089	-3.131900	0.111111	0.226169	0.232310	-0.439537	-0.592793	-0.953890	-0.105530	-0.024904	-0.279888
5062	0.260790	1.508238	10.109691	-2.836548	0.076265	0.171544	0.232618	-0.359656	-0.623921	-0.957331	-0.051025	-0.010005	-0.284276
5063	0.271424	1.640792	10.226478	-2.177516	0.043455	0.047599	0.238639	-0.297513	-0.647267	-0.958355	-0.008816	0.001799	-0.285436
5064	0.416761	-0.313896	10.024913	-1.250026	0.016929	-0.086283	0.237862	-0.248240	-0.655331	-0.958765	0.015198	0.008689	-0.283659
5065	0.377332	-0.417694	9.800560	-0.346223	-0.030807	-0.121288	0.239191	-0.226564	-0.658251	-0.959294	0.021905	0.011514	-0.281324
5066	0.585812	-0.999344	10.457767	0.190454	-0.025640	-0.105218	0.232990	-0.221043	-0.656287	-0.959950	0.018049	0.011076	-0.279370
5067	0.611183	-0.806780	9.786860	0.127684	-0.011653	-0.050946	0.234594	-0.227365	-0.654557	-0.960249	0.015791	0.010875	-0.278485
5068	0.753384	-1.182917	9.841389	0.003897	-0.003142	0.016793	0.235806	-0.230800	-0.658241	-0.960150	0.015669	0.011005	-0.278829
5069	0.461744	-1.101874	9.645370	0.313011	-0.001438	0.125782	0.236096	-0.236429	-0.657004	-0.959496	0.009977	0.009557	-0.281383
5070	0.534110	-0.786274	10.004050	0.523855	0.003620	0.188173	0.235652	-0.252071	-0.654557	-0.958478	-0.000053	0.006598	-0.285090
5071	0.428290	-0.045297	9.801998	0.309055	0.019305	0.216811	0.232838	-0.267016	-0.650252	-0.957191	-0.005544	0.004791	-0.289364
5072	0.155442	-0.364653	9.276777	-0.029327	-0.012186	0.258318	0.232332	-0.271543	-0.648213	-0.955680	-0.005063	0.005319	-0.294317
5073	0.392384	0.328493	10.037314	-0.315784	0.001450	0.276600	0.231174	-0.273181	-0.652103	-0.954021	0.001291	0.007500	-0.299644
5074	0.405669	0.829232	10.228005	-0.390848	0.003180	0.254125	0.229556	-0.264252	-0.653807	-0.952441	0.008770	0.009871	-0.304437
5075	0.086831	0.489096	9.868765	-0.116843	-0.016588	0.208501	0.227704	-0.260536	-0.655299	-0.951106	0.011138	0.011161	-0.308463
5076	0.091829	0.843266	10.084277	0.067696	-0.017342	0.155277	0.226383	-0.258744	-0.655391	-0.950148	0.009741	0.011134	-0.311449
5077	-0.044874	0.976348	9.998067	-0.037556	0.002084	0.092087	0.224553	-0.259558	-0.655501	-0.949540	0.010596	0.011564	-0.313254
5078	-0.123235	0.486312	9.995513	-0.210942	0.028406	0.054715	0.225988	-0.258743	-0.654737	-0.949141	0.014756	0.012430	-0.314259
5079	0.151952	0.142152	9.835376	-0.266211	0.082662	0.027924	0.225572	-0.253937	-0.656240	-0.948871	0.020393	0.012748	-0.314748
5080	0.369125	-0.211144	9.685247	-0.122955	0.080972	0.007679	0.227890	-0.246539	-0.656202	-0.948781	0.023201	0.012077	-0.314851
5081	0.607297	-0.674508	9.773994	0.129318	0.045976	0.001292	0.229580	-0.243804	-0.656460	-0.948816	0.021077	0.010632	-0.314947
5082	0.368544	-0.642816	10.091241	0.205358	0.018906	-0.012279	0.230527	-0.249848	-0.654977	-0.948969	0.017260	0.009080	-0.314766
5083	0.352904	-0.460473	9.906020	0.050865	0.033908	-0.067056	0.231616	-0.257401	-0.654160	-0.949388	0.016533	0.008397	-0.313559
5084	0.294123	-0.573343	9.811504	0.006358	0.051536	-0.110497	0.232662	-0.256583	-0.654686	-0.950080	0.016680	0.007511	-0.311471
5085	0.194074	-0.714921	9.661740	0.053036	0.049934	-0.140999	0.235541	-0.256325	-0.653430	-0.950952	0.016011	0.006548	-0.308854
5086	0.214812	-0.858910	9.818519	0.083474	0.081404	-0.140702	0.237111	-0.255785	-0.653189	-0.951846	0.014871	0.004624	-0.306182
5087	0.028977	-0.843260	9.743399	0.097826	0.101602	-0.140464	0.241309	-0.258005	-0.650420	-0.952711	0.013697	0.002413	-0.303561
5088	-0.054991	-0.761370	9.567225	0.105044	0.107804	-0.146511	0.245259	-0.261320	-0.649734	-0.953619	0.012308	-0.000143	-0.300764
5089	0.094824	-0.743595	9.470009	0.029941	0.099038	-0.158585	0.248673	-0.263261	-0.647729	-0.954549	0.012441	-0.001886	-0.297789
5090	-0.113029	-0.775186	9.620439	-0.062375	0.063996	-0.138184	0.252592	-0.261087	-0.647378	-0.955343	0.013983	-0.002606	-0.295157
5091	-0.365302	-0.599877	9.677502	-0.048128	0.029049	-0.133690	0.255846	-0.257537	-0.646095	-0.956090	0.015216	-0.002561	-0.292667
5092	-0.299615	-0.528500	9.591239	-0.004388	0.025502	-0.109596	0.257275	-0.255487	-0.645707	-0.956721	0.015421	-0.002894	-0.290582
5093	-0.178505	-0.480859	9.749354	-0.060098	0.016561	-0.064244	0.259372	-0.254811	-0.646510	-0.957052	0.016817	-0.002575	-0.289417
5094	-0.240124	-0.316972	9.703706	-0.090661	-0.014979	-0.039855	0.258965	-0.252202	-0.646867	-0.957246	0.018433	-0.001654	-0.288683
5095	-0.177072	-0.278997	9.698792	-0.044214	-0.032514	-0.027255	0.259879	-0.251521	-0.646874	-0.957366	0.019229	-0.000513	-0.288236
5096	-0.302387	-0.239960	9.560935	-0.012098	-0.074468	-0.014787	0.259746	-0.250284	-0.648417	-0.957441	0.018998	0.001085	-0.288000
5097	-0.229805	-0.221183	9.594170	-0.030077	-0.069297	0.004467	0.258304	-0.250001	-0.648911	-0.957382	0.019297	0.002814	-0.288165
5098	-0.056161	-0.251345	9.611551	-0.051690	-0.064181	0.035992	0.257252	-0.249721	-0.648633	-0.957144	0.019885	0.004423	-0.288896
5099	-0.200811	-0.234342	10.084026	-0.082237	-0.067780	0.049891	0.255556	-0.249711	-0.650942	-0.956796	0.021178	0.006390	-0.289918
5100	-0.211119	-0.327799	10.169557	-0.037477	-0.020546	0.055658	0.255161	-0.249022	-0.651578	-0.956447	0.021749	0.007073	-0.291009
5101	-0.071426	-0.383653	10.350354	0.050057	0.016058	0.094261	0.253209	-0.251619	-0.651704	-0.955904	0.020992	0.006629	-0.292854
5102	-0.026817	-0.220728	10.260520	0.110846	0.053641	0.120416	0.253616	-0.254366	-0.651218	-0.955240	0.019169	0.005000	-0.295169
5103	0.161939	-0.148997	9.817523	0.143119	0.052816	0.118853	0.255210	-0.258904	-0.649601	-0.954576	0.016826	0.003290	-0.297473
5104	0.088850	-0.239807	9.821917	0.196677	-0.003172	0.129618	0.256680	-0.264676	-0.648123	-0.953854	0.013026	0.002233	-0.299979
5105	-0.061969	-0.062564	9.983868	0.137719	-0.011868	0.102800	0.256066	-0.272358	-0.647411	-0.953254	0.010383	0.001790	-0.301988
5106	-0.150725	0.015464	10.105692	-0.064339	0.035378	0.080391	0.256755	-0.277438	-0.648769	-0.952745	0.011791	0.001584	-0.303538
5107	-0.053412	0.120229	10.007524	-0.160898	0.070347	0.078045	0.256346	-0.275103	-0.648091	-0.952217	0.015313	0.001370	-0.305037
5108	-0.019965	0.082692	9.615079	-0.151864	0.084433	0.073747	0.258819	-0.271549	-0.648612	-0.951708	0.018687	0.000762	-0.306436
5109	0.005763	-0.030832	9.522229	-0.057130	0.068675	0.094619	0.259858	-0.269908	-0.648482	-0.951093	0.020193	-0.000068	-0.308244
5110	0.186018	-0.152178	9.625021	-0.057426	0.056216	0.152647	0.262484	-0.271295	-0.647238	-0.950115	0.021596	-0.000749	-0.311150
5111	0.093958	-0.201320	9.836734	-0.177569	0.064796	0.203805	0.261160	-0.268268	-0.648486	-0.948742	0.025343	-0.000790	-0.315032
5112	-0.102659	-0.011788	9.967980	-0.392466	0.064688	0.236699	0.264015	-0.262245	-0.650026	-0.947002	0.033156	0.000431	-0.319512
5113	-0.427328	-0.161237	9.817659	-0.403799	0.066709	0.175012	0.263586	-0.255243	-0.651248	-0.945569	0.041171	0.001785	-0.322801
5114	-0.293764	-0.388752	9.688924	-0.219866	0.070508	0.065255	0.264329	-0.246601	-0.652730	-0.944948	0.045748	0.001913	-0.324000
5115	-0.266402	-0.606211	9.431446	-0.006570	0.044551	-0.013518	0.266285	-0.244416	-0.653127	-0.945023	0.046082	0.001267	-0.323737
5116	-0.142244	-0.804231	9.485776	0.100935	-0.025338	-0.066818	0.268232	-0.241133	-0.652994	-0.945538	0.043971	0.001248	-0.322525
5117	-0.170916	-0.765200	9.592214	0.020480	-0.057683	-0.094823	0.266146	-0.243318	-0.652725	-0.946156	0.043127	0.002434	-0.320816
5118	-0.169722	-0.596979	9.550879	-0.138845	-0.046391	-0.075641	0.266152	-0.244003	-0.653510	-0.946499	0.045416	0.004364	-0.319466
5119	-0.010847	-0.667781	9.611178	-0.201503	-0.018495	-0.063724	0.264950	-0.238232	-0.656419	-0.946705	0.049009	0.006205	-0.318292
5120	-0.180443	-0.754741	9.842352	-0.146118	-0.006266	-0.047387	0.265179	-0.233294	-0.654947	-0.946845	0.051693	0.007396	-0.317423
5121	-0.261513	-0.631863	10.493335	-0.051117	0.000761	-0.097742	0.266205	-0.227809	-0.657502	-0.947405	0.052535	0.007942	-0.315597
5122	-0.284415	-0.445293	10.099145	0.097892	-0.012880	-0.196224	0.266981	-0.226441	-0.656593	-0.948722	0.050531	0.007869	-0.311947
5123	-0.079692	-0.846985	9.821197	0.164324	-0.019750	-0.241723	0.267645	-0.228641	-0.655457	-0.950373	0.047111	0.007586	-0.307433
5124	-0.298304	-1.039006	10.176552	0.121293	-0.037274	-0.239438	0.267399	-0.230972	-0.656254	-0.951919	0.044504	0.007871	-0.302997
5125	-0.331734	-0.996872	10.499357	0.035252	-0.008558	-0.207346	0.268171	-0.229331	-0.654693	-0.953193	0.043624	0.008114	-0.299087
5126	-0.180411	-0.754359	9.967323	0.045766	0.000975	-0.139369	0.268715	-0.232215	-0.655508	-0.954041	0.042699	0.008041	-0.296510
5127	-0.160533	-0.666434	9.670163	0.133285	-0.000800	-0.094661	0.268591	-0.233861	-0.655004	-0.954708	0.040008	0.007448	-0.294749
5128	-0.127055	-0.707981	9.539622	0.198373	-0.025372	-0.048470	0.269529	-0.237159	-0.655310	-0.955122	0.036029	0.006899	-0.293933
5129	-0.011597	-0.775707	9.708477	0.082732	-0.020327	-0.003526	0.268759	-0.239899	-0.655585	-0.955194	0.034206	0.006905	-0.293916
5130	-0.087943	-0.649754	9.804309	-0.005093	-0.002058	0.031193	0.269425	-0.241824	-0.655614	-0.954984	0.034260	0.007050	-0.294588
5131	-0.074898	-0.847448	9.681763	-0.126862	0.031987	0.062109	0.269819	-0.241826	-0.655620	-0.954528	0.036768	0.007246	-0.295756
5132	-0.155134	-0.919468	9.520611	-0.263841	0.035453	0.085809	0.271106	-0.236892	-0.656887	-0.953793	0.041991	0.008165	-0.297405
5133	-0.251314	-0.861146	9.471643	-0.128791	0.009263	0.092028	0.272119	-0.230448	-0.657228	-0.953131	0.044422	0.008773	-0.299151
5134	-0.373034	-0.667235	9.652761	0.095033	0.007650	0.056716	0.270948	-0.231951	-0.657226	-0.952858	0.042631	0.008105	-0.300296
5135	-0.324707	-0.662788	9.657202	0.126317	-0.006363	0.059523	0.271240	-0.237442	-0.656765	-0.952602	0.040095	0.007491	-0.301472
5136	-0.194746	-0.721647	9.616953	-0.001695	0.017147	0.081536	0.271645	-0.238816	-0.657823	-0.952081	0.040207	0.007207	-0.303105
5137	-0.208370	-0.601252	9.628067	-0.094844	-0.013532	0.093992	0.271517	-0.239639	-0.657569	-0.951429	0.041841	0.008030	-0.304906
5138	0.046837	-0.708783	9.720758	0.053618	-0.047711	0.094849	0.269940	-0.239356	-0.657024	-0.950857	0.040509	0.008630	-0.306848
5139	0.398777	-0.797653	9.870506	0.184333	-0.055624	0.069211	0.269200	-0.247448	-0.657222	-0.950561	0.036560	0.008589	-0.308259
5140	0.495559	-0.769606	9.850768	0.103773	-0.052192	0.078306	0.268442	-0.252522	-0.657001	-0.950113	0.034242	0.008981	-0.309892
5141	0.543191	-0.861435	9.830075	-0.103771	-0.059234	0.068805	0.265037	-0.253189	-0.657216	-0.949594	0.035742	0.010833	-0.311248
5142	0.331016	-0.818754	9.875655	-0.137727	-0.065286	0.056271	0.263709	-0.248927	-0.659230	-0.949105	0.037926	0.012987	-0.312399
5143	0.025923	-0.936656	9.867319	0.044765	-0.085271	0.057596	0.261878	-0.248641	-0.661015	-0.948746	0.036449	0.014426	-0.313598
5144	-0.572411	-0.882357	10.368169	0.080440	-0.100961	0.065028	0.260460	-0.252063	-0.662584	-0.948345	0.034271	0.015886	-0.314982
5145	-0.792556	-0.599500	10.284401	0.110921	-0.104351	0.054790	0.258119	-0.255207	-0.662969	-0.948034	0.031438	0.017216	-0.316144
5146	-0.887100	-0.295118	9.695120	0.227281	-0.141790	0.052081	0.253709	-0.263553	-0.663115	-0.947744	0.026211	0.018532	-0.317412
5147	-0.707818	-0.210088	9.644083	0.309582	-0.181169	0.045454	0.249159	-0.270115	-0.663370	-0.947527	0.019120	0.019991	-0.318477
5148	0.151999	-0.178692	9.519268	0.363258	-0.191885	0.047319	0.245548	-0.280387	-0.664066	-0.947201	0.010992	0.021391	-0.319737
5149	0.304467	-0.486029	10.076774	0.377521	-0.181533	0.044696	0.238927	-0.292977	-0.662274	-0.946887	0.002608	0.022419	-0.320774
5150	0.715840	-0.370659	10.314874	0.284493	-0.132739	0.047614	0.234524	-0.302421	-0.662820	-0.946437	-0.003652	0.023199	-0.322033
5151	0.664144	-0.170683	10.298392	0.425880	-0.111695	0.051421	0.230651	-0.314340	-0.660674	-0.945983	-0.012494	0.022610	-0.323185
5152	0.618306	0.177898	10.129764	0.308717	-0.101182	0.050694	0.228489	-0.327641	-0.658048	-0.945452	-0.019006	0.022633	-0.324418
5153	0.733911	0.479473	9.944781	0.246901	-0.125738	0.067809	0.226435	-0.335314	-0.657963	-0.944841	-0.024559	0.023481	-0.325761
5154	0.442885	0.640448	9.934724	0.513539	-0.139571	0.063655	0.221776	-0.348327	-0.654389	-0.944012	-0.035181	0.022894	-0.327231
5155	0.570616	0.946974	9.826597	0.513483	-0.176355	0.069716	0.216611	-0.364494	-0.650839	-0.943051	-0.046117	0.022945	-0.328636
5156	0.600483	1.071780	9.818161	0.277372	-0.171133	0.050407	0.211692	-0.375720	-0.650616	-0.942303	-0.052491	0.024482	-0.329712
5157	0.926432	1.414650	9.516485	0.091510	-0.123903	0.021005	0.207272	-0.382008	-0.651130	-0.941996	-0.055176	0.026263	-0.330015
5158	1.161314	1.163262	9.703826	0.202533	-0.137912	-0.006560	0.204679	-0.387620	-0.650627	-0.941671	-0.059947	0.027602	-0.330001
5159	1.240907	1.507155	9.108690	0.140418	-0.065909	-0.080711	0.203388	-0.392005	-0.649095	-0.941980	-0.063264	0.027865	-0.328475
5160	1.437750	1.346719	9.054680	0.035027	-0.009925	-0.105158	0.204178	-0.393657	-0.647307	-0.942567	-0.064089	0.027775	-0.326633
5161	0.836884	1.399612	9.089311	-0.000905	-0.041317	-0.083314	0.205765	-0.395587	-0.648128	-0.943071	-0.064612	0.028510	-0.325008
5162	0.478695	1.623588	9.061331	-0.207008	-0.072911	-0.021332	0.204969	-0.391601	-0.651968	-0.943387	-0.061233	0.031292	-0.324487
5163	0.010577	1.674825	8.892926	-0.249384	-0.081673	0.052500	0.202569	-0.383765	-0.653282	-0.943276	-0.057275	0.034515	-0.325205
5164	-0.629343	2.006966	8.911879	0.433331	-0.075177	0.048947	0.201159	-0.390070	-0.652285	-0.942358	-0.065940	0.033263	-0.326355
5165	-0.403879	1.762974	9.921288	0.250448	-0.128955	0.082527	0.199645	-0.402964	-0.648238	-0.941384	-0.071715	0.034050	-0.327862
5166	-0.001147	1.378913	9.579417	-0.456342	-0.090614	0.085298	0.193602	-0.393685	-0.652319	-0.941356	-0.063695	0.038962	-0.329049
5167	0.069637	0.482689	9.260890	-0.304540	-0.120404	0.146900	0.188705	-0.383225	-0.656813	-0.940670	-0.058861	0.043244	-0.331370
5168	0.531232	0.169365	10.221807	0.541362	-0.199403	0.208949	0.183240	-0.391569	-0.655256	-0.938394	-0.070219	0.043745	-0.335518
5169	1.145795	0.329344	10.622087	0.219005	-0.133411	0.273647	0.175041	-0.404703	-0.651888	-0.936122	-0.075133	0.044987	-0.340599
5170	1.411461	0.354438	10.067340	0.136596	-0.047790	0.334976	0.169296	-0.410437	-0.649782	-0.933546	-0.077752	0.045546	-0.346947
5171	2.191932	0.430019	10.032637	0.254441	-0.009644	0.404486	0.162269	-0.421656	-0.647192	-0.930304	-0.082304	0.044470	-0.354660
5172	1.897392	0.761529	9.981244	0.064629	0.067177	0.463413	0.158864	-0.428269	-0.643463	-0.926901	-0.082656	0.043613	-0.363484
5173	1.802840	1.052649	9.773923	0.127128	0.100401	0.509902	0.156010	-0.434018	-0.642828	-0.923025	-0.083932	0.041599	-0.373162
5174	1.500193	0.939510	9.756007	-0.022314	0.147661	0.528438	0.152494	-0.438939	-0.641786	-0.919157	-0.082018	0.040014	-0.383174
5175	1.219994	1.266122	9.670857	-0.100307	0.198360	0.581076	0.149227	-0.440293	-0.642658	-0.914962	-0.078276	0.038028	-0.394044
5176	0.703927	1.363595	9.556269	0.021220	0.196728	0.619142	0.148457	-0.443858	-0.641514	-0.910100	-0.076682	0.035317	-0.405697
5177	0.430310	1.596471	9.508436	0.228622	0.150431	0.647052	0.143778	-0.452616	-0.639065	-0.904527	-0.079260	0.031608	-0.417791
5178	0.608426	1.504835	9.883152	0.346480	0.112632	0.679416	0.140549	-0.464266	-0.633943	-0.898254	-0.084195	0.027839	-0.430437
5179	0.974751	1.757187	9.928621	0.326598	0.082764	0.709989	0.131702	-0.477226	-0.628466	-0.891541	-0.089063	0.024599	-0.443415
5180	1.539621	1.405627	9.660157	0.231653	0.096561	0.741714	0.124412	-0.489267	-0.624193	-0.884475	-0.092011	0.022230	-0.456884
5181	2.012238	1.308612	9.813578	0.108172	0.098114	0.738892	0.114253	-0.503213	-0.621713	-0.877475	-0.092833	0.020779	-0.470094
5182	1.886032	1.224831	9.621446	0.169126	0.107000	0.721770	0.105622	-0.509344	-0.618529	-0.870301	-0.094537	0.018735	-0.482998
5183	1.653975	1.192724	9.541368	-0.187780	0.098288	0.700698	0.098656	-0.506974	-0.618012	-0.863831	-0.090201	0.020130	-0.495231
5184	1.770481	1.273868	9.632619	-0.077674	0.054577	0.674006	0.089875	-0.506376	-0.620598	-0.857227	-0.088094	0.021256	-0.506902
5185	1.361774	1.524682	9.600576	-0.014904	0.044289	0.642879	0.082934	-0.508260	-0.620382	-0.850679	-0.087283	0.021774	-0.517931
5186	0.886223	1.881906	9.589561	0.089086	0.051546	0.603345	0.072983	-0.511226	-0.620002	-0.844220	-0.088053	0.021110	-0.528293
5187	0.513617	1.778868	9.550735	0.246759	0.062302	0.563210	0.064617	-0.518320	-0.616183	-0.837799	-0.091503	0.018389	-0.537943
5188	0.410944	1.619379	9.042706	0.107315	0.064192	0.547230	0.056780	-0.525141	-0.614316	-0.831672	-0.092462	0.017241	-0.547244
5189	0.649312	1.184742	9.088525	0.003300	0.051743	0.589443	0.049439	-0.526200	-0.613308	-0.825184	-0.091906	0.017342	-0.557068
5190	1.182067	1.034024	9.923326	-0.102628	0.052135	0.642214	0.041829	-0.524786	-0.614606	-0.818157	-0.089462	0.018885	-0.567678
5191	1.425133	1.244984	10.317783	0.020616	0.084266	0.692536	0.032660	-0.526932	-0.614230	-0.810220	-0.088725	0.018432	-0.579079
5192	1.485136	1.204996	9.977951	0.013349	0.099980	0.730411	0.023225	-0.529215	-0.612553	-0.801677	-0.087568	0.018032	-0.591033
5193	1.304752	0.983601	9.477090	-0.138172	0.044826	0.795215	0.012976	-0.525866	-0.612495	-0.792439	-0.084677	0.020277	-0.603704
5194	1.251081	0.904856	9.543938	0.009017	-0.012189	0.873623	-0.000664	-0.524144	-0.614868	-0.781751	-0.084665	0.021917	-0.617428
5195	1.478966	1.015262	10.050323	-0.091587	-0.037047	0.939711	-0.014960	-0.524067	-0.614652	-0.770155	-0.083412	0.025167	-0.631879
5196	1.249312	1.308792	10.286388	-0.034505	-0.023112	0.979073	-0.032156	-0.521228	-0.614624	-0.757681	-0.082731	0.027664	-0.646768
5197	1.360682	1.359901	9.980805	-0.041688	0.006613	1.002022	-0.047115	-0.518951	-0.615933	-0.744653	-0.081604	0.029688	-0.661779
5198	1.355890	1.377953	9.579715	0.139870	-0.003808	1.026232	-0.062340	-0.516809	-0.616072	-0.730686	-0.083181	0.029637	-0.676979
5199	1.615801	1.253490	9.652945	0.072679	0.008288	1.045948	-0.079150	-0.514387	-0.613200	-0.716265	-0.083683	0.030184	-0.692135
5200	1.532765	1.126312	9.536844	0.108356	0.015280	1.075313	-0.094903	-0.511969	-0.612419	-0.701044	-0.084428	0.030328	-0.707453
5201	1.127014	1.123750	9.237509	0.122766	0.001506	1.058754	-0.111694	-0.512428	-0.610354	-0.685720	-0.085667	0.030251	-0.722173
5202	1.168341	1.148787	9.665215	0.028914	-0.007291	1.023656	-0.126941	-0.507406	-0.608778	-0.670741	-0.085608	0.031748	-0.736050
5203	1.492754	0.929797	9.664704	-0.004104	-0.028328	0.996762	-0.142851	-0.500869	-0.607565	-0.655951	-0.085521	0.033766	-0.749183
5204	1.467113	0.727359	9.465533	0.129436	-0.039499	0.948320	-0.158232	-0.495297	-0.605981	-0.641375	-0.087233	0.034025	-0.761493
5205	1.583379	0.779239	9.424273	0.254121	-0.043704	0.878697	-0.172811	-0.493024	-0.603144	-0.627440	-0.090747	0.032115	-0.772692
5206	1.974579	0.770146	9.807713	0.170276	-0.005289	0.821702	-0.188811	-0.494586	-0.600453	-0.614339	-0.092506	0.031098	-0.782983
5207	1.930220	0.656376	9.455915	0.179508	0.057883	0.786749	-0.198021	-0.490969	-0.597813	-0.601668	-0.093519	0.028917	-0.792725
5208	1.851478	0.458973	9.194777	0.129754	0.101838	0.728377	-0.207370	-0.486528	-0.594255	-0.589870	-0.093117	0.027052	-0.801655
5209	1.708307	0.359179	9.228510	-0.018540	0.139556	0.686921	-0.213434	-0.481280	-0.593593	-0.578929	-0.090490	0.026895	-0.809895
5210	1.831975	0.421716	9.545388	-0.125818	0.173589	0.668608	-0.218207	-0.470547	-0.596529	-0.568367	-0.085938	0.028187	-0.817789
5211	1.700672	0.625396	9.750734	0.126543	0.163190	0.651100	-0.223641	-0.458987	-0.599058	-0.557558	-0.084542	0.025307	-0.825434
5212	1.541368	0.968487	9.856988	0.335909	0.140533	0.643848	-0.227307	-0.461714	-0.596046	-0.546375	-0.085719	0.019335	-0.832918
5213	1.605569	1.165342	9.901956	0.284946	0.137009	0.634672	-0.234657	-0.462911	-0.592573	-0.535335	-0.086514	0.014081	-0.840080
5214	1.508951	1.165658	9.758599	0.264709	0.139852	0.564074	-0.238594	-0.464127	-0.589671	-0.525398	-0.086920	0.009162	-0.846356
5215	1.122536	1.158795	9.675338	0.136442	0.121878	0.434540	-0.241757	-0.462464	-0.587791	-0.517832	-0.086422	0.006201	-0.851083
5216	1.050158	1.173242	9.495886	0.101131	0.115167	0.332071	-0.242549	-0.461499	-0.588029	-0.512007	-0.085554	0.003910	-0.854701
5217	1.063228	0.978048	9.404610	0.011938	0.132791	0.276811	-0.242305	-0.458618	-0.587485	-0.507288	-0.083578	0.002667	-0.857710
5218	1.008788	0.797717	9.282845	-0.089985	0.113607	0.256595	-0.244176	-0.451745	-0.588557	-0.503032	-0.080791	0.003534	-0.860476
5219	1.067971	0.961586	9.538960	-0.009502	0.097807	0.255372	-0.245236	-0.448444	-0.590974	-0.498686	-0.079166	0.002961	-0.863155
5220	1.320350	1.115564	10.199441	0.212313	0.097651	0.255167	-0.243674	-0.447355	-0.589430	-0.493938	-0.079671	-0.001227	-0.865838
5221	1.758801	0.999048	9.394044	0.140799	0.155368	0.279389	-0.244734	-0.446115	-0.588363	-0.488894	-0.078567	-0.004919	-0.868784
5222	1.988440	0.672395	10.123695	0.046776	0.170877	0.278608	-0.242900	-0.445438	-0.588774	-0.483953	-0.076172	-0.006919	-0.871745
5223	2.353452	0.394936	9.982776	0.020838	0.163803	0.276468	-0.241850	-0.445169	-0.589565	-0.479091	-0.073786	-0.008541	-0.874617
5224	2.477841	0.228255	10.061496	-0.150872	0.205724	0.268246	-0.240299	-0.439960	-0.591354	-0.474578	-0.068877	-0.007432	-0.877483
5225	2.276364	0.415251	10.137481	-0.264619	0.233656	0.301100	-0.237189	-0.429542	-0.597785	-0.469613	-0.062591	-0.004594	-0.880639
5226	1.943395	0.455869	9.987014	-0.039057	0.237379	0.287008	-0.235264	-0.419668	-0.601869	-0.464572	-0.058160	-0.005733	-0.883605
5227	1.389684	0.690827	9.905573	0.001220	0.230568	0.285730	-0.231743	-0.414882	-0.604080	-0.459487	-0.054440	-0.007532	-0.886483
5228	0.295851	1.039944	9.599394	-0.016445	0.143598	0.220487	-0.228876	-0.411329	-0.604607	-0.455570	-0.051868	-0.008278	-0.888649
5229	0.543418	1.211739	9.781878	0.148404	0.081570	0.150046	-0.226528	-0.409145	-0.604751	-0.452743	-0.052080	-0.011520	-0.890044
5230	0.628044	0.893284	9.676552	0.179121	0.063370	0.080503	-0.225341	-0.412036	-0.601683	-0.451105	-0.052686	-0.015158	-0.890785
5231	0.772274	0.796521	9.861647	-0.031796	0.059873	0.020729	-0.223888	-0.413004	-0.603272	-0.450764	-0.051611	-0.015137	-0.891021
5232	0.689091	0.656569	9.500271	-0.076236	0.070589	-0.032422	-0.220617	-0.411099	-0.604081	-0.451401	-0.049749	-0.014407	-0.890817
5233	0.724437	0.529302	9.657116	-0.121047	0.084498	-0.016877	-0.217759	-0.405349	-0.605754	-0.451806	-0.047405	-0.013049	-0.890760
5234	0.639633	0.497831	9.373905	-0.069099	0.142316	-0.003927	-0.212667	-0.400435	-0.607339	-0.451903	-0.044337	-0.013067	-0.890869
5235	0.780602	0.289780	9.336652	-0.006386	0.158085	-0.017596	-0.208345	-0.399085	-0.607910	-0.452185	-0.041705	-0.014398	-0.890832
5236	0.755037	0.077285	9.781429	-0.041249	0.154543	-0.039056	-0.203229	-0.398014	-0.610052	-0.452872	-0.038661	-0.015053	-0.890610
5237	0.978688	-0.049601	9.756413	-0.222919	0.175401	-0.024536	-0.197613	-0.392690	-0.612160	-0.453419	-0.033753	-0.012637	-0.890568
5238	1.155691	-0.279919	9.608044	-0.427106	0.182221	0.021486	-0.191098	-0.382978	-0.616055	-0.453269	-0.026732	-0.006627	-0.890948
5239	0.846278	-0.312545	9.160934	-0.517642	0.168277	0.066693	-0.187879	-0.367619	-0.623996	-0.452297	-0.019304	0.001229	-0.891658
5240	0.524710	-0.713586	9.327324	-0.380914	0.142079	0.088754	-0.183756	-0.352816	-0.627026	-0.450852	-0.013414	0.006810	-0.892472
5241	0.336181	-0.745240	9.506426	-0.311251	0.077358	0.092598	-0.179252	-0.335544	-0.630816	-0.449262	-0.009450	0.011867	-0.893271
5242	0.065101	-0.856451	10.199615	-0.181006	0.007224	0.137395	-0.180203	-0.328538	-0.632549	-0.446843	-0.007755	0.015101	-0.894451
5243	-0.333191	-0.519656	10.783699	-0.130972	0.024708	0.144167	-0.181140	-0.324690	-0.633535	-0.444262	-0.006289	0.017427	-0.895706
5244	-0.462113	-0.635625	10.283607	-0.062839	0.021413	0.127054	-0.181317	-0.317278	-0.632551	-0.442012	-0.005395	0.018417	-0.896804
5245	-0.543883	-0.241571	9.949986	-0.012632	-0.002942	0.108940	-0.182373	-0.315899	-0.632781	-0.440030	-0.005431	0.018834	-0.897769
5246	-0.402401	-0.355543	9.219277	-0.025122	-0.018596	0.115792	-0.183183	-0.312327	-0.631955	-0.437986	-0.005592	0.019500	-0.898753
5247	-0.327551	-0.349545	9.012023	-0.027948	-0.060631	0.140275	-0.185826	-0.310118	-0.629818	-0.435413	-0.006476	0.020676	-0.899970
5248	-0.182346	-0.313692	9.309183	0.040810	-0.107987	0.148492	-0.188068	-0.308184	-0.629246	-0.432765	-0.008805	0.020940	-0.901221
5249	0.025026	-0.375777	9.984390	0.155330	-0.108118	0.130732	-0.193441	-0.310078	-0.627238	-0.430303	-0.012112	0.019208	-0.902399
5250	0.409293	-0.667317	10.006562	0.167963	-0.128277	0.098853	-0.197631	-0.313489	-0.623575	-0.428521	-0.015926	0.017343	-0.903225
5251	0.966605	-0.716602	9.467670	0.126875	-0.137951	0.094829	-0.204695	-0.318531	-0.620405	-0.426682	-0.019550	0.016411	-0.904042
5252	0.709627	-0.535359	9.880520	0.117859	-0.148473	0.096592	-0.209155	-0.320293	-0.616981	-0.424914	-0.023300	0.015624	-0.904799
5253	0.457988	0.045919	10.564681	0.041032	-0.103010	0.068179	-0.213236	-0.319586	-0.613669	-0.423592	-0.025570	0.015941	-0.905352
5254	0.426047	0.319148	10.171565	-0.099875	-0.011816	0.005875	-0.215611	-0.317927	-0.612449	-0.423612	-0.025028	0.017891	-0.905321
5255	0.385447	0.058383	9.736337	-0.060206	-0.001073	-0.046699	-0.217469	-0.313799	-0.612900	-0.424457	-0.024627	0.019087	-0.904912
5256	0.388625	0.168658	9.627028	0.048116	-0.001875	-0.056463	-0.217743	-0.312976	-0.610811	-0.425505	-0.025183	0.018243	-0.904422
5257	0.410079	0.134377	9.482255	0.106417	-0.026252	-0.091383	-0.216812	-0.315177	-0.610717	-0.427068	-0.026665	0.016586	-0.903674
5258	0.451738	0.216151	9.588578	0.044806	-0.051592	-0.128931	-0.217328	-0.318607	-0.607630	-0.429480	-0.028114	0.016189	-0.902493
5259	0.579145	0.129258	9.812384	-0.073996	-0.081318	-0.188123	-0.219427	-0.320107	-0.604888	-0.432866	-0.029074	0.018186	-0.900806
5260	0.825462	0.129957	9.882363	0.003051	-0.118052	-0.223016	-0.219834	-0.318046	-0.604472	-0.436899	-0.031400	0.019064	-0.898760
5261	1.037747	0.097396	10.000319	0.110411	-0.116357	-0.224063	-0.223095	-0.322834	-0.601746	-0.440787	-0.034627	0.018020	-0.896762
5262	1.109652	0.015718	10.215050	0.042437	-0.106794	-0.233379	-0.223857	-0.328459	-0.599584	-0.444958	-0.037092	0.018080	-0.894600
5263	1.124235	0.043121	9.775449	0.098078	-0.093517	-0.254062	-0.223723	-0.331206	-0.595980	-0.449370	-0.039835	0.017044	-0.892294
5264	1.242026	-0.021231	9.480498	0.042549	-0.099670	-0.236027	-0.224503	-0.333674	-0.593658	-0.453535	-0.042168	0.017034	-0.890077
5265	1.130101	0.200605	9.380675	-0.011205	-0.116293	-0.221418	-0.226332	-0.336685	-0.590805	-0.457421	-0.044338	0.018188	-0.887958
5266	1.058578	0.330847	9.317903	-0.016703	-0.132074	-0.195030	-0.228439	-0.336675	-0.588438	-0.460861	-0.046693	0.019561	-0.886027
5267	0.962545	0.404143	9.446945	0.026179	-0.151326	-0.189459	-0.229346	-0.339691	-0.586638	-0.464113	-0.049825	0.020385	-0.884139
5268	0.793693	0.414054	9.897920	-0.074033	-0.179351	-0.209634	-0.232635	-0.339400	-0.583990	-0.467830	-0.052485	0.023193	-0.881954
5269	0.734275	0.205613	10.008987	0.026103	-0.176733	-0.196586	-0.235922	-0.339659	-0.580959	-0.471169	-0.056054	0.024220	-0.879927
5270	0.616507	0.589463	10.966095	0.077942	-0.109538	-0.188822	-0.237750	-0.344319	-0.575658	-0.474355	-0.058899	0.023712	-0.878041
5271	0.935015	0.566848	10.674700	-0.002360	0.000678	-0.197914	-0.239176	-0.347331	-0.575407	-0.477828	-0.059048	0.023503	-0.876152
5272	1.192152	0.090275	9.638420	-0.050495	0.011343	-0.208952	-0.235512	-0.347077	-0.573643	-0.481559	-0.058555	0.024077	-0.874124
5273	1.242695	-0.266441	9.518529	0.146200	-0.027138	-0.186596	-0.234055	-0.350105	-0.572916	-0.484625	-0.060612	0.021571	-0.872353
5274	0.980876	-0.422091	9.860256	0.154871	-0.042986	-0.140730	-0.233239	-0.356287	-0.570914	-0.486908	-0.063013	0.019162	-0.870967
5275	0.978809	-0.045925	10.172213	-0.018817	0.018934	-0.104691	-0.233489	-0.358894	-0.570287	-0.488751	-0.062596	0.019200	-0.869963
5276	1.066041	0.001070	10.032613	-0.063505	0.098509	-0.088000	-0.230089	-0.358501	-0.568129	-0.490462	-0.060384	0.019281	-0.869154
5277	1.017640	0.000096	9.590825	-0.209395	0.128253	-0.056329	-0.226959	-0.353988	-0.570467	-0.491725	-0.056161	0.021629	-0.868668
5278	0.907834	0.183191	9.411232	-0.045653	0.100373	-0.059568	-0.223301	-0.350987	-0.571530	-0.492949	-0.054081	0.021419	-0.868111
5279	0.915145	0.192740	9.406472	0.131328	0.028629	-0.041796	-0.222237	-0.354288	-0.570281	-0.493532	-0.054927	0.018836	-0.867787
5280	0.840686	0.574393	9.755164	0.181269	-0.020449	-0.027418	-0.221167	-0.358961	-0.568527	-0.493951	-0.057169	0.015917	-0.867462
5281	1.070891	0.692417	9.612744	0.145525	-0.002998	-0.027657	-0.220617	-0.365554	-0.564968	-0.494258	-0.058700	0.013386	-0.867228
5282	1.282436	0.563030	9.525318	-0.128402	0.007305	0.007305	-0.220491	-0.364182	-0.565994	-0.494389	-0.057391	0.015602	-0.867204
5283	1.401742	0.708122	9.300054	-0.177610	0.031769	0.021132	-0.219982	-0.361302	-0.565973	-0.494231	-0.055135	0.018382	-0.867385
5284	1.257874	0.516429	9.166914	-0.087423	0.009034	0.056961	-0.219619	-0.356776	-0.564766	-0.493387	-0.054183	0.019920	-0.867892
5285	1.027057	0.653087	9.223347	0.247223	-0.023165	0.043518	-0.220524	-0.360203	-0.562710	-0.492350	-0.057082	0.015878	-0.868378
5286	0.973310	0.558049	9.467848	0.005784	-0.067769	-0.007757	-0.221042	-0.361573	-0.562457	-0.492484	-0.058408	0.016483	-0.868203
5287	1.385914	0.175096	9.556014	-0.230318	-0.085387	-0.041468	-0.223034	-0.358544	-0.560321	-0.493441	-0.057717	0.021249	-0.867602
5288	1.040631	-0.159046	9.516700	-0.077316	-0.088724	-0.043853	-0.223576	-0.355934	-0.559509	-0.494276	-0.058602	0.023463	-0.867010
5289	0.640025	-0.127057	9.518121	-0.117522	-0.065856	-0.049223	-0.225549	-0.356336	-0.557147	-0.495233	-0.058660	0.026077	-0.866385
5290	-0.305817	-0.373835	9.775783	-0.305512	-0.041228	-0.029128	-0.226108	-0.350294	-0.557079	-0.496092	-0.056451	0.031792	-0.865849
5291	-0.897102	-0.352691	10.463644	-0.352130	-0.016734	-0.020400	-0.226413	-0.340683	-0.560613	-0.496824	-0.053190	0.037959	-0.865388
5292	-0.566102	0.021378	10.152669	-0.114033	0.007800	-0.023880	-0.227231	-0.334639	-0.561709	-0.497356	-0.052030	0.039875	-0.865066
5293	0.332452	-0.245726	9.252651	0.016759	-0.013188	-0.042693	-0.226698	-0.337251	-0.559796	-0.498077	-0.052317	0.039542	-0.864649
5294	0.656212	-0.542926	8.842699	-0.115662	-0.043852	-0.042156	-0.227229	-0.336974	-0.558358	-0.498890	-0.052045	0.041981	-0.864082
5295	0.855588	-0.373933	9.559084	-0.165903	-0.058969	-0.035568	-0.228289	-0.335047	-0.558453	-0.499632	-0.051274	0.045277	-0.863533
5296	1.205291	-0.808392	10.733461	-0.170429	-0.009420	-0.044453	-0.228041	-0.331616	-0.559720	-0.500557	-0.049862	0.048314	-0.862915
5297	1.308616	-0.555348	11.163254	-0.199048	0.084036	-0.030214	-0.226480	-0.328467	-0.561270	-0.501354	-0.046274	0.050776	-0.862511
5298	1.078625	-0.285682	10.673273	-0.108419	0.147281	-0.053862	-0.222692	-0.325055	-0.562720	-0.502522	-0.042790	0.051165	-0.861988
5299	1.054706	-0.221265	9.655251	-0.029563	0.130032	-0.056832	-0.219409	-0.324935	-0.564066	-0.503659	-0.040138	0.050205	-0.861508
5300	0.716347	-0.270870	9.873890	-0.022477	0.084597	-0.060382	-0.218215	-0.326313	-0.565655	-0.504793	-0.038604	0.049737	-0.860941
5301	0.643885	-0.275011	9.908113	0.054354	0.056594	-0.044043	-0.216639	-0.326321	-0.566457	-0.505571	-0.038039	0.048057	-0.860605
5302	0.780127	-0.131825	9.889358	0.029304	0.053049	-0.044249	-0.213749	-0.326885	-0.566766	-0.506352	-0.037553	0.047029	-0.860224
5303	1.233822	-0.179971	10.245375	0.018449	0.095647	-0.016131	-0.212819	-0.328537	-0.567574	-0.506714	-0.035939	0.045580	-0.860158
5304	1.818019	-0.535948	10.154531	0.019400	0.133128	-0.017116	-0.208872	-0.330480	-0.568172	-0.507108	-0.033949	0.043931	-0.860093
5305	1.355908	-0.314534	9.810193	-0.022611	0.123699	-0.018145	-0.206646	-0.329256	-0.569231	-0.507546	-0.031482	0.042938	-0.859978
5306	0.508235	-0.320986	9.471367	-0.067189	0.095212	-0.051797	-0.203364	-0.328311	-0.571607	-0.508553	-0.029296	0.043140	-0.859450
5307	0.406510	-0.361342	9.385264	-0.043775	0.042878	-0.098494	-0.201664	-0.327222	-0.572011	-0.510312	-0.028058	0.043270	-0.858442
5308	1.072995	-0.363446	9.610200	0.009862	0.026901	-0.099247	-0.200226	-0.326544	-0.571896	-0.512023	-0.027871	0.042816	-0.857451
5309	1.555285	-0.458154	9.756353	-0.031400	0.035420	-0.078537	-0.198517	-0.327102	-0.572187	-0.513419	-0.026906	0.042847	-0.856645
5310	1.305040	-0.338070	9.848813	0.004253	0.030169	-0.051763	-0.198122	-0.326966	-0.572711	-0.514322	-0.026566	0.042483	-0.856132
5311	0.924483	-0.209494	10.026607	0.083856	0.000528	-0.058203	-0.197860	-0.327380	-0.571940	-0.515276	-0.027393	0.040919	-0.855609
5312	0.774225	-0.289756	10.137528	0.111564	-0.020434	-0.061575	-0.197047	-0.331776	-0.572255	-0.516245	-0.029031	0.039233	-0.855049
5313	0.826623	-0.377988	9.732320	0.076716	0.007608	-0.052941	-0.196504	-0.336035	-0.570749	-0.517114	-0.029663	0.037720	-0.854570
5314	0.998016	-0.377599	9.509748	0.045289	-0.008215	-0.026839	-0.196371	-0.336585	-0.570237	-0.517536	-0.030380	0.037062	-0.854318
5315	1.198818	-0.328250	9.643165	0.066694	-0.004826	-0.014387	-0.197292	-0.337130	-0.568412	-0.517738	-0.031113	0.035894	-0.854219
5316	1.104935	-0.288930	9.678072	-0.015637	0.031888	-0.000720	-0.196743	-0.341525	-0.568464	-0.517782	-0.030495	0.035877	-0.854216
5317	0.938565	-0.254058	9.646263	-0.038963	0.016163	0.009685	-0.195574	-0.338236	-0.570525	-0.517651	-0.029775	0.036324	-0.854302
5318	0.885193	-0.291844	9.737612	0.088137	0.004858	-0.007047	-0.194661	-0.338517	-0.568595	-0.517720	-0.030698	0.034810	-0.854290
5319	0.605555	-0.227122	9.740768	-0.001278	0.009315	-0.018159	-0.194134	-0.338794	-0.568736	-0.518037	-0.030505	0.034666	-0.854111
5320	0.591219	-0.203208	9.659457	-0.054953	0.000577	-0.020333	-0.194401	-0.337969	-0.568983	-0.518416	-0.030028	0.035633	-0.853858
5321	0.725435	-0.345951	9.726352	0.032642	-0.009982	-0.006587	-0.194925	-0.337691	-0.569621	-0.518501	-0.030502	0.035113	-0.853811
5322	0.842994	-0.459231	9.947536	0.063061	0.009198	-0.007240	-0.194929	-0.338241	-0.567550	-0.518587	-0.031092	0.033983	-0.853783
5323	0.907734	-0.517932	9.792495	0.012957	0.019683	-0.000546	-0.194017	-0.337835	-0.566392	-0.518598	-0.030854	0.033515	-0.853804
5324	0.889038	-0.431199	9.793653	-0.026504	0.019627	0.020338	-0.192973	-0.336193	-0.567560	-0.518280	-0.030318	0.033823	-0.854004
5325	0.750480	-0.223210	9.816466	0.011071	-0.008314	0.013545	-0.193508	-0.334681	-0.567148	-0.518030	-0.030531	0.033693	-0.854153
5326	0.814168	-0.094064	9.740498	0.086245	-0.013543	0.011439	-0.194013	-0.339071	-0.565367	-0.517772	-0.031736	0.032414	-0.854315
5327	0.790123	-0.079488	9.726454	0.023682	0.002223	0.001358	-0.192959	-0.339626	-0.565907	-0.517731	-0.031915	0.031945	-0.854351
5328	0.728430	0.074720	9.661469	0.148950	-0.002964	0.001422	-0.193472	-0.341956	-0.565403	-0.517607	-0.033595	0.029478	-0.854450
5329	0.644366	0.133492	9.790240	0.578518	-0.033398	-0.031651	-0.193696	-0.351153	-0.561339	-0.517707	-0.040146	0.019854	-0.854385
5330	0.779442	0.445580	9.946469	0.614383	-0.032547	-0.050752	-0.193630	-0.365705	-0.556553	-0.518025	-0.047168	0.009698	-0.854009
5331	1.265207	0.832279	10.227902	1.373217	-0.070959	-0.089493	-0.196664	-0.393421	-0.543547	-0.518059	-0.062600	-0.013176	-0.852949
5332	1.304667	0.949633	10.166427	0.915262	-0.008057	-0.101401	-0.196271	-0.424725	-0.529849	-0.518561	-0.072271	-0.028780	-0.851495
5333	0.965976	0.889398	9.267446	0.272981	0.063774	-0.086327	-0.194122	-0.437780	-0.522874	-0.519603	-0.073980	-0.034265	-0.850509
5334	0.786959	0.855899	8.867266	-0.136939	0.049717	-0.050538	-0.191369	-0.437382	-0.523430	-0.520645	-0.071767	-0.032478	-0.850131
5335	0.580229	0.965314	9.514373	0.703784	-0.009721	-0.012834	-0.190545	-0.446036	-0.519895	-0.519819	-0.079247	-0.044390	-0.849434
5336	0.748811	1.562009	10.019650	0.893339	0.000614	0.008031	-0.189428	-0.464715	-0.508679	-0.518190	-0.088606	-0.059502	-0.848579
5337	0.584709	1.581903	9.814616	0.273215	0.037210	0.040711	-0.189637	-0.478718	-0.501029	-0.516978	-0.090843	-0.064479	-0.848719
5338	0.648672	1.753914	9.599751	-0.497116	0.064134	0.047552	-0.190160	-0.478852	-0.501022	-0.516993	-0.084763	-0.056565	-0.849902
5339	0.839495	1.434128	9.330073	-0.974915	0.066616	0.056298	-0.189178	-0.460459	-0.512144	-0.517523	-0.073582	-0.040591	-0.851533
5340	0.877498	1.342728	9.424824	-0.799690	0.052577	0.080403	-0.188211	-0.437810	-0.525558	-0.517233	-0.064556	-0.027346	-0.852969
5341	0.832856	1.170624	9.658747	-0.266549	0.054392	0.100129	-0.188543	-0.419685	-0.535365	-0.515833	-0.060915	-0.023239	-0.854205
5342	0.881069	1.156124	9.759100	-0.411503	0.070059	0.103515	-0.189494	-0.411305	-0.539679	-0.514511	-0.055608	-0.016758	-0.855515
5343	0.862587	0.939420	9.631801	-0.491927	0.077116	0.085295	-0.188864	-0.406092	-0.540935	-0.513547	-0.049259	-0.009047	-0.856599
5344	0.969458	0.692932	9.522303	-0.511539	0.092880	0.075437	-0.187604	-0.392507	-0.548475	-0.512729	-0.042514	-0.001116	-0.857496
5345	1.044197	0.664646	9.901043	-0.484788	0.066531	0.077262	-0.188181	-0.380285	-0.553276	-0.511786	-0.036432	0.006582	-0.858315
5346	0.731800	0.532899	10.065642	-0.300373	0.056212	0.046910	-0.186012	-0.365470	-0.560169	-0.511198	-0.032475	0.011243	-0.858776
5347	0.703881	0.679893	10.086800	-0.051574	0.017839	0.022187	-0.185504	-0.361354	-0.562212	-0.510853	-0.031681	0.011941	-0.859001
5348	0.596959	0.584595	10.110659	0.148878	-0.010040	0.005936	-0.185749	-0.365746	-0.559916	-0.510658	-0.033461	0.009536	-0.859079
5349	0.605908	0.490267	9.960497	0.051416	-0.027498	-0.009836	-0.186537	-0.367390	-0.556936	-0.510791	-0.034513	0.008885	-0.858966
5350	0.703333	0.277158	9.731302	0.050590	-0.020456	-0.017815	-0.187835	-0.369579	-0.557327	-0.511063	-0.035473	0.008258	-0.858771
5351	0.795632	0.020972	9.559335	0.061261	-0.020481	-0.000190	-0.187824	-0.372188	-0.556185	-0.511021	-0.036509	0.007385	-0.858761
5352	0.845907	-0.033761	9.837113	0.086227	-0.018735	0.007060	-0.189196	-0.371991	-0.554567	-0.510840	-0.037800	0.006147	-0.858822
5353	0.884845	0.011368	9.750780	0.045073	-0.001256	0.013872	-0.189973	-0.374321	-0.553670	-0.510565	-0.038344	0.005394	-0.858967
5354	0.882928	0.078920	9.814057	0.055784	0.008341	0.021047	-0.189057	-0.374601	-0.552648	-0.510178	-0.038857	0.004414	-0.859179
5355	0.752662	0.094561	9.877845	0.065514	0.025801	0.049419	-0.189434	-0.377619	-0.552283	-0.509274	-0.039144	0.003082	-0.859708
5356	0.793234	0.368156	9.789318	-0.026526	0.032825	0.029434	-0.190340	-0.378986	-0.553711	-0.508814	-0.038397	0.003273	-0.860014
5357	0.691700	0.354269	9.708324	-0.020207	0.037269	0.020714	-0.188766	-0.378720	-0.553991	-0.508469	-0.037621	0.003279	-0.860252
5358	0.668010	0.404704	9.665783	-0.051524	0.042429	0.028408	-0.187810	-0.376170	-0.553500	-0.508047	-0.036454	0.003802	-0.860549
5359	0.624606	0.412332	9.690278	-0.053230	0.044229	0.009912	-0.188338	-0.375068	-0.554519	-0.507913	-0.035227	0.004292	-0.860677
5360	0.618945	0.290270	9.871569	-0.022766	0.042489	-0.005761	-0.187295	-0.373701	-0.554781	-0.508045	-0.034354	0.004294	-0.860634
5361	0.637794	0.225154	9.861045	-0.049608	0.042480	-0.005975	-0.186369	-0.373980	-0.556874	-0.508180	-0.033194	0.004730	-0.860598
5362	0.632642	0.181739	9.807718	-0.026377	0.008380	-0.007698	-0.185332	-0.372339	-0.556095	-0.508356	-0.032871	0.005140	-0.860504
5363	0.772940	0.214490	9.864562	0.009372	-0.013541	-0.006672	-0.184547	-0.371794	-0.556361	-0.508457	-0.033281	0.005140	-0.860429
5364	0.818687	0.192794	9.964854	0.070126	-0.023216	0.006933	-0.184546	-0.372343	-0.555847	-0.508320	-0.034482	0.004220	-0.860468
5365	0.840743	0.257263	9.826085	0.045069	-0.020501	0.008577	-0.186687	-0.374750	-0.554892	-0.508130	-0.035384	0.003699	-0.860545
5366	0.739537	0.286903	9.822492	0.046806	-0.018749	0.020969	-0.187600	-0.376255	-0.553855	-0.507768	-0.036270	0.003145	-0.860725
5367	0.706660	0.416996	9.809852	0.075412	-0.016999	0.028270	-0.189041	-0.377072	-0.553062	-0.507216	-0.037424	0.002081	-0.861004
5368	0.634167	0.412473	9.719103	0.066526	-0.027427	0.014091	-0.188374	-0.378860	-0.553479	-0.506965	-0.038660	0.001272	-0.861098
5369	0.619639	0.403319	9.834477	0.125571	-0.020432	0.014547	-0.189687	-0.380227	-0.550748	-0.506608	-0.040382	-0.000636	-0.861230
5370	0.635329	0.571523	9.824260	0.215049	-0.018665	0.015235	-0.190453	-0.384891	-0.549225	-0.506196	-0.042972	-0.004092	-0.861338
5371	0.649989	0.597667	9.759547	0.275984	-0.020345	-0.003710	-0.191744	-0.389828	-0.547048	-0.506011	-0.046213	-0.008616	-0.861245
5372	0.758408	0.561020	9.849513	0.202587	-0.013429	0.001906	-0.192242	-0.396141	-0.544378	-0.505821	-0.048584	-0.011921	-0.861187
5373	0.944760	0.617529	9.927861	0.166837	0.000504	-0.004518	-0.191434	-0.401226	-0.542104	-0.505727	-0.050366	-0.014765	-0.861096
5374	1.031390	0.582554	9.722437	0.242004	-0.009082	-0.004034	-0.191945	-0.405893	-0.538249	-0.505604	-0.053059	-0.018796	-0.860927
5375	0.936845	0.862766	9.880281	0.197243	0.014497	0.005500	-0.192181	-0.410972	-0.537517	-0.505280	-0.054924	-0.022277	-0.860917
5376	0.757804	1.152598	9.822674	0.254565	0.018967	-0.002763	-0.192936	-0.418520	-0.534466	-0.505093	-0.057259	-0.026805	-0.860746
5377	0.566143	1.369977	9.634568	0.395133	0.014759	-0.018390	-0.191598	-0.424707	-0.531822	-0.504928	-0.061106	-0.033740	-0.860335
5378	0.588693	1.489560	9.472328	0.399704	0.004331	-0.037759	-0.191181	-0.431713	-0.526836	-0.505101	-0.065132	-0.040658	-0.859638
5379	0.554957	1.495032	9.602457	0.290490	-0.028963	-0.038667	-0.191158	-0.439679	-0.520426	-0.505401	-0.068650	-0.045392	-0.858951
5380	0.630816	1.634071	9.646659	0.197494	-0.032490	-0.052570	-0.190744	-0.444350	-0.518661	-0.506100	-0.071249	-0.048479	-0.858158
5381	0.691438	1.671867	9.576877	0.267241	-0.030753	-0.040610	-0.190562	-0.455061	-0.515655	-0.506440	-0.074559	-0.052806	-0.857421
5382	0.759286	1.702817	9.646341	0.385330	-0.030760	-0.038883	-0.190526	-0.464124	-0.511073	-0.506600	-0.079040	-0.059108	-0.856514
5383	0.793152	1.714298	9.554858	0.347760	-0.034260	-0.039176	-0.190506	-0.470991	-0.505691	-0.506750	-0.083221	-0.064769	-0.855619
5384	0.869141	1.868077	9.700165	0.270765	-0.034354	-0.031801	-0.191135	-0.478403	-0.501342	-0.506923	-0.086604	-0.069056	-0.854845
5385	0.909310	2.088467	9.514899	0.285110	-0.027331	-0.029872	-0.192426	-0.484439	-0.497359	-0.506969	-0.090045	-0.073686	-0.854075
5386	0.946843	2.271056	9.545513	0.356587	-0.039627	-0.010866	-0.194246	-0.490610	-0.491813	-0.506583	-0.094411	-0.079344	-0.853325
5387	0.943604	2.492432	9.572119	0.376382	-0.020337	-0.029110	-0.194224	-0.498164	-0.485658	-0.506386	-0.098660	-0.085598	-0.852357
5388	0.875520	2.766862	9.479732	0.338811	-0.029937	-0.029340	-0.193932	-0.506818	-0.480038	-0.506302	-0.102644	-0.091075	-0.851368
5389	0.887349	2.737452	9.330291	0.394392	-0.027224	-0.048318	-0.194168	-0.515057	-0.474146	-0.506349	-0.107155	-0.097605	-0.850060
5390	0.965993	2.924882	9.475962	0.560859	-0.020210	-0.059404	-0.194133	-0.525220	-0.467499	-0.506188	-0.113148	-0.107007	-0.848245
5391	1.053475	3.001267	9.509730	0.582387	-0.009716	-0.068913	-0.192507	-0.541022	-0.456259	-0.506024	-0.119209	-0.116928	-0.846201
5392	1.096887	2.995926	9.446810	0.535735	-0.006300	-0.038413	-0.192740	-0.552421	-0.445986	-0.505430	-0.124737	-0.125962	-0.844461
5393	1.045752	3.275181	9.402397	0.503488	-0.008063	-0.028007	-0.192446	-0.561487	-0.440110	-0.504635	-0.130048	-0.134417	-0.842830
5394	0.863836	3.502339	9.291223	0.621493	-0.020262	-0.005058	-0.192154	-0.571927	-0.431393	-0.503159	-0.136733	-0.144639	-0.840961
5395	0.718193	3.736459	9.189428	1.006122	-0.048142	0.014480	-0.191862	-0.586077	-0.416613	-0.500195	-0.147834	-0.160972	-0.837877
5396	0.849786	4.251590	8.881795	1.151098	-0.062088	0.015559	-0.193642	-0.609555	-0.394367	-0.496645	-0.160495	-0.179493	-0.833887
5397	0.891150	4.644615	8.525472	1.131400	-0.053328	0.033146	-0.194924	-0.628094	-0.372210	-0.492520	-0.172852	-0.197651	-0.829747
5398	0.975526	4.974724	8.153635	1.326559	-0.054949	0.021395	-0.197395	-0.646078	-0.348601	-0.487653	-0.186943	-0.218923	-0.824209
5399	1.110107	5.556102	8.281722	1.836565	-0.068873	0.015444	-0.198154	-0.670941	-0.315613	-0.480501	-0.206080	-0.248278	-0.815480
5400	1.199232	5.861063	8.349346	2.246252	-0.044378	0.044988	-0.199464	-0.698416	-0.270703	-0.470275	-0.228473	-0.283969	-0.803744
5401	1.163092	6.901190	7.837711	2.151468	0.019510	0.071198	-0.199619	-0.724528	-0.220347	-0.458751	-0.248723	-0.318073	-0.791527
5402	0.419994	7.666647	7.723148	1.776628	0.085225	0.086710	-0.201898	-0.742525	-0.176367	-0.447760	-0.264155	-0.346277	-0.780913
5403	0.972346	7.309747	5.676338	2.477511	0.111081	0.081143	-0.203949	-0.758468	-0.125622	-0.432106	-0.284944	-0.385026	-0.764098
5404	0.708008	7.848388	4.968647	2.507082	0.122644	0.097467	-0.205131	-0.771538	-0.065518	-0.414867	-0.305173	-0.423278	-0.745379
5405	0.793689	8.719988	3.925312	1.960428	0.136604	0.128956	-0.207905	-0.776770	-0.013100	-0.399530	-0.320364	-0.452485	-0.730069
5406	0.925722	8.634974	3.202226	1.849381	0.093748	0.157910	-0.208079	-0.775425	0.035451	-0.384313	-0.335062	-0.478849	-0.714661
5407	1.173148	9.150619	2.571566	2.067636	0.069298	0.184130	-0.213257	-0.771307	0.084884	-0.366863	-0.351548	-0.507266	-0.696065
5408	1.342887	9.941416	2.060094	1.828071	0.092959	0.160562	-0.219874	-0.762647	0.125688	-0.350607	-0.365105	-0.531889	-0.678872
5409	1.641281	10.162598	1.218931	1.519854	0.079156	0.078053	-0.223080	-0.752768	0.164247	-0.337456	-0.375482	-0.552263	-0.663432
5410	1.668593	10.285720	0.652948	1.547989	0.082938	0.007808	-0.225759	-0.741792	0.200602	-0.324686	-0.384792	-0.573004	-0.646669
5411	1.783563	10.170336	0.179596	1.723675	0.062205	-0.056241	-0.220212	-0.725233	0.238446	-0.311231	-0.394452	-0.595787	-0.626562
5412	1.641347	9.892486	-0.596213	1.824487	0.088939	-0.161147	-0.217419	-0.709346	0.277233	-0.297635	-0.402562	-0.620036	-0.604080
5413	1.345218	9.700212	-1.307225	2.109311	0.103357	-0.203893	-0.218203	-0.689049	0.318972	-0.281543	-0.411124	-0.647205	-0.576920
5414	1.156198	9.631855	-2.121076	2.365488	0.063529	-0.255861	-0.213273	-0.661234	0.365372	-0.263955	-0.419959	-0.676185	-0.544735
5415	0.942486	8.819796	-3.169168	2.184694	0.070687	-0.216697	-0.209156	-0.627923	0.409761	-0.246728	-0.427526	-0.701525	-0.514013
5416	0.764735	8.297203	-3.846548	2.062838	0.095216	-0.155853	-0.201663	-0.588728	0.454677	-0.229216	-0.434220	-0.723892	-0.484657
5417	0.626547	7.906380	-4.590045	1.676293	0.140731	-0.119756	-0.199607	-0.554163	0.486132	-0.213620	-0.438700	-0.741441	-0.460623
5418	0.334830	7.654104	-5.248914	1.180586	0.198484	-0.080813	-0.207021	-0.529422	0.503488	-0.201064	-0.440635	-0.753642	-0.444341
5419	0.275905	7.530710	-5.639148	1.235721	0.156432	-0.008306	-0.209575	-0.505806	0.520371	-0.187817	-0.444094	-0.765144	-0.426685
5420	0.315540	6.998581	-5.734528	1.246447	0.119725	-0.017291	-0.212145	-0.478620	0.536251	-0.175071	-0.447393	-0.776125	-0.408435
5421	0.415612	7.499182	-6.155008	1.045858	0.074133	0.020816	-0.210240	-0.449394	0.544167	-0.164367	-0.450816	-0.784630	-0.392562
5422	0.776604	7.332585	-6.232135	1.098616	0.011087	0.010257	-0.211080	-0.424274	0.556237	-0.154238	-0.454434	-0.792993	-0.375316
5423	1.044396	6.960281	-6.176241	1.095962	-0.016953	-0.008526	-0.214687	-0.400103	0.573270	-0.144588	-0.457828	-0.801100	-0.357388
5424	1.068260	6.930321	-6.474792	1.074505	-0.044893	-0.012315	-0.214355	-0.373205	0.584691	-0.135594	-0.460987	-0.808565	-0.339599
5425	1.259499	6.670470	-6.806269	1.282235	-0.048255	-0.039114	-0.212193	-0.344119	0.594548	-0.124777	-0.464119	-0.817265	-0.317966
5426	1.166450	6.521483	-7.787698	1.416738	-0.058383	-0.080447	-0.205613	-0.307918	0.604669	-0.113119	-0.466555	-0.826532	-0.293897
5427	1.026392	5.861992	-8.305961	1.306707	-0.105480	-0.088550	-0.203095	-0.272519	0.614843	-0.103141	-0.468604	-0.834534	-0.270787
5428	0.848073	5.240274	-8.366844	0.953259	-0.081028	-0.077011	-0.204320	-0.246846	0.623420	-0.096033	-0.469664	-0.840089	-0.253860
5429	0.732700	4.978850	-8.421725	0.755491	-0.070555	-0.066976	-0.200786	-0.225453	0.628509	-0.090438	-0.470383	-0.844338	-0.240114
5430	0.496692	4.726055	-8.321660	0.865487	-0.039015	-0.049301	-0.198031	-0.203779	0.630758	-0.083256	-0.471259	-0.848751	-0.224957
5431	0.567086	4.445958	-8.503326	1.173297	-0.002181	-0.039950	-0.196099	-0.176335	0.633725	-0.072394	-0.472496	-0.854177	-0.204665
5432	0.279452	4.090147	-9.189857	1.189507	0.019058	-0.039726	-0.195775	-0.142567	0.636129	-0.061052	-0.473350	-0.859199	-0.184362
5433	0.482707	3.481758	-9.424509	0.872836	0.013754	-0.052807	-0.198156	-0.116334	0.636683	-0.052757	-0.473468	-0.862805	-0.169152
5434	0.552731	3.146646	-9.508272	0.581046	-0.009111	-0.035718	-0.197477	-0.098355	0.638278	-0.047610	-0.473484	-0.865035	-0.158937
5435	0.672404	2.994565	-9.386085	0.514727	-0.005736	-0.015111	-0.199134	-0.083519	0.638060	-0.042901	-0.473788	-0.866762	-0.149697
5436	0.676569	2.903018	-9.425625	0.507479	-0.009275	0.004190	-0.195271	-0.068437	0.633998	-0.038320	-0.474318	-0.868183	-0.140754
5437	0.607727	2.730427	-9.412596	0.548574	-0.021514	0.013242	-0.194296	-0.054714	0.632950	-0.033472	-0.475077	-0.869528	-0.130776
5438	0.527757	2.351209	-9.358588	0.559437	-0.012675	-0.015780	-0.195963	-0.040017	0.635456	-0.028498	-0.475195	-0.871075	-0.120854
5439	0.449218	2.182622	-9.633818	0.512172	-0.003795	-0.040770	-0.194987	-0.026293	0.634279	-0.023824	-0.474839	-0.872642	-0.111608
5440	0.362732	1.580929	-9.990860	0.387814	-0.000229	-0.035584	-0.194656	-0.013939	0.632060	-0.020307	-0.474405	-0.873815	-0.104762
5441	0.531587	1.555673	-9.954156	0.364490	-0.027426	-0.031504	-0.194554	-0.006524	0.628239	-0.017425	-0.474135	-0.874827	-0.097826
5442	0.411027	1.576211	-9.837524	0.407258	-0.058093	-0.003949	-0.192785	0.005273	0.628328	-0.014670	-0.474318	-0.875609	-0.090091
5443	0.295433	1.611552	-9.586185	0.482434	-0.061565	-0.015714	-0.191401	0.014599	0.629957	-0.011244	-0.474366	-0.876544	-0.080750
5444	0.307744	1.310498	-9.690688	0.539758	-0.030020	-0.018769	-0.191212	0.029014	0.627501	-0.006763	-0.474190	-0.877534	-0.070940
5445	0.177254	1.303657	-9.901125	0.423404	-0.024756	-0.002814	-0.190488	0.041229	0.625534	-0.003248	-0.474316	-0.878094	-0.062965
5446	1.002003	1.142057	-9.520775	0.183517	-0.053143	-0.001429	-0.187905	0.049316	0.624017	-0.002526	-0.474378	-0.878326	-0.059183
5447	1.007483	1.235567	-9.601457	0.113697	-0.072407	0.002417	-0.185826	0.052599	0.624278	-0.002750	-0.474582	-0.878409	-0.056235
5448	0.903874	0.932957	-9.724203	0.014314	-0.089899	0.013938	-0.185046	0.053006	0.625568	-0.004262	-0.474936	-0.878285	-0.055076
5449	0.946601	0.831472	-9.768997	-0.264077	-0.111028	0.036473	-0.181882	0.049419	0.626912	-0.008685	-0.475718	-0.877613	-0.058423
5450	0.542760	1.080497	-9.587214	-0.527319	-0.116360	0.073475	-0.179984	0.037052	0.629357	-0.015742	-0.477033	-0.876222	-0.066525
5451	0.272052	1.372083	-9.305155	-0.667000	-0.088442	0.098247	-0.175183	0.020824	0.633407	-0.023530	-0.478665	-0.874283	-0.077171
5452	-0.230212	1.716683	-9.580441	-0.691883	-0.026978	0.088822	-0.173505	0.000633	0.636687	-0.030568	-0.479899	-0.872263	-0.088989
5453	-0.033631	2.198088	-9.740023	-0.536071	0.001062	0.076004	-0.172784	-0.013513	0.640949	-0.035602	-0.480930	-0.870518	-0.098172
5454	0.189727	2.360496	-9.543017	-0.188531	0.018742	-0.007792	-0.172206	-0.022851	0.641107	-0.037187	-0.480631	-0.870226	-0.101574
5455	0.185750	2.491666	-9.916379	0.194599	0.008500	-0.040248	-0.173783	-0.022706	0.641652	-0.035311	-0.480116	-0.870994	-0.098042
5456	0.526939	2.249051	-9.734660	0.501475	-0.030018	-0.054168	-0.172283	-0.012283	0.645755	-0.031205	-0.479568	-0.872430	-0.088920
5457	0.396436	1.889881	-9.545404	0.416462	-0.029152	-0.058348	-0.171435	0.000754	0.644833	-0.027877	-0.478894	-0.873668	-0.081162
5458	0.458376	1.773815	-9.590531	0.400141	-0.031899	-0.010935	-0.169898	0.010771	0.638809	-0.024702	-0.478971	-0.874374	-0.073801
5459	0.275371	1.510412	-9.678497	0.729361	-0.052742	-0.006845	-0.170903	0.026289	0.638458	-0.018696	-0.479279	-0.875384	-0.060373
5460	0.181172	1.165184	-9.556685	0.591519	-0.059782	-0.002633	-0.168120	0.047556	0.633175	-0.014159	-0.479498	-0.876038	-0.049384
5461	0.160097	0.919982	-9.571339	0.190701	-0.037129	-0.001991	-0.167385	0.055238	0.635576	-0.013038	-0.479588	-0.876215	-0.045528
5462	0.134755	0.751928	-9.537004	0.006432	-0.042393	-0.015717	-0.165269	0.057153	0.627517	-0.013817	-0.479360	-0.876358	-0.044949
5463	-0.121255	0.746495	-9.606955	0.015333	-0.029214	0.000334	-0.165425	0.058936	0.631690	-0.014246	-0.479442	-0.876343	-0.044232
5464	-0.010922	0.983437	-9.706118	0.111989	-0.016084	0.002866	-0.163069	0.059747	0.631922	-0.013536	-0.479542	-0.876406	-0.042060
5465	0.020536	0.997210	-9.840812	0.130021	-0.012501	-0.022547	-0.163753	0.064968	0.631464	-0.012604	-0.479240	-0.876704	-0.039492
5466	0.213163	0.923312	-9.920227	0.017282	-0.014324	-0.020803	-0.164401	0.063599	0.631201	-0.012790	-0.478892	-0.876914	-0.038991
5467	0.221889	0.793334	-9.931410	0.008377	-0.010803	-0.029696	-0.164524	0.062501	0.630803	-0.012996	-0.478425	-0.877184	-0.038582
5468	0.342770	0.809636	-9.797684	0.103146	0.003119	-0.013130	-0.163099	0.065926	0.630426	-0.012049	-0.478222	-0.877387	-0.036744
5469	0.303972	0.783769	-9.703920	0.171206	-0.007326	-0.032053	-0.163376	0.068948	0.629681	-0.010627	-0.477735	-0.877800	-0.033526
5470	-0.127006	0.627730	-9.920691	0.110418	-0.012398	-0.040343	-0.163135	0.073203	0.628811	-0.009901	-0.477059	-0.878254	-0.031405
5471	0.003184	0.597996	-9.874090	0.098743	-0.019462	-0.034331	-0.162474	0.075399	0.623632	-0.009397	-0.476526	-0.878621	-0.029335
5472	-0.030280	0.641904	-9.757942	0.158656	-0.003734	-0.025010	-0.163423	0.080208	0.624472	-0.008049	-0.476117	-0.878947	-0.026451
5473	-0.013255	0.656452	-9.676211	0.089782	0.011980	-0.027221	-0.162908	0.081440	0.625515	-0.007083	-0.475688	-0.879235	-0.024844
5474	0.061330	0.621887	-9.778189	0.037059	0.027733	-0.034625	-0.162779	0.082676	0.623968	-0.006344	-0.475071	-0.879586	-0.024397
5475	0.070332	0.530405	-9.784124	0.044196	0.012860	-0.034648	-0.163838	0.083642	0.625161	-0.005804	-0.474502	-0.879919	-0.023606
5476	0.108651	0.486767	-9.799376	-0.025595	0.015456	-0.033405	-0.163568	0.083917	0.622435	-0.005875	-0.473904	-0.880226	-0.024145
5477	0.065198	0.487210	-9.765350	-0.093584	0.006707	-0.039207	-0.165656	0.082556	0.621674	-0.006754	-0.473239	-0.880532	-0.025724
5478	0.080378	0.583343	-9.749957	-0.079312	0.022418	-0.024932	-0.165393	0.080493	0.624894	-0.007207	-0.472776	-0.880731	-0.027275
5479	0.027358	0.598145	-9.763749	-0.048816	0.011990	-0.044114	-0.164587	0.077744	0.623817	-0.007578	-0.472027	-0.881103	-0.028120
5480	0.013321	0.660827	-9.750891	-0.045308	0.003210	-0.030886	-0.165774	0.077200	0.626554	-0.008051	-0.471472	-0.881371	-0.028890
5481	0.052637	0.756660	-9.771757	-0.054307	0.011914	-0.015932	-0.166663	0.073637	0.623937	-0.008466	-0.471218	-0.881471	-0.029844
5482	0.139685	0.770675	-9.685831	0.006516	-0.005606	-0.019102	-0.165617	0.073905	0.624703	-0.008600	-0.470882	-0.881657	-0.029618
5483	0.090680	0.674535	-9.789852	0.027965	-0.007329	-0.011905	-0.165490	0.074179	0.625352	-0.008579	-0.470721	-0.881765	-0.028952
5484	0.119370	0.635717	-9.826594	-0.057917	-0.009097	-0.014316	-0.165091	0.072666	0.626110	-0.009378	-0.470459	-0.881868	-0.029831
5485	0.022795	0.638753	-9.866582	-0.113488	-0.009128	0.008220	-0.165477	0.070883	0.627136	-0.010711	-0.470626	-0.881700	-0.031649
5486	0.091142	0.737250	-9.729054	-0.163561	0.001325	0.000840	-0.164940	0.065935	0.631492	-0.012311	-0.470599	-0.881587	-0.034491
5487	0.072317	0.809244	-9.829000	-0.077595	0.006649	-0.009947	-0.164391	0.060989	0.632732	-0.013042	-0.470437	-0.881609	-0.035828
5488	0.062376	0.770751	-9.858196	0.029832	0.018958	-0.018816	-0.164778	0.061130	0.630663	-0.012525	-0.470092	-0.881817	-0.035421
5489	0.042835	0.737422	-9.795926	0.022756	0.023368	-0.037359	-0.166479	0.061964	0.628102	-0.012039	-0.469461	-0.882172	-0.035139
5490	0.076682	0.742085	-9.757713	0.051361	0.029467	-0.030970	-0.166484	0.062238	0.629013	-0.011142	-0.468899	-0.882509	-0.034447
5491	0.113365	0.804539	-9.690021	0.049435	0.018881	-0.005468	-0.168063	0.064720	0.626466	-0.010464	-0.468838	-0.882580	-0.033665
5492	0.057988	0.828848	-9.746942	0.020841	0.018916	-0.011822	-0.167009	0.064715	0.624893	-0.010027	-0.468614	-0.882713	-0.033418
5493	0.123003	0.802029	-9.699746	0.001142	0.018878	-0.010229	-0.166885	0.064575	0.627225	-0.009809	-0.468457	-0.882796	-0.033496
5494	0.091140	0.737221	-9.738667	0.008278	0.011891	-0.006681	-0.168189	0.063072	0.627490	-0.009610	-0.468322	-0.882874	-0.033405
5495	0.134511	0.724796	-9.758410	0.033336	0.009268	-0.008285	-0.169501	0.063217	0.627511	-0.009260	-0.468210	-0.882958	-0.032829
5496	0.158474	0.698240	-9.730083	0.029703	-0.007384	-0.002217	-0.167942	0.065954	0.627255	-0.009198	-0.468173	-0.883003	-0.032181
5497	0.178011	0.731517	-9.809176	0.011797	0.002228	0.005621	-0.170041	0.066515	0.626254	-0.009163	-0.468304	-0.882943	-0.031929
5498	0.226221	0.721380	-9.855371	-0.002529	0.008332	0.010810	-0.167941	0.066229	0.626479	-0.009117	-0.468478	-0.882849	-0.031999
5499	0.219465	0.788837	-9.835311	-0.022251	-0.002188	0.015930	-0.168732	0.066782	0.626756	-0.009467	-0.468782	-0.882672	-0.032320
5500	0.178670	0.822968	-9.788905	0.011813	0.008351	0.003899	-0.167410	0.065678	0.625427	-0.009290	-0.468833	-0.882653	-0.032136
5501	0.231735	0.813101	-9.734202	0.011851	0.006598	-0.006701	-0.168224	0.065952	0.632969	-0.009179	-0.468733	-0.882714	-0.031947
5502	0.187788	0.746056	-9.749013	0.032443	0.004879	-0.010082	-0.170715	0.066516	0.631714	-0.008878	-0.468530	-0.882846	-0.031364
5503	0.070838	0.602432	-9.824156	0.027942	0.006662	-0.002170	-0.169013	0.070491	0.626148	-0.008612	-0.468513	-0.882874	-0.030894
5504	0.080141	0.551916	-9.803187	0.017107	0.004856	0.017998	-0.169281	0.070354	0.627837	-0.008439	-0.468816	-0.882726	-0.030587
5505	0.055964	0.545132	-9.723750	0.017855	-0.002220	0.046179	-0.168502	0.071997	0.627453	-0.008396	-0.469658	-0.882291	-0.030212
5506	0.061818	0.687117	-9.681314	-0.011725	-0.005765	0.056551	-0.167438	0.069933	0.626638	-0.008657	-0.470636	-0.881764	-0.030320
5507	0.052831	0.783175	-9.752229	-0.029545	-0.018837	0.038774	-0.166909	0.068831	0.627268	-0.009363	-0.471349	-0.881365	-0.030629
5508	0.052767	0.775813	-9.800377	-0.045551	-0.009165	0.021069	-0.167440	0.070757	0.625867	-0.010025	-0.471694	-0.881150	-0.031296
5509	0.054848	0.727825	-9.757689	0.008184	-0.000385	0.010907	-0.166913	0.069243	0.627791	-0.010071	-0.471912	-0.881039	-0.031113
5510	0.110285	0.715233	-9.801570	0.043962	-0.005637	0.012893	-0.165999	0.069924	0.627913	-0.009831	-0.472122	-0.880960	-0.030234
5511	0.168232	0.712558	-9.742020	0.025152	0.004814	0.018942	-0.166398	0.070200	0.629090	-0.009620	-0.472480	-0.880785	-0.029809
5512	0.158707	0.731823	-9.758538	-0.007939	-0.002178	0.014277	-0.166522	0.068828	0.629079	-0.009808	-0.472691	-0.880667	-0.029877
5513	0.090578	0.660127	-9.782807	0.006368	-0.009148	0.014363	-0.166657	0.070065	0.628184	-0.010022	-0.472971	-0.880522	-0.029655
5514	0.036957	0.590766	-9.792755	0.027801	-0.033627	0.016195	-0.165085	0.070331	0.628423	-0.010425	-0.473245	-0.880398	-0.028797
5515	0.056070	0.559606	-9.709166	0.011674	-0.047649	0.014250	-0.163373	0.070048	0.626837	-0.011267	-0.473547	-0.880248	-0.028112
5516	0.063856	0.636401	-9.744398	0.006321	-0.052888	0.010682	-0.162980	0.072244	0.623349	-0.012216	-0.473728	-0.880159	-0.027448
5517	0.110012	0.674582	-9.725131	0.068044	-0.079128	0.005743	-0.160881	0.071683	0.624220	-0.013081	-0.473907	-0.880109	-0.025476
5518	0.004253	0.740541	-9.660976	0.049079	-0.077455	0.043545	-0.157887	0.073862	0.627441	-0.014040	-0.474681	-0.879723	-0.023836
5519	-0.053327	0.791588	-9.631054	-0.154876	-0.089718	0.029705	-0.156963	0.072209	0.628449	-0.017200	-0.475218	-0.879324	-0.025702
5520	-0.190886	0.806677	-9.766678	-0.306972	-0.084448	0.033069	-0.153259	0.065598	0.630144	-0.021668	-0.475686	-0.878827	-0.030255
5521	-0.229340	0.835509	-9.874161	-0.274584	-0.078201	-0.001018	-0.150588	0.056797	0.631056	-0.025789	-0.475611	-0.878607	-0.034323
5522	-0.285053	0.811813	-9.900388	-0.138521	-0.044010	-0.004296	-0.149523	0.051298	0.635527	-0.027964	-0.475437	-0.878556	-0.036284
5523	-0.265608	0.826393	-9.801855	-0.031065	-0.001986	-0.013940	-0.147917	0.046348	0.634546	-0.028445	-0.475203	-0.878647	-0.036778
5524	-0.168244	0.936167	-9.835078	0.088903	0.026912	-0.020017	-0.149503	0.048141	0.634977	-0.027223	-0.474826	-0.878946	-0.035408
5525	-0.149152	0.921524	-9.897864	0.149878	0.024468	-0.053028	-0.150606	0.049935	0.634138	-0.025546	-0.473981	-0.879547	-0.032952
5526	-0.091487	0.880295	-9.862787	0.149846	0.034923	-0.044205	-0.151269	0.054198	0.629258	-0.023622	-0.473197	-0.880109	-0.030572
5527	-0.120377	0.888140	-9.730269	0.144398	0.022628	-0.033708	-0.152995	0.058602	0.627769	-0.022015	-0.472679	-0.880508	-0.028210
5528	-0.082113	0.832852	-9.623090	0.075416	-0.000195	-0.024626	-0.152357	0.060245	0.630372	-0.021402	-0.472215	-0.880815	-0.026817
5529	-0.130486	0.823441	-9.678055	-0.013234	-0.007228	-0.009423	-0.151061	0.062846	0.630767	-0.021797	-0.472070	-0.880879	-0.026969
5530	-0.140098	0.830673	-9.697115	-0.057989	-0.000250	-0.002669	-0.151057	0.061335	0.631921	-0.022433	-0.471944	-0.880900	-0.027934
5531	-0.138057	0.782186	-9.817852	-0.049065	-0.003738	0.004425	-0.152106	0.060654	0.632838	-0.023099	-0.472024	-0.880814	-0.028761
5532	-0.111436	0.776921	-9.856626	-0.011459	0.013682	0.009114	-0.151658	0.059411	0.632655	-0.023042	-0.472089	-0.880771	-0.029044
5533	-0.082556	0.762367	-9.823397	0.012690	0.004927	0.007484	-0.152698	0.057906	0.632396	-0.022966	-0.472244	-0.880695	-0.028869
5534	-0.118692	0.772432	-9.770098	0.008211	0.011921	0.009251	-0.150876	0.059818	0.633555	-0.022755	-0.472325	-0.880660	-0.028789
5535	-0.043533	0.815123	-9.775062	-0.004345	-0.000362	0.012626	-0.152711	0.060378	0.632031	-0.022928	-0.472563	-0.880525	-0.028871
5536	-0.195886	0.782686	-9.759701	-0.056339	-0.014374	0.029858	-0.151151	0.058993	0.638483	-0.023777	-0.472972	-0.880256	-0.029690
5537	-0.139660	0.878491	-9.747068	-0.034787	-0.009102	0.014176	-0.151399	0.057210	0.637171	-0.024392	-0.473229	-0.880083	-0.030228
5538	-0.144471	0.883140	-9.811861	-0.030318	0.017138	0.024881	-0.150997	0.057209	0.634829	-0.024443	-0.473538	-0.879893	-0.030885
5539	-0.086432	0.896963	-9.862671	0.019002	0.011953	0.000536	-0.150864	0.056934	0.634695	-0.024186	-0.473567	-0.879891	-0.030675
5540	-0.082272	0.800951	-9.789310	0.083409	0.011954	0.000983	-0.151921	0.058862	0.633821	-0.023265	-0.473487	-0.880007	-0.029270
5541	-0.044241	0.714287	-9.718537	0.036814	0.009263	0.012939	-0.151668	0.058997	0.636155	-0.022873	-0.473742	-0.879898	-0.028728
5542	-0.114302	0.709966	-9.737208	0.036791	0.008401	0.018243	-0.152199	0.060098	0.636174	-0.022446	-0.473935	-0.879825	-0.028118
5543	-0.145357	0.755995	-9.707573	-0.007999	-0.007375	0.024927	-0.150756	0.061464	0.633959	-0.022765	-0.474390	-0.879568	-0.028211
5544	-0.168557	0.892832	-9.849994	-0.099305	0.008341	0.043742	-0.151014	0.060367	0.634471	-0.023616	-0.475000	-0.879157	-0.030006
5545	-0.107915	0.945474	-9.825848	-0.042069	0.011906	0.045972	-0.150790	0.058723	0.635006	-0.023908	-0.475797	-0.878687	-0.030900
5546	-0.149788	0.830352	-9.826810	0.007270	0.022495	0.019923	-0.151043	0.060375	0.629445	-0.023511	-0.476006	-0.878583	-0.030945
5547	-0.107322	0.690555	-9.816767	0.114673	0.036522	0.015428	-0.151576	0.063126	0.627403	-0.021896	-0.476324	-0.878509	-0.029300
5548	-0.083952	0.579932	-9.753353	0.170160	0.044401	0.012306	-0.151613	0.066555	0.632500	-0.019567	-0.476442	-0.878583	-0.026687
5549	-0.013606	0.622851	-9.695789	0.118228	0.031221	0.015390	-0.150962	0.069025	0.629659	-0.018006	-0.476755	-0.878498	-0.024922
5550	-0.015222	0.737983	-9.802597	0.031324	0.032900	0.044749	-0.151771	0.071912	0.631257	-0.017187	-0.477393	-0.878176	-0.024650
5551	-0.053653	0.767079	-9.823560	-0.036649	0.006678	0.031841	-0.153227	0.074667	0.630527	-0.017525	-0.477950	-0.877845	-0.025386
5552	-0.121104	0.787069	-9.750651	-0.038481	0.004915	0.038893	-0.151387	0.073970	0.630752	-0.017867	-0.478487	-0.877526	-0.026070
5553	-0.155505	0.701031	-9.660021	-0.017006	-0.007321	0.031947	-0.151776	0.072049	0.632686	-0.018269	-0.479061	-0.877196	-0.026328
5554	-0.209266	0.610201	-9.612536	0.011573	-0.016073	0.039169	-0.151521	0.073008	0.633211	-0.018499	-0.479611	-0.876903	-0.025934
5555	-0.118029	0.537346	-9.609355	-0.013504	-0.021363	0.042449	-0.149942	0.072725	0.632276	-0.019112	-0.480379	-0.876467	-0.025990
5556	-0.068958	0.651860	-9.788704	-0.060890	-0.021349	0.040354	-0.149268	0.071350	0.629396	-0.020131	-0.480961	-0.876100	-0.026815
5557	-0.082311	0.815069	-9.933311	0.051017	-0.040502	0.025280	-0.148352	0.071895	0.629258	-0.020465	-0.481463	-0.875855	-0.025553
5558	-0.111722	0.752897	-9.890512	0.033174	-0.032606	0.014600	-0.146785	0.071473	0.631956	-0.020790	-0.481616	-0.875790	-0.024612
5559	-0.155680	0.681335	-9.809246	0.015353	-0.035193	-0.004928	-0.145605	0.071879	0.631423	-0.021391	-0.481570	-0.875817	-0.024015
5560	-0.180398	0.599906	-9.759501	0.033233	-0.033445	-0.003040	-0.144692	0.072560	0.632065	-0.021739	-0.481428	-0.875912	-0.023057
5561	-0.161047	0.602365	-9.692349	0.011765	-0.010729	0.000404	-0.142885	0.074057	0.638283	-0.021943	-0.481463	-0.875896	-0.022756
5562	-0.179937	0.662592	-9.708317	-0.006152	-0.015986	0.004679	-0.143667	0.074199	0.636479	-0.022362	-0.481447	-0.875897	-0.022659
5563	-0.160494	0.681549	-9.751525	-0.043770	-0.030006	0.010521	-0.142481	0.074744	0.634001	-0.023434	-0.481643	-0.875748	-0.023151
5564	-0.213411	0.710781	-9.765151	-0.053573	-0.026474	0.003435	-0.141156	0.071578	0.635377	-0.024493	-0.481591	-0.875731	-0.023783
5565	-0.237495	0.720502	-9.793671	-0.017735	-0.024680	-0.005980	-0.141147	0.070754	0.634330	-0.025231	-0.481507	-0.875754	-0.023863
