# Supplementary material for: Identification of Haptic Based Guiding Using Hard Reins
Source: PLoS One. 2015 Jul 22;10(7):e0132020. doi: 10.1371/journal.pone.0132020 (PMC4511788; doi:10.1371/journal.pone.0132020)
Supplement: S8 File — (ZIP) [file pone.0132020.s008.zip › Exp2_MotionData1/Subject1/path1/T2/gc2.txt]

// Start Time: 0
// Sample rate: 25.0Hz
// Scenario: 4.9
// Firmware Version: 2.6.1
Counter	Acc_X	Acc_Y	Acc_Z	Gyr_X	Gyr_Y	Gyr_Z	Mag_X	Mag_Y	Mag_Z	Quat_w	Quat_x	Quat_y	Quat_z
4932	9.032752	-0.436510	-3.728025	0.041196	-0.026533	-0.003333	-0.549579	0.316007	0.474518	0.231304	-0.774442	-0.303178	-0.504798
4933	9.066044	-0.475001	-3.768158	0.049569	-0.013877	0.000333	-0.549018	0.315293	0.474608	0.231904	-0.774430	-0.303677	-0.504240
4934	9.065557	-0.542429	-3.802388	0.037456	-0.009611	-0.008885	-0.549440	0.315219	0.473365	0.232317	-0.774354	-0.304210	-0.503846
4935	9.072893	-0.503652	-3.804825	0.036594	-0.015294	-0.006117	-0.549584	0.316559	0.474690	0.232643	-0.774378	-0.304683	-0.503373
4936	9.046039	-0.527234	-3.840197	0.016438	-0.018864	-0.007079	-0.550142	0.317126	0.474730	0.232700	-0.774498	-0.305031	-0.502952
4937	9.074441	-0.587514	-3.880290	0.018546	-0.028722	0.003946	-0.548503	0.317700	0.473922	0.232767	-0.774803	-0.305228	-0.502330
4938	9.005095	-0.492827	-3.852931	0.018437	0.010366	-0.003456	-0.548482	0.316929	0.475392	0.233058	-0.774649	-0.305386	-0.502337
4939	9.065847	-0.455148	-3.801830	0.016688	0.025920	-0.001627	-0.549885	0.317487	0.472956	0.233371	-0.774380	-0.305398	-0.502599
4940	9.090036	-0.548154	-3.750213	0.034494	0.035122	0.013065	-0.549900	0.318099	0.471889	0.234243	-0.773993	-0.305368	-0.502807
4941	9.090060	-0.540880	-3.750167	0.027751	0.017383	0.002071	-0.550746	0.319389	0.471562	0.234716	-0.773778	-0.305472	-0.502854
4942	9.061369	-0.533744	-3.724899	0.022031	0.023460	-0.007130	-0.550766	0.319634	0.469369	0.235125	-0.773441	-0.305690	-0.503050
4943	9.076141	-0.544156	-3.679636	0.049558	0.036158	-0.005259	-0.552700	0.320088	0.469277	0.235979	-0.772887	-0.306037	-0.503291
4944	9.128847	-0.500113	-3.736862	0.019578	0.024670	0.003894	-0.551340	0.321465	0.469348	0.236455	-0.772623	-0.306034	-0.503474
4945	9.089348	-0.585967	-3.822881	0.006988	0.011502	-0.021827	-0.552163	0.320679	0.468480	0.236333	-0.772416	-0.306325	-0.503671
4946	9.109606	-0.553684	-3.709928	-0.007247	0.003192	-0.005312	-0.554236	0.320749	0.467676	0.236187	-0.772429	-0.306320	-0.503723
4947	9.090080	-0.523844	-3.754886	0.009543	-0.003144	0.007576	-0.552158	0.320652	0.469031	0.236312	-0.772537	-0.306251	-0.503540
4948	9.090062	-0.562831	-3.740650	-0.001802	-0.015238	-0.005279	-0.551891	0.320694	0.468065	0.236125	-0.772718	-0.306369	-0.503279
4949	9.065915	-0.569881	-3.744623	-0.005432	-0.004184	-0.005310	-0.552297	0.321180	0.469754	0.235885	-0.772828	-0.306352	-0.503233
4950	9.070907	-0.528762	-3.739712	-0.016417	0.005110	-0.006256	-0.552139	0.319501	0.469650	0.235584	-0.772868	-0.306238	-0.503382
4951	9.065788	-0.540396	-3.773405	-0.021887	-0.017131	-0.003482	-0.552952	0.319175	0.470880	0.235029	-0.773196	-0.306087	-0.503229
4952	9.093997	-0.568636	-3.851920	-0.023738	-0.029081	-0.003468	-0.552540	0.319175	0.470738	0.234448	-0.773623	-0.306040	-0.502873
4953	9.027365	-0.450112	-3.795529	-0.025854	0.000211	-0.016358	-0.551406	0.317543	0.472283	0.233806	-0.773717	-0.305968	-0.503071
4954	9.051637	-0.450596	-3.772290	-0.014017	0.013056	0.014848	-0.551406	0.317156	0.471570	0.233799	-0.773797	-0.305509	-0.503230
4955	9.109353	-0.533733	-3.750842	-0.001261	0.026134	0.011181	-0.551978	0.318062	0.470389	0.233973	-0.773682	-0.305138	-0.503551
4956	9.070341	-0.552159	-3.802630	-0.012561	0.012088	0.000157	-0.550572	0.316579	0.471665	0.233836	-0.773674	-0.304927	-0.503755
4957	9.051703	-0.509240	-3.738867	-0.004978	0.024400	0.009333	-0.551689	0.317333	0.470893	0.233924	-0.773583	-0.304554	-0.504079
4958	9.095975	-0.555024	-3.603172	0.027960	0.026140	0.009401	-0.552665	0.317933	0.470387	0.234607	-0.773291	-0.304565	-0.504203
4959	9.124096	-0.446547	-3.750824	-0.001544	0.015636	0.002040	-0.552106	0.316713	0.469342	0.234624	-0.773224	-0.304381	-0.504409
4960	9.089972	-0.533411	-3.764604	0.007117	-0.009193	-0.014443	-0.553222	0.317847	0.469421	0.234530	-0.773240	-0.304718	-0.504225
4961	9.128706	-0.553516	-3.732375	0.007422	-0.004320	-0.003433	-0.554042	0.317174	0.469112	0.234509	-0.773299	-0.304801	-0.504094
4962	9.094939	-0.533704	-3.745473	-0.001748	-0.011663	-0.003443	-0.554062	0.317939	0.467779	0.234383	-0.773443	-0.304904	-0.503870
4963	9.056242	-0.547802	-3.758607	-0.009200	-0.026160	-0.007116	-0.552116	0.318331	0.470682	0.233936	-0.773777	-0.304978	-0.503519
4964	9.075440	-0.557561	-3.764218	-0.016377	-0.028303	-0.001619	-0.551815	0.317529	0.472700	0.233472	-0.774184	-0.304941	-0.503131
4965	9.065813	-0.533123	-3.773358	-0.002749	-0.007763	-0.007129	-0.552104	0.317353	0.470623	0.233239	-0.774302	-0.304993	-0.503025
4966	9.060595	-0.512880	-3.833403	-0.023770	-0.037374	-0.003452	-0.552633	0.316709	0.472520	0.232613	-0.774808	-0.304992	-0.502538
4967	9.074940	-0.561562	-3.827013	-0.019995	-0.032998	0.000214	-0.551802	0.316671	0.473062	0.232033	-0.775305	-0.304875	-0.502110
4968	8.993175	-0.478332	-3.842732	-0.023720	-0.025473	-0.002563	-0.549598	0.317291	0.474045	0.231485	-0.775696	-0.304800	-0.501803
4969	9.012879	-0.420695	-3.811699	-0.020892	0.010425	-0.002600	-0.550670	0.315830	0.475622	0.231124	-0.775744	-0.304517	-0.502068
4970	9.082500	-0.540246	-3.793348	0.006047	0.020587	0.011196	-0.550960	0.316180	0.474266	0.231445	-0.775626	-0.304297	-0.502236
4971	9.046162	-0.512818	-3.830448	0.008409	0.004768	-0.001625	-0.550432	0.317862	0.474088	0.231515	-0.775601	-0.304319	-0.502229
4972	9.017280	-0.517542	-3.824570	0.007508	0.019549	-0.002575	-0.551923	0.315535	0.473408	0.231719	-0.775400	-0.304338	-0.502434
4973	9.047223	-0.548816	-3.678585	0.033187	0.035982	-0.001627	-0.552351	0.316020	0.472199	0.232366	-0.774944	-0.304462	-0.502763
4974	9.095169	-0.453631	-3.749789	0.016441	0.016285	-0.009862	-0.551535	0.316200	0.471099	0.232622	-0.774686	-0.304708	-0.502893
4975	9.072544	-0.512796	-3.845924	-0.005540	0.010885	-0.010832	-0.553471	0.316788	0.471153	0.232422	-0.774606	-0.304703	-0.503112
4976	9.053963	-0.508995	-3.758269	0.005917	0.010670	0.007541	-0.551542	0.316366	0.470557	0.232656	-0.774559	-0.304601	-0.503138
4977	9.073110	-0.489399	-3.783006	0.010727	0.011267	-0.018136	-0.553205	0.316583	0.469482	0.232637	-0.774354	-0.304871	-0.503298
4978	9.056248	-0.523427	-3.768108	0.007192	0.020261	-0.014495	-0.552635	0.315944	0.470955	0.232720	-0.774075	-0.305067	-0.503571
4979	9.063535	-0.533335	-3.756371	0.000207	0.017678	-0.001659	-0.552923	0.316540	0.470305	0.232745	-0.773954	-0.304946	-0.503818
4980	9.075928	-0.490133	-3.729989	0.003694	0.010629	-0.007135	-0.554297	0.315368	0.468866	0.232805	-0.773823	-0.305061	-0.503921
4981	9.085218	-0.492033	-3.773816	-0.016439	-0.011510	-0.005304	-0.555667	0.316254	0.471279	0.232358	-0.774051	-0.304964	-0.503837
4982	9.084713	-0.542360	-3.817593	-0.009278	-0.029667	-0.009858	-0.554277	0.314604	0.470199	0.231939	-0.774373	-0.305171	-0.503410
4983	9.056500	-0.470219	-3.758111	-0.018264	0.010693	-0.007180	-0.554414	0.315252	0.471344	0.231580	-0.774374	-0.304981	-0.503689
4984	9.076215	-0.393089	-3.734196	-0.007168	0.014073	-0.002558	-0.553873	0.315043	0.469670	0.231540	-0.774286	-0.304902	-0.503890
4985	9.095319	-0.492912	-3.713828	0.002119	0.034137	0.000169	-0.554443	0.315943	0.468627	0.231714	-0.773999	-0.304696	-0.504376
4986	9.099523	-0.513818	-3.784153	0.015137	-0.000612	0.011256	-0.555246	0.313999	0.468515	0.232057	-0.774047	-0.304678	-0.504155
4987	9.071036	-0.489971	-3.739464	0.034986	0.007339	0.000270	-0.555828	0.315483	0.466956	0.232579	-0.773877	-0.304925	-0.504026
4988	9.070693	-0.547897	-3.759148	0.042317	0.026761	-0.001592	-0.555683	0.315828	0.468493	0.233379	-0.773445	-0.305251	-0.504122
4989	9.133971	-0.408014	-3.736453	0.020330	0.004633	0.000274	-0.554725	0.315980	0.467942	0.233656	-0.773369	-0.305364	-0.504041
4990	9.075193	-0.491285	-3.824149	0.027179	-0.005403	-0.017160	-0.556686	0.316979	0.465261	0.233895	-0.773220	-0.305968	-0.503793
4991	9.116435	-0.543283	-3.765658	0.035009	-0.006569	0.002128	-0.556804	0.316735	0.467455	0.234349	-0.773201	-0.306252	-0.503439
4992	9.090070	-0.504318	-3.764418	0.018105	-0.003702	-0.014425	-0.555011	0.316569	0.467428	0.234441	-0.773120	-0.306647	-0.503280
4993	9.080104	-0.547569	-3.788476	0.025741	-0.015535	-0.001555	-0.555862	0.317499	0.465837	0.234661	-0.773212	-0.306936	-0.502860
4994	9.070565	-0.552550	-3.773663	0.016278	-0.005541	-0.014438	-0.555327	0.319660	0.467344	0.234752	-0.773134	-0.307381	-0.502665
4995	9.092263	-0.557607	-3.769677	0.008907	-0.007248	-0.016281	-0.555318	0.319088	0.467585	0.234616	-0.773131	-0.307689	-0.502545
4996	9.053819	-0.518497	-3.772815	0.000892	-0.014220	-0.007112	-0.555311	0.317491	0.465831	0.234476	-0.773265	-0.307886	-0.502283
4997	9.094120	-0.571288	-3.835038	0.008878	-0.039572	-0.014398	-0.555592	0.317787	0.465576	0.234160	-0.773599	-0.308315	-0.501653
4998	9.022323	-0.539916	-3.786266	0.005631	0.001139	-0.002550	-0.554333	0.317530	0.467619	0.234228	-0.773588	-0.308408	-0.501581
4999	9.051131	-0.483854	-3.823201	0.016421	0.014496	-0.010794	-0.555457	0.318970	0.467165	0.234399	-0.773366	-0.308603	-0.501723
5000	9.104237	-0.567318	-3.775018	0.020602	0.005925	0.009414	-0.554079	0.318950	0.467151	0.234855	-0.773307	-0.308650	-0.501573
5001	9.039093	-0.566696	-3.787068	0.020385	-0.002856	0.002072	-0.556282	0.318197	0.466022	0.235113	-0.773319	-0.308766	-0.501361
5002	9.061087	-0.528373	-3.763491	0.020170	0.010581	-0.007114	-0.557253	0.318251	0.465206	0.235432	-0.773108	-0.309053	-0.501360
5003	9.099080	-0.578887	-3.813539	0.033501	0.020511	0.011246	-0.557132	0.319380	0.464998	0.236132	-0.772880	-0.309048	-0.501385
5004	9.075591	-0.450526	-3.790090	0.025708	-0.004378	-0.003393	-0.556865	0.319036	0.463318	0.236477	-0.772819	-0.309396	-0.501102
5005	9.050948	-0.544498	-3.821174	0.013103	-0.006620	0.003904	-0.556067	0.321399	0.463455	0.236617	-0.772915	-0.309429	-0.500869
5006	9.075739	-0.558083	-3.725595	0.009464	0.002592	0.003889	-0.556853	0.318577	0.464118	0.236814	-0.772912	-0.309450	-0.500766
5007	9.060798	-0.547377	-3.792583	0.010775	-0.011049	-0.014442	-0.555908	0.319454	0.463059	0.236709	-0.772949	-0.309764	-0.500566
5008	9.055959	-0.576570	-3.782933	0.014375	-0.007215	-0.017200	-0.557679	0.317677	0.462691	0.236730	-0.772879	-0.310235	-0.500371
5009	9.056108	-0.576831	-3.763621	-0.001829	0.010753	-0.009001	-0.557830	0.319316	0.463621	0.236622	-0.772789	-0.310234	-0.500561
5010	9.094688	-0.552773	-3.769736	-0.007474	-0.011099	-0.012635	-0.558522	0.319087	0.462785	0.236338	-0.772883	-0.310452	-0.500415
5011	9.056229	-0.484374	-3.787172	-0.016430	-0.026353	-0.003450	-0.557984	0.320449	0.463415	0.235830	-0.773268	-0.310395	-0.500097
5012	9.138055	-0.560396	-3.766578	-0.018451	-0.029580	-0.010784	-0.557413	0.319550	0.464459	0.235275	-0.773612	-0.310555	-0.499726
5013	9.025054	-0.533181	-3.747686	-0.011111	0.018465	-0.014536	-0.557670	0.318536	0.465227	0.235020	-0.773451	-0.310510	-0.500122
5014	9.075747	-0.499570	-3.749362	-0.001662	0.023318	-0.003498	-0.558352	0.317468	0.464341	0.235107	-0.773244	-0.310446	-0.500441
5015	9.099625	-0.550576	-3.755417	0.016369	0.010925	-0.012622	-0.557813	0.318312	0.464111	0.235253	-0.773039	-0.310681	-0.500543
5016	9.075665	-0.523814	-3.749517	0.016504	-0.000509	-0.006181	-0.560172	0.317926	0.461212	0.235481	-0.772947	-0.311007	-0.500376
5017	9.066186	-0.533775	-3.725079	0.020337	0.019457	-0.001621	-0.559466	0.317298	0.462409	0.235854	-0.772704	-0.311070	-0.500536
5018	9.128447	-0.592080	-3.749521	0.020326	0.029707	-0.003469	-0.559745	0.317581	0.462429	0.236310	-0.772337	-0.311178	-0.500821
5019	9.075464	-0.494199	-3.787955	0.003434	-0.016548	-0.014435	-0.561403	0.317113	0.461036	0.236071	-0.772454	-0.311439	-0.500591
5020	9.090037	-0.514015	-3.764480	-0.002028	-0.006404	-0.014462	-0.560711	0.317083	0.461441	0.235885	-0.772461	-0.311722	-0.500491
5021	9.075986	-0.528963	-3.725308	0.007272	-0.004112	-0.007079	-0.561554	0.316396	0.460012	0.235859	-0.772479	-0.311849	-0.500397
5022	9.099948	-0.543538	-3.735959	-0.004104	-0.008725	-0.021772	-0.561291	0.317763	0.460645	0.235559	-0.772470	-0.312245	-0.500306
5023	9.099958	-0.563064	-3.726427	-0.011493	-0.008541	-0.024543	-0.561961	0.316755	0.461417	0.235046	-0.772509	-0.312472	-0.500344
5024	9.073380	-0.543233	-3.744623	-0.009704	-0.014019	-0.025451	-0.562920	0.315957	0.460826	0.234582	-0.772560	-0.312881	-0.500227
5025	9.053346	-0.502750	-3.859524	-0.032147	-0.023958	-0.042915	-0.562329	0.313900	0.462627	0.233471	-0.772735	-0.313257	-0.500242
5026	9.070561	-0.396183	-3.859473	-0.002471	-0.013865	-0.028170	-0.561775	0.313879	0.462896	0.233078	-0.772741	-0.313759	-0.500100
5027	9.089538	-0.500947	-3.834408	-0.015589	-0.016691	-0.041999	-0.561578	0.310950	0.463973	0.232276	-0.772771	-0.314253	-0.500118
5028	9.046656	-0.403945	-3.812853	-0.028211	0.023626	-0.038411	-0.561991	0.311475	0.464837	0.231613	-0.772460	-0.314471	-0.500768
5029	9.114259	-0.451007	-3.774635	-0.012214	0.024449	-0.021856	-0.563913	0.309387	0.462244	0.231324	-0.772187	-0.314496	-0.501307
5030	9.051290	-0.464621	-3.811007	-0.006004	0.004494	-0.027335	-0.564852	0.309256	0.465280	0.230996	-0.772033	-0.314857	-0.501469
5031	9.051584	-0.421241	-3.791416	0.006864	0.011711	-0.025478	-0.563877	0.307491	0.463784	0.230887	-0.771775	-0.315186	-0.501708
5032	9.081009	-0.349186	-3.755824	0.012254	0.034120	-0.030989	-0.565798	0.307087	0.464053	0.230987	-0.771218	-0.315644	-0.502231
5033	9.031530	-0.487734	-3.882760	-0.035272	0.041519	-0.029265	-0.565961	0.306821	0.462367	0.230379	-0.770832	-0.315470	-0.503212
5034	9.075756	-0.406630	-3.806608	-0.069243	0.014285	-0.065047	-0.566899	0.305125	0.462962	0.228784	-0.770615	-0.315768	-0.504085
5035	9.090140	-0.348081	-3.840573	-0.067231	0.021269	-0.058620	-0.567833	0.302883	0.463248	0.227259	-0.770391	-0.315816	-0.505086
5036	9.075755	-0.294452	-3.854175	-0.065515	0.008538	-0.061343	-0.570252	0.299447	0.465545	0.225691	-0.770250	-0.316075	-0.505840
5037	9.066313	-0.304478	-3.824908	-0.079880	0.010738	-0.051284	-0.570627	0.295985	0.464785	0.223976	-0.770233	-0.315928	-0.506720
5038	9.042671	-0.261202	-3.785104	-0.083277	0.022164	-0.042130	-0.571002	0.293822	0.466175	0.222423	-0.770146	-0.315660	-0.507703
5039	9.067019	-0.227678	-3.766477	-0.092398	0.035083	-0.042157	-0.570702	0.291988	0.466336	0.220760	-0.769989	-0.315134	-0.508991
5040	9.076867	-0.152517	-3.771185	-0.110812	0.003893	-0.043046	-0.572436	0.288301	0.467784	0.218660	-0.770195	-0.314682	-0.509865
5041	9.081473	-0.159496	-3.795552	-0.090807	-0.006993	-0.046661	-0.573619	0.284354	0.468658	0.216706	-0.770426	-0.314424	-0.510510
5042	9.053172	-0.096955	-3.743373	-0.090850	0.028254	-0.051299	-0.574683	0.281422	0.468765	0.214978	-0.770237	-0.314191	-0.511666
5043	9.078059	0.013663	-3.688040	-0.063216	0.061043	-0.046684	-0.576187	0.280599	0.468867	0.213873	-0.769646	-0.313921	-0.513184
5044	9.145687	-0.065146	-3.633125	-0.034398	0.059239	-0.064056	-0.576018	0.277948	0.468566	0.213070	-0.768816	-0.314318	-0.514517
5045	9.172158	-0.055524	-3.641297	-0.053996	0.038662	-0.042032	-0.578312	0.274582	0.469348	0.212017	-0.768436	-0.314162	-0.515613
5046	9.112450	0.012267	-3.602399	-0.045407	0.034296	-0.062196	-0.579553	0.273182	0.466790	0.210919	-0.767910	-0.314540	-0.516616
5047	9.118148	0.000939	-3.484357	-0.012893	0.061057	-0.080523	-0.581842	0.269011	0.466833	0.210243	-0.766874	-0.315303	-0.517963
5048	9.190240	0.069036	-3.537321	-0.027039	0.050022	-0.095189	-0.582101	0.266971	0.465606	0.209157	-0.765911	-0.316268	-0.519239
5049	9.170299	0.036198	-3.609236	-0.041238	0.031714	-0.111716	-0.584402	0.263385	0.465133	0.207538	-0.765091	-0.317334	-0.520445
5050	9.199860	0.098262	-3.551980	-0.035821	0.017944	-0.112582	-0.583536	0.260419	0.465358	0.205942	-0.764373	-0.318618	-0.521349
5051	9.117516	0.109345	-3.611615	-0.045331	0.015788	-0.091511	-0.587380	0.259098	0.464899	0.204372	-0.763856	-0.319393	-0.522250
5052	9.105283	0.153652	-3.654337	-0.062660	0.037936	-0.091577	-0.588408	0.254136	0.466400	0.202713	-0.763164	-0.319995	-0.523538
5053	9.083392	0.207817	-3.703878	-0.110736	0.070688	-0.113743	-0.589760	0.251801	0.465856	0.200260	-0.762188	-0.320197	-0.525775
5054	9.132370	0.308514	-3.644681	-0.144873	0.095264	-0.091797	-0.591612	0.245407	0.465345	0.197713	-0.761205	-0.319709	-0.528453
5055	9.248423	0.428914	-3.643406	-0.172417	0.091850	-0.094552	-0.594190	0.242098	0.465030	0.194648	-0.760355	-0.318874	-0.531312
5056	9.282857	0.451829	-3.562438	-0.214423	0.078812	-0.090012	-0.596469	0.235530	0.462442	0.190974	-0.759787	-0.317705	-0.534150
5057	9.018418	0.564864	-3.534909	-0.249115	0.134208	-0.092042	-0.599662	0.227646	0.464199	0.187023	-0.758759	-0.315839	-0.538101
5058	9.038879	0.674828	-3.428703	-0.311321	0.182478	-0.095885	-0.603843	0.219656	0.462646	0.182415	-0.757377	-0.313240	-0.543125
5059	9.082473	0.679001	-3.401327	-0.326756	0.225570	-0.061104	-0.607364	0.213380	0.460226	0.178172	-0.755766	-0.309700	-0.548779
5060	8.943602	0.522402	-3.223284	-0.390047	0.249044	-0.035625	-0.611676	0.204440	0.458065	0.173454	-0.754197	-0.305085	-0.554999
5061	9.323056	0.468856	-3.047044	-0.424621	0.297430	0.035882	-0.617955	0.196792	0.452964	0.169230	-0.752601	-0.298691	-0.561905
5062	9.524604	0.620754	-2.908696	-0.429065	0.268615	0.010302	-0.622298	0.189329	0.449237	0.164543	-0.751075	-0.292845	-0.568378
5063	9.547775	0.832595	-2.806756	-0.401009	0.224893	-0.029903	-0.627198	0.183598	0.447553	0.159479	-0.749680	-0.287885	-0.574168
5064	9.476865	0.859977	-2.642129	-0.345577	0.195664	-0.005897	-0.629474	0.176111	0.443667	0.155397	-0.748505	-0.283403	-0.579029
5065	9.781194	0.724814	-2.487762	-0.270935	0.166736	-0.017584	-0.633265	0.169286	0.441078	0.152084	-0.747341	-0.279899	-0.583102
5066	9.575805	0.707805	-2.557470	-0.244105	0.068011	-0.031188	-0.637896	0.165149	0.441144	0.148472	-0.747147	-0.277302	-0.585518
5067	9.465923	0.745953	-2.451687	-0.193787	0.036311	-0.027384	-0.638388	0.159620	0.439707	0.145479	-0.747176	-0.275216	-0.587213
5068	9.508914	0.580478	-2.430224	-0.178698	0.016998	-0.043857	-0.637260	0.157374	0.439422	0.142407	-0.747291	-0.273714	-0.588521
5069	9.341242	0.662874	-2.338897	-0.177294	-0.008062	-0.056681	-0.637173	0.152064	0.441995	0.139094	-0.747609	-0.272366	-0.589534
5070	9.559999	0.720701	-2.426391	-0.227456	-0.041550	-0.047494	-0.637791	0.147376	0.443509	0.134908	-0.748515	-0.270474	-0.590228
5071	9.523378	0.516956	-2.402201	-0.338866	-0.041842	-0.006462	-0.637136	0.141047	0.446705	0.129609	-0.749902	-0.266531	-0.591447
5072	9.457165	0.671325	-2.306953	-0.407373	0.020997	-0.007599	-0.636075	0.134758	0.448934	0.123510	-0.750697	-0.261717	-0.593888
5073	9.717894	0.839267	-2.310777	-0.461028	0.081763	-0.035243	-0.637075	0.128080	0.451158	0.116702	-0.750674	-0.256394	-0.597604
5074	9.820538	1.045049	-2.520954	-0.447870	0.094122	-0.057208	-0.639179	0.118955	0.449241	0.109764	-0.750323	-0.251620	-0.601377
5075	9.684016	1.444542	-2.585692	-0.392846	0.106907	-0.120400	-0.640983	0.108907	0.448920	0.103065	-0.749296	-0.248291	-0.605214
5076	8.890220	1.872954	-2.292413	-0.361137	0.135538	-0.235176	-0.645232	0.095063	0.446735	0.095459	-0.747259	-0.247091	-0.609457
5077	8.128183	2.050957	-2.146846	-0.418803	0.101957	-0.196831	-0.648369	0.081915	0.447204	0.087368	-0.745841	-0.244573	-0.613410
5078	9.115891	2.673981	-2.114513	-0.493936	0.151608	-0.064602	-0.649231	0.072891	0.445696	0.079950	-0.744536	-0.239158	-0.618124
5079	9.653353	2.860057	-2.169618	-0.566273	0.162513	0.036321	-0.653556	0.064030	0.441883	0.072742	-0.743577	-0.231222	-0.623168
5080	10.144250	2.418668	-2.060446	-0.656500	0.121482	0.050930	-0.654558	0.055155	0.440247	0.064197	-0.743228	-0.222066	-0.627836
5081	9.940974	2.358263	-2.149834	-0.766113	-0.037655	0.038066	-0.656181	0.042258	0.440855	0.053090	-0.744784	-0.211797	-0.630572
5082	9.353650	2.488287	-2.134272	-0.826712	-0.153636	0.007745	-0.653094	0.029918	0.445870	0.040240	-0.747568	-0.201362	-0.631646
5083	8.918468	2.953823	-1.904872	-0.884697	-0.190242	0.036124	-0.650676	0.015399	0.449792	0.026624	-0.750720	-0.189686	-0.632242
5084	8.857464	3.214772	-1.804295	-0.874546	-0.185672	0.144444	-0.647548	0.001264	0.457181	0.014616	-0.754005	-0.176473	-0.632551
5085	8.964855	3.143321	-1.596266	-0.795274	-0.109673	0.194045	-0.645209	-0.008770	0.458203	0.004545	-0.756204	-0.163450	-0.633576
5086	9.112269	3.126865	-1.531853	-0.733335	-0.009205	0.173850	-0.643100	-0.021529	0.460579	-0.004394	-0.756921	-0.151424	-0.635706
5087	8.906651	2.754218	-1.480711	-0.681522	0.017178	0.191237	-0.643952	-0.030479	0.460455	-0.012423	-0.757123	-0.139834	-0.638010
5088	9.712899	2.437188	-1.768900	-0.675643	0.103263	0.263716	-0.645028	-0.034124	0.457896	-0.019009	-0.756342	-0.127151	-0.641419
5089	9.865130	2.210299	-1.925794	-0.593447	0.191967	0.316945	-0.647771	-0.037792	0.453419	-0.023632	-0.754359	-0.114795	-0.645915
5090	9.424476	1.549687	-1.614178	-0.502948	0.220321	0.204934	-0.652178	-0.042667	0.445434	-0.028081	-0.751742	-0.105214	-0.650405
5091	9.325617	1.394450	-1.558366	-0.445341	0.195730	0.274776	-0.657835	-0.044875	0.440660	-0.030960	-0.749453	-0.095370	-0.654421
5092	9.497678	1.144505	-1.634045	-0.550250	0.145493	0.289327	-0.661851	-0.046775	0.434785	-0.035148	-0.747744	-0.083831	-0.657735
5093	9.748713	0.929748	-1.483034	-0.626516	0.167564	0.169882	-0.664178	-0.051114	0.429573	-0.042122	-0.745302	-0.073111	-0.661367
5094	10.296374	0.928756	-1.696707	-0.693772	0.050255	0.197580	-0.667551	-0.059270	0.425381	-0.049764	-0.744307	-0.060955	-0.663186
5095	9.978032	0.824262	-1.692731	-0.656627	-0.003920	0.223343	-0.665987	-0.063725	0.424266	-0.056646	-0.743907	-0.048833	-0.664085
5096	9.637107	0.844106	-1.547036	-0.640729	-0.029657	0.204996	-0.667307	-0.070148	0.421264	-0.063462	-0.743749	-0.037172	-0.664401
5097	9.697096	1.166682	-1.404698	-0.546141	-0.036211	0.186911	-0.668342	-0.076102	0.420083	-0.069163	-0.743640	-0.026988	-0.664445
5098	9.561759	1.041559	-1.405283	-0.379428	-0.076051	0.198261	-0.666796	-0.077474	0.421917	-0.072191	-0.744245	-0.018827	-0.663727
5099	9.608971	1.023414	-1.523081	-0.190639	-0.068036	0.209631	-0.666371	-0.078066	0.422429	-0.072287	-0.744967	-0.012968	-0.663046
5100	9.507569	0.726986	-1.424626	-0.091305	-0.059786	0.158359	-0.665276	-0.075705	0.425461	-0.071546	-0.745703	-0.009244	-0.662361
5101	9.888866	0.689047	-1.328045	0.037371	0.001751	0.140241	-0.665600	-0.072301	0.424705	-0.069117	-0.745795	-0.007520	-0.662537
5102	10.081691	0.560732	-1.263644	0.088374	0.031109	0.093521	-0.666757	-0.068072	0.424560	-0.066520	-0.745556	-0.007293	-0.663075
5103	9.656795	0.345766	-1.282968	0.067379	-0.004861	0.063127	-0.665289	-0.064701	0.423924	-0.064629	-0.745764	-0.007082	-0.663031
5104	9.290744	0.284673	-1.235871	0.009687	-0.004429	0.026221	-0.666822	-0.062368	0.425461	-0.064087	-0.745878	-0.006785	-0.662957
5105	9.306252	0.331502	-1.120231	-0.034642	0.081580	0.037023	-0.668069	-0.062311	0.424648	-0.064017	-0.744806	-0.005693	-0.664178
5106	9.531055	0.108467	-1.241175	-0.119013	0.117630	0.023963	-0.669046	-0.062483	0.422714	-0.065427	-0.743130	-0.003854	-0.665930
5107	9.836584	0.361383	-1.096397	-0.123327	0.178126	0.029478	-0.672230	-0.063776	0.418525	-0.066731	-0.740647	-0.001790	-0.668570
5108	9.867416	0.377327	-0.855957	-0.112919	0.214937	-0.064137	-0.674466	-0.064597	0.412975	-0.069230	-0.737651	-0.001455	-0.671622
5109	9.735374	0.514688	-0.543434	-0.123073	0.206393	-0.168743	-0.678271	-0.072122	0.407445	-0.073162	-0.734741	-0.002336	-0.674387
5110	9.529129	0.743719	-0.517326	-0.072462	0.187147	-0.188807	-0.680706	-0.078056	0.403379	-0.076758	-0.732131	-0.004322	-0.676811
5111	9.395753	1.307734	-0.556961	0.080096	0.259022	-0.166539	-0.683451	-0.084048	0.394758	-0.077681	-0.728764	-0.008001	-0.680298
5112	9.209921	2.110152	-0.626889	0.060923	0.253782	-0.263740	-0.688012	-0.087537	0.387135	-0.080327	-0.725384	-0.012989	-0.683518
5113	9.311958	2.094000	-0.200959	-0.095227	0.298669	-0.221875	-0.689319	-0.095844	0.382500	-0.084584	-0.721109	-0.015190	-0.687472
5114	10.336665	2.311130	0.423822	-0.098345	0.256792	-0.056368	-0.692362	-0.100148	0.373847	-0.086683	-0.717424	-0.015009	-0.691060
5115	10.775253	2.226022	-0.148555	-0.187616	0.041188	0.046636	-0.696069	-0.103282	0.370240	-0.088688	-0.716558	-0.011660	-0.691769
5116	10.285684	2.217460	-0.516688	-0.249376	-0.044860	0.071306	-0.698107	-0.106273	0.368973	-0.091274	-0.716783	-0.007025	-0.691261
5117	9.903039	2.121194	-0.730008	-0.370548	-0.176508	-0.001316	-0.694471	-0.109240	0.371242	-0.096630	-0.718552	-0.001480	-0.688726
5118	9.595663	2.219151	-0.640601	-0.481916	-0.227292	0.082916	-0.692596	-0.114430	0.373668	-0.102358	-0.720751	0.006823	-0.685561
5119	9.605238	2.077751	-0.588753	-0.564410	-0.212693	0.213007	-0.690589	-0.118024	0.377846	-0.107578	-0.722458	0.018145	-0.682753
5120	9.488782	1.870265	-0.605070	-0.570372	-0.150869	0.256880	-0.688773	-0.119234	0.379136	-0.112202	-0.723176	0.030013	-0.680828
5121	9.039005	1.559982	-0.375351	-0.524953	-0.104452	0.308134	-0.689979	-0.122011	0.378978	-0.115593	-0.723213	0.041901	-0.679592
5122	9.968586	1.182751	-0.579193	-0.513579	-0.118167	0.356029	-0.690552	-0.120319	0.378948	-0.118059	-0.723310	0.054380	-0.678179
5123	9.667838	0.680448	-0.933455	-0.655033	-0.186886	0.372217	-0.688941	-0.116850	0.379145	-0.122321	-0.723845	0.069143	-0.675504
5124	9.562147	-0.022363	-0.905106	-0.827315	-0.191516	0.426803	-0.689765	-0.117244	0.378852	-0.128103	-0.723737	0.086897	-0.672490
5125	9.858643	-0.041799	-0.877680	-0.882576	-0.154761	0.478084	-0.689498	-0.117068	0.378033	-0.134159	-0.722622	0.106167	-0.669737
5126	9.969967	-0.105098	-1.097180	-0.896398	-0.168498	0.509284	-0.688088	-0.118705	0.379576	-0.139842	-0.721274	0.125993	-0.666584
5127	9.689697	-0.174892	-1.169262	-0.858649	-0.127790	0.410118	-0.689742	-0.119067	0.378879	-0.146384	-0.719464	0.143827	-0.663519
5128	9.930651	-0.469957	-1.351651	-0.740937	-0.097405	0.358914	-0.690457	-0.117866	0.377441	-0.151893	-0.717502	0.159094	-0.660915
5129	9.640036	-0.323164	-1.296361	-0.653934	-0.079762	0.258084	-0.690711	-0.120325	0.376189	-0.157535	-0.715743	0.171840	-0.658305
5130	9.370671	-0.180645	-1.295020	-0.535814	-0.000595	0.220532	-0.693326	-0.122251	0.373336	-0.162251	-0.713288	0.182106	-0.657063
5131	9.606993	-0.333881	-1.203429	-0.462311	0.068228	0.190315	-0.694576	-0.124510	0.368241	-0.166511	-0.710239	0.190854	-0.656818
5132	9.814299	-0.340414	-1.187074	-0.400004	0.106979	0.155552	-0.697088	-0.123509	0.365703	-0.170506	-0.706912	0.198013	-0.657262
5133	9.612519	-0.301013	-1.126145	-0.334968	0.145638	0.120713	-0.698904	-0.124503	0.360691	-0.174142	-0.703442	0.203820	-0.658256
5134	9.589244	-0.429081	-0.966727	-0.311829	0.192404	0.091300	-0.703066	-0.127133	0.352565	-0.178082	-0.699456	0.208617	-0.659945
5135	9.944587	-0.540951	-0.768232	-0.307536	0.190104	0.115235	-0.707346	-0.130393	0.345919	-0.181558	-0.695438	0.213819	-0.661577
5136	9.723781	-0.462828	-0.691851	-0.335084	0.168094	0.114265	-0.709782	-0.128252	0.337102	-0.185396	-0.691510	0.219311	-0.662831
5137	9.732777	-0.426954	-0.479443	-0.288365	0.152015	0.118985	-0.712438	-0.129028	0.330730	-0.188376	-0.687971	0.224427	-0.663960
5138	10.072174	-0.660485	-0.421208	-0.298695	0.111111	0.111727	-0.714963	-0.128081	0.326395	-0.191467	-0.684877	0.229590	-0.664509
5139	10.031701	-0.580568	-0.392610	-0.321920	0.043195	0.140241	-0.717459	-0.130029	0.321055	-0.194112	-0.682485	0.235841	-0.664013
5140	10.015000	-0.600245	-0.363136	-0.321841	-0.010699	0.148579	-0.719130	-0.129513	0.319584	-0.196463	-0.680677	0.242279	-0.662859
5141	9.909599	-0.659764	-0.569678	-0.351543	-0.070721	0.137566	-0.719651	-0.131368	0.320442	-0.198982	-0.679618	0.249307	-0.660584
5142	9.938216	-0.756997	-0.566552	-0.347965	-0.089031	0.135758	-0.718151	-0.130259	0.320220	-0.201445	-0.678731	0.256188	-0.658112
5143	9.752290	-0.828124	-0.589043	-0.390267	-0.101394	0.128300	-0.718554	-0.131091	0.320173	-0.204430	-0.677879	0.263697	-0.655097
5144	9.658806	-0.647836	-0.603691	-0.361333	-0.054482	0.111774	-0.718115	-0.132029	0.322043	-0.207543	-0.676525	0.270249	-0.652844
5145	10.019151	-1.077761	-0.557179	-0.329943	-0.070245	0.190782	-0.719069	-0.132334	0.322862	-0.209033	-0.675082	0.277655	-0.650751
5146	9.706120	-0.905146	-0.607137	-0.342712	-0.116502	0.163262	-0.719644	-0.130369	0.322987	-0.210861	-0.674252	0.284893	-0.647887
5147	9.758915	-0.929543	-0.623760	-0.307543	-0.128393	0.145005	-0.719895	-0.130510	0.326017	-0.212297	-0.673827	0.291599	-0.644870
5148	9.994389	-0.817244	-0.443471	-0.213224	-0.128685	0.114986	-0.717808	-0.131046	0.327759	-0.212914	-0.673914	0.296536	-0.642319
5149	9.876953	-0.745013	-0.704247	-0.154608	-0.184127	0.053689	-0.717090	-0.130968	0.331760	-0.213133	-0.675337	0.300237	-0.639024
5150	9.820121	-0.854316	-0.840483	-0.052618	-0.246267	0.041106	-0.713450	-0.131618	0.338311	-0.211816	-0.678017	0.302605	-0.635498
5151	9.853310	-0.873117	-0.902218	-0.066577	-0.299164	0.002628	-0.709807	-0.133193	0.343701	-0.210801	-0.681546	0.304946	-0.630925
5152	9.591008	-0.950516	-1.139234	-0.076875	-0.289532	0.026371	-0.705044	-0.134111	0.352571	-0.209730	-0.684712	0.307589	-0.626556
5153	9.669180	-1.085307	-1.254120	-0.092705	-0.316763	0.052067	-0.701673	-0.133624	0.361816	-0.208325	-0.687991	0.310981	-0.621740
5154	9.621972	-0.989811	-1.478732	-0.125272	-0.324891	0.066696	-0.697184	-0.135583	0.369108	-0.207177	-0.691086	0.314899	-0.616698
5155	9.701336	-1.039576	-1.786299	-0.097762	-0.367604	0.072323	-0.692857	-0.134418	0.378523	-0.205245	-0.694774	0.318815	-0.611163
5156	9.643056	-1.057875	-1.837367	-0.128857	-0.384199	0.074106	-0.688355	-0.135545	0.388902	-0.203656	-0.698454	0.323081	-0.605231
5157	9.334734	-1.105260	-2.118350	-0.145693	-0.372613	0.127189	-0.681533	-0.135015	0.399083	-0.201664	-0.701563	0.328329	-0.599451
5158	9.523973	-1.080306	-2.270156	-0.125610	-0.337309	0.121708	-0.676259	-0.133113	0.407431	-0.199727	-0.704290	0.332984	-0.594311
5159	9.430242	-1.002009	-2.273386	-0.062232	-0.291809	0.127256	-0.673319	-0.131868	0.415622	-0.197071	-0.706690	0.336875	-0.590142
5160	9.256885	-0.996777	-2.571146	-0.034423	-0.292888	0.174980	-0.667797	-0.128507	0.422676	-0.193502	-0.708821	0.340998	-0.586387
5161	8.983403	-1.343856	-2.582502	-0.073061	-0.225562	0.158161	-0.663678	-0.123294	0.429581	-0.191065	-0.710141	0.345172	-0.583138
5162	9.172267	-1.684041	-2.628004	-0.119126	-0.152728	0.205653	-0.660611	-0.122246	0.435965	-0.189279	-0.710048	0.350143	-0.580866
5163	9.446349	-1.648398	-2.717710	-0.202421	-0.135859	0.236725	-0.660349	-0.119447	0.438893	-0.188358	-0.709229	0.356589	-0.578239
5164	9.204291	-1.534976	-2.910771	-0.265937	-0.155420	0.258613	-0.658451	-0.115009	0.442183	-0.188006	-0.708165	0.363995	-0.575033
5165	9.120461	-2.009017	-2.956609	-0.230162	-0.115561	0.220899	-0.657076	-0.113065	0.445049	-0.187775	-0.707047	0.370444	-0.572360
5166	9.196113	-1.924121	-3.178639	-0.244972	-0.145644	0.217272	-0.653761	-0.114205	0.444396	-0.187660	-0.706167	0.376959	-0.569223
5167	8.867945	-1.833127	-3.281691	-0.104525	-0.131959	0.165162	-0.653483	-0.111626	0.448967	-0.186136	-0.706069	0.381245	-0.566984
5168	9.138927	-2.282226	-3.565217	0.086588	-0.079321	0.014945	-0.651857	-0.108375	0.450807	-0.184126	-0.707178	0.380865	-0.566515
5169	9.037889	-2.189106	-3.584981	0.148726	-0.089654	-0.124397	-0.649067	-0.109007	0.454330	-0.182594	-0.709732	0.378064	-0.565692
5170	8.901796	-2.090992	-3.777274	0.235300	-0.085242	-0.171968	-0.647380	-0.108837	0.459017	-0.180541	-0.712845	0.373363	-0.565558
5171	8.838553	-2.208989	-3.804657	0.284523	-0.062300	-0.250855	-0.643776	-0.108236	0.462885	-0.178665	-0.716490	0.367150	-0.565616
5172	8.689541	-2.247585	-3.741380	0.295332	0.059326	-0.269417	-0.641274	-0.109051	0.464468	-0.177900	-0.718833	0.359821	-0.567591
5173	8.918603	-1.868416	-3.568772	0.377336	0.123619	-0.285757	-0.642197	-0.112391	0.464273	-0.176385	-0.720864	0.351387	-0.570763
5174	8.956226	-2.125566	-3.579099	0.420589	0.115817	-0.311387	-0.640965	-0.111584	0.464586	-0.174673	-0.723177	0.341770	-0.574193
5175	8.637339	-2.365667	-3.588060	0.392760	0.068616	-0.322488	-0.642049	-0.112712	0.465080	-0.172901	-0.726004	0.332815	-0.576418
5176	8.763142	-2.474764	-3.475146	0.426461	0.097386	-0.296763	-0.643271	-0.114357	0.464715	-0.170766	-0.728295	0.323339	-0.579550
5177	9.249392	-2.662802	-3.451084	0.412061	0.089147	-0.357261	-0.641873	-0.115276	0.465888	-0.169164	-0.731011	0.313593	-0.581951
5178	9.588881	-2.147154	-3.387969	0.324992	0.080600	-0.393957	-0.640013	-0.119467	0.467961	-0.169491	-0.733611	0.303865	-0.583741
5179	9.442154	-1.779379	-2.892279	0.166929	0.075394	-0.485970	-0.638805	-0.127110	0.469139	-0.172833	-0.736290	0.295110	-0.583880
5180	9.545810	-1.035072	-2.579783	0.196455	0.056138	-0.504077	-0.637160	-0.136196	0.471054	-0.176145	-0.739253	0.285286	-0.584029
5181	9.673349	-0.578718	-2.501777	0.229190	0.065716	-0.542427	-0.635664	-0.146711	0.473145	-0.179142	-0.742418	0.274909	-0.584079
5182	9.803278	-0.527445	-2.235833	0.235871	0.112959	-0.501153	-0.633332	-0.156056	0.474348	-0.182104	-0.744660	0.264396	-0.585162
5183	9.383454	-0.061834	-2.200197	0.222500	0.078401	-0.447001	-0.629672	-0.161100	0.476076	-0.184143	-0.746958	0.255367	-0.585604
5184	9.270733	0.240457	-2.261629	0.133472	0.056761	-0.419590	-0.627089	-0.167966	0.478118	-0.187346	-0.748909	0.247421	-0.585508
5185	9.279440	0.588980	-2.218630	0.060178	0.050184	-0.351760	-0.626188	-0.173342	0.478886	-0.190565	-0.750352	0.241727	-0.585000
5186	9.463799	1.114674	-2.280054	-0.034328	0.062793	-0.326146	-0.621810	-0.181559	0.479310	-0.195196	-0.751057	0.237093	-0.584465
5187	9.850876	1.000504	-2.647844	-0.089818	0.014094	-0.276573	-0.620756	-0.188583	0.479285	-0.199649	-0.751934	0.234331	-0.582944
5188	9.193469	1.280151	-2.722867	-0.050143	-0.054315	-0.151697	-0.618493	-0.192329	0.480692	-0.201917	-0.753084	0.232954	-0.581229
5189	9.025827	1.183795	-2.862121	-0.057041	0.036965	-0.076672	-0.615842	-0.194377	0.481646	-0.203686	-0.752892	0.232658	-0.580978
5190	9.112156	1.142434	-2.897012	0.023531	0.078802	-0.009588	-0.616148	-0.192377	0.480943	-0.203810	-0.752126	0.232021	-0.582180
5191	8.933735	1.208014	-2.631520	0.145083	0.178400	0.011575	-0.618412	-0.190442	0.476389	-0.202198	-0.750709	0.230077	-0.585334
5192	9.166308	0.681587	-2.554296	0.182289	0.228551	0.095950	-0.623484	-0.184013	0.472549	-0.199388	-0.748325	0.228561	-0.589927
5193	9.130975	0.768225	-2.487208	0.279079	0.259695	0.155741	-0.627085	-0.174612	0.467635	-0.194453	-0.745776	0.226835	-0.595443
5194	9.306301	0.426535	-2.413884	0.252216	0.251181	0.176790	-0.633469	-0.163846	0.461450	-0.189720	-0.742952	0.225589	-0.600948
5195	9.306393	0.504412	-2.435114	0.284962	0.194579	0.244858	-0.638912	-0.151137	0.455374	-0.183326	-0.740712	0.225321	-0.605778
5196	9.449008	0.131237	-2.527400	0.283215	0.220505	0.242944	-0.644670	-0.135342	0.449352	-0.177173	-0.737970	0.224776	-0.611135
5197	9.472386	0.020140	-2.572466	0.287768	0.235911	0.308979	-0.648754	-0.120729	0.444070	-0.170116	-0.734846	0.225243	-0.616707
5198	9.669845	-0.005465	-2.575186	0.351510	0.208458	0.334879	-0.652265	-0.108841	0.436960	-0.161749	-0.731936	0.225214	-0.622403
5199	9.617746	0.003080	-2.462097	0.425684	0.095486	0.280143	-0.655274	-0.091229	0.433093	-0.152375	-0.731006	0.223960	-0.626302
5200	11.069647	-0.820135	-2.231961	0.398327	0.116067	0.311446	-0.656880	-0.075595	0.429093	-0.143160	-0.729348	0.223264	-0.630642
5201	10.507113	-1.260785	-1.264748	0.492539	0.151934	0.272867	-0.661559	-0.057473	0.423893	-0.133120	-0.727744	0.220861	-0.635523
5202	10.195495	-1.241159	-0.757916	0.492339	0.109929	0.063676	-0.664540	-0.043782	0.417026	-0.125620	-0.727358	0.215330	-0.639377
5203	10.190050	-1.474138	-0.739912	0.499898	0.139493	-0.000626	-0.663321	-0.033786	0.412793	-0.118864	-0.726929	0.208845	-0.643295
5204	10.553046	-1.451597	-1.163869	0.650166	0.072462	-0.055210	-0.664555	-0.025084	0.410023	-0.110412	-0.727733	0.199592	-0.646821
5205	9.724489	-1.055964	-1.299354	0.702818	0.024718	-0.201964	-0.665355	-0.018712	0.406002	-0.102792	-0.729816	0.187769	-0.649265
5206	8.617942	-1.187699	-1.019765	0.673503	0.021335	-0.272010	-0.665880	-0.011824	0.402838	-0.096562	-0.731893	0.175093	-0.651422
5207	8.856067	-1.075841	-0.808184	0.761263	-0.019052	-0.200125	-0.665436	-0.005230	0.399647	-0.087851	-0.734331	0.162555	-0.653159
5208	9.729781	-1.183635	-1.184469	0.880705	-0.080919	-0.245508	-0.663982	0.001338	0.402519	-0.077849	-0.737637	0.147665	-0.654237
5209	9.358545	-1.624480	-1.023739	0.962568	-0.189342	-0.254502	-0.661883	0.010885	0.404463	-0.066290	-0.742309	0.131904	-0.653593
5210	9.266153	-1.715031	-1.093321	1.048824	-0.320727	-0.232139	-0.657580	0.021311	0.407820	-0.052898	-0.748349	0.115247	-0.651072
5211	9.179534	-1.760952	-1.058989	1.060104	-0.374238	-0.215541	-0.649950	0.033002	0.415916	-0.038814	-0.754720	0.098961	-0.647378
5212	8.416656	-1.938199	-1.181344	0.975622	-0.472876	-0.149685	-0.643165	0.047281	0.425835	-0.025091	-0.761749	0.084517	-0.641845
5213	9.357950	-1.282708	-1.555180	0.957987	-0.401067	-0.129342	-0.633310	0.058041	0.435097	-0.011293	-0.767492	0.070854	-0.637031
5214	10.109715	0.517118	-1.998992	0.735736	-0.342305	-0.158780	-0.626374	0.068862	0.441076	-0.001549	-0.772178	0.059211	-0.632640
5215	11.289823	0.513734	-2.366733	0.700783	-0.281222	-0.173378	-0.621075	0.078057	0.446419	0.007533	-0.775938	0.047986	-0.628936
5216	10.653363	0.347566	-2.657955	0.606763	-0.303453	-0.199396	-0.616163	0.085281	0.452060	0.014719	-0.779818	0.037305	-0.624720
5217	10.313786	-0.081494	-3.389427	0.540605	-0.269025	-0.218101	-0.609015	0.089697	0.457094	0.020703	-0.783210	0.027315	-0.620812
5218	8.680160	-0.137986	-3.379429	0.495232	-0.251563	-0.205742	-0.608337	0.092863	0.461008	0.026026	-0.786228	0.017933	-0.617127
5219	8.534073	0.115812	-3.063206	0.657548	-0.152877	-0.233090	-0.604951	0.099909	0.464996	0.033591	-0.787899	0.006276	-0.614855
5220	8.748638	0.256172	-2.795016	0.736957	-0.089150	-0.348572	-0.602400	0.104423	0.463591	0.040906	-0.788484	-0.008245	-0.613638
5221	8.561144	0.007330	-2.944181	0.748442	-0.042098	-0.335867	-0.601123	0.112130	0.463221	0.048594	-0.788369	-0.022602	-0.612864
5222	8.775980	0.395276	-3.055940	0.820392	0.034099	-0.319223	-0.602098	0.121320	0.458959	0.057607	-0.786936	-0.037564	-0.613191
5223	9.152472	0.664615	-3.087580	0.854437	-0.083754	-0.194968	-0.600995	0.128462	0.452897	0.068569	-0.786874	-0.051111	-0.611159
5224	9.141425	0.291602	-3.111333	0.788967	-0.147311	-0.175791	-0.599751	0.138053	0.451262	0.078653	-0.787358	-0.063622	-0.608139
5225	8.793638	1.052878	-2.921910	0.906540	-0.104061	0.050150	-0.595165	0.154169	0.446957	0.093321	-0.787311	-0.073992	-0.604944
5226	9.691421	0.379874	-2.752183	0.950795	-0.049017	0.053910	-0.592428	0.172986	0.439521	0.108831	-0.786120	-0.084637	-0.602501
5227	12.735206	-2.195333	-2.177624	0.669696	0.042568	0.332420	-0.593150	0.191673	0.430039	0.123368	-0.784793	-0.087336	-0.601043
5228	9.592289	0.388780	-1.560292	0.750910	-0.067703	-0.027180	-0.590506	0.208536	0.425384	0.134678	-0.783674	-0.096870	-0.598610
5229	11.652531	-1.779242	-1.537953	0.638255	-0.033797	-0.152149	-0.589572	0.217683	0.418480	0.142725	-0.782131	-0.106934	-0.597047
5230	10.396169	-0.380128	-1.962423	0.724031	-0.047940	-0.324522	-0.592161	0.223030	0.413032	0.150038	-0.779903	-0.120706	-0.595542
5231	9.734703	-0.853554	-1.931118	0.798019	0.002531	-0.405429	-0.593895	0.223783	0.403708	0.157574	-0.776492	-0.136470	-0.594649
5232	8.873561	-0.713303	-1.811070	0.892944	-0.123462	-0.399700	-0.596205	0.227541	0.396228	0.166296	-0.773966	-0.153581	-0.591384
5233	8.564234	-1.031378	-1.796749	0.993004	-0.130687	-0.284000	-0.597024	0.234805	0.391157	0.177818	-0.771277	-0.170064	-0.587019
5234	8.914580	-1.143579	-1.931324	1.083901	-0.154767	-0.408520	-0.599130	0.243391	0.382314	0.189143	-0.767703	-0.189522	-0.582184
5235	8.946876	-1.643666	-1.904397	1.153292	-0.146370	-0.382781	-0.598992	0.248995	0.373544	0.201764	-0.763468	-0.209212	-0.576748
5236	8.792610	-1.115706	-2.136677	1.252340	-0.225144	-0.363146	-0.600823	0.257716	0.364707	0.215652	-0.759294	-0.229959	-0.569285
5237	8.406445	-2.009204	-1.845520	1.338810	-0.280972	-0.343844	-0.599818	0.270755	0.355554	0.230713	-0.754940	-0.251372	-0.560044
5238	8.535916	-2.130955	-1.875304	1.498673	-0.217141	-0.325275	-0.597655	0.279044	0.345686	0.248452	-0.748536	-0.273868	-0.550420
5239	9.628514	-1.887827	-2.136740	1.588666	-0.118417	-0.391048	-0.598211	0.290938	0.328748	0.267228	-0.739505	-0.297398	-0.541550
5240	10.739588	-0.848443	-2.838017	1.575626	-0.035848	-0.473391	-0.602321	0.300254	0.311133	0.284999	-0.728341	-0.321416	-0.533842
5241	11.362152	0.154377	-3.448821	1.393891	-0.037717	-0.491808	-0.604760	0.306844	0.291404	0.299741	-0.717418	-0.343325	-0.526872
5242	9.818514	1.413998	-3.266981	1.279244	-0.104422	-0.453513	-0.609705	0.308148	0.277450	0.312447	-0.707553	-0.363746	-0.519070
5243	10.579636	0.717489	-3.621159	1.181878	-0.001749	-0.345552	-0.614245	0.309620	0.262811	0.325448	-0.697552	-0.380710	-0.512410
5244	8.990188	1.204445	-3.116632	1.262672	-0.017248	-0.466744	-0.619876	0.309876	0.247557	0.337988	-0.685790	-0.400078	-0.505366
5245	9.487874	1.286320	-2.975324	1.337618	0.047147	-0.406013	-0.625527	0.311023	0.231252	0.352364	-0.672844	-0.418691	-0.497814
5246	8.966515	0.721033	-2.858090	1.325177	0.074598	-0.466847	-0.628966	0.311839	0.215321	0.365991	-0.658675	-0.437424	-0.490773
5247	9.237332	1.149050	-2.913723	1.303435	0.029661	-0.452007	-0.635567	0.310584	0.196809	0.378674	-0.644724	-0.455862	-0.482833
5248	9.523295	0.650158	-3.108784	1.061988	-0.064408	-0.374360	-0.641293	0.307081	0.181050	0.388086	-0.633755	-0.471350	-0.474945
5249	8.734060	0.173573	-2.775690	0.841556	0.020151	-0.210005	-0.643697	0.306174	0.171492	0.396682	-0.625044	-0.481904	-0.468755
5250	9.114816	0.287779	-2.813331	0.617334	0.062588	-0.044327	-0.646448	0.309717	0.159862	0.404582	-0.619100	-0.487764	-0.463804
5251	9.480241	0.433559	-2.666661	0.497021	0.025386	0.046447	-0.643650	0.313739	0.154007	0.411158	-0.615351	-0.491729	-0.458796
5252	9.499807	0.149351	-2.818968	0.438209	-0.029281	0.039949	-0.643465	0.318939	0.150734	0.416595	-0.612447	-0.495477	-0.453718
5253	9.504661	0.115116	-2.800054	0.386505	-0.043800	0.023351	-0.642575	0.321179	0.144651	0.420833	-0.609924	-0.499234	-0.449062
5254	9.429725	0.160653	-2.540977	0.310503	-0.037753	-0.013511	-0.643052	0.324673	0.142107	0.424097	-0.607561	-0.502497	-0.445542
5255	9.262485	-0.021079	-2.282344	0.252148	-0.017484	-0.043079	-0.642123	0.324997	0.137977	0.426322	-0.605215	-0.505606	-0.443088
5256	9.512436	0.037428	-2.076383	0.215712	-0.007775	-0.002721	-0.643397	0.326898	0.136725	0.428794	-0.603486	-0.507595	-0.440781
5257	9.573057	0.226534	-2.106396	0.181828	-0.014332	0.032135	-0.643689	0.328034	0.136521	0.430848	-0.602433	-0.509121	-0.438451
5258	9.998860	-0.224751	-2.308789	0.189813	-0.034086	0.056052	-0.642406	0.333118	0.132402	0.433238	-0.601743	-0.510377	-0.435576
5259	9.183364	-0.358402	-2.399915	0.140547	-0.021192	0.024532	-0.642165	0.335390	0.131710	0.434650	-0.601008	-0.511676	-0.433655
5260	10.053031	-0.589443	-2.624713	0.111492	0.148906	0.048207	-0.642101	0.339194	0.128352	0.437884	-0.599324	-0.510734	-0.433842
5261	9.573227	-1.227465	-2.709943	-0.030897	0.113086	0.129436	-0.640097	0.342131	0.124924	0.439522	-0.599992	-0.508105	-0.434351
5262	9.244781	-0.654896	-2.742228	-0.148581	0.138566	0.108083	-0.640972	0.345018	0.123452	0.440042	-0.601268	-0.504269	-0.436523
5263	9.212864	-1.038933	-2.656602	-0.231738	0.171817	0.140832	-0.639905	0.347418	0.122760	0.439939	-0.603286	-0.499221	-0.439634
5264	9.609426	-1.420476	-2.620788	-0.250732	0.158620	0.148182	-0.639564	0.350692	0.118677	0.439758	-0.605640	-0.493805	-0.442686
5265	9.891650	-1.115795	-2.706631	-0.271015	0.049958	0.119981	-0.638332	0.352279	0.120281	0.437760	-0.608841	-0.489690	-0.444840
5266	9.426434	-1.156685	-3.027588	-0.256074	-0.087415	0.075149	-0.637488	0.353726	0.124917	0.434416	-0.612662	-0.487237	-0.445565
5267	9.378558	-1.337347	-2.911061	-0.279472	-0.128737	0.058616	-0.635777	0.352325	0.130199	0.429980	-0.616905	-0.485331	-0.446093
5268	9.218991	-1.067002	-3.096524	-0.247672	-0.127486	0.051339	-0.634376	0.354510	0.136807	0.426106	-0.620734	-0.483560	-0.446422
5269	8.978406	-1.141495	-3.020398	-0.303815	-0.142143	0.005311	-0.633584	0.352600	0.147174	0.420714	-0.624758	-0.482186	-0.447408
5270	9.099135	-1.018440	-3.038599	-0.362233	-0.072324	0.073033	-0.632564	0.351356	0.152335	0.416095	-0.629218	-0.478602	-0.449322
5271	9.385405	-1.102622	-3.059510	-0.453968	-0.049596	0.129756	-0.630850	0.351887	0.161186	0.410763	-0.634796	-0.473490	-0.451791
5272	9.306031	-1.024256	-3.075351	-0.481842	-0.004138	0.109437	-0.628339	0.352970	0.167026	0.405539	-0.639875	-0.467731	-0.455331
5273	9.383394	-1.264252	-2.939744	-0.541347	0.023755	0.138620	-0.627311	0.352586	0.174724	0.399780	-0.645456	-0.461010	-0.459383
5274	9.307218	-1.084858	-2.897089	-0.588918	0.058280	0.101783	-0.626955	0.350168	0.181199	0.393585	-0.650599	-0.453757	-0.464669
5275	9.260185	-0.979235	-2.793216	-0.534320	0.081650	0.123885	-0.626084	0.350157	0.186988	0.388215	-0.655284	-0.446706	-0.469410
5276	9.399916	-0.936314	-2.812650	-0.547213	0.105981	0.118353	-0.625329	0.346907	0.190233	0.383042	-0.659628	-0.439136	-0.474688
5277	9.314627	-1.016265	-2.592642	-0.534743	0.127032	0.103637	-0.624871	0.346250	0.195020	0.377788	-0.663540	-0.431878	-0.480075
5278	9.541470	-0.999006	-2.552713	-0.531772	0.124907	0.078008	-0.623981	0.343663	0.198996	0.372502	-0.667068	-0.424734	-0.485657
5279	9.495202	-0.958806	-2.632828	-0.541704	0.104474	0.050488	-0.625007	0.340113	0.203206	0.366369	-0.670627	-0.418165	-0.491092
5280	9.412219	-0.799607	-2.527262	-0.504271	0.062054	0.018525	-0.624915	0.335941	0.208334	0.360256	-0.673907	-0.412455	-0.495929
5281	9.797882	-0.939210	-2.445996	-0.467391	0.085916	-0.042854	-0.626204	0.330637	0.211197	0.353976	-0.676182	-0.407913	-0.501085
5282	9.939013	-0.791439	-2.329565	-0.344931	-0.085165	-0.236808	-0.629099	0.322742	0.215988	0.346207	-0.677590	-0.408220	-0.504350
5283	8.767686	-0.450772	-2.525038	-0.431109	-0.339149	-0.423964	-0.629992	0.312191	0.225844	0.333049	-0.680603	-0.412065	-0.506025
5284	8.736407	0.505998	-2.614228	-0.345089	-0.160942	-0.297306	-0.632198	0.297381	0.237246	0.323973	-0.682120	-0.413637	-0.508585
5285	9.982653	0.339302	-2.772996	-0.308709	-0.027261	-0.251327	-0.634268	0.289221	0.241461	0.316716	-0.682412	-0.414240	-0.512259
5286	9.630786	0.676078	-2.929102	-0.327872	-0.056465	-0.348607	-0.637591	0.273868	0.249942	0.308149	-0.682227	-0.415928	-0.516347
5287	9.527385	0.448993	-3.117493	-0.309316	-0.105160	-0.335714	-0.640968	0.260250	0.254388	0.299306	-0.682503	-0.418108	-0.519415
5288	9.110529	0.638045	-2.892994	-0.315099	-0.053046	-0.315675	-0.642896	0.251162	0.257440	0.291237	-0.682347	-0.419400	-0.523152
5289	9.347741	0.897819	-2.861531	-0.265899	-0.014512	-0.221951	-0.645627	0.240902	0.261809	0.284882	-0.682265	-0.419889	-0.526355
5290	9.564083	0.784969	-2.877601	-0.330470	-0.007905	-0.174345	-0.645912	0.233148	0.265756	0.278425	-0.682827	-0.418768	-0.529963
5291	9.450425	0.913318	-2.986014	-0.258127	-0.064087	-0.130995	-0.647171	0.225335	0.268328	0.272694	-0.683923	-0.418335	-0.531868
5292	9.193601	0.957343	-2.879529	-0.265642	-0.048905	-0.139339	-0.648985	0.218329	0.271782	0.267128	-0.684790	-0.417621	-0.534133
5293	9.413887	1.197832	-2.847560	-0.200290	-0.070399	-0.120735	-0.648470	0.213052	0.276425	0.262227	-0.685676	-0.417669	-0.535386
5294	9.276744	1.096056	-2.780308	-0.181949	-0.072209	-0.153775	-0.647547	0.207936	0.280521	0.257441	-0.686188	-0.418145	-0.536680
5295	9.236895	1.186396	-2.985910	-0.124608	-0.058943	-0.131662	-0.647876	0.202125	0.281964	0.253547	-0.686431	-0.419073	-0.537499
5296	9.246783	1.161500	-2.942974	-0.072742	-0.021630	-0.111435	-0.647116	0.198195	0.284754	0.251129	-0.686173	-0.419870	-0.538339
5297	8.949007	1.400895	-2.918206	-0.028177	-0.023172	-0.119628	-0.648449	0.194708	0.284830	0.248983	-0.685629	-0.421479	-0.538772
5298	9.277432	1.392364	-2.817041	0.006169	0.021539	-0.036059	-0.648975	0.193272	0.285714	0.248822	-0.685140	-0.421873	-0.539161
5299	9.807475	1.481281	-2.855598	-0.055922	0.047270	0.000613	-0.651185	0.192811	0.284326	0.248189	-0.684975	-0.421176	-0.540206
5300	9.718418	1.373781	-3.108948	-0.061659	-0.100456	0.039330	-0.648961	0.193445	0.287933	0.246884	-0.686773	-0.420409	-0.539117
5301	9.225296	1.497163	-3.369834	-0.034068	-0.222765	-0.011902	-0.646702	0.191284	0.291369	0.244134	-0.689300	-0.421452	-0.536322
5302	9.147799	1.393546	-3.377271	-0.148189	-0.238981	-0.105726	-0.645108	0.189766	0.299130	0.238900	-0.691760	-0.422421	-0.534748
5303	9.235603	1.676380	-3.359391	-0.195336	-0.226916	-0.089254	-0.640873	0.186906	0.307750	0.233031	-0.694416	-0.422800	-0.533595
5304	8.562104	2.040148	-3.370477	-0.209075	-0.231024	-0.052660	-0.638820	0.181874	0.315569	0.227565	-0.697474	-0.422305	-0.532357
5305	9.696761	1.456124	-3.450516	-0.170448	-0.107460	0.007929	-0.638174	0.178327	0.322110	0.224060	-0.699513	-0.421027	-0.532179
5306	9.142883	1.498613	-3.434360	-0.146524	-0.092665	0.081244	-0.635656	0.177034	0.324907	0.222048	-0.701913	-0.418677	-0.531717
5307	8.935584	1.305165	-3.365083	-0.106411	-0.061907	0.072021	-0.633432	0.177408	0.328084	0.220504	-0.703703	-0.416962	-0.531340
5308	9.195902	1.327508	-3.360181	-0.169920	-0.081389	0.094012	-0.631653	0.180052	0.330851	0.218388	-0.706170	-0.414125	-0.531159
5309	8.999032	1.552051	-3.365846	-0.155993	-0.085922	0.138083	-0.630261	0.180991	0.334209	0.216647	-0.708958	-0.411035	-0.530558
5310	9.127536	1.353957	-3.487857	-0.107705	-0.050512	0.160134	-0.627499	0.182602	0.337732	0.216357	-0.711348	-0.407771	-0.529997
5311	9.223613	1.178208	-3.451541	-0.070168	-0.052679	0.195072	-0.626695	0.185580	0.339701	0.216713	-0.713854	-0.404613	-0.528902
5312	9.117517	1.193743	-3.469207	-0.049705	-0.053521	0.207938	-0.623854	0.190783	0.341372	0.217724	-0.716386	-0.401281	-0.527599
5313	9.098495	1.222703	-3.448988	-0.007115	-0.025172	0.224494	-0.621429	0.195872	0.342627	0.219511	-0.718538	-0.398223	-0.526247
5314	9.109707	1.097268	-3.503353	0.061977	-0.018985	0.241115	-0.619288	0.201797	0.344073	0.222740	-0.720453	-0.395423	-0.524381
5315	9.125559	0.952602	-3.572505	0.086342	-0.027492	0.228307	-0.617727	0.209195	0.344234	0.225889	-0.722219	-0.393278	-0.522213
5316	9.144110	0.714747	-3.565089	0.124174	-0.010655	0.237495	-0.613969	0.217125	0.344268	0.230032	-0.723702	-0.391122	-0.519966
5317	9.153513	0.617541	-3.554000	0.137729	0.040648	0.225497	-0.612986	0.225596	0.342705	0.234427	-0.724472	-0.389208	-0.518364
5318	9.289134	0.551957	-3.436339	0.168300	0.026758	0.241200	-0.611849	0.232286	0.340204	0.239527	-0.725345	-0.387263	-0.516264
5319	9.143607	0.418112	-3.504217	0.157617	0.004137	0.219137	-0.609353	0.241140	0.338927	0.243860	-0.726311	-0.385784	-0.513980
5320	9.223113	0.188320	-3.407262	0.168479	0.004436	0.213635	-0.607101	0.246696	0.336346	0.248491	-0.727156	-0.384324	-0.511656
5321	9.215576	0.140138	-3.426613	0.149982	-0.000597	0.206256	-0.605286	0.254221	0.333751	0.252548	-0.728073	-0.382939	-0.509398
5322	9.251843	0.159167	-3.418186	0.168845	-0.031349	0.196260	-0.600973	0.261212	0.332757	0.256720	-0.729107	-0.381895	-0.506610
5323	9.217574	-0.005477	-3.417978	0.182865	-0.097341	0.144056	-0.598739	0.269604	0.332420	0.259885	-0.730328	-0.382212	-0.502986
5324	9.201877	-0.120256	-3.529224	0.196647	-0.137060	0.114757	-0.595617	0.273598	0.332911	0.262819	-0.731624	-0.383165	-0.498836
5325	9.075834	-0.200954	-3.592654	0.171741	-0.180750	0.076197	-0.592764	0.278602	0.335813	0.264502	-0.733185	-0.384764	-0.494404
5326	9.053236	-0.240658	-3.693494	0.142105	-0.155740	0.059568	-0.589619	0.281811	0.338050	0.265930	-0.734497	-0.386061	-0.490665
5327	9.091803	-0.243400	-3.690124	0.108832	-0.136350	0.044799	-0.587721	0.284824	0.338906	0.266722	-0.735686	-0.387239	-0.487515
5328	8.999631	-0.290441	-3.749771	0.087579	-0.093417	0.066681	-0.585089	0.285872	0.342535	0.267891	-0.736717	-0.387552	-0.485063
5329	9.022410	-0.434633	-3.857818	0.039544	-0.076412	0.046351	-0.583738	0.288608	0.343517	0.268151	-0.737696	-0.387696	-0.483313
5330	9.054798	-0.564210	-3.975788	-0.000811	-0.050983	0.038873	-0.582636	0.289630	0.345226	0.268076	-0.738566	-0.387336	-0.482314
5331	8.859484	-0.357019	-3.773944	-0.035900	0.010808	0.022187	-0.582082	0.290129	0.346355	0.267677	-0.738922	-0.386626	-0.482560
5332	9.129464	-0.281139	-3.788373	-0.089630	-0.018973	0.000179	-0.580981	0.289859	0.345777	0.266165	-0.739654	-0.385810	-0.482927
5333	9.147849	-0.208999	-3.933484	-0.144546	-0.046521	0.001963	-0.580530	0.288596	0.348594	0.263525	-0.740979	-0.384647	-0.483271
5334	8.955084	-0.141464	-3.983689	-0.199376	-0.055925	0.007375	-0.579268	0.287629	0.352212	0.260168	-0.742690	-0.382853	-0.483888
5335	8.945583	-0.000194	-4.025881	-0.171717	-0.004665	0.011038	-0.578099	0.284112	0.355024	0.257524	-0.743803	-0.381066	-0.485002
5336	8.987512	-0.211904	-3.811488	-0.138842	0.039851	0.003671	-0.580371	0.279833	0.357269	0.255752	-0.744229	-0.379401	-0.486590
5337	9.101072	0.074486	-3.891144	-0.156692	0.038846	0.022060	-0.580494	0.279489	0.358630	0.253769	-0.744907	-0.377359	-0.488175
5338	9.149509	0.137109	-3.885302	-0.082335	0.011403	0.000248	-0.578569	0.279747	0.358490	0.252590	-0.745283	-0.376443	-0.488920
5339	9.193399	0.145642	-3.821685	-0.010615	-0.016485	0.016962	-0.578270	0.278438	0.359373	0.252313	-0.745711	-0.376182	-0.488610
5340	9.122684	0.054948	-3.892079	0.058682	-0.056879	0.011624	-0.577990	0.279061	0.360928	0.252830	-0.746128	-0.376813	-0.487218
5341	8.910967	-0.080640	-3.795696	0.078839	-0.049625	0.011585	-0.575512	0.279557	0.361487	0.253587	-0.746383	-0.377668	-0.485770
5342	9.100702	-0.115080	-3.858557	0.093663	-0.048166	0.018069	-0.575540	0.282580	0.362776	0.254753	-0.746581	-0.378498	-0.484207
5343	9.071330	-0.053104	-3.943991	0.099565	-0.102831	0.039273	-0.574173	0.283665	0.363106	0.255686	-0.747446	-0.379403	-0.481666
5344	8.949841	-0.111426	-4.050914	0.144092	-0.078397	0.059468	-0.570906	0.287105	0.363424	0.257773	-0.747981	-0.380249	-0.479050
5345	9.060060	-0.262340	-4.065678	0.143870	-0.098192	0.052157	-0.567485	0.290443	0.365805	0.259525	-0.748655	-0.381353	-0.476164
5346	8.953811	-0.275800	-4.090772	0.126017	-0.102647	0.034669	-0.567101	0.292947	0.366092	0.260914	-0.749309	-0.382512	-0.473439
5347	8.914010	-0.429409	-4.186881	0.119608	-0.143299	0.037437	-0.563276	0.296466	0.367514	0.261816	-0.750410	-0.383826	-0.470123
5348	8.812823	-0.357979	-4.216441	0.103827	-0.155951	0.064942	-0.560941	0.299469	0.371403	0.262741	-0.751894	-0.384591	-0.466597
5349	8.923459	-0.468166	-4.194732	0.049501	-0.149606	0.085019	-0.557662	0.302709	0.372951	0.262984	-0.753768	-0.384550	-0.463460
5350	8.817708	-0.399586	-4.190331	0.027280	-0.106394	0.071131	-0.554905	0.304354	0.375787	0.263192	-0.755222	-0.384241	-0.461225
5351	8.821485	-0.514851	-4.275745	0.005534	-0.080816	0.075615	-0.551621	0.307302	0.377593	0.263214	-0.756606	-0.383561	-0.459507
5352	8.777978	-0.470404	-4.312467	0.006490	-0.115906	0.046307	-0.548854	0.308500	0.380954	0.262804	-0.758057	-0.383481	-0.457412
5353	8.834302	-0.599878	-4.450651	-0.017353	-0.130433	0.044435	-0.547451	0.308468	0.384115	0.261814	-0.759768	-0.383315	-0.455275
5354	8.939561	-0.579807	-4.555881	-0.045464	-0.182518	0.024300	-0.542076	0.310467	0.387500	0.259900	-0.761914	-0.383441	-0.452672
5355	8.870961	-0.533441	-4.722057	-0.083097	-0.246729	-0.008716	-0.540778	0.309079	0.392650	0.256529	-0.764593	-0.384078	-0.449527
5356	8.837502	-0.421498	-4.734566	-0.081446	-0.327864	-0.006738	-0.535739	0.308036	0.401100	0.252655	-0.767953	-0.385079	-0.445116
5357	8.278229	-0.416985	-4.776413	-0.074559	-0.286283	-0.027101	-0.529307	0.306108	0.410035	0.248925	-0.770748	-0.386250	-0.441355
5358	8.417938	-0.369151	-4.800644	-0.091347	-0.243102	-0.008814	-0.524693	0.303845	0.414824	0.245510	-0.773336	-0.386736	-0.438306
5359	8.456285	-0.471493	-4.783425	-0.076761	-0.141336	0.013066	-0.522860	0.304354	0.421189	0.243210	-0.775140	-0.386528	-0.436580
5360	8.364963	-0.320053	-4.817662	-0.041205	-0.034938	0.033156	-0.519364	0.302326	0.424347	0.242539	-0.775968	-0.385771	-0.436152
5361	8.451338	-0.398074	-4.831060	-0.018980	0.016297	0.037711	-0.517983	0.302679	0.425322	0.242569	-0.776298	-0.384914	-0.436306
5362	8.485129	-0.466703	-4.794132	-0.001952	0.051119	0.055120	-0.519126	0.304359	0.422812	0.243367	-0.776347	-0.383749	-0.436800
5363	8.566775	-0.535092	-4.800045	-0.017867	0.053666	0.075278	-0.518698	0.304007	0.424167	0.244040	-0.776629	-0.382128	-0.437345
5364	8.493994	-0.528824	-4.867315	-0.038899	0.053492	0.110088	-0.518884	0.306758	0.422404	0.244760	-0.777252	-0.379771	-0.437888
5365	8.542167	-0.495001	-4.883386	-0.060719	0.051399	0.115570	-0.518357	0.308454	0.421950	0.245104	-0.778060	-0.377152	-0.438523
5366	8.518045	-0.460639	-4.901579	-0.051666	0.062690	0.110982	-0.517824	0.309458	0.421316	0.245702	-0.778659	-0.374622	-0.439295
5367	8.524831	-0.547707	-4.921719	-0.057240	0.071267	0.106355	-0.518937	0.310446	0.421525	0.246165	-0.779195	-0.372072	-0.440251
5368	8.571618	-0.510781	-4.807313	-0.035436	0.082630	0.099977	-0.517189	0.313402	0.420722	0.247063	-0.779444	-0.369752	-0.441260
5369	8.600476	-0.496261	-4.820372	-0.004846	0.099451	0.078914	-0.518320	0.314363	0.418582	0.248306	-0.779257	-0.367947	-0.442399
5370	8.649340	-0.575824	-4.699557	-0.001398	0.128632	0.067864	-0.519460	0.315897	0.416201	0.249788	-0.778684	-0.366195	-0.444026
5371	8.649327	-0.680664	-4.656772	-0.018203	0.124836	0.054975	-0.520876	0.316915	0.412963	0.250799	-0.778149	-0.364510	-0.445775
5372	8.678307	-0.702935	-4.638682	-0.061846	0.106768	0.066851	-0.520465	0.316276	0.411539	0.251169	-0.778053	-0.362342	-0.447500
5373	8.751337	-0.797431	-4.501964	-0.060694	0.096268	0.042100	-0.522694	0.317220	0.410099	0.251202	-0.777880	-0.360611	-0.449178
5374	8.650294	-0.750637	-4.502711	-0.113765	0.059362	0.045711	-0.523210	0.314558	0.410218	0.250232	-0.778303	-0.358542	-0.450639
5375	8.718969	-0.706906	-4.364930	-0.112051	0.066995	0.041141	-0.522259	0.315143	0.409416	0.249252	-0.778629	-0.356501	-0.452236
5376	8.829412	-0.677756	-4.426826	-0.090561	0.064312	0.023781	-0.524404	0.310668	0.409853	0.248477	-0.778725	-0.354954	-0.453712
5377	8.767139	-0.595044	-4.414299	-0.039323	0.071513	0.023870	-0.526217	0.311986	0.409260	0.248510	-0.778511	-0.353811	-0.454952
5378	8.781796	-0.668656	-4.357370	-0.013989	0.053567	0.014765	-0.524730	0.313042	0.407240	0.248775	-0.778251	-0.353162	-0.455756
5379	8.825847	-0.757950	-4.231609	-0.002768	0.032622	0.025830	-0.525828	0.313032	0.407802	0.249130	-0.778214	-0.352508	-0.456131
5380	8.825161	-0.654328	-4.363728	-0.054261	0.010207	0.018438	-0.526376	0.312893	0.407936	0.248495	-0.778575	-0.351648	-0.456524
5381	8.776277	-0.643009	-4.458422	-0.048697	-0.018677	0.023988	-0.524587	0.313013	0.407789	0.247761	-0.779217	-0.350856	-0.456438
5382	8.737804	-0.623361	-4.456855	-0.044867	-0.026496	0.031344	-0.524713	0.313076	0.409451	0.247134	-0.779953	-0.350068	-0.456127
5383	8.747189	-0.664444	-4.471963	-0.031911	-0.028700	0.036873	-0.522222	0.312720	0.410234	0.246711	-0.780689	-0.349275	-0.455703
5384	8.708500	-0.676118	-4.485083	-0.026186	-0.032030	0.046054	-0.522102	0.314509	0.410895	0.246471	-0.781482	-0.348456	-0.455100
5385	8.727323	-0.753502	-4.510439	-0.029955	-0.032661	0.041450	-0.521120	0.314269	0.412666	0.246097	-0.782273	-0.347626	-0.454578
5386	8.698314	-0.745811	-4.526209	-0.024331	-0.027431	0.046035	-0.520018	0.314772	0.413514	0.245915	-0.783014	-0.346798	-0.454033
5387	8.659156	-0.824946	-4.571144	-0.053747	-0.039964	0.041387	-0.518923	0.316101	0.414690	0.245121	-0.783985	-0.345785	-0.453559
5388	8.668280	-0.848504	-4.627181	-0.066094	-0.042797	0.058797	-0.516290	0.315464	0.415455	0.244301	-0.785149	-0.344464	-0.452994
5389	8.574656	-0.816728	-4.596910	-0.056043	-0.007646	0.055076	-0.515444	0.315599	0.418217	0.243822	-0.785930	-0.343053	-0.452968
5390	8.740828	-0.834855	-4.598411	-0.036752	0.011609	0.056034	-0.515454	0.316438	0.418268	0.243809	-0.786435	-0.341771	-0.453068
5391	8.670983	-0.878298	-4.576764	-0.034703	-0.008346	0.066141	-0.514895	0.315604	0.417936	0.243768	-0.787189	-0.340377	-0.452828
5392	8.653716	-0.921372	-4.610208	-0.016793	-0.011210	0.051488	-0.512698	0.316917	0.419100	0.243875	-0.787767	-0.339464	-0.452452
5393	8.716485	-0.878142	-4.612272	-0.021288	-0.003754	0.019373	-0.515074	0.319874	0.419579	0.243660	-0.788095	-0.338903	-0.452418
5394	8.667500	-0.852015	-4.726186	0.001428	-0.018277	0.014842	-0.512869	0.319322	0.418696	0.243689	-0.788387	-0.338791	-0.451976
5395	8.634009	-0.827810	-4.705457	-0.020166	-0.004025	-0.007247	-0.512442	0.318717	0.419483	0.243249	-0.788533	-0.338661	-0.452055
5396	8.580285	-0.901773	-4.766717	-0.051175	-0.009681	-0.003654	-0.511759	0.319133	0.419364	0.242337	-0.788880	-0.338319	-0.452197
5397	8.658436	-0.838318	-4.658140	-0.045040	0.001779	0.020227	-0.512572	0.318413	0.420018	0.241795	-0.789281	-0.337501	-0.452397
5398	8.610106	-0.818215	-4.685181	-0.071418	-0.013316	0.027533	-0.510756	0.317208	0.421171	0.240817	-0.789969	-0.336495	-0.452467
5399	8.590549	-0.876113	-4.696902	-0.079144	-0.004950	0.010973	-0.511817	0.315162	0.423265	0.239609	-0.790533	-0.335545	-0.452830
5400	8.634008	-0.918038	-4.667406	-0.112680	0.001865	0.021911	-0.510436	0.315128	0.423526	0.238038	-0.791231	-0.334196	-0.453436
5401	8.641666	-0.833489	-4.647822	-0.130825	0.009878	0.027385	-0.510940	0.312260	0.425012	0.236264	-0.792009	-0.332441	-0.454295
5402	8.596073	-0.726186	-4.669567	-0.127545	0.000498	0.014568	-0.512011	0.310013	0.425438	0.234384	-0.792729	-0.331083	-0.455005
5403	8.721776	-0.747316	-4.606788	-0.138451	0.009646	0.016393	-0.510046	0.308354	0.427251	0.232386	-0.793459	-0.329429	-0.455957
5404	8.644493	-0.629392	-4.680406	-0.111037	0.011454	0.015526	-0.510840	0.306876	0.429101	0.230842	-0.794000	-0.328145	-0.456724
5405	8.678430	-0.688518	-4.628933	-0.081283	0.012577	-0.035802	-0.513290	0.304649	0.429540	0.229291	-0.794086	-0.327825	-0.457584
5406	8.619759	-0.745152	-4.714045	-0.108773	-0.000180	-0.036778	-0.512413	0.301228	0.430428	0.227233	-0.794369	-0.327451	-0.458387
5407	8.600920	-0.784796	-4.641152	-0.165592	0.000195	-0.040569	-0.514144	0.297653	0.432435	0.224220	-0.794913	-0.326485	-0.459616
5408	8.716593	-0.722257	-4.664388	-0.167731	0.026418	0.014475	-0.514375	0.294668	0.433359	0.221876	-0.795530	-0.324648	-0.460984
5409	8.639278	-0.579892	-4.752336	-0.205134	0.014919	0.054798	-0.514474	0.292500	0.434747	0.219207	-0.796715	-0.321724	-0.462263
5410	8.645150	-0.528118	-4.638718	-0.196213	0.007954	0.047499	-0.515225	0.288819	0.438671	0.216583	-0.797823	-0.319161	-0.463365
5411	8.724345	-0.474485	-4.701701	-0.222015	0.012171	0.040126	-0.516275	0.284114	0.437703	0.213481	-0.798982	-0.316316	-0.464756
5412	8.668815	-0.469012	-4.718909	-0.210926	-0.001087	0.045662	-0.514722	0.283094	0.440940	0.210554	-0.800188	-0.313694	-0.465793
5413	8.669805	-0.363444	-4.636151	-0.207389	-0.021250	0.043887	-0.513832	0.278822	0.442052	0.207499	-0.801588	-0.311056	-0.466524
5414	8.559192	-0.353281	-4.612630	-0.154901	-0.016438	0.021938	-0.515980	0.276698	0.446085	0.205135	-0.802538	-0.309374	-0.467055
5415	8.718384	-0.286437	-4.618146	-0.096067	0.001288	0.031246	-0.515673	0.274564	0.446642	0.203879	-0.803170	-0.307880	-0.467505
5416	8.680309	-0.316257	-4.544470	-0.098370	-0.030991	0.016601	-0.515084	0.272779	0.448598	0.202277	-0.803985	-0.306861	-0.467471
5417	8.640992	-0.246357	-4.672949	-0.044877	-0.042306	0.034156	-0.514931	0.272038	0.449380	0.201598	-0.804826	-0.305975	-0.466898
5418	8.732435	-0.232182	-4.693180	-0.004518	-0.030600	0.036991	-0.513137	0.271998	0.449637	0.201695	-0.805380	-0.305499	-0.466211
5419	8.525426	-0.299329	-4.639995	0.069659	-0.001176	0.002166	-0.512465	0.273000	0.449002	0.202807	-0.805175	-0.306032	-0.465732
5420	8.722152	-0.421196	-4.696442	0.091808	-0.030283	0.011453	-0.514403	0.273208	0.448204	0.204215	-0.805180	-0.306859	-0.464563
5421	8.505103	-0.424167	-4.722155	0.119376	-0.020496	0.015112	-0.511976	0.277512	0.448306	0.206129	-0.805025	-0.307722	-0.463414
5422	8.572054	-0.526176	-4.744642	0.155838	-0.003581	0.007812	-0.511186	0.279017	0.445905	0.208699	-0.804484	-0.309093	-0.462289
5423	8.631354	-0.516978	-4.558437	0.194708	0.004523	0.024412	-0.512740	0.281596	0.445249	0.212065	-0.803824	-0.310394	-0.461032
5424	8.566814	-0.574178	-4.778568	0.174681	0.015529	0.026160	-0.511434	0.286415	0.443736	0.215218	-0.803123	-0.311553	-0.460010
5425	8.574055	-0.603515	-4.764540	0.172671	0.001132	0.020671	-0.512469	0.290084	0.440656	0.218169	-0.802545	-0.312719	-0.458837
5426	8.593259	-0.623037	-4.765386	0.167185	0.019673	0.018796	-0.512951	0.292958	0.436417	0.221178	-0.801757	-0.313942	-0.457937
5427	8.600322	-0.632554	-4.782616	0.183486	0.029270	0.011471	-0.510804	0.295861	0.433675	0.224386	-0.800796	-0.315225	-0.457176
5428	8.590291	-0.734221	-4.790148	0.181778	0.032738	0.015113	-0.510188	0.300304	0.431455	0.227653	-0.799794	-0.316541	-0.456405
5429	8.532199	-0.904045	-4.752860	0.141367	0.038801	0.007644	-0.510383	0.303234	0.428874	0.230209	-0.798896	-0.317449	-0.456065
5430	8.575911	-0.909831	-4.706234	0.130927	0.059842	0.025952	-0.511958	0.306718	0.426893	0.232945	-0.797920	-0.318027	-0.455980
5431	8.561028	-0.904104	-4.763597	0.127164	0.056391	0.022276	-0.514481	0.307779	0.423115	0.235519	-0.797010	-0.318485	-0.455931
5432	8.662612	-0.934775	-4.699978	0.101573	0.047164	0.024095	-0.512744	0.310927	0.421220	0.237690	-0.796263	-0.318884	-0.455831
5433	8.590508	-0.866285	-4.706496	0.086862	0.069563	0.019438	-0.512926	0.312879	0.418579	0.239676	-0.795398	-0.318953	-0.456253
5434	8.654063	-0.907347	-4.571490	0.096037	0.089843	0.018517	-0.515441	0.314413	0.416625	0.241973	-0.794246	-0.319177	-0.456890
5435	8.755072	-0.976026	-4.566055	0.079814	0.086603	0.027678	-0.516314	0.315469	0.412418	0.244031	-0.793302	-0.318965	-0.457583
5436	8.678467	-0.947079	-4.514704	0.072719	0.063855	0.038701	-0.517469	0.318001	0.409684	0.245988	-0.792612	-0.318801	-0.457845
5437	8.664104	-1.010543	-4.475943	0.087143	0.072636	0.029526	-0.519987	0.319942	0.408031	0.248088	-0.791763	-0.318691	-0.458257
5438	8.678521	-1.054474	-4.462279	0.058564	0.058199	0.057017	-0.518652	0.321472	0.404936	0.249946	-0.791309	-0.318124	-0.458426
5439	8.649597	-0.993281	-4.489777	0.062018	0.038259	0.051553	-0.520063	0.322983	0.403108	0.251628	-0.791035	-0.317604	-0.458339
5440	8.750430	-1.103112	-4.489433	0.056309	0.059202	0.040502	-0.520117	0.326671	0.402229	0.253314	-0.790466	-0.317286	-0.458612
5441	8.738896	-1.040518	-4.449955	0.078544	0.058477	0.051566	-0.519868	0.327345	0.399783	0.255382	-0.789918	-0.316814	-0.458735
5442	8.727223	-1.109368	-4.372691	0.099704	0.049100	0.022249	-0.519377	0.330025	0.396352	0.257512	-0.789105	-0.317218	-0.458666
5443	8.727134	-1.153107	-4.365728	0.120166	0.044594	0.035135	-0.521465	0.331474	0.396046	0.259996	-0.788357	-0.317456	-0.458385
5444	8.745825	-1.264401	-4.393716	0.145666	0.048533	0.029658	-0.521554	0.336406	0.392620	0.262913	-0.787346	-0.318165	-0.457968
5445	8.833678	-1.281604	-4.242560	0.143675	0.026664	0.026040	-0.521602	0.337990	0.388851	0.265570	-0.786567	-0.318849	-0.457296
5446	8.756385	-1.290470	-4.263877	0.118525	-0.034304	0.015058	-0.522452	0.339173	0.387827	0.267397	-0.786349	-0.319977	-0.455815
5447	8.755736	-1.316161	-4.336467	0.104900	-0.027976	0.017767	-0.522757	0.340908	0.386831	0.269019	-0.786214	-0.320724	-0.454569
5448	8.674239	-1.265101	-4.304108	0.141956	0.013428	0.031528	-0.522681	0.344640	0.384987	0.271674	-0.785526	-0.321558	-0.453589
5449	8.746146	-1.347877	-4.316996	0.189437	0.046882	0.024229	-0.521781	0.348254	0.382438	0.275157	-0.784280	-0.322561	-0.452933
5450	8.726574	-1.483783	-4.297831	0.158289	0.042473	0.022313	-0.523072	0.350641	0.379834	0.278153	-0.783171	-0.323501	-0.452350
5451	8.726612	-1.539937	-4.269219	0.143404	0.038455	0.013107	-0.523683	0.353984	0.377559	0.280758	-0.782166	-0.324299	-0.451908
5452	8.779706	-1.564856	-4.247218	0.125334	0.031527	0.022266	-0.525388	0.355865	0.373961	0.283187	-0.781309	-0.325040	-0.451342
5453	8.750315	-1.722323	-4.242316	0.068845	0.037695	0.029454	-0.523077	0.357188	0.371949	0.284775	-0.780829	-0.324906	-0.451271
5454	8.808654	-1.579755	-4.236323	0.041755	0.033233	0.044127	-0.525048	0.359926	0.371030	0.286098	-0.780572	-0.324530	-0.451150
5455	8.757972	-1.581685	-4.246515	-0.006028	0.027356	0.036690	-0.524222	0.359787	0.370738	0.286515	-0.780657	-0.323665	-0.451358
5456	8.755809	-1.586975	-4.212660	-0.022495	0.009800	0.038521	-0.524237	0.361045	0.370815	0.286626	-0.780946	-0.322920	-0.451323
5457	8.777513	-1.567656	-4.218175	-0.029652	0.016865	0.044009	-0.523683	0.360891	0.370938	0.286672	-0.781308	-0.321787	-0.451476
5458	8.775258	-1.577664	-4.194007	-0.012496	0.004358	0.036720	-0.521493	0.362117	0.370993	0.286883	-0.781578	-0.321183	-0.451303
5459	8.717016	-1.635049	-4.223598	0.004287	0.013081	0.012859	-0.523132	0.361016	0.371079	0.287154	-0.781580	-0.320865	-0.451356
5460	8.721801	-1.644778	-4.223840	0.004356	0.020338	0.014682	-0.522471	0.362990	0.370641	0.287537	-0.781464	-0.320675	-0.451447
5461	8.788869	-1.683588	-4.257994	0.006181	0.014825	0.014702	-0.523141	0.361195	0.370262	0.287866	-0.781452	-0.320335	-0.451500
5462	8.799376	-1.787600	-4.102097	-0.038033	0.028593	0.001737	-0.521631	0.361732	0.370280	0.287509	-0.781432	-0.319894	-0.452074
5463	8.717415	-1.650378	-4.165755	-0.045099	0.057630	0.009020	-0.523430	0.362058	0.369903	0.287265	-0.781289	-0.318930	-0.453156
5464	8.813515	-1.684725	-4.186476	-0.049502	0.064702	0.014521	-0.522871	0.360705	0.368710	0.287084	-0.781081	-0.317990	-0.454287
5465	8.787045	-1.733367	-4.161654	-0.082077	0.054941	-0.005727	-0.524248	0.360459	0.368432	0.286114	-0.781078	-0.316934	-0.455642
5466	8.833811	-1.691527	-4.052045	-0.072389	0.061998	0.014488	-0.525616	0.360679	0.370115	0.285553	-0.781024	-0.315793	-0.456877
5467	8.897769	-1.606483	-3.918648	-0.061167	0.032663	0.027435	-0.525624	0.360339	0.368438	0.285078	-0.781304	-0.314533	-0.457562
5468	8.756311	-1.587856	-4.147482	-0.077851	0.038775	0.018182	-0.524647	0.359733	0.369082	0.284318	-0.781512	-0.313417	-0.458445
5469	8.815428	-1.527123	-4.006818	-0.059443	0.013426	0.025627	-0.525309	0.358545	0.370672	0.283730	-0.781944	-0.312310	-0.458828
5470	8.842520	-1.511271	-3.937696	-0.061557	0.018688	0.014614	-0.524588	0.356791	0.371939	0.283041	-0.782235	-0.311472	-0.459327
5471	8.757001	-1.403725	-4.136649	-0.000363	0.014817	0.045930	-0.523089	0.357907	0.371579	0.283565	-0.782443	-0.310582	-0.459252
5472	8.964851	-1.489245	-4.016988	0.021341	0.007961	0.036843	-0.523805	0.359894	0.371293	0.284334	-0.782484	-0.310258	-0.458926
5473	8.817394	-1.536119	-4.060078	0.035910	-0.021567	0.036877	-0.523653	0.359287	0.372221	0.285113	-0.782759	-0.310052	-0.458111
5474	8.762079	-1.533462	-4.048333	0.085212	-0.031688	0.034225	-0.522319	0.361736	0.370425	0.286600	-0.782788	-0.310561	-0.456788
5475	8.713699	-1.562044	-4.061200	0.089955	-0.049464	0.007637	-0.521253	0.364922	0.370886	0.287778	-0.782824	-0.311467	-0.455367
5476	8.803974	-1.723845	-4.157395	0.085999	-0.063503	-0.003369	-0.519740	0.365692	0.371885	0.288738	-0.782894	-0.312761	-0.453749
5477	8.761253	-1.612491	-4.121264	0.108119	-0.012133	-0.001562	-0.519916	0.367218	0.369357	0.290345	-0.782422	-0.313757	-0.452848
5478	8.794925	-1.627259	-4.122619	0.155831	0.002245	0.002183	-0.519390	0.368654	0.368473	0.292853	-0.781519	-0.315208	-0.451785
5479	8.746706	-1.736599	-4.080476	0.155351	-0.000361	-0.016193	-0.520246	0.369878	0.366622	0.295135	-0.780560	-0.316788	-0.450851
5480	8.716487	-1.877986	-4.188938	0.161662	-0.027886	-0.018005	-0.518915	0.372473	0.364697	0.297356	-0.779749	-0.318783	-0.449387
5481	8.736145	-1.873916	-4.141348	0.150586	-0.023725	-0.056565	-0.518692	0.375112	0.362233	0.299050	-0.778758	-0.321081	-0.448344
5482	8.709055	-1.838560	-4.231871	0.129216	-0.012943	-0.035523	-0.519830	0.377151	0.360987	0.300715	-0.777867	-0.322992	-0.447403
5483	8.707826	-1.665025	-4.153417	0.096093	-0.017128	-0.041055	-0.519411	0.376726	0.360958	0.301731	-0.777236	-0.324517	-0.446711
5484	8.731630	-1.698832	-4.176262	0.074631	-0.025567	-0.021816	-0.520685	0.377589	0.357985	0.302583	-0.776869	-0.325798	-0.445841
5485	8.748533	-1.747791	-4.150649	0.067259	-0.010596	-0.025528	-0.521249	0.378576	0.358050	0.303324	-0.776452	-0.326783	-0.445341
5486	8.729419	-1.757689	-4.125850	0.078387	-0.009121	-0.020008	-0.522067	0.377369	0.357156	0.304342	-0.775933	-0.327944	-0.444698
5487	8.721936	-1.784017	-4.147476	0.058487	-0.026233	-0.009933	-0.520707	0.378107	0.355945	0.304979	-0.775809	-0.328704	-0.443916
5488	8.726698	-1.840041	-4.131115	0.060619	-0.015792	0.000140	-0.521681	0.378954	0.356144	0.305869	-0.775577	-0.329457	-0.443151
5489	8.682781	-1.794876	-4.220944	0.035378	-0.020271	0.014774	-0.520847	0.378382	0.356102	0.306401	-0.775705	-0.329591	-0.442459
5490	8.755145	-1.785782	-4.213931	0.057344	-0.016640	0.014829	-0.519769	0.380583	0.356640	0.307353	-0.775603	-0.330072	-0.441619
5491	8.789155	-1.806019	-4.169452	0.020802	-0.014797	0.016595	-0.519912	0.380099	0.355093	0.307706	-0.775784	-0.330017	-0.441096
5492	8.664046	-1.763982	-4.164500	0.040834	-0.001720	0.012005	-0.520057	0.381440	0.356419	0.308479	-0.775628	-0.330311	-0.440609
5493	8.736127	-1.856814	-4.150896	0.052198	0.001124	0.025787	-0.519257	0.383145	0.355687	0.309501	-0.775536	-0.330293	-0.440068
5494	8.706969	-1.887882	-4.169327	0.034152	-0.016052	0.036778	-0.518579	0.383720	0.355164	0.310297	-0.775706	-0.330241	-0.439246
5495	8.716894	-1.890891	-4.131080	0.010204	-0.021180	0.031237	-0.516796	0.384133	0.354758	0.310566	-0.776106	-0.329906	-0.438600
5496	8.693530	-1.899312	-4.033665	0.011796	0.001550	0.020189	-0.518314	0.384555	0.355212	0.310987	-0.776149	-0.329808	-0.438300
5497	8.716450	-1.877921	-4.193766	-0.016912	0.011504	0.040308	-0.518210	0.387349	0.355382	0.311130	-0.776488	-0.328892	-0.438285
5498	8.716358	-1.899709	-4.196319	-0.015841	-0.020116	0.014664	-0.517784	0.386231	0.355171	0.310943	-0.776847	-0.328795	-0.437855
5499	8.711658	-1.892567	-4.184022	-0.022901	-0.013277	0.023816	-0.513633	0.385039	0.355336	0.310681	-0.777333	-0.328238	-0.437597
5500	8.706834	-1.877605	-4.210204	-0.015776	-0.012969	0.018357	-0.514602	0.385655	0.356311	0.310554	-0.777667	-0.328004	-0.437268
5501	8.697297	-1.921607	-4.178740	-0.021319	-0.016532	0.016508	-0.515016	0.385661	0.356315	0.310227	-0.778124	-0.327595	-0.436995
5502	8.697399	-1.902276	-4.173788	-0.010402	-0.020138	0.014703	-0.514613	0.387013	0.357223	0.310123	-0.778449	-0.327543	-0.436528
5503	8.696916	-1.867289	-4.250819	-0.010353	-0.020239	0.016542	-0.511723	0.387910	0.358079	0.309938	-0.778870	-0.327253	-0.436126
5504	8.644137	-1.916084	-4.200865	-0.003626	-0.005969	-0.007343	-0.511720	0.388023	0.358639	0.309827	-0.778894	-0.327493	-0.435981
5505	8.718725	-2.018859	-4.170516	-0.021475	0.011635	0.007276	-0.511295	0.387305	0.358867	0.309597	-0.779045	-0.327053	-0.436205
5506	8.663456	-1.940683	-4.184844	-0.021279	0.035236	0.012744	-0.511429	0.387673	0.359995	0.309645	-0.778958	-0.326552	-0.436701
5507	8.740664	-1.929230	-4.175581	-0.030095	0.032672	0.025596	-0.510046	0.387233	0.359956	0.309579	-0.779097	-0.325620	-0.437197
5508	8.696997	-1.955223	-4.203097	-0.024934	0.016733	0.014606	-0.510876	0.387652	0.360265	0.309470	-0.779202	-0.325180	-0.437413
5509	8.685127	-1.948132	-4.183288	-0.004684	0.008977	0.020163	-0.510460	0.387892	0.360967	0.309596	-0.779355	-0.324703	-0.437407
5510	8.663408	-1.994251	-4.168287	-0.002887	0.012757	0.018313	-0.509637	0.387387	0.359547	0.309837	-0.779383	-0.324422	-0.437394
5511	8.682400	-1.998769	-4.202835	0.013367	-0.005315	0.011953	-0.508556	0.389189	0.359647	0.310082	-0.779495	-0.324318	-0.437098
5512	8.706732	-1.970094	-4.184238	0.022687	-0.018490	-0.014607	-0.509393	0.389647	0.359130	0.310245	-0.779413	-0.324994	-0.436626
5513	8.721328	-2.016776	-4.146450	0.026812	-0.043409	-0.029244	-0.510236	0.390658	0.358786	0.310093	-0.779505	-0.325886	-0.435905
5514	8.720432	-2.105438	-4.224271	0.026454	-0.038848	-0.043950	-0.508834	0.389466	0.359804	0.309913	-0.779394	-0.327154	-0.435281
5515	8.529973	-2.397188	-4.426733	-0.066288	-0.037493	-0.093780	-0.511700	0.387777	0.360833	0.307793	-0.779590	-0.328199	-0.435647
5516	8.621478	-2.505053	-4.387390	-0.150390	0.038588	-0.099567	-0.512729	0.382427	0.361621	0.304869	-0.779527	-0.328299	-0.437735
5517	8.586519	-1.511218	-4.345796	-0.092293	0.070586	-0.114027	-0.514748	0.378921	0.362254	0.302869	-0.778800	-0.328762	-0.440064
5518	8.662979	-1.266106	-4.221482	0.019911	0.052163	-0.088025	-0.517604	0.375621	0.361803	0.302769	-0.777658	-0.330062	-0.441179
5519	8.815895	-1.308177	-4.058431	0.153772	0.033527	-0.074856	-0.518307	0.375837	0.360442	0.304673	-0.776009	-0.332312	-0.441082
5520	8.868676	-1.359373	-4.065568	0.208830	0.000608	-0.065517	-0.518895	0.376450	0.356618	0.307368	-0.774299	-0.335250	-0.439992
5521	8.689692	-1.549543	-4.074605	0.251433	0.021561	-0.049022	-0.521457	0.379815	0.351600	0.310912	-0.772299	-0.338025	-0.438894
5522	8.717898	-1.758238	-4.077020	0.264703	0.018704	-0.032504	-0.522907	0.383110	0.347671	0.314901	-0.770241	-0.340875	-0.437458
5523	8.644608	-1.887643	-4.152400	0.250281	0.018303	-0.025231	-0.522964	0.385387	0.344082	0.318598	-0.768398	-0.343275	-0.436145
5524	8.659200	-1.980651	-4.095594	0.232438	0.039576	-0.010629	-0.523860	0.388920	0.340854	0.322392	-0.766487	-0.345325	-0.435100
5525	8.684385	-1.909575	-3.984987	0.262323	0.075109	0.009580	-0.523682	0.393123	0.335032	0.326955	-0.764272	-0.346912	-0.434327
5526	8.806270	-1.903835	-4.115081	0.243949	0.060579	0.007756	-0.525400	0.394298	0.328629	0.331236	-0.762174	-0.348667	-0.433364
5527	8.741227	-2.030199	-4.060345	0.209861	0.039001	0.000349	-0.524919	0.398337	0.326109	0.334649	-0.760520	-0.350161	-0.432443
5528	8.775416	-2.036118	-3.998875	0.188729	0.042965	-0.003360	-0.526216	0.400372	0.322103	0.337843	-0.758846	-0.351685	-0.431663
5529	8.782412	-2.133307	-3.987695	0.163438	0.032149	0.009440	-0.526419	0.403610	0.318988	0.340570	-0.757607	-0.352675	-0.430886
5530	8.780066	-2.204124	-3.949431	0.103014	0.031511	0.007477	-0.525768	0.405643	0.317311	0.342473	-0.756674	-0.353368	-0.430452
5531	8.750732	-2.271461	-3.975337	0.070379	0.049472	0.016541	-0.528440	0.407419	0.313301	0.343974	-0.755966	-0.353323	-0.430534
5532	8.767812	-2.245131	-3.958899	0.038771	0.054394	-0.002789	-0.527906	0.407383	0.310946	0.344994	-0.755185	-0.353489	-0.430953
5533	8.833649	-2.290862	-3.838499	-0.004351	0.050883	0.027424	-0.528464	0.407951	0.310986	0.345474	-0.755056	-0.352623	-0.431504
5534	8.930439	-2.292276	-3.784169	-0.050131	0.038143	0.027377	-0.528750	0.408274	0.310180	0.345268	-0.755263	-0.351630	-0.432117
5535	8.877813	-2.126738	-3.805272	-0.023259	0.068934	0.003539	-0.529315	0.408881	0.309394	0.345386	-0.754935	-0.350835	-0.433238
5536	9.084761	-2.230185	-3.794364	-0.037472	0.057907	0.020074	-0.529836	0.406892	0.310106	0.345419	-0.754853	-0.349874	-0.434132
5537	8.962408	-2.083910	-3.788836	-0.080735	-0.012540	-0.016603	-0.529271	0.405765	0.310032	0.343924	-0.755483	-0.349447	-0.434567
5538	8.622283	-2.090533	-3.838950	-0.131613	-0.022301	-0.036952	-0.529522	0.405497	0.312780	0.341499	-0.756323	-0.349119	-0.435281
5539	8.647385	-2.111979	-3.699964	-0.144554	0.035004	0.021663	-0.530860	0.403720	0.315169	0.339700	-0.757235	-0.347229	-0.436613
5540	8.718666	-2.135132	-3.818695	-0.150701	0.060215	0.062910	-0.531387	0.402024	0.315623	0.338424	-0.758169	-0.344653	-0.438021
5541	8.830663	-2.045294	-3.706382	-0.150474	0.043001	0.073992	-0.529164	0.402152	0.318096	0.337043	-0.759397	-0.341856	-0.439150
5542	8.821345	-1.860448	-3.743467	-0.120188	0.042642	0.078667	-0.528881	0.401588	0.318059	0.336249	-0.760365	-0.339435	-0.439961
5543	8.933603	-1.908310	-3.849402	-0.072177	-0.010277	0.099963	-0.527369	0.402758	0.319497	0.335909	-0.761695	-0.337288	-0.439571
5544	8.960836	-1.878074	-3.768117	-0.028635	-0.000329	0.085364	-0.525721	0.404333	0.321235	0.336261	-0.762471	-0.335839	-0.439066
5545	8.891435	-2.252188	-3.859727	-0.078445	-0.086185	0.076148	-0.524072	0.405767	0.322965	0.335100	-0.764340	-0.334508	-0.437718
5546	8.620624	-2.346126	-3.944395	-0.127871	-0.035989	0.069470	-0.521846	0.405875	0.325850	0.333567	-0.765967	-0.332696	-0.437424
5547	8.755714	-2.322994	-3.932391	-0.164019	-0.049836	0.087807	-0.519194	0.406951	0.331830	0.331440	-0.768156	-0.330183	-0.437108
5548	8.707334	-2.385715	-3.930990	-0.156451	-0.031891	0.095113	-0.517228	0.405671	0.334495	0.329687	-0.770107	-0.327652	-0.436905
5549	8.620536	-2.209409	-4.013533	-0.167794	-0.014422	0.080389	-0.515395	0.405146	0.339003	0.327663	-0.771943	-0.324975	-0.437188
5550	8.702607	-2.234647	-3.982957	-0.131975	0.040952	0.045518	-0.514433	0.405932	0.339871	0.326332	-0.772746	-0.322959	-0.438256
5551	8.789261	-2.274138	-3.976795	-0.102371	0.033674	0.058446	-0.513837	0.403067	0.340933	0.325437	-0.773576	-0.320870	-0.438992
5552	8.745588	-2.234279	-4.032860	-0.103675	0.009755	0.011680	-0.513137	0.402731	0.341873	0.324029	-0.774252	-0.319803	-0.439619
5553	8.717213	-2.244766	-3.959420	-0.076882	-0.006467	-0.011187	-0.513139	0.404303	0.344179	0.322658	-0.774817	-0.319273	-0.440017
5554	8.746231	-2.232964	-3.950768	-0.047258	-0.002709	0.001720	-0.512973	0.402577	0.345038	0.321961	-0.775166	-0.318945	-0.440150
5555	8.736996	-2.118983	-3.947265	-0.043386	-0.023401	-0.022079	-0.514193	0.401436	0.345809	0.320906	-0.775591	-0.318988	-0.440142
5556	8.731379	-2.195588	-4.017587	-0.053902	-0.016751	-0.040478	-0.514140	0.398527	0.347978	0.319635	-0.775842	-0.319328	-0.440378
5557	8.794576	-2.226267	-3.933213	-0.041282	-0.051551	-0.044057	-0.513313	0.398775	0.348400	0.318243	-0.776356	-0.319908	-0.440058
5558	8.669298	-2.088827	-3.990421	-0.063670	-0.032975	-0.061571	-0.514089	0.395764	0.350019	0.316545	-0.776661	-0.320621	-0.440226
5559	8.722295	-2.142839	-3.968605	-0.057683	-0.040574	-0.042274	-0.515172	0.395142	0.351648	0.314986	-0.777188	-0.320957	-0.440170
5560	8.652479	-1.986366	-4.027762	-0.054848	-0.016761	-0.040463	-0.514439	0.392928	0.353716	0.313706	-0.777430	-0.321303	-0.440404
5561	8.746243	-1.942786	-4.072038	-0.039166	-0.041157	-0.033026	-0.517158	0.390538	0.354700	0.312507	-0.777902	-0.321661	-0.440162
5562	8.702514	-1.902830	-4.135345	-0.056085	-0.036392	-0.050506	-0.514890	0.387803	0.358379	0.310979	-0.778265	-0.322252	-0.440169
5563	8.738747	-1.961776	-4.098445	-0.052202	-0.036890	-0.042240	-0.514880	0.387098	0.358473	0.309519	-0.778717	-0.322611	-0.440135
5564	8.639834	-1.863301	-4.156892	-0.024474	0.001246	-0.034913	-0.515813	0.385887	0.360618	0.308885	-0.778634	-0.323044	-0.440411
5565	8.692534	-1.882653	-4.187968	0.017976	0.008657	-0.021989	-0.514844	0.385067	0.359868	0.308984	-0.778382	-0.323424	-0.440507
