# Supplementary material for: Identification of Haptic Based Guiding Using Hard Reins
Source: PLoS One. 2015 Jul 22;10(7):e0132020. doi: 10.1371/journal.pone.0132020 (PMC4511788; doi:10.1371/journal.pone.0132020)
Supplement: S8 File — (ZIP) [file pone.0132020.s008.zip › Exp2_MotionData1/Subject1/path1/T2/gh2.txt]

// Start Time: 0
// Sample rate: 25.0Hz
// Scenario: 4.9
// Firmware Version: 2.6.1
Counter	Acc_X	Acc_Y	Acc_Z	Gyr_X	Gyr_Y	Gyr_Z	Mag_X	Mag_Y	Mag_Z	Quat_w	Quat_x	Quat_y	Quat_z
4932	-0.548350	0.950408	-9.717214	-0.008905	0.014704	-0.003374	0.241188	0.273218	0.625926	0.050218	0.981603	0.183289	-0.018426
4933	-0.514789	0.991436	-9.699521	-0.001817	0.009209	-0.012559	0.241714	0.273342	0.625404	0.050204	0.981539	0.183640	-0.018361
4934	-0.504980	0.955283	-9.723942	0.008647	-0.007209	-0.005095	0.241312	0.274709	0.626314	0.050016	0.981372	0.184555	-0.018627
4935	-0.437757	1.013048	-9.756110	-0.014238	0.007421	0.002150	0.241317	0.274430	0.625537	0.050261	0.981349	0.184622	-0.018531
4936	-0.514712	0.974553	-9.711760	-0.037894	0.020184	0.005700	0.241064	0.272401	0.625279	0.050887	0.981203	0.185268	-0.018083
4937	-0.514575	0.945689	-9.709763	-0.042200	-0.021862	0.005745	0.241196	0.271458	0.625796	0.051793	0.981153	0.185245	-0.018452
4938	-0.495281	0.940637	-9.791269	-0.014178	-0.009042	0.000331	0.241846	0.271324	0.626697	0.052060	0.980998	0.185970	-0.018669
4939	-0.524175	0.935997	-9.724391	-0.017633	-0.005406	-0.002462	0.241195	0.270788	0.626443	0.052416	0.980948	0.186115	-0.018814
4940	-0.504676	0.892876	-9.681605	-0.017715	0.000107	0.009529	0.242109	0.271589	0.626436	0.052723	0.980825	0.186677	-0.018827
4941	-0.572200	0.897568	-9.677369	-0.021067	0.003707	-0.007109	0.242113	0.270507	0.626436	0.053105	0.980758	0.186923	-0.018786
4942	-0.514384	0.904730	-9.727139	-0.012336	-0.005406	-0.005202	0.241067	0.271052	0.625667	0.053321	0.980584	0.187757	-0.018943
4943	-0.514461	0.916391	-9.834996	-0.000142	0.004668	-0.005155	0.241334	0.269966	0.625535	0.053282	0.980548	0.187957	-0.018958
4944	-0.553202	0.949816	-9.887699	-0.007297	0.020220	0.004011	0.240280	0.271601	0.625544	0.053308	0.980410	0.188703	-0.018618
4945	-0.558026	0.954996	-9.777250	-0.009741	0.020171	-0.010769	0.241063	0.272001	0.625797	0.053395	0.980347	0.189032	-0.018300
4946	-0.572391	0.935883	-9.729644	-0.008843	0.016512	-0.009837	0.241470	0.269820	0.624627	0.053458	0.980155	0.190034	-0.018041
4947	-0.533955	0.964849	-9.724078	-0.010648	0.016528	-0.005231	0.240670	0.270930	0.626577	0.053576	0.980111	0.190250	-0.017787
4948	-0.563088	1.008114	-9.718942	-0.007153	0.014695	-0.007060	0.240674	0.270116	0.626317	0.053615	0.979917	0.191259	-0.017564
4949	-0.534119	0.998434	-9.752414	0.004228	0.003749	-0.006060	0.240145	0.270939	0.626840	0.053491	0.979881	0.191471	-0.017620
4950	-0.495588	1.008218	-9.727912	0.011318	0.004654	-0.014331	0.241187	0.271744	0.627350	0.053204	0.979675	0.192597	-0.017673
4951	-0.495429	0.974534	-9.728383	-0.021136	0.016518	-0.007129	0.240142	0.272019	0.626582	0.053528	0.979612	0.192852	-0.017379
4952	-0.483372	0.974608	-9.713867	-0.026444	0.009220	0.000239	0.239621	0.271616	0.626327	0.053968	0.979428	0.193685	-0.017183
4953	-0.505109	0.981667	-9.747577	-0.008903	0.009225	-0.005210	0.239613	0.272303	0.627363	0.054079	0.979383	0.193891	-0.017075
4954	-0.495383	0.964910	-9.728518	-0.006343	0.003767	0.004041	0.239095	0.271089	0.627108	0.054147	0.979237	0.194605	-0.017061
4955	-0.505004	0.960063	-9.733477	-0.005301	0.000069	-0.012560	0.239481	0.272844	0.627235	0.054218	0.979165	0.194943	-0.017154
4956	-0.500273	0.979337	-9.728361	-0.000085	0.007392	-0.010700	0.239230	0.269602	0.627365	0.054143	0.978977	0.195907	-0.017111
4957	-0.514643	0.960125	-9.709561	-0.005470	0.011075	0.004033	0.238972	0.270134	0.626202	0.054177	0.978973	0.195932	-0.016969
4958	-0.514549	0.940927	-9.695427	0.005107	0.008330	-0.001446	0.239884	0.270536	0.626842	0.054001	0.978821	0.196743	-0.016916
4959	-0.534084	0.988613	-9.810162	0.001516	0.009250	0.000379	0.239363	0.270537	0.626328	0.053902	0.978809	0.196833	-0.016843
4960	-0.504992	0.957673	-9.728709	-0.000201	0.022041	0.000352	0.238305	0.272181	0.627244	0.053777	0.978652	0.197678	-0.016496
4961	-0.514799	0.993866	-9.692286	-0.014321	0.007432	0.013221	0.238698	0.271908	0.627370	0.053999	0.978673	0.197521	-0.016382
4962	-0.495685	1.027351	-9.761251	-0.009900	0.003769	0.004943	0.238308	0.271100	0.627373	0.054136	0.978529	0.198199	-0.016353
4963	-0.512490	1.012930	-9.747208	0.013791	0.001951	0.000451	0.238178	0.270160	0.627892	0.053827	0.978529	0.198276	-0.016470
4964	-0.495412	0.969607	-9.762058	-0.005390	0.001919	-0.005180	0.238441	0.270156	0.627760	0.053879	0.978352	0.199127	-0.016507
4965	-0.521723	0.926295	-9.748508	-0.017682	0.009226	0.000284	0.237518	0.270715	0.628545	0.054154	0.978320	0.199224	-0.016358
4966	-0.475975	0.941037	-9.685463	-0.024708	0.015627	0.003931	0.235158	0.270479	0.629341	0.054534	0.978146	0.200000	-0.016035
4967	-0.451822	0.934082	-9.622924	0.001713	0.018362	-0.009782	0.236869	0.270443	0.627643	0.054385	0.978097	0.200298	-0.015793
4968	-0.444676	0.950823	-9.656229	-0.000006	0.012868	-0.014397	0.236205	0.271543	0.628685	0.054284	0.977897	0.201312	-0.015649
4969	-0.456554	0.912172	-9.695289	0.010510	0.007397	-0.014334	0.236736	0.270851	0.627774	0.054000	0.977836	0.201684	-0.015660
4970	-0.418006	0.917045	-9.699661	0.026332	0.004662	-0.020708	0.235417	0.272361	0.628433	0.053415	0.977642	0.202764	-0.015792
4971	-0.476155	0.976963	-9.732970	0.005210	0.003736	-0.014358	0.237246	0.274095	0.628030	0.053247	0.977573	0.203135	-0.015850
4972	-0.548565	0.993511	-9.776622	-0.014157	0.007382	-0.007082	0.236204	0.273424	0.627391	0.053446	0.977391	0.203968	-0.015750
4973	-0.529272	0.993681	-9.738032	-0.024526	0.000031	-0.018198	0.236729	0.272341	0.627904	0.053876	0.977273	0.204417	-0.015767
4974	-0.510077	1.010348	-9.800031	0.006918	0.000083	-0.014346	0.235681	0.273159	0.627395	0.053691	0.977077	0.205389	-0.015903
4975	-0.514651	0.962597	-9.690323	0.008581	0.007424	0.000418	0.236202	0.273159	0.627909	0.053450	0.977073	0.205472	-0.015891
4976	-0.495478	0.984093	-9.747454	-0.015996	-0.005377	0.005851	0.235156	0.272765	0.627917	0.053742	0.976933	0.206050	-0.016018
4977	-0.466480	0.969715	-9.747384	-0.015891	-0.007224	-0.003373	0.235026	0.272763	0.627659	0.054038	0.976883	0.206199	-0.016194
4978	-0.490627	0.979405	-9.713867	0.003264	-0.009922	0.007802	0.236339	0.272340	0.627389	0.053974	0.976774	0.206704	-0.016488
4979	-0.514538	0.935901	-9.757909	0.001604	-0.006293	-0.001440	0.236203	0.272889	0.628038	0.053923	0.976751	0.206810	-0.016716
4980	-0.509660	0.923881	-9.758032	-0.012401	0.000090	-0.001520	0.235288	0.273701	0.627010	0.054121	0.976580	0.207562	-0.016757
4981	-0.533711	0.911786	-9.763227	-0.012449	0.011063	0.002154	0.236990	0.273415	0.627385	0.054269	0.976562	0.207620	-0.016585
4982	-0.540853	0.892507	-9.768365	-0.014187	0.007405	0.002152	0.236204	0.273693	0.627261	0.054473	0.976404	0.208317	-0.016471
4983	-0.514626	0.955198	-9.743237	0.005044	0.009256	0.002244	0.235153	0.273307	0.628047	0.054282	0.976406	0.208365	-0.016408
4984	-0.476164	0.979402	-9.723334	-0.028126	0.007373	-0.007150	0.236468	0.271671	0.628294	0.054755	0.976199	0.209220	-0.016248
4985	-0.577350	0.962109	-9.796535	-0.019400	0.005545	-0.007105	0.236728	0.272076	0.628422	0.055053	0.976134	0.209453	-0.016167
4986	-0.553377	0.988443	-9.848751	0.036585	0.007442	-0.006824	0.235156	0.272631	0.628046	0.054264	0.975978	0.210377	-0.016270
4987	-0.529031	0.940569	-9.791585	0.042578	0.011150	0.011661	0.234889	0.273851	0.628049	0.053333	0.976060	0.210229	-0.016322
4988	-0.476077	0.965327	-9.617911	-0.029992	0.007406	0.009452	0.236068	0.274241	0.627781	0.053849	0.975894	0.210881	-0.016128
4989	-0.466466	0.969978	-9.670566	-0.049326	0.009232	0.014890	0.236723	0.273159	0.628552	0.054722	0.975890	0.210698	-0.015824
4990	-0.464060	0.969892	-9.696950	-0.005574	0.004715	0.016041	0.236729	0.272475	0.627775	0.054773	0.975799	0.211109	-0.015783
4991	-0.456960	0.998853	-9.674873	0.015558	-0.007174	0.004168	0.234768	0.271550	0.627790	0.054445	0.975815	0.211097	-0.016080
4992	-0.512585	1.032096	-9.770945	-0.012675	0.000146	0.019700	0.235425	0.271539	0.627396	0.054654	0.975738	0.211396	-0.016097
4993	-0.637520	0.940284	-9.811805	-0.023112	0.000106	0.015033	0.235682	0.271680	0.628301	0.055055	0.975761	0.211190	-0.016082
4994	-0.615797	0.935582	-9.792464	-0.026593	-0.005380	0.015025	0.235686	0.270330	0.628559	0.055560	0.975625	0.211681	-0.016145
4995	-0.515010	1.037059	-9.725288	-0.033668	0.007428	0.018659	0.235161	0.271413	0.628046	0.056136	0.975653	0.211414	-0.015943
4996	-0.510024	1.003492	-9.694507	-0.012515	0.001938	0.007701	0.236733	0.270050	0.628810	0.056333	0.975501	0.212062	-0.015929
4997	-0.509730	0.943523	-9.642535	0.004231	0.009244	0.000394	0.234901	0.270472	0.628307	0.056154	0.975495	0.212142	-0.015872
4998	-0.533927	0.960127	-9.697739	0.012931	0.011087	0.002280	0.235817	0.269657	0.629076	0.055812	0.975363	0.212841	-0.015798
4999	-0.533806	0.930968	-9.782163	0.013814	0.007433	0.000446	0.234899	0.270609	0.628566	0.055449	0.975368	0.212914	-0.015819
5000	-0.509797	0.952736	-9.762429	0.011996	0.001969	0.007829	0.234499	0.271703	0.629217	0.055168	0.975237	0.213577	-0.015908
5001	-0.563068	1.000634	-9.795861	-0.019655	0.020227	0.015019	0.232938	0.269954	0.628452	0.055407	0.975271	0.213389	-0.015522
5002	-0.550893	0.979341	-9.697628	-0.009921	0.018390	0.009534	0.234774	0.269793	0.627919	0.055483	0.975135	0.214016	-0.015197
5003	-0.504950	0.950603	-9.685599	0.013787	0.008359	0.005981	0.234373	0.271291	0.628441	0.055116	0.975164	0.213980	-0.015198
5004	-0.495583	1.008317	-9.699105	0.027653	0.018454	0.015263	0.232801	0.270906	0.628842	0.054461	0.975087	0.214509	-0.015026
5005	-0.456803	0.965136	-9.684946	0.008498	0.014765	0.008714	0.232670	0.270774	0.628972	0.054171	0.975123	0.214428	-0.014874
5006	-0.485783	0.974603	-9.713889	-0.009857	0.014731	0.004006	0.233844	0.271307	0.629481	0.054258	0.974971	0.215113	-0.014630
5007	-0.485968	1.010430	-9.790203	-0.000376	0.000155	0.016073	0.233844	0.271308	0.629610	0.054208	0.975025	0.214875	-0.014716
5008	-0.529486	1.036824	-9.785439	0.001501	0.007422	0.000379	0.233319	0.271719	0.629485	0.054104	0.974859	0.215654	-0.014665
5009	-0.534032	0.979104	-9.776689	-0.016035	0.001022	0.007686	0.233849	0.270625	0.628963	0.054356	0.974861	0.215585	-0.014678
5010	-0.533838	0.940838	-9.710011	0.004954	-0.005339	0.015186	0.234361	0.271852	0.630513	0.054245	0.974751	0.216096	-0.014873
5011	-0.581988	0.923644	-9.785115	0.047158	-0.009918	-0.005820	0.233595	0.270882	0.627281	0.053306	0.974759	0.216258	-0.015392
5012	-0.502460	0.933766	-9.685813	0.033075	-0.008985	0.006107	0.233321	0.273191	0.627932	0.052662	0.974629	0.216968	-0.015789
5013	-0.524102	0.921643	-9.700587	-0.009782	0.007403	0.000327	0.233976	0.273184	0.627927	0.052759	0.974608	0.217045	-0.015718
5014	-0.552809	0.873375	-9.727937	-0.012442	0.016545	0.003992	0.232926	0.274542	0.627288	0.052891	0.974423	0.217865	-0.015421
5015	-0.533704	0.911917	-9.724817	0.020816	0.025717	0.001377	0.232663	0.272937	0.628844	0.052309	0.974444	0.217930	-0.015129
5016	-0.543358	0.911701	-9.782521	0.008541	0.003779	0.004118	0.231871	0.273227	0.629886	0.052086	0.974285	0.218692	-0.015174
5017	-0.529095	0.955087	-9.767377	-0.024690	0.009214	-0.001598	0.233970	0.274270	0.628316	0.052463	0.974240	0.218810	-0.015010
5018	-0.514387	0.904689	-9.739141	-0.042318	0.009236	0.014927	0.232261	0.273631	0.630142	0.053213	0.974050	0.219497	-0.014708
5019	-0.505163	0.993763	-9.728205	0.001543	0.011991	0.000375	0.232794	0.272129	0.629360	0.053068	0.974043	0.219572	-0.014603
5020	-0.490439	0.941025	-9.680798	0.012162	0.009242	-0.006025	0.232530	0.272807	0.629233	0.052748	0.973839	0.220550	-0.014567
5021	-0.447189	0.969853	-9.718397	-0.008909	0.004670	-0.001509	0.230169	0.271901	0.630676	0.052839	0.973810	0.220657	-0.014558
5022	-0.473642	0.955306	-9.735651	-0.023954	0.004693	0.015026	0.231481	0.273359	0.629112	0.053249	0.973654	0.221255	-0.014428
5023	-0.514700	0.969527	-9.774241	-0.037962	0.007410	0.012181	0.231093	0.270936	0.629891	0.053899	0.973655	0.221106	-0.014222
5024	-0.509603	0.911851	-9.758200	-0.022970	0.000097	0.005810	0.232139	0.270392	0.630789	0.054306	0.973467	0.221835	-0.014197
5025	-0.476175	0.979205	-9.780948	-0.022942	0.001914	-0.001577	0.231751	0.270117	0.629886	0.054682	0.973422	0.221943	-0.014179
5026	-0.524086	0.916716	-9.734262	-0.033472	0.016528	0.003885	0.230694	0.270686	0.631449	0.055222	0.973193	0.222838	-0.013782
5027	-0.490169	0.880596	-9.763258	-0.078930	0.010077	-0.000023	0.229919	0.267987	0.631324	0.056644	0.973094	0.222938	-0.013356
5028	-0.483377	0.974509	-9.742674	-0.140196	0.014567	-0.005883	0.231231	0.266625	0.631831	0.059266	0.972695	0.224043	-0.012529
5029	-0.529624	1.065663	-9.794637	-0.168219	0.009037	-0.011559	0.229676	0.261507	0.632359	0.062425	0.972428	0.224386	-0.011736
5030	-0.525815	1.271947	-9.978944	-0.205280	0.014525	-0.000688	0.228120	0.255853	0.633405	0.066311	0.971923	0.225513	-0.010594
5031	-0.506323	1.239172	-9.724773	-0.331293	0.025356	0.006040	0.229465	0.246906	0.633131	0.072572	0.971484	0.225559	-0.008722
5032	-0.565672	1.554255	-9.716107	-0.515221	0.032442	-0.002304	0.228453	0.235298	0.634688	0.082387	0.970412	0.226889	-0.005806
5033	-0.435080	1.470539	-9.648850	-0.695439	0.028601	-0.003202	0.227849	0.219359	0.636499	0.095689	0.969152	0.227120	-0.002226
5034	-0.412465	1.783102	-9.721070	-0.776238	0.015754	0.005624	0.227135	0.198010	0.638308	0.110599	0.967312	0.228193	0.001610
5035	-0.447970	2.153522	-9.725808	-0.825217	-0.009945	-0.016753	0.228005	0.175543	0.638291	0.126535	0.965273	0.228498	0.005021
5036	-0.548584	2.520846	-9.894428	-1.088933	-0.030338	-0.018077	0.228120	0.144160	0.638794	0.147603	0.961940	0.229775	0.009403
5037	-0.461505	2.976347	-9.714395	-1.363079	-0.070831	-0.013886	0.230359	0.109343	0.636429	0.174037	0.957507	0.229546	0.014130
5038	-0.474024	3.582486	-9.749219	-1.678434	-0.065712	-0.026596	0.231051	0.071270	0.631484	0.206288	0.950611	0.230986	0.020713
5039	-0.518322	4.324390	-8.759845	-2.103948	-0.068056	-0.021413	0.232863	0.017330	0.623934	0.246360	0.941027	0.230086	0.028902
5040	-0.560554	5.122711	-8.158532	-2.454534	-0.077552	0.002620	0.234244	-0.048603	0.607056	0.292495	0.927766	0.228471	0.038712
5041	-0.720345	5.792628	-7.749753	-2.794680	-0.089770	0.032251	0.236512	-0.128173	0.580323	0.344206	0.910206	0.224871	0.049806
5042	-0.706080	6.882477	-7.059809	-3.117177	-0.115727	0.037980	0.236978	-0.205639	0.545575	0.400619	0.887345	0.219814	0.061685
5043	-0.647900	7.872159	-6.138016	-3.075745	-0.144862	0.080631	0.240724	-0.273079	0.502388	0.454934	0.861576	0.213047	0.073029
5044	-0.640391	8.356044	-5.351014	-2.814339	-0.156416	0.117011	0.242664	-0.337466	0.451316	0.503093	0.835410	0.205144	0.083085
5045	-0.840149	8.840626	-4.239475	-2.662842	-0.191058	0.127016	0.242745	-0.391307	0.397545	0.547456	0.808259	0.196400	0.091853
5046	-0.754832	9.185193	-3.432096	-2.760956	-0.205773	0.148668	0.239104	-0.446327	0.329815	0.591691	0.777856	0.186316	0.100642
5047	-0.769744	9.318224	-2.513398	-2.897262	-0.215120	0.151666	0.238160	-0.489190	0.263365	0.636271	0.743255	0.175275	0.109584
5048	-0.663920	9.423793	-1.253094	-2.872275	-0.218837	0.146245	0.241481	-0.520038	0.199088	0.678261	0.706576	0.163733	0.117914
5049	-0.694716	9.355361	-0.140533	-2.878613	-0.233606	0.125921	0.238798	-0.542935	0.125019	0.718301	0.667304	0.151721	0.125420
5050	-0.427842	9.546689	0.776812	-2.753886	-0.226229	0.108074	0.237132	-0.557993	0.051335	0.754298	0.627743	0.139867	0.131947
5051	-0.176365	9.419950	1.559928	-2.492815	-0.174761	0.118552	0.230361	-0.565749	-0.028522	0.784866	0.590123	0.128958	0.138239
5052	-0.255646	8.904371	2.802591	-2.367820	-0.161934	0.121018	0.225697	-0.563892	-0.091684	0.811968	0.553166	0.118244	0.143994
5053	-0.238764	8.425858	3.571383	-2.438983	-0.129198	0.110470	0.228038	-0.552586	-0.148941	0.838010	0.513498	0.107708	0.149857
5054	-0.217661	8.067069	4.171462	-2.310924	-0.097085	0.123078	0.222921	-0.538521	-0.209375	0.860649	0.474891	0.097735	0.155596
5055	-0.167359	7.676742	5.381084	-2.462701	-0.067152	0.133345	0.220249	-0.516072	-0.267363	0.882750	0.432352	0.087463	0.161789
5056	-0.204165	7.332601	6.076846	-2.679297	-0.049187	0.126689	0.210377	-0.483612	-0.333578	0.904288	0.384959	0.076658	0.167909
5057	-0.149247	6.969849	6.905227	-2.682600	-0.027239	0.156181	0.207256	-0.443323	-0.393886	0.923185	0.336186	0.065769	0.174306
5058	-0.044424	6.225013	7.133403	-2.808589	-0.036408	0.203586	0.207757	-0.402047	-0.446064	0.939919	0.284362	0.053782	0.181102
5059	0.071449	5.228932	8.459966	-3.011701	0.014496	0.219128	0.204418	-0.346275	-0.500665	0.954540	0.227418	0.041720	0.188130
5060	0.142012	4.087497	8.816687	-3.120477	0.039960	0.229666	0.201538	-0.278833	-0.551120	0.965957	0.167653	0.029561	0.194797
5061	0.315467	2.618142	9.606649	-3.201673	0.036174	0.234867	0.194903	-0.194524	-0.596616	0.973777	0.105456	0.016831	0.200885
5062	0.209845	0.510033	10.209817	-2.860054	-0.003904	0.178608	0.192953	-0.117461	-0.630885	0.977509	0.049847	0.004793	0.204861
5063	0.211474	-0.346714	10.135406	-2.203503	-0.016339	0.042638	0.196222	-0.054520	-0.650956	0.978588	0.006611	-0.004765	0.205666
5064	0.400297	-1.025105	10.046039	-1.270514	-0.022939	-0.085482	0.195583	-0.007151	-0.663363	0.978810	-0.018048	-0.010516	0.203705
5065	0.369716	-0.689443	9.723999	-0.335543	-0.049418	-0.125019	0.196043	0.013782	-0.666465	0.979153	-0.024638	-0.013103	0.201198
5066	0.614990	-0.546114	9.985147	0.205259	-0.012215	-0.109417	0.192467	0.019541	-0.662807	0.979701	-0.020441	-0.012664	0.199019
5067	0.633313	-0.341493	10.009791	0.115257	-0.008494	-0.047132	0.192491	0.011975	-0.661775	0.979919	-0.018355	-0.012628	0.198146
5068	0.811020	-0.210003	9.662828	-0.029976	0.002526	0.014877	0.193823	0.010574	-0.665154	0.979865	-0.018857	-0.012786	0.198356
5069	0.502121	-0.145911	9.588831	0.279716	-0.000584	0.112417	0.194362	0.005702	-0.664642	0.979493	-0.013577	-0.011907	0.200666
5070	0.554921	-0.087379	9.789382	0.524239	0.014454	0.173617	0.194398	-0.008066	-0.661540	0.978899	-0.003308	-0.009565	0.204092
5071	0.428824	0.076672	9.994544	0.301331	0.029853	0.226900	0.191155	-0.022594	-0.656859	0.977958	0.002285	-0.008004	0.208635
5072	0.123977	0.297785	10.095741	-0.038832	-0.004345	0.254779	0.189365	-0.028790	-0.656190	0.976897	0.001603	-0.008354	0.213539
5073	0.363158	0.187411	10.043616	-0.313879	-0.015503	0.282951	0.189386	-0.030041	-0.659429	0.975648	-0.004620	-0.010264	0.219053
5074	0.355897	0.192102	10.012408	-0.401087	0.004415	0.245563	0.188315	-0.020983	-0.661489	0.974510	-0.012415	-0.012003	0.223680
5075	0.042749	0.138594	10.025538	-0.132948	-0.019170	0.219261	0.186211	-0.016646	-0.663154	0.973465	-0.015042	-0.013160	0.227963
5076	0.052371	0.138220	9.910401	0.077649	-0.010853	0.161251	0.183188	-0.012831	-0.663905	0.972765	-0.013422	-0.013059	0.231035
5077	-0.073438	0.234312	9.941780	-0.033843	0.013517	0.096036	0.183591	-0.015138	-0.664169	0.972306	-0.014192	-0.013136	0.232909
5078	-0.133263	0.124665	9.572414	-0.212262	0.022416	0.071131	0.184125	-0.016641	-0.664951	0.971928	-0.018340	-0.013759	0.234158
5079	0.159697	-0.147197	9.403304	-0.275613	0.060660	0.022787	0.183172	-0.009039	-0.663644	0.971719	-0.023982	-0.014047	0.234500
5080	0.375572	-0.410214	9.754498	-0.134259	0.079056	0.007802	0.185783	-0.003677	-0.665735	0.971657	-0.026862	-0.013227	0.234490
5081	0.618495	-0.783755	10.133198	0.131452	0.048255	0.000913	0.187076	0.000103	-0.665226	0.971726	-0.024520	-0.011879	0.234535
5082	0.410326	-1.110982	10.246689	0.207973	0.028151	-0.013428	0.187880	-0.005717	-0.664458	0.971912	-0.020505	-0.010453	0.234215
5083	0.371696	-1.122630	9.677257	0.048936	0.038853	-0.064081	0.189073	-0.012207	-0.662527	0.972227	-0.019744	-0.009728	0.233001
5084	0.313394	-1.026278	9.745277	-0.011869	0.056917	-0.117952	0.192218	-0.012513	-0.662553	0.972798	-0.020115	-0.008814	0.230610
5085	0.214424	-1.007928	9.540572	0.044335	0.047769	-0.145343	0.193785	-0.011715	-0.662176	0.973475	-0.019504	-0.007989	0.227820
5086	0.249995	-0.887966	9.422564	0.082779	0.089845	-0.154445	0.196005	-0.010115	-0.662064	0.974238	-0.018176	-0.006014	0.224709
5087	0.042692	-0.887941	9.550254	0.100965	0.119118	-0.135950	0.200586	-0.011502	-0.660287	0.974877	-0.016811	-0.003548	0.222082
5088	-0.039265	-0.887926	9.602299	0.097576	0.109022	-0.145184	0.204517	-0.013697	-0.658895	0.975573	-0.015282	-0.001129	0.219142
5089	0.123988	-0.737931	9.749953	0.024059	0.109865	-0.147406	0.209616	-0.014006	-0.656993	0.976208	-0.015401	0.000810	0.216287
5090	-0.115118	-0.623526	10.277427	-0.063381	0.064020	-0.140416	0.212751	-0.012142	-0.656499	0.976808	-0.016818	0.001651	0.213449
5091	-0.354465	-0.503192	9.724776	-0.066395	0.020193	-0.125606	0.214565	-0.008364	-0.655476	0.977306	-0.018326	0.001469	0.211031
5092	-0.280447	-0.364537	9.422554	-0.021292	0.031301	-0.103246	0.217963	-0.005701	-0.656020	0.977750	-0.018778	0.001860	0.208922
5093	-0.144183	-0.092465	10.106970	-0.056567	0.018545	-0.062813	0.218880	-0.004771	-0.656675	0.977982	-0.020065	0.001729	0.207716
5094	-0.211590	-0.117022	10.000376	-0.082130	-0.008857	-0.044442	0.220445	-0.001954	-0.657463	0.978151	-0.021538	0.001103	0.206775
5095	-0.143519	-0.231929	10.129025	-0.044492	-0.028886	-0.029448	0.220176	-0.000593	-0.656942	0.978248	-0.022363	0.000123	0.206229
5096	-0.273557	-0.271411	9.916018	-0.013083	-0.062652	-0.021854	0.219394	0.000079	-0.658231	0.978350	-0.022263	-0.001260	0.205751
5097	-0.227333	0.131397	9.485215	-0.034648	-0.078116	-0.001648	0.216919	-0.001667	-0.659766	0.978337	-0.022659	-0.003125	0.205751
5098	-0.043349	-0.021526	9.686425	-0.069048	-0.069806	0.042476	0.216262	0.000092	-0.660537	0.978143	-0.023627	-0.004850	0.206532
5099	-0.148626	-0.190159	9.683078	-0.089195	-0.072562	0.052534	0.215478	0.001573	-0.662085	0.977874	-0.025086	-0.006789	0.207573
5100	-0.191505	-0.295839	9.760410	-0.048980	-0.019507	0.059118	0.215082	0.002255	-0.662081	0.977620	-0.025872	-0.007438	0.208651
5101	-0.038629	0.008013	9.878921	0.038244	0.021771	0.074252	0.213385	0.001189	-0.662327	0.977336	-0.025202	-0.006968	0.210071
5102	-0.004154	-0.143356	9.917927	0.113233	0.057586	0.109655	0.215498	-0.003436	-0.662346	0.976955	-0.023147	-0.005405	0.212118
5103	0.174192	-0.115159	10.320863	0.134308	0.053974	0.118997	0.217611	-0.008061	-0.662365	0.976518	-0.020708	-0.003874	0.214404
5104	0.102675	-0.288766	10.250547	0.179924	0.002843	0.122082	0.218149	-0.014273	-0.660559	0.976081	-0.017116	-0.003089	0.216711
5105	-0.067689	-0.473165	9.895905	0.130034	-0.000881	0.117227	0.215815	-0.021814	-0.659508	0.975618	-0.014521	-0.002649	0.218979
5106	-0.148482	-0.224130	9.598587	-0.086101	0.017084	0.081023	0.216874	-0.025071	-0.659258	0.975254	-0.016181	-0.002761	0.220479
5107	-0.041408	0.074439	9.606174	-0.187731	0.073623	0.067490	0.219087	-0.021039	-0.659533	0.974900	-0.020093	-0.002265	0.221722
5108	-0.024743	0.122922	9.703028	-0.172122	0.082813	0.082318	0.219865	-0.017674	-0.660445	0.974483	-0.023720	-0.001472	0.223198
5109	0.013109	0.271891	9.623855	-0.072487	0.071984	0.088372	0.222469	-0.014180	-0.659946	0.974065	-0.025331	-0.000476	0.224845
5110	0.195637	0.421704	9.706874	-0.045042	0.057557	0.144829	0.224305	-0.015012	-0.659832	0.973413	-0.026369	0.000425	0.227533
5111	0.094113	0.489745	9.963730	-0.187400	0.057525	0.205932	0.224434	-0.013936	-0.660350	0.972375	-0.030076	0.000674	0.231479
5112	-0.133818	-0.257021	9.821505	-0.420263	0.050935	0.243553	0.224679	-0.007860	-0.661386	0.970970	-0.038380	-0.000226	0.236101
5113	-0.427379	-1.395787	9.764387	-0.436483	0.049764	0.171532	0.223870	-0.000149	-0.662542	0.969800	-0.046909	-0.001309	0.239344
5114	-0.286669	-1.585840	9.686220	-0.234037	0.060705	0.065500	0.225944	0.007928	-0.664368	0.969284	-0.051639	-0.001281	0.240457
5115	-0.255181	-1.609196	9.873423	-0.026549	0.031471	-0.014618	0.228031	0.010609	-0.664513	0.969344	-0.052178	-0.000941	0.240103
5116	-0.109513	-1.304924	10.119095	0.108788	-0.016037	-0.069245	0.228034	0.011006	-0.665420	0.969817	-0.049889	-0.000891	0.238672
5117	-0.140445	-0.891990	9.879750	0.007259	-0.045450	-0.099265	0.228561	0.009920	-0.665165	0.970309	-0.049409	-0.001972	0.236759
5118	-0.147447	-0.453561	9.343331	-0.154348	-0.044640	-0.089025	0.228561	0.010860	-0.665942	0.970594	-0.052088	-0.003748	0.234988
5119	0.016299	-0.414816	9.321399	-0.210726	-0.012609	-0.057977	0.228281	0.017077	-0.666973	0.970653	-0.055956	-0.005175	0.233826
5120	-0.149688	-0.981426	9.763188	-0.140383	-0.001597	-0.044702	0.228527	0.021672	-0.667232	0.970729	-0.058568	-0.006004	0.232848
5121	-0.255431	-1.532672	10.441000	-0.066778	0.002872	-0.086774	0.229309	0.026775	-0.670345	0.971070	-0.059720	-0.006490	0.231117
5122	-0.290816	-1.709401	10.140535	0.068060	-0.007258	-0.180200	0.230088	0.028257	-0.670092	0.972008	-0.058241	-0.006621	0.227521
5123	-0.086514	-1.079435	9.911231	0.154102	-0.011850	-0.248071	0.231662	0.026758	-0.669328	0.973313	-0.055028	-0.006567	0.222690
5124	-0.309224	-0.877074	10.118430	0.127672	-0.025600	-0.235284	0.232972	0.024594	-0.667785	0.974512	-0.052298	-0.006847	0.218045
5125	-0.311092	-0.477287	10.239242	0.025627	-0.005529	-0.204475	0.234291	0.024293	-0.669350	0.975441	-0.051591	-0.007160	0.214015
5126	-0.158346	-0.165412	9.889773	0.024744	0.009296	-0.145442	0.235860	0.025355	-0.669621	0.976116	-0.051028	-0.007115	0.211054
5127	-0.116533	-0.343611	9.818051	0.125853	0.005891	-0.093231	0.237044	0.023720	-0.669372	0.976655	-0.048374	-0.006650	0.209189
5128	-0.084847	-0.423495	9.656396	0.192202	-0.023215	-0.072540	0.237713	0.019924	-0.669379	0.977170	-0.044415	-0.006460	0.207663
5129	0.030143	-0.271881	9.601985	0.079390	-0.012175	-0.004836	0.238773	0.016128	-0.668872	0.977280	-0.042567	-0.006453	0.207534
5130	-0.055909	-0.431131	9.517333	-0.009320	-0.004881	0.029779	0.239175	0.014224	-0.669394	0.977177	-0.042634	-0.006654	0.207997
5131	-0.035704	-0.623423	9.558033	-0.148628	0.029749	0.051179	0.238783	0.014765	-0.669909	0.976860	-0.045410	-0.006725	0.208895
5132	-0.121393	-0.854441	9.592401	-0.292361	0.022345	0.083694	0.240609	0.019327	-0.671735	0.976255	-0.051127	-0.007527	0.210371
5133	-0.240690	-1.119540	9.529959	-0.143539	0.020687	0.093688	0.241244	0.026073	-0.672902	0.975737	-0.053785	-0.007702	0.212097
5134	-0.356932	-1.001257	9.712967	0.100133	0.013526	0.059851	0.243349	0.023346	-0.672662	0.975635	-0.051799	-0.007037	0.213081
5135	-0.296040	-0.628662	9.584335	0.131464	0.002603	0.054475	0.243235	0.017673	-0.671756	0.975563	-0.049003	-0.006419	0.214089
5136	-0.156911	-0.473781	9.767839	0.017350	0.015362	0.085251	0.244167	0.014408	-0.672413	0.975247	-0.048642	-0.006053	0.215619
5137	-0.201372	-0.747293	10.015636	-0.105837	-0.019517	0.090227	0.244688	0.015216	-0.672287	0.974778	-0.050365	-0.006843	0.217311
5138	0.059989	-0.963815	9.866211	0.054578	-0.037604	0.079092	0.244830	0.013714	-0.673455	0.974520	-0.049049	-0.007349	0.218748
5139	0.404748	-0.962773	9.970263	0.180776	-0.041097	0.072366	0.244593	0.007759	-0.673844	0.974392	-0.045088	-0.007354	0.220165
5140	0.505915	-0.951097	9.808140	0.093201	-0.048478	0.071939	0.243954	0.002763	-0.673453	0.974181	-0.042969	-0.007914	0.221501
5141	0.578038	-0.899686	10.025575	-0.106942	-0.065210	0.048800	0.243315	0.000457	-0.674744	0.973878	-0.044505	-0.009729	0.222454
5142	0.332805	-1.039615	10.054930	-0.152508	-0.070753	0.060572	0.242525	0.003966	-0.676550	0.973479	-0.047072	-0.011824	0.223570
5143	0.072239	-1.002015	9.945004	0.037416	-0.088867	0.056014	0.243058	0.003674	-0.678109	0.973257	-0.045703	-0.013462	0.224722
5144	-0.544969	-0.970120	10.484595	0.074243	-0.110871	0.063586	0.241895	0.000700	-0.679137	0.973039	-0.043676	-0.015318	0.225948
5145	-0.777397	-0.766564	10.343654	0.117102	-0.110886	0.047174	0.240622	-0.005804	-0.681462	0.972912	-0.040668	-0.016974	0.226937
5146	-0.889533	-0.512403	10.156536	0.231474	-0.129015	0.056995	0.237637	-0.010930	-0.683253	0.972816	-0.035497	-0.018477	0.228094
5147	-0.686569	-0.616026	9.988945	0.303529	-0.170990	0.036213	0.235191	-0.021194	-0.684016	0.972810	-0.028586	-0.020386	0.228930
5148	0.145695	-0.240698	9.507483	0.392396	-0.187143	0.051474	0.231696	-0.031715	-0.684511	0.972720	-0.020015	-0.022289	0.230041
5149	0.335076	-0.516415	9.678216	0.397069	-0.168869	0.043183	0.227547	-0.044913	-0.682929	0.972595	-0.011290	-0.023721	0.231017
5150	0.730211	-0.462356	9.778680	0.284010	-0.132345	0.058254	0.225364	-0.055586	-0.683694	0.972336	-0.005080	-0.025059	0.232183
5151	0.695380	-0.220742	10.098603	0.476668	-0.115742	0.045344	0.221882	-0.069221	-0.684449	0.972088	0.004939	-0.025108	0.233215
5152	0.611720	0.129775	9.929906	0.302940	-0.081170	0.055467	0.222451	-0.083016	-0.683035	0.971764	0.011281	-0.025368	0.234314
5153	0.750585	0.360893	10.596969	0.182275	-0.116043	0.060434	0.221167	-0.090976	-0.682122	0.971388	0.015584	-0.026809	0.235467
5154	0.446652	0.885445	10.090192	0.566890	-0.132065	0.064221	0.217558	-0.105557	-0.682876	0.970796	0.027285	-0.026813	0.236837
5155	0.526483	0.817409	9.847536	0.512674	-0.149480	0.056599	0.216576	-0.124479	-0.681841	0.970124	0.038194	-0.027326	0.238022
5156	0.591675	0.803729	10.030388	0.279901	-0.141510	0.057255	0.211121	-0.138479	-0.680638	0.969550	0.044370	-0.028869	0.239102
5157	0.889950	0.928130	9.650844	0.117245	-0.117945	0.020412	0.209570	-0.144950	-0.679981	0.969284	0.047483	-0.030623	0.239365
5158	1.173988	0.504754	9.503530	0.243094	-0.123364	-0.025977	0.208291	-0.150905	-0.681527	0.969106	0.052904	-0.031913	0.238782
5159	1.194809	1.134661	7.957063	0.119212	-0.068674	-0.080228	0.206219	-0.156570	-0.682032	0.969315	0.055887	-0.032633	0.237149
5160	1.416072	1.261403	8.306571	0.044185	-0.012145	-0.104693	0.208861	-0.160405	-0.683739	0.969764	0.056973	-0.032627	0.235048
5161	0.806115	1.819505	9.345702	0.014351	-0.037896	-0.093792	0.213598	-0.161574	-0.687015	0.970157	0.057834	-0.033242	0.233122
5162	0.456193	2.413854	9.576414	-0.205348	-0.072762	-0.030293	0.213612	-0.160258	-0.690772	0.970490	0.054311	-0.035662	0.232222
5163	-0.007843	2.600568	8.163235	-0.227801	-0.068895	0.047099	0.213222	-0.156768	-0.694005	0.970459	0.050622	-0.038093	0.232800
5164	-0.669681	1.921673	9.827855	0.482027	-0.066497	0.058062	0.212346	-0.167047	-0.694521	0.969615	0.060343	-0.037282	0.234127
5165	-0.449491	2.274512	10.161321	0.297976	-0.114145	0.083032	0.209769	-0.185368	-0.689198	0.968769	0.067081	-0.038059	0.235667
5166	-0.020350	1.234637	9.757068	-0.468542	-0.109367	0.103209	0.202974	-0.182102	-0.694971	0.968786	0.058541	-0.042606	0.237089
5167	0.067923	1.442718	10.048863	-0.279857	-0.136475	0.146650	0.197470	-0.173975	-0.700364	0.968306	0.054110	-0.046539	0.239353
5168	0.519215	0.848163	10.402405	0.556981	-0.190224	0.204541	0.191334	-0.185229	-0.696045	0.966482	0.065717	-0.047859	0.243524
5169	1.132911	1.039215	9.630664	0.239097	-0.117151	0.265599	0.181030	-0.202123	-0.692084	0.964760	0.071099	-0.049089	0.248541
5170	1.363020	1.313423	9.478228	0.148063	-0.038449	0.325924	0.171877	-0.211455	-0.688388	0.962872	0.073931	-0.049638	0.254850
5171	2.134695	1.266830	9.475174	0.269908	0.002207	0.404034	0.163004	-0.227674	-0.682883	0.960387	0.079170	-0.048648	0.262721
5172	1.786621	1.455774	9.349751	0.073008	0.066073	0.460136	0.155948	-0.239046	-0.677909	0.957880	0.079882	-0.047800	0.271662
5173	1.676059	1.388478	9.434193	0.145168	0.110124	0.510267	0.148878	-0.244750	-0.674358	0.954935	0.082042	-0.045593	0.281584
5174	1.366631	1.557907	9.208038	-0.005811	0.157496	0.525101	0.144041	-0.252773	-0.670178	0.952082	0.080670	-0.043553	0.291781
5175	1.037838	1.754650	9.241335	-0.083475	0.190384	0.571702	0.136456	-0.258218	-0.668435	0.948989	0.077953	-0.041217	0.302729
5176	0.497051	1.935527	9.682909	0.029029	0.197814	0.612833	0.128864	-0.264994	-0.664491	0.945326	0.076906	-0.038314	0.314605
5177	0.202145	2.121811	10.155659	0.239686	0.168819	0.650834	0.118904	-0.274005	-0.656643	0.940920	0.080379	-0.034433	0.327145
5178	0.359387	2.022259	10.501395	0.347238	0.128814	0.688363	0.110259	-0.285729	-0.648030	0.935844	0.085699	-0.030911	0.340436
5179	0.702402	2.367775	10.029351	0.301204	0.108804	0.710313	0.096642	-0.297676	-0.640154	0.930475	0.090684	-0.027815	0.353862
5180	1.250119	1.752337	9.848198	0.227563	0.112579	0.756132	0.083261	-0.306351	-0.629687	0.924669	0.093804	-0.025545	0.368152
5181	1.724148	1.425486	9.675205	0.123628	0.100651	0.751969	0.066346	-0.312304	-0.621523	0.918869	0.095494	-0.024004	0.382079
5182	1.606365	0.843036	9.677940	0.159237	0.117949	0.720767	0.052574	-0.315339	-0.615714	0.913025	0.097279	-0.022057	0.395519
5183	1.427490	0.959452	10.054774	-0.204583	0.108297	0.694928	0.041151	-0.310724	-0.613678	0.907902	0.092857	-0.022933	0.408124
5184	1.545211	1.035877	9.821701	-0.095769	0.062669	0.661406	0.030130	-0.303178	-0.615658	0.902646	0.090413	-0.023863	0.420102
5185	1.150751	1.347417	9.692764	-0.013486	0.053508	0.635044	0.016482	-0.300960	-0.612180	0.897314	0.089869	-0.024077	0.431475
5186	0.692136	1.461585	9.574863	0.077775	0.058932	0.594868	0.006495	-0.298638	-0.607695	0.892022	0.090583	-0.023473	0.442200
5187	0.325270	1.536645	9.224426	0.261722	0.068153	0.558856	-0.002952	-0.301724	-0.602180	0.886607	0.094812	-0.020838	0.452222
5188	0.237067	1.834738	9.206180	0.107634	0.066112	0.543295	-0.011093	-0.301325	-0.598487	0.881481	0.096012	-0.019775	0.461933
5189	0.468709	1.797186	9.347041	0.001547	0.049645	0.573248	-0.020015	-0.299583	-0.596731	0.876198	0.095765	-0.019817	0.471925
5190	0.979598	1.852169	9.650236	-0.106568	0.055215	0.632693	-0.029216	-0.291360	-0.596653	0.870402	0.093240	-0.021116	0.482971
5191	1.182145	1.853350	9.877786	-0.009060	0.082908	0.694060	-0.038928	-0.287453	-0.595796	0.863728	0.092408	-0.020877	0.494974
5192	1.225889	1.791917	10.179790	0.006339	0.097658	0.743953	-0.044713	-0.284659	-0.593547	0.856320	0.091354	-0.020548	0.507887
5193	0.965080	1.890430	10.293960	-0.146437	0.046394	0.794001	-0.053234	-0.278372	-0.596843	0.848503	0.088474	-0.022502	0.521257
5194	0.912656	1.744650	9.907352	0.009557	-0.017211	0.865962	-0.063204	-0.273395	-0.597538	0.839351	0.088539	-0.024268	0.535781
5195	1.072159	1.671125	10.123851	-0.108989	-0.033645	0.920768	-0.075925	-0.267313	-0.598988	0.829606	0.087049	-0.027420	0.550840
5196	0.797175	1.696477	9.958409	-0.032545	-0.017021	0.967264	-0.088910	-0.260686	-0.600435	0.818871	0.086279	-0.029780	0.566674
5197	0.873751	1.814313	9.898365	-0.050370	0.001312	0.989293	-0.101624	-0.256230	-0.602145	0.807696	0.085280	-0.031782	0.582532
5198	0.866708	1.760217	9.561477	0.115471	0.007095	1.027046	-0.113687	-0.253788	-0.601529	0.795398	0.086522	-0.032103	0.599021
5199	1.110932	1.606857	9.600013	0.068001	0.027259	1.058169	-0.126141	-0.250672	-0.601687	0.782572	0.087040	-0.032396	0.615594
5200	0.977558	1.259950	9.543493	0.111750	0.020022	1.076872	-0.138992	-0.248082	-0.600676	0.768983	0.087956	-0.032604	0.632350
5201	0.555506	0.787791	9.612147	0.082433	0.001590	1.058300	-0.152104	-0.245223	-0.600181	0.755428	0.088917	-0.033084	0.648326
5202	0.678437	0.803420	9.889566	0.004116	-0.004071	1.022843	-0.165225	-0.241002	-0.598778	0.742033	0.088471	-0.034927	0.663581
5203	1.014748	0.549186	9.925146	-0.026826	-0.027914	0.987678	-0.179916	-0.233947	-0.599953	0.728967	0.088102	-0.037116	0.677841
5204	1.019324	0.081617	9.680986	0.127940	-0.042491	0.934983	-0.192776	-0.227715	-0.600106	0.715939	0.089968	-0.037660	0.691317
5205	1.195174	0.095119	9.305945	0.242262	-0.049793	0.869135	-0.205117	-0.225507	-0.596120	0.703486	0.093754	-0.036280	0.703563
5206	1.642578	0.297290	9.068110	0.150631	0.009469	0.817831	-0.218098	-0.222513	-0.595496	0.691638	0.095270	-0.035568	0.715050
5207	1.638072	0.235094	9.175217	0.169256	0.081612	0.791051	-0.227153	-0.219694	-0.594386	0.680113	0.096140	-0.033259	0.726015
5208	1.600758	-0.040005	8.954969	0.120813	0.103362	0.736336	-0.234909	-0.214179	-0.592896	0.669211	0.095918	-0.031518	0.736181
5209	1.489561	0.016989	8.801102	-0.013592	0.135973	0.681149	-0.240440	-0.207343	-0.592072	0.659357	0.093523	-0.030986	0.745347
5210	1.615874	0.346144	9.298989	-0.116732	0.163222	0.663955	-0.245699	-0.198381	-0.594875	0.649744	0.089268	-0.031816	0.754222
5211	1.501282	0.641384	9.868568	0.112701	0.161574	0.657711	-0.250054	-0.190210	-0.594577	0.639787	0.088076	-0.028986	0.762939
5212	1.331649	0.834129	10.047321	0.335114	0.158091	0.644058	-0.252815	-0.189218	-0.593259	0.629419	0.089706	-0.022981	0.771529
5213	1.388755	0.987769	9.915584	0.329929	0.147091	0.625588	-0.256362	-0.190502	-0.590252	0.619305	0.091488	-0.016939	0.779618
5214	1.316141	0.030064	9.911077	0.224355	0.146772	0.554957	-0.259645	-0.190449	-0.588671	0.610272	0.091919	-0.012634	0.786740
5215	1.001968	-0.319655	9.840828	0.120633	0.128033	0.436336	-0.262808	-0.187957	-0.586572	0.603297	0.091388	-0.009798	0.792202
5216	0.977128	0.328595	9.463215	0.089707	0.125924	0.325408	-0.263866	-0.186045	-0.586045	0.598003	0.090545	-0.007444	0.796328
5217	1.013979	0.691919	9.451851	0.005994	0.131191	0.271432	-0.264139	-0.182394	-0.586559	0.593778	0.088567	-0.006100	0.799716
5218	0.937198	0.625249	9.699846	-0.102211	0.107233	0.252460	-0.264279	-0.176331	-0.589405	0.589937	0.085741	-0.006899	0.802855
5219	1.041458	1.005305	9.617332	-0.011412	0.094569	0.254772	-0.264686	-0.171731	-0.589918	0.585971	0.084106	-0.006223	0.805932
5220	1.283839	1.231229	9.409122	0.187956	0.113121	0.255754	-0.264691	-0.171453	-0.589140	0.581545	0.084587	-0.002286	0.809101
5221	1.730274	1.140867	9.460032	0.040764	0.150547	0.277121	-0.264956	-0.171982	-0.588232	0.577093	0.082693	-0.000162	0.812481
5222	1.924985	0.777798	10.114481	0.036741	0.168820	0.286319	-0.263916	-0.168484	-0.589145	0.572383	0.080505	0.001922	0.816023
5223	2.303264	0.301122	9.804068	-0.004066	0.189823	0.269509	-0.262354	-0.165260	-0.589675	0.568059	0.077488	0.003707	0.819323
5224	2.434004	0.688359	9.695498	-0.160191	0.211633	0.274209	-0.260002	-0.160170	-0.592282	0.563794	0.072352	0.003074	0.822734
5225	2.219866	0.614637	10.071736	-0.271456	0.215172	0.299472	-0.257926	-0.148873	-0.596827	0.559295	0.065947	0.000639	0.826341
5226	1.891897	0.619895	9.689478	-0.034449	0.240998	0.298778	-0.254026	-0.138114	-0.599056	0.554395	0.061716	0.002385	0.829959
5227	1.302117	-0.045511	10.332366	-0.000538	0.239036	0.287880	-0.252982	-0.133551	-0.601653	0.549649	0.057950	0.004656	0.833370
5228	0.246147	-0.011892	10.927896	-0.078258	0.138001	0.200841	-0.248548	-0.128188	-0.601686	0.546378	0.054942	0.004650	0.835722
5229	0.532218	0.622386	9.801647	0.131690	0.088870	0.145678	-0.247895	-0.126850	-0.602468	0.543837	0.055054	0.007650	0.837348
5230	0.611288	0.223822	9.993632	0.165788	0.074142	0.093288	-0.247250	-0.127510	-0.600012	0.542057	0.055762	0.011147	0.838415
5231	0.766493	0.018656	9.708950	-0.020779	0.050037	0.022260	-0.246986	-0.127113	-0.600662	0.541734	0.054819	0.011275	0.838685
5232	0.667610	0.522535	9.369429	-0.099340	0.049805	-0.042764	-0.244117	-0.123627	-0.600683	0.542514	0.053030	0.010213	0.838309
5233	0.709798	0.772418	9.248503	-0.127852	0.090990	-0.015295	-0.242696	-0.118366	-0.600692	0.542922	0.050226	0.009033	0.838231
5234	0.609613	0.546018	9.234791	-0.078704	0.122998	-0.021548	-0.240345	-0.115962	-0.601228	0.543282	0.047438	0.009089	0.838160
5235	0.790389	0.046148	9.291880	-0.022442	0.148676	-0.016658	-0.235898	-0.112238	-0.602687	0.543584	0.044803	0.010285	0.838095
5236	0.747728	-0.094735	9.627970	-0.053509	0.154026	-0.042663	-0.231980	-0.109304	-0.602587	0.544247	0.041763	0.011118	0.837811
5237	0.976883	0.394731	9.807405	-0.230733	0.168539	-0.021451	-0.228316	-0.106114	-0.604170	0.544773	0.036530	0.009007	0.837739
5238	1.165163	0.336726	9.621113	-0.435930	0.170275	0.014435	-0.225324	-0.096571	-0.607298	0.544760	0.029063	0.003561	0.838081
5239	0.862580	0.080487	9.441863	-0.537897	0.159287	0.063775	-0.221827	-0.081086	-0.610946	0.543971	0.020674	-0.003888	0.838840
5240	0.556854	-0.508371	9.790819	-0.397627	0.130177	0.088538	-0.218985	-0.067878	-0.613036	0.542620	0.014292	-0.009168	0.839807
5241	0.354477	-0.514224	10.307346	-0.295968	0.066279	0.102059	-0.218640	-0.053549	-0.614068	0.540992	0.010075	-0.013613	0.840857
5242	0.083926	-0.388739	10.575433	-0.173575	0.009750	0.124896	-0.220103	-0.046505	-0.614960	0.538884	0.008137	-0.016441	0.842180
5243	-0.310966	-0.501117	10.306121	-0.131771	0.024407	0.136153	-0.220511	-0.043247	-0.614437	0.536614	0.006353	-0.018570	0.843599
5244	-0.433731	-1.039432	10.554275	-0.057662	0.031699	0.114386	-0.221056	-0.041050	-0.611841	0.534638	0.005296	-0.019207	0.844846
5245	-0.534582	-0.127159	10.038027	-0.014409	0.003410	0.097995	-0.222380	-0.038321	-0.611052	0.532981	0.005083	-0.019546	0.845886
5246	-0.390054	-0.118623	9.636219	-0.027839	-0.010217	0.116416	-0.225273	-0.036925	-0.609992	0.530824	0.005056	-0.020126	0.847228
5247	-0.309493	-0.330115	9.655609	-0.032181	-0.059524	0.133095	-0.225022	-0.035562	-0.608698	0.528551	0.005674	-0.021397	0.848613
5248	-0.166953	-0.402705	9.451883	0.027506	-0.105154	0.120559	-0.228574	-0.034149	-0.606726	0.526138	0.007844	-0.022042	0.850077
5249	0.039187	-0.636032	10.048247	0.146846	-0.103193	0.128556	-0.231467	-0.036377	-0.602817	0.523884	0.011069	-0.020720	0.851466
5250	0.426470	-0.967508	9.980000	0.194658	-0.115963	0.095625	-0.236050	-0.040359	-0.600192	0.521878	0.015187	-0.018624	0.852682
5251	1.009943	-0.475964	9.857914	0.123488	-0.127811	0.098975	-0.240633	-0.044205	-0.597566	0.520094	0.018612	-0.017987	0.853717
5252	0.721698	-0.697882	9.856913	0.121034	-0.149808	0.093459	-0.242996	-0.047527	-0.594051	0.518282	0.022535	-0.017496	0.854734
5253	0.448508	-0.554586	9.698065	0.040327	-0.094272	0.068071	-0.246874	-0.050295	-0.590629	0.517048	0.024531	-0.017946	0.855416
5254	0.421056	-0.362588	9.575678	-0.109823	-0.012347	-0.000197	-0.248063	-0.048918	-0.589582	0.517021	0.023746	-0.019935	0.855411
5255	0.367541	-0.256404	9.701491	-0.060424	-0.000535	-0.042426	-0.247019	-0.048115	-0.589331	0.517756	0.023129	-0.021083	0.854955
5256	0.405284	-0.088515	9.526564	0.048161	-0.010497	-0.061247	-0.246752	-0.049739	-0.589075	0.518708	0.023972	-0.020322	0.854374
5257	0.403359	-0.173706	9.943031	0.095960	-0.008735	-0.095155	-0.248842	-0.054029	-0.587246	0.520270	0.025133	-0.018841	0.853424
5258	0.432908	-0.303473	9.970292	0.051031	-0.060077	-0.139595	-0.247001	-0.059840	-0.584283	0.522543	0.026881	-0.018508	0.851988
5259	0.566154	-0.427166	10.305865	-0.067331	-0.087745	-0.184443	-0.248039	-0.061460	-0.585053	0.525670	0.027711	-0.020592	0.849988
5260	0.796185	-0.143958	9.971119	-0.004107	-0.113313	-0.227460	-0.248963	-0.063047	-0.582455	0.529448	0.029826	-0.021711	0.847540
5261	1.017042	0.051129	9.903903	0.104379	-0.108600	-0.233379	-0.248935	-0.071970	-0.581423	0.533273	0.032867	-0.021075	0.845042
5262	1.080360	-0.080852	9.967455	0.043393	-0.107798	-0.252139	-0.249713	-0.076007	-0.579993	0.537429	0.035395	-0.021310	0.842296
5263	1.099086	0.034411	9.892431	0.084389	-0.080320	-0.250132	-0.247875	-0.080199	-0.577548	0.541528	0.037781	-0.020707	0.839578
5264	1.210408	0.442714	9.623144	0.051542	-0.106771	-0.231812	-0.247848	-0.086971	-0.577940	0.545312	0.040365	-0.020808	0.837002
5265	1.111671	0.418290	9.573871	-0.022228	-0.111372	-0.208185	-0.248893	-0.089114	-0.576896	0.548757	0.042128	-0.022347	0.834620
5266	1.033977	0.533564	9.557959	-0.006689	-0.131427	-0.191472	-0.248889	-0.092347	-0.575343	0.551851	0.044473	-0.023725	0.832418
5267	0.924061	0.331705	9.690928	0.039020	-0.138727	-0.194916	-0.250185	-0.097197	-0.574557	0.554994	0.047376	-0.024531	0.830142
5268	0.767464	0.328088	10.131101	-0.066519	-0.173674	-0.213866	-0.250312	-0.097873	-0.574686	0.558453	0.049766	-0.027344	0.827590
5269	0.730185	0.550671	9.812213	0.044243	-0.173491	-0.197624	-0.252135	-0.101773	-0.574155	0.561595	0.053303	-0.028411	0.825204
5270	0.600475	0.446639	9.718326	0.080825	-0.103980	-0.187394	-0.252385	-0.107167	-0.572471	0.564390	0.056176	-0.028023	0.823118
5271	0.928285	0.461951	9.784012	-0.014486	0.005583	-0.206493	-0.251067	-0.108539	-0.572871	0.567836	0.056087	-0.027985	0.820752
5272	1.189897	0.213461	10.135836	-0.067545	0.007352	-0.210437	-0.248435	-0.111011	-0.573541	0.571120	0.055464	-0.028747	0.818486
5273	1.259664	0.226576	9.709390	0.140474	-0.036195	-0.189006	-0.248027	-0.114672	-0.573676	0.574066	0.057824	-0.026667	0.816329
5274	1.011679	0.153591	9.617234	0.164548	-0.039747	-0.146430	-0.247487	-0.120218	-0.572775	0.575963	0.060587	-0.024237	0.814867
5275	0.977326	0.270587	9.376108	-0.021675	0.027801	-0.105029	-0.245109	-0.123909	-0.573833	0.577752	0.059981	-0.024150	0.813648
5276	1.078453	0.292010	9.250128	-0.074605	0.095471	-0.076788	-0.241418	-0.127085	-0.575937	0.578799	0.057750	-0.024136	0.813064
5277	1.026103	0.168582	9.771209	-0.230265	0.106245	-0.067443	-0.238272	-0.125109	-0.577775	0.580245	0.053431	-0.026576	0.812252
5278	0.919685	0.243134	9.824071	-0.053501	0.079015	-0.061900	-0.234983	-0.122217	-0.582724	0.580911	0.051712	-0.026427	0.811893
5279	0.932928	0.511008	10.055995	0.133619	0.046353	-0.043382	-0.231953	-0.125776	-0.583268	0.581548	0.052574	-0.023656	0.811467
5280	0.842612	0.743954	9.984005	0.193739	0.003502	-0.026413	-0.232576	-0.133624	-0.583785	0.581200	0.054935	-0.020398	0.811648
5281	1.065953	0.908975	9.565923	0.132254	-0.008378	-0.025777	-0.231513	-0.138233	-0.583277	0.581531	0.056668	-0.018266	0.811342
5282	1.238880	1.038592	9.377317	-0.126369	0.013381	-0.000354	-0.231768	-0.138513	-0.584571	0.580274	0.055154	-0.020061	0.812304
5283	1.388399	1.021502	9.217643	-0.194816	0.011549	0.014077	-0.230713	-0.137195	-0.586911	0.580334	0.052789	-0.023032	0.812339
5284	1.254097	0.885098	9.509733	-0.089897	0.008040	0.044144	-0.232028	-0.133141	-0.588972	0.578916	0.051757	-0.024389	0.813377
5285	1.011685	0.153706	9.650843	0.271262	-0.033675	0.040525	-0.232270	-0.138013	-0.589231	0.578028	0.055528	-0.020324	0.813872
5286	0.982853	0.147620	9.998554	-0.015206	-0.070694	-0.007018	-0.235129	-0.142056	-0.590765	0.577466	0.056661	-0.021327	0.814167
5287	1.382568	0.225954	9.456079	-0.237374	-0.078239	-0.043184	-0.237746	-0.141228	-0.592039	0.578470	0.055316	-0.025975	0.813411
5288	1.066477	-0.221899	9.535665	-0.081281	-0.089103	-0.046059	-0.238134	-0.142174	-0.592425	0.578270	0.056022	-0.028203	0.813431
5289	0.659944	0.089273	9.305791	-0.144667	-0.070923	-0.042745	-0.241403	-0.142420	-0.593565	0.579154	0.055609	-0.031259	0.812719
5290	-0.292777	-0.310917	9.622550	-0.323144	-0.056632	-0.030772	-0.241663	-0.138256	-0.597059	0.579523	0.052964	-0.037097	0.812387
5291	-0.876311	-0.267277	10.059401	-0.356323	-0.038516	-0.034689	-0.244021	-0.129765	-0.603256	0.580508	0.049452	-0.043154	0.811605
5292	-0.563675	-0.113375	9.855637	-0.130651	0.005657	-0.036376	-0.243622	-0.126154	-0.607144	0.581204	0.048016	-0.045165	0.811083
5293	0.356102	-0.391583	9.577065	0.014812	0.002311	-0.035582	-0.245573	-0.129117	-0.607907	0.581872	0.048076	-0.044667	0.810628
5294	0.681319	-0.348250	9.395873	-0.095332	-0.045308	-0.049897	-0.243998	-0.129812	-0.607920	0.582744	0.047885	-0.046686	0.809900
5295	0.860507	-0.521679	9.231881	-0.168907	-0.059943	-0.037309	-0.246090	-0.127378	-0.610494	0.583550	0.046794	-0.049890	0.809191
5296	1.251753	-0.643973	9.826732	-0.174019	0.007722	-0.026351	-0.245300	-0.125244	-0.612831	0.584161	0.044804	-0.052586	0.808692
5297	1.333448	-0.575552	10.087703	-0.217676	0.082575	-0.040534	-0.242538	-0.123282	-0.616481	0.585181	0.040842	-0.054935	0.808008
5298	1.096649	-0.447363	10.423355	-0.116042	0.144737	-0.055824	-0.238862	-0.120382	-0.620137	0.586350	0.037346	-0.055066	0.807320
5299	1.066855	-0.267194	10.360791	-0.040781	0.127435	-0.064655	-0.234645	-0.122627	-0.623281	0.587653	0.034757	-0.054005	0.806560
5300	0.738326	-0.130978	10.282821	-0.026929	0.077162	-0.057142	-0.231498	-0.121592	-0.624601	0.588698	0.033397	-0.053489	0.805890
5301	0.661470	-0.201663	10.060270	0.037690	0.057164	-0.043860	-0.229641	-0.123673	-0.627597	0.589542	0.032834	-0.051972	0.805395
5302	0.794855	0.129717	9.797311	0.009385	0.051702	-0.040311	-0.225824	-0.127377	-0.628277	0.590268	0.032293	-0.051182	0.804936
5303	1.241414	0.004981	9.646100	0.014394	0.095716	-0.014488	-0.224514	-0.127526	-0.628158	0.590700	0.030826	-0.049587	0.804776
5304	1.828945	-0.344190	9.915538	0.007587	0.135099	-0.002549	-0.221634	-0.128093	-0.627404	0.590886	0.028883	-0.047864	0.804816
5305	1.391362	-0.584887	10.138522	-0.016525	0.123965	-0.024811	-0.217948	-0.128436	-0.630544	0.591510	0.026650	-0.046468	0.804516
5306	0.519622	-0.799084	9.920943	-0.074048	0.100866	-0.053697	-0.214146	-0.127678	-0.631610	0.592527	0.024340	-0.046435	0.803842
5307	0.431993	-0.621200	9.927421	-0.047406	0.042285	-0.095937	-0.211920	-0.126357	-0.632405	0.594226	0.023097	-0.046467	0.802622
5308	1.100186	-0.212149	9.552919	-0.024906	0.018679	-0.095776	-0.210476	-0.125975	-0.633194	0.595815	0.022729	-0.046598	0.801447
5309	1.567377	-0.100093	9.686075	-0.032073	0.038885	-0.077375	-0.208389	-0.124368	-0.632562	0.597197	0.021750	-0.046451	0.800453
5310	1.345796	-0.133248	9.969197	-0.011226	0.027958	-0.049576	-0.207853	-0.125203	-0.634251	0.598035	0.021354	-0.046274	0.799848
5311	0.924727	-0.294259	10.267868	0.074838	-0.006786	-0.058327	-0.206275	-0.127113	-0.634005	0.599021	0.022397	-0.044978	0.799155
5312	0.779459	-0.172610	10.044975	0.125500	0.000559	-0.065474	-0.206002	-0.130363	-0.633880	0.600026	0.024089	-0.042935	0.798465
5313	0.870825	-0.135087	9.707890	0.074506	0.002393	-0.056500	-0.206916	-0.132642	-0.632707	0.600989	0.024989	-0.041527	0.797786
5314	1.022387	-0.072635	9.590157	0.056804	-0.004869	-0.041808	-0.208217	-0.135064	-0.632698	0.601631	0.025924	-0.040657	0.797317
5315	1.232010	-0.058662	9.333059	0.063384	0.009895	-0.008563	-0.207175	-0.136138	-0.630634	0.601838	0.026562	-0.039371	0.797205
5316	1.133844	-0.187619	9.671200	-0.018813	0.020754	0.000231	-0.208352	-0.137608	-0.630107	0.601864	0.026144	-0.039420	0.797197
5317	0.946221	-0.269219	9.838737	-0.050160	0.002386	-0.005442	-0.207432	-0.136414	-0.631539	0.602069	0.025551	-0.040050	0.797029
5318	0.922001	-0.255653	9.598656	0.084465	0.015358	0.000759	-0.207558	-0.136961	-0.632186	0.602027	0.026462	-0.038518	0.797107
5319	0.628328	-0.337008	9.899632	-0.016877	0.016989	-0.007151	-0.208217	-0.137483	-0.631015	0.602253	0.026037	-0.038443	0.796954
5320	0.613382	-0.241283	9.759208	-0.064233	0.004152	-0.007375	-0.206384	-0.136425	-0.631417	0.602414	0.025342	-0.039411	0.796807
5321	0.748389	-0.246191	9.652379	0.018220	-0.008572	-0.025389	-0.207041	-0.134802	-0.632318	0.602894	0.025759	-0.039071	0.796448
5322	0.886123	-0.308042	9.777620	0.089889	0.008014	-0.006587	-0.207170	-0.136685	-0.631282	0.602960	0.026859	-0.037538	0.796435
5323	0.917707	-0.361026	9.743566	0.007615	0.007935	-0.005153	-0.206130	-0.136950	-0.629476	0.603131	0.026876	-0.037190	0.796322
5324	0.898374	-0.343599	9.926064	-0.013493	0.017073	0.009488	-0.206646	-0.137498	-0.630768	0.603003	0.026573	-0.037203	0.796428
5325	0.787016	-0.245095	9.950412	0.009206	-0.012155	0.013331	-0.207176	-0.135599	-0.630892	0.602861	0.026917	-0.037089	0.796529
5326	0.836946	-0.106127	9.753589	0.075655	0.003455	0.004411	-0.207953	-0.139369	-0.629851	0.602753	0.027910	-0.035843	0.796634
5327	0.810141	-0.048700	9.677329	0.030064	-0.001158	0.006031	-0.207685	-0.139653	-0.630890	0.602725	0.028344	-0.035257	0.796666
5328	0.737745	-0.034484	9.655249	0.149233	-0.008384	-0.008124	-0.207296	-0.141934	-0.628433	0.602766	0.030420	-0.032973	0.796656
5329	0.671245	-0.230614	10.031150	0.590897	-0.011665	-0.033567	-0.207273	-0.153263	-0.624421	0.602979	0.037803	-0.023549	0.796513
5330	0.777748	0.188199	10.023615	0.631983	-0.018037	-0.049977	-0.207121	-0.169159	-0.616785	0.603246	0.045868	-0.013657	0.796118
5331	1.251527	0.424387	9.868117	1.480502	-0.036335	-0.093633	-0.206942	-0.200960	-0.602549	0.603191	0.064374	0.009679	0.794936
5332	1.305459	1.244067	9.623267	0.897803	0.032522	-0.096726	-0.206107	-0.236532	-0.585728	0.603475	0.074789	0.024472	0.793490
5333	0.962972	1.258780	9.200197	0.217286	0.069269	-0.083626	-0.204910	-0.249613	-0.579654	0.604524	0.076362	0.028989	0.792388
5334	0.763860	1.577384	9.615685	-0.190884	0.042332	-0.057993	-0.202023	-0.248580	-0.581361	0.605715	0.073480	0.026571	0.791836
5335	0.567537	1.288184	9.585793	0.701714	0.001340	-0.014640	-0.199652	-0.254945	-0.579051	0.604946	0.082031	0.037833	0.791126
5336	0.724358	1.779902	9.762185	0.889427	0.025392	0.012094	-0.199372	-0.276075	-0.566884	0.603186	0.092514	0.052194	0.790496
5337	0.550204	1.910164	9.964025	0.247544	0.028374	0.036510	-0.198320	-0.290067	-0.557310	0.602210	0.095168	0.056505	0.790629
5338	0.617602	1.918833	9.645514	-0.522178	0.049547	0.052889	-0.198575	-0.289136	-0.559251	0.602304	0.088279	0.048749	0.791871
5339	0.801548	1.759939	9.508177	-1.001946	0.038134	0.068951	-0.198062	-0.268970	-0.572203	0.602917	0.075733	0.033332	0.793501
5340	0.832174	1.388424	9.195993	-0.833132	0.034742	0.091984	-0.198091	-0.242849	-0.585795	0.602623	0.065318	0.020394	0.795087
5341	0.791597	1.317394	9.554688	-0.241249	0.020736	0.095001	-0.198757	-0.223609	-0.597961	0.601502	0.062206	0.016800	0.796268
5342	0.840737	1.125275	9.629267	-0.402338	0.058976	0.107056	-0.198245	-0.215397	-0.601848	0.600259	0.056594	0.010975	0.797725
5343	0.825309	0.817093	9.571990	-0.498320	0.060655	0.090894	-0.197858	-0.210822	-0.604052	0.599417	0.049758	0.003760	0.798880
5344	0.946513	0.677888	9.599975	-0.498128	0.068868	0.080741	-0.196833	-0.196548	-0.610143	0.598596	0.042824	-0.003449	0.799898
5345	1.053613	0.472058	9.852536	-0.486435	0.066110	0.071587	-0.195536	-0.184176	-0.616626	0.597924	0.036053	-0.010408	0.800674
5346	0.743201	0.367044	10.280249	-0.297786	0.044239	0.046723	-0.195295	-0.169628	-0.623359	0.597381	0.031910	-0.014677	0.801188
5347	0.726240	0.391612	10.438866	-0.045456	0.013387	0.031433	-0.193729	-0.165335	-0.625313	0.596992	0.031267	-0.015172	0.801494
5348	0.591157	0.405561	10.375389	0.145618	-0.001116	0.002885	-0.194114	-0.171258	-0.622592	0.596858	0.033159	-0.012849	0.801559
5349	0.639408	0.385376	10.073098	0.053686	-0.012169	-0.003094	-0.196081	-0.173919	-0.620245	0.596954	0.034121	-0.012027	0.801459
5350	0.726608	0.283252	9.707610	0.044173	-0.014017	-0.021585	-0.196996	-0.175524	-0.619331	0.597269	0.035014	-0.011468	0.801194
5351	0.823449	0.191576	9.577603	0.056299	-0.015771	-0.006744	-0.195955	-0.176061	-0.617656	0.597417	0.036074	-0.010655	0.801048
5352	0.871939	0.133954	9.584449	0.082505	-0.013886	0.002619	-0.199626	-0.177357	-0.616072	0.597305	0.037418	-0.009497	0.801085
5353	0.900566	0.199064	9.612034	0.038491	0.008055	0.022663	-0.198584	-0.178969	-0.613749	0.596991	0.037887	-0.008726	0.801306
5354	0.900637	0.184694	9.631037	0.062935	0.013583	0.030162	-0.198197	-0.179500	-0.612197	0.596454	0.038551	-0.007574	0.801685
5355	0.765478	0.220790	9.711898	0.054060	0.019060	0.041176	-0.198715	-0.182729	-0.610899	0.595825	0.039033	-0.006453	0.802139
5356	0.813143	0.336293	9.689958	-0.033496	0.044545	0.033306	-0.197660	-0.182889	-0.612203	0.595303	0.038050	-0.006480	0.802574
5357	0.697761	0.263781	9.659059	-0.027270	0.049996	0.024100	-0.197006	-0.182626	-0.612208	0.595011	0.037071	-0.006293	0.802837
5358	0.658897	0.326341	9.683578	-0.054322	0.032572	0.014756	-0.195955	-0.182240	-0.612994	0.594791	0.036035	-0.006782	0.803043
5359	0.639939	0.259115	9.735268	-0.052482	0.048089	0.009206	-0.195697	-0.180354	-0.613643	0.594754	0.034788	-0.007015	0.803124
5360	0.630626	0.194561	9.859099	-0.022510	0.037113	-0.002622	-0.194391	-0.180092	-0.613006	0.594779	0.034060	-0.006927	0.803137
5361	0.654780	0.192861	10.051338	-0.050352	0.042530	-0.012924	-0.194115	-0.180524	-0.615340	0.595090	0.032927	-0.007184	0.802952
5362	0.654665	0.222143	10.171770	-0.032801	0.015127	-0.010950	-0.193070	-0.179053	-0.615866	0.595253	0.032431	-0.007518	0.802849
5363	0.789024	0.357003	10.131707	0.030224	-0.017690	-0.014273	-0.192029	-0.178379	-0.614967	0.595521	0.033230	-0.007203	0.802620
5364	0.824929	0.404654	9.974280	0.071932	-0.011173	0.008079	-0.192680	-0.180261	-0.614445	0.595309	0.034401	-0.006181	0.802737
5365	0.856380	0.375353	9.830135	0.029805	-0.019406	0.017112	-0.193589	-0.182147	-0.614568	0.595070	0.035233	-0.005923	0.802879
5366	0.748001	0.350926	9.785573	0.053336	-0.023025	0.026463	-0.196087	-0.181834	-0.613122	0.594550	0.036370	-0.005353	0.803218
5367	0.706760	0.403644	9.747520	0.066435	-0.008400	0.022811	-0.196475	-0.183047	-0.613120	0.594192	0.037465	-0.004383	0.803438
5368	0.639417	0.369823	9.746417	0.077098	-0.012092	0.008104	-0.195559	-0.184669	-0.611832	0.593961	0.038710	-0.003287	0.803555
5369	0.641838	0.367389	9.736804	0.133178	-0.012046	0.001928	-0.196742	-0.187066	-0.609232	0.593881	0.040656	-0.001274	0.803524
5370	0.634278	0.437198	9.752115	0.213585	-0.008281	0.010631	-0.197398	-0.190550	-0.606508	0.593464	0.043460	0.002060	0.803684
5371	0.648444	0.499733	9.738722	0.271542	-0.015581	-0.011216	-0.198424	-0.199180	-0.604430	0.593456	0.047099	0.006267	0.803463
5372	0.754021	0.605861	9.755598	0.194533	-0.017492	-0.017141	-0.198412	-0.206054	-0.601583	0.593489	0.049819	0.009211	0.803246
5373	0.941683	0.688192	9.801713	0.147262	0.002581	-0.020178	-0.198024	-0.209004	-0.598349	0.593715	0.051696	0.011633	0.802929
5374	1.025588	0.784290	9.712626	0.239823	0.008221	-0.005875	-0.198018	-0.213585	-0.596278	0.593464	0.054541	0.015601	0.802859
5375	0.928905	0.842233	9.827759	0.202922	0.017331	0.006837	-0.197755	-0.218156	-0.592913	0.593168	0.056861	0.019047	0.802842
5376	0.732972	0.976147	9.702984	0.243131	0.031953	-0.004069	-0.195902	-0.225200	-0.591506	0.592849	0.059359	0.023348	0.802784
5377	0.539406	1.124978	9.717668	0.406146	0.022888	-0.033700	-0.196684	-0.232319	-0.586968	0.592924	0.063973	0.030174	0.802146
5378	0.557361	1.406518	9.721784	0.392008	0.013738	-0.034694	-0.196806	-0.242814	-0.580882	0.592837	0.068503	0.036687	0.801565
5379	0.520256	1.611413	9.858736	0.291367	-0.010161	-0.040717	-0.196005	-0.251988	-0.577006	0.593140	0.072268	0.041304	0.800785
5380	0.596880	1.714419	9.683262	0.187178	-0.019408	-0.048613	-0.195476	-0.257512	-0.573903	0.593613	0.074884	0.044156	0.800041
5381	0.652271	1.721322	9.559052	0.262342	-0.022945	-0.040841	-0.195869	-0.265568	-0.567943	0.593941	0.078508	0.048164	0.799219
5382	0.724340	1.779565	9.663761	0.379618	-0.015496	-0.038414	-0.195476	-0.273634	-0.561990	0.593909	0.083350	0.054121	0.798371
5383	0.779384	1.866400	9.696699	0.346237	-0.030121	-0.027488	-0.195476	-0.279545	-0.557588	0.593843	0.088093	0.059358	0.797538
5384	0.843870	1.991380	9.622239	0.270755	-0.037465	-0.014941	-0.193897	-0.288441	-0.552163	0.593610	0.092011	0.063271	0.796968
5385	0.818750	2.192383	9.317564	0.274078	-0.033798	-0.020474	-0.195207	-0.294741	-0.547491	0.593517	0.095965	0.067294	0.796241
5386	0.910077	2.260617	9.518612	0.349413	-0.015447	-0.023815	-0.197314	-0.303161	-0.539185	0.593168	0.100443	0.072739	0.795470
5387	0.894558	2.481800	9.480762	0.391236	-0.017211	-0.018074	-0.197307	-0.312310	-0.533748	0.592724	0.105528	0.078808	0.794564
5388	0.804784	2.601804	9.448000	0.332649	-0.004531	-0.035011	-0.195355	-0.318082	-0.526769	0.592540	0.109605	0.084130	0.793603
5389	0.835616	2.704963	9.344114	0.399961	-0.009927	-0.034665	-0.197580	-0.327063	-0.520536	0.592257	0.114644	0.090451	0.792405
5390	0.912130	2.837350	9.317880	0.550729	-0.011649	-0.063434	-0.196012	-0.337552	-0.512002	0.591940	0.121345	0.099202	0.790596
5391	0.978698	3.040000	9.441366	0.585652	-0.003377	-0.061433	-0.193649	-0.353977	-0.500627	0.591495	0.128414	0.108574	0.788578
5392	1.040068	3.314163	9.373770	0.532741	0.001209	-0.039569	-0.193398	-0.364974	-0.490269	0.590699	0.134719	0.117105	0.786900
5393	0.976729	3.456228	9.444784	0.508084	0.028602	-0.034209	-0.194450	-0.376642	-0.480678	0.589802	0.140405	0.125525	0.785279
5394	0.796450	3.852799	9.431860	0.630174	0.004102	-0.009583	-0.193285	-0.386973	-0.470326	0.588105	0.147850	0.135509	0.783525
5395	0.627027	3.986618	9.264124	1.011503	-0.012812	0.008975	-0.193965	-0.403440	-0.453096	0.584919	0.160155	0.151160	0.780622
5396	0.754967	4.442508	8.830027	1.153582	-0.016202	0.029991	-0.195304	-0.425534	-0.430810	0.580642	0.174056	0.168863	0.777203
5397	0.801467	4.790226	8.470468	1.157768	-0.019848	0.017087	-0.196667	-0.445029	-0.405801	0.576288	0.188034	0.186539	0.773136
5398	0.853327	5.022334	8.070930	1.315158	-0.019662	0.006804	-0.198953	-0.463160	-0.380785	0.571105	0.203552	0.206579	0.767939
5399	0.975374	5.714839	7.884943	1.811804	-0.013572	0.016666	-0.199173	-0.487701	-0.344775	0.563179	0.224600	0.234056	0.760001
5400	1.055566	6.589969	7.657919	2.241692	0.025365	0.033513	-0.199181	-0.515371	-0.296589	0.551941	0.249468	0.268023	0.749193
5401	0.975115	7.279576	7.445997	2.120837	0.080186	0.073389	-0.201733	-0.538876	-0.240865	0.539348	0.272055	0.300085	0.738267
5402	0.421380	7.543192	5.356127	1.723171	0.187678	0.074891	-0.203217	-0.554639	-0.194605	0.527454	0.288238	0.326977	0.729244
5403	0.766961	7.881127	5.479313	2.486245	0.206856	0.084259	-0.204875	-0.567763	-0.141864	0.509911	0.311842	0.364553	0.714035
5404	0.455364	8.510207	5.290791	2.462940	0.206832	0.093329	-0.207261	-0.575228	-0.079009	0.491143	0.334356	0.400796	0.697386
5405	0.483877	8.549599	4.129787	1.879344	0.188974	0.113486	-0.211457	-0.578421	-0.024040	0.475151	0.351045	0.427885	0.684042
5406	0.684590	9.424635	3.805468	1.782241	0.140573	0.143494	-0.212510	-0.573181	0.025076	0.459225	0.367125	0.452338	0.670613
5407	0.691929	9.379486	3.262399	2.050446	0.126376	0.180876	-0.217755	-0.566555	0.072802	0.440237	0.385757	0.479348	0.653918
5408	1.012429	9.356648	2.026433	1.778081	0.129801	0.152756	-0.224710	-0.555864	0.118988	0.423048	0.400981	0.502287	0.638711
5409	1.366296	9.447183	1.560515	1.459984	0.127533	0.081023	-0.228095	-0.543129	0.157114	0.408830	0.412524	0.521219	0.625311
5410	1.384382	9.660442	0.593889	1.461926	0.151193	0.009935	-0.230928	-0.531529	0.190570	0.394945	0.422559	0.540466	0.611031
5411	1.487482	9.249987	0.109003	1.646604	0.136613	-0.069369	-0.229356	-0.512491	0.228399	0.380130	0.433096	0.562020	0.593348
5412	1.338960	9.021189	-0.577322	1.759455	0.152046	-0.168480	-0.226742	-0.493455	0.267257	0.365006	0.442544	0.585187	0.573133
5413	1.028162	9.450457	-1.505581	2.037518	0.169651	-0.204037	-0.229251	-0.472855	0.307841	0.346933	0.452884	0.611151	0.548660
5414	0.854109	9.530234	-1.995780	2.220693	0.144157	-0.249220	-0.224492	-0.442128	0.354201	0.327521	0.463237	0.638178	0.520453
5415	0.698047	9.842422	-3.481143	2.066344	0.155153	-0.207569	-0.223669	-0.405029	0.397228	0.308174	0.472263	0.662142	0.493522
5416	0.532815	9.075169	-4.021546	1.894331	0.193511	-0.145705	-0.218649	-0.365838	0.437630	0.289013	0.479784	0.682945	0.468897
5417	0.396723	8.249065	-4.903368	1.540578	0.214233	-0.124411	-0.219325	-0.330346	0.467193	0.272218	0.484907	0.699588	0.448709
5418	0.130233	8.520061	-5.002874	1.144228	0.229431	-0.077551	-0.226850	-0.304098	0.484886	0.258601	0.487880	0.711702	0.434256
5419	0.069674	8.075138	-4.918462	1.192916	0.196728	-0.011710	-0.230164	-0.279009	0.499695	0.244099	0.492187	0.723087	0.418705
5420	0.151515	7.589026	-5.001330	1.224657	0.162060	-0.005008	-0.234805	-0.249572	0.514775	0.229736	0.496598	0.733999	0.402314
5421	0.214547	8.022047	-5.049880	1.013989	0.107120	0.036445	-0.234845	-0.221158	0.527486	0.217689	0.500962	0.742227	0.388262
5422	0.614157	7.107002	-5.517471	1.082990	0.049626	0.009262	-0.237230	-0.195832	0.539955	0.206046	0.505319	0.750624	0.372507
5423	0.889157	7.068848	-5.577852	1.074597	0.019426	-0.020253	-0.237274	-0.169964	0.555256	0.194922	0.509291	0.758825	0.356107
5424	0.922141	7.211682	-6.041230	1.067406	0.001171	-0.023953	-0.238476	-0.143182	0.565773	0.184225	0.512964	0.766543	0.339619
5425	1.142001	6.561690	-6.989274	1.234787	0.001404	-0.039666	-0.236817	-0.112899	0.577823	0.171643	0.516814	0.775190	0.320192
5426	1.073317	6.293827	-7.185708	1.393689	-0.018626	-0.077579	-0.232824	-0.073994	0.588433	0.158026	0.520310	0.784586	0.297878
5427	0.928743	6.255605	-7.725296	1.281695	-0.064475	-0.096531	-0.229353	-0.038313	0.600860	0.146087	0.523095	0.792846	0.276451
5428	0.747630	5.778709	-8.477818	0.940989	-0.055645	-0.080710	-0.229893	-0.010612	0.609428	0.137610	0.524768	0.798627	0.260533
5429	0.655175	5.451649	-8.382447	0.724973	-0.028492	-0.082758	-0.228562	0.010816	0.615258	0.130725	0.525554	0.803197	0.248151
5430	0.429225	5.301223	-8.619511	0.854207	-0.008196	-0.056292	-0.226570	0.033434	0.619010	0.122201	0.526831	0.807927	0.234030
5431	0.512709	4.970988	-8.851406	1.162214	0.037900	-0.040015	-0.223822	0.062685	0.623795	0.109358	0.528711	0.813744	0.215236
5432	0.228262	4.447685	-9.043836	1.160519	0.056170	-0.028961	-0.224493	0.097373	0.627055	0.096332	0.530374	0.818984	0.196694
5433	0.445034	3.981455	-9.019546	0.859976	0.033867	-0.054413	-0.226435	0.123669	0.628767	0.086727	0.530931	0.822960	0.182560
5434	0.537607	3.779660	-8.985504	0.574518	0.022662	-0.029064	-0.228091	0.143062	0.630862	0.080414	0.531304	0.825389	0.173152
5435	0.654345	3.558058	-9.129150	0.499941	0.008053	-0.000793	-0.227350	0.155907	0.630344	0.074836	0.532027	0.827175	0.164708
5436	0.674693	3.331770	-9.180142	0.496463	0.011730	0.007502	-0.225040	0.171156	0.628519	0.069390	0.532800	0.828746	0.156493
5437	0.598313	3.167859	-9.226363	0.534232	-0.004702	0.003110	-0.226146	0.185522	0.629182	0.063626	0.533545	0.830408	0.147324
5438	0.539003	2.445114	-9.477098	0.531153	0.000744	-0.009798	-0.225550	0.198395	0.631386	0.058029	0.533993	0.832070	0.138360
5439	0.457397	2.362636	-9.627845	0.501572	0.022585	-0.033052	-0.225993	0.212738	0.630618	0.052247	0.533910	0.833865	0.129923
5440	0.371541	2.165169	-9.631415	0.381754	0.002338	-0.030852	-0.226296	0.225181	0.629331	0.048267	0.533738	0.835203	0.123415
5441	0.547284	2.223811	-9.470523	0.351086	-0.019587	-0.019897	-0.224356	0.234345	0.627635	0.044759	0.533760	0.836304	0.117015
5442	0.443523	2.245337	-9.447185	0.410440	-0.043253	-0.001107	-0.223473	0.245955	0.625690	0.041158	0.534154	0.837247	0.109553
5443	0.320867	1.654056	-9.912709	0.484247	-0.046856	-0.014542	-0.223250	0.256777	0.625304	0.036671	0.534377	0.838436	0.100604
5444	0.347788	2.080090	-9.872876	0.542698	-0.002937	-0.022640	-0.222776	0.271513	0.624270	0.031019	0.534329	0.839757	0.091321
5445	0.233782	1.732137	-9.542756	0.426261	-0.003027	0.010003	-0.221234	0.284989	0.620118	0.026383	0.534741	0.840436	0.083807
5446	1.044311	1.641115	-9.193203	0.199152	-0.039779	-0.005825	-0.219024	0.292253	0.618160	0.024986	0.534769	0.840841	0.079902
5447	1.029760	1.652549	-9.358809	0.120293	-0.058125	-0.002503	-0.216797	0.294513	0.616589	0.024534	0.534809	0.841102	0.076978
5448	0.929413	1.465022	-9.261557	0.036386	-0.080167	0.000802	-0.215105	0.296261	0.617353	0.025546	0.534919	0.841147	0.075380
5449	0.981644	1.633368	-9.311519	-0.238853	-0.107789	0.032669	-0.213542	0.294650	0.620449	0.029689	0.535378	0.840477	0.078025
5450	0.560945	1.876765	-9.652897	-0.519652	-0.124473	0.073702	-0.208672	0.284343	0.623774	0.037283	0.536429	0.838792	0.085337
5451	0.290581	1.948128	-9.733634	-0.668691	-0.094484	0.083039	-0.205093	0.267562	0.628014	0.045725	0.537304	0.836729	0.095382
5452	-0.206010	1.931974	-9.947335	-0.711820	-0.043397	0.087341	-0.201907	0.249979	0.632774	0.053983	0.538103	0.834345	0.106767
5453	-0.086523	2.149433	-9.755853	-0.558711	-0.013147	0.068721	-0.200484	0.233946	0.636030	0.059927	0.538561	0.832441	0.115773
5454	0.179663	1.938192	-9.770734	-0.212194	0.008120	0.003092	-0.200715	0.224079	0.637323	0.062124	0.538296	0.831958	0.119265
5455	0.176313	2.645480	-9.782450	0.177405	0.019395	-0.046669	-0.200457	0.224084	0.638099	0.059873	0.537628	0.832988	0.116202
5456	0.533551	2.570647	-9.360084	0.498189	0.007842	-0.062549	-0.201259	0.234067	0.633703	0.054583	0.537099	0.834823	0.107776
5457	0.422372	2.627986	-9.413127	0.431462	-0.017788	-0.045318	-0.201573	0.248417	0.633453	0.050205	0.536736	0.836286	0.100096
5458	0.462161	2.367986	-9.483616	0.409495	-0.010442	-0.025122	-0.200687	0.258950	0.631766	0.046088	0.536692	0.837373	0.092976
5459	0.314299	2.033727	-9.350456	0.713345	-0.035702	-0.010615	-0.199696	0.276653	0.629822	0.038909	0.537063	0.838798	0.080417
5460	0.220342	1.501052	-9.579646	0.591695	-0.039448	0.008180	-0.199491	0.295172	0.627367	0.033254	0.537645	0.839608	0.069938
5461	0.198019	1.131080	-9.409809	0.183293	-0.019842	-0.005901	-0.197692	0.305165	0.626968	0.031491	0.537574	0.840007	0.066420
5462	0.163643	1.260746	-9.463523	-0.000442	-0.027397	-0.023439	-0.196391	0.308126	0.626700	0.032040	0.537175	0.840275	0.065988
5463	-0.073003	1.328926	-9.791238	0.017499	-0.028235	0.002486	-0.196793	0.309491	0.627352	0.032204	0.537164	0.840340	0.065161
5464	0.033484	1.242590	-9.772251	0.116510	-0.019900	-0.001632	-0.193664	0.313116	0.627847	0.031342	0.537193	0.840530	0.062858
5465	0.086202	1.302174	-9.967762	0.133873	-0.007056	0.001206	-0.194331	0.317984	0.626558	0.029912	0.537215	0.840756	0.060292
5466	0.274883	1.173106	-9.828584	0.021330	-0.012704	-0.021493	-0.193945	0.318934	0.627204	0.029975	0.536837	0.841040	0.059654
5467	0.274734	1.201748	-9.895397	0.022189	-0.003568	-0.025194	-0.194200	0.317043	0.627334	0.029714	0.536333	0.841418	0.058993
5468	0.390458	1.202097	-9.860705	0.080799	0.002009	-0.019365	-0.193174	0.321911	0.627976	0.028889	0.536009	0.841756	0.057513
5469	0.362061	1.096774	-9.687214	0.157143	0.007537	-0.027291	-0.192391	0.325941	0.625769	0.026985	0.535511	0.842322	0.054709
5470	-0.080950	0.975668	-9.666641	0.111730	0.009225	-0.035841	-0.194758	0.329880	0.624364	0.025724	0.534911	0.842866	0.052776
5471	0.063551	1.002033	-9.780146	0.110051	-0.007221	-0.045047	-0.194246	0.331644	0.625398	0.024605	0.534115	0.843538	0.050584
5472	0.038649	1.165214	-9.888511	0.141244	0.002004	-0.027376	-0.193994	0.335692	0.624361	0.023143	0.533674	0.844005	0.048079
5473	0.046586	1.018660	-9.832881	0.084364	0.022059	-0.021228	-0.194136	0.340420	0.623198	0.021792	0.533241	0.844395	0.046645
5474	0.121560	0.970913	-9.768038	0.031101	0.023815	-0.028879	-0.195452	0.341251	0.623597	0.021137	0.532699	0.844777	0.046232
5475	0.116745	0.971034	-9.729674	0.039911	0.018329	-0.032519	-0.195445	0.341908	0.621654	0.020340	0.532060	0.845238	0.045508
5476	0.160686	0.858262	-9.666033	-0.026430	0.018232	-0.042077	-0.196485	0.341501	0.620366	0.020404	0.531276	0.845703	0.046002
5477	0.141245	0.889378	-9.701785	-0.103546	0.007199	-0.035069	-0.197127	0.337720	0.620628	0.021326	0.530546	0.846051	0.047584
5478	0.126578	0.932697	-9.689312	-0.073774	0.023666	-0.040484	-0.197524	0.336120	0.622575	0.021800	0.529761	0.846454	0.048938
5479	0.068537	0.971076	-9.689316	-0.044067	0.007252	-0.035698	-0.197255	0.334490	0.622313	0.022098	0.529051	0.846856	0.049512
5480	0.043788	1.105681	-9.711663	-0.052929	0.003594	-0.032976	-0.198306	0.333969	0.623228	0.022683	0.528420	0.847188	0.050303
5481	0.101057	1.230951	-9.697370	-0.047727	0.011830	-0.034812	-0.199328	0.330167	0.620902	0.022953	0.527723	0.847573	0.050996
5482	0.193192	1.125732	-9.563560	0.027698	-0.005453	-0.035319	-0.199728	0.330722	0.621812	0.022843	0.527096	0.848007	0.050324
5483	0.135341	1.120516	-9.648189	0.020550	-0.010916	-0.023350	-0.199211	0.332208	0.622068	0.022771	0.526644	0.848330	0.049633
5484	0.178465	1.173174	-9.752668	-0.061845	-0.010978	-0.018229	-0.198677	0.330302	0.621545	0.023681	0.526272	0.848489	0.050430
5485	0.092074	1.086145	-9.824308	-0.135503	-0.017425	-0.002902	-0.198680	0.328561	0.623488	0.025348	0.526098	0.848434	0.052336
5486	0.133127	1.066585	-9.939422	-0.167888	-0.003749	-0.007697	-0.196445	0.323820	0.625671	0.027239	0.525840	0.848366	0.055012
5487	0.121139	1.052068	-9.956540	-0.074250	0.010976	-0.007245	-0.197481	0.320583	0.625678	0.027786	0.525592	0.848425	0.056171
5488	0.111672	1.018693	-9.861078	0.031953	0.021985	-0.032566	-0.198005	0.320587	0.625552	0.027168	0.524987	0.848850	0.055712
5489	0.101752	1.081574	-9.759470	0.027635	0.026526	-0.039059	-0.198379	0.318405	0.623481	0.026417	0.524244	0.849361	0.055282
5490	0.130048	1.216450	-9.733310	0.034531	0.025636	-0.034414	-0.198772	0.318946	0.622966	0.025712	0.523604	0.849807	0.054817
5491	0.134389	1.322702	-9.621357	0.041428	0.023833	-0.025154	-0.200521	0.321339	0.630238	0.024853	0.523104	0.850184	0.054141
5492	0.124714	1.327313	-9.674193	0.013276	0.018354	-0.012368	-0.201447	0.322441	0.631024	0.024469	0.522836	0.850371	0.053972
5493	0.168788	1.188231	-9.565311	-0.009463	0.022006	-0.002329	-0.201801	0.321159	0.624287	0.024156	0.522697	0.850453	0.054164
5494	0.139836	1.187746	-9.690413	-0.006086	0.016553	0.006003	-0.201541	0.322235	0.623897	0.023985	0.522734	0.850426	0.054314
5495	0.178736	1.118001	-9.705430	0.029089	0.003774	-0.004869	-0.201801	0.320889	0.624416	0.023585	0.522591	0.850566	0.053662
5496	0.212706	1.072420	-9.686548	0.043083	0.012027	-0.001116	-0.202307	0.323009	0.619238	0.022986	0.522533	0.850664	0.052925
5497	0.231545	1.166228	-9.704261	0.014996	0.014748	0.000580	-0.201002	0.324081	0.619617	0.022540	0.522459	0.850740	0.052636
5498	0.274984	1.154055	-9.771239	0.002710	0.014750	0.002366	-0.201932	0.323445	0.622604	0.022312	0.522441	0.850758	0.052616
5499	0.265614	1.096292	-9.772137	-0.019989	0.007407	0.000419	-0.200874	0.322070	0.621688	0.022355	0.522349	0.850799	0.052855
5500	0.241349	1.129960	-9.762289	-0.005977	0.009239	-0.002284	-0.200877	0.323016	0.621559	0.022317	0.522253	0.850854	0.052923
5501	0.275131	1.125381	-9.714028	0.002897	0.011053	-0.012393	-0.203224	0.322348	0.619763	0.022070	0.521943	0.851057	0.052812
5502	0.226834	1.144712	-9.661398	0.041395	0.011089	-0.010355	-0.202707	0.323298	0.620537	0.021515	0.521727	0.851249	0.052090
5503	0.139636	1.225913	-9.785897	0.032497	0.016570	-0.006723	-0.202331	0.325744	0.621961	0.020865	0.521520	0.851425	0.051542
5504	0.139575	1.240480	-9.747286	0.028670	0.007513	0.028340	-0.202859	0.326967	0.621836	0.020463	0.521963	0.851195	0.051015
5505	0.126176	1.019461	-9.644891	0.007719	0.003849	0.039323	-0.201946	0.327370	0.622477	0.020249	0.522546	0.850857	0.050778
5506	0.111536	1.058043	-9.610880	-0.038720	-0.008987	0.044643	-0.202072	0.327361	0.621441	0.020815	0.523254	0.850381	0.051233
5507	0.092332	1.038592	-9.659341	-0.037827	-0.016301	0.042813	-0.202069	0.327355	0.620923	0.021426	0.523906	0.849944	0.051559
5508	0.123837	0.999847	-9.750808	-0.041146	-0.009949	0.022487	-0.200903	0.326965	0.623764	0.022057	0.524236	0.849696	0.052035
5509	0.101848	1.057186	-9.855829	0.006133	0.000136	0.012557	-0.200113	0.326948	0.622980	0.021964	0.524383	0.849623	0.051768
5510	0.178944	1.072147	-9.746879	0.046374	0.014819	0.017354	-0.201683	0.327499	0.622215	0.021261	0.524637	0.849530	0.051014
5511	0.236754	1.087053	-9.642911	0.031531	0.000185	0.019147	-0.200114	0.328294	0.622203	0.020895	0.524904	0.849415	0.050323
5512	0.198023	1.120675	-9.638000	-0.009544	-0.009937	0.011568	-0.200379	0.328034	0.622983	0.021206	0.525062	0.849314	0.050256
5513	0.145572	1.000597	-9.544154	0.006354	-0.018171	0.007973	-0.198282	0.327203	0.623484	0.021430	0.525148	0.849282	0.049799
5514	0.102082	1.019675	-9.568297	0.020316	-0.032774	0.011755	-0.197505	0.329363	0.623738	0.021815	0.525345	0.849198	0.048985
5515	0.105201	0.870558	-9.555957	-0.007546	-0.051095	0.007958	-0.195684	0.329371	0.626574	0.022748	0.525462	0.849134	0.048412
5516	0.131603	0.894605	-9.574577	0.001172	-0.051075	0.009848	-0.194904	0.330985	0.626439	0.023647	0.525635	0.849041	0.047731
5517	0.158970	1.226855	-9.521652	0.057128	-0.058343	0.000898	-0.191628	0.331217	0.626284	0.024031	0.525664	0.849108	0.045986
5518	0.047197	1.417116	-9.400004	0.042736	-0.082054	0.035917	-0.190732	0.335683	0.627186	0.024995	0.526325	0.848761	0.044286
5519	-0.014293	1.159038	-9.553026	-0.163777	-0.106031	0.040457	-0.187069	0.336058	0.628193	0.028489	0.526951	0.848181	0.045825
5520	-0.129088	0.950838	-9.864277	-0.323046	-0.086116	0.032246	-0.183666	0.329579	0.633865	0.033378	0.527342	0.847507	0.050285
5521	-0.158289	0.998078	-10.103933	-0.272120	-0.076982	0.002957	-0.180502	0.322116	0.635651	0.037561	0.527225	0.847181	0.053926
5522	-0.235758	1.059944	-10.259819	-0.153140	-0.038488	-0.005733	-0.178657	0.315758	0.638225	0.039888	0.527011	0.847074	0.055980
5523	-0.221521	1.108085	-10.261412	-0.034041	-0.005486	-0.018104	-0.177995	0.313723	0.638478	0.040378	0.526645	0.847258	0.056300
5524	-0.129971	1.128117	-10.085042	0.074706	0.022006	-0.036053	-0.177737	0.314803	0.638476	0.039312	0.526029	0.847769	0.055106
5525	-0.091919	1.244151	-9.946233	0.137817	0.029355	-0.046825	-0.179579	0.318062	0.637456	0.037432	0.525273	0.848466	0.052848
5526	-0.048875	1.326733	-9.743034	0.144881	0.036658	-0.050497	-0.181686	0.323212	0.635661	0.035395	0.524441	0.849204	0.050606
5527	-0.073222	1.387696	-9.490357	0.137745	0.015665	-0.028358	-0.182734	0.326450	0.633338	0.033733	0.523999	0.849683	0.048229
5528	-0.044174	1.366405	-9.401568	0.073906	0.008281	-0.028669	-0.181690	0.328730	0.632423	0.032899	0.523513	0.850089	0.046911
5529	-0.077855	1.346694	-9.517382	-0.016446	-0.007305	-0.010643	-0.181295	0.327648	0.632938	0.033231	0.523282	0.850216	0.046943
5530	-0.070113	1.230523	-9.722978	-0.072534	-0.003683	-0.005387	-0.180506	0.327498	0.632413	0.034112	0.523105	0.850231	0.048004
5531	-0.079644	1.201180	-9.855504	-0.051586	0.001836	-0.003441	-0.181025	0.324673	0.633582	0.034652	0.522963	0.850255	0.048739
5532	-0.057967	1.206085	-9.840830	-0.011456	0.011055	0.009669	-0.181279	0.323047	0.633195	0.034628	0.523064	0.850183	0.048927
5533	-0.028640	1.124537	-9.784088	0.007900	0.001931	0.007939	-0.181555	0.324957	0.634364	0.034533	0.523155	0.850146	0.048662
5534	-0.067359	1.158389	-9.711962	0.006142	0.003749	0.008847	-0.180771	0.324147	0.635394	0.034450	0.523265	0.850092	0.048473
5535	0.014599	1.163630	-9.634308	-0.003476	0.001924	0.011571	-0.181165	0.324018	0.635657	0.034468	0.523406	0.850008	0.048408
5536	-0.145178	1.302765	-9.660253	-0.037738	-0.018228	0.016031	-0.181038	0.326175	0.634879	0.035211	0.523629	0.849822	0.048740
5537	-0.092210	1.312045	-9.791654	-0.044937	-0.007216	0.029824	-0.179990	0.325223	0.635648	0.035807	0.524061	0.849498	0.049304
5538	-0.077063	1.165095	-9.855986	-0.036126	0.014726	0.027075	-0.179981	0.322520	0.636035	0.035963	0.524438	0.849220	0.049961
5539	-0.040651	1.114839	-9.798739	0.011334	0.018396	0.012546	-0.181433	0.324168	0.636825	0.035549	0.524590	0.849152	0.049824
5540	-0.023897	1.144024	-9.716558	0.078040	0.007460	-0.002790	-0.180121	0.325225	0.635649	0.034660	0.524550	0.849293	0.048445
5541	-0.000165	1.223471	-9.715222	0.042944	0.005610	0.001647	-0.180389	0.326583	0.635781	0.034139	0.524547	0.849362	0.047633
5542	-0.072672	1.269663	-9.532816	0.030491	-0.003503	0.026508	-0.179873	0.327535	0.636814	0.033907	0.524981	0.849141	0.046967
5543	-0.087240	1.288643	-9.602299	-0.016872	0.000118	0.031800	-0.178698	0.329278	0.636417	0.034084	0.525453	0.848831	0.047143
5544	-0.131094	1.374235	-9.875161	-0.101205	0.005561	0.046128	-0.179486	0.326871	0.638496	0.035063	0.526121	0.848283	0.048821
5545	-0.071934	1.097523	-9.919297	-0.062471	0.016555	0.037094	-0.178698	0.325245	0.639266	0.035438	0.526635	0.847882	0.049951
5546	-0.108152	1.104241	-10.044366	0.007696	0.031202	0.015277	-0.178028	0.323596	0.637575	0.034866	0.526830	0.847780	0.050029
5547	-0.052544	1.075933	-9.912218	0.104087	0.044087	0.010210	-0.179609	0.325781	0.637719	0.033045	0.526979	0.847844	0.048598
5548	-0.008669	0.985504	-9.646626	0.179385	0.047844	0.023509	-0.180936	0.330800	0.637213	0.030373	0.527403	0.847828	0.045945
5549	0.048751	1.082165	-9.555917	0.118065	0.033171	0.028755	-0.180294	0.335388	0.636433	0.028568	0.527875	0.847691	0.044172
5550	0.048315	1.173527	-9.573843	0.026863	0.023967	0.041224	-0.181991	0.334856	0.635539	0.027894	0.528525	0.847325	0.043863
5551	0.000221	1.146890	-9.596270	-0.041277	0.005580	0.029832	-0.181739	0.338368	0.635020	0.028241	0.528945	0.847017	0.044511
5552	-0.081756	1.149146	-9.592202	-0.025491	0.001920	0.026223	-0.181738	0.336753	0.635926	0.028507	0.529335	0.846747	0.044848
5553	-0.100430	1.021770	-9.541352	-0.014928	-0.018169	0.031850	-0.180951	0.336071	0.636308	0.028983	0.529829	0.846425	0.044798
5554	-0.153672	1.067591	-9.478795	-0.007962	-0.010857	0.033714	-0.179390	0.337152	0.637852	0.029274	0.530366	0.846083	0.044707
5555	-0.047116	0.961580	-9.584908	-0.023625	-0.029141	0.029982	-0.177695	0.337687	0.639134	0.030035	0.530837	0.845762	0.044682
5556	-0.018120	0.941922	-9.721739	-0.056924	-0.028250	0.029816	-0.178352	0.336890	0.639917	0.031143	0.531290	0.845408	0.045233
5557	-0.028287	1.049967	-9.780331	0.044636	-0.029075	0.019252	-0.176523	0.338225	0.640162	0.031185	0.531621	0.845261	0.044045
5558	-0.052134	0.989325	-9.911028	0.032442	-0.032758	0.011816	-0.174439	0.339302	0.641830	0.031436	0.531834	0.845170	0.043025
5559	-0.119384	0.941512	-9.782701	0.006394	-0.032844	-0.003084	-0.172870	0.340367	0.641818	0.031967	0.531768	0.845223	0.042423
5560	-0.117273	1.004007	-9.801009	0.022230	-0.029201	-0.015932	-0.172346	0.341167	0.641166	0.032290	0.531500	0.845420	0.041596
5561	-0.119760	1.023530	-9.719143	0.006374	-0.020057	-0.004954	-0.172627	0.343222	0.643373	0.032608	0.531392	0.845499	0.041128
5562	-0.136777	1.060128	-9.560357	-0.007622	-0.020079	-0.002261	-0.171050	0.343330	0.642323	0.033083	0.531329	0.845530	0.040911
5563	-0.114946	1.028647	-9.632609	-0.061959	-0.034733	0.005796	-0.170397	0.343595	0.642577	0.034368	0.531368	0.845428	0.041452
5564	-0.163322	1.056962	-9.767090	-0.058428	-0.029270	-0.005271	-0.169090	0.342379	0.644251	0.035541	0.531228	0.845441	0.041994
5565	-0.187510	1.071135	-9.829529	-0.018228	-0.020081	-0.003237	-0.166984	0.339784	0.644363	0.036124	0.531133	0.845478	0.041944
