# Supplementary material for: Identification of Haptic Based Guiding Using Hard Reins
Source: PLoS One. 2015 Jul 22;10(7):e0132020. doi: 10.1371/journal.pone.0132020 (PMC4511788; doi:10.1371/journal.pone.0132020)
Supplement: S8 File — (ZIP) [file pone.0132020.s008.zip › Exp2_MotionData1/Subject1/path1/T2/sync2.txt]

// Start Time: 0
// Sample rate: 25.0Hz
// Scenario: 4.9
// Firmware Version: 2.6.1
Counter	Acc_X	Acc_Y	Acc_Z	Gyr_X	Gyr_Y	Gyr_Z	Mag_X	Mag_Y	Mag_Z	Quat_w	Quat_x	Quat_y	Quat_z
4932	0.948219	-3.947770	8.923084	-0.019572	0.008711	-0.015663	-0.515017	0.504752	-1.160034	0.514898	-0.069451	-0.197907	0.831198
4933	0.869839	-3.910358	8.893921	-0.019787	0.007617	-0.007698	-0.515152	0.505390	-1.157333	0.515080	-0.069742	-0.198198	0.830991
4934	0.846714	-3.954462	8.965752	-0.014366	0.007684	-0.008559	-0.516471	0.504309	-1.157487	0.514522	-0.069783	-0.198449	0.831273
4935	0.827531	-3.966948	8.950815	0.015783	-0.003105	0.006501	-0.516210	0.505578	-1.158387	0.514475	-0.069588	-0.198238	0.831369
4936	0.836454	-3.935236	8.907526	-0.000344	-0.008486	0.002877	-0.517133	0.504929	-1.159603	0.513703	-0.069265	-0.198403	0.831834
4937	0.875186	-3.929676	8.930334	0.004146	0.000401	0.004707	-0.515149	0.504585	-1.158699	0.513682	-0.069242	-0.198352	0.831861
4938	0.856692	-3.978561	8.903660	-0.014614	-0.001406	-0.000661	-0.516211	0.506350	-1.161711	0.512991	-0.069172	-0.198685	0.832214
4939	0.870795	-3.954030	8.920755	-0.007457	-0.010234	-0.000700	-0.516608	0.506344	-1.161037	0.513002	-0.069070	-0.198945	0.832154
4940	0.897184	-3.934128	8.962333	-0.000104	0.004142	-0.004128	-0.516079	0.506301	-1.159705	0.512382	-0.068923	-0.198987	0.832537
4941	0.913947	-3.928973	8.931519	0.009276	0.004571	-0.018245	-0.517004	0.506207	-1.160769	0.512768	-0.068823	-0.198840	0.832343
4942	0.866157	-3.968681	8.894248	0.002067	0.011574	-0.016441	-0.515817	0.507155	-1.160752	0.512340	-0.068717	-0.198790	0.832627
4943	0.856951	-3.985834	8.939826	-0.008593	0.011616	-0.021777	-0.516743	0.506819	-1.157270	0.512787	-0.068905	-0.198874	0.832316
4944	0.827018	-3.945114	8.926566	0.007384	0.004461	-0.014695	-0.516211	0.505856	-1.158378	0.512314	-0.068635	-0.198806	0.832646
4945	0.837117	-3.969207	8.902988	-0.012806	0.000386	-0.000640	-0.515419	0.506398	-1.158504	0.512358	-0.068765	-0.199046	0.832551
4946	0.885295	-3.956197	8.894741	-0.024751	-0.001707	0.008139	-0.517005	0.506180	-1.159564	0.511475	-0.068821	-0.199541	0.832971
4947	0.895420	-3.963285	8.986567	-0.007044	-0.000987	-0.014791	-0.518329	0.506746	-1.158593	0.511757	-0.068812	-0.199719	0.832756
4948	0.917209	-3.977464	8.891067	0.002105	0.004531	-0.019149	-0.517269	0.505995	-1.157290	0.511339	-0.068575	-0.199745	0.833026
4949	0.904979	-3.967974	8.914689	0.005971	0.006582	-0.028847	-0.517272	0.506970	-1.157259	0.511904	-0.068501	-0.199649	0.832708
4950	0.865809	-3.944409	8.937379	-0.005137	0.011515	-0.016466	-0.516479	0.506789	-1.156202	0.511437	-0.068460	-0.199723	0.832980
4951	0.866034	-3.954113	8.947086	0.005361	-0.002839	-0.007684	-0.516209	0.505320	-1.159333	0.511611	-0.068320	-0.199703	0.832890
4952	0.859010	-3.973664	8.901287	-0.001043	0.009398	-0.001434	-0.517265	0.504760	-1.158133	0.510898	-0.068265	-0.199708	0.833330
4953	0.877996	-3.949044	8.930567	-0.014467	0.011131	-0.004123	-0.516077	0.505775	-1.161061	0.511041	-0.068575	-0.199870	0.833179
4954	0.897354	-3.948693	8.923937	-0.005784	-0.006793	0.004626	-0.515947	0.506338	-1.161447	0.510170	-0.068325	-0.200111	0.833675
4955	0.855992	-3.939734	8.927414	-0.012746	0.003989	-0.002391	-0.516342	0.506089	-1.162388	0.510257	-0.068505	-0.200314	0.833558
4956	0.875469	-3.944235	8.928046	-0.027224	0.007337	0.001117	-0.517405	0.507439	-1.159385	0.509408	-0.068680	-0.200778	0.833951
4957	0.895855	-3.997268	8.909817	-0.018244	0.012703	0.002946	-0.516089	0.509638	-1.159331	0.509434	-0.069082	-0.200977	0.833855
4958	0.896086	-3.999685	8.967607	0.000839	0.013039	-0.004066	-0.516216	0.507506	-1.157388	0.508720	-0.069041	-0.200924	0.834307
4959	0.856625	-3.973706	8.913249	0.015644	-0.003236	0.011799	-0.516749	0.508748	-1.156271	0.508580	-0.068867	-0.200706	0.834458
4960	0.890807	-3.992509	8.875929	0.017486	0.005670	0.011856	-0.516616	0.508448	-1.155478	0.507539	-0.068585	-0.200433	0.835181
4961	0.905173	-3.977680	8.914768	-0.003075	-0.004993	0.004646	-0.515955	0.508787	-1.158823	0.507486	-0.068542	-0.200557	0.835186
4962	0.876331	-3.985482	8.940418	-0.000226	-0.003061	-0.000631	-0.515425	0.508509	-1.159374	0.506639	-0.068256	-0.200681	0.835694
4963	0.905061	-3.972828	8.909914	0.001796	0.004244	-0.007657	-0.516482	0.508745	-1.162569	0.506836	-0.068267	-0.200648	0.835582
4964	0.858920	-3.968811	8.903654	-0.010595	0.018492	-0.012899	-0.516753	0.510831	-1.162098	0.506164	-0.068372	-0.200752	0.835956
4965	0.876372	-3.987909	8.938031	0.002033	0.015087	-0.014653	-0.514899	0.509790	-1.161081	0.506521	-0.068535	-0.200615	0.835759
4966	0.866033	-3.966258	8.870157	0.012820	0.006308	-0.015557	-0.515958	0.510044	-1.158917	0.505881	-0.068190	-0.200454	0.836213
4967	0.859390	-3.993076	8.899038	-0.023205	0.015719	-0.012955	-0.515169	0.511431	-1.159418	0.506178	-0.068625	-0.200730	0.835932
4968	0.871892	-4.007410	8.930820	-0.026503	0.020400	-0.023548	-0.514774	0.511507	-1.157009	0.505693	-0.068886	-0.201094	0.836116
4969	0.852410	-4.005338	8.913358	-0.002306	0.008112	-0.021778	-0.515965	0.512103	-1.157512	0.506135	-0.068947	-0.201111	0.835840
4970	0.827712	-3.979084	8.931658	-0.020113	0.008194	0.004693	-0.515309	0.513768	-1.157869	0.505114	-0.069046	-0.201455	0.836366
4971	0.847180	-3.988443	8.898628	-0.013705	0.000379	-0.000644	-0.515301	0.511283	-1.158885	0.505155	-0.069180	-0.201710	0.836269
4972	0.824380	-4.056819	8.920107	-0.005744	0.010936	0.006528	-0.515032	0.509890	-1.159201	0.504207	-0.069204	-0.201778	0.836823
4973	0.851150	-4.056329	8.959435	-0.007738	-0.010501	0.009914	-0.514910	0.513096	-1.159368	0.504035	-0.069139	-0.202029	0.836871
4974	0.828249	-4.015490	8.871776	0.017268	-0.001623	0.018896	-0.514252	0.514178	-1.158538	0.502809	-0.068759	-0.201825	0.837688
4975	0.832717	-3.998419	8.859750	0.001069	-0.001759	0.018843	-0.514251	0.513766	-1.158818	0.502535	-0.068790	-0.201828	0.837850
4976	0.920477	-4.023526	8.867446	-0.015131	-0.001889	0.018773	-0.513458	0.514202	-1.160421	0.501331	-0.068746	-0.202164	0.838493
4977	0.863036	-4.051263	8.918844	-0.012969	0.000233	0.005544	-0.513990	0.514871	-1.158652	0.501268	-0.068895	-0.202404	0.838461
4978	0.871893	-4.014697	8.885143	0.003988	0.005556	0.011818	-0.514120	0.514353	-1.160275	0.500176	-0.068742	-0.202360	0.839136
4979	0.874731	-4.031634	8.909428	0.007958	0.004162	-0.002325	-0.513859	0.515601	-1.160238	0.500289	-0.068714	-0.202221	0.839104
4980	0.862080	-4.007592	8.892010	0.001950	0.006151	-0.012938	-0.514259	0.516730	-1.160465	0.499569	-0.068481	-0.202242	0.839547
4981	0.857764	-4.036800	8.875249	-0.005530	0.005824	-0.002352	-0.515184	0.516599	-1.159923	0.499671	-0.068616	-0.202314	0.839458
4982	0.877684	-4.055851	8.924142	-0.002691	0.005982	-0.007651	-0.513861	0.515976	-1.158351	0.498871	-0.068451	-0.202407	0.839925
4983	0.843192	-4.032207	8.894023	-0.029040	0.012608	0.002925	-0.514124	0.515601	-1.159967	0.498879	-0.068956	-0.202800	0.839783
4984	0.858197	-4.056209	8.889851	0.003950	0.008119	-0.019988	-0.514647	0.513666	-1.160157	0.498316	-0.068713	-0.202776	0.840144
4985	0.869610	-4.017162	8.913975	0.007246	0.004331	-0.009398	-0.514393	0.517293	-1.160580	0.498548	-0.068666	-0.202661	0.840038
4986	0.862491	-4.027002	8.899389	0.008274	0.011537	-0.012883	-0.512276	0.516676	-1.160088	0.497840	-0.068456	-0.202524	0.840508
4987	0.819231	-4.056923	8.823673	-0.002416	-0.002628	-0.019183	-0.514388	0.515616	-1.160365	0.498194	-0.068350	-0.202655	0.840275
4988	0.829169	-4.054305	8.917828	-0.010825	0.008533	-0.005881	-0.513199	0.515995	-1.159831	0.497380	-0.068319	-0.202854	0.840712
4989	0.838526	-4.042002	8.889139	0.014031	-0.004856	0.004718	-0.513991	0.515474	-1.160643	0.497345	-0.068110	-0.202698	0.840787
4990	0.823542	-4.022858	8.869280	0.010282	0.003827	0.011838	-0.514256	0.515752	-1.160363	0.496247	-0.067864	-0.202565	0.841487
4991	0.867395	-4.031769	8.887541	-0.020546	-0.005493	0.018744	-0.514521	0.515746	-1.159824	0.495926	-0.068045	-0.202979	0.841562
4992	0.867933	-4.056031	8.904589	-0.002611	-0.008942	0.020547	-0.515057	0.518132	-1.160010	0.494619	-0.067749	-0.203176	0.842307
4993	0.848007	-4.032121	8.884542	0.003089	-0.005078	0.009985	-0.514131	0.517926	-1.158018	0.494479	-0.067666	-0.203200	0.842390
4994	0.867451	-4.034195	8.889968	-0.005756	0.008272	0.006502	-0.514136	0.519464	-1.158237	0.493476	-0.067635	-0.203299	0.842957
4995	0.858018	-4.046503	8.894586	-0.010039	0.004009	-0.002377	-0.514665	0.519627	-1.158761	0.493564	-0.067784	-0.203473	0.842852
4996	0.871560	-4.002569	8.856159	0.001693	0.011220	-0.002298	-0.514663	0.519240	-1.160113	0.492724	-0.067691	-0.203430	0.843360
4997	0.867842	-4.056036	8.875703	0.001725	-0.002917	-0.005922	-0.514000	0.518662	-1.159871	0.492859	-0.067591	-0.203479	0.843278
4998	0.838608	-4.046855	8.884365	0.000635	-0.003103	0.001151	-0.514003	0.519167	-1.157578	0.491914	-0.067284	-0.203589	0.843828
4999	0.867433	-4.031767	8.899577	-0.005904	-0.003373	0.009963	-0.514134	0.518895	-1.157719	0.491768	-0.067317	-0.203750	0.843871
5000	0.867242	-4.024490	8.885075	0.001928	0.000816	-0.012972	-0.515325	0.519212	-1.158231	0.491047	-0.066997	-0.203821	0.844299
5001	0.857315	-4.017392	8.855834	-0.001922	0.007632	-0.002329	-0.513741	0.520009	-1.158090	0.491159	-0.067125	-0.203823	0.844223
5002	0.867418	-4.031768	8.894762	-0.012598	0.004120	-0.007692	-0.514531	0.519204	-1.158642	0.490366	-0.067032	-0.204098	0.844625
5003	0.853683	-4.065995	8.933110	-0.014446	-0.001252	-0.006844	-0.512683	0.520276	-1.158629	0.490501	-0.067113	-0.204405	0.844466
5004	0.850223	-4.024801	8.865299	0.012105	-0.006759	0.009118	-0.513481	0.521666	-1.157638	0.489379	-0.066654	-0.204349	0.845167
5005	0.867192	-4.026922	8.853802	-0.000232	0.004003	0.001188	-0.513217	0.521802	-1.157771	0.489419	-0.066717	-0.204353	0.845138
5006	0.872263	-4.031680	8.894911	-0.009061	0.000550	-0.005937	-0.512820	0.521681	-1.158985	0.488574	-0.066531	-0.204601	0.845581
5007	0.860561	-4.051310	8.901920	-0.007363	-0.001302	-0.002404	-0.513618	0.523370	-1.158922	0.488643	-0.066559	-0.204783	0.845495
5008	0.863190	-4.065829	8.875634	0.005310	0.004181	-0.004096	-0.513353	0.523216	-1.158528	0.487744	-0.066288	-0.204754	0.846042
5009	0.858009	-4.051361	8.860925	-0.005584	0.004002	-0.000594	-0.512296	0.523489	-1.159335	0.487807	-0.066396	-0.204852	0.845974
5010	0.858077	-4.051357	8.882589	-0.009082	0.005838	-0.004130	-0.512829	0.524936	-1.161158	0.486941	-0.066304	-0.205047	0.846432
5011	0.848849	-4.075799	8.875270	0.001932	0.006126	-0.012048	-0.513353	0.522925	-1.158001	0.487216	-0.066328	-0.205013	0.846280
5012	0.868847	-4.109420	8.856882	-0.000110	0.009425	-0.002310	-0.511767	0.523477	-1.159342	0.486374	-0.066224	-0.205017	0.846772
5013	0.803081	-4.086742	8.888558	-0.016563	0.000239	0.006514	-0.512552	0.524536	-1.157504	0.486286	-0.066407	-0.205330	0.846733
5014	0.844160	-4.081142	8.887370	-0.005697	0.004822	0.004800	-0.512817	0.524538	-1.157367	0.485299	-0.066308	-0.205463	0.847274
5015	0.843706	-4.064163	8.851125	0.001516	0.007548	0.004840	-0.512291	0.525799	-1.158137	0.485293	-0.066432	-0.205402	0.847283
5016	0.819866	-4.081586	8.864965	-0.009329	0.018036	0.008415	-0.513088	0.527119	-1.160229	0.484322	-0.066615	-0.205462	0.847809
5017	0.837451	-4.110393	8.880164	-0.009030	0.011234	-0.004008	-0.510974	0.527755	-1.159697	0.484466	-0.066869	-0.205556	0.847684
5018	0.825608	-4.120314	8.903945	0.001381	0.003881	0.009242	-0.510978	0.529021	-1.160193	0.483495	-0.066725	-0.205567	0.848247
5019	0.790889	-4.096682	8.801611	-0.007184	0.003367	0.026902	-0.508856	0.526875	-1.159884	0.483083	-0.066958	-0.205666	0.848439
5020	0.853107	-4.056716	8.805625	0.000715	0.017421	0.036726	-0.508859	0.527999	-1.160250	0.481774	-0.067181	-0.205515	0.849202
5021	0.849874	-4.122302	8.902297	-0.006962	0.017752	0.020792	-0.509397	0.531390	-1.161744	0.481525	-0.067629	-0.205481	0.849316
5022	0.810794	-4.115735	8.845690	-0.005720	-0.001405	0.004770	-0.509660	0.530824	-1.161089	0.480632	-0.067454	-0.205668	0.849791
5023	0.833630	-4.154149	8.928515	0.010641	0.004200	-0.000453	-0.508468	0.529776	-1.159126	0.480712	-0.067416	-0.205497	0.849790
5024	0.889176	-4.148289	8.906106	0.040400	-0.001741	-0.037541	-0.511677	0.541865	-1.160312	0.480492	-0.066592	-0.204967	0.850107
5025	0.895211	-3.987992	8.760668	-0.004940	0.015264	-0.021666	-0.510347	0.539303	-1.159337	0.480957	-0.066801	-0.204987	0.849822
5026	0.830191	-4.110524	8.882349	-0.026516	0.020415	-0.021684	-0.511935	0.539799	-1.161179	0.480597	-0.067093	-0.205350	0.849916
5027	0.755665	-4.133718	8.923562	-0.009717	-0.000035	0.019806	-0.511136	0.538007	-1.162853	0.480287	-0.067260	-0.205543	0.850031
5028	0.742218	-4.082593	8.828725	-0.010968	-0.006561	0.064771	-0.509276	0.530854	-1.161413	0.478497	-0.067331	-0.205775	0.850978
5029	0.763593	-4.067646	8.785944	0.004425	0.002560	0.096700	-0.507694	0.532526	-1.162985	0.476906	-0.067726	-0.205597	0.851882
5030	0.764606	-4.101598	8.892135	-0.027793	0.001578	0.089518	-0.507831	0.534176	-1.161859	0.474648	-0.068183	-0.206008	0.853007
5031	0.825268	-4.100494	8.925278	-0.021232	-0.022072	0.041633	-0.506107	0.531836	-1.158739	0.473857	-0.068175	-0.206575	0.853310
5032	0.786633	-4.110907	8.902509	0.000922	-0.002842	-0.009441	-0.506499	0.530464	-1.159314	0.473338	-0.067884	-0.206671	0.853598
5033	0.815836	-4.115636	8.908423	0.027170	0.004644	-0.012773	-0.507158	0.534386	-1.160870	0.473652	-0.067646	-0.206231	0.853549
5034	0.752459	-4.107084	8.843835	0.028551	0.014879	0.004994	-0.506889	0.532884	-1.162529	0.472886	-0.067430	-0.205676	0.854125
5035	0.790771	-4.086972	8.825603	0.021639	0.015975	-0.005639	-0.508213	0.533459	-1.161959	0.473117	-0.067469	-0.205214	0.854105
5036	0.795813	-4.086874	8.888337	-0.005511	0.004106	-0.002266	-0.508737	0.531799	-1.162006	0.472401	-0.067365	-0.205351	0.854476
5037	0.771885	-4.106730	8.858870	-0.008476	0.008203	-0.025228	-0.507944	0.531612	-1.160681	0.472894	-0.067475	-0.205504	0.854158
5038	0.776100	-4.075099	8.858760	0.004849	0.022320	-0.016258	-0.508079	0.532411	-1.158913	0.472526	-0.067532	-0.205309	0.854404
5039	0.802727	-4.069758	8.883606	-0.010658	0.018462	-0.009265	-0.507688	0.534498	-1.159119	0.472785	-0.067902	-0.205381	0.854214
5040	0.815177	-4.091381	8.852861	-0.015692	0.015214	-0.023448	-0.507414	0.531439	-1.159755	0.472500	-0.068007	-0.205613	0.854308
5041	0.786150	-4.096765	8.835163	-0.013771	0.020648	-0.026937	-0.507539	0.529262	-1.161967	0.473067	-0.068369	-0.205744	0.853934
5042	0.791371	-4.106373	8.893162	-0.024866	0.018517	-0.016378	-0.507681	0.532624	-1.162528	0.472652	-0.068642	-0.206093	0.854057
5043	0.752835	-4.116780	8.901685	0.018410	0.015408	-0.019790	-0.507016	0.531379	-1.163647	0.473119	-0.068639	-0.205713	0.853891
5044	0.742211	-4.073284	8.881776	0.011068	0.004591	-0.016345	-0.505827	0.531737	-1.162176	0.472687	-0.068334	-0.205581	0.854186
5045	0.703553	-4.083697	8.851786	0.003350	-0.006583	0.001251	-0.506090	0.530904	-1.162065	0.472683	-0.068186	-0.205634	0.854187
5046	0.709535	-4.132130	8.905286	0.005070	-0.003099	0.004814	-0.507804	0.529253	-1.161294	0.471851	-0.067893	-0.205648	0.854667
5047	0.704310	-4.112805	8.907387	0.015837	-0.004808	0.005721	-0.507144	0.529819	-1.162355	0.471794	-0.067680	-0.205462	0.854760
5048	0.669984	-4.094011	8.898972	0.027655	-0.016057	0.033100	-0.507936	0.529495	-1.165706	0.470487	-0.067077	-0.205170	0.855598
5049	0.684546	-4.103461	8.846538	0.043693	-0.005453	0.041173	-0.507277	0.530274	-1.163813	0.469856	-0.066742	-0.204463	0.856140
5050	0.718216	-4.088285	8.861897	0.039095	-0.021512	0.041932	-0.507938	0.530319	-1.165144	0.468400	-0.065977	-0.204012	0.857104
5051	0.708448	-4.073891	8.928883	0.025630	-0.012733	0.041945	-0.508987	0.527078	-1.162555	0.467700	-0.065693	-0.203679	0.857587
5052	0.766503	-4.077698	8.872927	0.036676	-0.021266	0.031305	-0.509780	0.526678	-1.162559	0.466452	-0.064921	-0.203277	0.858421
5053	0.822901	-4.110657	8.874906	0.040734	-0.013723	0.015442	-0.507792	0.525040	-1.159955	0.466221	-0.064370	-0.202732	0.858717
5054	0.873626	-4.100026	8.890823	0.052178	0.004682	-0.005634	-0.509382	0.526230	-1.161640	0.465738	-0.063752	-0.201867	0.859228
5055	0.841520	-4.071482	8.879995	0.046642	-0.002682	-0.069346	-0.508189	0.525213	-1.161016	0.467015	-0.062989	-0.201234	0.858740
5056	0.776969	-4.116345	8.873539	0.025584	-0.004138	-0.089739	-0.508044	0.521230	-1.163824	0.468014	-0.062155	-0.201004	0.858310
5057	0.699701	-4.132313	8.859255	0.026399	-0.006928	-0.120680	-0.510415	0.517947	-1.164170	0.470125	-0.061307	-0.200827	0.857259
5058	0.790019	-4.055435	8.786832	0.004674	-0.003680	-0.115444	-0.511736	0.518028	-1.166429	0.471611	-0.060590	-0.200974	0.856459
5059	0.966036	-4.127484	8.821659	-0.008849	0.028900	-0.142721	-0.511735	0.517465	-1.166179	0.474194	-0.060597	-0.201098	0.855002
5060	0.983270	-4.034944	8.725213	0.005820	0.075200	-0.212226	-0.511727	0.514682	-1.166402	0.477712	-0.060844	-0.200588	0.853143
5061	1.100109	-4.066811	8.690528	-0.045599	0.110904	-0.235168	-0.511183	0.509648	-1.166301	0.482143	-0.062222	-0.200681	0.850526
5062	1.121574	-3.903774	8.843999	-0.128434	0.136756	-0.229973	-0.507478	0.509020	-1.166899	0.486104	-0.064751	-0.201873	0.847796
5063	1.235701	-3.991483	9.132178	-0.083299	0.124900	-0.237893	-0.505757	0.509242	-1.172271	0.490566	-0.066691	-0.202475	0.844927
5064	1.207178	-4.030846	9.059392	-0.031841	0.092661	-0.283016	-0.504824	0.506707	-1.172095	0.495286	-0.067296	-0.202527	0.842108
5065	1.264612	-4.010396	8.959910	-0.001932	0.095813	-0.256391	-0.503621	0.502668	-1.173443	0.500025	-0.067841	-0.202062	0.839371
5066	1.137626	-3.959297	8.972477	0.036282	0.061206	-0.210495	-0.502827	0.502526	-1.174126	0.503437	-0.067523	-0.201177	0.837568
5067	0.991508	-3.937685	8.878775	0.050210	0.080343	-0.189077	-0.501487	0.496639	-1.174061	0.507036	-0.067542	-0.199891	0.835701
5068	0.883181	-3.847410	8.908466	0.034390	0.138157	-0.159563	-0.500020	0.492602	-1.175814	0.509854	-0.068727	-0.198185	0.834295
5069	1.072528	-3.858534	8.945650	0.083056	0.185621	-0.120249	-0.495643	0.488685	-1.179607	0.512752	-0.070434	-0.195176	0.833085
5070	1.376773	-4.042341	8.978034	0.170503	0.247546	-0.148813	-0.489811	0.484445	-1.182891	0.515943	-0.072086	-0.190063	0.832155
5071	1.499185	-4.098371	9.020723	0.253972	0.275333	-0.236807	-0.481319	0.476065	-1.190758	0.521329	-0.073047	-0.183470	0.830192
5072	1.123405	-4.241140	8.827345	0.212841	0.232468	-0.388295	-0.476265	0.466848	-1.195129	0.528633	-0.073169	-0.178115	0.826721
5073	0.717602	-4.272753	9.036568	0.042230	0.186998	-0.478328	-0.473325	0.456419	-1.193083	0.537291	-0.074011	-0.176306	0.821436
5074	0.410288	-4.385110	9.230166	-0.026265	0.111119	-0.454206	-0.470660	0.450021	-1.196399	0.544941	-0.074454	-0.176241	0.816355
5075	0.417080	-4.807395	8.713667	0.027260	0.048363	-0.343902	-0.472499	0.445614	-1.196920	0.550792	-0.073680	-0.175982	0.812545
5076	0.296271	-4.416415	8.225629	0.038667	0.033053	-0.368696	-0.471415	0.437141	-1.199346	0.556870	-0.072448	-0.175554	0.808596
5077	-0.005501	-3.373286	8.266267	0.069451	0.043050	-0.510850	-0.471133	0.431417	-1.199264	0.565380	-0.070567	-0.174884	0.802983
5078	0.471110	-2.184924	8.628149	-0.167388	0.120798	-0.461749	-0.468866	0.425649	-1.205368	0.572895	-0.072739	-0.176875	0.797005
5079	0.422724	-2.122481	10.580606	-0.396152	0.273147	-0.298860	-0.462267	0.430573	-1.207833	0.578049	-0.080543	-0.180578	0.791684
5080	0.854366	-2.687374	11.714919	0.026335	0.472566	-0.450188	-0.449436	0.430150	-1.214425	0.586408	-0.085955	-0.175481	0.786094
5081	0.686302	-3.564470	9.737897	0.327923	0.335261	-0.909721	-0.440923	0.414469	-1.219980	0.602371	-0.084115	-0.167949	0.775801
5082	-0.314838	-3.179864	8.216805	0.230992	0.222618	-1.137714	-0.434515	0.394290	-1.221768	0.619791	-0.080658	-0.163700	0.763254
5083	-0.342863	-3.000758	8.147201	0.006119	0.276044	-0.930318	-0.427330	0.379522	-1.223258	0.634822	-0.081740	-0.161630	0.751129
5084	0.022566	-3.282939	8.516765	-0.144720	0.243708	-0.679997	-0.418449	0.372954	-1.225311	0.644953	-0.084881	-0.161892	0.742039
5085	0.045464	-3.663586	8.758623	-0.307990	0.179080	-0.710976	-0.413160	0.373752	-1.228964	0.655505	-0.089254	-0.165291	0.731455
5086	0.011037	-3.693293	9.179001	-0.318418	0.108655	-0.670793	-0.411572	0.373814	-1.233268	0.664842	-0.092719	-0.169752	0.721508
5087	0.238089	-4.077582	8.823015	-0.192468	0.053084	-0.609778	-0.409195	0.375180	-1.234457	0.673424	-0.094074	-0.172875	0.712576
5088	-0.475492	-4.799340	8.498480	-0.164275	-0.059029	-0.671214	-0.410105	0.369944	-1.236221	0.682376	-0.093080	-0.177286	0.703042
5089	0.372758	-4.424613	9.373728	-0.849680	0.529185	-0.383381	-0.403124	0.379886	-1.239067	0.687897	-0.110929	-0.182608	0.693648
5090	2.165439	-3.756022	10.376827	-0.477735	0.478491	-0.070020	-0.383743	0.400984	-1.248398	0.689372	-0.123815	-0.182839	0.689932
5091	2.027482	-3.443168	8.569863	0.322426	0.275261	-0.712360	-0.375783	0.392598	-1.249293	0.700921	-0.120642	-0.176305	0.680494
5092	1.251642	-3.923300	8.472659	-0.079665	0.320694	-0.676007	-0.364240	0.380582	-1.253559	0.710838	-0.123664	-0.174559	0.670034
5093	1.719185	-3.883239	8.684070	-0.389357	0.321491	-0.740736	-0.351951	0.384148	-1.257205	0.720824	-0.130955	-0.177025	0.657210
5094	1.091554	-3.770758	9.386037	-0.333074	0.364498	-1.023073	-0.341774	0.386817	-1.262194	0.734345	-0.136822	-0.178844	0.640338
5095	1.261980	-3.733714	9.106971	-0.137787	0.315100	-0.828312	-0.331053	0.384165	-1.266689	0.745607	-0.139907	-0.178235	0.626680
5096	1.588903	-3.742359	8.987094	-0.131517	0.218080	-0.641556	-0.325496	0.383507	-1.267846	0.753649	-0.142179	-0.178517	0.616384
5097	1.376499	-3.775334	9.043406	-0.178169	0.073667	-0.570970	-0.320733	0.383169	-1.270055	0.760425	-0.143679	-0.181244	0.606845
5098	1.161367	-3.458847	8.909257	-0.127166	0.054441	-0.495749	-0.316497	0.381511	-1.268816	0.765921	-0.144349	-0.183480	0.599052
5099	1.136205	-3.920508	8.767553	-0.137028	0.041229	-0.396819	-0.315705	0.382053	-1.268942	0.770447	-0.145404	-0.185647	0.592288
5100	1.341247	-4.144975	8.590205	-0.104893	0.110508	-0.238940	-0.313592	0.383263	-1.269062	0.772984	-0.147293	-0.186006	0.588390
5101	1.460130	-4.322390	9.050097	-0.083029	0.199614	-0.166721	-0.310160	0.385941	-1.273839	0.775479	-0.150208	-0.184414	0.584860
5102	1.918644	-4.675714	9.288268	0.104676	0.112401	-0.134071	-0.305782	0.381433	-1.276177	0.777425	-0.149272	-0.181966	0.583281
5103	1.226978	-4.622809	8.520503	0.207281	-0.000333	-0.252769	-0.303125	0.377297	-1.274732	0.781021	-0.145014	-0.180362	0.580040
5104	0.734820	-4.345384	7.891953	0.145049	0.087356	-0.298264	-0.300589	0.369149	-1.274484	0.785057	-0.142615	-0.178241	0.575827
5105	0.931972	-4.259272	7.945491	-0.132682	0.213072	-0.155158	-0.296750	0.368139	-1.276838	0.787249	-0.146524	-0.176919	0.572249
5106	1.122992	-3.959566	8.940740	-0.240638	0.393971	-0.027110	-0.289084	0.370319	-1.282350	0.787903	-0.154602	-0.173658	0.570219
5107	1.574121	-4.436824	9.126666	-0.062785	0.308530	0.038239	-0.277189	0.373322	-1.285339	0.788372	-0.159145	-0.169457	0.569584
5108	1.353262	-4.868096	8.593622	-0.088088	0.191055	-0.111038	-0.268607	0.378358	-1.288627	0.789812	-0.162256	-0.167884	0.567173
5109	0.882645	-4.541626	8.957011	-0.016386	0.240867	-0.159922	-0.260675	0.379636	-1.291491	0.792410	-0.164617	-0.164869	0.563743
5110	0.835478	-4.892045	8.688633	0.063488	0.245761	-0.115404	-0.253920	0.376322	-1.293550	0.794534	-0.165925	-0.160722	0.561563
5111	0.066050	-5.032282	8.165444	0.046654	0.145650	-0.174260	-0.250344	0.374419	-1.293115	0.797135	-0.166217	-0.158549	0.558399
5112	-0.393525	-5.448417	8.101530	-0.098068	0.032355	-0.030330	-0.246115	0.375638	-1.295805	0.797099	-0.167982	-0.159307	0.557707
5113	0.260464	-3.800502	8.450948	-0.258171	0.044615	-0.002683	-0.241905	0.383089	-1.296688	0.796409	-0.172604	-0.161541	0.556638
5114	0.506303	-2.766698	9.957419	-0.193205	0.141986	-0.032048	-0.236104	0.389875	-1.300558	0.796271	-0.177055	-0.161661	0.555400
5115	0.805044	-2.950462	11.315844	0.224289	0.187732	-0.226802	-0.228161	0.387389	-1.303408	0.800218	-0.174732	-0.156971	0.551797
5116	0.825118	-3.722155	9.728904	0.471819	0.048524	-0.483234	-0.227599	0.375893	-1.301101	0.807143	-0.166126	-0.152736	0.545522
5117	0.021012	-3.989353	8.165823	0.383922	-0.026855	-0.704787	-0.228351	0.361665	-1.299937	0.815971	-0.157352	-0.151270	0.535303
5118	-0.427406	-3.885850	8.011683	0.105778	-0.041687	-0.704772	-0.228185	0.350220	-1.299500	0.823626	-0.153008	-0.153055	0.524216
5119	-0.006784	-3.994672	8.538082	-0.248664	0.043560	-0.460548	-0.231104	0.353308	-1.297492	0.827820	-0.156095	-0.156261	0.515684
5120	0.372896	-4.876145	8.866873	-0.419896	0.093576	-0.239800	-0.229015	0.362155	-1.296297	0.829027	-0.163170	-0.159882	0.510418
5121	1.459792	-3.734928	9.584805	-0.562021	0.328481	-0.003881	-0.225105	0.381936	-1.299597	0.828250	-0.175770	-0.160087	0.507423
5122	1.779408	-3.571415	9.006091	0.165459	0.173217	-0.379274	-0.218502	0.385439	-1.300901	0.833038	-0.173495	-0.156956	0.501311
5123	1.928496	-4.025063	8.845604	0.237196	0.237184	-0.424622	-0.210553	0.380708	-1.303153	0.838866	-0.170455	-0.152052	0.494095
5124	2.227407	-4.264850	8.370388	-0.019836	0.203237	-0.577751	-0.204194	0.377237	-1.304007	0.845019	-0.170994	-0.150845	0.483684
5125	1.356616	-4.105886	8.332842	-0.187293	0.250530	-1.039278	-0.197585	0.378360	-1.304851	0.855042	-0.173252	-0.151957	0.464539
5126	1.104350	-4.100677	9.051950	-0.289273	0.312256	-1.053310	-0.189653	0.379283	-1.304377	0.864529	-0.177826	-0.152958	0.444489
5127	1.086179	-4.159261	9.066277	-0.195426	0.216212	-0.876808	-0.182267	0.386082	-1.304245	0.872199	-0.180248	-0.154056	0.427838
5128	1.069025	-4.280944	9.004087	-0.066363	0.240022	-0.717106	-0.175279	0.393701	-1.309174	0.878739	-0.181213	-0.153037	0.414197
5129	1.129320	-4.595460	8.461942	-0.029971	0.196575	-0.602327	-0.168402	0.393710	-1.310325	0.884204	-0.181359	-0.152004	0.402725
5130	0.799347	-4.222794	8.381612	-0.079474	0.174061	-0.572509	-0.163391	0.398285	-1.308093	0.888990	-0.182395	-0.151667	0.391697
5131	0.907867	-4.181978	8.473690	-0.120876	0.191648	-0.434638	-0.157837	0.398062	-1.303877	0.892541	-0.184589	-0.150768	0.382841
5132	1.049539	-4.441531	8.725499	-0.205808	0.144823	-0.295545	-0.152823	0.401862	-1.304349	0.894426	-0.188447	-0.150894	0.376458
5133	1.146950	-4.459177	8.767132	-0.165964	0.094156	-0.246258	-0.146373	0.411552	-1.301703	0.895967	-0.191264	-0.151359	0.371148
5134	1.465953	-4.429125	8.685231	-0.102640	0.095013	-0.258500	-0.144933	0.416498	-1.299955	0.897755	-0.193002	-0.151446	0.365856
5135	1.369437	-4.474585	8.528570	-0.097415	0.084247	-0.253221	-0.140449	0.420733	-1.300675	0.899517	-0.194483	-0.151605	0.360640
5136	1.284546	-4.359621	8.462519	-0.201806	0.093990	-0.251703	-0.138349	0.426101	-1.299725	0.900793	-0.198000	-0.152392	0.355169
5137	1.201216	-4.278581	8.675972	-0.165651	0.122785	-0.253163	-0.134396	0.430887	-1.299618	0.902336	-0.200964	-0.152336	0.349567
5138	1.493977	-4.341209	8.906863	-0.151773	0.157874	-0.228208	-0.128327	0.435950	-1.301536	0.903766	-0.204083	-0.151510	0.344387
5139	1.327577	-4.271417	8.833838	-0.100126	0.077222	-0.221455	-0.124380	0.442820	-1.301095	0.905157	-0.205610	-0.151685	0.339717
5140	1.375300	-4.246286	8.758091	-0.078291	0.087360	-0.228404	-0.121475	0.444144	-1.300952	0.906635	-0.206908	-0.151613	0.334987
5141	1.550497	-4.267370	8.855088	-0.058351	0.100075	-0.231836	-0.117249	0.446093	-1.298929	0.908298	-0.207760	-0.151126	0.330140
5142	1.475320	-4.399818	8.767132	-0.001398	0.092746	-0.275884	-0.114081	0.447820	-1.298374	0.910380	-0.207546	-0.150630	0.324721
5143	1.342923	-4.567279	8.754705	0.029804	0.098024	-0.263339	-0.110776	0.447803	-1.294795	0.912556	-0.206662	-0.149720	0.319555
5144	1.344339	-4.431349	8.527473	0.046455	0.090653	-0.247421	-0.106411	0.447396	-1.293519	0.914595	-0.205639	-0.148821	0.314772
5145	1.361177	-4.540268	8.567323	-0.027059	0.131019	-0.250930	-0.104166	0.448611	-1.294042	0.916499	-0.206030	-0.147598	0.309509
5146	1.398183	-4.697374	8.550387	-0.024399	0.098294	-0.221073	-0.099663	0.446566	-1.294427	0.918046	-0.206416	-0.146894	0.304970
5147	1.130572	-4.658547	8.460049	-0.000606	0.045818	-0.177071	-0.098606	0.446675	-1.294167	0.919307	-0.206027	-0.146755	0.301480
5148	1.313254	-4.562980	8.594907	-0.034873	0.063313	-0.104619	-0.095966	0.448617	-1.296413	0.919977	-0.206729	-0.146268	0.299184
5149	1.451662	-4.405087	8.915674	0.018207	0.024896	-0.078221	-0.094638	0.447097	-1.298353	0.920648	-0.206154	-0.145988	0.297649
5150	1.391236	-4.299387	8.864885	0.145583	0.028232	-0.061877	-0.093048	0.445759	-1.296270	0.921700	-0.203448	-0.144889	0.296792
5151	1.232974	-4.423651	8.608240	0.217603	-0.036591	-0.005439	-0.093285	0.436086	-1.293628	0.922559	-0.199038	-0.144248	0.297423
5152	1.222860	-4.418991	8.504397	0.129686	-0.019376	-0.012672	-0.094064	0.431371	-1.293903	0.923098	-0.196482	-0.143917	0.297612
5153	1.373209	-4.149237	8.709157	0.113409	-0.053071	0.050666	-0.092597	0.426671	-1.290988	0.923142	-0.194058	-0.143971	0.299037
5154	1.604004	-4.062524	8.677073	0.139605	-0.008474	0.054516	-0.093371	0.420141	-1.291187	0.923335	-0.191575	-0.143112	0.300452
5155	1.800238	-4.160896	8.808996	0.077359	-0.009110	0.059579	-0.093100	0.418179	-1.290985	0.923303	-0.190087	-0.142549	0.301758
5156	1.784056	-4.066516	8.884809	0.167181	-0.031629	-0.005707	-0.093875	0.412449	-1.295713	0.923884	-0.186781	-0.142177	0.302220
5157	1.603310	-4.028554	8.671983	0.188401	0.015758	-0.117572	-0.094908	0.404126	-1.296502	0.925393	-0.182870	-0.141158	0.300467
5158	1.608322	-4.040603	8.648158	0.067298	-0.021144	-0.104927	-0.094107	0.401458	-1.296463	0.926215	-0.181191	-0.141558	0.298758
5159	1.529737	-4.073559	8.877059	0.035385	-0.038550	-0.059153	-0.094632	0.400092	-1.297170	0.926644	-0.179952	-0.142253	0.297845
5160	1.614728	-4.101157	8.759529	0.068936	-0.037101	-0.034299	-0.096736	0.396276	-1.298875	0.926996	-0.178345	-0.142684	0.297511
5161	1.584773	-4.060439	8.739048	0.051411	-0.037644	-0.018439	-0.098314	0.393225	-1.298016	0.927236	-0.176937	-0.143124	0.297392
5162	1.650377	-3.950021	8.725786	0.052309	0.015490	-0.009274	-0.097910	0.391178	-1.300364	0.927526	-0.176021	-0.142589	0.297289
5163	2.090358	-4.015260	8.747169	-0.058055	0.035360	0.016132	-0.097406	0.388159	-1.299504	0.927380	-0.177173	-0.142221	0.297236
5164	1.977663	-4.070703	8.775418	-0.059860	0.002309	-0.158223	-0.097943	0.390994	-1.301016	0.928112	-0.177834	-0.143127	0.294105
5165	1.840595	-3.990653	8.847631	0.005536	0.058086	-0.306161	-0.096614	0.389035	-1.302031	0.930134	-0.177009	-0.143120	0.288159
5166	2.008620	-3.958509	8.544458	0.011481	0.059567	-0.292018	-0.096877	0.388492	-1.302448	0.932018	-0.176289	-0.143007	0.282513
5167	1.616564	-3.732594	8.595711	-0.089594	0.038134	-0.251729	-0.095827	0.391592	-1.304907	0.933272	-0.177266	-0.143714	0.277356
5168	1.406621	-3.607724	8.894006	-0.066937	0.043127	-0.122517	-0.095173	0.394227	-1.304965	0.933839	-0.178391	-0.143746	0.274695
5169	1.853289	-3.638045	8.960723	-0.029675	-0.010736	0.089255	-0.094746	0.395156	-1.306838	0.933269	-0.178937	-0.143809	0.276243
5170	1.839685	-3.698984	8.871709	0.046160	-0.002702	0.149669	-0.095534	0.393066	-1.306092	0.932599	-0.178480	-0.143099	0.279153
5171	1.854335	-3.725433	8.739978	0.078545	0.013481	0.153412	-0.095398	0.391628	-1.304264	0.932117	-0.177304	-0.141888	0.282114
5172	2.104222	-3.626238	8.693945	-0.004812	0.023014	0.243329	-0.094468	0.390523	-1.305649	0.930787	-0.178202	-0.140653	0.286525
5173	1.860854	-3.562682	8.763020	-0.099568	0.010511	0.284553	-0.094598	0.389351	-1.303006	0.928882	-0.180663	-0.140058	0.291416
5174	2.098073	-3.538952	8.832699	-0.131303	0.026928	0.329592	-0.093544	0.390747	-1.304179	0.926540	-0.184165	-0.139163	0.297054
5175	2.239184	-3.368937	8.551730	-0.082351	-0.002330	0.379035	-0.095930	0.392775	-1.305159	0.924029	-0.186430	-0.138377	0.303752
5176	2.199747	-3.299236	8.781058	-0.199436	-0.003162	0.516580	-0.095937	0.395625	-1.307882	0.920085	-0.191502	-0.137747	0.312724
5177	1.968178	-3.512130	9.305079	-0.195038	-0.055275	0.611788	-0.096215	0.400401	-1.309200	0.915383	-0.196051	-0.137743	0.323521
5178	1.966773	-4.652991	9.325677	-0.085480	-0.150252	0.606266	-0.099650	0.399267	-1.311072	0.910643	-0.198286	-0.138693	0.334928
5179	1.200062	-4.545987	8.918815	0.043903	-0.339188	0.381161	-0.108136	0.395159	-1.314569	0.907374	-0.195906	-0.143192	0.343205
5180	1.072055	-4.626024	8.547233	0.230554	-0.161326	0.298938	-0.115528	0.389698	-1.312245	0.905742	-0.191453	-0.143392	0.349878
5181	1.421232	-4.779823	9.184905	0.032372	-0.028311	0.462636	-0.119999	0.380851	-1.311136	0.902600	-0.191664	-0.142035	0.358336
5182	1.013059	-4.665822	9.563848	-0.012191	0.093891	0.466891	-0.119467	0.379731	-1.311445	0.899435	-0.193860	-0.138667	0.366342
5183	1.002049	-4.440338	9.037102	0.285759	0.172392	0.378157	-0.114416	0.371826	-1.312291	0.898294	-0.190714	-0.132119	0.373150
5184	0.892910	-4.121540	8.723094	0.353320	0.271738	0.156154	-0.107731	0.359767	-1.313041	0.899162	-0.186786	-0.124032	0.375813
5185	0.520199	-3.883131	8.839832	0.268482	0.334887	-0.161908	-0.098179	0.349540	-1.314280	0.902261	-0.183763	-0.116692	0.372210
5186	0.835382	-3.219566	9.248859	0.303459	0.356369	-0.190058	-0.087036	0.338169	-1.315842	0.905586	-0.180477	-0.108726	0.368132
5187	1.256017	-3.345391	9.671890	0.491970	0.324717	-0.246347	-0.076153	0.325102	-1.316116	0.909902	-0.173046	-0.100199	0.363446
5188	1.178951	-3.594445	9.016724	0.512353	0.290499	-0.474552	-0.068709	0.312110	-1.316213	0.915618	-0.164856	-0.092848	0.354747
5189	0.950409	-3.402445	8.450027	0.588252	0.245149	-0.626529	-0.059955	0.294915	-1.314161	0.922397	-0.154267	-0.086351	0.343408
5190	0.363112	-3.609720	8.395061	0.366318	0.276139	-0.734746	-0.051981	0.281850	-1.311721	0.928927	-0.148109	-0.081022	0.329535
5191	0.251632	-3.335007	8.591749	0.107230	0.235233	-0.679230	-0.042045	0.276256	-1.308663	0.934076	-0.146235	-0.078044	0.316271
5192	0.237638	-3.063363	8.945494	0.024681	0.144837	-0.503268	-0.037149	0.275573	-1.308071	0.937518	-0.145890	-0.076677	0.306425
5193	0.356988	-2.731083	8.937022	-0.059307	0.129992	-0.326850	-0.031861	0.276556	-1.307564	0.939592	-0.146991	-0.075625	0.299736
5194	0.419765	-2.759098	8.688840	-0.015350	0.144536	-0.217000	-0.029751	0.278429	-1.306189	0.941064	-0.147810	-0.073666	0.295168
5195	0.531088	-2.470629	8.930772	-0.076570	0.144989	-0.183637	-0.028435	0.281077	-1.307460	0.942194	-0.149523	-0.071990	0.291085
5196	1.282235	-2.422987	9.218221	-0.107739	0.122943	-0.235326	-0.028580	0.285054	-1.304383	0.943413	-0.151922	-0.071032	0.286088
5197	0.744591	-2.058841	10.079909	0.089634	-0.020056	-0.138291	-0.030308	0.287595	-1.304015	0.944526	-0.149536	-0.071388	0.283574
5198	0.597472	-2.464450	10.039944	0.131230	-0.033729	-0.147039	-0.033217	0.287169	-1.300778	0.945709	-0.146650	-0.071747	0.281035
5199	0.790423	-2.375964	10.312365	0.285932	0.055125	-0.162835	-0.037983	0.287876	-1.296413	0.947609	-0.140877	-0.069634	0.278103
5200	1.196909	-2.943775	11.135438	0.499727	-0.068668	-0.475122	-0.039539	0.276480	-1.290326	0.951487	-0.130346	-0.069514	0.269906
5201	-1.802304	-4.362462	10.067277	0.128154	-0.244719	-0.467830	-0.051174	0.274070	-1.283032	0.954022	-0.125564	-0.074690	0.261721
5202	-1.323703	-3.887945	8.085455	-0.149642	-0.025313	-0.267573	-0.058338	0.280550	-1.278723	0.955002	-0.127880	-0.076653	0.256402
5203	1.151788	-2.886515	9.487289	0.039657	-0.097210	0.375552	-0.060873	0.287292	-1.272181	0.953058	-0.126927	-0.077300	0.263808
5204	0.261894	-3.417221	9.786515	-0.455925	-0.797723	0.917855	-0.082063	0.296008	-1.272464	0.945516	-0.132778	-0.092577	0.282487
5205	0.722309	-3.049704	9.042097	-0.412546	-0.606810	0.979232	-0.108825	0.310060	-1.268760	0.937543	-0.138699	-0.103700	0.301699
5206	1.287041	-3.558998	8.167894	-0.274041	-0.651825	0.977528	-0.132142	0.322283	-1.267835	0.929269	-0.141881	-0.114860	0.321148
5207	1.113293	-2.401906	8.033488	-0.347911	-0.571238	0.857571	-0.156121	0.334155	-1.263027	0.921305	-0.146402	-0.125221	0.337763
5208	0.994933	-2.379670	9.059850	-0.359983	-0.414316	1.267866	-0.173353	0.345856	-1.257498	0.910305	-0.153341	-0.131556	0.361281
5209	2.045805	-2.780498	9.345437	-0.407168	-0.430272	1.683796	-0.190203	0.362416	-1.251416	0.895272	-0.161691	-0.137067	0.391862
5210	3.153262	-2.884184	9.476477	-0.036421	-0.476768	1.608388	-0.206114	0.374626	-1.245082	0.880753	-0.162910	-0.140641	0.421846
5211	3.532425	-2.979277	9.238508	0.602778	-0.423692	1.407320	-0.217223	0.373380	-1.240438	0.869325	-0.152180	-0.138482	0.449375
5212	3.658763	-3.613032	8.409558	1.001659	-0.491402	1.188905	-0.229618	0.358911	-1.229365	0.859891	-0.133558	-0.134360	0.474022
5213	2.896846	-2.937569	7.745659	1.112054	-0.734259	0.618505	-0.249659	0.335007	-1.212609	0.854757	-0.108599	-0.135010	0.489253
5214	0.813473	-4.635470	9.475660	0.613215	-1.049839	-0.169654	-0.274465	0.312321	-1.195625	0.854684	-0.087348	-0.147304	0.490088
5215	-0.597579	-3.801426	12.969055	-0.001801	-0.185746	-0.589336	-0.287282	0.306873	-1.188415	0.859917	-0.083457	-0.151686	0.480176
5216	-0.335408	-2.825887	11.607426	0.626244	0.247529	-0.709315	-0.286840	0.291476	-1.186230	0.868381	-0.072885	-0.142594	0.469328
5217	-0.067869	-2.224130	9.584471	0.991110	0.188976	-0.087957	-0.276971	0.263569	-1.182944	0.871075	-0.056899	-0.130122	0.470170
5218	-0.095498	-2.530632	8.108088	0.533076	0.199192	0.490682	-0.272708	0.253578	-1.183178	0.867510	-0.050745	-0.121089	0.479779
5219	0.313547	-1.474485	9.258365	0.102558	0.191929	0.496197	-0.266617	0.251175	-1.181716	0.863325	-0.051799	-0.116195	0.488350
5220	0.450907	-1.418662	8.602663	0.192717	0.172217	0.353116	-0.268728	0.249259	-1.181217	0.860458	-0.050958	-0.110991	0.494668
5221	0.962499	-1.399730	8.050185	-0.059185	0.055973	0.330265	-0.266332	0.243493	-1.175264	0.857293	-0.053068	-0.110170	0.500094
5222	0.072864	-0.750769	8.210546	-0.105903	0.103754	0.537463	-0.267935	0.249147	-1.177075	0.851996	-0.057089	-0.108895	0.508907
5223	0.194385	-0.384370	9.104477	0.040131	-0.114582	0.824671	-0.272988	0.258397	-1.180207	0.843351	-0.056806	-0.109290	0.523056
5224	1.114227	-0.673422	10.039883	0.382186	-0.358057	1.046761	-0.288730	0.257900	-1.173207	0.831845	-0.048875	-0.110133	0.541772
5225	1.224958	-1.253893	10.743258	-0.108149	-0.166626	0.904978	-0.306863	0.261110	-1.167402	0.821509	-0.050569	-0.112951	0.556604
5226	2.931669	-1.035848	12.368105	0.154079	0.121889	0.767539	-0.311643	0.267352	-1.167282	0.813310	-0.051106	-0.108465	0.569342
5227	0.827753	-6.550191	11.107990	0.232377	-0.553615	0.631571	-0.320367	0.264650	-1.162310	0.805103	-0.042163	-0.114025	0.580543
5228	-2.212060	-4.003713	6.889308	-0.079428	-0.257221	-0.540904	-0.329901	0.267409	-1.157556	0.810698	-0.039205	-0.119556	0.571786
5229	0.011643	-2.729944	10.081738	0.133133	-0.066365	0.452303	-0.332264	0.261319	-1.157187	0.805482	-0.037359	-0.118535	0.579441
5230	1.706778	-3.070506	10.651400	-0.538921	-0.895418	1.680462	-0.353740	0.276914	-1.153093	0.782875	-0.039598	-0.137863	0.605420
5231	1.390223	-2.304389	10.400029	0.331178	-0.790471	1.401001	-0.385542	0.294514	-1.140910	0.763633	-0.028693	-0.144841	0.628540
5232	1.510477	-3.467646	7.370150	0.556662	-0.614841	1.491333	-0.406711	0.294551	-1.127399	0.742980	-0.016747	-0.146312	0.652912
5233	1.865984	-2.046034	7.688048	0.058845	-0.476849	1.280100	-0.424738	0.306313	-1.117570	0.724661	-0.013420	-0.151997	0.671999
5234	1.907856	-2.149531	8.782854	-0.028254	-0.289247	1.539147	-0.438023	0.325094	-1.114675	0.702702	-0.014580	-0.156098	0.693996
5235	2.622524	-2.568588	9.149726	0.081101	-0.176019	1.709810	-0.445747	0.342158	-1.109219	0.678088	-0.016333	-0.156743	0.717887
5236	3.039888	-2.677581	8.643459	0.344337	-0.182368	1.625648	-0.452664	0.355080	-1.106449	0.653866	-0.014095	-0.153673	0.740706
5237	2.338758	-2.801989	8.362938	0.518606	-0.108971	1.483609	-0.456794	0.364284	-1.102357	0.631431	-0.010219	-0.146897	0.761323
5238	1.692783	-3.323519	7.692370	0.363858	-0.046695	1.462484	-0.460928	0.375454	-1.098871	0.608770	-0.009169	-0.141599	0.780554
5239	2.008701	-3.735205	8.446500	-0.163177	-0.179456	1.762266	-0.464956	0.395178	-1.097661	0.580385	-0.013336	-0.145991	0.801038
5240	3.780576	-3.450403	10.409811	0.146261	-0.317426	2.276440	-0.467941	0.420112	-1.093616	0.542422	-0.013153	-0.146585	0.827115
5241	2.384345	-5.376250	11.137269	0.677835	-1.337521	2.213600	-0.479104	0.435941	-1.079449	0.501366	0.009849	-0.149313	0.852198
5242	-2.006542	-3.948741	9.393580	-0.118660	-1.278232	0.035825	-0.508221	0.439174	-1.057436	0.496824	0.030353	-0.164117	0.851651
5243	-1.448900	-2.734662	9.488181	-0.490632	-0.327460	0.581624	-0.524132	0.450560	-1.045499	0.486055	0.028924	-0.176166	0.855500
5244	-0.778620	-1.853448	10.151968	-0.372670	-0.288284	1.628795	-0.526070	0.479257	-1.042419	0.457081	0.024523	-0.186189	0.869373
5245	-0.279453	-1.718162	10.236064	0.277812	-0.389464	1.989006	-0.529714	0.503271	-1.040138	0.420539	0.026067	-0.185627	0.887699
5246	2.660660	-2.451326	9.689160	0.206507	-0.443403	2.426338	-0.526749	0.529374	-1.038269	0.375060	0.026709	-0.186729	0.907606
5247	2.704223	-2.091298	9.644457	0.367049	-0.635551	1.838560	-0.519952	0.556165	-1.033742	0.338858	0.033863	-0.185497	0.921748
5248	1.870586	-2.259378	9.331316	0.836390	-0.642041	1.180665	-0.519334	0.570069	-1.026472	0.313400	0.047109	-0.175117	0.932145
5249	1.883995	-2.106313	8.406317	0.822903	-0.433771	0.914976	-0.520381	0.566167	-1.025512	0.293978	0.056927	-0.163075	0.940076
5250	1.621838	-1.865927	8.247231	0.389659	-0.315976	0.712852	-0.525139	0.564578	-1.024436	0.278588	0.062936	-0.158366	0.945171
5251	0.608968	-1.741008	9.043189	-0.047123	-0.379302	0.677681	-0.531482	0.562119	-1.020287	0.264642	0.067469	-0.161917	0.948259
5252	0.882630	-2.386513	9.518583	-0.261086	-0.378771	0.871466	-0.533908	0.576230	-1.012975	0.247147	0.070477	-0.170014	0.951339
5253	1.457235	-2.817812	9.960678	-0.235353	-0.352162	0.956470	-0.533177	0.596362	-1.003766	0.228067	0.072492	-0.177218	0.954633
5254	1.646476	-3.139685	9.535668	0.048181	-0.365820	0.886527	-0.533881	0.610171	-0.997154	0.209675	0.076587	-0.179214	0.958151
5255	1.616632	-2.907237	9.227321	0.316517	-0.358345	0.747736	-0.533640	0.617768	-0.994234	0.193582	0.081826	-0.175435	0.961797
5256	1.514488	-2.933393	8.945181	0.227754	-0.329766	0.639813	-0.534443	0.620500	-0.990922	0.179661	0.086844	-0.173350	0.964432
5257	1.392612	-3.134641	8.981470	-0.003076	-0.282771	0.529798	-0.536312	0.625770	-0.987785	0.168487	0.090159	-0.175005	0.965845
5258	1.425444	-3.750545	9.348162	-0.161486	-0.189446	0.513111	-0.534213	0.631698	-0.986950	0.158188	0.091510	-0.179673	0.966602
5259	1.640133	-3.741822	9.094736	-0.177451	-0.147919	0.410732	-0.535432	0.640849	-0.983428	0.150049	0.092013	-0.184032	0.967032
5260	2.346967	-3.554211	9.278679	-0.170117	-0.052032	0.420926	-0.532538	0.646345	-0.982750	0.142023	0.090992	-0.188242	0.967530
5261	2.188462	-3.088579	9.602458	-0.225663	0.142328	0.308841	-0.523316	0.659034	-0.985937	0.137003	0.086132	-0.192480	0.967865
5262	2.830160	-3.195963	8.782943	0.077343	0.015957	0.130281	-0.516705	0.660369	-0.989990	0.134388	0.085575	-0.191158	0.968543
5263	2.454304	-2.717332	8.654675	-0.114866	0.015917	-0.222120	-0.516433	0.658201	-0.993011	0.138976	0.085558	-0.192674	0.967596
5264	2.339160	-2.279987	9.485450	-0.206287	-0.014297	-0.109450	-0.517089	0.656543	-0.993056	0.141383	0.085721	-0.196513	0.966460
5265	2.275024	-2.569990	9.596388	-0.214792	-0.081099	-0.071865	-0.517231	0.659563	-0.990814	0.142869	0.086737	-0.200414	0.965349
5266	2.800015	-2.691569	9.329397	0.030462	-0.099734	-0.024463	-0.521189	0.656000	-0.989542	0.142881	0.088887	-0.200065	0.965224
5267	2.898960	-2.874305	8.813918	0.135010	-0.073977	-0.023972	-0.519862	0.654564	-0.989067	0.142881	0.090624	-0.197240	0.965644
5268	2.616753	-2.855177	8.581271	0.201425	0.009478	-0.069135	-0.520119	0.652117	-0.991554	0.143850	0.091333	-0.193189	0.966252
5269	2.952965	-2.679148	8.732267	0.105050	0.156331	-0.142845	-0.517457	0.647132	-0.995764	0.147112	0.089039	-0.190047	0.966598
5270	2.999156	-2.794813	8.816392	0.015482	0.217735	-0.283309	-0.513874	0.643659	-0.999936	0.153356	0.085993	-0.188593	0.966188
5271	2.741280	-3.078613	9.003174	-0.011467	0.215549	-0.420376	-0.513186	0.635432	-1.006772	0.162407	0.083292	-0.187028	0.965250
5272	2.349717	-3.010473	8.981018	-0.012684	0.221197	-0.542263	-0.512369	0.628266	-1.011298	0.173689	0.081044	-0.185634	0.963745
5273	2.051976	-3.045016	8.861424	0.012399	0.247660	-0.633890	-0.512608	0.619975	-1.014373	0.186892	0.078578	-0.183108	0.961961
5274	2.048036	-2.957697	8.932853	-0.097568	0.289295	-0.485447	-0.509009	0.611214	-1.018982	0.197411	0.074460	-0.183127	0.960182
5275	2.138470	-3.096826	9.066650	-0.112622	0.343463	-0.451570	-0.506218	0.607371	-1.024497	0.207595	0.068983	-0.182882	0.958488
5276	2.260339	-3.143168	8.998531	-0.078114	0.328106	-0.465729	-0.503411	0.598573	-1.032849	0.217799	0.064107	-0.182362	0.956660
5277	1.840609	-2.961430	9.215346	-0.139023	0.374721	-0.502673	-0.497308	0.592983	-1.038458	0.229040	0.058076	-0.182380	0.954414
5278	2.043666	-2.916467	9.343990	-0.053938	0.321866	-0.564680	-0.491077	0.588951	-1.045224	0.241018	0.053779	-0.181265	0.951925
5279	1.644631	-3.096060	9.227197	-0.025236	0.268843	-0.569252	-0.487610	0.580083	-1.051175	0.252932	0.050508	-0.179480	0.949348
5280	1.023717	-2.830616	9.186888	-0.072614	0.247558	-0.517249	-0.487455	0.573247	-1.057291	0.263689	0.047330	-0.179075	0.946657
5281	0.302923	-2.863089	9.398487	-0.114149	0.152364	-0.494848	-0.485176	0.563497	-1.060040	0.273783	0.045450	-0.179590	0.943782
5282	0.073584	-2.585629	9.889996	-0.225765	0.003041	-0.319310	-0.488082	0.562345	-1.061651	0.280039	0.045333	-0.183544	0.941188
5283	0.611419	-2.721523	9.763108	0.196929	0.049383	0.037602	-0.487551	0.561858	-1.065291	0.279418	0.045121	-0.179171	0.942225
5284	0.064422	-2.590717	9.259141	0.364565	0.033755	0.365264	-0.486483	0.559120	-1.068606	0.272323	0.045243	-0.172437	0.945547
5285	1.870537	-2.776421	9.118592	-0.079109	0.133904	0.482594	-0.481729	0.562142	-1.071379	0.263802	0.040341	-0.173187	0.948044
5286	2.270109	-2.929239	10.373975	0.101397	0.072300	0.449060	-0.474612	0.570596	-1.070120	0.255463	0.037978	-0.171244	0.950774
5287	2.217274	-3.139074	9.199361	0.616594	-0.054768	0.009639	-0.472740	0.563911	-1.072364	0.254700	0.041916	-0.159371	0.952876
5288	1.210103	-2.550583	8.591171	0.452856	-0.040376	-0.055993	-0.474565	0.555220	-1.074630	0.255248	0.045202	-0.150897	0.953958
5289	1.414803	-2.323527	8.855687	0.092701	0.045237	0.098963	-0.473492	0.550350	-1.076138	0.253510	0.044297	-0.148578	0.954827
5290	2.001430	-2.507021	9.298688	-0.013939	0.017346	0.041737	-0.472702	0.551737	-1.076639	0.252792	0.043800	-0.148798	0.955006
5291	1.907185	-2.615516	9.462692	0.010814	0.057758	-0.002109	-0.473879	0.547348	-1.078641	0.253093	0.042579	-0.147919	0.955118
5292	1.679283	-2.372068	9.427387	0.055151	0.068808	-0.110601	-0.470836	0.547325	-1.080687	0.255373	0.041901	-0.146427	0.954771
5293	1.401275	-2.542181	9.328677	0.079947	0.047140	-0.233478	-0.468581	0.545329	-1.081044	0.259999	0.041922	-0.144100	0.953875
5294	1.252998	-2.399233	9.318235	0.015396	-0.006138	-0.150891	-0.470425	0.542566	-1.080307	0.262856	0.042584	-0.143716	0.953121
5295	1.179123	-2.565619	9.427941	-0.018084	-0.009922	-0.009547	-0.470691	0.542833	-1.079491	0.263122	0.042524	-0.143758	0.953044
5296	1.487019	-2.938695	9.420948	-0.025841	0.033872	0.087022	-0.472535	0.540403	-1.081156	0.261595	0.041521	-0.144152	0.953449
5297	1.601507	-3.157550	8.995274	0.015027	0.099299	0.187463	-0.469101	0.542615	-1.083805	0.258377	0.038990	-0.143216	0.954573
5298	1.079437	-1.955753	9.338448	-0.127124	0.200682	0.065720	-0.462643	0.549863	-1.077886	0.257797	0.034343	-0.144661	0.954691
5299	1.658753	-1.721846	10.103009	-0.098326	0.241678	0.002264	-0.454708	0.550874	-1.081295	0.258610	0.029053	-0.144969	0.954600
5300	1.934316	-1.425555	10.224762	-0.014874	0.244491	-0.225625	-0.447835	0.553061	-1.086263	0.263639	0.024991	-0.143860	0.953506
5301	1.164115	-1.619187	9.887284	0.205668	0.260959	-0.458924	-0.445947	0.542079	-1.095747	0.273132	0.022292	-0.137940	0.951774
5302	0.442518	-2.137250	9.079582	0.253645	0.161359	-0.516676	-0.444060	0.530411	-1.099624	0.283290	0.022058	-0.131998	0.949651
5303	0.227712	-2.131487	8.620447	0.115375	0.005050	-0.284655	-0.446819	0.524876	-1.104861	0.288763	0.023195	-0.129266	0.948350
5304	0.524378	-2.397945	8.800044	0.030255	-0.086102	-0.078689	-0.452098	0.520316	-1.101328	0.290036	0.025232	-0.129160	0.947924
5305	1.371193	-2.382449	10.019741	-0.237620	-0.027462	0.050590	-0.452638	0.523750	-1.098532	0.289227	0.024063	-0.133492	0.947602
5306	2.078469	-2.583202	10.192186	-0.132988	0.083690	0.195583	-0.453973	0.527257	-1.091972	0.285823	0.021212	-0.135628	0.948399
5307	1.429624	-2.415467	9.131224	0.300612	0.074095	-0.133603	-0.451057	0.524959	-1.091945	0.288526	0.021753	-0.129123	0.948476
5308	1.173776	-2.376439	8.930526	0.135169	0.061189	-0.208408	-0.450247	0.519686	-1.093864	0.292579	0.021938	-0.126121	0.947634
5309	1.244153	-2.496523	8.972101	-0.106770	0.055916	-0.113731	-0.452656	0.529693	-1.096198	0.295016	0.020416	-0.127492	0.946728
5310	1.233324	-2.477244	9.501145	-0.077632	0.027203	-0.200475	-0.453581	0.529111	-1.094196	0.298915	0.019982	-0.128725	0.945347
5311	1.084489	-2.552768	9.468266	-0.099017	0.049439	-0.136709	-0.455295	0.527075	-1.094911	0.301753	0.018686	-0.130007	0.944296
5312	1.153825	-2.279662	9.362429	-0.126840	0.053874	-0.037775	-0.455295	0.527045	-1.093572	0.302662	0.017029	-0.132070	0.943749
5313	1.439020	-2.454087	9.560235	-0.126351	0.009161	-0.098237	-0.454254	0.532734	-1.093403	0.304667	0.016248	-0.134149	0.942825
5314	1.404331	-2.430454	9.467529	-0.080959	-0.049471	-0.156810	-0.455577	0.532715	-1.091244	0.307519	0.017137	-0.135932	0.941627
5315	1.132721	-2.236382	9.091880	-0.140684	-0.007829	-0.136337	-0.454221	0.521232	-1.090419	0.310195	0.016704	-0.138381	0.940399
5316	1.103051	-2.433522	9.193547	-0.294071	-0.009488	-0.121787	-0.453968	0.525112	-1.089629	0.312570	0.015422	-0.143935	0.938800
5317	1.176879	-2.886030	9.762444	-0.341119	0.053658	-0.102092	-0.451871	0.531741	-1.088906	0.314817	0.012490	-0.149790	0.937175
5318	1.085190	-2.941119	9.538610	-0.198069	0.023642	-0.206129	-0.452018	0.536600	-1.087811	0.318803	0.011447	-0.153308	0.935270
5319	1.111470	-2.855723	9.192176	-0.107050	0.034394	-0.106759	-0.453602	0.535536	-1.088497	0.321001	0.010360	-0.154908	0.934267
5320	0.885249	-2.905928	9.368540	-0.066652	0.033803	-0.069457	-0.451626	0.538096	-1.086562	0.322416	0.009546	-0.155931	0.933618
5321	1.047961	-2.820459	9.254949	-0.103547	0.021217	-0.004268	-0.450313	0.540944	-1.084342	0.322651	0.008398	-0.157579	0.933271
5322	0.995893	-2.850510	9.458165	-0.095579	0.005240	-0.002569	-0.450725	0.545738	-1.080165	0.322727	0.007723	-0.159338	0.932952
5323	1.138206	-2.852806	9.236300	-0.083235	-0.002815	0.039828	-0.448492	0.550474	-1.076019	0.322056	0.007015	-0.160774	0.932943
5324	1.151073	-2.886552	9.261018	-0.125200	0.019220	-0.002600	-0.448775	0.556613	-1.075954	0.322177	0.005890	-0.162995	0.932523
5325	1.071548	-2.895268	9.345292	-0.123943	0.016852	-0.050336	-0.449051	0.560048	-1.073430	0.323252	0.004849	-0.165056	0.931794
5326	0.989478	-3.030258	9.360641	-0.062396	0.008879	-0.030721	-0.448269	0.564547	-1.075842	0.323855	0.004414	-0.166167	0.931390
5327	0.890374	-3.032049	9.427414	-0.034031	0.007829	-0.014705	-0.450385	0.564337	-1.076762	0.324224	0.003996	-0.166617	0.931183
5328	1.003050	-3.005755	9.209237	-0.002679	0.004406	-0.009345	-0.449997	0.567203	-1.074397	0.324406	0.003961	-0.166646	0.931114
5329	1.061307	-2.980404	9.400979	-0.035922	0.004203	-0.012121	-0.450787	0.565988	-1.075365	0.324715	0.003589	-0.167157	0.930917
5330	1.036979	-2.990565	9.306439	0.071492	0.007992	-0.056840	-0.451318	0.566578	-1.076278	0.325787	0.004127	-0.165779	0.930786
5331	1.005175	-3.112519	9.207701	-0.002945	0.010190	-0.099481	-0.453164	0.564669	-1.076317	0.327738	0.004145	-0.165637	0.930126
5332	0.978461	-2.981924	9.246813	0.023083	0.021914	-0.061309	-0.453951	0.562464	-1.076647	0.328942	0.004124	-0.165068	0.929802
5333	1.098688	-2.950625	9.149176	-0.026173	0.015583	-0.037659	-0.452096	0.562110	-1.081369	0.329760	0.003683	-0.165332	0.929467
5334	1.163255	-3.133919	9.253630	-0.052658	0.014069	-0.057211	-0.451836	0.563807	-1.082658	0.330871	0.003296	-0.166223	0.928915
5335	1.192392	-3.232893	9.414127	0.009754	0.035205	-0.099322	-0.453154	0.562013	-1.082164	0.332892	0.002938	-0.165704	0.928287
5336	0.998587	-3.039829	9.115487	0.013577	0.018589	-0.109984	-0.452881	0.559026	-1.079851	0.334983	0.003081	-0.165331	0.927600
5337	1.026560	-3.073281	9.321186	0.017973	0.018604	-0.072848	-0.451418	0.556207	-1.079957	0.336454	0.002995	-0.164779	0.927166
5338	0.998971	-3.049524	9.175745	-0.006093	0.014228	-0.048189	-0.451683	0.556498	-1.080213	0.337385	0.002882	-0.164803	0.926824
5339	0.998603	-3.141762	9.243823	-0.012544	-0.009814	-0.012997	-0.453532	0.555409	-1.079556	0.337651	0.002914	-0.165024	0.926688
5340	0.967776	-3.178733	9.223901	-0.018799	-0.012435	0.018802	-0.453800	0.556669	-1.079513	0.337251	0.002989	-0.165467	0.926754
5341	1.109361	-2.984404	9.246035	0.005281	-0.006158	0.061314	-0.452219	0.558587	-1.079604	0.336148	0.002825	-0.165346	0.927177
5342	1.216984	-3.038282	9.223267	0.010864	-0.007708	0.054228	-0.453279	0.559105	-1.076761	0.335100	0.002896	-0.165209	0.927581
5343	1.187651	-3.029107	9.200636	-0.023261	-0.013243	0.050556	-0.453013	0.558545	-1.076916	0.334172	0.002718	-0.165674	0.927833
5344	1.178458	-3.051118	9.219775	-0.022953	-0.007644	0.039986	-0.452749	0.558529	-1.076518	0.333392	0.002608	-0.166162	0.928026
5345	1.239306	-3.166512	9.342858	0.016000	-0.000928	-0.002296	-0.454609	0.561204	-1.075741	0.333482	0.002649	-0.165826	0.928054
5346	1.070735	-3.009390	9.134319	-0.028521	-0.014112	0.011661	-0.454076	0.560101	-1.076854	0.333197	0.002718	-0.166460	0.928043
5347	1.044135	-3.138524	9.103188	-0.080581	-0.018809	0.039770	-0.455408	0.562887	-1.075410	0.332450	0.002306	-0.168046	0.928026
5348	1.218801	-3.021266	9.138952	-0.075239	0.013079	0.047019	-0.453161	0.563536	-1.075549	0.331605	0.001440	-0.169367	0.928090
5349	1.248869	-3.161485	9.333486	-0.097713	0.020840	0.013398	-0.454230	0.567322	-1.075417	0.331477	0.000281	-0.171014	0.927835
5350	1.087534	-3.111024	9.207809	-0.050727	0.008992	0.004665	-0.454231	0.567450	-1.074877	0.331395	-0.000201	-0.171905	0.927699
5351	1.095343	-3.247209	9.281454	-0.054962	0.008409	0.029485	-0.454347	0.570187	-1.073511	0.330923	-0.000899	-0.172846	0.927693
5352	1.120204	-3.295316	9.176675	-0.046515	0.011393	-0.016442	-0.455144	0.571202	-1.074408	0.331235	-0.001323	-0.173643	0.927432
5353	1.001323	-3.290192	9.163361	-0.030101	0.006407	-0.025237	-0.453818	0.570345	-1.074852	0.331768	-0.001630	-0.174147	0.927146
5354	1.059826	-3.325552	9.049891	-0.064295	0.024760	0.011896	-0.452105	0.572490	-1.072793	0.331602	-0.002520	-0.175185	0.927008
5355	0.887630	-3.343258	8.890697	-0.123162	0.006186	0.023128	-0.454229	0.574771	-1.072830	0.331228	-0.003615	-0.177427	0.926712
5356	0.965388	-3.448226	9.067003	-0.194502	0.015130	0.066183	-0.453072	0.577979	-1.073080	0.330016	-0.005381	-0.180935	0.926457
5357	1.012893	-3.272593	9.105647	-0.187916	0.008386	0.053765	-0.452298	0.584347	-1.071814	0.329065	-0.007056	-0.184362	0.926108
5358	1.161388	-3.420387	9.154643	-0.180580	0.016603	0.083871	-0.449533	0.588534	-1.068631	0.327521	-0.008823	-0.187595	0.925992
5359	1.090346	-3.479916	9.302141	-0.155887	0.001244	0.066184	-0.450607	0.593543	-1.067119	0.326309	-0.010189	-0.190468	0.925819
5360	1.197178	-3.494972	9.274242	-0.042780	0.002767	0.043540	-0.449295	0.596973	-1.065953	0.325467	-0.010644	-0.191244	0.925950
5361	1.230789	-3.494777	9.171945	-0.012349	0.013418	-0.014570	-0.449536	0.597862	-1.068798	0.325825	-0.010972	-0.191395	0.925789
5362	1.224388	-3.439080	9.031727	0.004456	0.010568	-0.037519	-0.448876	0.598386	-1.067984	0.326513	-0.010951	-0.191263	0.925574
5363	1.153644	-3.544744	8.982215	-0.072579	0.046481	-0.078177	-0.449011	0.599056	-1.066621	0.328161	-0.012025	-0.192329	0.924757
5364	1.140200	-3.581385	9.097611	-0.053024	0.057883	-0.101028	-0.447558	0.600017	-1.067412	0.330185	-0.013010	-0.192965	0.923890
5365	1.087855	-3.640598	9.029058	-0.037725	0.057058	-0.134564	-0.449275	0.598935	-1.067158	0.332920	-0.013823	-0.193335	0.922819
5366	1.034428	-3.634285	9.032185	-0.067580	0.053117	-0.129367	-0.447947	0.597414	-1.069098	0.335437	-0.014707	-0.194275	0.921696
5367	1.054135	-3.646061	9.059354	-0.050475	0.055040	-0.129306	-0.447153	0.597427	-1.070447	0.338057	-0.015583	-0.194893	0.920593
5368	1.060168	-3.718781	8.975845	-0.041088	0.055466	-0.143415	-0.446883	0.596100	-1.073710	0.340839	-0.016276	-0.195331	0.919462
5369	1.067123	-3.577867	8.999065	-0.071849	0.047101	-0.139153	-0.446085	0.594361	-1.071630	0.343595	-0.017107	-0.196400	0.918192
5370	1.118456	-3.700715	9.131541	-0.062833	0.056939	-0.138187	-0.444766	0.596034	-1.072932	0.346267	-0.017993	-0.197221	0.916995
5371	1.035948	-3.724078	8.946259	-0.042480	0.030152	-0.163025	-0.446614	0.594531	-1.072422	0.349396	-0.018211	-0.197878	0.915661
5372	0.933747	-3.701658	8.952582	-0.094925	0.016197	-0.156185	-0.446612	0.593837	-1.072579	0.352217	-0.018504	-0.199572	0.914206
5373	0.919103	-3.687354	9.009791	-0.099206	0.038553	-0.126879	-0.446476	0.592713	-1.072348	0.354689	-0.019420	-0.201187	0.912876
5374	0.895113	-3.935371	9.054251	-0.103515	0.009519	-0.104962	-0.446349	0.594067	-1.070698	0.356544	-0.019859	-0.203063	0.911728
5375	0.827940	-3.725412	9.060233	-0.060959	0.005749	-0.081861	-0.448733	0.594975	-1.071446	0.358071	-0.020097	-0.204189	0.910872
5376	0.960981	-3.841942	9.017056	-0.032956	0.006136	-0.051735	-0.448734	0.595236	-1.070633	0.358962	-0.020185	-0.204780	0.910387
5377	1.130435	-3.848587	8.921215	-0.036761	0.001493	-0.044739	-0.447013	0.594927	-1.071065	0.359804	-0.020325	-0.205482	0.909893
5378	1.117851	-3.797823	9.093744	-0.006825	0.027602	-0.083381	-0.447939	0.594781	-1.069853	0.361365	-0.020484	-0.205455	0.909276
5379	1.101936	-3.883090	8.886904	0.032979	0.006855	-0.093986	-0.447934	0.593106	-1.069772	0.363151	-0.020012	-0.204871	0.908707
5380	1.056635	-3.806243	8.839203	-0.024947	0.006060	-0.081787	-0.449251	0.591169	-1.069148	0.364582	-0.019918	-0.205327	0.908033
5381	1.108477	-3.941209	9.056027	-0.009073	0.009450	-0.069350	-0.449514	0.590624	-1.069431	0.365911	-0.019900	-0.205482	0.907464
5382	1.086610	-3.844532	8.881329	0.008744	0.009419	-0.062217	-0.448982	0.589470	-1.068267	0.367008	-0.019700	-0.205293	0.907068
5383	1.184004	-3.847606	9.009501	0.018089	0.025772	-0.072716	-0.449906	0.588476	-1.066546	0.368474	-0.019762	-0.204839	0.906575
5384	1.177743	-3.794330	8.898188	0.023808	0.011944	-0.086930	-0.451226	0.587391	-1.066565	0.370016	-0.019392	-0.204367	0.906061
5385	1.178293	-3.808875	8.980150	0.021052	0.033069	-0.115095	-0.450953	0.584882	-1.066916	0.372278	-0.019386	-0.203823	0.905256
5386	1.182507	-3.789388	8.903111	0.033517	0.028618	-0.110664	-0.451743	0.583831	-1.068951	0.374318	-0.019149	-0.203059	0.904592
5387	1.216084	-3.759643	8.980938	0.030031	0.018968	-0.116936	-0.453720	0.581064	-1.067944	0.376555	-0.018808	-0.202459	0.903805
5388	1.250772	-3.807567	8.919784	0.041268	0.041593	-0.129137	-0.452262	0.580540	-1.070927	0.378967	-0.018669	-0.201462	0.903022
5389	1.239646	-3.725232	8.986216	0.033768	0.039492	-0.118568	-0.451596	0.578847	-1.070720	0.381313	-0.018657	-0.200643	0.902217
5390	1.232428	-3.715646	9.062943	0.036278	0.039397	-0.077894	-0.453047	0.577516	-1.072086	0.382767	-0.018718	-0.199732	0.901802
5391	1.254991	-3.754074	9.059112	0.074293	0.035490	-0.086643	-0.453828	0.573335	-1.071406	0.384532	-0.018447	-0.198201	0.901394
5392	1.228557	-3.647754	9.033429	0.078823	0.041808	-0.052992	-0.453023	0.569409	-1.071272	0.385543	-0.018321	-0.196492	0.901339
5393	1.311490	-3.675377	9.031368	0.089361	0.036349	-0.044170	-0.453287	0.568954	-1.069407	0.386548	-0.018109	-0.194669	0.901308
5394	1.203162	-3.585102	9.061060	0.064000	0.021820	-0.040787	-0.450901	0.567200	-1.068284	0.387222	-0.017780	-0.193377	0.901303
5395	1.316913	-3.600044	8.922655	0.065492	0.014462	-0.030241	-0.452482	0.565455	-1.069662	0.387880	-0.017405	-0.192153	0.901290
5396	1.326237	-3.553736	9.098297	0.041176	0.023999	-0.028496	-0.452209	0.562747	-1.073505	0.388319	-0.017337	-0.191250	0.901294
5397	1.322275	-3.485850	9.039897	0.074636	0.028855	-0.033665	-0.451940	0.561359	-1.074088	0.389096	-0.017125	-0.189752	0.901280
5398	1.256583	-3.491909	8.917581	0.021296	0.014832	-0.060427	-0.450877	0.560257	-1.075744	0.390034	-0.016920	-0.189290	0.900975
5399	1.172692	-3.507975	9.107682	-0.021612	0.012978	-0.072052	-0.451938	0.561153	-1.077311	0.391408	-0.017022	-0.189665	0.900298
5400	1.121283	-3.479779	9.120334	0.003593	0.020277	-0.071032	-0.451669	0.559732	-1.076421	0.392544	-0.017010	-0.189483	0.899842
5401	1.138389	-3.489179	9.106487	0.033797	0.016625	-0.056819	-0.451137	0.558614	-1.076865	0.393675	-0.016803	-0.188822	0.899491
5402	1.190548	-3.439692	9.054763	0.035693	0.027355	-0.058525	-0.451392	0.555542	-1.076424	0.394612	-0.016713	-0.188001	0.899254
5403	1.157515	-3.479125	9.087743	0.008935	0.017613	-0.069272	-0.449011	0.555955	-1.078583	0.395962	-0.016673	-0.187783	0.898707
5404	1.054874	-3.432438	9.108311	0.016816	0.005132	-0.029523	-0.449270	0.554022	-1.079178	0.396300	-0.016443	-0.187467	0.898628
5405	1.112802	-3.431394	9.042686	0.004852	0.008327	-0.018943	-0.449930	0.553504	-1.080259	0.396708	-0.016463	-0.187374	0.898467
5406	1.111243	-3.334317	9.162252	0.004065	-0.001243	0.008394	-0.450720	0.552080	-1.078151	0.396329	-0.016360	-0.187325	0.898646
5407	1.140826	-3.367768	9.110460	0.003187	0.007618	0.009328	-0.449662	0.552204	-1.078561	0.396228	-0.016487	-0.187249	0.898704
5408	1.125788	-3.329195	9.196357	0.005160	0.000721	0.001333	-0.449927	0.552171	-1.076816	0.395984	-0.016385	-0.187167	0.898831
5409	1.327203	-3.466326	9.189130	0.074711	0.027170	-0.037218	-0.448865	0.551035	-1.076999	0.396816	-0.016118	-0.185662	0.898781
5410	1.296825	-3.428058	9.019424	0.067901	0.027456	-0.051373	-0.448331	0.549654	-1.078121	0.397586	-0.015793	-0.184257	0.898735
5411	1.248566	-3.424069	9.109377	0.037983	0.017215	-0.078931	-0.448456	0.547342	-1.080606	0.399117	-0.015479	-0.183510	0.898215
5412	1.207004	-3.400547	9.141622	0.041533	0.027824	-0.075308	-0.448058	0.546891	-1.079553	0.400285	-0.015278	-0.182582	0.897887
5413	1.139953	-3.457603	9.034090	0.039634	0.018844	-0.072700	-0.446599	0.544730	-1.071864	0.401707	-0.015004	-0.181794	0.897417
5414	1.118089	-3.324491	9.090181	0.015477	0.019721	-0.044481	-0.447649	0.542294	-1.074075	0.402279	-0.014979	-0.181389	0.897243
5415	1.203749	-3.352055	9.184481	0.033192	0.021393	-0.033826	-0.448175	0.540894	-1.073309	0.403009	-0.014945	-0.180684	0.897058
5416	1.175553	-3.410832	9.092595	0.052976	0.005596	-0.035622	-0.447509	0.540504	-1.081371	0.403375	-0.014397	-0.179716	0.897097
5417	1.125548	-3.331636	9.104905	0.036112	0.015464	-0.009082	-0.447108	0.539095	-1.081152	0.403639	-0.014326	-0.179003	0.897122
5418	1.288018	-3.442761	9.207006	0.058669	0.007810	0.020964	-0.445252	0.538496	-1.087358	0.402992	-0.013973	-0.177898	0.897638
5419	1.113990	-3.256611	8.988452	0.065577	-0.011902	0.028852	-0.446570	0.536875	-1.088333	0.402483	-0.013309	-0.176872	0.898079
5420	1.111264	-3.319742	9.260827	-0.001744	-0.018428	0.054235	-0.445909	0.536848	-1.087806	0.401116	-0.013088	-0.177055	0.898658
5421	1.191916	-3.250325	9.149652	0.060110	-0.031358	0.094996	-0.445909	0.536448	-1.082457	0.399346	-0.012357	-0.176264	0.899612
5422	1.234182	-3.196167	9.063892	0.017311	-0.017185	0.082565	-0.445519	0.538635	-1.080917	0.397430	-0.012096	-0.176087	0.900498
5423	1.226740	-3.259378	9.377040	0.044242	-0.016996	0.084416	-0.444593	0.538642	-1.082134	0.395894	-0.011710	-0.175468	0.901300
5424	1.189811	-3.153276	9.095903	0.075040	-0.028085	0.075611	-0.444855	0.537793	-1.081354	0.394051	-0.010767	-0.174337	0.902338
5425	1.205616	-3.211242	9.130523	0.033404	-0.013604	0.087065	-0.443934	0.539445	-1.081312	0.392473	-0.010534	-0.173887	0.903115
5426	1.213639	-3.232931	9.232023	0.056124	-0.020282	0.077365	-0.442345	0.538858	-1.081617	0.390597	-0.009885	-0.173033	0.904099
5427	1.229598	-3.210815	9.054235	0.029745	-0.022547	0.087876	-0.440230	0.539677	-1.082955	0.388969	-0.009518	-0.172723	0.904864
5428	1.182006	-3.231081	9.202156	0.017757	-0.021189	0.064869	-0.439699	0.538931	-1.081377	0.387303	-0.009109	-0.172571	0.905612
5429	1.161646	-3.187762	9.167507	0.039297	-0.007785	0.069446	-0.439698	0.538647	-1.081118	0.386058	-0.008873	-0.171980	0.906258
5430	1.209213	-3.133492	9.226324	0.010326	-0.008175	0.075528	-0.437846	0.538890	-1.081400	0.384207	-0.008788	-0.171858	0.907068
5431	1.256319	-3.074387	9.169558	0.036077	-0.000364	0.056197	-0.436661	0.540829	-1.082022	0.383226	-0.008662	-0.171269	0.907596
5432	1.232932	-3.116076	9.173968	-0.001308	-0.003841	0.040151	-0.436261	0.539684	-1.081124	0.381968	-0.008611	-0.171332	0.908114
5433	1.243408	-3.137720	9.285171	0.008520	0.004100	0.010170	-0.434411	0.540500	-1.082058	0.381833	-0.008613	-0.171217	0.908193
5434	1.180526	-3.041781	9.162171	0.004811	-0.005782	0.012760	-0.434674	0.539985	-1.083680	0.381021	-0.008378	-0.171189	0.908541
5435	1.198233	-3.070582	9.215884	-0.024508	-0.010099	-0.002393	-0.434281	0.541345	-1.082569	0.381061	-0.008328	-0.171780	0.908413
5436	1.219011	-3.026518	9.168052	-0.013281	0.001014	-0.016437	-0.433091	0.541597	-1.082574	0.380760	-0.008245	-0.172034	0.908492
5437	1.203787	-3.104462	9.225938	-0.035038	0.008599	-0.042974	-0.432560	0.541034	-1.082866	0.381601	-0.008470	-0.172677	0.908015
5438	1.166944	-3.197366	9.249578	-0.024393	0.004998	-0.037648	-0.430708	0.541007	-1.083559	0.381687	-0.008469	-0.173106	0.907898
5439	1.079607	-3.208672	9.145892	-0.021303	0.004534	-0.018169	-0.431506	0.542558	-1.083500	0.382064	-0.008604	-0.173527	0.907657
5440	1.123438	-3.205440	9.233862	-0.016345	0.007721	-0.001348	-0.430186	0.543655	-1.084017	0.381461	-0.008708	-0.173783	0.907861
5441	1.173345	-3.158416	9.220597	-0.005682	0.004149	0.003071	-0.430317	0.542931	-1.082698	0.381455	-0.008792	-0.173918	0.907837
5442	1.151314	-3.158824	9.147717	0.000536	-0.004736	0.004808	-0.427803	0.543050	-1.084331	0.380717	-0.008566	-0.173962	0.908140
5443	1.180130	-3.148594	9.129269	-0.027591	-0.003411	0.013563	-0.427943	0.545734	-1.085719	0.380490	-0.008716	-0.174550	0.908121
5444	1.146524	-3.154051	9.195672	-0.020348	-0.003307	0.011824	-0.427949	0.547804	-1.084714	0.379577	-0.008688	-0.174961	0.908424
5445	1.198852	-3.119129	9.105552	-0.040221	-0.000003	0.015309	-0.428212	0.547113	-1.084733	0.379328	-0.009001	-0.175749	0.908373
5446	1.234636	-3.193714	9.222744	-0.063530	-0.000107	0.011691	-0.427296	0.550700	-1.083959	0.378439	-0.009360	-0.176921	0.908513
5447	1.234929	-3.210701	9.208440	-0.049311	-0.009009	0.016984	-0.427297	0.550673	-1.082754	0.378126	-0.009578	-0.177941	0.908442
5448	1.240105	-3.220312	9.251996	-0.011028	-0.004694	-0.000552	-0.425849	0.553279	-1.082286	0.377340	-0.009390	-0.178197	0.908720
5449	1.163658	-3.294532	9.129864	-0.023360	-0.001032	-0.009385	-0.425184	0.552177	-1.083535	0.377539	-0.009461	-0.178690	0.908540
5450	1.152787	-3.221900	9.215631	-0.003179	0.011950	0.011977	-0.425850	0.553734	-1.083879	0.376535	-0.009550	-0.178676	0.908958
5451	1.202491	-3.303541	9.092612	-0.012890	-0.001249	0.003016	-0.424659	0.553580	-1.084434	0.376511	-0.009582	-0.178977	0.908909
5452	1.183473	-3.308731	9.176311	-0.027033	0.014810	-0.003996	-0.423340	0.554937	-1.084138	0.375805	-0.009845	-0.179380	0.909118
5453	1.159428	-3.314020	9.202088	-0.016318	0.012166	-0.001322	-0.424664	0.555561	-1.085711	0.375906	-0.010132	-0.179644	0.909021
5454	1.260014	-3.268512	9.113369	0.001995	0.013498	-0.012771	-0.423605	0.555549	-1.086260	0.375261	-0.010101	-0.179532	0.909310
5455	1.241204	-3.288266	9.170707	-0.006148	0.015995	-0.044604	-0.424134	0.554964	-1.084530	0.376165	-0.010221	-0.179592	0.908924
5456	1.187659	-3.284388	9.120896	-0.014892	-0.001556	-0.057108	-0.424659	0.553901	-1.086300	0.376215	-0.009873	-0.179910	0.908844
5457	1.109417	-3.242111	9.166315	-0.023925	0.012501	-0.053495	-0.424923	0.553634	-1.086574	0.377264	-0.010031	-0.180318	0.908326
5458	1.174342	-3.338026	9.169030	0.004954	0.009277	-0.056972	-0.422944	0.555201	-1.083866	0.377331	-0.009725	-0.180193	0.908326
5459	1.081447	-3.305734	9.115391	-0.008066	0.008767	-0.041082	-0.424659	0.553567	-1.083898	0.378144	-0.009746	-0.180338	0.907959
5460	1.140502	-3.338637	9.192066	-0.002272	0.012785	-0.021602	-0.423334	0.552983	-1.084066	0.377649	-0.009699	-0.180310	0.908171
5461	1.150031	-3.343328	9.110559	0.014560	0.004705	-0.012760	-0.423858	0.551653	-1.086381	0.377936	-0.009581	-0.180070	0.908101
5462	1.179008	-3.328231	9.173914	-0.011923	0.020904	-0.029546	-0.423858	0.551332	-1.084515	0.377609	-0.009726	-0.180157	0.908218
5463	1.205138	-3.313201	9.102394	0.009553	0.008573	-0.026910	-0.423458	0.550572	-1.088297	0.378165	-0.009665	-0.179984	0.908022
5464	1.208595	-3.359253	9.138951	-0.028546	0.005267	-0.050036	-0.422930	0.550811	-1.087089	0.378197	-0.009587	-0.180494	0.907908
5465	1.149489	-3.309350	9.153610	-0.000532	0.010920	-0.053438	-0.424517	0.550880	-1.088543	0.379241	-0.009550	-0.180493	0.907473
5466	1.216604	-3.293583	9.020762	-0.037128	0.017136	-0.029655	-0.422397	0.549675	-1.086729	0.378972	-0.009830	-0.181064	0.907469
5467	1.185099	-3.379087	9.246692	-0.040163	0.024728	-0.049945	-0.423457	0.550108	-1.086301	0.379994	-0.010357	-0.181678	0.906913
5468	1.202891	-3.320523	9.112008	-0.004937	0.009253	-0.023414	-0.422001	0.550257	-1.088190	0.379554	-0.010265	-0.181726	0.907088
5469	1.234274	-3.424320	9.185962	-0.004988	0.029571	-0.017984	-0.423059	0.550175	-1.089654	0.380020	-0.010727	-0.181661	0.906901
5470	1.273121	-3.311962	9.152610	0.031037	0.026364	-0.019672	-0.423323	0.549896	-1.089392	0.379429	-0.010655	-0.180928	0.907296
5471	1.232535	-3.341826	9.156404	0.037306	0.030756	-0.051441	-0.421471	0.549818	-1.087808	0.380515	-0.010693	-0.180096	0.907006
5472	1.202536	-3.303538	9.107056	0.000229	0.016110	-0.047224	-0.422525	0.548627	-1.089576	0.380367	-0.010570	-0.180005	0.907088
5473	1.092821	-3.392914	9.097142	0.002439	0.005036	-0.030463	-0.421071	0.549161	-1.089978	0.380970	-0.010485	-0.179999	0.906836
5474	1.148180	-3.255981	9.076146	-0.041230	0.011328	-0.012011	-0.422127	0.548527	-1.091728	0.380341	-0.010754	-0.180686	0.906960
5475	1.149163	-3.411302	9.173625	-0.038931	0.010976	0.003027	-0.421603	0.550188	-1.091681	0.380350	-0.011215	-0.181379	0.906813
5476	1.077867	-3.354336	9.209518	0.000599	-0.003751	0.036664	-0.422132	0.549884	-1.090076	0.378772	-0.011062	-0.181412	0.907468
5477	1.184345	-3.332976	9.299273	0.047148	-0.014194	0.043790	-0.422140	0.552660	-1.089452	0.377968	-0.010565	-0.180721	0.907947
5478	1.221723	-3.293481	9.107569	0.040663	-0.016203	0.050824	-0.422134	0.549914	-1.085250	0.375899	-0.009897	-0.180119	0.908933
5479	1.124982	-3.290373	9.186412	0.041211	-0.030689	0.061361	-0.422665	0.550805	-1.087092	0.374713	-0.009208	-0.179653	0.909522
5480	1.236427	-3.307782	9.069616	0.034233	-0.003986	0.057953	-0.422136	0.551078	-1.087358	0.372593	-0.008847	-0.179073	0.910510
5481	1.185461	-3.294136	9.130529	0.003695	-0.000644	0.056119	-0.423457	0.550626	-1.090708	0.371602	-0.008964	-0.179068	0.910915
5482	1.106547	-3.331968	9.224670	0.028483	-0.007013	0.070318	-0.422400	0.551169	-1.091105	0.369301	-0.008648	-0.178610	0.911943
5483	1.165981	-3.294493	9.098645	0.028375	-0.000921	0.075650	-0.422268	0.551114	-1.088829	0.367954	-0.008651	-0.178154	0.912576
5484	1.139272	-3.275548	9.201180	0.027152	0.002320	0.088046	-0.420285	0.551348	-1.088845	0.365349	-0.008578	-0.177649	0.913722
5485	1.162310	-3.221733	9.162971	0.042354	-0.018887	0.087952	-0.421478	0.552211	-1.088804	0.363713	-0.008194	-0.177063	0.914491
5486	1.230440	-3.235060	9.167568	0.035438	-0.018678	0.077308	-0.419100	0.553739	-1.090927	0.361172	-0.007630	-0.176560	0.915600
5487	1.216486	-3.264441	9.167361	0.034417	-0.002919	0.050888	-0.418570	0.553267	-1.089071	0.360267	-0.007460	-0.176011	0.916063
5488	1.222374	-3.196370	9.159808	0.020232	-0.007263	0.041971	-0.419630	0.554073	-1.092787	0.358376	-0.007086	-0.175707	0.916866
5489	1.258054	-3.166598	9.136609	0.022860	-0.001161	0.011951	-0.418568	0.552940	-1.093103	0.358189	-0.006887	-0.175363	0.917007
5490	1.214703	-3.177092	9.154613	0.001822	0.008031	-0.007497	-0.418574	0.554894	-1.093175	0.357262	-0.006754	-0.175294	0.917382
5491	1.136600	-3.251315	9.275530	-0.006766	0.016307	-0.021598	-0.419626	0.552655	-1.091759	0.357747	-0.006968	-0.175372	0.917177
5492	1.121879	-3.147226	9.108215	0.012341	0.007849	0.003165	-0.420684	0.552694	-1.092416	0.356582	-0.006785	-0.175110	0.917682
5493	1.132819	-3.188277	9.243649	-0.023420	-0.001074	-0.007618	-0.417641	0.552643	-1.093257	0.356748	-0.006847	-0.175612	0.917521
5494	1.113226	-3.188640	9.175656	0.003425	0.000773	-0.001327	-0.418039	0.552925	-1.092975	0.355698	-0.006593	-0.175565	0.917939
5495	1.127812	-3.193231	9.161696	-0.026974	0.007784	-0.007569	-0.418306	0.553749	-1.092142	0.355894	-0.006844	-0.176066	0.917765
5496	1.094397	-3.205966	9.242603	-0.002475	0.011720	-0.014534	-0.418570	0.553464	-1.091612	0.355040	-0.006770	-0.176052	0.918099
5497	1.113386	-3.195918	9.180530	0.010909	0.001098	-0.011910	-0.418302	0.552355	-1.092186	0.355298	-0.006614	-0.175902	0.918029
5498	1.092892	-3.261828	9.180398	-0.019678	-0.002695	-0.012907	-0.418971	0.554888	-1.092500	0.354343	-0.006399	-0.176305	0.918323
5499	1.089612	-3.218195	9.184782	0.009055	0.004571	-0.009236	-0.416451	0.552892	-1.093129	0.354563	-0.006334	-0.176164	0.918265
5500	1.095184	-3.254504	9.185227	-0.001513	0.013547	-0.016284	-0.417381	0.554285	-1.092135	0.353771	-0.006284	-0.176118	0.918580
5501	1.143197	-3.236645	9.155275	0.002102	0.006512	-0.018096	-0.418962	0.551791	-1.091259	0.354160	-0.006274	-0.176092	0.918435
5502	1.124364	-3.256400	9.205392	-0.012180	0.011814	-0.021640	-0.420553	0.552960	-1.092007	0.353442	-0.006246	-0.176255	0.918680
5503	1.147387	-3.202585	9.162368	0.002218	0.001311	-0.023436	-0.419752	0.550422	-1.091561	0.353911	-0.006120	-0.176263	0.918499
5504	1.122804	-3.183612	9.171098	0.003899	0.006527	-0.018089	-0.419220	0.549255	-1.089862	0.353207	-0.005912	-0.176167	0.918790
5505	1.107697	-3.271266	9.204993	0.001573	0.004247	0.001345	-0.419754	0.550946	-1.090070	0.353230	-0.005934	-0.176162	0.918782
5506	1.195841	-3.204135	9.149425	0.019956	-0.004090	-0.014584	-0.420284	0.551545	-1.091385	0.352320	-0.005410	-0.175846	0.919195
5507	1.194432	-3.264850	9.087259	-0.031285	-0.004478	-0.016511	-0.419356	0.550670	-1.090619	0.352636	-0.005436	-0.176512	0.918946
5508	1.105324	-3.261591	9.281869	-0.019559	-0.006115	-0.018239	-0.417900	0.550146	-1.087436	0.351990	-0.005180	-0.176934	0.919114
5509	1.147398	-3.212301	9.104675	0.009375	0.001326	-0.021644	-0.419095	0.551543	-1.086306	0.352425	-0.005009	-0.176811	0.918972
5510	1.107182	-3.247003	9.195167	-0.033984	-0.002725	-0.016493	-0.419226	0.550994	-1.086590	0.351689	-0.004909	-0.177474	0.919126
5511	1.070931	-3.257374	9.160436	0.000305	0.006492	-0.018085	-0.418433	0.551585	-1.088858	0.352077	-0.004915	-0.177479	0.918977
5512	1.117144	-3.271103	9.128260	-0.030456	0.022019	-0.009250	-0.418170	0.552313	-1.090447	0.351378	-0.005285	-0.177903	0.919160
5513	1.090609	-3.264294	9.209229	-0.022180	0.009031	0.015450	-0.418436	0.552691	-1.088421	0.351155	-0.005618	-0.178299	0.919167
5514	1.106031	-3.319850	9.137915	-0.012905	0.005813	0.004850	-0.417648	0.554491	-1.088641	0.350117	-0.005612	-0.178513	0.919521
5515	1.028649	-3.335823	9.087522	-0.046390	0.004462	0.011828	-0.416855	0.554879	-1.088102	0.349940	-0.006023	-0.179389	0.919416
5516	0.928294	-3.383748	9.234034	-0.047283	0.017742	0.013699	-0.419241	0.556205	-1.088836	0.348903	-0.006531	-0.180151	0.919657
5517	0.990916	-3.366026	9.221550	0.039426	0.009122	0.035201	-0.417755	0.556835	-1.088497	0.348322	-0.006526	-0.179411	0.920022
5518	1.173766	-3.309313	9.164152	0.032871	0.010616	0.044873	-0.415642	0.558039	-1.088349	0.346626	-0.006443	-0.178745	0.920793
5519	1.202754	-3.328222	9.015955	0.005719	0.010233	0.050972	-0.415642	0.558033	-1.088081	0.345753	-0.006744	-0.178620	0.921143
5520	1.097315	-3.354386	9.224727	-0.023699	-0.010054	0.070219	-0.415648	0.560269	-1.088278	0.343602	-0.006781	-0.179135	0.921847
5521	1.076916	-3.315927	9.146789	0.018641	-0.033516	0.098497	-0.413794	0.559694	-1.089390	0.341695	-0.006360	-0.179067	0.922572
5522	1.077136	-3.335347	9.093990	0.002060	-0.035784	0.112578	-0.414330	0.561906	-1.087973	0.338733	-0.005909	-0.179276	0.923626
5523	1.124022	-3.244678	9.166952	-0.003547	-0.027154	0.121441	-0.414862	0.563233	-1.090606	0.336419	-0.005838	-0.179569	0.924415
5524	1.104726	-3.252312	9.147162	0.000134	-0.025281	0.118817	-0.416857	0.566321	-1.089412	0.333307	-0.005602	-0.179739	0.925510
5525	1.153736	-3.261119	9.264265	0.013317	-0.003369	0.100420	-0.415934	0.567706	-1.089915	0.331466	-0.005780	-0.179557	0.926205
5526	1.239859	-3.225588	9.136665	0.014157	-0.016752	0.066724	-0.415669	0.567379	-1.088051	0.329272	-0.005407	-0.179416	0.927017
5527	1.165708	-3.270622	9.158799	-0.001573	-0.007605	0.050838	-0.414218	0.568879	-1.088020	0.328332	-0.005417	-0.179542	0.927326
5528	1.152853	-3.234447	9.153318	-0.006911	-0.014675	0.047241	-0.415011	0.568445	-1.086550	0.326492	-0.005149	-0.179778	0.927931
5529	1.139682	-3.302650	9.155835	-0.013736	-0.005538	0.034906	-0.413292	0.568852	-1.087764	0.325853	-0.005214	-0.180117	0.928090
5530	1.085580	-3.264796	9.144262	-0.011795	-0.016018	0.027783	-0.414751	0.569991	-1.087308	0.324375	-0.004884	-0.180454	0.928544
5531	1.158822	-3.285308	9.187582	-0.000392	-0.017126	0.004810	-0.414221	0.570016	-1.088922	0.324255	-0.004534	-0.180620	0.928555
5532	1.158043	-3.256201	9.124759	0.016426	0.004830	-0.014446	-0.415011	0.568343	-1.088162	0.323619	-0.004252	-0.180301	0.928840
5533	1.143111	-3.241912	9.090496	-0.037647	0.008675	-0.044647	-0.414486	0.569849	-1.087450	0.324509	-0.004439	-0.180993	0.928394
5534	1.167102	-3.331274	9.217066	-0.030588	0.011216	-0.072903	-0.415015	0.569567	-1.086782	0.324996	-0.004371	-0.181511	0.928123
5535	1.076074	-3.165457	9.063792	-0.048243	0.013144	-0.085307	-0.417132	0.569596	-1.085953	0.326655	-0.004558	-0.182368	0.927371
5536	1.179016	-3.304346	9.323133	-0.071996	-0.010375	-0.076714	-0.416871	0.570718	-1.086456	0.327121	-0.004341	-0.183794	0.926926
5537	1.192731	-3.304125	9.063604	-0.017422	-0.021801	-0.099599	-0.417664	0.570317	-1.086460	0.328920	-0.003619	-0.184304	0.926192
5538	1.204204	-3.410731	8.954041	-0.093792	0.003278	-0.133268	-0.417794	0.569114	-1.082475	0.330595	-0.003611	-0.186044	0.925247
5539	1.137566	-3.431332	9.207287	-0.073559	0.025114	-0.146317	-0.418986	0.569880	-1.084314	0.333423	-0.003952	-0.187288	0.923979
5540	1.186905	-3.474128	9.213938	-0.016507	0.036547	-0.157567	-0.420438	0.568659	-1.084336	0.335590	-0.003935	-0.187376	0.923176
5541	1.112839	-3.431798	9.047674	0.020063	0.045384	-0.143232	-0.420959	0.565598	-1.084159	0.338438	-0.004038	-0.186751	0.922262
5542	1.049996	-3.413501	9.214093	0.011211	0.048166	-0.114942	-0.422011	0.563725	-1.086620	0.339774	-0.004193	-0.186244	0.921873
5543	1.205382	-3.430101	9.204544	0.061676	0.015962	-0.089385	-0.420681	0.561437	-1.085502	0.341519	-0.003677	-0.185041	0.921472
5544	1.180507	-3.440291	8.936689	0.054015	0.008361	-0.072648	-0.420541	0.558949	-1.086655	0.341904	-0.002962	-0.184009	0.921539
5545	1.185155	-3.420781	8.996858	0.004790	0.005604	-0.049837	-0.422256	0.557325	-1.087089	0.342874	-0.002793	-0.183929	0.921195
5546	1.209827	-3.425176	9.108367	-0.018915	0.012216	-0.037500	-0.423047	0.555924	-1.086052	0.342817	-0.002818	-0.184211	0.921160
5547	1.183599	-3.313988	9.178931	-0.008268	0.012175	-0.032163	-0.422781	0.555627	-1.085528	0.343484	-0.002926	-0.184325	0.920888
5548	1.272461	-3.409478	9.090915	0.020988	0.007526	-0.049796	-0.423308	0.554806	-1.085683	0.343620	-0.002541	-0.183904	0.920922
5549	1.359993	-3.407879	9.194679	0.016376	0.017086	-0.078062	-0.421717	0.553949	-1.086399	0.345151	-0.002396	-0.183539	0.920423
5550	1.271062	-3.331824	9.138425	0.025401	0.022489	-0.077981	-0.424098	0.553742	-1.087182	0.345857	-0.002153	-0.182933	0.920279
5551	1.245165	-3.375990	9.099452	0.029203	0.013847	-0.086857	-0.422765	0.550342	-1.086233	0.347537	-0.001827	-0.182355	0.919762
5552	1.170123	-3.387065	9.053908	0.007232	0.013306	-0.072766	-0.423818	0.548597	-1.088154	0.348241	-0.001587	-0.182146	0.919537
5553	1.146283	-3.392343	9.144680	-0.001740	0.019512	-0.039156	-0.422099	0.549137	-1.089095	0.349061	-0.001761	-0.182099	0.919235
5554	1.166023	-3.406546	9.167055	0.009436	-0.002122	-0.023350	-0.424080	0.547493	-1.088454	0.348791	-0.001400	-0.181954	0.919367
5555	1.179790	-3.386891	9.046983	0.001684	0.009689	-0.000314	-0.423152	0.547076	-1.089416	0.348859	-0.001518	-0.181915	0.919349
5556	1.155937	-3.387311	9.164194	0.004543	0.003724	0.026182	-0.422759	0.548588	-1.088837	0.347742	-0.001488	-0.181818	0.919791
5557	1.252528	-3.366137	9.191067	0.018967	-0.004972	0.023496	-0.422756	0.547460	-1.088336	0.347318	-0.001306	-0.181565	0.920001
5558	1.188376	-3.333335	9.034808	0.012150	-0.001153	0.010255	-0.423287	0.548042	-1.088848	0.346491	-0.001079	-0.181362	0.920353
5559	1.177877	-3.386908	9.208189	0.008123	0.000201	0.026165	-0.422230	0.548437	-1.088847	0.346036	-0.001081	-0.181275	0.920542
5560	1.251630	-3.327320	9.152236	0.047001	0.004240	0.020107	-0.420905	0.547837	-1.088346	0.345064	-0.000752	-0.180393	0.921080
5561	1.259853	-3.268925	9.055771	0.030119	0.004294	0.012095	-0.421957	0.545964	-1.090806	0.344883	-0.000626	-0.179874	0.921250
5562	1.299812	-3.316739	9.129565	0.013900	0.000606	0.012012	-0.421433	0.547758	-1.090487	0.344088	-0.000438	-0.179626	0.921595
5563	1.260942	-3.302874	9.186034	0.018632	-0.009760	0.001358	-0.420505	0.547137	-1.088641	0.344053	-0.000091	-0.179419	0.921649
5564	1.153806	-3.295121	9.071970	0.001583	-0.001024	0.001387	-0.421827	0.546640	-1.089982	0.343493	0.000071	-0.179409	0.921860
5565	1.129440	-3.266420	9.210608	0.004249	-0.012476	0.034034	-0.421164	0.546334	-1.089463	0.342845	0.000246	-0.179484	0.922086
