# Supplementary material for: Identification of Haptic Based Guiding Using Hard Reins
Source: PLoS One. 2015 Jul 22;10(7):e0132020. doi: 10.1371/journal.pone.0132020 (PMC4511788; doi:10.1371/journal.pone.0132020)
Supplement: S8 File — (ZIP) [file pone.0132020.s008.zip › Exp2_MotionData1/Subject1/path1/T3/fc3.txt]

// Start Time: 0
// Sample rate: 25.0Hz
// Scenario: 4.9
// Firmware Version: 2.6.1
Counter	Acc_X	Acc_Y	Acc_Z	Gyr_X	Gyr_Y	Gyr_Z	Mag_X	Mag_Y	Mag_Z	Quat_w	Quat_x	Quat_y	Quat_z
10504	8.601258	-0.847709	4.561581	-0.553035	-0.003976	0.000226	-0.818975	0.172123	-0.165707	-0.264887	0.558503	0.146150	0.772366
10505	8.639910	-0.857679	4.551975	-0.560309	-0.003912	-0.002506	-0.819250	0.171005	-0.166135	-0.256306	0.559918	0.139109	0.775530
10506	8.620546	-0.852663	4.561610	-0.554824	-0.001294	0.003730	-0.818972	0.171563	-0.165852	-0.247336	0.561644	0.133252	0.778219
10507	8.635478	-0.862817	4.498880	-0.556596	0.003207	0.005456	-0.817856	0.172680	-0.165709	-0.238885	0.562806	0.126129	0.781201
10508	8.630162	-0.842997	4.571155	-0.552960	0.004973	0.007255	-0.818554	0.172121	-0.165570	-0.229949	0.564304	0.120193	0.783733
10509	8.610481	-0.861964	4.610053	-0.554847	-0.002166	0.000191	-0.819405	0.174645	-0.166654	-0.221372	0.565382	0.113169	0.786467
10510	8.591621	-0.823422	4.570988	-0.562128	-0.007585	0.005450	-0.818551	0.171564	-0.166413	-0.212221	0.566982	0.107131	0.788680
10511	8.634915	-0.872056	4.566640	-0.567521	-0.000364	0.007115	-0.818834	0.172408	-0.167519	-0.203567	0.567953	0.099814	0.791219
10512	8.610707	-0.881540	4.571611	-0.546630	0.005035	-0.003296	-0.818557	0.172962	-0.166120	-0.194430	0.569139	0.094037	0.793369
10513	8.603709	-0.847754	4.556746	-0.571107	0.010511	0.001696	-0.819679	0.173248	-0.167225	-0.185629	0.569787	0.086675	0.795847
10514	8.625102	-0.859745	4.593095	-0.547592	0.001502	-0.010358	-0.818557	0.172964	-0.166538	-0.176318	0.570890	0.080947	0.797775
10515	8.601218	-0.808892	4.585310	-0.540253	0.010412	-0.003248	-0.818697	0.173248	-0.167651	-0.167751	0.571268	0.074134	0.800010
10516	8.593961	-0.833073	4.575925	-0.553966	-0.003924	-0.005093	-0.818838	0.173387	-0.167509	-0.158405	0.572357	0.068235	0.801660
10517	8.606102	-0.818665	4.573332	-0.557545	0.002354	0.000139	-0.819261	0.173947	-0.167221	-0.149649	0.572779	0.061138	0.803611
10518	8.577968	-0.833698	4.459972	-0.554863	0.002519	-0.019295	-0.819126	0.175066	-0.167349	-0.140038	0.573616	0.055346	0.805165
10519	8.591471	-0.813604	4.595041	-0.545859	-0.011122	-0.010261	-0.819118	0.172821	-0.165419	-0.131206	0.574060	0.048600	0.806770
10520	8.605545	-0.924869	4.593848	-0.565893	-0.016339	-0.021090	-0.817299	0.173660	-0.166541	-0.121387	0.575091	0.042682	0.807907
10521	8.621107	-0.814335	4.508024	-0.556719	-0.004725	-0.013956	-0.818701	0.173945	-0.166946	-0.112353	0.575307	0.035795	0.809393
10522	8.635512	-0.824062	4.512946	-0.549466	0.001694	-0.029832	-0.819816	0.172265	-0.165978	-0.102569	0.575863	0.030185	0.810524
10523	8.642735	-0.828940	4.512990	-0.556669	0.005220	-0.017553	-0.819397	0.172400	-0.164723	-0.093464	0.575764	0.023329	0.811921
10524	8.640012	-0.831098	4.551679	-0.569394	0.005287	-0.018589	-0.818701	0.173662	-0.165972	-0.083614	0.576167	0.017245	0.812861
10525	8.606177	-0.833271	4.556581	-0.534898	0.005174	-0.024385	-0.819115	0.172406	-0.166679	-0.074633	0.575881	0.010836	0.814048
10526	8.601428	-0.872087	4.528025	-0.556668	-0.003934	-0.002472	-0.819248	0.170587	-0.166418	-0.065173	0.576276	0.004776	0.814638
10527	8.605945	-0.859745	4.573791	-0.545693	0.012271	-0.006866	-0.819389	0.170725	-0.165857	-0.056343	0.575751	-0.002004	0.815679
10528	8.635099	-0.804333	4.575549	-0.548434	0.025129	-0.031734	-0.819392	0.171283	-0.165433	-0.046491	0.575527	-0.007634	0.816424
10529	8.613119	-0.852465	4.585781	-0.543916	0.014194	-0.021010	-0.819109	0.171005	-0.166136	-0.037445	0.574822	-0.014208	0.817298
10530	8.591453	-0.818437	4.595095	-0.557707	-0.012788	-0.019236	-0.819669	0.170728	-0.166414	-0.027693	0.575084	-0.020108	0.817378
10531	8.596169	-0.837768	4.600137	-0.560301	0.003362	-0.010521	-0.818824	0.169461	-0.164619	-0.018629	0.574413	-0.027037	0.817907
10532	8.625335	-0.833270	4.575885	-0.540300	0.001397	-0.002306	-0.820369	0.170729	-0.166268	-0.009347	0.574293	-0.032856	0.817937
10533	8.584342	-0.789408	4.592365	-0.542135	0.003260	-0.008535	-0.819669	0.170442	-0.164602	-0.000526	0.573474	-0.039484	0.818271
10534	8.625277	-0.808984	4.594944	-0.563971	-0.005690	-0.003422	-0.818969	0.171004	-0.165997	0.009038	0.573338	-0.045675	0.817995
10535	8.644115	-0.813572	4.652961	-0.556619	0.006841	0.001896	-0.819814	0.171843	-0.165284	0.017853	0.572306	-0.052629	0.818155
10536	8.601855	-0.799714	4.507886	-0.550390	-0.009262	-0.013856	-0.819386	0.170166	-0.166003	0.027419	0.572107	-0.058476	0.817632
10537	8.659091	-0.792251	4.599545	-0.542197	-0.012145	0.002189	-0.819525	0.169886	-0.165726	0.036036	0.571248	-0.065171	0.817392
10538	8.606812	-0.785307	4.498054	-0.553200	-0.025505	-0.009363	-0.819670	0.171005	-0.165713	0.045526	0.571176	-0.071118	0.816472
10539	8.649851	-0.792525	4.546402	-0.571166	0.003328	-0.000013	-0.819667	0.169881	-0.164329	0.054522	0.569899	-0.078207	0.816165
10540	8.640579	-0.751567	4.516963	-0.533069	-0.001293	-0.006612	-0.819528	0.170162	-0.164606	0.063755	0.569318	-0.083825	0.815344
10541	8.642789	-0.790200	4.524640	-0.549330	0.008629	0.000210	-0.820787	0.169888	-0.165437	0.072495	0.567836	-0.090511	0.814932
10542	8.644888	-0.872376	4.525554	-0.567561	-0.002066	-0.003487	-0.820230	0.170725	-0.165153	0.082045	0.567083	-0.096715	0.813837
10543	8.611134	-0.799470	4.556197	-0.543945	0.003273	-0.008550	-0.820092	0.170859	-0.163478	0.090839	0.565572	-0.103179	0.813161
10544	8.625913	-0.770716	4.531693	-0.545925	-0.018258	-0.017280	-0.820094	0.171422	-0.164589	0.100307	0.565013	-0.108888	0.811691
10545	8.640132	-0.804531	4.548965	-0.554914	-0.012970	0.000273	-0.819535	0.171556	-0.163196	0.109029	0.563584	-0.115611	0.810629
10546	8.635437	-0.814304	4.527335	-0.553026	-0.001250	-0.001547	-0.819253	0.170993	-0.162227	0.118330	0.562567	-0.121556	0.809160
10547	8.640170	-0.809410	4.541771	-0.538583	-0.018486	0.004037	-0.820657	0.171697	-0.162628	0.126768	0.561117	-0.128024	0.807891
10548	8.635176	-0.833484	4.551712	-0.578542	-0.015562	0.000008	-0.819399	0.172535	-0.163187	0.136260	0.560131	-0.134408	0.805991
10549	8.645185	-0.809593	4.517604	-0.533064	-0.007699	0.004037	-0.820798	0.171977	-0.162624	0.144637	0.558385	-0.140706	0.804666
10550	8.635511	-0.794972	4.527119	-0.536728	-0.011270	0.002246	-0.820946	0.173656	-0.162605	0.153597	0.557309	-0.146404	0.802733
10551	8.630258	-0.872163	4.544901	-0.571214	-0.003837	-0.005292	-0.822207	0.173657	-0.162037	0.162531	0.555275	-0.153144	0.801124
10552	8.668287	-0.833148	4.638649	-0.542144	0.001448	-0.006745	-0.823886	0.172961	-0.162031	0.171690	0.553878	-0.158760	0.799085
10553	8.640283	-0.819198	4.522550	-0.545983	-0.027235	-0.020766	-0.822618	0.171136	-0.160943	0.180484	0.552204	-0.164946	0.797050
10554	8.645352	-0.795185	4.502945	-0.558675	-0.030905	-0.006733	-0.820943	0.172529	-0.160105	0.189673	0.551132	-0.170905	0.794399
10555	8.672483	-0.839459	4.406752	-0.567672	-0.016376	-0.014000	-0.821498	0.171127	-0.158998	0.198597	0.549043	-0.177407	0.792236
10556	8.679552	-0.795734	4.449747	-0.562124	-0.002050	-0.006941	-0.820654	0.170287	-0.159293	0.207872	0.547365	-0.183269	0.789679
10557	8.665201	-0.761812	4.449388	-0.538434	0.006782	0.000360	-0.820380	0.171542	-0.158165	0.216293	0.544836	-0.189308	0.787740
10558	8.679467	-0.788393	4.464163	-0.552973	0.009619	-0.006906	-0.820659	0.171546	-0.159419	0.225452	0.542881	-0.194939	0.785143
10559	8.670023	-0.832134	4.416338	-0.549303	0.006793	0.004650	-0.821500	0.171122	-0.157463	0.233882	0.540151	-0.201130	0.782996
10560	8.664565	-0.790383	4.517364	-0.567540	0.001511	0.000045	-0.821225	0.172522	-0.158009	0.242994	0.538099	-0.207061	0.780083
10561	8.640507	-0.799988	4.503005	-0.564856	-0.000210	-0.010534	-0.821225	0.172521	-0.157730	0.251755	0.535323	-0.213293	0.777531
10562	8.645464	-0.785580	4.493173	-0.542122	-0.004058	0.004798	-0.822482	0.171688	-0.158566	0.260429	0.533333	-0.218861	0.774489
10563	8.655203	-0.792982	4.478745	-0.560220	0.003182	0.010736	-0.821369	0.173644	-0.158694	0.268777	0.530294	-0.225157	0.771914
10564	8.655120	-0.829275	4.471901	-0.571248	-0.003725	-0.016779	-0.822205	0.172384	-0.157724	0.278022	0.528113	-0.230899	0.768431
10565	8.674651	-0.815035	4.449969	-0.576621	0.003424	-0.007148	-0.822210	0.173502	-0.157572	0.286766	0.524915	-0.237178	0.765491
10566	8.640845	-0.809959	4.454791	-0.567449	0.015958	-0.003586	-0.821088	0.173361	-0.157862	0.295779	0.522257	-0.242836	0.762097
10567	8.669674	-0.805187	4.474029	-0.552987	0.010574	-0.013109	-0.821644	0.172528	-0.159401	0.304341	0.518971	-0.248573	0.759116
10568	8.643014	-0.804928	4.488559	-0.571238	-0.001023	-0.016796	-0.821505	0.172383	-0.157869	0.313426	0.516480	-0.254198	0.755246
10569	8.662116	-0.824275	4.505663	-0.545712	0.008678	-0.006825	-0.821224	0.172524	-0.158567	0.321750	0.513095	-0.259819	0.752134
10570	8.626234	-0.824306	4.464635	-0.561249	-0.011121	-0.001583	-0.821222	0.172106	-0.159130	0.330362	0.510611	-0.265460	0.748110
10571	8.688907	-0.814944	4.478944	-0.535970	-0.025489	-0.018878	-0.821225	0.172378	-0.156615	0.338525	0.507732	-0.270956	0.744441
10572	8.685313	-0.728651	4.362005	-0.557646	-0.012877	-0.006808	-0.822061	0.171262	-0.157039	0.347082	0.505200	-0.276439	0.740195
10573	8.711134	-0.815492	4.413682	-0.560343	-0.005602	-0.013085	-0.820801	0.171113	-0.155096	0.355447	0.501695	-0.282139	0.736449
10574	8.691938	-0.810614	4.401571	-0.560382	-0.012820	-0.012160	-0.820800	0.171116	-0.156213	0.364013	0.499046	-0.287547	0.731959
10575	8.727830	-0.813015	4.440210	-0.562139	-0.004748	-0.006917	-0.820377	0.170555	-0.155943	0.372237	0.495340	-0.293243	0.728070
10576	8.691650	-0.851587	4.418943	-0.571127	0.006971	-0.003567	-0.821082	0.171680	-0.157321	0.380797	0.492147	-0.298681	0.723584
10577	8.689452	-0.849323	4.392341	-0.562067	0.001506	-0.001657	-0.821084	0.171956	-0.156202	0.388899	0.488180	-0.304297	0.719612
10578	8.677287	-0.766751	4.444594	-0.571202	-0.012110	0.014249	-0.821372	0.173777	-0.156599	0.396981	0.485028	-0.309988	0.714886
10579	8.674446	-0.839109	4.464736	-0.551117	0.004941	0.010830	-0.820529	0.173214	-0.156193	0.404740	0.480888	-0.315452	0.710931
10580	8.681463	-0.868061	4.479547	-0.560254	-0.002192	0.007225	-0.820244	0.171952	-0.155371	0.412769	0.477604	-0.320772	0.706131
10581	8.683971	-0.882697	4.460377	-0.550235	0.008694	-0.005994	-0.819965	0.172514	-0.156484	0.420700	0.473392	-0.325942	0.701907
10582	8.679329	-0.834337	4.459844	-0.560279	0.003369	-0.009612	-0.819827	0.172792	-0.155784	0.428889	0.470019	-0.330985	0.696840
10583	8.679572	-0.819990	4.435520	-0.547516	0.016012	-0.019269	-0.820385	0.172373	-0.155645	0.436941	0.465681	-0.335839	0.692413
10584	8.672351	-0.815112	4.435475	-0.547488	0.017765	-0.013972	-0.820097	0.170697	-0.156781	0.445051	0.462129	-0.340463	0.687351
10585	8.674616	-0.853791	4.435904	-0.538476	0.006941	-0.017343	-0.819120	0.171535	-0.157059	0.452840	0.457854	-0.345203	0.682745
10586	8.645805	-0.853730	4.416612	-0.543923	0.002387	-0.009422	-0.820105	0.172657	-0.157318	0.460632	0.454401	-0.349883	0.677436
10587	8.652990	-0.858578	4.421489	-0.578382	0.014305	-0.014321	-0.820374	0.169857	-0.156508	0.468695	0.449509	-0.355033	0.672472
10588	8.698190	-0.901968	4.484735	-0.558455	-0.005804	0.007267	-0.820801	0.171538	-0.156906	0.476209	0.445798	-0.360059	0.666969
10589	8.691900	-0.791190	4.415852	-0.524015	-0.009437	-0.006445	-0.819541	0.171533	-0.156218	0.483406	0.441557	-0.364683	0.662082
10590	8.694016	-0.820051	4.440334	-0.545754	0.001493	-0.008540	-0.818699	0.171393	-0.156645	0.490948	0.437877	-0.369249	0.656421
10591	8.699011	-0.825067	4.416221	-0.567642	-0.014635	-0.006927	-0.819825	0.172373	-0.156068	0.498391	0.433160	-0.374405	0.650999
10592	8.674699	-0.822346	4.440386	-0.554807	0.002370	-0.001579	-0.820943	0.172102	-0.158155	0.505797	0.429221	-0.379056	0.645178
10593	8.708226	-0.870828	4.450547	-0.552980	0.005098	-0.005113	-0.819541	0.171675	-0.156775	0.513124	0.424255	-0.383743	0.639885
10594	8.698637	-0.844155	4.455095	-0.558419	0.008744	-0.006967	-0.818980	0.171818	-0.158034	0.520542	0.420132	-0.388243	0.633871
10595	8.691375	-0.790763	4.483504	-0.571242	-0.005594	-0.008794	-0.820664	0.172096	-0.156343	0.527867	0.415016	-0.393142	0.628138
10596	8.679535	-0.819960	4.440352	-0.558389	0.006829	0.005430	-0.819821	0.171960	-0.158026	0.534972	0.410714	-0.397673	0.622073
10597	8.664663	-0.868031	4.467488	-0.563875	0.003295	0.000069	-0.820658	0.171264	-0.158585	0.542069	0.405372	-0.402358	0.616395
10598	8.693566	-0.839078	4.488873	-0.558426	0.012411	-0.014068	-0.820529	0.173357	-0.157168	0.549314	0.401054	-0.406578	0.610004
10599	8.669600	-0.824519	4.474245	-0.547457	0.017666	-0.003359	-0.819401	0.172099	-0.158167	0.556311	0.395623	-0.410773	0.604373
10600	8.672108	-0.834306	4.457437	-0.547550	0.010604	-0.019240	-0.820804	0.172665	-0.159267	0.563368	0.391389	-0.414749	0.597841
10601	8.660098	-0.843973	4.445479	-0.553905	0.005139	-0.009553	-0.819680	0.171822	-0.158866	0.570258	0.385974	-0.419009	0.591829
10602	8.640341	-0.853181	4.498766	-0.563888	0.006058	-0.007029	-0.819676	0.170983	-0.159014	0.577106	0.381408	-0.423230	0.585110
10603	8.697923	-0.814486	4.561081	-0.560201	0.014092	0.000055	-0.819537	0.171262	-0.158873	0.583871	0.375620	-0.427427	0.579060
10604	8.640115	-0.833606	4.537209	-0.556733	-0.003775	-0.019270	-0.819261	0.172242	-0.159283	0.590562	0.371257	-0.431490	0.572032
10605	8.644979	-0.828818	4.534732	-0.540369	-0.011221	-0.001338	-0.818971	0.170001	-0.158611	0.596843	0.365896	-0.435636	0.565792
10606	8.645247	-0.911452	4.460750	-0.538562	-0.012968	-0.008390	-0.820100	0.171680	-0.157887	0.603041	0.361669	-0.439585	0.558840
10607	8.669301	-0.833971	4.508178	-0.546663	-0.000359	-0.003242	-0.819545	0.173082	-0.159133	0.609347	0.356026	-0.443552	0.552452
10608	8.660264	-0.795627	4.447356	-0.542230	-0.012895	-0.013723	-0.819406	0.173077	-0.157738	0.615474	0.351712	-0.447409	0.545267
10609	8.672184	-0.853760	4.438323	-0.538508	-0.002134	-0.010211	-0.819263	0.172377	-0.157747	0.621641	0.346156	-0.451151	0.538704
10610	8.681595	-0.873016	4.460272	-0.547566	-0.002163	-0.002357	-0.820246	0.172796	-0.156758	0.627618	0.341470	-0.454913	0.531553
10611	8.691508	-0.829656	4.447693	-0.565647	0.014169	-0.005315	-0.819819	0.171399	-0.157752	0.633914	0.335263	-0.458665	0.524766
10612	8.645336	-0.848501	4.479377	-0.542158	-0.005757	-0.006700	-0.820244	0.172519	-0.157738	0.639700	0.330636	-0.462285	0.517453
10613	8.640920	-0.800323	4.449850	-0.564812	-0.001222	0.001860	-0.819687	0.173360	-0.158570	0.645615	0.324440	-0.466152	0.510511
10614	8.693678	-0.829473	4.479100	-0.549327	0.009577	-0.004212	-0.819687	0.173216	-0.157455	0.651395	0.319459	-0.469562	0.503133
10615	8.688955	-0.841647	4.459912	-0.560302	-0.002060	-0.006924	-0.819833	0.174756	-0.157717	0.657198	0.313320	-0.473221	0.495967
10616	8.691639	-0.810370	4.440229	-0.574820	-0.000202	-0.005331	-0.820665	0.172803	-0.158569	0.662879	0.308032	-0.476892	0.488140
10617	8.679310	-0.824625	4.466984	-0.553025	0.007027	-0.019280	-0.818285	0.173214	-0.157745	0.668672	0.301934	-0.480164	0.480788
10618	8.674240	-0.834093	4.493675	-0.560225	0.010535	-0.005235	-0.820102	0.172384	-0.159136	0.674184	0.296651	-0.483433	0.473040
10619	8.664475	-0.853334	4.498736	-0.556651	0.003356	-0.010462	-0.819267	0.173641	-0.159129	0.679705	0.290370	-0.486720	0.465606
10620	8.662248	-0.829230	4.486388	-0.550278	0.005113	-0.008626	-0.818985	0.173079	-0.158718	0.684957	0.285230	-0.489835	0.457756
10621	8.660098	-0.839124	4.447841	-0.560273	0.005193	-0.012281	-0.820664	0.172666	-0.159687	0.690357	0.278822	-0.492996	0.450133
10622	8.655946	-0.834794	4.363229	-0.569392	-0.005621	-0.007010	-0.820374	0.170568	-0.159850	0.695409	0.273424	-0.496323	0.441938
10623	8.641334	-0.829748	4.382522	-0.527610	-0.011325	0.004126	-0.820241	0.172103	-0.158858	0.700141	0.267388	-0.499393	0.434641
10624	8.679069	-0.863213	4.479496	-0.528680	-0.033813	0.000712	-0.819964	0.172661	-0.158576	0.704445	0.262659	-0.502688	0.426700
10625	8.679946	-0.791206	4.401371	-0.554926	-0.020199	0.003873	-0.820246	0.172655	-0.156620	0.709069	0.256257	-0.505994	0.418956
10626	8.741909	-0.839443	4.479147	-0.551218	-0.005782	0.002061	-0.820523	0.171957	-0.156764	0.713580	0.250896	-0.508978	0.410848
10627	8.689542	-0.776676	4.415693	-0.556604	0.002319	0.005488	-0.820385	0.172373	-0.155784	0.718247	0.244203	-0.511856	0.403100
10628	8.679497	-0.810233	4.449909	-0.554737	0.010415	0.005452	-0.819961	0.171392	-0.155518	0.722724	0.238562	-0.514535	0.394982
10629	8.679387	-0.853776	4.443146	-0.545678	0.003130	0.009136	-0.820530	0.173353	-0.155912	0.727136	0.231920	-0.517203	0.387282
10630	8.708329	-0.863639	4.440802	-0.571133	0.002402	0.003539	-0.819967	0.172790	-0.155225	0.731430	0.226062	-0.519995	0.378829
10631	8.669722	-0.822193	4.459721	-0.545750	0.001473	-0.006777	-0.820958	0.175313	-0.156028	0.735759	0.219542	-0.522483	0.370771
10632	8.681968	-0.834535	4.430847	-0.561952	0.015824	0.008871	-0.819978	0.175310	-0.155757	0.739917	0.213603	-0.524904	0.362454
10633	8.684009	-0.873031	4.460269	-0.575597	0.012283	0.008727	-0.820396	0.174751	-0.155620	0.744179	0.206344	-0.527382	0.354243
10634	8.664775	-0.853577	4.460078	-0.545676	0.006780	0.003802	-0.819698	0.175591	-0.156314	0.748010	0.200710	-0.529675	0.345892
10635	8.693906	-0.868442	4.431209	-0.563881	0.001497	0.000088	-0.819417	0.175309	-0.155761	0.751973	0.193741	-0.532053	0.337521
10636	8.679441	-0.834428	4.445347	-0.567539	0.001562	-0.005262	-0.821093	0.174196	-0.156597	0.755695	0.187859	-0.534411	0.328692
10637	8.684233	-0.853821	4.440724	-0.540221	0.001255	0.014520	-0.821659	0.175173	-0.155466	0.759275	0.181050	-0.536549	0.320685
10638	8.669939	-0.844186	4.421306	-0.542052	-0.001440	0.014514	-0.819844	0.176992	-0.156717	0.762545	0.175313	-0.538736	0.312336
10639	8.679386	-0.848927	4.445508	-0.532906	0.008411	0.016330	-0.820680	0.175589	-0.155050	0.765981	0.168514	-0.540591	0.304364
10640	8.717541	-0.841525	4.508198	-0.532753	0.034526	0.017947	-0.820129	0.178111	-0.156703	0.769400	0.162620	-0.542064	0.296219
10641	8.670129	-0.878276	4.380609	-0.538393	0.008582	0.000339	-0.819285	0.176986	-0.155326	0.772765	0.155871	-0.543764	0.287854
10642	8.661483	-0.906177	4.547655	-0.560339	-0.005641	-0.010459	-0.820690	0.177827	-0.155027	0.775805	0.150053	-0.545800	0.278771
10643	8.674785	-0.849080	4.416521	-0.550236	0.008704	-0.006874	-0.820825	0.176709	-0.155038	0.779050	0.143166	-0.547397	0.270074
10644	8.683972	-0.902090	4.450928	-0.563870	0.010633	-0.014129	-0.821112	0.178107	-0.154742	0.782087	0.137202	-0.549055	0.260872
10645	8.691531	-0.892698	4.414569	-0.552920	0.012289	-0.003391	-0.821663	0.176010	-0.154759	0.785154	0.130184	-0.550472	0.252123
10646	8.679070	-0.882606	4.470047	-0.560154	0.023196	-0.010624	-0.822234	0.178530	-0.155008	0.788086	0.124138	-0.551788	0.242982
10647	8.660122	-0.936104	4.398181	-0.576533	0.016081	-0.012548	-0.821808	0.177556	-0.156696	0.791084	0.116798	-0.553084	0.233756
10648	8.654770	-0.925951	4.470564	-0.540105	0.024769	0.003745	-0.821673	0.178391	-0.155432	0.793704	0.110871	-0.554179	0.225004
10649	8.662213	-0.872833	4.469961	-0.571018	0.019482	0.006962	-0.820552	0.178954	-0.157389	0.796422	0.103358	-0.555283	0.216079
10650	8.623448	-0.872468	4.489339	-0.564590	0.031159	0.006957	-0.821396	0.179514	-0.156818	0.798939	0.096949	-0.556258	0.207062
10651	8.635386	-0.886982	4.499150	-0.558363	0.015917	-0.004377	-0.820828	0.178121	-0.159070	0.801422	0.089756	-0.557186	0.198017
10652	8.659500	-0.891967	4.499174	-0.525627	0.017493	0.003963	-0.820549	0.178542	-0.159626	0.803519	0.084035	-0.558083	0.189309
10653	8.620887	-0.891724	4.499223	-0.546457	0.030250	-0.001675	-0.819992	0.179380	-0.159622	0.805926	0.076931	-0.558588	0.180400
10654	8.644778	-0.915919	4.518791	-0.563812	0.015942	-0.004443	-0.819855	0.180506	-0.161844	0.807891	0.070670	-0.559507	0.171084
10655	8.630371	-0.886799	4.523318	-0.549239	0.013000	0.014323	-0.819713	0.180083	-0.161012	0.809843	0.063391	-0.560169	0.162315
10656	8.610822	-0.910720	4.542941	-0.552851	0.023037	0.001826	-0.819719	0.181483	-0.161277	0.811636	0.057194	-0.560811	0.153190
10657	8.644065	-0.910491	4.612966	-0.545545	0.032021	0.000975	-0.818736	0.180921	-0.161290	0.813632	0.050056	-0.560980	0.144214
10658	8.620195	-0.944490	4.562635	-0.571184	0.003430	-0.012425	-0.818179	0.182184	-0.162956	0.815048	0.043758	-0.561842	0.134595
10659	8.581224	-0.939109	4.610953	-0.552971	0.001358	0.007253	-0.818876	0.181063	-0.161846	0.816477	0.036508	-0.562377	0.125558
10660	8.586674	-0.992973	4.505231	-0.553013	0.001546	-0.013096	-0.817617	0.181338	-0.161295	0.817635	0.030505	-0.563084	0.116098
10661	8.646735	-0.976164	4.548456	-0.556636	0.003339	-0.009599	-0.819860	0.181909	-0.163086	0.818914	0.023375	-0.563425	0.106704
10662	8.601226	-0.944643	4.519170	-0.565697	0.005157	-0.007066	-0.818742	0.182179	-0.160998	0.819885	0.017078	-0.563964	0.097174
10663	8.586436	-0.937028	4.562597	-0.550252	0.005048	-0.003350	-0.818455	0.181066	-0.163105	0.820948	0.009980	-0.564106	0.087917
10664	8.624873	-0.954095	4.577234	-0.552945	0.009553	-0.001635	-0.818459	0.182186	-0.163233	0.821735	0.003815	-0.564411	0.078598
10665	8.622345	-0.915203	4.610631	-0.549352	0.001371	0.004653	-0.816640	0.182458	-0.162128	0.822530	-0.003347	-0.564455	0.069452
10666	8.571613	-1.006954	4.573063	-0.562108	-0.011231	0.008984	-0.818734	0.180788	-0.163385	0.822851	-0.009755	-0.564977	0.060188
10667	8.610394	-0.978245	4.565442	-0.556603	-0.000423	0.007225	-0.816215	0.181622	-0.163396	0.823407	-0.017052	-0.564900	0.050975
10668	8.610620	-0.992973	4.529361	-0.538401	0.004913	0.005635	-0.817899	0.181899	-0.161566	0.823706	-0.023052	-0.564997	0.041908
10669	8.600704	-1.002395	4.558475	-0.571032	0.003039	0.030030	-0.818746	0.183586	-0.163216	0.824062	-0.030836	-0.564703	0.032888
10670	8.610647	-0.985723	4.529281	-0.560133	0.008492	0.019514	-0.818465	0.183586	-0.163498	0.824163	-0.037349	-0.564619	0.023795
10671	8.629766	-0.980844	4.555779	-0.558324	0.013071	0.010664	-0.815520	0.183019	-0.163247	0.824433	-0.044689	-0.564004	0.014579
10672	8.620141	-0.978382	4.553349	-0.535630	0.012084	0.008280	-0.817071	0.185263	-0.164049	0.824388	-0.050668	-0.563725	0.005571
10673	8.583960	-0.987866	4.546254	-0.564671	0.012162	0.014124	-0.815530	0.185542	-0.164896	0.824429	-0.058125	-0.562961	-0.003668
10674	8.610449	-0.949202	4.572366	-0.560164	0.010375	0.010659	-0.814966	0.184841	-0.164907	0.824123	-0.064525	-0.562576	-0.012908
10675	8.607417	-0.972925	4.640291	-0.571050	0.017695	0.003402	-0.815532	0.186102	-0.164890	0.823995	-0.071929	-0.561566	-0.022405
10676	8.586617	-0.968686	4.524290	-0.567460	0.010520	-0.001818	-0.815385	0.184989	-0.166996	0.823452	-0.078298	-0.561050	-0.031925
10677	8.612228	-1.016574	4.621441	-0.553158	-0.022839	-0.006759	-0.814547	0.185264	-0.166023	0.822669	-0.085279	-0.560567	-0.041323
10678	8.630084	-0.956862	4.526516	-0.547645	-0.005610	-0.020939	-0.815388	0.185406	-0.166154	0.821742	-0.091098	-0.560223	-0.050900
10679	8.603498	-0.942120	4.538469	-0.562132	0.005317	-0.026487	-0.813560	0.183863	-0.166324	0.821022	-0.097935	-0.559142	-0.060762
10680	8.622910	-0.949598	4.521612	-0.545849	-0.012891	-0.013796	-0.815660	0.183448	-0.166173	0.819807	-0.103795	-0.558766	-0.070169
10681	8.620440	-0.959233	4.524139	-0.556653	-0.000275	-0.008694	-0.814407	0.184979	-0.164631	0.818840	-0.110695	-0.557586	-0.079652
10682	8.625326	-1.002944	4.495625	-0.545726	-0.001284	-0.002371	-0.815807	0.184986	-0.165737	0.817559	-0.116643	-0.556861	-0.088872
10683	8.622552	-0.929915	4.576967	-0.538525	-0.009452	0.000422	-0.813843	0.184562	-0.165896	0.816341	-0.123311	-0.555685	-0.097962
10684	8.639877	-0.935220	4.519013	-0.557683	-0.027425	0.005622	-0.815520	0.183445	-0.165336	0.814546	-0.129568	-0.555210	-0.107093
10685	8.664451	-0.918762	4.470470	-0.560311	-0.009339	0.000182	-0.813984	0.184276	-0.163944	0.813066	-0.136525	-0.553836	-0.116404
10686	8.661657	-0.998430	4.481029	-0.560243	0.003327	-0.006099	-0.814961	0.183724	-0.165338	0.811364	-0.142596	-0.552747	-0.125804
10687	8.664145	-0.979113	4.480810	-0.554908	-0.003720	-0.026337	-0.814958	0.183165	-0.165623	0.809683	-0.149098	-0.551210	-0.135466
10688	8.644949	-0.949994	4.480510	-0.558561	-0.009158	-0.021038	-0.814397	0.182742	-0.165073	0.807590	-0.154977	-0.550228	-0.145015
10689	8.652020	-0.954750	4.499884	-0.576708	-0.003633	-0.024823	-0.813413	0.181898	-0.164252	0.805631	-0.161777	-0.548459	-0.154852
10690	8.635230	-0.966848	4.480711	-0.553142	-0.011840	-0.026271	-0.813415	0.182458	-0.164386	0.803288	-0.167484	-0.547412	-0.164373
10691	8.651930	-1.008005	4.485981	-0.558525	-0.005572	-0.019297	-0.813694	0.182037	-0.163690	0.801171	-0.173986	-0.545549	-0.173870
10692	8.654490	-0.959660	4.490271	-0.538422	0.012306	-0.013857	-0.813698	0.183157	-0.164237	0.798972	-0.179472	-0.543986	-0.183066
10693	8.633933	-0.970164	4.335773	-0.545780	0.001677	-0.029800	-0.814380	0.179106	-0.165530	0.796738	-0.185561	-0.541936	-0.192567
10694	8.577599	-0.935206	4.458689	-0.553973	0.001690	-0.028139	-0.812705	0.180359	-0.164692	0.794105	-0.191137	-0.540400	-0.202068
10695	8.654192	-0.988505	4.514756	-0.554050	-0.020090	-0.010308	-0.812428	0.180915	-0.163851	0.791483	-0.197579	-0.538431	-0.211210
10696	8.679035	-0.940754	4.446534	-0.536690	0.003381	-0.023504	-0.811855	0.178117	-0.164304	0.788744	-0.202877	-0.536792	-0.220403
10697	8.644948	-0.940297	4.485235	-0.567640	-0.001802	-0.032689	-0.811853	0.177842	-0.165702	0.785969	-0.209134	-0.534405	-0.230056
10698	8.671812	-0.906786	4.460662	-0.547666	-0.001876	-0.034213	-0.810452	0.177977	-0.165293	0.782871	-0.214468	-0.532710	-0.239451
10699	8.679070	-0.901999	4.460599	-0.538573	-0.007445	-0.020801	-0.811290	0.177136	-0.164179	0.780019	-0.220337	-0.530340	-0.248518
10700	8.639954	-0.964371	4.495175	-0.542184	-0.003816	-0.022652	-0.811011	0.177985	-0.167242	0.776777	-0.225668	-0.528521	-0.257599
10701	8.635303	-0.937820	4.485220	-0.557606	0.001697	-0.026402	-0.810726	0.176724	-0.166979	0.773720	-0.231643	-0.525784	-0.266927
10702	8.623203	-0.838332	4.537284	-0.533174	-0.005563	-0.033141	-0.810301	0.175603	-0.166714	0.770245	-0.236683	-0.523957	-0.275995
10703	8.640286	-0.882225	4.491842	-0.553052	0.001613	-0.019264	-0.810162	0.175882	-0.166573	0.767062	-0.242568	-0.521055	-0.285093
10704	8.654614	-0.848257	4.527688	-0.545787	0.006134	-0.024509	-0.810723	0.175883	-0.166290	0.763496	-0.247774	-0.518810	-0.294139
10705	8.649396	-0.872148	4.566622	-0.547586	0.008834	-0.023668	-0.811142	0.175604	-0.166429	0.760208	-0.253393	-0.515695	-0.303207
10706	8.606177	-0.833271	4.556581	-0.552980	0.016025	-0.019355	-0.812253	0.173655	-0.168534	0.756540	-0.258645	-0.513099	-0.312216
10707	8.635340	-0.751201	4.570124	-0.564868	0.012596	-0.031842	-0.812247	0.172541	-0.169941	0.752966	-0.264317	-0.509708	-0.321521
10708	8.645384	-0.688555	4.550081	-0.551330	0.005424	-0.042244	-0.812801	0.171143	-0.169951	0.748849	-0.269317	-0.507269	-0.330714
10709	8.659679	-0.736976	4.550602	-0.547773	0.006549	-0.068752	-0.813354	0.169750	-0.171357	0.744874	-0.274289	-0.504123	-0.340278
10710	8.639768	-0.663643	4.663375	-0.534975	0.023587	-0.066938	-0.815029	0.167932	-0.170526	0.740661	-0.278606	-0.501522	-0.349679
10711	8.610954	-0.619948	4.665343	-0.527927	-0.003349	-0.080845	-0.816139	0.165276	-0.170266	0.736433	-0.283123	-0.498569	-0.359078
10712	8.582232	-0.537544	4.674127	-0.558868	-0.010410	-0.081159	-0.817811	0.163042	-0.170276	0.731443	-0.287821	-0.496244	-0.368637
10713	8.621152	-0.625299	4.592900	-0.560623	-0.010494	-0.070563	-0.817944	0.161078	-0.168760	0.726846	-0.292858	-0.492942	-0.378071
10714	8.636539	-0.427360	4.571341	-0.544332	-0.011398	-0.077414	-0.819335	0.158844	-0.169052	0.721748	-0.297317	-0.490582	-0.387314
10715	8.607469	-0.456175	4.571701	-0.546192	-0.019503	-0.077396	-0.818767	0.156880	-0.167681	0.716911	-0.302032	-0.487406	-0.396549
10716	8.622191	-0.441920	4.547359	-0.544424	-0.028534	-0.075544	-0.820435	0.153523	-0.166726	0.711460	-0.306572	-0.485147	-0.405550
10717	8.670481	-0.485873	4.523623	-0.567951	-0.023139	-0.061693	-0.820991	0.152264	-0.166316	0.706397	-0.311667	-0.481599	-0.414644
10718	8.672464	-0.519476	4.562655	-0.561652	-0.039503	-0.049140	-0.821833	0.152258	-0.163798	0.700752	-0.316723	-0.479057	-0.423247
10719	8.621564	-0.606242	4.549194	-0.535272	-0.030531	-0.059523	-0.820146	0.150284	-0.160482	0.695661	-0.321339	-0.475724	-0.431838
10720	8.665133	-0.562988	4.553486	-0.561561	-0.032402	-0.037689	-0.821967	0.150008	-0.160192	0.689995	-0.326364	-0.472877	-0.440205
10721	8.606708	-0.596149	4.602260	-0.549564	-0.010998	-0.020890	-0.823226	0.149309	-0.159491	0.685166	-0.331275	-0.468753	-0.448414
10722	8.626259	-0.601317	4.568463	-0.540500	-0.023797	-0.004777	-0.822105	0.149163	-0.158385	0.679836	-0.336172	-0.465636	-0.456064
10723	8.636250	-0.611349	4.520236	-0.571388	-0.023606	-0.009560	-0.821406	0.149439	-0.157690	0.674682	-0.341505	-0.461266	-0.464125
10724	8.612128	-0.647566	4.501342	-0.564090	-0.020041	-0.009505	-0.822245	0.148595	-0.155878	0.669009	-0.346566	-0.457794	-0.471958
10725	8.631483	-0.669543	4.484648	-0.556815	-0.034739	0.018096	-0.823364	0.148320	-0.156570	0.663948	-0.351969	-0.453373	-0.479316
10726	8.694513	-0.679864	4.443602	-0.547678	-0.022079	0.009292	-0.821970	0.149712	-0.155310	0.658378	-0.356923	-0.449843	-0.486606
10727	8.650353	-0.804971	4.474073	-0.563838	0.001366	0.016001	-0.822567	0.151446	-0.156831	0.653416	-0.361964	-0.444751	-0.494192
10728	8.745178	-0.750862	4.719803	-0.539258	0.008283	0.035723	-0.822144	0.150743	-0.156143	0.648279	-0.366670	-0.440606	-0.501152
10729	8.625063	-0.270597	4.878912	-0.557749	-0.023076	0.025998	-0.821728	0.151863	-0.156693	0.643100	-0.371857	-0.435682	-0.508259
10730	7.940852	0.041086	4.564649	-0.548625	-0.124241	-0.055631	-0.822709	0.151156	-0.153901	0.635649	-0.377148	-0.433721	-0.515361
10731	8.297828	-0.047786	4.238965	-0.556650	-0.211711	-0.136497	-0.824392	0.150018	-0.146920	0.627001	-0.382702	-0.432309	-0.522989
10732	8.935427	0.042269	4.225005	-0.573093	-0.227925	-0.121399	-0.823791	0.146021	-0.137749	0.617585	-0.388691	-0.431761	-0.530181
10733	9.341298	-0.368821	4.593907	-0.554078	-0.120416	-0.062554	-0.824488	0.143902	-0.130788	0.610327	-0.393755	-0.428538	-0.537413
10734	8.953602	-0.369970	4.792574	-0.557025	-0.017942	-0.041191	-0.825890	0.143618	-0.128547	0.603514	-0.397890	-0.424826	-0.544956
10735	8.512104	-0.272294	4.509370	-0.558603	-0.014827	0.009132	-0.826455	0.144455	-0.127417	0.597753	-0.402364	-0.419554	-0.552058
10736	8.400411	-0.108156	4.365127	-0.535125	-0.027386	-0.009089	-0.823925	0.142487	-0.126341	0.591233	-0.406526	-0.415835	-0.558804
10737	8.525224	-0.030346	4.180455	-0.545996	-0.009032	-0.037593	-0.823648	0.142902	-0.125222	0.584951	-0.410279	-0.410899	-0.566273
10738	8.705770	-0.014064	4.245291	-0.556598	0.025013	-0.006936	-0.823967	0.144625	-0.124087	0.578567	-0.414026	-0.406196	-0.573453
10739	8.736208	-0.037741	4.354248	-0.540099	0.024482	0.042798	-0.822289	0.145463	-0.124649	0.573373	-0.417878	-0.400165	-0.580077
10740	8.586483	-0.007632	4.380691	-0.559661	0.082029	0.063419	-0.821457	0.148270	-0.127837	0.568089	-0.421474	-0.394087	-0.586797
10741	8.532058	-0.015912	4.547580	-0.538573	0.117956	0.063424	-0.820764	0.151084	-0.133257	0.563747	-0.424267	-0.386729	-0.593824
10742	8.599082	0.095614	4.671893	-0.548455	0.153327	0.043652	-0.821475	0.153893	-0.135735	0.558737	-0.426646	-0.380042	-0.601127
10743	8.436914	-0.293727	4.855259	-0.564351	0.191622	0.096217	-0.817137	0.156558	-0.140766	0.554984	-0.428961	-0.371147	-0.608470
10744	8.294171	-0.226616	4.622738	-0.544520	0.167291	0.085973	-0.815467	0.160491	-0.146601	0.550478	-0.431350	-0.363889	-0.615220
10745	8.748216	-0.251560	4.569251	-0.541684	0.089797	-0.007197	-0.814628	0.161617	-0.149388	0.544741	-0.433794	-0.357176	-0.622499
10746	9.143353	-0.716507	4.431349	-0.568981	0.092149	-0.049966	-0.813510	0.162740	-0.151200	0.537651	-0.436286	-0.351517	-0.630097
10747	9.561171	-1.202241	4.470038	-0.545408	-0.002025	0.092452	-0.811970	0.163017	-0.151348	0.532330	-0.440555	-0.344764	-0.635354
10748	8.949082	-1.373645	4.269802	-0.557635	0.001437	0.205384	-0.810033	0.168891	-0.151721	0.527802	-0.445749	-0.337899	-0.639184
10749	8.450782	-1.255174	4.162831	-0.563566	-0.057681	0.164903	-0.809631	0.173510	-0.152514	0.522727	-0.451371	-0.330765	-0.643129
10750	8.621986	-1.171296	4.222073	-0.538533	-0.087914	0.110577	-0.808533	0.178682	-0.151631	0.516443	-0.456785	-0.325862	-0.646876
10751	9.022908	-1.193458	4.173458	-0.538966	-0.117839	0.038296	-0.806595	0.183422	-0.147688	0.509428	-0.462031	-0.320736	-0.651260
10752	8.930277	-0.961849	4.402960	-0.546400	-0.128545	0.029429	-0.807994	0.182295	-0.144338	0.501640	-0.467426	-0.316815	-0.655361
10753	8.564512	-0.955557	4.268068	-0.572414	-0.063297	-0.003191	-0.807997	0.182427	-0.141964	0.493975	-0.471935	-0.311008	-0.660712
10754	8.573572	-1.076336	4.286317	-0.524333	-0.092637	0.027615	-0.808291	0.185218	-0.139420	0.486483	-0.476526	-0.306950	-0.664860
10755	8.703334	-1.100942	4.346826	-0.545770	-0.042243	0.046537	-0.806613	0.185486	-0.137057	0.479724	-0.480700	-0.300735	-0.669590
10756	8.683162	-1.071030	4.472166	-0.561917	0.006675	0.024810	-0.807172	0.185491	-0.138169	0.472325	-0.484212	-0.295171	-0.674776
10757	8.562603	-1.021878	4.481443	-0.551058	0.025033	-0.019426	-0.807181	0.187877	-0.140378	0.464898	-0.487032	-0.288792	-0.680639
10758	8.454091	-0.967939	4.495484	-0.554911	0.012796	-0.060105	-0.806200	0.187303	-0.136762	0.456330	-0.489783	-0.284008	-0.686451
10759	8.442756	-0.963609	4.403633	-0.571356	0.009514	-0.086814	-0.808714	0.185921	-0.140107	0.447551	-0.492486	-0.278061	-0.692704
10760	8.453120	-1.035021	4.588053	-0.538324	0.057857	-0.070817	-0.806484	0.188285	-0.137448	0.439121	-0.494274	-0.273127	-0.698762
10761	8.406619	-1.194191	4.594724	-0.546518	0.069002	-0.104628	-0.808713	0.185356	-0.138717	0.430523	-0.495700	-0.267064	-0.705413
10762	8.330194	-0.993165	4.587750	-0.576380	0.114564	-0.145940	-0.806603	0.183674	-0.139309	0.420830	-0.496474	-0.261763	-0.712668
10763	8.579845	-0.996082	4.759005	-0.571126	0.105833	-0.176745	-0.808411	0.180461	-0.139468	0.410998	-0.497054	-0.255639	-0.720185
10764	8.756957	-1.068727	4.914221	-0.560291	0.074765	-0.133060	-0.809512	0.176272	-0.141458	0.401300	-0.498168	-0.250675	-0.726600
10765	8.293951	-0.943943	4.306961	-0.554708	0.067287	-0.109114	-0.809923	0.174037	-0.142316	0.392255	-0.499368	-0.244327	-0.732852
10766	8.680459	-1.145445	4.163715	-0.549821	0.091207	-0.062257	-0.810617	0.172356	-0.141211	0.383652	-0.500367	-0.238603	-0.738588
10767	9.825453	-1.496731	4.791920	-0.535002	0.129591	-0.019698	-0.810058	0.173201	-0.143440	0.376278	-0.500824	-0.231076	-0.744442
10768	9.208596	-0.957440	4.615172	-0.559551	0.158954	-0.070639	-0.810330	0.171813	-0.146663	0.367656	-0.500726	-0.224707	-0.750739
10769	8.296646	-0.209235	4.313256	-0.545575	0.107117	-0.131273	-0.810329	0.172099	-0.148475	0.358260	-0.500966	-0.218247	-0.757001
10770	7.948821	-0.016772	3.823485	-0.553938	-0.006948	-0.266928	-0.813105	0.165528	-0.148103	0.345875	-0.502309	-0.215049	-0.762765
10771	9.566034	-0.228840	4.002492	-0.554455	-0.146601	-0.147239	-0.813646	0.160197	-0.143687	0.334894	-0.506251	-0.210371	-0.766355
10772	9.761864	-0.742775	4.331747	-0.557098	-0.087871	0.032794	-0.813640	0.158229	-0.140776	0.326597	-0.509965	-0.204601	-0.769031
10773	9.126122	-0.573110	4.543337	-0.542953	-0.024494	0.081991	-0.814632	0.160182	-0.138375	0.319644	-0.512810	-0.196924	-0.772059
10774	8.472811	-0.283535	4.589306	-0.547915	-0.071101	0.050274	-0.814785	0.162976	-0.136809	0.311708	-0.516172	-0.190955	-0.774558
10775	8.413187	-0.292949	4.183555	-0.539297	-0.113642	-0.030745	-0.814651	0.163947	-0.134288	0.302606	-0.519815	-0.185040	-0.777163
10776	8.443038	-0.129023	4.147858	-0.544819	-0.126291	-0.022741	-0.814938	0.165204	-0.133295	0.293287	-0.523611	-0.180166	-0.779330
10777	8.674059	-0.323865	4.140058	-0.525682	-0.142959	0.019186	-0.816897	0.163515	-0.128970	0.284901	-0.527685	-0.174105	-0.781068
10778	8.780409	-0.198617	4.179595	-0.564577	-0.128630	0.050526	-0.816210	0.165733	-0.123089	0.276435	-0.531765	-0.168123	-0.782652
10779	8.548293	-0.196806	4.235460	-0.547962	-0.085491	0.050405	-0.816069	0.165452	-0.122814	0.268411	-0.535045	-0.161059	-0.784692
10780	8.591568	-0.240577	4.235890	-0.544056	-0.034937	0.037759	-0.817486	0.168242	-0.119284	0.260207	-0.537380	-0.154986	-0.787080
10781	8.480738	-0.210940	4.226043	-0.556575	-0.011608	0.053374	-0.817359	0.171179	-0.118836	0.252291	-0.539415	-0.147357	-0.789726
10782	8.566862	-0.242384	4.308432	-0.530923	0.027952	0.049902	-0.815821	0.172156	-0.119117	0.244550	-0.540612	-0.141003	-0.792497
10783	8.321206	-0.127317	4.297812	-0.549737	0.073092	0.046716	-0.814427	0.174116	-0.120503	0.236768	-0.541108	-0.133136	-0.795876
10784	8.375120	-0.021661	4.243402	-0.548495	0.132621	0.040199	-0.813727	0.175389	-0.125242	0.228909	-0.540577	-0.126073	-0.799677
10785	9.196533	-0.428454	4.558543	-0.546308	0.163676	0.099406	-0.813179	0.178895	-0.127862	0.222161	-0.539594	-0.117272	-0.803574
10786	9.196879	-0.411768	4.522112	-0.548058	0.204738	0.043405	-0.812340	0.180738	-0.135806	0.214467	-0.537787	-0.109822	-0.807916
10787	9.184613	-0.967106	4.591149	-0.552020	0.138056	0.043691	-0.812073	0.185093	-0.141346	0.206628	-0.536966	-0.101618	-0.811570
10788	9.362316	-0.971402	4.083539	-0.547380	0.023236	-0.009452	-0.811230	0.184388	-0.140383	0.197647	-0.537855	-0.095479	-0.813960
10789	9.107084	-1.052682	3.968806	-0.559934	-0.006377	0.079874	-0.812219	0.186069	-0.140358	0.189949	-0.539360	-0.087323	-0.815711
10790	8.880090	-0.854318	3.771178	-0.533831	-0.047975	0.082193	-0.813219	0.190266	-0.139329	0.182432	-0.541413	-0.080673	-0.816751
10791	9.039426	-0.581931	4.205272	-0.555097	-0.045335	0.002357	-0.812381	0.190395	-0.136403	0.173389	-0.543296	-0.073590	-0.818138
10792	9.099579	-1.003941	4.026263	-0.560755	-0.081125	-0.022292	-0.813223	0.190247	-0.133606	0.163781	-0.545695	-0.067727	-0.819028
10793	9.102736	-0.897904	3.981583	-0.560655	-0.075923	0.000694	-0.813792	0.191642	-0.131633	0.154545	-0.547965	-0.060669	-0.819859
10794	8.755901	-1.019900	3.833599	-0.565118	-0.084244	0.021844	-0.814072	0.191215	-0.129402	0.145570	-0.550347	-0.054243	-0.820357
10795	8.867372	-1.098538	3.737676	-0.537027	-0.107018	0.036484	-0.813523	0.192878	-0.124782	0.137094	-0.552976	-0.047261	-0.820481
10796	8.899805	-1.206731	3.859654	-0.567691	-0.090996	0.073169	-0.813810	0.193990	-0.122395	0.128889	-0.555392	-0.040235	-0.820554
10797	8.671977	-1.282080	3.947786	-0.540126	-0.068186	0.122831	-0.813550	0.198602	-0.120953	0.121790	-0.557343	-0.032123	-0.820673
10798	8.781288	-1.334724	4.141530	-0.549256	-0.080913	0.140501	-0.811326	0.202367	-0.118558	0.114878	-0.559474	-0.024615	-0.820479
10799	8.863296	-1.170370	4.226572	-0.545846	-0.100578	0.123003	-0.810782	0.206000	-0.117129	0.107669	-0.561835	-0.016476	-0.820047
10800	8.790823	-1.223184	4.210344	-0.553084	-0.107922	0.140635	-0.810797	0.209072	-0.115421	0.100681	-0.564293	-0.008960	-0.819364
10801	8.670716	-1.218032	4.140375	-0.534669	-0.073848	0.147698	-0.807171	0.213260	-0.114847	0.093985	-0.566056	-0.000681	-0.818991
10802	8.665347	-1.241801	4.198638	-0.548964	-0.035973	0.150830	-0.808452	0.217743	-0.115628	0.087198	-0.567208	0.007023	-0.818915
10803	8.582846	-1.299096	4.228384	-0.545062	0.001757	0.159464	-0.804538	0.220962	-0.118696	0.080555	-0.567604	0.015727	-0.819201
10804	8.668796	-1.415240	4.292388	-0.559361	0.047924	0.143090	-0.803854	0.225450	-0.122284	0.073485	-0.567280	0.023651	-0.819899
10805	8.658546	-1.334703	4.407485	-0.555134	0.158870	0.126537	-0.803160	0.228411	-0.129518	0.066105	-0.564967	0.032359	-0.821824
10806	8.920053	-1.307958	4.310185	-0.549771	0.159121	0.100121	-0.798806	0.227866	-0.137095	0.058367	-0.562695	0.039797	-0.823641
10807	8.891325	-0.961331	4.446500	-0.542639	0.155585	0.089642	-0.798809	0.230130	-0.144889	0.050509	-0.560284	0.047819	-0.825375
10808	7.950162	-0.716933	3.935196	-0.551772	0.117430	0.119710	-0.797397	0.229456	-0.153701	0.043096	-0.558546	0.055457	-0.826495
10809	8.831525	0.167213	3.989390	-0.559884	0.003976	0.132104	-0.793472	0.230728	-0.160419	0.035906	-0.558474	0.063973	-0.826272
10810	9.322016	-0.154366	4.072060	-0.557543	-0.024206	0.064242	-0.793756	0.232281	-0.164448	0.027667	-0.559029	0.070955	-0.825643
10811	9.310207	-0.191338	4.331030	-0.552780	-0.021281	0.135032	-0.793893	0.232580	-0.170028	0.020643	-0.559228	0.079212	-0.824962
10812	8.828012	-0.062637	4.330240	-0.563358	0.007148	0.178883	-0.793477	0.234835	-0.175452	0.014177	-0.558973	0.087570	-0.824427
10813	8.702276	0.195294	4.484588	-0.556441	-0.021422	0.145523	-0.791663	0.237219	-0.178372	0.007315	-0.559029	0.095822	-0.823560
10814	8.799120	0.053843	4.377304	-0.565865	-0.078967	0.138696	-0.788302	0.238480	-0.181177	0.000321	-0.560139	0.103734	-0.821878
10815	8.760956	-0.113537	4.239079	-0.561784	-0.070915	0.241290	-0.785515	0.243106	-0.185618	-0.004904	-0.560677	0.112951	-0.820280
10816	8.703662	-0.087017	4.171204	-0.570798	-0.089362	0.292601	-0.783853	0.248289	-0.188508	-0.009399	-0.561500	0.122646	-0.818283
10817	8.650596	-0.089129	4.166465	-0.543496	-0.095130	0.317715	-0.781067	0.253053	-0.192528	-0.013076	-0.562129	0.132228	-0.816306
10818	8.658029	-0.009339	4.180063	-0.559972	-0.127725	0.344273	-0.776605	0.259212	-0.196268	-0.016502	-0.563319	0.142308	-0.813724
10819	8.723604	-0.044023	4.110290	-0.572738	-0.160461	0.385030	-0.774384	0.264814	-0.199437	-0.019191	-0.564685	0.152920	-0.810788
10820	8.974182	-0.035573	4.167851	-0.564547	-0.171566	0.416206	-0.770191	0.268600	-0.204874	-0.021376	-0.566227	0.163869	-0.807513
10821	9.003028	-0.001726	4.198846	-0.545355	-0.140859	0.398558	-0.766308	0.279100	-0.209402	-0.023557	-0.567115	0.173924	-0.804721
10822	8.857496	-0.034157	4.276724	-0.571387	-0.103131	0.421870	-0.762129	0.286390	-0.216477	-0.025949	-0.567383	0.184969	-0.801991
10823	8.736618	-0.147155	4.249151	-0.555759	-0.074343	0.416530	-0.756262	0.292416	-0.223579	-0.028144	-0.567006	0.195086	-0.799783
10824	8.771381	-0.000296	4.194308	-0.581086	-0.041565	0.393060	-0.752913	0.297756	-0.232763	-0.031353	-0.566245	0.205894	-0.797491
10825	8.637128	0.087093	4.121024	-0.546310	0.008860	0.377221	-0.747041	0.303094	-0.243362	-0.034350	-0.564592	0.215065	-0.796117
10826	9.190678	0.058170	4.304244	-0.556872	0.057381	0.403439	-0.741435	0.306208	-0.258170	-0.037549	-0.562081	0.225505	-0.794860
10827	9.175955	-0.242597	4.500922	-0.544812	0.087808	0.417497	-0.735689	0.309182	-0.273120	-0.040171	-0.558898	0.234732	-0.794305
10828	8.340528	-0.360155	4.184402	-0.551388	0.044660	0.399821	-0.729387	0.312987	-0.285832	-0.043296	-0.556473	0.245011	-0.792737
10829	8.562770	-0.778656	3.956812	-0.560648	-0.038813	0.470999	-0.721818	0.315390	-0.298429	-0.044573	-0.554923	0.254919	-0.790626
10830	9.083573	-1.125757	3.853672	-0.544070	-0.010008	0.471083	-0.714104	0.316674	-0.311597	-0.046209	-0.552886	0.265860	-0.788353
10831	9.443598	-0.798709	3.955857	-0.546176	-0.042367	0.469599	-0.708073	0.318382	-0.324608	-0.047278	-0.551333	0.275260	-0.786148
10832	8.960833	-0.553193	4.084242	-0.551534	-0.028098	0.482645	-0.700780	0.319809	-0.338330	-0.048696	-0.549378	0.286388	-0.783450
10833	8.489179	-0.803897	4.097336	-0.554886	-0.037922	0.566577	-0.694746	0.321104	-0.353299	-0.048306	-0.547120	0.296674	-0.781224
10834	8.612091	-1.042566	4.314885	-0.544096	-0.061499	0.577448	-0.686473	0.322806	-0.366188	-0.047934	-0.545001	0.308670	-0.778074
10835	8.934028	-1.164622	4.443879	-0.565992	-0.061141	0.552464	-0.681419	0.323393	-0.378226	-0.047671	-0.543104	0.318662	-0.775383
10836	9.091481	-0.994459	4.760719	-0.560359	-0.014254	0.546973	-0.672298	0.323701	-0.393091	-0.048224	-0.540276	0.330437	-0.772391
10837	8.730014	-0.919895	4.726542	-0.560426	-0.017751	0.531007	-0.664153	0.322890	-0.407680	-0.048421	-0.537795	0.339681	-0.770096
10838	8.541122	-1.058774	4.742843	-0.553258	-0.039454	0.532937	-0.656994	0.322490	-0.418628	-0.048918	-0.535314	0.351122	-0.766654
10839	8.418038	-0.919350	4.499823	-0.558985	-0.055098	0.472815	-0.651227	0.320277	-0.430840	-0.049647	-0.533783	0.359376	-0.763845
10840	8.427081	-1.059507	4.511040	-0.550186	-0.070800	0.411073	-0.646163	0.317776	-0.439560	-0.051736	-0.532527	0.369410	-0.759786
10841	8.465304	-1.122457	4.531022	-0.544817	-0.076086	0.395243	-0.641226	0.312482	-0.450262	-0.053271	-0.531886	0.376271	-0.756756
10842	8.488747	-1.165680	4.599129	-0.554046	-0.092149	0.382845	-0.636441	0.309702	-0.459402	-0.055657	-0.531051	0.386006	-0.752254
10843	8.426035	-1.136225	4.608549	-0.552264	-0.095744	0.380225	-0.632911	0.304956	-0.465202	-0.057275	-0.530822	0.392463	-0.748946
10844	8.474879	-1.064278	4.569020	-0.537827	-0.084564	0.333460	-0.628962	0.300775	-0.473373	-0.060279	-0.530176	0.401343	-0.744449
10845	8.326041	-0.964594	4.514949	-0.559462	-0.028128	0.279767	-0.627114	0.296318	-0.480971	-0.063943	-0.529748	0.406378	-0.741711
10846	8.340827	-0.899485	4.506954	-0.563753	0.040808	0.231535	-0.624000	0.290456	-0.487478	-0.069741	-0.527927	0.414332	-0.738077
10847	8.504797	-0.754966	4.594524	-0.553583	0.115290	0.162242	-0.621175	0.286837	-0.495494	-0.076181	-0.526351	0.417461	-0.736802
10848	9.003908	-0.717012	4.982454	-0.546629	0.128737	0.072096	-0.616522	0.281670	-0.501866	-0.084860	-0.524463	0.423278	-0.733875
10849	8.409269	-0.658215	4.511418	-0.550559	0.087630	0.031518	-0.613413	0.277065	-0.507801	-0.092879	-0.524352	0.424632	-0.732199
10850	9.380254	-0.650442	4.413381	-0.556186	-0.003419	0.152526	-0.611841	0.270921	-0.512902	-0.099345	-0.523565	0.431588	-0.727834
10851	9.532768	-0.705113	4.326801	-0.545191	0.034808	0.106447	-0.609302	0.267561	-0.514213	-0.105757	-0.523580	0.433393	-0.725844
10852	8.720967	-0.492745	4.233698	-0.564720	0.015944	0.001813	-0.610419	0.266872	-0.516585	-0.114655	-0.523674	0.438778	-0.721175
10853	8.401894	-0.256663	3.791728	-0.551705	-0.098677	0.015925	-0.610695	0.265607	-0.514781	-0.121306	-0.526318	0.439720	-0.717580
10854	9.058455	-0.120309	3.842485	-0.548597	-0.169702	0.006816	-0.612936	0.264907	-0.512956	-0.128328	-0.528938	0.445266	-0.710982
10855	9.610107	-0.576739	4.064306	-0.560909	-0.128528	0.047156	-0.616570	0.261967	-0.509888	-0.134467	-0.531634	0.446427	-0.707097
10856	8.981647	-0.445936	4.252158	-0.549295	-0.055566	0.133418	-0.617399	0.258604	-0.507822	-0.140719	-0.531375	0.452937	-0.701917
10857	8.536151	-0.186972	4.249864	-0.563932	-0.060815	0.119067	-0.617959	0.258748	-0.508794	-0.146500	-0.532410	0.454418	-0.698986
10858	8.470351	-0.176347	4.336820	-0.549324	-0.015331	0.062325	-0.617393	0.257772	-0.510344	-0.154101	-0.532115	0.459975	-0.693923
10859	8.607886	-0.184464	4.336726	-0.557669	-0.049634	0.075735	-0.617244	0.256097	-0.511758	-0.160532	-0.533328	0.460582	-0.691126
10860	8.810441	-0.195301	4.353490	-0.545835	-0.055258	0.096294	-0.616118	0.254690	-0.510106	-0.167247	-0.533160	0.466497	-0.685675
10861	8.656967	-0.258628	4.506628	-0.551258	-0.034287	0.068631	-0.615840	0.254965	-0.508710	-0.173862	-0.534174	0.466600	-0.683165
10862	8.391870	-0.237866	4.468091	-0.560261	-0.001475	0.028466	-0.615838	0.254404	-0.508297	-0.182145	-0.533722	0.471723	-0.677821
10863	8.339247	-0.271850	4.391219	-0.573031	0.007028	-0.008902	-0.616551	0.257063	-0.508124	-0.190425	-0.534701	0.470869	-0.675363
10864	8.290149	-0.241305	4.202474	-0.535644	0.035845	-0.026332	-0.616414	0.257619	-0.506863	-0.199515	-0.534199	0.474842	-0.670336
10865	8.343004	-0.056743	4.011874	-0.559755	0.117296	-0.051841	-0.614724	0.255795	-0.506755	-0.209283	-0.533961	0.472686	-0.669070
10866	8.259442	-0.105905	4.181674	-0.551728	0.247032	-0.057883	-0.613311	0.254273	-0.512924	-0.220924	-0.530680	0.475562	-0.665892
10867	9.422550	-0.329817	4.714198	-0.558836	0.250136	0.012970	-0.608807	0.250923	-0.518717	-0.231012	-0.527798	0.473275	-0.666388
10868	9.758950	-0.748158	5.013203	-0.553492	0.219279	0.036223	-0.602475	0.246449	-0.524257	-0.241083	-0.523786	0.477191	-0.663186
10869	9.686127	-0.540362	4.547055	-0.547492	0.054295	-0.052007	-0.600216	0.243664	-0.530027	-0.249966	-0.523955	0.474782	-0.661491
10870	9.422245	-0.891940	4.483675	-0.545241	0.044106	0.071835	-0.599081	0.240301	-0.529233	-0.257771	-0.521804	0.479716	-0.656618
10871	8.194520	-0.815922	3.810327	-0.554288	0.022352	0.077846	-0.595429	0.239183	-0.532344	-0.264658	-0.520953	0.478792	-0.655227
10872	8.481251	-0.642830	3.952989	-0.537022	-0.103659	0.059434	-0.596246	0.233588	-0.532396	-0.271083	-0.520769	0.484198	-0.648742
10873	8.969399	-0.787021	3.801719	-0.555425	-0.132104	0.032942	-0.597912	0.229815	-0.532562	-0.277109	-0.522206	0.483564	-0.645505
10874	9.445260	-0.778721	4.061948	-0.549781	-0.077823	0.010645	-0.599019	0.225888	-0.529244	-0.284522	-0.521960	0.488399	-0.638805
10875	8.951280	-0.764580	4.279917	-0.565746	-0.018451	0.021484	-0.600416	0.224913	-0.529383	-0.291924	-0.521817	0.487028	-0.636625
10876	8.471841	-0.852388	4.441013	-0.552941	-0.001395	0.014335	-0.602087	0.222258	-0.529258	-0.300025	-0.520394	0.491423	-0.630618
10877	8.390305	-0.735940	4.430158	-0.546698	0.003429	-0.024547	-0.601525	0.222259	-0.530100	-0.307952	-0.520365	0.489063	-0.628653
10878	8.453179	-0.663718	4.448598	-0.546121	-0.026852	-0.062372	-0.601670	0.222953	-0.528277	-0.316650	-0.519895	0.492645	-0.621886
10879	8.563155	-0.838102	4.498722	-0.540515	-0.001606	-0.066887	-0.602795	0.223369	-0.526310	-0.324936	-0.520181	0.489656	-0.619730
10880	8.561994	-0.875943	4.629625	-0.567740	0.002073	-0.061931	-0.603077	0.223505	-0.524910	-0.334084	-0.519035	0.493233	-0.612953
10881	8.504049	-0.797990	4.669910	-0.531530	0.015007	-0.116439	-0.604479	0.223223	-0.523367	-0.342952	-0.519453	0.489356	-0.610805
10882	8.426790	-0.899286	4.625234	-0.553427	0.004449	-0.134349	-0.604472	0.221256	-0.520875	-0.352801	-0.518892	0.491888	-0.603597
10883	8.354934	-0.913816	4.548172	-0.546934	0.004090	-0.098899	-0.604062	0.223209	-0.519322	-0.361395	-0.518931	0.488303	-0.601386
10884	8.394285	-0.858907	4.479850	-0.542033	0.063558	-0.100958	-0.605885	0.223349	-0.517910	-0.371231	-0.517224	0.490517	-0.595029
10885	8.238873	-1.038957	4.515895	-0.549013	0.096757	-0.085376	-0.604337	0.221380	-0.515989	-0.380440	-0.515768	0.486297	-0.593939
10886	8.141041	-0.974270	4.713439	-0.559424	0.173215	-0.068296	-0.603505	0.223759	-0.516808	-0.391050	-0.512113	0.488129	-0.588685
10887	8.571800	-1.034166	4.844011	-0.552069	0.218708	-0.116186	-0.600986	0.224592	-0.516540	-0.401608	-0.509227	0.482558	-0.588674
10888	9.856380	-0.594835	5.281985	-0.556410	0.178143	-0.193537	-0.597900	0.224170	-0.518103	-0.413589	-0.506517	0.482930	-0.582377
10889	8.663719	-0.348443	4.836236	-0.565711	0.133087	-0.200637	-0.596768	0.221933	-0.519252	-0.424318	-0.504949	0.477262	-0.580691
10890	9.449815	-0.527391	4.837181	-0.547686	0.019867	-0.035051	-0.596211	0.222203	-0.516741	-0.432740	-0.502406	0.480353	-0.574095
10891	8.893298	-0.386021	4.469073	-0.533864	0.059688	-0.067059	-0.594535	0.223027	-0.513256	-0.440815	-0.500398	0.476287	-0.573092
10892	7.768336	-0.004410	4.072466	-0.549972	-0.002507	-0.166107	-0.596798	0.226939	-0.509708	-0.450456	-0.499165	0.478213	-0.565010
10893	7.966647	0.399293	3.903388	-0.536735	-0.169500	-0.232059	-0.600456	0.229027	-0.503934	-0.458319	-0.500945	0.474691	-0.560059
10894	9.587231	-0.100079	4.131506	-0.566526	-0.199072	-0.116966	-0.605790	0.228866	-0.493704	-0.465613	-0.501107	0.478950	-0.550185
10895	9.622116	-0.370727	4.170724	-0.553709	-0.113859	0.016212	-0.609854	0.227739	-0.488380	-0.471436	-0.499491	0.477645	-0.547824
10896	8.820675	-0.176441	4.288026	-0.546066	-0.093079	0.094762	-0.609718	0.228150	-0.485864	-0.477126	-0.496513	0.482736	-0.541103
10897	8.579304	0.024354	4.078308	-0.553494	-0.077924	0.015835	-0.612242	0.227866	-0.482776	-0.483278	-0.494316	0.481205	-0.539014
10898	8.600203	0.076268	3.898896	-0.563112	-0.136811	-0.041398	-0.612096	0.226322	-0.481398	-0.490097	-0.492821	0.485488	-0.530315
10899	8.958995	-0.075159	3.619817	-0.530448	-0.175148	0.001750	-0.615302	0.221420	-0.477934	-0.495268	-0.491784	0.484669	-0.527214
10900	9.279501	0.263041	3.533460	-0.551238	-0.175420	0.048507	-0.616968	0.217075	-0.474477	-0.500558	-0.489810	0.490013	-0.519052
10901	8.961283	0.247799	3.480898	-0.550190	-0.140966	0.019935	-0.620298	0.209247	-0.474532	-0.506137	-0.487802	0.489442	-0.516063
10902	9.036067	0.079139	4.023927	-0.557120	-0.092579	0.050487	-0.623089	0.206170	-0.473007	-0.512183	-0.484765	0.493961	-0.508600
10903	9.038512	-0.148759	3.910486	-0.559134	-0.121196	0.027615	-0.621412	0.207001	-0.471336	-0.517954	-0.482162	0.493501	-0.505668
10904	9.132457	0.110639	3.747991	-0.550101	-0.088149	-0.041424	-0.624492	0.205885	-0.470207	-0.524805	-0.479932	0.496939	-0.497289
10905	9.118208	-0.005810	3.662323	-0.555539	-0.061498	-0.096513	-0.624768	0.204195	-0.466873	-0.532384	-0.477722	0.494782	-0.493497
10906	9.219263	-0.047408	3.681982	-0.564630	-0.058678	-0.103699	-0.627290	0.203351	-0.463791	-0.540165	-0.475500	0.497367	-0.484507
10907	9.126548	-0.152668	3.760602	-0.554938	-0.098210	-0.122841	-0.629821	0.204889	-0.461522	-0.547585	-0.473630	0.495468	-0.479933
10908	8.986570	-0.280257	3.699389	-0.546674	-0.076427	-0.146805	-0.631787	0.205020	-0.457457	-0.555302	-0.472036	0.497559	-0.470380
10909	8.920379	-0.203386	3.558476	-0.571993	-0.069250	-0.130334	-0.634739	0.205848	-0.451842	-0.563155	-0.469509	0.495518	-0.465703
10910	9.214004	-0.505163	3.517957	-0.550018	-0.067859	-0.093792	-0.634604	0.206965	-0.450994	-0.570352	-0.467101	0.497945	-0.456690
10911	9.315108	-0.602554	3.504411	-0.576839	-0.019390	-0.059010	-0.635880	0.209757	-0.448163	-0.577910	-0.463158	0.496101	-0.453198
10912	9.142058	-0.721293	3.665442	-0.549111	0.012119	0.025104	-0.635748	0.211431	-0.446750	-0.584679	-0.458702	0.498626	-0.446223
10913	9.009918	-0.628827	3.633176	-0.537944	0.037878	0.058679	-0.635335	0.213111	-0.447295	-0.591173	-0.453380	0.496910	-0.445018
10914	8.917212	-0.588655	3.780245	-0.563453	0.044533	0.031779	-0.633796	0.214232	-0.448970	-0.598201	-0.448272	0.499181	-0.438207
10915	8.844971	-0.585904	3.760981	-0.563709	0.030585	-0.020345	-0.634785	0.215913	-0.448666	-0.605357	-0.443329	0.497149	-0.435712
10916	8.941005	-0.510961	3.861500	-0.545483	0.055906	-0.038840	-0.634082	0.215919	-0.451184	-0.612813	-0.438904	0.498417	-0.428257
10917	9.026013	-0.563315	4.077019	-0.542610	0.090218	-0.048748	-0.633385	0.216899	-0.451737	-0.620441	-0.433784	0.495299	-0.426102
10918	8.831266	-0.645097	3.942881	-0.549810	0.096579	-0.053339	-0.632550	0.218298	-0.452287	-0.628308	-0.428955	0.495898	-0.418703
10919	8.939538	-0.451593	4.078305	-0.564698	0.061751	-0.078028	-0.632544	0.217182	-0.453416	-0.635896	-0.423875	0.493146	-0.415659
10920	8.934759	-0.468570	4.064003	-0.557526	0.061990	-0.108026	-0.632274	0.219275	-0.451861	-0.643775	-0.419627	0.493690	-0.407108
10921	8.935255	-0.452005	4.008243	-0.570999	0.072652	-0.084359	-0.631431	0.218854	-0.451872	-0.651388	-0.414218	0.490871	-0.403935
10922	8.928817	-0.375042	3.942153	-0.543440	0.102821	-0.047055	-0.630301	0.216894	-0.452459	-0.658882	-0.409073	0.491190	-0.396567
10923	8.954705	-0.331042	4.047944	-0.545237	0.099042	-0.026701	-0.630449	0.218996	-0.453413	-0.665887	-0.403013	0.488393	-0.394522
10924	8.823730	-0.383018	4.106690	-0.568857	0.104654	-0.039432	-0.627641	0.218298	-0.455676	-0.673371	-0.397304	0.488873	-0.386941
10925	8.900806	-0.373686	4.130645	-0.552515	0.102750	-0.035675	-0.625956	0.217880	-0.457368	-0.680343	-0.391006	0.486112	-0.384633
10926	8.793995	-0.309486	4.241221	-0.560026	0.074060	-0.048875	-0.626799	0.218869	-0.459724	-0.687351	-0.385606	0.486785	-0.376692
10927	8.828246	-0.217964	4.225656	-0.541902	0.071311	-0.052166	-0.624834	0.218023	-0.459330	-0.693888	-0.379649	0.484357	-0.373878
10928	8.798855	-0.236824	4.271815	-0.542769	0.070271	-0.037141	-0.623423	0.216064	-0.460199	-0.700463	-0.374276	0.484965	-0.366166
10929	8.779284	-0.212247	4.317477	-0.549914	0.091927	-0.037361	-0.623700	0.215649	-0.461597	-0.706984	-0.367713	0.482538	-0.363481
10930	8.725195	-0.196560	4.452686	-0.561607	0.115414	-0.039426	-0.622861	0.216638	-0.465083	-0.713969	-0.361644	0.482553	-0.355815
10931	8.705445	-0.164566	4.524844	-0.563497	0.111911	-0.050046	-0.619351	0.215940	-0.467909	-0.720702	-0.354639	0.479969	-0.352775
10932	8.675673	-0.229172	4.598093	-0.563446	0.115426	-0.041239	-0.618225	0.215244	-0.469879	-0.727513	-0.348435	0.479898	-0.344987
10933	8.604055	-0.171177	4.525054	-0.561652	0.111826	-0.042968	-0.616683	0.215525	-0.471424	-0.734001	-0.341165	0.477470	-0.341865
10934	8.531723	-0.221680	4.491886	-0.560140	0.077877	-0.076378	-0.616401	0.215676	-0.474775	-0.740464	-0.335480	0.477603	-0.333258
10935	8.496945	-0.126126	4.664838	-0.567512	0.059757	-0.062202	-0.615693	0.213569	-0.472848	-0.746453	-0.328444	0.475966	-0.329225
10936	8.583237	-0.300723	4.657006	-0.550374	0.028015	-0.047657	-0.614990	0.213291	-0.473973	-0.751983	-0.322850	0.476885	-0.320734
10937	8.608536	-0.173349	4.568564	-0.542237	0.016162	-0.035078	-0.614992	0.213568	-0.472993	-0.757043	-0.316042	0.476025	-0.316864
10938	8.584707	-0.103149	4.562981	-0.544127	-0.001978	-0.020830	-0.614152	0.213848	-0.473694	-0.761889	-0.310383	0.477456	-0.308583
10939	8.643152	-0.089396	4.502342	-0.542217	-0.000384	0.002200	-0.614993	0.213848	-0.473130	-0.766402	-0.303165	0.477203	-0.304951
10940	8.604593	-0.060109	4.509315	-0.562334	-0.029253	0.016291	-0.614712	0.213422	-0.471461	-0.770684	-0.296956	0.479321	-0.296840
10941	8.616016	-0.129959	4.558405	-0.544230	-0.043823	0.023661	-0.615280	0.214960	-0.470743	-0.774506	-0.289620	0.479999	-0.293022
10942	8.709440	-0.214825	4.607553	-0.538710	-0.051357	0.057394	-0.616684	0.215523	-0.470726	-0.778014	-0.283438	0.482489	-0.285589
10943	8.671607	-0.098864	4.562817	-0.575061	-0.044746	0.042783	-0.616691	0.217060	-0.470012	-0.781728	-0.275307	0.483582	-0.281525
10944	8.637599	-0.166343	4.558783	-0.562445	-0.056413	0.030602	-0.615851	0.216770	-0.467509	-0.785280	-0.268974	0.486066	-0.273365
10945	8.681013	-0.202956	4.544635	-0.568717	-0.041022	0.026016	-0.615857	0.218170	-0.467773	-0.788915	-0.260940	0.487072	-0.268858
10946	8.700914	-0.254465	4.443699	-0.540579	-0.043783	0.018402	-0.617399	0.217887	-0.465810	-0.792344	-0.254933	0.489099	-0.260733
10947	8.768794	-0.332707	4.367161	-0.549617	-0.041962	0.021831	-0.617550	0.220406	-0.465783	-0.795709	-0.247125	0.490084	-0.256114
10948	8.788149	-0.359532	4.348104	-0.544089	-0.012865	-0.010128	-0.617969	0.219702	-0.464112	-0.799412	-0.241121	0.491421	-0.247603
10949	8.759174	-0.274497	4.390687	-0.565904	0.000053	-0.032576	-0.618812	0.220265	-0.464518	-0.803348	-0.233249	0.491626	-0.241928
10950	8.793735	-0.338363	4.260874	-0.554293	-0.028692	-0.047297	-0.619373	0.220266	-0.464234	-0.806914	-0.227456	0.493005	-0.232594
10951	8.781175	-0.250622	4.366228	-0.564405	-0.054050	-0.027794	-0.620771	0.219428	-0.463953	-0.810078	-0.219698	0.494157	-0.226528
10952	8.798429	-0.314045	4.289592	-0.566234	-0.041119	-0.061512	-0.621058	0.220259	-0.461150	-0.813413	-0.213850	0.495637	-0.216731
10953	8.781103	-0.313588	4.345184	-0.586915	-0.015973	-0.042452	-0.623161	0.220403	-0.460853	-0.816895	-0.205584	0.496250	-0.210129
10954	8.750287	-0.221731	4.317621	-0.558812	-0.017812	-0.052721	-0.622452	0.218156	-0.458928	-0.820154	-0.199607	0.497260	-0.200594
10955	8.827386	-0.256049	4.317901	-0.549758	-0.034251	-0.032156	-0.625403	0.220124	-0.459583	-0.823039	-0.191799	0.498101	-0.194202
10956	8.791419	-0.243890	4.293651	-0.550491	-0.016399	-0.013702	-0.625403	0.219557	-0.457215	-0.825904	-0.185514	0.499112	-0.185347
10957	8.808303	-0.236717	4.298381	-0.531317	-0.008524	0.002402	-0.624699	0.218996	-0.457366	-0.828635	-0.177461	0.499631	-0.179560
10958	8.798146	-0.294423	4.335282	-0.560357	-0.005703	0.003803	-0.623587	0.220665	-0.454985	-0.831364	-0.170752	0.500473	-0.170893
10959	8.764657	-0.260517	4.313202	-0.567571	0.008842	-0.006988	-0.624852	0.221510	-0.455803	-0.834205	-0.162021	0.500826	-0.164394
10960	8.781383	-0.284727	4.323115	-0.563879	0.013249	0.001874	-0.624158	0.222763	-0.454260	-0.836915	-0.155164	0.501259	-0.155683
10961	8.779007	-0.275046	4.323010	-0.547557	-0.000496	0.018958	-0.622193	0.222909	-0.457485	-0.839282	-0.146432	0.501799	-0.149537
10962	8.803273	-0.309242	4.289532	-0.545701	0.005829	0.016290	-0.623316	0.222905	-0.455522	-0.841599	-0.139721	0.502251	-0.141188
10963	8.798326	-0.330930	4.294613	-0.567483	0.006808	0.018679	-0.623467	0.225426	-0.456332	-0.843859	-0.130547	0.502728	-0.134624
10964	8.759908	-0.299333	4.284647	-0.547577	-0.004995	0.018096	-0.623182	0.224306	-0.456067	-0.845847	-0.123783	0.503278	-0.126225
10965	8.773160	-0.363397	4.101706	-0.562972	-0.005849	0.021463	-0.621230	0.226822	-0.456614	-0.847709	-0.114622	0.503954	-0.119506
10966	8.758821	-0.327538	4.410609	-0.571153	0.001371	0.023079	-0.624031	0.225984	-0.455205	-0.849577	-0.107365	0.504366	-0.110937
10967	8.783133	-0.487820	4.310882	-0.543110	-0.034980	0.043082	-0.623762	0.228640	-0.454621	-0.850805	-0.098302	0.505520	-0.104484
10968	8.866042	-0.333895	4.275225	-0.532181	-0.016834	0.025444	-0.624046	0.229197	-0.453775	-0.852183	-0.091705	0.506067	-0.096279
10969	8.789099	-0.406360	4.203648	-0.556687	-0.012125	0.014491	-0.622362	0.228916	-0.454350	-0.853478	-0.082601	0.506778	-0.089041
10970	8.813381	-0.372696	4.200824	-0.554942	-0.023858	0.016362	-0.624332	0.230597	-0.453759	-0.854621	-0.075701	0.507371	-0.080417
10971	8.841987	-0.391982	4.237245	-0.543946	-0.009526	0.019943	-0.623644	0.233391	-0.452758	-0.855651	-0.066715	0.507987	-0.073206
10972	8.817499	-0.435175	4.261922	-0.557507	0.003196	0.014386	-0.624063	0.233112	-0.452757	-0.856847	-0.059736	0.508015	-0.064540
10973	8.807828	-0.459340	4.252540	-0.569427	-0.012002	0.007259	-0.622668	0.234223	-0.451081	-0.857633	-0.050399	0.508641	-0.056650
10974	8.803579	-0.406451	4.203629	-0.543967	-0.005781	0.003988	-0.623231	0.235066	-0.451906	-0.858502	-0.043760	0.508688	-0.047915
10975	8.837088	-0.440373	4.223294	-0.531215	-0.004102	0.011205	-0.622815	0.235902	-0.451063	-0.859059	-0.035006	0.509084	-0.040309
10976	8.846350	-0.483748	4.252760	-0.556602	0.001391	0.014408	-0.623238	0.236463	-0.451054	-0.859776	-0.028033	0.508921	-0.031617
10977	8.822329	-0.493384	4.233570	-0.558394	-0.000485	0.023240	-0.622685	0.238139	-0.450482	-0.860108	-0.018666	0.509216	-0.023768
10978	8.817447	-0.507853	4.233738	-0.549225	0.010234	0.028586	-0.621991	0.239534	-0.449636	-0.860671	-0.011671	0.508795	-0.015388
10979	8.798151	-0.534404	4.219563	-0.547475	-0.002399	0.029562	-0.622691	0.239397	-0.450190	-0.860703	-0.002416	0.509044	-0.007597
10980	8.802799	-0.541562	4.238966	-0.545527	0.022875	0.023237	-0.622831	0.239542	-0.451444	-0.861170	0.004456	0.508297	0.000845
10981	8.752736	-0.507808	4.175833	-0.543958	-0.002089	-0.006672	-0.619753	0.240935	-0.451872	-0.860931	0.013280	0.508462	0.009368
10982	8.724910	-0.458121	4.363786	-0.540174	0.012027	0.023355	-0.621708	0.239401	-0.452012	-0.861065	0.020050	0.507788	0.017756
10983	8.778221	-0.628313	4.254465	-0.543946	-0.001193	-0.006692	-0.619754	0.240930	-0.450197	-0.860556	0.028870	0.507849	0.026431
10984	8.802547	-0.543780	4.270403	-0.556607	0.006001	0.001977	-0.620874	0.240796	-0.451306	-0.860382	0.035693	0.507167	0.035351
10985	8.797805	-0.555939	4.253631	-0.543008	0.003273	-0.002272	-0.621722	0.242336	-0.451004	-0.859637	0.044510	0.507052	0.044063
10986	8.802799	-0.531866	4.243690	-0.565592	0.017694	0.008880	-0.621577	0.241500	-0.452131	-0.859341	0.051528	0.506036	0.052959
10987	8.792676	-0.526575	4.306468	-0.540123	0.017440	0.023330	-0.622271	0.240105	-0.452978	-0.858485	0.060496	0.505553	0.061319
10988	8.758773	-0.472940	4.346992	-0.545606	0.023014	0.007306	-0.621017	0.241783	-0.453528	-0.858029	0.067126	0.504357	0.070035
10989	8.758780	-0.584450	4.292662	-0.540216	0.004901	0.014546	-0.619895	0.241781	-0.453677	-0.856763	0.075966	0.503990	0.078622
10990	8.768433	-0.565118	4.302099	-0.560138	0.015810	0.014250	-0.619475	0.241922	-0.454376	-0.855992	0.082897	0.502770	0.087341
10991	8.778180	-0.570103	4.287643	-0.556482	0.024901	0.003623	-0.620181	0.243467	-0.455751	-0.854601	0.091797	0.501937	0.096379
10992	8.763624	-0.569951	4.297327	-0.560116	0.023082	0.007127	-0.618226	0.244858	-0.454355	-0.853652	0.098612	0.500484	0.105212
10993	8.758854	-0.574814	4.287722	-0.556504	0.024963	-0.003459	-0.617798	0.243461	-0.455490	-0.851963	0.107346	0.499545	0.114416
10994	8.763851	-0.599223	4.254159	-0.554722	0.015913	0.000155	-0.618219	0.244029	-0.457714	-0.850700	0.113979	0.498119	0.123273
10995	8.763822	-0.572535	4.270776	-0.557463	0.015950	-0.002529	-0.618074	0.242626	-0.456613	-0.848641	0.122646	0.497210	0.132469
10996	8.782392	-0.550158	4.374422	-0.570902	0.049376	-0.003783	-0.617358	0.241855	-0.457537	-0.847421	0.129384	0.495061	0.141605
10997	8.739985	-0.584661	4.225054	-0.567453	0.016054	-0.007082	-0.617356	0.241719	-0.458656	-0.845047	0.138049	0.494010	0.150971
10998	8.811131	-0.622882	4.367946	-0.553047	-0.003875	-0.002365	-0.617642	0.242980	-0.458920	-0.843110	0.144607	0.492688	0.159729
10999	8.768547	-0.521496	4.306465	-0.549323	0.016003	-0.010398	-0.616795	0.241578	-0.458941	-0.840510	0.152784	0.491584	0.168950
11000	8.758326	-0.591270	4.345918	-0.548399	0.019629	-0.013961	-0.615683	0.243673	-0.458369	-0.838550	0.159024	0.489797	0.177887
11001	8.734274	-0.554824	4.352792	-0.547473	0.019559	-0.006873	-0.617361	0.242838	-0.458644	-0.835755	0.167036	0.488510	0.187005
11002	8.743945	-0.525811	4.364537	-0.543914	0.010566	-0.010310	-0.615118	0.242692	-0.458384	-0.833507	0.173219	0.486763	0.195762
11003	8.738971	-0.574141	4.360250	-0.553947	0.003419	-0.012160	-0.614968	0.240736	-0.459522	-0.830275	0.181175	0.485623	0.204915
11004	8.739192	-0.516145	4.359602	-0.558430	0.010587	-0.005172	-0.615812	0.241583	-0.461043	-0.827770	0.187591	0.483682	0.213679
11005	8.739115	-0.477298	4.388165	-0.554909	-0.001062	-0.013902	-0.615669	0.241306	-0.462164	-0.824255	0.195369	0.482507	0.222761
11006	8.758226	-0.494228	4.405242	-0.531210	0.010506	-0.010156	-0.615809	0.241164	-0.461466	-0.821611	0.201227	0.480590	0.231294
11007	8.763063	-0.506387	4.398122	-0.560290	0.008860	-0.012256	-0.614271	0.241859	-0.461052	-0.817968	0.208858	0.479111	0.240334
11008	8.748901	-0.501707	4.359428	-0.543940	0.008798	-0.013834	-0.615104	0.240469	-0.463154	-0.815022	0.214836	0.477065	0.248985
11009	8.758668	-0.501859	4.344919	-0.560321	0.003472	-0.013990	-0.612720	0.240041	-0.462479	-0.811118	0.222260	0.475576	0.257906
11010	8.744623	-0.426978	4.324772	-0.558580	-0.005513	-0.017445	-0.614552	0.241858	-0.460352	-0.807734	0.228448	0.473588	0.266631
11011	8.782853	-0.429333	4.373073	-0.553039	0.008847	-0.013925	-0.615106	0.240887	-0.462591	-0.803731	0.235485	0.471957	0.275354
11012	8.744353	-0.453422	4.346814	-0.547760	-0.009009	-0.034994	-0.614965	0.240177	-0.459807	-0.800051	0.241284	0.470050	0.284172
11013	8.748860	-0.448345	4.390245	-0.553167	-0.010955	-0.016469	-0.615525	0.240326	-0.462036	-0.795683	0.248167	0.468653	0.292688
11014	8.731676	-0.607987	4.350972	-0.556952	-0.026929	-0.042092	-0.616088	0.240602	-0.460353	-0.791531	0.254078	0.466899	0.301543
11015	8.773168	-0.526207	4.330674	-0.556828	-0.014467	-0.024454	-0.617347	0.239763	-0.459933	-0.786899	0.260740	0.465475	0.310062
11016	8.700954	-0.535599	4.301880	-0.538754	-0.025277	-0.034806	-0.617903	0.238644	-0.459521	-0.782689	0.266347	0.463655	0.318562
11017	8.787760	-0.516693	4.320883	-0.561411	-0.028988	-0.010259	-0.617339	0.238086	-0.460649	-0.777841	0.273072	0.462259	0.326669
11018	8.819304	-0.364315	4.372299	-0.553043	0.003336	-0.001490	-0.618321	0.238085	-0.459524	-0.773831	0.278946	0.459613	0.334859
11019	8.744674	-0.325210	4.367130	-0.560283	0.012446	-0.009603	-0.617761	0.238650	-0.461477	-0.769263	0.285118	0.457506	0.342974
11020	8.724841	-0.472526	4.363967	-0.558530	-0.008398	0.002023	-0.617898	0.237527	-0.460371	-0.764943	0.291111	0.454871	0.351011
11021	8.763549	-0.477694	4.349476	-0.545755	-0.002196	0.007451	-0.618596	0.237394	-0.462042	-0.760336	0.297072	0.452917	0.358473
11022	8.763980	-0.473196	4.296267	-0.542160	-0.005750	0.000441	-0.619438	0.237393	-0.461058	-0.755939	0.302705	0.450261	0.366320
11023	8.792810	-0.482968	4.308419	-0.562030	0.003196	0.017850	-0.617755	0.237110	-0.461354	-0.751270	0.308726	0.447977	0.373628
11024	8.768806	-0.463530	4.300985	-0.556628	0.001463	0.007306	-0.617053	0.236967	-0.461081	-0.746716	0.314506	0.444961	0.381459
11025	8.778606	-0.405534	4.309990	-0.553048	-0.003933	0.004736	-0.617758	0.238091	-0.461902	-0.741865	0.320081	0.442874	0.388648
11026	8.797673	-0.458788	4.315391	-0.569340	0.008832	-0.003498	-0.617756	0.237248	-0.460654	-0.737027	0.325809	0.439613	0.396710
11027	8.777128	-0.467357	4.470157	-0.561037	0.028525	0.005312	-0.618172	0.236411	-0.461358	-0.732353	0.331001	0.436921	0.403978
11028	8.734862	-0.514094	4.296762	-0.539393	-0.002197	0.003978	-0.616774	0.237106	-0.460942	-0.727498	0.336361	0.433907	0.411500
11029	8.826165	-0.473134	4.368671	-0.562157	-0.005650	0.000215	-0.616213	0.236963	-0.460250	-0.722420	0.341565	0.431682	0.418442
11030	8.764093	-0.478136	4.279408	-0.549551	-0.007195	-0.035022	-0.618040	0.238232	-0.461759	-0.716955	0.346690	0.428822	0.426488
11031	8.780838	-0.492665	4.291629	-0.554838	0.010707	-0.019270	-0.618178	0.237812	-0.461902	-0.711852	0.351246	0.426498	0.433580
11032	8.783212	-0.463560	4.310631	-0.550285	0.006052	-0.005030	-0.618182	0.238792	-0.461752	-0.706583	0.356436	0.423131	0.441197
11033	8.768712	-0.448909	4.320152	-0.545725	0.010550	-0.006775	-0.618177	0.237389	-0.460929	-0.701615	0.360741	0.420752	0.447850
11034	8.777807	-0.521236	4.357192	-0.571251	-0.007384	-0.003435	-0.617340	0.238368	-0.461204	-0.695932	0.366268	0.417273	0.455423
11035	8.788121	-0.441842	4.310382	-0.549289	0.012211	0.010871	-0.617757	0.237668	-0.460929	-0.691079	0.370535	0.414665	0.461699
11036	8.802610	-0.429820	4.315061	-0.536641	0.005001	0.004875	-0.617471	0.236694	-0.462896	-0.685673	0.375449	0.411174	0.468857
11037	8.778422	-0.453864	4.310529	-0.550201	0.012230	0.009087	-0.617895	0.237393	-0.462327	-0.680781	0.379501	0.408530	0.474995
11038	8.773392	-0.497300	4.315854	-0.560207	0.005003	0.016085	-0.617757	0.238095	-0.463019	-0.675152	0.384741	0.404639	0.482091
11039	8.793044	-0.475887	4.281760	-0.560224	0.008724	0.003685	-0.615797	0.238368	-0.462193	-0.670079	0.388719	0.401944	0.488193
11040	8.788206	-0.449183	4.295966	-0.560278	0.008853	-0.010469	-0.615650	0.236970	-0.462768	-0.664070	0.393613	0.398110	0.495569
11041	8.778684	-0.444381	4.281428	-0.549378	0.006057	-0.005902	-0.618034	0.237258	-0.463584	-0.658950	0.397196	0.395589	0.501528
11042	8.778720	-0.425018	4.286044	-0.565802	-0.001917	-0.012235	-0.616630	0.236835	-0.463599	-0.652642	0.402160	0.391761	0.508772
11043	8.797105	-0.371062	4.430395	-0.553075	0.006146	-0.013901	-0.615933	0.237531	-0.462899	-0.647408	0.405523	0.389230	0.514698
11044	8.740946	-0.343040	4.217524	-0.542098	-0.002270	0.014590	-0.617894	0.237112	-0.462051	-0.641421	0.410295	0.385339	0.521297
11045	8.816792	-0.439364	4.348977	-0.557592	-0.011238	0.017999	-0.617621	0.238933	-0.462453	-0.636339	0.413962	0.382690	0.526552
11046	8.812084	-0.565480	4.273069	-0.545797	-0.005674	-0.005796	-0.617351	0.241171	-0.462292	-0.629946	0.418568	0.378890	0.533302
11047	8.826086	-0.562759	4.335844	-0.560154	0.026862	-0.009702	-0.616508	0.241174	-0.463834	-0.624818	0.421489	0.375905	0.539115
11048	8.835702	-0.562789	4.340663	-0.567366	0.041402	-0.019605	-0.616937	0.242711	-0.462698	-0.618312	0.425658	0.371308	0.546476
11049	8.772812	-0.525917	4.376581	-0.547396	0.052305	-0.040679	-0.617209	0.241035	-0.463830	-0.613129	0.427750	0.368346	0.552652
11050	8.660845	-0.611708	4.457425	-0.552851	0.046841	-0.033670	-0.618195	0.242300	-0.464787	-0.606495	0.431472	0.363864	0.559999
11051	8.664456	-0.573913	4.321687	-0.540142	0.039523	-0.027272	-0.616647	0.241322	-0.466205	-0.601417	0.433564	0.360952	0.565715
11052	8.724620	-0.540218	4.359891	-0.558628	0.003811	-0.052909	-0.617193	0.237967	-0.467074	-0.594070	0.437599	0.356999	0.572835
11053	8.701478	-0.191815	4.399527	-0.558705	-0.004384	-0.042206	-0.617591	0.233076	-0.469076	-0.588336	0.440140	0.354479	0.578345
11054	8.783088	-0.264690	4.421978	-0.554963	-0.000100	-0.019181	-0.618699	0.230283	-0.470214	-0.581248	0.444308	0.350230	0.584876
11055	8.767745	-0.436003	4.450489	-0.534763	0.030411	-0.017390	-0.616724	0.227766	-0.472210	-0.576253	0.446186	0.347317	0.590103
11056	8.758364	-0.438588	4.414286	-0.581871	0.044972	-0.009184	-0.618112	0.224836	-0.473905	-0.569235	0.450102	0.342051	0.596977
11057	8.705818	-0.358706	4.382053	-0.545620	0.030349	-0.005131	-0.616972	0.220919	-0.475351	-0.564273	0.452064	0.338841	0.602014
11058	8.691493	-0.293293	4.393424	-0.557331	0.037437	0.014156	-0.616694	0.221904	-0.477158	-0.557583	0.455845	0.333660	0.608258
11059	8.671234	-0.270104	4.216804	-0.559912	0.049038	0.028216	-0.615161	0.223858	-0.476591	-0.552996	0.457850	0.329713	0.613072
11060	8.615683	-0.258076	4.538110	-0.560138	0.030261	0.010610	-0.613760	0.223995	-0.476740	-0.546075	0.461632	0.324531	0.619175
11061	8.661415	-0.423099	4.474650	-0.550324	-0.012260	0.025132	-0.615460	0.228057	-0.476545	-0.541136	0.464142	0.321358	0.623277
11062	8.729584	-0.317351	4.449216	-0.573174	-0.020038	0.001940	-0.615891	0.230292	-0.474843	-0.533546	0.468533	0.316569	0.628959
11063	8.700123	-0.418570	4.464883	-0.542313	-0.015512	-0.017208	-0.615904	0.232805	-0.473001	-0.528108	0.470612	0.313879	0.633330
11064	8.712498	-0.406777	4.430906	-0.560498	-0.019025	-0.017394	-0.616196	0.235320	-0.471437	-0.520289	0.474627	0.309343	0.639012
11065	8.743980	-0.487055	4.378602	-0.560457	-0.012668	-0.022741	-0.616055	0.235037	-0.470743	-0.514586	0.476719	0.306380	0.643483
11066	8.682309	-0.303310	4.328308	-0.564327	-0.041367	-0.034982	-0.618430	0.232801	-0.470050	-0.506256	0.480843	0.302115	0.649016
11067	8.801653	-0.404802	4.450096	-0.562542	-0.057797	-0.011854	-0.618711	0.232940	-0.469348	-0.500356	0.483493	0.299420	0.652860
11068	8.840245	-0.518956	4.398160	-0.562043	0.008700	0.007201	-0.620528	0.231684	-0.469207	-0.492787	0.487082	0.294207	0.658297
11069	8.720294	-0.448483	4.339542	-0.534982	-0.026642	0.014799	-0.620398	0.234205	-0.469880	-0.487648	0.489124	0.291231	0.661923
11070	8.802275	-0.453787	4.346741	-0.562976	-0.005889	0.026745	-0.619278	0.234199	-0.468912	-0.480144	0.492924	0.285893	0.666898
11071	8.754062	-0.424439	4.353727	-0.553060	-0.016737	0.025152	-0.621522	0.234343	-0.468474	-0.474977	0.494991	0.282417	0.670538
