# Supplementary material for: Identification of Haptic Based Guiding Using Hard Reins
Source: PLoS One. 2015 Jul 22;10(7):e0132020. doi: 10.1371/journal.pone.0132020 (PMC4511788; doi:10.1371/journal.pone.0132020)
Supplement: S8 File — (ZIP) [file pone.0132020.s008.zip › Exp2_MotionData1/Subject1/path1/T3/fh3.txt]

// Start Time: 0
// Sample rate: 25.0Hz
// Scenario: 4.9
// Firmware Version: 2.6.1
Counter	Acc_X	Acc_Y	Acc_Z	Gyr_X	Gyr_Y	Gyr_Z	Mag_X	Mag_Y	Mag_Z	Quat_w	Quat_x	Quat_y	Quat_z
10504	0.177618	0.652362	-9.833453	0.007809	-0.010083	-0.002341	0.233589	0.019337	0.688169	0.028330	0.958143	0.284411	0.016437
10505	0.146101	0.633491	-9.792542	-0.006547	0.003012	0.009062	0.232536	0.019618	0.687536	0.028528	0.958188	0.284238	0.016466
10506	0.155753	0.631143	-9.749393	-0.049476	-0.007492	0.000776	0.232806	0.019066	0.686353	0.029542	0.958173	0.284182	0.016510
10507	0.191892	0.618907	-9.725812	-0.067356	-0.006628	-0.002889	0.233345	0.016719	0.686974	0.030959	0.958116	0.284212	0.016694
10508	0.175111	0.642474	-9.927275	0.022095	-0.017074	0.004788	0.234131	0.016852	0.687876	0.030654	0.958172	0.284089	0.016149
10509	0.225930	0.661010	-10.028440	0.050690	-0.023206	0.013777	0.233073	0.017685	0.687900	0.029889	0.958286	0.283828	0.015357
10510	0.119701	0.664202	-10.041907	0.018541	-0.021402	0.001246	0.234380	0.019056	0.688676	0.029678	0.958319	0.283771	0.014748
10511	0.146799	0.727622	-9.683316	-0.022810	-0.026822	0.032644	0.235175	0.018225	0.688655	0.030338	0.958497	0.283123	0.014316
10512	0.137459	0.764502	-9.444882	-0.028052	-0.000560	0.006271	0.234390	0.017402	0.688268	0.030899	0.958523	0.282969	0.014373
10513	0.074392	0.726364	-9.492844	-0.036914	0.017870	-0.006051	0.235058	0.015882	0.688373	0.031592	0.958459	0.283086	0.014855
10514	0.100755	0.706195	-9.728828	-0.001116	0.018787	-0.001388	0.235841	0.016428	0.689410	0.031531	0.958454	0.283097	0.015126
10515	0.179820	0.623415	-9.855435	0.068660	0.003058	-0.000093	0.234520	0.017815	0.688270	0.030277	0.958493	0.283122	0.014730
10516	0.199164	0.627986	-9.884389	0.082917	0.001281	0.013217	0.234263	0.017541	0.686837	0.028699	0.958626	0.282861	0.014199
10517	0.194415	0.637777	-9.840976	-0.008358	-0.009248	0.011635	0.235304	0.019466	0.687362	0.028982	0.958688	0.282632	0.014015
10518	0.107647	0.660133	-9.830357	-0.053082	-0.000487	0.011372	0.234908	0.019744	0.687241	0.030022	0.958728	0.282378	0.014218
10519	0.117570	0.696215	-9.803592	-0.036101	-0.000500	0.015024	0.234916	0.017813	0.688134	0.030786	0.958789	0.282080	0.014360
10520	0.074531	0.754410	-9.759291	0.000617	-0.000468	0.006504	0.236240	0.016703	0.687972	0.030798	0.958837	0.281922	0.014257
10521	0.139369	0.701259	-9.671538	0.011331	-0.002256	0.008305	0.234143	0.015060	0.687467	0.030667	0.958890	0.281765	0.014094
10522	0.158567	0.686494	-9.731957	-0.013674	0.006510	0.001979	0.235195	0.015054	0.688233	0.030915	0.958900	0.281698	0.014203
10523	0.127196	0.691358	-9.794117	-0.010059	0.006547	-0.004151	0.235187	0.016156	0.688504	0.031147	0.958867	0.281779	0.014324
10524	0.131984	0.686430	-9.820651	0.000689	0.006558	-0.005836	0.235058	0.015882	0.688243	0.031121	0.958841	0.281869	0.014348
10525	0.131801	0.662239	-9.866591	-0.018130	0.010043	0.002847	0.233083	0.015617	0.688270	0.031482	0.958841	0.281817	0.014586
10526	0.148761	0.667203	-9.772951	-0.014678	-0.007528	0.023069	0.233348	0.015477	0.688004	0.031822	0.958972	0.281340	0.014445
10527	0.131843	0.667144	-9.835292	-0.025348	0.010006	0.015131	0.235331	0.014226	0.688222	0.032314	0.959036	0.281049	0.014732
10528	0.151040	0.647973	-9.763578	-0.039735	-0.012784	0.021981	0.235214	0.011883	0.687810	0.033165	0.959149	0.280571	0.014629
10529	0.156856	0.782901	-9.670751	-0.035253	-0.000557	0.022082	0.235625	0.009813	0.686740	0.033902	0.959247	0.280137	0.014777
10530	0.091965	0.826616	-9.698528	-0.013689	-0.007478	0.001095	0.235355	0.009951	0.688310	0.034229	0.959256	0.280075	0.014616
10531	0.147402	0.811802	-9.682354	0.024791	0.006508	0.003169	0.235088	0.010504	0.688580	0.033785	0.959287	0.280027	0.014552
10532	0.159317	0.792224	-9.761992	0.032013	0.020542	-0.004664	0.235883	0.009672	0.688560	0.033080	0.959287	0.280105	0.014668
10533	0.139714	0.755960	-9.872792	-0.004721	-0.000456	0.002923	0.235603	0.012155	0.689110	0.033242	0.959299	0.280047	0.014639
10534	0.180664	0.739068	-9.786819	-0.013688	-0.010111	0.001924	0.235084	0.011331	0.688328	0.033583	0.959311	0.279977	0.014428
10535	0.161395	0.744191	-9.733722	-0.020890	-0.005766	0.011586	0.235741	0.011328	0.688839	0.034081	0.959361	0.279745	0.014397
10536	0.132615	0.773147	-9.776400	-0.028063	-0.004013	0.016843	0.235864	0.010773	0.692221	0.034659	0.959446	0.279384	0.014394
10537	0.176238	0.792319	-9.687633	-0.017350	-0.007547	0.018659	0.236797	0.008700	0.692447	0.035097	0.959538	0.279016	0.014318
10538	0.149632	0.785393	-9.661046	-0.029885	-0.005802	0.020342	0.236802	0.009529	0.689718	0.035720	0.959641	0.278585	0.014292
10539	0.127793	0.777657	-9.886860	-0.003043	-0.014498	0.024041	0.237599	0.008974	0.688788	0.035919	0.959774	0.278113	0.014009
10540	0.103610	0.773006	-9.896317	-0.002998	-0.017089	0.013465	0.237867	0.008421	0.688518	0.036090	0.959861	0.277811	0.013612
10541	0.093996	0.775825	-9.785649	-0.006594	-0.007495	0.016999	0.237873	0.007594	0.688118	0.036318	0.959951	0.277478	0.013478
10542	0.060228	0.778729	-9.708418	-0.026203	0.001281	0.001036	0.237212	0.007597	0.688650	0.036836	0.959945	0.277425	0.013554
10543	0.074457	0.744724	-9.781032	-0.020833	0.008286	0.004615	0.239063	0.005932	0.689518	0.037251	0.959951	0.277336	0.013791
10544	0.082078	0.797565	-9.785296	0.006023	0.006548	0.001289	0.238007	0.005799	0.690315	0.037121	0.959972	0.277284	0.013789
10545	0.130181	0.768532	-9.718752	0.002462	0.008282	-0.004040	0.237739	0.007732	0.688513	0.037088	0.959947	0.277369	0.013891
10546	0.132662	0.778104	-9.728277	0.003361	0.004788	-0.005807	0.237467	0.007180	0.691901	0.037021	0.959924	0.277457	0.013865
10547	0.142545	0.811509	-9.790464	0.004201	0.010885	0.010088	0.237729	0.007454	0.691900	0.036934	0.959979	0.277273	0.014021
10548	0.128010	0.804459	-9.773597	-0.008292	0.007404	0.001175	0.237342	0.006906	0.690336	0.037074	0.959986	0.277223	0.014115
10549	0.118405	0.811764	-9.768623	-0.020846	0.004765	0.006365	0.238519	0.008002	0.691111	0.037502	0.960003	0.277098	0.014291
10550	0.094108	0.792558	-9.819104	-0.017293	-0.007474	0.009876	0.239711	0.007169	0.690563	0.037895	0.960056	0.276868	0.014156
10551	0.113505	0.802159	-9.775902	-0.004725	0.004780	0.002958	0.239734	0.005516	0.686635	0.038013	0.960066	0.276813	0.014241
10552	0.074741	0.783309	-9.746944	-0.004733	0.010904	0.005630	0.238407	0.006626	0.687709	0.038064	0.960100	0.276681	0.014386
10553	0.079631	0.792796	-9.778120	-0.010148	-0.000485	0.013481	0.239326	0.005240	0.690941	0.038309	0.960165	0.276419	0.014405
10554	0.118274	0.792604	-9.742406	-0.008340	0.013498	0.012651	0.239064	0.006070	0.689128	0.038414	0.960235	0.276152	0.014625
10555	0.111242	0.821596	-9.717978	0.000640	0.013515	0.004794	0.239332	0.004551	0.690413	0.038375	0.960256	0.276070	0.014848
10556	0.113542	0.806999	-9.766232	-0.001102	0.008300	-0.005814	0.237735	0.004971	0.694091	0.038374	0.960231	0.276155	0.014913
10557	0.127823	0.780224	-9.833957	0.015010	0.008314	-0.005705	0.237743	0.004145	0.693301	0.038088	0.960207	0.276276	0.014949
10558	0.137788	0.821204	-9.778296	0.020349	0.008288	-0.000375	0.237212	0.005665	0.691759	0.037673	0.960228	0.276261	0.014900
10559	0.130369	0.794973	-9.723256	0.014904	0.004745	0.013667	0.236819	0.005115	0.692151	0.037401	0.960312	0.276007	0.014884
10560	0.103926	0.811988	-9.732446	0.011315	-0.003997	0.013621	0.237080	0.005390	0.692280	0.037224	0.960408	0.275711	0.014660
10561	0.099045	0.804810	-9.732487	0.036357	0.006498	0.019128	0.237621	0.005389	0.688361	0.036529	0.960537	0.275359	0.014562
10562	0.130269	0.782779	-9.778672	0.047136	0.017014	0.013945	0.236965	0.005669	0.687070	0.035548	0.960654	0.275078	0.014544
10563	0.147251	0.792407	-9.733045	0.006829	0.010848	0.020674	0.237592	0.009111	0.690484	0.035396	0.960768	0.274691	0.014696
10564	0.176449	0.823432	-9.737747	-0.027981	0.015245	0.003692	0.236809	0.007736	0.690743	0.035870	0.960772	0.274597	0.015050
10565	0.181170	0.811104	-9.824449	-0.012782	0.008260	0.006419	0.236547	0.008014	0.689707	0.036115	0.960794	0.274476	0.015254
10566	0.171207	0.767946	-9.805633	0.022109	-0.009218	0.001316	0.236791	0.008561	0.694402	0.035762	0.960829	0.274423	0.014861
10567	0.180828	0.758632	-9.680850	0.020348	0.000393	-0.005719	0.236264	0.009116	0.693633	0.035413	0.960811	0.274540	0.014726
10568	0.130113	0.758926	-9.714055	-0.017201	0.006539	-0.009479	0.237200	0.008285	0.690873	0.035733	0.960754	0.274689	0.014844
10569	0.127618	0.749185	-9.759809	-0.010054	0.018784	-0.002333	0.236151	0.006912	0.691788	0.035865	0.960727	0.274745	0.015231
10570	0.146786	0.729653	-9.805862	0.007821	0.000419	-0.002278	0.235089	0.008572	0.691429	0.035735	0.960729	0.274764	0.015099
10571	0.093696	0.734842	-9.817361	0.018556	0.010056	0.001377	0.236546	0.008842	0.688672	0.035361	0.960745	0.274751	0.015162
10572	0.185464	0.734293	-9.762883	-0.010037	0.013531	-0.007659	0.235225	0.009124	0.689086	0.035504	0.960702	0.274872	0.015377
10573	0.139891	0.777871	-9.786022	0.006948	-0.000447	-0.007563	0.235876	0.008981	0.691812	0.035411	0.960664	0.275020	0.015296
10574	0.147105	0.775262	-9.834181	0.013177	-0.000458	0.001292	0.235610	0.009534	0.691561	0.035182	0.960691	0.274967	0.015121
10575	0.166458	0.777737	-9.762219	0.014951	-0.005728	0.001279	0.236400	0.009944	0.691032	0.034962	0.960709	0.274943	0.014903
10576	0.103796	0.795034	-9.771093	-0.013705	-0.007478	0.006374	0.236269	0.008979	0.692328	0.035286	0.960747	0.274779	0.014744
10577	0.113437	0.792554	-9.771205	-0.025328	0.004762	0.008092	0.235866	0.010360	0.692348	0.035783	0.960771	0.274620	0.014952
10578	0.127861	0.782878	-9.752213	-0.013616	0.001302	-0.011227	0.235348	0.009122	0.691691	0.036063	0.960707	0.274806	0.014949
10579	0.147114	0.773173	-9.730862	0.007884	-0.000436	-0.018135	0.236006	0.009394	0.691423	0.035957	0.960612	0.275157	0.014856
10580	0.137029	0.715356	-9.786716	0.021330	-0.000406	-0.022450	0.234949	0.009400	0.692482	0.035579	0.960513	0.275563	0.014620
10581	0.175662	0.715054	-9.787052	0.004287	-0.000444	-0.012893	0.235356	0.009399	0.689087	0.035535	0.960444	0.275812	0.014552
10582	0.158980	0.746409	-9.800968	-0.002921	0.008278	0.001197	0.235616	0.010501	0.688051	0.035568	0.960456	0.275764	0.014633
10583	0.171142	0.758377	-9.788918	-0.015420	-0.003959	-0.008633	0.236538	0.009254	0.690241	0.035919	0.960397	0.275923	0.014611
10584	0.152178	0.806726	-9.756956	-0.002896	-0.003083	-0.008524	0.237328	0.009388	0.690360	0.036016	0.960360	0.276049	0.014466
10585	0.074757	0.787899	-9.818991	-0.004697	0.006561	-0.001432	0.237061	0.009941	0.690370	0.036103	0.960345	0.276081	0.014592
10586	0.098808	0.773382	-9.785719	-0.010098	-0.002212	0.002011	0.235598	0.010499	0.693266	0.036330	0.960357	0.276014	0.014512
10587	0.079351	0.754255	-9.797788	-0.006501	0.013545	0.002977	0.235486	0.007880	0.691938	0.036411	0.960364	0.275965	0.014783
10588	0.108335	0.754139	-9.761990	-0.006489	0.013537	-0.000557	0.235202	0.012019	0.691201	0.036484	0.960361	0.275957	0.014983
10589	0.142190	0.758875	-9.699740	-0.008293	0.014384	0.001185	0.235204	0.011467	0.691456	0.036593	0.960356	0.275943	0.015278
10590	0.171279	0.777611	-9.791102	-0.004702	-0.003091	-0.004142	0.235604	0.010223	0.692220	0.036724	0.960341	0.275984	0.015146
10591	0.120714	0.797293	-9.776020	0.014952	-0.000467	0.003079	0.234441	0.008164	0.688828	0.036467	0.960368	0.275929	0.015029
10592	0.137419	0.768416	-9.738043	0.011405	0.010032	-0.002208	0.234171	0.008854	0.689751	0.036215	0.960372	0.275948	0.015062
10593	0.113223	0.763597	-9.802779	0.000673	0.010048	-0.001397	0.234033	0.008716	0.691577	0.036175	0.960361	0.275983	0.015222
10594	0.152096	0.796951	-9.807538	-0.001120	0.006537	-0.001428	0.236536	0.009254	0.691023	0.036183	0.960361	0.275981	0.015258
10595	0.166766	0.821014	-9.766531	0.000678	0.001285	-0.005840	0.234426	0.008575	0.692612	0.036194	0.960328	0.276095	0.015248
10596	0.159307	0.792107	-9.800446	0.015034	0.010935	-0.010990	0.234425	0.010369	0.690023	0.035870	0.960283	0.276292	0.015272
10597	0.147029	0.763354	-9.795863	0.018555	-0.007452	-0.003984	0.234291	0.010093	0.690935	0.035585	0.960275	0.276369	0.014999
10598	0.161323	0.734541	-9.743445	0.004247	0.003904	-0.004059	0.236010	0.010085	0.689214	0.035505	0.960265	0.276417	0.014952
10599	0.107943	0.698872	-9.745798	-0.010068	-0.010947	-0.008614	0.234556	0.009264	0.692096	0.035786	0.960213	0.276572	0.014765
10600	0.088911	0.739815	-9.776406	-0.010067	0.001304	-0.004149	0.234029	0.009543	0.691585	0.035996	0.960191	0.276622	0.014748
10601	0.118280	0.792677	-9.718372	-0.002866	0.008304	-0.012882	0.235356	0.009123	0.689475	0.036034	0.960114	0.276876	0.014886
10602	0.128053	0.811564	-9.809566	0.006061	0.008306	-0.005764	0.234167	0.009543	0.689758	0.035896	0.960094	0.276962	0.014913
10603	0.108368	0.758934	-9.766741	-0.011863	-0.003079	-0.004180	0.235469	0.011052	0.691709	0.036168	0.960063	0.277037	0.014888
10604	0.108416	0.763906	-9.713811	-0.004741	0.010886	0.006497	0.234160	0.010232	0.690547	0.036219	0.960101	0.276891	0.015033
10605	0.074812	0.792959	-9.737221	-0.004746	0.013519	0.009166	0.234689	0.009954	0.690536	0.036260	0.960143	0.276725	0.015294
10606	0.142461	0.797313	-9.713720	0.002468	0.018773	-0.002237	0.233885	0.012026	0.690830	0.036131	0.960135	0.276756	0.015545
10607	0.132746	0.792300	-9.805021	0.002369	-0.003996	0.015307	0.233631	0.010235	0.691077	0.036131	0.960222	0.276461	0.015435
10608	0.159168	0.772851	-9.805472	-0.010089	-0.012715	-0.002451	0.234555	0.010506	0.690283	0.036419	0.960214	0.276464	0.015150
10609	0.180779	0.753645	-9.738586	-0.015493	0.002988	0.008129	0.234818	0.009676	0.691575	0.036723	0.960246	0.276306	0.015270
10610	0.185641	0.758403	-9.743381	-0.006554	-0.009255	0.006387	0.235086	0.008986	0.691564	0.036920	0.960289	0.276144	0.015038
10611	0.108399	0.763700	-9.781106	0.007755	-0.005729	0.010054	0.234970	0.007333	0.689724	0.036823	0.960351	0.275950	0.014864
10612	0.108601	0.792503	-9.800003	-0.006533	-0.005717	0.004669	0.235101	0.007194	0.690242	0.037001	0.960384	0.275821	0.014699
10613	0.147243	0.792304	-9.766693	-0.015438	0.004778	-0.002420	0.234704	0.007472	0.690251	0.037295	0.960357	0.275867	0.014846
10614	0.118481	0.821480	-9.737269	-0.001083	0.013550	-0.009319	0.234974	0.006643	0.689717	0.037266	0.960310	0.276026	0.015011
10615	0.127942	0.794845	-9.771303	-0.001988	-0.003066	-0.011156	0.235236	0.006642	0.690235	0.037348	0.960247	0.276238	0.014926
10616	0.130251	0.780366	-9.781103	-0.004664	-0.003936	-0.012944	0.234708	0.006921	0.689854	0.037486	0.960182	0.276455	0.014772
10617	0.093902	0.778286	-9.809622	0.014956	0.003136	-0.000383	0.235521	0.008564	0.691209	0.037204	0.960189	0.276470	0.014720
10618	0.101349	0.804862	-9.751700	0.011342	-0.000392	0.004867	0.235917	0.008424	0.691202	0.037009	0.960234	0.276350	0.014559
10619	0.099125	0.831352	-9.746571	-0.006556	0.003099	0.006517	0.234594	0.009535	0.690972	0.037141	0.960263	0.276226	0.014630
10620	0.089457	0.831310	-9.784941	-0.013726	0.008345	0.011775	0.236045	0.009251	0.690948	0.037377	0.960323	0.275977	0.014780
10621	0.120739	0.816575	-9.804606	-0.013717	-0.007395	0.005538	0.235531	0.007048	0.690673	0.037707	0.960345	0.275862	0.014687
10622	0.123014	0.797285	-9.814462	0.000574	-0.005654	0.011812	0.236458	0.006215	0.690911	0.037746	0.960423	0.275597	0.014489
10623	0.142104	0.763639	-9.757333	-0.011961	-0.012670	0.009919	0.236988	0.006213	0.689990	0.038068	0.960471	0.275394	0.014290
10624	0.084440	0.802714	-9.710723	-0.008331	-0.000392	0.001202	0.236850	0.007041	0.690392	0.038252	0.960479	0.275343	0.014235
10625	0.074629	0.783365	-9.770944	-0.010099	0.004877	-0.000553	0.237126	0.005385	0.689719	0.038443	0.960466	0.275356	0.014352
10626	0.118259	0.807017	-9.790275	0.000652	0.013621	-0.000451	0.237653	0.004968	0.690490	0.038378	0.960471	0.275340	0.014514
10627	0.098966	0.811846	-9.833313	0.018559	0.006648	-0.003863	0.238186	0.004276	0.689823	0.038009	0.960461	0.275426	0.014505
10628	0.127988	0.816577	-9.785442	-0.006582	-0.002164	0.011774	0.237778	0.006208	0.690370	0.038166	0.960530	0.275169	0.014414
10629	0.128119	0.831345	-9.674721	-0.002948	0.017086	0.002178	0.236594	0.005939	0.690124	0.038153	0.960534	0.275140	0.014730
10630	0.062947	0.824129	-9.799246	0.010531	0.006574	-0.005716	0.237225	0.004839	0.689404	0.037938	0.960518	0.275225	0.014699
10631	0.137494	0.782494	-9.853241	0.007814	0.001297	0.001264	0.236289	0.005256	0.692812	0.037804	0.960530	0.275205	0.014650
10632	0.084682	0.821804	-9.717748	-0.013663	0.001284	-0.001515	0.237078	0.005251	0.693191	0.038082	0.960519	0.275204	0.014654
10633	0.101763	0.845811	-9.688779	-0.015479	0.016999	0.008221	0.238011	0.004972	0.690697	0.038310	0.960547	0.275055	0.015040
10634	0.080095	0.855528	-9.712513	-0.016414	0.014364	0.017025	0.238147	0.003868	0.691076	0.038563	0.960633	0.274703	0.015324
10635	0.074999	0.821585	-9.813799	0.009569	0.008286	0.010140	0.238674	0.003865	0.691068	0.038360	0.960693	0.274518	0.015403
10636	0.118295	0.797253	-9.795226	-0.008312	0.008274	0.006467	0.237752	0.005526	0.688491	0.038494	0.960727	0.274372	0.015518
10637	0.098942	0.792579	-9.799919	-0.013648	0.014416	0.001168	0.238146	0.004972	0.689522	0.038704	0.960718	0.274357	0.015834
10638	0.118333	0.802107	-9.780750	-0.006525	0.008271	0.006480	0.236301	0.004706	0.690330	0.038804	0.960755	0.274209	0.015939
10639	0.128427	0.862226	-9.758516	0.003340	0.008277	0.001274	0.237624	0.004423	0.689134	0.038721	0.960761	0.274193	0.016043
10640	0.119024	0.898349	-9.767633	0.007829	0.006541	-0.002214	0.238542	0.004142	0.690681	0.038557	0.960763	0.274209	0.016029
10641	0.094521	0.850281	-9.818444	-0.010056	0.000436	-0.005011	0.237880	0.005387	0.689530	0.038780	0.960727	0.274303	0.016051
10642	0.089432	0.812020	-9.758758	0.011389	0.006542	0.001328	0.237619	0.005251	0.689142	0.038547	0.960749	0.274260	0.016020
10643	0.065210	0.812698	-9.640745	0.000604	0.003096	0.003049	0.237782	0.005657	0.689973	0.038549	0.960765	0.274205	0.016036
10644	0.089497	0.836179	-9.765658	0.000632	-0.000376	-0.000488	0.238173	0.006068	0.690493	0.038561	0.960771	0.274186	0.015931
10645	0.137665	0.818921	-9.780692	-0.002889	0.015380	-0.008405	0.238437	0.006205	0.690229	0.038566	0.960717	0.274359	0.016192
10646	0.166828	0.842937	-9.718182	-0.002941	0.014460	0.001279	0.237922	0.005243	0.688402	0.038565	0.960727	0.274313	0.016392
10647	0.166866	0.849991	-9.770974	-0.001176	-0.009152	0.001209	0.238703	0.005790	0.690221	0.038669	0.960735	0.274283	0.016183
10648	0.108951	0.855262	-9.768010	0.013134	-0.012632	0.001319	0.237776	0.006070	0.691151	0.038508	0.960764	0.274227	0.015775
10649	0.099042	0.819356	-9.737094	-0.004799	-0.002165	0.011795	0.238566	0.006342	0.690750	0.038641	0.960825	0.273998	0.015726
10650	0.089527	0.840945	-9.780024	-0.013711	0.001356	0.006464	0.240148	0.005781	0.691633	0.038917	0.960859	0.273840	0.015737
10651	0.104032	0.843237	-9.780123	-0.011899	0.006611	0.002968	0.238316	0.004137	0.690471	0.039143	0.960863	0.273785	0.015888
10652	0.113791	0.855363	-9.722387	-0.001184	0.001344	0.004788	0.238575	0.005515	0.689699	0.039178	0.960896	0.273667	0.015829
10653	0.140448	0.869498	-9.751295	0.007791	-0.004764	-0.002223	0.238842	0.004272	0.690725	0.039091	0.960890	0.273709	0.015650
10654	0.055712	0.841078	-9.822990	-0.001169	0.006631	0.005705	0.239241	0.003856	0.690455	0.039098	0.960928	0.273572	0.015694
10655	0.108692	0.819177	-9.770826	-0.006549	0.000480	0.004741	0.239233	0.005235	0.690208	0.039255	0.960948	0.273480	0.015697
10656	0.075121	0.850826	-9.731719	-0.001143	0.001378	-0.004013	0.239103	0.004960	0.690207	0.039292	0.960933	0.273532	0.015632
10657	0.070298	0.855336	-9.842179	-0.011899	0.000509	0.002960	0.239897	0.004680	0.689931	0.039554	0.960939	0.273472	0.015660
10658	0.108882	0.845648	-9.765717	-0.008258	0.015384	-0.008430	0.238580	0.004825	0.689301	0.039654	0.960890	0.273615	0.015899
10659	0.099061	0.821790	-9.727453	0.014956	0.010116	-0.000352	0.238292	0.007998	0.691032	0.039347	0.960896	0.273636	0.015962
10660	0.099344	0.860360	-9.698172	-0.007399	0.006614	-0.004927	0.237907	0.006345	0.690891	0.039477	0.960869	0.273708	0.016031
10661	0.142681	0.845311	-9.790046	0.004230	-0.000378	-0.004000	0.237522	0.004693	0.690619	0.039435	0.960849	0.273786	0.015948
10662	0.140334	0.854935	-9.794722	0.041770	0.001363	0.005094	0.237002	0.004420	0.689060	0.038646	0.960920	0.273668	0.015655
10663	0.070416	0.869943	-9.784332	0.081160	0.006649	0.001900	0.238430	0.007032	0.690889	0.037087	0.960989	0.273663	0.015290
10664	0.060137	0.783427	-9.787642	0.029194	0.001358	0.015586	0.238556	0.008549	0.689990	0.036536	0.961104	0.273344	0.015073
10665	0.098302	0.715935	-9.738276	-0.033367	0.017100	0.002824	0.237107	0.008695	0.689622	0.037119	0.961089	0.273293	0.015533
10666	0.141833	0.725215	-9.738545	-0.008349	0.015327	0.010038	0.237631	0.008829	0.690398	0.037215	0.961141	0.273083	0.015786
10667	0.166058	0.736964	-9.767460	0.018442	0.004812	0.019003	0.237889	0.009655	0.690663	0.036858	0.961256	0.272728	0.015740
10668	0.166259	0.765752	-9.791163	0.027424	0.010081	0.013807	0.237356	0.010209	0.691328	0.036293	0.961357	0.272450	0.015700
10669	0.146609	0.720132	-9.815552	-0.010212	-0.002189	0.023178	0.237356	0.011314	0.689514	0.036519	0.961476	0.272000	0.015679
10670	0.151452	0.720270	-9.757912	-0.017322	-0.000427	0.011675	0.237090	0.011315	0.690170	0.036873	0.961535	0.271745	0.015679
10671	0.122553	0.730206	-9.728708	0.020273	0.006590	0.009341	0.237087	0.009381	0.694454	0.036465	0.961598	0.271578	0.015651
10672	0.045365	0.744947	-9.824006	0.024754	0.003134	0.009389	0.236293	0.010490	0.693434	0.035991	0.961676	0.271373	0.015489
10673	0.108595	0.807019	-9.814225	0.004145	0.006588	0.017175	0.236565	0.010628	0.690823	0.035892	0.961770	0.271050	0.015550
10674	0.127918	0.806949	-9.787956	-0.028048	0.003081	0.011635	0.236828	0.009936	0.692116	0.036433	0.961822	0.270786	0.015675
10675	0.159587	0.845222	-9.775772	-0.029019	-0.005714	0.025693	0.237095	0.009107	0.692365	0.037039	0.961941	0.270280	0.015688
10676	0.159598	0.845362	-9.730107	-0.006618	-0.000452	0.018825	0.237110	0.008557	0.688969	0.037185	0.962048	0.269884	0.015634
10677	0.103855	0.819127	-9.799624	-0.028158	-0.014454	0.030966	0.235409	0.006912	0.688326	0.037823	0.962197	0.269270	0.015479
10678	0.123280	0.833465	-9.780401	-0.103292	-0.003104	0.028694	0.238184	0.004413	0.690215	0.039840	0.962282	0.268651	0.015902
10679	0.130562	0.840462	-9.833257	-0.172265	0.002962	0.049362	0.237953	-0.001377	0.690292	0.043152	0.962402	0.267648	0.016872
10680	0.148028	0.917442	-9.784455	-0.196388	-0.010156	0.036812	0.238643	-0.007312	0.691266	0.046995	0.962435	0.266829	0.017664
10681	0.109937	0.994620	-9.812079	-0.132007	-0.012770	0.046111	0.238401	-0.011586	0.691879	0.049615	0.962558	0.265881	0.018115
10682	0.037653	1.023402	-10.022618	-0.155197	-0.014436	0.035394	0.239088	-0.015450	0.690396	0.052688	0.962602	0.265096	0.018602
10683	0.017833	0.969135	-10.515754	-0.384300	-0.056414	0.047677	0.239787	-0.023591	0.692261	0.060385	0.962441	0.263967	0.019544
10684	0.053524	1.224557	-10.270389	-0.931918	-0.079372	0.044520	0.241621	-0.045115	0.692802	0.078732	0.961417	0.262592	0.022891
10685	0.095358	1.654029	-9.722659	-1.378566	-0.070946	0.073081	0.243931	-0.081535	0.694753	0.105554	0.959297	0.260339	0.028811
10686	-0.011041	2.295811	-9.339443	-1.470779	-0.039567	0.087657	0.245118	-0.127326	0.694020	0.133892	0.956267	0.257576	0.035781
10687	-0.096358	2.850464	-9.079981	-1.318736	-0.032593	0.099497	0.245895	-0.169666	0.691764	0.159189	0.952939	0.254541	0.042141
10688	-0.051422	3.389283	-8.946797	-1.118273	-0.053551	0.083353	0.246112	-0.205658	0.688405	0.180681	0.949624	0.251719	0.046965
10689	0.115335	3.748556	-9.013803	-1.080648	-0.043075	0.080165	0.249351	-0.238632	0.682813	0.201349	0.945938	0.248948	0.051809
10690	0.151454	4.075060	-9.118510	-1.605090	0.012673	0.129473	0.247894	-0.279026	0.675654	0.231419	0.939627	0.244733	0.060433
10691	0.122504	4.749183	-8.973520	-2.359431	0.019389	0.148816	0.246458	-0.340514	0.658898	0.275222	0.928372	0.238878	0.072906
10692	0.248521	5.466879	-8.341491	-3.097687	0.018985	0.157628	0.242792	-0.420739	0.632081	0.331796	0.910297	0.231100	0.088673
10693	0.288299	6.268264	-7.303996	-3.686746	0.014971	0.203676	0.241465	-0.505378	0.584060	0.397446	0.884337	0.220303	0.107011
10694	0.254674	7.272318	-6.246714	-3.956164	0.011171	0.201891	0.236689	-0.598952	0.519314	0.465489	0.851088	0.207717	0.125787
10695	0.201357	8.214864	-4.903973	-3.880260	-0.011831	0.196372	0.233714	-0.682052	0.449688	0.529544	0.813350	0.193846	0.143072
10696	0.321025	8.698921	-3.611256	-3.704835	-0.017241	0.149201	0.225007	-0.760416	0.353076	0.587845	0.772626	0.180130	0.158244
10697	0.296208	9.237187	-2.263796	-3.518746	-0.031397	0.114465	0.219792	-0.808464	0.263752	0.640433	0.729945	0.166351	0.171328
10698	0.313159	9.539307	-0.953057	-3.318281	-0.031527	0.070133	0.223657	-0.836433	0.182965	0.687231	0.686282	0.153202	0.182372
10699	0.506991	9.589783	0.317212	-3.201078	-0.017755	0.041001	0.222878	-0.853890	0.094137	0.729630	0.641135	0.140321	0.192081
10700	0.471674	9.312550	2.378789	-3.319269	-0.018116	0.001276	0.223476	-0.859082	0.005802	0.770543	0.591484	0.126977	0.200715
10701	0.548599	9.246305	2.934936	-3.455243	-0.020866	-0.020922	0.213220	-0.847658	-0.096287	0.809693	0.536916	0.112626	0.208409
10702	0.530863	8.076594	4.205019	-3.261334	-0.042947	-0.014564	0.213007	-0.824574	-0.187198	0.843082	0.483241	0.098231	0.214576
10703	0.334604	7.601367	5.604792	-3.037986	-0.071175	0.009803	0.218906	-0.795877	-0.263804	0.871011	0.431423	0.083584	0.219609
10704	0.459031	6.746143	6.257205	-2.851973	-0.081770	0.003845	0.218402	-0.755977	-0.336681	0.894287	0.381509	0.069417	0.223347
10705	0.262744	5.607952	7.154271	-3.117759	-0.037314	-0.003412	0.216499	-0.705040	-0.404211	0.916442	0.325085	0.054565	0.226884
10706	0.451717	4.310932	8.219227	-3.530385	-0.007074	0.002157	0.206558	-0.628406	-0.476320	0.937063	0.259790	0.038227	0.230133
10707	0.781870	3.200046	8.376647	-3.755878	0.066217	0.017192	0.206954	-0.543283	-0.541200	0.953824	0.188277	0.021812	0.233014
10708	0.580220	1.320344	9.027305	-3.734731	0.066075	0.060185	0.214572	-0.459446	-0.596161	0.964891	0.116452	0.005338	0.235365
10709	0.888963	0.585467	9.391111	-3.563074	0.085168	0.080639	0.215720	-0.360137	-0.635225	0.970355	0.046762	-0.010221	0.236895
10710	0.873044	-0.318405	10.294122	-3.117540	0.081668	0.059001	0.218422	-0.264569	-0.659875	0.971121	-0.014085	-0.023507	0.237007
10711	0.943077	-0.988038	10.148829	-2.149278	0.026074	0.007544	0.212904	-0.171726	-0.665913	0.969563	-0.056354	-0.033466	0.235907
10712	0.563818	-1.704595	10.816795	-0.794697	-0.038253	-0.023398	0.211363	-0.129929	-0.670430	0.968629	-0.071532	-0.038070	0.234929
10713	0.669156	-1.491615	10.731815	0.234301	-0.032726	-0.029963	0.216125	-0.130918	-0.673902	0.969029	-0.067238	-0.037960	0.234563
10714	0.600584	-1.297760	11.027842	0.529500	-0.013473	-0.017115	0.215412	-0.145119	-0.672989	0.969755	-0.056870	-0.035849	0.234639
10715	0.671413	-0.833145	10.556713	0.291587	0.052995	-0.000900	0.217066	-0.157816	-0.672879	0.970083	-0.051823	-0.033763	0.234760
10716	0.604019	-0.792669	10.250134	-0.102102	0.075683	0.015734	0.215001	-0.168564	-0.667869	0.969949	-0.054143	-0.032848	0.234921
10717	0.568000	-0.748238	9.743853	-0.271178	0.087103	0.026910	0.218000	-0.163340	-0.667211	0.969544	-0.060134	-0.032708	0.235158
10718	0.433810	-0.935328	9.569819	-0.181735	0.059202	0.029229	0.222674	-0.148884	-0.670789	0.969218	-0.063928	-0.032470	0.235533
10719	0.438018	-1.030757	9.835456	0.069609	0.040831	0.032730	0.222937	-0.149851	-0.668977	0.969153	-0.063051	-0.031604	0.236152
10720	0.406234	-1.090199	9.979246	0.208401	0.044412	0.005552	0.224536	-0.153998	-0.667217	0.969408	-0.059197	-0.029843	0.236334
10721	0.381610	-1.159495	10.065182	0.220050	0.054913	0.002141	0.224601	-0.165721	-0.666552	0.969661	-0.055416	-0.028022	0.236433
10722	0.428442	-1.016500	9.753989	0.103775	0.062800	0.004869	0.226471	-0.170282	-0.666365	0.969784	-0.053676	-0.026399	0.236518
10723	0.490135	-1.161960	9.535485	-0.019729	0.048780	0.012686	0.228323	-0.171395	-0.666534	0.969711	-0.054498	-0.025823	0.236694
10724	0.402697	-1.237775	9.689180	-0.087758	0.040882	0.012169	0.230164	-0.170854	-0.666296	0.969576	-0.056373	-0.025523	0.236842
10725	0.349940	-1.184622	9.632567	-0.044910	0.039116	0.035414	0.232246	-0.166452	-0.665893	0.969359	-0.057637	-0.025228	0.237453
10726	0.310869	-1.242337	9.536108	0.044466	0.056605	0.064328	0.233047	-0.168664	-0.665014	0.969131	-0.057049	-0.023937	0.238658
10727	0.330203	-1.246667	9.742578	0.071199	0.042529	0.078559	0.233059	-0.171285	-0.664127	0.968840	-0.056090	-0.022972	0.240159
10728	0.272683	-1.183893	9.674099	-0.007605	0.030257	0.092071	0.235571	-0.172539	-0.664569	0.968400	-0.056397	-0.022410	0.241906
10729	0.073235	-1.045437	9.610118	-0.064861	0.025062	0.091724	0.236362	-0.172543	-0.664581	0.967877	-0.057981	-0.022413	0.243617
10730	0.206922	-0.932524	9.908276	-0.095195	0.038128	0.068616	0.236358	-0.172268	-0.663796	0.967446	-0.060013	-0.022150	0.244861
10731	0.225400	-1.052668	9.993255	-0.030824	0.017995	0.070743	0.237936	-0.171035	-0.664851	0.967056	-0.060863	-0.022136	0.246186
10732	0.201230	-1.046182	9.693122	0.064090	0.016360	0.062632	0.236625	-0.172821	-0.663806	0.966831	-0.059703	-0.021519	0.247408
10733	0.223504	-1.308472	9.709141	0.123078	0.018091	0.075344	0.237835	-0.176413	-0.664903	0.966597	-0.057564	-0.020734	0.248889
10734	0.296462	-1.243439	9.925558	0.068417	0.037215	0.093506	0.238909	-0.179866	-0.664953	0.966223	-0.056437	-0.019657	0.250684
10735	0.388598	-1.189015	9.867709	-0.012938	0.051197	0.085018	0.239706	-0.181388	-0.664198	0.965790	-0.057085	-0.018908	0.252257
10736	0.548274	-1.129373	9.328671	-0.000256	0.056558	0.067483	0.240252	-0.185253	-0.663201	0.965468	-0.057373	-0.017831	0.253499
10737	0.573716	-1.283723	9.256981	0.033706	0.025078	0.067579	0.241322	-0.188017	-0.663245	0.965163	-0.056970	-0.017396	0.254779
10738	0.328656	-1.454317	9.475837	0.074809	-0.009870	0.062499	0.241442	-0.186501	-0.662319	0.964924	-0.055469	-0.017225	0.256024
10739	0.179390	-1.395099	9.583552	0.128430	-0.004616	0.075299	0.240685	-0.192013	-0.662884	0.964665	-0.053100	-0.016880	0.257519
10740	0.197220	-1.260984	9.440741	0.090797	0.004102	0.094467	0.240706	-0.195598	-0.663180	0.964273	-0.051373	-0.016324	0.259369
10741	0.237428	-1.376928	9.381381	-0.006777	0.004051	0.106058	0.241775	-0.199466	-0.660888	0.963705	-0.051678	-0.016484	0.261400
10742	0.292897	-1.389153	9.457668	-0.075817	-0.024925	0.127458	0.240723	-0.199736	-0.661135	0.962947	-0.053022	-0.017319	0.263858
10743	0.425941	-1.367503	9.798042	-0.057100	-0.038162	0.130147	0.241119	-0.199462	-0.661660	0.962171	-0.054093	-0.018545	0.266377
10744	0.445471	-1.343104	9.961580	0.025977	-0.031244	0.157208	0.239545	-0.200833	-0.661650	0.961345	-0.053455	-0.018928	0.269445
10745	0.594957	-1.373291	9.909473	0.111947	-0.024222	0.143712	0.238254	-0.204825	-0.662713	0.960663	-0.051353	-0.018986	0.272267
10746	0.274736	-1.586577	10.133294	0.074294	-0.007590	0.157644	0.236440	-0.210193	-0.662869	0.959871	-0.049914	-0.018656	0.275332
10747	0.208371	-1.417218	10.289627	-0.004464	0.028218	0.169587	0.238041	-0.213649	-0.662797	0.958926	-0.050364	-0.018322	0.278549
10748	0.111996	-1.048574	10.256243	-0.085014	0.061432	0.187730	0.239489	-0.213796	-0.662038	0.957808	-0.052374	-0.017518	0.282054
10749	0.219181	-0.571601	9.986822	-0.056109	0.073816	0.141355	0.240282	-0.213661	-0.663092	0.956962	-0.054028	-0.016612	0.284656
10750	0.065615	-0.422478	9.595716	0.004916	0.053040	0.106563	0.241869	-0.215602	-0.661310	0.956375	-0.054240	-0.015544	0.286640
10751	-0.127704	-0.442554	9.616380	0.058679	0.049652	0.087610	0.242687	-0.218914	-0.663963	0.955944	-0.053488	-0.014473	0.288273
10752	-0.174531	-0.578906	9.740190	0.104435	0.032241	0.050855	0.244557	-0.223061	-0.664163	0.955768	-0.051660	-0.013290	0.289243
10753	-0.171907	-0.558817	10.023991	0.126928	0.032268	0.015769	0.247732	-0.226390	-0.662288	0.955810	-0.049445	-0.012201	0.289539
10754	-0.171967	-0.568320	10.062335	0.127084	0.027096	-0.021260	0.245109	-0.229962	-0.660067	0.956062	-0.047136	-0.011058	0.289138
10755	-0.277020	-0.390544	9.726416	0.193410	0.015008	-0.040131	0.248833	-0.235774	-0.660311	0.956472	-0.043499	-0.009937	0.288394
10756	-0.237188	-0.213784	9.427689	0.297281	0.035216	-0.042795	0.249388	-0.241570	-0.658682	0.956966	-0.037975	-0.007675	0.287601
10757	0.065533	-0.427868	9.405792	0.273030	0.021093	-0.027296	0.251799	-0.249583	-0.656712	0.957320	-0.032816	-0.005949	0.287098
10758	0.035594	-0.571105	9.680786	0.137710	-0.025424	-0.002042	0.251313	-0.257304	-0.655738	0.957415	-0.030002	-0.005736	0.287095
10759	0.109616	-0.356983	9.889296	-0.001964	-0.055299	0.005661	0.251457	-0.259235	-0.656281	0.957376	-0.029659	-0.007029	0.287233
10760	0.220692	-0.351210	9.700944	-0.051978	-0.060517	-0.010612	0.250002	-0.257709	-0.657026	0.957395	-0.030274	-0.008582	0.287061
10761	0.471274	-0.425578	9.616214	-0.127215	-0.034405	0.016162	0.247620	-0.255766	-0.657362	0.957217	-0.032430	-0.010202	0.287366
10762	0.355468	-0.410344	9.583741	-0.209577	-0.011680	0.034187	0.246676	-0.251209	-0.658867	0.956873	-0.036350	-0.011698	0.287986
10763	0.320781	-0.534992	9.633078	-0.195227	-0.002908	0.027258	0.246393	-0.246379	-0.661031	0.956568	-0.039969	-0.013109	0.288459
10764	0.262149	-0.639447	9.932798	-0.223886	0.018031	0.030639	0.247816	-0.241008	-0.662304	0.956206	-0.044332	-0.014121	0.288972
10765	0.073797	-0.642519	10.020908	-0.263355	0.045991	0.058704	0.248573	-0.234392	-0.663554	0.955636	-0.049526	-0.014960	0.289972
10766	0.328182	-0.511181	9.573204	-0.202516	0.037250	0.069650	0.249317	-0.226122	-0.663744	0.955033	-0.053602	-0.015443	0.291206
10767	0.104775	-0.682907	9.477024	-0.118458	0.037333	0.081753	0.252200	-0.222275	-0.665314	0.954443	-0.055951	-0.015579	0.292686
10768	-0.052765	-0.785478	10.140523	-0.075666	0.054703	0.102406	0.252326	-0.221724	-0.664658	0.953771	-0.057716	-0.014953	0.294559
10769	-0.398197	-0.815258	10.532500	-0.159819	0.096670	0.114370	0.253764	-0.219802	-0.664400	0.952942	-0.061193	-0.014136	0.296577
10770	-0.423843	-0.680965	10.337193	-0.209805	0.115987	0.100017	0.258085	-0.214584	-0.665066	0.952110	-0.065874	-0.013137	0.298285
10771	-0.632212	-0.756088	9.621935	-0.026977	0.107617	0.050274	0.260711	-0.212944	-0.664959	0.951812	-0.066844	-0.011353	0.299093
10772	-0.843035	-1.199194	9.690759	0.148439	0.081523	0.027638	0.263622	-0.215719	-0.663727	0.951857	-0.064479	-0.008965	0.299550
10773	-0.466067	-1.167882	9.880133	0.255877	0.072705	0.004486	0.266289	-0.221940	-0.662264	0.952170	-0.059856	-0.006174	0.299586
10774	-0.014763	-1.546099	10.047334	0.155793	0.074348	-0.029938	0.269083	-0.228438	-0.659372	0.952537	-0.057298	-0.003950	0.298956
10775	0.010015	-1.800745	10.210022	-0.092102	0.011274	-0.042610	0.269743	-0.227475	-0.661328	0.952694	-0.058968	-0.004493	0.298123
10776	-0.075429	-1.580026	9.809538	-0.157440	-0.013161	-0.032521	0.269739	-0.228028	-0.659117	0.952693	-0.061854	-0.005811	0.297517
10777	0.019484	-1.461930	9.343830	-0.098605	-0.016717	0.027820	0.270517	-0.223617	-0.662606	0.952409	-0.063516	-0.006859	0.298054
10778	0.215945	-1.675396	9.253161	0.019096	-0.018680	0.117568	0.271288	-0.220312	-0.662584	0.951727	-0.063025	-0.007041	0.300323
10779	-0.030166	-1.653729	9.418961	0.122541	-0.007416	0.192455	0.270516	-0.224860	-0.660271	0.950720	-0.060587	-0.006410	0.304007
10780	-0.153025	-1.281753	9.621370	0.150958	0.003843	0.239514	0.270038	-0.233131	-0.660998	0.949431	-0.057737	-0.005218	0.308577
10781	-0.571116	-0.990040	9.565845	0.099202	-0.006471	0.209326	0.270350	-0.240717	-0.662512	0.948247	-0.055755	-0.004679	0.312564
10782	-0.843589	-0.593825	9.447778	0.058172	-0.057045	0.172000	0.268540	-0.247327	-0.661507	0.947223	-0.054277	-0.005294	0.315902
10783	-0.926141	-0.314630	9.300290	0.161207	-0.055159	0.147289	0.266974	-0.250353	-0.660991	0.946457	-0.050788	-0.005290	0.318765
10784	-0.853820	0.011392	9.130374	0.317653	-0.074428	0.177487	0.265439	-0.259033	-0.660141	0.945614	-0.044284	-0.004581	0.322231
10785	-0.872303	0.122687	9.297643	0.399792	-0.119987	0.199093	0.261830	-0.273217	-0.660097	0.944639	-0.035818	-0.004158	0.326125
10786	-1.001283	0.307717	9.699836	0.419081	-0.190163	0.255442	0.255583	-0.287250	-0.659620	0.943200	-0.026645	-0.004923	0.331119
10787	-1.165932	0.237589	9.943187	0.341795	-0.242808	0.307588	0.248015	-0.301552	-0.657821	0.941275	-0.018437	-0.007051	0.337063
10788	-0.853290	0.044183	10.416528	0.356001	-0.295479	0.302070	0.240179	-0.313783	-0.658346	0.939261	-0.009749	-0.010190	0.342913
10789	-0.055423	-0.167532	10.859035	0.402356	-0.262620	0.335718	0.228660	-0.329029	-0.655714	0.936924	-0.000276	-0.012238	0.349319
10790	0.691807	-0.019249	10.916780	0.384422	-0.222655	0.354923	0.220041	-0.342911	-0.655591	0.934311	0.008434	-0.013808	0.356093
10791	1.236815	-0.113185	10.689892	0.334236	-0.123154	0.407609	0.209584	-0.359266	-0.653378	0.931264	0.015637	-0.013795	0.363748
10792	1.087536	-0.045345	10.470854	0.110620	-0.033045	0.425755	0.203047	-0.369298	-0.651944	0.928068	0.017859	-0.013823	0.371725
10793	1.001754	0.125152	10.163525	-0.054870	0.029949	0.445993	0.200302	-0.373697	-0.651033	0.924743	0.016689	-0.013888	0.379973
10794	0.923883	0.052538	9.814878	-0.073679	0.092091	0.477819	0.196754	-0.374780	-0.652294	0.921110	0.014533	-0.012988	0.388814
10795	0.413543	0.281877	9.576778	0.069186	0.050186	0.537952	0.194136	-0.377800	-0.652285	0.916865	0.015474	-0.011761	0.398723
10796	0.406529	0.656655	9.417722	0.310614	0.025705	0.570546	0.192219	-0.389650	-0.650156	0.912147	0.020871	-0.009073	0.409230
10797	0.202130	1.110688	9.504015	0.568115	0.008226	0.605996	0.185596	-0.408923	-0.646727	0.906824	0.031289	-0.004589	0.420322
10798	0.181475	1.601283	9.430524	0.580414	-0.028610	0.650119	0.177378	-0.429432	-0.637287	0.900851	0.042034	-0.000718	0.432088
10799	0.510765	1.726084	9.395471	0.338746	-0.023571	0.672976	0.168769	-0.447729	-0.632644	0.894641	0.048627	0.001178	0.444130
10800	0.474006	1.984133	9.528535	-0.040738	0.001607	0.703847	0.159587	-0.455954	-0.631543	0.888335	0.047942	0.000080	0.456687
10801	0.705326	1.914968	9.523340	-0.248534	0.007494	0.753378	0.148794	-0.456860	-0.633735	0.881573	0.043828	-0.002808	0.470001
10802	0.694484	1.744748	9.675290	-0.002595	-0.053718	0.754914	0.138533	-0.458595	-0.636205	0.874376	0.044288	-0.004521	0.483203
10803	0.882941	1.423291	9.643532	0.211087	-0.090507	0.778246	0.126559	-0.462806	-0.634762	0.866534	0.049207	-0.004786	0.496664
10804	0.725835	1.405043	9.567771	0.219920	-0.089632	0.805674	0.112511	-0.473488	-0.632308	0.858187	0.053875	-0.005026	0.510477
10805	0.909479	1.416221	9.758581	0.202124	-0.130764	0.766567	0.097802	-0.484304	-0.629323	0.850004	0.059056	-0.006074	0.523420
10806	0.455634	1.436359	9.681015	0.114615	-0.111317	0.736183	0.081515	-0.496216	-0.625283	0.842053	0.062127	-0.007712	0.535750
10807	0.676786	1.299595	9.566981	0.043328	-0.109481	0.674777	0.068354	-0.500282	-0.623820	0.834658	0.064383	-0.009956	0.546902
10808	0.623171	1.219352	9.931828	0.018255	-0.116529	0.666630	0.055702	-0.499247	-0.625183	0.827246	0.065879	-0.012634	0.557821
10809	0.530988	1.179737	9.326529	0.138098	-0.139139	0.687721	0.041891	-0.504689	-0.623985	0.819259	0.069982	-0.014310	0.568958
10810	0.261468	1.296187	9.753179	0.350869	-0.165391	0.707777	0.025437	-0.510946	-0.619234	0.810563	0.077458	-0.014090	0.580336
10811	0.338578	1.258540	10.223133	0.392042	-0.132237	0.701106	0.009939	-0.524104	-0.612740	0.801663	0.085545	-0.012732	0.591487
10812	0.643775	1.392959	10.125912	0.348404	-0.057026	0.681613	-0.002951	-0.532588	-0.605849	0.792896	0.091681	-0.010762	0.602324
10813	0.851439	1.076590	9.447551	0.251058	-0.011442	0.672145	-0.015448	-0.539833	-0.600516	0.784246	0.096012	-0.009100	0.612908
10814	1.008515	1.094471	9.403142	0.143741	0.023490	0.672328	-0.026515	-0.541566	-0.598540	0.775662	0.097909	-0.008329	0.623452
10815	1.096225	1.199948	9.511747	0.075719	0.070632	0.688738	-0.036408	-0.542066	-0.595005	0.766856	0.098410	-0.007594	0.634184
10816	1.186833	1.035967	9.602810	0.025616	0.082826	0.688354	-0.048407	-0.540760	-0.595331	0.758017	0.097702	-0.007421	0.644833
10817	1.196428	1.026330	9.621843	0.098016	0.106410	0.710991	-0.055658	-0.540997	-0.594181	0.748588	0.097994	-0.005907	0.655727
10818	1.197031	1.108317	9.692477	0.254389	0.114203	0.757113	-0.065941	-0.542046	-0.591558	0.738087	0.100268	-0.002412	0.667209
10819	1.140490	1.305977	9.690431	0.223850	0.135130	0.790508	-0.075023	-0.546964	-0.586514	0.726991	0.101984	0.001002	0.679031
10820	1.210032	1.574875	9.709745	0.314917	0.128027	0.832595	-0.086742	-0.550487	-0.583634	0.714934	0.104891	0.005376	0.691258
10821	1.245757	1.843899	9.683690	0.441704	0.155889	0.901515	-0.098332	-0.556221	-0.576213	0.701378	0.109388	0.011843	0.704246
10822	1.203446	1.998784	9.887715	0.430888	0.196919	0.926297	-0.110444	-0.562640	-0.569182	0.687209	0.112924	0.018581	0.717389
10823	1.100773	2.167340	9.688660	0.405787	0.252027	0.959868	-0.121516	-0.566307	-0.562662	0.672269	0.115475	0.025735	0.730793
10824	1.319265	1.996879	9.559842	0.362748	0.269416	0.987717	-0.132063	-0.569288	-0.556403	0.656721	0.116968	0.032310	0.744306
10825	1.133441	2.008336	9.686550	0.265913	0.276315	1.031150	-0.143668	-0.569502	-0.553752	0.640413	0.117237	0.037516	0.758102
10826	1.115813	1.907423	9.675928	0.224884	0.246651	0.993719	-0.156081	-0.567506	-0.550024	0.624521	0.117173	0.041688	0.771042
10827	1.527569	1.391031	10.175944	-0.137028	0.186691	1.055831	-0.169433	-0.558882	-0.552214	0.608262	0.113663	0.039427	0.784566
10828	1.108734	1.563904	10.582902	-0.174942	0.118363	1.099518	-0.183457	-0.547634	-0.554889	0.591204	0.110595	0.035557	0.798111
10829	1.267710	1.557935	9.036121	-0.035074	0.024299	1.050836	-0.199201	-0.535411	-0.557528	0.574365	0.110715	0.032937	0.810409
10830	1.186056	1.623252	8.951056	-0.020621	-0.080518	0.992445	-0.216672	-0.523457	-0.555320	0.558312	0.112495	0.029420	0.821442
10831	1.656054	1.814274	9.694230	-0.085667	-0.056166	0.920565	-0.232794	-0.513438	-0.559149	0.543322	0.113180	0.025292	0.831476
10832	1.349076	2.090251	10.281657	0.008877	0.070073	0.811701	-0.246832	-0.501364	-0.559338	0.529733	0.112589	0.024311	0.840307
10833	1.613718	1.968852	9.797312	0.075792	0.205107	0.708606	-0.253206	-0.493608	-0.558252	0.517501	0.110470	0.026168	0.848118
10834	1.723638	1.831018	9.049747	0.160549	0.257137	0.600102	-0.256394	-0.488901	-0.558679	0.506823	0.108158	0.030178	0.854706
10835	1.592569	1.746904	8.737478	0.221742	0.275784	0.536319	-0.258912	-0.487233	-0.557581	0.496971	0.106218	0.035616	0.860505
10836	2.052437	1.879574	9.249348	0.182397	0.293059	0.522756	-0.258268	-0.483374	-0.559639	0.487375	0.103437	0.040510	0.866098
10837	1.531928	2.019334	9.579895	0.246195	0.365889	0.476079	-0.254582	-0.482429	-0.559946	0.478283	0.100116	0.047366	0.871194
10838	1.320468	2.169608	9.417618	0.243148	0.489531	0.400821	-0.254711	-0.483256	-0.559430	0.470331	0.094369	0.055436	0.875677
10839	1.101925	2.015837	8.913036	0.106613	0.537914	0.348939	-0.245617	-0.482477	-0.560995	0.463384	0.086577	0.061730	0.879755
10840	0.744863	2.061794	8.873385	-0.081143	0.569521	0.329298	-0.236651	-0.479212	-0.567487	0.457024	0.076292	0.064964	0.883792
10841	0.507161	1.912283	8.926590	-0.132872	0.523317	0.276805	-0.225349	-0.468926	-0.575380	0.451625	0.066419	0.067021	0.887204
10842	0.627000	1.775347	9.284481	-0.292217	0.451449	0.262975	-0.216809	-0.460004	-0.582723	0.446743	0.056205	0.065522	0.890488
10843	-0.058125	1.862935	9.438003	-0.276051	0.322251	0.208213	-0.210137	-0.448868	-0.586886	0.442909	0.048493	0.063311	0.893013
10844	-0.189334	1.752974	9.324914	-0.125511	0.187812	0.121607	-0.205938	-0.442682	-0.591843	0.440645	0.044267	0.062577	0.894403
10845	-0.172846	1.353922	9.435544	-0.461971	0.115992	0.103826	-0.202949	-0.432491	-0.596482	0.439041	0.038440	0.055322	0.895938
10846	-0.297883	1.427125	9.459094	-0.540570	0.061861	0.057289	-0.200266	-0.413746	-0.603117	0.438368	0.032734	0.046096	0.897016
10847	0.308728	0.823502	9.458937	-0.261283	0.051353	0.021971	-0.198733	-0.402720	-0.607464	0.438101	0.029715	0.041922	0.897456
10848	0.143740	0.364141	9.834805	-0.314153	0.009334	0.014332	-0.197458	-0.394037	-0.609353	0.438042	0.026894	0.036320	0.897818
10849	0.128654	0.260367	10.468222	-0.245274	-0.041456	-0.015340	-0.197501	-0.384520	-0.612648	0.438483	0.025630	0.031592	0.897818
10850	0.268473	0.227953	10.449819	-0.001707	-0.043073	-0.059440	-0.197798	-0.379002	-0.612068	0.439602	0.026438	0.031178	0.897262
10851	0.386894	0.241480	10.456162	0.062895	-0.030756	-0.095967	-0.198318	-0.381759	-0.609610	0.441317	0.027625	0.032070	0.896353
10852	0.326652	0.252234	10.673106	0.005846	0.016540	-0.134967	-0.197793	-0.381348	-0.609744	0.443763	0.027382	0.032358	0.895141
10853	0.488794	0.312481	10.338337	0.095591	0.070917	-0.169392	-0.195280	-0.383155	-0.609148	0.446700	0.026988	0.034728	0.893602
10854	0.230412	0.331827	9.713519	-0.060007	0.081579	-0.167749	-0.189743	-0.383599	-0.608975	0.449717	0.024966	0.034438	0.892158
10855	-0.019545	0.499431	9.614260	0.068975	0.059909	-0.201141	-0.186575	-0.383477	-0.610848	0.453232	0.024501	0.036221	0.890319
10856	0.037098	0.305226	9.960021	0.128063	0.072997	-0.215707	-0.181554	-0.388195	-0.606798	0.456987	0.024293	0.039230	0.888276
10857	0.150729	0.660450	10.006385	0.058219	0.072899	-0.202962	-0.179421	-0.392620	-0.606613	0.460510	0.023483	0.040918	0.886400
10858	-0.013684	0.637110	9.820075	0.000957	0.055473	-0.203393	-0.174799	-0.394162	-0.606568	0.464105	0.022429	0.041502	0.884523
10859	-0.004115	0.622765	9.872701	-0.002731	-0.004052	-0.198356	-0.171642	-0.393628	-0.605828	0.467622	0.022413	0.041380	0.882675
10860	0.388738	0.859807	9.737451	0.129392	-0.037499	-0.137661	-0.172679	-0.397485	-0.604547	0.470049	0.024257	0.043336	0.881242
10861	-0.037883	0.973450	9.631885	0.306560	-0.007580	-0.127296	-0.172391	-0.403280	-0.602001	0.472147	0.027272	0.048599	0.879757
10862	-0.497197	1.241396	9.564425	0.068764	-0.028389	-0.174731	-0.170005	-0.407708	-0.598691	0.475242	0.028338	0.049597	0.877999
10863	0.067648	1.219515	9.355017	-0.176596	-0.031316	-0.125592	-0.168823	-0.407715	-0.597405	0.477582	0.027183	0.046164	0.876952
10864	-0.076678	1.299798	9.285085	-0.017614	-0.033992	-0.061818	-0.169895	-0.404261	-0.598137	0.478751	0.027641	0.045524	0.876334
10865	-0.229629	1.522272	9.286559	0.383238	-0.065317	-0.072137	-0.170666	-0.410189	-0.594011	0.479857	0.032484	0.051586	0.875226
10866	-0.033526	1.249567	9.486015	0.172955	-0.091694	-0.082695	-0.171955	-0.417355	-0.590542	0.481333	0.035751	0.053746	0.874158
10867	0.212201	1.172728	9.367652	-0.020288	-0.133759	-0.096679	-0.173289	-0.416522	-0.587124	0.483188	0.037886	0.052108	0.873143
10868	0.058998	1.011426	9.713199	0.043233	-0.118006	-0.101441	-0.174992	-0.419548	-0.585172	0.485100	0.040346	0.051757	0.871993
10869	-0.029456	1.119530	10.231920	-0.071311	-0.081377	-0.100343	-0.178160	-0.419808	-0.583040	0.487000	0.041049	0.049735	0.871018
10870	-0.220675	1.045094	10.571584	-0.334484	-0.025542	-0.066778	-0.178852	-0.414012	-0.583233	0.488510	0.038255	0.043671	0.870625
10871	-0.102368	1.376463	10.694539	-0.378471	-0.039682	-0.040685	-0.180099	-0.400350	-0.588164	0.489540	0.035265	0.036668	0.870495
10872	0.304747	1.260681	10.050410	-0.044760	-0.072851	-0.027931	-0.180390	-0.395245	-0.588761	0.490142	0.036161	0.035154	0.870183
10873	0.269928	1.130025	9.707935	0.144717	-0.109566	0.015605	-0.183549	-0.397298	-0.586517	0.489850	0.039558	0.036545	0.870142
10874	0.143855	1.045715	10.131040	0.205467	-0.123610	0.019532	-0.185255	-0.401705	-0.581058	0.489555	0.043826	0.038848	0.870003
10875	-0.058082	1.163527	10.388889	0.176894	-0.064113	0.017856	-0.188126	-0.407758	-0.579510	0.489149	0.046730	0.041255	0.869970
10876	-0.032195	1.426038	9.781239	0.059072	0.006026	-0.005599	-0.190488	-0.411609	-0.575862	0.489264	0.047286	0.042303	0.869825
10877	0.136467	1.398387	9.034433	0.023539	-0.004282	-0.044707	-0.189431	-0.412442	-0.575364	0.490038	0.047585	0.042718	0.869352
10878	0.236267	1.175954	8.910849	-0.019418	-0.032283	-0.048719	-0.189166	-0.413410	-0.574204	0.491389	0.048021	0.042045	0.868598
10879	0.050877	1.241000	9.259275	-0.031888	-0.054990	-0.077028	-0.189436	-0.412443	-0.573930	0.492821	0.048620	0.041043	0.867801
10880	0.024501	1.265413	9.310253	0.151596	-0.058406	-0.093315	-0.190348	-0.415611	-0.571600	0.494529	0.051145	0.043138	0.866582
10881	0.100154	1.375559	9.342111	0.098932	-0.033903	-0.113878	-0.189155	-0.418377	-0.569038	0.496449	0.052620	0.044675	0.865317
10882	0.142879	1.610824	9.305993	0.000740	-0.012841	-0.155896	-0.188080	-0.422521	-0.568313	0.499240	0.052798	0.044678	0.863699
10883	0.362918	1.652398	9.304573	-0.061784	-0.012868	-0.179320	-0.187174	-0.420458	-0.566742	0.502433	0.052253	0.043740	0.861927
10884	0.750736	1.519434	9.285278	-0.051965	-0.053205	-0.186587	-0.186123	-0.420464	-0.565975	0.505768	0.052569	0.042462	0.860019
10885	1.153227	1.406172	9.453544	-0.161925	-0.095296	-0.224698	-0.185342	-0.419090	-0.565452	0.509893	0.052428	0.039001	0.857752
10886	0.783657	1.385466	9.605500	-0.128029	-0.116240	-0.212086	-0.184041	-0.416063	-0.565442	0.513783	0.053034	0.035798	0.855531
10887	0.755889	1.551883	9.684560	-0.097516	-0.135429	-0.239209	-0.187078	-0.415771	-0.564350	0.518084	0.054251	0.033045	0.852968
10888	0.336068	1.594196	9.866514	-0.061705	-0.123072	-0.244941	-0.185381	-0.414127	-0.562273	0.522413	0.055631	0.030939	0.850313
10889	-0.281279	1.694287	10.348850	0.085164	-0.114114	-0.284176	-0.185641	-0.416333	-0.559683	0.527232	0.058335	0.031615	0.847127
10890	0.026578	1.523420	10.315391	-0.095367	-0.072166	-0.317189	-0.184320	-0.418273	-0.557375	0.532757	0.058433	0.029563	0.843731
10891	-0.214226	1.616734	10.328154	-0.033564	-0.054562	-0.326277	-0.182732	-0.419661	-0.556891	0.538348	0.058814	0.028950	0.840169
10892	-0.184970	1.327049	10.055398	-0.061975	-0.038677	-0.364378	-0.179298	-0.421334	-0.556438	0.544558	0.058666	0.027875	0.836205
10893	-0.526598	1.188144	9.379010	0.044524	-0.029687	-0.349382	-0.175346	-0.422184	-0.554551	0.550385	0.059408	0.028904	0.832293
10894	-0.292251	0.881835	8.912027	0.243219	-0.087299	-0.369413	-0.173348	-0.427713	-0.551506	0.556278	0.063403	0.032383	0.827941
10895	0.207347	0.496671	9.290224	0.013677	-0.135895	-0.288669	-0.171623	-0.432138	-0.547665	0.561155	0.065526	0.031656	0.824505
10896	0.567479	0.526731	9.813792	-0.262184	-0.077716	-0.223614	-0.171638	-0.429103	-0.548286	0.565231	0.063803	0.026705	0.822028
10897	0.501983	0.484051	9.847513	-0.210483	-0.079535	-0.182700	-0.172191	-0.424411	-0.548623	0.568572	0.062518	0.022727	0.819940
10898	0.184307	-0.051282	10.158936	-0.248367	-0.060403	-0.121245	-0.172222	-0.418757	-0.549088	0.570895	0.060708	0.018070	0.818576
10899	0.108813	-0.465567	9.772695	-0.302341	-0.030746	-0.040517	-0.171468	-0.411037	-0.551109	0.571960	0.057565	0.012917	0.818157
10900	0.326974	-0.347172	9.719300	-0.263215	-0.023925	0.017028	-0.172026	-0.404551	-0.552992	0.571990	0.055029	0.008268	0.818371
10901	0.250641	-0.225414	10.014565	-0.223995	-0.064238	0.030427	-0.173359	-0.400544	-0.555279	0.571774	0.053296	0.003889	0.818669
10902	0.289670	-0.172605	10.079725	-0.111303	-0.041519	0.045427	-0.175741	-0.397772	-0.556911	0.571157	0.052787	0.001495	0.819140
10903	0.412368	0.102894	10.033767	-0.166744	0.010908	0.056688	-0.175367	-0.393774	-0.557398	0.570430	0.050446	-0.001133	0.819795
10904	0.446527	0.153057	10.007612	-0.200785	0.033604	0.073265	-0.175908	-0.389356	-0.560736	0.569434	0.047683	-0.004164	0.820643
10905	0.607496	0.373347	10.095276	-0.156963	0.047528	0.080679	-0.177507	-0.385624	-0.561718	0.568286	0.044842	-0.006240	0.821585
10906	0.843750	0.320797	10.030148	-0.111370	0.071946	0.097762	-0.177255	-0.383004	-0.562739	0.566791	0.042462	-0.007388	0.822733
10907	0.972040	0.360962	10.120829	-0.016710	0.080569	0.138103	-0.176465	-0.382042	-0.564176	0.564565	0.040684	-0.006842	0.824357
10908	0.990325	0.548916	10.281451	0.031614	0.093667	0.136770	-0.176081	-0.379148	-0.565457	0.562301	0.039558	-0.005422	0.825968
10909	1.077901	0.646170	10.060708	0.090658	0.084064	0.142451	-0.173699	-0.380539	-0.566029	0.559903	0.038972	-0.003071	0.827635
10910	0.981651	0.697104	9.953974	0.154222	0.078897	0.135887	-0.175006	-0.383567	-0.564213	0.557541	0.039465	0.000212	0.829211
10911	0.774383	0.753951	9.925173	0.129167	0.087696	0.140217	-0.175390	-0.386600	-0.562673	0.555131	0.039286	0.003246	0.830828
10912	0.369784	0.908282	9.810271	0.096109	0.084344	0.133070	-0.173660	-0.388263	-0.564541	0.552844	0.039041	0.005628	0.832350
10913	0.210533	0.932860	9.576402	0.022885	0.069615	0.103463	-0.171951	-0.387583	-0.564560	0.551120	0.037989	0.006758	0.833533
10914	0.278271	0.958053	9.335773	0.003331	0.059199	0.078600	-0.172483	-0.386476	-0.565063	0.549807	0.037131	0.007359	0.834434
10915	0.369518	0.880900	9.507139	0.115201	0.028591	0.058109	-0.171670	-0.390342	-0.565113	0.548772	0.037784	0.009640	0.835062
10916	0.532873	0.757438	9.662930	0.085735	0.009311	0.033956	-0.172329	-0.390477	-0.564844	0.548147	0.038658	0.011102	0.835415
10917	0.657955	0.678187	10.021439	-0.010859	0.037197	0.023598	-0.171666	-0.391860	-0.563694	0.547779	0.037798	0.011393	0.835691
10918	0.531035	0.486949	10.082822	-0.001809	0.046031	0.000783	-0.170489	-0.390073	-0.563955	0.547765	0.037090	0.011821	0.835726
10919	0.597979	0.401491	9.836123	0.019673	0.037317	0.002638	-0.169167	-0.391184	-0.563465	0.547722	0.036569	0.012620	0.835765
10920	0.486999	0.416644	9.789187	0.008109	0.040885	-0.009732	-0.169028	-0.392702	-0.562960	0.547878	0.036053	0.013164	0.835677
10921	0.468163	0.484132	9.787723	-0.046513	0.026861	-0.003993	-0.167585	-0.390364	-0.564915	0.547994	0.034987	0.012732	0.835653
10922	0.439719	0.561081	9.709543	-0.028576	0.040895	-0.006429	-0.167595	-0.388848	-0.564508	0.548120	0.034070	0.012661	0.835610
10923	0.396936	0.657524	9.677374	0.015289	0.030441	-0.013163	-0.167065	-0.388988	-0.565039	0.548344	0.033630	0.013304	0.835470
10924	0.449658	0.595162	9.868468	-0.008779	0.044429	-0.034469	-0.165347	-0.388859	-0.566629	0.548923	0.032864	0.013621	0.835116
10925	0.348292	0.605312	9.782940	-0.040914	0.049747	-0.046986	-0.163505	-0.389007	-0.565615	0.549742	0.031485	0.013555	0.834631
10926	0.250920	0.495475	9.796937	-0.035605	0.056743	-0.032816	-0.161921	-0.388049	-0.567846	0.550305	0.030218	0.013559	0.834306
10927	0.168115	0.393086	9.923851	-0.009702	0.044495	-0.030909	-0.161925	-0.387221	-0.568099	0.550836	0.029271	0.013941	0.833984
10928	0.182384	0.361764	9.942595	-0.012460	0.039204	-0.016860	-0.159684	-0.387096	-0.568392	0.551122	0.028556	0.014128	0.833816
10929	0.276711	0.389301	9.749831	-0.027694	0.044433	-0.004634	-0.158630	-0.386273	-0.569704	0.551223	0.027419	0.014185	0.833787
10930	0.405488	0.503460	9.656302	0.005399	0.046157	0.001768	-0.157706	-0.386278	-0.570109	0.551187	0.026790	0.014737	0.833822
10931	0.434243	0.469811	9.737381	0.023207	0.028611	0.013272	-0.156785	-0.386559	-0.569343	0.550964	0.026499	0.015445	0.833965
10932	0.449101	0.518124	9.843554	0.017806	0.025073	0.016748	-0.155861	-0.387392	-0.568453	0.550677	0.026363	0.015963	0.834149
10933	0.449036	0.508540	9.855461	0.015984	0.032050	0.025569	-0.155852	-0.388357	-0.569245	0.550250	0.025956	0.016567	0.834432
10934	0.381823	0.564395	9.859087	0.021367	0.042569	0.025678	-0.156911	-0.388214	-0.568315	0.549804	0.025571	0.017333	0.834722
10935	0.344829	0.456447	9.858165	0.054464	0.026849	0.022327	-0.155583	-0.389324	-0.569259	0.549411	0.025686	0.018513	0.834952
10936	0.352537	0.523514	9.786770	0.043672	0.025075	0.036353	-0.156373	-0.389181	-0.569767	0.548782	0.025842	0.019453	0.835340
10937	0.285002	0.533722	9.806696	0.053512	0.013726	0.032881	-0.155308	-0.390566	-0.570579	0.548216	0.026181	0.020458	0.835677
10938	0.256092	0.543525	9.792639	0.058982	0.004172	0.008225	-0.155051	-0.391397	-0.567201	0.548057	0.026843	0.021438	0.835735
10939	0.265771	0.548098	9.739735	0.051805	0.002416	0.013452	-0.154386	-0.392641	-0.566963	0.547819	0.027351	0.022292	0.835853
10940	0.323495	0.518541	9.659587	0.039278	0.000659	0.015095	-0.155434	-0.394153	-0.566179	0.547556	0.027858	0.022902	0.835992
10941	0.275153	0.509526	9.734404	0.060799	0.014684	0.006502	-0.155953	-0.395529	-0.566446	0.547421	0.028264	0.024030	0.836034
10942	0.258474	0.538725	9.802176	0.033952	0.012919	0.005428	-0.155422	-0.397050	-0.564904	0.547316	0.028503	0.024690	0.836076
10943	0.229993	0.610827	9.711925	-0.010807	0.018161	0.014839	-0.155948	-0.396909	-0.565677	0.547080	0.028075	0.024646	0.836246
10944	0.121494	0.631168	9.794807	-0.012567	0.011199	0.004262	-0.154898	-0.396363	-0.565297	0.547022	0.027834	0.024509	0.836296
10945	0.169873	0.645030	9.732062	-0.010815	0.016422	0.015739	-0.154901	-0.395812	-0.565161	0.546771	0.027436	0.024444	0.836475
10946	0.246695	0.584106	9.668213	0.011495	-0.010719	0.021937	-0.156079	-0.397184	-0.565287	0.546414	0.027832	0.024461	0.836695
10947	0.256123	0.548299	9.780676	0.014191	0.009380	0.022017	-0.156346	-0.396217	-0.566056	0.546047	0.027834	0.024724	0.836927
10948	0.357212	0.497445	9.925822	-0.030629	-0.009961	0.030388	-0.155945	-0.396908	-0.566460	0.545573	0.027762	0.024040	0.837258
10949	0.323223	0.471312	9.945042	-0.018093	0.021533	0.036766	-0.156478	-0.395526	-0.567090	0.544970	0.027222	0.023869	0.837674
10950	0.232328	0.594472	9.875142	-0.044947	0.018055	0.041018	-0.156219	-0.394424	-0.567474	0.544310	0.026530	0.023244	0.838143
10951	0.179331	0.626357	9.900066	-0.032476	0.030372	0.051794	-0.156524	-0.395062	-0.568353	0.543456	0.025694	0.022917	0.838731
10952	0.112654	0.761192	9.777219	0.007851	0.016459	0.037989	-0.156276	-0.393962	-0.565476	0.542820	0.025602	0.023162	0.839139
10953	0.102701	0.718151	9.834490	0.040926	0.000710	0.038166	-0.156666	-0.394511	-0.566258	0.542170	0.026057	0.023762	0.839528
10954	0.199331	0.726744	9.744832	0.057089	-0.000146	0.027681	-0.157454	-0.395749	-0.564954	0.541687	0.026773	0.024659	0.839792
10955	0.218167	0.659257	9.746297	0.028493	0.009479	0.022201	-0.156381	-0.397961	-0.566558	0.541307	0.026944	0.025154	0.840017
10956	0.271300	0.658988	9.793901	-0.046694	0.014668	0.028704	-0.156127	-0.396583	-0.566287	0.540857	0.026288	0.024467	0.840347
10957	0.326683	0.639121	9.730709	-0.016281	0.021661	0.034219	-0.156658	-0.395614	-0.566530	0.540291	0.025785	0.024328	0.840731
10958	0.309940	0.644170	9.807751	0.010598	0.023339	0.029094	-0.157277	-0.394143	-0.567064	0.539795	0.025603	0.024698	0.841044
10959	0.223314	0.683626	9.905085	0.026649	0.009335	0.034479	-0.157808	-0.394416	-0.565494	0.539208	0.025779	0.025144	0.841402
10960	0.228137	0.683515	9.881009	0.026688	0.000614	0.023873	-0.156745	-0.395525	-0.565912	0.538807	0.026150	0.025542	0.841636
10961	0.218756	0.726486	9.751804	0.022300	0.021662	0.015119	-0.157000	-0.396489	-0.566961	0.538541	0.026069	0.026057	0.841793
10962	0.199360	0.716899	9.713408	0.041096	0.014687	0.012592	-0.157002	-0.397455	-0.564884	0.538313	0.026353	0.026855	0.841905
10963	0.174931	0.674119	9.818873	0.018741	0.011184	0.005364	-0.155947	-0.397461	-0.565031	0.538217	0.026408	0.027202	0.841953
10964	0.162510	0.640656	9.813856	0.012457	0.020010	0.008035	-0.157175	-0.397957	-0.565633	0.538077	0.026291	0.027577	0.842034
10965	0.162635	0.659735	9.761201	-0.016153	0.018272	0.004301	-0.155850	-0.398791	-0.566444	0.538013	0.025852	0.027410	0.842094
10966	0.102327	0.665297	9.853112	-0.001901	0.006006	0.012308	-0.156382	-0.398237	-0.565908	0.537819	0.025819	0.027391	0.842219
10967	0.160506	0.698369	9.804924	-0.005471	0.004249	0.011385	-0.156369	-0.399201	-0.568135	0.537638	0.025735	0.027249	0.842342
10968	0.198835	0.654832	9.823319	0.017761	-0.001019	0.015920	-0.156381	-0.397961	-0.566688	0.537376	0.026033	0.027484	0.842493
10969	0.228591	0.760718	9.918010	0.005165	-0.013326	0.025487	-0.157966	-0.397815	-0.565880	0.536961	0.026374	0.027322	0.842752
10970	0.160582	0.708077	9.833875	0.003452	-0.011504	0.011394	-0.157181	-0.397130	-0.565364	0.536788	0.026692	0.027205	0.842856
10971	0.124508	0.729889	9.795983	0.019597	0.009522	0.009842	-0.157950	-0.399331	-0.567982	0.536617	0.026794	0.027543	0.842951
10972	0.025087	0.672823	9.757731	0.019520	-0.003598	0.023911	-0.157426	-0.399610	-0.566689	0.536222	0.027160	0.027775	0.843183
10973	0.126460	0.664946	9.800027	0.014160	-0.010625	0.018527	-0.158365	-0.397399	-0.565740	0.535918	0.027543	0.027802	0.843363
10974	0.112102	0.679814	9.906068	0.041042	0.011250	0.013520	-0.159406	-0.399600	-0.565746	0.535672	0.027882	0.028562	0.843482
10975	0.214226	0.775490	9.992807	0.048270	0.016489	-0.002283	-0.158348	-0.400986	-0.564732	0.535685	0.028163	0.029467	0.843434
10976	0.339537	0.747332	9.755876	0.033117	0.016513	-0.008599	-0.157564	-0.399473	-0.564990	0.535816	0.028316	0.030162	0.843321
10977	0.382366	0.645655	9.691783	0.001809	0.023414	-0.002711	-0.157511	-0.400348	-0.565166	0.535856	0.027993	0.030344	0.843300
10978	0.271795	0.716288	9.698356	0.005363	0.009441	-0.000926	-0.158962	-0.400755	-0.564236	0.535875	0.027972	0.030491	0.843283
10979	0.213511	0.668771	9.741572	0.003539	0.000691	0.002560	-0.156445	-0.401870	-0.566110	0.535838	0.028059	0.030449	0.843305
10980	0.151241	0.739136	9.783775	-0.017905	0.000711	-0.004613	-0.157247	-0.400488	-0.565041	0.535944	0.027935	0.030111	0.843254
10981	0.131942	0.741700	9.786375	-0.032177	0.012976	-0.010834	-0.157373	-0.401038	-0.565827	0.536146	0.027423	0.029606	0.843160
10982	0.170477	0.727025	9.805100	-0.012583	0.016418	0.009573	-0.157899	-0.401035	-0.566080	0.535996	0.027099	0.029519	0.843269
10983	0.151168	0.746253	9.709421	0.001725	0.002538	0.005277	-0.157158	-0.400439	-0.566440	0.535913	0.027137	0.029465	0.843322
10984	0.115181	0.775707	9.811010	-0.014448	-0.001005	0.016617	-0.156505	-0.399063	-0.567088	0.535659	0.027091	0.029156	0.843496
10985	0.163542	0.784949	9.810699	-0.023333	0.021745	0.009572	-0.155840	-0.400170	-0.567109	0.535506	0.026541	0.028886	0.843620
10986	0.230859	0.747932	9.675107	-0.012606	0.014749	0.013125	-0.157969	-0.397263	-0.566135	0.535294	0.026246	0.028780	0.843767
10987	0.179994	0.722254	9.800223	-0.003686	0.009488	0.014059	-0.157427	-0.398782	-0.567724	0.535062	0.026120	0.028706	0.843921
10988	0.163056	0.717561	9.795509	-0.001843	0.016517	0.004410	-0.157302	-0.398094	-0.566806	0.534997	0.025906	0.028804	0.843965
10989	0.194434	0.717169	9.747168	-0.030512	0.021734	0.015666	-0.155862	-0.396722	-0.566292	0.534744	0.025290	0.028408	0.844158
10990	0.169682	0.630942	9.801666	0.015133	0.013012	0.008025	-0.155857	-0.396721	-0.567858	0.534611	0.025318	0.028753	0.844229
10991	0.170205	0.700977	9.896196	0.010650	0.006869	0.006220	-0.157430	-0.398368	-0.567589	0.534505	0.025389	0.028893	0.844290
10992	0.174815	0.671931	9.847756	-0.001936	0.003344	0.019327	-0.156378	-0.398651	-0.566304	0.534196	0.025405	0.028841	0.844487
10993	0.223036	0.661903	9.837612	-0.007289	-0.001034	0.014850	-0.158088	-0.398917	-0.567063	0.533957	0.025426	0.028585	0.844646
10994	0.203706	0.659693	9.852173	-0.005492	0.005969	0.014894	-0.156255	-0.396582	-0.567328	0.533721	0.025357	0.028503	0.844800
10995	0.194044	0.661924	9.770569	-0.001831	0.006027	-0.000935	-0.156651	-0.396580	-0.567192	0.533742	0.025311	0.028418	0.844791
10996	0.146212	0.727182	9.752505	-0.007273	-0.004490	0.013114	-0.157828	-0.398090	-0.567320	0.533542	0.025399	0.028195	0.844922
10997	0.151044	0.727181	9.764480	0.005277	0.002517	0.009704	-0.158622	-0.397672	-0.567043	0.533381	0.025495	0.028190	0.845021
10998	0.145920	0.684110	9.824112	0.017827	-0.002719	0.000956	-0.156906	-0.398095	-0.567203	0.533377	0.025813	0.028416	0.845006
10999	0.182063	0.674118	9.794846	-0.007195	-0.000967	-0.004519	-0.158485	-0.398915	-0.566666	0.533465	0.025828	0.028169	0.844958
11000	0.218563	0.712375	9.814198	-0.039364	0.000779	-0.013562	-0.158102	-0.396986	-0.566131	0.533728	0.025469	0.027474	0.844826
11001	0.174956	0.693408	9.792726	-0.025054	0.009540	-0.009011	-0.158496	-0.396984	-0.566646	0.533895	0.025116	0.027038	0.844745
11002	0.213391	0.664332	9.820900	-0.042093	0.016496	0.000565	-0.157967	-0.396434	-0.567953	0.533914	0.024470	0.026457	0.844770
11003	0.165144	0.671845	9.794966	-0.028591	0.014811	-0.016950	-0.157972	-0.395468	-0.568074	0.534213	0.023988	0.026021	0.844609
11004	0.112209	0.698688	9.786118	0.004440	0.013049	-0.000833	-0.155475	-0.394517	-0.567581	0.534239	0.023897	0.026191	0.844590
11005	0.150761	0.688603	9.732796	0.043846	0.000834	-0.011176	-0.156132	-0.394099	-0.568740	0.534413	0.024428	0.026830	0.844445
11006	0.145765	0.662456	9.821462	0.008961	0.004316	-0.014948	-0.156646	-0.397269	-0.567460	0.534674	0.024525	0.026989	0.844271
11007	0.035051	0.709397	9.945526	-0.030404	0.004320	-0.018720	-0.156648	-0.396579	-0.567975	0.535010	0.024197	0.026420	0.844086
11008	0.049450	0.699429	9.868381	-0.032178	0.014827	-0.016937	-0.156258	-0.396030	-0.567323	0.535320	0.023675	0.025998	0.843917
11009	0.104581	0.645758	9.761541	-0.023246	0.000833	-0.015185	-0.155739	-0.394239	-0.567835	0.535594	0.023482	0.025515	0.843764
11010	0.120711	0.537423	9.769770	0.025046	-0.000917	-0.011342	-0.156126	-0.395340	-0.568361	0.535790	0.023842	0.025888	0.843618
11011	0.190663	0.525033	9.829107	-0.012626	-0.000130	0.007747	-0.154672	-0.397280	-0.566577	0.535672	0.023788	0.025557	0.843704
11012	0.142252	0.510789	9.766874	-0.009945	0.004265	0.011320	-0.155596	-0.395895	-0.568375	0.535504	0.023697	0.025384	0.843818
11013	0.149526	0.515492	9.750043	0.010541	-0.001024	0.030835	-0.156129	-0.395341	-0.567709	0.534986	0.023917	0.025417	0.844140
11014	0.116124	0.573347	9.707736	-0.018056	-0.004497	0.023588	-0.156383	-0.397271	-0.567333	0.534619	0.023893	0.025008	0.844385
11015	0.068919	0.720894	9.858847	-0.027925	-0.008024	0.025306	-0.157189	-0.394646	-0.567295	0.534216	0.023814	0.024324	0.844662
11016	0.058660	0.636812	9.865178	-0.000139	-0.009735	0.013152	-0.157719	-0.393953	-0.567541	0.534013	0.024065	0.024166	0.844788
11017	0.189553	0.707792	9.814395	-0.025112	0.000759	0.000648	-0.158633	-0.395051	-0.568321	0.534021	0.023855	0.023641	0.844804
11018	0.194141	0.674082	9.813968	-0.030534	0.003353	0.012946	-0.159435	-0.393392	-0.567640	0.533830	0.023560	0.023109	0.844948
11019	0.295589	0.678099	9.813139	-0.053732	0.009471	0.000433	-0.158118	-0.392294	-0.569214	0.533850	0.022903	0.022194	0.844977
11020	0.285199	0.577056	9.778419	-0.034034	0.012992	-0.001190	-0.158126	-0.391191	-0.568681	0.533900	0.022402	0.021713	0.844972
11021	0.237043	0.596660	9.774254	-0.006266	0.018276	-0.006237	-0.158784	-0.389945	-0.571007	0.534006	0.022107	0.021694	0.844913
11022	0.154334	0.510798	9.800417	-0.009926	0.009512	0.007810	-0.158134	-0.388984	-0.569963	0.533889	0.021925	0.021579	0.844995
11023	0.193247	0.549029	9.817345	-0.032291	0.005995	0.005868	-0.157738	-0.389400	-0.569582	0.533807	0.021565	0.020982	0.845071
11024	0.149443	0.501303	9.829190	-0.005507	-0.004507	0.014840	-0.157089	-0.387886	-0.569186	0.533583	0.021671	0.020789	0.845215
11025	0.149785	0.549384	9.822530	0.019568	-0.007113	0.009736	-0.157349	-0.388160	-0.569837	0.533419	0.022087	0.020928	0.845304
11026	0.116313	0.595412	9.844978	-0.034049	-0.004464	-0.004725	-0.159592	-0.387872	-0.569539	0.533528	0.021879	0.020262	0.845257
11027	0.139949	0.525342	9.800709	-0.026925	0.003391	0.005909	-0.159592	-0.387320	-0.570577	0.533445	0.021618	0.019732	0.845328
11028	0.200269	0.519920	9.754462	-0.014378	0.009516	0.004242	-0.159988	-0.387732	-0.569793	0.533393	0.021387	0.019543	0.845371
11029	0.241112	0.490752	9.758581	-0.019715	0.021760	0.000705	-0.158933	-0.387738	-0.569678	0.533387	0.020893	0.019331	0.845392
11030	0.231045	0.433170	9.779636	-0.026826	0.023532	-0.009924	-0.157351	-0.386918	-0.571259	0.533580	0.020287	0.019087	0.845291
11031	0.183147	0.486644	9.840748	-0.060820	0.032274	-0.010116	-0.157889	-0.384708	-0.571881	0.533769	0.019174	0.018293	0.845215
11032	0.072213	0.508954	9.774668	-0.041085	0.046337	-0.015169	-0.156316	-0.382509	-0.572927	0.534036	0.018029	0.018053	0.845077
11033	0.045514	0.489906	9.769873	-0.017867	0.030590	-0.009766	-0.155390	-0.382789	-0.573335	0.534202	0.017399	0.017974	0.844986
11034	0.101384	0.535258	9.798752	-0.041164	0.030544	-0.002894	-0.154992	-0.383205	-0.573345	0.534275	0.016524	0.017560	0.844967
11035	0.100782	0.448893	9.869864	-0.026841	0.011308	-0.012572	-0.154353	-0.380451	-0.572153	0.534499	0.016124	0.017128	0.844842
11036	0.134761	0.472702	9.877055	-0.014318	0.013047	-0.011598	-0.154867	-0.380998	-0.575020	0.534708	0.015828	0.016984	0.844718
11037	0.114984	0.410165	9.826036	0.028621	0.021813	-0.005972	-0.153678	-0.382109	-0.574006	0.534799	0.015848	0.017599	0.844647
11038	0.095706	0.415185	9.845487	0.048255	-0.007934	-0.004168	-0.153147	-0.382387	-0.574799	0.534879	0.016579	0.018285	0.844568
11039	0.093687	0.470515	9.843738	0.023176	-0.011453	0.000935	-0.153410	-0.382938	-0.574018	0.534866	0.017104	0.018451	0.844562
11040	0.052548	0.458759	9.827134	0.003457	-0.009713	0.009620	-0.154732	-0.382793	-0.572953	0.534722	0.017391	0.018357	0.844650
11041	0.071741	0.443927	9.745085	-0.027009	-0.021104	0.018161	-0.154458	-0.384036	-0.574013	0.534439	0.017546	0.017569	0.844842
11042	0.044837	0.396047	9.749573	0.007925	-0.007950	0.013175	-0.154595	-0.383207	-0.573742	0.534240	0.017852	0.017568	0.844962
11043	-0.005500	0.444855	9.851508	0.030251	-0.000098	0.022200	-0.155901	-0.384441	-0.575430	0.533862	0.018258	0.017975	0.845184
11044	0.057438	0.468239	9.793554	0.012404	-0.007084	0.011458	-0.155509	-0.384720	-0.573874	0.533686	0.018597	0.018059	0.845286
11045	0.071772	0.448693	9.730719	0.019601	-0.009679	0.003564	-0.156038	-0.384717	-0.573474	0.533629	0.019042	0.018194	0.845308
11046	0.100612	0.429255	9.739860	0.050028	0.002564	0.005579	-0.155886	-0.389409	-0.571567	0.533539	0.019616	0.019019	0.845334
11047	0.142431	0.532722	9.860855	0.039349	0.028789	-0.002328	-0.155745	-0.390789	-0.571843	0.533559	0.019619	0.019902	0.845301
11048	0.168886	0.520254	9.783577	-0.007159	0.037534	-0.001763	-0.154980	-0.386517	-0.571291	0.533590	0.018989	0.020137	0.845291
11049	0.188489	0.558717	9.827110	-0.042051	0.027020	-0.006460	-0.154441	-0.388451	-0.571579	0.533711	0.018155	0.019625	0.845244
11050	0.130462	0.545070	9.935604	-0.051966	0.018237	0.004022	-0.154190	-0.385141	-0.573376	0.533675	0.017376	0.018894	0.845300
11051	0.067923	0.579226	9.934133	-0.041288	0.018227	0.017343	-0.153673	-0.383074	-0.573885	0.533397	0.016709	0.018298	0.845502
11052	0.102076	0.631507	9.814273	-0.001888	0.000773	0.008758	-0.154206	-0.382106	-0.573867	0.533267	0.016762	0.018226	0.845585
11053	0.111512	0.597980	9.885905	0.040273	0.009572	-0.014705	-0.154064	-0.384452	-0.572849	0.533506	0.017104	0.018936	0.845411
11054	0.105507	0.434409	9.864850	-0.014279	0.011329	-0.020415	-0.153154	-0.383079	-0.571415	0.533874	0.016835	0.018777	0.845188
11055	0.128763	0.313611	9.747901	-0.023227	0.020085	-0.015190	-0.152759	-0.382529	-0.572198	0.534139	0.016321	0.018520	0.845037
11056	0.133599	0.318045	9.637357	-0.005323	0.023607	-0.013283	-0.153009	-0.383353	-0.574811	0.534373	0.015942	0.018641	0.844893
11057	0.109650	0.344779	9.666711	0.001846	0.046350	-0.009612	-0.151692	-0.383361	-0.574570	0.534525	0.015254	0.019078	0.844800
11058	0.110084	0.404952	9.681819	-0.030286	0.044629	-0.027463	-0.150238	-0.383782	-0.575118	0.535003	0.014248	0.019006	0.844516
11059	0.093251	0.410320	9.821419	-0.032097	0.032360	-0.030162	-0.148918	-0.383375	-0.576177	0.535517	0.013428	0.018723	0.844210
11060	0.152688	0.279985	9.824214	-0.014192	0.034105	-0.032713	-0.148129	-0.383379	-0.575668	0.536079	0.012769	0.018811	0.843861
11061	0.186783	0.318386	9.884445	0.003661	0.044561	-0.021975	-0.147616	-0.381452	-0.574613	0.536439	0.012135	0.019247	0.843632
11062	0.041899	0.315040	9.993807	0.023276	0.039311	-0.011236	-0.147339	-0.382279	-0.577103	0.536619	0.011798	0.020019	0.843505
11063	-0.058287	0.491049	9.878931	-0.034818	0.023630	-0.025746	-0.145897	-0.381046	-0.576852	0.537059	0.011100	0.019582	0.843244
11064	-0.099322	0.498123	9.727957	-0.053620	0.016657	-0.020604	-0.143790	-0.380229	-0.577658	0.537436	0.010317	0.018816	0.843032
11065	-0.091904	0.522140	9.735378	-0.017846	0.006162	-0.020379	-0.143524	-0.380507	-0.577796	0.537788	0.010096	0.018488	0.842817
11066	-0.120542	0.565997	9.846684	0.028620	-0.010479	-0.014799	-0.144853	-0.378844	-0.577628	0.538047	0.010656	0.018815	0.842637
11067	-0.096777	0.508474	9.973194	0.062633	-0.016607	-0.023406	-0.143531	-0.379679	-0.577396	0.538442	0.011681	0.019612	0.842353
11068	-0.019530	0.509819	9.823536	0.041211	-0.004346	-0.027062	-0.143916	-0.381608	-0.577148	0.538913	0.012269	0.020220	0.842029
11069	-0.005800	0.403872	9.819797	0.033168	-0.007841	-0.030684	-0.143917	-0.381885	-0.576369	0.539433	0.012826	0.020618	0.841679
11070	0.052120	0.400859	9.768792	0.017939	-0.014859	-0.027313	-0.143121	-0.383545	-0.575093	0.539917	0.013340	0.020721	0.841357
11071	0.061829	0.405785	9.831251	-0.014290	-0.011391	-0.024014	-0.143645	-0.384646	-0.574313	0.540338	0.013448	0.020276	0.841096
