# Supplementary material for: Identification of Haptic Based Guiding Using Hard Reins
Source: PLoS One. 2015 Jul 22;10(7):e0132020. doi: 10.1371/journal.pone.0132020 (PMC4511788; doi:10.1371/journal.pone.0132020)
Supplement: S8 File — (ZIP) [file pone.0132020.s008.zip › Exp2_MotionData1/Subject1/path1/T3/gc3.txt]

// Start Time: 0
// Sample rate: 25.0Hz
// Scenario: 4.9
// Firmware Version: 2.6.1
Counter	Acc_X	Acc_Y	Acc_Z	Gyr_X	Gyr_Y	Gyr_Z	Mag_X	Mag_Y	Mag_Z	Quat_w	Quat_x	Quat_y	Quat_z
10504	8.834344	-0.667292	-4.255383	0.011048	0.008137	-0.026539	-0.496545	0.199034	0.572376	-0.143026	0.829374	0.168218	0.513211
10505	8.851476	-0.670316	-4.219819	0.005832	0.011235	-0.016456	-0.495835	0.198924	0.574444	-0.142969	0.829240	0.168430	0.513373
10506	8.870812	-0.655928	-4.218033	-0.008624	-0.002098	-0.008198	-0.497625	0.197324	0.573114	-0.142702	0.829315	0.168404	0.513335
10507	8.844456	-0.580397	-4.231045	-0.019835	-0.012680	-0.015538	-0.497899	0.196787	0.572667	-0.142147	0.829503	0.168406	0.513184
10508	8.935476	-0.699605	-4.249716	-0.016122	-0.018305	-0.013686	-0.497332	0.196310	0.573604	-0.141654	0.829743	0.168457	0.512915
10509	8.767470	-0.631264	-4.194688	-0.013988	0.011488	-0.004578	-0.497338	0.196999	0.573923	-0.141393	0.829702	0.168267	0.513116
10510	8.851646	-0.602331	-4.226627	0.008333	0.039328	0.006454	-0.499008	0.197459	0.573690	-0.141710	0.829349	0.168076	0.513663
10511	8.863533	-0.660664	-4.222621	0.019615	0.021962	0.019343	-0.497624	0.197706	0.573970	-0.142289	0.829184	0.167804	0.513858
10512	8.844454	-0.648676	-4.202510	0.022189	0.013990	0.013854	-0.496826	0.199848	0.573122	-0.142823	0.829076	0.167699	0.513917
10513	8.880789	-0.632202	-4.184441	0.038108	0.025154	0.026725	-0.498344	0.199181	0.572818	-0.143796	0.828849	0.167485	0.514083
10514	8.872390	-0.725212	-4.295824	0.026664	0.005922	0.010196	-0.497821	0.200919	0.571671	-0.144334	0.828800	0.167501	0.514005
10515	8.834249	-0.645177	-4.276971	0.037213	-0.004294	-0.004443	-0.499622	0.201207	0.572122	-0.144872	0.828774	0.167879	0.513772
10516	8.848532	-0.679118	-4.284972	0.059722	-0.018553	0.017643	-0.497837	0.202318	0.571895	-0.145949	0.828907	0.168177	0.513156
10517	8.867814	-0.742674	-4.257126	0.055602	-0.011927	-0.000733	-0.498669	0.203120	0.573063	-0.146806	0.828918	0.168703	0.512721
10518	8.829121	-0.766537	-4.265495	0.066695	-0.034443	0.005735	-0.497728	0.205621	0.573485	-0.147827	0.829148	0.169324	0.511850
10519	8.819160	-0.785413	-4.299057	0.039046	-0.030188	-0.002590	-0.496077	0.206312	0.573234	-0.148331	0.829388	0.169764	0.511169
10520	8.826663	-0.781068	-4.265498	0.039482	-0.010808	0.012064	-0.494989	0.207460	0.572462	-0.149048	0.829475	0.169935	0.510761
10521	8.821344	-0.785037	-4.328116	0.008150	-0.025005	0.004681	-0.496390	0.208618	0.572268	-0.149133	0.829779	0.169922	0.510248
10522	8.842940	-0.770404	-4.345733	0.014607	-0.041808	0.008398	-0.494448	0.209098	0.573390	-0.149300	0.830242	0.170001	0.509419
10523	8.756102	-0.774489	-4.357003	0.009945	-0.019388	0.002827	-0.493615	0.209072	0.573658	-0.149415	0.830478	0.170020	0.508994
10524	8.771376	-0.668718	-4.296509	0.013604	0.006486	0.000981	-0.493753	0.209074	0.573659	-0.149644	0.830430	0.170051	0.508995
10525	8.799894	-0.773099	-4.303086	0.025019	0.018475	0.015654	-0.494752	0.211082	0.573237	-0.150266	0.830279	0.169898	0.509109
10526	8.811531	-0.799293	-4.344747	0.026667	0.002232	0.010174	-0.493368	0.211724	0.574096	-0.150796	0.830264	0.169931	0.508965
10527	8.805144	-0.800714	-4.235841	0.033807	0.010921	0.002835	-0.493914	0.211030	0.574058	-0.151410	0.830119	0.170103	0.508962
10528	8.761215	-0.809182	-4.304290	0.048675	0.022407	0.010173	-0.493526	0.213405	0.574339	-0.152365	0.829834	0.170285	0.509080
10529	8.838305	-0.743865	-4.333312	0.024800	0.009716	0.008339	-0.493525	0.212616	0.573181	-0.152879	0.829748	0.170277	0.509069
10530	8.799066	-0.830179	-4.385538	0.007904	0.007061	-0.008231	-0.494111	0.214899	0.572771	-0.152932	0.829676	0.170419	0.509123
10531	8.838386	-0.809850	-4.295105	0.019144	-0.000992	0.002830	-0.493848	0.215497	0.571973	-0.153259	0.829699	0.170478	0.508968
10532	8.804494	-0.804454	-4.317952	0.019125	-0.008362	0.002834	-0.493283	0.214773	0.572200	-0.153546	0.829791	0.170578	0.508698
10533	8.789958	-0.840793	-4.312816	0.002160	0.003931	-0.017414	-0.493701	0.214792	0.571928	-0.153401	0.829748	0.170785	0.508742
10534	8.809305	-0.828861	-4.308631	0.002298	0.011027	-0.012831	-0.493690	0.214465	0.572879	-0.153319	0.829640	0.170919	0.508898
10535	8.809359	-0.824078	-4.303772	0.000530	0.007186	-0.010075	-0.492578	0.213906	0.572418	-0.153234	0.829595	0.170977	0.508978
10536	8.833372	-0.789965	-4.328598	0.007948	-0.009727	-0.004518	-0.495093	0.214853	0.571112	-0.153269	0.829705	0.171111	0.508742
10537	8.867593	-0.820325	-4.252794	-0.012542	-0.018111	-0.017385	-0.493551	0.213941	0.572013	-0.152805	0.829932	0.171235	0.508470
10538	8.771365	-0.795513	-4.244205	-0.018779	0.048174	-0.017520	-0.494662	0.214626	0.572760	-0.152456	0.829493	0.171125	0.509328
10539	8.838663	-0.805458	-4.261276	0.010757	0.034559	-0.006417	-0.495197	0.212694	0.572091	-0.152672	0.829148	0.171143	0.509818
10540	8.843506	-0.820167	-4.251893	0.014216	0.012780	-0.011882	-0.497984	0.213350	0.571047	-0.152801	0.828990	0.171374	0.509960
10541	8.819201	-0.829381	-4.275194	0.018865	0.021861	-0.010060	-0.496319	0.213051	0.570874	-0.153073	0.828737	0.171573	0.510222
10542	8.843853	-0.806142	-4.213174	0.008217	0.039650	0.000913	-0.496873	0.212799	0.570448	-0.153319	0.828368	0.171439	0.510792
10543	8.860123	-0.853993	-4.269639	-0.003117	0.020146	-0.011013	-0.496755	0.213827	0.569538	-0.153214	0.828196	0.171433	0.511105
10544	8.862767	-0.766627	-4.276414	-0.006895	-0.011088	-0.011873	-0.496882	0.213240	0.570059	-0.152921	0.828342	0.171538	0.510920
10545	8.843763	-0.776721	-4.237129	0.013535	0.002975	-0.001767	-0.496741	0.213225	0.570334	-0.153126	0.828326	0.171602	0.510863
10546	8.853440	-0.786613	-4.227895	0.011335	-0.018405	-0.013665	-0.496321	0.213192	0.570883	-0.153082	0.828488	0.171929	0.510503
10547	8.872310	-0.805549	-4.272194	0.007684	-0.017465	-0.013674	-0.497422	0.212124	0.569995	-0.152998	0.828658	0.172194	0.510164
10548	8.819364	-0.819912	-4.258234	0.005533	-0.010264	-0.026549	-0.496318	0.212784	0.570580	-0.152760	0.828708	0.172660	0.509996
10549	8.829208	-0.756936	-4.258191	0.002108	-0.009875	-0.017368	-0.495193	0.212801	0.572791	-0.152573	0.828804	0.172906	0.509813
10550	8.809459	-0.782795	-4.308337	-0.024983	-0.025396	-0.002725	-0.496826	0.211086	0.573812	-0.152007	0.829187	0.172692	0.509431
10551	8.850046	-0.789750	-4.353370	-0.008566	-0.046607	-0.002653	-0.496277	0.211894	0.574411	-0.151666	0.829742	0.172696	0.508627
10552	8.752010	-0.736708	-4.279323	-0.027134	-0.005253	-0.016529	-0.494325	0.211009	0.574616	-0.151008	0.829873	0.172653	0.508624
10553	8.795643	-0.676509	-4.270902	-0.024744	0.017541	0.002728	-0.494865	0.210154	0.574985	-0.150671	0.829842	0.172211	0.508925
10554	8.809751	-0.751602	-4.283994	-0.014567	0.019137	0.006406	-0.495413	0.209995	0.575535	-0.150529	0.829768	0.171825	0.509216
10555	8.843225	-0.780657	-4.304755	-0.017087	0.009402	0.015594	-0.495146	0.210178	0.574573	-0.150423	0.829840	0.171271	0.509317
10556	8.780746	-0.736604	-4.302132	-0.018944	0.002030	0.015596	-0.496526	0.209256	0.573696	-0.150251	0.829983	0.170751	0.509310
10557	8.819057	-0.804744	-4.304008	0.005030	0.013608	0.021127	-0.496525	0.210166	0.575279	-0.150583	0.829965	0.170318	0.509387
10558	8.819534	-0.678765	-4.295960	-0.004831	-0.009804	-0.002691	-0.494586	0.210271	0.575406	-0.150413	0.830125	0.170273	0.509191
10559	8.809079	-0.750427	-4.370902	-0.002957	0.001243	-0.002721	-0.494577	0.209173	0.574783	-0.150322	0.830176	0.170193	0.509161
10560	8.843392	-0.741929	-4.299679	0.008229	-0.001121	0.005574	-0.494438	0.209426	0.575353	-0.150480	0.830238	0.170111	0.509041
10561	8.828675	-0.770635	-4.321051	0.006042	-0.018821	-0.006339	-0.494738	0.210085	0.573453	-0.150432	0.830454	0.170244	0.508658
10562	8.785124	-0.789519	-4.336451	0.004370	-0.015467	-0.000856	-0.493898	0.210414	0.575131	-0.150424	0.830647	0.170293	0.508329
10563	8.809237	-0.804355	-4.327789	0.006405	-0.012223	0.006487	-0.492643	0.210349	0.576086	-0.150536	0.830839	0.170196	0.508014
10564	8.804399	-0.799409	-4.332406	-0.010148	-0.007353	0.002776	-0.493743	0.209536	0.575769	-0.150339	0.831010	0.169993	0.507861
10565	8.814169	-0.736303	-4.342020	-0.003153	-0.044626	-0.005397	-0.492066	0.208641	0.576254	-0.150061	0.831519	0.170094	0.507076
10566	8.842973	-0.833866	-4.314753	-0.012226	-0.048443	-0.002665	-0.490108	0.208506	0.578447	-0.149633	0.832093	0.170082	0.506263
10567	8.703269	-0.754908	-4.342824	-0.012307	0.018364	-0.011966	-0.491360	0.209341	0.579065	-0.149352	0.831968	0.170010	0.506577
10568	8.799150	-0.810815	-4.382999	0.004560	0.026725	0.001828	-0.490943	0.209843	0.580202	-0.149512	0.831743	0.169882	0.506941
10569	8.784802	-0.852362	-4.351338	0.012271	0.017484	0.017447	-0.491784	0.209654	0.578533	-0.149939	0.831653	0.169570	0.507068
10570	8.760614	-0.837396	-4.369657	0.002472	0.010641	-0.006421	-0.491794	0.209454	0.576856	-0.149925	0.831570	0.169605	0.507196
10571	8.804366	-0.809107	-4.332468	0.002325	0.031337	-0.013780	-0.491251	0.210288	0.576902	-0.149919	0.831263	0.169669	0.507679
10572	8.820614	-0.813023	-4.410382	-0.010288	0.029108	-0.006460	-0.492477	0.208621	0.576811	-0.149749	0.831032	0.169509	0.508161
10573	8.780190	-0.779528	-4.355521	-0.014271	0.011293	-0.016534	-0.494442	0.210496	0.576528	-0.149371	0.830971	0.169510	0.508372
10574	8.782605	-0.755168	-4.365113	-0.008586	0.012683	-0.009180	-0.493882	0.210194	0.576782	-0.149164	0.830886	0.169490	0.508577
10575	8.804346	-0.770053	-4.351533	-0.017883	0.001938	-0.013766	-0.494146	0.209074	0.576716	-0.148721	0.830941	0.169436	0.508636
10576	8.782641	-0.789373	-4.346017	-0.010702	0.004080	-0.019269	-0.496199	0.207392	0.577187	-0.148328	0.830922	0.169558	0.508741
10577	8.804480	-0.775163	-4.332251	-0.019665	0.001833	-0.011935	-0.494381	0.205833	0.576797	-0.147874	0.830990	0.169455	0.508797
10578	8.785691	-0.731982	-4.287796	-0.030127	0.020329	-0.028496	-0.494516	0.205166	0.576063	-0.147125	0.830830	0.169493	0.509263
10579	8.804671	-0.695022	-4.341396	-0.036400	-0.003096	-0.021122	-0.494230	0.205108	0.577167	-0.146282	0.830964	0.169387	0.509321
10580	8.838255	-0.736461	-4.342922	-0.019916	-0.017977	-0.019230	-0.493943	0.204522	0.577545	-0.145673	0.831193	0.169497	0.509086
10581	8.785627	-0.678218	-4.318839	-0.025397	-0.010608	-0.019254	-0.495993	0.203088	0.578725	-0.145006	0.831377	0.169495	0.508976
10582	8.771879	-0.596438	-4.262246	-0.029930	0.030015	-0.021151	-0.495858	0.202062	0.576579	-0.144370	0.831140	0.169391	0.509579
10583	8.800348	-0.659275	-4.292701	-0.000265	0.025381	-0.006409	-0.495425	0.202083	0.578936	-0.144370	0.830927	0.169328	0.509947
10584	8.843638	-0.713095	-4.280180	-0.016057	0.005617	-0.013748	-0.494461	0.201319	0.576937	-0.143954	0.830924	0.169305	0.510077
10585	8.800301	-0.673822	-4.292794	-0.012176	0.018051	-0.006423	-0.496531	0.201042	0.577494	-0.143733	0.830818	0.169142	0.510365
10586	8.810076	-0.732662	-4.250072	0.011863	0.019274	0.002791	-0.495832	0.200737	0.577747	-0.143992	0.830653	0.169085	0.510581
10587	8.843852	-0.637869	-4.284528	0.007128	-0.000737	-0.000834	-0.496396	0.200799	0.576646	-0.144087	0.830701	0.169079	0.510477
10588	8.799535	-0.633463	-4.408423	-0.000111	-0.010137	0.002824	-0.495715	0.202421	0.577849	-0.144063	0.830865	0.169007	0.510241
10589	8.819266	-0.663663	-4.336907	0.015514	-0.010350	0.005609	-0.495712	0.201625	0.576829	-0.144327	0.831011	0.169009	0.509928
10590	8.824079	-0.653931	-4.341854	0.021261	-0.010736	-0.019151	-0.495964	0.200304	0.577999	-0.144409	0.831052	0.169486	0.509679
10591	8.780449	-0.701942	-4.355025	0.024986	-0.025703	-0.015468	-0.495989	0.201890	0.577264	-0.144563	0.831256	0.169979	0.509138
10592	8.799788	-0.692436	-4.350856	0.024600	-0.008375	0.002862	-0.494318	0.202334	0.579218	-0.144949	0.831333	0.170143	0.508848
10593	8.801994	-0.696974	-4.375119	0.011331	-0.018400	-0.013666	-0.492802	0.202358	0.578234	-0.144919	0.831508	0.170446	0.508469
10594	8.814011	-0.626284	-4.408917	0.022563	-0.030128	-0.002601	-0.492655	0.202570	0.579633	-0.145137	0.831795	0.170736	0.507841
10595	8.833338	-0.721621	-4.361961	0.017099	-0.033851	-0.001698	-0.491422	0.203154	0.578825	-0.145270	0.832150	0.170943	0.507150
10596	8.727464	-0.711358	-4.348276	0.014620	0.004420	0.004638	-0.492240	0.201915	0.578479	-0.145545	0.832134	0.170927	0.507103
10597	8.761068	-0.701620	-4.368789	0.010200	0.026319	0.008273	-0.492952	0.203993	0.579446	-0.145871	0.831933	0.170724	0.507407
10598	8.799421	-0.740568	-4.377722	0.017937	0.016117	0.024822	-0.492125	0.203873	0.578737	-0.146448	0.831856	0.170376	0.507484
10599	8.780389	-0.731102	-4.350383	0.011990	0.009744	0.008303	-0.492963	0.204448	0.578780	-0.146750	0.831818	0.170237	0.507506
10600	8.799754	-0.736274	-4.336651	0.024653	0.028558	0.000961	-0.492987	0.206415	0.578901	-0.147244	0.831512	0.170327	0.507834
10601	8.832897	-0.808644	-4.381832	-0.002952	0.017929	-0.004588	-0.493013	0.206829	0.576151	-0.147197	0.831391	0.170225	0.508081
10602	8.801903	-0.701693	-4.384806	0.024102	0.003877	-0.017348	-0.493293	0.207241	0.576457	-0.147415	0.831273	0.170691	0.508054
10603	8.780182	-0.725862	-4.379322	0.015255	0.006927	-0.006368	-0.492318	0.207455	0.577571	-0.147614	0.831204	0.170838	0.508059
10604	8.799754	-0.736274	-4.336651	0.016920	-0.000117	-0.011855	-0.494960	0.208076	0.577217	-0.147748	0.831169	0.171141	0.507976
10605	8.789859	-0.735754	-4.370088	0.011471	-0.003891	-0.010027	-0.494130	0.208070	0.577071	-0.147810	0.831209	0.171342	0.507824
10606	8.794681	-0.745549	-4.365502	0.013975	-0.003353	-0.019199	-0.493303	0.208345	0.576941	-0.147810	0.831190	0.171747	0.507719
10607	8.785104	-0.711444	-4.372167	0.018750	0.000799	-0.011853	-0.495240	0.207571	0.576079	-0.147990	0.831155	0.172038	0.507625
10608	8.756424	-0.694576	-4.349249	0.003999	0.005710	-0.016480	-0.493166	0.208089	0.576369	-0.147881	0.831083	0.172268	0.507696
10609	8.861486	-0.813161	-4.421571	0.009619	-0.018597	-0.010006	-0.493279	0.207549	0.578835	-0.147863	0.831280	0.172492	0.507304
10610	8.751278	-0.725672	-4.378240	0.004189	0.010854	-0.010072	-0.492863	0.207670	0.579116	-0.147833	0.831179	0.172590	0.507444
10611	8.780732	-0.673174	-4.330698	0.009921	0.033419	-0.002740	-0.493988	0.207653	0.576905	-0.148071	0.830872	0.172543	0.507894
10612	8.819044	-0.741314	-4.332575	0.007184	0.032513	-0.002747	-0.494992	0.208912	0.574494	-0.148258	0.830561	0.172515	0.508356
10613	8.811927	-0.770720	-4.305935	-0.000321	0.034809	-0.010111	-0.496103	0.209597	0.575240	-0.148259	0.830243	0.172481	0.508887
10614	8.812016	-0.726981	-4.312899	-0.007544	0.036454	-0.006450	-0.496388	0.209387	0.573842	-0.148171	0.829925	0.172342	0.509478
10615	8.818790	-0.772573	-4.352089	0.019263	0.026520	0.004621	-0.497916	0.209691	0.573875	-0.148619	0.829684	0.172286	0.509759
10616	8.833975	-0.637381	-4.315550	-0.014653	0.010049	0.004608	-0.497898	0.207242	0.572059	-0.148424	0.829698	0.171951	0.509907
10617	8.818810	-0.721396	-4.371077	-0.015402	0.011567	0.010091	-0.498035	0.207492	0.572770	-0.148298	0.829731	0.171498	0.510041
10618	8.819291	-0.712481	-4.313076	-0.010276	0.004944	-0.002731	-0.499419	0.206856	0.571772	-0.148091	0.829756	0.171358	0.510108
10619	8.819091	-0.704815	-4.341999	-0.017478	0.002855	0.001846	-0.498564	0.205921	0.573372	-0.147815	0.829857	0.171046	0.510129
10620	8.824053	-0.751436	-4.303848	-0.023301	0.012892	-0.011950	-0.499672	0.206064	0.573669	-0.147321	0.829808	0.170897	0.510401
10621	8.824369	-0.712969	-4.279459	-0.032245	0.029107	-0.005563	-0.499679	0.205977	0.572554	-0.146815	0.829658	0.170479	0.510930
10622	8.847968	-0.707397	-4.345510	-0.043530	0.012258	-0.015648	-0.499916	0.203399	0.573508	-0.145945	0.829663	0.170185	0.511270
10623	8.858082	-0.659523	-4.304521	-0.032298	0.001443	-0.004586	-0.500051	0.202337	0.572195	-0.145352	0.829798	0.169832	0.511336
10624	8.839430	-0.665355	-4.221751	-0.056085	0.003343	-0.004638	-0.500609	0.202626	0.572218	-0.144367	0.829962	0.169272	0.511535
10625	8.829979	-0.621715	-4.216283	-0.040637	0.040556	-0.012002	-0.499614	0.201421	0.573522	-0.143692	0.829693	0.168845	0.512303
10626	8.897167	-0.709507	-4.214538	-0.028435	0.041720	-0.000969	-0.501411	0.199862	0.571362	-0.143320	0.829399	0.168375	0.513037
10627	8.887463	-0.719077	-4.219067	-0.015569	0.025812	0.002748	-0.502074	0.197872	0.571940	-0.143166	0.829255	0.168000	0.513435
10628	8.849129	-0.680162	-4.207720	-0.010239	0.004831	-0.000880	-0.501398	0.198738	0.571293	-0.142974	0.829287	0.167821	0.513495
10629	8.881592	-0.672626	-4.063983	0.004499	0.028608	0.000959	-0.501392	0.198183	0.571120	-0.143147	0.829047	0.167673	0.513883
10630	8.916476	-0.641420	-4.238966	-0.028636	0.005120	-0.004567	-0.500867	0.200302	0.570829	-0.142626	0.829112	0.167386	0.514017
10631	8.843897	-0.635509	-4.279684	-0.010636	-0.035016	-0.011824	-0.502357	0.198692	0.572548	-0.142202	0.829526	0.167476	0.513437
10632	8.877789	-0.640906	-4.256836	-0.013719	-0.018709	0.008338	-0.501663	0.199197	0.573544	-0.141969	0.829840	0.167178	0.513091
10633	8.844074	-0.616309	-4.265075	-0.014053	-0.033711	-0.002654	-0.499846	0.198294	0.574165	-0.141586	0.830279	0.167078	0.512518
10634	8.810062	-0.669232	-4.278639	-0.004993	-0.033525	-0.006323	-0.499547	0.196724	0.574482	-0.141293	0.830672	0.167148	0.511940
10635	8.839020	-0.664638	-4.274861	-0.019303	-0.019401	0.004644	-0.497302	0.195615	0.576336	-0.140946	0.831003	0.166831	0.511601
10636	8.819434	-0.646887	-4.322314	-0.013774	-0.041730	0.008358	-0.497031	0.196166	0.576506	-0.140635	0.831551	0.166597	0.510872
10637	8.838694	-0.571395	-4.356352	-0.000311	-0.044900	-0.000770	-0.496734	0.195526	0.577991	-0.140460	0.832071	0.166638	0.510060
10638	8.858182	-0.674332	-4.285301	-0.021473	-0.048251	-0.005405	-0.494648	0.195582	0.579085	-0.139858	0.832659	0.166574	0.509286
10639	8.704139	-0.595474	-4.298347	-0.021327	0.003221	-0.004591	-0.494631	0.194826	0.580148	-0.139455	0.832732	0.166329	0.509357
10640	8.814492	-0.639321	-4.341400	0.010043	0.007213	0.004656	-0.494085	0.195521	0.580186	-0.139665	0.832700	0.166262	0.509373
10641	8.809661	-0.666090	-4.331734	0.019473	0.001926	0.015688	-0.495469	0.195274	0.579906	-0.140145	0.832739	0.166099	0.509231
10642	8.761701	-0.663708	-4.303360	0.017007	0.010757	-0.009114	-0.493009	0.197257	0.578894	-0.140348	0.832604	0.166332	0.509320
10643	8.814705	-0.654325	-4.307695	0.026687	0.028062	0.009241	-0.494383	0.196823	0.579575	-0.140970	0.832334	0.166275	0.509608
10644	8.814000	-0.696988	-4.380398	0.000758	0.025171	-0.002743	-0.493835	0.197109	0.579309	-0.141005	0.832122	0.166177	0.509977
10645	8.795210	-0.648925	-4.338326	0.009694	0.003369	-0.008191	-0.494130	0.198003	0.578396	-0.141084	0.832094	0.166307	0.509959
10646	8.809670	-0.629526	-4.345986	0.003384	0.003173	-0.004526	-0.494670	0.196880	0.578471	-0.141078	0.832090	0.166339	0.509955
10647	8.809729	-0.634505	-4.336360	0.019217	0.017311	0.004657	-0.495236	0.198394	0.579401	-0.141491	0.831936	0.166314	0.510101
10648	8.799744	-0.677725	-4.362834	0.032946	-0.017702	-0.026468	-0.495508	0.198238	0.579811	-0.141683	0.831989	0.167071	0.509713
10649	8.770665	-0.701618	-4.373978	0.021689	0.019794	-0.006374	-0.495229	0.198354	0.580232	-0.142034	0.831766	0.167247	0.509921
10650	8.785216	-0.677500	-4.371950	0.011559	-0.004110	-0.006348	-0.496924	0.200526	0.579548	-0.142129	0.831806	0.167426	0.509772
10651	8.780676	-0.634055	-4.354591	0.017188	0.014987	-0.002690	-0.495250	0.199913	0.580050	-0.142425	0.831658	0.167509	0.509902
10652	8.878937	-0.726509	-4.383018	0.009923	-0.026726	0.002873	-0.493606	0.201039	0.579548	-0.142501	0.831967	0.167567	0.509359
10653	8.736986	-0.711226	-4.363121	0.000787	0.026941	-0.001847	-0.492916	0.201437	0.579844	-0.142575	0.831748	0.167433	0.509739
10654	8.790349	-0.600043	-4.364391	0.014460	0.041806	-0.004566	-0.495136	0.201751	0.579884	-0.142880	0.831320	0.167466	0.510341
10655	8.829178	-0.715425	-4.279655	0.035910	0.026030	0.012009	-0.496276	0.202864	0.577604	-0.143675	0.831056	0.167464	0.510549
10656	8.819386	-0.717525	-4.298622	0.022949	0.031974	0.005548	-0.495859	0.202196	0.576726	-0.144191	0.830736	0.167441	0.510930
10657	8.858333	-0.713614	-4.249338	0.030004	0.034396	-0.004524	-0.495765	0.205325	0.576085	-0.144749	0.830346	0.167627	0.511345
10658	8.857828	-0.746873	-4.300251	0.022906	0.022829	0.004649	-0.496306	0.204082	0.575736	-0.145228	0.830116	0.167651	0.511575
10659	8.831681	-0.625373	-4.305727	0.018693	0.003673	-0.013666	-0.496874	0.204692	0.574946	-0.145400	0.830042	0.167963	0.511544
10660	8.819271	-0.673427	-4.332141	0.020505	-0.006459	-0.013658	-0.498518	0.203566	0.575448	-0.145549	0.830058	0.168346	0.511350
10661	8.853536	-0.679476	-4.261011	0.021546	-0.003052	-0.009065	-0.497690	0.203835	0.575456	-0.145791	0.830060	0.168632	0.511184
10662	8.834015	-0.698419	-4.284554	0.017206	-0.017450	0.001035	-0.498108	0.203981	0.575469	-0.146000	0.830246	0.168770	0.510776
10663	8.805196	-0.717887	-4.264284	0.016729	-0.014525	-0.017331	-0.497696	0.204651	0.576062	-0.146039	0.830351	0.169177	0.510460
10664	8.822025	-0.693557	-4.279244	0.018585	-0.003478	-0.017338	-0.496888	0.205816	0.575015	-0.146139	0.830325	0.169609	0.510330
10665	8.795297	-0.656395	-4.323888	0.007725	-0.031502	-0.009975	-0.496733	0.204677	0.575221	-0.146044	0.830654	0.169852	0.509740
10666	8.862666	-0.695728	-4.319418	0.021353	-0.033153	-0.013607	-0.495758	0.205412	0.577200	-0.146116	0.830939	0.170318	0.509100
10667	8.790425	-0.678217	-4.321434	0.007839	-0.026198	-0.006317	-0.495357	0.206536	0.577127	-0.146077	0.831225	0.170487	0.508588
10668	8.766971	-0.601125	-4.271753	0.009561	0.012891	-0.013708	-0.493957	0.204997	0.576464	-0.146112	0.831073	0.170705	0.508751
10669	8.747217	-0.712333	-4.286230	0.026717	0.027992	0.010135	-0.496758	0.207821	0.577219	-0.146737	0.830808	0.170635	0.509029
10670	8.823942	-0.717100	-4.332600	0.030198	0.032120	0.002810	-0.496768	0.207621	0.575541	-0.147355	0.830454	0.170742	0.509392
10671	8.819226	-0.714807	-4.320334	0.023186	0.038850	0.013796	-0.496902	0.206552	0.574367	-0.147996	0.830100	0.170543	0.509850
10672	8.810757	-0.714342	-4.170283	0.054537	0.043720	0.023028	-0.498450	0.208020	0.573639	-0.149248	0.829628	0.170503	0.510266
10673	8.906542	-0.674974	-4.262963	0.032281	0.039864	0.012005	-0.498612	0.208550	0.571452	-0.150024	0.829226	0.170424	0.510718
10674	8.857845	-0.707884	-4.314487	0.014358	0.016145	-0.006362	-0.498504	0.210810	0.571312	-0.150235	0.829048	0.170575	0.510895
10675	8.877678	-0.752892	-4.223752	0.026440	0.013827	0.001006	-0.500039	0.211421	0.570809	-0.150711	0.828891	0.170697	0.510968
10676	8.844042	-0.738189	-4.217568	0.017100	0.016124	-0.006362	-0.501287	0.210141	0.568522	-0.150958	0.828708	0.170860	0.511138
10677	8.870199	-0.806055	-4.233479	0.018773	0.007246	-0.011856	-0.501576	0.211256	0.568871	-0.151154	0.828596	0.171136	0.511169
10678	8.887169	-0.801479	-4.222008	0.003943	0.008649	-0.019223	-0.501439	0.211789	0.569457	-0.151032	0.828483	0.171411	0.511296
10679	8.858108	-0.820523	-4.233121	-0.023343	-0.005521	-0.011923	-0.502962	0.211022	0.568314	-0.150491	0.828627	0.171294	0.511261
10680	8.819735	-0.669360	-4.274171	-0.022051	0.019717	-0.033967	-0.502941	0.209858	0.569075	-0.149823	0.828429	0.171510	0.511706
10681	8.844018	-0.689372	-4.241399	-0.033231	0.035026	-0.043186	-0.504317	0.207992	0.567309	-0.148932	0.828081	0.171689	0.512469
10682	8.791007	-0.649970	-4.258481	-0.025547	0.102687	-0.035944	-0.504848	0.205779	0.566623	-0.148462	0.827035	0.171642	0.514306
10683	8.878023	-0.626685	-4.232602	0.002503	0.130881	-0.015724	-0.506932	0.205455	0.565235	-0.148768	0.825685	0.171450	0.516447
10684	8.921485	-0.707632	-4.186454	-0.011423	0.105474	-0.021218	-0.509698	0.203903	0.563223	-0.148689	0.824612	0.171289	0.518234
10685	8.958027	-0.730538	-4.125179	-0.022886	0.068635	-0.035857	-0.512204	0.203485	0.561000	-0.148155	0.823906	0.171349	0.519489
10686	8.946941	-0.707747	-4.011110	-0.040206	0.097213	-0.035931	-0.516912	0.202237	0.559164	-0.147438	0.822941	0.171184	0.521273
10687	9.006834	-0.731963	-4.044903	-0.049087	0.085552	-0.024911	-0.518861	0.201275	0.556348	-0.146648	0.822166	0.170737	0.522863
10688	8.976027	-0.552177	-4.054654	-0.048852	0.055325	-0.011993	-0.518692	0.199400	0.557202	-0.145884	0.821744	0.170193	0.523917
10689	8.956685	-0.517781	-4.077857	-0.034353	0.059290	-0.017476	-0.521176	0.197817	0.555741	-0.145318	0.821223	0.169858	0.525000
10690	8.980384	-0.617248	-4.086637	-0.024469	0.061772	-0.059681	-0.522013	0.197080	0.553761	-0.144481	0.820494	0.170344	0.526211
10691	8.922587	-0.658347	-4.065423	-0.068447	0.073153	-0.063474	-0.524746	0.194552	0.554464	-0.142920	0.819766	0.170363	0.527763
10692	8.985732	-0.581629	-4.033473	-0.076803	0.102855	-0.035983	-0.524728	0.191314	0.551490	-0.141604	0.818830	0.169775	0.529756
10693	8.913768	-0.593865	-3.987392	-0.099076	0.122132	-0.049837	-0.529404	0.188707	0.551512	-0.139850	0.817709	0.169102	0.532164
10694	8.914149	-0.445771	-4.000931	-0.113490	0.151257	-0.043464	-0.531882	0.186041	0.549152	-0.138022	0.816317	0.168118	0.535082
10695	9.085866	-0.472509	-3.906095	-0.120080	0.160768	-0.016846	-0.536008	0.181753	0.545874	-0.136401	0.814934	0.166571	0.538082
10696	9.060142	-0.337114	-3.863195	-0.103182	0.160825	-0.034229	-0.540131	0.176663	0.541715	-0.134853	0.813423	0.165495	0.541082
10697	9.099826	-0.319863	-3.724495	-0.139139	0.204838	-0.014167	-0.543033	0.174832	0.539687	-0.133087	0.811594	0.163577	0.544836
10698	9.178133	-0.339591	-3.560915	-0.125602	0.210757	-0.021471	-0.547059	0.173507	0.536313	-0.131491	0.809604	0.161940	0.548660
10699	9.192677	-0.356919	-3.542252	-0.127034	0.195052	-0.004932	-0.552022	0.169004	0.531920	-0.129986	0.807840	0.160023	0.552170
10700	9.160118	-0.334344	-3.400816	-0.137763	0.202805	0.004212	-0.553957	0.166396	0.528170	-0.128429	0.806019	0.157828	0.555815
10701	9.152209	-0.356810	-3.168825	-0.112103	0.243322	0.002364	-0.562562	0.164135	0.522284	-0.127396	0.803659	0.155825	0.560018
10702	9.363857	-0.328387	-3.229684	-0.141972	0.219799	-0.017794	-0.567813	0.160606	0.518231	-0.125586	0.801547	0.153898	0.563974
10703	9.272184	-0.337290	-3.240804	-0.156724	0.175635	-0.017774	-0.570706	0.157424	0.515010	-0.123398	0.799954	0.151879	0.567255
10704	9.276143	-0.288804	-3.061924	-0.164166	0.154575	-0.019576	-0.574542	0.153447	0.513970	-0.121001	0.798593	0.149878	0.570214
10705	9.317906	-0.263675	-2.969136	-0.141974	0.136363	-0.008476	-0.575630	0.150212	0.511283	-0.119036	0.797404	0.147966	0.572785
10706	9.400321	-0.226104	-2.921257	-0.153482	0.141290	-0.028667	-0.579336	0.145369	0.507690	-0.116660	0.796115	0.146255	0.575501
10707	9.422133	-0.197216	-2.917055	-0.140523	0.126090	-0.021267	-0.582212	0.141304	0.505248	-0.114541	0.794972	0.144582	0.577924
10708	9.354819	-0.192121	-2.900014	-0.134201	0.101945	0.012721	-0.583860	0.139288	0.503752	-0.112833	0.794188	0.142524	0.579845
10709	9.333175	-0.109120	-2.930059	-0.152307	0.101966	-0.048784	-0.588399	0.136164	0.502770	-0.110135	0.793252	0.141201	0.581966
10710	9.381927	-0.188490	-2.823724	-0.144509	0.106430	-0.031341	-0.589877	0.131349	0.500823	-0.107765	0.792292	0.139712	0.584072
10711	9.278877	-0.076542	-2.799820	-0.123056	0.153739	-0.054318	-0.592903	0.128397	0.498728	-0.105609	0.790648	0.138701	0.586928
10712	9.430842	-0.034025	-2.795565	-0.106806	0.183835	-0.065304	-0.595633	0.124290	0.497114	-0.103645	0.788582	0.138013	0.590210
10713	9.470967	-0.115094	-2.558507	-0.125174	0.158096	-0.065296	-0.598260	0.121298	0.492792	-0.101340	0.786830	0.137132	0.593148
10714	9.568663	-0.166859	-2.366880	-0.128596	0.139040	-0.054242	-0.602226	0.115315	0.489548	-0.099039	0.785342	0.136101	0.595740
10715	9.582049	-0.079057	-2.231567	-0.134213	0.117060	-0.056032	-0.603986	0.111448	0.488494	-0.096601	0.784084	0.135034	0.598035
10716	9.660247	-0.184627	-2.355931	-0.141555	0.080174	-0.054156	-0.607698	0.107422	0.485507	-0.093938	0.783302	0.133963	0.599723
10717	9.765479	-0.049883	-2.513548	-0.117752	0.011348	-0.011750	-0.607661	0.104204	0.485031	-0.092019	0.783378	0.132588	0.600227
10718	9.519134	-0.100764	-2.567460	-0.127645	-0.038114	-0.000744	-0.606803	0.102860	0.486328	-0.089896	0.784120	0.131062	0.599914
10719	9.529078	-0.142828	-2.510145	-0.149090	-0.047539	0.019412	-0.607293	0.099362	0.488894	-0.087717	0.785030	0.128919	0.599512
10720	9.495437	-0.023249	-2.549163	-0.146416	-0.065732	-0.015410	-0.604612	0.096955	0.491219	-0.085045	0.786086	0.127437	0.598829
10721	9.442987	-0.062869	-2.460519	-0.168785	-0.036977	-0.033866	-0.602186	0.092203	0.492570	-0.081954	0.786747	0.125867	0.598723
10722	9.578208	0.008820	-2.453033	-0.189412	-0.010779	-0.055011	-0.603497	0.088524	0.496242	-0.078269	0.787097	0.124399	0.599064
10723	9.597120	0.014196	-2.502006	-0.214971	-0.008042	-0.053226	-0.602038	0.082857	0.496436	-0.074301	0.787408	0.122521	0.599547
10724	9.438515	-0.043930	-2.424003	-0.216486	0.000476	-0.042274	-0.602942	0.078181	0.497267	-0.070369	0.787666	0.120507	0.600090
10725	9.405154	-0.166275	-2.324538	-0.261770	0.032919	-0.028676	-0.603684	0.072848	0.500000	-0.066079	0.787573	0.117601	0.601275
10726	9.661952	-0.038850	-2.198067	-0.253085	0.050593	-0.046956	-0.603714	0.064520	0.500322	-0.061621	0.787233	0.115135	0.602670
10727	9.614161	0.126630	-2.216937	-0.153478	0.074785	-0.087157	-0.605712	0.057432	0.498935	-0.058445	0.786317	0.114381	0.604324
10728	9.710196	0.224090	-2.302004	-0.077514	0.054346	-0.118139	-0.606763	0.053066	0.499232	-0.055898	0.785531	0.115144	0.605441
10729	10.056543	0.251954	-2.392053	-0.026427	0.073349	-0.160200	-0.607406	0.049397	0.499568	-0.053842	0.784295	0.117065	0.606859
10730	9.480539	0.708159	-2.295091	0.009969	0.096749	-0.201506	-0.610658	0.043150	0.498660	-0.051756	0.782685	0.120148	0.608515
10731	9.359053	0.730302	-2.435306	0.068074	0.100364	-0.218859	-0.611289	0.037580	0.497491	-0.050513	0.780852	0.124112	0.610175
10732	9.305097	0.778674	-2.577874	0.166892	0.103759	-0.218680	-0.613080	0.035071	0.494579	-0.050682	0.778917	0.129360	0.611544
10733	9.245032	0.847087	-2.584842	0.220762	0.122329	-0.224112	-0.617225	0.033112	0.492694	-0.051794	0.776604	0.135249	0.613116
10734	9.430147	1.190344	-2.782728	0.247182	0.111370	-0.225786	-0.620125	0.031790	0.491807	-0.053139	0.774409	0.141571	0.614349
10735	9.451223	1.338256	-2.613501	0.175658	0.126682	-0.232339	-0.620402	0.030228	0.489216	-0.053425	0.772009	0.147038	0.616058
10736	9.573871	1.618921	-2.452036	0.121946	0.161116	-0.189294	-0.625651	0.027871	0.487178	-0.053425	0.769382	0.151196	0.618334
10737	9.713491	1.593760	-2.457420	0.103260	0.115363	-0.130506	-0.628996	0.027123	0.483278	-0.053769	0.767465	0.154233	0.619934
10738	9.332678	1.477191	-2.424621	0.050184	0.032147	-0.123238	-0.629239	0.024056	0.482675	-0.053087	0.766687	0.156619	0.620358
10739	9.383939	1.478109	-2.339591	-0.028099	-0.000011	-0.104974	-0.628773	0.020625	0.483571	-0.051344	0.766413	0.157776	0.620549
10740	9.433595	1.787354	-2.281471	-0.100908	-0.002612	-0.088531	-0.629001	0.017210	0.484335	-0.048667	0.766325	0.157790	0.620871
10741	9.551343	1.889488	-2.364904	-0.102826	-0.036867	-0.053572	-0.628100	0.013404	0.487007	-0.046257	0.766739	0.157296	0.620668
10742	9.387720	1.821989	-2.308510	-0.170494	-0.047170	-0.017030	-0.627207	0.008856	0.487552	-0.043252	0.767483	0.155381	0.620448
10743	9.248397	1.773468	-2.233582	-0.240952	-0.092555	0.021406	-0.625333	0.005270	0.491200	-0.039445	0.768924	0.152090	0.619732
10744	9.393532	1.861675	-2.197378	-0.254134	-0.068952	0.074610	-0.622745	-0.000661	0.493587	-0.036212	0.770254	0.147731	0.619332
10745	9.326630	1.844101	-2.117710	-0.276481	-0.049513	0.058004	-0.623269	-0.002265	0.494882	-0.032405	0.771248	0.143418	0.619320
10746	9.288722	1.960308	-2.084140	-0.311471	-0.072109	0.052478	-0.621244	-0.007754	0.497024	-0.028027	0.772531	0.138709	0.619008
10747	9.361483	1.890674	-1.993129	-0.357150	-0.048953	0.052360	-0.621137	-0.015421	0.498218	-0.022867	0.773473	0.133497	0.619190
10748	9.271329	1.971785	-1.846743	-0.356789	-0.069299	0.068907	-0.619412	-0.019333	0.499904	-0.017992	0.774710	0.127944	0.618976
10749	9.208431	1.884879	-1.842542	-0.399597	-0.078137	0.111018	-0.617795	-0.025504	0.501731	-0.012790	0.776071	0.121316	0.618734
10750	9.408457	1.819975	-1.809389	-0.425047	-0.024166	0.180652	-0.617432	-0.031750	0.502593	-0.008340	0.776937	0.113148	0.619271
10751	9.515417	1.660809	-1.930347	-0.429695	0.024989	0.206250	-0.618483	-0.036638	0.502025	-0.004073	0.777108	0.104638	0.620594
10752	9.898353	1.379675	-2.142115	-0.402926	0.052175	0.244829	-0.619849	-0.039602	0.499636	-0.000934	0.777021	0.095721	0.622153
10753	9.903838	1.172943	-2.278909	-0.275413	0.091655	0.287185	-0.620827	-0.040973	0.496231	-0.000213	0.776384	0.087846	0.624108
10754	9.168604	0.954440	-2.233522	-0.183058	0.093869	0.180726	-0.623763	-0.039993	0.494375	0.000234	0.775568	0.082648	0.625830
10755	9.036051	0.740838	-2.147847	-0.128557	0.120540	0.162376	-0.626851	-0.038931	0.490862	0.000164	0.774300	0.078529	0.627927
10756	9.927875	0.177199	-2.175207	-0.142248	0.117409	0.125753	-0.628833	-0.038394	0.486195	0.000624	0.773064	0.074694	0.629915
10757	9.868118	0.346820	-2.495480	-0.203543	0.060607	0.062417	-0.631597	-0.040481	0.483595	0.003009	0.772376	0.071136	0.631162
10758	9.782035	0.282882	-2.384002	-0.191306	0.024578	0.078988	-0.631684	-0.044299	0.483916	0.004958	0.772209	0.067393	0.631765
10759	9.571729	0.257280	-2.170919	-0.157274	0.000000	0.056142	-0.632662	-0.047022	0.482221	0.006746	0.772270	0.064476	0.631978
10760	9.678206	0.279424	-2.430749	-0.168809	-0.107902	0.045300	-0.632636	-0.048347	0.483388	0.008942	0.773711	0.061522	0.630481
10761	9.606395	0.361351	-2.714918	-0.177368	-0.191886	-0.027999	-0.628520	-0.054322	0.486175	0.012305	0.776079	0.059595	0.627693
10762	9.467316	0.531889	-2.701361	-0.153950	-0.176609	-0.007793	-0.624677	-0.059410	0.491102	0.015054	0.778290	0.057599	0.625076
10763	9.444858	0.489498	-2.782909	-0.186661	-0.225145	0.005052	-0.621280	-0.061440	0.497052	0.018159	0.781088	0.055011	0.621728
10764	9.338653	0.490584	-2.807911	-0.233588	-0.182033	0.025054	-0.617988	-0.067315	0.500964	0.021732	0.783327	0.051527	0.619089
10765	9.239826	0.559642	-2.842406	-0.273521	-0.132881	0.067094	-0.615550	-0.071747	0.504417	0.025302	0.784974	0.046907	0.617233
10766	9.078897	0.516014	-2.759392	-0.282379	-0.117097	0.111055	-0.612020	-0.075833	0.506215	0.028523	0.786409	0.041478	0.615651
10767	9.283244	0.510475	-2.815370	-0.260843	-0.060798	0.123896	-0.611696	-0.078722	0.507561	0.031106	0.787179	0.036143	0.614878
10768	9.412848	0.247051	-2.768802	-0.321759	-0.040999	0.134743	-0.610414	-0.081423	0.507661	0.034575	0.787604	0.029920	0.614483
10769	9.262999	0.366664	-2.569217	-0.297313	0.075852	0.149278	-0.611780	-0.083866	0.506136	0.037300	0.786628	0.023803	0.615840
10770	9.080032	0.656153	-2.362457	-0.195138	0.157722	0.097977	-0.613722	-0.084868	0.504149	0.039113	0.784617	0.019863	0.618427
10771	8.986044	0.857512	-2.140277	-0.164816	0.244244	0.096082	-0.618195	-0.086014	0.497181	0.040337	0.781580	0.016344	0.622285
10772	8.888056	2.185517	-1.669101	-0.212303	0.266687	-0.032292	-0.623174	-0.091086	0.489976	0.044006	0.778103	0.014293	0.626431
10773	10.776899	0.819246	-2.038437	-0.390677	0.248542	0.133648	-0.629007	-0.094447	0.482607	0.048307	0.774724	0.007406	0.630408
10774	10.536932	1.008796	-2.303542	-0.531937	0.096521	0.204239	-0.631471	-0.099282	0.478447	0.053980	0.773012	-0.002486	0.632086
10775	10.350585	1.240792	-2.507584	-0.511051	-0.013668	0.244820	-0.634490	-0.103453	0.475305	0.058765	0.772653	-0.012863	0.631972
10776	9.674251	1.180952	-2.390914	-0.522124	-0.109046	0.112664	-0.633021	-0.110614	0.474296	0.065403	0.773380	-0.021449	0.630195
10777	9.160658	1.449338	-2.244380	-0.509778	-0.115689	0.097953	-0.630716	-0.117165	0.474983	0.072018	0.774176	-0.029627	0.628162
10778	9.324603	1.360196	-2.193130	-0.567998	-0.197705	0.118180	-0.629230	-0.124948	0.475185	0.079224	0.775748	-0.038987	0.624835
10779	9.548155	1.296113	-2.233302	-0.669405	-0.207121	0.158408	-0.624659	-0.134422	0.477337	0.087514	0.777163	-0.050192	0.621161
10780	10.006874	1.371031	-2.455243	-0.699945	-0.167849	0.244645	-0.622055	-0.142664	0.477917	0.095196	0.777718	-0.063095	0.618152
10781	9.460022	1.123581	-2.339808	-0.596624	-0.130839	0.203338	-0.622086	-0.151120	0.477954	0.101871	0.777969	-0.073914	0.615567
10782	9.132712	0.835053	-2.170058	-0.458213	-0.120544	0.176867	-0.620498	-0.154904	0.479927	0.106657	0.778246	-0.082663	0.613289
10783	9.310746	0.920281	-1.929826	-0.487377	-0.098110	0.110770	-0.617955	-0.159793	0.478216	0.112810	0.778269	-0.090597	0.611035
10784	9.689113	0.938416	-2.216863	-0.381570	-0.045795	0.125620	-0.618980	-0.165305	0.476511	0.117143	0.777740	-0.097429	0.609840
10785	9.648261	0.667140	-2.398231	-0.397837	-0.116242	0.103619	-0.618931	-0.169768	0.475543	0.121936	0.778073	-0.104185	0.607354
10786	9.107529	0.380123	-2.408863	-0.281637	-0.163575	0.211110	-0.617901	-0.172739	0.478404	0.123429	0.778933	-0.111408	0.604662
10787	9.292068	0.404914	-2.546013	-0.134917	-0.101737	0.217761	-0.615692	-0.171033	0.480292	0.122750	0.779414	-0.116720	0.603177
10788	9.588092	0.024714	-2.738272	0.004234	-0.111160	0.185011	-0.614771	-0.166323	0.481683	0.120210	0.780348	-0.119944	0.601847
10789	9.528100	-0.095460	-2.966239	0.138648	-0.170578	0.187163	-0.613147	-0.160386	0.486611	0.115423	0.782364	-0.121674	0.599817
10790	9.480209	-0.271615	-3.182842	0.192594	-0.132996	0.078919	-0.612394	-0.152807	0.492333	0.111150	0.784226	-0.121016	0.598324
10791	9.677067	-0.383950	-3.227160	0.206759	-0.155031	0.062489	-0.609269	-0.145185	0.496936	0.106774	0.786484	-0.119974	0.596362
10792	9.073533	-0.397114	-3.373731	0.217116	-0.152829	0.038509	-0.605965	-0.140670	0.501624	0.102542	0.788692	-0.118423	0.594497
10793	8.869797	-0.593297	-3.463993	0.171238	-0.042652	-0.048090	-0.602793	-0.136715	0.506278	0.100248	0.789787	-0.115865	0.593938
10794	8.919147	-0.712732	-3.263754	0.154634	0.009138	0.010517	-0.603365	-0.133468	0.509259	0.097709	0.789986	-0.114278	0.594403
10795	9.116168	-0.961920	-3.229275	0.065204	0.014061	-0.052057	-0.602810	-0.133483	0.509391	0.097200	0.790206	-0.112855	0.594467
10796	9.289148	-0.972038	-3.288939	0.009945	0.028999	-0.067753	-0.601699	-0.134035	0.508792	0.097923	0.790059	-0.111714	0.594759
10797	9.124869	-0.848169	-3.397911	-0.005773	0.029581	-0.108177	-0.600559	-0.135276	0.510787	0.099169	0.790092	-0.110270	0.594778
10798	9.269217	-0.990264	-3.365594	0.012641	0.044575	-0.175139	-0.601343	-0.138937	0.510986	0.101157	0.789994	-0.107365	0.595104
10799	9.176730	-1.119676	-3.430600	0.036335	-0.008959	-0.174134	-0.598387	-0.141858	0.512167	0.102358	0.790716	-0.104515	0.594447
10800	9.154221	-0.995464	-3.279217	-0.003045	-0.056778	-0.204394	-0.594557	-0.146865	0.515433	0.104726	0.791832	-0.101538	0.593064
10801	9.066992	-0.857423	-3.400637	0.095256	-0.078187	-0.220684	-0.591430	-0.152063	0.517028	0.105322	0.793584	-0.097448	0.591300
10802	9.201055	-0.964173	-3.466721	0.118988	-0.107686	-0.220581	-0.587638	-0.151890	0.523943	0.105840	0.795553	-0.092869	0.589295
10803	9.887979	-0.657319	-3.565272	0.120799	-0.100583	-0.151570	-0.582042	-0.152414	0.530104	0.105090	0.797468	-0.089672	0.587333
10804	9.829148	-0.061862	-3.636472	-0.029013	-0.120292	-0.137984	-0.579361	-0.151951	0.537186	0.106966	0.799089	-0.088166	0.585015
10805	9.796072	0.243427	-3.060883	-0.058470	0.023067	-0.086824	-0.575731	-0.152686	0.539605	0.108515	0.799048	-0.087850	0.584833
10806	10.276410	0.653768	-2.812931	-0.033353	0.023185	0.035445	-0.575747	-0.150505	0.541127	0.108683	0.798668	-0.088858	0.585168
10807	9.433842	0.595083	-2.694868	-0.062672	-0.060602	0.111488	-0.575483	-0.147691	0.544074	0.107853	0.799226	-0.091926	0.584085
10808	8.766643	1.107392	-2.574810	-0.061005	-0.000184	0.068210	-0.574143	-0.143402	0.545296	0.108039	0.798996	-0.093830	0.584063
10809	9.104747	1.625506	-2.692751	-0.168457	0.028068	0.017646	-0.574327	-0.140001	0.544951	0.110231	0.798441	-0.096385	0.583995
10810	9.480217	1.550370	-2.712110	-0.166395	0.051518	0.058056	-0.576011	-0.139334	0.543342	0.112315	0.797382	-0.099240	0.584567
10811	9.532835	1.567745	-2.769510	-0.230986	0.147427	0.027509	-0.579088	-0.139509	0.539196	0.115702	0.795237	-0.102354	0.586289
10812	9.194258	1.340667	-2.835611	-0.171347	0.113327	0.070691	-0.582983	-0.140670	0.535275	0.117836	0.793385	-0.105324	0.587845
10813	8.811697	1.049127	-2.953619	-0.113864	0.107775	0.098203	-0.584549	-0.140273	0.530456	0.118497	0.791803	-0.108237	0.589314
10814	8.800487	0.911180	-2.787462	-0.069670	0.156092	0.103697	-0.586849	-0.136627	0.525705	0.118721	0.789593	-0.110430	0.591822
10815	9.014859	0.758570	-2.731266	-0.039468	0.192390	0.065184	-0.591897	-0.135683	0.519425	0.118807	0.787238	-0.111719	0.594694
10816	9.081665	0.690958	-2.787336	0.048095	0.193495	0.089211	-0.596165	-0.131326	0.512237	0.117426	0.784869	-0.112193	0.598000
10817	9.133253	0.607708	-2.934709	0.073387	0.187533	0.111285	-0.599054	-0.126159	0.505364	0.115187	0.782713	-0.112861	0.601128
10818	9.152633	0.233586	-3.073114	0.068655	0.086411	0.078342	-0.600839	-0.120072	0.499508	0.113370	0.781678	-0.113164	0.602760
10819	8.765088	0.333242	-3.067634	0.106436	0.070960	0.056350	-0.602005	-0.117633	0.496060	0.111004	0.781122	-0.112847	0.603980
10820	9.119199	0.008264	-3.249629	0.120628	0.061044	0.038060	-0.603348	-0.113667	0.490209	0.108803	0.780590	-0.111952	0.605234
10821	9.162290	0.181592	-3.358787	0.088874	-0.013354	0.021636	-0.600945	-0.107427	0.488626	0.106923	0.781105	-0.111504	0.604988
10822	9.252482	0.005304	-3.459910	0.131051	-0.065444	0.029129	-0.598925	-0.105162	0.484859	0.104382	0.782135	-0.110615	0.604263
10823	9.192681	0.262796	-3.823080	0.128846	-0.079838	0.086056	-0.597573	-0.102506	0.484871	0.100932	0.783411	-0.110842	0.603153
10824	9.370118	0.009408	-3.826536	0.122365	-0.096826	0.187001	-0.594615	-0.096147	0.483568	0.096550	0.784429	-0.112594	0.602223
10825	11.851081	0.191950	-3.377146	0.302099	0.104124	0.461062	-0.595904	-0.084775	0.479003	0.086266	0.782918	-0.116260	0.605047
10826	12.407985	0.115214	-1.751420	0.528638	0.088880	0.349746	-0.599781	-0.065114	0.475805	0.073963	0.781905	-0.115280	0.608165
10827	10.834223	0.529106	-1.049895	0.713698	0.053092	0.022332	-0.603166	-0.050866	0.473657	0.062485	0.782372	-0.107097	0.610344
10828	11.096031	-0.015842	-1.234703	0.721854	-0.072574	-0.248175	-0.600980	-0.038428	0.472179	0.054062	0.784631	-0.094581	0.610316
10829	10.156524	0.636807	-1.489953	0.826962	-0.157999	-0.274550	-0.598284	-0.031375	0.474114	0.044026	0.787993	-0.080526	0.608806
10830	9.095598	0.938359	-1.718802	1.093416	-0.291868	-0.423572	-0.594732	-0.023036	0.481254	0.031481	0.792994	-0.060878	0.605362
10831	8.351752	0.546737	-1.778067	1.344234	-0.351297	-0.414044	-0.588454	-0.009652	0.491039	0.014701	0.798386	-0.038377	0.600742
10832	8.463978	-0.365725	-2.143220	1.539805	-0.330530	-0.291796	-0.581184	0.011571	0.498658	-0.006616	0.802662	-0.015408	0.596199
10833	8.468614	-0.852102	-2.581269	1.593755	-0.287124	-0.404716	-0.576469	0.035796	0.503293	-0.027510	0.805667	0.009972	0.591646
10834	8.369330	-1.351825	-3.054160	1.547363	-0.296378	-0.432439	-0.570349	0.057672	0.506521	-0.047226	0.807850	0.035300	0.586431
10835	7.998779	-1.548955	-3.527010	1.512621	-0.212673	-0.476814	-0.567833	0.078042	0.507053	-0.066019	0.808295	0.060709	0.581906
10836	8.447701	-1.780969	-3.639494	1.471817	-0.159036	-0.539318	-0.563711	0.101458	0.505259	-0.083283	0.807198	0.086636	0.577918
10837	8.325126	-1.531880	-3.705738	1.485894	-0.119010	-0.563199	-0.561503	0.120580	0.499611	-0.100706	0.804861	0.112785	0.573878
10838	8.604253	-1.796609	-3.640620	1.520149	-0.000296	-0.733971	-0.564484	0.134239	0.494925	-0.116661	0.799749	0.141880	0.571544
10839	8.303431	-1.433479	-3.438632	1.556968	0.212846	-0.605779	-0.566997	0.150345	0.483167	-0.135436	0.791674	0.168467	0.571427
10840	8.870984	-1.411264	-3.585290	1.495261	0.432026	-0.540059	-0.575669	0.166648	0.463429	-0.154283	0.780506	0.192747	0.574330
10841	10.831281	-1.683774	-3.283620	1.451844	0.742375	-0.208079	-0.587225	0.186258	0.434482	-0.177647	0.766445	0.209905	0.580469
10842	15.012582	0.462602	-4.065955	1.240495	0.578272	-0.425355	-0.600502	0.207665	0.400943	-0.194047	0.753298	0.228601	0.585346
10843	11.048045	2.565389	-2.921093	1.295142	0.572663	-0.348653	-0.612548	0.215400	0.378767	-0.212208	0.739810	0.246420	0.589004
10844	10.035101	2.512944	-2.096261	1.391426	0.355397	-0.419896	-0.622038	0.226549	0.352197	-0.229471	0.727398	0.267321	0.588876
10845	9.203545	2.279315	-1.417048	1.542188	0.277737	-0.487580	-0.629509	0.233159	0.328521	-0.247582	0.714184	0.290993	0.586488
10846	9.154965	2.051102	-1.370834	1.625757	0.175812	-0.604751	-0.638739	0.236550	0.304942	-0.264546	0.700206	0.317568	0.582132
10847	9.520959	1.719689	-1.261098	1.665884	0.090024	-0.602671	-0.646283	0.239783	0.284113	-0.281233	0.686184	0.344633	0.575576
10848	8.659057	1.780060	-1.511035	1.678308	-0.130626	-0.595142	-0.649385	0.245119	0.267952	-0.296301	0.673797	0.372559	0.565157
10849	8.772572	2.147026	-1.631224	1.591491	-0.101439	-0.523705	-0.652950	0.245236	0.254946	-0.310794	0.661324	0.397978	0.554681
10850	8.900351	1.687500	-1.426475	1.498169	-0.040542	-0.428598	-0.657808	0.247727	0.239876	-0.325345	0.648820	0.420261	0.544577
10851	9.409147	1.956305	-1.487217	1.398390	-0.147707	-0.384423	-0.660116	0.249332	0.230697	-0.337764	0.637891	0.441291	0.533172
10852	9.535852	1.557187	-1.446256	1.302004	-0.210151	-0.289120	-0.662015	0.252015	0.222412	-0.349281	0.628640	0.460070	0.520721
10853	9.088443	1.119426	-1.475851	1.201414	-0.153342	-0.157449	-0.661073	0.258456	0.211278	-0.361054	0.620253	0.475541	0.508711
10854	9.041724	1.190358	-1.316665	1.176668	-0.050160	-0.064981	-0.661213	0.264358	0.202897	-0.374376	0.611565	0.488503	0.497188
10855	8.728487	0.973124	-1.226673	1.012134	-0.077801	-0.058020	-0.663336	0.272631	0.192737	-0.385166	0.604083	0.499805	0.486750
10856	8.811443	0.954737	-1.705655	0.804044	-0.150405	-0.033535	-0.660694	0.278304	0.185287	-0.392969	0.599019	0.509098	0.477044
10857	11.106827	1.339071	-2.279227	0.820247	0.171679	0.131699	-0.659761	0.286358	0.175779	-0.405554	0.592184	0.513986	0.469747
10858	10.073483	0.183033	-2.682830	0.616483	0.279164	0.157305	-0.661098	0.295929	0.161805	-0.417118	0.586219	0.515555	0.465362
10859	9.312901	0.274852	-2.619982	0.648250	0.257834	0.047141	-0.660312	0.300900	0.146140	-0.427568	0.578853	0.518921	0.461341
10860	11.798297	-0.308000	-3.136928	0.621813	0.383891	0.136329	-0.662747	0.309511	0.131979	-0.439918	0.571442	0.519700	0.458081
10861	10.410592	-1.489796	-3.242475	0.549122	0.102484	0.176503	-0.660511	0.319330	0.114655	-0.448631	0.567530	0.521879	0.451977
10862	9.840631	-0.418772	-3.247993	0.542886	-0.095548	-0.102084	-0.660593	0.322160	0.108583	-0.452816	0.562502	0.528750	0.446063
10863	9.098977	-0.743507	-3.053326	0.276432	-0.303014	-0.195160	-0.663068	0.320257	0.107935	-0.450707	0.560728	0.536271	0.441430
10864	8.479474	-1.256297	-3.183237	0.138564	-0.256160	-0.158110	-0.663765	0.312701	0.112891	-0.448080	0.560110	0.541550	0.438436
10865	8.985457	-0.656861	-3.125798	-0.000333	-0.247164	-0.115055	-0.665368	0.311856	0.119239	-0.444105	0.561189	0.545197	0.436575
10866	9.430750	-0.842147	-3.105015	-0.166213	-0.223564	0.008524	-0.665082	0.306032	0.128872	-0.439832	0.564788	0.545602	0.435753
10867	9.277540	-0.479420	-3.130733	-0.189130	-0.135859	-0.103579	-0.665678	0.302871	0.136179	-0.435013	0.566691	0.546475	0.437024
10868	9.162335	-0.342132	-2.821236	-0.174488	-0.080497	-0.107302	-0.665070	0.300588	0.139503	-0.431175	0.567822	0.546833	0.438907
10869	9.210895	-0.148026	-2.855597	-0.176325	-0.126607	-0.136553	-0.665802	0.296371	0.145359	-0.426286	0.569155	0.548087	0.440389
10870	9.886804	-0.058178	-3.039676	-0.252669	-0.121796	-0.118199	-0.667494	0.289753	0.148716	-0.420990	0.571160	0.548210	0.442729
10871	9.256866	0.436603	-3.078103	-0.366784	-0.121880	-0.175370	-0.668308	0.282594	0.157168	-0.413585	0.573586	0.548150	0.446630
10872	9.114734	0.765040	-2.904011	-0.336180	-0.060750	-0.059764	-0.669292	0.276407	0.163043	-0.408477	0.576331	0.546287	0.450067
10873	9.645613	1.081770	-2.933871	-0.329906	-0.037087	-0.099994	-0.668950	0.273024	0.165886	-0.403025	0.578440	0.544953	0.453876
10874	9.042529	1.014845	-2.689575	-0.327467	-0.002530	-0.079994	-0.670101	0.268565	0.171037	-0.398433	0.580308	0.542878	0.458015
10875	9.169842	0.814640	-2.654585	-0.238861	0.017340	0.015571	-0.671437	0.265816	0.172963	-0.395645	0.582384	0.540563	0.460527
10876	9.497370	0.797944	-2.666940	-0.195050	-0.006552	0.013929	-0.671914	0.261327	0.175606	-0.393386	0.584225	0.538614	0.462411
10877	9.479921	0.947845	-2.805382	-0.187029	-0.042943	-0.024519	-0.671329	0.260616	0.178472	-0.390162	0.585980	0.537705	0.463977
10878	9.321618	0.798278	-2.959830	-0.231993	-0.103361	-0.059443	-0.671546	0.258446	0.182644	-0.385734	0.588192	0.537010	0.465682
10879	9.191969	0.930090	-2.956538	-0.223223	-0.060430	-0.008117	-0.670665	0.256968	0.186709	-0.382022	0.590532	0.535694	0.467294
10880	9.312418	0.860988	-2.930097	-0.271231	-0.013386	0.039444	-0.670737	0.254367	0.190992	-0.378995	0.593235	0.532745	0.469700
10881	9.187951	1.006761	-2.885853	-0.247056	0.015212	0.052290	-0.671120	0.252352	0.191982	-0.376348	0.595654	0.529893	0.471987
10882	9.320358	0.737755	-2.786296	-0.220020	0.080550	0.098105	-0.670000	0.252791	0.194219	-0.375458	0.597674	0.525990	0.474501
10883	9.435738	0.761797	-2.831508	-0.273231	0.042177	0.096255	-0.668493	0.255218	0.196020	-0.373183	0.600461	0.522130	0.477034
10884	9.389348	0.580288	-2.833372	-0.263766	0.041485	0.107245	-0.666679	0.254730	0.196805	-0.371423	0.603235	0.517963	0.479444
10885	9.503736	0.657957	-2.718807	-0.250626	0.045298	0.120153	-0.665871	0.257334	0.198068	-0.369663	0.606027	0.513968	0.481579
10886	9.399364	0.616136	-2.799703	-0.309461	0.016489	0.111793	-0.665715	0.257747	0.201146	-0.367109	0.609382	0.509454	0.484087
10887	9.433403	0.559269	-2.736140	-0.336002	-0.001208	0.147555	-0.664862	0.257614	0.203628	-0.364075	0.613473	0.504595	0.486297
10888	9.621138	0.577793	-2.769604	-0.320598	-0.025161	0.178864	-0.662098	0.260223	0.207093	-0.361576	0.617930	0.499406	0.487872
10889	9.456467	0.426772	-2.812732	-0.338264	-0.046460	0.134757	-0.661244	0.261644	0.212447	-0.357898	0.622280	0.494951	0.489590
10890	9.529053	0.462307	-2.788649	-0.306297	-0.067946	0.169745	-0.657626	0.262942	0.216518	-0.355026	0.626892	0.490266	0.490513
10891	9.423635	0.547373	-2.747928	-0.268491	-0.075060	0.147800	-0.655955	0.266652	0.223809	-0.352034	0.631089	0.486484	0.491053
10892	9.439840	0.294781	-2.726030	-0.301291	-0.089792	0.118359	-0.652736	0.266940	0.228515	-0.348470	0.635318	0.482603	0.491969
10893	9.476999	0.296943	-2.906117	-0.273558	-0.127721	0.167109	-0.650494	0.268721	0.234711	-0.345076	0.640195	0.478836	0.491720
10894	9.403010	0.354774	-2.840183	-0.288221	-0.116138	0.096404	-0.647829	0.269539	0.240288	-0.341174	0.644323	0.475509	0.492280
10895	9.432191	0.415068	-2.831221	-0.220959	-0.100969	0.147912	-0.644731	0.270116	0.247790	-0.338504	0.648331	0.472269	0.491979
10896	9.373897	0.438247	-2.901341	-0.150641	-0.106662	0.178327	-0.641720	0.273812	0.249099	-0.337252	0.652163	0.469140	0.490767
10897	9.305163	0.153178	-2.944100	-0.129091	-0.109210	0.126925	-0.638937	0.276836	0.255643	-0.335482	0.655399	0.467100	0.489614
10898	9.328261	0.081588	-3.042031	-0.173323	-0.098122	0.113047	-0.638222	0.277348	0.259415	-0.333355	0.658658	0.464523	0.489145
10899	9.232892	0.195130	-2.960444	-0.096479	-0.056956	0.144329	-0.633236	0.280032	0.263558	-0.332671	0.661303	0.462194	0.488247
10900	9.299434	0.115787	-3.045560	-0.104688	-0.032637	0.107570	-0.630779	0.284258	0.265738	-0.331991	0.663396	0.459912	0.488026
10901	9.375473	0.068323	-3.162219	-0.044995	-0.060832	0.083880	-0.629653	0.283880	0.267370	-0.331368	0.665167	0.458893	0.486996
10902	9.418665	-0.087753	-3.118966	-0.036313	-0.080127	0.067396	-0.627985	0.285000	0.269921	-0.330763	0.666890	0.458121	0.485776
10903	9.394925	0.128844	-3.164967	-0.002054	-0.114340	0.052866	-0.625359	0.287999	0.274106	-0.329927	0.668606	0.458272	0.483840
10904	9.276209	0.079615	-3.228470	0.037708	-0.102229	0.032701	-0.623965	0.288976	0.276790	-0.329767	0.669730	0.458821	0.481871
10905	9.321312	-0.085359	-3.245722	0.073522	-0.094949	0.001544	-0.622443	0.290533	0.279092	-0.329629	0.670283	0.460246	0.479832
10906	9.294645	0.032172	-3.316410	0.054510	-0.106483	0.010712	-0.621357	0.292999	0.280205	-0.329439	0.671127	0.461276	0.477790
10907	9.378319	-0.050196	-3.365961	0.084223	-0.147107	-0.003843	-0.620356	0.292543	0.283499	-0.328915	0.672051	0.463204	0.474978
10908	9.099013	0.088032	-3.400502	0.140287	-0.093103	-0.033222	-0.619675	0.294032	0.284555	-0.329576	0.671786	0.465541	0.472604
10909	9.312969	-0.015075	-3.418834	0.220980	-0.086260	-0.027540	-0.617473	0.295659	0.285190	-0.331224	0.670995	0.468664	0.469479
10910	9.223551	-0.013969	-3.454124	0.244879	-0.099561	-0.021988	-0.617508	0.297948	0.284498	-0.333321	0.670177	0.471860	0.465948
10911	9.281956	-0.071483	-3.355251	0.215292	-0.126546	-0.031172	-0.614319	0.298282	0.285321	-0.334472	0.669733	0.475215	0.462339
10912	9.137087	-0.096749	-3.383809	0.196615	-0.146238	-0.009192	-0.614741	0.299760	0.286942	-0.335582	0.669760	0.478078	0.458529
10913	9.083138	-0.192274	-3.464526	0.179951	-0.101467	0.012695	-0.613406	0.303822	0.287040	-0.336901	0.669712	0.480318	0.455278
10914	9.186977	-0.056852	-3.491676	0.124120	-0.107031	0.047508	-0.610669	0.306331	0.286752	-0.337920	0.670387	0.481482	0.452290
10915	9.077506	-0.200571	-3.565800	0.099928	-0.085632	0.029024	-0.608726	0.307326	0.288877	-0.338470	0.670876	0.482649	0.449904
10916	9.077558	-0.229927	-3.546674	0.046038	-0.093287	0.067465	-0.608198	0.311387	0.292175	-0.338746	0.672138	0.482739	0.447711
10917	9.166640	-0.174354	-3.578623	0.046159	-0.082436	0.071147	-0.605865	0.313834	0.293275	-0.338990	0.673358	0.482820	0.445601
10918	9.127500	-0.309616	-3.597361	0.027718	-0.080166	0.064652	-0.603653	0.315006	0.294575	-0.339118	0.674591	0.482691	0.443775
10919	9.047932	-0.238228	-3.634976	0.033347	-0.050897	0.067362	-0.603386	0.317405	0.297357	-0.339466	0.675572	0.482481	0.442241
10920	9.081012	-0.222695	-3.725468	-0.003050	-0.060471	0.075572	-0.600341	0.318169	0.298069	-0.339462	0.676940	0.481794	0.440900
10921	9.143224	-0.290667	-3.752387	0.015429	-0.060893	0.082033	-0.597872	0.320890	0.299324	-0.339604	0.678266	0.481286	0.439305
10922	9.028046	-0.271165	-3.699653	0.034302	-0.004877	0.098476	-0.595811	0.321742	0.298524	-0.340840	0.679105	0.480235	0.438199
10923	9.107413	-0.295866	-3.707612	0.085327	0.006581	0.089395	-0.595301	0.325515	0.299028	-0.342648	0.679423	0.479772	0.436801
10924	9.152957	-0.412839	-3.688342	0.107065	-0.009613	0.082114	-0.594110	0.329083	0.297709	-0.344679	0.679642	0.479608	0.435039
10925	9.060280	-0.537044	-3.779872	0.062662	-0.019450	0.063647	-0.592071	0.332285	0.297886	-0.345710	0.680088	0.479465	0.433680
10926	9.123010	-0.596166	-3.743963	0.055630	-0.005235	0.072792	-0.592413	0.336846	0.296920	-0.347000	0.680528	0.478947	0.432530
10927	9.016561	-0.645865	-3.778947	0.049855	-0.006424	0.061738	-0.591330	0.338543	0.296459	-0.347973	0.680927	0.478619	0.431484
10928	9.074400	-0.580454	-3.804833	0.027596	0.010991	0.048844	-0.589129	0.340169	0.297093	-0.348827	0.681190	0.478067	0.430989
10929	9.054465	-0.701099	-3.838685	0.017936	-0.006306	0.030476	-0.587491	0.341463	0.296047	-0.349102	0.681510	0.477882	0.430466
10930	9.030354	-0.764306	-3.814045	-0.004530	0.000476	0.010219	-0.588048	0.342402	0.297220	-0.349085	0.681717	0.477655	0.430403
10931	9.046932	-0.720024	-3.869922	-0.027977	0.029415	0.020230	-0.588906	0.343873	0.296208	-0.348996	0.681953	0.476959	0.430874
10932	9.069188	-0.794339	-3.764977	-0.054527	0.051975	-0.017483	-0.589419	0.341030	0.296871	-0.348549	0.681801	0.476318	0.432183
10933	9.151649	-0.754409	-3.712255	-0.054497	0.048195	-0.015615	-0.588350	0.343075	0.295044	-0.347979	0.681714	0.475741	0.433413
10934	9.070233	-0.688865	-3.674973	-0.062193	0.001790	-0.024738	-0.590791	0.339538	0.296099	-0.346888	0.681976	0.475483	0.434158
10935	9.181030	-0.723731	-3.664853	-0.074338	-0.022575	-0.032044	-0.589919	0.337465	0.297907	-0.345241	0.682480	0.475439	0.434727
10936	9.153234	-0.593790	-3.576025	-0.078349	-0.001679	-0.011880	-0.590895	0.337252	0.296792	-0.344008	0.683001	0.474889	0.435487
10937	9.143697	-0.564632	-3.575479	-0.040801	-0.003742	-0.009966	-0.590718	0.335456	0.298901	-0.343200	0.683311	0.474696	0.435848
10938	9.075329	-0.611344	-3.672243	-0.052121	-0.027916	-0.020986	-0.590006	0.335861	0.301973	-0.341992	0.683795	0.474672	0.436064
10939	9.077821	-0.591995	-3.669795	-0.056170	-0.011501	-0.002665	-0.591648	0.334715	0.302890	-0.340973	0.684343	0.474291	0.436419
10940	9.106774	-0.543498	-3.685052	-0.041825	-0.009962	-0.013636	-0.589960	0.333111	0.303469	-0.340142	0.684665	0.474137	0.436729
10941	9.046036	-0.542190	-3.750393	-0.036098	-0.013291	-0.004459	-0.590254	0.334647	0.303844	-0.339371	0.685071	0.473961	0.436883
10942	9.040861	-0.424474	-3.846033	-0.021408	0.010611	-0.004453	-0.589936	0.332060	0.304793	-0.339094	0.685161	0.473719	0.437219
10943	9.074255	-0.477774	-3.866949	-0.024836	0.011980	0.003794	-0.589666	0.332745	0.305110	-0.338789	0.685347	0.473357	0.437556
10944	9.046006	-0.483609	-3.778990	-0.024513	0.016781	0.015711	-0.590778	0.332782	0.304706	-0.338706	0.685593	0.472771	0.437868
10945	9.094038	-0.481239	-3.800091	0.001124	0.014821	0.016692	-0.590219	0.332747	0.305254	-0.338899	0.685699	0.472437	0.437912
10946	9.060575	-0.493663	-3.760280	-0.002459	0.025760	0.018494	-0.588843	0.332525	0.303562	-0.339226	0.685745	0.471944	0.438120
10947	9.099178	-0.474519	-3.761599	0.018303	0.037233	0.041468	-0.588587	0.334208	0.303663	-0.340087	0.685769	0.471266	0.438143
10948	9.087437	-0.462774	-3.727273	0.030241	0.018562	0.045192	-0.589572	0.334965	0.302886	-0.341028	0.685906	0.470741	0.437762
10949	9.163681	-0.566687	-3.793592	0.022706	0.002469	0.037859	-0.588214	0.337193	0.303009	-0.341593	0.686169	0.470385	0.437292
10950	9.065784	-0.567540	-3.678846	0.008464	0.046018	0.048755	-0.588246	0.338551	0.301150	-0.342524	0.686245	0.469434	0.437466
10951	9.196485	-0.569503	-3.601635	0.069907	0.047369	0.054409	-0.589405	0.341472	0.299397	-0.344309	0.685941	0.468951	0.437061
10952	9.170967	-0.852170	-3.665314	0.024087	0.000551	0.054340	-0.587756	0.341400	0.297434	-0.345078	0.686356	0.468373	0.436422
10953	9.137268	-0.822724	-3.673522	-0.014407	-0.005677	0.052437	-0.586943	0.343322	0.298238	-0.345201	0.687076	0.467536	0.436089
10954	9.137743	-0.821115	-3.613153	-0.053064	0.000500	0.043178	-0.585541	0.342425	0.298864	-0.344810	0.687918	0.466436	0.436248
10955	9.094572	-0.782135	-3.604040	-0.038355	0.002126	0.045954	-0.585846	0.345327	0.300155	-0.344630	0.688671	0.465416	0.436292
10956	9.123613	-0.685016	-3.628643	-0.046792	-0.012015	0.005608	-0.585546	0.344540	0.301770	-0.343882	0.689226	0.464975	0.436476
10957	9.050751	-0.763966	-3.669904	-0.061721	-0.026113	-0.004522	-0.584418	0.343105	0.301949	-0.342681	0.689912	0.464635	0.436698
10958	9.109048	-0.718865	-3.628319	-0.056546	-0.050433	-0.013627	-0.584280	0.343758	0.302959	-0.341277	0.690683	0.464644	0.436570
10959	9.070689	-0.687224	-3.617018	-0.061957	-0.055246	-0.009963	-0.583130	0.342457	0.306200	-0.339760	0.691568	0.464569	0.436430
10960	9.046057	-0.693426	-3.683758	-0.053204	-0.050662	-0.025560	-0.584230	0.342420	0.307318	-0.338293	0.692205	0.464770	0.436347
10961	9.016786	-0.668208	-3.740460	-0.054851	-0.026993	-0.021017	-0.583896	0.339740	0.310204	-0.337044	0.692688	0.464713	0.436607
10962	9.035992	-0.597500	-3.779358	-0.055158	-0.030013	-0.032009	-0.583037	0.338262	0.311355	-0.335681	0.693098	0.464840	0.436872
10963	9.122355	-0.646233	-3.807055	-0.036941	-0.065032	-0.031908	-0.582750	0.338592	0.313177	-0.334234	0.693688	0.465342	0.436512
10964	8.988295	-0.488274	-3.762372	-0.048472	-0.027014	-0.020982	-0.583262	0.336265	0.314843	-0.333090	0.694121	0.465359	0.436678
10965	9.057685	-0.536702	-3.803923	0.007408	-0.003225	-0.020905	-0.582689	0.334845	0.314889	-0.332931	0.693974	0.465681	0.436691
10966	9.001785	-0.596430	-3.840863	0.011204	-0.010936	-0.015403	-0.583811	0.335718	0.314676	-0.332815	0.693919	0.466036	0.436486
10967	9.057194	-0.560230	-3.857189	0.015242	-0.004387	-0.001624	-0.583266	0.337590	0.316590	-0.332924	0.693909	0.466164	0.436282
10968	9.064659	-0.499728	-3.852244	0.021120	-0.006942	-0.020866	-0.582546	0.335338	0.316306	-0.332931	0.693708	0.466648	0.436080
10969	8.991764	-0.476193	-3.941136	0.049999	-0.004494	-0.001559	-0.583416	0.337271	0.314490	-0.333521	0.693467	0.467080	0.435550
10970	9.083836	-0.370439	-3.919739	0.058251	-0.019396	0.001272	-0.582026	0.337619	0.315608	-0.334122	0.693328	0.467669	0.434678
10971	9.039898	-0.527654	-3.926366	0.055207	-0.031631	-0.009762	-0.581335	0.337354	0.315030	-0.334455	0.693209	0.468442	0.433778
10972	8.939228	-0.564435	-3.843145	0.059152	-0.033245	0.001234	-0.580944	0.339188	0.314862	-0.334939	0.693180	0.469132	0.432703
10973	8.960719	-0.637412	-3.837179	0.039873	-0.010071	0.030514	-0.580680	0.340435	0.315213	-0.335612	0.693353	0.469067	0.431976
10974	9.025590	-0.647308	-3.856575	0.023616	-0.004920	0.037827	-0.578888	0.341379	0.315532	-0.336182	0.693662	0.468747	0.431383
10975	9.027872	-0.673929	-3.861664	0.045870	-0.013979	0.049809	-0.578069	0.341440	0.314001	-0.337072	0.694006	0.468487	0.430416
10976	8.947787	-0.684552	-3.931189	0.012126	-0.009275	0.018517	-0.579485	0.343984	0.314310	-0.337283	0.694240	0.468378	0.429993
10977	9.020112	-0.777812	-3.886201	0.031000	0.011630	0.037791	-0.577541	0.344196	0.315137	-0.338107	0.694351	0.467981	0.429599
10978	8.942939	-0.733240	-3.914420	0.001766	0.011595	0.039559	-0.577743	0.347698	0.312717	-0.338550	0.694671	0.467350	0.429419
10979	9.016118	-0.710936	-3.808335	-0.001609	0.040580	0.047787	-0.578426	0.348170	0.314834	-0.339280	0.694845	0.466335	0.429664
10980	9.049578	-0.800932	-3.805342	0.004010	0.038455	0.052382	-0.576924	0.349064	0.313348	-0.340107	0.695045	0.465350	0.429755
10981	9.024829	-0.819126	-3.881817	0.016464	0.029977	0.039563	-0.578060	0.349763	0.310903	-0.340924	0.695108	0.464672	0.429739
10982	8.996158	-0.816904	-3.851750	0.017590	0.040806	0.012016	-0.577520	0.350357	0.310102	-0.341626	0.694806	0.464367	0.430000
10983	8.996458	-0.822307	-3.810741	0.032340	0.028463	0.017570	-0.576976	0.351453	0.310580	-0.342464	0.694568	0.464138	0.429964
10984	9.068248	-0.778062	-3.892833	0.024970	0.027696	0.015742	-0.577957	0.351534	0.309207	-0.343174	0.694367	0.463927	0.429952
10985	9.043745	-0.801563	-3.935540	0.033169	0.015011	-0.019100	-0.579345	0.351568	0.308944	-0.343582	0.693900	0.464306	0.429970
10986	9.025245	-0.829607	-3.823940	0.047470	0.017558	-0.031927	-0.579652	0.352268	0.306214	-0.344109	0.693178	0.465033	0.429928
10987	9.082920	-0.807807	-3.852520	0.045490	-0.002458	-0.035554	-0.578519	0.350933	0.307232	-0.344386	0.692622	0.465864	0.429702
10988	9.037813	-0.818412	-3.761546	0.045234	-0.005613	-0.044734	-0.580067	0.352267	0.306356	-0.344547	0.692002	0.466896	0.429452
10989	9.015725	-0.817552	-3.813845	0.054811	-0.010304	-0.028198	-0.578545	0.351997	0.305632	-0.344946	0.691516	0.467757	0.428978
10990	8.991617	-0.812480	-3.817741	0.029988	-0.000701	-0.033772	-0.578958	0.351729	0.305480	-0.345039	0.691056	0.468476	0.428860
10991	9.073460	-0.783661	-3.839933	0.036748	-0.012622	-0.019036	-0.580065	0.351210	0.304904	-0.345245	0.690799	0.469069	0.428459
10992	9.054726	-0.847878	-3.743050	0.016719	0.005727	-0.017281	-0.579930	0.352272	0.306217	-0.345358	0.690528	0.469403	0.428439
10993	8.977765	-0.745150	-3.768483	0.022561	0.034505	-0.006306	-0.580074	0.351786	0.304661	-0.345923	0.690084	0.469370	0.428735
10994	9.059512	-0.823468	-3.757560	0.037317	0.019418	-0.000742	-0.580369	0.352680	0.303747	-0.346596	0.689701	0.469567	0.428591
10995	9.092849	-0.837650	-3.802370	0.022622	0.004797	-0.001661	-0.581220	0.353850	0.303133	-0.346927	0.689553	0.469674	0.428445
10996	8.962911	-0.798004	-3.797253	0.009999	0.032155	0.002836	-0.580120	0.354014	0.302300	-0.347375	0.689282	0.469502	0.428706
10997	9.079368	-0.805112	-3.690562	0.046668	0.043919	0.004752	-0.579838	0.353327	0.301839	-0.348462	0.688690	0.469452	0.428829
10998	9.056520	-0.885839	-3.806155	0.000809	0.029548	0.000993	-0.580548	0.354221	0.301068	-0.348739	0.688493	0.469237	0.429157
10999	9.049346	-0.859056	-3.810543	0.006469	0.021729	0.008360	-0.579038	0.355195	0.300836	-0.349097	0.688406	0.468945	0.429323
11000	9.076554	-0.814142	-3.738816	-0.002771	0.019157	0.005609	-0.580683	0.354069	0.301337	-0.349266	0.688366	0.468708	0.429509
11001	9.083770	-0.794662	-3.748619	0.002243	0.014656	-0.011803	-0.580985	0.354615	0.298875	-0.349328	0.688180	0.468706	0.429759
11002	9.078990	-0.811766	-3.736477	0.013224	-0.003900	-0.009921	-0.581265	0.354110	0.297736	-0.349390	0.688057	0.469015	0.429569
11003	9.093357	-0.865364	-3.725288	0.003961	0.005662	-0.015465	-0.580990	0.355291	0.299472	-0.349362	0.687902	0.469140	0.429704
11004	9.045507	-0.824157	-3.699080	-0.023517	-0.003475	-0.015507	-0.580697	0.354022	0.299391	-0.348854	0.688000	0.469176	0.429919
11005	9.066746	-0.765000	-3.781600	-0.022818	-0.010394	-0.022823	-0.580570	0.355392	0.300168	-0.348245	0.688100	0.469283	0.430136
11006	9.105311	-0.892113	-3.725910	-0.084700	-0.001657	-0.011958	-0.581495	0.352401	0.301104	-0.346951	0.688632	0.468744	0.430918
11007	9.050584	-0.746602	-3.698765	-0.098327	0.025881	-0.010180	-0.581454	0.350729	0.303638	-0.345753	0.689059	0.467770	0.432253
11008	9.074680	-0.766287	-3.690134	-0.065637	0.039102	0.013722	-0.580069	0.350454	0.303053	-0.345313	0.689356	0.466739	0.433247
11009	9.093542	-0.697416	-3.772501	-0.065035	0.013879	0.004601	-0.581444	0.349758	0.303301	-0.344588	0.689791	0.465929	0.434002
11010	9.050543	-0.702634	-3.722627	-0.052090	0.011659	0.010126	-0.582544	0.350116	0.304999	-0.344056	0.690186	0.465267	0.434507
11011	9.118216	-0.679091	-3.705683	-0.012105	0.021413	-0.000803	-0.579781	0.349339	0.302704	-0.344084	0.690139	0.464939	0.434910
11012	9.079164	-0.731592	-3.748036	-0.039242	0.005996	0.011996	-0.581044	0.349973	0.301644	-0.343703	0.690499	0.464418	0.435195
11013	9.059849	-0.789916	-3.728374	-0.046539	-0.006986	0.013824	-0.580187	0.349030	0.303383	-0.343120	0.691071	0.463783	0.435424
11014	9.105477	-0.741203	-3.768403	-0.060843	-0.007693	0.026661	-0.579610	0.349149	0.306577	-0.342413	0.691863	0.462921	0.435641
11015	9.059596	-0.730943	-3.785941	-0.042507	-0.011546	0.028529	-0.577944	0.348844	0.306543	-0.341970	0.692583	0.462147	0.435666
11016	9.035651	-0.699331	-3.780009	-0.010311	-0.013695	0.001068	-0.579059	0.349944	0.307454	-0.341701	0.692825	0.462147	0.435493
11017	9.030271	-0.744649	-3.833234	0.002705	-0.012324	0.008421	-0.578469	0.348424	0.309576	-0.341700	0.693057	0.462052	0.435224
11018	9.040320	-0.755193	-3.775718	-0.004472	0.005889	0.012051	-0.576687	0.349160	0.308355	-0.341776	0.693202	0.461799	0.435202
11019	9.020939	-0.754871	-3.789481	-0.006306	0.004050	0.012045	-0.579197	0.350335	0.308173	-0.341834	0.693388	0.461463	0.435217
11020	9.097556	-0.859437	-3.807518	-0.008330	-0.012118	0.005643	-0.578343	0.348623	0.308337	-0.341647	0.693643	0.461409	0.435015
11021	8.996850	-0.822992	-3.760044	-0.039369	0.017410	0.005521	-0.578371	0.350617	0.307905	-0.341315	0.693880	0.460782	0.435562
11022	9.093196	-0.823624	-3.763651	-0.015204	0.040586	0.017480	-0.577810	0.351090	0.309594	-0.341613	0.693841	0.460129	0.436080
11023	9.103138	-0.860806	-3.708719	-0.018760	0.023695	0.023004	-0.577292	0.352467	0.307175	-0.341781	0.694043	0.459393	0.436403
11024	9.016279	-0.808767	-3.746188	-0.011616	0.014781	0.017515	-0.577397	0.351492	0.309893	-0.341891	0.694206	0.458945	0.436530
11025	9.050497	-0.795224	-3.689418	-0.014304	0.038727	0.017483	-0.577016	0.353253	0.308332	-0.342212	0.694194	0.458220	0.437058
11026	9.074476	-0.804950	-3.700038	-0.018538	0.037983	0.030325	-0.576737	0.352191	0.306876	-0.342559	0.694308	0.457391	0.437474
11027	9.035434	-0.820886	-3.756643	0.005081	0.008668	0.026735	-0.576765	0.354313	0.306729	-0.342956	0.694511	0.456912	0.437341
11028	9.015174	-0.926331	-3.838684	-0.011839	0.032015	0.006453	-0.577179	0.354312	0.306871	-0.343127	0.694417	0.456504	0.437781
11029	9.010630	-0.912144	-3.809441	-0.011068	0.034177	0.000948	-0.576891	0.353197	0.306523	-0.343307	0.694277	0.456066	0.438319
11030	9.146931	-0.859416	-3.654802	-0.021871	0.061568	0.005515	-0.577169	0.352947	0.305955	-0.343593	0.693992	0.455368	0.439272
11031	9.190771	-0.860549	-3.593658	-0.017686	0.025387	-0.005419	-0.578831	0.352443	0.305245	-0.343548	0.693914	0.455017	0.439793
11032	9.134127	-0.691494	-3.513157	-0.004303	0.027879	-0.017307	-0.578282	0.352990	0.305412	-0.343573	0.693592	0.455025	0.440272
11033	9.051727	-0.724216	-3.561005	0.001121	0.000232	-0.017277	-0.579658	0.352429	0.305807	-0.343456	0.693494	0.455177	0.440361
11034	9.079251	-0.868313	-3.678895	0.017409	0.009722	0.008410	-0.579675	0.353312	0.305029	-0.343845	0.693416	0.455147	0.440212
11035	9.027111	-0.725569	-3.627714	0.007093	0.034329	-0.002647	-0.579398	0.353047	0.304594	-0.344250	0.693110	0.454914	0.440618
11036	9.029443	-0.703503	-3.646978	0.012567	0.082286	0.026653	-0.579141	0.354073	0.303683	-0.345382	0.692600	0.454073	0.441400
11037	9.249217	-0.759618	-3.556545	0.049710	0.085615	0.046949	-0.580009	0.355738	0.301572	-0.347278	0.691993	0.453174	0.441788
11038	9.138732	-0.788704	-3.499473	0.084641	0.084183	0.053415	-0.579902	0.356312	0.298414	-0.349659	0.691203	0.452584	0.441752
11039	9.182522	-0.799502	-3.440805	0.137596	0.080565	0.049864	-0.579124	0.359090	0.296079	-0.352746	0.690041	0.452450	0.441251
11040	9.211684	-0.795267	-3.410472	0.137118	0.072169	0.067319	-0.579206	0.362308	0.290725	-0.355862	0.689100	0.452209	0.440466
11041	9.226198	-0.771084	-3.413272	0.151787	0.038713	0.071996	-0.580529	0.366422	0.287658	-0.358951	0.688386	0.452183	0.439100
11042	9.158228	-0.979447	-3.390354	0.163349	0.040400	0.058203	-0.580609	0.370544	0.284026	-0.362057	0.687434	0.452521	0.437692
11043	9.250828	-1.052644	-3.225241	0.203469	0.025771	0.054648	-0.578738	0.374176	0.281177	-0.365581	0.686280	0.453267	0.435798
11044	9.142590	-1.284554	-3.413493	0.200491	-0.003942	0.012412	-0.577405	0.377073	0.279122	-0.368370	0.685025	0.454843	0.433777
11045	9.179856	-1.570350	-3.457805	0.123489	0.013411	0.003018	-0.578548	0.378334	0.276712	-0.370237	0.684085	0.455673	0.432798
11046	9.263260	-1.388187	-3.343815	0.066680	0.011854	0.001127	-0.578280	0.377339	0.273872	-0.371240	0.683561	0.456133	0.432282
11047	9.153080	-1.117844	-3.374158	0.035984	0.000940	-0.015413	-0.578028	0.378526	0.272554	-0.371640	0.683206	0.456546	0.432064
11048	9.186625	-1.120196	-3.397163	0.047349	-0.019399	0.001165	-0.578733	0.379654	0.272769	-0.372091	0.683096	0.457066	0.431298
11049	9.144372	-0.868214	-3.360130	0.068442	0.006252	0.002116	-0.577386	0.382210	0.271942	-0.373128	0.682610	0.457484	0.430729
11050	9.134674	-0.999730	-3.312324	0.107090	0.039001	0.006705	-0.578944	0.383470	0.269674	-0.374974	0.681601	0.458003	0.430173
11051	9.225871	-1.302150	-3.230765	0.106754	0.025043	-0.006147	-0.579238	0.383313	0.267169	-0.376633	0.680582	0.458718	0.429573
11052	9.312175	-1.233722	-3.315656	0.073294	-0.025517	-0.020785	-0.579671	0.384203	0.266395	-0.377187	0.680125	0.459802	0.428651
11053	9.172259	-1.251941	-3.329864	0.084502	-0.040906	-0.010680	-0.579546	0.384930	0.265883	-0.377898	0.679793	0.460881	0.427390
11054	9.099380	-1.391831	-3.347371	0.072576	-0.033356	-0.013508	-0.578997	0.385216	0.265618	-0.378428	0.679474	0.461913	0.426314
11055	9.152227	-1.328520	-3.394820	0.047010	-0.027621	-0.046579	-0.578165	0.384936	0.265315	-0.378448	0.678979	0.463055	0.425845
11056	9.156335	-1.434613	-3.441550	0.004570	-0.003495	-0.063235	-0.579540	0.384636	0.266142	-0.377904	0.678460	0.463953	0.426179
11057	9.148096	-1.285793	-3.324351	-0.024247	0.001242	-0.079789	-0.580078	0.383112	0.265776	-0.376945	0.677950	0.464714	0.427009
11058	9.292673	-1.179538	-3.367705	-0.029312	-0.005961	-0.097173	-0.581714	0.380761	0.265370	-0.375629	0.677386	0.465804	0.427876
11059	9.143628	-0.944952	-3.423393	0.019015	-0.005624	-0.136530	-0.582945	0.380558	0.267034	-0.374700	0.676074	0.467755	0.428636
11060	9.196619	-0.945299	-3.425377	0.076725	0.021835	-0.136450	-0.586057	0.375078	0.267699	-0.374727	0.674113	0.470053	0.429188
11061	8.952219	-1.056354	-3.513564	0.025926	0.032121	-0.121959	-0.587966	0.371399	0.265687	-0.374360	0.672555	0.471579	0.430277
11062	9.162489	-0.983382	-3.460574	0.042418	0.070710	-0.089813	-0.590052	0.370694	0.263442	-0.374790	0.670849	0.472598	0.431445
11063	9.183032	-0.961351	-3.306637	0.024609	0.067767	-0.070561	-0.591024	0.369932	0.262017	-0.375179	0.669474	0.473150	0.432637
11064	9.149863	-0.947463	-3.240101	0.022041	0.079174	-0.030214	-0.592137	0.369453	0.260610	-0.375924	0.668411	0.473120	0.433665
11065	9.281982	-0.942830	-3.293311	0.018250	0.045262	-0.031974	-0.593531	0.367961	0.256922	-0.376348	0.667639	0.473266	0.434326
11066	9.206616	-0.926488	-3.386988	-0.015979	0.026558	-0.010006	-0.594077	0.367916	0.258035	-0.376266	0.667505	0.473037	0.434853
11067	9.251012	-0.918836	-3.258186	-0.037484	0.017242	0.008333	-0.594901	0.366971	0.257430	-0.376028	0.667778	0.472373	0.435362
11068	9.192613	-0.927176	-3.328508	-0.043175	0.002905	0.001906	-0.595435	0.365949	0.258343	-0.375461	0.668166	0.471924	0.435741
11069	9.149506	-0.829779	-3.335921	-0.047853	0.030684	0.030303	-0.594090	0.368779	0.257672	-0.375397	0.668607	0.470777	0.436360
11070	9.235872	-0.922416	-3.344585	-0.039201	0.020717	0.011988	-0.594330	0.366086	0.258064	-0.375139	0.668905	0.470093	0.436863
11071	9.270240	-0.874994	-3.282770	-0.038970	0.020173	0.021183	-0.593495	0.365920	0.258323	-0.375012	0.669284	0.469225	0.437324
