# Supplementary material for: Identification of Haptic Based Guiding Using Hard Reins
Source: PLoS One. 2015 Jul 22;10(7):e0132020. doi: 10.1371/journal.pone.0132020 (PMC4511788; doi:10.1371/journal.pone.0132020)
Supplement: S8 File — (ZIP) [file pone.0132020.s008.zip › Exp2_MotionData1/Subject1/path1/T3/gh3.txt]

// Start Time: 0
// Sample rate: 25.0Hz
// Scenario: 4.9
// Firmware Version: 2.6.1
Counter	Acc_X	Acc_Y	Acc_Z	Gyr_X	Gyr_Y	Gyr_Z	Mag_X	Mag_Y	Mag_Z	Quat_w	Quat_x	Quat_y	Quat_z
10504	0.254771	1.106612	-9.746528	-0.004182	-0.000575	-0.000569	0.175243	0.270775	0.653864	-0.047333	-0.939380	-0.338304	-0.029586
10505	0.226278	1.015220	-9.719269	-0.002430	-0.006048	0.005912	0.176835	0.269248	0.652549	-0.047400	-0.939414	-0.338220	-0.029371
10506	0.231166	0.991457	-9.645057	-0.053194	-0.006182	-0.009071	0.176078	0.267273	0.651682	-0.048396	-0.939172	-0.338739	-0.029488
10507	0.267084	1.039315	-9.742474	-0.072553	-0.007092	-0.004553	0.177392	0.265642	0.653233	-0.049788	-0.939067	-0.338809	-0.029718
10508	0.264149	1.144751	-9.865851	0.010482	0.003063	-0.004152	0.176604	0.266728	0.652198	-0.049520	-0.938895	-0.339336	-0.029586
10509	0.288165	1.164016	-9.874959	0.049722	-0.016954	0.012690	0.175805	0.267700	0.653247	-0.048671	-0.939032	-0.339144	-0.028823
10510	0.206394	1.120426	-9.909942	0.013048	-0.027990	0.005138	0.176331	0.267830	0.653242	-0.048558	-0.938901	-0.339584	-0.028105
10511	0.218304	1.154415	-9.827735	-0.016822	-0.017032	0.016042	0.178182	0.267253	0.652056	-0.048960	-0.938995	-0.339290	-0.027796
10512	0.196924	1.106766	-9.667847	-0.041950	-0.007900	0.015860	0.177504	0.267061	0.652022	-0.049735	-0.938853	-0.339569	-0.027842
10513	0.129925	1.006107	-9.513847	-0.040756	0.023087	-0.010023	0.177641	0.265429	0.652150	-0.050326	-0.938723	-0.339791	-0.028420
10514	0.182549	1.090091	-9.610601	-0.009365	0.014012	-0.004313	0.178165	0.265293	0.652667	-0.050357	-0.938525	-0.340317	-0.028628
10515	0.254719	1.118741	-9.717551	0.071129	0.010461	-0.004820	0.177367	0.266937	0.653064	-0.048929	-0.938549	-0.340492	-0.028215
10516	0.278774	1.128250	-9.765204	0.077925	0.014179	0.013667	0.177102	0.267620	0.653067	-0.047311	-0.938566	-0.340707	-0.027846
10517	0.266820	1.106537	-9.775223	-0.007794	0.008588	0.008628	0.176181	0.267629	0.652944	-0.047369	-0.938605	-0.340582	-0.027954
10518	0.182574	1.077461	-9.786019	-0.062130	0.006707	0.015737	0.176969	0.268298	0.652808	-0.048428	-0.938484	-0.340729	-0.028404
10519	0.182555	1.082355	-9.761945	-0.048024	0.003042	0.006585	0.176971	0.265864	0.654108	-0.049281	-0.938472	-0.340615	-0.028677
10520	0.144076	1.063094	-9.743370	0.004559	0.004906	0.001310	0.176972	0.265593	0.654108	-0.049109	-0.938327	-0.341045	-0.028625
10521	0.218891	1.048989	-9.690058	-0.002423	0.003082	0.003126	0.177383	0.264208	0.652022	-0.049104	-0.938337	-0.341021	-0.028582
10522	0.225961	1.082624	-9.708724	-0.018185	0.003063	0.001200	0.177517	0.263932	0.651760	-0.049372	-0.938178	-0.341414	-0.028649
10523	0.201793	1.091953	-9.780835	0.000995	0.007665	0.004981	0.176981	0.264901	0.652936	-0.049269	-0.938201	-0.341363	-0.028671
10524	0.187242	1.111271	-9.751894	-0.004185	0.006722	-0.002429	0.178043	0.264060	0.651626	-0.049251	-0.938017	-0.341869	-0.028709
10525	0.196711	1.135385	-9.751385	-0.025483	0.010344	0.006726	0.177795	0.264138	0.652838	-0.049626	-0.938025	-0.341772	-0.028963
10526	0.206236	1.159383	-9.774965	-0.018474	0.003039	0.004926	0.176482	0.263876	0.652328	-0.049895	-0.937855	-0.342192	-0.029040
10527	0.199211	1.118728	-9.698783	-0.034175	0.013977	0.002985	0.176481	0.262799	0.653369	-0.050412	-0.937826	-0.342163	-0.029418
10528	0.209097	1.068285	-9.680194	-0.048209	-0.006122	0.012177	0.177536	0.263188	0.652710	-0.051297	-0.937695	-0.342380	-0.029533
10529	0.216094	1.116274	-9.722666	-0.053509	-0.000639	0.012140	0.177937	0.260878	0.653226	-0.052268	-0.937717	-0.342153	-0.029779
10530	0.158238	1.116255	-9.694399	-0.006925	-0.007957	-0.006073	0.177941	0.260464	0.652705	-0.052404	-0.937520	-0.342691	-0.029556
10531	0.230199	1.193364	-9.702248	0.021904	0.006710	-0.005951	0.178076	0.259647	0.652704	-0.051920	-0.937491	-0.342855	-0.029403
10532	0.225057	1.260692	-9.710954	0.037509	0.021374	0.003331	0.178070	0.261548	0.652444	-0.051017	-0.937398	-0.343244	-0.029434
10533	0.220512	1.203001	-9.692601	-0.006211	0.015840	0.003120	0.178193	0.261698	0.654006	-0.050998	-0.937396	-0.343231	-0.029657
10534	0.263893	1.205430	-9.711367	-0.023735	-0.000613	0.006751	0.178458	0.262366	0.653093	-0.051392	-0.937278	-0.343491	-0.029699
10535	0.230224	1.188601	-9.687911	-0.016791	0.014025	0.012300	0.178723	0.261955	0.653090	-0.051580	-0.937330	-0.343297	-0.029974
10536	0.211191	1.135693	-9.669626	-0.023680	0.001201	0.005826	0.177935	0.260342	0.654007	-0.051963	-0.937224	-0.343523	-0.030046
10537	0.244627	1.203182	-9.653964	-0.020268	-0.000602	0.012304	0.178996	0.260314	0.652436	-0.052317	-0.937281	-0.343312	-0.030072
10538	0.208633	1.166984	-9.664411	-0.015031	-0.007903	0.016034	0.179390	0.258962	0.653604	-0.052596	-0.937276	-0.343297	-0.029922
10539	0.201306	1.183541	-9.743465	-0.027229	-0.011591	0.006749	0.179666	0.257583	0.652039	-0.053159	-0.937293	-0.343174	-0.029783
10540	0.191695	1.173643	-9.818111	-0.005357	-0.007912	0.005009	0.180716	0.258118	0.652291	-0.053263	-0.937218	-0.343384	-0.029556
10541	0.157935	1.173443	-9.856838	-0.027244	-0.004287	0.003046	0.180579	0.257860	0.653594	-0.053776	-0.937205	-0.343338	-0.029548
10542	0.158245	1.111147	-9.780890	-0.030727	0.003023	0.006711	0.180449	0.257859	0.653335	-0.054276	-0.937073	-0.343606	-0.029708
10543	0.133968	1.147239	-9.766208	-0.032430	0.015791	-0.001627	0.180718	0.256630	0.653072	-0.054747	-0.937011	-0.343667	-0.030103
10544	0.153328	1.135543	-9.679770	-0.006101	0.013982	-0.004259	0.181772	0.256886	0.652673	-0.054717	-0.936828	-0.344154	-0.030287
10545	0.201265	1.195859	-9.659273	0.002747	0.008486	-0.015281	0.180458	0.255817	0.653073	-0.054585	-0.936715	-0.344484	-0.030285
10546	0.201047	1.241542	-9.668237	0.004326	0.006699	-0.000507	0.180193	0.256092	0.653076	-0.054407	-0.936577	-0.344887	-0.030264
10547	0.191232	1.274995	-9.730273	-0.007109	0.003039	0.001286	0.180979	0.255822	0.654111	-0.054490	-0.936570	-0.344894	-0.030248
10548	0.186548	1.246128	-9.725921	-0.011473	0.006688	0.001259	0.180712	0.257991	0.653203	-0.054608	-0.936422	-0.345270	-0.030338
10549	0.191418	1.236563	-9.711606	-0.018555	0.006703	0.010453	0.181237	0.256639	0.654499	-0.054876	-0.936464	-0.345102	-0.030480
10550	0.162783	1.173946	-9.712751	-0.013307	-0.007905	0.016041	0.181505	0.255276	0.654497	-0.055121	-0.936442	-0.345134	-0.030323
10551	0.189322	1.169121	-9.731776	-0.011441	0.006690	0.002186	0.182035	0.255534	0.653711	-0.055258	-0.936435	-0.345126	-0.030404
10552	0.153129	1.173729	-9.770458	-0.014081	0.008510	0.001246	0.181514	0.254450	0.653455	-0.055412	-0.936288	-0.345488	-0.030546
10553	0.153178	1.164170	-9.751388	-0.014797	-0.000666	-0.012587	0.181250	0.254589	0.653457	-0.055668	-0.936179	-0.345746	-0.030493
10554	0.196426	1.195537	-9.750544	-0.011346	0.008491	-0.009815	0.181109	0.255688	0.654500	-0.055775	-0.935931	-0.346389	-0.030608
10555	0.177110	1.202815	-9.721815	-0.004435	0.019482	-0.001492	0.182156	0.256767	0.654752	-0.055688	-0.935898	-0.346468	-0.030871
10556	0.177201	1.183566	-9.722085	-0.016709	0.035921	-0.000656	0.181123	0.254581	0.652547	-0.055701	-0.935708	-0.346919	-0.031544
10557	0.196263	1.231760	-9.711629	-0.014035	0.010327	-0.004296	0.180712	0.255157	0.655284	-0.055857	-0.935651	-0.347034	-0.031698
10558	0.224938	1.284654	-9.739426	0.030519	0.006742	0.001472	0.180450	0.256642	0.653985	-0.055184	-0.935523	-0.347505	-0.031503
10559	0.196117	1.265709	-9.634336	0.002628	0.006680	-0.006054	0.180316	0.256108	0.654767	-0.055058	-0.935474	-0.347660	-0.031472
10560	0.181669	1.260769	-9.663346	0.011188	0.008564	0.012444	0.180174	0.258289	0.655160	-0.054730	-0.935417	-0.347867	-0.031455
10561	0.191436	1.231668	-9.735681	0.028700	0.010413	0.010687	0.180054	0.256648	0.654118	-0.054081	-0.935510	-0.347728	-0.031330
10562	0.205989	1.212383	-9.755019	0.042665	0.017752	0.014439	0.180315	0.256381	0.654897	-0.053102	-0.935522	-0.347854	-0.031262
10563	0.210935	1.188513	-9.702496	0.013858	0.011310	0.010613	0.180573	0.258412	0.654375	-0.052725	-0.935597	-0.347708	-0.031257
10564	0.247220	1.164689	-9.654480	-0.037626	0.013964	-0.002571	0.180304	0.258695	0.655159	-0.053282	-0.935381	-0.348168	-0.031663
10565	0.259362	1.145382	-9.678643	-0.016511	0.003000	-0.011674	0.179524	0.257336	0.654383	-0.053542	-0.935275	-0.348411	-0.031692
10566	0.239972	1.166998	-9.678521	0.016677	0.006704	-0.005976	0.179261	0.256798	0.654646	-0.053138	-0.935129	-0.348874	-0.031574
10567	0.259384	1.137950	-9.741161	0.018359	0.014038	-0.000439	0.179261	0.257609	0.654125	-0.052658	-0.935131	-0.348941	-0.031580
10568	0.201498	1.145232	-9.688787	-0.020183	0.014907	0.003053	0.177943	0.257086	0.654786	-0.052880	-0.934997	-0.349239	-0.031884
10569	0.186999	1.149802	-9.751273	-0.013161	0.006682	-0.000590	0.178601	0.257350	0.654651	-0.053039	-0.934969	-0.349282	-0.031969
10570	0.215858	1.164231	-9.770006	0.021891	0.008540	-0.005952	0.179790	0.256654	0.654381	-0.052526	-0.934831	-0.349739	-0.031848
10571	0.153395	1.121082	-9.687175	0.014911	0.014005	-0.004152	0.177410	0.258589	0.654922	-0.052109	-0.934804	-0.349874	-0.031866
10572	0.239958	1.169347	-9.695292	-0.021744	-0.000672	-0.015388	0.176883	0.258462	0.655186	-0.052479	-0.934530	-0.350549	-0.031874
10573	0.225427	1.183812	-9.678421	-0.009559	0.001182	-0.008870	0.177935	0.258182	0.655568	-0.052613	-0.934451	-0.350743	-0.031819
10574	0.230098	1.215052	-9.692343	0.007843	0.001225	-0.000478	0.178060	0.259409	0.656088	-0.052410	-0.934337	-0.351092	-0.031666
10575	0.239629	1.236529	-9.749566	0.011350	0.000311	-0.004150	0.178599	0.258568	0.654131	-0.052159	-0.934314	-0.351209	-0.031455
10576	0.169872	1.202686	-9.755493	-0.014893	0.008493	-0.006142	0.178986	0.259524	0.655040	-0.052334	-0.934132	-0.351655	-0.031591
10577	0.162688	1.193112	-9.736489	-0.037618	-0.007986	-0.006232	0.178993	0.258296	0.654518	-0.053061	-0.934048	-0.351771	-0.031564
10578	0.187160	1.116149	-9.742142	-0.023572	0.008479	-0.008027	0.179127	0.256805	0.655167	-0.053398	-0.933839	-0.352256	-0.031760
10579	0.225762	1.111514	-9.713039	-0.003412	0.013983	-0.009778	0.178466	0.258034	0.654913	-0.053329	-0.933753	-0.352484	-0.031897
10580	0.196745	1.130794	-9.686634	0.009643	0.012182	-0.002328	0.179519	0.257886	0.654904	-0.053016	-0.933614	-0.352893	-0.031935
10581	0.254438	1.164424	-9.736035	0.011443	-0.000614	-0.008759	0.178202	0.258172	0.654915	-0.052768	-0.933560	-0.353096	-0.031694
10582	0.225474	1.171600	-9.731404	-0.004372	0.006687	-0.004237	0.177939	0.259525	0.653876	-0.052755	-0.933385	-0.353556	-0.031728
10583	0.230282	1.176587	-9.683278	-0.013046	-0.000651	-0.009808	0.178456	0.260615	0.654784	-0.052965	-0.933298	-0.353763	-0.031660
10584	0.229940	1.246134	-9.749521	-0.002551	-0.000647	-0.015294	0.179508	0.260875	0.654776	-0.052979	-0.933064	-0.354389	-0.031530
10585	0.143292	1.214613	-9.769977	-0.009701	0.001198	-0.000569	0.178200	0.259256	0.654525	-0.053111	-0.933043	-0.354427	-0.031482
10586	0.162674	1.195469	-9.750860	-0.034217	0.008489	0.001143	0.178728	0.258437	0.654781	-0.053639	-0.932879	-0.354755	-0.031766
10587	0.152942	1.212136	-9.796328	-0.028821	0.015761	-0.017299	0.177944	0.257625	0.654266	-0.054037	-0.932710	-0.355108	-0.032104
10588	0.191761	1.164412	-9.703012	-0.006983	0.017639	-0.006114	0.179378	0.258716	0.656208	-0.053996	-0.932503	-0.355635	-0.032360
10589	0.235141	1.169427	-9.668930	-0.018302	0.010310	-0.009851	0.178333	0.257767	0.655304	-0.054229	-0.932401	-0.355850	-0.032529
10590	0.230236	1.186195	-9.687944	0.002636	0.015829	-0.005140	0.179645	0.257896	0.656075	-0.054022	-0.932231	-0.356314	-0.032681
10591	0.196565	1.169317	-9.678893	0.014847	0.006714	0.001396	0.177540	0.257648	0.656092	-0.053653	-0.932247	-0.356337	-0.032559
10592	0.203675	1.193236	-9.724102	0.006940	0.006710	0.001356	0.177547	0.257364	0.654920	-0.053427	-0.932132	-0.356677	-0.032517
10593	0.177095	1.205156	-9.740987	0.004329	0.003956	-0.001423	0.177265	0.260507	0.656225	-0.053276	-0.932119	-0.356743	-0.032413
10594	0.230129	1.207767	-9.711649	-0.006235	0.014020	0.004969	0.178057	0.259684	0.656349	-0.053240	-0.932000	-0.357040	-0.032607
10595	0.230086	1.217441	-9.697110	-0.006217	0.006705	0.004057	0.176484	0.259420	0.655320	-0.053264	-0.932013	-0.357000	-0.032637
10596	0.232529	1.207575	-9.769242	0.011329	0.008541	-0.002316	0.177545	0.257773	0.655050	-0.052945	-0.931883	-0.357391	-0.032593
10597	0.220669	1.169275	-9.705075	0.007081	-0.000629	-0.009705	0.176486	0.259145	0.655060	-0.052782	-0.931817	-0.357608	-0.032376
10598	0.235224	1.150031	-9.712411	-0.004334	0.006682	-0.006081	0.177141	0.259280	0.655705	-0.052770	-0.931629	-0.358096	-0.032407
10599	0.187116	1.125807	-9.732405	-0.020100	0.008489	-0.005242	0.177546	0.258176	0.654530	-0.053042	-0.931560	-0.358222	-0.032559
10600	0.162968	1.135497	-9.698886	-0.006013	0.011219	-0.013482	0.176887	0.258184	0.654535	-0.053035	-0.931328	-0.358814	-0.032677
10601	0.186845	1.183586	-9.721994	-0.004437	0.008523	0.001295	0.177665	0.259009	0.656352	-0.053010	-0.931323	-0.358828	-0.032720
10602	0.186753	1.202818	-9.726526	-0.000902	0.001206	-0.002368	0.177933	0.259535	0.654918	-0.052972	-0.931178	-0.359218	-0.032627
10603	0.177031	1.222278	-9.659128	-0.013017	0.001154	-0.015352	0.177411	0.258317	0.654922	-0.053174	-0.931048	-0.359529	-0.032575
10604	0.181729	1.246159	-9.713963	-0.009610	0.006661	-0.009806	0.177802	0.258322	0.655830	-0.053265	-0.930848	-0.360028	-0.032637
10605	0.157766	1.214807	-9.721828	-0.004518	-0.000602	0.008689	0.176089	0.259424	0.655323	-0.053309	-0.930901	-0.359895	-0.032515
10606	0.215548	1.231766	-9.721050	-0.004548	0.006723	0.010525	0.177276	0.259136	0.655053	-0.053291	-0.930840	-0.360051	-0.032565
10607	0.210938	1.188586	-9.680890	-0.016655	0.006677	-0.000610	0.176357	0.259141	0.654540	-0.053516	-0.930808	-0.360091	-0.032656
10608	0.239935	1.174159	-9.695225	-0.013112	0.006677	-0.004281	0.176750	0.258871	0.655187	-0.053668	-0.930642	-0.360491	-0.032750
10609	0.239991	1.164732	-9.637743	-0.014973	-0.013394	0.012352	0.176753	0.258056	0.655187	-0.053995	-0.930718	-0.360269	-0.032472
10610	0.237448	1.188443	-9.738257	-0.009652	-0.007930	-0.000550	0.176480	0.259157	0.656231	-0.054186	-0.930595	-0.360577	-0.032272
10611	0.189469	1.137826	-9.737015	0.000847	-0.000610	0.001338	0.178069	0.257502	0.655697	-0.054130	-0.930601	-0.360585	-0.032106
10612	0.181923	1.202661	-9.769784	-0.014966	-0.007932	0.003112	0.178076	0.256408	0.655045	-0.054419	-0.930517	-0.360770	-0.031945
10613	0.208581	1.173857	-9.765138	-0.007104	0.006707	0.004978	0.178070	0.257230	0.655697	-0.054454	-0.930537	-0.360713	-0.031976
10614	0.191651	1.185920	-9.745922	-0.000010	0.003946	-0.004213	0.178335	0.258708	0.654263	-0.054381	-0.930381	-0.361130	-0.031925
10615	0.191798	1.157252	-9.686309	-0.016510	0.002986	-0.013523	0.178206	0.257489	0.654524	-0.054627	-0.930259	-0.361407	-0.031934
10616	0.189140	1.207619	-9.731238	-0.002662	0.004861	-0.002383	0.177148	0.256701	0.656094	-0.054598	-0.930127	-0.361752	-0.031919
10617	0.167383	1.222176	-9.683226	-0.011330	0.001170	-0.009806	0.176755	0.258592	0.654406	-0.054759	-0.930038	-0.361961	-0.031860
10618	0.186519	1.253445	-9.697012	0.002636	0.001195	-0.007891	0.177409	0.258323	0.655442	-0.054660	-0.929870	-0.362419	-0.031733
10619	0.186425	1.272628	-9.715948	-0.013252	-0.007927	0.004963	0.178065	0.257374	0.656478	-0.054918	-0.929891	-0.362342	-0.031537
10620	0.169652	1.250955	-9.711608	-0.030694	-0.006136	-0.000665	0.178734	0.256942	0.654780	-0.055488	-0.929751	-0.362615	-0.031522
10621	0.191420	1.233984	-9.762054	-0.006272	-0.000600	0.006835	0.178728	0.258166	0.654911	-0.055563	-0.929790	-0.362515	-0.031414
10622	0.191572	1.202771	-9.743286	-0.011451	-0.010670	0.003134	0.177675	0.258178	0.654919	-0.055804	-0.929678	-0.362785	-0.031183
10623	0.201384	1.169277	-9.693253	-0.023752	-0.000615	0.010441	0.178472	0.256537	0.654782	-0.056197	-0.929723	-0.362607	-0.031207
10624	0.167559	1.183563	-9.717374	-0.018430	-0.000635	0.001237	0.179257	0.257077	0.655297	-0.056499	-0.929605	-0.362862	-0.031208
10625	0.143531	1.164085	-9.770683	-0.011489	-0.004269	0.006816	0.179654	0.256528	0.655293	-0.056688	-0.929640	-0.362755	-0.031069
10626	0.198758	1.212385	-9.750286	-0.004389	0.008508	-0.006089	0.179004	0.256520	0.653736	-0.056667	-0.929473	-0.363180	-0.031131
10627	0.157673	1.231387	-9.798414	0.004156	0.003079	0.012419	0.179535	0.255696	0.653471	-0.056506	-0.929562	-0.362987	-0.031022
10628	0.186505	1.253182	-9.773833	-0.004395	0.001193	-0.007925	0.179267	0.255303	0.654645	-0.056538	-0.929381	-0.363452	-0.030947
10629	0.196323	1.222407	-9.632541	-0.002628	0.015817	-0.004247	0.178745	0.255165	0.653868	-0.056421	-0.929333	-0.363579	-0.031107
10630	0.152908	1.221966	-9.736176	-0.011422	0.013981	-0.004289	0.178742	0.255306	0.654389	-0.056488	-0.929163	-0.363983	-0.031325
10631	0.201055	1.236451	-9.749927	0.002584	0.006693	-0.004206	0.179269	0.255569	0.654124	-0.056339	-0.929127	-0.364102	-0.031279
10632	0.167022	1.299229	-9.665344	-0.018475	-0.000637	0.001231	0.178735	0.256128	0.655040	-0.056640	-0.928992	-0.364400	-0.031284
10633	0.167135	1.272540	-9.730533	-0.018659	0.015857	0.016896	0.180053	0.255976	0.654899	-0.056809	-0.929080	-0.364124	-0.031587
10634	0.152715	1.265506	-9.668351	-0.002701	0.011254	-0.000552	0.180181	0.255441	0.655939	-0.056733	-0.928956	-0.364443	-0.031694
10635	0.148156	1.207553	-9.726820	-0.010636	0.021315	0.004933	0.179923	0.256244	0.654380	-0.056720	-0.928962	-0.364400	-0.032026
10636	0.181956	1.198029	-9.717036	-0.010574	0.011257	0.001259	0.179272	0.253134	0.655295	-0.056789	-0.928847	-0.364668	-0.032192
10637	0.169834	1.212458	-9.712146	-0.030681	0.000261	-0.000673	0.179005	0.254359	0.655167	-0.057303	-0.928802	-0.364693	-0.032271
10638	0.189053	1.226933	-9.711763	-0.006171	0.008512	-0.002408	0.179144	0.255152	0.653084	-0.057311	-0.928654	-0.365062	-0.032352
10639	0.196371	1.207592	-9.743174	0.009586	0.006704	-0.002323	0.180064	0.253796	0.654377	-0.057028	-0.928640	-0.365151	-0.032255
10640	0.186543	1.248649	-9.692278	-0.018464	0.006678	0.001223	0.180320	0.254347	0.655417	-0.057277	-0.928525	-0.365393	-0.032393
10641	0.167188	1.260444	-9.749907	-0.004372	-0.000644	-0.009769	0.179534	0.254347	0.654512	-0.057312	-0.928445	-0.365602	-0.032253
10642	0.138212	1.270001	-9.752443	0.004317	0.006684	-0.005124	0.180588	0.255144	0.653853	-0.057141	-0.928300	-0.366000	-0.032218
10643	0.133562	1.236536	-9.685740	-0.006229	0.024048	0.001257	0.180316	0.254893	0.655678	-0.057023	-0.928283	-0.366032	-0.032561
10644	0.157547	1.260473	-9.735593	-0.010649	0.006695	0.004953	0.180722	0.254733	0.653722	-0.057124	-0.928199	-0.366221	-0.032647
10645	0.196223	1.241500	-9.677884	0.007929	0.008502	-0.011566	0.179532	0.254487	0.654903	-0.056866	-0.928114	-0.366482	-0.032582
10646	0.234777	1.249059	-9.600600	-0.011425	0.008514	0.001257	0.179267	0.255033	0.654905	-0.056970	-0.928001	-0.366741	-0.032703
10647	0.244266	1.280226	-9.638484	-0.000910	0.003951	-0.002375	0.179791	0.255707	0.654901	-0.056903	-0.927976	-0.366821	-0.032634
10648	0.169654	1.251005	-9.697204	0.014851	0.003043	-0.004140	0.180187	0.255699	0.654507	-0.056565	-0.927873	-0.367149	-0.032452
10649	0.172036	1.255699	-9.733124	-0.011459	-0.011592	0.001287	0.180053	0.255706	0.655029	-0.056806	-0.927873	-0.367136	-0.032175
10650	0.167350	1.226807	-9.735973	-0.018399	0.007573	-0.006160	0.182418	0.255958	0.655791	-0.057053	-0.927715	-0.367485	-0.032319
10651	0.157607	1.248500	-9.718956	-0.009783	-0.004263	0.008666	0.180187	0.255699	0.654507	-0.057204	-0.927767	-0.367345	-0.032173
10652	0.176917	1.246339	-9.658792	-0.010616	0.003953	0.005881	0.181111	0.254874	0.654630	-0.057325	-0.927704	-0.367480	-0.032207
10653	0.210401	1.298996	-9.758565	0.004291	0.012182	-0.004208	0.180971	0.255836	0.655543	-0.057102	-0.927666	-0.367606	-0.032250
10654	0.131281	1.207535	-9.722177	0.002550	0.004867	0.001333	0.181500	0.255286	0.655538	-0.056975	-0.927588	-0.367829	-0.032198
10655	0.167167	1.265289	-9.740236	-0.011428	-0.000639	-0.004268	0.180582	0.256100	0.654244	-0.057138	-0.927540	-0.367931	-0.032117
10656	0.155085	1.269978	-9.769091	-0.006177	0.003019	-0.006093	0.181245	0.255272	0.653848	-0.057192	-0.927392	-0.368297	-0.032087
10657	0.138419	1.226733	-9.741046	-0.006262	0.010353	0.004971	0.181108	0.255015	0.655151	-0.057172	-0.927411	-0.368244	-0.032181
10658	0.181769	1.236445	-9.740505	-0.014853	0.010308	-0.011684	0.181237	0.255153	0.655540	-0.057336	-0.927206	-0.368720	-0.032344
10659	0.177003	1.226999	-9.685469	0.002615	0.017648	-0.006070	0.179928	0.255155	0.654249	-0.057103	-0.927149	-0.368886	-0.032495
10660	0.167253	1.253808	-9.579559	-0.018346	0.013955	-0.008019	0.179658	0.255441	0.655293	-0.057302	-0.926969	-0.369286	-0.032756
10661	0.198272	1.318533	-9.667183	-0.000844	0.008489	-0.013460	0.179918	0.255715	0.655811	-0.057209	-0.926859	-0.369576	-0.032755
10662	0.210119	1.356578	-9.805771	0.053231	-0.009680	0.001609	0.179925	0.255970	0.654119	-0.056250	-0.926854	-0.369798	-0.032058
10663	0.157368	1.299012	-9.723051	0.067152	0.001320	0.014582	0.180046	0.258418	0.654380	-0.054936	-0.927031	-0.369603	-0.031456
10664	0.138583	1.193138	-9.715109	0.031279	0.008597	0.018085	0.179512	0.260058	0.654645	-0.054237	-0.927090	-0.369572	-0.031281
10665	0.172397	1.178646	-9.751005	-0.018526	0.010354	0.008604	0.179649	0.258967	0.654383	-0.054447	-0.927123	-0.369444	-0.031471
10666	0.230362	1.159744	-9.683514	-0.016821	0.023173	0.015978	0.178726	0.258981	0.654781	-0.054535	-0.927114	-0.369415	-0.031917
10667	0.240127	1.133231	-9.702999	0.014786	0.010396	0.008777	0.179519	0.258965	0.654124	-0.054121	-0.927184	-0.369304	-0.031865
10668	0.244960	1.130834	-9.702988	0.021830	0.007653	0.005125	0.178333	0.258576	0.654654	-0.053615	-0.927159	-0.369452	-0.031724
10669	0.187262	1.097098	-9.684794	-0.009758	0.012201	0.014187	0.178856	0.258037	0.655691	-0.053633	-0.927242	-0.369227	-0.031893
10670	0.220731	1.154732	-9.736486	-0.001011	0.008555	0.010544	0.179912	0.258425	0.654901	-0.053540	-0.927240	-0.369240	-0.031942
10671	0.196605	1.159602	-9.705436	-0.000130	0.008551	0.010547	0.178335	0.259382	0.653613	-0.053407	-0.927309	-0.369085	-0.031968
10672	0.119400	1.168849	-9.770842	0.011217	0.003073	0.010610	0.177800	0.259675	0.655179	-0.053127	-0.927313	-0.369128	-0.031827
10673	0.196157	1.250738	-9.790582	-0.009836	0.012201	0.009566	0.178992	0.258838	0.654388	-0.053151	-0.927361	-0.368989	-0.031990
10674	0.196284	1.226932	-9.716497	-0.030800	0.003035	0.010397	0.179253	0.258568	0.654907	-0.053651	-0.927325	-0.368994	-0.032157
10675	0.220039	1.304156	-9.662380	-0.017722	-0.000596	0.014157	0.179518	0.257483	0.655425	-0.053919	-0.927406	-0.368751	-0.032148
10676	0.217601	1.308882	-9.686342	-0.023881	-0.006078	0.016903	0.179258	0.258289	0.654126	-0.054353	-0.927419	-0.368659	-0.032104
10677	0.162195	1.299129	-9.691797	-0.029304	0.004915	0.032546	0.179124	0.258295	0.654647	-0.054790	-0.927619	-0.368073	-0.032305
10678	0.196084	1.270324	-9.691885	-0.120262	-0.007985	0.028416	0.179528	0.255304	0.655033	-0.057018	-0.927605	-0.367713	-0.032949
10679	0.176555	1.318136	-9.770615	-0.188613	-0.006223	0.029911	0.179802	0.252040	0.655290	-0.060497	-0.927603	-0.367055	-0.034113
10680	0.200359	1.385826	-9.690225	-0.211505	-0.018093	0.044577	0.180089	0.244434	0.656325	-0.064478	-0.927582	-0.366322	-0.035262
10681	0.176428	1.347198	-9.714995	-0.137861	-0.018957	0.033877	0.181427	0.238438	0.656442	-0.067104	-0.927658	-0.365600	-0.035822
10682	0.108708	1.390174	-9.772638	-0.151829	-0.019001	0.024574	0.181447	0.233812	0.656049	-0.069999	-0.927560	-0.365240	-0.036490
10683	0.089005	1.476640	-9.805218	-0.377722	-0.057619	0.029022	0.183176	0.226874	0.657594	-0.077353	-0.927257	-0.364365	-0.038072
10684	0.111169	1.885529	-9.856890	-0.896128	-0.094723	0.030127	0.186533	0.208083	0.658470	-0.094572	-0.925869	-0.363306	-0.042784
10685	0.132552	2.463149	-9.817382	-1.355442	-0.113399	0.066564	0.188120	0.172437	0.657660	-0.120365	-0.923544	-0.360594	-0.050498
10686	0.028981	2.967043	-9.453597	-1.457294	-0.087922	0.078896	0.190806	0.126703	0.655274	-0.147713	-0.920156	-0.357712	-0.059471
10687	-0.092980	3.283395	-9.042203	-1.306952	-0.082273	0.096236	0.192038	0.084640	0.651340	-0.172178	-0.916767	-0.354044	-0.067427
10688	-0.065580	3.616235	-8.821228	-1.117831	-0.085768	0.081493	0.193893	0.051004	0.647925	-0.193076	-0.913333	-0.350827	-0.073923
10689	0.104037	4.432837	-9.341117	-1.104380	-0.065597	0.071351	0.195626	0.018972	0.641648	-0.213563	-0.909445	-0.347569	-0.080594
10690	0.116327	4.905497	-9.031902	-1.601978	-0.040502	0.094607	0.196862	-0.019456	0.634071	-0.242634	-0.902735	-0.343308	-0.091311
10691	0.079456	5.580419	-8.648293	-2.338703	-0.052203	0.129616	0.195330	-0.078749	0.617134	-0.284704	-0.891393	-0.336082	-0.106818
10692	0.172946	6.227420	-8.062211	-3.066498	-0.076699	0.159158	0.195774	-0.157895	0.588458	-0.338870	-0.873526	-0.325711	-0.126612
10693	0.145571	6.957217	-7.116011	-3.637473	-0.099257	0.182094	0.197091	-0.241394	0.546885	-0.401591	-0.848061	-0.311809	-0.149308
10694	0.091752	7.672688	-6.122248	-3.898342	-0.131591	0.184466	0.195921	-0.333790	0.483070	-0.466552	-0.815886	-0.294994	-0.172156
10695	0.000168	8.230363	-4.814176	-3.840141	-0.143574	0.158892	0.194638	-0.413132	0.405854	-0.528002	-0.779186	-0.276994	-0.193279
10696	0.085324	8.629476	-3.540286	-3.660979	-0.136231	0.123765	0.191055	-0.489883	0.313298	-0.583793	-0.739878	-0.258583	-0.211898
10697	0.068462	9.192245	-2.193036	-3.481861	-0.139878	0.086795	0.190104	-0.537663	0.224900	-0.634169	-0.698585	-0.240283	-0.228194
10698	0.068029	9.338690	-0.880278	-3.262324	-0.141638	0.056508	0.191507	-0.562510	0.148468	-0.678721	-0.656813	-0.222270	-0.241930
10699	0.231880	9.408092	0.322506	-3.105850	-0.136111	0.031440	0.191749	-0.580238	0.062156	-0.718614	-0.614290	-0.204531	-0.253789
10700	0.236382	9.548823	2.072132	-3.080349	-0.127181	-0.012771	0.191657	-0.585408	-0.019591	-0.755611	-0.569626	-0.186798	-0.263980
10701	0.279142	9.225964	3.321097	-3.378954	-0.133106	-0.023500	0.185550	-0.577905	-0.118727	-0.792960	-0.517995	-0.166753	-0.274024
10702	0.298902	8.672365	4.653031	-3.152397	-0.147560	-0.013090	0.184328	-0.555786	-0.205529	-0.824549	-0.467937	-0.146904	-0.282086
10703	0.134057	7.888908	5.715957	-3.016047	-0.158453	0.002403	0.190004	-0.531841	-0.278588	-0.851734	-0.418299	-0.126917	-0.288908
10704	0.259380	6.907389	6.385120	-2.832469	-0.169218	0.021852	0.188238	-0.493366	-0.348326	-0.874331	-0.370590	-0.107244	-0.294460
10705	0.105731	5.773227	6.905506	-3.090445	-0.145904	-0.013594	0.185243	-0.445615	-0.416228	-0.895980	-0.316684	-0.086305	-0.299137
10706	0.357100	4.644926	7.496969	-3.501274	-0.115234	0.012945	0.176918	-0.373655	-0.489283	-0.916038	-0.254140	-0.062988	-0.303842
10707	0.714593	3.520296	8.396747	-3.722889	-0.042342	0.032071	0.176924	-0.290270	-0.552507	-0.932291	-0.185565	-0.039154	-0.308005
10708	0.568049	1.897196	8.761506	-3.752806	-0.052420	0.064306	0.180043	-0.205888	-0.607554	-0.943220	-0.115750	-0.014706	-0.311000
10709	0.883139	0.547480	9.297647	-3.602339	-0.020242	0.080779	0.180269	-0.109208	-0.646302	-0.948626	-0.047580	0.008465	-0.312687
10710	0.875308	-0.826491	9.964865	-3.140736	-0.018027	0.063791	0.179114	-0.015086	-0.670461	-0.949356	0.011768	0.028531	-0.312682
10711	0.966426	-1.719644	10.462108	-2.199444	-0.033614	0.016018	0.173677	0.078278	-0.680137	-0.947785	0.053589	0.043150	-0.311400
10712	0.601553	-2.052213	10.516453	-0.786005	-0.056935	-0.030314	0.172880	0.119448	-0.683366	-0.946982	0.067984	0.049232	-0.310128
10713	0.715803	-1.744294	10.435417	0.230857	-0.040249	-0.023354	0.176183	0.118307	-0.684955	-0.947366	0.063649	0.048874	-0.309932
10714	0.640837	-1.191447	10.322443	0.559523	-0.001487	-0.018086	0.177028	0.103615	-0.684969	-0.948143	0.052901	0.045536	-0.310085
10715	0.694680	-0.852133	10.310901	0.295677	0.053105	-0.006600	0.177068	0.091390	-0.683803	-0.948513	0.047870	0.042972	-0.310137
10716	0.633577	-0.687079	10.065387	-0.122241	0.078295	0.009694	0.175383	0.077865	-0.678719	-0.948411	0.050567	0.042318	-0.310111
10717	0.590388	-0.740931	9.821772	-0.283633	0.080026	0.036565	0.177857	0.085310	-0.679126	-0.947936	0.056668	0.042781	-0.310445
10718	0.454235	-1.010815	9.780707	-0.190585	0.049006	0.026018	0.181369	0.099253	-0.681231	-0.947609	0.060492	0.043087	-0.310680
10719	0.467145	-1.193835	9.725449	0.066873	0.046540	0.023644	0.182686	0.098832	-0.680981	-0.947571	0.059693	0.042010	-0.311096
10720	0.434205	-1.356779	9.938907	0.218440	0.065876	0.024386	0.183490	0.094746	-0.680859	-0.947741	0.055867	0.039454	-0.311624
10721	0.414510	-1.270182	9.944738	0.215865	0.065846	0.014216	0.184296	0.086339	-0.677746	-0.947929	0.052338	0.037085	-0.311954
10722	0.457674	-1.227277	9.801709	0.100288	0.061160	0.010870	0.186421	0.081149	-0.677765	-0.948024	0.050710	0.035369	-0.312135
10723	0.544649	-1.265599	9.801984	-0.022170	0.056456	0.005648	0.189974	0.080571	-0.677143	-0.948001	0.051614	0.034675	-0.312135
10724	0.442899	-1.165011	9.725627	-0.113400	0.052720	0.016259	0.189702	0.083965	-0.677920	-0.947831	0.053989	0.034447	-0.312273
10725	0.379943	-1.117869	9.476042	-0.073385	0.041842	0.030320	0.191799	0.086252	-0.677936	-0.947586	0.055772	0.034320	-0.312718
10726	0.350862	-1.089318	9.399353	0.045328	0.062146	0.056729	0.192190	0.086256	-0.677158	-0.947339	0.055225	0.032877	-0.313717
10727	0.358481	-1.144914	10.022791	0.089225	0.043911	0.072664	0.193652	0.082163	-0.676912	-0.947006	0.053945	0.031640	-0.315069
10728	0.301053	-1.246925	9.775967	-0.037039	0.036518	0.091423	0.195106	0.079975	-0.676534	-0.946427	0.054818	0.031164	-0.316701
10729	0.101284	-1.324883	9.609771	-0.070373	0.032816	0.094949	0.197213	0.079546	-0.676291	-0.945765	0.056501	0.031110	-0.318384
10730	0.211896	-1.251490	9.899899	-0.089260	0.018099	0.067187	0.197863	0.082252	-0.676815	-0.945262	0.058231	0.031341	-0.319541
10731	0.235767	-1.193038	10.092987	-0.019148	0.023635	0.061992	0.197986	0.082269	-0.674994	-0.944858	0.058851	0.031160	-0.320640
10732	0.240159	-1.122504	9.609104	0.068119	0.009162	0.068919	0.197602	0.080901	-0.676293	-0.944517	0.057549	0.030549	-0.321936
10733	0.245666	-1.266820	9.619134	0.117127	0.018374	0.077466	0.197610	0.078998	-0.676294	-0.944162	0.055555	0.029569	-0.323415
10734	0.337920	-1.393460	9.822267	0.103294	0.034797	0.073686	0.198943	0.074361	-0.676177	-0.943835	0.053757	0.028242	-0.324790
10735	0.438956	-1.355497	9.607692	-0.026465	0.049336	0.084086	0.199736	0.071917	-0.675013	-0.943288	0.054675	0.027612	-0.326275
10736	0.559823	-1.425161	9.569433	0.005199	0.058497	0.071320	0.200007	0.070009	-0.675146	-0.942876	0.054882	0.026476	-0.327523
10737	0.622902	-1.501431	9.744193	0.011594	0.016433	0.061270	0.201591	0.069443	-0.675550	-0.942498	0.054853	0.026270	-0.328633
10738	0.388847	-1.463726	9.648916	0.087702	-0.009103	0.060762	0.201854	0.068091	-0.674511	-0.942205	0.053056	0.025878	-0.329796
10739	0.226869	-1.383403	9.310051	0.115477	-0.009058	0.065511	0.202267	0.063463	-0.674647	-0.941889	0.050911	0.025473	-0.331065
10740	0.221445	-1.253253	9.379042	0.080105	0.016562	0.093895	0.201881	0.060480	-0.674254	-0.941371	0.049443	0.024614	-0.332820
10741	0.274469	-1.240327	9.610172	-0.016081	-0.000001	0.094355	0.201890	0.056684	-0.673215	-0.940728	0.049850	0.024884	-0.334554
10742	0.323357	-1.376975	9.726339	-0.065193	-0.018274	0.119060	0.200976	0.056140	-0.674249	-0.939870	0.050897	0.025624	-0.336745
10743	0.448597	-1.347659	9.783133	-0.051358	-0.040122	0.141316	0.201106	0.057357	-0.674770	-0.938842	0.051725	0.026849	-0.339380
10744	0.487658	-1.451085	9.770043	0.022164	-0.036366	0.147226	0.199132	0.057378	-0.674885	-0.937859	0.051024	0.027307	-0.342157
10745	0.632242	-1.433769	9.824449	0.104530	-0.012520	0.138382	0.199027	0.051929	-0.676058	-0.937007	0.049115	0.026976	-0.344787
10746	0.302493	-1.549995	9.800536	0.072859	-0.001594	0.154810	0.197991	0.047319	-0.676051	-0.936021	0.047704	0.026428	-0.347693
10747	0.240972	-1.285380	9.822878	-0.034339	0.036724	0.176341	0.199323	0.045115	-0.677365	-0.934776	0.048770	0.026103	-0.350905
10748	0.130176	-1.299351	10.023295	-0.088692	0.058600	0.188947	0.200632	0.044573	-0.675683	-0.933402	0.050819	0.025522	-0.354297
10749	0.217141	-1.337837	9.975555	-0.065608	0.068610	0.155830	0.201291	0.044565	-0.675819	-0.932261	0.052687	0.024834	-0.357066
10750	0.080393	-0.972555	9.928990	0.030955	0.045730	0.106496	0.203791	0.043594	-0.674928	-0.931571	0.052371	0.023724	-0.358984
10751	-0.124449	-1.002836	9.636186	0.067930	0.043849	0.073459	0.204734	0.040438	-0.676760	-0.931137	0.051516	0.022608	-0.360304
10752	-0.155848	-0.983010	9.823415	0.112030	0.036498	0.046002	0.205923	0.037041	-0.675209	-0.930952	0.049594	0.021149	-0.361139
10753	-0.162315	-1.136326	10.022852	0.110733	0.031834	0.016475	0.208171	0.033216	-0.674448	-0.930959	0.047824	0.019981	-0.361426
10754	-0.169373	-1.164491	10.233641	0.132237	0.027168	-0.024018	0.210424	0.029517	-0.674728	-0.931285	0.045430	0.018617	-0.360969
10755	-0.249379	-0.584316	9.672097	0.201978	0.023562	-0.049525	0.211491	0.023675	-0.673177	-0.931833	0.041863	0.016980	-0.360064
10756	-0.221699	-0.340519	9.183660	0.306652	0.031955	-0.045321	0.213478	0.018230	-0.671634	-0.932427	0.036243	0.014289	-0.359251
10757	0.081860	-0.270547	9.768410	0.271646	0.039282	-0.025204	0.213771	0.007912	-0.669818	-0.932812	0.031455	0.011815	-0.358792
10758	0.059305	-0.571514	10.421733	0.128431	-0.016643	-0.011071	0.214844	0.002734	-0.669829	-0.932983	0.028818	0.011286	-0.358587
10759	0.136168	-0.526940	10.043786	-0.008280	-0.051469	-0.006167	0.214852	0.001369	-0.670351	-0.933021	0.028588	0.012499	-0.358467
10760	0.232104	-0.444437	9.488908	-0.064537	-0.053303	-0.006442	0.214593	0.002308	-0.671910	-0.933034	0.029290	0.014035	-0.358320
10761	0.481277	-0.111691	9.553514	-0.122646	-0.045967	0.013548	0.212488	0.004353	-0.673715	-0.932859	0.031200	0.015961	-0.358532
10762	0.381645	-0.463860	9.350799	-0.209441	-0.034125	0.037101	0.214577	0.008682	-0.673469	-0.932462	0.034756	0.018152	-0.359135
10763	0.330269	-0.809978	9.482297	-0.190784	-0.009470	0.029788	0.214172	0.015183	-0.676457	-0.932115	0.038188	0.019886	-0.359594
10764	0.285751	-0.566532	9.636532	-0.222397	0.005104	0.029590	0.214286	0.019265	-0.675935	-0.931744	0.042263	0.021443	-0.360010
10765	0.098581	-0.746893	9.771487	-0.268031	0.028832	0.051471	0.216238	0.027923	-0.678030	-0.931157	0.047397	0.022995	-0.360793
10766	0.328837	-0.501537	9.621041	-0.219236	0.016158	0.059120	0.218327	0.034141	-0.679215	-0.930541	0.051505	0.024295	-0.361734
10767	0.150470	-0.516884	9.458323	-0.117929	0.023604	0.074384	0.220820	0.037907	-0.680535	-0.929903	0.053772	0.024828	-0.363005
10768	-0.036620	-0.706205	9.787601	-0.104850	0.040076	0.098418	0.221734	0.038451	-0.679501	-0.929112	0.055943	0.024812	-0.364698
10769	-0.377164	-1.071269	10.175395	-0.177287	0.085618	0.101672	0.224625	0.038967	-0.679003	-0.928222	0.059765	0.024565	-0.366371
10770	-0.402781	-1.271817	9.941889	-0.261384	0.114796	0.106750	0.228827	0.043527	-0.680467	-0.927189	0.065391	0.024296	-0.368041
10771	-0.616367	-1.479085	9.963395	-0.054095	0.123963	0.043184	0.232229	0.047037	-0.679061	-0.926874	0.067200	0.022466	-0.368624
10772	-0.794232	-1.595046	9.928901	0.138777	0.091187	0.020216	0.235524	0.044291	-0.678047	-0.926972	0.065189	0.019799	-0.368891
10773	-0.422652	-1.667201	9.720107	0.261558	0.078539	-0.001272	0.239357	0.037471	-0.675999	-0.927356	0.060826	0.016511	-0.368835
10774	0.032163	-1.966941	10.454720	0.170332	0.072916	-0.020160	0.242532	0.031871	-0.674986	-0.927753	0.058079	0.014001	-0.368381
10775	0.042590	-2.114621	10.884849	-0.099682	0.023198	-0.036214	0.245560	0.030754	-0.674490	-0.927922	0.060040	0.014472	-0.367622
10776	-0.013912	-1.425253	9.876150	-0.161715	-0.013340	-0.031881	0.246493	0.031530	-0.677361	-0.927975	0.062814	0.016021	-0.366960
10777	0.069593	-0.758498	9.209322	-0.110337	-0.015815	0.022812	0.247790	0.037492	-0.677889	-0.927676	0.064687	0.017229	-0.367336
10778	0.257109	-0.647626	9.157414	0.025242	-0.012657	0.115786	0.248714	0.038286	-0.679068	-0.926876	0.064046	0.017203	-0.369464
10779	0.018215	-1.099417	9.453720	0.122734	-0.008733	0.204881	0.249918	0.033106	-0.679080	-0.925522	0.061673	0.016335	-0.373281
10780	-0.148911	-1.443667	9.495343	0.150587	0.005972	0.238233	0.251263	0.024939	-0.678574	-0.923940	0.058887	0.014880	-0.377684
10781	-0.562345	-1.685845	9.977803	0.079260	-0.023489	0.223141	0.249735	0.013248	-0.680129	-0.922346	0.057238	0.014583	-0.381824
10782	-0.846075	-1.350728	9.638975	0.056766	-0.054746	0.164910	0.251328	0.008346	-0.679102	-0.921152	0.055700	0.015043	-0.384904
10783	-0.920391	-0.445846	9.043630	0.176961	-0.041812	0.149770	0.251741	0.003854	-0.679238	-0.920188	0.052098	0.014358	-0.387729
10784	-0.855069	0.037276	9.567137	0.318573	-0.048956	0.163391	0.251131	-0.007301	-0.680540	-0.919241	0.045780	0.012689	-0.390819
10785	-0.900445	0.479427	10.134646	0.419828	-0.118260	0.197205	0.250649	-0.022901	-0.677679	-0.918029	0.037056	0.011395	-0.394612
10786	-1.031020	0.566211	10.259474	0.433393	-0.198562	0.250915	0.244144	-0.041330	-0.678937	-0.916303	0.027466	0.011503	-0.399378
10787	-1.256219	0.299095	11.079419	0.398358	-0.229644	0.300617	0.237360	-0.058644	-0.677849	-0.914032	0.018224	0.012262	-0.405048
10788	-0.929386	-0.015242	10.434711	0.338957	-0.271684	0.291188	0.229786	-0.073521	-0.678576	-0.911711	0.009777	0.014444	-0.410462
10789	-0.107652	0.068391	10.491564	0.406856	-0.248536	0.333976	0.219838	-0.088901	-0.677982	-0.908935	0.000233	0.015422	-0.416652
10790	0.634190	0.208460	10.212384	0.387115	-0.198076	0.367047	0.208331	-0.108082	-0.678549	-0.905781	-0.008463	0.015861	-0.423364
10791	1.189273	0.052765	9.389587	0.313033	-0.107465	0.396104	0.199700	-0.127796	-0.674844	-0.902310	-0.015134	0.015121	-0.430556
10792	1.034865	0.102768	10.029799	0.118673	-0.035509	0.409758	0.193158	-0.139404	-0.673755	-0.898721	-0.017581	0.014927	-0.437914
10793	0.922510	0.384386	9.425357	-0.056295	0.030214	0.440138	0.188046	-0.144650	-0.673977	-0.894876	-0.016414	0.014972	-0.445761
10794	0.832557	0.548264	9.556446	-0.087515	0.077805	0.487884	0.184240	-0.149219	-0.672907	-0.890573	-0.014132	0.014582	-0.454386
10795	0.304327	0.615948	9.955760	0.045178	0.050541	0.532868	0.179407	-0.157062	-0.674173	-0.885699	-0.014596	0.013367	-0.463838
10796	0.259001	1.011881	9.672823	0.338680	0.018062	0.565766	0.172864	-0.170154	-0.672044	-0.880330	-0.020401	0.010131	-0.473814
10797	0.009505	1.274893	10.039068	0.539563	0.014671	0.607369	0.164482	-0.190653	-0.664956	-0.874256	-0.029959	0.004918	-0.484514
10798	-0.041779	1.919319	9.956407	0.565156	-0.021767	0.639824	0.154796	-0.215480	-0.657080	-0.867606	-0.040110	0.000262	-0.495631
10799	0.264008	1.983227	9.470442	0.338760	-0.034625	0.680242	0.139568	-0.235088	-0.650197	-0.860502	-0.046719	-0.002086	-0.507296
10800	0.202428	2.251981	9.295995	-0.018911	-0.016651	0.709768	0.126169	-0.246324	-0.646970	-0.853242	-0.046716	-0.000893	-0.519418
10801	0.421609	2.321832	9.894360	-0.220321	-0.007669	0.738264	0.109590	-0.248172	-0.646577	-0.845690	-0.043522	0.002039	-0.531892
10802	0.393132	1.728463	10.178640	0.005842	-0.075039	0.757996	0.093532	-0.248936	-0.645927	-0.837536	-0.044514	0.003953	-0.544552
10803	0.568748	1.800296	9.974838	0.208717	-0.090280	0.771051	0.076808	-0.250756	-0.642930	-0.828849	-0.049455	0.003684	-0.557270
10804	0.405458	1.150115	9.906582	0.210401	-0.093862	0.810775	0.057717	-0.256602	-0.637312	-0.819496	-0.054053	0.003739	-0.570517
10805	0.612096	0.794943	10.054765	0.211304	-0.116851	0.749928	0.039935	-0.261638	-0.630792	-0.810612	-0.059305	0.003865	-0.582560
10806	0.148209	0.979647	9.457686	0.101722	-0.095119	0.725324	0.022553	-0.266286	-0.625838	-0.801960	-0.062133	0.005121	-0.594116
10807	0.419942	0.635118	9.865887	0.056150	-0.117207	0.682697	0.007532	-0.265545	-0.623114	-0.793703	-0.064827	0.006985	-0.604801
10808	0.382922	1.322949	9.803171	0.010396	-0.109983	0.663962	-0.004742	-0.259538	-0.620929	-0.785589	-0.066358	0.009500	-0.615107
10809	0.295813	1.395417	9.937806	0.150355	-0.140891	0.677630	-0.017659	-0.257872	-0.618481	-0.776966	-0.070777	0.010532	-0.625462
10810	0.008141	1.048271	9.906247	0.348091	-0.175378	0.706378	-0.031094	-0.261887	-0.613689	-0.767517	-0.078357	0.009933	-0.636144
10811	0.075744	1.010953	9.507861	0.407491	-0.131420	0.701083	-0.044002	-0.268471	-0.606949	-0.757854	-0.086531	0.007589	-0.646616
10812	0.393882	1.028077	9.405445	0.337657	-0.046526	0.669232	-0.056643	-0.274390	-0.601383	-0.748539	-0.092275	0.005112	-0.656619
10813	0.624329	1.227233	9.112720	0.223690	-0.000002	0.661202	-0.065860	-0.279001	-0.597146	-0.739399	-0.095901	0.003102	-0.666395
10814	0.771882	1.129291	9.232751	0.130821	0.025542	0.678237	-0.074560	-0.278878	-0.594602	-0.730057	-0.097581	0.002304	-0.676380
10815	0.855516	1.280479	9.070013	0.064054	0.076687	0.682432	-0.082467	-0.280120	-0.591806	-0.720667	-0.097762	0.001355	-0.686352
10816	0.952722	1.140578	9.613886	0.029345	0.081186	0.680407	-0.089587	-0.277586	-0.591226	-0.711223	-0.097180	0.001130	-0.696216
10817	0.937059	1.385281	9.415524	0.105872	0.107856	0.706585	-0.096967	-0.275055	-0.591166	-0.701142	-0.097457	-0.000799	-0.706330
10818	0.921722	1.573224	9.504437	0.261159	0.113617	0.751650	-0.105400	-0.277238	-0.587845	-0.689942	-0.099651	-0.004602	-0.716958
10819	0.809654	1.834025	9.847930	0.229164	0.128280	0.795743	-0.113828	-0.280641	-0.584264	-0.678005	-0.101319	-0.008389	-0.727992
10820	0.841774	2.170225	9.641695	0.320299	0.132192	0.847868	-0.122652	-0.283231	-0.581330	-0.664897	-0.104001	-0.013114	-0.739543
10821	0.816551	2.400751	9.524665	0.436112	0.154365	0.889017	-0.134387	-0.288726	-0.573168	-0.650710	-0.108023	-0.020128	-0.751334
10822	0.753939	2.386245	9.540681	0.459274	0.209321	0.930577	-0.144139	-0.293991	-0.566843	-0.635528	-0.111342	-0.027733	-0.763504
10823	0.608865	2.472367	9.480520	0.405525	0.256825	0.951449	-0.154024	-0.297361	-0.561559	-0.619857	-0.113368	-0.035474	-0.775672
10824	0.791680	2.564539	9.591545	0.356065	0.273354	0.995473	-0.163249	-0.298853	-0.558101	-0.603292	-0.114358	-0.042121	-0.788154
10825	0.581714	2.117996	9.998620	0.249455	0.273221	1.015246	-0.174593	-0.298677	-0.553323	-0.586400	-0.114164	-0.047454	-0.800531
10826	0.573531	1.823176	10.330487	0.221838	0.246638	1.007774	-0.185141	-0.296499	-0.551415	-0.569421	-0.113884	-0.051593	-0.812483
10827	1.004699	2.442298	11.010551	-0.142698	0.183317	1.052149	-0.198590	-0.286989	-0.553645	-0.552386	-0.110582	-0.049387	-0.824744
10828	0.508344	1.374043	11.303010	-0.189578	0.102822	1.088982	-0.209549	-0.273305	-0.557195	-0.534636	-0.107977	-0.044990	-0.836947
10829	0.724125	1.074995	10.268587	-0.040543	0.024406	1.056668	-0.224324	-0.260117	-0.560194	-0.516960	-0.108235	-0.042679	-0.848066
10830	0.694800	0.620252	9.580175	-0.027458	-0.070775	0.984002	-0.237522	-0.249373	-0.561124	-0.500318	-0.110107	-0.039363	-0.857909
10831	1.213770	0.965089	8.802471	-0.097276	-0.070875	0.919982	-0.254941	-0.233704	-0.563840	-0.484783	-0.111189	-0.035298	-0.866820
10832	0.978894	0.650159	8.310948	0.006855	0.075188	0.811394	-0.264983	-0.222181	-0.564795	-0.470607	-0.110646	-0.034362	-0.874703
10833	1.320768	0.767740	8.723884	0.060271	0.215767	0.714546	-0.271461	-0.215169	-0.564350	-0.457833	-0.108028	-0.036160	-0.881709
10834	1.470333	0.754016	8.845116	0.155929	0.259465	0.601452	-0.273981	-0.210110	-0.564327	-0.446684	-0.105441	-0.040011	-0.887556
10835	1.386144	1.212554	8.598701	0.236731	0.274935	0.535366	-0.275175	-0.207245	-0.564707	-0.436479	-0.103204	-0.045792	-0.892602
10836	1.840493	2.005555	8.750896	0.192759	0.305072	0.518462	-0.273078	-0.204552	-0.564852	-0.426536	-0.100041	-0.050854	-0.897481
10837	1.227344	1.139630	8.473768	0.175934	0.381619	0.470289	-0.270709	-0.203229	-0.565912	-0.417373	-0.095295	-0.056557	-0.901954
10838	1.100708	1.406339	8.442719	0.181531	0.491113	0.402760	-0.269018	-0.200239	-0.564102	-0.409194	-0.088532	-0.063193	-0.905941
10839	0.844317	1.589212	8.596527	0.089934	0.552080	0.355113	-0.261907	-0.197897	-0.566501	-0.401917	-0.079836	-0.068927	-0.909581
10840	0.512603	1.397513	9.018043	-0.104731	0.570892	0.320866	-0.254007	-0.192864	-0.570858	-0.395455	-0.069177	-0.071129	-0.913110
10841	0.307522	1.462319	9.794820	-0.135623	0.519508	0.287544	-0.242700	-0.182980	-0.575761	-0.389674	-0.059125	-0.072559	-0.916184
10842	0.472876	1.185300	10.306198	-0.290661	0.446126	0.255508	-0.235347	-0.171693	-0.580762	-0.384692	-0.049184	-0.070441	-0.919038
10843	-0.150752	1.041725	10.898505	-0.300348	0.308782	0.213194	-0.230497	-0.159294	-0.586132	-0.380666	-0.041569	-0.067238	-0.921328
10844	-0.268177	0.879259	10.597461	-0.152302	0.180771	0.125551	-0.225511	-0.153112	-0.587601	-0.378256	-0.037378	-0.065741	-0.922607
10845	-0.218045	0.972214	10.311165	-0.472316	0.090786	0.085309	-0.225413	-0.140902	-0.590069	-0.376948	-0.032277	-0.057766	-0.923868
10846	-0.347157	0.719680	9.711079	-0.553292	0.049469	0.036986	-0.225303	-0.123859	-0.598654	-0.376560	-0.027364	-0.047927	-0.924747
10847	0.299381	0.624084	9.523726	-0.262476	0.045286	0.022808	-0.224288	-0.111920	-0.599958	-0.376280	-0.024594	-0.043489	-0.925158
10848	0.138007	0.121781	10.482603	-0.315111	-0.002419	0.014316	-0.222861	-0.104473	-0.601398	-0.376179	-0.022412	-0.037670	-0.925510
10849	0.110388	-0.144443	10.745073	-0.249698	-0.046332	-0.020346	-0.224990	-0.096036	-0.603069	-0.376741	-0.021387	-0.032725	-0.925493
10850	0.284410	-0.253763	10.337069	0.006182	-0.047919	-0.055946	-0.225533	-0.093841	-0.601632	-0.377792	-0.022416	-0.032542	-0.925047
10851	0.380760	-0.244699	10.117244	0.058905	-0.026890	-0.087084	-0.227119	-0.096508	-0.598236	-0.379432	-0.023313	-0.033407	-0.924322
10852	0.303833	-0.298323	9.959737	-0.007302	0.008576	-0.128080	-0.227388	-0.096089	-0.597453	-0.381767	-0.023144	-0.033436	-0.923364
10853	0.456851	-0.031238	9.876090	0.083809	0.074428	-0.160951	-0.224360	-0.097744	-0.596436	-0.384684	-0.022317	-0.035498	-0.922095
10854	0.200529	0.134595	9.972046	-0.080684	0.085130	-0.178432	-0.221460	-0.099269	-0.596070	-0.387929	-0.020131	-0.034782	-0.920813
10855	-0.069445	0.106088	9.532224	0.075157	0.070619	-0.197928	-0.218297	-0.100662	-0.595836	-0.391528	-0.019283	-0.036627	-0.919235
10856	-0.008453	0.480540	9.941339	0.138379	0.065126	-0.222538	-0.214337	-0.108150	-0.592487	-0.395515	-0.019138	-0.039803	-0.917397
10857	0.135273	0.678248	9.979062	0.061050	0.077912	-0.201727	-0.210378	-0.113613	-0.590438	-0.399165	-0.018042	-0.041440	-0.915765
10858	-0.041685	0.395938	10.549586	0.000243	0.057643	-0.211232	-0.208000	-0.115411	-0.590849	-0.402992	-0.016946	-0.042015	-0.914082
10859	0.008400	1.021714	10.582835	-0.000046	-0.017271	-0.205609	-0.205102	-0.118148	-0.589311	-0.406800	-0.017103	-0.041761	-0.912402
10860	0.373528	1.761764	9.374736	0.122823	-0.024134	-0.142227	-0.204566	-0.123302	-0.587496	-0.409380	-0.018557	-0.043888	-0.911119
10861	-0.059007	0.445151	9.472261	0.288830	0.001575	-0.130306	-0.202437	-0.131737	-0.585694	-0.411676	-0.020814	-0.049047	-0.909772
10862	-0.536816	1.057058	9.968622	0.083124	-0.016241	-0.168249	-0.201707	-0.138251	-0.581381	-0.414726	-0.021762	-0.050528	-0.908282
10863	0.041344	2.153795	9.514088	-0.162968	-0.037313	-0.136265	-0.200515	-0.140168	-0.581392	-0.417347	-0.020988	-0.047206	-0.907278
10864	-0.109951	1.507743	9.239552	-0.046096	-0.038853	-0.068270	-0.200789	-0.138523	-0.580347	-0.418636	-0.021376	-0.046106	-0.906731
10865	-0.286697	1.171793	9.602879	0.348248	-0.044915	-0.081948	-0.199722	-0.144503	-0.578796	-0.420046	-0.025070	-0.052006	-0.905665
10866	-0.084136	1.188791	10.233956	0.203247	-0.077080	-0.083556	-0.201155	-0.153154	-0.575273	-0.421522	-0.028217	-0.055114	-0.904702
10867	0.176900	1.023533	9.600325	-0.024088	-0.126676	-0.114137	-0.202343	-0.155563	-0.572791	-0.423780	-0.030223	-0.053601	-0.903673
10868	0.017965	0.979507	9.482997	0.033607	-0.119309	-0.111090	-0.202870	-0.160145	-0.569274	-0.425898	-0.032678	-0.053296	-0.902609
10869	-0.012739	1.357471	9.564830	-0.040411	-0.075461	-0.085713	-0.203918	-0.160684	-0.569916	-0.427592	-0.033645	-0.051913	-0.901852
10870	-0.248166	1.218220	10.492100	-0.327313	-0.046592	-0.070611	-0.202079	-0.157052	-0.571752	-0.429134	-0.031746	-0.045689	-0.901526
10871	-0.109698	1.522986	10.881757	-0.373042	-0.056643	-0.048692	-0.202098	-0.145812	-0.576434	-0.430329	-0.029547	-0.038467	-0.901368
10872	0.285485	1.546154	10.391253	-0.066197	-0.057065	-0.023122	-0.201572	-0.142308	-0.579041	-0.430832	-0.030122	-0.036827	-0.901177
10873	0.224194	1.234210	9.968607	0.137568	-0.107938	0.003847	-0.203144	-0.145274	-0.578248	-0.430797	-0.033298	-0.038364	-0.901018
10874	0.104605	1.029226	9.899801	0.191780	-0.104206	0.017043	-0.204707	-0.152849	-0.576026	-0.430453	-0.036976	-0.040941	-0.900926
10875	-0.092997	0.993868	9.525373	0.193431	-0.066758	0.007763	-0.206809	-0.156612	-0.573927	-0.430264	-0.039881	-0.043851	-0.900755
10876	-0.079026	1.094650	9.438096	0.045471	-0.007538	-0.006002	-0.205334	-0.163161	-0.574463	-0.430361	-0.040537	-0.044641	-0.900640
10877	0.113883	1.080020	9.269251	0.018632	-0.008526	-0.039351	-0.205728	-0.163698	-0.574200	-0.431108	-0.040833	-0.044954	-0.900254
10878	0.210535	1.037126	9.334367	-0.019720	-0.031426	-0.046887	-0.204536	-0.164265	-0.575121	-0.432011	-0.041321	-0.044397	-0.899827
10879	0.027742	0.945365	9.343376	-0.031766	-0.055268	-0.061681	-0.203876	-0.164005	-0.575647	-0.433242	-0.041995	-0.043419	-0.899251
10880	0.001166	0.944260	9.035840	0.154850	-0.031367	-0.093994	-0.205041	-0.169430	-0.575510	-0.434843	-0.043953	-0.046042	-0.898254
10881	0.041710	1.046089	9.239294	0.098135	-0.011377	-0.112776	-0.202392	-0.174352	-0.575143	-0.436840	-0.044900	-0.047832	-0.897144
10882	0.089202	1.200227	9.256303	-0.008329	-0.009761	-0.153931	-0.201322	-0.178041	-0.575674	-0.439643	-0.044989	-0.047765	-0.895773
10883	0.315635	1.249481	9.455954	-0.051801	-0.011674	-0.176293	-0.200000	-0.179957	-0.575425	-0.442905	-0.044565	-0.046928	-0.894230
10884	0.681878	1.314341	9.916389	-0.032066	-0.049168	-0.201971	-0.195245	-0.181391	-0.577417	-0.446615	-0.045105	-0.046127	-0.892397
10885	1.108486	1.333910	9.762208	-0.166763	-0.083076	-0.209966	-0.195103	-0.182761	-0.578330	-0.450627	-0.044935	-0.042615	-0.890562
10886	0.725789	1.206219	9.934487	-0.133303	-0.112374	-0.217145	-0.196002	-0.182795	-0.582750	-0.454723	-0.045685	-0.039451	-0.888585
10887	0.676512	1.419395	9.682557	-0.079022	-0.137028	-0.237145	-0.194945	-0.182275	-0.583930	-0.459151	-0.047271	-0.037033	-0.886326
10888	0.258532	1.106426	9.871113	-0.067427	-0.125223	-0.240799	-0.193748	-0.184336	-0.584721	-0.463589	-0.048828	-0.034941	-0.884014
10889	-0.375364	1.076880	10.042424	0.094983	-0.115224	-0.289854	-0.193720	-0.190330	-0.585766	-0.468736	-0.051569	-0.035874	-0.881102
10890	-0.066063	1.427995	9.814980	-0.099329	-0.081630	-0.320425	-0.190408	-0.193919	-0.587357	-0.474560	-0.051981	-0.033713	-0.878040
10891	-0.296125	1.149618	10.159411	-0.046442	-0.056996	-0.334961	-0.189606	-0.195707	-0.588406	-0.480567	-0.052304	-0.032783	-0.874783
10892	-0.292365	1.357612	9.768670	-0.062168	-0.036043	-0.367380	-0.186163	-0.199023	-0.589737	-0.487097	-0.052231	-0.031755	-0.871206
10893	-0.613747	1.003360	9.789509	0.028932	-0.023181	-0.358628	-0.181803	-0.200993	-0.591465	-0.493374	-0.052624	-0.032532	-0.867614
10894	-0.373443	1.167249	9.731636	0.238910	-0.074069	-0.350100	-0.180212	-0.209131	-0.587576	-0.499256	-0.056173	-0.036335	-0.863868
10895	0.151012	1.385673	9.273884	0.002739	-0.130733	-0.293974	-0.178355	-0.214848	-0.586031	-0.504480	-0.058153	-0.035562	-0.860729
10896	0.547112	1.245300	9.506066	-0.290173	-0.105234	-0.219800	-0.177287	-0.215159	-0.588774	-0.508695	-0.057016	-0.029779	-0.858541
10897	0.485288	1.083168	9.973727	-0.208936	-0.072191	-0.180678	-0.175974	-0.211388	-0.590866	-0.512130	-0.055933	-0.025816	-0.856696
10898	0.182844	0.793123	9.762788	-0.246309	-0.066613	-0.114423	-0.176373	-0.207191	-0.593205	-0.514423	-0.054629	-0.021059	-0.855536
10899	0.161187	0.273232	9.719286	-0.288866	-0.038134	-0.035289	-0.175863	-0.198931	-0.596069	-0.515409	-0.052176	-0.015904	-0.855207
10900	0.359728	0.095695	9.752256	-0.271713	-0.046188	0.015586	-0.177051	-0.194593	-0.598792	-0.515462	-0.050307	-0.010782	-0.855367
10901	0.283269	-0.035614	10.095384	-0.216498	-0.058925	0.029728	-0.178893	-0.187556	-0.604242	-0.515235	-0.048940	-0.006551	-0.855625
10902	0.306994	0.027962	9.676397	-0.110918	-0.045947	0.043166	-0.181009	-0.184543	-0.604484	-0.514637	-0.048727	-0.004155	-0.856012
10903	0.407269	0.229787	9.536129	-0.177744	0.001556	0.051978	-0.180477	-0.182265	-0.607221	-0.513972	-0.046707	-0.001174	-0.856534
10904	0.455433	0.255071	9.865811	-0.198878	0.019851	0.073989	-0.182324	-0.176838	-0.610589	-0.512914	-0.044462	0.002080	-0.857285
10905	0.608702	0.471850	9.846276	-0.158822	0.040047	0.081540	-0.179822	-0.172008	-0.614253	-0.511708	-0.041973	0.004366	-0.858122
10906	0.844437	0.585464	9.864473	-0.108406	0.065803	0.111291	-0.179962	-0.169156	-0.614771	-0.509921	-0.039863	0.005629	-0.859279
10907	0.974361	0.641018	9.852062	-0.029023	0.089729	0.133808	-0.178648	-0.166332	-0.616473	-0.507703	-0.037873	0.005214	-0.860684
10908	0.987181	0.492997	10.181384	0.024453	0.100759	0.145140	-0.177456	-0.166088	-0.617914	-0.505221	-0.036510	0.003862	-0.862208
10909	1.047059	0.572159	10.077428	0.087638	0.098043	0.121469	-0.176140	-0.166643	-0.617535	-0.503116	-0.035598	0.001348	-0.863484
10910	0.964573	0.680203	10.058969	0.141708	0.093557	0.134662	-0.176128	-0.170040	-0.617276	-0.500716	-0.035543	-0.001964	-0.864879
10911	0.747192	0.750847	9.736255	0.118803	0.086206	0.131781	-0.174792	-0.175223	-0.617289	-0.498395	-0.035186	-0.004896	-0.866222
10912	0.342800	0.625781	9.985187	0.083941	0.093388	0.126966	-0.174001	-0.178203	-0.615214	-0.496154	-0.034555	-0.007211	-0.867517
10913	0.193835	0.511932	9.847768	0.022958	0.076786	0.098997	-0.175187	-0.176703	-0.616115	-0.494460	-0.033401	-0.008426	-0.868518
10914	0.241703	0.576190	9.613860	-0.008422	0.052959	0.076727	-0.173350	-0.175766	-0.615608	-0.493152	-0.032549	-0.008773	-0.869290
10915	0.343495	0.471158	9.798181	0.107586	0.021023	0.047839	-0.174664	-0.177647	-0.614818	-0.492299	-0.033190	-0.010949	-0.869724
10916	0.511985	0.524015	9.678065	0.079682	0.023726	0.031086	-0.174657	-0.181439	-0.613257	-0.491729	-0.033706	-0.012569	-0.870005
10917	0.659355	0.464545	9.791434	-0.011148	0.023611	0.019559	-0.172814	-0.181191	-0.613532	-0.491442	-0.033146	-0.012711	-0.870186
10918	0.527511	0.313423	10.001735	0.004871	0.045488	0.004840	-0.173473	-0.181857	-0.612876	-0.491374	-0.032541	-0.013260	-0.870240
10919	0.594780	0.356278	9.830122	0.018923	0.045494	-0.008007	-0.171629	-0.182150	-0.612891	-0.491539	-0.031900	-0.014134	-0.870157
10920	0.503073	0.377929	9.882382	0.015450	0.034501	-0.009859	-0.171369	-0.182145	-0.612112	-0.491721	-0.031586	-0.014769	-0.870054
10921	0.420999	0.394146	9.747412	-0.061716	0.034433	-0.002869	-0.170841	-0.180804	-0.613418	-0.491848	-0.030354	-0.014111	-0.870038
10922	0.444805	0.456622	9.710101	-0.026542	0.034425	-0.023919	-0.169259	-0.180286	-0.614211	-0.492301	-0.029625	-0.014022	-0.869808
10923	0.391693	0.473505	9.753053	-0.001949	0.031679	-0.032099	-0.168735	-0.180827	-0.613304	-0.492899	-0.029031	-0.014385	-0.869483
10924	0.434974	0.495002	9.681741	-0.003746	0.041742	-0.032122	-0.167149	-0.181262	-0.614229	-0.493478	-0.028396	-0.014771	-0.869169
10925	0.348173	0.499901	9.757818	-0.051754	0.056259	-0.046236	-0.165049	-0.180059	-0.613985	-0.494340	-0.026888	-0.014511	-0.868731
10926	0.227652	0.500101	9.886327	-0.043889	0.056252	-0.041588	-0.165308	-0.178174	-0.616065	-0.495099	-0.025602	-0.014347	-0.868341
10927	0.184488	0.454601	9.974107	-0.017596	0.049877	-0.038677	-0.162406	-0.179028	-0.616610	-0.495811	-0.024546	-0.014614	-0.867960
10928	0.184645	0.418255	9.899180	-0.030022	0.043515	-0.021192	-0.161482	-0.179448	-0.616747	-0.496213	-0.023624	-0.014554	-0.867757
10929	0.273346	0.519032	9.766991	-0.033606	0.049014	-0.023064	-0.159117	-0.177847	-0.617156	-0.496661	-0.022433	-0.014525	-0.867533
10930	0.401069	0.528750	9.720307	-0.003981	0.049102	-0.009989	-0.158850	-0.177586	-0.617939	-0.496852	-0.021676	-0.014968	-0.867436
10931	0.430232	0.486025	9.873616	0.010013	0.038171	0.001175	-0.158322	-0.178135	-0.617944	-0.496860	-0.021132	-0.015569	-0.867434
10932	0.429678	0.601370	9.832019	0.004703	0.021719	0.001168	-0.157532	-0.178550	-0.617690	-0.496862	-0.020940	-0.015885	-0.867432
10933	0.429781	0.579715	9.831717	-0.007769	0.031815	0.023240	-0.157660	-0.179364	-0.617689	-0.496495	-0.020360	-0.016100	-0.867652
10934	0.376970	0.534138	9.902601	0.020248	0.032755	0.027071	-0.155825	-0.179100	-0.616402	-0.496037	-0.020138	-0.016785	-0.867906
10935	0.357724	0.524376	9.873478	0.039509	0.023636	0.027183	-0.156085	-0.179913	-0.616400	-0.495583	-0.020188	-0.017731	-0.868145
10936	0.343555	0.461805	9.877269	0.023756	0.019969	0.030803	-0.155830	-0.181250	-0.613799	-0.495061	-0.020224	-0.018348	-0.868429
10937	0.266588	0.423151	9.876009	0.025508	0.021789	0.031731	-0.156083	-0.181806	-0.615360	-0.494532	-0.020179	-0.019020	-0.868717
10938	0.247169	0.452067	9.900238	0.065891	0.012660	0.019950	-0.156740	-0.183287	-0.614574	-0.494182	-0.020755	-0.020301	-0.868873
10939	0.247212	0.437154	9.760797	0.046637	0.005328	0.016174	-0.156865	-0.185727	-0.613923	-0.493920	-0.021206	-0.021174	-0.868991
10940	0.314395	0.499357	9.618262	0.025548	0.007154	0.016066	-0.156608	-0.185448	-0.613014	-0.493656	-0.021478	-0.021701	-0.869121
10941	0.247058	0.470930	9.787675	0.062401	0.005339	0.014406	-0.158712	-0.188398	-0.611175	-0.493415	-0.022091	-0.022838	-0.869213
10942	0.242031	0.514239	9.790636	0.036186	0.008947	0.006882	-0.157918	-0.189089	-0.611442	-0.493304	-0.022433	-0.023572	-0.869248
10943	0.210381	0.576488	9.719197	-0.009475	0.016229	0.014020	-0.156728	-0.188844	-0.612754	-0.493095	-0.022153	-0.023560	-0.869374
10944	0.116253	0.600572	9.781071	-0.009400	0.012536	0.006637	-0.156993	-0.188837	-0.612361	-0.493007	-0.021983	-0.023538	-0.869429
10945	0.154849	0.595805	9.771762	-0.019855	0.019828	0.001037	-0.156721	-0.189126	-0.613796	-0.493027	-0.021533	-0.023387	-0.869433
10946	0.222448	0.576758	9.791330	0.016769	0.014438	0.018769	-0.155533	-0.189417	-0.614326	-0.492716	-0.021593	-0.023833	-0.869596
10947	0.251334	0.589069	9.856588	0.009903	-0.005700	0.009537	-0.156192	-0.189407	-0.614060	-0.492587	-0.021893	-0.023939	-0.869659
10948	0.357349	0.601183	9.819339	-0.027046	-0.007503	0.027814	-0.156326	-0.190346	-0.612888	-0.492147	-0.021907	-0.023403	-0.869922
10949	0.309193	0.586517	9.780274	-0.027176	0.007141	0.037942	-0.156727	-0.186821	-0.614446	-0.491531	-0.021644	-0.022970	-0.870288
10950	0.231809	0.639583	9.864316	-0.043061	0.018102	0.048913	-0.156721	-0.187912	-0.614706	-0.490716	-0.021064	-0.022397	-0.870777
10951	0.164778	0.538308	9.838264	-0.036059	0.019938	0.052639	-0.157900	-0.188181	-0.615739	-0.489841	-0.020502	-0.021928	-0.871295
10952	0.092196	0.596253	9.939223	0.004241	0.017214	0.049149	-0.157232	-0.188748	-0.617307	-0.489002	-0.020401	-0.022171	-0.871762
10953	0.082522	0.600898	9.895988	0.046382	0.001692	0.036466	-0.158042	-0.186269	-0.615086	-0.488383	-0.020955	-0.022972	-0.872075
10954	0.198261	0.588330	9.671239	0.042862	0.009933	0.030906	-0.157509	-0.188177	-0.614961	-0.487846	-0.021351	-0.023825	-0.872343
10955	0.217483	0.605491	9.753278	0.014863	0.019952	0.030748	-0.158555	-0.190340	-0.614823	-0.487330	-0.021281	-0.024255	-0.872622
10956	0.260606	0.665945	9.816943	-0.041034	0.019861	0.017542	-0.158027	-0.190078	-0.615218	-0.487057	-0.020679	-0.023746	-0.872802
10957	0.313603	0.673106	9.769526	-0.016656	0.010792	0.030602	-0.157505	-0.188456	-0.615612	-0.486560	-0.020473	-0.023535	-0.873090
10958	0.311521	0.605927	9.826179	0.009597	0.018141	0.036264	-0.157103	-0.189823	-0.615876	-0.485939	-0.020403	-0.023885	-0.873428
10959	0.215322	0.560410	9.939870	0.018525	0.009874	0.025244	-0.158156	-0.190082	-0.615737	-0.485520	-0.020561	-0.024276	-0.873646
10960	0.212863	0.567361	9.863126	0.014977	0.007139	0.027077	-0.157625	-0.190096	-0.616523	-0.485059	-0.020731	-0.024617	-0.873889
10961	0.188467	0.624796	9.786886	0.011482	0.008947	0.019670	-0.158552	-0.190480	-0.615214	-0.484740	-0.020837	-0.024876	-0.874056
10962	0.203047	0.598161	9.729034	0.037904	0.005284	0.003200	-0.156569	-0.192543	-0.615361	-0.484690	-0.021250	-0.025610	-0.874053
10963	0.183566	0.639009	9.724625	0.020346	0.010751	0.004946	-0.156569	-0.192407	-0.615361	-0.484623	-0.021408	-0.026045	-0.874073
10964	0.154764	0.615177	9.808042	-0.003154	0.023481	-0.006268	-0.156567	-0.192818	-0.615621	-0.484741	-0.021100	-0.026242	-0.874010
10965	0.130547	0.639296	9.839361	-0.005934	0.013462	0.010343	-0.156304	-0.193360	-0.615103	-0.484589	-0.020958	-0.026242	-0.874097
10966	0.108889	0.634769	9.935119	-0.009396	0.010706	0.010328	-0.156567	-0.191738	-0.616402	-0.484425	-0.020821	-0.026198	-0.874192
10967	0.156907	0.678258	9.960182	-0.004287	0.001616	0.025133	-0.158142	-0.193755	-0.615869	-0.484020	-0.020911	-0.026107	-0.874417
10968	0.192876	0.716599	9.893840	0.004483	-0.009343	0.020581	-0.157092	-0.192679	-0.615877	-0.483685	-0.021265	-0.026108	-0.874594
10969	0.205106	0.678003	9.857404	-0.009476	-0.002055	0.015887	-0.156695	-0.192823	-0.616271	-0.483445	-0.021370	-0.025896	-0.874731
10970	0.149661	0.675378	9.825643	-0.002499	-0.009360	0.017778	-0.158540	-0.192664	-0.615996	-0.483157	-0.021654	-0.025776	-0.874886
10971	0.106405	0.643863	9.781587	0.011519	0.005266	0.014135	-0.159462	-0.193328	-0.615468	-0.482935	-0.021832	-0.026005	-0.874997
10972	0.029515	0.590937	9.828137	0.031692	0.002531	0.014240	-0.159588	-0.194282	-0.615858	-0.482688	-0.022238	-0.026599	-0.875106
10973	0.106371	0.653701	9.844139	0.009805	-0.009363	0.014148	-0.159202	-0.193594	-0.614559	-0.482475	-0.022650	-0.026660	-0.875211
10974	0.097053	0.581202	9.756615	0.030861	-0.000211	0.008707	-0.160000	-0.192085	-0.614161	-0.482323	-0.023092	-0.027216	-0.875266
10975	0.222450	0.576791	9.800933	0.056280	0.012622	0.006975	-0.160256	-0.194930	-0.613379	-0.482201	-0.023562	-0.028300	-0.875286
10976	0.323257	0.673331	9.829635	0.015266	0.032651	-0.011723	-0.159730	-0.195205	-0.613123	-0.482397	-0.023267	-0.028910	-0.875166
10977	0.366715	0.658850	9.791428	-0.005839	0.008907	0.001130	-0.158413	-0.194951	-0.613394	-0.482408	-0.023211	-0.028863	-0.875163
10978	0.270297	0.653753	9.764050	0.000368	0.009790	-0.008995	-0.158814	-0.193449	-0.613260	-0.482571	-0.023173	-0.028990	-0.875070
10979	0.202870	0.639377	9.820833	0.006402	0.007071	0.003035	-0.157498	-0.194272	-0.612490	-0.482542	-0.023273	-0.029133	-0.875079
10980	0.164453	0.605564	9.805596	-0.025893	-0.000300	-0.004500	-0.158283	-0.194273	-0.613525	-0.482649	-0.023161	-0.028701	-0.875037
10981	0.130221	0.706528	9.799492	-0.038140	0.001493	-0.011954	-0.157890	-0.193465	-0.613788	-0.482907	-0.022918	-0.028015	-0.874924
10982	0.149227	0.764157	9.754867	-0.023479	0.002474	0.005652	-0.158542	-0.193470	-0.615085	-0.482828	-0.022787	-0.027648	-0.874982
10983	0.115602	0.735051	9.706133	0.001060	0.008885	0.001153	-0.158549	-0.193590	-0.613523	-0.482835	-0.022801	-0.027720	-0.874976
10984	0.091575	0.720829	9.782527	-0.011235	0.010709	0.008469	-0.157362	-0.192529	-0.614834	-0.482697	-0.022646	-0.027645	-0.875058
10985	0.168818	0.701785	9.797384	-0.025177	0.016176	0.003780	-0.156846	-0.191434	-0.613535	-0.482665	-0.022279	-0.027332	-0.875095
10986	0.226489	0.740252	9.755252	-0.021757	0.007069	0.010272	-0.159471	-0.192500	-0.614296	-0.482492	-0.022087	-0.027037	-0.875204
10987	0.183320	0.692026	9.749372	0.001072	0.008901	0.004848	-0.157497	-0.192520	-0.614051	-0.482434	-0.022106	-0.027114	-0.875233
10988	0.159345	0.663055	9.734338	-0.016413	0.027148	0.001041	-0.157235	-0.191440	-0.614574	-0.482415	-0.021609	-0.027110	-0.875256
10989	0.188135	0.697160	9.840711	-0.039229	0.027141	0.009229	-0.156975	-0.191438	-0.614055	-0.482288	-0.020925	-0.026656	-0.875357
10990	0.168924	0.682816	9.878738	0.009901	0.010720	0.002120	-0.156976	-0.191030	-0.614055	-0.482240	-0.020969	-0.026954	-0.875373
10991	0.154673	0.639665	9.933214	0.017682	-0.001120	0.017868	-0.157234	-0.191712	-0.614574	-0.481952	-0.021335	-0.027220	-0.875515
10992	0.169425	0.576963	9.882060	-0.002458	0.019883	0.017738	-0.157511	-0.190739	-0.612748	-0.481629	-0.021108	-0.027384	-0.875693
10993	0.212689	0.606007	9.906877	-0.020000	0.003432	0.023211	-0.157244	-0.191558	-0.612751	-0.481260	-0.021036	-0.027025	-0.875908
10994	0.202948	0.622485	9.806193	-0.002497	0.018064	0.016817	-0.157112	-0.191290	-0.613012	-0.480962	-0.020840	-0.027171	-0.876072
10995	0.188518	0.615270	9.815559	0.011603	0.005263	0.009525	-0.159483	-0.190180	-0.613513	-0.480819	-0.021035	-0.027385	-0.876140
10996	0.116183	0.614968	9.769270	-0.014687	0.002488	0.010317	-0.158951	-0.191951	-0.613258	-0.480637	-0.020991	-0.027170	-0.876247
10997	0.154666	0.634295	9.769899	0.009875	-0.002063	0.004911	-0.159093	-0.189637	-0.613126	-0.480578	-0.021294	-0.027285	-0.876268
10998	0.130521	0.641423	9.757771	0.023941	-0.002069	-0.002402	-0.159614	-0.191396	-0.612862	-0.480602	-0.021694	-0.027709	-0.876232
10999	0.169382	0.581390	9.769295	0.007336	0.003403	-0.001567	-0.157246	-0.193039	-0.611319	-0.480655	-0.021873	-0.027832	-0.876195
11000	0.212645	0.607805	9.729259	-0.049593	0.005180	-0.000934	-0.157519	-0.191127	-0.610796	-0.480697	-0.021440	-0.027036	-0.876208
11001	0.166927	0.588414	9.714157	-0.020689	0.017991	-0.004500	-0.159091	-0.191530	-0.612085	-0.480806	-0.021093	-0.026805	-0.876164
11002	0.193258	0.634709	9.868689	-0.037147	0.023413	-0.019361	-0.158435	-0.189912	-0.612741	-0.481132	-0.020451	-0.026410	-0.876012
11003	0.159572	0.620155	9.853767	-0.037348	0.023460	0.000941	-0.157114	-0.190071	-0.613532	-0.481148	-0.019852	-0.025937	-0.876031
11004	0.116345	0.583960	9.848055	-0.009210	0.017973	-0.009983	-0.158696	-0.188969	-0.613910	-0.481305	-0.019579	-0.025975	-0.875949
11005	0.130645	0.617559	9.815052	0.034689	0.003366	-0.024505	-0.156333	-0.188983	-0.612627	-0.481749	-0.020011	-0.026581	-0.875677
11006	0.135370	0.639323	9.844208	0.010101	0.008840	-0.017256	-0.157112	-0.191559	-0.612752	-0.482045	-0.020080	-0.026872	-0.875504
11007	0.029183	0.663284	9.877161	-0.027510	0.005116	-0.021138	-0.156056	-0.191172	-0.613672	-0.482455	-0.019882	-0.026408	-0.875297
11008	0.038998	0.627237	9.883948	-0.038885	0.006936	-0.019350	-0.156587	-0.189808	-0.613797	-0.482801	-0.019511	-0.025824	-0.875132
11009	0.087220	0.624788	9.843554	-0.009162	0.001505	-0.015497	-0.157123	-0.188705	-0.612881	-0.483106	-0.019552	-0.025648	-0.874968
11010	0.106539	0.614940	9.766779	0.025731	0.007058	-0.006098	-0.155277	-0.189270	-0.612896	-0.483198	-0.019810	-0.026190	-0.874895
11011	0.193322	0.617571	9.782029	-0.000620	0.019859	0.002981	-0.155798	-0.191165	-0.612632	-0.483167	-0.019624	-0.026333	-0.874912
11012	0.130924	0.557292	9.780601	-0.025213	0.007060	0.015797	-0.157384	-0.189784	-0.612358	-0.482884	-0.019400	-0.025976	-0.875084
11013	0.150067	0.586072	9.742774	0.004481	0.001627	0.020570	-0.156987	-0.190198	-0.612492	-0.482552	-0.019592	-0.026023	-0.875261
11014	0.116269	0.600868	9.867496	-0.020080	-0.008441	0.030610	-0.158171	-0.190726	-0.612222	-0.482028	-0.019698	-0.025600	-0.875560
11015	0.053956	0.523861	9.899442	-0.033925	-0.011239	0.019470	-0.158174	-0.189102	-0.613003	-0.481737	-0.019740	-0.024850	-0.875741
11016	0.056192	0.559875	9.875962	-0.012903	-0.016706	0.015892	-0.158176	-0.187478	-0.613783	-0.481471	-0.020052	-0.024479	-0.875891
11017	0.183695	0.615244	9.810713	-0.030395	-0.002097	0.008401	-0.158968	-0.186789	-0.613776	-0.481368	-0.019960	-0.023884	-0.875966
11018	0.205376	0.614959	9.714889	-0.017310	-0.007551	0.010323	-0.158978	-0.186231	-0.612344	-0.481194	-0.020067	-0.023526	-0.876068
11019	0.304338	0.591131	9.725080	-0.058314	0.008835	-0.002826	-0.158712	-0.186374	-0.612737	-0.481293	-0.019517	-0.022550	-0.876052
11020	0.290135	0.538397	9.791424	-0.030266	0.005207	-0.000831	-0.160295	-0.184596	-0.613504	-0.481304	-0.019270	-0.022092	-0.876064
11021	0.222490	0.567068	9.771991	-0.018068	0.010700	0.001064	-0.159644	-0.183643	-0.612728	-0.481317	-0.019083	-0.021834	-0.876067
11022	0.131553	0.427649	9.862808	-0.010958	0.005203	0.001111	-0.159505	-0.183389	-0.614291	-0.481292	-0.019023	-0.021714	-0.876085
11023	0.184194	0.514582	9.924533	-0.040728	-0.002137	0.000969	-0.159640	-0.183246	-0.613769	-0.481321	-0.018840	-0.020932	-0.876092
11024	0.145496	0.538368	9.866892	-0.010967	-0.005771	-0.002568	-0.160432	-0.181882	-0.614283	-0.481366	-0.018971	-0.020707	-0.876070
11025	0.145483	0.538129	9.797272	0.002913	-0.013033	0.008589	-0.159644	-0.182698	-0.613379	-0.481249	-0.019402	-0.020585	-0.876127
11026	0.126548	0.463493	9.793648	-0.031265	0.007046	0.013925	-0.161353	-0.183495	-0.613365	-0.481015	-0.019119	-0.020122	-0.876273
11027	0.148274	0.456203	9.760140	-0.016312	0.016184	0.004759	-0.159909	-0.180936	-0.614287	-0.480961	-0.018848	-0.019945	-0.876312
11028	0.175195	0.369473	9.711164	-0.023131	0.005180	-0.009096	-0.161226	-0.182272	-0.613366	-0.481123	-0.018667	-0.019615	-0.876235
11029	0.242633	0.384071	9.719200	-0.023183	0.012513	-0.004491	-0.159918	-0.179570	-0.613635	-0.481235	-0.018390	-0.019278	-0.876187
11030	0.242368	0.436734	9.640718	-0.038979	0.012497	-0.006419	-0.158596	-0.179865	-0.614427	-0.481361	-0.017930	-0.018739	-0.876139
11031	0.184110	0.523483	9.713408	-0.053081	0.038068	-0.002845	-0.158328	-0.179878	-0.615471	-0.481444	-0.016921	-0.018124	-0.876126
11032	0.061740	0.403225	9.796999	-0.072249	0.034366	-0.002937	-0.157805	-0.178527	-0.615735	-0.481504	-0.015759	-0.017211	-0.876133
11033	0.049563	0.432353	9.878913	-0.017959	0.041725	-0.004522	-0.156352	-0.178282	-0.616788	-0.481605	-0.015017	-0.017251	-0.876090
11034	0.090577	0.427739	9.912839	-0.051164	0.027064	-0.006512	-0.155963	-0.178005	-0.615880	-0.481727	-0.014184	-0.016639	-0.876049
11035	0.107392	0.442341	9.951610	-0.038829	0.027059	-0.013833	-0.154376	-0.176823	-0.618236	-0.482001	-0.013494	-0.016177	-0.875917
11036	0.148704	0.369961	9.869361	-0.019554	0.009731	-0.011857	-0.153458	-0.176420	-0.617722	-0.482217	-0.013268	-0.015953	-0.875806
11037	0.112334	0.415785	9.922477	0.022456	0.005199	-0.011641	-0.153721	-0.176689	-0.617720	-0.482444	-0.013554	-0.016354	-0.875669
11038	0.092727	0.485720	9.980888	0.046895	0.001578	-0.005979	-0.153324	-0.176831	-0.617853	-0.482534	-0.014113	-0.017214	-0.875594
11039	0.107036	0.514245	9.870996	0.022271	-0.007559	0.001294	-0.154112	-0.179526	-0.616286	-0.482539	-0.014626	-0.017493	-0.875578
11040	0.064129	0.408075	9.806691	0.008181	-0.002066	0.012293	-0.153978	-0.179128	-0.617068	-0.482327	-0.014883	-0.017634	-0.875687
11041	0.061692	0.412817	9.787531	-0.023279	0.007021	0.004736	-0.155163	-0.178709	-0.617319	-0.482279	-0.014698	-0.017257	-0.875724
11042	0.035332	0.379078	9.786812	-0.005707	-0.011249	0.002086	-0.155688	-0.179247	-0.617315	-0.482246	-0.014978	-0.017070	-0.875741
11043	-0.003015	0.330878	9.785778	0.028370	-0.011197	0.010565	-0.156488	-0.177733	-0.616396	-0.482088	-0.015605	-0.017422	-0.875810
11044	0.073792	0.403208	9.785109	0.011801	-0.013054	0.001254	-0.155704	-0.178001	-0.615101	-0.482067	-0.016084	-0.017524	-0.875811
11045	0.088618	0.326185	9.767363	0.022322	0.002496	0.001288	-0.156753	-0.180156	-0.614312	-0.482068	-0.016406	-0.017904	-0.875797
11046	0.107571	0.388060	9.557158	0.039683	-0.005679	0.006003	-0.156620	-0.180430	-0.614313	-0.481954	-0.017026	-0.018564	-0.875835
11047	0.150649	0.460758	9.683409	0.041376	0.027230	0.008726	-0.155431	-0.181801	-0.614063	-0.481808	-0.017100	-0.019514	-0.875892
11048	0.169958	0.461224	9.808425	-0.023277	0.028961	0.001012	-0.156224	-0.182056	-0.613276	-0.481787	-0.016505	-0.019406	-0.875918
11049	0.184255	0.499997	9.881119	-0.040746	0.019795	-0.000910	-0.155039	-0.181800	-0.613545	-0.481840	-0.015918	-0.018848	-0.875912
11050	0.121196	0.581892	9.944094	-0.054830	0.016126	0.004555	-0.153852	-0.179657	-0.615507	-0.481778	-0.015245	-0.018063	-0.875974
11051	0.053453	0.634920	10.011421	-0.042613	0.006995	0.008316	-0.154785	-0.177870	-0.614587	-0.481675	-0.014868	-0.017357	-0.876052
11052	0.080931	0.427670	9.898345	-0.003979	0.014344	0.002976	-0.154521	-0.177470	-0.615110	-0.481612	-0.014716	-0.017447	-0.876088
11053	0.107697	0.369468	9.748943	0.043382	0.017121	-0.008781	-0.154519	-0.177878	-0.615110	-0.481779	-0.014983	-0.018350	-0.875973
11054	0.098214	0.335788	9.755584	-0.012541	0.021606	-0.017376	-0.152947	-0.178016	-0.613561	-0.482080	-0.014614	-0.018365	-0.875813
11055	0.127445	0.268122	9.651683	-0.022970	0.021587	-0.024806	-0.153209	-0.177207	-0.614469	-0.482546	-0.014155	-0.018146	-0.875568
11056	0.146566	0.301715	9.613924	-0.002068	0.023462	-0.017320	-0.152674	-0.177632	-0.615646	-0.482838	-0.013854	-0.018363	-0.875408
11057	0.120023	0.306474	9.613743	-0.002106	0.034430	-0.015493	-0.152023	-0.177625	-0.614219	-0.483129	-0.013375	-0.018622	-0.875249
11058	0.093366	0.337896	9.671549	-0.027405	0.039855	-0.024862	-0.151888	-0.177769	-0.614871	-0.483555	-0.012540	-0.018555	-0.875028
11059	0.074637	0.225214	9.799424	-0.026470	0.048991	-0.021176	-0.149117	-0.177138	-0.616586	-0.483946	-0.011567	-0.018522	-0.874826
11060	0.151783	0.230560	9.910645	-0.017551	0.034355	-0.031259	-0.147282	-0.175523	-0.616209	-0.484496	-0.010921	-0.018576	-0.874528
11061	0.184991	0.346154	9.922178	-0.001871	0.041692	-0.030272	-0.146733	-0.179622	-0.617517	-0.485041	-0.010316	-0.018893	-0.874226
11062	0.031083	0.264084	9.933994	0.019005	0.041733	-0.013557	-0.145277	-0.180598	-0.618311	-0.485278	-0.009902	-0.019653	-0.874083
11063	-0.056142	0.355324	9.929659	-0.044091	0.023383	-0.010164	-0.143837	-0.178846	-0.618191	-0.485487	-0.009211	-0.019048	-0.873988
11064	-0.104787	0.446757	9.959294	-0.056290	0.022422	-0.020383	-0.141726	-0.178067	-0.619510	-0.485867	-0.008402	-0.018306	-0.873801
11065	-0.109756	0.475424	9.902036	-0.043972	-0.007736	-0.026735	-0.143034	-0.178070	-0.621322	-0.486377	-0.008245	-0.017414	-0.873537
11066	-0.124106	0.451366	9.911167	0.019075	-0.002191	-0.028270	-0.141188	-0.177016	-0.622638	-0.486883	-0.008596	-0.017751	-0.873245
11067	-0.111828	0.403195	9.889001	0.040143	-0.013140	-0.030912	-0.142775	-0.177524	-0.620803	-0.487454	-0.009345	-0.018287	-0.872907
11068	-0.017949	0.432085	9.839870	0.029600	-0.007648	-0.030048	-0.141055	-0.179045	-0.621338	-0.487991	-0.009893	-0.018755	-0.872591
11069	-0.008186	0.408142	9.868432	0.026183	-0.011322	-0.035596	-0.140007	-0.180126	-0.619525	-0.488644	-0.010473	-0.019070	-0.872212
11070	0.039903	0.432022	9.787597	0.014695	-0.018612	-0.027335	-0.141582	-0.180388	-0.620293	-0.489139	-0.011067	-0.019170	-0.871925
11071	0.073872	0.386374	9.787273	-0.012485	-0.009482	-0.021023	-0.142626	-0.182013	-0.620806	-0.489545	-0.011245	-0.018826	-0.871702
