# Supplementary material for: Identification of Haptic Based Guiding Using Hard Reins
Source: PLoS One. 2015 Jul 22;10(7):e0132020. doi: 10.1371/journal.pone.0132020 (PMC4511788; doi:10.1371/journal.pone.0132020)
Supplement: S8 File — (ZIP) [file pone.0132020.s008.zip › Exp2_MotionData1/Subject1/path1/T3/sync3.txt]

// Start Time: 0
// Sample rate: 25.0Hz
// Scenario: 4.9
// Firmware Version: 2.6.1
Counter	Acc_X	Acc_Y	Acc_Z	Gyr_X	Gyr_Y	Gyr_Z	Mag_X	Mag_Y	Mag_Z	Quat_w	Quat_x	Quat_y	Quat_z
10504	1.829256	-3.636466	8.920886	0.005614	-0.004072	0.006566	-0.445549	0.404658	-1.178284	-0.538327	0.026562	0.210933	-0.815479
10505	1.828516	-3.602498	8.901351	-0.008702	-0.001459	0.003885	-0.445547	0.404107	-1.178705	-0.538244	0.026594	0.211072	-0.815497
10506	1.821615	-3.617185	8.925321	0.002365	0.000652	-0.005790	-0.444481	0.403252	-1.179149	-0.538228	0.026498	0.211059	-0.815514
10507	1.835994	-3.612071	8.906466	-0.012041	-0.001246	-0.005850	-0.445545	0.403276	-1.179136	-0.538302	0.026527	0.211258	-0.815412
10508	1.829444	-3.641315	8.949813	0.006446	0.013526	-0.021609	-0.444618	0.404698	-1.180987	-0.538590	0.026527	0.211048	-0.815276
10509	1.773126	-3.613208	8.943059	0.002498	-0.000997	-0.011094	-0.444619	0.405448	-1.183118	-0.538759	0.026382	0.211009	-0.815180
10510	1.799714	-3.612727	8.924615	0.005783	0.002282	0.001309	-0.446212	0.404503	-1.183130	-0.538623	0.026301	0.210919	-0.815295
10511	1.823141	-3.578323	8.886561	-0.004857	0.005881	-0.004012	-0.445942	0.402682	-1.177265	-0.538702	0.026377	0.210922	-0.815240
10512	1.833438	-3.602406	8.925571	-0.004670	0.006059	-0.011085	-0.444880	0.402920	-1.176462	-0.538779	0.026419	0.210969	-0.815176
10513	1.819080	-3.612377	8.920392	-0.013190	0.017937	-0.026945	-0.445681	0.404216	-1.177219	-0.539278	0.026683	0.210991	-0.814831
10514	1.809654	-3.617397	8.973096	0.000704	0.006082	-0.010179	-0.444883	0.404189	-1.176825	-0.539342	0.026671	0.210949	-0.814801
10515	1.782583	-3.608186	8.899984	0.005059	-0.001107	-0.005784	-0.445147	0.403376	-1.177791	-0.539425	0.026517	0.210867	-0.814772
10516	1.799393	-3.598170	8.914867	0.012557	0.001945	0.017241	-0.447811	0.405446	-1.179849	-0.539023	0.026424	0.210662	-0.815093
10517	1.833290	-3.592697	8.939937	0.003713	0.000249	0.011005	-0.446615	0.406028	-1.181999	-0.538838	0.026377	0.210578	-0.815239
10518	1.843307	-3.611937	8.921132	0.007227	-0.003343	0.013645	-0.445546	0.403995	-1.179921	-0.538489	0.026244	0.210518	-0.815489
10519	1.842813	-3.592530	8.887273	0.003716	0.000248	0.011005	-0.445815	0.404518	-1.178016	-0.538304	0.026195	0.210437	-0.815634
10520	1.832389	-3.551450	8.915527	-0.008579	0.005742	0.000392	-0.444221	0.405048	-1.178287	-0.538193	0.026323	0.210544	-0.815675
10521	1.852865	-3.602052	8.940607	0.006270	0.006284	-0.016358	-0.445814	0.404576	-1.180573	-0.538482	0.026227	0.210371	-0.815533
10522	1.811446	-3.597953	8.895979	0.015052	0.009690	-0.007458	-0.445020	0.405669	-1.180143	-0.538521	0.026130	0.210055	-0.815591
10523	1.811689	-3.597940	8.973011	-0.008359	0.007718	-0.007546	-0.446345	0.404427	-1.179629	-0.538664	0.026252	0.210100	-0.815481
10524	1.809548	-3.617402	8.939394	0.005490	0.006383	-0.020770	-0.445015	0.403989	-1.180197	-0.538907	0.026149	0.209982	-0.815355
10525	1.798863	-3.573907	8.900226	0.013495	0.006362	-0.017208	-0.446347	0.404999	-1.180149	-0.539213	0.025973	0.209691	-0.815233
10526	1.822635	-3.549200	8.910397	-0.012249	0.005645	0.003034	-0.445018	0.405237	-1.179618	-0.539052	0.026149	0.209858	-0.815291
10527	1.837584	-3.563489	8.949476	-0.004610	0.009661	-0.012833	-0.446877	0.404485	-1.181641	-0.539291	0.026238	0.209824	-0.815138
10528	1.789985	-3.605618	8.957961	0.004840	-0.005784	-0.032340	-0.445544	0.403347	-1.182232	-0.539678	0.025897	0.209854	-0.814886
10529	1.778573	-3.525725	8.918496	0.002381	-0.005529	-0.007592	-0.444351	0.404431	-1.181807	-0.539772	0.025686	0.209865	-0.814827
10530	1.809525	-3.617404	8.932172	0.007524	0.010211	0.004899	-0.445945	0.404181	-1.181527	-0.539613	0.025731	0.209659	-0.814984
10531	1.789233	-3.574080	8.919188	-0.005396	-0.008786	0.013581	-0.445406	0.401611	-1.179999	-0.539344	0.025641	0.209821	-0.815123
10532	1.830331	-3.563620	8.954068	-0.010516	-0.008563	0.002947	-0.446474	0.403042	-1.180210	-0.539136	0.025569	0.210113	-0.815188
10533	1.833499	-3.602403	8.944830	0.001211	0.007493	0.004856	-0.444081	0.402255	-1.172721	-0.539081	0.025635	0.209996	-0.815252
10534	1.828480	-3.597641	8.920569	0.009635	0.006091	-0.007503	-0.445546	0.402818	-1.171339	-0.539101	0.025537	0.209807	-0.815290
10535	1.850394	-3.599669	8.940514	0.000610	0.000684	-0.007571	-0.444746	0.402246	-1.171636	-0.539220	0.025446	0.209782	-0.815221
10536	1.823689	-3.605014	8.891594	0.005825	0.011173	0.001361	-0.444751	0.404823	-1.180173	-0.539133	0.025514	0.209595	-0.815325
10537	1.838335	-3.607173	8.911316	0.000621	0.013084	-0.005720	-0.446613	0.404847	-1.179343	-0.539273	0.025632	0.209439	-0.815269
10538	1.848126	-3.602134	8.974161	-0.008543	-0.011926	-0.004144	-0.445148	0.404647	-1.184349	-0.539166	0.025453	0.209738	-0.815268
10539	1.828738	-3.609773	8.925483	0.016952	0.000950	-0.012817	-0.445675	0.402966	-1.183858	-0.539379	0.025167	0.209451	-0.815210
10540	1.822768	-3.558910	8.891218	0.007961	0.002652	-0.012834	-0.445675	0.402985	-1.184666	-0.539476	0.025010	0.209328	-0.815182
10541	1.833170	-3.587845	8.932674	-0.009383	0.011135	-0.002227	-0.445942	0.402874	-1.179549	-0.539546	0.025218	0.209357	-0.815122
10542	1.843541	-3.616783	8.964503	0.001857	0.015180	-0.018081	-0.446340	0.402603	-1.179553	-0.539762	0.025305	0.209202	-0.815016
10543	1.799551	-3.603020	8.934165	0.002528	-0.015131	-0.014727	-0.445278	0.402828	-1.178211	-0.539932	0.024905	0.209327	-0.814884
10544	1.772422	-3.584096	8.904305	0.002169	0.009318	0.003116	-0.446473	0.402591	-1.178878	-0.539789	0.024985	0.209219	-0.815004
10545	1.859401	-3.567951	8.923701	0.001960	0.005592	0.010144	-0.446471	0.401568	-1.177025	-0.539639	0.025033	0.209118	-0.815127
10546	1.860021	-3.597068	8.935975	-0.001671	-0.001550	0.010087	-0.445545	0.403279	-1.179271	-0.539336	0.025007	0.209186	-0.815311
10547	1.867317	-3.601792	8.914572	0.016684	-0.001069	-0.003114	-0.444876	0.402028	-1.180396	-0.539382	0.024731	0.208927	-0.815356
10548	1.835130	-3.563535	8.939773	0.031198	-0.000839	-0.007483	-0.445278	0.403011	-1.180090	-0.539378	0.024286	0.208461	-0.815491
10549	1.862301	-3.592173	8.921566	0.014962	0.000760	-0.005760	-0.447403	0.402189	-1.178745	-0.539474	0.024047	0.208213	-0.815498
10550	1.856958	-3.570425	8.901982	0.006199	0.000905	-0.014626	-0.446868	0.401501	-1.179851	-0.539573	0.023868	0.208139	-0.815457
10551	1.850075	-3.587540	8.916342	-0.002065	0.005995	-0.007545	-0.446201	0.400518	-1.180429	-0.539711	0.023890	0.208117	-0.815370
10552	1.833641	-3.607253	8.959313	-0.020997	-0.001276	-0.007647	-0.445674	0.402503	-1.181988	-0.539685	0.024001	0.208506	-0.815285
10553	1.842490	-3.563398	8.968882	0.000397	-0.003937	-0.000529	-0.446471	0.402266	-1.183064	-0.539667	0.023864	0.208549	-0.815289
10554	1.837082	-3.544083	8.913208	0.006017	0.002506	-0.007541	-0.447137	0.402546	-1.182374	-0.539651	0.023742	0.208458	-0.815327
10555	1.831959	-3.534469	8.886501	-0.015659	0.005792	-0.004050	-0.445541	0.402497	-1.181855	-0.539725	0.023922	0.208659	-0.815222
10556	1.852350	-3.577788	8.930780	-0.023941	0.007327	0.003003	-0.447136	0.402235	-1.181037	-0.539549	0.024247	0.208999	-0.815241
10557	1.819727	-3.631775	9.002398	0.002526	0.006120	-0.011060	-0.447138	0.402472	-1.179143	-0.539746	0.024208	0.208905	-0.815136
10558	1.800995	-3.559304	8.900181	0.000091	0.000194	0.011884	-0.446868	0.401848	-1.182803	-0.539407	0.024195	0.208925	-0.815356
10559	1.857619	-3.601969	8.911868	0.008948	-0.005171	0.016287	-0.446344	0.404357	-1.182729	-0.539114	0.024017	0.208836	-0.815578
10560	1.885879	-3.557760	8.931658	0.001973	-0.001474	0.008324	-0.446209	0.403499	-1.182084	-0.538820	0.023940	0.208846	-0.815772
10561	1.848377	-3.621553	8.930988	0.002344	-0.003791	-0.005824	-0.445808	0.402628	-1.181174	-0.538890	0.023763	0.208863	-0.815726
10562	1.852357	-3.577788	8.933187	-0.004845	0.009440	-0.003997	-0.445676	0.403030	-1.180489	-0.538836	0.023884	0.208872	-0.815756
10563	1.842501	-3.573114	8.911187	0.013368	0.015101	-0.010973	-0.446605	0.402344	-1.180231	-0.539074	0.023875	0.208510	-0.815692
10564	1.828380	-3.590359	8.934954	0.003965	-0.001287	0.001273	-0.446475	0.403459	-1.180062	-0.538880	0.023745	0.208489	-0.815829
10565	1.840221	-3.578009	8.925596	-0.006786	0.009292	0.001304	-0.445413	0.403705	-1.179663	-0.538884	0.023911	0.208513	-0.815816
10566	1.809234	-3.602844	8.932054	-0.004836	0.000591	-0.005811	-0.446068	0.400981	-1.182436	-0.538826	0.023881	0.208618	-0.815827
10567	1.852986	-3.602045	8.979124	0.001207	-0.003129	0.003014	-0.445803	0.401261	-1.182699	-0.538753	0.023766	0.208646	-0.815872
10568	1.813296	-3.563932	8.929478	0.020368	-0.008043	-0.007558	-0.446474	0.403361	-1.181951	-0.538678	0.023311	0.208435	-0.815989
10569	1.789022	-3.569232	8.883039	-0.012419	-0.001603	0.008301	-0.446204	0.401821	-1.182273	-0.538518	0.023392	0.208665	-0.816033
10570	1.842570	-3.573110	8.932852	-0.008414	0.005898	-0.005797	-0.446340	0.402792	-1.181701	-0.538469	0.023485	0.208772	-0.816035
10571	1.829026	-3.621904	8.940025	-0.001227	0.013025	-0.003956	-0.446078	0.403888	-1.180861	-0.538576	0.023634	0.208670	-0.815987
10572	1.785106	-3.603279	8.962608	-0.001190	0.000664	-0.007563	-0.446212	0.404451	-1.180842	-0.538520	0.023552	0.208716	-0.816014
10573	1.789263	-3.574078	8.928817	-0.000091	0.001795	0.018969	-0.445144	0.403191	-1.181972	-0.538205	0.023605	0.208704	-0.816223
10574	1.832953	-3.578140	8.925374	0.012822	-0.001343	0.006603	-0.445677	0.403502	-1.182764	-0.537928	0.023401	0.208537	-0.816455
10575	1.827975	-3.568519	8.944405	0.000214	-0.003227	0.006552	-0.445411	0.403359	-1.182906	-0.537795	0.023317	0.208580	-0.816534
10576	1.843241	-3.607082	8.930722	0.007621	0.000566	-0.000475	-0.445546	0.404038	-1.181805	-0.537627	0.023168	0.208480	-0.816674
10577	1.820741	-3.578366	8.893709	0.007710	0.009499	-0.002181	-0.446209	0.403496	-1.181950	-0.537693	0.023176	0.208270	-0.816684
10578	1.803793	-3.568956	8.958108	-0.016569	0.014630	-0.002222	-0.444350	0.404297	-1.182080	-0.537602	0.023510	0.208415	-0.816697
10579	1.847647	-3.582726	8.945116	0.011810	0.006461	-0.021644	-0.445408	0.402199	-1.181192	-0.537975	0.023343	0.208179	-0.816517
10580	1.757522	-3.572233	8.865246	-0.009306	0.016507	-0.003943	-0.444347	0.403173	-1.181982	-0.537917	0.023621	0.208186	-0.816545
10581	1.818972	-3.597808	8.978048	-0.028635	0.006223	0.010061	-0.445277	0.403200	-1.182239	-0.537751	0.024021	0.208599	-0.816538
10582	1.848835	-3.636104	8.984067	0.003743	0.002051	0.010130	-0.444878	0.403374	-1.184124	-0.537406	0.023980	0.208542	-0.816781
10583	1.807696	-3.530053	8.904980	0.005678	0.000417	0.004828	-0.445145	0.403462	-1.181559	-0.537317	0.023894	0.208459	-0.816862
10584	1.832709	-3.570866	8.894020	-0.017804	0.012536	0.010133	-0.445414	0.404308	-1.181529	-0.536991	0.024252	0.208642	-0.817020
10585	1.831323	-3.612150	8.961686	-0.004593	0.013216	-0.012807	-0.444351	0.404571	-1.181802	-0.537239	0.024411	0.208600	-0.816863
10586	1.799657	-3.603014	8.967867	0.002737	0.021364	-0.016262	-0.444484	0.404894	-1.183541	-0.537396	0.024584	0.208365	-0.816814
10587	1.750631	-3.582062	8.922877	0.011435	0.006101	-0.007480	-0.443555	0.405131	-1.182601	-0.537535	0.024480	0.208133	-0.816785
10588	1.789799	-3.603199	8.914611	0.000164	0.005571	0.010155	-0.444479	0.403588	-1.187758	-0.537201	0.024534	0.208097	-0.817012
10589	1.842399	-3.563403	8.939995	-0.004957	0.005796	-0.000483	-0.443423	0.405750	-1.185277	-0.537216	0.024630	0.208134	-0.816990
10590	1.814558	-3.622164	8.961247	-0.006731	0.011113	-0.000446	-0.443154	0.404897	-1.185038	-0.537058	0.024801	0.208156	-0.817083
10591	1.794472	-3.598262	8.890646	-0.010256	0.005834	-0.004022	-0.444482	0.404053	-1.183568	-0.537128	0.024940	0.208284	-0.817000
10592	1.818478	-3.578401	8.944188	-0.001743	-0.006931	0.011829	-0.444748	0.404044	-1.182892	-0.536685	0.024811	0.208413	-0.817262
10593	1.808869	-3.583431	8.939117	0.012309	0.000779	-0.007525	-0.443291	0.406021	-1.185000	-0.536803	0.024610	0.208227	-0.817238
10594	1.830359	-3.568477	8.932443	-0.006842	0.007469	0.003062	-0.443290	0.405737	-1.184875	-0.536578	0.024738	0.208289	-0.817367
10595	1.809144	-3.597991	8.934422	0.002435	0.006030	-0.007522	-0.444083	0.404383	-1.186121	-0.536712	0.024728	0.208209	-0.817299
10596	1.775309	-3.603460	8.928610	-0.001014	-0.002717	-0.014653	-0.441957	0.404596	-1.185331	-0.536743	0.024555	0.208293	-0.817263
10597	1.789472	-3.583783	8.933710	-0.001213	0.005954	-0.005762	-0.442754	0.404334	-1.185330	-0.536846	0.024592	0.208273	-0.817199
10598	1.760097	-3.572181	8.913465	-0.006579	0.002395	-0.007563	-0.442625	0.405390	-1.182604	-0.536752	0.024585	0.208391	-0.817231
10599	1.780277	-3.610653	8.921596	-0.013841	0.009359	-0.004008	-0.442884	0.403311	-1.183341	-0.536834	0.024822	0.208539	-0.817132
10600	1.792665	-3.617706	8.962949	-0.011893	0.021911	-0.007461	-0.442891	0.405411	-1.183274	-0.536820	0.025192	0.208533	-0.817132
10601	1.731674	-3.594537	8.980159	-0.008366	0.005935	-0.007540	-0.442623	0.405165	-1.185035	-0.536947	0.025302	0.208628	-0.817020
10602	1.741279	-3.599224	8.922720	-0.001447	0.005730	0.003088	-0.443424	0.406161	-1.184860	-0.536697	0.025339	0.208621	-0.817185
10603	1.799990	-3.627288	8.919919	0.000385	0.002236	0.001292	-0.441426	0.404818	-1.183310	-0.536669	0.025334	0.208609	-0.817207
10604	1.775436	-3.608312	8.938279	-0.013948	0.006604	-0.000489	-0.442233	0.407914	-1.183066	-0.536472	0.025504	0.208798	-0.817282
10605	1.770509	-3.603546	8.942905	0.004045	-0.004758	-0.002273	-0.442897	0.407509	-1.183072	-0.536475	0.025331	0.208802	-0.817285
10606	1.751373	-3.618459	8.927989	-0.008574	0.011048	0.001330	-0.442496	0.407120	-1.184840	-0.536273	0.025524	0.208855	-0.817398
10607	1.750337	-3.565074	8.937182	0.002276	0.002338	-0.002230	-0.442495	0.406566	-1.185127	-0.536304	0.025489	0.208810	-0.817390
10608	1.804141	-3.593229	8.914975	-0.005173	0.009127	0.008389	-0.443294	0.406824	-1.183358	-0.535968	0.025641	0.208825	-0.817602
10609	1.780512	-3.622786	8.919288	0.000835	0.007967	-0.014579	-0.440899	0.406368	-1.184209	-0.536224	0.025660	0.208749	-0.817453
10610	1.741878	-3.623483	8.959027	-0.021026	0.002229	-0.005836	-0.441701	0.407616	-1.182813	-0.536102	0.025815	0.209104	-0.817437
10611	1.751413	-3.613599	8.971280	0.007478	-0.004883	0.003930	-0.443026	0.406270	-1.183918	-0.536004	0.025633	0.209047	-0.817522
10612	1.760294	-3.584316	8.899120	-0.004928	-0.004813	-0.003183	-0.442765	0.407945	-1.183867	-0.535807	0.025508	0.209213	-0.817613
10613	1.779736	-3.583961	8.918971	-0.015891	-0.004167	0.002971	-0.441300	0.407440	-1.187806	-0.535715	0.025584	0.209529	-0.817589
10614	1.780866	-3.639771	8.924240	-0.013327	0.008067	-0.023463	-0.440772	0.408527	-1.186835	-0.535932	0.025683	0.209704	-0.817399
10615	1.747046	-3.633094	9.000177	-0.015546	0.010321	-0.007537	-0.441433	0.407449	-1.188074	-0.536073	0.025951	0.209863	-0.817257
10616	1.727027	-3.614047	8.919988	0.005114	0.000712	-0.007528	-0.442369	0.408785	-1.184249	-0.535960	0.025786	0.209809	-0.817351
10617	1.775892	-3.639866	8.883169	-0.010860	0.007036	0.018976	-0.442370	0.409357	-1.184770	-0.535656	0.026063	0.209913	-0.817515
10618	1.794981	-3.617668	8.929321	-0.008639	0.002139	0.002148	-0.442237	0.409354	-1.184771	-0.535402	0.026114	0.210062	-0.817641
10619	1.786207	-3.666377	8.912570	-0.013885	0.009315	-0.002239	-0.442773	0.410736	-1.183374	-0.535453	0.026372	0.210203	-0.817563
10620	1.757300	-3.671754	8.933387	-0.004847	0.007655	-0.003983	-0.441046	0.410999	-1.184328	-0.535319	0.026445	0.210235	-0.817640
10621	1.761752	-3.647396	8.962224	-0.008445	0.013827	-0.003074	-0.441973	0.410207	-1.185555	-0.535404	0.026716	0.210239	-0.817575
10622	1.771393	-3.656939	8.885567	0.011449	0.007878	-0.007470	-0.442902	0.409705	-1.187176	-0.535318	0.026599	0.210004	-0.817695
10623	1.752078	-3.662146	8.875385	-0.009729	0.005484	0.010135	-0.441973	0.410110	-1.187444	-0.535152	0.026804	0.210113	-0.817769
10624	1.782190	-3.705287	8.929589	-0.028487	0.016085	0.006601	-0.443038	0.410703	-1.187816	-0.534847	0.027308	0.210437	-0.817868
10625	1.747722	-3.676782	8.937945	-0.006749	0.005773	-0.000463	-0.442243	0.411796	-1.187387	-0.534856	0.027442	0.210501	-0.817842
10626	1.761067	-3.620712	8.913861	-0.012323	0.009108	0.006609	-0.441184	0.412850	-1.185480	-0.534528	0.027658	0.210635	-0.818015
10627	1.781713	-3.681021	8.931799	-0.000545	-0.004885	0.001250	-0.441050	0.412560	-1.185221	-0.534467	0.027557	0.210711	-0.818038
10628	1.798543	-3.680720	8.891394	-0.006802	-0.006671	-0.000552	-0.441187	0.413598	-1.181415	-0.534179	0.027422	0.210928	-0.818175
10629	1.782226	-3.710143	8.910371	-0.009178	0.002460	-0.011106	-0.441457	0.415017	-1.181905	-0.534346	0.027481	0.211077	-0.818025
10630	1.737985	-3.676961	8.923205	0.005929	-0.008215	-0.005814	-0.441988	0.414764	-1.182581	-0.534137	0.027161	0.211105	-0.818165
10631	1.766987	-3.681295	8.871173	0.008981	-0.005158	0.015428	-0.441979	0.411997	-1.184151	-0.533848	0.027014	0.211023	-0.818380
10632	1.771543	-3.661789	8.902457	-0.000014	-0.003454	0.015408	-0.442246	0.412283	-1.184139	-0.533322	0.026928	0.211086	-0.818710
10633	1.777815	-3.729641	8.924825	-0.005175	0.007346	0.008389	-0.442249	0.413595	-1.186386	-0.533193	0.027108	0.211108	-0.818782
10634	1.777075	-3.695673	8.905290	-0.000960	0.007950	-0.014581	-0.442778	0.412478	-1.186012	-0.533173	0.027084	0.211082	-0.818802
10635	1.772026	-3.690913	8.871400	0.002413	0.009536	-0.005718	-0.441714	0.412140	-1.184553	-0.533288	0.027160	0.210966	-0.818755
10636	1.733052	-3.679482	8.879746	0.006020	0.000718	-0.007523	-0.440385	0.412250	-1.184565	-0.533143	0.026977	0.210898	-0.818873
10637	1.757998	-3.715441	8.878376	-0.004612	0.006095	-0.012830	-0.441446	0.411726	-1.185108	-0.533355	0.027043	0.210940	-0.818722
10638	1.744030	-3.739966	8.904610	-0.015537	0.009428	-0.007535	-0.441316	0.412405	-1.184280	-0.533201	0.027224	0.211133	-0.818766
10639	1.748452	-3.715609	8.923818	-0.004772	0.013031	-0.005713	-0.440916	0.412153	-1.185909	-0.533326	0.027438	0.211101	-0.818686
10640	1.735591	-3.681861	8.901505	0.009539	-0.006407	-0.005790	-0.440916	0.412140	-1.185371	-0.533095	0.027100	0.211051	-0.818861
10641	1.754746	-3.676663	8.861135	-0.009578	0.002082	0.003925	-0.442112	0.411869	-1.184557	-0.533012	0.027228	0.211210	-0.818869
10642	1.820892	-3.704587	8.911515	-0.008610	0.012785	0.003098	-0.443048	0.413717	-1.184757	-0.532663	0.027424	0.211250	-0.819080
10643	1.748412	-3.720469	8.880527	-0.000775	0.006345	-0.021655	-0.442645	0.412423	-1.183725	-0.533022	0.027420	0.211235	-0.818850
10644	1.709433	-3.699323	8.948976	0.001987	-0.000599	0.008374	-0.441574	0.409860	-1.183012	-0.532581	0.027318	0.211240	-0.819139
10645	1.689770	-3.699689	8.859314	0.010658	-0.001725	0.020777	-0.441843	0.411011	-1.184049	-0.532217	0.027242	0.211099	-0.819415
10646	1.791775	-3.705117	8.896184	-0.016596	0.004904	0.031320	-0.441979	0.411884	-1.185367	-0.531386	0.027518	0.211338	-0.819883
10647	1.786612	-3.680930	8.948797	-0.009324	-0.009126	0.025948	-0.442115	0.412837	-1.183988	-0.530894	0.027554	0.211602	-0.820132
10648	1.784379	-3.700397	8.886293	0.004543	-0.012218	0.011829	-0.442116	0.413754	-1.187325	-0.530322	0.027243	0.211686	-0.820491
10649	1.781367	-3.671323	8.883574	-0.001519	0.014510	0.007560	-0.443180	0.413601	-1.185702	-0.530236	0.027503	0.211583	-0.820564
10650	1.772095	-3.690909	8.893065	-0.005017	0.000410	0.001273	-0.443971	0.411568	-1.187913	-0.529859	0.027449	0.211697	-0.820780
10651	1.771542	-3.666648	8.871202	-0.001196	-0.002896	-0.007578	-0.443175	0.411781	-1.185760	-0.529949	0.027355	0.211782	-0.820704
10652	1.767757	-3.715262	8.900337	-0.004771	0.013032	-0.005717	-0.442913	0.413181	-1.185988	-0.529752	0.027479	0.211762	-0.820831
10653	1.772889	-3.720017	8.960707	-0.013964	0.002158	-0.000513	-0.442650	0.413653	-1.182339	-0.529740	0.027633	0.212000	-0.820773
10654	1.753094	-3.710674	8.890224	0.013464	-0.002534	-0.017249	-0.443048	0.413680	-1.183142	-0.529645	0.027251	0.211853	-0.820885
10655	1.767056	-3.681291	8.892838	0.015278	-0.004273	-0.018143	-0.443310	0.412298	-1.183722	-0.529911	0.026914	0.211688	-0.820767
10656	1.781502	-3.676174	8.895650	0.011567	0.002677	-0.012809	-0.443842	0.412621	-1.185052	-0.529779	0.026661	0.211514	-0.820905
10657	1.743324	-3.708425	8.880280	-0.005374	0.010642	-0.017221	-0.442509	0.411470	-1.185104	-0.530082	0.026792	0.211530	-0.820701
10658	1.738097	-3.681813	8.928060	0.015485	0.000347	-0.025179	-0.443705	0.411010	-1.182142	-0.530136	0.026404	0.211323	-0.820732
10659	1.718352	-3.670038	8.888852	0.007519	-0.003089	0.003069	-0.443175	0.411259	-1.181332	-0.530054	0.026261	0.211261	-0.820806
10660	1.766839	-3.671586	8.885537	0.010945	0.005636	0.011082	-0.443179	0.412806	-1.181552	-0.529537	0.026162	0.211052	-0.821196
10661	1.772060	-3.681195	8.943539	0.001571	-0.008948	0.022450	-0.443440	0.411339	-1.184559	-0.529109	0.026068	0.211139	-0.821453
10662	1.791644	-3.697836	8.900939	0.019904	-0.008489	0.010131	-0.445029	0.409281	-1.184876	-0.528563	0.025642	0.210933	-0.821870
10663	1.810753	-3.685353	8.891803	0.012743	-0.010282	0.008324	-0.445302	0.411677	-1.185200	-0.528367	0.025346	0.210860	-0.822024
10664	1.751691	-3.642733	8.875227	0.007794	-0.004599	-0.007557	-0.444769	0.411692	-1.186418	-0.528112	0.025035	0.210821	-0.822208
10665	1.805683	-3.675737	8.881947	0.004408	0.006197	-0.013698	-0.444767	0.411001	-1.186844	-0.528343	0.025004	0.210723	-0.822085
10666	1.811355	-3.699896	8.990620	0.005972	0.002460	-0.005763	-0.443966	0.409524	-1.184342	-0.528081	0.024834	0.210638	-0.822281
10667	1.879844	-3.718064	9.077105	0.024829	-0.024904	-0.043026	-0.445839	0.413475	-1.183655	-0.528673	0.023951	0.210549	-0.821949
10668	1.814553	-3.636739	8.867482	0.011928	-0.011148	-0.028818	-0.446121	0.418492	-1.182144	-0.528566	0.023354	0.210525	-0.822041
10669	1.812457	-3.656198	8.848309	0.013510	-0.007798	-0.019949	-0.447452	0.419073	-1.181706	-0.528845	0.022968	0.210433	-0.821896
10670	1.771054	-3.639953	8.885428	-0.013712	-0.015315	-0.013002	-0.446654	0.418748	-1.180514	-0.528550	0.022666	0.210863	-0.821984
10671	1.762271	-3.681376	8.911948	-0.005225	-0.013947	0.006486	-0.449051	0.420721	-1.184733	-0.528359	0.022492	0.211130	-0.822043
10672	1.786999	-3.700343	8.948956	-0.008613	-0.008464	-0.000568	-0.445827	0.409262	-1.183251	-0.527997	0.022328	0.211396	-0.822212
10673	1.809865	-3.641676	8.886632	0.001513	-0.011658	0.024192	-0.444629	0.409141	-1.185289	-0.527526	0.022197	0.211520	-0.822485
10674	1.752433	-3.679131	8.880339	-0.000587	-0.005764	0.036615	-0.445697	0.410422	-1.185101	-0.526489	0.022129	0.211610	-0.823129
10675	1.849459	-3.674937	8.936238	-0.002740	-0.009635	0.048937	-0.445562	0.409707	-1.184587	-0.525617	0.022183	0.211772	-0.823643
10676	1.849938	-3.694344	8.965284	0.012328	-0.001806	0.025164	-0.446497	0.410616	-1.180506	-0.524702	0.021974	0.211615	-0.824272
10677	1.835459	-3.704321	8.921589	0.016720	-0.009896	-0.005812	-0.445701	0.411310	-1.181032	-0.524739	0.021587	0.211484	-0.824292
10678	1.862833	-3.631010	8.844851	0.027032	0.013589	-0.017129	-0.447157	0.408914	-1.178937	-0.524578	0.021296	0.210942	-0.824541
10679	1.790495	-3.632311	8.950957	0.020785	0.000309	-0.021641	-0.445826	0.408610	-1.179232	-0.524921	0.020967	0.210643	-0.824407
10680	1.770775	-3.622964	8.904548	0.041664	-0.002010	-0.028658	-0.447153	0.407809	-1.179646	-0.524921	0.020225	0.210026	-0.824584
10681	1.775590	-3.622878	8.895067	0.049662	0.006815	-0.023273	-0.447143	0.404622	-1.181229	-0.525329	0.019696	0.209182	-0.824551
10682	1.751797	-3.642728	8.908929	0.024423	-0.012912	-0.025240	-0.446074	0.402460	-1.179695	-0.525293	0.018990	0.208959	-0.824647
10683	1.789652	-3.600777	8.883296	0.018727	-0.010574	-0.013760	-0.446078	0.403870	-1.180054	-0.525457	0.018544	0.208803	-0.824592
10684	1.784095	-3.564872	8.880617	0.014682	0.005844	0.006747	-0.447112	0.402729	-1.180703	-0.524963	0.018381	0.208531	-0.824979
10685	1.769028	-3.540873	8.865532	-0.005086	-0.008459	0.003060	-0.446849	0.403688	-1.180002	-0.524849	0.018293	0.208737	-0.825001
10686	1.827072	-3.525248	8.927371	-0.023311	0.005356	0.013685	-0.447786	0.405987	-1.181534	-0.524276	0.018564	0.209093	-0.825270
10687	1.874621	-3.587490	9.011139	-0.025107	0.007123	0.013681	-0.448320	0.406876	-1.183116	-0.524045	0.018986	0.209460	-0.825314
10688	1.886875	-3.609124	8.917804	-0.012619	0.001805	0.017223	-0.447388	0.406103	-1.180861	-0.523393	0.019097	0.209677	-0.825670
10689	1.944806	-3.588647	8.974789	0.010985	-0.013731	0.006574	-0.447124	0.406806	-1.181246	-0.523206	0.018763	0.209672	-0.825797
10690	1.896490	-3.596807	8.970961	0.031112	-0.014149	-0.005732	-0.447653	0.405679	-1.180468	-0.522833	0.018045	0.209342	-0.826133
10691	1.833763	-3.627085	8.868169	0.016853	-0.027436	-0.012917	-0.448980	0.404857	-1.179940	-0.522912	0.017340	0.209393	-0.826085
10692	1.888464	-3.572687	8.883879	0.009389	-0.011798	-0.000478	-0.448977	0.403736	-1.179976	-0.522475	0.016916	0.209394	-0.826370
10693	1.896280	-3.599247	8.889133	0.002909	0.001206	-0.025170	-0.449508	0.403480	-1.180516	-0.522872	0.016777	0.209383	-0.826125
10694	1.875093	-3.645763	8.792552	-0.007383	0.006887	-0.042838	-0.449771	0.402670	-1.181617	-0.523230	0.016665	0.209479	-0.825876
10695	1.868082	-3.650739	8.842922	-0.046737	0.029803	-0.048119	-0.448972	0.402360	-1.181097	-0.524108	0.017423	0.210002	-0.825171
10696	1.840435	-3.719206	8.864254	-0.061047	0.027990	-0.051703	-0.448443	0.403499	-1.182414	-0.524737	0.018198	0.210766	-0.824559
10697	1.791994	-3.717656	8.882012	-0.079900	0.006625	-0.057194	-0.448183	0.405146	-1.181152	-0.525650	0.018889	0.212086	-0.823623
10698	1.810460	-3.676058	8.853381	-0.086129	0.006639	-0.059870	-0.447918	0.405216	-1.178324	-0.526355	0.019550	0.213488	-0.822795
10699	1.848964	-3.655935	8.895330	-0.091419	0.011132	-0.063405	-0.447258	0.406918	-1.179894	-0.527380	0.020412	0.214950	-0.821736
10700	1.798036	-3.778232	8.877841	-0.110013	0.002444	-0.042284	-0.447532	0.409760	-1.181281	-0.527806	0.021342	0.216780	-0.820958
10701	1.842063	-3.796852	8.888960	-0.089710	0.010167	-0.059862	-0.447268	0.410926	-1.183537	-0.528763	0.022189	0.218221	-0.819937
10702	1.866061	-3.796424	8.817482	-0.070042	-0.003958	-0.057242	-0.448203	0.412068	-1.183490	-0.529425	0.022526	0.219468	-0.819168
10703	1.817677	-3.804587	8.791988	-0.078781	0.011252	-0.064233	-0.446876	0.413485	-1.185480	-0.530459	0.023260	0.220717	-0.818142
10704	1.908533	-3.747111	8.765459	-0.089330	0.025569	-0.071269	-0.447148	0.415476	-1.186491	-0.531498	0.024230	0.221971	-0.817099
10705	1.894367	-3.752213	8.851716	-0.110952	0.042192	-0.067693	-0.445026	0.417404	-1.187127	-0.532706	0.025794	0.223415	-0.815871
10706	1.940253	-3.858182	8.899657	-0.095535	0.037953	-0.106578	-0.444500	0.419310	-1.185187	-0.534355	0.026871	0.224655	-0.814416
10707	1.911200	-3.868425	8.843481	-0.058907	0.030868	-0.131254	-0.442636	0.418415	-1.184698	-0.536567	0.027407	0.225398	-0.812736
10708	1.944684	-3.848399	8.829915	-0.031114	0.038141	-0.092229	-0.442503	0.418757	-1.187517	-0.538008	0.027860	0.225577	-0.811718
10709	1.988456	-3.857316	8.821697	-0.021223	0.014370	-0.062300	-0.441308	0.419315	-1.188591	-0.539043	0.028031	0.225845	-0.810951
10710	1.993703	-3.888785	8.749885	0.003144	0.019003	-0.097556	-0.440239	0.417738	-1.188115	-0.540485	0.027775	0.225676	-0.810046
10711	2.010339	-3.992862	8.755994	0.010222	0.022486	-0.092206	-0.440897	0.415353	-1.187376	-0.542056	0.027601	0.225367	-0.809088
10712	1.946941	-3.969735	8.777945	-0.004337	0.008050	-0.088795	-0.440895	0.414531	-1.188210	-0.543275	0.027281	0.225432	-0.808262
10713	2.065438	-3.846221	8.713252	0.018921	-0.011349	-0.087108	-0.441154	0.412293	-1.188144	-0.544613	0.026485	0.225349	-0.807411
10714	2.135701	-3.944455	8.855758	0.004082	-0.008325	-0.070353	-0.441815	0.410883	-1.187104	-0.545473	0.025896	0.225444	-0.806823
10715	2.061275	-3.870564	8.775891	0.042786	-0.000975	-0.102880	-0.440883	0.410600	-1.187932	-0.547121	0.024930	0.224875	-0.805896
10716	2.096905	-3.828647	8.812774	0.050811	0.030903	-0.094704	-0.442466	0.406428	-1.187778	-0.548523	0.024340	0.223799	-0.805260
10717	2.089078	-3.799659	8.819536	0.053405	0.054730	-0.086587	-0.439136	0.404382	-1.187478	-0.550159	0.024224	0.222440	-0.804524
10718	2.088214	-3.782701	8.653296	0.095518	0.107077	-0.103798	-0.438860	0.401536	-1.192018	-0.552027	0.024319	0.219810	-0.803964
10719	2.149070	-3.801019	8.624010	0.072590	0.148044	-0.114229	-0.434590	0.396394	-1.192097	-0.554519	0.025367	0.217133	-0.802944
10720	2.058116	-3.972585	8.665840	0.026330	0.160532	-0.131949	-0.428595	0.393275	-1.196577	-0.557110	0.026990	0.215029	-0.801662
10721	2.051929	-3.904729	8.669952	-0.003661	0.201569	-0.147696	-0.426863	0.392426	-1.197971	-0.560308	0.029597	0.213010	-0.799879
10722	2.034630	-3.982702	8.838502	0.003798	0.198340	-0.158299	-0.420469	0.388978	-1.200715	-0.563457	0.031967	0.210852	-0.798145
10723	1.932682	-3.960268	8.926672	0.043693	0.192753	-0.170567	-0.413153	0.387816	-1.200163	-0.566983	0.033802	0.208197	-0.796267
10724	1.984414	-3.881652	8.922853	0.110107	0.206430	-0.161445	-0.409148	0.383348	-1.204932	-0.570285	0.035092	0.204244	-0.794876
10725	1.881702	-3.868975	8.707786	0.143940	0.163855	-0.154512	-0.404876	0.378008	-1.208655	-0.573473	0.035391	0.200320	-0.793567
10726	1.715730	-3.808873	8.711867	0.106557	0.138347	-0.107018	-0.399269	0.370927	-1.211102	-0.575667	0.035876	0.197149	-0.792750
10727	1.738113	-3.929818	8.896401	0.036285	0.130724	-0.038333	-0.393411	0.368627	-1.214477	-0.576781	0.037355	0.195242	-0.792344
10728	1.744577	-4.000089	8.964527	0.079740	0.092483	0.012835	-0.391676	0.366307	-1.212820	-0.576892	0.037898	0.192933	-0.792803
10729	1.993422	-4.337848	8.892872	0.149841	-0.006952	0.067192	-0.390336	0.363241	-1.214954	-0.575873	0.036300	0.190772	-0.794140
10730	1.743128	-4.153031	9.073954	0.072155	-0.215023	0.040906	-0.392188	0.359922	-1.215039	-0.574402	0.032170	0.192100	-0.795063
10731	1.445718	-3.629283	8.755182	0.254817	-0.310194	-0.075777	-0.402002	0.350643	-1.210104	-0.574516	0.024015	0.191858	-0.795327
10732	1.303275	-3.316320	8.599215	0.196740	-0.284416	0.047999	-0.410619	0.341344	-1.205452	-0.572701	0.017377	0.191997	-0.796774
10733	1.251308	-2.856024	8.863735	-0.028766	-0.176806	0.185883	-0.416332	0.339594	-1.202882	-0.568995	0.015626	0.194585	-0.798835
10734	1.481334	-3.162527	9.169172	-0.089877	-0.022179	0.276811	-0.419403	0.343573	-1.202181	-0.564393	0.017330	0.196212	-0.801662
10735	1.753534	-2.574911	10.061289	-0.182477	0.127613	0.194270	-0.416096	0.349698	-1.203639	-0.561663	0.022227	0.197744	-0.803080
10736	1.829613	-2.481275	10.188084	0.051710	0.182693	0.060953	-0.411586	0.353939	-1.209752	-0.561303	0.024764	0.194863	-0.803962
10737	1.702413	-2.745800	9.675883	0.183224	0.130504	-0.085674	-0.405455	0.349519	-1.212659	-0.563241	0.024481	0.190548	-0.803649
10738	1.333857	-2.597203	9.013553	0.160233	0.118102	-0.168838	-0.401574	0.340991	-1.211360	-0.566234	0.023846	0.186756	-0.802454
10739	1.346053	-2.495040	8.916875	0.072061	0.140505	-0.098250	-0.397037	0.336163	-1.213184	-0.568339	0.024929	0.184064	-0.801554
10740	1.522901	-2.554904	9.288623	0.009239	0.079986	-0.116561	-0.394103	0.333503	-1.216267	-0.570225	0.025584	0.183100	-0.800415
10741	1.661714	-2.931048	9.430514	0.136857	0.043611	-0.183602	-0.390494	0.327124	-1.216782	-0.573365	0.024051	0.180488	-0.798811
10742	1.537976	-3.011031	8.878515	0.202510	-0.045519	-0.297085	-0.392469	0.320580	-1.216699	-0.577754	0.019838	0.177947	-0.796330
10743	1.167571	-2.915805	8.827919	0.096815	-0.031813	-0.313163	-0.391916	0.313915	-1.220017	-0.582631	0.017113	0.176868	-0.793074
10744	1.013656	-2.967141	8.876537	-0.042181	-0.042111	-0.232295	-0.390312	0.311071	-1.219858	-0.586077	0.016071	0.178135	-0.790268
10745	1.219386	-3.058066	8.989447	-0.134037	-0.067597	-0.167368	-0.392040	0.310818	-1.219307	-0.588405	0.016029	0.181055	-0.787872
10746	1.260213	-3.251498	9.184721	-0.072075	-0.117599	-0.137441	-0.396688	0.308603	-1.215822	-0.590063	0.014486	0.183646	-0.786060
10747	1.380249	-3.208062	9.101423	-0.051305	-0.111210	-0.172724	-0.400142	0.307097	-1.213944	-0.592317	0.012793	0.185760	-0.783894
10748	1.634928	-3.116066	8.988193	-0.011726	-0.136497	-0.142760	-0.402803	0.307745	-1.215105	-0.594003	0.010225	0.187625	-0.782210
10749	1.632770	-3.242326	9.042033	0.012475	-0.200127	-0.150160	-0.408117	0.305344	-1.208924	-0.595561	0.006487	0.189781	-0.780543
10750	1.560123	-3.525250	8.806048	-0.075004	-0.183532	-0.240470	-0.411565	0.301871	-1.206839	-0.598574	0.003570	0.193194	-0.777414
10751	1.586716	-3.876737	8.867286	-0.425030	-0.106705	-0.195097	-0.415561	0.304349	-1.206983	-0.601091	0.006394	0.201046	-0.773453
10752	1.921757	-3.620604	9.147630	-0.383921	0.040508	-0.092448	-0.415855	0.313880	-1.206675	-0.602591	0.011231	0.206533	-0.770780
10753	2.174994	-3.839274	9.684191	-0.578644	0.300667	-0.035757	-0.410706	0.326830	-1.214268	-0.604148	0.022860	0.211786	-0.767874
10754	2.622304	-3.486505	9.293280	-0.147762	0.253616	-0.070173	-0.400363	0.337369	-1.219708	-0.606181	0.028206	0.211049	-0.766294
10755	2.379212	-3.114769	8.332236	0.175448	0.063774	-0.409800	-0.393699	0.332340	-1.221023	-0.612755	0.025460	0.207795	-0.762039
10756	2.356194	-2.646665	8.604808	-0.143310	0.081402	-0.368272	-0.385578	0.329246	-1.222564	-0.618598	0.026897	0.209192	-0.756870
10757	2.797310	-3.017258	9.355287	-0.251688	0.106056	-0.250086	-0.382793	0.332063	-1.226008	-0.622635	0.030654	0.211807	-0.752678
10758	2.938459	-3.131188	9.591553	-0.030381	0.077556	-0.387523	-0.377472	0.331321	-1.223399	-0.628733	0.030526	0.211559	-0.747667
10759	2.443133	-2.533359	9.225230	0.046376	-0.095947	-0.393604	-0.377192	0.326562	-1.223959	-0.634193	0.026873	0.212286	-0.742975
10760	2.048326	-2.336644	8.994998	0.142131	-0.043296	-0.262039	-0.378372	0.320679	-1.222921	-0.637965	0.023289	0.210890	-0.740259
10761	2.846756	-2.387692	9.039139	0.127121	0.042330	0.011468	-0.376104	0.318417	-1.224367	-0.638018	0.022329	0.208412	-0.740945
10762	3.460037	-2.757667	9.060749	0.142684	0.032115	-0.000162	-0.375563	0.315323	-1.224472	-0.638130	0.020936	0.205920	-0.741585
10763	3.116472	-3.094076	8.643547	0.162056	0.038449	-0.251040	-0.373288	0.309833	-1.219555	-0.642063	0.018323	0.203120	-0.739028
10764	2.959582	-3.045975	8.378410	0.031129	0.129601	-0.386977	-0.370873	0.302790	-1.220482	-0.648223	0.018222	0.201164	-0.734172
10765	2.875214	-2.901830	8.663579	-0.143683	0.242937	-0.427461	-0.362894	0.302978	-1.224475	-0.655388	0.021812	0.200300	-0.727922
10766	2.803807	-2.963809	8.681111	-0.085717	0.303956	-0.430408	-0.351452	0.301758	-1.231651	-0.662765	0.025603	0.197772	-0.721785
10767	2.826652	-3.128453	8.736010	-0.145386	0.354652	-0.343630	-0.339218	0.302164	-1.237168	-0.669018	0.031140	0.195397	-0.716425
10768	2.854271	-3.385236	8.953020	-0.112222	0.398246	-0.297276	-0.327781	0.302414	-1.241199	-0.674668	0.037144	0.191886	-0.711775
10769	2.648776	-3.908442	8.871229	-0.080888	0.365491	-0.329145	-0.313152	0.302205	-1.246763	-0.680660	0.042010	0.188454	-0.706698
10770	1.979827	-3.983748	8.360234	-0.182464	0.293601	-0.479171	-0.301718	0.303469	-1.252243	-0.688312	0.046804	0.187458	-0.699211
10771	1.552223	-3.942968	8.269781	-0.205570	0.131574	-0.551796	-0.288295	0.306289	-1.254194	-0.696266	0.049279	0.189166	-0.690653
10772	1.511052	-2.555193	8.604662	-0.306276	-0.159663	-0.744993	-0.287374	0.309710	-1.257598	-0.705598	0.048504	0.196357	-0.679133
10773	2.453038	-2.018373	11.010079	-0.023375	0.303074	-0.515107	-0.276732	0.308503	-1.258433	-0.713711	0.050770	0.192967	-0.671418
10774	1.686764	-2.328403	11.193503	-0.066893	0.219852	-0.618153	-0.264757	0.306339	-1.261604	-0.722742	0.052270	0.191370	-0.662034
10775	1.172201	-2.925362	9.465998	0.082086	0.237757	-0.863166	-0.253967	0.300239	-1.263137	-0.735055	0.050780	0.187718	-0.649521
10776	0.964582	-2.798100	8.984481	-0.159661	0.248486	-0.805454	-0.242913	0.294761	-1.267616	-0.746209	0.053312	0.186960	-0.636691
10777	1.271004	-2.370171	8.961770	-0.171045	0.243527	-0.751677	-0.231088	0.298793	-1.271934	-0.756419	0.056046	0.186217	-0.624509
10778	1.532242	-2.656768	8.533868	-0.036448	0.063980	-0.564130	-0.224177	0.299739	-1.271176	-0.763635	0.055280	0.186357	-0.615692
10779	1.472871	-2.813183	8.696904	-0.079130	-0.045464	-0.467700	-0.222576	0.298010	-1.270711	-0.769111	0.054105	0.188444	-0.608301
10780	1.365116	-3.635544	9.282305	-0.422615	0.008898	-0.266816	-0.220733	0.304128	-1.270401	-0.771899	0.059689	0.193762	-0.602549
10781	1.361157	-3.334546	9.929813	-0.701138	0.209228	-0.048951	-0.219193	0.323258	-1.274926	-0.772383	0.072822	0.198886	-0.598804
10782	1.819587	-2.957319	9.377788	-0.178952	0.169454	-0.130774	-0.213382	0.336916	-1.277385	-0.774330	0.077071	0.198635	-0.595834
10783	2.002536	-2.924890	9.195408	0.086192	0.065078	-0.169547	-0.209129	0.337990	-1.279555	-0.776743	0.075809	0.196704	-0.593490
10784	2.394775	-3.298896	9.027329	-0.058362	-0.031065	0.037960	-0.208333	0.338660	-1.279004	-0.776074	0.076477	0.197856	-0.593896
10785	2.056964	-3.695896	8.514481	0.053297	-0.069228	-0.036094	-0.209933	0.339646	-1.277606	-0.776316	0.074654	0.198217	-0.593692
10786	1.840458	-3.321167	8.317262	0.007694	0.032187	-0.198222	-0.210974	0.331874	-1.273802	-0.778792	0.074110	0.197955	-0.590597
10787	2.561167	-3.215826	8.526331	-0.189587	-0.001940	0.037707	-0.210851	0.335269	-1.275311	-0.778058	0.077151	0.200050	-0.590469
10788	3.110790	-3.472812	9.055427	-0.129051	-0.060175	0.185927	-0.210734	0.340744	-1.275811	-0.775401	0.079171	0.202257	-0.592939
10789	3.104732	-3.424382	8.977850	0.027362	-0.096319	0.118997	-0.213801	0.343463	-1.275149	-0.773650	0.077995	0.203172	-0.595067
10790	2.912834	-3.277362	8.994924	0.030617	-0.167653	-0.015793	-0.218977	0.340206	-1.274655	-0.773195	0.075444	0.205460	-0.595201
10791	2.894053	-3.068948	8.968704	0.047207	-0.221924	0.027227	-0.225753	0.337594	-1.270080	-0.772038	0.072043	0.208253	-0.596153
10792	2.854050	-3.302742	8.637069	0.072419	-0.182903	-0.032535	-0.232392	0.334517	-1.269832	-0.771760	0.068592	0.210293	-0.596203
10793	2.555496	-3.147943	8.694138	-0.002523	-0.165128	0.013374	-0.236508	0.332873	-1.273475	-0.770917	0.066553	0.212839	-0.596622
10794	2.896230	-3.010701	8.491738	-0.021295	-0.122602	0.049759	-0.239567	0.332927	-1.272764	-0.769766	0.065613	0.214951	-0.597454
10795	3.160278	-3.093274	8.707469	-0.085802	-0.026235	0.122608	-0.242893	0.333578	-1.273378	-0.768095	0.066942	0.216232	-0.598993
10796	3.166506	-3.049473	8.654374	-0.067198	-0.036251	0.030656	-0.244624	0.334116	-1.270647	-0.767464	0.067651	0.217588	-0.599231
10797	2.985672	-2.863423	8.584839	-0.097976	0.014553	-0.021243	-0.243027	0.333824	-1.271752	-0.767677	0.068985	0.218604	-0.598435
10798	3.013839	-2.804645	8.667099	-0.112918	0.024670	0.068057	-0.245429	0.336338	-1.268950	-0.766795	0.071290	0.219518	-0.598961
10799	3.081576	-2.677190	8.668216	-0.079837	0.043511	0.180539	-0.245566	0.337608	-1.269177	-0.764744	0.073520	0.219597	-0.601280
10800	3.188080	-2.806347	8.580991	-0.038524	0.052944	0.388471	-0.245697	0.337243	-1.271477	-0.760204	0.076426	0.218708	-0.606973
10801	3.458786	-3.019907	8.542768	-0.040562	0.088339	0.538935	-0.247161	0.337925	-1.275345	-0.753992	0.080094	0.217110	-0.614772
10802	4.186239	-3.244567	8.802674	0.029536	0.055590	0.738591	-0.248489	0.337566	-1.276688	-0.745092	0.083505	0.214737	-0.625901
10803	4.088932	-3.964857	8.737725	0.092186	0.007613	0.542267	-0.250745	0.336241	-1.277782	-0.738507	0.084084	0.212743	-0.634253
10804	4.016112	-4.888571	9.002419	-0.130883	-0.019402	0.263842	-0.254200	0.335625	-1.278032	-0.734822	0.086867	0.214277	-0.637633
10805	3.616488	-4.453976	9.516427	-0.150630	-0.009283	-0.008394	-0.255931	0.336355	-1.277584	-0.734687	0.088417	0.216633	-0.636779
10806	2.769999	-4.309135	9.426777	0.122891	0.195963	-0.306628	-0.258704	0.329521	-1.276289	-0.739616	0.087751	0.212759	-0.632457
10807	2.253652	-3.998127	9.033089	0.247529	0.299624	-0.574224	-0.252284	0.317203	-1.277296	-0.748574	0.084917	0.206466	-0.624338
10808	1.175284	-3.959491	8.513485	0.292723	0.391687	-0.833165	-0.244674	0.306595	-1.274626	-0.760932	0.081946	0.198360	-0.612308
10809	1.157658	-4.061772	8.424656	0.245515	0.456300	-0.873557	-0.231598	0.291785	-1.277541	-0.773724	0.079881	0.190029	-0.599048
10810	1.073714	-3.402972	9.026091	0.065798	0.483249	-1.017192	-0.217477	0.283362	-1.278917	-0.787636	0.080743	0.183377	-0.582651
10811	1.240776	-3.426580	9.597050	0.178202	0.515214	-0.976017	-0.198031	0.273216	-1.283777	-0.801023	0.079961	0.174873	-0.566911
10812	1.528831	-3.491804	9.084053	0.310870	0.340531	-0.985608	-0.184703	0.262805	-1.283187	-0.813682	0.075356	0.167467	-0.551541
10813	1.427539	-2.731476	8.670827	0.353957	0.372553	-1.043616	-0.174046	0.256553	-1.284049	-0.826779	0.069847	0.159150	-0.535004
10814	1.571714	-2.690035	8.544958	0.227136	0.306366	-0.855275	-0.161256	0.247770	-1.280572	-0.837067	0.066617	0.152860	-0.521070
10815	1.576805	-2.452050	8.591459	0.045532	0.272437	-0.767666	-0.151803	0.243548	-1.277044	-0.845872	0.066018	0.148928	-0.507900
10816	1.408939	-2.256019	8.854418	-0.013039	0.217949	-0.741653	-0.143419	0.240425	-1.271449	-0.853925	0.066217	0.146375	-0.494977
10817	1.289752	-1.879510	8.790152	-0.036124	0.186394	-0.624333	-0.138913	0.245291	-1.268112	-0.860555	0.066540	0.144428	-0.483899
10818	1.174550	-1.711694	8.669813	-0.001176	0.184148	-0.450053	-0.135201	0.248961	-1.266825	-0.865389	0.067022	0.141902	-0.475892
10819	0.979160	-1.414254	8.531593	-0.033745	0.087528	-0.258010	-0.134148	0.252079	-1.263235	-0.868064	0.067402	0.141069	-0.471191
10820	1.478352	-1.099292	8.982616	-0.136441	-0.034287	-0.075356	-0.137627	0.258783	-1.258669	-0.868477	0.069218	0.143091	-0.469554
10821	2.230714	-1.080734	9.458086	-0.075396	-0.187522	0.104030	-0.146966	0.268676	-1.252856	-0.866891	0.068695	0.146913	-0.471378
10822	2.803242	-0.778994	10.026997	0.107886	-0.214368	0.175891	-0.156026	0.273825	-1.248276	-0.864724	0.065303	0.149409	-0.475042
10823	3.256584	-1.149444	10.046109	0.362236	-0.268456	0.078125	-0.161749	0.275075	-1.241973	-0.863668	0.056226	0.150536	-0.477761
10824	3.272953	-0.719469	10.272037	0.566283	-0.149653	-0.197218	-0.166247	0.266272	-1.232504	-0.865662	0.044401	0.147961	-0.476199
10825	3.370022	-1.724941	11.635356	0.438327	0.089993	-0.151011	-0.164229	0.257175	-1.222850	-0.867766	0.036633	0.142413	-0.474720
10826	-0.724039	-5.314053	12.408154	-0.769434	0.034008	-0.253144	-0.165180	0.263367	-1.216848	-0.869575	0.049564	0.149335	-0.468061
10827	-1.196759	-3.842146	10.143998	-0.357213	0.380284	-1.101791	-0.155688	0.291607	-1.223193	-0.880448	0.055750	0.147005	-0.447316
10828	1.399307	-4.154406	9.157289	0.374166	-0.230434	0.694279	-0.152502	0.292884	-1.220899	-0.873852	0.049120	0.146962	-0.460839
10829	-0.327860	-3.035023	10.299365	0.396899	-0.856252	0.909903	-0.173625	0.285640	-1.213882	-0.863070	0.036829	0.157154	-0.478599
10830	1.442315	-1.993257	8.805319	0.920288	-1.077271	1.831829	-0.209091	0.271604	-1.201932	-0.841916	0.016356	0.165454	-0.513357
10831	2.142091	-2.548725	7.420457	0.946007	-0.895653	2.118532	-0.246529	0.249068	-1.184035	-0.816526	-0.001856	0.169760	-0.551782
10832	2.687855	-2.145536	7.828917	0.191367	-0.511349	1.998243	-0.275250	0.247177	-1.170562	-0.792027	-0.003860	0.175961	-0.584565
10833	3.295756	-1.891685	8.553325	0.131911	-0.396998	1.814738	-0.300150	0.257486	-1.161188	-0.768890	-0.004324	0.180612	-0.613325
10834	3.571334	-2.343040	8.555557	0.315498	-0.429423	1.607306	-0.320116	0.263205	-1.152152	-0.747139	-0.008659	0.183416	-0.638801
10835	2.479435	-2.091023	8.168724	0.270375	-0.333292	1.225212	-0.338082	0.267393	-1.145614	-0.729986	-0.012599	0.185026	-0.657820
10836	2.630316	-1.663504	8.001636	0.201878	-0.273312	1.509124	-0.348095	0.280267	-1.140775	-0.708703	-0.013580	0.186686	-0.680223
10837	2.940127	-2.446763	8.305896	0.209777	-0.282682	1.819358	-0.364884	0.291017	-1.134310	-0.682384	-0.013755	0.188165	-0.706227
10838	3.051296	-2.779719	8.408100	0.071890	-0.217465	1.939564	-0.382876	0.303539	-1.124406	-0.653613	-0.010534	0.190539	-0.732375
10839	4.667304	-2.578089	8.037341	0.414998	-0.203824	2.371804	-0.397160	0.321378	-1.117877	-0.617296	-0.010115	0.187470	-0.764001
10840	6.210197	-3.984609	8.884805	0.922260	-0.186016	2.656112	-0.406638	0.332702	-1.107032	-0.574872	-0.014399	0.175963	-0.798970
10841	4.834313	-4.762007	9.522421	0.505216	-0.636521	2.355191	-0.420249	0.347478	-1.095894	-0.534179	-0.022388	0.175986	-0.826548
10842	2.060524	-6.161832	10.942638	-0.832842	-0.722820	1.354718	-0.438684	0.374569	-1.085250	-0.509276	-0.020695	0.197988	-0.837264
10843	0.789713	-3.907790	12.590824	-0.371929	-0.572218	1.031048	-0.450201	0.400478	-1.072702	-0.489718	-0.022584	0.210709	-0.845735
10844	-0.692761	-4.684941	10.940887	0.091609	-0.515395	0.539947	-0.464333	0.412173	-1.067315	-0.478287	-0.029958	0.214451	-0.851090
10845	-1.799132	-1.935567	8.705420	0.668190	-0.542583	0.143044	-0.484532	0.407155	-1.060506	-0.473004	-0.044935	0.208426	-0.854872
10846	-1.182849	-1.123335	8.706168	0.637921	-0.414430	1.603215	-0.499712	0.413405	-1.055012	-0.442819	-0.051416	0.202767	-0.871867
10847	0.820224	-2.528878	8.713245	0.164690	-0.640701	3.044487	-0.509127	0.448316	-1.045972	-0.386171	-0.051455	0.208209	-0.897147
10848	1.082927	-3.422253	8.752116	0.629180	-0.679746	2.697344	-0.518241	0.470961	-1.034095	-0.333187	-0.057345	0.204599	-0.918606
10849	1.558458	-3.556915	8.079310	0.853315	-0.838351	2.500684	-0.526830	0.496444	-1.024289	-0.282352	-0.067923	0.196954	-0.936415
10850	1.804678	-3.452885	8.432695	0.759895	-1.085554	2.111516	-0.536999	0.515703	-1.010354	-0.236995	-0.084201	0.191482	-0.948724
10851	1.770123	-3.016548	8.688303	0.644835	-0.964712	1.788339	-0.544681	0.548637	-0.996278	-0.198056	-0.098447	0.186526	-0.957230
10852	2.147555	-3.087364	8.815957	0.324583	-0.811430	1.809450	-0.553118	0.567021	-0.982660	-0.159488	-0.108493	0.186937	-0.963248
10853	2.057372	-3.909468	8.829020	0.102944	-0.762340	1.761382	-0.558223	0.583297	-0.972111	-0.122340	-0.116657	0.190939	-0.966937
10854	1.670161	-4.188372	8.766287	0.150028	-0.691553	1.358941	-0.559088	0.604678	-0.962256	-0.092973	-0.125198	0.192814	-0.968764
10855	2.251536	-3.901156	8.209085	0.221918	-0.551582	1.117698	-0.559666	0.619055	-0.952899	-0.068548	-0.131748	0.192191	-0.970055
10856	1.538800	-4.948149	8.411746	0.669292	-0.613052	0.734328	-0.556791	0.635440	-0.949040	-0.050088	-0.141752	0.181930	-0.971751
10857	0.556494	-5.189242	8.917786	0.749492	-1.186513	0.866388	-0.568749	0.631279	-0.938931	-0.026697	-0.162046	0.170937	-0.971498
10858	3.260471	-4.766248	9.912241	-0.625141	-0.187809	1.150738	-0.570498	0.636679	-0.928096	-0.005700	-0.161414	0.186853	-0.969020
10859	4.127908	-2.799013	8.494237	-0.115259	-0.164260	0.662469	-0.559121	0.655932	-0.923301	0.007479	-0.161846	0.191250	-0.968077
10860	4.346449	-1.979192	10.742932	-0.286984	-0.028211	0.570721	-0.555151	0.661919	-0.919383	0.017739	-0.160285	0.198635	-0.966715
10861	3.482588	-2.026329	11.612199	-0.532879	0.323560	1.145255	-0.529723	0.696718	-0.922065	0.036942	-0.149393	0.212462	-0.964975
10862	4.107791	-1.600102	9.697722	0.985427	-0.321137	0.122018	-0.523342	0.697816	-0.927492	0.043665	-0.154362	0.193524	-0.967892
10863	3.860256	-2.333000	8.025170	1.053164	-0.201428	-0.096131	-0.523423	0.681490	-0.936770	0.045837	-0.157523	0.172280	-0.971290
10864	2.912750	-1.765210	7.779994	0.686297	-0.000784	-0.140011	-0.524037	0.665746	-0.946427	0.045370	-0.157432	0.158481	-0.973674
10865	2.785760	-1.619376	8.391199	0.211936	0.226213	-0.132966	-0.521874	0.654691	-0.955562	0.042720	-0.153116	0.153714	-0.975245
10866	2.899589	-1.947417	8.599358	-0.070272	0.210975	-0.116283	-0.522643	0.646096	-0.965124	0.039629	-0.149464	0.154905	-0.975753
10867	2.545310	-1.997424	9.667217	-0.009625	0.164282	-0.004943	-0.519450	0.646427	-0.970538	0.038977	-0.146143	0.154724	-0.976311
10868	2.896323	-2.471690	9.623797	0.262605	0.163648	0.114316	-0.510414	0.649009	-0.976083	0.041516	-0.142434	0.150052	-0.977483
10869	2.758984	-2.343152	9.151648	0.347686	0.090294	0.016901	-0.508274	0.645454	-0.982149	0.042541	-0.140200	0.142859	-0.978839
10870	2.717532	-2.945910	9.099561	0.261036	0.082203	0.026338	-0.504002	0.640618	-0.989493	0.043600	-0.138339	0.137888	-0.979770
10871	2.362418	-2.675654	8.857957	0.245535	0.028518	-0.110130	-0.503842	0.631836	-0.991797	0.042019	-0.137746	0.132308	-0.980691
10872	1.515198	-2.693434	9.043913	0.175806	0.036008	-0.294891	-0.505944	0.623871	-0.996877	0.036669	-0.137718	0.128072	-0.981472
10873	2.109981	-2.527302	8.897232	0.012287	0.037910	-0.102796	-0.503540	0.620961	-1.000770	0.034574	-0.137072	0.127125	-0.981761
10874	2.467077	-2.018301	9.318361	-0.036593	0.047292	0.041990	-0.502877	0.621668	-1.001698	0.035217	-0.136109	0.127990	-0.981760
10875	2.016642	-2.026469	9.362370	0.090924	0.053170	-0.081245	-0.501006	0.618602	-1.004377	0.033719	-0.135040	0.125554	-0.982275
10876	2.130263	-1.903044	9.287900	0.018367	0.030912	0.003228	-0.503385	0.614248	-1.007722	0.033791	-0.134459	0.125222	-0.982394
10877	2.207569	-2.149249	9.191033	0.008812	0.026866	0.091576	-0.500469	0.617708	-1.008723	0.035533	-0.133516	0.124837	-0.982510
10878	2.281508	-2.184301	9.362060	0.079487	0.003029	0.001450	-0.498346	0.619026	-1.007223	0.035804	-0.133443	0.123280	-0.982707
10879	2.263896	-2.051126	9.230535	0.062303	-0.005220	-0.030482	-0.498868	0.615726	-1.009478	0.035369	-0.133390	0.121492	-0.982953
10880	2.365700	-2.321168	9.067203	-0.084853	0.024749	-0.142153	-0.499130	0.614611	-1.009511	0.032322	-0.133355	0.122797	-0.982900
10881	2.427171	-2.218083	9.231990	0.010824	0.060420	-0.113356	-0.501253	0.612966	-1.009000	0.029961	-0.132252	0.121859	-0.983241
10882	2.447898	-2.035645	9.274576	-0.017284	0.058237	-0.106399	-0.499654	0.611828	-1.009863	0.027716	-0.131422	0.121952	-0.983406
10883	2.462130	-2.275711	9.194984	0.003717	0.050598	-0.185940	-0.498186	0.610096	-1.009127	0.023931	-0.130694	0.120961	-0.983725
10884	2.282182	-2.011966	9.129704	-0.022477	0.052001	-0.216042	-0.499245	0.608466	-1.010380	0.019532	-0.130250	0.120862	-0.983893
10885	2.199455	-2.095986	9.260187	-0.067289	0.071325	-0.185981	-0.499235	0.605260	-1.011156	0.015511	-0.129129	0.121277	-0.984061
10886	2.297975	-2.312677	9.161342	-0.013916	0.035718	-0.201966	-0.500820	0.601807	-1.011787	0.011447	-0.128966	0.121040	-0.984168
10887	2.497062	-2.056591	9.362897	-0.084300	0.064999	-0.258639	-0.501074	0.597912	-1.012852	0.005969	-0.128137	0.121606	-0.984255
10888	2.467304	-2.042580	9.236712	-0.073658	0.048993	-0.255163	-0.500804	0.596813	-1.014102	0.000672	-0.127846	0.122408	-0.984211
10889	2.540959	-2.094649	9.210480	-0.072699	0.083530	-0.285011	-0.501330	0.594880	-1.014832	-0.005343	-0.126711	0.122675	-0.984310
10890	2.465916	-2.222239	9.197104	-0.058482	0.062219	-0.281544	-0.504240	0.589617	-1.014697	-0.011152	-0.126215	0.123106	-0.984272
10891	2.330627	-2.244113	9.190711	-0.080376	0.047583	-0.272835	-0.505568	0.588776	-1.013362	-0.016856	-0.125742	0.123572	-0.984192
10892	2.513043	-2.133982	9.330272	-0.074672	0.045346	-0.251662	-0.505552	0.583463	-1.013936	-0.022075	-0.125490	0.124394	-0.984018
10893	2.518885	-2.211572	9.155323	-0.088758	0.036697	-0.230537	-0.507539	0.580654	-1.011713	-0.026939	-0.125119	0.125142	-0.983849
10894	2.246068	-2.371869	9.232407	-0.074407	0.035807	-0.262260	-0.508065	0.578989	-1.011895	-0.032341	-0.125075	0.125932	-0.983591
10895	2.198243	-2.282923	9.230268	-0.086910	0.035846	-0.232233	-0.508322	0.575767	-1.011726	-0.037225	-0.124704	0.126657	-0.983372
10896	2.128021	-2.301199	9.131970	-0.080518	0.021857	-0.203994	-0.510971	0.572353	-1.013017	-0.041460	-0.124775	0.127718	-0.983057
10897	2.224871	-2.270295	9.300795	-0.087963	0.031438	-0.126183	-0.512297	0.571247	-1.012363	-0.044245	-0.124199	0.128744	-0.982874
10898	2.338915	-2.404165	9.269198	-0.053166	0.025308	-0.081928	-0.512298	0.571049	-1.009810	-0.046019	-0.123911	0.129567	-0.982721
10899	2.380504	-2.316032	9.183156	-0.040408	0.039728	-0.085343	-0.510175	0.572688	-1.010052	-0.047901	-0.123105	0.129771	-0.982706
10900	2.356129	-2.306763	9.196780	-0.024368	0.025549	-0.081842	-0.512028	0.569947	-1.010926	-0.049602	-0.122838	0.130027	-0.982621
10901	2.270091	-2.366582	9.199406	-0.028318	0.030494	-0.067657	-0.509895	0.568102	-1.012088	-0.051080	-0.122175	0.130061	-0.982623
10902	2.289187	-2.349242	9.216710	-0.044399	0.034120	-0.004035	-0.510425	0.567700	-1.012364	-0.051323	-0.121515	0.130893	-0.982582
10903	2.302228	-2.387839	9.265542	-0.018470	-0.003829	0.029396	-0.510166	0.570414	-1.014839	-0.050777	-0.121281	0.131021	-0.982622
10904	2.444598	-2.368271	9.197552	0.011285	-0.007893	0.060375	-0.509635	0.570551	-1.015245	-0.049508	-0.121335	0.130958	-0.982689
10905	2.426540	-2.426851	9.247988	0.070144	-0.006126	0.080910	-0.510167	0.570575	-1.015777	-0.047727	-0.121107	0.129486	-0.983000
10906	2.299635	-2.404895	9.104320	0.039352	-0.020751	0.086055	-0.509637	0.570885	-1.011463	-0.045851	-0.121375	0.128944	-0.983127
10907	2.301965	-2.390281	9.166864	-0.002309	-0.005403	0.098397	-0.509642	0.572402	-1.010336	-0.043901	-0.121022	0.128956	-0.983258
10908	2.304785	-2.404791	9.200759	0.011106	-0.014165	0.133745	-0.509511	0.572907	-1.008032	-0.041173	-0.121011	0.129076	-0.983362
10909	2.263344	-2.376403	9.302775	0.040722	-0.021015	0.169163	-0.508449	0.573601	-1.008830	-0.037685	-0.120818	0.128437	-0.983609
10910	2.269040	-2.313197	9.203785	0.029716	-0.036352	0.174333	-0.508721	0.575416	-1.008230	-0.034055	-0.121152	0.128304	-0.983718
10911	2.350583	-2.292313	9.066521	0.032232	-0.016976	0.218654	-0.508195	0.577725	-1.011665	-0.029623	-0.120749	0.127953	-0.983956
10912	2.523316	-2.429957	9.178769	-0.025614	-0.018613	0.193673	-0.507006	0.580335	-1.010517	-0.025791	-0.120650	0.128938	-0.983948
10913	2.397046	-2.417684	9.174803	-0.024579	-0.007973	0.123045	-0.504885	0.582573	-1.012491	-0.023400	-0.120295	0.129479	-0.983980
10914	2.350983	-2.537463	9.179107	-0.011278	-0.000142	0.098398	-0.506788	0.596492	-1.012427	-0.021450	-0.120084	0.129940	-0.983990
10915	2.354476	-2.486436	9.072919	-0.040341	0.004568	0.041755	-0.507589	0.597661	-1.013728	-0.020727	-0.119696	0.130608	-0.983964
10916	2.355377	-2.515538	9.174262	-0.057825	0.015529	0.024087	-0.504939	0.600917	-1.011633	-0.020394	-0.119350	0.131799	-0.983854
10917	2.294259	-2.487516	9.181804	-0.048526	0.019422	0.013545	-0.505870	0.600953	-1.012295	-0.020282	-0.118747	0.132569	-0.983826
10918	2.243698	-2.498140	9.218844	-0.047893	0.013814	-0.011233	-0.505607	0.601574	-1.009045	-0.020617	-0.118532	0.133481	-0.983721
10919	2.292066	-2.502123	9.162590	-0.051377	-0.013553	-0.020269	-0.507334	0.600760	-1.008512	-0.021088	-0.118670	0.134250	-0.983590
10920	2.303150	-2.574746	9.144221	-0.070047	0.013993	0.009909	-0.503185	0.591678	-1.007773	-0.021064	-0.118384	0.135648	-0.983433
10921	2.308771	-2.613483	9.144687	-0.109737	0.013573	0.013318	-0.503984	0.592268	-1.008284	-0.021083	-0.117880	0.137648	-0.983216
10922	2.246732	-2.672874	9.075833	-0.104634	0.034573	0.028516	-0.502931	0.595578	-1.006978	-0.020828	-0.117123	0.139760	-0.983014
10923	2.307303	-2.649913	9.217127	-0.054917	0.010319	-0.051953	-0.502933	0.596459	-1.008701	-0.021989	-0.116893	0.140543	-0.982904
10924	2.235167	-2.566269	9.156514	-0.053771	0.017631	-0.059845	-0.502131	0.595031	-1.008352	-0.023303	-0.116737	0.141455	-0.982762
10925	2.205758	-2.552240	9.141064	-0.032964	0.025039	-0.028783	-0.502666	0.596294	-1.007901	-0.023999	-0.116163	0.141856	-0.982755
10926	2.239110	-2.770105	9.117252	-0.028907	0.019286	-0.046487	-0.503200	0.597019	-1.008410	-0.024996	-0.115948	0.142309	-0.982690
10927	2.155252	-2.684231	9.195871	-0.052344	0.022599	-0.044758	-0.504658	0.595054	-1.006840	-0.026041	-0.115458	0.143067	-0.982610
10928	2.171552	-2.781038	9.141740	-0.020428	0.008248	-0.028835	-0.503596	0.595709	-1.005888	-0.026640	-0.115414	0.143400	-0.982551
10929	2.160576	-2.722983	9.102452	-0.026152	-0.000954	-0.018301	-0.504662	0.596257	-1.004242	-0.027036	-0.115324	0.143731	-0.982502
10930	2.147728	-2.800889	9.145972	-0.041559	-0.010870	0.017839	-0.504929	0.596543	-1.004230	-0.026711	-0.115510	0.144597	-0.982362
10931	2.156107	-2.858997	9.129819	-0.027393	-0.005659	0.027643	-0.504664	0.596823	-1.004493	-0.026190	-0.115376	0.145077	-0.982321
10932	2.182589	-2.839090	9.200285	-0.011500	0.001284	0.040106	-0.504936	0.598762	-1.003216	-0.025392	-0.115275	0.145397	-0.982307
10933	2.220791	-2.814125	9.177198	0.022774	-0.023143	0.032975	-0.504402	0.597882	-1.002038	-0.024598	-0.115497	0.144924	-0.982371
10934	2.310952	-2.734823	9.068644	0.015626	-0.001907	0.034837	-0.505338	0.599575	-1.001568	-0.023830	-0.115488	0.144700	-0.982424
10935	2.345936	-2.787591	9.070115	0.009029	0.016301	0.015477	-0.503344	0.599652	-1.000781	-0.023527	-0.114991	0.144447	-0.982527
10936	2.308224	-2.841680	9.064551	-0.021259	0.000392	0.001146	-0.505603	0.599298	-1.001439	-0.023512	-0.115016	0.144869	-0.982462
10937	2.330629	-2.860685	9.132779	-0.018699	-0.007730	-0.028963	-0.505475	0.600991	-1.002060	-0.024075	-0.115119	0.145085	-0.982404
10938	2.375048	-2.782203	9.114294	-0.011085	-0.009047	-0.044873	-0.506673	0.601628	-1.004181	-0.024911	-0.115468	0.145206	-0.982325
10939	2.365929	-2.816356	9.080573	0.011632	0.006443	-0.016408	-0.505609	0.601579	-1.003118	-0.025199	-0.115284	0.144858	-0.982390
10940	2.361829	-2.855271	9.071113	0.006188	0.006353	-0.014655	-0.506137	0.600020	-1.001814	-0.025445	-0.115252	0.144701	-0.982411
10941	2.323827	-2.894799	9.065431	0.001082	-0.012901	-0.028929	-0.506799	0.599039	-1.001165	-0.025946	-0.115490	0.144559	-0.982391
10942	2.274951	-2.885985	8.991653	-0.005598	0.006989	-0.044724	-0.507196	0.598491	-1.001312	-0.026810	-0.115527	0.144563	-0.982363
10943	2.285269	-2.914925	9.006631	-0.036897	0.007850	-0.018296	-0.507462	0.598533	-1.002924	-0.027248	-0.115313	0.145200	-0.982282
10944	2.261340	-2.922636	9.054095	-0.051834	0.014311	0.002921	-0.506402	0.599755	-1.002224	-0.027303	-0.115043	0.146218	-0.982161
10945	2.309623	-2.919337	9.017039	-0.059142	0.010609	0.006401	-0.506404	0.600443	-1.001663	-0.027312	-0.114698	0.147365	-0.982030
10946	2.295479	-2.929296	9.079264	-0.066834	0.011863	0.024952	-0.506810	0.602678	-1.000913	-0.026960	-0.114402	0.148729	-0.981868
10947	2.339853	-2.972188	9.047251	-0.055252	0.002060	-0.006024	-0.507605	0.601538	-0.999324	-0.027177	-0.114273	0.149789	-0.981716
10948	2.291189	-2.968220	9.009622	-0.069765	0.007136	-0.000721	-0.505357	0.605491	-0.996664	-0.027319	-0.114146	0.151154	-0.981518
10949	2.253155	-3.000464	9.039989	-0.081558	0.006948	0.002786	-0.505092	0.605765	-0.996658	-0.027435	-0.113886	0.152762	-0.981296
10950	2.239466	-3.041978	9.047104	-0.091392	0.010464	0.001014	-0.505361	0.606901	-0.997023	-0.027604	-0.113675	0.154553	-0.981035
10951	2.239658	-3.056542	9.015927	-0.081270	-0.014869	0.022103	-0.505099	0.608323	-0.998193	-0.027271	-0.113786	0.156222	-0.980767
10952	2.215049	-3.042427	8.986181	-0.078402	-0.020837	0.048602	-0.504842	0.611094	-0.997029	-0.026377	-0.114049	0.157882	-0.980495
10953	2.225505	-2.964564	8.952216	-0.104554	0.019619	0.057615	-0.504314	0.612364	-0.997938	-0.025509	-0.113363	0.160074	-0.980242
10954	2.309744	-3.159643	9.071811	-0.118867	0.012503	0.053090	-0.503655	0.614581	-0.997470	-0.024726	-0.112935	0.162519	-0.979909
10955	2.298648	-3.089450	9.070941	-0.101822	-0.001671	-0.015021	-0.502736	0.618494	-0.997894	-0.025205	-0.112910	0.164506	-0.979568
10956	2.265891	-3.145873	9.084804	-0.061260	0.013721	-0.048382	-0.502072	0.618399	-0.994403	-0.026277	-0.112819	0.165590	-0.979368
10957	2.223403	-3.207333	9.055079	-0.010716	0.003647	-0.055348	-0.503275	0.620698	-0.995662	-0.027358	-0.112873	0.165700	-0.979313
10958	2.202864	-3.154306	9.025165	-0.013036	0.013768	-0.034069	-0.502606	0.619267	-0.995042	-0.028036	-0.112759	0.165871	-0.979278
10959	2.143267	-3.203936	9.023710	0.008336	-0.000434	-0.027889	-0.505136	0.620165	-0.994984	-0.028522	-0.112811	0.165675	-0.979291
10960	2.179174	-3.183866	9.010219	0.000600	0.000778	-0.007580	-0.503666	0.617878	-0.994536	-0.028608	-0.112872	0.165646	-0.979287
10961	2.252212	-3.201961	9.002968	0.011756	0.005685	0.013689	-0.503130	0.616807	-0.997270	-0.028292	-0.112669	0.165478	-0.979348
10962	2.299783	-3.162263	8.970429	0.021607	0.005727	0.015477	-0.504198	0.617893	-0.994664	-0.027891	-0.112569	0.165086	-0.979437
10963	2.288863	-3.220718	8.980164	0.020155	-0.011672	-0.000548	-0.503931	0.617452	-0.994007	-0.027778	-0.112767	0.164736	-0.979476
10964	2.257777	-3.245559	8.955327	0.007939	-0.000804	-0.012885	-0.503266	0.617300	-0.994155	-0.027939	-0.112880	0.164551	-0.979490
10965	2.266059	-3.172584	8.969473	0.015316	0.008281	-0.018114	-0.504063	0.617050	-0.994692	-0.028246	-0.112748	0.164252	-0.979546
10966	2.216802	-3.129782	8.989302	-0.004611	0.011537	-0.012842	-0.503262	0.616557	-0.998489	-0.028475	-0.112613	0.164306	-0.979546
10967	2.203193	-3.188295	8.914707	0.001887	0.010931	0.013704	-0.503262	0.616414	-0.998359	-0.028198	-0.112318	0.164345	-0.979582
10968	2.238189	-3.231347	8.981095	-0.021728	0.005228	0.020658	-0.503399	0.617775	-0.996428	-0.027784	-0.112187	0.164813	-0.979530
10969	2.227600	-3.185417	8.987645	-0.007734	-0.000339	0.034812	-0.503804	0.619434	-0.995023	-0.027077	-0.112042	0.165100	-0.979518
10970	2.239415	-3.183189	8.901507	0.000812	-0.023668	0.048915	-0.503255	0.618743	-0.996581	-0.025963	-0.112396	0.165205	-0.979490
10971	2.266569	-3.204540	8.924165	-0.014250	-0.024404	0.073612	-0.503658	0.619861	-0.996001	-0.024431	-0.112597	0.165725	-0.979418
10972	2.349185	-3.210320	8.958035	-0.015242	-0.021884	0.043548	-0.504861	0.621849	-0.995924	-0.023460	-0.112926	0.166130	-0.979336
10973	2.295243	-3.182172	8.936912	-0.029095	-0.016189	0.024102	-0.502074	0.623701	-0.993876	-0.022959	-0.113133	0.166827	-0.979205
10974	2.286555	-3.233306	8.932217	-0.049230	-0.006988	0.004652	-0.503673	0.624858	-0.993820	-0.022872	-0.113285	0.167802	-0.979023
10975	2.229384	-3.273176	8.993346	-0.040784	-0.003058	-0.007661	-0.503677	0.625946	-0.992303	-0.023063	-0.113340	0.168655	-0.978866
10976	2.315763	-3.225484	9.022114	-0.022674	-0.008102	-0.012962	-0.502609	0.624200	-0.990620	-0.023256	-0.113585	0.169070	-0.978761
10977	2.272616	-3.262688	8.936825	-0.013649	0.006148	-0.011062	-0.503143	0.625047	-0.990317	-0.023484	-0.113490	0.169379	-0.978713
10978	2.260608	-3.275047	8.893223	-0.023966	0.018010	-0.026927	-0.503679	0.626180	-0.990274	-0.024031	-0.113273	0.169775	-0.978656
10979	2.233678	-3.243968	9.002886	-0.043605	0.013577	-0.034088	-0.503412	0.625912	-0.991095	-0.024803	-0.113098	0.170616	-0.978511
10980	2.233666	-3.246397	8.983647	-0.029236	0.006585	-0.034087	-0.503945	0.626469	-0.990397	-0.025467	-0.113126	0.171104	-0.978405
10981	2.239277	-3.289993	8.950450	-0.007996	0.009968	-0.019852	-0.503679	0.626491	-0.991612	-0.025867	-0.112992	0.171283	-0.978379
10982	2.272915	-3.284534	8.893672	-0.017504	0.021810	0.001406	-0.504743	0.626527	-0.992137	-0.025858	-0.112607	0.171613	-0.978366
10983	2.279540	-3.362083	8.966671	0.013084	0.009666	-0.000344	-0.502618	0.627289	-0.990790	-0.025828	-0.112428	0.171427	-0.978420
10984	2.234295	-3.290088	8.906971	0.020299	-0.007970	-0.003963	-0.503282	0.627023	-0.990791	-0.025725	-0.112666	0.171020	-0.978467
10985	2.220008	-3.295197	8.954712	-0.000322	-0.001818	0.027841	-0.504079	0.626761	-0.990790	-0.025134	-0.112610	0.171168	-0.978463
10986	2.249631	-3.323789	8.946208	-0.006019	-0.000371	0.039321	-0.503013	0.625890	-0.990561	-0.024276	-0.112536	0.171370	-0.978457
10987	2.278355	-3.311135	8.913296	0.018856	-0.014625	0.049026	-0.503550	0.627553	-0.989154	-0.023184	-0.112671	0.171199	-0.978498
10988	2.354975	-3.263623	8.920102	0.026189	-0.004691	0.045557	-0.503154	0.628726	-0.991816	-0.022100	-0.112678	0.170785	-0.978595
10989	2.383747	-3.253394	8.887209	0.022934	-0.001744	0.033183	-0.503551	0.628153	-0.990886	-0.021354	-0.112629	0.170492	-0.978668
10990	2.355475	-3.287887	8.925115	0.016286	-0.004832	0.011931	-0.503418	0.628178	-0.992100	-0.020944	-0.112751	0.170195	-0.978715
10991	2.331381	-3.298036	8.905195	0.007716	0.006111	-0.002165	-0.504745	0.627044	-0.990234	-0.020952	-0.112673	0.170119	-0.978737
10992	2.321394	-3.278795	8.933628	-0.007804	0.000415	-0.028771	-0.503683	0.627428	-0.989695	-0.021398	-0.112822	0.170198	-0.978696
10993	2.326636	-3.293261	8.967597	0.024082	-0.007755	-0.011044	-0.503813	0.626591	-0.989721	-0.021497	-0.113060	0.169789	-0.978737
10994	2.271238	-3.323404	8.884285	0.001569	-0.007972	-0.010216	-0.505942	0.626907	-0.989147	-0.021519	-0.113316	0.169729	-0.978718
10995	2.296965	-3.269529	8.930402	-0.008809	0.007443	0.010175	-0.505141	0.626060	-0.989722	-0.021328	-0.113175	0.170009	-0.978690
10996	2.326930	-3.310249	8.953292	0.005575	0.014634	0.012029	-0.503548	0.627188	-0.991591	-0.020979	-0.112916	0.169910	-0.978744
10997	2.271398	-3.323395	8.934838	-0.011412	0.008338	-0.026951	-0.503552	0.628309	-0.991555	-0.021524	-0.112887	0.170160	-0.978692
10998	2.229414	-3.285320	8.926042	0.004810	0.013805	-0.026857	-0.505145	0.627498	-0.991293	-0.021918	-0.112778	0.169987	-0.978726
10999	2.191092	-3.305433	8.941866	-0.015098	0.009992	-0.023399	-0.504611	0.626767	-0.990514	-0.022407	-0.112702	0.170319	-0.978666
11000	2.220141	-3.304906	8.935533	-0.008395	0.014903	-0.003903	-0.503814	0.627066	-0.992131	-0.022390	-0.112487	0.170456	-0.978667
11001	2.229696	-3.292592	8.969432	-0.000577	-0.004763	0.003065	-0.505675	0.626834	-0.992386	-0.022278	-0.112615	0.170572	-0.978635
11002	2.239104	-3.285144	8.926337	0.012941	-0.001094	0.003129	-0.505544	0.627361	-0.991023	-0.022008	-0.112701	0.170313	-0.978676
11003	2.238986	-3.275434	8.950331	-0.002201	0.013091	-0.000365	-0.503683	0.627248	-0.987950	-0.022027	-0.112491	0.170445	-0.978677
11004	2.239277	-3.289993	8.950450	0.002602	0.007215	-0.012764	-0.504080	0.626703	-0.988232	-0.022115	-0.112465	0.170348	-0.978695
11005	2.245836	-3.255891	8.940765	-0.006544	0.006119	-0.007498	-0.503817	0.627836	-0.989007	-0.022260	-0.112415	0.170552	-0.978662
11006	2.230041	-3.314436	8.940722	-0.011941	0.006071	-0.007509	-0.504345	0.626764	-0.990652	-0.022276	-0.112387	0.170753	-0.978630
11007	2.174659	-3.332433	8.939158	-0.018933	0.009740	-0.014567	-0.505141	0.626247	-0.991737	-0.022599	-0.112283	0.171185	-0.978559
11008	2.205605	-3.305170	8.935088	-0.024136	0.010820	0.011938	-0.505145	0.627364	-0.991567	-0.022279	-0.112089	0.171666	-0.978504
11009	2.276757	-3.226200	8.943897	-0.031405	0.007166	0.013641	-0.505680	0.628470	-0.990313	-0.022069	-0.111935	0.172404	-0.978397
11010	2.281020	-3.323223	8.913468	-0.021138	0.012948	0.034932	-0.504085	0.628729	-0.990996	-0.021294	-0.111623	0.172876	-0.978366
11011	2.298114	-3.327767	8.926063	-0.033956	0.007275	0.008329	-0.504619	0.629283	-0.990164	-0.021195	-0.111489	0.173652	-0.978246
11012	2.278872	-3.330540	8.954377	-0.019157	0.002459	-0.007565	-0.505685	0.629861	-0.989864	-0.021194	-0.111534	0.173993	-0.978181
11013	2.269922	-3.371972	8.927938	-0.012261	-0.003082	0.003034	-0.504622	0.630401	-0.989994	-0.021116	-0.111635	0.174338	-0.978109
11014	2.240055	-3.343392	8.859408	-0.027117	-0.000980	0.020690	-0.506092	0.632362	-0.988432	-0.020550	-0.111648	0.174897	-0.978020
11015	2.269861	-3.371975	8.908680	-0.047309	-0.004163	0.034745	-0.505821	0.630665	-0.988085	-0.019926	-0.111649	0.175999	-0.977835
11016	2.301817	-3.388383	8.948297	-0.021932	0.005073	0.029572	-0.504234	0.633699	-0.987467	-0.019201	-0.111514	0.176474	-0.977780
11017	2.367975	-3.433309	8.895304	-0.005445	-0.005148	0.017170	-0.505302	0.634831	-0.986880	-0.018825	-0.111621	0.176719	-0.977730
11018	2.313705	-3.390604	8.862024	-0.019677	0.000194	0.011866	-0.505038	0.635181	-0.984042	-0.018380	-0.111653	0.177107	-0.977665
11019	2.270178	-3.396249	8.855918	-0.024341	0.006142	-0.014623	-0.505036	0.634658	-0.985676	-0.018708	-0.111651	0.177646	-0.977561
11020	2.255973	-3.406212	8.898884	-0.033366	0.011357	-0.012848	-0.505303	0.634926	-0.984856	-0.018824	-0.111547	0.178244	-0.977462
11021	2.222785	-3.445654	8.883720	-0.044390	0.012820	-0.004023	-0.505165	0.633561	-0.986652	-0.019015	-0.111370	0.179196	-0.977304
11022	2.261049	-3.420686	8.879892	-0.057109	0.007295	-0.000571	-0.505033	0.633820	-0.985837	-0.018945	-0.111290	0.180288	-0.977114
11023	2.234424	-3.416311	8.917555	-0.048239	0.000169	0.002952	-0.503310	0.636203	-0.987532	-0.018964	-0.111336	0.181332	-0.976915
11024	2.324526	-3.446238	8.867591	-0.033694	0.011051	-0.000486	-0.505713	0.639071	-0.987952	-0.018800	-0.111201	0.181959	-0.976817
11025	2.320138	-3.473022	8.843588	-0.038901	0.011181	-0.007572	-0.505977	0.638529	-0.988505	-0.019045	-0.111083	0.182790	-0.976671
11026	2.291613	-3.492953	8.893411	-0.040250	0.007161	-0.025277	-0.505445	0.638157	-0.985020	-0.019363	-0.111113	0.183491	-0.976530
11027	2.237921	-3.476937	8.874793	-0.027771	0.011575	-0.019894	-0.504115	0.638108	-0.984228	-0.019827	-0.111039	0.184074	-0.976419
11028	2.214707	-3.542909	8.780704	-0.040454	0.022001	-0.014552	-0.503981	0.637838	-0.984778	-0.019982	-0.110742	0.184796	-0.976313
11029	2.161307	-3.529307	8.839138	-0.069846	0.026518	0.008380	-0.504253	0.639656	-0.984312	-0.020042	-0.110253	0.186258	-0.976089
11030	2.180895	-3.536232	8.859048	-0.063134	0.024303	-0.007531	-0.503721	0.639622	-0.983376	-0.020138	-0.109873	0.187439	-0.975904
11031	2.258703	-3.542098	8.904807	-0.040654	0.005894	-0.010248	-0.502523	0.639653	-0.985949	-0.020420	-0.109869	0.188294	-0.975734
11032	2.239128	-3.532743	8.904136	-0.005217	0.013586	-0.021577	-0.502928	0.641624	-0.985881	-0.020577	-0.109784	0.188313	-0.975737
11033	2.263072	-3.525031	8.861485	0.006358	0.017109	-0.016218	-0.502529	0.641615	-0.985886	-0.020917	-0.109605	0.188225	-0.975767
11034	2.208053	-3.567300	8.821603	0.003041	0.015560	-0.026833	-0.502923	0.640113	-0.987277	-0.021144	-0.109509	0.188068	-0.975803
11035	2.138476	-3.597688	8.850989	-0.020632	0.027497	-0.014438	-0.500928	0.639897	-0.985960	-0.021547	-0.109107	0.188505	-0.975755
11036	2.182667	-3.621157	8.883814	-0.011682	0.027531	-0.012651	-0.501464	0.640999	-0.984571	-0.021556	-0.108721	0.188660	-0.975768
11037	2.197755	-3.650013	8.874866	0.022746	0.026261	-0.021394	-0.502794	0.641042	-0.985093	-0.021996	-0.108388	0.188237	-0.975877
11038	2.157371	-3.577929	8.820128	0.013438	0.016102	-0.045351	-0.501193	0.639840	-0.989327	-0.022541	-0.108360	0.187835	-0.975945
11039	2.205242	-3.547931	8.821371	0.016033	0.008950	-0.042748	-0.501991	0.639855	-0.989182	-0.023347	-0.108442	0.187503	-0.975981
11040	2.133128	-3.578370	8.814573	0.003174	0.018332	-0.031218	-0.502252	0.638168	-0.988694	-0.023642	-0.108312	0.187330	-0.976021
11041	2.124017	-3.605235	8.828938	-0.013092	0.019018	-0.028610	-0.502784	0.638484	-0.989756	-0.024272	-0.108127	0.187593	-0.975976
11042	2.166116	-3.524363	8.858505	-0.004526	0.008077	-0.014521	-0.502246	0.636206	-0.988757	-0.024257	-0.108124	0.187616	-0.975972
11043	2.177341	-3.587263	8.945977	0.034903	0.013569	-0.007291	-0.501052	0.637315	-0.989409	-0.024347	-0.107987	0.186988	-0.976105
11044	2.202477	-3.635358	8.927855	0.060852	0.002084	-0.037345	-0.501582	0.636484	-0.989295	-0.024521	-0.108236	0.185677	-0.976324
11045	2.126762	-3.500807	8.823421	0.075538	0.013088	-0.046056	-0.502104	0.633310	-0.991007	-0.025278	-0.108269	0.184172	-0.976586
11046	2.102391	-3.481821	8.899555	0.046632	0.021605	-0.040785	-0.501828	0.630246	-0.992187	-0.025671	-0.108131	0.183126	-0.976787
11047	2.173771	-3.422272	8.857969	0.003608	0.028492	-0.046197	-0.502223	0.629001	-0.992491	-0.026642	-0.107823	0.183013	-0.976816
11048	2.165953	-3.514655	8.868055	-0.009793	0.006387	-0.019853	-0.501032	0.630575	-0.988952	-0.026677	-0.107879	0.183122	-0.976789
11049	2.128310	-3.568740	8.884157	-0.015032	0.010027	-0.025141	-0.501832	0.630976	-0.987313	-0.027208	-0.107842	0.183432	-0.976720
11050	2.078736	-3.516238	8.865391	-0.021663	-0.012417	0.017140	-0.501297	0.630295	-0.988688	-0.026535	-0.108112	0.183868	-0.976627
11051	2.141287	-3.490827	8.881560	-0.024263	-0.000776	0.049018	-0.500234	0.630874	-0.990568	-0.025597	-0.108004	0.184525	-0.976540
11052	2.131915	-3.490986	8.982370	0.011427	-0.014917	0.057880	-0.499970	0.631434	-0.990823	-0.024060	-0.108187	0.184405	-0.976581
11053	2.215333	-3.545306	8.963676	0.047173	-0.022869	0.032287	-0.501703	0.633061	-0.992772	-0.023213	-0.108606	0.183638	-0.976700
11054	2.122539	-3.525153	8.866802	0.041726	-0.007977	0.003212	-0.501301	0.632083	-0.993347	-0.022639	-0.108880	0.182797	-0.976841
11055	2.140532	-3.456860	8.857211	0.033380	0.005894	0.014762	-0.500902	0.631934	-0.993356	-0.022270	-0.108791	0.182247	-0.976962
11056	2.175474	-3.499914	8.906749	0.044730	0.007442	0.028061	-0.501172	0.633301	-0.991557	-0.021248	-0.108676	0.181394	-0.977156
11057	2.179803	-3.468275	8.942748	0.052422	0.013280	0.010438	-0.498505	0.630728	-0.992075	-0.020948	-0.108466	0.180458	-0.977359
11058	2.169630	-3.439327	8.973510	0.063297	0.009903	0.006914	-0.500105	0.631970	-0.989591	-0.020287	-0.108390	0.179192	-0.977615
11059	2.257022	-3.445022	8.985863	0.106684	0.011337	-0.000032	-0.500898	0.630630	-0.991511	-0.020067	-0.108279	0.177171	-0.978000
11060	2.135651	-3.452091	8.876282	0.142229	-0.007396	0.014134	-0.500094	0.628383	-0.992132	-0.018975	-0.108554	0.174376	-0.978493
11061	2.128188	-3.321146	8.875065	0.092932	-0.015532	0.038678	-0.499685	0.625642	-0.995323	-0.017932	-0.108824	0.172720	-0.978777
11062	2.181599	-3.325031	8.881547	0.054125	-0.009704	0.077481	-0.500885	0.626532	-0.996224	-0.015861	-0.108876	0.171794	-0.978970
11063	2.258623	-3.284785	8.970261	0.036307	0.011579	0.074005	-0.497694	0.626886	-0.996519	-0.014343	-0.108477	0.171314	-0.979121
11064	2.315490	-3.225498	8.935452	0.059041	-0.018161	0.026131	-0.497422	0.625201	-0.996711	-0.013217	-0.108873	0.170179	-0.979291
11065	2.252207	-3.216941	8.902154	0.032469	-0.008260	0.011980	-0.498752	0.624961	-0.997107	-0.012857	-0.109085	0.169641	-0.979366
11066	2.299482	-3.157825	8.898345	0.015335	0.006568	-0.018050	-0.498889	0.626365	-0.997061	-0.012733	-0.109141	0.169254	-0.979428
11067	2.268352	-3.291894	8.936913	-0.022133	0.020716	-0.027790	-0.498491	0.626770	-0.996783	-0.013371	-0.108916	0.169689	-0.979369
11068	2.208218	-3.178887	9.025683	-0.020614	0.025684	-0.084328	-0.497027	0.626155	-0.995876	-0.014697	-0.108812	0.169858	-0.979333
11069	2.119725	-3.129525	8.940757	-0.033972	0.028399	-0.055159	-0.497688	0.625204	-0.996573	-0.015925	-0.108526	0.170454	-0.979241
11070	2.149762	-3.160526	9.047822	-0.048788	0.019986	-0.007527	-0.498091	0.626173	-0.995594	-0.015806	-0.108261	0.171345	-0.979117
11071	2.163052	-3.203968	9.144839	-0.010200	-0.002801	-0.007555	-0.496230	0.626722	-0.996945	-0.015944	-0.108428	0.171578	-0.979056
