# Supplementary material for: Identification of Haptic Based Guiding Using Hard Reins
Source: PLoS One. 2015 Jul 22;10(7):e0132020. doi: 10.1371/journal.pone.0132020 (PMC4511788; doi:10.1371/journal.pone.0132020)
Supplement: S8 File — (ZIP) [file pone.0132020.s008.zip › Exp2_MotionData1/Subject1/path1/T4/fc4.txt]

// Start Time: 0
// Sample rate: 25.0Hz
// Scenario: 4.9
// Firmware Version: 2.6.1
Counter	Acc_X	Acc_Y	Acc_Z	Gyr_X	Gyr_Y	Gyr_Z	Mag_X	Mag_Y	Mag_Z	Quat_w	Quat_x	Quat_y	Quat_z
13690	8.721196	-0.021830	4.412287	-0.560242	0.017976	-0.005261	-0.751653	-0.259926	-0.237580	-0.424663	-0.448752	0.309895	-0.722668
13691	8.682748	0.012215	4.407126	-0.544016	-0.004678	0.000373	-0.754609	-0.258237	-0.237540	-0.432157	-0.445085	0.314124	-0.718655
13692	8.792444	-0.028621	4.557247	-0.569446	-0.000954	0.000947	-0.755727	-0.259352	-0.238662	-0.440025	-0.441477	0.319666	-0.713646
13693	8.764545	-0.065662	4.403053	-0.560582	-0.026876	-0.026217	-0.753623	-0.258797	-0.238392	-0.447820	-0.438044	0.324048	-0.708920
13694	8.722860	-0.040628	4.499482	-0.544110	-0.023679	0.009332	-0.754467	-0.258798	-0.237546	-0.455090	-0.434813	0.329428	-0.703781
13695	8.701405	-0.079492	4.446785	-0.562304	-0.019814	-0.010374	-0.755593	-0.258236	-0.236972	-0.462634	-0.431055	0.333861	-0.699070
13696	8.730158	-0.060113	4.482776	-0.545970	-0.019873	-0.011945	-0.753485	-0.258805	-0.236155	-0.470130	-0.427785	0.338975	-0.693595
13697	8.723683	-0.002512	4.412068	-0.540552	-0.021632	-0.018938	-0.755728	-0.259642	-0.235867	-0.477506	-0.424208	0.342999	-0.688758
13698	8.745405	-0.022043	4.402592	-0.545930	-0.015378	-0.010191	-0.755595	-0.258243	-0.235014	-0.484892	-0.420756	0.348009	-0.683180
13699	8.745520	-0.056073	4.371559	-0.554966	-0.004442	-0.019213	-0.755312	-0.258381	-0.235857	-0.492421	-0.416705	0.352014	-0.678207
13700	8.740503	-0.021951	4.412262	-0.573131	-0.008974	-0.007011	-0.757555	-0.259358	-0.235710	-0.499909	-0.412765	0.357277	-0.672360
13701	8.740356	-0.080010	4.403245	-0.562254	-0.005271	-0.023722	-0.756153	-0.259368	-0.233622	-0.507450	-0.408582	0.361297	-0.667098
13702	8.740580	-0.051102	4.388424	-0.546819	-0.016324	-0.004892	-0.755314	-0.257958	-0.236412	-0.514511	-0.404878	0.366216	-0.661240
13703	8.745051	-0.075085	4.422515	-0.556752	-0.005450	-0.006848	-0.757283	-0.257678	-0.234855	-0.521677	-0.400530	0.370244	-0.656009
13704	8.764389	-0.106744	4.403512	-0.545745	0.008883	-0.003268	-0.756441	-0.257399	-0.235138	-0.528764	-0.396392	0.374817	-0.650226
13705	8.764474	-0.114085	4.389095	-0.552992	0.012538	-0.005144	-0.757004	-0.256833	-0.236387	-0.535903	-0.391738	0.378566	-0.645009
13706	8.711436	-0.128341	4.374827	-0.532936	0.023248	-0.004988	-0.756717	-0.258376	-0.236266	-0.542890	-0.387464	0.382724	-0.639268
13707	8.716383	-0.106653	4.369746	-0.545747	0.010737	-0.009480	-0.758258	-0.259073	-0.236541	-0.549903	-0.382848	0.386311	-0.633875
13708	8.735794	-0.118979	4.350527	-0.558513	0.006368	-0.017561	-0.756011	-0.258793	-0.237954	-0.556981	-0.378508	0.390796	-0.627521
13709	8.764464	-0.116501	4.389122	-0.556570	0.024316	-0.010567	-0.754884	-0.259778	-0.237693	-0.564078	-0.373517	0.394298	-0.621956
13710	8.706535	-0.147643	4.375050	-0.562162	0.012839	-0.034462	-0.755723	-0.260617	-0.237696	-0.571295	-0.369086	0.398537	-0.615278
13711	8.754294	-0.113597	4.456761	-0.556755	0.001885	-0.021052	-0.756005	-0.260338	-0.237271	-0.578218	-0.364356	0.402150	-0.609249
13712	8.760317	-0.017636	4.349364	-0.554966	0.001965	-0.029859	-0.754596	-0.261890	-0.235200	-0.585085	-0.360004	0.406362	-0.602447
13713	8.745501	-0.056057	4.373975	-0.550395	0.009195	-0.035167	-0.754870	-0.263431	-0.235493	-0.592065	-0.355285	0.409640	-0.596176
13714	8.720546	-0.137656	4.440160	-0.553112	0.013769	-0.042323	-0.753881	-0.264980	-0.234258	-0.599010	-0.350818	0.413503	-0.589177
13715	8.739721	-0.127975	4.461773	-0.538397	0.036089	-0.027245	-0.753034	-0.266250	-0.232180	-0.605899	-0.345767	0.416299	-0.583118
13716	8.723910	-0.041482	4.364176	-0.558158	0.044748	0.022023	-0.751479	-0.268353	-0.233473	-0.612227	-0.340245	0.420195	-0.576929
13717	8.741364	0.183394	4.400305	-0.560970	0.030235	0.035380	-0.752603	-0.268210	-0.233602	-0.618364	-0.334388	0.423686	-0.571228
13718	8.717012	0.205539	4.438751	-0.549452	0.005294	-0.002376	-0.750914	-0.269339	-0.232508	-0.624424	-0.329547	0.427709	-0.564410
13719	8.745973	0.205357	4.438715	-0.524097	-0.001026	-0.013535	-0.750069	-0.270473	-0.229309	-0.630485	-0.324851	0.430765	-0.558033
13720	8.666470	0.242107	4.438411	-0.544109	-0.009112	-0.006654	-0.751474	-0.270187	-0.230134	-0.636284	-0.320191	0.434782	-0.550986
13721	8.707713	0.229552	4.404667	-0.540480	-0.010925	-0.006592	-0.749510	-0.269771	-0.230145	-0.642165	-0.315275	0.438110	-0.544321
13722	8.751025	0.195447	4.404990	-0.554035	-0.001879	-0.003263	-0.750077	-0.268936	-0.227754	-0.647895	-0.310297	0.442062	-0.537148
13723	8.746386	0.200173	4.383196	-0.545947	-0.012665	-0.010178	-0.750067	-0.271176	-0.228757	-0.653699	-0.305296	0.445368	-0.530207
13724	8.734077	0.151964	4.391000	-0.544101	-0.008156	-0.011963	-0.749798	-0.268514	-0.228311	-0.659245	-0.300511	0.449136	-0.522844
13725	8.731129	0.164534	4.465770	-0.549471	0.005349	-0.008572	-0.751201	-0.268650	-0.228721	-0.665074	-0.295195	0.452161	-0.515837
13726	8.731591	0.122950	4.386494	-0.553393	-0.030429	-0.034939	-0.750633	-0.269909	-0.229858	-0.670541	-0.290645	0.456079	-0.507830
13727	8.701880	0.133439	4.487903	-0.575051	-0.016110	-0.014059	-0.753157	-0.270885	-0.229849	-0.676231	-0.285190	0.459513	-0.500226
13728	8.692383	0.007321	4.407168	-0.553373	-0.037776	-0.020763	-0.750776	-0.269490	-0.229153	-0.681308	-0.280504	0.463502	-0.492242
13729	8.775067	0.161432	4.400505	-0.533301	-0.021686	-0.015283	-0.751346	-0.267811	-0.227872	-0.686568	-0.275622	0.466487	-0.484817
13730	8.790820	0.218485	4.264533	-0.545810	0.005333	-0.006732	-0.751349	-0.266966	-0.228843	-0.691698	-0.270414	0.469777	-0.477220
13731	8.795015	0.112309	4.294708	-0.531175	0.016006	0.000437	-0.752193	-0.266684	-0.228833	-0.696997	-0.265000	0.472218	-0.470085
13732	8.779024	-0.026967	4.421932	-0.563948	0.007196	-0.006112	-0.752752	-0.266956	-0.231070	-0.702063	-0.259444	0.475545	-0.462227
13733	8.701555	-0.094159	4.420370	-0.560398	-0.005390	-0.012210	-0.752615	-0.266258	-0.230224	-0.707264	-0.253880	0.478388	-0.454387
13734	8.754706	-0.094539	4.413054	-0.550451	-0.014473	-0.008488	-0.752616	-0.266118	-0.229943	-0.711895	-0.248665	0.481765	-0.446401
13735	8.774718	0.050210	4.392081	-0.569458	-0.000875	-0.007001	-0.752616	-0.265835	-0.230780	-0.716965	-0.242824	0.484538	-0.438430
13736	8.779414	0.035741	4.401901	-0.560346	0.003586	-0.006923	-0.753733	-0.267230	-0.232184	-0.721620	-0.237226	0.487633	-0.430352
13737	8.809985	-0.026829	4.475049	-0.562187	-0.001845	-0.003378	-0.754578	-0.266669	-0.231752	-0.726436	-0.231406	0.490257	-0.422363
13738	8.767575	-0.022546	4.344576	-0.549267	0.023249	0.004579	-0.755144	-0.265544	-0.232156	-0.730950	-0.225627	0.492904	-0.414548
13739	8.721728	0.018947	4.363505	-0.563754	0.026830	0.014113	-0.752903	-0.264146	-0.232718	-0.735730	-0.219320	0.495089	-0.406800
13740	8.760351	0.035665	4.370516	-0.556483	0.030436	0.010647	-0.753177	-0.265545	-0.233290	-0.740113	-0.213257	0.497598	-0.398937
13741	8.730980	-0.012301	4.400086	-0.543900	0.023419	-0.017484	-0.752893	-0.265962	-0.234696	-0.744847	-0.207541	0.499422	-0.390778
13742	8.720424	0.022430	4.532610	-0.554733	0.031454	-0.004395	-0.753460	-0.264697	-0.235238	-0.749167	-0.201587	0.501710	-0.382620
13743	8.778570	0.026731	4.505905	-0.564898	0.020079	-0.035392	-0.753318	-0.265118	-0.235103	-0.753904	-0.195717	0.503550	-0.373847
13744	8.706817	0.162407	4.487573	-0.542305	0.001917	-0.031474	-0.753040	-0.264276	-0.235656	-0.757889	-0.190389	0.505952	-0.365198
13745	8.636660	0.000574	4.431481	-0.556899	-0.014244	-0.031578	-0.751353	-0.264417	-0.236510	-0.762029	-0.184814	0.508134	-0.356308
13746	8.707013	0.016805	4.392544	-0.547669	0.003645	-0.020946	-0.751068	-0.265540	-0.236384	-0.765783	-0.179235	0.510458	-0.347683
13747	8.731167	0.002092	4.383011	-0.558610	-0.003508	-0.021027	-0.753178	-0.264693	-0.236499	-0.769769	-0.173411	0.512401	-0.338865
13748	8.765235	0.025892	4.358537	-0.547647	-0.003731	-0.001424	-0.750228	-0.264981	-0.236245	-0.773121	-0.167635	0.514779	-0.330433
13749	8.745966	0.006590	4.344280	-0.563982	-0.001845	-0.002517	-0.751354	-0.264136	-0.236647	-0.776822	-0.161495	0.516670	-0.321745
13750	8.789276	0.001574	4.358776	-0.547559	0.005200	0.007370	-0.752204	-0.262450	-0.237043	-0.780016	-0.155527	0.518810	-0.313404
13751	8.723677	-0.048564	4.390835	-0.547526	0.008777	0.009097	-0.751920	-0.263009	-0.237890	-0.783509	-0.149427	0.520343	-0.305004
13752	8.730719	-0.036329	4.422101	-0.531105	0.016727	0.018088	-0.751641	-0.262448	-0.238306	-0.786522	-0.143494	0.522112	-0.296969
13753	8.726007	-0.075177	4.388713	-0.542064	0.005066	0.018027	-0.752488	-0.261465	-0.238149	-0.789723	-0.137383	0.523576	-0.288672
13754	8.725762	-0.060433	4.427210	-0.547557	0.001519	0.014446	-0.751507	-0.260905	-0.238431	-0.792461	-0.131282	0.525549	-0.280301
13755	8.754854	-0.055874	4.412622	-0.536667	-0.002165	0.018142	-0.752070	-0.260909	-0.236748	-0.795387	-0.125276	0.526974	-0.271962
13756	8.721046	-0.041101	4.422168	-0.558522	-0.001920	0.001956	-0.754464	-0.259217	-0.238110	-0.797994	-0.119117	0.528903	-0.263208
13757	8.735603	-0.050950	4.407760	-0.545757	0.003395	0.005613	-0.753621	-0.259643	-0.237002	-0.800879	-0.113053	0.530129	-0.254509
13758	8.726044	-0.055814	4.393329	-0.545746	0.007039	0.001166	-0.752921	-0.258800	-0.238118	-0.803358	-0.107026	0.531717	-0.245840
13759	8.769224	-0.084964	4.412927	-0.569472	-0.005370	-0.008762	-0.754330	-0.258243	-0.235863	-0.806074	-0.100763	0.533037	-0.236566
13760	8.717337	-0.049250	4.274868	-0.553266	-0.025157	-0.020836	-0.753196	-0.260486	-0.236735	-0.808128	-0.094975	0.535000	-0.227342
13761	8.686959	-0.050341	4.456145	-0.549471	-0.000971	-0.008570	-0.755450	-0.258798	-0.236699	-0.810646	-0.089004	0.536014	-0.218220
13762	8.720810	-0.152415	4.399247	-0.555081	-0.032501	-0.005791	-0.755455	-0.257677	-0.236688	-0.812354	-0.083023	0.537998	-0.209157
13763	8.779754	-0.003320	4.339512	-0.551363	-0.014460	-0.008478	-0.755028	-0.259508	-0.234472	-0.814528	-0.077076	0.539103	-0.199927
13764	8.772386	-0.046802	4.335175	-0.547824	-0.023360	-0.022543	-0.754326	-0.259369	-0.234476	-0.816186	-0.071331	0.540747	-0.190642
13765	8.784508	-0.032379	4.334998	-0.549463	-0.003689	-0.004986	-0.754888	-0.259652	-0.233355	-0.818260	-0.065335	0.541535	-0.181446
13766	8.791298	-0.036907	4.390615	-0.553075	0.001740	-0.005948	-0.753481	-0.259933	-0.234069	-0.819930	-0.059208	0.542676	-0.172369
13767	8.716522	-0.070405	4.369342	-0.556682	0.003542	-0.005136	-0.754745	-0.260213	-0.233362	-0.821888	-0.053070	0.543230	-0.163051
13768	8.752742	-0.080345	4.362155	-0.553118	-0.011852	0.002084	-0.755876	-0.258672	-0.232078	-0.823180	-0.046881	0.544467	-0.154054
13769	8.810886	-0.042106	4.351985	-0.565789	0.005481	-0.014077	-0.754473	-0.258111	-0.233063	-0.824986	-0.040692	0.544866	-0.144444
13770	8.762694	-0.056408	4.335295	-0.549431	0.001729	-0.006796	-0.755173	-0.258956	-0.231667	-0.826244	-0.034601	0.545721	-0.135323
13771	8.769636	-0.080451	4.362134	-0.567569	0.001734	0.001835	-0.755311	-0.259658	-0.231254	-0.827753	-0.028228	0.546052	-0.125914
13772	8.765042	-0.058794	4.342567	-0.562159	-0.000012	-0.006934	-0.754752	-0.258956	-0.231810	-0.828791	-0.021920	0.546831	-0.116622
13773	8.779475	-0.051574	4.352133	-0.557504	0.016137	-0.001668	-0.755172	-0.258953	-0.232367	-0.830251	-0.015731	0.546751	-0.107237
13774	8.767400	-0.053915	4.352175	-0.556668	0.007170	-0.006914	-0.754047	-0.259517	-0.232241	-0.831154	-0.009487	0.547258	-0.097987
13775	8.772050	-0.080466	4.362131	-0.545754	0.008919	-0.006800	-0.754470	-0.258953	-0.232932	-0.832336	-0.003582	0.547130	-0.088616
13776	8.769878	-0.051559	4.344897	-0.545855	-0.009132	-0.003147	-0.755456	-0.258391	-0.232498	-0.832850	0.002503	0.547751	-0.079526
13777	8.755081	-0.085147	4.369454	-0.546649	0.003386	0.007374	-0.756436	-0.259234	-0.231520	-0.833748	0.008545	0.547578	-0.070359
13778	8.755296	-0.068353	4.349936	-0.560305	-0.003788	0.010800	-0.755451	-0.259515	-0.231811	-0.834095	0.015036	0.547993	-0.061334
13779	8.760575	-0.107536	4.273044	-0.535802	-0.014787	0.019115	-0.756163	-0.257412	-0.231364	-0.834585	0.020978	0.547973	-0.052472
13780	8.827503	-0.100164	4.359860	-0.545878	-0.025546	0.019074	-0.756159	-0.258536	-0.230536	-0.834494	0.027296	0.548599	-0.043740
13781	8.799084	-0.056788	4.311088	-0.536775	-0.016475	0.007627	-0.757566	-0.258259	-0.228703	-0.834786	0.033095	0.548485	-0.034666
13782	8.803874	-0.076182	4.306465	-0.543857	0.001386	0.028664	-0.757572	-0.257140	-0.227713	-0.834795	0.039504	0.548521	-0.026094
13783	8.804123	-0.010935	4.305737	-0.552911	0.004988	0.033852	-0.757998	-0.256016	-0.228117	-0.835103	0.045839	0.547909	-0.017262
13784	8.808545	-0.054185	4.335229	-0.560072	0.023089	0.030104	-0.758158	-0.255491	-0.228134	-0.835140	0.052536	0.547457	-0.008516
13785	8.798680	-0.138795	4.321689	-0.540137	0.008509	0.037491	-0.758440	-0.254926	-0.229245	-0.835307	0.058663	0.546645	0.000114
13786	8.789008	-0.143567	4.321755	-0.541975	0.004913	0.037489	-0.759706	-0.254355	-0.231189	-0.834973	0.065129	0.546357	0.008515
13787	8.779058	-0.191746	4.336804	-0.556442	0.017641	0.031925	-0.760135	-0.252672	-0.230888	-0.835032	0.071427	0.545268	0.017421
13788	8.759910	-0.189329	4.317472	-0.550048	0.023015	0.031964	-0.760709	-0.250153	-0.229038	-0.834691	0.077956	0.544551	0.026024
13789	8.769198	-0.206062	4.356308	-0.542749	0.028377	0.032899	-0.760431	-0.249023	-0.231547	-0.834698	0.083989	0.543154	0.034766
13790	8.788561	-0.181988	4.360846	-0.546506	0.023225	0.007239	-0.762115	-0.249444	-0.230419	-0.834156	0.090177	0.542347	0.043730
13791	8.745345	-0.191594	4.327182	-0.542030	0.017906	-0.005069	-0.761545	-0.250982	-0.232119	-0.833831	0.095747	0.541057	0.053062
13792	8.754700	-0.220501	4.351655	-0.543010	0.006197	-0.005011	-0.760287	-0.249865	-0.231417	-0.832903	0.101745	0.540425	0.062147
13793	8.779226	-0.187035	4.317420	-0.567510	0.018161	-0.019515	-0.760703	-0.250845	-0.231844	-0.832313	0.107532	0.538991	0.071972
13794	8.754720	-0.235061	4.342153	-0.569387	0.018341	-0.039012	-0.760423	-0.250706	-0.231705	-0.831202	0.113568	0.538048	0.081914
13795	8.720586	-0.246687	4.380989	-0.579394	0.006509	-0.021374	-0.760138	-0.251261	-0.233672	-0.830244	0.119500	0.536638	0.091839
13796	8.773419	-0.113486	4.478501	-0.557513	0.025317	-0.019441	-0.759566	-0.253787	-0.233562	-0.829048	0.125510	0.535408	0.101318
13797	8.784593	-0.114782	4.282778	-0.565947	-0.010481	-0.040540	-0.760130	-0.253369	-0.232294	-0.827692	0.130989	0.534203	0.111336
13798	8.735220	-0.157213	4.404134	-0.565915	-0.014274	-0.021076	-0.758018	-0.254354	-0.232741	-0.825834	0.137177	0.533467	0.120806
13799	8.750864	-0.167946	4.249588	-0.561528	-0.032115	-0.042137	-0.758296	-0.255339	-0.231630	-0.824044	0.142560	0.532490	0.130702
13800	8.803956	-0.119798	4.273143	-0.540559	-0.026962	-0.024214	-0.758296	-0.255339	-0.231630	-0.821907	0.148297	0.531891	0.139886
13801	8.770337	-0.105177	4.258527	-0.547750	-0.005146	-0.042130	-0.758293	-0.256466	-0.229962	-0.820243	0.153317	0.530372	0.149670
13802	8.784439	-0.056480	4.330455	-0.543283	-0.003188	-0.061546	-0.757441	-0.258147	-0.231386	-0.818038	0.158604	0.529348	0.159528
13803	8.818661	-0.090982	4.258304	-0.545930	-0.010667	-0.029678	-0.755896	-0.258294	-0.230420	-0.816167	0.163679	0.527742	0.169023
13804	8.828461	-0.028136	4.269671	-0.521324	0.003618	-0.027699	-0.753925	-0.259565	-0.229049	-0.814015	0.168911	0.526438	0.178078
13805	8.833270	-0.057241	4.257908	-0.544090	-0.010753	-0.020802	-0.754912	-0.259004	-0.228196	-0.811997	0.173987	0.524679	0.187354
13806	8.819046	-0.042899	4.233583	-0.545913	-0.003425	-0.035014	-0.754615	-0.258687	-0.228451	-0.809465	0.179534	0.523294	0.196719
13807	8.770235	-0.056697	4.296627	-0.553108	0.009214	-0.035190	-0.753493	-0.258408	-0.228737	-0.807380	0.184462	0.521092	0.206335
13808	8.789411	-0.051864	4.315878	-0.565880	-0.003409	-0.027297	-0.755322	-0.257847	-0.227458	-0.804602	0.190377	0.519455	0.215730
13809	8.792140	0.001193	4.300785	-0.554023	-0.001782	-0.013890	-0.753068	-0.259538	-0.226653	-0.802298	0.195518	0.517211	0.224906
13810	8.794590	0.010844	4.300673	-0.553168	-0.003474	-0.026253	-0.755038	-0.258693	-0.226210	-0.799370	0.201198	0.515488	0.234093
13811	8.784734	-0.051955	4.296555	-0.545867	-0.003577	-0.019100	-0.754748	-0.260937	-0.226375	-0.796874	0.206095	0.513199	0.243194
13812	8.792517	0.054301	4.276049	-0.553210	-0.010662	-0.026212	-0.755746	-0.261536	-0.225278	-0.793675	0.211766	0.511455	0.252288
13813	8.780356	0.049605	4.285782	-0.555063	-0.008725	-0.040403	-0.755180	-0.262518	-0.225712	-0.790798	0.216544	0.509162	0.261728
13814	8.839884	0.074122	4.401413	-0.571337	0.003906	-0.033584	-0.754481	-0.261821	-0.224871	-0.787428	0.222304	0.506982	0.271121
13815	8.798839	0.040457	4.387345	-0.553283	-0.001350	-0.059892	-0.754049	-0.264490	-0.224062	-0.784339	0.226741	0.504531	0.280802
13816	8.825851	0.112634	4.362340	-0.543233	-0.008905	-0.026096	-0.755599	-0.263079	-0.225295	-0.780810	0.232154	0.502529	0.289662
13817	8.771908	-0.138444	4.350717	-0.545982	-0.012383	-0.040304	-0.755733	-0.264480	-0.225728	-0.777571	0.236670	0.500071	0.298830
13818	8.764846	0.026293	4.406879	-0.564121	-0.001473	-0.041450	-0.754184	-0.265750	-0.224354	-0.773734	0.242157	0.497766	0.308098
13819	8.746753	0.112694	4.292372	-0.557741	-0.003372	-0.033390	-0.754186	-0.265190	-0.224069	-0.770389	0.246797	0.494930	0.317232
13820	8.727368	0.137118	4.313873	-0.556828	-0.003411	-0.029842	-0.754463	-0.266314	-0.223518	-0.766442	0.252244	0.492506	0.326156
13821	8.804130	0.122468	4.367093	-0.545774	0.014418	-0.013887	-0.752772	-0.267580	-0.223545	-0.763282	0.256702	0.489249	0.334874
13822	8.702971	0.156877	4.357179	-0.552995	0.016148	-0.003383	-0.753335	-0.267440	-0.222839	-0.759535	0.262166	0.486285	0.343369
13823	8.750682	0.060063	4.382359	-0.547606	0.001659	0.002073	-0.753058	-0.266745	-0.221155	-0.756183	0.266825	0.483007	0.351704
13824	8.751127	0.137271	4.362165	-0.545769	0.001573	0.010953	-0.753477	-0.267304	-0.221438	-0.752255	0.272363	0.480115	0.359751
13825	8.790230	0.136631	4.299296	-0.552960	0.012427	0.010813	-0.754740	-0.267867	-0.220034	-0.748876	0.277039	0.476478	0.367972
13826	8.736975	0.144368	4.323444	-0.549246	0.008509	0.042716	-0.753195	-0.267586	-0.221163	-0.745057	0.282825	0.473161	0.375524
13827	8.830645	0.044757	4.334096	-0.556554	0.005027	0.033812	-0.755033	-0.265345	-0.219026	-0.741595	0.287762	0.469374	0.383299
13828	8.822732	-0.012829	4.392741	-0.536601	0.005923	0.023412	-0.755029	-0.265760	-0.220990	-0.737511	0.293141	0.466188	0.390915
13829	8.730352	-0.098972	4.437320	-0.554671	0.012172	0.037285	-0.754048	-0.265484	-0.220295	-0.733999	0.297962	0.462178	0.398566
13830	8.710690	-0.132499	4.466716	-0.543823	-0.009726	0.061421	-0.755316	-0.264784	-0.219018	-0.729868	0.303867	0.458829	0.405504
13831	8.665009	-0.195376	4.414320	-0.552971	-0.024112	0.062273	-0.757572	-0.263098	-0.218144	-0.726084	0.309125	0.455109	0.412456
13832	8.653167	-0.195483	4.385341	-0.569322	-0.035007	0.079840	-0.757437	-0.261979	-0.217433	-0.721557	0.315712	0.451696	0.419109
13833	8.680953	-0.325611	4.473743	-0.561809	-0.006393	0.099199	-0.758995	-0.259314	-0.216274	-0.718036	0.321223	0.447314	0.425618
13834	8.681180	-0.345187	4.435300	-0.569358	-0.042203	0.078099	-0.759007	-0.256512	-0.215405	-0.713268	0.327795	0.443905	0.432144
13835	8.511978	-0.343908	4.469341	-0.540350	-0.062354	0.097103	-0.760558	-0.255816	-0.212727	-0.709231	0.333396	0.440420	0.438028
13836	8.411879	-0.140675	4.404383	-0.551623	-0.092477	0.046740	-0.763095	-0.253991	-0.211569	-0.703705	0.339810	0.437987	0.444406
13837	8.962599	0.282114	4.548740	-0.548361	-0.111868	0.006364	-0.764368	-0.252880	-0.207350	-0.698240	0.345072	0.435655	0.451212
13838	8.421016	0.039065	4.557009	-0.566474	-0.124663	0.027320	-0.765079	-0.251202	-0.205228	-0.691994	0.351733	0.433557	0.457664
13839	8.842268	-0.071314	4.335375	-0.564896	-0.186158	0.057876	-0.766210	-0.250514	-0.200455	-0.686089	0.358253	0.431646	0.463269
13840	9.492708	-0.108400	4.470233	-0.561473	-0.098353	0.117654	-0.768184	-0.249967	-0.194837	-0.680773	0.365295	0.428485	0.468517
13841	9.013577	0.034300	4.391959	-0.546412	0.000879	0.090606	-0.769887	-0.246608	-0.191430	-0.676771	0.370013	0.423880	0.474760
13842	8.712190	0.210499	4.438723	-0.550924	0.000725	0.106436	-0.771860	-0.245488	-0.189584	-0.672133	0.375814	0.419449	0.480691
13843	8.471780	0.337315	4.379638	-0.574724	-0.013341	0.077906	-0.772005	-0.244791	-0.188037	-0.667553	0.380829	0.414787	0.487129
13844	8.540442	0.345702	4.244138	-0.562431	-0.041495	-0.001373	-0.772849	-0.244794	-0.186631	-0.661280	0.386214	0.411526	0.494159
13845	8.632536	0.204217	4.127194	-0.547987	-0.044869	-0.033024	-0.772708	-0.245363	-0.184399	-0.655411	0.390149	0.408316	0.501496
13846	8.714669	0.150307	4.091441	-0.540464	-0.012588	-0.018969	-0.772268	-0.249855	-0.183330	-0.649215	0.394720	0.404920	0.508681
13847	8.734383	0.266210	4.094954	-0.558324	0.025089	0.008918	-0.773389	-0.250695	-0.183050	-0.644106	0.398320	0.400283	0.515986
13848	8.532469	0.222717	4.279350	-0.552332	0.102289	0.033228	-0.773816	-0.249007	-0.184289	-0.639121	0.402196	0.394763	0.523378
13849	8.674242	0.355644	4.422656	-0.559299	0.150848	0.048811	-0.772416	-0.247743	-0.185826	-0.635280	0.404700	0.388098	0.531053
13850	9.490052	-0.232293	4.751913	-0.544775	0.114244	0.110322	-0.773820	-0.247166	-0.189587	-0.631121	0.408869	0.381775	0.537365
13851	9.090219	-0.208116	4.351068	-0.543072	0.131219	0.022598	-0.774244	-0.245891	-0.193208	-0.626828	0.411089	0.375666	0.544947
13852	9.245443	0.120438	4.100729	-0.565251	0.075552	0.017459	-0.773676	-0.247009	-0.194763	-0.621066	0.415136	0.370262	0.552128
13853	9.006439	-0.016165	4.044581	-0.549234	0.105129	0.121788	-0.773825	-0.244618	-0.196696	-0.617455	0.418371	0.363535	0.558174
13854	8.478527	-0.420582	3.769507	-0.541651	0.100858	0.183681	-0.773548	-0.243779	-0.196130	-0.613784	0.422979	0.356602	0.563199
13855	8.568048	-0.521192	4.002477	-0.546824	0.036579	0.121200	-0.776091	-0.240124	-0.197051	-0.609548	0.426910	0.350694	0.568519
13856	8.933822	-0.605058	4.099576	-0.547293	-0.025359	0.100404	-0.778622	-0.239557	-0.197166	-0.603873	0.432339	0.345867	0.573407
13857	9.309089	-0.524019	4.296309	-0.553037	-0.051219	0.078457	-0.780318	-0.237879	-0.194336	-0.598345	0.436990	0.341270	0.578410
13858	9.164223	-0.430942	4.348623	-0.529537	-0.055659	0.057508	-0.781870	-0.236761	-0.192074	-0.591998	0.442173	0.337307	0.583305
13859	8.565895	-0.286734	4.391308	-0.553350	-0.092649	0.067966	-0.781883	-0.233962	-0.190226	-0.585941	0.447149	0.333237	0.587949
13860	8.530051	-0.291643	4.343085	-0.546061	-0.092719	0.071585	-0.783997	-0.233128	-0.186423	-0.579241	0.452962	0.329318	0.592331
13861	8.677110	-0.452430	4.286690	-0.557055	-0.092315	0.034311	-0.785826	-0.233133	-0.183610	-0.572633	0.457655	0.325452	0.597264
13862	8.723545	-0.715468	4.395882	-0.554344	-0.087655	0.014823	-0.785971	-0.232437	-0.181922	-0.565087	0.463029	0.321810	0.602262
13863	8.723660	-0.582237	4.445138	-0.550698	-0.061219	-0.020668	-0.787656	-0.233000	-0.180096	-0.557960	0.466814	0.318103	0.607928
13864	8.544935	-0.561611	4.471726	-0.555139	-0.019354	-0.067013	-0.786242	-0.235395	-0.177893	-0.549715	0.470733	0.314359	0.614330
13865	8.501884	-0.518022	4.442301	-0.550613	-0.012010	-0.084700	-0.787354	-0.238054	-0.178752	-0.542001	0.473381	0.310622	0.621015
13866	8.574627	-0.557540	4.379821	-0.546768	0.024086	-0.091941	-0.787482	-0.240430	-0.181295	-0.533655	0.476390	0.306650	0.627878
13867	8.651022	-0.722185	4.408135	-0.568245	0.063665	-0.073865	-0.786623	-0.244078	-0.181479	-0.526249	0.478217	0.301681	0.635105
13868	8.457850	-0.623924	4.467705	-0.565232	0.093942	-0.038660	-0.785639	-0.243650	-0.184281	-0.518682	0.480735	0.296130	0.642005
13869	8.543479	-0.686479	4.598771	-0.561271	0.157117	-0.052268	-0.786186	-0.246299	-0.188642	-0.512053	0.481288	0.289972	0.649676
13870	8.990751	-0.709809	4.796571	-0.554062	0.197462	-0.128431	-0.783915	-0.250205	-0.196676	-0.503888	0.481693	0.284262	0.658228
13871	8.376013	-0.526623	4.486060	-0.537574	0.233724	-0.167473	-0.782213	-0.252284	-0.205386	-0.496279	0.480184	0.278631	0.667455
13872	9.721325	-0.529152	4.663096	-0.559764	0.161532	-0.126329	-0.781067	-0.256338	-0.210195	-0.487729	0.480974	0.273063	0.675442
13873	9.514796	-0.555340	4.518685	-0.543223	0.172004	-0.099699	-0.779501	-0.259969	-0.215982	-0.480458	0.480593	0.267223	0.683215
13874	9.206433	-0.556267	4.446618	-0.554638	0.019595	0.017816	-0.778925	-0.262622	-0.219932	-0.473026	0.483909	0.261607	0.688215
13875	8.521754	-0.132219	3.935374	-0.549975	0.072445	-0.055056	-0.780051	-0.261631	-0.222151	-0.465613	0.485108	0.256154	0.694450
13876	7.951050	0.176262	3.608908	-0.560861	0.012682	-0.219421	-0.779756	-0.264001	-0.226656	-0.454678	0.487227	0.252724	0.701433
13877	8.371624	0.439740	3.653731	-0.568859	-0.144808	-0.129081	-0.778049	-0.269054	-0.226442	-0.444771	0.491135	0.249661	0.706141
13878	9.566696	0.268965	3.828013	-0.554457	-0.151853	-0.140155	-0.778457	-0.272566	-0.224517	-0.434034	0.495751	0.246954	0.710534
13879	9.679023	-0.223416	4.043578	-0.562953	-0.111184	-0.052091	-0.779151	-0.274957	-0.221738	-0.425263	0.499408	0.242870	0.714673
13880	8.998378	-0.088174	4.115469	-0.569606	-0.043301	0.007444	-0.781252	-0.276354	-0.222016	-0.416889	0.503196	0.237472	0.718752
13881	8.473014	0.079362	4.097388	-0.538774	-0.041540	-0.009984	-0.783230	-0.274111	-0.220298	-0.409179	0.505759	0.232681	0.722939
13882	8.282372	0.095094	4.102301	-0.560905	-0.046034	-0.101370	-0.782094	-0.276636	-0.220893	-0.399208	0.508877	0.228461	0.727656
13883	8.728354	-0.038215	4.103191	-0.557218	-0.046141	-0.086213	-0.780827	-0.276770	-0.223843	-0.390069	0.511178	0.224160	0.732322
13884	8.847826	-0.057394	4.248225	-0.555184	-0.037648	-0.029610	-0.781803	-0.278451	-0.223713	-0.381139	0.514312	0.219155	0.736333
13885	8.639392	-0.069914	4.354962	-0.543520	-0.046518	-0.054238	-0.782229	-0.277325	-0.224677	-0.372505	0.516538	0.214678	0.740501
13886	8.644300	-0.196062	4.283873	-0.542612	-0.039107	-0.077285	-0.781091	-0.280695	-0.224021	-0.362899	0.519260	0.210299	0.744612
13887	8.572461	-0.196063	4.211480	-0.542411	-0.004811	-0.084582	-0.780244	-0.281253	-0.225573	-0.353909	0.520603	0.205786	0.749248
13888	8.654275	-0.225472	4.228612	-0.546029	-0.003000	-0.082854	-0.780103	-0.281249	-0.227113	-0.344246	0.522651	0.201089	0.753587
13889	8.546865	-0.209267	4.392886	-0.554668	0.058034	-0.055049	-0.779948	-0.283903	-0.230500	-0.335739	0.523119	0.195584	0.758534
13890	8.289085	-0.132863	4.370631	-0.564411	0.103185	-0.064329	-0.778397	-0.284883	-0.231922	-0.326493	0.523622	0.189627	0.763717
13891	8.324198	-0.122510	4.515448	-0.534387	0.119323	-0.071152	-0.776702	-0.285564	-0.239498	-0.318111	0.522818	0.184125	0.769132
13892	8.883192	-0.321644	4.538669	-0.554312	0.119330	-0.055374	-0.774449	-0.285406	-0.246230	-0.309089	0.522893	0.178062	0.774171
13893	9.333490	-0.286831	4.375784	-0.554152	0.168430	-0.098032	-0.772762	-0.284404	-0.253649	-0.300166	0.521232	0.172159	0.780114
13894	9.247159	-0.407934	4.246769	-0.565373	0.134662	-0.144869	-0.770790	-0.283963	-0.261355	-0.289606	0.520666	0.166693	0.785652
13895	9.831547	-0.656724	4.084454	-0.549990	-0.010078	-0.179974	-0.767966	-0.285911	-0.268114	-0.278730	0.521385	0.162661	0.789943
13896	9.254067	-0.395111	3.985654	-0.573270	0.011040	-0.118532	-0.767389	-0.288987	-0.271229	-0.268002	0.522715	0.157450	0.793822
13897	8.570733	-0.409443	3.711267	-0.549646	0.002796	-0.123641	-0.765977	-0.289821	-0.274607	-0.257955	0.523308	0.152684	0.797681
13898	8.722396	-0.560861	3.997880	-0.553598	-0.043111	-0.126061	-0.766112	-0.291365	-0.273922	-0.247070	0.525219	0.148090	0.800731
13899	9.338651	-0.859210	4.058377	-0.548334	-0.059940	-0.154120	-0.763293	-0.293048	-0.275920	-0.236276	0.526609	0.143896	0.803835
13900	9.260653	-0.538122	4.311029	-0.546595	-0.039834	-0.186941	-0.763566	-0.294728	-0.276635	-0.224425	0.528092	0.139991	0.806942
13901	8.681452	-0.510244	4.321158	-0.544614	-0.025656	-0.169428	-0.761870	-0.296544	-0.280166	-0.213449	0.528730	0.135773	0.810216
13902	8.508572	-0.563197	4.181833	-0.553956	-0.061460	-0.192353	-0.761015	-0.298640	-0.283133	-0.201305	0.530414	0.131844	0.812868
13903	8.412395	-0.621058	4.107702	-0.550591	-0.104655	-0.200919	-0.759466	-0.299056	-0.285668	-0.189482	0.532130	0.128098	0.815184
13904	8.483150	-0.678353	4.291887	-0.544962	-0.068594	-0.206384	-0.756641	-0.301854	-0.289637	-0.177122	0.533678	0.124451	0.817513
13905	8.655438	-0.765515	4.440025	-0.548369	-0.028922	-0.206650	-0.754671	-0.301846	-0.293570	-0.165376	0.533975	0.120423	0.820378
13906	8.647670	-0.716559	4.531310	-0.535726	-0.020603	-0.236631	-0.754658	-0.304359	-0.296954	-0.152681	0.534456	0.117033	0.823012
13907	8.633526	-0.697349	4.497286	-0.551235	0.004402	-0.303313	-0.750435	-0.305049	-0.303431	-0.139357	0.533808	0.113777	0.826247
13908	8.636790	-0.809562	4.334223	-0.562965	0.030018	-0.339883	-0.746624	-0.307128	-0.313696	-0.124732	0.533078	0.110840	0.829448
13909	8.632866	-0.801047	4.532272	-0.550813	0.102209	-0.359656	-0.741829	-0.309776	-0.322157	-0.110660	0.530473	0.107806	0.833505
13910	8.534629	-1.063279	4.624734	-0.560495	0.156435	-0.376083	-0.736765	-0.308762	-0.335618	-0.095683	0.527303	0.104933	0.837726
13911	8.316297	-0.946586	4.514989	-0.549599	0.156398	-0.379519	-0.729155	-0.311681	-0.348861	-0.081386	0.523517	0.101850	0.841981
13912	8.335713	-0.908012	4.519366	-0.547500	0.208730	-0.388653	-0.724094	-0.309823	-0.363153	-0.066396	0.519152	0.099178	0.846307
13913	9.548005	-0.761128	4.494357	-0.566153	0.122168	-0.354456	-0.717635	-0.306710	-0.376043	-0.052260	0.515806	0.095418	0.849770
13914	9.577084	0.005553	4.227216	-0.553552	0.116745	-0.354158	-0.710461	-0.306120	-0.390085	-0.037580	0.512829	0.092350	0.852681
13915	9.679432	0.164102	4.176983	-0.562746	0.089570	-0.331054	-0.706395	-0.302167	-0.400990	-0.023760	0.509916	0.088308	0.855349
13916	9.074118	-0.286224	4.211814	-0.546723	0.033750	-0.353708	-0.702474	-0.296805	-0.413557	-0.008995	0.508131	0.085350	0.856993
13917	8.024152	-0.026438	3.731888	-0.543759	-0.033935	-0.452496	-0.696163	-0.292014	-0.425030	0.006957	0.506952	0.082776	0.857962
13918	8.547358	0.666853	3.820104	-0.521328	-0.159373	-0.530889	-0.692508	-0.291584	-0.430231	0.024823	0.507915	0.081997	0.857136
13919	9.380176	0.049628	4.120669	-0.575525	-0.123188	-0.512206	-0.689423	-0.289045	-0.436945	0.042294	0.507927	0.079359	0.856693
13920	9.373415	-0.082094	4.305789	-0.562009	-0.048522	-0.409031	-0.686053	-0.287774	-0.441995	0.058288	0.506871	0.076672	0.856625
13921	8.809450	0.335353	4.405787	-0.554804	-0.048611	-0.409013	-0.684664	-0.282420	-0.450625	0.073651	0.505592	0.073262	0.856496
13922	8.350130	0.358743	4.205586	-0.562501	-0.085786	-0.483265	-0.680185	-0.276933	-0.458998	0.090937	0.504802	0.071219	0.855473
13923	8.532775	0.382934	4.006933	-0.568379	-0.115647	-0.561833	-0.676963	-0.273554	-0.465145	0.109123	0.504207	0.068880	0.853887
13924	8.860655	0.162978	3.946124	-0.555066	-0.073250	-0.471663	-0.672761	-0.269617	-0.471293	0.126057	0.502923	0.066840	0.852473
13925	8.792011	0.154577	4.079208	-0.556431	-0.043395	-0.386959	-0.668846	-0.264278	-0.476864	0.140988	0.501161	0.062953	0.851468
13926	8.786481	0.310318	4.244204	-0.554336	0.012489	-0.390805	-0.666331	-0.259918	-0.482435	0.156358	0.498282	0.060309	0.850664
13927	8.717184	0.353831	4.176154	-0.574289	-0.000307	-0.360888	-0.663252	-0.255836	-0.489413	0.170919	0.495603	0.055827	0.849734
13928	8.896721	-0.031543	4.180214	-0.551355	0.026603	-0.359028	-0.659765	-0.248523	-0.497899	0.185629	0.492313	0.052941	0.848745
13929	8.694463	0.141463	4.202717	-0.543704	0.078565	-0.332739	-0.655712	-0.242339	-0.504862	0.199265	0.488298	0.048816	0.848219
13930	8.578925	0.044983	4.116961	-0.564331	0.121994	-0.343895	-0.651940	-0.236012	-0.512381	0.213662	0.483143	0.045903	0.847829
13931	8.574070	0.047460	4.121772	-0.553161	0.177995	-0.365340	-0.643824	-0.226599	-0.522980	0.227793	0.477249	0.042173	0.847682
13932	9.191384	0.075499	4.202788	-0.549721	0.165637	-0.387214	-0.637387	-0.219012	-0.531626	0.242639	0.471157	0.040086	0.847072
13933	8.638767	0.084266	3.889308	-0.555726	0.133433	-0.514571	-0.631926	-0.212962	-0.541400	0.259275	0.465758	0.037326	0.845253
13934	9.887716	-0.157777	3.928998	-0.543486	0.036742	-0.473803	-0.626178	-0.209028	-0.547840	0.275486	0.461552	0.035488	0.842507
13935	9.903942	-0.392953	4.211895	-0.570270	0.085941	-0.423150	-0.620988	-0.206361	-0.552051	0.290627	0.456843	0.031172	0.840154
13936	8.411578	-0.236437	3.777207	-0.575342	0.036514	-0.253319	-0.619026	-0.204388	-0.556523	0.303284	0.452388	0.026752	0.838241
13937	9.036264	-0.470827	4.025452	-0.535545	-0.053013	-0.131907	-0.617921	-0.199900	-0.557324	0.313230	0.450341	0.019329	0.835886
13938	9.638792	-0.602915	4.378903	-0.553733	0.025803	-0.263441	-0.617507	-0.197933	-0.558566	0.325769	0.446072	0.015306	0.833463
13939	8.877242	-0.154909	4.142955	-0.568201	-0.027511	-0.146598	-0.616238	-0.198772	-0.560264	0.336191	0.443346	0.007410	0.830882
13940	8.626754	0.018371	4.160687	-0.555268	-0.003510	-0.120085	-0.616247	-0.196526	-0.560800	0.346264	0.439467	0.001902	0.828834
13941	8.435381	-0.127715	4.181904	-0.549852	-0.025382	-0.098715	-0.614846	-0.195689	-0.560382	0.355697	0.436806	-0.006268	0.826221
13942	8.499999	-0.132532	4.249529	-0.555358	0.010496	-0.176838	-0.614023	-0.191203	-0.560482	0.366613	0.432590	-0.011168	0.823611
13943	8.655312	-0.303884	4.057927	-0.571473	0.039408	-0.175416	-0.612764	-0.189374	-0.563271	0.377478	0.428682	-0.018722	0.820604
13944	8.686286	-0.311507	4.415587	-0.549865	0.143441	-0.135121	-0.609394	-0.188248	-0.566923	0.387591	0.422187	-0.022876	0.819151
13945	8.520457	-0.789042	4.406640	-0.561133	0.205424	-0.113612	-0.604070	-0.184035	-0.572238	0.397413	0.415566	-0.029698	0.817610
13946	8.313988	-0.858911	4.233720	-0.547724	0.298851	-0.092840	-0.599307	-0.179820	-0.577828	0.406785	0.406401	-0.032926	0.817484
13947	8.246171	-0.744358	4.319520	-0.539930	0.398971	-0.110176	-0.593267	-0.177842	-0.586809	0.416514	0.396732	-0.038050	0.817112
13948	10.011296	-0.527381	5.237773	-0.546400	0.439094	-0.139346	-0.583150	-0.176283	-0.598765	0.426587	0.385173	-0.039705	0.817367
13949	8.348755	0.280855	5.274473	-0.540198	0.457457	-0.198895	-0.571332	-0.178808	-0.606859	0.437800	0.374560	-0.043778	0.816162
13950	9.015783	0.450434	5.237860	-0.552238	0.201332	-0.055761	-0.564566	-0.183012	-0.612692	0.446183	0.366608	-0.048186	0.814983
13951	9.124594	0.544598	4.946704	-0.560848	0.139457	-0.080203	-0.559514	-0.180907	-0.616907	0.455298	0.360904	-0.056355	0.811958
13952	7.566323	0.079625	3.999529	-0.562708	-0.024025	-0.152094	-0.557853	-0.174874	-0.618816	0.464957	0.356530	-0.062241	0.807977
13953	8.013065	0.525527	3.870723	-0.549249	-0.248459	-0.040708	-0.560833	-0.168283	-0.616485	0.472808	0.357156	-0.074109	0.802122
13954	9.338379	0.164921	3.964794	-0.566124	-0.314625	-0.072126	-0.568749	-0.158044	-0.611000	0.480661	0.357236	-0.083290	0.796498
13955	9.561259	-0.099922	4.349230	-0.551217	-0.291976	0.005751	-0.576630	-0.155801	-0.605318	0.487588	0.358460	-0.096031	0.790280
13956	8.730691	0.206184	4.540232	-0.548556	-0.140617	-0.005903	-0.581144	-0.152297	-0.601329	0.494432	0.355742	-0.103667	0.786281
13957	8.286595	0.211431	4.545600	-0.555618	-0.126493	0.023915	-0.586779	-0.149067	-0.598873	0.501332	0.354226	-0.115008	0.781002
13958	8.257167	0.025341	4.516304	-0.544778	-0.106138	-0.041575	-0.587202	-0.149358	-0.595234	0.508656	0.351010	-0.121942	0.776654
13959	8.482658	0.015327	4.687674	-0.549832	-0.068798	0.018329	-0.588753	-0.148236	-0.594091	0.515674	0.348609	-0.132561	0.771349
13960	8.608926	-0.000635	4.581364	-0.547711	-0.027441	0.028744	-0.590997	-0.149641	-0.591850	0.522011	0.343893	-0.139174	0.768032
13961	8.297925	-0.120620	4.790924	-0.571037	0.004800	0.056492	-0.592969	-0.148516	-0.591263	0.528734	0.339980	-0.149599	0.763200
13962	8.105515	-0.044795	4.742008	-0.558109	0.029804	0.072386	-0.593809	-0.149362	-0.589446	0.534527	0.334079	-0.156011	0.760482
13963	7.937823	-0.042319	4.582727	-0.557660	0.089109	0.087924	-0.592970	-0.148663	-0.589166	0.540891	0.328864	-0.165481	0.756242
13964	7.699811	0.283745	4.311195	-0.546334	0.159344	0.085862	-0.590437	-0.149222	-0.591570	0.546711	0.321011	-0.170347	0.754348
13965	7.681740	0.469515	4.241489	-0.544366	0.221174	0.023604	-0.588744	-0.150340	-0.593973	0.554311	0.314140	-0.177632	0.750002
13966	7.794845	-0.006530	4.365050	-0.527727	0.231430	0.075001	-0.584641	-0.156224	-0.598824	0.560309	0.305367	-0.181275	0.748294
13967	10.206162	-1.740618	5.045664	-0.551649	0.130163	0.148122	-0.583930	-0.158190	-0.598570	0.565754	0.299285	-0.190455	0.744364
13968	10.073809	-0.429665	4.695343	-0.542226	0.056848	-0.111243	-0.582638	-0.164786	-0.598229	0.573846	0.293606	-0.195099	0.739211
13969	8.883313	-0.481731	4.446218	-0.556956	0.033118	0.113190	-0.581762	-0.172361	-0.598315	0.579408	0.289012	-0.205180	0.733935
13970	9.006105	-0.737275	4.671208	-0.568771	-0.079494	0.316307	-0.584705	-0.174608	-0.595237	0.580678	0.283252	-0.214207	0.732596
13971	8.955013	-0.656149	4.452902	-0.552760	0.002964	0.058569	-0.585940	-0.181906	-0.592785	0.586837	0.279361	-0.224235	0.726153
13972	8.573966	-0.474584	4.504545	-0.567565	-0.064114	0.106521	-0.587042	-0.187524	-0.589477	0.591108	0.274205	-0.231797	0.722270
13973	8.548035	-0.431285	4.446105	-0.558170	-0.057673	0.186212	-0.589143	-0.189633	-0.586405	0.595062	0.270501	-0.243197	0.716649
13974	8.442620	-0.809877	4.474634	-0.539995	-0.028330	0.117171	-0.591806	-0.191599	-0.583886	0.599079	0.265055	-0.249921	0.713014
13975	8.341234	-0.578934	4.588176	-0.527546	-0.033304	0.062503	-0.592220	-0.193851	-0.581108	0.604650	0.261914	-0.259796	0.705907
13976	8.536335	-0.453324	4.388374	-0.538774	-0.054292	0.002410	-0.595582	-0.196375	-0.578729	0.610033	0.257379	-0.266123	0.700567
13977	8.469843	-0.533772	4.210553	-0.553490	-0.055433	-0.063233	-0.596432	-0.195400	-0.576054	0.617218	0.254877	-0.275800	0.691386
13978	8.687353	-0.603262	4.138547	-0.540403	0.024172	-0.102454	-0.596287	-0.196099	-0.577042	0.624342	0.249745	-0.280534	0.684927
13979	8.265386	-0.453518	4.470894	-0.561420	0.148330	-0.078776	-0.591791	-0.195534	-0.581409	0.632718	0.244418	-0.287481	0.676226
13980	8.205295	-0.720460	4.621349	-0.556441	0.200275	-0.049897	-0.589279	-0.190329	-0.587810	0.640028	0.236331	-0.290357	0.670973
13981	8.840774	-0.720704	4.835555	-0.551558	0.261515	-0.042135	-0.583404	-0.183310	-0.594219	0.648343	0.229383	-0.295664	0.663036
13982	9.159620	-0.000567	5.146047	-0.527920	0.197429	-0.134209	-0.578086	-0.177413	-0.600076	0.656431	0.222142	-0.297682	0.656610
13983	9.770992	0.082694	4.777018	-0.542113	0.054456	-0.048418	-0.572892	-0.176009	-0.604019	0.663313	0.218154	-0.305262	0.647487
13984	8.866656	0.068923	4.370023	-0.569306	0.045467	-0.047079	-0.572635	-0.169545	-0.608151	0.669357	0.211791	-0.310075	0.641062
13985	7.865299	0.174934	4.082637	-0.565309	-0.026261	-0.098963	-0.572370	-0.165613	-0.609792	0.676229	0.208891	-0.318550	0.630560
13986	8.257844	0.377236	3.978369	-0.563338	-0.145160	-0.096329	-0.574090	-0.157473	-0.610253	0.681481	0.205279	-0.325507	0.622486
13987	9.674913	0.028134	4.072188	-0.539620	-0.163771	-0.026695	-0.576078	-0.153274	-0.606276	0.686180	0.204030	-0.335571	0.612308
13988	9.525119	-0.182161	4.301870	-0.547840	-0.081839	0.078794	-0.578906	-0.149344	-0.605233	0.689457	0.198642	-0.342053	0.606787
13989	8.843848	0.174657	4.250473	-0.586687	-0.043876	0.078015	-0.580042	-0.146681	-0.604077	0.693650	0.194594	-0.351240	0.598008
13990	8.330088	0.522352	4.068473	-0.537149	-0.052181	-0.029332	-0.582299	-0.144431	-0.604316	0.698231	0.189706	-0.356647	0.591006
13991	8.429072	0.402921	4.006849	-0.554079	-0.110898	-0.101702	-0.584264	-0.144991	-0.603187	0.703669	0.188237	-0.365380	0.579581
13992	8.679553	0.207831	3.979695	-0.568596	-0.130016	-0.069880	-0.585951	-0.144993	-0.601495	0.708098	0.184061	-0.371942	0.571294
13993	8.915900	0.072674	4.246682	-0.553873	-0.109608	-0.041507	-0.588917	-0.141625	-0.599898	0.712564	0.182171	-0.380581	0.560557
13994	9.099692	0.257867	4.287864	-0.537504	-0.124493	0.004837	-0.589763	-0.141351	-0.597510	0.715890	0.177761	-0.386844	0.553402
13995	8.996686	0.124094	4.434474	-0.548146	-0.057373	-0.041746	-0.591868	-0.142191	-0.596243	0.720471	0.175431	-0.394377	0.542782
13996	8.639297	0.379093	4.272629	-0.539017	-0.031917	-0.074560	-0.593137	-0.141351	-0.595105	0.725220	0.170561	-0.398907	0.534638
13997	8.627573	0.286776	4.184271	-0.562583	-0.046520	-0.042024	-0.594960	-0.142190	-0.594400	0.729665	0.167964	-0.406109	0.523883
13998	8.517886	0.305787	4.022312	-0.556685	-0.009227	0.014420	-0.595245	-0.141349	-0.594109	0.733543	0.161849	-0.410649	0.516805
13999	8.515059	-0.084613	4.198231	-0.552734	-0.006380	0.093122	-0.595244	-0.141631	-0.593552	0.736653	0.157906	-0.417315	0.508189
14000	9.287594	-0.099376	4.161117	-0.535495	-0.031115	0.139635	-0.594393	-0.143742	-0.591902	0.738854	0.151259	-0.422236	0.502924
14001	9.699851	-0.305724	4.428664	-0.552314	-0.000217	0.221565	-0.597616	-0.146127	-0.589523	0.740571	0.146194	-0.428980	0.496143
14002	9.032202	-0.073872	4.117681	-0.550581	0.018380	0.150608	-0.598864	-0.150479	-0.587320	0.742993	0.138714	-0.433246	0.490935
14003	8.967269	0.292864	3.954197	-0.571430	-0.045181	0.018985	-0.599977	-0.152861	-0.587196	0.746189	0.135606	-0.440024	0.480824
14004	9.033777	-0.375735	3.770679	-0.569646	-0.041075	-0.038584	-0.601654	-0.155388	-0.585250	0.749829	0.130046	-0.444692	0.472328
14005	8.960357	-0.616858	3.785550	-0.547687	-0.032366	-0.018965	-0.602214	-0.155952	-0.583853	0.753257	0.127487	-0.450688	0.461769
14006	9.101623	-0.621690	3.927978	-0.554556	0.035221	-0.015901	-0.602489	-0.157070	-0.584982	0.757154	0.121218	-0.453968	0.453803
14007	8.850072	-0.721465	3.951175	-0.554462	0.061556	-0.042666	-0.600249	-0.155249	-0.585820	0.761483	0.117890	-0.458287	0.442966
14008	8.956754	-0.909666	4.107778	-0.552521	0.046551	0.021133	-0.598565	-0.154402	-0.588622	0.764977	0.111184	-0.461304	0.435485
14009	8.748651	-0.968512	4.149790	-0.548567	0.065811	0.077626	-0.599698	-0.152157	-0.588310	0.768117	0.106766	-0.465523	0.426481
14010	8.782557	-0.903371	4.165932	-0.552164	0.100507	0.029615	-0.596338	-0.148926	-0.592081	0.771871	0.099509	-0.467589	0.419134
14011	8.453023	-0.948718	4.311859	-0.554231	0.088323	-0.021724	-0.593258	-0.145982	-0.594173	0.775905	0.095712	-0.471038	0.408575
14012	8.972750	-0.732564	4.618041	-0.567494	0.071326	-0.120735	-0.591583	-0.142606	-0.598348	0.780463	0.089855	-0.473223	0.398577
14013	8.824010	-0.271774	4.724249	-0.562383	0.087564	-0.225138	-0.588513	-0.137699	-0.600000	0.785880	0.087910	-0.476026	0.384790
14014	8.397443	-0.796073	4.704091	-0.547662	0.044143	-0.122235	-0.586973	-0.135445	-0.604186	0.789928	0.082561	-0.478267	0.374779
14015	8.224991	-0.643329	4.608380	-0.540040	0.015634	0.035484	-0.585726	-0.131662	-0.603876	0.792400	0.079037	-0.482139	0.365237
14016	8.413075	-0.608023	4.646396	-0.558308	0.043450	-0.039169	-0.585606	-0.126750	-0.604945	0.795643	0.072726	-0.484455	0.356324
14017	8.567916	-0.420231	4.687587	-0.561318	0.017584	-0.063761	-0.584199	-0.126748	-0.606635	0.798683	0.069829	-0.488009	0.345075
14018	8.713887	-0.007578	4.735946	-0.564932	0.031100	-0.058499	-0.582662	-0.125071	-0.605790	0.801756	0.063678	-0.490367	0.335667
14019	8.878103	0.146443	4.796832	-0.552993	0.039755	-0.022976	-0.580697	-0.124513	-0.606220	0.804508	0.060452	-0.493267	0.325270
14020	8.626733	0.000463	4.774634	-0.543051	0.023422	-0.019290	-0.580414	-0.125075	-0.606228	0.807030	0.054305	-0.495493	0.316608
14021	8.557190	-0.089148	4.674242	-0.547732	-0.016400	0.002110	-0.581246	-0.127598	-0.605968	0.808872	0.051345	-0.499021	0.306705
14022	8.660167	-0.043095	4.799239	-0.560386	-0.001014	0.001889	-0.580694	-0.125071	-0.607345	0.810864	0.044857	-0.501621	0.298101
14023	8.593285	-0.038385	4.712288	-0.558497	0.005232	0.007171	-0.580131	-0.125779	-0.605677	0.812725	0.041612	-0.504609	0.288297
14024	8.280021	0.108647	4.720732	-0.545655	0.027664	0.007138	-0.580821	-0.128441	-0.605980	0.814790	0.035138	-0.506510	0.279876
14025	8.237084	0.132751	4.667361	-0.557408	0.068810	-0.053411	-0.579826	-0.131107	-0.606155	0.817454	0.032257	-0.508150	0.269280
14026	8.424488	0.098312	4.759315	-0.542058	0.063460	-0.065554	-0.578813	-0.137837	-0.607633	0.820096	0.026374	-0.509236	0.259665
14027	8.614179	-0.008761	4.832746	-0.552853	0.059570	-0.026710	-0.574856	-0.143458	-0.606882	0.822345	0.023426	-0.510747	0.249675
14028	9.180853	0.118950	4.956211	-0.557536	0.032388	0.000067	-0.575679	-0.147944	-0.606923	0.824158	0.016773	-0.512297	0.240901
14029	8.775498	0.048704	4.909211	-0.562066	0.041588	-0.024017	-0.574547	-0.149910	-0.606812	0.826052	0.013816	-0.513914	0.230955
14030	8.236053	-0.186386	4.646760	-0.555262	-0.021087	-0.077643	-0.575398	-0.147943	-0.607345	0.827492	0.008244	-0.516154	0.220848
14031	8.351082	-0.365835	4.665524	-0.546217	-0.050279	-0.041973	-0.575684	-0.146678	-0.608169	0.828364	0.006184	-0.518961	0.210844
14032	8.393024	-0.723652	4.686375	-0.544418	-0.050104	-0.063223	-0.577097	-0.144856	-0.606740	0.829248	0.000770	-0.521476	0.201021
14033	8.629654	-0.888128	4.902946	-0.532553	-0.032031	-0.073793	-0.577513	-0.146541	-0.605635	0.830288	-0.000811	-0.523682	0.190732
14034	8.527921	-0.544917	4.805016	-0.555023	0.020468	-0.088505	-0.578055	-0.151172	-0.604559	0.831819	-0.006408	-0.524899	0.180325
14035	8.364549	-0.360255	4.798341	-0.518671	0.017419	-0.070378	-0.576908	-0.157073	-0.602111	0.833215	-0.007956	-0.525992	0.170361
14036	8.565536	0.082015	4.614328	-0.549679	0.016907	-0.091862	-0.574764	-0.165633	-0.601937	0.834527	-0.013414	-0.527081	0.159909
14037	8.643110	0.270325	4.660450	-0.553078	0.030840	-0.035333	-0.574595	-0.172509	-0.600891	0.835805	-0.015899	-0.527829	0.150248
14038	8.634986	0.309874	4.792917	-0.538430	0.057860	-0.042408	-0.573870	-0.177984	-0.599835	0.837207	-0.021812	-0.528029	0.140692
14039	8.526675	0.441220	4.818176	-0.531323	0.028881	-0.030653	-0.572028	-0.181351	-0.600723	0.838333	-0.023910	-0.528532	0.131455
14040	8.436008	0.251874	4.593276	-0.546223	-0.030323	-0.052611	-0.573709	-0.183038	-0.598489	0.838650	-0.029604	-0.530084	0.121657
14041	8.616663	0.163752	4.596434	-0.540826	-0.058567	-0.018733	-0.574536	-0.186966	-0.597404	0.838700	-0.031732	-0.531873	0.112632
14042	8.600242	0.095601	4.502980	-0.555234	-0.068845	0.028924	-0.575522	-0.186404	-0.596971	0.838244	-0.038346	-0.533892	0.104098
14043	8.758897	-0.040639	4.518785	-0.533212	-0.062180	0.078695	-0.576936	-0.184443	-0.595401	0.837949	-0.041368	-0.535494	0.096835
14044	8.778462	0.046296	4.527454	-0.547380	-0.010017	0.096801	-0.579747	-0.184582	-0.593701	0.837841	-0.048683	-0.536331	0.089451
14045	8.609276	0.110588	4.589788	-0.538253	-0.006573	0.107473	-0.578623	-0.184869	-0.592593	0.838000	-0.052185	-0.536847	0.082634
14046	8.587424	0.096286	4.599642	-0.545565	0.000915	0.079911	-0.582992	-0.181493	-0.592524	0.837897	-0.059298	-0.537395	0.074960
14047	8.614158	0.129905	4.591982	-0.552931	0.002130	0.049750	-0.582990	-0.181772	-0.593087	0.838138	-0.062410	-0.537708	0.067084
14048	8.622879	0.028791	4.663172	-0.547530	-0.011497	0.058728	-0.581318	-0.178547	-0.593906	0.837782	-0.069302	-0.538362	0.059038
14049	8.633079	0.004046	4.581280	-0.543924	-0.018719	0.058818	-0.582871	-0.176577	-0.594853	0.837710	-0.072309	-0.538851	0.051512
14050	8.671639	-0.049483	4.562495	-0.545765	-0.005788	0.025102	-0.583731	-0.172648	-0.594805	0.837303	-0.078802	-0.539327	0.042903
14051	8.693570	-0.103120	4.509905	-0.567641	-0.023749	0.030265	-0.583740	-0.170404	-0.594781	0.837077	-0.081886	-0.539808	0.034709
14052	8.693674	-0.125021	4.485986	-0.567634	-0.023749	0.030263	-0.584592	-0.168440	-0.594474	0.836273	-0.088771	-0.540455	0.025970
14053	8.682760	-0.113762	4.343311	-0.553177	-0.027208	0.007459	-0.584601	-0.166478	-0.593894	0.835944	-0.091369	-0.540869	0.017594
14054	8.690372	-0.141251	4.592490	-0.545807	-0.009314	0.016268	-0.586300	-0.163534	-0.592591	0.835183	-0.097726	-0.541148	0.008826
14055	8.662110	-0.248296	4.451159	-0.554977	-0.027244	0.010950	-0.585744	-0.161704	-0.594955	0.834752	-0.100392	-0.541397	0.000549
14056	8.724874	-0.171134	4.486459	-0.544127	-0.027206	0.002252	-0.586032	-0.160873	-0.591586	0.833641	-0.106549	-0.541866	-0.008399
14057	8.703920	-0.142531	4.401596	-0.531519	-0.032437	-0.023220	-0.587162	-0.159183	-0.592819	0.833101	-0.108460	-0.542118	-0.016940
14058	8.725341	-0.147273	4.437865	-0.542373	-0.023366	-0.024285	-0.587585	-0.158619	-0.593369	0.831871	-0.114279	-0.542437	-0.026318
14059	8.732429	-0.098713	4.480808	-0.553210	-0.012534	-0.020934	-0.587309	-0.157785	-0.591404	0.831399	-0.116571	-0.542179	-0.035057
14060	8.686416	-0.124960	4.488411	-0.567836	-0.017700	-0.040549	-0.589005	-0.155536	-0.591787	0.829987	-0.122614	-0.542277	-0.044985
14061	8.705771	-0.146938	4.471716	-0.560475	-0.019808	-0.010370	-0.588717	-0.156939	-0.591944	0.829322	-0.125151	-0.541935	-0.053558
14062	8.706103	-0.059942	4.470745	-0.540497	-0.012596	-0.020785	-0.587878	-0.156099	-0.592081	0.827878	-0.130926	-0.541780	-0.062860
14063	8.725458	-0.067374	4.461137	-0.545845	0.001816	-0.017394	-0.588722	-0.155959	-0.591374	0.827376	-0.133126	-0.540952	-0.071401
14064	8.759108	-0.103835	4.461499	-0.554877	0.001733	-0.003343	-0.588159	-0.156240	-0.591381	0.825909	-0.139288	-0.540350	-0.080588
14065	8.720308	-0.151923	4.462087	-0.542021	0.015969	0.009091	-0.586759	-0.154837	-0.592776	0.825510	-0.141706	-0.539069	-0.088639
14066	8.713478	-0.113426	4.427838	-0.569192	0.023212	0.019349	-0.587600	-0.155398	-0.591936	0.824111	-0.148289	-0.537883	-0.097641
14067	8.705891	-0.105826	4.476090	-0.540142	0.028590	0.007268	-0.587031	-0.156938	-0.593356	0.823747	-0.150658	-0.536259	-0.105688
14068	8.705887	-0.047646	4.504436	-0.552885	0.028684	0.003586	-0.586051	-0.156242	-0.592517	0.822261	-0.156767	-0.534922	-0.114761
14069	8.657800	-0.098394	4.456741	-0.560111	0.030482	0.007015	-0.585342	-0.157788	-0.591839	0.821751	-0.159481	-0.533073	-0.122985
14070	8.685738	-0.085625	4.594292	-0.562018	0.016010	0.014160	-0.585204	-0.157227	-0.591974	0.819960	-0.165858	-0.531749	-0.131907
14071	8.652864	0.020505	4.527910	-0.538567	0.005346	-0.013799	-0.584922	-0.157223	-0.593375	0.819091	-0.168080	-0.530290	-0.140115
14072	8.642736	-0.063891	4.548196	-0.545694	0.023346	-0.008699	-0.584358	-0.157501	-0.594502	0.817211	-0.173895	-0.528827	-0.149228
14073	8.657161	-0.068785	4.553064	-0.569292	0.019744	0.003434	-0.584216	-0.157925	-0.593668	0.816330	-0.176787	-0.526832	-0.157482
14074	8.652628	0.037665	4.566381	-0.567619	0.007254	-0.010612	-0.584209	-0.159322	-0.595362	0.814026	-0.182960	-0.525432	-0.166758
14075	8.674500	0.013164	4.535213	-0.531223	0.016093	-0.010237	-0.583366	-0.159608	-0.594252	0.813082	-0.185126	-0.523521	-0.174789
14076	8.633092	0.021088	4.585943	-0.538491	0.014304	-0.006792	-0.584054	-0.158783	-0.593501	0.810812	-0.190811	-0.521955	-0.183680
14077	8.666383	0.009158	4.644023	-0.549444	0.005316	-0.003324	-0.582649	-0.158500	-0.595468	0.809602	-0.193411	-0.519984	-0.191712
14078	8.649715	-0.010312	4.605602	-0.545869	-0.000012	-0.013869	-0.583914	-0.158357	-0.595317	0.806967	-0.199163	-0.518517	-0.200692
14079	8.661746	-0.020054	4.605694	-0.529451	0.008888	-0.010192	-0.583067	-0.159201	-0.595052	0.805732	-0.201386	-0.516452	-0.208608
14080	8.642552	-0.039417	4.581773	-0.538524	0.010755	-0.012968	-0.583634	-0.158078	-0.595036	0.803085	-0.206953	-0.514707	-0.217490
14081	8.628046	-0.075666	4.567699	-0.558554	-0.003656	-0.003390	-0.583917	-0.157230	-0.596705	0.801511	-0.209809	-0.512549	-0.225509
14082	8.651948	-0.116838	4.577792	-0.553111	-0.005483	-0.003316	-0.583917	-0.157513	-0.595868	0.798516	-0.215744	-0.510830	-0.234263
14083	8.642260	-0.174927	4.554289	-0.555024	-0.025331	0.000314	-0.584197	-0.157937	-0.594890	0.796625	-0.218726	-0.508879	-0.242053
14084	8.655071	-0.078646	4.504871	-0.542322	-0.023534	-0.004839	-0.583648	-0.154992	-0.595004	0.793325	-0.224521	-0.507378	-0.250587
14085	8.686042	-0.056698	4.567410	-0.547725	-0.016346	0.000367	-0.583926	-0.155553	-0.594728	0.791426	-0.227388	-0.505185	-0.258315
14086	8.654125	-0.257258	4.540694	-0.546010	-0.034305	-0.008380	-0.585897	-0.154992	-0.593307	0.787825	-0.233224	-0.503725	-0.266832
14087	8.681285	-0.136719	4.519982	-0.578718	-0.026835	-0.019402	-0.585334	-0.155274	-0.593314	0.785435	-0.236481	-0.501487	-0.275098
14088	8.652212	-0.146142	4.529792	-0.560414	-0.001651	-0.024658	-0.585758	-0.154713	-0.593025	0.781836	-0.242158	-0.499379	-0.284100
14089	8.676887	-0.083707	4.490401	-0.531362	-0.005419	-0.020741	-0.586741	-0.154850	-0.593299	0.779732	-0.244589	-0.496933	-0.291978
14090	8.700609	-0.112614	4.529353	-0.565774	0.006362	-0.010601	-0.586033	-0.156258	-0.592200	0.776103	-0.250396	-0.494466	-0.300781
14091	8.642485	-0.165413	4.530020	-0.560367	0.009224	-0.031806	-0.586727	-0.158077	-0.593193	0.773784	-0.253132	-0.491539	-0.309148
14092	8.661736	-0.180035	4.530157	-0.551275	0.003663	-0.019278	-0.586303	-0.158497	-0.593620	0.769982	-0.258597	-0.489109	-0.317850
14093	8.700759	-0.098191	4.517110	-0.534949	0.001791	-0.019057	-0.585607	-0.157241	-0.592213	0.767644	-0.261162	-0.486254	-0.325690
14094	8.686383	-0.124850	4.490847	-0.547570	0.007111	-0.003318	-0.586161	-0.158918	-0.593626	0.763840	-0.266656	-0.483584	-0.334051
14095	8.666636	-0.136491	4.541746	-0.543058	0.008984	-0.013901	-0.585883	-0.158360	-0.593062	0.761407	-0.269402	-0.480411	-0.341888
14096	8.710470	-0.117691	4.500400	-0.545901	-0.014486	-0.006699	-0.584758	-0.158646	-0.592234	0.757225	-0.274937	-0.477975	-0.350085
14097	8.686168	-0.127099	4.517452	-0.533069	0.003453	-0.004897	-0.587294	-0.156953	-0.593317	0.754696	-0.277705	-0.474783	-0.357624
14098	8.691275	-0.117661	4.485928	-0.560476	-0.019792	-0.010379	-0.586586	-0.158361	-0.592217	0.750200	-0.283416	-0.472220	-0.365899
14099	8.665036	-0.105624	4.452000	-0.576733	-0.003465	-0.014210	-0.585463	-0.158366	-0.591386	0.747119	-0.286851	-0.468742	-0.373913
14100	8.663757	-0.094410	4.311729	-0.571419	-0.023211	-0.024635	-0.587293	-0.157376	-0.592481	0.742252	-0.292563	-0.466101	-0.382386
14101	8.614091	-0.085698	4.495339	-0.553090	-0.003681	-0.003327	-0.588278	-0.156812	-0.592748	0.739202	-0.295793	-0.462609	-0.389974
14102	8.719864	-0.166022	4.510592	-0.545877	-0.016370	0.002154	-0.588843	-0.156394	-0.591619	0.734594	-0.301269	-0.459783	-0.397755
14103	8.720833	-0.064999	4.434557	-0.545851	-0.004537	-0.010287	-0.589824	-0.156951	-0.592037	0.731345	-0.304380	-0.456284	-0.405330
14104	8.672251	-0.137161	4.440260	-0.560338	0.001846	-0.012284	-0.588844	-0.156256	-0.590918	0.726543	-0.309731	-0.453042	-0.413466
14105	8.734745	-0.130079	4.476343	-0.558452	0.010789	-0.005228	-0.588564	-0.156115	-0.591199	0.723213	-0.312989	-0.449062	-0.421123
14106	8.715446	-0.098450	4.490514	-0.549343	0.016150	-0.005155	-0.589541	-0.157231	-0.592322	0.718507	-0.318064	-0.445541	-0.429040
14107	8.686487	-0.137054	4.471653	-0.558393	0.019793	-0.005293	-0.589113	-0.158917	-0.592063	0.715067	-0.321281	-0.441309	-0.436696
14108	8.758213	-0.117569	4.567992	-0.560118	0.030491	0.008788	-0.588975	-0.158213	-0.592897	0.710383	-0.326446	-0.437282	-0.444492
14109	8.686370	-0.054541	4.526308	-0.558309	0.031411	0.005260	-0.588974	-0.158494	-0.592620	0.706944	-0.329684	-0.432696	-0.452009
14110	8.623381	-0.121824	4.524726	-0.550984	0.046819	-0.009809	-0.587849	-0.158210	-0.594585	0.702135	-0.334346	-0.428528	-0.459982
14111	8.642558	-0.136384	4.534528	-0.567470	0.027118	-0.014302	-0.585316	-0.159056	-0.595033	0.698224	-0.337610	-0.423924	-0.467752
14112	8.647618	-0.124484	4.510225	-0.550277	0.018060	-0.017580	-0.585601	-0.158215	-0.594603	0.692940	-0.342393	-0.420103	-0.475516
14113	8.644952	-0.131536	4.539304	-0.547581	0.013532	-0.016639	-0.586022	-0.158213	-0.594879	0.688825	-0.345511	-0.415773	-0.482986
14114	8.666803	-0.117234	4.529449	-0.554858	0.014512	-0.021147	-0.585459	-0.158352	-0.595725	0.683288	-0.350289	-0.411869	-0.490692
14115	8.657020	-0.131612	4.539289	-0.540299	0.012541	-0.010353	-0.584899	-0.157648	-0.596841	0.679076	-0.353389	-0.407469	-0.497937
14116	8.685367	-0.065846	4.649668	-0.542091	0.023396	-0.013970	-0.586152	-0.160454	-0.596021	0.673619	-0.357892	-0.403413	-0.505381
14117	8.633486	-0.131948	4.462001	-0.549364	0.014403	-0.012241	-0.584326	-0.160173	-0.597152	0.669138	-0.361095	-0.398801	-0.512662
14118	8.666126	-0.087596	4.630606	-0.542311	-0.012629	-0.015527	-0.585598	-0.158488	-0.596845	0.663225	-0.365884	-0.395132	-0.519743
14119	8.681580	-0.039996	4.528568	-0.549582	-0.008887	-0.026236	-0.584751	-0.159900	-0.594767	0.658206	-0.369223	-0.390827	-0.526966
14120	8.642722	-0.063796	4.548216	-0.554881	0.016377	-0.028235	-0.584044	-0.161025	-0.594364	0.652142	-0.373695	-0.386631	-0.534397
14121	8.652487	-0.039707	4.545518	-0.542107	0.023477	-0.022816	-0.585028	-0.160741	-0.594773	0.647257	-0.376620	-0.381849	-0.541670
14122	8.637686	-0.010266	4.600785	-0.560336	0.014536	-0.021207	-0.584319	-0.161717	-0.596888	0.641060	-0.381154	-0.377458	-0.548898
14123	8.691030	-0.093221	4.529149	-0.542206	0.002710	-0.017380	-0.583340	-0.161022	-0.595769	0.635867	-0.384344	-0.372803	-0.555852
14124	8.666800	-0.049357	4.562521	-0.554793	0.016122	0.000083	-0.581381	-0.159061	-0.596324	0.629809	-0.388863	-0.368187	-0.562640
14125	8.662121	-0.020359	4.557371	-0.549449	0.007216	-0.013951	-0.583064	-0.159900	-0.595759	0.624424	-0.392113	-0.363273	-0.569540
14126	8.647603	-0.020237	4.562222	-0.563935	0.007154	0.000030	-0.582789	-0.158072	-0.597422	0.618082	-0.396758	-0.358566	-0.576183
14127	8.666658	-0.046819	4.581823	-0.560240	0.016131	0.001787	-0.583634	-0.157505	-0.598529	0.612645	-0.400133	-0.353202	-0.582930
14128	8.661823	-0.058902	4.577132	-0.554910	-0.000049	-0.005130	-0.582084	-0.158636	-0.597153	0.606119	-0.404628	-0.348631	-0.589365
14129	8.661861	-0.068629	4.567575	-0.556712	-0.000990	0.000161	-0.584341	-0.156380	-0.598932	0.600365	-0.408121	-0.343442	-0.595858
14130	8.642836	-0.073584	4.528995	-0.557605	-0.003754	0.007242	-0.582083	-0.158632	-0.598413	0.593797	-0.412687	-0.338690	-0.601983
14131	8.661677	-0.126657	4.563390	-0.560396	-0.010885	0.000172	-0.583918	-0.156945	-0.597961	0.587743	-0.416310	-0.333491	-0.608299
14132	8.641861	-0.092185	4.645187	-0.540285	0.006938	0.010910	-0.584477	-0.157788	-0.597266	0.581297	-0.420474	-0.328704	-0.614206
14133	8.675919	-0.208972	4.554625	-0.563980	-0.009132	0.007189	-0.586029	-0.155814	-0.599333	0.575118	-0.424125	-0.323298	-0.620351
14134	8.680553	-0.136125	4.614213	-0.560432	-0.019968	0.008189	-0.584341	-0.156382	-0.598232	0.568159	-0.428742	-0.318511	-0.626040
14135	8.652005	-0.141126	4.558732	-0.545985	-0.019773	-0.020840	-0.584348	-0.154981	-0.597937	0.561521	-0.432092	-0.313616	-0.632168
14136	8.666352	-0.097475	4.596887	-0.549507	-0.001774	-0.016562	-0.584909	-0.155263	-0.597096	0.554325	-0.436098	-0.308886	-0.638068
14137	8.632714	-0.097384	4.577600	-0.545918	-0.005326	-0.024466	-0.585045	-0.156242	-0.597945	0.547539	-0.439188	-0.303786	-0.644228
14138	8.671124	-0.131398	4.587594	-0.569625	-0.022361	-0.021097	-0.584488	-0.155266	-0.596260	0.539850	-0.443547	-0.298976	-0.649955
14139	8.666599	-0.155854	4.537130	-0.542267	-0.010843	-0.013772	-0.584214	-0.153581	-0.597084	0.533013	-0.446669	-0.293819	-0.655785
14140	8.681264	-0.093069	4.543659	-0.567762	-0.018826	-0.014010	-0.585620	-0.153439	-0.596512	0.525321	-0.450897	-0.288846	-0.661285
14141	8.666807	-0.175415	4.501103	-0.540548	-0.025218	-0.018972	-0.585051	-0.154841	-0.597231	0.518166	-0.454095	-0.283846	-0.666883
14142	8.693445	-0.132023	4.510248	-0.571427	-0.029684	-0.006910	-0.585616	-0.154565	-0.595404	0.510344	-0.458433	-0.278789	-0.672060
14143	8.703211	-0.122479	4.500463	-0.544056	-0.009074	-0.008483	-0.586039	-0.154285	-0.594978	0.503209	-0.461438	-0.273422	-0.677566
14144	8.691079	-0.129622	4.505392	-0.534883	0.003463	-0.004917	-0.584915	-0.154146	-0.595545	0.495813	-0.464861	-0.268427	-0.682657
14145	8.681360	-0.136780	4.510318	-0.536749	-0.004639	-0.004892	-0.585618	-0.154144	-0.595540	0.488654	-0.467678	-0.263024	-0.687978
14146	8.720219	-0.142070	4.476496	-0.545749	0.005272	0.000258	-0.587164	-0.153857	-0.596364	0.481123	-0.471104	-0.257744	-0.692928
14147	8.720407	-0.142223	4.452334	-0.550368	-0.004559	-0.005927	-0.586745	-0.153583	-0.594825	0.473660	-0.473967	-0.252108	-0.698171
14148	8.722670	-0.142116	4.471661	-0.562164	-0.005461	0.000133	-0.587026	-0.153298	-0.595940	0.465804	-0.477585	-0.246633	-0.702931
14149	8.729795	-0.117828	4.497960	-0.556645	0.007128	0.000123	-0.587730	-0.153016	-0.595651	0.458261	-0.480282	-0.240692	-0.708092
14150	8.693444	-0.112630	4.519697	-0.560370	0.000053	-0.013154	-0.586466	-0.153020	-0.595381	0.450147	-0.483624	-0.235247	-0.712835
14151	8.725285	-0.059877	4.485237	-0.536691	0.001596	0.003936	-0.587301	-0.154984	-0.594836	0.442669	-0.486139	-0.229557	-0.717647
14152	8.674323	-0.241134	4.434169	-0.564121	-0.019667	-0.022824	-0.586183	-0.153871	-0.592733	0.434179	-0.489636	-0.224260	-0.722117
14153	8.667607	-0.074255	4.446814	-0.549645	-0.022401	-0.026157	-0.588146	-0.154846	-0.593568	0.425884	-0.492371	-0.218845	-0.726842
14154	8.667754	-0.025893	4.451107	-0.538786	-0.030609	-0.020666	-0.588152	-0.153730	-0.591737	0.417522	-0.495697	-0.213924	-0.730888
14155	8.788288	-0.087144	4.439547	-0.536072	-0.030561	-0.025925	-0.589552	-0.154992	-0.590899	0.409183	-0.498333	-0.208736	-0.735298
14156	8.744400	-0.139836	4.471606	-0.545879	-0.008110	-0.013810	-0.589703	-0.152321	-0.592410	0.400847	-0.501295	-0.203399	-0.739360
14157	8.662297	-0.151402	4.471845	-0.549369	0.013504	-0.012233	-0.589563	-0.152323	-0.591991	0.392627	-0.503336	-0.197484	-0.743974
14158	8.686434	-0.195189	4.450554	-0.531309	-0.005501	-0.011904	-0.590261	-0.153589	-0.590319	0.384384	-0.506034	-0.192263	-0.747806
14159	8.715746	-0.108391	4.447130	-0.567660	-0.003478	-0.016748	-0.589138	-0.153308	-0.591305	0.375720	-0.508334	-0.186218	-0.752166
14160	8.711013	-0.103588	4.437418	-0.554062	-0.008048	-0.016561	-0.589561	-0.152887	-0.591017	0.367075	-0.511102	-0.180669	-0.755903
14161	8.715785	-0.127815	4.432849	-0.538562	-0.003690	-0.008446	-0.588857	-0.153452	-0.590329	0.358709	-0.513097	-0.174949	-0.759902
14162	8.754511	-0.108756	4.427752	-0.545766	0.006245	-0.006812	-0.590540	-0.154008	-0.590602	0.350260	-0.515499	-0.169271	-0.763496
14163	8.687083	-0.069665	4.427406	-0.558537	0.003693	-0.017570	-0.589555	-0.154574	-0.589915	0.341462	-0.517371	-0.163263	-0.767513
14164	8.740374	-0.048342	4.412599	-0.538622	-0.010875	-0.010156	-0.589701	-0.153454	-0.589063	0.332897	-0.519847	-0.157797	-0.770739
14165	8.783744	-0.106736	4.393861	-0.558495	0.003608	-0.006936	-0.589703	-0.152891	-0.589897	0.324152	-0.521627	-0.151661	-0.774487
14166	8.725888	-0.118545	4.379573	-0.550192	0.023383	-0.006973	-0.590393	-0.155695	-0.589641	0.315542	-0.523533	-0.145714	-0.777891
14167	8.715990	-0.113437	4.413358	-0.543809	0.019602	0.009045	-0.590824	-0.153449	-0.589894	0.307148	-0.524890	-0.139517	-0.781464
14168	8.759179	-0.125626	4.440015	-0.546572	0.017881	0.001952	-0.589565	-0.152329	-0.590032	0.298627	-0.526758	-0.133526	-0.784550
14169	8.725742	-0.195997	4.361106	-0.560130	0.017829	0.014167	-0.588723	-0.151483	-0.591989	0.290048	-0.528128	-0.127016	-0.787922
14170	8.734691	-0.163971	4.467056	-0.545679	0.003262	0.023272	-0.589425	-0.151763	-0.591566	0.281765	-0.530150	-0.120861	-0.790533
14171	8.720920	-0.106279	4.403606	-0.565721	0.007190	-0.001748	-0.589283	-0.152326	-0.591154	0.272762	-0.531547	-0.114484	-0.793695
14172	8.739768	-0.118148	4.456872	-0.562115	0.014558	-0.021214	-0.589564	-0.152326	-0.591151	0.263560	-0.533243	-0.108442	-0.796510
14173	8.706093	-0.108330	4.447143	-0.546625	0.012517	-0.003332	-0.588442	-0.151909	-0.590736	0.254666	-0.534309	-0.102349	-0.799490
14174	8.720246	-0.134820	4.476415	-0.560208	0.023458	-0.010637	-0.589569	-0.151207	-0.590160	0.245607	-0.535737	-0.096146	-0.802134
14175	8.720145	-0.175948	4.469625	-0.547525	0.016180	-0.009565	-0.587596	-0.152329	-0.591587	0.236540	-0.536599	-0.090082	-0.804981
14176	8.681424	-0.115016	4.512491	-0.527575	0.008801	-0.001326	-0.588016	-0.152465	-0.592424	0.227898	-0.537991	-0.084345	-0.807165
14177	8.729832	-0.093617	4.504939	-0.554050	-0.005369	-0.013921	-0.588996	-0.153588	-0.591589	0.218587	-0.539085	-0.078325	-0.809612
14178	8.720433	-0.125276	4.456978	-0.556711	0.000001	-0.008681	-0.587736	-0.152611	-0.590889	0.209445	-0.540603	-0.072210	-0.811583
14179	8.710677	-0.132404	4.466735	-0.547633	-0.001863	-0.006797	-0.588576	-0.153168	-0.591728	0.200265	-0.541484	-0.066207	-0.813822
14180	8.720237	-0.137237	4.476442	-0.547712	-0.012642	-0.010270	-0.588585	-0.151205	-0.591427	0.191131	-0.543032	-0.060282	-0.815446
14181	8.696215	-0.117783	4.471425	-0.565915	-0.012460	-0.021102	-0.589705	-0.152042	-0.592127	0.181451	-0.543995	-0.054188	-0.817440
14182	8.691434	-0.105670	4.471296	-0.546813	-0.012632	-0.012030	-0.589425	-0.152048	-0.590450	0.172255	-0.545398	-0.048276	-0.818864
14183	8.706027	-0.105852	4.456780	-0.560363	-0.001769	-0.010483	-0.589841	-0.153593	-0.589343	0.162772	-0.546029	-0.042132	-0.820721
14184	8.713241	-0.132541	4.447403	-0.554883	0.001801	-0.009557	-0.591670	-0.152887	-0.589601	0.153502	-0.547086	-0.035993	-0.822094
14185	8.715868	-0.096369	4.437331	-0.545773	0.005340	-0.006813	-0.589982	-0.153027	-0.590736	0.144205	-0.547412	-0.030044	-0.823797
14186	8.706223	-0.103588	4.432591	-0.551276	-0.003645	-0.006825	-0.590543	-0.153306	-0.591014	0.134984	-0.548411	-0.023935	-0.824895
14187	8.730413	-0.098938	4.427674	-0.538520	-0.001065	0.000391	-0.591242	-0.154431	-0.589621	0.125847	-0.548687	-0.018068	-0.826304
14188	8.692420	-0.133136	4.331454	-0.536695	-0.011115	0.014621	-0.589981	-0.153451	-0.589900	0.117111	-0.549646	-0.011970	-0.827061
14189	8.778216	-0.152193	4.462033	-0.556837	-0.034457	0.016307	-0.592370	-0.153731	-0.588485	0.108002	-0.550388	-0.005730	-0.827874
14190	8.711687	-0.075047	4.364608	-0.546813	-0.018087	-0.005791	-0.592374	-0.153175	-0.586800	0.098790	-0.551351	0.000300	-0.828404
14191	8.764165	-0.118514	4.423015	-0.560363	-0.005414	-0.005141	-0.593499	-0.152890	-0.587348	0.089266	-0.551471	0.006392	-0.829379
14192	8.711267	-0.111067	4.401256	-0.555003	-0.018010	-0.010317	-0.594901	-0.153732	-0.586226	0.079871	-0.552309	0.012516	-0.829710
14193	8.735221	-0.079560	4.439533	-0.560433	-0.011658	-0.012182	-0.593768	-0.155555	-0.587234	0.070213	-0.552385	0.018487	-0.830421
14194	8.740444	-0.118697	4.369890	-0.554927	-0.005376	-0.012157	-0.594898	-0.154433	-0.586374	0.060769	-0.552869	0.024611	-0.830685
14195	8.760085	-0.051216	4.359445	-0.563951	-0.001852	0.001884	-0.595179	-0.154431	-0.586651	0.051290	-0.552631	0.030772	-0.831277
14196	8.791012	-0.104380	4.391409	-0.560321	-0.001853	0.000155	-0.594335	-0.154715	-0.586381	0.041979	-0.552915	0.037126	-0.831351
14197	8.742896	-0.138136	4.355605	-0.531196	0.001542	0.007539	-0.592650	-0.154438	-0.586391	0.032949	-0.552444	0.042768	-0.831800
14198	8.771379	-0.135506	4.418362	-0.547516	0.014331	-0.003343	-0.594482	-0.153174	-0.585524	0.023704	-0.552313	0.048879	-0.831865
14199	8.749667	-0.142649	4.413639	-0.543924	0.007104	-0.003261	-0.595324	-0.153452	-0.585800	0.014352	-0.551627	0.054577	-0.832180
14200	8.778589	-0.113711	4.432608	-0.563908	0.016342	-0.017697	-0.595750	-0.152044	-0.587182	0.004683	-0.551342	0.060796	-0.832048
14201	8.729908	-0.108223	4.488187	-0.553066	0.025582	-0.049486	-0.593920	-0.152603	-0.588881	-0.005553	-0.550254	0.066094	-0.832359
14202	8.703477	-0.180872	4.438290	-0.545787	0.016404	-0.035203	-0.592371	-0.153451	-0.588342	-0.015310	-0.549837	0.071811	-0.832038
14203	8.725739	-0.147513	4.384729	-0.547504	0.023481	-0.019332	-0.593215	-0.153449	-0.588056	-0.024966	-0.548593	0.077303	-0.832134
14204	8.725748	-0.125703	4.394151	-0.551081	0.032493	-0.017657	-0.592090	-0.153452	-0.588064	-0.034503	-0.547738	0.083283	-0.831779
14205	8.683214	-0.094654	4.292376	-0.552872	0.030635	-0.010589	-0.592503	-0.155127	-0.590318	-0.044065	-0.546212	0.088909	-0.831749
14206	8.616811	-0.025360	4.484997	-0.545592	0.043267	-0.017673	-0.591797	-0.155403	-0.592286	-0.053548	-0.545041	0.094774	-0.831313
14207	8.701116	-0.098481	4.471202	-0.547469	0.028819	-0.012290	-0.591228	-0.157089	-0.591888	-0.063051	-0.543406	0.100241	-0.831076
14208	8.713329	-0.050195	4.475480	-0.556594	0.023460	-0.012355	-0.590527	-0.156808	-0.592450	-0.072509	-0.542399	0.106352	-0.830202
14209	8.719635	-0.112507	4.565571	-0.534734	0.037830	-0.019276	-0.589957	-0.158491	-0.593032	-0.081981	-0.540504	0.111462	-0.829886
14210	8.685070	-0.291044	4.579691	-0.547168	0.077490	-0.016157	-0.589947	-0.160450	-0.594452	-0.091495	-0.538480	0.117271	-0.829407
14211	8.597143	0.038080	4.561638	-0.554502	0.053765	0.021083	-0.589383	-0.160729	-0.595159	-0.100507	-0.536046	0.123067	-0.829101
14212	8.527763	0.050147	4.489107	-0.535460	0.059292	-0.002623	-0.585456	-0.158768	-0.597269	-0.109600	-0.534182	0.128838	-0.828274
14213	8.614325	-0.064071	4.475767	-0.545578	0.043249	-0.015908	-0.584194	-0.157927	-0.597969	-0.119065	-0.531894	0.134052	-0.827612
14214	8.647569	-0.083235	4.536345	-0.542096	0.017973	-0.012172	-0.584054	-0.157784	-0.598669	-0.128246	-0.530589	0.139901	-0.826109
14215	8.609056	-0.046713	4.540822	-0.550326	0.012651	-0.017547	-0.583770	-0.158628	-0.598400	-0.137663	-0.528663	0.145190	-0.824915
14216	8.645044	-0.097674	4.543758	-0.525860	-0.003778	-0.006544	-0.585175	-0.158910	-0.596992	-0.146481	-0.527611	0.150864	-0.823049
14217	8.637785	-0.092764	4.548546	-0.554929	0.000028	-0.013985	-0.584332	-0.158485	-0.598674	-0.155805	-0.525735	0.156240	-0.821533
14218	8.686014	-0.073645	4.562766	-0.547588	0.010771	-0.009531	-0.582792	-0.157083	-0.599511	-0.164906	-0.524256	0.162167	-0.819551
14219	8.642441	-0.058719	4.586821	-0.560308	0.007158	-0.002588	-0.581659	-0.159333	-0.598564	-0.174070	-0.522071	0.167665	-0.817942
14220	8.603736	-0.121428	4.568242	-0.553080	-0.000067	-0.005128	-0.581671	-0.156244	-0.599511	-0.183074	-0.520603	0.173732	-0.815643
14221	8.647418	-0.058871	4.567485	-0.549454	0.003576	-0.010399	-0.583351	-0.157643	-0.599652	-0.192184	-0.518407	0.178920	-0.813823
14222	8.650695	-0.074133	4.449251	-0.540483	-0.014419	-0.017256	-0.583356	-0.156519	-0.600200	-0.201154	-0.517128	0.184677	-0.811178
14223	8.538409	-0.036041	4.630201	-0.540363	-0.011187	0.021623	-0.582513	-0.156381	-0.599926	-0.209542	-0.514961	0.190038	-0.809192
14224	8.613299	-0.174745	4.554326	-0.554956	-0.016357	0.003792	-0.583640	-0.155960	-0.599353	-0.218258	-0.513451	0.196220	-0.806368
14225	8.651724	-0.136049	4.597337	-0.563902	0.001598	0.015973	-0.583641	-0.155823	-0.598232	-0.226968	-0.510869	0.201783	-0.804228
14226	8.627794	-0.106974	4.584963	-0.554913	-0.001857	-0.005133	-0.585333	-0.154415	-0.598764	-0.235823	-0.509030	0.207771	-0.801316
14227	8.642220	-0.121565	4.585106	-0.545817	-0.001932	-0.001486	-0.584633	-0.153712	-0.599601	-0.244547	-0.506528	0.212812	-0.798960
14228	8.646876	-0.111761	4.611570	-0.545905	-0.018198	0.003921	-0.585331	-0.154837	-0.598348	-0.253036	-0.504826	0.218786	-0.795774
14229	8.603679	-0.106837	4.582577	-0.558496	0.006266	-0.005229	-0.584493	-0.153999	-0.597786	-0.261916	-0.502021	0.223878	-0.793255
14230	8.608210	-0.174501	4.588159	-0.542162	-0.001988	0.002082	-0.584213	-0.153294	-0.599040	-0.270399	-0.499959	0.229647	-0.790055
14231	8.641866	-0.169759	4.607392	-0.556700	-0.003749	0.005467	-0.584360	-0.151892	-0.598605	-0.278971	-0.497145	0.234802	-0.787330
14232	8.647039	-0.162799	4.566229	-0.544054	-0.005432	-0.013832	-0.583941	-0.151190	-0.599161	-0.287638	-0.495078	0.240416	-0.783813
14233	8.637171	-0.174683	4.588122	-0.540365	-0.000110	-0.006749	-0.584644	-0.151189	-0.598875	-0.296181	-0.492232	0.245104	-0.780966
14234	8.637244	-0.145654	4.592631	-0.557635	0.001823	-0.012268	-0.584653	-0.149083	-0.599553	-0.304917	-0.489836	0.250853	-0.777277
14235	8.641857	-0.181872	4.602694	-0.573030	0.012772	-0.019596	-0.583805	-0.150209	-0.599011	-0.313960	-0.486529	0.255775	-0.774143
14236	8.615356	-0.179319	4.597868	-0.560293	0.008992	-0.007044	-0.582966	-0.149368	-0.599289	-0.322593	-0.483845	0.261517	-0.770348
14237	8.613205	-0.169820	4.568769	-0.533218	-0.016300	-0.013647	-0.584089	-0.149507	-0.599002	-0.330919	-0.481084	0.266000	-0.767004
14238	8.670319	-0.145288	4.684403	-0.542237	-0.005506	-0.006732	-0.583250	-0.148380	-0.600956	-0.339217	-0.478614	0.271504	-0.762985
14239	8.670519	-0.201204	4.631867	-0.555049	-0.016128	-0.020976	-0.583814	-0.147959	-0.600667	-0.347777	-0.475624	0.276181	-0.759313
14240	8.675145	-0.145318	4.684397	-0.558554	-0.014679	0.019673	-0.583395	-0.147260	-0.600243	-0.355692	-0.472911	0.282188	-0.755122
14241	8.637304	-0.218425	4.549949	-0.562336	-0.023319	-0.019253	-0.585785	-0.147258	-0.599245	-0.364158	-0.469853	0.286974	-0.751181
14242	8.654253	-0.189487	4.556852	-0.549522	-0.018165	0.002104	-0.585787	-0.146981	-0.598123	-0.372143	-0.467231	0.292641	-0.746704
14243	8.656908	-0.155762	4.541975	-0.555023	-0.023502	-0.002345	-0.585513	-0.145724	-0.596712	-0.380190	-0.464015	0.297409	-0.742760
14244	8.647310	-0.155747	4.534738	-0.553077	-0.004623	0.001098	-0.586921	-0.144879	-0.596692	-0.388208	-0.461051	0.302953	-0.738205
14245	8.673532	-0.192010	4.559271	-0.547578	-0.001117	0.009102	-0.584671	-0.145445	-0.596716	-0.396054	-0.457380	0.307478	-0.734440
14246	8.663832	-0.194336	4.564143	-0.544048	-0.009100	-0.006733	-0.586636	-0.145718	-0.597543	-0.403980	-0.454483	0.312790	-0.729663
14247	8.627501	-0.237636	4.559842	-0.545948	-0.025330	-0.004899	-0.586072	-0.146284	-0.596714	-0.411768	-0.451156	0.317289	-0.725419
14248	8.666303	-0.223487	4.542717	-0.569480	-0.018117	0.007177	-0.587761	-0.146003	-0.595438	-0.419562	-0.447976	0.323101	-0.720341
14249	8.685741	-0.214018	4.530504	-0.542231	-0.018244	0.007502	-0.588191	-0.144041	-0.594714	-0.427080	-0.444393	0.327533	-0.716128
14250	8.666322	-0.213805	4.545026	-0.562281	-0.017974	-0.012201	-0.588332	-0.143757	-0.595550	-0.434980	-0.441280	0.332995	-0.710759
14251	8.688286	-0.218989	4.511226	-0.562257	-0.018019	-0.006887	-0.588056	-0.142637	-0.595261	-0.442777	-0.437507	0.337513	-0.706131
14252	8.686060	-0.214278	4.489429	-0.572273	-0.023392	-0.005201	-0.588615	-0.143477	-0.595265	-0.450512	-0.434214	0.343151	-0.700532
14253	8.722320	-0.253338	4.463237	-0.569535	-0.017915	-0.014045	-0.589884	-0.142351	-0.595383	-0.458359	-0.430316	0.347636	-0.695618
14254	8.719759	-0.291988	4.463672	-0.547742	-0.022566	-0.009344	-0.591149	-0.142349	-0.595094	-0.465825	-0.427144	0.352809	-0.689986
14255	8.752811	-0.228578	4.588569	-0.549473	-0.001809	-0.012137	-0.590032	-0.141238	-0.592571	-0.473473	-0.423089	0.356810	-0.685204
14256	8.700799	-0.299421	4.415453	-0.558669	-0.026996	-0.012101	-0.590593	-0.141375	-0.593128	-0.480917	-0.419780	0.362076	-0.679268
14257	8.729522	-0.243657	4.472785	-0.547722	-0.016233	-0.012029	-0.591439	-0.140387	-0.594511	-0.488331	-0.415840	0.366122	-0.674214
14258	8.720171	-0.282627	4.415240	-0.553258	-0.026922	-0.022648	-0.591449	-0.138288	-0.592810	-0.495747	-0.412545	0.371146	-0.668051
14259	8.749186	-0.248917	4.424490	-0.551270	-0.003598	-0.012142	-0.591999	-0.141093	-0.592695	-0.503169	-0.408303	0.375043	-0.662912
14260	8.705854	-0.209947	4.428946	-0.560396	-0.012616	-0.006890	-0.592845	-0.140387	-0.593380	-0.510411	-0.404515	0.380067	-0.656808
14261	8.744237	-0.241515	4.443745	-0.553037	-0.000075	-0.002455	-0.592842	-0.141234	-0.591850	-0.517626	-0.400041	0.383956	-0.651620
14262	8.720263	-0.258461	4.414970	-0.545858	-0.016337	-0.001392	-0.592006	-0.139834	-0.591702	-0.524518	-0.396303	0.388789	-0.645499
14263	8.734761	-0.234326	4.424347	-0.553021	0.003553	-0.005131	-0.591724	-0.139976	-0.591146	-0.531673	-0.391711	0.392545	-0.640152
14264	8.744359	-0.253735	4.422134	-0.560373	-0.010827	-0.005129	-0.592281	-0.141239	-0.590735	-0.538636	-0.387671	0.397392	-0.633769
14265	8.720355	-0.234296	4.414701	-0.552967	0.005241	0.007242	-0.593129	-0.140113	-0.591276	-0.545522	-0.382871	0.401149	-0.628407
14266	8.724997	-0.263264	4.424683	-0.556675	0.001807	-0.009592	-0.592007	-0.139270	-0.592536	-0.552473	-0.378642	0.405690	-0.621948
14267	8.751590	-0.241652	4.429239	-0.560434	-0.012499	-0.019271	-0.593556	-0.138709	-0.591258	-0.559472	-0.374104	0.409457	-0.615940
14268	8.732236	-0.253613	4.429398	-0.534916	-0.000026	-0.017285	-0.593408	-0.140392	-0.591557	-0.566198	-0.370105	0.413596	-0.609410
14269	8.739494	-0.239129	4.434059	-0.557598	0.001837	-0.012251	-0.592143	-0.140533	-0.592128	-0.573075	-0.365274	0.417139	-0.603453
14270	8.739644	-0.239251	4.414730	-0.567601	-0.005402	-0.003476	-0.594108	-0.141233	-0.591280	-0.579682	-0.360753	0.421742	-0.596623
14271	8.732368	-0.248871	4.414847	-0.543984	-0.003682	-0.006752	-0.593835	-0.139412	-0.590703	-0.586210	-0.356016	0.425146	-0.590645
14272	8.777844	-0.214917	4.479648	-0.547478	0.014230	0.007262	-0.593687	-0.141094	-0.591282	-0.592566	-0.351309	0.429260	-0.584109
14273	8.740191	-0.293025	4.318676	-0.538592	-0.015394	-0.009270	-0.593553	-0.139550	-0.591407	-0.598849	-0.346715	0.432649	-0.577913
14274	8.783067	-0.244357	4.414729	-0.565901	-0.027078	0.001993	-0.593839	-0.138430	-0.590553	-0.604892	-0.342220	0.437331	-0.570731
14275	8.783593	-0.254481	4.342351	-0.563228	-0.023243	-0.024536	-0.596927	-0.139125	-0.590536	-0.611307	-0.337477	0.440912	-0.563923
14276	8.778709	-0.249557	4.351968	-0.545876	-0.014429	-0.012003	-0.598327	-0.140668	-0.589422	-0.617324	-0.333114	0.445010	-0.556698
14277	8.750028	-0.205967	4.337022	-0.573139	-0.017936	-0.008762	-0.597762	-0.141513	-0.588875	-0.623526	-0.327969	0.448655	-0.549873
14278	8.783535	-0.225345	4.363773	-0.542241	-0.019964	0.000462	-0.596358	-0.141379	-0.587765	-0.629175	-0.323513	0.452762	-0.542665
14279	8.745286	-0.213278	4.322612	-0.543950	-0.009243	0.010987	-0.597766	-0.141101	-0.586072	-0.634906	-0.318387	0.456019	-0.536256
14280	8.769748	-0.216121	4.279117	-0.556737	-0.019957	0.007372	-0.598888	-0.141377	-0.586766	-0.640414	-0.313603	0.460225	-0.528882
14281	8.798426	-0.182137	4.331859	-0.547636	-0.014592	0.007453	-0.599162	-0.143204	-0.585523	-0.646014	-0.308456	0.463482	-0.522213
14282	8.769354	-0.210953	4.332219	-0.560347	-0.014536	0.007294	-0.599160	-0.143909	-0.584411	-0.651430	-0.303488	0.467546	-0.514718
14283	8.778801	-0.205997	4.361147	-0.574843	-0.004507	0.001756	-0.599576	-0.145027	-0.585399	-0.657197	-0.297867	0.470823	-0.507634
14284	8.771870	-0.194082	4.327195	-0.554911	-0.007200	-0.009493	-0.599573	-0.146013	-0.584150	-0.662649	-0.292972	0.474523	-0.499891
14285	8.774272	-0.167424	4.341392	-0.556647	0.003565	-0.003383	-0.600270	-0.147274	-0.584018	-0.668281	-0.287490	0.477377	-0.492810
14286	8.781719	-0.172486	4.312443	-0.571199	0.003701	-0.010629	-0.601254	-0.146989	-0.584707	-0.673764	-0.282201	0.480970	-0.484842
14287	8.783870	-0.177136	4.343904	-0.549479	-0.005358	-0.016514	-0.601539	-0.146290	-0.583718	-0.679237	-0.276964	0.483698	-0.477456
14288	8.764151	-0.181527	4.394722	-0.560305	0.005461	-0.012290	-0.599429	-0.146857	-0.583600	-0.684515	-0.271745	0.487031	-0.469462
14289	8.759661	-0.181771	4.351237	-0.544022	-0.001743	-0.020901	-0.600831	-0.147414	-0.583875	-0.689874	-0.266526	0.489531	-0.461950
14290	8.761584	-0.142603	4.432953	-0.544050	-0.010883	-0.006689	-0.600835	-0.146857	-0.582470	-0.694676	-0.261557	0.492848	-0.453998
14291	8.723792	-0.242414	4.279472	-0.569474	-0.012502	-0.014067	-0.600270	-0.147131	-0.584856	-0.699836	-0.255956	0.495657	-0.446138
14292	8.783814	-0.191635	4.344066	-0.564854	0.001867	-0.010547	-0.599986	-0.148261	-0.582631	-0.704725	-0.250552	0.498842	-0.437886
14293	8.759887	-0.191651	4.317518	-0.558559	-0.001641	-0.024610	-0.600128	-0.147698	-0.583323	-0.709855	-0.245051	0.501237	-0.429904
14294	8.755077	-0.167394	4.326920	-0.553112	0.000159	-0.027209	-0.600969	-0.148543	-0.581646	-0.714624	-0.239927	0.504134	-0.421422
14295	8.803663	-0.143715	4.297594	-0.561356	-0.014266	-0.021010	-0.600403	-0.149527	-0.581381	-0.719436	-0.234398	0.506635	-0.413269
14296	8.820535	-0.080778	4.330698	-0.540318	0.003512	-0.004940	-0.601519	-0.151204	-0.582510	-0.723808	-0.229144	0.509358	-0.405153
14297	8.789498	-0.100248	4.277798	-0.560340	0.001916	-0.017556	-0.601806	-0.149942	-0.582214	-0.728576	-0.223409	0.511519	-0.397005
14298	8.798760	-0.129079	4.314352	-0.538520	0.005414	-0.017326	-0.601527	-0.149951	-0.579557	-0.732876	-0.218235	0.514023	-0.388647
14299	8.789200	-0.119398	4.307008	-0.560218	0.016233	-0.007031	-0.601104	-0.150090	-0.580262	-0.737533	-0.212229	0.515901	-0.380593
14300	8.750512	-0.157880	4.297823	-0.561969	0.023412	-0.003569	-0.601946	-0.149800	-0.582632	-0.741824	-0.206371	0.518255	-0.372182
14301	8.740952	-0.162744	4.283392	-0.554756	0.018035	-0.010531	-0.601098	-0.150924	-0.582510	-0.746319	-0.200418	0.519932	-0.364020
14302	8.778988	-0.191605	4.344072	-0.552878	0.023336	0.000076	-0.600683	-0.149523	-0.582359	-0.750354	-0.194604	0.522105	-0.355675
14303	8.742674	-0.186437	4.360977	-0.567440	0.017979	0.001700	-0.599834	-0.150642	-0.584056	-0.754626	-0.188284	0.523800	-0.347452
14304	8.749480	-0.152193	4.433076	-0.563853	0.016208	-0.003553	-0.600260	-0.149802	-0.583205	-0.758457	-0.182341	0.526014	-0.338828
14305	8.769615	-0.191773	4.307841	-0.544000	-0.005441	-0.010260	-0.599269	-0.151772	-0.582113	-0.762292	-0.176616	0.527735	-0.330475
14306	8.790613	-0.174353	4.409105	-0.558454	-0.003812	0.016102	-0.600533	-0.151055	-0.585735	-0.765572	-0.170632	0.530155	-0.322056
14307	8.733395	-0.181832	4.315028	-0.556776	-0.007975	-0.022785	-0.598709	-0.150929	-0.582948	-0.769317	-0.164821	0.531837	-0.313263
14308	8.803196	-0.172425	4.343825	-0.536796	-0.008079	-0.020767	-0.598149	-0.150792	-0.582112	-0.772522	-0.159542	0.533931	-0.304424
14309	8.745571	-0.133516	4.324138	-0.533056	0.001681	-0.006635	-0.599703	-0.148540	-0.583336	-0.776012	-0.153829	0.535245	-0.296065
14310	8.798256	-0.167454	4.360691	-0.576627	0.014635	-0.021374	-0.599697	-0.149943	-0.583490	-0.779391	-0.147758	0.537093	-0.286791
14311	8.721701	-0.148123	4.283255	-0.560372	0.003853	-0.033512	-0.599137	-0.149525	-0.582930	-0.782946	-0.141857	0.538325	-0.277630
14312	8.784393	-0.143624	4.292787	-0.562138	0.003716	-0.016711	-0.598436	-0.149103	-0.583631	-0.785929	-0.135980	0.540130	-0.268484
14313	8.767365	-0.090079	4.335706	-0.540232	0.023432	-0.016574	-0.598716	-0.149241	-0.584330	-0.789349	-0.130075	0.540862	-0.259765
