# Supplementary material for: Identification of Haptic Based Guiding Using Hard Reins
Source: PLoS One. 2015 Jul 22;10(7):e0132020. doi: 10.1371/journal.pone.0132020 (PMC4511788; doi:10.1371/journal.pone.0132020)
Supplement: S8 File — (ZIP) [file pone.0132020.s008.zip › Exp2_MotionData1/Subject1/path1/T4/fh4.txt]

// Start Time: 0
// Sample rate: 25.0Hz
// Scenario: 4.9
// Firmware Version: 2.6.1
Counter	Acc_X	Acc_Y	Acc_Z	Gyr_X	Gyr_Y	Gyr_Z	Mag_X	Mag_Y	Mag_Z	Quat_w	Quat_x	Quat_y	Quat_z
13690	-0.746684	1.534263	-9.687677	0.002288	0.024972	0.002128	0.200170	-0.450258	0.610378	0.050162	0.853552	-0.513106	-0.075205
13691	-0.718174	1.473481	-9.828017	0.004030	-0.008265	0.006409	0.200168	-0.450258	0.611162	0.049987	0.853475	-0.513226	-0.075369
13692	-0.694448	1.415473	-9.860132	-0.012222	-0.009219	0.038872	0.202015	-0.450269	0.611395	0.050102	0.853012	-0.513936	-0.075695
13693	-0.780618	1.513189	-9.586685	-0.082078	-0.013663	0.045436	0.201373	-0.452751	0.610335	0.051390	0.852439	-0.514597	-0.076793
13694	-0.745344	1.713046	-9.423667	-0.107112	-0.006706	0.040018	0.200089	-0.458130	0.608864	0.053143	0.851810	-0.515271	-0.078056
13695	-0.772809	1.922677	-9.370549	-0.060472	0.011721	0.020208	0.200106	-0.460340	0.607536	0.054295	0.851552	-0.515505	-0.078530
13696	-0.811013	1.989692	-9.576138	0.014798	0.008341	0.000507	0.200345	-0.458686	0.612120	0.054074	0.851546	-0.515570	-0.078316
13697	-0.792398	1.893173	-9.630282	0.041711	0.008391	-0.014301	0.200337	-0.457581	0.612523	0.053408	0.851747	-0.515380	-0.077839
13698	-0.723380	1.753037	-9.661329	0.036370	0.007518	-0.020560	0.200071	-0.455368	0.609415	0.052777	0.851973	-0.515130	-0.077440
13699	-0.716889	1.647197	-9.648182	-0.004860	0.021459	-0.001448	0.199407	-0.454950	0.609690	0.053061	0.852012	-0.515072	-0.077204
13700	-0.726712	1.623323	-9.614725	-0.051438	0.021419	0.008784	0.200207	-0.455921	0.609015	0.054116	0.851876	-0.515152	-0.077440
13701	-0.702115	1.685698	-9.604607	-0.037213	0.007375	0.024703	0.199704	-0.458541	0.606123	0.054846	0.851588	-0.515505	-0.077748
13702	-0.639337	1.685185	-9.612364	-0.013877	0.007401	0.008993	0.199443	-0.458401	0.605084	0.055115	0.851456	-0.515681	-0.077837
13703	-0.636855	1.696964	-9.686754	0.002238	-0.006569	0.004657	0.199572	-0.459370	0.607554	0.055000	0.851396	-0.515769	-0.077990
13704	-0.624515	1.733050	-9.652799	-0.021059	-0.003105	0.012434	0.200091	-0.457853	0.607692	0.055291	0.851216	-0.515984	-0.078327
13705	-0.696893	1.743142	-9.683302	-0.008535	0.003917	0.016099	0.199705	-0.460200	0.608588	0.055488	0.851042	-0.516239	-0.078396
13706	-0.762185	1.729302	-9.656461	-0.010236	0.001355	-0.005054	0.199969	-0.459372	0.607287	0.055611	0.851050	-0.516186	-0.078566
13707	-0.774343	1.715179	-9.586821	0.011160	-0.001308	0.009190	0.199713	-0.459922	0.605979	0.055406	0.850962	-0.516359	-0.078531
13708	-0.764966	1.672155	-9.474438	0.004020	-0.001320	0.002075	0.199561	-0.458127	0.608611	0.055271	0.850912	-0.516447	-0.078590
13709	-0.774269	1.724865	-9.565080	-0.020993	0.000457	-0.003373	0.199835	-0.459510	0.608202	0.055608	0.850921	-0.516353	-0.078873
13710	-0.725745	1.762442	-9.738109	-0.028213	0.009178	0.017751	0.199825	-0.458129	0.608868	0.056156	0.850698	-0.516631	-0.079069
13711	-0.725557	1.791068	-9.814689	-0.017380	-0.001252	-0.004229	0.199854	-0.461719	0.606220	0.056413	0.850716	-0.516531	-0.079343
13712	-0.667611	1.781773	-9.560539	-0.003098	-0.005692	-0.005047	0.199053	-0.460333	0.606638	0.056339	0.850707	-0.516520	-0.079561
13713	-0.730052	1.828109	-9.511400	-0.015703	-0.001355	0.012527	0.199854	-0.461581	0.605960	0.056599	0.850554	-0.516708	-0.079800
13714	-0.749393	1.825782	-9.535294	-0.046943	-0.001315	-0.003556	0.200264	-0.463378	0.605022	0.057322	0.850509	-0.516610	-0.080392
13715	-0.725562	1.782234	-9.557631	-0.035322	0.002179	0.000051	0.199870	-0.464205	0.605673	0.057933	0.850466	-0.516550	-0.080788
13716	-0.649659	1.593754	-9.649377	-0.046963	0.007414	0.005213	0.198824	-0.464751	0.603724	0.058760	0.850338	-0.516601	-0.081223
13717	-0.751174	1.582345	-9.706312	-0.093536	0.014411	0.019027	0.199234	-0.466410	0.602526	0.060507	0.850049	-0.516753	-0.081983
13718	-0.701729	1.743092	-9.712101	-0.105309	-0.005795	0.045321	0.199114	-0.468343	0.602116	0.062257	0.849425	-0.517378	-0.083194
13719	-0.728972	1.983975	-9.663433	-0.062280	0.002121	0.029858	0.198076	-0.471100	0.601582	0.063363	0.849038	-0.517778	-0.083824
13720	-0.720845	2.104449	-9.573194	-0.015678	0.000405	0.010826	0.199393	-0.470001	0.600528	0.063595	0.848883	-0.517967	-0.084047
13721	-0.689577	2.082961	-9.441525	0.036254	0.000410	-0.001148	0.198616	-0.472207	0.599996	0.062970	0.848936	-0.518007	-0.083727
13722	-0.728775	2.006136	-9.494945	0.048878	0.023220	-0.015075	0.198595	-0.469998	0.602238	0.062298	0.849159	-0.517852	-0.082928
13723	-0.734500	1.883290	-9.568408	0.043575	0.007530	-0.032816	0.198596	-0.469721	0.601457	0.061571	0.849560	-0.517356	-0.082453
13724	-0.812050	1.849730	-9.729150	0.079282	0.004047	-0.011400	0.200287	-0.466416	0.603293	0.060192	0.849762	-0.517313	-0.081657
13725	-0.807431	1.820778	-9.746346	0.056035	0.002302	-0.015107	0.200936	-0.464901	0.603952	0.059222	0.849985	-0.517144	-0.081123
13726	-0.768457	1.861944	-9.556344	0.002307	-0.003022	-0.012001	0.199611	-0.464894	0.605408	0.059074	0.850069	-0.517002	-0.081247
13727	-0.753937	1.864412	-9.498760	-0.012049	0.019674	0.002070	0.199089	-0.465858	0.605407	0.059470	0.850061	-0.516993	-0.081104
13728	-0.768427	1.864504	-9.505844	-0.008485	0.002186	0.000275	0.199866	-0.463376	0.605550	0.059583	0.850035	-0.517002	-0.081234
13729	-0.715431	1.849385	-9.595400	-0.017386	0.010949	-0.005062	0.200133	-0.463654	0.605152	0.059969	0.850080	-0.516873	-0.081305
13730	-0.732400	1.844311	-9.725093	-0.019096	0.004019	-0.020954	0.200541	-0.465590	0.604996	0.060245	0.850253	-0.516519	-0.081540
13731	-0.754620	1.777063	-9.749708	0.007693	-0.006482	-0.011992	0.200537	-0.463931	0.603314	0.060010	0.850371	-0.516333	-0.081655
13732	-0.807777	1.768269	-9.614762	0.014765	-0.010026	0.002157	0.200932	-0.464210	0.604089	0.059602	0.850320	-0.516449	-0.081751
13733	-0.808051	1.725409	-9.473454	-0.001284	0.016211	-0.006688	0.201721	-0.464215	0.605122	0.059754	0.850410	-0.516312	-0.081569
13734	-0.798227	1.749304	-9.499701	-0.049628	0.021430	0.001792	0.201460	-0.463936	0.603692	0.060768	0.850350	-0.516258	-0.081795
13735	-0.732533	1.820744	-9.566741	-0.058522	0.023192	-0.007081	0.200671	-0.465038	0.604477	0.061961	0.850386	-0.516011	-0.082086
13736	-0.686220	1.882765	-9.616898	-0.013812	0.003946	-0.005063	0.201201	-0.466008	0.605765	0.062171	0.850398	-0.515939	-0.082249
13737	-0.657154	1.896808	-9.669861	0.002312	0.019698	-0.003131	0.200550	-0.466971	0.604459	0.062303	0.850462	-0.515863	-0.081963
13738	-0.652586	1.858463	-9.612660	-0.003025	0.003965	-0.016455	0.200806	-0.465729	0.604860	0.062312	0.850604	-0.515617	-0.082029
13739	-0.701226	1.810694	-9.627211	-0.020980	-0.003048	-0.005151	0.200810	-0.466143	0.604464	0.062601	0.850623	-0.515497	-0.082369
13740	-0.720509	1.813456	-9.559718	-0.022841	-0.008336	0.007158	0.200691	-0.467938	0.603664	0.062858	0.850470	-0.515645	-0.082820
13741	-0.753826	1.883338	-9.601888	-0.003132	-0.006555	0.003808	0.200280	-0.467524	0.607331	0.062819	0.850413	-0.515712	-0.083024
13742	-0.830865	1.917468	-9.648898	-0.004920	-0.004778	0.005595	0.200278	-0.466832	0.606555	0.062806	0.850310	-0.515850	-0.083230
13743	-0.751500	1.869064	-9.544392	-0.016490	0.016199	-0.005023	0.200825	-0.468353	0.603788	0.063212	0.850365	-0.515715	-0.083200
13744	-0.748977	1.883535	-9.525020	-0.006664	0.008319	-0.004097	0.201749	-0.468358	0.603644	0.063348	0.850389	-0.515656	-0.083213
13745	-0.777722	1.917310	-9.565241	-0.011120	0.002220	-0.008541	0.201351	-0.468356	0.604172	0.063511	0.850463	-0.515488	-0.083371
13746	-0.736926	1.883176	-9.611649	0.018431	0.021473	-0.007393	0.201487	-0.467665	0.601956	0.063350	0.850568	-0.515410	-0.082907
13747	-0.710373	1.882866	-9.645529	0.030942	0.015345	-0.004688	0.200955	-0.466557	0.601322	0.062938	0.850677	-0.515361	-0.082401
13748	-0.720310	1.842230	-9.588229	0.005832	0.014430	0.005693	0.201872	-0.466563	0.603268	0.062942	0.850626	-0.515482	-0.082169
13749	-0.696156	1.842129	-9.559599	-0.012022	0.010937	-0.005031	0.202665	-0.466844	0.603645	0.063213	0.850678	-0.515362	-0.082181
13750	-0.729845	1.859178	-9.575935	0.020139	-0.003058	0.002216	0.202136	-0.466564	0.603525	0.062786	0.850646	-0.515479	-0.082104
13751	-0.734428	1.892947	-9.556281	0.030901	0.010946	0.000590	0.199494	-0.466274	0.603307	0.062336	0.850694	-0.515524	-0.081666
13752	-0.681408	1.878122	-9.549699	0.005824	0.010910	0.005675	0.200808	-0.465452	0.603948	0.062302	0.850627	-0.515665	-0.081495
13753	-0.715567	1.830166	-9.588409	0.004044	0.009183	0.003895	0.200938	-0.465868	0.604987	0.062296	0.850604	-0.515725	-0.081359
13754	-0.696453	1.801197	-9.574487	0.010386	0.010968	-0.013688	0.201989	-0.465045	0.605240	0.062156	0.850757	-0.515521	-0.081162
13755	-0.703635	1.810786	-9.603155	0.028200	0.001318	0.002273	0.200272	-0.465312	0.605786	0.061653	0.850768	-0.515602	-0.080911
13756	-0.763804	1.840003	-9.640754	-0.015702	-0.006571	0.014286	0.201722	-0.464630	0.605510	0.061819	0.850562	-0.515869	-0.081248
13757	-0.751526	1.868741	-9.650143	-0.042501	0.011802	0.010635	0.201329	-0.465180	0.605510	0.062639	0.850417	-0.515965	-0.081539
13758	-0.763385	1.897801	-9.616059	-0.004049	-0.001317	0.010876	0.199619	-0.465584	0.604357	0.062653	0.850255	-0.516208	-0.081673
13759	-0.722561	1.866197	-9.621582	0.020205	0.017966	-0.004757	0.200405	-0.465451	0.605913	0.062444	0.850356	-0.516136	-0.081233
13760	-0.686630	1.825078	-9.605541	0.029181	0.005730	-0.015329	0.200141	-0.465035	0.605268	0.061925	0.850527	-0.515964	-0.080935
13761	-0.686779	1.803497	-9.584157	0.009458	0.014446	-0.004872	0.198819	-0.465028	0.605680	0.061860	0.850610	-0.515877	-0.080663
13762	-0.713392	1.796489	-9.584008	-0.000343	0.009226	-0.015530	0.199345	-0.464202	0.604766	0.061879	0.850747	-0.515657	-0.080612
13763	-0.711023	1.791521	-9.629750	0.018419	0.011846	-0.007454	0.198668	-0.461989	0.606235	0.061628	0.850864	-0.515544	-0.080294
13764	-0.715624	1.825077	-9.679795	0.018420	0.016226	-0.004785	0.200900	-0.460067	0.606482	0.061421	0.850956	-0.515476	-0.079913
13765	-0.662645	1.800962	-9.565167	0.013076	0.003965	-0.017228	0.200637	-0.460342	0.606614	0.061164	0.851155	-0.515197	-0.079795
13766	-0.657511	1.844158	-9.583942	0.000466	0.003918	0.002073	0.197066	-0.461707	0.610965	0.061137	0.851069	-0.515340	-0.079807
13767	-0.686220	1.882765	-9.616898	-0.006744	0.021389	0.019724	0.199039	-0.461304	0.612375	0.061459	0.850889	-0.515637	-0.079551
13768	-0.693604	1.863551	-9.626669	-0.013893	0.009155	0.014339	0.197739	-0.462814	0.608854	0.061758	0.850717	-0.515878	-0.079601
13769	-0.667211	1.841535	-9.680023	-0.029932	0.005688	0.000100	0.198404	-0.463232	0.608056	0.062283	0.850686	-0.515824	-0.079875
13770	-0.662599	1.810303	-9.656388	-0.007597	0.004798	0.006419	0.198809	-0.464339	0.607516	0.062416	0.850591	-0.515954	-0.079945
13771	-0.638639	1.783702	-9.642481	0.010255	0.002150	0.014458	0.198815	-0.463784	0.604648	0.062243	0.850456	-0.516212	-0.079843
13772	-0.657882	1.791340	-9.553303	0.014737	0.010891	0.012765	0.198289	-0.463781	0.604133	0.062068	0.850328	-0.516486	-0.079571
13773	-0.645748	1.800763	-9.586946	-0.006762	0.005627	0.017875	0.198145	-0.463782	0.607532	0.062225	0.850143	-0.516772	-0.079579
13774	-0.633799	1.785988	-9.668934	0.018296	-0.003098	0.016259	0.197616	-0.464195	0.608711	0.061851	0.849960	-0.517128	-0.079504
13775	-0.636297	1.771819	-9.589764	0.079139	-0.004840	0.013168	0.197869	-0.462124	0.608336	0.060430	0.849912	-0.517483	-0.078803
13776	-0.663170	1.728704	-9.599641	0.122149	-0.004786	-0.000618	0.198127	-0.460329	0.607044	0.058246	0.850025	-0.517713	-0.077702
13777	-0.692641	1.659225	-9.585766	0.147124	-0.024046	0.010063	0.199019	-0.455914	0.609164	0.055462	0.850051	-0.518137	-0.076625
13778	-0.697829	1.610983	-9.643956	0.265351	-0.023940	-0.015517	0.199633	-0.449842	0.612480	0.050622	0.850431	-0.518336	-0.074379
13779	-0.625942	1.535643	-9.715140	0.397758	-0.027417	-0.011957	0.200620	-0.440733	0.617258	0.043501	0.850890	-0.518733	-0.070777
13780	-0.677334	1.444268	-9.838319	0.406766	-0.030845	-0.023359	0.202651	-0.430250	0.623340	0.036169	0.851391	-0.518952	-0.067180
13781	-0.554767	1.361603	-9.816293	0.322622	-0.022180	-0.013422	0.202565	-0.418926	0.629331	0.030382	0.851717	-0.519159	-0.064257
13782	-0.611628	1.174654	-9.745851	0.231265	-0.018744	0.005288	0.202508	-0.410363	0.631899	0.026201	0.851757	-0.519566	-0.062249
13783	-0.643048	1.174532	-9.865749	0.161488	-0.034468	0.001210	0.203415	-0.407190	0.631525	0.023058	0.851782	-0.519799	-0.061191
13784	-0.617190	1.071358	-9.718150	0.172184	-0.037136	0.004771	0.203643	-0.402358	0.633920	0.019689	0.851740	-0.520133	-0.060109
13785	-0.871565	0.955547	-9.698060	0.216964	-0.011670	0.001717	0.205185	-0.396152	0.635787	0.015842	0.851787	-0.520418	-0.058084
13786	-0.815570	0.680977	-9.677667	0.122190	0.002319	-0.011333	0.204247	-0.393245	0.635046	0.013717	0.851928	-0.520383	-0.056854
13787	-0.831051	0.541657	-9.657504	-0.017493	0.021469	0.015892	0.204903	-0.393664	0.636861	0.014210	0.851784	-0.520622	-0.056698
13788	-0.937943	0.455557	-9.770530	-0.200074	0.063413	0.042928	0.203187	-0.394208	0.637796	0.018275	0.851348	-0.521091	-0.057766
13789	-1.044063	0.471069	-9.687721	-0.482890	0.063313	0.058523	0.201419	-0.405108	0.632490	0.027145	0.850597	-0.521476	-0.061733
13790	-0.768733	0.810865	-9.556409	-0.701258	0.091097	0.076401	0.198631	-0.422633	0.628048	0.040062	0.849444	-0.521805	-0.067527
13791	-0.855397	1.186668	-9.584988	-0.881937	0.126070	0.077077	0.194062	-0.446912	0.615206	0.056363	0.847972	-0.521735	-0.074556
13792	-0.692899	1.618763	-9.446834	-1.223695	0.132907	0.071123	0.191097	-0.474792	0.602696	0.078532	0.845788	-0.520810	-0.085043
13793	-0.502928	2.508327	-9.082547	-1.651359	0.190374	0.078905	0.185941	-0.509149	0.585192	0.108443	0.842233	-0.518752	-0.098890
13794	-0.327682	3.373174	-8.973175	-1.923317	0.220831	0.080680	0.181403	-0.553173	0.558178	0.143136	0.837051	-0.515410	-0.114936
13795	-0.545419	4.003833	-9.367810	-2.150515	0.227026	0.082774	0.174537	-0.601186	0.523322	0.181452	0.829781	-0.510735	-0.132998
13796	-0.429730	4.634404	-8.940970	-2.387812	0.203138	0.110122	0.166840	-0.658719	0.477674	0.223135	0.819573	-0.504917	-0.153523
13797	-0.246602	5.227242	-8.096960	-2.908031	0.199982	0.172454	0.159419	-0.711689	0.420834	0.272851	0.804085	-0.497093	-0.178602
13798	-0.201751	6.066685	-7.188838	-3.414691	0.208292	0.207701	0.153577	-0.758722	0.355931	0.329795	0.782382	-0.485820	-0.207591
13799	-0.027349	6.780731	-6.057359	-3.587755	0.197316	0.261101	0.145424	-0.804764	0.270174	0.387912	0.755013	-0.472508	-0.237099
13800	0.082682	7.956282	-5.186792	-3.803662	0.163692	0.294841	0.137241	-0.838091	0.172265	0.446974	0.721432	-0.456267	-0.267525
13801	0.189035	8.945219	-4.001094	-4.027481	0.145837	0.292408	0.121807	-0.861282	0.054714	0.506332	0.681265	-0.436241	-0.298663
13802	0.442759	9.251579	-2.274146	-4.170782	0.164623	0.283449	0.112552	-0.859923	-0.057725	0.564294	0.635327	-0.412080	-0.328819
13803	0.476798	9.573399	-0.771040	-4.088569	0.164350	0.266447	0.112917	-0.838454	-0.160836	0.617306	0.586007	-0.385460	-0.356301
13804	0.608965	9.432853	0.798003	-3.936552	0.150090	0.237440	0.105920	-0.799125	-0.264049	0.664214	0.534982	-0.357238	-0.380782
13805	0.700108	8.956135	2.445251	-3.934834	0.158543	0.207362	0.104993	-0.741601	-0.358292	0.706874	0.480802	-0.326398	-0.403265
13806	0.827306	8.461754	3.914135	-4.013709	0.182694	0.201416	0.094957	-0.660821	-0.452950	0.745851	0.422825	-0.292488	-0.423528
13807	0.778388	7.660158	5.147880	-3.983485	0.191201	0.208540	0.093924	-0.572641	-0.529385	0.779991	0.362446	-0.256859	-0.440762
13808	0.881125	7.105055	7.147420	-3.740389	0.161090	0.201203	0.101018	-0.486174	-0.586106	0.807418	0.303599	-0.222273	-0.454421
13809	0.932595	6.171619	7.996649	-3.364642	0.168054	0.183475	0.105624	-0.390311	-0.626368	0.828434	0.249134	-0.189666	-0.464389
13810	0.947048	5.127741	8.816086	-2.985269	0.173312	0.155182	0.107321	-0.302037	-0.652425	0.843875	0.200296	-0.159631	-0.471461
13811	1.123055	4.394701	9.445435	-2.510965	0.185609	0.116170	0.103133	-0.207384	-0.667096	0.854581	0.158759	-0.133116	-0.476200
13812	1.038884	3.424248	9.641693	-1.993736	0.178818	0.087135	0.107258	-0.140132	-0.673283	0.861506	0.126012	-0.111340	-0.479095
13813	0.914314	2.886640	9.703880	-1.650118	0.170231	0.071029	0.117976	-0.096538	-0.676278	0.866278	0.098631	-0.092726	-0.480871
13814	0.928954	2.564758	9.877903	-1.491629	0.161573	0.035070	0.123517	-0.051262	-0.674084	0.869454	0.074202	-0.075699	-0.482508
13815	0.505657	1.784499	10.055240	-1.730440	0.177411	0.012203	0.126928	-0.004733	-0.668710	0.871893	0.045409	-0.055905	-0.484371
13816	0.732433	1.082546	9.968305	-2.243029	0.222757	0.003135	0.127307	0.058660	-0.654241	0.873313	0.008400	-0.030348	-0.486141
13817	0.737382	0.430140	9.787720	-2.300228	0.217574	-0.011531	0.133462	0.126303	-0.637467	0.872774	-0.029994	-0.004198	-0.487184
13818	0.515466	-0.203800	9.561236	-1.721284	0.154919	-0.038437	0.141554	0.179431	-0.622302	0.870855	-0.058535	0.015161	-0.487807
13819	0.437388	-0.992041	9.581688	-0.614489	0.081819	-0.066902	0.143321	0.209528	-0.610275	0.869367	-0.068804	0.022462	-0.488838
13820	0.547571	-1.113521	9.463979	0.333880	0.010340	-0.074403	0.144495	0.211178	-0.608970	0.869070	-0.062973	0.019190	-0.490289
13821	0.263083	-1.396645	9.751582	0.536788	-0.028130	-0.051894	0.139290	0.199328	-0.611360	0.869180	-0.054272	0.013324	-0.491329
13822	0.779770	-1.075398	9.938280	0.155443	-0.011031	-0.008884	0.138298	0.190219	-0.614570	0.869257	-0.051724	0.011510	-0.491513
13823	1.073840	-1.145452	9.802752	-0.140010	0.016707	0.044477	0.140964	0.188273	-0.618810	0.869522	-0.054337	0.013140	-0.490720
13824	0.682863	-1.796070	9.983705	0.122790	0.034243	0.096663	0.142807	0.189645	-0.619608	0.870588	-0.051884	0.012550	-0.489108
13825	0.876915	-1.335887	9.948867	0.590491	0.035926	0.154746	0.144725	0.179414	-0.622873	0.872624	-0.041598	0.007462	-0.486560
13826	0.835134	-0.741139	9.271107	0.763086	-0.005949	0.184199	0.144566	0.162703	-0.625649	0.874940	-0.028350	0.000001	-0.483400
13827	0.789770	-0.336244	9.422758	0.469705	-0.009500	0.160993	0.145753	0.142946	-0.630827	0.876711	-0.020613	-0.004741	-0.480552
13828	0.800793	-0.139669	9.237461	-0.052649	-0.014782	0.128129	0.146739	0.135485	-0.636401	0.877912	-0.021733	-0.004526	-0.478307
13829	0.682151	0.139207	9.679103	-0.424667	0.009660	0.082412	0.146956	0.142527	-0.634245	0.878471	-0.029477	-0.000414	-0.476885
13830	0.775093	0.302232	9.742662	-0.488844	0.037707	0.036229	0.148573	0.157711	-0.630723	0.878483	-0.037747	0.004847	-0.476256
13831	0.534437	0.062766	10.261112	-0.374222	0.034292	-0.001707	0.150667	0.178414	-0.621667	0.878140	-0.044319	0.008825	-0.476265
13832	0.550260	-0.086633	10.211191	-0.188861	0.060659	-0.026730	0.150610	0.187116	-0.619490	0.877696	-0.047105	0.011580	-0.476756
13833	0.638255	-0.283756	10.470132	-0.106483	0.083389	-0.041981	0.153119	0.187655	-0.620829	0.877158	-0.048467	0.013804	-0.477550
13834	0.377598	-0.590676	10.115558	-0.084037	0.085322	-0.050599	0.155850	0.193164	-0.617811	0.876565	-0.049182	0.015969	-0.478497
13835	0.159298	-0.719501	9.904465	0.028755	0.094224	-0.054987	0.158217	0.195638	-0.619259	0.876022	-0.048041	0.017072	-0.479568
13836	0.332559	-0.793942	9.599290	0.094969	0.095114	-0.047513	0.161900	0.196446	-0.616826	0.875620	-0.045524	0.017697	-0.480525
13837	0.218158	-0.918343	9.526746	0.034109	0.087267	-0.044450	0.163758	0.195884	-0.618819	0.875180	-0.044340	0.018635	-0.481401
13838	0.199658	-1.144047	9.606025	-0.016072	0.076722	-0.034322	0.165861	0.196977	-0.617795	0.874804	-0.043938	0.020017	-0.482065
13839	0.262812	-1.091683	9.586855	-0.010648	0.080233	-0.044851	0.167963	0.198623	-0.617810	0.874318	-0.043612	0.021265	-0.482923
13840	0.092971	-1.201307	9.486118	-0.015979	0.052339	-0.059059	0.169807	0.199719	-0.618350	0.873709	-0.043454	0.022198	-0.483996
13841	0.032602	-1.205263	9.611568	-0.044681	0.022565	-0.055837	0.169908	0.204552	-0.617258	0.873107	-0.044290	0.022768	-0.484978
13842	0.013029	-1.247759	9.822745	-0.061731	0.007646	-0.055141	0.171867	0.208271	-0.617251	0.872511	-0.045362	0.023366	-0.485922
13843	0.029141	-1.354108	9.694005	-0.063624	-0.010752	-0.034979	0.170775	0.212834	-0.614708	0.872106	-0.046849	0.023571	-0.486499
13844	0.009853	-1.344828	9.533253	-0.035906	-0.036957	-0.033979	0.170233	0.215876	-0.615453	0.871756	-0.047894	0.023159	-0.487043
13845	0.081368	-1.475201	9.555171	-0.007422	-0.049287	-0.006548	0.169437	0.216572	-0.615695	0.871694	-0.048773	0.022186	-0.487112
13846	0.124490	-1.523607	9.566259	0.046210	-0.037070	0.007962	0.167986	0.216718	-0.616194	0.871831	-0.048369	0.021012	-0.486960
13847	0.235229	-1.572455	9.605599	0.062240	-0.040639	0.022121	0.166797	0.217277	-0.616954	0.872108	-0.047959	0.019551	-0.486565
13848	0.280330	-1.348674	9.751985	0.029250	-0.035384	-0.004507	0.167612	0.214511	-0.618823	0.872104	-0.047839	0.018560	-0.486623
13849	0.546208	-1.303559	9.452192	-0.071653	-0.035342	-0.040553	0.166529	0.218937	-0.618501	0.871636	-0.049756	0.018429	-0.487273
13850	0.578659	-1.493759	9.473759	-0.270544	-0.037285	0.014336	0.165167	0.224607	-0.615812	0.871505	-0.054873	0.020345	-0.486882
13851	-0.076617	-1.638064	10.165115	-0.386895	0.006477	0.015561	0.164833	0.234552	-0.612051	0.871183	-0.061871	0.024080	-0.486449
13852	0.126810	-1.566497	10.491041	-0.359722	0.072999	-0.046616	0.164227	0.246018	-0.608270	0.870223	-0.067493	0.028708	-0.487168
13853	0.248934	-1.705055	10.324965	-0.261014	0.098524	-0.098736	0.167196	0.255808	-0.605214	0.868814	-0.071452	0.032677	-0.488864
13854	0.302825	-1.579744	9.753941	-0.140877	0.122355	-0.128593	0.167138	0.262850	-0.599919	0.867266	-0.072831	0.035912	-0.491178
13855	0.091925	-1.336996	9.157710	0.063278	0.074541	-0.158874	0.168438	0.265743	-0.599126	0.865717	-0.071421	0.036194	-0.494089
13856	0.177735	-1.496182	9.232047	0.202732	0.012403	-0.152856	0.167147	0.262160	-0.601362	0.864475	-0.067943	0.034102	-0.496895
13857	0.100125	-1.561218	9.789550	0.276717	-0.021005	-0.117193	0.164539	0.259138	-0.605924	0.863666	-0.063743	0.030672	-0.499076
13858	-0.289968	-1.430871	10.520229	0.177162	-0.017656	-0.082532	0.164192	0.252234	-0.608469	0.863071	-0.060954	0.028409	-0.500585
13859	-0.088298	-0.926658	10.745397	0.048320	-0.009055	-0.083403	0.162088	0.251418	-0.609621	0.862283	-0.060510	0.027526	-0.502044
13860	0.275012	-0.757833	10.249109	0.025142	0.004935	-0.083585	0.159976	0.251844	-0.610238	0.861469	-0.060118	0.027174	-0.503506
13861	0.374401	-0.683610	9.605004	0.143515	-0.003575	-0.126812	0.158930	0.250884	-0.611538	0.860347	-0.057966	0.025352	-0.505766
13862	0.707858	-0.984992	9.430427	0.304779	-0.031464	-0.178766	0.157389	0.246060	-0.616003	0.858885	-0.053174	0.021436	-0.508949
13863	0.876238	-1.077579	9.471169	0.317215	-0.063037	-0.170048	0.152944	0.240561	-0.619517	0.857484	-0.048668	0.016744	-0.511931
13864	0.788943	-0.792893	9.532877	0.158778	-0.064857	-0.155265	0.148897	0.235336	-0.623949	0.856058	-0.046706	0.013772	-0.514581
13865	0.594355	-0.651878	9.531370	0.030856	-0.045590	-0.154278	0.145334	0.236186	-0.625715	0.854494	-0.046918	0.012304	-0.517191
13866	0.483681	-0.593453	9.477719	0.009498	-0.043749	-0.177291	0.142713	0.234820	-0.629085	0.852671	-0.047298	0.011209	-0.520181
13867	0.503543	-0.516720	9.451993	0.066773	-0.027993	-0.174163	0.138744	0.236223	-0.629010	0.850910	-0.046699	0.009633	-0.523142
13868	0.432114	-0.372122	9.362945	0.127783	-0.022614	-0.206249	0.137814	0.237748	-0.629634	0.848862	-0.044847	0.007636	-0.526653
13869	0.560726	-0.286331	9.430115	0.099049	-0.029719	-0.187121	0.133083	0.235151	-0.631678	0.846965	-0.043687	0.005666	-0.529820
13870	0.513872	-0.429592	9.654788	0.120585	-0.030571	-0.208135	0.130716	0.234197	-0.632697	0.844855	-0.042039	0.003606	-0.533329
13871	0.230816	-0.182840	10.184001	0.169147	-0.045298	-0.279967	0.127049	0.230904	-0.635678	0.841985	-0.039829	0.000544	-0.538029
13872	0.351294	-0.206621	9.793343	0.178495	-0.062553	-0.362823	0.121927	0.227618	-0.637853	0.838191	-0.037547	-0.002800	-0.544075
13873	-0.032081	-0.476628	10.185295	0.200207	-0.072854	-0.430501	0.116920	0.227785	-0.641041	0.833604	-0.035067	-0.006763	-0.551207
13874	0.095047	-0.267509	10.465392	0.181673	-0.011605	-0.475356	0.111272	0.224779	-0.644381	0.828442	-0.032149	-0.009373	-0.559073
13875	0.114545	-0.567132	10.065225	0.036015	0.025237	-0.495728	0.105735	0.223842	-0.644829	0.822876	-0.031255	-0.009884	-0.567275
13876	0.169547	-0.633350	9.787601	0.079125	0.034103	-0.521840	0.098470	0.225955	-0.647049	0.816960	-0.029512	-0.010626	-0.575840
13877	0.008154	-0.907086	9.526283	0.131130	0.044761	-0.537286	0.093871	0.223772	-0.649744	0.810800	-0.026816	-0.011888	-0.584588
13878	0.098454	-1.105564	9.347777	-0.085514	-0.014811	-0.525045	0.087633	0.228778	-0.648293	0.804561	-0.028302	-0.011488	-0.593084
13879	-0.050474	-1.000493	9.506489	-0.040191	-0.070901	-0.477272	0.079679	0.233240	-0.646039	0.798815	-0.029770	-0.012535	-0.600709
13880	0.202232	-0.796542	9.989729	0.112603	-0.086856	-0.448945	0.071232	0.234392	-0.648511	0.793424	-0.028955	-0.015620	-0.607779
13881	0.458704	-0.726331	10.007550	0.083908	-0.078233	-0.432444	0.062286	0.231128	-0.651935	0.788151	-0.028539	-0.018214	-0.614550
13882	0.648177	-0.560339	9.714614	0.033779	-0.080025	-0.418733	0.055409	0.232961	-0.651420	0.782959	-0.028892	-0.020205	-0.621073
13883	0.673607	-0.380228	9.687625	0.089264	-0.094003	-0.423637	0.048564	0.230098	-0.652390	0.777671	-0.028603	-0.023105	-0.627595
13884	0.832900	-0.056537	9.762073	0.157229	-0.099316	-0.417857	0.039616	0.226833	-0.655160	0.772431	-0.027266	-0.026937	-0.633942
13885	0.975653	-0.018993	9.818954	0.089239	-0.101129	-0.421921	0.030915	0.224670	-0.655180	0.767035	-0.027059	-0.029948	-0.640334
13886	0.879735	0.073321	9.873716	0.021407	-0.111536	-0.462940	0.022747	0.222505	-0.656253	0.761008	-0.027938	-0.032257	-0.647337
13887	0.848318	0.073228	9.763432	0.060064	-0.145507	-0.510352	0.012981	0.222559	-0.657280	0.754287	-0.028690	-0.035625	-0.654950
13888	0.890670	0.257841	9.678668	0.222235	-0.149724	-0.557623	0.003244	0.217916	-0.658615	0.746937	-0.026958	-0.041186	-0.663070
13889	0.727204	0.366800	9.498675	0.188464	-0.114569	-0.592032	-0.008069	0.212592	-0.661501	0.739022	-0.025269	-0.045806	-0.671647
13890	0.967898	0.263336	9.312754	-0.053693	-0.109265	-0.655549	-0.018347	0.209886	-0.662417	0.730013	-0.026988	-0.047099	-0.681274
13891	0.956008	0.292013	9.221858	-0.227979	-0.107451	-0.693810	-0.029723	0.212710	-0.660387	0.720244	-0.031216	-0.046025	-0.691489
13892	1.189072	0.131197	9.138687	-0.129428	-0.126644	-0.726747	-0.041106	0.215808	-0.656918	0.709904	-0.034221	-0.046578	-0.701923
13893	1.077205	0.008238	9.544407	0.011022	-0.124018	-0.732764	-0.052602	0.216975	-0.655818	0.699419	-0.035220	-0.049082	-0.712154
13894	1.070655	-0.247608	10.022195	-0.072051	-0.077689	-0.764103	-0.063964	0.218142	-0.654981	0.688314	-0.036645	-0.049744	-0.722777
13895	1.241826	-0.643898	10.645844	-0.192767	-0.009611	-0.779863	-0.073090	0.219710	-0.652606	0.676791	-0.038777	-0.047714	-0.733603
13896	1.539747	-0.857631	10.727337	-0.232228	0.033956	-0.750168	-0.085112	0.220327	-0.651112	0.665539	-0.040768	-0.044490	-0.743919
13897	1.556577	-0.515259	10.255261	-0.156164	0.077756	-0.724707	-0.092271	0.222988	-0.646797	0.654616	-0.041206	-0.041757	-0.753682
13898	1.564946	-0.332556	9.459373	0.011987	0.067388	-0.691744	-0.097694	0.225366	-0.647736	0.644180	-0.039521	-0.041686	-0.762714
13899	1.203965	-0.493660	9.340467	0.076126	0.028915	-0.638468	-0.106363	0.217954	-0.647939	0.634463	-0.037761	-0.043010	-0.770831
13900	0.687401	-0.483205	9.868978	-0.078030	0.046298	-0.590037	-0.110569	0.214524	-0.647648	0.625289	-0.037597	-0.041725	-0.778369
13901	0.489906	-0.422816	10.236687	-0.262311	0.082992	-0.596471	-0.117568	0.214700	-0.647279	0.615815	-0.039268	-0.037027	-0.786040
13902	0.844914	-0.063936	9.733044	-0.271034	0.104050	-0.623797	-0.121166	0.218585	-0.644051	0.605801	-0.040576	-0.032033	-0.793935
13903	0.675193	0.184463	9.516254	-0.152907	0.107665	-0.620173	-0.124104	0.223020	-0.641612	0.595841	-0.040485	-0.028771	-0.801565
13904	0.749237	0.068634	9.581578	-0.131255	0.105986	-0.662364	-0.130178	0.221947	-0.639440	0.585110	-0.040038	-0.025997	-0.809548
13905	0.822033	0.116318	9.629565	-0.152698	0.098971	-0.672252	-0.134662	0.221419	-0.639639	0.574091	-0.040023	-0.022876	-0.817493
13906	0.910283	-0.038180	9.670288	-0.133059	0.145268	-0.650852	-0.138350	0.219505	-0.638949	0.563345	-0.038949	-0.019609	-0.825070
13907	0.637160	-0.074454	9.696261	-0.231479	0.179420	-0.641679	-0.143113	0.220911	-0.638209	0.552583	-0.038488	-0.014241	-0.832447
13908	0.599847	-0.228014	9.723659	-0.213311	0.204934	-0.696107	-0.144443	0.220917	-0.635315	0.540812	-0.037307	-0.009015	-0.840267
13909	0.750104	-0.493420	9.834672	-0.267029	0.193483	-0.696642	-0.148170	0.224250	-0.631960	0.528869	-0.036961	-0.002922	-0.847893
13910	0.444262	-0.375690	9.800211	-0.274187	0.181331	-0.698384	-0.150564	0.226749	-0.630985	0.516760	-0.036819	0.003076	-0.855333
13911	0.286608	-0.466461	9.603452	-0.200333	0.171187	-0.803590	-0.154413	0.229256	-0.629073	0.502775	-0.036140	0.007722	-0.863627
13912	0.636271	-0.877437	9.812012	-0.141138	0.123940	-0.857274	-0.161131	0.225976	-0.627959	0.487760	-0.035625	0.010734	-0.872184
13913	0.046330	-0.991999	10.171483	-0.106964	0.101428	-0.912474	-0.169185	0.225329	-0.626537	0.471657	-0.035224	0.013008	-0.880982
13914	0.032654	-1.222206	10.363626	-0.057525	0.086678	-0.973896	-0.178256	0.219162	-0.627113	0.454335	-0.034567	0.014102	-0.890048
13915	0.118765	-1.338195	10.407214	-0.026329	0.082225	-0.950825	-0.187190	0.211475	-0.626793	0.437282	-0.033733	0.014786	-0.898570
13916	-0.288365	-1.209360	10.599670	0.008261	0.097902	-0.883403	-0.195444	0.200746	-0.627166	0.421298	-0.032240	0.014850	-0.906228
13917	-0.409482	-0.583430	10.478130	0.037490	0.134514	-0.800061	-0.203576	0.192780	-0.629342	0.406723	-0.029812	0.014961	-0.912942
13918	-0.321290	-0.710083	9.399206	0.122994	0.089005	-0.698297	-0.207087	0.183821	-0.629770	0.393960	-0.027477	0.012980	-0.918625
13919	-0.448768	-0.971771	9.231465	0.090329	0.045113	-0.607944	-0.212567	0.173906	-0.632136	0.382796	-0.026154	0.011563	-0.923390
13920	-0.240128	-1.188462	9.691023	-0.246533	-0.007791	-0.540215	-0.216511	0.170888	-0.631714	0.372642	-0.028393	0.015733	-0.927407
13921	0.234245	-1.042582	9.840019	-0.533135	0.021547	-0.471820	-0.220778	0.176712	-0.629241	0.363543	-0.032169	0.025781	-0.930665
13922	0.363470	-1.202689	9.724105	-0.501061	0.031962	-0.436370	-0.224941	0.185157	-0.622694	0.355032	-0.035525	0.035018	-0.933522
13923	0.556379	-1.233723	9.505781	-0.284633	0.058178	-0.401273	-0.228290	0.191112	-0.618404	0.347280	-0.036813	0.040739	-0.936152
13924	0.661532	-1.379570	9.272474	0.078545	0.080975	-0.370403	-0.229993	0.188912	-0.618661	0.340318	-0.035139	0.039520	-0.938822
13925	0.870809	-1.161692	9.479863	0.192875	0.072063	-0.334378	-0.231389	0.179250	-0.618997	0.334106	-0.032843	0.036428	-0.941259
13926	0.690763	-1.354731	9.604172	-0.238454	0.056213	-0.328755	-0.231091	0.174830	-0.621397	0.327693	-0.033704	0.041040	-0.943291
13927	1.167962	-1.824771	9.700398	-0.838956	0.115299	-0.287339	-0.231312	0.187536	-0.616565	0.321555	-0.037407	0.057706	-0.944390
13928	0.589505	-2.012456	9.772929	-1.060236	0.143239	-0.219985	-0.231470	0.209080	-0.606814	0.316354	-0.041851	0.078435	-0.944466
13929	0.628692	-1.921200	9.785725	-0.868071	0.164245	-0.173517	-0.229324	0.232587	-0.597309	0.312034	-0.044679	0.095999	-0.944152
13930	0.143798	-1.518066	9.813769	-0.274248	0.181874	-0.104573	-0.225713	0.243616	-0.590722	0.309457	-0.043244	0.102183	-0.944418
13931	0.136379	-1.205303	9.822236	0.519258	0.112066	-0.096334	-0.221214	0.243317	-0.592884	0.307834	-0.038267	0.093200	-0.946091
13932	-0.111682	-0.775261	9.814900	0.631911	0.087630	-0.082221	-0.218431	0.223687	-0.601482	0.306573	-0.032958	0.081679	-0.947763
13933	-0.242828	-0.882239	9.891710	0.190571	0.089168	-0.032546	-0.217260	0.207520	-0.607801	0.305928	-0.030282	0.078735	-0.948310
13934	-0.217913	-0.772069	9.801434	-0.148696	0.068010	0.000169	-0.213023	0.206669	-0.609964	0.305709	-0.029988	0.081938	-0.948119
13935	-0.013812	-1.280275	10.091847	-0.166706	0.066110	0.013958	-0.211205	0.210526	-0.607340	0.305759	-0.029841	0.085602	-0.947783
13936	-0.236858	-0.743243	10.527746	0.242956	0.066140	0.032972	-0.209880	0.210243	-0.608409	0.306405	-0.027133	0.081387	-0.948027
13937	0.326571	-0.601535	9.539133	0.549124	0.026065	0.012029	-0.206882	0.197243	-0.613809	0.306866	-0.023352	0.071142	-0.948803
13938	0.003275	-0.901839	9.615377	0.534629	-0.024653	0.032922	-0.206375	0.182046	-0.620630	0.307739	-0.020578	0.060825	-0.949302
13939	0.054284	-0.535426	10.013302	0.312699	0.022401	0.045624	-0.205365	0.169332	-0.624430	0.308695	-0.018266	0.055000	-0.949394
13940	0.064546	-0.449107	9.951718	0.124900	0.081860	0.044487	-0.203343	0.164072	-0.627518	0.309456	-0.015978	0.053117	-0.949295
13941	0.562666	-1.021407	9.695698	0.022082	0.087902	0.032924	-0.201839	0.156052	-0.629319	0.309987	-0.014244	0.053172	-0.949146
13942	0.259263	-1.244588	9.873598	0.095978	0.057199	0.098600	-0.198259	0.154099	-0.630438	0.311794	-0.012546	0.051699	-0.948659
13943	0.459996	-1.204960	9.973264	0.203121	0.079771	0.152278	-0.194936	0.151872	-0.632862	0.314639	-0.009740	0.048300	-0.947932
13944	0.017844	-0.883402	9.389547	0.215721	0.116742	0.165052	-0.191456	0.145499	-0.636113	0.317674	-0.006098	0.044942	-0.947115
13945	0.055929	-0.956256	9.258599	0.010034	0.095764	0.139662	-0.186284	0.143815	-0.639736	0.320224	-0.004235	0.045297	-0.946249
13946	-0.053333	-1.037402	9.186507	-0.190368	0.066035	0.128419	-0.182078	0.146278	-0.638208	0.322554	-0.004176	0.049299	-0.945257
13947	-0.137082	-0.935239	9.347027	-0.220788	0.031050	0.114014	-0.179337	0.151790	-0.638195	0.324647	-0.005047	0.053610	-0.944301
13948	-0.160005	-0.766467	9.421267	-0.209923	0.004878	0.077029	-0.176989	0.155506	-0.636103	0.326055	-0.006322	0.057579	-0.943574
13949	-0.787015	-0.668447	9.987788	-0.143670	-0.006352	0.049470	-0.177944	0.160761	-0.635775	0.326969	-0.007449	0.060168	-0.943088
13950	-0.513086	-0.191148	10.248073	-0.053910	0.013798	-0.012357	-0.177422	0.161172	-0.634734	0.326693	-0.007643	0.061238	-0.943113
13951	-0.650130	-1.120827	10.272213	0.033797	0.005155	-0.025997	-0.178745	0.161871	-0.635099	0.326196	-0.007455	0.060516	-0.943334
13952	-0.360686	-1.183984	10.807344	0.004887	0.024078	0.025738	-0.177930	0.158274	-0.635800	0.326630	-0.007025	0.060550	-0.943185
13953	-0.385210	-1.214743	10.124645	-0.007722	0.048624	0.069810	-0.176874	0.158683	-0.636204	0.327881	-0.006165	0.060913	-0.942733
13954	-0.875822	-1.255802	9.604472	0.058552	0.006925	0.057956	-0.175541	0.157572	-0.638064	0.328950	-0.005667	0.059826	-0.942433
13955	-0.739948	-0.841829	10.040666	0.051376	-0.034299	0.040165	-0.175783	0.154811	-0.639917	0.329750	-0.005986	0.058539	-0.942233
13956	-0.791920	-0.700077	10.643586	0.069323	-0.012486	0.019258	-0.177613	0.151505	-0.639922	0.330103	-0.005827	0.057117	-0.942197
13957	-0.449677	-0.771955	10.034158	0.103407	0.026032	0.028354	-0.178392	0.150129	-0.641491	0.330617	-0.004655	0.055228	-0.942136
13958	-0.153194	-1.163485	9.387802	0.147309	0.040086	0.034738	-0.178088	0.144463	-0.643643	0.331210	-0.002974	0.052686	-0.942080
13959	-0.184620	-1.489484	8.884425	0.153605	0.057686	0.044494	-0.176204	0.139895	-0.646068	0.331992	-0.000869	0.050088	-0.941951
13960	-0.102913	-1.543187	8.835035	0.101674	0.061135	0.054668	-0.175111	0.135332	-0.649396	0.332911	0.000927	0.048544	-0.941708
13961	-0.184632	-1.489631	8.836356	0.022941	0.061138	0.054130	-0.171918	0.132276	-0.651173	0.333865	0.002218	0.048476	-0.941371
13962	-0.142595	-1.346185	8.659793	-0.013706	0.056785	0.050343	-0.171909	0.130894	-0.651318	0.334694	0.003159	0.049075	-0.941043
13963	0.118951	-1.244495	8.759647	-0.127588	0.017183	0.091605	-0.170341	0.134617	-0.652742	0.336401	0.002625	0.051569	-0.940302
13964	0.338822	-1.240126	9.175986	-0.126004	-0.039009	0.108963	-0.170633	0.137518	-0.649573	0.338468	0.001070	0.053635	-0.939447
13965	0.427864	-0.962566	9.716764	-0.020555	-0.042659	0.122953	-0.170898	0.137934	-0.649957	0.340814	0.000121	0.053700	-0.938596
13966	0.154589	-0.692439	10.049086	0.015165	-0.011185	0.140200	-0.170497	0.137103	-0.649971	0.343436	0.000078	0.053303	-0.937662
13967	-0.542797	-0.963490	10.085633	0.007776	-0.014597	0.187870	-0.172202	0.136146	-0.651653	0.346963	-0.000088	0.053008	-0.936380
13968	-1.160452	-0.252735	11.267171	0.039898	0.020325	0.189417	-0.167711	0.135292	-0.650815	0.350460	0.000684	0.052365	-0.935113
13969	-1.328415	0.573424	11.220438	0.090476	0.078323	0.108267	-0.167435	0.133772	-0.651880	0.352395	0.002823	0.051110	-0.934450
13970	-0.870807	0.104599	10.091130	0.244158	0.077015	-0.014190	-0.167406	0.130181	-0.654268	0.352001	0.005883	0.047053	-0.934798
13971	-0.481733	-0.513283	9.595189	0.501322	0.048403	-0.095481	-0.164398	0.115799	-0.660204	0.350090	0.010180	0.037885	-0.935894
13972	-0.915830	-0.446261	9.955403	0.439742	-0.038025	-0.164838	-0.167462	0.099791	-0.663975	0.346893	0.012335	0.029383	-0.937363
13973	-0.745568	-0.265642	9.677220	0.095496	-0.013533	-0.198988	-0.171496	0.089866	-0.664796	0.343139	0.012607	0.027409	-0.938800
13974	-0.592985	-0.523372	9.158620	-0.235418	0.031956	-0.203085	-0.173617	0.091812	-0.665659	0.339302	0.011394	0.032063	-0.940062
13975	-0.621985	-0.519040	8.928196	-0.314205	0.012715	-0.191378	-0.175783	0.099559	-0.662806	0.335755	0.009367	0.037981	-0.941137
13976	-0.859589	-0.656350	9.039223	-0.299022	-0.043198	-0.205527	-0.179922	0.107457	-0.662665	0.331923	0.006304	0.043320	-0.942290
13977	-0.922336	-0.666431	9.515515	-0.347415	-0.069534	-0.209494	-0.184737	0.115356	-0.658202	0.328068	0.002523	0.049333	-0.943362
13978	-1.140486	-0.786851	9.693862	-0.416319	-0.041536	-0.204570	-0.186390	0.125587	-0.655332	0.324217	-0.001280	0.056889	-0.944270
13979	-1.039172	-0.797647	9.567888	-0.559602	-0.036404	-0.172141	-0.190444	0.138593	-0.649915	0.320978	-0.005729	0.067129	-0.944687
13980	-0.802159	-0.742193	9.429489	-0.481078	-0.076765	-0.133001	-0.194248	0.154362	-0.644998	0.318472	-0.010533	0.075672	-0.944848
13981	-0.609410	-0.794940	9.189286	-0.216197	-0.122160	-0.148921	-0.199322	0.160189	-0.638592	0.315806	-0.014353	0.078841	-0.945434
13982	-0.838456	-1.097219	9.646831	-0.062319	-0.172832	-0.174422	-0.206341	0.162574	-0.636371	0.312744	-0.018377	0.078843	-0.946381
13983	-0.858522	-1.222551	10.296875	-0.069559	-0.152852	-0.169149	-0.212153	0.161776	-0.634462	0.309772	-0.021841	0.079027	-0.947269
13984	-0.883142	-1.304972	10.810461	-0.120571	-0.122335	-0.172074	-0.216401	0.164284	-0.631890	0.306635	-0.025265	0.080444	-0.948085
13985	-0.193508	-1.438320	10.649162	-0.195314	-0.061107	-0.242241	-0.220644	0.165964	-0.629588	0.302058	-0.027852	0.083524	-0.949215
13986	-0.042170	-1.858312	9.763395	-0.255167	-0.079338	-0.246379	-0.228082	0.171529	-0.626154	0.297349	-0.031398	0.087717	-0.950212
13987	0.200825	-2.310961	9.443656	-0.145885	-0.076631	-0.266880	-0.232854	0.173488	-0.623972	0.292338	-0.034048	0.089770	-0.951483
13988	-0.048425	-2.729264	9.662107	-0.165782	-0.076692	-0.228269	-0.236194	0.178064	-0.620479	0.288002	-0.036974	0.092288	-0.952455
13989	-0.028281	-2.618351	9.802605	-0.402238	-0.045436	-0.168184	-0.240348	0.185959	-0.615765	0.284600	-0.040333	0.099529	-0.952612
13990	-0.044980	-2.917405	9.496486	-0.459780	-0.002691	-0.087430	-0.242936	0.196470	-0.610526	0.282537	-0.043261	0.108168	-0.952156
13991	0.011087	-3.173542	9.252720	-0.395730	-0.003713	-0.000676	-0.243673	0.208078	-0.607264	0.282213	-0.045445	0.115720	-0.951262
13992	-0.195839	-3.068582	9.226871	-0.110665	-0.028241	0.071890	-0.243847	0.213880	-0.604852	0.283532	-0.046528	0.117700	-0.950574
13993	-0.493610	-2.837645	9.265743	-0.006194	-0.054479	0.111464	-0.244926	0.217063	-0.603498	0.285810	-0.047197	0.117704	-0.949858
13994	-0.582506	-2.433254	9.141377	-0.024085	-0.071938	0.111382	-0.244936	0.218030	-0.602443	0.288061	-0.048527	0.117824	-0.949096
13995	-0.777155	-2.301757	9.173409	-0.002552	-0.080597	0.095731	-0.245999	0.218726	-0.601636	0.290110	-0.049659	0.117606	-0.948440
13996	-0.571405	-2.237923	9.335797	0.110255	-0.082365	0.075347	-0.247282	0.212792	-0.602459	0.291831	-0.050492	0.115080	-0.948178
13997	-0.330686	-2.347678	9.452627	0.246402	-0.069221	0.042805	-0.248829	0.207275	-0.604320	0.293096	-0.050045	0.110151	-0.948397
13998	-0.031490	-2.042228	9.424717	0.344750	-0.076320	0.059330	-0.249337	0.204239	-0.604995	0.294722	-0.049428	0.103189	-0.948708
13999	0.214105	-1.808062	9.545459	0.440484	-0.101749	0.050214	-0.250843	0.192505	-0.608355	0.296351	-0.048429	0.094356	-0.949172
14000	0.384321	-1.649967	9.766917	0.484214	-0.098385	0.070788	-0.253655	0.178983	-0.612627	0.298326	-0.047379	0.084613	-0.949525
14001	0.413434	-1.635351	9.901423	0.448381	-0.101069	0.075796	-0.255663	0.163799	-0.617712	0.300382	-0.046275	0.075609	-0.949691
14002	0.439309	-1.412502	10.480570	0.450130	-0.051350	0.084825	-0.257163	0.150683	-0.620432	0.302462	-0.044504	0.066794	-0.949776
14003	0.290328	-1.310269	10.497451	0.326877	-0.014507	0.047116	-0.257252	0.144191	-0.622194	0.303687	-0.042522	0.060552	-0.949895
14004	0.242462	-1.243222	10.277525	0.171299	0.027520	0.042643	-0.257603	0.137977	-0.624863	0.304596	-0.040995	0.057468	-0.949862
14005	0.315080	-1.210873	10.029723	0.058497	0.032716	0.065622	-0.255206	0.135064	-0.625974	0.305876	-0.039725	0.056611	-0.949556
14006	0.315098	-1.197477	9.691003	0.069190	0.000394	0.075285	-0.254926	0.132852	-0.627045	0.307348	-0.039297	0.055326	-0.949174
14007	0.611227	-0.985575	9.738951	0.076342	-0.021567	0.069924	-0.253601	0.132292	-0.627332	0.308780	-0.038959	0.053781	-0.948812
14008	0.630736	-0.959239	9.748699	0.128327	-0.018017	0.050930	-0.253851	0.130084	-0.627873	0.309853	-0.038541	0.051241	-0.948620
14009	0.647049	-0.704404	9.751488	0.079252	0.006510	0.029560	-0.255287	0.127605	-0.628398	0.310485	-0.037718	0.049745	-0.948526
14010	0.720284	-0.589890	9.632005	-0.030617	0.007442	-0.006480	-0.255028	0.128571	-0.628654	0.310319	-0.037861	0.050334	-0.948544
14011	0.608460	-0.694768	9.658200	-0.024210	0.024163	-0.034559	-0.254093	0.127599	-0.629984	0.309634	-0.037430	0.050818	-0.948759
14012	0.554739	-0.776297	9.602449	0.051023	0.031244	-0.048083	-0.254480	0.126220	-0.630515	0.308715	-0.036658	0.049974	-0.949133
14013	0.353379	-0.915782	9.881373	0.064423	0.020766	-0.055047	-0.254997	0.124980	-0.631564	0.307708	-0.035774	0.048718	-0.949559
14014	0.312753	-0.875186	10.468613	0.087667	0.055662	-0.056506	-0.253396	0.122485	-0.632136	0.306631	-0.034321	0.047322	-0.950032
14015	0.338063	-0.687753	9.689454	0.182731	0.069894	-0.078624	-0.252318	0.119578	-0.633749	0.305204	-0.031800	0.044084	-0.950734
14016	0.245211	-0.818935	9.027822	0.356308	0.024601	-0.073983	-0.253308	0.109499	-0.636185	0.303982	-0.029310	0.037378	-0.951493
14017	0.385002	-0.871475	9.506684	0.375794	-0.017576	-0.056433	-0.252969	0.097063	-0.637098	0.303138	-0.027266	0.029947	-0.952086
14018	0.404830	-0.817104	10.033477	0.208403	-0.012500	-0.052354	-0.254378	0.090993	-0.639619	0.302245	-0.026359	0.025842	-0.952515
14019	0.357198	-0.725249	10.061380	0.030369	0.022444	-0.046443	-0.254096	0.088229	-0.640173	0.301367	-0.025650	0.025246	-0.952829
14020	0.332169	-0.849982	10.108230	0.010721	0.055688	-0.046485	-0.253164	0.086566	-0.639682	0.300442	-0.024636	0.025321	-0.953145
14021	0.353482	-0.899152	9.814270	0.048335	0.054006	-0.047108	-0.254859	0.083813	-0.641512	0.299542	-0.023233	0.024596	-0.953483
14022	0.417907	-0.996868	9.485732	0.087647	0.040030	-0.030162	-0.254581	0.081877	-0.642319	0.298971	-0.022048	0.023118	-0.953727
14023	0.455829	-1.098055	9.527502	0.076746	0.018069	-0.002157	-0.254691	0.078701	-0.643394	0.298955	-0.021167	0.021691	-0.953786
14024	0.451801	-0.991653	9.704206	0.026534	-0.000390	0.011528	-0.252706	0.077308	-0.642393	0.299168	-0.021099	0.021155	-0.953733
14025	0.534914	-0.848198	9.635441	0.010320	0.003903	0.039629	-0.253241	0.078692	-0.642633	0.299925	-0.020898	0.020953	-0.953504
14026	0.454671	-0.920259	9.462262	0.024560	-0.003950	0.058222	-0.254015	0.075934	-0.643302	0.301024	-0.020889	0.020453	-0.953168
14027	0.404835	-0.803870	9.641879	-0.002454	-0.014555	0.088862	-0.253366	0.077865	-0.643423	0.302721	-0.021122	0.020427	-0.952626
14028	0.391904	-0.591587	9.812668	-0.062455	-0.014627	0.097280	-0.252580	0.079242	-0.643682	0.304529	-0.021826	0.021537	-0.952009
14029	0.134682	-0.780706	10.235705	-0.072461	-0.016444	0.120140	-0.252734	0.082558	-0.642994	0.306790	-0.022512	0.022857	-0.951237
14030	0.189761	-0.517981	10.557899	-0.052824	0.028058	0.136336	-0.251957	0.084488	-0.641811	0.309321	-0.022328	0.024062	-0.950391
14031	0.214199	-0.446547	9.597161	0.007315	0.030929	0.121833	-0.251976	0.087527	-0.641258	0.311623	-0.021616	0.024149	-0.949653
14032	0.214397	-0.404613	9.153019	0.033324	-0.010064	0.108675	-0.249856	0.086964	-0.642602	0.313684	-0.021635	0.023467	-0.948991
14033	0.354801	-0.361872	9.330149	0.004689	-0.027629	0.099553	-0.249605	0.088343	-0.640894	0.315585	-0.022069	0.023212	-0.948356
14034	0.407885	-0.380310	9.728437	-0.014096	-0.040821	0.083479	-0.249869	0.089036	-0.642059	0.317158	-0.022981	0.023225	-0.947810
14035	0.625323	-0.380534	10.209636	-0.007860	-0.021732	0.081755	-0.251730	0.090842	-0.641490	0.318710	-0.023407	0.023217	-0.947279
14036	0.455024	-0.552817	10.067326	0.011883	0.013355	0.082046	-0.251192	0.089043	-0.641516	0.320236	-0.023127	0.023081	-0.946774
14037	0.552414	-0.433990	9.846742	0.015506	0.011631	0.078541	-0.251058	0.088904	-0.641650	0.321720	-0.022791	0.022829	-0.946285
14038	0.639237	-0.440332	9.567129	-0.016641	-0.016310	0.064086	-0.250145	0.090280	-0.640736	0.322905	-0.023264	0.023034	-0.945865
14039	0.653673	-0.454245	9.773534	-0.033723	-0.010270	0.078070	-0.250418	0.091525	-0.640197	0.324364	-0.023686	0.023555	-0.945342
14040	0.600983	-0.395885	9.846761	-0.027386	0.002888	0.064091	-0.248840	0.093175	-0.640988	0.325532	-0.023865	0.024088	-0.944923
14041	0.567299	-0.380969	9.919324	-0.018359	0.027413	0.051921	-0.251085	0.093602	-0.641734	0.326483	-0.023505	0.024530	-0.944592
14042	0.455710	-0.447856	9.784929	-0.012938	0.025747	0.043166	-0.248058	0.094966	-0.640982	0.327249	-0.023168	0.024928	-0.944325
14043	0.401805	-0.553584	9.680834	-0.014738	0.010037	0.043092	-0.248452	0.094969	-0.641760	0.328042	-0.023127	0.025175	-0.944045
14044	0.373062	-0.524172	9.787169	-0.011122	-0.000443	0.028994	-0.248195	0.094966	-0.639673	0.328551	-0.023280	0.025361	-0.943859
14045	0.320029	-0.513893	9.867055	0.014847	-0.009165	0.019476	-0.248725	0.095799	-0.640441	0.328921	-0.023422	0.024908	-0.943738
14046	0.291242	-0.485025	9.795534	0.012253	-0.000358	0.004525	-0.248440	0.092897	-0.641781	0.328980	-0.023433	0.024642	-0.943724
14047	0.303034	-0.523676	9.770954	0.003280	0.003125	0.011510	-0.247659	0.093858	-0.640215	0.329188	-0.023423	0.024480	-0.943656
14048	0.266947	-0.504210	9.752262	-0.005627	-0.005588	0.000855	-0.247796	0.094550	-0.639814	0.329177	-0.023652	0.024515	-0.943654
14049	0.276533	-0.513950	9.737648	-0.019935	-0.007337	-0.001022	-0.249125	0.095938	-0.639519	0.329142	-0.023996	0.024715	-0.943652
14050	0.249800	-0.537794	9.737604	0.005111	-0.010822	-0.000849	-0.250447	0.096084	-0.639498	0.329104	-0.024254	0.024512	-0.943664
14051	0.257026	-0.542455	9.804783	-0.011009	-0.028334	-0.004559	-0.249933	0.098430	-0.639221	0.329017	-0.024935	0.024405	-0.943679
14052	0.285636	-0.597641	9.921666	0.001528	-0.013484	-0.006199	-0.250587	0.098158	-0.640651	0.328882	-0.025269	0.024249	-0.943721
14053	0.348531	-0.583562	9.966949	-0.003852	-0.012643	-0.004490	-0.250718	0.097329	-0.639481	0.328791	-0.025607	0.024113	-0.943747
14054	0.397264	-0.521493	9.938402	-0.027076	0.021460	-0.001894	-0.251775	0.097611	-0.639724	0.328701	-0.025468	0.024729	-0.943767
14055	0.411480	-0.553461	9.745643	-0.024338	0.005775	-0.013392	-0.251646	0.097610	-0.638942	0.328423	-0.025602	0.025092	-0.943850
14056	0.375430	-0.529156	9.736620	-0.009150	-0.000342	-0.009763	-0.252969	0.097755	-0.638398	0.328204	-0.025760	0.025223	-0.943918
14057	0.343897	-0.552609	9.851984	-0.010925	0.000532	-0.015939	-0.251651	0.098439	-0.638672	0.327888	-0.025908	0.025294	-0.944023
14058	0.319547	-0.581246	9.863881	-0.007319	0.013669	-0.018507	-0.252053	0.099546	-0.638786	0.327502	-0.025794	0.025477	-0.944155
14059	0.338178	-0.677567	9.874630	0.005256	-0.000296	-0.034353	-0.252449	0.099272	-0.638390	0.326846	-0.025862	0.025232	-0.944387
14060	0.342742	-0.713771	9.845334	0.005251	-0.000295	-0.032598	-0.252320	0.099271	-0.637739	0.326205	-0.025936	0.025079	-0.944610
14061	0.449088	-0.697986	9.772497	0.007918	0.010169	-0.023757	-0.252701	0.097339	-0.638798	0.325745	-0.025790	0.024865	-0.944779
14062	0.463699	-0.679034	9.714908	-0.013514	0.004942	-0.032743	-0.253230	0.097204	-0.638268	0.325083	-0.025888	0.025102	-0.944998
14063	0.463873	-0.657153	9.792066	-0.012611	0.011929	-0.034470	-0.253362	0.097204	-0.638397	0.324408	-0.025858	0.025285	-0.945226
14064	0.381922	-0.637166	9.826650	-0.037653	0.022439	-0.034587	-0.252836	0.096924	-0.637101	0.323689	-0.025782	0.026090	-0.945452
14065	0.463900	-0.654630	9.830548	-0.077869	0.021554	-0.045485	-0.251527	0.099405	-0.638142	0.322766	-0.026006	0.027566	-0.945720
14066	0.403755	-0.622934	9.817012	-0.080524	0.004974	-0.056114	-0.252338	0.100789	-0.634980	0.321627	-0.026549	0.029058	-0.946048
14067	0.420595	-0.630414	9.773520	-0.028601	0.024241	-0.055671	-0.252863	0.101346	-0.636796	0.320533	-0.026414	0.029609	-0.946406
14068	0.371864	-0.692454	9.811681	-0.001806	0.024234	-0.046663	-0.252876	0.103556	-0.636774	0.319603	-0.026082	0.029740	-0.946725
14069	0.361858	-0.740526	9.796794	-0.002726	0.010237	-0.044965	-0.253400	0.102730	-0.636513	0.318733	-0.026043	0.029720	-0.947021
14070	0.351925	-0.778911	9.803649	0.003524	0.017230	-0.040493	-0.253398	0.102454	-0.636515	0.317922	-0.025805	0.029708	-0.947300
14071	0.433740	-0.818131	9.771248	-0.001926	0.010173	-0.023848	-0.252064	0.101066	-0.638378	0.317451	-0.025756	0.029691	-0.947460
14072	0.419194	-0.827507	9.814527	-0.012574	0.003220	-0.046860	-0.253378	0.099415	-0.637460	0.316512	-0.025889	0.029892	-0.947764
14073	0.385264	-0.841937	9.728132	-0.069924	-0.005561	-0.027915	-0.252474	0.102449	-0.636660	0.315937	-0.026580	0.031073	-0.947899
14074	0.399856	-0.827605	9.732978	-0.068098	0.004071	-0.033155	-0.253931	0.103009	-0.636240	0.315227	-0.027040	0.032338	-0.948080
14075	0.337121	-0.822171	9.776842	-0.028785	0.021552	-0.016925	-0.252618	0.103830	-0.635468	0.314864	-0.026953	0.032922	-0.948183
14076	0.332197	-0.836462	9.810368	0.001580	0.025900	-0.004354	-0.253284	0.105631	-0.636747	0.314723	-0.026542	0.033020	-0.948238
14077	0.298584	-0.807511	9.753309	0.026647	0.004072	-0.012164	-0.254339	0.105360	-0.636733	0.314492	-0.026434	0.032450	-0.948337
14078	0.344715	-0.774051	9.801363	0.019457	0.004907	-0.006053	-0.254072	0.104668	-0.636222	0.314335	-0.026309	0.032076	-0.948405
14079	0.325212	-0.798128	9.743574	0.001537	-0.007337	-0.002701	-0.253275	0.104526	-0.637411	0.314277	-0.026571	0.031919	-0.948422
14080	0.341901	-0.829395	9.786331	0.033744	-0.010838	-0.004254	-0.253267	0.102868	-0.636905	0.314170	-0.026654	0.031176	-0.948480
14081	0.366303	-0.793536	9.776919	0.046297	-0.003833	-0.007661	-0.254583	0.101769	-0.636374	0.314039	-0.026573	0.030195	-0.948558
14082	0.438513	-0.827636	9.821568	-0.005675	0.001332	0.009572	-0.254451	0.101354	-0.635857	0.314157	-0.026664	0.030284	-0.948513
14083	0.453382	-0.774798	9.834064	-0.036097	-0.005679	0.007569	-0.253120	0.099827	-0.636284	0.314272	-0.027135	0.030866	-0.948443
14084	0.492458	-0.712640	9.810408	-0.034245	0.013580	0.000604	-0.253535	0.102730	-0.635727	0.314197	-0.027179	0.031569	-0.948443
14085	0.422239	-0.738607	9.791489	-0.020851	0.007473	0.005102	-0.254724	0.103013	-0.635967	0.314265	-0.027312	0.031940	-0.948405
14086	0.385966	-0.745562	9.784512	-0.005633	0.010116	0.004351	-0.254064	0.104116	-0.637795	0.314279	-0.027239	0.032080	-0.948397
14087	0.313579	-0.735580	9.717957	0.001500	0.003141	0.009690	-0.254330	0.103564	-0.636229	0.314449	-0.027311	0.032002	-0.948342
14088	0.304358	-0.673095	9.677897	0.049859	-0.016053	-0.004109	-0.254582	0.102046	-0.637285	0.314347	-0.027390	0.030920	-0.948409
14089	0.329200	-0.581387	9.842166	0.071284	-0.020479	0.001325	-0.255636	0.101222	-0.636494	0.314410	-0.027471	0.029358	-0.948435
14090	0.440928	-0.490845	9.847050	-0.012735	-0.007378	-0.013353	-0.256154	0.099844	-0.637283	0.314100	-0.027785	0.029513	-0.948524
14091	0.420754	-0.608709	9.792994	-0.030638	0.001375	-0.008182	-0.256555	0.099845	-0.635709	0.313913	-0.028098	0.030004	-0.948561
14092	0.420318	-0.668912	9.768272	0.012289	0.010125	-0.000800	-0.255353	0.098458	-0.637309	0.313849	-0.027916	0.029801	-0.948594
14093	0.385389	-0.827242	9.814821	0.031983	0.007521	-0.005976	-0.255745	0.097354	-0.636661	0.313735	-0.027720	0.029147	-0.948658
14094	0.414665	-0.784293	9.776608	-0.009236	0.010097	0.009595	-0.255227	0.098733	-0.636133	0.313858	-0.027667	0.029358	-0.948613
14095	0.429131	-0.784671	9.689958	0.008657	0.006612	0.011473	-0.254441	0.099834	-0.636264	0.314063	-0.027629	0.029156	-0.948552
14096	0.400369	-0.755494	9.719382	0.031931	-0.000368	0.006344	-0.256532	0.096530	-0.636919	0.314141	-0.027518	0.028519	-0.948549
14097	0.403543	-0.654055	9.864723	0.019349	-0.012667	0.011511	-0.256269	0.096805	-0.637181	0.314363	-0.027779	0.027994	-0.948483
14098	0.363169	-0.559888	9.880574	-0.023504	0.003116	-0.004574	-0.256013	0.098323	-0.637170	0.314215	-0.027957	0.028424	-0.948514
14099	0.440214	-0.589560	9.812274	-0.042229	0.003132	-0.017074	-0.255490	0.098735	-0.636390	0.313851	-0.028320	0.029142	-0.948602
14100	0.420055	-0.707248	9.815902	-0.023425	0.011023	-0.018689	-0.254702	0.098730	-0.635095	0.313429	-0.028356	0.029613	-0.948726
14101	0.443652	-0.784380	9.822021	-0.006437	0.010141	-0.016829	-0.256557	0.100536	-0.636356	0.313086	-0.028364	0.029699	-0.948836
14102	0.457538	-0.866468	9.756066	-0.014564	0.010110	0.000715	-0.254719	0.101631	-0.635066	0.313042	-0.028349	0.030006	-0.948842
14103	0.508590	-0.818761	9.756175	-0.018210	0.006560	0.014769	-0.256301	0.101502	-0.635436	0.313293	-0.028488	0.030319	-0.948745
14104	0.526221	-0.717803	9.781217	-0.002086	0.003064	0.009602	-0.255780	0.102189	-0.634783	0.313420	-0.028524	0.030350	-0.948701
14105	0.470779	-0.703040	9.748218	0.049829	-0.007383	0.002913	-0.255646	0.101497	-0.634008	0.313493	-0.028515	0.029274	-0.948711
14106	0.410768	-0.656531	9.859825	0.055164	0.013586	0.013627	-0.256539	0.098050	-0.637426	0.313722	-0.027990	0.028288	-0.948681
14107	0.401303	-0.629955	9.874633	0.006917	0.013608	-0.001696	-0.256277	0.098740	-0.637946	0.313671	-0.027852	0.028151	-0.948706
14108	0.376897	-0.663659	9.802355	-0.044915	0.025886	-0.009958	-0.256287	0.099153	-0.635851	0.313396	-0.027735	0.029127	-0.948770
14109	0.400860	-0.688039	9.756204	-0.023432	0.024149	-0.011581	-0.256161	0.100534	-0.636231	0.313135	-0.027592	0.029626	-0.948845
14110	0.400348	-0.760143	9.772202	0.003421	0.017167	-0.016713	-0.256417	0.099707	-0.637150	0.312763	-0.027341	0.029627	-0.948975
14111	0.402717	-0.765112	9.726461	0.004266	0.011901	-0.006152	-0.254572	0.100250	-0.637042	0.312627	-0.027255	0.029531	-0.949026
14112	0.395234	-0.798705	9.733350	-0.018140	-0.000363	-0.001959	-0.255100	0.099561	-0.636126	0.312533	-0.027464	0.029839	-0.949041
14113	0.422291	-0.731392	9.791571	-0.025321	0.001353	0.002405	-0.256427	0.101780	-0.637652	0.312549	-0.027761	0.030248	-0.949014
14114	0.371943	-0.682715	9.850245	0.003326	0.003122	-0.001762	-0.255096	0.099700	-0.637431	0.312468	-0.027768	0.030170	-0.949043
14115	0.372003	-0.673198	9.816708	-0.001999	0.017138	-0.006153	-0.253792	0.101765	-0.636124	0.312325	-0.027622	0.030228	-0.949092
14116	0.406137	-0.627734	9.826550	-0.009173	0.017115	-0.002682	-0.254830	0.099008	-0.636789	0.312212	-0.027443	0.030474	-0.949127
14117	0.422930	-0.644571	9.869472	0.024837	0.024114	-0.004180	-0.253642	0.098724	-0.636287	0.312117	-0.026996	0.030060	-0.949184
14118	0.410461	-0.697596	9.801675	0.060662	0.018910	-0.011874	-0.253761	0.097898	-0.638776	0.311873	-0.026352	0.028987	-0.949316
14119	0.414917	-0.746089	9.685718	0.024856	0.022407	-0.004201	-0.253495	0.097343	-0.638263	0.311779	-0.025940	0.028562	-0.949371
14120	0.381108	-0.750275	9.803726	-0.041389	0.024112	0.000616	-0.252440	0.097061	-0.637498	0.311711	-0.025827	0.029466	-0.949369
14121	0.361154	-0.836909	9.738011	-0.003851	0.004884	0.005216	-0.254563	0.099560	-0.638486	0.311791	-0.025923	0.029490	-0.949339
14122	0.361071	-0.846706	9.680219	0.014071	0.011907	0.002728	-0.254293	0.099006	-0.639280	0.311799	-0.025695	0.029266	-0.949350
14123	0.361425	-0.798485	9.719224	-0.031627	0.004857	0.014714	-0.253901	0.099418	-0.638889	0.312044	-0.025961	0.029833	-0.949244
14124	0.332773	-0.754803	9.772847	-0.055799	0.010089	0.018098	-0.254047	0.101768	-0.638603	0.312306	-0.026194	0.030931	-0.949117
14125	0.347611	-0.706740	9.797305	-0.027136	0.005731	0.009484	-0.252465	0.101620	-0.637844	0.312453	-0.026418	0.031417	-0.949046
14126	0.366669	-0.745168	9.863994	-0.006531	0.003113	0.000798	-0.252862	0.101207	-0.636928	0.312415	-0.026486	0.031528	-0.949053
14127	0.383645	-0.735621	9.883183	-0.018209	-0.000419	0.009509	-0.254051	0.102320	-0.638597	0.312572	-0.026771	0.031805	-0.948984
14128	0.362230	-0.687685	9.773365	-0.024402	0.011003	0.000712	-0.252213	0.102862	-0.636399	0.312523	-0.026801	0.032304	-0.948982
14129	0.325703	-0.730666	9.782799	-0.019948	0.010130	0.004268	-0.252474	0.103417	-0.638088	0.312572	-0.026897	0.032674	-0.948951
14130	0.274896	-0.744663	9.795094	-0.006535	-0.000349	0.002577	-0.252215	0.104244	-0.638083	0.312575	-0.027030	0.032765	-0.948943
14131	0.293960	-0.778634	9.746471	-0.000252	0.004912	0.000868	-0.251422	0.102857	-0.635888	0.312574	-0.027099	0.032728	-0.948943
14132	0.337332	-0.793251	9.796399	-0.011083	-0.007401	0.016589	-0.251946	0.102722	-0.636927	0.312839	-0.027384	0.032868	-0.948842
14133	0.351535	-0.831964	9.757378	-0.002096	0.001368	0.011388	-0.252756	0.105490	-0.636495	0.313039	-0.027524	0.032854	-0.948773
14134	0.400185	-0.784077	9.810383	-0.006569	-0.005651	0.007799	-0.251972	0.106175	-0.635063	0.313149	-0.027755	0.032915	-0.948728
14135	0.409498	-0.830086	9.732865	-0.014639	-0.007401	0.013010	-0.252891	0.105628	-0.635708	0.313378	-0.028142	0.033086	-0.948635
14136	0.409647	-0.812897	9.848424	-0.016421	-0.000420	0.010380	-0.253285	0.106737	-0.638173	0.313520	-0.028332	0.033368	-0.948572
14137	0.429018	-0.803604	9.790683	-0.023622	0.006553	0.023568	-0.253955	0.107430	-0.636457	0.313934	-0.028507	0.033804	-0.948414
14138	0.405037	-0.779451	9.762327	-0.023617	0.003943	0.022690	-0.252892	0.106319	-0.636615	0.314302	-0.028651	0.034256	-0.948272
14139	0.366642	-0.745506	9.753435	-0.030768	0.004831	0.021778	-0.252762	0.106042	-0.635575	0.314680	-0.028904	0.034812	-0.948119
14140	0.327679	-0.790917	9.748443	-0.037862	-0.007366	0.004062	-0.252633	0.107424	-0.637000	0.314697	-0.029366	0.035453	-0.948075
14141	0.324973	-0.831771	9.752803	-0.014578	0.010140	0.004287	-0.253443	0.109638	-0.635529	0.314748	-0.029423	0.035726	-0.948046
14142	0.346511	-0.865041	9.939697	-0.018170	0.000481	-0.001078	-0.252395	0.110460	-0.634491	0.314679	-0.029616	0.036039	-0.948051
14143	0.380574	-0.827028	9.872546	-0.016403	0.006590	0.007767	-0.253330	0.111985	-0.633939	0.314798	-0.029748	0.036327	-0.947997
14144	0.375400	-0.870709	9.732693	-0.007515	0.001339	0.022789	-0.254380	0.110747	-0.633675	0.315179	-0.029840	0.036458	-0.947862
14145	0.395312	-0.788967	9.771914	-0.002127	0.003085	0.018438	-0.251619	0.113081	-0.634085	0.315511	-0.029940	0.036457	-0.947748
14146	0.356236	-0.851126	9.795571	-0.000389	-0.002178	0.027242	-0.252139	0.111979	-0.634741	0.315993	-0.030051	0.036434	-0.947585
14147	0.370690	-0.856050	9.795390	-0.011019	0.011861	0.007824	-0.253456	0.111572	-0.634987	0.316112	-0.030047	0.036651	-0.947537
14148	0.331819	-0.889361	9.814569	-0.023567	-0.002134	0.007687	-0.251216	0.111835	-0.634104	0.316204	-0.030317	0.037055	-0.947482
14149	0.293396	-0.857953	9.762387	-0.002037	0.017155	0.002646	-0.251610	0.112253	-0.635400	0.316227	-0.030155	0.037135	-0.947477
14150	0.283676	-0.865210	9.723934	-0.019900	0.006682	-0.006332	-0.252141	0.112393	-0.634607	0.316046	-0.030245	0.037518	-0.947519
14151	0.307671	-0.887002	9.737897	-0.019922	0.010160	-0.001044	-0.252946	0.113917	-0.633534	0.315993	-0.030326	0.037893	-0.947519
14152	0.350817	-0.932923	9.775451	-0.002034	0.010145	-0.000937	-0.251889	0.113773	-0.633552	0.315924	-0.030234	0.037962	-0.947542
14153	0.326818	-0.913375	9.814336	-0.000273	0.006634	0.003479	-0.252668	0.113503	-0.636809	0.315972	-0.030251	0.037948	-0.947526
14154	0.353384	-0.913524	9.833332	-0.002993	0.014473	0.013172	-0.251358	0.114047	-0.634733	0.316165	-0.030072	0.038071	-0.947463
14155	0.312635	-0.870027	9.795730	-0.012855	0.007482	0.016621	-0.251882	0.113221	-0.634733	0.316454	-0.030141	0.038311	-0.947355
14156	0.302914	-0.879499	9.819738	-0.002041	0.001403	-0.002707	-0.249898	0.113211	-0.635547	0.316354	-0.030215	0.038323	-0.947385
14157	0.314828	-0.899092	9.735292	-0.003787	0.014550	-0.006203	-0.251494	0.114047	-0.633686	0.316211	-0.030106	0.038423	-0.947432
14158	0.356075	-0.868454	9.634348	-0.003820	0.010164	0.002589	-0.250982	0.115840	-0.632108	0.316207	-0.030022	0.038528	-0.947432
14159	0.379751	-0.938048	9.746302	-0.012790	0.007505	0.003371	-0.250313	0.114731	-0.632782	0.316246	-0.030096	0.038760	-0.947407
14160	0.394424	-0.916148	9.866595	-0.034276	0.011842	0.004109	-0.251116	0.116255	-0.632232	0.316245	-0.030172	0.039454	-0.947377
14161	0.346091	-0.918454	9.775658	-0.032424	0.020646	-0.004641	-0.251766	0.115292	-0.633408	0.316109	-0.030129	0.040136	-0.947395
14162	0.345848	-0.952156	9.765658	-0.031611	0.006617	0.009406	-0.251380	0.116948	-0.633397	0.316213	-0.030282	0.040750	-0.947329
14163	0.355587	-0.942464	9.813753	-0.048567	0.001378	-0.003075	-0.250067	0.117354	-0.631715	0.316112	-0.030704	0.041618	-0.947311
14164	0.370065	-0.942695	9.775172	-0.030674	0.024118	0.005065	-0.250864	0.117911	-0.631436	0.316122	-0.030523	0.042321	-0.947283
14165	0.360406	-0.942626	9.772853	-0.010100	0.011883	0.002530	-0.249281	0.119008	-0.632625	0.316141	-0.030500	0.042528	-0.947268
14166	0.326642	-0.937471	9.799641	-0.005581	0.024154	-0.004431	-0.249553	0.120253	-0.632478	0.315994	-0.030168	0.042751	-0.947317
14167	0.343299	-0.971327	9.782284	0.010495	0.001408	-0.004408	-0.249019	0.119560	-0.633015	0.315904	-0.030217	0.042495	-0.947357
14168	0.343062	-1.004963	9.793916	0.005129	0.004905	-0.004442	-0.250341	0.119567	-0.632603	0.315773	-0.030182	0.042393	-0.947406
14169	0.369827	-0.976338	9.784401	0.001522	0.006631	0.002586	-0.249810	0.118181	-0.631188	0.315806	-0.030185	0.042346	-0.947398
14170	0.374581	-0.986070	9.760214	0.018534	0.007519	0.000948	-0.250073	0.118598	-0.632094	0.315785	-0.030011	0.042009	-0.947425
14171	0.365058	-0.966782	9.750904	0.001491	-0.002123	0.007845	-0.250064	0.117078	-0.632240	0.315924	-0.030177	0.041910	-0.947378
14172	0.389359	-0.947524	9.818211	0.003285	0.001360	0.006103	-0.250594	0.117911	-0.633008	0.315997	-0.030212	0.041827	-0.947356
14173	0.355690	-0.928033	9.813918	0.010381	-0.003906	0.018487	-0.249139	0.117765	-0.633423	0.316344	-0.030349	0.041552	-0.947248
14174	0.326560	-0.947260	9.744251	0.008590	-0.005637	0.020236	-0.250192	0.116941	-0.633154	0.316696	-0.030471	0.041332	-0.947136
14175	0.297308	-0.985524	9.741660	0.022973	0.010150	0.009825	-0.250727	0.118326	-0.633524	0.316875	-0.030266	0.040905	-0.947101
14176	0.302216	-0.975823	9.780183	-0.007443	0.013635	0.008734	-0.249533	0.117352	-0.633421	0.316984	-0.030134	0.041104	-0.947060
14177	0.302230	-0.971263	9.698521	-0.030715	0.007515	0.011189	-0.249925	0.117355	-0.634722	0.317159	-0.030316	0.041681	-0.946971
14178	0.335980	-0.980972	9.755799	-0.023596	-0.003888	0.014711	-0.248748	0.118315	-0.633032	0.317383	-0.030613	0.042079	-0.946869
14179	0.341014	-0.952177	9.746473	-0.018199	0.003997	0.011259	-0.249945	0.119703	-0.632738	0.317570	-0.030782	0.042398	-0.946786
14180	0.331525	-0.928079	9.737219	-0.027950	0.017160	-0.004618	-0.249289	0.120390	-0.632742	0.317407	-0.030725	0.043000	-0.946816
14181	0.326385	-0.973541	9.801631	-0.003832	0.018888	0.002604	-0.248506	0.122597	-0.633777	0.317426	-0.030525	0.043133	-0.946810
14182	0.350414	-0.990529	9.813246	-0.014594	0.006623	0.004233	-0.248773	0.121907	-0.631689	0.317450	-0.030575	0.043421	-0.946787
14183	0.340716	-0.995323	9.794047	0.008700	0.017144	0.000918	-0.246791	0.122034	-0.632240	0.317447	-0.030332	0.043305	-0.946801
14184	0.340763	-0.985967	9.707633	-0.018169	0.011889	0.007757	-0.248637	0.121768	-0.632738	0.317528	-0.030301	0.043695	-0.946757
14185	0.282681	-1.004666	9.736759	-0.013727	-0.002978	0.009511	-0.248120	0.123146	-0.631687	0.317691	-0.030572	0.043883	-0.946685
14186	0.311749	-0.992787	9.763083	-0.016414	0.003128	0.011269	-0.248385	0.123977	-0.632720	0.317851	-0.030694	0.044187	-0.946613
14187	0.311715	-0.995405	9.693355	-0.005624	0.006666	0.002549	-0.248646	0.123150	-0.632201	0.317878	-0.030735	0.044277	-0.946598
14188	0.295035	-0.966219	9.756322	-0.005665	-0.000355	0.007820	-0.247977	0.121626	-0.632357	0.317974	-0.030857	0.044354	-0.946559
14189	0.321643	-0.961455	9.809021	-0.003780	0.010171	-0.011522	-0.248771	0.122183	-0.632601	0.317733	-0.030830	0.044420	-0.946637
14190	0.340310	-1.052952	9.824632	0.007855	0.010171	-0.013224	-0.248239	0.121351	-0.632356	0.317434	-0.030686	0.044295	-0.946748
14191	0.374014	-1.067625	9.831383	-0.001992	0.013654	-0.011534	-0.247440	0.119689	-0.631601	0.317191	-0.030584	0.044352	-0.946830
14192	0.323232	-1.076923	9.807680	-0.021696	0.013656	-0.006377	-0.246898	0.117614	-0.632152	0.316994	-0.030554	0.044813	-0.946875
14193	0.282225	-1.071696	9.839337	-0.059314	0.022377	0.003967	-0.246796	0.122863	-0.632232	0.317002	-0.030636	0.046025	-0.946812
14194	0.277982	-0.994259	9.982063	-0.098703	0.032826	0.008138	-0.246555	0.126177	-0.631158	0.317028	-0.030719	0.048073	-0.946699
14195	0.301734	-1.040969	9.712144	-0.118297	0.039897	-0.002564	-0.244709	0.127411	-0.632480	0.316857	-0.030847	0.050506	-0.946625
14196	0.368574	-1.140888	9.455662	-0.057423	0.010222	-0.011956	-0.244593	0.130036	-0.632194	0.316542	-0.031115	0.051617	-0.946662
14197	0.357980	-1.275157	9.567167	0.024884	0.000613	-0.016704	-0.245537	0.132527	-0.630588	0.316229	-0.031101	0.051086	-0.946796
14198	0.305497	-1.192312	9.782473	0.019395	0.006651	0.006216	-0.244334	0.130310	-0.631020	0.316313	-0.030932	0.050731	-0.946792
14199	0.219064	-1.124140	9.832069	-0.030727	-0.003848	0.005852	-0.245913	0.130181	-0.632565	0.316397	-0.031328	0.051241	-0.946724
14200	0.214901	-1.032559	9.881226	-0.016451	-0.000376	0.014799	-0.246193	0.132393	-0.631494	0.316622	-0.031510	0.051526	-0.946627
14201	0.171118	-1.075629	9.842654	0.024710	-0.000344	0.015104	-0.243813	0.132104	-0.632055	0.316914	-0.031470	0.051010	-0.946559
14202	0.219374	-1.078655	9.762892	0.030141	0.027668	0.011707	-0.244601	0.131279	-0.631790	0.317083	-0.030829	0.050588	-0.946546
14203	0.253101	-1.086451	9.659166	-0.014608	0.007544	0.011299	-0.244205	0.131415	-0.631925	0.317270	-0.030888	0.050862	-0.946466
14204	0.330027	-1.135129	9.667557	-0.043186	0.006667	-0.001283	-0.241835	0.132369	-0.631560	0.317170	-0.031124	0.051687	-0.946447
14205	0.348980	-1.185819	9.657197	-0.016315	0.017180	-0.004589	-0.244491	0.134594	-0.630975	0.317045	-0.031032	0.052045	-0.946473
14206	0.329586	-1.201975	9.830221	-0.019950	0.025000	0.005104	-0.243952	0.132656	-0.630741	0.317052	-0.030765	0.052551	-0.946451
14207	0.276384	-1.211327	9.782505	-0.025379	0.007502	0.014709	-0.243957	0.134039	-0.631642	0.317297	-0.030896	0.053033	-0.946338
14208	0.218672	-1.177216	9.778588	-0.006550	0.018911	0.009625	-0.244365	0.134869	-0.629798	0.317410	-0.030656	0.053249	-0.946296
14209	0.194595	-1.167406	9.778909	0.013983	0.003161	0.015014	-0.242381	0.134858	-0.630482	0.317690	-0.030614	0.052960	-0.946219
14210	0.228365	-1.172481	9.778560	-0.045001	0.004920	0.000481	-0.241060	0.134851	-0.630894	0.317622	-0.030892	0.053810	-0.946185
14211	0.291339	-1.144272	9.725467	-0.113846	0.011036	-0.007060	-0.244501	0.135145	-0.629010	0.317396	-0.031536	0.055975	-0.946114
14212	0.297608	-1.279150	9.680601	-0.068162	0.025949	-0.013751	-0.242793	0.138177	-0.631618	0.317010	-0.031578	0.057388	-0.946158
14213	0.270401	-1.370244	9.711032	0.015911	0.020715	-0.009644	-0.242547	0.139694	-0.628863	0.316804	-0.031221	0.057162	-0.946252
14214	0.203464	-1.278090	9.787173	0.026574	0.006695	0.000994	-0.241225	0.139687	-0.629276	0.316793	-0.031011	0.056669	-0.946292
14215	0.189632	-1.184366	9.725883	-0.000250	0.018074	0.002627	-0.240427	0.138439	-0.628908	0.316813	-0.030788	0.056740	-0.946289
14216	0.160892	-1.148326	9.640024	0.007768	0.013707	0.011499	-0.241757	0.140242	-0.629001	0.316970	-0.030552	0.056654	-0.946249
14217	0.170576	-1.148093	9.740885	0.022977	0.010195	0.008068	-0.242012	0.139001	-0.629532	0.317116	-0.030318	0.056235	-0.946232
14218	0.223468	-1.182056	9.780895	0.017655	0.013695	-0.002556	-0.243055	0.137211	-0.630579	0.317003	-0.030035	0.055953	-0.946296
14219	0.261612	-1.249792	9.750947	0.014083	-0.007293	-0.009732	-0.242001	0.137205	-0.629811	0.316826	-0.030209	0.055580	-0.946372
14220	0.295072	-1.298167	9.747699	0.015821	0.003166	0.004397	-0.243189	0.137211	-0.630054	0.316867	-0.030130	0.055270	-0.946379
14221	0.299999	-1.283847	9.723787	0.014923	-0.002081	0.004374	-0.241985	0.134995	-0.630878	0.316951	-0.030189	0.054926	-0.946369
14222	0.315284	-1.173257	9.746557	0.010456	-0.002964	0.002593	-0.243046	0.135553	-0.630465	0.316958	-0.030262	0.054678	-0.946378
14223	0.310498	-1.163914	9.643361	-0.007427	0.001426	0.004247	-0.243578	0.135555	-0.629411	0.317023	-0.030401	0.054775	-0.946347
14224	0.298337	-1.178059	9.705791	0.012228	-0.014328	0.004332	-0.243308	0.134725	-0.629685	0.317078	-0.030676	0.054422	-0.946339
14225	0.296073	-1.160837	9.826177	0.028320	-0.006479	0.006242	-0.243047	0.135691	-0.630202	0.317211	-0.030738	0.053791	-0.946329
14226	0.247459	-1.206092	9.847706	0.098151	-0.000305	-0.002034	-0.244352	0.133350	-0.630989	0.317189	-0.030209	0.051897	-0.946459
14227	0.184760	-1.193626	9.831567	0.103465	-0.016051	0.005900	-0.243275	0.130996	-0.632858	0.317369	-0.029973	0.049785	-0.946520
14228	0.205144	-1.046856	9.900373	0.021129	-0.002989	0.013300	-0.244054	0.128652	-0.633000	0.317586	-0.029968	0.049340	-0.946471
14229	0.253614	-1.018724	9.784916	-0.033386	0.017142	0.008564	-0.244060	0.129065	-0.631820	0.317701	-0.029965	0.050027	-0.946396
14230	0.320729	-1.082360	9.596143	-0.009185	0.006689	0.000743	-0.244865	0.131004	-0.631527	0.317657	-0.029982	0.050210	-0.946401
14231	0.320087	-1.173610	9.643167	0.069532	-0.017786	-0.004079	-0.245112	0.128242	-0.631682	0.317628	-0.030003	0.048720	-0.946487
14232	0.329611	-1.197282	9.791821	0.085604	-0.003833	0.003127	-0.245362	0.125756	-0.631572	0.317692	-0.029615	0.047044	-0.946563
14233	0.311143	-1.081403	9.884641	0.013980	0.003107	0.013232	-0.244027	0.124784	-0.634215	0.317937	-0.029580	0.046751	-0.946496
14234	0.316122	-1.057669	9.793543	-0.009236	0.004885	0.006025	-0.245084	0.123959	-0.632770	0.317990	-0.029626	0.046928	-0.946468
14235	0.335468	-1.050883	9.702126	-0.007419	0.004908	0.002511	-0.243112	0.125607	-0.633045	0.318018	-0.029706	0.047045	-0.946451
14236	0.294671	-1.014558	9.678862	0.008681	-0.002072	0.002624	-0.245224	0.125618	-0.633143	0.318032	-0.029774	0.046835	-0.946454
14237	0.256261	-0.982988	9.679556	0.028375	-0.000302	0.001029	-0.244155	0.123402	-0.633312	0.318058	-0.029725	0.046238	-0.946477
14238	0.275607	-0.976196	9.590543	0.043592	-0.003785	0.001125	-0.244813	0.123544	-0.633954	0.318061	-0.029604	0.045356	-0.946522
14239	0.273202	-0.982651	9.833229	0.033718	-0.016955	-0.002525	-0.245205	0.122994	-0.634476	0.318038	-0.029837	0.044547	-0.946561
14240	0.330966	-1.011731	9.909305	0.022983	0.004001	0.000972	-0.245728	0.121615	-0.633698	0.318018	-0.029700	0.044104	-0.946592
14241	0.321371	-0.999901	9.820599	0.012257	0.015386	0.004467	-0.247173	0.121209	-0.634986	0.318085	-0.029452	0.043910	-0.946587
14242	0.273351	-0.961077	9.809443	0.012260	0.006659	0.001815	-0.244539	0.121470	-0.633456	0.318078	-0.029333	0.043688	-0.946603
14243	0.312048	-0.951832	9.785181	0.055186	-0.002093	0.004730	-0.245585	0.119265	-0.632940	0.318190	-0.029140	0.042568	-0.946622
14244	0.331456	-0.937699	9.737108	0.055183	-0.009088	0.004703	-0.244526	0.119259	-0.633740	0.318276	-0.029044	0.041435	-0.946647
14245	0.365148	-0.952513	9.698194	0.051623	-0.003837	0.002921	-0.245833	0.117609	-0.634781	0.318353	-0.028911	0.040369	-0.946671
14246	0.297648	-0.937472	9.725386	0.033740	0.006672	0.002852	-0.246473	0.114850	-0.636105	0.318368	-0.028654	0.039741	-0.946700
14247	0.244413	-0.951605	9.687229	0.015841	0.011933	0.006279	-0.246343	0.114019	-0.634156	0.318475	-0.028446	0.039458	-0.946682
14248	0.254325	-0.917861	9.735599	-0.044995	0.006662	0.002295	-0.246339	0.114020	-0.635332	0.318434	-0.028691	0.040321	-0.946652
14249	0.259039	-0.936868	9.824265	-0.042355	-0.000369	0.007568	-0.245820	0.115122	-0.634414	0.318542	-0.029081	0.041065	-0.946572
14250	0.316920	-0.946957	9.818842	0.017600	0.010128	0.008905	-0.245833	0.117056	-0.633742	0.318669	-0.028857	0.040768	-0.946549
14251	0.331723	-0.903711	9.840842	0.048063	-0.007338	-0.005912	-0.246080	0.114848	-0.635066	0.318579	-0.028815	0.039748	-0.946624
14252	0.321951	-0.918192	9.799903	0.007852	0.003180	-0.013216	-0.246074	0.113881	-0.635337	0.318279	-0.028801	0.039578	-0.946733
14253	0.369676	-0.995741	9.731305	-0.043115	0.015423	-0.015334	-0.246341	0.114435	-0.635197	0.317940	-0.028920	0.040426	-0.946807
14254	0.311942	-0.966293	9.775402	-0.023450	0.017176	-0.011637	-0.246347	0.115678	-0.635576	0.317643	-0.028839	0.040939	-0.946887
14255	0.298004	-0.889229	9.771602	0.028419	0.006687	-0.008634	-0.245826	0.117334	-0.636221	0.317479	-0.028662	0.040381	-0.946972
14256	0.336879	-0.855859	9.771650	0.067677	-0.003864	0.012758	-0.246597	0.113469	-0.635987	0.317714	-0.028382	0.039048	-0.946957
14257	0.366687	-0.740563	9.796752	0.112405	-0.000375	0.015754	-0.245528	0.110976	-0.635505	0.318064	-0.027786	0.036859	-0.946945
14258	0.389987	-0.860835	9.852849	0.132083	0.003113	0.015877	-0.245771	0.107662	-0.636318	0.318391	-0.026962	0.034352	-0.946953
14259	0.395253	-0.802855	9.949605	0.047134	0.004847	0.002936	-0.246021	0.106006	-0.637376	0.318456	-0.026696	0.033423	-0.946972
14260	0.344191	-0.850694	9.906235	-0.018153	0.010114	-0.001039	-0.245227	0.104896	-0.636092	0.318374	-0.026708	0.033797	-0.946986
14261	0.331997	-0.860851	9.699533	-0.027978	0.003159	-0.001130	-0.245761	0.106557	-0.637374	0.318323	-0.026958	0.034282	-0.946979
14262	0.230842	-0.821766	9.638369	-0.018126	0.010199	0.000770	-0.245496	0.106556	-0.637378	0.318277	-0.026966	0.034657	-0.946980
14263	0.216859	-0.754029	9.730596	0.008705	0.010189	0.000981	-0.245771	0.107800	-0.636317	0.318281	-0.026842	0.034496	-0.946988
14264	0.206606	-0.838046	9.758558	0.005115	-0.000309	-0.000860	-0.245243	0.107798	-0.636455	0.318224	-0.026902	0.034363	-0.947011
14265	0.293618	-0.826700	9.757938	-0.023466	0.006679	-0.009878	-0.244583	0.108070	-0.636855	0.318008	-0.027053	0.034787	-0.947063
14266	0.298307	-0.848208	9.815331	-0.027068	0.010154	-0.005493	-0.246570	0.109187	-0.636813	0.317830	-0.027123	0.035328	-0.947101
14267	0.344338	-0.826950	9.805565	-0.009215	0.004879	0.002539	-0.246038	0.109184	-0.637736	0.317858	-0.027209	0.035479	-0.947083
14268	0.363590	-0.836678	9.819707	-0.009199	0.004006	-0.001878	-0.246439	0.109324	-0.636553	0.317766	-0.027279	0.035644	-0.947106
14269	0.375172	-0.904220	9.785184	-0.035117	-0.003852	-0.010042	-0.245655	0.110148	-0.635642	0.317547	-0.027709	0.036225	-0.947145
14270	0.293158	-0.889389	9.706751	-0.075329	0.004942	-0.016442	-0.245399	0.111252	-0.635112	0.317143	-0.028192	0.037641	-0.947211
14271	0.273827	-0.889407	9.651640	-0.080665	0.032951	-0.013729	-0.245936	0.112636	-0.634829	0.316800	-0.028214	0.039319	-0.947257
14272	0.230281	-0.903248	9.733571	-0.060207	0.038142	0.012001	-0.246477	0.114850	-0.634799	0.316907	-0.027950	0.040675	-0.947172
14273	0.249605	-0.905511	9.829513	-0.034262	0.018892	0.004181	-0.246105	0.118163	-0.633335	0.316941	-0.027926	0.041397	-0.947130
14274	0.187158	-0.859248	9.854617	-0.062929	0.007512	0.008365	-0.244914	0.118710	-0.634915	0.317009	-0.028262	0.042608	-0.947043
14275	0.263695	-0.958773	9.751871	-0.109436	0.001385	0.004438	-0.246386	0.121204	-0.633561	0.317019	-0.029041	0.044640	-0.946923
14276	0.263476	-0.989981	9.770741	-0.030636	0.004934	-0.009080	-0.244147	0.121467	-0.632286	0.316771	-0.029236	0.045213	-0.946973
14277	0.304288	-1.023916	9.789226	0.057907	-0.002069	-0.004074	-0.244809	0.121747	-0.632273	0.316719	-0.029026	0.044049	-0.947051
14278	0.340626	-1.009592	9.846758	0.066864	0.010160	-0.003974	-0.244663	0.119813	-0.633079	0.316623	-0.028500	0.042811	-0.947156
14279	0.355066	-1.014678	9.793701	0.030210	0.011918	-0.008645	-0.244657	0.119122	-0.633739	0.316456	-0.028210	0.042258	-0.947246
14280	0.388776	-1.029270	9.826889	0.025763	0.020660	-0.013065	-0.243197	0.118562	-0.634942	0.316158	-0.027753	0.041860	-0.947376
14281	0.340155	-1.072406	9.754712	0.021323	0.027698	-0.016589	-0.244113	0.116632	-0.634033	0.315821	-0.027234	0.041575	-0.947516
14282	0.297327	-0.985289	9.818570	-0.010963	0.010163	-0.006285	-0.244112	0.116079	-0.633647	0.315632	-0.027202	0.041810	-0.947570
14283	0.237061	-0.970429	9.804841	-0.003877	0.003152	0.007861	-0.243985	0.116908	-0.633379	0.315765	-0.027286	0.041863	-0.947521
14284	0.179477	-0.917209	9.757882	0.021167	0.010172	0.013386	-0.243984	0.116769	-0.633381	0.315974	-0.027035	0.041500	-0.947474
14285	0.196508	-0.898203	9.724307	0.015789	0.004918	0.015089	-0.243716	0.115801	-0.633133	0.316253	-0.026949	0.041195	-0.947397
14286	0.206322	-0.878824	9.794143	0.001490	-0.012578	0.004347	-0.243193	0.118010	-0.635209	0.316299	-0.027261	0.041057	-0.947379
14287	0.247116	-0.912986	9.738120	0.017631	0.010176	0.004529	-0.243469	0.120222	-0.635314	0.316376	-0.027069	0.040743	-0.947372
14288	0.200902	-0.960628	9.771619	0.012260	0.005811	0.002715	-0.243054	0.116489	-0.634573	0.316371	-0.026965	0.040516	-0.947386
14289	0.227650	-0.932209	9.694807	0.019356	0.003161	0.017737	-0.243060	0.116764	-0.633525	0.316705	-0.026881	0.040136	-0.947293
14290	0.312316	-0.913438	9.756780	0.006803	0.003109	0.022028	-0.243320	0.116766	-0.634566	0.317066	-0.026847	0.040005	-0.947179
14291	0.287387	-1.023777	9.791777	0.014026	-0.002096	0.004423	-0.243836	0.114005	-0.633541	0.317148	-0.026910	0.039689	-0.947163
14292	0.316711	-0.975849	9.808898	-0.009236	-0.013482	0.000688	-0.243825	0.112486	-0.634079	0.317097	-0.027309	0.039746	-0.947166
14293	0.345280	-1.029327	9.697482	-0.023449	-0.000307	-0.015246	-0.243190	0.116212	-0.633137	0.316784	-0.027597	0.040146	-0.947246
14294	0.301757	-1.038490	9.736206	-0.014530	0.006683	-0.008096	-0.246094	0.115952	-0.632834	0.316561	-0.027655	0.040426	-0.947307
14295	0.314016	-1.014371	9.789251	-0.043190	0.010146	-0.002124	-0.244248	0.116771	-0.633377	0.316478	-0.027862	0.041279	-0.947291
14296	0.302079	-0.995057	9.782367	-0.064739	0.003110	0.012681	-0.245056	0.118985	-0.632558	0.316623	-0.028289	0.042500	-0.947176
14297	0.273386	-0.956252	9.814304	-0.016357	-0.003835	-0.004599	-0.244800	0.120089	-0.632029	0.316520	-0.028594	0.042755	-0.947190
14298	0.263763	-0.951352	9.819250	0.030107	0.004891	0.011636	-0.244665	0.119397	-0.631907	0.316698	-0.028387	0.042189	-0.947162
14299	0.273438	-0.946845	9.744714	0.014044	0.004916	0.004469	-0.244261	0.118013	-0.631666	0.316776	-0.028323	0.041928	-0.947150
14300	0.249329	-0.941809	9.756997	0.006874	-0.000333	0.005287	-0.243604	0.119116	-0.632710	0.316824	-0.028368	0.041765	-0.947140
14301	0.282965	-0.966081	9.770848	0.004222	0.004918	-0.000897	-0.244386	0.117877	-0.633755	0.316795	-0.028369	0.041686	-0.947153
14302	0.292374	-0.999932	9.736731	-0.001977	0.008451	-0.013275	-0.244653	0.118708	-0.634135	0.316472	-0.028319	0.041737	-0.947260
14303	0.272880	-1.023891	9.717396	-0.006517	0.004927	0.000780	-0.244261	0.118428	-0.632445	0.316468	-0.028387	0.041867	-0.947253
14304	0.284951	-1.024015	9.707677	-0.000238	0.010181	-0.000921	-0.244526	0.118568	-0.632440	0.316379	-0.028282	0.041902	-0.947285
14305	0.256242	-0.985408	9.674722	0.003361	0.003209	-0.006190	-0.244258	0.118152	-0.632971	0.316251	-0.028327	0.041833	-0.947329
14306	0.278307	-0.942006	9.766358	0.000691	0.010190	-0.009709	-0.242407	0.117866	-0.633263	0.315996	-0.028223	0.041846	-0.947417
14307	0.261570	-0.917895	9.742746	-0.028791	-0.002029	-0.022294	-0.243997	0.118150	-0.631930	0.315549	-0.028581	0.042342	-0.947533
14308	0.249084	-0.979917	9.879132	-0.002014	0.011920	-0.007961	-0.244002	0.119118	-0.632181	0.315319	-0.028461	0.042418	-0.947610
14309	0.292154	-1.033354	9.818063	0.014982	0.010172	-0.006104	-0.243333	0.118701	-0.634025	0.315193	-0.028297	0.042173	-0.947668
14310	0.294373	-1.057711	9.724032	0.026516	0.006641	0.016874	-0.243071	0.118560	-0.633246	0.315458	-0.028075	0.041689	-0.947607
14311	0.311734	-0.995170	9.770266	-0.003957	-0.005649	0.023663	-0.243586	0.116214	-0.633000	0.315899	-0.028309	0.041723	-0.947452
14312	0.331629	-0.918032	9.876729	0.004964	0.001311	0.029048	-0.243850	0.115524	-0.631958	0.316373	-0.028313	0.041621	-0.947298
14313	0.293720	-0.821067	10.027180	0.033670	0.001343	0.009018	-0.244115	0.116079	-0.632732	0.316552	-0.028187	0.040968	-0.947271
