# Supplementary material for: Identification of Haptic Based Guiding Using Hard Reins
Source: PLoS One. 2015 Jul 22;10(7):e0132020. doi: 10.1371/journal.pone.0132020 (PMC4511788; doi:10.1371/journal.pone.0132020)
Supplement: S8 File — (ZIP) [file pone.0132020.s008.zip › Exp2_MotionData1/Subject1/path1/T4/gc4.txt]

// Start Time: 0
// Sample rate: 25.0Hz
// Scenario: 4.9
// Firmware Version: 2.6.1
Counter	Acc_X	Acc_Y	Acc_Z	Gyr_X	Gyr_Y	Gyr_Z	Mag_X	Mag_Y	Mag_Z	Quat_w	Quat_x	Quat_y	Quat_z
13690	8.967485	-1.341875	-3.732606	0.015291	0.039390	0.004807	-0.600652	-0.118038	0.457736	0.169107	0.741858	-0.376031	0.528819
13691	8.960179	-1.422165	-3.708706	0.026198	0.026573	0.002999	-0.600673	-0.117395	0.456108	0.168887	0.741646	-0.375804	0.529348
13692	8.966771	-1.477195	-3.767272	0.032668	0.019032	0.005767	-0.601522	-0.115721	0.456775	0.168480	0.741504	-0.375588	0.529830
13693	8.943267	-1.448790	-3.703417	0.031338	0.040315	-0.011702	-0.603067	-0.115195	0.455153	0.168441	0.741273	-0.375041	0.530552
13694	8.952351	-1.501541	-3.752402	0.050851	0.058131	-0.002525	-0.603222	-0.113531	0.455813	0.168139	0.740843	-0.374368	0.531723
13695	8.998977	-1.400923	-3.685867	0.022066	0.033205	-0.015358	-0.604605	-0.115106	0.453783	0.168224	0.740682	-0.373889	0.532257
13696	9.003177	-1.468157	-3.737179	-0.007998	0.011742	-0.008972	-0.603488	-0.115946	0.453304	0.168540	0.740577	-0.373937	0.532270
13697	8.986848	-1.471418	-3.666553	0.002025	0.007154	-0.009864	-0.604061	-0.114269	0.453830	0.168667	0.740584	-0.373841	0.532288
13698	9.010842	-1.454342	-3.686659	0.009179	0.000102	-0.015337	-0.602939	-0.114876	0.454338	0.168681	0.740728	-0.373611	0.532243
13699	9.010708	-1.483372	-3.691674	-0.006214	-0.005758	-0.008940	-0.604611	-0.114288	0.454390	0.168823	0.740837	-0.373660	0.532013
13700	8.981971	-1.444455	-3.685515	-0.003510	-0.009400	-0.009846	-0.603747	-0.116311	0.455091	0.168914	0.740986	-0.373704	0.531745
13701	8.976226	-1.452555	-3.801276	-0.018148	-0.031551	-0.008010	-0.604578	-0.116312	0.455377	0.169029	0.741322	-0.373981	0.531045
13702	9.014791	-1.411394	-3.816941	0.000420	-0.037774	0.003062	-0.602638	-0.116582	0.454508	0.168717	0.741685	-0.374278	0.530428
13703	8.981556	-1.433973	-3.743393	-0.010729	-0.046635	-0.002460	-0.600669	-0.117415	0.456524	0.168550	0.742165	-0.374609	0.529575
13704	8.904905	-1.395196	-3.701633	-0.021892	0.016746	-0.015438	-0.601227	-0.116871	0.457118	0.169150	0.742029	-0.374650	0.529545
13705	8.971947	-1.448588	-3.733469	-0.019704	0.019675	-0.002588	-0.603174	-0.117860	0.454852	0.169614	0.741776	-0.374851	0.529610
13706	8.962258	-1.453309	-3.737967	0.014654	0.009167	0.017680	-0.601244	-0.117031	0.454606	0.169287	0.741579	-0.375054	0.529846
13707	8.962425	-1.414581	-3.732891	0.013260	0.013943	-0.000676	-0.600132	-0.116539	0.455738	0.169199	0.741483	-0.374953	0.530080
13708	9.002067	-1.421640	-3.589515	0.050141	0.033538	0.008553	-0.601541	-0.115345	0.454852	0.168609	0.741228	-0.374538	0.530917
13709	9.034198	-1.482486	-3.769828	0.005635	0.040633	-0.015411	-0.603488	-0.115558	0.454023	0.168991	0.740931	-0.374208	0.531443
13710	8.995564	-1.477188	-3.782840	0.002073	0.003375	-0.008026	-0.603467	-0.116724	0.454785	0.169075	0.740950	-0.374175	0.531413
13711	9.005848	-1.434490	-3.717739	0.005847	-0.004332	-0.002489	-0.602507	-0.116148	0.454256	0.168979	0.741035	-0.374187	0.531317
13712	8.996204	-1.453921	-3.710260	-0.005312	-0.000183	-0.009863	-0.603739	-0.117014	0.455048	0.169162	0.741082	-0.374214	0.531173
13713	8.991365	-1.448975	-3.714877	-0.003623	-0.025803	-0.012572	-0.601811	-0.116172	0.454526	0.169153	0.741438	-0.374250	0.530654
13714	8.967418	-1.429551	-3.704195	-0.008361	-0.003209	-0.020877	-0.601249	-0.116221	0.455351	0.169462	0.741599	-0.374138	0.530410
13715	9.003484	-1.449185	-3.705671	-0.011039	-0.025562	-0.016254	-0.602921	-0.115894	0.454970	0.169604	0.741953	-0.374196	0.529828
13716	8.996224	-1.346652	-3.753032	-0.007309	-0.040572	-0.011621	-0.600360	-0.119436	0.457369	0.169541	0.742428	-0.374366	0.529061
13717	8.991139	-1.443702	-3.746230	-0.011172	-0.049333	-0.018973	-0.601478	-0.118066	0.458576	0.169536	0.743053	-0.374465	0.528115
13718	8.904409	-1.408961	-3.759666	-0.000060	0.004016	-0.019050	-0.599380	-0.118586	0.459915	0.169751	0.743155	-0.374260	0.528048
13719	8.976649	-1.404520	-3.767168	0.021645	0.006178	0.005780	-0.599363	-0.120248	0.459256	0.169413	0.743119	-0.374191	0.528256
13720	8.962102	-1.438402	-3.764430	0.024636	-0.003640	0.015886	-0.600250	-0.117046	0.457515	0.168865	0.743102	-0.374313	0.528369
13721	8.957383	-1.448298	-3.747413	0.017754	-0.000691	-0.002486	-0.600255	-0.116362	0.457974	0.168619	0.743186	-0.374187	0.528419
13722	8.976942	-1.395279	-3.733308	0.024207	0.021388	-0.002495	-0.599706	-0.116210	0.457562	0.168441	0.743053	-0.373930	0.528844
13723	8.985929	-1.477125	-3.782479	0.007851	0.021224	0.001131	-0.599689	-0.116699	0.458921	0.168468	0.742844	-0.373888	0.529159
13724	8.957037	-1.428183	-3.800400	0.020393	-0.004158	-0.006144	-0.600421	-0.114504	0.457534	0.168192	0.742997	-0.373700	0.529164
13725	8.978732	-1.423476	-3.801181	-0.003037	0.002518	0.006652	-0.599722	-0.114809	0.457787	0.168181	0.742909	-0.373919	0.529137
13726	8.981348	-1.428733	-3.772332	-0.005302	-0.015019	-0.008005	-0.601390	-0.114503	0.457821	0.168235	0.743098	-0.374024	0.528779
13727	8.978469	-1.457159	-3.820711	0.005669	-0.011311	-0.008914	-0.602461	-0.116678	0.459366	0.168155	0.743302	-0.373967	0.528559
13728	8.952337	-1.438111	-3.780968	0.011070	0.003667	-0.013517	-0.600664	-0.115619	0.460248	0.168152	0.743397	-0.373740	0.528586
13729	8.942804	-1.418716	-3.775656	0.009227	-0.000012	-0.013514	-0.600396	-0.115174	0.459717	0.168152	0.743528	-0.373539	0.528545
13730	8.942996	-1.428806	-3.746747	0.011086	-0.007494	-0.011664	-0.601229	-0.115162	0.459725	0.168057	0.743720	-0.373392	0.528409
13731	9.048083	-1.540118	-3.819024	-0.016743	-0.032401	-0.024522	-0.598707	-0.117296	0.459292	0.168315	0.744187	-0.373411	0.527656
13732	8.923327	-1.469441	-3.780088	-0.011793	0.005570	-0.013576	-0.599520	-0.118055	0.460644	0.168678	0.744178	-0.373433	0.527537
13733	8.972024	-1.380439	-3.752348	0.009408	0.025497	-0.008952	-0.598153	-0.116514	0.460447	0.168814	0.744004	-0.373213	0.527894
13734	8.979011	-1.384944	-3.781619	0.033408	0.003656	0.001222	-0.599802	-0.117628	0.460672	0.168329	0.744061	-0.372978	0.528135
13735	8.966660	-1.442859	-3.796025	0.004053	-0.002540	-0.001590	-0.598966	-0.117400	0.461513	0.168258	0.744109	-0.373019	0.528060
13736	8.937794	-1.442735	-3.790115	0.006927	0.000856	0.002991	-0.599261	-0.115988	0.461602	0.168116	0.744101	-0.373083	0.528072
13737	8.975986	-1.457013	-3.830277	0.026111	0.006443	0.001190	-0.600363	-0.117325	0.460418	0.167752	0.744108	-0.372903	0.528304
13738	8.957303	-1.326220	-3.809406	0.020214	0.007327	-0.013486	-0.599954	-0.116635	0.460596	0.167660	0.744182	-0.372594	0.528448
13739	8.961505	-1.437358	-3.841683	0.002988	-0.014229	-0.006163	-0.599001	-0.115235	0.460534	0.167564	0.744386	-0.372619	0.528173
13740	8.995786	-1.399536	-3.787172	-0.003596	-0.005486	-0.013515	-0.598151	-0.116005	0.461591	0.167707	0.744532	-0.372571	0.527956
13741	8.962085	-1.404230	-3.781112	-0.005141	-0.007984	-0.002511	-0.598412	-0.117662	0.460935	0.167742	0.744615	-0.372714	0.527727
13742	8.957219	-1.418746	-3.781025	-0.014549	-0.014778	-0.011698	-0.598001	-0.116724	0.461823	0.167973	0.744799	-0.372858	0.527291
13743	8.957118	-1.403937	-3.800245	-0.017992	-0.005995	-0.004376	-0.597297	-0.116660	0.463211	0.168234	0.744832	-0.373102	0.526990
13744	8.956538	-1.398044	-3.877467	-0.034392	-0.019046	-0.000719	-0.597826	-0.118113	0.464238	0.168603	0.744918	-0.373619	0.526383
13745	9.038208	-1.432329	-3.895235	-0.018091	-0.029798	-0.006164	-0.597296	-0.116928	0.462916	0.168704	0.745215	-0.373919	0.525718
13746	8.891794	-1.383494	-3.843555	-0.035942	-0.012292	0.009350	-0.595861	-0.119837	0.464253	0.169051	0.745141	-0.374593	0.525229
13747	8.938111	-1.296966	-3.810912	-0.019717	0.012257	-0.001643	-0.596145	-0.120061	0.463130	0.169447	0.744956	-0.374833	0.525193
13748	8.967003	-1.362978	-3.785857	-0.005157	0.006857	-0.004362	-0.595725	-0.120610	0.462675	0.169624	0.744887	-0.374918	0.525174
13749	8.937541	-1.383762	-3.847683	0.006210	0.004110	0.010333	-0.595732	-0.119002	0.464442	0.169447	0.744785	-0.375090	0.525252
13750	8.908757	-1.364273	-3.839234	0.013143	0.025318	-0.006206	-0.595713	-0.120550	0.464347	0.169495	0.744608	-0.374872	0.525643
13751	8.919194	-1.421831	-3.712001	0.035467	0.017005	0.008529	-0.597991	-0.117307	0.462204	0.168999	0.744482	-0.374665	0.526129
13752	9.014923	-1.360413	-3.821443	0.033236	0.012389	-0.006122	-0.598638	-0.120574	0.462844	0.168680	0.744486	-0.374323	0.526469
13753	8.927459	-1.382915	-3.905262	0.025365	0.002554	-0.026334	-0.598267	-0.116921	0.463065	0.168593	0.744740	-0.373752	0.526544
13754	8.961932	-1.360065	-3.819459	0.025902	0.006876	-0.006139	-0.597684	-0.119181	0.462920	0.168315	0.744796	-0.373467	0.526755
13755	8.962028	-1.365110	-3.805006	0.036494	-0.010806	-0.018936	-0.596302	-0.118250	0.463660	0.167887	0.745172	-0.372933	0.526739
13756	8.949654	-1.447369	-3.812324	0.036709	0.001698	-0.012549	-0.597155	-0.116682	0.463625	0.167474	0.745369	-0.372451	0.526932
13757	8.937568	-1.437461	-3.821468	0.019029	0.005911	0.010347	-0.597428	-0.116967	0.463749	0.167120	0.745291	-0.372482	0.527133
13758	8.956392	-1.441687	-3.877746	0.002552	0.000445	0.010326	-0.597020	-0.116664	0.463208	0.166980	0.745206	-0.372727	0.527125
13759	8.941861	-1.341466	-3.929681	-0.002934	-0.012534	0.012183	-0.596044	-0.116967	0.463319	0.166796	0.745237	-0.373079	0.526890
13760	8.949246	-1.507625	-3.839267	-0.050267	-0.020313	0.021255	-0.596720	-0.116930	0.465691	0.167160	0.745121	-0.374094	0.526218
13761	8.865280	-1.383288	-3.844978	-0.070424	0.031614	0.015629	-0.596170	-0.117561	0.463979	0.168273	0.744435	-0.375061	0.526146
13762	8.995519	-1.462478	-3.794817	-0.068178	0.019600	0.032187	-0.597141	-0.118592	0.462256	0.169101	0.743743	-0.376313	0.525966
13763	8.913112	-1.480554	-3.849815	-0.083139	0.024078	0.019281	-0.596875	-0.118141	0.461586	0.170306	0.743061	-0.377493	0.525696
13764	8.903890	-1.429999	-3.817745	-0.079456	0.027691	0.020208	-0.598935	-0.119149	0.462656	0.171464	0.742348	-0.378621	0.525514
13765	8.991537	-1.420011	-3.705034	-0.055624	0.047881	0.020246	-0.599077	-0.119522	0.461661	0.172429	0.741497	-0.379441	0.525809
13766	9.019735	-1.497004	-3.764552	-0.090571	0.018807	0.015628	-0.599634	-0.120807	0.459224	0.173750	0.740856	-0.380674	0.525387
13767	8.986371	-1.412053	-3.753090	-0.081463	-0.006885	-0.017338	-0.601701	-0.122170	0.458882	0.175075	0.740770	-0.381396	0.524543
13768	9.030009	-1.361617	-3.739903	-0.058357	-0.026012	-0.006233	-0.600316	-0.122305	0.458305	0.175805	0.740875	-0.382119	0.523624
13769	8.943190	-1.314524	-3.770161	-0.026632	-0.043988	-0.015331	-0.599731	-0.124317	0.458871	0.176017	0.741351	-0.382421	0.522657
13770	8.937934	-1.333237	-3.818387	-0.016963	-0.030143	-0.031856	-0.597475	-0.125992	0.460693	0.176369	0.741840	-0.382345	0.521901
13771	8.976525	-1.306754	-3.824488	-0.011038	-0.010770	-0.017182	-0.597331	-0.126154	0.461098	0.176625	0.742036	-0.382338	0.521540
13772	8.831290	-1.294803	-3.915582	-0.004407	0.012975	-0.045684	-0.596899	-0.127689	0.460583	0.177263	0.742225	-0.381769	0.521471
13773	8.833822	-1.207240	-3.936841	-0.005979	0.051268	-0.039311	-0.597036	-0.127566	0.461009	0.178149	0.741964	-0.381161	0.521985
13774	8.830400	-1.303000	-4.026695	-0.004163	0.093947	-0.044901	-0.598834	-0.129148	0.459260	0.179376	0.741312	-0.380290	0.523126
13775	8.821567	-1.192157	-3.970096	-0.009047	0.203669	-0.032221	-0.600092	-0.130905	0.455133	0.181388	0.739388	-0.379272	0.525887
13776	8.892411	-1.091924	-3.887564	0.011291	0.254953	-0.028558	-0.604160	-0.130852	0.449475	0.183433	0.736956	-0.377890	0.529572
13777	8.953888	-1.153054	-3.701886	0.011351	0.294415	0.004421	-0.609898	-0.130486	0.443713	0.185438	0.733839	-0.376846	0.533929
13778	9.056229	-1.194794	-3.536931	0.008145	0.324166	-0.015799	-0.614696	-0.129303	0.435352	0.187904	0.730516	-0.375403	0.538620
13779	9.202393	-1.203495	-3.327512	0.004421	0.350236	-0.020398	-0.620559	-0.131107	0.427790	0.190685	0.726900	-0.373827	0.543608
13780	9.328013	-1.234227	-3.272032	-0.009553	0.352508	0.004370	-0.626592	-0.131159	0.419086	0.193397	0.722975	-0.372746	0.548602
13781	9.276017	-1.138071	-3.182519	-0.079007	0.315434	0.011642	-0.633077	-0.129951	0.407822	0.196764	0.719112	-0.372645	0.552538
13782	9.156437	-1.241202	-3.024156	-0.173591	0.307001	0.033454	-0.637544	-0.132606	0.399917	0.201169	0.714760	-0.373939	0.555714
13783	9.254374	-1.327532	-2.786874	-0.225579	0.291755	0.075600	-0.643424	-0.134443	0.390129	0.205733	0.710026	-0.376434	0.558422
13784	9.379580	-1.330713	-2.796407	-0.279239	0.244927	0.092113	-0.647894	-0.137084	0.381946	0.210516	0.705408	-0.379973	0.560092
13785	9.307863	-1.392158	-2.697523	-0.341089	0.252608	0.104803	-0.652386	-0.137635	0.374309	0.216063	0.700316	-0.384287	0.561425
13786	9.460723	-1.419487	-2.548853	-0.380261	0.225496	0.113980	-0.656574	-0.140823	0.365673	0.221816	0.695232	-0.389262	0.562072
13787	9.159626	-1.432126	-2.532847	-0.403273	0.157496	0.080942	-0.657986	-0.143410	0.358299	0.227722	0.691006	-0.394302	0.561408
13788	9.367795	-1.464537	-2.395938	-0.330289	0.131628	0.110534	-0.661608	-0.145755	0.352490	0.232077	0.687115	-0.399051	0.561045
13789	9.732547	-1.674277	-2.497886	-0.307282	0.111059	0.116159	-0.663571	-0.146658	0.348421	0.235858	0.683479	-0.403669	0.560605
13790	9.690639	-1.369246	-2.438784	-0.216830	0.124116	0.077820	-0.666369	-0.148051	0.343080	0.238939	0.680413	-0.406687	0.560849
13791	9.815601	-1.462234	-2.441648	-0.157748	0.088252	-0.002742	-0.669411	-0.151732	0.338434	0.241814	0.678661	-0.408092	0.560719
13792	9.469174	-1.622335	-2.615698	-0.154213	-0.042749	-0.030162	-0.668562	-0.153406	0.337767	0.243896	0.678615	-0.409743	0.558666
13793	9.258879	-1.409934	-2.792410	-0.130620	-0.146171	-0.026297	-0.665908	-0.153934	0.339100	0.244728	0.679798	-0.411665	0.555441
13794	9.233274	-1.650995	-2.884796	-0.123343	-0.159891	-0.028144	-0.663322	-0.157885	0.344115	0.245386	0.681183	-0.413542	0.552050
13795	9.257199	-1.441138	-2.995416	-0.163561	-0.155261	-0.026358	-0.662583	-0.159987	0.346481	0.246561	0.682287	-0.415875	0.548398
13796	9.319954	-1.290572	-3.045082	-0.171390	-0.157813	-0.044684	-0.659607	-0.162087	0.351050	0.248054	0.683528	-0.418018	0.544536
13797	9.316368	-1.202462	-2.923621	-0.187924	-0.112800	-0.120012	-0.656467	-0.167340	0.353617	0.250918	0.684806	-0.419114	0.540762
13798	9.256927	-1.115630	-2.858041	-0.214564	-0.088246	-0.160473	-0.654308	-0.173181	0.354071	0.254828	0.686009	-0.419772	0.536885
13799	9.360545	-1.001766	-2.904644	-0.219559	-0.061567	-0.143968	-0.651694	-0.181602	0.355197	0.258801	0.686737	-0.420597	0.533397
13800	9.269348	-0.867618	-2.914850	-0.195416	-0.047687	-0.131095	-0.650773	-0.188664	0.355033	0.262468	0.687312	-0.421234	0.530353
13801	9.201315	-0.824686	-3.006214	-0.161354	-0.059384	-0.121845	-0.648736	-0.196038	0.355116	0.265414	0.688103	-0.421714	0.527472
13802	9.200041	-0.636433	-2.939732	-0.068844	-0.061831	-0.116122	-0.647010	-0.200989	0.354796	0.267069	0.689335	-0.421301	0.525354
13803	9.307991	-0.724168	-2.963661	-0.047071	-0.061208	-0.158281	-0.643765	-0.204869	0.355222	0.268808	0.691044	-0.420069	0.523204
13804	9.303653	-0.603038	-2.953049	0.030703	-0.031869	-0.159991	-0.642721	-0.209361	0.357299	0.269779	0.692864	-0.417818	0.522098
13805	9.351007	-0.601918	-3.061075	0.098576	-0.043533	-0.152492	-0.639774	-0.210637	0.359417	0.269589	0.695108	-0.415035	0.521433
13806	9.418040	-0.567502	-3.130979	0.101845	-0.063014	-0.165282	-0.638027	-0.216103	0.361011	0.269373	0.697654	-0.412138	0.520442
13807	9.323809	-0.576128	-3.161323	0.113091	-0.063662	-0.155189	-0.634073	-0.219170	0.364816	0.268832	0.700188	-0.409265	0.519585
13808	9.324734	-0.489952	-3.078683	0.117036	-0.049550	-0.145094	-0.632361	-0.221165	0.367597	0.268279	0.702502	-0.406385	0.519008
13809	9.301644	-0.462954	-3.270849	0.072880	-0.052543	-0.154357	-0.630093	-0.224093	0.369063	0.268378	0.704679	-0.403868	0.517968
13810	9.190928	-0.403842	-3.280814	0.049074	-0.056176	-0.154413	-0.628651	-0.226781	0.371665	0.268823	0.706750	-0.401596	0.516681
13811	9.244242	-0.307206	-3.282178	0.017878	-0.039228	-0.159061	-0.624283	-0.230625	0.373890	0.269846	0.708520	-0.399504	0.515344
13812	9.191473	-0.229206	-3.284527	-0.023125	-0.054337	-0.150858	-0.623800	-0.235724	0.374128	0.271289	0.710137	-0.398013	0.513511
13813	9.205813	-0.229105	-3.299552	-0.075231	-0.020007	-0.152847	-0.621249	-0.238811	0.375860	0.273714	0.711145	-0.396854	0.511723
13814	9.148487	-0.151531	-3.267923	-0.106079	0.028538	-0.147478	-0.620346	-0.244854	0.375063	0.276934	0.711434	-0.395772	0.510426
13815	9.221255	-0.123628	-3.217330	-0.175766	0.045760	-0.154959	-0.618067	-0.250456	0.373446	0.281323	0.711211	-0.395237	0.508747
13816	9.346604	0.050969	-3.283671	-0.205303	0.046425	-0.164139	-0.618010	-0.257580	0.368977	0.286267	0.710856	-0.394832	0.506797
13817	9.265846	0.032446	-3.126208	-0.234255	0.043875	-0.151362	-0.616836	-0.264499	0.365760	0.291423	0.710253	-0.394928	0.504623
13818	9.134208	0.161100	-3.067315	-0.237692	0.135690	-0.116653	-0.617776	-0.269900	0.360989	0.297025	0.708398	-0.394968	0.503933
13819	9.257152	0.089394	-3.028909	-0.227874	0.143242	-0.057904	-0.619417	-0.275766	0.354389	0.301915	0.706044	-0.395719	0.503742
13820	9.301703	0.211394	-2.928347	-0.229214	0.154124	-0.039540	-0.620224	-0.281256	0.348499	0.306767	0.703383	-0.396658	0.503795
13821	9.368255	0.120517	-2.697166	-0.237570	0.151421	-0.009265	-0.621914	-0.283704	0.341275	0.311353	0.700451	-0.398115	0.503917
13822	9.619931	0.155841	-2.571103	-0.198335	0.121708	0.024875	-0.623054	-0.285342	0.334651	0.314847	0.697756	-0.399825	0.504131
13823	9.545782	0.216391	-2.526880	-0.162260	0.122727	0.005670	-0.624975	-0.289100	0.331241	0.317994	0.695420	-0.400888	0.504539
13824	9.637345	0.203537	-2.520727	-0.159933	0.060504	0.030567	-0.626810	-0.289676	0.326219	0.320393	0.693516	-0.402664	0.504228
13825	9.615600	0.228186	-2.539073	-0.128800	-0.002630	0.038068	-0.628067	-0.290395	0.323962	0.321738	0.692371	-0.404625	0.503374
13826	9.516730	0.138798	-2.511809	-0.087288	-0.011649	0.017023	-0.628339	-0.291208	0.323359	0.322679	0.691760	-0.405936	0.502556
13827	9.583984	0.070402	-2.509939	-0.100758	-0.036933	-0.005899	-0.628176	-0.293181	0.323236	0.323796	0.691479	-0.407223	0.501181
13828	9.502614	0.138305	-2.467813	-0.117617	-0.050870	-0.018761	-0.626892	-0.295625	0.323769	0.325186	0.691356	-0.408581	0.499342
13829	9.569997	0.164794	-2.489480	-0.110142	-0.046601	-0.013229	-0.625481	-0.297475	0.323642	0.326427	0.691150	-0.409916	0.497721
13830	9.531695	0.359732	-2.539909	-0.121864	-0.042171	-0.040764	-0.624620	-0.300269	0.322767	0.328161	0.691083	-0.410951	0.495816
13831	9.723335	0.233499	-2.630010	-0.146618	-0.050921	-0.077483	-0.623997	-0.305377	0.323142	0.330509	0.691187	-0.411778	0.493420
13832	9.531398	0.394394	-2.592803	-0.185124	0.050211	-0.089662	-0.624099	-0.308853	0.322095	0.334346	0.690183	-0.412130	0.491943
13833	9.593437	0.724238	-2.810329	-0.203849	0.094716	-0.108977	-0.622706	-0.312432	0.316858	0.338990	0.688702	-0.412100	0.490865
13834	9.218264	0.776901	-2.742826	-0.165328	0.085218	-0.138321	-0.621969	-0.317791	0.313603	0.343308	0.687859	-0.411338	0.489684
13835	9.207158	0.628336	-2.868962	-0.166680	0.067341	-0.085107	-0.620800	-0.324683	0.309832	0.346969	0.686677	-0.411441	0.488675
13836	9.054159	0.773648	-2.775352	-0.171832	0.099404	-0.005346	-0.622741	-0.328715	0.303347	0.350194	0.684522	-0.412475	0.488527
13837	9.382190	1.243827	-2.929456	-0.154792	0.144324	0.014031	-0.623453	-0.330300	0.298391	0.353351	0.681842	-0.413270	0.489329
13838	9.267404	1.482129	-2.918781	-0.186253	0.106219	0.005787	-0.625414	-0.331471	0.294028	0.356691	0.679414	-0.414518	0.489227
13839	9.249066	1.480624	-2.797352	-0.172183	0.118114	0.052591	-0.626962	-0.332366	0.289679	0.359496	0.676540	-0.416163	0.489759
13840	9.898263	1.312531	-2.900004	-0.201784	0.065027	0.113291	-0.630044	-0.333199	0.284513	0.361649	0.673472	-0.419318	0.489712
13841	9.622917	1.188841	-2.933986	-0.275494	-0.013449	0.135211	-0.632338	-0.330518	0.279417	0.363925	0.670430	-0.424013	0.488154
13842	9.386999	1.095047	-2.867814	-0.343654	-0.045801	0.155251	-0.634536	-0.333622	0.277162	0.366614	0.667007	-0.429893	0.485683
13843	9.324468	1.258688	-2.922371	-0.412780	-0.146786	0.215849	-0.635841	-0.330661	0.274715	0.368756	0.663500	-0.437921	0.481677
13844	9.160658	1.298816	-2.935305	-0.519262	-0.208899	0.243238	-0.637812	-0.329553	0.272856	0.371437	0.659471	-0.447773	0.476060
13845	9.218730	1.366260	-2.932206	-0.589941	-0.235742	0.202793	-0.638910	-0.331045	0.271940	0.375165	0.655455	-0.457849	0.469045
13846	9.205373	1.559539	-2.872486	-0.657907	-0.175756	0.187915	-0.638660	-0.331411	0.267745	0.380361	0.650354	-0.467859	0.462031
13847	9.195414	1.574802	-2.920315	-0.689721	-0.174483	0.230058	-0.639491	-0.334548	0.262834	0.385577	0.644505	-0.478554	0.454896
13848	9.004510	1.582008	-2.995242	-0.753218	-0.133877	0.246342	-0.640653	-0.333969	0.257042	0.391694	0.637443	-0.489653	0.447753
13849	9.007689	1.678193	-2.936772	-0.767510	-0.142997	0.261029	-0.642895	-0.334592	0.253133	0.397758	0.630093	-0.500942	0.440260
13850	9.041747	1.677385	-2.894580	-0.736890	-0.077169	0.236217	-0.646022	-0.334902	0.242996	0.404122	0.622433	-0.511061	0.433681
13851	9.060648	1.521824	-2.876980	-0.870388	-0.028737	0.233105	-0.648601	-0.335307	0.231735	0.412672	0.613198	-0.521673	0.426084
13852	10.157193	1.488528	-3.140385	-0.900137	0.120277	0.302774	-0.653117	-0.337285	0.218590	0.422285	0.601437	-0.532065	0.420541
13853	10.033446	0.856164	-3.294444	-0.830432	0.244196	0.258531	-0.658675	-0.335704	0.202197	0.432732	0.589558	-0.540013	0.416593
13854	9.449805	0.334515	-3.145607	-0.736449	0.278030	0.208899	-0.663834	-0.333894	0.183869	0.442595	0.578494	-0.546233	0.413623
13855	8.487548	-0.514852	-2.591095	-0.653611	0.272874	0.225249	-0.668542	-0.333470	0.167814	0.451296	0.567952	-0.551794	0.411442
13856	9.568943	-0.477189	-2.353552	-0.546392	0.285080	0.266065	-0.675247	-0.330351	0.149164	0.458395	0.557639	-0.556794	0.410966
13857	9.672146	-0.344848	-2.151268	-0.540988	0.252272	0.198279	-0.679716	-0.326179	0.134311	0.465620	0.548351	-0.561133	0.409437
13858	9.522499	-0.250658	-2.224755	-0.520349	0.151420	0.159005	-0.681493	-0.324324	0.122765	0.471669	0.540395	-0.565795	0.406665
13859	9.582438	-0.208429	-1.970724	-0.437196	0.062225	0.199711	-0.684669	-0.319641	0.114464	0.475483	0.533453	-0.570946	0.404183
13860	9.773305	-0.482072	-2.097983	-0.369495	-0.023008	0.206395	-0.688628	-0.316809	0.109671	0.477456	0.527691	-0.576441	0.401615
13861	9.756083	-0.320372	-2.212208	-0.423601	-0.137205	0.178964	-0.689803	-0.313536	0.106547	0.478895	0.522611	-0.583080	0.396930
13862	9.738386	-0.031029	-2.441507	-0.446336	-0.226600	0.228649	-0.692786	-0.308131	0.106630	0.479058	0.517366	-0.591264	0.391462
13863	9.761567	0.028928	-2.584471	-0.499590	-0.263031	0.224943	-0.694231	-0.303727	0.106497	0.479312	0.511887	-0.600056	0.384921
13864	9.524313	-0.094232	-2.677835	-0.504768	-0.282230	0.237734	-0.695108	-0.299011	0.108463	0.479205	0.506258	-0.609144	0.378166
13865	9.215691	0.005883	-2.747755	-0.456634	-0.276313	0.258869	-0.696527	-0.295150	0.110799	0.478443	0.500728	-0.617913	0.372221
13866	9.065769	0.056659	-2.838421	-0.423488	-0.237808	0.228565	-0.699641	-0.289261	0.112580	0.477997	0.495515	-0.625705	0.366710
13867	9.382529	-0.070167	-2.950110	-0.408780	-0.163572	0.188147	-0.701626	-0.285332	0.113674	0.478556	0.490377	-0.632201	0.361712
13868	9.138759	0.050031	-2.744591	-0.394518	-0.126796	0.171572	-0.702653	-0.281202	0.113243	0.479537	0.485258	-0.638030	0.357053
13869	9.506019	0.187081	-2.670488	-0.394543	-0.007259	0.159559	-0.703241	-0.280088	0.110815	0.482075	0.479418	-0.642538	0.353423
13870	9.506091	0.118671	-2.632295	-0.341990	0.027087	0.136657	-0.705653	-0.278049	0.107348	0.484676	0.474126	-0.646061	0.350569
13871	9.455192	0.119557	-2.671442	-0.248774	0.099269	0.125700	-0.707115	-0.276159	0.100806	0.487393	0.469327	-0.648114	0.349470
13872	9.293077	-0.014672	-2.702482	-0.236314	0.125961	0.109107	-0.709701	-0.273515	0.093625	0.490468	0.464607	-0.649682	0.348562
13873	9.529320	-0.138493	-2.634840	-0.226617	0.161816	0.125618	-0.711603	-0.268998	0.088361	0.493755	0.459552	-0.650919	0.348314
13874	9.785382	0.307261	-2.738112	-0.191114	0.286350	0.074232	-0.713926	-0.266666	0.078795	0.498677	0.454627	-0.650184	0.349135
13875	8.673226	0.695216	-2.153023	-0.092371	0.332615	-0.032251	-0.714559	-0.266993	0.068217	0.504032	0.451739	-0.647284	0.350582
13876	9.862285	0.054113	-2.346567	-0.039842	0.294661	0.050644	-0.714646	-0.267006	0.056818	0.507835	0.448495	-0.645167	0.353150
13877	10.313542	-0.150955	-2.480700	0.014379	0.218008	0.100483	-0.716689	-0.264169	0.048393	0.509780	0.445743	-0.643825	0.356268
13878	10.294353	0.502614	-2.746209	0.130114	0.114107	0.062433	-0.717430	-0.262055	0.045750	0.509622	0.445362	-0.642399	0.359531
13879	9.981981	-0.282611	-2.614064	0.087423	-0.040323	-0.018346	-0.718715	-0.259215	0.045798	0.508423	0.446734	-0.642104	0.360053
13880	9.403584	0.121683	-2.802327	0.008274	-0.134338	0.078846	-0.718420	-0.259319	0.047873	0.506032	0.446685	-0.644222	0.359698
13881	9.601439	0.363662	-2.868525	-0.101723	-0.213828	0.183444	-0.719409	-0.253193	0.055766	0.502809	0.444800	-0.648844	0.358243
13882	9.009085	0.376985	-2.826968	-0.229053	-0.233609	0.179430	-0.719570	-0.248098	0.061363	0.500477	0.441773	-0.654500	0.354949
13883	9.070836	0.300064	-2.909476	-0.384420	-0.286952	0.155353	-0.721261	-0.243744	0.065260	0.498931	0.437907	-0.661545	0.348802
13884	9.077038	0.409113	-3.087712	-0.441204	-0.240756	0.217577	-0.724080	-0.237698	0.069551	0.498028	0.432212	-0.668984	0.342960
13885	9.190000	0.508790	-3.166153	-0.429029	-0.086050	0.247673	-0.724705	-0.232188	0.069617	0.498799	0.425219	-0.674998	0.338771
13886	9.340700	0.741984	-3.095401	-0.400949	-0.092754	0.204687	-0.727293	-0.226401	0.067495	0.499511	0.419002	-0.680441	0.334554
13887	8.992616	0.643992	-3.198947	-0.433051	-0.145996	0.171580	-0.728470	-0.221291	0.067264	0.499924	0.413354	-0.686306	0.328937
13888	8.641204	0.767789	-3.204321	-0.523475	-0.057998	0.134502	-0.728822	-0.216669	0.065188	0.502502	0.406565	-0.691488	0.322554
13889	9.478255	0.254640	-3.171343	-0.646448	0.168177	0.163364	-0.730316	-0.213157	0.057217	0.508929	0.396767	-0.695330	0.316360
13890	10.154618	-0.668369	-2.869371	-0.809058	0.373659	0.215943	-0.733854	-0.206674	0.040968	0.519050	0.383036	-0.698326	0.310180
13891	9.124236	-0.842330	-2.375530	-0.860976	0.445437	0.183370	-0.735427	-0.202699	0.023434	0.530578	0.368762	-0.700404	0.303210
13892	9.165606	-1.247490	-1.841158	-0.764039	0.461491	0.248640	-0.737352	-0.195014	0.002239	0.541034	0.354244	-0.701937	0.298460
13893	9.788477	-1.980813	-1.371725	-0.716132	0.553888	0.179798	-0.739408	-0.188031	-0.018997	0.552677	0.340610	-0.701453	0.294102
13894	10.759496	-1.489557	-1.267172	-0.644658	0.420952	0.062083	-0.737955	-0.183813	-0.039603	0.562505	0.330012	-0.701021	0.288531
13895	10.258128	-0.880831	-1.551170	-0.609744	0.147010	-0.040198	-0.737651	-0.181071	-0.049724	0.568755	0.322803	-0.702629	0.280409
13896	9.871043	-1.116772	-1.654158	-0.581490	-0.041944	0.007745	-0.738443	-0.178139	-0.057599	0.571807	0.316184	-0.706466	0.271975
13897	9.499464	-1.003471	-1.769939	-0.551996	-0.158370	0.028108	-0.739850	-0.176570	-0.057489	0.572842	0.310243	-0.711475	0.263448
13898	9.292185	-0.923841	-1.812386	-0.534392	-0.239764	0.079623	-0.740177	-0.172096	-0.056516	0.572255	0.304117	-0.717576	0.255189
13899	9.611800	-0.827099	-1.961365	-0.545148	-0.229042	0.087007	-0.740620	-0.167882	-0.053056	0.571766	0.297679	-0.723523	0.246950
13900	9.447413	-0.815906	-2.346385	-0.531552	-0.224610	0.011739	-0.745099	-0.163024	-0.049935	0.571559	0.292385	-0.728839	0.237962
13901	9.165092	-0.580815	-2.189393	-0.489234	-0.249732	0.059557	-0.743013	-0.159550	-0.043625	0.570417	0.286982	-0.734398	0.230056
13902	8.939710	-0.256106	-1.874550	-0.398300	-0.126750	0.029273	-0.746098	-0.155531	-0.041124	0.570659	0.282443	-0.737916	0.223727
13903	9.283357	-0.417931	-1.922266	-0.278564	-0.076490	-0.015488	-0.744302	-0.155644	-0.042260	0.571130	0.279703	-0.739999	0.219037
13904	9.002855	-0.204452	-2.142232	-0.167591	-0.014116	-0.079634	-0.744989	-0.155674	-0.041422	0.572182	0.278869	-0.740548	0.215474
13905	9.136640	-0.569220	-2.135122	-0.088225	0.119661	-0.103581	-0.743878	-0.157782	-0.044898	0.574859	0.278736	-0.739038	0.213697
13906	8.628210	-0.369764	-1.914360	-0.008480	0.274639	-0.145954	-0.742745	-0.163159	-0.050799	0.579540	0.279516	-0.735171	0.213374
13907	10.056682	-0.023970	-2.412306	0.146545	0.477957	-0.253892	-0.740696	-0.167962	-0.063068	0.586769	0.282741	-0.727602	0.215303
13908	10.407824	0.286123	-2.935408	0.101112	0.515813	-0.453043	-0.735982	-0.175457	-0.075945	0.595576	0.288117	-0.718588	0.214262
13909	10.016901	0.312562	-2.712923	0.109932	0.647662	-0.443218	-0.731640	-0.189340	-0.093798	0.606029	0.292847	-0.707842	0.214312
13910	10.496146	0.590697	-2.550315	0.074318	0.538111	-0.393405	-0.725797	-0.201006	-0.111251	0.614816	0.296857	-0.698732	0.213659
13911	10.768863	0.734978	-2.243198	-0.055993	0.431487	-0.327330	-0.719124	-0.211754	-0.127543	0.622476	0.298756	-0.691784	0.211432
13912	10.761479	0.740857	-1.955491	0.004831	0.372607	-0.269301	-0.715210	-0.220731	-0.138696	0.628680	0.300857	-0.685573	0.210322
13913	10.072898	0.998477	-1.998102	-0.001188	0.195788	-0.270059	-0.710434	-0.229761	-0.146107	0.632411	0.303602	-0.681598	0.208105
13914	9.081860	1.085561	-1.822819	-0.049032	0.025427	-0.193003	-0.709023	-0.233180	-0.148833	0.633820	0.305406	-0.680390	0.205106
13915	9.271656	1.046829	-1.566926	-0.135221	-0.112380	-0.255303	-0.706960	-0.242665	-0.148879	0.634049	0.307524	-0.680934	0.199346
13916	9.084897	1.627204	-1.350879	-0.223760	-0.140433	-0.275555	-0.705627	-0.248138	-0.147004	0.634560	0.308893	-0.681979	0.191896
13917	9.088647	1.995529	-1.334128	-0.149399	-0.182314	-0.224814	-0.704850	-0.252813	-0.143963	0.633743	0.310686	-0.683595	0.185852
13918	9.449654	2.061962	-1.414815	-0.121382	-0.196569	-0.201708	-0.703528	-0.256786	-0.141022	0.632519	0.312515	-0.685365	0.180355
13919	9.450308	2.086964	-1.651353	-0.114836	-0.197067	-0.162242	-0.703739	-0.259784	-0.137312	0.631008	0.313948	-0.687376	0.175441
13920	9.450467	2.269591	-1.708130	-0.032250	-0.183522	-0.084080	-0.701701	-0.264028	-0.131893	0.628945	0.315240	-0.689356	0.172743
13921	9.030008	2.275378	-1.557127	0.066707	-0.100944	-0.085941	-0.703822	-0.268492	-0.126448	0.627324	0.317595	-0.689974	0.171857
13922	9.048552	2.293594	-1.659135	0.101105	-0.131680	-0.096832	-0.704050	-0.270606	-0.123518	0.625161	0.320551	-0.690743	0.171159
13923	8.851686	2.213279	-1.533959	0.110874	-0.098895	-0.076731	-0.703286	-0.273116	-0.118536	0.623242	0.323341	-0.691220	0.170981
13924	8.856405	2.360423	-1.298915	0.065119	-0.076114	-0.008923	-0.703833	-0.271848	-0.115394	0.621766	0.324439	-0.691971	0.171237
13925	9.094748	2.424910	-1.350878	0.037792	-0.082235	0.065419	-0.705188	-0.272410	-0.112080	0.620073	0.324311	-0.693385	0.171897
13926	9.824221	2.159124	-1.623808	0.055550	-0.107103	0.114233	-0.706873	-0.269269	-0.109369	0.617797	0.323692	-0.695341	0.173354
13927	9.947180	1.937948	-1.830298	0.067820	-0.055977	0.121500	-0.709669	-0.265971	-0.106638	0.616078	0.323067	-0.696672	0.175281
13928	9.579065	1.409757	-1.848957	0.039025	-0.039579	0.031325	-0.711788	-0.261805	-0.104555	0.615131	0.323154	-0.697308	0.175916
13929	10.021286	1.181755	-1.895959	0.039001	-0.034206	0.097440	-0.713902	-0.259234	-0.104516	0.613978	0.322417	-0.698315	0.177297
13930	9.776989	0.706465	-2.126599	-0.035841	0.015063	0.061289	-0.715770	-0.254128	-0.104463	0.614169	0.320968	-0.698736	0.177603
13931	9.361949	0.822670	-2.255227	-0.029371	0.020565	0.029101	-0.716610	-0.254337	-0.105719	0.614444	0.320130	-0.698888	0.177568
13932	9.673273	0.594532	-2.403598	-0.096985	-0.004466	0.067573	-0.718042	-0.251575	-0.106925	0.614728	0.317912	-0.699801	0.176974
13933	9.584886	0.554134	-2.598592	-0.274741	-0.012547	0.057114	-0.720188	-0.247510	-0.108601	0.615960	0.313759	-0.701420	0.173661
13934	9.421947	0.383007	-2.410070	-0.405981	-0.000357	0.074213	-0.720405	-0.243265	-0.111675	0.618189	0.307611	-0.703358	0.168833
13935	9.827800	0.356314	-2.261195	-0.444404	-0.049185	0.217448	-0.722732	-0.236859	-0.115012	0.619316	0.299166	-0.706932	0.164907
13936	9.900776	0.727715	-2.329125	-0.423960	-0.145007	0.171838	-0.725348	-0.228820	-0.116996	0.619171	0.291854	-0.711201	0.160130
13937	9.641318	0.795838	-2.570146	-0.371215	-0.224610	0.098609	-0.728184	-0.223719	-0.116517	0.617628	0.286509	-0.715899	0.154716
13938	9.271955	0.424150	-2.505626	-0.327028	-0.267934	0.111469	-0.731836	-0.217534	-0.111932	0.615260	0.281595	-0.720909	0.149833
13939	9.451610	0.576589	-2.395427	-0.323758	-0.257839	0.096846	-0.734887	-0.213709	-0.105413	0.612856	0.276906	-0.725768	0.144884
13940	9.513377	0.431356	-2.446985	-0.311565	-0.286470	0.144618	-0.735619	-0.207339	-0.099732	0.609941	0.271716	-0.731027	0.140511
13941	9.400598	0.875200	-2.575118	-0.249695	-0.276974	0.167708	-0.739955	-0.201719	-0.094898	0.606544	0.266902	-0.736200	0.137396
13942	9.390081	0.774376	-2.645419	-0.179866	-0.213695	0.137441	-0.743566	-0.196948	-0.087342	0.603928	0.263187	-0.740077	0.135241
13943	9.378941	0.758244	-2.521939	-0.136451	-0.200900	0.152186	-0.744298	-0.191878	-0.083965	0.601029	0.259733	-0.743872	0.134009
13944	9.395185	0.620882	-2.233634	-0.110587	-0.099906	0.186015	-0.747136	-0.185725	-0.081892	0.599571	0.255808	-0.746397	0.134048
13945	9.449289	0.796615	-2.166890	-0.028877	-0.078416	0.161409	-0.748851	-0.180446	-0.079606	0.597900	0.253153	-0.748437	0.135174
13946	9.269934	0.531471	-2.190892	0.028988	-0.039944	0.130178	-0.748901	-0.175192	-0.077336	0.596759	0.251565	-0.749562	0.136930
13947	9.260489	0.375121	-2.099786	0.107358	0.018385	0.043043	-0.749761	-0.172800	-0.076903	0.596177	0.252022	-0.749456	0.139191
13948	9.611012	0.462613	-2.298282	0.206372	0.058472	0.046928	-0.751027	-0.172420	-0.078536	0.595836	0.253520	-0.748484	0.143104
13949	10.023427	0.453427	-2.552855	0.283446	0.187969	-0.027370	-0.750347	-0.171693	-0.079193	0.597088	0.256618	-0.745466	0.148035
13950	9.176000	0.975251	-2.684406	0.264280	0.245643	-0.132208	-0.749924	-0.175660	-0.084862	0.599726	0.260918	-0.741121	0.151620
13951	9.051940	0.608175	-2.370616	0.179851	0.224055	-0.106725	-0.749209	-0.181541	-0.091902	0.602231	0.263833	-0.737511	0.154232
13952	10.943152	1.072394	-2.901998	0.196922	0.246710	-0.016326	-0.748699	-0.181415	-0.097599	0.604828	0.265589	-0.733904	0.158208
13953	9.607081	1.363427	-2.565166	0.055059	0.275830	-0.226093	-0.745758	-0.187362	-0.103969	0.609090	0.268571	-0.729372	0.157783
13954	9.378663	1.286856	-2.161053	0.059299	0.220244	-0.128784	-0.744220	-0.192679	-0.111261	0.612342	0.270384	-0.725874	0.158230
13955	9.874899	1.264009	-2.165267	0.062566	0.096726	-0.062409	-0.743117	-0.194746	-0.115568	0.613414	0.271641	-0.724347	0.158921
13956	9.588964	1.405434	-2.433801	-0.003577	-0.039351	-0.093566	-0.741432	-0.197237	-0.117127	0.613120	0.272986	-0.724406	0.157476
13957	9.268629	1.368481	-2.402744	-0.056342	-0.126772	-0.108287	-0.741903	-0.201639	-0.113501	0.611728	0.274178	-0.725743	0.154638
13958	9.139537	1.594429	-2.367463	-0.167169	-0.107961	-0.079161	-0.742280	-0.203301	-0.111098	0.611277	0.273525	-0.727213	0.150621
13959	9.172139	1.789505	-2.285298	-0.148333	-0.105816	-0.023113	-0.741319	-0.201292	-0.109176	0.610410	0.272311	-0.729020	0.147567
13960	9.099850	1.736377	-2.263621	-0.196659	-0.126205	-0.049808	-0.742549	-0.202037	-0.107959	0.609742	0.270914	-0.730935	0.143371
13961	9.072123	1.988137	-2.217472	-0.175764	-0.098678	0.012621	-0.744026	-0.204655	-0.105882	0.609008	0.268845	-0.732895	0.140349
13962	9.333351	2.223518	-2.187064	-0.079656	-0.080782	0.048663	-0.744747	-0.201616	-0.104299	0.608073	0.267297	-0.734433	0.139310
13963	9.097364	2.210323	-2.163836	0.040003	-0.037952	0.002896	-0.745753	-0.198264	-0.103249	0.607100	0.267862	-0.734974	0.139614
13964	9.233207	2.158989	-2.024346	0.050309	-0.006820	-0.025553	-0.746412	-0.199761	-0.101250	0.606762	0.268775	-0.734852	0.139974
13965	9.152568	2.254878	-1.899953	0.083682	-0.000790	0.025889	-0.747533	-0.199685	-0.102486	0.606051	0.269460	-0.734923	0.141357
13966	9.436925	2.101581	-1.829472	0.113929	0.024598	0.093848	-0.751192	-0.194632	-0.100751	0.605491	0.269297	-0.734878	0.144268
13967	9.405858	1.847048	-1.999024	0.037055	0.052779	0.088093	-0.752060	-0.192321	-0.101574	0.605656	0.268367	-0.734745	0.145979
13968	9.808150	1.253481	-2.068652	-0.062856	0.088782	0.108015	-0.751992	-0.187859	-0.103385	0.606940	0.265667	-0.734501	0.146808
13969	9.331603	1.067497	-2.233176	-0.206640	0.078636	0.067235	-0.755142	-0.183069	-0.108065	0.608841	0.262003	-0.734637	0.144825
13970	9.902359	0.601650	-2.692265	-0.280156	0.114327	0.185436	-0.757215	-0.176272	-0.113744	0.611397	0.255435	-0.735083	0.143529
13971	10.230311	-0.373125	-2.865446	-0.261595	0.131788	0.325738	-0.759326	-0.166901	-0.120099	0.613546	0.247092	-0.736013	0.144195
13972	9.343501	0.029850	-2.433589	-0.268100	0.141488	0.220991	-0.760485	-0.155600	-0.125788	0.616257	0.240041	-0.736192	0.143625
13973	9.659235	-0.104256	-2.364157	-0.270832	0.104736	0.189897	-0.764253	-0.146252	-0.131155	0.618359	0.233601	-0.736744	0.142377
13974	9.803930	-0.266466	-2.278853	-0.311210	0.018574	0.123897	-0.765057	-0.139721	-0.134638	0.619678	0.227773	-0.738033	0.139377
13975	9.517223	-0.005949	-2.387187	-0.324873	0.005180	0.163325	-0.768773	-0.132242	-0.136368	0.620570	0.221283	-0.739782	0.136563
13976	9.398582	-0.223584	-2.369679	-0.345926	-0.041209	0.200916	-0.769728	-0.124723	-0.139789	0.620879	0.214028	-0.742172	0.133723
13977	9.463554	-0.231219	-2.376989	-0.355690	-0.054589	0.178910	-0.772477	-0.115409	-0.138913	0.620883	0.207032	-0.744741	0.130399
13978	9.607462	-0.106718	-2.514387	-0.362265	-0.095618	0.142308	-0.774223	-0.109031	-0.138921	0.620523	0.200562	-0.747505	0.126343
13979	9.461568	-0.135072	-2.673341	-0.398212	-0.106720	0.098169	-0.774587	-0.101206	-0.137186	0.620023	0.194332	-0.750416	0.121170
13980	9.509882	-0.099051	-2.672497	-0.426005	-0.144751	0.089017	-0.777112	-0.097095	-0.133851	0.619219	0.187962	-0.753623	0.115287
13981	9.500920	0.024209	-2.637548	-0.471528	-0.126643	0.096259	-0.780522	-0.089660	-0.131833	0.618579	0.180857	-0.756830	0.108902
13982	9.588756	0.236286	-2.586318	-0.487219	-0.113596	0.125627	-0.778358	-0.083742	-0.129405	0.618269	0.173072	-0.759773	0.102641
13983	9.555114	0.454093	-2.356624	-0.470115	-0.077752	0.078843	-0.781182	-0.079237	-0.128267	0.618265	0.166113	-0.762167	0.096212
13984	9.818597	0.553160	-2.288549	-0.492258	-0.021694	0.066858	-0.782380	-0.073484	-0.130126	0.619363	0.158945	-0.763628	0.089434
13985	9.298057	0.850364	-2.117414	-0.459809	-0.072808	0.055932	-0.783535	-0.069286	-0.129023	0.619332	0.152428	-0.765719	0.082872
13986	9.580774	0.905466	-2.035853	-0.359609	0.018234	0.100100	-0.784188	-0.062697	-0.130836	0.620478	0.146309	-0.766432	0.078635
13987	9.612764	0.644891	-2.149841	-0.253610	-0.011306	0.096644	-0.783414	-0.058969	-0.132283	0.620643	0.141613	-0.767455	0.075905
13988	9.421475	0.530835	-2.223129	-0.192123	-0.004710	0.137063	-0.784301	-0.054199	-0.131425	0.620852	0.137033	-0.768242	0.074621
13989	9.486673	0.574019	-2.222870	-0.146626	-0.004286	0.127997	-0.784802	-0.047947	-0.132148	0.620755	0.133168	-0.769067	0.073935
13990	9.540234	0.609257	-2.166682	-0.128490	-0.010049	0.053738	-0.784574	-0.044265	-0.132480	0.620813	0.130662	-0.769579	0.072576
13991	9.472811	0.514553	-2.121307	-0.090420	0.008239	0.038155	-0.785963	-0.043976	-0.132171	0.620888	0.128860	-0.769907	0.071665
13992	9.566498	0.494867	-2.149089	-0.113403	-0.002731	0.069342	-0.786264	-0.041747	-0.131475	0.620989	0.126290	-0.770336	0.070752
13993	9.489174	0.466538	-2.165703	-0.118415	0.011019	0.085804	-0.785790	-0.036448	-0.133239	0.621110	0.123402	-0.770775	0.070005
13994	9.727864	0.449938	-2.138510	-0.069139	-0.001753	0.082301	-0.786654	-0.033902	-0.133075	0.621089	0.121177	-0.771151	0.069935
13995	9.645328	0.393068	-2.193756	-0.021511	-0.034917	0.018187	-0.787217	-0.032540	-0.131874	0.620360	0.120597	-0.771847	0.069729
13996	9.616098	0.335295	-2.209945	0.004176	-0.049025	0.021914	-0.788488	-0.030565	-0.131462	0.619514	0.120279	-0.772558	0.069925
13997	9.558264	0.462536	-2.264915	0.037438	-0.057311	0.035762	-0.788623	-0.029799	-0.129746	0.618276	0.120188	-0.773485	0.070794
13998	9.542583	0.274557	-2.342836	0.042055	-0.059909	0.001788	-0.788750	-0.029214	-0.127207	0.617196	0.120667	-0.774225	0.071300
13999	9.629654	0.229465	-2.281179	0.084085	-0.054335	-0.000878	-0.789013	-0.029558	-0.125835	0.615943	0.121707	-0.774953	0.072451
14000	9.532779	0.279796	-2.366586	0.082005	-0.027853	-0.012869	-0.789974	-0.028820	-0.123279	0.615281	0.122858	-0.775201	0.073473
14001	9.561571	0.279802	-2.382153	0.138825	-0.009710	-0.010946	-0.788159	-0.030086	-0.123930	0.614597	0.124658	-0.775265	0.075461
14002	9.602569	0.125806	-2.312238	0.149166	-0.006831	0.033099	-0.789520	-0.030481	-0.121161	0.614018	0.125890	-0.775259	0.078141
14003	9.575630	0.173091	-2.388204	0.161378	-0.011081	0.011107	-0.789112	-0.029134	-0.119970	0.613218	0.127616	-0.775343	0.080755
14004	9.512827	0.210392	-2.424254	0.192840	-0.019191	-0.009014	-0.790749	-0.031622	-0.120524	0.612390	0.130052	-0.775295	0.083562
14005	9.560829	0.125020	-2.412115	0.263287	0.013970	-0.012603	-0.790878	-0.031942	-0.119709	0.611736	0.133341	-0.774814	0.087535
14006	9.589572	0.076339	-2.413507	0.213334	-0.013327	-0.031010	-0.791389	-0.034802	-0.118768	0.610960	0.136356	-0.774572	0.090401
14007	9.551036	0.144871	-2.440600	0.182556	-0.033446	-0.016355	-0.789985	-0.035178	-0.117275	0.609773	0.138788	-0.774774	0.092954
14008	9.585049	0.175844	-2.417519	0.161062	-0.058513	0.003844	-0.790092	-0.037193	-0.116425	0.608360	0.140703	-0.775253	0.095310
14009	9.498114	0.210944	-2.457511	0.124377	-0.054517	0.000081	-0.791896	-0.035859	-0.114241	0.606969	0.142206	-0.775846	0.097101
14010	9.469092	0.130861	-2.437627	0.117420	-0.049744	0.012886	-0.792431	-0.035576	-0.111160	0.605788	0.143430	-0.776315	0.098913
14011	9.553258	0.145182	-2.464832	0.080971	-0.049944	0.018341	-0.791172	-0.035521	-0.109779	0.604553	0.144111	-0.776977	0.100267
14012	9.492729	0.136368	-2.498852	0.022717	-0.085636	0.032950	-0.792122	-0.035896	-0.107568	0.603041	0.143949	-0.778120	0.100747
14013	9.500005	0.111846	-2.482378	0.017356	-0.093313	0.038455	-0.791414	-0.035202	-0.104613	0.601275	0.143632	-0.779481	0.101229
14014	9.453994	0.100382	-2.507298	-0.035728	-0.065326	0.034623	-0.792798	-0.034163	-0.102312	0.600239	0.142698	-0.780497	0.100876
14015	9.497784	0.145676	-2.472414	-0.020259	-0.022810	0.062131	-0.793239	-0.031396	-0.101026	0.599636	0.141416	-0.781144	0.101257
14016	9.483008	0.048787	-2.472493	-0.007558	-0.031839	0.058481	-0.794214	-0.029404	-0.098114	0.598991	0.140379	-0.781764	0.101725
14017	9.626626	-0.009111	-2.570013	-0.041298	-0.061544	0.064904	-0.795928	-0.025955	-0.098859	0.597840	0.138876	-0.782916	0.101704
14018	9.521102	0.117597	-2.560412	-0.024255	-0.081270	0.054874	-0.794240	-0.025725	-0.095386	0.596472	0.137794	-0.784146	0.101728
14019	9.449719	0.077516	-2.427590	0.037542	-0.071293	0.038444	-0.794674	-0.023521	-0.094134	0.595008	0.137667	-0.785167	0.102596
14020	9.548905	-0.026991	-2.642091	0.005980	-0.071912	0.020030	-0.794807	-0.021461	-0.089975	0.593771	0.137472	-0.786123	0.102703
14021	9.399100	-0.042266	-2.689720	0.023696	-0.072523	-0.001994	-0.795073	-0.021136	-0.087868	0.592411	0.137815	-0.787067	0.102871
14022	9.475898	-0.059352	-2.721684	0.025663	-0.087622	0.004470	-0.796996	-0.021093	-0.085206	0.590900	0.138131	-0.788122	0.103059
14023	9.463719	-0.049281	-2.742899	0.032527	-0.094027	-0.012024	-0.796279	-0.021104	-0.082294	0.589198	0.138778	-0.789264	0.103189
14024	9.427675	-0.090653	-2.712840	0.050882	-0.101620	-0.009237	-0.797075	-0.021829	-0.078717	0.587420	0.139635	-0.790387	0.103574
14025	9.437110	-0.083051	-2.742124	0.046525	-0.074310	-0.003782	-0.797327	-0.021979	-0.075526	0.585976	0.140270	-0.791280	0.104081
14026	9.392420	-0.060923	-2.921438	0.047690	-0.074850	0.005385	-0.797333	-0.020632	-0.074193	0.584595	0.140801	-0.792130	0.104660
14027	9.387624	-0.138968	-2.885542	0.049201	-0.088936	-0.005613	-0.797841	-0.021682	-0.069804	0.582915	0.141524	-0.793174	0.105150
14028	9.334193	-0.079321	-2.965267	0.032535	-0.060671	-0.015788	-0.797836	-0.021320	-0.068531	0.581842	0.142183	-0.793826	0.105281
14029	9.392168	-0.040972	-2.962355	0.036083	-0.017830	-0.024089	-0.798357	-0.023470	-0.067685	0.581366	0.142897	-0.794011	0.105549
14030	9.362977	-0.137831	-2.957065	0.055827	0.016337	-0.042479	-0.797922	-0.023590	-0.065333	0.581505	0.144088	-0.793639	0.105960
14031	9.358756	-0.026660	-2.927202	0.067221	0.015320	-0.025920	-0.797208	-0.025544	-0.066016	0.581472	0.145121	-0.793363	0.106797
14032	9.378008	-0.009684	-2.937471	0.063070	-0.004857	-0.042405	-0.796781	-0.026656	-0.066506	0.581251	0.146439	-0.793220	0.107261
14033	9.398913	-0.059009	-2.706728	0.091346	0.018155	-0.013021	-0.797068	-0.025814	-0.066312	0.581171	0.147539	-0.792887	0.108641
14034	9.451065	0.015273	-2.848268	0.075503	0.018880	-0.024044	-0.797193	-0.026415	-0.065514	0.581249	0.148657	-0.792491	0.109584
14035	9.411839	0.011851	-2.933765	0.071818	-0.008608	-0.057052	-0.797582	-0.028661	-0.065648	0.580902	0.150287	-0.792372	0.110060
14036	9.417095	-0.081620	-2.837969	0.088073	-0.002825	-0.031349	-0.796857	-0.030286	-0.064365	0.580611	0.151714	-0.792175	0.111053
14037	9.402320	-0.032185	-2.899886	0.075065	-0.041232	-0.034981	-0.797385	-0.032134	-0.063917	0.579692	0.153102	-0.792484	0.111739
14038	9.392329	-0.138804	-2.900207	0.092207	-0.027742	-0.046000	-0.797510	-0.032997	-0.063552	0.579022	0.154862	-0.792517	0.112551
14039	9.373296	-0.090316	-2.889519	0.054232	-0.010148	-0.030499	-0.797768	-0.033891	-0.062493	0.578653	0.155862	-0.792518	0.113060
14040	9.382290	-0.057555	-2.986244	0.042520	-0.043845	-0.020370	-0.797467	-0.035865	-0.062617	0.577822	0.156676	-0.792925	0.113330
14041	9.358438	-0.116337	-2.930189	0.025011	-0.037953	-0.025932	-0.797463	-0.034579	-0.060036	0.577096	0.157325	-0.793324	0.113345
14042	9.334203	-0.025687	-2.986654	-0.008002	-0.008066	-0.031542	-0.799084	-0.037690	-0.059378	0.577015	0.157652	-0.793396	0.112797
14043	9.378366	0.018954	-2.903487	-0.012837	0.023784	-0.009561	-0.797152	-0.036345	-0.058618	0.577355	0.157465	-0.793214	0.112595
14044	9.378057	-0.107320	-2.889808	-0.025357	0.034322	-0.000447	-0.797593	-0.035676	-0.060658	0.577931	0.156999	-0.792934	0.112262
14045	9.356438	-0.021926	-2.917424	-0.046750	0.012714	0.023411	-0.798001	-0.035716	-0.059684	0.578134	0.155919	-0.793054	0.111872
14046	9.334872	-0.021979	-2.902127	-0.034117	0.020472	0.016079	-0.797901	-0.034184	-0.062231	0.578480	0.155121	-0.793004	0.111547
14047	9.311293	-0.049536	-2.824143	-0.006393	0.053085	0.023414	-0.798335	-0.034077	-0.064306	0.579202	0.154415	-0.792562	0.111924
14048	9.503534	-0.040253	-2.894063	-0.037693	0.050895	0.016058	-0.799344	-0.031489	-0.064971	0.580040	0.153505	-0.792166	0.111636
14049	9.396265	-0.054377	-3.049538	-0.045056	0.029736	0.016046	-0.797687	-0.031078	-0.065240	0.580529	0.152519	-0.792054	0.111243
14050	9.465055	0.028182	-2.913913	-0.029413	0.034997	0.019772	-0.798813	-0.030968	-0.067169	0.581080	0.151684	-0.791833	0.111080
14051	9.440528	-0.041614	-2.940017	-0.034264	-0.001381	0.012462	-0.796871	-0.031124	-0.067474	0.581053	0.150949	-0.792044	0.110720
14052	9.392376	-0.046213	-2.933416	-0.034596	0.011395	-0.001334	-0.797173	-0.029800	-0.068502	0.581291	0.150438	-0.792044	0.110157
14053	9.407352	0.021059	-2.894897	-0.018017	0.011994	0.003301	-0.797017	-0.030552	-0.067577	0.581450	0.150010	-0.792033	0.109985
14054	9.394359	-0.016220	-3.000917	-0.030212	-0.015037	-0.005868	-0.797448	-0.030070	-0.068655	0.581266	0.149680	-0.792317	0.109360
14055	9.450580	-0.018019	-2.896768	0.016238	-0.018420	-0.013097	-0.797423	-0.031263	-0.067339	0.580877	0.149978	-0.792534	0.109448
14056	9.353683	0.037226	-2.986972	-0.004260	-0.010132	-0.027846	-0.798262	-0.031083	-0.067876	0.580741	0.150287	-0.792638	0.108992
14057	9.455904	0.083489	-2.874570	0.003611	0.010805	-0.008562	-0.798251	-0.031278	-0.066776	0.580845	0.150306	-0.792554	0.109015
14058	9.422174	0.008123	-2.842404	0.005251	0.000124	-0.014983	-0.797266	-0.032157	-0.066422	0.580815	0.150500	-0.792557	0.108890
14059	9.369070	0.047688	-2.871556	0.003152	-0.017800	-0.023223	-0.796456	-0.030989	-0.067470	0.580505	0.150810	-0.792758	0.108648
14060	9.364449	0.066888	-2.854353	-0.005591	-0.000181	-0.009502	-0.797125	-0.031777	-0.065566	0.580491	0.150787	-0.792805	0.108411
14061	9.358994	-0.017321	-2.900584	0.020079	0.005216	-0.008559	-0.799472	-0.032727	-0.065602	0.580467	0.151012	-0.792744	0.108676
14062	9.431851	0.144555	-2.895008	-0.000018	-0.002239	-0.005791	-0.797547	-0.032394	-0.067268	0.580396	0.150999	-0.792814	0.108564
14063	9.416706	0.060507	-2.948121	-0.015743	-0.018435	-0.011320	-0.798939	-0.031824	-0.066942	0.580114	0.150908	-0.793094	0.108151
14064	9.397724	0.045498	-2.904037	-0.016833	-0.010639	-0.018681	-0.797533	-0.033124	-0.066757	0.579988	0.150922	-0.793259	0.107597
14065	9.373421	0.104564	-2.955875	-0.014670	-0.011408	-0.005826	-0.798072	-0.033210	-0.064811	0.579805	0.150744	-0.793469	0.107282
14066	9.368681	0.026422	-2.912736	-0.011196	-0.010988	-0.013173	-0.798037	-0.035247	-0.063547	0.579644	0.150740	-0.793641	0.106882
14067	9.383265	0.077309	-2.917780	-0.007232	-0.003364	-0.002155	-0.797783	-0.033804	-0.064294	0.579562	0.150573	-0.793751	0.106751
14068	9.334631	0.085747	-2.978698	-0.027687	-0.018304	-0.013194	-0.798472	-0.033566	-0.063161	0.579335	0.150385	-0.794044	0.106061
14069	9.420868	-0.023733	-2.997127	-0.014966	-0.040310	-0.014969	-0.798463	-0.033612	-0.062191	0.578717	0.150411	-0.794558	0.105547
14070	9.346499	0.100607	-3.008026	-0.041830	-0.014744	0.005129	-0.798451	-0.033425	-0.060234	0.578550	0.149764	-0.794894	0.104857
14071	9.411947	0.128720	-2.969234	-0.018928	-0.010253	0.006104	-0.798743	-0.033856	-0.062898	0.578378	0.149349	-0.795129	0.104609
14072	9.401959	0.017220	-2.967172	-0.010994	0.005039	0.027179	-0.798892	-0.033271	-0.063278	0.578386	0.148664	-0.795237	0.104722
14073	9.343717	0.067135	-3.041951	-0.015837	-0.012873	0.018933	-0.796677	-0.032098	-0.061976	0.578138	0.148087	-0.795533	0.104664
14074	9.344227	0.051609	-2.969619	-0.005270	0.007457	0.001487	-0.799307	-0.032883	-0.062416	0.578221	0.147872	-0.795523	0.104578
14075	9.391968	0.022785	-3.015063	0.014276	0.020569	0.012519	-0.797656	-0.031782	-0.062364	0.578431	0.147675	-0.795349	0.105023
14076	9.382706	0.134379	-3.013990	0.001886	0.004093	-0.003978	-0.799038	-0.031533	-0.061224	0.578452	0.147634	-0.795348	0.104975
14077	9.353540	0.078934	-3.022921	-0.014349	-0.002854	0.005161	-0.799045	-0.030448	-0.060323	0.578390	0.147277	-0.795482	0.104805
14078	9.397339	-0.002602	-2.933317	-0.005191	-0.011222	0.006109	-0.799198	-0.030493	-0.062270	0.578166	0.147022	-0.795703	0.104714
14079	9.355928	0.027741	-3.004023	-0.004158	-0.012419	0.010694	-0.800020	-0.030279	-0.060581	0.577913	0.146714	-0.795940	0.104743
14080	9.353293	-0.040132	-3.004367	-0.003156	-0.001484	0.012502	-0.798926	-0.029679	-0.061667	0.577825	0.146362	-0.796063	0.104787
14081	9.339113	0.030210	-2.998548	-0.002983	0.012916	0.017993	-0.798681	-0.026882	-0.061219	0.577958	0.145898	-0.796024	0.104994
14082	9.372864	0.027500	-2.994998	-0.016153	0.004517	0.005142	-0.799380	-0.026577	-0.061472	0.578020	0.145492	-0.796085	0.104759
14083	9.424915	-0.085825	-3.070135	-0.010844	-0.017250	-0.000328	-0.799358	-0.027750	-0.060571	0.577734	0.145291	-0.796358	0.104542
14084	9.281026	0.048149	-3.039731	-0.031015	0.012458	-0.004094	-0.797986	-0.027288	-0.061807	0.577983	0.144851	-0.796329	0.103990
14085	9.373298	0.090147	-2.965625	0.002393	0.048324	0.010625	-0.798829	-0.026692	-0.062179	0.578681	0.144495	-0.795846	0.104297
14086	9.363249	-0.011492	-2.975572	0.004200	0.052109	0.008768	-0.799103	-0.027754	-0.063493	0.579433	0.144174	-0.795322	0.104569
14087	9.367642	-0.020536	-3.026511	0.062848	0.049882	0.012554	-0.798836	-0.027697	-0.064743	0.579976	0.144484	-0.794698	0.105864
14088	9.383236	-0.066525	-2.860755	0.031740	0.050881	0.012493	-0.798046	-0.024848	-0.065549	0.580621	0.144414	-0.794140	0.106607
14089	9.416691	-0.056526	-2.900582	0.030064	0.071853	0.016134	-0.798474	-0.025036	-0.067363	0.581602	0.144238	-0.793335	0.107488
14090	9.392934	0.064992	-2.908561	0.014960	0.039569	0.002408	-0.798493	-0.024661	-0.069286	0.582135	0.144159	-0.792914	0.107816
14091	9.450114	-0.056225	-2.940470	0.003911	0.032414	-0.000364	-0.799612	-0.024598	-0.070245	0.582602	0.144027	-0.792574	0.107973
14092	9.460127	-0.066704	-2.887782	0.003914	0.006469	0.002432	-0.798765	-0.026259	-0.071189	0.582641	0.143894	-0.792561	0.108033
14093	9.385174	-0.094983	-2.909314	0.008534	-0.002698	-0.029681	-0.797677	-0.024968	-0.071954	0.582601	0.144355	-0.792535	0.107822
14094	9.387828	-0.100305	-2.875637	0.005530	0.006939	-0.005845	-0.798222	-0.024759	-0.070268	0.582663	0.144360	-0.792491	0.107804
14095	9.421753	-0.061863	-2.866995	0.007320	-0.015210	-0.004874	-0.798455	-0.027368	-0.068758	0.582377	0.144438	-0.792684	0.107829
14096	9.366339	-0.032209	-2.879220	-0.005429	-0.019028	-0.002148	-0.798747	-0.027016	-0.070123	0.582049	0.144322	-0.792975	0.107612
14097	9.435488	-0.153374	-2.921236	-0.012920	-0.018553	-0.009510	-0.797637	-0.025987	-0.068403	0.581778	0.144244	-0.793236	0.107256
14098	9.354578	0.035660	-2.871093	-0.013006	0.016739	-0.015057	-0.797335	-0.027700	-0.068094	0.582068	0.144165	-0.793091	0.106870
14099	9.433990	0.035270	-2.883725	0.022031	0.027155	-0.005812	-0.798350	-0.025863	-0.070751	0.582415	0.144340	-0.792754	0.107238
14100	9.431522	-0.032897	-2.862341	0.018772	0.009610	0.010715	-0.798890	-0.026076	-0.069091	0.582446	0.144225	-0.792699	0.107627
14101	9.376061	-0.022672	-2.872276	-0.003433	-0.000892	0.002419	-0.797361	-0.027030	-0.070276	0.582407	0.144034	-0.792766	0.107606
14102	9.349990	-0.013485	-2.820525	-0.001580	0.019401	0.001470	-0.797350	-0.027351	-0.069462	0.582670	0.143816	-0.792613	0.107599
14103	9.383377	-0.052141	-2.848591	-0.007532	0.040651	0.016106	-0.797920	-0.026345	-0.069673	0.583274	0.143270	-0.792241	0.107792
14104	9.378735	-0.010956	-2.843319	-0.012296	0.026261	0.010620	-0.797945	-0.026197	-0.072722	0.583658	0.142755	-0.792059	0.107732
14105	9.431611	-0.023296	-2.855037	-0.015230	-0.001066	0.006079	-0.795853	-0.026550	-0.071929	0.583645	0.142369	-0.792161	0.107564
14106	9.414875	-0.030720	-2.835139	-0.010767	-0.006390	0.002422	-0.798084	-0.025672	-0.071854	0.583526	0.142071	-0.792333	0.107339
14107	9.405341	-0.028396	-2.822692	-0.001091	0.003711	-0.013175	-0.797529	-0.025681	-0.071860	0.583592	0.142147	-0.792292	0.107183
14108	9.422026	-0.047707	-2.837932	-0.005536	0.014558	-0.009531	-0.797942	-0.025822	-0.071726	0.583816	0.142048	-0.792175	0.106956
14109	9.398085	-0.003907	-2.836751	-0.005446	0.014336	-0.005858	-0.796263	-0.027234	-0.072245	0.584048	0.141935	-0.792039	0.106846
14110	9.427167	0.049245	-2.837492	0.008745	-0.005083	-0.020465	-0.796012	-0.025777	-0.073270	0.583945	0.142209	-0.792092	0.106655
14111	9.499071	-0.131073	-2.809960	0.001322	-0.017722	-0.024143	-0.798209	-0.026662	-0.071775	0.583692	0.142532	-0.792262	0.106347
14112	9.335847	-0.033439	-2.771825	-0.001967	0.020266	-0.013218	-0.797638	-0.027548	-0.071140	0.584004	0.142521	-0.792060	0.106150
14113	9.417931	0.033977	-2.779285	0.033181	0.039671	-0.000305	-0.796402	-0.027755	-0.073110	0.584522	0.142717	-0.791557	0.106788
14114	9.412930	-0.043708	-2.769944	0.023891	0.018739	-0.003974	-0.797246	-0.027414	-0.074054	0.584719	0.142846	-0.791348	0.107089
14115	9.412768	-0.058060	-2.784522	0.007477	0.019601	-0.002175	-0.797248	-0.027139	-0.073898	0.584998	0.142812	-0.791126	0.107242
14116	9.408417	-0.019823	-2.740639	0.015345	0.028501	0.018019	-0.795879	-0.026530	-0.075264	0.585327	0.142469	-0.790884	0.107691
14117	9.432456	-0.056480	-2.732116	-0.004932	0.043731	0.010614	-0.796463	-0.025831	-0.077857	0.586000	0.142035	-0.790440	0.107868
14118	9.461208	0.004565	-2.778680	0.002920	0.029751	-0.002179	-0.796743	-0.025029	-0.076832	0.586429	0.141851	-0.790153	0.107877
14119	9.436914	0.027034	-2.813851	-0.015829	-0.003442	-0.015929	-0.797567	-0.025325	-0.076286	0.586444	0.141813	-0.790209	0.107432
14120	9.499632	-0.024750	-2.782723	-0.008320	-0.007573	-0.008561	-0.795891	-0.027240	-0.078087	0.586327	0.141688	-0.790365	0.107090
14121	9.383935	0.008142	-2.821545	0.006741	-0.017758	-0.024103	-0.796080	-0.027061	-0.075841	0.586069	0.142077	-0.790517	0.106863
14122	9.432278	-0.014419	-2.792104	0.003402	-0.007347	-0.013108	-0.797187	-0.027849	-0.076713	0.585934	0.142144	-0.790635	0.106643
14123	9.403369	-0.004466	-2.795788	-0.011233	-0.005468	-0.013144	-0.797475	-0.027000	-0.076659	0.585899	0.142124	-0.790711	0.106294
14124	9.427017	0.088815	-2.892667	0.006609	-0.028571	-0.027736	-0.796490	-0.027088	-0.075144	0.585453	0.142487	-0.791033	0.105879
14125	9.463718	-0.083133	-2.747841	-0.015110	-0.017903	-0.020471	-0.796744	-0.028271	-0.073963	0.585247	0.142564	-0.791241	0.105346
14126	9.355366	0.063836	-2.800793	-0.000905	0.006837	-0.003967	-0.796466	-0.028536	-0.074399	0.585330	0.142405	-0.791228	0.105203
14127	9.388850	0.054276	-2.828674	0.016274	0.020229	-0.013126	-0.797426	-0.029635	-0.074735	0.585623	0.142656	-0.790945	0.105358
14128	9.431701	0.020444	-2.862000	-0.007321	-0.002221	-0.005825	-0.796801	-0.029417	-0.073625	0.585585	0.142461	-0.791048	0.105060
14129	9.393393	0.078822	-2.855357	-0.010857	0.011373	-0.002182	-0.796103	-0.030493	-0.074949	0.585792	0.142243	-0.790958	0.104885
14130	9.418020	0.060648	-2.779114	0.011249	0.032262	0.001503	-0.796247	-0.029941	-0.074636	0.586232	0.142070	-0.790640	0.105059
14131	9.426502	-0.037388	-2.886333	-0.015086	0.024550	0.008787	-0.796270	-0.029023	-0.076108	0.586635	0.141601	-0.790435	0.104982
14132	9.378483	0.026065	-2.891370	0.000052	-0.000518	-0.003990	-0.796816	-0.029069	-0.074994	0.586602	0.141440	-0.790511	0.104812
14133	9.417384	0.083709	-2.870713	-0.014151	-0.007029	0.013446	-0.795977	-0.029376	-0.074743	0.586490	0.140978	-0.790690	0.104712
14134	9.451107	0.061536	-2.862458	-0.007355	-0.013265	-0.005796	-0.796817	-0.028800	-0.074699	0.586279	0.140785	-0.790926	0.104368
14135	9.398176	0.034952	-2.841331	-0.003805	-0.018594	-0.009466	-0.796257	-0.028574	-0.073718	0.586002	0.140834	-0.791155	0.104126
14136	9.393457	0.025057	-2.824314	-0.003537	-0.009015	-0.000308	-0.797336	-0.031225	-0.074010	0.585834	0.140608	-0.791345	0.103932
14137	9.388236	-0.022979	-2.855828	-0.007069	-0.019457	0.005198	-0.797356	-0.028886	-0.072754	0.585520	0.140388	-0.791632	0.103809
14138	9.402680	0.064733	-2.894437	0.001732	-0.018713	-0.007616	-0.796660	-0.028514	-0.071903	0.585206	0.140306	-0.791913	0.103546
14139	9.441689	-0.053401	-2.785573	-0.021919	-0.026339	-0.002152	-0.797053	-0.029956	-0.071154	0.584840	0.140043	-0.792290	0.103082
14140	9.335904	0.017673	-2.785984	-0.012517	0.019319	0.003287	-0.797498	-0.027953	-0.071583	0.585144	0.139556	-0.792184	0.102837
14141	9.431990	-0.016642	-2.809121	0.005947	0.043004	0.006970	-0.796659	-0.027998	-0.070898	0.585781	0.139330	-0.791716	0.103116
14142	9.450794	-0.037905	-2.860679	0.000287	0.011945	0.003338	-0.797093	-0.027892	-0.072973	0.585931	0.139016	-0.791668	0.103061
14143	9.364157	-0.020397	-2.854911	-0.000579	0.004401	0.006085	-0.797777	-0.027935	-0.071857	0.585976	0.138806	-0.791663	0.103120
14144	9.408838	-0.005928	-2.692263	0.037948	0.039211	0.007039	-0.798055	-0.028454	-0.072720	0.586444	0.138828	-0.791226	0.103786
14145	9.472463	-0.091681	-2.840105	-0.018134	0.017852	-0.002217	-0.795852	-0.028647	-0.075255	0.586770	0.138513	-0.791076	0.103511
14146	9.419453	-0.018140	-2.871454	0.001868	0.010639	-0.005837	-0.796953	-0.028684	-0.074135	0.586913	0.138367	-0.791013	0.103371
14147	9.436743	-0.001931	-2.823694	-0.021856	-0.019080	-0.000322	-0.797504	-0.028958	-0.074147	0.586659	0.138056	-0.791310	0.102956
14148	9.422076	0.018050	-2.859241	0.003064	-0.024992	-0.025957	-0.797779	-0.028190	-0.072429	0.586278	0.138302	-0.791610	0.102489
14149	9.393257	0.015652	-2.846104	-0.008903	-0.006279	-0.030605	-0.796936	-0.029046	-0.072489	0.586252	0.138596	-0.791646	0.101958
14150	9.417271	0.049764	-2.870930	-0.004071	-0.008726	-0.020488	-0.796089	-0.029923	-0.072134	0.586135	0.138651	-0.791783	0.101497
14151	9.431164	0.050649	-2.943895	-0.018947	-0.027570	-0.027826	-0.796929	-0.029214	-0.071944	0.585790	0.138830	-0.792098	0.100777
14152	9.417253	0.123247	-2.923474	0.005500	-0.027210	-0.035078	-0.797951	-0.030196	-0.071706	0.585386	0.139233	-0.792397	0.100222
14153	9.369285	0.106134	-2.887981	-0.039278	-0.017018	-0.034277	-0.797804	-0.030507	-0.071170	0.585276	0.139258	-0.792612	0.099128
14154	9.376730	0.132529	-2.871181	-0.015949	0.020763	-0.020521	-0.795168	-0.029232	-0.069170	0.585662	0.139080	-0.792432	0.098534
14155	9.415233	0.093319	-2.860801	-0.000373	0.008646	-0.018634	-0.795844	-0.030897	-0.069544	0.585818	0.139263	-0.792312	0.098308
14156	9.388017	0.080120	-2.946812	-0.015858	0.013188	-0.016847	-0.795837	-0.031983	-0.070446	0.586072	0.139074	-0.792225	0.097761
14157	9.345180	0.123395	-2.896627	0.006045	-0.003461	-0.016779	-0.796239	-0.032976	-0.070225	0.586012	0.139329	-0.792242	0.097623
14158	9.331856	0.102005	-2.741704	0.040525	0.035730	0.003411	-0.796250	-0.031997	-0.070025	0.586431	0.139401	-0.791842	0.098244
14159	9.455918	0.132529	-2.912784	0.025553	0.025475	-0.008503	-0.796798	-0.032813	-0.070487	0.586760	0.139697	-0.791503	0.098591
14160	9.426520	0.114073	-2.967351	0.010772	-0.003779	-0.011249	-0.794867	-0.032246	-0.071166	0.586665	0.139725	-0.791586	0.098454
14161	9.412937	0.127279	-2.860494	0.013456	-0.013872	-0.012143	-0.797645	-0.032721	-0.072142	0.586409	0.140017	-0.791724	0.098455
14162	9.388500	0.157315	-2.917346	0.017043	-0.013718	-0.014891	-0.797043	-0.035088	-0.070069	0.586142	0.140229	-0.791894	0.098372
14163	9.359631	0.089160	-2.882900	0.013002	-0.004504	-0.030529	-0.796079	-0.034278	-0.069611	0.586069	0.140790	-0.791873	0.098174
14164	9.393360	0.108433	-2.891281	0.011144	0.000913	0.002502	-0.796349	-0.034187	-0.068491	0.586023	0.140578	-0.791941	0.098204
14165	9.368322	0.110255	-3.013502	-0.021665	-0.018698	0.008883	-0.796491	-0.034426	-0.069338	0.585741	0.140137	-0.792268	0.097878
14166	9.414845	0.084241	-2.906733	0.005631	-0.019374	0.003441	-0.796363	-0.033584	-0.069288	0.585386	0.139894	-0.792586	0.097782
14167	9.364099	0.153146	-2.955102	-0.012906	-0.015097	-0.005779	-0.796600	-0.035644	-0.067466	0.585163	0.139782	-0.792813	0.097431
14168	9.383920	0.166687	-2.890548	0.009730	0.024035	0.016233	-0.796748	-0.034020	-0.065974	0.585454	0.139339	-0.792643	0.097701
14169	9.424913	0.039524	-2.832533	0.018608	0.045027	0.003361	-0.796216	-0.033371	-0.067886	0.586080	0.139334	-0.792129	0.098124
14170	9.368949	0.050629	-2.907650	0.005794	0.013596	0.006126	-0.795110	-0.032838	-0.067585	0.586241	0.138985	-0.792067	0.098154
14171	9.354726	0.057639	-2.880507	0.018710	0.028119	0.008879	-0.796506	-0.032771	-0.068541	0.586586	0.138926	-0.791767	0.098599
14172	9.355666	-0.014729	-2.728865	0.025592	0.043675	0.025377	-0.795699	-0.031590	-0.069866	0.587131	0.138435	-0.791368	0.099244
14173	9.471143	0.077430	-2.790544	0.004291	0.022108	0.018068	-0.795841	-0.032218	-0.071433	0.587405	0.138070	-0.791189	0.099555
14174	9.417176	0.055097	-2.904595	0.002009	0.012048	0.001544	-0.796390	-0.032377	-0.070882	0.587559	0.137775	-0.791136	0.099483
14175	9.436988	0.015003	-2.818654	0.018057	-0.000022	-0.013086	-0.796410	-0.032129	-0.073091	0.587505	0.138107	-0.791105	0.099586
14176	9.412992	0.054020	-2.822333	-0.000377	-0.012642	-0.016771	-0.796681	-0.031904	-0.071823	0.587317	0.138075	-0.791304	0.099157
14177	9.393445	0.015614	-2.841173	0.005544	0.001196	-0.002111	-0.796126	-0.031651	-0.071396	0.587295	0.138084	-0.791314	0.099195
14178	9.408248	0.058803	-2.814879	0.011073	0.019594	-0.002119	-0.797099	-0.031368	-0.071091	0.587554	0.137912	-0.791148	0.099226
14179	9.412659	0.088747	-2.880056	-0.003897	-0.005534	-0.012197	-0.796542	-0.031779	-0.071539	0.587471	0.137983	-0.791228	0.098976
14180	9.431931	0.010577	-2.847475	0.025282	-0.018345	-0.014880	-0.794858	-0.033606	-0.072223	0.587112	0.138279	-0.791441	0.098994
14181	9.388521	0.152401	-2.912549	0.020275	-0.009986	-0.031408	-0.796793	-0.033363	-0.070799	0.586928	0.138948	-0.791473	0.098888
14182	9.413429	0.184948	-2.821496	0.017015	0.026138	-0.019530	-0.795143	-0.033039	-0.072185	0.587312	0.139078	-0.791177	0.098803
14183	9.451834	0.082503	-2.797034	0.049262	0.032976	-0.012145	-0.795978	-0.032491	-0.071588	0.587690	0.139699	-0.790699	0.099498
14184	9.427249	0.073778	-2.856548	0.038361	0.014324	-0.007557	-0.796667	-0.033814	-0.073192	0.587799	0.139948	-0.790525	0.099883
14185	9.398819	0.092647	-2.802230	0.025230	0.004879	-0.018580	-0.795262	-0.035242	-0.073293	0.587812	0.140445	-0.790407	0.100044
14186	9.384233	0.063712	-2.806704	0.057687	0.021401	-0.003870	-0.794699	-0.036209	-0.073914	0.587967	0.140875	-0.790117	0.100817
14187	9.456705	0.160417	-2.823274	0.017321	0.030095	-0.008519	-0.794989	-0.036265	-0.075583	0.588381	0.141071	-0.789746	0.101040
14188	9.432097	0.122467	-2.873317	0.005799	0.004519	-0.026865	-0.795526	-0.036887	-0.074226	0.588465	0.141262	-0.789698	0.100656
14189	9.461770	0.150198	-2.787304	0.023630	-0.005832	-0.008449	-0.795254	-0.037119	-0.075355	0.588292	0.141605	-0.789737	0.100874
14190	9.442146	0.150944	-2.832451	0.010634	-0.013697	-0.014890	-0.795530	-0.036860	-0.074780	0.588052	0.141695	-0.789929	0.100651
14191	9.417988	0.163421	-2.845957	0.012354	-0.008830	-0.019486	-0.795508	-0.037772	-0.073446	0.587885	0.142089	-0.789995	0.100549
14192	9.364587	0.108394	-2.873300	0.015931	-0.006790	-0.023175	-0.795777	-0.038344	-0.073201	0.587751	0.142383	-0.790067	0.100351
14193	9.431363	0.099363	-2.957968	-0.018528	-0.032341	-0.009427	-0.795476	-0.039005	-0.071298	0.587276	0.142304	-0.790502	0.099811
14194	9.434641	0.095389	-2.844608	-0.003992	-0.031256	-0.013067	-0.794903	-0.040167	-0.070818	0.586788	0.142278	-0.790925	0.099367
14195	9.376318	0.172268	-2.940944	-0.025752	-0.027946	-0.005777	-0.795321	-0.040147	-0.071091	0.586394	0.142048	-0.791334	0.098765
14196	9.413290	0.165681	-2.831276	0.000008	0.010532	-0.003943	-0.795455	-0.039649	-0.069669	0.586540	0.141816	-0.791289	0.098591
14197	9.432504	0.092491	-2.808321	0.016533	0.010375	-0.002082	-0.795755	-0.038733	-0.071000	0.586626	0.141948	-0.791174	0.098812
14198	9.403094	0.132583	-2.889072	0.003976	-0.004969	0.008926	-0.794905	-0.039235	-0.069649	0.586490	0.141598	-0.791338	0.098814
14199	9.384054	0.122555	-2.854615	0.012978	0.013846	0.001568	-0.795729	-0.039538	-0.068964	0.586634	0.141624	-0.791200	0.099031
14200	9.398862	0.082818	-2.792636	0.043272	0.033898	0.003429	-0.794091	-0.038879	-0.071442	0.587012	0.141737	-0.790815	0.099695
14201	9.451573	0.156122	-2.861751	0.006003	0.016800	0.014417	-0.796617	-0.037769	-0.073157	0.587198	0.141472	-0.790691	0.099960
14202	9.417258	0.113483	-2.918707	0.009706	0.011155	0.016251	-0.796896	-0.037101	-0.072280	0.587287	0.141031	-0.790676	0.100177
14203	9.432638	0.121521	-2.803307	-0.005061	0.002202	0.012575	-0.796189	-0.037447	-0.071195	0.587276	0.140695	-0.790741	0.100203
14204	9.412921	0.122430	-2.860525	0.020532	-0.007999	0.012635	-0.795783	-0.037131	-0.072014	0.587034	0.140511	-0.790913	0.100520
14205	9.417730	0.063882	-2.836936	0.021302	-0.010438	0.007127	-0.795238	-0.036167	-0.071682	0.586759	0.140597	-0.791058	0.100864
14206	9.422426	0.083574	-2.861134	0.015008	-0.005110	0.010780	-0.794794	-0.037508	-0.070378	0.586581	0.140382	-0.791199	0.101088
14207	9.402384	0.065543	-2.952275	-0.012931	-0.029820	-0.005761	-0.795762	-0.037775	-0.070385	0.586119	0.140310	-0.791606	0.100683
14208	9.405420	0.113203	-2.891701	0.007629	-0.027184	0.010801	-0.796338	-0.035950	-0.069989	0.585618	0.140014	-0.792027	0.100701
14209	9.402949	0.088941	-2.889352	-0.036383	-0.019417	0.006111	-0.796580	-0.037461	-0.067855	0.585361	0.139460	-0.792392	0.100091
14210	9.386800	0.100000	-2.801733	-0.008122	0.019591	-0.001236	-0.796330	-0.035474	-0.068153	0.585664	0.139108	-0.792258	0.099872
14211	9.403535	0.073284	-2.807363	0.009837	0.024733	0.019894	-0.796486	-0.035110	-0.069797	0.585953	0.138787	-0.792049	0.100280
14212	9.407738	0.035307	-2.870560	0.011370	0.018944	0.008888	-0.795514	-0.034863	-0.069374	0.586171	0.138504	-0.791911	0.100485
14213	9.364633	0.054662	-2.844671	0.002173	0.002389	0.008891	-0.795658	-0.034700	-0.069780	0.586150	0.138312	-0.791948	0.100582
14214	9.370494	0.052803	-2.709658	0.038961	0.033298	0.013507	-0.794150	-0.034354	-0.071580	0.586512	0.138236	-0.791601	0.101308
14215	9.472991	0.044253	-2.848791	0.007494	0.011116	0.001569	-0.795707	-0.032589	-0.072569	0.586632	0.138204	-0.791502	0.101428
14216	9.414804	0.055048	-2.899676	-0.003664	-0.002340	-0.003949	-0.795670	-0.035156	-0.072032	0.586580	0.137993	-0.791608	0.101188
14217	9.451515	0.048918	-2.823807	0.014967	-0.003158	0.008944	-0.797352	-0.033469	-0.071357	0.586438	0.137961	-0.791682	0.101473
14218	9.427123	0.064243	-2.868681	0.018217	-0.011502	-0.005722	-0.795688	-0.033091	-0.070932	0.586187	0.138033	-0.791849	0.101518
14219	9.393425	0.054668	-2.860238	0.018053	-0.000026	-0.013090	-0.794691	-0.034949	-0.070778	0.586131	0.138381	-0.791820	0.101601
14220	9.422563	0.034560	-2.822818	0.010600	0.004007	-0.018612	-0.795265	-0.033788	-0.071257	0.586170	0.138554	-0.791782	0.101431
14221	9.386137	0.047507	-2.864842	0.006460	0.003036	-0.002110	-0.796648	-0.033271	-0.069822	0.586172	0.138586	-0.791770	0.101467
14222	9.441232	0.079381	-2.919826	-0.003835	-0.011212	-0.009432	-0.797077	-0.032407	-0.070043	0.585994	0.138464	-0.791968	0.101126
14223	9.504338	-0.024298	-2.816599	-0.024194	-0.029127	-0.016784	-0.795537	-0.032638	-0.068681	0.585601	0.138432	-0.792354	0.100416
14224	9.319090	0.076522	-2.823505	-0.007145	0.013889	0.001508	-0.795513	-0.034085	-0.067936	0.585801	0.138096	-0.792285	0.100256
14225	9.432230	0.044195	-2.823116	0.005698	0.024921	0.001535	-0.796371	-0.033141	-0.069677	0.586147	0.138015	-0.792027	0.100384
14226	9.465600	-0.016380	-2.844079	0.005849	0.004238	0.008906	-0.795822	-0.033243	-0.070662	0.586147	0.137701	-0.792072	0.100466
14227	9.427272	0.046912	-2.842234	0.006716	-0.010502	0.008933	-0.795820	-0.033129	-0.070099	0.585914	0.137584	-0.792246	0.100602
14228	9.475953	0.092044	-2.797873	0.014858	-0.004778	0.005289	-0.796258	-0.031816	-0.070848	0.585753	0.137457	-0.792367	0.100764
14229	9.455717	-0.023199	-2.872735	-0.010243	-0.020631	0.025426	-0.796247	-0.031360	-0.068596	0.585375	0.136900	-0.792738	0.100798
14230	9.383458	0.011415	-2.884298	-0.010867	-0.034064	0.003414	-0.795830	-0.030844	-0.067734	0.584821	0.136585	-0.793244	0.100468
14231	9.407472	-0.010564	-2.885339	-0.003218	-0.048709	0.017218	-0.796503	-0.031745	-0.066393	0.583994	0.136295	-0.793906	0.100442
14232	9.395412	-0.015334	-2.884919	-0.015485	-0.052461	0.003433	-0.796369	-0.031064	-0.065935	0.583158	0.135962	-0.794634	0.099989
14233	9.368774	0.009477	-2.912742	-0.010874	-0.056269	0.005280	-0.797745	-0.030198	-0.062949	0.582255	0.135785	-0.795365	0.099682
14234	9.349304	-0.016872	-2.926677	-0.007635	-0.051618	-0.011246	-0.796080	-0.029828	-0.062386	0.581442	0.135755	-0.796028	0.099171
14235	9.358807	0.022315	-2.960588	-0.025834	-0.040674	-0.008539	-0.797439	-0.030893	-0.060353	0.580854	0.135592	-0.796568	0.098509
14236	9.372756	0.040171	-3.033445	-0.024166	-0.038447	-0.014959	-0.797173	-0.028343	-0.057696	0.580301	0.135398	-0.797100	0.097724
14237	9.382281	-0.093831	-2.991203	-0.007406	-0.063199	-0.002059	-0.796593	-0.030068	-0.057251	0.579289	0.135387	-0.797881	0.097373
14238	9.296248	0.110403	-2.986655	-0.009661	-0.028055	-0.020456	-0.797259	-0.030614	-0.054498	0.578868	0.135459	-0.798242	0.096807
14239	9.368815	0.167923	-2.974503	0.010201	0.000974	0.001584	-0.798082	-0.031178	-0.054247	0.578827	0.135472	-0.798253	0.096947
14240	9.412099	0.016564	-2.921561	0.034724	-0.000502	-0.005720	-0.797539	-0.030723	-0.055058	0.578699	0.135759	-0.798251	0.097326
14241	9.372663	0.023265	-3.038382	0.047332	-0.033406	-0.010242	-0.797245	-0.031344	-0.053987	0.578033	0.136456	-0.798553	0.097831
14242	9.343822	0.008711	-3.022907	0.050920	-0.033261	-0.012997	-0.797654	-0.030862	-0.052146	0.577350	0.137112	-0.798877	0.098297
14243	9.233023	-0.029584	-3.002109	0.082501	-0.001106	0.001665	-0.795985	-0.031168	-0.052180	0.577079	0.137958	-0.798767	0.099593
14244	9.353436	0.047702	-3.042334	0.068913	0.000705	-0.027689	-0.797630	-0.032049	-0.050968	0.576918	0.138992	-0.798619	0.100272
14245	9.319213	-0.046309	-3.065817	0.019636	-0.030892	-0.020418	-0.797631	-0.031781	-0.050673	0.576388	0.139524	-0.798915	0.100226
14246	9.353466	-0.010880	-3.013736	0.017091	-0.025795	-0.013075	-0.797308	-0.035183	-0.050468	0.575915	0.139792	-0.799214	0.100182
14247	9.307466	-0.097962	-3.005338	0.001318	-0.040053	-0.020448	-0.797865	-0.034123	-0.048868	0.575291	0.140128	-0.799650	0.099823
14248	9.295820	0.128223	-3.049314	0.012449	-0.025679	-0.014910	-0.798139	-0.034139	-0.048449	0.574841	0.140333	-0.799958	0.099657
14249	9.367887	0.125651	-3.076177	0.064192	-0.017698	0.003544	-0.798123	-0.034360	-0.046795	0.574352	0.140967	-0.800075	0.100637
14250	9.353106	0.128758	-3.119075	0.109033	-0.032669	0.005486	-0.798256	-0.034391	-0.046100	0.573471	0.142004	-0.800319	0.102256
14251	9.270875	0.185974	-3.183249	0.135159	-0.055929	-0.007282	-0.798507	-0.034803	-0.043342	0.572185	0.143709	-0.800693	0.104129
14252	9.403903	-0.054854	-3.015908	0.126316	-0.060231	0.003713	-0.799626	-0.032910	-0.041269	0.570811	0.145015	-0.801204	0.105915
14253	9.170614	0.131404	-3.039782	0.138882	0.006848	-0.011072	-0.797775	-0.035034	-0.038775	0.570524	0.146688	-0.800827	0.107986
14254	9.242252	0.034468	-3.081734	0.153567	0.017869	-0.011063	-0.799462	-0.034366	-0.040387	0.570342	0.148399	-0.800328	0.110283
14255	9.251154	-0.061861	-3.135826	0.113627	0.029362	-0.001082	-0.799460	-0.034902	-0.040976	0.570463	0.149573	-0.799767	0.112127
14256	9.043289	-0.225080	-3.150853	0.076792	0.003168	-0.008526	-0.798240	-0.033178	-0.041994	0.570268	0.150367	-0.799613	0.113156
14257	9.337213	-0.280773	-3.130810	0.102124	0.060805	0.043790	-0.799367	-0.032545	-0.043057	0.570817	0.150611	-0.798849	0.115433
14258	9.660908	-0.309586	-3.321817	0.091286	0.056735	0.083292	-0.798687	-0.031556	-0.043280	0.571215	0.150018	-0.798312	0.117928
14259	9.451394	-0.205857	-3.351948	0.109872	0.002668	0.031082	-0.799549	-0.029024	-0.042838	0.570831	0.150685	-0.798149	0.120012
14260	9.320157	-0.363917	-3.430183	0.089934	-0.006706	0.003473	-0.799276	-0.028478	-0.042529	0.570411	0.151458	-0.798101	0.121353
14261	9.273016	-0.380041	-3.288452	0.053316	-0.012144	0.003402	-0.799558	-0.028709	-0.043514	0.570015	0.151951	-0.798164	0.122181
14262	9.470189	-0.483169	-3.296497	0.053581	-0.020071	0.013535	-0.798579	-0.029025	-0.043126	0.569464	0.152194	-0.798382	0.123024
14263	9.461390	-0.367509	-3.237452	0.037242	0.000007	0.017160	-0.800658	-0.028102	-0.041103	0.569272	0.152246	-0.798389	0.123800
14264	9.197634	-0.287391	-3.106314	-0.009927	-0.006018	-0.035265	-0.799134	-0.027321	-0.040235	0.569259	0.152503	-0.798455	0.123112
14265	9.399285	-0.328990	-3.184162	-0.026728	-0.027364	-0.046239	-0.799797	-0.030240	-0.040964	0.568980	0.152904	-0.798738	0.122064
14266	9.336459	-0.411146	-3.172688	-0.035981	-0.080802	-0.045282	-0.800049	-0.031295	-0.039497	0.567873	0.153221	-0.799683	0.120627
14267	9.177208	-0.229150	-3.279056	-0.028640	-0.060993	0.023511	-0.799751	-0.031158	-0.036572	0.566887	0.152562	-0.800565	0.120244
14268	9.259624	-0.062325	-3.285880	0.001092	-0.004516	0.001503	-0.799049	-0.031215	-0.035609	0.566771	0.152375	-0.800695	0.120171
14269	9.279690	-0.015069	-3.204210	0.021412	0.011839	-0.026914	-0.799199	-0.030101	-0.035261	0.566919	0.152923	-0.800477	0.120229
14270	8.937733	-0.034909	-3.172232	0.022375	0.025750	-0.060962	-0.799017	-0.033099	-0.034613	0.567376	0.153872	-0.800026	0.119857
14271	9.135771	-0.193205	-3.045425	0.028616	0.043336	-0.000397	-0.798904	-0.032953	-0.037664	0.567943	0.154004	-0.799514	0.120424
14272	9.357289	-0.218904	-3.053876	0.026235	0.068511	0.010614	-0.799472	-0.032871	-0.039183	0.568904	0.153715	-0.798793	0.121034
14273	9.521346	-0.083875	-3.083281	-0.018293	0.044100	-0.009563	-0.797271	-0.032522	-0.041267	0.569654	0.153458	-0.798351	0.120750
14274	9.405478	0.009997	-3.150788	-0.006373	0.005284	-0.038852	-0.799213	-0.033418	-0.042556	0.569821	0.153764	-0.798272	0.120097
14275	9.423078	-0.015795	-3.045352	0.007576	-0.015443	-0.062646	-0.798366	-0.034168	-0.041914	0.569671	0.154799	-0.798279	0.119429
14276	9.318305	-0.037404	-3.186479	0.022608	-0.055251	-0.044233	-0.798325	-0.036494	-0.040528	0.568789	0.155694	-0.798796	0.119011
14277	9.341898	-0.129370	-3.212111	0.012108	-0.045146	-0.027764	-0.797182	-0.038012	-0.038686	0.568065	0.156296	-0.799237	0.118717
14278	9.293740	-0.124205	-3.210277	-0.013551	-0.042209	-0.029664	-0.796863	-0.039431	-0.035717	0.567464	0.156542	-0.799730	0.117945
14279	9.255904	-0.076407	-3.138514	-0.022104	-0.032458	-0.007672	-0.799227	-0.040153	-0.037547	0.567002	0.156404	-0.800169	0.117372
14280	9.241501	0.011397	-3.168798	-0.021716	-0.047249	0.008879	-0.798381	-0.038677	-0.033293	0.566258	0.155926	-0.800862	0.116873
14281	9.307222	-0.268927	-3.274516	-0.025159	-0.067041	0.017127	-0.798789	-0.038329	-0.031599	0.565192	0.155435	-0.801775	0.116425
14282	9.254544	-0.152069	-3.281445	-0.040554	0.009463	0.016064	-0.798250	-0.036675	-0.030947	0.565396	0.154495	-0.801892	0.115881
14283	9.389999	-0.134438	-3.221188	-0.027005	0.009825	0.009702	-0.797989	-0.035929	-0.031877	0.565586	0.153920	-0.801915	0.115562
14284	9.389173	-0.230540	-3.286990	-0.035698	-0.014995	-0.005892	-0.797534	-0.037463	-0.029472	0.565429	0.153473	-0.802221	0.114792
14285	9.225266	-0.185367	-3.314378	-0.053285	-0.034900	-0.011430	-0.798652	-0.036884	-0.029426	0.565027	0.153039	-0.802745	0.113680
14286	9.240629	-0.069995	-3.246579	-0.032446	-0.005133	0.013362	-0.796851	-0.037152	-0.030294	0.564977	0.152275	-0.802994	0.113196
14287	9.254498	-0.098336	-3.310074	-0.014365	0.011072	0.003275	-0.798257	-0.034933	-0.029032	0.565160	0.151941	-0.802954	0.113015
14288	9.191989	0.004298	-3.336048	0.002002	-0.003606	0.001498	-0.796848	-0.036254	-0.028431	0.565055	0.151757	-0.803071	0.112957
14289	9.244674	-0.054043	-3.352889	0.014553	-0.003953	-0.008569	-0.798943	-0.034969	-0.028055	0.564933	0.151978	-0.803102	0.113055
14290	9.304836	-0.093362	-3.345735	0.030983	-0.011302	-0.009436	-0.797546	-0.036216	-0.028979	0.564643	0.152300	-0.803209	0.113306
14291	9.258982	-0.063641	-3.367977	0.047071	-0.006802	-0.024099	-0.796710	-0.035726	-0.027705	0.564409	0.153145	-0.803152	0.113741
14292	9.234959	-0.078226	-3.352683	0.056913	0.001073	-0.033275	-0.798087	-0.036946	-0.028323	0.564292	0.154113	-0.802987	0.114175
14293	9.264380	-0.069566	-3.290935	0.054105	0.016029	-0.036965	-0.797105	-0.037677	-0.028099	0.564429	0.155193	-0.802615	0.114646
14294	9.254323	-0.100467	-3.331817	0.016113	-0.007042	-0.018660	-0.797516	-0.038221	-0.028407	0.564273	0.155489	-0.802679	0.114567
14295	9.215794	0.009512	-3.375546	0.038293	-0.018757	-0.008496	-0.796959	-0.037719	-0.027269	0.563833	0.156014	-0.802825	0.114995
14296	9.269468	-0.089581	-3.247785	0.007005	-0.016390	-0.015902	-0.797207	-0.039981	-0.027128	0.563547	0.156196	-0.803021	0.114781
14297	9.202313	-0.070134	-3.216166	0.009364	0.030534	-0.000384	-0.796946	-0.039623	-0.028777	0.563973	0.156151	-0.802701	0.114991
14298	9.307875	-0.140815	-3.244725	0.022582	0.033329	0.014329	-0.797226	-0.038955	-0.027899	0.564369	0.155899	-0.802396	0.115515
14299	9.254766	-0.074417	-3.285777	0.004244	0.001967	0.016177	-0.797790	-0.038894	-0.029002	0.564314	0.155594	-0.802461	0.115743
14300	9.273970	-0.071988	-3.296140	-0.003118	0.003943	0.014328	-0.796970	-0.037525	-0.028369	0.564319	0.155118	-0.802547	0.115762
14301	9.269714	-0.060747	-3.228285	0.018663	0.032036	0.005153	-0.798096	-0.037287	-0.030013	0.564729	0.155084	-0.802203	0.116188
14302	9.302304	-0.107763	-3.355394	-0.004019	0.024320	0.012457	-0.798388	-0.035889	-0.029646	0.565068	0.154578	-0.802056	0.116233
14303	9.273553	-0.151738	-3.315964	0.011075	-0.004323	-0.002161	-0.798944	-0.035747	-0.029493	0.564933	0.154660	-0.802119	0.116343
14304	9.288428	-0.103798	-3.282397	0.008965	-0.014820	-0.011312	-0.796715	-0.036611	-0.029845	0.564657	0.154784	-0.802308	0.116215
14305	9.264400	-0.108620	-3.271870	0.014657	-0.011595	-0.003971	-0.797535	-0.036806	-0.028459	0.564399	0.154952	-0.802439	0.116339
14306	9.274306	-0.094527	-3.243168	0.012563	-0.018410	-0.013135	-0.797242	-0.037032	-0.026807	0.564058	0.155160	-0.802653	0.116241
14307	9.264425	-0.123298	-3.262306	-0.000093	-0.017780	-0.007663	-0.796408	-0.037439	-0.027396	0.563756	0.155235	-0.802876	0.116068
14308	9.254872	-0.098989	-3.261791	0.001735	-0.007605	-0.008591	-0.796955	-0.036694	-0.025120	0.563612	0.155215	-0.803008	0.115876
14309	9.258619	-0.082515	-3.406728	0.001961	-0.026603	0.001532	-0.797776	-0.037144	-0.024306	0.563139	0.155187	-0.803355	0.115811
14310	9.239906	-0.151648	-3.305046	0.009336	-0.024907	0.003367	-0.797635	-0.037032	-0.023745	0.562665	0.155106	-0.803700	0.115826
14311	9.253821	-0.048376	-3.418401	-0.010417	-0.027547	0.018030	-0.796947	-0.035957	-0.022851	0.562176	0.154676	-0.804138	0.115744
14312	9.237309	-0.073262	-3.362399	-0.003365	0.010066	0.004214	-0.798338	-0.035923	-0.023114	0.562302	0.154351	-0.804123	0.115668
14313	9.253985	-0.207182	-3.330085	0.009567	0.022753	0.006954	-0.797358	-0.036768	-0.023453	0.562584	0.154206	-0.803914	0.115940
