# Supplementary material for: Identification of Haptic Based Guiding Using Hard Reins
Source: PLoS One. 2015 Jul 22;10(7):e0132020. doi: 10.1371/journal.pone.0132020 (PMC4511788; doi:10.1371/journal.pone.0132020)
Supplement: S8 File — (ZIP) [file pone.0132020.s008.zip › Exp2_MotionData1/Subject1/path1/T4/gh4.txt]

// Start Time: 0
// Sample rate: 25.0Hz
// Scenario: 4.9
// Firmware Version: 2.6.1
Counter	Acc_X	Acc_Y	Acc_Z	Gyr_X	Gyr_Y	Gyr_Z	Mag_X	Mag_Y	Mag_Z	Quat_w	Quat_x	Quat_y	Quat_z
13690	-0.708903	1.868336	-9.564054	0.019795	0.009994	0.014588	0.156642	-0.240949	0.554900	-0.070775	-0.886970	0.450291	0.074255
13691	-0.653348	1.846817	-9.556635	-0.008152	-0.008313	0.012632	0.155194	-0.242290	0.555303	-0.070751	-0.886840	0.450501	0.074556
13692	-0.636714	1.894695	-9.637429	-0.027600	-0.013771	0.027308	0.154668	-0.241476	0.554395	-0.071032	-0.886548	0.450944	0.075074
13693	-0.723523	1.899480	-9.594961	-0.092441	-0.028457	0.036227	0.155471	-0.242994	0.553344	-0.072356	-0.886054	0.451473	0.076457
13694	-0.701994	1.940872	-9.464547	-0.109936	-0.001069	0.034247	0.154835	-0.246549	0.551261	-0.074221	-0.885599	0.451887	0.077482
13695	-0.752890	1.996020	-9.490656	-0.067887	0.006260	0.025216	0.154854	-0.249288	0.549695	-0.075405	-0.885287	0.452205	0.078045
13696	-0.771950	1.947867	-9.489108	0.008514	0.013591	0.001598	0.156311	-0.250671	0.549291	-0.075255	-0.885324	0.452202	0.077789
13697	-0.748241	2.029462	-9.564562	0.030550	0.008086	-0.020434	0.154589	-0.249825	0.550219	-0.074638	-0.885575	0.451863	0.077501
13698	-0.681275	2.139977	-9.651209	0.030410	0.015427	-0.015833	0.155361	-0.248038	0.552691	-0.074089	-0.885804	0.451582	0.077040
13699	-0.676188	2.087322	-9.572680	-0.004731	0.028222	0.001506	0.154568	-0.246672	0.552176	-0.074320	-0.885834	0.451546	0.076682
13700	-0.666103	1.996073	-9.525854	-0.067774	0.014468	0.012287	0.154316	-0.248045	0.550874	-0.075545	-0.885663	0.451611	0.077083
13701	-0.665905	1.955250	-9.502419	-0.039745	0.009932	0.014283	0.154459	-0.250232	0.550219	-0.076251	-0.885496	0.451774	0.077345
13702	-0.607957	1.938656	-9.463700	-0.001962	0.004467	0.003411	0.154053	-0.248584	0.551136	-0.076207	-0.885487	0.451800	0.077341
13703	-0.588757	1.952754	-9.573751	-0.018541	-0.001047	-0.005892	0.154195	-0.250227	0.550352	-0.076405	-0.885519	0.451655	0.077630
13704	-0.593903	2.017398	-9.664116	-0.018736	0.011783	0.005160	0.153663	-0.249942	0.551008	-0.076726	-0.885478	0.451678	0.077646
13705	-0.666040	1.981537	-9.554864	-0.022160	0.006272	0.003303	0.155248	-0.248884	0.549692	-0.077069	-0.885433	0.451679	0.077819
13706	-0.704710	2.000643	-9.574162	-0.015117	-0.001050	-0.002190	0.154455	-0.249142	0.550220	-0.077199	-0.885449	0.451587	0.078040
13707	-0.733524	1.976588	-9.555564	0.000619	-0.008338	0.002515	0.154191	-0.249003	0.550222	-0.077000	-0.885423	0.451632	0.078268
13708	-0.730987	1.952762	-9.488657	-0.002719	0.000757	-0.011358	0.154324	-0.249818	0.550612	-0.076912	-0.885538	0.451405	0.078360
13709	-0.733896	2.053437	-9.597700	-0.043186	0.013540	-0.002358	0.154600	-0.251738	0.549566	-0.077674	-0.885523	0.451261	0.078606
13710	-0.690475	2.048729	-9.592560	-0.039660	0.015373	-0.004187	0.154596	-0.250379	0.549305	-0.078384	-0.885544	0.451070	0.078761
13711	-0.690633	2.082448	-9.582486	-0.039780	-0.001045	0.008757	0.154867	-0.252019	0.549042	-0.078972	-0.885410	0.451151	0.079216
13712	-0.616048	2.116384	-9.552506	-0.015192	-0.006511	0.001507	0.153553	-0.252823	0.548791	-0.079059	-0.885376	0.451148	0.079530
13713	-0.695337	2.061062	-9.501209	-0.018756	0.003545	0.010702	0.154352	-0.253659	0.547872	-0.079321	-0.885264	0.451289	0.079708
13714	-0.724328	2.072985	-9.515716	-0.048397	0.011698	-0.004229	0.154091	-0.253390	0.547222	-0.080152	-0.885264	0.451090	0.080008
13715	-0.685779	2.077826	-9.529692	-0.032656	0.006243	-0.002293	0.155139	-0.253930	0.548908	-0.080661	-0.885252	0.450974	0.080285
13716	-0.622895	2.034544	-9.558519	-0.036182	-0.001048	0.003242	0.153833	-0.254481	0.546832	-0.081173	-0.885180	0.450951	0.080688
13717	-0.709910	2.079987	-9.587502	-0.088936	0.006243	0.021416	0.154376	-0.257221	0.545783	-0.082713	-0.884861	0.451164	0.081431
13718	-0.657114	2.130508	-9.619908	-0.092615	-0.008331	0.038032	0.153072	-0.259397	0.544619	-0.084214	-0.884366	0.451678	0.082414
13719	-0.695400	2.072994	-9.529850	-0.075135	0.002661	0.045487	0.154147	-0.261882	0.542523	-0.085512	-0.883842	0.452342	0.083052
13720	-0.695655	2.125831	-9.557919	-0.018782	-0.006507	0.008869	0.153886	-0.262155	0.542134	-0.085675	-0.883739	0.452451	0.083385
13721	-0.662053	2.157130	-9.571569	0.039900	0.006340	0.001763	0.154013	-0.262011	0.543046	-0.084896	-0.883813	0.452526	0.082988
13722	-0.690792	2.121373	-9.457109	0.041076	0.008092	-0.023153	0.154798	-0.261603	0.543822	-0.084080	-0.884124	0.452146	0.082575
13723	-0.705473	2.164458	-9.514257	0.051605	0.015397	-0.031419	0.154260	-0.260225	0.544870	-0.083117	-0.884531	0.451638	0.081968
13724	-0.763450	2.185766	-9.581717	0.079521	0.011783	-0.025737	0.153716	-0.256806	0.545658	-0.081650	-0.884932	0.451268	0.081147
13725	-0.758559	2.173975	-9.514619	0.053204	0.011773	-0.016641	0.156341	-0.255731	0.547203	-0.080649	-0.885199	0.451029	0.080569
13726	-0.715446	2.231613	-9.571023	0.000539	0.004443	-0.005822	0.154894	-0.255451	0.546302	-0.080546	-0.885281	0.450888	0.080557
13727	-0.729789	2.207687	-9.523480	-0.001330	0.006301	0.008932	0.155027	-0.257887	0.547995	-0.080508	-0.885219	0.451022	0.080530
13728	-0.738872	2.092452	-9.443561	-0.008090	0.017209	-0.007727	0.154630	-0.256394	0.547086	-0.080669	-0.885321	0.450821	0.080374
13729	-0.685790	2.082844	-9.469606	-0.032587	0.017189	-0.008771	0.155944	-0.255589	0.547336	-0.081254	-0.885385	0.450573	0.080465
13730	-0.700249	2.077698	-9.558636	-0.009750	-0.006565	-0.016924	0.156209	-0.256134	0.547595	-0.081216	-0.885535	0.450234	0.080760
13731	-0.722045	2.096789	-9.592180	-0.001150	0.008095	-0.005830	0.156478	-0.256148	0.546549	-0.081163	-0.885609	0.450103	0.080723
13732	-0.758195	2.091731	-9.643002	0.032062	0.002656	-0.001962	0.155683	-0.255591	0.546817	-0.080491	-0.885700	0.450093	0.080454
13733	-0.767525	2.029488	-9.545537	-0.011568	0.008064	-0.009573	0.156349	-0.255745	0.545768	-0.080610	-0.885791	0.449880	0.080520
13734	-0.753015	2.022488	-9.490286	-0.033433	0.015349	-0.009695	0.156210	-0.255731	0.547073	-0.081200	-0.885871	0.449597	0.080628
13735	-0.709954	2.092264	-9.515311	-0.069371	0.028111	-0.010821	0.155161	-0.256270	0.546429	-0.082517	-0.885912	0.449236	0.080861
13736	-0.637740	2.119075	-9.456647	-0.027422	0.020876	-0.001368	0.156752	-0.256711	0.544982	-0.083065	-0.885936	0.449097	0.080802
13737	-0.625830	2.147833	-9.496943	0.004945	0.019087	-0.002124	0.155172	-0.258185	0.545646	-0.083001	-0.886006	0.449025	0.080510
13738	-0.623717	2.207729	-9.572903	-0.006402	0.002611	-0.009541	0.154771	-0.257630	0.546171	-0.082996	-0.886098	0.448826	0.080601
13739	-0.657208	2.154947	-9.509139	-0.025652	0.008073	-0.005955	0.155431	-0.257639	0.546035	-0.083374	-0.886134	0.448654	0.080783
13740	-0.676552	2.166947	-9.506750	-0.033580	-0.001064	-0.000445	0.155041	-0.257915	0.545256	-0.083834	-0.886100	0.448564	0.081167
13741	-0.729622	2.171521	-9.545591	0.005744	0.002640	0.003438	0.155829	-0.257241	0.545380	-0.083621	-0.886095	0.448618	0.081148
13742	-0.782391	2.111022	-9.616549	-0.015387	0.015436	0.014388	0.156099	-0.259014	0.545508	-0.083931	-0.885986	0.448792	0.081052
13743	-0.724596	2.128211	-9.548553	-0.025757	0.013572	0.003264	0.156761	-0.259569	0.545241	-0.084368	-0.885947	0.448774	0.081125
13744	-0.710041	2.111578	-9.495836	-0.011563	0.009890	-0.012347	0.157028	-0.259848	0.544848	-0.084518	-0.886077	0.448488	0.081137
13745	-0.734315	2.145117	-9.524400	-0.011664	0.013561	-0.005895	0.155704	-0.258471	0.544859	-0.084686	-0.886144	0.448331	0.081101
13746	-0.691202	2.202755	-9.580804	0.016334	0.013594	-0.009446	0.155438	-0.259544	0.546165	-0.084378	-0.886295	0.448146	0.080794
13747	-0.671886	2.198097	-9.547080	0.012886	0.013581	-0.013154	0.156755	-0.258745	0.545894	-0.084101	-0.886468	0.447899	0.080549
13748	-0.657200	2.155095	-9.465926	-0.016044	0.008090	-0.002216	0.156486	-0.257650	0.546157	-0.084331	-0.886499	0.447782	0.080615
13749	-0.657251	2.164621	-9.494600	-0.023956	0.008088	-0.000410	0.156747	-0.256296	0.545634	-0.084679	-0.886487	0.447711	0.080775
13750	-0.705485	2.166864	-9.514223	0.010976	0.017274	0.005288	0.155952	-0.257091	0.546944	-0.084524	-0.886508	0.447763	0.080425
13751	-0.693181	2.116548	-9.459600	0.021652	0.006287	-0.005713	0.155696	-0.257374	0.545642	-0.084037	-0.886617	0.447675	0.080218
13752	-0.647487	2.138074	-9.523688	0.002297	0.002641	0.001579	0.156222	-0.258053	0.546420	-0.083898	-0.886628	0.447680	0.080213
13753	-0.683429	2.092399	-9.491056	0.009400	0.006277	-0.005773	0.155819	-0.256682	0.546815	-0.083626	-0.886718	0.447571	0.080114
13754	-0.652385	2.154973	-9.504292	0.019805	-0.000997	0.001672	0.156737	-0.256141	0.547460	-0.083145	-0.886756	0.447602	0.080015
13755	-0.691153	2.193188	-9.564134	0.021337	0.004529	0.018281	0.156337	-0.254911	0.547464	-0.082687	-0.886647	0.447941	0.079801
13756	-0.712712	2.164328	-9.547935	-0.011854	0.008130	0.012570	0.155549	-0.255315	0.547079	-0.082865	-0.886547	0.448107	0.079806
13757	-0.710227	2.144772	-9.639409	-0.039893	-0.001029	0.014290	0.154498	-0.254905	0.546044	-0.083437	-0.886362	0.448286	0.080247
13758	-0.724266	2.058433	-9.549528	-0.015319	0.017264	0.013466	0.154628	-0.256931	0.547868	-0.083760	-0.886262	0.448448	0.080120
13759	-0.671190	2.048735	-9.601982	0.018997	0.019092	-0.005740	0.154627	-0.255307	0.546825	-0.083428	-0.886388	0.448333	0.079709
13760	-0.656909	2.087214	-9.615712	0.040857	0.017292	-0.005628	0.154894	-0.255315	0.546302	-0.082726	-0.886555	0.448239	0.079109
13761	-0.632539	2.034524	-9.558610	0.000705	0.028195	-0.013229	0.155013	-0.254751	0.548387	-0.082784	-0.886733	0.447948	0.078709
13762	-0.675942	2.039545	-9.472523	-0.002785	0.009909	-0.009529	0.154481	-0.255005	0.549565	-0.082783	-0.886850	0.447728	0.078637
13763	-0.676206	2.092233	-9.543804	-0.004589	0.022704	-0.011406	0.155535	-0.253936	0.548775	-0.082887	-0.886993	0.447470	0.078379
13764	-0.671656	2.150007	-9.538150	0.023436	0.000797	-0.013079	0.156321	-0.253393	0.549421	-0.082334	-0.887177	0.447232	0.078239
13765	-0.599498	2.188881	-9.469715	0.015537	-0.001024	-0.009424	0.157110	-0.253397	0.549936	-0.081877	-0.887298	0.447080	0.078219
13766	-0.626192	2.222251	-9.546315	-0.006672	0.017298	0.016274	0.154203	-0.250920	0.549178	-0.082051	-0.887188	0.447302	0.078008
13767	-0.647732	2.188488	-9.556592	-0.004730	0.011769	-0.001241	0.153557	-0.253371	0.548530	-0.082088	-0.887222	0.447242	0.077929
13768	-0.642680	2.140424	-9.542815	-0.023156	0.022731	0.005111	0.153549	-0.252814	0.549704	-0.082585	-0.887192	0.447235	0.077789
13769	-0.625743	2.125890	-9.581271	-0.046736	0.020868	-0.000541	0.154346	-0.253241	0.548785	-0.083453	-0.887164	0.447106	0.077922
13770	-0.613745	2.137945	-9.580990	-0.009185	0.013623	0.008889	0.154084	-0.253647	0.548787	-0.083628	-0.887115	0.447190	0.077811
13771	-0.628109	2.118864	-9.523777	0.023294	0.006327	0.003527	0.152770	-0.254453	0.548406	-0.083129	-0.887145	0.447266	0.077567
13772	-0.618472	2.121372	-9.499646	0.014472	0.010905	0.010859	0.154611	-0.254193	0.549173	-0.082863	-0.887109	0.447434	0.077290
13773	-0.598860	2.048914	-9.591702	-0.022342	0.015457	0.016208	0.153289	-0.253495	0.549445	-0.083275	-0.886963	0.447650	0.077270
13774	-0.617873	1.996384	-9.462983	0.028551	0.003610	0.012793	0.153022	-0.252405	0.549187	-0.082696	-0.886923	0.447884	0.076992
13775	-0.598712	2.020254	-9.529687	0.082850	-0.006390	0.007546	0.153547	-0.252946	0.550095	-0.081028	-0.886995	0.448144	0.076429
13776	-0.603413	1.996314	-9.491657	0.124975	-0.000887	-0.001477	0.153265	-0.249663	0.551273	-0.078676	-0.887223	0.448287	0.075391
13777	-0.650895	1.842371	-9.451048	0.142516	0.003703	0.004147	0.153771	-0.246924	0.553356	-0.076027	-0.887426	0.448556	0.074117
13778	-0.643365	1.774612	-9.569558	0.277469	-0.010800	-0.009909	0.153598	-0.240757	0.557011	-0.070865	-0.887924	0.448776	0.071897
13779	-0.578075	1.731244	-9.624770	0.408693	-0.004227	-0.001866	0.154595	-0.231463	0.561441	-0.063397	-0.888497	0.449308	0.068375
13780	-0.626377	1.745304	-9.706645	0.400123	-0.011605	-0.024049	0.155975	-0.221068	0.567433	-0.056024	-0.889200	0.449387	0.065076
13781	-0.515439	1.735714	-9.760958	0.324758	-0.013472	-0.015193	0.156169	-0.209848	0.572914	-0.049951	-0.889676	0.449530	0.062480
13782	-0.536539	1.610674	-9.726899	0.231959	-0.000765	-0.007372	0.156123	-0.203810	0.577350	-0.045683	-0.889992	0.449633	0.060477
13783	-0.586416	1.457022	-9.599887	0.149705	-0.011811	0.004230	0.158210	-0.199598	0.578770	-0.042777	-0.890084	0.449880	0.059402
13784	-0.554964	1.422480	-9.868946	0.181196	-0.020904	-0.000205	0.156857	-0.193973	0.581391	-0.039239	-0.890236	0.450057	0.058206
13785	-0.782959	1.200577	-9.895791	0.205754	0.001025	0.000811	0.157749	-0.188245	0.583212	-0.035450	-0.890395	0.450288	0.056400
13786	-0.736456	1.056531	-9.830161	0.114712	0.011006	0.011417	0.158795	-0.186483	0.583465	-0.033397	-0.890418	0.450544	0.055224
13787	-0.758137	1.046345	-9.981744	-0.023816	0.037403	0.025443	0.157720	-0.183863	0.585562	-0.034044	-0.890225	0.450927	0.054823
13788	-0.864007	1.008175	-9.824827	-0.219150	0.047265	0.044738	0.156944	-0.186723	0.584654	-0.038301	-0.889772	0.451337	0.055987
13789	-0.979184	0.902941	-9.572915	-0.493088	0.047869	0.054422	0.155288	-0.195199	0.579578	-0.047404	-0.888924	0.451677	0.059622
13790	-0.689315	1.277427	-9.992264	-0.705343	0.066015	0.061623	0.152758	-0.214304	0.572809	-0.060484	-0.887719	0.451770	0.064816
13791	-0.793944	1.489755	-9.757404	-0.863042	0.082284	0.069088	0.150265	-0.237944	0.562125	-0.076453	-0.886038	0.451697	0.071144
13792	-0.636651	1.885399	-9.541534	-1.216823	0.100192	0.069099	0.146239	-0.266800	0.545584	-0.098864	-0.883441	0.450899	0.080297
13793	-0.490819	2.655602	-9.548576	-1.661925	0.130810	0.066765	0.142893	-0.297192	0.526037	-0.129275	-0.879293	0.448893	0.092878
13794	-0.335877	3.557284	-9.107176	-1.907437	0.159810	0.072817	0.139786	-0.339150	0.494226	-0.164148	-0.873404	0.445843	0.106983
13795	-0.597056	4.235279	-9.104906	-2.146925	0.159552	0.084482	0.134350	-0.385225	0.456693	-0.202931	-0.865160	0.441788	0.123050
13796	-0.488098	5.175465	-8.634588	-2.371469	0.128272	0.100881	0.127945	-0.438487	0.407560	-0.244925	-0.853951	0.436817	0.141319
13797	-0.323168	6.015510	-7.929893	-2.882469	0.107731	0.153656	0.122366	-0.486420	0.347600	-0.294943	-0.837407	0.430049	0.163756
13798	-0.326443	6.745221	-7.026665	-3.388946	0.098109	0.201819	0.118915	-0.527518	0.279019	-0.352272	-0.814145	0.420814	0.189707
13799	-0.088235	7.388428	-6.230423	-3.546997	0.077942	0.250854	0.112006	-0.568103	0.189863	-0.410537	-0.785349	0.409859	0.216107
13800	-0.125766	8.234363	-5.093026	-3.802959	0.046606	0.286466	0.103379	-0.596226	0.092121	-0.470395	-0.749804	0.396470	0.243585
13801	-0.058695	8.875336	-4.147175	-3.995433	0.018913	0.279957	0.095079	-0.611768	-0.027265	-0.530078	-0.707802	0.379816	0.271611
13802	0.139815	9.272804	-2.718591	-4.121060	0.009548	0.271924	0.085602	-0.603266	-0.140501	-0.587835	-0.659854	0.360063	0.298993
13803	0.188540	9.232655	-1.119898	-4.057304	0.018614	0.259297	0.082821	-0.574926	-0.237092	-0.640903	-0.608364	0.337905	0.323970
13804	0.339119	9.072871	0.614903	-3.882920	0.016787	0.226952	0.076823	-0.528739	-0.336647	-0.687552	-0.555513	0.314437	0.346133
13805	0.456258	8.827211	1.882469	-3.879375	0.023943	0.195582	0.073628	-0.468061	-0.427612	-0.729923	-0.499555	0.288579	0.366578
13806	0.552936	8.332294	3.446425	-3.923306	0.032964	0.210122	0.064792	-0.383329	-0.516434	-0.768386	-0.439973	0.260746	0.384731
13807	0.548964	7.691392	4.594489	-3.866615	0.047578	0.219632	0.060975	-0.291650	-0.585994	-0.801925	-0.378569	0.231529	0.399995
13808	0.673766	6.875568	6.581513	-3.697078	0.036589	0.193765	0.065906	-0.203957	-0.635676	-0.829292	-0.317825	0.202398	0.412670
13809	0.761068	5.791672	7.594584	-3.324803	0.058805	0.176280	0.067302	-0.105876	-0.672154	-0.850238	-0.261736	0.174731	0.421970
13810	0.809206	4.827610	8.493741	-2.992846	0.055384	0.155855	0.066940	-0.015800	-0.694016	-0.865799	-0.210414	0.149207	0.428782
13811	0.980091	3.886052	8.866227	-2.545450	0.121559	0.117459	0.063591	0.080292	-0.703334	-0.876753	-0.166606	0.125615	0.433321
13812	0.956956	3.200289	9.571773	-2.015774	0.123809	0.083246	0.067297	0.148868	-0.705419	-0.883732	-0.132041	0.106298	0.436216
13813	0.810465	2.574923	9.717673	-1.651969	0.114986	0.068513	0.075823	0.195619	-0.705466	-0.888460	-0.103388	0.089993	0.438008
13814	0.851035	2.159223	9.853858	-1.500040	0.129704	0.045285	0.080635	0.241643	-0.700790	-0.891753	-0.077779	0.074742	0.439478
13815	0.458334	1.588052	9.808573	-1.751652	0.143926	0.020006	0.083589	0.288523	-0.694272	-0.894318	-0.047471	0.056780	0.441268
13816	0.698001	0.871589	9.827168	-2.301753	0.160697	0.012624	0.083517	0.352985	-0.676247	-0.895818	-0.007721	0.033704	0.443073
13817	0.719225	-0.037037	10.066686	-2.363926	0.141349	-0.010691	0.088419	0.422328	-0.654869	-0.895165	0.033631	0.010224	0.444346
13818	0.519322	-1.095826	10.145994	-1.794921	0.112597	-0.039101	0.095226	0.477342	-0.634166	-0.893041	0.064692	-0.007574	0.445235
13819	0.450857	-1.409276	9.992122	-0.649540	0.069897	-0.067366	0.095824	0.508399	-0.619291	-0.891490	0.075980	-0.014502	0.446387
13820	0.563012	-1.163571	10.011018	0.334490	0.012443	-0.087220	0.095422	0.509226	-0.618765	-0.891181	0.069906	-0.011465	0.448082
13821	0.320598	-0.884978	10.003060	0.530076	0.014530	-0.056723	0.091000	0.496451	-0.621083	-0.891342	0.060602	-0.006863	0.449209
13822	0.818591	-0.657775	10.015696	0.157621	-0.011284	-0.015185	0.091322	0.486870	-0.625523	-0.891380	0.057873	-0.005088	0.449519
13823	1.096039	-0.711259	9.693454	-0.160794	0.019656	0.043160	0.093451	0.485997	-0.628670	-0.891559	0.060802	-0.006857	0.448752
13824	0.750356	-1.029794	9.620944	0.094312	0.028261	0.103506	0.095429	0.486379	-0.629077	-0.892581	0.058830	-0.006501	0.446986
13825	0.913873	-0.927427	9.909577	0.584181	0.058134	0.139163	0.097733	0.476364	-0.633795	-0.894428	0.048098	-0.002374	0.444612
13826	0.838637	-0.821650	9.927163	0.765866	0.020946	0.177048	0.100187	0.461308	-0.638516	-0.896607	0.034176	0.004030	0.441488
13827	0.787486	-0.726755	9.563125	0.468341	0.009607	0.149716	0.101216	0.443516	-0.646096	-0.898200	0.025948	0.008019	0.438747
13828	0.786300	-0.479168	9.494568	-0.053304	-0.000144	0.128620	0.105103	0.431993	-0.650044	-0.899281	0.026903	0.007626	0.436476
13829	0.670616	-0.489125	9.464541	-0.424048	-0.000670	0.086132	0.104798	0.439242	-0.647300	-0.899764	0.034798	0.004038	0.434969
13830	0.766323	-0.327111	9.645351	-0.492002	0.022927	0.048829	0.105643	0.453714	-0.642736	-0.899787	0.043429	-0.000550	0.434163
13831	0.520676	-0.374975	9.863243	-0.375806	0.037471	-0.011525	0.105395	0.471788	-0.633337	-0.899326	0.050091	-0.004306	0.434380
13832	0.559181	-0.355246	9.981509	-0.191733	0.060453	-0.036471	0.107723	0.479692	-0.630223	-0.898786	0.052992	-0.006884	0.435118
13833	0.663470	-0.474399	10.256881	-0.108341	0.085190	-0.045309	0.110480	0.482927	-0.630374	-0.898254	0.054389	-0.009113	0.436003
13834	0.377951	-0.766040	10.274131	-0.102083	0.074187	-0.043411	0.109933	0.486215	-0.629064	-0.897731	0.055560	-0.011150	0.436885
13835	0.170621	-0.795095	9.638029	0.032477	0.081657	-0.044586	0.112959	0.487816	-0.628957	-0.897351	0.054427	-0.012084	0.437783
13836	0.344353	-0.823470	9.682464	0.102548	0.100030	-0.046098	0.114671	0.487531	-0.628319	-0.897011	0.051698	-0.012793	0.438787
13837	0.244295	-1.076205	9.711594	0.036173	0.079835	-0.044549	0.115210	0.485880	-0.629368	-0.896630	0.050501	-0.013660	0.439680
13838	0.241342	-0.963252	9.674741	-0.025192	0.079776	-0.043019	0.116794	0.485455	-0.629250	-0.896184	0.050239	-0.015131	0.440569
13839	0.288768	-1.304783	9.684797	-0.010909	0.074290	-0.050303	0.120344	0.488677	-0.629799	-0.895700	0.049939	-0.016308	0.441544
13840	0.120524	-1.410609	9.794571	-0.023037	0.052304	-0.052179	0.120993	0.490042	-0.628760	-0.895180	0.049884	-0.017258	0.442567
13841	0.047957	-1.352375	9.979557	-0.045639	0.022986	-0.061485	0.119140	0.490889	-0.627963	-0.894575	0.050673	-0.017825	0.443678
13842	0.049675	-1.208198	9.923981	-0.073622	0.001002	-0.071751	0.119250	0.496337	-0.627700	-0.893843	0.051984	-0.018286	0.444980
13843	0.052028	-1.201419	9.794465	-0.080908	-0.015381	-0.045920	0.118189	0.497036	-0.627170	-0.893347	0.053735	-0.018507	0.445760
13844	0.042899	-1.309657	9.809666	-0.023996	-0.035410	-0.038213	0.117394	0.498811	-0.627554	-0.892976	0.054471	-0.017908	0.446437
13845	0.125184	-1.384829	9.590924	-0.025190	-0.035310	-0.008677	0.116067	0.499518	-0.626500	-0.892874	0.055393	-0.017328	0.446550
13846	0.173929	-1.503224	9.416876	0.051757	-0.046149	0.001891	0.116059	0.501967	-0.626759	-0.892946	0.054858	-0.015906	0.446525
13847	0.260980	-1.550597	9.585066	0.041244	-0.046132	0.012916	0.114621	0.501148	-0.628574	-0.893111	0.054703	-0.014572	0.446259
13848	0.291929	-1.971121	9.723493	0.021625	-0.037088	-0.011173	0.114764	0.499772	-0.629749	-0.893030	0.054629	-0.013566	0.446463
13849	0.568812	-1.391480	9.498947	-0.066925	-0.031697	-0.035639	0.111989	0.500087	-0.628683	-0.892636	0.056327	-0.013405	0.447045
13850	0.619789	-0.950687	9.611232	-0.303917	-0.050103	0.013004	0.109982	0.505843	-0.627360	-0.892392	0.062174	-0.015104	0.446703
13851	-0.030807	-2.057303	9.335176	-0.398125	-0.002760	0.018023	0.109782	0.516253	-0.621616	-0.892017	0.069519	-0.018487	0.446241
13852	0.173020	-2.315263	9.770370	-0.355251	0.062924	-0.044603	0.109585	0.527873	-0.617437	-0.891066	0.075287	-0.022579	0.447016
13853	0.279749	-2.444356	9.952001	-0.270553	0.096688	-0.101437	0.110450	0.535816	-0.612094	-0.889674	0.079554	-0.026444	0.448834
13854	0.339968	-1.929873	9.796537	-0.148075	0.108657	-0.130389	0.111727	0.542236	-0.608711	-0.888192	0.081260	-0.029359	0.451276
13855	0.117699	-1.828984	9.877499	0.064079	0.075862	-0.164348	0.111720	0.543603	-0.608188	-0.886745	0.079796	-0.029740	0.454348
13856	0.197007	-1.271019	9.761233	0.221216	0.010301	-0.147784	0.111219	0.539097	-0.610012	-0.885726	0.075845	-0.027537	0.457142
13857	0.165397	-1.205378	9.977913	0.282207	-0.015150	-0.111450	0.107565	0.533114	-0.613115	-0.885113	0.071267	-0.024389	0.459240
13858	-0.226577	-1.402079	10.379599	0.180588	-0.023497	-0.080584	0.107870	0.528299	-0.617684	-0.884622	0.068305	-0.022060	0.460751
13859	-0.054108	-1.163356	10.432569	0.057169	0.004691	-0.094179	0.104331	0.525865	-0.619873	-0.883814	0.067471	-0.021374	0.462453
13860	0.282173	-0.903188	10.328928	0.019259	0.013880	-0.082386	0.104474	0.525029	-0.621570	-0.883057	0.067018	-0.021191	0.463971
13861	0.381489	-1.535341	9.754447	0.103861	0.001119	-0.123426	0.100525	0.523169	-0.621408	-0.882033	0.065386	-0.019959	0.466201
13862	0.732950	-1.424161	9.696871	0.307539	-0.028005	-0.185098	0.098456	0.517976	-0.625567	-0.880683	0.060275	-0.016215	0.469577
13863	0.898999	-0.853909	9.605593	0.319263	-0.049828	-0.161952	0.095466	0.512248	-0.629718	-0.879529	0.055340	-0.011983	0.472465
13864	0.787523	-0.736527	9.519777	0.164952	-0.039003	-0.148916	0.092877	0.504884	-0.633612	-0.878289	0.052824	-0.009434	0.475110
13865	0.600832	-1.030966	9.365067	0.018110	-0.063885	-0.158841	0.088663	0.504922	-0.634622	-0.876795	0.053311	-0.007785	0.477837
13866	0.478970	-0.752015	9.391849	0.016439	-0.024678	-0.188462	0.086588	0.501632	-0.639040	-0.874993	0.053270	-0.006855	0.481148
13867	0.483396	-0.675600	9.220119	0.072331	-0.022770	-0.186337	0.082888	0.503041	-0.638488	-0.873263	0.052398	-0.005364	0.484394
13868	0.425120	-0.583938	9.321686	0.135463	-0.019094	-0.199875	0.079733	0.502249	-0.639636	-0.871440	0.050222	-0.003370	0.487912
13869	0.554463	-0.395232	9.548796	0.113688	-0.022797	-0.211061	0.077109	0.500089	-0.640659	-0.869477	0.048597	-0.001440	0.491575
13870	0.499027	-0.894718	9.865354	0.097576	-0.032023	-0.223107	0.073169	0.497669	-0.641932	-0.867349	0.047206	0.000432	0.495457
13871	0.202175	-1.332633	10.034086	0.238422	-0.034809	-0.275910	0.069248	0.493592	-0.645554	-0.864806	0.043537	0.003853	0.500201
13872	0.279402	-1.336254	10.337232	0.174655	-0.045168	-0.364815	0.064138	0.488718	-0.648384	-0.861256	0.040924	0.006839	0.506475
13873	-0.102224	-1.208686	9.869742	0.211638	-0.047106	-0.416322	0.059016	0.486844	-0.650951	-0.857155	0.037832	0.010287	0.513564
13874	-0.009356	-0.970895	9.696300	0.176938	0.002092	-0.473799	0.052453	0.482806	-0.653638	-0.852358	0.034665	0.012566	0.521657
13875	0.002009	-0.813519	9.977083	0.037259	0.032895	-0.514249	0.047842	0.482578	-0.654384	-0.846967	0.033683	0.012859	0.530422
13876	0.067379	-0.892060	9.486869	0.065186	0.044835	-0.520574	0.041133	0.481002	-0.656156	-0.841432	0.031958	0.013281	0.539254
13877	-0.088188	-1.122413	9.760655	0.131109	0.064944	-0.529499	0.035875	0.479137	-0.657940	-0.835754	0.029042	0.014003	0.548156
13878	-0.002815	-0.803099	10.212443	-0.074612	0.000755	-0.519384	0.031648	0.480957	-0.657775	-0.829951	0.030127	0.013613	0.556856
13879	-0.109760	-0.630901	9.971399	-0.055740	-0.079570	-0.489641	0.024774	0.484854	-0.657196	-0.824381	0.031925	0.014629	0.564944
13880	0.155035	-0.548942	9.862192	0.106585	-0.072838	-0.446369	0.016345	0.483985	-0.658302	-0.819327	0.030855	0.017459	0.572230
13881	0.406728	-0.750535	9.866515	0.061086	-0.072822	-0.433659	0.009250	0.480095	-0.660333	-0.814323	0.030657	0.019618	0.579269
13882	0.560274	-0.586227	9.980680	0.045200	-0.086502	-0.421724	0.001618	0.477853	-0.661706	-0.809379	0.030754	0.021949	0.586070
13883	0.593772	-0.538562	9.828023	0.081950	-0.089203	-0.427994	-0.004322	0.478608	-0.661006	-0.804321	0.030415	0.024609	0.592906
13884	0.755833	-0.149141	9.628545	0.153375	-0.100023	-0.418396	-0.011930	0.472399	-0.664077	-0.799347	0.028927	0.028430	0.599500
13885	0.886171	-0.172299	9.816684	0.106363	-0.094629	-0.435251	-0.019296	0.469744	-0.665453	-0.794082	0.028245	0.031475	0.606338
13886	0.771714	-0.431690	10.018430	0.034205	-0.105781	-0.463280	-0.029303	0.467260	-0.666417	-0.788356	0.028694	0.033970	0.613610
13887	0.733787	-0.571538	9.953698	0.051334	-0.131463	-0.505601	-0.036286	0.466248	-0.666622	-0.782028	0.029301	0.036954	0.621457
13888	0.746769	-0.279758	9.432179	0.261604	-0.140467	-0.559903	-0.044963	0.462105	-0.668510	-0.775032	0.026544	0.042868	0.629908
13889	0.501726	-0.478717	9.088617	0.135871	-0.105993	-0.601196	-0.056262	0.454448	-0.670769	-0.767358	0.025410	0.046510	0.639024
13890	0.747010	-0.338113	9.253719	-0.031690	-0.088004	-0.653754	-0.064412	0.450843	-0.672791	-0.758814	0.026419	0.047924	0.649004
13891	0.702430	-0.082714	9.384117	-0.223957	-0.101121	-0.693485	-0.075778	0.453186	-0.669308	-0.749494	0.030623	0.046868	0.659639
13892	0.923658	0.037877	9.339861	-0.136047	-0.132164	-0.733596	-0.088071	0.459061	-0.667641	-0.739499	0.033726	0.047638	0.670623
13893	0.832732	-0.117024	9.125587	0.024916	-0.106383	-0.727276	-0.098220	0.457277	-0.666908	-0.729559	0.034248	0.049983	0.681228
13894	0.825754	-0.664314	9.506743	-0.076007	-0.059066	-0.750911	-0.110747	0.455932	-0.665765	-0.719109	0.035423	0.050458	0.692157
13895	0.971140	-0.797025	10.015166	-0.196373	-0.009917	-0.772817	-0.119474	0.459054	-0.663085	-0.708150	0.037788	0.048337	0.703391
13896	1.316891	-0.487696	10.209979	-0.215889	0.033094	-0.758220	-0.127922	0.458356	-0.660800	-0.697241	0.039662	0.045538	0.714289
13897	1.353918	-0.165622	10.090011	-0.170988	0.073465	-0.722998	-0.134792	0.460489	-0.659570	-0.686744	0.040549	0.042556	0.724518
13898	1.362335	0.083832	9.858329	0.000116	0.069166	-0.698139	-0.140602	0.459759	-0.657437	-0.676596	0.038971	0.042309	0.734104
13899	1.048770	0.090967	9.312966	0.076319	0.048381	-0.635893	-0.148221	0.453572	-0.658291	-0.667282	0.036905	0.043205	0.742634
13900	0.539762	-0.344658	9.570973	-0.085708	0.060078	-0.599817	-0.154015	0.451324	-0.658115	-0.658287	0.036664	0.041708	0.750716
13901	0.309696	-0.620436	9.973061	-0.246486	0.080847	-0.603433	-0.159024	0.449485	-0.657032	-0.649032	0.038391	0.037269	0.758877
13902	0.659037	-0.069621	9.719980	-0.286120	0.105520	-0.618448	-0.163008	0.454182	-0.654912	-0.639419	0.040070	0.032166	0.767139
13903	0.486266	-0.251140	9.509370	-0.209001	0.105569	-0.627282	-0.167520	0.457129	-0.651353	-0.629611	0.040901	0.027981	0.775328
13904	0.568027	-0.192060	9.851847	-0.103471	0.096435	-0.665499	-0.171475	0.455550	-0.650279	-0.619180	0.040367	0.025841	0.783785
13905	0.619832	0.046838	9.322747	-0.200142	0.105532	-0.660468	-0.178072	0.455633	-0.649443	-0.608631	0.041014	0.021799	0.792093
13906	0.715732	0.162692	9.373280	-0.161824	0.145827	-0.649264	-0.182031	0.453522	-0.647195	-0.598197	0.040426	0.018127	0.800123
13907	0.428171	-0.208488	9.350986	-0.254647	0.187760	-0.634103	-0.185992	0.453576	-0.646251	-0.587822	0.040385	0.012198	0.807890
13908	0.366699	-0.957965	9.740801	-0.195763	0.194939	-0.691929	-0.188646	0.454180	-0.643360	-0.576445	0.039406	0.007436	0.816151
13909	0.535699	-0.494295	10.133101	-0.283399	0.189285	-0.708956	-0.192542	0.456108	-0.642402	-0.564574	0.039625	0.001045	0.824430
13910	0.199488	-0.779338	9.998734	-0.283422	0.176474	-0.697860	-0.195986	0.457122	-0.640287	-0.552760	0.039943	-0.004934	0.832368
13911	-0.004766	-1.949792	9.793163	-0.176851	0.170821	-0.796932	-0.199429	0.457730	-0.637911	-0.539223	0.039280	-0.009329	0.841195
13912	0.308897	-1.471159	10.263721	-0.172893	0.137821	-0.844868	-0.206286	0.454560	-0.635770	-0.524748	0.039028	-0.012926	0.850264
13913	-0.291138	-2.034743	10.447065	-0.119355	0.113832	-0.913775	-0.212334	0.449454	-0.635593	-0.508958	0.038734	-0.015705	0.859776
13914	-0.365554	-1.586803	10.611094	-0.066437	0.091792	-0.971642	-0.219829	0.442600	-0.634753	-0.492056	0.038186	-0.016896	0.869561
13915	-0.273322	-0.706713	10.403442	-0.018141	0.064521	-0.951088	-0.227710	0.434245	-0.634694	-0.475352	0.037693	-0.017429	0.878815
13916	-0.602929	-0.351939	10.208492	-0.005031	0.112168	-0.897595	-0.236363	0.421667	-0.635412	-0.459437	0.036137	-0.017776	0.887297
13917	-0.717578	0.447303	10.401078	0.139027	0.143593	-0.813900	-0.240789	0.410922	-0.638772	-0.444940	0.032666	-0.016334	0.894815
13918	-0.505511	0.440694	9.752399	0.089605	0.116485	-0.701499	-0.244189	0.403467	-0.639009	-0.432343	0.030075	-0.015181	0.901080
13919	-0.570568	-0.068865	9.943896	0.092467	0.052758	-0.592464	-0.248217	0.391495	-0.641982	-0.421636	0.028517	-0.013882	0.906210
13920	-0.332366	-0.467036	10.166192	-0.235883	-0.007774	-0.540480	-0.252166	0.387741	-0.640517	-0.411657	0.030863	-0.017658	0.910645
13921	0.179378	-0.607380	9.645545	-0.558631	0.000440	-0.464611	-0.255817	0.392353	-0.637500	-0.402772	0.035615	-0.027816	0.914184
13922	0.291267	-0.824431	9.432292	-0.509774	0.027073	-0.445930	-0.259300	0.401421	-0.633556	-0.394185	0.039542	-0.036911	0.917438
13923	0.508564	-0.907174	9.032259	-0.289786	0.071360	-0.398722	-0.261189	0.407069	-0.629235	-0.386536	0.040823	-0.042726	0.920379
13924	0.653311	-0.926139	9.030944	0.084429	0.102969	-0.356262	-0.263816	0.404375	-0.629215	-0.379933	0.038652	-0.041555	0.923271
13925	0.872141	-1.278754	9.921064	0.189783	0.086661	-0.329847	-0.262570	0.393702	-0.632881	-0.373873	0.035931	-0.038677	0.925976
13926	0.708513	-1.359622	9.587120	-0.244411	0.069725	-0.334787	-0.263342	0.388266	-0.632616	-0.367410	0.036800	-0.043363	0.928319
13927	1.198575	-0.990988	9.450427	-0.856159	0.104013	-0.281639	-0.262604	0.397825	-0.629227	-0.361368	0.041489	-0.060003	0.929565
13928	0.607994	-1.525543	9.665598	-1.115658	0.112857	-0.229398	-0.263988	0.419261	-0.621365	-0.355928	0.047794	-0.081230	0.929749
13929	0.713157	-1.343464	9.376259	-0.862532	0.138889	-0.179245	-0.261476	0.440840	-0.612897	-0.351458	0.051750	-0.098229	0.929597
13930	0.172664	-1.232361	9.814484	-0.276744	0.166099	-0.108980	-0.258775	0.452302	-0.607827	-0.348804	0.050900	-0.104308	0.929981
13931	0.148476	-1.202451	10.131558	0.554116	0.136807	-0.112116	-0.256769	0.450062	-0.611627	-0.346949	0.044818	-0.094910	0.931992
13932	-0.086492	-0.456824	10.195037	0.647055	0.115032	-0.078434	-0.254260	0.426783	-0.620918	-0.345815	0.038410	-0.083451	0.933795
13933	-0.208674	-0.115764	10.090652	0.200039	0.081743	-0.038213	-0.252453	0.410762	-0.627201	-0.345096	0.035623	-0.080208	0.934455
13934	-0.158013	-0.615929	10.156005	-0.193785	0.075971	0.005008	-0.250526	0.410904	-0.628667	-0.344905	0.035611	-0.084239	0.934171
13935	0.045732	-0.885911	9.890054	-0.158801	0.065118	0.017224	-0.248960	0.413890	-0.627896	-0.344987	0.035499	-0.087554	0.933841
13936	-0.204562	-0.948821	10.635824	0.247449	0.089270	0.033072	-0.248695	0.413614	-0.627898	-0.345634	0.032148	-0.083452	0.934098
13937	0.354425	-0.891364	10.226542	0.534759	0.034794	0.007871	-0.246907	0.401014	-0.633004	-0.346033	0.027816	-0.073518	0.934924
13938	0.034931	-0.645678	9.787696	0.525579	-0.014539	0.023571	-0.245626	0.383512	-0.638499	-0.346790	0.024497	-0.063481	0.935471
13939	0.082285	-0.483654	9.295886	0.309798	0.036482	0.035319	-0.247285	0.372878	-0.641490	-0.347534	0.021642	-0.057713	0.935639
13940	0.093316	-0.758863	9.724237	0.108619	0.081954	0.046237	-0.244486	0.369003	-0.644513	-0.348354	0.019381	-0.056152	0.935479
13941	0.593789	-0.538233	9.924051	0.001992	0.078206	0.030942	-0.243518	0.362956	-0.648827	-0.348830	0.017907	-0.056388	0.935317
13942	0.295145	-0.603738	9.939550	0.090660	0.052836	0.097870	-0.241798	0.361573	-0.648972	-0.350619	0.016254	-0.054977	0.934762
13943	0.469887	-0.867250	9.471768	0.184676	0.098809	0.144445	-0.240339	0.361270	-0.650418	-0.353250	0.013014	-0.051946	0.933995
13944	0.021735	-0.931012	9.380270	0.187931	0.109766	0.162889	-0.236614	0.356702	-0.653580	-0.356220	0.009545	-0.049134	0.933060
13945	0.085837	-1.221257	9.602454	-0.004213	0.097623	0.146260	-0.233431	0.353115	-0.654520	-0.358833	0.007683	-0.049629	0.932050
13946	-0.030242	-1.156217	9.684026	-0.214344	0.063493	0.135128	-0.230613	0.357519	-0.655052	-0.361228	0.007981	-0.053982	0.930879
13947	-0.135110	-1.416607	9.588171	-0.212309	0.030544	0.120433	-0.229857	0.365150	-0.653881	-0.363380	0.008902	-0.057892	0.929798
13948	-0.140546	-1.278810	9.782102	-0.211054	-0.002458	0.085411	-0.228839	0.372242	-0.651929	-0.364925	0.010460	-0.061694	0.928932
13949	-0.757563	-1.310696	9.963143	-0.134431	-0.022696	0.041507	-0.230318	0.377993	-0.650611	-0.365676	0.011887	-0.063776	0.928479
13950	-0.503682	-0.953955	10.004125	-0.067535	0.002861	-0.015421	-0.229660	0.379882	-0.651658	-0.365375	0.012426	-0.064928	0.928510
13951	-0.595488	-0.900071	10.335308	0.045618	0.006563	-0.031476	-0.232034	0.378557	-0.650596	-0.364777	0.012062	-0.063854	0.928824
13952	-0.326784	-0.620412	10.341738	-0.003206	0.021316	0.023625	-0.232814	0.376379	-0.651374	-0.365179	0.011737	-0.063956	0.928664
13953	-0.357591	-1.246325	10.260653	-0.034808	0.056096	0.060357	-0.230979	0.378950	-0.650996	-0.366204	0.010913	-0.064744	0.928215
13954	-0.848925	-1.355900	10.165709	0.052662	0.006796	0.070092	-0.230449	0.380427	-0.652565	-0.367522	0.010390	-0.063712	0.927772
13955	-0.709152	-1.343661	10.145579	0.059182	-0.016116	0.033250	-0.231621	0.378247	-0.653861	-0.368158	0.010225	-0.062249	0.927621
13956	-0.764433	-0.867112	10.221365	0.059151	0.001181	0.009202	-0.230688	0.376594	-0.654652	-0.368347	0.009834	-0.061043	0.927630
13957	-0.425588	-0.653846	9.769002	0.066569	0.012294	0.029534	-0.231465	0.375495	-0.656472	-0.368880	0.009069	-0.059638	0.927517
13958	-0.107326	-1.197072	9.039370	0.120833	0.056318	0.031634	-0.231850	0.373180	-0.656861	-0.369427	0.007173	-0.057698	0.927439
13959	-0.140206	-1.387703	8.897154	0.092703	0.076434	0.046236	-0.229718	0.369191	-0.658315	-0.370194	0.005021	-0.056303	0.927233
13960	-0.056793	-1.693200	8.869642	0.099856	0.056356	0.050936	-0.228518	0.368475	-0.660412	-0.371106	0.003258	-0.054755	0.926969
13961	-0.148628	-1.650354	8.787766	0.020279	0.059880	0.035757	-0.225081	0.367205	-0.660962	-0.371686	0.001988	-0.054628	0.926748
13962	-0.092600	-1.255021	8.971478	-0.022947	0.060797	0.054898	-0.226132	0.367615	-0.661996	-0.372641	0.001049	-0.055389	0.926320
13963	0.170550	-0.800502	9.455629	-0.138806	0.023293	0.087576	-0.224162	0.368690	-0.661229	-0.374213	0.001611	-0.057933	0.925530
13964	0.361174	-1.343920	9.447386	-0.110540	-0.053384	0.104484	-0.225108	0.373477	-0.660306	-0.376195	0.003381	-0.059464	0.924624
13965	0.447396	-0.693550	9.620432	-0.005815	-0.040379	0.124304	-0.226114	0.375737	-0.658350	-0.378516	0.004126	-0.059047	0.923700
13966	0.180919	-0.424607	9.619316	0.037620	-0.016573	0.136461	-0.225327	0.376548	-0.658095	-0.381049	0.004062	-0.058118	0.922717
13967	-0.529745	-0.520318	10.187486	-0.004572	-0.005710	0.171271	-0.224541	0.378846	-0.658883	-0.384192	0.004106	-0.057899	0.921427
13968	-1.184084	-0.809092	10.554223	0.042646	0.019866	0.195450	-0.222827	0.377881	-0.658115	-0.387757	0.003260	-0.057162	0.919982
13969	-1.351715	-1.034403	10.902387	0.069802	0.081797	0.119815	-0.220184	0.377841	-0.659180	-0.389852	0.001121	-0.056268	0.919156
13970	-0.863646	-1.285957	10.231245	0.228569	0.082674	-0.008548	-0.218967	0.373712	-0.662060	-0.389617	-0.002096	-0.052590	0.919472
13971	-0.477478	-1.386142	10.252772	0.540168	0.050812	-0.099150	-0.217917	0.361228	-0.664805	-0.387674	-0.007099	-0.042839	0.920773
13972	-0.906787	-1.337655	10.609537	0.439282	-0.017149	-0.151261	-0.219018	0.344306	-0.669108	-0.384851	-0.009984	-0.034517	0.922279
13973	-0.770809	-0.581924	9.190643	0.087888	-0.006573	-0.208446	-0.221734	0.334902	-0.672612	-0.380966	-0.010376	-0.032712	0.923952
13974	-0.622115	-0.418201	9.136712	-0.243116	0.018686	-0.208317	-0.223339	0.337126	-0.669989	-0.377134	-0.008658	-0.037270	0.925368
13975	-0.627907	-0.710780	9.420628	-0.323366	-0.003358	-0.206833	-0.223500	0.342594	-0.668290	-0.373333	-0.005993	-0.043103	0.926676
13976	-0.865926	-0.840275	9.685458	-0.296996	-0.035354	-0.199273	-0.227362	0.350012	-0.666429	-0.369830	-0.002865	-0.048248	0.927841
13977	-0.919134	-0.809471	9.577366	-0.372090	-0.085749	-0.218035	-0.231099	0.357848	-0.663526	-0.365857	0.001674	-0.054391	0.929079
13978	-1.136780	-0.672998	9.507631	-0.402122	-0.057447	-0.207171	-0.232725	0.365252	-0.660510	-0.362638	0.006025	-0.061311	0.929892
13979	-1.046221	-0.438529	9.771030	-0.558314	-0.052957	-0.171064	-0.236614	0.377321	-0.656821	-0.359422	0.011204	-0.071138	0.930392
13980	-0.800935	-0.810661	9.864125	-0.509241	-0.083888	-0.144900	-0.240781	0.390501	-0.651173	-0.356867	0.016724	-0.079853	0.930586
13981	-0.623449	-1.128180	9.784509	-0.218248	-0.134764	-0.159936	-0.245984	0.400142	-0.646561	-0.354027	0.020953	-0.082731	0.931333
13982	-0.829974	-1.301924	9.756138	-0.053564	-0.173003	-0.160888	-0.250351	0.400627	-0.643917	-0.351424	0.024912	-0.082314	0.932258
13983	-0.843713	-1.442881	10.056510	-0.051551	-0.160256	-0.170124	-0.255637	0.399894	-0.641397	-0.348494	0.028411	-0.081899	0.933294
13984	-0.866430	-1.733779	10.138639	-0.148470	-0.127498	-0.179882	-0.261321	0.401066	-0.639655	-0.345277	0.032203	-0.083559	0.934219
13985	-0.179833	-2.121288	10.403680	-0.237844	-0.061840	-0.228384	-0.265826	0.404134	-0.637660	-0.340966	0.035231	-0.087291	0.935351
13986	-0.032604	-2.165106	10.169180	-0.263032	-0.080165	-0.250622	-0.271393	0.406414	-0.633963	-0.336228	0.039043	-0.091367	0.936525
13987	0.222346	-2.586632	9.181398	-0.223566	-0.085547	-0.267907	-0.275639	0.410839	-0.632100	-0.331199	0.042506	-0.094667	0.937837
13988	-0.011074	-2.155126	9.557365	-0.173377	-0.066244	-0.224341	-0.280283	0.413786	-0.628801	-0.327002	0.045408	-0.097169	0.938918
13989	0.026964	-2.047256	9.417598	-0.422672	-0.053553	-0.165637	-0.283222	0.418896	-0.625123	-0.323617	0.049369	-0.104512	0.939102
13990	0.021398	-1.904046	9.083469	-0.453360	-0.017742	-0.096634	-0.286190	0.430147	-0.620398	-0.321385	0.052921	-0.112695	0.938729
13991	0.092740	-2.196757	9.284081	-0.398065	-0.022920	0.003341	-0.287176	0.440285	-0.615690	-0.321094	0.055768	-0.119922	0.937767
13992	-0.116630	-2.783999	9.357912	-0.130537	-0.017024	0.069309	-0.286811	0.446021	-0.613864	-0.322308	0.056847	-0.122220	0.936989
13993	-0.433037	-2.659205	9.447932	-0.015279	-0.046130	0.094836	-0.287102	0.450810	-0.612034	-0.324213	0.057424	-0.122243	0.936293
13994	-0.553719	-2.641038	9.202199	-0.024268	-0.064381	0.109582	-0.286579	0.451488	-0.611777	-0.326406	0.058605	-0.122288	0.935452
13995	-0.727069	-2.689331	9.252717	-0.017912	-0.090038	0.092114	-0.287903	0.451243	-0.610462	-0.328371	0.059983	-0.122100	0.934701
13996	-0.514483	-2.785731	9.082906	0.122338	-0.080754	0.072521	-0.289998	0.449210	-0.611881	-0.330064	0.060595	-0.119251	0.934433
13997	-0.279001	-2.611452	9.250790	0.267027	-0.067850	0.043700	-0.291029	0.443630	-0.612527	-0.331409	0.059768	-0.113849	0.934684
13998	0.021699	-1.945550	9.611024	0.354282	-0.067707	0.051500	-0.291396	0.438982	-0.614613	-0.332943	0.058650	-0.106718	0.935051
13999	0.246223	-2.002196	9.801972	0.452483	-0.084951	0.050188	-0.293182	0.426579	-0.617343	-0.334622	0.056879	-0.097696	0.935547
14000	0.444362	-1.585527	9.809666	0.520342	-0.092096	0.072679	-0.294031	0.413734	-0.622299	-0.336727	0.055056	-0.087304	0.935928
14001	0.457149	-1.747282	9.641874	0.452013	-0.095792	0.081578	-0.297235	0.396551	-0.627889	-0.338937	0.053431	-0.078198	0.936030
14002	0.473980	-1.727144	9.891977	0.452142	-0.060188	0.072292	-0.299415	0.384286	-0.630877	-0.340832	0.051458	-0.069282	0.936155
14003	0.338042	-1.527345	9.999138	0.322685	0.001727	0.045683	-0.299253	0.378548	-0.632446	-0.342035	0.048938	-0.063201	0.936281
14004	0.288490	-1.240717	10.117925	0.171883	0.032647	0.054083	-0.298296	0.372792	-0.634804	-0.343159	0.047162	-0.060140	0.936163
14005	0.338938	-1.202108	10.121338	0.049218	0.019758	0.066402	-0.295640	0.370020	-0.636522	-0.344448	0.046148	-0.059302	0.935793
14006	0.361062	-1.298860	9.959346	0.049199	0.003330	0.070127	-0.296164	0.368397	-0.635997	-0.345784	0.045743	-0.058350	0.935380
14007	0.630714	-1.229341	9.727578	0.068352	-0.002071	0.072088	-0.295359	0.367415	-0.637961	-0.347217	0.045013	-0.056994	0.934968
14008	0.638354	-1.318617	9.649578	0.136822	-0.012085	0.055843	-0.295621	0.365928	-0.637046	-0.348383	0.044304	-0.054283	0.934730
14009	0.644848	-1.164806	9.594181	0.074028	0.003298	0.019502	-0.295605	0.363462	-0.638482	-0.348824	0.043518	-0.052798	0.934687
14010	0.731228	-1.078074	9.577000	-0.044758	0.017724	-0.013424	-0.294291	0.363321	-0.637449	-0.348501	0.043592	-0.053628	0.934757
14011	0.625022	-1.054449	9.511523	-0.023543	0.014015	-0.039156	-0.295598	0.362367	-0.639004	-0.347744	0.043374	-0.053969	0.935029
14012	0.567087	-1.034964	9.614482	0.057060	0.027778	-0.046157	-0.294798	0.362882	-0.641097	-0.346889	0.042586	-0.052937	0.935442
14013	0.369543	-1.058694	9.825959	0.048430	0.026796	-0.051745	-0.295586	0.360044	-0.639658	-0.345942	0.041652	-0.051995	0.935888
14014	0.330974	-1.053426	9.981712	0.074784	0.048724	-0.059033	-0.295579	0.358274	-0.639659	-0.344834	0.040362	-0.050765	0.936420
14015	0.325729	-0.972292	9.788352	0.149995	0.063425	-0.066059	-0.295023	0.353748	-0.642013	-0.343659	0.038056	-0.048152	0.937087
14016	0.257594	-0.848023	9.580606	0.393264	0.019822	-0.068458	-0.293921	0.344181	-0.643983	-0.342634	0.035125	-0.040746	0.937927
14017	0.421353	-0.803986	9.697982	0.372204	-0.007570	-0.055599	-0.295045	0.333389	-0.648283	-0.341851	0.032615	-0.033473	0.938591
14018	0.441215	-0.924156	9.725289	0.233999	-0.016863	-0.056278	-0.294482	0.324930	-0.649074	-0.340937	0.031447	-0.028811	0.939118
14019	0.387894	-0.861408	9.812093	0.023905	0.023097	-0.061101	-0.294731	0.322334	-0.650116	-0.339789	0.030753	-0.028293	0.939573
14020	0.354576	-0.950241	9.887356	0.008218	0.041342	-0.063053	-0.294199	0.320968	-0.649860	-0.338568	0.030035	-0.028263	0.940038
14021	0.388114	-0.904439	9.893112	0.034282	0.050557	-0.046324	-0.294977	0.319057	-0.651159	-0.337685	0.028759	-0.027763	0.940410
14022	0.443219	-0.840101	9.678474	0.090163	0.030551	-0.040471	-0.293113	0.316569	-0.652610	-0.336942	0.027677	-0.026133	0.940755
14023	0.488764	-0.782063	9.737328	0.088133	0.005042	-0.009065	-0.292177	0.314640	-0.653792	-0.336811	0.026894	-0.024343	0.940873
14024	0.486497	-0.813430	9.712861	0.044893	0.002347	0.027637	-0.292172	0.313549	-0.653923	-0.337340	0.026613	-0.023411	0.940715
14025	0.561102	-0.789595	9.603463	-0.010395	-0.011373	0.039379	-0.293494	0.313569	-0.653391	-0.338071	0.026804	-0.023399	0.940448
14026	0.483679	-0.729384	9.666001	0.028023	-0.009499	0.046947	-0.292436	0.312740	-0.653400	-0.338958	0.026850	-0.022716	0.940144
14027	0.444919	-0.688393	9.714227	0.003117	-0.016743	0.087436	-0.291904	0.312591	-0.654056	-0.340600	0.027047	-0.022444	0.939551
14028	0.410721	-0.592010	9.775274	-0.075775	-0.031435	0.097204	-0.293369	0.314393	-0.652609	-0.342379	0.028188	-0.023589	0.938843
14029	0.162830	-0.673426	10.033485	-0.082924	-0.027778	0.122994	-0.293648	0.319023	-0.652996	-0.344643	0.029164	-0.024882	0.937951
14030	0.218061	-0.625043	10.077890	-0.053276	0.028934	0.126748	-0.291161	0.321735	-0.651450	-0.346962	0.029004	-0.026036	0.937069
14031	0.208505	-0.654856	9.808515	-0.007778	0.032638	0.119594	-0.291287	0.320914	-0.651971	-0.349171	0.028323	-0.026338	0.936260
14032	0.227622	-0.626584	9.621842	0.023810	-0.007551	0.108743	-0.291679	0.320911	-0.652750	-0.351200	0.028319	-0.025782	0.935517
14033	0.352736	-0.573477	9.599749	0.004658	-0.036821	0.099464	-0.290111	0.323222	-0.651457	-0.353072	0.028866	-0.025349	0.934807
14034	0.420325	-0.587515	9.677002	-0.010829	-0.042373	0.077248	-0.290383	0.324592	-0.650933	-0.354521	0.029772	-0.025178	0.934235
14035	0.632416	-0.567459	9.789691	-0.004670	-0.009447	0.075388	-0.290913	0.326091	-0.651450	-0.355919	0.029901	-0.025089	0.933701
14036	0.463808	-0.596280	9.902942	0.015436	0.012486	0.079141	-0.291184	0.326377	-0.650404	-0.357384	0.029595	-0.024818	0.933159
14037	0.567285	-0.552530	9.971739	0.017234	-0.000301	0.077325	-0.291190	0.327472	-0.649881	-0.358822	0.029409	-0.024375	0.932624
14038	0.637166	-0.553078	9.770732	-0.023098	-0.012197	0.078990	-0.289995	0.327172	-0.651326	-0.360273	0.029840	-0.024645	0.932044
14039	0.671031	-0.582352	9.633802	-0.042226	-0.009504	0.062281	-0.290010	0.329095	-0.649760	-0.361395	0.030283	-0.025222	0.931579
14040	0.608506	-0.616157	9.635146	-0.031807	0.009709	0.069687	-0.289494	0.331274	-0.649241	-0.362660	0.030373	-0.025807	0.931069
14041	0.584421	-0.615745	9.769361	-0.007134	0.016087	0.056879	-0.290285	0.332095	-0.649756	-0.363686	0.030105	-0.025904	0.930675
14042	0.488338	-0.687878	9.839471	-0.012209	0.019684	0.043926	-0.288435	0.332202	-0.650554	-0.364474	0.029880	-0.026181	0.930366
14043	0.435372	-0.702308	9.872382	-0.020893	0.019650	0.038343	-0.288707	0.334385	-0.650550	-0.365144	0.029666	-0.026549	0.930100
14044	0.377645	-0.731331	9.861835	-0.017171	0.006800	0.018077	-0.287655	0.333837	-0.649646	-0.365459	0.029731	-0.026809	0.929966
14045	0.343851	-0.721684	9.888061	0.016083	0.005004	0.019169	-0.287927	0.335750	-0.649382	-0.365801	0.029532	-0.026375	0.929851
14046	0.314650	-0.669161	9.785298	0.012561	0.001337	0.014540	-0.287913	0.333558	-0.650557	-0.366070	0.029483	-0.026039	0.929756
14047	0.319239	-0.621143	9.752406	-0.017917	-0.002398	-0.004991	-0.288319	0.334123	-0.648989	-0.365947	0.029683	-0.026171	0.929794
14048	0.290285	-0.616373	9.757005	-0.011876	-0.002375	0.003344	-0.288577	0.333440	-0.649509	-0.365994	0.029888	-0.026256	0.929767
14049	0.280627	-0.614052	9.737741	-0.011913	0.004941	0.005178	-0.288584	0.334805	-0.649247	-0.366059	0.029899	-0.026336	0.929738
14050	0.268756	-0.649914	9.811547	-0.009926	-0.002422	-0.013258	-0.288061	0.335078	-0.648599	-0.365806	0.030099	-0.026374	0.929830
14051	0.281210	-0.731468	9.877736	-0.013532	-0.020658	0.007060	-0.289381	0.335636	-0.648719	-0.365920	0.030594	-0.026303	0.929771
14052	0.310186	-0.741059	9.870670	0.004061	-0.013346	-0.002090	-0.290169	0.334828	-0.648713	-0.365880	0.030889	-0.026009	0.929786
14053	0.363063	-0.707332	9.852432	-0.016942	-0.017020	-0.004036	-0.289778	0.335644	-0.648454	-0.365783	0.031347	-0.026027	0.929808
14054	0.435219	-0.673738	9.783959	-0.027429	-0.001497	-0.011494	-0.290305	0.335648	-0.648581	-0.365548	0.031657	-0.026398	0.929879
14055	0.439981	-0.664374	9.704915	-0.020548	0.010417	-0.004094	-0.291234	0.336481	-0.648051	-0.365432	0.031638	-0.026683	0.929917
14056	0.387091	-0.693109	9.776036	-0.011797	-0.002368	0.001506	-0.290574	0.336203	-0.647926	-0.365448	0.031843	-0.026766	0.929902
14057	0.387292	-0.731246	9.881130	-0.008039	-0.000596	-0.018781	-0.290847	0.336765	-0.646489	-0.365073	0.031947	-0.026730	0.930047
14058	0.358444	-0.750693	9.839778	-0.002646	0.010334	-0.035382	-0.292292	0.336364	-0.647390	-0.364401	0.031868	-0.026711	0.930313
14059	0.363711	-0.841879	9.908166	0.004336	0.001225	-0.024254	-0.291771	0.336506	-0.646221	-0.363931	0.031853	-0.026464	0.930505
14060	0.373273	-0.827685	9.831635	-0.007030	-0.007929	-0.027988	-0.289650	0.335514	-0.647673	-0.363416	0.032143	-0.026399	0.930698
14061	0.469356	-0.758156	9.703874	-0.004537	0.002163	-0.023375	-0.291885	0.334714	-0.648438	-0.362956	0.032180	-0.026331	0.930878
14062	0.483884	-0.770059	9.732650	-0.015023	0.010374	-0.024363	-0.291493	0.335528	-0.648310	-0.362484	0.032184	-0.026551	0.931056
14063	0.501009	-0.822993	9.722465	-0.025509	-0.009732	-0.020690	-0.291893	0.335947	-0.647785	-0.362065	0.032604	-0.026794	0.931197
14064	0.436027	-0.844582	9.779170	-0.041128	0.009394	-0.034644	-0.291896	0.336223	-0.647394	-0.361392	0.032821	-0.027485	0.931431
14065	0.486468	-0.803493	9.804223	-0.086558	0.028513	-0.046902	-0.292165	0.338672	-0.648043	-0.360423	0.032991	-0.029132	0.931750
14066	0.421294	-0.789385	9.746198	-0.073397	0.017541	-0.052358	-0.294007	0.338142	-0.648550	-0.359383	0.033300	-0.030471	0.932098
14067	0.445057	-0.717234	9.723426	-0.037552	0.028549	-0.054042	-0.293497	0.340335	-0.646727	-0.358310	0.033124	-0.031198	0.932493
14068	0.411513	-0.755292	9.871416	-0.005994	0.019437	-0.050177	-0.292039	0.338817	-0.647000	-0.357381	0.032914	-0.031295	0.932854
14069	0.402114	-0.808353	9.839376	-0.006037	0.024021	-0.044645	-0.291643	0.338540	-0.647003	-0.356505	0.032592	-0.031406	0.933196
14070	0.375629	-0.815601	9.846230	0.004460	0.017635	-0.042737	-0.292302	0.338413	-0.646868	-0.355714	0.032335	-0.031300	0.933511
14071	0.441217	-0.921487	9.802146	-0.004308	0.012172	-0.035381	-0.292827	0.337196	-0.646473	-0.355019	0.032220	-0.031306	0.933779
14072	0.460687	-0.962566	9.739336	-0.006956	0.016750	-0.033553	-0.292034	0.336777	-0.646610	-0.354391	0.032056	-0.031413	0.934020
14073	0.421737	-0.880622	9.802537	-0.074345	0.002954	-0.035724	-0.292958	0.337197	-0.646602	-0.353650	0.032618	-0.032669	0.934238
14074	0.445645	-0.839800	9.764923	-0.074473	0.005726	-0.026501	-0.292837	0.339244	-0.646080	-0.353120	0.033133	-0.033963	0.934374
14075	0.363693	-0.847463	9.682430	-0.027326	0.014015	-0.018894	-0.294157	0.340749	-0.646852	-0.352715	0.033148	-0.034430	0.934509
14076	0.378348	-0.880545	9.850145	0.009535	0.015868	-0.020556	-0.294553	0.339942	-0.646327	-0.352346	0.032877	-0.034229	0.934666
14077	0.344686	-0.899863	9.849561	0.021755	0.004924	-0.014940	-0.293221	0.339765	-0.648816	-0.352054	0.032713	-0.033720	0.934800
14078	0.363836	-0.873602	9.778090	0.002349	0.006767	-0.003966	-0.293234	0.340603	-0.646859	-0.352022	0.032652	-0.033600	0.934818
14079	0.383071	-0.861451	9.802445	0.000682	0.001264	-0.011349	-0.293893	0.339798	-0.646333	-0.351785	0.032703	-0.033463	0.934911
14080	0.373210	-0.818389	9.735740	0.049531	-0.005957	0.001828	-0.292955	0.338136	-0.648036	-0.351884	0.032544	-0.032375	0.934917
14081	0.402240	-0.837424	9.781356	0.037331	-0.002321	-0.001006	-0.294275	0.337614	-0.647243	-0.351866	0.032399	-0.031534	0.934958
14082	0.455350	-0.851729	9.788853	-0.013485	-0.000526	0.005196	-0.294533	0.335712	-0.646981	-0.351967	0.032578	-0.031666	0.934909
14083	0.484714	-0.943104	9.787845	-0.018735	0.004967	0.009781	-0.293746	0.337199	-0.647248	-0.352109	0.032693	-0.031936	0.934843
14084	0.527878	-0.894992	9.760116	-0.039711	0.004936	0.003215	-0.295075	0.338315	-0.646193	-0.352187	0.032957	-0.032594	0.934781
14085	0.455210	-0.822929	9.767650	-0.016972	0.012253	-0.000379	-0.294551	0.338721	-0.645806	-0.352135	0.032938	-0.032875	0.934792
14086	0.431122	-0.827815	9.760155	-0.006494	0.015922	0.001513	-0.294942	0.339528	-0.647237	-0.352205	0.032765	-0.032988	0.934767
14087	0.339344	-0.789140	9.865467	0.011048	0.006777	-0.000236	-0.294284	0.339254	-0.646721	-0.352177	0.032649	-0.032705	0.934792
14088	0.322536	-0.803595	9.869908	0.060075	-0.009618	0.001883	-0.293351	0.337195	-0.647251	-0.352321	0.032484	-0.031394	0.934788
14089	0.348732	-0.738904	9.775036	0.089758	-0.009571	0.002955	-0.294929	0.335988	-0.647108	-0.352414	0.032113	-0.029524	0.934827
14090	0.452088	-0.673860	9.738503	-0.018672	-0.008795	-0.012360	-0.295319	0.333818	-0.646585	-0.352202	0.032495	-0.029683	0.934889
14091	0.452192	-0.698102	9.685351	-0.037910	0.006712	-0.017094	-0.295188	0.334900	-0.647237	-0.351827	0.032734	-0.030295	0.935002
14092	0.440266	-0.721908	9.766526	0.007553	0.024137	-0.009508	-0.294927	0.334361	-0.646327	-0.351693	0.032314	-0.030196	0.935070
14093	0.411745	-0.803332	9.894751	0.014628	0.008603	-0.005755	-0.295985	0.335324	-0.646578	-0.351563	0.032143	-0.029844	0.935136
14094	0.431216	-0.847015	9.774290	-0.027507	0.004940	0.005116	-0.294658	0.333536	-0.646851	-0.351681	0.032320	-0.030276	0.935072
14095	0.448221	-0.876002	9.730831	-0.008214	0.005871	0.001523	-0.295449	0.334626	-0.647627	-0.351674	0.032360	-0.030342	0.935071
14096	0.421559	-0.844661	9.764630	0.030254	-0.007787	0.007274	-0.295449	0.334220	-0.647366	-0.351910	0.032368	-0.029605	0.935005
14097	0.426202	-0.806087	9.784419	0.025077	-0.005989	-0.001986	-0.296634	0.332607	-0.646574	-0.351866	0.032401	-0.028966	0.935041
14098	0.394911	-0.813049	9.877653	-0.030921	-0.009713	-0.000420	-0.296503	0.333419	-0.646966	-0.351903	0.032880	-0.029354	0.934998
14099	0.452591	-0.779681	9.751428	-0.055370	0.012175	-0.015342	-0.295592	0.335190	-0.645930	-0.351545	0.033148	-0.030341	0.935092
14100	0.426220	-0.808362	9.822798	-0.009716	0.004881	-0.024329	-0.296258	0.336562	-0.645663	-0.351199	0.033221	-0.030417	0.935217
14101	0.460088	-0.832339	9.827579	-0.009663	0.006704	-0.028021	-0.295588	0.335724	-0.646973	-0.350637	0.033280	-0.030503	0.935423
14102	0.488780	-0.784371	9.766103	-0.009943	0.019564	-0.005893	-0.297035	0.333569	-0.646180	-0.350542	0.033066	-0.030702	0.935459
14103	0.546742	-0.805975	9.747136	-0.015368	-0.005052	0.016270	-0.295984	0.335323	-0.646709	-0.350812	0.033365	-0.030839	0.935343
14104	0.551573	-0.808412	9.735144	-0.003107	0.001356	0.014477	-0.296255	0.335746	-0.645533	-0.351223	0.033435	-0.030792	0.935188
14105	0.489033	-0.837273	9.774966	0.042646	0.017783	-0.009313	-0.296118	0.334787	-0.645926	-0.351038	0.032922	-0.029986	0.935302
14106	0.447915	-0.808392	9.801394	0.067051	0.005036	0.001902	-0.296240	0.333283	-0.646708	-0.351251	0.032438	-0.028644	0.935281
14107	0.421185	-0.765225	9.775343	-0.008155	0.006751	-0.009559	-0.295444	0.334075	-0.648279	-0.351034	0.032488	-0.028711	0.935358
14108	0.406880	-0.798924	9.779538	-0.051971	0.019509	-0.004263	-0.295585	0.333689	-0.646191	-0.351038	0.032572	-0.029694	0.935323
14109	0.431056	-0.813345	9.769959	-0.042275	0.028645	-0.011609	-0.294793	0.334897	-0.647110	-0.350748	0.032455	-0.030555	0.935408
14110	0.423905	-0.827526	9.848913	-0.009757	0.010376	-0.018800	-0.293735	0.335825	-0.648422	-0.350594	0.032425	-0.030672	0.935463
14111	0.426164	-0.798934	9.765314	-0.015246	0.017735	-0.000381	-0.295714	0.333956	-0.646842	-0.350538	0.032316	-0.030959	0.935479
14112	0.421527	-0.834782	9.839188	-0.014269	0.003097	-0.004045	-0.294656	0.333803	-0.647372	-0.350526	0.032441	-0.031123	0.935473
14113	0.445541	-0.818177	9.755623	-0.023973	0.004934	-0.000404	-0.295457	0.336130	-0.647104	-0.350471	0.032635	-0.031484	0.935475
14114	0.421574	-0.847001	9.783802	0.011032	0.014110	0.001605	-0.294670	0.337211	-0.647110	-0.350744	0.032379	-0.031250	0.935390
14115	0.402090	-0.803565	9.832242	0.000631	0.012237	-0.009523	-0.294139	0.336115	-0.647115	-0.350530	0.032270	-0.031198	0.935475
14116	0.440485	-0.770196	9.717839	-0.006455	0.019560	-0.007723	-0.294133	0.335833	-0.648028	-0.350519	0.032036	-0.031326	0.935483
14117	0.440526	-0.777283	9.756149	0.012862	0.028703	-0.013177	-0.294135	0.336378	-0.648028	-0.350234	0.031538	-0.031155	0.935613
14118	0.440528	-0.774622	9.830606	0.063585	0.026945	-0.005535	-0.294131	0.334343	-0.647246	-0.350337	0.030675	-0.030025	0.935640
14119	0.421127	-0.750599	9.830762	0.035492	0.023274	0.001709	-0.294121	0.333106	-0.648290	-0.350347	0.030112	-0.029398	0.935674
14120	0.421463	-0.822874	9.803345	-0.037993	0.015883	0.001353	-0.294386	0.332436	-0.647506	-0.350435	0.030161	-0.030099	0.935617
14121	0.397695	-0.895107	9.802110	-0.014329	0.014079	0.002401	-0.293594	0.331479	-0.646991	-0.350434	0.030122	-0.030347	0.935611
14122	0.375903	-0.881191	9.662867	0.003907	0.001337	0.012665	-0.293861	0.333110	-0.647640	-0.350878	0.030146	-0.030165	0.935450
14123	0.373234	-0.828408	9.620371	-0.034636	0.003121	0.010619	-0.293068	0.332692	-0.647647	-0.351025	0.030452	-0.030727	0.935366
14124	0.368653	-0.871055	9.816580	-0.056346	0.014026	0.001263	-0.293343	0.335827	-0.647773	-0.351299	0.030672	-0.031752	0.935222
14125	0.363972	-0.899865	9.837737	-0.039782	0.014065	0.010576	-0.293084	0.336374	-0.647254	-0.351435	0.030810	-0.032493	0.935141
14126	0.392645	-0.841771	9.922841	-0.009839	-0.000569	-0.005864	-0.293611	0.336920	-0.647771	-0.351537	0.030978	-0.032543	0.935095
14127	0.421294	-0.786766	9.808651	-0.009965	0.015905	-0.002199	-0.293350	0.337193	-0.647381	-0.351451	0.030882	-0.032729	0.935124
14128	0.397071	-0.765356	9.751110	-0.018776	0.004938	0.001464	-0.293618	0.338016	-0.647118	-0.351673	0.031006	-0.032990	0.935027
14129	0.358739	-0.813278	9.831701	-0.027486	-0.002390	0.003277	-0.294404	0.337474	-0.647764	-0.351690	0.031370	-0.033375	0.934995
14130	0.300991	-0.840059	9.773171	-0.004692	0.001272	-0.002151	-0.292970	0.338572	-0.645297	-0.351862	0.031466	-0.033344	0.934929
14131	0.344369	-0.835094	9.792851	-0.011654	0.004915	-0.005883	-0.293095	0.339912	-0.647643	-0.351713	0.031584	-0.033479	0.934976
14132	0.373471	-0.871128	9.792618	-0.013523	0.003127	0.008880	-0.293891	0.339930	-0.646724	-0.352062	0.031700	-0.033634	0.934835
14133	0.368780	-0.900118	9.760959	0.000415	0.001334	0.016338	-0.293889	0.339384	-0.646854	-0.352339	0.031785	-0.033536	0.934731
14134	0.433883	-0.899830	9.807182	0.005678	0.012313	0.016350	-0.292434	0.340172	-0.648170	-0.352862	0.031589	-0.033400	0.934545
14135	0.431289	-0.861353	9.802896	-0.023970	0.004937	0.003289	-0.293102	0.340061	-0.646339	-0.352877	0.031792	-0.033775	0.934519
14136	0.424209	-0.895177	9.766347	-0.020495	0.001295	0.007005	-0.293638	0.341841	-0.646073	-0.353161	0.031992	-0.034046	0.934396
14137	0.450656	-0.880793	9.735588	-0.013589	0.006812	0.014415	-0.293634	0.341021	-0.646334	-0.353389	0.032083	-0.034247	0.934299
14138	0.433849	-0.895231	9.744831	-0.039813	-0.006018	0.013379	-0.293641	0.341846	-0.645551	-0.353745	0.032550	-0.034833	0.934126
14139	0.397677	-0.892833	9.763732	-0.045855	-0.007880	0.005044	-0.294170	0.342397	-0.645546	-0.353786	0.033152	-0.035528	0.934063
14140	0.354421	-0.919092	9.849381	-0.032587	-0.013385	-0.004111	-0.293388	0.344298	-0.645291	-0.353895	0.033721	-0.035913	0.933987
14141	0.363960	-0.900087	9.772918	-0.022162	-0.002393	-0.001306	-0.293522	0.345115	-0.645420	-0.353830	0.034054	-0.036200	0.933988
14142	0.392930	-0.904545	9.859548	-0.025733	-0.009680	0.010685	-0.293533	0.346490	-0.644245	-0.354203	0.034494	-0.036493	0.933819
14143	0.407245	-0.875905	9.783263	-0.017944	0.012276	0.012537	-0.293137	0.346620	-0.644379	-0.354389	0.034512	-0.036813	0.933736
14144	0.392840	-0.890502	9.744514	-0.015383	0.006812	0.019019	-0.293399	0.345807	-0.644247	-0.354824	0.034561	-0.037038	0.933560
14145	0.426884	-0.950473	9.777599	0.009234	0.010480	0.012682	-0.294720	0.346908	-0.644627	-0.355033	0.034420	-0.036836	0.933494
14146	0.402869	-0.969705	9.796310	-0.006560	0.009558	0.018140	-0.292602	0.346599	-0.645818	-0.355511	0.034358	-0.036914	0.933311
14147	0.407631	-0.957730	9.777318	-0.007425	0.019603	0.014428	-0.293532	0.346623	-0.644506	-0.355733	0.034163	-0.037092	0.933226
14148	0.359702	-1.017883	9.804834	-0.020416	0.012244	0.005146	-0.292349	0.348240	-0.644906	-0.355944	0.034159	-0.037439	0.933132
14149	0.316394	-1.039872	9.732103	-0.009887	0.004933	0.001519	-0.293411	0.347184	-0.642811	-0.355935	0.034263	-0.037557	0.933127
14150	0.325856	-1.001354	9.732732	-0.037851	0.010369	-0.006016	-0.292089	0.348920	-0.644778	-0.355923	0.034426	-0.038208	0.933099
14151	0.325677	-0.962790	9.752476	-0.023926	0.004919	0.001444	-0.292619	0.348796	-0.644121	-0.355904	0.034627	-0.038592	0.933083
14152	0.369144	-0.977106	9.762283	-0.008120	0.006760	-0.002168	-0.293409	0.349884	-0.645158	-0.355977	0.034643	-0.038666	0.933052
14153	0.369182	-0.981631	9.846242	-0.010014	0.017761	0.014417	-0.292487	0.349875	-0.645035	-0.356200	0.034492	-0.038892	0.932963
14154	0.388535	-0.996087	9.829415	-0.009874	0.003112	0.002444	-0.292233	0.350433	-0.643472	-0.356376	0.034586	-0.038975	0.932888
14155	0.345196	-1.010808	9.771190	-0.018666	0.012242	0.003308	-0.292498	0.350980	-0.643600	-0.356390	0.034608	-0.039317	0.932868
14156	0.335702	-1.039455	9.842717	-0.007218	0.004931	0.001532	-0.291705	0.350154	-0.643476	-0.356514	0.034648	-0.039364	0.932817
14157	0.330568	-0.977217	9.752319	-0.010754	0.006752	-0.002182	-0.290520	0.349876	-0.642703	-0.356436	0.034718	-0.039519	0.932838
14158	0.407607	-0.958174	9.647678	-0.025704	0.001281	0.001445	-0.291182	0.350835	-0.642958	-0.356574	0.034959	-0.039884	0.932761
14159	0.422187	-0.976950	9.777184	-0.009834	0.001277	-0.004012	-0.291448	0.350572	-0.642304	-0.356466	0.035127	-0.039977	0.932791
14160	0.427005	-0.977022	9.753222	-0.048415	0.005820	0.001324	-0.290918	0.350561	-0.642830	-0.356548	0.035444	-0.040799	0.932712
14161	0.393402	-1.008321	9.766873	-0.046674	0.013132	0.003167	-0.291979	0.352883	-0.643342	-0.356538	0.035649	-0.041667	0.932670
14162	0.374367	-1.058643	9.838008	-0.025686	0.012251	0.010659	-0.292247	0.352758	-0.642557	-0.356792	0.035676	-0.042119	0.932552
14163	0.388937	-1.082848	9.787392	-0.051848	-0.009725	0.003179	-0.290677	0.355199	-0.641917	-0.356797	0.036345	-0.042922	0.932487
14164	0.427473	-1.078261	9.698993	-0.039645	0.006751	0.003218	-0.291728	0.354933	-0.642430	-0.356929	0.036581	-0.043588	0.932397
14165	0.393546	-1.039683	9.742429	-0.018575	0.006748	-0.004062	-0.290020	0.355196	-0.641400	-0.356809	0.036713	-0.043881	0.932424
14166	0.379113	-1.044344	9.795042	-0.008113	0.012251	0.001519	-0.289622	0.354647	-0.641404	-0.356939	0.036624	-0.043996	0.932372
14167	0.374368	-1.058627	9.842810	0.004291	-0.000563	-0.009473	-0.290542	0.356004	-0.642961	-0.356741	0.036731	-0.043804	0.932453
14168	0.376685	-1.039422	9.828697	0.003334	0.002196	-0.003023	-0.289355	0.355448	-0.642710	-0.356807	0.036753	-0.043631	0.932435
14169	0.398244	-1.015793	9.689994	0.025132	0.004980	-0.001070	-0.291198	0.354382	-0.642435	-0.356777	0.036599	-0.043092	0.932477
14170	0.398423	-1.049109	9.797556	0.000696	0.008596	-0.003045	-0.290669	0.353831	-0.642439	-0.356779	0.036517	-0.043016	0.932483
14171	0.403135	-1.027584	9.757092	0.005857	0.009536	0.003440	-0.290132	0.353808	-0.644139	-0.356815	0.036412	-0.042870	0.932480
14172	0.422267	-0.996413	9.714497	0.012825	0.004983	0.004405	-0.290664	0.354363	-0.643743	-0.357009	0.036306	-0.042546	0.932425
14173	0.393556	-1.039503	9.795244	0.004122	0.012271	0.003427	-0.290534	0.354364	-0.643484	-0.357041	0.036163	-0.042448	0.932423
14174	0.369508	-1.054103	9.761207	0.025163	0.008628	-0.000152	-0.290797	0.353555	-0.642960	-0.357138	0.035904	-0.041917	0.932420
14175	0.335890	-1.083078	9.750884	0.014604	0.015938	0.005320	-0.288947	0.353527	-0.643627	-0.357210	0.035613	-0.041655	0.932415
14176	0.335854	-1.073273	9.803835	0.002294	0.006802	0.013577	-0.289880	0.355315	-0.642967	-0.357591	0.035542	-0.041546	0.932276
14177	0.326331	-1.102478	9.712113	-0.034392	0.010397	0.003236	-0.291057	0.353956	-0.644001	-0.357594	0.035705	-0.042162	0.932241
14178	0.369431	-1.039831	9.713394	-0.018573	0.001261	-0.004977	-0.289488	0.355722	-0.642709	-0.357581	0.035900	-0.042391	0.932229
14179	0.359795	-1.039719	9.751716	-0.022111	0.012229	-0.001321	-0.290940	0.355606	-0.642306	-0.357506	0.035944	-0.042788	0.932237
14180	0.379119	-1.049469	9.703747	-0.025690	0.015904	0.005117	-0.289760	0.356959	-0.641923	-0.357665	0.035909	-0.043261	0.932156
14181	0.359875	-1.053926	9.818734	-0.002863	0.008601	0.003396	-0.290278	0.355595	-0.642702	-0.357695	0.035877	-0.043276	0.932145
14182	0.384055	-1.068281	9.828361	-0.000209	0.012258	0.001560	-0.289488	0.355452	-0.642448	-0.357785	0.035730	-0.043246	0.932118
14183	0.374329	-1.054126	9.751649	0.002482	0.016807	-0.009509	-0.289098	0.356675	-0.642320	-0.357571	0.035519	-0.043210	0.932209
14184	0.369802	-1.116704	9.748328	-0.022123	0.019553	0.003286	-0.289366	0.357228	-0.641796	-0.357707	0.035392	-0.043641	0.932142
14185	0.340750	-1.090221	9.770034	-0.008092	0.004935	0.001531	-0.288439	0.357616	-0.642847	-0.357701	0.035469	-0.043729	0.932137
14186	0.355147	-1.078375	9.707919	-0.013246	0.005817	-0.011416	-0.288311	0.358028	-0.642326	-0.357588	0.035548	-0.043885	0.932170
14187	0.355294	-1.107051	9.765133	-0.016867	0.015900	0.003317	-0.289108	0.358048	-0.641276	-0.357601	0.035481	-0.044217	0.932152
14188	0.328703	-1.092717	9.750682	0.000609	0.012265	0.005255	-0.289234	0.357768	-0.642188	-0.357750	0.035324	-0.044175	0.932103
14189	0.355293	-1.107076	9.757931	-0.004466	0.012221	-0.011381	-0.288833	0.357346	-0.642974	-0.357501	0.035250	-0.044242	0.932198
14190	0.374798	-1.150110	9.827127	-0.006156	0.019523	-0.013244	-0.289496	0.357091	-0.642056	-0.357300	0.035022	-0.044364	0.932278
14191	0.422856	-1.116342	9.823248	-0.009617	0.004894	-0.016931	-0.287395	0.358167	-0.641029	-0.356949	0.035130	-0.044472	0.932403
14192	0.360019	-1.087907	9.731837	-0.035123	0.013104	-0.011538	-0.288174	0.357340	-0.642849	-0.356775	0.035228	-0.045090	0.932436
14193	0.287720	-1.092751	9.764703	-0.050090	0.015839	-0.002392	-0.287924	0.360338	-0.642458	-0.356658	0.035406	-0.046041	0.932428
14194	0.317056	-1.174165	9.862260	-0.102614	0.030419	0.004707	-0.287145	0.361571	-0.640899	-0.356717	0.035648	-0.048052	0.932295
14195	0.331955	-1.268164	9.805866	-0.116268	0.023018	-0.026724	-0.285441	0.364411	-0.641042	-0.356089	0.036187	-0.050277	0.932396
14196	0.408904	-1.232491	9.639042	-0.076165	0.013972	-0.016351	-0.286111	0.368361	-0.641817	-0.355806	0.036569	-0.051662	0.932414
14197	0.404118	-1.242306	9.586046	0.011275	-0.006009	-0.005725	-0.286906	0.367970	-0.640898	-0.355691	0.036726	-0.051316	0.932471
14198	0.346201	-1.222484	9.787435	0.009502	-0.000532	0.001635	-0.286897	0.366873	-0.641681	-0.355782	0.036748	-0.051015	0.932452
14199	0.254163	-1.131046	9.843072	-0.022043	-0.006066	0.001475	-0.286106	0.366323	-0.641297	-0.355776	0.037133	-0.051292	0.932423
14200	0.258911	-1.116698	9.814510	-0.023836	-0.000577	0.003303	-0.285850	0.366875	-0.640255	-0.355888	0.037391	-0.051613	0.932353
14201	0.196388	-1.150486	9.820655	0.037390	0.002236	0.009146	-0.286375	0.367958	-0.641554	-0.356062	0.037180	-0.050843	0.932337
14202	0.273698	-1.189240	9.700803	0.019887	0.017764	0.005348	-0.286108	0.366056	-0.640775	-0.356231	0.036784	-0.050480	0.932308
14203	0.283727	-1.271062	9.690146	-0.018633	0.014081	0.010700	-0.285715	0.366733	-0.640647	-0.356381	0.036746	-0.050844	0.932232
14204	0.385152	-1.304412	9.729034	-0.039420	0.004888	-0.005998	-0.284528	0.367260	-0.641178	-0.356319	0.037025	-0.051487	0.932210
14205	0.394626	-1.270904	9.671979	-0.031521	0.014023	-0.013356	-0.285851	0.368907	-0.641428	-0.356010	0.037110	-0.052076	0.932292
14206	0.355732	-1.201006	9.730210	-0.030842	0.009493	0.005107	-0.285724	0.367967	-0.639864	-0.356121	0.037228	-0.052601	0.932215
14207	0.322004	-1.203218	9.806684	-0.051712	0.006689	-0.006071	-0.285591	0.368639	-0.640647	-0.355940	0.037586	-0.053515	0.932218
14208	0.245105	-1.258929	9.742769	-0.020368	0.008586	0.010697	-0.284548	0.370949	-0.640003	-0.356207	0.037643	-0.053841	0.932095
14209	0.211498	-1.287682	9.797266	0.023443	-0.002342	0.010935	-0.283234	0.371757	-0.639491	-0.356410	0.037609	-0.053306	0.932049
14210	0.274284	-1.309227	9.792749	-0.042932	0.009438	-0.004182	-0.284023	0.371761	-0.640007	-0.356370	0.037827	-0.054048	0.932013
14211	0.327425	-1.338675	9.593581	-0.107740	-0.002493	-0.004486	-0.284550	0.372306	-0.640524	-0.356186	0.038747	-0.055950	0.931933
14212	0.349302	-1.371956	9.698946	-0.079678	0.017635	-0.006219	-0.283248	0.375299	-0.639489	-0.356054	0.039075	-0.057433	0.931880
14213	0.322635	-1.338077	9.771190	-0.006282	0.008605	0.008929	-0.283915	0.375863	-0.638310	-0.356186	0.039051	-0.057535	0.931824
14214	0.230916	-1.316640	9.761032	0.032227	0.004975	0.007279	-0.283127	0.376671	-0.638316	-0.356434	0.038804	-0.056852	0.931782
14215	0.226017	-1.299757	9.775627	-0.002705	0.010395	-0.002136	-0.282587	0.373936	-0.638843	-0.356360	0.038727	-0.056890	0.931811
14216	0.201805	-1.283390	9.650799	0.007634	-0.006006	0.010862	-0.283912	0.374503	-0.638050	-0.356623	0.038853	-0.056592	0.931723
14217	0.216413	-1.309500	9.746593	0.041096	0.004951	-0.005597	-0.283631	0.373116	-0.640270	-0.356526	0.038561	-0.055773	0.931822
14218	0.255081	-1.328646	9.753887	0.016606	0.004929	-0.005718	-0.283773	0.373677	-0.638834	-0.356524	0.038441	-0.055371	0.931851
14219	0.303251	-1.318982	9.737669	-0.003533	0.005829	-0.005820	-0.284164	0.372457	-0.638701	-0.356388	0.038449	-0.055392	0.931902
14220	0.341687	-1.290063	9.728830	0.025320	0.004958	-0.003827	-0.283501	0.372306	-0.639358	-0.356409	0.038264	-0.054829	0.931935
14221	0.351497	-1.323598	9.766861	0.011277	0.004959	0.003487	-0.284146	0.370122	-0.640528	-0.356459	0.038174	-0.054574	0.931934
14222	0.346545	-1.297239	9.738378	0.006015	0.006778	0.001610	-0.283631	0.371493	-0.639097	-0.356556	0.038085	-0.054389	0.931911
14223	0.336798	-1.278239	9.671336	0.000838	0.004921	-0.009488	-0.283630	0.370545	-0.638576	-0.356356	0.038087	-0.054317	0.931992
14224	0.336685	-1.251541	9.738927	-0.006994	0.004898	-0.013221	-0.284414	0.370133	-0.639743	-0.356157	0.038141	-0.054351	0.932064
14225	0.326922	-1.227598	9.710363	0.025286	-0.002353	-0.003819	-0.283625	0.370535	-0.639489	-0.356088	0.038098	-0.053772	0.932126
14226	0.281143	-1.227165	9.863582	0.093548	0.003201	0.002052	-0.285075	0.370280	-0.639477	-0.356313	0.037454	-0.051928	0.932170
14227	0.220738	-1.198314	9.892230	0.102273	0.001377	0.003941	-0.283726	0.364796	-0.641447	-0.356442	0.036778	-0.049944	0.932256
14228	0.239859	-1.169960	9.729565	0.011038	-0.009637	0.018263	-0.285700	0.364404	-0.641953	-0.356834	0.036941	-0.049562	0.932120
14229	0.288354	-1.227561	9.743613	-0.058807	0.012183	0.001268	-0.286231	0.364417	-0.641296	-0.356784	0.037211	-0.050659	0.932070
14230	0.351119	-1.246872	9.688714	-0.021959	0.021350	-0.008707	-0.284131	0.366577	-0.640921	-0.356672	0.037061	-0.051091	0.932095
14231	0.365383	-1.203459	9.711061	0.070910	0.004981	-0.016520	-0.285706	0.364957	-0.641170	-0.356392	0.036561	-0.049705	0.932297
14232	0.365352	-1.193571	9.788019	0.093519	-0.002264	0.002063	-0.285425	0.360323	-0.641174	-0.356546	0.036015	-0.047825	0.932357
14233	0.336416	-1.193712	9.763741	0.007653	-0.000514	0.009007	-0.286081	0.360595	-0.641951	-0.356701	0.036046	-0.047599	0.932309
14234	0.336289	-1.169897	9.692056	-0.027338	0.008574	0.001433	-0.286084	0.360059	-0.641039	-0.356749	0.036160	-0.048049	0.932263
14235	0.365090	-1.140858	9.723940	0.009459	0.009521	-0.002075	-0.286079	0.360862	-0.642473	-0.356688	0.036003	-0.047852	0.932302
14236	0.321444	-1.087985	9.731476	0.007698	0.006766	-0.003929	-0.285288	0.359907	-0.641697	-0.356696	0.035908	-0.047631	0.932314
14237	0.297353	-1.092929	9.707175	0.018140	0.004962	0.001663	-0.285805	0.358945	-0.643128	-0.356716	0.035769	-0.047239	0.932332
14238	0.278094	-1.097673	9.738137	0.016435	0.006774	-0.002041	-0.285675	0.357731	-0.641826	-0.356742	0.035608	-0.046857	0.932347
14239	0.326244	-1.083147	9.736389	0.040935	-0.016945	0.001813	-0.284355	0.357443	-0.641836	-0.356801	0.035712	-0.045881	0.932369
14240	0.364702	-1.059057	9.722683	0.021618	0.004980	0.003527	-0.287513	0.357059	-0.642985	-0.356958	0.035544	-0.045394	0.932340
14241	0.350432	-1.092098	9.918936	0.002479	-0.002374	0.001595	-0.286458	0.356100	-0.642342	-0.356972	0.035652	-0.045235	0.932338
14242	0.297482	-1.116694	9.793265	0.006841	-0.000547	-0.001154	-0.286061	0.355823	-0.642345	-0.357041	0.035696	-0.044980	0.932322
14243	0.364747	-1.066086	9.777799	0.044590	0.012261	-0.016672	-0.286318	0.354325	-0.642605	-0.356731	0.035247	-0.044128	0.932499
14244	0.369537	-1.058801	9.794749	0.052374	-0.011460	-0.003675	-0.285000	0.353502	-0.641703	-0.356811	0.035172	-0.042943	0.932526
14245	0.388583	-1.010901	9.718780	0.062010	-0.002320	-0.011025	-0.286964	0.350791	-0.642601	-0.356630	0.034867	-0.041663	0.932665
14246	0.345106	-0.996782	9.651355	0.042557	0.008662	0.003625	-0.286684	0.350350	-0.645473	-0.356780	0.034479	-0.040811	0.932659
14247	0.272690	-0.977613	9.670153	0.023345	-0.000522	-0.001077	-0.286293	0.350897	-0.644824	-0.356756	0.034405	-0.040272	0.932695
14248	0.272728	-0.982147	9.751710	-0.053684	0.006706	0.001290	-0.286827	0.351186	-0.643776	-0.356839	0.034744	-0.041198	0.932610
14249	0.306763	-1.039662	9.799233	-0.048383	0.010368	0.001315	-0.286301	0.352669	-0.644692	-0.356801	0.034973	-0.042078	0.932577
14250	0.345661	-1.104254	9.885113	0.009528	0.012239	-0.005775	-0.285255	0.353621	-0.643657	-0.356821	0.034765	-0.041860	0.932587
14251	0.355440	-1.135744	9.817545	0.060328	0.003155	-0.008269	-0.288407	0.351603	-0.644676	-0.356686	0.034363	-0.040659	0.932706
14252	0.364784	-1.078487	9.669598	-0.010575	0.003069	-0.016935	-0.287615	0.349972	-0.643509	-0.356391	0.034474	-0.040746	0.932811
14253	0.383769	-1.010772	9.759547	-0.051660	0.015797	-0.024549	-0.286297	0.351040	-0.644171	-0.355864	0.034652	-0.041716	0.932963
14254	0.349739	-0.953150	9.743234	-0.013304	0.006730	-0.011425	-0.286829	0.351730	-0.643906	-0.355730	0.034712	-0.041881	0.933004
14255	0.337313	-0.876325	9.700984	0.041625	0.014142	0.003605	-0.286568	0.351733	-0.643256	-0.355794	0.034231	-0.041110	0.933032
14256	0.373471	-0.865888	9.917522	0.060024	0.012340	0.010159	-0.286290	0.350078	-0.644954	-0.356122	0.033647	-0.039961	0.932978
14257	0.397767	-0.914718	9.696209	0.100145	0.005118	0.020531	-0.286012	0.347885	-0.646001	-0.356546	0.032905	-0.038036	0.932923
14258	0.446199	-0.952544	9.864173	0.144121	0.008783	0.007830	-0.285204	0.343110	-0.645879	-0.356874	0.031788	-0.035292	0.932944
14259	0.431954	-0.990332	10.079564	0.048859	0.001339	0.003666	-0.286521	0.342446	-0.645608	-0.356950	0.031501	-0.034285	0.932962
14260	0.383711	-0.996146	9.814965	-0.020195	0.004880	-0.016991	-0.285990	0.342432	-0.646395	-0.356678	0.031645	-0.034565	0.933051
14261	0.363914	-0.893082	9.710600	-0.032684	0.012216	-0.004150	-0.285329	0.343234	-0.647183	-0.356549	0.031747	-0.035157	0.933075
14262	0.269843	-0.886267	9.647402	0.000496	0.003119	0.001566	-0.285994	0.342440	-0.645612	-0.356632	0.031763	-0.035050	0.933047
14263	0.267519	-0.900355	9.750408	-0.011778	0.012250	0.007027	-0.286921	0.344486	-0.646387	-0.356725	0.031703	-0.035263	0.933005
14264	0.233778	-0.900185	9.819714	-0.008218	-0.002383	0.005219	-0.287045	0.342579	-0.646517	-0.356868	0.031881	-0.035281	0.932944
14265	0.330137	-0.890990	9.638295	-0.024017	0.012240	0.001431	-0.285988	0.342699	-0.646917	-0.356850	0.031909	-0.035722	0.932933
14266	0.335160	-0.923878	9.868340	-0.032707	0.015879	0.005072	-0.287852	0.344513	-0.644814	-0.356972	0.031922	-0.036327	0.932862
14267	0.369449	-1.034263	9.934328	-0.016739	0.004900	-0.005899	-0.287057	0.344497	-0.645473	-0.356827	0.032042	-0.036580	0.932904
14268	0.388838	-1.058515	9.866952	-0.020161	-0.007910	-0.013277	-0.287202	0.346281	-0.644297	-0.356641	0.032423	-0.036769	0.932954
14269	0.398153	-0.996544	9.690263	-0.037795	0.001230	-0.011535	-0.287465	0.346418	-0.644555	-0.356379	0.032772	-0.037390	0.933018
14270	0.337672	-0.958660	9.546194	-0.091182	0.017596	-0.022908	-0.287212	0.348195	-0.643644	-0.355921	0.033190	-0.039080	0.933108
14271	0.291515	-0.886716	9.503561	-0.086996	0.034077	-0.011843	-0.286937	0.348169	-0.645863	-0.355594	0.033275	-0.040853	0.933154
14272	0.279597	-0.905119	9.757656	-0.043253	0.032309	0.001300	-0.285628	0.350471	-0.645742	-0.355622	0.033059	-0.041769	0.933111
14273	0.272640	-0.952353	10.020995	-0.030950	0.019530	0.010609	-0.284584	0.351158	-0.644055	-0.355763	0.032994	-0.042401	0.933031
14274	0.229606	-1.034710	9.885005	-0.071101	0.023111	-0.002516	-0.285384	0.353077	-0.643786	-0.355704	0.033151	-0.043769	0.932984
14275	0.307127	-1.116658	9.798157	-0.143632	0.004751	-0.010230	-0.286319	0.356220	-0.643778	-0.355393	0.034178	-0.046388	0.932939
14276	0.292853	-1.160245	9.725394	-0.034239	0.008532	-0.008757	-0.285276	0.357179	-0.642090	-0.355253	0.034351	-0.046960	0.932958
14277	0.326321	-1.097420	9.784203	0.042665	0.004992	0.003634	-0.285402	0.355817	-0.642220	-0.355326	0.034037	-0.046114	0.932984
14278	0.369937	-1.142999	9.798374	0.046256	0.004987	-0.001882	-0.285005	0.356755	-0.643266	-0.355393	0.033699	-0.045163	0.933017
14279	0.394204	-1.179273	9.730874	0.018434	0.012224	-0.022334	-0.284999	0.355121	-0.643267	-0.354957	0.033453	-0.044805	0.933209
14280	0.427694	-1.126508	9.662310	0.018305	0.016823	-0.014959	-0.286046	0.353359	-0.643520	-0.354699	0.033101	-0.044453	0.933337
14281	0.384142	-1.087596	9.808886	0.021823	0.032345	-0.015894	-0.285782	0.353086	-0.643262	-0.354366	0.032457	-0.044178	0.933499
14282	0.335498	-0.996128	9.848125	-0.016828	0.015874	-0.004073	-0.284457	0.351978	-0.643664	-0.354307	0.032364	-0.044481	0.933510
14283	0.296648	-0.938500	9.836567	-0.009939	0.015896	0.003341	-0.283804	0.352929	-0.643147	-0.354327	0.032234	-0.044687	0.933497
14284	0.215002	-1.005898	9.875670	0.024231	0.008611	0.005371	-0.284197	0.353199	-0.643796	-0.354493	0.031977	-0.044177	0.933467
14285	0.229482	-1.010845	9.827724	-0.002950	-0.000541	0.009863	-0.284986	0.352797	-0.644051	-0.354655	0.032093	-0.044138	0.933403
14286	0.231909	-1.021007	9.669164	-0.007431	-0.009657	0.016317	-0.283396	0.351008	-0.644064	-0.354994	0.032391	-0.044098	0.933266
14287	0.287327	-1.011040	9.737038	0.000557	0.009520	0.005254	-0.284190	0.351562	-0.644058	-0.355063	0.032296	-0.044060	0.933245
14288	0.239121	-1.010908	9.803806	0.016437	-0.002379	-0.003879	-0.283272	0.351832	-0.643282	-0.355071	0.032308	-0.043613	0.933262
14289	0.260611	-0.972858	9.660504	0.005743	0.004963	0.007131	-0.284716	0.351294	-0.644184	-0.355183	0.032256	-0.043445	0.933229
14290	0.350089	-1.027798	9.725386	0.000525	0.001318	0.010807	-0.285113	0.350760	-0.643529	-0.355415	0.032297	-0.043331	0.933145
14291	0.326753	-1.180994	9.970282	0.021828	0.004941	-0.002007	-0.283402	0.351019	-0.643021	-0.355366	0.032143	-0.042859	0.933191
14292	0.346068	-1.193544	9.807044	-0.002776	-0.009678	0.004354	-0.285514	0.352400	-0.643525	-0.355515	0.032420	-0.042724	0.933131
14293	0.384295	-1.126636	9.649899	-0.044726	0.003044	-0.013413	-0.284852	0.351710	-0.643661	-0.355212	0.032792	-0.043481	0.933198
14294	0.336144	-1.141187	9.644444	-0.030750	-0.002422	-0.009643	-0.285116	0.350226	-0.642486	-0.355030	0.033142	-0.043911	0.933235
14295	0.345321	-1.039896	9.708367	-0.036124	0.004903	-0.001381	-0.283681	0.353216	-0.641583	-0.354954	0.033410	-0.044531	0.933225
14296	0.350096	-1.025055	9.823849	-0.058806	0.008515	-0.006118	-0.284600	0.353623	-0.642749	-0.354845	0.033755	-0.045564	0.933204
14297	0.326040	-1.034580	9.866702	-0.022016	0.001237	-0.005921	-0.285920	0.354451	-0.643129	-0.354696	0.033995	-0.045885	0.933236
14298	0.301816	-1.015815	9.739507	0.033856	0.012290	0.001727	-0.284085	0.355804	-0.641970	-0.354809	0.033605	-0.045220	0.933240
14299	0.287412	-1.025165	9.828063	0.012774	0.014115	0.012691	-0.282895	0.355245	-0.642110	-0.355020	0.033339	-0.044991	0.933180
14300	0.307005	-1.092761	9.750479	0.007663	-0.002362	0.001621	-0.285398	0.354457	-0.641960	-0.355085	0.033407	-0.044712	0.933166
14301	0.319042	-1.093065	9.654563	0.010323	0.001286	-0.005752	-0.284068	0.353338	-0.643406	-0.354962	0.033414	-0.044428	0.933227
14302	0.345697	-1.116679	9.769710	0.004245	0.008586	-0.005794	-0.285653	0.352549	-0.642350	-0.354881	0.033309	-0.044285	0.933268
14303	0.309731	-1.160194	9.730353	-0.018426	0.002142	-0.013281	-0.283801	0.352381	-0.643408	-0.354597	0.033514	-0.044543	0.933356
14304	0.306931	-1.078423	9.721872	-0.009844	0.012234	-0.002182	-0.283280	0.352660	-0.642239	-0.354596	0.033438	-0.044691	0.933352
14305	0.280596	-1.116909	9.740292	0.011295	0.006742	-0.012218	-0.283672	0.352386	-0.642757	-0.354348	0.033344	-0.044429	0.933462
14306	0.316605	-1.083068	9.765108	-0.013207	0.004889	-0.013262	-0.283544	0.353340	-0.642627	-0.354138	0.033439	-0.044581	0.933531
14307	0.311416	-1.008766	9.684481	-0.027116	0.008491	-0.030876	-0.284069	0.353204	-0.643145	-0.353514	0.033601	-0.045034	0.933740
14308	0.282527	-1.013259	9.794577	-0.020252	0.013101	-0.013316	-0.283806	0.352392	-0.642365	-0.353274	0.033592	-0.045376	0.933815
14309	0.330767	-1.015387	9.847810	0.011218	0.008587	-0.005765	-0.283281	0.352121	-0.641587	-0.353145	0.033456	-0.045126	0.933881
14310	0.340346	-1.006104	9.742403	0.002336	0.005869	0.003425	-0.282749	0.352241	-0.642634	-0.353265	0.033408	-0.045005	0.933843
14311	0.359739	-1.025035	9.823939	-0.007321	0.004959	0.010761	-0.284335	0.352402	-0.641969	-0.353435	0.033458	-0.045080	0.933773
14312	0.364592	-1.029690	9.867130	0.006649	0.004986	0.016369	-0.285123	0.351592	-0.642094	-0.353760	0.033383	-0.044882	0.933662
14313	0.321131	-1.020498	9.766027	0.028562	0.021436	0.006302	-0.283541	0.353063	-0.643019	-0.353856	0.032876	-0.044397	0.933667
