# Supplementary material for: Identification of Haptic Based Guiding Using Hard Reins
Source: PLoS One. 2015 Jul 22;10(7):e0132020. doi: 10.1371/journal.pone.0132020 (PMC4511788; doi:10.1371/journal.pone.0132020)
Supplement: S8 File — (ZIP) [file pone.0132020.s008.zip › Exp2_MotionData1/Subject1/path1/T4/sync4.txt]

// Start Time: 0
// Sample rate: 25.0Hz
// Scenario: 4.9
// Firmware Version: 2.6.1
Counter	Acc_X	Acc_Y	Acc_Z	Gyr_X	Gyr_Y	Gyr_Z	Mag_X	Mag_Y	Mag_Z	Quat_w	Quat_x	Quat_y	Quat_z
13690	0.848295	-4.547199	8.649183	0.009997	-0.005664	-0.009078	0.000136	0.526290	-1.248794	-0.872698	0.195976	0.147925	-0.422031
13691	0.828552	-4.537853	8.595551	0.009583	0.001026	0.007766	0.000936	0.526125	-1.248538	-0.872653	0.195835	0.147779	-0.422241
13692	0.862429	-4.527524	8.644654	-0.020254	-0.008197	0.011141	-0.000132	0.527016	-1.249577	-0.872443	0.196138	0.148082	-0.422427
13693	0.870473	-4.566217	8.645193	-0.012137	-0.004573	0.011189	0.000267	0.527312	-1.250652	-0.872268	0.196338	0.148202	-0.422654
13694	0.877705	-4.561228	8.664634	-0.001039	-0.000661	0.000638	0.000137	0.526339	-1.250952	-0.872243	0.196338	0.148253	-0.422686
13695	0.840421	-4.523071	8.610246	0.002081	-0.013478	0.016487	-0.001330	0.526500	-1.250390	-0.872053	0.196229	0.148387	-0.423083
13696	0.838641	-4.552231	8.629668	0.002247	-0.008011	0.011219	-0.000263	0.526164	-1.249063	-0.871932	0.196142	0.148496	-0.423334
13697	0.896617	-4.536610	8.669843	-0.004894	-0.004466	0.009437	-0.000796	0.526030	-1.248791	-0.871801	0.196207	0.148558	-0.423552
13698	0.882520	-4.561142	8.655152	0.002380	0.000971	0.007731	-0.000136	0.527800	-1.246987	-0.871738	0.196183	0.148522	-0.423704
13699	0.896492	-4.534187	8.645750	-0.000164	-0.005986	0.000602	0.000136	0.526118	-1.247449	-0.871697	0.196124	0.148606	-0.423788
13700	0.901440	-4.536523	8.662768	0.016918	0.001226	0.002468	-0.001202	0.527833	-1.247379	-0.871734	0.195833	0.148464	-0.423895
13701	0.916235	-4.555679	8.622447	0.017308	0.003357	-0.011664	-0.001325	0.525109	-1.250974	-0.871894	0.195509	0.148287	-0.423779
13702	0.887185	-4.556205	8.628780	-0.009957	0.006420	-0.001114	-0.000391	0.524495	-1.249655	-0.871869	0.195719	0.148297	-0.423729
13703	0.846485	-4.576360	8.658976	0.010179	-0.007266	-0.016159	-0.000394	0.525652	-1.251103	-0.872007	0.195416	0.148382	-0.423555
13704	0.843950	-4.571552	8.654048	0.019700	-0.002224	-0.001067	-0.001989	0.523995	-1.250732	-0.872074	0.195037	0.148291	-0.423623
13705	0.857344	-4.517907	8.629983	0.012690	-0.002938	0.025424	-0.001190	0.524563	-1.251803	-0.871882	0.194850	0.148116	-0.424166
13706	0.906110	-4.536445	8.607549	-0.010100	-0.004336	0.002348	-0.003062	0.526253	-1.250108	-0.871799	0.194983	0.148300	-0.424211
13707	0.974650	-4.564326	8.648376	-0.011641	0.011834	-0.004641	-0.002127	0.525645	-1.249058	-0.871811	0.195255	0.148195	-0.424098
13708	0.902580	-4.594763	8.656022	0.006826	0.021267	-0.020419	-0.001723	0.523930	-1.248173	-0.872061	0.195242	0.147879	-0.423700
13709	0.823319	-4.518528	8.595244	-0.000483	0.006932	-0.018750	-0.002261	0.525621	-1.247842	-0.872221	0.195237	0.147819	-0.423393
13710	0.862839	-4.546935	8.652035	0.009714	0.010008	0.004279	-0.001995	0.525908	-1.248376	-0.872242	0.195152	0.147577	-0.423474
13711	0.891992	-4.556119	8.616892	0.006274	0.003044	-0.002854	-0.002126	0.525237	-1.249611	-0.872283	0.195043	0.147467	-0.423479
13712	0.906553	-4.550996	8.655813	-0.008120	0.010015	-0.001975	-0.001460	0.525359	-1.249480	-0.872285	0.195250	0.147401	-0.423402
13713	0.879673	-4.536917	8.674139	0.006340	0.003111	-0.005505	-0.001594	0.525493	-1.249069	-0.872349	0.195131	0.147301	-0.423361
13714	0.888714	-4.507626	8.652532	0.009908	0.001341	-0.004624	-0.000659	0.525094	-1.250983	-0.872420	0.194943	0.147243	-0.423319
13715	0.891083	-4.507585	8.635755	0.020735	-0.002970	-0.006386	-0.000662	0.525917	-1.250146	-0.872530	0.194516	0.147131	-0.423328
13716	0.881974	-4.536880	8.635696	0.013566	0.003192	-0.006365	-0.001456	0.523927	-1.248311	-0.872637	0.194275	0.147017	-0.423260
13717	0.867674	-4.544418	8.664199	0.011922	0.006865	-0.011649	-0.001455	0.523653	-1.248590	-0.872785	0.194070	0.146829	-0.423112
13718	0.857943	-4.542167	8.666290	0.008053	-0.011122	-0.004701	-0.002525	0.524983	-1.250425	-0.872814	0.193808	0.147005	-0.423113
13719	0.849685	-4.496198	8.644027	0.002606	-0.000588	-0.001114	-0.001718	0.522713	-1.250237	-0.872815	0.193735	0.146984	-0.423151
13720	0.891201	-4.517295	8.611761	-0.001149	-0.004305	0.004147	-0.001453	0.522979	-1.249826	-0.872752	0.193717	0.147084	-0.423253
13721	0.896594	-4.536612	8.662621	0.006288	-0.003134	-0.004664	-0.002522	0.524123	-1.249642	-0.872790	0.193548	0.147092	-0.423250
13722	0.877638	-4.556374	8.674224	0.008448	0.003412	-0.016988	-0.002123	0.524108	-1.249377	-0.872968	0.193367	0.147057	-0.422978
13723	0.862890	-4.544503	8.683310	0.020636	-0.003948	-0.002849	-0.001990	0.524538	-1.249905	-0.873043	0.192947	0.146950	-0.423051
13724	0.857947	-4.551884	8.606187	-0.001019	0.002892	0.000666	-0.002652	0.522866	-1.249816	-0.873031	0.192978	0.146938	-0.423067
13725	0.886580	-4.527088	8.621321	-0.000975	-0.002373	-0.002027	-0.001318	0.522262	-1.249311	-0.873019	0.192955	0.146984	-0.423085
13726	0.881611	-4.512608	8.674015	0.013482	-0.003963	-0.004645	-0.001322	0.523958	-1.249796	-0.873093	0.192661	0.146987	-0.423066
13727	0.872017	-4.517636	8.673759	0.000695	0.006379	0.004224	-0.001318	0.522598	-1.251730	-0.873061	0.192702	0.146842	-0.423165
13728	0.859382	-4.488734	8.692410	-0.006783	0.007831	0.014820	-0.001990	0.524199	-1.247351	-0.872921	0.192916	0.146738	-0.423392
13729	0.907696	-4.478146	8.710662	0.004171	0.000990	0.007726	-0.001450	0.521968	-1.248644	-0.872857	0.192858	0.146643	-0.423583
13730	0.895638	-4.492937	8.635784	0.009609	0.008145	0.007794	-0.001588	0.523338	-1.246978	-0.872841	0.192769	0.146421	-0.423733
13731	0.876689	-4.512699	8.649794	0.012585	0.006653	-0.002810	-0.001718	0.522554	-1.249432	-0.872915	0.192582	0.146197	-0.423742
13732	0.857541	-4.517897	8.692574	0.008177	0.006703	-0.006357	-0.000382	0.521395	-1.249215	-0.873010	0.192464	0.146068	-0.423646
13733	0.860984	-4.449867	8.677723	0.011427	-0.002443	0.005085	-0.000382	0.521062	-1.246930	-0.872986	0.192242	0.145982	-0.423825
13734	0.875652	-4.464171	8.627732	0.008219	-0.006486	0.023613	-0.001713	0.520552	-1.247876	-0.872787	0.192098	0.145967	-0.424305
13735	0.914790	-4.478023	8.655516	0.002375	0.000974	0.007720	-0.001450	0.521953	-1.247969	-0.872716	0.192070	0.145889	-0.424490
13736	0.905593	-4.497606	8.689080	0.000932	-0.003133	-0.006454	-0.001717	0.522268	-1.249171	-0.872757	0.191995	0.145992	-0.424404
13737	0.842148	-4.474482	8.696588	0.016874	-0.007667	0.002421	-0.001046	0.520574	-1.249503	-0.872762	0.191625	0.145963	-0.424572
13738	0.822762	-4.484550	8.633485	0.003985	-0.000083	0.014812	-0.001711	0.520205	-1.251127	-0.872640	0.191584	0.145906	-0.424861
13739	0.876161	-4.483577	8.666408	-0.004627	0.002866	0.000646	-0.001313	0.520711	-1.249091	-0.872607	0.191674	0.145882	-0.424895
13740	0.895948	-4.497779	8.703228	-0.008608	-0.008139	0.012936	-0.000777	0.519869	-1.249664	-0.872431	0.191780	0.146079	-0.425141
13741	0.871772	-4.503075	8.688084	0.015060	-0.000612	0.004223	-0.001315	0.521282	-1.249477	-0.872434	0.191508	0.145936	-0.425308
13742	0.871374	-4.488521	8.654263	0.011534	0.015359	0.004315	-0.001309	0.519320	-1.249675	-0.872475	0.191436	0.145585	-0.425376
13743	0.885451	-4.459131	8.692986	0.005427	0.006639	-0.004606	-0.002242	0.519812	-1.251809	-0.872537	0.191367	0.145432	-0.425332
13744	0.914968	-4.487730	8.650781	-0.004401	0.011046	-0.006381	-0.001444	0.520205	-1.251400	-0.872596	0.191505	0.145333	-0.425183
13745	0.879188	-4.512651	8.673942	0.003024	0.019282	-0.013369	-0.000777	0.519882	-1.250203	-0.872759	0.191561	0.145015	-0.424930
13746	0.842781	-4.508456	8.682421	-0.001225	0.001771	-0.025864	-0.001441	0.519186	-1.249813	-0.872969	0.191509	0.145126	-0.424485
13747	0.827050	-4.450483	8.671872	0.002974	0.008611	-0.013429	-0.000910	0.519741	-1.250072	-0.873102	0.191476	0.144994	-0.424272
13748	0.837451	-4.484278	8.682075	0.000994	0.020822	-0.004517	-0.000509	0.519451	-1.250085	-0.873194	0.191609	0.144671	-0.424132
13749	0.836920	-4.460015	8.667433	-0.013139	-0.003838	-0.018865	-0.000777	0.519729	-1.249668	-0.873275	0.191737	0.144914	-0.423826
13750	0.857154	-4.498484	8.692415	0.015155	0.010099	0.002527	-0.000379	0.520281	-1.249655	-0.873332	0.191553	0.144630	-0.423888
13751	0.818086	-4.479771	8.717553	0.011466	0.001133	0.004233	-0.000503	0.517489	-1.250283	-0.873325	0.191361	0.144488	-0.424037
13752	0.836681	-4.450311	8.652910	-0.001359	-0.008039	0.011203	0.000559	0.518588	-1.250260	-0.873191	0.191336	0.144629	-0.424276
13753	0.799038	-4.499538	8.700268	0.019901	0.000677	0.025480	0.000561	0.518372	-1.253102	-0.873034	0.191057	0.144340	-0.424823
13754	0.880848	-4.466901	8.717144	0.011278	-0.003419	0.011343	0.000279	0.519024	-1.252099	-0.872961	0.190850	0.144292	-0.425082
13755	0.856695	-4.479482	8.663542	0.002185	-0.004475	0.014851	-0.001582	0.517665	-1.252256	-0.872812	0.190806	0.144285	-0.425411
13756	0.827453	-4.465444	8.701052	0.020375	-0.003260	0.007848	-0.000118	0.518163	-1.250907	-0.872804	0.190431	0.144171	-0.425635
13757	0.846259	-4.440831	8.672558	0.005728	-0.000955	0.017537	-0.000778	0.515956	-1.252051	-0.872654	0.190363	0.144062	-0.426008
13758	0.929142	-4.458743	8.713750	0.007800	0.002865	0.007825	0.000819	0.516753	-1.251638	-0.872615	0.190260	0.143948	-0.426172
13759	0.907143	-4.453883	8.688798	0.008946	0.010970	-0.034631	0.000562	0.517758	-1.250827	-0.872958	0.190084	0.143807	-0.425597
13760	0.900090	-4.468579	8.664621	0.003929	0.021900	-0.046951	0.000565	0.516922	-1.251124	-0.873426	0.190054	0.143600	-0.424717
13761	0.885078	-4.439718	8.697642	0.017171	0.029692	-0.069844	0.000433	0.516382	-1.251950	-0.874151	0.189792	0.143199	-0.423477
13762	0.886801	-4.400845	8.721473	0.008499	0.019303	-0.084086	0.001360	0.518161	-1.250823	-0.874947	0.189554	0.143137	-0.421959
13763	0.913584	-4.410070	8.703108	-0.004184	0.042136	-0.076912	0.000003	0.526448	-1.249462	-0.875682	0.189746	0.142727	-0.420484
13764	0.899071	-4.410333	8.709886	-0.022127	0.054431	-0.076887	0.002396	0.528206	-1.248893	-0.876401	0.190362	0.142277	-0.418855
13765	0.840667	-4.391969	8.748876	-0.013581	0.038148	-0.062808	0.002930	0.527801	-1.250127	-0.876967	0.190722	0.141961	-0.417614
13766	0.773435	-4.422318	8.754263	0.005406	0.003909	-0.038197	0.001060	0.529412	-1.251134	-0.877309	0.190539	0.142025	-0.416957
13767	0.802106	-4.416953	8.658818	0.000139	-0.011847	0.021799	0.004289	0.518881	-1.248404	-0.877077	0.190483	0.142144	-0.417429
13768	0.794197	-4.489909	8.762631	-0.002290	-0.004478	0.046595	0.004290	0.518488	-1.249632	-0.876651	0.190603	0.142099	-0.418284
13769	0.793687	-4.470503	8.723955	0.019620	-0.019058	0.032425	0.004560	0.517365	-1.249941	-0.876382	0.190179	0.142138	-0.419026
13770	0.821124	-4.518560	8.667390	0.029816	-0.021413	-0.012649	0.004032	0.515693	-1.249989	-0.876534	0.189429	0.142342	-0.418979
13771	0.803744	-4.497028	8.671509	0.020871	-0.014355	-0.013513	0.000829	0.517768	-1.251505	-0.876665	0.188899	0.142462	-0.418903
13772	0.779293	-4.475617	8.737995	0.028136	-0.019540	-0.017057	0.002035	0.515473	-1.250648	-0.876853	0.188182	0.142664	-0.418764
13773	0.813280	-4.494431	8.638083	0.045807	-0.009964	-0.002799	0.001770	0.514774	-1.250532	-0.876998	0.187290	0.142455	-0.418930
13774	0.763709	-4.558444	8.651486	0.033294	-0.012652	-0.006378	0.001507	0.513489	-1.249355	-0.877136	0.186571	0.142452	-0.418965
13775	0.791349	-4.606897	8.652869	0.010135	-0.007271	-0.013413	-0.000638	0.513533	-1.250645	-0.877240	0.186314	0.142533	-0.418834
13776	0.809889	-4.562866	8.662734	0.030142	-0.012217	-0.022228	-0.000105	0.513520	-1.250651	-0.877496	0.185608	0.142609	-0.418584
13777	0.830414	-4.509096	8.595560	0.012390	-0.010368	-0.031118	-0.000900	0.512141	-1.250956	-0.877744	0.185249	0.142792	-0.418161
13778	0.825858	-4.402370	8.594615	-0.032793	0.001481	-0.022347	-0.000368	0.512397	-1.250414	-0.877804	0.185760	0.143155	-0.417684
13779	0.871517	-4.488920	8.692952	-0.051165	0.013384	-0.006423	-0.000103	0.513081	-1.249855	-0.877675	0.186794	0.143361	-0.417424
13780	1.034110	-4.495677	8.722064	-0.039110	0.000498	-0.056013	-0.001168	0.512690	-1.250125	-0.877983	0.187309	0.143922	-0.416350
13781	1.099839	-4.504189	8.762658	0.004201	0.017743	-0.091145	-0.000108	0.514974	-1.252765	-0.878777	0.187160	0.143917	-0.414741
13782	1.148118	-4.527610	8.554899	-0.010430	0.018115	-0.183137	0.000957	0.515511	-1.252760	-0.880304	0.186956	0.144397	-0.411414
13783	1.132034	-4.459939	8.493718	-0.057852	0.081549	-0.283663	0.000151	0.517333	-1.251747	-0.882611	0.187864	0.144512	-0.405982
13784	0.991156	-4.428501	8.590256	-0.081227	0.121104	-0.345341	0.004402	0.522016	-1.251916	-0.885436	0.189269	0.144354	-0.399176
13785	1.054230	-4.553585	8.588321	-0.091682	0.145182	-0.387664	0.005458	0.525352	-1.251416	-0.888540	0.190972	0.144000	-0.391523
13786	0.962528	-4.458155	8.546273	-0.120606	0.154501	-0.415085	0.007842	0.530629	-1.251139	-0.891735	0.193112	0.143807	-0.383192
13787	0.869378	-4.149120	8.627739	-0.116502	0.179915	-0.362743	0.010357	0.536147	-1.249236	-0.894521	0.195561	0.142903	-0.375723
13788	1.174201	-4.332909	8.835861	-0.084278	0.204954	-0.284747	0.015139	0.541352	-1.248179	-0.896890	0.197781	0.141009	-0.369577
13789	1.195774	-4.720854	9.378638	0.015905	0.276807	-0.351165	0.020863	0.543743	-1.247899	-0.900268	0.198569	0.137329	-0.362255
13790	1.202754	-4.240102	9.254871	0.087110	0.140199	-0.447315	0.025398	0.542476	-1.246237	-0.904219	0.196779	0.135961	-0.353810
13791	1.257079	-3.845895	8.996005	0.104680	0.125117	-0.298853	0.026202	0.540929	-1.246971	-0.907051	0.194935	0.134151	-0.348228
13792	0.963686	-3.433667	9.246265	0.262006	0.065277	-0.270410	0.027677	0.537960	-1.247623	-0.910145	0.189914	0.132199	-0.343645
13793	0.856507	-3.828984	8.109811	0.266114	0.035754	-0.155589	0.027567	0.530578	-1.250290	-0.912298	0.184845	0.130312	-0.341415
13794	0.748227	-3.937722	8.434673	-0.040016	0.178355	-0.058367	0.031439	0.528549	-1.251480	-0.913010	0.186634	0.127573	-0.339567
13795	0.848562	-4.062099	8.725135	-0.111711	0.162231	-0.005674	0.036627	0.531464	-1.249016	-0.913033	0.189710	0.125380	-0.338616
13796	1.059460	-4.252431	9.077256	-0.032188	0.199485	-0.045901	0.040623	0.532313	-1.247145	-0.913704	0.191521	0.122163	-0.336957
13797	1.047656	-4.257493	9.144331	0.027673	0.135849	-0.040815	0.045423	0.531502	-1.247226	-0.914410	0.191772	0.119645	-0.335801
13798	0.922357	-4.216103	8.865766	0.093945	0.081184	-0.037388	0.048357	0.530516	-1.243916	-0.915221	0.190505	0.117697	-0.335002
13799	0.737367	-4.304426	8.817428	0.075404	0.046860	-0.022591	0.049694	0.529399	-1.245588	-0.915763	0.189333	0.116415	-0.334631
13800	0.821048	-4.120844	8.849902	0.032588	0.011570	0.023878	0.048900	0.527614	-1.246581	-0.915757	0.188862	0.115922	-0.335087
13801	0.835738	-4.115714	8.929749	0.051148	-0.021281	0.064389	0.049714	0.522685	-1.246884	-0.915463	0.187878	0.115720	-0.336508
13802	0.706323	-3.972432	8.758607	0.070219	-0.065138	0.118123	0.046256	0.520573	-1.249342	-0.914776	0.186418	0.116026	-0.339073
13803	0.722452	-4.040101	8.834232	0.047955	-0.082702	0.173636	0.046658	0.519687	-1.247890	-0.913574	0.185328	0.116554	-0.342712
13804	0.838263	-3.991862	8.977034	0.071977	-0.110120	0.212404	0.045069	0.516367	-1.248518	-0.912122	0.183744	0.117311	-0.347145
13805	0.936202	-4.050777	8.922713	0.137935	-0.146507	0.196447	0.040548	0.513146	-1.250594	-0.910903	0.180608	0.118294	-0.351629
13806	0.984594	-4.054760	8.873679	0.061398	-0.125942	0.201634	0.036573	0.505390	-1.251472	-0.909397	0.179070	0.119457	-0.355894
13807	0.842203	-3.945668	8.981620	0.097268	-0.076285	0.147275	0.035378	0.504044	-1.252852	-0.908505	0.177045	0.119619	-0.359118
13808	0.936758	-3.963382	8.883557	0.118932	-0.081462	0.076566	0.034323	0.500128	-1.252560	-0.908189	0.174477	0.119998	-0.361042
13809	0.840761	-3.889874	8.877650	0.046701	-0.061044	0.088865	0.031400	0.497125	-1.253433	-0.907557	0.173337	0.120456	-0.363022
13810	0.807325	-3.912326	8.891236	0.089592	-0.044204	0.069666	0.030608	0.494647	-1.254853	-0.907257	0.171550	0.120394	-0.364639
13811	0.944984	-4.002067	8.941872	0.073169	-0.050787	0.043022	0.029816	0.492125	-1.254385	-0.907064	0.169898	0.120632	-0.365810
13812	0.818738	-3.999508	8.885022	0.046920	-0.032625	0.018331	0.029290	0.489906	-1.255125	-0.907019	0.168846	0.120845	-0.366338
13813	0.778735	-3.941978	8.859290	0.027650	-0.019906	0.000677	0.028489	0.490346	-1.255102	-0.907051	0.168157	0.120995	-0.366527
13814	0.847117	-3.965009	8.880819	-0.013314	-0.007449	-0.013531	0.026894	0.488997	-1.255937	-0.907090	0.168303	0.121303	-0.366261
13815	0.827275	-3.936236	8.918507	0.001224	0.008740	-0.016032	0.027961	0.488707	-1.256633	-0.907222	0.168275	0.121181	-0.365987
13816	0.892700	-4.070996	8.832468	-0.007510	0.017754	-0.023965	0.027690	0.490108	-1.256180	-0.907420	0.168476	0.121023	-0.365456
13817	1.052055	-3.917600	8.848236	-0.018597	0.029815	-0.011588	0.028891	0.489672	-1.256748	-0.907501	0.168983	0.120656	-0.365143
13818	1.167820	-3.995595	8.946254	0.014513	0.043160	-0.036177	0.029289	0.490542	-1.258345	-0.907923	0.168940	0.119917	-0.364357
13819	1.201435	-4.002283	8.805317	0.003991	0.062687	-0.110352	0.030887	0.490930	-1.258486	-0.908873	0.169041	0.119141	-0.362187
13820	1.177017	-3.995445	8.790074	-0.022942	0.094281	-0.174766	0.032620	0.491037	-1.258773	-0.910294	0.169719	0.118207	-0.358590
13821	1.143900	-4.037314	8.782152	-0.071440	0.110727	-0.209283	0.033808	0.494617	-1.256782	-0.911788	0.171305	0.117451	-0.354264
13822	0.979618	-4.040279	8.923966	-0.090456	0.140451	-0.267469	0.037261	0.498457	-1.256158	-0.913707	0.173317	0.116464	-0.348620
13823	0.944148	-3.924378	9.167527	-0.056851	0.118965	-0.249822	0.040051	0.501289	-1.253804	-0.915499	0.174591	0.115593	-0.343537
13824	0.965261	-4.038105	8.995722	-0.002570	0.071963	-0.200440	0.043644	0.503482	-1.254991	-0.917074	0.174675	0.114998	-0.339470
13825	0.906118	-3.993059	8.969497	0.020159	0.075071	-0.174699	0.044172	0.504971	-1.253059	-0.918480	0.174407	0.114139	-0.336079
13826	1.005748	-3.872296	9.051077	0.062957	0.077793	-0.125952	0.044575	0.504010	-1.254445	-0.919770	0.173495	0.112730	-0.333489
13827	1.027730	-4.019985	8.939732	0.094566	0.087935	-0.093957	0.047247	0.502021	-1.256160	-0.920902	0.172123	0.110860	-0.331697
13828	1.028047	-4.056405	8.810034	0.132972	0.091409	-0.149507	0.049519	0.499677	-1.254236	-0.922632	0.169968	0.108794	-0.328672
13829	1.012855	-3.991117	9.016085	0.111294	0.098257	-0.145999	0.052057	0.497941	-1.254591	-0.924157	0.168247	0.106810	-0.325911
13830	0.955451	-4.021283	9.065100	0.142931	0.060635	-0.124026	0.055403	0.493385	-1.255316	-0.925683	0.165763	0.105147	-0.323384
13831	0.872102	-4.469457	9.000932	0.156741	0.051206	-0.169977	0.055546	0.490324	-1.256766	-0.927375	0.162872	0.103823	-0.320420
13832	0.677308	-4.179267	9.007208	0.134754	-0.014954	-0.234976	0.055416	0.488910	-1.256270	-0.929357	0.159805	0.103992	-0.316139
13833	0.637212	-4.095021	9.120882	0.112224	-0.099208	-0.215249	0.055021	0.487347	-1.255100	-0.930826	0.156722	0.105882	-0.312715
13834	0.968000	-3.700644	8.925861	0.188479	-0.099481	-0.105470	0.051299	0.484109	-1.257187	-0.931908	0.152376	0.106891	-0.311291
13835	1.154901	-3.736106	8.797068	0.276614	-0.110196	-0.037225	0.048392	0.476057	-1.258491	-0.932697	0.146547	0.107412	-0.311549
13836	0.741995	-3.350366	8.637061	-0.038505	-0.210484	-0.117459	0.042802	0.473420	-1.260401	-0.932880	0.145703	0.111942	-0.309797
13837	0.670550	-2.887989	8.886533	-0.132142	0.030311	-0.142744	0.041192	0.477262	-1.260935	-0.933407	0.148130	0.112665	-0.306783
13838	1.244357	-3.122682	9.536570	-0.080736	0.243409	-0.111293	0.045982	0.480297	-1.263323	-0.934388	0.150872	0.108976	-0.303777
13839	1.454032	-2.609047	10.112017	-0.075863	0.252539	-0.261593	0.054368	0.483420	-1.260890	-0.936252	0.153281	0.105555	-0.297985
13840	1.295222	-2.102107	10.603994	0.200423	0.213827	-0.506747	0.063429	0.484038	-1.260165	-0.940389	0.149757	0.101877	-0.287859
13841	1.113634	-2.260780	10.421494	0.458422	0.291448	-0.717569	0.069840	0.479314	-1.256610	-0.946334	0.141242	0.095919	-0.274412
13842	0.913374	-2.594664	9.358747	0.473491	0.297154	-0.873000	0.075727	0.471599	-1.256926	-0.952949	0.132244	0.090116	-0.257446
13843	0.380193	-2.361682	8.517403	0.318688	0.281461	-0.940648	0.080812	0.464684	-1.254506	-0.958943	0.125795	0.085582	-0.239332
13844	0.088447	-2.170335	8.661060	0.095594	0.258533	-0.881325	0.086672	0.466107	-1.255069	-0.963717	0.123678	0.082385	-0.221734
13845	0.193675	-2.175677	8.950774	-0.093774	0.240907	-0.736188	0.091180	0.473683	-1.252987	-0.967037	0.125222	0.079915	-0.206813
13846	0.130779	-2.375838	9.256055	-0.165263	0.148824	-0.704276	0.096214	0.484082	-1.252037	-0.969673	0.127892	0.079509	-0.192498
13847	0.206451	-2.651200	9.224348	-0.146581	0.085965	-0.672797	0.097382	0.494728	-1.251844	-0.971942	0.129894	0.080014	-0.179035
13848	0.115857	-2.745100	9.104329	-0.221178	0.008439	-0.655818	0.096284	0.504986	-1.250827	-0.973635	0.133159	0.082374	-0.165885
13849	-0.009334	-2.679413	9.013336	-0.234076	-0.059242	-0.656265	0.091715	0.517285	-1.249569	-0.975008	0.136366	0.085881	-0.152931
13850	0.060192	-2.877198	9.060289	-0.268380	-0.089730	-0.657460	0.086079	0.530176	-1.248550	-0.976029	0.140179	0.090274	-0.139886
13851	-0.059815	-3.403697	9.171305	-0.409876	-0.095512	-0.616343	0.079767	0.546055	-1.248507	-0.976335	0.146774	0.094771	-0.127455
13852	-0.228104	-4.467571	9.015299	-0.681261	0.014137	-0.542145	0.073177	0.565522	-1.245376	-0.975589	0.159058	0.097850	-0.115548
13853	-0.255367	-4.310194	9.817244	-1.120303	0.426845	-0.410058	0.075362	0.591680	-1.236461	-0.973494	0.181148	0.093065	-0.104089
13854	2.083893	-3.733619	10.611618	-0.700244	0.812523	-0.035516	0.092067	0.619968	-1.224675	-0.972312	0.196358	0.078857	-0.099172
13855	2.731495	-3.785246	8.162203	-0.065498	0.369772	-0.252155	0.102167	0.629167	-1.219366	-0.973089	0.198038	0.072547	-0.092817
13856	2.453628	-3.178538	8.418694	0.033361	0.221945	-0.173194	0.114407	0.635801	-1.214569	-0.973846	0.197545	0.068886	-0.088628
13857	2.883358	-3.634340	8.858967	-0.374620	0.110340	-0.148751	0.117859	0.640178	-1.212848	-0.972742	0.204858	0.067869	-0.084853
13858	2.466208	-3.933172	9.168564	-0.293721	0.154529	-0.542418	0.118500	0.648403	-1.210701	-0.972585	0.210079	0.067620	-0.073303
13859	2.043841	-3.156755	9.248437	0.065683	0.090776	-1.005782	0.111536	0.659530	-1.211074	-0.974263	0.207508	0.069935	-0.053489
13860	2.215305	-3.517782	9.080704	0.109257	0.134387	-0.741045	0.106460	0.663295	-1.210894	-0.975585	0.204470	0.070282	-0.038555
13861	1.435404	-3.342623	8.788263	0.064366	0.157252	-0.604720	0.104301	0.671809	-1.206275	-0.976470	0.202404	0.069642	-0.026240
13862	1.354008	-3.543089	9.372202	0.227573	0.239351	-0.704456	0.104030	0.673088	-1.206636	-0.977975	0.197094	0.067693	-0.011671
13863	1.513413	-3.603370	8.821509	0.163359	0.179217	-0.667930	0.102838	0.670575	-1.206163	-0.978934	0.192931	0.066797	0.001843
13864	1.213761	-3.691372	8.533755	0.090689	0.239115	-0.563377	0.102032	0.672690	-1.205681	-0.979503	0.190391	0.064299	0.013793
13865	0.984301	-3.588714	8.655923	-0.041337	0.326939	-0.457096	0.103619	0.676695	-1.204220	-0.979592	0.190441	0.059631	0.024006
13866	1.249144	-3.695539	8.968149	-0.002854	0.388247	-0.405368	0.108133	0.682482	-1.203817	-0.979783	0.189824	0.053585	0.033494
13867	1.564566	-4.199583	8.974410	-0.001945	0.343164	-0.379180	0.114526	0.683355	-1.199272	-0.979846	0.189176	0.048321	0.042190
13868	1.422713	-4.134187	8.976785	0.017945	0.317680	-0.420804	0.118113	0.687171	-1.197706	-0.979804	0.188148	0.043719	0.051703
13869	1.285183	-4.272612	9.060265	0.075316	0.265550	-0.522592	0.122641	0.688129	-1.195027	-0.979709	0.185938	0.040600	0.062837
13870	0.967832	-4.181288	8.905412	0.122827	0.265632	-0.582491	0.120767	0.690680	-1.194114	-0.979556	0.182718	0.037727	0.075242
13871	0.891793	-4.245775	8.975778	0.078938	0.173491	-0.538996	0.122087	0.695027	-1.195070	-0.979090	0.180559	0.036450	0.086331
13872	0.710882	-4.443278	8.762299	0.072826	0.132116	-0.450819	0.121279	0.697694	-1.194165	-0.978619	0.178576	0.035641	0.095635
13873	0.462400	-4.634711	8.676684	-0.029576	0.064110	-0.469192	0.119003	0.701109	-1.193759	-0.977594	0.178847	0.036009	0.105013
13874	0.067142	-4.683109	9.059684	-0.312575	-0.092583	-0.414422	0.114846	0.709309	-1.191827	-0.975483	0.184850	0.038681	0.112987
13875	0.366646	-3.002769	8.618107	-0.214951	0.048595	-0.408033	0.107883	0.719950	-1.189380	-0.973737	0.188793	0.038704	0.121223
13876	0.957511	-2.564695	9.711311	-0.060716	0.173922	-0.099261	0.107068	0.724826	-1.186783	-0.973391	0.189483	0.035580	0.123855
13877	0.260525	-2.451004	10.728930	-0.356694	0.110651	-0.015599	0.110242	0.732523	-1.182522	-0.972050	0.196201	0.032520	0.124763
13878	1.446954	-2.113876	10.998688	-0.025677	0.327401	-0.142531	0.117827	0.735725	-1.176567	-0.971780	0.195793	0.026684	0.128830
13879	2.052748	-2.360200	10.961366	0.369476	0.104970	-0.251578	0.121567	0.732930	-1.174809	-0.972617	0.188111	0.026554	0.133883
13880	1.348942	-2.378037	8.990158	0.514584	-0.229435	-0.345889	0.115333	0.723691	-1.182325	-0.973402	0.178528	0.033708	0.139571
13881	0.266361	-2.698800	7.943565	0.456661	-0.040367	-0.464819	0.105234	0.714569	-1.191007	-0.973654	0.169294	0.037396	0.148116
13882	0.554173	-2.047860	8.038956	0.123225	0.202436	-0.508608	0.101510	0.711864	-1.191861	-0.972643	0.165915	0.035565	0.158662
13883	0.903047	-2.400708	8.849071	-0.031501	0.104221	-0.327683	0.099376	0.712633	-1.192621	-0.971586	0.165794	0.034476	0.165361
13884	0.131329	-3.239997	9.342025	-0.150632	0.152198	-0.440719	0.096161	0.717851	-1.190256	-0.969684	0.167916	0.032516	0.174529
13885	0.184972	-3.081202	9.681873	-0.369044	0.269347	-0.398245	0.096393	0.728373	-1.183710	-0.967202	0.173695	0.027220	0.183329
13886	-0.017929	-2.745117	8.946170	-0.176550	0.017830	-0.301953	0.094220	0.741520	-1.178943	-0.965467	0.176886	0.027313	0.189314
13887	-0.312216	-3.058830	8.164422	-0.088799	-0.283064	-0.402524	0.083940	0.747073	-1.177970	-0.963479	0.179267	0.033667	0.196056
13888	-0.592611	-3.782420	8.423650	-0.287583	-0.227085	-0.362036	0.068733	0.751857	-1.181421	-0.960827	0.185456	0.038251	0.202372
13889	0.682235	-4.754545	8.467695	-0.731746	-0.106895	-0.086184	0.060158	0.765924	-1.173579	-0.957628	0.199766	0.037370	0.204073
13890	0.794211	-5.713766	8.704635	-1.237322	0.110301	0.485629	0.061153	0.787853	-1.156684	-0.954416	0.223308	0.028301	0.196020
13891	0.855983	-4.023010	9.786595	-0.886820	0.796730	-0.327647	0.069864	0.813969	-1.134074	-0.949372	0.236816	0.010745	0.206145
13892	3.346920	-4.827487	9.214372	-0.156128	0.281543	-0.380429	0.076763	0.823259	-1.123324	-0.947082	0.238536	0.006595	0.214693
13893	3.515476	-4.698314	8.154634	-0.489008	0.164830	-0.233711	0.074597	0.833860	-1.117828	-0.943720	0.247074	0.002325	0.219866
13894	2.217545	-4.333271	10.008842	-0.500505	0.376425	-0.309967	0.080278	0.849171	-1.104980	-0.939817	0.254837	-0.005409	0.227535
13895	2.193958	-4.214733	10.194977	0.219345	0.077108	-0.831235	0.075064	0.853988	-1.101525	-0.937029	0.250387	-0.001695	0.243476
13896	2.682145	-3.951187	8.368950	0.586802	0.048361	-0.909909	0.053225	0.848810	-1.111159	-0.935301	0.239141	0.004830	0.260769
13897	1.699178	-3.852571	7.750712	0.327865	0.067950	-0.643377	0.039117	0.843145	-1.119549	-0.933440	0.232544	0.008353	0.273027
13898	1.450029	-3.708986	8.035649	0.091155	0.166151	-0.524982	0.033920	0.842885	-1.121387	-0.930953	0.229847	0.008212	0.283600
13899	1.808200	-4.107831	8.429970	0.026615	0.287227	-0.480277	0.029776	0.846873	-1.119591	-0.928355	0.227615	0.005253	0.293804
13900	1.922866	-4.460127	8.749067	0.084295	0.416014	-0.562394	0.028039	0.848310	-1.119255	-0.925365	0.223538	0.000601	0.306154
13901	1.626164	-4.424255	8.643409	0.253436	0.396000	-0.630884	0.027245	0.846387	-1.120388	-0.922532	0.216411	-0.002306	0.319525
13902	1.182130	-4.371691	8.032428	0.290272	0.331693	-0.536473	0.023787	0.844297	-1.123790	-0.920225	0.208955	-0.004235	0.330916
13903	0.802641	-4.524213	8.147102	0.166265	0.456609	-0.453757	0.023521	0.843817	-1.120967	-0.917795	0.202973	-0.009624	0.341117
13904	0.864052	-4.382264	8.537865	0.309965	0.547062	-0.394407	0.027526	0.841761	-1.121079	-0.916133	0.193620	-0.015929	0.350653
13905	0.974490	-5.059951	8.531923	0.372098	0.301796	-0.234875	0.030477	0.836214	-1.127233	-0.915767	0.184906	-0.017959	0.356173
13906	0.618869	-5.280067	8.103838	0.159552	0.154808	-0.117918	0.032754	0.833228	-1.134106	-0.915444	0.180936	-0.019191	0.358964
13907	-0.000659	-5.259709	8.503508	-0.110335	-0.013711	-0.084353	0.031031	0.829891	-1.133923	-0.914412	0.183361	-0.019535	0.360344
13908	0.325172	-4.224387	10.019757	-0.346142	-0.155136	0.019941	0.028741	0.837098	-1.127319	-0.913329	0.190812	-0.019227	0.359237
13909	1.184134	-2.958500	11.454343	-0.058707	0.029425	0.065952	0.027659	0.842103	-1.123905	-0.913547	0.191862	-0.020554	0.358049
13910	1.463641	-2.234956	10.913458	0.342233	0.209249	-0.021011	0.032074	0.837017	-1.127090	-0.914589	0.184128	-0.021814	0.359370
13911	1.052243	-1.684204	9.972356	0.206844	0.147348	-0.082743	0.031415	0.835202	-1.133082	-0.914683	0.179395	-0.022761	0.361461
13912	0.694440	-1.685814	10.233390	-0.081516	0.256118	-0.050167	0.035409	0.836512	-1.132951	-0.913881	0.179069	-0.027830	0.363293
13913	0.957212	-1.933470	10.534580	0.008466	0.166706	0.001649	0.040347	0.834817	-1.137518	-0.913853	0.177638	-0.030816	0.363825
13914	0.517719	-1.951279	9.382673	0.285590	0.117376	-0.068400	0.041291	0.831619	-1.139927	-0.914246	0.171616	-0.030621	0.365738
13915	0.520683	-2.082461	7.958755	0.437517	0.101484	-0.094508	0.041314	0.824625	-1.147443	-0.914994	0.162788	-0.028924	0.368036
13916	0.312371	-2.091099	7.935578	0.307910	0.038605	0.030269	0.041867	0.818332	-1.149272	-0.916128	0.156860	-0.027448	0.367901
13917	0.247747	-2.199043	8.276217	-0.033465	-0.032414	0.196730	0.042411	0.815012	-1.152085	-0.917523	0.157431	-0.027694	0.364142
13918	0.427341	-2.593818	8.934621	-0.319414	-0.096301	0.310316	0.042274	0.815787	-1.148953	-0.918783	0.163830	-0.029198	0.357974
13919	0.465595	-2.913455	9.819201	-0.371010	-0.187083	0.405037	0.042251	0.822955	-1.142917	-0.920563	0.171548	-0.029718	0.349646
13920	0.169196	-3.263549	9.673137	-0.262709	-0.261200	0.382000	0.043300	0.828326	-1.139246	-0.922430	0.177988	-0.028023	0.341551
13921	0.103760	-3.094865	9.202880	-0.151806	-0.197313	0.352716	0.041945	0.835473	-1.137111	-0.924430	0.181720	-0.026677	0.334208
13922	0.505218	-3.340066	8.928198	-0.010729	-0.207788	0.393688	0.042478	0.835470	-1.137522	-0.927087	0.183103	-0.024308	0.326179
13923	0.531315	-3.201234	8.860553	-0.045913	-0.256902	0.354354	0.042490	0.832053	-1.141683	-0.929374	0.185238	-0.021147	0.318596
13924	0.679550	-3.123309	8.715274	-0.115230	-0.272602	0.318640	0.039291	0.832122	-1.141508	-0.931056	0.188989	-0.017961	0.311602
13925	0.484916	-3.321033	8.758934	-0.115961	-0.320336	0.270642	0.036487	0.833245	-1.138604	-0.932441	0.192823	-0.013750	0.305261
13926	-0.094445	-3.875268	9.039002	-0.241787	-0.389676	0.117886	0.029007	0.838077	-1.133502	-0.932295	0.199683	-0.008378	0.301466
13927	0.290575	-4.135243	9.604003	-0.581288	-0.216435	0.188569	0.020443	0.848789	-1.126443	-0.931131	0.211569	-0.008671	0.296914
13928	1.376991	-3.865457	10.008405	-0.410167	-0.023294	0.350100	0.022548	0.857319	-1.120657	-0.931429	0.219285	-0.012118	0.290184
13929	1.926616	-4.241476	9.782583	-0.026217	-0.041988	0.123876	0.024940	0.859452	-1.118051	-0.932103	0.219774	-0.012053	0.287644
13930	1.803874	-4.248616	9.239682	-0.014496	0.153396	-0.043656	0.025738	0.859712	-1.117917	-0.931740	0.219183	-0.014777	0.289139
13931	1.523667	-3.622598	8.877333	0.190816	0.186658	-0.312399	0.029328	0.862053	-1.113293	-0.930740	0.214431	-0.015753	0.295794
13932	2.114197	-3.408021	8.453337	0.201103	0.170981	-0.464657	0.024937	0.859965	-1.115875	-0.928729	0.209823	-0.015732	0.305271
13933	2.590453	-3.375039	9.064661	0.041876	0.098256	-0.380871	0.020143	0.858673	-1.115995	-0.926567	0.208368	-0.015570	0.312752
13934	2.694825	-3.237190	9.220878	0.142867	0.108065	-0.454786	0.014542	0.859954	-1.117240	-0.924222	0.205189	-0.014762	0.321703
13935	2.107631	-2.985697	9.042094	0.123914	0.048116	-0.699113	0.006286	0.857682	-1.120187	-0.920168	0.202573	-0.011749	0.334838
13936	1.908820	-2.727131	9.111070	0.066834	0.042914	-0.652437	-0.003052	0.860458	-1.121610	-0.915977	0.201206	-0.009416	0.347006
13937	1.908850	-2.955301	9.213890	0.085244	0.050739	-0.531204	-0.015183	0.861473	-1.123057	-0.912614	0.199146	-0.007325	0.356962
13938	1.934228	-3.027675	9.118931	0.147186	0.032674	-0.426804	-0.022375	0.860023	-1.126126	-0.910108	0.196297	-0.005139	0.364890
13939	1.893668	-2.936166	9.131438	0.250220	0.067696	-0.369671	-0.028092	0.855756	-1.130382	-0.908388	0.191031	-0.002764	0.371928
13940	1.960290	-3.138879	8.995400	0.254694	0.132263	-0.390465	-0.033413	0.852887	-1.134734	-0.906402	0.185450	-0.001749	0.379526
13941	1.817820	-3.325979	8.742103	0.131113	0.153097	-0.341165	-0.035265	0.848324	-1.136074	-0.904298	0.181693	-0.001912	0.386303
13942	1.672402	-3.289754	8.966041	0.068563	0.181323	-0.353533	-0.037128	0.847399	-1.136757	-0.901777	0.179077	-0.003344	0.393342
13943	1.754833	-3.526144	9.018496	0.052381	0.181307	-0.286403	-0.038729	0.848473	-1.139134	-0.899705	0.176535	-0.004825	0.399179
13944	1.520001	-3.428460	8.943154	0.055727	0.185559	-0.242112	-0.038460	0.847656	-1.140514	-0.897929	0.174089	-0.006832	0.404191
13945	1.362000	-3.513853	9.018384	0.042667	0.196573	-0.189001	-0.037391	0.846777	-1.140014	-0.896531	0.171610	-0.009025	0.408291
13946	1.305113	-3.456626	9.016207	0.032697	0.166536	-0.056603	-0.035259	0.846863	-1.139766	-0.896136	0.169692	-0.011519	0.409893
13947	1.186447	-3.701524	9.028855	0.080108	0.106658	0.079347	-0.031522	0.845258	-1.140941	-0.897046	0.167263	-0.012736	0.408864
13948	1.035903	-4.184903	8.950855	0.056270	0.037003	0.118665	-0.028185	0.842969	-1.136328	-0.898174	0.165938	-0.013310	0.406904
13949	1.027673	-4.250589	8.999240	0.020330	-0.070983	0.266390	-0.025779	0.840982	-1.137904	-0.900419	0.166066	-0.012499	0.401885
13950	0.908031	-3.973608	8.930895	0.036300	-0.232076	0.314050	-0.024441	0.839585	-1.139585	-0.903065	0.167211	-0.009048	0.395514
13951	0.742854	-2.850253	8.999193	0.198582	-0.104108	0.120869	-0.022567	0.837407	-1.144537	-0.904694	0.164438	-0.005788	0.393008
13952	0.210025	-2.964204	9.912840	-0.190017	-0.058483	0.120042	-0.022561	0.835497	-1.147029	-0.904980	0.168338	-0.006596	0.390678
13953	0.495320	-1.859316	10.543918	-0.380324	-0.009588	0.308827	-0.021650	0.842522	-1.141819	-0.906090	0.175176	-0.010268	0.384979
13954	1.405300	-2.061290	10.419311	-0.025667	0.064340	0.319065	-0.012196	0.844892	-1.138206	-0.908400	0.175093	-0.012726	0.379459
13955	0.911833	-1.701324	9.910406	0.023930	0.010617	0.205820	-0.007928	0.844435	-1.140971	-0.910072	0.174352	-0.013259	0.375759
13956	1.018220	-1.951864	9.785578	0.158982	0.119579	0.088464	-0.003536	0.846239	-1.138264	-0.911237	0.170551	-0.014521	0.374631
13957	1.141253	-2.367209	9.286997	0.321112	0.126001	-0.116091	-0.001918	0.840417	-1.143330	-0.911447	0.163550	-0.013794	0.377261
13958	0.448984	-2.503636	8.684267	0.248258	0.049893	-0.229796	-0.004023	0.832367	-1.151665	-0.910483	0.158724	-0.012046	0.381683
13959	0.039619	-2.309611	8.434346	0.040808	-0.008875	-0.154704	-0.008952	0.831839	-1.154325	-0.909479	0.157824	-0.010908	0.384475
13960	0.354618	-2.478625	8.888192	-0.149256	-0.081907	0.074020	-0.012954	0.832882	-1.152895	-0.909587	0.161168	-0.010764	0.382832
13961	0.474565	-2.731298	9.206701	-0.256283	-0.219565	0.283191	-0.016038	0.838163	-1.147289	-0.910997	0.167166	-0.009507	0.376895
13962	0.443473	-3.112972	9.227883	-0.198347	-0.264717	0.330846	-0.018049	0.841461	-1.142029	-0.912839	0.172722	-0.007249	0.369919
13963	0.394482	-3.312902	9.333800	-0.115496	-0.249918	0.264027	-0.020594	0.845217	-1.137829	-0.914462	0.176362	-0.004365	0.364194
13964	0.395029	-3.376031	9.108027	-0.060469	-0.235197	0.262534	-0.026999	0.847559	-1.135519	-0.916155	0.179170	-0.001396	0.358546
13965	0.332994	-3.212109	8.917133	-0.124800	-0.228237	0.246475	-0.031400	0.848012	-1.132483	-0.917521	0.182809	0.001039	0.353178
13966	0.570766	-3.431096	9.157163	-0.224778	-0.172466	0.258846	-0.036206	0.850624	-1.131263	-0.918497	0.188169	0.001704	0.347782
13967	0.366548	-3.857163	9.327420	-0.275576	-0.198292	0.134809	-0.041024	0.856512	-1.125888	-0.918434	0.194347	0.002894	0.344528
13968	0.504326	-4.243084	9.079408	-0.368517	-0.133098	0.055359	-0.047051	0.865247	-1.114736	-0.917348	0.202046	0.002619	0.342990
13969	1.121921	-3.892054	8.879073	-0.319555	-0.057096	0.020490	-0.051880	0.874590	-1.106819	-0.916243	0.208070	0.001317	0.342350
13970	2.747300	-3.435288	9.238425	-0.285201	0.155283	0.149764	-0.052568	0.880595	-1.098382	-0.916060	0.212247	-0.004073	0.340248
13971	2.641175	-3.844959	9.878546	-0.722958	0.408951	0.241099	-0.047144	0.893156	-1.087915	-0.914523	0.222449	-0.017484	0.337428
13972	2.915553	-3.126376	9.217187	0.038863	0.305262	-0.266479	-0.040780	0.903187	-1.078350	-0.912756	0.219779	-0.021590	0.343669
13973	2.804282	-3.667324	8.933816	-0.041945	-0.036412	-0.500494	-0.047983	0.905048	-1.078747	-0.909155	0.220798	-0.018865	0.352605
13974	2.586890	-3.190612	9.101674	-0.145802	0.045623	-0.473748	-0.059993	0.909754	-1.075892	-0.905110	0.223310	-0.018597	0.361334
13975	2.548940	-3.458311	9.206034	0.039419	0.053934	-0.566810	-0.071461	0.911522	-1.074082	-0.901161	0.222191	-0.016514	0.371843
13976	2.214691	-3.304217	8.701160	0.048323	0.034431	-0.531464	-0.088117	0.910405	-1.076085	-0.897362	0.221243	-0.014380	0.381558
13977	2.061651	-3.124907	8.950264	0.029919	0.079125	-0.475519	-0.098388	0.912885	-1.075886	-0.893849	0.220000	-0.013172	0.390463
13978	2.106429	-3.427529	8.939478	0.057371	0.161205	-0.477557	-0.101853	0.912783	-1.074094	-0.890287	0.217847	-0.013471	0.399688
13979	2.121090	-3.708872	8.735041	0.135041	0.229251	-0.542286	-0.109578	0.910709	-1.073936	-0.886456	0.213518	-0.013782	0.410384
13980	2.001001	-3.533855	8.648194	0.082020	0.275841	-0.503234	-0.114373	0.910368	-1.078752	-0.882544	0.209943	-0.015816	0.420465
13981	1.889140	-3.747067	8.713768	-0.038354	0.298972	-0.473373	-0.118365	0.908069	-1.078645	-0.878290	0.208041	-0.019086	0.430071
13982	1.691985	-3.779743	9.001631	-0.074759	0.360993	-0.549083	-0.120506	0.910916	-1.078124	-0.873047	0.206460	-0.023750	0.441134
13983	1.716663	-3.813288	8.930428	-0.078880	0.197791	-0.422835	-0.123980	0.913775	-1.076776	-0.868894	0.206101	-0.025815	0.449309
13984	1.457337	-4.126247	9.247382	-0.111542	0.160079	-0.419580	-0.127725	0.917760	-1.075255	-0.864551	0.206829	-0.027835	0.457164
13985	1.025295	-3.369439	9.209158	-0.056692	-0.012077	-0.415141	-0.134924	0.918295	-1.072994	-0.860536	0.207955	-0.026117	0.464274
13986	0.956417	-3.123119	8.906707	0.060340	0.028088	-0.273936	-0.142255	0.918334	-1.073448	-0.858222	0.206816	-0.024867	0.469110
13987	1.530141	-3.428261	9.085482	-0.031777	0.016867	0.005839	-0.142386	0.917794	-1.074274	-0.858181	0.206988	-0.025186	0.469091
13988	1.462430	-3.686806	9.032399	-0.006233	-0.025119	-0.013773	-0.141593	0.919704	-1.072601	-0.858045	0.207358	-0.024723	0.469202
13989	1.195567	-3.706237	8.817347	0.008133	0.040224	-0.135248	-0.144790	0.919246	-1.073929	-0.856831	0.206700	-0.024508	0.471715
13990	1.364354	-3.659477	8.843837	-0.022361	0.043625	-0.138898	-0.146661	0.920930	-1.071963	-0.855408	0.206760	-0.024859	0.474246
13991	1.432441	-3.638800	9.047966	-0.011719	0.047244	-0.065483	-0.145993	0.920213	-1.071994	-0.854759	0.206344	-0.025258	0.475574
13992	1.326045	-3.652869	9.032772	-0.004677	-0.004201	-0.068418	-0.147194	0.920771	-1.070612	-0.854096	0.206519	-0.024916	0.476706
13993	1.348241	-3.567516	8.926897	0.016659	0.036455	-0.051300	-0.146931	0.922050	-1.071519	-0.853704	0.205711	-0.024939	0.477756
13994	1.520778	-3.714890	8.914046	-0.027014	0.028572	-0.034721	-0.147863	0.921821	-1.072866	-0.853251	0.205938	-0.025509	0.478436
13995	1.641591	-3.683559	8.999358	-0.020062	0.017798	-0.027725	-0.147066	0.922328	-1.071239	-0.852938	0.205939	-0.025668	0.478986
13996	1.540471	-3.714522	9.013339	0.041671	0.011721	-0.048765	-0.149466	0.922305	-1.067836	-0.852639	0.205162	-0.025236	0.479873
13997	1.544694	-3.588235	8.846426	0.023904	0.019746	-0.055845	-0.149467	0.922925	-1.070382	-0.852232	0.204420	-0.024900	0.480929
13998	1.503422	-3.554979	9.032662	0.019394	0.014457	-0.023178	-0.149731	0.921694	-1.065422	-0.852085	0.203983	-0.024833	0.481378
13999	1.403602	-3.663606	8.967834	0.026417	-0.002437	0.014779	-0.150933	0.922289	-1.065659	-0.852377	0.203381	-0.024395	0.481138
14000	1.387672	-3.591069	8.986054	-0.006253	-0.010872	0.057058	-0.151063	0.921468	-1.066494	-0.852909	0.203586	-0.024470	0.480105
14001	1.483832	-3.540767	9.058432	-0.013091	-0.035258	0.106364	-0.150528	0.921249	-1.069748	-0.853933	0.203931	-0.024236	0.478146
14002	1.564941	-3.612129	8.967583	0.002476	-0.051652	0.127514	-0.149200	0.922604	-1.068910	-0.855187	0.204341	-0.023818	0.475744
14003	1.549792	-3.583276	8.957272	-0.008827	-0.038049	0.148785	-0.149600	0.922925	-1.070245	-0.856620	0.204629	-0.023671	0.473042
14004	1.626217	-3.637713	9.025019	0.021712	-0.028985	0.152459	-0.146934	0.922571	-1.069747	-0.858163	0.204478	-0.023562	0.470309
14005	1.519527	-3.646940	8.947195	0.020631	-0.017723	0.127799	-0.145333	0.922273	-1.070585	-0.859491	0.204088	-0.023400	0.468054
14006	1.499415	-3.608464	8.960730	0.023723	-0.025247	0.145445	-0.144270	0.923362	-1.070158	-0.860958	0.203868	-0.023306	0.465451
14007	1.527615	-3.564258	8.961262	0.019112	-0.007678	0.152608	-0.142131	0.921389	-1.072001	-0.862492	0.203405	-0.023435	0.462801
14008	1.620167	-3.577136	9.026783	0.016909	-0.021387	0.131274	-0.139862	0.920168	-1.070041	-0.863784	0.203269	-0.023412	0.460447
14009	1.600947	-3.592054	8.985386	-0.011277	-0.022836	0.108196	-0.137463	0.919979	-1.070345	-0.864776	0.203499	-0.023373	0.458481
14010	1.552832	-3.609920	8.984044	0.020743	-0.000011	0.058945	-0.137067	0.921386	-1.070845	-0.865401	0.203133	-0.023390	0.457461
14011	1.498527	-3.564786	8.955559	0.014342	0.009522	0.030706	-0.135858	0.918576	-1.072029	-0.865767	0.202667	-0.023361	0.456977
14012	1.503003	-3.535568	9.022875	0.000271	-0.000023	0.016452	-0.134118	0.915978	-1.070782	-0.865921	0.202675	-0.023392	0.456679
14013	1.470378	-3.613848	8.940622	0.003002	0.026519	-0.013416	-0.134658	0.918423	-1.072723	-0.865829	0.202277	-0.023583	0.457022
14014	1.441590	-3.624077	8.968701	0.006576	0.032669	-0.045186	-0.133458	0.918418	-1.073682	-0.865428	0.201906	-0.023874	0.457929
14015	1.387039	-3.557095	9.000221	-0.025795	0.028883	-0.047071	-0.135059	0.918848	-1.072435	-0.864908	0.202005	-0.024241	0.458848
14016	1.294678	-3.539348	9.026138	-0.000416	0.010720	-0.023219	-0.137229	0.931410	-1.072816	-0.864686	0.201944	-0.024306	0.459289
14017	1.437657	-3.662983	9.012202	0.024501	-0.005262	-0.015312	-0.137226	0.930424	-1.072713	-0.864676	0.201473	-0.023758	0.459542
14018	1.373241	-3.603473	8.942378	-0.008168	0.006599	-0.002949	-0.138823	0.929157	-1.070980	-0.864614	0.201575	-0.023904	0.459608
14019	1.505488	-3.656894	9.043122	0.015617	0.000091	-0.018858	-0.138293	0.930585	-1.072561	-0.864532	0.201218	-0.023521	0.459938
14020	1.394175	-3.680772	8.943604	-0.019455	-0.029361	0.009162	-0.138428	0.931010	-1.072545	-0.864552	0.201840	-0.023198	0.459644
14021	1.249671	-3.729519	8.920280	-0.053927	-0.009507	0.056955	-0.135325	0.918087	-1.069620	-0.864889	0.202746	-0.023610	0.458589
14022	1.414027	-3.692541	9.016514	-0.014182	0.004321	0.087187	-0.133994	0.918603	-1.068944	-0.865630	0.202931	-0.024136	0.457079
14023	1.371478	-3.741860	9.044466	0.018855	-0.033661	0.124190	-0.132664	0.919555	-1.068929	-0.866882	0.202772	-0.023744	0.454792
14024	1.319983	-3.854472	8.908937	-0.000457	-0.023659	0.108299	-0.129992	0.917523	-1.068755	-0.867872	0.202963	-0.023746	0.452813
14025	1.400537	-3.768053	8.872244	0.017553	-0.019115	0.074769	-0.129463	0.919260	-1.071541	-0.868653	0.202732	-0.023430	0.451434
14026	1.430071	-3.784505	8.911788	-0.021299	-0.000988	0.083597	-0.127868	0.920460	-1.070306	-0.869316	0.203091	-0.023914	0.449968
14027	1.447800	-3.818165	8.941471	-0.034959	-0.014581	0.053406	-0.128669	0.921024	-1.069603	-0.869683	0.203756	-0.024068	0.448950
14028	1.387910	-3.853236	8.939898	-0.025286	-0.012114	0.028712	-0.126932	0.919070	-1.065771	-0.869839	0.204310	-0.024172	0.448390
14029	1.392511	-3.838587	8.954371	-0.014567	-0.008555	0.032303	-0.125741	0.922004	-1.066230	-0.870092	0.204589	-0.024170	0.447771
14030	1.426099	-3.816126	8.988932	0.005250	-0.013676	0.030555	-0.125476	0.922419	-1.066220	-0.870387	0.204625	-0.023982	0.447191
14031	1.370879	-3.749178	8.808607	0.001163	-0.013346	0.015529	-0.125740	0.921910	-1.068259	-0.870555	0.204692	-0.023692	0.446850
14032	1.390583	-3.751239	8.895883	-0.024955	0.020067	0.021843	-0.125742	0.922450	-1.067296	-0.870630	0.204955	-0.024326	0.446548
14033	1.343503	-3.815204	8.931027	-0.034585	0.006066	0.009358	-0.124146	0.923399	-1.067419	-0.870585	0.205482	-0.024676	0.446374
14034	1.289992	-3.799178	8.970185	-0.042838	-0.006539	0.012798	-0.124413	0.923502	-1.065522	-0.870518	0.206298	-0.024969	0.446111
14035	1.281682	-3.741066	9.008005	0.000063	-0.009050	0.057119	-0.122282	0.924168	-1.066066	-0.871049	0.206332	-0.024953	0.445059
14036	1.348426	-3.810254	8.986504	0.021365	-0.012687	0.067760	-0.123081	0.923741	-1.064990	-0.871734	0.206058	-0.024796	0.443853
14037	1.340892	-3.810399	8.902026	0.018300	-0.021911	0.080072	-0.121486	0.924962	-1.064699	-0.872546	0.205881	-0.024494	0.442353
14038	1.362531	-3.805154	8.880986	0.012838	-0.025556	0.081795	-0.120543	0.922365	-1.068844	-0.873322	0.205861	-0.024245	0.440842
14039	1.388481	-3.765841	8.905557	0.003685	-0.005459	0.057133	-0.120548	0.923763	-1.068529	-0.873858	0.205813	-0.024268	0.439800
14040	1.425651	-3.804004	8.923835	-0.000405	-0.008653	0.041179	-0.119216	0.924285	-1.068123	-0.874207	0.205894	-0.024266	0.439069
14041	1.465020	-3.832418	8.932479	-0.005504	0.005749	0.032407	-0.116812	0.922231	-1.066732	-0.874479	0.205929	-0.024463	0.438499
14042	1.475047	-3.846800	8.947337	0.017072	0.013926	-0.002835	-0.116145	0.921905	-1.065400	-0.874502	0.205528	-0.024521	0.438637
14043	1.445641	-3.835199	8.917462	0.017255	0.001698	-0.011747	-0.117883	0.923968	-1.067879	-0.874480	0.205233	-0.024264	0.438835
14044	1.407754	-3.763066	8.886870	0.003731	0.007703	-0.043571	-0.116948	0.923373	-1.067368	-0.874091	0.205139	-0.024164	0.439658
14045	1.382852	-3.853336	8.872345	-0.012413	0.028856	-0.041709	-0.116548	0.923199	-1.066298	-0.873667	0.205148	-0.024522	0.440475
14046	1.350545	-3.810225	8.890285	-0.033501	0.038006	-0.059393	-0.118281	0.923382	-1.066408	-0.872968	0.205445	-0.025215	0.441683
14047	1.363480	-3.836683	8.982351	-0.013676	0.045287	-0.059288	-0.118023	0.926040	-1.066190	-0.872372	0.205345	-0.025802	0.442872
14048	1.338783	-3.825002	8.909292	-0.007452	0.027556	-0.059376	-0.116822	0.925442	-1.065818	-0.871779	0.205279	-0.026084	0.444051
14049	1.275622	-3.811579	8.945766	-0.000150	0.028648	-0.029275	-0.117091	0.926135	-1.065118	-0.871511	0.205077	-0.026390	0.444652
14050	1.282083	-3.773029	8.928994	0.010608	0.025204	-0.027417	-0.117395	0.926179	-1.064499	-0.871269	0.204700	-0.026604	0.445287
14051	1.251111	-3.797864	8.940267	-0.018607	0.015717	-0.013416	-0.116994	0.925914	-1.065593	-0.871073	0.204927	-0.026922	0.445547
14052	1.231291	-3.769090	8.985176	-0.012190	0.011457	-0.018726	-0.115393	0.925462	-1.065896	-0.870826	0.205065	-0.027133	0.445953
14053	1.259275	-3.715178	8.978407	-0.013673	0.008256	0.002459	-0.115928	0.926158	-1.065057	-0.870797	0.205259	-0.027349	0.445908
14054	1.298898	-3.753296	9.006388	0.020500	0.003211	0.002526	-0.114331	0.927117	-1.065585	-0.870871	0.204889	-0.027215	0.445942
14055	1.269824	-3.765969	8.928564	0.006060	0.003042	0.004257	-0.114327	0.925704	-1.065225	-0.870942	0.204784	-0.027175	0.445853
14056	1.250647	-3.770763	8.968763	0.011592	0.006710	-0.001084	-0.113757	0.925463	-1.063693	-0.870943	0.204540	-0.027168	0.445963
14057	1.250558	-3.773196	8.925451	0.016916	-0.000402	0.000656	-0.113894	0.926883	-1.064186	-0.871029	0.204278	-0.026963	0.445928
14058	1.268983	-3.721883	8.944886	0.000373	-0.002622	0.012960	-0.112960	0.926070	-1.060307	-0.871110	0.204305	-0.026953	0.445758
14059	1.284456	-3.767724	8.950521	-0.006658	0.002785	0.007667	-0.113100	0.928023	-1.059568	-0.871160	0.204421	-0.027047	0.445601
14060	1.275643	-3.816436	8.921733	0.002960	-0.001880	-0.016198	-0.112166	0.927734	-1.060128	-0.870991	0.204412	-0.026908	0.445945
14061	1.255777	-3.780376	8.997878	-0.014886	0.017595	-0.018781	-0.113756	0.925341	-1.064507	-0.870763	0.204555	-0.027230	0.446304
14062	1.260443	-3.782727	8.925826	0.017358	0.003552	-0.015232	-0.114290	0.925659	-1.065571	-0.870656	0.204246	-0.027062	0.446665
14063	1.188264	-3.810740	8.914194	0.002608	0.008407	-0.001085	-0.114289	0.925372	-1.065310	-0.870663	0.204158	-0.027149	0.446685
14064	1.270368	-3.787397	8.969494	-0.011738	0.011005	-0.002902	-0.114155	0.925082	-1.065051	-0.870536	0.204281	-0.027424	0.446861
14065	1.255625	-3.780384	8.949732	0.008002	0.008458	-0.001085	-0.114158	0.925766	-1.064219	-0.870565	0.204099	-0.027468	0.446883
14066	1.259907	-3.753605	8.940033	-0.006318	0.015494	-0.002855	-0.113625	0.925906	-1.064760	-0.870452	0.204088	-0.027776	0.447091
14067	1.284108	-3.743451	8.993655	0.011650	-0.010934	-0.006511	-0.114955	0.925412	-1.066381	-0.870459	0.204018	-0.027430	0.447131
14068	1.284207	-3.762878	8.902335	-0.004051	0.003549	-0.022378	-0.114823	0.925521	-1.065164	-0.870184	0.204085	-0.027431	0.447635
14069	1.294394	-3.777251	8.967748	-0.000833	0.013852	-0.006392	-0.114555	0.925241	-1.065446	-0.870127	0.204012	-0.027631	0.447766
14070	1.309305	-3.791543	8.994791	0.010831	0.007671	-0.039993	-0.114818	0.923831	-1.064948	-0.869749	0.203793	-0.027500	0.448607
14071	1.283404	-3.714338	8.954900	-0.000450	0.000047	-0.023276	-0.116155	0.925595	-1.067036	-0.869550	0.203847	-0.027389	0.448976
14072	1.318015	-3.752552	8.929772	0.002482	-0.002317	0.001467	-0.116156	0.925564	-1.065687	-0.869506	0.203838	-0.027332	0.449067
14073	1.351938	-3.749507	8.947640	-0.001009	-0.004012	-0.002983	-0.116689	0.925075	-1.062186	-0.869489	0.203930	-0.027238	0.449066
14074	1.347871	-3.790849	8.933385	0.008538	0.001881	-0.022363	-0.117487	0.924659	-1.061650	-0.869247	0.203791	-0.027106	0.449605
14075	1.321412	-3.798611	8.947074	-0.008222	-0.006801	-0.036610	-0.118290	0.925660	-1.061609	-0.868898	0.204056	-0.026892	0.450172
14076	1.298311	-3.731059	8.965112	-0.009607	0.001596	-0.017109	-0.119221	0.925456	-1.064035	-0.868628	0.204233	-0.026939	0.450609
14077	1.279692	-3.772666	8.945598	0.000857	-0.000403	-0.004706	-0.118018	0.924349	-1.065974	-0.868600	0.204264	-0.026888	0.450652
14078	1.327417	-3.732959	8.961205	-0.011959	-0.000702	0.003196	-0.118290	0.925997	-1.064028	-0.868499	0.204491	-0.027003	0.450737
14079	1.357153	-3.766404	8.957556	0.004493	-0.002101	-0.006491	-0.118418	0.924315	-1.064081	-0.868470	0.204477	-0.026882	0.450806
14080	1.320637	-3.767072	8.901077	-0.009806	-0.002137	-0.010063	-0.118419	0.924425	-1.062727	-0.868253	0.204686	-0.026901	0.451128
14081	1.322760	-3.737895	8.989985	-0.008870	0.007653	-0.010001	-0.119889	0.925712	-1.062263	-0.868133	0.204817	-0.027057	0.451290
14082	1.299141	-3.777169	8.936601	0.001197	0.001686	-0.017072	-0.118824	0.925972	-1.062402	-0.867885	0.204804	-0.027019	0.451776
14083	1.301898	-3.796540	8.919981	-0.011456	-0.000243	-0.015356	-0.120157	0.926155	-1.062921	-0.867709	0.205056	-0.027044	0.451996
14084	1.330579	-3.766884	8.980815	-0.013640	0.010017	0.000608	-0.119886	0.924751	-1.063239	-0.867551	0.205215	-0.027359	0.452209
14085	1.308324	-3.752728	8.929477	-0.004559	-0.004002	-0.004752	-0.121486	0.924940	-1.063755	-0.867502	0.205376	-0.027301	0.452234
14086	1.323074	-3.759740	8.951646	-0.014002	-0.008029	0.011102	-0.121490	0.926197	-1.063444	-0.867433	0.205697	-0.027355	0.452216
14087	1.328517	-3.796464	8.904118	-0.012584	-0.015416	0.025287	-0.121523	0.924551	-1.062883	-0.867629	0.206084	-0.027297	0.451668
14088	1.379921	-3.810088	8.980417	-0.010363	0.006250	0.013043	-0.120066	0.927968	-1.066302	-0.867584	0.206213	-0.027575	0.451679
14089	1.406890	-3.829020	8.959724	0.002340	-0.002401	0.007718	-0.120465	0.927531	-1.065231	-0.867674	0.206236	-0.027534	0.451498
14090	1.313480	-3.772463	8.898661	-0.008353	-0.000633	0.004179	-0.120199	0.927821	-1.065900	-0.867544	0.206396	-0.027646	0.451669
14091	1.367393	-3.800613	8.910156	-0.006490	0.002986	0.002429	-0.120731	0.927060	-1.062812	-0.867546	0.206528	-0.027756	0.451596
14092	1.318297	-3.767518	8.920435	-0.015846	-0.002735	0.014750	-0.120860	0.925665	-1.063125	-0.867474	0.206830	-0.027947	0.451586
14093	1.333029	-3.772102	8.952214	-0.017466	0.006275	0.009494	-0.120195	0.926374	-1.064056	-0.867493	0.207117	-0.028243	0.451398
14094	1.367341	-3.795757	8.924561	0.000683	-0.007599	0.001499	-0.119661	0.926093	-1.064611	-0.867374	0.207183	-0.028145	0.451603
14095	1.376660	-3.776168	8.929513	-0.023686	0.013380	0.007743	-0.120193	0.925544	-1.064622	-0.867347	0.207515	-0.028612	0.451472
14096	1.391860	-3.809877	8.925419	-0.011859	0.010055	0.002452	-0.119134	0.927857	-1.062400	-0.867155	0.207638	-0.028946	0.451764
14097	1.349237	-3.866081	8.890666	-0.022707	0.002783	0.002303	-0.120563	0.928120	-1.062448	-0.867088	0.208055	-0.029196	0.451684
14098	1.368106	-3.824461	8.989622	-0.027461	0.000751	0.011108	-0.119497	0.927561	-1.057483	-0.866902	0.208526	-0.029552	0.451802
14099	1.353998	-3.858710	8.910013	-0.008430	-0.013142	0.004013	-0.119762	0.927329	-1.059378	-0.866919	0.208840	-0.029403	0.451634
14100	1.334183	-3.839651	8.894819	-0.011823	-0.004129	-0.002125	-0.119630	0.927863	-1.058282	-0.866678	0.209091	-0.029480	0.451975
14101	1.348803	-3.839383	8.921743	-0.017241	-0.007728	-0.002169	-0.119500	0.928874	-1.059601	-0.866599	0.209512	-0.029479	0.451931
14102	1.301337	-3.898510	8.865370	-0.009622	0.015728	-0.013474	-0.118698	0.928154	-1.059633	-0.866247	0.209552	-0.029835	0.452564
14103	1.295310	-3.825786	8.951292	-0.016429	0.021357	-0.027608	-0.117902	0.929754	-1.062832	-0.865924	0.209710	-0.030227	0.453082
14104	1.271646	-3.865062	8.883464	-0.009616	0.017505	-0.013458	-0.118973	0.931298	-1.061690	-0.865543	0.209731	-0.030627	0.453773
14105	1.271444	-3.855356	8.880977	-0.014834	0.026482	-0.018721	-0.118438	0.930705	-1.060905	-0.865304	0.209808	-0.031135	0.454159
14106	1.310459	-3.854640	8.961603	-0.022176	0.006824	-0.017113	-0.117375	0.931645	-1.060077	-0.864848	0.210145	-0.031446	0.454850
14107	1.310900	-3.893482	8.855997	-0.006279	0.011093	-0.004654	-0.119105	0.930384	-1.058477	-0.864782	0.210204	-0.031669	0.454933
14108	1.301097	-3.877066	8.920733	-0.026291	0.022285	0.006044	-0.118611	0.930708	-1.058533	-0.864475	0.210455	-0.032398	0.455348
14109	1.332702	-3.878918	8.940974	-0.004490	0.015577	-0.002778	-0.118347	0.931514	-1.057160	-0.864431	0.210439	-0.032691	0.455419
14110	1.316131	-3.905926	8.894935	0.006038	0.006554	0.006044	-0.117815	0.932234	-1.058493	-0.864253	0.210272	-0.032862	0.455821
14111	1.280166	-3.928428	8.874744	-0.008051	0.001405	-0.006401	-0.118078	0.930995	-1.059340	-0.864169	0.210452	-0.032929	0.455892
14112	1.292371	-3.928203	8.904002	-0.012095	-0.002577	0.009471	-0.117275	0.930134	-1.059377	-0.863958	0.210679	-0.033118	0.456173
14113	1.291692	-3.894231	8.903725	0.013252	-0.000455	0.004258	-0.116745	0.930940	-1.058277	-0.864063	0.210501	-0.033005	0.456066
14114	1.264926	-3.899579	8.835546	-0.005680	0.011741	0.007821	-0.117544	0.930684	-1.058546	-0.863802	0.210484	-0.033401	0.456539
14115	1.323693	-3.922782	8.880852	-0.031994	0.006017	0.014761	-0.116483	0.932504	-1.059310	-0.863807	0.211023	-0.033857	0.456247
14116	1.302495	-3.947438	8.918900	-0.007643	0.014185	-0.019585	-0.115679	0.931356	-1.059086	-0.863298	0.211037	-0.034192	0.457177
14117	1.277089	-3.889640	8.912870	0.003122	0.001850	-0.020511	-0.117015	0.932082	-1.058777	-0.863132	0.211030	-0.034108	0.457500
14118	1.233743	-3.907422	8.887604	0.002282	0.002830	0.011331	-0.116349	0.932550	-1.061471	-0.862916	0.210952	-0.034304	0.457928
14119	1.253107	-3.904642	8.897805	0.005873	0.011708	0.013162	-0.116350	0.933111	-1.061453	-0.863063	0.210783	-0.034510	0.457713
14120	1.292447	-3.928199	8.928076	0.002327	0.002879	0.009550	-0.115680	0.931796	-1.059882	-0.862808	0.210703	-0.034709	0.458215
14121	1.304275	-3.918278	8.899478	0.009496	0.006451	0.011361	-0.117145	0.930949	-1.058272	-0.862958	0.210521	-0.034783	0.458012
14122	1.315471	-3.874382	8.885048	0.005018	0.001125	0.009541	-0.116351	0.933044	-1.058484	-0.862667	0.210407	-0.034949	0.458599
14123	1.334847	-3.869172	8.914489	0.016206	0.014861	-0.002718	-0.115816	0.932470	-1.058509	-0.862710	0.210041	-0.035044	0.458679
14124	1.310728	-3.884181	8.856091	0.008328	-0.000058	-0.013440	-0.115279	0.931060	-1.058830	-0.862262	0.209900	-0.035044	0.459585
14125	1.297136	-3.918403	8.940181	0.003145	0.007186	-0.020480	-0.114478	0.930754	-1.058579	-0.862091	0.209844	-0.035051	0.459931
14126	1.252428	-3.870669	8.897528	0.014013	0.011762	-0.022176	-0.115013	0.931671	-1.061245	-0.861553	0.209500	-0.035176	0.461084
14127	1.251637	-3.831845	8.892397	0.016929	0.006730	0.002554	-0.116480	0.931985	-1.061218	-0.861653	0.209191	-0.035145	0.461040
14128	1.290774	-3.850555	8.888925	0.018745	0.010303	0.002575	-0.116347	0.931829	-1.060684	-0.861327	0.208759	-0.035320	0.461832
14129	1.312869	-3.864718	8.889709	-0.004605	0.010153	0.000728	-0.114210	0.930697	-1.062501	-0.861317	0.208791	-0.035537	0.461819
14130	1.334565	-3.849754	8.948032	0.006544	0.015889	-0.011584	-0.115547	0.931839	-1.061908	-0.860837	0.208529	-0.035847	0.462807
14131	1.271550	-3.855757	8.907631	0.008670	-0.006818	-0.027621	-0.115811	0.930971	-1.060583	-0.860632	0.208510	-0.035529	0.463222
14132	1.232725	-3.856463	8.887188	-0.013714	0.006427	0.004229	-0.115278	0.930953	-1.060319	-0.860225	0.208673	-0.035926	0.463872
14133	1.271692	-3.860607	8.922114	-0.001403	0.007103	-0.018723	-0.115679	0.931701	-1.061911	-0.860051	0.208690	-0.035979	0.464184
14134	1.276635	-3.865372	8.922302	-0.011665	-0.000401	-0.006427	-0.115818	0.933530	-1.061851	-0.859537	0.208888	-0.036205	0.465027
14135	1.271922	-3.875170	8.902974	-0.013313	0.001493	-0.011723	-0.115946	0.931701	-1.061638	-0.859382	0.209156	-0.036301	0.465186
14136	1.237396	-3.844239	8.908903	-0.018761	0.001402	-0.009966	-0.115142	0.929961	-1.060083	-0.858853	0.209464	-0.036588	0.466002
14137	1.350123	-3.902877	8.934468	0.002592	0.010216	0.000743	-0.115146	0.931384	-1.060847	-0.858874	0.209369	-0.036737	0.465995
14138	1.311034	-3.898740	8.861025	-0.000146	0.000410	0.000682	-0.115944	0.930445	-1.055871	-0.858418	0.209350	-0.036926	0.466828
14139	1.277907	-3.938180	8.865120	-0.013228	0.008648	-0.013443	-0.115947	0.931285	-1.055709	-0.858240	0.209554	-0.037136	0.467046
14140	1.272768	-3.909133	8.956213	0.000729	0.006596	0.002499	-0.114349	0.931826	-1.056386	-0.857825	0.209463	-0.037418	0.467827
14141	1.311201	-3.898731	8.913986	-0.001133	-0.007642	0.002394	-0.115678	0.931081	-1.059365	-0.857858	0.209601	-0.037302	0.467714
14142	1.296204	-3.882015	8.874887	-0.004667	-0.004074	0.000641	-0.113672	0.929107	-1.061072	-0.857439	0.209705	-0.037431	0.468424
14143	1.315925	-3.898649	8.875617	-0.004611	-0.002250	-0.001119	-0.114348	0.932086	-1.061644	-0.857420	0.209856	-0.037423	0.468392
14144	1.294713	-3.918447	8.940106	-0.010994	0.001996	-0.031166	-0.113947	0.931781	-1.060983	-0.856596	0.210030	-0.037616	0.469804
14145	1.271745	-3.860605	8.938966	0.014052	0.000296	-0.025791	-0.114345	0.931241	-1.061536	-0.856422	0.209853	-0.037373	0.470219
14146	1.235351	-3.861267	8.921004	0.013574	0.008697	-0.006281	-0.114354	0.934006	-1.059557	-0.855884	0.209522	-0.037574	0.471330
14147	1.286362	-3.870053	8.903379	0.015114	0.013785	0.004355	-0.113150	0.932537	-1.057997	-0.855988	0.209174	-0.037679	0.471286
14148	1.276710	-3.877514	8.869440	-0.000845	0.008556	-0.005450	-0.112481	0.931686	-1.058302	-0.855463	0.209095	-0.037987	0.472250
14149	1.271732	-3.855747	8.965406	-0.000765	0.022805	-0.006245	-0.113280	0.931463	-1.060056	-0.855394	0.208940	-0.038352	0.472414
14150	1.261376	-3.826808	8.938393	0.020722	0.008716	-0.004498	-0.114611	0.930963	-1.061407	-0.854918	0.208485	-0.038482	0.473464
14151	1.263610	-3.821916	8.909539	0.027159	0.028371	-0.006120	-0.113276	0.930364	-1.061172	-0.854963	0.207796	-0.038678	0.473670
14152	1.271580	-3.855755	8.917260	0.015586	0.014226	-0.013320	-0.113277	0.930633	-1.060623	-0.854401	0.207385	-0.038902	0.474845
14153	1.223019	-3.856640	8.882077	0.010284	0.003640	-0.018697	-0.114211	0.931116	-1.062352	-0.854275	0.207227	-0.038784	0.475150
14154	1.192929	-3.794063	8.957709	0.000930	-0.000299	-0.006372	-0.112742	0.930264	-1.063477	-0.853803	0.207206	-0.038894	0.475997
14155	1.226871	-3.800734	8.920287	-0.012156	0.006223	0.013072	-0.112337	0.928558	-1.062996	-0.853885	0.207377	-0.039166	0.475753
14156	1.251619	-3.829417	8.902006	0.000322	-0.010606	0.014768	-0.114603	0.928316	-1.062437	-0.853611	0.207446	-0.039198	0.476212
14157	1.283724	-3.855533	8.927259	-0.012170	0.013294	0.014875	-0.114067	0.927443	-1.061661	-0.853705	0.207548	-0.039598	0.475966
14158	1.271783	-3.860603	8.951002	-0.011257	0.007065	-0.020523	-0.113408	0.929286	-1.056883	-0.853023	0.207673	-0.039900	0.477108
14159	1.193575	-3.832896	8.917101	-0.025788	-0.002040	-0.017074	-0.113279	0.930818	-1.056430	-0.852768	0.208176	-0.040036	0.477333
14160	1.213286	-3.847101	8.929849	0.002127	0.000920	0.016624	-0.113008	0.929579	-1.057824	-0.852554	0.208106	-0.040237	0.477728
14161	1.232331	-3.832192	8.915878	-0.012198	-0.003556	0.013009	-0.112736	0.928255	-1.061651	-0.852645	0.208365	-0.040344	0.477444
14162	1.252456	-3.868239	8.921581	-0.001520	0.000848	0.018372	-0.112738	0.928805	-1.061093	-0.852452	0.208357	-0.040578	0.477772
14163	1.271719	-3.870322	8.869232	-0.006435	-0.007602	-0.001150	-0.112608	0.929968	-1.062948	-0.852435	0.208568	-0.040502	0.477717
14164	1.271595	-3.855754	8.922074	-0.030184	-0.001038	0.012961	-0.112872	0.929122	-1.062567	-0.852081	0.209072	-0.040950	0.478089
14165	1.285943	-3.850642	8.893591	-0.013949	-0.003525	0.011225	-0.113408	0.930096	-1.061584	-0.852148	0.209360	-0.041065	0.477835
14166	1.286538	-3.877331	8.913068	-0.016558	0.000964	0.008594	-0.113950	0.932727	-1.059332	-0.851749	0.209611	-0.041426	0.478404
14167	1.282174	-3.899256	8.927542	-0.020576	0.003146	-0.009085	-0.114211	0.930770	-1.059527	-0.851587	0.209965	-0.041631	0.478519
14168	1.292000	-3.903931	8.939914	-0.025930	-0.002166	-0.011790	-0.112482	0.932110	-1.058424	-0.851023	0.210427	-0.041914	0.479295
14169	1.257675	-3.894852	8.871393	-0.004594	0.001302	-0.001083	-0.112347	0.931252	-1.057913	-0.851006	0.210520	-0.041968	0.479279
14170	1.276973	-3.894504	8.845505	-0.026396	-0.002611	0.005893	-0.111817	0.932364	-1.057883	-0.850594	0.210978	-0.042330	0.479777
14171	1.317007	-3.952034	8.880867	-0.020531	0.006724	-0.009950	-0.111948	0.931515	-1.057504	-0.850420	0.211299	-0.042588	0.479922
14172	1.264652	-3.994246	8.918093	-0.013206	-0.007266	-0.017077	-0.113155	0.934070	-1.057408	-0.849809	0.211593	-0.042664	0.480867
14173	1.216414	-3.890745	8.877317	-0.013222	0.010423	-0.013420	-0.113552	0.932790	-1.056364	-0.849629	0.211756	-0.042903	0.481092
14174	1.208065	-3.958866	8.872761	-0.006681	0.009864	0.011356	-0.113558	0.934753	-1.056166	-0.849308	0.211750	-0.043326	0.481624
14175	1.259004	-3.957939	8.893574	-0.015912	0.000726	0.018329	-0.112220	0.933340	-1.057172	-0.849430	0.212024	-0.043563	0.481265
14176	1.229796	-3.953616	8.880610	-0.004622	0.010123	0.001634	-0.112084	0.932495	-1.057201	-0.849075	0.211992	-0.043907	0.481874
14177	1.263878	-3.962708	8.872096	0.000668	0.011838	0.006075	-0.112223	0.934451	-1.056596	-0.849141	0.211888	-0.044121	0.481786
14178	1.219400	-3.917392	8.887239	-0.008011	0.010292	-0.006332	-0.111026	0.934747	-1.052279	-0.848639	0.211914	-0.044491	0.482623
14179	1.248682	-3.926570	8.893021	-0.008114	0.008427	-0.002814	-0.112360	0.935254	-1.054678	-0.848585	0.211996	-0.044694	0.482663
14180	1.237020	-3.948628	8.897643	0.013201	0.008343	0.007865	-0.111426	0.934964	-1.055238	-0.848342	0.211671	-0.044872	0.483215
14181	1.178850	-3.954543	8.857389	-0.009743	0.003249	-0.009907	-0.110359	0.935080	-1.055247	-0.848218	0.211835	-0.044975	0.483352
14182	1.183497	-3.935032	8.917562	-0.006867	-0.004471	0.015687	-0.110759	0.935132	-1.057131	-0.848025	0.211971	-0.045142	0.483616
14183	1.199877	-3.900747	8.949099	0.005396	-0.009984	0.027178	-0.109691	0.934139	-1.051639	-0.848336	0.211967	-0.045032	0.483081
14184	1.214946	-3.939321	8.872825	0.011599	-0.022423	0.028886	-0.110089	0.933783	-1.054076	-0.848353	0.211951	-0.044778	0.483082
14185	1.214632	-3.924763	8.865484	0.009185	-0.000933	0.021943	-0.109021	0.933166	-1.052758	-0.848622	0.211798	-0.044764	0.482678
14186	1.219780	-3.929518	8.930670	0.007908	-0.009307	0.000665	-0.109552	0.932372	-1.054398	-0.848369	0.211745	-0.044635	0.483157
14187	1.180382	-3.908392	8.866716	0.003710	-0.007248	0.023660	-0.109417	0.931973	-1.055493	-0.848638	0.211741	-0.044574	0.482692
14188	1.214782	-3.929613	8.882375	0.005710	-0.004386	0.016605	-0.108618	0.932768	-1.060338	-0.848562	0.211668	-0.044602	0.482856
14189	1.243872	-3.924227	8.919333	0.005833	-0.002495	0.012190	-0.108880	0.931351	-1.059570	-0.848725	0.211590	-0.044552	0.482608
14190	1.253586	-3.924050	8.926851	0.006225	-0.014521	-0.004686	-0.108883	0.932187	-1.059273	-0.848437	0.211623	-0.044320	0.483120
14191	1.243807	-3.926659	8.883244	0.015450	0.003465	-0.009843	-0.108617	0.931973	-1.056312	-0.848423	0.211343	-0.044184	0.483280
14192	1.223773	-3.890608	8.906427	0.016086	-0.007394	-0.001951	-0.108617	0.932437	-1.058188	-0.848198	0.211138	-0.043988	0.483784
14193	1.265264	-3.909278	8.881364	0.016792	0.006597	0.007857	-0.108081	0.930935	-1.054461	-0.848358	0.210787	-0.043967	0.483658
14194	1.249073	-3.948411	8.878755	0.001904	-0.007316	-0.009955	-0.109814	0.930678	-1.053774	-0.847983	0.210828	-0.043880	0.484305
14195	1.239055	-3.929171	8.897559	-0.003844	0.010853	-0.027537	-0.109551	0.932238	-1.054672	-0.847709	0.210818	-0.043982	0.484779
14196	1.224467	-3.924580	8.911519	-0.001658	0.001543	-0.009906	-0.109147	0.931326	-1.058218	-0.847362	0.210838	-0.044058	0.485371
14197	1.243870	-3.929085	8.888078	-0.009235	-0.004181	0.003292	-0.110216	0.931906	-1.057916	-0.847377	0.211038	-0.044088	0.485254
14198	1.282672	-3.928380	8.901299	-0.013650	-0.000594	0.000640	-0.109815	0.931958	-1.060620	-0.847068	0.211271	-0.044296	0.485673
14199	1.239076	-3.934029	8.873526	-0.004095	-0.003549	-0.020557	-0.109684	0.932798	-1.060595	-0.846873	0.211399	-0.044184	0.485967
14200	1.214889	-3.929608	8.916078	-0.004003	0.007163	-0.022252	-0.110219	0.933366	-1.060300	-0.846377	0.211414	-0.044332	0.486810
14201	1.175248	-3.896349	8.852026	0.000927	-0.003861	-0.006385	-0.111017	0.932477	-1.057484	-0.846342	0.211445	-0.044230	0.486867
14202	1.205163	-3.939502	8.843641	-0.010398	0.009722	0.015764	-0.112085	0.932809	-1.058676	-0.846192	0.211509	-0.044642	0.487063
14203	1.272840	-3.918846	8.917775	-0.026400	-0.002610	0.005893	-0.110084	0.932489	-1.058980	-0.846160	0.211978	-0.044880	0.486893
14204	1.273004	-3.928554	8.908225	0.000705	-0.010253	0.000625	-0.109684	0.932474	-1.058715	-0.845977	0.212068	-0.044760	0.487182
14205	1.248670	-3.928999	8.873782	-0.005216	-0.000220	-0.011700	-0.110752	0.933072	-1.059223	-0.845862	0.212170	-0.044756	0.487339
14206	1.227132	-3.936669	8.911693	-0.010144	-0.000656	0.004199	-0.110219	0.933011	-1.057071	-0.845633	0.212343	-0.044931	0.487644
14207	1.246584	-3.943601	8.888270	-0.000733	-0.003738	-0.011708	-0.109021	0.933576	-1.058417	-0.845540	0.212403	-0.044825	0.487790
14208	1.222526	-3.958606	8.849132	-0.006648	0.001040	0.008645	-0.109688	0.933909	-1.060019	-0.845393	0.212499	-0.045003	0.487985
14209	1.234603	-3.953530	8.868721	-0.023552	0.002853	0.001527	-0.110755	0.933903	-1.058656	-0.845326	0.212867	-0.045289	0.487914
14210	1.249225	-3.948403	8.926902	-0.011787	-0.007604	-0.002928	-0.109156	0.934119	-1.057453	-0.845057	0.213145	-0.045319	0.488257
14211	1.243922	-3.933941	8.873673	-0.006258	-0.000360	-0.006399	-0.111819	0.932870	-1.055436	-0.844989	0.213257	-0.045348	0.488322
14212	1.215061	-3.946603	8.863255	-0.017071	-0.004009	-0.006449	-0.111287	0.933316	-1.057048	-0.844660	0.213593	-0.045477	0.488733
14213	1.249843	-3.982379	8.907920	-0.011294	0.007016	-0.018745	-0.110619	0.933179	-1.057871	-0.844444	0.213728	-0.045628	0.489033
14214	1.210561	-3.956389	8.911333	-0.000354	0.007237	-0.024006	-0.110894	0.935544	-1.056576	-0.844015	0.213688	-0.045703	0.489783
14215	1.176070	-3.935173	8.866787	-0.000809	-0.005588	-0.009052	-0.111958	0.934854	-1.056046	-0.843951	0.213755	-0.045584	0.489875
14216	1.186394	-3.968971	8.852916	-0.005068	-0.000924	0.016602	-0.112224	0.934595	-1.056726	-0.843922	0.213839	-0.045734	0.489874
14217	1.278536	-3.962438	8.911057	0.011321	0.001174	0.009572	-0.112488	0.933758	-1.056750	-0.844087	0.213616	-0.045691	0.489691
14218	1.244652	-3.972768	8.859547	-0.006768	-0.004381	0.012141	-0.112356	0.933641	-1.051759	-0.844004	0.213766	-0.045783	0.489760
14219	1.229967	-3.963324	8.873466	0.000773	-0.006657	-0.001108	-0.111689	0.933321	-1.050696	-0.844026	0.213807	-0.045666	0.489715
14220	1.225215	-3.965836	8.887783	0.000517	-0.000699	0.009539	-0.112361	0.935311	-1.051030	-0.843959	0.213802	-0.045733	0.489827
14221	1.244422	-3.958206	8.878686	0.004416	-0.002158	-0.001956	-0.112483	0.932042	-1.055455	-0.843985	0.213736	-0.045653	0.489818
14222	1.284948	-3.925914	8.870058	-0.004837	-0.000696	0.007740	-0.111955	0.933706	-1.055002	-0.843903	0.213825	-0.045753	0.489911
14223	1.288713	-3.993815	8.865871	0.006241	-0.002119	-0.002842	-0.112752	0.932894	-1.055560	-0.843928	0.213730	-0.045651	0.489919
14224	1.267136	-3.994199	8.937425	-0.004645	0.000370	0.000679	-0.111284	0.932296	-1.055461	-0.843771	0.213811	-0.045738	0.490145
14225	1.246574	-3.948459	8.854608	-0.004590	0.001300	-0.001078	-0.111823	0.934268	-1.055121	-0.843764	0.213863	-0.045808	0.490129
14226	1.244346	-3.958210	8.854612	-0.020686	-0.007594	-0.006489	-0.112889	0.933703	-1.053911	-0.843464	0.214298	-0.045893	0.490447
14227	1.293702	-4.005866	8.834823	-0.017301	-0.013961	0.000545	-0.112089	0.933697	-1.054461	-0.843432	0.214714	-0.045836	0.490326
14228	1.257608	-4.016229	8.850643	-0.025987	0.013697	-0.006370	-0.112622	0.933715	-1.054724	-0.843111	0.215032	-0.046324	0.490692
14229	1.225943	-4.002234	8.888080	-0.025829	-0.002974	-0.015311	-0.113156	0.933687	-1.052963	-0.842877	0.215498	-0.046470	0.490877
14230	1.205800	-3.963760	8.891985	-0.015808	0.002588	0.014817	-0.112624	0.934246	-1.053357	-0.842818	0.215732	-0.046762	0.490847
14231	1.273727	-3.974670	8.846010	-0.008472	0.001006	0.009512	-0.112626	0.935082	-1.053060	-0.842899	0.215840	-0.046912	0.490646
14232	1.283921	-4.001188	8.836895	-0.024488	-0.000731	0.002377	-0.112631	0.936480	-1.052745	-0.842682	0.216265	-0.047181	0.490807
14233	1.274932	-4.035335	8.844098	-0.020350	0.003340	-0.017030	-0.113565	0.936770	-1.052184	-0.842448	0.216576	-0.047371	0.491052
14234	1.255524	-4.033259	8.850708	0.006545	0.001699	-0.013416	-0.113562	0.935934	-1.052481	-0.842214	0.216470	-0.047305	0.491507
14235	1.235870	-4.021479	8.840387	0.001241	0.001740	-0.016965	-0.112761	0.935198	-1.051839	-0.842076	0.216432	-0.047257	0.491765
14236	1.240939	-4.031096	8.850244	-0.013514	-0.004023	-0.004672	-0.114493	0.934813	-1.051696	-0.841852	0.216712	-0.047327	0.492017
14237	1.222152	-4.065424	8.823448	-0.004778	-0.000659	0.005992	-0.114091	0.934407	-1.052794	-0.841916	0.216778	-0.047400	0.491872
14238	1.246943	-4.084388	8.879715	-0.028038	-0.000719	0.000609	-0.113560	0.935051	-1.050754	-0.841687	0.217265	-0.047688	0.492021
14239	1.236939	-4.077293	8.826399	0.004158	0.006441	0.009599	-0.115694	0.935384	-1.050854	-0.841819	0.217108	-0.047810	0.491853
14240	1.187302	-4.017506	8.834053	-0.001434	-0.004407	0.014825	-0.114897	0.936236	-1.052051	-0.841837	0.217169	-0.047841	0.491792
14241	1.238389	-4.026289	8.840501	-0.000677	-0.026607	0.050038	-0.113699	0.936721	-1.049889	-0.842377	0.217377	-0.047632	0.490795
14242	1.246648	-4.079545	8.817085	0.006480	-0.015968	0.053665	-0.114633	0.937057	-1.051353	-0.842827	0.217382	-0.047557	0.490026
14243	1.255820	-4.045389	8.867658	0.001169	-0.015923	0.050108	-0.113431	0.936165	-1.050450	-0.843364	0.217453	-0.047511	0.489075
14244	1.240516	-4.014114	8.823625	0.007581	-0.022851	0.044783	-0.111694	0.935149	-1.050773	-0.843757	0.217516	-0.047262	0.488393
14245	1.196747	-4.014914	8.771739	0.002727	-0.018801	0.058949	-0.113032	0.936571	-1.050171	-0.844388	0.217578	-0.047191	0.487280
14246	1.196642	-4.002774	8.814972	-0.029968	0.009869	0.074942	-0.110496	0.935540	-1.050639	-0.844872	0.217927	-0.047995	0.486206
14247	1.170513	-4.032380	8.795136	-0.049921	-0.004612	0.078331	-0.110364	0.935781	-1.049012	-0.845446	0.218716	-0.048763	0.484775
14248	1.158468	-4.039884	8.770752	-0.039907	0.019530	0.112115	-0.109302	0.937445	-1.049106	-0.846234	0.219101	-0.049988	0.483099
14249	1.140798	-4.125165	8.775668	-0.050474	0.007256	0.101402	-0.106373	0.938789	-1.049367	-0.847011	0.219758	-0.051065	0.481323
14250	1.109594	-4.222804	9.020970	-0.047067	0.008891	0.108501	-0.104508	0.938843	-1.047496	-0.847750	0.220368	-0.052156	0.479622
14251	1.070032	-4.204116	8.889632	0.003036	-0.014931	0.081994	-0.104246	0.940211	-1.046105	-0.848593	0.220345	-0.052263	0.478128
14252	1.031347	-4.219390	8.821162	0.014007	-0.031458	0.106688	-0.102640	0.938050	-1.045382	-0.849616	0.220306	-0.052078	0.476347
14253	0.988691	-4.280860	8.738476	-0.015821	-0.062828	0.106407	-0.101174	0.937979	-1.043781	-0.850652	0.221033	-0.051666	0.474201
14254	1.132471	-4.198143	8.747078	-0.010129	-0.036871	0.065888	-0.101974	0.938163	-1.044846	-0.851196	0.221498	-0.051431	0.473031
14255	1.225501	-4.254721	8.687775	-0.001096	-0.030569	0.065940	-0.103042	0.938559	-1.042660	-0.851873	0.221716	-0.051248	0.471729
14256	1.091445	-4.111517	8.581483	-0.014906	0.005258	0.050239	-0.101711	0.939390	-1.043460	-0.852195	0.221879	-0.051710	0.471020
14257	1.243309	-3.916969	8.786871	-0.068466	0.075247	0.078763	-0.101176	0.938498	-1.041874	-0.852580	0.222229	-0.054016	0.469897
14258	1.459881	-4.279556	9.080290	-0.098283	-0.006321	0.203647	-0.098384	0.940797	-1.040752	-0.853962	0.223750	-0.055752	0.466451
14259	1.465459	-4.332870	8.974951	-0.013266	-0.037206	0.115312	-0.095722	0.942116	-1.039660	-0.855041	0.224179	-0.055764	0.464261
14260	1.369801	-4.441445	8.693611	0.080950	-0.030783	-0.040801	-0.096518	0.940998	-1.039147	-0.854929	0.223130	-0.054336	0.465142
14261	1.038301	-4.141625	8.445281	0.012969	-0.009759	-0.052307	-0.097043	0.938037	-1.038155	-0.854531	0.223054	-0.053816	0.465970
14262	1.146359	-4.163906	8.756874	-0.100175	0.005602	0.007524	-0.098380	0.939312	-1.037288	-0.854037	0.224711	-0.054902	0.465952
14263	1.313398	-4.248245	8.935946	-0.100590	-0.038917	0.082347	-0.098255	0.941632	-1.034379	-0.854412	0.226700	-0.055538	0.464223
14264	1.485955	-4.172303	8.805872	0.010411	-0.049148	0.102925	-0.096391	0.942127	-1.033305	-0.855311	0.226863	-0.055116	0.462535
14265	1.397127	-4.232187	8.692871	0.064359	-0.020434	0.110376	-0.092651	0.939813	-1.034232	-0.856660	0.225836	-0.054643	0.460593
14266	1.289726	-4.200155	8.650820	0.017317	0.017885	0.126410	-0.090257	0.942220	-1.037424	-0.857658	0.225227	-0.055442	0.458936
14267	1.133746	-4.261234	8.752407	-0.020300	0.054805	0.058489	-0.087193	0.942993	-1.037435	-0.858057	0.225016	-0.056796	0.458127
14268	0.822068	-4.441676	8.676805	-0.046737	0.024850	-0.034537	-0.085458	0.942239	-1.036939	-0.857320	0.225625	-0.057555	0.459111
14269	0.757815	-4.353007	8.842662	-0.050666	0.038693	-0.020309	-0.084928	0.943185	-1.035834	-0.856878	0.226166	-0.058574	0.459542
14270	1.047837	-4.328335	8.750277	0.054025	0.043406	-0.030622	-0.084663	0.943607	-1.036094	-0.856607	0.224872	-0.058742	0.460659
14271	0.785815	-4.345248	8.549796	0.029306	0.050681	-0.046503	-0.083591	0.941897	-1.036161	-0.856269	0.223960	-0.059121	0.461682
14272	0.715643	-4.210570	8.666982	-0.076266	0.057571	-0.001695	-0.083331	0.944132	-1.035823	-0.855710	0.224737	-0.060839	0.462118
14273	0.806586	-4.349682	8.959674	-0.087398	0.034179	0.006056	-0.082268	0.944864	-1.032030	-0.855352	0.225900	-0.062261	0.462023
14274	0.771649	-4.311485	8.881287	-0.015291	0.006551	-0.002727	-0.081199	0.943848	-1.031670	-0.855152	0.226109	-0.062521	0.462256
14275	0.894816	-4.178173	8.821476	0.042876	-0.013561	0.039731	-0.081733	0.943978	-1.030714	-0.855756	0.225427	-0.062079	0.461530
14276	0.979963	-4.336855	8.690488	0.027253	-0.037855	0.081953	-0.080935	0.944871	-1.033666	-0.856570	0.225211	-0.061575	0.460191
14277	1.039133	-4.398904	8.618152	-0.001157	-0.005870	0.073219	-0.080131	0.943769	-1.035466	-0.857270	0.225178	-0.061819	0.458870
14278	1.049569	-4.418122	8.731750	-0.020001	0.009862	0.006067	-0.080529	0.943235	-1.036289	-0.857120	0.225426	-0.062221	0.458974
14279	1.029470	-4.377216	8.764524	-0.019951	0.012515	-0.029277	-0.080795	0.942957	-1.036160	-0.856768	0.225679	-0.062488	0.459470
14280	1.004700	-4.355822	8.729904	-0.002053	0.000173	-0.027527	-0.081462	0.943265	-1.036682	-0.856397	0.225750	-0.062410	0.460137
14281	0.961807	-4.390584	8.740886	-0.005839	0.021212	-0.016784	-0.081464	0.943454	-1.032625	-0.856212	0.225667	-0.062750	0.460476
14282	1.012449	-4.370240	8.790428	0.008459	0.010625	-0.015052	-0.081995	0.942910	-1.032906	-0.855970	0.225444	-0.062820	0.461025
14283	0.989985	-4.346379	8.734195	0.024598	0.007158	-0.013250	-0.082394	0.942508	-1.033320	-0.855971	0.224967	-0.062653	0.461279
14284	0.936184	-4.323081	8.727554	0.007989	-0.000447	0.000805	-0.081592	0.941921	-1.033078	-0.855891	0.224834	-0.062607	0.461498
14285	0.980145	-4.336846	8.748264	0.010806	-0.006453	0.029057	-0.083187	0.940444	-1.034457	-0.856237	0.224665	-0.062524	0.460949
14286	1.039225	-4.398899	8.647039	0.012813	0.006141	0.023831	-0.084527	0.942596	-1.035048	-0.856355	0.224357	-0.062663	0.460861
14287	1.067645	-4.354681	8.717384	-0.011959	0.008110	0.007843	-0.083459	0.942141	-1.034670	-0.856383	0.224478	-0.062939	0.460713
14288	1.009678	-4.365444	8.710873	-0.015738	0.009677	0.014927	-0.081062	0.943070	-1.034667	-0.856304	0.224639	-0.063353	0.460724
14289	0.937823	-4.410444	8.694564	-0.022751	0.008009	0.007840	-0.081328	0.942789	-1.034403	-0.856282	0.224951	-0.063726	0.460562
14290	0.942039	-4.366664	8.771391	-0.015710	0.006162	0.013150	-0.081861	0.942789	-1.033857	-0.856172	0.225143	-0.064081	0.460624
14291	0.878120	-4.328990	8.721003	-0.005377	-0.003930	0.029045	-0.079068	0.944672	-1.033019	-0.856439	0.225238	-0.064186	0.460066
14292	0.907902	-4.362433	8.731797	-0.005617	0.010899	0.040626	-0.078795	0.942407	-1.032554	-0.856632	0.225180	-0.064648	0.459669
14293	0.985348	-4.356172	8.738941	-0.005635	0.002036	0.039668	-0.078401	0.945000	-1.035717	-0.856987	0.225211	-0.064904	0.458956
14294	0.941296	-4.342412	8.689343	0.005913	0.000162	0.011412	-0.079331	0.943601	-1.035076	-0.856960	0.225089	-0.064953	0.459059
14295	0.962580	-4.312894	8.709030	-0.013695	0.011688	0.006114	-0.077199	0.944096	-1.034274	-0.856958	0.225213	-0.065294	0.458955
14296	0.956836	-4.380962	8.762324	-0.011454	0.015656	-0.009765	-0.076932	0.943473	-1.031866	-0.856648	0.225275	-0.065668	0.459449
14297	0.892733	-4.328722	8.745521	-0.004311	-0.007358	-0.011645	-0.079332	0.943827	-1.032637	-0.856549	0.225435	-0.065515	0.459576
14298	0.892493	-4.319018	8.730997	0.004359	0.013656	0.004430	-0.078796	0.942807	-1.031596	-0.856432	0.225224	-0.065779	0.459861
14299	0.912120	-4.333229	8.717264	0.000775	-0.004065	0.000765	-0.078533	0.943918	-1.031293	-0.856467	0.225248	-0.065691	0.459797
14300	0.941754	-4.356963	8.742423	-0.013664	-0.002449	0.002492	-0.078935	0.944483	-1.031000	-0.856276	0.225497	-0.065834	0.460010
14301	0.947590	-4.410264	8.718934	0.003356	0.011727	-0.025653	-0.080130	0.943124	-1.031840	-0.856058	0.225368	-0.065872	0.460473
14302	0.912684	-4.359920	8.727111	0.010106	-0.003681	-0.011579	-0.080399	0.943973	-1.031810	-0.855840	0.225239	-0.065713	0.460963
14303	0.859832	-4.380296	8.744900	-0.008261	0.008214	0.004365	-0.079197	0.943265	-1.032792	-0.855852	0.225300	-0.065935	0.460880
14304	0.912848	-4.369627	8.717561	-0.004923	-0.007932	0.011333	-0.079998	0.943564	-1.032773	-0.855794	0.225438	-0.065941	0.460919
14305	0.937154	-4.371613	8.727950	-0.001387	-0.000876	0.014920	-0.080132	0.944001	-1.033298	-0.855945	0.225452	-0.065990	0.460624
14306	0.941811	-4.366676	8.699171	0.000619	-0.013064	0.005123	-0.080662	0.942565	-1.031447	-0.855850	0.225550	-0.065835	0.460775
14307	0.951884	-4.381055	8.728474	-0.014223	-0.011825	0.021880	-0.082000	0.944299	-1.032186	-0.856021	0.225877	-0.065844	0.460295
14308	0.990433	-4.365788	8.753613	0.001506	-0.020142	0.004184	-0.080802	0.944314	-1.027878	-0.855916	0.226024	-0.065563	0.460460
14309	1.012586	-4.389666	8.711144	0.022366	-0.005656	0.000803	-0.081870	0.944869	-1.026497	-0.856049	0.225698	-0.065241	0.460418
14310	0.980387	-4.361125	8.671428	-0.013558	-0.011206	-0.002874	-0.080932	0.943169	-1.026833	-0.855794	0.226029	-0.065222	0.460731
14311	1.001230	-4.426283	8.720700	0.003089	-0.015962	-0.020537	-0.082131	0.943292	-1.031002	-0.855656	0.226160	-0.064802	0.460983
14312	0.928410	-4.420321	8.720828	0.000896	-0.019891	-0.006408	-0.082259	0.941747	-1.030915	-0.855451	0.226329	-0.064482	0.461325
14313	0.990072	-4.356091	8.700572	-0.010064	-0.013041	0.000658	-0.082261	0.942795	-1.033717	-0.855444	0.226632	-0.064329	0.461210
