# Supplementary material for: Identification of Haptic Based Guiding Using Hard Reins
Source: PLoS One. 2015 Jul 22;10(7):e0132020. doi: 10.1371/journal.pone.0132020 (PMC4511788; doi:10.1371/journal.pone.0132020)
Supplement: S8 File — (ZIP) [file pone.0132020.s008.zip › Exp2_MotionData1/Subject1/path1/T5/fc5.txt]

// Start Time: 0
// Sample rate: 25.0Hz
// Scenario: 4.9
// Firmware Version: 2.6.1
Counter	Acc_X	Acc_Y	Acc_Z	Gyr_X	Gyr_Y	Gyr_Z	Mag_X	Mag_Y	Mag_Z	Quat_w	Quat_x	Quat_y	Quat_z
21483	8.454833	-0.611030	4.844704	-0.549459	-0.012558	-0.010496	-0.836114	0.117093	-0.172113	0.303949	-0.530340	-0.131328	-0.780453
21484	8.493552	-0.628327	4.823098	-0.560270	-0.001738	-0.005374	-0.837519	0.116676	-0.172387	0.295035	-0.532554	-0.125421	-0.783332
21485	8.484170	-0.611518	4.796343	-0.547548	0.003689	-0.014103	-0.837248	0.118778	-0.170965	0.286412	-0.534065	-0.119383	-0.786442
21486	8.464863	-0.621093	4.791643	-0.552945	0.010904	-0.012446	-0.836396	0.117092	-0.171550	0.277426	-0.535889	-0.113556	-0.789280
21487	8.493896	-0.572852	4.805564	-0.558443	0.001877	-0.007136	-0.837376	0.116256	-0.172953	0.268718	-0.537361	-0.107271	-0.792166
21488	8.493662	-0.575086	4.834586	-0.567493	0.010060	-0.010832	-0.836534	0.116531	-0.171836	0.259532	-0.539149	-0.101170	-0.794812
21489	8.527478	-0.577746	4.829737	-0.550242	0.005420	-0.004403	-0.836954	0.116257	-0.173518	0.250893	-0.540380	-0.094960	-0.797511
21490	8.517863	-0.597109	4.815468	-0.536593	0.003471	0.004611	-0.835683	0.115411	-0.173396	0.242213	-0.542016	-0.089189	-0.799748
21491	8.502481	-0.576893	4.940914	-0.563769	0.025316	-0.006463	-0.836670	0.115978	-0.174224	0.233367	-0.542845	-0.082685	-0.802510
21492	8.489053	-0.601897	4.793813	-0.551126	0.009048	-0.007099	-0.836247	0.115695	-0.173950	0.224299	-0.544312	-0.076752	-0.804688
21493	8.541717	-0.611578	4.844594	-0.563911	-0.003549	-0.001856	-0.837795	0.115557	-0.173799	0.215418	-0.545462	-0.070327	-0.806920
21494	8.474274	-0.635501	4.815955	-0.560391	-0.014225	-0.019457	-0.837236	0.116395	-0.172533	0.205964	-0.547194	-0.064459	-0.808704
21495	8.474646	-0.577625	4.795978	-0.553115	-0.010636	-0.021155	-0.838362	0.116399	-0.172944	0.196822	-0.548236	-0.058451	-0.810730
21496	8.460557	-0.553611	4.757067	-0.543119	-0.012517	-0.017486	-0.838357	0.114989	-0.171417	0.187544	-0.549738	-0.052812	-0.812297
21497	8.532416	-0.558474	4.824683	-0.553167	-0.023340	-0.010449	-0.839202	0.115273	-0.171968	0.178510	-0.550849	-0.046740	-0.813950
21498	8.561360	-0.587732	4.812889	-0.560362	-0.012491	-0.010597	-0.839339	0.113862	-0.170019	0.169111	-0.552287	-0.040729	-0.815305
21499	8.489240	-0.524395	4.805051	-0.560268	0.000086	-0.005381	-0.838395	0.115874	-0.171559	0.160054	-0.552893	-0.034414	-0.817011
21500	8.518107	-0.519653	4.819458	-0.550321	-0.001680	-0.014094	-0.838668	0.113766	-0.171439	0.150681	-0.553984	-0.028553	-0.818280
21501	8.518051	-0.524456	4.824344	-0.562061	0.003685	-0.003650	-0.839518	0.115033	-0.171419	0.141590	-0.554382	-0.022192	-0.819830
21502	8.503327	-0.533863	4.851048	-0.531165	0.008989	-0.008634	-0.841482	0.113350	-0.171141	0.132492	-0.555115	-0.016541	-0.820987
21503	8.498809	-0.507418	4.824180	-0.554842	0.001944	-0.014172	-0.840357	0.113627	-0.170866	0.123271	-0.555363	-0.010434	-0.822355
21504	8.508640	-0.500351	4.804757	-0.545713	0.009110	-0.014105	-0.840642	0.114757	-0.172255	0.113893	-0.555998	-0.004597	-0.823330
21505	8.517996	-0.538956	4.824506	-0.562046	0.009147	-0.009877	-0.840356	0.113346	-0.170729	0.104630	-0.555991	0.001676	-0.824575
21506	8.522841	-0.534153	4.824446	-0.542974	0.014559	-0.020302	-0.841764	0.113491	-0.171137	0.095157	-0.556396	0.007417	-0.825417
21507	8.479545	-0.456426	4.842967	-0.556506	0.019826	0.001624	-0.841763	0.113638	-0.173099	0.086114	-0.556041	0.013726	-0.826568
21508	8.456407	-0.481324	4.703127	-0.569241	0.018183	-0.009132	-0.840914	0.112650	-0.172415	0.076515	-0.556296	0.020037	-0.827212
21509	8.407236	-0.456045	4.830978	-0.552928	0.007139	0.007037	-0.841198	0.113355	-0.172966	0.067580	-0.555989	0.026300	-0.828020
21510	8.513240	-0.543914	4.814881	-0.551238	-0.010833	0.000111	-0.840740	0.113174	-0.173240	0.058334	-0.556557	0.032376	-0.828126
21511	8.533010	-0.442599	4.804058	-0.547588	-0.003604	-0.003412	-0.841865	0.112753	-0.172815	0.049268	-0.556279	0.038390	-0.828645
21512	8.479924	-0.449545	4.799374	-0.527546	0.006221	-0.005019	-0.841579	0.112054	-0.174086	0.040181	-0.556412	0.044033	-0.828765
21513	8.496511	-0.480915	4.823865	-0.547596	-0.001744	-0.010514	-0.842427	0.112615	-0.173233	0.030978	-0.555960	0.049939	-0.829129
21514	8.520242	-0.488012	4.872240	-0.545591	0.023363	0.001742	-0.841861	0.111912	-0.173244	0.021781	-0.555684	0.055962	-0.829222
21515	8.483695	-0.519016	4.901631	-0.552970	0.016376	-0.019546	-0.841165	0.113736	-0.173091	0.012339	-0.554792	0.061836	-0.829596
21516	8.430977	-0.557774	4.834476	-0.503854	0.013257	0.000497	-0.841583	0.112613	-0.172959	0.003596	-0.554541	0.067142	-0.829435
21517	8.522534	-0.504898	4.879674	-0.545619	0.023443	-0.007107	-0.841862	0.112335	-0.173801	-0.005575	-0.553365	0.072998	-0.829715
21518	8.512881	-0.519382	4.872600	-0.556505	0.028964	-0.014349	-0.842851	0.113321	-0.173923	-0.015164	-0.552745	0.079005	-0.829458
21519	8.431014	-0.548108	4.834368	-0.564634	0.038067	-0.021596	-0.841022	0.114030	-0.177014	-0.024811	-0.551186	0.084977	-0.829673
21520	8.445626	-0.553154	4.815074	-0.549333	0.031062	-0.051448	-0.842699	0.111223	-0.176750	-0.034928	-0.550454	0.090444	-0.829217
21521	8.464751	-0.557893	4.834454	-0.557598	0.016712	-0.052348	-0.841333	0.112664	-0.176478	-0.044967	-0.549141	0.095938	-0.828986
21522	8.455180	-0.526385	4.838948	-0.565775	0.009415	-0.038243	-0.842447	0.110141	-0.177758	-0.054991	-0.548581	0.101822	-0.828050
21523	8.455085	-0.506915	4.860478	-0.563989	0.002142	-0.031984	-0.842448	0.110139	-0.176916	-0.064726	-0.547302	0.107620	-0.827460
21524	8.449941	-0.526020	4.892111	-0.549340	0.018239	-0.026608	-0.842025	0.109855	-0.176362	-0.074375	-0.546447	0.113328	-0.826451
21525	8.440137	-0.535534	4.906728	-0.543098	-0.001631	-0.024648	-0.841597	0.108445	-0.175398	-0.083738	-0.545084	0.118827	-0.825682
21526	8.483534	-0.557588	4.902083	-0.562188	-0.016144	-0.003544	-0.843852	0.109014	-0.175935	-0.093042	-0.544583	0.125033	-0.824099
21527	8.488958	-0.524167	4.841294	-0.567588	-0.005246	-0.009859	-0.842441	0.108452	-0.176794	-0.102403	-0.543051	0.131058	-0.823064
21528	8.484150	-0.514455	4.843608	-0.547494	0.005341	0.004466	-0.843157	0.110978	-0.175359	-0.111440	-0.542066	0.137044	-0.821562
21529	8.474647	-0.519364	4.821929	-0.556604	-0.009185	0.021255	-0.842592	0.110414	-0.175089	-0.120137	-0.540387	0.143188	-0.820394
21530	8.498445	-0.533787	4.858304	-0.547425	0.003322	0.028364	-0.841189	0.111677	-0.175648	-0.128743	-0.539242	0.149410	-0.818731
21531	8.430869	-0.552755	4.848940	-0.563779	0.003424	0.024618	-0.841194	0.112942	-0.175494	-0.137474	-0.537183	0.155628	-0.817506
21532	8.411357	-0.576708	4.863731	-0.540149	0.003275	0.028426	-0.842042	0.113645	-0.175060	-0.145964	-0.535931	0.161704	-0.815674
21533	8.486248	-0.577240	4.853972	-0.556522	-0.000242	0.028271	-0.841623	0.114203	-0.174216	-0.154517	-0.533795	0.167801	-0.814267
21534	8.464191	-0.605920	4.883318	-0.529154	0.013958	0.037341	-0.841487	0.115329	-0.174766	-0.162739	-0.532252	0.173731	-0.812429
21535	8.478600	-0.644738	4.874066	-0.547303	0.017682	0.033566	-0.840929	0.116879	-0.176297	-0.171137	-0.529695	0.179625	-0.811092
21536	8.459459	-0.630208	4.859432	-0.532801	0.016783	0.025778	-0.839804	0.117158	-0.176443	-0.179552	-0.528017	0.185453	-0.809053
21537	8.447410	-0.601056	4.871204	-0.549192	0.009628	0.028285	-0.839524	0.117579	-0.176440	-0.187991	-0.525463	0.191294	-0.807437
21538	8.444960	-0.625253	4.864228	-0.545525	0.010446	0.035396	-0.839389	0.119128	-0.177547	-0.196313	-0.523683	0.197417	-0.805136
21539	8.457047	-0.639889	4.854710	-0.552862	0.005189	0.022959	-0.837984	0.119545	-0.177273	-0.204820	-0.521069	0.203219	-0.803267
21540	8.468379	-0.576341	4.979637	-0.545456	0.034001	0.021104	-0.838552	0.120671	-0.177397	-0.213413	-0.518844	0.209058	-0.800968
21541	8.484119	-0.625938	4.794109	-0.542102	-0.010946	0.009040	-0.837423	0.120251	-0.178672	-0.221921	-0.516451	0.214552	-0.798747
21542	8.521722	-0.639904	4.917449	-0.561221	-0.008039	-0.003586	-0.838275	0.121937	-0.177807	-0.230838	-0.514808	0.220525	-0.795647
21543	8.469603	-0.650059	4.787148	-0.525831	-0.012627	-0.012881	-0.838134	0.121652	-0.176689	-0.239474	-0.512476	0.225479	-0.793209
21544	8.469189	-0.640027	4.845030	-0.549441	-0.005235	-0.021166	-0.839543	0.122221	-0.177794	-0.248499	-0.510791	0.231026	-0.789916
21545	8.466570	-0.644692	4.869249	-0.553931	0.005629	-0.024826	-0.837292	0.121927	-0.175431	-0.257645	-0.507946	0.236147	-0.787302
21546	8.507710	-0.625648	4.864149	-0.549353	0.006417	-0.014150	-0.838414	0.121375	-0.177812	-0.266543	-0.505913	0.241658	-0.783969
21547	8.488479	-0.654678	4.840335	-0.534816	0.007279	-0.017531	-0.838685	0.118701	-0.176435	-0.275332	-0.502966	0.246476	-0.781324
21548	8.469353	-0.557740	4.863442	-0.531251	-0.001764	-0.015657	-0.837703	0.119543	-0.176855	-0.283958	-0.501042	0.251686	-0.777804
21549	8.498314	-0.548226	4.868130	-0.553010	0.005552	-0.015949	-0.837275	0.118418	-0.176870	-0.292842	-0.497874	0.256740	-0.774887
21550	8.474068	-0.557679	4.877934	-0.549404	0.002860	-0.019436	-0.837547	0.116030	-0.176893	-0.301654	-0.495668	0.262118	-0.771112
21551	8.469111	-0.601178	4.873593	-0.567450	0.014545	-0.007340	-0.838117	0.117860	-0.177430	-0.310529	-0.492083	0.267349	-0.768082
21552	8.483748	-0.550490	4.877841	-0.529420	-0.003654	-0.006774	-0.837829	0.116456	-0.178008	-0.318830	-0.489910	0.272535	-0.764238
21553	8.474084	-0.523755	4.892053	-0.565601	0.027233	-0.016233	-0.837550	0.117019	-0.178565	-0.327825	-0.486049	0.277488	-0.761109
21554	8.464534	-0.526202	4.877595	-0.552918	0.016279	-0.007172	-0.838107	0.115897	-0.178993	-0.336383	-0.483297	0.282847	-0.757145
21555	8.445050	-0.562299	4.882857	-0.545788	-0.003524	-0.013169	-0.838105	0.115619	-0.179837	-0.344890	-0.479878	0.287656	-0.753672
21556	8.459425	-0.511398	4.920931	-0.533012	0.009039	-0.013973	-0.836982	0.116319	-0.179699	-0.353230	-0.477290	0.292638	-0.749524
21557	8.407578	-0.529046	4.752052	-0.569402	-0.001535	-0.021416	-0.836143	0.117582	-0.179692	-0.362020	-0.473586	0.297633	-0.745703
21558	8.416067	-0.513617	4.908932	-0.547516	0.003537	0.003575	-0.836430	0.118706	-0.179538	-0.370108	-0.470753	0.302975	-0.741362
21559	8.425446	-0.610418	4.897918	-0.540404	-0.021679	-0.001505	-0.836990	0.117577	-0.177582	-0.378121	-0.467308	0.307798	-0.737501
21560	8.464710	-0.494832	4.869996	-0.558569	-0.019796	0.000065	-0.837559	0.118983	-0.177563	-0.386127	-0.464640	0.313381	-0.732672
21561	8.469575	-0.509439	4.858070	-0.565882	-0.025119	-0.005296	-0.838400	0.117998	-0.176585	-0.394325	-0.460946	0.318489	-0.728424
21562	8.491351	-0.490227	4.860243	-0.547680	-0.023481	0.003760	-0.838684	0.118702	-0.176716	-0.402049	-0.458274	0.323909	-0.723481
21563	8.505610	-0.553166	4.858510	-0.547602	-0.009010	-0.002526	-0.837555	0.117710	-0.175052	-0.410051	-0.454349	0.328567	-0.719353
21564	8.464077	-0.576738	4.911989	-0.545820	-0.012606	-0.005151	-0.837562	0.119116	-0.175037	-0.417851	-0.451478	0.333725	-0.714280
21565	8.464528	-0.596497	4.844550	-0.547647	-0.023520	0.007281	-0.837278	0.118266	-0.173366	-0.425523	-0.447570	0.338512	-0.709944
21566	8.503329	-0.567802	4.834513	-0.554032	-0.019759	-0.006075	-0.838410	0.119389	-0.172223	-0.433252	-0.444626	0.343770	-0.704573
21567	8.525350	-0.558486	4.800550	-0.534901	-0.014496	0.000316	-0.838691	0.119389	-0.172081	-0.440874	-0.440630	0.348159	-0.700186
21568	8.517945	-0.631030	4.786871	-0.563922	-0.001618	-0.014266	-0.837568	0.119807	-0.171524	-0.448815	-0.437287	0.353250	-0.694665
21569	8.515492	-0.601894	4.805881	-0.542130	-0.003556	-0.010459	-0.837992	0.120087	-0.170957	-0.456621	-0.433032	0.357471	-0.690069
21570	8.517850	-0.601863	4.813126	-0.539405	-0.005403	-0.006877	-0.837289	0.120364	-0.170399	-0.464100	-0.429798	0.362247	-0.684589
21571	8.498851	-0.585024	4.781551	-0.560245	0.006473	-0.014271	-0.838549	0.118966	-0.171526	-0.472076	-0.425150	0.366510	-0.679752
21572	8.489299	-0.568077	4.776542	-0.531190	-0.000053	-0.005044	-0.838126	0.118825	-0.171671	-0.479379	-0.421798	0.371066	-0.674235
21573	8.517567	-0.572544	4.863543	-0.532967	0.012633	-0.012219	-0.838975	0.119667	-0.170814	-0.487030	-0.417200	0.374834	-0.669511
21574	8.527352	-0.587257	4.839530	-0.544114	-0.017769	-0.031623	-0.839818	0.119246	-0.170531	-0.494541	-0.414051	0.379439	-0.663338
21575	8.513112	-0.524334	4.838847	-0.538636	-0.021559	-0.013838	-0.839535	0.118680	-0.169277	-0.501891	-0.409757	0.383519	-0.658116
21576	8.493830	-0.635742	4.782124	-0.568615	-0.021332	-0.023937	-0.840096	0.117977	-0.168860	-0.509341	-0.406244	0.388463	-0.651639
21577	8.523253	-0.529640	4.773651	-0.560391	-0.010551	-0.023887	-0.840381	0.118679	-0.168570	-0.516958	-0.401555	0.392550	-0.646075
21578	8.504057	-0.500519	4.773352	-0.547626	-0.003430	-0.021127	-0.838687	0.117690	-0.168172	-0.524201	-0.397892	0.396973	-0.639772
21579	8.547333	-0.544291	4.773782	-0.556692	-0.001581	-0.021241	-0.840942	0.117974	-0.167311	-0.531692	-0.392998	0.400850	-0.634173
21580	8.547708	-0.539748	4.727820	-0.549396	0.005650	-0.027390	-0.839247	0.116846	-0.167476	-0.538960	-0.389146	0.405064	-0.627703
21581	8.542821	-0.486339	4.761060	-0.556666	0.001993	-0.017717	-0.838962	0.115719	-0.166789	-0.546299	-0.384074	0.408840	-0.622008
21582	8.523086	-0.539199	4.790673	-0.531298	-0.000692	-0.033340	-0.839244	0.116000	-0.166784	-0.553306	-0.380446	0.412764	-0.615418
21583	8.542542	-0.520049	4.780767	-0.533127	-0.003399	-0.031569	-0.840934	0.115862	-0.166211	-0.560458	-0.375715	0.416114	-0.609569
21584	8.551907	-0.546540	4.805214	-0.571227	0.003974	-0.030293	-0.839808	0.115715	-0.164959	-0.567620	-0.371458	0.420404	-0.602567
21585	8.561754	-0.495853	4.804636	-0.562123	0.005688	-0.024881	-0.840368	0.114871	-0.164403	-0.574837	-0.366135	0.423961	-0.596460
21586	8.542633	-0.476489	4.789947	-0.576702	0.002217	-0.032108	-0.840222	0.114319	-0.167495	-0.581883	-0.361745	0.428223	-0.589218
21587	8.528199	-0.478860	4.782743	-0.556667	0.009311	-0.030150	-0.840218	0.113191	-0.166385	-0.588999	-0.356392	0.431537	-0.582960
21588	8.533283	-0.534854	4.722952	-0.538609	-0.010580	-0.031590	-0.841066	0.113606	-0.163990	-0.595493	-0.352491	0.435408	-0.575811
21589	8.523648	-0.539657	4.718186	-0.542244	-0.016050	-0.022754	-0.842474	0.113752	-0.164538	-0.602050	-0.347451	0.438815	-0.569434
21590	8.552205	-0.517694	4.780728	-0.565759	0.002068	-0.021366	-0.843317	0.113190	-0.163977	-0.608570	-0.342898	0.442818	-0.562117
21591	8.532947	-0.563670	4.752271	-0.549495	-0.008737	-0.030849	-0.842753	0.112906	-0.163423	-0.615174	-0.337673	0.446072	-0.555479
21592	8.518116	-0.507540	4.824155	-0.531242	-0.004538	-0.006775	-0.843172	0.112062	-0.163008	-0.621080	-0.333395	0.449768	-0.548467
21593	8.527915	-0.587714	4.767044	-0.545893	-0.023325	-0.013914	-0.843167	0.110795	-0.162460	-0.627187	-0.328142	0.453185	-0.541833
21594	8.552719	-0.491446	4.727274	-0.543960	0.000149	-0.019324	-0.842042	0.111074	-0.162466	-0.633200	-0.323685	0.456779	-0.534452
21595	8.504677	-0.520416	4.684167	-0.562125	0.002097	-0.026637	-0.844296	0.111358	-0.161885	-0.639617	-0.317992	0.459871	-0.527531
21596	8.562358	-0.554522	4.698969	-0.556625	-0.005390	0.001789	-0.843588	0.110231	-0.161341	-0.645270	-0.313151	0.463702	-0.520138
21597	8.605407	-0.569021	4.742568	-0.571064	0.007231	0.008624	-0.844580	0.111637	-0.161038	-0.651249	-0.306890	0.466944	-0.513475
21598	8.571840	-0.510809	4.741963	-0.545587	0.010632	0.017748	-0.842747	0.111499	-0.163017	-0.656649	-0.301796	0.470450	-0.506368
21599	8.516464	-0.534808	4.713309	-0.567439	0.005404	0.008665	-0.844022	0.113187	-0.162569	-0.662418	-0.295531	0.473577	-0.499589
21600	8.547745	-0.530081	4.727712	-0.561998	0.003563	0.010516	-0.844445	0.113469	-0.162563	-0.667752	-0.290281	0.477192	-0.492069
21601	8.542807	-0.559050	4.728042	-0.556523	0.010808	0.003454	-0.842748	0.111638	-0.162595	-0.673387	-0.284093	0.480004	-0.485219
21602	8.528420	-0.573581	4.708893	-0.532004	0.010721	0.000199	-0.844726	0.113189	-0.162844	-0.678547	-0.279199	0.483067	-0.477774
21603	8.566811	-0.578489	4.735476	-0.554716	0.008999	0.003488	-0.843466	0.115015	-0.163255	-0.683985	-0.272992	0.485783	-0.470802
21604	8.590889	-0.578596	4.742694	-0.554687	0.018076	-0.003640	-0.844308	0.114455	-0.163395	-0.689206	-0.267685	0.488834	-0.463013
21605	8.523436	-0.585542	4.723531	-0.560108	0.023532	-0.007289	-0.843464	0.115021	-0.165218	-0.694737	-0.261315	0.491234	-0.455789
21606	8.523388	-0.578231	4.733115	-0.552917	0.013619	-0.010682	-0.842057	0.115016	-0.164669	-0.699787	-0.256068	0.494182	-0.447785
21607	8.551766	-0.553699	4.819792	-0.532948	0.016260	-0.013999	-0.845148	0.113618	-0.164659	-0.704992	-0.250156	0.496293	-0.440570
21608	8.479403	-0.611454	4.786705	-0.556715	-0.003330	-0.028331	-0.843741	0.113897	-0.164948	-0.709867	-0.245109	0.499310	-0.432088
21609	8.512799	-0.625892	4.830316	-0.554889	-0.014374	-0.003469	-0.843880	0.113335	-0.165093	-0.714607	-0.238994	0.501985	-0.424534
21610	8.506394	-0.643494	4.714535	-0.567596	-0.012444	-0.010705	-0.843746	0.114878	-0.164236	-0.719101	-0.233628	0.505194	-0.416042
21611	8.561891	-0.578383	4.747563	-0.545759	-0.004447	-0.008711	-0.842895	0.113330	-0.164259	-0.723759	-0.227567	0.507512	-0.408433
21612	8.497177	-0.568641	4.694381	-0.553980	-0.010672	-0.014086	-0.843466	0.115017	-0.163816	-0.728046	-0.222351	0.510449	-0.399938
21613	8.545091	-0.597746	4.726055	-0.549377	-0.008117	0.000111	-0.842614	0.113326	-0.163139	-0.732431	-0.216134	0.512776	-0.392291
21614	8.499085	-0.597335	4.745442	-0.560252	-0.001732	-0.003605	-0.843184	0.114588	-0.162000	-0.736563	-0.210588	0.515561	-0.383829
21615	8.554703	-0.515353	4.771033	-0.562196	-0.027070	0.010703	-0.843747	0.114732	-0.162555	-0.740541	-0.204178	0.518191	-0.376016
21616	8.557140	-0.617201	4.719007	-0.543130	-0.030735	0.007400	-0.843329	0.115428	-0.160868	-0.744030	-0.198938	0.521204	-0.367681
21617	8.571475	-0.685049	4.705246	-0.565713	-0.018110	0.017669	-0.843340	0.118245	-0.162521	-0.747879	-0.192298	0.523634	-0.359869
21618	8.561991	-0.689973	4.681150	-0.547474	-0.009220	0.021365	-0.843341	0.117955	-0.159860	-0.751322	-0.186639	0.526298	-0.351698
21619	8.552260	-0.670458	4.700276	-0.539292	0.001697	0.005469	-0.841942	0.119917	-0.159290	-0.755181	-0.180349	0.528080	-0.343957
21620	8.566994	-0.663482	4.671183	-0.547441	0.003509	0.008907	-0.842790	0.120765	-0.159975	-0.758662	-0.174683	0.530389	-0.335568
21621	8.571896	-0.653877	4.666236	-0.556574	0.001856	-0.002688	-0.840528	0.118512	-0.160297	-0.762452	-0.168185	0.532139	-0.327426
21622	8.557274	-0.641550	4.690282	-0.550270	-0.001708	-0.010556	-0.842500	0.118797	-0.160138	-0.765823	-0.162669	0.534358	-0.318616
21623	8.552484	-0.631853	4.690180	-0.558463	-0.004372	-0.010636	-0.841654	0.118514	-0.160288	-0.769412	-0.156238	0.536060	-0.310217
21624	8.562082	-0.646414	4.690330	-0.557482	0.003677	-0.004481	-0.841375	0.119076	-0.160425	-0.772626	-0.150467	0.538135	-0.301363
21625	8.490506	-0.675718	4.569934	-0.554894	-0.019710	-0.010512	-0.840814	0.119635	-0.159862	-0.775839	-0.144154	0.539927	-0.292869
21626	8.460266	-0.630863	4.755534	-0.531157	-0.001941	0.003801	-0.841942	0.119918	-0.159570	-0.778674	-0.138697	0.541831	-0.284340
21627	8.547623	-0.699670	4.661947	-0.545840	-0.025206	-0.005060	-0.841095	0.119639	-0.160701	-0.781582	-0.132470	0.543546	-0.275934
21628	8.574205	-0.651384	4.680703	-0.543936	-0.008992	-0.005127	-0.840815	0.119774	-0.159440	-0.784235	-0.126915	0.545486	-0.267043
21629	8.562344	-0.636930	4.661227	-0.560256	-0.005326	-0.003571	-0.841378	0.119490	-0.158036	-0.787197	-0.120317	0.546841	-0.258476
21630	8.591513	-0.651826	4.627525	-0.549314	-0.005471	0.007179	-0.839831	0.119768	-0.158046	-0.789640	-0.114488	0.548659	-0.249669
21631	8.591101	-0.675732	4.668870	-0.542936	-0.003734	0.010777	-0.841245	0.121176	-0.158020	-0.792312	-0.107981	0.549805	-0.241448
21632	8.533534	-0.656263	4.632485	-0.554774	-0.003586	0.000014	-0.840687	0.122298	-0.157732	-0.794624	-0.102103	0.551480	-0.232416
21633	8.547812	-0.714368	4.630698	-0.552902	-0.003724	0.014187	-0.840123	0.122302	-0.159139	-0.797110	-0.095384	0.552548	-0.224071
21634	8.596134	-0.675931	4.642286	-0.538443	-0.005444	-0.001543	-0.840963	0.120890	-0.156623	-0.799178	-0.089762	0.554052	-0.215139
21635	8.572056	-0.661279	4.642155	-0.560177	0.005470	-0.001867	-0.840405	0.122157	-0.157595	-0.801656	-0.083055	0.554839	-0.206408
21636	8.591139	-0.680611	4.661676	-0.543839	0.001757	0.001886	-0.840119	0.120889	-0.156910	-0.803598	-0.077250	0.556131	-0.197437
21637	8.601036	-0.666325	4.637340	-0.558378	0.005513	-0.007149	-0.840408	0.122858	-0.157167	-0.805894	-0.070621	0.556763	-0.188579
21638	8.581615	-0.666112	4.651861	-0.549363	-0.005345	-0.006981	-0.839561	0.122152	-0.156761	-0.807597	-0.064828	0.558048	-0.179351
21639	8.567079	-0.670823	4.656766	-0.539356	0.001894	-0.015759	-0.840685	0.121735	-0.157457	-0.809660	-0.058611	0.558520	-0.170502
21640	8.581559	-0.666066	4.659110	-0.554777	0.006490	-0.017733	-0.840401	0.121172	-0.157325	-0.811334	-0.052786	0.559487	-0.161015
21641	8.567144	-0.663604	4.651853	-0.538426	0.005494	-0.015769	-0.839980	0.121739	-0.159005	-0.813238	-0.046570	0.559761	-0.152128
21642	8.605767	-0.646886	4.658864	-0.543891	0.001889	-0.012262	-0.839836	0.120894	-0.158735	-0.814627	-0.040855	0.560640	-0.142813
21643	8.529588	-0.632707	4.530740	-0.558473	-0.014344	-0.003495	-0.839420	0.122437	-0.158161	-0.816091	-0.034234	0.561170	-0.133836
21644	8.524214	-0.588598	4.622077	-0.558388	-0.001813	0.005276	-0.839558	0.121877	-0.158727	-0.817194	-0.028083	0.562030	-0.124610
21645	8.596012	-0.673407	4.659173	-0.538490	-0.019981	0.011815	-0.839840	0.121877	-0.158444	-0.818344	-0.021633	0.562472	-0.116063
21646	8.606421	-0.608631	4.593194	-0.527638	-0.025392	0.007565	-0.839276	0.121167	-0.156493	-0.818963	-0.016005	0.563520	-0.107183
21647	8.601370	-0.608418	4.622195	-0.556679	-0.010678	-0.010560	-0.838146	0.120464	-0.157350	-0.820083	-0.009501	0.563706	-0.098028
21648	8.601296	-0.627751	4.622411	-0.554862	-0.019842	0.005439	-0.838997	0.121724	-0.155367	-0.820576	-0.003428	0.564588	-0.088789
21649	8.608686	-0.637615	4.598347	-0.560246	-0.010821	0.007091	-0.839277	0.121305	-0.155930	-0.821457	0.003321	0.564643	-0.079848
21650	8.601168	-0.680977	4.613339	-0.547580	-0.018061	0.003737	-0.839840	0.121304	-0.155085	-0.821768	0.009266	0.565350	-0.070648
21651	8.584403	-0.647038	4.612983	-0.546726	-0.027092	0.005573	-0.840687	0.121869	-0.155353	-0.822271	0.015737	0.565510	-0.061808
21652	8.644962	-0.618511	4.598085	-0.540290	-0.012681	0.003807	-0.840266	0.121865	-0.154515	-0.822444	0.021572	0.565991	-0.052678
21653	8.635460	-0.637966	4.569319	-0.553040	-0.009757	-0.014056	-0.838436	0.121431	-0.151869	-0.822966	0.027926	0.565741	-0.043412
21654	8.606462	-0.637753	4.574188	-0.558445	-0.005278	-0.008845	-0.838153	0.121291	-0.152434	-0.823020	0.033924	0.565987	-0.033857
21655	8.640247	-0.599178	4.593043	-0.542128	-0.008038	-0.010395	-0.840406	0.121579	-0.152974	-0.823363	0.040120	0.565554	-0.024752
21656	8.640379	-0.604133	4.573768	-0.534935	-0.019769	-0.012008	-0.838723	0.122696	-0.151854	-0.823066	0.045686	0.565895	-0.015419
21657	8.645263	-0.628452	4.554701	-0.536639	-0.005393	-0.006810	-0.840412	0.122416	-0.151002	-0.823251	0.051806	0.565273	-0.006414
21658	8.633159	-0.638042	4.554824	-0.554820	-0.007094	-0.008785	-0.839710	0.122549	-0.149323	-0.822875	0.057735	0.565273	0.003100
21659	8.645432	-0.633437	4.530593	-0.554826	-0.001573	-0.021199	-0.839988	0.121707	-0.149330	-0.822881	0.063964	0.564463	0.012564
21660	8.645348	-0.626096	4.545010	-0.549392	-0.014390	-0.001595	-0.840273	0.122549	-0.148758	-0.822223	0.069881	0.564436	0.021882
21661	8.642851	-0.647830	4.545255	-0.563929	-0.008803	-0.014188	-0.839986	0.121142	-0.148495	-0.821929	0.076309	0.563585	0.031332
21662	8.614864	-0.629047	4.429098	-0.543982	-0.016080	-0.016561	-0.840130	0.121986	-0.148765	-0.821043	0.081959	0.563475	0.040820
21663	8.588129	-0.638424	4.448569	-0.542094	-0.012626	-0.001529	-0.840691	0.121426	-0.148907	-0.820549	0.088141	0.562538	0.049812
21664	8.664256	-0.710738	4.555594	-0.545801	-0.027087	0.005595	-0.840123	0.120300	-0.148643	-0.819356	0.094069	0.562437	0.058921
21665	8.679652	-0.638849	4.472615	-0.547616	-0.012413	-0.021040	-0.840694	0.121701	-0.146941	-0.818635	0.100085	0.561387	0.068294
21666	8.672168	-0.643454	4.501673	-0.545721	-0.005321	-0.009564	-0.840264	0.119870	-0.146122	-0.817466	0.105798	0.560823	0.077672
21667	8.674723	-0.646008	4.482367	-0.547466	0.007326	-0.012315	-0.840122	0.119731	-0.146685	-0.816781	0.111843	0.559288	0.086934
21668	8.664873	-0.667605	4.497119	-0.563762	0.010925	-0.003687	-0.839000	0.120572	-0.146966	-0.815557	0.117871	0.558278	0.096427
21669	8.662086	-0.710921	4.524187	-0.538367	0.007245	-0.008682	-0.839839	0.119310	-0.146972	-0.814698	0.123770	0.556610	0.105514
21670	8.642834	-0.681754	4.531136	-0.545608	0.012692	-0.009686	-0.839001	0.121137	-0.147801	-0.813322	0.129408	0.555485	0.114878
21671	8.650108	-0.623649	4.554641	-0.532896	0.012610	-0.006875	-0.839281	0.120574	-0.147244	-0.812351	0.135184	0.553595	0.123873
21672	8.659671	-0.657573	4.550174	-0.549173	0.019831	-0.000035	-0.840828	0.120298	-0.147796	-0.810868	0.140946	0.552187	0.133105
21673	8.635349	-0.676662	4.564918	-0.547347	0.016134	0.008848	-0.839993	0.122399	-0.146238	-0.809746	0.147076	0.550016	0.141993
21674	8.644985	-0.686404	4.562598	-0.545613	0.014526	-0.013237	-0.840261	0.119738	-0.148788	-0.807976	0.152623	0.548613	0.151345
21675	8.630596	-0.647602	4.569433	-0.523833	0.008959	-0.006754	-0.840827	0.120160	-0.148358	-0.806614	0.158174	0.546531	0.160182
21676	8.630681	-0.664640	4.550292	-0.554655	0.019950	-0.010722	-0.840408	0.121430	-0.150452	-0.804684	0.163846	0.544872	0.169567
21677	8.640195	-0.676708	4.562496	-0.541911	0.023477	-0.008825	-0.839705	0.121425	-0.149335	-0.803227	0.169569	0.542363	0.178651
21678	8.611262	-0.674124	4.560089	-0.545644	0.009108	-0.012325	-0.840264	0.120729	-0.151021	-0.801001	0.175085	0.540781	0.187879
21679	8.645116	-0.676814	4.550408	-0.527416	0.019853	-0.013940	-0.839560	0.120442	-0.149627	-0.799347	0.180479	0.538261	0.196843
21680	8.630596	-0.657299	4.564708	-0.558449	0.000243	-0.021261	-0.839137	0.120159	-0.149353	-0.796746	0.186105	0.536671	0.206265
21681	8.606707	-0.662193	4.530966	-0.539288	0.009095	-0.014018	-0.839414	0.119318	-0.149920	-0.794742	0.191672	0.534136	0.215280
21682	8.606706	-0.652496	4.535690	-0.554734	0.000014	0.001782	-0.839975	0.119043	-0.151181	-0.792050	0.197450	0.532342	0.224236
21683	8.712448	-0.672194	4.584096	-0.538393	-0.001888	0.005540	-0.839555	0.119318	-0.149639	-0.789831	0.203202	0.529773	0.232844
21684	8.669418	-0.672255	4.530994	-0.545609	0.016356	-0.015894	-0.839695	0.118608	-0.147261	-0.787072	0.208532	0.527707	0.241987
21685	8.616413	-0.608967	4.549690	-0.529204	0.025251	-0.012222	-0.841103	0.119750	-0.151726	-0.784911	0.213762	0.524689	0.250843
21686	8.635757	-0.589725	4.554282	-0.542023	0.005429	-0.005167	-0.840537	0.118620	-0.150480	-0.781914	0.219162	0.522639	0.259667
21687	8.678828	-0.667269	4.564755	-0.552866	0.020011	-0.017770	-0.840532	0.117210	-0.149092	-0.779379	0.224664	0.519472	0.268783
21688	8.606445	-0.691070	4.550619	-0.554672	0.014508	-0.007159	-0.838142	0.118333	-0.150502	-0.776215	0.230148	0.517091	0.277738
21689	8.591833	-0.676327	4.574638	-0.572773	0.029057	-0.012770	-0.838142	0.118904	-0.153160	-0.773511	0.235894	0.513506	0.286959
21690	8.601082	-0.654242	4.637205	-0.542065	0.005532	-0.017572	-0.837291	0.117212	-0.152062	-0.770057	0.241080	0.511255	0.295824
21691	8.591505	-0.683333	4.613379	-0.560187	-0.003642	0.009691	-0.838699	0.117216	-0.152332	-0.767019	0.246978	0.507991	0.304348
21692	8.639485	-0.729461	4.628327	-0.545625	0.012711	-0.012351	-0.838139	0.117776	-0.152050	-0.763456	0.252178	0.505464	0.313124
21693	8.601102	-0.683348	4.620615	-0.534791	0.003663	-0.013940	-0.837302	0.119601	-0.151757	-0.760294	0.257336	0.502223	0.321718
21694	8.606126	-0.685963	4.594058	-0.543957	0.016772	-0.063665	-0.836168	0.117629	-0.151225	-0.756260	0.261912	0.499783	0.331195
21695	8.596188	-0.632340	4.656298	-0.547556	0.018478	-0.051331	-0.838408	0.115109	-0.152777	-0.752751	0.266717	0.496283	0.340486
21696	8.630740	-0.541058	4.602073	-0.560188	0.023793	-0.033798	-0.837553	0.113146	-0.154627	-0.748699	0.271728	0.493338	0.349615
21697	8.601183	-0.622811	4.639270	-0.538284	0.032577	-0.021229	-0.836994	0.113988	-0.154622	-0.745396	0.276517	0.489390	0.358358
21698	8.552513	-0.663391	4.671201	-0.569167	0.027230	-0.012727	-0.836847	0.112582	-0.154638	-0.741283	0.281784	0.486083	0.367180
21699	8.585508	-0.565995	4.819884	-0.534495	0.048514	0.007022	-0.837973	0.112870	-0.155889	-0.738182	0.286595	0.481633	0.375473
21700	8.596407	-0.525857	4.679273	-0.545484	0.031455	0.007012	-0.837404	0.111891	-0.157866	-0.734206	0.291614	0.478204	0.383697
21701	8.564526	-0.530097	4.742188	-0.558248	0.027037	0.003341	-0.838539	0.113718	-0.156997	-0.730558	0.296818	0.473783	0.392064
21702	8.567429	-0.559599	4.665190	-0.574628	0.036409	-0.027870	-0.840500	0.112047	-0.160365	-0.725995	0.301827	0.470140	0.400998
21703	8.516627	-0.447673	4.734084	-0.567382	0.041849	-0.035780	-0.839654	0.111765	-0.160655	-0.721929	0.306586	0.465527	0.410011
21704	8.521846	-0.404388	4.704597	-0.554781	0.031108	-0.049712	-0.840492	0.110504	-0.161222	-0.717060	0.311076	0.462124	0.418924
21705	8.545773	-0.375282	4.745318	-0.529411	0.009140	-0.024504	-0.840069	0.110506	-0.162067	-0.712834	0.315569	0.458095	0.427122
21706	8.556139	-0.385619	4.648766	-0.529338	0.023649	-0.034318	-0.840487	0.109382	-0.161795	-0.708004	0.319830	0.454805	0.435423
21707	8.548705	-0.278755	4.724906	-0.558574	0.015012	-0.060253	-0.839351	0.107131	-0.162108	-0.703156	0.324269	0.450546	0.444329
21708	8.567832	-0.390238	4.694712	-0.561328	0.009667	-0.065569	-0.840889	0.104604	-0.161842	-0.697531	0.328746	0.447251	0.453148
21709	8.518826	-0.449938	4.760686	-0.540341	0.023956	-0.063663	-0.840186	0.105026	-0.162404	-0.692660	0.332724	0.442926	0.461881
21710	8.537691	-0.437580	4.823348	-0.543865	0.041961	-0.060274	-0.841307	0.103907	-0.163248	-0.687297	0.336630	0.439183	0.470554
21711	8.557314	-0.365234	4.817682	-0.549264	0.052812	-0.061275	-0.840736	0.102079	-0.163272	-0.682459	0.340387	0.434232	0.479405
21712	8.494790	-0.374718	4.784042	-0.556440	0.063612	-0.057014	-0.840166	0.100818	-0.164692	-0.677044	0.344206	0.429929	0.488155
21713	8.480032	-0.437428	4.789595	-0.556449	0.052667	-0.042804	-0.841291	0.100683	-0.165666	-0.672145	0.348128	0.424656	0.496684
21714	8.493981	-0.497691	4.828910	-0.543748	0.037995	-0.021341	-0.840722	0.099846	-0.168063	-0.666770	0.352252	0.420461	0.504529
21715	8.479228	-0.490106	4.867507	-0.558260	0.026992	0.006862	-0.840441	0.099986	-0.168064	-0.661967	0.356782	0.415045	0.512098
21716	8.478827	-0.368574	4.977304	-0.563623	0.039504	0.020887	-0.838751	0.100270	-0.170037	-0.656723	0.361428	0.410224	0.519423
21717	8.536077	-0.307312	4.783235	-0.536540	0.012417	0.015206	-0.840721	0.100278	-0.171284	-0.651878	0.365801	0.405062	0.526469
21718	8.484777	-0.330732	4.851223	-0.560327	-0.023672	0.031941	-0.839038	0.101536	-0.170302	-0.646103	0.371074	0.400918	0.533029
21719	8.467945	-0.432488	4.794388	-0.538505	-0.010941	0.007334	-0.837633	0.102093	-0.169606	-0.640812	0.375566	0.396010	0.539894
21720	8.493986	-0.417699	4.866679	-0.553059	-0.012688	0.008948	-0.838483	0.102934	-0.168328	-0.634780	0.380363	0.391872	0.546639
21721	8.492208	-0.379414	4.803429	-0.546652	-0.005507	0.008986	-0.838488	0.104056	-0.167756	-0.629333	0.384820	0.386705	0.553456
21722	8.467774	-0.403261	4.830308	-0.553026	-0.009102	0.010694	-0.839613	0.103779	-0.168311	-0.623196	0.389508	0.382411	0.560064
21723	8.552306	-0.481414	4.785156	-0.538484	-0.005478	0.002005	-0.839057	0.105179	-0.166898	-0.617580	0.393715	0.377303	0.566768
21724	8.518364	-0.413201	4.837600	-0.538490	-0.005514	0.005543	-0.837360	0.103348	-0.166931	-0.611381	0.398059	0.373075	0.573217
21725	8.469501	-0.509378	4.867735	-0.542115	0.005498	-0.015823	-0.838070	0.104752	-0.166069	-0.605463	0.401956	0.367847	0.580115
21726	8.479156	-0.543378	4.851187	-0.554853	0.005640	-0.024820	-0.839624	0.106023	-0.166745	-0.598718	0.406056	0.363443	0.586996
21727	8.474030	-0.547952	4.887490	-0.571151	0.009223	-0.014421	-0.838070	0.104612	-0.166070	-0.592453	0.410166	0.357727	0.593965
21728	8.464414	-0.557618	4.877946	-0.564754	0.010929	-0.007282	-0.837081	0.104050	-0.166785	-0.585716	0.414352	0.352903	0.600590
21729	8.454779	-0.552724	4.877904	-0.569245	0.013556	0.003264	-0.837653	0.105874	-0.165640	-0.579551	0.418405	0.346921	0.607210
21730	8.450027	-0.547906	4.870607	-0.534700	0.017896	0.003641	-0.837091	0.106013	-0.165643	-0.573099	0.422141	0.342200	0.613396
21731	8.435080	-0.591070	4.909771	-0.550120	0.025237	-0.003672	-0.837085	0.104891	-0.166215	-0.566944	0.425677	0.336291	0.619905
21732	8.437286	-0.590917	4.936347	-0.570946	0.026977	0.013766	-0.837649	0.105176	-0.166909	-0.560232	0.429686	0.330846	0.626140
21733	8.446658	-0.576204	4.979664	-0.543547	0.048397	0.021918	-0.836384	0.105878	-0.167753	-0.554461	0.432923	0.324463	0.632357
21734	8.406558	-0.583973	4.856570	-0.545422	0.039468	0.013986	-0.836110	0.107852	-0.169978	-0.547919	0.436396	0.319112	0.638365
21735	8.386102	-0.653216	4.970939	-0.565428	0.026772	0.032389	-0.837095	0.107998	-0.170810	-0.541814	0.440109	0.312524	0.644260
21736	8.408813	-0.600828	4.868837	-0.569065	0.017667	0.045688	-0.836949	0.107302	-0.173062	-0.535201	0.444222	0.306751	0.649716
21737	8.377430	-0.612744	4.864179	-0.548094	0.019188	0.065378	-0.834420	0.108706	-0.174329	-0.529491	0.447943	0.300117	0.654917
21738	8.309545	-0.614490	4.902951	-0.561640	0.019018	0.089975	-0.834151	0.111372	-0.173322	-0.523406	0.452130	0.293955	0.659708
21739	8.263464	-0.614018	4.932004	-0.534592	-0.013554	0.090480	-0.834443	0.113904	-0.173854	-0.517833	0.456186	0.287566	0.664115
21740	8.285362	-0.439764	4.992856	-0.560360	-0.051089	0.070971	-0.832765	0.116431	-0.173981	-0.510986	0.461083	0.282256	0.668302
21741	8.603936	-0.131487	5.141220	-0.548293	-0.084375	-0.034742	-0.834454	0.116436	-0.174389	-0.503084	0.465392	0.277531	0.673270
21742	8.598124	-0.266405	5.203143	-0.543416	-0.143270	-0.100692	-0.832624	0.115572	-0.169504	-0.493449	0.470280	0.274894	0.678069
21743	8.495828	-0.262107	5.014755	-0.539991	-0.177441	-0.110185	-0.834025	0.112888	-0.164333	-0.483946	0.475197	0.271864	0.682696
21744	8.675199	-0.189195	5.260170	-0.548445	-0.091324	-0.063008	-0.834298	0.110065	-0.160153	-0.474919	0.479497	0.268221	0.687453
21745	8.168921	-0.348857	5.112815	-0.544509	-0.082875	-0.010052	-0.835001	0.109495	-0.157349	-0.467130	0.483554	0.263204	0.691874
21746	8.212241	-0.341759	5.132009	-0.553693	-0.133870	0.054741	-0.836128	0.108923	-0.153701	-0.459337	0.489005	0.258680	0.694959
21747	8.362654	-0.207586	5.096481	-0.526419	-0.139599	0.079030	-0.836421	0.110594	-0.148633	-0.452558	0.494006	0.253536	0.697760
21748	8.282050	-0.033714	4.993162	-0.558347	-0.140925	0.043290	-0.835025	0.112975	-0.147076	-0.444420	0.499432	0.249065	0.700732
21749	8.370786	0.046653	4.794004	-0.555694	-0.149839	0.033682	-0.835312	0.113239	-0.141743	-0.436555	0.504465	0.244029	0.703835
21750	8.400429	-0.065593	4.652652	-0.517251	-0.099409	0.017013	-0.832226	0.115190	-0.138942	-0.428562	0.508705	0.239977	0.707082
21751	8.327438	-0.015699	4.441969	-0.542541	-0.088604	0.030806	-0.832803	0.117424	-0.134146	-0.420977	0.512610	0.234605	0.710612
21752	8.325255	-0.103138	4.370457	-0.554947	-0.050848	0.046344	-0.831966	0.118536	-0.131056	-0.413151	0.516511	0.229251	0.714120
21753	8.566544	0.048104	4.450602	-0.525542	0.013030	0.044592	-0.830986	0.119941	-0.131610	-0.406298	0.518762	0.223124	0.718347
21754	9.360106	0.050264	4.821636	-0.541469	0.087809	0.061784	-0.830853	0.122197	-0.133971	-0.399370	0.520523	0.216612	0.722937
21755	8.703460	-0.183004	4.733296	-0.538925	0.195873	0.056566	-0.828747	0.124885	-0.140831	-0.393241	0.520159	0.208684	0.728867
21756	8.917305	-0.409506	5.056914	-0.563725	0.167365	0.034335	-0.827911	0.127711	-0.145856	-0.385932	0.520705	0.201434	0.734402
21757	8.889549	-0.492723	4.862154	-0.558007	0.107840	-0.060781	-0.826787	0.128984	-0.149217	-0.377410	0.521144	0.195093	0.740209
21758	9.170858	-0.485889	4.692556	-0.560172	0.045672	-0.055050	-0.825239	0.129265	-0.150488	-0.368238	0.522956	0.189691	0.744940
21759	9.109427	-0.573832	4.480980	-0.552540	0.066759	-0.000256	-0.824812	0.128141	-0.150783	-0.360395	0.524055	0.183084	0.749641
21760	8.499155	-0.868413	4.296607	-0.548342	0.102959	0.070188	-0.824683	0.131521	-0.152992	-0.353341	0.525262	0.176078	0.753821
21761	8.113359	-0.989896	4.192159	-0.542905	0.074666	0.102183	-0.822016	0.133774	-0.156355	-0.347086	0.526432	0.168442	0.757646
21762	8.395354	-1.110151	4.183458	-0.545302	0.014025	0.037991	-0.820059	0.137145	-0.156896	-0.339194	0.528745	0.162399	0.760922
21763	8.842832	-1.031831	4.404291	-0.566036	-0.104881	0.051840	-0.821899	0.139112	-0.155459	-0.331263	0.532524	0.156136	0.763089
21764	9.053721	-1.158010	4.535901	-0.553298	-0.110509	0.071506	-0.819940	0.141203	-0.151806	-0.323319	0.536774	0.150418	0.764665
21765	8.764015	-1.160956	4.545987	-0.560282	-0.084687	0.104822	-0.817987	0.144845	-0.149540	-0.316250	0.540249	0.143516	0.766499
21766	8.489066	-1.081799	4.559969	-0.560051	-0.084444	0.173778	-0.819550	0.147364	-0.145154	-0.309811	0.544325	0.136386	0.767545
21767	8.490979	-1.063960	4.322964	-0.547367	-0.091639	0.166907	-0.818585	0.151858	-0.144694	-0.303755	0.547885	0.129035	0.768703
21768	8.477017	-1.062344	4.567018	-0.554657	-0.086161	0.161466	-0.816076	0.157898	-0.145632	-0.297119	0.551809	0.122104	0.769622
21769	8.534920	-1.043300	4.578809	-0.567672	-0.092624	0.087058	-0.816089	0.160422	-0.143783	-0.289550	0.555178	0.115314	0.771130
21770	8.556124	-1.030897	4.651134	-0.564109	-0.085159	0.056979	-0.816663	0.162664	-0.141511	-0.281139	0.558767	0.109355	0.772516
21771	8.435926	-0.955374	4.626288	-0.549641	-0.092398	0.051871	-0.814699	0.164065	-0.141372	-0.273169	0.561803	0.103223	0.774016
21772	8.407691	-0.863665	4.576975	-0.567920	-0.090185	0.016266	-0.814005	0.165738	-0.137854	-0.264011	0.565274	0.097662	0.775387
21773	8.561479	-0.912575	4.640141	-0.560554	-0.052027	-0.021015	-0.814009	0.166007	-0.134345	-0.254804	0.567440	0.091964	0.777579
21774	8.502385	-0.933075	4.780598	-0.554785	0.018468	-0.049710	-0.814562	0.163762	-0.134925	-0.244911	0.568888	0.086763	0.780293
21775	8.347153	-1.040559	4.827916	-0.549437	0.005917	-0.062003	-0.815688	0.163768	-0.136038	-0.235241	0.569847	0.081390	0.783142
21776	8.375612	-1.117905	4.855320	-0.552592	0.077931	-0.053641	-0.814276	0.162923	-0.136339	-0.225346	0.570196	0.075961	0.786337
21777	8.187323	-1.058506	4.888739	-0.574175	0.134197	-0.089657	-0.813988	0.162090	-0.139715	-0.215107	0.569022	0.069896	0.790606
21778	8.158226	-1.133360	4.870282	-0.544798	0.191876	-0.107376	-0.812713	0.160548	-0.141704	-0.204556	0.567295	0.064671	0.795079
21779	8.388425	-1.140882	5.058535	-0.551849	0.246198	-0.130755	-0.812133	0.157754	-0.147347	-0.194011	0.563976	0.058917	0.800512
21780	9.409149	-1.001743	5.147438	-0.537306	0.244176	-0.100272	-0.810987	0.154684	-0.154680	-0.183660	0.561205	0.053489	0.805268
21781	7.947788	-0.544543	4.902655	-0.548822	0.255268	-0.042318	-0.811262	0.154710	-0.162530	-0.174511	0.557612	0.046742	0.810204
21782	8.518893	-0.491203	4.732150	-0.562985	0.147855	-0.004537	-0.809281	0.153457	-0.167607	-0.165275	0.556421	0.040135	0.813308
21783	9.222109	-0.001371	4.542099	-0.543109	0.040505	-0.086586	-0.808017	0.154446	-0.169990	-0.155206	0.556109	0.034730	0.815750
21784	9.108059	-0.477702	4.392920	-0.560847	-0.005469	-0.176821	-0.807161	0.151772	-0.169464	-0.143027	0.557117	0.030552	0.817454
21785	8.840623	-0.568499	4.290387	-0.539235	-0.080097	-0.108939	-0.809973	0.150363	-0.166372	-0.132498	0.558596	0.025827	0.818381
21786	8.413724	-0.102550	4.167357	-0.541291	-0.090556	-0.149614	-0.811650	0.146413	-0.160791	-0.120892	0.560795	0.021892	0.818788
21787	9.035296	-0.008623	4.353953	-0.528749	-0.110416	-0.143907	-0.811642	0.143870	-0.156611	-0.109830	0.562577	0.017840	0.819223
21788	8.931733	-0.248607	4.521083	-0.548302	-0.074841	-0.086028	-0.813319	0.140207	-0.152569	-0.099160	0.564393	0.013031	0.819425
21789	8.683361	-0.448891	4.707294	-0.548014	-0.073809	-0.006499	-0.813601	0.139920	-0.150747	-0.090107	0.565503	0.007051	0.819779
21790	8.460470	-0.315417	4.570786	-0.564397	-0.082789	-0.003119	-0.813740	0.139355	-0.149630	-0.080593	0.567359	0.001047	0.819517
21791	8.406218	-0.153673	4.486897	-0.561228	-0.145686	-0.023028	-0.815011	0.139484	-0.145412	-0.071086	0.569519	-0.004819	0.818885
21792	8.517606	-0.067405	4.480953	-0.544995	-0.184868	0.019014	-0.812761	0.139043	-0.140947	-0.062143	0.572868	-0.010607	0.817219
21793	8.622978	-0.183767	4.530438	-0.550093	-0.153720	0.064769	-0.814323	0.141137	-0.135725	-0.054168	0.574979	-0.017241	0.816191
21794	8.651865	-0.183889	4.540066	-0.547869	-0.090722	0.071490	-0.813347	0.142814	-0.133471	-0.046013	0.576650	-0.023788	0.815347
21795	8.560785	-0.077163	4.510001	-0.572658	-0.128387	0.064351	-0.813929	0.146457	-0.129783	-0.037744	0.578221	-0.030778	0.814425
21796	8.503189	-0.188571	4.414666	-0.562386	-0.085139	0.057992	-0.813796	0.147855	-0.127526	-0.029189	0.579689	-0.037403	0.813456
21797	8.483975	-0.193374	4.400248	-0.549637	-0.076120	0.050120	-0.812684	0.150371	-0.124142	-0.020902	0.580252	-0.043853	0.812987
21798	8.364597	-0.179120	4.240768	-0.556929	-0.086937	0.053624	-0.813116	0.152619	-0.123695	-0.012342	0.581614	-0.050336	0.811812
21799	8.461781	-0.115281	4.498477	-0.547376	-0.005968	0.062101	-0.811714	0.153736	-0.122572	-0.004186	0.580878	-0.056861	0.811992
21800	8.375264	-0.141697	4.438478	-0.541733	0.010005	0.085051	-0.810883	0.157111	-0.123525	0.003784	0.580500	-0.063479	0.811773
21801	8.325387	0.059170	4.431470	-0.534201	0.065962	0.070657	-0.810614	0.159922	-0.124059	0.011756	0.578441	-0.069834	0.812644
21802	8.585814	0.028619	4.445961	-0.533992	0.113035	0.049188	-0.811462	0.161624	-0.127961	0.020348	0.576312	-0.075889	0.813444
21803	8.628438	-0.631303	4.854385	-0.558864	0.142835	0.149467	-0.808234	0.164722	-0.132160	0.027440	0.572712	-0.083484	0.815033
21804	9.140508	-1.004292	5.242064	-0.546482	0.127168	0.086053	-0.806273	0.167397	-0.134952	0.035585	0.570168	-0.090156	0.815791
21805	9.173714	-0.240950	4.443350	-0.553594	-0.029405	-0.122585	-0.808530	0.168667	-0.135061	0.046742	0.569694	-0.094645	0.815050
21806	9.148776	-0.079198	4.004216	-0.550116	-0.047172	-0.149822	-0.807107	0.164865	-0.133710	0.058444	0.570258	-0.098799	0.813406
21807	8.824891	-0.445229	3.890332	-0.549687	0.084952	-0.021580	-0.809915	0.163330	-0.134966	0.068147	0.567568	-0.104196	0.813859
21808	8.585996	-0.819966	4.015652	-0.551879	0.109242	0.077222	-0.809635	0.164038	-0.136784	0.076464	0.564972	-0.110758	0.814059
21809	8.612397	-0.997452	4.259234	-0.559461	0.075284	0.049005	-0.808243	0.168116	-0.138575	0.085075	0.562137	-0.117126	0.814276
21810	8.854201	-0.858750	4.267028	-0.536091	0.048305	0.035356	-0.807965	0.168962	-0.139690	0.093733	0.560523	-0.123038	0.813566
21811	8.788143	-0.620049	4.496424	-0.543797	0.023686	-0.028270	-0.807411	0.171782	-0.142750	0.103278	0.558602	-0.128350	0.812911
21812	8.969462	-0.657805	4.438610	-0.531331	-0.050765	0.030754	-0.807975	0.171778	-0.141343	0.111678	0.558482	-0.134310	0.810917
21813	8.608198	-0.517959	4.408536	-0.561411	-0.043047	-0.013932	-0.808264	0.172610	-0.137546	0.120996	0.557435	-0.140167	0.809308
21814	8.373247	-0.491074	4.220074	-0.569990	-0.113280	-0.016290	-0.806994	0.171476	-0.135605	0.130379	0.558227	-0.146356	0.806204
21815	8.604996	-0.388347	4.262112	-0.548246	-0.105961	-0.036369	-0.808966	0.171189	-0.132367	0.139714	0.558148	-0.151853	0.803673
21816	8.821109	-0.558513	4.321714	-0.549053	-0.087872	-0.041778	-0.808691	0.172021	-0.128995	0.149311	0.558514	-0.157321	0.800636
21817	8.869015	-0.456710	4.417169	-0.549949	-0.055007	-0.087973	-0.809533	0.170890	-0.126476	0.159622	0.557620	-0.162072	0.798319
21818	8.805337	-0.462832	4.533308	-0.543559	-0.047850	-0.087077	-0.810233	0.169477	-0.123821	0.169962	0.557353	-0.166792	0.795394
21819	8.709180	-0.382537	4.522875	-0.564205	-0.011807	-0.077818	-0.810930	0.167647	-0.122433	0.180383	0.555512	-0.171683	0.793343
21820	8.578533	-0.347517	4.580652	-0.548812	-0.019121	-0.075848	-0.811342	0.164831	-0.120496	0.190645	0.554579	-0.176480	0.790538
21821	8.423781	-0.491753	4.548640	-0.547764	-0.015770	-0.051135	-0.812888	0.164271	-0.119929	0.200410	0.552590	-0.181364	0.788408
21822	8.496147	-0.492179	4.553380	-0.540270	0.007387	-0.024636	-0.814295	0.163993	-0.119921	0.209808	0.550945	-0.186452	0.785923
21823	8.375815	-0.520783	4.495868	-0.543746	0.014341	0.003563	-0.813034	0.165252	-0.119076	0.218732	0.548134	-0.191708	0.784190
21824	8.332294	-0.467115	4.531572	-0.556271	0.041322	0.014747	-0.812330	0.165252	-0.119643	0.227759	0.545605	-0.197297	0.781995
21825	9.339204	-0.583435	4.722416	-0.545322	0.041096	0.046021	-0.810216	0.165400	-0.123163	0.236087	0.542046	-0.202876	0.780570
21826	8.761734	-0.426066	4.571618	-0.543036	0.070955	0.123622	-0.810367	0.168788	-0.127894	0.243329	0.538551	-0.209265	0.779078
21827	8.878153	-0.181949	4.305354	-0.561403	-0.005332	0.203561	-0.808402	0.171190	-0.133073	0.249130	0.534856	-0.216969	0.777681
21828	9.755003	-0.260824	4.169744	-0.561190	0.004266	0.249681	-0.806312	0.176817	-0.136255	0.254264	0.531661	-0.225280	0.775845
21829	8.804315	-0.235603	4.153821	-0.555622	0.037803	0.212195	-0.806757	0.182877	-0.140956	0.260010	0.527189	-0.232706	0.774800
21830	8.063601	0.211040	3.719715	-0.541473	-0.047302	0.244657	-0.804101	0.188085	-0.145410	0.264706	0.524798	-0.240885	0.772329
21831	8.660181	0.347505	3.727059	-0.554757	-0.100708	0.188352	-0.801451	0.193983	-0.145929	0.270129	0.522504	-0.248685	0.769529
21832	9.952205	-0.164539	4.306139	-0.523286	-0.086042	0.355113	-0.798390	0.202413	-0.147267	0.272691	0.520145	-0.257896	0.767188
21833	9.601214	-0.416495	4.628380	-0.552482	-0.014802	0.455063	-0.795748	0.210568	-0.150288	0.274387	0.515093	-0.267877	0.766572
21834	8.781396	-0.239819	4.615424	-0.545725	0.020650	0.506089	-0.791852	0.222385	-0.156505	0.275344	0.510060	-0.278353	0.765862
21835	8.258941	-0.018893	4.248787	-0.555055	0.002217	0.452954	-0.788235	0.233642	-0.163426	0.277141	0.504615	-0.288120	0.765208
21836	8.456899	-0.025035	4.238925	-0.562796	-0.044993	0.400115	-0.783493	0.245465	-0.172034	0.279435	0.500962	-0.298074	0.762958
21837	8.659514	-0.174092	4.182324	-0.555755	-0.095624	0.418226	-0.778171	0.252777	-0.177047	0.281167	0.497091	-0.307898	0.760949
21838	8.804577	-0.230968	4.122356	-0.562712	-0.096386	0.507523	-0.773416	0.260931	-0.181486	0.281435	0.493437	-0.319133	0.758596
21839	9.033279	-0.367697	4.130825	-0.531557	-0.108218	0.606184	-0.767681	0.271067	-0.190679	0.279949	0.488596	-0.330357	0.757474
21840	8.960353	-0.276645	3.931765	-0.556412	-0.047327	0.660373	-0.761106	0.283178	-0.202943	0.278058	0.483091	-0.342619	0.756253
21841	8.696103	-0.215845	4.112667	-0.547040	0.012187	0.645908	-0.753533	0.293054	-0.219726	0.276881	0.475941	-0.353581	0.756173
21842	9.789502	-0.131670	4.760266	-0.550729	0.019344	0.665486	-0.745953	0.301528	-0.237786	0.275200	0.469249	-0.365307	0.755395
21843	8.683939	-0.276771	4.405743	-0.544231	0.031981	0.645795	-0.735405	0.307610	-0.257155	0.274111	0.461674	-0.375858	0.755282
21844	8.372975	-0.502975	4.249204	-0.527551	-0.064377	0.627919	-0.728096	0.313694	-0.274817	0.272040	0.456490	-0.387214	0.753443
21845	8.334178	-0.914681	4.075039	-0.543637	-0.047364	0.646152	-0.719939	0.318504	-0.290255	0.270306	0.449985	-0.397959	0.752381
21846	8.492487	-1.033672	4.143813	-0.545530	-0.028809	0.589413	-0.708398	0.322187	-0.307134	0.269152	0.444329	-0.408918	0.750276
21847	8.709608	-1.079082	4.443658	-0.548929	-0.093033	0.521675	-0.703048	0.325037	-0.322711	0.268932	0.439372	-0.418646	0.747906
21848	9.222301	-1.095756	4.612304	-0.555279	-0.116914	0.581112	-0.697410	0.325624	-0.334247	0.267173	0.434910	-0.430024	0.744682
21849	8.503633	-1.108625	4.536086	-0.560294	-0.066742	0.605370	-0.686704	0.326913	-0.349181	0.266026	0.428683	-0.440261	0.742719
21850	8.387427	-0.867615	4.697865	-0.561902	-0.019844	0.599755	-0.679940	0.328070	-0.364085	0.264790	0.422442	-0.451241	0.740143
21851	8.560776	-0.771406	4.798046	-0.551276	-0.021065	0.532697	-0.672885	0.327545	-0.380412	0.265051	0.416125	-0.460200	0.738109
21852	8.753340	-0.689788	4.903198	-0.569570	0.012269	0.445629	-0.666666	0.324628	-0.395074	0.266359	0.410653	-0.469702	0.734709
21853	8.524215	-0.707858	4.874710	-0.551414	-0.022582	0.500855	-0.659035	0.320438	-0.408499	0.267113	0.404549	-0.478123	0.732386
21854	8.302608	-0.835285	4.758026	-0.535298	-0.019162	0.410733	-0.652248	0.316254	-0.423039	0.268274	0.399959	-0.486897	0.728693
21855	8.271243	-0.847216	4.750952	-0.548168	-0.052570	0.424935	-0.646857	0.308973	-0.435216	0.269861	0.394957	-0.494564	0.725666
21856	8.476982	-0.790816	4.701720	-0.539268	-0.074096	0.412838	-0.641898	0.303655	-0.445407	0.270411	0.391031	-0.503602	0.721358
21857	8.493862	-0.868482	4.666319	-0.544779	-0.066524	0.375567	-0.637516	0.301146	-0.454722	0.272599	0.386684	-0.510664	0.717905
21858	8.619469	-0.796638	4.687097	-0.537619	-0.086460	0.386423	-0.633557	0.298774	-0.462911	0.273321	0.383116	-0.519435	0.713235
21859	8.427217	-0.747607	4.604650	-0.544764	-0.048263	0.348921	-0.630293	0.294581	-0.472095	0.276142	0.378733	-0.525955	0.709703
21860	8.374174	-0.684289	4.628178	-0.551901	-0.003731	0.309636	-0.625202	0.290375	-0.478769	0.278862	0.374623	-0.533786	0.704958
21861	8.258495	-0.649756	4.623115	-0.557415	0.010200	0.265235	-0.623203	0.285048	-0.484309	0.283638	0.370165	-0.539298	0.701202
21862	8.378745	-0.800468	4.605305	-0.548282	0.059560	0.183658	-0.619239	0.281267	-0.491251	0.288715	0.366449	-0.545681	0.696126
21863	8.802965	-0.793007	4.679561	-0.548359	0.089051	0.116328	-0.615982	0.277907	-0.497621	0.296417	0.362475	-0.549289	0.692120
21864	9.101375	-0.580877	4.891851	-0.551988	0.110857	0.102075	-0.612588	0.275388	-0.503283	0.303144	0.358813	-0.554716	0.686766
21865	8.784568	-0.476067	4.714711	-0.539308	0.087118	0.127096	-0.610039	0.272868	-0.507817	0.310677	0.354707	-0.558048	0.682822
21866	9.715026	-0.609502	4.797111	-0.526319	0.108315	0.178596	-0.605521	0.270339	-0.511244	0.316073	0.350288	-0.563570	0.678074
21867	9.238380	-0.529905	4.678459	-0.551435	0.206531	0.085615	-0.601010	0.270066	-0.516891	0.325648	0.344875	-0.565791	0.674459
21868	7.927954	-0.305475	4.465068	-0.564494	0.178219	0.019944	-0.597496	0.272039	-0.521244	0.334150	0.340936	-0.570154	0.668603
21869	7.894052	0.100613	4.054633	-0.554684	0.029115	-0.032039	-0.595245	0.272172	-0.520559	0.343323	0.339096	-0.572563	0.662808
21870	8.550520	0.021316	4.015977	-0.571885	-0.080182	-0.082752	-0.597368	0.273990	-0.516037	0.350196	0.339595	-0.577929	0.654245
21871	9.208762	-0.290669	4.257798	-0.546490	-0.142480	0.024168	-0.598641	0.274539	-0.511393	0.356665	0.339322	-0.581602	0.647603
21872	9.147442	-0.464025	4.300892	-0.558683	-0.087010	0.071418	-0.598503	0.274387	-0.507750	0.361278	0.338111	-0.587753	0.640082
21873	8.836279	-0.161611	4.423585	-0.544169	-0.046902	0.009386	-0.599910	0.274104	-0.506340	0.369084	0.336711	-0.590430	0.633873
21874	8.632072	-0.231855	4.579289	-0.560485	-0.012152	-0.042386	-0.601329	0.276352	-0.505184	0.375955	0.335757	-0.595160	0.625867
21875	8.583719	-0.238755	4.586680	-0.566222	-0.068138	-0.026196	-0.602461	0.277187	-0.501801	0.384141	0.334739	-0.597833	0.618855
21876	8.762267	-0.237418	4.593676	-0.559043	-0.091754	-0.006469	-0.604997	0.276902	-0.498839	0.389510	0.334238	-0.603249	0.610456
21877	8.676339	-0.223103	4.477645	-0.546284	-0.088216	-0.006352	-0.604717	0.276322	-0.493659	0.397110	0.333254	-0.605769	0.603564
21878	8.493200	-0.236720	4.434548	-0.528059	-0.061873	-0.041723	-0.607685	0.278284	-0.489970	0.402967	0.332947	-0.610207	0.595325
21879	8.368654	-0.163980	4.346914	-0.548053	-0.051658	-0.065917	-0.607978	0.280240	-0.486021	0.411756	0.332088	-0.611872	0.588036
21880	8.316573	-0.193559	4.202332	-0.548130	-0.067854	-0.068480	-0.610237	0.281218	-0.482768	0.417888	0.331887	-0.616279	0.579155
21881	8.481060	-0.156111	4.172697	-0.555120	-0.031935	-0.049280	-0.611376	0.283315	-0.478670	0.426769	0.330380	-0.617787	0.571888
21882	8.447119	-0.107291	4.215693	-0.533122	0.013183	-0.068765	-0.612506	0.283588	-0.475293	0.433693	0.329252	-0.621190	0.563584
21883	8.493248	0.023099	4.243172	-0.550009	0.089135	-0.088866	-0.610817	0.283155	-0.472927	0.444468	0.326734	-0.621136	0.556672
21884	8.344154	-0.008388	4.468445	-0.550323	0.186353	-0.082435	-0.611095	0.282883	-0.475592	0.453680	0.323547	-0.622951	0.549021
21885	9.513906	-0.746237	5.144446	-0.562522	0.219784	0.021717	-0.606871	0.283451	-0.480246	0.464874	0.317879	-0.622329	0.543647
21886	9.819497	-0.385756	5.125516	-0.548278	0.209381	-0.024829	-0.602357	0.282332	-0.485061	0.473571	0.313599	-0.624112	0.536536
21887	9.570228	-0.533926	5.142002	-0.546018	0.119081	-0.007510	-0.600532	0.284023	-0.487722	0.483651	0.309333	-0.623823	0.530320
21888	8.830127	-0.272012	4.540811	-0.560003	0.118482	-0.138686	-0.598005	0.285420	-0.487026	0.492345	0.307200	-0.625718	0.521250
21889	8.663850	-0.382675	4.455279	-0.560381	0.153763	-0.057565	-0.596597	0.285418	-0.487597	0.503382	0.302852	-0.624710	0.514417
21890	8.346647	-0.830718	4.373714	-0.544603	0.160312	0.000847	-0.593763	0.282339	-0.493261	0.510900	0.298552	-0.626706	0.507039
21891	7.817193	-0.847984	4.171641	-0.541533	0.052009	0.013833	-0.591505	0.281215	-0.494973	0.519672	0.294342	-0.626802	0.500423
21892	8.629230	-0.795829	4.053987	-0.553642	-0.157120	0.043462	-0.590928	0.278122	-0.495150	0.522701	0.292489	-0.632276	0.491386
21893	9.474651	-0.598115	4.057898	-0.557414	-0.153133	0.015283	-0.591344	0.276292	-0.493904	0.528878	0.290007	-0.634553	0.483247
21894	9.516573	-0.577760	4.263006	-0.528270	-0.120613	-0.009344	-0.594436	0.275172	-0.493050	0.532610	0.288626	-0.638954	0.474088
21895	8.597092	-0.686405	4.514334	-0.553519	-0.121081	0.041459	-0.598086	0.272219	-0.489968	0.538846	0.285385	-0.640873	0.466350
21896	8.460561	-0.577294	4.433559	-0.558090	-0.102662	-0.001181	-0.600892	0.269550	-0.488291	0.542766	0.283308	-0.645278	0.456900
21897	8.315849	-0.443132	4.485416	-0.538929	-0.054516	-0.056115	-0.602848	0.266179	-0.487610	0.550580	0.280702	-0.645646	0.448564
21898	8.481747	-0.579420	4.501213	-0.564613	-0.085722	-0.077439	-0.601578	0.265189	-0.486508	0.555301	0.279254	-0.649344	0.438190
21899	8.750939	-0.488105	4.688310	-0.557640	-0.123552	-0.078837	-0.605370	0.262518	-0.483562	0.562417	0.277154	-0.650354	0.428851
21900	8.616600	-0.589725	4.534976	-0.545053	-0.123144	-0.131803	-0.607639	0.265313	-0.477345	0.566846	0.276833	-0.653830	0.417797
21901	8.598975	-0.503704	4.360062	-0.548559	-0.110602	-0.121290	-0.611300	0.264463	-0.472698	0.574317	0.275073	-0.654216	0.408040
21902	8.472647	-0.734952	4.355563	-0.540914	-0.073102	-0.090524	-0.615523	0.263901	-0.469586	0.578872	0.273718	-0.657145	0.397676
21903	8.441464	-0.669460	4.362123	-0.553222	-0.026554	-0.051143	-0.615943	0.262769	-0.466930	0.586757	0.270104	-0.656827	0.389023
21904	8.371524	-0.695723	4.343178	-0.560375	-0.018564	-0.035369	-0.617355	0.263183	-0.463690	0.591537	0.267245	-0.659419	0.379250
21905	8.578147	-0.793239	4.416481	-0.525491	0.048974	-0.047735	-0.616791	0.263043	-0.464397	0.600078	0.263144	-0.657862	0.371320
21906	8.551935	-0.883515	4.639829	-0.539649	0.102910	-0.028797	-0.614820	0.263323	-0.465251	0.606137	0.259415	-0.658728	0.362462
21907	8.715072	-0.844969	4.784163	-0.537682	0.150042	-0.059110	-0.613125	0.262198	-0.466397	0.615969	0.254369	-0.655804	0.354683
21908	9.070707	-0.761116	5.024387	-0.546633	0.179806	-0.054018	-0.611151	0.262063	-0.469359	0.623071	0.250210	-0.655475	0.345731
21909	9.682762	-0.582394	5.234214	-0.546655	0.206264	-0.082351	-0.606617	0.255881	-0.473105	0.633633	0.244740	-0.651578	0.337725
21910	9.031748	-0.267542	4.685473	-0.549902	0.116232	-0.092518	-0.607430	0.249432	-0.477232	0.639975	0.241339	-0.651697	0.327841
21911	8.935915	-0.437193	4.513516	-0.536295	0.088884	-0.065685	-0.605149	0.243538	-0.481659	0.648618	0.236368	-0.649115	0.319492
21912	8.519882	-0.605461	4.240485	-0.547029	0.116161	-0.092611	-0.604583	0.243404	-0.483908	0.654740	0.232889	-0.649041	0.309555
21913	8.058783	-0.191816	3.835370	-0.549293	0.045967	-0.102844	-0.604010	0.241156	-0.484637	0.662868	0.228306	-0.646787	0.300249
21914	8.398788	-0.120525	3.597316	-0.550104	-0.068067	-0.139218	-0.604565	0.239187	-0.483812	0.666692	0.226391	-0.648774	0.288726
21915	9.247101	-0.326093	3.656467	-0.554524	-0.091221	-0.057596	-0.606811	0.236929	-0.479331	0.672556	0.221800	-0.648464	0.279227
21916	9.467319	-0.502975	3.805544	-0.550450	-0.074123	0.043211	-0.605954	0.233834	-0.478809	0.675079	0.217447	-0.651196	0.270053
21917	9.271447	-0.312829	4.255545	-0.547275	-0.031695	0.127875	-0.608196	0.231591	-0.479096	0.680447	0.210082	-0.650764	0.263368
21918	8.778963	-0.435663	4.214080	-0.538020	-0.035807	0.172126	-0.607060	0.229628	-0.481228	0.682566	0.203933	-0.653344	0.256236
21919	8.491654	-0.215115	4.023527	-0.550975	-0.082727	0.184626	-0.606199	0.226117	-0.482674	0.686782	0.195935	-0.653768	0.250055
21920	8.579624	-0.177760	3.902174	-0.553014	-0.118709	0.181313	-0.606181	0.222184	-0.483276	0.687673	0.189810	-0.657475	0.242496
21921	8.797009	0.019505	3.974589	-0.531289	-0.122386	0.181656	-0.606149	0.215164	-0.485313	0.691109	0.182236	-0.658251	0.236357
21922	8.838725	0.025482	4.199189	-0.553162	-0.118528	0.164567	-0.606403	0.209411	-0.487895	0.691924	0.176262	-0.661772	0.228543
21923	8.824101	-0.100365	4.157118	-0.558671	-0.128346	0.156584	-0.607371	0.205339	-0.488491	0.695308	0.168581	-0.662569	0.221652
21924	8.904694	-0.385736	4.208522	-0.553179	-0.162292	0.220529	-0.607360	0.202807	-0.487677	0.695130	0.161994	-0.666758	0.214446
21925	8.957271	-0.392444	3.962057	-0.545888	-0.154942	0.202898	-0.608201	0.201824	-0.487260	0.697712	0.153914	-0.667929	0.208279
21926	8.878876	-0.252358	3.868777	-0.556684	-0.114877	0.161838	-0.608469	0.198875	-0.487849	0.698259	0.147803	-0.671158	0.200340
21927	9.124592	-0.076103	3.702168	-0.553137	-0.112816	0.136293	-0.610707	0.195224	-0.487029	0.701495	0.140268	-0.671478	0.193255
21928	8.845484	0.247856	3.437960	-0.529205	-0.067078	0.146020	-0.609991	0.191983	-0.484965	0.702509	0.134509	-0.673756	0.185584
21929	9.274962	-0.131454	3.891061	-0.549007	-0.020821	0.124291	-0.611951	0.190026	-0.486793	0.706809	0.126778	-0.672646	0.178593
21930	9.225617	-0.156940	4.017063	-0.547228	0.053427	-0.017706	-0.609703	0.191148	-0.487640	0.709911	0.122473	-0.672740	0.168663
21931	9.217182	-0.696978	4.221242	-0.548873	0.086066	-0.042776	-0.608849	0.189468	-0.490188	0.716006	0.116505	-0.669560	0.159533
21932	8.909585	-0.368850	4.208327	-0.558043	0.103624	-0.089013	-0.608558	0.187219	-0.490495	0.719826	0.112761	-0.668638	0.148525
21933	8.795705	-0.129730	4.070495	-0.540394	0.060952	-0.161070	-0.607286	0.186092	-0.490516	0.725652	0.108439	-0.665368	0.137677
21934	8.555937	0.037775	3.948128	-0.560983	0.026055	-0.277891	-0.606995	0.184125	-0.490960	0.728718	0.107307	-0.664950	0.123683
21935	8.807819	0.130013	3.879103	-0.551409	-0.053468	-0.252454	-0.611060	0.179631	-0.488872	0.732971	0.104193	-0.663002	0.111019
21936	8.919604	0.172324	3.801158	-0.563156	-0.040732	-0.257945	-0.612749	0.178777	-0.484380	0.734804	0.102840	-0.663369	0.097100
21937	9.026553	0.092989	3.975878	-0.561285	-0.006130	-0.298826	-0.615685	0.173718	-0.482587	0.739448	0.099954	-0.660477	0.083641
21938	8.845394	0.123343	4.009611	-0.540946	0.034908	-0.267028	-0.617922	0.169925	-0.481488	0.741948	0.098823	-0.659429	0.070002
21939	8.945783	0.281063	4.210691	-0.564697	0.009579	-0.242349	-0.617905	0.165990	-0.481389	0.746364	0.094957	-0.656232	0.057299
21940	8.888270	0.319881	4.176506	-0.554517	0.027337	-0.219344	-0.618457	0.163176	-0.480012	0.748431	0.092927	-0.655184	0.044152
21941	8.833122	0.562348	4.246365	-0.570247	-0.019568	-0.205069	-0.623091	0.160374	-0.479444	0.752095	0.088373	-0.652327	0.031831
21942	8.844316	0.541644	4.038774	-0.559517	-0.046528	-0.217153	-0.625188	0.156578	-0.477504	0.752911	0.086221	-0.652187	0.018507
21943	8.842147	0.694179	4.080569	-0.536500	-0.001761	-0.197680	-0.625883	0.154183	-0.475421	0.756411	0.081959	-0.648907	0.006732
21944	8.735725	0.619888	4.074291	-0.570333	-0.032096	-0.214728	-0.629102	0.149691	-0.474461	0.757148	0.079523	-0.648351	-0.006668
21945	8.664255	0.711703	3.998455	-0.548564	-0.066931	-0.160296	-0.628954	0.147717	-0.472660	0.759495	0.074482	-0.645980	-0.018155
21946	8.799868	0.865620	4.013471	-0.559712	-0.101078	-0.161939	-0.630070	0.144901	-0.470297	0.759058	0.071440	-0.646362	-0.030711
21947	8.921882	0.999518	3.905493	-0.547128	-0.117268	-0.168722	-0.632603	0.143768	-0.465942	0.760426	0.066414	-0.644628	-0.042383
21948	9.061054	0.999291	4.009213	-0.543379	-0.079174	-0.197198	-0.637381	0.141522	-0.463264	0.759954	0.064037	-0.644453	-0.055214
21949	8.920759	0.947100	4.024481	-0.547013	-0.108458	-0.147557	-0.638219	0.139549	-0.461175	0.761145	0.058649	-0.642489	-0.066541
21950	9.156889	0.824718	4.015866	-0.550749	-0.139252	-0.125262	-0.643431	0.139263	-0.455949	0.759735	0.055105	-0.643130	-0.078417
21951	9.246129	0.943460	3.770368	-0.561666	-0.140913	-0.132412	-0.646805	0.137858	-0.453553	0.760230	0.049173	-0.641551	-0.089697
21952	9.164751	1.057360	3.737793	-0.576232	-0.133454	-0.152975	-0.649061	0.137563	-0.447930	0.758611	0.045557	-0.641852	-0.102274
21953	9.056385	1.087418	3.411394	-0.567194	-0.153383	-0.145673	-0.652159	0.137137	-0.444124	0.758588	0.039612	-0.640334	-0.113785
21954	8.959369	0.938121	3.401108	-0.550430	-0.101399	-0.126372	-0.656529	0.137694	-0.439597	0.757151	0.036077	-0.640044	-0.125556
21955	8.746457	1.127025	3.249470	-0.564637	-0.056422	-0.112673	-0.659070	0.138819	-0.438023	0.758115	0.029919	-0.636994	-0.136398
21956	8.734165	1.112738	3.271393	-0.557989	-0.018775	-0.095139	-0.658792	0.139373	-0.435635	0.757574	0.026043	-0.635288	-0.147689
21957	8.856704	1.160889	3.364930	-0.558493	0.046016	-0.084900	-0.659363	0.141059	-0.435333	0.759589	0.019867	-0.630627	-0.157923
21958	9.176576	1.300370	3.575586	-0.552859	0.071896	-0.056611	-0.660081	0.144434	-0.435432	0.760076	0.015818	-0.627417	-0.168472
21959	9.425748	1.077252	3.703393	-0.558096	0.096103	-0.039112	-0.654752	0.148919	-0.435427	0.762546	0.009183	-0.621915	-0.177935
21960	9.562621	1.052707	3.780807	-0.561649	0.095875	-0.010823	-0.655894	0.152858	-0.435797	0.763262	0.004477	-0.618166	-0.187836
21961	9.389517	0.822495	3.894761	-0.545880	0.140744	-0.003023	-0.653944	0.158206	-0.439543	0.766098	-0.002306	-0.611937	-0.196523
21962	8.904032	0.675572	3.872886	-0.561094	0.162249	0.010704	-0.652146	0.165792	-0.439758	0.767481	-0.007043	-0.607022	-0.206029
21963	8.116245	0.674555	3.690309	-0.553772	0.149321	0.031948	-0.648364	0.170426	-0.441141	0.770245	-0.014386	-0.600526	-0.214206
21964	7.243339	0.553394	3.533349	-0.551706	0.161574	0.059134	-0.646565	0.177732	-0.441920	0.771593	-0.019587	-0.595501	-0.222796
21965	10.161388	0.492665	4.102799	-0.543725	0.074540	-0.047602	-0.642086	0.183483	-0.441614	0.772801	-0.026206	-0.590157	-0.231962
21966	11.033047	0.608557	5.347184	-0.544575	0.254476	-0.012313	-0.640703	0.189527	-0.442964	0.774694	-0.030015	-0.583606	-0.241563
21967	8.494763	0.343317	4.821940	-0.566477	0.246043	-0.097086	-0.637056	0.193899	-0.450238	0.777333	-0.035685	-0.575402	-0.251777
21968	7.672135	0.305541	4.137216	-0.535049	0.013361	-0.095430	-0.635656	0.195580	-0.449671	0.775778	-0.039605	-0.572531	-0.262313
21969	8.165866	0.424937	4.016820	-0.560249	-0.056768	0.107411	-0.635105	0.197820	-0.447408	0.775692	-0.049090	-0.568815	-0.268963
21970	9.027023	0.235630	3.983951	-0.534649	-0.038928	0.124562	-0.634562	0.202312	-0.445963	0.774496	-0.055799	-0.566467	-0.275968
21971	9.346750	0.287960	4.171416	-0.550218	0.099065	0.120057	-0.634558	0.201756	-0.447932	0.775983	-0.064431	-0.560340	-0.282343
21972	8.703361	0.009059	4.528179	-0.549878	0.163111	0.100021	-0.631886	0.203311	-0.452704	0.776711	-0.069981	-0.554692	-0.290069
21973	8.285954	0.239462	4.622820	-0.561491	0.064205	0.079201	-0.627952	0.205844	-0.456354	0.777280	-0.078561	-0.549019	-0.297058
21974	8.533334	0.416311	4.552858	-0.552874	-0.020708	0.103785	-0.629085	0.207391	-0.456049	0.775792	-0.085276	-0.546086	-0.304410
21975	8.812812	0.284034	4.551544	-0.545642	-0.005937	0.064011	-0.627960	0.207957	-0.458015	0.775245	-0.093852	-0.541577	-0.311259
21976	8.633236	0.072637	4.575890	-0.576182	0.033654	0.081923	-0.625854	0.209218	-0.458299	0.773972	-0.100346	-0.537584	-0.319221
21977	8.743994	0.038211	4.593040	-0.536405	0.008335	0.072830	-0.625436	0.210344	-0.458991	0.773382	-0.108786	-0.532849	-0.325757
21978	8.780805	0.202327	4.593576	-0.547428	-0.002333	0.063949	-0.624461	0.213015	-0.460093	0.771468	-0.114864	-0.529529	-0.333531
21979	8.694057	0.120345	4.536614	-0.528347	-0.013376	0.078368	-0.623197	0.213574	-0.459816	0.770444	-0.123359	-0.525134	-0.339755
21980	8.687587	0.100371	4.428110	-0.556362	-0.001664	0.093009	-0.624337	0.217095	-0.461313	0.768519	-0.129862	-0.521575	-0.347095
21981	8.706841	0.051811	4.411711	-0.567163	0.005476	0.106107	-0.623215	0.218076	-0.461311	0.767518	-0.139083	-0.516519	-0.353244
21982	8.720857	-0.020626	4.436665	-0.537870	0.058783	0.074267	-0.620979	0.222010	-0.462550	0.765938	-0.144666	-0.512117	-0.360759
21983	8.705673	-0.027236	4.523748	-0.546957	0.066125	0.063492	-0.619007	0.222008	-0.463266	0.765045	-0.152672	-0.506354	-0.367427
21984	8.705325	-0.005136	4.579078	-0.554197	0.071549	0.065144	-0.617330	0.225242	-0.465209	0.763284	-0.158298	-0.501564	-0.375198
21985	8.671611	0.019259	4.581267	-0.554272	0.073573	0.040357	-0.616627	0.225952	-0.467731	0.761992	-0.166081	-0.495667	-0.382230
21986	8.584973	-0.033725	4.523982	-0.576318	0.023100	0.052772	-0.615637	0.225255	-0.470270	0.759377	-0.172263	-0.491381	-0.390150
21987	8.560438	0.097656	4.638534	-0.558394	-0.027734	0.085147	-0.614800	0.226939	-0.469978	0.757141	-0.181270	-0.486803	-0.396107
21988	8.561533	-0.019591	4.441699	-0.563854	-0.033947	0.078039	-0.614656	0.226380	-0.471247	0.754004	-0.187925	-0.483296	-0.403221
21989	8.657377	-0.034181	4.523890	-0.545623	-0.013175	0.063984	-0.615791	0.228349	-0.470657	0.751524	-0.196343	-0.478655	-0.409329
21990	8.705197	-0.068059	4.565282	-0.560331	-0.041033	0.063987	-0.614800	0.227222	-0.470676	0.748026	-0.202833	-0.475240	-0.416487
21991	8.705516	-0.068318	4.524206	-0.545627	-0.024144	0.081750	-0.613526	0.225678	-0.472105	0.745334	-0.211427	-0.470667	-0.422195
21992	8.712397	-0.005044	4.600815	-0.545463	0.008324	0.078020	-0.615079	0.226948	-0.472640	0.742293	-0.217375	-0.466496	-0.429105
21993	8.661398	-0.048101	4.620695	-0.534432	0.031737	0.072680	-0.613530	0.227091	-0.474474	0.739849	-0.225151	-0.461198	-0.435002
21994	8.588717	-0.110446	4.626320	-0.538157	0.026531	0.051414	-0.611841	0.227371	-0.475185	0.736598	-0.230549	-0.456853	-0.442218
21995	8.545325	0.001296	4.673459	-0.554967	-0.041819	0.046333	-0.611275	0.226952	-0.476456	0.732913	-0.238934	-0.452545	-0.448277
21996	8.777991	-0.020351	4.538072	-0.556935	-0.079797	0.066056	-0.613813	0.227942	-0.476706	0.728550	-0.245637	-0.449439	-0.454842
21997	8.739645	-0.112441	4.459411	-0.560553	-0.059593	0.025180	-0.614383	0.229345	-0.475565	0.724232	-0.253959	-0.445427	-0.461072
21998	8.706532	-0.127322	4.365384	-0.540348	-0.029097	0.029648	-0.614384	0.229343	-0.475004	0.719886	-0.259576	-0.441830	-0.468157
21999	8.790356	-0.287320	4.371890	-0.552743	0.006789	0.053165	-0.612985	0.231163	-0.473594	0.716216	-0.267304	-0.436765	-0.474151
22000	8.758439	-0.325468	4.423101	-0.574369	0.041219	0.042071	-0.613549	0.231447	-0.474148	0.712235	-0.272801	-0.431687	-0.481610
22001	8.671649	-0.320148	4.413493	-0.560008	0.025132	0.019320	-0.612994	0.233701	-0.476092	0.708117	-0.280055	-0.426443	-0.488145
22002	8.719257	-0.252040	4.531071	-0.561858	0.030647	0.008662	-0.611443	0.233136	-0.476530	0.703593	-0.285123	-0.421730	-0.495788
22003	8.739261	-0.286665	4.425110	-0.571099	0.016530	-0.018778	-0.611446	0.233838	-0.476383	0.698716	-0.292171	-0.416682	-0.502800
22004	8.712321	-0.315268	4.461711	-0.548495	-0.010783	0.000220	-0.610045	0.235381	-0.476377	0.693645	-0.297325	-0.412641	-0.510079
22005	8.677058	-0.330348	4.333859	-0.544120	-0.032267	-0.017293	-0.611170	0.234817	-0.474972	0.688299	-0.304376	-0.408513	-0.516446
22006	8.753325	-0.385807	4.431031	-0.538354	0.003459	0.014406	-0.612577	0.234394	-0.473563	0.683372	-0.309286	-0.404213	-0.523410
22007	8.690819	-0.213497	4.482352	-0.519243	0.019664	0.005691	-0.610605	0.234251	-0.474141	0.678624	-0.315515	-0.399468	-0.529476
22008	8.691077	-0.136135	4.486320	-0.574602	0.028925	0.006765	-0.609759	0.233826	-0.473872	0.673417	-0.320515	-0.394404	-0.536866
22009	8.719822	-0.124022	4.519976	-0.545642	0.023561	-0.012319	-0.610598	0.233133	-0.476256	0.668121	-0.326775	-0.389419	-0.543309
22010	8.672074	-0.046569	4.490180	-0.553100	0.002115	-0.028196	-0.610039	0.233688	-0.474432	0.662280	-0.331423	-0.385087	-0.550683
22011	8.672090	-0.150818	4.438183	-0.554958	-0.008690	-0.028163	-0.609045	0.232146	-0.476419	0.656281	-0.337880	-0.380509	-0.557087
22012	8.720280	-0.092880	4.476133	-0.547644	0.005762	-0.035228	-0.610872	0.231449	-0.476692	0.650242	-0.342276	-0.376158	-0.564392
22013	8.684266	-0.092804	4.452017	-0.531214	0.025631	-0.049318	-0.609746	0.231158	-0.474601	0.644215	-0.347721	-0.371518	-0.571010
22014	8.691185	-0.053803	4.511982	-0.560345	0.013993	-0.042506	-0.610177	0.233129	-0.475278	0.637889	-0.352045	-0.366881	-0.578411
22015	8.693990	-0.005654	4.484861	-0.554992	-0.001346	-0.042342	-0.611994	0.230326	-0.476275	0.631368	-0.357992	-0.362241	-0.584805
22016	8.721115	0.051887	4.438272	-0.562208	0.011374	-0.049566	-0.610865	0.229476	-0.475030	0.624743	-0.362222	-0.357586	-0.592134
22017	8.726165	0.085613	4.425807	-0.535880	0.005780	-0.042141	-0.611426	0.228913	-0.474471	0.618212	-0.367678	-0.353060	-0.598311
22018	8.749628	0.018131	4.479688	-0.553019	0.020195	-0.033590	-0.611993	0.230044	-0.476138	0.611732	-0.371705	-0.348210	-0.605284
22019	8.629582	-0.093125	4.345774	-0.558466	0.005663	-0.019442	-0.610443	0.229760	-0.476293	0.605115	-0.377435	-0.343221	-0.611210
22020	8.614103	-0.019499	4.509286	-0.558407	0.012721	-0.003563	-0.611714	0.230748	-0.476553	0.598740	-0.381728	-0.338098	-0.617644
22021	8.661976	-0.152808	4.496211	-0.545777	-0.003532	-0.005976	-0.612273	0.230049	-0.477397	0.592138	-0.387345	-0.333243	-0.623125
22022	8.720454	-0.027571	4.485070	-0.556508	0.016168	0.014153	-0.611993	0.230186	-0.476557	0.585861	-0.391592	-0.327896	-0.629211
22023	8.730135	-0.010685	4.489701	-0.554653	0.027038	0.007034	-0.611566	0.229202	-0.476570	0.579380	-0.396851	-0.322448	-0.634709
22024	8.715653	0.008800	4.499168	-0.535513	0.030420	0.021391	-0.612127	0.229210	-0.478810	0.573304	-0.400625	-0.317076	-0.640535
22025	8.701228	0.023391	4.499025	-0.527369	0.028626	0.016188	-0.610714	0.228085	-0.479393	0.567006	-0.405442	-0.311867	-0.645647
22026	8.672028	-0.058652	4.490314	-0.543749	0.019664	0.018689	-0.609169	0.229070	-0.481078	0.560623	-0.409337	-0.306472	-0.651322
22027	8.691356	-0.092728	4.471338	-0.542948	0.007152	0.007276	-0.609728	0.228373	-0.482483	0.553795	-0.414390	-0.301359	-0.656334
22028	8.710717	-0.049259	4.485325	-0.552870	0.014315	0.017740	-0.609173	0.230338	-0.482046	0.547150	-0.418349	-0.295850	-0.661879
22029	8.715516	-0.046843	4.490124	-0.545616	0.010644	0.021387	-0.608758	0.232311	-0.483992	0.540355	-0.423303	-0.290530	-0.666651
22030	8.681149	-0.104339	4.536723	-0.547489	-0.000183	0.023184	-0.609312	0.229920	-0.483031	0.533606	-0.427326	-0.285144	-0.671826
22031	8.643161	-0.073091	4.471183	-0.558382	-0.000131	0.023056	-0.607906	0.230338	-0.482757	0.526515	-0.432398	-0.279737	-0.676433
22032	8.687955	-0.203419	4.545068	-0.542051	-0.009303	0.032139	-0.607918	0.233150	-0.483288	0.519750	-0.436435	-0.274386	-0.681247
22033	8.714746	-0.208633	4.511261	-0.531153	-0.005666	0.023404	-0.607220	0.234555	-0.483700	0.512732	-0.441132	-0.269384	-0.685523
22034	8.676168	-0.189026	4.515927	-0.562057	-0.003640	0.014178	-0.606233	0.234271	-0.483290	0.505449	-0.445094	-0.263803	-0.690522
22035	8.699869	-0.154889	4.588006	-0.558359	0.003447	0.025684	-0.606381	0.235817	-0.483413	0.498135	-0.449780	-0.258293	-0.694870
22036	8.670424	-0.222188	4.617792	-0.554857	-0.010856	0.010758	-0.606797	0.234555	-0.483983	0.490702	-0.453641	-0.252860	-0.699631
22037	8.695174	-0.159813	4.568736	-0.534903	-0.027363	0.033224	-0.606375	0.234265	-0.481606	0.483422	-0.458386	-0.247891	-0.703375
22038	8.656509	-0.280735	4.516977	-0.562201	-0.022446	0.001007	-0.606803	0.235534	-0.482431	0.475600	-0.462321	-0.242507	-0.707993
22039	8.671315	-0.230185	4.499478	-0.560226	0.000002	0.008864	-0.607786	0.234830	-0.481309	0.467753	-0.466623	-0.237122	-0.712210
22040	8.661707	-0.193799	4.511167	-0.558493	0.000203	-0.014116	-0.606663	0.235530	-0.481310	0.459735	-0.470011	-0.231664	-0.716983
22041	8.712629	-0.140984	4.505677	-0.545808	0.003875	-0.027242	-0.607507	0.235820	-0.483544	0.451402	-0.473771	-0.226771	-0.721355
22042	8.673773	-0.174481	4.520601	-0.545799	0.013015	-0.042350	-0.608494	0.235960	-0.482553	0.443035	-0.476605	-0.221595	-0.726267
22043	8.673634	-0.201033	4.525730	-0.556730	0.013163	-0.053098	-0.607931	0.235812	-0.480736	0.434146	-0.480022	-0.216686	-0.730851
22044	8.632450	-0.270947	4.512067	-0.538599	0.005877	-0.054627	-0.608782	0.237362	-0.481274	0.425520	-0.482715	-0.211745	-0.735583
22045	8.680901	-0.184132	4.530365	-0.534985	0.006785	-0.056339	-0.609625	0.236656	-0.479873	0.416653	-0.485835	-0.207219	-0.739881
22046	8.656784	-0.169450	4.535066	-0.542141	0.020252	-0.047663	-0.610186	0.236094	-0.479314	0.408043	-0.488246	-0.201990	-0.744524
22047	8.637092	-0.161743	4.588166	-0.548459	0.029304	-0.049567	-0.609900	0.235254	-0.480446	0.399132	-0.490983	-0.196993	-0.748881
22048	8.627316	-0.164007	4.602703	-0.563926	0.014783	-0.030200	-0.609901	0.235680	-0.481844	0.390441	-0.493587	-0.191262	-0.753224
22049	8.637026	-0.159265	4.597804	-0.569346	0.012896	-0.017864	-0.609902	0.235961	-0.481841	0.381632	-0.496666	-0.185747	-0.757085
22050	8.622828	-0.164251	4.559216	-0.545711	0.012750	-0.014050	-0.609339	0.236100	-0.481844	0.373254	-0.499090	-0.180104	-0.761021
22051	8.637067	-0.207780	4.569349	-0.554883	-0.008935	-0.002527	-0.611026	0.235257	-0.480578	0.364650	-0.502262	-0.174798	-0.764335
22052	8.623502	-0.145406	4.481682	-0.560341	-0.012533	0.000095	-0.610175	0.234135	-0.482139	0.356155	-0.505102	-0.168938	-0.767779
22053	8.605643	-0.171181	4.593146	-0.574873	-0.012511	0.004336	-0.609187	0.233288	-0.481454	0.347353	-0.508312	-0.163265	-0.770915
22054	8.660921	-0.231946	4.593750	-0.556766	-0.023405	0.004618	-0.610177	0.234416	-0.481995	0.338837	-0.511178	-0.157453	-0.774013
22055	8.686136	-0.116620	4.510273	-0.545885	-0.019746	-0.005869	-0.612704	0.232590	-0.480593	0.330065	-0.514085	-0.152368	-0.776889
22056	8.676127	-0.130814	4.549107	-0.554099	-0.026942	-0.003273	-0.611854	0.231466	-0.481172	0.321359	-0.516832	-0.146665	-0.779809
22057	8.703178	-0.082909	4.507458	-0.542272	-0.019720	-0.010242	-0.612412	0.230341	-0.480618	0.312479	-0.519525	-0.141676	-0.782546
22058	8.710325	-0.087727	4.517168	-0.556728	-0.008870	-0.006939	-0.613545	0.231749	-0.480455	0.303661	-0.521861	-0.135821	-0.785496
22059	8.671826	-0.150605	4.472010	-0.553142	-0.019705	-0.006844	-0.613257	0.230202	-0.480333	0.294651	-0.524453	-0.130618	-0.788080
22060	8.686514	-0.155712	4.443051	-0.543995	-0.019907	0.010961	-0.613263	0.231179	-0.478359	0.286142	-0.526800	-0.124812	-0.790586
22061	8.751787	-0.117427	4.447369	-0.567706	-0.026880	-0.001641	-0.614956	0.232168	-0.478897	0.276974	-0.529426	-0.119358	-0.792935
22062	8.751921	-0.151473	4.413919	-0.543028	-0.001738	-0.005048	-0.615239	0.232304	-0.477210	0.268196	-0.531309	-0.113610	-0.795534
22063	8.710817	-0.156001	4.421274	-0.562213	-0.017837	-0.008721	-0.615938	0.231039	-0.476798	0.258932	-0.533566	-0.108259	-0.797836
22064	8.730331	-0.156291	4.394671	-0.558587	-0.019653	-0.008663	-0.616506	0.232306	-0.476780	0.249823	-0.535670	-0.102370	-0.800104
22065	8.741893	-0.170501	4.452807	-0.557613	-0.012532	0.000149	-0.616088	0.232860	-0.474814	0.240701	-0.537657	-0.096965	-0.802238
22066	8.725076	-0.209243	4.424265	-0.543926	-0.005408	0.002028	-0.617782	0.233989	-0.474929	0.231888	-0.539347	-0.091103	-0.804384
22067	8.725112	-0.189879	4.428882	-0.560369	-0.016076	-0.005174	-0.617638	0.233428	-0.475497	0.222592	-0.541217	-0.085719	-0.806343
22068	8.753359	-0.155544	4.537198	-0.567580	0.003894	-0.017761	-0.617360	0.233987	-0.474652	0.213162	-0.542689	-0.079629	-0.808523
22069	8.712391	-0.232906	4.492205	-0.542226	-0.010618	-0.020930	-0.619052	0.234550	-0.473792	0.203772	-0.544184	-0.074676	-0.810410
22070	8.727205	-0.170242	4.479404	-0.531363	-0.027076	0.000541	-0.619054	0.234688	-0.472809	0.194933	-0.545893	-0.069082	-0.811929
22071	8.682085	-0.228728	4.356882	-0.565902	-0.024935	-0.019349	-0.618481	0.232296	-0.472418	0.185245	-0.547543	-0.063781	-0.813519
22072	8.754539	-0.137110	4.394425	-0.564790	0.009260	-0.014213	-0.619183	0.231733	-0.471857	0.175801	-0.548627	-0.057654	-0.815340
22073	8.733100	-0.132353	4.360571	-0.542154	-0.001629	-0.017422	-0.619887	0.232448	-0.475069	0.166393	-0.549637	-0.052630	-0.816971
22074	8.744942	-0.141944	4.384826	-0.545751	0.001944	-0.012178	-0.620455	0.233574	-0.475053	0.157141	-0.550633	-0.046802	-0.818486
22075	8.779086	-0.132749	4.343600	-0.553043	0.002066	-0.021101	-0.619051	0.234270	-0.473935	0.147522	-0.551443	-0.041629	-0.820009
22076	8.759485	-0.096028	4.398792	-0.554849	0.013913	-0.035351	-0.621578	0.232587	-0.473232	0.137761	-0.552106	-0.035859	-0.821532
22077	8.732893	-0.122489	4.391874	-0.545890	0.002314	-0.052876	-0.621587	0.233983	-0.470413	0.127669	-0.552688	-0.031154	-0.822962
22078	8.764062	-0.137064	4.411326	-0.553075	0.014032	-0.049490	-0.621448	0.234119	-0.469290	0.117661	-0.553181	-0.025561	-0.824314
22079	8.730086	-0.141547	4.433169	-0.562012	0.042065	-0.056852	-0.621863	0.232432	-0.468744	0.107320	-0.552960	-0.020537	-0.826012
22080	8.758991	-0.146533	4.438018	-0.569346	0.031291	-0.056867	-0.622565	0.231871	-0.468464	0.096992	-0.553043	-0.014705	-0.827357
22081	8.735064	-0.146548	4.411471	-0.560178	0.038357	-0.046191	-0.621589	0.234261	-0.469568	0.086824	-0.552694	-0.009601	-0.828794
22082	8.705991	-0.170516	4.414194	-0.556567	0.031079	-0.040805	-0.621583	0.233141	-0.470702	0.076880	-0.552604	-0.003796	-0.829882
22083	8.691211	-0.175030	4.450509	-0.565577	0.027241	-0.010815	-0.621165	0.234121	-0.469854	0.067223	-0.552269	0.001774	-0.830949
22084	8.705231	-0.152929	4.520318	-0.531004	0.030543	0.004611	-0.621723	0.232856	-0.469582	0.058300	-0.552012	0.007657	-0.831761
22085	8.715289	-0.184833	4.453002	-0.547653	-0.005158	-0.023672	-0.621447	0.234263	-0.470130	0.048624	-0.552027	0.012753	-0.832310
22086	8.734669	-0.136531	4.466936	-0.540336	-0.020015	0.021631	-0.619896	0.233699	-0.470709	0.039879	-0.552478	0.018924	-0.832358
22087	8.706247	-0.221631	4.356771	-0.556869	-0.037669	-0.010313	-0.621028	0.234537	-0.468308	0.030328	-0.552882	0.024293	-0.832353
22088	8.751942	-0.195124	4.390243	-0.554965	-0.019621	-0.013929	-0.621030	0.234813	-0.466762	0.020821	-0.553211	0.030309	-0.832229
22089	8.740380	-0.190611	4.327383	-0.544099	-0.026880	-0.013756	-0.621594	0.235097	-0.467316	0.011346	-0.553268	0.035436	-0.832172
22090	8.783738	-0.193240	4.337019	-0.579527	-0.026706	-0.014163	-0.621603	0.236779	-0.465896	0.001565	-0.553575	0.041851	-0.831746
22091	8.769822	-0.222697	4.250378	-0.560435	-0.034117	-0.001512	-0.622162	0.235939	-0.466461	-0.007880	-0.553584	0.047384	-0.831407
22092	8.817573	-0.186219	4.334479	-0.554935	-0.023344	0.000266	-0.622874	0.237621	-0.464756	-0.017150	-0.553676	0.053541	-0.830832
22093	8.759542	-0.248792	4.318341	-0.547741	-0.032308	-0.009345	-0.624419	0.236783	-0.465033	-0.026580	-0.553507	0.058776	-0.830343
22094	8.790447	-0.253457	4.376344	-0.547581	-0.008037	-0.003297	-0.626117	0.238465	-0.462758	-0.035838	-0.553211	0.064752	-0.829747
22095	8.759054	-0.248396	4.381163	-0.557441	0.014547	-0.005326	-0.623862	0.237899	-0.463062	-0.045354	-0.552092	0.070160	-0.829587
22096	8.751616	-0.240917	4.410085	-0.532017	0.008938	0.003850	-0.624997	0.239867	-0.462472	-0.054331	-0.551380	0.075934	-0.829013
22097	8.759109	-0.243593	4.376276	-0.545679	-0.003705	0.014387	-0.624999	0.240433	-0.463588	-0.063345	-0.550390	0.081376	-0.828514
22098	8.773684	-0.229215	4.371264	-0.557478	0.005484	0.000928	-0.623306	0.239727	-0.463749	-0.072630	-0.549576	0.087528	-0.827665
22099	8.768848	-0.250995	4.361847	-0.550192	0.007242	0.001883	-0.624580	0.241132	-0.462602	-0.081898	-0.548265	0.092885	-0.827086
22100	8.767835	-0.240475	4.497048	-0.557416	0.018084	0.001727	-0.623314	0.241412	-0.463170	-0.091170	-0.547100	0.099007	-0.826176
22101	8.821412	-0.292107	4.410563	-0.558455	-0.001645	-0.007002	-0.623321	0.242813	-0.461893	-0.100629	-0.545779	0.104411	-0.825286
22102	8.783019	-0.243562	4.405240	-0.558406	-0.005461	0.016021	-0.623882	0.242251	-0.461474	-0.109602	-0.544829	0.110729	-0.823946
22103	8.744430	-0.354848	4.348541	-0.545837	-0.012374	-0.023617	-0.623890	0.243935	-0.460755	-0.119143	-0.543598	0.115756	-0.822744
22104	8.751787	-0.284691	4.367079	-0.551096	0.010911	-0.005235	-0.623748	0.243653	-0.460619	-0.128394	-0.542300	0.121659	-0.821356
22105	8.735172	-0.241177	4.352118	-0.542961	0.010969	-0.015753	-0.623467	0.243938	-0.462161	-0.137795	-0.540522	0.126656	-0.820248
22106	8.783227	-0.267972	4.366850	-0.575667	0.006568	-0.009910	-0.622194	0.242531	-0.462466	-0.147340	-0.539096	0.132897	-0.818538
22107	8.768916	-0.292260	4.333312	-0.554647	0.018051	0.004415	-0.622196	0.243094	-0.462740	-0.156517	-0.536966	0.138267	-0.817345
22108	8.744593	-0.253168	4.376402	-0.545608	0.017176	-0.003438	-0.622768	0.244917	-0.461174	-0.165618	-0.535301	0.144027	-0.815647
22109	8.719787	-0.330042	4.425621	-0.558462	0.005710	-0.024766	-0.622195	0.242813	-0.462603	-0.175232	-0.533290	0.149169	-0.814030
22110	8.758718	-0.267515	4.415205	-0.574730	0.012874	-0.010830	-0.622762	0.243797	-0.462308	-0.184706	-0.531473	0.155305	-0.811973
22111	8.739391	-0.272227	4.415284	-0.528354	0.018008	-0.005016	-0.621354	0.243794	-0.462599	-0.193667	-0.529162	0.160103	-0.810461
22112	8.734490	-0.291529	4.415506	-0.558395	0.016509	-0.023054	-0.622199	0.244081	-0.463712	-0.203126	-0.527245	0.165798	-0.808247
22113	8.734417	-0.315710	4.413359	-0.547476	0.016416	-0.018506	-0.621352	0.243516	-0.463444	-0.212449	-0.524783	0.170748	-0.806420
22114	8.749045	-0.281984	4.410547	-0.556623	0.007461	-0.019435	-0.619809	0.244636	-0.463164	-0.221743	-0.522868	0.176455	-0.803930
22115	8.732385	-0.260250	4.390996	-0.542139	-0.001635	-0.017440	-0.621496	0.244218	-0.463155	-0.230874	-0.520572	0.181385	-0.801749
22116	8.751216	-0.286650	4.439592	-0.560186	0.012770	-0.007126	-0.621776	0.243939	-0.463576	-0.239966	-0.518374	0.187212	-0.799160
22117	8.729531	-0.267150	4.444237	-0.533141	-0.012461	-0.020811	-0.623323	0.243377	-0.462588	-0.248955	-0.516168	0.191993	-0.796700
22118	8.732129	-0.218833	4.443694	-0.562122	-0.008909	0.000067	-0.622480	0.243657	-0.462873	-0.257808	-0.514142	0.197987	-0.793722
22119	8.712720	-0.407709	4.366088	-0.553152	-0.026850	-0.013897	-0.621637	0.243933	-0.461754	-0.266769	-0.511901	0.203208	-0.790885
22120	8.739971	-0.238760	4.356917	-0.545814	-0.010657	-0.013883	-0.622625	0.244212	-0.460342	-0.275601	-0.509911	0.208763	-0.787688
22121	8.749570	-0.263017	4.352342	-0.547643	-0.011516	-0.017439	-0.623605	0.243091	-0.460766	-0.284555	-0.507336	0.213749	-0.784824
22122	8.771330	-0.287427	4.335670	-0.564845	-0.005157	-0.014138	-0.624449	0.242810	-0.460202	-0.293535	-0.505022	0.219523	-0.781409
22123	8.770993	-0.301698	4.372076	-0.567529	0.002062	-0.014218	-0.621645	0.245189	-0.459077	-0.302620	-0.501968	0.224743	-0.778421
22124	8.768765	-0.272745	4.362090	-0.533072	-0.005278	-0.017304	-0.624590	0.242665	-0.458660	-0.311249	-0.499729	0.229943	-0.774933
22125	8.720472	-0.337871	4.333885	-0.547580	-0.012568	-0.001523	-0.626006	0.244352	-0.458070	-0.319791	-0.496831	0.235037	-0.771784
22126	8.773668	-0.292230	4.342970	-0.553023	-0.005254	-0.009577	-0.624598	0.244634	-0.459340	-0.328419	-0.494308	0.240573	-0.768066
