# Supplementary material for: Identification of Haptic Based Guiding Using Hard Reins
Source: PLoS One. 2015 Jul 22;10(7):e0132020. doi: 10.1371/journal.pone.0132020 (PMC4511788; doi:10.1371/journal.pone.0132020)
Supplement: S8 File — (ZIP) [file pone.0132020.s008.zip › Exp2_MotionData1/Subject1/path1/T5/fh5.txt]

// Start Time: 0
// Sample rate: 25.0Hz
// Scenario: 4.9
// Firmware Version: 2.6.1
Counter	Acc_X	Acc_Y	Acc_Z	Gyr_X	Gyr_Y	Gyr_Z	Mag_X	Mag_Y	Mag_Z	Quat_w	Quat_x	Quat_y	Quat_z
21483	-0.225475	1.676132	-9.709357	0.005567	0.011851	0.006083	0.275178	-0.075976	0.685269	-0.085238	-0.967053	-0.239736	-0.008356
21484	-0.268795	1.695787	-9.684723	0.024377	0.005755	-0.000834	0.274915	-0.075974	0.684749	-0.084762	-0.967101	-0.239715	-0.008249
21485	-0.273799	1.669544	-9.627299	0.019870	0.004856	0.004411	0.276759	-0.074599	0.685259	-0.084412	-0.967146	-0.239660	-0.008140
21486	-0.307667	1.660261	-9.603080	-0.001653	0.002208	0.013946	0.273990	-0.075969	0.684239	-0.084455	-0.967220	-0.239346	-0.008116
21487	-0.312504	1.660211	-9.631880	-0.023065	-0.002132	-0.000323	0.275450	-0.077362	0.685644	-0.084971	-0.967171	-0.239364	-0.008066
21488	-0.271215	1.695748	-9.703930	-0.003420	0.006595	0.013066	0.274928	-0.078051	0.684597	-0.085027	-0.967238	-0.239070	-0.008133
21489	-0.230283	1.678619	-9.694866	0.026964	-0.001298	0.018530	0.275714	-0.076809	0.684990	-0.084569	-0.967364	-0.238732	-0.007894
21490	-0.230321	1.673765	-9.709343	-0.010608	0.001320	0.018265	0.275710	-0.076117	0.684866	-0.084788	-0.967441	-0.238339	-0.007902
21491	-0.271473	1.659669	-9.704343	-0.021309	0.004845	0.011160	0.275456	-0.077361	0.683810	-0.085235	-0.967449	-0.238147	-0.008001
21492	-0.269006	1.664681	-9.632204	-0.014141	-0.010898	0.002342	0.275729	-0.078748	0.683792	-0.085583	-0.967450	-0.238026	-0.007762
21493	-0.283666	1.640742	-9.632353	0.013609	-0.005632	0.000800	0.276655	-0.079030	0.684430	-0.085405	-0.967469	-0.238021	-0.007473
21494	-0.327060	1.650718	-9.627056	-0.010554	0.008360	0.005977	0.276648	-0.077922	0.684703	-0.085591	-0.967488	-0.237873	-0.007596
21495	-0.329386	1.664992	-9.684554	-0.032048	-0.007386	0.007530	0.276383	-0.077921	0.684707	-0.086303	-0.967461	-0.237728	-0.007499
21496	-0.273773	1.674252	-9.660893	-0.010555	-0.002144	0.004166	0.276112	-0.079307	0.688627	-0.086540	-0.967472	-0.237600	-0.007416
21497	-0.297642	1.712954	-9.650629	0.014501	0.001366	0.004376	0.276114	-0.079307	0.688103	-0.086310	-0.967509	-0.237539	-0.007261
21498	-0.341241	1.694089	-9.638453	-0.003416	0.003110	0.009548	0.277056	-0.080418	0.685589	-0.086383	-0.967560	-0.237303	-0.007254
21499	-0.302478	1.712911	-9.677026	-0.032942	0.004845	0.011094	0.276266	-0.081245	0.685593	-0.087055	-0.967546	-0.237110	-0.007401
21500	-0.273494	1.712779	-9.646032	-0.023076	0.008344	0.005883	0.275211	-0.082348	0.686384	-0.087484	-0.967541	-0.236966	-0.007583
21501	-0.203361	1.726721	-9.627250	-0.010519	0.015335	0.000694	0.275498	-0.084287	0.683216	-0.087673	-0.967515	-0.236996	-0.007812
21502	-0.205808	1.721945	-9.622477	-0.007820	0.008348	-0.004599	0.276556	-0.083877	0.682942	-0.087809	-0.967491	-0.237041	-0.007903
21503	-0.244340	1.736678	-9.621975	-0.012310	0.008349	-0.001093	0.276153	-0.083737	0.684391	-0.088067	-0.967454	-0.237094	-0.008006
21504	-0.220015	1.760615	-9.597876	0.007341	0.006577	0.005209	0.275878	-0.082905	0.685975	-0.087916	-0.967498	-0.236968	-0.008010
21505	-0.273121	1.765621	-9.669462	0.005568	-0.009128	-0.001010	0.275619	-0.083596	0.685448	-0.087912	-0.967496	-0.236991	-0.007693
21506	-0.270807	1.751207	-9.657631	0.014500	-0.001266	0.004367	0.276162	-0.084844	0.683594	-0.087660	-0.967554	-0.236851	-0.007508
21507	-0.282738	1.770602	-9.638078	0.005577	0.006614	0.000812	0.275088	-0.082623	0.684156	-0.087584	-0.967557	-0.236866	-0.007500
21508	-0.282697	1.775493	-9.611584	0.010995	-0.002107	-0.013278	0.274681	-0.081790	0.685611	-0.087407	-0.967519	-0.237095	-0.007287
21509	-0.292663	1.732304	-9.602381	0.000264	0.010137	-0.011555	0.276280	-0.082629	0.684007	-0.087422	-0.967454	-0.237354	-0.007352
21510	-0.268521	1.732057	-9.621819	0.003866	0.004900	-0.017723	0.275735	-0.080133	0.684302	-0.087349	-0.967383	-0.237671	-0.007299
21511	-0.234400	1.775160	-9.597584	0.000184	-0.002164	0.002489	0.274426	-0.082619	0.684035	-0.087425	-0.967385	-0.237637	-0.007154
21512	-0.287582	1.770456	-9.698123	-0.017676	0.004874	-0.000242	0.275483	-0.083180	0.685585	-0.087767	-0.967361	-0.237607	-0.007233
21513	-0.268237	1.772843	-9.655001	-0.012345	-0.003899	0.004165	0.276535	-0.081246	0.684541	-0.088096	-0.967350	-0.237535	-0.007118
21514	-0.273054	1.773027	-9.606889	0.007353	0.008349	0.003472	0.276534	-0.081246	0.684672	-0.087937	-0.967383	-0.237457	-0.007154
21515	-0.306862	1.775462	-9.683478	-0.014978	0.025871	0.002504	0.276267	-0.081799	0.686242	-0.088179	-0.967355	-0.237469	-0.007625
21516	-0.292702	1.727443	-9.619261	-0.023019	0.017119	-0.004651	0.276539	-0.081661	0.684144	-0.088566	-0.967295	-0.237555	-0.007960
21517	-0.283071	1.722637	-9.592961	-0.008732	0.010106	-0.001052	0.276280	-0.083738	0.685699	-0.088762	-0.967263	-0.237610	-0.008089
21518	-0.307068	1.746599	-9.683808	0.011015	0.018907	-0.009674	0.275890	-0.084705	0.685302	-0.088484	-0.967242	-0.237793	-0.008287
21519	-0.364890	1.766206	-9.711926	0.003857	0.015428	-0.009717	0.274702	-0.085114	0.685054	-0.088412	-0.967189	-0.238026	-0.008440
21520	-0.292598	1.741881	-9.616692	-0.014089	0.022357	0.000723	0.275221	-0.083733	0.685846	-0.088602	-0.967169	-0.238023	-0.008843
21521	-0.302156	1.756359	-9.626057	0.003849	0.011896	-0.011515	0.274295	-0.083589	0.685337	-0.088548	-0.967109	-0.238286	-0.008923
21522	-0.282597	1.789881	-9.625840	0.000279	0.011893	-0.013302	0.276411	-0.082492	0.684137	-0.088512	-0.967050	-0.238535	-0.009030
21523	-0.243879	1.799376	-9.568383	0.010943	0.019707	0.003535	0.274418	-0.082482	0.686133	-0.088285	-0.967072	-0.238522	-0.009254
21524	-0.212193	1.840048	-9.558575	-0.015865	0.011836	-0.006383	0.274020	-0.082202	0.685879	-0.088560	-0.967014	-0.238644	-0.009451
21525	-0.210155	1.789343	-9.616858	-0.023029	0.008343	-0.004695	0.274026	-0.083449	0.686391	-0.089050	-0.966939	-0.238762	-0.009607
21526	-0.133321	1.726350	-9.570176	-0.015923	0.005668	0.004122	0.272985	-0.085659	0.684944	-0.089354	-0.966934	-0.238662	-0.009703
21527	-0.119083	1.692446	-9.609144	-0.004278	0.006555	0.002437	0.275102	-0.086087	0.685824	-0.089482	-0.966927	-0.238643	-0.009756
21528	-0.186966	1.658920	-9.733921	-0.008728	-0.010882	-0.004692	0.274827	-0.084146	0.685455	-0.089727	-0.966895	-0.238690	-0.009481
21529	-0.186712	1.692755	-9.680659	-0.010595	0.001309	0.014730	0.275095	-0.084147	0.684665	-0.089990	-0.966937	-0.238422	-0.009488
21530	-0.195942	1.750746	-9.617424	-0.024870	-0.005677	0.002278	0.273777	-0.085525	0.685195	-0.090521	-0.966910	-0.238334	-0.009403
21531	-0.268178	1.782339	-9.695750	-0.010542	-0.003886	0.002419	0.275631	-0.085535	0.685167	-0.090808	-0.966894	-0.238295	-0.009288
21532	-0.292447	1.765669	-9.702943	0.021707	0.001397	-0.004373	0.275097	-0.084424	0.684662	-0.090405	-0.966918	-0.238354	-0.009105
21533	-0.268307	1.761015	-9.590244	0.020835	0.008380	-0.010532	0.275753	-0.083180	0.684141	-0.090028	-0.966895	-0.238594	-0.009052
21534	-0.234458	1.765671	-9.554431	0.007426	0.017111	-0.011490	0.274558	-0.083313	0.685336	-0.089828	-0.966857	-0.238817	-0.009229
21535	-0.248987	1.760893	-9.580798	0.014628	0.024139	-0.018457	0.274557	-0.082620	0.684557	-0.089497	-0.966781	-0.239238	-0.009497
21536	-0.234493	1.765238	-9.696238	0.019972	0.018895	-0.011389	0.273493	-0.082061	0.684972	-0.089046	-0.966765	-0.239464	-0.009648
21537	-0.234469	1.769923	-9.737042	0.034265	0.010149	-0.007790	0.273346	-0.080121	0.686172	-0.088398	-0.966778	-0.239657	-0.009572
21538	-0.215056	1.781916	-9.698617	-0.004283	-0.001279	0.004220	0.274020	-0.081925	0.685620	-0.088510	-0.966798	-0.239536	-0.009477
21539	-0.234299	1.789554	-9.609437	-0.030237	-0.004795	0.002261	0.274018	-0.081926	0.686144	-0.089182	-0.966747	-0.239495	-0.009440
21540	-0.287343	1.799716	-9.568004	-0.021286	0.004837	0.003260	0.274426	-0.083590	0.685859	-0.089593	-0.966730	-0.239405	-0.009543
21541	-0.325862	1.818995	-9.653974	0.005592	0.003137	-0.002701	0.273754	-0.083865	0.689273	-0.089540	-0.966717	-0.239481	-0.009475
21542	-0.345391	1.790225	-9.673363	0.007337	-0.007368	0.004323	0.273868	-0.081235	0.689952	-0.089456	-0.966755	-0.239368	-0.009209
21543	-0.277903	1.770630	-9.616488	-0.001573	0.008360	-0.000998	0.275076	-0.082070	0.686651	-0.089518	-0.966736	-0.239419	-0.009275
21544	-0.306834	1.780184	-9.712266	-0.003388	0.010118	0.007820	0.274539	-0.080959	0.686932	-0.089557	-0.966771	-0.239258	-0.009404
21545	-0.299390	1.808917	-9.736033	-0.026607	0.015381	0.000625	0.274018	-0.082342	0.686926	-0.090070	-0.966713	-0.239286	-0.009725
21546	-0.243843	1.804201	-9.563521	-0.014946	0.015358	-0.010767	0.273373	-0.083722	0.684302	-0.090311	-0.966639	-0.239487	-0.009976
21547	-0.261310	1.727212	-9.614727	0.012756	0.001372	-0.006219	0.273113	-0.085106	0.685078	-0.090131	-0.966622	-0.239630	-0.009826
21548	-0.273561	1.703188	-9.636529	-0.003300	0.012768	-0.013345	0.273235	-0.084554	0.687309	-0.090160	-0.966555	-0.239881	-0.009967
21549	-0.193688	1.726815	-9.572054	-0.025725	0.004829	-0.004746	0.273236	-0.085108	0.687827	-0.090701	-0.966475	-0.239994	-0.010071
21550	-0.219686	1.808528	-9.659817	-0.008741	0.019708	0.006032	0.272978	-0.085521	0.686517	-0.090798	-0.966491	-0.239882	-0.010407
21551	-0.234110	1.818204	-9.678808	-0.005177	-0.005649	0.002448	0.272709	-0.084273	0.685748	-0.090992	-0.966484	-0.239841	-0.010225
21552	-0.229396	1.799203	-9.587737	-0.017689	0.002211	-0.001147	0.272449	-0.084825	0.685222	-0.091347	-0.966451	-0.239840	-0.010253
21553	-0.270268	1.823636	-9.567876	-0.014146	0.006573	0.007723	0.272983	-0.085798	0.685728	-0.091655	-0.966451	-0.239717	-0.010360
21554	-0.263155	1.804425	-9.539317	-0.021242	0.019713	-0.002861	0.274568	-0.085668	0.686360	-0.091996	-0.966400	-0.239776	-0.010740
21555	-0.301719	1.818762	-9.668605	-0.003360	0.010123	0.000776	0.273776	-0.086218	0.686629	-0.092081	-0.966386	-0.239796	-0.010848
21556	-0.277736	1.799008	-9.774789	0.002068	0.003169	-0.011555	0.273382	-0.088018	0.688713	-0.092052	-0.966340	-0.239995	-0.010780
21557	-0.263076	1.818563	-9.635292	-0.008724	0.004861	-0.002819	0.272851	-0.087184	0.687943	-0.092265	-0.966300	-0.240074	-0.010803
21558	-0.282173	1.847738	-9.581917	-0.008751	0.006593	0.002485	0.274173	-0.086637	0.687536	-0.092425	-0.966299	-0.240013	-0.010880
21559	-0.291669	1.867357	-9.483069	-0.015946	0.011806	0.009505	0.273648	-0.087465	0.687536	-0.092747	-0.966302	-0.239865	-0.011092
21560	-0.301283	1.876767	-9.576612	-0.008705	-0.001249	-0.009868	0.273650	-0.087742	0.687271	-0.092946	-0.966243	-0.240029	-0.010994
21561	-0.289093	1.895650	-9.663023	0.010933	0.001364	0.003504	0.273397	-0.087184	0.683089	-0.092804	-0.966270	-0.239984	-0.010862
21562	-0.252890	1.890776	-9.591289	0.007315	-0.009170	0.006951	0.274181	-0.087190	0.686089	-0.092729	-0.966322	-0.239814	-0.010566
21563	-0.253027	1.871534	-9.591509	-0.006942	0.008345	-0.001024	0.273925	-0.088296	0.685296	-0.092903	-0.966292	-0.239865	-0.010647
21564	-0.262631	1.881062	-9.646595	-0.001621	0.015327	0.013145	0.273925	-0.089405	0.687119	-0.092881	-0.966353	-0.239617	-0.010878
21565	-0.243412	1.868738	-9.694971	0.014430	-0.005680	0.020228	0.272871	-0.089676	0.686084	-0.092706	-0.966467	-0.239236	-0.010625
21566	-0.222032	1.818176	-9.657282	0.012669	-0.021414	0.007804	0.272858	-0.087737	0.686628	-0.092585	-0.966535	-0.239034	-0.010069
21567	-0.156998	1.789339	-9.482725	0.017095	-0.003994	0.018444	0.273919	-0.087465	0.685829	-0.092348	-0.966645	-0.238691	-0.009838
21568	-0.229549	1.775386	-9.511101	0.000079	-0.001358	0.023636	0.275631	-0.086505	0.686598	-0.092372	-0.966761	-0.238213	-0.009758
21569	-0.282702	1.775435	-9.630812	-0.001595	0.008352	0.004292	0.275374	-0.088305	0.687370	-0.092436	-0.966767	-0.238163	-0.009828
21570	-0.296947	1.813628	-9.762438	0.001933	0.004852	0.018419	0.274042	-0.086081	0.686233	-0.092395	-0.966860	-0.237800	-0.009850
21571	-0.272526	1.849715	-9.697342	-0.010570	-0.002152	0.009489	0.274069	-0.089958	0.684754	-0.092681	-0.966875	-0.237628	-0.009768
21572	-0.238553	1.869052	-9.579645	-0.015960	-0.008314	0.009419	0.275917	-0.089138	0.684996	-0.093051	-0.966897	-0.237400	-0.009603
21573	-0.231391	1.857021	-9.563021	-0.010559	-0.005676	0.002413	0.274860	-0.089547	0.684877	-0.093357	-0.966880	-0.237358	-0.009442
21574	-0.289301	1.866780	-9.665756	0.018099	0.004869	0.002682	0.275643	-0.087474	0.684885	-0.093006	-0.966928	-0.237304	-0.009359
21575	-0.291875	1.842901	-9.615537	0.025224	-0.005644	0.005334	0.276980	-0.089281	0.684061	-0.092620	-0.966990	-0.237212	-0.009033
21576	-0.277405	1.838168	-9.553227	0.001920	0.002184	0.014879	0.275641	-0.086781	0.684237	-0.092593	-0.967067	-0.236912	-0.008997
21577	-0.289048	1.900592	-9.619705	-0.008824	0.001315	0.018340	0.276457	-0.090109	0.683537	-0.092834	-0.967126	-0.236575	-0.008992
21578	-0.354281	1.898462	-9.696075	-0.005188	-0.002122	0.006919	0.276581	-0.089557	0.684981	-0.092966	-0.967154	-0.236415	-0.008891
21579	-0.320348	1.915122	-9.667336	-0.007009	-0.002153	0.013067	0.277502	-0.088870	0.685498	-0.093195	-0.967191	-0.236174	-0.008797
21580	-0.289138	1.886322	-9.566993	-0.028545	-0.003963	0.023460	0.277902	-0.089010	0.684967	-0.093785	-0.967251	-0.235697	-0.008803
21581	-0.306624	1.804707	-9.558167	-0.017782	0.006552	0.020040	0.278180	-0.092337	0.686501	-0.094180	-0.967299	-0.235335	-0.008941
21582	-0.301641	1.828486	-9.634846	-0.010570	-0.002153	0.007730	0.276848	-0.092053	0.688358	-0.094416	-0.967318	-0.235165	-0.008866
21583	-0.277464	1.833063	-9.649422	0.000139	-0.000420	0.014858	0.278579	-0.091507	0.684669	-0.094495	-0.967377	-0.234894	-0.008775
21584	-0.277163	1.876247	-9.684979	-0.015978	-0.001301	0.018271	0.277784	-0.091225	0.684553	-0.094830	-0.967435	-0.234521	-0.008762
21585	-0.223741	1.914602	-9.591266	-0.015984	0.002163	0.018273	0.278051	-0.092058	0.685196	-0.095208	-0.967478	-0.234186	-0.008806
21586	-0.262316	1.924422	-9.624468	0.005554	-0.000406	0.004337	0.278035	-0.091922	0.689520	-0.095125	-0.967511	-0.234090	-0.008684
21587	-0.340032	1.862505	-9.619702	0.023477	-0.001237	-0.002575	0.278038	-0.091228	0.687562	-0.094760	-0.967532	-0.234159	-0.008437
21588	-0.347403	1.843445	-9.579000	-0.001553	0.001388	-0.008037	0.278046	-0.091366	0.685465	-0.094808	-0.967494	-0.234301	-0.008359
21589	-0.340087	1.853046	-9.566936	-0.008725	0.003123	-0.004559	0.277382	-0.091362	0.685999	-0.095046	-0.967444	-0.234411	-0.008339
21590	-0.311049	1.862352	-9.595921	-0.001552	0.003129	-0.007156	0.278042	-0.091366	0.686513	-0.095086	-0.967408	-0.234544	-0.008297
21591	-0.281722	1.910318	-9.566781	0.003762	0.009208	0.006122	0.278604	-0.093305	0.680460	-0.095053	-0.967431	-0.234461	-0.008357
21592	-0.252797	1.905075	-9.634386	-0.008772	0.015323	0.011332	0.278991	-0.092477	0.682034	-0.095172	-0.967468	-0.234252	-0.008619
21593	-0.233350	1.921871	-9.598310	-0.014108	-0.005658	-0.002885	0.277394	-0.092885	0.685067	-0.095557	-0.967417	-0.234311	-0.008463
21594	-0.265072	1.876366	-9.615383	-0.010568	-0.005664	0.005953	0.277792	-0.092472	0.684279	-0.095810	-0.967426	-0.234176	-0.008319
21595	-0.267923	1.818380	-9.707355	0.000195	-0.011752	0.000714	0.278980	-0.092617	0.685307	-0.095942	-0.967420	-0.234156	-0.007986
21596	-0.282580	1.790086	-9.558542	-0.001600	-0.003903	-0.000157	0.278454	-0.092059	0.683487	-0.096014	-0.967419	-0.234138	-0.007821
21597	-0.325989	1.799886	-9.610930	-0.017732	0.003094	0.009460	0.278449	-0.091644	0.684277	-0.096414	-0.967418	-0.233976	-0.007875
21598	-0.330579	1.833567	-9.620117	-0.015875	0.004880	-0.004610	0.279248	-0.091925	0.683345	-0.096722	-0.967367	-0.234058	-0.007938
21599	-0.296301	1.898347	-9.586020	0.013618	-0.005639	-0.000907	0.278851	-0.093032	0.685174	-0.096557	-0.967379	-0.234084	-0.007656
21600	-0.252446	1.953268	-9.604995	0.010104	0.010121	-0.009688	0.278842	-0.091647	0.685450	-0.096338	-0.967354	-0.234278	-0.007689
21601	-0.276775	1.929280	-9.645919	0.032535	0.006676	-0.023633	0.278585	-0.090812	0.681795	-0.095754	-0.967294	-0.234770	-0.007517
21602	-0.303771	1.869305	-9.663199	0.028065	0.008437	-0.023663	0.279108	-0.090123	0.682448	-0.095198	-0.967238	-0.235230	-0.007406
21603	-0.330913	1.787795	-9.644674	0.020913	-0.002046	-0.029049	0.279102	-0.089292	0.682981	-0.094877	-0.967131	-0.235808	-0.007108
21604	-0.321254	1.785519	-9.577488	0.001991	-0.005630	-0.002769	0.279894	-0.089713	0.684143	-0.094888	-0.967125	-0.235833	-0.006888
21605	-0.376301	1.857802	-9.677126	-0.014104	0.003143	0.000703	0.278573	-0.089289	0.682858	-0.095213	-0.967091	-0.235841	-0.006909
21606	-0.346766	1.934638	-9.645253	0.000199	0.001376	0.002570	0.278579	-0.090120	0.682326	-0.095225	-0.967106	-0.235778	-0.006843
21607	-0.315187	1.958643	-9.580357	-0.006943	0.006609	-0.000994	0.278711	-0.089844	0.682064	-0.095402	-0.967077	-0.235826	-0.006896
21608	-0.329767	1.946649	-9.606807	-0.015919	0.006600	0.005992	0.279628	-0.088880	0.683239	-0.095701	-0.967075	-0.235709	-0.007013
21609	-0.303953	1.842929	-9.637063	-0.003342	0.008379	-0.004512	0.279765	-0.089989	0.683750	-0.095801	-0.967035	-0.235829	-0.007078
21610	-0.297212	1.770885	-9.582671	0.014540	0.011867	-0.002625	0.278569	-0.089151	0.683776	-0.095487	-0.967051	-0.235889	-0.007137
21611	-0.321591	1.741902	-9.683738	0.003787	0.008381	0.002575	0.278046	-0.090257	0.683642	-0.095438	-0.967059	-0.235873	-0.007180
21612	-0.321493	1.756260	-9.707607	-0.024808	0.008395	-0.004679	0.276983	-0.089558	0.683534	-0.095902	-0.966991	-0.235960	-0.007353
21613	-0.292072	1.814155	-9.577411	-0.007008	0.003075	0.011292	0.277651	-0.090254	0.683124	-0.096079	-0.967021	-0.235764	-0.007361
21614	-0.282081	1.857638	-9.490474	-0.003382	0.010079	0.000774	0.278182	-0.091088	0.683894	-0.096120	-0.967021	-0.235743	-0.007475
21615	-0.325747	1.831374	-9.538467	0.023471	0.008363	-0.000790	0.277907	-0.089980	0.684957	-0.095683	-0.967052	-0.235795	-0.007419
21616	-0.328227	1.821816	-9.524136	0.036061	0.022388	-0.011223	0.277108	-0.088867	0.684587	-0.094904	-0.967068	-0.236042	-0.007564
21617	-0.330570	1.838069	-9.721009	0.034297	0.022430	-0.011227	0.276839	-0.088034	0.684469	-0.094191	-0.967067	-0.236325	-0.007707
21618	-0.267990	1.808789	-9.697851	0.019900	0.011871	0.002703	0.277501	-0.087899	0.684067	-0.093773	-0.967120	-0.236273	-0.007749
21619	-0.287019	1.847570	-9.649173	-0.001567	0.008368	-0.000978	0.276836	-0.087619	0.684735	-0.093816	-0.967103	-0.236325	-0.007811
21620	-0.291800	1.852595	-9.591392	-0.000732	0.004833	0.009590	0.275912	-0.088168	0.684874	-0.093829	-0.967150	-0.236128	-0.007829
21621	-0.301462	1.852626	-9.605728	0.014570	0.006638	-0.009674	0.275374	-0.088721	0.688021	-0.093571	-0.967122	-0.236347	-0.007765
21622	-0.311233	1.838168	-9.639459	0.003736	-0.000402	0.010489	0.276168	-0.089003	0.688661	-0.093522	-0.967182	-0.236121	-0.007661
21623	-0.316154	1.826106	-9.663589	0.003762	0.001365	0.006089	0.276562	-0.086787	0.685926	-0.093496	-0.967209	-0.236024	-0.007575
21624	-0.291989	1.828337	-9.658965	-0.012307	0.008368	-0.000178	0.274189	-0.087604	0.684513	-0.093718	-0.967187	-0.236024	-0.007698
21625	-0.321091	1.809461	-9.613266	-0.010558	0.015344	0.009557	0.276046	-0.088168	0.684217	-0.093902	-0.967201	-0.235884	-0.007956
21626	-0.287353	1.799598	-9.606460	-0.014114	0.015345	0.004232	0.275786	-0.088166	0.683042	-0.094125	-0.967197	-0.235802	-0.008229
21627	-0.280002	1.811817	-9.524667	0.003758	0.015323	0.007004	0.276322	-0.088723	0.681850	-0.094030	-0.967226	-0.235714	-0.008415
21628	-0.272778	1.813718	-9.671316	0.011025	0.008406	-0.014996	0.275246	-0.087749	0.685282	-0.093803	-0.967179	-0.235999	-0.008400
21629	-0.234255	1.798881	-9.705466	0.010973	-0.003868	-0.006243	0.275249	-0.088026	0.684886	-0.093658	-0.967162	-0.236133	-0.008157
21630	-0.279837	1.837981	-9.620504	0.025274	-0.001249	-0.004347	0.273389	-0.087324	0.685576	-0.093198	-0.967194	-0.236194	-0.007908
21631	-0.296919	1.811781	-9.579800	0.000196	-0.001269	-0.000125	0.274317	-0.087051	0.684779	-0.093249	-0.967186	-0.236212	-0.007778
21632	-0.330882	1.790369	-9.589367	0.010911	0.003106	0.006143	0.274058	-0.086910	0.682950	-0.093045	-0.967240	-0.236073	-0.007700
21633	-0.311271	1.833313	-9.653934	0.016288	0.002240	0.006183	0.274450	-0.087468	0.685166	-0.092767	-0.967291	-0.235978	-0.007572
21634	-0.306191	1.867066	-9.615135	-0.001627	0.008338	0.011367	0.275372	-0.086780	0.685420	-0.092780	-0.967345	-0.235747	-0.007664
21635	-0.310924	1.881440	-9.646173	-0.025791	0.011831	0.014733	0.273398	-0.088431	0.684779	-0.093274	-0.967356	-0.235498	-0.007936
21636	-0.291713	1.866828	-9.656121	0.003802	0.001377	-0.002721	0.273395	-0.089541	0.687650	-0.093218	-0.967355	-0.235529	-0.007842
21637	-0.253380	1.823327	-9.625708	0.032361	-0.000416	0.011558	0.274313	-0.088438	0.688171	-0.092646	-0.967461	-0.235327	-0.007599
21638	-0.282583	1.790057	-9.568156	0.020730	0.005703	0.011496	0.274323	-0.087743	0.684117	-0.092239	-0.967557	-0.235092	-0.007536
21639	-0.309261	1.775665	-9.623370	-0.017746	-0.002162	0.011193	0.273795	-0.088295	0.684643	-0.092644	-0.967569	-0.234887	-0.007494
21640	-0.287347	1.799672	-9.582425	-0.021291	0.003088	0.004135	0.273790	-0.088296	0.686084	-0.093064	-0.967552	-0.234789	-0.007564
21641	-0.269912	1.876271	-9.658605	0.009195	0.004882	-0.007080	0.273000	-0.087459	0.683354	-0.092918	-0.967526	-0.234954	-0.007500
21642	-0.248296	1.859331	-9.637355	0.014527	0.001359	-0.000896	0.273128	-0.086074	0.682449	-0.092654	-0.967552	-0.234956	-0.007359
21643	-0.229090	1.842453	-9.601664	-0.001509	0.008375	-0.015096	0.273523	-0.086631	0.683878	-0.092702	-0.967468	-0.235281	-0.007402
21644	-0.297153	1.780388	-9.621017	-0.003344	0.003129	-0.006309	0.273126	-0.087460	0.685186	-0.092776	-0.967436	-0.235383	-0.007369
21645	-0.316703	1.746969	-9.587584	0.007371	0.003122	-0.002707	0.274181	-0.086635	0.685178	-0.092672	-0.967428	-0.235459	-0.007291
21646	-0.299250	1.823789	-9.591659	0.010921	-0.002145	0.002597	0.273126	-0.086074	0.683104	-0.092493	-0.967465	-0.235385	-0.007105
21647	-0.282197	1.847444	-9.678057	0.018089	0.003116	0.004432	0.273128	-0.086351	0.682839	-0.092182	-0.967510	-0.235325	-0.006990
21648	-0.281921	1.885935	-9.675214	0.007307	0.001339	0.014048	0.272735	-0.087735	0.684010	-0.092056	-0.967595	-0.235028	-0.006910
21649	-0.282140	1.852534	-9.586669	-0.007905	0.005694	0.013063	0.272855	-0.086351	0.685332	-0.092239	-0.967632	-0.234802	-0.006986
21650	-0.316281	1.804797	-9.553275	-0.007014	0.006573	0.013072	0.273790	-0.087741	0.685042	-0.092365	-0.967683	-0.234538	-0.007072
21651	-0.311642	1.780486	-9.625697	-0.003488	0.003060	0.025417	0.272487	-0.089949	0.682944	-0.092474	-0.967786	-0.234069	-0.007098
21652	-0.306768	1.787576	-9.654499	0.014522	0.015368	0.004445	0.272076	-0.087731	0.683234	-0.092143	-0.967835	-0.233992	-0.007238
21653	-0.253363	1.827932	-9.692950	-0.001625	0.009210	0.013110	0.272202	-0.087455	0.684676	-0.092187	-0.967883	-0.233772	-0.007353
21654	-0.299048	1.854792	-9.677827	-0.010573	0.003097	0.011279	0.273395	-0.087739	0.684655	-0.092399	-0.967920	-0.233536	-0.007385
21655	-0.262656	1.876362	-9.610598	0.002006	0.010101	-0.000067	0.272999	-0.088291	0.685179	-0.092375	-0.967913	-0.233573	-0.007477
21656	-0.291779	1.857244	-9.644214	0.024414	0.010142	-0.007829	0.272208	-0.088286	0.684144	-0.091878	-0.967924	-0.233722	-0.007447
21657	-0.301852	1.799579	-9.649597	0.018172	0.008408	-0.013176	0.272600	-0.087734	0.684667	-0.091553	-0.967885	-0.234013	-0.007406
21658	-0.318880	1.780617	-9.601600	0.021752	0.020649	-0.011343	0.272464	-0.086764	0.684155	-0.091059	-0.967873	-0.234251	-0.007586
21659	-0.273179	1.756132	-9.626309	0.019955	0.022385	-0.008725	0.271402	-0.086065	0.683916	-0.090631	-0.967855	-0.234481	-0.007814
21660	-0.253652	1.784880	-9.614130	0.034215	0.008361	-0.000741	0.271395	-0.084541	0.683407	-0.089953	-0.967916	-0.234496	-0.007717
21661	-0.272679	1.828090	-9.690379	0.028869	0.004889	-0.004301	0.270056	-0.082596	0.684495	-0.089436	-0.967937	-0.234609	-0.007574
21662	-0.270273	1.823577	-9.587105	0.031613	0.005780	-0.020143	0.271905	-0.081636	0.684214	-0.088822	-0.967901	-0.234997	-0.007405
21663	-0.272629	1.833099	-9.625429	0.002921	0.009244	-0.004475	0.270045	-0.081211	0.685557	-0.088793	-0.967874	-0.235117	-0.007469
21664	-0.272939	1.789798	-9.628327	-0.003341	0.004873	-0.006307	0.271507	-0.081495	0.684222	-0.088858	-0.967840	-0.235231	-0.007471
21665	-0.263527	1.755983	-9.650429	-0.014086	0.015360	-0.001070	0.269653	-0.081208	0.683860	-0.089130	-0.967798	-0.235294	-0.007741
21666	-0.229808	1.745877	-9.722939	-0.017681	0.008357	0.002393	0.270053	-0.082042	0.684501	-0.089456	-0.967779	-0.235244	-0.007893
21667	-0.210502	1.741202	-9.629425	-0.014101	0.011836	0.000660	0.271243	-0.081494	0.683964	-0.089741	-0.967745	-0.235267	-0.008101
21668	-0.234446	1.770202	-9.645709	-0.015957	0.004815	0.013852	0.271507	-0.081357	0.683961	-0.090048	-0.967783	-0.234989	-0.008198
21669	-0.268450	1.741707	-9.612096	-0.005241	-0.003931	0.014783	0.269785	-0.081902	0.685161	-0.090232	-0.967834	-0.234711	-0.008085
21670	-0.244217	1.753544	-9.612168	0.005552	0.008335	0.006090	0.270580	-0.082184	0.685539	-0.090107	-0.967875	-0.234591	-0.008134
21671	-0.219895	1.779636	-9.669761	-0.008758	0.018828	0.009548	0.269002	-0.083421	0.684372	-0.090252	-0.967891	-0.234456	-0.008471
21672	-0.234696	1.736426	-9.679743	-0.018540	0.015365	-0.004639	0.270068	-0.084396	0.684084	-0.090563	-0.967838	-0.234545	-0.008749
21673	-0.193794	1.712347	-9.584236	-0.053429	0.010087	-0.010219	0.270335	-0.085645	0.685377	-0.091611	-0.967682	-0.234768	-0.009092
21674	-0.210593	1.724725	-9.511847	-0.069530	-0.004786	-0.017433	0.270067	-0.084673	0.684867	-0.093005	-0.967475	-0.235071	-0.009197
21675	-0.312014	1.727660	-9.597461	-0.164300	0.003138	-0.028636	0.270355	-0.089246	0.685603	-0.096229	-0.967020	-0.235616	-0.009891
21676	-0.263145	1.811134	-9.705076	-0.178623	0.018868	-0.018986	0.270914	-0.093958	0.684893	-0.099621	-0.966582	-0.235956	-0.010963
21677	-0.247367	1.991390	-9.710350	-0.230583	0.015313	-0.004366	0.269622	-0.099491	0.684988	-0.104057	-0.966080	-0.236034	-0.012251
21678	-0.231800	2.140548	-9.660702	-0.286073	0.036258	0.005023	0.269276	-0.108631	0.685427	-0.109433	-0.965488	-0.235912	-0.014213
21679	-0.230867	2.266074	-9.510254	-0.350523	0.039697	0.008994	0.268804	-0.118185	0.684684	-0.116067	-0.964719	-0.235735	-0.016568
21680	-0.326548	2.396426	-9.601664	-0.488304	0.043199	0.011585	0.267811	-0.129537	0.684324	-0.125299	-0.963583	-0.235421	-0.019631
21681	-0.302126	2.439112	-9.738379	-0.708368	0.043172	0.006460	0.266472	-0.150861	0.685966	-0.138789	-0.961715	-0.235117	-0.023720
21682	-0.235314	2.675647	-10.087134	-1.133431	0.043048	0.031596	0.264651	-0.178274	0.683887	-0.160355	-0.958452	-0.234017	-0.029859
21683	-0.116919	2.997072	-9.286525	-1.751972	0.079298	0.083626	0.263431	-0.217601	0.680763	-0.193441	-0.952583	-0.231491	-0.039728
21684	0.032506	3.600182	-8.319511	-2.417908	0.153979	0.138139	0.259999	-0.281705	0.669698	-0.238424	-0.942627	-0.227302	-0.054238
21685	-0.034693	4.673224	-8.395521	-3.029197	0.188691	0.197495	0.254709	-0.361859	0.648285	-0.293964	-0.927153	-0.220785	-0.072287
21686	0.132987	5.822672	-8.056887	-3.244979	0.135957	0.212651	0.244936	-0.459570	0.612487	-0.352505	-0.906899	-0.212501	-0.090101
21687	0.284790	6.762123	-7.213409	-3.300572	0.084969	0.206021	0.239371	-0.545525	0.565478	-0.410790	-0.882413	-0.202957	-0.106810
21688	0.315016	7.578057	-6.170817	-3.604916	0.046156	0.200272	0.235486	-0.617770	0.507577	-0.472575	-0.851279	-0.191669	-0.123531
21689	0.384081	8.409369	-4.719803	-3.952330	0.028182	0.216297	0.231179	-0.696927	0.430096	-0.537600	-0.812123	-0.177896	-0.140697
21690	0.325677	8.972528	-3.189056	-3.918538	0.012119	0.218346	0.226179	-0.762499	0.339138	-0.598753	-0.768363	-0.162998	-0.156666
21691	0.449237	9.324365	-1.869002	-3.544648	-0.012561	0.200721	0.214529	-0.817225	0.239221	-0.651072	-0.724744	-0.148228	-0.169941
21692	0.504075	9.518280	-0.454034	-3.177848	-0.040694	0.163631	0.207322	-0.845943	0.150760	-0.695302	-0.682611	-0.134246	-0.180485
21693	0.556619	9.392242	0.938047	-2.818295	-0.065363	0.145823	0.208723	-0.858787	0.073590	-0.732351	-0.642951	-0.120907	-0.188831
21694	0.747913	9.091199	2.086577	-2.542813	-0.068177	0.132696	0.206078	-0.861222	0.000516	-0.763733	-0.605510	-0.108429	-0.195737
21695	0.822504	8.689117	2.932122	-2.496402	-0.060489	0.134702	0.201405	-0.857970	-0.069852	-0.792683	-0.567083	-0.095881	-0.202183
21696	0.774872	8.081014	3.737897	-2.694382	-0.059006	0.163096	0.189108	-0.838052	-0.145045	-0.821508	-0.524168	-0.082036	-0.208906
21697	0.683485	7.425807	4.759817	-3.051601	-0.063691	0.177970	0.183807	-0.813878	-0.221613	-0.851385	-0.473528	-0.066129	-0.215736
21698	0.743948	7.041384	6.624736	-3.354219	-0.024809	0.179293	0.184174	-0.783361	-0.301479	-0.880434	-0.415837	-0.049367	-0.222438
21699	1.005333	6.421344	7.461356	-3.509993	0.018640	0.185140	0.179524	-0.731487	-0.382627	-0.906668	-0.352972	-0.032313	-0.228736
21700	1.089561	5.336536	8.452787	-3.535020	0.079716	0.163762	0.177662	-0.661902	-0.457093	-0.928506	-0.287911	-0.016318	-0.233917
21701	1.236402	4.235998	9.179120	-3.459943	0.080453	0.155215	0.166960	-0.575373	-0.529945	-0.945504	-0.222411	-0.000544	-0.237814
21702	1.462200	3.361798	10.186172	-3.284544	0.117927	0.126401	0.166134	-0.492233	-0.582285	-0.957449	-0.159418	0.013463	-0.240199
21703	1.551246	2.303156	10.307823	-2.897964	0.128541	0.107863	0.175523	-0.421208	-0.620755	-0.964623	-0.102661	0.025460	-0.241483
21704	1.221532	1.440411	10.497829	-2.161446	0.132411	0.065580	0.177321	-0.350703	-0.645230	-0.967909	-0.060255	0.033535	-0.241656
21705	1.051646	0.993477	10.210552	-1.281712	0.106632	0.017231	0.181589	-0.302519	-0.657652	-0.969129	-0.034468	0.037921	-0.241170
21706	0.971709	0.627871	10.005152	-0.678458	0.075487	-0.033164	0.178347	-0.266904	-0.659868	-0.969727	-0.021000	0.039793	-0.240010
21707	0.739206	0.874595	9.865789	-0.465330	0.063478	-0.071183	0.182624	-0.250167	-0.661076	-0.970269	-0.011346	0.040996	-0.238263
21708	0.795017	0.571422	9.972379	-0.509883	0.063538	-0.116528	0.187369	-0.242710	-0.667623	-0.970940	-0.001267	0.042254	-0.235559
21709	0.843166	-0.126273	10.040852	-0.617387	0.047698	-0.097261	0.188594	-0.224432	-0.669425	-0.971368	0.011199	0.044452	-0.233116
21710	0.971193	-0.454697	9.939834	-0.613978	0.045850	-0.059456	0.189946	-0.204770	-0.671869	-0.971476	0.023264	0.046524	-0.231362
21711	1.093970	-0.845296	9.943897	-0.445911	0.046671	-0.030148	0.189164	-0.183435	-0.672562	-0.971394	0.032432	0.047927	-0.230313
21712	1.026051	-0.883640	9.816661	-0.496074	0.068527	-0.007508	0.190275	-0.170146	-0.671399	-0.971126	0.042354	0.048975	-0.229612
21713	1.174571	-1.039825	9.460281	-0.712404	0.084323	-0.037294	0.194697	-0.152714	-0.677580	-0.970651	0.056831	0.050889	-0.228075
21714	1.188867	-1.396635	9.225327	-0.424219	0.070494	-0.054701	0.196576	-0.134858	-0.676383	-0.970455	0.065307	0.051608	-0.226472
21715	1.150169	-1.747088	9.361031	0.142958	0.046123	-0.048957	0.198276	-0.131821	-0.675330	-0.970877	0.062975	0.050416	-0.225587
21716	1.029437	-1.750513	9.506238	0.491846	0.047949	-0.039326	0.198852	-0.141243	-0.673206	-0.971677	0.053577	0.047405	-0.225226
21717	0.891219	-1.498760	9.678564	0.420142	0.095963	-0.000814	0.201047	-0.155523	-0.671548	-0.972163	0.046128	0.043949	-0.225478
21718	0.618441	-1.150063	9.747416	0.130264	0.124806	0.004379	0.204946	-0.166209	-0.671321	-0.972368	0.044140	0.041023	-0.225541
21719	0.470208	-0.937703	9.597318	0.071116	0.138790	0.034931	0.208925	-0.168171	-0.670091	-0.972364	0.043682	0.038258	-0.226134
21720	0.784952	-0.820192	9.499816	0.267774	0.147411	0.081266	0.213182	-0.174152	-0.666286	-0.972327	0.039181	0.034201	-0.227764
21721	0.602555	-0.675599	9.911633	0.294563	0.089670	0.065467	0.214025	-0.183160	-0.665602	-0.972289	0.034142	0.031349	-0.229143
21722	0.572297	-0.523237	10.105920	0.197864	0.033624	0.059308	0.216842	-0.190517	-0.663884	-0.972168	0.030464	0.029839	-0.230373
21723	0.666472	-0.523944	10.114714	0.204326	0.033700	0.015268	0.218341	-0.198282	-0.663592	-0.972225	0.026856	0.028515	-0.230748
21724	0.594169	-0.506335	10.182836	0.133656	0.021457	0.006802	0.217959	-0.202714	-0.660617	-0.972277	0.024339	0.027569	-0.230923
21725	0.714770	-0.519864	9.998980	-0.100618	0.033703	-0.016925	0.218901	-0.203825	-0.663131	-0.972315	0.026617	0.027672	-0.230499
21726	0.495635	-0.764216	9.762526	-0.395845	0.047738	-0.015480	0.219909	-0.194412	-0.663970	-0.972174	0.034504	0.028668	-0.229925
21727	0.574653	-0.851986	9.578175	-0.420042	0.044221	-0.003370	0.221286	-0.180430	-0.664245	-0.971880	0.043041	0.030029	-0.229556
21728	0.610570	-0.895490	9.601398	-0.138379	0.021458	0.028540	0.222980	-0.174898	-0.665656	-0.971642	0.045825	0.030314	-0.229986
21729	0.644674	-0.859184	9.762551	0.165620	-0.006583	0.062369	0.222856	-0.176282	-0.665930	-0.971487	0.042762	0.029917	-0.231280
21730	0.699207	-0.664578	9.829210	0.203073	-0.013665	0.087311	0.222500	-0.184592	-0.663912	-0.971242	0.038783	0.029260	-0.233086
21731	0.738614	-0.561067	9.957441	0.043846	0.001141	0.080924	0.221195	-0.188186	-0.663404	-0.970890	0.038094	0.029272	-0.234659
21732	0.753011	-0.568873	9.801005	-0.025866	0.019544	0.073431	0.221997	-0.189576	-0.663168	-0.970539	0.038709	0.029050	-0.236035
21733	0.738419	-0.578807	9.661618	-0.029305	0.015268	0.045198	0.222130	-0.189715	-0.663302	-0.970304	0.039452	0.029169	-0.236859
21734	0.743007	-0.599350	9.247954	0.090583	-0.001256	0.053065	0.221478	-0.191790	-0.662527	-0.970125	0.037697	0.028814	-0.237922
21735	0.636440	-0.650743	9.474205	0.160322	-0.015254	0.053539	0.220837	-0.196081	-0.661512	-0.969971	0.034594	0.028626	-0.239040
21736	0.643673	-0.664100	9.844115	0.088654	0.023097	0.074291	0.221391	-0.199961	-0.662083	-0.969691	0.033004	0.027795	-0.240495
21737	0.622257	-0.627154	10.073050	-0.013381	0.036138	0.079771	0.222192	-0.201212	-0.662108	-0.969313	0.033513	0.027428	-0.241987
21738	0.525194	-0.691478	10.027483	-0.059881	0.049292	0.078616	0.223656	-0.202605	-0.662144	-0.968920	0.034932	0.026801	-0.243425
21739	0.409581	-0.647498	9.956883	-0.002753	0.037039	0.107231	0.223124	-0.203296	-0.660047	-0.968410	0.035241	0.026337	-0.245451
21740	0.337659	-0.570368	9.826202	0.061717	0.019632	0.095341	0.221807	-0.204674	-0.659778	-0.967997	0.034169	0.025678	-0.247295
21741	0.331823	-0.709928	9.793404	0.058112	0.017880	0.100570	0.223271	-0.207177	-0.657861	-0.967544	0.033188	0.025277	-0.249236
21742	0.233452	-0.963627	9.954768	0.009751	0.017857	0.104597	0.223952	-0.209534	-0.659597	-0.967039	0.033118	0.024904	-0.251232
21743	0.469637	-1.036864	10.204247	-0.031498	0.042177	0.124560	0.223030	-0.211053	-0.658420	-0.966408	0.034021	0.024460	-0.253573
21744	0.444909	-1.109617	9.946459	-0.026066	0.049254	0.119337	0.224090	-0.211197	-0.658306	-0.965810	0.034809	0.023650	-0.255813
21745	0.402011	-1.023350	9.731513	0.016850	0.052788	0.133796	0.225951	-0.213425	-0.656916	-0.965156	0.034853	0.022750	-0.258344
21746	0.427221	-0.861291	9.305349	0.038296	0.061574	0.155167	0.226493	-0.215366	-0.657205	-0.964408	0.034478	0.021347	-0.261291
21747	0.466235	-0.802080	9.103806	0.017712	0.024859	0.151364	0.226244	-0.218967	-0.655797	-0.963634	0.034368	0.020976	-0.264176
21748	0.398559	-0.819912	9.392596	-0.042257	-0.001422	0.140269	0.225334	-0.222009	-0.655682	-0.962863	0.035209	0.021221	-0.266843
21749	0.350268	-0.830488	9.743791	-0.063814	0.001989	0.149821	0.226525	-0.221739	-0.655959	-0.962013	0.036549	0.021724	-0.269674
21750	0.382177	-0.762946	9.888496	-0.040503	0.005485	0.136787	0.226263	-0.221459	-0.657263	-0.961249	0.037392	0.021827	-0.272262
21751	0.379035	-0.863991	9.872942	-0.035096	0.010759	0.129777	0.226271	-0.222567	-0.657798	-0.960516	0.038211	0.022020	-0.274708
21752	0.273132	-0.810693	9.727859	0.004249	-0.020670	0.129996	0.223762	-0.223939	-0.657249	-0.959797	0.038047	0.022385	-0.277203
21753	0.157717	-0.733560	9.486997	0.121459	-0.053797	0.127261	0.223517	-0.228094	-0.655977	-0.959152	0.035498	0.022941	-0.279715
21754	0.027760	-0.670151	9.440779	0.196619	-0.074718	0.122499	0.220908	-0.235559	-0.654964	-0.958565	0.031338	0.023278	-0.282185
21755	-0.044581	-0.672772	9.972528	0.224398	-0.052012	0.105170	0.218830	-0.243028	-0.654090	-0.958076	0.026812	0.023204	-0.284311
21756	-0.015588	-0.677185	10.176518	0.179623	-0.025851	0.115498	0.217295	-0.251606	-0.655330	-0.957499	0.023250	0.022706	-0.286600
21757	0.068864	-0.381320	11.183821	0.068615	0.033363	0.120204	0.215470	-0.257137	-0.654310	-0.956855	0.022198	0.021847	-0.288893
21758	0.311497	0.108312	11.461348	-0.031261	0.131312	0.070506	0.220499	-0.257997	-0.652561	-0.956491	0.023559	0.019573	-0.290151
21759	0.433597	-0.006413	10.437521	0.030034	0.159661	0.006692	0.223538	-0.258014	-0.650643	-0.956528	0.023877	0.016554	-0.290189
21760	0.513840	-0.244817	9.763534	0.244936	0.131908	-0.020978	0.227004	-0.262188	-0.650737	-0.956801	0.019923	0.012709	-0.289783
21761	0.618717	-0.420395	9.246278	0.463192	0.070781	-0.012616	0.231024	-0.272739	-0.647236	-0.957040	0.011410	0.008908	-0.289596
21762	0.538087	-0.554244	9.317537	0.520279	0.039246	0.014116	0.234267	-0.287719	-0.641540	-0.957037	0.001654	0.005229	-0.289913
21763	0.429924	-0.494640	9.655634	0.358145	0.039085	0.046456	0.233680	-0.301844	-0.639707	-0.956764	-0.005005	0.002663	-0.290811
21764	0.204017	-0.352465	9.952435	0.064635	0.035507	0.046157	0.235831	-0.309060	-0.637191	-0.956495	-0.006060	0.001701	-0.291681
21765	-0.017344	-0.240131	9.941216	-0.128510	0.061809	0.029073	0.236366	-0.308923	-0.639032	-0.956345	-0.003247	0.001532	-0.292218
21766	-0.175117	0.000103	9.443025	-0.220370	0.063799	-0.020827	0.238185	-0.303255	-0.638741	-0.956479	0.001313	0.001687	-0.291793
21767	0.047260	0.045052	8.977763	-0.186123	0.042953	-0.068284	0.240017	-0.297861	-0.641335	-0.956873	0.005115	0.002198	-0.290454
21768	0.321061	-0.166048	9.073917	-0.139621	0.014885	-0.075223	0.241586	-0.293852	-0.642367	-0.957297	0.007843	0.002821	-0.288985
21769	0.075983	-0.345570	9.521004	-0.162071	0.016597	-0.070067	0.243810	-0.289710	-0.641574	-0.957678	0.011034	0.003703	-0.287606
21770	0.026276	-0.221009	10.013163	-0.209574	0.021726	-0.063315	0.245382	-0.285285	-0.644173	-0.957994	0.015142	0.004596	-0.286351
21771	0.085175	-0.095759	10.220789	-0.235546	0.061876	-0.051020	0.246128	-0.276701	-0.644623	-0.958215	0.019989	0.005019	-0.285305
21772	0.062643	0.130484	10.211567	-0.240043	0.068859	-0.042162	0.248484	-0.270896	-0.646435	-0.958360	0.024952	0.005176	-0.284423
21773	0.002646	0.188145	10.037298	-0.167613	0.068898	-0.027502	0.251760	-0.265235	-0.646035	-0.958442	0.028490	0.005051	-0.283818
21774	0.070133	0.183918	9.613665	-0.082594	0.039244	-0.028764	0.253462	-0.261088	-0.647461	-0.958566	0.030267	0.004874	-0.283217
21775	0.028607	0.119151	9.565210	-0.009330	0.013000	-0.012463	0.253461	-0.261366	-0.646809	-0.958642	0.030401	0.004900	-0.282946
21776	0.059854	0.099591	9.540682	0.011214	-0.002756	-0.008859	0.255450	-0.261653	-0.647366	-0.958703	0.030143	0.004985	-0.282764
21777	0.181188	0.189398	9.329166	-0.016511	-0.022001	-0.010906	0.254787	-0.261650	-0.646832	-0.958763	0.030164	0.005715	-0.282542
21778	0.087095	0.202073	9.301283	-0.043193	-0.025391	-0.046328	0.254783	-0.260403	-0.647867	-0.958999	0.030818	0.006564	-0.281651
21779	0.019063	0.142589	9.339641	-0.032333	-0.048043	-0.081571	0.254111	-0.257628	-0.649532	-0.959443	0.030936	0.007912	-0.280088
21780	-0.008123	0.047366	9.593543	-0.048416	-0.060303	-0.097610	0.253841	-0.256795	-0.649520	-0.959951	0.031486	0.009491	-0.278231
21781	-0.090273	-0.309184	9.984313	-0.098601	-0.048140	-0.089177	0.253024	-0.253052	-0.648946	-0.960386	0.032847	0.011195	-0.276505
21782	-0.006885	-0.470657	10.092295	-0.109433	-0.009754	-0.060980	0.252733	-0.248479	-0.649158	-0.960649	0.034856	0.012118	-0.275303
21783	0.149982	-0.818527	9.998015	-0.050484	0.019916	-0.028837	0.254310	-0.246549	-0.648770	-0.960791	0.035687	0.012204	-0.274698
21784	0.033231	-1.287689	10.443068	0.009927	0.043301	0.057972	0.255105	-0.246276	-0.649565	-0.960492	0.035723	0.011367	-0.275771
21785	-0.060834	-1.618069	10.709264	-0.050308	0.103467	0.129962	0.257625	-0.247398	-0.649222	-0.959769	0.037110	0.009741	-0.278156
21786	-0.132447	-1.484470	10.168245	-0.257247	0.126109	0.208782	0.258954	-0.247959	-0.649641	-0.958420	0.042763	0.008687	-0.282006
21787	-0.363779	-1.400001	9.671301	-0.573189	0.129608	0.246243	0.261416	-0.237999	-0.650889	-0.956498	0.054400	0.009394	-0.286467
21788	-0.706383	-1.356591	9.621881	-0.547327	0.127054	0.265921	0.264108	-0.223055	-0.650257	-0.954333	0.065617	0.009901	-0.291280
21789	-0.720185	-1.253721	9.404471	-0.282308	0.142114	0.237977	0.266715	-0.215035	-0.651920	-0.952587	0.071788	0.008651	-0.295549
21790	-0.559887	-1.111911	8.993733	0.000525	0.126511	0.224111	0.268832	-0.215324	-0.650907	-0.951277	0.072536	0.006007	-0.299625
21791	-0.276578	-1.346859	9.180861	-0.050329	0.094992	0.175905	0.273043	-0.211470	-0.650147	-0.950166	0.073995	0.004363	-0.302804
21792	-0.370259	-1.630842	9.675913	-0.273077	0.017971	0.129023	0.273827	-0.208980	-0.651444	-0.948968	0.079275	0.005576	-0.305194
21793	-0.543193	-1.512864	10.060905	-0.331955	-0.062408	0.056996	0.273272	-0.204129	-0.651911	-0.948078	0.085122	0.008807	-0.306310
21794	-0.523413	-1.448103	10.051866	-0.063423	-0.051791	0.036088	0.271933	-0.201351	-0.652125	-0.947739	0.085985	0.010209	-0.307071
21795	-0.301771	-1.506528	9.602245	0.117261	-0.025535	0.067391	0.271818	-0.203566	-0.653455	-0.947531	0.083531	0.009958	-0.308396
21796	-0.166815	-1.539360	9.434867	0.140428	-0.009853	0.097533	0.269838	-0.204386	-0.653957	-0.947159	0.080800	0.009207	-0.310284
21797	-0.152435	-1.553956	9.417751	0.167135	-0.034400	0.120542	0.268675	-0.208811	-0.654769	-0.946679	0.077353	0.008738	-0.312631
21798	-0.177849	-1.736065	9.579309	0.054537	-0.100822	0.064815	0.268464	-0.218367	-0.654468	-0.946338	0.075672	0.010298	-0.314026
21799	-0.155900	-2.048448	9.734154	-0.204811	-0.170798	0.010609	0.263954	-0.215849	-0.655815	-0.945923	0.078419	0.014929	-0.314416
21800	0.060854	-2.127306	9.668888	-0.278258	-0.167412	0.030273	0.260614	-0.209181	-0.658187	-0.945228	0.082608	0.019889	-0.315159
21801	0.137558	-2.205054	9.609651	-0.110298	-0.144773	0.093223	0.255431	-0.203610	-0.661458	-0.944399	0.083794	0.023324	-0.317090
21802	0.063806	-2.391720	9.730715	-0.036255	-0.118626	0.144947	0.251864	-0.204006	-0.662849	-0.943360	0.083764	0.025643	-0.319998
21803	-0.176579	-2.240523	9.794613	-0.036740	-0.131936	0.247212	0.249097	-0.206206	-0.663091	-0.941635	0.083758	0.028119	-0.324834
21804	-0.299595	-1.892366	10.068861	0.192877	-0.132934	0.314191	0.245422	-0.210202	-0.665694	-0.939818	0.079405	0.028933	-0.331059
21805	-0.461895	-1.626449	10.092546	0.321547	-0.071745	0.370966	0.241260	-0.223476	-0.664977	-0.937787	0.073124	0.027696	-0.338293
21806	-0.571912	-1.474381	9.987089	-0.025830	-0.038683	0.432946	0.237071	-0.231764	-0.664734	-0.934764	0.073552	0.028052	-0.346437
21807	-0.549058	-0.968198	9.610568	0.024024	-0.024776	0.505721	0.235788	-0.238266	-0.665827	-0.931238	0.073227	0.027686	-0.355903
21808	-0.367844	-0.605075	9.262280	0.265462	-0.080756	0.531978	0.231990	-0.245447	-0.665841	-0.927733	0.067964	0.026609	-0.366039
21809	-0.355275	-0.198654	9.271651	0.397528	-0.177103	0.583778	0.226136	-0.263005	-0.666319	-0.923817	0.059545	0.026222	-0.377265
21810	-0.206444	-0.001073	9.765340	0.517267	-0.264712	0.579912	0.215643	-0.280816	-0.665027	-0.919793	0.048252	0.026604	-0.388515
21811	0.134464	0.038937	10.346889	0.554696	-0.277207	0.593250	0.202146	-0.306229	-0.662586	-0.915451	0.036067	0.026814	-0.399912
21812	0.288655	-0.017005	10.537189	0.415162	-0.221332	0.594136	0.190204	-0.325279	-0.661153	-0.910749	0.026971	0.027203	-0.411179
21813	0.458080	0.034815	10.610830	0.290802	-0.200439	0.596788	0.180480	-0.338800	-0.659568	-0.905819	0.020149	0.028127	-0.422250
21814	0.663451	-0.273543	10.189721	0.223734	-0.186436	0.602403	0.170751	-0.351214	-0.658496	-0.900627	0.014818	0.029455	-0.433340
21815	0.737274	-0.742053	9.760695	0.073189	-0.169052	0.667348	0.158364	-0.360841	-0.658796	-0.894696	0.012215	0.031684	-0.445384
21816	0.658964	-0.877074	9.454584	-0.174005	-0.158681	0.732556	0.146734	-0.362854	-0.660866	-0.887911	0.014334	0.035974	-0.458382
21817	0.460399	-0.957016	9.549111	-0.160079	-0.188561	0.806608	0.136149	-0.362379	-0.663320	-0.880226	0.015844	0.040598	-0.472550
21818	0.388768	-0.858771	10.031544	0.193833	-0.186978	0.883243	0.122683	-0.369093	-0.662658	-0.871646	0.011335	0.041852	-0.488213
21819	0.737184	-0.091504	10.128689	0.446037	-0.173117	0.913378	0.106873	-0.383690	-0.660205	-0.862516	0.002445	0.040341	-0.504413
21820	0.935509	-0.045213	10.040987	0.333270	-0.166215	0.924869	0.091600	-0.399813	-0.657513	-0.852898	-0.004283	0.039873	-0.520535
21821	0.878576	0.103776	9.850917	0.419193	-0.145151	0.930910	0.075795	-0.415103	-0.655460	-0.842891	-0.012420	0.038103	-0.536590
21822	0.883171	0.097896	9.471136	0.478231	-0.162485	0.934853	0.062633	-0.431890	-0.649645	-0.832437	-0.021560	0.036012	-0.552528
21823	0.515756	0.730181	9.222006	0.451397	-0.162363	0.943715	0.046009	-0.446073	-0.643245	-0.821527	-0.030428	0.034156	-0.568332
21824	0.829166	0.647005	9.564439	0.535644	-0.242850	0.878712	0.028212	-0.463296	-0.637381	-0.810877	-0.041434	0.032661	-0.582834
21825	1.534792	0.713946	9.657660	0.572412	-0.252637	0.854953	0.008952	-0.479958	-0.630179	-0.800103	-0.053372	0.030821	-0.596688
21826	1.417452	1.177773	10.017309	0.567773	-0.222153	0.893042	-0.011109	-0.496893	-0.620871	-0.788530	-0.064599	0.028619	-0.610925
21827	1.758238	1.564077	9.790485	0.269291	-0.180156	0.834605	-0.030137	-0.507322	-0.614921	-0.777764	-0.070896	0.029279	-0.623858
21828	1.590181	1.357571	9.517907	0.156605	-0.122447	0.851586	-0.044138	-0.511151	-0.611497	-0.766744	-0.074408	0.030503	-0.636896
21829	1.393828	1.909233	10.083537	0.417748	-0.029796	0.892755	-0.061857	-0.517706	-0.606446	-0.754593	-0.081014	0.026976	-0.650614
21830	1.200800	1.945457	9.638583	0.434088	0.075376	0.884519	-0.075335	-0.526640	-0.598733	-0.742292	-0.086152	0.021687	-0.664161
21831	0.440170	1.962289	9.270406	0.207003	0.126396	0.870952	-0.085914	-0.530046	-0.596248	-0.730313	-0.087548	0.018503	-0.677226
21832	0.108327	1.838124	8.721458	0.076617	0.034859	0.804550	-0.097847	-0.528182	-0.593952	-0.719222	-0.087949	0.018428	-0.688945
21833	0.206579	1.700880	9.711645	0.373662	-0.042180	0.755249	-0.110821	-0.530745	-0.589589	-0.708063	-0.093971	0.015065	-0.699707
21834	0.892253	1.326839	10.273443	0.540156	-0.031002	0.724486	-0.123380	-0.538715	-0.581094	-0.696809	-0.101885	0.009368	-0.709922
21835	1.484532	1.077160	10.364002	0.414839	0.017723	0.746429	-0.137262	-0.547370	-0.571931	-0.685290	-0.107581	0.004600	-0.720266
21836	1.659981	0.636756	9.946440	0.384355	0.080661	0.787716	-0.148648	-0.550497	-0.566287	-0.673043	-0.111664	-0.000286	-0.731125
21837	1.833359	0.576877	9.684686	0.234091	0.106868	0.791063	-0.160183	-0.550160	-0.561786	-0.660880	-0.113523	-0.003465	-0.741848
21838	1.680730	0.845051	9.684279	0.185798	0.129637	0.794419	-0.170647	-0.551213	-0.558362	-0.648604	-0.114164	-0.006072	-0.752491
21839	1.822855	1.130485	9.787278	0.162707	0.148891	0.760849	-0.180467	-0.548668	-0.555568	-0.636701	-0.114368	-0.008750	-0.762532
21840	1.572824	1.290695	9.627846	0.183596	0.142153	0.695882	-0.188693	-0.546130	-0.554501	-0.625610	-0.114719	-0.011710	-0.771566
21841	1.530800	1.484224	9.882792	0.030807	0.178913	0.654414	-0.199041	-0.541641	-0.555346	-0.615360	-0.112722	-0.012942	-0.780037
21842	1.441769	1.537022	9.617388	0.002294	0.184276	0.637527	-0.204904	-0.533990	-0.556884	-0.605339	-0.110103	-0.013752	-0.788196
21843	1.309674	1.625766	9.984868	0.162298	0.144000	0.650052	-0.210085	-0.532024	-0.555083	-0.594659	-0.110184	-0.016646	-0.796218
21844	1.527671	1.724527	9.801462	0.297553	0.151070	0.624587	-0.219083	-0.533915	-0.552869	-0.583987	-0.111588	-0.021749	-0.803762
21845	1.247994	1.806542	9.165508	0.349687	0.150506	0.589833	-0.224654	-0.534441	-0.548860	-0.573625	-0.113710	-0.027845	-0.810709
21846	1.571769	1.850470	8.624854	0.265842	0.106008	0.534352	-0.230489	-0.534688	-0.545630	-0.564296	-0.115405	-0.032103	-0.816836
21847	1.670900	2.188075	9.161439	0.065496	0.123362	0.510072	-0.236594	-0.532578	-0.544468	-0.555723	-0.114683	-0.033426	-0.822741
21848	1.609302	2.352276	9.214331	-0.054087	0.212682	0.467278	-0.241515	-0.529366	-0.543182	-0.548025	-0.110965	-0.033777	-0.828381
21849	1.643945	2.467602	9.261023	-0.168357	0.248612	0.420767	-0.243813	-0.518548	-0.547493	-0.541252	-0.105541	-0.032841	-0.833564
21850	1.381936	2.314217	8.773625	-0.142877	0.238500	0.336382	-0.243307	-0.510929	-0.553188	-0.535802	-0.100312	-0.032282	-0.837742
21851	1.508137	1.728632	8.734559	-0.079224	0.199223	0.294251	-0.241766	-0.499300	-0.558859	-0.530909	-0.096596	-0.032576	-0.841275
21852	1.718556	1.418503	9.320419	-0.128397	0.190347	0.265523	-0.242052	-0.493895	-0.561683	-0.526585	-0.092278	-0.031877	-0.844498
21853	1.610757	1.185239	9.847421	-0.216115	0.211252	0.263171	-0.239700	-0.487535	-0.563227	-0.522407	-0.086893	-0.030002	-0.847727
21854	1.600433	1.085000	10.077085	-0.117602	0.282997	0.257076	-0.237477	-0.479927	-0.567901	-0.518101	-0.081096	-0.030471	-0.850921
21855	1.536036	0.868213	9.810772	-0.248129	0.337292	0.256303	-0.233668	-0.471911	-0.572594	-0.513928	-0.073234	-0.029310	-0.854199
21856	1.442143	0.575068	9.668814	-0.339332	0.367085	0.253955	-0.228159	-0.457254	-0.582225	-0.509873	-0.063699	-0.026867	-0.857467
21857	1.402335	0.411786	9.657666	-0.405625	0.340811	0.263930	-0.222649	-0.443706	-0.590295	-0.505662	-0.054156	-0.022963	-0.860724
21858	1.277462	0.508992	9.664668	-0.361035	0.290066	0.281752	-0.217806	-0.430987	-0.595482	-0.501076	-0.045718	-0.019330	-0.863979
21859	1.078997	0.439053	9.884287	-0.353895	0.178166	0.246192	-0.214146	-0.418953	-0.601967	-0.497072	-0.039497	-0.014643	-0.866686
21860	0.514149	0.467681	9.939961	-0.192810	0.096191	0.213759	-0.214335	-0.407177	-0.604991	-0.493514	-0.036056	-0.012043	-0.868907
21861	0.029755	0.278043	9.615096	-0.319494	0.084300	0.137126	-0.213724	-0.396097	-0.608819	-0.491349	-0.031746	-0.007092	-0.870355
21862	0.259721	0.025455	9.403513	-0.725366	0.066849	0.061733	-0.211433	-0.377825	-0.612602	-0.490706	-0.023542	0.004960	-0.870993
21863	0.262218	-0.301590	9.433379	-0.968684	0.052824	0.043980	-0.211668	-0.354549	-0.621536	-0.490333	-0.013352	0.021478	-0.871168
21864	0.198787	-0.401222	9.725999	-0.864692	0.057307	-0.008124	-0.209680	-0.327131	-0.629283	-0.490683	-0.003958	0.036018	-0.870584
21865	-0.012744	-0.278094	10.123400	-0.443882	0.030461	-0.088785	-0.207653	-0.308857	-0.633324	-0.492291	0.000646	0.043559	-0.869340
21866	0.287483	-0.171791	10.256623	-0.103681	0.018306	-0.140173	-0.205078	-0.294741	-0.635973	-0.494752	0.001781	0.045228	-0.867854
21867	0.083164	-0.390309	10.640421	0.060847	0.035794	-0.123922	-0.204023	-0.294887	-0.634419	-0.496961	0.001479	0.043894	-0.866661
21868	-0.000971	-0.345516	10.915652	0.041242	0.069039	-0.138896	-0.201478	-0.300164	-0.634379	-0.499453	0.002062	0.042542	-0.865293
21869	0.237343	-0.424439	10.097929	0.071957	0.086740	-0.176568	-0.196969	-0.302683	-0.632377	-0.502607	0.002501	0.040468	-0.863564
21870	0.166619	-0.835067	9.351161	0.195578	0.020541	-0.210319	-0.193901	-0.306855	-0.632203	-0.506283	0.000638	0.036939	-0.861576
21871	0.120489	-1.214090	9.563509	0.245621	-0.016208	-0.215442	-0.191350	-0.313517	-0.631522	-0.510000	-0.002452	0.032918	-0.859541
21872	0.116076	-1.167266	9.919792	0.258135	-0.040746	-0.229536	-0.189984	-0.323084	-0.627971	-0.513926	-0.006017	0.028931	-0.857326
21873	0.253194	-1.242729	9.975424	0.165214	-0.009272	-0.251305	-0.187316	-0.328086	-0.625572	-0.518222	-0.008148	0.026241	-0.854804
21874	0.192478	-1.286028	9.819227	-0.002954	0.083431	-0.229272	-0.185712	-0.331143	-0.624841	-0.522202	-0.006892	0.025436	-0.852415
21875	0.292494	-1.133926	9.474020	-0.203295	0.139395	-0.219946	-0.180567	-0.328401	-0.624368	-0.526060	-0.002598	0.027538	-0.849998
21876	0.372238	-1.125039	9.437383	-0.298213	0.118327	-0.208399	-0.175703	-0.319699	-0.628809	-0.529689	0.002356	0.031398	-0.847607
21877	0.493333	-1.082058	9.643527	-0.323428	0.091938	-0.185800	-0.172840	-0.310711	-0.629549	-0.532884	0.007138	0.036076	-0.845388
21878	0.180645	-0.915459	9.840414	-0.151778	0.018522	-0.181167	-0.168226	-0.305748	-0.632321	-0.535956	0.008859	0.038519	-0.843320
21879	0.061608	-0.678685	9.882618	0.027210	-0.007619	-0.197497	-0.169028	-0.305468	-0.630341	-0.539300	0.008211	0.038331	-0.841201
21880	-0.091798	-0.514384	9.734415	-0.042734	-0.053124	-0.171654	-0.169029	-0.306439	-0.628648	-0.542147	0.007567	0.039701	-0.839311
21881	0.150647	-0.368236	9.378297	-0.100182	-0.079489	-0.128145	-0.170364	-0.304215	-0.628867	-0.544234	0.007149	0.042386	-0.837831
21882	0.280463	-0.450924	9.412277	-0.014467	-0.093589	-0.094143	-0.171168	-0.303796	-0.626755	-0.545752	0.005580	0.043710	-0.836788
21883	0.468020	-0.569571	9.632813	0.047058	-0.107755	-0.058585	-0.174344	-0.305165	-0.624887	-0.546660	0.003134	0.044211	-0.836181
21884	0.645491	-0.741651	9.658145	0.050685	-0.078051	-0.062065	-0.175940	-0.305712	-0.621986	-0.547644	0.001141	0.044270	-0.835539
21885	0.875741	-0.955646	9.483055	-0.039640	-0.078088	-0.068119	-0.178328	-0.305839	-0.620117	-0.548729	0.000116	0.045915	-0.834739
21886	0.909759	-0.935758	9.781014	-0.068439	-0.093102	-0.043723	-0.181104	-0.306516	-0.620082	-0.549391	-0.000806	0.048129	-0.834178
21887	0.690953	-1.156340	10.239419	0.007539	-0.051146	-0.028908	-0.183900	-0.304840	-0.618451	-0.549840	-0.001872	0.048714	-0.833846
21888	0.469233	-1.105462	10.580799	-0.021245	-0.003129	0.009897	-0.183915	-0.302208	-0.618424	-0.549684	-0.001760	0.049153	-0.833923
21889	0.605645	-0.918564	9.908813	0.019127	0.025847	0.013832	-0.183789	-0.302210	-0.616592	-0.549494	-0.001619	0.048702	-0.834075
21890	0.604120	-1.121572	9.589241	0.085119	-0.037150	0.051060	-0.184985	-0.302481	-0.614743	-0.548621	-0.003203	0.047742	-0.834701
21891	0.640797	-0.726793	9.785737	0.111804	-0.072251	0.072341	-0.187752	-0.306346	-0.612120	-0.547350	-0.005658	0.046832	-0.835573
21892	0.512669	-0.412771	9.896204	0.110006	-0.083611	0.069744	-0.192239	-0.309647	-0.610512	-0.546111	-0.008273	0.045966	-0.836410
21893	0.073004	-0.449024	10.291338	0.097313	-0.087127	0.094427	-0.195021	-0.311573	-0.606953	-0.544449	-0.010784	0.045426	-0.837493
21894	-0.118864	-0.280120	10.763602	0.147339	-0.059193	0.108192	-0.196865	-0.313779	-0.605768	-0.542575	-0.013360	0.043675	-0.838765
21895	-0.252124	-0.002682	10.695839	0.154632	-0.013613	0.095291	-0.197917	-0.317100	-0.602510	-0.540940	-0.015219	0.041296	-0.839909
21896	0.164333	0.185719	9.656135	0.210409	-0.026531	0.054172	-0.200811	-0.322072	-0.599372	-0.539957	-0.017976	0.038114	-0.840637
21897	0.559217	0.043804	9.088696	0.289261	-0.085061	0.026202	-0.202369	-0.328297	-0.597838	-0.539361	-0.022545	0.034174	-0.841079
21898	0.754071	-0.400086	9.154014	0.217634	-0.139370	0.016521	-0.206320	-0.334788	-0.592996	-0.538921	-0.027304	0.032073	-0.841302
21899	0.840548	-0.478713	9.618627	0.119107	-0.134296	0.028106	-0.208684	-0.338931	-0.591692	-0.538317	-0.030867	0.031542	-0.841586
21900	0.903020	-0.526883	9.756932	-0.011493	-0.068774	0.036171	-0.211609	-0.339888	-0.586548	-0.537738	-0.031955	0.032548	-0.841877
21901	0.815619	-0.589047	9.656028	-0.263825	-0.011974	0.059226	-0.214785	-0.338346	-0.589235	-0.536915	-0.029312	0.037190	-0.842306
21902	0.841144	-0.390219	9.456206	-0.267291	0.002089	0.045191	-0.215089	-0.330864	-0.590466	-0.536342	-0.026451	0.041745	-0.842553
21903	1.070901	-0.334891	9.257780	-0.145565	-0.015383	0.036268	-0.214602	-0.322833	-0.591310	-0.535813	-0.025159	0.044423	-0.842792
21904	0.957217	-0.364919	9.373779	0.017157	-0.045113	0.050590	-0.216728	-0.321436	-0.591395	-0.534876	-0.026141	0.044689	-0.843343
21905	0.958632	-0.153073	9.395496	0.101100	-0.073073	0.074098	-0.218778	-0.322054	-0.589374	-0.533527	-0.028442	0.043839	-0.844167
21906	0.960488	0.106648	9.384047	0.163618	-0.081865	0.098366	-0.221954	-0.325087	-0.584901	-0.531742	-0.031562	0.042055	-0.845273
21907	0.847492	0.507439	9.591517	0.170807	-0.103717	0.081708	-0.225128	-0.327288	-0.582254	-0.530185	-0.035134	0.040317	-0.846194
21908	0.565064	0.851930	9.833450	0.213872	-0.124593	0.045087	-0.227493	-0.332680	-0.578735	-0.529209	-0.039552	0.038099	-0.846713
21909	0.502798	0.915779	10.103905	0.221264	-0.125368	-0.013874	-0.231062	-0.336820	-0.573481	-0.529197	-0.044097	0.035576	-0.846605
21910	0.373452	1.030547	11.122990	0.139184	-0.085164	-0.081256	-0.232242	-0.340833	-0.570359	-0.530403	-0.047149	0.034096	-0.845746
21911	0.657402	0.878822	11.039412	0.110871	-0.013465	-0.124539	-0.233219	-0.345321	-0.568197	-0.532431	-0.048689	0.032067	-0.844463
21912	1.005933	0.681006	10.164093	0.234601	0.032202	-0.144746	-0.232674	-0.349758	-0.565368	-0.534675	-0.050815	0.027667	-0.843075
21913	0.900590	0.487755	9.624413	0.256152	0.043731	-0.144543	-0.228005	-0.356848	-0.563807	-0.536906	-0.052949	0.022526	-0.841677
21914	0.744466	0.276453	9.344535	0.180342	0.039558	-0.192684	-0.225985	-0.362815	-0.563766	-0.539992	-0.054384	0.018908	-0.839699
21915	0.606268	-0.131979	9.143950	0.220583	0.006413	-0.194311	-0.224909	-0.367948	-0.560297	-0.543049	-0.056759	0.014720	-0.837651
21916	0.432586	-0.110936	9.289896	0.206179	0.013387	-0.176714	-0.220902	-0.376143	-0.557034	-0.545793	-0.058904	0.010968	-0.835775
21917	0.386195	-0.187074	9.443240	-0.001466	0.001049	-0.170346	-0.218514	-0.377819	-0.555777	-0.548681	-0.058886	0.010591	-0.833888
21918	0.657201	-0.093103	9.360332	-0.173365	0.001841	-0.147820	-0.219261	-0.374300	-0.554644	-0.551362	-0.057061	0.013336	-0.832205
21919	0.948767	-0.186244	9.534599	-0.148386	0.013068	-0.133609	-0.216618	-0.372096	-0.556627	-0.553793	-0.055197	0.015352	-0.830681
21920	0.991783	-0.249135	9.528698	-0.048239	-0.013178	-0.127713	-0.215036	-0.370581	-0.557291	-0.555983	-0.054999	0.016207	-0.829214
21921	1.407218	-0.242257	9.691029	-0.143191	-0.016904	-0.109160	-0.214258	-0.368369	-0.556233	-0.557976	-0.053676	0.018544	-0.827911
21922	1.075482	-0.373884	9.848600	-0.256879	-0.015137	-0.101101	-0.214282	-0.362965	-0.558275	-0.559927	-0.051175	0.022907	-0.826643
21923	0.922832	-0.458136	10.223884	-0.230964	-0.004662	-0.101735	-0.212039	-0.360898	-0.559337	-0.561866	-0.048649	0.026606	-0.825368
21924	1.034074	-0.430627	10.064613	-0.132555	-0.027386	-0.101124	-0.213378	-0.357982	-0.559942	-0.563662	-0.047743	0.029053	-0.824113
21925	1.058434	-0.397480	9.954227	-0.104044	-0.058910	-0.080762	-0.212726	-0.356045	-0.560195	-0.565083	-0.047515	0.031319	-0.823069
21926	0.885838	-0.227071	10.181194	-0.100536	-0.051939	-0.068293	-0.212873	-0.353274	-0.560689	-0.566286	-0.047354	0.033546	-0.822163
21927	0.755017	-0.288359	10.256124	-0.098779	-0.016951	-0.053148	-0.212089	-0.351338	-0.560682	-0.567267	-0.046457	0.035278	-0.821465
21928	0.407314	-0.281122	10.163071	-0.116642	0.012905	-0.048657	-0.213155	-0.349947	-0.561176	-0.568198	-0.045033	0.037052	-0.820823
21929	0.175309	-0.294871	9.794786	-0.125530	0.022674	-0.048611	-0.210908	-0.348296	-0.562766	-0.569151	-0.043131	0.038750	-0.820186
21930	-0.008278	-0.294301	9.512774	-0.156021	0.014855	-0.027652	-0.210670	-0.343864	-0.562463	-0.569766	-0.041210	0.041167	-0.819740
21931	0.375111	-0.056363	9.685181	-0.210519	0.021641	-0.042238	-0.209039	-0.339361	-0.564969	-0.570671	-0.038308	0.044237	-0.819091
21932	0.910130	-0.213728	9.928711	-0.232938	0.045905	-0.031938	-0.208271	-0.332992	-0.567799	-0.571425	-0.035003	0.047555	-0.818527
21933	1.382834	-0.294648	9.841986	-0.159671	0.024764	-0.014014	-0.206702	-0.328845	-0.569092	-0.571811	-0.032621	0.049783	-0.818224
21934	1.633329	-0.394316	10.136703	-0.023778	0.029004	0.001869	-0.206574	-0.326766	-0.571300	-0.571842	-0.031950	0.049893	-0.818222
21935	1.521921	-0.439220	10.113113	0.067396	-0.001583	0.013022	-0.206181	-0.326769	-0.569996	-0.571606	-0.032609	0.048753	-0.818429
21936	1.348865	-0.322717	10.015002	0.110420	0.007274	0.001990	-0.207766	-0.327869	-0.569459	-0.571523	-0.033828	0.046914	-0.818545
21937	1.237578	-0.336218	9.994244	0.117574	0.012647	0.000375	-0.207407	-0.331964	-0.568552	-0.571471	-0.034863	0.044794	-0.818657
21938	1.114552	-0.307413	9.661560	0.092576	0.017998	-0.000618	-0.206861	-0.334599	-0.568849	-0.571450	-0.035705	0.043123	-0.818725
21939	1.101726	-0.404306	9.405794	0.040757	0.018068	-0.010699	-0.205004	-0.335718	-0.567971	-0.571635	-0.035795	0.042203	-0.818640
21940	1.047826	-0.518739	9.602024	-0.031765	0.000526	-0.011303	-0.204996	-0.336410	-0.569026	-0.571862	-0.035510	0.042760	-0.818464
21941	1.001795	-0.544382	9.751139	-0.068467	0.024982	-0.004427	-0.205002	-0.335163	-0.569276	-0.572026	-0.034235	0.043571	-0.818361
21942	0.917363	-0.531753	9.732785	-0.064966	0.030215	0.015032	-0.203424	-0.332678	-0.570454	-0.571868	-0.033061	0.044350	-0.818478
21943	0.970916	-0.465454	9.526391	-0.075723	0.033713	0.026423	-0.202903	-0.331989	-0.568883	-0.571536	-0.031532	0.045210	-0.818724
21944	0.980583	-0.465434	9.557552	-0.059624	0.023214	0.023855	-0.204491	-0.330177	-0.572378	-0.571219	-0.030526	0.045987	-0.818940
21945	1.060668	-0.410671	9.579122	-0.095438	0.010922	0.025299	-0.202915	-0.328108	-0.571857	-0.570892	-0.029155	0.047437	-0.819135
21946	1.019604	-0.417118	9.726011	-0.102621	0.017893	0.028804	-0.202659	-0.325892	-0.573149	-0.570515	-0.027740	0.048982	-0.819356
21947	0.787127	-0.515655	9.945596	-0.045358	0.035434	0.027568	-0.201863	-0.325342	-0.574335	-0.570141	-0.026538	0.049332	-0.819635
21948	0.703993	-0.659348	9.937450	-0.065068	0.047686	0.036276	-0.202544	-0.322152	-0.574293	-0.569643	-0.025056	0.049925	-0.819992
21949	0.723149	-0.679028	9.843326	-0.070374	0.056470	0.027450	-0.201096	-0.320081	-0.575343	-0.569302	-0.023213	0.050442	-0.820251
21950	0.741969	-0.742332	9.640548	-0.018611	0.042452	0.057722	-0.199642	-0.318841	-0.576663	-0.568425	-0.022324	0.050342	-0.820890
21951	0.777945	-0.780709	9.767178	-0.047386	0.024855	0.080337	-0.200186	-0.316345	-0.576629	-0.567168	-0.021203	0.050871	-0.821756
21952	0.828669	-0.791891	10.172790	-0.021512	0.038740	0.089361	-0.200454	-0.315234	-0.577662	-0.565764	-0.020309	0.050874	-0.822746
21953	0.879487	-0.771199	9.989929	-0.007217	0.054483	0.103614	-0.200052	-0.315374	-0.578718	-0.564133	-0.019132	0.050424	-0.823921
21954	0.954683	-0.717125	9.773594	0.033081	0.059767	0.103920	-0.199125	-0.315102	-0.579253	-0.562485	-0.018494	0.049295	-0.825129
21955	0.941246	-0.561495	9.506315	0.115404	0.033600	0.102705	-0.200312	-0.316481	-0.578201	-0.560795	-0.019057	0.047066	-0.826396
21956	0.859688	-0.479618	9.330107	0.109918	-0.013631	0.120162	-0.200558	-0.319250	-0.579142	-0.558771	-0.020479	0.045498	-0.827820
21957	0.850511	-0.416596	9.465503	0.111760	-0.025864	0.101640	-0.201739	-0.321738	-0.577970	-0.557035	-0.021998	0.043995	-0.829031
21958	0.844916	-0.531274	9.704575	0.097401	-0.031167	0.102370	-0.203724	-0.323391	-0.575467	-0.555284	-0.023588	0.042822	-0.830222
21959	0.863892	-0.590469	10.059438	0.102762	-0.025979	0.095353	-0.204776	-0.324494	-0.575724	-0.553647	-0.025018	0.041472	-0.831342
21960	0.791050	-0.654079	10.309291	0.083069	0.003726	0.098845	-0.204770	-0.326295	-0.574562	-0.551985	-0.025872	0.040148	-0.832485
21961	0.782453	-0.509338	10.426394	0.025769	0.040396	0.115332	-0.207945	-0.326555	-0.575041	-0.550101	-0.025326	0.039359	-0.833786
21962	0.841091	-0.400436	10.006540	0.043785	0.063239	0.107629	-0.205835	-0.325736	-0.573886	-0.548351	-0.024747	0.038037	-0.835016
21963	0.943527	-0.243903	9.543595	0.077808	0.052801	0.113138	-0.205291	-0.327678	-0.574830	-0.546481	-0.024580	0.036242	-0.836326
21964	1.054601	-0.218435	8.716151	0.083214	-0.006547	0.110309	-0.206730	-0.329886	-0.576141	-0.544610	-0.025597	0.035025	-0.837566
21965	1.223725	-0.185648	8.070951	0.038352	-0.097514	0.129008	-0.209782	-0.329731	-0.574651	-0.542378	-0.027540	0.035559	-0.838930
21966	0.909178	-0.994135	9.525652	0.012917	-0.155525	0.151421	-0.212163	-0.330689	-0.573577	-0.539742	-0.030260	0.037161	-0.840465
21967	0.763832	-0.513886	13.611040	-0.008939	0.032562	0.181073	-0.217471	-0.329414	-0.572435	-0.536743	-0.029449	0.037128	-0.842414
21968	0.680269	0.023985	11.526965	-0.063785	0.225550	0.160405	-0.214837	-0.325964	-0.574013	-0.534254	-0.024924	0.035923	-0.844192
21969	0.490316	-0.092920	8.208130	0.033310	0.145922	0.125683	-0.212842	-0.325696	-0.576923	-0.532237	-0.022690	0.033894	-0.845612
21970	0.573934	0.133517	7.746151	0.203068	-0.069218	0.129698	-0.212565	-0.328330	-0.576167	-0.529923	-0.026013	0.031303	-0.847069
21971	0.503982	0.104218	8.998602	0.295942	-0.179620	0.101765	-0.213607	-0.333313	-0.572795	-0.527942	-0.032100	0.028251	-0.848203
21972	0.636800	0.050617	10.686448	0.160670	-0.136310	0.104372	-0.221004	-0.338123	-0.570110	-0.526010	-0.036129	0.027079	-0.849279
21973	0.960487	0.058330	10.888035	-0.060046	0.007050	0.078510	-0.223919	-0.339217	-0.567718	-0.524747	-0.035309	0.028072	-0.850062
21974	0.987151	-0.226929	9.699636	-0.061631	0.054548	0.078630	-0.223661	-0.337001	-0.569272	-0.523505	-0.033770	0.028650	-0.850871
21975	1.069302	-0.202788	9.151224	-0.000729	0.040662	0.076373	-0.225259	-0.335468	-0.569232	-0.522252	-0.033015	0.028296	-0.851682
21976	0.946184	-0.205849	9.409418	-0.006091	0.021425	0.062196	-0.223148	-0.332847	-0.571335	-0.521231	-0.032631	0.028264	-0.852323
21977	1.024185	-0.109716	9.582897	0.004658	0.005644	0.050754	-0.223286	-0.332015	-0.571062	-0.520389	-0.032556	0.028179	-0.852843
21978	1.014364	-0.142359	9.895051	0.040461	0.010865	0.040450	-0.224609	-0.333255	-0.569482	-0.519700	-0.032849	0.027448	-0.853276
21979	0.972977	-0.194453	10.058243	0.022573	0.044080	0.043962	-0.224473	-0.333255	-0.570533	-0.518981	-0.032321	0.026664	-0.853758
21980	0.968970	-0.072424	9.838565	-0.023923	0.042364	0.043648	-0.222358	-0.332990	-0.569776	-0.518300	-0.031406	0.026708	-0.854205
21981	0.974535	0.030904	9.820477	0.033398	0.059895	0.037100	-0.223414	-0.332707	-0.571329	-0.517699	-0.030738	0.025573	-0.854628
21982	0.965098	0.064417	9.744035	0.101463	0.066955	0.027059	-0.221818	-0.333962	-0.571366	-0.517226	-0.030710	0.023208	-0.854983
21983	0.877442	-0.035981	9.724409	0.140898	0.036428	0.003450	-0.222061	-0.337563	-0.571529	-0.517119	-0.031585	0.020460	-0.855086
21984	0.731909	-0.128416	9.801512	0.087144	0.025045	0.012734	-0.221242	-0.342416	-0.570542	-0.516882	-0.032133	0.018765	-0.855248
21985	0.821484	-0.102143	9.969281	0.007518	0.021477	0.005947	-0.221239	-0.342693	-0.570938	-0.516807	-0.031885	0.018462	-0.855309
21986	0.867158	-0.131336	9.978165	-0.007704	0.022327	0.008463	-0.222020	-0.344905	-0.571341	-0.516699	-0.031500	0.018415	-0.855389
21987	0.818776	-0.136429	9.762216	0.022700	0.014504	0.015724	-0.220031	-0.344638	-0.572417	-0.516443	-0.031531	0.017945	-0.855552
21988	0.790492	-0.035565	9.638641	0.011902	0.008372	0.031516	-0.219905	-0.344085	-0.571758	-0.515928	-0.031579	0.017721	-0.855866
21989	0.646081	0.032768	9.592604	0.007459	0.019800	0.029821	-0.221488	-0.344215	-0.573045	-0.515443	-0.031358	0.017467	-0.856172
21990	0.656449	0.131351	9.608068	-0.004175	-0.001198	0.024389	-0.220172	-0.342975	-0.572791	-0.515052	-0.031407	0.017612	-0.856402
21991	0.704869	0.143484	9.766417	-0.005077	0.002258	0.022617	-0.222545	-0.345040	-0.572251	-0.514692	-0.031362	0.017742	-0.856618
21992	0.846980	0.089748	9.860709	0.022749	-0.001240	-0.001040	-0.222289	-0.344627	-0.570417	-0.514716	-0.031698	0.017410	-0.856597
21993	0.906819	0.014787	9.883366	0.033411	-0.008289	0.012196	-0.222552	-0.345042	-0.570286	-0.514506	-0.032245	0.016989	-0.856712
21994	1.052300	0.097807	9.873451	0.010136	0.003896	0.019093	-0.223070	-0.346978	-0.570428	-0.514201	-0.032356	0.016833	-0.856894
21995	0.965436	0.110249	9.787821	0.029895	0.003978	0.005170	-0.224264	-0.346556	-0.570406	-0.514117	-0.032678	0.016351	-0.856941
21996	0.958904	0.204609	9.952394	0.031630	-0.005694	0.010452	-0.223855	-0.348636	-0.570564	-0.513941	-0.033177	0.015920	-0.857036
21997	0.781441	0.029000	10.278772	0.053099	0.007435	0.005379	-0.223317	-0.350302	-0.570065	-0.513838	-0.033686	0.015006	-0.857094
21998	0.829959	0.075273	9.803008	0.060319	0.032880	0.012579	-0.223845	-0.350715	-0.569799	-0.513614	-0.033819	0.013689	-0.857245
21999	0.730538	0.027025	9.502883	0.071919	0.000590	0.017860	-0.224373	-0.351266	-0.569534	-0.513281	-0.034637	0.012536	-0.857430
22000	0.726462	0.132841	9.487310	0.097737	-0.009962	0.044468	-0.221979	-0.352664	-0.570240	-0.512488	-0.035880	0.011039	-0.857873
22001	0.686110	0.225089	9.661766	0.056633	-0.009962	0.028335	-0.224897	-0.353204	-0.567842	-0.511981	-0.036720	0.010261	-0.858150
22002	0.677036	0.304736	9.727653	-0.039942	0.011016	0.020675	-0.224097	-0.354039	-0.567994	-0.511683	-0.036198	0.010895	-0.858342
22003	0.672029	0.278463	9.775462	-0.032703	0.011055	0.001337	-0.224892	-0.354035	-0.567851	-0.511709	-0.035767	0.011406	-0.858338
22004	0.790146	0.248733	9.793328	-0.020129	0.007550	-0.010962	-0.225426	-0.352646	-0.568877	-0.511929	-0.035514	0.011712	-0.858213
22005	0.811350	0.176267	9.746647	-0.009331	0.014582	-0.021452	-0.224907	-0.350571	-0.569519	-0.512331	-0.035273	0.011770	-0.857983
22006	0.855408	0.253408	9.915394	0.001344	0.000523	-0.016140	-0.224369	-0.351820	-0.569671	-0.512633	-0.035361	0.011776	-0.857799
22007	0.976622	0.319795	9.910304	0.031826	0.021511	-0.022914	-0.223042	-0.352659	-0.569175	-0.513031	-0.035436	0.011057	-0.857567
22008	0.920495	0.238393	9.890625	0.031905	0.026820	-0.038754	-0.222655	-0.350999	-0.568903	-0.513691	-0.035391	0.010252	-0.857184
22009	0.878914	0.166374	9.830070	0.010495	0.033865	-0.049460	-0.221334	-0.351007	-0.568006	-0.514561	-0.035050	0.009759	-0.856682
22010	0.679801	0.013893	9.798791	0.031949	0.025185	-0.047543	-0.221060	-0.352116	-0.568807	-0.515369	-0.035037	0.008965	-0.856205
22011	0.617078	0.023888	9.760992	0.033738	0.021711	-0.047521	-0.218403	-0.354070	-0.568343	-0.516185	-0.035135	0.008207	-0.855717
22012	0.573056	-0.052827	9.731648	0.040890	0.046212	-0.038570	-0.218270	-0.354071	-0.568476	-0.516847	-0.034852	0.007049	-0.855339
22013	0.635351	-0.116324	9.576562	-0.009293	0.026929	-0.023173	-0.217863	-0.355181	-0.569279	-0.517276	-0.034401	0.007004	-0.855098
22014	0.707864	-0.107226	9.590462	-0.066635	0.039090	-0.002419	-0.217205	-0.355185	-0.568241	-0.517398	-0.033123	0.007784	-0.855068
22015	0.626382	-0.028809	9.856442	-0.110518	0.046034	0.001727	-0.216419	-0.352140	-0.570712	-0.517470	-0.031289	0.009304	-0.855079
22016	0.631929	0.072100	9.833521	-0.141855	0.049511	0.008580	-0.214303	-0.351320	-0.571391	-0.517461	-0.029052	0.011269	-0.855139
22017	0.620021	0.091774	9.944407	-0.103443	0.052974	0.020333	-0.212985	-0.348139	-0.575048	-0.517206	-0.027166	0.012608	-0.855337
22018	0.689872	0.071536	9.796963	-0.039926	0.039872	0.022489	-0.212753	-0.343708	-0.572911	-0.516863	-0.026145	0.012936	-0.855571
22019	0.690099	0.105040	9.742067	-0.013173	0.003991	0.033136	-0.212751	-0.344124	-0.572784	-0.516325	-0.026034	0.013244	-0.855895
22020	0.680321	0.086094	9.814037	-0.006017	0.003985	0.031423	-0.211827	-0.342327	-0.574746	-0.515833	-0.025975	0.013369	-0.856191
22021	0.752856	0.095464	9.916866	0.011804	-0.005703	0.042070	-0.214480	-0.341481	-0.574959	-0.515127	-0.026292	0.013354	-0.856607
22022	0.738059	0.052291	9.918900	0.011898	0.015336	0.027162	-0.213692	-0.340377	-0.574829	-0.514665	-0.026225	0.013052	-0.856891
22023	0.718535	0.025779	9.851468	0.013644	0.012707	0.037742	-0.213946	-0.342176	-0.575105	-0.514035	-0.026254	0.012818	-0.857271
22024	0.674739	-0.019639	9.832097	0.018102	-0.003021	0.036840	-0.215003	-0.343002	-0.574311	-0.513429	-0.026562	0.012604	-0.857628
22025	0.616819	-0.014405	9.823043	0.033293	-0.006507	0.040482	-0.214740	-0.342172	-0.575224	-0.512736	-0.027122	0.012236	-0.858030
22026	0.536751	-0.066755	9.803905	0.031494	0.004008	0.045807	-0.214999	-0.343140	-0.575230	-0.511973	-0.027445	0.011725	-0.858483
22027	0.486014	-0.071095	9.828327	0.033339	0.018039	0.037074	-0.216058	-0.342441	-0.576386	-0.511343	-0.027575	0.011104	-0.858862
22028	0.529714	-0.037821	9.809105	0.033269	0.010997	0.051141	-0.216061	-0.342996	-0.574557	-0.510469	-0.027795	0.010494	-0.859383
22029	0.564062	0.038779	9.776041	0.045803	0.012745	0.051244	-0.215786	-0.344799	-0.574448	-0.509586	-0.028135	0.009720	-0.859905
22030	0.588750	0.115440	9.738255	-0.006924	0.011010	0.038527	-0.216185	-0.344104	-0.575090	-0.508968	-0.027948	0.009794	-0.860276
22031	0.589518	0.223587	9.710650	-0.041751	0.032021	0.031322	-0.217383	-0.343266	-0.574802	-0.508480	-0.027069	0.010314	-0.860586
22032	0.599690	0.291240	9.836319	-0.032877	0.017972	0.040155	-0.216862	-0.340913	-0.576096	-0.507828	-0.026497	0.010764	-0.860984
22033	0.497695	0.210344	9.865109	-0.011298	0.018061	0.015654	-0.215529	-0.342583	-0.575871	-0.507590	-0.026173	0.010879	-0.861132
22034	0.477332	0.066020	9.810751	-0.004139	0.007589	0.013002	-0.216341	-0.339947	-0.575308	-0.507401	-0.026077	0.010926	-0.861246
22035	0.515195	-0.040289	9.751519	0.010142	0.011073	0.022780	-0.215542	-0.340089	-0.576239	-0.507028	-0.026083	0.010745	-0.861468
22036	0.512585	-0.066801	9.727203	0.022613	0.004058	0.033415	-0.215415	-0.339536	-0.575842	-0.506482	-0.026316	0.010377	-0.861786
22037	0.568324	-0.040631	9.775091	-0.002407	0.002296	0.024403	-0.216332	-0.340916	-0.576366	-0.506085	-0.026341	0.010508	-0.862017
22038	0.645806	-0.010100	9.731512	-0.027494	0.012746	0.036578	-0.215802	-0.340364	-0.577286	-0.505516	-0.025916	0.010918	-0.862359
22039	0.674537	-0.048443	9.850995	-0.031072	0.007475	0.031227	-0.215948	-0.337869	-0.577652	-0.505017	-0.025564	0.011502	-0.862654
22040	0.736713	-0.137546	9.974412	-0.020333	0.019686	0.030428	-0.216341	-0.338144	-0.578304	-0.504534	-0.025092	0.011715	-0.862947
22041	0.722197	-0.139970	9.931248	-0.031939	0.031949	0.029512	-0.216613	-0.336480	-0.578938	-0.504069	-0.024314	0.012082	-0.863236
22042	0.676444	-0.120516	9.883798	-0.034683	0.038932	0.046278	-0.216623	-0.334263	-0.579833	-0.503315	-0.023362	0.012356	-0.863699
22043	0.601803	-0.088780	9.846352	-0.014974	0.026735	0.038477	-0.215835	-0.334268	-0.577880	-0.502684	-0.022845	0.012495	-0.864078
22044	0.549286	-0.001938	9.794928	-0.000607	0.035529	0.031599	-0.216757	-0.333985	-0.579697	-0.502174	-0.022297	0.012208	-0.864393
22045	0.457738	0.029872	9.738401	0.011970	0.028598	0.020245	-0.215038	-0.333440	-0.579980	-0.501846	-0.022022	0.011850	-0.864595
22046	0.426790	0.092587	9.717758	-0.002265	0.034767	0.005207	-0.214369	-0.333858	-0.581304	-0.501803	-0.021477	0.011588	-0.864638
22047	0.400241	0.092949	9.768464	-0.009441	0.019891	0.003345	-0.212785	-0.333174	-0.581060	-0.501775	-0.021137	0.011668	-0.864661
22048	0.487284	0.106848	9.815941	0.008492	0.029501	-0.003563	-0.212643	-0.334422	-0.581729	-0.501878	-0.020794	0.011269	-0.864615
22049	0.636825	0.086052	9.689434	0.013872	0.014620	-0.007149	-0.213313	-0.333310	-0.581315	-0.502021	-0.020788	0.010991	-0.864536
22050	0.619632	0.043126	9.765998	0.015538	-0.004685	0.012174	-0.212651	-0.333036	-0.581585	-0.501826	-0.021102	0.010819	-0.864644
22051	0.600934	0.125466	9.901698	0.026325	-0.002924	-0.001821	-0.211563	-0.337475	-0.582693	-0.501867	-0.021532	0.010503	-0.864613
22052	0.569164	0.072796	9.901366	0.047780	-0.009912	0.000072	-0.212631	-0.337748	-0.579798	-0.501894	-0.022263	0.009822	-0.864587
22053	0.530558	0.082235	9.743182	0.051405	-0.008104	-0.005165	-0.212618	-0.339271	-0.580992	-0.501981	-0.023037	0.009120	-0.864524
22054	0.515796	0.046072	9.678001	0.019206	-0.005469	-0.005392	-0.210902	-0.339004	-0.579705	-0.502117	-0.023406	0.008887	-0.864437
22055	0.409552	0.044725	9.753408	0.004878	-0.008082	-0.005476	-0.212892	-0.339132	-0.578497	-0.502230	-0.023709	0.008987	-0.864362
22056	0.448106	0.030271	9.844240	0.001332	-0.004593	-0.014317	-0.212615	-0.339825	-0.580867	-0.502503	-0.023885	0.009048	-0.864198
22057	0.534814	0.000566	9.790275	-0.032647	0.018126	-0.010989	-0.212363	-0.338165	-0.579806	-0.502734	-0.023356	0.009531	-0.864073
22058	0.520360	0.005475	9.785649	-0.027219	0.032153	-0.019705	-0.211834	-0.337890	-0.580204	-0.503118	-0.022611	0.009714	-0.863867
22059	0.549688	0.053456	9.819595	-0.034430	0.030360	-0.009190	-0.211453	-0.336092	-0.578620	-0.503320	-0.021853	0.010107	-0.863765
22060	0.464846	0.006204	9.882274	-0.059565	0.022458	0.004712	-0.210395	-0.334989	-0.579935	-0.503301	-0.020944	0.010957	-0.863788
22061	0.529801	-0.027987	9.878917	-0.043462	0.012826	0.002124	-0.210267	-0.332910	-0.582275	-0.503307	-0.020395	0.011688	-0.863788
22062	0.529635	-0.051958	9.905080	0.001281	0.000597	-0.003768	-0.210274	-0.331664	-0.582262	-0.503394	-0.020479	0.011703	-0.863735
22063	0.567778	-0.115340	9.726169	0.028995	-0.008135	0.003432	-0.210670	-0.331523	-0.582779	-0.503343	-0.021022	0.011399	-0.863756
22064	0.560401	-0.130074	9.608295	-0.016700	-0.025647	0.015373	-0.210530	-0.334018	-0.580840	-0.503124	-0.021373	0.011998	-0.863866
22065	0.471618	-0.061082	9.919896	-0.052491	-0.023931	0.008103	-0.212524	-0.332344	-0.581449	-0.503022	-0.021366	0.013267	-0.863907
22066	0.457795	0.030562	9.964331	-0.039964	0.004048	0.015367	-0.212525	-0.331790	-0.581836	-0.502800	-0.020971	0.013968	-0.864035
22067	0.467561	0.049354	9.841887	0.006699	0.014638	-0.008042	-0.213582	-0.331507	-0.582996	-0.502962	-0.020895	0.013810	-0.863945
22068	0.448542	0.094859	9.729614	-0.025477	0.004175	-0.015347	-0.212136	-0.330130	-0.582349	-0.503264	-0.020651	0.014247	-0.863769
22069	0.462812	0.063551	9.753165	-0.020072	-0.001057	-0.025911	-0.211875	-0.328883	-0.583389	-0.503741	-0.020581	0.014691	-0.863484
22070	0.539550	-0.013785	9.828524	0.001405	0.007663	-0.026645	-0.211864	-0.330130	-0.584319	-0.504232	-0.020551	0.014624	-0.863200
22071	0.512490	-0.081129	9.760687	-0.009380	-0.009832	-0.019742	-0.211609	-0.330133	-0.581571	-0.504596	-0.020739	0.014973	-0.862976
22072	0.500571	-0.061587	9.828310	-0.039774	-0.002839	-0.025219	-0.211343	-0.329857	-0.582490	-0.505084	-0.020474	0.015723	-0.862684
22073	0.509973	-0.097727	9.832621	-0.046970	0.005881	-0.014676	-0.212680	-0.327356	-0.582838	-0.505380	-0.020008	0.016563	-0.862506
22074	0.514166	-0.186743	9.836368	0.012069	-0.001104	-0.014291	-0.211618	-0.327916	-0.582728	-0.505641	-0.020234	0.016406	-0.862351
22075	0.528697	-0.181943	9.869946	-0.014826	-0.008143	-0.005704	-0.211883	-0.327360	-0.583374	-0.505765	-0.020329	0.016840	-0.862268
22076	0.528404	-0.225032	9.936749	-0.016637	0.000581	-0.000409	-0.212668	-0.328740	-0.583900	-0.505809	-0.020231	0.017167	-0.862238
22077	0.552366	-0.249434	9.883386	0.010153	-0.006432	0.010324	-0.212936	-0.328462	-0.583369	-0.505646	-0.020540	0.017166	-0.862326
22078	0.530587	-0.252022	9.768180	0.002997	-0.009907	0.012030	-0.212272	-0.328881	-0.583383	-0.505469	-0.020817	0.017266	-0.862421
22079	0.687623	-0.236884	9.613179	-0.016644	-0.004668	0.008340	-0.213074	-0.328046	-0.582446	-0.505352	-0.020826	0.017719	-0.862480
22080	0.644528	-0.185946	9.642979	-0.036348	0.018057	0.018876	-0.211751	-0.328054	-0.582335	-0.505082	-0.020221	0.018217	-0.862642
22081	0.553050	-0.148885	9.730717	-0.061397	0.021563	0.016977	-0.213612	-0.325271	-0.584768	-0.504842	-0.019324	0.019185	-0.862782
22082	0.515174	-0.047123	9.876419	-0.071223	0.026801	0.011666	-0.212031	-0.323617	-0.585169	-0.504700	-0.018219	0.020194	-0.862866
22083	0.443167	0.015804	9.820082	-0.028236	-0.002868	-0.003954	-0.212169	-0.322508	-0.585417	-0.504799	-0.018086	0.020815	-0.862797
22084	0.414241	0.025416	9.743532	0.004833	-0.012477	0.003314	-0.212045	-0.322233	-0.583320	-0.504764	-0.018429	0.020904	-0.862808
22085	0.414087	0.001584	9.815362	-0.013945	-0.027350	-0.005694	-0.213220	-0.323610	-0.585936	-0.504878	-0.018861	0.021506	-0.862717
22086	0.524258	-0.128858	9.913856	0.011987	-0.020399	-0.003780	-0.213765	-0.321668	-0.584861	-0.504954	-0.019416	0.021549	-0.862659
22087	0.634747	-0.207113	9.775007	0.069233	-0.013407	0.005428	-0.213766	-0.322501	-0.583035	-0.504849	-0.020444	0.020579	-0.862720
22088	0.634542	-0.240353	9.916430	0.028075	-0.006443	0.003381	-0.214017	-0.324577	-0.583576	-0.504814	-0.020918	0.020207	-0.862738
22089	0.629922	-0.207024	9.791874	-0.018411	-0.008165	-0.002240	-0.214818	-0.323464	-0.583552	-0.504879	-0.020975	0.020698	-0.862687
22090	0.547999	-0.182285	9.807286	0.029850	-0.004661	0.010490	-0.214959	-0.322078	-0.583537	-0.504700	-0.021433	0.020280	-0.862790
22091	0.563010	-0.110161	9.834423	0.043307	-0.006398	0.001780	-0.216779	-0.327332	-0.584347	-0.504669	-0.022079	0.019688	-0.862806
22092	0.538784	-0.119718	9.793664	-0.009523	-0.005546	0.011978	-0.215068	-0.325957	-0.583704	-0.504512	-0.022154	0.019960	-0.862890
22093	0.524392	-0.105261	9.765114	-0.006809	-0.009893	0.004941	-0.215737	-0.324983	-0.583423	-0.504447	-0.022350	0.020265	-0.862915
22094	0.615855	-0.149097	9.821503	0.010154	-0.001198	0.013870	-0.215200	-0.326095	-0.583573	-0.504240	-0.022548	0.020154	-0.863034
22095	0.625758	-0.111056	9.701683	0.008363	-0.008181	0.015601	-0.217984	-0.325802	-0.583135	-0.503985	-0.022865	0.020185	-0.863174
22096	0.645394	-0.070010	9.802930	0.001246	0.000560	0.006770	-0.216789	-0.326502	-0.582898	-0.503895	-0.022945	0.020206	-0.863224
22097	0.641222	0.019271	9.885709	-0.004985	0.000561	-0.002070	-0.217186	-0.325945	-0.583934	-0.503955	-0.022988	0.020367	-0.863184
22098	0.580223	-0.066992	9.837174	0.001298	0.004099	-0.004653	-0.217054	-0.325530	-0.584587	-0.504063	-0.023013	0.020346	-0.863121
22099	0.529479	-0.071428	9.830351	0.010168	0.002328	0.012162	-0.216265	-0.325812	-0.582375	-0.503871	-0.023169	0.020227	-0.863231
22100	0.548668	-0.088511	9.798745	0.015608	-0.006378	-0.005462	-0.215733	-0.325537	-0.583559	-0.504001	-0.023519	0.020065	-0.863149
22101	0.586726	-0.168288	9.763851	-0.009467	-0.025636	-0.005741	-0.217586	-0.326220	-0.582752	-0.504117	-0.023964	0.020557	-0.863058
22102	0.721670	-0.207860	9.752618	-0.016592	-0.013416	-0.009322	-0.218635	-0.327600	-0.583274	-0.504309	-0.024113	0.021019	-0.862931
22103	0.745723	-0.222362	9.790699	-0.002344	0.000531	0.008445	-0.217847	-0.326496	-0.583406	-0.504186	-0.024177	0.021141	-0.862998
22104	0.726557	-0.202800	9.846368	-0.018416	0.005787	0.001306	-0.218387	-0.325108	-0.582466	-0.504201	-0.023972	0.021447	-0.862987
22105	0.688708	-0.094138	9.888802	-0.016691	0.001384	0.013672	-0.218931	-0.323721	-0.580872	-0.503995	-0.023877	0.021813	-0.863101
22106	0.599648	-0.052668	9.851592	-0.009433	0.018080	-0.002040	-0.218395	-0.322891	-0.583885	-0.504066	-0.023551	0.021838	-0.863068
22107	0.539306	-0.047502	9.813718	-0.002222	0.025128	-0.010754	-0.218664	-0.322612	-0.583354	-0.504286	-0.023201	0.021694	-0.862952
22108	0.461784	-0.080703	9.770743	0.026397	-0.011565	-0.017710	-0.217595	-0.324142	-0.583517	-0.504610	-0.023755	0.021393	-0.862756
22109	0.570235	-0.110453	9.757448	0.056828	-0.025570	-0.023745	-0.217595	-0.324697	-0.582474	-0.505003	-0.024875	0.020727	-0.862510
22110	0.707829	-0.118635	9.792218	0.054973	-0.025649	-0.010585	-0.219709	-0.325794	-0.581929	-0.505161	-0.025958	0.020078	-0.862401
22111	0.734447	-0.111569	9.811297	0.033495	0.002312	-0.001836	-0.219304	-0.328152	-0.580387	-0.505198	-0.026357	0.019548	-0.862379
22112	0.756219	-0.102470	9.695849	-0.018415	0.014541	0.008402	-0.218370	-0.328017	-0.582758	-0.505120	-0.025997	0.019769	-0.862431
22113	0.645282	-0.086737	9.838790	-0.054222	0.004041	0.005493	-0.218908	-0.327322	-0.581563	-0.505077	-0.025478	0.020741	-0.862449
22114	0.635753	-0.069714	9.875119	-0.038078	0.004062	-0.004077	-0.218250	-0.326495	-0.581565	-0.505204	-0.025106	0.021401	-0.862369
22115	0.649691	-0.144595	9.806842	0.020984	0.016332	-0.000976	-0.217714	-0.326219	-0.583929	-0.505239	-0.025137	0.020947	-0.862359
22116	0.637761	-0.122986	9.763931	0.013836	-0.004640	-0.008145	-0.218777	-0.326491	-0.582343	-0.505393	-0.025441	0.020796	-0.862264
22117	0.625906	-0.091697	9.740359	-0.021060	0.014592	-0.001270	-0.218245	-0.326494	-0.583137	-0.505454	-0.025076	0.021083	-0.862231
22118	0.587310	-0.086526	9.759979	-0.031805	0.012844	-0.000461	-0.218516	-0.325800	-0.582471	-0.505515	-0.024614	0.021547	-0.862197
22119	0.611564	-0.072239	9.774355	-0.043501	0.007552	0.011766	-0.217991	-0.325249	-0.582081	-0.505359	-0.024136	0.022294	-0.862283
22120	0.602072	-0.050370	9.822757	-0.031833	0.015439	0.004837	-0.217462	-0.324420	-0.583129	-0.505344	-0.023626	0.022735	-0.862295
22121	0.587440	-0.071771	9.865898	-0.004144	0.014545	0.013846	-0.217733	-0.323310	-0.583245	-0.505136	-0.023423	0.022726	-0.862422
22122	0.654878	-0.096367	9.860228	-0.002334	0.005795	0.006753	-0.219058	-0.323026	-0.583353	-0.505032	-0.023378	0.022756	-0.862484
22123	0.608968	-0.098575	9.807722	0.011101	0.018068	0.008672	-0.218133	-0.323308	-0.582583	-0.504908	-0.023271	0.022442	-0.862567
22124	0.591856	-0.125150	9.725848	-0.018395	0.014596	0.003159	-0.217735	-0.323033	-0.583111	-0.504914	-0.022912	0.022659	-0.862568
22125	0.644832	-0.149309	9.826057	0.007522	0.014558	0.006850	-0.217473	-0.322758	-0.582719	-0.504822	-0.022831	0.022440	-0.862629
22126	0.674137	-0.101622	9.763864	0.003119	0.018964	-0.005501	-0.217865	-0.323448	-0.583244	-0.504951	-0.022618	0.022237	-0.862565
