# Supplementary material for: Identification of Haptic Based Guiding Using Hard Reins
Source: PLoS One. 2015 Jul 22;10(7):e0132020. doi: 10.1371/journal.pone.0132020 (PMC4511788; doi:10.1371/journal.pone.0132020)
Supplement: S8 File — (ZIP) [file pone.0132020.s008.zip › Exp2_MotionData1/Subject1/path1/T5/gc5.txt]

// Start Time: 0
// Sample rate: 25.0Hz
// Scenario: 4.9
// Firmware Version: 2.6.1
Counter	Acc_X	Acc_Y	Acc_Z	Gyr_X	Gyr_Y	Gyr_Z	Mag_X	Mag_Y	Mag_Z	Quat_w	Quat_x	Quat_y	Quat_z
21483	8.630836	-1.349629	-4.568505	0.002803	0.035669	-0.024165	-0.461024	0.262891	0.573793	0.167316	-0.840653	-0.143518	-0.494683
21484	8.677045	-1.358019	-4.509909	0.006634	0.046382	-0.018658	-0.462125	0.262047	0.574030	0.167352	-0.840171	-0.143675	-0.495443
21485	8.616195	-1.361396	-4.587356	-0.023561	0.015001	-0.015931	-0.462536	0.260439	0.572261	0.166775	-0.840121	-0.143587	-0.495747
21486	8.742037	-1.382757	-4.507670	-0.019176	0.017282	-0.023240	-0.462405	0.260222	0.570852	0.166253	-0.839999	-0.143670	-0.496105
21487	8.598190	-1.285444	-4.455769	-0.022932	0.015583	-0.026011	-0.462666	0.259339	0.571636	0.165587	-0.839912	-0.143755	-0.496450
21488	8.647262	-1.180022	-4.386878	0.014043	0.066434	-0.015896	-0.463504	0.259103	0.570932	0.165832	-0.839213	-0.143873	-0.497515
21489	8.709447	-1.374762	-4.363905	0.008437	0.057525	-0.020499	-0.465726	0.258316	0.570347	0.165868	-0.838618	-0.144038	-0.498459
21490	8.685267	-1.340300	-4.389343	0.003094	0.031271	-0.012209	-0.465176	0.258872	0.570376	0.165865	-0.838314	-0.144104	-0.498952
21491	8.695306	-1.309365	-4.350875	0.023272	0.044044	-0.011264	-0.467142	0.258733	0.568015	0.166206	-0.837828	-0.144305	-0.499596
21492	8.671144	-1.382240	-4.328710	0.047068	0.043967	-0.011234	-0.468555	0.259662	0.566830	0.166989	-0.837251	-0.144756	-0.500171
21493	8.765061	-1.243804	-4.394113	0.023950	0.011245	-0.016691	-0.469532	0.259293	0.565980	0.167193	-0.837073	-0.145164	-0.500282
21494	8.723528	-1.340064	-4.427000	0.010127	0.004132	-0.020403	-0.470644	0.259431	0.566417	0.167148	-0.836992	-0.145529	-0.500327
21495	8.757941	-1.324422	-4.346069	0.006272	-0.012102	-0.025877	-0.471204	0.259063	0.565423	0.166898	-0.837080	-0.145991	-0.500129
21496	8.719433	-1.258378	-4.368351	0.002553	-0.012907	-0.027717	-0.470360	0.259265	0.566823	0.166606	-0.837172	-0.146463	-0.499934
21497	8.695197	-1.296981	-4.370111	0.007963	-0.017368	-0.030464	-0.470900	0.257862	0.566741	0.166322	-0.837292	-0.147036	-0.499659
21498	8.685265	-1.296396	-4.408378	-0.017530	-0.017563	-0.025929	-0.470487	0.258145	0.566615	0.165699	-0.837502	-0.147294	-0.499439
21499	8.685215	-1.198758	-4.456043	-0.004471	-0.047820	-0.012994	-0.468504	0.256347	0.568020	0.165289	-0.838020	-0.147552	-0.498629
21500	8.767547	-1.321995	-4.351243	-0.020109	-0.047551	-0.016694	-0.467379	0.257056	0.570564	0.164621	-0.838564	-0.147722	-0.497884
21501	8.608515	-1.247691	-4.383455	-0.019981	0.005819	-0.016803	-0.466244	0.255345	0.570448	0.164075	-0.838584	-0.147710	-0.498033
21502	8.680485	-1.223266	-4.434289	0.025112	0.022707	-0.008465	-0.468197	0.255132	0.569616	0.164454	-0.838304	-0.147959	-0.498306
21503	8.671002	-1.267369	-4.395580	0.023597	0.021076	0.003454	-0.467800	0.256948	0.570003	0.164886	-0.838089	-0.147992	-0.498516
21504	8.685370	-1.247805	-4.415311	0.007124	0.000767	0.005296	-0.466137	0.257233	0.569447	0.165042	-0.838125	-0.147914	-0.498426
21505	8.671531	-1.243905	-4.337483	0.042186	0.042567	0.012638	-0.467675	0.257551	0.569202	0.165941	-0.837660	-0.147906	-0.498912
21506	8.742688	-1.344876	-4.439823	0.031473	0.023555	0.023654	-0.468396	0.258759	0.567889	0.166751	-0.837443	-0.147680	-0.499073
21507	8.684759	-1.329656	-4.459294	0.031143	0.009470	0.012654	-0.469244	0.259497	0.567524	0.167370	-0.837345	-0.147671	-0.499034
21508	8.684991	-1.271530	-4.454094	0.038453	0.009448	0.012678	-0.468004	0.259688	0.566129	0.168146	-0.837212	-0.147745	-0.498973
21509	8.723654	-1.313458	-4.422001	0.043705	0.009982	0.003515	-0.468280	0.259940	0.566845	0.168884	-0.837040	-0.148012	-0.498934
21510	8.694724	-1.354683	-4.406697	0.036159	-0.004298	-0.003831	-0.467498	0.263122	0.565220	0.169423	-0.837000	-0.148398	-0.498703
21511	8.685432	-1.296690	-4.386650	0.034382	0.001119	-0.001999	-0.468612	0.263266	0.565519	0.169924	-0.836931	-0.148694	-0.498560
21512	8.680311	-1.342465	-4.406078	0.006838	-0.002264	-0.005727	-0.467771	0.261916	0.563893	0.169950	-0.836967	-0.148798	-0.498459
21513	8.764488	-1.381812	-4.409482	0.023207	-0.024282	-0.007484	-0.467627	0.262936	0.566186	0.170136	-0.837173	-0.149159	-0.497943
21514	8.651540	-1.291293	-4.409499	0.015974	-0.004137	-0.005705	-0.467629	0.263205	0.566482	0.170312	-0.837196	-0.149364	-0.497782
21515	8.709928	-1.219520	-4.367742	0.008637	0.012573	-0.007555	-0.466528	0.264445	0.566827	0.170359	-0.837084	-0.149458	-0.497927
21516	8.680884	-1.350783	-4.328869	0.019676	0.010580	-0.005722	-0.467370	0.265150	0.567157	0.170645	-0.836946	-0.149657	-0.498000
21517	8.704086	-1.368902	-4.436121	0.012599	-0.012134	0.005310	-0.467087	0.264595	0.566841	0.170814	-0.837104	-0.149658	-0.497676
21518	8.685502	-1.343149	-4.357974	0.034503	-0.000998	0.002585	-0.466690	0.265759	0.566073	0.171394	-0.837057	-0.149901	-0.497483
21519	8.703604	-1.446099	-4.465589	0.054513	0.010385	-0.003833	-0.467552	0.267761	0.565925	0.172245	-0.836819	-0.150393	-0.497440
21520	8.704048	-1.256651	-4.488522	0.046946	-0.018723	-0.009276	-0.466733	0.269289	0.566291	0.172865	-0.836868	-0.151024	-0.496952
21521	8.675071	-1.334376	-4.463793	0.024902	-0.018448	-0.013009	-0.465610	0.267517	0.564497	0.173037	-0.836993	-0.151478	-0.496544
21522	8.697225	-1.371932	-4.387582	0.054420	-0.019084	-0.003773	-0.466184	0.268669	0.564295	0.173828	-0.837036	-0.152081	-0.496010
21523	8.670162	-1.339064	-4.473301	0.046846	-0.033298	-0.012027	-0.465191	0.268156	0.565788	0.174331	-0.837234	-0.152787	-0.495281
21524	8.631640	-1.372984	-4.455175	0.052183	-0.018157	-0.019395	-0.462995	0.270934	0.566217	0.174934	-0.837226	-0.153628	-0.494822
21525	8.657895	-1.411756	-4.470901	0.037734	-0.032408	-0.011143	-0.463144	0.271514	0.565976	0.175296	-0.837449	-0.154225	-0.494130
21526	8.669945	-1.314295	-4.511774	0.055854	-0.040413	-0.016583	-0.463267	0.271422	0.567924	0.175916	-0.837656	-0.155127	-0.493277
21527	8.723183	-1.432135	-4.432417	0.011479	-0.054030	-0.033169	-0.462199	0.274821	0.567566	0.175552	-0.838114	-0.155910	-0.492380
21528	8.597966	-1.431378	-4.422900	0.028764	-0.000394	-0.007556	-0.461071	0.273675	0.567484	0.175943	-0.838045	-0.156272	-0.492244
21529	8.641294	-1.373080	-4.453122	0.032360	0.014556	-0.011225	-0.462321	0.272887	0.566610	0.176362	-0.837821	-0.156651	-0.492355
21530	8.650641	-1.431171	-4.465926	0.018244	0.006036	0.008939	-0.462879	0.273164	0.566912	0.176749	-0.837780	-0.156591	-0.492305
21531	8.674870	-1.416945	-4.454663	0.003135	0.003437	-0.008512	-0.462041	0.273266	0.567468	0.176673	-0.837777	-0.156674	-0.492311
21532	8.685559	-1.382270	-4.334080	0.021621	0.034403	-0.003925	-0.462072	0.275149	0.566608	0.177086	-0.837401	-0.156778	-0.492769
21533	8.678855	-1.464294	-4.542066	-0.011215	0.006572	0.001539	-0.461940	0.275980	0.566937	0.176882	-0.837448	-0.156538	-0.492838
21534	8.659572	-1.400736	-4.569913	-0.005956	-0.004056	-0.005769	-0.461067	0.274307	0.569057	0.176686	-0.837546	-0.156523	-0.492747
21535	8.684330	-1.402068	-4.483902	-0.014892	-0.013784	0.003413	-0.460789	0.274175	0.568768	0.176374	-0.837814	-0.156288	-0.492478
21536	8.664927	-1.396832	-4.502463	-0.028125	-0.009084	-0.013141	-0.461052	0.272511	0.568110	0.175724	-0.838014	-0.156203	-0.492396
21537	8.652884	-1.435775	-4.485361	-0.040881	-0.009160	-0.011339	-0.460756	0.271620	0.568889	0.174847	-0.838282	-0.155942	-0.492336
21538	8.638581	-1.362778	-4.496426	-0.030968	0.011500	-0.018685	-0.459485	0.270451	0.569223	0.174157	-0.838272	-0.155848	-0.492627
21539	8.635851	-1.352444	-4.542144	-0.044568	-0.007250	-0.012259	-0.457931	0.270562	0.572284	0.173213	-0.838530	-0.155559	-0.492611
21540	8.715430	-1.348247	-4.535432	-0.017165	-0.033149	-0.011228	-0.458634	0.270089	0.570588	0.172694	-0.838933	-0.155638	-0.492083
21541	8.597855	-1.284856	-4.499226	-0.015243	-0.011194	-0.009438	-0.458015	0.267095	0.573745	0.172256	-0.839137	-0.155605	-0.491899
21542	8.612716	-1.207624	-4.479957	-0.000454	0.014324	-0.005763	-0.458568	0.266034	0.572429	0.172201	-0.839036	-0.155565	-0.492102
21543	8.626746	-1.350870	-4.474169	-0.004092	0.014336	-0.005791	-0.459685	0.267113	0.573901	0.172063	-0.838961	-0.155495	-0.492300
21544	8.652784	-1.347803	-4.535502	0.008752	0.007756	-0.003916	-0.459136	0.267152	0.572922	0.172174	-0.838895	-0.155560	-0.492353
21545	8.626705	-1.323970	-4.490899	0.001153	-0.003655	-0.013088	-0.459679	0.266555	0.573727	0.171997	-0.838957	-0.155725	-0.492258
21546	8.587854	-1.371949	-4.509080	0.034139	0.012813	-0.013068	-0.460512	0.266291	0.573579	0.172453	-0.838728	-0.156165	-0.492350
21547	8.684287	-1.223961	-4.564854	0.013595	-0.010275	-0.025873	-0.459681	0.266044	0.572580	0.172336	-0.838772	-0.156690	-0.492148
21548	8.611710	-1.300977	-4.569888	-0.004832	-0.017327	-0.030514	-0.459678	0.266286	0.573431	0.171879	-0.838916	-0.157155	-0.491914
21549	8.645823	-1.301884	-4.520451	-0.000962	-0.038190	-0.020371	-0.457417	0.263966	0.573825	0.171482	-0.839304	-0.157541	-0.491268
21550	8.631034	-1.279249	-4.572884	-0.012061	-0.047144	-0.024050	-0.457286	0.265322	0.575023	0.170871	-0.839785	-0.157925	-0.490534
21551	8.589701	-1.292941	-4.614900	-0.010251	-0.037838	-0.025909	-0.458528	0.264749	0.575557	0.170264	-0.840183	-0.158312	-0.489939
21552	8.601810	-1.273623	-4.615227	-0.011951	-0.042760	-0.020393	-0.457120	0.264379	0.576916	0.169704	-0.840631	-0.158621	-0.489264
21553	8.570434	-1.224534	-4.642716	-0.021291	-0.058060	-0.025892	-0.455836	0.262080	0.577181	0.168844	-0.841264	-0.158969	-0.488360
21554	8.668846	-1.351393	-4.637562	-0.033808	-0.084546	-0.013027	-0.453720	0.261632	0.579923	0.167852	-0.842215	-0.159075	-0.487027
21555	8.456959	-1.252593	-4.660392	-0.023602	-0.023852	-0.013135	-0.453562	0.260473	0.580408	0.167188	-0.842561	-0.159069	-0.486659
21556	8.548523	-1.170331	-4.694676	-0.004124	-0.011544	-0.003908	-0.452293	0.259836	0.581472	0.167015	-0.842728	-0.159063	-0.486429
21557	8.548357	-1.248083	-4.683101	-0.003693	0.000471	0.010742	-0.451746	0.260937	0.581953	0.166994	-0.842848	-0.158768	-0.486326
21558	8.541080	-1.240631	-4.692441	-0.001902	-0.005005	0.009836	-0.451454	0.260328	0.582750	0.167015	-0.842987	-0.158532	-0.486154
21559	8.558810	-1.188607	-4.603405	0.023483	0.032450	-0.002088	-0.451735	0.260742	0.583057	0.167428	-0.842664	-0.158612	-0.486547
21560	8.577117	-1.291916	-4.684463	0.001363	0.036644	-0.009494	-0.452316	0.260885	0.580282	0.167450	-0.842325	-0.158599	-0.487129
21561	8.552892	-1.259814	-4.714744	0.019699	0.015196	-0.005754	-0.453576	0.261468	0.580330	0.167709	-0.842171	-0.158761	-0.487253
21562	8.562659	-1.208894	-4.719608	0.015914	0.007142	-0.009409	-0.453177	0.261832	0.578535	0.167885	-0.842071	-0.158988	-0.487292
21563	8.589182	-1.223746	-4.711036	0.003098	0.003501	-0.009424	-0.451471	0.260819	0.581386	0.167788	-0.842077	-0.159091	-0.487281
21564	8.572330	-1.243163	-4.700871	0.001348	-0.004081	-0.005752	-0.453416	0.261217	0.582544	0.167710	-0.842150	-0.159138	-0.487168
21565	8.558167	-1.189922	-4.685504	0.003132	0.000622	-0.007585	-0.452599	0.261837	0.581180	0.167620	-0.842191	-0.159220	-0.487100
21566	8.547660	-1.232230	-4.779578	0.002397	-0.009932	-0.000241	-0.451754	0.260325	0.579963	0.167600	-0.842333	-0.159213	-0.486864
21567	8.596267	-1.165015	-4.754391	0.003151	-0.029963	-0.003855	-0.452318	0.261423	0.580873	0.167444	-0.842687	-0.159337	-0.486264
21568	8.567925	-1.248731	-4.645195	-0.003965	-0.010031	0.001588	-0.451879	0.260247	0.581633	0.167332	-0.842857	-0.159234	-0.486042
21569	8.500678	-1.194980	-4.639915	-0.012990	0.060060	-0.000383	-0.453808	0.259105	0.582418	0.167224	-0.842400	-0.158842	-0.486999
21570	8.553556	-1.229272	-4.642116	0.000238	0.050764	0.016180	-0.453830	0.259496	0.580210	0.167517	-0.842010	-0.158328	-0.487739
21571	8.596758	-1.253672	-4.653551	-0.010844	0.046421	0.012500	-0.454952	0.259297	0.578814	0.167528	-0.841717	-0.157784	-0.488416
21572	8.601947	-1.232404	-4.614964	-0.010674	0.039538	0.019858	-0.455514	0.259333	0.578264	0.167640	-0.841483	-0.157143	-0.488987
21573	8.593570	-1.232103	-4.452834	0.020524	0.079016	0.019859	-0.457047	0.259100	0.577706	0.168354	-0.840786	-0.156672	-0.490092
21574	8.649812	-1.263882	-4.643525	-0.000154	0.047053	0.001520	-0.457077	0.260849	0.576698	0.168487	-0.840383	-0.156418	-0.490817
21575	8.601519	-1.287747	-4.646705	0.009918	0.030333	0.003386	-0.458325	0.260840	0.577267	0.168708	-0.840147	-0.156284	-0.491189
21576	8.648039	-1.269857	-4.558968	0.011134	0.018520	0.016270	-0.457353	0.259791	0.575241	0.169081	-0.840033	-0.155980	-0.491351
21577	8.669734	-1.265150	-4.559748	0.003080	0.016500	-0.011265	-0.460287	0.260937	0.575897	0.169001	-0.839909	-0.156072	-0.491562
21578	8.636068	-1.304049	-4.534592	0.003195	0.003275	-0.005751	-0.459338	0.262388	0.574862	0.168987	-0.839900	-0.156129	-0.491563
21579	8.616886	-1.255300	-4.543217	0.001378	0.010643	-0.005763	-0.458201	0.260791	0.575310	0.168915	-0.839856	-0.156130	-0.491663
21580	8.630800	-1.259330	-4.611388	-0.013785	-0.006627	-0.024116	-0.459870	0.260413	0.574884	0.168397	-0.839947	-0.156348	-0.491616
21581	8.669857	-1.250733	-4.549998	0.008404	-0.027598	-0.013016	-0.457651	0.261745	0.575922	0.168251	-0.840232	-0.156670	-0.491076
21582	8.602435	-1.221064	-4.556944	-0.004062	-0.015393	-0.001142	-0.458183	0.260031	0.576379	0.168095	-0.840448	-0.156628	-0.490773
21583	8.602986	-1.168375	-4.508318	0.006726	0.018313	-0.011257	-0.458466	0.260459	0.576408	0.168080	-0.840293	-0.156751	-0.491006
21584	8.590464	-1.289397	-4.518300	0.010742	0.017536	0.001575	-0.456663	0.261259	0.576859	0.168304	-0.840143	-0.156701	-0.491200
21585	8.633703	-1.279722	-4.539175	0.019679	0.010591	-0.005727	-0.460166	0.261964	0.575122	0.168540	-0.840036	-0.156882	-0.491245
21586	8.619465	-1.260491	-4.519196	0.014321	0.006593	-0.000225	-0.460305	0.261697	0.574828	0.168774	-0.839976	-0.156938	-0.491250
21587	8.597705	-1.301666	-4.511405	0.036403	0.034033	0.001598	-0.459492	0.262606	0.573342	0.169439	-0.839603	-0.157080	-0.491612
21588	8.669774	-1.196934	-4.583457	0.013930	0.016743	-0.015821	-0.459480	0.261879	0.573716	0.169541	-0.839397	-0.157353	-0.491842
21589	8.606637	-1.293182	-4.605875	0.028827	0.007803	-0.005715	-0.458385	0.263282	0.573652	0.169923	-0.839285	-0.157633	-0.491811
21590	8.650751	-1.280159	-4.515664	0.021411	-0.007717	-0.007525	-0.460064	0.263878	0.573566	0.170159	-0.839319	-0.157931	-0.491577
21591	8.645724	-1.252934	-4.553941	0.017702	-0.007594	-0.009365	-0.460342	0.264144	0.574003	0.170270	-0.839384	-0.158214	-0.491336
21592	8.611891	-1.308610	-4.543378	0.021402	0.005276	-0.009395	-0.460049	0.263004	0.574069	0.170522	-0.839285	-0.158489	-0.491329
21593	8.626621	-1.270172	-4.524357	0.025132	0.016205	-0.007560	-0.459371	0.264412	0.574010	0.170853	-0.839097	-0.158733	-0.491457
21594	8.628793	-1.279527	-4.551065	-0.011619	-0.007402	-0.011266	-0.458526	0.263425	0.573663	0.170497	-0.839228	-0.158765	-0.491346
21595	8.676729	-1.323323	-4.565219	0.002998	0.000039	-0.013082	-0.457972	0.263699	0.573674	0.170352	-0.839256	-0.158939	-0.491292
21596	8.602801	-1.246094	-4.499158	0.004871	0.023029	-0.013116	-0.460772	0.264615	0.573199	0.170355	-0.839025	-0.159066	-0.491645
21597	8.617776	-1.134916	-4.479671	0.013956	0.042556	-0.016778	-0.459789	0.262980	0.571555	0.170489	-0.838585	-0.159266	-0.492284
21598	8.619748	-1.304885	-4.463947	0.006094	0.045497	-0.003979	-0.460905	0.263662	0.572444	0.170667	-0.838159	-0.159163	-0.492981
21599	8.684590	-1.290339	-4.497674	-0.003561	0.025173	0.013484	-0.461729	0.263083	0.572974	0.170754	-0.838044	-0.158741	-0.493282
21600	8.675456	-1.286275	-4.434512	-0.000416	0.025379	-0.005778	-0.463156	0.264355	0.570556	0.170748	-0.837830	-0.158684	-0.493666
21601	8.679553	-1.333821	-4.507430	0.008924	0.047182	-0.001216	-0.462873	0.263275	0.569370	0.170973	-0.837407	-0.158555	-0.494347
21602	8.689699	-1.146991	-4.521082	-0.011626	0.016654	-0.013103	-0.464945	0.261766	0.569018	0.170671	-0.837296	-0.158527	-0.494647
21603	8.670335	-1.236935	-4.494378	-0.026479	0.004237	-0.020472	-0.465202	0.260728	0.570072	0.169972	-0.837357	-0.158519	-0.494787
21604	8.706835	-1.267084	-4.435560	-0.028279	0.015292	-0.020488	-0.464934	0.261437	0.569974	0.169320	-0.837290	-0.158466	-0.495140
21605	8.704429	-1.198786	-4.464007	-0.020881	0.011372	-0.016787	-0.465222	0.261629	0.569012	0.168774	-0.837272	-0.158428	-0.495371
21606	8.675580	-1.271858	-4.424762	-0.018851	0.010920	-0.009459	-0.465191	0.260136	0.570594	0.168373	-0.837252	-0.158294	-0.495584
21607	8.680565	-1.199020	-4.434134	-0.007986	0.008347	-0.013091	-0.466025	0.259355	0.569437	0.168072	-0.837229	-0.158330	-0.495712
21608	8.690375	-1.214023	-4.405617	-0.026416	-0.014452	-0.015843	-0.466143	0.258839	0.571359	0.167402	-0.837465	-0.158315	-0.495545
21609	8.785769	-1.315412	-4.489545	-0.027933	-0.052119	-0.001103	-0.464749	0.258550	0.571049	0.166698	-0.838145	-0.158153	-0.494685
21610	8.646856	-1.206138	-4.428090	-0.026145	-0.013218	-0.005760	-0.464706	0.255941	0.572283	0.166133	-0.838399	-0.157963	-0.494505
21611	8.675824	-1.091815	-4.469486	0.002909	0.018663	-0.016741	-0.464013	0.255688	0.571424	0.166014	-0.838223	-0.158134	-0.494787
21612	8.642204	-1.184448	-4.415699	0.005076	0.014199	-0.003904	-0.465551	0.256007	0.571179	0.166081	-0.838107	-0.158137	-0.494960
21613	8.692272	-1.232652	-4.463773	0.005107	-0.006205	-0.001118	-0.465261	0.255546	0.571845	0.166078	-0.838218	-0.158150	-0.494769
21614	8.705009	-1.204680	-4.386783	0.008699	-0.000533	-0.003862	-0.465129	0.256633	0.572748	0.166158	-0.838237	-0.158235	-0.494684
21615	8.646250	-1.241659	-4.491093	0.024539	0.021023	0.004370	-0.464592	0.257263	0.571248	0.166624	-0.838029	-0.158255	-0.494872
21616	8.694083	-1.119438	-4.588691	0.031244	0.003864	-0.016666	-0.465436	0.257195	0.569996	0.166972	-0.837887	-0.158766	-0.494832
21617	8.679722	-1.226810	-4.530890	0.019759	-0.011823	-0.000166	-0.465988	0.257566	0.571279	0.167205	-0.838008	-0.158926	-0.494497
21618	8.667684	-1.236495	-4.525673	0.015839	-0.018634	-0.009343	-0.464747	0.257622	0.569737	0.167295	-0.838164	-0.159236	-0.494104
21619	8.641394	-1.202540	-4.512393	0.021274	-0.018548	-0.011167	-0.464596	0.258467	0.572717	0.167424	-0.838311	-0.159617	-0.493686
21620	8.646070	-1.273049	-4.500951	0.005028	-0.011571	-0.003880	-0.464191	0.258669	0.571331	0.167409	-0.838450	-0.159705	-0.493427
21621	8.636435	-1.216893	-4.524376	0.012292	-0.011483	-0.005695	-0.464597	0.257815	0.571561	0.167467	-0.838575	-0.159880	-0.493138
21622	8.627054	-1.185570	-4.504500	-0.009671	-0.011421	-0.005734	-0.464595	0.257808	0.571700	0.167186	-0.838756	-0.159851	-0.492935
21623	8.734522	-1.328552	-4.567414	-0.009650	-0.051201	-0.002002	-0.463178	0.256859	0.573302	0.166789	-0.839357	-0.159879	-0.492036
21624	8.593407	-1.241573	-4.469795	-0.018370	0.009818	0.008881	-0.461643	0.256554	0.573268	0.166571	-0.839405	-0.159445	-0.492170
21625	8.641728	-1.108012	-4.509374	0.005185	0.029695	-0.001167	-0.463574	0.254902	0.572906	0.166689	-0.839161	-0.159336	-0.492580
21626	8.639388	-1.188596	-4.466339	0.006789	0.014470	-0.008492	-0.463595	0.256072	0.572141	0.166740	-0.839023	-0.159430	-0.492768
21627	8.646417	-1.202930	-4.486016	-0.003616	0.018775	0.012583	-0.463889	0.256950	0.571640	0.166811	-0.838959	-0.159039	-0.492980
21628	8.656449	-1.179302	-4.445180	0.012706	0.030154	0.006181	-0.463341	0.257130	0.570670	0.167159	-0.838691	-0.158899	-0.493362
21629	8.703485	-1.302002	-4.541929	0.006476	0.040965	0.010727	-0.463626	0.257693	0.570847	0.167455	-0.838367	-0.158563	-0.493921
21630	8.655719	-1.134125	-4.558370	0.013441	0.007419	0.001635	-0.465022	0.257734	0.570444	0.167696	-0.838307	-0.158577	-0.493935
21631	8.665426	-1.168459	-4.534805	0.003412	0.000895	0.003458	-0.463890	0.256829	0.571214	0.167736	-0.838367	-0.158470	-0.493855
21632	8.665397	-1.256203	-4.501564	0.006952	-0.011791	-0.000199	-0.463762	0.257150	0.570396	0.167787	-0.838514	-0.158512	-0.493575
21633	8.641311	-1.221904	-4.514931	0.007025	-0.019377	0.003484	-0.463488	0.257832	0.570854	0.167825	-0.838762	-0.158507	-0.493142
21634	8.626730	-1.226463	-4.528906	0.010435	-0.004005	-0.007549	-0.463478	0.258033	0.572540	0.167888	-0.838796	-0.158683	-0.493006
21635	8.650764	-1.231405	-4.534667	0.006147	-0.006482	0.003462	-0.462929	0.258334	0.571995	0.167951	-0.838920	-0.158627	-0.492791
21636	8.626901	-1.231639	-4.504795	-0.003834	-0.011281	0.007116	-0.463759	0.258051	0.572265	0.167897	-0.839120	-0.158443	-0.492528
21637	8.732029	-1.308878	-4.586514	-0.000443	-0.046732	-0.000154	-0.462780	0.257754	0.572237	0.167690	-0.839651	-0.158516	-0.491670
21638	8.592878	-1.265036	-4.527892	0.003304	0.010413	-0.002095	-0.461537	0.258448	0.572129	0.167735	-0.839584	-0.158486	-0.491779
21639	8.631625	-1.158344	-4.547966	0.003701	0.018757	0.012600	-0.461797	0.257033	0.572183	0.167928	-0.839497	-0.158166	-0.491964
21640	8.609853	-1.231202	-4.528306	0.014689	0.009457	0.013537	-0.462649	0.258975	0.573288	0.168310	-0.839452	-0.157981	-0.491970
21641	8.664948	-1.255420	-4.559506	-0.000392	-0.004289	-0.002062	-0.460162	0.259577	0.571767	0.168218	-0.839559	-0.157945	-0.491830
21642	8.617500	-1.217354	-4.480199	0.020986	0.017072	0.008955	-0.461250	0.258135	0.572665	0.168683	-0.839403	-0.157871	-0.491960
21643	8.696095	-1.328495	-4.551486	0.012538	0.019505	-0.000244	-0.462118	0.259647	0.570953	0.168903	-0.839238	-0.157850	-0.492174
21644	8.628832	-1.172288	-4.591425	0.019889	-0.015836	0.005342	-0.461414	0.259851	0.572354	0.169217	-0.839396	-0.157948	-0.491764
21645	8.638489	-1.216289	-4.570337	0.010495	-0.018947	-0.003852	-0.460698	0.258940	0.573406	0.169240	-0.839606	-0.158100	-0.491350
21646	8.645775	-1.260338	-4.544330	0.004991	-0.007775	-0.005721	-0.461834	0.259871	0.572080	0.169219	-0.839701	-0.158206	-0.491160
21647	8.650401	-1.250280	-4.573419	-0.004995	-0.024586	-0.001124	-0.461003	0.259885	0.571515	0.168991	-0.840026	-0.158179	-0.490690
21648	8.599843	-1.264627	-4.561962	-0.004369	-0.014684	-0.013080	-0.458903	0.259921	0.573032	0.168717	-0.840197	-0.158341	-0.490440
21649	8.621538	-1.259920	-4.562742	-0.018641	-0.004353	-0.000273	-0.458632	0.261006	0.573933	0.168333	-0.840373	-0.158097	-0.490349
21650	8.607136	-1.211136	-4.576376	-0.013341	-0.018773	-0.005740	-0.457213	0.258995	0.574074	0.167966	-0.840638	-0.158058	-0.490033
21651	8.722148	-1.337649	-4.605653	-0.014974	-0.045066	0.003478	-0.457479	0.258932	0.575468	0.167552	-0.841211	-0.157924	-0.489234
21652	8.573258	-1.291124	-4.561141	-0.022507	0.008162	-0.009492	-0.456900	0.258271	0.577235	0.167079	-0.841231	-0.157766	-0.489413
21653	8.590324	-1.162337	-4.589921	-0.012991	0.024870	0.003371	-0.455922	0.258236	0.577642	0.166917	-0.841112	-0.157419	-0.489784
21654	8.638554	-1.270055	-4.539293	-0.011129	0.013712	0.005221	-0.457601	0.257650	0.575669	0.166800	-0.841085	-0.157111	-0.489970
21655	8.631058	-1.271975	-4.572837	0.001615	0.006420	0.003420	-0.458433	0.258039	0.576677	0.166829	-0.841096	-0.156966	-0.489986
21656	8.626915	-1.260930	-4.490496	-0.001171	0.012052	0.001574	-0.457474	0.258636	0.575728	0.166839	-0.841040	-0.156826	-0.490125
21657	8.669391	-1.323080	-4.579434	-0.007540	0.019453	0.001546	-0.457907	0.259516	0.575229	0.166741	-0.840947	-0.156577	-0.490397
21658	8.616412	-1.183745	-4.634509	-0.013670	-0.014319	-0.018589	-0.457348	0.259629	0.575649	0.166265	-0.841126	-0.156748	-0.490197
21659	8.611908	-1.196457	-4.588535	-0.003952	-0.019343	0.003458	-0.456075	0.258709	0.576696	0.166120	-0.841408	-0.156633	-0.489798
21660	8.626231	-1.235346	-4.589324	0.008621	-0.018833	-0.005697	-0.454953	0.258383	0.577223	0.166121	-0.841601	-0.156803	-0.489412
21661	8.606698	-1.229881	-4.624785	0.005877	-0.018825	-0.005707	-0.455498	0.257800	0.577750	0.166053	-0.841816	-0.156938	-0.489021
21662	8.567979	-1.261018	-4.633201	0.010794	-0.001088	0.005271	-0.455771	0.257508	0.578014	0.166254	-0.841862	-0.156886	-0.488891
21663	8.601453	-1.268121	-4.663481	0.001596	-0.012044	0.004358	-0.455230	0.259167	0.578669	0.166235	-0.842058	-0.156786	-0.488591
21664	8.572798	-1.209838	-4.654784	-0.013003	-0.012116	0.006168	-0.454233	0.257317	0.578546	0.166012	-0.842293	-0.156528	-0.488346
21665	8.702855	-1.310656	-4.619247	-0.022538	-0.044501	-0.005714	-0.451990	0.257331	0.580478	0.165386	-0.842854	-0.156469	-0.487608
21666	8.572958	-1.268650	-4.609286	-0.007774	0.006985	-0.005789	-0.452540	0.256774	0.580449	0.165194	-0.842847	-0.156400	-0.487708
21667	8.578184	-1.191354	-4.589656	0.023391	0.015990	-0.003892	-0.453945	0.257131	0.579368	0.165551	-0.842670	-0.156558	-0.487841
21668	8.577763	-1.261342	-4.614248	0.024728	0.005801	0.012630	-0.452691	0.257368	0.579929	0.166081	-0.842625	-0.156497	-0.487759
21669	8.601594	-1.326900	-4.620397	0.016196	-0.010142	0.002540	-0.451868	0.258216	0.579695	0.166300	-0.842747	-0.156561	-0.487453
21670	8.602304	-1.293999	-4.542924	0.021851	0.019998	0.006181	-0.452281	0.258323	0.580542	0.166764	-0.842552	-0.156535	-0.487640
21671	8.615281	-1.342727	-4.712787	0.006776	-0.005766	-0.008499	-0.451612	0.258999	0.578067	0.166734	-0.842628	-0.156676	-0.487474
21672	8.571922	-1.247327	-4.751602	0.019380	-0.033154	-0.013013	-0.452148	0.257965	0.579124	0.166805	-0.842898	-0.157130	-0.486835
21673	8.567610	-1.214036	-4.700505	0.006949	-0.033995	0.001651	-0.451467	0.260274	0.580934	0.166785	-0.843282	-0.157198	-0.486156
21674	8.557797	-1.267315	-4.700486	0.014081	-0.043764	-0.004753	-0.449364	0.259241	0.581129	0.166812	-0.843698	-0.157495	-0.485327
21675	8.533439	-1.247173	-4.742916	0.025404	-0.051059	0.009041	-0.448373	0.259132	0.583066	0.167119	-0.844209	-0.157675	-0.484273
21676	8.523118	-1.328829	-4.796196	0.023882	-0.029273	-0.016707	-0.448389	0.260403	0.583144	0.167240	-0.844414	-0.158217	-0.483697
21677	8.518220	-1.353044	-4.796171	-0.000990	-0.030661	-0.023181	-0.446433	0.260340	0.583819	0.166855	-0.844716	-0.158616	-0.483173
21678	8.511136	-1.265449	-4.814656	-0.018744	-0.041121	-0.001165	-0.447122	0.260438	0.584948	0.166371	-0.845224	-0.158526	-0.482479
21679	8.586340	-1.325402	-4.723668	-0.033902	-0.046371	-0.020446	-0.446000	0.259722	0.584753	0.165407	-0.845795	-0.158611	-0.481782
21680	8.480150	-1.324348	-4.746257	-0.042412	0.012387	-0.002229	-0.444574	0.257932	0.586164	0.164678	-0.845862	-0.158129	-0.482072
21681	8.514318	-1.247307	-4.722881	-0.016263	0.035162	0.016159	-0.445410	0.258469	0.587042	0.164627	-0.845703	-0.157495	-0.482576
21682	8.482484	-1.268141	-4.779790	-0.003801	0.048885	0.001467	-0.446521	0.257424	0.585593	0.164701	-0.845302	-0.157201	-0.483349
21683	8.528506	-1.315227	-4.728684	-0.004973	0.051333	-0.008628	-0.446398	0.257778	0.584079	0.164654	-0.844871	-0.157040	-0.484170
21684	8.560759	-1.292686	-4.618647	0.022001	0.085416	0.005148	-0.449622	0.258599	0.582766	0.165319	-0.844039	-0.156820	-0.485465
21685	8.586114	-1.320129	-4.755022	-0.000255	0.058425	-0.004031	-0.449060	0.257912	0.582160	0.165421	-0.843535	-0.156600	-0.486376
21686	8.576796	-1.320620	-4.713619	-0.011859	0.043190	-0.026052	-0.450984	0.255823	0.582049	0.165070	-0.843127	-0.156702	-0.487168
21687	8.558002	-1.228651	-4.690581	-0.000727	0.052031	-0.020527	-0.451834	0.256313	0.580972	0.164984	-0.842635	-0.156777	-0.488024
21688	8.591818	-1.268058	-4.663120	0.003815	0.059725	-0.057232	-0.454064	0.255836	0.579847	0.164652	-0.841912	-0.157517	-0.489145
21689	8.601661	-1.273362	-4.634541	0.008567	0.053750	-0.049870	-0.455312	0.255034	0.579252	0.164444	-0.841277	-0.158170	-0.490095
21690	8.612045	-1.245472	-4.550218	-0.011298	0.068217	-0.075615	-0.458625	0.252556	0.578851	0.163698	-0.840460	-0.159031	-0.491466
21691	8.667497	-1.236169	-4.549815	-0.046242	0.037248	-0.079290	-0.460427	0.250176	0.575932	0.162229	-0.840068	-0.159692	-0.492408
21692	8.694613	-1.061834	-4.544862	-0.044418	0.007570	-0.075533	-0.461103	0.249016	0.576704	0.160742	-0.839947	-0.160438	-0.492859
21693	8.685658	-1.116614	-4.433788	-0.075451	-0.001776	-0.071916	-0.460914	0.245713	0.577614	0.158729	-0.840048	-0.160813	-0.493218
21694	8.611311	-1.019139	-4.430372	-0.093315	0.021328	-0.057307	-0.461292	0.242343	0.577131	0.156638	-0.840001	-0.160719	-0.493996
21695	8.646739	-1.066922	-4.502048	-0.081933	0.022277	-0.042608	-0.462914	0.239194	0.578347	0.154883	-0.839969	-0.160460	-0.494687
21696	8.670689	-1.035136	-4.534133	-0.051679	0.016280	-0.004909	-0.463569	0.237261	0.580465	0.153987	-0.840007	-0.159904	-0.495083
21697	8.642153	-0.952672	-4.520452	-0.053217	-0.006634	0.008896	-0.463566	0.237375	0.581030	0.153131	-0.840334	-0.159152	-0.495036
21698	8.638264	-0.927437	-4.411461	-0.011138	0.033036	0.005252	-0.462425	0.235234	0.581027	0.153073	-0.840111	-0.158780	-0.495551
21699	8.669792	-1.011617	-4.659534	-0.034155	0.002970	0.001570	-0.462579	0.235983	0.580238	0.152494	-0.840259	-0.158311	-0.495628
21700	8.657863	-0.943453	-4.673134	-0.008775	-0.009559	-0.005693	-0.461147	0.234287	0.582630	0.152233	-0.840416	-0.158278	-0.495453
21701	8.612376	-0.904620	-4.651859	0.049347	-0.007148	0.012765	-0.462141	0.235203	0.581580	0.153131	-0.840448	-0.158483	-0.495057
21702	8.708234	-1.075106	-4.646894	0.056969	-0.000159	-0.012013	-0.463398	0.236028	0.582480	0.153941	-0.840290	-0.159176	-0.494851
21703	8.650677	-1.021516	-4.634732	0.077909	0.029609	-0.018446	-0.462752	0.238540	0.580118	0.155127	-0.839770	-0.160073	-0.495074
21704	8.610256	-0.997784	-4.575102	0.074087	0.063295	-0.027686	-0.464148	0.239105	0.580585	0.156272	-0.838878	-0.161002	-0.495925
21705	8.688805	-1.055191	-4.675020	0.037958	0.049448	-0.009378	-0.466411	0.240652	0.578609	0.156940	-0.838313	-0.161288	-0.496575
21706	8.713562	-0.944338	-4.636580	0.035099	0.072109	-0.049768	-0.466568	0.241017	0.576959	0.157242	-0.837378	-0.162179	-0.497766
21707	8.668919	-0.989900	-4.470978	0.010611	0.094100	-0.078308	-0.468932	0.239721	0.575228	0.156907	-0.836228	-0.163209	-0.499465
21708	8.637611	-0.965318	-4.479308	-0.010375	0.179008	-0.050043	-0.473134	0.239535	0.571630	0.156792	-0.834358	-0.163312	-0.502586
21709	8.734619	-0.903692	-4.424570	-0.001273	0.240193	-0.057430	-0.477743	0.238239	0.567688	0.156935	-0.831828	-0.163413	-0.506685
21710	8.759018	-0.967804	-4.358276	0.007224	0.270857	-0.016175	-0.483620	0.237836	0.563255	0.157745	-0.829051	-0.162827	-0.511153
21711	8.737679	-0.995084	-4.302107	0.005857	0.327223	-0.004347	-0.492024	0.237720	0.556632	0.158822	-0.825738	-0.161833	-0.516472
21712	8.816044	-0.975888	-4.147928	0.020328	0.382670	0.053426	-0.500449	0.238249	0.548376	0.160917	-0.821925	-0.159865	-0.522482
21713	8.961315	-1.017164	-4.040117	-0.055092	0.368997	0.039565	-0.506625	0.238886	0.543034	0.161564	-0.818434	-0.157356	-0.528490
21714	9.046905	-0.976063	-3.895726	-0.075418	0.391701	0.030344	-0.514200	0.238273	0.534698	0.161857	-0.814664	-0.154722	-0.534964
21715	9.020494	-0.897319	-3.606822	-0.091580	0.409475	0.041311	-0.521773	0.238044	0.527224	0.162033	-0.810762	-0.151647	-0.541676
21716	9.075250	-0.886120	-3.386603	-0.121133	0.421254	0.030245	-0.531141	0.235911	0.518673	0.161651	-0.806708	-0.148405	-0.548696
21717	9.158630	-0.908763	-3.189411	-0.170647	0.438296	0.024636	-0.541901	0.232751	0.508397	0.160428	-0.802566	-0.144622	-0.556089
21718	9.169623	-0.979489	-2.984996	-0.246211	0.467078	0.070319	-0.547611	0.229428	0.502806	0.158586	-0.798376	-0.139180	-0.563981
21719	9.414321	-1.374446	-2.955662	-0.385073	0.424408	0.114149	-0.555417	0.226183	0.496264	0.154881	-0.795145	-0.131558	-0.571357
21720	9.471458	-1.270540	-2.778401	-0.438649	0.328209	0.139925	-0.560422	0.222279	0.490770	0.150367	-0.793123	-0.123254	-0.577195
21721	9.188587	-1.094784	-2.356102	-0.469559	0.313743	0.150879	-0.568130	0.212431	0.486051	0.145430	-0.791292	-0.114374	-0.582774
21722	9.710071	-1.178329	-2.187765	-0.408243	0.333781	0.184106	-0.572564	0.208699	0.482655	0.141852	-0.789018	-0.105642	-0.588361
21723	9.748535	-1.324778	-2.137025	-0.342990	0.266498	0.166893	-0.575077	0.206679	0.478370	0.138993	-0.787214	-0.098082	-0.592753
21724	9.670585	-1.371525	-2.226191	-0.270626	0.158895	0.146074	-0.579932	0.204802	0.477742	0.136773	-0.786404	-0.092069	-0.595303
21725	9.525957	-1.367957	-2.235250	-0.200991	0.094021	0.087557	-0.580195	0.202621	0.476076	0.134882	-0.786016	-0.087896	-0.596875
21726	9.347706	-1.339954	-2.240478	-0.075749	0.081066	0.051084	-0.581054	0.203555	0.474607	0.134445	-0.785394	-0.085907	-0.598081
21727	9.588362	-1.389928	-2.257048	-0.040629	0.032505	-0.000109	-0.583017	0.203665	0.472958	0.133935	-0.785137	-0.085179	-0.598637
21728	9.515409	-1.461411	-2.312750	-0.013067	-0.003006	0.007312	-0.581039	0.202943	0.475545	0.133806	-0.785275	-0.084842	-0.598532
21729	9.404022	-1.445027	-2.390593	-0.008677	-0.033888	-0.031193	-0.581308	0.202631	0.476226	0.133331	-0.785673	-0.085148	-0.598072
21730	9.466622	-1.464900	-2.388233	-0.023760	-0.038374	-0.047721	-0.580563	0.199716	0.477713	0.132310	-0.786169	-0.085635	-0.597577
21731	9.557826	-1.462488	-2.435100	-0.028511	-0.036290	-0.020187	-0.580114	0.197692	0.478421	0.131670	-0.786666	-0.085524	-0.597081
21732	9.509229	-1.454115	-2.491192	-0.079858	-0.024768	-0.025822	-0.580631	0.196684	0.481851	0.130049	-0.787182	-0.084959	-0.596836
21733	9.349404	-1.446034	-2.287121	-0.122236	0.000006	-0.038818	-0.579470	0.192983	0.481890	0.127792	-0.787453	-0.083912	-0.597115
21734	9.324080	-1.421082	-2.145932	-0.124484	-0.043543	-0.049761	-0.579974	0.190060	0.483947	0.125150	-0.788260	-0.083237	-0.596704
21735	9.209621	-1.488203	-1.963369	-0.137208	0.018301	-0.052668	-0.578242	0.186014	0.485075	0.122546	-0.788304	-0.082167	-0.597334
21736	9.700577	-1.237044	-2.144320	-0.068442	0.002301	-0.078973	-0.581244	0.181245	0.485089	0.120510	-0.788368	-0.082498	-0.597618
21737	9.950157	-1.263890	-2.262509	-0.044543	-0.010468	-0.143090	-0.582025	0.178184	0.487139	0.118251	-0.788361	-0.084020	-0.597866
21738	9.685580	-0.989680	-2.318453	-0.038684	-0.014735	-0.196305	-0.582232	0.173051	0.487940	0.115252	-0.788348	-0.086599	-0.598101
21739	9.532791	-0.695973	-2.260107	-0.044861	0.029289	-0.224816	-0.583839	0.168120	0.487930	0.112071	-0.787698	-0.089316	-0.599161
21740	9.364612	-0.700499	-2.195884	-0.083567	0.041811	-0.202008	-0.585127	0.160846	0.489446	0.108390	-0.787071	-0.091312	-0.600360
21741	9.269274	-0.526044	-2.135633	-0.078426	-0.027177	-0.172515	-0.585584	0.153585	0.490398	0.105192	-0.787236	-0.092925	-0.600465
21742	9.520976	-0.447537	-2.335330	-0.011817	-0.047690	-0.108059	-0.585524	0.149699	0.491692	0.103599	-0.787686	-0.094490	-0.599908
21743	9.541537	-0.338417	-2.526185	0.054428	-0.077208	-0.125300	-0.585764	0.148035	0.493963	0.102950	-0.788249	-0.097069	-0.598868
21744	9.286307	-0.268625	-2.533092	0.108353	-0.079895	-0.161021	-0.584200	0.146774	0.496102	0.102556	-0.788718	-0.100979	-0.597670
21745	9.349513	-0.196884	-2.491515	0.164488	-0.058381	-0.184776	-0.583046	0.145480	0.499080	0.102944	-0.788687	-0.105784	-0.596812
21746	9.464358	-0.176776	-2.604360	0.209962	-0.052304	-0.195682	-0.582612	0.144593	0.499718	0.103788	-0.788508	-0.111390	-0.595882
21747	9.593475	0.014266	-2.813231	0.271881	-0.048104	-0.206525	-0.583700	0.143143	0.500755	0.105601	-0.788035	-0.117807	-0.594954
21748	9.500990	0.021412	-2.935313	0.258042	-0.082770	-0.242305	-0.583302	0.145087	0.501429	0.106568	-0.787940	-0.124779	-0.593484
21749	9.292273	0.106669	-2.854498	0.271803	0.001992	-0.213998	-0.584424	0.145937	0.501771	0.108381	-0.786793	-0.131213	-0.593291
21750	9.623017	0.486087	-2.932017	0.295519	0.029834	-0.217533	-0.584988	0.145986	0.500943	0.110504	-0.785264	-0.137983	-0.593388
21751	9.695371	0.490332	-2.925034	0.302425	0.002050	-0.230304	-0.584161	0.145503	0.498952	0.112545	-0.783930	-0.145055	-0.593083
21752	9.359485	0.474892	-3.042993	0.291383	-0.006148	-0.232228	-0.587248	0.147781	0.499680	0.114320	-0.782709	-0.152077	-0.592596
21753	9.312521	0.512110	-2.900916	0.285148	0.024702	-0.193751	-0.588090	0.147961	0.499141	0.116543	-0.781185	-0.158331	-0.592536
21754	9.280168	0.504379	-3.030174	0.185353	-0.019471	-0.158103	-0.588242	0.148165	0.497900	0.117482	-0.780533	-0.162956	-0.591955
21755	9.202833	0.529718	-3.070590	0.153623	-0.012852	-0.113228	-0.588088	0.147820	0.499132	0.118445	-0.779993	-0.166497	-0.591490
21756	9.376881	0.522622	-2.995029	0.077040	-0.006007	-0.069305	-0.588652	0.147997	0.498590	0.118789	-0.779708	-0.168421	-0.591251
21757	9.446289	0.405879	-3.005631	-0.025006	-0.001040	-0.054836	-0.590594	0.147327	0.498428	0.117672	-0.779648	-0.168925	-0.591410
21758	9.344034	0.448146	-2.849378	-0.128873	-0.000136	-0.003666	-0.589304	0.145391	0.499970	0.115615	-0.779993	-0.167396	-0.591796
21759	9.369727	0.681742	-2.742549	-0.176266	0.010612	0.003613	-0.588810	0.140221	0.501320	0.112845	-0.780338	-0.165186	-0.592497
21760	9.471663	0.799234	-2.697292	-0.216061	-0.010707	0.023799	-0.589977	0.134497	0.502931	0.109688	-0.781085	-0.162178	-0.592936
21761	9.429590	0.802148	-2.531470	-0.227583	-0.006219	0.072398	-0.589654	0.132395	0.505309	0.106841	-0.781934	-0.158340	-0.593374
21762	9.573623	0.631346	-2.528308	-0.261076	0.033695	0.115398	-0.589042	0.128661	0.506189	0.104212	-0.782503	-0.153275	-0.594420
21763	9.435282	0.546953	-2.311152	-0.244059	0.115691	0.128109	-0.588464	0.127221	0.506513	0.102127	-0.782054	-0.148115	-0.596678
21764	9.920652	0.399524	-2.422039	-0.186312	0.196740	0.157534	-0.591818	0.126027	0.502984	0.101651	-0.780596	-0.142931	-0.599923
21765	9.287290	0.174196	-2.283897	-0.155858	0.238762	0.127990	-0.596012	0.125659	0.500211	0.101297	-0.778428	-0.138564	-0.603811
21766	9.074412	0.119323	-2.058931	-0.164939	0.175577	0.137200	-0.599659	0.124296	0.494443	0.100850	-0.777069	-0.133986	-0.606664
21767	9.385488	0.028201	-2.298181	-0.211527	0.168095	0.173870	-0.602464	0.125238	0.493412	0.099994	-0.775930	-0.128359	-0.609473
21768	9.379601	-0.351026	-2.585421	-0.342932	0.156805	0.184569	-0.604815	0.122692	0.491185	0.097306	-0.775208	-0.120911	-0.612344
21769	9.530259	-0.589113	-2.631248	-0.415561	0.129737	0.241352	-0.606171	0.119089	0.489999	0.094033	-0.775008	-0.111783	-0.614837
21770	9.752363	-0.620706	-2.562475	-0.457987	0.087866	0.267074	-0.608672	0.118306	0.489417	0.090404	-0.775395	-0.101762	-0.616631
21771	9.780862	-0.776268	-2.550064	-0.426188	0.081129	0.224002	-0.608327	0.112936	0.489082	0.086659	-0.775630	-0.092815	-0.618283
21772	9.935548	-0.787957	-2.483469	-0.380536	0.042755	0.155369	-0.609375	0.108374	0.490066	0.082726	-0.776078	-0.085514	-0.619311
21773	9.626930	-0.746390	-2.527207	-0.357959	-0.020908	0.047178	-0.608463	0.103459	0.491846	0.077691	-0.777045	-0.080288	-0.619451
21774	9.401299	-0.760921	-2.410183	-0.350139	-0.051984	0.104084	-0.608124	0.099172	0.492555	0.073452	-0.778430	-0.074334	-0.618972
21775	9.583372	-0.828674	-2.516454	-0.342059	-0.137691	0.106097	-0.606341	0.094036	0.498638	0.069240	-0.780835	-0.068530	-0.617094
21776	9.428641	-0.802275	-2.595026	-0.348520	-0.121825	0.102357	-0.601790	0.089618	0.503623	0.064875	-0.782990	-0.062700	-0.615456
21777	9.462730	-0.771432	-2.562288	-0.331629	-0.124693	0.118924	-0.599745	0.085755	0.509642	0.061024	-0.785155	-0.056774	-0.613665
21778	9.531032	-0.927697	-2.698694	-0.341350	-0.136450	0.131755	-0.596325	0.080925	0.511822	0.057107	-0.787421	-0.050583	-0.611676
21779	9.427112	-0.945926	-2.731154	-0.375382	-0.167222	0.093172	-0.592050	0.076498	0.517088	0.052235	-0.790043	-0.044544	-0.609195
21780	9.393777	-0.863463	-2.714879	-0.355356	-0.126344	0.085812	-0.589157	0.070451	0.521151	0.047537	-0.792054	-0.038894	-0.607353
21781	9.296234	-0.972929	-2.818212	-0.326455	-0.110729	0.069284	-0.585948	0.063008	0.527636	0.043223	-0.793832	-0.033742	-0.605659
21782	9.359300	-0.954595	-2.772147	-0.327058	-0.116776	0.047289	-0.583618	0.057266	0.531444	0.038504	-0.795588	-0.029026	-0.603916
21783	9.165775	-0.942132	-2.875926	-0.329253	-0.099300	0.031614	-0.580597	0.052467	0.536001	0.033725	-0.797135	-0.024404	-0.602364
21784	9.436124	-1.076593	-2.756494	-0.306359	-0.081034	0.064704	-0.578572	0.047671	0.537918	0.029566	-0.798377	-0.019638	-0.601110
21785	9.397422	-0.866321	-2.864773	-0.225020	-0.023929	0.091404	-0.576389	0.042112	0.540902	0.027235	-0.798920	-0.015242	-0.600627
21786	9.921765	-0.912331	-2.964380	-0.240025	0.051186	0.069338	-0.578430	0.038721	0.541410	0.024230	-0.798491	-0.011118	-0.601417
21787	9.071498	-0.286652	-2.882619	-0.280277	0.084856	-0.033644	-0.578364	0.033221	0.540931	0.019551	-0.797685	-0.007990	-0.602705
21788	8.745044	-0.113334	-2.796828	-0.303864	0.088450	-0.094296	-0.578968	0.026010	0.540910	0.013566	-0.796747	-0.005697	-0.604133
21789	8.254734	0.393521	-2.543335	-0.293592	0.057050	-0.079561	-0.581109	0.018721	0.540062	0.008086	-0.796221	-0.003170	-0.604944
21790	10.034595	0.987008	-2.891008	-0.304352	0.140735	-0.008580	-0.583380	0.010331	0.538590	0.003129	-0.794591	0.000501	-0.607137
21791	10.686431	0.847108	-3.288227	-0.328709	0.114605	-0.029582	-0.583956	-0.000322	0.536544	-0.002373	-0.793313	0.004209	-0.608795
21792	10.183454	0.544096	-3.392152	-0.388151	0.047848	0.010617	-0.587477	-0.009238	0.534632	-0.008424	-0.792727	0.009210	-0.609449
21793	9.152186	0.334378	-3.304239	-0.357382	0.038643	0.067321	-0.587702	-0.013604	0.534226	-0.013226	-0.792294	0.014782	-0.609817
21794	9.072711	0.447742	-3.037277	-0.423277	-0.056110	0.146265	-0.587906	-0.018623	0.535592	-0.018144	-0.792830	0.022378	-0.608762
21795	8.492748	0.841484	-2.800491	-0.577473	-0.071946	0.200989	-0.585870	-0.024791	0.536587	-0.024812	-0.793489	0.032743	-0.607197
21796	9.023686	0.872812	-2.704213	-0.699378	-0.064214	0.295374	-0.585199	-0.033722	0.536588	-0.032290	-0.793671	0.046054	-0.605741
21797	9.666159	0.398385	-2.924541	-0.736778	-0.001662	0.393438	-0.584827	-0.041875	0.535245	-0.039249	-0.792885	0.061309	-0.605007
21798	9.839983	0.167309	-2.782808	-0.693575	0.131471	0.490577	-0.587873	-0.044156	0.533598	-0.044477	-0.790064	0.077471	-0.606481
21799	9.321619	0.162478	-2.512281	-0.601091	0.113023	0.531054	-0.591085	-0.046023	0.529329	-0.047761	-0.787368	0.093116	-0.607536
21800	9.561406	-0.085957	-2.556679	-0.508546	0.110511	0.569787	-0.595196	-0.043179	0.524522	-0.049056	-0.784414	0.108258	-0.608743
21801	9.459980	-0.106789	-2.577173	-0.549720	0.076502	0.399983	-0.600541	-0.041741	0.519919	-0.053051	-0.782135	0.121199	-0.608901
21802	8.850767	-0.720830	-2.577717	-0.597802	0.042451	0.415305	-0.603337	-0.042425	0.517393	-0.057443	-0.779923	0.135017	-0.608434
21803	8.896968	-1.426023	-1.915045	-0.592303	0.144642	0.506823	-0.605452	-0.042111	0.514503	-0.060951	-0.776135	0.150025	-0.609419
21804	9.697367	-1.274648	-2.231391	-0.533357	0.161386	0.519950	-0.608284	-0.042055	0.508396	-0.063373	-0.771892	0.164487	-0.610827
21805	9.974964	-1.663509	-2.311930	-0.421860	0.171216	0.443070	-0.614501	-0.037512	0.504271	-0.065056	-0.767849	0.176350	-0.612435
21806	9.856653	-1.794615	-2.598178	-0.328172	0.069171	0.327744	-0.617604	-0.037365	0.499288	-0.066323	-0.765408	0.185411	-0.612678
21807	9.524527	-2.037480	-2.756403	-0.249290	-0.012543	0.272855	-0.617077	-0.035497	0.498562	-0.066728	-0.764299	0.192788	-0.611741
21808	8.869930	-2.039077	-2.654651	-0.115662	-0.025780	0.207847	-0.618637	-0.032684	0.499447	-0.065852	-0.763671	0.197519	-0.611110
21809	8.950121	-2.404886	-2.722828	-0.047961	-0.005030	0.134495	-0.617140	-0.029755	0.499893	-0.064843	-0.763237	0.200346	-0.610840
21810	9.204369	-2.521735	-2.822458	0.011299	-0.008110	0.091523	-0.617024	-0.027525	0.500587	-0.063517	-0.763005	0.201720	-0.610818
21811	9.225367	-2.484105	-2.926849	0.030897	-0.019495	0.003500	-0.618442	-0.024862	0.501602	-0.062783	-0.763373	0.201653	-0.610456
21812	9.155524	-2.356848	-2.976541	0.130496	-0.078827	0.005628	-0.615659	-0.023586	0.503607	-0.060402	-0.764494	0.200349	-0.609721
21813	8.843070	-2.624934	-3.072871	0.226788	-0.093982	-0.054836	-0.612334	-0.020126	0.507136	-0.057021	-0.766236	0.197140	-0.608906
21814	8.820234	-2.915422	-3.098063	0.270913	-0.083167	-0.084184	-0.610691	-0.015922	0.510449	-0.053565	-0.767899	0.192746	-0.608531
21815	8.743544	-2.910720	-3.046861	0.321593	-0.119356	-0.066608	-0.607961	-0.009617	0.513880	-0.048685	-0.770050	0.188284	-0.607619
21816	8.748915	-2.992200	-2.941327	0.314535	-0.123627	-0.056531	-0.605214	-0.003931	0.518389	-0.044061	-0.772078	0.183811	-0.606768
21817	8.633779	-3.043501	-2.852826	0.337772	-0.154397	-0.005083	-0.600547	0.005700	0.525634	-0.037963	-0.774358	0.180182	-0.605362
21818	8.557660	-3.064187	-2.717281	0.340749	-0.221014	-0.093074	-0.596560	0.011577	0.528749	-0.033016	-0.777626	0.174880	-0.603013
21819	9.778539	-3.316820	-3.324895	0.386361	-0.165200	-0.037811	-0.590912	0.019976	0.534792	-0.026426	-0.780080	0.170213	-0.601502
21820	9.173237	-2.261575	-3.218097	0.074035	-0.131866	-0.152208	-0.586315	0.023564	0.541108	-0.026654	-0.782243	0.167118	-0.599548
21821	9.958941	-1.513658	-2.266881	0.078651	0.106008	-0.064163	-0.585237	0.026116	0.540697	-0.026100	-0.781320	0.165582	-0.601199
21822	10.924294	-1.714815	-2.601353	0.193648	-0.025763	-0.063559	-0.585313	0.031805	0.540211	-0.023754	-0.781962	0.162375	-0.601337
21823	9.570423	-1.164242	-2.800730	0.149111	-0.151108	-0.140736	-0.581844	0.033790	0.541975	-0.022217	-0.784381	0.158883	-0.599173
21824	9.140296	0.095868	-2.873038	0.262361	-0.054761	-0.219468	-0.578098	0.035912	0.543744	-0.020559	-0.785860	0.152419	-0.598973
21825	10.428126	-0.336137	-3.160694	0.216472	-0.049663	-0.298273	-0.576990	0.036716	0.544341	-0.020279	-0.787526	0.145505	-0.598514
21826	9.121658	-0.286922	-3.249184	0.251947	-0.031287	-0.272825	-0.573674	0.039705	0.545889	-0.019487	-0.788804	0.138301	-0.598565
21827	9.129833	-0.291747	-3.435488	0.196264	-0.025797	-0.269277	-0.572556	0.038351	0.544261	-0.019319	-0.790033	0.132006	-0.598372
21828	8.335983	-0.359067	-3.242012	0.186476	0.001186	-0.261262	-0.572255	0.035725	0.542841	-0.019507	-0.790794	0.125746	-0.598709
21829	8.650818	-0.579386	-3.252805	0.176223	0.138207	-0.179804	-0.573564	0.037512	0.538500	-0.019043	-0.789784	0.121000	-0.601031
21830	9.249202	-0.346081	-3.244678	0.189093	0.097344	-0.172201	-0.577097	0.036819	0.530540	-0.018367	-0.789121	0.116071	-0.602891
21831	8.909576	-0.302407	-3.248600	0.212872	0.114292	-0.242903	-0.577941	0.036092	0.528271	-0.018075	-0.788522	0.109852	-0.604846
21832	8.725180	-0.852480	-3.180082	0.306017	0.171518	-0.188806	-0.578976	0.038031	0.523659	-0.015915	-0.786980	0.103210	-0.608076
21833	8.900897	-0.735680	-2.941961	0.391472	0.155338	-0.137163	-0.583813	0.040927	0.515096	-0.011628	-0.785638	0.096457	-0.611011
21834	9.074051	-0.746092	-2.979900	0.329848	0.086145	-0.177511	-0.583768	0.044879	0.509481	-0.008787	-0.785015	0.089718	-0.612882
21835	9.184937	-0.727454	-2.981510	0.278538	0.032354	-0.105927	-0.584247	0.047078	0.505157	-0.005671	-0.785026	0.084844	-0.613598
21836	8.835197	-0.279798	-2.907551	0.327885	0.046060	0.031784	-0.583801	0.052961	0.500495	-0.000218	-0.784462	0.081416	-0.614809
21837	9.332438	-0.627663	-3.266532	0.256175	0.004356	0.088641	-0.585327	0.060836	0.496252	0.004951	-0.784455	0.079844	-0.615005
21838	9.508094	-0.848669	-3.513641	0.280010	-0.000202	0.227243	-0.584320	0.068129	0.494461	0.012132	-0.784082	0.080067	-0.615351
21839	10.531227	-1.228182	-3.778982	0.332727	0.066249	0.411827	-0.582581	0.081387	0.489125	0.022366	-0.782708	0.082630	-0.616475
21840	10.993189	-1.392353	-3.174217	0.387956	0.059776	0.425803	-0.582839	0.099011	0.484914	0.033580	-0.781078	0.084635	-0.617759
21841	10.980878	-1.667791	-2.161190	0.471145	0.014902	0.152583	-0.582144	0.117535	0.479355	0.042842	-0.780498	0.081386	-0.618356
21842	9.348404	-1.008141	-1.670781	0.461678	-0.185455	-0.075828	-0.581858	0.127339	0.478562	0.049405	-0.782519	0.074428	-0.616184
21843	9.175686	-1.070298	-0.925692	0.480150	-0.125997	-0.211713	-0.578719	0.131333	0.476965	0.054507	-0.784051	0.065216	-0.614849
21844	10.219345	-1.225327	-1.125128	0.721365	-0.079365	-0.229470	-0.577288	0.138451	0.475717	0.063085	-0.784491	0.052754	-0.614663
21845	10.218420	-1.181169	-1.883162	0.894691	-0.283096	-0.402244	-0.576849	0.147123	0.474853	0.072447	-0.787256	0.035197	-0.611343
21846	9.129555	-1.017743	-1.923496	1.062214	-0.246221	-0.538910	-0.575523	0.151816	0.474014	0.082721	-0.788920	0.013462	-0.608755
21847	8.640337	-1.267743	-1.829548	1.198098	-0.219981	-0.524152	-0.574830	0.161809	0.472113	0.095245	-0.789622	-0.009650	-0.606080
21848	8.997653	-1.486813	-1.955434	1.199944	-0.193910	-0.527822	-0.572658	0.174711	0.468146	0.107710	-0.789358	-0.032795	-0.603521
21849	9.098080	-1.405701	-2.089078	1.312160	-0.180328	-0.575307	-0.572558	0.185971	0.463679	0.121306	-0.788135	-0.057963	-0.600640
21850	8.999386	-1.669235	-2.275487	1.382588	-0.156734	-0.511049	-0.573870	0.197883	0.457870	0.136701	-0.785782	-0.082878	-0.597487
21851	9.183501	-2.090667	-2.589428	1.351002	-0.190701	-0.494579	-0.572735	0.212475	0.448577	0.151682	-0.783351	-0.107118	-0.593194
21852	8.873624	-2.229806	-2.718827	1.278302	-0.236034	-0.472723	-0.571821	0.224764	0.443050	0.165512	-0.781023	-0.130268	-0.587911
21853	8.735657	-2.039269	-2.569932	1.311424	-0.236259	-0.533212	-0.572565	0.235431	0.436462	0.179138	-0.777891	-0.154535	-0.582164
21854	8.832238	-2.167124	-2.489846	1.283217	-0.216821	-0.564493	-0.571502	0.245432	0.428421	0.191759	-0.773827	-0.178877	-0.576561
21855	9.036683	-2.142879	-2.236497	1.323391	-0.128809	-0.575509	-0.573919	0.254430	0.418816	0.205227	-0.767991	-0.203200	-0.571648
21856	8.648251	-1.943457	-2.075763	1.332789	-0.146261	-0.562664	-0.577321	0.262716	0.406667	0.218550	-0.761656	-0.227501	-0.566003
21857	8.963475	-1.940090	-2.131001	1.329919	-0.094662	-0.469091	-0.580629	0.273361	0.392570	0.233211	-0.754600	-0.249714	-0.560209
21858	13.378439	-1.894641	-4.220667	1.407845	-0.029981	-0.302960	-0.583422	0.286735	0.377520	0.250779	-0.746623	-0.270008	-0.553860
21859	10.805517	1.581677	-3.157474	0.992125	-0.074515	-0.566083	-0.586030	0.288145	0.366752	0.259026	-0.739347	-0.289500	-0.549966
21860	10.660345	0.911731	-3.571818	0.991812	-0.044307	-0.516740	-0.591430	0.289383	0.354605	0.267652	-0.731600	-0.308126	-0.546061
21861	8.784960	1.180363	-2.548372	0.995807	0.037072	-0.438288	-0.596589	0.291881	0.339744	0.277667	-0.723121	-0.324976	-0.542575
21862	8.984671	0.965492	-2.182893	1.071845	0.069764	-0.403304	-0.603705	0.295497	0.325807	0.289135	-0.713685	-0.341891	-0.538670
21863	9.294587	1.155777	-2.070068	0.935810	-0.048812	-0.414288	-0.606173	0.296119	0.313734	0.297637	-0.705926	-0.357987	-0.533785
21864	9.089750	1.059054	-2.343197	0.837169	-0.083951	-0.267682	-0.609205	0.298887	0.304310	0.305916	-0.699897	-0.371079	-0.528072
21865	9.041970	1.458641	-2.459563	0.788713	-0.148101	-0.223578	-0.613467	0.301277	0.297244	0.313381	-0.694976	-0.383348	-0.521388
21866	9.236832	1.291276	-2.738437	0.799621	-0.121452	-0.299752	-0.611920	0.305907	0.288867	0.320361	-0.688911	-0.396500	-0.515324
21867	9.382426	0.756798	-2.380262	0.704607	-0.091721	-0.300030	-0.615042	0.306162	0.281660	0.326081	-0.682967	-0.408440	-0.510298
21868	9.301527	0.736078	-2.239709	0.656612	-0.123009	-0.174383	-0.615519	0.308610	0.278049	0.332205	-0.678532	-0.418236	-0.504295
21869	9.344445	0.463419	-2.182713	0.574486	-0.173592	-0.093750	-0.614769	0.312243	0.272966	0.337429	-0.675698	-0.426446	-0.497712
21870	9.559907	0.391151	-2.331319	0.501775	-0.209962	-0.003880	-0.612890	0.316558	0.270983	0.342348	-0.674394	-0.432863	-0.490531
21871	9.221199	0.308163	-2.473764	0.452320	-0.221037	0.028980	-0.609630	0.322754	0.270637	0.346642	-0.673733	-0.438431	-0.483427
21872	9.025869	0.343975	-2.509699	0.436399	-0.179885	0.080229	-0.606657	0.329002	0.269320	0.351685	-0.673189	-0.442769	-0.476541
21873	8.741331	0.132442	-2.138166	0.406278	-0.063572	0.105590	-0.602475	0.337586	0.266183	0.357418	-0.671882	-0.445687	-0.471370
21874	9.823211	0.128923	-2.444310	0.393894	0.153955	0.167843	-0.601930	0.346586	0.261433	0.365609	-0.669172	-0.445972	-0.468666
21875	9.310423	-0.523823	-3.042838	0.402686	0.215252	0.281301	-0.600327	0.356680	0.251300	0.375366	-0.666707	-0.444426	-0.465928
21876	9.668885	-0.569987	-3.404325	0.450892	0.301341	0.226263	-0.598916	0.368916	0.237954	0.386104	-0.662562	-0.443276	-0.464157
21877	10.661975	-1.110717	-3.746878	0.450860	0.278249	0.153930	-0.596939	0.378998	0.222099	0.395759	-0.657873	-0.443313	-0.462658
21878	11.058492	-1.320762	-3.482917	0.529280	0.336533	0.068716	-0.599497	0.385390	0.207872	0.406278	-0.651210	-0.444569	-0.461760
21879	9.887255	-1.248642	-3.542502	0.506443	0.150244	-0.083597	-0.601901	0.390643	0.193712	0.413202	-0.645010	-0.449175	-0.459856
21880	8.876956	-0.941316	-3.145278	0.447125	0.022920	-0.235070	-0.604455	0.389384	0.185430	0.416964	-0.639040	-0.456076	-0.457999
21881	8.268888	-1.215252	-2.832094	0.344970	-0.057249	-0.216042	-0.608898	0.384261	0.178600	0.418618	-0.634812	-0.462566	-0.455856
21882	8.640599	-1.111718	-2.792185	0.244500	-0.109779	-0.100439	-0.611968	0.383688	0.176780	0.419770	-0.632893	-0.466972	-0.452965
21883	9.241912	-1.067805	-2.947217	0.165570	-0.067282	0.058215	-0.612279	0.384406	0.173759	0.421506	-0.632792	-0.468412	-0.449997
21884	9.248923	-1.314473	-3.180941	0.058903	-0.121377	0.075480	-0.610920	0.387464	0.174493	0.421775	-0.634158	-0.468998	-0.447203
21885	9.224124	-1.178937	-3.328870	-0.028137	-0.091213	0.067934	-0.609798	0.387663	0.175889	0.420890	-0.636017	-0.468781	-0.445621
21886	9.055206	-1.235827	-3.337415	-0.185199	-0.085454	0.008846	-0.606718	0.389095	0.180412	0.417777	-0.638495	-0.467704	-0.446137
21887	9.056787	-1.211766	-3.144105	-0.275400	-0.051104	0.054504	-0.606677	0.388328	0.184548	0.413964	-0.641944	-0.465110	-0.447454
21888	9.006267	-1.123067	-2.861481	-0.288393	0.071054	0.105681	-0.607345	0.388177	0.187893	0.411824	-0.644750	-0.460539	-0.450114
21889	9.238760	-1.175556	-2.686965	-0.292745	0.107419	0.145118	-0.604677	0.387223	0.189204	0.410039	-0.647711	-0.455273	-0.452841
21890	9.499778	-1.367258	-2.813902	-0.329646	0.095410	0.133159	-0.604365	0.386236	0.191930	0.407795	-0.650831	-0.449727	-0.455925
21891	9.227934	-1.380706	-2.753107	-0.388677	0.081775	0.116488	-0.603271	0.388694	0.193466	0.404232	-0.654479	-0.444114	-0.459366
21892	9.284218	-1.358226	-2.651213	-0.395566	0.082658	0.133009	-0.602391	0.387901	0.197872	0.400962	-0.658158	-0.438016	-0.462817
21893	9.519252	-1.337796	-2.490808	-0.400601	0.139995	0.144897	-0.601236	0.386330	0.200693	0.397966	-0.661512	-0.431379	-0.466838
21894	9.519984	-1.129342	-2.484647	-0.385589	0.121654	0.127556	-0.600364	0.384798	0.202822	0.395056	-0.664606	-0.425064	-0.470691
21895	9.515112	-1.168235	-2.475057	-0.342269	0.099935	0.072614	-0.600607	0.383806	0.205832	0.391765	-0.667154	-0.420187	-0.474203
21896	9.452261	-1.313760	-2.439844	-0.302510	0.088922	0.054321	-0.600001	0.381021	0.207607	0.388949	-0.669208	-0.415843	-0.477445
21897	9.578606	-1.223815	-2.342546	-0.291781	0.046830	0.049867	-0.600526	0.380188	0.210350	0.385653	-0.671610	-0.412118	-0.479970
21898	9.790640	-1.132645	-2.381277	-0.267116	0.029485	0.016053	-0.598820	0.378784	0.212479	0.382425	-0.673592	-0.409062	-0.482383
21899	9.516048	-0.955259	-2.444722	-0.224268	0.002952	-0.020557	-0.601102	0.374650	0.216709	0.378983	-0.675269	-0.407244	-0.484289
21900	9.471991	-0.951310	-2.534825	-0.199032	-0.033295	-0.031473	-0.601030	0.371348	0.220550	0.375681	-0.676923	-0.405941	-0.485644
21901	9.432879	-0.964692	-2.601074	-0.150040	-0.078590	-0.077196	-0.601535	0.367907	0.221598	0.372016	-0.678344	-0.406211	-0.486257
21902	9.347064	-1.065687	-2.439123	-0.148574	-0.047957	-0.128657	-0.603282	0.364679	0.224484	0.368327	-0.678945	-0.406822	-0.487713
21903	9.424424	-0.847192	-2.498555	-0.128050	0.021428	-0.119501	-0.604745	0.360499	0.226471	0.365360	-0.678857	-0.407124	-0.489812
21904	9.375664	-0.904382	-2.547823	-0.201697	0.009732	-0.136164	-0.605775	0.355835	0.229541	0.361329	-0.679202	-0.406871	-0.492526
21905	9.325313	-0.772761	-2.571649	-0.270237	0.042842	-0.101473	-0.609558	0.348402	0.232187	0.356771	-0.680045	-0.405355	-0.495924
21906	9.506958	-0.522044	-2.557486	-0.300779	0.011982	-0.075709	-0.612819	0.343785	0.235001	0.351989	-0.681527	-0.403259	-0.499006
21907	9.491968	-0.638071	-2.577003	-0.303199	0.020769	-0.099608	-0.612721	0.337706	0.237694	0.346794	-0.682778	-0.401519	-0.502324
21908	9.438788	-0.525211	-2.646733	-0.281655	-0.011732	-0.111437	-0.614000	0.331823	0.242644	0.341695	-0.684025	-0.400233	-0.505141
21909	9.491440	-0.515208	-2.696939	-0.257049	-0.037284	-0.147122	-0.615309	0.326639	0.244847	0.336161	-0.685106	-0.399978	-0.507586
21910	9.454066	-0.351157	-2.614773	-0.261434	-0.080168	-0.169062	-0.616297	0.319366	0.249150	0.330185	-0.686391	-0.400121	-0.509655
21911	9.473234	-0.224288	-2.682287	-0.236589	-0.110007	-0.194635	-0.619199	0.309560	0.253733	0.323839	-0.687634	-0.401179	-0.511218
21912	9.362819	0.026959	-2.734483	-0.177463	-0.118978	-0.170633	-0.619625	0.303039	0.259891	0.318661	-0.688703	-0.402419	-0.512057
21913	9.266653	0.178473	-2.770957	-0.150468	-0.116250	-0.187098	-0.619809	0.298033	0.263908	0.313496	-0.689461	-0.404276	-0.512763
21914	9.424431	0.099049	-2.898132	-0.143778	-0.092955	-0.144896	-0.619979	0.292684	0.269159	0.309238	-0.690219	-0.405320	-0.513502
21915	9.462899	0.240371	-2.968689	-0.103485	-0.115830	-0.071345	-0.619337	0.287726	0.271915	0.305893	-0.691587	-0.406045	-0.513093
21916	9.201755	0.195053	-3.067901	-0.100627	-0.079284	-0.036598	-0.618710	0.284691	0.275907	0.303445	-0.692799	-0.405942	-0.512992
21917	9.328565	0.525623	-3.012524	-0.019996	-0.013214	-0.036461	-0.618396	0.282643	0.277172	0.302432	-0.692878	-0.406418	-0.513107
21918	9.375900	0.139007	-2.958851	-0.021663	-0.008822	-0.032853	-0.619909	0.281899	0.278396	0.301686	-0.692917	-0.406643	-0.513317
21919	9.434116	0.294001	-2.974508	-0.005788	-0.010767	0.014933	-0.618223	0.281397	0.279465	0.301417	-0.693299	-0.406537	-0.513042
21920	9.346465	0.193779	-3.049169	0.024105	-0.017349	-0.030916	-0.618769	0.280161	0.278836	0.301256	-0.693164	-0.407255	-0.512749
21921	9.294629	0.192103	-2.897502	0.023348	-0.008492	-0.025433	-0.618525	0.281932	0.277269	0.300995	-0.693018	-0.407993	-0.512513
21922	9.329408	0.140580	-3.051293	-0.065202	-0.016010	-0.018259	-0.619605	0.280046	0.278558	0.299738	-0.693507	-0.407614	-0.512890
21923	9.378234	0.251308	-3.016170	-0.081874	-0.012756	-0.025607	-0.618443	0.277649	0.280910	0.297982	-0.694032	-0.407299	-0.513453
21924	9.453005	0.162846	-2.968824	-0.104240	0.000094	-0.008234	-0.618147	0.277153	0.282271	0.296413	-0.694668	-0.406278	-0.514309
21925	9.375972	0.182781	-2.968229	-0.137891	-0.024358	0.001819	-0.617443	0.277754	0.284254	0.294069	-0.695858	-0.405066	-0.515002
21926	9.395642	0.201465	-2.925370	-0.135714	-0.038125	0.016536	-0.618363	0.274299	0.285724	0.292004	-0.697262	-0.403599	-0.515429
21927	9.405504	0.230269	-2.908645	-0.138452	-0.017982	0.049538	-0.617208	0.272736	0.288406	0.290195	-0.698757	-0.401668	-0.515934
21928	9.378696	0.165140	-2.920143	-0.124128	-0.030264	0.038558	-0.616515	0.274056	0.290155	0.288578	-0.700180	-0.399959	-0.516240
21929	9.380924	0.172757	-2.946743	-0.102363	-0.048411	0.033125	-0.614126	0.273631	0.292337	0.286864	-0.701634	-0.398793	-0.516123
21930	9.427041	0.069415	-2.859781	-0.102561	-0.044238	0.024855	-0.613395	0.272894	0.295633	0.285291	-0.702958	-0.397574	-0.516134
21931	9.400581	0.125617	-2.877746	-0.093265	-0.031652	0.029444	-0.613373	0.272503	0.297840	0.283811	-0.704143	-0.396442	-0.516205
21932	9.349477	0.217096	-2.981505	-0.016292	-0.019208	0.033246	-0.614359	0.274286	0.299354	0.283736	-0.704779	-0.395851	-0.515832
21933	9.413238	0.048184	-3.076766	-0.000892	-0.068609	-0.003366	-0.612398	0.273665	0.299855	0.282932	-0.705557	-0.396337	-0.514835
21934	9.326711	0.065497	-3.056512	0.021025	-0.063060	-0.005182	-0.611010	0.275244	0.301892	0.282639	-0.706127	-0.396920	-0.513765
21935	9.385013	0.066694	-2.995890	0.031870	-0.057236	-0.010661	-0.610405	0.273648	0.305415	0.282322	-0.706541	-0.397772	-0.512711
21936	9.307157	0.019784	-3.072985	0.009352	-0.056099	0.002112	-0.610852	0.274610	0.303246	0.281993	-0.707160	-0.398092	-0.511788
21937	9.283025	0.051723	-3.091195	0.018289	-0.045685	0.027804	-0.610425	0.274550	0.304354	0.281980	-0.707836	-0.398185	-0.510788
21938	9.311995	0.014838	-3.068368	0.018745	-0.021698	0.042449	-0.608496	0.277129	0.306030	0.282469	-0.708371	-0.397835	-0.510049
21939	9.282630	-0.032943	-3.106223	0.026489	-0.030069	0.058978	-0.607679	0.278273	0.305535	0.283025	-0.709086	-0.397471	-0.509029
21940	9.257949	-0.075646	-3.163543	0.024304	-0.020905	0.044264	-0.606700	0.278628	0.306663	0.283617	-0.709593	-0.397147	-0.508246
21941	9.296397	-0.114758	-3.160405	0.006382	-0.009639	0.057059	-0.604925	0.281822	0.307401	0.284041	-0.710198	-0.396480	-0.507684
21942	9.315394	-0.129041	-3.190190	0.013613	-0.007595	0.053400	-0.606617	0.283017	0.306654	0.284681	-0.710700	-0.395843	-0.507120
21943	9.295423	-0.159390	-3.266926	-0.028557	-0.044293	0.053365	-0.603571	0.284908	0.307579	0.284305	-0.711826	-0.395063	-0.506359
21944	9.345654	-0.220077	-3.288521	-0.032754	-0.049515	0.033178	-0.602302	0.285064	0.309808	0.283748	-0.712854	-0.394480	-0.505679
21945	9.194975	-0.089261	-3.199919	-0.022376	0.010052	0.005568	-0.602563	0.284704	0.311462	0.283413	-0.713018	-0.394126	-0.505912
21946	9.281272	-0.147629	-3.232508	0.016408	0.012877	0.018493	-0.601756	0.285775	0.309568	0.283900	-0.713019	-0.393896	-0.505817
21947	9.242194	-0.280568	-3.243989	-0.000078	-0.001812	0.018453	-0.601467	0.285313	0.310234	0.283931	-0.713279	-0.393643	-0.505630
21948	9.266871	-0.176891	-3.212839	-0.000535	0.015853	0.000096	-0.601746	0.284800	0.309229	0.284014	-0.713201	-0.393487	-0.505814
21949	9.257457	-0.133315	-3.202542	0.008988	0.016101	-0.020067	-0.602053	0.287587	0.310240	0.283933	-0.712926	-0.393768	-0.506030
21950	9.271703	-0.094028	-3.246292	0.007759	0.027001	-0.032924	-0.601491	0.286766	0.309487	0.283889	-0.712427	-0.394104	-0.506495
21951	9.334455	0.010212	-3.276940	-0.006558	-0.012588	-0.016342	-0.603981	0.284349	0.307548	0.283401	-0.712559	-0.394336	-0.506402
21952	9.343660	0.027969	-3.339963	-0.017597	-0.017962	-0.018187	-0.601735	0.284208	0.309750	0.282790	-0.712775	-0.394460	-0.506342
21953	9.365465	-0.035801	-3.297721	-0.017730	-0.034316	-0.021836	-0.602842	0.284581	0.311178	0.281916	-0.713148	-0.394778	-0.506057
21954	9.374743	-0.103525	-3.315416	-0.030546	-0.060162	-0.019995	-0.602692	0.284773	0.313002	0.280770	-0.713848	-0.395036	-0.505506
21955	9.270945	-0.141477	-3.323857	-0.056230	-0.059942	-0.022827	-0.601565	0.284683	0.314520	0.279140	-0.714687	-0.395116	-0.505160
21956	9.239527	-0.082558	-3.360941	-0.081973	-0.059596	-0.027464	-0.599283	0.282632	0.318138	0.277184	-0.715606	-0.394953	-0.505063
21957	9.188986	0.054271	-3.411292	-0.092675	-0.067642	-0.015534	-0.599211	0.279719	0.322700	0.275045	-0.716779	-0.394598	-0.504847
21958	9.244388	0.014885	-3.396715	-0.084762	-0.028238	0.002776	-0.599054	0.278043	0.322177	0.273600	-0.717628	-0.393798	-0.505050
21959	9.217751	0.017744	-3.415021	-0.092428	-0.012616	-0.011951	-0.598462	0.277174	0.325325	0.271935	-0.718267	-0.393086	-0.505596
21960	9.261631	0.033617	-3.356180	-0.059728	-0.001292	0.012884	-0.599702	0.276459	0.325851	0.271162	-0.718783	-0.392244	-0.505931
21961	9.261628	-0.034665	-3.327643	-0.062465	0.017235	0.011003	-0.599559	0.275913	0.325397	0.270399	-0.719133	-0.391337	-0.506544
21962	9.239711	-0.060932	-3.346316	-0.062681	-0.011901	0.005534	-0.597577	0.274780	0.327680	0.269426	-0.719713	-0.390626	-0.506788
21963	9.194200	-0.029373	-3.325087	-0.062206	0.005519	0.022019	-0.598413	0.275189	0.328271	0.268694	-0.720264	-0.389620	-0.507169
21964	9.166433	0.002967	-3.191005	-0.028995	0.023271	0.031235	-0.597709	0.274997	0.329089	0.268741	-0.720502	-0.388692	-0.507517
21965	9.286391	0.066425	-3.284437	-0.043741	0.038405	0.025711	-0.598115	0.273498	0.328025	0.268574	-0.720644	-0.387636	-0.508211
21966	9.223035	0.016897	-3.354846	-0.047980	0.032124	0.038534	-0.598933	0.272622	0.328815	0.268490	-0.720949	-0.386361	-0.508793
21967	9.281360	0.047320	-3.303695	-0.010376	0.033644	0.042295	-0.599657	0.273843	0.327223	0.268939	-0.721086	-0.385428	-0.509070
21968	9.247406	-0.010584	-3.307633	0.025541	0.031374	0.016659	-0.598861	0.276023	0.325816	0.269690	-0.720830	-0.385226	-0.509188
21969	9.319645	-0.186611	-3.239027	0.031733	0.019137	-0.025529	-0.599418	0.275117	0.324231	0.269952	-0.720364	-0.385770	-0.509297
21970	9.320019	-0.040937	-3.252583	0.029835	0.019254	-0.027344	-0.599679	0.273972	0.324581	0.270220	-0.719870	-0.386308	-0.509445
21971	9.334595	0.063619	-3.281428	0.037307	0.008676	-0.019952	-0.601113	0.276460	0.323354	0.270543	-0.719521	-0.386882	-0.509332
21972	9.233789	0.178273	-3.279326	0.064743	-0.025706	-0.016176	-0.601509	0.274503	0.322958	0.271083	-0.719379	-0.387861	-0.508499
21973	9.301693	0.062405	-3.173939	0.087937	-0.015149	-0.040006	-0.600818	0.275441	0.323846	0.271745	-0.718837	-0.389366	-0.507762
21974	9.186184	0.084919	-3.164643	0.139284	0.012186	-0.038136	-0.600850	0.276282	0.321109	0.273425	-0.717729	-0.391208	-0.507010
21975	9.286983	-0.071182	-3.150108	0.191958	-0.000198	-0.017830	-0.601707	0.277995	0.321083	0.275925	-0.716626	-0.393358	-0.505552
21976	9.219161	-0.082275	-3.191117	0.161867	-0.018859	-0.012371	-0.601473	0.279558	0.317969	0.277942	-0.715894	-0.395225	-0.504025
21977	9.242863	-0.074442	-3.245085	0.160118	-0.007905	-0.010552	-0.602078	0.282472	0.316481	0.280000	-0.715085	-0.396976	-0.502656
21978	9.173703	-0.045932	-3.165029	0.191288	-0.007261	-0.007748	-0.600010	0.283738	0.315981	0.282570	-0.714093	-0.398999	-0.501025
21979	9.063917	-0.091561	-3.320621	0.181882	-0.009403	-0.017893	-0.600589	0.284923	0.315083	0.284849	-0.713100	-0.401070	-0.499492
21980	9.107906	-0.014909	-3.273463	0.192408	-0.056594	-0.029701	-0.601464	0.287525	0.314276	0.286815	-0.712395	-0.403691	-0.497256
21981	9.222892	-0.014558	-3.359876	0.166195	-0.055124	-0.052671	-0.599113	0.287584	0.312304	0.288149	-0.711649	-0.406352	-0.495383
21982	9.371572	-0.180217	-3.381006	0.088454	-0.065966	-0.051884	-0.599259	0.288675	0.313210	0.288333	-0.711437	-0.408306	-0.493971
21983	9.409654	-0.160159	-3.449923	0.046825	-0.091139	0.002222	-0.598843	0.289859	0.314953	0.288218	-0.712173	-0.409202	-0.492234
21984	9.341170	-0.279839	-3.530258	0.019869	-0.079158	0.018629	-0.598283	0.291403	0.317972	0.288012	-0.713057	-0.409548	-0.490784
21985	9.234695	-0.302673	-3.579558	-0.008784	-0.065667	0.040544	-0.595477	0.291764	0.321315	0.287693	-0.714177	-0.409197	-0.489635
21986	9.137501	-0.307879	-3.682225	-0.065538	-0.080239	0.040431	-0.596594	0.293636	0.323952	0.286470	-0.715737	-0.408398	-0.488740
21987	9.130267	-0.366349	-3.658184	-0.101531	-0.094442	0.064230	-0.593781	0.293036	0.326678	0.284823	-0.717862	-0.406957	-0.487786
21988	9.099876	-0.145828	-3.631458	-0.111705	-0.042602	0.090768	-0.591420	0.294480	0.328279	0.283733	-0.719716	-0.404767	-0.487512
21989	9.186652	-0.083095	-3.653615	-0.080001	-0.021604	0.077061	-0.591536	0.294744	0.331644	0.283106	-0.721103	-0.402933	-0.487347
21990	9.186460	-0.219332	-3.620684	-0.068331	-0.030359	0.068818	-0.588905	0.296358	0.332555	0.282519	-0.722407	-0.401403	-0.487018
21991	9.150002	-0.238035	-3.653255	-0.050545	-0.051476	0.051441	-0.588324	0.295818	0.334748	0.281827	-0.723707	-0.400389	-0.486324
21992	9.148100	-0.243782	-3.585597	-0.026355	-0.041149	0.031285	-0.586645	0.295619	0.335418	0.281393	-0.724574	-0.399869	-0.485711
21993	9.156944	-0.300992	-3.663585	-0.017803	-0.036296	0.042295	-0.585829	0.298080	0.336956	0.281209	-0.725464	-0.399217	-0.485024
21994	9.292040	-0.194932	-3.687267	0.020156	-0.042763	0.025910	-0.585839	0.299580	0.338165	0.281388	-0.726038	-0.399239	-0.484043
21995	9.079611	-0.241513	-3.718270	-0.000168	-0.027467	0.016615	-0.585408	0.298968	0.338960	0.281281	-0.726537	-0.399080	-0.483488
21996	9.150121	-0.360180	-3.586432	0.036455	-0.020209	0.016674	-0.583320	0.300254	0.340972	0.281781	-0.726730	-0.399258	-0.482759
21997	9.041409	-0.375985	-3.616282	0.045298	-0.026965	0.005664	-0.583050	0.301084	0.341300	0.282239	-0.726879	-0.399689	-0.481910
21998	8.995850	-0.415067	-3.571360	0.063669	-0.008675	0.006573	-0.582516	0.302132	0.339965	0.283137	-0.726718	-0.400223	-0.481182
21999	9.012871	-0.417896	-3.550279	0.062061	0.011204	0.012965	-0.583089	0.303411	0.340049	0.284222	-0.726460	-0.400487	-0.480712
22000	9.123129	-0.429864	-3.619689	0.054745	0.009412	0.012974	-0.582295	0.305342	0.337929	0.285201	-0.726220	-0.400746	-0.480278
22001	9.166492	-0.366749	-3.647465	0.089226	-0.003943	0.003906	-0.584554	0.307130	0.336805	0.286477	-0.725876	-0.401483	-0.479423
22002	9.117934	-0.475509	-3.648773	0.090953	0.006496	-0.001642	-0.583167	0.307143	0.336095	0.287817	-0.725337	-0.402316	-0.478737
22003	9.060087	-0.475065	-3.651438	0.122991	0.032277	-0.003468	-0.583477	0.308775	0.334665	0.289808	-0.724387	-0.403268	-0.478174
22004	9.137035	-0.548505	-3.640303	0.107657	0.018902	0.005704	-0.582968	0.310878	0.332000	0.291561	-0.723683	-0.404086	-0.477483
22005	9.148043	-0.544333	-3.775936	0.082535	0.003292	-0.009002	-0.584096	0.311238	0.330777	0.292682	-0.723195	-0.404891	-0.476853
22006	9.150958	-0.533041	-3.715592	0.057782	0.004389	-0.010883	-0.582997	0.311309	0.328958	0.293436	-0.722783	-0.405555	-0.476450
22007	9.112868	-0.538453	-3.653825	0.067175	0.025087	-0.003565	-0.582598	0.312459	0.328468	0.294568	-0.722221	-0.406003	-0.476223
22008	9.190079	-0.466024	-3.670731	-0.001007	0.011556	-0.020164	-0.583699	0.311353	0.328270	0.294437	-0.722013	-0.406192	-0.476458
22009	9.097790	-0.478731	-3.759138	-0.026664	-0.025313	-0.018345	-0.582605	0.312110	0.326912	0.293664	-0.722364	-0.406255	-0.476350
22010	9.091338	-0.426386	-3.681271	-0.041516	-0.027603	-0.025702	-0.583386	0.309574	0.329831	0.292580	-0.722719	-0.406372	-0.476378
22011	9.045145	-0.391195	-3.749353	-0.049531	-0.017890	-0.018399	-0.583656	0.308220	0.328635	0.291534	-0.723132	-0.406175	-0.476561
22012	9.045410	-0.362393	-3.727439	-0.063087	0.011390	-0.014796	-0.583354	0.306508	0.328805	0.290561	-0.723325	-0.405705	-0.477262
22013	9.110548	-0.343488	-3.724921	-0.060233	0.016700	-0.011111	-0.582642	0.306275	0.330458	0.289708	-0.723528	-0.405098	-0.477987
22014	9.108304	-0.338883	-3.705486	-0.068339	0.010871	-0.005611	-0.582616	0.305071	0.331918	0.288732	-0.723837	-0.404432	-0.478673
22015	9.091189	-0.279799	-3.762425	-0.079684	-0.016058	-0.016597	-0.583678	0.302035	0.333554	0.287275	-0.724420	-0.403909	-0.479110
22016	9.164092	-0.403331	-3.630708	-0.092304	-0.003458	-0.011137	-0.583820	0.302447	0.333859	0.285790	-0.724948	-0.403186	-0.479808
22017	9.031301	-0.304368	-3.707212	-0.081047	0.042142	-0.004780	-0.584231	0.302016	0.334116	0.284896	-0.725070	-0.402141	-0.481030
22018	9.159240	-0.334953	-3.663893	-0.037007	0.051941	-0.001014	-0.586014	0.300315	0.334725	0.284749	-0.724834	-0.401475	-0.482029
22019	9.127216	-0.367649	-3.740193	-0.034076	0.017270	0.009125	-0.584604	0.299145	0.335058	0.284471	-0.725038	-0.400820	-0.482430
22020	9.084540	-0.314903	-3.673044	-0.036890	0.033133	0.005425	-0.584610	0.299044	0.334215	0.284236	-0.725032	-0.400169	-0.483118
22021	9.181437	-0.292104	-3.616140	-0.005435	0.057258	0.016486	-0.585309	0.298940	0.333657	0.284765	-0.724744	-0.399455	-0.483828
22022	9.137178	-0.314631	-3.720899	-0.030315	0.041088	0.010941	-0.586423	0.298305	0.332512	0.284743	-0.724667	-0.398742	-0.484546
22023	9.084743	-0.327451	-3.641737	-0.027811	0.024927	0.003620	-0.587410	0.299435	0.332871	0.284564	-0.724717	-0.398181	-0.485036
22024	9.138574	-0.273173	-3.558866	-0.014779	0.041027	0.010984	-0.585465	0.299433	0.332294	0.284766	-0.724551	-0.397618	-0.485628
22025	9.157396	-0.311539	-3.600877	-0.028061	0.023641	-0.005534	-0.587418	0.299093	0.331176	0.284484	-0.724540	-0.397194	-0.486155
22026	9.111377	-0.325428	-3.625814	-0.048292	0.020230	-0.009252	-0.588800	0.297869	0.330555	0.283846	-0.724599	-0.396727	-0.486822
22027	9.157285	-0.311344	-3.615363	-0.040362	0.031796	0.012780	-0.589891	0.297227	0.332479	0.283628	-0.724724	-0.395872	-0.487459
22028	9.168113	-0.201309	-3.508784	-0.025774	0.040140	0.010984	-0.588505	0.297899	0.332786	0.283657	-0.724630	-0.395198	-0.488127
22029	9.201483	-0.205792	-3.553534	-0.029673	0.021265	0.003671	-0.591005	0.296719	0.331621	0.283420	-0.724722	-0.394639	-0.488581
22030	9.206061	-0.322467	-3.535144	-0.015274	-0.002280	-0.003622	-0.590285	0.295653	0.332943	0.283130	-0.724861	-0.394529	-0.488631
22031	9.091288	-0.225637	-3.462597	0.001932	0.049850	-0.014689	-0.590987	0.294386	0.330082	0.283398	-0.724347	-0.394383	-0.489356
22032	9.209310	-0.250788	-3.457514	0.024869	0.035777	-0.010930	-0.590993	0.294682	0.329822	0.283923	-0.723825	-0.394562	-0.489679
22033	9.177629	-0.298717	-3.483208	0.043028	0.035126	-0.016414	-0.590728	0.295149	0.328872	0.284653	-0.723205	-0.394925	-0.489879
22034	9.206881	-0.284880	-3.445569	0.029926	0.017298	-0.025577	-0.591708	0.295459	0.328621	0.284962	-0.722719	-0.395471	-0.489976
22035	9.197450	-0.246154	-3.435303	0.035409	0.017280	-0.025562	-0.592125	0.294934	0.327895	0.285353	-0.722241	-0.395991	-0.490033
22036	9.235512	-0.260204	-3.492367	0.044608	0.006054	-0.022769	-0.593261	0.295079	0.325265	0.285822	-0.721794	-0.396718	-0.489830
22037	9.202284	-0.168173	-3.466373	0.074872	-0.012554	-0.052034	-0.593252	0.294111	0.324786	0.286285	-0.721169	-0.398177	-0.489296
22038	9.158510	-0.191547	-3.508361	0.078528	-0.016252	-0.052036	-0.593406	0.295249	0.324719	0.286773	-0.720515	-0.399778	-0.488669
22039	9.216049	-0.284128	-3.506286	0.095232	-0.014940	-0.043750	-0.594519	0.295125	0.324721	0.287589	-0.719857	-0.401328	-0.487888
22040	9.158137	-0.303081	-3.509074	0.066516	-0.039991	-0.054793	-0.595080	0.295288	0.324458	0.287687	-0.719473	-0.402989	-0.487027
22041	9.157520	-0.297122	-3.591127	0.064032	-0.016475	-0.047496	-0.595631	0.295000	0.324724	0.288004	-0.718976	-0.404294	-0.486491
22042	9.143378	-0.248796	-3.570962	0.036529	-0.016289	-0.049380	-0.595337	0.293725	0.324643	0.287908	-0.718579	-0.405438	-0.486183
22043	9.138199	-0.233498	-3.623802	-0.001383	-0.006215	-0.031119	-0.595061	0.294131	0.324944	0.287525	-0.718491	-0.405813	-0.486226
22044	9.152660	-0.270191	-3.607676	0.000741	-0.016135	-0.019172	-0.594207	0.292962	0.325422	0.287209	-0.718542	-0.406172	-0.486037
22045	9.114714	-0.097822	-3.602718	-0.009204	0.011344	-0.016463	-0.595574	0.291524	0.326323	0.286996	-0.718449	-0.406162	-0.486310
22046	9.177736	-0.069659	-3.566249	0.002939	0.034818	-0.009116	-0.594461	0.290989	0.325303	0.287219	-0.718077	-0.406099	-0.486779
22047	9.172885	-0.186630	-3.520942	0.034375	0.044192	0.001922	-0.596707	0.290862	0.322805	0.288074	-0.717560	-0.406062	-0.487067
22048	9.182129	-0.186008	-3.572002	0.024827	0.020132	-0.010903	-0.598529	0.291353	0.322016	0.288488	-0.717180	-0.406341	-0.487150
22049	9.178249	-0.163231	-3.460612	0.030029	0.044805	-0.023772	-0.598531	0.290842	0.320869	0.289034	-0.716472	-0.406626	-0.487630
22050	9.192394	-0.143276	-3.509313	0.041069	0.030753	-0.020053	-0.598815	0.291270	0.320898	0.289667	-0.715827	-0.407118	-0.487791
22051	9.196875	-0.103698	-3.569602	0.013618	0.029920	-0.020100	-0.600909	0.291200	0.320076	0.289889	-0.715387	-0.407278	-0.488170
22052	9.182203	-0.186138	-3.562345	-0.004899	0.015676	-0.027470	-0.600894	0.289802	0.319711	0.289673	-0.715090	-0.407522	-0.488529
22053	9.190097	-0.216619	-3.463818	-0.019162	0.011156	-0.012810	-0.600051	0.288828	0.319085	0.289344	-0.715084	-0.407366	-0.488864
22054	9.216358	-0.213944	-3.496179	-0.023032	0.004246	-0.020142	-0.600219	0.290834	0.318652	0.288854	-0.715057	-0.407404	-0.489161
22055	9.202002	-0.218894	-3.481184	-0.039865	-0.005073	-0.033010	-0.601579	0.288568	0.319084	0.287901	-0.715164	-0.407427	-0.489547
22056	9.209388	-0.148497	-3.490662	-0.026289	0.004249	-0.004540	-0.602128	0.287218	0.317890	0.287513	-0.715286	-0.407204	-0.489783
22057	9.197127	-0.123649	-3.528684	-0.041602	-0.002519	-0.029333	-0.601700	0.287676	0.320006	0.286590	-0.715407	-0.407143	-0.490198
22058	9.187490	-0.157727	-3.514055	-0.007083	-0.024284	-0.036579	-0.600695	0.286303	0.321725	0.285919	-0.715446	-0.407713	-0.490059
22059	9.139714	-0.060556	-3.501974	-0.028704	-0.000947	-0.025642	-0.601089	0.284467	0.321755	0.285228	-0.715506	-0.407717	-0.490370
22060	9.166781	-0.030025	-3.442409	-0.001044	0.028104	-0.020116	-0.601927	0.284103	0.320764	0.285242	-0.715122	-0.407826	-0.490831
22061	9.217171	-0.105618	-3.437540	0.010173	0.022012	-0.010910	-0.603161	0.283092	0.321550	0.285438	-0.714854	-0.407870	-0.491072
22062	9.226160	-0.119185	-3.515249	0.009797	0.002301	0.011140	-0.602212	0.284275	0.320220	0.285703	-0.714916	-0.407785	-0.490897
22063	9.229272	-0.110677	-3.428365	-0.003904	-0.005140	0.012965	-0.602478	0.283681	0.320883	0.285713	-0.715188	-0.407503	-0.490729
22064	9.153852	-0.121071	-3.517388	0.014716	-0.004989	0.024909	-0.602640	0.285518	0.320998	0.286124	-0.715406	-0.407312	-0.490331
22065	9.207246	-0.012375	-3.513846	-0.005726	-0.007946	0.013893	-0.602084	0.285127	0.320131	0.286091	-0.715724	-0.407017	-0.490132
22066	9.153887	-0.060161	-3.538729	-0.003750	-0.020310	0.020319	-0.602082	0.285900	0.321713	0.286069	-0.716158	-0.406799	-0.489690
22067	9.168642	-0.087612	-3.488741	0.016667	-0.002505	0.029506	-0.602935	0.287062	0.321375	0.286551	-0.716421	-0.406470	-0.489298
22068	9.173125	-0.109009	-3.522861	0.011150	-0.015373	0.029512	-0.600993	0.287867	0.321685	0.286875	-0.716794	-0.406242	-0.488751
22069	9.182560	-0.191640	-3.514091	0.013563	0.002063	0.014797	-0.600700	0.286988	0.322186	0.287204	-0.716909	-0.406068	-0.488533
22070	9.187117	-0.191215	-3.548071	0.019806	-0.014250	0.010247	-0.600442	0.288417	0.321853	0.287470	-0.717067	-0.406189	-0.488043
22071	9.148294	-0.185591	-3.585225	0.003673	-0.026071	0.023989	-0.598473	0.288011	0.323762	0.287518	-0.717590	-0.405948	-0.487447
22072	9.198971	-0.259249	-3.544127	0.007341	-0.026077	0.023997	-0.596842	0.290581	0.322789	0.287642	-0.718046	-0.405818	-0.486810
22073	9.143498	-0.190474	-3.580247	0.000117	-0.004997	0.025782	-0.598233	0.291772	0.324968	0.287827	-0.718398	-0.405395	-0.486533
22074	9.144253	-0.172284	-3.490796	0.036758	0.034583	0.023961	-0.597697	0.291623	0.322025	0.288865	-0.718094	-0.405201	-0.486529
22075	9.221096	-0.294315	-3.472729	0.038688	0.019587	0.028574	-0.599516	0.292746	0.322809	0.289833	-0.718005	-0.404969	-0.486278
22076	9.167507	-0.349016	-3.524215	0.031447	0.008337	0.032225	-0.598554	0.293330	0.322138	0.290658	-0.718055	-0.404750	-0.485893
22077	9.143903	-0.327754	-3.470060	0.009522	0.013862	0.033091	-0.598305	0.295201	0.321414	0.291207	-0.718227	-0.404200	-0.485768
22078	9.123915	-0.419046	-3.523041	0.022607	0.020644	0.042261	-0.597647	0.297249	0.319861	0.292113	-0.718280	-0.403695	-0.485566
22079	9.206070	-0.376136	-3.511343	-0.033614	0.013411	0.027507	-0.597640	0.297208	0.320695	0.291989	-0.718663	-0.402805	-0.485812
22080	9.182231	-0.278862	-3.519478	-0.051085	0.003441	0.025664	-0.597644	0.297760	0.321008	0.291527	-0.719185	-0.401911	-0.486058
22081	9.244876	-0.313446	-3.505140	-0.042346	-0.025272	0.012890	-0.597503	0.297220	0.320415	0.290823	-0.719875	-0.401371	-0.485904
22082	9.217677	-0.360819	-3.574471	-0.047858	-0.038143	0.012883	-0.597638	0.298116	0.322425	0.289954	-0.720673	-0.400943	-0.485594
22083	9.191233	-0.390001	-3.554351	-0.052738	-0.063369	0.003728	-0.596506	0.297474	0.323630	0.288706	-0.721718	-0.400653	-0.485024
22084	9.186180	-0.348098	-3.602192	-0.036788	-0.040239	0.016573	-0.595098	0.297358	0.325562	0.288006	-0.722506	-0.400276	-0.484579
22085	9.105833	-0.436310	-3.672217	-0.073380	-0.045664	0.016475	-0.595775	0.297785	0.328663	0.286725	-0.723599	-0.399497	-0.484349
22086	9.127885	-0.437105	-3.624744	-0.081453	-0.057124	0.023825	-0.593665	0.296315	0.329111	0.285312	-0.724862	-0.398676	-0.483973
22087	9.104739	-0.199593	-3.603009	-0.076646	-0.009597	0.029299	-0.592791	0.295294	0.332387	0.284393	-0.725722	-0.397471	-0.484216
22088	9.220563	-0.161688	-3.597432	-0.038284	0.005261	0.025712	-0.592629	0.293718	0.332707	0.284108	-0.726156	-0.396666	-0.484393
22089	9.162236	-0.282345	-3.610528	-0.019973	-0.015167	0.027582	-0.592219	0.294545	0.333033	0.283949	-0.726729	-0.396067	-0.484116
22090	9.125364	-0.363730	-3.670059	-0.023515	-0.032058	0.033084	-0.591528	0.295611	0.334208	0.283666	-0.727487	-0.395527	-0.483585
22091	9.118883	-0.325965	-3.589871	-0.022979	-0.005309	0.016533	-0.592636	0.295069	0.334045	0.283434	-0.727894	-0.395003	-0.483537
22092	9.075089	-0.383448	-3.620005	0.009018	-0.018299	0.016596	-0.591528	0.295611	0.334208	0.283573	-0.728203	-0.394939	-0.483042
22093	9.143010	-0.257907	-3.614481	0.002999	-0.009704	-0.003580	-0.589993	0.296226	0.335626	0.283490	-0.728345	-0.394984	-0.482841
22094	9.110967	-0.251547	-3.709847	-0.015544	-0.012784	-0.012796	-0.591254	0.296292	0.334666	0.283035	-0.728505	-0.395085	-0.482784
22095	9.147407	-0.271834	-3.663039	0.009947	-0.023686	-0.016393	-0.590957	0.295656	0.336018	0.282816	-0.728640	-0.395465	-0.482397
22096	9.122950	-0.314928	-3.691387	0.020789	-0.041916	-0.020026	-0.590688	0.296754	0.336642	0.282587	-0.728819	-0.396183	-0.481671
22097	9.137315	-0.363646	-3.682581	0.015625	-0.040766	-0.008114	-0.589834	0.296110	0.337989	0.282395	-0.729151	-0.396592	-0.480943
22098	9.101017	-0.346045	-3.710091	0.022716	-0.025461	-0.018224	-0.589298	0.297534	0.337653	0.282343	-0.729173	-0.397211	-0.480430
22099	9.084110	-0.348294	-3.714304	0.010304	-0.041139	-0.001711	-0.588156	0.296306	0.339240	0.282132	-0.729588	-0.397477	-0.479703
22100	9.078619	-0.471462	-3.748713	-0.001018	-0.068990	-0.012723	-0.587317	0.296536	0.340083	0.281436	-0.730208	-0.398026	-0.478713
22101	9.040946	-0.323959	-3.698040	-0.000323	-0.015993	0.009234	-0.588948	0.294752	0.342360	0.281378	-0.730528	-0.397886	-0.478375
22102	9.084647	-0.232172	-3.694246	0.038439	0.006264	0.020310	-0.589000	0.297153	0.339579	0.282178	-0.730462	-0.397914	-0.477980
22103	9.045515	-0.386965	-3.703452	0.054888	0.009078	0.018467	-0.588446	0.297951	0.340460	0.283214	-0.730302	-0.398025	-0.477519
22104	9.064176	-0.434802	-3.762425	0.036752	0.010655	0.023929	-0.587351	0.299091	0.339962	0.284050	-0.730239	-0.397945	-0.477186
22105	9.103254	-0.431119	-3.696238	0.032976	0.023883	0.018407	-0.586247	0.300049	0.340290	0.284886	-0.730060	-0.397761	-0.477115
22106	9.093379	-0.435513	-3.724880	0.049311	0.027845	0.012923	-0.587854	0.304315	0.337500	0.285950	-0.729661	-0.397884	-0.476987
22107	9.151492	-0.373015	-3.714569	0.062304	0.008860	0.022178	-0.587695	0.302364	0.336820	0.287131	-0.729484	-0.398008	-0.476443
22108	9.078719	-0.430178	-3.753278	0.054280	-0.004332	-0.003536	-0.587039	0.304814	0.335709	0.287844	-0.729239	-0.398587	-0.475904
22109	9.124744	-0.465075	-3.706924	0.050423	-0.006642	-0.010874	-0.588021	0.304742	0.334598	0.288415	-0.729013	-0.399168	-0.475417
22110	9.083776	-0.425751	-3.724457	0.047336	-0.027389	0.013007	-0.587041	0.304955	0.335718	0.288998	-0.729158	-0.399571	-0.474502
22111	9.068952	-0.425004	-3.772200	0.045490	-0.016225	0.011146	-0.584860	0.308083	0.334775	0.289627	-0.729226	-0.399839	-0.473787
22112	9.083121	-0.492891	-3.780418	0.041996	-0.012856	0.016630	-0.586530	0.308363	0.335366	0.290288	-0.729287	-0.400061	-0.473101
22113	9.064054	-0.527264	-3.738872	0.023391	-0.019521	0.005585	-0.584152	0.307743	0.335723	0.290517	-0.729469	-0.400219	-0.472546
22114	9.135646	-0.582656	-3.804704	0.025114	-0.037755	0.002869	-0.584991	0.308562	0.336619	0.290593	-0.729759	-0.400614	-0.471716
22115	9.054433	-0.478447	-3.757515	0.039645	-0.024656	-0.001710	-0.584730	0.309970	0.336703	0.290951	-0.729836	-0.401059	-0.470997
22116	9.083146	-0.468547	-3.787506	0.061308	0.011144	-0.016399	-0.583051	0.309111	0.336355	0.291763	-0.729300	-0.401788	-0.470703
22117	9.044518	-0.551058	-3.762448	0.043282	-0.019036	-0.003562	-0.583346	0.310258	0.336150	0.292202	-0.729286	-0.402262	-0.470048
22118	9.034555	-0.547983	-3.805528	0.035984	-0.011647	-0.003591	-0.584619	0.311440	0.335537	0.292590	-0.729207	-0.402711	-0.469544
22119	9.044647	-0.512264	-3.762200	0.053689	0.006286	-0.027432	-0.581534	0.310749	0.337139	0.293161	-0.728701	-0.403481	-0.469313
22120	9.063345	-0.560165	-3.816344	0.043335	0.017907	-0.005455	-0.583382	0.312040	0.334447	0.293868	-0.728292	-0.403840	-0.469196
22121	9.048751	-0.501291	-3.858888	0.044434	-0.008243	-0.030180	-0.583509	0.310926	0.334100	0.294159	-0.727954	-0.404648	-0.468843
22122	9.063241	-0.501451	-3.854600	0.024341	0.004708	-0.030237	-0.583791	0.311213	0.334121	0.294250	-0.727580	-0.405267	-0.468832
22123	9.054101	-0.521764	-3.781936	0.033304	-0.000470	-0.036637	-0.584081	0.311412	0.333020	0.294381	-0.727180	-0.406019	-0.468719
22124	9.077948	-0.526380	-3.811840	0.036972	-0.017154	-0.034765	-0.584219	0.311670	0.333595	0.294438	-0.726897	-0.406954	-0.468311
22125	9.073179	-0.511801	-3.811567	0.038948	0.002876	-0.031121	-0.585330	0.311666	0.334024	0.294730	-0.726477	-0.407659	-0.468167
22126	9.039382	-0.511449	-3.819961	0.045584	0.007884	-0.022866	-0.585045	0.310317	0.332543	0.295222	-0.726007	-0.408346	-0.467986
