# Supplementary material for: Identification of Haptic Based Guiding Using Hard Reins
Source: PLoS One. 2015 Jul 22;10(7):e0132020. doi: 10.1371/journal.pone.0132020 (PMC4511788; doi:10.1371/journal.pone.0132020)
Supplement: S8 File — (ZIP) [file pone.0132020.s008.zip › Exp2_MotionData1/Subject1/path1/T5/gh5.txt]

// Start Time: 0
// Sample rate: 25.0Hz
// Scenario: 4.9
// Firmware Version: 2.6.1
Counter	Acc_X	Acc_Y	Acc_Z	Gyr_X	Gyr_Y	Gyr_Z	Mag_X	Mag_Y	Mag_Z	Quat_w	Quat_x	Quat_y	Quat_z
21483	-0.180426	2.079119	-9.600540	-0.014449	0.016794	0.003943	0.215815	0.182132	0.643584	0.105014	0.948403	0.298396	0.021521
21484	-0.209408	2.093843	-9.499775	0.011839	0.000365	0.005945	0.214760	0.181596	0.643462	0.104739	0.948400	0.298516	0.021360
21485	-0.233519	2.091158	-9.567257	-0.000548	-0.001447	0.016960	0.215820	0.181852	0.642930	0.104699	0.948507	0.298198	0.021221
21486	-0.260152	2.117836	-9.490310	-0.009168	0.002157	0.003987	0.217142	0.182922	0.642135	0.104813	0.948451	0.298337	0.021214
21487	-0.262449	2.088529	-9.615578	-0.033711	-0.008824	0.005728	0.217678	0.181006	0.642391	0.105456	0.948425	0.298202	0.021108
21488	-0.214261	2.093258	-9.667876	0.002957	0.009520	0.011425	0.216352	0.180754	0.643056	0.105292	0.948434	0.298224	0.021184
21489	-0.199732	2.083991	-9.571843	0.019678	0.000385	0.007832	0.216482	0.181707	0.642794	0.104866	0.948528	0.298092	0.020941
21490	-0.189989	2.062289	-9.591262	-0.010168	0.002206	0.016909	0.216750	0.181832	0.642006	0.104992	0.948539	0.298010	0.020971
21491	-0.237996	2.019027	-9.549105	-0.030268	-0.010617	0.018672	0.216755	0.180332	0.642267	0.105572	0.948598	0.297627	0.020840
21492	-0.213786	1.997387	-9.558785	-0.028427	-0.001495	0.009441	0.216364	0.179647	0.641616	0.106070	0.948528	0.297670	0.020893
21493	-0.228576	2.061997	-9.654044	0.006584	-0.001470	0.002232	0.216487	0.182105	0.641616	0.105899	0.948563	0.297634	0.020682
21494	-0.276583	2.021380	-9.542230	-0.000505	-0.001456	0.016961	0.217278	0.179931	0.643702	0.105864	0.948592	0.297562	0.020587
21495	-0.286324	2.040487	-9.578063	-0.042458	0.002132	0.007513	0.217550	0.179641	0.642392	0.106597	0.948553	0.297413	0.020743
21496	-0.233449	2.074142	-9.617909	-0.028504	-0.000577	0.010358	0.217558	0.178271	0.641998	0.107090	0.948483	0.297454	0.020818
21497	-0.272273	2.127042	-9.605526	0.004764	0.005840	0.005898	0.216760	0.178560	0.642659	0.106906	0.948533	0.297364	0.020760
21498	-0.289078	2.112636	-9.586679	-0.011055	0.002184	0.014129	0.217421	0.178959	0.642392	0.107050	0.948513	0.297373	0.020794
21499	-0.277144	2.136591	-9.624643	-0.025056	0.014957	0.009424	0.215970	0.177746	0.642403	0.107379	0.948517	0.297222	0.021092
21500	-0.223828	2.081585	-9.557698	-0.044169	0.007608	0.001959	0.217299	0.174873	0.643438	0.108124	0.948358	0.297436	0.021397
21501	-0.175827	2.127352	-9.571012	-0.005700	0.014972	0.003065	0.217036	0.175686	0.642525	0.108086	0.948365	0.297414	0.021570
21502	-0.161090	2.074822	-9.461181	-0.007427	0.017717	0.007669	0.215444	0.175440	0.643453	0.108071	0.948303	0.297597	0.021866
21503	-0.185346	2.103483	-9.509018	-0.011786	0.003081	0.003976	0.216636	0.176375	0.642659	0.108216	0.948308	0.297530	0.021855
21504	-0.183153	2.146554	-9.580414	-0.017950	0.007645	0.002090	0.216382	0.174729	0.641744	0.108463	0.948205	0.297756	0.022006
21505	-0.231178	2.108203	-9.509379	0.006679	0.002157	-0.005160	0.216110	0.175695	0.642401	0.108267	0.948196	0.297868	0.021850
21506	-0.224092	2.136879	-9.571329	0.002332	0.005795	-0.012571	0.217170	0.175681	0.642131	0.108147	0.948048	0.298384	0.021814
21507	-0.233667	2.122439	-9.566819	0.001456	0.013104	-0.012587	0.216377	0.175552	0.642007	0.107989	0.947979	0.298658	0.021880
21508	-0.243430	2.149003	-9.532928	-0.003885	0.009462	-0.003381	0.217298	0.175959	0.642784	0.107960	0.947871	0.299003	0.021971
21509	-0.257904	2.151445	-9.513824	-0.001147	0.010347	-0.014445	0.217434	0.176627	0.641475	0.107872	0.947785	0.299305	0.021996
21510	-0.224324	2.187549	-9.529809	0.004939	0.010365	-0.012568	0.217568	0.176488	0.641343	0.107676	0.947646	0.299812	0.022028
21511	-0.176094	2.185216	-9.536593	-0.014352	0.013103	-0.008977	0.218090	0.177852	0.641732	0.107823	0.947563	0.300010	0.022200
21512	-0.233805	2.151297	-9.571218	-0.010833	-0.001523	-0.008936	0.217299	0.176500	0.642261	0.107995	0.947414	0.300425	0.022111
21513	-0.229003	2.156168	-9.556701	-0.010897	-0.012469	-0.000614	0.217694	0.177447	0.641735	0.108229	0.947399	0.300411	0.021796
21514	-0.224237	2.165598	-9.616541	0.001334	0.005821	-0.003348	0.215842	0.176655	0.642404	0.108123	0.947300	0.300761	0.021787
21515	-0.272423	2.158290	-9.614692	-0.021325	0.013072	-0.014551	0.216372	0.177461	0.641615	0.108409	0.947167	0.301061	0.021988
21516	-0.262542	2.110365	-9.562457	-0.017750	0.005757	-0.016365	0.217167	0.176908	0.641870	0.108671	0.946950	0.301644	0.022065
21517	-0.243233	2.108163	-9.514295	-0.007252	0.013084	-0.014477	0.216116	0.174463	0.642139	0.108689	0.946848	0.301949	0.022180
21518	-0.262516	2.102983	-9.610574	-0.003881	0.016771	-0.005236	0.218090	0.175817	0.643170	0.108617	0.946728	0.302334	0.022403
21519	-0.317764	2.059575	-9.606897	-0.021257	0.014887	-0.016396	0.216904	0.175280	0.642787	0.108886	0.946584	0.302673	0.022628
21520	-0.238664	2.158457	-9.585567	-0.016093	0.011262	-0.010829	0.215448	0.175298	0.642930	0.109080	0.946391	0.303191	0.022814
21521	-0.267477	2.137038	-9.499711	-0.010804	0.027703	-0.012674	0.215178	0.176397	0.643194	0.109073	0.946285	0.303492	0.023225
21522	-0.224218	2.165959	-9.510905	-0.007283	0.014915	-0.014482	0.215711	0.175027	0.643451	0.109080	0.946100	0.304053	0.023414
21523	-0.195489	2.209371	-9.498025	0.013701	0.005808	-0.012517	0.216240	0.175427	0.643054	0.108745	0.946058	0.304315	0.023264
21524	-0.185910	2.223877	-9.483328	-0.009024	0.007602	-0.016327	0.214123	0.177080	0.642026	0.108830	0.945856	0.304907	0.023323
21525	-0.166422	2.185753	-9.385253	-0.023007	0.009419	-0.012708	0.214912	0.175994	0.643589	0.109172	0.945730	0.305163	0.023470
21526	-0.113635	2.236087	-9.472879	-0.010859	-0.006985	-0.005237	0.214653	0.174088	0.643982	0.109378	0.945620	0.305445	0.023281
21527	-0.060352	2.185713	-9.458685	-0.017908	0.003999	0.002098	0.213856	0.174917	0.643989	0.109651	0.945599	0.305410	0.023337
21528	-0.137368	2.151426	-9.589521	-0.018754	-0.006985	-0.003427	0.214386	0.174775	0.643985	0.110004	0.945474	0.305680	0.023203
21529	-0.127409	2.084006	-9.609579	-0.021472	-0.008782	0.009487	0.215719	0.173925	0.642534	0.110412	0.945496	0.305476	0.023061
21530	-0.156424	2.100725	-9.628820	-0.028549	0.005840	0.013118	0.215850	0.173250	0.643449	0.110865	0.945443	0.305458	0.023266
21531	-0.228518	2.049999	-9.644609	-0.024946	0.007639	0.003905	0.215720	0.173382	0.642927	0.111230	0.945417	0.305394	0.023443
21532	-0.252618	2.050131	-9.592017	0.011971	0.005809	-0.009751	0.214928	0.172845	0.642933	0.110927	0.945302	0.305864	0.023355
21533	-0.209471	2.103147	-9.593272	0.017242	0.006724	-0.014341	0.214790	0.173672	0.643458	0.110500	0.945259	0.306164	0.023213
21534	-0.190281	2.127552	-9.503925	-0.000183	0.016736	-0.021829	0.215575	0.175850	0.643583	0.110365	0.945033	0.306898	0.023381
21535	-0.204991	2.180575	-9.469709	-0.002002	0.027707	-0.018167	0.216108	0.175292	0.643055	0.110174	0.944913	0.307307	0.023747
21536	-0.205304	2.242808	-9.564867	0.022446	0.005812	-0.016166	0.214512	0.176685	0.643854	0.109676	0.944784	0.307894	0.023578
21537	-0.190928	2.262120	-9.554859	0.029309	0.011337	-0.003219	0.213456	0.178047	0.642293	0.108993	0.944831	0.307999	0.023478
21538	-0.190858	2.247716	-9.545458	-0.011877	0.000343	0.003973	0.213979	0.177918	0.643597	0.109168	0.944747	0.308196	0.023463
21539	-0.171225	2.175634	-9.527080	-0.033731	0.003066	0.005708	0.212924	0.177245	0.643475	0.109727	0.944715	0.308084	0.023618
21540	-0.229125	2.185322	-9.474669	-0.021374	0.013092	-0.005323	0.213594	0.176135	0.642553	0.110007	0.944555	0.308454	0.023880
21541	-0.301475	2.184790	-9.588184	-0.002215	0.007641	0.000318	0.214259	0.176122	0.642024	0.109948	0.944557	0.308468	0.023912
21542	-0.281920	2.126973	-9.620021	-0.004762	0.005801	-0.005225	0.214255	0.176401	0.642547	0.109958	0.944434	0.308839	0.023935
21543	-0.226743	2.184777	-9.635500	-0.005718	0.002168	0.000312	0.214129	0.175441	0.642025	0.109998	0.944430	0.308840	0.023882
21544	-0.272552	2.184693	-9.633529	-0.007494	0.018610	0.000276	0.214376	0.176828	0.644378	0.109977	0.944313	0.309182	0.024181
21545	-0.267630	2.165617	-9.585736	-0.026638	0.009428	-0.007189	0.213727	0.175456	0.643075	0.110371	0.944213	0.309330	0.024375
21546	-0.183140	2.146784	-9.513191	-0.033629	0.009437	-0.003530	0.214919	0.174218	0.643588	0.110903	0.944026	0.309689	0.024652
21547	-0.224130	2.146652	-9.527980	-0.011750	0.018590	-0.005280	0.214393	0.174082	0.643069	0.110956	0.943967	0.309829	0.024930
21548	-0.233531	2.098804	-9.442314	-0.001128	0.013096	-0.010755	0.214124	0.173959	0.644117	0.110855	0.943806	0.310345	0.025058
21549	-0.137449	2.170873	-9.531632	-0.021394	-0.001504	-0.001604	0.212793	0.175617	0.644391	0.111208	0.943758	0.310366	0.025026
21550	-0.188293	2.213918	-9.579517	-0.009161	0.005808	-0.005249	0.213598	0.173145	0.644121	0.111301	0.943619	0.310751	0.025078
21551	-0.205166	2.213967	-9.555667	-0.003993	0.020451	0.002137	0.213869	0.172858	0.643072	0.111189	0.943622	0.310759	0.025362
21552	-0.176015	2.170976	-9.479177	-0.037098	-0.001540	-0.005378	0.213337	0.172870	0.643600	0.111855	0.943423	0.311118	0.025449
21553	-0.231588	2.194811	-9.512970	-0.037233	0.007617	0.003834	0.213607	0.172586	0.642813	0.112448	0.943368	0.311048	0.025701
21554	-0.233894	2.175819	-9.436437	-0.024970	0.016769	0.005727	0.215197	0.171477	0.643061	0.112767	0.943270	0.311199	0.026078
21555	-0.253373	2.208876	-9.609003	-0.005720	0.005816	-0.000619	0.214398	0.170819	0.644637	0.112778	0.943260	0.311226	0.026086
21556	-0.253314	2.194258	-9.662023	0.005660	0.016793	-0.003346	0.213343	0.171230	0.643599	0.112522	0.943162	0.311600	0.026257
21557	-0.234211	2.237995	-9.548399	-0.009179	0.000321	-0.003398	0.214146	0.170119	0.642676	0.112633	0.943130	0.311666	0.026173
21558	-0.229508	2.261968	-9.576827	-0.014550	0.018615	0.003929	0.214008	0.171216	0.642940	0.112743	0.943028	0.311902	0.026522
21559	-0.248656	2.238352	-9.435698	-0.017999	0.005810	0.006699	0.212954	0.170406	0.642686	0.112984	0.943036	0.311785	0.026617
21560	-0.260873	2.271965	-9.449744	-0.016196	0.002137	-0.000671	0.214804	0.170253	0.643194	0.113231	0.942920	0.312042	0.026651
21561	-0.244082	2.286100	-9.547816	0.006519	-0.005137	0.000379	0.213208	0.170965	0.644254	0.113087	0.942949	0.312032	0.026370
21562	-0.215309	2.319854	-9.544674	-0.002226	0.005816	-0.003374	0.214535	0.171893	0.642936	0.113048	0.942838	0.312380	0.026384
21563	-0.229676	2.300723	-9.501864	-0.019856	0.009484	0.011297	0.213873	0.171223	0.643464	0.113309	0.942866	0.312183	0.026568
21564	-0.210486	2.319880	-9.539827	-0.007579	0.009492	0.006745	0.215586	0.172302	0.643974	0.113343	0.942807	0.312337	0.026706
21565	-0.224541	2.235879	-9.469116	0.018715	0.002212	0.011506	0.214267	0.171496	0.643853	0.112925	0.942928	0.312140	0.026513
21566	-0.171396	2.214330	-9.468923	0.009976	-0.008752	0.013328	0.214548	0.169289	0.642149	0.112740	0.942975	0.312092	0.026206
21567	-0.123107	2.200015	-9.461471	0.019716	-0.012414	0.004156	0.215206	0.170238	0.642145	0.112396	0.943060	0.312000	0.025718
21568	-0.183330	2.187772	-9.488612	-0.011063	-0.006939	0.016911	0.215328	0.171206	0.643452	0.112594	0.943073	0.311900	0.025588
21569	-0.238724	2.170422	-9.604605	-0.004040	0.002190	0.009550	0.217053	0.170498	0.642915	0.112600	0.943131	0.311727	0.025535
21570	-0.260535	2.194465	-9.597269	0.002807	0.000403	0.024351	0.215998	0.170503	0.642269	0.112488	0.943223	0.311493	0.025471
21571	-0.214770	2.204224	-9.584702	-0.014448	-0.008810	0.000284	0.215468	0.169562	0.643189	0.112761	0.943205	0.311465	0.025253
21572	-0.205323	2.247703	-9.540792	-0.016269	-0.001488	0.005798	0.215199	0.169981	0.643714	0.113029	0.943129	0.311602	0.025234
21573	-0.190613	2.199903	-9.454900	-0.007422	0.000336	0.002151	0.216398	0.169545	0.642527	0.113112	0.943134	0.311563	0.025151
21574	-0.250949	2.209119	-9.539358	0.011775	-0.001469	0.004095	0.216930	0.170212	0.641476	0.112852	0.943123	0.311705	0.024950
21575	-0.243919	2.252487	-9.526680	0.011782	-0.006956	0.002256	0.217062	0.169125	0.642260	0.112619	0.943176	0.311658	0.024608
21576	-0.253782	2.300756	-9.478082	-0.007521	-0.006972	0.005846	0.216926	0.170761	0.641738	0.112756	0.943129	0.311763	0.024429
21577	-0.253886	2.319759	-9.549837	-0.018043	-0.006983	0.003947	0.217460	0.170610	0.640949	0.113092	0.943124	0.311668	0.024277
21578	-0.302065	2.309955	-9.574430	-0.018971	-0.001497	0.007624	0.218647	0.169925	0.642116	0.113411	0.943062	0.311741	0.024276
21579	-0.292327	2.290782	-9.557804	-0.018069	-0.008807	0.007641	0.217062	0.170345	0.641344	0.113762	0.943080	0.311572	0.024096
21580	-0.229406	2.242924	-9.517076	-0.014464	-0.008812	0.002126	0.217326	0.168987	0.642388	0.114044	0.942988	0.311763	0.023921
21581	-0.267787	2.204576	-9.450753	-0.021615	-0.001472	0.020536	0.218924	0.169491	0.640021	0.114409	0.943074	0.311366	0.023931
21582	-0.248522	2.204188	-9.575415	-0.023251	0.002151	0.003913	0.216012	0.168171	0.641352	0.114787	0.942971	0.311531	0.024020
21583	-0.234224	2.237740	-9.622824	-0.007621	0.002198	0.013220	0.218917	0.168962	0.641721	0.114864	0.943043	0.311288	0.023996
21584	-0.241326	2.213992	-9.527196	-0.021501	-0.001500	0.005772	0.218257	0.168696	0.641727	0.115231	0.942955	0.311417	0.024010
21585	-0.195765	2.267054	-9.516424	-0.028607	0.007657	0.013104	0.218256	0.168969	0.641727	0.115668	0.942975	0.311178	0.024222
21586	-0.229314	2.223691	-9.512544	0.006573	-0.001485	-0.000546	0.217998	0.166248	0.642513	0.115508	0.942918	0.311424	0.024046
21587	-0.320821	2.199394	-9.528143	0.017178	-0.005167	-0.010641	0.219719	0.166768	0.641845	0.115169	0.942903	0.311626	0.023674
21588	-0.306567	2.242587	-9.570616	-0.001156	-0.001549	-0.019969	0.218926	0.167452	0.641066	0.115165	0.942705	0.312237	0.023500
21589	-0.287294	2.247586	-9.527154	-0.010958	0.005798	-0.001572	0.219452	0.168267	0.641193	0.115282	0.942676	0.312280	0.023529
21590	-0.268159	2.281444	-9.488090	-0.007381	0.014918	-0.010799	0.218657	0.167329	0.642115	0.115288	0.942512	0.312758	0.023726
21591	-0.234695	2.344173	-9.458090	-0.007504	0.011294	0.000279	0.218662	0.168268	0.640415	0.115309	0.942499	0.312779	0.023844
21592	-0.234398	2.281644	-9.449361	-0.010999	0.007642	0.003961	0.219450	0.167999	0.641717	0.115422	0.942427	0.312946	0.023959
21593	-0.186334	2.312858	-9.496488	-0.024876	-0.001539	-0.010860	0.219583	0.168946	0.640931	0.115858	0.942310	0.313139	0.023923
21594	-0.205431	2.274484	-9.449191	0.003178	0.005792	-0.012575	0.219057	0.167725	0.641196	0.115724	0.942171	0.313610	0.023874
21595	-0.222126	2.233330	-9.512341	-0.011812	-0.023431	0.002163	0.219185	0.167868	0.641980	0.116042	0.942177	0.313513	0.023378
21596	-0.224506	2.223438	-9.589324	-0.004782	0.007632	-0.007077	0.219455	0.168533	0.640408	0.116043	0.942052	0.313886	0.023427
21597	-0.277253	2.160752	-9.595497	-0.021503	0.000327	0.005771	0.218528	0.168002	0.640939	0.116385	0.942047	0.313771	0.023447
21598	-0.301429	2.177793	-9.523463	-0.009190	0.007629	0.000282	0.218398	0.165966	0.642117	0.116466	0.941960	0.313995	0.023541
21599	-0.258261	2.225973	-9.531987	0.008315	0.003082	-0.001468	0.220124	0.166748	0.640271	0.116227	0.941979	0.314037	0.023407
21600	-0.224646	2.254866	-9.545672	0.010063	0.013136	-0.004244	0.219858	0.167294	0.640012	0.115913	0.941909	0.314358	0.023471
21601	-0.222200	2.247669	-9.540949	0.017184	0.016769	-0.016210	0.219320	0.167860	0.641325	0.115425	0.941849	0.314714	0.023509
21602	-0.241610	2.271528	-9.588809	0.031129	0.009483	-0.012438	0.219581	0.168678	0.641454	0.114740	0.941772	0.315204	0.023354
21603	-0.287245	2.238027	-9.508082	0.019121	0.005750	-0.032798	0.220905	0.169746	0.640397	0.114292	0.941617	0.315848	0.023134
21604	-0.273103	2.305332	-9.535814	-0.001288	0.003052	-0.008904	0.218517	0.170736	0.641071	0.114257	0.941484	0.316261	0.023073
21605	-0.326193	2.314801	-9.550581	-0.011917	0.003062	0.002114	0.218786	0.171402	0.639630	0.114401	0.941478	0.316226	0.023078
21606	-0.292432	2.312381	-9.574306	-0.018063	0.014943	0.002066	0.219851	0.167580	0.641190	0.114602	0.941381	0.316421	0.023369
21607	-0.292547	2.339038	-9.518719	-0.000503	0.005809	-0.001524	0.220909	0.168111	0.640920	0.114521	0.941376	0.316466	0.023345
21608	-0.292388	2.305359	-9.516788	-0.021417	0.018557	-0.010877	0.219181	0.169639	0.641458	0.114766	0.941164	0.316981	0.023704
21609	-0.253533	2.247786	-9.488425	-0.000353	0.011272	-0.010755	0.220774	0.168254	0.641313	0.114654	0.941098	0.317213	0.023762
21610	-0.260710	2.233104	-9.555917	0.006507	0.009488	0.002204	0.220505	0.169214	0.641447	0.114427	0.941054	0.317425	0.023797
21611	-0.243655	2.194557	-9.580305	-0.023325	0.020445	0.009422	0.218651	0.170731	0.640678	0.114676	0.941059	0.317287	0.024220
21612	-0.277181	2.146372	-9.578894	-0.009269	0.013138	0.007660	0.218393	0.169908	0.640156	0.114718	0.940995	0.317445	0.024442
21613	-0.241207	2.190028	-9.498723	-0.017997	0.014952	0.005765	0.218654	0.169233	0.641200	0.114897	0.940993	0.317366	0.024717
21614	-0.252777	2.094314	-9.336927	-0.023025	-0.001543	-0.003461	0.219725	0.167569	0.640013	0.115298	0.940860	0.317612	0.024715
21615	-0.282099	2.168150	-9.540223	0.019053	0.003036	-0.022638	0.219058	0.167995	0.640804	0.114862	0.940769	0.318059	0.024462
21616	-0.287491	2.285807	-9.608243	0.037988	0.020481	-0.001348	0.218388	0.169781	0.641072	0.113974	0.940774	0.318362	0.024493
21617	-0.287472	2.283540	-9.567463	0.019648	0.022279	-0.004213	0.217854	0.170068	0.641861	0.113399	0.940791	0.318506	0.024640
21618	-0.215132	2.281256	-9.574021	0.010030	0.013142	-0.003322	0.217185	0.171990	0.641998	0.113084	0.940713	0.318841	0.024709
21619	-0.243968	2.264674	-9.480897	0.004755	0.020451	0.002176	0.217185	0.172261	0.641737	0.112800	0.940738	0.318853	0.024932
21620	-0.234118	2.224018	-9.414156	-0.017974	0.000327	0.006708	0.216124	0.172414	0.642138	0.113089	0.940671	0.318945	0.024960
21621	-0.265530	2.235747	-9.483905	0.004748	0.006748	0.005890	0.217181	0.172269	0.642522	0.112893	0.940725	0.318856	0.024934
21622	-0.272767	2.233047	-9.565633	0.006498	-0.001476	0.004066	0.216925	0.171983	0.640954	0.112736	0.940710	0.318972	0.024762
21623	-0.258304	2.233011	-9.584704	-0.002324	-0.001465	0.010483	0.217847	0.171302	0.642254	0.112724	0.940781	0.318774	0.024635
21624	-0.263160	2.237616	-9.642301	-0.011970	0.000353	0.009508	0.216268	0.171034	0.640959	0.112899	0.940747	0.318814	0.024631
21625	-0.277228	2.155972	-9.585961	-0.021473	0.010370	0.002064	0.217194	0.170886	0.640951	0.113174	0.940716	0.318793	0.024828
21626	-0.233862	2.165948	-9.508595	-0.025017	0.008558	0.009433	0.216138	0.169674	0.641483	0.113541	0.940648	0.318845	0.025061
21627	-0.233953	2.185198	-9.508326	-0.003881	0.013113	-0.005235	0.215741	0.169271	0.641747	0.113468	0.940609	0.318976	0.025181
21628	-0.238797	2.190017	-9.503502	0.004906	0.013113	-0.008882	0.215874	0.170218	0.640962	0.113253	0.940495	0.319382	0.025266
21629	-0.205141	2.209203	-9.541329	0.006632	0.002160	-0.007010	0.216925	0.171034	0.641738	0.113051	0.940474	0.319527	0.025110
21630	-0.214876	2.228434	-9.541151	0.017019	0.013161	0.002253	0.215334	0.171601	0.642013	0.112602	0.940456	0.319736	0.025144
21631	-0.248512	2.206989	-9.460142	-0.017886	0.002130	-0.003445	0.213756	0.170516	0.640979	0.112860	0.940403	0.319801	0.025152
21632	-0.282260	2.204416	-9.489302	-0.001351	0.009476	0.004010	0.214015	0.171338	0.641500	0.112780	0.940361	0.319945	0.025236
21633	-0.263332	2.276305	-9.586544	0.020481	0.005850	0.002279	0.214540	0.171203	0.642281	0.112292	0.940429	0.319930	0.025080
21634	-0.239240	2.281256	-9.559843	0.008976	-0.001435	0.016998	0.215600	0.171866	0.641488	0.112081	0.940500	0.319806	0.024922
21635	-0.277649	2.247622	-9.522263	-0.025974	0.014955	0.011258	0.214806	0.171334	0.642017	0.112409	0.940516	0.319619	0.025254
21636	-0.243802	2.228490	-9.507811	-0.011822	0.007632	-0.000654	0.214937	0.171335	0.642278	0.112539	0.940417	0.319855	0.025362
21637	-0.229226	2.204375	-9.532020	0.013685	0.007633	-0.012521	0.214804	0.171881	0.642018	0.112180	0.940373	0.320119	0.025250
21638	-0.229340	2.228437	-9.531683	0.009115	-0.006943	0.007781	0.215069	0.171876	0.641885	0.112006	0.940387	0.320163	0.024967
21639	-0.272360	2.148993	-9.518795	-0.030182	-0.001525	0.002038	0.214273	0.172161	0.642153	0.112523	0.940342	0.320111	0.024995
21640	-0.248392	2.177802	-9.551777	-0.030219	0.007620	0.002024	0.214276	0.171071	0.642414	0.112998	0.940221	0.320281	0.025225
21641	-0.222057	2.216298	-9.567796	-0.000527	0.013152	0.005857	0.213752	0.169981	0.642156	0.112859	0.940260	0.320205	0.025348
21642	-0.224463	2.216383	-9.541409	0.022359	-0.001474	-0.004157	0.214809	0.171057	0.641625	0.112407	0.940229	0.320479	0.025055
21643	-0.185851	2.209275	-9.531546	0.018921	0.007650	-0.010647	0.213881	0.172157	0.641240	0.111945	0.940209	0.320710	0.024915
21644	-0.260475	2.185127	-9.513375	-0.017909	0.013099	-0.003461	0.213744	0.171896	0.642288	0.112156	0.940078	0.320999	0.025157
21645	-0.291811	2.185196	-9.475256	0.012852	0.007614	-0.014373	0.214933	0.172699	0.642017	0.111811	0.940021	0.321297	0.025044
21646	-0.239045	2.242987	-9.493158	0.006605	-0.001497	-0.004239	0.213616	0.173515	0.640196	0.111656	0.939953	0.321563	0.024851
21647	-0.253760	2.293307	-9.545405	0.004714	0.013145	0.003109	0.214942	0.173766	0.639401	0.111424	0.939986	0.321541	0.024934
21648	-0.253818	2.305322	-9.550038	-0.000539	0.000347	0.004025	0.213614	0.172299	0.641504	0.111388	0.939955	0.321652	0.024840
21649	-0.248699	2.242778	-9.548468	-0.009272	0.013132	0.003964	0.214938	0.172011	0.641493	0.111425	0.939962	0.321606	0.025016
21650	-0.267826	2.209085	-9.539515	-0.017942	0.005793	-0.001605	0.215200	0.173912	0.640707	0.111682	0.939846	0.321846	0.025126
21651	-0.291816	2.185105	-9.501665	0.002167	0.000339	0.004042	0.215211	0.171177	0.640444	0.111588	0.939885	0.321775	0.024985
21652	-0.272641	2.203975	-9.623656	0.002084	0.009495	0.005875	0.214411	0.171741	0.641236	0.111442	0.939866	0.321877	0.025050
21653	-0.231783	2.233064	-9.584455	-0.002350	0.014992	0.011381	0.214415	0.171192	0.640974	0.111334	0.939935	0.321699	0.025231
21654	-0.253200	2.175443	-9.535049	-0.030269	0.016769	0.006624	0.214149	0.170927	0.641499	0.111749	0.939838	0.321807	0.025645
21655	-0.209862	2.184885	-9.613735	-0.007319	0.005786	-0.014467	0.214671	0.172833	0.641496	0.111804	0.939734	0.322092	0.025626
21656	-0.258091	2.189863	-9.537293	0.006677	0.014019	-0.012566	0.213350	0.173521	0.640460	0.111551	0.939588	0.322599	0.025711
21657	-0.267581	2.156058	-9.566665	0.013708	0.018589	-0.015305	0.213611	0.173119	0.641505	0.111128	0.939519	0.322939	0.025792
21658	-0.270056	2.170572	-9.542478	0.027720	0.020428	-0.016161	0.213608	0.174209	0.641243	0.110440	0.939404	0.323504	0.025849
21659	-0.233842	2.161070	-9.527868	0.013655	0.022263	-0.008850	0.212952	0.173936	0.640464	0.109990	0.939374	0.323731	0.026013
21660	-0.214874	2.228475	-9.529147	0.013629	0.014956	-0.008841	0.212951	0.174209	0.640464	0.109599	0.939279	0.324134	0.026073
21661	-0.222152	2.238077	-9.531481	0.024198	0.007639	-0.015238	0.212668	0.176418	0.642430	0.109053	0.939237	0.324454	0.025881
21662	-0.234369	2.271707	-9.540726	0.023179	0.016805	-0.004184	0.212405	0.176961	0.641778	0.108467	0.939181	0.324811	0.025928
21663	-0.214866	2.225995	-9.550788	-0.009194	0.018602	-0.003425	0.211206	0.177532	0.642834	0.108478	0.939136	0.324915	0.026186
21664	-0.229190	2.197197	-9.520117	-0.001345	0.018620	0.002153	0.211477	0.177787	0.641393	0.108338	0.939064	0.325150	0.026440
21665	-0.241057	2.156169	-9.549611	-0.005603	0.018587	-0.008942	0.212134	0.177924	0.642173	0.108286	0.938991	0.325359	0.026661
21666	-0.190499	2.173238	-9.512889	-0.028325	0.020388	-0.011828	0.210148	0.177138	0.643235	0.108648	0.938771	0.325840	0.027093
21667	-0.171334	2.197150	-9.567591	-0.004825	0.007656	0.000309	0.211468	0.176450	0.644271	0.108650	0.938765	0.325852	0.027126
21668	-0.192879	2.165949	-9.532219	-0.021529	0.002176	0.011308	0.211350	0.175474	0.642178	0.108991	0.938727	0.325839	0.027220
21669	-0.224155	2.151431	-9.537516	-0.007423	0.009471	0.000293	0.211345	0.176296	0.642440	0.109029	0.938715	0.325854	0.027303
21670	-0.180573	2.110433	-9.590499	-0.017972	0.009483	0.005781	0.210942	0.176855	0.643229	0.109257	0.938633	0.325997	0.027503
21671	-0.185268	2.081367	-9.643765	-0.018835	0.017703	0.002997	0.210956	0.174929	0.641919	0.109447	0.938610	0.325973	0.027820
21672	-0.189869	2.040969	-9.493133	-0.042196	0.007565	-0.015563	0.211489	0.174781	0.641392	0.110156	0.938351	0.326456	0.028090
21673	-0.165738	2.041404	-9.380070	-0.050938	-0.001577	-0.010979	0.211352	0.173978	0.642832	0.111073	0.938177	0.326635	0.028222
21674	-0.184997	2.036668	-9.346706	-0.092940	0.012990	-0.013061	0.211357	0.172070	0.643354	0.112697	0.937827	0.327022	0.028928
21675	-0.257467	2.054851	-9.616003	-0.159462	-0.009032	-0.022594	0.210841	0.169203	0.642964	0.115693	0.937331	0.327336	0.029599
21676	-0.225018	2.329098	-9.650265	-0.180598	0.007393	-0.028275	0.211259	0.164273	0.642305	0.119005	0.936675	0.327922	0.030737
21677	-0.226398	2.620202	-9.660599	-0.238732	0.014695	-0.009214	0.210881	0.160036	0.641782	0.123328	0.936038	0.327984	0.032406
21678	-0.197733	2.675488	-9.693165	-0.301882	0.034756	-0.003106	0.210109	0.151595	0.643878	0.128707	0.935169	0.328139	0.034922
21679	-0.202763	2.723981	-9.582101	-0.361537	0.038375	0.011349	0.209357	0.142030	0.642833	0.135158	0.934273	0.327767	0.037893
21680	-0.299293	2.753548	-9.323314	-0.505031	0.034534	0.012466	0.210070	0.129445	0.642167	0.144305	0.932846	0.327458	0.041780
21681	-0.266239	2.897661	-9.417011	-0.701159	0.025184	0.007791	0.208421	0.110881	0.642041	0.157158	0.930774	0.326771	0.046706
21682	-0.220819	3.468715	-9.912720	-1.116659	0.015673	0.018601	0.208139	0.083538	0.639938	0.177727	0.927045	0.325662	0.054265
21683	-0.107568	4.009307	-9.505569	-1.728328	0.015146	0.074543	0.206457	0.046066	0.634439	0.209439	0.920837	0.322266	0.065879
21684	-0.009343	4.678221	-8.856689	-2.389020	0.060234	0.126464	0.206743	-0.015386	0.624203	0.252456	0.910155	0.317797	0.082999
21685	-0.089285	5.293755	-8.234229	-3.030338	0.090671	0.168351	0.202119	-0.093423	0.603272	0.306195	0.894146	0.309582	0.104433
21686	0.003718	6.057323	-7.344003	-3.205658	0.037494	0.192419	0.196322	-0.190318	0.567033	0.362200	0.874079	0.298416	0.125477
21687	0.160452	7.099275	-6.703750	-3.244258	-0.021090	0.175650	0.193156	-0.271347	0.521884	0.417731	0.849908	0.286425	0.145317
21688	0.144728	7.915922	-5.708165	-3.552380	-0.061708	0.172255	0.193828	-0.341710	0.468466	0.476761	0.819420	0.271811	0.165432
21689	0.169201	8.901187	-4.681032	-3.901792	-0.100519	0.176024	0.190796	-0.418258	0.393749	0.539052	0.781144	0.254244	0.186001
21690	0.061553	9.296054	-3.135263	-3.871045	-0.113339	0.201076	0.188319	-0.484556	0.306341	0.597566	0.738735	0.234636	0.205262
21691	0.191849	9.334916	-1.697897	-3.500949	-0.133169	0.185432	0.181078	-0.537102	0.208905	0.647598	0.696612	0.215350	0.221298
21692	0.237436	9.440900	-0.284387	-3.132531	-0.147561	0.155922	0.177662	-0.566220	0.122176	0.689836	0.656176	0.196878	0.234089
21693	0.269543	9.324316	0.784980	-2.764100	-0.161939	0.124580	0.178613	-0.580347	0.050073	0.725093	0.618346	0.179727	0.244105
21694	0.487232	9.222610	1.875492	-2.509821	-0.136116	0.126751	0.175291	-0.585942	-0.020684	0.755039	0.582426	0.163638	0.252821
21695	0.566314	8.860782	2.970666	-2.465365	-0.145297	0.120538	0.171912	-0.582340	-0.087250	0.782712	0.545651	0.147309	0.260629
21696	0.530102	8.394209	3.758408	-2.627868	-0.150964	0.145577	0.162038	-0.567788	-0.159252	0.809941	0.505124	0.129403	0.268516
21697	0.445706	7.920369	4.560002	-2.999456	-0.169687	0.160346	0.156000	-0.548940	-0.234424	0.838354	0.457002	0.108634	0.276603
21698	0.598008	7.384133	5.975104	-3.162653	-0.144281	0.192720	0.156005	-0.520858	-0.308332	0.864760	0.404478	0.086709	0.284726
21699	0.824688	6.386089	6.693027	-3.471674	-0.089834	0.185582	0.151195	-0.472682	-0.386772	0.889848	0.344353	0.063615	0.292481
21700	0.912228	5.254180	7.748670	-3.499300	-0.055288	0.157748	0.146842	-0.410267	-0.461675	0.910858	0.282015	0.040896	0.298551
21701	1.100228	4.269813	8.267168	-3.667451	-0.040885	0.153232	0.136840	-0.326993	-0.533907	0.928206	0.214855	0.017193	0.303273
21702	1.357099	3.023001	9.397201	-3.321282	0.017862	0.130956	0.135223	-0.247178	-0.587499	0.939605	0.152906	-0.003258	0.306188
21703	1.488172	1.841298	9.938807	-2.952401	0.042796	0.090388	0.139253	-0.177519	-0.625572	0.946450	0.096792	-0.020975	0.307284
21704	1.165798	0.681524	10.121188	-2.200368	0.075429	0.053581	0.140185	-0.108934	-0.651846	0.949495	0.054712	-0.033224	0.307184
21705	1.008902	0.214822	10.238013	-1.289292	0.083573	0.007439	0.142188	-0.063170	-0.663747	0.950596	0.029463	-0.039774	0.306458
21706	0.956506	0.069635	10.029030	-0.684782	0.062171	-0.043910	0.141798	-0.025763	-0.666997	0.951233	0.016207	-0.042843	0.305052
21707	0.695489	0.198782	9.951583	-0.495512	0.052210	-0.076176	0.143601	-0.009413	-0.669490	0.951847	0.006303	-0.045056	0.303180
21708	0.762947	0.218941	10.178159	-0.523226	0.040241	-0.096602	0.147300	-0.002393	-0.673704	0.952483	-0.003704	-0.047532	0.300838
21709	0.845567	0.081910	10.165005	-0.649279	0.041051	-0.088003	0.149364	0.017757	-0.678421	0.952909	-0.016411	-0.050850	0.298513
21710	0.967317	-0.178285	9.996845	-0.645933	0.040232	-0.062124	0.149832	0.035229	-0.679464	0.953033	-0.028786	-0.054040	0.296613
21711	1.126067	-0.613971	9.852977	-0.453413	0.025918	-0.033411	0.148175	0.053555	-0.679573	0.952942	-0.037677	-0.056447	0.295457
21712	1.062940	-1.043462	9.539077	-0.506105	0.047869	-0.006926	0.149441	0.068571	-0.679445	0.952614	-0.047486	-0.058612	0.294681
21713	1.185164	-1.404777	9.352698	-0.740296	0.078639	-0.036745	0.152570	0.085712	-0.683257	0.952093	-0.062122	-0.061718	0.293003
21714	1.208225	-1.693562	9.324857	-0.454669	0.077093	-0.048201	0.154477	0.104555	-0.682217	0.951872	-0.071060	-0.063057	0.291400
21715	1.172374	-1.761091	9.299568	0.120640	0.063046	-0.065567	0.157108	0.107402	-0.681452	0.952478	-0.069156	-0.061487	0.290211
21716	1.050931	-1.578988	9.147346	0.515778	0.074523	-0.032217	0.158725	0.097427	-0.679769	0.953426	-0.059611	-0.057200	0.290094
21717	0.943616	-1.308867	9.395001	0.439231	0.101903	-0.003135	0.161692	0.082365	-0.679669	0.954027	-0.051908	-0.052961	0.290402
21718	0.633804	-1.049142	9.534992	0.115060	0.117988	0.011784	0.164225	0.073483	-0.676946	0.954203	-0.050301	-0.050115	0.290613
21719	0.508908	-0.645572	9.414651	0.053263	0.145389	0.032632	0.167665	0.071817	-0.675666	0.954194	-0.050214	-0.047228	0.291138
21720	0.752726	-0.689098	9.913257	0.249204	0.145696	0.070546	0.171126	0.064954	-0.674912	0.954162	-0.046263	-0.043011	0.292550
21721	0.595432	-1.045376	10.658203	0.289918	0.099978	0.077285	0.174043	0.057857	-0.670883	0.954036	-0.041398	-0.039555	0.294172
21722	0.576094	-1.046351	10.384332	0.206146	0.044992	0.047416	0.174988	0.050215	-0.668932	0.953962	-0.037657	-0.037529	0.295178
21723	0.671904	-0.921756	10.175714	0.188831	0.016598	0.017840	0.177922	0.043083	-0.668305	0.953997	-0.034170	-0.036304	0.295641
21724	0.594188	-0.801502	10.205483	0.124247	0.031068	-0.010206	0.178995	0.038162	-0.667400	0.954170	-0.031866	-0.035068	0.295491
21725	0.729375	-0.842562	10.081334	-0.101607	0.033594	-0.009499	0.179794	0.037870	-0.668323	0.954176	-0.033989	-0.035257	0.295211
21726	0.503030	-0.918804	9.730054	-0.434291	0.029555	-0.014870	0.179231	0.047978	-0.669229	0.953961	-0.042329	-0.037351	0.294570
21727	0.593879	-0.760153	9.632298	-0.436228	0.029594	-0.007500	0.179043	0.063143	-0.669482	0.953615	-0.050797	-0.039583	0.294059
21728	0.641544	-0.639481	9.711258	-0.117889	0.015390	0.019970	0.180876	0.069398	-0.670410	0.953399	-0.053043	-0.040047	0.294301
21729	0.675317	-0.633820	9.939717	0.175847	-0.002456	0.069474	0.181291	0.065559	-0.671200	0.953164	-0.049659	-0.039203	0.295763
21730	0.714388	-0.739715	9.909788	0.193233	0.004923	0.086170	0.181316	0.058323	-0.670680	0.952852	-0.045962	-0.037965	0.297522
21731	0.729216	-0.821974	9.769533	0.035676	0.004761	0.085379	0.180402	0.054378	-0.670021	0.952376	-0.045270	-0.037806	0.299167
21732	0.772693	-0.846605	9.577539	-0.016654	0.015625	0.059261	0.180537	0.053558	-0.669891	0.952027	-0.045616	-0.037639	0.300244
21733	0.731693	-0.836455	9.754950	-0.030566	0.028372	0.053629	0.180927	0.053837	-0.668848	0.951696	-0.046279	-0.037466	0.301212
21734	0.743533	-0.803779	9.453033	0.069088	0.001098	0.057870	0.181203	0.051914	-0.669636	0.951422	-0.044904	-0.037059	0.302336
21735	0.663608	-0.732147	9.338059	0.168760	-0.012495	0.062082	0.180686	0.047555	-0.668849	0.951181	-0.041509	-0.036460	0.303648
21736	0.651283	-0.669117	9.482869	0.084711	0.017561	0.061605	0.181228	0.043999	-0.668593	0.950898	-0.039939	-0.035644	0.304840
21737	0.632268	-0.711186	9.856607	-0.016778	0.036635	0.070287	0.180710	0.041542	-0.668982	0.950481	-0.040355	-0.035234	0.306132
21738	0.525968	-0.652567	10.173326	-0.062362	0.033843	0.084816	0.183620	0.039882	-0.667698	0.949942	-0.041697	-0.034988	0.307649
21739	0.424615	-0.638762	10.047739	-0.034582	0.033910	0.101566	0.182820	0.041395	-0.667691	0.949311	-0.042434	-0.034700	0.309521
21740	0.343210	-0.767098	9.857926	0.054581	0.019418	0.114966	0.182302	0.038261	-0.667427	0.948667	-0.041487	-0.033979	0.311696
21741	0.348830	-0.932888	9.922873	0.056544	0.015735	0.105760	0.184020	0.037566	-0.666656	0.948065	-0.040379	-0.033455	0.313724
21742	0.248055	-1.039213	9.848420	-0.006479	0.004697	0.109151	0.184154	0.036747	-0.666396	0.947389	-0.040493	-0.033401	0.315750
21743	0.498871	-1.053094	9.864970	-0.043331	0.052234	0.116285	0.183238	0.033212	-0.665736	0.946654	-0.041528	-0.032800	0.317876
21744	0.470237	-1.115673	9.875829	-0.036366	0.052255	0.123705	0.185621	0.033996	-0.666540	0.945879	-0.042518	-0.032021	0.320123
21745	0.423710	-0.977281	9.562847	0.014028	0.076128	0.138685	0.185881	0.033188	-0.665103	0.945051	-0.042642	-0.030585	0.322685
21746	0.440600	-0.982240	9.510120	0.027996	0.050574	0.144334	0.187605	0.031262	-0.664464	0.944182	-0.042415	-0.029406	0.325357
21747	0.479085	-0.962929	9.505949	0.009667	0.017654	0.142447	0.187222	0.027848	-0.664724	0.943273	-0.042245	-0.029106	0.328032
21748	0.402368	-1.054455	9.523154	-0.052387	0.004770	0.139385	0.187215	0.027998	-0.663415	0.942324	-0.043233	-0.029323	0.330601
21749	0.365969	-1.001296	9.609984	-0.055982	-0.000703	0.149522	0.185907	0.025542	-0.664584	0.941285	-0.044190	-0.029797	0.333380
21750	0.392559	-1.010415	9.742143	-0.050459	0.001069	0.127398	0.187490	0.026348	-0.664204	0.940399	-0.045110	-0.030081	0.335722
21751	0.385348	-0.999532	10.114332	-0.057290	0.011986	0.121804	0.185638	0.027725	-0.665235	0.939537	-0.046158	-0.030350	0.337962
21752	0.281572	-0.980722	10.046409	0.002157	-0.024497	0.129540	0.186169	0.026901	-0.664978	0.938658	-0.045918	-0.030755	0.340393
21753	0.170711	-1.006289	9.670510	0.098310	-0.046310	0.131908	0.185132	0.022803	-0.666149	0.937820	-0.043655	-0.031043	0.342965
21754	0.045214	-0.982694	9.607252	0.205290	-0.068196	0.110329	0.182365	0.016846	-0.663774	0.937201	-0.039291	-0.030896	0.345190
21755	-0.029720	-0.939303	9.674380	0.212232	-0.055399	0.114030	0.180412	0.008127	-0.663500	0.936537	-0.034830	-0.030562	0.347492
21756	0.005613	-0.760972	9.734827	0.175433	-0.027123	0.106409	0.178591	0.000628	-0.664012	0.935906	-0.031306	-0.029855	0.349584
21757	0.063463	-0.740160	10.158178	0.073925	0.035816	0.110408	0.179140	-0.003620	-0.664673	0.935201	-0.030074	-0.028754	0.351664
21758	0.314264	-0.733362	10.592736	-0.055140	0.140671	0.066220	0.181250	-0.005395	-0.662205	0.934790	-0.032019	-0.026548	0.352756
21759	0.393902	-0.752747	10.506783	0.004881	0.178080	0.009252	0.185876	-0.005710	-0.661065	0.934822	-0.033020	-0.023330	0.352808
21760	0.501398	-0.556466	10.145637	0.288532	0.145472	-0.014180	0.189324	-0.010105	-0.659525	0.935177	-0.028531	-0.018661	0.352535
21761	0.630344	-0.307171	9.795036	0.452878	0.089045	-0.010495	0.193576	-0.018869	-0.656685	0.935507	-0.020485	-0.013975	0.352436
21762	0.553236	-0.327447	9.539561	0.512076	0.063595	0.016609	0.194014	-0.034277	-0.653163	0.935583	-0.011242	-0.009247	0.352807
21763	0.437864	-0.391729	9.806458	0.366700	0.041522	0.038975	0.195500	-0.047646	-0.649387	0.935374	-0.004476	-0.006062	0.353579
21764	0.207433	-0.606113	9.870920	0.070785	0.043030	0.055933	0.197359	-0.052018	-0.647311	0.935000	-0.003348	-0.004829	0.354600
21765	-0.003290	-0.912140	9.862261	-0.167836	0.055474	0.033485	0.198948	-0.051768	-0.647847	0.934753	-0.006728	-0.005179	0.355197
21766	-0.184926	-0.752192	9.598734	-0.234871	0.055247	-0.025008	0.200258	-0.046876	-0.649033	0.934905	-0.011394	-0.005896	0.354667
21767	0.032482	-0.346411	9.222346	-0.205109	0.027848	-0.056200	0.202095	-0.040900	-0.650484	0.935255	-0.015295	-0.007036	0.353574
21768	0.321817	-0.345563	9.301881	-0.145372	0.020601	-0.070642	0.204597	-0.035210	-0.652465	0.935722	-0.018036	-0.007778	0.352191
21769	0.093627	-0.515965	9.561435	-0.160924	0.004074	-0.072545	0.203538	-0.031672	-0.655071	0.936174	-0.020941	-0.009064	0.350797
21770	0.046743	-0.287359	9.595412	-0.194451	0.025996	-0.060764	0.206154	-0.025404	-0.653781	0.936528	-0.024638	-0.010045	0.349582
21771	0.084582	-0.115100	9.989492	-0.254928	0.055181	-0.050976	0.207730	-0.019705	-0.655884	0.936762	-0.029644	-0.011011	0.348536
21772	0.071741	0.058756	10.176663	-0.253372	0.071658	-0.036238	0.210618	-0.011558	-0.657605	0.936881	-0.034768	-0.011535	0.347725
21773	0.010970	0.164598	10.203988	-0.201901	0.069908	-0.023985	0.213641	-0.005586	-0.658150	0.936924	-0.038829	-0.011819	0.347170
21774	0.057089	0.086673	9.905642	-0.084700	0.033525	-0.015943	0.214285	-0.002033	-0.657369	0.936991	-0.040531	-0.011869	0.346792
21775	0.021355	-0.010101	9.771914	-0.016426	0.004367	-0.011855	0.216272	-0.001790	-0.658170	0.937072	-0.040606	-0.012066	0.346556
21776	0.053572	-0.197994	9.690356	0.015181	-0.002904	-0.012596	0.216935	-0.001257	-0.658698	0.937187	-0.040184	-0.012104	0.346293
21777	0.185990	-0.164556	9.540818	-0.019594	-0.021261	-0.040425	0.216811	-0.003171	-0.658960	0.937459	-0.040092	-0.012820	0.345542
21778	0.090111	-0.285218	9.492619	-0.065039	-0.032295	-0.042481	0.217193	0.000515	-0.658830	0.937705	-0.040963	-0.013988	0.344726
21779	-0.005953	-0.362191	9.555460	-0.047025	-0.047030	-0.086667	0.217194	0.001599	-0.659745	0.938263	-0.041167	-0.015404	0.343119
21780	-0.010998	-0.308738	9.709806	-0.057357	-0.061709	-0.099621	0.219036	0.004852	-0.660282	0.938891	-0.041676	-0.017117	0.341253
21781	-0.102954	-0.239299	9.664310	-0.089746	-0.054460	-0.107186	0.216126	0.006511	-0.661566	0.939541	-0.042595	-0.018959	0.339247
21782	0.017926	-0.308836	9.664462	-0.134823	-0.003203	-0.064110	0.217969	0.010576	-0.662888	0.939868	-0.044968	-0.020068	0.337969
21783	0.158230	-0.399365	9.846953	-0.051917	0.011610	-0.026789	0.218619	0.012489	-0.662107	0.940025	-0.045626	-0.020329	0.337428
21784	0.082159	-0.630732	9.780581	-0.018496	0.044738	0.051784	0.220352	0.012038	-0.664215	0.939688	-0.046183	-0.019645	0.338331
21785	0.006478	-0.922887	10.231905	-0.059363	0.096047	0.139178	0.221532	0.012180	-0.662392	0.938743	-0.047616	-0.018211	0.340827
21786	-0.094515	-0.980923	10.206141	-0.263929	0.117900	0.199941	0.223646	0.013653	-0.662932	0.937160	-0.053333	-0.017686	0.344346
21787	-0.358077	-1.348733	9.751997	-0.620671	0.108491	0.250767	0.227969	0.024130	-0.662439	0.934748	-0.065436	-0.019743	0.348676
21788	-0.701651	-1.620340	9.332065	-0.596314	0.114004	0.261039	0.229920	0.037056	-0.665458	0.932125	-0.077362	-0.021505	0.353122
21789	-0.750636	-1.974667	9.177795	-0.296799	0.118891	0.258874	0.233324	0.045630	-0.664958	0.929883	-0.083544	-0.021038	0.357625
21790	-0.583045	-1.731864	9.017118	-0.011212	0.118224	0.217865	0.234510	0.044949	-0.663398	0.928363	-0.084574	-0.018631	0.361444
21791	-0.274954	-2.099150	9.790261	-0.055793	0.097039	0.178931	0.238213	0.045180	-0.663428	0.927027	-0.086114	-0.016979	0.364579
21792	-0.351724	-2.644201	10.871807	-0.282154	0.015243	0.135468	0.238467	0.048317	-0.663690	0.925561	-0.091386	-0.018595	0.366934
21793	-0.526666	-2.376468	10.461013	-0.362988	-0.072776	0.055811	0.238721	0.053080	-0.665260	0.924455	-0.097377	-0.022560	0.367955
21794	-0.471996	-1.744672	9.428491	-0.054583	-0.059593	0.039802	0.237919	0.056090	-0.665776	0.924053	-0.097850	-0.024059	0.368745
21795	-0.242464	-1.340189	9.369087	0.139362	-0.020011	0.050864	0.236211	0.053916	-0.666548	0.923958	-0.094922	-0.023346	0.369792
21796	-0.116773	-1.407318	9.366919	0.140648	0.002069	0.100681	0.236888	0.052250	-0.668386	0.923502	-0.092270	-0.022150	0.371673
21797	-0.137376	-2.127484	9.867970	0.162228	-0.031760	0.106408	0.235320	0.045720	-0.667329	0.923010	-0.088850	-0.021387	0.373767
21798	-0.144509	-2.633164	10.460979	0.037220	-0.096042	0.059747	0.236147	0.037375	-0.667471	0.922606	-0.087354	-0.022850	0.375026
21799	-0.135430	-2.520602	10.301798	-0.209208	-0.167697	0.014308	0.233494	0.039723	-0.667972	0.922060	-0.089777	-0.027566	0.375480
21800	0.097652	-1.885884	9.316595	-0.294027	-0.174043	0.024953	0.228732	0.045744	-0.672379	0.921249	-0.093788	-0.033012	0.376051
21801	0.174137	-1.754158	9.093493	-0.112527	-0.147212	0.064591	0.224487	0.053680	-0.676004	0.920464	-0.094608	-0.036545	0.377437
21802	0.058336	-1.713822	9.697948	-0.008154	-0.119529	0.148124	0.222388	0.051500	-0.677820	0.919262	-0.093848	-0.038598	0.380342
21803	-0.140353	-1.502194	9.780684	-0.014393	-0.141267	0.240396	0.219231	0.048110	-0.678842	0.917301	-0.093011	-0.040938	0.385009
21804	-0.287144	-1.570589	9.567096	0.222908	-0.129863	0.313566	0.217023	0.039782	-0.680660	0.915188	-0.088059	-0.041091	0.391138
21805	-0.483663	-1.311095	9.573703	0.349875	-0.065624	0.373155	0.212845	0.025346	-0.680764	0.912800	-0.081218	-0.038940	0.398350
21806	-0.615804	-0.892034	9.765600	-0.028978	-0.060442	0.426574	0.209458	0.012806	-0.681658	0.909286	-0.081477	-0.039652	0.406187
21807	-0.641419	-0.579750	9.630502	0.033081	-0.037332	0.498824	0.207634	0.007890	-0.683477	0.905236	-0.080694	-0.039223	0.415328
21808	-0.478026	-0.443126	10.085270	0.274450	-0.096376	0.540739	0.203308	-0.003260	-0.683054	0.901061	-0.075224	-0.037882	0.425435
21809	-0.507141	-0.383743	10.580371	0.415377	-0.183932	0.567419	0.196099	-0.022159	-0.681958	0.896651	-0.066255	-0.036716	0.436210
21810	-0.387168	-0.258096	10.664876	0.548407	-0.262347	0.577441	0.185462	-0.044161	-0.680966	0.892032	-0.054427	-0.035934	0.447242
21811	-0.063994	-0.297503	10.211211	0.571938	-0.274120	0.578521	0.171919	-0.068309	-0.679167	0.887178	-0.041779	-0.034942	0.458202
21812	0.099134	-0.123924	10.215168	0.433362	-0.234908	0.593446	0.156782	-0.091205	-0.676961	0.881837	-0.032224	-0.034703	0.469170
21813	0.263922	-0.291223	10.449626	0.289808	-0.215822	0.611159	0.145851	-0.105416	-0.675964	0.876076	-0.025067	-0.035247	0.480230
21814	0.494594	-0.140437	10.081789	0.237199	-0.189348	0.597014	0.133460	-0.117976	-0.675346	0.870254	-0.019386	-0.036045	0.490899
21815	0.537832	-0.125025	9.638284	0.077014	-0.175595	0.667250	0.120000	-0.126976	-0.675241	0.863548	-0.016326	-0.037942	0.502573
21816	0.447768	-0.457581	9.541553	-0.170232	-0.167512	0.721373	0.105194	-0.129812	-0.675122	0.856019	-0.018001	-0.042364	0.514891
21817	0.211093	-0.365932	9.742286	-0.149894	-0.200256	0.793496	0.088532	-0.128823	-0.677080	0.847535	-0.018701	-0.046902	0.528333
21818	0.051595	-0.276295	10.013331	0.222294	-0.217975	0.871072	0.073734	-0.133979	-0.676701	0.838069	-0.013316	-0.047968	0.543288
21819	0.327083	-0.413182	9.929958	0.446067	-0.190178	0.907251	0.058149	-0.147414	-0.671609	0.827997	-0.004172	-0.045891	0.558836
21820	0.543312	-0.248882	10.003901	0.356579	-0.171018	0.921534	0.040587	-0.160840	-0.667941	0.817408	0.002928	-0.044701	0.574315
21821	0.475315	-0.158642	9.694844	0.424593	-0.159943	0.929241	0.022486	-0.174241	-0.662436	0.806415	0.011344	-0.042313	0.589725
21822	0.495313	0.191972	9.483888	0.485824	-0.157171	0.905538	0.006360	-0.187646	-0.654985	0.795321	0.020395	-0.039358	0.604566
21823	0.082322	0.366449	10.085051	0.466400	-0.178244	0.933127	-0.008973	-0.198345	-0.649371	0.783550	0.029691	-0.036722	0.619531
21824	0.409288	-0.429638	10.698711	0.558944	-0.256019	0.861775	-0.026695	-0.210089	-0.641644	0.772181	0.041114	-0.034351	0.633140
21825	1.165680	0.689786	9.722791	0.601939	-0.255805	0.849058	-0.045330	-0.225372	-0.633650	0.760598	0.053498	-0.031170	0.646264
21826	1.015664	0.810452	9.915137	0.565662	-0.230200	0.883891	-0.066106	-0.239769	-0.621452	0.748251	0.064647	-0.028333	0.659650
21827	1.378053	1.136085	9.236493	0.275009	-0.186644	0.842673	-0.080650	-0.247214	-0.617413	0.736562	0.071198	-0.028382	0.672013
21828	1.238008	1.678760	8.993127	0.185951	-0.130027	0.859640	-0.096806	-0.249304	-0.612573	0.724556	0.075321	-0.029046	0.684472
21829	0.981221	1.922561	8.667658	0.411209	-0.043836	0.878165	-0.111097	-0.253747	-0.608534	0.711767	0.081858	-0.025128	0.697177
21830	0.775430	1.595044	8.704355	0.439295	0.080435	0.871662	-0.122881	-0.260645	-0.601377	0.698800	0.086672	-0.019304	0.709785
21831	0.038780	1.394452	9.578115	0.253087	0.131250	0.876149	-0.131367	-0.259698	-0.598299	0.685874	0.088464	-0.015087	0.722166
21832	-0.262712	0.928674	10.048904	0.062510	0.039407	0.814420	-0.141965	-0.257649	-0.596773	0.673923	0.088632	-0.015101	0.733310
21833	-0.108779	1.003217	9.945757	0.365947	-0.042623	0.760714	-0.154145	-0.259800	-0.593404	0.662038	0.094314	-0.011280	0.743427
21834	0.603911	1.219684	10.209916	0.553620	-0.022306	0.728423	-0.162896	-0.265899	-0.584832	0.650050	0.101933	-0.004731	0.753009
21835	1.204115	1.234053	9.841214	0.406278	0.036176	0.742379	-0.174817	-0.271566	-0.577673	0.637983	0.106912	0.000735	0.762592
21836	1.376878	0.892058	9.645976	0.443586	0.091190	0.783116	-0.185144	-0.274417	-0.573927	0.624988	0.111313	0.006980	0.772626
21837	1.522269	0.733154	9.532272	0.255312	0.109322	0.795069	-0.194554	-0.274819	-0.570188	0.612059	0.113207	0.010863	0.782592
21838	1.378645	0.513920	9.535059	0.178283	0.131168	0.802957	-0.203439	-0.273997	-0.566452	0.598977	0.113633	0.013436	0.792548
21839	1.499502	0.459658	9.780295	0.146379	0.136524	0.766798	-0.212332	-0.269229	-0.564285	0.586404	0.113664	0.015923	0.801846
21840	1.305712	0.641303	9.536165	0.168754	0.149148	0.693047	-0.218691	-0.267240	-0.563971	0.574798	0.113598	0.018802	0.810154
21841	1.260295	1.069655	9.580160	0.035834	0.170835	0.653556	-0.227711	-0.260038	-0.564418	0.564036	0.111685	0.020098	0.817916
21842	1.195537	1.531039	10.147785	-0.000842	0.159751	0.640435	-0.232491	-0.253170	-0.566207	0.553447	0.109448	0.020459	0.825409
21843	1.045912	1.554249	9.985868	0.154846	0.136164	0.646792	-0.236878	-0.248602	-0.565254	0.542352	0.109345	0.023353	0.832678
21844	1.264323	1.259108	10.096600	0.274385	0.138072	0.619730	-0.242840	-0.248789	-0.563374	0.531315	0.110438	0.028071	0.839476
21845	1.036734	1.424129	9.232546	0.361033	0.139915	0.575860	-0.247084	-0.249804	-0.560462	0.520749	0.112386	0.034586	0.845573
21846	1.374580	1.367669	9.412558	0.257476	0.108653	0.532022	-0.253187	-0.249431	-0.557403	0.511059	0.113727	0.038886	0.851101
21847	1.475563	1.898972	8.518297	0.074962	0.115807	0.513540	-0.257302	-0.247187	-0.556322	0.502057	0.113066	0.040406	0.856459
21848	1.410562	1.879690	8.546228	-0.065702	0.194150	0.477635	-0.261810	-0.242776	-0.557592	0.493840	0.109597	0.040163	0.861683
21849	1.431026	1.645068	8.879224	-0.198096	0.239559	0.430757	-0.262106	-0.231998	-0.559416	0.486658	0.104014	0.038396	0.866528
21850	1.244964	1.244648	9.397619	-0.111872	0.235687	0.337071	-0.261854	-0.222618	-0.563862	0.480849	0.099233	0.038067	0.870338
21851	1.396280	1.346755	8.913126	-0.081872	0.188152	0.296696	-0.260008	-0.213136	-0.569891	0.475716	0.095551	0.038063	0.873565
21852	1.631080	1.165628	9.284882	-0.133872	0.182552	0.271536	-0.259765	-0.205908	-0.570937	0.471075	0.091429	0.036960	0.876563
21853	1.540103	1.030768	9.303747	-0.231844	0.211666	0.268229	-0.258856	-0.198562	-0.573034	0.466644	0.085901	0.034553	0.879585
21854	1.492896	0.813897	9.237847	-0.116142	0.275723	0.253036	-0.255169	-0.188807	-0.576984	0.462185	0.080275	0.034668	0.882462
21855	1.425534	0.790306	9.414538	-0.279918	0.328554	0.262274	-0.252007	-0.179868	-0.581192	0.457770	0.072249	0.032442	0.885536
21856	1.359605	0.463506	9.579787	-0.340033	0.350376	0.254564	-0.245820	-0.164418	-0.586730	0.453494	0.063229	0.029280	0.888531
21857	1.301749	0.489759	10.254206	-0.390596	0.326515	0.259870	-0.242009	-0.150579	-0.591988	0.449162	0.054221	0.025006	0.891453
21858	1.196749	0.268862	10.451784	-0.367801	0.257109	0.284093	-0.236336	-0.138409	-0.598178	0.444336	0.046609	0.020472	0.894412
21859	1.020448	-0.152908	11.053995	-0.365151	0.163726	0.249187	-0.235444	-0.123978	-0.602234	0.440142	0.040725	0.015127	0.896876
21860	0.476335	-0.354326	10.167443	-0.210814	0.096123	0.201159	-0.234553	-0.112799	-0.603675	0.436647	0.037342	0.012053	0.898777
21861	0.010916	-0.851495	9.997682	-0.343015	0.077464	0.133155	-0.236438	-0.100237	-0.606533	0.434487	0.033124	0.006369	0.900046
21862	0.251092	-0.674492	9.551079	-0.769699	0.043995	0.064604	-0.234896	-0.082807	-0.610593	0.433745	0.025786	-0.007120	0.900638
21863	0.241622	-0.713159	9.507236	-0.993396	0.034518	0.026572	-0.234561	-0.060857	-0.614903	0.433703	0.016644	-0.024861	0.900559
21864	0.191532	-1.328553	9.704595	-0.908657	0.025365	-0.002492	-0.233974	-0.033867	-0.620391	0.433964	0.008444	-0.040975	0.899958
21865	-0.010384	-1.440659	10.109253	-0.443609	0.014604	-0.096108	-0.233502	-0.015859	-0.622479	0.435760	0.004473	-0.048986	0.898718
21866	0.283948	-0.460737	10.120943	-0.096277	0.003990	-0.128516	-0.234319	-0.006582	-0.624824	0.438025	0.003830	-0.050646	0.897527
21867	0.091255	-0.499512	10.152210	0.097126	0.048037	-0.128533	-0.232471	-0.008495	-0.622746	0.440370	0.004004	-0.048594	0.896492
21868	0.015520	-0.782222	10.550852	0.064215	0.077179	-0.137968	-0.230474	-0.014781	-0.620541	0.442850	0.003462	-0.046729	0.895371
21869	0.233527	-1.003715	10.386534	0.073399	0.091758	-0.174839	-0.227691	-0.016042	-0.620564	0.446057	0.002669	-0.044692	0.893884
21870	0.177017	-1.305908	10.002461	0.171813	0.048847	-0.205635	-0.225304	-0.021776	-0.617446	0.449691	0.003654	-0.041150	0.892228
21871	0.115716	-1.597040	10.041018	0.236981	-0.001406	-0.221828	-0.223167	-0.026994	-0.617597	0.453620	0.006004	-0.037048	0.890404
21872	0.134908	-1.588329	9.762840	0.262522	-0.023350	-0.245657	-0.223935	-0.037341	-0.614848	0.457904	0.009123	-0.032533	0.888359
21873	0.249318	-1.329898	9.277795	0.149400	0.011274	-0.261052	-0.223650	-0.046334	-0.612107	0.462512	0.010445	-0.029902	0.886047
21874	0.204355	-1.013547	8.936115	-0.007262	0.082531	-0.214901	-0.218883	-0.049381	-0.610838	0.466356	0.009183	-0.029202	0.884067
21875	0.312106	-1.348824	9.335732	-0.215328	0.120681	-0.211383	-0.216765	-0.047779	-0.612163	0.470191	0.005132	-0.032053	0.881968
21876	0.364708	-1.239073	9.736275	-0.276415	0.120570	-0.220929	-0.210817	-0.044447	-0.613780	0.474178	0.000687	-0.035753	0.879703
21877	0.517122	-0.821006	10.175683	-0.311782	0.095939	-0.186943	-0.208590	-0.038327	-0.614056	0.477521	-0.003851	-0.040557	0.877675
21878	0.200125	-1.081020	10.315518	-0.145264	0.033007	-0.183235	-0.205163	-0.033323	-0.615259	0.480745	-0.005530	-0.042788	0.875798
21879	0.050426	-1.032993	10.374812	0.038688	-0.009799	-0.193321	-0.202114	-0.036625	-0.614108	0.484117	-0.004855	-0.042453	0.873959
21880	-0.088705	-0.172593	10.164719	-0.039837	-0.069249	-0.180751	-0.202763	-0.039082	-0.614627	0.487210	-0.003737	-0.043821	0.872177
21881	0.155384	0.191704	9.603146	-0.123824	-0.083760	-0.133165	-0.204224	-0.038647	-0.613830	0.489442	-0.003391	-0.046961	0.870764
21882	0.297141	-0.217376	9.509907	-0.039949	-0.097257	-0.093931	-0.205951	-0.037394	-0.613423	0.490972	-0.001860	-0.048600	0.869817
21883	0.467708	-0.597243	9.498968	0.035433	-0.094383	-0.081531	-0.206477	-0.040106	-0.611981	0.492294	0.000201	-0.049034	0.869047
21884	0.671576	-0.880760	9.499295	0.032064	-0.083384	-0.077852	-0.208059	-0.042811	-0.611054	0.493552	0.002183	-0.049283	0.868316
21885	0.912924	-0.922780	9.736225	-0.039713	-0.077927	-0.064372	-0.207795	-0.043762	-0.610140	0.494590	0.003224	-0.050872	0.867630
21886	0.932168	-0.920951	9.556379	-0.085477	-0.076087	-0.046146	-0.210848	-0.043571	-0.608284	0.495305	0.003886	-0.053090	0.867087
21887	0.701068	-0.990714	9.694884	-0.010385	-0.046750	-0.024591	-0.212294	-0.044929	-0.609058	0.495678	0.004655	-0.053876	0.866821
21888	0.479961	-1.119374	10.195158	-0.052425	-0.008428	-0.003645	-0.210977	-0.043712	-0.608806	0.495726	0.004426	-0.054854	0.866734
21889	0.637953	-0.883603	10.094310	0.011969	0.028281	0.015078	-0.210451	-0.044254	-0.607764	0.495489	0.004071	-0.054505	0.866893
21890	0.652524	-0.902561	10.171001	0.101045	-0.020897	0.046984	-0.207931	-0.046872	-0.607132	0.494634	0.005524	-0.052950	0.867470
21891	0.641852	-0.686086	10.154733	0.144489	-0.068305	0.073108	-0.209641	-0.049720	-0.606988	0.493270	0.008103	-0.051250	0.868327
21892	0.520067	-0.431812	9.998717	0.098786	-0.088464	0.072892	-0.211488	-0.053236	-0.605405	0.491883	0.010679	-0.050404	0.869136
21893	0.081513	-0.480413	10.113976	0.098583	-0.085739	0.095020	-0.213742	-0.054013	-0.603686	0.490119	0.013076	-0.049632	0.870143
21894	-0.120983	-0.480296	10.265732	0.156369	-0.059217	0.093417	-0.214517	-0.056481	-0.605513	0.488372	0.015686	-0.047500	0.871201
21895	-0.255840	-0.506389	10.453760	0.154631	-0.015385	0.093334	-0.213981	-0.062468	-0.602380	0.486681	0.017362	-0.045001	0.872247
21896	0.144154	-0.470669	10.112297	0.198674	-0.020832	0.055744	-0.215826	-0.064496	-0.602366	0.485601	0.019749	-0.041741	0.872960
21897	0.539026	-0.372455	9.754858	0.288309	-0.097521	0.015724	-0.216591	-0.072272	-0.602101	0.485126	0.024212	-0.037647	0.873298
21898	0.756645	-0.514789	9.519627	0.221891	-0.144165	0.012710	-0.219366	-0.076452	-0.599726	0.484669	0.029012	-0.035159	0.873509
21899	0.864968	-0.491600	9.201673	0.125343	-0.126834	0.025121	-0.221212	-0.079697	-0.598404	0.484070	0.032406	-0.034211	0.873759
21900	0.929767	-0.434187	9.066244	-0.013188	-0.072107	0.033565	-0.222394	-0.081869	-0.598395	0.483430	0.033655	-0.035144	0.874030
21901	0.853083	-0.525123	9.256307	-0.286472	-0.017537	0.056091	-0.223985	-0.080490	-0.598905	0.482625	0.031139	-0.040371	0.874342
21902	0.866218	-0.745847	9.435785	-0.254655	0.005294	0.041460	-0.223586	-0.073447	-0.604531	0.482045	0.028695	-0.044781	0.874531
21903	1.077231	-0.494645	9.594921	-0.151319	-0.022920	0.034638	-0.223066	-0.066653	-0.607672	0.481503	0.027601	-0.047694	0.874710
21904	0.986569	-0.181539	9.737706	0.042775	-0.038234	0.046699	-0.223066	-0.065433	-0.608588	0.480606	0.028777	-0.047322	0.875186
21905	0.980578	0.053259	9.448061	0.075467	-0.077375	0.085678	-0.224378	-0.065711	-0.610539	0.478990	0.030793	-0.046791	0.876031
21906	0.957241	-0.105190	9.565655	0.154160	-0.080902	0.108237	-0.225946	-0.070614	-0.610791	0.476893	0.033726	-0.044913	0.877165
21907	0.831146	0.051273	9.657898	0.170210	-0.095619	0.073258	-0.228053	-0.076168	-0.608421	0.475408	0.036989	-0.042852	0.877942
21908	0.542070	0.021231	10.187729	0.214636	-0.119531	0.027359	-0.229095	-0.081343	-0.607892	0.474628	0.041245	-0.040220	0.878299
21909	0.439592	0.270658	10.010220	0.216695	-0.126972	-0.025238	-0.233840	-0.087289	-0.606809	0.474795	0.045561	-0.037506	0.878116
21910	0.353051	0.233371	10.414603	0.141999	-0.079697	-0.074609	-0.233684	-0.094117	-0.606291	0.475887	0.048504	-0.035681	0.877443
21911	0.631775	0.425646	10.189437	0.100157	0.002459	-0.119243	-0.234330	-0.097124	-0.607072	0.477899	0.049483	-0.033633	0.876375
21912	0.983853	0.388391	9.644846	0.205125	0.051982	-0.132610	-0.233243	-0.105736	-0.606299	0.480027	0.050761	-0.029390	0.875290
21913	0.912956	0.087647	9.692781	0.280867	0.059280	-0.162681	-0.231108	-0.111762	-0.605404	0.482635	0.052500	-0.023569	0.873929
21914	0.682157	-0.057670	9.549350	0.158524	0.046278	-0.181739	-0.228442	-0.119020	-0.603989	0.485645	0.053445	-0.020143	0.872289
21915	0.581388	-0.169136	9.378798	0.214644	0.013416	-0.188784	-0.226574	-0.125445	-0.602307	0.488728	0.055332	-0.015902	0.870534
21916	0.431258	-0.040118	9.199156	0.186411	0.009741	-0.181548	-0.224426	-0.135974	-0.600759	0.491675	0.057180	-0.012343	0.868812
21917	0.374144	-0.180724	9.628773	-0.036662	0.005826	-0.171597	-0.222027	-0.140103	-0.601042	0.494721	0.056683	-0.012568	0.867110
21918	0.648447	-0.077875	9.289478	-0.197180	-0.001543	-0.152085	-0.221235	-0.139160	-0.601440	0.497576	0.054935	-0.015815	0.865534
21919	0.942997	-0.153459	9.531235	-0.150023	0.022358	-0.126953	-0.218052	-0.135957	-0.605390	0.499963	0.053003	-0.017915	0.864238
21920	0.987385	-0.349605	9.843387	-0.041283	-0.006771	-0.119890	-0.216458	-0.136803	-0.606188	0.502076	0.052889	-0.018555	0.863005
21921	1.410128	-0.022364	9.599852	-0.125573	-0.032350	-0.112890	-0.215121	-0.136303	-0.609339	0.504159	0.052146	-0.020831	0.861783
21922	1.083817	-0.344327	9.923583	-0.263830	-0.028867	-0.091447	-0.213532	-0.131984	-0.612751	0.505994	0.050160	-0.025560	0.860698
21923	0.917005	-0.745423	10.233290	-0.225784	-0.028902	-0.100474	-0.213136	-0.128596	-0.615108	0.507940	0.048330	-0.029581	0.859527
21924	1.059929	-0.382136	10.138891	-0.123536	-0.039735	-0.104565	-0.211145	-0.126734	-0.617871	0.509833	0.047958	-0.031995	0.858339
21925	1.057520	-0.382092	10.153274	-0.071267	-0.046922	-0.077526	-0.212995	-0.125361	-0.619294	0.511210	0.047991	-0.033585	0.857458
21926	0.869834	0.045603	10.087900	-0.071535	-0.059733	-0.077534	-0.213769	-0.123220	-0.624651	0.512566	0.048475	-0.035336	0.856550
21927	0.784182	-0.205567	9.865117	-0.099861	-0.022211	-0.045423	-0.213111	-0.120510	-0.626094	0.513433	0.047759	-0.037179	0.855993
21928	0.433028	-0.389382	9.792042	-0.121766	0.015189	-0.044673	-0.212973	-0.119438	-0.628057	0.514325	0.046421	-0.039052	0.855447
21929	0.208970	-0.423407	9.823083	-0.121751	0.020632	-0.046534	-0.211910	-0.116476	-0.631205	0.515257	0.044702	-0.040807	0.854896
21930	-0.005893	-0.374156	9.574498	-0.163060	0.012359	-0.043047	-0.211648	-0.112404	-0.633560	0.516149	0.042985	-0.043417	0.854317
21931	0.379124	-0.222285	9.433781	-0.206063	0.022436	-0.042348	-0.209927	-0.107817	-0.637366	0.517073	0.040320	-0.046560	0.853722
21932	0.928369	-0.109371	9.766983	-0.227821	0.044397	-0.045249	-0.208481	-0.101848	-0.639992	0.518068	0.037387	-0.049943	0.853061
21933	1.391754	-0.199116	9.990911	-0.182419	0.039093	-0.013613	-0.206239	-0.097926	-0.641447	0.518479	0.034675	-0.052523	0.852771
21934	1.645868	-0.390199	10.254678	-0.044960	0.022864	0.009274	-0.205583	-0.095890	-0.641975	0.518378	0.033949	-0.053048	0.852829
21935	1.518943	-0.573462	10.212512	0.046999	0.022952	0.011590	-0.205041	-0.095785	-0.644596	0.518179	0.033906	-0.051921	0.853021
21936	1.357201	-0.540955	9.961788	0.108169	0.013870	0.010063	-0.205056	-0.095620	-0.641717	0.517947	0.034920	-0.049927	0.853240
21937	1.238743	-0.479059	9.836716	0.106384	0.022982	0.002650	-0.205044	-0.099847	-0.640934	0.517856	0.035526	-0.047794	0.853393
21938	1.118471	-0.542210	9.733878	0.092530	0.026567	-0.014961	-0.203705	-0.103148	-0.641601	0.518072	0.036184	-0.045917	0.853337
21939	1.104142	-0.576337	9.613233	0.022489	0.011875	-0.014367	-0.204369	-0.104221	-0.640288	0.518318	0.036138	-0.045333	0.853221
21940	1.060575	-0.542918	9.560479	-0.009927	0.015489	-0.016385	-0.203834	-0.104509	-0.641208	0.518620	0.035925	-0.045319	0.853047
21941	1.007381	-0.509207	9.598866	-0.079230	0.015440	-0.001974	-0.204630	-0.102326	-0.642378	0.518730	0.034759	-0.046453	0.852967
21942	0.940243	-0.586228	9.630769	-0.058269	0.031005	0.005492	-0.203827	-0.101811	-0.644608	0.518707	0.033760	-0.047119	0.852985
21943	0.968759	-0.499652	9.601041	-0.089906	0.030083	0.012713	-0.202388	-0.097457	-0.644749	0.518582	0.032224	-0.048299	0.853054
21944	0.971405	-0.547648	9.636402	-0.074228	0.022819	0.025727	-0.202773	-0.096662	-0.647624	0.518214	0.031179	-0.049335	0.853257
21945	1.055715	-0.533155	9.603784	-0.099595	0.015490	0.023767	-0.202255	-0.093662	-0.647627	0.517888	0.029790	-0.050844	0.853416
21946	1.021827	-0.504316	9.613474	-0.105666	0.015459	0.016350	-0.201589	-0.090695	-0.650771	0.517689	0.028555	-0.052486	0.853480
21947	0.793357	-0.619719	9.772969	-0.053066	0.026437	0.016594	-0.199348	-0.088535	-0.650788	0.517466	0.027473	-0.053081	0.853614
21948	0.719147	-0.730409	9.813936	-0.059315	0.048391	0.033143	-0.200402	-0.086770	-0.653134	0.516985	0.026137	-0.053600	0.853915
21949	0.752670	-0.682282	9.795718	-0.076107	0.052068	0.045972	-0.199344	-0.085561	-0.653927	0.516296	0.024341	-0.054333	0.854338
21950	0.767205	-0.696690	9.795652	-0.034078	0.033842	0.048060	-0.198023	-0.082317	-0.655898	0.515530	0.023498	-0.054578	0.854809
21951	0.786453	-0.686911	9.829578	-0.051737	0.033866	0.064582	-0.197226	-0.081654	-0.657082	0.514489	0.022244	-0.055087	0.855437
21952	0.837661	-0.806972	9.871585	-0.025671	0.041279	0.092397	-0.196169	-0.081664	-0.656829	0.512967	0.021311	-0.055131	0.856371
21953	0.902930	-0.840298	9.938946	-0.006388	0.060496	0.092468	-0.195516	-0.080434	-0.656049	0.511453	0.020041	-0.054607	0.857340
21954	0.960494	-0.775081	9.978808	0.025045	0.053245	0.100020	-0.195242	-0.079370	-0.658667	0.509787	0.019414	-0.053661	0.858406
21955	0.935747	-0.642985	9.922813	0.098479	0.019522	0.104129	-0.195641	-0.080447	-0.657487	0.507982	0.019918	-0.051762	0.859580
21956	0.853596	-0.615031	9.701577	0.100976	-0.006047	0.109717	-0.196826	-0.083971	-0.656040	0.506049	0.021074	-0.050119	0.860789
21957	0.858572	-0.654047	9.547433	0.105448	-0.037127	0.100563	-0.198676	-0.085582	-0.655240	0.504238	0.022638	-0.048673	0.861895
21958	0.834631	-0.687610	9.597153	0.093243	-0.034411	0.098651	-0.198014	-0.087487	-0.653807	0.502463	0.024215	-0.047444	0.862956
21959	0.875811	-0.720590	9.779526	0.098567	-0.006086	0.096789	-0.200524	-0.089230	-0.653265	0.500741	0.025182	-0.045811	0.864017
21960	0.825056	-0.688943	9.916335	0.084505	0.017658	0.102214	-0.201841	-0.092210	-0.652209	0.498948	0.025769	-0.044211	0.865120
21961	0.798294	-0.633276	10.027297	0.012608	0.055974	0.110091	-0.201045	-0.090866	-0.653523	0.497089	0.024794	-0.043456	0.866256
21962	0.834178	-0.575601	9.985229	0.042326	0.076115	0.107441	-0.200779	-0.091686	-0.653264	0.495273	0.023942	-0.042005	0.867391
21963	0.939282	-0.373708	9.859405	0.082471	0.053339	0.107675	-0.199727	-0.091957	-0.651833	0.493414	0.023720	-0.040063	0.868548
21964	1.059131	-0.237295	9.574355	0.084051	-0.000522	0.115151	-0.200519	-0.092765	-0.651565	0.491374	0.024605	-0.038648	0.869743
21965	1.208050	-0.129682	9.293975	0.042064	-0.093759	0.109549	-0.202906	-0.093268	-0.649976	0.489379	0.026576	-0.038860	0.870800
21966	0.920951	-0.596811	9.361565	0.019342	-0.158650	0.140001	-0.206617	-0.092942	-0.648899	0.486805	0.029559	-0.040134	0.872087
21967	0.779546	-0.733210	10.366616	0.012277	0.023186	0.166437	-0.210589	-0.091941	-0.648998	0.483916	0.029152	-0.039775	0.873724
21968	0.636368	-0.525609	10.646670	-0.086082	0.227769	0.169295	-0.207547	-0.090754	-0.649807	0.481180	0.024342	-0.039156	0.875408
21969	0.478434	-0.286815	10.206820	0.020967	0.143696	0.121964	-0.204903	-0.087797	-0.651658	0.479150	0.021932	-0.037429	0.876660
21970	0.552569	-0.172299	9.877826	0.197810	-0.064435	0.128720	-0.206765	-0.087891	-0.649550	0.476753	0.024999	-0.034618	0.877999
21971	0.485051	-0.188335	9.449650	0.310119	-0.174037	0.099929	-0.209399	-0.095074	-0.646654	0.474719	0.030941	-0.030822	0.879053
21972	0.639858	-0.288624	9.584126	0.159615	-0.141280	0.102817	-0.213637	-0.100440	-0.641650	0.472724	0.035015	-0.029402	0.880023
21973	0.943233	-0.198799	9.641032	-0.069728	-0.009922	0.086693	-0.219070	-0.101716	-0.638859	0.471250	0.034481	-0.030727	0.880790
21974	0.973644	-0.519426	9.444765	-0.083641	0.061344	0.079148	-0.218552	-0.098446	-0.639123	0.469950	0.032702	-0.031658	0.881518
21975	1.067209	-0.417911	9.523884	0.000550	0.048609	0.062980	-0.219354	-0.096387	-0.639116	0.468878	0.031825	-0.031201	0.882138
21976	0.951558	-0.429799	9.633069	-0.027389	0.019307	0.062878	-0.215662	-0.093421	-0.638883	0.467799	0.031326	-0.031524	0.882717
21977	1.006841	-0.393577	9.638894	-0.006289	0.008348	0.053774	-0.217114	-0.093275	-0.639525	0.466865	0.031113	-0.031575	0.883217
21978	1.016312	-0.354893	9.687539	0.030563	0.013845	0.043798	-0.216190	-0.093825	-0.638879	0.466082	0.031264	-0.030914	0.883648
21979	0.972800	-0.325679	9.812378	0.025397	0.030254	0.035436	-0.216460	-0.095438	-0.636522	0.465465	0.030984	-0.030203	0.884008
21980	0.977266	-0.253762	9.731805	-0.035977	0.042994	0.036949	-0.216201	-0.092717	-0.637439	0.464859	0.030005	-0.030442	0.884352
21981	0.976884	-0.171852	9.761759	0.030501	0.057686	0.036335	-0.213813	-0.092486	-0.638897	0.464239	0.029302	-0.029390	0.884737
21982	0.972205	-0.200621	9.794921	0.098826	0.059579	0.033911	-0.213275	-0.095766	-0.638380	0.463615	0.029283	-0.027088	0.885138
21983	0.856753	-0.253299	9.937145	0.134078	0.052236	0.017485	-0.212868	-0.100265	-0.636946	0.463260	0.029660	-0.024247	0.885394
21984	0.736664	-0.344437	10.093190	0.087003	0.019238	0.011758	-0.210875	-0.102066	-0.637225	0.463011	0.030258	-0.022515	0.885550
21985	0.832816	-0.286772	10.013273	0.008245	0.008191	0.005841	-0.211133	-0.103432	-0.637485	0.462912	0.030256	-0.022314	0.885606
21986	0.890159	-0.178556	9.962512	-0.002297	0.010012	0.002090	-0.211788	-0.105338	-0.637481	0.462883	0.030194	-0.022244	0.885626
21987	0.822170	-0.085540	9.761525	0.018463	0.012811	0.013261	-0.210737	-0.103571	-0.637227	0.462649	0.030212	-0.021829	0.885758
21988	0.793085	-0.057027	9.672829	0.012860	0.021108	0.042751	-0.211009	-0.102062	-0.636962	0.461891	0.030076	-0.021411	0.886168
21989	0.634065	-0.081551	9.630189	-0.002833	0.011912	0.035298	-0.211802	-0.102190	-0.636956	0.461279	0.029906	-0.021391	0.886493
21990	0.641499	-0.119691	9.730552	-0.007907	-0.010058	0.026079	-0.211010	-0.101518	-0.637223	0.460817	0.030139	-0.021619	0.886720
21991	0.711407	-0.114515	9.796095	-0.018254	-0.010097	0.013107	-0.212602	-0.101763	-0.636164	0.460598	0.030226	-0.022059	0.886820
21992	0.826949	-0.073236	9.838564	0.025574	0.001828	0.005930	-0.212334	-0.102858	-0.636036	0.460478	0.030565	-0.021572	0.886883
21993	0.899295	-0.075414	9.863215	0.042965	-0.006332	0.020799	-0.212067	-0.104491	-0.635123	0.460087	0.031158	-0.020898	0.887081
21994	1.053501	-0.055983	9.826516	0.008030	-0.000885	0.011391	-0.212197	-0.104358	-0.635645	0.459878	0.031381	-0.020751	0.887185
21995	0.957279	-0.099244	9.897032	0.022006	0.002783	0.017913	-0.213123	-0.103671	-0.636292	0.459554	0.031637	-0.020372	0.887352
21996	0.952159	-0.036725	9.888258	0.035284	-0.002732	-0.000472	-0.213526	-0.104197	-0.634719	0.459533	0.032148	-0.019750	0.887359
21997	0.788207	-0.031890	9.990025	0.046701	0.015516	-0.005064	-0.213118	-0.106122	-0.635508	0.459606	0.032424	-0.018803	0.887332
21998	0.816850	0.025613	9.902273	0.055198	0.026551	0.013419	-0.212590	-0.106802	-0.634596	0.459337	0.032593	-0.017568	0.887490
21999	0.729753	0.082678	9.753419	0.053328	0.000972	0.018982	-0.212057	-0.109257	-0.633555	0.458973	0.033184	-0.016646	0.887674
22000	0.729903	0.043571	9.575222	0.091685	-0.017217	0.033052	-0.213637	-0.110611	-0.634066	0.458313	0.034458	-0.015178	0.887993
22001	0.679619	-0.028620	9.602548	0.049674	-0.006300	0.035592	-0.215085	-0.114133	-0.632748	0.457652	0.035138	-0.014398	0.888320
22002	0.657840	-0.009200	9.665034	-0.021896	-0.002782	0.014918	-0.214561	-0.113315	-0.632359	0.457398	0.035121	-0.014802	0.888445
22003	0.652883	0.019698	9.674996	-0.037417	0.001704	-0.011011	-0.214964	-0.111536	-0.632486	0.457628	0.034870	-0.015461	0.888325
22004	0.782964	0.046659	9.743808	-0.021648	0.011789	-0.010943	-0.216171	-0.109592	-0.630775	0.457831	0.034604	-0.015709	0.888227
22005	0.804420	0.102391	9.845618	-0.018061	0.015425	-0.019240	-0.214577	-0.109759	-0.631965	0.458198	0.034293	-0.015891	0.888046
22006	0.855658	-0.024971	9.863516	-0.002288	0.002672	-0.010826	-0.214043	-0.109910	-0.632754	0.458388	0.034366	-0.015879	0.887946
22007	0.966467	-0.005612	9.831212	0.017074	0.026437	-0.025528	-0.214837	-0.110171	-0.632486	0.458845	0.034193	-0.015340	0.887726
22008	0.918213	0.001509	9.830861	0.031249	0.026399	-0.043916	-0.212459	-0.111549	-0.630936	0.459602	0.034163	-0.014492	0.887349
22009	0.865053	0.025399	9.811495	-0.009014	0.033651	-0.047826	-0.212719	-0.111554	-0.631719	0.460474	0.033637	-0.014341	0.886920
22010	0.672505	-0.044722	9.823118	0.029447	0.033681	-0.040252	-0.211396	-0.112113	-0.631469	0.461166	0.033461	-0.013460	0.886581
22011	0.614796	-0.081245	9.730842	0.041660	0.035525	-0.038346	-0.209531	-0.113785	-0.632662	0.461834	0.033360	-0.012401	0.886252
22012	0.571599	-0.124710	9.710623	0.026883	0.035480	-0.047649	-0.208607	-0.114877	-0.631492	0.462663	0.033129	-0.011545	0.885840
22013	0.634227	-0.115189	9.644122	-0.014423	0.035486	-0.033090	-0.206752	-0.115582	-0.631508	0.463273	0.032500	-0.011491	0.885545
22014	0.715858	-0.042869	9.636296	-0.073275	0.029998	-0.014922	-0.205689	-0.116010	-0.632171	0.463589	0.031431	-0.012481	0.885404
22015	0.629100	-0.044958	9.779497	-0.128665	0.044608	0.012457	-0.204901	-0.112618	-0.633615	0.463466	0.029569	-0.014399	0.885504
22016	0.628760	0.029890	9.854965	-0.154992	0.044588	0.017857	-0.203853	-0.107185	-0.635583	0.463245	0.027476	-0.016721	0.885646
22017	0.609662	-0.005889	9.957514	-0.111145	0.051928	0.014376	-0.203851	-0.105561	-0.637152	0.463074	0.025645	-0.018257	0.885760
22018	0.696512	-0.017794	9.943753	-0.048107	0.033737	0.016573	-0.202525	-0.103683	-0.639125	0.462811	0.024734	-0.018785	0.885913
22019	0.677068	0.015919	9.963250	-0.025338	0.028270	0.014848	-0.201216	-0.102044	-0.637696	0.462579	0.024123	-0.019014	0.886046
22020	0.677132	0.001400	9.939041	0.000763	0.009154	0.033469	-0.201743	-0.100957	-0.638868	0.461979	0.024094	-0.018911	0.886362
22021	0.773579	-0.003513	9.853448	0.021809	0.000961	0.028979	-0.201743	-0.102042	-0.638084	0.461462	0.024407	-0.018559	0.886630
22022	0.725706	-0.075699	9.880796	0.007774	0.010091	0.035355	-0.202526	-0.104224	-0.638602	0.460827	0.024425	-0.018325	0.886964
22023	0.726044	-0.147943	9.862982	0.000798	0.008258	0.036249	-0.203199	-0.102837	-0.637287	0.460194	0.024420	-0.018286	0.887294
22024	0.668132	-0.138493	9.845769	0.006080	0.005503	0.031663	-0.202269	-0.102315	-0.638603	0.459618	0.024505	-0.018122	0.887593
22025	0.631922	-0.131544	9.787912	0.028789	0.006446	0.033622	-0.204382	-0.103654	-0.638325	0.459017	0.024792	-0.017603	0.887907
22026	0.528339	-0.151028	9.779469	0.021656	0.006456	0.046503	-0.203847	-0.104485	-0.638853	0.458170	0.024998	-0.017161	0.888347
22027	0.480364	-0.201533	9.814324	0.028754	0.015574	0.039142	-0.204903	-0.103935	-0.639629	0.457473	0.025112	-0.016561	0.888715
22028	0.518714	-0.153298	9.824961	0.011142	0.013756	0.048283	-0.204638	-0.104887	-0.638977	0.456602	0.025092	-0.016241	0.889169
22029	0.562055	-0.143815	9.758280	0.046120	0.006499	0.050320	-0.204902	-0.106243	-0.638191	0.455693	0.025517	-0.015421	0.889638
22030	0.580925	-0.057300	9.716457	-0.015059	0.013708	0.033383	-0.206494	-0.103773	-0.638962	0.455096	0.025264	-0.015560	0.889948
22031	0.571051	-0.009244	9.702635	-0.034337	0.019166	0.031429	-0.204642	-0.105150	-0.637931	0.454568	0.024737	-0.016043	0.890224
22032	0.570926	0.019852	9.767860	-0.027252	0.017323	0.024082	-0.205173	-0.103650	-0.638842	0.454149	0.024311	-0.016361	0.890444
22033	0.484494	-0.052075	9.893280	-0.030582	0.028235	0.012973	-0.204393	-0.101733	-0.637539	0.453951	0.023660	-0.016678	0.890557
22034	0.465142	-0.037594	9.917310	-0.026987	0.009937	0.005634	-0.204114	-0.102035	-0.640027	0.453855	0.023374	-0.017050	0.890606
22035	0.513347	-0.037792	9.831332	0.004432	-0.002789	0.014122	-0.204264	-0.100236	-0.637932	0.453609	0.023590	-0.017017	0.890726
22036	0.525720	-0.107779	9.763247	0.030484	0.008267	0.035468	-0.205979	-0.100634	-0.638703	0.452948	0.023845	-0.016394	0.891067
22037	0.557212	-0.141583	9.710253	-0.000955	0.004568	0.028858	-0.205179	-0.102824	-0.638187	0.452445	0.023875	-0.016397	0.891322
22038	0.648797	-0.134163	9.716013	-0.027172	0.013680	0.024100	-0.206110	-0.101584	-0.638179	0.452021	0.023515	-0.016748	0.891540
22039	0.668160	-0.148446	9.749602	-0.028964	-0.006405	0.033352	-0.204138	-0.100225	-0.636755	0.451446	0.023490	-0.017358	0.891820
22040	0.726456	-0.234526	9.873775	-0.025395	0.019187	0.033335	-0.204143	-0.098860	-0.636885	0.450858	0.023045	-0.017631	0.892124
22041	0.712215	-0.282729	9.858562	-0.027126	0.026493	0.032394	-0.205865	-0.097752	-0.637263	0.450310	0.022456	-0.017926	0.892410
22042	0.688313	-0.326041	9.872135	-0.055160	0.037433	0.035928	-0.205462	-0.096954	-0.638967	0.449690	0.021416	-0.018567	0.892735
22043	0.601318	-0.282789	9.905539	-0.037641	0.031947	0.033250	-0.204277	-0.096820	-0.637930	0.449131	0.020636	-0.019012	0.893025
22044	0.548095	-0.249620	9.785474	-0.011375	0.028303	0.026004	-0.204013	-0.096280	-0.638324	0.448672	0.020156	-0.018950	0.893268
22045	0.456240	-0.201853	9.734872	0.000932	0.028280	0.014986	-0.202421	-0.094408	-0.640561	0.448422	0.019792	-0.018731	0.893407
22046	0.417459	-0.158611	9.737517	0.004462	0.026436	0.009466	-0.203489	-0.094106	-0.638851	0.448245	0.019494	-0.018396	0.893509
22047	0.407776	-0.148890	9.771173	-0.024290	0.026368	-0.003602	-0.201102	-0.094687	-0.639656	0.448337	0.018938	-0.018631	0.893470
22048	0.480044	-0.131556	9.872919	0.001274	0.026362	-0.018238	-0.201769	-0.092498	-0.640042	0.448659	0.018624	-0.018343	0.893321
22049	0.633581	0.029875	9.847808	0.011630	0.008145	-0.008930	-0.200308	-0.095239	-0.639270	0.448825	0.018724	-0.018090	0.893240
22050	0.595425	-0.056630	9.903854	0.020356	0.008167	0.000346	-0.200841	-0.094954	-0.638742	0.448802	0.018899	-0.017631	0.893257
22051	0.590922	-0.121394	9.965322	0.015154	-0.006460	0.003113	-0.200040	-0.094706	-0.640318	0.448747	0.019294	-0.017448	0.893280
22052	0.566582	-0.075979	9.891311	0.037947	0.000853	-0.006937	-0.200836	-0.096591	-0.638481	0.448841	0.019760	-0.016737	0.893237
22053	0.545093	-0.124468	9.796803	0.039630	0.002700	-0.001392	-0.200701	-0.097683	-0.638221	0.448859	0.020216	-0.016031	0.893230
22054	0.508940	-0.129567	9.733977	0.011544	0.000854	0.004006	-0.199104	-0.099346	-0.638758	0.448772	0.020441	-0.015797	0.893273
22055	0.422339	-0.173235	9.679741	0.003792	-0.002852	-0.008949	-0.200693	-0.099596	-0.638222	0.448938	0.020675	-0.015777	0.893184
22056	0.431779	-0.129887	9.685239	-0.005758	0.004422	-0.020085	-0.200430	-0.099596	-0.637962	0.449280	0.020688	-0.015810	0.893011
22057	0.528107	-0.105597	9.696081	-0.021625	0.022720	-0.010962	-0.199374	-0.097977	-0.638755	0.449501	0.020235	-0.016012	0.892907
22058	0.527984	-0.081699	9.648402	-0.026980	0.022737	-0.003607	-0.200035	-0.098649	-0.638358	0.449562	0.019726	-0.016266	0.892883
22059	0.528000	-0.076164	9.859739	-0.040917	0.028190	-0.003688	-0.198702	-0.099226	-0.639939	0.449662	0.019001	-0.016763	0.892839
22060	0.477860	-0.171842	10.054785	-0.058341	0.015367	0.001781	-0.197917	-0.095692	-0.640859	0.449639	0.018340	-0.017646	0.892848
22061	0.523668	-0.171766	10.050412	-0.038997	-0.001072	-0.004554	-0.197650	-0.095971	-0.641123	0.449743	0.018155	-0.018372	0.892784
22062	0.482674	-0.171980	10.011616	0.015246	-0.002841	-0.003355	-0.197784	-0.094745	-0.641645	0.449778	0.018482	-0.018102	0.892765
22063	0.576767	-0.191565	9.858576	0.013371	-0.017413	0.007739	-0.198056	-0.094863	-0.640073	0.449638	0.019057	-0.018046	0.892825
22064	0.547925	-0.216130	9.728326	-0.012947	-0.015605	0.009451	-0.200169	-0.095660	-0.640187	0.449449	0.019355	-0.018399	0.892907
22065	0.485375	-0.245131	9.727335	-0.054984	-0.019307	0.012934	-0.199382	-0.094028	-0.640062	0.449240	0.019346	-0.019585	0.892987
22066	0.468499	-0.245149	9.731978	-0.012973	0.011801	0.009406	-0.201238	-0.091559	-0.641223	0.449058	0.019153	-0.019692	0.893080
22067	0.465846	-0.192052	9.780712	0.009937	0.017262	-0.008024	-0.201499	-0.091833	-0.641614	0.449213	0.019079	-0.019382	0.893011
22068	0.436926	-0.191897	9.842862	-0.034502	0.009848	-0.025775	-0.200314	-0.090210	-0.641884	0.449670	0.018742	-0.019877	0.892777
22069	0.458666	-0.201561	9.818922	-0.026541	0.000704	-0.033102	-0.198454	-0.091738	-0.642292	0.450280	0.018641	-0.020354	0.892461
22070	0.542643	-0.114733	9.830526	-0.002082	-0.001994	-0.031129	-0.200179	-0.090895	-0.641886	0.450817	0.018809	-0.020375	0.892186
22071	0.513936	-0.162965	9.815178	-0.007392	0.000757	-0.023776	-0.199779	-0.091719	-0.641889	0.451253	0.018878	-0.020508	0.891961
22072	0.509151	-0.172764	9.766983	-0.031996	0.002582	-0.015596	-0.199770	-0.092686	-0.642936	0.451528	0.018688	-0.021028	0.891813
22073	0.523809	-0.211038	9.824199	-0.037202	0.000746	-0.015618	-0.199775	-0.089963	-0.643851	0.451830	0.018485	-0.021693	0.891649
22074	0.514455	-0.268494	9.914532	0.004727	0.004476	-0.000644	-0.198590	-0.089966	-0.642814	0.451820	0.018587	-0.021547	0.891655
22075	0.536201	-0.278059	9.919401	-0.003054	-0.006516	-0.008048	-0.199649	-0.089680	-0.642805	0.451970	0.018818	-0.021673	0.891571
22076	0.538606	-0.278153	9.890615	-0.023270	-0.012912	0.000166	-0.200970	-0.089671	-0.643318	0.451948	0.018976	-0.022183	0.891567
22077	0.558147	-0.333637	9.837204	0.004582	-0.006436	0.016913	-0.199262	-0.088989	-0.641500	0.451650	0.019262	-0.022187	0.891711
22078	0.546224	-0.365238	9.750225	0.015174	-0.002792	0.005889	-0.200450	-0.088030	-0.642667	0.451518	0.019585	-0.021922	0.891777
22079	0.702391	-0.259935	9.493886	-0.016492	-0.000951	0.007575	-0.201249	-0.088011	-0.641614	0.451397	0.019591	-0.022257	0.891830
22080	0.654692	-0.365528	9.602391	-0.037432	0.019115	0.007440	-0.200454	-0.086939	-0.642797	0.451267	0.019048	-0.022733	0.891896
22081	0.572560	-0.326743	9.734206	-0.063676	0.028203	0.006363	-0.199391	-0.085738	-0.644506	0.451198	0.018110	-0.023654	0.891927
22082	0.514255	-0.225084	9.943947	-0.072520	0.019062	0.018321	-0.198607	-0.083153	-0.644642	0.450888	0.017246	-0.024761	0.892070
22083	0.451414	-0.191457	9.963037	-0.026893	0.008104	0.006567	-0.198600	-0.082487	-0.646343	0.450792	0.016996	-0.025198	0.892112
22084	0.400694	-0.172261	9.977237	0.013446	-0.010155	0.000336	-0.199666	-0.081647	-0.645549	0.450752	0.017437	-0.025028	0.892128
22085	0.420025	-0.181896	9.962878	-0.028461	-0.021188	-0.009087	-0.199393	-0.082344	-0.646598	0.450922	0.017699	-0.025737	0.892017
22086	0.514302	-0.239932	9.823705	0.001223	-0.032078	-0.000605	-0.200721	-0.081913	-0.646064	0.450896	0.018422	-0.025982	0.892008
22087	0.649680	-0.321947	9.684579	0.066888	-0.031066	-0.001186	-0.200859	-0.082035	-0.644754	0.450884	0.019718	-0.025081	0.892012
22088	0.662149	-0.403225	9.832397	0.022343	-0.011937	-0.003285	-0.201123	-0.083526	-0.643837	0.450906	0.020273	-0.024767	0.891998
22089	0.616049	-0.340657	9.861652	-0.031244	-0.010134	0.013048	-0.202453	-0.083226	-0.642649	0.450688	0.020305	-0.025441	0.892088
22090	0.577401	-0.326363	9.842287	0.018682	-0.010097	0.007762	-0.202577	-0.084054	-0.643695	0.450516	0.020789	-0.025180	0.892171
22091	0.543181	-0.230396	9.780896	0.048457	-0.013742	-0.001316	-0.204028	-0.083910	-0.644599	0.450520	0.021609	-0.024457	0.892169
22092	0.533495	-0.220725	9.800147	-0.005872	-0.008307	0.003937	-0.204294	-0.084853	-0.643550	0.450424	0.021841	-0.024616	0.892208
22093	0.523865	-0.225705	9.756775	0.001044	-0.008279	0.011355	-0.203768	-0.084040	-0.643554	0.450225	0.022126	-0.024689	0.892299
22094	0.610626	-0.218344	9.748085	0.011538	0.008194	0.010463	-0.204026	-0.084320	-0.644599	0.450014	0.022217	-0.024392	0.892412
22095	0.615632	-0.256784	9.761996	0.013350	0.002705	0.007714	-0.202971	-0.085683	-0.643038	0.449880	0.022420	-0.024143	0.892481
22096	0.649351	-0.246910	9.815265	-0.006849	-0.000948	0.016846	-0.204563	-0.084706	-0.642763	0.449557	0.022506	-0.024259	0.892639
22097	0.658786	-0.201025	9.859209	-0.006757	-0.001889	0.006694	-0.204832	-0.084017	-0.642499	0.449448	0.022613	-0.024411	0.892687
22098	0.586476	-0.206033	9.844059	0.008050	-0.002780	0.013228	-0.204305	-0.083612	-0.642372	0.449181	0.022867	-0.024276	0.892818
22099	0.533747	-0.268373	9.938720	0.003005	-0.001925	-0.001565	-0.205885	-0.085236	-0.642622	0.449214	0.023062	-0.024246	0.892797
22100	0.567616	-0.297590	9.818592	0.004778	-0.010144	-0.005231	-0.205891	-0.084952	-0.641575	0.449276	0.023428	-0.024227	0.892757
22101	0.601295	-0.283216	9.780698	-0.023210	-0.012918	-0.009059	-0.206414	-0.085500	-0.642356	0.449451	0.023584	-0.024762	0.892650
22102	0.712071	-0.259242	9.690842	-0.017187	-0.013784	-0.001640	-0.206275	-0.084972	-0.644058	0.449461	0.023815	-0.025169	0.892628
22103	0.745877	-0.268684	9.724634	-0.020631	-0.013794	-0.005347	-0.206812	-0.084002	-0.643268	0.449567	0.024014	-0.025672	0.892555
22104	0.726765	-0.302081	9.820015	-0.005855	0.009093	0.007613	-0.207085	-0.083169	-0.642219	0.449410	0.023934	-0.025676	0.892636
22105	0.688097	-0.282926	9.815122	-0.019785	0.008135	-0.001688	-0.206688	-0.082903	-0.642483	0.449461	0.023749	-0.025973	0.892606
22106	0.591481	-0.247126	9.785913	-0.013763	0.015456	0.003864	-0.205755	-0.084282	-0.642753	0.449388	0.023486	-0.026059	0.892648
22107	0.538724	-0.302149	9.909485	-0.019653	0.011734	-0.012773	-0.204960	-0.083753	-0.643544	0.449639	0.023238	-0.026312	0.892520
22108	0.461533	-0.287309	10.072218	0.017198	-0.010188	-0.014404	-0.204957	-0.082401	-0.644983	0.449860	0.023721	-0.026068	0.892403
22109	0.562241	-0.182233	9.781750	0.052920	-0.015590	-0.012367	-0.206550	-0.084000	-0.642747	0.450056	0.024606	-0.025263	0.892304
22110	0.699512	-0.153458	9.673003	0.060796	-0.017390	-0.016011	-0.206814	-0.084948	-0.642222	0.450276	0.025611	-0.024304	0.892191
22111	0.738106	-0.160894	9.586835	0.031806	0.004538	-0.010651	-0.207072	-0.086992	-0.641959	0.450460	0.025951	-0.023693	0.892105
22112	0.755072	-0.177523	9.639575	-0.028558	0.004470	-0.010956	-0.207600	-0.086310	-0.642739	0.450643	0.025758	-0.024134	0.892006
22113	0.673567	-0.265816	9.901650	-0.044304	0.004453	0.001883	-0.206941	-0.085905	-0.642483	0.450642	0.025412	-0.024891	0.891996
22114	0.649618	-0.302155	9.843301	-0.028544	0.011778	0.000107	-0.206015	-0.084831	-0.643275	0.450637	0.025083	-0.025272	0.891997
22115	0.649481	-0.273288	9.841304	0.017058	0.001752	-0.008877	-0.205487	-0.084293	-0.643540	0.450796	0.025340	-0.024956	0.891918
22116	0.644272	-0.196726	9.717493	-0.005942	0.008171	0.005761	-0.208271	-0.085063	-0.641686	0.450667	0.025277	-0.024968	0.891985
22117	0.629670	-0.167856	9.724964	-0.019975	0.004502	0.007539	-0.206551	-0.084270	-0.642485	0.450553	0.025143	-0.025292	0.892037
22118	0.596070	-0.199107	9.753020	-0.044554	0.008147	0.016638	-0.205888	-0.084145	-0.642883	0.450261	0.024726	-0.025999	0.892176
22119	0.600804	-0.179781	9.772541	-0.044514	0.002654	0.012954	-0.206021	-0.083734	-0.642882	0.450061	0.024399	-0.026774	0.892263
22120	0.615478	-0.220387	9.851331	-0.041005	0.009974	0.016653	-0.205486	-0.083209	-0.644456	0.449763	0.023982	-0.027401	0.892405
22121	0.601249	-0.268368	9.900939	-0.011052	0.006307	0.002046	-0.204441	-0.080076	-0.644201	0.449744	0.023893	-0.027536	0.892413
22122	0.644491	-0.239767	9.796114	-0.019831	0.016356	-0.001704	-0.204699	-0.079679	-0.645769	0.449757	0.023563	-0.027719	0.892410
22123	0.610789	-0.249329	9.834076	-0.003270	0.011820	0.007614	-0.204970	-0.079664	-0.644589	0.449638	0.023442	-0.027663	0.892474
22124	0.606046	-0.268818	9.766540	-0.024934	0.013567	-0.016492	-0.204448	-0.080198	-0.642762	0.449921	0.023124	-0.027956	0.892331
22125	0.630176	-0.273631	9.752294	0.002887	0.019133	0.002100	-0.204180	-0.079258	-0.644072	0.449902	0.022930	-0.027719	0.892353
22126	0.664043	-0.297642	9.747472	-0.009193	0.030047	-0.015511	-0.204434	-0.081039	-0.644856	0.450164	0.022458	-0.027583	0.892237
