# Supplementary material for: Identification of Haptic Based Guiding Using Hard Reins
Source: PLoS One. 2015 Jul 22;10(7):e0132020. doi: 10.1371/journal.pone.0132020 (PMC4511788; doi:10.1371/journal.pone.0132020)
Supplement: S8 File — (ZIP) [file pone.0132020.s008.zip › Exp2_MotionData1/Subject1/path1/T5/sync5.txt]

// Start Time: 0
// Sample rate: 25.0Hz
// Scenario: 4.9
// Firmware Version: 2.6.1
Counter	Acc_X	Acc_Y	Acc_Z	Gyr_X	Gyr_Y	Gyr_Z	Mag_X	Mag_Y	Mag_Z	Quat_w	Quat_x	Quat_y	Quat_z
21483	2.096436	-4.446932	8.435620	-0.000703	-0.000971	0.009382	-0.488486	0.465450	-1.141931	0.591414	-0.054462	-0.254609	0.763176
21484	2.120653	-4.436776	8.494060	-0.008058	-0.008250	0.013726	-0.485949	0.467897	-1.140389	0.591057	-0.054455	-0.254842	0.763375
21485	2.139833	-4.431577	8.460908	0.006256	-0.011752	0.016397	-0.487679	0.464588	-1.142104	0.590732	-0.054236	-0.254867	0.763634
21486	2.115317	-4.427173	8.399942	-0.013639	0.007461	0.023537	-0.486345	0.466223	-1.140845	0.590297	-0.054584	-0.254989	0.763905
21487	2.157399	-4.455529	8.500143	-0.047630	0.012690	0.016381	-0.487691	0.468532	-1.141705	0.590038	-0.055376	-0.255549	0.763861
21488	2.173999	-4.433377	8.524557	-0.012774	0.002973	-0.010100	-0.486086	0.469007	-1.139402	0.590091	-0.055472	-0.255749	0.763746
21489	2.139715	-4.421866	8.484903	-0.004744	-0.012965	-0.010168	-0.487690	0.467893	-1.138469	0.590154	-0.055228	-0.255986	0.763636
21490	2.104934	-4.388517	8.425812	0.005815	-0.009565	-0.000381	-0.487155	0.468047	-1.139556	0.590019	-0.054965	-0.256038	0.763741
21491	2.122529	-4.417327	8.443419	-0.011426	0.000785	0.006701	-0.486882	0.466545	-1.142050	0.589887	-0.055097	-0.256194	0.763781
21492	2.129921	-4.412330	8.513417	-0.011171	0.001030	-0.003025	-0.488490	0.466852	-1.141479	0.589828	-0.055182	-0.256384	0.763757
21493	2.130508	-4.446309	8.484805	0.006571	-0.004375	0.005839	-0.486083	0.468398	-1.143628	0.589703	-0.055019	-0.256325	0.763886
21494	2.115459	-4.424736	8.460109	0.014032	0.001239	-0.002940	-0.489025	0.466779	-1.143917	0.589672	-0.054811	-0.256127	0.763990
21495	2.163153	-4.382600	8.480512	0.012354	-0.013651	0.023469	-0.488087	0.466582	-1.142442	0.589236	-0.054527	-0.256068	0.764367
21496	2.154385	-4.431312	8.466167	0.006444	-0.011574	0.009323	-0.487155	0.468404	-1.142801	0.588950	-0.054277	-0.256123	0.764587
21497	2.153967	-4.411900	8.456379	0.010549	0.001322	-0.007380	-0.487159	0.469777	-1.141128	0.589060	-0.054085	-0.255949	0.764574
21498	2.143918	-4.392661	8.465554	0.001510	0.008292	-0.004710	-0.487689	0.467320	-1.138081	0.589076	-0.054122	-0.255861	0.764588
21499	2.119277	-4.378547	8.426176	-0.007561	0.017883	-0.000251	-0.488229	0.469056	-1.139375	0.589142	-0.054433	-0.255760	0.764549
21500	2.164083	-4.423848	8.514552	-0.013010	0.002751	-0.001259	-0.487153	0.467646	-1.140519	0.589069	-0.054577	-0.255955	0.764530
21501	2.135206	-4.436512	8.499319	-0.005706	0.004675	-0.004753	-0.487954	0.466855	-1.142163	0.589139	-0.054641	-0.255985	0.764461
21502	2.138960	-4.387897	8.460552	-0.000354	-0.005948	-0.004806	-0.488759	0.467425	-1.141593	0.589087	-0.054483	-0.256093	0.764477
21503	2.115013	-4.407755	8.426266	-0.008662	-0.000905	0.004048	-0.487687	0.467115	-1.141479	0.588991	-0.054542	-0.256223	0.764503
21504	2.137428	-4.434049	8.451224	-0.018735	0.002394	0.011106	-0.487954	0.466704	-1.141761	0.588723	-0.054812	-0.256497	0.764598
21505	2.159389	-4.436074	8.485614	0.003081	-0.000758	0.002308	-0.487420	0.467391	-1.141474	0.588667	-0.054725	-0.256448	0.764664
21506	2.116405	-4.465983	8.498964	-0.005736	-0.002438	-0.004793	-0.487425	0.468765	-1.139801	0.588628	-0.054685	-0.256597	0.764647
21507	2.062874	-4.466963	8.425113	0.004644	-0.002751	0.011164	-0.488092	0.467946	-1.140363	0.588428	-0.054598	-0.256536	0.764828
21508	2.120749	-4.446488	8.462842	-0.012554	-0.002977	0.014631	-0.487157	0.468956	-1.142240	0.588084	-0.054730	-0.256774	0.765003
21509	2.150190	-4.460924	8.480873	-0.010165	-0.013820	0.025252	-0.487945	0.469621	-1.141610	0.587594	-0.054721	-0.257055	0.765285
21510	2.135592	-4.461190	8.461170	0.001599	0.001332	-0.008205	-0.487674	0.468442	-1.139751	0.587632	-0.054634	-0.257051	0.765264
21511	2.134250	-4.393242	8.465430	0.004981	-0.004147	-0.001159	-0.486465	0.467311	-1.140887	0.587613	-0.054459	-0.257014	0.765303
21512	2.156780	-4.426818	8.480819	0.005914	0.008286	-0.000197	-0.487670	0.467351	-1.141415	0.587573	-0.054470	-0.256853	0.765387
21513	2.110624	-4.427660	8.440893	0.007240	0.013109	-0.015180	-0.487945	0.469138	-1.139047	0.587860	-0.054461	-0.256592	0.765255
21514	2.108301	-4.422433	8.510423	-0.012985	0.008082	-0.001212	-0.487559	0.469075	-1.140875	0.587811	-0.054685	-0.256725	0.765232
21515	2.110798	-4.427244	8.503314	0.008780	0.003105	-0.008249	-0.486885	0.467339	-1.139718	0.587942	-0.054541	-0.256547	0.765201
21516	2.114941	-4.398042	8.464705	0.019469	-0.000449	-0.004703	-0.487823	0.467501	-1.139702	0.587939	-0.054235	-0.256287	0.765312
21517	2.115098	-4.402892	8.484005	0.002998	0.001818	0.005869	-0.487421	0.467646	-1.140244	0.587841	-0.054212	-0.256196	0.765420
21518	2.120330	-4.427076	8.453054	0.001655	0.008422	-0.010006	-0.486615	0.466399	-1.135952	0.587947	-0.054225	-0.256110	0.765366
21519	2.081737	-4.425342	8.521666	0.008849	-0.002142	-0.011813	-0.486350	0.467073	-1.134848	0.588106	-0.053984	-0.255992	0.765301
21520	2.037833	-4.423719	8.443275	0.004917	-0.004265	0.000550	-0.487820	0.465812	-1.133786	0.587986	-0.053817	-0.255994	0.765404
21521	2.081633	-4.427776	8.473536	0.017001	-0.002863	0.020036	-0.487415	0.465370	-1.139504	0.587661	-0.053636	-0.255722	0.765757
21522	2.125672	-4.441538	8.518322	0.006087	-0.017218	0.021668	-0.486614	0.466474	-1.139206	0.587163	-0.053369	-0.255835	0.766120
21523	2.110677	-4.427250	8.464795	0.019036	-0.013249	0.009361	-0.487151	0.466953	-1.141084	0.586950	-0.052951	-0.255665	0.766369
21524	2.098175	-4.408057	8.464267	0.004803	-0.002592	0.004966	-0.488487	0.466021	-1.142184	0.586773	-0.052835	-0.255644	0.766520
21525	2.134333	-4.392831	8.498962	0.002747	-0.006380	0.013767	-0.487553	0.467097	-1.140803	0.586510	-0.052738	-0.255637	0.766730
21526	2.153788	-4.402193	8.461115	0.017109	0.000786	0.016507	-0.487817	0.465655	-1.139218	0.586185	-0.052588	-0.255376	0.767075
21527	2.115659	-4.427155	8.508277	0.010571	0.001342	-0.008256	-0.486883	0.466455	-1.138118	0.586308	-0.052405	-0.255181	0.767058
21528	2.115159	-4.402889	8.503264	0.017524	-0.011220	-0.001242	-0.488488	0.466162	-1.142179	0.586197	-0.051976	-0.255073	0.767209
21529	2.095052	-4.369270	8.487950	0.023188	-0.004732	-0.010021	-0.487682	0.465429	-1.141805	0.586329	-0.051544	-0.254756	0.767242
21530	2.087833	-4.379116	8.442066	0.006912	0.008333	-0.004680	-0.488215	0.464447	-1.141559	0.586359	-0.051522	-0.254584	0.767278
21531	2.107743	-4.393312	8.517407	0.003164	0.002862	-0.000312	-0.488480	0.463588	-1.140770	0.586359	-0.051493	-0.254474	0.767316
21532	2.120296	-4.417361	8.503531	0.005597	0.001695	-0.024184	-0.487943	0.462999	-1.140252	0.586653	-0.051285	-0.254420	0.767124
21533	2.081331	-4.403500	8.531117	0.012613	0.003355	-0.017071	-0.488351	0.464996	-1.140726	0.586922	-0.051070	-0.254175	0.767013
21534	2.071253	-4.398838	8.439299	0.007070	0.001396	-0.011792	-0.487543	0.463855	-1.141044	0.587025	-0.050904	-0.254090	0.766974
21535	2.134260	-4.388383	8.499095	-0.009309	0.010001	-0.002883	-0.486858	0.464184	-1.139626	0.587087	-0.051123	-0.254089	0.766912
21536	2.118075	-4.427518	8.498894	-0.005897	-0.000771	0.002369	-0.488728	0.462546	-1.140200	0.586943	-0.051145	-0.254213	0.766980
21537	2.110225	-4.398530	8.498434	0.009046	0.015793	-0.015160	-0.489266	0.463273	-1.140578	0.587241	-0.051178	-0.253876	0.766861
21538	2.087366	-4.350397	8.470890	0.008999	0.015748	-0.013388	-0.487787	0.461731	-1.142544	0.587441	-0.051200	-0.253594	0.766800
21539	2.145994	-4.368750	8.501715	0.002192	0.008146	0.004210	-0.487526	0.464020	-1.144102	0.587395	-0.051294	-0.253431	0.766882
21540	2.143897	-4.387804	8.489589	0.005384	0.012122	-0.014399	-0.487405	0.462955	-1.145009	0.587588	-0.051298	-0.253248	0.766795
21541	2.095891	-4.403235	8.538784	0.001664	0.011979	-0.009981	-0.488340	0.461315	-1.140302	0.587778	-0.051387	-0.253063	0.766704
21542	2.099841	-4.359468	8.531353	0.013132	0.003011	-0.002932	-0.487938	0.461610	-1.141247	0.587749	-0.051215	-0.252858	0.766806
21543	2.089857	-4.349942	8.499681	0.020254	-0.004086	-0.001185	-0.488206	0.461669	-1.143548	0.587743	-0.050885	-0.252566	0.766929
21544	2.075187	-4.347784	8.472735	0.003079	-0.000763	0.002323	-0.487663	0.459550	-1.144030	0.587613	-0.050803	-0.252553	0.767038
21545	2.133559	-4.349146	8.529902	0.001496	0.017140	-0.002886	-0.485260	0.462031	-1.143842	0.587720	-0.051011	-0.252300	0.767025
21546	2.114426	-4.354750	8.570449	0.010475	-0.002234	-0.004666	-0.487789	0.462280	-1.141848	0.587689	-0.050782	-0.252199	0.767098
21547	2.060695	-4.341164	8.525368	0.017631	0.008402	-0.001027	-0.487513	0.459624	-1.143294	0.587740	-0.050678	-0.251797	0.767197
21548	2.070056	-4.331289	8.482251	0.019410	0.008394	-0.000139	-0.487915	0.459417	-1.140039	0.587703	-0.050530	-0.251429	0.767356
21549	2.099420	-4.338034	8.528940	0.012064	0.002893	0.004216	-0.487511	0.458844	-1.140062	0.587639	-0.050434	-0.251172	0.767495
21550	2.084677	-4.331020	8.509177	0.001188	0.000956	0.006825	-0.486978	0.459528	-1.139639	0.587444	-0.050422	-0.251163	0.767649
21551	2.113462	-4.311074	8.541203	0.010349	0.001189	0.000659	-0.486442	0.460007	-1.142616	0.587424	-0.050303	-0.250956	0.767739
21552	2.125525	-4.305999	8.555979	0.016070	-0.000233	-0.011712	-0.487648	0.459869	-1.141521	0.587522	-0.050005	-0.250751	0.767751
21553	2.131917	-4.271904	8.493330	0.003292	0.001262	-0.004672	-0.487376	0.458752	-1.142374	0.587578	-0.049942	-0.250657	0.767743
21554	2.093912	-4.311435	8.487648	0.001993	0.012331	-0.021392	-0.487910	0.458053	-1.142119	0.587875	-0.049954	-0.250530	0.767556
21555	2.065135	-4.319234	8.534967	-0.012275	0.005252	-0.027665	-0.486703	0.457793	-1.144313	0.588288	-0.050021	-0.250650	0.767196
21556	2.078789	-4.272455	8.554123	0.000109	0.015742	-0.018805	-0.486187	0.458222	-1.143005	0.588565	-0.050123	-0.250509	0.767023
21557	2.064251	-4.272719	8.553679	-0.007721	0.011551	0.004133	-0.485914	0.456504	-1.142249	0.588527	-0.050394	-0.250449	0.767054
21558	2.098567	-4.291516	8.557281	-0.001201	0.008270	-0.004715	-0.486320	0.457924	-1.142199	0.588545	-0.050465	-0.250403	0.767051
21559	2.152117	-4.300253	8.575840	-0.000161	0.003102	-0.010945	-0.486988	0.457516	-1.142204	0.588703	-0.050440	-0.250341	0.766951
21560	2.055381	-4.311719	8.568144	0.025292	0.001771	-0.020577	-0.486590	0.458789	-1.142710	0.588960	-0.050021	-0.249981	0.766899
21561	1.981909	-4.284336	8.493635	0.010495	0.001312	-0.004615	-0.488307	0.456394	-1.143253	0.589022	-0.049879	-0.249767	0.766930
21562	2.057206	-4.287821	8.524858	-0.006268	-0.008194	0.014704	-0.487502	0.456099	-1.143544	0.588660	-0.049857	-0.249972	0.767143
21563	2.086811	-4.311558	8.540389	0.000924	0.000715	0.016546	-0.486835	0.456740	-1.141359	0.588384	-0.049926	-0.249890	0.767376
21564	2.118229	-4.308561	8.531702	0.000711	-0.004794	0.023576	-0.486973	0.458166	-1.141855	0.587907	-0.049917	-0.249939	0.767727
21565	2.151692	-4.281248	8.556595	0.000994	-0.008949	0.012048	-0.488040	0.456479	-1.141082	0.587653	-0.049812	-0.249976	0.767916
21566	2.134413	-4.269426	8.531903	-0.000402	-0.008590	-0.002980	-0.485633	0.458136	-1.141871	0.587570	-0.049627	-0.250113	0.767947
21567	2.103119	-4.286992	8.487745	-0.019970	0.010042	-0.008218	-0.487376	0.458774	-1.143323	0.587701	-0.049958	-0.250270	0.767774
21568	2.079900	-4.331105	8.530696	-0.032557	0.012603	-0.008235	-0.486974	0.458599	-1.142248	0.587766	-0.050448	-0.250657	0.767566
21569	2.107136	-4.350024	8.594262	-0.018010	-0.005722	-0.017154	-0.487377	0.459044	-1.142772	0.587957	-0.050469	-0.250978	0.767313
21570	2.074217	-4.292369	8.510971	-0.003938	-0.000602	-0.003809	-0.487648	0.459847	-1.140571	0.587917	-0.050443	-0.251076	0.767313
21571	2.079324	-4.306843	8.501609	-0.020474	0.002487	0.009420	-0.489522	0.459350	-1.141651	0.587739	-0.050753	-0.251311	0.767353
21572	2.133233	-4.330136	8.541954	-0.020264	0.008002	0.002371	-0.488989	0.460166	-1.140817	0.587630	-0.051081	-0.251552	0.767335
21573	2.094855	-4.350253	8.540928	-0.007123	0.002411	-0.018832	-0.485242	0.461266	-1.137161	0.587898	-0.051091	-0.251612	0.767109
21574	2.065817	-4.355637	8.520820	-0.018153	-0.007637	-0.011851	-0.486712	0.460387	-1.140429	0.587941	-0.051086	-0.252019	0.766943
21575	2.051061	-4.351054	8.481817	-0.004516	0.000621	0.018307	-0.487652	0.461126	-1.140937	0.587632	-0.051228	-0.252021	0.767170
21576	2.116562	-4.349863	8.510298	-0.015019	0.004357	0.007674	-0.488992	0.461495	-1.143352	0.587429	-0.051465	-0.252220	0.767244
21577	2.085248	-4.357712	8.521432	-0.004038	-0.002468	-0.000285	-0.486583	0.462077	-1.140376	0.587390	-0.051460	-0.252270	0.767258
21578	2.080219	-4.350522	8.509187	-0.013024	0.016059	0.002459	-0.487656	0.462562	-1.141976	0.587332	-0.051828	-0.252306	0.767266
21579	2.118871	-4.337678	8.551199	-0.011297	0.000965	0.002358	-0.486587	0.463341	-1.140064	0.587263	-0.051973	-0.252424	0.767270
21580	2.116639	-4.357146	8.488689	0.008491	-0.002428	0.002401	-0.487121	0.462807	-1.140889	0.587134	-0.051805	-0.252347	0.767405
21581	2.094022	-4.321146	8.461245	-0.014929	0.002665	0.004132	-0.487389	0.462801	-1.140343	0.587043	-0.052027	-0.252500	0.767410
21582	2.117676	-4.398388	8.556435	-0.015880	0.002616	0.005893	-0.488998	0.463452	-1.142475	0.586858	-0.052239	-0.252734	0.767459
21583	2.095876	-4.403643	8.526918	-0.000169	-0.011041	-0.011821	-0.488065	0.464066	-1.133238	0.586958	-0.051996	-0.252840	0.767365
21584	2.084920	-4.350441	8.463593	0.011967	-0.009601	0.005909	-0.488864	0.462077	-1.131936	0.586737	-0.051693	-0.252790	0.767571
21585	2.110098	-4.393678	8.488765	-0.004303	-0.004489	0.009423	-0.485386	0.463306	-1.127458	0.586538	-0.051707	-0.252862	0.767698
21586	2.137167	-4.412606	8.499367	-0.018426	0.004503	0.000590	-0.487532	0.465451	-1.138763	0.586450	-0.051953	-0.253118	0.767664
21587	2.091470	-4.427999	8.512524	-0.000364	-0.002373	-0.002923	-0.487792	0.463052	-1.138566	0.586455	-0.051892	-0.253120	0.767664
21588	2.069460	-4.423548	8.478114	0.001218	-0.009649	0.004113	-0.489135	0.464461	-1.143255	0.586255	-0.051706	-0.253237	0.767791
21589	2.066895	-4.418741	8.463556	0.004591	0.002562	0.014812	-0.489135	0.464449	-1.142712	0.586017	-0.051755	-0.253087	0.768018
21590	2.124775	-4.403124	8.472436	-0.013592	0.004018	0.021823	-0.488328	0.463286	-1.142081	0.585596	-0.052041	-0.253254	0.768265
21591	2.120646	-4.437183	8.484602	-0.013142	-0.000876	0.004113	-0.490882	0.466120	-1.139924	0.585486	-0.052190	-0.253432	0.768280
21592	2.105346	-4.396191	8.503081	-0.000471	-0.005127	0.000591	-0.487667	0.465871	-1.138477	0.585355	-0.052074	-0.253526	0.768357
21593	2.101036	-4.425401	8.488726	-0.001537	0.009757	0.009526	-0.490210	0.465637	-1.144154	0.585228	-0.052278	-0.253397	0.768483
21594	2.115040	-4.398444	8.488953	-0.005810	0.008163	0.000658	-0.484722	0.466835	-1.140380	0.585163	-0.052431	-0.253417	0.768515
21595	2.078897	-4.413668	8.459071	-0.005381	0.008557	-0.015243	-0.489408	0.466176	-1.143875	0.585406	-0.052536	-0.253389	0.768332
21596	2.071938	-4.418643	8.526298	-0.007501	0.001166	-0.004688	-0.487800	0.465438	-1.137946	0.585371	-0.052568	-0.253524	0.768312
21597	2.081748	-4.428177	8.502599	0.001295	-0.002491	0.002388	-0.490347	0.466408	-1.140735	0.585295	-0.052516	-0.253504	0.768380
21598	2.076107	-4.399156	8.434804	-0.000548	-0.002552	0.004152	-0.488741	0.467090	-1.141275	0.585119	-0.052458	-0.253565	0.768497
21599	2.100794	-4.413268	8.488627	-0.011241	0.001005	0.000598	-0.488471	0.466397	-1.142115	0.585074	-0.052597	-0.253701	0.768477
21600	2.101070	-4.427828	8.483931	-0.005327	-0.000243	-0.018840	-0.484594	0.468595	-1.137203	0.585266	-0.052515	-0.253832	0.768294
21601	2.057789	-4.438320	8.526011	-0.008633	0.002657	-0.029432	-0.486862	0.465595	-1.139581	0.585692	-0.052498	-0.253940	0.767934
21602	2.025834	-4.424340	8.471967	0.001748	-0.002076	-0.014393	-0.487135	0.467317	-1.140472	0.585805	-0.052326	-0.253980	0.767847
21603	2.072277	-4.447775	8.449497	-0.007501	0.010010	-0.002860	-0.484457	0.467444	-1.136428	0.585862	-0.052547	-0.253956	0.767796
21604	2.116310	-4.456678	8.523131	-0.011296	0.009808	0.004188	-0.488076	0.468620	-1.140962	0.585730	-0.052802	-0.254039	0.767852
21605	2.077796	-4.476803	8.478772	0.005539	0.002614	0.013046	-0.489146	0.468093	-1.141509	0.585518	-0.052839	-0.253887	0.768061
21606	2.108726	-4.447110	8.484311	0.014054	0.001304	-0.002857	-0.486603	0.468691	-1.139348	0.585480	-0.052631	-0.253687	0.768171
21607	2.105989	-4.432595	8.476896	0.012097	0.008225	0.004254	-0.486465	0.467154	-1.140214	0.585438	-0.052633	-0.253380	0.768304
21608	2.134838	-4.427221	8.436818	0.008704	0.001304	-0.004647	-0.487938	0.467375	-1.142225	0.585416	-0.052477	-0.253264	0.768369
21609	2.106176	-4.442302	8.474568	-0.005838	0.011674	0.002452	-0.484996	0.468626	-1.138148	0.585400	-0.052731	-0.253199	0.768386
21610	2.107185	-4.485975	8.518258	-0.008997	0.004974	-0.015282	-0.487675	0.468762	-1.141369	0.585538	-0.052784	-0.253323	0.768236
21611	2.086298	-4.415958	8.485795	0.009979	0.001663	-0.018777	-0.486865	0.466583	-1.139549	0.585813	-0.052592	-0.253157	0.768094
21612	2.066767	-4.413889	8.453887	0.010331	0.015319	0.004302	-0.489548	0.468253	-1.141906	0.585715	-0.052674	-0.252843	0.768267
21613	2.095566	-4.398800	8.459471	-0.007182	0.008543	-0.015253	-0.489143	0.467440	-1.143837	0.585953	-0.052807	-0.252857	0.768072
21614	2.108196	-4.422846	8.469668	0.003153	0.015283	0.003386	-0.489143	0.467139	-1.143033	0.585867	-0.052969	-0.252655	0.768193
21615	2.086666	-4.425656	8.541245	-0.000018	0.012117	-0.013438	-0.483790	0.468488	-1.139523	0.586102	-0.053082	-0.252516	0.768051
21616	2.057616	-4.433470	8.501898	0.020577	-0.001092	-0.011682	-0.487268	0.467194	-1.141153	0.586183	-0.052713	-0.252254	0.768101
21617	2.049583	-4.404491	8.443660	0.017514	0.001197	0.002470	-0.486997	0.466072	-1.141735	0.586137	-0.052535	-0.251958	0.768245
21618	2.076565	-4.413707	8.487886	-0.011532	-0.001040	0.011199	-0.484856	0.466807	-1.139022	0.585835	-0.052659	-0.252165	0.768400
21619	2.101115	-4.427826	8.498376	0.006719	0.002890	0.002435	-0.489142	0.467026	-1.144258	0.585786	-0.052633	-0.252017	0.768487
21620	2.110113	-4.393677	8.493580	0.003220	0.004727	-0.001104	-0.488872	0.466453	-1.144144	0.585701	-0.052606	-0.251943	0.768578
21621	2.144078	-4.393059	8.509061	0.006675	-0.005997	0.002367	-0.487268	0.466884	-1.139942	0.585609	-0.052441	-0.251903	0.768672
21622	2.126885	-4.388521	8.465169	0.010484	-0.002236	-0.004665	-0.485658	0.465973	-1.138768	0.585562	-0.052206	-0.251801	0.768757
21623	2.076221	-4.399150	8.470916	-0.017989	0.011986	-0.014377	-0.487266	0.466520	-1.142532	0.585792	-0.052522	-0.251950	0.768512
21624	2.091561	-4.427995	8.541413	-0.007509	0.010014	-0.002867	-0.486994	0.465388	-1.142707	0.585752	-0.052693	-0.251981	0.768521
21625	2.075968	-4.384588	8.482835	0.010633	-0.000329	-0.009946	-0.487801	0.466231	-1.141721	0.585881	-0.052506	-0.251829	0.768484
21626	2.065456	-4.345939	8.467777	0.003008	0.004525	0.006860	-0.486729	0.466210	-1.141869	0.585674	-0.052518	-0.251752	0.768667
21627	2.105392	-4.396188	8.517526	-0.011022	0.018919	-0.004593	-0.485929	0.467308	-1.141301	0.585796	-0.052907	-0.251703	0.768563
21628	2.107817	-4.398573	8.503175	-0.005480	0.008472	-0.011715	-0.486193	0.466038	-1.141067	0.585883	-0.052985	-0.251730	0.768483
21629	2.071769	-4.404076	8.564697	-0.001544	0.010589	-0.024060	-0.486998	0.466633	-1.141581	0.586272	-0.053036	-0.251653	0.768207
21630	2.012668	-4.371172	8.475976	0.006743	-0.002406	0.000651	-0.485926	0.466480	-1.142142	0.586130	-0.052866	-0.251607	0.768343
21631	2.081008	-4.394207	8.483062	0.001161	-0.000845	0.007702	-0.485387	0.465283	-1.139744	0.585976	-0.052871	-0.251589	0.768466
21632	2.100579	-4.398704	8.512583	-0.009024	-0.001191	0.018272	-0.484852	0.465581	-1.140962	0.585554	-0.052994	-0.251751	0.768726
21633	2.095562	-4.389083	8.519578	0.010519	-0.009283	-0.007356	-0.486596	0.465985	-1.138350	0.585599	-0.052682	-0.251705	0.768728
21634	2.068664	-4.379863	8.501832	0.005083	0.008340	-0.002834	-0.486056	0.464533	-1.137182	0.585551	-0.052676	-0.251563	0.768812
21635	2.100013	-4.369583	8.517160	0.005065	0.004786	-0.002865	-0.486856	0.463592	-1.138424	0.585592	-0.052666	-0.251430	0.768824
21636	2.104527	-4.359795	8.473895	0.010404	0.011855	0.000733	-0.485786	0.464366	-1.142483	0.585524	-0.052674	-0.251160	0.768964
21637	2.095239	-4.379384	8.478572	0.003545	0.013881	-0.011650	-0.485650	0.463780	-1.141689	0.585745	-0.052775	-0.250956	0.768856
21638	2.087974	-4.369798	8.540864	-0.012541	0.008544	-0.017039	-0.485383	0.463881	-1.140196	0.585901	-0.052909	-0.251097	0.768681
21639	2.114036	-4.340195	8.539034	0.012268	-0.003998	-0.004671	-0.484847	0.463875	-1.140474	0.585934	-0.052666	-0.250961	0.768717
21640	2.040869	-4.326964	8.476508	0.013419	0.008626	-0.011643	-0.485384	0.464157	-1.139916	0.586037	-0.052524	-0.250695	0.768735
21641	2.074554	-4.306927	8.525535	0.000072	0.012206	-0.016976	-0.484844	0.463034	-1.140772	0.586329	-0.052611	-0.250567	0.768549
21642	2.099698	-4.347736	8.555501	0.001953	-0.000980	-0.022363	-0.485922	0.465041	-1.140967	0.586539	-0.052404	-0.250602	0.768391
21643	2.027663	-4.385459	8.529503	0.003857	0.000006	-0.025869	-0.484846	0.463458	-1.140759	0.586910	-0.052214	-0.250567	0.768132
21644	2.004409	-4.317913	8.499393	0.001094	-0.004449	0.009460	-0.485651	0.464025	-1.140053	0.586618	-0.052125	-0.250622	0.768343
21645	2.061201	-4.370288	8.501531	-0.007888	-0.000966	0.009444	-0.484844	0.462699	-1.138476	0.586429	-0.052237	-0.250739	0.768441
21646	2.100119	-4.369577	8.550864	-0.000527	0.004565	0.004188	-0.484843	0.462313	-1.140117	0.586263	-0.052280	-0.250719	0.768571
21647	2.095167	-4.369670	8.517012	0.003469	-0.012745	-0.013590	-0.484843	0.462602	-1.140379	0.586381	-0.051961	-0.250825	0.768469
21648	2.075166	-4.336045	8.535402	0.016382	0.005361	-0.022272	-0.484577	0.463148	-1.139822	0.586642	-0.051684	-0.250563	0.768374
21649	2.094406	-4.330842	8.521510	0.003278	-0.002297	-0.004684	-0.484308	0.462546	-1.138487	0.586676	-0.051573	-0.250539	0.768363
21650	2.085048	-4.355293	8.473263	-0.005155	0.017626	-0.022261	-0.482967	0.462086	-1.138247	0.586978	-0.051738	-0.250463	0.768146
21651	2.085490	-4.369845	8.521531	-0.003678	0.009376	-0.011701	-0.484843	0.462602	-1.140379	0.587170	-0.051852	-0.250418	0.768006
21652	2.081358	-4.394188	8.593803	0.003907	0.001833	-0.027638	-0.484305	0.461596	-1.140147	0.587478	-0.051639	-0.250394	0.767793
21653	2.065347	-4.331369	8.525436	0.030750	0.008993	-0.020433	-0.484168	0.460887	-1.140171	0.587837	-0.051300	-0.249832	0.767724
21654	2.060155	-4.321759	8.477060	-0.001116	-0.000471	-0.008215	-0.485912	0.461504	-1.140674	0.587826	-0.051206	-0.249893	0.767719
21655	2.079836	-4.328679	8.525861	-0.012952	0.001079	-0.002943	-0.484839	0.461510	-1.142043	0.587832	-0.051348	-0.250077	0.767645
21656	2.104959	-4.364631	8.579862	0.013716	0.013343	-0.022236	-0.483356	0.458046	-1.140272	0.588136	-0.051227	-0.249761	0.767523
21657	2.078574	-4.384534	8.540687	0.013795	0.008983	-0.025792	-0.482821	0.458633	-1.141752	0.588560	-0.051062	-0.249465	0.767305
21658	2.007092	-4.332430	8.489956	0.025410	0.016077	-0.021275	-0.482821	0.458329	-1.140812	0.588862	-0.050846	-0.248937	0.767260
21659	2.071645	-4.389507	8.617542	0.051168	0.011513	-0.043340	-0.482684	0.457516	-1.142468	0.589604	-0.050196	-0.248053	0.767019
21660	2.196214	-4.324135	8.570321	0.045667	-0.008198	-0.110703	-0.485927	0.466781	-1.142946	0.591159	-0.048920	-0.247590	0.766053
21661	2.206644	-4.161328	8.297398	0.004701	0.011318	-0.123086	-0.486188	0.464513	-1.142338	0.593073	-0.048414	-0.247505	0.764632
21662	2.188860	-4.202893	8.542701	-0.071725	0.037424	-0.054200	-0.485380	0.463106	-1.143342	0.593894	-0.049514	-0.248239	0.763686
21663	2.124974	-4.264730	8.642310	-0.042006	0.020094	0.009450	-0.485386	0.465413	-1.145439	0.593778	-0.050350	-0.248631	0.763594
21664	1.990657	-4.245342	8.440651	-0.000410	0.006539	0.067876	-0.483746	0.454627	-1.144720	0.592652	-0.050738	-0.248521	0.764478
21665	1.978254	-4.340233	8.518017	0.000333	0.012651	0.108590	-0.482947	0.455798	-1.141164	0.591022	-0.051457	-0.248249	0.765779
21666	2.125191	-4.388527	8.696209	0.036946	-0.014776	0.080204	-0.481880	0.457313	-1.140584	0.589620	-0.051133	-0.247805	0.767024
21667	2.074355	-4.319083	8.386003	0.035088	-0.030031	0.012927	-0.481874	0.455372	-1.142140	0.589277	-0.050313	-0.247605	0.767407
21668	2.072835	-4.229281	8.471938	-0.019664	0.005015	-0.020621	-0.482944	0.454685	-1.141878	0.589475	-0.050464	-0.247898	0.767150
21669	2.093216	-4.262887	8.573919	-0.025479	0.008133	-0.004712	-0.482805	0.453271	-1.141925	0.589531	-0.050855	-0.248193	0.766986
21670	2.093935	-4.292000	8.617491	-0.003788	0.008403	-0.008178	-0.482544	0.455535	-1.142398	0.589570	-0.050933	-0.248190	0.766952
21671	2.078971	-4.272852	8.604852	0.024694	0.001266	0.002477	-0.481741	0.455492	-1.141323	0.589532	-0.050661	-0.247787	0.767129
21672	2.097894	-4.262807	8.521104	0.013813	-0.007760	0.004151	-0.483883	0.455424	-1.142386	0.589314	-0.050343	-0.247692	0.767348
21673	2.112580	-4.272253	8.507182	-0.000308	0.001231	-0.004679	-0.483209	0.453982	-1.141762	0.589361	-0.050328	-0.247681	0.767316
21674	2.131923	-4.257328	8.587101	-0.013451	-0.013537	0.012860	-0.483345	0.454415	-1.142018	0.588964	-0.050288	-0.248063	0.767501
21675	2.132900	-4.305861	8.589905	0.001479	-0.000529	-0.004690	-0.484019	0.455829	-1.141422	0.589005	-0.050223	-0.248047	0.767479
21676	2.127681	-4.286535	8.594413	0.028736	0.005252	-0.013408	-0.484278	0.453010	-1.141374	0.589134	-0.049841	-0.247587	0.767553
21677	2.131569	-4.247630	8.536466	0.013219	0.008459	-0.004596	-0.484545	0.452436	-1.140711	0.589230	-0.049772	-0.247284	0.767581
21678	2.085207	-4.241194	8.477221	0.002053	0.010619	-0.024056	-0.483878	0.453546	-1.140547	0.589525	-0.049736	-0.247181	0.767391
21679	2.099604	-4.345312	8.541037	-0.023034	0.008742	-0.028567	-0.483072	0.452543	-1.140724	0.589954	-0.049981	-0.247457	0.766956
21680	2.094155	-4.311422	8.564686	-0.023360	0.015524	-0.015265	-0.483072	0.452703	-1.141533	0.590117	-0.050364	-0.247677	0.766734
21681	2.122678	-4.281773	8.574966	-0.006991	0.012283	-0.022314	-0.484411	0.452420	-1.140170	0.590484	-0.050505	-0.247660	0.766448
21682	2.055080	-4.307283	8.496054	-0.005381	-0.000288	-0.017068	-0.483342	0.453537	-1.140689	0.590607	-0.050422	-0.247793	0.766316
21683	2.054635	-4.278156	8.539150	-0.009040	0.008485	-0.013489	-0.482801	0.451531	-1.139946	0.590817	-0.050574	-0.247842	0.766128
21684	2.115999	-4.311024	8.577389	-0.012642	0.008460	-0.013513	-0.484139	0.451295	-1.140617	0.590922	-0.050729	-0.247979	0.765992
21685	2.067634	-4.319187	8.559116	-0.018031	-0.000435	-0.015344	-0.483337	0.451549	-1.140211	0.591106	-0.050842	-0.248273	0.765747
21686	2.016043	-4.290997	8.516397	-0.023909	0.002608	0.003234	-0.483200	0.450844	-1.140371	0.590922	-0.051126	-0.248635	0.765753
21687	2.095930	-4.277403	8.574112	-0.027697	-0.001126	0.009367	-0.483879	0.453994	-1.141618	0.590715	-0.051468	-0.249057	0.765753
21688	2.079941	-4.321386	8.605247	0.004709	0.000923	0.009487	-0.482939	0.453311	-1.143551	0.590455	-0.051418	-0.248994	0.765977
21689	2.068948	-4.268187	8.529885	0.019229	-0.004160	0.004197	-0.482268	0.453001	-1.143026	0.590360	-0.051134	-0.248736	0.766153
21690	2.083352	-4.258213	8.549509	0.006414	-0.009775	0.011190	-0.482806	0.453597	-1.143815	0.590024	-0.050909	-0.248771	0.766416
21691	2.096822	-4.204562	8.549518	0.002488	-0.008334	0.023559	-0.483067	0.451007	-1.141453	0.589594	-0.050852	-0.248796	0.766742
21692	2.126148	-4.223455	8.507231	-0.015210	0.015696	0.016580	-0.484409	0.451884	-1.141409	0.589275	-0.051298	-0.248857	0.766938
21693	2.151425	-4.261828	8.594955	-0.022427	-0.002964	0.013779	-0.483340	0.452894	-1.143424	0.588998	-0.051564	-0.249210	0.767018
21694	2.195858	-4.299861	8.611050	-0.005708	0.002972	-0.004705	-0.482936	0.452308	-1.142905	0.588966	-0.051602	-0.249296	0.767012
21695	2.151410	-4.261829	8.590140	0.017122	-0.001846	-0.017916	-0.483468	0.451200	-1.143341	0.589223	-0.051256	-0.249063	0.766914
21696	2.116979	-4.247896	8.519170	0.010998	0.009765	-0.022273	-0.481058	0.451744	-1.144845	0.589513	-0.051114	-0.248830	0.766776
21697	2.122211	-4.272080	8.488219	-0.007144	-0.002032	-0.018868	-0.482128	0.451192	-1.144307	0.589759	-0.051044	-0.248973	0.766545
21698	2.118100	-4.296422	8.567715	-0.017995	-0.002165	-0.017135	-0.481324	0.450540	-1.141352	0.589877	-0.051085	-0.249320	0.766339
21699	2.087305	-4.330966	8.574252	0.010963	0.001762	-0.022316	-0.482132	0.451967	-1.141161	0.590213	-0.050842	-0.249143	0.766154
21700	2.064862	-4.307103	8.525239	0.017817	-0.012669	-0.011772	-0.481856	0.449289	-1.141658	0.590233	-0.050327	-0.249061	0.766199
21701	2.098202	-4.272508	8.557295	-0.004062	-0.006021	-0.000315	-0.482925	0.448498	-1.143028	0.590178	-0.050253	-0.249182	0.766207
21702	2.108774	-4.316012	8.560354	0.017073	-0.009816	0.016524	-0.482928	0.449786	-1.143800	0.589778	-0.049931	-0.249048	0.766580
21703	2.099083	-4.316188	8.560059	0.015257	-0.013387	0.016498	-0.483065	0.450928	-1.144169	0.589447	-0.049601	-0.248942	0.766890
21704	2.152663	-4.324923	8.588248	0.018743	-0.027621	0.018173	-0.482397	0.451471	-1.143888	0.588936	-0.048995	-0.248991	0.767305
21705	2.186714	-4.338876	8.538847	0.040535	-0.016639	0.013002	-0.484404	0.450529	-1.143895	0.588667	-0.048298	-0.248542	0.767701
21706	2.186838	-4.353445	8.486002	0.031769	-0.018273	0.004125	-0.483732	0.449611	-1.141490	0.588416	-0.047608	-0.248295	0.768017
21707	2.163758	-4.412126	8.480922	0.025212	-0.012428	-0.018837	-0.484129	0.447933	-1.141811	0.588640	-0.046999	-0.248071	0.767955
21708	2.135758	-4.466040	8.482877	-0.008872	-0.019697	-0.024286	-0.484399	0.448306	-1.139353	0.588776	-0.046623	-0.248491	0.767738
21709	2.116261	-4.466398	8.446173	-0.005182	-0.010735	-0.025980	-0.483857	0.446325	-1.139694	0.589086	-0.046368	-0.248729	0.767438
21710	2.089157	-4.457189	8.363426	-0.022629	0.005554	-0.043605	-0.485334	0.447352	-1.139915	0.589619	-0.046442	-0.249081	0.766910
21711	2.081982	-4.471891	8.300730	-0.089723	0.008064	-0.024346	-0.486276	0.448960	-1.141345	0.589915	-0.047490	-0.250402	0.766188
21712	2.108093	-4.558805	8.345516	-0.123733	0.022172	0.004809	-0.486284	0.451792	-1.141661	0.589684	-0.049250	-0.252062	0.765710
21713	2.109422	-4.641329	8.245077	-0.154466	0.016410	-0.024493	-0.485223	0.454972	-1.139807	0.589948	-0.051196	-0.254289	0.764642
21714	2.109605	-4.629173	8.379795	-0.167537	0.041444	-0.070350	-0.483755	0.456930	-1.140439	0.590923	-0.053389	-0.256462	0.763011
21715	2.132684	-4.582638	8.307936	-0.179420	0.042890	-0.096905	-0.482826	0.459869	-1.140220	0.592385	-0.055670	-0.258834	0.760912
21716	2.202521	-4.688188	8.267545	-0.199471	0.058420	-0.084502	-0.481636	0.465388	-1.141955	0.593611	-0.058424	-0.261300	0.758904
21717	2.208106	-4.722071	8.287230	-0.218188	0.068116	-0.123398	-0.480711	0.469452	-1.141564	0.595534	-0.061408	-0.263993	0.756225
21718	2.227345	-4.702292	8.364701	-0.193280	0.065305	-0.180810	-0.480043	0.469967	-1.140062	0.598230	-0.063681	-0.266389	0.753062
21719	2.170809	-4.819866	8.137576	-0.206492	0.083910	-0.254972	-0.478981	0.473354	-1.141051	0.602197	-0.066061	-0.268870	0.748801
21720	2.557823	-4.681769	8.006385	-0.249492	0.176664	-0.280240	-0.476568	0.473045	-1.142310	0.606868	-0.070144	-0.270872	0.743921
21721	2.665306	-4.670072	8.349011	-0.261120	0.218336	-0.242911	-0.471222	0.477557	-1.147384	0.611239	-0.075224	-0.272513	0.739233
21722	2.426843	-4.941401	8.632607	-0.187297	0.146164	-0.391609	-0.466930	0.476101	-1.149788	0.617395	-0.077479	-0.274106	0.733271
21723	2.118588	-4.582879	8.447123	-0.152965	0.123535	-0.400430	-0.465324	0.477095	-1.151674	0.623648	-0.078954	-0.275497	0.727277
21724	2.150991	-4.514324	8.397049	-0.057720	0.119932	-0.294074	-0.462637	0.474663	-1.153005	0.628347	-0.079734	-0.275335	0.723197
21725	2.318278	-4.773475	8.315070	-0.020947	0.084918	-0.159826	-0.462761	0.471618	-1.155545	0.631058	-0.080312	-0.274872	0.720945
21726	2.298431	-4.754417	8.290246	0.036364	0.116117	-0.143529	-0.461280	0.469351	-1.156721	0.633624	-0.080653	-0.273153	0.719307
21727	2.349380	-4.772924	8.190845	0.108157	0.134179	-0.166183	-0.458184	0.464499	-1.157592	0.636887	-0.080265	-0.270207	0.717580
21728	2.276354	-4.769403	8.111547	0.094162	0.158377	-0.143068	-0.454022	0.462017	-1.164370	0.639758	-0.080486	-0.267107	0.716160
21729	2.238713	-4.808915	8.221422	0.092871	0.144783	-0.097180	-0.450796	0.458603	-1.166553	0.642039	-0.080812	-0.264128	0.715187
21730	2.088336	-4.823795	8.089337	0.055235	0.113659	-0.074474	-0.446631	0.455027	-1.168753	0.643607	-0.081256	-0.262039	0.714495
21731	2.252199	-4.900934	8.073283	0.045435	0.122636	-0.009058	-0.444476	0.451187	-1.169716	0.644419	-0.082343	-0.259884	0.714426
21732	2.439990	-5.169391	8.285685	0.056816	0.112879	0.102274	-0.441395	0.451295	-1.171377	0.643389	-0.083655	-0.257498	0.716063
21733	2.461049	-5.008788	8.294747	0.022336	0.012198	0.027248	-0.438314	0.451507	-1.171406	0.643066	-0.083645	-0.257064	0.716511
21734	2.150159	-4.638175	8.118721	0.078410	0.013683	-0.050309	-0.439382	0.450434	-1.172785	0.643782	-0.082488	-0.255892	0.716421
21735	1.855467	-4.568270	8.101929	0.042943	0.087384	-0.023364	-0.437497	0.447613	-1.174798	0.644599	-0.083033	-0.254278	0.716198
21736	1.775524	-4.768751	8.380224	-0.036972	0.136569	0.045678	-0.437763	0.446766	-1.174551	0.644344	-0.085604	-0.253019	0.716571
21737	2.037163	-5.098988	8.564064	0.027307	0.106551	0.059784	-0.433743	0.446739	-1.177448	0.644034	-0.087063	-0.251238	0.717301
21738	2.304704	-5.171833	8.406726	0.167707	0.024525	0.045503	-0.432264	0.445050	-1.179148	0.643556	-0.085388	-0.248484	0.718888
21739	2.245761	-5.124345	8.459925	0.294698	-0.061905	0.060387	-0.431981	0.440117	-1.179854	0.642830	-0.080983	-0.245053	0.721221
21740	1.988271	-4.624094	8.361589	0.263796	-0.187378	-0.018274	-0.433696	0.431064	-1.177412	0.642442	-0.074735	-0.243718	0.722693
21741	1.515748	-4.040356	8.231954	0.169126	-0.187521	-0.045895	-0.440232	0.421747	-1.177093	0.642393	-0.069615	-0.243852	0.723202
21742	1.711093	-4.097489	8.334668	0.079511	-0.085879	0.092348	-0.445716	0.418577	-1.174960	0.640588	-0.067735	-0.243713	0.725026
21743	1.933152	-4.503695	8.551567	0.058139	-0.071456	0.221411	-0.447595	0.419407	-1.172333	0.637057	-0.067035	-0.243572	0.728243
21744	2.001359	-4.497586	8.700454	0.149782	-0.116841	0.218737	-0.447323	0.417987	-1.172246	0.633335	-0.064424	-0.242617	0.732034
21745	1.884036	-4.188976	8.800442	0.234425	-0.166636	0.140012	-0.452409	0.416040	-1.168450	0.630721	-0.059703	-0.241185	0.735158
21746	1.742134	-4.007061	8.758607	0.250083	-0.181175	0.157674	-0.457754	0.411626	-1.167580	0.627627	-0.054570	-0.239636	0.738702
21747	1.653281	-4.062088	8.669636	0.248830	-0.163773	0.208198	-0.461492	0.407146	-1.165510	0.623977	-0.050052	-0.237825	0.742689
21748	1.454941	-4.065677	8.769494	0.210591	-0.130869	0.230432	-0.464961	0.401955	-1.163466	0.619973	-0.046512	-0.236126	0.746803
21749	1.547478	-3.782357	9.164978	0.123669	-0.061201	0.260622	-0.468574	0.400614	-1.162924	0.615849	-0.045353	-0.234787	0.750699
21750	1.814153	-3.733786	9.500176	0.131741	0.001808	0.305186	-0.468836	0.398657	-1.163527	0.611215	-0.045123	-0.232537	0.755186
21751	1.779094	-3.462554	9.321327	0.293231	0.003529	0.290675	-0.468021	0.395270	-1.164460	0.607044	-0.043004	-0.227740	0.760120
21752	1.752500	-3.637856	9.001675	0.367883	-0.015510	0.222734	-0.467871	0.389899	-1.164363	0.603731	-0.039255	-0.222166	0.764598
21753	1.845057	-3.461421	8.728763	0.259379	0.000700	0.177388	-0.468527	0.385110	-1.164239	0.601175	-0.036983	-0.217970	0.767926
21754	1.941207	-3.284881	8.826670	0.225091	0.057634	0.021132	-0.467173	0.380777	-1.167516	0.601137	-0.035202	-0.213831	0.769202
21755	2.029172	-3.351277	8.634886	0.203693	-0.006114	0.002963	-0.465810	0.373001	-1.168461	0.601170	-0.032719	-0.210684	0.770153
21756	1.925099	-3.362879	8.605300	0.088152	-0.089802	-0.032389	-0.467138	0.368726	-1.165462	0.601256	-0.030097	-0.210453	0.770256
21757	1.705285	-3.269759	8.655625	0.048183	-0.143714	-0.095586	-0.470347	0.366621	-1.162778	0.602116	-0.026949	-0.211407	0.769439
21758	1.655364	-3.443025	8.636143	-0.120739	-0.153647	-0.039580	-0.472625	0.366310	-1.159233	0.601945	-0.025836	-0.215160	0.768570
21759	1.747555	-3.429201	8.754414	-0.235293	-0.159203	0.002438	-0.478266	0.370941	-1.158476	0.601057	-0.026295	-0.220590	0.767710
21760	1.888273	-3.649964	8.943345	-0.254777	-0.184625	0.053464	-0.482845	0.378895	-1.155859	0.599222	-0.026726	-0.226714	0.767346
21761	1.787003	-3.933409	8.850903	-0.253472	-0.210780	0.068366	-0.489565	0.385780	-1.153794	0.597030	-0.026921	-0.232979	0.767171
21762	1.651837	-4.212611	8.795902	-0.239382	-0.184423	0.085419	-0.494675	0.391736	-1.149743	0.594670	-0.027315	-0.238828	0.767191
21763	1.451494	-4.624082	8.754343	-0.242437	-0.166180	0.136865	-0.502062	0.397906	-1.146608	0.591582	-0.028435	-0.244323	0.767808
21764	1.942841	-4.678258	8.981665	-0.490334	0.106690	0.165129	-0.502762	0.407768	-1.144925	0.589200	-0.036646	-0.250507	0.767298
21765	2.681759	-4.485169	9.354336	-0.367273	0.250204	0.230792	-0.495980	0.424933	-1.149064	0.586556	-0.046108	-0.252896	0.768030
21766	2.798380	-4.211300	8.108913	0.263534	-0.009927	-0.180883	-0.492218	0.421483	-1.150169	0.589454	-0.041914	-0.249151	0.767275
21767	2.553028	-4.123547	7.713161	0.224042	0.033731	-0.378701	-0.493119	0.409403	-1.152041	0.595548	-0.038007	-0.245550	0.763927
21768	2.765691	-3.833223	7.821007	-0.166730	0.187171	-0.244626	-0.487750	0.406085	-1.154382	0.600004	-0.041616	-0.246073	0.760073
21769	2.854408	-4.101040	8.129059	-0.296840	0.274875	-0.311679	-0.480788	0.408161	-1.159553	0.605770	-0.047887	-0.247505	0.754647
21770	2.682430	-4.014279	8.705671	-0.316158	0.259054	-0.469186	-0.473824	0.409365	-1.163666	0.613723	-0.053266	-0.249594	0.747134
21771	2.750506	-3.847931	9.057958	-0.322948	0.133927	-0.372790	-0.470085	0.413942	-1.169940	0.619547	-0.057396	-0.253137	0.740803
21772	2.925816	-4.121486	9.123175	-0.152582	0.046363	-0.296814	-0.467146	0.416850	-1.170424	0.623936	-0.058437	-0.255184	0.736322
21773	2.933827	-4.063097	8.959290	0.015203	-0.022697	-0.323252	-0.465253	0.410733	-1.170372	0.628558	-0.056245	-0.255602	0.732406
21774	2.929859	-3.694228	8.499015	0.136398	-0.037078	-0.347722	-0.463897	0.404931	-1.165011	0.633544	-0.052177	-0.254480	0.728793
21775	3.004504	-3.712322	8.231834	0.097337	0.025040	-0.356297	-0.467890	0.396960	-1.170514	0.638933	-0.049429	-0.253108	0.724746
21776	2.954586	-3.742346	8.350890	-0.021891	0.116596	-0.324249	-0.464914	0.386983	-1.169513	0.644102	-0.049714	-0.252280	0.720428
21777	2.883510	-3.806741	8.459927	-0.055636	0.149487	-0.335621	-0.464102	0.384622	-1.172041	0.649610	-0.050790	-0.251493	0.715667
21778	2.960615	-4.018962	8.512037	-0.017277	0.163607	-0.353986	-0.457393	0.381753	-1.176826	0.655389	-0.051537	-0.249995	0.710852
21779	2.961408	-3.946127	8.456147	-0.002454	0.161573	-0.302678	-0.454704	0.378634	-1.178994	0.660477	-0.052226	-0.248247	0.706693
21780	2.967780	-4.154789	8.388107	0.053241	0.188486	-0.293481	-0.445316	0.374689	-1.176516	0.665527	-0.052691	-0.245335	0.702928
21781	2.900038	-4.180308	8.263453	0.061787	0.211969	-0.305662	-0.443153	0.369145	-1.183234	0.670905	-0.053204	-0.242017	0.698916
21782	3.005411	-4.120136	8.244568	0.033306	0.260777	-0.275406	-0.436435	0.362855	-1.186636	0.675939	-0.055024	-0.238370	0.695168
21783	3.046700	-4.240762	8.278039	0.026333	0.310504	-0.275114	-0.425975	0.359199	-1.185519	0.681245	-0.057508	-0.234199	0.691194
21784	2.986983	-4.397203	8.332752	0.023892	0.336333	-0.313838	-0.421137	0.354904	-1.193992	0.687057	-0.060313	-0.229671	0.686707
21785	2.780185	-4.600017	8.332751	-0.033577	0.319950	-0.354737	-0.411745	0.350753	-1.201020	0.693317	-0.063368	-0.226298	0.681238
21786	2.525382	-5.148387	8.598677	-0.104112	0.220693	-0.392652	-0.402489	0.347274	-1.206397	0.699438	-0.066004	-0.225176	0.675075
21787	2.013582	-4.405133	8.550884	-0.138335	-0.001721	-0.364041	-0.396183	0.344001	-1.205491	0.704121	-0.066140	-0.227708	0.669319
21788	1.776592	-4.006499	8.162672	0.239307	-0.032535	-0.355936	-0.396832	0.337631	-1.210303	0.709010	-0.060693	-0.225453	0.665427
21789	1.241811	-2.986937	7.955621	0.217045	-0.042512	-0.536342	-0.391977	0.326384	-1.205022	0.716147	-0.054528	-0.223929	0.658799
21790	2.170023	-2.149419	9.412484	-0.030762	0.172221	-0.527178	-0.391405	0.314962	-1.212454	0.723758	-0.054852	-0.222458	0.650906
21791	3.296254	-2.633692	11.501641	-0.193912	0.425114	-0.377823	-0.380411	0.312178	-1.212943	0.730301	-0.061351	-0.219288	0.644057
21792	2.692438	-3.222492	10.736505	0.139111	0.199278	-0.482370	-0.379056	0.308119	-1.222047	0.737441	-0.059731	-0.215199	0.637418
21793	1.850803	-3.034074	8.643869	0.384735	0.112795	-0.860312	-0.363347	0.295799	-1.217877	0.749223	-0.051618	-0.209638	0.626141
21794	1.726904	-2.444100	7.672732	0.128496	0.184125	-0.956998	-0.355396	0.280423	-1.220366	0.761976	-0.047970	-0.206246	0.612008
21795	1.814731	-2.117218	7.620003	-0.233399	0.158198	-0.823066	-0.347338	0.273798	-1.222844	0.772370	-0.049903	-0.207435	0.598269
21796	2.480445	-2.702247	8.289978	-0.456500	0.111714	-0.599645	-0.338891	0.271692	-1.225725	0.779443	-0.055780	-0.211776	0.586948
21797	3.376412	-3.800106	9.563061	-0.735031	0.204917	-0.433897	-0.332236	0.286750	-1.230202	0.784474	-0.067630	-0.217660	0.576759
21798	2.197118	-4.100682	9.500253	-0.618265	0.269406	-0.344437	-0.325593	0.305492	-1.235239	0.788656	-0.078907	-0.221039	0.568275
21799	1.362816	-3.246771	9.328590	-0.282816	0.441924	-0.879650	-0.313428	0.314940	-1.240776	0.800002	-0.084370	-0.218570	0.552363
21800	1.623775	-3.499391	9.020752	-0.350229	0.378612	-0.859088	-0.299903	0.317108	-1.244256	0.810372	-0.090367	-0.217819	0.536364
21801	2.855659	-3.928666	8.079653	-0.419521	0.124964	-0.259984	-0.293238	0.327795	-1.242903	0.812911	-0.097278	-0.220689	0.530102
21802	2.699412	-4.635520	7.856320	-0.227463	0.141517	-0.504981	-0.287636	0.336334	-1.245271	0.818372	-0.100227	-0.221799	0.520602
21803	2.044038	-4.030764	8.281794	-0.314337	0.450672	-0.704737	-0.276930	0.340757	-1.251903	0.826944	-0.106871	-0.219025	0.506726
21804	2.849533	-4.057404	8.395781	-0.435273	0.353137	-0.575075	-0.256727	0.349163	-1.250917	0.833257	-0.115099	-0.218829	0.494519
21805	3.341770	-4.079954	9.104332	-0.490877	0.203664	-0.408355	-0.250461	0.359896	-1.257294	0.836980	-0.123425	-0.221196	0.485081
21806	3.160233	-4.180329	9.308946	-0.246299	0.020498	-0.432591	-0.243517	0.366881	-1.254842	0.840599	-0.125815	-0.224329	0.476696
21807	2.807141	-4.118862	8.397350	0.025707	-0.134760	-0.498940	-0.248337	0.366479	-1.257106	0.844772	-0.121760	-0.227597	0.468759
21808	2.569246	-3.681408	7.967895	0.039971	-0.055851	-0.378111	-0.248058	0.362100	-1.251144	0.848133	-0.118834	-0.229107	0.462664
21809	2.722727	-3.562074	8.207611	-0.121473	0.018186	-0.082906	-0.244305	0.361469	-1.252022	0.848695	-0.120576	-0.230124	0.460674
21810	2.880918	-3.792219	8.498253	-0.182480	0.005695	0.042330	-0.244446	0.363754	-1.253033	0.847859	-0.123906	-0.231639	0.460571
21811	3.358963	-3.938905	8.533287	-0.065627	-0.036637	0.141343	-0.243773	0.362761	-1.253480	0.846228	-0.125204	-0.232535	0.462763
21812	3.380330	-3.953107	8.302958	0.010343	-0.115242	0.181747	-0.246585	0.362706	-1.254399	0.844003	-0.124793	-0.233965	0.466204
21813	3.101296	-3.608625	8.072740	0.030833	-0.126743	0.221574	-0.251014	0.364695	-1.250483	0.841421	-0.123958	-0.235310	0.470397
21814	3.406143	-3.564240	8.190084	-0.025042	-0.066832	0.369352	-0.255834	0.363964	-1.250722	0.837516	-0.125470	-0.235782	0.476687
21815	3.880887	-3.575062	8.038637	-0.011032	-0.051006	0.454268	-0.258247	0.364603	-1.251487	0.832904	-0.127073	-0.235687	0.484330
21816	3.878060	-3.453749	7.910053	0.116137	-0.101760	0.536560	-0.267074	0.359703	-1.250593	0.827435	-0.126656	-0.234914	0.494090
21817	4.376258	-3.362144	8.158150	0.090934	-0.099919	0.670754	-0.273893	0.354999	-1.247951	0.820526	-0.126973	-0.234119	0.505769
21818	4.685098	-3.759503	8.283764	0.308266	-0.182656	0.639909	-0.279254	0.355501	-1.245972	0.813864	-0.123033	-0.232380	0.518159
21819	4.204316	-5.205371	8.063269	0.456952	-0.240234	0.356388	-0.290477	0.344706	-1.238047	0.810146	-0.114358	-0.230938	0.526548
21820	3.558549	-5.828803	8.375536	0.213072	-0.388060	-0.006751	-0.303977	0.333993	-1.231450	0.808856	-0.106768	-0.235019	0.528317
21821	3.392356	-4.137265	9.412032	0.086609	-0.192218	-0.129724	-0.319361	0.326024	-1.225557	0.809516	-0.102341	-0.237802	0.526935
21822	3.206156	-4.635779	10.228531	0.201646	0.090364	0.059912	-0.323902	0.320651	-1.220656	0.809689	-0.100295	-0.234122	0.528707
21823	1.712529	-4.366727	10.156593	0.487220	0.112684	-0.317117	-0.325086	0.312918	-1.214785	0.814504	-0.091761	-0.228020	0.525519
21824	1.472280	-4.077496	8.813445	0.744177	0.246363	-0.746814	-0.322609	0.290443	-1.210111	0.824628	-0.078789	-0.217537	0.516196
21825	1.071119	-3.844414	9.112313	0.811823	0.431621	-1.024714	-0.310068	0.262527	-1.206136	0.838046	-0.065122	-0.203738	0.501926
21826	0.376839	-3.174863	9.138915	0.328604	0.466035	-0.785416	-0.291785	0.241187	-1.205273	0.848083	-0.061069	-0.193647	0.489414
21827	1.024644	-2.726228	8.368252	0.460075	0.424324	-0.491014	-0.278494	0.231718	-1.206005	0.854983	-0.055362	-0.182581	0.482290
21828	2.245183	-2.289030	7.774127	0.350386	0.006099	-0.332520	-0.272569	0.221552	-1.205858	0.858556	-0.048204	-0.179489	0.477852
21829	2.365599	-1.869209	8.650879	0.318136	-0.015517	-0.007483	-0.270403	0.213501	-1.201801	0.858857	-0.042410	-0.176771	0.478872
21830	2.598943	-1.894099	8.711186	0.131605	-0.106429	0.153970	-0.276286	0.209021	-1.197534	0.857091	-0.039660	-0.177242	0.482087
21831	2.525286	-1.371089	8.644800	0.194947	-0.059843	-0.054180	-0.282451	0.209682	-1.195541	0.857548	-0.035363	-0.176478	0.481889
21832	2.773787	-1.463701	8.472584	0.246713	-0.096882	0.023498	-0.286725	0.205178	-1.191837	0.857124	-0.030267	-0.175778	0.483243
21833	2.357774	-1.272196	8.410229	0.129635	-0.172231	0.081083	-0.291418	0.205700	-1.185251	0.855807	-0.026445	-0.177472	0.485178
21834	2.422849	-0.814581	8.885401	0.101886	-0.129595	0.182009	-0.297853	0.206866	-1.180389	0.853606	-0.024075	-0.178638	0.488738
21835	3.132252	-0.850224	9.210748	0.138074	-0.108237	0.447321	-0.302149	0.209107	-1.175246	0.848886	-0.021975	-0.178946	0.496878
21836	3.590402	-0.924412	9.543118	0.200342	-0.090827	0.341432	-0.308320	0.211491	-1.168312	0.845207	-0.018877	-0.178376	0.503439
21837	4.024627	-1.076759	9.480562	0.344616	-0.031223	0.138840	-0.307913	0.208792	-1.161889	0.843819	-0.012857	-0.175442	0.506975
21838	4.014921	-1.076936	9.475451	0.347827	0.024782	-0.039373	-0.307365	0.203983	-1.155944	0.844355	-0.007085	-0.171539	0.507532
21839	3.298896	-1.235480	10.429594	0.252236	0.173992	-0.210089	-0.298908	0.197887	-1.151082	0.847111	-0.003435	-0.166146	0.504763
21840	1.866757	-2.234854	11.069612	-0.323716	0.264761	-0.126102	-0.291552	0.201685	-1.151724	0.849189	-0.011157	-0.164967	0.501537
21841	-0.193636	-2.818359	11.855717	-1.118897	0.301806	-0.606187	-0.281702	0.223471	-1.157243	0.855748	-0.030898	-0.171089	0.487308
21842	0.402852	-2.419338	9.870620	0.137874	-0.090713	-0.483739	-0.276107	0.234605	-1.161970	0.860177	-0.025984	-0.171623	0.479548
21843	0.740359	-2.898949	7.811987	0.917894	-0.378363	0.123340	-0.284382	0.223498	-1.155718	0.858020	-0.006846	-0.169088	0.484937
21844	0.419696	-3.273626	9.039872	-0.085566	-0.296668	1.114478	-0.299098	0.216053	-1.148730	0.845950	-0.009189	-0.174845	0.503699
21845	1.842133	-1.946567	9.699386	-0.654539	-0.223282	1.804130	-0.312451	0.246599	-1.149625	0.826276	-0.024275	-0.184536	0.531625
21846	1.944513	-3.260498	9.259885	0.154409	-0.591581	2.051895	-0.337800	0.255420	-1.139274	0.801578	-0.022964	-0.191533	0.565915
21847	2.487396	-3.906199	8.255944	0.348701	-0.502908	1.804577	-0.360610	0.266192	-1.130383	0.778827	-0.018612	-0.194476	0.596038
21848	3.238881	-3.135125	8.586125	0.223903	-0.410850	1.637479	-0.374333	0.285833	-1.129454	0.757311	-0.016562	-0.197515	0.622249
21849	3.146127	-2.539575	9.069857	0.364014	-0.379973	1.516097	-0.388298	0.295861	-1.121640	0.736685	-0.012301	-0.197974	0.646491
21850	3.167349	-2.680022	8.763445	0.487073	-0.328890	1.433714	-0.402121	0.303358	-1.114452	0.716570	-0.006517	-0.196106	0.669349
21851	3.232904	-2.851219	8.487512	0.489068	-0.350183	1.288595	-0.415649	0.301104	-1.101068	0.697725	0.000167	-0.194216	0.689536
21852	2.899703	-2.692205	8.350912	0.397666	-0.316200	1.212564	-0.426246	0.304558	-1.093233	0.679482	0.005396	-0.193110	0.707802
21853	2.910061	-2.354581	8.392013	0.349297	-0.241954	1.250002	-0.435534	0.318743	-1.086697	0.660580	0.008807	-0.191441	0.725884
21854	3.387960	-2.481841	8.503926	0.411499	-0.221493	1.451796	-0.445748	0.329318	-1.081894	0.638222	0.011929	-0.188589	0.746301
21855	4.028187	-2.868345	8.497602	0.574641	-0.305252	1.731900	-0.455303	0.342923	-1.074423	0.610657	0.017413	-0.184198	0.769978
21856	4.124574	-3.458930	8.427985	0.974752	-0.376470	1.836141	-0.465638	0.348318	-1.065308	0.580066	0.028362	-0.174294	0.795199
21857	3.746303	-3.572609	8.412420	0.988251	-0.495505	1.511937	-0.476767	0.350292	-1.053986	0.553319	0.042597	-0.165214	0.815308
21858	1.781487	-4.943261	9.931967	0.041213	-0.601860	1.098526	-0.491942	0.361736	-1.045163	0.533155	0.049258	-0.172107	0.826861
21859	1.578573	-2.995153	10.171022	-0.480239	-0.278188	1.063557	-0.501656	0.383629	-1.035658	0.514892	0.045146	-0.184174	0.836019
21860	0.851005	-3.168463	11.213989	-0.312224	-0.291333	0.968661	-0.509381	0.412773	-1.030286	0.497704	0.043268	-0.193245	0.844437
21861	1.003018	-1.859797	10.062949	0.520033	-0.477586	0.910786	-0.523211	0.421882	-1.019517	0.479857	0.052951	-0.189985	0.854891
21862	0.234922	-1.398025	9.193372	0.459404	-0.447379	1.032078	-0.534489	0.429597	-1.012080	0.459572	0.061162	-0.187463	0.865974
21863	1.124691	-1.415948	8.421618	0.429467	-0.447614	1.751447	-0.541771	0.444395	-1.003511	0.426709	0.066154	-0.186033	0.882573
21864	1.643962	-2.664006	8.413267	0.365744	-0.599756	2.057871	-0.548824	0.472614	-0.995462	0.387099	0.072204	-0.187247	0.899933
21865	1.449873	-2.842277	8.755294	0.064311	-0.606523	1.581290	-0.553198	0.499973	-0.983401	0.356034	0.077521	-0.192805	0.911075
21866	2.522809	-2.298353	9.674784	0.060294	-0.418023	1.152541	-0.557294	0.524886	-0.975765	0.333097	0.081152	-0.196419	0.918629
21867	3.113554	-2.744009	9.742011	0.492235	-0.458873	1.012068	-0.560019	0.539184	-0.968486	0.311783	0.088748	-0.191820	0.926348
21868	2.654644	-2.980636	8.740351	0.786202	-0.601520	0.766438	-0.566325	0.541885	-0.962898	0.293610	0.101884	-0.182307	0.932833
21869	2.302958	-2.671481	8.303556	0.598255	-0.595212	0.661642	-0.576107	0.541611	-0.953429	0.277792	0.113953	-0.175757	0.937526
21870	2.257730	-2.793652	8.558255	0.336120	-0.572011	0.640644	-0.584022	0.544558	-0.944692	0.262832	0.124325	-0.174065	0.940831
21871	2.079171	-3.413477	8.725956	0.078344	-0.450741	0.609730	-0.591936	0.546939	-0.935838	0.249537	0.130936	-0.176291	0.943138
21872	1.947490	-3.634360	8.608036	-0.103706	-0.374642	0.633557	-0.597736	0.559019	-0.927238	0.236430	0.135281	-0.181763	0.944861
21873	2.343561	-3.828675	8.477223	-0.048962	-0.376809	0.740612	-0.600063	0.574175	-0.914644	0.221115	0.139266	-0.186341	0.947096
21874	2.657877	-4.383729	8.572902	0.110572	-0.416071	0.657709	-0.604522	0.585657	-0.905944	0.206696	0.145210	-0.187901	0.949149
21875	2.744219	-4.090851	8.602228	-0.330514	-0.225812	0.795428	-0.604294	0.598176	-0.897943	0.191599	0.144894	-0.197363	0.950444
21876	2.662798	-3.446620	8.378221	-0.398260	-0.032991	0.669139	-0.595647	0.617943	-0.894285	0.179832	0.141375	-0.206983	0.951226
21877	3.950384	-3.216732	10.052901	-0.877507	0.266537	0.766469	-0.587539	0.638563	-0.890322	0.168701	0.129711	-0.224777	0.950889
21878	4.725469	-2.411078	11.933788	-0.928636	0.164078	0.869725	-0.571279	0.665692	-0.882851	0.155226	0.119541	-0.244071	0.949760
21879	3.476782	-3.630633	10.951415	0.137684	-0.305428	0.225036	-0.564630	0.681218	-0.877000	0.149069	0.124467	-0.242732	0.950457
21880	3.065666	-2.798467	8.048684	0.812561	-0.477793	-0.199952	-0.573973	0.669661	-0.874685	0.148398	0.136967	-0.228170	0.952448
21881	3.424705	-2.185126	7.434014	0.680775	-0.332915	0.009115	-0.577152	0.657990	-0.879774	0.144798	0.145107	-0.215922	0.954649
21882	3.307884	-1.915357	7.447652	0.347622	-0.074439	0.228990	-0.577675	0.654242	-0.882060	0.139007	0.146586	-0.210159	0.956568
21883	3.620842	-2.179059	8.186222	-0.176780	0.282629	0.245468	-0.575257	0.652431	-0.885540	0.136007	0.139527	-0.213133	0.957397
21884	3.867840	-2.783818	8.906084	-0.263277	0.333774	0.054516	-0.566834	0.658258	-0.889521	0.137060	0.132222	-0.217417	0.957320
21885	3.721668	-3.473472	8.911616	-0.028491	0.167021	-0.205673	-0.562141	0.657392	-0.893403	0.141801	0.129750	-0.216600	0.957153
21886	3.302969	-3.425266	8.628797	0.123810	0.164519	-0.449121	-0.559454	0.655178	-0.898120	0.150713	0.128934	-0.212592	0.956800
21887	3.078326	-3.011825	8.406949	0.095940	0.244803	-0.469875	-0.557820	0.647088	-0.904100	0.160496	0.126450	-0.208433	0.956455
21888	2.977660	-2.931103	8.504354	-0.032681	0.310351	-0.360216	-0.561666	0.635081	-0.912313	0.168694	0.121945	-0.207148	0.955909
21889	3.096103	-2.982324	8.850199	-0.140891	0.327094	-0.282682	-0.556291	0.630420	-0.917683	0.175800	0.116309	-0.207665	0.955218
21890	3.079287	-3.349188	8.881337	0.011377	0.302789	-0.326546	-0.551460	0.628349	-0.924591	0.183203	0.111957	-0.205623	0.954789
21891	3.026460	-3.418149	8.601000	0.027654	0.306397	-0.395409	-0.544744	0.622977	-0.931085	0.191949	0.107763	-0.202721	0.954173
21892	2.794559	-3.322819	8.675009	-0.029339	0.325945	-0.414867	-0.542580	0.616844	-0.936737	0.201178	0.103148	-0.201131	0.953118
21893	2.591527	-3.328916	8.808443	-0.093576	0.314409	-0.438086	-0.539605	0.608134	-0.941666	0.210976	0.098466	-0.200399	0.951648
21894	2.390978	-3.611732	8.746649	-0.158471	0.296911	-0.436576	-0.535700	0.602218	-0.946245	0.220718	0.093930	-0.201299	0.949705
21895	2.443794	-3.571923	8.839443	-0.125800	0.263919	-0.385424	-0.532336	0.597729	-0.950907	0.229318	0.089825	-0.201492	0.948022
21896	2.204370	-3.454875	8.970832	-0.073308	0.215162	-0.337786	-0.528567	0.592584	-0.958174	0.236657	0.086807	-0.201291	0.946541
21897	1.894223	-3.215318	8.969135	-0.082765	0.149242	-0.264801	-0.524804	0.589077	-0.962945	0.242394	0.084544	-0.201396	0.945271
21898	1.960914	-3.396173	8.991804	-0.107964	0.096123	-0.138804	-0.523994	0.586960	-0.963837	0.245532	0.082800	-0.202745	0.944327
21899	2.203869	-3.391741	9.211061	-0.098464	0.027975	0.032242	-0.520514	0.588511	-0.967220	0.245178	0.081526	-0.204234	0.944208
21900	2.350025	-3.200153	9.117982	0.050638	-0.050549	0.097672	-0.519031	0.589048	-0.968347	0.242990	0.082368	-0.203695	0.944817
21901	2.251194	-3.124277	8.998831	0.097559	-0.055368	0.092505	-0.517695	0.590444	-0.968996	0.240836	0.083378	-0.201978	0.945648
21902	2.111428	-3.185089	8.867418	0.107402	-0.049222	0.062553	-0.517019	0.588794	-0.971636	0.239218	0.084612	-0.200298	0.946307
21903	2.147989	-3.087332	8.783550	0.042878	-0.010558	0.059052	-0.515942	0.587283	-0.974548	0.237965	0.084638	-0.199341	0.946822
21904	2.312025	-3.016361	8.990254	-0.007237	0.035355	0.055608	-0.514067	0.587836	-0.975910	0.237013	0.083750	-0.199414	0.947124
21905	2.516993	-3.080205	9.032965	0.038775	0.047276	0.018573	-0.510731	0.588558	-0.979139	0.236766	0.082828	-0.198187	0.947525
21906	2.445301	-3.251435	9.039278	0.029813	0.024095	-0.054075	-0.509389	0.587659	-0.978234	0.237783	0.082765	-0.197428	0.947434
21907	2.308482	-3.083994	8.980857	0.046554	0.047640	-0.137835	-0.507229	0.582922	-0.983161	0.240486	0.082494	-0.195796	0.947114
21908	2.226874	-3.131604	8.930568	0.036917	0.031799	-0.183917	-0.506818	0.580030	-0.986788	0.243981	0.082827	-0.194649	0.946427
21909	2.064974	-3.005862	9.107599	0.021079	0.034772	-0.129993	-0.505599	0.575794	-0.988024	0.246522	0.082632	-0.193570	0.946007
21910	2.060843	-3.044780	9.088509	0.044246	0.033084	-0.053897	-0.504791	0.574728	-0.991596	0.247546	0.082470	-0.192491	0.945974
21911	2.095303	-3.063570	9.137852	0.091111	0.015947	0.008017	-0.504242	0.570495	-0.992282	0.247284	0.082429	-0.190404	0.946468
21912	2.161996	-3.018672	9.052900	0.134775	-0.018559	0.052123	-0.503436	0.569783	-0.992857	0.245952	0.083286	-0.188041	0.947213
21913	2.201244	-2.811625	8.975512	0.107189	-0.035154	0.138555	-0.503031	0.568921	-0.992618	0.242995	0.083794	-0.186113	0.948311
21914	2.531015	-2.795915	9.129946	0.156234	-0.037719	0.188124	-0.500886	0.568634	-0.994552	0.238971	0.084606	-0.183657	0.949739
21915	2.583489	-3.015884	9.008040	0.160917	-0.036698	0.148362	-0.501153	0.568401	-0.996457	0.235727	0.085382	-0.180732	0.951041
21916	2.198456	-2.957359	8.706918	0.103922	-0.027932	0.060805	-0.500345	0.567316	-0.999215	0.234240	0.086222	-0.179000	0.951660
21917	2.347680	-2.733708	9.025154	-0.003822	-0.029381	0.083394	-0.498473	0.568728	-1.001091	0.232536	0.086324	-0.179072	0.952055
21918	2.356727	-2.791785	9.220854	0.017092	-0.013162	0.010181	-0.497934	0.567596	-1.001541	0.232217	0.086656	-0.178836	0.952147
21919	2.201781	-2.828602	9.038243	-0.009413	0.002973	-0.004789	-0.498877	0.569308	-1.001339	0.232317	0.086432	-0.178713	0.952166
21920	2.085825	-2.830695	9.143025	-0.020531	0.022061	0.010351	-0.495658	0.568431	-1.003305	0.232186	0.085918	-0.179030	0.952185
21921	2.114497	-2.830188	9.016319	-0.015755	0.012663	0.032405	-0.496191	0.567616	-1.004139	0.231621	0.085337	-0.179049	0.952371
21922	2.220622	-2.794269	9.081893	-0.036945	0.000486	0.014552	-0.494856	0.569297	-1.004915	0.231361	0.085142	-0.179786	0.952313
21923	2.231296	-2.828051	9.178763	-0.020656	0.011337	0.012901	-0.493782	0.568401	-1.003871	0.231171	0.084633	-0.179871	0.952388
21924	2.289596	-2.839134	9.151750	-0.012161	0.026773	-0.032957	-0.494322	0.569686	-1.003959	0.231868	0.084223	-0.179934	0.952244
21925	2.366992	-2.845022	9.065103	-0.032030	0.020343	-0.031307	-0.493652	0.569533	-1.004107	0.232570	0.083653	-0.180124	0.952086
21926	2.310237	-2.919285	9.037611	-0.023907	0.009788	-0.066615	-0.494844	0.570591	-1.006959	0.233866	0.083633	-0.180432	0.951712
21927	2.311995	-3.004216	9.057564	-0.036243	0.015237	-0.075457	-0.494035	0.568694	-1.005129	0.235396	0.083303	-0.180666	0.951320
21928	2.326610	-3.011236	9.036400	-0.031050	0.021285	-0.066564	-0.493899	0.568146	-1.005963	0.236744	0.083030	-0.181055	0.950935
21929	2.306882	-2.997030	9.018837	-0.021486	0.021000	-0.087749	-0.494697	0.566323	-1.005741	0.238500	0.082706	-0.180976	0.950539
21930	2.293478	-3.055536	9.009238	-0.034286	0.027784	-0.078900	-0.494429	0.566176	-1.005749	0.240109	0.082337	-0.181375	0.950090
21931	2.234923	-3.027462	9.062595	-0.030612	0.024344	-0.082436	-0.493350	0.564059	-1.006915	0.241788	0.081885	-0.181477	0.949684
21932	2.205635	-3.008567	9.116920	-0.001431	0.026716	-0.096470	-0.493615	0.562955	-1.007762	0.243671	0.081758	-0.181227	0.949261
21933	2.045962	-3.030891	9.064044	-0.002805	-0.008227	-0.050689	-0.493216	0.564256	-1.009490	0.244579	0.081933	-0.181021	0.949052
21934	1.996519	-3.109474	9.027012	0.012668	-0.025548	0.007613	-0.493212	0.563017	-1.010887	0.244273	0.082490	-0.180929	0.949100
21935	2.074384	-3.006105	9.011771	0.005061	-0.032121	0.055266	-0.492949	0.564677	-1.009615	0.243066	0.082758	-0.180877	0.949396
21936	2.366915	-2.964379	9.049319	0.021022	-0.032068	0.131281	-0.494294	0.566041	-1.006162	0.240373	0.083032	-0.180861	0.950061
21937	2.556215	-3.104174	9.017668	0.003069	-0.023318	0.131245	-0.494033	0.568287	-1.005821	0.237755	0.082862	-0.180944	0.950718
21938	2.522200	-3.114512	8.925228	0.017245	-0.019983	0.072972	-0.492965	0.569213	-1.004175	0.236216	0.083098	-0.180842	0.951101
21939	2.452353	-3.120624	9.024234	0.042800	-0.000067	-0.004606	-0.495407	0.579486	-1.006258	0.236198	0.083179	-0.179855	0.951285
21940	2.429163	-3.043357	9.075898	0.079143	-0.009226	-0.053175	-0.496472	0.577375	-1.005499	0.236989	0.083959	-0.178314	0.951310
21941	2.468179	-2.979563	8.787748	0.029964	0.010112	-0.061166	-0.497007	0.576841	-1.006325	0.238103	0.084000	-0.177446	0.951191
21942	2.387515	-2.908174	9.020641	-0.039938	0.000077	-0.074701	-0.496473	0.577694	-1.007118	0.239539	0.084112	-0.178090	0.950700
21943	2.344161	-2.908952	9.101162	0.003938	-0.001473	-0.033014	-0.497005	0.576759	-1.008906	0.240120	0.084155	-0.177827	0.950599
21944	2.332437	-2.943161	9.009586	-0.002012	0.010350	-0.009965	-0.495925	0.573899	-1.008468	0.240299	0.084022	-0.177809	0.950569
21945	2.284450	-2.975596	8.957807	-0.009681	0.018748	0.043122	-0.491337	0.563066	-1.008735	0.239525	0.083346	-0.177847	0.950816
21946	2.380390	-3.034536	9.035819	-0.005287	0.008854	-0.022370	-0.492675	0.562375	-1.008063	0.239943	0.083269	-0.177878	0.950712
21947	2.281897	-2.948925	9.085110	-0.007027	-0.007924	-0.027770	-0.490397	0.562332	-1.008499	0.240417	0.083367	-0.177887	0.950582
21948	2.248549	-2.983520	9.050646	-0.011051	-0.009244	-0.011868	-0.490666	0.562395	-1.004829	0.240575	0.083571	-0.178132	0.950478
21949	2.272732	-2.983083	9.036942	0.014723	-0.001412	-0.032076	-0.489863	0.562982	-1.006584	0.241116	0.083662	-0.177697	0.950414
21950	2.300191	-2.902475	9.032362	0.007344	-0.024650	-0.029605	-0.490527	0.561037	-1.007317	0.241526	0.084310	-0.177637	0.950264
21951	2.314323	-2.880369	9.042257	0.008433	-0.009360	-0.000333	-0.491466	0.561350	-1.007703	0.241445	0.084411	-0.177418	0.950317
21952	2.314174	-2.870660	9.056623	0.015544	-0.012921	0.002318	-0.490394	0.561630	-1.008657	0.241276	0.084763	-0.177199	0.950369
21953	2.420497	-2.834731	9.184790	-0.026150	-0.013522	0.012764	-0.490392	0.561284	-1.012062	0.240991	0.084734	-0.177680	0.950354
21954	2.389112	-2.840155	9.188683	0.012327	-0.009033	-0.011833	-0.490792	0.560274	-1.010732	0.241110	0.085046	-0.177479	0.950334
21955	2.310855	-2.953262	9.018629	0.027492	-0.001092	-0.004636	-0.491467	0.562134	-1.011072	0.241109	0.085103	-0.176854	0.950445
21956	2.351001	-2.918560	8.904053	-0.037017	0.008365	-0.013627	-0.491329	0.560697	-1.010169	0.241407	0.084853	-0.177504	0.950271
21957	2.422762	-2.975507	9.012602	-0.054358	0.018633	-0.003022	-0.489857	0.561222	-1.009898	0.241583	0.084140	-0.178353	0.950131
21958	2.322595	-3.064723	8.962057	-0.062274	0.015176	-0.010115	-0.489326	0.561851	-1.000925	0.241879	0.083625	-0.179456	0.949893
21959	2.297367	-3.138009	8.952207	-0.082644	0.018842	-0.021640	-0.488529	0.564091	-1.000862	0.242453	0.082836	-0.180827	0.949556
21960	2.297101	-3.118589	8.990567	-0.083550	0.022428	0.012858	-0.487458	0.564477	-1.000319	0.242374	0.081997	-0.182337	0.949360
21961	2.343911	-3.156581	8.992290	-0.063889	0.023353	0.018221	-0.487593	0.565803	-1.008691	0.242172	0.081069	-0.183409	0.949285
21962	2.344114	-3.173575	8.949095	-0.062424	0.021280	0.030591	-0.486664	0.568426	-1.006988	0.241716	0.080289	-0.184551	0.949246
21963	2.325622	-3.220035	8.939249	-0.041802	0.020438	-0.000286	-0.486395	0.568995	-1.013624	0.241815	0.079593	-0.185204	0.949152
21964	2.358854	-3.190305	8.906343	-0.075463	0.018883	-0.020743	-0.485330	0.571063	-1.012484	0.242344	0.078986	-0.186521	0.948810
21965	2.344705	-3.197836	8.982997	-0.069817	0.012082	-0.031376	-0.485333	0.572358	-1.013528	0.243045	0.078434	-0.187709	0.948442
21966	2.281547	-3.189271	8.990623	-0.057209	0.013961	-0.031311	-0.482657	0.573026	-1.008380	0.243723	0.078047	-0.188687	0.948106
21967	2.258106	-3.238254	8.932501	-0.061062	0.008373	-0.022510	-0.482661	0.574456	-1.009148	0.244226	0.077574	-0.189747	0.947804
21968	2.199325	-3.193187	9.021831	-0.048984	-0.000854	-0.004840	-0.481054	0.574501	-1.006586	0.244333	0.077409	-0.190682	0.947602
21969	2.156259	-3.218243	9.039956	-0.023516	-0.004769	0.018211	-0.481593	0.575397	-1.008180	0.243954	0.077207	-0.191158	0.947620
21970	2.161437	-3.242429	8.992153	-0.012949	-0.016355	0.058838	-0.482267	0.576805	-1.007312	0.242738	0.077268	-0.191584	0.947841
21971	2.214607	-3.231752	9.012962	-0.024350	-0.013459	0.081794	-0.482678	0.579619	-1.006402	0.241119	0.076979	-0.192218	0.948150
21972	2.268249	-3.259918	8.937790	-0.002826	-0.031057	0.081740	-0.480533	0.579275	-1.005895	0.239396	0.077280	-0.192556	0.948493
21973	2.297308	-3.259391	8.933863	-0.012397	-0.032549	0.102913	-0.482146	0.581033	-1.007041	0.237283	0.077332	-0.193090	0.948911
21974	2.317399	-3.285723	8.990044	0.014771	-0.035700	0.095900	-0.480283	0.585040	-1.005033	0.235242	0.077749	-0.193137	0.949376
21975	2.292509	-3.266764	8.902477	0.036764	-0.053751	0.078179	-0.480818	0.585068	-1.005705	0.233438	0.078535	-0.192800	0.949825
21976	2.329460	-3.190849	8.804343	0.003597	-0.037036	0.110000	-0.481627	0.586335	-1.004705	0.231140	0.078871	-0.193086	0.950301
21977	2.374372	-3.248291	8.849484	0.002529	-0.012354	0.154350	-0.480024	0.587948	-1.002771	0.228100	0.078426	-0.193329	0.951022
21978	2.348422	-3.408984	8.825829	0.017551	-0.032081	0.094166	-0.479899	0.591056	-1.002944	0.226094	0.078792	-0.193298	0.951477
21979	2.261871	-3.345026	8.683071	0.028196	-0.035746	0.065905	-0.478560	0.591314	-1.003222	0.224603	0.079255	-0.193031	0.951846
21980	2.204063	-3.256265	8.589153	0.030378	-0.058294	0.115288	-0.478831	0.592321	-1.003730	0.222073	0.080096	-0.192905	0.952395
21981	2.422465	-3.247431	8.735408	0.001262	-0.033905	0.198404	-0.477491	0.591983	-1.002670	0.218105	0.079900	-0.193360	0.953236
21982	2.612711	-3.251223	9.095135	-0.016983	-0.029808	0.207164	-0.476698	0.595775	-1.002557	0.214003	0.079633	-0.194152	0.954026
21983	2.695249	-3.237573	9.225147	0.002882	-0.028887	0.069294	-0.474830	0.598094	-1.000875	0.212515	0.079874	-0.194337	0.954301
21984	2.637658	-3.260462	9.262068	0.039879	-0.013598	-0.033033	-0.475095	0.597260	-1.001171	0.212959	0.080473	-0.193588	0.954304
21985	2.488073	-3.202507	9.074092	0.053359	0.019066	-0.127343	-0.475757	0.594785	-1.003415	0.215332	0.080795	-0.192283	0.954008
21986	2.334872	-3.219882	8.799913	0.027579	0.058888	-0.165144	-0.476684	0.591444	-1.004597	0.218591	0.080468	-0.191243	0.953504
21987	2.228793	-3.255799	8.748785	-0.035613	0.075866	-0.154598	-0.474536	0.590137	-1.005207	0.221842	0.079425	-0.191345	0.952819
21988	2.200356	-3.268439	8.873183	-0.107321	0.098555	-0.161747	-0.473727	0.588757	-1.007433	0.225402	0.077731	-0.192703	0.951850
21989	2.206304	-3.299874	9.022850	-0.131328	0.079266	-0.108905	-0.473860	0.588509	-1.008797	0.227938	0.076014	-0.194683	0.950981
21990	2.152828	-3.295992	8.997108	-0.121515	0.059786	-0.108986	-0.471588	0.590423	-1.008354	0.230361	0.074787	-0.196563	0.950107
21991	2.107153	-3.318671	8.971805	-0.106349	0.049212	-0.071863	-0.471721	0.590135	-1.007955	0.232032	0.073602	-0.198255	0.949441
21992	2.116256	-3.403466	9.016053	-0.105341	0.051144	-0.041789	-0.470385	0.591393	-1.008744	0.233118	0.072348	-0.199964	0.948913
21993	2.136317	-3.437088	9.016923	-0.094170	0.038356	-0.024157	-0.469586	0.593244	-1.010187	0.233818	0.071227	-0.201542	0.948492
21994	2.162124	-3.524018	8.965412	-0.068499	0.025774	-0.010013	-0.470660	0.593833	-1.010156	0.234143	0.070499	-0.202715	0.948216
21995	2.083031	-3.578867	8.898404	-0.080787	0.039274	0.014811	-0.468791	0.596183	-1.009830	0.234085	0.069259	-0.204094	0.948026
21996	2.134900	-3.636194	8.845062	-0.075215	0.038644	0.042223	-0.469073	0.600505	-1.007108	0.233476	0.068043	-0.205405	0.947981
21997	2.144354	-3.640888	8.739470	-0.070471	0.022133	0.064235	-0.468268	0.600217	-1.007670	0.232391	0.066971	-0.206746	0.948032
21998	2.159527	-3.689176	8.634382	-0.036682	0.023798	0.080266	-0.465999	0.603098	-1.006246	0.230949	0.066059	-0.207447	0.948296
21999	2.198735	-3.703025	8.683835	-0.036750	-0.001046	0.078329	-0.467479	0.604973	-1.006440	0.229453	0.065529	-0.208289	0.948511
22000	2.252131	-3.677760	8.868231	-0.078210	-0.001428	0.079948	-0.465880	0.608047	-1.006631	0.227962	0.064906	-0.209892	0.948560
22001	2.290497	-3.640639	8.972638	-0.021804	-0.030475	0.051636	-0.465880	0.608060	-1.007173	0.226829	0.065124	-0.210550	0.948671
22002	2.306003	-3.701055	8.896539	0.036517	-0.038178	0.023480	-0.466555	0.609775	-1.007382	0.226099	0.065959	-0.210069	0.948894
22003	2.181554	-3.550385	8.812145	0.052543	-0.034672	0.030648	-0.465078	0.608393	-1.004050	0.225251	0.066692	-0.209307	0.949213
22004	2.195942	-3.552559	8.750016	0.042347	-0.048370	0.005773	-0.465747	0.607957	-1.002835	0.224801	0.067821	-0.208736	0.949365
22005	2.268332	-3.531821	8.780968	-0.013371	0.000822	0.011200	-0.466148	0.607715	-1.004195	0.224561	0.067675	-0.209039	0.949366
22006	2.256384	-3.626689	9.002780	-0.014849	0.022368	0.002494	-0.463868	0.607443	-1.006945	0.224551	0.067216	-0.209232	0.949358
22007	2.148169	-3.553402	8.965205	0.011556	0.023697	-0.042481	-0.464403	0.606891	-1.006957	0.225393	0.066975	-0.208881	0.949253
22008	2.102656	-3.476558	8.852497	0.025905	0.016678	-0.041588	-0.464000	0.606562	-1.005343	0.226132	0.066994	-0.208265	0.949211
22009	2.069987	-3.545127	8.818311	0.001149	0.016976	0.009624	-0.462926	0.605982	-1.005782	0.225972	0.066616	-0.208206	0.949289
22010	2.216344	-3.591021	8.827963	-0.009336	0.024272	-0.001002	-0.461990	0.606529	-1.005911	0.226023	0.066161	-0.208279	0.949292
22011	2.216193	-3.578883	8.856753	-0.007238	0.038733	-0.009744	-0.461857	0.607146	-1.008336	0.226333	0.065419	-0.208255	0.949275
22012	2.158325	-3.599357	8.821431	-0.006611	0.019832	-0.036371	-0.461322	0.607429	-1.008876	0.227030	0.065209	-0.208251	0.949124
22013	2.137843	-3.543895	8.825198	-0.004577	0.030691	-0.043366	-0.462124	0.606861	-1.007934	0.227942	0.064776	-0.208169	0.948953
22014	2.157072	-3.528975	8.869006	-0.024860	0.033620	-0.024851	-0.461050	0.605995	-1.008246	0.228500	0.064173	-0.208462	0.948795
22015	2.172405	-3.572396	8.845732	-0.012684	0.028016	-0.009821	-0.458106	0.607340	-1.008237	0.228776	0.063619	-0.208587	0.948739
22016	2.168297	-3.611313	8.833863	-0.003517	0.022933	-0.016894	-0.457299	0.606512	-1.009902	0.229110	0.063283	-0.208534	0.948692
22017	2.152653	-3.543616	8.912311	-0.024941	0.042401	-0.020374	-0.458905	0.605984	-1.009901	0.229663	0.062450	-0.208811	0.948553
22018	2.154038	-3.621279	8.859981	-0.009184	0.036803	-0.004443	-0.457571	0.608154	-1.013511	0.229821	0.061774	-0.208817	0.948558
22019	2.138966	-3.606996	8.782379	-0.023242	0.048501	-0.015017	-0.457033	0.607565	-1.012993	0.230295	0.060816	-0.209042	0.948455
22020	2.139912	-3.648243	8.821235	-0.047703	0.043721	-0.009819	-0.456503	0.609855	-1.014826	0.230628	0.059855	-0.209741	0.948281
22021	2.095033	-3.700032	8.863578	-0.033964	0.034317	-0.020434	-0.455024	0.607817	-1.013687	0.231159	0.059143	-0.210232	0.948088
22022	2.055312	-3.652201	8.866813	-0.036337	0.044336	-0.030980	-0.454088	0.608671	-1.014892	0.231883	0.058311	-0.210686	0.947861
22023	2.029018	-3.672100	8.856527	-0.019568	0.044168	-0.018544	-0.453152	0.609208	-1.014614	0.232402	0.057472	-0.210861	0.947747
22024	2.009693	-3.682165	8.812680	-0.022162	0.030073	-0.024825	-0.451541	0.608327	-1.014797	0.232928	0.056951	-0.211120	0.947591
22025	2.004973	-3.679817	8.867884	-0.032136	0.029925	-0.022206	-0.451542	0.608628	-1.015602	0.233470	0.056338	-0.211595	0.947389
22026	1.995016	-3.667861	8.860266	-0.019671	0.021052	-0.018685	-0.451948	0.610531	-1.018115	0.233836	0.055975	-0.211855	0.947262
22027	1.995845	-3.718832	8.800496	-0.062625	0.020908	-0.027658	-0.449400	0.609786	-1.018983	0.234477	0.055413	-0.212945	0.946892
22028	2.007155	-3.662781	8.899116	-0.065112	0.037971	0.000726	-0.450073	0.610796	-1.019214	0.234604	0.054432	-0.214008	0.946678
22029	1.941993	-3.673672	8.916456	-0.034727	0.022089	0.006039	-0.449005	0.612195	-1.019724	0.234581	0.053835	-0.214594	0.946585
22030	1.928749	-3.751604	8.834792	-0.022497	0.011213	0.018393	-0.449005	0.612211	-1.020402	0.234208	0.053487	-0.214994	0.946606
22031	1.979981	-3.765237	8.855725	-0.001579	0.007224	0.043176	-0.450080	0.613176	-1.018323	0.233381	0.053166	-0.215062	0.946813
22032	1.972242	-3.741102	8.860120	0.019495	-0.002874	0.027265	-0.449276	0.613048	-1.019693	0.232727	0.053243	-0.214742	0.947042
22033	1.939920	-3.712566	8.781881	0.005101	-0.002998	0.027227	-0.447669	0.613102	-1.017539	0.232152	0.053217	-0.214712	0.947192
22034	1.938258	-3.751437	8.777309	-0.015846	0.014299	0.039651	-0.447409	0.615953	-1.018943	0.231373	0.052752	-0.214995	0.947344
22035	1.919279	-3.746910	8.935569	-0.017775	0.008864	0.043146	-0.447405	0.614523	-1.018175	0.230571	0.052325	-0.215359	0.947481
22036	1.915021	-3.780976	8.906809	0.013058	-0.002173	0.032567	-0.447007	0.616264	-1.020566	0.229828	0.052335	-0.215162	0.947705
22037	1.918519	-3.727515	8.817446	0.035524	-0.021443	0.064340	-0.446071	0.616791	-1.019882	0.228438	0.052636	-0.214674	0.948135
22038	1.967978	-3.770310	8.860209	0.047982	-0.031200	0.067843	-0.446878	0.617801	-1.019975	0.226854	0.053207	-0.213984	0.948640
22039	2.010957	-3.735542	8.875710	0.055695	-0.031540	0.048404	-0.445265	0.616208	-1.019910	0.225701	0.053863	-0.213141	0.949067
22040	1.976191	-3.702193	8.821432	0.063259	-0.034686	0.034269	-0.446607	0.616957	-1.020413	0.224718	0.054713	-0.212139	0.949476
22041	1.981618	-3.731225	8.821817	0.024193	-0.016818	0.017464	-0.448747	0.615564	-1.019076	0.224249	0.055084	-0.211795	0.949643
22042	1.971706	-3.711979	8.874327	0.040286	-0.002611	0.023794	-0.448476	0.614607	-1.020738	0.223624	0.055265	-0.211073	0.949940
22043	1.978356	-3.690016	8.816592	0.031944	0.001464	-0.000077	-0.446602	0.614787	-1.018175	0.223557	0.055399	-0.210481	0.950079
22044	1.995452	-3.701847	8.783505	0.004854	-0.004162	0.002451	-0.446333	0.614800	-1.018993	0.223365	0.055543	-0.210415	0.950131
22045	2.006065	-3.735632	8.861116	-0.003494	0.015853	-0.018667	-0.445262	0.615089	-1.020353	0.223751	0.055328	-0.210416	0.950052
22046	2.004626	-3.662831	8.865337	0.010087	0.003653	-0.024010	-0.446333	0.614843	-1.020892	0.224086	0.055458	-0.210186	0.950017
22047	1.951245	-3.668661	8.808377	0.016566	0.000321	-0.031070	-0.444724	0.614832	-1.021996	0.224621	0.055682	-0.209861	0.949949
22048	1.970497	-3.653741	8.859407	-0.014824	0.024122	0.002572	-0.446196	0.614498	-1.024433	0.224564	0.055201	-0.210043	0.949951
22049	1.952294	-3.700186	8.941044	0.000210	0.008902	-0.023996	-0.445393	0.614596	-1.023354	0.225019	0.055159	-0.209997	0.949855
22050	1.873575	-3.655500	8.854039	-0.003607	-0.009048	-0.018801	-0.445397	0.615731	-1.023589	0.225209	0.055449	-0.210090	0.949773
22051	1.878027	-3.631140	8.882878	0.012818	-0.011299	0.005988	-0.447402	0.614049	-1.022126	0.224995	0.055717	-0.209926	0.949844
22052	1.897744	-3.650205	8.866776	-0.005636	-0.008334	0.023627	-0.446201	0.615700	-1.021408	0.224387	0.055806	-0.210102	0.949944
22053	1.977520	-3.639046	8.873955	0.008911	-0.006298	0.018363	-0.446869	0.614975	-1.019931	0.223963	0.055909	-0.210001	0.950060
22054	2.009407	-3.653029	8.906333	-0.001480	0.001080	0.004225	-0.446066	0.614944	-1.019398	0.223757	0.055919	-0.210034	0.950101
22055	1.997276	-3.658109	8.869890	0.006957	-0.008280	-0.009950	-0.446070	0.616657	-1.020157	0.223866	0.056173	-0.209946	0.950080
22056	1.984713	-3.638918	8.850102	-0.003884	0.013721	-0.004536	-0.446332	0.614733	-1.022252	0.223881	0.055970	-0.209958	0.950085
22057	2.004410	-3.653126	8.858036	-0.015016	-0.007925	0.004127	-0.445794	0.614160	-1.022413	0.223749	0.056063	-0.210302	0.950035
22058	1.991011	-3.716490	8.819588	0.006408	-0.006145	0.011285	-0.445932	0.615781	-1.025209	0.223365	0.056217	-0.210225	0.950133
22059	2.008220	-3.721027	8.868294	0.005046	-0.002205	-0.004612	-0.445260	0.614906	-1.024703	0.223401	0.056330	-0.210156	0.950133
22060	1.998529	-3.594966	8.898339	0.025538	-0.003153	-0.031080	-0.446603	0.616392	-1.026539	0.223799	0.056694	-0.209653	0.950129
22061	1.992018	-3.643643	8.831104	0.002929	0.001858	-0.025809	-0.447405	0.615200	-1.023039	0.224258	0.056812	-0.209579	0.950030
22062	1.984331	-3.624363	8.821095	-0.028379	0.012394	-0.031144	-0.445802	0.616832	-1.021919	0.224781	0.056640	-0.210031	0.949817
22063	2.005148	-3.679808	8.923255	-0.021342	0.008769	-0.025845	-0.445798	0.615264	-1.021291	0.225297	0.056518	-0.210387	0.949623
22064	1.975076	-3.634233	8.897916	-0.022826	0.016129	-0.036406	-0.445929	0.614439	-1.022131	0.225938	0.056321	-0.210710	0.949411
22065	1.965096	-3.634424	8.806137	-0.010568	0.001742	-0.025846	-0.445797	0.614963	-1.020487	0.226413	0.056382	-0.210891	0.949254
22066	1.968565	-3.682910	8.830681	-0.021603	0.012055	-0.015205	-0.447944	0.616191	-1.022594	0.226620	0.056180	-0.211232	0.949141
22067	2.009890	-3.682155	8.875274	-0.014408	0.001496	-0.017029	-0.446332	0.615044	-1.023464	0.226930	0.056191	-0.211497	0.949007
22068	1.947177	-3.702717	8.839804	0.000516	-0.008528	-0.038248	-0.446735	0.614997	-1.021018	0.227467	0.056577	-0.211487	0.948858
22069	1.908432	-3.708278	8.814584	-0.005251	0.003472	-0.022267	-0.446733	0.614432	-1.021036	0.227874	0.056611	-0.211564	0.948741
22070	1.946477	-3.663886	8.863561	-0.016774	0.000946	0.004192	-0.447540	0.615156	-1.021003	0.227664	0.056559	-0.211886	0.948722
22071	1.995547	-3.692126	8.874908	-0.007791	0.008093	0.006024	-0.446736	0.615614	-1.023305	0.227556	0.056372	-0.212021	0.948729
22072	2.000356	-3.699327	8.817337	-0.000382	0.011885	-0.001001	-0.447539	0.614996	-1.020194	0.227469	0.056210	-0.211976	0.948770
22073	1.966930	-3.719351	8.850163	-0.027381	0.001033	-0.002916	-0.447143	0.617511	-1.025547	0.227522	0.056105	-0.212507	0.948645
22074	1.976003	-3.685198	8.869442	-0.010997	-0.009278	-0.011775	-0.447137	0.615228	-1.024535	0.227572	0.056340	-0.212748	0.948565
22075	1.941985	-3.693106	8.791428	-0.022049	-0.004303	-0.001159	-0.447943	0.615774	-1.022879	0.227563	0.056351	-0.213202	0.948464
22076	1.976042	-3.692484	8.835797	-0.029970	0.003824	0.027150	-0.447409	0.616248	-1.019476	0.226939	0.056088	-0.213787	0.948498
22077	1.999445	-3.769740	8.851542	-0.023961	-0.007958	0.002337	-0.447411	0.616803	-1.019051	0.226850	0.056145	-0.214298	0.948400
22078	2.029879	-3.718210	8.837644	-0.025424	0.004740	-0.008204	-0.447286	0.619629	-1.019233	0.226891	0.056038	-0.214752	0.948294
22079	2.019547	-3.691698	8.803426	-0.007378	-0.016314	-0.013584	-0.447952	0.618522	-1.019532	0.227050	0.056401	-0.214967	0.948186
22080	2.001098	-3.735727	8.822450	-0.011382	-0.012298	0.002348	-0.448354	0.618506	-1.018442	0.226807	0.056634	-0.215245	0.948167
22081	2.053707	-3.700787	8.818986	-0.029718	-0.013643	0.014646	-0.448094	0.621194	-1.018902	0.226468	0.056725	-0.215901	0.948093
22082	2.047530	-3.749446	8.857678	-0.006746	-0.013844	0.030632	-0.447961	0.621341	-1.019306	0.225669	0.056888	-0.216129	0.948222
22083	2.067970	-3.807340	8.825042	0.002850	-0.007905	0.009481	-0.446752	0.620442	-1.018263	0.225416	0.057043	-0.216137	0.948271
22084	2.095963	-3.753426	8.820680	0.005792	0.004743	0.002490	-0.448764	0.621077	-1.019305	0.225203	0.057035	-0.216010	0.948351
22085	2.065547	-3.807384	8.824967	0.003654	-0.012467	-0.021488	-0.447558	0.621031	-1.018506	0.225518	0.057419	-0.215990	0.948258
22086	1.999902	-3.808583	8.750746	0.000701	0.004028	-0.042593	-0.447685	0.618789	-1.019120	0.226163	0.057596	-0.215911	0.948112
22087	2.045088	-3.759208	8.790276	-0.009931	0.016499	-0.046980	-0.447959	0.620752	-1.018239	0.227101	0.057478	-0.215991	0.947876
22088	1.981707	-3.728791	8.865131	-0.017159	0.016415	-0.046108	-0.447421	0.620053	-1.019082	0.227872	0.057358	-0.216189	0.947653
22089	1.928857	-3.766173	8.777132	-0.021934	0.010794	-0.036419	-0.448628	0.620350	-1.018515	0.228598	0.057243	-0.216532	0.947407
22090	1.969995	-3.760570	8.792795	-0.036128	0.024202	-0.008097	-0.448627	0.620096	-1.019745	0.228719	0.056721	-0.217098	0.947280
22091	2.012657	-3.822905	8.861977	-0.020067	0.015364	-0.004575	-0.448765	0.621473	-1.018070	0.228858	0.056387	-0.217421	0.947192
22092	1.983049	-3.796740	8.860871	-0.003649	0.001538	-0.015216	-0.448232	0.622449	-1.018045	0.228963	0.056477	-0.217467	0.947151
22093	1.933039	-3.732111	8.781818	0.013662	-0.015781	0.007724	-0.448630	0.620686	-1.014704	0.228695	0.056830	-0.217304	0.947232
22094	2.002364	-3.803679	8.794114	-0.001639	-0.028249	0.039411	-0.447693	0.620800	-1.014440	0.227647	0.057253	-0.217511	0.947411
22095	2.031433	-3.798293	8.823853	-0.005075	-0.017498	0.035041	-0.448371	0.623331	-1.013264	0.226875	0.057433	-0.217742	0.947532
22096	2.026369	-3.793534	8.785146	0.013004	-0.026128	0.030624	-0.448899	0.621153	-1.016315	0.225984	0.057921	-0.217651	0.947736
22097	2.036397	-3.807916	8.800005	0.005963	-0.011875	0.027155	-0.449977	0.623178	-1.017323	0.225373	0.058079	-0.217640	0.947875
22098	2.016799	-3.793704	8.823368	-0.013924	-0.005040	0.031560	-0.450515	0.623395	-1.013916	0.224568	0.058046	-0.217964	0.947994
22099	2.123513	-3.806338	8.768966	-0.008474	0.000367	0.030706	-0.449977	0.623122	-1.014881	0.223960	0.057894	-0.218176	0.948098
22100	2.078873	-3.879978	8.748894	-0.007900	0.000892	0.009506	-0.449710	0.623389	-1.014468	0.223598	0.057871	-0.218333	0.948149
22101	2.070971	-3.846133	8.762838	-0.004524	0.010401	-0.014292	-0.449844	0.623420	-1.015687	0.223882	0.057745	-0.218379	0.948079
22102	2.065253	-3.802541	8.762335	0.003848	0.003644	-0.025803	-0.449975	0.622294	-1.015722	0.224176	0.057879	-0.218260	0.948028
22103	2.031887	-3.834708	8.737481	-0.007238	0.012132	-0.013397	-0.449711	0.623859	-1.016489	0.224454	0.057705	-0.218353	0.947952
22104	2.012922	-3.854471	8.746677	-0.032357	0.003139	-0.017949	-0.449578	0.624164	-1.017567	0.224636	0.057653	-0.218931	0.947779
22105	2.003134	-3.837648	8.823280	-0.025085	-0.000267	-0.021485	-0.449443	0.623856	-1.016628	0.225032	0.057668	-0.219410	0.947573
22106	2.002165	-3.789114	8.822885	-0.014177	0.008781	-0.024047	-0.449176	0.623779	-1.013512	0.225328	0.057618	-0.219611	0.947459
22107	2.033698	-3.793399	8.804627	-0.008453	-0.004097	-0.004668	-0.449177	0.624374	-1.014850	0.225371	0.057706	-0.219807	0.947398
22108	2.012900	-3.842326	8.816394	0.028169	-0.012900	0.004238	-0.449312	0.624650	-1.014432	0.224981	0.058135	-0.219335	0.947574
22109	2.050521	-3.793098	8.761811	0.017197	-0.020233	0.009452	-0.449583	0.625343	-1.013592	0.224655	0.058581	-0.219134	0.947670
22110	2.074087	-3.758684	8.767089	0.017242	-0.009563	0.009514	-0.449984	0.625208	-1.013456	0.224184	0.058877	-0.218859	0.947827
22111	2.089730	-3.806947	8.811263	0.006655	-0.004141	0.002440	-0.450113	0.623549	-1.014866	0.224074	0.059004	-0.218775	0.947864
22112	2.080218	-3.816830	8.806231	0.021398	-0.001045	-0.009868	-0.448506	0.623798	-1.015012	0.224010	0.059240	-0.218361	0.947960
22113	2.054240	-3.739626	8.742264	0.014385	-0.001821	-0.016964	-0.449170	0.621314	-1.010741	0.224270	0.059444	-0.218095	0.947947
22114	2.050943	-3.802793	8.834114	0.017793	-0.001966	-0.009880	-0.450246	0.622950	-1.013255	0.224185	0.059686	-0.217752	0.948031
22115	2.031494	-3.798290	8.843112	0.019710	-0.001841	-0.014290	-0.448899	0.620674	-1.013887	0.224388	0.059900	-0.217388	0.948053
22116	2.035539	-3.764235	8.804463	0.028926	-0.021927	-0.025884	-0.450370	0.620008	-1.014163	0.224520	0.060636	-0.216905	0.948086
22117	2.008812	-3.764722	8.779574	0.005054	-0.002207	-0.004608	-0.449433	0.620269	-1.014165	0.224554	0.060747	-0.216830	0.948088
22118	2.035021	-3.737540	8.809061	0.009463	-0.000477	-0.001055	-0.449038	0.622198	-1.012479	0.224319	0.060884	-0.216649	0.948176
22119	2.069750	-3.778179	8.805618	0.006717	-0.011166	-0.001138	-0.450371	0.619946	-1.011450	0.224246	0.061155	-0.216586	0.948190
22120	2.047954	-3.773716	8.838617	0.006095	-0.011798	-0.011749	-0.449300	0.620517	-1.012801	0.224187	0.061534	-0.216507	0.948197
22121	2.025226	-3.740151	8.760635	0.009901	-0.015071	0.013886	-0.451442	0.619744	-1.013887	0.223808	0.061825	-0.216419	0.948288
22122	2.098600	-3.767946	8.796798	0.024290	-0.011411	0.014823	-0.450375	0.621702	-1.014108	0.223212	0.062165	-0.216025	0.948496
22123	2.077915	-3.695489	8.843760	0.006158	-0.018761	0.018256	-0.450636	0.619333	-1.015267	0.222739	0.062491	-0.216028	0.948585
22124	2.111907	-3.704587	8.806357	0.015479	-0.015730	0.006805	-0.451708	0.619505	-1.015521	0.222304	0.062905	-0.215812	0.948709
22125	2.155895	-3.725639	8.788608	0.029196	-0.025983	0.030644	-0.452251	0.621779	-1.015577	0.221536	0.063420	-0.215424	0.948943
22126	2.159732	-3.669731	8.822005	0.019719	-0.004418	0.018371	-0.450905	0.619277	-1.012551	0.220896	0.063593	-0.215089	0.949156
