# Supplementary material for: Identification of Haptic Based Guiding Using Hard Reins
Source: PLoS One. 2015 Jul 22;10(7):e0132020. doi: 10.1371/journal.pone.0132020 (PMC4511788; doi:10.1371/journal.pone.0132020)
Supplement: S8 File — (ZIP) [file pone.0132020.s008.zip › Exp2_MotionData1/Subject1/path1/T6/fc6.txt]

// Start Time: 0
// Sample rate: 25.0Hz
// Scenario: 4.9
// Firmware Version: 2.6.1
Counter	Acc_X	Acc_Y	Acc_Z	Gyr_X	Gyr_Y	Gyr_Z	Mag_X	Mag_Y	Mag_Z	Quat_w	Quat_x	Quat_y	Quat_z
23236	8.821736	-0.367350	4.329287	-0.545740	0.003928	-0.028143	-0.768775	-0.253128	-0.258474	-0.450965	-0.462947	0.325160	-0.690349
23237	8.889606	-0.428618	4.262221	-0.547504	0.005682	-0.021088	-0.768774	-0.253410	-0.258197	-0.459010	-0.458796	0.329660	-0.685667
23238	8.824268	-0.474123	4.262816	-0.560207	0.013054	-0.033686	-0.768628	-0.254532	-0.259051	-0.467405	-0.455148	0.334138	-0.680239
23239	8.779057	-0.413754	4.209044	-0.554826	0.009552	-0.047754	-0.768345	-0.254814	-0.258916	-0.475787	-0.450932	0.338381	-0.675119
23240	8.819842	-0.438057	4.228591	-0.556412	0.018090	0.005257	-0.767220	-0.254538	-0.258361	-0.483527	-0.446868	0.343030	-0.669956
23241	8.812613	-0.454989	4.219124	-0.563691	0.016338	0.003410	-0.766929	-0.256503	-0.259506	-0.491220	-0.442013	0.347711	-0.665150
23242	8.739429	-0.432081	4.330120	-0.552998	-0.012525	0.000157	-0.767776	-0.256080	-0.259355	-0.498659	-0.438315	0.352491	-0.659522
23243	8.781388	-0.464610	4.195109	-0.553038	-0.025162	0.003783	-0.768622	-0.255939	-0.258926	-0.505841	-0.434001	0.357363	-0.654263
23244	8.837208	-0.467635	4.153990	-0.552887	-0.001737	0.004539	-0.768624	-0.255519	-0.258360	-0.513170	-0.430026	0.361990	-0.648612
23245	8.819657	-0.476692	4.233855	-0.547670	-0.012153	-0.042231	-0.767779	-0.255663	-0.257807	-0.520865	-0.425823	0.366188	-0.642869
23246	8.917747	-0.500857	4.333065	-0.551398	-0.004583	-0.079463	-0.768341	-0.256229	-0.256406	-0.529108	-0.422401	0.370018	-0.636167
23247	8.951986	-0.525679	4.263221	-0.560206	0.031393	-0.067395	-0.767486	-0.258764	-0.255738	-0.537410	-0.417578	0.373614	-0.630263
23248	8.855666	-0.389496	4.300492	-0.549275	0.025686	-0.040697	-0.767485	-0.258762	-0.256158	-0.545218	-0.413389	0.377330	-0.624074
23249	8.822961	-0.302895	4.202915	-0.558328	0.031154	-0.042597	-0.767895	-0.261570	-0.257167	-0.553045	-0.408294	0.381020	-0.618272
23250	8.843817	-0.273240	4.328207	-0.541901	0.067437	-0.078011	-0.766059	-0.262271	-0.259012	-0.561421	-0.403844	0.383788	-0.611902
23251	8.832257	-0.288120	4.255898	-0.545566	0.067583	-0.092210	-0.767734	-0.265494	-0.260997	-0.569880	-0.398709	0.386416	-0.605764
23252	8.754370	-0.272555	4.347650	-0.540183	0.036542	-0.051281	-0.765754	-0.267182	-0.262152	-0.577521	-0.394335	0.389630	-0.599298
23253	8.804006	-0.230336	4.192465	-0.567268	0.063763	-0.057050	-0.765749	-0.268450	-0.261324	-0.585539	-0.388625	0.392746	-0.593182
23254	8.789540	-0.167229	4.220777	-0.565154	0.106872	-0.043132	-0.765180	-0.269145	-0.264141	-0.593664	-0.382951	0.395402	-0.587000
23255	8.702787	-0.171637	4.201611	-0.545274	0.088747	-0.042806	-0.765309	-0.271241	-0.268230	-0.601371	-0.376993	0.397984	-0.581238
23256	8.644394	-0.141800	4.276263	-0.567047	0.088730	-0.030687	-0.763901	-0.270960	-0.268940	-0.609050	-0.371302	0.400868	-0.574889
23257	8.759681	-0.205103	4.317894	-0.557838	0.092010	0.001261	-0.763615	-0.271231	-0.272312	-0.616202	-0.364714	0.403791	-0.569413
23258	8.639214	-0.189964	4.298555	-0.554087	0.106331	0.008272	-0.762210	-0.270103	-0.274415	-0.623313	-0.358569	0.406500	-0.563619
23259	8.570121	-0.231940	4.473095	-0.572670	0.043366	0.004875	-0.761504	-0.270096	-0.276946	-0.629967	-0.352229	0.410130	-0.557557
23260	8.827532	-0.103940	4.331172	-0.553174	-0.008511	-0.042273	-0.760939	-0.270236	-0.277513	-0.636531	-0.347707	0.413813	-0.550170
23261	8.560930	-0.135291	4.459947	-0.549042	0.054180	-0.007288	-0.760085	-0.272204	-0.278241	-0.643085	-0.341578	0.416850	-0.544062
23262	8.753482	-0.170020	4.510820	-0.530952	0.056125	-0.030057	-0.758259	-0.270654	-0.280484	-0.649728	-0.336443	0.419457	-0.537323
23263	8.680237	-0.212514	4.598382	-0.552625	0.081507	-0.037568	-0.756565	-0.271641	-0.280788	-0.656697	-0.330149	0.421872	-0.530825
23264	8.684576	-0.202451	4.665922	-0.541581	0.093849	-0.013630	-0.755432	-0.272478	-0.283892	-0.663382	-0.324248	0.424110	-0.524327
23265	8.569410	-0.122278	4.616854	-0.556044	0.086388	0.020736	-0.754166	-0.271913	-0.285299	-0.669629	-0.317287	0.426773	-0.518451
23266	8.584216	-0.066878	4.601718	-0.554077	0.104275	0.034814	-0.752055	-0.270496	-0.290351	-0.675806	-0.310620	0.429212	-0.512424
23267	8.518386	-0.191979	4.627366	-0.539463	0.102188	0.057083	-0.751072	-0.269362	-0.293713	-0.681542	-0.303346	0.431621	-0.507134
23268	8.684557	-0.207284	4.665977	-0.556223	0.044750	0.043116	-0.751497	-0.268086	-0.296783	-0.686963	-0.297108	0.434849	-0.500714
23269	8.568317	-0.196537	4.721589	-0.547258	0.023012	0.049522	-0.750387	-0.264149	-0.297452	-0.691976	-0.290541	0.438276	-0.494640
23270	8.525547	-0.133782	4.665369	-0.546493	-0.000418	0.049677	-0.751656	-0.263439	-0.298697	-0.696716	-0.284761	0.441973	-0.488015
23271	8.534516	-0.293278	4.676802	-0.556617	-0.020101	0.039044	-0.754626	-0.260480	-0.298643	-0.701343	-0.278535	0.445932	-0.481333
23272	8.649596	-0.356413	4.745011	-0.546633	-0.007309	0.015210	-0.755758	-0.259068	-0.299601	-0.706189	-0.273064	0.449434	-0.474070
23273	8.619848	-0.384681	4.832356	-0.552951	0.009068	-0.000018	-0.753374	-0.256966	-0.299177	-0.711259	-0.266909	0.452626	-0.466904
23274	8.555347	-0.476925	4.702988	-0.553080	-0.010631	-0.014071	-0.753656	-0.256681	-0.300294	-0.716207	-0.261573	0.455975	-0.459036
23275	8.562493	-0.462349	4.722146	-0.558385	0.001808	0.007909	-0.753374	-0.256823	-0.300017	-0.720989	-0.255284	0.459251	-0.451768
23276	8.594112	-0.477290	4.683609	-0.556598	-0.001760	0.003535	-0.754220	-0.256396	-0.300848	-0.725689	-0.249591	0.462490	-0.444053
23277	8.584330	-0.501365	4.688723	-0.565653	-0.005452	0.017600	-0.754224	-0.255270	-0.301397	-0.730170	-0.243124	0.465874	-0.436696
23278	8.594472	-0.530913	4.611715	-0.556549	-0.014663	0.035458	-0.753243	-0.254147	-0.301393	-0.734286	-0.237188	0.469349	-0.429275
23279	8.620701	-0.516276	4.659844	-0.567389	-0.014803	0.056569	-0.755646	-0.252174	-0.301354	-0.738168	-0.230372	0.472963	-0.422308
23280	8.582255	-0.540412	4.626336	-0.564590	0.001494	0.045876	-0.754105	-0.250494	-0.300226	-0.742202	-0.224028	0.476210	-0.414935
23281	8.620795	-0.540594	4.635952	-0.549082	0.004900	0.060198	-0.754401	-0.247120	-0.299908	-0.745979	-0.217247	0.479286	-0.408173
23282	8.554380	-0.507174	4.502768	-0.532865	-0.013087	0.048110	-0.755243	-0.247963	-0.299489	-0.749539	-0.211423	0.482397	-0.400979
23283	8.465770	-0.490679	4.732257	-0.559890	0.024786	0.056381	-0.755254	-0.245575	-0.298763	-0.753417	-0.204332	0.485132	-0.394029
23284	8.678555	-0.642640	4.608017	-0.552787	0.010665	0.022965	-0.756379	-0.245852	-0.299318	-0.757309	-0.198214	0.487839	-0.386274
23285	8.629650	-0.670908	4.676056	-0.543695	0.005995	0.035468	-0.756664	-0.244721	-0.300847	-0.760924	-0.191689	0.490531	-0.378984
23286	8.514149	-0.614703	4.658669	-0.557315	0.012444	0.025522	-0.754703	-0.242479	-0.300138	-0.764647	-0.185418	0.493144	-0.371139
23287	8.557917	-0.569183	4.638772	-0.567359	0.005300	0.024580	-0.755263	-0.243323	-0.299581	-0.768244	-0.178618	0.495862	-0.363342
23288	8.591480	-0.574062	4.665361	-0.532755	0.014043	0.036436	-0.755124	-0.243046	-0.298457	-0.771628	-0.172563	0.498197	-0.355825
23289	8.543699	-0.574153	4.602601	-0.557350	0.008888	0.021134	-0.754706	-0.241919	-0.299290	-0.775065	-0.165907	0.500655	-0.347985
23290	8.528563	-0.607468	4.670651	-0.558222	0.008774	0.033499	-0.755271	-0.241923	-0.297602	-0.778321	-0.159485	0.503125	-0.340068
23291	8.635180	-0.511519	4.662189	-0.556466	0.008895	0.021169	-0.756107	-0.244030	-0.297618	-0.781568	-0.152830	0.505451	-0.332135
23292	8.620341	-0.472350	4.727013	-0.561668	0.055833	0.013741	-0.756394	-0.242908	-0.296762	-0.785248	-0.146202	0.507026	-0.323937
23293	8.533101	-0.476361	4.770669	-0.531741	0.055799	0.000802	-0.754986	-0.242342	-0.298731	-0.788844	-0.139823	0.508264	-0.315977
23294	8.460666	-0.558298	4.735435	-0.538150	0.039529	0.008765	-0.755552	-0.241633	-0.300122	-0.792131	-0.133682	0.509809	-0.307818
23295	8.486971	-0.587358	4.752639	-0.568266	0.012579	0.015656	-0.753440	-0.241068	-0.302377	-0.795110	-0.126834	0.511865	-0.299512
23296	8.489563	-0.589942	4.728500	-0.560977	0.012498	0.021051	-0.754710	-0.240362	-0.302360	-0.797909	-0.120340	0.513888	-0.291168
23297	8.523082	-0.631146	4.743413	-0.568391	-0.009041	0.015789	-0.754719	-0.238394	-0.302339	-0.800470	-0.113609	0.516150	-0.282720
23298	8.544269	-0.642970	4.806343	-0.543725	0.010582	0.024804	-0.754862	-0.238118	-0.300512	-0.802991	-0.107338	0.517989	-0.274539
23299	8.573130	-0.689129	4.797154	-0.523873	0.005373	-0.006779	-0.755142	-0.238255	-0.301493	-0.805543	-0.101468	0.519590	-0.266142
23300	8.598943	-0.645066	4.912613	-0.553010	-0.023681	0.032873	-0.754867	-0.237136	-0.299940	-0.807499	-0.095121	0.521923	-0.257863
23301	8.523260	-0.633715	4.719278	-0.545814	-0.023436	0.001989	-0.755712	-0.237136	-0.299372	-0.809566	-0.088963	0.523991	-0.249245
23302	8.547254	-0.631329	4.738551	-0.543930	-0.005318	-0.009597	-0.755148	-0.237418	-0.299520	-0.811719	-0.083092	0.525777	-0.240349
23303	8.535469	-0.646027	4.695236	-0.572072	-0.012528	0.005155	-0.755153	-0.236581	-0.297547	-0.813738	-0.076423	0.527656	-0.231451
23304	8.528227	-0.626587	4.704694	-0.558523	-0.025224	0.007161	-0.754587	-0.237000	-0.298678	-0.815419	-0.070213	0.529734	-0.222586
23305	8.576235	-0.646072	4.729011	-0.517530	-0.005594	0.007526	-0.755717	-0.236583	-0.296561	-0.817234	-0.064387	0.531115	-0.214243
23306	8.566355	-0.631283	4.765105	-0.553005	-0.016302	0.014253	-0.755578	-0.236303	-0.296138	-0.818776	-0.058132	0.532906	-0.205516
23307	8.554308	-0.660313	4.748530	-0.563846	-0.011812	0.021170	-0.755157	-0.236023	-0.296138	-0.820345	-0.051442	0.534458	-0.196833
23308	8.561456	-0.674828	4.753515	-0.545570	0.005212	0.022163	-0.756289	-0.234898	-0.295557	-0.821877	-0.045127	0.535749	-0.188293
23309	8.547049	-0.655404	4.753318	-0.547356	0.017954	0.008794	-0.756571	-0.234757	-0.295272	-0.823609	-0.038738	0.536590	-0.179552
23310	8.532737	-0.660298	4.729228	-0.535631	0.003481	0.009017	-0.755726	-0.234900	-0.295281	-0.824969	-0.032721	0.537737	-0.170864
23311	8.527695	-0.662516	4.755839	-0.565679	0.002899	-0.010795	-0.755870	-0.233771	-0.296530	-0.826431	-0.026311	0.538726	-0.161536
23312	8.542354	-0.670025	4.729323	-0.545652	0.007279	-0.007046	-0.756291	-0.234051	-0.296530	-0.827690	-0.020282	0.539704	-0.152440
23313	8.508473	-0.693978	4.729636	-0.556671	-0.005159	-0.021263	-0.755874	-0.233071	-0.295541	-0.828896	-0.014175	0.540636	-0.142983
23314	8.563871	-0.723328	4.729889	-0.549434	-0.012428	-0.017587	-0.755732	-0.233352	-0.295825	-0.829766	-0.008253	0.541814	-0.133633
23315	8.575469	-0.713326	4.795004	-0.545679	0.009169	-0.016791	-0.755453	-0.232221	-0.297780	-0.830919	-0.002261	0.542321	-0.124325
23316	8.518700	-0.701777	4.652386	-0.564006	-0.012224	-0.032800	-0.756014	-0.233068	-0.296241	-0.831618	0.003743	0.543395	-0.114542
23317	8.526374	-0.692957	4.910829	-0.538513	-0.001646	-0.021077	-0.756574	-0.233912	-0.295825	-0.832472	0.009518	0.543905	-0.105199
23318	8.541890	-0.752068	4.749571	-0.569433	-0.012289	-0.023139	-0.755868	-0.234477	-0.295556	-0.832931	0.015715	0.544848	-0.095501
23319	8.581217	-0.733497	4.667154	-0.560240	-0.000692	-0.014242	-0.755448	-0.234060	-0.294432	-0.833578	0.021905	0.545226	-0.086001
23320	8.513790	-0.733193	4.647910	-0.552950	-0.000782	-0.008861	-0.756435	-0.233774	-0.295263	-0.833926	0.027998	0.545802	-0.076704
23321	8.595995	-0.695044	4.647374	-0.531181	-0.005396	-0.006787	-0.755587	-0.234336	-0.295977	-0.834333	0.033750	0.546055	-0.067619
23322	8.595632	-0.731111	4.676774	-0.538450	-0.010850	0.002002	-0.756429	-0.235038	-0.295557	-0.834367	0.039692	0.546640	-0.058666
23323	8.581063	-0.684890	4.710106	-0.563943	-0.017930	0.000864	-0.755729	-0.234055	-0.295552	-0.834418	0.046030	0.546986	-0.049337
23324	8.566521	-0.750200	4.686691	-0.552935	-0.008163	0.010653	-0.755315	-0.232089	-0.295254	-0.834258	0.052297	0.547403	-0.040366
23325	8.595847	-0.733710	4.647806	-0.554781	-0.001649	-0.010630	-0.755454	-0.232654	-0.294277	-0.834312	0.058340	0.547325	-0.030911
23326	8.593205	-0.675330	4.705151	-0.576662	-0.012364	-0.009931	-0.756298	-0.233217	-0.293575	-0.833885	0.064752	0.547711	-0.021355
23327	8.678030	-0.642213	4.675672	-0.558563	-0.025093	-0.005195	-0.757711	-0.231948	-0.293691	-0.833478	0.070866	0.547859	-0.011962
23328	8.596239	-0.700091	4.613601	-0.545724	-0.008029	-0.006940	-0.757288	-0.232089	-0.293976	-0.832929	0.076775	0.548021	-0.002794
23329	8.669356	-0.720521	4.512244	-0.540262	-0.010778	-0.003303	-0.758417	-0.231666	-0.293542	-0.832519	0.082571	0.547772	0.006396
23330	8.591553	-0.702599	4.594304	-0.567387	0.010948	-0.002002	-0.758265	-0.234340	-0.292589	-0.831942	0.088871	0.547474	0.015740
23331	8.649281	-0.734319	4.604247	-0.543766	0.018161	-0.014148	-0.758688	-0.233767	-0.295526	-0.831650	0.094561	0.546608	0.025202
23332	8.672981	-0.695333	4.678687	-0.550874	0.043360	-0.007303	-0.757972	-0.236299	-0.295699	-0.831251	0.100500	0.545646	0.034514
23333	8.512399	-0.673883	4.855058	-0.552817	0.030795	-0.014364	-0.758825	-0.234326	-0.296513	-0.830893	0.106287	0.544403	0.044102
23334	8.699274	-0.668628	4.724265	-0.572214	-0.022220	-0.016874	-0.759667	-0.235029	-0.296093	-0.829517	0.112525	0.544389	0.053675
23335	8.707190	-0.664374	4.639634	-0.527553	-0.027393	0.034111	-0.761076	-0.235311	-0.294822	-0.828447	0.118424	0.543875	0.062056
23336	8.601645	-0.647261	4.564677	-0.550268	-0.005251	-0.012308	-0.763327	-0.235586	-0.295088	-0.827106	0.124310	0.543464	0.071348
23337	8.649898	-0.696035	4.543409	-0.550699	0.059435	0.008526	-0.764877	-0.235299	-0.295634	-0.826716	0.130145	0.541392	0.080610
23338	8.436946	-0.749988	4.590207	-0.545071	0.095564	-0.007606	-0.765714	-0.236695	-0.298308	-0.826281	0.135828	0.539174	0.090015
23339	8.479552	-0.747159	4.698855	-0.563467	0.059580	-0.004058	-0.766273	-0.236678	-0.303073	-0.825648	0.141695	0.536943	0.099600
23340	8.453605	-0.732934	4.628657	-0.547113	0.060435	-0.007411	-0.764296	-0.238089	-0.302823	-0.824619	0.147455	0.535163	0.108912
23341	8.455314	-0.720257	4.725168	-0.538030	0.059424	-0.000224	-0.764855	-0.238358	-0.306188	-0.823879	0.152890	0.532815	0.118139
23342	8.508003	-0.679052	4.797129	-0.547133	0.064967	-0.010083	-0.764573	-0.238358	-0.306190	-0.822688	0.158587	0.530832	0.127487
23343	8.411075	-0.721759	4.826731	-0.553347	0.064604	0.031398	-0.763315	-0.235682	-0.308557	-0.821856	0.164539	0.528099	0.136347
23344	8.347860	-0.793710	4.851783	-0.556702	0.092275	0.060359	-0.762473	-0.234980	-0.308837	-0.820907	0.171036	0.525282	0.144698
23345	8.370082	-0.702137	4.831400	-0.545073	0.045962	0.095297	-0.760652	-0.232305	-0.311348	-0.819918	0.177523	0.522510	0.152324
23346	8.514233	-0.707365	4.913422	-0.545424	0.002914	0.075236	-0.761648	-0.230197	-0.310196	-0.817928	0.184227	0.521022	0.159966
23347	8.514010	-0.755667	4.918794	-0.547283	0.016798	0.035313	-0.759399	-0.229220	-0.309642	-0.816279	0.190146	0.518799	0.168467
23348	8.444152	-0.750484	4.904332	-0.541934	0.016137	0.005289	-0.760251	-0.227956	-0.308640	-0.814025	0.195989	0.517244	0.177227
23349	8.443668	-0.827663	4.929357	-0.563897	-0.008942	-0.000132	-0.759971	-0.227249	-0.310178	-0.811752	0.201836	0.515362	0.186340
23350	8.371248	-0.865979	4.912967	-0.550964	0.014244	0.018435	-0.759415	-0.225422	-0.310304	-0.809296	0.207923	0.513625	0.194929
23351	8.415589	-0.842742	4.808744	-0.542178	-0.030750	0.009100	-0.759412	-0.226266	-0.310032	-0.806749	0.213537	0.511988	0.203533
23352	8.477888	-0.828227	4.873741	-0.551164	-0.018184	0.019545	-0.758851	-0.225991	-0.308771	-0.803775	0.219721	0.510644	0.211923
23353	8.468591	-0.833304	4.825483	-0.558563	-0.023256	-0.013242	-0.759275	-0.225566	-0.309324	-0.800968	0.225272	0.508767	0.221039
23354	8.473248	-0.823500	4.851947	-0.560408	-0.026852	-0.013241	-0.758715	-0.225010	-0.307920	-0.797527	0.231260	0.507534	0.229955
23355	8.493003	-0.765806	4.822280	-0.574976	-0.032190	-0.012481	-0.758151	-0.225294	-0.307366	-0.794375	0.237045	0.505563	0.239132
23356	8.512142	-0.780336	4.836915	-0.549503	-0.025095	-0.013110	-0.759840	-0.226144	-0.304275	-0.790800	0.242801	0.504219	0.247881
23357	8.487632	-0.765334	4.892357	-0.549560	-0.034133	-0.010407	-0.758994	-0.226285	-0.304564	-0.787587	0.248135	0.502234	0.256704
23358	8.408170	-0.820734	4.842338	-0.528716	-0.041386	-0.017217	-0.759139	-0.226017	-0.300492	-0.783741	0.253554	0.501148	0.265164
23359	8.522003	-0.795110	4.803238	-0.562332	-0.048522	-0.006037	-0.760412	-0.225176	-0.298930	-0.780177	0.259129	0.499145	0.273918
23360	8.542232	-0.820221	4.673007	-0.558517	-0.023314	-0.005256	-0.761110	-0.226295	-0.300059	-0.776232	0.264981	0.497429	0.282511
23361	8.547216	-0.798563	4.663093	-0.567602	-0.023269	-0.005358	-0.759996	-0.223774	-0.297937	-0.772721	0.270430	0.494847	0.291370
23362	8.547058	-0.820251	4.673001	-0.533093	-0.016082	-0.020925	-0.758867	-0.224338	-0.298232	-0.768703	0.275634	0.493124	0.299916
23363	8.546591	-0.853810	4.716870	-0.542037	-0.000854	-0.006976	-0.758727	-0.224486	-0.295990	-0.765378	0.280463	0.490206	0.308601
23364	8.568683	-0.776676	4.706315	-0.562078	-0.018032	0.010603	-0.759439	-0.222798	-0.295967	-0.761190	0.286379	0.488034	0.316858
23365	8.520786	-0.728192	4.681674	-0.558430	-0.014432	0.008852	-0.758875	-0.223084	-0.294852	-0.757573	0.291616	0.484989	0.325312
23366	8.518767	-0.733345	4.628574	-0.549441	-0.034344	0.014389	-0.759435	-0.223928	-0.294295	-0.753143	0.297422	0.483000	0.333209
23367	8.536156	-0.692644	4.584602	-0.561196	-0.021604	0.007107	-0.758736	-0.222804	-0.294569	-0.749263	0.302646	0.479917	0.341598
23368	8.595367	-0.869071	4.644485	-0.532286	-0.052419	0.012044	-0.759589	-0.221405	-0.291742	-0.744573	0.308236	0.478208	0.349169
23369	8.581149	-0.859496	4.615400	-0.544114	-0.059627	0.018142	-0.759590	-0.221551	-0.290060	-0.740356	0.313496	0.475607	0.356918
23370	8.600436	-0.840209	4.627241	-0.568568	-0.045059	0.014234	-0.760158	-0.220565	-0.290186	-0.735353	0.319527	0.473402	0.364760
23371	8.583656	-0.854739	4.605678	-0.542209	-0.044302	0.016303	-0.762415	-0.220146	-0.287779	-0.731129	0.324554	0.470465	0.372529
23372	8.620137	-0.826105	4.583562	-0.539553	-0.052369	0.011088	-0.761302	-0.217344	-0.285794	-0.726049	0.330117	0.468482	0.380001
23373	8.634477	-0.818809	4.605209	-0.549441	-0.032466	0.007314	-0.760601	-0.216928	-0.284252	-0.721673	0.334993	0.465246	0.387961
23374	8.649101	-0.869924	4.562265	-0.569451	-0.044163	0.015997	-0.761164	-0.217070	-0.283688	-0.716339	0.340904	0.462761	0.395596
23375	8.603106	-0.876793	4.576902	-0.543028	-0.027112	0.009113	-0.762299	-0.215526	-0.282120	-0.711917	0.345580	0.459356	0.403412
23376	8.634220	-0.925262	4.587067	-0.561154	-0.012463	-0.007113	-0.762018	-0.215102	-0.282960	-0.706574	0.350831	0.456520	0.411413
23377	8.624780	-0.889013	4.577009	-0.542983	-0.011657	-0.006018	-0.762582	-0.214960	-0.282954	-0.702023	0.355160	0.452865	0.419450
23378	8.619833	-0.920399	4.577366	-0.552940	-0.005280	-0.008832	-0.762300	-0.215104	-0.282116	-0.696618	0.360143	0.449889	0.427341
23379	8.620235	-0.903757	4.533685	-0.551095	-0.005350	-0.001729	-0.762585	-0.214258	-0.282666	-0.691952	0.364489	0.445912	0.435331
23380	8.610274	-0.934959	4.558210	-0.540206	-0.003540	-0.008697	-0.762027	-0.213135	-0.282378	-0.686490	0.369204	0.442906	0.443007
23381	8.629065	-0.922541	4.630538	-0.539161	0.014363	0.003592	-0.762591	-0.212851	-0.282932	-0.681990	0.373175	0.438590	0.450854
23382	8.605682	-0.952089	4.519746	-0.556561	0.002074	-0.023078	-0.763435	-0.213130	-0.282928	-0.676163	0.377862	0.435354	0.458794
23383	8.621731	-0.917570	4.644990	-0.560176	0.001969	-0.009848	-0.762591	-0.212992	-0.282653	-0.671126	0.382026	0.430982	0.466798
23384	8.562206	-1.000269	4.501010	-0.554758	-0.003364	-0.021269	-0.761323	-0.213279	-0.281964	-0.665113	0.386671	0.427706	0.474530
23385	8.634246	-0.888922	4.601159	-0.562001	0.003840	-0.016065	-0.762170	-0.212713	-0.282372	-0.659866	0.390700	0.423205	0.482522
23386	8.603358	-0.874575	4.545464	-0.543016	-0.007892	-0.023735	-0.761598	-0.214685	-0.281836	-0.653718	0.395128	0.420007	0.490022
23387	8.634445	-0.925445	4.558072	-0.561971	0.007460	-0.017859	-0.760475	-0.213844	-0.281836	-0.648333	0.399015	0.415345	0.497936
23388	8.574054	-0.939564	4.558310	-0.553802	0.001943	-0.010667	-0.762308	-0.213274	-0.282658	-0.642150	0.403510	0.411695	0.505302
23389	8.591054	-0.990664	4.520195	-0.545623	-0.001731	-0.007011	-0.762592	-0.212997	-0.281390	-0.636782	0.407283	0.407104	0.512733
23390	8.629460	-0.947103	4.567986	-0.562088	-0.012371	-0.016858	-0.762312	-0.212575	-0.281528	-0.630195	0.411890	0.403494	0.519993
23391	8.629591	-0.942361	4.553434	-0.560215	-0.008864	-0.007126	-0.761180	-0.213274	-0.283649	-0.624505	0.415834	0.398723	0.527348
23392	8.619985	-0.939914	4.548587	-0.554725	-0.005335	-0.001777	-0.761178	-0.214408	-0.280714	-0.618038	0.420303	0.394869	0.534279
23393	8.641881	-0.903833	4.543323	-0.569342	-0.015124	-0.007186	-0.760764	-0.212442	-0.280416	-0.612075	0.424337	0.389962	0.541509
23394	8.620311	-0.913515	4.519296	-0.547437	0.001905	-0.008808	-0.762165	-0.214124	-0.280984	-0.605499	0.428489	0.386054	0.548388
23395	8.615541	-0.908681	4.514415	-0.567473	-0.012512	0.001662	-0.761887	-0.213280	-0.281118	-0.599527	0.432451	0.380944	0.555370
23396	8.649273	-0.918546	4.516897	-0.538325	0.001784	0.000151	-0.763435	-0.213704	-0.279287	-0.592982	0.436471	0.376965	0.561928
23397	8.641901	-0.913545	4.536181	-0.552883	-0.001752	0.000001	-0.762166	-0.213843	-0.280701	-0.587063	0.440036	0.371795	0.568765
23398	8.630582	-0.870442	4.460808	-0.552926	-0.012609	0.005381	-0.762313	-0.212867	-0.278164	-0.580203	0.444337	0.367679	0.575101
23399	8.658722	-0.947530	4.529289	-0.558398	-0.023518	0.018647	-0.762737	-0.212584	-0.278439	-0.574153	0.448265	0.362435	0.581419
23400	8.640254	-0.865670	4.460742	-0.548355	-0.016378	0.021384	-0.762591	-0.213994	-0.277332	-0.567356	0.452578	0.358181	0.587356
23401	8.649663	-0.860684	4.494503	-0.534774	-0.011761	0.002053	-0.763725	-0.212448	-0.276465	-0.561278	0.455892	0.353141	0.593651
23402	8.664519	-0.870777	4.441436	-0.560235	-0.019777	0.005348	-0.763728	-0.212031	-0.275058	-0.554031	0.460167	0.348836	0.599675
23403	8.710301	-0.890399	4.441593	-0.542938	-0.010797	0.000194	-0.763867	-0.212593	-0.274782	-0.547732	0.463459	0.343620	0.605905
23404	8.683509	-0.875488	4.480124	-0.543818	0.001930	-0.012285	-0.763728	-0.211889	-0.275478	-0.540443	0.467070	0.339347	0.612055
23405	8.659302	-0.914063	4.470922	-0.540242	-0.008903	-0.012186	-0.764287	-0.213013	-0.275064	-0.533905	0.470133	0.334170	0.618264
23406	8.707831	-0.885490	4.451207	-0.560263	-0.010538	-0.019473	-0.762883	-0.212174	-0.274926	-0.526159	0.473921	0.329806	0.624326
23407	8.683791	-0.899959	4.432070	-0.561994	-0.004338	-0.007152	-0.764567	-0.213577	-0.274507	-0.519377	0.477094	0.324177	0.630506
23408	8.674035	-0.907087	4.441828	-0.542848	0.009116	-0.010553	-0.764155	-0.211474	-0.273085	-0.511908	0.480405	0.319655	0.636381
23409	8.688805	-0.871051	4.422075	-0.545650	0.002006	-0.019380	-0.763584	-0.212877	-0.274367	-0.505041	0.483153	0.314200	0.642475
23410	8.683904	-0.890354	4.422297	-0.542856	0.013720	-0.021192	-0.763023	-0.212599	-0.273667	-0.497343	0.486232	0.309651	0.648340
23411	8.698310	-0.909778	4.422494	-0.532923	0.005597	-0.024564	-0.763025	-0.212036	-0.273941	-0.490432	0.488679	0.304296	0.654274
23412	8.688129	-0.875351	4.506697	-0.543708	0.025435	-0.021275	-0.763308	-0.211467	-0.275617	-0.482677	0.491503	0.299540	0.660093
23413	8.654980	-0.890202	4.417501	-0.571174	-0.004940	-0.035568	-0.762308	-0.214561	-0.276078	-0.475059	0.494295	0.293809	0.666084
23414	8.678528	-0.817154	4.527808	-0.536519	0.009087	-0.010470	-0.762028	-0.213995	-0.277477	-0.467304	0.497216	0.289122	0.671425
23415	8.645666	-0.929203	4.355124	-0.546682	-0.015001	-0.031685	-0.762029	-0.214002	-0.275232	-0.459800	0.499833	0.283697	0.676955
23416	8.691216	-0.837127	4.438608	-0.560161	0.016653	-0.037328	-0.761176	-0.215689	-0.276098	-0.451374	0.502600	0.278815	0.682581
23417	8.652845	-0.846779	4.402522	-0.552992	0.009576	-0.055785	-0.759764	-0.216675	-0.276400	-0.443494	0.504700	0.273246	0.688424
23418	8.683866	-0.890323	4.427130	-0.574761	0.004106	-0.037429	-0.758920	-0.216397	-0.275983	-0.434734	0.507642	0.268194	0.693814
23419	8.664616	-0.904793	4.412818	-0.547435	0.016604	-0.038961	-0.759486	-0.215832	-0.276394	-0.427059	0.509579	0.262399	0.699355
23420	8.645178	-0.919110	4.422670	-0.576528	0.014069	-0.042830	-0.756662	-0.217240	-0.277833	-0.418145	0.512240	0.257209	0.704704
23421	8.671219	-0.918866	4.487875	-0.538456	0.002158	-0.040540	-0.755533	-0.217663	-0.278267	-0.410352	0.514188	0.251607	0.709870
23422	8.673764	-0.938381	4.461509	-0.552939	0.013104	-0.047855	-0.754684	-0.218363	-0.279684	-0.401495	0.516515	0.246737	0.714936
23423	8.644811	-0.906691	4.475692	-0.547489	0.011225	-0.042474	-0.753985	-0.217384	-0.278697	-0.393522	0.518287	0.240884	0.720065
23424	8.639947	-0.906630	4.480531	-0.552928	0.013052	-0.042550	-0.753142	-0.216821	-0.279540	-0.384639	0.520518	0.235890	0.724893
23425	8.669355	-0.868391	4.441402	-0.552921	0.006623	-0.028344	-0.752852	-0.218507	-0.280121	-0.376688	0.522353	0.229781	0.729695
23426	8.663756	-0.967122	4.493256	-0.567362	0.023861	-0.034827	-0.753832	-0.219911	-0.279847	-0.367717	0.524446	0.224349	0.734444
23427	8.663669	-0.906447	4.533657	-0.556420	0.018154	-0.007235	-0.754539	-0.219777	-0.277315	-0.359996	0.526118	0.217815	0.739026
23428	8.587142	-0.908956	4.441965	-0.541960	-0.004574	0.007217	-0.753406	-0.221329	-0.276498	-0.351697	0.528512	0.212460	0.742863
23429	8.586720	-0.763167	4.565990	-0.547379	0.016321	-0.008886	-0.754526	-0.222874	-0.276225	-0.343944	0.530027	0.206041	0.747209
23430	8.606107	-0.826380	4.525591	-0.560212	-0.005241	-0.008906	-0.754524	-0.224008	-0.273291	-0.335130	0.532372	0.200529	0.751037
23431	8.636261	-0.529365	4.514987	-0.553914	-0.005223	-0.012326	-0.754233	-0.226260	-0.272896	-0.327073	0.534122	0.194154	0.755011
23432	8.689328	-0.536950	4.515001	-0.549352	0.002034	-0.019385	-0.756061	-0.227103	-0.271768	-0.318164	0.536122	0.188815	0.758745
23433	8.660582	-0.519973	4.495519	-0.547652	-0.012312	-0.028126	-0.754931	-0.228379	-0.269406	-0.309814	0.537758	0.182714	0.762527
23434	8.708821	-0.498436	4.509712	-0.554848	0.013165	-0.051355	-0.754504	-0.229505	-0.269421	-0.300321	0.539377	0.177515	0.766399
23435	8.689123	-0.551327	4.534492	-0.545852	0.009706	-0.072472	-0.755339	-0.231608	-0.270418	-0.291298	0.540380	0.171748	0.770479
23436	8.633260	-0.594324	4.559211	-0.554169	0.011973	-0.120372	-0.754204	-0.233725	-0.268766	-0.280666	0.541635	0.167257	0.774521
23437	8.633665	-0.458902	4.572197	-0.553279	0.011957	-0.118575	-0.753625	-0.237381	-0.269089	-0.270763	0.542345	0.161817	0.778694
23438	8.670465	-0.440224	4.504282	-0.532316	0.017182	-0.108618	-0.753193	-0.239491	-0.269255	-0.260489	0.543292	0.157456	0.782424
23439	8.665266	-0.488374	4.528989	-0.544046	0.031691	-0.113276	-0.751769	-0.243148	-0.269725	-0.250740	0.543520	0.151958	0.786526
23440	8.660529	-0.425389	4.547624	-0.554892	0.040722	-0.109913	-0.749923	-0.246526	-0.269775	-0.240201	0.544064	0.147085	0.790357
23441	8.703137	-0.441955	4.646823	-0.549510	0.053665	-0.148852	-0.749490	-0.249343	-0.268545	-0.229808	0.543722	0.141738	0.794648
23442	8.536426	-0.326821	4.725502	-0.547772	0.042794	-0.145249	-0.747215	-0.253839	-0.271275	-0.218724	0.543939	0.137298	0.798398
23443	8.430268	-0.158437	4.491793	-0.553116	0.004096	-0.047753	-0.746370	-0.253698	-0.271842	-0.209684	0.544529	0.130978	0.801477
23444	8.691320	-0.124045	4.457231	-0.529683	-0.041314	-0.016178	-0.746366	-0.254828	-0.270310	-0.200579	0.546232	0.125740	0.803485
23445	8.836238	-0.253526	4.381157	-0.531646	-0.055472	-0.041752	-0.746360	-0.256662	-0.268506	-0.191647	0.547592	0.119932	0.805624
23446	8.827214	-0.118226	4.365161	-0.573158	-0.014837	-0.030086	-0.746076	-0.257227	-0.267953	-0.181859	0.548872	0.114011	0.807879
23447	8.706024	-0.085531	4.447115	-0.562111	-0.004351	-0.001737	-0.745794	-0.257512	-0.266836	-0.173294	0.549494	0.107068	0.810285
23448	8.615877	-0.140032	4.530001	-0.561192	-0.005320	0.003558	-0.745932	-0.258641	-0.265444	-0.164160	0.550521	0.100903	0.812279
23449	8.665946	-0.241666	4.560065	-0.545806	-0.003382	-0.019279	-0.745657	-0.257095	-0.265430	-0.155434	0.550910	0.094401	0.814510
23450	8.694450	-0.282687	4.599146	-0.561299	-0.010500	-0.021187	-0.746222	-0.256388	-0.266260	-0.145850	0.551839	0.088492	0.816315
23451	8.685349	-0.285500	4.526699	-0.531233	-0.001696	-0.013811	-0.747625	-0.257507	-0.267102	-0.137327	0.552043	0.082149	0.818316
23452	8.719266	-0.222790	4.540452	-0.552941	0.014615	-0.012381	-0.747062	-0.257225	-0.267665	-0.127989	0.552422	0.076182	0.820149
23453	8.724445	-0.160080	4.525247	-0.540082	0.043462	-0.020360	-0.745653	-0.257368	-0.267958	-0.119284	0.551778	0.069640	0.822474
23454	8.661192	-0.202909	4.569304	-0.549074	0.048748	-0.003710	-0.745654	-0.256514	-0.271035	-0.110154	0.551468	0.063530	0.824447
23455	8.666143	-0.258796	4.526426	-0.550872	0.041419	0.010464	-0.744250	-0.255677	-0.270195	-0.101792	0.550797	0.056467	0.826482
23456	8.653825	-0.285180	4.546068	-0.539107	0.034152	0.010639	-0.744818	-0.253976	-0.274101	-0.092968	0.550602	0.050375	0.828044
23457	8.634686	-0.280347	4.526709	-0.545430	0.028598	0.030059	-0.745101	-0.253267	-0.275635	-0.084939	0.550031	0.043207	0.829689
23458	8.642114	-0.270849	4.507262	-0.556287	0.027622	0.044096	-0.744401	-0.252569	-0.274651	-0.076456	0.549884	0.036458	0.830935
23459	8.646056	-0.236223	4.637354	-0.543578	0.022925	0.058427	-0.746656	-0.251998	-0.275750	-0.068882	0.549310	0.029021	0.832269
23460	8.622075	-0.279829	4.596795	-0.541837	-0.002492	0.078057	-0.746098	-0.250877	-0.274760	-0.061090	0.549548	0.022169	0.832931
23461	8.651799	-0.173971	4.549663	-0.561842	-0.004189	0.077855	-0.746105	-0.249617	-0.273204	-0.053592	0.549344	0.014265	0.833754
23462	8.641680	-0.226862	4.584095	-0.552694	0.005674	0.077891	-0.747232	-0.249619	-0.271792	-0.045671	0.549343	0.007217	0.834317
23463	8.627219	-0.251028	4.569886	-0.535460	0.008421	0.063916	-0.748652	-0.247086	-0.271614	-0.038205	0.548786	-0.000086	0.835089
23464	8.641475	-0.250936	4.598863	-0.549017	0.015614	0.072561	-0.748658	-0.245965	-0.270480	-0.030230	0.548498	-0.007028	0.835576
23465	8.631636	-0.289511	4.604139	-0.530945	0.002058	0.067541	-0.750637	-0.244273	-0.270307	-0.022849	0.547934	-0.014268	0.836087
23466	8.607240	-0.318236	4.623823	-0.547451	-0.012091	0.046194	-0.750355	-0.244847	-0.266948	-0.014454	0.547999	-0.020882	0.836093
23467	8.597472	-0.298690	4.647782	-0.545518	0.003135	0.054969	-0.750644	-0.243158	-0.267489	-0.006678	0.547310	-0.028197	0.836428
23468	8.602320	-0.318129	4.635911	-0.540091	-0.001395	0.055059	-0.750513	-0.240766	-0.268167	0.001491	0.547075	-0.034787	0.836359
23469	8.602039	-0.346991	4.657980	-0.549179	-0.000421	0.051403	-0.751926	-0.239637	-0.268425	0.009384	0.546328	-0.042092	0.836460
23470	8.635923	-0.381220	4.629321	-0.549243	-0.009378	0.046154	-0.751226	-0.239083	-0.266460	0.017791	0.546115	-0.048734	0.836102
23471	8.630910	-0.400431	4.644040	-0.568324	-0.005605	0.037057	-0.755041	-0.235694	-0.268079	0.026145	0.545339	-0.056166	0.835923
23472	8.611378	-0.409823	4.668334	-0.549145	0.008668	0.042495	-0.753353	-0.235418	-0.267808	0.034623	0.544705	-0.062750	0.835559
23473	8.501075	-0.448490	4.557761	-0.527486	-0.023963	0.051773	-0.753779	-0.235002	-0.265556	0.042273	0.544121	-0.069635	0.835043
23474	8.543778	-0.336655	4.706270	-0.571840	-0.018791	0.100778	-0.755471	-0.234720	-0.264558	0.049979	0.543729	-0.077240	0.834203
23475	8.633307	-0.424673	4.634642	-0.547247	-0.015359	0.108132	-0.756050	-0.231351	-0.262694	0.056925	0.542786	-0.085010	0.833616
23476	8.631894	-0.231543	4.598659	-0.541779	-0.006334	0.104628	-0.755634	-0.230375	-0.260443	0.064245	0.542097	-0.092128	0.832776
23477	8.617202	-0.287033	4.599298	-0.561754	-0.002574	0.097284	-0.758596	-0.229669	-0.259150	0.071567	0.540826	-0.099943	0.832104
23478	8.634294	-0.304270	4.565638	-0.552819	-0.026008	0.093997	-0.759028	-0.227992	-0.255762	0.079125	0.540355	-0.107141	0.830829
23479	8.655718	-0.372041	4.571198	-0.545460	-0.013446	0.095771	-0.760300	-0.227291	-0.254342	0.086286	0.539175	-0.114615	0.829885
23480	8.672403	-0.328344	4.619016	-0.541748	-0.013719	0.124131	-0.761303	-0.223211	-0.254572	0.093229	0.538338	-0.121914	0.828636
23481	8.644866	-0.409792	4.706951	-0.559857	-0.002806	0.121178	-0.763712	-0.220402	-0.251999	0.100159	0.536778	-0.129807	0.827640
23482	8.639778	-0.438639	4.726611	-0.541657	-0.002984	0.131117	-0.763722	-0.218012	-0.251693	0.106987	0.535634	-0.137137	0.826343
23483	8.542892	-0.558953	4.713585	-0.536129	0.005075	0.131982	-0.764162	-0.214217	-0.251089	0.113510	0.533844	-0.144660	0.825348
23484	8.542767	-0.670361	4.676167	-0.556153	0.000767	0.120262	-0.765863	-0.211970	-0.249088	0.120655	0.532528	-0.152080	0.823849
23485	8.523615	-0.762482	4.611978	-0.570800	-0.024435	0.124656	-0.767001	-0.209725	-0.247092	0.127574	0.531039	-0.160096	0.822248
23486	8.591640	-0.758425	4.556265	-0.552598	-0.019098	0.123968	-0.767153	-0.207481	-0.245243	0.134529	0.529934	-0.167514	0.820373
23487	8.606698	-0.666868	4.526227	-0.565361	-0.017099	0.109669	-0.769270	-0.206922	-0.242836	0.141653	0.528265	-0.175181	0.818646
23488	8.530345	-0.599219	4.445834	-0.556512	-0.049468	0.097583	-0.770412	-0.204119	-0.239291	0.148939	0.527621	-0.182437	0.816180
23489	8.476153	-0.457395	4.654548	-0.556568	-0.045808	0.090480	-0.771549	-0.202157	-0.236455	0.156183	0.526392	-0.189741	0.813951
23490	8.582859	-0.594233	4.523032	-0.524125	-0.085451	0.075190	-0.772398	-0.201597	-0.235040	0.163319	0.526404	-0.196309	0.810980
23491	8.747312	-0.452520	4.547811	-0.553233	-0.081603	0.066030	-0.774382	-0.199499	-0.230514	0.170790	0.525740	-0.203308	0.808142
23492	8.488514	-0.666183	4.516712	-0.562167	-0.062629	0.060422	-0.774664	-0.199929	-0.227710	0.178615	0.525199	-0.210220	0.805028
23493	8.306671	-0.829204	4.545354	-0.536705	-0.071025	0.075751	-0.776078	-0.199516	-0.223907	0.185785	0.524247	-0.216923	0.802242
23494	8.822397	-1.251701	4.749938	-0.547539	-0.089400	0.124434	-0.775810	-0.196570	-0.222055	0.192269	0.523797	-0.224326	0.798966
23495	8.539076	-1.222484	4.885308	-0.542776	-0.086443	0.188990	-0.779754	-0.197421	-0.217123	0.197598	0.522431	-0.232287	0.796281
23496	8.667171	-0.993148	4.971983	-0.568505	-0.136948	0.210282	-0.781475	-0.191534	-0.210314	0.202661	0.522154	-0.241066	0.792572
23497	8.722212	-0.568419	4.926091	-0.549687	-0.130987	0.142416	-0.784584	-0.190139	-0.204944	0.208584	0.521555	-0.248702	0.789063
23498	8.422701	-0.451922	4.702886	-0.553713	-0.138078	0.030028	-0.785015	-0.189742	-0.196940	0.216283	0.522123	-0.255319	0.784488
23499	8.400638	-0.698767	4.628346	-0.557124	-0.143115	0.089257	-0.788686	-0.188771	-0.190449	0.223060	0.521791	-0.262434	0.780453
23500	8.480406	-0.745429	4.590098	-0.549788	-0.090168	0.010297	-0.788969	-0.189631	-0.185124	0.231216	0.521615	-0.268513	0.776117
23501	8.506907	-0.728588	4.604373	-0.566053	-0.061021	-0.015720	-0.790080	-0.193570	-0.183754	0.240140	0.520357	-0.274169	0.772264
23502	8.500564	-0.690487	4.507301	-0.555240	-0.038818	-0.084724	-0.788665	-0.195552	-0.180700	0.250034	0.519741	-0.279039	0.767782
23503	8.482479	-0.744689	4.324286	-0.528298	-0.050818	-0.165723	-0.789502	-0.197660	-0.180294	0.260898	0.519164	-0.282377	0.763324
23504	8.551562	-0.637732	4.492146	-0.560850	0.005608	-0.210663	-0.789760	-0.203286	-0.179509	0.272948	0.518375	-0.285709	0.758391
23505	8.645265	-0.807671	4.464921	-0.553078	0.075726	-0.196850	-0.786627	-0.210878	-0.181718	0.285208	0.515702	-0.288285	0.754718
23506	8.624722	-0.707158	4.671635	-0.546874	0.198081	-0.181606	-0.784622	-0.217473	-0.187273	0.297676	0.511722	-0.290533	0.751745
23507	9.650002	-0.650724	5.065918	-0.550475	0.212462	-0.163846	-0.783181	-0.223497	-0.194923	0.310126	0.506568	-0.292477	0.749445
23508	8.786180	-0.455393	4.513961	-0.546387	0.204052	-0.041792	-0.781620	-0.225454	-0.199445	0.320416	0.501499	-0.296010	0.747135
23509	9.034629	-0.274564	4.308636	-0.557055	0.118037	-0.083767	-0.782447	-0.228815	-0.202981	0.331094	0.497060	-0.299345	0.744111
23510	9.190045	-0.261769	4.192299	-0.574190	0.084853	0.010047	-0.780465	-0.230493	-0.206942	0.340084	0.493121	-0.304498	0.740578
23511	8.810162	-0.178115	4.046892	-0.534626	0.036328	-0.028176	-0.781583	-0.232030	-0.209053	0.349142	0.489581	-0.308502	0.737046
23512	8.353361	-0.016658	3.898302	-0.531148	0.012923	-0.036904	-0.781866	-0.231320	-0.211148	0.357871	0.487157	-0.312981	0.732564
23513	8.271633	0.133888	3.928145	-0.562440	-0.029858	-0.072392	-0.783412	-0.231876	-0.211984	0.367369	0.484538	-0.317324	0.727714
23514	8.672937	0.169601	3.859551	-0.558595	-0.115895	-0.118614	-0.781992	-0.234409	-0.212302	0.376638	0.484171	-0.322272	0.721015
23515	9.591683	-0.005733	4.186488	-0.553814	-0.112989	-0.034385	-0.781707	-0.236109	-0.208394	0.384899	0.482441	-0.327358	0.715500
23516	9.226184	-0.417568	4.435627	-0.562051	-0.025444	0.044459	-0.782408	-0.236953	-0.207836	0.392343	0.479557	-0.333157	0.710703
23517	8.828752	-0.367213	4.358273	-0.551006	-0.027710	0.085224	-0.784241	-0.236672	-0.206696	0.399344	0.475705	-0.338604	0.706807
23518	8.402363	-0.246380	4.314000	-0.572659	-0.000556	0.077657	-0.785799	-0.234560	-0.206241	0.406486	0.472047	-0.344603	0.702274
23519	8.458928	-0.039115	4.277782	-0.542076	-0.045752	0.080102	-0.786932	-0.233868	-0.202297	0.413273	0.468428	-0.349922	0.698094
23520	8.692081	-0.131935	4.355830	-0.557177	-0.128407	0.064541	-0.788349	-0.232755	-0.197785	0.419461	0.466663	-0.356559	0.692202
23521	8.866612	-0.041534	4.301427	-0.569014	-0.131944	0.066244	-0.790323	-0.233189	-0.192584	0.426013	0.463996	-0.362725	0.686769
23522	8.807854	-0.176240	4.344088	-0.560727	-0.119432	0.071540	-0.791175	-0.232785	-0.186541	0.432095	0.461911	-0.369322	0.680833
23523	8.671051	-0.083877	4.290080	-0.553231	-0.077968	0.064282	-0.792870	-0.232945	-0.179375	0.438842	0.458531	-0.374678	0.675858
23524	8.610468	-0.015420	4.354639	-0.545926	-0.052516	0.035012	-0.793150	-0.233366	-0.179377	0.445672	0.455827	-0.380080	0.670178
23525	8.509679	0.076867	4.324748	-0.567607	-0.003291	-0.017745	-0.793715	-0.233657	-0.176009	0.454138	0.451804	-0.384095	0.664908
23526	8.414312	0.265606	4.264776	-0.545838	0.000304	-0.028121	-0.793986	-0.235903	-0.176872	0.462096	0.448754	-0.388365	0.658984
23527	8.548545	0.280046	4.390087	-0.554763	0.049318	-0.062119	-0.794688	-0.236748	-0.176033	0.471351	0.444356	-0.391190	0.653717
23528	8.598825	0.272782	4.438427	-0.549108	0.089019	-0.071136	-0.793823	-0.240961	-0.178189	0.480463	0.440316	-0.394196	0.647987
23529	8.512894	0.226018	4.603378	-0.549673	0.139323	-0.056444	-0.791851	-0.240535	-0.180865	0.490201	0.434591	-0.396004	0.643440
23530	9.136487	-0.114144	4.942215	-0.542782	0.211096	-0.021351	-0.791839	-0.241776	-0.188173	0.499434	0.428507	-0.398073	0.639129
23531	9.821033	-0.139575	5.043070	-0.546120	0.246915	0.013023	-0.792686	-0.239493	-0.197822	0.508966	0.420715	-0.399234	0.636054
23532	8.507222	-0.250816	4.483055	-0.557018	0.307734	-0.146085	-0.789861	-0.238896	-0.210323	0.520502	0.414103	-0.399343	0.630969
23533	8.827079	-0.695056	4.105798	-0.539828	0.176936	-0.232633	-0.787314	-0.239571	-0.220591	0.532327	0.409026	-0.398987	0.624608
23534	9.755321	-0.768031	4.192359	-0.556254	0.164391	-0.220187	-0.784051	-0.243489	-0.228654	0.543433	0.404639	-0.399820	0.617327
23535	9.031248	-0.724648	4.217008	-0.559400	0.197852	-0.142725	-0.780786	-0.248254	-0.235744	0.554228	0.398200	-0.400115	0.611699
23536	8.294834	-0.487036	4.369989	-0.532358	0.130322	-0.071350	-0.779214	-0.251887	-0.243650	0.562845	0.393149	-0.402109	0.605763
23537	8.065279	-0.419435	4.127905	-0.552704	0.060045	-0.062337	-0.777516	-0.253003	-0.247463	0.571305	0.387674	-0.404418	0.599805
23538	8.572884	-0.760697	4.174529	-0.553395	-0.038712	-0.095297	-0.775957	-0.255683	-0.245960	0.578843	0.384497	-0.408299	0.591941
23539	9.057382	-0.695389	4.284305	-0.568338	-0.098059	-0.094120	-0.777357	-0.257650	-0.245408	0.586320	0.380864	-0.412308	0.584101
23540	9.065446	-0.628707	4.520354	-0.555311	-0.036818	-0.098768	-0.775658	-0.259620	-0.246003	0.593758	0.377561	-0.416048	0.576024
23541	8.565306	-0.545108	4.631244	-0.560542	0.004658	-0.106258	-0.776073	-0.261447	-0.245879	0.601970	0.372795	-0.418585	0.568720
23542	8.455586	-0.727750	4.686589	-0.565340	-0.055033	-0.081226	-0.777612	-0.263266	-0.247709	0.608948	0.369307	-0.422685	0.560475
23543	8.440718	-0.838854	4.683016	-0.564434	-0.060481	-0.077661	-0.775926	-0.262141	-0.248833	0.616121	0.364851	-0.426182	0.552854
23544	8.624549	-0.791861	4.653249	-0.546451	-0.083888	-0.086108	-0.775360	-0.262844	-0.249125	0.622588	0.361844	-0.430284	0.544342
23545	8.547768	-0.752952	4.614256	-0.573643	-0.071086	-0.093590	-0.775346	-0.266221	-0.248459	0.629712	0.357394	-0.433813	0.536226
23546	8.499218	-0.766965	4.643474	-0.548103	-0.062350	-0.077435	-0.775059	-0.267773	-0.246935	0.636099	0.353951	-0.437617	0.527815
23547	8.363594	-0.731792	4.720586	-0.568032	-0.053295	-0.074212	-0.775052	-0.269461	-0.246672	0.642930	0.349077	-0.440909	0.519985
23548	8.242664	-0.822939	4.709683	-0.563271	-0.033722	-0.051312	-0.776456	-0.270585	-0.245971	0.649217	0.344806	-0.444579	0.511835
23549	8.291143	-0.881592	4.654697	-0.564051	-0.017527	-0.047877	-0.775751	-0.270871	-0.244858	0.655865	0.339248	-0.447465	0.504506
23550	8.243121	-0.925122	4.602087	-0.560064	0.038327	-0.049956	-0.775044	-0.271432	-0.245991	0.662573	0.334177	-0.450061	0.496757
23551	8.300821	-0.978638	4.605023	-0.541614	0.092448	-0.065991	-0.774746	-0.274370	-0.250513	0.670031	0.327848	-0.451071	0.490010
23552	8.432764	-0.981251	4.706363	-0.537606	0.175638	-0.100049	-0.773326	-0.276187	-0.254752	0.678124	0.322073	-0.451166	0.482562
23553	8.892089	-0.650719	5.076598	-0.563783	0.233634	-0.117401	-0.771479	-0.278417	-0.261944	0.687262	0.314391	-0.450050	0.475694
23554	8.878189	-0.326268	5.157568	-0.559614	0.157512	-0.069964	-0.770054	-0.280927	-0.269277	0.694815	0.308095	-0.450668	0.468196
23555	9.584122	-0.605618	4.869776	-0.575294	0.057723	0.022590	-0.767371	-0.282049	-0.272255	0.700878	0.300539	-0.452863	0.461909
23556	8.870695	-0.300340	4.272897	-0.552551	0.068674	-0.010021	-0.767218	-0.283862	-0.276624	0.706826	0.294550	-0.454914	0.454632
23557	8.225710	-0.416521	3.982676	-0.532889	0.038496	-0.077856	-0.767215	-0.284135	-0.279152	0.713154	0.288620	-0.456342	0.447059
23558	8.180227	0.056647	3.851805	-0.557079	-0.042396	-0.084662	-0.767919	-0.283704	-0.281387	0.718593	0.284156	-0.459463	0.437919
23559	9.000790	0.177533	3.912184	-0.553987	-0.105132	-0.111484	-0.768763	-0.283842	-0.281662	0.723786	0.279475	-0.462880	0.428684
23560	9.416471	-0.141638	4.306641	-0.562913	-0.079928	-0.101986	-0.767757	-0.288910	-0.280320	0.728848	0.275330	-0.466364	0.418902
23561	9.202583	-0.396032	4.377425	-0.553297	-0.052049	-0.006584	-0.767616	-0.289053	-0.279762	0.733406	0.269182	-0.469515	0.411355
23562	8.699354	-0.483982	4.492649	-0.560365	-0.037924	0.021435	-0.769871	-0.288483	-0.280440	0.737617	0.263497	-0.472927	0.403521
23563	8.395874	-0.375902	4.465269	-0.539697	-0.039276	-0.042055	-0.769741	-0.285809	-0.281395	0.742300	0.257723	-0.475520	0.395538
23564	8.377403	-0.264951	4.410895	-0.553951	-0.104382	-0.107272	-0.769455	-0.286937	-0.280567	0.746671	0.253807	-0.479082	0.385414
23565	8.646907	-0.338727	4.479016	-0.568843	-0.157379	-0.114156	-0.770013	-0.288490	-0.278334	0.750709	0.249148	-0.483189	0.375353
23566	8.660714	-0.367360	4.551809	-0.558928	-0.162738	-0.124627	-0.769165	-0.290193	-0.274150	0.754436	0.245693	-0.487436	0.364511
23567	8.627669	-0.261091	4.507173	-0.530836	-0.164544	-0.138432	-0.769574	-0.293570	-0.273060	0.758143	0.241827	-0.491134	0.354296
23568	8.391903	-0.260209	4.410823	-0.558085	-0.147882	-0.176052	-0.770702	-0.293431	-0.271787	0.762129	0.238701	-0.494750	0.342641
23569	8.489353	-0.154899	4.344275	-0.540991	-0.158516	-0.202289	-0.769284	-0.295686	-0.270980	0.766126	0.235194	-0.497995	0.331264
23570	8.822351	-0.147256	4.355826	-0.551495	-0.088100	-0.208084	-0.767585	-0.297799	-0.271156	0.770621	0.232006	-0.500333	0.319349
23571	8.801504	-0.007230	4.310797	-0.558828	-0.060435	-0.273787	-0.766458	-0.296657	-0.277185	0.775845	0.228222	-0.501714	0.307021
23572	8.850247	-0.109733	4.200723	-0.556023	-0.030340	-0.314630	-0.763065	-0.298471	-0.283684	0.781296	0.225575	-0.502512	0.293556
23573	8.745877	-0.401915	4.136465	-0.555535	0.051836	-0.338186	-0.761086	-0.298730	-0.291698	0.787669	0.221717	-0.501664	0.280630
23574	8.724526	-0.372512	3.793040	-0.550363	0.068298	-0.465598	-0.754169	-0.299828	-0.304950	0.794554	0.219986	-0.499987	0.265149
23575	8.916917	-0.198636	3.964821	-0.544995	0.100410	-0.529373	-0.748379	-0.300922	-0.318334	0.801945	0.217812	-0.497254	0.249359
23576	8.917135	-0.732119	3.680809	-0.546786	0.119023	-0.595026	-0.739619	-0.303691	-0.337651	0.809456	0.217016	-0.493871	0.231897
23577	9.540595	-0.164597	3.852453	-0.546903	0.106210	-0.562910	-0.732290	-0.301966	-0.354103	0.816490	0.214934	-0.490658	0.215414
23578	9.054178	-0.016969	3.781382	-0.563492	0.106915	-0.637495	-0.723270	-0.300817	-0.367909	0.823521	0.214173	-0.487017	0.196867
23579	9.540108	-0.164201	3.915275	-0.556340	0.090702	-0.636353	-0.715081	-0.302326	-0.385104	0.830092	0.212531	-0.483511	0.178869
23580	9.272657	-0.456667	4.027634	-0.549910	0.172334	-0.506835	-0.707756	-0.299906	-0.399445	0.836594	0.210338	-0.478936	0.162751
23581	8.825746	-0.717735	3.956238	-0.563760	0.231130	-0.433170	-0.698318	-0.297200	-0.416605	0.843255	0.205926	-0.473754	0.148567
23582	8.425010	-0.426177	3.798872	-0.565775	0.185834	-0.408183	-0.690580	-0.292957	-0.429808	0.849131	0.202339	-0.469153	0.133909
23583	8.344877	-0.129057	3.694176	-0.553857	0.068798	-0.423221	-0.684377	-0.292231	-0.441072	0.853679	0.198286	-0.466575	0.119258
23584	9.260621	-0.225847	3.824515	-0.546948	0.045905	-0.474140	-0.677339	-0.289689	-0.449517	0.857849	0.195894	-0.463799	0.103012
23585	9.494609	-0.278613	4.124421	-0.544179	0.046566	-0.447546	-0.671432	-0.286016	-0.459064	0.861695	0.192127	-0.461345	0.087920
23586	9.262103	-0.283762	4.226277	-0.562314	0.071254	-0.481579	-0.668059	-0.282616	-0.469155	0.865662	0.189384	-0.457885	0.071439
23587	9.015112	-0.216093	4.363586	-0.526773	0.101815	-0.495554	-0.661028	-0.277813	-0.480944	0.869492	0.186100	-0.454125	0.055874
23588	8.908530	-0.282981	4.381390	-0.561232	0.138486	-0.549291	-0.653159	-0.271182	-0.493702	0.873597	0.183790	-0.448968	0.038434
23589	8.740636	-0.214891	4.279366	-0.550701	0.108319	-0.607390	-0.645849	-0.265530	-0.507308	0.877064	0.180887	-0.444533	0.020723
23590	8.745677	-0.253797	4.231487	-0.554439	0.064721	-0.564714	-0.639253	-0.256263	-0.519273	0.879871	0.178753	-0.440303	0.002780
23591	8.687891	-0.345660	4.169764	-0.547096	0.051718	-0.526529	-0.630839	-0.245844	-0.529052	0.882169	0.175019	-0.436989	-0.013658
23592	8.751741	-0.512268	4.258527	-0.541579	0.017637	-0.447535	-0.626647	-0.235978	-0.538803	0.883974	0.171973	-0.433751	-0.029594
23593	8.688460	-0.567196	4.300303	-0.555901	0.030871	-0.410651	-0.623166	-0.225276	-0.545594	0.885641	0.166880	-0.431100	-0.044082
23594	8.523361	-0.295805	4.246751	-0.546784	0.019655	-0.371548	-0.620252	-0.213155	-0.555873	0.887073	0.163004	-0.427885	-0.058701
23595	8.688039	-0.850954	4.528193	-0.554205	-0.014609	-0.366167	-0.616213	-0.201044	-0.563916	0.887929	0.157325	-0.426121	-0.072471
23596	8.650282	-0.956205	4.679213	-0.539702	-0.025651	-0.351795	-0.613047	-0.186681	-0.565237	0.888552	0.153285	-0.423608	-0.086804
23597	8.426081	-0.884693	4.681131	-0.559614	-0.042272	-0.299769	-0.613370	-0.176265	-0.568633	0.888878	0.146706	-0.422472	-0.099450
23598	8.657763	-0.922510	4.664328	-0.546974	-0.080574	-0.252457	-0.611990	-0.169230	-0.571376	0.888860	0.141540	-0.421072	-0.112212
23599	8.639878	-0.870214	4.506704	-0.547608	-0.061113	-0.211880	-0.611456	-0.162483	-0.571169	0.888803	0.134219	-0.420526	-0.123175
23600	8.771483	-0.772686	4.389454	-0.542960	-0.068737	-0.165732	-0.611203	-0.155734	-0.571521	0.888755	0.128383	-0.419042	-0.134295
23601	8.690188	-0.809149	4.273984	-0.520855	-0.040291	-0.135587	-0.614045	-0.149534	-0.573679	0.888671	0.120794	-0.418407	-0.143552
23602	8.748096	-0.877378	4.243255	-0.550844	-0.029073	-0.164310	-0.614624	-0.146162	-0.572517	0.888689	0.114887	-0.416097	-0.154581
23603	8.753378	-0.955350	4.147463	-0.540776	-0.009097	-0.186435	-0.613659	-0.140958	-0.573873	0.888436	0.107304	-0.414751	-0.164767
23604	8.954488	-0.843802	4.409334	-0.553306	0.048911	-0.216088	-0.612685	-0.137288	-0.578892	0.888628	0.102013	-0.410819	-0.176525
23605	8.911382	-0.814712	4.380070	-0.553006	0.082903	-0.189758	-0.611429	-0.134618	-0.579435	0.888799	0.094399	-0.407800	-0.186613
23606	8.857627	-0.775056	4.483603	-0.550130	0.078746	-0.131324	-0.608173	-0.138422	-0.579220	0.889225	0.088554	-0.403402	-0.196733
23607	8.687382	-0.813663	4.322365	-0.574219	0.101580	-0.055699	-0.606065	-0.137013	-0.581747	0.889763	0.079403	-0.400230	-0.204530
23608	8.642056	-0.905921	4.209886	-0.570364	0.104711	-0.006149	-0.604928	-0.138691	-0.585140	0.890657	0.072278	-0.395410	-0.212503
23609	8.625235	-0.847694	4.228590	-0.559326	0.104247	0.039102	-0.600849	-0.137576	-0.585160	0.891275	0.062506	-0.392424	-0.218460
23610	8.980149	-0.656114	4.303301	-0.553785	0.120349	0.054201	-0.598031	-0.137576	-0.587146	0.892280	0.055258	-0.387400	-0.225177
23611	9.283945	-0.386289	4.471446	-0.545041	0.113719	-0.009261	-0.597749	-0.137004	-0.590229	0.892432	0.046039	-0.384305	-0.231851
23612	8.211164	0.044205	4.211942	-0.528186	0.096362	-0.101997	-0.596911	-0.134890	-0.592458	0.892261	0.040338	-0.379594	-0.241145
23613	7.821198	1.154148	4.303982	-0.539319	0.022093	-0.252001	-0.592696	-0.132363	-0.594148	0.890215	0.032641	-0.377976	-0.252161
23614	8.679673	1.100826	4.371086	-0.568716	-0.219243	-0.437356	-0.594678	-0.130539	-0.591728	0.885650	0.027191	-0.378324	-0.267872
23615	10.170143	-0.639511	4.291858	-0.577641	-0.325151	-0.266873	-0.598345	-0.130696	-0.584126	0.880419	0.017135	-0.382665	-0.279528
23616	9.991722	-0.301096	4.121590	-0.547643	-0.221632	-0.173372	-0.603010	-0.127322	-0.580687	0.876818	0.010082	-0.383160	-0.290304
23617	8.921691	0.063181	4.097210	-0.554015	-0.090439	-0.144345	-0.605989	-0.122825	-0.577811	0.873613	0.000819	-0.383579	-0.299444
23618	8.439073	-0.181093	3.970098	-0.550652	-0.046239	-0.059776	-0.609658	-0.121275	-0.576364	0.871733	-0.006109	-0.380901	-0.308153
23619	8.357729	0.033124	3.361306	-0.542284	-0.052098	-0.011832	-0.611760	-0.124519	-0.571892	0.869284	-0.015967	-0.380748	-0.314837
23620	8.794441	0.285478	3.188760	-0.545238	0.024827	0.058562	-0.610474	-0.129021	-0.571669	0.868447	-0.023232	-0.376768	-0.321411
23621	8.280638	0.656974	3.332700	-0.551740	0.159957	0.057591	-0.609602	-0.134925	-0.572859	0.867728	-0.032418	-0.372902	-0.327020
23622	8.061521	0.672493	3.274828	-0.545424	0.315150	0.026594	-0.604628	-0.145053	-0.574687	0.868614	-0.037545	-0.363825	-0.334262
23623	8.826409	0.067617	3.937807	-0.559255	0.410329	0.073666	-0.600196	-0.159817	-0.577402	0.869511	-0.045318	-0.355566	-0.339808
23624	9.083156	-0.629871	4.723340	-0.549867	0.447860	0.101770	-0.591668	-0.172912	-0.583317	0.871537	-0.050149	-0.343986	-0.345807
23625	9.608199	-0.971682	4.699872	-0.551020	0.174509	0.246812	-0.588948	-0.182758	-0.584564	0.871652	-0.060704	-0.339717	-0.348037
23626	9.212451	-0.654096	4.844256	-0.534080	0.242238	0.315548	-0.586798	-0.190910	-0.587472	0.873493	-0.068125	-0.331516	-0.349951
23627	8.167896	-0.613950	4.801711	-0.547979	0.197246	0.303071	-0.585363	-0.196816	-0.588668	0.873855	-0.078914	-0.326787	-0.351227
23628	8.029974	-0.775209	4.769866	-0.556795	0.054378	0.362184	-0.585060	-0.202311	-0.585641	0.874523	-0.088335	-0.321559	-0.352144
23629	8.511478	-0.900920	4.862447	-0.544524	0.000581	0.332658	-0.586727	-0.208366	-0.582043	0.873506	-0.100680	-0.320210	-0.352586
23630	8.834400	-0.713488	5.014571	-0.559378	0.002300	0.254708	-0.589666	-0.214003	-0.576186	0.872851	-0.109800	-0.316015	-0.355261
23631	8.367034	-0.667585	4.927695	-0.530330	-0.015176	0.273647	-0.591473	-0.220484	-0.571328	0.871045	-0.121621	-0.315137	-0.356620
23632	8.176126	-0.627397	4.978246	-0.548504	-0.018773	0.279613	-0.594555	-0.225562	-0.564482	0.870246	-0.130826	-0.311270	-0.358702
23633	8.038928	-0.525017	4.979703	-0.543491	-0.057954	0.225050	-0.596669	-0.226273	-0.560404	0.867500	-0.142819	-0.311137	-0.360889
23634	8.243085	-0.556544	4.781639	-0.549686	-0.156546	0.175206	-0.601168	-0.229662	-0.553108	0.864874	-0.152346	-0.309879	-0.364360
23635	8.427011	-0.587283	4.704391	-0.546591	-0.215531	0.121688	-0.605552	-0.229921	-0.547371	0.860064	-0.164790	-0.312740	-0.367870
23636	8.619452	-0.808579	4.680023	-0.535472	-0.146458	0.051519	-0.610336	-0.231895	-0.542304	0.856404	-0.173165	-0.311746	-0.373363
23637	8.936812	-0.748999	4.864994	-0.544241	-0.073185	0.027145	-0.613432	-0.233308	-0.537805	0.851460	-0.183797	-0.312491	-0.378924
23638	8.364523	-0.577403	4.675368	-0.573000	-0.008824	-0.007289	-0.613017	-0.232053	-0.535130	0.847846	-0.191341	-0.309015	-0.386077
23639	8.361059	-0.586231	4.805955	-0.560064	-0.005883	0.058300	-0.614147	-0.231206	-0.535393	0.843203	-0.201749	-0.308360	-0.391433
23640	8.970654	-0.715318	4.874238	-0.543274	0.082633	0.032403	-0.616683	-0.230631	-0.537331	0.840342	-0.208248	-0.303366	-0.398030
23641	8.861794	-0.481149	4.707479	-0.557343	0.067443	-0.071165	-0.612863	-0.231223	-0.540545	0.834844	-0.217071	-0.302041	-0.405816
23642	9.326963	-0.420072	4.508031	-0.549509	-0.063504	0.065193	-0.611737	-0.231231	-0.538870	0.831122	-0.224967	-0.299225	-0.411207
23643	9.803392	-0.353567	4.414829	-0.560074	-0.005719	0.063941	-0.614565	-0.228693	-0.538961	0.825960	-0.235062	-0.298562	-0.416409
23644	9.534454	-0.586168	4.437116	-0.534106	0.048658	0.109826	-0.614724	-0.224328	-0.540318	0.823144	-0.241964	-0.293752	-0.421422
23645	8.917644	-0.726133	4.236528	-0.570391	0.056178	0.086220	-0.614754	-0.216440	-0.544304	0.818211	-0.251685	-0.291896	-0.426593
23646	7.868886	-0.067355	3.790799	-0.545575	0.005473	-0.007059	-0.615899	-0.211501	-0.548874	0.813886	-0.258381	-0.288227	-0.433306
23647	7.807100	0.570280	3.662948	-0.545408	-0.132206	-0.221103	-0.615357	-0.206297	-0.549385	0.805053	-0.267258	-0.291241	-0.442314
23648	9.162909	0.280974	3.596703	-0.542159	-0.185978	-0.237300	-0.616922	-0.202921	-0.548496	0.797339	-0.274102	-0.291823	-0.451617
23649	9.794220	0.019896	4.222197	-0.543657	-0.138482	-0.203927	-0.618470	-0.203484	-0.547227	0.788239	-0.282782	-0.294891	-0.460167
23650	9.484558	-0.079846	4.578931	-0.546338	-0.022117	-0.125148	-0.618899	-0.202078	-0.546928	0.782189	-0.288707	-0.292130	-0.468496
23651	8.615808	0.151002	4.676589	-0.537056	0.037610	-0.169791	-0.619190	-0.199967	-0.547324	0.774176	-0.295532	-0.292288	-0.477367
23652	8.162434	0.168600	4.329041	-0.551755	-0.011175	-0.152045	-0.619764	-0.197003	-0.549955	0.767653	-0.301152	-0.289378	-0.486083
23653	8.301994	0.107454	4.353701	-0.548212	-0.051241	-0.105737	-0.617657	-0.195173	-0.552197	0.759419	-0.309048	-0.290374	-0.493412
23654	8.656513	0.137419	4.091924	-0.562981	-0.079724	-0.130415	-0.618652	-0.193203	-0.551888	0.752386	-0.315499	-0.288199	-0.501315
23655	8.665551	0.074831	4.140937	-0.542792	-0.091376	-0.048730	-0.618936	-0.192498	-0.552159	0.744266	-0.323742	-0.289453	-0.507421
23656	8.724344	0.262840	4.119430	-0.551790	-0.083385	-0.029385	-0.620918	-0.190959	-0.548480	0.738072	-0.330516	-0.286735	-0.513607
23657	8.668593	0.554281	4.290231	-0.535610	0.041655	-0.016676	-0.622052	-0.189124	-0.549574	0.730882	-0.337178	-0.285854	-0.520009
23658	8.341030	0.295950	4.390207	-0.546877	0.144716	-0.055585	-0.620098	-0.184337	-0.552767	0.725554	-0.341251	-0.279949	-0.527965
23659	8.074265	0.148373	4.484034	-0.553677	0.233263	-0.084595	-0.616169	-0.179257	-0.560882	0.718452	-0.345465	-0.276489	-0.536689
23660	8.468920	0.100755	4.609688	-0.566054	0.313889	-0.122321	-0.610968	-0.175309	-0.567617	0.712985	-0.347488	-0.268320	-0.546726
23661	9.488953	0.145440	5.052438	-0.561542	0.480715	-0.129292	-0.597876	-0.171509	-0.578062	0.706474	-0.348523	-0.261489	-0.557717
23662	8.225533	-0.206830	5.033895	-0.549688	0.608277	-0.112547	-0.586327	-0.168251	-0.593413	0.702459	-0.346898	-0.249144	-0.569333
23663	9.415839	-0.593839	5.408743	-0.563611	0.429324	-0.130012	-0.575490	-0.164733	-0.601739	0.695428	-0.348199	-0.242894	-0.579775
23664	9.667087	-0.530173	5.407697	-0.546494	0.266274	-0.137597	-0.565623	-0.164729	-0.609814	0.689150	-0.350125	-0.235447	-0.589109
23665	9.210375	-0.448784	5.209257	-0.545202	0.173405	-0.135316	-0.561534	-0.164296	-0.616156	0.680737	-0.353845	-0.232926	-0.597609
23666	7.646934	-0.244420	4.624306	-0.559728	0.103106	-0.043317	-0.558711	-0.165421	-0.618154	0.674508	-0.358166	-0.226825	-0.604406
23667	7.593931	-0.544751	4.468247	-0.550466	-0.087126	0.064074	-0.559968	-0.168095	-0.616488	0.667097	-0.365774	-0.226237	-0.608282
23668	8.447276	-0.529921	4.607090	-0.546824	-0.239574	0.093531	-0.563201	-0.170634	-0.611999	0.660886	-0.374579	-0.223851	-0.610582
23669	9.440672	-0.448155	4.769161	-0.558131	-0.243090	0.003394	-0.567701	-0.173455	-0.606241	0.651743	-0.383729	-0.225609	-0.614072
23670	9.006905	-0.067784	4.866985	-0.529796	-0.188948	-0.024961	-0.572489	-0.174584	-0.601445	0.644243	-0.391026	-0.223600	-0.618104
23671	8.344648	-0.421594	4.821075	-0.561301	-0.144529	-0.048781	-0.579106	-0.176272	-0.596780	0.634667	-0.398513	-0.224335	-0.622944
23672	8.244228	-0.533232	4.646060	-0.543518	-0.110193	0.029038	-0.583192	-0.176411	-0.594224	0.627905	-0.405115	-0.220655	-0.626840
23673	8.181822	-0.314945	4.706533	-0.552050	-0.164261	0.034590	-0.584318	-0.177119	-0.592118	0.619201	-0.412864	-0.220958	-0.630326
23674	8.514679	-0.457483	4.664184	-0.541401	-0.200188	0.020833	-0.588134	-0.175301	-0.586457	0.611787	-0.420406	-0.218438	-0.633451
23675	8.680120	-0.367479	4.537307	-0.564968	-0.192856	0.022333	-0.592664	-0.170374	-0.584546	0.602522	-0.428380	-0.218911	-0.636817
23676	8.708120	-0.614141	4.542438	-0.546817	-0.161656	-0.050213	-0.597045	-0.167561	-0.581676	0.594151	-0.435045	-0.216402	-0.641007
23677	8.611636	-0.560245	4.561297	-0.564702	-0.090916	-0.093333	-0.599737	-0.164328	-0.579516	0.583691	-0.440944	-0.216521	-0.646524
23678	8.409567	-0.622530	4.446276	-0.542821	-0.067343	-0.123343	-0.601435	-0.162637	-0.579345	0.574644	-0.445873	-0.213523	-0.652219
23679	8.356907	-0.695273	4.355336	-0.537158	-0.044063	-0.111051	-0.601169	-0.158837	-0.580289	0.564264	-0.450485	-0.213466	-0.658105
23680	8.472574	-0.855851	4.301397	-0.549561	-0.002628	-0.102598	-0.602602	-0.153208	-0.580640	0.555536	-0.454563	-0.209395	-0.664007
23681	8.621274	-0.938456	4.381860	-0.551148	0.055376	-0.138343	-0.599509	-0.150667	-0.585689	0.544968	-0.457639	-0.208137	-0.671011
23682	9.521358	-0.757847	4.796673	-0.545558	0.106000	-0.149017	-0.597560	-0.144611	-0.589851	0.535946	-0.459850	-0.203281	-0.678216
23683	8.779416	-0.288865	4.840760	-0.560526	0.063075	-0.184407	-0.595179	-0.141093	-0.592218	0.524591	-0.462436	-0.202095	-0.685649
23684	9.009888	-0.390192	4.329310	-0.559228	-0.061646	-0.137566	-0.594899	-0.140244	-0.594035	0.514754	-0.466937	-0.198646	-0.691041
23685	9.169291	-0.339906	4.028905	-0.550008	-0.097665	-0.041643	-0.597167	-0.137432	-0.592164	0.504672	-0.471940	-0.197822	-0.695302
23686	8.748469	-0.537265	3.736873	-0.562542	-0.062159	-0.081029	-0.598029	-0.133778	-0.590856	0.495429	-0.476539	-0.193752	-0.699943
23687	8.585051	-0.236204	3.791725	-0.539376	-0.123483	-0.087456	-0.599881	-0.128709	-0.591631	0.484579	-0.481407	-0.193619	-0.704232
23688	8.593916	0.318032	3.539058	-0.553941	-0.119761	-0.089334	-0.602570	-0.125893	-0.590598	0.474932	-0.486523	-0.190255	-0.708193
23689	8.928796	0.547165	3.415234	-0.554461	-0.175165	-0.133128	-0.606536	-0.121250	-0.588554	0.462928	-0.491861	-0.190736	-0.712313
23690	9.887424	0.372982	3.580209	-0.565398	-0.176847	-0.129541	-0.608660	-0.119858	-0.582910	0.452224	-0.497548	-0.188070	-0.715939
23691	10.029922	0.063657	3.728452	-0.562760	-0.079198	-0.069972	-0.611913	-0.116757	-0.582572	0.441222	-0.501595	-0.186818	-0.720295
23692	9.220802	-0.131946	3.712387	-0.557484	0.031529	-0.074319	-0.611637	-0.115065	-0.584380	0.432033	-0.504246	-0.181794	-0.725282
23693	8.671729	-0.027154	3.298752	-0.554757	0.033498	-0.099148	-0.612199	-0.115341	-0.585361	0.421007	-0.506268	-0.179823	-0.730828
23694	8.651451	0.196775	3.530669	-0.563526	0.070954	-0.052581	-0.610786	-0.116186	-0.585942	0.412100	-0.508292	-0.174098	-0.735868
23695	8.769126	0.349702	3.369324	-0.552945	-0.001496	-0.013922	-0.609373	-0.117459	-0.584844	0.402137	-0.510902	-0.171458	-0.740181
23696	9.397027	0.357058	3.631786	-0.556650	0.004088	-0.024498	-0.609355	-0.121109	-0.586847	0.393376	-0.513790	-0.166050	-0.744112
23697	9.528468	0.000453	3.937637	-0.559895	0.083655	-0.055136	-0.609055	-0.125755	-0.585494	0.382933	-0.514845	-0.162948	-0.749496
23698	9.319282	-0.465248	4.233079	-0.548364	0.138716	0.020623	-0.607494	-0.127861	-0.587353	0.375284	-0.515637	-0.156103	-0.754263
23699	8.701655	-0.286990	4.289909	-0.544050	0.195359	0.122837	-0.605356	-0.133202	-0.589811	0.368029	-0.515243	-0.150427	-0.759244
23700	8.490036	-0.203852	4.231272	-0.544214	0.206796	0.051964	-0.600414	-0.135451	-0.593521	0.361021	-0.514930	-0.142772	-0.764282
23701	8.558607	-0.152234	4.438412	-0.544268	0.199494	0.062635	-0.594880	-0.143886	-0.598423	0.352872	-0.514082	-0.137571	-0.769594
23702	8.568833	-0.269596	4.618520	-0.546418	0.138081	0.078889	-0.592899	-0.145571	-0.600421	0.345989	-0.514761	-0.130054	-0.773563
23703	8.563934	-0.317989	4.604568	-0.530277	0.096459	0.089943	-0.589509	-0.147830	-0.600050	0.338142	-0.515283	-0.125401	-0.777444
23704	8.544757	-0.303429	4.594766	-0.550402	0.085951	0.066770	-0.586396	-0.150645	-0.601787	0.330826	-0.516629	-0.118271	-0.780808
23705	8.576174	-0.223665	4.627663	-0.563304	0.066317	0.053485	-0.585542	-0.152754	-0.602237	0.321999	-0.517569	-0.113575	-0.784564
23706	8.602950	-0.124629	4.645853	-0.576030	0.062692	0.063107	-0.584962	-0.156555	-0.601580	0.314237	-0.519289	-0.106200	-0.787601
23707	8.561305	-0.152958	4.711467	-0.552478	0.051743	0.065203	-0.586511	-0.156547	-0.602971	0.305665	-0.520229	-0.101551	-0.790960
23708	8.540048	-0.065930	4.693610	-0.558103	0.037564	0.042232	-0.582564	-0.156401	-0.607209	0.297641	-0.522047	-0.094799	-0.793656
23709	8.568583	-0.148186	4.708988	-0.543720	0.025106	0.017701	-0.582282	-0.156404	-0.606510	0.288343	-0.523082	-0.090857	-0.796861
23710	8.566245	-0.177322	4.685153	-0.561945	0.016215	0.014001	-0.583414	-0.154991	-0.607890	0.279728	-0.525061	-0.084433	-0.799334
23711	8.487411	-0.211415	4.564819	-0.533912	-0.012822	0.021570	-0.583704	-0.153877	-0.604368	0.270513	-0.526478	-0.080730	-0.801951
23712	8.548883	-0.191380	4.738492	-0.541897	0.015922	0.035461	-0.583288	-0.152188	-0.604915	0.262391	-0.528242	-0.074379	-0.804101
23713	8.585402	-0.334890	4.628892	-0.561876	0.025279	0.007740	-0.582592	-0.150505	-0.604061	0.252709	-0.529005	-0.070080	-0.807082
23714	8.650052	-0.371245	4.677539	-0.534667	0.019755	0.007214	-0.582871	-0.150780	-0.605745	0.244161	-0.530486	-0.064097	-0.809235
23715	8.659985	-0.318201	4.667268	-0.570924	0.016039	0.038669	-0.581740	-0.151910	-0.605204	0.234861	-0.531305	-0.059280	-0.811813
23716	8.622118	-0.289477	4.584841	-0.541922	0.012441	0.023107	-0.581744	-0.150496	-0.607435	0.226434	-0.532823	-0.053023	-0.813643
23717	8.593230	-0.269961	4.584662	-0.552929	0.010946	-0.005325	-0.582587	-0.151058	-0.607013	0.216591	-0.533425	-0.048910	-0.816182
23718	8.636562	-0.313780	4.577844	-0.547659	-0.008721	-0.024601	-0.582588	-0.150921	-0.605889	0.207258	-0.535117	-0.043138	-0.817822
23719	8.568460	-0.298382	4.652671	-0.554017	-0.008733	-0.021152	-0.580898	-0.150783	-0.606462	0.197112	-0.535854	-0.039181	-0.820044
23720	8.592092	-0.361152	4.687169	-0.556902	-0.024761	-0.040554	-0.584141	-0.150215	-0.605589	0.187360	-0.537680	-0.033470	-0.821387
23721	8.587545	-0.346805	4.658019	-0.555031	-0.023079	-0.028155	-0.582877	-0.149373	-0.606151	0.177068	-0.538469	-0.029547	-0.823301
23722	8.606665	-0.337078	4.686881	-0.560520	-0.017469	-0.047712	-0.583441	-0.149232	-0.605865	0.167121	-0.540025	-0.023807	-0.824547
23723	8.597607	-0.264777	4.645008	-0.549649	-0.030276	-0.031574	-0.583021	-0.148956	-0.604602	0.156821	-0.540731	-0.019959	-0.826208
23724	8.614779	-0.226325	4.627641	-0.555105	-0.024743	-0.042278	-0.584142	-0.150076	-0.605167	0.146981	-0.542233	-0.014257	-0.827150
23725	8.661443	-0.084247	4.592164	-0.549612	-0.019431	-0.033370	-0.584996	-0.148392	-0.603599	0.136643	-0.542585	-0.010331	-0.828748
23726	8.608245	-0.105647	4.594891	-0.547731	-0.004951	-0.042297	-0.585131	-0.149513	-0.604592	0.126856	-0.543581	-0.004681	-0.829702
23727	8.656103	-0.139555	4.631450	-0.569594	-0.014755	-0.042489	-0.584564	-0.150503	-0.603484	0.116145	-0.543729	-0.000448	-0.831185
23728	8.661232	-0.168920	4.578611	-0.564955	-0.004929	-0.035418	-0.584421	-0.150922	-0.604331	0.106259	-0.544606	0.005575	-0.831915
23729	8.570966	-0.169516	4.392677	-0.564239	-0.039126	-0.040518	-0.583571	-0.152336	-0.602669	0.095638	-0.544972	0.009753	-0.832925
23730	8.632603	-0.067194	4.584763	-0.553281	-0.033977	-0.017404	-0.584686	-0.155148	-0.601988	0.086161	-0.546145	0.015725	-0.833100
23731	8.673509	-0.222497	4.526032	-0.542360	-0.040408	-0.009284	-0.586662	-0.154586	-0.600423	0.076302	-0.546322	0.019933	-0.833854
23732	8.703790	-0.015278	4.456021	-0.557716	-0.025043	-0.005098	-0.586363	-0.158807	-0.599909	0.066962	-0.547197	0.026135	-0.833911
23733	8.701097	-0.039276	4.480456	-0.565846	-0.019633	-0.001693	-0.586083	-0.158673	-0.598226	0.056963	-0.546902	0.030895	-0.834685
23734	8.725190	0.009087	4.508880	-0.549402	-0.010842	0.014379	-0.588052	-0.159514	-0.597658	0.048022	-0.547369	0.037193	-0.834684
23735	8.715573	0.028511	4.513509	-0.552932	0.001708	0.023107	-0.588049	-0.160359	-0.597105	0.038567	-0.546534	0.042068	-0.835490
23736	8.705771	-0.010094	4.513953	-0.557531	0.000070	0.007133	-0.588880	-0.163451	-0.597131	0.029406	-0.546688	0.048436	-0.835417
23737	8.662027	0.019515	4.566842	-0.561077	0.016299	0.006984	-0.588320	-0.162894	-0.596007	0.019588	-0.545473	0.053311	-0.836202
23738	8.667011	0.060567	4.566377	-0.569371	0.003823	-0.003646	-0.587903	-0.161771	-0.595437	0.010117	-0.545429	0.059764	-0.835963
23739	8.686359	0.011930	4.537897	-0.533062	0.005582	-0.017387	-0.589028	-0.162048	-0.596133	0.000219	-0.544258	0.063928	-0.836479
23740	8.664461	0.004939	4.557335	-0.565734	0.007488	-0.012479	-0.587053	-0.162471	-0.597135	-0.009357	-0.544005	0.070220	-0.836086
23741	8.662123	0.004893	4.547674	-0.542090	0.016466	-0.021104	-0.588044	-0.161484	-0.597117	-0.019414	-0.542504	0.074520	-0.836516
23742	8.632694	-0.038179	4.586855	-0.563889	0.018397	-0.024923	-0.587062	-0.160361	-0.597394	-0.029183	-0.541930	0.080638	-0.836037
23743	8.661766	0.005183	4.593582	-0.543864	0.023664	-0.019402	-0.586782	-0.159796	-0.598092	-0.039218	-0.540149	0.085007	-0.836346
23744	8.676340	0.014712	4.586207	-0.553024	0.005594	-0.008778	-0.588050	-0.159938	-0.596961	-0.048560	-0.539616	0.091121	-0.835556
23745	8.652358	-0.033742	4.543285	-0.547561	0.012901	-0.022922	-0.588618	-0.158665	-0.598767	-0.058650	-0.537868	0.095542	-0.835542
23746	8.705342	-0.043682	4.552990	-0.560217	0.018293	-0.014248	-0.585795	-0.159936	-0.599223	-0.068162	-0.536972	0.101692	-0.834670
23747	8.704812	-0.113551	4.587600	-0.563932	0.002056	-0.010664	-0.585796	-0.159513	-0.599499	-0.078166	-0.535207	0.106556	-0.834320
23748	8.681001	-0.038514	4.581962	-0.555034	-0.032320	0.000272	-0.585941	-0.158956	-0.597809	-0.087247	-0.534983	0.112838	-0.832735
23749	8.650122	-0.164773	4.457761	-0.540416	-0.021518	-0.006717	-0.586792	-0.157691	-0.596947	-0.096846	-0.533499	0.117409	-0.831994
23750	8.701110	-0.104738	4.447357	-0.545884	-0.015965	-0.019182	-0.588063	-0.157269	-0.595950	-0.106162	-0.532922	0.123285	-0.830376
23751	8.665310	-0.073323	4.410809	-0.576689	-0.005031	-0.016957	-0.588773	-0.155716	-0.597332	-0.116316	-0.530970	0.128335	-0.829501
23752	8.720594	-0.078338	4.437371	-0.553071	-0.001494	-0.021116	-0.588775	-0.155151	-0.598027	-0.125741	-0.529994	0.134259	-0.827810
23753	8.700766	-0.145668	4.471978	-0.558456	-0.003470	0.000050	-0.589340	-0.154587	-0.598157	-0.135375	-0.527866	0.139199	-0.826834
23754	8.683648	-0.184166	4.482096	-0.552944	0.001842	0.007150	-0.589064	-0.153609	-0.596466	-0.144299	-0.526616	0.145389	-0.825055
23755	8.699974	-0.244414	4.526241	-0.571115	-0.009964	0.026466	-0.591323	-0.152193	-0.597836	-0.153552	-0.524343	0.150851	-0.823851
23756	8.690387	-0.271073	4.504804	-0.567586	-0.023417	0.017739	-0.589921	-0.150507	-0.598251	-0.162335	-0.523295	0.157445	-0.821596
23757	8.704913	-0.249384	4.509376	-0.554729	-0.005552	0.028401	-0.590075	-0.147697	-0.597518	-0.171337	-0.520859	0.162651	-0.820301
23758	8.707195	-0.249293	4.526286	-0.552868	0.008967	0.015948	-0.590912	-0.149521	-0.598092	-0.180050	-0.519198	0.168851	-0.818233
23759	8.685240	-0.251390	4.555336	-0.540149	0.008887	0.017861	-0.590927	-0.145721	-0.599175	-0.189055	-0.516481	0.173665	-0.816912
23760	8.651303	-0.270448	4.565259	-0.558362	0.014600	-0.007167	-0.589798	-0.146571	-0.598070	-0.198169	-0.514651	0.179665	-0.814607
23761	8.680451	-0.265935	4.543422	-0.540164	0.013520	0.003675	-0.591205	-0.146993	-0.596801	-0.207355	-0.511777	0.184318	-0.813090
23762	8.661290	-0.202905	4.554826	-0.538459	0.000045	-0.001526	-0.591197	-0.148678	-0.597800	-0.216062	-0.510109	0.190079	-0.810541
23763	8.673376	-0.193299	4.557119	-0.545775	-0.000707	-0.013988	-0.592039	-0.149522	-0.596961	-0.225474	-0.507382	0.194699	-0.808590
23764	8.732836	-0.132365	4.698926	-0.554742	0.023659	-0.013345	-0.591475	-0.149522	-0.597526	-0.234568	-0.505169	0.200462	-0.805976
23765	8.674273	-0.140698	4.467125	-0.576703	-0.004994	-0.021390	-0.592029	-0.151771	-0.597265	-0.244320	-0.502261	0.205520	-0.803619
23766	8.719230	-0.169346	4.568872	-0.545848	-0.019759	0.001179	-0.592022	-0.153744	-0.596163	-0.252848	-0.500592	0.211453	-0.800477
23767	8.719854	-0.104403	4.519819	-0.558589	-0.017803	-0.008703	-0.593426	-0.154865	-0.596164	-0.262086	-0.497798	0.216397	-0.797922
23768	8.671616	-0.140485	4.498539	-0.542173	-0.007960	-0.010354	-0.591599	-0.153886	-0.595887	-0.270743	-0.495878	0.222055	-0.794667
23769	8.647977	-0.104373	4.452257	-0.554955	-0.014126	-0.019310	-0.593276	-0.157261	-0.594647	-0.280052	-0.492966	0.226802	-0.791907
23770	8.724446	-0.096970	4.553560	-0.547529	0.006423	-0.003414	-0.592712	-0.157264	-0.594371	-0.288642	-0.490625	0.232488	-0.788620
23771	8.710191	-0.092213	4.526946	-0.549243	0.023566	-0.005310	-0.593554	-0.157820	-0.595773	-0.297766	-0.486965	0.237049	-0.786135
23772	8.700441	-0.062985	4.553213	-0.544040	-0.012452	-0.010335	-0.594394	-0.159086	-0.594938	-0.306261	-0.484844	0.242682	-0.782455
23773	8.627499	-0.134813	4.587941	-0.553102	-0.012454	-0.006928	-0.592422	-0.159517	-0.593555	-0.315194	-0.481613	0.247478	-0.779395
23774	8.613433	-0.183542	4.511179	-0.562109	-0.018976	0.021309	-0.594104	-0.161200	-0.593840	-0.323254	-0.479196	0.253689	-0.775577
23775	8.674103	-0.116318	4.500683	-0.545657	-0.009278	0.037387	-0.595520	-0.159509	-0.593951	-0.331352	-0.475633	0.258751	-0.772675
23776	8.725288	-0.063716	4.461365	-0.545521	0.006837	0.049694	-0.596225	-0.159793	-0.592405	-0.338862	-0.472659	0.264758	-0.769201
23777	8.700802	-0.136002	4.471870	-0.558207	0.017832	0.035309	-0.594954	-0.160356	-0.593263	-0.347164	-0.468505	0.269786	-0.766287
23778	8.661824	-0.181521	4.496594	-0.556297	0.037726	0.025463	-0.594675	-0.159655	-0.592697	-0.355224	-0.464992	0.275464	-0.762704
23779	8.623349	-0.174120	4.482065	-0.541936	0.012482	0.019588	-0.594392	-0.159934	-0.593684	-0.363485	-0.461014	0.280106	-0.759530
23780	8.671918	-0.174668	4.443344	-0.540286	-0.015450	0.019790	-0.594109	-0.160073	-0.594249	-0.371095	-0.458339	0.285815	-0.755330
23781	8.712495	-0.155167	4.510730	-0.556494	0.017179	0.007023	-0.595233	-0.160490	-0.595086	-0.379613	-0.454158	0.290490	-0.751831
23782	8.653434	-0.136429	4.355952	-0.549533	-0.025009	-0.013870	-0.594102	-0.161762	-0.593986	-0.387658	-0.451631	0.296050	-0.747065
23783	8.738818	-0.164848	4.534967	-0.533082	-0.008948	-0.004925	-0.594386	-0.161340	-0.593839	-0.395892	-0.447995	0.300424	-0.743180
23784	8.719939	-0.102047	4.510128	-0.545875	-0.008692	-0.026302	-0.594105	-0.161061	-0.593277	-0.404082	-0.445209	0.305629	-0.738307
23785	8.666824	-0.096848	4.514973	-0.545908	-0.012270	-0.029829	-0.595788	-0.163029	-0.592443	-0.412678	-0.441570	0.309954	-0.733922
23786	8.686469	-0.097245	4.471457	-0.560441	-0.012181	-0.031763	-0.595639	-0.164999	-0.592184	-0.420946	-0.438627	0.315285	-0.728702
23787	8.720115	-0.065828	4.504890	-0.540390	-0.005161	-0.020947	-0.595218	-0.164720	-0.591623	-0.429299	-0.434775	0.319499	-0.724288
23788	8.705760	-0.131290	4.457313	-0.562140	-0.000563	-0.020354	-0.594939	-0.164161	-0.590777	-0.437373	-0.431454	0.324783	-0.719074
23789	8.727476	-0.053852	4.495081	-0.536695	-0.000768	-0.010311	-0.594513	-0.165003	-0.591491	-0.445455	-0.427410	0.328950	-0.714621
23790	8.693718	-0.075480	4.480870	-0.547737	-0.015884	-0.027165	-0.593810	-0.164727	-0.590652	-0.453284	-0.424362	0.334033	-0.709134
23791	8.676701	-0.058304	4.504865	-0.560375	-0.014225	-0.005209	-0.594937	-0.164722	-0.591204	-0.461292	-0.420168	0.338645	-0.704264
23792	8.710435	-0.102108	4.490810	-0.549442	-0.003350	-0.017531	-0.593956	-0.163316	-0.591899	-0.468961	-0.416753	0.343645	-0.698785
23793	8.710389	-0.114191	4.490945	-0.561196	-0.000688	-0.007071	-0.595082	-0.163594	-0.591893	-0.476969	-0.412278	0.348067	-0.693814
23794	8.691051	-0.082531	4.509948	-0.553029	-0.000729	-0.006976	-0.595363	-0.163592	-0.592452	-0.484413	-0.408607	0.353102	-0.688261
23795	8.691332	-0.068215	4.480792	-0.552963	0.001847	0.007166	-0.594799	-0.163734	-0.592458	-0.492048	-0.403987	0.357439	-0.683316
23796	8.720258	-0.097458	4.471414	-0.556703	-0.012484	0.000136	-0.595365	-0.163171	-0.592167	-0.499212	-0.400282	0.362620	-0.677546
23797	8.703532	-0.092640	4.452052	-0.536730	-0.008880	-0.010270	-0.594243	-0.162333	-0.591325	-0.506749	-0.396015	0.366641	-0.672274
23798	8.634425	-0.117157	4.326766	-0.549458	-0.014214	-0.012166	-0.594248	-0.160924	-0.592012	-0.513880	-0.392389	0.371561	-0.666259
23799	8.642988	-0.067849	4.490518	-0.523941	-0.003671	0.003991	-0.594955	-0.160216	-0.592981	-0.521038	-0.388004	0.375407	-0.661092
23800	8.666905	-0.203576	4.453339	-0.553052	-0.014329	0.001936	-0.594818	-0.159660	-0.591152	-0.527877	-0.384133	0.380405	-0.655041
23801	8.739727	-0.143769	4.428410	-0.545830	-0.012421	-0.012122	-0.595382	-0.159235	-0.591704	-0.535216	-0.379684	0.384444	-0.649297
23802	8.739884	-0.102687	4.427951	-0.547751	-0.025885	-0.016479	-0.596366	-0.159508	-0.593664	-0.542031	-0.376057	0.389269	-0.642848
23803	8.742393	-0.127021	4.404056	-0.553009	-0.001629	-0.006076	-0.595808	-0.158817	-0.590294	-0.549291	-0.371271	0.393255	-0.637014
23804	8.739874	-0.085710	4.437428	-0.545763	-0.003474	-0.005092	-0.596515	-0.158112	-0.590281	-0.555979	-0.367190	0.397808	-0.630720
23805	8.691675	-0.165458	4.390054	-0.562091	0.000265	-0.012401	-0.596091	-0.158107	-0.591968	-0.563255	-0.362256	0.401765	-0.624579
23806	8.715622	-0.170307	4.411824	-0.554749	0.007344	-0.001739	-0.596375	-0.158112	-0.590282	-0.569908	-0.357813	0.406240	-0.618178
23807	8.734946	-0.131656	4.428281	-0.561080	0.003612	0.015910	-0.597223	-0.156980	-0.591947	-0.576700	-0.352546	0.410270	-0.612215
23808	8.739550	-0.160594	4.443096	-0.554820	-0.004391	0.000990	-0.597228	-0.155713	-0.592214	-0.583075	-0.348131	0.414807	-0.605611
23809	8.739326	-0.174957	4.465004	-0.552992	0.001978	-0.006992	-0.597504	-0.157119	-0.592087	-0.589925	-0.343097	0.418512	-0.599267
23810	8.715378	-0.160412	4.447959	-0.556660	0.003925	-0.021203	-0.596670	-0.154589	-0.592347	-0.596495	-0.338651	0.422721	-0.592297
23811	8.705613	-0.179653	4.453020	-0.562084	0.005718	-0.017744	-0.596104	-0.154866	-0.594038	-0.603410	-0.333484	0.426326	-0.585604
23812	8.720299	-0.155670	4.438234	-0.553928	0.003897	-0.019400	-0.596386	-0.154868	-0.593194	-0.609780	-0.328961	0.430413	-0.578531
23813	8.722750	-0.165412	4.428674	-0.554862	0.000313	-0.021158	-0.595822	-0.155153	-0.592640	-0.616477	-0.323906	0.433883	-0.571652
23814	8.722601	-0.179836	4.440917	-0.542097	0.005617	-0.016621	-0.596954	-0.154028	-0.591778	-0.622595	-0.319397	0.437727	-0.564586
23815	8.711472	-0.185370	4.317759	-0.554914	-0.012306	-0.020196	-0.596674	-0.153604	-0.592618	-0.629005	-0.314413	0.441270	-0.557475
23816	8.681513	-0.131047	4.471840	-0.533048	-0.004446	-0.004956	-0.596395	-0.152758	-0.593593	-0.634691	-0.309945	0.445108	-0.550436
23817	8.683936	-0.291062	4.393883	-0.556681	-0.012429	-0.006969	-0.597943	-0.153179	-0.592603	-0.640802	-0.304759	0.448660	-0.543322
23818	8.759007	-0.160838	4.423742	-0.547453	0.009051	0.005422	-0.596112	-0.153612	-0.590517	-0.646427	-0.299789	0.452443	-0.536241
23819	8.715546	-0.136306	4.438025	-0.554704	0.010859	0.007974	-0.596526	-0.155292	-0.592496	-0.652408	-0.294186	0.455666	-0.529326
23820	8.722785	-0.116958	4.447464	-0.549265	0.003522	0.019586	-0.596810	-0.154729	-0.592488	-0.657682	-0.289043	0.459519	-0.522256
23821	8.725000	-0.104692	4.478737	-0.554725	0.009967	0.007098	-0.597226	-0.156417	-0.591941	-0.663501	-0.283409	0.462646	-0.515175
23822	8.700838	-0.116638	4.476487	-0.525579	0.023356	0.005581	-0.595116	-0.155576	-0.592791	-0.668808	-0.278429	0.465806	-0.508132
23823	8.642883	-0.193818	4.443596	-0.543837	0.003588	0.008123	-0.596104	-0.155011	-0.592637	-0.674334	-0.272943	0.468810	-0.500992
23824	8.720148	-0.155548	4.457564	-0.531152	0.001760	0.005649	-0.596101	-0.155855	-0.592646	-0.679312	-0.268039	0.472213	-0.493666
23825	8.712703	-0.169880	4.477065	-0.532898	0.014396	0.003777	-0.596388	-0.154731	-0.592070	-0.684765	-0.262590	0.474834	-0.486494
23826	8.712590	-0.179485	4.486838	-0.543870	0.003652	0.001944	-0.596104	-0.155295	-0.591798	-0.689701	-0.257459	0.478210	-0.478898
23827	8.705454	-0.181948	4.472376	-0.547517	0.001883	0.000142	-0.596813	-0.153884	-0.592760	-0.694980	-0.251922	0.481017	-0.471339
23828	8.712609	-0.174652	4.486784	-0.549327	0.005528	-0.003439	-0.597368	-0.155850	-0.593337	-0.699841	-0.246681	0.484278	-0.463514
23829	8.700635	-0.169804	4.477080	-0.550257	0.003762	-0.006979	-0.596819	-0.152476	-0.593447	-0.705045	-0.241112	0.486936	-0.455708
23830	8.700524	-0.193955	4.479766	-0.543969	-0.010725	-0.002396	-0.597378	-0.153602	-0.592752	-0.709539	-0.236018	0.490265	-0.447762
23831	8.719231	-0.174195	4.566510	-0.542020	0.016335	-0.006961	-0.597376	-0.153879	-0.594018	-0.714654	-0.230413	0.492552	-0.439968
23832	8.726773	-0.222969	4.504219	-0.547703	-0.017762	-0.019204	-0.596538	-0.152194	-0.593867	-0.719066	-0.225426	0.495821	-0.431612
23833	8.724619	-0.160137	4.501104	-0.567513	-0.004423	0.010567	-0.596539	-0.151914	-0.593443	-0.723764	-0.219423	0.498581	-0.423599
23834	8.693550	-0.257153	4.415239	-0.540428	-0.015015	-0.027989	-0.597663	-0.152757	-0.592741	-0.728058	-0.214544	0.501595	-0.415097
23835	8.719954	-0.201448	4.460493	-0.553020	-0.001597	-0.010516	-0.597382	-0.152473	-0.593863	-0.732717	-0.208898	0.503973	-0.406816
23836	8.715604	-0.175140	4.411878	-0.554781	0.001937	-0.001707	-0.598503	-0.153881	-0.592747	-0.736840	-0.203345	0.506847	-0.398527
23837	8.729963	-0.182405	4.424021	-0.549310	0.003682	0.001886	-0.597662	-0.153324	-0.591484	-0.741253	-0.197551	0.509045	-0.390372
23838	8.749290	-0.206784	4.409769	-0.563854	0.001968	-0.000041	-0.597663	-0.152756	-0.593303	-0.745212	-0.191790	0.511871	-0.381921
23839	8.739362	-0.150745	4.471983	-0.535689	0.009088	-0.005061	-0.597664	-0.152333	-0.593439	-0.749496	-0.186199	0.513735	-0.373714
23840	8.722602	-0.194381	4.433830	-0.560301	-0.000595	-0.017682	-0.597516	-0.154448	-0.591918	-0.753358	-0.180634	0.516377	-0.364936
23841	8.753957	-0.184867	4.440931	-0.567476	0.009257	-0.007203	-0.595267	-0.153328	-0.591924	-0.757587	-0.174556	0.518333	-0.356262
23842	8.712722	-0.184441	4.467562	-0.550187	0.012741	-0.003493	-0.596951	-0.154732	-0.591505	-0.761252	-0.168849	0.520621	-0.347762
23843	8.700860	-0.169987	4.448085	-0.543889	0.006468	-0.010458	-0.596105	-0.154587	-0.593334	-0.765203	-0.163153	0.522310	-0.339173
23844	8.720148	-0.155548	4.457564	-0.543883	0.009190	-0.012239	-0.596390	-0.154310	-0.591926	-0.768681	-0.157611	0.524452	-0.330512
23845	8.695978	-0.184456	4.448254	-0.569360	0.003950	-0.017820	-0.597233	-0.154160	-0.594303	-0.772541	-0.151590	0.526192	-0.321439
23846	8.720141	-0.201601	4.436331	-0.532988	0.003682	-0.006774	-0.596670	-0.154306	-0.593046	-0.775700	-0.146151	0.528236	-0.312883
23847	8.703368	-0.174927	4.433639	-0.545750	-0.001640	-0.009545	-0.596249	-0.154024	-0.593327	-0.779184	-0.140419	0.529802	-0.304080
23848	8.770758	-0.184897	4.452991	-0.560167	0.014598	-0.003609	-0.595974	-0.152480	-0.592892	-0.782326	-0.134416	0.531723	-0.295244
23849	8.642940	-0.203561	4.431623	-0.545565	0.018021	0.007129	-0.596533	-0.153464	-0.592617	-0.785725	-0.128370	0.532894	-0.286674
23850	8.724342	-0.232635	4.501914	-0.556571	0.000019	0.011543	-0.595694	-0.151915	-0.593730	-0.788417	-0.122306	0.534930	-0.278009
23851	8.759250	-0.127097	4.408867	-0.556580	0.007375	-0.003516	-0.595399	-0.154725	-0.594604	-0.791595	-0.116246	0.536170	-0.269045
23852	8.705649	-0.160290	4.457636	-0.532915	0.018113	-0.008630	-0.595682	-0.154443	-0.594739	-0.794342	-0.110638	0.537613	-0.260295
23853	8.725034	-0.189563	4.433774	-0.554712	0.016401	-0.007104	-0.594556	-0.154733	-0.592927	-0.797435	-0.104582	0.538552	-0.251239
23854	8.729335	-0.189167	4.501421	-0.543786	0.025405	-0.012342	-0.594270	-0.155289	-0.595180	-0.800106	-0.098772	0.539796	-0.242269
23855	8.778422	-0.336061	4.635896	-0.558167	0.048871	-0.010015	-0.593428	-0.154447	-0.595037	-0.803371	-0.092514	0.540081	-0.233127
23856	8.704693	-0.164361	4.578502	-0.548725	0.111928	-0.013821	-0.592580	-0.155150	-0.595753	-0.806786	-0.086203	0.539820	-0.224186
23857	8.605067	-0.177734	4.658525	-0.533398	0.110303	-0.042851	-0.589751	-0.157258	-0.598322	-0.810608	-0.080399	0.538795	-0.214825
23858	8.642166	-0.125360	4.568485	-0.559586	0.089876	0.038374	-0.586227	-0.157826	-0.599057	-0.813370	-0.073415	0.538874	-0.206528
23859	8.603519	-0.064488	4.601686	-0.545329	0.063957	0.007736	-0.584102	-0.160360	-0.599662	-0.816285	-0.067066	0.538597	-0.197721
23860	8.574660	-0.047420	4.596702	-0.539943	0.066849	-0.016108	-0.582975	-0.159932	-0.602192	-0.818789	-0.061061	0.538758	-0.188668
23861	8.584017	-0.095721	4.611727	-0.552873	0.024450	-0.003619	-0.581842	-0.161482	-0.602217	-0.821131	-0.054861	0.538997	-0.179488
23862	8.583762	-0.073697	4.654976	-0.560203	0.010888	0.005226	-0.582407	-0.160914	-0.603329	-0.822770	-0.048481	0.540039	-0.170458
23863	8.621543	-0.085384	4.756544	-0.547415	0.027078	0.001739	-0.580991	-0.162750	-0.601956	-0.824914	-0.042311	0.540079	-0.161371
23864	8.620308	-0.142559	4.887668	-0.541700	0.083082	-0.018014	-0.579868	-0.161622	-0.603777	-0.827186	-0.036233	0.539713	-0.152184
23865	8.560007	-0.151426	4.568886	-0.554338	0.084917	-0.014633	-0.579576	-0.163586	-0.605344	-0.829804	-0.029943	0.538656	-0.142753
23866	8.504872	-0.093679	4.858280	-0.553545	0.068575	-0.003041	-0.576756	-0.164152	-0.606354	-0.831669	-0.023533	0.538434	-0.133645
23867	8.514903	-0.113439	4.800494	-0.567302	0.054380	-0.019920	-0.576750	-0.164989	-0.608327	-0.833762	-0.017178	0.537763	-0.123924
23868	8.554223	0.011798	4.770048	-0.545664	0.049187	-0.053226	-0.573922	-0.167953	-0.607257	-0.835323	-0.011478	0.537682	-0.114027
23869	8.496428	0.079936	4.786279	-0.556465	0.069088	-0.057017	-0.571380	-0.169078	-0.608973	-0.837435	-0.005690	0.536567	-0.103760
23870	8.432882	-0.103255	4.800490	-0.554965	0.024209	-0.077992	-0.571933	-0.171039	-0.610953	-0.838551	-0.000138	0.536772	-0.093322
23871	8.543945	-0.062781	4.814388	-0.546221	-0.029895	-0.075761	-0.570798	-0.173153	-0.610423	-0.839407	0.005070	0.537133	-0.082809
23872	8.611658	0.021527	4.837521	-0.546124	-0.029289	-0.042124	-0.572203	-0.174138	-0.609019	-0.839662	0.010767	0.538067	-0.073048
23873	8.607093	0.031041	4.808424	-0.544243	-0.019386	-0.042161	-0.571216	-0.174424	-0.608469	-0.840361	0.016297	0.538097	-0.063085
23874	8.516074	0.064994	4.735676	-0.547865	-0.013881	-0.051979	-0.571496	-0.174845	-0.608471	-0.840576	0.021943	0.538635	-0.053122
23875	8.535633	0.091333	4.716024	-0.566103	-0.024594	-0.053003	-0.572062	-0.174566	-0.607341	-0.841004	0.027694	0.538629	-0.042716
