# Supplementary material for: Identification of Haptic Based Guiding Using Hard Reins
Source: PLoS One. 2015 Jul 22;10(7):e0132020. doi: 10.1371/journal.pone.0132020 (PMC4511788; doi:10.1371/journal.pone.0132020)
Supplement: S8 File — (ZIP) [file pone.0132020.s008.zip › Exp2_MotionData1/Subject1/path1/T6/fh6.txt]

// Start Time: 0
// Sample rate: 25.0Hz
// Scenario: 4.9
// Firmware Version: 2.6.1
Counter	Acc_X	Acc_Y	Acc_Z	Gyr_X	Gyr_Y	Gyr_Z	Mag_X	Mag_Y	Mag_Z	Quat_w	Quat_x	Quat_y	Quat_z
23236	-0.095397	0.989529	-9.821657	-0.037440	0.003247	0.006533	0.123108	-0.421856	0.644788	-0.038413	-0.814346	0.578361	0.029383
23237	-0.023168	0.955649	-9.704903	0.028700	-0.009050	0.014869	0.123375	-0.422412	0.645171	-0.037815	-0.814202	0.578609	0.029256
23238	0.034617	0.931202	-9.686455	0.027763	0.003150	0.027220	0.123105	-0.421856	0.645705	-0.037361	-0.813919	0.579053	0.028940
23239	0.020206	0.943232	-9.722243	-0.021351	0.004945	0.007491	0.122041	-0.421851	0.647032	-0.037739	-0.813831	0.579141	0.029167
23240	0.020271	0.950616	-9.666880	-0.021358	-0.001188	0.005706	0.123367	-0.421858	0.646487	-0.038022	-0.813761	0.579204	0.029506
23241	0.039572	0.950259	-9.734346	0.028803	0.011974	-0.000934	0.123372	-0.421857	0.645177	-0.037663	-0.813812	0.579180	0.029042
23242	-0.018867	0.887707	-9.888381	0.032347	0.008502	0.009661	0.122557	-0.419360	0.646787	-0.037186	-0.813739	0.579334	0.028598
23243	-0.052728	0.876312	-9.768048	0.019786	-0.012512	0.007737	0.123617	-0.419643	0.647161	-0.036691	-0.813668	0.579463	0.028629
23244	0.028857	0.801343	-9.692704	0.007247	-0.002063	0.011166	0.123222	-0.419779	0.646641	-0.036501	-0.813554	0.579636	0.028647
23245	-0.057689	0.859381	-9.811462	0.003626	0.002328	0.025295	0.124015	-0.419783	0.647153	-0.036447	-0.813276	0.580030	0.028609
23246	-0.129165	0.999040	-9.943831	-0.008791	-0.003704	0.004087	0.122952	-0.418807	0.646655	-0.036495	-0.813232	0.580078	0.028845
23247	-0.150519	1.052111	-9.947845	-0.028488	-0.017700	0.003029	0.124019	-0.420338	0.647017	-0.036718	-0.813177	0.580106	0.029530
23248	-0.027426	1.037303	-9.756803	-0.001609	-0.007245	-0.007355	0.123502	-0.422552	0.646872	-0.036601	-0.813261	0.579984	0.029749
23249	0.005947	0.974679	-9.700128	0.010014	0.002355	-0.004616	0.124291	-0.421864	0.647391	-0.036431	-0.813335	0.579896	0.029667
23250	-0.018479	0.938540	-9.782049	-0.039179	-0.010744	-0.010307	0.123104	-0.421440	0.645316	-0.036883	-0.813426	0.579702	0.030380
23251	-0.047061	0.994057	-9.790778	-0.039183	-0.007241	-0.007631	0.125894	-0.423118	0.645650	-0.037402	-0.813492	0.579542	0.031027
23252	-0.112414	0.970706	-9.727993	-0.005183	-0.008970	-0.010020	0.125505	-0.423670	0.644078	-0.037322	-0.813612	0.579363	0.031317
23253	-0.071554	0.941735	-9.658979	0.016236	-0.012511	-0.001084	0.127344	-0.421602	0.644988	-0.036881	-0.813640	0.579347	0.031404
23254	-0.076797	0.884040	-9.662001	0.007313	-0.005502	-0.004659	0.127077	-0.422155	0.646559	-0.036641	-0.813710	0.579260	0.031488
23255	-0.158293	0.971065	-9.727593	0.005508	0.005012	0.004221	0.128270	-0.421607	0.645236	-0.036577	-0.813680	0.579311	0.031412
23256	-0.100100	1.004285	-9.727714	0.003746	0.001511	-0.002864	0.126568	-0.425200	0.645619	-0.036477	-0.813720	0.579260	0.031423
23257	-0.095204	1.009447	-9.600315	-0.014137	0.015482	-0.004709	0.125908	-0.425474	0.645495	-0.036851	-0.813785	0.579146	0.031414
23258	-0.100665	0.922750	-9.649333	-0.008761	0.024242	-0.002891	0.126025	-0.423397	0.646301	-0.037218	-0.813840	0.579056	0.031200
23259	-0.125080	0.888935	-9.757666	0.028847	0.022543	-0.007026	0.126296	-0.424507	0.646547	-0.036968	-0.813968	0.578925	0.030581
23260	-0.125325	0.855210	-9.774875	0.035965	0.010287	-0.001738	0.126551	-0.422291	0.645517	-0.036446	-0.814034	0.578893	0.030074
23261	-0.090848	0.950949	-9.841368	0.010894	0.002398	0.002467	0.125758	-0.422286	0.645136	-0.036256	-0.814026	0.578920	0.029986
23262	-0.041563	1.085595	-9.732091	-0.011429	0.019868	-0.004671	0.125747	-0.420901	0.646068	-0.036615	-0.814094	0.578808	0.029875
23263	-0.016882	1.162175	-9.796316	0.000251	0.006780	-0.016960	0.125490	-0.422562	0.646579	-0.036649	-0.814305	0.578509	0.029855
23264	-0.075201	1.109853	-9.750749	0.027146	-0.001917	-0.032651	0.125210	-0.420622	0.647651	-0.036110	-0.814705	0.577988	0.029673
23265	-0.022820	1.003798	-9.689931	0.019971	0.005046	-0.029192	0.126141	-0.420903	0.646979	-0.035802	-0.815071	0.577503	0.029465
23266	-0.064713	0.884071	-9.621246	-0.005099	0.012031	-0.025838	0.124946	-0.420065	0.646612	-0.035954	-0.815379	0.577061	0.029423
23267	-0.087189	0.782964	-9.706335	-0.006969	0.005891	-0.008263	0.126138	-0.420072	0.646594	-0.036101	-0.815484	0.576900	0.029496
23268	-0.111425	0.768898	-9.648605	0.003795	0.026018	-0.009871	0.126147	-0.422151	0.647491	-0.036280	-0.815627	0.576705	0.029112
23269	-0.126330	0.715626	-9.802909	0.018100	0.034788	-0.000926	0.124026	-0.421030	0.646224	-0.036343	-0.815683	0.576657	0.028418
23270	-0.193568	0.771196	-9.893021	-0.001671	0.022528	0.017423	0.125346	-0.421454	0.647903	-0.036586	-0.815506	0.576905	0.028134
23271	-0.096184	0.878948	-9.803695	0.007350	0.015529	-0.002812	0.123742	-0.419783	0.649647	-0.036592	-0.815565	0.576834	0.027884
23272	-0.061590	0.989280	-9.817145	0.019869	0.019014	0.000829	0.124005	-0.418676	0.648344	-0.036433	-0.815589	0.576832	0.027421
23273	-0.046426	1.085221	-9.866645	0.012773	0.022542	-0.009768	0.123344	-0.419088	0.648612	-0.036433	-0.815735	0.576645	0.027003
23274	0.011695	1.104391	-9.741948	0.036077	0.017287	-0.023732	0.123732	-0.416872	0.647580	-0.035977	-0.816053	0.576252	0.026399
23275	0.049663	1.008144	-9.656858	0.052132	0.019868	-0.014827	0.122130	-0.416034	0.649971	-0.035311	-0.816283	0.576004	0.025575
23276	0.049068	0.924049	-9.628979	0.021746	0.025997	-0.022093	0.122386	-0.414788	0.650242	-0.035190	-0.816572	0.575628	0.024993
23277	0.053516	0.873267	-9.706511	-0.011431	0.018968	-0.006510	0.122385	-0.413956	0.649202	-0.035561	-0.816660	0.575484	0.024908
23278	0.072404	0.815185	-9.774638	-0.000706	0.011102	-0.004714	0.121592	-0.414368	0.649472	-0.035644	-0.816728	0.575386	0.024815
23279	0.076882	0.766961	-9.801668	0.014476	0.011969	0.002439	0.121997	-0.415894	0.649844	-0.035516	-0.816727	0.575407	0.024534
23280	0.042620	0.704587	-9.835738	0.021649	0.015493	0.000740	0.121318	-0.412981	0.649752	-0.035287	-0.816753	0.575403	0.024108
23281	-0.010535	0.700214	-9.828119	0.000138	0.011986	0.007635	0.121321	-0.413119	0.649226	-0.035387	-0.816683	0.575501	0.023984
23282	0.021079	0.729037	-9.760765	-0.008804	0.015463	0.005815	0.121199	-0.414781	0.648819	-0.035658	-0.816626	0.575568	0.023905
23283	0.009698	0.825385	-9.745138	-0.014156	0.005850	-0.000405	0.120401	-0.414916	0.650140	-0.035913	-0.816636	0.575533	0.024050
23284	0.029473	0.887887	-9.706136	0.010853	0.009318	0.009489	0.122516	-0.414373	0.650375	-0.035794	-0.816556	0.575661	0.023842
23285	0.049487	0.988433	-9.810904	-0.008735	0.015490	-0.006476	0.121069	-0.415473	0.649338	-0.036074	-0.816644	0.575522	0.023773
23286	-0.008560	0.978957	-9.911455	-0.048086	0.012023	-0.008519	0.120939	-0.415749	0.649075	-0.036939	-0.816717	0.575346	0.024214
23287	0.068247	0.911241	-9.835987	-0.018570	0.001501	-0.011906	0.121082	-0.416997	0.648274	-0.037220	-0.816852	0.575123	0.024492
23288	-0.028357	0.907399	-9.765498	0.007297	0.008480	0.005958	0.119616	-0.416297	0.649745	-0.037147	-0.816795	0.575215	0.024342
23289	-0.048167	0.835680	-9.672418	-0.022242	0.008460	0.005732	0.120413	-0.416301	0.648946	-0.037571	-0.816729	0.575274	0.024540
23290	-0.055477	0.826159	-9.658044	-0.028542	0.011937	0.014510	0.121885	-0.419358	0.649549	-0.038128	-0.816566	0.575460	0.024739
23291	-0.062536	0.854807	-9.746580	0.001888	0.017210	0.016523	0.120159	-0.417823	0.648411	-0.038258	-0.816398	0.575700	0.024511
23292	-0.018467	0.943071	-9.873327	-0.002574	0.011972	0.016480	0.120160	-0.417962	0.648410	-0.038391	-0.816220	0.575947	0.024410
23293	0.061754	1.017047	-9.861152	-0.035637	-0.005530	0.002067	0.120693	-0.418658	0.648526	-0.038867	-0.816178	0.575949	0.025000
23294	0.069373	1.065469	-9.738086	-0.008818	-0.005557	0.004030	0.121768	-0.420603	0.647179	-0.038895	-0.816135	0.575997	0.025266
23295	0.010836	0.981960	-9.666438	0.021599	0.009323	0.006948	0.122277	-0.418390	0.649553	-0.038615	-0.816088	0.576096	0.024952
23296	-0.064759	0.879121	-9.666968	0.035923	0.003236	0.002626	0.118852	-0.420448	0.647618	-0.038013	-0.816081	0.576162	0.024561
23297	-0.067723	0.802187	-9.663020	0.012684	0.022481	0.002511	0.119900	-0.419208	0.649056	-0.038020	-0.816085	0.576174	0.024143
23298	-0.048291	0.820998	-9.754302	0.003685	0.022459	0.016545	0.119765	-0.418237	0.648151	-0.038173	-0.815930	0.576398	0.023797
23299	0.029212	0.853972	-9.785836	0.001970	0.020729	0.000649	0.118574	-0.418230	0.647907	-0.038329	-0.815947	0.576375	0.023534
23300	0.068177	0.901605	-9.840904	0.000144	0.017207	0.009434	0.117640	-0.417394	0.648454	-0.038475	-0.815850	0.576511	0.023321
23301	0.097532	0.954293	-9.840551	-0.003451	0.018937	0.013822	0.117640	-0.417949	0.649234	-0.038708	-0.815709	0.576702	0.023138
23302	0.097640	0.968783	-9.821158	-0.023095	0.017200	0.003982	0.118317	-0.419892	0.648418	-0.039231	-0.815668	0.576723	0.023198
23303	0.063871	0.971688	-9.743924	-0.024857	0.030328	-0.000380	0.117779	-0.418919	0.648960	-0.039942	-0.815679	0.576663	0.023087
23304	0.039236	0.902258	-9.701247	-0.018576	0.022473	-0.008301	0.116731	-0.420021	0.647524	-0.040447	-0.815778	0.576490	0.023018
23305	0.072779	0.868063	-9.786050	-0.015914	0.010224	-0.004817	0.116470	-0.420574	0.647522	-0.040775	-0.815837	0.576378	0.023136
23306	0.135506	0.858120	-9.731427	-0.012399	0.015412	0.009304	0.116734	-0.420159	0.646998	-0.041106	-0.815740	0.576494	0.023097
23307	0.164775	0.898782	-9.731212	-0.024973	0.008379	0.017998	0.115157	-0.421674	0.645959	-0.041573	-0.815528	0.576751	0.023326
23308	0.164963	0.925225	-9.735717	-0.015138	0.020619	0.023407	0.115680	-0.421123	0.646874	-0.042014	-0.815266	0.577093	0.023222
23309	0.131404	0.961421	-9.783079	-0.017823	0.003147	0.019818	0.115418	-0.422509	0.648436	-0.042308	-0.815036	0.577388	0.023449
23310	0.136421	0.987826	-9.787626	-0.008808	0.004931	0.005795	0.115550	-0.421122	0.646352	-0.042457	-0.814977	0.577457	0.023542
23311	0.102521	0.973762	-9.753847	-0.006999	-0.007295	-0.003041	0.115966	-0.424173	0.646053	-0.042444	-0.815015	0.577392	0.023833
23312	0.107293	0.964250	-9.705929	0.001919	-0.012562	0.000525	0.116486	-0.423345	0.647364	-0.042214	-0.815011	0.577403	0.024092
23313	0.058754	0.930896	-9.725121	-0.023095	0.003208	-0.003116	0.116494	-0.424176	0.646438	-0.042584	-0.815041	0.577320	0.024398
23314	0.051586	0.942861	-9.763376	-0.028386	0.015496	-0.015441	0.115838	-0.425420	0.646829	-0.043163	-0.815207	0.577036	0.024564
23315	0.058759	0.935346	-9.842838	-0.042713	0.017245	-0.010254	0.116891	-0.423623	0.645651	-0.044008	-0.815309	0.576815	0.024875
23316	0.049385	0.974023	-9.803858	-0.036525	0.008459	0.002986	0.115049	-0.425553	0.645398	-0.044648	-0.815255	0.576826	0.025232
23317	0.187044	0.973218	-9.716127	-0.021303	0.004919	-0.003127	0.116908	-0.426672	0.645883	-0.045004	-0.815287	0.576742	0.025489
23318	0.151104	1.009844	-9.628873	0.012644	0.006646	0.006836	0.115993	-0.428052	0.644703	-0.044824	-0.815233	0.576841	0.025305
23319	0.141142	0.971098	-9.739790	0.018068	-0.000299	-0.004608	0.116782	-0.427225	0.644831	-0.044479	-0.815314	0.576758	0.025191
23320	0.102385	0.954549	-9.744453	0.009953	-0.005567	0.007659	0.116239	-0.425699	0.646033	-0.044202	-0.815244	0.576877	0.025237
23321	0.100000	0.959320	-9.763605	0.003659	-0.012576	0.012877	0.116776	-0.426116	0.644842	-0.043957	-0.815104	0.577082	0.025472
23322	0.034811	0.959918	-9.734195	-0.008908	-0.004716	0.023407	0.117312	-0.426950	0.644170	-0.044006	-0.814837	0.577446	0.025708
23323	0.030010	0.964686	-9.760536	-0.021393	-0.000321	0.016285	0.117179	-0.427366	0.645085	-0.044308	-0.814642	0.577683	0.026031
23324	0.054361	0.993337	-9.767627	-0.030348	-0.002084	0.017975	0.116658	-0.427778	0.643254	-0.044733	-0.814414	0.577951	0.026477
23325	0.049940	1.051042	-9.786153	-0.026716	-0.003802	0.006553	0.116797	-0.429442	0.644284	-0.045075	-0.814325	0.578030	0.026929
23326	0.071799	1.069981	-9.829386	0.003691	-0.015168	0.007613	0.117450	-0.427644	0.643768	-0.044789	-0.814245	0.578151	0.027203
23327	0.083730	1.046195	-9.711994	0.012658	-0.012552	0.000628	0.117723	-0.428892	0.643489	-0.044387	-0.814254	0.578162	0.027348
23328	-0.017772	1.037169	-9.776114	-0.010590	-0.001144	0.002292	0.119307	-0.428070	0.643735	-0.044493	-0.814236	0.578170	0.027564
23329	-0.008039	1.046773	-9.756861	-0.018722	-0.017807	0.014507	0.118383	-0.428619	0.643744	-0.044546	-0.814054	0.578394	0.028149
23330	0.006450	1.046674	-9.752180	-0.014248	-0.002072	0.018998	0.118522	-0.428896	0.642429	-0.044709	-0.813823	0.578694	0.028408
23331	0.025804	1.051356	-9.745083	-0.005294	-0.010816	0.014621	0.118249	-0.428341	0.643749	-0.044623	-0.813655	0.578921	0.028726
23332	0.079097	1.074970	-9.752481	0.017968	-0.012575	0.014773	0.117457	-0.428891	0.643755	-0.044138	-0.813490	0.579187	0.028787
23333	0.035554	1.065572	-9.790668	-0.017793	0.004937	0.014588	0.119037	-0.427514	0.644138	-0.044440	-0.813320	0.579392	0.028993
23334	0.069367	1.065396	-9.762121	-0.008896	-0.012589	0.019865	0.117718	-0.427506	0.642848	-0.044396	-0.813091	0.579698	0.029360
23335	-0.005553	1.056404	-9.747157	0.017979	-0.021288	0.009476	0.119576	-0.428625	0.643333	-0.043810	-0.812997	0.579864	0.029582
23336	0.025802	1.051334	-9.752294	0.028692	-0.009064	0.018400	0.120108	-0.428905	0.643191	-0.043195	-0.812819	0.580165	0.029457
23337	0.021026	1.060801	-9.814632	-0.003495	-0.004679	0.016423	0.119437	-0.428487	0.645171	-0.043155	-0.812635	0.580416	0.029652
23338	-0.002734	1.114008	-9.780168	-0.007054	-0.005544	0.011125	0.120103	-0.428767	0.644503	-0.043157	-0.812508	0.580582	0.029891
23339	0.045158	1.053845	-9.668311	0.018027	-0.010797	-0.000196	0.120646	-0.429877	0.642387	-0.042690	-0.812531	0.580581	0.029951
23340	0.025557	1.013217	-9.632558	0.023372	0.003184	0.007821	0.120632	-0.428493	0.644235	-0.042297	-0.812471	0.580706	0.029697
23341	-0.022789	1.008564	-9.704297	0.007256	-0.000299	0.011231	0.119831	-0.427103	0.643737	-0.042133	-0.812359	0.580875	0.029701
23342	0.003667	0.993910	-9.709500	-0.007012	0.004962	0.002323	0.119575	-0.428625	0.643726	-0.042251	-0.812332	0.580900	0.029777
23343	0.011027	1.008432	-9.661328	-0.012337	0.024210	-0.002933	0.118895	-0.426405	0.645200	-0.042682	-0.812382	0.580807	0.029622
23344	-0.044572	0.999341	-9.629709	-0.001613	0.026841	-0.000188	0.118768	-0.426820	0.644280	-0.042965	-0.812414	0.580759	0.029281
23345	0.003121	0.912603	-9.556611	0.031462	0.034682	0.006216	0.118231	-0.425986	0.645083	-0.042806	-0.812401	0.580830	0.028439
23346	0.058736	0.926284	-9.660281	0.028770	0.036424	0.011478	0.117701	-0.425706	0.644570	-0.042714	-0.812327	0.580982	0.027579
23347	0.020422	0.978803	-9.887672	0.014515	0.029500	0.002565	0.117172	-0.426257	0.645227	-0.042766	-0.812338	0.580989	0.027020
23348	0.103055	1.054923	-9.954806	0.003722	0.015461	0.013002	0.115704	-0.425003	0.646573	-0.042838	-0.812205	0.581181	0.026791
23349	0.166002	1.074011	-9.844572	0.016231	-0.005565	0.007712	0.116761	-0.424455	0.646431	-0.042464	-0.812138	0.581302	0.026773
23350	0.136791	1.040638	-9.820670	0.020730	0.010194	0.006041	0.115573	-0.425279	0.646441	-0.042194	-0.812098	0.581393	0.026438
23351	0.100078	0.969044	-9.729846	0.007275	0.006675	0.009449	0.116489	-0.423206	0.646186	-0.042114	-0.812009	0.581528	0.026321
23352	0.053768	0.907072	-9.662863	-0.007121	0.001389	0.023424	0.117287	-0.423903	0.646429	-0.042204	-0.811761	0.581862	0.026437
23353	0.073087	0.906936	-9.658224	-0.008833	0.003171	0.006670	0.115168	-0.423337	0.645549	-0.042340	-0.811690	0.581946	0.026565
23354	0.087661	0.921048	-9.725484	0.007260	0.008421	0.012974	0.115959	-0.422510	0.645283	-0.042272	-0.811559	0.582141	0.026409
23355	0.087770	0.937738	-9.773361	0.007316	0.015451	0.004193	0.115956	-0.422926	0.646852	-0.042286	-0.811537	0.582183	0.026148
23356	0.097429	0.939862	-9.840716	-0.007869	0.010221	-0.001225	0.115431	-0.423061	0.645679	-0.042477	-0.811560	0.582136	0.026152
23357	0.078044	0.930407	-9.835851	-0.010547	0.015475	-0.001222	0.114374	-0.424442	0.647123	-0.042777	-0.811586	0.582080	0.026101
23358	0.059029	0.969379	-9.724681	0.001992	0.004980	-0.009969	0.115965	-0.423896	0.645662	-0.042743	-0.811721	0.581895	0.026082
23359	0.112419	1.002946	-9.623812	0.005506	0.018906	0.005957	0.115163	-0.423060	0.646469	-0.042827	-0.811679	0.581961	0.025782
23360	0.040120	1.027197	-9.743080	0.007341	0.011974	-0.002837	0.115428	-0.422368	0.645424	-0.042792	-0.811740	0.581888	0.025581
23361	0.049827	1.036493	-9.824774	0.007451	0.002421	-0.027543	0.115961	-0.424035	0.647234	-0.042636	-0.812080	0.581425	0.025558
23362	0.102810	1.014607	-9.767800	-0.001560	0.004985	-0.014403	0.114367	-0.422501	0.645963	-0.042657	-0.812246	0.581190	0.025585
23363	0.042543	1.027281	-9.709453	-0.000643	0.015499	-0.017864	0.115420	-0.420982	0.645307	-0.042791	-0.812473	0.580869	0.025437
23364	0.030076	0.972085	-9.700366	-0.021244	0.020731	-0.011835	0.115673	-0.419460	0.646235	-0.043317	-0.812633	0.580607	0.025432
23365	0.034955	0.979233	-9.709939	-0.010577	0.015452	0.002323	0.114889	-0.421535	0.646620	-0.043620	-0.812617	0.580609	0.025386
23366	0.090489	0.978755	-9.724845	-0.015901	0.023329	-0.004753	0.116349	-0.421542	0.645811	-0.044093	-0.812689	0.580476	0.025272
23367	0.068564	0.954623	-9.806649	0.006509	0.015506	-0.014308	0.115689	-0.421815	0.645556	-0.044108	-0.812882	0.580216	0.025041
23368	0.039653	0.964426	-9.820708	0.021700	-0.003726	-0.015137	0.116211	-0.420016	0.644649	-0.043650	-0.813085	0.579970	0.024940
23369	0.068412	0.933005	-9.797283	0.006539	0.024265	-0.018686	0.116612	-0.421544	0.646331	-0.043760	-0.813333	0.579630	0.024571
23370	0.041843	0.930925	-9.758623	-0.014119	0.006733	-0.007438	0.116203	-0.420573	0.648051	-0.044009	-0.813425	0.579477	0.024708
23371	0.049368	0.969426	-9.734211	-0.015922	0.006718	-0.004803	0.115676	-0.420569	0.647141	-0.044283	-0.813482	0.579367	0.024876
23372	0.042227	0.983914	-9.733983	0.000168	0.019832	0.002416	0.113831	-0.421667	0.646503	-0.044456	-0.813457	0.579400	0.024627
23373	0.068960	1.007743	-9.738747	0.000174	0.004963	-0.002928	0.115411	-0.421123	0.648057	-0.044447	-0.813507	0.579330	0.024638
23374	0.107670	1.017136	-9.714938	0.001985	0.005834	-0.008208	0.115415	-0.421677	0.647790	-0.044425	-0.813630	0.579160	0.024603
23375	0.083436	1.007483	-9.786942	0.000186	0.010219	-0.002912	0.115410	-0.420707	0.647799	-0.044477	-0.813682	0.579087	0.024528
23376	0.069229	1.046154	-9.762341	0.002842	-0.003786	-0.001169	0.114888	-0.420841	0.645709	-0.044332	-0.813705	0.579062	0.024635
23377	0.165982	1.067177	-9.719672	0.005551	-0.005557	-0.008231	0.114877	-0.419734	0.647162	-0.044115	-0.813815	0.578918	0.024760
23378	0.132312	1.088854	-9.796042	0.002875	0.004960	-0.004671	0.115141	-0.419458	0.647030	-0.044069	-0.813888	0.578821	0.024727
23379	0.117315	1.016898	-9.767900	-0.023018	0.001486	-0.018982	0.115275	-0.419735	0.646763	-0.044399	-0.814100	0.578481	0.025078
23380	0.102366	0.952115	-9.754094	-0.021256	0.001477	-0.013691	0.116597	-0.419743	0.647529	-0.044701	-0.814261	0.578218	0.025388
23381	0.053641	0.892347	-9.759169	-0.003363	-0.002000	-0.014452	0.115807	-0.420016	0.646752	-0.044668	-0.814437	0.577965	0.025563
23382	0.024267	0.835039	-9.697084	0.001981	0.001487	-0.009999	0.115407	-0.420014	0.647544	-0.044592	-0.814550	0.577810	0.025603
23383	0.108668	0.819829	-9.736443	-0.037390	0.019819	-0.003198	0.115799	-0.419046	0.647286	-0.045361	-0.814577	0.577703	0.025802
23384	0.153028	0.944576	-9.730584	-0.051745	0.011908	0.003730	0.115284	-0.420982	0.646488	-0.046290	-0.814512	0.577699	0.026279
23385	0.165616	1.021008	-9.874020	-0.026686	-0.003806	0.002109	0.115699	-0.423756	0.645799	-0.046615	-0.814474	0.577706	0.026730
23386	0.108215	1.098429	-9.872634	0.000179	-0.005522	-0.002956	0.115418	-0.420705	0.645572	-0.046493	-0.814516	0.577649	0.026898
23387	0.132059	1.050642	-9.707553	0.016352	-0.012507	-0.024913	0.116352	-0.422096	0.645674	-0.046005	-0.814825	0.577247	0.027018
23388	0.088291	1.007754	-9.686037	0.057510	0.003254	-0.021027	0.116610	-0.420989	0.645944	-0.045039	-0.815121	0.576934	0.026398
23389	0.054006	0.942901	-9.744169	0.043184	0.005888	-0.016718	0.116592	-0.418773	0.647539	-0.044328	-0.815369	0.576661	0.025900
23390	0.106705	0.884635	-9.786153	0.005530	0.011953	0.002388	0.116319	-0.416693	0.646384	-0.044323	-0.815370	0.576667	0.025715
23391	0.097374	0.930417	-9.783142	-0.008797	0.008446	0.004046	0.116063	-0.418354	0.646633	-0.044496	-0.815334	0.576704	0.025753
23392	0.119340	0.961633	-9.744518	-0.017794	-0.002087	0.010990	0.115279	-0.420012	0.646236	-0.044713	-0.815175	0.576898	0.026062
23393	0.184810	0.997392	-9.682182	-0.051768	-0.002112	0.003680	0.116599	-0.419465	0.646483	-0.045468	-0.815098	0.576916	0.026764
23394	0.129391	1.014634	-9.691120	-0.075017	-0.005592	-0.000007	0.116483	-0.422513	0.646848	-0.046572	-0.815048	0.576849	0.027797
23395	0.097864	0.997852	-9.753530	-0.067861	-0.017813	-0.001754	0.117031	-0.424733	0.645245	-0.047406	-0.815007	0.576782	0.028943
23396	0.064088	1.002868	-9.772408	-0.011470	-0.019522	-0.006624	0.116756	-0.424455	0.647610	-0.047309	-0.815059	0.576690	0.029478
23397	0.068967	1.010031	-9.777175	0.007295	-0.008164	0.002365	0.117811	-0.423768	0.647994	-0.047027	-0.815047	0.576725	0.029594
23398	0.016002	1.032123	-9.766850	-0.035639	-0.004658	0.000323	0.118365	-0.426264	0.645078	-0.047500	-0.815022	0.576692	0.030157
23399	-0.027178	1.071050	-9.732382	-0.085721	0.002342	-0.003521	0.118119	-0.428340	0.642965	-0.048848	-0.814994	0.576564	0.031184
23400	-0.024222	1.145696	-9.697901	-0.089318	0.008444	0.001775	0.117866	-0.430417	0.642948	-0.050347	-0.814894	0.576524	0.032152
23401	0.005289	1.220039	-9.694898	-0.080359	0.016310	0.001875	0.118421	-0.432912	0.639769	-0.051771	-0.814814	0.576469	0.032888
23402	0.056453	1.284473	-9.730650	-0.060729	0.001412	0.010775	0.118300	-0.433881	0.638320	-0.052730	-0.814645	0.576579	0.033631
23403	0.051989	1.335065	-9.715609	-0.090260	0.015388	0.015908	0.117115	-0.436370	0.640410	-0.054319	-0.814388	0.576743	0.034484
23404	0.003722	1.340165	-9.743975	-0.143032	0.018899	0.013790	0.117943	-0.440668	0.637734	-0.056822	-0.814100	0.576822	0.035887
23405	0.013630	1.373865	-9.710025	-0.183306	0.005758	0.011690	0.116907	-0.443987	0.636668	-0.059813	-0.813768	0.576854	0.037979
23406	0.057472	1.424233	-9.644932	-0.261143	0.018831	0.012928	0.117487	-0.450778	0.633447	-0.064236	-0.813332	0.576806	0.040745
23407	-0.009305	1.542494	-9.683854	-0.383854	0.015253	0.042907	0.115175	-0.460601	0.628928	-0.070621	-0.812344	0.577139	0.044957
23408	0.066552	1.681455	-9.668490	-0.548522	0.016036	0.051408	0.115786	-0.471132	0.622917	-0.079707	-0.810977	0.577373	0.051026
23409	0.133673	1.950294	-9.677996	-0.717587	0.047461	0.053849	0.114604	-0.490242	0.613572	-0.091876	-0.809186	0.577364	0.058540
23410	-0.028758	2.192652	-9.493550	-1.063824	0.046519	0.044367	0.112121	-0.511005	0.600299	-0.109606	-0.806634	0.576560	0.070045
23411	-0.044952	2.621654	-9.252942	-1.512027	0.055128	0.029764	0.109744	-0.547840	0.582801	-0.134550	-0.802696	0.574525	0.086586
23412	0.197547	3.094275	-9.033292	-1.796641	0.060134	0.047113	0.109021	-0.589666	0.555007	-0.164010	-0.796946	0.571588	0.106139
23413	0.132644	3.809293	-8.986056	-1.962155	0.106427	0.061219	0.106851	-0.628709	0.520056	-0.196418	-0.789432	0.567600	0.126677
23414	0.140558	4.574445	-8.876383	-2.238816	0.098344	0.101621	0.102226	-0.674246	0.478001	-0.232863	-0.779003	0.562508	0.150046
23415	0.350564	5.217004	-8.226688	-2.693700	0.094361	0.165314	0.098712	-0.721862	0.424377	-0.275928	-0.763770	0.555745	0.177953
23416	0.380902	6.058458	-7.491440	-3.110893	0.107967	0.208290	0.090660	-0.774707	0.351637	-0.324730	-0.743300	0.546100	0.209358
23417	0.439995	6.859677	-6.468491	-3.438695	0.111013	0.258025	0.082193	-0.818121	0.268252	-0.377196	-0.716901	0.533548	0.243111
23418	0.668697	7.734710	-5.258688	-3.693093	0.110521	0.294143	0.076320	-0.848104	0.178540	-0.431559	-0.684629	0.517470	0.277966
23419	0.693676	8.486330	-4.024513	-3.829290	0.096179	0.303791	0.068711	-0.865737	0.072334	-0.485218	-0.647028	0.498049	0.312833
23420	0.713384	9.168935	-2.562760	-3.920781	0.082678	0.313751	0.060210	-0.865627	-0.034991	-0.537057	-0.604527	0.475285	0.346730
23421	1.005611	9.460150	-0.973267	-3.965664	0.070895	0.300100	0.043311	-0.846618	-0.157987	-0.585905	-0.557741	0.449236	0.379245
23422	1.102567	9.459490	0.631380	-3.794024	0.039122	0.279142	0.036037	-0.808827	-0.261680	-0.628836	-0.509584	0.421923	0.408498
23423	1.256024	9.262863	2.007364	-3.528423	0.010902	0.261473	0.037371	-0.761814	-0.342217	-0.665383	-0.461818	0.394638	0.433879
23424	1.296407	8.792460	3.234566	-3.463990	0.010748	0.222155	0.032668	-0.701604	-0.422400	-0.697676	-0.413047	0.365645	0.457103
23425	1.493723	7.985970	4.288310	-3.843473	0.001653	0.211178	0.027720	-0.624907	-0.497566	-0.729245	-0.356662	0.331248	0.480903
23426	1.707625	7.459600	5.746505	-4.166422	0.004828	0.157524	0.016214	-0.515474	-0.568637	-0.757841	-0.293844	0.291275	0.504472
23427	1.477445	6.294303	7.145905	-3.978483	0.004799	0.102299	0.014709	-0.404027	-0.624901	-0.779850	-0.232022	0.250865	0.524468
23428	1.565357	5.398377	7.776562	-3.242867	0.015474	0.051081	0.021334	-0.313421	-0.661185	-0.793809	-0.180928	0.216456	0.538776
23429	1.644709	4.627874	9.285986	-2.408031	0.038237	0.000638	0.023306	-0.232224	-0.677049	-0.801792	-0.142655	0.189673	0.548456
23430	1.794825	4.001937	9.484189	-1.814695	0.070761	-0.026820	0.025624	-0.170987	-0.683288	-0.806380	-0.114311	0.168517	0.555236
23431	1.548229	3.304665	8.939932	-1.521074	0.109563	-0.036932	0.020749	-0.108886	-0.678664	-0.809456	-0.090766	0.149700	0.560474
23432	1.394182	2.690950	9.213002	-1.635677	0.110391	-0.030800	0.022985	-0.060124	-0.678606	-0.811944	-0.065532	0.129527	0.565398
23433	1.477347	2.161413	9.302334	-1.990158	0.139917	0.008884	0.033057	-0.015006	-0.679227	-0.814369	-0.034421	0.104676	0.569791
23434	1.196624	1.407789	9.120641	-2.201288	0.131262	0.001080	0.036891	0.049538	-0.669601	-0.815356	-0.000011	0.077454	0.573756
23435	1.131524	0.394654	9.573416	-2.020806	0.078701	0.023156	0.039932	0.111313	-0.655796	-0.815060	0.032378	0.052930	0.576045
23436	1.229368	-0.115108	9.874350	-1.532407	0.012258	0.020166	0.037388	0.172283	-0.634445	-0.813909	0.057264	0.035124	0.577096
23437	1.171176	-0.826317	9.972425	-0.911570	-0.055808	0.017265	0.037948	0.204973	-0.620762	-0.812863	0.073072	0.025476	0.577292
23438	1.171412	-1.129512	9.930483	-0.346133	-0.096753	0.012365	0.039037	0.220623	-0.617216	-0.812411	0.079875	0.023112	0.577125
23439	1.231668	-0.807695	9.924049	0.040422	-0.120268	0.001046	0.035317	0.222721	-0.617269	-0.812404	0.080914	0.025519	0.576890
23440	1.455737	-0.868191	9.589747	0.210477	-0.146439	-0.010218	0.031379	0.217340	-0.618311	-0.812523	0.079231	0.030421	0.576717
23441	1.784073	-0.886862	9.827043	0.412663	-0.167513	-0.017740	0.024838	0.204906	-0.621218	-0.812814	0.074748	0.037937	0.576461
23442	1.412387	-0.910373	11.416243	0.704210	-0.073196	-0.003747	0.020058	0.187477	-0.626954	-0.813667	0.064188	0.047325	0.575835
23443	1.774890	-0.856848	10.966692	0.772211	0.052692	0.045580	0.023225	0.171113	-0.634504	-0.815118	0.051345	0.055295	0.574360
23444	1.840986	-0.351514	9.635625	0.360806	0.088681	0.057805	0.024920	0.155587	-0.639402	-0.816208	0.044559	0.058011	0.573109
23445	1.731956	-0.057868	9.423634	-0.150941	0.096487	0.058607	0.026790	0.153083	-0.639848	-0.816832	0.046288	0.054672	0.572411
23446	1.558642	0.024756	9.257838	-0.415708	0.089531	0.045270	0.029929	0.158885	-0.638135	-0.817015	0.052154	0.048485	0.572203
23447	1.552676	-0.136159	9.320932	-0.333354	0.081702	0.031710	0.033028	0.170505	-0.634397	-0.817066	0.056991	0.043339	0.572081
23448	1.503303	-0.291643	9.475794	-0.154394	0.073884	0.021511	0.035479	0.179774	-0.631066	-0.817177	0.058740	0.040419	0.571960
23449	1.458941	-0.422988	9.671748	-0.098933	0.057268	0.013025	0.037448	0.182534	-0.630544	-0.817229	0.059999	0.038386	0.571895
23450	1.445460	-0.626663	9.890637	-0.089078	0.064250	0.005150	0.038616	0.186130	-0.629609	-0.817210	0.060777	0.036390	0.571970
23451	1.519219	-0.781110	9.912260	-0.081063	0.080826	0.016669	0.041538	0.184173	-0.628755	-0.817333	0.061480	0.034179	0.571855
23452	1.518880	-0.824756	9.796396	-0.043553	0.086065	0.036341	0.042844	0.187076	-0.628222	-0.817735	0.061286	0.032307	0.571410
23453	1.412631	-0.823969	9.782902	0.039633	0.073866	0.038698	0.045205	0.191359	-0.628740	-0.818246	0.060120	0.031570	0.570844
23454	1.296925	-0.789903	9.616052	0.147884	0.075696	0.046588	0.047737	0.187741	-0.627242	-0.818981	0.056917	0.032042	0.570091
23455	1.278096	-0.713548	9.367135	0.189957	0.060893	0.045105	0.048831	0.183164	-0.629663	-0.819719	0.053445	0.033228	0.569299
23456	1.148310	-0.643661	9.866569	0.162074	0.044159	0.058982	0.047818	0.176659	-0.632333	-0.820570	0.050377	0.034364	0.568284
23457	1.108542	-0.460866	9.763263	0.033271	0.035422	0.051896	0.050482	0.174982	-0.633963	-0.821193	0.049759	0.034173	0.567450
23458	1.069808	-0.142533	9.937901	-0.057975	0.035382	0.045135	0.052455	0.176633	-0.632666	-0.821653	0.050393	0.032968	0.566798
23459	1.081927	-0.128901	9.707223	-0.068613	0.038957	0.030976	0.052185	0.178298	-0.633956	-0.821935	0.051366	0.031588	0.566380
23460	1.074020	-0.224745	9.807134	-0.027381	0.035500	0.010097	0.052432	0.179958	-0.631584	-0.822026	0.051473	0.030762	0.566283
23461	1.120463	-0.143576	9.725949	0.000337	0.000518	0.006652	0.053893	0.179119	-0.631484	-0.822079	0.051707	0.030827	0.566183
23462	1.073954	-0.236522	9.888715	0.029848	-0.011731	0.001527	0.053364	0.179538	-0.632389	-0.822103	0.051403	0.031435	0.566142
23463	1.078285	-0.306304	9.890279	0.047662	0.002224	0.022840	0.053894	0.179397	-0.632136	-0.822388	0.050828	0.031995	0.565748
23464	1.140398	-0.398363	9.833405	0.054787	0.003950	0.031673	0.054430	0.179117	-0.633457	-0.822787	0.049955	0.032596	0.565211
23465	1.148911	-0.552916	9.653702	0.075308	0.007452	0.049429	0.054963	0.178699	-0.633732	-0.823402	0.048879	0.033357	0.564365
23466	1.230893	-0.568152	9.599943	0.079619	-0.005762	0.082870	0.055248	0.175094	-0.633510	-0.824392	0.047740	0.034348	0.562955
23467	1.192450	-0.543562	9.677467	0.070651	-0.008399	0.084572	0.055254	0.174679	-0.634562	-0.825381	0.046949	0.035286	0.561513
23468	1.183108	-0.500104	9.706889	0.031267	0.004695	0.091393	0.056062	0.173152	-0.635900	-0.826422	0.046497	0.035552	0.560001
23469	1.221579	-0.519972	9.600577	0.025934	0.003843	0.086051	0.056597	0.173288	-0.637742	-0.827388	0.046312	0.035786	0.558573
23470	1.216313	-0.573554	9.369278	-0.000020	0.001246	0.092897	0.057127	0.173285	-0.637750	-0.828408	0.046416	0.035758	0.557052
23471	1.264117	-0.636967	9.204703	-0.047512	-0.013655	0.108335	0.058445	0.172584	-0.634763	-0.829535	0.047673	0.035445	0.555286
23472	1.146164	-0.587680	9.290407	-0.103026	0.003817	0.120373	0.059478	0.177428	-0.635124	-0.830755	0.049476	0.034202	0.553379
23473	1.086378	-0.518649	9.688283	-0.125462	0.000234	0.123745	0.060650	0.179637	-0.633023	-0.831971	0.051882	0.032774	0.551414
23474	0.995056	-0.473109	10.189507	-0.155100	0.028100	0.143041	0.062743	0.183644	-0.632228	-0.833382	0.054298	0.030527	0.549176
23475	0.856102	-0.318138	10.173261	-0.190010	0.053478	0.155289	0.064956	0.188480	-0.629200	-0.834880	0.057182	0.027457	0.546765
23476	0.837031	-0.275456	9.923960	-0.187314	0.056149	0.160625	0.067170	0.193871	-0.627476	-0.836426	0.059834	0.024367	0.544258
23477	0.865608	-0.328848	9.841383	-0.168440	0.010735	0.130621	0.068723	0.198988	-0.625352	-0.837622	0.062770	0.022270	0.542175
23478	1.096267	-0.489583	9.779862	-0.069013	-0.013716	0.099434	0.071613	0.202435	-0.624183	-0.838590	0.064169	0.021707	0.540534
23479	1.244678	-0.673434	9.814922	0.011590	-0.043426	0.071633	0.070155	0.201611	-0.622596	-0.839337	0.064634	0.022553	0.539283
23480	1.251052	-0.802653	10.048918	0.099387	-0.027637	0.044100	0.071627	0.199941	-0.624208	-0.839912	0.063334	0.024113	0.538474
23481	1.398381	-0.799003	10.045285	0.185430	0.025757	0.027253	0.067680	0.197332	-0.627319	-0.840425	0.060117	0.025739	0.537968
23482	1.571069	-0.959497	9.914569	0.112133	0.056351	0.023223	0.071950	0.192182	-0.628090	-0.840820	0.057688	0.026051	0.537601
23483	1.310176	-0.971947	9.897449	-0.016761	0.085223	0.043613	0.074201	0.192586	-0.628513	-0.841289	0.057264	0.024499	0.536986
23484	1.223496	-0.924330	9.516599	-0.056219	0.100110	0.078670	0.076174	0.194237	-0.627479	-0.842100	0.057223	0.022201	0.535818
23485	1.203558	-1.010775	9.513373	-0.027791	0.075539	0.115786	0.080404	0.195322	-0.627008	-0.843314	0.057140	0.020615	0.533977
23486	1.024893	-1.011312	9.668729	0.018703	0.060700	0.114359	0.084385	0.194192	-0.627342	-0.844565	0.056274	0.019741	0.532122
23487	1.165854	-0.884974	9.654544	0.050788	0.047485	0.139201	0.085448	0.193632	-0.627626	-0.846093	0.055185	0.019441	0.529814
23488	1.113884	-0.729992	9.863469	0.020263	0.045654	0.156638	0.087828	0.194173	-0.627395	-0.847773	0.054468	0.018791	0.527219
23489	1.051566	-0.666774	9.927223	-0.053107	0.056133	0.158815	0.091533	0.195123	-0.627966	-0.849381	0.055054	0.017232	0.524618
23490	0.936861	-0.497568	9.908527	-0.083476	0.080665	0.156108	0.094694	0.197045	-0.626160	-0.850934	0.055728	0.014895	0.522095
23491	0.840801	-0.420131	9.816513	-0.086914	0.092143	0.131499	0.098111	0.201460	-0.625906	-0.852208	0.056478	0.012404	0.519997
23492	0.725843	-0.289136	9.886307	-0.036686	0.087868	0.101950	0.102332	0.203376	-0.623986	-0.853232	0.056263	0.010491	0.518381
23493	0.792283	-0.107642	9.628250	0.061857	0.075729	0.079736	0.105785	0.201833	-0.624316	-0.854120	0.054591	0.009890	0.517109
23494	0.866366	-0.209835	9.434161	0.133654	0.035650	0.024562	0.106715	0.201274	-0.624335	-0.854511	0.051992	0.010718	0.516714
23495	0.620043	-0.214815	9.537173	0.130109	-0.028981	-0.004706	0.108467	0.197940	-0.627540	-0.854568	0.050185	0.012713	0.516753
23496	0.612982	0.148428	9.534201	0.112370	-0.039406	-0.040043	0.108493	0.194339	-0.629018	-0.854244	0.048710	0.014670	0.517377
23497	0.559025	0.028913	9.641446	0.072230	-0.043722	-0.072084	0.108773	0.192398	-0.630221	-0.853534	0.047973	0.016389	0.518565
23498	0.687049	-0.310540	9.867168	0.012321	-0.036784	-0.086707	0.105328	0.193665	-0.631859	-0.852623	0.048164	0.017310	0.520014
23499	1.114966	-0.576308	9.783510	-0.066190	-0.009687	-0.127896	0.105842	0.195740	-0.630536	-0.851202	0.049408	0.017071	0.522228
23500	1.102841	-0.913640	9.558621	-0.110741	-0.009556	-0.164408	0.104225	0.199766	-0.629423	-0.849356	0.051386	0.016321	0.525059
23501	1.226717	-1.150335	9.554831	-0.115999	-0.009529	-0.190086	0.102613	0.204071	-0.629880	-0.847207	0.053491	0.015632	0.528331
23502	1.142092	-1.505402	9.638002	-0.194833	-0.009577	-0.173086	0.100047	0.211289	-0.627410	-0.845143	0.056888	0.014001	0.531320
23503	1.103429	-1.514221	9.801667	-0.160851	0.029757	-0.162116	0.100406	0.216551	-0.625135	-0.843212	0.059394	0.012143	0.534152
23504	1.171538	-1.447212	9.864340	-0.101998	0.072484	-0.106908	0.099838	0.221818	-0.622978	-0.841949	0.060364	0.010039	0.536076
23505	1.343608	-1.357478	9.758136	-0.087805	0.095120	-0.069745	0.101398	0.225966	-0.621388	-0.841084	0.061001	0.007758	0.537398
23506	0.906946	-1.298753	9.757771	-0.023429	0.079502	-0.063902	0.104294	0.228443	-0.620359	-0.840366	0.060581	0.006328	0.538586
23507	0.967247	-0.967608	9.655308	0.066127	0.079556	-0.077296	0.104160	0.229553	-0.621656	-0.839594	0.058807	0.005976	0.539989
23508	0.749925	-0.635704	9.879711	0.017894	0.083103	-0.098654	0.106279	0.229680	-0.621949	-0.838543	0.057648	0.004971	0.541754
23509	0.823322	-0.158280	9.665854	-0.110862	0.067369	-0.113668	0.106916	0.233002	-0.620353	-0.837160	0.058939	0.002960	0.543765
23510	0.683802	-0.091428	9.934608	-0.252142	0.063878	-0.141096	0.108063	0.239368	-0.617948	-0.835306	0.062508	-0.000605	0.546220
23511	0.434592	-0.507004	10.261250	-0.352175	0.095458	-0.182261	0.107453	0.251702	-0.615195	-0.832823	0.067470	-0.005626	0.549384
23512	0.414778	-0.587551	10.613799	-0.371760	0.111199	-0.209682	0.108161	0.263889	-0.610367	-0.829961	0.072513	-0.011199	0.552975
23513	0.396854	-0.394783	10.681063	-0.325075	0.141011	-0.236506	0.109938	0.273852	-0.604529	-0.826794	0.076459	-0.016601	0.557037
23514	0.092920	-0.349042	10.705842	-0.369493	0.183218	-0.294734	0.109992	0.284657	-0.599836	-0.822834	0.080675	-0.023215	0.562047
23515	0.328374	-1.500882	9.827736	-0.283638	0.151839	-0.277767	0.109256	0.295190	-0.596051	-0.819142	0.083769	-0.028274	0.566736
23516	0.539567	-2.004467	9.291369	-0.004800	0.090576	-0.213548	0.109733	0.302668	-0.593362	-0.816645	0.082996	-0.029375	0.570385
23517	0.703175	-1.744194	9.086255	0.247270	0.044150	-0.166050	0.109767	0.298929	-0.596807	-0.815107	0.078583	-0.026823	0.573329
23518	0.772783	-1.802519	9.068160	0.383086	0.029212	-0.129900	0.107685	0.294924	-0.600878	-0.814169	0.072125	-0.022622	0.575687
23519	0.432552	-1.766211	9.061899	0.327442	-0.005767	-0.102125	0.106033	0.286346	-0.606835	-0.813432	0.066966	-0.018438	0.577498
23520	0.439678	-1.785267	9.140932	0.121717	-0.009300	-0.119506	0.106864	0.281909	-0.609775	-0.812207	0.065192	-0.016642	0.579476
23521	0.525910	-1.886651	9.242370	-0.146844	-0.019975	-0.095115	0.103703	0.279433	-0.610931	-0.810896	0.067935	-0.017742	0.580963
23522	0.307758	-2.009237	9.500010	-0.335039	-0.049881	-0.045453	0.101394	0.287203	-0.607149	-0.809902	0.074018	-0.020685	0.581509
23523	0.327161	-1.995177	9.427900	-0.294156	-0.058751	0.014731	0.099986	0.298847	-0.602163	-0.809627	0.079576	-0.023053	0.581069
23524	0.240329	-1.975754	9.265440	-0.082121	-0.039417	0.028717	0.100339	0.304940	-0.599487	-0.809836	0.081406	-0.023337	0.580512
23525	0.382394	-2.025657	9.040121	0.004692	-0.051629	0.025733	0.099283	0.305085	-0.600780	-0.810145	0.082046	-0.022393	0.580028
23526	0.449455	-1.766343	9.061751	-0.075676	-0.055098	-0.009199	0.097282	0.306619	-0.599162	-0.809927	0.083971	-0.022284	0.580061
23527	0.904148	-1.673135	9.239158	-0.168604	-0.048226	-0.039051	0.095257	0.312727	-0.598153	-0.809184	0.087421	-0.023299	0.580548
23528	1.238580	-2.198541	9.746968	-0.272321	-0.030885	-0.067280	0.094153	0.318412	-0.594672	-0.807917	0.092272	-0.025764	0.581456
23529	1.207212	-2.548002	10.226311	-0.318812	-0.016940	-0.086145	0.093428	0.326311	-0.589865	-0.806289	0.097858	-0.028927	0.582653
23530	1.130958	-2.416472	10.569768	-0.182767	0.014565	-0.095571	0.091646	0.334355	-0.585826	-0.804791	0.100746	-0.031026	0.584122
23531	0.466187	-2.494860	9.983358	0.162542	0.014911	-0.066422	0.088721	0.335895	-0.585111	-0.804298	0.098209	-0.029130	0.585330
23532	0.558865	-2.037787	10.242578	0.405740	-0.000929	-0.038212	0.088268	0.326063	-0.590837	-0.804609	0.091768	-0.024211	0.586171
23533	0.649481	-1.506137	9.714347	0.382619	-0.002575	-0.052392	0.087813	0.316646	-0.596690	-0.804648	0.085859	-0.019488	0.587188
23534	0.480319	-1.519636	9.588269	0.219840	-0.037494	-0.073040	0.084685	0.310292	-0.600899	-0.804161	0.082845	-0.016099	0.588390
23535	0.694544	-1.293804	10.048073	0.015910	-0.041148	-0.101003	0.083114	0.308362	-0.602860	-0.802985	0.083279	-0.014988	0.589962
23536	1.015527	-0.983530	10.077712	-0.102007	0.004277	-0.128166	0.081525	0.309480	-0.604790	-0.801286	0.084961	-0.015968	0.592003
23537	1.136479	-0.940097	9.644550	-0.027773	0.035787	-0.100213	0.079919	0.311150	-0.602652	-0.800013	0.085172	-0.016573	0.593675
23538	1.242264	-0.997042	9.383412	0.125182	0.063795	-0.075243	0.079263	0.310600	-0.603565	-0.799295	0.082493	-0.015901	0.595037
23539	1.100762	-1.202429	9.502443	0.148112	0.075901	-0.002778	0.080614	0.307823	-0.606627	-0.799452	0.079382	-0.015187	0.595268
23540	0.695991	-1.437343	10.305981	0.140667	-0.030917	0.005649	0.082488	0.305320	-0.608122	-0.799737	0.077555	-0.012949	0.595179
23541	0.670578	-1.287027	10.629988	0.434137	-0.071106	-0.013475	0.079516	0.295362	-0.613156	-0.800213	0.071602	-0.006467	0.595391
23542	0.668623	-0.874340	10.291059	0.609576	-0.083225	-0.020960	0.076592	0.279865	-0.622701	-0.800773	0.062891	0.002231	0.595652
23543	0.708472	-0.688599	9.780920	0.554273	-0.104079	-0.049598	0.073906	0.266580	-0.627903	-0.800801	0.055366	0.010718	0.596270
23544	0.753717	-0.427930	9.403785	0.377168	-0.088327	-0.044616	0.069379	0.253308	-0.637139	-0.800629	0.050423	0.016756	0.596799
23545	0.643147	-0.348459	9.153293	0.209093	-0.051511	-0.056227	0.067052	0.245564	-0.640850	-0.800121	0.047767	0.020286	0.597590
23546	0.555743	-0.417237	9.249393	-0.016908	-0.044375	-0.138024	0.065240	0.240310	-0.644282	-0.798421	0.048567	0.021002	0.599769
23547	0.779540	-0.527149	9.272636	-0.091002	-0.089841	-0.189927	0.060839	0.244490	-0.642339	-0.795986	0.051102	0.021668	0.602765
23548	0.878297	-0.566040	9.391508	0.044257	-0.121248	-0.236678	0.053790	0.248962	-0.641008	-0.793098	0.051812	0.024450	0.606394
23549	1.067631	-0.428128	9.353005	0.116825	-0.163203	-0.268051	0.048251	0.245945	-0.642788	-0.789847	0.051890	0.028870	0.610423
23550	1.023248	-0.220728	9.418262	0.098924	-0.196441	-0.277059	0.039803	0.242944	-0.645834	-0.786420	0.052621	0.033544	0.614532
23551	1.008596	0.092246	9.474862	0.226174	-0.226047	-0.329042	0.028849	0.238017	-0.648600	-0.782404	0.051681	0.040364	0.619309
23552	1.077811	0.311048	9.625793	0.348893	-0.227739	-0.363380	0.016989	0.230048	-0.652692	-0.778015	0.048803	0.048697	0.624452
23553	0.847391	0.503227	9.745356	0.403689	-0.199588	-0.405069	0.007925	0.219153	-0.655939	-0.773072	0.044632	0.057371	0.630140
23554	0.766136	0.619526	9.814690	0.242014	-0.150516	-0.451844	-0.003000	0.209792	-0.659666	-0.767361	0.042323	0.063222	0.636686
23555	0.830399	0.814916	10.162476	0.083995	-0.148707	-0.536687	-0.011843	0.205407	-0.661278	-0.760334	0.042199	0.067132	0.644674
23556	1.608068	0.480355	10.498013	0.129069	-0.171520	-0.629273	-0.025054	0.202017	-0.664780	-0.752017	0.041658	0.072003	0.653873
23557	2.151620	0.505481	10.661852	0.394243	-0.124244	-0.693419	-0.035854	0.192794	-0.666805	-0.742970	0.036309	0.079713	0.663568
23558	1.995744	0.332338	10.276658	0.461126	-0.067811	-0.815190	-0.046244	0.182183	-0.670159	-0.732227	0.029112	0.087488	0.674791
23559	1.963452	-0.116196	9.817532	0.246971	-0.084965	-0.938486	-0.057011	0.168804	-0.674584	-0.719386	0.024995	0.092704	0.687943
23560	1.455341	-0.247707	9.563236	0.032508	-0.110923	-0.999931	-0.070618	0.163197	-0.675219	-0.705271	0.024257	0.095296	0.702085
23561	1.062298	-0.167675	9.562741	-0.051423	-0.098503	-1.033847	-0.083532	0.152044	-0.675265	-0.690363	0.024417	0.096488	0.716584
23562	1.226280	-0.189156	9.248633	-0.019181	-0.096730	-1.031891	-0.097550	0.148795	-0.675739	-0.675199	0.024138	0.098097	0.730685
23563	0.764066	-0.325197	9.202989	-0.076458	-0.073872	-1.021539	-0.109621	0.150939	-0.673699	-0.659927	0.024287	0.098410	0.744461
23564	0.355330	-0.063433	8.812959	-0.348281	-0.068440	-1.046226	-0.121294	0.152664	-0.671145	-0.643854	0.027904	0.094676	0.758755
23565	0.558466	-0.363001	8.901496	-0.502776	-0.062272	-1.113541	-0.133131	0.159100	-0.667494	-0.626355	0.033243	0.088300	0.773807
23566	1.252966	-0.839504	9.015003	-0.671965	-0.028466	-1.091169	-0.145398	0.169417	-0.660652	-0.608738	0.040232	0.079016	0.788401
23567	1.417469	-0.801938	9.134188	-0.739356	0.000156	-1.022870	-0.156223	0.181942	-0.653287	-0.591819	0.047691	0.067943	0.801785
23568	1.531669	-1.051945	9.471615	-0.764670	0.050653	-0.961282	-0.166281	0.199036	-0.645494	-0.575539	0.054681	0.056038	0.814018
23569	1.593605	-1.172514	9.529779	-0.764317	0.023244	-0.852158	-0.173544	0.213066	-0.636595	-0.560706	0.062277	0.043977	0.824498
23570	1.303179	-1.266170	9.624943	-0.735964	-0.018788	-0.806217	-0.183853	0.226418	-0.626607	-0.546320	0.070190	0.033103	0.833974
23571	1.253296	-1.506899	10.218656	-0.689714	-0.050461	-0.772558	-0.194420	0.238941	-0.617149	-0.532319	0.078215	0.022898	0.842611
23572	0.955524	-1.284696	10.545839	-0.709877	-0.041938	-0.672093	-0.203786	0.249517	-0.606942	-0.519737	0.086233	0.012483	0.849871
23573	0.660070	-0.724678	10.444269	-0.736959	0.003482	-0.599664	-0.211447	0.262994	-0.596994	-0.508190	0.093813	0.000580	0.856120
23574	0.862769	-0.736679	10.182812	-0.733449	0.026161	-0.570536	-0.218844	0.275776	-0.585746	-0.496934	0.100876	-0.011121	0.861833
23575	1.220477	-0.691473	10.146597	-0.641308	0.033072	-0.563768	-0.226235	0.288281	-0.575550	-0.485854	0.106902	-0.021724	0.867206
23576	1.298622	-0.582616	10.548548	-0.422123	0.043525	-0.565668	-0.233451	0.295522	-0.568815	-0.475052	0.110565	-0.028207	0.872528
23577	1.183810	-0.421301	10.308646	-0.297700	0.068134	-0.562837	-0.239035	0.297213	-0.565438	-0.464505	0.112590	-0.033103	0.877760
23578	1.520462	-0.616673	10.202552	-0.264620	0.068053	-0.555686	-0.244750	0.296686	-0.558804	-0.454051	0.114295	-0.037080	0.882836
23579	1.585621	-0.954448	10.029865	-0.263055	0.081944	-0.499314	-0.251380	0.296582	-0.556083	-0.444550	0.115662	-0.041563	0.887283
23580	1.769831	-0.857409	9.983727	-0.223983	0.088747	-0.430308	-0.255358	0.295771	-0.553410	-0.436277	0.116514	-0.045284	0.891087
23581	1.328004	-0.837857	9.745017	0.003114	0.085390	-0.387989	-0.258250	0.293016	-0.554965	-0.429281	0.115359	-0.045240	0.894630
23582	1.490851	-0.683458	9.524272	0.216092	0.095936	-0.384649	-0.261634	0.284446	-0.557882	-0.422771	0.112216	-0.041265	0.898315
23583	1.510059	-0.691530	9.293284	0.287705	0.083760	-0.389461	-0.266480	0.276298	-0.560117	-0.416326	0.108627	-0.036034	0.901984
23584	1.666993	-1.034195	9.328849	0.200134	0.050528	-0.427346	-0.269313	0.265093	-0.564903	-0.408970	0.106438	-0.031873	0.905759
23585	1.588796	-1.159051	9.200706	0.155472	0.065464	-0.436429	-0.275478	0.255705	-0.566345	-0.401327	0.104290	-0.028739	0.909524
23586	1.653136	-1.647324	10.151102	0.092674	0.146535	-0.405011	-0.279224	0.241871	-0.570750	-0.394001	0.101194	-0.027346	0.913113
23587	1.711330	-1.614089	10.155788	0.006724	0.235651	-0.366554	-0.279453	0.237024	-0.573153	-0.387168	0.097078	-0.028428	0.916443
23588	1.599244	-1.741895	9.763528	0.026392	0.291703	-0.336232	-0.278632	0.233695	-0.575034	-0.380841	0.091800	-0.029511	0.919599
23589	1.217448	-1.770824	9.554987	0.001242	0.283045	-0.311660	-0.274086	0.228269	-0.578564	-0.374923	0.086816	-0.031193	0.922455
23590	1.772693	-1.798729	9.710905	0.004682	0.253935	-0.294293	-0.271142	0.224651	-0.581266	-0.369303	0.082364	-0.032461	0.925082
23591	1.408901	-1.693616	10.121432	-0.015465	0.209140	-0.216056	-0.267667	0.220477	-0.583457	-0.365128	0.078821	-0.034075	0.926989
23592	1.587062	-1.426087	9.966748	0.004025	0.184525	-0.174584	-0.264331	0.218660	-0.587719	-0.361740	0.075576	-0.035036	0.928550
23593	1.454734	-1.025320	10.116703	0.105735	0.144186	-0.124525	-0.262592	0.215186	-0.587125	-0.359469	0.072314	-0.034047	0.929728
23594	1.052143	-0.576316	9.620620	0.077071	0.111112	-0.110531	-0.261225	0.209083	-0.589303	-0.357419	0.069856	-0.033217	0.930736
23595	0.905797	-0.108236	9.723401	0.111085	0.092779	-0.119024	-0.259478	0.206026	-0.591588	-0.355277	0.067496	-0.031709	0.931782
23596	0.668133	0.427401	9.661910	0.291902	0.148017	-0.115562	-0.257156	0.197149	-0.597085	-0.353385	0.062823	-0.027129	0.932972
23597	0.602870	0.435879	9.121799	0.416308	0.183144	-0.098633	-0.253881	0.184109	-0.603292	-0.351932	0.056565	-0.020506	0.934090
23598	0.505598	0.349261	8.864476	0.232564	0.159389	-0.027785	-0.250249	0.176193	-0.606440	-0.351489	0.052047	-0.017222	0.934585
23599	0.984955	0.173243	9.158745	-0.011050	0.137158	0.010706	-0.247848	0.174241	-0.608200	-0.351604	0.049597	-0.018318	0.934654
23600	1.421340	-0.278358	9.678542	-0.120833	0.088112	-0.080386	-0.243334	0.173248	-0.609851	-0.349821	0.048915	-0.021087	0.935301
23601	1.977112	-0.922954	10.315262	-0.318598	0.031847	-0.112303	-0.242040	0.177258	-0.607734	-0.347359	0.050684	-0.027036	0.935971
23602	1.908837	-1.027124	10.684781	-0.313214	0.031825	-0.126372	-0.243686	0.185856	-0.605527	-0.344613	0.052419	-0.032958	0.936701
23603	1.954077	-1.114306	10.606479	-0.159906	0.087987	-0.176189	-0.242802	0.191531	-0.602470	-0.341050	0.052140	-0.036224	0.937899
23604	1.532755	-1.261362	10.209454	0.005884	0.142566	-0.208162	-0.241997	0.189864	-0.602761	-0.337019	0.049664	-0.036835	0.939465
23605	1.114141	-1.024154	9.629356	0.165245	0.190951	-0.197827	-0.241296	0.185706	-0.607006	-0.333286	0.045290	-0.034662	0.941099
23606	0.707830	-0.762284	9.280165	0.261834	0.232214	-0.165068	-0.236035	0.172517	-0.612984	-0.330215	0.039376	-0.031098	0.942571
23607	0.042606	-0.577455	9.033266	0.127447	0.213075	-0.123577	-0.229621	0.164585	-0.616305	-0.327818	0.034761	-0.029849	0.943629
23608	-0.058812	-0.565693	8.688183	0.095224	0.193903	-0.116792	-0.226810	0.160830	-0.618613	-0.325528	0.030636	-0.029210	0.944585
23609	0.080127	-0.725255	8.776480	0.112846	0.144753	-0.074621	-0.223062	0.156378	-0.622646	-0.324072	0.027352	-0.027836	0.945227
23610	0.165812	-0.916723	9.307100	0.033753	0.048269	-0.040377	-0.219599	0.152756	-0.622473	-0.323267	0.026332	-0.027457	0.945543
23611	0.069510	-0.901518	10.101237	-0.153516	0.011266	-0.013664	-0.218817	0.154414	-0.621551	-0.322892	0.027251	-0.030316	0.945558
23612	0.031747	-0.796189	10.626722	-0.195762	0.008462	0.014237	-0.220445	0.160658	-0.620546	-0.323010	0.028435	-0.034049	0.945355
23613	0.455923	-0.914738	10.696205	-0.088512	0.021415	0.041347	-0.217678	0.162444	-0.619522	-0.323699	0.028697	-0.035782	0.945048
23614	0.215739	-0.730352	10.601857	0.084980	0.031988	0.067435	-0.215543	0.161325	-0.622187	-0.324968	0.027583	-0.034390	0.944697
23615	0.046400	-0.422361	10.207891	0.290828	0.035670	0.068189	-0.213517	0.155495	-0.624110	-0.326361	0.025080	-0.029051	0.944466
23616	-0.032586	-0.329795	10.387489	0.254993	0.018142	0.068785	-0.211620	0.149389	-0.626166	-0.327742	0.023122	-0.024355	0.944170
23617	0.285771	-0.385233	10.374492	0.083273	0.060012	0.065816	-0.209463	0.144113	-0.628479	-0.328967	0.021504	-0.023080	0.943814
23618	0.279416	-0.583805	9.920419	-0.115530	0.073935	0.119021	-0.206817	0.145624	-0.630077	-0.331089	0.020902	-0.025767	0.943016
23619	0.205138	-0.816395	9.180532	-0.121116	0.066964	0.184153	-0.203119	0.147544	-0.630376	-0.334448	0.020442	-0.028458	0.941763
23620	0.112122	-0.643488	8.854053	0.113152	0.032044	0.217526	-0.200468	0.147530	-0.630940	-0.338533	0.019046	-0.026597	0.940386
23621	0.429041	-0.564053	8.895494	0.105813	-0.015370	0.242775	-0.197019	0.146402	-0.630873	-0.343118	0.018592	-0.024484	0.938789
23622	0.639747	-0.833368	9.457788	-0.078644	-0.005136	0.259842	-0.194376	0.147497	-0.631034	-0.347927	0.019188	-0.025988	0.936965
23623	0.538181	-0.869530	9.958162	-0.261454	0.017359	0.314998	-0.191874	0.150532	-0.631828	-0.353682	0.020647	-0.031025	0.934623
23624	-0.220440	-0.943260	10.656048	-0.261645	0.061100	0.350599	-0.186772	0.159647	-0.628801	-0.360034	0.021225	-0.036458	0.931985
23625	0.209161	-0.988728	11.041174	0.099857	0.136229	0.355121	-0.179897	0.162798	-0.630839	-0.366561	0.017826	-0.035641	0.929540
23626	0.427547	-0.814990	10.207297	0.478688	0.164550	0.308627	-0.172970	0.158190	-0.634660	-0.372305	0.011125	-0.028020	0.927620
23627	-0.119106	0.078530	9.979541	0.443152	0.122866	0.252174	-0.167310	0.144860	-0.640645	-0.376968	0.005524	-0.020658	0.925979
23628	-0.488104	0.839527	9.342548	0.225148	0.117900	0.204146	-0.162191	0.132780	-0.645823	-0.380677	0.001645	-0.017363	0.924543
23629	-0.798337	0.704947	8.589001	0.054534	0.056998	0.144607	-0.158315	0.128327	-0.648547	-0.383308	0.000193	-0.016631	0.923471
23630	-0.203221	0.167490	8.967042	-0.218325	-0.000979	0.105984	-0.156485	0.131780	-0.647230	-0.385220	0.001936	-0.020619	0.922592
23631	-0.313209	-0.382237	9.826905	-0.569870	-0.022093	0.053902	-0.157763	0.144672	-0.643937	-0.386154	0.006767	-0.030798	0.921895
23632	-0.284355	-0.397130	9.749576	-0.768515	-0.020402	0.059500	-0.157501	0.164758	-0.637975	-0.387075	0.013126	-0.044777	0.920867
23633	-0.150659	-0.605596	9.563365	-0.589202	-0.030662	-0.020377	-0.158161	0.182910	-0.630708	-0.386526	0.018315	-0.055209	0.920442
23634	-0.148860	-1.024562	9.421536	-0.189947	-0.072386	-0.075859	-0.160335	0.191373	-0.628756	-0.385115	0.021287	-0.058081	0.920793
23635	0.084100	-1.541067	9.435219	0.209291	-0.058246	-0.116251	-0.164158	0.188484	-0.628989	-0.383108	0.020934	-0.053571	0.921911
23636	0.044631	-1.660703	9.539935	0.390094	-0.051167	-0.132546	-0.167686	0.181299	-0.630841	-0.380842	0.019117	-0.045893	0.923303
23637	0.041851	-1.372236	9.478383	0.262975	0.001227	-0.098856	-0.171048	0.169542	-0.634838	-0.379089	0.017245	-0.040889	0.924295
23638	-0.130118	-1.106374	9.458889	0.029753	0.018853	-0.158542	-0.170461	0.161088	-0.637421	-0.376082	0.016886	-0.040391	0.925551
23639	0.142538	-0.791727	9.222215	-0.173094	0.004887	-0.211192	-0.173906	0.161106	-0.636844	-0.372084	0.018333	-0.043455	0.927000
23640	0.084469	-0.810265	9.304219	-0.190835	-0.016018	-0.253681	-0.177107	0.164033	-0.635325	-0.367264	0.020357	-0.046744	0.928718
23641	-0.027186	-0.899884	9.602178	-0.017186	-0.019441	-0.278854	-0.180842	0.166961	-0.632487	-0.362069	0.021169	-0.046701	0.930740
23642	0.087525	-1.080001	9.986069	0.249445	-0.033443	-0.294665	-0.183444	0.159216	-0.633049	-0.356679	0.020348	-0.041654	0.933076
23643	-0.028085	-1.044767	10.201377	0.388919	-0.052695	-0.283107	-0.187461	0.146077	-0.636788	-0.351559	0.018856	-0.033809	0.935365
23644	-0.279809	-0.807684	10.792711	0.338785	-0.037006	-0.286829	-0.192654	0.129201	-0.638974	-0.346252	0.017446	-0.027069	0.937589
23645	-0.169410	-0.567813	10.859409	0.149164	0.013640	-0.286251	-0.196303	0.121187	-0.642667	-0.340899	0.016352	-0.024183	0.939646
23646	0.016273	-0.253029	10.445633	-0.069040	0.029375	-0.293053	-0.198503	0.112331	-0.642984	-0.335252	0.016499	-0.025553	0.941637
23647	-0.047212	-0.340140	10.113506	-0.201283	0.030375	-0.323083	-0.200494	0.113589	-0.643727	-0.329054	0.017469	-0.029345	0.943693
23648	0.113426	-0.498069	10.004553	-0.115272	0.026061	-0.348104	-0.203563	0.116376	-0.641556	-0.322367	0.018028	-0.031539	0.945917
23649	0.195177	-0.881470	9.898496	0.042047	0.034771	-0.310899	-0.206723	0.113900	-0.642843	-0.316451	0.017326	-0.030765	0.947952
23650	0.189717	-0.981335	10.262716	0.141977	0.039850	-0.258190	-0.208267	0.106704	-0.643940	-0.311518	0.015919	-0.028205	0.949688
23651	0.104706	-0.707010	10.086347	0.066609	0.062498	-0.198652	-0.209019	0.100612	-0.646348	-0.307706	0.014465	-0.027192	0.950983
23652	0.187590	-0.588309	9.786568	-0.015820	0.071177	-0.162207	-0.208734	0.098395	-0.648340	-0.304515	0.013385	-0.027854	0.952006
23653	0.089122	-0.830015	9.150132	0.010957	0.081773	-0.128494	-0.208979	0.095209	-0.648761	-0.302002	0.011876	-0.028047	0.952821
23654	0.020893	-0.902877	8.746107	-0.032130	0.059037	-0.093630	-0.209759	0.093829	-0.650859	-0.300078	0.011085	-0.028965	0.953410
23655	-0.055542	-0.791118	8.916292	-0.131749	0.022123	-0.041577	-0.208967	0.094102	-0.650345	-0.299220	0.011524	-0.031564	0.953592
23656	-0.103038	-0.691009	9.283174	-0.163259	0.004484	-0.013646	-0.210589	0.098682	-0.648440	-0.298736	0.012509	-0.034674	0.953623
23657	-0.078005	-0.581596	9.731254	-0.154529	0.013041	0.025225	-0.212463	0.102434	-0.648898	-0.299147	0.013206	-0.037670	0.953372
23658	0.008518	-0.648698	10.032568	-0.031271	-0.008090	0.057722	-0.211411	0.103120	-0.647990	-0.300086	0.013588	-0.038206	0.953050
23659	-0.219082	-0.068689	10.348839	0.167233	-0.008100	0.080497	-0.211919	0.100492	-0.649843	-0.301649	0.012705	-0.034926	0.952694
23660	-0.063168	0.137859	9.859569	0.385665	-0.000965	0.071546	-0.212265	0.092735	-0.651749	-0.303039	0.010435	-0.027561	0.952522
23661	0.222158	-0.132707	9.416573	0.460910	-0.002658	0.062265	-0.211510	0.078045	-0.654266	-0.304287	0.007681	-0.018664	0.952367
23662	0.078924	0.086087	9.809679	0.274726	0.023459	0.077824	-0.212498	0.067382	-0.657240	-0.305733	0.005622	-0.013556	0.952004
23663	-0.100730	-0.381862	9.704905	-0.007152	0.039185	0.090767	-0.212344	0.065027	-0.659625	-0.307425	0.004916	-0.013821	0.951459
23664	-0.457036	-0.236540	9.911538	-0.163902	0.046119	0.125910	-0.210510	0.067788	-0.658315	-0.309727	0.005100	-0.017206	0.950656
23665	-0.530175	-0.347682	10.348315	-0.146077	0.070530	0.135811	-0.210281	0.073883	-0.657995	-0.312245	0.004609	-0.020328	0.949773
23666	-0.406448	0.072053	10.275164	-0.042258	0.089772	0.139331	-0.207415	0.081765	-0.657436	-0.314809	0.003200	-0.021674	0.948902
23667	0.058722	-0.029918	9.577790	0.104746	0.092543	0.099733	-0.203960	0.080777	-0.659071	-0.316645	0.000723	-0.020143	0.948330
23668	0.087147	-0.435138	9.279668	0.151239	0.018264	0.090906	-0.202337	0.076475	-0.661629	-0.318320	-0.000529	-0.017361	0.947824
23669	-0.100873	-0.398977	9.613379	0.056367	-0.006255	0.081371	-0.202589	0.074536	-0.662299	-0.319841	-0.000803	-0.016127	0.947333
23670	-0.449374	-0.524406	10.182154	-0.072616	-0.011587	0.094577	-0.202861	0.074814	-0.660720	-0.321586	-0.000061	-0.017397	0.946720
23671	-0.566188	-0.657531	10.397940	-0.095899	0.028624	0.104249	-0.204466	0.077317	-0.660409	-0.323528	-0.000044	-0.019307	0.946022
23672	-0.525502	-0.688624	9.772339	-0.063696	-0.013260	0.110495	-0.204351	0.081335	-0.661943	-0.325571	0.000665	-0.020395	0.945297
23673	-0.260192	-0.379561	9.264076	-0.018940	-0.076205	0.103539	-0.203707	0.083271	-0.659837	-0.327537	0.002155	-0.020191	0.944620
23674	-0.179490	-0.581640	9.458138	-0.095847	-0.110352	0.078112	-0.205838	0.085222	-0.659654	-0.329001	0.004925	-0.021251	0.944078
23675	-0.091198	-0.394455	9.543648	-0.226420	-0.100783	0.066631	-0.208794	0.090640	-0.656410	-0.330255	0.008260	-0.024812	0.943529
23676	-0.091307	-0.413352	9.656393	-0.326474	-0.083258	0.034237	-0.213085	0.098838	-0.654690	-0.330822	0.012058	-0.030397	0.943126
23677	-0.042590	-0.362471	9.901708	-0.324570	-0.040406	0.015011	-0.215005	0.108546	-0.651681	-0.331026	0.014927	-0.036186	0.942809
23678	0.151996	-0.501364	9.811909	-0.225147	-0.041237	-0.007263	-0.217588	0.117703	-0.647619	-0.330805	0.017289	-0.040125	0.942687
23679	0.094668	-0.746674	9.674991	-0.038101	-0.063852	-0.021873	-0.218668	0.121035	-0.647308	-0.330413	0.018738	-0.040331	0.942788
23680	0.008736	-0.606520	9.667729	0.060299	-0.090046	-0.023839	-0.222236	0.119391	-0.646877	-0.330017	0.020145	-0.038558	0.942972
23681	-0.437608	-0.558981	9.917277	0.115745	-0.077711	-0.020609	-0.225789	0.115947	-0.647774	-0.329717	0.020818	-0.035764	0.943172
23682	-0.882995	-0.363655	9.731091	0.043288	-0.058334	-0.012077	-0.227884	0.111801	-0.647653	-0.329507	0.021730	-0.034526	0.943271
23683	-1.288502	-0.343174	9.888645	-0.070331	-0.037279	-0.012706	-0.228964	0.113884	-0.645257	-0.329250	0.022778	-0.035521	0.943300
23684	-1.166293	-0.146127	10.139812	-0.122223	-0.026004	-0.015689	-0.230314	0.117493	-0.643890	-0.328885	0.024173	-0.037617	0.943311
23685	-0.853801	-0.334887	9.774432	-0.132071	-0.070634	-0.018691	-0.231793	0.120549	-0.642395	-0.328513	0.026181	-0.039549	0.943308
23686	-0.393952	-0.867445	9.836444	-0.036398	-0.117985	-0.023700	-0.234864	0.123613	-0.640352	-0.328113	0.028754	-0.039416	0.943378
23687	0.233542	-0.924589	10.053892	0.069204	-0.105916	-0.031904	-0.237520	0.124458	-0.639517	-0.327626	0.030107	-0.037321	0.943590
23688	0.541954	-1.008372	10.144070	0.057581	-0.079694	-0.033723	-0.241805	0.120897	-0.639336	-0.327055	0.031348	-0.035660	0.943812
23689	0.682203	-0.982908	10.176800	0.012012	-0.042997	-0.037484	-0.242590	0.119099	-0.639080	-0.326376	0.031926	-0.035053	0.944050
23690	0.670294	-0.961049	10.215609	-0.034475	-0.020258	-0.040377	-0.243658	0.119936	-0.638007	-0.325577	0.032650	-0.035514	0.944284
23691	0.542453	-0.949604	10.486028	0.015794	0.018310	-0.072440	-0.245246	0.119806	-0.638246	-0.324195	0.032098	-0.035212	0.944790
23692	0.452140	-0.746861	10.484331	0.091079	0.088367	-0.078618	-0.244703	0.117586	-0.638276	-0.322676	0.029982	-0.033982	0.945424
23693	0.378986	-0.820845	9.700593	0.139536	0.123567	-0.078113	-0.241621	0.112858	-0.640598	-0.321183	0.026656	-0.032014	0.946100
23694	0.338892	-1.013961	9.371851	0.130458	0.075472	-0.055463	-0.240270	0.109526	-0.642749	-0.320124	0.024515	-0.029969	0.946584
23695	0.203519	-1.036690	9.459282	0.082863	0.029929	-0.033031	-0.239444	0.105087	-0.644379	-0.319506	0.023312	-0.028521	0.946868
23696	0.200039	-0.853356	9.624853	0.019257	0.019349	-0.022042	-0.238616	0.100372	-0.646274	-0.319054	0.022924	-0.028239	0.947038
23697	0.112083	-1.003515	9.849809	-0.016600	0.013182	-0.016167	-0.237421	0.100227	-0.646818	-0.318718	0.022674	-0.028598	0.947147
23698	0.059088	-0.988359	9.951384	-0.032873	0.015713	0.018987	-0.238499	0.102727	-0.645597	-0.319022	0.022664	-0.029299	0.947023
23699	0.156931	-0.813548	9.947742	0.027955	0.030554	0.027421	-0.237700	0.102723	-0.646919	-0.319522	0.021780	-0.028964	0.946886
23700	0.156324	-0.891205	9.720932	0.086077	0.035833	0.042833	-0.236895	0.100778	-0.646689	-0.320318	0.020615	-0.027550	0.946685
23701	0.080443	-0.689252	9.497986	0.033235	0.018353	0.056552	-0.236611	0.098560	-0.648288	-0.321376	0.019919	-0.027060	0.946355
23702	0.062432	-0.506332	9.490631	-0.020528	-0.004435	0.068457	-0.235550	0.099110	-0.649610	-0.322633	0.020186	-0.027416	0.945912
23703	0.010330	-0.366134	9.584023	-0.070510	-0.009635	0.038157	-0.236223	0.101054	-0.649711	-0.323317	0.020693	-0.028690	0.945629
23704	0.088650	-0.222219	9.652298	-0.059801	-0.032417	0.036394	-0.236638	0.103411	-0.648633	-0.323967	0.021761	-0.029595	0.945355
23705	0.127298	-0.226751	9.841784	-0.074076	-0.026318	0.023959	-0.238770	0.105779	-0.648839	-0.324389	0.022610	-0.030791	0.945152
23706	0.204247	-0.270775	9.799755	-0.086492	-0.009666	0.005393	-0.237477	0.109374	-0.645677	-0.324428	0.023439	-0.032334	0.945067
23707	0.314348	-0.410854	9.893332	-0.081098	-0.014940	-0.005224	-0.238812	0.111322	-0.646030	-0.324286	0.024142	-0.033694	0.945051
23708	0.255755	-0.516226	9.935821	0.010257	0.007790	-0.015981	-0.238750	0.110611	-0.643961	-0.323954	0.024028	-0.033511	0.945174
23709	0.274494	-0.593682	9.824210	0.082761	-0.013147	-0.026122	-0.238868	0.108534	-0.644635	-0.323493	0.023655	-0.031759	0.945401
23710	0.305312	-0.671159	9.736530	0.079223	-0.013120	-0.033220	-0.239516	0.106182	-0.644911	-0.322881	0.023501	-0.030129	0.945668
23711	0.282598	-0.805902	9.663074	0.038894	-0.007897	-0.015890	-0.241483	0.103977	-0.646868	-0.322587	0.023320	-0.029249	0.945800
23712	0.230623	-0.642203	9.576478	0.028117	0.001720	-0.000903	-0.241350	0.103699	-0.646611	-0.322551	0.023195	-0.028696	0.945832
23713	0.208666	-0.671123	9.501828	0.000334	-0.016655	0.005879	-0.241345	0.102451	-0.645968	-0.322655	0.023423	-0.028501	0.945797
23714	0.231288	-0.544875	9.902122	-0.027525	-0.030694	0.013611	-0.242604	0.103027	-0.646449	-0.322886	0.024263	-0.028799	0.945688
23715	0.346856	-0.598183	10.068752	-0.074090	-0.008050	0.023878	-0.243413	0.105110	-0.645891	-0.323289	0.024806	-0.030068	0.945497
23716	0.317912	-0.588776	9.924904	-0.074945	0.005116	0.023052	-0.243302	0.107603	-0.643902	-0.323654	0.025268	-0.031498	0.945313
23717	0.274621	-0.559985	9.791016	-0.027475	0.027045	0.022618	-0.241989	0.109952	-0.644292	-0.324034	0.024854	-0.032103	0.945174
23718	0.262195	-0.608098	9.756922	0.047778	0.032371	0.003795	-0.240003	0.109525	-0.643540	-0.324080	0.024019	-0.031380	0.945204
23719	0.411124	-0.719777	9.797615	0.112170	0.039322	0.010389	-0.240525	0.108974	-0.644848	-0.324287	0.022487	-0.029414	0.945234
23720	0.220795	-0.660339	9.872044	0.119286	0.022732	0.013092	-0.238374	0.104251	-0.645976	-0.324543	0.021364	-0.027280	0.945236
23721	0.038255	-0.519679	9.783905	0.026225	0.027136	0.019565	-0.239938	0.100934	-0.647821	-0.324891	0.020614	-0.026864	0.945145
23722	-0.044141	-0.562169	9.837003	-0.020337	-0.007852	0.015589	-0.237949	0.101201	-0.648897	-0.325150	0.020975	-0.027172	0.945039
23723	-0.062894	-0.478297	9.686713	-0.009537	-0.018285	0.003320	-0.239420	0.102317	-0.646766	-0.325201	0.021312	-0.027133	0.945015
23724	0.016954	-0.452779	9.582970	-0.032819	-0.058531	-0.001418	-0.241418	0.103991	-0.646326	-0.325162	0.022721	-0.027341	0.944990
23725	0.110332	-0.559801	9.431921	-0.002422	-0.072526	0.003112	-0.242607	0.103027	-0.645793	-0.325241	0.024032	-0.026814	0.944945
23726	0.286754	-0.548376	9.685294	0.042140	-0.089307	0.029755	-0.245255	0.101238	-0.643018	-0.325841	0.025518	-0.025419	0.944738
23727	0.564565	-0.551250	10.240460	0.081448	-0.057139	0.037111	-0.245520	0.100962	-0.642624	-0.326592	0.025989	-0.023416	0.944518
23728	0.593468	-0.561156	10.220870	0.072464	-0.008200	0.060123	-0.246962	0.099585	-0.644581	-0.327739	0.025731	-0.021993	0.944162
23729	0.609019	-0.403406	9.934137	0.038488	0.021565	0.072353	-0.246027	0.098194	-0.644610	-0.329094	0.025003	-0.021322	0.943725
23730	0.483576	-0.379003	9.728805	0.024275	0.018183	0.054661	-0.245374	0.099576	-0.644344	-0.330100	0.024565	-0.020979	0.943393
23731	0.365019	-0.407322	9.604524	0.023491	0.042776	0.040678	-0.242722	0.099839	-0.645561	-0.330839	0.023559	-0.020705	0.943166
23732	0.366754	-0.507831	9.776401	0.020762	0.026991	0.040576	-0.242183	0.099006	-0.646757	-0.331572	0.022984	-0.020479	0.942927
23733	0.221481	-0.566359	9.930800	0.043975	0.035737	0.049617	-0.240472	0.100104	-0.645462	-0.332491	0.021978	-0.019782	0.942643
23734	0.240552	-0.598057	9.838941	0.056568	0.035783	0.037363	-0.240067	0.099132	-0.646002	-0.333176	0.021000	-0.018937	0.942441
23735	0.167599	-0.669603	9.853168	0.045814	0.013059	0.033684	-0.240587	0.098166	-0.647052	-0.333803	0.020419	-0.018064	0.942249
23736	0.148730	-0.606901	9.858859	0.002963	0.011351	0.012236	-0.240573	0.096226	-0.648120	-0.333998	0.020269	-0.018056	0.942183
23737	0.162939	-0.645542	9.843871	-0.011295	-0.006111	-0.005566	-0.239777	0.096222	-0.648394	-0.333869	0.020446	-0.018134	0.942223
23738	0.254331	-0.694629	9.755995	-0.002364	0.004363	0.003313	-0.240184	0.097471	-0.647589	-0.333897	0.020467	-0.018176	0.942212
23739	0.273919	-0.656355	9.737039	-0.011273	-0.008740	-0.008252	-0.241508	0.097478	-0.647962	-0.333718	0.020704	-0.018253	0.942269
23740	0.332136	-0.618457	9.693710	-0.018409	-0.006119	-0.010947	-0.239662	0.098021	-0.646150	-0.333474	0.021034	-0.018522	0.942343
23741	0.293589	-0.603915	9.631721	-0.038131	-0.005249	-0.000498	-0.241250	0.098169	-0.646911	-0.333428	0.021393	-0.019142	0.942338
23742	0.318559	-0.497465	9.897107	-0.085547	-0.009681	-0.009663	-0.242189	0.099421	-0.645573	-0.333178	0.022238	-0.020653	0.942376
23743	0.279847	-0.511279	10.000629	-0.082764	0.002608	-0.030739	-0.241935	0.101637	-0.646079	-0.332538	0.022763	-0.022153	0.942555
23744	0.304242	-0.473314	9.892701	-0.054176	0.020089	-0.012842	-0.242617	0.103996	-0.644473	-0.332229	0.022839	-0.023270	0.942635
23745	0.275065	-0.497493	9.777310	-0.023820	0.021839	0.005016	-0.241430	0.105515	-0.645393	-0.332281	0.022597	-0.023798	0.942609
23746	0.255649	-0.511714	9.796541	-0.011325	0.018331	0.010384	-0.240903	0.105650	-0.644744	-0.332430	0.022410	-0.024106	0.942553
23747	0.255268	-0.564651	9.788726	-0.007707	0.018356	0.001588	-0.240895	0.104680	-0.645541	-0.332426	0.022131	-0.024304	0.942556
23748	0.289143	-0.557487	9.858215	0.001205	0.013073	0.006029	-0.240767	0.103985	-0.643059	-0.332499	0.021962	-0.024338	0.942534
23749	0.274699	-0.550253	9.827179	0.004749	0.005195	0.012201	-0.240229	0.103429	-0.644646	-0.332707	0.021848	-0.024216	0.942466
23750	0.245762	-0.547357	9.913985	0.002947	-0.005309	0.009514	-0.241553	0.103575	-0.644886	-0.332856	0.022012	-0.024097	0.942413
23751	0.250658	-0.535596	9.839572	0.006510	0.008683	0.019286	-0.239847	0.105921	-0.644102	-0.333196	0.021820	-0.023967	0.942300
23752	0.283852	-0.617962	9.732588	0.018221	0.006113	0.003477	-0.240771	0.106204	-0.645527	-0.333234	0.021670	-0.023633	0.942299
23753	0.312916	-0.608333	9.809358	0.026189	-0.002693	0.017593	-0.240100	0.103844	-0.644119	-0.333556	0.021569	-0.023058	0.942201
23754	0.363979	-0.560507	9.847921	0.008343	0.000803	0.006895	-0.239699	0.103842	-0.645174	-0.333654	0.021583	-0.022877	0.942171
23755	0.327618	-0.579503	9.835999	0.019095	-0.000922	0.003450	-0.239429	0.103148	-0.645447	-0.333705	0.021512	-0.022441	0.942165
23756	0.333189	-0.473894	9.777080	0.013758	0.009589	0.001708	-0.241547	0.103298	-0.646200	-0.333703	0.021327	-0.022214	0.942175
23757	0.299590	-0.444766	9.777704	0.001321	0.018384	-0.015077	-0.240219	0.101904	-0.644923	-0.333388	0.021024	-0.022227	0.942293
23758	0.277466	-0.502072	9.858953	-0.011256	0.021849	-0.005470	-0.240084	0.102181	-0.645971	-0.333235	0.020778	-0.022550	0.942345
23759	0.308948	-0.488033	9.810775	-0.035328	0.014889	-0.025062	-0.239689	0.102179	-0.645322	-0.332718	0.020794	-0.023223	0.942511
23760	0.231063	-0.576158	9.896957	-0.011285	0.011352	-0.003748	-0.238367	0.103004	-0.645858	-0.332602	0.020745	-0.023477	0.942547
23761	0.264928	-0.564719	9.791045	0.008408	0.007869	-0.003623	-0.240088	0.103846	-0.647658	-0.332510	0.020596	-0.023290	0.942587
23762	0.240728	-0.569561	9.719095	-0.022053	0.000863	0.004950	-0.238900	0.103145	-0.645324	-0.332558	0.020812	-0.023681	0.942556
23763	0.264902	-0.569427	9.824639	-0.031013	0.013073	0.008444	-0.238773	0.105085	-0.647011	-0.332675	0.020825	-0.024279	0.942499
23764	0.260076	-0.569345	9.839103	-0.009528	0.023577	0.008639	-0.238511	0.106193	-0.647921	-0.332787	0.020528	-0.024587	0.942458
23765	0.264688	-0.598378	9.795467	-0.002339	0.025349	0.003405	-0.239307	0.106475	-0.648168	-0.332814	0.020124	-0.024724	0.942453
23766	0.315116	-0.637317	9.775357	0.008395	0.025340	0.004341	-0.237448	0.103968	-0.645338	-0.332849	0.019677	-0.024704	0.942451
23767	0.220862	-0.646348	9.727998	-0.020240	0.014873	0.003241	-0.238243	0.105082	-0.646888	-0.332871	0.019597	-0.025114	0.942434
23768	0.247518	-0.634434	9.759150	-0.031015	0.018335	0.011981	-0.237732	0.107712	-0.645821	-0.333038	0.019540	-0.025793	0.942358
23769	0.206245	-0.665374	9.761553	-0.004167	0.006116	0.006851	-0.236933	0.106876	-0.645841	-0.333139	0.019521	-0.025849	0.942321
23770	0.240255	-0.636798	9.754378	-0.014055	0.012201	0.019133	-0.236023	0.108533	-0.643479	-0.333450	0.019463	-0.026170	0.942203
23771	0.196836	-0.631522	9.795671	-0.014844	0.011387	-0.005535	-0.237204	0.108541	-0.646607	-0.333310	0.019425	-0.026460	0.942246
23772	0.255003	-0.603010	9.829145	-0.013104	0.019209	0.006830	-0.236416	0.109923	-0.647129	-0.333384	0.019235	-0.026805	0.942214
23773	0.197019	-0.607338	9.839210	-0.009570	0.016579	0.015674	-0.235754	0.109503	-0.646226	-0.333643	0.019056	-0.027037	0.942119
23774	0.236261	-0.521206	9.789390	0.017349	0.014871	0.000010	-0.236148	0.108535	-0.645706	-0.333601	0.018748	-0.026778	0.942148
23775	0.178513	-0.491919	9.780611	-0.011319	0.014861	0.008636	-0.236150	0.108951	-0.645832	-0.333727	0.018618	-0.027021	0.942098
23776	0.185713	-0.496896	9.744440	-0.045171	0.032420	-0.017984	-0.235897	0.110890	-0.645555	-0.333315	0.018406	-0.028050	0.942218
23777	0.227939	-0.672598	9.814158	-0.034531	0.011370	-0.005697	-0.236174	0.113386	-0.646312	-0.333165	0.018507	-0.028700	0.942250
23778	0.273362	-0.735596	9.779394	0.000346	0.027103	0.003400	-0.234704	0.112271	-0.648050	-0.333174	0.018080	-0.028843	0.942251
23779	0.263682	-0.737970	9.765030	-0.005978	0.015708	0.013890	-0.235374	0.112550	-0.646464	-0.333400	0.017907	-0.028996	0.942169
23780	0.249372	-0.713731	9.789466	-0.023941	0.020040	0.029644	-0.234977	0.112409	-0.645947	-0.333894	0.017760	-0.029559	0.941979
23781	0.240031	-0.670273	9.818888	-0.041874	-0.000973	0.031211	-0.233928	0.113650	-0.644902	-0.334444	0.018138	-0.030284	0.941754
23782	0.210642	-0.732156	9.957829	-0.011580	-0.009784	0.052541	-0.234197	0.114484	-0.645152	-0.335392	0.018456	-0.030424	0.941406
23783	0.167574	-0.674296	9.891569	0.004488	-0.002784	0.065046	-0.233930	0.114760	-0.646333	-0.336595	0.018541	-0.030277	0.940980
23784	0.162610	-0.691271	9.833735	-0.006171	-0.009731	0.047319	-0.232486	0.115860	-0.644247	-0.337447	0.018825	-0.030313	0.940668
23785	0.200923	-0.737199	9.856911	-0.009841	-0.023782	0.062200	-0.233154	0.116140	-0.643185	-0.338603	0.019405	-0.030297	0.940241
23786	0.261397	-0.718812	9.731622	-0.002580	-0.006239	0.048206	-0.233288	0.117250	-0.644614	-0.339467	0.019599	-0.030289	0.939926
23787	0.195890	-0.761596	9.731695	0.021654	0.000822	0.033439	-0.232489	0.117246	-0.645543	-0.340079	0.019525	-0.029840	0.939721
23788	0.230044	-0.713712	9.746371	0.047599	0.000815	0.033628	-0.233820	0.117946	-0.645123	-0.340683	0.019254	-0.028931	0.939536
23789	0.198721	-0.703860	9.741948	0.040400	0.011294	0.045961	-0.233282	0.117112	-0.645926	-0.341531	0.018852	-0.028209	0.939258
23790	0.157942	-0.669498	9.862866	0.038598	-0.006208	0.040614	-0.233279	0.115726	-0.644498	-0.342261	0.018770	-0.027424	0.939017
23791	0.168179	-0.587884	9.834875	0.033244	-0.011450	0.037046	-0.231800	0.112947	-0.646252	-0.342951	0.018848	-0.026677	0.938785
23792	0.115021	-0.592293	9.830477	0.028915	-0.023601	0.001738	-0.234315	0.112128	-0.645567	-0.342954	0.019179	-0.025940	0.938798
23793	0.209133	-0.598149	9.728653	0.026251	-0.023604	-0.000071	-0.232333	0.114198	-0.647411	-0.342950	0.019551	-0.025228	0.938811
23794	0.167762	-0.645653	9.819795	-0.007686	-0.019209	-0.015281	-0.234055	0.113097	-0.645692	-0.342623	0.020060	-0.025202	0.938921
23795	0.303692	-0.554666	10.031170	0.007581	-0.002635	-0.028354	-0.233782	0.112681	-0.647142	-0.342070	0.020181	-0.024972	0.939126
23796	0.298548	-0.595782	9.944218	0.050549	0.012267	-0.026230	-0.235908	0.113107	-0.645926	-0.341543	0.019706	-0.024063	0.939351
23797	0.267030	-0.608062	9.780915	0.053231	0.001808	-0.024475	-0.235085	0.108946	-0.647159	-0.341077	0.019434	-0.023008	0.939553
23798	0.283755	-0.627921	9.621916	-0.023756	-0.011330	-0.015397	-0.236416	0.108813	-0.645306	-0.340727	0.019904	-0.023339	0.939662
23799	0.249449	-0.699622	9.683877	-0.009474	-0.014839	-0.010905	-0.236684	0.109508	-0.645557	-0.340499	0.020372	-0.023361	0.939734
23800	0.235370	-0.641827	9.670242	0.019066	-0.000884	0.014042	-0.235893	0.109364	-0.644259	-0.340716	0.020339	-0.022970	0.939665
23801	0.211694	-0.578823	9.762501	0.011903	-0.009641	0.010452	-0.236404	0.107428	-0.646368	-0.340896	0.020554	-0.022640	0.939604
23802	0.287282	-0.480471	9.868731	0.001161	0.000806	0.012169	-0.237466	0.107434	-0.645828	-0.341059	0.020612	-0.022596	0.939544
23803	0.260634	-0.490097	9.799150	-0.004145	0.011348	0.003364	-0.236548	0.108676	-0.645174	-0.341089	0.020545	-0.022701	0.939532
23804	0.289570	-0.511988	9.834634	0.033536	0.001688	-0.018484	-0.236488	0.109630	-0.645447	-0.340703	0.020380	-0.022042	0.939692
23805	0.245609	-0.579171	9.776558	0.055014	0.004343	-0.017436	-0.236481	0.108105	-0.644938	-0.340370	0.020051	-0.020979	0.939844
23806	0.254677	-0.665482	9.890852	0.026315	0.013027	-0.003538	-0.237786	0.106035	-0.646904	-0.340241	0.019716	-0.020539	0.939907
23807	0.254978	-0.622298	9.855294	-0.023895	-0.016765	0.011859	-0.236992	0.106170	-0.647046	-0.340435	0.020311	-0.020837	0.939818
23808	0.275084	-0.511838	9.846777	0.007329	-0.022059	0.031470	-0.235930	0.106025	-0.647457	-0.340977	0.020750	-0.020529	0.939619
23809	0.275473	-0.454406	9.751297	0.071741	0.005072	0.044387	-0.237786	0.105619	-0.646384	-0.341812	0.020269	-0.019188	0.939354
23810	0.246910	-0.381881	9.757252	0.086976	0.014803	0.037552	-0.236777	0.104243	-0.648098	-0.342482	0.019469	-0.017638	0.939157
23811	0.256780	-0.353027	9.779129	0.081652	0.025310	0.030505	-0.235970	0.102021	-0.647870	-0.343052	0.018543	-0.016237	0.938993
23812	0.217905	-0.390783	9.918429	0.072787	0.020096	0.006631	-0.235431	0.100772	-0.648677	-0.343134	0.017751	-0.014977	0.938999
23813	0.179303	-0.385692	9.911611	0.038814	0.011369	-0.001566	-0.236215	0.099113	-0.648813	-0.343089	0.017386	-0.014273	0.939033
23814	0.236536	-0.487114	9.926775	0.017384	0.005249	-0.014119	-0.235673	0.096476	-0.648061	-0.342760	0.017259	-0.013945	0.939161
23815	0.256294	-0.416034	9.624589	0.012065	0.018426	-0.012333	-0.235670	0.096615	-0.649108	-0.342501	0.016950	-0.013794	0.939263
23816	0.226469	-0.531537	9.532187	0.004955	0.011479	-0.022996	-0.235137	0.097307	-0.651207	-0.342000	0.016794	-0.013739	0.939449
23817	0.264749	-0.586660	9.694657	-0.013008	0.006159	-0.014361	-0.235935	0.097033	-0.649887	-0.341698	0.016892	-0.013989	0.939554
23818	0.251355	-0.439284	9.874321	-0.032750	-0.006144	-0.009232	-0.235409	0.097723	-0.649888	-0.341426	0.017321	-0.014527	0.939637
23819	0.280529	-0.415150	9.975291	-0.042685	0.011268	0.013662	-0.235408	0.097168	-0.649107	-0.341639	0.017519	-0.015380	0.939542
23820	0.259308	-0.338497	9.817729	-0.034522	-0.006133	-0.010988	-0.234627	0.098549	-0.647663	-0.341334	0.017961	-0.015951	0.939635
23821	0.329130	-0.367879	9.826403	-0.013072	0.002584	-0.003778	-0.236224	0.100499	-0.648537	-0.341231	0.018127	-0.016176	0.939665
23822	0.285666	-0.365339	9.759511	0.017352	0.007862	-0.000879	-0.236751	0.099670	-0.648013	-0.341132	0.017948	-0.015871	0.939710
23823	0.265825	-0.439618	9.802090	0.025442	0.014881	-0.008735	-0.236481	0.098837	-0.648287	-0.340946	0.017624	-0.015453	0.939791
23824	0.279947	-0.492500	9.849428	-0.002273	0.023619	-0.012446	-0.235682	0.098972	-0.649609	-0.340616	0.017286	-0.015620	0.939914
23825	0.183088	-0.530183	9.864251	-0.013050	0.025371	-0.003686	-0.235420	0.099109	-0.649087	-0.340508	0.017026	-0.016006	0.939951
23826	0.198039	-0.463178	9.790386	-0.016714	0.025331	0.017446	-0.235162	0.100909	-0.649860	-0.340726	0.016745	-0.016466	0.939869
23827	0.169315	-0.429138	9.836691	0.007487	0.011370	0.002607	-0.235433	0.101188	-0.648804	-0.340748	0.016604	-0.016376	0.939865
23828	0.222315	-0.448620	9.893692	0.061979	0.000824	0.017043	-0.234240	0.101042	-0.648693	-0.341000	0.016247	-0.015190	0.939800
23829	0.082848	-0.363561	9.823771	0.022652	-0.016604	0.005299	-0.235422	0.099386	-0.648822	-0.341086	0.016522	-0.014625	0.939773
23830	0.430407	-0.390128	9.887762	0.029771	-0.014984	0.012295	-0.235426	0.100217	-0.649076	-0.341236	0.016684	-0.013936	0.939726
23831	0.473433	-0.455087	9.992395	0.052971	-0.023780	0.020334	-0.235930	0.096618	-0.650677	-0.341616	0.016898	-0.012753	0.939601
23832	0.329742	-0.281379	9.798551	0.026162	-0.008840	0.023801	-0.235934	0.096340	-0.648845	-0.341975	0.016967	-0.012177	0.939477
23833	0.329103	-0.368202	9.720648	0.004814	0.004349	0.001648	-0.237249	0.095100	-0.649624	-0.341980	0.016990	-0.012081	0.939476
23834	0.299686	-0.426039	9.609679	0.004789	-0.006130	0.006896	-0.236323	0.094956	-0.649115	-0.342003	0.017158	-0.011920	0.939467
23835	0.232449	-0.377038	9.730994	0.017230	0.013066	0.028232	-0.235662	0.094397	-0.647820	-0.342509	0.016927	-0.011664	0.939290
23836	0.222823	-0.376566	9.860868	0.001170	0.028807	0.019360	-0.235652	0.093566	-0.649401	-0.342738	0.016460	-0.011814	0.939212
23837	0.218424	-0.318589	9.931273	-0.009523	0.021821	0.006051	-0.235517	0.093566	-0.649927	-0.342817	0.016250	-0.012114	0.939184
23838	0.174755	-0.342698	9.801586	-0.023822	0.025356	0.006852	-0.234596	0.094947	-0.650583	-0.342817	0.016022	-0.012706	0.939179
23839	0.210722	-0.376809	9.750412	-0.054227	0.014862	0.001289	-0.234084	0.098271	-0.650820	-0.342794	0.016247	-0.013799	0.939169
23840	0.183661	-0.448552	9.817117	-0.025551	0.007897	-0.012634	-0.233027	0.099097	-0.651352	-0.342438	0.016365	-0.014297	0.939289
23841	0.202952	-0.453419	9.848139	0.001279	-0.009599	-0.016034	-0.233299	0.098542	-0.648470	-0.342113	0.016672	-0.014180	0.939404
23842	0.246289	-0.472876	9.888399	-0.023776	0.004365	-0.012659	-0.234085	0.097577	-0.649385	-0.341720	0.016843	-0.014621	0.939537
23843	0.376750	-0.464275	9.887373	-0.027313	-0.006145	-0.025097	-0.234754	0.098412	-0.648842	-0.341214	0.017289	-0.015065	0.939706
23844	0.357289	-0.483439	9.863286	-0.046999	0.001728	-0.021685	-0.235554	0.099248	-0.648822	-0.340657	0.017670	-0.015921	0.939887
23845	0.246292	-0.472832	9.902821	-0.098873	-0.016611	-0.032669	-0.234767	0.100630	-0.648820	-0.339986	0.018808	-0.017638	0.940077
23846	0.216626	-0.564437	9.760221	-0.062977	0.004471	-0.046436	-0.236636	0.103273	-0.649027	-0.338961	0.019255	-0.018803	0.940416
23847	0.091540	-0.491775	9.605912	-0.002030	0.039574	-0.054621	-0.235311	0.103405	-0.649308	-0.337891	0.018681	-0.019078	0.940806
23848	-0.014763	-0.496033	9.515450	-0.006508	0.039615	-0.051095	-0.235300	0.101187	-0.648806	-0.336709	0.018084	-0.019420	0.941235
23849	0.120499	-0.500991	9.812252	-0.023668	0.025455	-0.028410	-0.235043	0.102155	-0.648276	-0.336130	0.017898	-0.020021	0.941433
23850	0.314377	-0.410501	10.008700	0.029808	0.000791	0.005331	-0.234775	0.102154	-0.649067	-0.336053	0.017766	-0.019438	0.941475
23851	0.404176	-0.350761	10.109557	0.099549	-0.037731	0.002158	-0.236353	0.099945	-0.648803	-0.336117	0.017936	-0.017291	0.941491
23852	0.433310	-0.327112	10.051895	0.054904	-0.023706	-0.012218	-0.236859	0.096900	-0.650398	-0.335790	0.018104	-0.016063	0.941626
23853	0.394041	-0.406983	9.789341	-0.038024	-0.009625	-0.028704	-0.238974	0.095802	-0.649853	-0.335212	0.018689	-0.016673	0.941810
23854	0.284408	-0.540936	9.752696	0.000427	-0.002589	-0.021342	-0.236471	0.097451	-0.648826	-0.334707	0.018829	-0.016609	0.941988
23855	0.274828	-0.526723	9.656804	0.103267	-0.020060	-0.011836	-0.239367	0.094834	-0.649594	-0.334502	0.018661	-0.014500	0.942099
23856	0.222088	-0.468949	9.537752	0.122133	-0.028729	-0.027561	-0.238282	0.091087	-0.650697	-0.333895	0.018480	-0.011966	0.942353
23857	0.333828	-0.384885	9.782905	0.094325	-0.004362	-0.010955	-0.239062	0.088042	-0.650060	-0.333697	0.018076	-0.010135	0.942452
23858	0.252040	-0.345319	9.928271	0.053173	-0.012238	-0.018303	-0.240520	0.088327	-0.650166	-0.333223	0.018043	-0.009014	0.942632
23859	0.276658	-0.276094	9.818296	0.033548	-0.006960	-0.026349	-0.239441	0.085550	-0.650996	-0.332713	0.018093	-0.008306	0.942818
23860	0.126860	-0.289163	9.881928	0.008602	-0.002505	-0.050265	-0.241029	0.085281	-0.651237	-0.331610	0.018179	-0.008079	0.943207
23861	0.131630	-0.294319	9.780884	-0.020032	0.013239	-0.042486	-0.242611	0.083349	-0.650183	-0.330772	0.018195	-0.008515	0.943497
23862	0.227857	-0.343371	9.717000	-0.048658	-0.000773	-0.046308	-0.242477	0.083626	-0.650969	-0.329666	0.018626	-0.009383	0.943867
23863	0.343006	-0.454478	9.858935	-0.041598	-0.004370	-0.030469	-0.242085	0.083900	-0.650055	-0.329050	0.019115	-0.010121	0.944065
23864	0.376590	-0.490380	10.002439	-0.106989	-0.021945	-0.023099	-0.242505	0.086257	-0.647273	-0.328400	0.020324	-0.011959	0.944244
23865	0.352588	-0.468661	9.964440	-0.175905	-0.028958	-0.019208	-0.242929	0.091110	-0.647611	-0.327943	0.022163	-0.015083	0.944317
23866	0.377049	-0.423313	9.911876	-0.093562	0.000807	-0.014973	-0.244012	0.094997	-0.647294	-0.327491	0.022852	-0.016819	0.944428
23867	0.280498	-0.411133	9.715767	0.079992	0.021883	0.002265	-0.245995	0.095008	-0.648574	-0.327537	0.022045	-0.015449	0.944455
23868	0.198801	-0.355097	9.741150	0.183724	0.046383	0.021650	-0.244251	0.090979	-0.648247	-0.327869	0.020045	-0.012262	0.944431
23869	0.238001	-0.271671	9.592758	0.172966	0.053372	0.033060	-0.243155	0.086263	-0.650801	-0.328522	0.018016	-0.009350	0.944278
23870	0.238062	-0.268737	9.765839	0.045862	0.051536	0.039174	-0.241283	0.083897	-0.651902	-0.329053	0.016821	-0.008808	0.944121
23871	0.143528	-0.322895	9.905431	-0.042667	0.028813	0.017312	-0.239683	0.083335	-0.654160	-0.329333	0.016669	-0.009803	0.944016
23872	0.103097	-0.236000	9.901972	-0.074029	-0.014929	0.015193	-0.240223	0.084308	-0.652701	-0.329386	0.017522	-0.011079	0.943968
23873	0.149212	-0.198360	9.743381	-0.071201	0.008763	-0.004970	-0.240242	0.087634	-0.652667	-0.329239	0.017930	-0.012469	0.943994
23874	0.175382	-0.251630	9.694473	-0.013071	0.018384	0.005164	-0.239852	0.088602	-0.652270	-0.329139	0.017754	-0.012809	0.944028
23875	0.141851	-0.210697	9.623130	0.069253	0.013183	0.004002	-0.238919	0.087627	-0.652425	-0.329209	0.017143	-0.011573	0.944030
