# Supplementary material for: Identification of Haptic Based Guiding Using Hard Reins
Source: PLoS One. 2015 Jul 22;10(7):e0132020. doi: 10.1371/journal.pone.0132020 (PMC4511788; doi:10.1371/journal.pone.0132020)
Supplement: S8 File — (ZIP) [file pone.0132020.s008.zip › Exp2_MotionData1/Subject1/path1/T6/gc6.txt]

// Start Time: 0
// Sample rate: 25.0Hz
// Scenario: 4.9
// Firmware Version: 2.6.1
Counter	Acc_X	Acc_Y	Acc_Z	Gyr_X	Gyr_Y	Gyr_Z	Mag_X	Mag_Y	Mag_Z	Quat_w	Quat_x	Quat_y	Quat_z
23236	8.974863	-1.246395	-3.769100	0.036557	-0.016550	0.016508	-0.598291	-0.127333	0.455881	-0.193925	-0.731085	0.394354	-0.521912
23237	8.979602	-1.292626	-3.759918	0.025594	-0.012835	0.016475	-0.597768	-0.124652	0.455902	-0.193233	-0.731169	0.394504	-0.521938
23238	9.017847	-1.336261	-3.780954	0.016396	0.002149	0.012763	-0.596517	-0.123998	0.456628	-0.192851	-0.731112	0.394596	-0.522090
23239	9.018392	-1.307948	-3.722826	0.018394	0.013779	0.018260	-0.598327	-0.123843	0.456934	-0.192456	-0.730876	0.394744	-0.522455
23240	8.979511	-1.297345	-3.769606	0.010755	-0.016037	0.009109	-0.596939	-0.123313	0.457232	-0.192058	-0.731010	0.394921	-0.522279
23241	8.984741	-1.229813	-3.745210	0.023639	-0.019977	0.012824	-0.596798	-0.123980	0.456353	-0.191378	-0.731191	0.395063	-0.522169
23242	9.042510	-1.332548	-3.709398	0.008980	-0.014294	0.010948	-0.596806	-0.123019	0.456970	-0.191005	-0.731281	0.395286	-0.522009
23243	8.951153	-1.346888	-3.677093	0.003663	0.033465	0.012675	-0.597495	-0.123311	0.457377	-0.191043	-0.730826	0.395429	-0.522524
23244	9.037838	-1.362037	-3.678018	0.010956	0.059457	0.008994	-0.597666	-0.121816	0.455797	-0.191235	-0.730176	0.395307	-0.523454
23245	9.018394	-1.385994	-3.689523	0.018265	0.035386	0.010873	-0.598648	-0.121761	0.454973	-0.191093	-0.729769	0.395262	-0.524108
23246	9.023504	-1.376783	-3.655842	0.011184	0.025600	0.020972	-0.598945	-0.119551	0.456228	-0.190886	-0.729380	0.395438	-0.524591
23247	9.038583	-1.380412	-3.574314	0.023760	0.040887	0.010884	-0.600780	-0.118595	0.454630	-0.190710	-0.728933	0.395312	-0.525372
23248	9.056541	-1.458725	-3.710745	-0.009313	0.026543	0.006241	-0.600352	-0.119973	0.453704	-0.190975	-0.728563	0.395500	-0.525646
23249	9.042065	-1.409811	-3.734036	0.002256	-0.011668	-0.001929	-0.599840	-0.116572	0.453490	-0.190828	-0.728687	0.395616	-0.525440
23250	9.061975	-1.386670	-3.662175	0.010598	-0.004548	0.001757	-0.600251	-0.117131	0.453460	-0.190596	-0.728762	0.395638	-0.525404
23251	9.027905	-1.400474	-3.699634	0.019505	-0.024396	-0.005546	-0.599818	-0.118536	0.453090	-0.190136	-0.729113	0.395568	-0.525136
23252	8.998938	-1.441634	-3.689158	0.020366	-0.018718	-0.008319	-0.598553	-0.118360	0.454903	-0.189760	-0.729450	0.395402	-0.524930
23253	8.994065	-1.424434	-3.703355	0.006521	-0.018404	-0.012933	-0.598548	-0.118252	0.455607	-0.189612	-0.729747	0.395338	-0.524619
23254	8.988488	-1.415758	-3.804526	-0.011674	-0.037082	-0.007436	-0.600505	-0.117006	0.456818	-0.189547	-0.730148	0.395586	-0.523896
23255	8.988852	-1.340790	-3.789560	0.015852	-0.039223	-0.003696	-0.598128	-0.117095	0.457906	-0.189000	-0.730627	0.395640	-0.523385
23256	8.989012	-1.399601	-3.744061	0.006453	-0.044179	-0.012890	-0.597126	-0.118973	0.458339	-0.188675	-0.731211	0.395651	-0.522678
23257	8.953189	-1.346251	-3.725468	0.010826	0.009730	0.009056	-0.597680	-0.118191	0.459927	-0.188456	-0.731058	0.395758	-0.522891
23258	8.989158	-1.394981	-3.727131	0.021542	0.017725	-0.001947	-0.596579	-0.117085	0.460124	-0.188275	-0.730972	0.395521	-0.523254
23259	8.998408	-1.409004	-3.771041	0.016000	-0.004349	-0.001925	-0.597431	-0.115795	0.460073	-0.187983	-0.731072	0.395466	-0.523261
23260	8.940702	-1.411246	-3.754407	0.021191	-0.006485	-0.012935	-0.595189	-0.116433	0.460849	-0.187735	-0.731322	0.395171	-0.523224
23261	8.956255	-1.430336	-3.605373	0.030952	0.026340	0.007224	-0.596443	-0.117067	0.459706	-0.187372	-0.731083	0.394977	-0.523834
23262	9.002847	-1.432760	-3.810004	-0.008879	-0.000152	-0.009325	-0.597152	-0.115933	0.459922	-0.187581	-0.731121	0.395032	-0.523664
23263	8.988052	-1.456455	-3.843418	-0.007861	-0.018895	-0.003796	-0.596456	-0.115285	0.460932	-0.187540	-0.731299	0.395257	-0.523262
23264	9.008135	-1.404349	-3.761714	-0.007536	-0.019662	0.009068	-0.596729	-0.115449	0.461482	-0.187379	-0.731404	0.395634	-0.522888
23265	8.988588	-1.374474	-3.809091	0.008481	-0.042773	-0.005546	-0.596166	-0.115356	0.462320	-0.186928	-0.731906	0.395750	-0.522257
23266	8.964003	-1.456362	-3.837687	0.001495	-0.032361	0.005415	-0.594486	-0.115960	0.462546	-0.186577	-0.732203	0.396033	-0.521753
23267	8.944793	-1.427075	-3.841608	-0.007982	-0.026050	-0.007459	-0.593072	-0.116754	0.463878	-0.186517	-0.732485	0.396232	-0.521227
23268	8.953378	-1.415547	-3.981933	-0.020936	-0.047874	-0.011121	-0.594038	-0.117580	0.463697	-0.186545	-0.732988	0.396566	-0.520254
23269	8.958350	-1.408533	-3.965167	-0.004700	-0.042775	-0.020270	-0.592636	-0.117655	0.464795	-0.186434	-0.733561	0.396608	-0.519455
23270	8.915589	-1.426363	-3.879154	-0.029142	-0.053500	-0.009300	-0.591221	-0.118066	0.466989	-0.186512	-0.734081	0.397064	-0.518342
23271	8.858218	-1.317006	-3.866636	-0.011636	0.000754	-0.009346	-0.591208	-0.118403	0.468084	-0.186734	-0.734089	0.397176	-0.518165
23272	8.922887	-1.438730	-3.865017	-0.012216	0.010241	0.001643	-0.592187	-0.118892	0.466807	-0.186961	-0.733920	0.397386	-0.518162
23273	8.939581	-1.421476	-3.894511	-0.004108	-0.000606	-0.001989	-0.591062	-0.119891	0.466596	-0.186984	-0.733912	0.397533	-0.518052
23274	8.920543	-1.363224	-3.888588	0.005676	0.007380	-0.012988	-0.591088	-0.117900	0.466440	-0.187073	-0.733959	0.397349	-0.518095
23275	8.907584	-1.370621	-3.692525	0.034096	0.034894	-0.012974	-0.591357	-0.118347	0.466973	-0.186933	-0.733811	0.396804	-0.518771
23276	8.993015	-1.356750	-3.867105	0.013930	0.015653	-0.012967	-0.590525	-0.119253	0.464956	-0.186972	-0.733799	0.396510	-0.519000
23277	8.920398	-1.372727	-3.903136	0.000660	-0.013828	-0.027647	-0.591640	-0.119237	0.464967	-0.187089	-0.734148	0.396279	-0.518639
23278	8.951987	-1.402680	-3.856209	-0.004200	-0.015229	-0.003794	-0.592175	-0.119881	0.466746	-0.187053	-0.734317	0.396421	-0.518305
23279	8.954492	-1.351648	-3.865631	0.000862	-0.008737	-0.020302	-0.590242	-0.118498	0.466813	-0.187131	-0.734556	0.396276	-0.518049
23280	8.915897	-1.373250	-3.861913	-0.008632	-0.002376	-0.034106	-0.589926	-0.121212	0.467201	-0.187573	-0.734817	0.395966	-0.517756
23281	8.911131	-1.363552	-3.859257	-0.005983	0.005023	-0.003832	-0.589662	-0.120214	0.466981	-0.187690	-0.734757	0.396083	-0.517710
23282	8.939492	-1.357914	-3.932735	-0.008015	-0.018568	-0.009299	-0.591584	-0.122445	0.466862	-0.187744	-0.734986	0.396201	-0.517274
23283	8.951632	-1.363038	-3.918732	-0.006282	-0.018354	-0.012964	-0.587409	-0.121828	0.467418	-0.187774	-0.735240	0.396275	-0.516845
23284	8.896360	-1.323880	-3.916409	-0.037564	-0.008630	-0.020387	-0.589062	-0.121911	0.469661	-0.188442	-0.735353	0.396479	-0.516285
23285	8.902022	-1.261981	-3.834103	-0.013382	0.036670	-0.009387	-0.589480	-0.122954	0.467926	-0.188978	-0.734983	0.396470	-0.516622
23286	8.988164	-1.344465	-3.876504	-0.013322	0.034740	-0.007545	-0.590733	-0.123728	0.466774	-0.189513	-0.734628	0.396467	-0.516934
23287	8.944620	-1.343854	-3.899023	-0.000506	0.018936	-0.005670	-0.590039	-0.124115	0.465767	-0.189680	-0.734460	0.396446	-0.517127
23288	8.896622	-1.324337	-3.882610	0.014376	0.021099	0.003525	-0.589644	-0.122285	0.465877	-0.189579	-0.734268	0.396360	-0.517503
23289	8.885415	-1.320844	-3.775902	0.035637	0.042737	0.009956	-0.591315	-0.122523	0.465459	-0.189242	-0.733866	0.396104	-0.518391
23290	8.983671	-1.286470	-3.859052	0.014245	0.028806	-0.001967	-0.591302	-0.123646	0.465250	-0.189267	-0.733631	0.395919	-0.518856
23291	8.939557	-1.338517	-3.932611	0.006798	0.003212	-0.004714	-0.592141	-0.123748	0.464694	-0.189193	-0.733648	0.395896	-0.518877
23292	8.940184	-1.324980	-3.857677	0.023317	-0.002531	-0.001915	-0.592431	-0.123024	0.464462	-0.188836	-0.733772	0.395735	-0.518954
23293	8.940282	-1.334907	-3.840839	0.045112	0.000546	-0.008301	-0.592714	-0.122334	0.464926	-0.188216	-0.733989	0.395272	-0.519226
23294	8.920717	-1.378163	-3.859710	0.032983	0.006474	0.016428	-0.593024	-0.120446	0.464069	-0.187595	-0.733912	0.395243	-0.519580
23295	8.939918	-1.387923	-3.865322	0.036115	0.017849	-0.004686	-0.592172	-0.121078	0.465138	-0.187205	-0.733886	0.394863	-0.520047
23296	8.929954	-1.362896	-3.917920	0.021458	0.001269	-0.003770	-0.592467	-0.119930	0.464932	-0.186920	-0.733981	0.394673	-0.520159
23297	9.002427	-1.412515	-3.872650	0.049330	-0.005308	0.012820	-0.593034	-0.118550	0.465860	-0.185969	-0.734108	0.394499	-0.520453
23298	8.939863	-1.409777	-3.863048	0.025290	-0.008388	0.003589	-0.591641	-0.118833	0.465411	-0.185478	-0.734257	0.394418	-0.520479
23299	8.945265	-1.330351	-3.821674	0.032797	0.013356	0.009090	-0.591781	-0.118569	0.465847	-0.184956	-0.734157	0.394292	-0.520902
23300	8.954531	-1.429759	-3.827499	0.051208	0.014006	0.012781	-0.592924	-0.115761	0.466728	-0.184161	-0.734099	0.393986	-0.521497
23301	8.949005	-1.484580	-3.895274	0.035396	0.002634	0.003580	-0.593189	-0.116887	0.466662	-0.183571	-0.734163	0.393793	-0.521761
23302	8.896612	-1.434066	-3.837437	0.036323	-0.006699	0.005431	-0.593483	-0.115215	0.467325	-0.182913	-0.734318	0.393618	-0.521905
23303	8.925988	-1.500928	-3.749611	0.062276	0.009139	0.016465	-0.593248	-0.112348	0.466524	-0.181844	-0.734309	0.393309	-0.522524
23304	8.959432	-1.427496	-3.818007	0.023764	-0.003514	0.014592	-0.591836	-0.113525	0.466996	-0.181298	-0.734314	0.393386	-0.522649
23305	8.939395	-1.477243	-3.894867	0.032597	-0.036135	0.005471	-0.593248	-0.111823	0.467393	-0.180423	-0.734756	0.393390	-0.522327
23306	8.939685	-1.480190	-3.856255	0.018290	-0.020179	0.016429	-0.589653	-0.109886	0.467199	-0.179805	-0.734902	0.393608	-0.522171
23307	8.954160	-1.451058	-3.866266	0.034639	-0.027370	0.012810	-0.590867	-0.111146	0.470202	-0.178892	-0.735201	0.393666	-0.522020
23308	8.910545	-1.494222	-3.879408	0.023203	-0.018890	-0.005595	-0.590459	-0.110177	0.470537	-0.178445	-0.735521	0.393507	-0.521841
23309	8.905690	-1.494125	-3.884056	0.016135	-0.015731	0.003561	-0.588503	-0.109978	0.471647	-0.177991	-0.735705	0.393581	-0.521681
23310	8.886087	-1.498293	-3.924408	-0.008867	-0.039050	-0.005633	-0.587935	-0.110578	0.472163	-0.177855	-0.736123	0.393826	-0.520953
23311	8.969913	-1.580925	-3.954648	0.020512	-0.043018	-0.001895	-0.588502	-0.109722	0.472221	-0.177177	-0.736650	0.393873	-0.520403
23312	8.876108	-1.517138	-3.960385	-0.026047	-0.019070	-0.000199	-0.587922	-0.110390	0.474128	-0.177396	-0.736754	0.394306	-0.519853
23313	8.881562	-1.449997	-3.907018	-0.012434	-0.000374	-0.005694	-0.587237	-0.109546	0.474034	-0.177578	-0.736751	0.394489	-0.519657
23314	8.890928	-1.508121	-3.917408	-0.014764	0.006128	0.008964	-0.587228	-0.109600	0.475146	-0.177730	-0.736564	0.394844	-0.519600
23315	8.876233	-1.524673	-3.941118	-0.016374	-0.004539	0.018147	-0.587787	-0.109578	0.474874	-0.177688	-0.736402	0.395434	-0.519395
23316	8.857291	-1.493418	-3.911224	-0.013275	0.006880	-0.003885	-0.587223	-0.110548	0.474251	-0.177964	-0.736309	0.395590	-0.519313
23317	8.895506	-1.512611	-3.946590	0.003983	0.009699	0.025511	-0.588369	-0.109294	0.472107	-0.177657	-0.736013	0.396027	-0.519505
23318	8.912684	-1.440112	-3.937099	-0.007764	-0.010778	-0.001073	-0.587246	-0.108578	0.474512	-0.177679	-0.736104	0.396224	-0.519218
23319	8.895432	-1.512480	-3.956247	-0.005940	0.010552	-0.003872	-0.586257	-0.109722	0.474432	-0.177832	-0.735997	0.396328	-0.519239
23320	8.905505	-1.515751	-3.898681	-0.007918	0.010881	-0.009379	-0.586956	-0.110223	0.473292	-0.178118	-0.735925	0.396333	-0.519238
23321	8.905292	-1.478794	-3.941905	-0.009699	-0.006819	-0.005679	-0.588070	-0.109809	0.473886	-0.178209	-0.735999	0.396510	-0.518967
23322	8.856929	-1.512293	-3.949975	-0.005999	0.006971	-0.005710	-0.586935	-0.110996	0.474639	-0.178393	-0.735949	0.396558	-0.518938
23323	8.900346	-1.483416	-3.956241	-0.005954	0.006871	-0.003861	-0.587079	-0.111364	0.473501	-0.178518	-0.735880	0.396675	-0.518903
23324	8.857400	-1.449709	-3.915773	-0.013320	0.010672	-0.005719	-0.586908	-0.113780	0.473630	-0.178846	-0.735761	0.396793	-0.518869
23325	8.948161	-1.546512	-3.977762	-0.027136	-0.014012	-0.007540	-0.587612	-0.112412	0.474837	-0.179155	-0.735862	0.397150	-0.518345
23326	8.833098	-1.468687	-3.934309	-0.033801	0.022649	-0.020468	-0.587051	-0.113751	0.473075	-0.180026	-0.735667	0.397213	-0.518273
23327	8.886736	-1.399438	-3.882730	0.010954	0.052081	0.008960	-0.589563	-0.114211	0.471675	-0.180131	-0.735088	0.397178	-0.519083
23328	8.929950	-1.465318	-3.875115	0.012733	0.047589	0.007134	-0.587488	-0.112716	0.472306	-0.180227	-0.734583	0.397071	-0.519847
23329	8.903218	-1.479366	-3.898358	-0.011586	0.037754	-0.012176	-0.589720	-0.113974	0.469738	-0.180770	-0.734238	0.397010	-0.520191
23330	8.913451	-1.446332	-3.835732	0.018062	0.044211	0.001645	-0.590023	-0.112517	0.468994	-0.180825	-0.733825	0.396788	-0.520925
23331	8.939056	-1.544937	-3.909786	0.025298	0.041657	-0.002020	-0.591435	-0.112126	0.467218	-0.180751	-0.733492	0.396477	-0.521656
23332	8.951679	-1.382631	-3.904370	0.013924	0.011045	-0.012974	-0.591724	-0.111274	0.467273	-0.180754	-0.733526	0.396200	-0.521818
23333	8.939641	-1.504501	-3.851581	0.010414	0.007038	-0.007491	-0.591290	-0.112948	0.466608	-0.180683	-0.733543	0.396089	-0.521902
23334	8.920778	-1.461188	-3.816781	-0.008014	0.016619	-0.013043	-0.590738	-0.112661	0.466341	-0.181053	-0.733440	0.396020	-0.521971
23335	8.944446	-1.441101	-3.880329	-0.011821	-0.003395	-0.016683	-0.591697	-0.113265	0.467429	-0.181324	-0.733559	0.396043	-0.521692
23336	8.929943	-1.489695	-3.865613	-0.013712	0.007872	-0.020385	-0.591295	-0.112652	0.466347	-0.181782	-0.733587	0.395954	-0.521562
23337	8.930119	-1.431471	-3.867655	-0.005813	0.010224	0.001658	-0.592669	-0.114057	0.466552	-0.181881	-0.733441	0.396133	-0.521596
23338	8.906323	-1.383048	-3.849544	-0.004091	0.000249	-0.001072	-0.592255	-0.113647	0.466713	-0.181938	-0.733427	0.396258	-0.521500
23339	9.040392	-1.528824	-3.898980	-0.017458	-0.028918	-0.020317	-0.591823	-0.114258	0.467508	-0.182128	-0.733822	0.396378	-0.520787
23340	8.881766	-1.467427	-3.873327	-0.028187	0.015865	-0.014928	-0.590559	-0.114600	0.468312	-0.182802	-0.733672	0.396486	-0.520680
23341	8.906224	-1.407262	-3.852113	0.003418	0.024812	0.003487	-0.590276	-0.115283	0.467710	-0.182864	-0.733394	0.396542	-0.521007
23342	8.925509	-1.475703	-3.821883	0.007018	-0.000976	0.003529	-0.591963	-0.114249	0.467371	-0.182701	-0.733397	0.396624	-0.520998
23343	8.922766	-1.475099	-3.865249	0.010850	-0.010626	0.010891	-0.591666	-0.115545	0.467707	-0.182295	-0.733456	0.396841	-0.520892
23344	8.930425	-1.446638	-3.821877	0.016913	0.010479	-0.003805	-0.591553	-0.113818	0.467114	-0.182154	-0.733434	0.396669	-0.521102
23345	8.949101	-1.489625	-3.880820	0.012688	0.009738	0.009029	-0.591695	-0.113803	0.466838	-0.181902	-0.733302	0.396765	-0.521303
23346	8.927218	-1.381820	-3.951753	0.020490	-0.011560	-0.004674	-0.591955	-0.113907	0.469066	-0.181541	-0.733532	0.396621	-0.521216
23347	8.929842	-1.474886	-3.884834	0.017726	-0.031867	-0.003742	-0.591150	-0.111901	0.468345	-0.181019	-0.733955	0.396627	-0.520797
23348	8.929810	-1.428491	-3.908682	0.023002	-0.018446	-0.012922	-0.589594	-0.113115	0.469511	-0.180653	-0.734329	0.396362	-0.520598
23349	8.891021	-1.469262	-3.921988	0.024728	-0.033025	-0.015664	-0.589865	-0.113413	0.469914	-0.180143	-0.734884	0.396124	-0.520172
23350	8.903015	-1.483889	-3.922532	0.023011	-0.018450	-0.012938	-0.590022	-0.111737	0.470437	-0.179778	-0.735257	0.395860	-0.519973
23351	8.876731	-1.459697	-3.904485	0.005643	-0.029563	-0.011120	-0.588462	-0.114019	0.470282	-0.179528	-0.735671	0.395875	-0.519462
23352	8.893744	-1.391787	-3.914339	0.009865	-0.030649	-0.023941	-0.588474	-0.112506	0.471212	-0.179374	-0.736210	0.395630	-0.518938
23353	8.939504	-1.489627	-3.875631	-0.024641	-0.047768	-0.012975	-0.587915	-0.112656	0.471198	-0.179448	-0.736717	0.395995	-0.517913
23354	8.809447	-1.427832	-3.894516	-0.018641	0.021397	-0.000247	-0.587479	-0.113819	0.471680	-0.179879	-0.736427	0.396205	-0.518016
23355	8.895784	-1.474077	-3.927028	-0.005543	0.035564	0.008942	-0.588163	-0.114273	0.472495	-0.180104	-0.735965	0.396396	-0.518448
23356	8.905624	-1.474499	-3.900832	0.009724	0.028752	-0.001108	-0.588761	-0.112193	0.470676	-0.180182	-0.735709	0.396269	-0.518881
23357	8.876701	-1.474277	-3.902164	-0.007304	0.025218	0.012622	-0.589315	-0.112595	0.470377	-0.180312	-0.735318	0.396568	-0.519161
23358	8.915737	-1.460765	-3.845572	0.007031	0.050852	-0.001142	-0.589323	-0.112682	0.469256	-0.180607	-0.734821	0.396392	-0.519897
23359	8.938959	-1.517940	-3.933758	-0.011809	0.048262	0.012582	-0.590763	-0.110024	0.467480	-0.180986	-0.734172	0.396655	-0.520480
23360	8.939400	-1.487007	-3.890100	-0.014841	0.024821	0.004362	-0.592403	-0.112017	0.468210	-0.181338	-0.733823	0.396880	-0.520680
23361	8.939600	-1.460532	-3.875444	-0.018713	0.010482	-0.002041	-0.591564	-0.112837	0.467315	-0.181671	-0.733658	0.397136	-0.520600
23362	8.963806	-1.436509	-3.871363	-0.012162	0.011982	0.003484	-0.592121	-0.113353	0.466451	-0.181895	-0.733456	0.397371	-0.520628
23363	8.939520	-1.484778	-3.875600	-0.023592	-0.014737	-0.011190	-0.591293	-0.112928	0.466190	-0.182195	-0.733608	0.397635	-0.520106
23364	8.925292	-1.450934	-3.860356	-0.035123	0.015021	-0.000246	-0.591967	-0.114619	0.466232	-0.182816	-0.733322	0.398040	-0.519983
23365	8.944458	-1.448440	-3.875547	-0.033516	-0.015033	-0.005696	-0.592407	-0.112784	0.466489	-0.183203	-0.733397	0.398487	-0.519398
23366	8.944481	-1.363121	-3.908804	-0.004354	-0.017659	-0.009292	-0.590999	-0.114069	0.466257	-0.183204	-0.733635	0.398557	-0.519007
23367	8.928225	-1.417723	-3.807116	-0.019250	-0.014267	-0.019430	-0.591543	-0.114007	0.468079	-0.183534	-0.733863	0.398649	-0.518497
23368	8.892046	-1.397893	-3.820125	-0.001576	0.014645	-0.011188	-0.592091	-0.115364	0.467024	-0.183773	-0.733790	0.398545	-0.518595
23369	8.940043	-1.434481	-3.829403	0.020571	0.028993	-0.005658	-0.591283	-0.114165	0.465416	-0.183723	-0.733604	0.398265	-0.519091
23370	8.939627	-1.475210	-3.865880	0.021466	0.017946	-0.005647	-0.592408	-0.112905	0.466063	-0.183589	-0.733541	0.397986	-0.519442
23371	8.922894	-1.436305	-3.865001	0.019857	0.011879	0.003538	-0.593355	-0.115284	0.465785	-0.183318	-0.733455	0.397911	-0.519716
23372	8.940904	-1.384770	-3.739751	0.050850	0.049041	-0.003785	-0.593787	-0.114410	0.465425	-0.182988	-0.733155	0.397250	-0.520761
23373	8.977980	-1.475137	-3.891466	0.008964	0.022863	0.005339	-0.592846	-0.112259	0.464572	-0.182947	-0.732899	0.397273	-0.521117
23374	8.924734	-1.471907	-3.923266	0.021247	0.007337	-0.012976	-0.593953	-0.112808	0.464549	-0.182810	-0.733001	0.396929	-0.521284
23375	8.944795	-1.431957	-3.839225	0.025335	-0.010340	0.005426	-0.593538	-0.111879	0.465718	-0.182263	-0.733152	0.396905	-0.521282
23376	8.944659	-1.421965	-3.860891	0.031266	-0.005583	-0.012921	-0.593406	-0.112103	0.464448	-0.181879	-0.733422	0.396509	-0.521337
23377	8.925046	-1.479769	-3.879856	0.017654	-0.003922	-0.009294	-0.593396	-0.111767	0.466282	-0.181650	-0.733595	0.396326	-0.521314
23378	8.920426	-1.465450	-3.860269	0.014164	0.006806	-0.003811	-0.592004	-0.111915	0.465980	-0.181515	-0.733605	0.396190	-0.521450
23379	8.919904	-1.464537	-3.927867	0.005539	-0.014494	-0.016642	-0.591870	-0.111359	0.466153	-0.181454	-0.733903	0.396064	-0.521147
23380	8.958898	-1.441196	-3.880870	0.024881	-0.000036	-0.012943	-0.592150	-0.111348	0.466017	-0.181207	-0.734093	0.395712	-0.521233
23381	8.944744	-1.441623	-3.841702	-0.015348	-0.007398	-0.011176	-0.592736	-0.109336	0.465588	-0.181454	-0.734198	0.395858	-0.520888
23382	8.930528	-1.393166	-3.831193	0.020295	0.027750	-0.015746	-0.593824	-0.111310	0.465756	-0.181523	-0.734104	0.395412	-0.521336
23383	8.979147	-1.462546	-3.746518	0.025057	0.051401	-0.011184	-0.593421	-0.110442	0.465248	-0.181644	-0.733741	0.394920	-0.522177
23384	8.925982	-1.452141	-3.771029	0.007696	0.038218	0.025495	-0.593978	-0.110958	0.464384	-0.181548	-0.733166	0.395169	-0.522828
23385	8.930840	-1.422979	-3.778266	0.010937	0.046556	0.008977	-0.596109	-0.108983	0.462294	-0.181630	-0.732641	0.395136	-0.523560
23386	8.975633	-1.386753	-3.610644	0.049765	0.058451	0.023737	-0.595140	-0.108305	0.462606	-0.181092	-0.732021	0.394842	-0.524834
23387	9.042014	-1.458499	-3.719861	0.031579	0.037947	0.029239	-0.597114	-0.107744	0.460427	-0.180596	-0.731496	0.394915	-0.525681
23388	9.007302	-1.563853	-3.801365	0.020525	0.019676	0.027383	-0.596977	-0.106812	0.461599	-0.180146	-0.731144	0.395127	-0.526166
23389	8.945105	-1.547122	-3.750627	-0.012773	0.014076	0.014472	-0.597809	-0.106826	0.462164	-0.180263	-0.730826	0.395538	-0.526259
23390	8.988498	-1.508449	-3.764073	-0.023574	0.009079	0.021815	-0.597575	-0.104732	0.459780	-0.180430	-0.730471	0.396167	-0.526221
23391	8.940349	-1.539882	-3.745571	-0.025836	0.010055	0.005277	-0.598946	-0.106150	0.460263	-0.180803	-0.730220	0.396596	-0.526118
23392	8.968922	-1.583389	-3.771075	-0.029434	0.011805	0.007101	-0.598136	-0.104441	0.459803	-0.181229	-0.729934	0.397058	-0.526021
23393	8.911111	-1.526917	-3.792697	-0.067658	-0.001524	0.016219	-0.598387	-0.105385	0.461840	-0.182002	-0.729566	0.398129	-0.525454
23394	9.028810	-1.592960	-3.812019	-0.066231	0.006842	-0.000293	-0.597148	-0.106103	0.458715	-0.183006	-0.729253	0.398890	-0.524963
23395	8.940041	-1.519832	-3.793732	-0.077291	0.018121	-0.004010	-0.597665	-0.108691	0.459676	-0.184286	-0.728802	0.399696	-0.524528
23396	8.964863	-1.462745	-3.724249	-0.060250	0.050297	-0.019610	-0.598785	-0.109951	0.456818	-0.185754	-0.728204	0.399954	-0.524644
23397	9.003235	-1.535868	-3.716500	-0.074677	0.052672	-0.012305	-0.599039	-0.112052	0.456412	-0.187358	-0.727461	0.400481	-0.524702
23398	8.974131	-1.510942	-3.751476	-0.073915	0.040972	-0.016876	-0.600550	-0.114255	0.455593	-0.188918	-0.726886	0.400951	-0.524581
23399	8.984317	-1.458316	-3.703211	-0.086894	0.054333	-0.024250	-0.601402	-0.114014	0.453802	-0.190836	-0.726170	0.401424	-0.524517
23400	9.003928	-1.434653	-3.669978	-0.087059	0.049137	-0.029739	-0.601097	-0.117185	0.451930	-0.192784	-0.725558	0.401809	-0.524356
23401	9.021347	-1.228441	-3.686191	-0.104480	0.026991	-0.027864	-0.602999	-0.121635	0.450836	-0.194779	-0.725084	0.402512	-0.523735
23402	9.018093	-1.307426	-3.761454	-0.101685	0.021356	-0.026031	-0.602157	-0.123517	0.448480	-0.196684	-0.724664	0.403219	-0.523060
23403	9.037917	-1.298768	-3.694515	-0.087066	-0.002735	-0.024121	-0.603802	-0.125086	0.449236	-0.198148	-0.724534	0.403905	-0.522158
23404	9.008809	-1.264079	-3.734258	-0.057897	-0.005367	-0.027732	-0.602679	-0.126467	0.448163	-0.199213	-0.724580	0.404224	-0.521441
23405	9.023124	-1.305392	-3.735062	-0.060304	-0.008882	-0.014889	-0.603495	-0.127356	0.449232	-0.200144	-0.724544	0.404787	-0.520698
23406	9.042911	-1.240575	-3.696737	-0.053519	-0.004020	-0.035053	-0.602903	-0.129927	0.449487	-0.201230	-0.724652	0.404944	-0.520006
23407	8.985151	-1.230530	-3.692097	-0.050810	-0.016929	-0.035038	-0.600941	-0.130810	0.449553	-0.202171	-0.724897	0.405145	-0.519141
23408	9.071119	-1.263935	-3.777644	-0.006565	-0.043684	-0.020217	-0.598697	-0.132114	0.449452	-0.202101	-0.725485	0.405190	-0.518313
23409	8.912145	-1.194611	-3.800230	0.015894	0.007134	-0.040466	-0.599371	-0.133281	0.450363	-0.202325	-0.725795	0.404523	-0.518313
23410	8.979753	-1.185583	-3.785793	0.014128	0.029017	-0.005619	-0.600785	-0.131828	0.450047	-0.202390	-0.725595	0.404268	-0.518766
23411	9.061666	-1.254434	-3.757908	0.034308	0.027020	-0.003734	-0.600762	-0.133798	0.449786	-0.202128	-0.725476	0.403861	-0.519351
23412	8.972311	-1.238812	-3.790692	0.021001	0.022611	-0.022123	-0.602281	-0.134636	0.450027	-0.202220	-0.725497	0.403332	-0.519696
23413	8.974505	-1.331127	-3.779300	-0.005163	0.031360	-0.044224	-0.600332	-0.135318	0.448851	-0.202982	-0.725501	0.402733	-0.519859
23414	9.022481	-1.379871	-3.786242	0.001011	0.048348	-0.020380	-0.602591	-0.134060	0.446997	-0.203547	-0.725164	0.402323	-0.520426
23415	9.033217	-1.162369	-3.736923	-0.026929	0.021682	-0.035033	-0.602290	-0.136028	0.446594	-0.204448	-0.725105	0.402124	-0.520308
23416	9.045589	-1.221553	-3.670147	-0.052821	0.016829	-0.045174	-0.601992	-0.137585	0.446495	-0.205797	-0.725074	0.402042	-0.519882
23417	9.062541	-1.216945	-3.661090	-0.058256	0.010240	-0.042417	-0.601685	-0.140770	0.444900	-0.207137	-0.725061	0.402108	-0.519316
23418	9.043376	-1.129205	-3.683953	-0.073072	-0.016198	-0.046064	-0.602778	-0.141669	0.446250	-0.208525	-0.725292	0.402361	-0.518242
23419	9.021318	-1.152787	-3.721924	-0.063917	-0.016226	-0.046056	-0.601635	-0.144207	0.445664	-0.209771	-0.725557	0.402540	-0.517228
23420	9.028714	-1.101917	-3.721869	-0.056958	-0.005475	-0.025863	-0.599919	-0.148294	0.444698	-0.210807	-0.725572	0.402881	-0.516519
23421	8.980813	-0.997211	-3.729056	-0.063641	-0.031726	-0.033168	-0.599335	-0.149116	0.446874	-0.211792	-0.725892	0.403307	-0.515333
23422	9.076801	-1.094763	-3.738111	-0.049073	-0.046371	-0.034947	-0.599607	-0.149415	0.447277	-0.212465	-0.726443	0.403589	-0.514058
23423	9.011949	-1.050759	-3.730569	-0.053511	-0.009655	-0.033186	-0.598453	-0.152673	0.446926	-0.213480	-0.726575	0.403814	-0.513273
23424	9.004833	-0.938721	-3.763385	-0.042863	0.005635	-0.012069	-0.596498	-0.152864	0.447314	-0.214249	-0.726429	0.404144	-0.512899
23425	9.004822	-0.953334	-3.758650	-0.011369	-0.004591	0.003605	-0.598430	-0.154381	0.447099	-0.214318	-0.726392	0.404447	-0.512684
23426	8.990370	-0.953239	-3.758109	-0.003775	-0.010794	0.014638	-0.597700	-0.156947	0.447213	-0.214127	-0.726354	0.404856	-0.512495
23427	8.995448	-0.953728	-3.724489	0.032853	0.021427	0.012825	-0.597586	-0.155228	0.446760	-0.213673	-0.726165	0.404726	-0.513054
23428	9.001629	-1.098275	-3.798118	0.025732	0.031255	0.018276	-0.597614	-0.152316	0.448056	-0.213332	-0.725812	0.404670	-0.513740
23429	9.004245	-0.991345	-3.816839	0.032825	0.005786	0.012843	-0.598177	-0.152139	0.447514	-0.212750	-0.725783	0.404608	-0.514071
23430	9.042629	-1.015714	-3.828094	0.040192	0.022345	0.012835	-0.598739	-0.152104	0.446963	-0.212201	-0.725611	0.404389	-0.514712
23431	9.011700	-1.074711	-3.752453	0.046727	0.018531	-0.016523	-0.598907	-0.150757	0.445514	-0.211822	-0.725748	0.403703	-0.515213
23432	9.081751	-1.060883	-3.735661	0.039070	0.020249	-0.029369	-0.599747	-0.149931	0.446270	-0.211699	-0.725939	0.402880	-0.515639
23433	9.043106	-1.075080	-3.741554	0.021906	0.032054	-0.056959	-0.599880	-0.151146	0.445080	-0.212206	-0.726156	0.401804	-0.515964
23434	9.076832	-1.119206	-3.723781	0.002229	0.034819	-0.040485	-0.599464	-0.150089	0.446537	-0.212841	-0.726135	0.401126	-0.516260
23435	8.990117	-1.006451	-3.768107	-0.009387	0.001056	-0.060642	-0.600138	-0.152312	0.445848	-0.213590	-0.726567	0.400452	-0.515866
23436	9.033201	-1.167218	-3.736953	-0.053986	0.006279	-0.053414	-0.599815	-0.156768	0.444175	-0.214968	-0.726685	0.400317	-0.515232
23437	8.985549	-1.021489	-3.729391	-0.050084	0.051964	-0.047959	-0.599818	-0.157534	0.442453	-0.216579	-0.726314	0.400030	-0.515303
23438	9.096568	-0.934798	-3.742638	-0.028450	0.078345	-0.027734	-0.599657	-0.159110	0.442773	-0.217875	-0.725607	0.399662	-0.516038
23439	9.120722	-0.993604	-3.710113	-0.024030	0.053693	-0.031360	-0.601622	-0.159645	0.439829	-0.218950	-0.725195	0.399339	-0.516412
23440	9.096770	-0.947346	-3.711331	-0.015682	0.053392	-0.026753	-0.602162	-0.161311	0.439313	-0.219863	-0.724781	0.398979	-0.516883
23441	9.032720	-0.870603	-3.614244	0.016884	0.067956	-0.041392	-0.602446	-0.161670	0.438038	-0.220562	-0.724480	0.398023	-0.517744
23442	9.010210	-0.939732	-3.691138	-0.010415	0.090891	-0.038748	-0.604401	-0.161607	0.437363	-0.221809	-0.723802	0.397252	-0.518751
23443	9.001160	-0.843140	-3.656358	-0.011979	0.087476	-0.027720	-0.604415	-0.162710	0.433807	-0.222936	-0.723060	0.396707	-0.519718
23444	9.102681	-0.917586	-3.583354	-0.008240	0.096575	-0.025879	-0.606618	-0.165447	0.432543	-0.224073	-0.722216	0.396088	-0.520873
23445	9.190042	-0.982696	-3.475949	-0.042992	0.118888	-0.027806	-0.607199	-0.166084	0.428324	-0.225894	-0.721003	0.395722	-0.522045
23446	9.226751	-0.944922	-3.419111	-0.081189	0.116617	-0.018685	-0.610838	-0.166715	0.424971	-0.228161	-0.719559	0.395867	-0.522941
23447	9.234905	-0.790510	-3.365276	-0.104775	0.129137	-0.011381	-0.612796	-0.168999	0.420105	-0.230780	-0.717813	0.396327	-0.523841
23448	9.218283	-0.746920	-3.352295	-0.116447	0.127010	-0.037089	-0.613231	-0.168629	0.418458	-0.233812	-0.716239	0.396505	-0.524516
23449	9.274477	-0.695018	-3.274358	-0.114808	0.114447	-0.042547	-0.614340	-0.172182	0.413227	-0.236787	-0.714831	0.396678	-0.524972
23450	9.284604	-0.783738	-3.173878	-0.175261	0.122201	-0.046358	-0.616529	-0.177233	0.410006	-0.240728	-0.713071	0.397374	-0.525046
23451	9.193623	-0.674355	-3.145612	-0.184512	0.183515	-0.055650	-0.621533	-0.181280	0.404503	-0.245381	-0.710679	0.397741	-0.525857
23452	9.208883	-0.522220	-3.106548	-0.187565	0.220993	-0.035500	-0.622367	-0.186256	0.396391	-0.250154	-0.707698	0.398217	-0.527267
23453	9.276487	-0.542451	-3.080226	-0.196653	0.206082	-0.031811	-0.626409	-0.189591	0.390504	-0.254899	-0.704773	0.398910	-0.528387
23454	9.335192	-0.544396	-2.966506	-0.218001	0.200126	-0.007970	-0.629467	-0.193512	0.384710	-0.259614	-0.701600	0.400157	-0.529370
23455	9.432801	-0.493578	-2.829746	-0.193543	0.240182	0.014070	-0.632006	-0.196701	0.375330	-0.264093	-0.697912	0.401251	-0.531197
23456	9.432308	-0.624411	-2.837826	-0.238913	0.208033	0.030527	-0.636092	-0.198200	0.366626	-0.268751	-0.694169	0.403215	-0.532278
23457	9.375250	-0.488774	-2.796166	-0.236913	0.161273	0.042546	-0.639021	-0.201148	0.361171	-0.272878	-0.690808	0.405555	-0.532772
23458	9.350272	-0.635145	-2.537764	-0.240453	0.140617	0.048973	-0.640128	-0.204581	0.356366	-0.276782	-0.687588	0.408108	-0.532976
23459	9.540267	-0.770009	-2.526427	-0.232522	0.105960	0.074756	-0.645176	-0.204835	0.351515	-0.280037	-0.684526	0.411122	-0.532900
23460	9.680164	-0.668830	-2.550320	-0.208599	0.069470	0.084084	-0.644083	-0.207352	0.344653	-0.282555	-0.681897	0.414221	-0.532541
23461	9.612095	-0.686806	-2.620346	-0.178679	0.046849	0.075900	-0.648134	-0.207352	0.343017	-0.284561	-0.679722	0.416992	-0.532090
23462	9.524222	-0.662262	-2.776300	-0.156201	-0.022697	0.067776	-0.647715	-0.207627	0.342717	-0.285742	-0.678500	0.419795	-0.530813
23463	9.462173	-0.533606	-2.753820	-0.107156	-0.049875	0.057831	-0.647842	-0.208748	0.342510	-0.286149	-0.677899	0.422105	-0.529528
23464	9.461784	-0.740223	-2.716510	-0.092056	-0.060167	0.075277	-0.647601	-0.206169	0.341829	-0.286072	-0.677355	0.424550	-0.528309
23465	9.491024	-0.684906	-2.697922	-0.085522	-0.006785	0.075221	-0.648157	-0.206430	0.341540	-0.286360	-0.676265	0.426617	-0.527885
23466	9.452606	-0.704377	-2.672461	-0.038973	-0.012238	0.071639	-0.648426	-0.207401	0.341203	-0.286008	-0.675541	0.428176	-0.527740
23467	9.413569	-0.864216	-2.667212	-0.038584	-0.020485	0.086299	-0.649283	-0.205169	0.342186	-0.285421	-0.674760	0.429974	-0.527595
23468	9.327271	-0.800965	-2.637007	-0.026638	-0.011214	0.053268	-0.649593	-0.203148	0.341477	-0.285096	-0.674257	0.431136	-0.527466
23469	9.309864	-0.838243	-2.380592	-0.012129	0.037133	0.044041	-0.649893	-0.200918	0.342314	-0.285093	-0.673373	0.431753	-0.528091
23470	9.394802	-0.972274	-2.556118	-0.063160	0.027674	0.051288	-0.650587	-0.201970	0.340861	-0.285611	-0.672268	0.433047	-0.528160
23471	9.356031	-0.996007	-2.574144	-0.083978	-0.005893	0.028348	-0.649611	-0.202125	0.340842	-0.286361	-0.671554	0.434458	-0.527502
23472	9.520841	-0.940326	-2.473677	-0.114102	-0.000191	-0.003786	-0.650995	-0.203463	0.339657	-0.287905	-0.670921	0.435711	-0.526432
23473	9.516454	-0.833740	-2.463158	-0.111876	-0.024996	-0.020241	-0.649862	-0.204636	0.340132	-0.289375	-0.670656	0.436868	-0.525004
23474	9.540300	-0.782263	-2.516847	-0.094213	-0.021551	-0.078925	-0.649813	-0.207676	0.341478	-0.291248	-0.671015	0.437015	-0.523384
23475	9.530831	-0.648355	-2.551848	-0.062234	-0.043390	-0.146709	-0.649224	-0.210496	0.341020	-0.293219	-0.672320	0.436051	-0.521409
23476	9.568676	-0.564474	-2.678304	-0.050112	-0.078694	-0.203500	-0.646042	-0.219089	0.341994	-0.295307	-0.674596	0.434403	-0.518659
23477	9.958259	-0.492760	-2.805916	0.010622	-0.094387	-0.188581	-0.641788	-0.224834	0.342297	-0.296286	-0.677203	0.432401	-0.516372
23478	9.442112	-0.332114	-2.940139	-0.058667	-0.120581	-0.210788	-0.640311	-0.229019	0.346350	-0.298191	-0.679898	0.430966	-0.512922
23479	8.979445	-0.113458	-2.728201	-0.039528	-0.072547	-0.216392	-0.635457	-0.236071	0.350055	-0.300315	-0.682201	0.428953	-0.510305
23480	9.270427	-0.241353	-2.747160	0.012580	-0.009952	-0.155788	-0.634295	-0.239773	0.350094	-0.301622	-0.683699	0.426854	-0.509289
23481	9.336502	-0.241838	-2.925941	0.011467	-0.053892	-0.159381	-0.630588	-0.245046	0.352524	-0.302625	-0.685611	0.424975	-0.507692
23482	9.201065	-0.135128	-3.036108	0.064597	-0.024603	-0.159340	-0.629402	-0.249152	0.355050	-0.303122	-0.687589	0.422379	-0.506886
23483	9.206075	-0.055016	-3.045434	0.114236	0.017504	-0.188659	-0.627139	-0.251089	0.356304	-0.303605	-0.689634	0.418614	-0.506942
23484	9.380040	0.155084	-3.072305	0.054868	0.028548	-0.185049	-0.625286	-0.254378	0.356363	-0.304933	-0.691214	0.415421	-0.506621
23485	9.225377	0.156976	-3.131719	0.071922	0.029006	-0.163031	-0.623829	-0.259099	0.356895	-0.305829	-0.692659	0.412357	-0.506609
23486	9.274367	0.164988	-3.032062	0.068685	0.026194	-0.146501	-0.623105	-0.261100	0.357044	-0.306553	-0.694008	0.409566	-0.506591
23487	9.355688	0.126440	-3.093318	0.050563	0.033307	-0.141033	-0.622212	-0.265249	0.357616	-0.307549	-0.695090	0.406990	-0.506580
23488	9.147581	0.100204	-3.196805	0.022028	0.053931	-0.115483	-0.621065	-0.268211	0.357004	-0.308824	-0.695609	0.404920	-0.506751
23489	9.075872	0.333835	-3.221582	0.000549	0.082464	-0.099032	-0.622312	-0.269544	0.355678	-0.310476	-0.695545	0.403134	-0.507252
23490	9.134137	0.391190	-3.189574	-0.078522	0.094680	-0.114781	-0.621579	-0.273697	0.353462	-0.313450	-0.695024	0.401812	-0.507186
23491	9.231510	0.596065	-3.148407	-0.098344	0.080820	-0.066109	-0.621579	-0.276453	0.348967	-0.316123	-0.694099	0.401491	-0.507048
23492	9.472261	0.782488	-3.252801	-0.203808	0.077594	-0.005669	-0.621555	-0.280131	0.345950	-0.319592	-0.692062	0.403063	-0.506410
23493	9.824461	0.813409	-3.212636	-0.272756	0.109459	0.082318	-0.623235	-0.281498	0.342533	-0.323405	-0.688531	0.406361	-0.506167
23494	9.568389	0.704202	-3.252075	-0.302725	0.045851	0.130916	-0.625483	-0.283710	0.336280	-0.326584	-0.685021	0.411013	-0.505131
23495	9.587127	0.724517	-3.329928	-0.314148	-0.047977	0.192527	-0.627175	-0.283301	0.334228	-0.328532	-0.681866	0.417230	-0.503035
23496	9.306935	0.605770	-3.368528	-0.373030	-0.124862	0.186946	-0.630825	-0.282689	0.331510	-0.330666	-0.679065	0.424444	-0.499378
23497	9.169100	0.749062	-3.492858	-0.402402	-0.156092	0.186928	-0.629155	-0.283359	0.330197	-0.332912	-0.676380	0.432123	-0.494924
23498	9.186393	0.889645	-3.497419	-0.449642	-0.169708	0.201566	-0.630814	-0.284719	0.329571	-0.335495	-0.673266	0.440511	-0.490006
23499	9.060148	0.784892	-3.575496	-0.492878	-0.174577	0.192266	-0.629984	-0.285485	0.327563	-0.338677	-0.669990	0.449180	-0.484405
23500	9.822491	0.729059	-3.430475	-0.504680	-0.086620	0.186760	-0.630269	-0.285575	0.326584	-0.342809	-0.665673	0.457231	-0.479897
23501	9.162036	0.426903	-3.335294	-0.525113	-0.025540	0.133210	-0.632506	-0.288244	0.320999	-0.348262	-0.661125	0.464293	-0.475457
23502	8.939182	0.631882	-2.953691	-0.502646	0.102889	0.107354	-0.632507	-0.293219	0.312601	-0.354802	-0.655587	0.469854	-0.472820
23503	9.294431	0.281215	-2.669782	-0.552231	0.168392	0.092500	-0.636452	-0.295916	0.302287	-0.362733	-0.649222	0.475151	-0.470285
23504	9.367758	0.192841	-2.808348	-0.623824	0.122696	0.121793	-0.639407	-0.299893	0.291746	-0.370799	-0.642303	0.481772	-0.466744
23505	9.299714	0.328466	-2.940169	-0.651984	0.092665	0.132800	-0.643204	-0.303816	0.280379	-0.378801	-0.635320	0.488920	-0.462424
23506	9.068995	0.148601	-2.787805	-0.673756	0.195998	0.128846	-0.646738	-0.308442	0.265897	-0.388027	-0.627045	0.495360	-0.459204
23507	9.012616	-0.119351	-2.487964	-0.656324	0.245205	0.228770	-0.652402	-0.309789	0.251638	-0.396542	-0.617409	0.502389	-0.457346
23508	9.369556	-0.415125	-2.319687	-0.648307	0.228922	0.255456	-0.656686	-0.309502	0.238303	-0.404440	-0.607510	0.509703	-0.455590
23509	9.812382	-0.453945	-2.370311	-0.628896	0.212298	0.195050	-0.661389	-0.309862	0.223816	-0.412416	-0.598461	0.516135	-0.453169
23510	9.823752	-0.608251	-2.081924	-0.623942	0.235485	0.206937	-0.666394	-0.308771	0.208724	-0.420373	-0.588948	0.522379	-0.451162
23511	10.135930	-0.198230	-2.081264	-0.532892	0.228733	0.193499	-0.671532	-0.307449	0.194764	-0.427242	-0.580330	0.527605	-0.449794
23512	9.742928	0.008105	-1.891332	-0.438243	0.115388	0.049759	-0.674392	-0.308024	0.184153	-0.433060	-0.574950	0.531229	-0.446863
23513	9.802036	-0.212279	-1.943282	-0.359752	0.022361	0.016086	-0.673581	-0.310120	0.177459	-0.437262	-0.571420	0.534519	-0.443362
23514	9.594285	-0.278158	-1.984246	-0.314752	-0.086733	0.067674	-0.673316	-0.310965	0.174335	-0.439301	-0.568651	0.538942	-0.439536
23515	9.612863	-0.272195	-2.076678	-0.247972	-0.128565	0.071543	-0.674715	-0.310903	0.173515	-0.440074	-0.566776	0.543159	-0.435980
23516	9.716163	-0.243126	-2.128654	-0.219378	-0.148382	0.047800	-0.674969	-0.312224	0.174552	-0.440502	-0.565562	0.547022	-0.432279
23517	9.559306	-0.058685	-2.237514	-0.180232	-0.136804	0.005642	-0.671894	-0.311941	0.176494	-0.440960	-0.565031	0.549950	-0.428778
23518	9.587869	0.029521	-2.320122	-0.179969	-0.144809	0.016685	-0.673136	-0.311990	0.177897	-0.441221	-0.564456	0.553051	-0.425263
23519	9.533825	-0.195101	-2.358208	-0.250164	-0.130491	0.057765	-0.673112	-0.312521	0.180096	-0.442065	-0.562642	0.557084	-0.421509
23520	9.517704	0.111004	-2.391837	-0.255378	0.016764	0.089681	-0.670617	-0.313016	0.177810	-0.444316	-0.559215	0.560167	-0.419613
23521	10.401304	0.393696	-2.599341	-0.259257	0.131124	0.105326	-0.676218	-0.313282	0.173382	-0.447757	-0.554549	0.562453	-0.419089
23522	8.957183	0.413405	-2.405133	-0.287003	0.138406	0.025121	-0.676542	-0.314325	0.165788	-0.452241	-0.550489	0.563978	-0.417576
23523	9.048887	0.200327	-2.296439	-0.170674	0.207051	0.057342	-0.677583	-0.313664	0.158305	-0.455933	-0.546493	0.564262	-0.418424
23524	9.445396	0.173207	-2.110985	-0.091159	0.224641	0.052970	-0.681952	-0.313954	0.151074	-0.458979	-0.543140	0.563641	-0.420292
23525	9.334221	0.303842	-2.209828	-0.012177	0.199817	0.032971	-0.682289	-0.313478	0.144270	-0.461047	-0.540904	0.562370	-0.422608
23526	9.421570	0.633840	-2.271322	0.033157	0.118039	-0.110797	-0.681748	-0.315227	0.139274	-0.462931	-0.541394	0.559917	-0.423179
23527	10.090592	0.503694	-2.321338	-0.028694	0.067607	-0.093278	-0.681155	-0.318854	0.137929	-0.464755	-0.541541	0.558628	-0.422695
23528	10.075806	0.611680	-2.409442	-0.112455	-0.002032	-0.001561	-0.681709	-0.319914	0.136613	-0.465925	-0.540492	0.559672	-0.421366
23529	9.988857	0.705331	-2.475620	-0.145390	-0.035306	0.002092	-0.680898	-0.319254	0.134414	-0.467049	-0.539366	0.561352	-0.419326
23530	9.704153	0.610471	-2.484914	-0.242153	-0.081412	-0.054992	-0.681709	-0.320963	0.134874	-0.469170	-0.538350	0.563643	-0.415169
23531	9.280274	0.754598	-2.521257	-0.362490	-0.169201	-0.029465	-0.678447	-0.326068	0.133971	-0.471356	-0.536642	0.568014	-0.408900
23532	9.440842	0.960508	-2.409992	-0.490013	-0.198350	0.064916	-0.678295	-0.326931	0.134195	-0.473770	-0.532833	0.574651	-0.401756
23533	9.411974	1.089889	-2.458787	-0.589405	-0.208310	0.113383	-0.679290	-0.326930	0.131554	-0.476676	-0.527565	0.582622	-0.393709
23534	9.455101	1.177805	-2.527451	-0.633809	-0.194533	0.162846	-0.681139	-0.325893	0.128287	-0.479739	-0.521055	0.591231	-0.385744
23535	9.372562	1.211168	-2.620753	-0.644038	-0.205460	0.192190	-0.681600	-0.324326	0.125319	-0.482469	-0.514143	0.600204	-0.377672
23536	9.394279	1.430450	-2.709496	-0.643850	-0.197596	0.199557	-0.684448	-0.321695	0.121602	-0.485131	-0.506921	0.609064	-0.369757
23537	9.410407	1.334072	-2.763861	-0.625406	-0.167371	0.201366	-0.685470	-0.319440	0.119239	-0.487890	-0.499619	0.617374	-0.362206
23538	9.319960	1.215712	-2.570454	-0.613996	-0.133220	0.214146	-0.687366	-0.316029	0.113748	-0.490753	-0.491848	0.625302	-0.355309
23539	9.119565	1.012305	-2.846859	-0.692035	-0.128787	0.235921	-0.690793	-0.311816	0.109715	-0.494222	-0.483007	0.633800	-0.347487
23540	9.354585	0.851612	-2.921904	-0.615676	-0.068514	0.210305	-0.692697	-0.308103	0.103824	-0.497762	-0.474631	0.640826	-0.341028
23541	9.564225	1.011736	-2.677523	-0.504733	0.023361	0.177423	-0.695467	-0.303280	0.095777	-0.501625	-0.467194	0.645740	-0.336336
23542	9.153403	0.709471	-2.705189	-0.428989	0.136345	0.191929	-0.697798	-0.299896	0.088055	-0.506044	-0.459410	0.649113	-0.333937
23543	9.036794	-0.002604	-2.526749	-0.340225	0.155931	0.291030	-0.701410	-0.294893	0.079469	-0.509237	-0.451171	0.652508	-0.333698
23544	9.180000	0.031137	-2.406296	-0.386439	0.197442	0.338629	-0.705913	-0.286534	0.069146	-0.512973	-0.441408	0.656184	-0.333825
23545	9.208591	-0.627657	-2.479284	-0.458276	0.198970	0.316359	-0.710990	-0.276372	0.059776	-0.517481	-0.431224	0.660012	-0.332630
23546	9.327600	-0.938116	-2.536476	-0.386662	0.233093	0.389823	-0.715255	-0.265953	0.047763	-0.521224	-0.420430	0.663578	-0.333508
23547	9.637558	-1.528316	-2.088205	-0.411737	0.234161	0.373240	-0.720631	-0.255793	0.035606	-0.525243	-0.409582	0.667053	-0.333770
23548	10.230661	-1.088630	-1.916719	-0.331835	0.198413	0.322279	-0.723196	-0.245957	0.026332	-0.528392	-0.400382	0.669882	-0.334297
23549	9.672516	-1.096592	-2.113264	-0.286908	0.024946	0.170195	-0.725424	-0.238567	0.020670	-0.529841	-0.394852	0.672968	-0.332376
23550	9.562396	-1.292842	-2.248090	-0.266343	-0.007516	0.188577	-0.727595	-0.234648	0.016468	-0.530547	-0.389446	0.676394	-0.330671
23551	9.227325	-1.226790	-2.295508	-0.168556	-0.028240	0.221769	-0.730500	-0.225918	0.015500	-0.529947	-0.384771	0.679624	-0.330482
23552	9.371638	-1.324919	-2.287054	-0.094970	-0.006639	0.165005	-0.731402	-0.220404	0.015988	-0.529455	-0.381485	0.681682	-0.330842
23553	9.291167	-1.234203	-2.138544	-0.040566	0.007607	0.077003	-0.732717	-0.215967	0.015437	-0.529284	-0.379865	0.682568	-0.331151
23554	9.516354	-1.150607	-2.342047	0.007841	0.012061	-0.030209	-0.732982	-0.217482	0.014648	-0.529555	-0.380195	0.682258	-0.330980
23555	9.498215	-0.772009	-2.355807	-0.124430	0.013945	-0.117581	-0.732154	-0.218496	0.011927	-0.531379	-0.380289	0.682158	-0.328141
23556	8.382387	0.372398	-1.939519	-0.303401	0.094248	-0.070388	-0.732416	-0.221868	0.008513	-0.535384	-0.377323	0.682690	-0.323922
23557	10.390265	0.184320	-1.450680	-0.519337	0.297586	0.149512	-0.732491	-0.221691	-0.000962	-0.542295	-0.367679	0.684046	-0.320638
23558	10.749872	0.629471	-1.562661	-0.630583	0.211426	0.243176	-0.734046	-0.216268	-0.013029	-0.548123	-0.356145	0.687555	-0.316212
23559	10.662484	0.313495	-1.822290	-0.597521	0.067654	0.259906	-0.737710	-0.208076	-0.023092	-0.551589	-0.345493	0.692458	-0.311265
23560	10.086747	-0.149135	-1.919704	-0.617001	-0.095338	0.228723	-0.738296	-0.197914	-0.028040	-0.553026	-0.335981	0.698969	-0.304501
23561	9.558896	0.418955	-1.872112	-0.638746	-0.133189	0.105766	-0.740087	-0.191163	-0.032350	-0.554746	-0.328165	0.705043	-0.295767
23562	9.447603	0.679732	-1.731001	-0.643520	-0.187297	0.070998	-0.741790	-0.189120	-0.033045	-0.555819	-0.321011	0.711420	-0.286179
23563	9.353372	0.593061	-1.728043	-0.644945	-0.182431	0.050766	-0.741249	-0.185888	-0.029782	-0.557033	-0.314103	0.717440	-0.276286
23564	9.214483	0.816913	-1.711730	-0.654426	-0.187529	0.074619	-0.742673	-0.183325	-0.029610	-0.557941	-0.306672	0.723627	-0.266492
23565	9.216027	1.099552	-1.632660	-0.618802	-0.131845	0.034277	-0.742578	-0.179399	-0.028811	-0.559646	-0.299944	0.728558	-0.256967
23566	8.898129	1.269818	-1.684872	-0.605339	-0.134904	-0.008862	-0.742501	-0.175891	-0.031106	-0.561269	-0.293885	0.733150	-0.247184
23567	9.283510	1.052026	-1.920481	-0.610986	-0.110026	-0.053832	-0.743350	-0.176066	-0.033062	-0.563549	-0.288360	0.737014	-0.236793
23568	10.155931	0.944839	-2.161506	-0.628359	-0.017522	0.004878	-0.741839	-0.174784	-0.033695	-0.566800	-0.281185	0.740234	-0.227434
23569	10.840507	0.555240	-2.580899	-0.565573	0.060523	-0.053775	-0.741329	-0.173729	-0.038099	-0.571186	-0.275314	0.741731	-0.218593
23570	10.665867	0.059623	-3.140330	-0.412794	0.109426	-0.062870	-0.742785	-0.172819	-0.044726	-0.575290	-0.270957	0.741988	-0.212314
23571	9.905015	-0.502408	-3.142110	-0.228236	0.104316	-0.143510	-0.738958	-0.171665	-0.052224	-0.578753	-0.270043	0.740944	-0.207661
23572	9.529173	-1.144326	-3.175713	-0.158645	0.058014	-0.174689	-0.738353	-0.175884	-0.053048	-0.581143	-0.270464	0.740056	-0.203567
23573	9.084374	-0.927543	-2.834037	-0.254916	0.110161	-0.151155	-0.738072	-0.177999	-0.056250	-0.584795	-0.269282	0.738987	-0.198494
23574	9.867342	-0.937098	-2.534916	-0.357939	0.285500	-0.120258	-0.737855	-0.178694	-0.065363	-0.591349	-0.265639	0.736464	-0.193295
23575	9.573197	-0.973704	-2.543477	-0.266309	0.037678	0.048162	-0.737614	-0.178737	-0.070391	-0.593139	-0.261588	0.737317	-0.190055
23576	8.901877	-0.538208	-2.298172	-0.170512	-0.104683	0.159535	-0.738785	-0.174195	-0.070239	-0.591829	-0.257517	0.740107	-0.188852
23577	9.154450	-0.566769	-2.650754	-0.141371	-0.131167	0.156004	-0.740245	-0.167362	-0.067572	-0.590011	-0.253961	0.743030	-0.187873
23578	9.415309	-0.545338	-2.578253	-0.136128	-0.112071	0.145036	-0.741271	-0.162203	-0.065570	-0.588443	-0.250519	0.745670	-0.186953
23579	9.697362	-0.498135	-2.269692	-0.143394	-0.119607	0.148785	-0.742851	-0.155738	-0.061110	-0.586795	-0.246969	0.748402	-0.185937
23580	9.748537	-0.441649	-2.529659	-0.213462	-0.124610	0.128482	-0.744038	-0.149138	-0.059576	-0.585455	-0.242893	0.751360	-0.183588
23581	9.246781	-0.426639	-2.300681	-0.207790	-0.153712	0.104581	-0.748370	-0.145322	-0.055114	-0.583734	-0.239344	0.754475	-0.180934
23582	9.190633	-0.412093	-2.090783	-0.208316	-0.196832	0.055096	-0.746704	-0.142428	-0.051045	-0.581509	-0.236680	0.757854	-0.177445
23583	9.231523	-0.351289	-2.125728	-0.082619	-0.143881	-0.005285	-0.747698	-0.138373	-0.046740	-0.579714	-0.236186	0.759842	-0.175465
23584	9.353108	-0.266293	-2.018623	-0.021014	-0.136530	-0.131757	-0.748905	-0.139935	-0.043337	-0.578162	-0.238278	0.760958	-0.172901
23585	9.160321	-0.201466	-2.049634	0.036455	-0.063933	-0.179508	-0.747698	-0.144553	-0.039029	-0.577627	-0.241514	0.760750	-0.171108
23586	8.636651	-0.161513	-1.860731	0.066605	0.045376	-0.225606	-0.746225	-0.151205	-0.039593	-0.578719	-0.245451	0.758976	-0.169690
23587	10.046737	0.051233	-2.192230	0.163683	0.235460	-0.309800	-0.744489	-0.158290	-0.042976	-0.582536	-0.251088	0.754174	-0.169789
23588	9.883876	0.051756	-2.686073	0.232772	0.414563	-0.414607	-0.743039	-0.167295	-0.050521	-0.588941	-0.258516	0.746492	-0.170493
23589	9.354844	0.817015	-2.873836	0.368807	0.481070	-0.565843	-0.736492	-0.184726	-0.061145	-0.596073	-0.269484	0.736578	-0.171840
23590	10.061875	0.594871	-2.954856	0.386634	0.505774	-0.484066	-0.731232	-0.200100	-0.072885	-0.602988	-0.279348	0.726598	-0.174429
23591	10.530151	0.677886	-2.882464	0.388639	0.403145	-0.397526	-0.725566	-0.215286	-0.085733	-0.607993	-0.288236	0.718149	-0.177555
23592	10.685506	1.113767	-2.919244	0.483760	0.334801	-0.320049	-0.722678	-0.227458	-0.092650	-0.611060	-0.297396	0.710536	-0.182484
23593	10.086656	0.945365	-2.704737	0.616998	0.249324	-0.393212	-0.718917	-0.238945	-0.093533	-0.612258	-0.309449	0.702896	-0.187932
23594	9.438999	0.773507	-2.568127	0.665077	0.148327	-0.433498	-0.714259	-0.254339	-0.092992	-0.611744	-0.322985	0.695895	-0.192823
23595	9.045197	0.847107	-2.424918	0.693162	0.023992	-0.326876	-0.709880	-0.267368	-0.088536	-0.608725	-0.335760	0.690845	-0.198626
23596	8.960446	0.924720	-2.201464	0.614547	-0.008935	-0.389371	-0.707700	-0.280802	-0.080875	-0.605926	-0.348519	0.685917	-0.202251
23597	8.981753	1.445369	-2.160225	0.583588	0.040657	-0.385748	-0.703583	-0.293922	-0.074469	-0.603838	-0.360570	0.680433	-0.205863
23598	9.237358	1.521251	-2.166873	0.638500	0.085359	-0.458131	-0.698217	-0.307033	-0.068632	-0.602180	-0.374012	0.673483	-0.209558
23599	9.217476	1.405386	-2.195866	0.568776	0.106416	-0.468419	-0.692720	-0.320361	-0.064204	-0.601167	-0.386577	0.666377	-0.212362
23600	9.190078	1.834606	-2.182383	0.429772	0.060246	-0.459375	-0.684979	-0.334994	-0.059879	-0.600525	-0.397478	0.660323	-0.212966
23601	9.257010	1.500944	-2.109776	0.166606	0.041045	-0.309414	-0.680226	-0.345938	-0.057669	-0.600947	-0.403281	0.656792	-0.211781
23602	9.314404	2.009922	-1.760822	-0.008273	0.029459	-0.137124	-0.677923	-0.352306	-0.058502	-0.601950	-0.404774	0.655453	-0.210227
23603	9.322219	2.492404	-1.579248	-0.102859	0.031763	-0.078500	-0.675670	-0.354579	-0.059082	-0.603440	-0.404334	0.655004	-0.208193
23604	9.264805	2.465263	-1.514484	-0.202691	-0.016291	-0.008897	-0.676234	-0.356103	-0.062519	-0.604872	-0.401974	0.656062	-0.205253
23605	9.286589	2.633893	-1.263023	-0.195073	-0.006913	0.003072	-0.676560	-0.354773	-0.066480	-0.606267	-0.399508	0.657085	-0.202664
23606	9.513974	2.679498	-1.167377	-0.174085	0.038324	0.031547	-0.679125	-0.352301	-0.069930	-0.608026	-0.396656	0.657713	-0.200952
23607	9.824859	2.339953	-1.326125	-0.193511	0.096287	0.049775	-0.679741	-0.350772	-0.074992	-0.610582	-0.393163	0.657804	-0.199762
23608	9.435431	1.974636	-1.364662	-0.162354	0.145703	0.113839	-0.679536	-0.348770	-0.081288	-0.613291	-0.388987	0.657663	-0.200104
23609	9.914200	1.991999	-1.464567	-0.066004	0.124734	0.092144	-0.681295	-0.344958	-0.086337	-0.615043	-0.386357	0.657201	-0.201336
23610	9.370365	1.500629	-1.785556	-0.100116	0.062359	0.119492	-0.683597	-0.340694	-0.088843	-0.616137	-0.383166	0.657874	-0.201891
23611	9.079572	1.047084	-1.806621	-0.110464	0.049518	0.211109	-0.686799	-0.333290	-0.094494	-0.616729	-0.378701	0.659427	-0.203439
23612	10.313300	1.208917	-1.866190	-0.043719	0.034839	0.211561	-0.689659	-0.329146	-0.097281	-0.616637	-0.375092	0.660886	-0.205657
23613	10.355397	1.213276	-2.031966	-0.032378	-0.072748	0.131931	-0.692072	-0.324262	-0.095004	-0.615306	-0.373105	0.663029	-0.206358
23614	9.979132	1.177599	-2.066432	0.036050	-0.183084	0.032135	-0.693594	-0.323117	-0.091849	-0.612445	-0.373775	0.665464	-0.205818
23615	9.548971	1.287737	-2.276653	0.133184	-0.244501	-0.024551	-0.696038	-0.323578	-0.084461	-0.608196	-0.376588	0.667863	-0.205519
23616	9.350737	1.197614	-2.322962	0.246178	-0.199371	-0.046484	-0.695232	-0.327639	-0.076906	-0.603828	-0.380924	0.669003	-0.206697
23617	9.402214	0.877997	-2.384934	0.317378	-0.193957	0.014162	-0.697256	-0.327199	-0.067792	-0.598622	-0.385206	0.670292	-0.209705
23618	9.347178	0.746027	-2.279884	0.368467	-0.178964	0.006866	-0.697742	-0.327475	-0.059015	-0.593306	-0.390174	0.671010	-0.213303
23619	9.224669	0.560896	-2.153337	0.382494	-0.159105	-0.018884	-0.697659	-0.327961	-0.049001	-0.588112	-0.395456	0.671282	-0.217069
23620	9.315779	0.602493	-2.228928	0.347911	-0.083027	-0.088784	-0.696999	-0.330143	-0.039237	-0.584584	-0.401008	0.670115	-0.219998
23621	9.315666	0.805108	-2.329039	0.305135	0.002388	-0.191742	-0.693955	-0.335730	-0.033053	-0.582854	-0.406930	0.667389	-0.221994
23622	9.904199	0.935069	-2.925006	0.275245	0.091151	-0.224842	-0.690634	-0.343411	-0.030489	-0.582782	-0.412645	0.663344	-0.223749
23623	9.681719	1.342896	-3.201431	0.190596	0.172436	-0.318720	-0.686512	-0.350506	-0.031524	-0.584731	-0.418117	0.658056	-0.224119
23624	8.550388	2.205255	-2.180199	-0.096437	0.265405	-0.449799	-0.679435	-0.362539	-0.036797	-0.590984	-0.421618	0.651675	-0.219763
23625	9.647369	2.816442	-2.043343	-0.314262	0.321821	-0.455471	-0.670026	-0.375709	-0.048580	-0.599621	-0.422224	0.645580	-0.213090
23626	9.802394	2.872448	-1.961829	-0.352663	0.304361	-0.314165	-0.665434	-0.385190	-0.064834	-0.607802	-0.420648	0.640829	-0.207293
23627	9.950624	2.953896	-2.145562	-0.085037	0.189556	-0.284056	-0.659549	-0.394919	-0.076371	-0.611956	-0.422313	0.636687	-0.204426
23628	9.251254	2.674598	-2.106741	0.015939	0.035112	-0.326021	-0.654306	-0.402333	-0.077017	-0.613563	-0.426424	0.633517	-0.200898
23629	8.668352	2.873501	-2.165763	-0.035996	0.020924	-0.350054	-0.648495	-0.411134	-0.078452	-0.615362	-0.430204	0.630625	-0.196382
23630	8.719960	3.232999	-1.877946	-0.060817	0.030641	-0.249104	-0.643663	-0.420417	-0.081302	-0.617217	-0.432390	0.628425	-0.192778
23631	9.150112	3.452112	-1.808072	-0.092744	-0.005293	-0.137031	-0.639120	-0.426227	-0.079751	-0.618315	-0.432895	0.627873	-0.189905
23632	9.337248	3.379021	-1.880755	-0.099900	-0.102076	-0.087314	-0.636587	-0.427987	-0.079325	-0.618201	-0.433061	0.628844	-0.186657
23633	9.124713	3.430177	-1.966665	-0.046994	-0.107691	-0.057881	-0.637010	-0.428605	-0.081033	-0.617302	-0.433540	0.630055	-0.184422
23634	8.997203	3.103270	-2.113768	-0.069790	-0.094002	-0.024084	-0.637533	-0.429452	-0.078011	-0.616786	-0.433243	0.631353	-0.182397
23635	8.836494	3.386044	-2.139727	-0.058300	-0.114758	-0.001078	-0.636953	-0.430644	-0.076974	-0.615668	-0.432908	0.633178	-0.180634
23636	8.855305	3.548361	-1.958236	-0.083451	-0.117682	0.018183	-0.639451	-0.429612	-0.074097	-0.614808	-0.431991	0.635172	-0.178750
23637	8.719585	3.384860	-1.990454	-0.104075	-0.122025	-0.001177	-0.639996	-0.430195	-0.073570	-0.613981	-0.431137	0.637231	-0.176311
23638	8.734957	3.446566	-1.898851	-0.099581	-0.094327	0.028166	-0.638609	-0.428871	-0.072106	-0.613511	-0.429802	0.639069	-0.174541
23639	8.797779	3.409231	-1.860386	-0.070544	-0.019772	0.011596	-0.640718	-0.428463	-0.074014	-0.613651	-0.428851	0.639845	-0.173542
23640	8.961871	3.390564	-1.820755	-0.086265	-0.051010	0.042848	-0.642134	-0.426734	-0.074173	-0.613564	-0.427334	0.641226	-0.172491
23641	8.914409	3.418899	-1.739096	-0.092494	-0.069738	0.017170	-0.644361	-0.425794	-0.072420	-0.613238	-0.426223	0.642721	-0.170832
23642	9.070362	3.556201	-1.572556	-0.075466	0.010601	-0.003049	-0.645233	-0.424389	-0.074836	-0.614003	-0.425213	0.642912	-0.169880
23643	8.907941	3.732903	-1.463895	-0.009245	-0.006038	-0.021248	-0.645658	-0.425128	-0.076970	-0.613938	-0.425407	0.642987	-0.169342
23644	8.830625	3.482627	-1.385350	-0.045744	-0.018141	-0.017686	-0.645231	-0.425451	-0.076297	-0.614129	-0.425046	0.643305	-0.168346
23645	9.061893	3.534713	-1.412980	-0.047788	-0.052798	-0.022163	-0.644266	-0.424618	-0.076255	-0.613817	-0.424937	0.644053	-0.166892
23646	9.090186	3.767279	-1.591243	-0.027686	-0.100979	-0.017420	-0.646886	-0.425521	-0.074332	-0.612785	-0.425067	0.645327	-0.165424
23647	9.088964	3.805998	-1.764836	0.049747	-0.009889	-0.004567	-0.646164	-0.426204	-0.072149	-0.612154	-0.425797	0.645352	-0.165785
23648	9.215507	3.480324	-1.776521	0.053500	0.006694	-0.004613	-0.646898	-0.424142	-0.073550	-0.611777	-0.426398	0.645145	-0.166437
23649	9.900290	3.278829	-1.938689	0.106043	0.079783	0.035859	-0.647742	-0.423033	-0.072776	-0.611695	-0.426993	0.644220	-0.168782
23650	9.545325	2.857661	-2.169677	0.117905	0.080144	-0.002813	-0.650266	-0.423029	-0.074984	-0.611706	-0.428107	0.642907	-0.170910
23651	9.144054	2.682296	-2.262082	0.046042	0.025919	-0.017669	-0.651102	-0.423407	-0.075697	-0.611609	-0.428830	0.642393	-0.171378
23652	8.855307	2.459297	-2.117490	-0.003742	-0.003162	0.039074	-0.651950	-0.422796	-0.076349	-0.611444	-0.428203	0.642871	-0.171742
23653	9.441123	2.522203	-2.414313	-0.093322	-0.017702	0.042723	-0.653380	-0.420858	-0.077890	-0.611757	-0.426583	0.643900	-0.170800
23654	9.140553	2.386013	-2.587513	-0.149313	-0.055283	0.072859	-0.657300	-0.419502	-0.078327	-0.612043	-0.423916	0.645795	-0.169259
23655	9.173962	2.010766	-2.470451	-0.214578	-0.061412	0.163530	-0.660290	-0.415409	-0.080000	-0.612370	-0.419379	0.648801	-0.167874
23656	9.296660	2.327940	-2.318402	-0.219669	-0.055001	0.180111	-0.662381	-0.407739	-0.085645	-0.612859	-0.414438	0.651802	-0.166727
23657	9.561604	2.287213	-2.314083	-0.216591	-0.042723	0.191160	-0.668311	-0.402467	-0.087357	-0.613300	-0.409413	0.654788	-0.165819
23658	9.346685	1.966964	-2.549650	-0.241004	-0.132090	0.208581	-0.672412	-0.398116	-0.088165	-0.612811	-0.404067	0.658987	-0.164102
23659	9.163606	1.963315	-2.542828	-0.233861	-0.152129	0.203998	-0.676715	-0.388941	-0.089094	-0.611836	-0.398975	0.663442	-0.162237
23660	9.174717	1.989933	-2.364348	-0.231289	-0.131636	0.230593	-0.681822	-0.381771	-0.089301	-0.611144	-0.393412	0.667713	-0.160900
23661	9.318398	1.741705	-2.373754	-0.275743	-0.130170	0.208472	-0.685527	-0.374938	-0.088844	-0.610697	-0.387622	0.672019	-0.158710
23662	9.225358	1.950481	-2.342347	-0.291106	-0.124882	0.181839	-0.689779	-0.369199	-0.089008	-0.610653	-0.381920	0.675944	-0.156013
23663	9.360183	1.930199	-2.347521	-0.392932	-0.135749	0.137640	-0.692670	-0.361733	-0.090194	-0.611164	-0.375613	0.680068	-0.151328
23664	9.050731	1.988536	-2.195491	-0.443811	-0.077760	0.076834	-0.693127	-0.360576	-0.093467	-0.613152	-0.369275	0.682992	-0.145609
23665	9.183166	2.178652	-1.977009	-0.392138	-0.023430	0.089762	-0.695056	-0.355538	-0.100392	-0.615246	-0.363230	0.685278	-0.141175
23666	9.413560	2.364642	-1.863654	-0.342092	0.017957	0.042165	-0.697102	-0.351540	-0.106265	-0.617814	-0.358291	0.686395	-0.137099
23667	9.545456	2.413571	-1.964873	-0.337436	-0.004214	0.012882	-0.698278	-0.349457	-0.110869	-0.619934	-0.353874	0.687657	-0.132598
23668	9.448313	2.344867	-2.034143	-0.310111	-0.018820	0.009253	-0.697336	-0.349411	-0.115060	-0.621803	-0.349853	0.688845	-0.128281
23669	9.420529	2.467474	-1.940529	-0.291308	0.026217	0.024834	-0.696436	-0.346889	-0.120633	-0.623942	-0.345737	0.689634	-0.124767
23670	9.674026	2.765452	-1.692060	-0.274542	0.097624	0.031289	-0.697207	-0.344611	-0.126484	-0.627068	-0.341537	0.689385	-0.122013
23671	9.290038	2.797216	-1.508433	-0.303066	0.115315	0.058658	-0.699253	-0.341662	-0.134095	-0.630403	-0.336560	0.689255	-0.119359
23672	9.765314	2.739130	-1.405826	-0.193923	0.139268	0.101140	-0.700474	-0.337877	-0.141663	-0.633348	-0.332289	0.688713	-0.118866
23673	9.402560	2.758658	-1.585347	-0.142613	0.135620	0.035098	-0.699014	-0.336036	-0.147980	-0.635924	-0.329595	0.687740	-0.118246
23674	9.194601	2.624856	-1.624331	-0.016153	0.117401	0.009613	-0.697394	-0.334581	-0.152231	-0.637590	-0.328883	0.686425	-0.118890
23675	9.309741	2.688346	-1.717583	0.068758	0.107382	0.004322	-0.698813	-0.334936	-0.156146	-0.638451	-0.329373	0.685094	-0.120586
23676	9.243009	2.652719	-1.918193	0.125576	0.071854	0.010886	-0.698397	-0.335453	-0.157297	-0.638548	-0.330556	0.684022	-0.122888
23677	9.142817	2.641922	-1.784099	0.162425	0.082445	-0.014771	-0.697692	-0.336694	-0.158218	-0.638478	-0.332570	0.682647	-0.125445
23678	9.470691	2.711759	-2.100213	0.141911	0.055515	0.007328	-0.698528	-0.336157	-0.157340	-0.638240	-0.334046	0.681708	-0.127816
23679	9.338716	2.560539	-1.965845	0.066671	0.069186	-0.002984	-0.696873	-0.335691	-0.158722	-0.638573	-0.334717	0.680821	-0.129116
23680	9.703790	2.506329	-2.093362	0.065771	0.026475	0.035688	-0.697993	-0.335250	-0.158684	-0.638370	-0.334909	0.680632	-0.130616
23681	9.413985	2.343708	-2.110152	0.006431	-0.041958	0.011733	-0.698811	-0.336388	-0.158328	-0.637537	-0.334906	0.681429	-0.130536
23682	9.192509	2.057161	-1.963660	-0.058165	-0.097926	-0.004912	-0.699623	-0.337297	-0.156842	-0.636572	-0.334393	0.682874	-0.128997
23683	9.001260	2.414390	-1.920367	-0.109066	-0.053820	-0.063789	-0.699358	-0.336306	-0.156923	-0.636528	-0.333982	0.683620	-0.126298
23684	8.987194	2.625983	-1.959520	-0.157132	-0.035960	-0.083149	-0.700313	-0.337590	-0.156435	-0.637261	-0.333114	0.683994	-0.122822
23685	9.092607	2.538491	-2.000259	-0.229600	-0.066522	-0.122690	-0.698344	-0.340873	-0.159446	-0.637963	-0.332008	0.684791	-0.117624
23686	9.311074	2.787763	-1.898121	-0.267339	-0.082621	-0.128150	-0.698052	-0.342007	-0.159519	-0.638865	-0.330446	0.685689	-0.111749
23687	9.572883	3.031902	-1.797638	-0.249029	-0.084810	-0.091306	-0.697511	-0.342445	-0.162341	-0.639331	-0.328698	0.686922	-0.106543
23688	9.408494	2.955975	-1.835459	-0.220698	-0.085043	-0.058268	-0.696252	-0.342363	-0.161511	-0.639699	-0.326759	0.688166	-0.102178
23689	9.361042	3.037946	-1.775186	-0.233136	-0.104414	-0.041740	-0.696825	-0.341212	-0.161713	-0.639652	-0.324568	0.689899	-0.097677
23690	9.125098	3.073439	-1.766132	-0.225425	-0.084301	0.005911	-0.696849	-0.340028	-0.162756	-0.639903	-0.321668	0.691524	-0.094067
23691	8.901719	3.064723	-1.361751	-0.176686	0.004666	0.007661	-0.698549	-0.339048	-0.164912	-0.640884	-0.319308	0.692032	-0.091661
23692	9.236958	3.054471	-1.316390	-0.113799	-0.054391	0.039150	-0.699127	-0.337869	-0.165671	-0.640753	-0.317310	0.693261	-0.090213
23693	9.360028	3.006256	-1.582142	-0.134956	-0.093066	0.072214	-0.701536	-0.334451	-0.165298	-0.639997	-0.314764	0.695328	-0.088581
23694	9.339941	3.037076	-1.699533	-0.145791	-0.095194	0.077698	-0.702688	-0.330541	-0.163790	-0.639418	-0.311887	0.697364	-0.086920
23695	9.303105	3.067812	-1.801807	-0.112166	-0.185743	0.112770	-0.705644	-0.327431	-0.162733	-0.637138	-0.309226	0.700799	-0.085530
23696	9.317895	2.696431	-1.601908	-0.094017	-0.190441	0.175156	-0.709419	-0.322049	-0.155669	-0.634710	-0.305797	0.704533	-0.085238
23697	9.226180	2.872943	-1.696349	-0.049026	-0.179168	0.215605	-0.715056	-0.314637	-0.151950	-0.631932	-0.302460	0.708358	-0.086076
23698	9.133483	2.653652	-1.749861	0.004161	-0.148267	0.250469	-0.719693	-0.309874	-0.149380	-0.629331	-0.299117	0.711801	-0.088374
23699	9.215463	2.655409	-1.743254	0.018310	-0.171479	0.268904	-0.723821	-0.299337	-0.143390	-0.626126	-0.295837	0.715673	-0.090876
23700	9.269404	2.408842	-1.828994	0.023485	-0.178079	0.256047	-0.728740	-0.292191	-0.137322	-0.622927	-0.292686	0.719434	-0.093333
23701	9.259396	2.375417	-1.862650	0.086064	-0.182992	0.304799	-0.734424	-0.280965	-0.133367	-0.619048	-0.289722	0.723462	-0.097178
23702	9.128191	1.899569	-2.112021	0.074903	-0.186277	0.329441	-0.739486	-0.272223	-0.125107	-0.615225	-0.286137	0.727583	-0.101227
23703	9.341293	1.785771	-2.236659	0.119505	-0.212847	0.357122	-0.744309	-0.261548	-0.118823	-0.610543	-0.282833	0.732120	-0.106032
23704	9.551361	1.619430	-2.419490	0.157268	-0.258546	0.335260	-0.750614	-0.252324	-0.108429	-0.605095	-0.280284	0.736882	-0.110930
23705	9.512927	1.384695	-2.615210	0.159329	-0.312245	0.278406	-0.755243	-0.243676	-0.098365	-0.598800	-0.278777	0.741986	-0.114800
23706	9.519481	1.295588	-2.664339	0.162455	-0.299893	0.256356	-0.760621	-0.230256	-0.087163	-0.592796	-0.277496	0.746679	-0.118570
23707	9.484073	1.257299	-2.863723	0.201063	-0.327010	0.230762	-0.764063	-0.225458	-0.073999	-0.586064	-0.277171	0.751480	-0.122407
23708	9.224254	1.033389	-3.026943	0.208446	-0.333393	0.197654	-0.767537	-0.219685	-0.063426	-0.579352	-0.277352	0.756015	-0.125971
23709	9.158937	0.944072	-3.022667	0.244662	-0.315962	0.181151	-0.771580	-0.213050	-0.052934	-0.572571	-0.278193	0.760188	-0.129943
23710	9.167261	0.809730	-3.134951	0.240634	-0.300228	0.164578	-0.774029	-0.209155	-0.038999	-0.566179	-0.279121	0.763961	-0.133776
23711	9.233624	0.755087	-3.253716	0.269641	-0.232968	0.147095	-0.775015	-0.201738	-0.028069	-0.560534	-0.280486	0.766830	-0.138204
23712	9.065260	0.535589	-3.432403	0.256373	-0.229961	0.127715	-0.775545	-0.198086	-0.018491	-0.555160	-0.281935	0.769467	-0.142236
23713	9.112688	0.536579	-3.530777	0.247231	-0.229916	0.127705	-0.780560	-0.192498	-0.009450	-0.549674	-0.283291	0.772174	-0.146122
23714	9.159556	0.504406	-3.687309	0.259790	-0.238590	0.118568	-0.780816	-0.188037	0.000872	-0.544114	-0.284911	0.774760	-0.150043
23715	9.036083	0.418512	-3.726724	0.259600	-0.186292	0.105595	-0.782206	-0.183707	0.008407	-0.539238	-0.286573	0.776752	-0.154125
23716	9.061657	0.400442	-3.838896	0.223429	-0.192445	0.087182	-0.781896	-0.181803	0.015776	-0.534646	-0.288123	0.778696	-0.157391
23717	8.956633	0.281716	-3.970991	0.212818	-0.188353	0.065085	-0.784941	-0.178194	0.024119	-0.530084	-0.289886	0.780565	-0.160298
23718	8.992544	0.181873	-3.958494	0.181724	-0.170655	0.063153	-0.782986	-0.174324	0.031315	-0.526114	-0.291277	0.782219	-0.162772
23719	9.002421	0.310642	-3.982175	0.179882	-0.168803	0.063169	-0.783942	-0.171405	0.038619	-0.522021	-0.292633	0.783932	-0.165259
23720	8.972831	0.229112	-4.034733	0.189514	-0.169465	0.011783	-0.785847	-0.170456	0.045950	-0.518166	-0.294892	0.785205	-0.167318
23721	8.970553	0.302063	-4.048664	0.210439	-0.135946	0.004441	-0.784417	-0.171218	0.049517	-0.514579	-0.297355	0.786088	-0.169864
23722	8.992150	0.389860	-4.097202	0.188181	-0.179452	-0.036806	-0.785754	-0.170607	0.057798	-0.510713	-0.300385	0.787138	-0.171332
23723	8.990746	0.328908	-4.252117	0.228886	-0.247206	-0.013694	-0.783470	-0.170439	0.065320	-0.505295	-0.303681	0.788936	-0.173304
23724	8.726281	0.417573	-4.215083	0.292782	-0.239757	-0.019129	-0.783544	-0.169242	0.075719	-0.499742	-0.307673	0.790278	-0.176225
23725	8.729999	0.363374	-4.333918	0.370084	-0.165947	-0.009933	-0.782235	-0.168536	0.084120	-0.494678	-0.312009	0.790699	-0.180938
23726	8.829367	0.070765	-4.445807	0.393446	-0.125093	-0.032004	-0.782893	-0.167438	0.090891	-0.490300	-0.316761	0.790359	-0.186012
23727	8.722875	0.043082	-4.495140	0.345420	-0.105410	-0.051429	-0.781049	-0.166349	0.097079	-0.486443	-0.321248	0.789913	-0.190289
23728	8.727695	0.111332	-4.523857	0.363974	-0.069017	-0.045016	-0.782249	-0.166513	0.103777	-0.483129	-0.325667	0.788962	-0.195106
23729	8.695559	0.005669	-4.583723	0.373146	-0.030160	-0.048757	-0.781956	-0.165946	0.106599	-0.480220	-0.330053	0.787609	-0.200314
23730	8.717103	0.049659	-4.620469	0.333523	-0.025699	-0.059841	-0.780117	-0.165745	0.110640	-0.477799	-0.334209	0.786182	-0.204771
23731	8.668512	-0.085870	-4.614705	0.306996	-0.012634	-0.061782	-0.779657	-0.167178	0.113756	-0.475614	-0.338064	0.784768	-0.208909
23732	8.707415	-0.101388	-4.563128	0.279290	-0.002918	-0.037987	-0.779650	-0.167219	0.114590	-0.473788	-0.341239	0.783435	-0.212860
23733	8.731157	-0.176547	-4.576581	0.229468	-0.013116	-0.018807	-0.779758	-0.167002	0.118930	-0.471917	-0.343666	0.782596	-0.216176
23734	8.764749	-0.266773	-4.556689	0.171305	-0.008234	-0.005172	-0.779775	-0.165334	0.119591	-0.470587	-0.345313	0.781969	-0.218702
23735	8.755464	-0.296589	-4.498572	0.132729	-0.029084	-0.008889	-0.780587	-0.165854	0.121798	-0.469083	-0.346729	0.781745	-0.220488
23736	8.677684	-0.348512	-4.563627	0.047053	-0.039730	0.003779	-0.779193	-0.164698	0.123810	-0.468076	-0.347203	0.782012	-0.220935
23737	8.803354	-0.359815	-4.510436	0.031588	-0.046557	0.042325	-0.779770	-0.162739	0.124494	-0.466775	-0.346938	0.782745	-0.221504
23738	8.658859	-0.271123	-4.538267	-0.023581	-0.035638	0.031171	-0.780599	-0.161846	0.126789	-0.466200	-0.346304	0.783475	-0.221129
23739	8.738195	-0.227479	-4.579591	-0.022715	-0.000538	0.060503	-0.780062	-0.159904	0.127462	-0.465921	-0.345043	0.784139	-0.221335
23740	8.745771	-0.330569	-4.491186	-0.028016	-0.006490	0.067830	-0.781076	-0.157563	0.126221	-0.465669	-0.343663	0.784867	-0.221433
23741	8.774006	-0.312513	-4.586315	-0.031783	-0.011770	0.064167	-0.783038	-0.156417	0.126589	-0.465266	-0.342305	0.785693	-0.221455
23742	8.658865	-0.280887	-4.533500	-0.010497	-0.004811	0.038487	-0.783054	-0.154750	0.127250	-0.465048	-0.341540	0.786123	-0.221566
23743	8.672711	-0.372596	-4.573258	0.020707	0.007883	0.040349	-0.782117	-0.152316	0.126415	-0.464705	-0.340955	0.786365	-0.222326
23744	8.783878	-0.247144	-4.583843	0.035213	-0.017806	0.038628	-0.782678	-0.151763	0.126873	-0.463969	-0.340670	0.786713	-0.223068
23745	8.650799	-0.352535	-4.610950	0.028943	-0.034535	0.010150	-0.782961	-0.149762	0.129510	-0.463043	-0.340827	0.787101	-0.223384
23746	8.670102	-0.455149	-4.564038	0.036385	-0.038514	0.014747	-0.782663	-0.150802	0.130419	-0.462078	-0.341020	0.787471	-0.223781
23747	8.669968	-0.428086	-4.592839	0.025332	-0.019793	0.010112	-0.782123	-0.149136	0.130936	-0.461414	-0.341075	0.787734	-0.224144
23748	8.677263	-0.474593	-4.564433	0.021687	-0.016101	0.010093	-0.781992	-0.148042	0.131699	-0.460923	-0.341103	0.787931	-0.224419
23749	8.667421	-0.469289	-4.593012	-0.003992	0.006343	0.005417	-0.782547	-0.146998	0.133722	-0.460897	-0.340841	0.788048	-0.224459
23750	8.662420	-0.456743	-4.621725	-0.032847	-0.000074	0.021888	-0.782822	-0.148063	0.132404	-0.460977	-0.340110	0.788421	-0.224093
23751	8.696640	-0.465151	-4.555435	-0.025323	-0.032052	0.032973	-0.783830	-0.146017	0.131423	-0.460373	-0.339387	0.789171	-0.223792
23752	8.686713	-0.440189	-4.603204	-0.032561	-0.000726	0.032909	-0.782885	-0.144021	0.130840	-0.460392	-0.338484	0.789623	-0.223525
23753	8.740442	-0.349151	-4.549071	-0.010544	0.028676	0.032934	-0.782758	-0.142510	0.131769	-0.460654	-0.337624	0.789741	-0.223869
23754	8.725991	-0.500265	-4.484307	0.024239	0.047085	0.031111	-0.783462	-0.142721	0.130507	-0.461050	-0.337060	0.789484	-0.224807
23755	8.744744	-0.509241	-4.547861	0.046885	0.032733	0.023838	-0.783615	-0.141979	0.129857	-0.461038	-0.336851	0.789238	-0.226007
23756	8.747740	-0.490774	-4.480228	0.058477	0.031506	0.012857	-0.785867	-0.140634	0.129124	-0.461039	-0.336958	0.788846	-0.227210
23757	8.696389	-0.557386	-4.548781	0.118476	0.047035	-0.003591	-0.783936	-0.139762	0.128043	-0.460900	-0.337771	0.787949	-0.229386
23758	8.773870	-0.465918	-4.539007	0.098249	0.013967	-0.003545	-0.784603	-0.141763	0.128624	-0.460427	-0.338583	0.787421	-0.230946
23759	8.734312	-0.590702	-4.615626	0.068572	-0.018327	-0.016430	-0.783791	-0.140195	0.128155	-0.459657	-0.339437	0.787260	-0.231774
23760	8.768641	-0.611495	-4.530100	0.046709	-0.018482	-0.012795	-0.785200	-0.138109	0.129413	-0.459065	-0.340065	0.787205	-0.232213
23761	8.754199	-0.557765	-4.550946	0.044972	-0.033305	-0.042132	-0.784882	-0.139916	0.131530	-0.458344	-0.341173	0.787110	-0.232334
23762	8.686996	-0.557747	-4.517035	0.034241	-0.030152	-0.032996	-0.784853	-0.141921	0.131965	-0.457745	-0.342060	0.787080	-0.232314
23763	8.706073	-0.525831	-4.556183	0.031268	-0.024067	-0.042179	-0.783302	-0.142186	0.134026	-0.457268	-0.342999	0.786958	-0.232283
23764	8.690493	-0.560344	-4.686244	0.012265	-0.048309	-0.066965	-0.782718	-0.143661	0.135046	-0.456691	-0.344302	0.786960	-0.231480
23765	8.686159	-0.505067	-4.647079	0.043838	-0.042076	-0.049470	-0.782695	-0.144844	0.136089	-0.455878	-0.345554	0.786891	-0.231454
23766	8.589627	-0.457780	-4.686634	0.021383	-0.044618	-0.067876	-0.782118	-0.146675	0.135691	-0.455299	-0.346934	0.786808	-0.230810
23767	8.667169	-0.376174	-4.664850	0.036326	0.002789	-0.060551	-0.780383	-0.150083	0.138255	-0.455295	-0.348086	0.786283	-0.230870
23768	8.614194	-0.483163	-4.615263	0.063566	0.021705	-0.070649	-0.780225	-0.150328	0.140331	-0.455476	-0.349591	0.785376	-0.231326
23769	8.659731	-0.400145	-4.681634	0.045088	0.001794	-0.075219	-0.779812	-0.151221	0.138179	-0.455466	-0.351058	0.784712	-0.231380
23770	8.670349	-0.336080	-4.582592	0.073918	0.023045	-0.093532	-0.779645	-0.153611	0.137751	-0.455699	-0.353001	0.783582	-0.231794
23771	8.629177	-0.335420	-4.610031	0.117740	0.062013	-0.100860	-0.779581	-0.158184	0.138585	-0.456241	-0.355251	0.781839	-0.233171
23772	8.721025	-0.353645	-4.565281	0.086670	0.037964	-0.097193	-0.778748	-0.160012	0.135116	-0.456629	-0.357295	0.780476	-0.233855
23773	8.657018	-0.350820	-4.741590	0.086632	0.038077	-0.099047	-0.778728	-0.161310	0.135594	-0.457005	-0.359341	0.779096	-0.234584
23774	8.803301	-0.364599	-4.515296	0.083999	0.032470	-0.128369	-0.778126	-0.165252	0.134926	-0.457467	-0.361866	0.777560	-0.234898
23775	8.749372	-0.430901	-4.605487	0.068561	0.008424	-0.156831	-0.776688	-0.168024	0.136137	-0.457781	-0.364777	0.776103	-0.234602
23776	8.788639	-0.393404	-4.529426	0.026539	-0.010136	-0.152278	-0.776472	-0.174637	0.135169	-0.458103	-0.367340	0.775039	-0.233490
23777	8.695814	-0.397859	-4.690214	-0.039756	0.009559	-0.170817	-0.775996	-0.178779	0.135746	-0.459285	-0.369461	0.773959	-0.231395
23778	8.644312	-0.265983	-4.552180	-0.010147	-0.009889	-0.155115	-0.773148	-0.183905	0.135403	-0.459883	-0.371724	0.773029	-0.229685
23779	8.900247	-0.107762	-4.551058	0.010457	-0.027266	-0.203595	-0.771390	-0.190205	0.136253	-0.460269	-0.374972	0.771791	-0.227788
23780	8.938910	-0.205784	-4.495179	-0.033311	-0.043684	-0.266056	-0.769333	-0.196885	0.139030	-0.461011	-0.378876	0.770421	-0.224439
23781	8.699454	0.198156	-4.473932	-0.048796	-0.008580	-0.299160	-0.767399	-0.207067	0.138105	-0.462548	-0.382948	0.768512	-0.220882
23782	8.709782	0.338330	-4.444422	0.021485	-0.029053	-0.267765	-0.763248	-0.215252	0.139096	-0.463076	-0.387294	0.766708	-0.218453
23783	8.668159	0.280567	-4.815176	0.011684	-0.049676	-0.291639	-0.760890	-0.224297	0.140887	-0.463461	-0.391969	0.764918	-0.215557
23784	8.538529	0.402587	-4.804703	-0.049500	-0.038920	-0.253246	-0.758814	-0.233453	0.142116	-0.464303	-0.395456	0.763581	-0.212088
23785	8.535686	0.516228	-4.598568	-0.033175	0.042334	-0.196429	-0.756810	-0.239171	0.139652	-0.466012	-0.397855	0.761842	-0.210096
23786	8.612583	0.764797	-4.730241	-0.073755	0.033473	-0.137715	-0.755324	-0.246025	0.140331	-0.467650	-0.399033	0.760825	-0.207899
23787	8.556556	0.751624	-4.803102	-0.070403	0.015645	-0.147790	-0.752324	-0.252141	0.139926	-0.469032	-0.400455	0.759862	-0.205559
23788	8.575454	0.979636	-4.638092	-0.018587	0.035866	-0.056834	-0.752158	-0.255842	0.137324	-0.469925	-0.400905	0.759231	-0.204974
23789	8.655320	0.912605	-4.564230	-0.006104	0.064154	-0.037577	-0.749965	-0.254354	0.135163	-0.471078	-0.401062	0.758421	-0.205017
23790	8.685635	0.843423	-4.664836	0.014156	0.021040	0.005650	-0.752743	-0.255671	0.133992	-0.471228	-0.400923	0.758300	-0.205393
23791	8.618817	0.801309	-4.563591	0.031047	0.025565	0.021256	-0.752467	-0.255400	0.134146	-0.471259	-0.400700	0.758170	-0.206235
23792	8.722293	0.703252	-4.539117	0.020298	0.005681	0.031367	-0.753175	-0.254273	0.134501	-0.471020	-0.400294	0.758372	-0.206825
23793	8.752645	0.690098	-4.658680	0.032187	-0.024652	-0.000675	-0.754025	-0.253783	0.133423	-0.470373	-0.400622	0.758532	-0.207074
23794	8.771762	0.556783	-4.312482	0.025022	-0.048168	0.007599	-0.752460	-0.254391	0.136719	-0.469379	-0.400841	0.759032	-0.207077
23795	8.716505	0.751998	-4.374352	0.043706	-0.020449	0.020456	-0.752197	-0.252728	0.137377	-0.468628	-0.400933	0.759266	-0.207740
23796	8.747666	0.658707	-4.665945	0.010631	-0.012517	0.013020	-0.752357	-0.251031	0.137483	-0.468270	-0.400777	0.759538	-0.207856
23797	8.578918	0.540549	-4.626593	-0.013228	-0.007664	0.009240	-0.753048	-0.251317	0.137751	-0.468216	-0.400453	0.759798	-0.207650
23798	8.732209	0.736840	-4.517533	-0.005863	-0.032848	0.014870	-0.751799	-0.249869	0.139642	-0.467672	-0.400203	0.760340	-0.207372
23799	8.557341	0.663133	-4.354489	0.031649	-0.012647	0.013030	-0.753179	-0.250185	0.140752	-0.467177	-0.400261	0.760485	-0.207844
23800	8.719289	0.665289	-4.599631	0.004002	-0.043714	0.042416	-0.753465	-0.248823	0.141955	-0.466275	-0.399721	0.761312	-0.207882
23801	8.742487	0.471584	-4.633158	-0.004009	-0.088354	0.019504	-0.752344	-0.248618	0.143212	-0.464889	-0.399659	0.762358	-0.207268
23802	8.779525	0.574628	-4.561417	-0.009460	-0.115824	-0.044665	-0.752048	-0.248199	0.146165	-0.463357	-0.400608	0.763216	-0.205707
23803	8.566772	0.633482	-4.678666	0.013565	-0.099394	-0.074967	-0.750872	-0.250281	0.150769	-0.462053	-0.402191	0.763526	-0.204395
23804	8.672514	0.633211	-4.714019	0.037261	-0.082771	-0.045563	-0.750424	-0.251249	0.153077	-0.460647	-0.403449	0.763870	-0.203803
23805	8.650543	0.641182	-4.754203	0.052149	-0.096129	-0.069374	-0.749416	-0.251197	0.157535	-0.459059	-0.405284	0.764027	-0.203158
23806	8.468936	0.626960	-4.863432	0.093831	-0.110594	-0.014261	-0.747418	-0.253863	0.159305	-0.456639	-0.406689	0.764642	-0.203488
23807	8.488690	0.682078	-4.825169	0.118631	-0.140334	-0.041678	-0.748215	-0.253159	0.165494	-0.453714	-0.408885	0.765143	-0.203748
23808	8.528850	0.546617	-4.871027	0.117329	-0.127141	-0.093101	-0.745086	-0.254631	0.171512	-0.451160	-0.411763	0.765155	-0.203579
23809	8.494016	0.517080	-5.000335	0.114844	-0.032302	-0.093274	-0.742959	-0.255800	0.174489	-0.450118	-0.414262	0.764253	-0.204200
23810	8.403427	0.789175	-4.990344	0.115658	0.001149	-0.098806	-0.742614	-0.259470	0.177050	-0.449553	-0.416690	0.763047	-0.205014
23811	8.407245	0.590910	-5.035251	0.092985	0.024709	-0.060383	-0.742595	-0.260102	0.178406	-0.449421	-0.418255	0.761986	-0.206062
23812	8.525732	0.603966	-4.986464	0.061823	0.004566	-0.060382	-0.742015	-0.261556	0.179008	-0.449198	-0.419586	0.761288	-0.206420
23813	8.237563	0.745773	-4.921630	0.064110	0.042292	-0.045794	-0.742426	-0.263029	0.177386	-0.449512	-0.420596	0.760305	-0.207303
23814	8.609857	0.593975	-5.008996	0.067533	0.022599	-0.053960	-0.742142	-0.263329	0.177644	-0.449491	-0.421792	0.759479	-0.207948
23815	8.427193	0.687149	-4.989482	0.076296	-0.025713	-0.063066	-0.739061	-0.263470	0.179560	-0.448738	-0.423453	0.758906	-0.208285
23816	8.455193	0.634890	-5.085061	0.076516	-0.012271	-0.056669	-0.738734	-0.266379	0.181051	-0.448115	-0.424928	0.758321	-0.208756
23817	8.388721	0.736058	-4.999800	0.029922	0.020989	-0.056809	-0.739267	-0.268214	0.181082	-0.448434	-0.425884	0.757573	-0.208837
23818	8.504086	0.613807	-4.985590	0.057162	0.034188	-0.031996	-0.739015	-0.266099	0.181210	-0.448580	-0.426599	0.756868	-0.209619
23819	8.490141	0.788606	-4.993589	0.039124	0.013224	-0.019126	-0.739569	-0.267288	0.179608	-0.448545	-0.427099	0.756471	-0.210109
23820	8.276741	0.709581	-5.135865	0.031433	0.021509	-0.034818	-0.738165	-0.267901	0.180115	-0.448728	-0.427681	0.755961	-0.210369
23821	8.495312	0.680650	-4.902711	0.060796	0.011964	-0.030107	-0.737339	-0.267462	0.179576	-0.448531	-0.428549	0.755390	-0.211073
23822	8.620418	0.494741	-4.848222	0.073927	0.007781	-0.053015	-0.736743	-0.269663	0.180969	-0.448218	-0.429845	0.754664	-0.211695
23823	8.489758	0.550273	-4.941996	0.086009	0.044337	-0.049403	-0.737582	-0.269503	0.180847	-0.448374	-0.431086	0.753526	-0.212893
23824	8.325614	0.637319	-5.017406	0.071389	0.092447	-0.053202	-0.737154	-0.270484	0.180504	-0.449357	-0.432001	0.752043	-0.214204
23825	8.557511	0.641967	-4.943931	0.082804	0.121095	-0.039408	-0.737722	-0.270281	0.179406	-0.450645	-0.432731	0.750309	-0.216102
23826	8.519935	0.762473	-4.869286	0.094171	0.073817	-0.019109	-0.739274	-0.271454	0.174884	-0.451004	-0.433401	0.749189	-0.217888
23827	8.545130	0.745745	-4.720598	0.123888	0.106046	-0.005332	-0.739564	-0.270596	0.174800	-0.451559	-0.434050	0.747692	-0.220573
23828	8.554652	0.914156	-4.806801	0.190187	0.090962	0.013201	-0.739999	-0.270099	0.173440	-0.451188	-0.435032	0.746253	-0.224239
23829	8.620015	0.441790	-4.877534	0.084125	0.086688	0.012934	-0.740864	-0.268075	0.172875	-0.451710	-0.435126	0.745254	-0.226320
23830	8.481252	0.778289	-4.582748	0.077508	0.029346	0.047915	-0.740756	-0.266194	0.172013	-0.451241	-0.434833	0.745175	-0.228070
23831	8.593376	0.530690	-4.622367	0.121699	0.054636	0.054367	-0.742456	-0.263640	0.172466	-0.450774	-0.434788	0.744642	-0.230803
23832	8.745387	0.245660	-4.784479	0.092145	0.066632	0.040507	-0.742645	-0.260336	0.171556	-0.450764	-0.434558	0.744091	-0.233023
23833	8.571984	0.378445	-4.830263	0.085683	0.076684	0.072576	-0.744496	-0.258110	0.170036	-0.450842	-0.433807	0.743677	-0.235579
23834	8.526157	0.242280	-4.778718	0.080439	0.090058	0.079854	-0.745372	-0.255629	0.168802	-0.451088	-0.432784	0.743292	-0.238189
23835	8.458295	0.258086	-4.836457	0.061051	0.103258	0.106390	-0.747633	-0.253706	0.167826	-0.451596	-0.431176	0.743042	-0.240911
23836	8.726261	0.108962	-4.707370	0.054657	0.097563	0.141293	-0.749956	-0.248399	0.164269	-0.451874	-0.428962	0.743227	-0.243752
23837	8.671244	0.162309	-4.678399	0.085422	0.175991	0.121039	-0.752387	-0.245377	0.161130	-0.453166	-0.426987	0.742308	-0.247591
23838	8.889978	0.186064	-4.756462	0.081101	0.199784	0.093515	-0.754302	-0.240023	0.156456	-0.454951	-0.425218	0.740996	-0.251266
23839	8.696568	0.282603	-4.260740	0.110853	0.159528	0.117483	-0.755500	-0.236502	0.151384	-0.455783	-0.423595	0.740034	-0.255300
23840	8.761863	0.188373	-4.500481	0.089074	0.172473	0.087131	-0.758086	-0.232072	0.148473	-0.457115	-0.422101	0.738855	-0.258785
23841	8.677664	0.077233	-4.126123	0.078595	0.163255	0.210973	-0.761565	-0.225726	0.141363	-0.457773	-0.418768	0.738779	-0.263216
23842	8.856352	0.059979	-4.379263	-0.139001	0.104840	0.151945	-0.764733	-0.219701	0.137859	-0.459674	-0.414531	0.739949	-0.263324
23843	8.941895	0.008486	-4.201661	-0.160107	0.037940	0.225433	-0.764948	-0.215058	0.135636	-0.460378	-0.409435	0.742352	-0.263301
23844	9.046128	-0.084258	-4.392129	-0.224460	-0.011286	0.251997	-0.767850	-0.207524	0.133059	-0.460695	-0.403536	0.745803	-0.262101
23845	8.661028	0.248344	-3.858718	-0.068771	-0.030532	0.194512	-0.769183	-0.201278	0.133178	-0.459787	-0.400079	0.748054	-0.262577
23846	9.021882	-0.031250	-3.813656	0.067637	0.015957	0.088300	-0.771892	-0.195758	0.134102	-0.459015	-0.399121	0.748392	-0.264418
23847	8.979489	-0.112052	-4.273891	0.082929	0.089075	0.034956	-0.771232	-0.193851	0.132539	-0.459530	-0.398808	0.747450	-0.266650
23848	8.940909	-0.106853	-4.279661	0.017102	0.031747	0.042252	-0.771556	-0.191096	0.131317	-0.459631	-0.398010	0.747528	-0.267449
23849	8.881604	-0.279449	-4.396911	-0.041258	0.015314	-0.019359	-0.772823	-0.190472	0.130530	-0.460320	-0.397764	0.747493	-0.266729
23850	8.367787	-0.083859	-4.246004	-0.096532	0.048397	0.137309	-0.775070	-0.189806	0.129197	-0.461065	-0.394403	0.748776	-0.266833
23851	8.931150	-0.543117	-4.110663	-0.079909	0.088775	0.171280	-0.776277	-0.185451	0.124455	-0.462130	-0.390551	0.749769	-0.267866
23852	9.338813	-0.698695	-4.295982	-0.033953	0.014268	0.185311	-0.777211	-0.178437	0.123222	-0.461607	-0.387207	0.751393	-0.269071
23853	9.247067	-0.514811	-4.397620	0.004029	-0.054354	0.176326	-0.779493	-0.174033	0.123655	-0.459826	-0.384806	0.753275	-0.270298
23854	8.670495	-0.494856	-4.496687	-0.036272	-0.014424	0.170551	-0.780381	-0.168338	0.126247	-0.458941	-0.381846	0.755022	-0.271124
23855	8.750870	-0.516439	-4.376661	-0.093622	0.112677	0.203286	-0.782301	-0.161908	0.122755	-0.460257	-0.377229	0.756087	-0.272386
23856	8.912563	-0.537547	-4.334541	-0.152926	0.159032	0.170097	-0.784486	-0.156597	0.119058	-0.462859	-0.372244	0.756837	-0.272751
23857	9.068983	-0.586410	-4.029154	-0.131913	0.174039	0.133447	-0.785693	-0.153680	0.111855	-0.465749	-0.367978	0.756977	-0.273232
23858	9.125105	-0.539260	-3.958491	-0.026080	0.165528	0.054779	-0.788182	-0.148351	0.104953	-0.468131	-0.365840	0.756097	-0.274466
23859	8.861128	-0.585581	-3.801597	0.038070	0.122835	-0.005649	-0.787927	-0.148872	0.101012	-0.469754	-0.365536	0.754737	-0.275838
23860	8.845108	-0.858328	-3.887307	0.031835	0.135756	-0.036931	-0.787969	-0.147977	0.097161	-0.471754	-0.365498	0.753127	-0.276873
23861	8.912237	-0.953331	-3.890436	-0.069817	0.141462	0.027090	-0.789099	-0.149701	0.092183	-0.474253	-0.363570	0.752418	-0.277072
23862	8.954060	-0.894159	-3.804669	-0.156125	0.118096	0.052673	-0.792347	-0.149135	0.087366	-0.476848	-0.360499	0.752651	-0.275992
23863	9.120380	-0.871067	-3.805907	-0.192315	0.106208	0.069179	-0.792411	-0.146922	0.082620	-0.479454	-0.356950	0.753236	-0.274493
23864	9.122822	-0.724133	-3.553865	-0.152477	0.129144	0.052736	-0.791596	-0.147209	0.079525	-0.482166	-0.353860	0.753306	-0.273547
23865	9.331603	-0.428370	-3.477628	-0.025663	0.135266	0.006276	-0.793353	-0.144984	0.072146	-0.484370	-0.352691	0.752220	-0.274154
23866	9.305850	-0.432615	-3.689227	0.053583	0.045326	-0.032895	-0.793084	-0.144799	0.071178	-0.484835	-0.353310	0.751367	-0.274872
23867	8.842134	-0.451805	-3.821752	0.122033	0.019714	-0.071369	-0.794748	-0.146785	0.068839	-0.484680	-0.355379	0.750034	-0.276116
23868	8.611446	-0.543926	-3.702629	0.140878	0.042448	-0.053079	-0.794172	-0.147163	0.070624	-0.484588	-0.357157	0.748579	-0.277925
23869	9.200027	-0.869425	-3.789553	0.117109	0.121956	0.006463	-0.794193	-0.147566	0.067251	-0.485552	-0.357440	0.746830	-0.280572
23870	9.444664	-0.970942	-3.581999	0.061560	0.064371	-0.012779	-0.793659	-0.146518	0.065916	-0.486123	-0.357730	0.745878	-0.281743
23871	9.232948	-0.752944	-3.633040	0.051815	0.052674	-0.032978	-0.795319	-0.147610	0.065585	-0.486736	-0.358348	0.744879	-0.282542
23872	9.130261	-0.648951	-3.558483	0.098121	0.040505	-0.078750	-0.794228	-0.148016	0.061922	-0.487060	-0.360103	0.743479	-0.283438
23873	8.996392	-0.398655	-3.527694	0.185932	0.030903	-0.076715	-0.794328	-0.150603	0.062740	-0.486626	-0.362801	0.741607	-0.285639
23874	9.081980	-0.602110	-3.590184	0.204582	0.003299	-0.061970	-0.794289	-0.153193	0.063557	-0.485517	-0.365559	0.740060	-0.288011
23875	8.910091	-0.838473	-3.594959	0.184683	-0.023976	-0.051950	-0.793439	-0.153548	0.064782	-0.484116	-0.368183	0.738891	-0.290023
