# Supplementary material for: Identification of Haptic Based Guiding Using Hard Reins
Source: PLoS One. 2015 Jul 22;10(7):e0132020. doi: 10.1371/journal.pone.0132020 (PMC4511788; doi:10.1371/journal.pone.0132020)
Supplement: S8 File — (ZIP) [file pone.0132020.s008.zip › Exp2_MotionData1/Subject1/path1/T6/gh6.txt]

// Start Time: 0
// Sample rate: 25.0Hz
// Scenario: 4.9
// Firmware Version: 2.6.1
Counter	Acc_X	Acc_Y	Acc_Z	Gyr_X	Gyr_Y	Gyr_Z	Mag_X	Mag_Y	Mag_Z	Quat_w	Quat_x	Quat_y	Quat_z
23236	-0.022323	1.261184	-9.658467	-0.028257	-0.005151	0.014146	0.079089	-0.216379	0.591415	0.057779	0.864340	-0.498618	-0.030954
23237	0.040400	1.251521	-9.706031	0.034732	-0.005062	0.017237	0.079749	-0.215433	0.591149	0.056996	0.864213	-0.498941	-0.030736
23238	0.098290	1.246875	-9.691152	0.005863	-0.005086	0.017093	0.079886	-0.216529	0.591016	0.056728	0.864054	-0.499243	-0.030805
23239	0.069492	1.217892	-9.706231	-0.010735	0.003108	0.013305	0.078815	-0.215137	0.592334	0.056812	0.863919	-0.499461	-0.030901
23240	0.069656	1.184304	-9.677893	-0.025527	0.006728	0.006766	0.079491	-0.215714	0.590104	0.057198	0.863836	-0.499548	-0.031091
23241	0.107984	1.237360	-9.664787	0.017370	0.005860	0.004215	0.078294	-0.216095	0.591553	0.056818	0.863826	-0.499623	-0.030864
23242	0.040651	1.198584	-9.706771	0.020944	0.004010	-0.003148	0.078285	-0.214043	0.591815	0.056368	0.863890	-0.499577	-0.030648
23243	0.026200	1.193594	-9.750189	0.022807	-0.010638	-0.014190	0.078417	-0.215265	0.592730	0.055715	0.864059	-0.499356	-0.030672
23244	0.079021	1.241958	-9.710607	0.006808	0.005857	0.007852	0.079473	-0.214186	0.592460	0.055534	0.864000	-0.499485	-0.030553
23245	0.006729	1.232055	-9.749831	-0.003729	0.004014	0.009645	0.078814	-0.214184	0.591942	0.055502	0.863911	-0.499643	-0.030561
23246	-0.065518	1.212511	-9.793991	-0.015985	-0.005146	0.009596	0.078675	-0.213221	0.592467	0.055607	0.863802	-0.499802	-0.030858
23247	-0.082443	1.222045	-9.810821	-0.042154	-0.008858	-0.000684	0.079607	-0.215276	0.592982	0.056098	0.863765	-0.499772	-0.031489
23248	0.049591	1.342583	-9.819901	0.003316	-0.008788	-0.001377	0.080669	-0.215567	0.592450	0.055825	0.863786	-0.499755	-0.031668
23249	0.073747	1.338263	-9.690099	0.008648	-0.001486	-0.005053	0.079336	-0.214040	0.593246	0.055517	0.863853	-0.499673	-0.031668
23250	0.040353	1.266353	-9.590590	-0.039377	-0.007045	-0.008978	0.079873	-0.214740	0.592195	0.055995	0.863900	-0.499500	-0.032252
23251	0.020906	1.294770	-9.712809	-0.042091	-0.016172	-0.005287	0.081207	-0.215318	0.590613	0.056421	0.863903	-0.499398	-0.033013
23252	-0.056178	1.280185	-9.711332	-0.015736	-0.007043	-0.016245	0.080153	-0.216402	0.590360	0.056485	0.864047	-0.499118	-0.033369
23253	-0.017568	1.273027	-9.715874	0.003410	-0.014295	-0.003214	0.082263	-0.215732	0.591390	0.056144	0.864081	-0.499079	-0.033642
23254	-0.017360	1.232401	-9.634818	-0.014086	-0.001518	-0.000553	0.081070	-0.215716	0.591661	0.056245	0.864079	-0.499056	-0.033868
23255	-0.084854	1.227279	-9.685934	-0.001802	-0.008834	-0.005095	0.082132	-0.215327	0.590737	0.056044	0.864130	-0.498975	-0.034102
23256	-0.017472	1.251256	-9.749787	-0.000058	-0.005169	-0.007859	0.083057	-0.215876	0.591514	0.055862	0.864215	-0.498837	-0.034259
23257	-0.012784	1.280190	-9.734934	-0.015014	0.011277	-0.003347	0.083992	-0.216313	0.589936	0.056091	0.864247	-0.498754	-0.034274
23258	-0.036976	1.299555	-9.686874	-0.007198	0.020433	0.002213	0.082661	-0.215603	0.591125	0.056295	0.864240	-0.498759	-0.034049
23259	-0.070507	1.251281	-9.711871	0.029684	0.022269	-0.008676	0.083192	-0.215885	0.590859	0.055857	0.864383	-0.498603	-0.033435
23260	-0.036660	1.232132	-9.702221	0.034805	0.018663	0.007047	0.081858	-0.213948	0.591656	0.055319	0.864371	-0.498724	-0.032816
23261	-0.002951	1.241825	-9.701771	0.005109	0.016791	0.000440	0.081597	-0.215039	0.591657	0.055257	0.864391	-0.498714	-0.032531
23262	0.020966	1.280176	-9.758626	-0.029928	0.013102	-0.000655	0.080535	-0.214206	0.591666	0.055778	0.864379	-0.498669	-0.032663
23263	0.047309	1.321431	-9.671376	-0.007014	0.020397	-0.016241	0.081603	-0.214914	0.590479	0.055955	0.864554	-0.498359	-0.032454
23264	-0.015365	1.318915	-9.667195	0.023811	0.003012	-0.033596	0.081455	-0.213389	0.592444	0.055425	0.864927	-0.497783	-0.032261
23265	0.035225	1.326088	-9.709835	0.019374	0.003944	-0.029003	0.083308	-0.212598	0.591645	0.054979	0.865247	-0.497287	-0.032088
23266	-0.003146	1.285326	-9.645947	-0.022743	0.018542	-0.016319	0.082248	-0.212312	0.591784	0.055420	0.865408	-0.496960	-0.032070
23267	-0.027061	1.241793	-9.697194	-0.007094	0.018587	-0.005163	0.081716	-0.212572	0.592443	0.055594	0.865470	-0.496844	-0.031882
23268	-0.036264	1.145245	-9.780258	-0.004630	0.035086	0.011441	0.081855	-0.212994	0.591394	0.055904	0.865383	-0.496994	-0.031367
23269	-0.045907	1.147861	-9.713092	0.003464	0.038693	-0.008828	0.080781	-0.211596	0.593367	0.056084	0.865507	-0.496798	-0.030730
23270	-0.147012	1.111325	-9.784168	-0.005511	0.021367	0.014224	0.080256	-0.212548	0.593240	0.056275	0.865381	-0.497012	-0.030458
23271	-0.016915	1.130715	-9.818692	0.006881	0.027760	-0.001408	0.079467	-0.212955	0.592591	0.056279	0.865428	-0.496959	-0.029972
23272	0.002026	1.208082	-9.721403	0.010402	0.022272	-0.003231	0.078939	-0.211594	0.591419	0.056192	0.865493	-0.496882	-0.029546
23273	0.006411	1.299430	-9.748889	0.010442	0.014942	-0.012453	0.079057	-0.211431	0.594166	0.056001	0.865646	-0.496653	-0.029261
23274	0.078559	1.338076	-9.747673	0.031470	0.016794	-0.016040	0.079587	-0.211033	0.593638	0.055488	0.865861	-0.496367	-0.028735
23275	0.126885	1.319202	-9.665864	0.044762	0.025002	-0.028904	0.079183	-0.209793	0.594166	0.054803	0.866219	-0.495862	-0.027952
23276	0.110061	1.312311	-9.560488	0.014005	0.017691	-0.011515	0.077720	-0.209626	0.595486	0.054603	0.866363	-0.495654	-0.027579
23277	0.141988	1.189722	-9.542704	-0.022657	0.022215	-0.014469	0.079310	-0.208835	0.594427	0.055074	0.866502	-0.495364	-0.027495
23278	0.141882	1.206057	-9.691318	-0.003477	0.017682	-0.012518	0.079702	-0.208695	0.595209	0.055177	0.866648	-0.495107	-0.027295
23279	0.129962	1.174521	-9.759090	0.000021	0.013119	-0.012492	0.077320	-0.209344	0.595882	0.055169	0.866787	-0.494874	-0.027137
23280	0.118129	1.126257	-9.793488	0.009526	0.005856	0.002336	0.078372	-0.207581	0.595744	0.054937	0.866785	-0.494911	-0.026998
23281	0.065453	1.049184	-9.785458	-0.011518	0.009498	0.009609	0.078381	-0.208276	0.594565	0.055100	0.866691	-0.495058	-0.026990
23282	0.089691	1.025449	-9.703940	-0.021057	0.018610	0.004010	0.079708	-0.210063	0.595077	0.055525	0.866649	-0.495087	-0.026930
23283	0.089395	1.088003	-9.705466	-0.017494	0.013107	-0.005195	0.076926	-0.208804	0.594839	0.055812	0.866697	-0.494971	-0.026931
23284	0.079357	1.169672	-9.740425	0.006877	0.016811	0.002302	0.078118	-0.210719	0.596006	0.055734	0.866697	-0.494996	-0.026629
23285	0.124841	1.237008	-9.777467	-0.014106	0.018608	-0.005191	0.077324	-0.208946	0.594705	0.056017	0.866751	-0.494876	-0.026500
23286	0.049962	1.265715	-9.782565	-0.049951	0.007577	-0.010898	0.077465	-0.210727	0.594441	0.056826	0.866816	-0.494646	-0.026935
23287	0.129186	1.338096	-9.771207	-0.017572	0.005792	-0.012577	0.076930	-0.210981	0.595754	0.057044	0.866933	-0.494410	-0.027074
23288	0.059507	1.290076	-9.700511	-0.000179	0.002181	0.004127	0.076139	-0.210708	0.594844	0.056945	0.866898	-0.494481	-0.027093
23289	0.009183	1.227625	-9.639439	-0.014182	-0.001489	0.009600	0.078521	-0.211277	0.595348	0.057044	0.866795	-0.494639	-0.027303
23290	0.011737	1.193631	-9.731117	0.001508	0.009512	0.013357	0.077604	-0.212641	0.594570	0.056993	0.866680	-0.494854	-0.027168
23291	0.002096	1.193661	-9.716803	0.004954	0.027801	0.017037	0.077074	-0.211277	0.593659	0.057049	0.866540	-0.495118	-0.026677
23292	0.055072	1.208255	-9.701700	-0.011633	0.025039	0.013267	0.075490	-0.210995	0.592755	0.057379	0.866418	-0.495309	-0.026403
23293	0.129348	1.304458	-9.757274	-0.028218	-0.005142	0.005845	0.076813	-0.212503	0.593791	0.057679	0.866334	-0.495399	-0.026825
23294	0.122050	1.318946	-9.737933	-0.019428	-0.006972	0.002200	0.078141	-0.213611	0.593780	0.057822	0.866298	-0.495423	-0.027195
23295	0.081298	1.270887	-9.695775	0.031394	-0.006930	0.000611	0.077088	-0.213883	0.592741	0.057073	0.866333	-0.495456	-0.027065
23296	-0.002706	1.188789	-9.731320	0.026018	0.009536	0.013480	0.076280	-0.212759	0.594842	0.056597	0.866237	-0.495700	-0.026687
23297	-0.012145	1.148094	-9.664760	0.009560	0.016788	-0.000457	0.076280	-0.211947	0.594057	0.056454	0.866270	-0.495675	-0.026368
23298	0.026294	1.174410	-9.731251	-0.008006	0.014959	0.002227	0.075484	-0.212746	0.595241	0.056616	0.866254	-0.495691	-0.026246
23299	0.108266	1.174527	-9.744888	-0.007135	0.022284	0.002223	0.074959	-0.213292	0.594722	0.056814	0.866245	-0.495698	-0.025995
23300	0.132091	1.232111	-9.806276	-0.009058	0.016840	0.015141	0.075751	-0.211806	0.593931	0.057019	0.866106	-0.495925	-0.025835
23301	0.158453	1.265852	-9.805557	-0.014296	0.022313	0.011414	0.074425	-0.211106	0.594073	0.057351	0.865997	-0.496088	-0.025642
23302	0.151378	1.234746	-9.750844	-0.005427	0.031433	0.002217	0.073901	-0.211654	0.593422	0.057631	0.865992	-0.496085	-0.025209
23303	0.132239	1.206070	-9.681805	-0.017537	0.005802	-0.005188	0.073636	-0.211786	0.593555	0.057848	0.866035	-0.495977	-0.025352
23304	0.098381	1.227617	-9.693822	-0.039527	0.017674	0.002063	0.073237	-0.212320	0.594343	0.058583	0.865987	-0.495968	-0.025495
23305	0.151528	1.206125	-9.676823	-0.024590	0.020429	-0.001554	0.072980	-0.214232	0.594214	0.059068	0.865993	-0.495903	-0.025451
23306	0.194479	1.299990	-9.694310	-0.015147	0.024137	0.011405	0.072995	-0.216024	0.592642	0.059449	0.865879	-0.496067	-0.025230
23307	0.235453	1.305066	-9.641042	-0.026458	0.002188	0.009537	0.073259	-0.216433	0.593033	0.059799	0.865763	-0.496213	-0.025504
23308	0.223514	1.281013	-9.631888	-0.024733	0.005852	0.013232	0.072858	-0.215334	0.593167	0.060166	0.865617	-0.496414	-0.025691
23309	0.194791	1.235104	-9.671211	-0.014240	0.005866	0.015133	0.072336	-0.216563	0.592648	0.060346	0.865461	-0.496660	-0.025770
23310	0.185295	1.203804	-9.671739	-0.017553	-0.001493	-0.001484	0.072334	-0.217102	0.593433	0.060508	0.865460	-0.496629	-0.026032
23311	0.161157	1.208485	-9.695905	-0.008011	-0.001465	0.005947	0.071286	-0.218196	0.592132	0.060501	0.865399	-0.496728	-0.026184
23312	0.175453	1.241988	-9.757719	-0.007094	-0.008787	-0.001421	0.072880	-0.217954	0.590810	0.060409	0.865407	-0.496711	-0.026468
23313	0.110388	1.234605	-9.768033	-0.020946	0.007593	-0.019976	0.073931	-0.218089	0.592241	0.060700	0.865593	-0.496343	-0.026622
23314	0.112459	1.304210	-9.819853	-0.045619	0.020389	-0.010894	0.073676	-0.218918	0.591065	0.061560	0.865668	-0.496097	-0.026794
23315	0.131685	1.318801	-9.785859	-0.042171	0.024977	-0.005347	0.071826	-0.219174	0.590688	0.062398	0.865691	-0.495949	-0.026842
23316	0.127311	1.227651	-9.700753	-0.035169	0.018602	0.003930	0.072357	-0.219182	0.590422	0.063068	0.865627	-0.495971	-0.026923
23317	0.264371	1.310102	-9.592688	-0.022866	0.016792	0.000304	0.072496	-0.220825	0.590289	0.063493	0.865614	-0.495941	-0.026910
23318	0.208865	1.319483	-9.631485	-0.000070	0.008573	-0.005107	0.073161	-0.221245	0.590021	0.063450	0.865678	-0.495839	-0.026828
23319	0.220949	1.314810	-9.597828	0.019118	0.004047	0.004226	0.072223	-0.219042	0.590684	0.063027	0.865671	-0.495916	-0.026612
23320	0.155753	1.333780	-9.641383	-0.014270	0.005855	0.013280	0.071834	-0.220409	0.590163	0.063213	0.865531	-0.496132	-0.026695
23321	0.145930	1.367070	-9.751439	-0.002121	-0.001422	0.018890	0.073949	-0.219886	0.590147	0.063112	0.865349	-0.496458	-0.026767
23322	0.121955	1.338122	-9.759271	-0.014263	-0.010601	0.009614	0.072627	-0.220552	0.590419	0.063133	0.865240	-0.496625	-0.027139
23323	0.117377	1.287680	-9.731213	-0.017853	0.004043	0.020650	0.072766	-0.220837	0.589371	0.063357	0.865024	-0.496966	-0.027273
23324	0.141530	1.280674	-9.683072	-0.010752	-0.005105	0.014240	0.073960	-0.221130	0.588837	0.063374	0.864878	-0.497205	-0.027509
23325	0.112499	1.302330	-9.666235	-0.021180	-0.006971	0.005882	0.072761	-0.221100	0.590417	0.063534	0.864798	-0.497303	-0.027885
23326	0.121956	1.338147	-9.752069	-0.002045	-0.008751	0.013364	0.073574	-0.223452	0.588447	0.063363	0.864662	-0.497550	-0.028100
23327	0.136354	1.352613	-9.751731	0.005822	-0.005084	0.013398	0.074098	-0.224398	0.590143	0.063079	0.864542	-0.497790	-0.028167
23328	0.063861	1.388708	-9.708690	-0.008985	0.005828	0.003150	0.074493	-0.222906	0.589486	0.063168	0.864514	-0.497824	-0.028210
23329	0.054286	1.379516	-9.576870	-0.021215	-0.006980	0.007721	0.072379	-0.222616	0.588719	0.063330	0.864416	-0.497953	-0.028592
23330	0.068783	1.367029	-9.718551	-0.010785	-0.012431	0.011476	0.074759	-0.222639	0.589092	0.063273	0.864290	-0.498157	-0.028959
23331	0.097629	1.386420	-9.694002	0.004999	-0.005108	0.007853	0.073963	-0.222085	0.588968	0.062999	0.864224	-0.498301	-0.029050
23332	0.150691	1.381665	-9.707977	0.002257	0.004065	0.018902	0.073033	-0.222066	0.589760	0.062885	0.864045	-0.498629	-0.028994
23333	0.080870	1.362406	-9.670488	-0.021316	-0.016086	0.016966	0.073313	-0.223591	0.587925	0.062965	0.863849	-0.498928	-0.029526
23334	0.109697	1.381443	-9.749175	-0.015960	-0.019760	0.003157	0.074633	-0.223329	0.588307	0.062919	0.863794	-0.498995	-0.030082
23335	0.073672	1.352569	-9.728311	0.024200	-0.016037	0.015352	0.075427	-0.221440	0.586862	0.062211	0.863670	-0.499293	-0.030163
23336	0.083243	1.366944	-9.752026	0.024273	-0.014229	0.006120	0.075290	-0.222242	0.588433	0.061527	0.863638	-0.499431	-0.030218
23337	0.083270	1.362197	-9.732887	0.004908	-0.006913	0.017085	0.074751	-0.223031	0.590924	0.061246	0.863477	-0.499735	-0.030332
23338	0.061592	1.357308	-9.742761	-0.021343	-0.001465	0.015098	0.076606	-0.222107	0.589731	0.061483	0.863312	-0.499975	-0.030611
23339	0.087970	1.391352	-9.653212	0.012108	-0.016093	-0.000401	0.075547	-0.222909	0.590394	0.060978	0.863329	-0.499993	-0.030834
23340	0.088131	1.357706	-9.641679	0.024294	0.005870	0.006089	0.074877	-0.220851	0.590400	0.060494	0.863304	-0.500115	-0.030542
23341	0.040151	1.304475	-9.700489	0.012185	0.000334	-0.007806	0.075938	-0.220054	0.589345	0.060147	0.863405	-0.499985	-0.030491
23342	0.064130	1.330877	-9.733505	-0.001057	0.005830	0.000424	0.074619	-0.220454	0.588832	0.060097	0.863408	-0.499987	-0.030459
23343	0.078699	1.309258	-9.731272	-0.022971	0.013129	0.003995	0.075018	-0.221548	0.589221	0.060493	0.863357	-0.500024	-0.030524
23344	0.040293	1.275698	-9.672084	-0.000261	0.029610	0.010544	0.073954	-0.220710	0.589754	0.060674	0.863277	-0.500167	-0.030061
23345	0.074168	1.251836	-9.633691	0.034811	0.042434	0.006090	0.074477	-0.220840	0.591058	0.060363	0.863292	-0.500240	-0.029039
23346	0.127171	1.261699	-9.594647	0.012072	0.039672	0.005980	0.072364	-0.220416	0.590028	0.060429	0.863276	-0.500303	-0.028285
23347	0.086136	1.271192	-9.609302	0.008586	0.029606	0.004130	0.072628	-0.220283	0.590026	0.060441	0.863270	-0.500341	-0.027749
23348	0.160441	1.357475	-9.751438	0.012937	0.020480	-0.001371	0.070498	-0.218471	0.591091	0.060295	0.863318	-0.500300	-0.027326
23349	0.227745	1.400931	-9.747800	0.013707	0.005896	0.009731	0.071817	-0.218070	0.591735	0.059993	0.863249	-0.500466	-0.027138
23350	0.205955	1.420129	-9.750134	0.013623	0.004084	0.017115	0.070762	-0.218608	0.591351	0.059681	0.863103	-0.500763	-0.026970
23351	0.180108	1.280777	-9.675508	0.010150	-0.008703	0.026351	0.072083	-0.217533	0.591079	0.059310	0.862854	-0.501232	-0.027047
23352	0.117655	1.232641	-9.643157	0.006832	-0.000535	0.009709	0.071684	-0.216711	0.590821	0.059066	0.862777	-0.501395	-0.027035
23353	0.132238	1.208673	-9.624152	-0.010606	0.006743	0.004073	0.072201	-0.215608	0.592387	0.059194	0.862735	-0.501449	-0.027080
23354	0.141924	1.193746	-9.773113	0.006860	0.002205	0.004172	0.072606	-0.217120	0.591991	0.058974	0.862712	-0.501517	-0.027026
23355	0.165998	1.203601	-9.719935	0.006747	0.018683	0.015220	0.072207	-0.216976	0.592256	0.058925	0.862586	-0.501759	-0.026674
23356	0.175339	1.266042	-9.759784	-0.003727	0.014089	0.007789	0.069434	-0.218312	0.592147	0.059008	0.862510	-0.501888	-0.026519
23357	0.141728	1.237223	-9.724491	-0.005397	0.013151	0.002244	0.072214	-0.217804	0.591470	0.059108	0.862496	-0.501906	-0.026398
23358	0.122427	1.242185	-9.669386	-0.007169	-0.000553	0.007792	0.071288	-0.218200	0.591739	0.059104	0.862422	-0.502027	-0.026528
23359	0.184792	1.309645	-9.679861	-0.000089	0.011314	-0.005112	0.070755	-0.216423	0.591221	0.059091	0.862487	-0.501923	-0.026394
23360	0.098166	1.273376	-9.681179	0.001646	0.016791	-0.003267	0.071020	-0.217648	0.592003	0.059103	0.862540	-0.501845	-0.026150
23361	0.102792	1.314243	-9.694966	0.007068	0.003958	-0.021679	0.070223	-0.217091	0.592141	0.058886	0.862775	-0.501468	-0.026094
23362	0.158012	1.362364	-9.727386	0.000085	0.005775	-0.027255	0.071544	-0.217643	0.593046	0.058801	0.863059	-0.500989	-0.026084
23363	0.116986	1.369418	-9.751677	0.006997	0.005797	-0.019838	0.071932	-0.215053	0.592913	0.058611	0.863277	-0.500642	-0.025997
23364	0.107588	1.318999	-9.714061	-0.014039	0.018578	-0.014425	0.072341	-0.216709	0.591731	0.058905	0.863426	-0.500355	-0.025892
23365	0.098113	1.285465	-9.664205	-0.017523	0.018574	-0.012597	0.072075	-0.216568	0.591865	0.059271	0.863548	-0.500104	-0.025824
23366	0.156041	1.273682	-9.625419	-0.029824	0.020412	-0.005276	0.071947	-0.216304	0.590819	0.059861	0.863587	-0.499966	-0.025835
23367	0.136779	1.266285	-9.666513	0.008669	0.018629	-0.004156	0.072343	-0.215763	0.590685	0.059780	0.863656	-0.499875	-0.025495
23368	0.112579	1.280255	-9.788979	0.026131	0.009515	-0.004053	0.071540	-0.215873	0.592393	0.059295	0.863741	-0.499805	-0.025133
23369	0.141399	1.304416	-9.776367	0.005075	0.007679	0.000457	0.071807	-0.216694	0.592652	0.059169	0.863753	-0.499804	-0.025015
23370	0.112434	1.311601	-9.769335	-0.017667	0.005817	-0.001502	0.070745	-0.215591	0.592399	0.059405	0.863757	-0.499761	-0.025152
23371	0.107653	1.304496	-9.733469	-0.021134	0.020423	-0.005234	0.071538	-0.215868	0.592916	0.059856	0.863802	-0.499634	-0.025086
23372	0.107814	1.273453	-9.664283	-0.007090	0.009470	-0.003300	0.072066	-0.215330	0.592650	0.059945	0.863847	-0.499547	-0.025055
23373	0.131820	1.295133	-9.670957	0.013914	0.016805	-0.005051	0.072207	-0.216433	0.591864	0.059754	0.863930	-0.499444	-0.024703
23374	0.167869	1.319219	-9.684687	0.006021	0.017717	-0.005092	0.071399	-0.214905	0.593441	0.059698	0.864006	-0.499334	-0.024402
23375	0.122043	1.324054	-9.651437	-0.010649	0.016787	-0.000563	0.072598	-0.216020	0.592646	0.059937	0.864014	-0.499297	-0.024294
23376	0.155758	1.331243	-9.679830	0.010486	0.000336	-0.012426	0.071546	-0.217106	0.592130	0.059626	0.864156	-0.499089	-0.024257
23377	0.222941	1.398639	-9.711866	-0.000066	0.005821	-0.012489	0.070871	-0.214631	0.592922	0.059573	0.864290	-0.498864	-0.024248
23378	0.203794	1.367187	-9.750897	-0.015938	-0.001475	0.000364	0.071001	-0.213271	0.592398	0.059708	0.864281	-0.498853	-0.024490
23379	0.206529	1.299924	-9.720607	-0.019241	0.002134	-0.015344	0.072866	-0.215215	0.591466	0.059954	0.864418	-0.498573	-0.024738
23380	0.175312	1.276021	-9.656415	-0.033265	0.014914	-0.011744	0.071018	-0.216559	0.591611	0.060545	0.864508	-0.498339	-0.024886
23381	0.125032	1.198672	-9.729989	0.008807	0.005808	-0.015206	0.071814	-0.216030	0.590689	0.060339	0.864679	-0.498070	-0.024790
23382	0.088922	1.183915	-9.802554	0.005152	0.002183	-0.001376	0.071801	-0.214920	0.592391	0.060145	0.864713	-0.498037	-0.024762
23383	0.177922	1.232615	-9.685807	-0.042075	0.020406	-0.005335	0.072864	-0.216024	0.592513	0.060963	0.864733	-0.497896	-0.024909
23384	0.223346	1.314544	-9.677032	-0.063222	0.009453	0.006570	0.073134	-0.216039	0.591333	0.062028	0.864611	-0.497949	-0.025425
23385	0.218520	1.314452	-9.701085	-0.014139	0.013143	-0.001493	0.071956	-0.218492	0.590687	0.062295	0.864622	-0.497897	-0.025412
23386	0.194680	1.256613	-9.714123	0.006909	0.000367	-0.001364	0.073679	-0.218788	0.590411	0.062052	0.864652	-0.497877	-0.025398
23387	0.179884	1.323744	-9.775737	0.024536	-0.001485	-0.019733	0.073284	-0.218246	0.589498	0.061495	0.864885	-0.497548	-0.025274
23388	0.160372	1.371896	-9.756038	0.036732	0.013153	-0.017852	0.074327	-0.215785	0.590800	0.060855	0.865128	-0.497229	-0.024762
23389	0.117184	1.328594	-9.728240	0.045505	0.020465	-0.017818	0.072862	-0.214664	0.591859	0.060155	0.865377	-0.496916	-0.024050
23390	0.175086	1.321558	-9.708593	0.001562	0.018647	0.002268	0.073787	-0.213994	0.591590	0.060189	0.865377	-0.496925	-0.023768
23391	0.175356	1.266371	-9.663752	-0.001928	0.011340	0.006878	0.073248	-0.212884	0.592642	0.060232	0.865319	-0.497027	-0.023657
23392	0.189623	1.309819	-9.631801	-0.017671	-0.006956	0.006825	0.073519	-0.213578	0.591854	0.060346	0.865238	-0.497138	-0.024004
23393	0.242880	1.266803	-9.576691	-0.038736	0.000361	0.016862	0.072069	-0.215063	0.591996	0.060926	0.865030	-0.497408	-0.024435
23394	0.194748	1.247398	-9.594217	-0.077062	-0.005217	-0.001782	0.073666	-0.217271	0.591720	0.062080	0.864959	-0.497342	-0.025353
23395	0.160908	1.264059	-9.627909	-0.073512	-0.007062	-0.009146	0.075265	-0.218125	0.590137	0.063172	0.864961	-0.497153	-0.026289
23396	0.136625	1.294831	-9.762142	-0.021113	-0.011554	-0.003337	0.073426	-0.220029	0.588973	0.063294	0.864967	-0.497101	-0.026763
23397	0.131496	1.357170	-9.823733	0.005903	-0.006935	0.002327	0.074482	-0.219087	0.588703	0.063016	0.864955	-0.497151	-0.026894
23398	0.112139	1.371552	-9.828513	-0.049196	0.005778	-0.005356	0.074617	-0.219365	0.588440	0.063796	0.864963	-0.497012	-0.027348
23399	0.039860	1.364515	-9.733259	-0.094717	0.020338	-0.003767	0.074227	-0.222085	0.589227	0.065523	0.864897	-0.496866	-0.028020
23400	0.044177	1.472937	-9.693288	-0.101743	0.002965	-0.003781	0.076103	-0.224052	0.586070	0.067184	0.864816	-0.496725	-0.029043
23401	0.067994	1.535597	-9.677782	-0.072108	0.016731	0.004652	0.074801	-0.228962	0.585555	0.068489	0.864689	-0.496739	-0.029549
23402	0.096623	1.600714	-9.650194	-0.061571	0.022213	-0.001766	0.074010	-0.228959	0.584907	0.069647	0.864638	-0.496649	-0.029839
23403	0.115702	1.646595	-9.613362	-0.091392	0.020367	0.003621	0.074556	-0.231033	0.583201	0.071327	0.864492	-0.496625	-0.030481
23404	0.069613	1.704136	-9.646595	-0.140510	0.003878	0.010777	0.074441	-0.235406	0.583069	0.073675	0.864194	-0.496715	-0.031853
23405	0.081069	1.834385	-9.560637	-0.200142	0.003828	0.017851	0.074072	-0.238982	0.580322	0.077088	0.863723	-0.496885	-0.033850
23406	0.138977	1.824836	-9.572234	-0.273778	-0.001694	0.030410	0.073595	-0.246133	0.575350	0.081693	0.862993	-0.497221	-0.036612
23407	0.061536	1.882150	-9.653776	-0.392967	0.002759	0.037178	0.073386	-0.256006	0.571814	0.088437	0.861961	-0.497554	-0.040517
23408	0.108957	2.050634	-9.665375	-0.552440	0.006268	0.043742	0.072795	-0.266447	0.565663	0.097926	0.860513	-0.497818	-0.045886
23409	0.165575	2.315552	-9.627522	-0.717032	0.006988	0.033667	0.072122	-0.281597	0.553230	0.110271	0.858695	-0.497674	-0.052944
23410	0.015557	2.436185	-9.444777	-1.040971	0.028542	0.035671	0.071477	-0.303312	0.540269	0.128317	0.855901	-0.497018	-0.062782
23411	-0.034275	2.796193	-8.979262	-1.480236	0.011535	0.018681	0.069875	-0.336339	0.515796	0.153638	0.851562	-0.495233	-0.077340
23412	0.207544	3.654959	-9.185823	-1.787268	0.003993	0.033720	0.069662	-0.375886	0.483195	0.183925	0.845207	-0.492744	-0.094872
23413	0.111908	4.506793	-9.112350	-1.945621	0.031310	0.064208	0.067994	-0.414060	0.449559	0.217010	0.836840	-0.489655	-0.113325
23414	0.089280	5.230035	-8.689500	-2.208740	0.025590	0.092376	0.065463	-0.453298	0.404283	0.254064	0.825608	-0.485645	-0.134058
23415	0.277808	6.170465	-8.204017	-2.673505	0.007867	0.147225	0.063275	-0.498662	0.348270	0.298210	0.809440	-0.480185	-0.159060
23416	0.279807	6.796038	-7.508628	-3.068043	0.018503	0.201469	0.057765	-0.545035	0.269776	0.347915	0.787781	-0.472742	-0.186738
23417	0.276405	7.557450	-6.489694	-3.407903	-0.002895	0.222804	0.050931	-0.582441	0.184622	0.401456	0.760147	-0.462473	-0.217091
23418	0.451603	8.283401	-5.390368	-3.662177	-0.023198	0.271342	0.046322	-0.608293	0.095792	0.456747	0.726187	-0.449740	-0.248532
23419	0.453912	8.865029	-4.177046	-3.791853	-0.027007	0.297413	0.038943	-0.618260	-0.006488	0.511570	0.686700	-0.434212	-0.279642
23420	0.478940	9.240530	-2.743140	-3.901809	-0.052806	0.299630	0.030463	-0.611993	-0.112677	0.564537	0.641929	-0.415859	-0.310299
23421	0.726351	9.501431	-1.176728	-3.918663	-0.073047	0.282943	0.018009	-0.587225	-0.231781	0.614106	0.592969	-0.394790	-0.339711
23422	0.813874	9.415707	0.440946	-3.751477	-0.093128	0.263505	0.010151	-0.544139	-0.331546	0.657690	0.542655	-0.372622	-0.366227
23423	0.950331	9.170577	1.855184	-3.454818	-0.113024	0.253964	0.008376	-0.494482	-0.409764	0.694555	0.493189	-0.350728	-0.389033
23424	1.020529	8.655322	3.120974	-3.376709	-0.122247	0.223009	0.001105	-0.431467	-0.484007	0.726990	0.442768	-0.327713	-0.409935
23425	1.239012	7.874947	4.170769	-3.774800	-0.131928	0.202584	-0.005989	-0.353224	-0.552224	0.759076	0.384211	-0.299630	-0.431750
23426	1.493503	7.144100	5.610505	-4.077981	-0.158953	0.158665	-0.017315	-0.242669	-0.619214	0.788132	0.318929	-0.267282	-0.453534
23427	1.298966	6.006568	6.593819	-3.938309	-0.133440	0.115070	-0.021320	-0.131072	-0.669381	0.811103	0.254003	-0.233680	-0.472216
23428	1.319119	4.850581	7.684508	-3.420271	-0.108444	0.056788	-0.017423	-0.036581	-0.699599	0.826522	0.196782	-0.203080	-0.486721
23429	1.423873	4.148709	8.537486	-2.393243	-0.034404	0.004684	-0.020192	0.047502	-0.712362	0.834925	0.156394	-0.180161	-0.495966
23430	1.691136	3.729280	8.862991	-1.832384	0.024619	-0.029456	-0.017762	0.111107	-0.717194	0.839848	0.126073	-0.161508	-0.502669
23431	1.367525	3.339421	9.032153	-1.595719	0.050370	-0.041213	-0.022530	0.171098	-0.709146	0.843215	0.099543	-0.144443	-0.508149
23432	1.328538	2.921023	9.133951	-1.692874	0.072239	-0.017726	-0.021417	0.221683	-0.705729	0.846095	0.071749	-0.126050	-0.512920
23433	1.418226	2.315264	9.253529	-2.014026	0.090234	0.010184	-0.013789	0.269015	-0.705900	0.848636	0.038227	-0.103799	-0.517283
23434	1.173543	1.560652	9.663180	-2.235752	0.067972	0.006349	-0.011991	0.334727	-0.692274	0.849681	0.000978	-0.079579	-0.521256
23435	1.123325	0.474632	10.146821	-2.056391	0.028817	0.010132	-0.007964	0.399640	-0.674087	0.849147	-0.033955	-0.057597	-0.523907
23436	1.218653	-0.299143	10.384129	-1.560482	-0.028203	0.023845	-0.012158	0.458710	-0.648246	0.847879	-0.060742	-0.041829	-0.525036
23437	1.163857	-0.949041	10.345694	-0.922664	-0.078749	0.006879	-0.012619	0.493012	-0.635140	0.846604	-0.077503	-0.033444	-0.525487
23438	1.186262	-1.103414	10.221303	-0.369507	-0.108262	0.020811	-0.010969	0.504794	-0.630306	0.846145	-0.084901	-0.031500	-0.525203
23439	1.241535	-1.072629	10.044600	0.022795	-0.117924	-0.001180	-0.015223	0.508410	-0.628962	0.846082	-0.086022	-0.033712	-0.524985
23440	1.465504	-1.027180	9.836068	0.185800	-0.136040	-0.026158	-0.017586	0.505007	-0.630253	0.846018	-0.084281	-0.038150	-0.525067
23441	1.795533	-0.974118	9.681447	0.392333	-0.159511	-0.023218	-0.026114	0.493161	-0.635554	0.846273	-0.079555	-0.044998	-0.524850
23442	1.422698	-0.642225	9.853071	0.712267	-0.056828	-0.008869	-0.027208	0.475893	-0.641704	0.847165	-0.068074	-0.053585	-0.524220
23443	1.797852	-0.436862	9.881059	0.776291	0.071385	0.044789	-0.027229	0.458177	-0.650349	0.848659	-0.054447	-0.060448	-0.522647
23444	1.845032	-0.217879	9.860564	0.368094	0.103887	0.057429	-0.024490	0.443045	-0.657183	0.849746	-0.047174	-0.062608	-0.521332
23445	1.728470	-0.055607	9.535259	-0.141602	0.101522	0.060380	-0.020913	0.440555	-0.656166	0.850356	-0.048823	-0.059372	-0.520563
23446	1.550818	-0.225044	9.343971	-0.423347	0.082901	0.051603	-0.018423	0.445049	-0.654876	0.850534	-0.055211	-0.053642	-0.520256
23447	1.551971	-0.468008	9.359780	-0.349552	0.081116	0.039070	-0.015316	0.456677	-0.650184	0.850610	-0.060577	-0.048614	-0.520029
23448	1.518495	-0.517868	9.574829	-0.153035	0.077566	0.005000	-0.013529	0.468587	-0.646137	0.850535	-0.062370	-0.045836	-0.520192
23449	1.460452	-0.474196	9.714140	-0.115428	0.061157	0.012593	-0.012879	0.470365	-0.645225	0.850565	-0.063922	-0.043623	-0.520145
23450	1.470924	-0.647261	9.759824	-0.096967	0.073973	0.014520	-0.010386	0.473770	-0.643542	0.850643	-0.064806	-0.041477	-0.520083
23451	1.538495	-0.656421	9.856354	-0.093500	0.067605	0.023779	-0.008655	0.471558	-0.644081	0.850812	-0.065920	-0.039379	-0.519829
23452	1.534353	-0.800870	9.835083	-0.060328	0.074078	0.039633	-0.004842	0.475089	-0.642016	0.851191	-0.066199	-0.037579	-0.519306
23453	1.404683	-0.917035	9.714610	0.024582	0.079640	0.039134	-0.005660	0.480436	-0.641222	0.851678	-0.065193	-0.036489	-0.518713
23454	1.322450	-0.864419	9.668967	0.132268	0.072421	0.032302	-0.001279	0.477780	-0.642175	0.852223	-0.062203	-0.036725	-0.518168
23455	1.292614	-0.671848	9.709801	0.216089	0.060660	0.045654	0.000078	0.472410	-0.644675	0.852990	-0.058130	-0.037940	-0.517290
23456	1.157699	-0.685934	9.890796	0.160975	0.034079	0.051870	0.001307	0.464996	-0.646651	0.853724	-0.055061	-0.039104	-0.516329
23457	1.132738	-0.502854	9.967552	0.032154	0.044914	0.057650	0.003706	0.462223	-0.647980	0.854379	-0.054284	-0.038668	-0.515359
23458	1.069489	-0.387786	9.879750	-0.041339	0.037488	0.044362	0.005288	0.463300	-0.647731	0.854808	-0.054629	-0.037693	-0.514683
23459	1.055507	-0.494010	9.784504	-0.069050	0.033735	0.016546	0.006200	0.465896	-0.646821	0.854918	-0.055642	-0.036447	-0.514481
23460	1.083914	-0.378050	9.904029	-0.028751	0.020972	0.013072	0.007386	0.465484	-0.645653	0.855024	-0.055919	-0.035918	-0.514312
23461	1.122166	-0.305456	10.001431	-0.005927	0.011844	0.007661	0.007125	0.465888	-0.646567	0.855097	-0.056044	-0.035709	-0.514192
23462	1.097668	-0.228949	9.872639	0.027416	0.001792	-0.008769	0.006064	0.466040	-0.646166	0.855026	-0.055542	-0.036110	-0.514337
23463	1.097485	-0.195706	9.743466	0.049819	0.000988	0.020878	0.007513	0.466171	-0.645130	0.855288	-0.054803	-0.036652	-0.513941
23464	1.160732	-0.310815	9.819264	0.059420	0.008342	0.032920	0.007935	0.463813	-0.648145	0.855684	-0.053716	-0.037224	-0.513356
23465	1.175653	-0.412275	9.693145	0.054906	0.004731	0.048599	0.008598	0.463667	-0.648281	0.856237	-0.052856	-0.037732	-0.512486
23466	1.243111	-0.399992	9.727556	0.073179	0.001136	0.061619	0.009411	0.459550	-0.649075	0.856931	-0.051628	-0.038537	-0.511390
23467	1.195235	-0.474830	9.682847	0.058998	-0.015279	0.083724	0.009154	0.458181	-0.649597	0.857826	-0.050923	-0.039400	-0.509890
23468	1.181133	-0.554495	9.614379	0.030031	-0.001579	0.091867	0.010224	0.456926	-0.650915	0.858776	-0.050487	-0.039779	-0.508303
23469	1.233934	-0.509130	9.481071	0.003757	0.006619	0.085262	0.011280	0.458547	-0.651577	0.859643	-0.050510	-0.039705	-0.506840
23470	1.239063	-0.576724	9.412951	-0.001697	0.019464	0.105522	0.011286	0.457722	-0.652101	0.860709	-0.050415	-0.039386	-0.505062
23471	1.277909	-0.631842	9.455752	-0.059360	-0.009848	0.103434	0.013397	0.458523	-0.651594	0.861675	-0.051714	-0.038944	-0.503314
23472	1.166472	-0.529370	9.230486	-0.110228	-0.022707	0.099498	0.014448	0.459883	-0.651078	0.862528	-0.053909	-0.038262	-0.501673
23473	1.122828	-0.471191	9.382137	-0.095581	-0.009851	0.123541	0.015751	0.462621	-0.649125	0.863644	-0.055842	-0.037436	-0.499598
23474	1.006620	-0.349429	9.874901	-0.161327	0.026623	0.138825	0.017450	0.466984	-0.648220	0.864849	-0.058455	-0.035348	-0.497362
23475	0.857327	-0.382844	10.041086	-0.203378	0.041186	0.146889	0.020071	0.470258	-0.645754	0.866084	-0.061724	-0.032527	-0.495006
23476	0.823939	-0.454639	10.174206	-0.194481	0.037510	0.141403	0.022673	0.477912	-0.642761	0.867244	-0.064801	-0.029916	-0.492741
23477	0.856392	-0.690477	10.144794	-0.181896	0.002756	0.124921	0.025280	0.484471	-0.639901	0.868228	-0.068027	-0.027987	-0.490683
23478	1.115211	-0.873297	10.007806	-0.062471	-0.022728	0.097899	0.027251	0.485832	-0.638215	0.869075	-0.069377	-0.027775	-0.489003
23479	1.250907	-1.017447	9.992646	0.021920	-0.037306	0.072521	0.026987	0.486782	-0.639128	0.869788	-0.069424	-0.028614	-0.487678
23480	1.289725	-1.086206	9.564723	0.097337	-0.026290	0.045209	0.026472	0.483778	-0.639518	0.870333	-0.068000	-0.030096	-0.486818
23481	1.424708	-1.086557	9.383526	0.190189	0.034113	0.025289	0.025965	0.480619	-0.641609	0.870846	-0.064415	-0.031408	-0.486304
23482	1.621860	-0.949782	9.862619	0.123893	0.053196	0.011999	0.028112	0.474704	-0.643069	0.871138	-0.061734	-0.031810	-0.486103
23483	1.326060	-0.609448	9.643769	-0.017614	0.074104	0.037065	0.029711	0.474392	-0.645045	0.871515	-0.061398	-0.030411	-0.485558
23484	1.241280	-0.533194	9.476000	-0.059354	0.086976	0.084820	0.035001	0.474881	-0.644826	0.872302	-0.061626	-0.028353	-0.484239
23485	1.225940	-0.844954	9.788374	-0.043567	0.075153	0.112616	0.037367	0.477327	-0.643535	0.873371	-0.061775	-0.026603	-0.482389
23486	1.052824	-0.946399	9.775733	0.035229	0.056030	0.116734	0.037629	0.476922	-0.642752	0.874550	-0.060667	-0.025958	-0.480424
23487	1.177217	-0.736606	9.837453	0.055998	0.037839	0.135319	0.041351	0.474270	-0.644092	0.875927	-0.059448	-0.025795	-0.478071
23488	1.114247	-0.679181	9.780054	0.008500	0.045136	0.151675	0.045844	0.474230	-0.642951	0.877391	-0.058931	-0.025044	-0.475483
23489	1.051637	-0.696217	9.760025	-0.049408	0.050581	0.164292	0.047165	0.474219	-0.642569	0.878908	-0.059446	-0.023625	-0.472682
23490	0.940717	-0.699307	9.624508	-0.108920	0.066936	0.154734	0.050591	0.476108	-0.641156	0.880250	-0.060785	-0.021372	-0.470116
23491	0.844643	-0.768609	9.819495	-0.084998	0.074193	0.134538	0.055596	0.480707	-0.640148	0.881431	-0.061677	-0.019234	-0.467873
23492	0.733284	-0.672535	9.834208	-0.034974	0.092454	0.112604	0.059033	0.480675	-0.639521	0.882457	-0.061455	-0.017276	-0.466041
23493	0.796099	-0.701414	9.795979	0.063524	0.076011	0.068834	0.062208	0.481048	-0.639547	0.883195	-0.059663	-0.016570	-0.464900
23494	0.859250	-0.784257	10.160309	0.127024	0.046751	0.043362	0.064610	0.477454	-0.640877	0.883744	-0.056982	-0.017012	-0.464178
23495	0.626471	-0.508271	10.085186	0.132662	-0.022857	-0.008205	0.064363	0.475524	-0.642838	0.883803	-0.054839	-0.018783	-0.464254
23496	0.603621	-0.288897	9.516687	0.112457	-0.037524	-0.033208	0.064660	0.470573	-0.645591	0.883582	-0.053171	-0.020665	-0.464790
23497	0.565888	-0.467003	9.523439	0.049099	-0.035890	-0.078746	0.062295	0.467313	-0.646359	0.882881	-0.052564	-0.021960	-0.466129
23498	0.690007	-0.701777	9.751770	0.002219	-0.015884	-0.097459	0.060314	0.467328	-0.647128	0.881943	-0.052614	-0.022502	-0.467869
23499	1.125545	-1.027999	9.794473	-0.067348	-0.008650	-0.119940	0.058444	0.469688	-0.645541	0.880738	-0.053802	-0.022271	-0.470010
23500	1.117371	-1.346249	9.612282	-0.117533	-0.010648	-0.168164	0.056707	0.474759	-0.646048	0.878998	-0.055881	-0.021673	-0.473043
23501	1.266607	-1.298183	9.508718	-0.131377	-0.003377	-0.190390	0.053909	0.478899	-0.645239	0.877033	-0.058164	-0.020831	-0.476441
23502	1.165447	-1.322664	9.445014	-0.208606	-0.003426	-0.172325	0.050835	0.483334	-0.642464	0.875118	-0.061768	-0.019241	-0.479565
23503	1.128941	-1.261013	9.200668	-0.165207	0.025933	-0.151849	0.050130	0.489801	-0.638922	0.873451	-0.064416	-0.017527	-0.482313
23504	1.188051	-1.007678	9.368019	-0.120182	0.077254	-0.115719	0.049585	0.493773	-0.638654	0.872187	-0.065715	-0.015305	-0.484497
23505	1.395877	-1.089949	9.815332	-0.109973	0.102981	-0.064941	0.051672	0.497471	-0.635528	0.871432	-0.066700	-0.012687	-0.485795
23506	0.934864	-1.490106	9.867834	-0.039715	0.081041	-0.066396	0.053249	0.499915	-0.635278	0.870739	-0.066575	-0.011116	-0.487092
23507	0.974098	-1.129959	9.618779	0.063366	0.071112	-0.073255	0.053250	0.499642	-0.635278	0.870114	-0.064863	-0.010750	-0.488445
23508	0.739130	-0.878598	10.083444	0.023373	0.075503	-0.101178	0.054846	0.498250	-0.635946	0.869156	-0.063684	-0.009934	-0.490319
23509	0.814931	-0.605143	9.792703	-0.108092	0.055275	-0.107357	0.054046	0.499629	-0.635677	0.867965	-0.065077	-0.008211	-0.492275
23510	0.674541	-0.495273	9.636889	-0.254837	0.051338	-0.152402	0.054803	0.505796	-0.633063	0.866112	-0.068957	-0.005148	-0.495043
23511	0.440579	-0.965753	10.101041	-0.361037	0.080335	-0.175126	0.054079	0.515828	-0.628342	0.863855	-0.074438	-0.000579	-0.498211
23512	0.407572	-1.114219	10.329116	-0.388608	0.105791	-0.206680	0.052550	0.527519	-0.622566	0.861167	-0.080080	0.004675	-0.501953
23513	0.382417	-0.892862	10.341589	-0.332562	0.131395	-0.224905	0.053147	0.538082	-0.617855	0.858333	-0.084508	0.009774	-0.505992
23514	0.044876	-0.880428	10.655502	-0.384482	0.171329	-0.284313	0.053346	0.547026	-0.611571	0.854712	-0.089415	0.015988	-0.511093
23515	0.337501	-1.080542	10.367345	-0.300559	0.142283	-0.265360	0.051958	0.558156	-0.607105	0.851393	-0.093116	0.020889	-0.515775
23516	0.582020	-1.317897	9.770929	-0.038489	0.104392	-0.212264	0.052444	0.565831	-0.604357	0.849049	-0.092772	0.022533	-0.519616
23517	0.746370	-1.414834	9.473419	0.220078	0.057337	-0.155494	0.050347	0.562695	-0.606043	0.847810	-0.088430	0.020788	-0.522461
23518	0.809871	-1.598517	9.197758	0.359959	0.037463	-0.134436	0.049865	0.555691	-0.609968	0.846962	-0.081980	0.017289	-0.525010
23519	0.459185	-1.875715	9.257815	0.328312	0.009116	-0.103175	0.048736	0.547715	-0.616244	0.846397	-0.076298	0.013683	-0.526880
23520	0.468684	-1.844348	9.277550	0.123690	0.004270	-0.124509	0.045731	0.542112	-0.619625	0.845236	-0.074186	0.012125	-0.529079
23521	0.568519	-1.530365	9.566166	-0.152357	-0.022459	-0.094502	0.045214	0.541145	-0.621192	0.844012	-0.076984	0.013083	-0.530610
23522	0.356306	-1.510656	9.823735	-0.337329	-0.050031	-0.056647	0.041988	0.548333	-0.616713	0.842862	-0.083215	0.015594	-0.531428
23523	0.398056	-1.695369	9.259774	-0.307237	-0.058062	-0.010320	0.041383	0.559883	-0.610421	0.842246	-0.088976	0.017745	-0.531404
23524	0.290617	-1.932500	8.933754	-0.079032	-0.043125	0.013896	0.040034	0.564831	-0.609099	0.842240	-0.090754	0.017747	-0.531113
23525	0.439347	-2.267859	9.285740	-0.005363	-0.043004	0.033668	0.040826	0.565098	-0.608844	0.842606	-0.091271	0.017048	-0.530466
23526	0.495303	-2.378828	9.169473	-0.069766	-0.070558	0.002015	0.038976	0.565249	-0.609483	0.842507	-0.093188	0.016465	-0.530308
23527	0.937689	-2.123495	8.994731	-0.186686	-0.070741	-0.052098	0.036305	0.568717	-0.607366	0.841623	-0.097123	0.017073	-0.530986
23528	1.263057	-2.588057	9.456985	-0.306973	-0.027021	-0.061974	0.034807	0.574380	-0.603164	0.840353	-0.102590	0.019618	-0.531881
23529	1.293217	-2.821690	10.073365	-0.298410	-0.025313	-0.095153	0.034353	0.582635	-0.598184	0.838716	-0.108000	0.022075	-0.533295
23530	1.189611	-2.323575	10.146604	-0.189259	0.022302	-0.101163	0.030868	0.589272	-0.594357	0.837204	-0.110975	0.024110	-0.534970
23531	0.543214	-2.274482	10.102848	0.142916	0.022659	-0.067207	0.029791	0.591491	-0.592385	0.836781	-0.108468	0.022712	-0.536205
23532	0.599667	-1.975992	10.107562	0.419048	0.004781	-0.032569	0.030124	0.582672	-0.599196	0.837299	-0.101410	0.018089	-0.536953
23533	0.690867	-1.889355	10.059214	0.385736	0.001107	-0.032732	0.030325	0.572633	-0.605222	0.837701	-0.095025	0.013805	-0.537622
23534	0.508362	-2.048890	9.952044	0.226848	-0.026598	-0.069485	0.028785	0.565776	-0.609400	0.837373	-0.091524	0.010649	-0.538810
23535	0.723775	-1.721779	9.790594	0.015153	-0.032353	-0.104701	0.025907	0.562488	-0.613435	0.836274	-0.091716	0.009672	-0.540501
23536	1.028922	-0.997554	9.606745	-0.104283	0.007775	-0.114618	0.024721	0.560594	-0.612903	0.834830	-0.093393	0.010579	-0.542424
23537	1.148205	-0.746019	9.212873	-0.047049	0.044501	-0.092238	0.024573	0.563881	-0.612377	0.833727	-0.093763	0.011542	-0.544035
23538	1.267577	-0.500685	9.116599	0.120453	0.077706	-0.055454	0.024432	0.565391	-0.611852	0.833308	-0.090917	0.011286	-0.545164
23539	1.124396	-0.779714	9.927581	0.155451	0.071382	-0.008201	0.025122	0.560037	-0.613430	0.833479	-0.087563	0.010598	-0.545466
23540	0.738422	-1.694754	11.351553	0.128423	-0.020182	0.004737	0.027936	0.555461	-0.616857	0.833736	-0.085637	0.008731	-0.545412
23541	0.708384	-1.498135	10.465778	0.432811	-0.049993	-0.013057	0.024820	0.547513	-0.622594	0.834310	-0.078963	0.002993	-0.545603
23542	0.683292	-1.280818	10.703859	0.617498	-0.078140	-0.012092	0.024930	0.529527	-0.630717	0.835069	-0.069504	-0.005206	-0.545712
23543	0.713621	-1.103310	9.823181	0.546632	-0.086486	-0.057657	0.021848	0.516627	-0.639596	0.835135	-0.061294	-0.012849	-0.546469
23544	0.757809	-0.280283	9.131737	0.369073	-0.082946	-0.054900	0.018219	0.504719	-0.645592	0.834913	-0.056017	-0.018473	-0.547212
23545	0.624721	-1.205152	8.942273	0.203164	-0.042941	-0.057606	0.016148	0.497870	-0.649504	0.834480	-0.053053	-0.021622	-0.548052
23546	0.550988	-1.393326	9.543918	-0.015374	-0.036148	-0.145476	0.014870	0.491015	-0.653161	0.832829	-0.053639	-0.022350	-0.550472
23547	0.755101	-1.206638	9.838923	-0.096126	-0.083895	-0.203036	0.011157	0.494056	-0.653915	0.830438	-0.056077	-0.023018	-0.553804
23548	0.855112	-0.946979	9.721065	0.023171	-0.125876	-0.241135	0.007564	0.497392	-0.652314	0.827703	-0.056973	-0.025774	-0.557671
23549	1.029708	-0.653408	9.625982	0.137036	-0.155929	-0.262668	0.000182	0.493623	-0.655004	0.824825	-0.056317	-0.030288	-0.561761
23550	0.960181	-0.730023	9.777903	0.102353	-0.186201	-0.283101	-0.006421	0.491503	-0.655867	0.821607	-0.056547	-0.034967	-0.566164
23551	0.907655	-0.846205	9.607736	0.242941	-0.217249	-0.334018	-0.015903	0.485553	-0.660243	0.817906	-0.054793	-0.041751	-0.571213
23552	0.971545	-0.091350	9.374049	0.377646	-0.211687	-0.375829	-0.025628	0.475495	-0.665796	0.813776	-0.050717	-0.050077	-0.576792
23553	0.750133	-0.178578	9.325147	0.411150	-0.171542	-0.405257	-0.034831	0.465716	-0.670175	0.809280	-0.045581	-0.058090	-0.582763
23554	0.599949	-0.019141	9.597258	0.260177	-0.140803	-0.456845	-0.043762	0.455786	-0.675734	0.803960	-0.042481	-0.063953	-0.589706
23555	0.670134	-0.555602	10.291388	0.087519	-0.135809	-0.556457	-0.052738	0.450825	-0.676318	0.797240	-0.041923	-0.067653	-0.598393
23556	1.394725	-0.321076	10.200612	0.130341	-0.150493	-0.644797	-0.064600	0.443273	-0.679759	0.789340	-0.040774	-0.072286	-0.608321
23557	1.897305	-0.574704	9.620780	0.382959	-0.111874	-0.704450	-0.076740	0.436834	-0.681496	0.780813	-0.035071	-0.079279	-0.618721
23558	1.676470	-1.276553	9.966577	0.474724	-0.037213	-0.827747	-0.084612	0.424990	-0.685887	0.770684	-0.026808	-0.086439	-0.630758
23559	1.550361	-1.112468	10.176560	0.242115	-0.059718	-0.940575	-0.095398	0.413050	-0.689469	0.758702	-0.022292	-0.090853	-0.644686
23560	0.984891	-0.860190	9.694685	0.004343	-0.071166	-1.011008	-0.107815	0.407860	-0.689632	0.745369	-0.021315	-0.092560	-0.659851
23561	0.577460	-0.366016	9.496156	-0.067434	-0.096052	-1.048286	-0.119678	0.398001	-0.691373	0.731172	-0.021766	-0.093398	-0.675418
23562	0.763973	-0.059314	9.012459	-0.038138	-0.074904	-1.037097	-0.131708	0.394862	-0.691015	0.716834	-0.021411	-0.094548	-0.690472
23563	0.302570	-0.367228	9.301518	-0.095891	-0.067698	-1.017104	-0.144426	0.394628	-0.687903	0.702485	-0.021922	-0.094400	-0.705069
23564	-0.167147	-0.980319	9.010056	-0.389473	-0.062683	-1.053653	-0.156495	0.397260	-0.684401	0.687146	-0.026305	-0.090365	-0.720398
23565	-0.003498	-0.922731	8.868350	-0.527326	-0.050140	-1.107893	-0.168058	0.404680	-0.679855	0.670635	-0.032396	-0.083668	-0.736341
23566	0.731070	-0.237279	9.057670	-0.660717	-0.026397	-1.099384	-0.180684	0.409408	-0.672422	0.653741	-0.039824	-0.075116	-0.751927
23567	0.951626	0.030384	9.099493	-0.731688	-0.006124	-1.016719	-0.193616	0.423309	-0.663674	0.637684	-0.048090	-0.064598	-0.766077
23568	1.165388	-0.287729	9.531549	-0.763544	0.031478	-0.949549	-0.202844	0.437306	-0.654825	0.622244	-0.056138	-0.053531	-0.778971
23569	1.275546	-0.105041	10.118505	-0.743294	0.023483	-0.858079	-0.212856	0.448443	-0.645840	0.607934	-0.064254	-0.042221	-0.790256
23570	1.033932	-1.001879	10.449369	-0.744962	-0.029450	-0.798910	-0.221820	0.461759	-0.636339	0.594173	-0.073127	-0.031959	-0.800368
23571	1.030815	-0.842211	10.703651	-0.662932	-0.058547	-0.768928	-0.234345	0.471296	-0.626288	0.580767	-0.081602	-0.022739	-0.809650
23572	0.792608	0.055703	10.262694	-0.626934	-0.060078	-0.671887	-0.244481	0.479840	-0.617041	0.568734	-0.089583	-0.014512	-0.817500
23573	0.514795	-0.339550	10.235353	-0.736041	-0.005231	-0.603298	-0.253428	0.490003	-0.608589	0.557483	-0.097958	-0.003202	-0.824383
23574	0.719214	-0.738476	10.260473	-0.749138	0.020416	-0.583997	-0.258560	0.503287	-0.598072	0.546286	-0.105967	0.008099	-0.830829
23575	1.066765	-0.814741	10.272250	-0.609201	0.040769	-0.565767	-0.265661	0.512627	-0.587803	0.535554	-0.112089	0.017870	-0.836839
23576	1.166900	-0.573716	10.334182	-0.367690	0.031905	-0.566385	-0.273787	0.518116	-0.581192	0.525191	-0.115738	0.022963	-0.842764
23577	1.056348	-0.651121	10.279249	-0.343200	0.053852	-0.566295	-0.279630	0.519037	-0.577741	0.514825	-0.118706	0.028353	-0.848564
23578	1.372951	-0.314673	9.974834	-0.282352	0.072307	-0.552172	-0.286658	0.517924	-0.574021	0.504705	-0.120747	0.032447	-0.854190
23579	1.479873	-0.484742	10.136693	-0.254761	0.085281	-0.493900	-0.291432	0.516643	-0.570973	0.495607	-0.122162	0.036732	-0.859128
23580	1.719017	-0.078243	9.957374	-0.197850	0.096515	-0.434572	-0.296201	0.515894	-0.569233	0.487567	-0.122838	0.039897	-0.863480
23581	1.259994	-0.912621	9.682113	-0.029933	0.107719	-0.389414	-0.299092	0.511276	-0.569736	0.480704	-0.121535	0.040687	-0.867466
23582	1.447336	-0.778987	9.248812	0.221994	0.106215	-0.393667	-0.301428	0.502533	-0.572076	0.474313	-0.117934	0.036771	-0.871646
23583	1.448509	-1.013714	9.562420	0.276582	0.091612	-0.398898	-0.303743	0.491712	-0.577166	0.467953	-0.113944	0.032002	-0.875793
23584	1.599358	-1.307382	9.439675	0.180717	0.069533	-0.425169	-0.307918	0.478621	-0.579101	0.460859	-0.111366	0.028390	-0.880001
23585	1.533600	-1.194167	8.811670	0.133300	0.078616	-0.442036	-0.311836	0.468528	-0.581560	0.453337	-0.108950	0.025886	-0.884277
23586	1.617633	-1.106304	9.125776	0.099668	0.146294	-0.405400	-0.313346	0.455371	-0.587051	0.446295	-0.105730	0.024440	-0.888282
23587	1.676603	-1.342178	9.070203	-0.016171	0.246783	-0.376595	-0.311721	0.449583	-0.589945	0.439454	-0.101635	0.026216	-0.892112
23588	1.561515	-1.461377	9.461169	0.014093	0.296253	-0.324839	-0.310639	0.445591	-0.591657	0.433519	-0.096459	0.027782	-0.895536
23589	1.185734	-1.518687	9.807357	-0.006983	0.285233	-0.304641	-0.307026	0.440452	-0.595746	0.427895	-0.091547	0.029882	-0.898684
23590	1.764206	-1.463086	10.250461	0.011287	0.259805	-0.269425	-0.302898	0.435607	-0.597221	0.422910	-0.087009	0.031285	-0.901442
23591	1.429834	-1.101780	10.557294	-0.024157	0.215926	-0.232655	-0.299410	0.428420	-0.601309	0.418544	-0.083451	0.033208	-0.903744
23592	1.607523	-0.963099	10.198395	-0.004852	0.176881	-0.162352	-0.296208	0.426705	-0.605131	0.415483	-0.080472	0.034382	-0.905382
23593	1.481264	-0.765154	10.459266	0.112881	0.137794	-0.115569	-0.293413	0.422436	-0.605286	0.413483	-0.077120	0.033311	-0.906628
23594	1.056561	-0.704764	10.072040	0.074126	0.107573	-0.110196	-0.292322	0.417477	-0.607915	0.411530	-0.074701	0.032564	-0.907746
23595	0.884535	-0.048377	9.325827	0.140166	0.093934	-0.126482	-0.290966	0.412514	-0.610676	0.409383	-0.071912	0.030563	-0.909011
23596	0.631516	0.406197	8.715266	0.283671	0.159994	-0.092658	-0.286947	0.404233	-0.614246	0.408013	-0.066808	0.026459	-0.910144
23597	0.582064	0.686898	9.208481	0.428119	0.198485	-0.097545	-0.284222	0.391164	-0.619770	0.406685	-0.059703	0.020024	-0.911396
23598	0.492604	1.255020	9.340449	0.211998	0.167305	-0.041404	-0.280322	0.380417	-0.624125	0.406126	-0.055017	0.017349	-0.911994
23599	0.972579	-0.302490	9.548748	-0.036003	0.134281	0.004550	-0.277924	0.380222	-0.627154	0.406115	-0.052793	0.018896	-0.912100
23600	1.414311	-1.390784	10.488277	-0.118195	0.086446	-0.074179	-0.275811	0.381156	-0.627040	0.404656	-0.052277	0.021551	-0.912719
23601	2.008400	-1.078470	10.704661	-0.343579	0.047782	-0.117708	-0.274513	0.384174	-0.624432	0.402109	-0.054229	0.027876	-0.913559
23602	1.928627	-1.558675	10.346682	-0.339781	0.040439	-0.134265	-0.275209	0.391032	-0.622722	0.399303	-0.056371	0.034139	-0.914447
23603	1.967780	-1.699719	9.888939	-0.209882	0.077049	-0.183487	-0.276037	0.397483	-0.620880	0.395642	-0.056835	0.038174	-0.915849
23604	1.542000	-1.413275	9.466463	-0.005311	0.147566	-0.203812	-0.273512	0.395262	-0.621425	0.391825	-0.054404	0.039084	-0.917598
23605	1.114565	-0.775389	9.087311	0.168992	0.205345	-0.189218	-0.273081	0.390036	-0.624179	0.388356	-0.049568	0.037155	-0.919425
23606	0.697785	-0.333333	9.132833	0.289168	0.234743	-0.158237	-0.268771	0.378309	-0.630370	0.385569	-0.043197	0.033382	-0.921063
23607	0.023801	-0.555102	9.406713	0.107005	0.230831	-0.133332	-0.265280	0.371526	-0.635113	0.383033	-0.038299	0.032826	-0.922356
23608	-0.070753	-0.465596	8.898141	0.096158	0.197977	-0.119494	-0.261279	0.366535	-0.637634	0.380802	-0.034065	0.032356	-0.923462
23609	0.108739	-0.154917	9.581166	0.084581	0.148688	-0.082577	-0.257943	0.361559	-0.639495	0.379225	-0.030789	0.031608	-0.924252
23610	0.197681	-0.575544	10.363521	0.038417	0.049994	-0.038345	-0.257266	0.359081	-0.640549	0.378581	-0.029677	0.031132	-0.924568
23611	0.097358	-0.772944	10.393425	-0.147289	-0.006809	-0.005968	-0.257667	0.360042	-0.640545	0.378376	-0.030970	0.033542	-0.924526
23612	0.067841	-0.652987	10.308408	-0.182674	-0.006774	0.021534	-0.258742	0.362664	-0.639226	0.378731	-0.032542	0.036761	-0.924204
23613	0.497231	-0.694955	10.451066	-0.109309	0.019014	0.047724	-0.257306	0.366620	-0.638320	0.379517	-0.033027	0.038690	-0.923785
23614	0.245797	-0.553831	10.352271	0.070656	0.048473	0.065186	-0.256768	0.365510	-0.639372	0.380845	-0.031625	0.037673	-0.923329
23615	0.062289	-0.493791	10.425821	0.287560	0.045062	0.081045	-0.255407	0.359724	-0.642395	0.382474	-0.028569	0.032473	-0.922953
23616	-0.015212	-0.421892	10.387695	0.245694	0.035817	0.060538	-0.255369	0.352324	-0.644362	0.383751	-0.026066	0.028126	-0.922640
23617	0.306420	-0.128722	10.089923	0.084195	0.072313	0.076277	-0.254282	0.348459	-0.646990	0.385150	-0.024058	0.026862	-0.922149
23618	0.265262	-0.100563	9.905081	-0.141260	0.086799	0.115720	-0.252159	0.348288	-0.648054	0.387154	-0.023557	0.030072	-0.921223
23619	0.234416	-0.227541	9.379663	-0.114766	0.063238	0.171275	-0.250463	0.354690	-0.648196	0.390204	-0.023190	0.032425	-0.919865
23620	0.090734	-0.445248	9.125598	0.086099	0.042559	0.222168	-0.248221	0.356714	-0.648213	0.394332	-0.021666	0.031156	-0.918184
23621	0.443520	-0.605458	9.213068	0.106415	-0.002149	0.226053	-0.246628	0.356958	-0.649273	0.398515	-0.020744	0.028945	-0.916470
23622	0.645488	-0.487127	9.221415	-0.085648	-0.009551	0.260163	-0.245847	0.359415	-0.648754	0.403256	-0.021525	0.030425	-0.914328
23623	0.552405	-0.163744	9.556376	-0.254294	0.017775	0.309080	-0.243345	0.364972	-0.650473	0.408763	-0.023105	0.034983	-0.911677
23624	-0.196919	-0.760342	10.028352	-0.276996	0.061545	0.340270	-0.241279	0.374680	-0.647607	0.414756	-0.024080	0.040572	-0.908709
23625	0.168276	-1.510486	9.982828	0.103071	0.118718	0.360615	-0.238137	0.381627	-0.646320	0.421242	-0.020815	0.039522	-0.905848
23626	0.394717	-1.450792	10.420302	0.487192	0.168326	0.296036	-0.229894	0.379288	-0.652146	0.426701	-0.013499	0.032111	-0.903722
23627	-0.160075	-0.376203	10.463806	0.450206	0.148008	0.255199	-0.224796	0.367699	-0.657296	0.431306	-0.006867	0.024981	-0.901834
23628	-0.557508	0.027688	9.891998	0.211351	0.116521	0.198636	-0.218787	0.357621	-0.660621	0.434832	-0.002911	0.022078	-0.900236
23629	-0.841952	-0.008546	9.312672	0.053950	0.059605	0.166546	-0.217183	0.355673	-0.662205	0.437795	-0.001302	0.021316	-0.898821
23630	-0.217151	-0.576374	9.658638	-0.224010	-0.010271	0.098846	-0.217334	0.360188	-0.661940	0.439547	-0.003474	0.025132	-0.897861
23631	-0.318311	-0.587756	9.907205	-0.582358	-0.025429	0.054595	-0.215687	0.373740	-0.657760	0.440461	-0.009027	0.035072	-0.897041
23632	-0.273737	-0.838048	9.865700	-0.795609	-0.033016	0.035083	-0.218050	0.395693	-0.651711	0.440918	-0.016670	0.048932	-0.896057
23633	-0.137820	-1.540637	9.787494	-0.603842	-0.058521	-0.019239	-0.218679	0.413800	-0.645678	0.440394	-0.023070	0.058964	-0.895569
23634	-0.115392	-1.715542	9.288309	-0.198054	-0.056370	-0.079929	-0.221785	0.424807	-0.641722	0.439040	-0.025994	0.061851	-0.895959
23635	0.132970	-2.235152	9.177709	0.206217	-0.052360	-0.127688	-0.224823	0.422661	-0.641175	0.436915	-0.025310	0.057418	-0.897311
23636	0.104527	-1.318361	9.209508	0.419236	-0.041142	-0.122981	-0.228223	0.414213	-0.642591	0.435319	-0.022615	0.049338	-0.898639
23637	0.069881	-1.643604	9.108595	0.272076	-0.001042	-0.103469	-0.228960	0.404749	-0.646777	0.433571	-0.020414	0.044206	-0.899803
23638	-0.109859	-1.859380	9.439986	0.045167	0.018640	-0.152639	-0.230495	0.394761	-0.649779	0.430844	-0.019892	0.043369	-0.901164
23639	0.134405	-1.502285	9.586514	-0.164478	0.005509	-0.207218	-0.231690	0.396140	-0.649899	0.427026	-0.021453	0.046164	-0.902805
23640	0.096666	-1.170347	9.576414	-0.192148	-0.014759	-0.259027	-0.235810	0.397036	-0.646986	0.422347	-0.023674	0.049271	-0.904784
23641	-0.025488	-1.338835	9.630527	-0.031623	-0.038425	-0.280324	-0.238478	0.401448	-0.646047	0.417284	-0.024984	0.049266	-0.907096
23642	0.070635	-1.258134	9.954247	0.256649	-0.029036	-0.301955	-0.243878	0.394542	-0.645875	0.412123	-0.023745	0.044089	-0.909751
23643	-0.002351	-1.108157	10.229347	0.398434	-0.039867	-0.297542	-0.246714	0.379914	-0.649654	0.406906	-0.021522	0.036258	-0.912496
23644	-0.297399	-0.913518	10.325351	0.347414	-0.032623	-0.283990	-0.248891	0.364333	-0.652261	0.401970	-0.019571	0.029406	-0.914971
23645	-0.178256	-0.614837	10.349857	0.142240	0.020217	-0.270355	-0.253869	0.354798	-0.654842	0.397051	-0.018270	0.026761	-0.917224
23646	-0.014159	-0.632671	10.668030	-0.081498	0.041850	-0.293667	-0.257144	0.347716	-0.656128	0.391572	-0.018379	0.028361	-0.919527
23647	-0.071425	-0.778755	10.199714	-0.228349	0.021535	-0.322056	-0.259129	0.349096	-0.657027	0.385533	-0.020000	0.032519	-0.921904
23648	0.082295	-0.671526	9.804139	-0.123224	0.030768	-0.351065	-0.259282	0.351579	-0.654931	0.379062	-0.020689	0.034766	-0.924487
23649	0.187353	-0.457420	9.731300	0.044374	0.036542	-0.317929	-0.262712	0.348344	-0.654381	0.373162	-0.019946	0.033986	-0.926929
23650	0.189882	-0.468297	10.067267	0.157736	0.055059	-0.262936	-0.263736	0.341911	-0.656469	0.368381	-0.018006	0.031247	-0.928975
23651	0.122816	-0.054754	10.014825	0.060481	0.069756	-0.192411	-0.263702	0.335470	-0.658305	0.364773	-0.016430	0.030428	-0.930454
23652	0.186803	-0.347227	9.588800	-0.027322	0.074338	-0.164231	-0.263144	0.331881	-0.661190	0.361689	-0.015425	0.031307	-0.931645
23653	0.111227	-0.695063	9.237518	0.002186	0.088163	-0.134552	-0.264068	0.331208	-0.661183	0.359117	-0.013901	0.031713	-0.932650
23654	0.044820	-0.421114	9.173521	-0.036860	0.049838	-0.094099	-0.263258	0.328591	-0.662368	0.357420	-0.013378	0.032614	-0.933278
23655	-0.025236	-0.387141	9.298180	-0.117781	0.018774	-0.048322	-0.262741	0.330778	-0.661717	0.356465	-0.013948	0.034769	-0.933557
23656	-0.097527	-0.391787	9.388665	-0.177448	-0.014154	-0.026427	-0.263025	0.333803	-0.660143	0.356439	-0.015596	0.037849	-0.933421
23657	-0.064564	-0.212705	9.669964	-0.153484	-0.006689	0.029046	-0.263705	0.337918	-0.659481	0.356930	-0.016829	0.040486	-0.933102
23658	0.022776	-0.307103	10.159194	-0.035424	-0.002839	0.064710	-0.263068	0.342840	-0.658437	0.358412	-0.017174	0.041027	-0.932503
23659	-0.228669	-0.158325	10.187742	0.160447	-0.015427	0.076779	-0.264903	0.340115	-0.659732	0.359903	-0.016267	0.037723	-0.932085
23660	-0.074239	-0.202821	9.751636	0.375751	0.019556	0.063062	-0.263540	0.332426	-0.661841	0.361239	-0.013231	0.030760	-0.931872
23661	0.239050	-0.183890	9.476346	0.485259	-0.002230	0.048898	-0.263486	0.321469	-0.664202	0.362254	-0.009752	0.021452	-0.931781
23662	0.073508	0.157890	9.604430	0.271330	0.009435	0.066230	-0.263700	0.310520	-0.666037	0.363538	-0.007660	0.016359	-0.931404
23663	-0.075084	-0.027429	9.677266	-0.015975	0.048459	0.092404	-0.260896	0.307048	-0.668417	0.365230	-0.006853	0.016738	-0.930742
23664	-0.464898	-0.184064	9.834677	-0.171969	0.050119	0.121135	-0.260520	0.311154	-0.667371	0.367425	-0.007213	0.020205	-0.929806
23665	-0.527379	-0.219627	10.025650	-0.151130	0.062974	0.145213	-0.258432	0.318105	-0.666861	0.370066	-0.007073	0.023225	-0.928688
23666	-0.425710	-0.308733	9.943726	-0.056480	0.094139	0.132732	-0.255023	0.324502	-0.665577	0.372495	-0.005758	0.024872	-0.927683
23667	0.042836	-0.481216	9.892864	0.092843	0.092443	0.093834	-0.252629	0.323909	-0.667429	0.374192	-0.003278	0.023581	-0.927046
23668	0.086559	-0.545768	9.988395	0.142064	0.041299	0.087706	-0.250493	0.319778	-0.668103	0.375811	-0.001485	0.021143	-0.926454
23669	-0.087098	-0.534228	9.946124	0.048421	-0.002694	0.087293	-0.248900	0.318936	-0.668509	0.377422	-0.001121	0.019971	-0.925825
23670	-0.439484	-0.452971	9.989588	-0.073323	-0.010188	0.088516	-0.249035	0.320977	-0.669553	0.379067	-0.001904	0.021135	-0.925126
23671	-0.534759	-0.688032	10.261479	-0.108240	0.017177	0.097530	-0.247858	0.323025	-0.668384	0.380852	-0.002337	0.023045	-0.924346
23672	-0.515452	-0.687640	10.364895	-0.069842	-0.010154	0.117147	-0.248266	0.326307	-0.668641	0.383015	-0.003079	0.024146	-0.923421
23673	-0.249866	-0.784865	9.924285	-0.017212	-0.066721	0.105524	-0.248419	0.328791	-0.666414	0.384987	-0.004358	0.023765	-0.922606
23674	-0.158081	-0.828698	9.718068	-0.097473	-0.108887	0.079349	-0.250277	0.330179	-0.666398	0.386502	-0.007155	0.024613	-0.921933
23675	-0.095364	-0.848971	9.382274	-0.234693	-0.108171	0.047282	-0.253353	0.335975	-0.664277	0.387381	-0.010915	0.027946	-0.921431
23676	-0.071421	-0.815367	9.344557	-0.331750	-0.082723	0.030139	-0.255913	0.345589	-0.662420	0.387913	-0.015068	0.033305	-0.920971
23677	-0.024072	-0.636571	9.525279	-0.336987	-0.061812	0.004270	-0.257890	0.354471	-0.659381	0.387919	-0.018795	0.038879	-0.920681
23678	0.164790	-0.788793	9.933023	-0.221051	-0.043453	-0.011773	-0.258468	0.361764	-0.655184	0.387691	-0.021396	0.042487	-0.920561
23679	0.102970	-0.966513	10.066793	-0.037773	-0.052462	-0.030207	-0.260870	0.365900	-0.654377	0.387161	-0.022666	0.042605	-0.920748
23680	0.033506	-0.563223	9.831733	0.078284	-0.087029	-0.021279	-0.262710	0.362368	-0.654233	0.386919	-0.023758	0.040360	-0.920924
23681	-0.408922	-0.829816	9.528580	0.109833	-0.087055	-0.026657	-0.266663	0.358987	-0.655119	0.386547	-0.024501	0.037490	-0.921182
23682	-0.894477	-0.123473	9.500345	0.070770	-0.045106	-0.023281	-0.269044	0.356433	-0.653530	0.386191	-0.024878	0.035706	-0.921392
23683	-1.239946	-0.465192	9.696264	-0.061906	-0.058068	-0.018435	-0.270546	0.354859	-0.654053	0.385864	-0.026325	0.036238	-0.921467
23684	-1.139224	-0.328406	10.234474	-0.128422	-0.027980	-0.009599	-0.270570	0.358435	-0.651826	0.385638	-0.027914	0.038264	-0.921434
23685	-0.843624	-0.630570	10.357831	-0.154183	-0.067330	-0.029947	-0.274294	0.361769	-0.650617	0.385058	-0.030178	0.040432	-0.921512
23686	-0.359742	-0.996295	10.078738	-0.040983	-0.098217	-0.038515	-0.276966	0.365375	-0.648369	0.384401	-0.032410	0.040288	-0.921717
23687	0.281770	-1.046573	9.779135	0.068353	-0.101619	-0.030542	-0.278024	0.364843	-0.648099	0.383973	-0.033588	0.038104	-0.921946
23688	0.562398	-1.245601	9.814972	0.063253	-0.068697	-0.034291	-0.281727	0.362033	-0.646369	0.383435	-0.034471	0.036267	-0.922212
23689	0.716180	-1.134586	9.822766	0.016000	-0.039503	-0.043803	-0.282777	0.360673	-0.646884	0.382674	-0.034951	0.035522	-0.922539
23690	0.696984	-1.153859	9.827118	-0.041775	-0.013071	-0.045983	-0.286220	0.360174	-0.646072	0.381801	-0.035620	0.036042	-0.922854
23691	0.550453	-1.269754	9.795317	0.017900	0.020747	-0.062344	-0.284888	0.358513	-0.646607	0.380654	-0.035020	0.035720	-0.923364
23692	0.447932	-1.008032	9.694801	0.102687	0.086598	-0.078645	-0.285664	0.355233	-0.647518	0.379210	-0.032771	0.034308	-0.924094
23693	0.410918	-0.827532	9.728196	0.130616	0.119511	-0.084102	-0.281548	0.354073	-0.649515	0.377659	-0.029520	0.032639	-0.924898
23694	0.374523	-0.769050	9.963943	0.140133	0.090305	-0.063712	-0.280058	0.349241	-0.652670	0.376509	-0.026909	0.030572	-0.925517
23695	0.208840	-0.913883	9.924356	0.083880	0.040957	-0.028849	-0.278720	0.344992	-0.652421	0.375996	-0.025438	0.029208	-0.925812
23696	0.199341	-0.953093	9.722060	0.006937	0.026232	-0.041210	-0.280815	0.341852	-0.654499	0.375213	-0.025000	0.029137	-0.926143
23697	0.153123	-0.866536	9.730044	-0.026701	0.018964	-0.007228	-0.279891	0.341169	-0.653460	0.375056	-0.024763	0.029681	-0.926196
23698	0.116687	-0.803587	9.865026	-0.051420	0.022635	0.014784	-0.278839	0.343204	-0.653729	0.375290	-0.024797	0.030692	-0.926067
23699	0.189622	-0.933558	9.811069	0.009850	0.028212	0.020633	-0.279224	0.342506	-0.655558	0.375661	-0.024104	0.030652	-0.925937
23700	0.181294	-0.702624	9.799826	0.091835	0.039310	0.035786	-0.277105	0.341802	-0.655314	0.376343	-0.022740	0.029145	-0.925743
23701	0.091953	-0.673880	9.813799	0.021678	0.028285	0.048363	-0.276948	0.338767	-0.657934	0.377231	-0.021943	0.028897	-0.925408
23702	0.077530	-0.686187	9.741471	-0.042227	-0.010158	0.051792	-0.274836	0.339702	-0.657689	0.378171	-0.022496	0.029506	-0.924992
23703	0.036044	-0.582991	9.687316	-0.072848	-0.015699	0.042410	-0.276833	0.341512	-0.656625	0.378932	-0.023229	0.030669	-0.924625
23704	0.098291	-0.491551	9.653169	-0.069337	-0.024835	0.036903	-0.278694	0.343449	-0.656348	0.379589	-0.024267	0.031662	-0.924295
23705	0.134501	-0.495879	9.773480	-0.074454	-0.026694	0.028574	-0.278970	0.345645	-0.655690	0.380099	-0.025222	0.032748	-0.924022
23706	0.231446	-0.604096	9.734456	-0.094214	-0.024954	-0.003820	-0.279252	0.348123	-0.654247	0.379995	-0.026478	0.034179	-0.923978
23707	0.342141	-0.558072	9.760142	-0.079247	0.004290	-0.016709	-0.278468	0.350304	-0.653860	0.379642	-0.026934	0.035547	-0.924058
23708	0.285285	-0.761946	9.982416	0.003204	0.001616	-0.014436	-0.277940	0.350844	-0.653995	0.379379	-0.026966	0.035373	-0.924172
23709	0.290646	-0.880187	9.879979	0.092840	-0.013896	-0.045329	-0.279250	0.347306	-0.653986	0.378601	-0.026484	0.033403	-0.924578
23710	0.328483	-0.731563	9.695164	0.090892	-0.001986	-0.041670	-0.279512	0.345540	-0.653199	0.377880	-0.025936	0.031566	-0.924953
23711	0.308605	-0.611685	9.581427	0.034627	0.004390	-0.029049	-0.280549	0.341846	-0.654763	0.377356	-0.025555	0.030809	-0.925203
23712	0.246020	-0.630856	9.640591	0.013315	0.008093	0.004059	-0.280949	0.342671	-0.654759	0.377429	-0.025379	0.030507	-0.925188
23713	0.226907	-0.659055	9.848876	0.003773	-0.010208	0.006806	-0.280949	0.342535	-0.654628	0.377562	-0.025483	0.030223	-0.925140
23714	0.270407	-0.683243	9.786525	-0.042587	-0.030357	0.005683	-0.282261	0.341444	-0.655927	0.377659	-0.026439	0.030666	-0.925059
23715	0.371321	-0.605743	9.874978	-0.077799	-0.013888	0.023936	-0.282806	0.344194	-0.654874	0.378066	-0.027226	0.031863	-0.924829
23716	0.338023	-0.702061	9.873317	-0.093404	0.006162	0.010909	-0.282824	0.345585	-0.652518	0.378210	-0.027887	0.033524	-0.924692
23717	0.316759	-0.803971	9.636422	-0.039251	0.013564	0.018562	-0.280978	0.348019	-0.652924	0.378521	-0.027887	0.034209	-0.924540
23718	0.290401	-0.842870	9.534801	0.038771	0.030975	0.002320	-0.281906	0.348303	-0.652917	0.378568	-0.027096	0.033609	-0.924566
23719	0.447009	-0.807896	9.820034	0.120297	0.044767	-0.000979	-0.280829	0.345542	-0.654497	0.378581	-0.025338	0.031567	-0.924683
23720	0.240901	-0.557849	9.884036	0.119101	0.044782	0.017452	-0.279751	0.341017	-0.654770	0.378933	-0.023673	0.029594	-0.924648
23721	0.048179	-0.581447	10.131577	0.032470	0.033692	0.024404	-0.278282	0.339752	-0.656614	0.379376	-0.022765	0.029096	-0.924505
23722	-0.003437	-0.884903	10.078825	-0.017917	0.004330	0.003904	-0.278277	0.339200	-0.657138	0.379435	-0.022895	0.029343	-0.924470
23723	-0.028852	-0.613393	9.981567	-0.011055	-0.020335	0.002118	-0.277888	0.340297	-0.656355	0.379477	-0.023321	0.029242	-0.924445
23724	0.033508	-0.543412	10.004737	-0.035466	-0.057843	-0.005332	-0.281069	0.340614	-0.655544	0.379394	-0.024738	0.029337	-0.924439
23725	0.124960	-0.520150	9.717835	-0.012836	-0.085188	0.000368	-0.281608	0.343080	-0.655539	0.379440	-0.026371	0.028770	-0.924393
23726	0.307698	-0.424360	9.478415	0.041053	-0.081361	0.026482	-0.285049	0.342036	-0.654595	0.379999	-0.027624	0.027288	-0.924172
23727	0.578197	-0.514610	9.666927	0.058643	-0.042014	0.028368	-0.285840	0.339056	-0.652889	0.380574	-0.027911	0.025723	-0.923971
23728	0.623813	-0.468372	9.792837	0.091581	0.004706	0.057994	-0.287287	0.338784	-0.654317	0.381689	-0.027173	0.023979	-0.923580
23729	0.635993	-0.494825	9.790179	0.028489	0.015624	0.065042	-0.286628	0.338510	-0.653668	0.382892	-0.026629	0.023409	-0.923113
23730	0.484647	-0.615846	9.669436	0.014584	0.026532	0.053882	-0.285698	0.338493	-0.654330	0.383878	-0.026078	0.023252	-0.922722
23731	0.380816	-0.587567	9.556031	0.016304	0.038395	0.048330	-0.284510	0.339977	-0.654862	0.384754	-0.025227	0.023071	-0.922386
23732	0.371076	-0.557947	9.779619	0.027865	0.031051	0.037321	-0.283444	0.339542	-0.656180	0.385443	-0.024498	0.022695	-0.922127
23733	0.226925	-0.673249	9.911218	0.039125	0.033744	0.040181	-0.282200	0.337977	-0.655134	0.386180	-0.023566	0.022057	-0.921858
23734	0.251199	-0.706806	9.934980	0.067235	0.035586	0.032940	-0.280859	0.336571	-0.657501	0.386801	-0.022451	0.020989	-0.921651
23735	0.198884	-0.855689	10.052438	0.046530	0.013570	0.017184	-0.281126	0.335900	-0.656583	0.387125	-0.021850	0.020067	-0.921550
23736	0.170023	-0.875375	9.941461	0.002729	0.015353	0.016960	-0.280591	0.334118	-0.656457	0.387428	-0.021614	0.020023	-0.921429
23737	0.194067	-0.866096	9.826583	-0.019933	0.004341	0.003944	-0.279933	0.336019	-0.656985	0.387483	-0.021708	0.020278	-0.921398
23738	0.266205	-0.827647	9.770179	-0.012756	-0.002999	-0.016310	-0.280335	0.336847	-0.656720	0.387186	-0.021944	0.020363	-0.921516
23739	0.304534	-0.777186	9.728032	-0.014520	-0.008480	-0.018157	-0.280996	0.336581	-0.656715	0.386840	-0.022253	0.020427	-0.921652
23740	0.352424	-0.707316	9.727058	-0.030384	-0.006643	-0.010859	-0.280467	0.336304	-0.656457	0.386632	-0.022690	0.020811	-0.921720
23741	0.318644	-0.702629	9.710004	-0.051404	-0.006669	-0.010966	-0.282331	0.338247	-0.655656	0.386401	-0.023259	0.021582	-0.921785
23742	0.328127	-0.663715	9.825871	-0.082727	-0.015889	-0.026803	-0.282740	0.339904	-0.654474	0.385881	-0.024278	0.022852	-0.921946
23743	0.313223	-0.572406	9.798204	-0.084620	-0.003079	-0.020377	-0.282616	0.342088	-0.654605	0.385457	-0.025047	0.024258	-0.922067
23744	0.327431	-0.519588	9.755865	-0.079480	0.015223	-0.015766	-0.283682	0.341573	-0.652633	0.385117	-0.025462	0.025714	-0.922158
23745	0.308055	-0.497699	9.835215	-0.040975	0.011609	-0.012799	-0.282760	0.343199	-0.653032	0.384846	-0.025622	0.026421	-0.922247
23746	0.284029	-0.505202	9.774745	-0.014736	0.013548	0.005748	-0.280960	0.344729	-0.653973	0.384960	-0.025558	0.026680	-0.922193
23747	0.289273	-0.591579	9.843203	0.000246	0.006243	0.003993	-0.281483	0.344451	-0.655016	0.385023	-0.025491	0.026586	-0.922172
23748	0.313717	-0.658625	9.924113	0.001058	0.011757	0.016913	-0.281492	0.346639	-0.654884	0.385341	-0.025333	0.026545	-0.922045
23749	0.304057	-0.653692	9.964904	0.001110	0.000778	0.014160	-0.280692	0.344312	-0.654368	0.385594	-0.025357	0.026395	-0.921942
23750	0.250811	-0.615719	9.842505	-0.012945	0.004413	0.011312	-0.281229	0.345553	-0.653840	0.385797	-0.025445	0.026554	-0.921850
23751	0.275034	-0.642369	9.775138	0.001106	0.005337	0.005848	-0.280697	0.345271	-0.654106	0.385895	-0.025391	0.026433	-0.921814
23752	0.309018	-0.687764	9.849239	0.014220	0.004455	0.013301	-0.281220	0.344180	-0.654495	0.386149	-0.025267	0.026093	-0.921721
23753	0.338207	-0.740511	9.887183	0.027510	-0.013832	0.004171	-0.280566	0.343915	-0.652930	0.386239	-0.025369	0.025338	-0.921702
23754	0.381383	-0.697440	9.792163	0.006440	0.000779	0.003120	-0.281347	0.343085	-0.654756	0.386309	-0.025378	0.025107	-0.921678
23755	0.357248	-0.692726	9.777599	0.015241	0.004426	-0.003303	-0.280959	0.343911	-0.653712	0.386245	-0.025250	0.024717	-0.921719
23756	0.337658	-0.630309	9.747084	-0.002269	0.011704	-0.008944	-0.279885	0.343326	-0.656338	0.386094	-0.025132	0.024725	-0.921785
23757	0.303531	-0.553534	9.702229	0.006525	0.015341	-0.019984	-0.280149	0.341972	-0.655420	0.385712	-0.024881	0.024568	-0.921956
23758	0.308474	-0.574836	9.802805	-0.007512	0.022649	-0.012683	-0.280944	0.342390	-0.655545	0.385470	-0.024602	0.024755	-0.922060
23759	0.315604	-0.547942	9.923283	-0.026769	0.018974	-0.009086	-0.279751	0.341559	-0.655293	0.385270	-0.024537	0.025239	-0.922132
23760	0.250699	-0.591615	9.854845	-0.012742	0.008926	-0.010845	-0.280023	0.343204	-0.655028	0.385076	-0.024552	0.025418	-0.922208
23761	0.291495	-0.553197	9.807752	-0.003270	0.019028	0.000263	-0.280289	0.342532	-0.654241	0.385060	-0.024299	0.025470	-0.922220
23762	0.286880	-0.596486	9.816704	-0.030422	0.011699	0.005676	-0.279364	0.344015	-0.655164	0.385157	-0.024391	0.026004	-0.922162
23763	0.289442	-0.630333	9.768239	-0.038294	0.008038	0.005644	-0.278303	0.342642	-0.654650	0.385229	-0.024610	0.026618	-0.922109
23764	0.284656	-0.640132	9.720043	-0.023518	0.022698	0.013080	-0.278708	0.344696	-0.654646	0.385455	-0.024441	0.027114	-0.922004
23765	0.304392	-0.745790	9.762080	-0.009553	0.019005	0.006742	-0.278924	0.345330	-0.654241	0.385555	-0.024240	0.027284	-0.921963
23766	0.328486	-0.740813	9.795985	0.011652	0.022636	-0.012537	-0.279450	0.345058	-0.654760	0.385329	-0.023815	0.027118	-0.922073
23767	0.265674	-0.711852	9.858223	-0.009410	0.008909	-0.005244	-0.277595	0.345034	-0.655037	0.385213	-0.023810	0.027206	-0.922119
23768	0.285103	-0.745845	9.757098	-0.027020	0.020799	0.002035	-0.277331	0.344760	-0.654777	0.385247	-0.023710	0.027745	-0.922091
23769	0.265933	-0.769864	9.780589	-0.016438	0.017136	-0.003443	-0.277074	0.346671	-0.654778	0.385157	-0.023611	0.028033	-0.922123
23770	0.258354	-0.697774	9.757523	-0.006058	0.004378	0.005855	-0.276275	0.346653	-0.655570	0.385293	-0.023650	0.028061	-0.922064
23771	0.226885	-0.659466	9.728836	-0.024340	0.015367	0.009394	-0.277263	0.346601	-0.653871	0.385437	-0.023639	0.028486	-0.921992
23772	0.279969	-0.663818	9.832500	-0.014608	0.013536	0.003910	-0.277800	0.347979	-0.653343	0.385508	-0.023575	0.028742	-0.921956
23773	0.227119	-0.702236	9.886683	-0.002341	0.009889	0.006746	-0.277126	0.346318	-0.654658	0.385616	-0.023498	0.028717	-0.921913
23774	0.265616	-0.690537	9.767173	0.014204	0.019068	0.009586	-0.277665	0.347972	-0.653867	0.385809	-0.023107	0.028487	-0.921849
23775	0.207742	-0.688215	9.776268	-0.014622	0.019011	0.002978	-0.276471	0.347273	-0.654139	0.385837	-0.022960	0.028757	-0.921833
23776	0.212643	-0.707694	9.706420	-0.065192	0.016165	-0.018499	-0.275803	0.347525	-0.655453	0.385476	-0.023252	0.029955	-0.921938
23777	0.245989	-0.630260	9.806368	-0.056615	0.015222	-0.019340	-0.276155	0.349388	-0.655308	0.385074	-0.023512	0.030958	-0.922067
23778	0.315950	-0.639825	9.782880	-0.011308	0.018993	0.002114	-0.275498	0.349934	-0.654659	0.385127	-0.023324	0.031194	-0.922041
23779	0.304293	-0.726688	9.719135	-0.000869	0.017201	0.011403	-0.275237	0.351022	-0.654922	0.385316	-0.023105	0.031192	-0.921968
23780	0.270576	-0.731306	9.795578	-0.016690	0.019025	0.020547	-0.274706	0.351013	-0.655188	0.385705	-0.022946	0.031536	-0.921798
23781	0.284661	-0.644110	9.955378	-0.044791	0.015358	0.031479	-0.274708	0.351017	-0.654796	0.386245	-0.023091	0.032334	-0.921540
23782	0.241489	-0.689735	10.007150	-0.015042	-0.001966	0.039040	-0.274713	0.352112	-0.654664	0.386969	-0.023294	0.032494	-0.921226
23783	0.188717	-0.735722	9.967479	0.011251	0.006355	0.053887	-0.272793	0.353932	-0.653642	0.387953	-0.023156	0.032196	-0.920826
23784	0.203534	-0.812938	9.894513	-0.013243	-0.026555	0.058433	-0.274256	0.355047	-0.653107	0.389067	-0.023786	0.032141	-0.920341
23785	0.227558	-0.798781	9.798908	-0.016690	-0.008300	0.046391	-0.274924	0.356695	-0.653100	0.389908	-0.024142	0.032245	-0.919972
23786	0.285657	-0.851897	9.712281	0.002555	-0.010088	0.048343	-0.273460	0.355847	-0.654159	0.390826	-0.024352	0.032022	-0.919585
23787	0.213668	-0.929486	9.580884	0.002513	-0.002774	0.050180	-0.274796	0.356160	-0.651793	0.391742	-0.024460	0.031828	-0.919199
23788	0.252091	-0.895589	9.620130	0.044574	0.017363	0.042978	-0.273875	0.356566	-0.651146	0.392570	-0.023839	0.031044	-0.918889
23789	0.241716	-0.731180	9.857605	0.062163	0.019171	0.033824	-0.272536	0.354894	-0.652859	0.393199	-0.023089	0.029922	-0.918676
23790	0.169533	-0.757384	9.976598	0.025523	-0.001921	0.029054	-0.273324	0.355433	-0.654423	0.393777	-0.022981	0.029330	-0.918450
23791	0.194061	-0.846431	9.956372	0.041325	-0.002814	0.029141	-0.274909	0.354630	-0.654541	0.394323	-0.022800	0.028422	-0.918249
23792	0.150736	-0.866098	9.859665	0.016954	-0.027552	0.015213	-0.275039	0.354085	-0.654540	0.394645	-0.023239	0.027780	-0.918120
23793	0.237243	-0.808476	9.772455	0.010037	-0.016612	-0.000527	-0.274374	0.352850	-0.654284	0.394638	-0.023576	0.027336	-0.918127
23794	0.198844	-0.847144	9.745148	-0.007309	-0.030380	-0.014436	-0.275569	0.352601	-0.653228	0.394422	-0.024274	0.027102	-0.918209
23795	0.323950	-0.789027	9.780740	0.003260	-0.013924	-0.023635	-0.276754	0.351923	-0.654004	0.393986	-0.024632	0.026802	-0.918395
23796	0.313896	-0.697182	9.906770	0.061107	0.005295	-0.034453	-0.275825	0.352315	-0.654796	0.393449	-0.024148	0.025582	-0.918673
23797	0.303946	-0.629581	9.979645	0.043461	0.020834	-0.023496	-0.275685	0.350671	-0.655060	0.393016	-0.023552	0.024814	-0.918895
23798	0.318091	-0.572706	9.716500	-0.025031	-0.006604	-0.010879	-0.275682	0.349852	-0.654929	0.392837	-0.023951	0.025096	-0.918954
23799	0.303637	-0.577744	9.658678	-0.026885	-0.012064	-0.001651	-0.277539	0.350152	-0.654391	0.392788	-0.024503	0.025366	-0.918952
23800	0.267745	-0.635567	9.657532	0.011449	-0.006493	0.018839	-0.276210	0.350397	-0.655710	0.393187	-0.024598	0.024993	-0.918790
23801	0.241456	-0.683663	9.680619	0.007171	-0.001039	0.011427	-0.277139	0.349329	-0.654264	0.393390	-0.024673	0.024732	-0.918708
23802	0.303986	-0.659100	9.782498	-0.000010	0.004408	0.013269	-0.277090	0.349822	-0.653992	0.393667	-0.024660	0.024652	-0.918592
23803	0.270658	-0.745480	9.872202	-0.011221	0.004360	0.003985	-0.275761	0.348983	-0.654395	0.393721	-0.024785	0.024772	-0.918562
23804	0.323640	-0.736027	9.791205	0.029199	0.008025	-0.015194	-0.277352	0.349685	-0.654382	0.393509	-0.024491	0.024169	-0.918677
23805	0.284685	-0.659385	9.710294	0.043239	0.011667	-0.027131	-0.277343	0.347498	-0.654383	0.393015	-0.024070	0.023334	-0.918921
23806	0.279148	-0.489414	10.163955	0.020419	0.004336	-0.012483	-0.278385	0.345441	-0.656208	0.392812	-0.023911	0.022866	-0.919024
23807	0.284024	-0.504104	10.086972	-0.035774	-0.024002	0.006659	-0.278127	0.346807	-0.655948	0.392916	-0.024747	0.023209	-0.918948
23808	0.283260	-0.361275	9.637639	0.000615	-0.015671	0.018827	-0.277072	0.347889	-0.655956	0.393330	-0.025097	0.022962	-0.918768
23809	0.302563	-0.366196	9.594538	0.061713	-0.002765	0.033884	-0.278655	0.345455	-0.655159	0.393973	-0.024758	0.021678	-0.918533
23810	0.269826	-0.577717	9.677691	0.074018	0.013703	0.041312	-0.277057	0.343110	-0.655435	0.394776	-0.023980	0.020326	-0.918239
23811	0.267904	-0.678570	9.738676	0.076809	0.017332	0.032095	-0.276121	0.343217	-0.657275	0.395383	-0.023152	0.018929	-0.918029
23812	0.212542	-0.687453	9.987706	0.067504	0.019063	0.008046	-0.276644	0.341039	-0.657010	0.395602	-0.022340	0.017722	-0.917979
23813	0.207410	-0.625164	9.911710	0.041273	0.004398	0.000550	-0.276110	0.340347	-0.657276	0.395617	-0.022040	0.016874	-0.917996
23814	0.270024	-0.615905	9.768383	0.016885	0.026274	-0.019907	-0.276622	0.337875	-0.658975	0.395277	-0.021505	0.016642	-0.918159
23815	0.288987	-0.553862	9.606183	0.017555	0.022665	-0.007901	-0.276359	0.337063	-0.657930	0.395120	-0.021062	0.016377	-0.918242
23816	0.250584	-0.587365	9.682177	-0.012925	0.018936	-0.019125	-0.275827	0.338408	-0.659504	0.394834	-0.020898	0.016634	-0.918364
23817	0.313164	-0.557788	9.851224	-0.005939	0.002513	-0.009836	-0.276617	0.337052	-0.659237	0.394638	-0.021015	0.016647	-0.918445
23818	0.274305	-0.500297	9.798853	-0.035713	-0.008494	-0.012742	-0.275831	0.338416	-0.658719	0.394457	-0.021532	0.017109	-0.918503
23819	0.296099	-0.514198	9.942903	-0.041045	0.018938	-0.001737	-0.276236	0.339385	-0.657930	0.394389	-0.021621	0.017901	-0.918515
23820	0.279070	-0.480397	9.986430	-0.035654	0.005197	-0.014612	-0.275579	0.340608	-0.657935	0.394163	-0.021887	0.018469	-0.918594
23821	0.346109	-0.389530	9.781871	-0.023580	0.004339	-0.008089	-0.275978	0.340751	-0.657670	0.393991	-0.022110	0.018815	-0.918656
23822	0.302788	-0.414353	9.584262	0.025422	0.000733	-0.012448	-0.277435	0.340500	-0.657134	0.393813	-0.021976	0.018227	-0.918747
23823	0.274637	-0.572665	9.745026	0.018521	0.019904	-0.010662	-0.275972	0.339112	-0.657540	0.393607	-0.021582	0.017920	-0.918851
23824	0.305780	-0.523968	9.894842	-0.006047	0.020809	-0.001562	-0.277557	0.340210	-0.658966	0.393620	-0.021323	0.018072	-0.918848
23825	0.211505	-0.476370	9.796202	-0.016699	0.022638	0.005760	-0.276237	0.339115	-0.657537	0.393699	-0.021149	0.018441	-0.918811
23826	0.201878	-0.476052	9.894544	-0.009711	0.018996	0.011337	-0.275177	0.338830	-0.657546	0.393942	-0.020947	0.018652	-0.918707
23827	0.178113	-0.548222	9.912516	-0.020143	0.011662	0.009452	-0.275712	0.339389	-0.656887	0.394092	-0.020995	0.019002	-0.918635
23828	0.235734	-0.495037	9.952210	0.042904	0.006247	0.007010	-0.274116	0.339221	-0.658209	0.394300	-0.020615	0.018144	-0.918572
23829	0.110042	-0.430552	9.884723	0.014831	-0.010244	0.007809	-0.275436	0.337466	-0.657545	0.394442	-0.020784	0.017677	-0.918516
23830	0.451996	-0.340616	9.951593	0.032328	-0.006518	0.009746	-0.275034	0.337722	-0.658857	0.394668	-0.020720	0.016914	-0.918434
23831	0.495857	-0.436646	9.989067	0.030452	-0.021085	0.031914	-0.274896	0.336624	-0.659120	0.395262	-0.020969	0.016070	-0.918188
23832	0.351631	-0.544053	9.623711	0.040921	-0.010121	0.024571	-0.275944	0.334444	-0.659636	0.395745	-0.020897	0.015128	-0.917998
23833	0.334445	-0.476524	9.679713	0.007831	0.011715	0.002216	-0.275817	0.334996	-0.658983	0.395773	-0.020737	0.014949	-0.917993
23834	0.346243	-0.423694	9.642153	0.012973	0.008089	0.009629	-0.276209	0.334041	-0.659242	0.395983	-0.020557	0.014657	-0.917911
23835	0.247384	-0.424025	9.602815	0.011181	0.019957	0.009598	-0.276339	0.334310	-0.659764	0.396146	-0.020217	0.014484	-0.917851
23836	0.254744	-0.442586	9.799479	0.000713	0.029994	0.013220	-0.276079	0.335130	-0.659504	0.396426	-0.019731	0.014592	-0.917739
23837	0.235900	-0.533841	9.862843	-0.011544	0.031819	0.020541	-0.275684	0.334587	-0.658722	0.396777	-0.019350	0.014940	-0.917590
23838	0.187548	-0.507593	9.826749	-0.035791	0.027143	-0.009110	-0.275420	0.335806	-0.659509	0.396617	-0.019213	0.015688	-0.917649
23839	0.245398	-0.499896	9.933027	-0.042846	0.016197	0.001947	-0.274105	0.338385	-0.659780	0.396619	-0.019370	0.016485	-0.917631
23840	0.200210	-0.629794	9.969194	-0.040853	0.002442	-0.012784	-0.274638	0.338399	-0.658991	0.396421	-0.019728	0.017127	-0.917697
23841	0.221618	-0.572337	9.871772	0.000223	0.000670	-0.012574	-0.275426	0.337039	-0.659247	0.396178	-0.019834	0.017015	-0.917802
23842	0.264821	-0.528748	9.928002	-0.016277	-0.001206	-0.025576	-0.274640	0.339215	-0.659383	0.395753	-0.020069	0.017172	-0.917977
23843	0.405001	-0.605908	9.798592	-0.023358	-0.001161	-0.016373	-0.275443	0.339921	-0.658067	0.395432	-0.020403	0.017479	-0.918102
23844	0.376701	-0.730335	10.017445	-0.040620	-0.006709	-0.025678	-0.275051	0.340876	-0.657808	0.394985	-0.020931	0.018041	-0.918272
23845	0.256210	-0.750404	9.847991	-0.104453	-0.008646	-0.038920	-0.274789	0.341421	-0.657679	0.394216	-0.022059	0.019782	-0.918540
23846	0.241411	-0.699057	9.392443	-0.075659	0.006008	-0.051716	-0.276519	0.342273	-0.656487	0.393244	-0.022640	0.021076	-0.918914
23847	0.120278	-0.579235	9.320971	-0.009123	0.038929	-0.068051	-0.276125	0.343359	-0.656751	0.391960	-0.022153	0.021436	-0.919465
23848	0.013265	-0.366321	9.726274	-0.019850	0.044420	-0.044138	-0.274800	0.343208	-0.656762	0.391215	-0.021587	0.022007	-0.919783
23849	0.142723	-0.196496	10.058759	-0.028775	0.015228	-0.018304	-0.276650	0.342409	-0.656747	0.390848	-0.021649	0.022549	-0.919924
23850	0.322031	-0.375863	10.273978	0.017635	0.000715	0.002270	-0.274798	0.343202	-0.657285	0.390949	-0.021573	0.022109	-0.919894
23851	0.412254	-0.584557	10.408732	0.104576	-0.035763	-0.003681	-0.276104	0.339655	-0.658062	0.390930	-0.021528	0.019791	-0.919956
23852	0.438415	-0.533620	9.809520	0.055387	-0.030306	-0.012239	-0.276489	0.336923	-0.658322	0.390756	-0.021732	0.018409	-0.920053
23853	0.419030	-0.517144	9.713542	-0.040943	-0.008480	-0.015530	-0.277158	0.338031	-0.657661	0.390444	-0.022338	0.018970	-0.920160
23854	0.308884	-0.673379	9.825556	-0.016272	-0.010319	-0.020015	-0.279410	0.338874	-0.657905	0.390090	-0.022737	0.019060	-0.920299
23855	0.303308	-0.519883	9.683616	0.118464	-0.015662	-0.026713	-0.280058	0.336277	-0.658686	0.389645	-0.022237	0.016630	-0.920546
23856	0.240290	-0.452873	9.614347	0.118146	-0.006465	-0.002739	-0.278977	0.332015	-0.659875	0.389685	-0.021511	0.014282	-0.920586
23857	0.341799	-0.500440	9.717857	0.087758	-0.012017	-0.019491	-0.278967	0.328739	-0.659483	0.389354	-0.021180	0.012451	-0.920760
23858	0.269850	-0.574637	9.874590	0.053760	-0.006608	-0.025210	-0.280413	0.326566	-0.659735	0.388935	-0.020964	0.011279	-0.920958
23859	0.269771	-0.563017	9.754718	0.047606	0.002524	-0.028946	-0.280935	0.324115	-0.659339	0.388409	-0.020679	0.010310	-0.921197
23860	0.153559	-0.462287	9.726238	0.001376	-0.001257	-0.053179	-0.280658	0.323273	-0.661174	0.387461	-0.020777	0.010132	-0.921596
23861	0.159894	-0.269544	9.796220	-0.023289	0.015179	-0.047802	-0.280662	0.323418	-0.660388	0.386555	-0.020802	0.010566	-0.921971
23862	0.244271	-0.264298	9.873903	-0.054908	0.000571	-0.031325	-0.281984	0.324107	-0.661294	0.385983	-0.021298	0.011449	-0.922189
23863	0.360861	-0.441756	9.980533	-0.070556	-0.006737	-0.025844	-0.282375	0.322336	-0.661160	0.385466	-0.022086	0.012592	-0.922372
23864	0.400112	-0.575737	10.180678	-0.131634	-0.023271	-0.027968	-0.281864	0.325352	-0.659723	0.384910	-0.023612	0.014708	-0.922535
23865	0.370923	-0.533461	9.895317	-0.180902	-0.028759	-0.015288	-0.282946	0.330022	-0.658665	0.384537	-0.025657	0.017727	-0.922583
23866	0.398627	-0.289223	9.531695	-0.098968	-0.012169	-0.009368	-0.285357	0.334448	-0.656288	0.384340	-0.026722	0.019334	-0.922602
23867	0.302457	-0.352465	9.388270	0.082982	0.016370	-0.003875	-0.285471	0.333871	-0.659428	0.384295	-0.025897	0.017820	-0.922675
23868	0.234101	-0.169399	9.486228	0.194701	0.045778	0.017859	-0.284926	0.329221	-0.659042	0.384760	-0.023626	0.014467	-0.922601
23869	0.249055	-0.270234	9.542569	0.166616	0.074106	0.029676	-0.282515	0.322895	-0.660112	0.385351	-0.021069	0.011855	-0.922453
23870	0.244813	-0.374640	9.973189	0.048658	0.061154	0.031867	-0.280912	0.319864	-0.660650	0.385946	-0.019633	0.011323	-0.922243
23871	0.149207	-0.532078	10.428620	-0.041180	0.018961	0.029630	-0.279707	0.319823	-0.663408	0.386461	-0.019691	0.012127	-0.922016
23872	0.124749	-0.475781	10.018663	-0.091929	0.000606	0.010944	-0.278527	0.321188	-0.662239	0.386648	-0.020462	0.013711	-0.921898
23873	0.160028	-0.314187	9.406684	-0.085090	0.004282	-0.004715	-0.280396	0.324633	-0.661568	0.386514	-0.021130	0.015203	-0.921916
23874	0.186506	-0.296600	9.608835	-0.022050	0.021713	-0.001656	-0.280405	0.326550	-0.661305	0.386523	-0.020976	0.015656	-0.921908
23875	0.170474	-0.469406	9.745502	0.076091	0.015420	0.003471	-0.280656	0.324626	-0.662613	0.386603	-0.020183	0.014265	-0.921915
