# Supplementary material for: Identification of Haptic Based Guiding Using Hard Reins
Source: PLoS One. 2015 Jul 22;10(7):e0132020. doi: 10.1371/journal.pone.0132020 (PMC4511788; doi:10.1371/journal.pone.0132020)
Supplement: S8 File — (ZIP) [file pone.0132020.s008.zip › Exp2_MotionData1/Subject1/path1/T6/sync6.txt]

// Start Time: 0
// Sample rate: 25.0Hz
// Scenario: 4.9
// Firmware Version: 2.6.1
Counter	Acc_X	Acc_Y	Acc_Z	Gyr_X	Gyr_Y	Gyr_Z	Mag_X	Mag_Y	Mag_Z	Quat_w	Quat_x	Quat_y	Quat_z
23236	2.110871	-4.176799	8.550415	0.001336	0.001290	0.004486	-0.104246	0.471120	-1.256499	0.939540	-0.185974	-0.159525	0.239226
23237	2.071803	-4.153226	8.606812	-0.012838	-0.000389	-0.004404	-0.105585	0.470586	-1.256500	0.939507	-0.186161	-0.159638	0.239136
23238	2.062606	-4.172810	8.640378	0.002136	0.012663	-0.023721	-0.105048	0.470611	-1.258136	0.939650	-0.186097	-0.159517	0.238705
23239	2.042937	-4.163460	8.610818	0.009289	0.002054	-0.023762	-0.104245	0.470875	-1.258136	0.939799	-0.185820	-0.159549	0.238313
23240	2.081586	-4.153046	8.635997	-0.007133	0.010569	-0.014044	-0.104515	0.471593	-1.258382	0.939858	-0.185954	-0.159472	0.238025
23241	2.081915	-4.174891	8.602471	-0.000672	0.008997	-0.020221	-0.102772	0.471331	-1.254879	0.939975	-0.185909	-0.159409	0.237642
23242	2.033567	-4.178195	8.620270	-0.010658	0.010601	-0.016695	-0.103980	0.471974	-1.257017	0.940033	-0.186101	-0.159359	0.237296
23243	2.057895	-4.177750	8.652308	-0.008112	-0.001909	-0.013237	-0.102911	0.472746	-1.254832	0.940053	-0.186169	-0.159509	0.237062
23244	2.052662	-4.165711	8.606318	-0.003554	-0.000050	-0.014977	-0.102507	0.472307	-1.254579	0.940097	-0.186183	-0.159617	0.236804
23245	2.064304	-4.138795	8.625731	0.005696	0.019740	-0.021014	-0.103038	0.470644	-1.255441	0.940274	-0.186070	-0.159323	0.236386
23246	2.081173	-4.138492	8.597359	-0.003602	0.010532	-0.011380	-0.104247	0.471405	-1.256625	0.940328	-0.186143	-0.159224	0.236180
23247	2.091389	-4.157722	8.641148	0.003997	0.016281	-0.025468	-0.102364	0.469526	-1.256708	0.940509	-0.186031	-0.159020	0.235687
23248	2.071924	-4.153220	8.645331	0.003736	0.005413	-0.017577	-0.103037	0.470355	-1.255179	0.940607	-0.185925	-0.159002	0.235390
23249	2.061957	-4.138834	8.649731	0.010754	0.012386	-0.009552	-0.103038	0.470650	-1.255713	0.940725	-0.185718	-0.158780	0.235231
23250	2.071668	-4.148375	8.594735	0.003325	-0.008255	-0.004404	-0.104109	0.470091	-1.254904	0.940716	-0.185596	-0.158973	0.235234
23251	2.072105	-4.158069	8.671853	0.008574	0.001395	0.002746	-0.104111	0.471013	-1.258133	0.940733	-0.185420	-0.158923	0.235341
23252	2.113471	-4.171887	8.637117	0.015909	-0.010812	-0.004390	-0.103576	0.471246	-1.256502	0.940765	-0.185052	-0.159101	0.235379
23253	2.100199	-4.118725	8.607423	0.027475	0.001554	0.002800	-0.103704	0.468942	-1.254538	0.940851	-0.184521	-0.158961	0.235546
23254	2.121453	-4.089207	8.617481	0.015923	0.003369	-0.002536	-0.103976	0.470041	-1.252869	0.940920	-0.184225	-0.158866	0.235568
23255	2.114884	-4.128170	8.593501	0.009903	0.001801	-0.013170	-0.103708	0.470035	-1.252873	0.941017	-0.183975	-0.158866	0.235377
23256	2.061583	-4.124279	8.623130	0.000366	0.009137	-0.025519	-0.105310	0.468169	-1.256174	0.941148	-0.183921	-0.158826	0.234922
23257	2.071173	-4.109533	8.683494	0.005219	-0.001058	-0.007008	-0.104777	0.469594	-1.257221	0.941189	-0.183767	-0.158878	0.234843
23258	2.099769	-4.089596	8.655334	0.010552	-0.000189	-0.004339	-0.103973	0.469416	-1.256421	0.941236	-0.183550	-0.158881	0.234820
23259	2.111295	-4.067544	8.607377	-0.000394	0.008434	0.002752	-0.105175	0.468006	-1.255366	0.941241	-0.183575	-0.158746	0.234872
23260	2.138926	-4.110735	8.642252	0.006283	-0.001782	-0.013211	-0.103701	0.468434	-1.256999	0.941305	-0.183400	-0.158835	0.234694
23261	2.090838	-4.128600	8.650540	0.020154	0.012839	-0.024556	-0.103163	0.467696	-1.256214	0.941527	-0.182973	-0.158623	0.234280
23262	2.050946	-4.071061	8.660918	0.012474	-0.004489	-0.009656	-0.105310	0.468335	-1.257255	0.941589	-0.182682	-0.158719	0.234190
23263	2.080764	-4.114221	8.621236	0.019343	-0.005627	0.002732	-0.104909	0.468590	-1.256437	0.941621	-0.182272	-0.158758	0.234355
23264	2.119122	-4.089246	8.646297	0.002864	-0.004246	0.013288	-0.104371	0.468006	-1.256190	0.941544	-0.182236	-0.158810	0.234659
23265	2.148795	-4.112979	8.683495	0.003580	0.008821	-0.011387	-0.105712	0.468025	-1.255631	0.941630	-0.182147	-0.158704	0.234455
23266	2.128528	-4.079368	8.617624	0.011051	0.000276	-0.022906	-0.104369	0.467420	-1.255258	0.941765	-0.181863	-0.158765	0.234091
23267	2.109572	-4.094273	8.660485	0.007197	0.001780	-0.013180	-0.104636	0.467178	-1.256757	0.941849	-0.181667	-0.158783	0.233890
23268	2.079749	-4.065689	8.606395	0.004129	0.004011	-0.032619	-0.103699	0.467549	-1.255398	0.942018	-0.181501	-0.158840	0.233301
23269	2.060248	-4.056330	8.629798	0.001689	0.008711	-0.007839	-0.103833	0.467232	-1.253777	0.942079	-0.181460	-0.158733	0.233159
23270	2.066200	-4.104769	8.673676	-0.010816	0.008695	-0.011415	-0.103827	0.465606	-1.256817	0.942102	-0.181660	-0.158700	0.232934
23271	2.070558	-4.077985	8.688051	-0.000857	0.001755	-0.014967	-0.103567	0.468136	-1.256467	0.942164	-0.181614	-0.158759	0.232676
23272	2.079865	-4.060824	8.673764	0.008341	0.013578	0.013426	-0.102620	0.465237	-1.254263	0.942163	-0.181559	-0.158449	0.232937
23273	2.060395	-4.058752	8.661115	-0.000302	0.008520	-0.000774	-0.103427	0.466783	-1.259229	0.942183	-0.181580	-0.158324	0.232924
23274	2.104002	-4.060390	8.645615	-0.007943	0.004509	0.015080	-0.102086	0.466457	-1.258712	0.942082	-0.181792	-0.158258	0.233210
23275	2.100084	-4.099297	8.693933	0.003611	-0.005318	-0.015004	-0.101817	0.466175	-1.258996	0.942139	-0.181630	-0.158428	0.232992
23276	2.050714	-4.061356	8.648802	0.008902	-0.003609	-0.010545	-0.103959	0.465038	-1.256562	0.942194	-0.181406	-0.158529	0.232876
23277	2.063483	-4.099970	8.610969	0.013960	0.008507	0.004577	-0.104497	0.465621	-1.256809	0.942240	-0.181179	-0.158317	0.233009
23278	2.060383	-4.061182	8.641875	0.001356	-0.002222	0.002699	-0.103422	0.464235	-1.252927	0.942213	-0.181148	-0.158377	0.233103
23279	2.051862	-4.119598	8.644462	-0.009503	0.004711	0.006250	-0.103027	0.466784	-1.253529	0.942154	-0.181354	-0.158338	0.233209
23280	2.051111	-4.075911	8.682625	-0.001077	-0.000223	-0.007019	-0.101956	0.467020	-1.252583	0.942173	-0.181349	-0.158404	0.233091
23281	2.065412	-4.068372	8.654119	0.002470	0.013921	-0.002500	-0.102486	0.465719	-1.256965	0.942227	-0.181346	-0.158166	0.233037
23282	2.074882	-4.060920	8.630282	-0.007520	0.004015	-0.000828	-0.102217	0.465148	-1.256987	0.942196	-0.181495	-0.158168	0.233045
23283	2.031479	-4.071417	8.633843	-0.003756	0.019244	-0.004245	-0.102758	0.466542	-1.255577	0.942252	-0.181630	-0.157864	0.232919
23284	2.056853	-4.119502	8.690351	-0.018940	0.003293	-0.011472	-0.101283	0.466812	-1.256536	0.942233	-0.181961	-0.157966	0.232666
23285	2.056075	-4.085534	8.658777	-0.000168	-0.003750	-0.007923	-0.100480	0.467048	-1.255316	0.942246	-0.181913	-0.158090	0.232566
23286	2.033539	-4.047100	8.672239	-0.007716	0.008260	0.007163	-0.101416	0.466542	-1.256951	0.942195	-0.182113	-0.157980	0.232692
23287	2.053428	-4.075872	8.648994	-0.008471	0.003073	0.000936	-0.102623	0.466259	-1.255724	0.942159	-0.182280	-0.157979	0.232708
23288	2.075338	-4.080329	8.652107	0.001845	0.001777	-0.014958	-0.101954	0.467311	-1.259093	0.942225	-0.182201	-0.158028	0.232469
23289	2.051069	-4.078342	8.653755	-0.007303	0.010414	-0.007854	-0.101953	0.467034	-1.259374	0.942257	-0.182353	-0.157914	0.232297
23290	2.026740	-4.071499	8.667400	-0.016277	-0.004688	-0.011510	-0.102218	0.465597	-1.258059	0.942217	-0.182593	-0.158159	0.232103
23291	2.070888	-4.099831	8.654526	0.006536	-0.004152	0.010659	-0.101149	0.466684	-1.257221	0.942168	-0.182477	-0.158186	0.232377
23292	2.089189	-4.046093	8.649867	-0.018577	0.009885	0.009780	-0.103029	0.467856	-1.257161	0.942072	-0.182899	-0.158086	0.232503
23293	2.089408	-4.050940	8.688426	-0.005910	0.015369	0.008085	-0.101015	0.466850	-1.258440	0.942051	-0.183096	-0.157812	0.232618
23294	2.070000	-4.056151	8.649354	-0.008804	0.002766	0.013306	-0.100484	0.468821	-1.258654	0.941951	-0.183311	-0.157788	0.232869
23295	2.082078	-4.051075	8.668944	-0.004441	-0.006174	0.016795	-0.100210	0.467004	-1.259802	0.941828	-0.183405	-0.157881	0.233232
23296	2.147812	-4.059587	8.709541	-0.001997	0.000702	0.027441	-0.100880	0.466213	-1.255474	0.941675	-0.183524	-0.157816	0.233797
23297	2.133077	-4.059862	8.646503	0.020150	-0.003924	0.006267	-0.101283	0.466831	-1.257351	0.941698	-0.183127	-0.157795	0.234029
23298	2.138320	-4.074328	8.680474	0.010408	0.010306	0.002790	-0.100344	0.466123	-1.252087	0.941745	-0.182985	-0.157575	0.234101
23299	2.099093	-4.058052	8.640633	-0.000066	0.003431	-0.010539	-0.101689	0.467607	-1.253790	0.941796	-0.182947	-0.157575	0.233925
23300	2.079161	-4.031710	8.635008	0.009611	-0.009088	-0.004397	-0.102222	0.466301	-1.251788	0.941808	-0.182704	-0.157753	0.233945
23301	2.059967	-4.036911	8.663344	-0.008135	0.005162	-0.011430	-0.103157	0.465694	-1.255192	0.941841	-0.182820	-0.157761	0.233719
23302	2.075249	-4.075476	8.654475	-0.007194	-0.001876	-0.014126	-0.102216	0.464878	-1.257539	0.941854	-0.182893	-0.157922	0.233501
23303	2.062950	-4.061130	8.687691	0.000121	0.008919	-0.016685	-0.101278	0.465164	-1.258627	0.941953	-0.182853	-0.157839	0.233189
23304	2.055427	-4.051558	8.668130	0.002491	0.008631	-0.004300	-0.100608	0.465290	-1.258631	0.941995	-0.182828	-0.157716	0.233121
23305	2.016779	-4.061973	8.642950	0.001799	0.001729	-0.013178	-0.100741	0.465306	-1.259172	0.942061	-0.182734	-0.157745	0.232907
23306	2.074327	-4.022081	8.699781	0.003110	-0.000470	0.004478	-0.102085	0.465827	-1.255880	0.942036	-0.182682	-0.157758	0.233039
23307	2.070719	-4.085264	8.692925	0.008876	-0.003629	-0.009666	-0.101815	0.465274	-1.256716	0.942096	-0.182439	-0.157842	0.232932
23308	2.050760	-4.061354	8.663246	0.017514	-0.010976	0.002695	-0.101951	0.465626	-1.253443	0.942101	-0.182063	-0.157990	0.233103
23309	2.099308	-4.060470	8.693616	0.018024	0.008984	-0.013100	-0.102222	0.466800	-1.255032	0.942250	-0.181695	-0.157805	0.232915
23310	2.101579	-4.060433	8.645541	0.021552	0.002745	-0.011360	-0.102218	0.465350	-1.253449	0.942378	-0.181262	-0.157728	0.232787
23311	2.075306	-4.085190	8.611220	0.003641	0.005325	-0.014044	-0.100601	0.462849	-1.256944	0.942466	-0.181147	-0.157684	0.232548
23312	2.066364	-4.114477	8.664125	-0.007106	0.001745	-0.016751	-0.101808	0.462861	-1.256250	0.942505	-0.181228	-0.157783	0.232259
23313	2.075246	-4.073047	8.668900	0.003138	0.005694	-0.029075	-0.100739	0.464139	-1.257580	0.942662	-0.181080	-0.157789	0.231735
23314	2.070403	-4.075564	8.654327	-0.003207	0.005597	-0.027326	-0.101140	0.463831	-1.256091	0.942783	-0.181076	-0.157831	0.231217
23315	2.069633	-4.041595	8.625161	-0.003127	0.023377	-0.027212	-0.101812	0.464414	-1.256200	0.942963	-0.181136	-0.157525	0.230645
23316	2.084994	-4.075297	8.671623	-0.008443	0.011019	-0.032616	-0.100738	0.463813	-1.255689	0.943102	-0.181238	-0.157510	0.230003
23317	2.036896	-4.090733	8.691929	-0.006626	0.014588	-0.032576	-0.099668	0.464660	-1.256760	0.943265	-0.181309	-0.157404	0.229351
23318	2.031537	-4.068985	8.667528	-0.003610	-0.000093	-0.013210	-0.100605	0.464054	-1.254053	0.943299	-0.181331	-0.157505	0.229125
23319	2.070567	-4.085272	8.644776	0.012645	0.001867	-0.014922	-0.100742	0.464591	-1.252676	0.943410	-0.181039	-0.157484	0.228913
23320	2.094693	-4.075121	8.674327	-0.002151	-0.002160	-0.000856	-0.099262	0.463176	-1.254097	0.943386	-0.181062	-0.157572	0.228931
23321	2.061281	-4.107290	8.635029	-0.007104	0.001744	-0.016750	-0.101145	0.465391	-1.256312	0.943433	-0.181141	-0.157652	0.228623
23322	2.050668	-4.061358	8.634356	-0.005527	-0.000218	-0.008800	-0.100336	0.463828	-1.256780	0.943437	-0.181210	-0.157750	0.228485
23323	2.099666	-4.079885	8.684145	-0.007575	0.003085	0.000928	-0.101412	0.465161	-1.258354	0.943404	-0.181361	-0.157741	0.228505
23324	2.138117	-4.069480	8.646730	0.003529	0.002575	-0.010541	-0.100072	0.465554	-1.258357	0.943461	-0.181269	-0.157748	0.228338
23325	2.090159	-4.094626	8.650263	-0.003324	0.016111	-0.021074	-0.101681	0.465456	-1.258613	0.943585	-0.181332	-0.157556	0.227909
23326	2.046235	-4.076000	8.672847	-0.019840	0.013908	-0.009638	-0.101282	0.466226	-1.255605	0.943585	-0.181734	-0.157455	0.227657
23327	2.075225	-4.068189	8.692935	0.002434	-0.003813	-0.004384	-0.101413	0.465406	-1.256716	0.943591	-0.181652	-0.157550	0.227634
23328	2.065124	-4.056241	8.639576	0.001356	-0.002221	0.002698	-0.100749	0.467716	-1.259501	0.943564	-0.181620	-0.157610	0.227729
23329	2.089725	-4.075215	8.635660	-0.009340	-0.000444	-0.000865	-0.100208	0.466282	-1.259147	0.943521	-0.181788	-0.157682	0.227723
23330	2.097285	-4.089643	8.636001	0.005399	0.001764	-0.013183	-0.101416	0.466743	-1.259525	0.943590	-0.181646	-0.157709	0.227531
23331	2.046648	-4.090554	8.711485	-0.003801	0.010357	-0.004307	-0.101681	0.465268	-1.256582	0.943616	-0.181750	-0.157563	0.227440
23332	2.062829	-4.061136	8.649172	0.002880	-0.000693	0.013322	-0.102218	0.465563	-1.256566	0.943548	-0.181728	-0.157552	0.227749
23333	2.089807	-4.080070	8.630884	-0.004137	-0.002354	0.006212	-0.101283	0.466662	-1.256134	0.943485	-0.181815	-0.157609	0.227901
23334	2.089452	-4.055796	8.671614	-0.013597	0.000687	0.023881	-0.101814	0.464992	-1.256725	0.943311	-0.182143	-0.157609	0.228358
23335	2.111893	-4.084517	8.689369	-0.009868	-0.001816	0.018569	-0.101017	0.467509	-1.256381	0.943172	-0.182379	-0.157638	0.228723
23336	2.121350	-4.079495	8.646292	0.011918	-0.002348	0.011560	-0.102358	0.467405	-1.256641	0.943144	-0.182176	-0.157619	0.229015
23337	2.120468	-4.040674	8.612270	0.001091	-0.008662	0.011485	-0.101818	0.466269	-1.256955	0.943056	-0.182151	-0.157755	0.229305
23338	2.157097	-4.049716	8.642349	-0.018484	-0.000647	0.004393	-0.102895	0.468173	-1.258783	0.942949	-0.182503	-0.157874	0.229380
23339	2.119346	-4.098951	8.656006	0.006093	0.008665	-0.004301	-0.103162	0.467461	-1.258259	0.943006	-0.182412	-0.157722	0.229324
23340	2.109776	-4.099121	8.694229	-0.003841	0.001470	-0.004377	-0.102625	0.467295	-1.257728	0.943001	-0.182471	-0.157764	0.229267
23341	2.099596	-4.084747	8.631220	0.010649	-0.000101	-0.007874	-0.103434	0.468713	-1.257129	0.943063	-0.182243	-0.157771	0.229190
23342	2.062949	-4.073276	8.610751	0.001170	-0.002399	0.009771	-0.104502	0.467172	-1.256623	0.943000	-0.182235	-0.157811	0.229429
23343	2.089876	-4.080066	8.652552	-0.011172	0.003053	0.000920	-0.103562	0.466410	-1.255165	0.942951	-0.182461	-0.157826	0.229437
23344	2.095071	-4.099393	8.640821	0.003363	0.001528	-0.004349	-0.103027	0.466627	-1.252855	0.942975	-0.182387	-0.157832	0.229394
23345	2.056263	-4.090382	8.687706	-0.003912	-0.009224	-0.003550	-0.103565	0.467232	-1.254051	0.942935	-0.182407	-0.158061	0.229386
23346	2.071230	-4.119247	8.640239	0.001098	-0.007776	0.011504	-0.104907	0.468172	-1.256722	0.942846	-0.182380	-0.158197	0.229680
23347	2.100035	-4.109016	8.616974	0.008323	0.008244	0.013391	-0.103030	0.468148	-1.257559	0.942827	-0.182306	-0.157979	0.229966
23348	2.110157	-4.125823	8.646297	-0.011928	-0.018901	0.025528	-0.103568	0.468864	-1.257394	0.942593	-0.182520	-0.158332	0.230514
23349	2.070873	-4.099832	8.649711	-0.004231	-0.002443	0.009752	-0.104098	0.466453	-1.256515	0.942510	-0.182624	-0.158387	0.230731
23350	2.105039	-4.113779	8.636420	-0.008699	-0.005991	0.007940	-0.104637	0.467601	-1.256743	0.942403	-0.182777	-0.158551	0.230936
23351	2.099887	-4.099307	8.631339	-0.004503	-0.010663	0.018533	-0.104642	0.469174	-1.257508	0.942252	-0.182877	-0.158731	0.231347
23352	2.148650	-4.112987	8.637753	0.005707	-0.004089	0.007988	-0.103836	0.468547	-1.255636	0.942211	-0.182773	-0.158785	0.231559
23353	2.093124	-4.128563	8.607280	-0.007291	0.001569	-0.009684	-0.104234	0.467128	-1.254998	0.942219	-0.182893	-0.158854	0.231385
23354	2.100239	-4.113864	8.650718	-0.012954	0.001282	0.000018	-0.103971	0.468688	-1.255494	0.942158	-0.183136	-0.158927	0.231389
23355	2.095087	-4.099392	8.645636	0.008581	0.003175	0.002750	-0.104506	0.468449	-1.256853	0.942172	-0.183005	-0.158846	0.231494
23356	2.090389	-4.109190	8.631122	-0.009157	-0.002046	-0.007946	-0.104505	0.468141	-1.255777	0.942151	-0.183136	-0.158993	0.231373
23357	2.139071	-4.118015	8.642311	-0.014695	-0.001331	-0.002665	-0.105311	0.468762	-1.257377	0.942090	-0.183405	-0.159126	0.231318
23358	2.122173	-4.125608	8.615371	-0.014325	0.012289	-0.014065	-0.104511	0.469974	-1.255582	0.942126	-0.183681	-0.159049	0.231005
23359	2.095661	-4.128513	8.643466	-0.007317	-0.003764	-0.009720	-0.104777	0.469124	-1.255199	0.942116	-0.183779	-0.159220	0.230849
23360	2.083899	-4.150578	8.616792	-0.007600	0.016328	0.004557	-0.104516	0.471663	-1.255255	0.942105	-0.184007	-0.158966	0.230889
23361	2.129388	-4.125479	8.598741	0.003319	0.001485	-0.002587	-0.105583	0.470033	-1.257061	0.942117	-0.183953	-0.158964	0.230882
23362	2.083874	-4.148150	8.623995	-0.020000	0.008442	-0.004373	-0.104377	0.470275	-1.256524	0.942069	-0.184345	-0.158955	0.230774
23363	2.091060	-4.143164	8.628992	0.006287	0.008838	-0.011363	-0.105318	0.470859	-1.256359	0.942156	-0.184242	-0.158833	0.230585
23364	2.071118	-4.114394	8.635385	-0.012550	0.012279	-0.013165	-0.104247	0.471362	-1.254725	0.942195	-0.184489	-0.158743	0.230288
23365	2.100335	-4.118718	8.650757	0.009165	0.012573	-0.017522	-0.104516	0.471638	-1.254170	0.942333	-0.184329	-0.158559	0.229977
23366	2.090752	-4.133463	8.592801	-0.008055	0.010539	-0.013165	-0.104513	0.470542	-1.255699	0.942378	-0.184479	-0.158485	0.229724
23367	2.056793	-4.126793	8.625409	-0.013938	0.009104	-0.029099	-0.103170	0.469937	-1.255327	0.942473	-0.184703	-0.158515	0.229135
23368	2.037538	-4.119851	8.711427	0.002909	-0.003375	-0.022052	-0.103578	0.472140	-1.258511	0.942560	-0.184558	-0.158682	0.228777
23369	2.031822	-4.090833	8.619557	0.013643	-0.009496	0.013308	-0.104113	0.471888	-1.259328	0.942504	-0.184310	-0.158775	0.229145
23370	2.070143	-4.061002	8.663838	0.017467	-0.000395	0.006295	-0.104516	0.471860	-1.257694	0.942524	-0.183994	-0.158714	0.229355
23371	2.090568	-4.118897	8.626387	0.015592	-0.018191	0.006174	-0.106120	0.470030	-1.256376	0.942481	-0.183645	-0.158986	0.229626
23372	2.114618	-4.108750	8.631863	0.006656	0.001272	0.007149	-0.105450	0.470137	-1.255566	0.942461	-0.183542	-0.158942	0.229822
23373	2.090416	-4.099472	8.700859	0.012286	-0.003774	-0.002587	-0.105313	0.468945	-1.253025	0.942491	-0.183292	-0.158990	0.229864
23374	2.090336	-4.109192	8.614270	0.017394	0.003072	0.009852	-0.106656	0.469848	-1.254067	0.942506	-0.183005	-0.158850	0.230128
23375	2.113603	-4.060218	8.617022	0.004491	-0.000852	0.020388	-0.106384	0.468423	-1.253844	0.942411	-0.182988	-0.158795	0.230568
23376	2.168686	-4.136893	8.691507	0.003126	-0.008422	0.002643	-0.106383	0.468467	-1.255744	0.942365	-0.182890	-0.158968	0.230714
23377	2.094758	-4.084835	8.633480	0.032302	0.001902	-0.009561	-0.106653	0.469066	-1.256944	0.942518	-0.182266	-0.158845	0.230667
23378	2.133480	-4.079275	8.651477	0.014332	-0.001758	-0.011418	-0.105443	0.467865	-1.255096	0.942609	-0.181950	-0.158884	0.230519
23379	2.123585	-4.074603	8.617436	0.005557	0.005454	-0.018469	-0.106244	0.466462	-1.254724	0.942717	-0.181817	-0.158851	0.230206
23380	2.080479	-4.104518	8.592267	0.001781	0.017645	-0.009551	-0.104912	0.469409	-1.255188	0.942813	-0.181832	-0.158577	0.229988
23381	2.114658	-4.103889	8.675157	0.001932	0.021338	-0.014841	-0.105708	0.466757	-1.255807	0.942940	-0.181854	-0.158248	0.229674
23382	2.095263	-4.106671	8.655325	0.002051	0.005511	-0.022010	-0.105981	0.468144	-1.254401	0.943049	-0.181763	-0.158253	0.229298
23383	2.104516	-4.089513	8.624186	0.021921	0.000431	-0.025518	-0.104364	0.465587	-1.255453	0.943231	-0.181280	-0.158266	0.228922
23384	2.094049	-4.050862	8.623572	0.005714	0.009141	-0.023744	-0.106506	0.464519	-1.256006	0.943369	-0.181130	-0.158193	0.228521
23385	2.070557	-4.090131	8.611112	0.006123	0.010403	-0.038757	-0.105706	0.465891	-1.255020	0.943585	-0.180951	-0.158138	0.227809
23386	2.070979	-4.099826	8.683414	-0.017489	0.010899	-0.030873	-0.104902	0.466471	-1.256505	0.943687	-0.181231	-0.158155	0.227151
23387	2.065731	-4.080501	8.678293	-0.015098	0.000010	-0.021210	-0.104098	0.466576	-1.255696	0.943712	-0.181463	-0.158326	0.226742
23388	2.056157	-4.090388	8.654002	0.006220	0.005237	-0.009613	-0.106114	0.467883	-1.255223	0.943782	-0.181335	-0.158268	0.226591
23389	2.108939	-4.060297	8.674653	0.001543	0.008583	-0.002547	-0.105575	0.467039	-1.255936	0.943810	-0.181351	-0.158132	0.226557
23390	2.143508	-4.093657	8.666336	0.000272	0.000209	-0.023829	-0.104637	0.467300	-1.255938	0.943907	-0.181267	-0.158248	0.226142
23391	2.118506	-4.057698	8.650854	0.007767	0.003200	-0.034391	-0.104772	0.467579	-1.255656	0.944084	-0.181041	-0.158302	0.225545
23392	2.104017	-4.060389	8.650430	0.017285	0.024119	-0.050137	-0.103697	0.466683	-1.254611	0.944439	-0.180663	-0.157982	0.224581
23393	2.101454	-4.050723	8.667129	0.002813	0.013309	-0.049368	-0.104101	0.467275	-1.255402	0.944696	-0.180529	-0.157920	0.223649
23394	2.034840	-3.998530	8.623768	0.004592	0.034545	-0.044792	-0.105608	0.478369	-1.256928	0.945031	-0.180467	-0.157426	0.222633
23395	2.036217	-4.056759	8.691652	-0.001971	0.024457	-0.070515	-0.105203	0.477531	-1.257774	0.945398	-0.180408	-0.157246	0.221246
23396	2.078043	-3.973467	8.648977	-0.002620	0.022086	-0.046674	-0.106810	0.476714	-1.257511	0.945649	-0.180403	-0.157044	0.220317
23397	2.117635	-4.001871	8.727438	-0.008049	0.016711	-0.046735	-0.106012	0.478955	-1.257447	0.945863	-0.180496	-0.156949	0.219388
23398	2.072922	-3.958994	8.653525	-0.000506	0.002087	-0.028229	-0.104271	0.479483	-1.257586	0.945989	-0.180429	-0.157040	0.218834
23399	2.073304	-3.973550	8.682533	-0.026271	0.016452	0.029247	-0.101687	0.467390	-1.256649	0.945804	-0.181101	-0.156752	0.219286
23400	2.070382	-4.070706	8.678363	-0.035083	0.013942	0.055730	-0.102089	0.467110	-1.256382	0.945436	-0.181977	-0.156497	0.220328
23401	2.119262	-4.079522	8.752146	-0.008699	0.016209	0.045207	-0.100487	0.469615	-1.256319	0.945241	-0.182367	-0.156077	0.221138
23402	2.143629	-4.105796	8.627915	-0.007697	-0.004114	0.004411	-0.101022	0.469038	-1.255245	0.945168	-0.182504	-0.156206	0.221244
23403	2.088765	-4.021822	8.668929	-0.014247	0.015912	-0.016692	-0.100752	0.468461	-1.254995	0.945225	-0.182803	-0.156045	0.220867
23404	2.109164	-4.070002	8.684361	0.012310	0.012186	-0.000722	-0.101026	0.470168	-1.255209	0.945299	-0.182618	-0.155797	0.220881
23405	2.118525	-4.060126	8.641244	0.010090	0.013493	-0.018404	-0.101425	0.469010	-1.253612	0.945444	-0.182440	-0.155582	0.220555
23406	2.139564	-4.016045	8.675259	-0.000066	0.020261	-0.007790	-0.101284	0.467061	-1.255034	0.945521	-0.182497	-0.155269	0.220399
23407	2.124022	-4.084297	8.694554	0.014685	0.003886	-0.023757	-0.100485	0.469069	-1.257152	0.945677	-0.182172	-0.155238	0.220020
23408	2.035865	-4.042202	8.672274	0.011489	0.004225	-0.038776	-0.100350	0.468316	-1.255276	0.945896	-0.181853	-0.155278	0.219314
23409	2.041471	-4.080943	8.667924	0.009739	-0.001890	-0.007877	-0.099272	0.466600	-1.255480	0.945946	-0.181647	-0.155318	0.219242
23410	2.034121	-4.076220	8.672477	0.017404	-0.009310	0.007130	-0.098875	0.468292	-1.255702	0.945940	-0.181298	-0.155423	0.219480
23411	2.076851	-4.036607	8.639788	0.002894	-0.007760	0.011505	-0.100202	0.463828	-1.256917	0.945862	-0.181258	-0.155532	0.219775
23412	2.069246	-4.022181	8.625002	-0.007944	-0.006117	0.013251	-0.102086	0.466413	-1.256811	0.945734	-0.181413	-0.155676	0.220093
23413	2.084847	-4.060730	8.717247	0.012308	0.012185	-0.000718	-0.100342	0.465812	-1.256987	0.945805	-0.181245	-0.155411	0.220115
23414	2.069555	-4.027023	8.692451	0.001856	0.005334	-0.014937	-0.100340	0.465551	-1.257946	0.945881	-0.181182	-0.155391	0.219855
23415	2.054054	-3.983611	8.662761	-0.000196	0.012165	-0.004289	-0.100608	0.464902	-1.254025	0.945922	-0.181238	-0.155192	0.219770
23416	2.097872	-3.990097	8.683413	0.000417	0.002119	-0.029115	-0.099673	0.466371	-1.257384	0.946047	-0.181147	-0.155289	0.219239
23417	2.068677	-3.978485	8.720944	-0.005076	0.013497	-0.023750	-0.099807	0.466361	-1.256840	0.946162	-0.181236	-0.155156	0.218766
23418	2.048718	-3.954574	8.691265	-0.012546	0.005213	-0.014981	-0.101015	0.467129	-1.258295	0.946182	-0.181444	-0.155204	0.218471
23419	2.127959	-4.035672	8.713566	0.010688	0.010572	-0.007816	-0.100749	0.467365	-1.256525	0.946275	-0.181269	-0.154999	0.218358
23420	2.100106	-3.977916	8.700239	0.005262	-0.005433	-0.009700	-0.100338	0.464829	-1.257290	0.946305	-0.181110	-0.155150	0.218253
23421	2.119029	-3.967872	8.616491	0.001731	0.003448	-0.010541	-0.100740	0.464528	-1.256073	0.946356	-0.181061	-0.155131	0.218086
23422	2.108164	-4.021470	8.674335	0.000451	0.009231	-0.029070	-0.100205	0.465131	-1.258233	0.946500	-0.180998	-0.155095	0.217539
23423	2.128005	-4.035669	8.728011	0.005807	0.000388	-0.029115	-0.099666	0.464418	-1.258534	0.946637	-0.180801	-0.155185	0.217044
23424	2.078941	-4.012288	8.687813	-0.003246	-0.012137	-0.029213	-0.099135	0.465800	-1.257681	0.946705	-0.180718	-0.155565	0.216539
23425	2.136266	-3.969979	8.689253	0.003470	-0.003668	-0.009702	-0.099136	0.466374	-1.258070	0.946737	-0.180606	-0.155672	0.216418
23426	2.151357	-4.001266	8.665880	-0.003955	0.003141	0.000042	-0.099134	0.465520	-1.257825	0.946719	-0.180690	-0.155665	0.216432
23427	2.178727	-4.029896	8.710266	0.002239	0.012786	-0.028174	-0.100201	0.463700	-1.257464	0.946877	-0.180614	-0.155536	0.215897
23428	2.142369	-4.030556	8.704341	0.018493	-0.001195	-0.032624	-0.099669	0.465090	-1.257018	0.947070	-0.180155	-0.155629	0.215364
23429	2.102823	-4.002150	8.640325	0.018299	-0.013778	-0.027392	-0.098191	0.463924	-1.256937	0.947199	-0.179664	-0.155932	0.214990
23430	2.141660	-3.996584	8.694434	0.016622	0.004036	-0.029062	-0.099932	0.463251	-1.256667	0.947386	-0.179274	-0.155921	0.214499
23431	2.098127	-3.999800	8.702751	0.021769	0.000301	-0.020219	-0.099529	0.463113	-1.257219	0.947539	-0.178800	-0.155916	0.214221
23432	2.035504	-4.032504	8.619230	0.021265	-0.002894	-0.035253	-0.098860	0.463829	-1.258291	0.947753	-0.178277	-0.156033	0.213626
23433	2.048510	-3.940010	8.717628	-0.003164	-0.003203	-0.030921	-0.099386	0.460505	-1.260701	0.947851	-0.178231	-0.156234	0.213081
23434	2.107198	-3.963218	8.736455	0.030188	-0.012553	-0.000829	-0.099388	0.461198	-1.260135	0.947909	-0.177599	-0.156381	0.213240
23435	2.072580	-3.939578	8.667811	0.030295	-0.010691	-0.004345	-0.099659	0.462359	-1.261181	0.947990	-0.176970	-0.156483	0.213331
23436	2.101112	-3.905069	8.711757	0.010424	-0.004718	-0.000842	-0.099787	0.459896	-1.258407	0.948007	-0.176749	-0.156562	0.213379
23437	2.131210	-3.953073	8.729894	-0.008966	0.000863	0.018578	-0.100456	0.459654	-1.259493	0.947887	-0.176985	-0.156528	0.213741
23438	2.126326	-3.953163	8.717708	-0.016031	-0.000844	0.013242	-0.100190	0.460181	-1.258121	0.947757	-0.177322	-0.156601	0.213985
23439	2.126438	-3.958015	8.722563	-0.011279	-0.007653	0.002604	-0.099921	0.459745	-1.257867	0.947670	-0.177517	-0.156793	0.214067
23440	2.127086	-3.991991	8.713210	-0.000864	-0.009694	0.016770	-0.099655	0.460389	-1.255404	0.947555	-0.177542	-0.156954	0.214439
23441	2.098233	-4.011941	8.659515	-0.012006	-0.012823	-0.004494	-0.101534	0.461342	-1.258068	0.947479	-0.177710	-0.157271	0.214403
23442	2.126874	-3.992002	8.645801	-0.013112	-0.016561	0.002544	-0.101536	0.461910	-1.258186	0.947356	-0.177891	-0.157667	0.214505
23443	2.113633	-4.060217	8.626652	-0.013248	-0.006072	0.009690	-0.101669	0.461797	-1.259274	0.947235	-0.178162	-0.157810	0.214711
23444	2.103584	-4.040977	8.635827	-0.033040	0.000852	0.010558	-0.100596	0.461480	-1.258890	0.947058	-0.178818	-0.157936	0.214854
23445	2.118983	-4.074678	8.694327	-0.044730	-0.001888	0.009616	-0.101408	0.463903	-1.258938	0.946835	-0.179709	-0.158134	0.214945
23446	2.129479	-4.125474	8.627630	-0.043306	0.008338	-0.007994	-0.102481	0.463730	-1.256486	0.946722	-0.180533	-0.158230	0.214682
23447	2.206745	-4.104647	8.668360	-0.039468	-0.000250	-0.018665	-0.102750	0.464338	-1.258093	0.946642	-0.181248	-0.158478	0.214249
23448	2.246800	-4.164607	8.694114	-0.026284	0.003944	-0.039822	-0.101685	0.467191	-1.260322	0.946716	-0.181632	-0.158696	0.213436
23449	2.173373	-4.144102	8.595416	0.002723	-0.001052	-0.115776	-0.101553	0.467606	-1.260039	0.947195	-0.181242	-0.159137	0.211300
23450	2.138965	-4.118021	8.608607	-0.022089	0.011491	-0.128144	-0.102489	0.466915	-1.259779	0.947679	-0.181299	-0.159509	0.208785
23451	2.071797	-4.148368	8.635661	-0.032163	-0.005634	-0.158329	-0.103166	0.469024	-1.258616	0.948181	-0.181423	-0.160332	0.205748
23452	2.109276	-4.074854	8.689217	-0.017544	-0.007066	-0.167146	-0.103838	0.469604	-1.258590	0.948771	-0.181191	-0.161173	0.202552
23453	2.158434	-4.006002	8.574658	-0.016125	0.012067	-0.149348	-0.104110	0.470198	-1.253406	0.949333	-0.181110	-0.161552	0.199670
23454	2.179525	-3.986210	8.471645	-0.041561	0.020481	-0.138768	-0.103441	0.470459	-1.253134	0.949790	-0.181532	-0.161862	0.196841
23455	2.348031	-4.031692	8.590300	-0.065542	0.060487	-0.110335	-0.104114	0.471629	-1.254175	0.950158	-0.182705	-0.161375	0.194361
23456	2.441415	-4.207203	8.657077	-0.046450	0.051924	-0.152780	-0.101974	0.473810	-1.259019	0.950729	-0.183291	-0.161164	0.191166
23457	2.442031	-4.025144	8.467958	-0.056511	0.039130	-0.250146	-0.101438	0.474240	-1.259826	0.951570	-0.183758	-0.161568	0.186127
23458	2.578255	-3.804187	8.489730	-0.062679	0.091512	-0.212738	-0.099437	0.477418	-1.258660	0.952406	-0.184601	-0.160873	0.181562
23459	2.528712	-3.962858	8.681985	-0.063409	0.097918	-0.184396	-0.098637	0.478818	-1.258896	0.953127	-0.185607	-0.159949	0.177523
23460	2.531352	-4.086611	8.735958	-0.073986	0.095323	-0.226878	-0.096093	0.480025	-1.258615	0.953936	-0.186623	-0.159273	0.172657
23461	2.484570	-3.927239	8.742949	-0.028897	0.071836	-0.268435	-0.094625	0.482398	-1.258827	0.954950	-0.186592	-0.159043	0.167211
23462	2.334388	-3.934822	8.719140	0.033591	0.056878	-0.217909	-0.093819	0.481686	-1.259403	0.955974	-0.185454	-0.158679	0.162916
23463	2.206320	-3.864340	8.517285	0.029046	0.083437	-0.143460	-0.092344	0.482141	-1.262258	0.956792	-0.184736	-0.157554	0.159994
23464	2.287149	-4.027948	8.521000	0.000929	0.104350	-0.063859	-0.088861	0.483229	-1.263893	0.957320	-0.184854	-0.155819	0.158393
23465	2.381846	-4.133027	8.681169	-0.039679	0.080075	-0.030567	-0.085376	0.483567	-1.263651	0.957500	-0.185803	-0.154558	0.157428
23466	2.424347	-4.073991	8.698878	-0.003830	0.081079	-0.058750	-0.083764	0.481858	-1.258564	0.957907	-0.185948	-0.153271	0.156030
23467	2.364118	-3.987703	8.590461	0.031240	0.096334	-0.088589	-0.083229	0.482621	-1.261533	0.958573	-0.185411	-0.151697	0.154109
23468	2.380832	-3.984979	8.528365	0.024027	0.071469	-0.092310	-0.080410	0.481916	-1.264441	0.959153	-0.184892	-0.150626	0.152160
23469	2.423477	-4.044886	8.607158	-0.005136	0.085059	-0.076409	-0.079070	0.482155	-1.263906	0.959599	-0.185057	-0.149343	0.150401
23470	2.217011	-4.019500	8.619887	0.007437	0.101839	-0.139872	-0.075047	0.482063	-1.263956	0.960339	-0.184804	-0.147914	0.147374
23471	2.078405	-3.876361	8.609740	0.029744	0.087627	-0.169043	-0.074508	0.480921	-1.263999	0.961178	-0.184032	-0.146811	0.143929
23472	2.203341	-3.912915	8.801614	0.006667	0.112651	-0.109753	-0.071555	0.479865	-1.264068	0.961836	-0.183906	-0.145062	0.141444
23473	2.042949	-3.988637	8.951325	0.038502	0.124787	-0.086554	-0.068209	0.481765	-1.264045	0.962561	-0.183309	-0.142905	0.139472
23474	1.758126	-3.935550	8.884411	0.082747	0.073867	-0.134420	-0.064848	0.479037	-1.265531	0.963444	-0.181546	-0.141767	0.136818
23475	1.693254	-3.815330	9.054833	0.130748	0.053481	-0.048639	-0.062829	0.476292	-1.264964	0.964184	-0.179079	-0.140553	0.136105
23476	2.007966	-3.819344	8.920088	0.253752	0.045515	0.028545	-0.062005	0.470056	-1.265039	0.965135	-0.174402	-0.138898	0.137134
23477	2.276911	-4.071796	8.838771	0.294243	-0.033720	0.082931	-0.061709	0.460748	-1.266158	0.965805	-0.168913	-0.138448	0.139716
23478	2.256648	-4.142560	8.882013	0.184182	-0.167684	0.069358	-0.065043	0.455049	-1.266982	0.965763	-0.165092	-0.140953	0.142053
23479	2.232110	-3.456038	8.519811	0.226125	-0.186512	-0.089779	-0.069847	0.447433	-1.268937	0.966200	-0.160013	-0.144217	0.141618
23480	2.028106	-3.158697	8.727958	0.140204	-0.193751	-0.042327	-0.075199	0.443868	-1.268311	0.966204	-0.156647	-0.147716	0.141745
23481	2.147743	-3.292449	8.930031	0.093609	-0.161851	0.090317	-0.082430	0.440619	-1.267245	0.965738	-0.154707	-0.150290	0.144323
23482	2.378083	-3.433934	8.837064	0.111550	-0.103322	0.103082	-0.085634	0.436182	-1.267758	0.965466	-0.152571	-0.151671	0.146944
23483	2.494720	-3.422089	9.009060	0.139864	-0.144228	0.113488	-0.088170	0.431728	-1.262032	0.965095	-0.149854	-0.153695	0.150048
23484	2.433164	-3.267851	8.909718	0.161879	-0.155225	0.062220	-0.092183	0.428424	-1.261820	0.964912	-0.146470	-0.156037	0.152133
23485	2.474096	-3.148167	8.813782	0.137796	-0.118044	0.060602	-0.095652	0.422855	-1.261960	0.964740	-0.143697	-0.157715	0.154125
23486	2.626554	-3.011881	8.836690	0.128936	-0.105572	0.057078	-0.099119	0.417122	-1.267266	0.964595	-0.141073	-0.159216	0.155900
23487	2.695047	-3.034908	8.891925	0.159540	-0.061035	0.064517	-0.102055	0.412528	-1.267380	0.964629	-0.138053	-0.159720	0.157869
23488	2.519038	-3.205607	8.868553	0.091530	-0.029514	-0.011480	-0.102447	0.408954	-1.265181	0.964826	-0.136172	-0.160055	0.157955
23489	2.383260	-2.962888	8.848112	-0.008812	0.010679	-0.089316	-0.101905	0.407118	-1.265790	0.965103	-0.136134	-0.160120	0.156220
23490	2.630532	-2.705920	8.959680	-0.005233	0.095725	-0.074683	-0.101906	0.407560	-1.266591	0.965623	-0.136302	-0.158522	0.154486
23491	2.880703	-2.560545	9.284015	0.049335	0.215400	-0.076467	-0.094935	0.407606	-1.263275	0.966658	-0.135776	-0.154422	0.152615
23492	2.893508	-2.179147	9.608913	0.131426	0.256888	-0.179408	-0.086611	0.403894	-1.263900	0.968347	-0.133485	-0.149553	0.148725
23493	3.139344	-1.788647	10.109401	0.202229	0.230587	-0.276685	-0.078020	0.400484	-1.265604	0.970373	-0.129330	-0.145237	0.143374
23494	2.762075	-1.873205	9.828851	0.277975	0.210669	-0.453297	-0.070622	0.392828	-1.265801	0.972974	-0.123259	-0.141512	0.134545
23495	2.394339	-1.782857	9.068236	0.287520	0.156887	-0.649782	-0.065510	0.387062	-1.266047	0.975788	-0.116068	-0.139288	0.122328
23496	2.260715	-1.829021	8.672106	0.108331	0.118996	-0.617835	-0.060933	0.381205	-1.267919	0.977811	-0.112535	-0.138145	0.110173
23497	1.991275	-1.809636	8.658876	-0.037121	0.089843	-0.568026	-0.057177	0.380714	-1.268794	0.979183	-0.111686	-0.137739	0.098764
23498	1.641211	-1.942184	9.015033	-0.171614	0.128121	-0.580506	-0.054240	0.385022	-1.268553	0.980220	-0.113698	-0.136889	0.086622
23499	1.501531	-2.214170	9.111495	-0.371306	0.071627	-0.593831	-0.051992	0.395445	-1.269330	0.980534	-0.119268	-0.137403	0.073811
23500	1.811762	-2.419714	9.353660	-0.437550	0.009784	-0.415916	-0.051901	0.409725	-1.269685	0.980052	-0.126713	-0.138876	0.064454
23501	1.209873	-3.578875	9.433002	-0.611937	-0.012431	-0.154739	-0.054235	0.428008	-1.269611	0.978626	-0.138106	-0.140158	0.059784
23502	2.354420	-2.181602	10.023282	-0.478824	0.385143	-0.290018	-0.049058	0.445251	-1.268707	0.978631	-0.147112	-0.134021	0.051745
23503	3.288328	-3.062936	9.329201	0.229145	0.037713	-0.235360	-0.044376	0.448818	-1.268782	0.979667	-0.141862	-0.133621	0.047673
23504	2.168657	-3.253314	8.126363	0.116118	-0.010199	-0.354205	-0.047314	0.444963	-1.270231	0.980275	-0.138637	-0.134741	0.041047
23505	2.433513	-2.889202	8.343580	-0.353833	0.181245	-0.417302	-0.045184	0.449973	-1.269007	0.980091	-0.144469	-0.132523	0.031444
23506	2.893936	-3.322634	8.659475	-0.345584	0.118588	-0.468160	-0.036899	0.458741	-1.265289	0.979625	-0.150067	-0.131799	0.021055
23507	2.468698	-3.391042	8.639721	-0.353193	0.239951	-0.633518	-0.034255	0.471409	-1.265726	0.979371	-0.155331	-0.129057	0.007032
23508	2.402287	-3.249039	8.460884	-0.390330	0.304083	-0.579282	-0.031084	0.486886	-1.265943	0.978906	-0.161509	-0.124978	-0.006229
23509	2.753895	-3.364027	8.564015	-0.448142	0.213506	-0.351141	-0.027639	0.500333	-1.264190	0.977889	-0.169334	-0.121814	-0.014868
23510	2.994073	-3.612050	9.377272	-0.487253	0.213038	-0.236398	-0.019637	0.514222	-1.261662	0.976617	-0.178212	-0.118340	-0.021318
23511	2.974779	-3.597821	9.496934	-0.252594	0.098623	-0.383151	-0.015921	0.526518	-1.259271	0.975751	-0.182169	-0.117651	-0.029709
23512	3.143419	-3.395761	8.920443	-0.036888	-0.007079	-0.457445	-0.017948	0.531620	-1.257861	0.975281	-0.181820	-0.119456	-0.038709
23513	2.954845	-3.083617	8.736573	0.064882	-0.000804	-0.425226	-0.019697	0.533797	-1.258585	0.975152	-0.179504	-0.121097	-0.046812
23514	2.570358	-2.906113	8.593445	0.055376	0.081048	-0.323867	-0.021172	0.533837	-1.258838	0.975212	-0.177581	-0.120744	-0.053366
23515	2.477154	-3.102017	8.539104	0.003512	0.185466	-0.249953	-0.018623	0.533484	-1.258336	0.975390	-0.176669	-0.118059	-0.058862
23516	2.624972	-3.414886	8.858940	-0.071920	0.236460	-0.180048	-0.013258	0.532768	-1.257199	0.975459	-0.177375	-0.114028	-0.063368
23517	2.680283	-3.472115	9.128271	0.023263	0.250210	-0.271622	-0.007098	0.535185	-1.257872	0.975741	-0.175957	-0.110193	-0.069472
23518	2.818397	-3.617709	8.967509	0.171608	0.249431	-0.333068	0.000411	0.534813	-1.255391	0.976374	-0.171550	-0.106732	-0.076639
23519	2.838636	-3.704765	8.687141	0.136106	0.228315	-0.354526	0.005384	0.530598	-1.255313	0.976736	-0.167797	-0.103784	-0.084023
23520	2.650456	-3.992208	8.676313	-0.021445	0.188782	-0.392351	0.009274	0.530239	-1.255914	0.976346	-0.167098	-0.101390	-0.092446
23521	2.105902	-4.351633	8.941552	-0.252067	0.028896	-0.478841	0.012482	0.533602	-1.257880	0.974596	-0.171092	-0.102045	-0.102359
23522	1.861617	-3.312225	8.757709	-0.218111	0.015650	-0.507095	0.009233	0.543844	-1.257511	0.972790	-0.174267	-0.103070	-0.112636
23523	1.866520	-3.049942	8.897906	-0.020246	0.084773	-0.322159	0.009615	0.550265	-1.254456	0.972127	-0.173912	-0.102555	-0.119193
23524	1.458153	-2.719900	9.063427	-0.134947	-0.010034	-0.087888	0.010679	0.553075	-1.254785	0.971417	-0.176391	-0.102765	-0.121137
23525	1.540385	-2.730558	8.943262	-0.200863	0.027538	0.096020	0.009320	0.559003	-1.253084	0.970981	-0.180495	-0.101403	-0.119731
23526	2.769424	-2.606285	9.059480	-0.016369	0.109939	0.210010	0.014417	0.558337	-1.253844	0.971635	-0.180983	-0.098505	-0.116052
23527	3.002337	-2.458722	10.071735	0.113289	0.073924	0.130537	0.020595	0.555262	-1.255374	0.972485	-0.178874	-0.096899	-0.113524
23528	2.320882	-2.531760	10.236732	0.247314	0.089507	-0.167613	0.024759	0.552464	-1.254698	0.973117	-0.173562	-0.096315	-0.116804
23529	2.224360	-2.387909	9.744017	0.257668	0.191404	-0.402066	0.026921	0.547227	-1.256522	0.973401	-0.167250	-0.094618	-0.124765
23530	2.244542	-2.295370	9.045841	0.254124	0.109921	-0.416736	0.029080	0.542521	-1.256835	0.973339	-0.161263	-0.094500	-0.132951
23531	1.866166	-2.064352	8.873610	0.178444	0.119796	-0.411528	0.029766	0.537748	-1.258898	0.973022	-0.156575	-0.093999	-0.140985
23532	1.943593	-2.038657	8.996153	0.060110	0.170594	-0.420436	0.030175	0.535504	-1.260062	0.972295	-0.154143	-0.092188	-0.149610
23533	1.934307	-2.301004	9.002662	-0.071468	0.147949	-0.484634	0.034585	0.540296	-1.257786	0.970870	-0.154048	-0.090606	-0.159596
23534	1.844751	-2.409431	9.121093	-0.183173	0.145027	-0.548635	0.035634	0.547556	-1.254983	0.968747	-0.156148	-0.088924	-0.170995
23535	1.756603	-2.216805	9.285441	-0.200779	0.069128	-0.577459	0.033995	0.557745	-1.253956	0.966226	-0.158603	-0.088687	-0.182723
23536	1.610999	-2.374845	8.993298	-0.143399	-0.008439	-0.514076	0.032100	0.563745	-1.254826	0.963824	-0.160495	-0.089988	-0.192837
23537	1.506201	-2.415553	9.317772	-0.210565	0.016941	-0.556543	0.026981	0.571444	-1.252617	0.961004	-0.163298	-0.090572	-0.203963
23538	1.452801	-2.411667	9.316104	-0.237720	-0.039209	-0.560513	0.023199	0.580562	-1.252007	0.957804	-0.167010	-0.092218	-0.214978
23539	1.747738	-2.886994	9.150606	-0.278477	-0.151089	-0.400495	0.015928	0.590708	-1.249557	0.954874	-0.172064	-0.095135	-0.222620
23540	1.125626	-3.568321	8.915190	-0.369618	-0.277697	-0.275881	0.005174	0.599362	-1.246300	0.951796	-0.179835	-0.099775	-0.227570
23541	1.078586	-3.319081	9.407755	-0.575543	-0.093522	-0.386754	-0.006944	0.615936	-1.241957	0.947753	-0.190275	-0.100091	-0.235673
23542	3.123816	-3.255229	9.739646	-0.722614	0.366147	0.143945	-0.001640	0.634871	-1.234888	0.946294	-0.202519	-0.089224	-0.235697
23543	3.393379	-3.765065	8.995894	-0.214579	0.132729	0.156402	0.003427	0.643721	-1.231537	0.946439	-0.206103	-0.084881	-0.233602
23544	2.563959	-3.037378	8.040576	0.045357	0.165461	-0.505458	0.004494	0.645501	-1.230134	0.944495	-0.203615	-0.084074	-0.243725
23545	3.625541	-3.464830	7.667149	-0.300133	0.232881	-0.327733	0.004203	0.652679	-1.228541	0.942061	-0.207500	-0.079423	-0.251310
23546	4.107480	-3.630830	8.044275	-0.439048	0.180457	-0.123505	0.013286	0.663146	-1.219616	0.939872	-0.214670	-0.074367	-0.255002
23547	3.451750	-3.771286	9.021805	-0.455590	0.160124	-0.386133	0.014315	0.677301	-1.215504	0.936135	-0.221787	-0.070665	-0.263567
23548	3.140731	-3.699226	9.221146	-0.378406	0.061314	-0.463377	0.010786	0.690767	-1.207558	0.932058	-0.227886	-0.069623	-0.272925
23549	3.396714	-3.449421	8.976765	-0.074993	-0.015679	-0.481545	0.003122	0.697210	-1.203458	0.929038	-0.228643	-0.071734	-0.281894
23550	3.427543	-3.613989	8.490285	0.129818	-0.041646	-0.368779	-0.003178	0.696986	-1.205837	0.927476	-0.225943	-0.074963	-0.288302
23551	2.924268	-3.472653	8.107876	0.066076	0.034184	-0.258754	-0.005050	0.695833	-1.209112	0.926328	-0.224098	-0.075962	-0.293133
23552	2.912103	-3.531095	8.490693	-0.009160	0.116354	-0.191278	-0.006125	0.696551	-1.208533	0.925348	-0.223305	-0.074650	-0.297143
23553	2.897524	-3.521644	8.538319	0.042044	0.190234	-0.141135	-0.006528	0.697068	-1.212178	0.924974	-0.221159	-0.072111	-0.300520
23554	2.670895	-4.530761	8.676189	0.152744	0.277804	-0.157821	-0.002228	0.693980	-1.211242	0.925076	-0.216448	-0.068613	-0.304430
23555	2.547641	-5.465235	8.253377	0.225783	0.203813	-0.341878	0.002607	0.691509	-1.213144	0.924202	-0.210634	-0.067764	-0.311276
23556	2.287370	-3.518293	7.207629	0.118978	0.196504	-0.658758	0.004353	0.690352	-1.213745	0.920786	-0.206315	-0.067675	-0.324048
23557	2.408083	-2.374955	8.911840	-0.404660	0.396086	-0.636252	0.006341	0.697572	-1.210139	0.915388	-0.210382	-0.060451	-0.337862
23558	2.500871	-2.555026	11.828794	-0.625736	0.570074	-0.625305	0.014339	0.712466	-1.202146	0.909080	-0.217190	-0.048474	-0.352209
23559	1.456678	-2.828962	10.975545	0.072043	0.436676	-0.892470	0.018740	0.719929	-1.199240	0.903374	-0.211828	-0.044950	-0.370167
23560	1.432385	-3.014110	9.021526	0.281062	0.289720	-0.920985	0.013251	0.717095	-1.199539	0.897836	-0.203753	-0.045722	-0.387666
23561	0.873737	-2.820405	8.319268	0.143701	0.190876	-0.712390	0.009343	0.723662	-1.198466	0.893010	-0.198907	-0.046276	-0.401033
23562	0.794171	-2.816978	8.470863	0.023866	0.097057	-0.555102	0.005187	0.723637	-1.199369	0.888701	-0.197195	-0.046974	-0.411239
23563	0.889315	-2.946325	8.619192	-0.134444	0.033955	-0.502093	-0.003663	0.723620	-1.195871	0.884081	-0.198678	-0.047117	-0.420366
23564	0.930662	-3.032939	8.885910	-0.180933	0.003880	-0.452050	-0.009044	0.729025	-1.191967	0.879544	-0.201428	-0.047359	-0.428470
23565	1.012285	-2.844515	9.062721	-0.043901	-0.134587	-0.486132	-0.018708	0.732350	-1.191611	0.875103	-0.202701	-0.051090	-0.436458
23566	1.080446	-2.991772	8.991469	0.152148	-0.191464	-0.489344	-0.029467	0.737003	-1.192104	0.871217	-0.201218	-0.057784	-0.444020
23567	1.175728	-2.946372	8.753327	0.231072	-0.141594	-0.537419	-0.042326	0.732262	-1.194280	0.867240	-0.197604	-0.064154	-0.452474
23568	0.912145	-3.320135	8.878049	0.021031	-0.247030	-0.373359	-0.058004	0.728596	-1.197340	0.863606	-0.199009	-0.070135	-0.457887
23569	0.898891	-4.121320	10.361729	-0.753448	0.049372	0.032786	-0.065680	0.738534	-1.191496	0.860998	-0.211378	-0.061786	-0.458458
23570	2.555717	-4.188268	11.197836	-0.996579	0.553126	0.257654	-0.057715	0.763735	-1.176647	0.859610	-0.223746	-0.042055	-0.457427
23571	4.906518	-4.257493	9.219535	-0.049566	0.284994	0.677496	-0.040317	0.774375	-1.165095	0.865833	-0.222374	-0.033247	-0.446965
23572	3.485303	-3.351250	7.715115	0.450140	0.050042	-0.009944	-0.034396	0.768102	-1.168763	0.867751	-0.214138	-0.036477	-0.447015
23573	4.413198	-2.907113	8.118175	0.031466	0.137057	0.178261	-0.030763	0.763732	-1.166772	0.869640	-0.212396	-0.033330	-0.444413
23574	5.980667	-3.553502	8.462428	-0.032110	0.128151	0.197129	-0.020845	0.765301	-1.165071	0.871342	-0.211965	-0.030010	-0.441512
23575	3.968438	-2.764619	8.621006	0.008448	-0.212174	-0.844193	-0.030778	0.768174	-1.163233	0.863697	-0.213141	-0.037264	-0.455202
23576	3.402712	-1.910294	8.322607	0.079987	-0.056683	-1.071051	-0.055154	0.767071	-1.171458	0.854089	-0.211447	-0.043572	-0.473206
23577	3.355802	-2.479203	8.291759	0.047199	0.153549	-0.883234	-0.068828	0.766242	-1.170782	0.845950	-0.208361	-0.045125	-0.488792
23578	3.187229	-2.763854	8.368172	-0.063191	0.340045	-0.625072	-0.074605	0.769842	-1.167882	0.839822	-0.205542	-0.041390	-0.500738
23579	3.021821	-2.873599	9.016282	-0.146680	0.379572	-0.526039	-0.073283	0.776185	-1.168508	0.834209	-0.203741	-0.035740	-0.511183
23580	2.679712	-3.205095	9.099760	-0.070324	0.352757	-0.423331	-0.072764	0.781628	-1.166029	0.829821	-0.201015	-0.030893	-0.519650
23581	2.190576	-3.282386	8.738861	0.196649	0.341128	-0.579735	-0.072247	0.779347	-1.170947	0.824734	-0.193833	-0.029617	-0.530438
23582	2.067075	-3.206972	8.479335	0.166438	0.366202	-0.454099	-0.073308	0.775758	-1.173632	0.820735	-0.186944	-0.027132	-0.539175
23583	2.091858	-3.187069	8.778442	0.035223	0.425708	-0.316227	-0.070627	0.776318	-1.176090	0.817661	-0.181622	-0.021682	-0.545870
23584	2.063065	-3.396332	9.082449	0.306583	0.362416	-0.108899	-0.064707	0.770473	-1.179880	0.817706	-0.172621	-0.019523	-0.548796
23585	1.809612	-4.085532	8.887292	0.365702	0.132399	-0.136619	-0.059586	0.762859	-1.185891	0.817511	-0.165215	-0.021761	-0.551277
23586	1.167052	-3.754936	8.571397	0.097673	0.048568	-0.291690	-0.061980	0.756165	-1.187438	0.814643	-0.162976	-0.023039	-0.556115
23587	1.118656	-3.413455	9.217289	-0.054979	-0.027253	-0.117625	-0.066274	0.756920	-1.185190	0.813164	-0.164242	-0.023074	-0.557904
23588	1.248527	-3.813971	10.206448	-0.119810	-0.107778	0.205194	-0.067221	0.760143	-1.189150	0.815018	-0.167510	-0.022847	-0.554224
23589	2.308148	-2.605293	9.572671	0.084952	-0.087701	0.256973	-0.069230	0.759360	-1.189967	0.818125	-0.167339	-0.024129	-0.549625
23590	3.568656	-0.921869	10.318416	0.455196	0.073416	0.704377	-0.057541	0.752507	-1.192634	0.827313	-0.159426	-0.025598	-0.538035
23591	3.326991	-0.265811	11.610770	0.528906	0.144173	0.242682	-0.047311	0.740348	-1.196678	0.831648	-0.149264	-0.028054	-0.534130
23592	2.781841	-0.897260	10.737016	0.416368	0.073647	0.033402	-0.042713	0.728079	-1.202562	0.833257	-0.141591	-0.031204	-0.533537
23593	3.050390	-1.397434	9.733177	0.374674	-0.095601	-0.184426	-0.042549	0.719226	-1.211136	0.832278	-0.136238	-0.037335	-0.536059
23594	1.961351	-0.766698	8.838023	0.650946	-0.185504	-0.197161	-0.050282	0.704875	-1.218574	0.831732	-0.127255	-0.047966	-0.538263
23595	1.169588	-0.635544	7.597083	0.648943	-0.108495	0.064327	-0.056938	0.689686	-1.227545	0.833918	-0.117617	-0.056623	-0.536228
23596	1.222156	-0.571455	7.764312	0.324271	-0.097032	0.496563	-0.057048	0.681970	-1.229967	0.839815	-0.113832	-0.060572	-0.527336
23597	1.813076	-0.895643	8.651496	-0.030216	-0.069954	0.900395	-0.054489	0.678553	-1.231465	0.849039	-0.116055	-0.059400	-0.511991
23598	2.339087	-1.468610	9.668555	-0.181860	-0.164280	1.033580	-0.046979	0.678522	-1.231554	0.858803	-0.122052	-0.057943	-0.494170
23599	2.490405	-1.640649	9.684126	-0.055640	-0.352776	0.789622	-0.046453	0.681580	-1.229831	0.865950	-0.127315	-0.061560	-0.479721
23600	2.582718	-1.488518	9.180292	0.080071	-0.327984	0.768089	-0.048190	0.679649	-1.230145	0.872990	-0.130027	-0.066073	-0.465420
23601	2.880361	-1.628800	8.918467	0.125443	-0.288417	0.694169	-0.048055	0.679413	-1.232328	0.879305	-0.131375	-0.070541	-0.452313
23602	3.051185	-1.460635	8.818929	0.037895	-0.281668	0.535645	-0.049921	0.675783	-1.232423	0.883779	-0.134027	-0.074453	-0.442072
23603	3.171264	-1.380756	8.976074	-0.017858	-0.264574	0.401166	-0.052062	0.674442	-1.233392	0.886844	-0.137246	-0.078025	-0.434261
23604	2.966243	-1.806885	8.895967	-0.082157	-0.296895	0.175382	-0.058362	0.673455	-1.233351	0.887667	-0.141573	-0.082129	-0.430417
23605	2.573464	-2.017914	9.044382	-0.211230	-0.285350	0.023081	-0.068036	0.678975	-1.230071	0.886774	-0.147813	-0.085446	-0.429515
23606	2.674679	-2.212699	9.166912	-0.298218	-0.208715	0.058645	-0.075851	0.690464	-1.223903	0.886029	-0.155011	-0.086447	-0.428312
23607	2.490964	-2.689390	9.374300	-0.285025	-0.202044	-0.063219	-0.085532	0.698668	-1.220537	0.884230	-0.161707	-0.087883	-0.429261
23608	2.813573	-2.727166	9.991109	-0.516661	0.092448	0.066930	-0.087168	0.707071	-1.215492	0.883272	-0.170177	-0.081631	-0.429194
23609	3.767585	-2.389460	9.550834	-0.152030	0.202107	0.181724	-0.080893	0.715905	-1.212563	0.884622	-0.171470	-0.076242	-0.426882
23610	3.579506	-2.808078	8.744204	0.065546	0.209445	-0.042025	-0.075391	0.714637	-1.212124	0.884766	-0.168485	-0.073256	-0.428293
23611	3.149327	-2.291545	8.553785	-0.041332	0.319736	-0.368686	-0.067626	0.719281	-1.212880	0.881882	-0.166022	-0.068624	-0.435902
23612	3.609026	-1.431057	9.141543	-0.198217	0.191027	-0.249033	-0.064413	0.720564	-1.210431	0.879308	-0.167527	-0.064387	-0.441143
23613	3.776566	-1.474077	9.736782	-0.187154	0.030524	-0.153710	-0.062010	0.723488	-1.204795	0.877334	-0.170415	-0.062937	-0.444164
23614	3.627228	-1.634575	9.781554	0.185182	-0.154380	-0.243863	-0.065497	0.723847	-1.204606	0.875607	-0.168245	-0.068158	-0.447616
23615	3.278402	-1.922613	8.781242	0.318720	-0.215989	-0.297655	-0.074589	0.715093	-1.208179	0.873653	-0.164238	-0.076070	-0.451631
23616	3.261379	-1.466557	8.575071	0.350358	-0.110806	-0.082062	-0.082884	0.709208	-1.214386	0.873867	-0.159011	-0.081467	-0.452146
23617	3.403737	-1.653309	8.730098	0.377299	-0.044786	0.134133	-0.081244	0.699352	-1.217712	0.876146	-0.153090	-0.085551	-0.449013
23618	3.053532	-1.594120	8.718904	0.286524	0.034935	0.042489	-0.080541	0.689611	-1.225099	0.877444	-0.147851	-0.087409	-0.447874
23619	2.976370	-1.840696	8.819501	0.215757	0.094000	0.074497	-0.079587	0.684855	-1.228252	0.878870	-0.143415	-0.087794	-0.446443
23620	2.928668	-2.103729	8.935569	0.174965	0.161595	0.131401	-0.073264	0.678226	-1.229083	0.880808	-0.139151	-0.086166	-0.444286
23621	3.196734	-2.123103	9.280953	0.271908	0.257949	0.224200	-0.062654	0.673544	-1.232890	0.883935	-0.132556	-0.083729	-0.440542
23622	2.912750	-3.206113	9.208193	0.300969	0.198352	0.341601	-0.052569	0.664901	-1.236004	0.888012	-0.126080	-0.081991	-0.434530
23623	1.596217	-3.824789	8.960622	-0.026339	-0.010133	0.027481	-0.049475	0.661541	-1.234382	0.888138	-0.126901	-0.082108	-0.434011
23624	2.199676	-2.269909	8.808533	-0.306449	0.016177	-0.266936	-0.050836	0.667762	-1.233079	0.885056	-0.131782	-0.079872	-0.439239
23625	2.577329	-0.779626	10.416911	-0.438986	0.093284	-0.083153	-0.045764	0.675808	-1.231520	0.883253	-0.138790	-0.074797	-0.441596
23626	2.176441	0.368717	11.214405	-0.299377	0.112432	-0.054281	-0.041772	0.685874	-1.230698	0.882119	-0.143020	-0.070356	-0.443239
23627	1.447795	-0.137374	10.584426	-0.105575	0.161061	-0.087645	-0.038303	0.691887	-1.231359	0.881251	-0.143343	-0.067027	-0.445373
23628	1.604252	-0.986736	9.483493	-0.190959	0.256235	0.131975	-0.032820	0.697110	-1.230440	0.882190	-0.144624	-0.060457	-0.444037
23629	2.832124	-1.149009	8.954289	0.118758	0.117064	0.474828	-0.023170	0.698544	-1.228740	0.886845	-0.142016	-0.058275	-0.435822
23630	2.762038	-1.266796	9.039688	0.330562	-0.011167	0.339426	-0.015901	0.689981	-1.232497	0.890667	-0.136665	-0.060412	-0.429401
23631	2.188099	-1.078170	8.835296	0.106850	0.001814	0.024198	-0.014814	0.685794	-1.235905	0.891164	-0.134711	-0.061466	-0.428838
23632	2.333354	-0.900715	9.139318	-0.072917	0.014728	0.016598	-0.015084	0.686365	-1.235884	0.891130	-0.135926	-0.060566	-0.428653
23633	2.204063	-1.417678	9.442562	-0.132994	0.005719	0.108339	-0.014016	0.688098	-1.238557	0.891698	-0.138280	-0.059275	-0.426895
23634	2.165859	-1.658681	9.635787	-0.121796	0.015919	0.095192	-0.014428	0.691177	-1.236823	0.892194	-0.140449	-0.057721	-0.425361
23635	2.136632	-1.710231	9.264565	-0.011110	-0.049542	0.119008	-0.015241	0.694015	-1.236450	0.893117	-0.141095	-0.058414	-0.423110
23636	2.159371	-1.671001	9.038687	0.048192	-0.114659	0.111703	-0.017386	0.693123	-1.232378	0.894060	-0.141356	-0.060586	-0.420720
23637	2.253027	-1.725120	9.191217	-0.012122	-0.105477	0.079724	-0.018724	0.691998	-1.231312	0.894567	-0.142441	-0.062381	-0.419010
23638	2.174711	-1.801792	9.232723	-0.068888	-0.098219	-0.017637	-0.021007	0.693199	-1.232062	0.894105	-0.144495	-0.063645	-0.419102
23639	1.923772	-1.971416	9.279261	-0.078047	-0.123365	-0.083188	-0.026111	0.695812	-1.229880	0.893024	-0.146696	-0.065651	-0.420332
23640	1.798271	-1.988253	9.338125	-0.110447	-0.155516	-0.088772	-0.031480	0.697209	-1.229909	0.891752	-0.149879	-0.067795	-0.421567
23641	1.778922	-1.978886	9.409678	-0.065484	-0.132040	-0.015985	-0.039807	0.701181	-1.228325	0.891248	-0.151998	-0.069814	-0.421545
23642	1.874418	-2.149512	9.409081	-0.011875	-0.169858	0.093553	-0.043300	0.703054	-1.226322	0.891760	-0.153793	-0.072489	-0.419354
23643	1.700587	-1.951184	9.337255	0.133173	-0.214647	0.012418	-0.047988	0.701673	-1.229164	0.891967	-0.153075	-0.077514	-0.418275
23644	1.873666	-1.889788	9.277107	0.257849	-0.253757	0.054956	-0.054410	0.696464	-1.229801	0.892801	-0.150701	-0.084060	-0.416089
23645	2.029762	-1.828700	9.209220	0.279123	-0.285631	0.129046	-0.064849	0.689678	-1.231529	0.894224	-0.148125	-0.091168	-0.412444
23646	1.823438	-2.288825	9.268948	0.161732	-0.336708	0.068296	-0.074353	0.684295	-1.233765	0.894627	-0.148152	-0.098351	-0.409903
23647	1.864106	-2.207939	9.611413	-0.042087	-0.237961	0.032905	-0.085083	0.684682	-1.233628	0.894323	-0.150737	-0.102169	-0.408689
23648	2.426033	-2.304551	9.663087	-0.106034	-0.111634	0.225238	-0.088177	0.687672	-1.231457	0.895605	-0.154026	-0.102651	-0.404513
23649	3.178770	-2.089371	9.944545	-0.226605	0.068397	0.456575	-0.085778	0.692059	-1.227947	0.898727	-0.158288	-0.098160	-0.396987
23650	3.686496	-2.281655	9.879730	-0.162495	0.217161	0.576093	-0.073187	0.696628	-1.224143	0.903132	-0.160627	-0.091164	-0.387609
23651	3.544333	-1.840070	9.094500	0.374435	0.069628	-0.178140	-0.065678	0.697218	-1.226657	0.903075	-0.152841	-0.093399	-0.390349
23652	3.529003	-1.466603	8.135539	0.221433	-0.016828	-0.258729	-0.071559	0.691219	-1.230314	0.901667	-0.148511	-0.096247	-0.394560
23653	3.609354	-1.559789	8.432390	-0.086580	0.018841	-0.008409	-0.072222	0.688713	-1.231338	0.901392	-0.149781	-0.095334	-0.394929
23654	3.943666	-1.609513	8.842626	-0.059001	0.042585	-0.094891	-0.074107	0.691095	-1.228522	0.900546	-0.150349	-0.094417	-0.396861
23655	4.310152	-1.646567	8.777121	-0.065927	0.005303	-0.314481	-0.075189	0.694105	-1.229227	0.897842	-0.150809	-0.094910	-0.402652
23656	4.295455	-1.374929	8.909426	-0.089085	-0.061923	-0.336213	-0.079227	0.698802	-1.226583	0.894733	-0.152285	-0.096351	-0.408629
23657	4.146626	-1.440743	8.946278	-0.044446	-0.118657	-0.400055	-0.085675	0.702327	-1.225851	0.891053	-0.153206	-0.099577	-0.415495
23658	3.705132	-1.419623	8.949421	-0.054125	-0.089518	-0.504124	-0.094256	0.701500	-1.224283	0.886484	-0.153923	-0.102297	-0.424252
23659	3.690705	-1.449032	8.799952	0.019977	-0.033742	-0.505295	-0.102711	0.703715	-1.226015	0.882121	-0.152749	-0.104905	-0.433042
23660	3.693483	-1.599500	8.728954	-0.014505	0.034796	-0.448376	-0.108075	0.703825	-1.225406	0.878238	-0.151779	-0.105565	-0.441040
23661	3.450987	-1.569899	8.870538	-0.073103	0.109346	-0.499311	-0.113172	0.703615	-1.223451	0.873770	-0.150987	-0.104820	-0.450269
23662	3.312068	-1.766622	8.915904	-0.109453	0.129004	-0.516059	-0.115331	0.708181	-1.223143	0.869021	-0.150669	-0.103166	-0.459845
23663	3.169961	-1.788606	9.056143	-0.130677	0.150418	-0.526569	-0.116675	0.709555	-1.226207	0.864015	-0.150425	-0.101231	-0.469683
23664	2.960914	-1.758414	9.049500	-0.116516	0.184879	-0.477635	-0.118436	0.715208	-1.224374	0.859517	-0.149749	-0.098407	-0.478667
23665	2.860053	-1.561181	9.054545	-0.151246	0.235445	-0.449116	-0.117903	0.716018	-1.223267	0.855161	-0.149164	-0.094528	-0.487355
23666	3.177186	-1.618512	9.348764	-0.139541	0.257999	-0.277498	-0.116440	0.720043	-1.221524	0.852510	-0.148531	-0.089613	-0.493087
23667	3.240901	-1.913533	9.242212	-0.040378	0.221890	-0.221720	-0.113227	0.721794	-1.220962	0.850567	-0.146609	-0.086360	-0.497578
23668	3.106954	-2.020362	9.128175	0.055879	0.198572	-0.324968	-0.107054	0.720517	-1.220803	0.847825	-0.143141	-0.084521	-0.503547
23669	2.951715	-2.282949	8.961700	-0.062823	0.158662	-0.334387	-0.106522	0.721578	-1.218330	0.844505	-0.142060	-0.082409	-0.509744
23670	2.900318	-2.346977	9.165221	-0.252453	0.138676	-0.381957	-0.106803	0.725681	-1.218194	0.840101	-0.144298	-0.078609	-0.516942
23671	2.627169	-2.249968	9.235545	-0.370347	0.027066	-0.367957	-0.109243	0.734130	-1.214361	0.835210	-0.149715	-0.075607	-0.523730
23672	2.390229	-1.894971	9.355587	-0.348497	-0.039681	-0.322309	-0.112488	0.742661	-1.213232	0.830727	-0.155479	-0.073620	-0.529432
23673	2.200177	-1.660474	9.747586	-0.404842	-0.243922	-0.136345	-0.118422	0.752748	-1.203328	0.827617	-0.164612	-0.073986	-0.531487
23674	2.627547	-1.526530	9.321574	0.003423	-0.051007	0.112738	-0.120718	0.757814	-1.200013	0.828772	-0.165288	-0.074530	-0.529398
23675	2.532322	-1.659380	9.025971	0.076060	-0.143476	0.208773	-0.121649	0.755320	-1.201305	0.831005	-0.165857	-0.077184	-0.525324
23676	2.555198	-1.328799	9.149356	-0.047586	0.039545	0.388118	-0.119773	0.756244	-1.206460	0.834969	-0.166852	-0.074768	-0.519035
23677	3.319265	-1.212957	9.321177	-0.018164	0.113885	0.342537	-0.109048	0.757712	-1.207353	0.838611	-0.166447	-0.071706	-0.513697
23678	3.384207	-1.250580	9.694168	0.029208	0.100475	0.182560	-0.102481	0.758661	-1.206040	0.840728	-0.165211	-0.069743	-0.510898
23679	2.968078	-1.258112	9.874034	0.010892	0.105000	-0.007458	-0.096042	0.758253	-1.207079	0.840833	-0.163870	-0.068315	-0.511351
23680	2.771904	-1.188875	9.585845	0.022440	0.145374	-0.162714	-0.094431	0.757661	-1.207525	0.839446	-0.161806	-0.066665	-0.514495
23681	2.516433	-1.285777	9.424673	0.018625	0.197331	-0.144648	-0.091211	0.757333	-1.208795	0.838276	-0.159145	-0.064216	-0.517535
23682	2.600390	-1.410519	9.129694	0.057822	0.191950	-0.129537	-0.086374	0.754714	-1.210431	0.837368	-0.156045	-0.062039	-0.520208
23683	2.388428	-1.540644	8.722163	0.119632	0.063720	-0.173421	-0.085973	0.755548	-1.216386	0.836015	-0.153021	-0.062961	-0.523163
23684	2.214453	-1.558361	8.774732	-0.025702	0.005421	-0.167140	-0.089458	0.755392	-1.218388	0.834203	-0.153207	-0.063145	-0.525970
23685	2.181164	-1.413272	9.126478	-0.104357	-0.078749	-0.169700	-0.093214	0.755576	-1.216436	0.832002	-0.155398	-0.064065	-0.528696
23686	2.202355	-1.330314	9.453887	-0.139854	-0.143845	-0.065923	-0.098859	0.759105	-1.210551	0.830697	-0.159185	-0.065218	-0.529481
23687	2.413797	-1.583789	9.575428	-0.197474	-0.101629	0.077349	-0.103163	0.763127	-1.209012	0.830762	-0.163443	-0.064732	-0.528139
23688	2.694623	-1.685503	9.604071	-0.131973	-0.063011	0.192673	-0.102646	0.769161	-1.207601	0.832289	-0.166573	-0.063787	-0.524862
23689	2.778965	-2.067560	9.339931	-0.021879	-0.086637	0.178726	-0.103995	0.771672	-1.204787	0.833993	-0.167873	-0.064563	-0.521638
23690	2.585320	-2.352695	9.148376	-0.236674	0.013425	0.085039	-0.107225	0.775236	-1.202868	0.834104	-0.171813	-0.061615	-0.520533
23691	3.234915	-1.716995	9.356093	-0.247306	0.187227	0.174352	-0.100541	0.781739	-1.197302	0.835299	-0.174010	-0.055480	-0.518574
23692	3.525722	-1.908401	8.909086	0.168619	-0.039557	-0.004424	-0.099473	0.783419	-1.197668	0.835801	-0.171621	-0.057936	-0.518291
23693	2.888362	-2.036494	8.876051	0.094655	-0.049360	-0.066459	-0.103486	0.779979	-1.197732	0.835389	-0.170307	-0.060168	-0.519134
23694	2.791686	-1.996943	9.209799	-0.119514	-0.029975	-0.132416	-0.105103	0.782386	-1.196277	0.833581	-0.172478	-0.059911	-0.521350
23695	2.828036	-2.134668	9.106034	-0.092137	-0.072010	-0.221007	-0.111683	0.785004	-1.192856	0.830873	-0.174337	-0.061108	-0.524902
23696	2.714522	-2.039629	9.063318	-0.039046	-0.058246	-0.184483	-0.119587	0.781927	-1.192455	0.828738	-0.175395	-0.062341	-0.527772
23697	2.668665	-2.156976	9.149457	-0.075706	0.006448	-0.080734	-0.122545	0.784515	-1.191386	0.827639	-0.176319	-0.061901	-0.529238
23698	2.866844	-2.131532	9.136088	-0.031711	-0.025129	-0.082611	-0.123903	0.789650	-1.185907	0.826634	-0.177032	-0.062304	-0.530523
23699	2.900000	-2.113952	9.002169	-0.008337	-0.015279	-0.113422	-0.127118	0.788487	-1.187401	0.825392	-0.177035	-0.063050	-0.532364
23700	2.841246	-2.066454	9.115554	-0.045693	0.000759	-0.127574	-0.129532	0.788527	-1.186692	0.823885	-0.177645	-0.063034	-0.534493
23701	2.770949	-2.198828	9.042179	-0.001321	0.034066	-0.165214	-0.132482	0.788515	-1.189375	0.822165	-0.176941	-0.063216	-0.537345
23702	2.812997	-2.134958	8.946698	-0.043504	0.059437	-0.198789	-0.135703	0.789577	-1.189303	0.819958	-0.176790	-0.062505	-0.540840
23703	2.835783	-2.059287	8.966084	-0.039034	0.124241	-0.085206	-0.135708	0.791454	-1.191009	0.819063	-0.175833	-0.060510	-0.542731
23704	2.851124	-2.209511	9.037498	-0.047887	0.122636	-0.023358	-0.134807	0.803873	-1.191026	0.818797	-0.175283	-0.058093	-0.543574
23705	3.025960	-2.194179	9.242548	-0.024024	0.086014	-0.115505	-0.134943	0.804422	-1.190192	0.817567	-0.174474	-0.056990	-0.545798
23706	3.027440	-2.262120	9.281622	-0.012114	0.032359	-0.099012	-0.135882	0.803927	-1.186121	0.816492	-0.174231	-0.056705	-0.547511
23707	2.792302	-2.295542	9.053192	0.004626	-0.027137	-0.061267	-0.136154	0.805198	-1.185805	0.815818	-0.174268	-0.057571	-0.548414
23708	2.886812	-2.162730	9.122494	-0.051577	-0.054414	0.016154	-0.139909	0.805274	-1.185351	0.815767	-0.175750	-0.057868	-0.547985
23709	2.948682	-2.122778	9.013358	-0.015435	-0.021896	0.151727	-0.136259	0.795263	-1.183951	0.817356	-0.176315	-0.057684	-0.545449
23710	3.002990	-2.180060	8.964905	-0.011463	-0.018866	0.138489	-0.135456	0.795784	-1.182857	0.818816	-0.176892	-0.057410	-0.543096
23711	2.950412	-2.210140	9.009255	-0.054465	0.013707	0.136806	-0.132906	0.795143	-1.182092	0.820130	-0.177706	-0.056277	-0.540963
23712	3.070679	-2.387586	9.134646	-0.006979	0.007564	0.042297	-0.132911	0.796536	-1.181232	0.820584	-0.177811	-0.055958	-0.540272
23713	2.947736	-2.321860	8.990758	0.016670	-0.004526	-0.036362	-0.132645	0.796359	-1.173769	0.820250	-0.177481	-0.056512	-0.540830
23714	2.880380	-2.347358	8.988884	-0.018767	-0.008633	0.009489	-0.134250	0.794995	-1.174338	0.820290	-0.177918	-0.056448	-0.540633
23715	2.826535	-2.416290	9.153851	-0.012147	-0.020615	0.028894	-0.134254	0.796383	-1.173206	0.820540	-0.178323	-0.056716	-0.540091
23716	2.784023	-2.358805	9.101561	0.033609	-0.042446	0.064269	-0.136131	0.796852	-1.179418	0.821318	-0.178328	-0.057577	-0.538814
23717	2.784980	-2.421915	9.005776	0.025711	-0.021924	0.094439	-0.136131	0.796987	-1.179142	0.822405	-0.178211	-0.058031	-0.537144
23718	2.721897	-2.413346	9.037477	0.011446	-0.013069	0.090927	-0.134118	0.796235	-1.179190	0.823419	-0.178294	-0.058076	-0.535556
23719	2.724691	-2.311337	9.031979	-0.045166	0.005184	0.124457	-0.131032	0.795875	-1.178966	0.824599	-0.179094	-0.057203	-0.533563
23720	2.828951	-2.416246	9.151517	-0.029565	0.000297	0.112076	-0.129970	0.799216	-1.177783	0.825700	-0.179731	-0.056512	-0.531717
23721	2.797749	-2.314857	9.120908	-0.016337	-0.006925	0.120915	-0.128092	0.798693	-1.175377	0.826922	-0.180185	-0.056152	-0.529699
23722	2.805188	-2.450671	9.083645	0.006746	-0.026510	0.129708	-0.128089	0.798034	-1.177436	0.828299	-0.180524	-0.056225	-0.527418
23723	2.811341	-2.300067	8.914191	0.001453	-0.001781	0.062656	-0.125282	0.800560	-1.173312	0.828968	-0.180571	-0.056175	-0.526356
23724	2.817291	-2.333931	9.049435	-0.042579	0.013024	0.096205	-0.124605	0.798589	-1.174334	0.829852	-0.181272	-0.055194	-0.524824
23725	2.731520	-2.393740	9.138728	-0.064622	-0.001738	0.110206	-0.123003	0.800790	-1.173331	0.830775	-0.182469	-0.054272	-0.523042
23726	2.621801	-2.473408	9.193736	0.000255	0.005954	0.108716	-0.121263	0.801874	-1.173044	0.831929	-0.182544	-0.053809	-0.521226
23727	2.538986	-2.465209	9.114101	0.024878	-0.039536	0.122667	-0.120457	0.801579	-1.173335	0.833261	-0.182655	-0.054389	-0.518995
23728	2.523005	-2.402388	9.055364	0.015711	-0.052943	0.194165	-0.119920	0.801636	-1.176328	0.835280	-0.183176	-0.054756	-0.515515
23729	2.606806	-2.459120	9.140209	0.023059	-0.036691	0.258812	-0.116426	0.799312	-1.177123	0.837990	-0.183426	-0.054754	-0.511008
23730	2.660581	-2.496996	9.045856	0.045510	-0.049779	0.292386	-0.113747	0.800531	-1.177523	0.841083	-0.183513	-0.055010	-0.505842
23731	2.684959	-2.513553	8.986547	0.023042	-0.034841	0.327771	-0.110256	0.798989	-1.175439	0.844437	-0.183814	-0.054716	-0.500145
23732	2.840099	-2.503447	9.061042	0.029131	-0.026164	0.303055	-0.105698	0.799315	-1.175754	0.847535	-0.183936	-0.054363	-0.494870
23733	2.801711	-2.528423	9.026351	0.044933	-0.039792	0.248215	-0.101403	0.798447	-1.179228	0.850111	-0.183823	-0.054665	-0.490441
23734	2.746793	-2.582835	8.943231	-0.014092	-0.031213	0.168534	-0.098723	0.799177	-1.176791	0.851681	-0.184575	-0.054468	-0.487446
23735	2.769051	-2.592133	9.025829	-0.051777	-0.013817	0.099562	-0.096445	0.799693	-1.176936	0.852450	-0.185697	-0.053929	-0.485734
23736	2.742822	-2.602312	9.097319	-0.028424	0.000399	0.036077	-0.098188	0.799450	-1.176924	0.852705	-0.186239	-0.053543	-0.485121
23737	2.692055	-2.622663	9.009254	-0.024880	0.009109	-0.027496	-0.098194	0.801400	-1.175638	0.852361	-0.186547	-0.053346	-0.485628
23738	2.687113	-2.617898	9.009067	-0.037817	0.033477	-0.010582	-0.097120	0.800942	-1.175258	0.852163	-0.186878	-0.052479	-0.485943
23739	2.747117	-2.694481	9.107775	-0.032173	0.041727	-0.018480	-0.096862	0.804179	-1.174885	0.851913	-0.187008	-0.051620	-0.486424
23740	2.690263	-2.768346	9.056035	-0.020551	0.002733	-0.055808	-0.097126	0.803061	-1.175189	0.851306	-0.187297	-0.051614	-0.487375
23741	2.595611	-2.643831	9.032933	-0.041979	0.009791	-0.061118	-0.097932	0.803202	-1.174360	0.850568	-0.187864	-0.051358	-0.488471
23742	2.626275	-2.720956	9.046493	-0.017811	0.010810	-0.022140	-0.099007	0.803748	-1.172428	0.850306	-0.188061	-0.051115	-0.488876
23743	2.554304	-2.761106	9.025329	-0.037061	-0.016245	-0.013515	-0.099953	0.806027	-1.172208	0.850024	-0.188852	-0.051161	-0.489057
23744	2.582023	-2.687772	9.056920	-0.041771	-0.010219	0.028935	-0.100761	0.807125	-1.169989	0.850148	-0.189714	-0.050848	-0.488540
23745	2.587336	-2.716810	9.021194	-0.014840	-0.021515	0.063427	-0.100495	0.807675	-1.169567	0.850696	-0.190256	-0.050903	-0.487369
23746	2.655753	-2.739841	9.052354	-0.014676	-0.010731	0.059061	-0.100227	0.807963	-1.170104	0.851213	-0.190693	-0.050748	-0.486309
23747	2.601737	-2.716554	8.978304	-0.016906	-0.022720	0.039540	-0.099158	0.809060	-1.169674	0.851518	-0.191258	-0.050889	-0.485539
23748	2.589374	-2.826020	8.976343	-0.046320	0.007388	0.034343	-0.099564	0.810211	-1.170175	0.851691	-0.192033	-0.050214	-0.484999
23749	2.647695	-2.822526	9.047916	-0.040942	0.009195	0.035241	-0.098760	0.810466	-1.169769	0.851892	-0.192697	-0.049587	-0.484447
23750	2.633572	-2.851919	8.994745	-0.026539	-0.006623	0.032539	-0.098496	0.811829	-1.167826	0.852108	-0.193268	-0.049348	-0.483864
23751	2.575410	-2.867551	8.896789	-0.036650	0.008077	0.009631	-0.097694	0.812344	-1.166460	0.852075	-0.193850	-0.048875	-0.483737
23752	2.592731	-2.876941	8.950351	-0.067233	0.021173	0.044977	-0.096892	0.813177	-1.166579	0.852280	-0.194857	-0.047721	-0.483086
23753	2.622026	-2.990493	9.067654	-0.075254	-0.003550	0.071312	-0.096764	0.814935	-1.163263	0.852679	-0.196274	-0.046826	-0.481895
23754	2.617220	-2.997867	9.033860	-0.022965	-0.003083	0.034349	-0.095420	0.813590	-1.161420	0.852926	-0.196750	-0.046553	-0.481289
23755	2.595939	-2.910865	8.984406	-0.013035	-0.017969	0.064346	-0.095830	0.816468	-1.163224	0.853485	-0.197240	-0.046526	-0.480099
23756	2.649542	-2.931745	8.942879	-0.007916	-0.007562	0.076796	-0.094089	0.817275	-1.163219	0.854190	-0.197542	-0.046305	-0.478741
23757	2.694340	-2.981906	8.997591	0.008667	-0.005292	0.062708	-0.093013	0.816278	-1.163943	0.854826	-0.197544	-0.046275	-0.477606
23758	2.610988	-2.944584	8.932163	0.026005	-0.025352	0.016680	-0.093013	0.816403	-1.163259	0.855072	-0.197380	-0.046921	-0.477170
23759	2.532298	-2.892608	8.900470	0.002878	0.003028	0.011501	-0.092476	0.816083	-1.162189	0.855203	-0.197356	-0.046892	-0.476948
23760	2.556734	-2.887300	8.997469	-0.025927	0.013415	0.013237	-0.091401	0.815243	-1.163587	0.855251	-0.197706	-0.046394	-0.476766
23761	2.523456	-2.917032	9.015930	-0.035952	0.017584	-0.015050	-0.092208	0.815942	-1.162469	0.854990	-0.198179	-0.045844	-0.477091
23762	2.560961	-2.865381	8.939659	-0.107283	0.017601	-0.040036	-0.092750	0.817788	-1.162267	0.854210	-0.199830	-0.044710	-0.477906
23763	2.756666	-3.208981	8.880855	-0.159176	0.061594	-0.110671	-0.091824	0.822120	-1.161051	0.852571	-0.201909	-0.042612	-0.480145
23764	2.510672	-2.973077	9.218168	0.062719	-0.004216	-0.142187	-0.095047	0.823472	-1.161241	0.851467	-0.200779	-0.043893	-0.482457
23765	2.746074	-2.908143	8.962513	0.034949	0.020511	-0.108569	-0.098262	0.822289	-1.161921	0.850584	-0.199934	-0.044350	-0.484321
23766	2.755736	-3.097285	9.291620	0.027437	0.048509	-0.092502	-0.099617	0.826483	-1.158510	0.849835	-0.198939	-0.044186	-0.486056
23767	2.665383	-2.708171	8.465046	0.059474	-0.004948	-0.221796	-0.103232	0.825234	-1.162040	0.847910	-0.197827	-0.045768	-0.489712
23768	2.541995	-2.897291	8.871916	-0.076131	0.032635	0.009673	-0.103780	0.828402	-1.157856	0.847742	-0.198830	-0.044461	-0.489718
23769	2.581611	-2.920835	8.988856	-0.017974	-0.007955	-0.018705	-0.105806	0.833404	-1.158214	0.847488	-0.199243	-0.044527	-0.489983
23770	2.601380	-2.944756	8.958349	0.014108	0.005299	-0.004377	-0.106615	0.834688	-1.157892	0.847505	-0.198972	-0.044619	-0.490056
23771	2.566982	-2.921104	8.959522	-0.005227	0.011867	0.046887	-0.107426	0.837496	-1.162410	0.847963	-0.199034	-0.044207	-0.489276
23772	2.591228	-2.915805	8.996335	0.014424	-0.009345	0.048575	-0.107574	0.842176	-1.162937	0.848481	-0.198947	-0.044337	-0.488399
23773	2.581077	-2.906288	8.911698	0.001339	-0.003715	0.068024	-0.104891	0.841165	-1.158518	0.849156	-0.199067	-0.044166	-0.487191
23774	2.611460	-2.951847	9.035744	0.014403	-0.013788	0.048543	-0.104753	0.840053	-1.159506	0.849677	-0.199023	-0.044375	-0.486282
23775	2.523737	-2.936452	8.982384	0.002057	-0.016325	0.038783	-0.104619	0.839718	-1.157345	0.850057	-0.199226	-0.044537	-0.485518
23776	2.555721	-2.853343	8.891263	0.001764	0.007304	0.053954	-0.104080	0.839510	-1.161162	0.850597	-0.199196	-0.044243	-0.484612
23777	2.629152	-2.871419	9.006793	-0.009280	0.018456	0.030987	-0.104083	0.840678	-1.162754	0.850887	-0.199243	-0.043733	-0.484129
23778	2.609992	-2.886334	8.984653	-0.001772	0.002865	0.016770	-0.102740	0.839759	-1.161033	0.851047	-0.199283	-0.043628	-0.483842
23779	2.544522	-2.882666	8.997059	0.001055	0.010084	0.013303	-0.101941	0.841571	-1.160712	0.851200	-0.199216	-0.043431	-0.483618
23780	2.556486	-2.984399	9.072818	0.008254	0.010146	0.013326	-0.102068	0.839345	-1.162141	0.851372	-0.199012	-0.043312	-0.483409
23781	2.513844	-2.926921	8.979601	0.031805	-0.009000	0.004446	-0.101935	0.839901	-1.161853	0.851546	-0.198595	-0.043767	-0.483233
23782	2.601779	-2.973886	8.900807	0.013514	-0.002345	0.016792	-0.101396	0.839050	-1.162295	0.851759	-0.198426	-0.043898	-0.482914
23783	2.631847	-2.895653	8.939656	-0.007539	0.015700	-0.000850	-0.101263	0.839709	-1.166486	0.851746	-0.198440	-0.043574	-0.482961
23784	2.632670	-2.929619	8.985675	-0.025113	0.026572	-0.014981	-0.100195	0.841204	-1.164956	0.851530	-0.198620	-0.042967	-0.483323
23785	2.680317	-3.006435	9.006974	0.014785	0.031558	-0.059036	-0.099655	0.840388	-1.166891	0.851055	-0.198055	-0.042822	-0.484403
23786	2.572039	-2.945297	8.873199	-0.017795	0.021307	-0.087470	-0.100463	0.840715	-1.161844	0.850158	-0.198099	-0.042662	-0.485971
23787	2.501668	-3.033948	9.052252	-0.023657	0.045623	-0.066100	-0.101535	0.840472	-1.162519	0.849471	-0.198046	-0.041929	-0.487257
23788	2.485583	-2.966274	8.991067	-0.002154	0.024466	-0.066166	-0.101537	0.841483	-1.163437	0.848842	-0.197812	-0.041783	-0.488459
23789	2.360685	-3.017088	9.026133	-0.025809	0.001109	0.007018	-0.101402	0.841219	-1.164398	0.848822	-0.198287	-0.041485	-0.488327
23790	2.457743	-3.020180	9.043578	-0.009462	0.007643	0.036264	-0.101408	0.842886	-1.163122	0.849141	-0.198427	-0.041144	-0.487743
23791	2.600506	-2.905933	8.926736	0.009956	-0.002329	0.015010	-0.099794	0.841424	-1.162644	0.849338	-0.198335	-0.041218	-0.487430
23792	2.613710	-2.832862	8.965105	-0.048207	-0.000729	0.002454	-0.099396	0.842809	-1.161789	0.849179	-0.199186	-0.040781	-0.487398
23793	2.570359	-2.848215	8.954262	-0.055350	0.001860	-0.032905	-0.099798	0.842508	-1.160571	0.848652	-0.200120	-0.040343	-0.487970
23794	2.518264	-2.907421	8.967553	-0.063406	0.027446	-0.063695	-0.098731	0.844298	-1.159575	0.847817	-0.200898	-0.039548	-0.489165
23795	2.433338	-2.993908	9.155771	-0.032581	-0.003951	-0.077927	-0.100349	0.847135	-1.158378	0.846934	-0.201459	-0.039605	-0.490457
23796	2.473740	-2.869393	8.922570	-0.009164	0.013957	-0.075095	-0.103833	0.846238	-1.158910	0.846174	-0.201441	-0.039609	-0.491775
23797	2.447505	-2.996093	9.023825	-0.032358	0.017493	-0.082210	-0.103027	0.845799	-1.159069	0.845264	-0.201776	-0.039317	-0.493224
23798	2.283013	-3.003927	9.071795	0.019167	-0.000412	-0.060025	-0.103569	0.846976	-1.154406	0.844759	-0.201431	-0.039786	-0.494191
23799	2.378191	-2.934241	8.953828	0.014726	-0.004767	-0.029145	-0.104238	0.846546	-1.153461	0.844546	-0.201221	-0.040106	-0.494615
23800	2.402173	-2.924097	8.937637	-0.028991	-0.005613	-0.009843	-0.105313	0.847157	-1.154380	0.844334	-0.201781	-0.039982	-0.494759
23801	2.441192	-2.918522	9.049525	-0.004061	-0.000327	0.000866	-0.105851	0.848049	-1.155703	0.844348	-0.201859	-0.039913	-0.494709
23802	2.533320	-2.921706	9.040340	0.024427	0.005777	-0.020243	-0.104507	0.847214	-1.157648	0.844262	-0.201396	-0.040170	-0.495023
23803	2.499688	-2.934453	9.053847	0.028950	-0.004789	-0.022941	-0.105447	0.846957	-1.151667	0.844171	-0.200936	-0.040596	-0.495331
23804	2.483119	-2.956603	9.039063	0.064429	-0.010287	-0.004295	-0.106646	0.844335	-1.153233	0.844366	-0.199971	-0.041447	-0.495318
23805	2.496203	-3.004918	9.039829	0.071038	-0.026714	0.015070	-0.107312	0.843264	-1.155161	0.844801	-0.199045	-0.042502	-0.494860
23806	2.435843	-2.923494	8.859227	0.068711	-0.041403	0.032664	-0.108115	0.843071	-1.158283	0.845355	-0.198346	-0.043775	-0.494082
23807	2.526934	-2.980093	8.951517	0.028149	-0.014294	0.073358	-0.109182	0.841441	-1.160089	0.846203	-0.198074	-0.043958	-0.492722
23808	2.621018	-2.954108	8.978280	0.031751	-0.012478	0.073359	-0.107434	0.840202	-1.163274	0.847036	-0.197748	-0.044217	-0.491397
23809	2.611579	-2.968846	8.966065	0.026345	-0.024926	0.071497	-0.106765	0.840592	-1.162454	0.847843	-0.197615	-0.044569	-0.490024
23810	2.538629	-2.953174	8.987782	0.029794	-0.021499	0.077733	-0.106494	0.839769	-1.163842	0.848689	-0.197414	-0.044940	-0.488605
23811	2.577950	-2.984021	8.965148	0.058338	-0.009154	0.055793	-0.106220	0.837754	-1.162552	0.849479	-0.196573	-0.045396	-0.487529
23812	2.581506	-2.935416	8.863787	0.021457	-0.006798	0.055692	-0.106486	0.836907	-1.162305	0.850075	-0.196351	-0.045519	-0.486566
23813	2.590411	-2.886697	8.921466	-0.015028	-0.009316	0.073238	-0.105283	0.838483	-1.164441	0.850742	-0.196779	-0.045195	-0.485256
23814	2.630517	-2.939366	9.009755	0.001979	0.003976	0.045077	-0.104883	0.839020	-1.163613	0.851177	-0.196772	-0.044991	-0.484514
23815	2.527701	-2.897542	8.948510	-0.025070	0.001920	0.046769	-0.102736	0.838704	-1.164328	0.851555	-0.197240	-0.044483	-0.483707
23816	2.662390	-2.827112	9.067659	0.002175	0.018338	0.039852	-0.103006	0.839247	-1.163085	0.851952	-0.197086	-0.044056	-0.483108
23817	2.550878	-2.843714	8.953630	-0.005772	0.007768	0.032715	-0.101667	0.839775	-1.162811	0.852274	-0.197154	-0.043696	-0.482545
23818	2.449675	-2.962053	9.158440	0.008692	0.001808	0.062803	-0.100327	0.840162	-1.162543	0.852900	-0.197068	-0.043522	-0.481489
23819	2.571765	-2.906444	9.031775	0.076886	0.009278	0.071879	-0.100319	0.837644	-1.163711	0.853923	-0.195742	-0.043775	-0.480191
23820	2.629462	-2.895695	8.951619	0.044350	-0.001747	0.075232	-0.099647	0.837378	-1.165086	0.854777	-0.195094	-0.043947	-0.478918
23821	2.586905	-2.940158	9.008423	0.060152	-0.016147	0.087576	-0.098299	0.835099	-1.165719	0.855855	-0.194316	-0.044416	-0.477263
23822	2.525120	-2.892736	8.929137	0.025164	0.006668	0.087626	-0.099773	0.834888	-1.167338	0.856750	-0.193926	-0.044211	-0.475833
23823	2.450526	-2.898930	9.059293	0.029229	-0.014942	0.099891	-0.096551	0.833807	-1.166596	0.857819	-0.193676	-0.044315	-0.473995
23824	2.463972	-2.869573	8.898199	0.010892	-0.018961	0.112184	-0.094939	0.832624	-1.165974	0.858882	-0.193793	-0.044327	-0.472017
23825	2.534087	-2.965392	9.006992	-0.006723	-0.006350	0.099819	-0.094137	0.833742	-1.166219	0.859811	-0.194081	-0.043944	-0.470241
23826	2.494081	-2.907859	8.981257	0.020551	0.002985	0.091130	-0.092257	0.833184	-1.168432	0.860717	-0.193805	-0.043746	-0.468713
23827	2.499326	-2.936901	8.923864	-0.000252	0.009789	0.096414	-0.090113	0.833405	-1.167907	0.861646	-0.193829	-0.043161	-0.467048
23828	2.557443	-2.921272	9.007376	-0.000119	-0.000696	0.089260	-0.090244	0.832429	-1.168344	0.862440	-0.193940	-0.042837	-0.465564
23829	2.493826	-2.898155	8.961919	-0.021010	0.013107	0.099022	-0.087569	0.834892	-1.167481	0.863307	-0.194296	-0.041996	-0.463881
23830	2.495269	-2.961240	9.020213	-0.006700	-0.011642	0.098025	-0.086494	0.834013	-1.167250	0.864144	-0.194627	-0.041766	-0.462203
23831	2.502793	-2.864008	8.947493	-0.014491	0.009825	0.090177	-0.085154	0.834541	-1.166977	0.864944	-0.194894	-0.041081	-0.460651
23832	2.562971	-2.945441	9.070316	-0.035148	0.009702	0.088331	-0.082735	0.832948	-1.167736	0.865604	-0.195509	-0.040262	-0.459223
23833	2.472305	-3.015057	9.082502	0.000914	-0.000677	0.016789	-0.081401	0.835215	-1.169308	0.865776	-0.195548	-0.040191	-0.458887
23834	2.513381	-2.914799	8.909685	0.008153	0.017119	0.018685	-0.081402	0.835473	-1.168213	0.865954	-0.195290	-0.039907	-0.458686
23835	2.533855	-2.975121	8.872253	-0.025714	0.036612	0.009862	-0.080728	0.834481	-1.168796	0.865987	-0.195447	-0.038982	-0.458637
23836	2.437824	-3.010843	8.934571	-0.050139	0.051281	-0.016622	-0.077920	0.836906	-1.166441	0.865654	-0.195856	-0.037717	-0.459195
23837	2.408368	-2.972523	9.058554	-0.073146	0.046150	-0.032639	-0.078461	0.838168	-1.165443	0.865115	-0.196715	-0.036360	-0.459954
23838	2.341029	-2.993162	9.092752	-0.071253	0.025001	-0.039826	-0.076720	0.839258	-1.165428	0.864479	-0.197711	-0.035453	-0.460792
23839	2.268136	-2.999351	8.994272	-0.064102	0.001984	-0.041700	-0.076058	0.841604	-1.163594	0.863856	-0.198807	-0.034978	-0.461525
23840	2.180074	-3.068913	9.064312	-0.066413	0.013880	-0.020393	-0.077400	0.842206	-1.163831	0.863407	-0.199834	-0.034230	-0.461978
23841	2.192374	-3.083259	9.031096	-0.040036	-0.004182	-0.000093	-0.078744	0.842886	-1.161348	0.863259	-0.200591	-0.033907	-0.461949
23842	2.366120	-3.046121	9.028926	-0.018254	-0.009124	-0.008053	-0.080354	0.842923	-1.161328	0.863081	-0.201008	-0.033944	-0.462099
23843	2.597542	-2.993376	8.970634	-0.044307	0.018108	-0.038955	-0.078350	0.845536	-1.160180	0.862570	-0.201605	-0.033362	-0.462833
23844	2.515915	-3.019124	9.052577	-0.058586	0.010910	-0.112407	-0.078618	0.845216	-1.158286	0.861308	-0.202461	-0.033116	-0.464824
23845	2.325741	-2.969173	9.007849	-0.057682	0.011735	-0.145953	-0.081576	0.847544	-1.158176	0.859738	-0.203267	-0.032958	-0.467383
23846	2.154464	-3.234448	9.117734	-0.024723	-0.002488	-0.135286	-0.084528	0.848195	-1.158936	0.858373	-0.203647	-0.033348	-0.469692
23847	1.890656	-3.224651	9.292514	0.061575	-0.055701	-0.039822	-0.085472	0.849745	-1.157788	0.858234	-0.203090	-0.035009	-0.470068
23848	2.049043	-3.420861	9.091833	0.144801	-0.092529	0.039748	-0.087333	0.844574	-1.158476	0.859100	-0.201526	-0.037813	-0.468940
23849	2.334516	-3.401119	9.057114	0.163810	-0.117970	-0.002853	-0.090009	0.842683	-1.159593	0.859661	-0.199824	-0.041330	-0.468343
23850	2.506003	-3.019311	8.982465	0.185646	-0.112278	-0.045236	-0.093215	0.838888	-1.163482	0.859849	-0.197670	-0.045195	-0.468554
23851	2.793793	-2.747055	8.974798	0.265761	-0.033695	-0.066658	-0.096407	0.830777	-1.170228	0.860254	-0.193363	-0.048482	-0.469279
23852	2.554135	-2.974723	9.156926	0.228634	-0.045904	-0.161391	-0.098268	0.825816	-1.173898	0.859529	-0.189728	-0.052054	-0.471703
23853	2.768342	-2.660189	8.371553	0.183491	-0.012600	-0.013720	-0.101741	0.821234	-1.174006	0.860096	-0.186701	-0.054016	-0.471656
23854	2.668878	-2.904675	9.097331	-0.058517	-0.017117	0.014682	-0.102680	0.821378	-1.173175	0.859948	-0.187914	-0.053712	-0.471480
23855	2.630391	-2.871354	9.399210	0.183903	-0.067757	0.060206	-0.102141	0.820559	-1.174974	0.861145	-0.185485	-0.056344	-0.469946
23856	2.613708	-2.609537	8.840652	0.220145	-0.059138	0.154977	-0.102919	0.812518	-1.181066	0.863262	-0.182454	-0.058854	-0.466932
23857	2.694087	-2.506119	8.854374	0.145546	-0.058722	0.184782	-0.101028	0.808275	-1.182855	0.865457	-0.180740	-0.060517	-0.463309
23858	2.571743	-2.445220	8.869418	0.040892	-0.065158	0.193278	-0.100888	0.806699	-1.188206	0.867260	-0.180898	-0.061334	-0.459754
23859	2.452890	-2.539610	9.008510	-0.000655	-0.036380	0.237562	-0.099012	0.807531	-1.189423	0.869406	-0.181564	-0.061060	-0.455456
23860	2.806430	-2.751667	9.110026	0.076927	0.007797	0.204422	-0.096456	0.804635	-1.189003	0.871486	-0.180435	-0.060886	-0.451939
23861	3.090462	-2.683415	8.925649	0.103471	0.038277	0.024287	-0.092558	0.801684	-1.187514	0.872136	-0.178367	-0.061045	-0.451484
23862	2.939889	-2.428826	8.899850	0.016432	0.079178	-0.113617	-0.092557	0.801439	-1.189152	0.871208	-0.177255	-0.060226	-0.453817
23863	2.349911	-2.444351	9.233318	-0.076881	0.051915	-0.230661	-0.090540	0.800043	-1.191937	0.868906	-0.177893	-0.059425	-0.458066
23864	1.830526	-2.453725	9.703712	0.040834	-0.006365	-0.099717	-0.094303	0.802533	-1.191949	0.868124	-0.177147	-0.060292	-0.459722
23865	2.136614	-2.246763	8.938821	0.166448	-0.029329	0.080824	-0.096169	0.799069	-1.193126	0.869437	-0.174635	-0.061998	-0.457972
23866	2.228371	-2.218387	9.011232	-0.043720	-0.025997	0.233993	-0.095093	0.797761	-1.192637	0.871336	-0.175952	-0.061241	-0.453943
23867	3.038589	-2.320252	8.608377	-0.019702	0.079995	0.128493	-0.090539	0.799622	-1.192087	0.872547	-0.175737	-0.059181	-0.451969
23868	3.315773	-2.659975	8.282434	-0.246974	0.229561	-0.028668	-0.086388	0.801661	-1.192749	0.871651	-0.177959	-0.053062	-0.453586
23869	2.488442	-3.233176	9.744226	-0.399630	0.153935	-0.259321	-0.083336	0.811763	-1.186345	0.868008	-0.183297	-0.047656	-0.459013
23870	1.469379	-2.649600	9.987789	0.005006	-0.009235	-0.140435	-0.084823	0.815548	-1.183488	0.866736	-0.183182	-0.048409	-0.461378
23871	1.679796	-2.645876	9.108356	0.079481	-0.035949	0.101840	-0.086291	0.813064	-1.184638	0.867954	-0.182239	-0.049322	-0.459360
23872	2.340518	-2.459087	9.235548	0.053730	-0.081584	0.214473	-0.085217	0.812917	-1.185471	0.869996	-0.182291	-0.050464	-0.455335
23873	2.576611	-2.571368	8.846447	0.034300	-0.102568	0.265517	-0.084942	0.810826	-1.187036	0.872446	-0.182891	-0.051530	-0.450259
23874	2.477141	-2.539169	9.016472	-0.022057	-0.051372	0.261264	-0.081993	0.811151	-1.185701	0.874626	-0.184031	-0.051289	-0.445570
23875	2.632139	-2.531500	9.030800	-0.012746	-0.015686	0.188108	-0.078909	0.811074	-1.185468	0.876256	-0.184579	-0.050707	-0.442193
