# Supplementary material for: Identification of Haptic Based Guiding Using Hard Reins
Source: PLoS One. 2015 Jul 22;10(7):e0132020. doi: 10.1371/journal.pone.0132020 (PMC4511788; doi:10.1371/journal.pone.0132020)
Supplement: S8 File — (ZIP) [file pone.0132020.s008.zip › Exp2_MotionData1/Subject1/path1/T7/fc7.txt]

// Start Time: 0
// Sample rate: 25.0Hz
// Scenario: 4.9
// Firmware Version: 2.6.1
Counter	Acc_X	Acc_Y	Acc_Z	Gyr_X	Gyr_Y	Gyr_Z	Mag_X	Mag_Y	Mag_Z	Quat_w	Quat_x	Quat_y	Quat_z
27606	8.861698	-0.341603	4.159901	-0.535681	-0.003406	-0.008544	-0.782257	-0.203818	-0.189892	0.442455	-0.485440	-0.256205	-0.709183
27607	8.881118	-0.341817	4.145379	-0.558410	-0.005064	-0.012334	-0.781138	-0.201992	-0.189320	0.434129	-0.488220	-0.251371	-0.714133
27608	8.859397	-0.341680	4.145407	-0.552941	-0.005141	-0.006966	-0.781836	-0.203541	-0.188769	0.425975	-0.491244	-0.246077	-0.718798
27609	8.842690	-0.341726	4.121265	-0.557592	-0.022215	-0.009572	-0.779723	-0.203121	-0.189624	0.417521	-0.494140	-0.241288	-0.723383
27610	8.875970	-0.307588	4.202997	-0.561990	0.002095	-0.005342	-0.781839	-0.203122	-0.187641	0.409230	-0.497013	-0.235725	-0.727972
27611	8.837824	-0.302877	4.145002	-0.547609	-0.017685	-0.017442	-0.782115	-0.204245	-0.188493	0.400698	-0.499587	-0.231037	-0.732445
27612	8.861022	-0.331358	4.251611	-0.574697	-0.001549	0.005139	-0.783532	-0.202837	-0.187625	0.392314	-0.502529	-0.225151	-0.736791
27613	8.856876	-0.428846	4.117386	-0.534932	-0.021239	-0.029667	-0.782543	-0.203403	-0.187498	0.383632	-0.504869	-0.220719	-0.741091
27614	8.896022	-0.359221	4.082727	-0.545676	-0.003303	-0.013961	-0.783392	-0.202984	-0.185802	0.375156	-0.507390	-0.215409	-0.745260
27615	8.896330	-0.327957	4.058214	-0.563847	-0.006867	-0.008839	-0.783671	-0.203973	-0.184406	0.366474	-0.509696	-0.210149	-0.749496
27616	8.910717	-0.332821	4.067914	-0.538392	-0.008886	0.002089	-0.783106	-0.204256	-0.184413	0.358199	-0.512188	-0.204772	-0.753277
27617	8.915790	-0.366989	4.019961	-0.558331	-0.010704	0.014251	-0.781701	-0.202849	-0.185252	0.349827	-0.514476	-0.199314	-0.757106
27618	8.900988	-0.332699	4.077592	-0.545574	0.005571	0.001029	-0.782266	-0.202993	-0.183985	0.341437	-0.516673	-0.193687	-0.760891
27619	8.871953	-0.351849	4.077845	-0.552862	0.003840	-0.003477	-0.782265	-0.203134	-0.183706	0.332839	-0.518501	-0.188324	-0.764793
27620	8.886321	-0.361546	4.087599	-0.545578	0.001924	0.005467	-0.781983	-0.202848	-0.185390	0.324424	-0.520641	-0.182626	-0.768329
27621	8.891110	-0.351849	4.097150	-0.552910	-0.005200	0.000119	-0.783675	-0.203130	-0.183975	0.315780	-0.522491	-0.177218	-0.771933
27622	8.896134	-0.359312	4.068230	-0.558292	0.001986	0.005322	-0.783392	-0.203558	-0.182578	0.307153	-0.524580	-0.171279	-0.775330
27623	8.905827	-0.369101	4.058661	-0.560175	-0.008807	0.004482	-0.783112	-0.202851	-0.183556	0.298423	-0.526415	-0.165671	-0.778706
27624	8.915713	-0.347534	4.039075	-0.561942	0.003890	-0.003572	-0.782270	-0.202293	-0.182714	0.289551	-0.528332	-0.159713	-0.781995
27625	8.891373	-0.352062	4.063323	-0.553745	0.003783	0.003595	-0.782976	-0.202012	-0.182143	0.280852	-0.529797	-0.154081	-0.785300
27626	8.901046	-0.366684	4.053807	-0.565541	0.011145	-0.007204	-0.783394	-0.202849	-0.183975	0.271838	-0.531473	-0.148020	-0.788499
27627	8.896257	-0.371533	4.046618	-0.538342	-0.003498	0.003819	-0.784092	-0.204536	-0.183987	0.263227	-0.532838	-0.142611	-0.791491
27628	8.895601	-0.380696	4.126462	-0.569248	0.002172	-0.009852	-0.784517	-0.204115	-0.183558	0.254039	-0.534529	-0.136529	-0.794420
27629	8.898767	-0.410412	4.015636	-0.541977	-0.001615	-0.003315	-0.783111	-0.203275	-0.182998	0.245229	-0.535734	-0.131074	-0.797290
27630	8.924562	-0.380879	4.126426	-0.558446	-0.012268	-0.012285	-0.782549	-0.202712	-0.183559	0.236019	-0.537457	-0.125224	-0.799846
27631	8.901550	-0.333156	4.005105	-0.545773	-0.010338	-0.032488	-0.783393	-0.203273	-0.183558	0.226627	-0.538614	-0.120017	-0.802578
27632	8.905798	-0.356956	4.068191	-0.558342	0.007619	-0.019481	-0.785081	-0.204401	-0.181590	0.217294	-0.539856	-0.114118	-0.805180
27633	8.906022	-0.347442	4.043920	-0.547459	-0.004289	-0.003355	-0.783390	-0.204120	-0.182584	0.208319	-0.540859	-0.108494	-0.807653
27634	8.905900	-0.340071	4.063169	-0.538465	-0.012345	-0.013816	-0.782546	-0.203844	-0.181745	0.199198	-0.542218	-0.102910	-0.809771
27635	8.877006	-0.361760	4.044119	-0.558446	-0.010403	-0.019377	-0.784798	-0.204400	-0.182295	0.189788	-0.543196	-0.097264	-0.812070
27636	8.860206	-0.371426	4.027334	-0.547601	-0.024953	-0.010318	-0.783954	-0.204265	-0.181036	0.180554	-0.544667	-0.091513	-0.813857
27637	8.915300	-0.337501	4.096957	-0.543969	-0.010356	-0.031585	-0.783666	-0.205528	-0.182315	0.171063	-0.545434	-0.086197	-0.815971
27638	8.915889	-0.301618	4.038563	-0.554857	-0.014902	-0.021061	-0.783809	-0.205394	-0.180066	0.161552	-0.546606	-0.080381	-0.817717
27639	8.889033	-0.332714	4.063110	-0.550325	-0.013980	-0.026332	-0.783247	-0.205258	-0.179086	0.152035	-0.547327	-0.074881	-0.819580
27640	8.920894	-0.294520	4.019146	-0.560281	-0.015856	-0.012269	-0.783528	-0.205540	-0.178665	0.142570	-0.548402	-0.068858	-0.821089
27641	8.920566	-0.301526	4.057887	-0.561190	-0.012201	-0.017613	-0.782391	-0.207513	-0.178976	0.133045	-0.549003	-0.063047	-0.822751
27642	8.906039	-0.323215	4.053315	-0.542102	-0.011402	-0.016515	-0.782951	-0.208639	-0.178421	0.123684	-0.549809	-0.057337	-0.824090
27643	8.920725	-0.299231	4.038530	-0.553922	-0.010401	-0.021076	-0.782948	-0.209057	-0.179690	0.114157	-0.550220	-0.051648	-0.825566
27644	8.911223	-0.328384	4.005038	-0.567530	-0.010353	-0.019471	-0.784363	-0.207931	-0.178684	0.104441	-0.550924	-0.045531	-0.826742
27645	8.920519	-0.294215	4.067471	-0.514731	0.001856	-0.002117	-0.784074	-0.209621	-0.178563	0.095649	-0.550935	-0.040229	-0.828072
27646	8.950195	-0.343462	3.951994	-0.574801	-0.019435	-0.007106	-0.784635	-0.210180	-0.179548	0.086029	-0.551671	-0.033855	-0.828922
27647	8.961709	-0.330967	4.029163	-0.542133	-0.023212	-0.004931	-0.785199	-0.210178	-0.179543	0.076852	-0.552023	-0.028153	-0.829803
27648	8.955658	-0.305223	3.888734	-0.531349	-0.039379	-0.015313	-0.784213	-0.210472	-0.176605	0.067545	-0.552877	-0.022611	-0.830213
27649	8.979438	-0.329328	3.922800	-0.531101	-0.003420	-0.006684	-0.783646	-0.211321	-0.175635	0.058454	-0.552759	-0.017066	-0.831113
27650	8.955544	-0.295434	3.907956	-0.550204	-0.010586	-0.001556	-0.784211	-0.211178	-0.175770	0.049169	-0.553032	-0.011010	-0.831635
27651	8.989127	-0.300328	3.932129	-0.567337	0.001968	0.014095	-0.785205	-0.209489	-0.175183	0.040012	-0.552742	-0.004612	-0.832379
27652	8.930934	-0.331257	3.951883	-0.550120	-0.001663	0.007225	-0.784502	-0.209352	-0.174625	0.030868	-0.552733	0.001554	-0.832785
27653	8.938355	-0.382357	3.904116	-0.561955	-0.005154	0.000913	-0.785346	-0.209772	-0.174482	0.021548	-0.552425	0.007728	-0.833248
27654	8.964659	-0.367781	3.942580	-0.546549	-0.008821	0.000236	-0.783377	-0.208650	-0.174626	0.012323	-0.552399	0.013755	-0.833375
27655	8.955305	-0.358267	3.908657	-0.549287	-0.008759	-0.005103	-0.784784	-0.209351	-0.174482	0.003043	-0.552018	0.019662	-0.833595
27656	8.955156	-0.387236	3.913813	-0.554737	-0.012387	0.000159	-0.785345	-0.210056	-0.173923	-0.006272	-0.551916	0.025824	-0.833476
27657	8.984342	-0.368207	3.894231	-0.540182	-0.012516	0.007417	-0.785067	-0.208929	-0.174476	-0.015236	-0.551468	0.031728	-0.833453
27658	8.989038	-0.382677	3.904052	-0.562845	0.002129	-0.006209	-0.785769	-0.209917	-0.173076	-0.024751	-0.550989	0.037946	-0.833282
27659	8.969749	-0.387419	3.899297	-0.541915	0.005590	-0.001567	-0.787185	-0.208507	-0.172629	-0.033887	-0.550120	0.043779	-0.833248
27660	8.979533	-0.363344	3.894183	-0.556521	-0.003307	-0.006101	-0.785484	-0.210763	-0.172806	-0.043315	-0.549596	0.049890	-0.832814
27661	8.988879	-0.384971	3.923409	-0.563836	-0.010473	-0.007029	-0.786604	-0.212449	-0.172956	-0.052756	-0.548855	0.056044	-0.832367
27662	8.974819	-0.363405	3.879692	-0.549162	0.014734	-0.012318	-0.786606	-0.212168	-0.172531	-0.062214	-0.547906	0.061933	-0.831921
27663	8.965259	-0.348875	3.874709	-0.531959	0.001973	-0.004961	-0.786888	-0.212025	-0.173230	-0.071266	-0.546865	0.067566	-0.831441
27664	8.967247	-0.312183	3.946789	-0.545754	-0.012201	-0.024496	-0.786889	-0.212029	-0.171825	-0.080836	-0.546251	0.073289	-0.830484
27665	8.951204	-0.276406	3.854589	-0.549495	-0.011859	-0.059922	-0.785477	-0.212595	-0.172123	-0.090955	-0.545365	0.078624	-0.829531
27666	8.994084	-0.276223	3.927021	-0.550291	0.010705	-0.063603	-0.785179	-0.215970	-0.173004	-0.101235	-0.544277	0.083936	-0.828534
27667	8.974945	-0.271390	3.907661	-0.550352	-0.004694	-0.054665	-0.785173	-0.217235	-0.173579	-0.111261	-0.543122	0.089321	-0.827443
27668	8.996647	-0.256966	3.917137	-0.538361	0.024052	-0.051157	-0.784049	-0.216536	-0.172878	-0.121201	-0.541675	0.094518	-0.826417
27669	8.959955	-0.236947	3.989454	-0.542905	0.025869	-0.051230	-0.783053	-0.218507	-0.173468	-0.131112	-0.539889	0.099734	-0.825459
27670	8.938031	-0.294825	3.987713	-0.545604	0.018508	-0.033535	-0.783185	-0.220331	-0.175171	-0.140794	-0.538340	0.105234	-0.824192
27671	8.921358	-0.222174	3.994174	-0.547455	0.013080	-0.029979	-0.783748	-0.220326	-0.176150	-0.150341	-0.536578	0.110774	-0.822928
27672	8.948188	-0.217721	3.960259	-0.540054	0.025518	-0.014038	-0.783464	-0.220891	-0.175737	-0.159620	-0.534752	0.116345	-0.821599
27673	8.955541	-0.217858	3.945752	-0.541967	0.007476	-0.010409	-0.782054	-0.221179	-0.174768	-0.168732	-0.532931	0.122007	-0.820139
27674	8.965215	-0.247025	3.929150	-0.564660	0.002067	0.001743	-0.781486	-0.222023	-0.175343	-0.177917	-0.531238	0.128199	-0.818350
27675	8.960165	-0.290449	3.936890	-0.547246	0.023557	0.007116	-0.782052	-0.221315	-0.176174	-0.186793	-0.528974	0.134058	-0.816899
27676	8.945637	-0.273349	3.951217	-0.547299	0.010861	0.016038	-0.781912	-0.220892	-0.176732	-0.195535	-0.527031	0.140058	-0.815100
27677	8.945461	-0.319265	3.951730	-0.560943	0.005502	0.017675	-0.781352	-0.220191	-0.176167	-0.204284	-0.524861	0.146301	-0.813256
27678	8.968789	-0.313914	4.057961	-0.547227	0.023456	0.017725	-0.780508	-0.219629	-0.176449	-0.212985	-0.522584	0.152233	-0.811399
27679	8.935601	-0.323885	3.975959	-0.552850	0.003844	-0.002571	-0.782058	-0.219479	-0.178120	-0.221915	-0.520415	0.158117	-0.809272
27680	8.937714	-0.304263	4.024065	-0.552757	0.009056	0.018630	-0.780787	-0.220046	-0.177855	-0.230563	-0.518215	0.164172	-0.807057
27681	8.937796	-0.430385	3.952980	-0.534713	-0.008932	0.005669	-0.782765	-0.218913	-0.178671	-0.239069	-0.516196	0.169884	-0.804691
27682	8.954855	-0.367598	3.961922	-0.560970	-0.001739	0.021253	-0.782481	-0.219478	-0.178117	-0.247667	-0.513996	0.176108	-0.802157
27683	8.936033	-0.338782	3.913298	-0.553722	0.003786	0.004497	-0.782205	-0.218354	-0.177686	-0.256369	-0.511575	0.182024	-0.799646
27684	8.959712	-0.399167	3.942937	-0.549233	-0.008906	0.010816	-0.781923	-0.218499	-0.176847	-0.264925	-0.509459	0.187947	-0.796833
27685	8.964438	-0.450023	3.931416	-0.552854	-0.014393	0.021418	-0.782484	-0.218918	-0.177409	-0.273212	-0.507158	0.194085	-0.794026
27686	8.954446	-0.430293	3.984370	-0.538280	0.001882	0.007332	-0.781364	-0.217231	-0.177400	-0.281688	-0.504826	0.199697	-0.791154
27687	8.945222	-0.401492	3.942982	-0.567309	0.003760	0.014062	-0.782490	-0.217508	-0.177956	-0.290238	-0.502069	0.205852	-0.788234
27688	8.950058	-0.399106	3.942949	-0.556479	-0.001601	0.003607	-0.781085	-0.216531	-0.176693	-0.298870	-0.499583	0.211687	-0.785036
27689	8.957328	-0.411296	3.933410	-0.556477	0.002068	-0.003492	-0.781648	-0.216810	-0.176972	-0.307504	-0.496876	0.217462	-0.781835
27690	8.949975	-0.420856	3.943192	-0.554728	-0.004168	-0.012283	-0.780517	-0.217375	-0.177268	-0.316278	-0.494384	0.223075	-0.778325
27691	8.955046	-0.416236	3.914137	-0.547464	-0.001434	-0.019289	-0.780512	-0.218783	-0.177002	-0.324973	-0.491745	0.228529	-0.774825
27692	8.964457	-0.440341	3.933725	-0.545668	-0.000469	-0.027237	-0.780228	-0.219207	-0.176727	-0.333825	-0.489198	0.233775	-0.771100
27693	8.959817	-0.430766	3.914293	-0.552930	-0.001359	-0.024662	-0.780227	-0.219631	-0.176030	-0.342571	-0.486434	0.239212	-0.767336
27694	8.954689	-0.420794	3.957684	-0.560122	0.013105	-0.026606	-0.781352	-0.220049	-0.176728	-0.351531	-0.483453	0.244534	-0.763480
27695	8.926590	-0.401919	3.856022	-0.564009	-0.022786	-0.040584	-0.779377	-0.220331	-0.177729	-0.360426	-0.480901	0.250085	-0.759134
27696	8.945107	-0.352915	3.981103	-0.560236	-0.004946	-0.022952	-0.780222	-0.220899	-0.175762	-0.369151	-0.478050	0.255502	-0.754927
27697	8.954936	-0.474326	3.900287	-0.538543	-0.022990	-0.031444	-0.780506	-0.220620	-0.174774	-0.377563	-0.475528	0.260703	-0.750569
27698	8.979531	-0.334253	3.908357	-0.574841	-0.011980	-0.033682	-0.780499	-0.222311	-0.174230	-0.386455	-0.472602	0.266219	-0.745940
27699	8.984714	-0.310330	3.874253	-0.542133	-0.013984	-0.027974	-0.779085	-0.223444	-0.172849	-0.394798	-0.469794	0.271378	-0.741473
27700	8.996538	-0.334451	3.893838	-0.543967	-0.013927	-0.033305	-0.777817	-0.223165	-0.173136	-0.403281	-0.467014	0.276384	-0.736800
27701	8.999066	-0.363648	3.865164	-0.551113	0.000459	-0.026402	-0.780778	-0.223300	-0.172834	-0.411662	-0.463807	0.281511	-0.732235
27702	8.984116	-0.348631	3.932675	-0.538357	0.003918	-0.017432	-0.779080	-0.224569	-0.173422	-0.419856	-0.460608	0.286369	-0.727705
27703	8.967428	-0.363237	3.899031	-0.552881	0.002152	-0.014056	-0.779645	-0.224571	-0.172294	-0.427978	-0.457185	0.291556	-0.723057
27704	8.994087	-0.324708	3.903398	-0.561803	0.018224	0.006982	-0.778662	-0.223729	-0.172293	-0.436011	-0.453324	0.296783	-0.718548
27705	8.974946	-0.290784	3.898212	-0.563800	0.004058	-0.019493	-0.778514	-0.224849	-0.174272	-0.444208	-0.449709	0.301994	-0.713611
27706	8.975002	-0.295678	3.888601	-0.542855	0.009316	-0.013972	-0.777244	-0.225417	-0.173445	-0.452206	-0.446155	0.306761	-0.708768
27707	8.974854	-0.305253	3.903207	-0.551064	0.003031	-0.012262	-0.779077	-0.224988	-0.174269	-0.460066	-0.442522	0.311791	-0.703775
27708	8.960373	-0.314859	3.898500	-0.560012	0.025613	-0.014279	-0.778653	-0.225414	-0.173434	-0.468208	-0.438475	0.316569	-0.698788
27709	8.955369	-0.341350	3.908468	-0.545540	0.016556	-0.016713	-0.778367	-0.226256	-0.174288	-0.476048	-0.434631	0.321284	-0.693722
27710	8.948025	-0.319403	3.932397	-0.550050	0.014638	-0.001715	-0.779496	-0.225686	-0.175678	-0.483740	-0.430640	0.326054	-0.688646
27711	8.926558	-0.331593	3.893899	-0.558216	0.016510	-0.005364	-0.777803	-0.225971	-0.175694	-0.491413	-0.426506	0.330965	-0.683424
27712	8.967400	-0.341396	3.913285	-0.559939	0.023585	0.010502	-0.777531	-0.223434	-0.177074	-0.498959	-0.422108	0.335805	-0.678307
27713	8.968739	-0.425384	4.010877	-0.552705	0.018130	0.011489	-0.776968	-0.223151	-0.178058	-0.506241	-0.417798	0.340689	-0.673124
27714	8.959910	-0.425994	3.904574	-0.545467	0.024638	-0.014117	-0.776401	-0.223999	-0.177229	-0.513879	-0.413597	0.345033	-0.667696
27715	8.939873	-0.449520	3.987020	-0.538198	0.025482	-0.012279	-0.777951	-0.223706	-0.179601	-0.521284	-0.409405	0.349369	-0.662263
27716	8.925726	-0.381824	3.976619	-0.541851	0.023699	-0.012305	-0.775832	-0.224839	-0.179068	-0.528735	-0.405142	0.353604	-0.656706
27717	8.978894	-0.348280	3.983422	-0.550858	0.032679	-0.003604	-0.777093	-0.226239	-0.180337	-0.536052	-0.400571	0.358016	-0.651165
27718	8.915919	-0.333156	4.019584	-0.520095	0.023674	-0.020894	-0.776392	-0.225541	-0.179071	-0.543310	-0.396507	0.361815	-0.645512
27719	8.862846	-0.405564	3.981800	-0.554661	0.007533	-0.012371	-0.774423	-0.224702	-0.178796	-0.550460	-0.392190	0.366386	-0.639486
27720	8.935060	-0.367080	4.024769	-0.552854	0.005683	-0.007013	-0.777234	-0.226666	-0.178795	-0.557534	-0.387805	0.370824	-0.633445
27721	8.935076	-0.323459	4.043613	-0.535381	0.030636	0.014274	-0.777510	-0.227791	-0.179086	-0.564233	-0.383126	0.375008	-0.627873
27722	8.915551	-0.301343	4.082055	-0.554583	0.016389	0.005287	-0.776106	-0.226954	-0.177683	-0.571105	-0.378401	0.379354	-0.621886
27723	8.908591	-0.286981	4.052907	-0.543710	0.018252	-0.006980	-0.776105	-0.227237	-0.177125	-0.577908	-0.373862	0.383525	-0.615758
27724	8.925338	-0.320905	4.055680	-0.543750	0.011045	-0.006937	-0.775955	-0.229205	-0.177989	-0.584669	-0.369328	0.387612	-0.609522
27725	8.906234	-0.282163	4.048024	-0.541927	0.012838	-0.006926	-0.775538	-0.227514	-0.179098	-0.591279	-0.364796	0.391726	-0.603211
27726	8.901361	-0.294216	4.048165	-0.556405	0.020090	-0.004488	-0.776941	-0.228916	-0.179804	-0.598029	-0.359894	0.395781	-0.596821
27727	8.910976	-0.274852	4.062435	-0.561847	0.023745	-0.007225	-0.776798	-0.229195	-0.180370	-0.604728	-0.354916	0.399899	-0.590270
27728	8.906470	-0.318717	4.000104	-0.556423	0.012843	-0.000021	-0.775249	-0.229061	-0.179678	-0.611214	-0.349974	0.403972	-0.583731
27729	8.934645	-0.332805	4.094463	-0.571079	-0.001447	-0.006297	-0.775535	-0.228218	-0.178965	-0.617610	-0.345091	0.408404	-0.576781
27730	8.901783	-0.292134	3.994981	-0.549221	0.005650	-0.005197	-0.775254	-0.228220	-0.178406	-0.623893	-0.340278	0.412342	-0.570037
27731	8.939884	-0.328322	4.043662	-0.547490	-0.010624	0.000232	-0.776525	-0.227369	-0.179651	-0.629823	-0.335662	0.416557	-0.563147
27732	8.901567	-0.289535	4.023949	-0.550148	-0.005304	0.010782	-0.776097	-0.228496	-0.179666	-0.635689	-0.330749	0.420646	-0.556382
27733	8.927855	-0.323428	4.041206	-0.556500	-0.001620	0.005377	-0.775399	-0.227094	-0.178393	-0.641545	-0.325804	0.424776	-0.549397
27734	8.891776	-0.359663	4.007830	-0.563816	-0.001421	-0.013298	-0.775682	-0.226809	-0.179230	-0.647640	-0.320796	0.428703	-0.542095
27735	8.887034	-0.362125	3.995782	-0.553830	-0.016102	0.010794	-0.775544	-0.225963	-0.179924	-0.653137	-0.315923	0.432913	-0.534967
27736	8.911052	-0.294307	4.043321	-0.542112	-0.017795	-0.006740	-0.775964	-0.227096	-0.177265	-0.658719	-0.311242	0.436755	-0.527696
27737	8.940537	-0.275522	3.985078	-0.560184	-0.004203	-0.005254	-0.777099	-0.225403	-0.177800	-0.664375	-0.306232	0.440659	-0.520238
27738	8.916086	-0.309051	4.009649	-0.535757	-0.019626	-0.006654	-0.776111	-0.225972	-0.176690	-0.669738	-0.301579	0.444354	-0.512884
27739	8.930792	-0.309325	3.980635	-0.552963	-0.014175	-0.002461	-0.777948	-0.224842	-0.176664	-0.675074	-0.296678	0.448216	-0.505331
27740	8.935562	-0.294764	3.994965	-0.556609	-0.017801	0.001944	-0.776109	-0.226823	-0.174873	-0.680327	-0.291577	0.452040	-0.497793
27741	8.954991	-0.292560	3.980416	-0.552959	-0.010528	-0.006899	-0.776962	-0.224848	-0.175408	-0.685575	-0.286618	0.455708	-0.490068
27742	8.938070	-0.309401	3.975794	-0.557576	-0.017620	-0.017531	-0.778934	-0.225550	-0.174697	-0.690855	-0.281605	0.459312	-0.482132
27743	8.955281	-0.285524	3.946508	-0.554756	-0.005063	-0.012259	-0.777805	-0.225837	-0.173726	-0.696047	-0.276556	0.462767	-0.474217
27744	8.911915	-0.295008	3.932173	-0.563887	-0.019537	-0.001671	-0.778652	-0.225553	-0.173997	-0.701015	-0.271255	0.466427	-0.466310
27745	8.974252	-0.285371	3.989975	-0.556735	-0.030281	-0.012126	-0.778225	-0.226683	-0.172889	-0.705808	-0.266356	0.470130	-0.458113
27746	8.980109	-0.271695	3.864163	-0.540349	-0.024907	-0.016381	-0.777788	-0.230064	-0.172226	-0.710560	-0.261507	0.473449	-0.450073
27747	8.986807	-0.290692	3.924776	-0.560321	-0.019368	-0.021076	-0.777513	-0.228659	-0.171792	-0.715380	-0.256485	0.476856	-0.441650
27748	8.955769	-0.266526	3.893134	-0.546653	-0.017713	-0.012082	-0.778080	-0.228099	-0.170658	-0.720018	-0.251378	0.480031	-0.433537
27749	8.999063	-0.295769	3.898236	-0.542116	-0.014047	-0.020893	-0.777512	-0.229229	-0.169832	-0.724618	-0.246515	0.483077	-0.425201
27750	8.965245	-0.293109	3.903084	-0.571077	0.002290	-0.019569	-0.779198	-0.230491	-0.169832	-0.729452	-0.240892	0.486008	-0.416734
27751	8.936352	-0.324495	3.879309	-0.556588	-0.010462	-0.012253	-0.777228	-0.229791	-0.170121	-0.733901	-0.235648	0.489038	-0.408290
27752	8.994057	-0.283473	3.927102	-0.552966	-0.008654	-0.013976	-0.778362	-0.228384	-0.169395	-0.738308	-0.230266	0.491877	-0.399921
27753	8.984731	-0.276406	3.888373	-0.540119	0.001936	0.003802	-0.777508	-0.230358	-0.168720	-0.742496	-0.224956	0.494536	-0.391828
27754	8.984636	-0.276330	3.900454	-0.552880	-0.001551	-0.002518	-0.778071	-0.230496	-0.169279	-0.746698	-0.219350	0.497199	-0.383564
27755	8.975133	-0.271542	3.883499	-0.549220	0.002027	-0.001614	-0.779195	-0.231624	-0.167878	-0.750793	-0.213911	0.499776	-0.375201
27756	8.979920	-0.252148	3.897774	-0.565620	-0.003267	-0.005309	-0.776946	-0.230221	-0.167880	-0.754867	-0.208100	0.502421	-0.366665
27757	8.979725	-0.264109	3.917239	-0.541940	0.011098	-0.012199	-0.776939	-0.231912	-0.167336	-0.758919	-0.202767	0.504631	-0.358156
27758	8.969873	-0.266313	3.941441	-0.532019	-0.003423	-0.005805	-0.778212	-0.230640	-0.168015	-0.762672	-0.197416	0.506907	-0.349863
27759	8.995633	-0.256143	4.047614	-0.547386	0.016544	-0.014068	-0.777500	-0.232328	-0.168881	-0.766636	-0.191939	0.508930	-0.341202
27760	8.994179	-0.285996	3.910215	-0.560143	0.009465	-0.021248	-0.777499	-0.232611	-0.168463	-0.770547	-0.186177	0.511016	-0.332353
27761	8.964784	-0.256372	3.979999	-0.543905	-0.012338	-0.010314	-0.777215	-0.232891	-0.169170	-0.773991	-0.180865	0.513337	-0.323590
27762	8.965330	-0.300451	3.888667	-0.560243	-0.001237	-0.033575	-0.777492	-0.234016	-0.169039	-0.777675	-0.175254	0.515409	-0.314423
27763	8.994176	-0.242359	3.931476	-0.540166	0.013023	-0.026340	-0.776649	-0.233744	-0.166937	-0.781279	-0.169962	0.517119	-0.305457
27764	8.951247	-0.206141	3.882801	-0.568352	0.005915	-0.023089	-0.776923	-0.235714	-0.166955	-0.784796	-0.164024	0.519027	-0.296315
27765	8.979732	-0.222905	3.936110	-0.538369	0.009393	-0.024528	-0.776925	-0.235151	-0.166949	-0.788151	-0.158730	0.520652	-0.287304
27766	9.013430	-0.276375	3.922164	-0.540189	-0.000636	-0.010333	-0.777198	-0.236833	-0.168650	-0.791238	-0.153097	0.522405	-0.278562
27767	8.984746	-0.223088	3.911942	-0.543800	0.002052	-0.006851	-0.776638	-0.235990	-0.168645	-0.794245	-0.147541	0.524099	-0.269679
27768	9.013689	-0.228103	3.911959	-0.563718	0.013879	-0.008921	-0.775655	-0.235291	-0.167944	-0.797351	-0.141405	0.525621	-0.260687
27769	8.970229	-0.252057	3.902619	-0.554611	0.016533	-0.008842	-0.775092	-0.234866	-0.169207	-0.800355	-0.135588	0.527000	-0.251633
27770	8.941033	-0.254108	3.931678	-0.536387	0.025435	-0.006922	-0.775645	-0.237399	-0.168808	-0.803298	-0.129774	0.528069	-0.242929
27771	8.979488	-0.237252	3.960435	-0.543661	0.023640	-0.003449	-0.776357	-0.235708	-0.169066	-0.806128	-0.124009	0.529157	-0.234035
27772	8.955409	-0.222600	3.960304	-0.532752	0.025387	-0.003335	-0.777065	-0.234718	-0.170033	-0.808854	-0.118186	0.530091	-0.225370
27773	8.936017	-0.219985	3.972382	-0.543625	0.029025	-0.001720	-0.775935	-0.234856	-0.171729	-0.811543	-0.112352	0.530960	-0.216462
27774	8.919030	-0.229500	3.979760	-0.569093	0.023746	-0.002875	-0.774396	-0.232612	-0.170313	-0.814134	-0.105914	0.531949	-0.207360
27775	8.954771	-0.222082	4.042456	-0.561796	0.030921	-0.002828	-0.775095	-0.233732	-0.171723	-0.816687	-0.099765	0.532720	-0.198190
27776	8.878162	-0.265734	3.941557	-0.540191	0.005768	-0.022784	-0.776777	-0.235695	-0.172714	-0.818898	-0.094054	0.533708	-0.188984
27777	8.867718	-0.216548	4.066675	-0.550956	0.023690	-0.007098	-0.775645	-0.236539	-0.173715	-0.821172	-0.088136	0.534400	-0.179795
27778	8.926394	-0.256311	3.951053	-0.554607	0.016502	-0.006200	-0.774663	-0.235417	-0.173008	-0.823258	-0.081947	0.535161	-0.170683
27779	8.964985	-0.169266	3.995941	-0.557371	0.018395	-0.014189	-0.775084	-0.235839	-0.173010	-0.825305	-0.076001	0.535811	-0.161253
27780	8.892714	-0.178614	3.974395	-0.571052	0.011301	-0.020513	-0.773534	-0.235415	-0.174562	-0.827196	-0.069691	0.536548	-0.151678
27781	8.921375	-0.188249	4.008294	-0.547376	0.018341	-0.014083	-0.774094	-0.236114	-0.175548	-0.829017	-0.063897	0.537024	-0.142314
27782	8.921144	-0.234120	4.016055	-0.540087	0.020090	-0.012246	-0.772682	-0.236824	-0.174724	-0.830728	-0.057967	0.537395	-0.133183
27783	8.882310	-0.187640	4.066332	-0.541968	0.012903	-0.013997	-0.771276	-0.235696	-0.176408	-0.832283	-0.052263	0.537808	-0.123838
27784	8.870524	-0.192641	4.027742	-0.545682	-0.000579	-0.015728	-0.772118	-0.236826	-0.174588	-0.833584	-0.046316	0.538399	-0.114536
27785	8.950688	-0.115994	3.997782	-0.545639	0.013030	-0.024630	-0.770137	-0.238374	-0.176024	-0.834967	-0.040661	0.538669	-0.104941
27786	8.926585	-0.166774	3.969385	-0.542899	0.010262	-0.019284	-0.768175	-0.235705	-0.175730	-0.836185	-0.034763	0.538933	-0.095592
27787	8.940683	-0.193219	4.005907	-0.554763	0.011380	-0.037124	-0.768735	-0.236547	-0.176016	-0.837369	-0.029088	0.539101	-0.085662
27788	8.921337	-0.188219	4.013126	-0.552785	0.016420	0.001788	-0.767606	-0.236830	-0.176449	-0.838415	-0.022778	0.539150	-0.076542
27789	8.945193	-0.236627	4.025716	-0.523675	0.019837	0.007414	-0.768038	-0.234577	-0.176422	-0.839397	-0.017126	0.539017	-0.067678
27790	8.887007	-0.221503	4.066704	-0.534512	0.023357	0.021408	-0.766488	-0.234296	-0.177554	-0.840289	-0.010896	0.538801	-0.059070
27791	8.901425	-0.282148	4.045614	-0.562670	0.025358	0.013985	-0.768329	-0.232319	-0.178081	-0.841138	-0.004506	0.538496	-0.049885
27792	8.924862	-0.204160	4.172781	-0.548993	0.045212	0.003416	-0.768610	-0.232318	-0.178079	-0.842086	0.001797	0.537795	-0.040808
27793	8.906157	-0.243314	4.076588	-0.553668	0.031003	-0.016902	-0.769462	-0.231049	-0.178340	-0.842815	0.007709	0.537244	-0.031192
27794	8.876266	-0.220558	4.206859	-0.552840	0.025650	-0.023946	-0.769887	-0.230343	-0.178610	-0.843360	0.013768	0.536738	-0.021605
27795	8.863641	-0.207431	3.974756	-0.564923	-0.011910	-0.047732	-0.769887	-0.230486	-0.178050	-0.843421	0.019514	0.536778	-0.011352
27796	8.908523	-0.240867	4.083806	-0.538396	0.016731	-0.040521	-0.769027	-0.233867	-0.177811	-0.843664	0.025137	0.536281	-0.001637
27797	8.902175	-0.105794	4.033979	-0.536704	0.002378	-0.047471	-0.769026	-0.234434	-0.176553	-0.843672	0.030407	0.535933	0.008315
27798	8.940866	-0.101250	4.026628	-0.552963	0.037020	-0.083251	-0.769311	-0.233301	-0.178505	-0.843898	0.035804	0.534972	0.018921
27799	8.906053	-0.221412	4.100507	-0.552949	0.038827	-0.085057	-0.768740	-0.234992	-0.178246	-0.844047	0.040927	0.533879	0.029699
27800	8.911060	-0.114927	4.128309	-0.558444	0.038921	-0.092186	-0.768733	-0.235823	-0.182187	-0.844044	0.046310	0.532733	0.040509
27801	8.862119	-0.162559	4.191732	-0.542894	0.044034	-0.069054	-0.768161	-0.237225	-0.184173	-0.844033	0.051416	0.531388	0.050903
27802	8.809152	-0.118695	4.196146	-0.540074	0.041908	-0.035397	-0.767600	-0.236664	-0.184171	-0.843903	0.057079	0.530003	0.060548
27803	8.843201	-0.080333	4.181174	-0.536333	0.052580	-0.021252	-0.765197	-0.237789	-0.186168	-0.843829	0.062556	0.528329	0.070060
27804	8.857533	-0.119090	4.181588	-0.550042	0.028157	-0.003572	-0.766326	-0.236936	-0.187976	-0.843374	0.068729	0.526989	0.079237
27805	8.877121	-0.090350	4.159493	-0.557206	0.046232	-0.005527	-0.766891	-0.237079	-0.186849	-0.843017	0.074714	0.525239	0.088677
27806	8.818766	-0.089634	4.215140	-0.535421	0.034229	0.014249	-0.765192	-0.238058	-0.189963	-0.842474	0.080803	0.523664	0.097387
27807	8.799402	-0.094315	4.220051	-0.559895	0.036041	0.025447	-0.767320	-0.234956	-0.190194	-0.841859	0.087155	0.521899	0.106293
27808	8.818709	-0.075043	4.229475	-0.545336	0.023062	0.058435	-0.766620	-0.233974	-0.189487	-0.841079	0.093878	0.520293	0.114319
27809	8.847032	-0.065010	4.316316	-0.547229	0.025067	0.037172	-0.766197	-0.234261	-0.188230	-0.840199	0.100137	0.518600	0.122851
27810	8.857851	-0.099955	4.149961	-0.552745	0.005213	0.044312	-0.766769	-0.232290	-0.188064	-0.838995	0.106859	0.517178	0.131128
27811	8.859419	-0.070194	4.272862	-0.540189	-0.023795	0.057020	-0.767908	-0.229469	-0.189149	-0.837484	0.113300	0.516167	0.139124
27812	8.838731	-0.104835	4.123460	-0.558538	-0.039610	0.022401	-0.767347	-0.229479	-0.186485	-0.835549	0.119988	0.515409	0.147698
27813	8.831079	-0.114151	4.171902	-0.545733	-0.019780	0.014462	-0.768628	-0.226806	-0.185183	-0.833750	0.126035	0.514297	0.156444
27814	8.818621	-0.167088	4.196673	-0.574735	-0.019807	0.031805	-0.767925	-0.226241	-0.186447	-0.831806	0.133001	0.513002	0.165038
27815	8.924147	-0.174489	4.278772	-0.547500	-0.025430	0.042790	-0.770042	-0.225674	-0.186003	-0.829839	0.139351	0.511785	0.173278
27816	8.778480	-0.378929	4.290914	-0.545844	-0.058817	0.044728	-0.772029	-0.222860	-0.184413	-0.827422	0.146072	0.511076	0.181213
27817	8.754397	-0.315792	4.314406	-0.531381	-0.063312	0.036080	-0.772179	-0.221177	-0.182569	-0.824907	0.152188	0.510442	0.189252
27818	8.793375	-0.408447	4.223565	-0.524154	-0.070486	0.029132	-0.771479	-0.220768	-0.179059	-0.822196	0.158402	0.509937	0.197148
27819	8.778292	-0.536346	4.239511	-0.555131	-0.082863	0.018210	-0.773316	-0.219779	-0.178894	-0.819156	0.164774	0.509465	0.205615
27820	8.782717	-0.553018	4.283185	-0.553372	-0.097385	0.028932	-0.774450	-0.218800	-0.176207	-0.815887	0.171537	0.509161	0.213678
27821	8.597006	-0.450134	4.316115	-0.558716	-0.090380	0.051800	-0.774742	-0.217262	-0.172818	-0.812711	0.178304	0.508547	0.221557
27822	8.518908	-0.094540	4.288088	-0.540887	-0.120820	0.022149	-0.777714	-0.215153	-0.169964	-0.809021	0.184860	0.508583	0.229466
27823	8.438347	0.130206	4.203530	-0.526381	-0.239304	-0.033554	-0.777159	-0.213901	-0.166023	-0.803873	0.190839	0.510699	0.237815
27824	8.299488	-0.117085	3.940673	-0.533923	-0.313408	-0.006695	-0.777730	-0.213929	-0.157171	-0.797900	0.197835	0.513835	0.245339
27825	10.018829	-0.430250	4.289827	-0.547875	-0.261830	0.094853	-0.779721	-0.211414	-0.150107	-0.792844	0.205514	0.515559	0.251716
27826	10.031127	-0.312208	4.626788	-0.545811	-0.038020	0.051926	-0.780579	-0.209314	-0.146006	-0.789737	0.211870	0.513902	0.259483
27827	8.893013	-0.073151	4.606312	-0.561567	0.064774	0.036755	-0.782830	-0.210148	-0.147682	-0.787524	0.217430	0.510472	0.268231
27828	8.227397	0.080941	4.615149	-0.548619	0.089658	0.059637	-0.782133	-0.208035	-0.148648	-0.785574	0.223191	0.506626	0.276386
27829	8.064750	-0.144662	4.318252	-0.545409	0.025075	0.024638	-0.783397	-0.208872	-0.150192	-0.782804	0.228504	0.503802	0.284934
27830	8.428382	-0.005232	4.178475	-0.552920	0.042283	-0.074536	-0.781566	-0.208024	-0.152445	-0.779403	0.233183	0.501156	0.294956
27831	8.529653	-0.000946	4.192790	-0.558249	0.023649	-0.002808	-0.783530	-0.210127	-0.153434	-0.776230	0.238339	0.498244	0.303997
27832	8.561886	0.080579	4.121761	-0.543392	0.034601	0.074283	-0.782691	-0.208868	-0.151742	-0.773495	0.244343	0.494945	0.311498
27833	8.708276	0.167595	4.270411	-0.574446	0.152635	0.090921	-0.783681	-0.207592	-0.153968	-0.771921	0.249789	0.489350	0.319812
27834	9.071330	-0.117685	4.621069	-0.538069	0.161450	0.095737	-0.785938	-0.206447	-0.158011	-0.770417	0.255072	0.483898	0.327474
27835	9.455219	-0.445062	4.445395	-0.561088	0.119573	0.060384	-0.786220	-0.205586	-0.163056	-0.768211	0.260156	0.478912	0.335877
27836	9.257823	-0.334661	4.123048	-0.554216	0.105157	-0.042960	-0.787057	-0.206409	-0.168816	-0.764964	0.264662	0.474813	0.345452
27837	10.102942	-0.415947	4.342715	-0.571778	0.084019	-0.077385	-0.786623	-0.208371	-0.171789	-0.761214	0.268770	0.470889	0.355780
27838	9.417331	-0.243727	4.138734	-0.534249	0.085825	-0.005410	-0.787322	-0.209922	-0.170396	-0.757952	0.273385	0.466887	0.364398
27839	8.341609	-0.462937	3.944476	-0.557912	0.015700	0.075007	-0.788156	-0.212734	-0.170559	-0.754542	0.279145	0.463147	0.371806
27840	8.179461	-0.892573	3.485540	-0.539953	-0.051215	0.090601	-0.789579	-0.210207	-0.167713	-0.750508	0.285690	0.460541	0.378180
27841	8.747515	-1.180977	3.543576	-0.555242	-0.136926	0.018485	-0.788452	-0.210928	-0.163375	-0.745095	0.292026	0.459341	0.385435
27842	9.344777	-1.207956	3.695310	-0.535510	-0.182199	0.040336	-0.789303	-0.210804	-0.157610	-0.739331	0.298972	0.458903	0.391680
27843	9.431291	-0.960940	3.861585	-0.539273	-0.194830	0.045719	-0.792833	-0.210532	-0.152102	-0.733500	0.305747	0.458422	0.397926
27844	8.899414	-0.575780	3.853166	-0.560832	-0.160729	0.066430	-0.795094	-0.210834	-0.144504	-0.727807	0.313061	0.457195	0.404058
27845	8.601964	-0.546281	3.633343	-0.553884	-0.227590	0.081029	-0.797640	-0.210431	-0.136615	-0.721691	0.320577	0.456743	0.409608
27846	8.674785	-0.571796	3.877586	-0.548566	-0.214537	0.029702	-0.798766	-0.212570	-0.127360	-0.715096	0.327732	0.456517	0.415718
27847	9.036530	-0.872025	3.769298	-0.535984	-0.217716	-0.019630	-0.799895	-0.213858	-0.120343	-0.708176	0.333914	0.456594	0.422505
27848	9.083203	-0.756621	3.719620	-0.543041	-0.177970	-0.026122	-0.799762	-0.213462	-0.112475	-0.701296	0.340084	0.456137	0.429496
27849	8.958412	-0.678833	3.665758	-0.535267	-0.097868	-0.022113	-0.801026	-0.215728	-0.107152	-0.695275	0.345131	0.454421	0.437010
27850	8.875227	-0.681769	3.499171	-0.542196	-0.040963	-0.034938	-0.802008	-0.217139	-0.105334	-0.689396	0.349939	0.451998	0.444943
27851	8.797633	-0.736742	3.519220	-0.554525	0.042330	-0.074542	-0.801422	-0.221922	-0.106372	-0.683873	0.353462	0.448411	0.454213
27852	9.081156	-0.912048	3.598121	-0.553976	0.119644	-0.053747	-0.803662	-0.225289	-0.108355	-0.679006	0.356722	0.443679	0.463519
27853	9.197955	-0.964938	3.760453	-0.558674	0.240310	-0.043919	-0.802248	-0.225132	-0.114123	-0.675304	0.358669	0.436990	0.473667
27854	9.807131	-0.771272	4.037778	-0.558531	0.305669	-0.090183	-0.801226	-0.231154	-0.124025	-0.671476	0.359821	0.429808	0.484679
27855	9.525821	-0.510973	4.025584	-0.543951	0.290711	-0.040405	-0.799664	-0.232114	-0.132754	-0.668130	0.361001	0.422390	0.494840
27856	9.952352	-0.614951	4.060003	-0.565607	0.268463	0.044476	-0.801625	-0.232920	-0.143140	-0.665030	0.363636	0.414513	0.503670
27857	9.005768	-0.336112	3.637707	-0.543580	0.328286	-0.015927	-0.800777	-0.231480	-0.153524	-0.661999	0.364544	0.406304	0.513597
27858	8.000505	0.021278	3.349929	-0.540913	0.277771	-0.219198	-0.800755	-0.234259	-0.164367	-0.656231	0.364485	0.400320	0.525600
27859	8.017961	0.326636	3.114525	-0.565847	0.105596	-0.292688	-0.798180	-0.241417	-0.172186	-0.648096	0.365632	0.396687	0.537517
27860	9.408320	0.188264	3.643398	-0.543123	-0.038840	-0.257677	-0.795323	-0.249862	-0.174122	-0.639118	0.368503	0.394924	0.547511
27861	9.862974	-0.107200	4.003713	-0.552016	-0.076015	-0.124819	-0.794734	-0.255351	-0.174746	-0.631206	0.372641	0.392433	0.555620
27862	9.441635	-0.110690	4.180712	-0.554712	0.044105	-0.062874	-0.792755	-0.256479	-0.175335	-0.624732	0.376152	0.387932	0.563674
27863	8.680099	0.010049	3.784096	-0.560430	0.017522	-0.116862	-0.794852	-0.260556	-0.175221	-0.617382	0.379331	0.384004	0.572266
27864	8.432385	0.180598	3.753527	-0.540879	-0.007097	-0.196127	-0.794835	-0.264211	-0.176523	-0.608911	0.382111	0.381183	0.581307
27865	8.417332	0.355693	3.911075	-0.557499	-0.054063	-0.174790	-0.794249	-0.269564	-0.175460	-0.600166	0.385506	0.378486	0.589860
27866	8.945323	0.117192	4.178833	-0.535713	-0.131111	-0.030686	-0.794664	-0.272108	-0.172113	-0.592552	0.390815	0.375829	0.595733
27867	8.946484	0.159883	4.050286	-0.561774	-0.091400	-0.024146	-0.796201	-0.276059	-0.167930	-0.585095	0.395728	0.372270	0.602062
27868	8.726624	0.163883	4.081949	-0.536903	-0.039352	-0.017143	-0.795079	-0.275654	-0.163580	-0.578171	0.399956	0.368315	0.608356
27869	8.574389	0.164994	4.106305	-0.547488	-0.012693	0.026769	-0.796341	-0.277487	-0.161624	-0.571887	0.404024	0.363511	0.614467
27870	8.565854	0.438074	4.093603	-0.538232	0.016001	0.038235	-0.797475	-0.276361	-0.160760	-0.565900	0.407905	0.358373	0.620435
27871	8.377616	0.570155	4.155207	-0.552639	0.060529	0.001498	-0.796912	-0.275796	-0.161882	-0.559653	0.410830	0.352802	0.627326
27872	8.459743	0.666547	4.192684	-0.561571	0.104991	-0.027160	-0.798320	-0.276070	-0.162998	-0.553152	0.413295	0.346815	0.634767
27873	8.680584	0.598243	4.313970	-0.552234	0.146363	-0.021967	-0.796189	-0.279445	-0.165578	-0.547062	0.414834	0.340404	0.642465
27874	8.735866	0.212162	4.468020	-0.535432	0.190932	0.020373	-0.795909	-0.278024	-0.169778	-0.541828	0.416124	0.333315	0.649742
27875	9.671117	0.313870	4.668611	-0.566112	0.273756	-0.043993	-0.795903	-0.277712	-0.179044	-0.536029	0.415895	0.325427	0.658636
27876	9.330992	-0.057441	4.467816	-0.548456	0.186452	-0.068128	-0.793071	-0.278815	-0.188065	-0.529349	0.416683	0.318840	0.666713
27877	9.894680	-0.115418	4.267148	-0.540305	-0.023449	0.032453	-0.792493	-0.281767	-0.189505	-0.522713	0.420516	0.313728	0.671946
27878	9.083604	-0.109222	3.668900	-0.545289	-0.033577	0.149977	-0.793352	-0.279243	-0.186102	-0.517450	0.425483	0.307603	0.675715
27879	8.493380	-0.479683	3.352444	-0.539531	-0.017661	0.171910	-0.795626	-0.275301	-0.184919	-0.512604	0.430065	0.301222	0.679372
27880	8.652505	-0.897507	3.173248	-0.541915	-0.083631	0.097080	-0.796778	-0.269812	-0.184010	-0.506243	0.435274	0.296047	0.683089
27881	9.480113	-0.735293	3.279068	-0.535247	-0.155426	0.073899	-0.799056	-0.265741	-0.179175	-0.499150	0.441083	0.291924	0.686349
27882	9.682638	-0.603077	3.369144	-0.568404	-0.148613	-0.060941	-0.799063	-0.264051	-0.179438	-0.489880	0.446413	0.288361	0.691072
27883	9.171212	-0.619428	3.331349	-0.561056	-0.137856	-0.065450	-0.800056	-0.262785	-0.178434	-0.480587	0.451361	0.284882	0.695810
27884	8.968765	-0.657166	3.276464	-0.542972	-0.145004	-0.083815	-0.800047	-0.264754	-0.179157	-0.471106	0.456134	0.281756	0.700438
27885	8.999164	-0.642026	3.409156	-0.548174	-0.078853	-0.123205	-0.800047	-0.264466	-0.180839	-0.461302	0.459714	0.278350	0.705963
27886	8.976591	-0.944693	3.683199	-0.528138	-0.065363	-0.133725	-0.799332	-0.265860	-0.185494	-0.451567	0.462818	0.275059	0.711498
27887	9.146716	-1.070828	3.781035	-0.531425	-0.018652	-0.115459	-0.798346	-0.264865	-0.189283	-0.442234	0.465327	0.271167	0.717195
27888	9.142220	-0.959556	3.791881	-0.554920	0.019555	-0.143380	-0.796643	-0.266256	-0.195490	-0.432438	0.467269	0.266741	0.723537
27889	8.869752	-0.788352	3.841079	-0.547782	0.043595	-0.217789	-0.794944	-0.266662	-0.201687	-0.421680	0.468355	0.262916	0.730551
27890	8.799030	-0.782468	3.937764	-0.558906	0.033218	-0.261221	-0.792677	-0.268053	-0.208179	-0.410054	0.469339	0.259316	0.737789
27891	8.740231	-0.873508	4.006517	-0.555521	0.015563	-0.304448	-0.790396	-0.272538	-0.215546	-0.397655	0.470279	0.256289	0.744999
27892	8.821081	-1.071824	4.066616	-0.555473	0.017316	-0.299162	-0.788123	-0.275051	-0.223174	-0.385247	0.471073	0.253118	0.752068
27893	8.853611	-1.214039	4.159982	-0.533561	0.045314	-0.318555	-0.783030	-0.277712	-0.230966	-0.372854	0.471147	0.250161	0.759223
27894	8.761406	-1.273663	4.194601	-0.560644	0.075226	-0.326161	-0.779912	-0.279803	-0.239158	-0.360113	0.470758	0.246614	0.766738
27895	8.758709	-1.229782	4.252108	-0.538716	0.096713	-0.322496	-0.775528	-0.281048	-0.249035	-0.347739	0.469888	0.243062	0.774083
27896	8.536619	-1.201197	3.962119	-0.527815	0.105946	-0.354300	-0.771968	-0.286642	-0.262323	-0.334861	0.468444	0.239958	0.781568
27897	8.518264	-1.233841	4.134072	-0.534852	0.152918	-0.365303	-0.766878	-0.287741	-0.274171	-0.322004	0.466279	0.236307	0.789339
27898	9.310019	-1.513353	4.293197	-0.552580	0.228796	-0.369396	-0.761215	-0.290378	-0.289410	-0.309081	0.462762	0.232036	0.797797
27899	9.213906	-1.096138	4.438486	-0.539764	0.277694	-0.403136	-0.753866	-0.291755	-0.303807	-0.296026	0.458285	0.227667	0.806543
27900	8.352994	-0.780500	4.189644	-0.532399	0.268215	-0.364191	-0.747634	-0.295374	-0.320465	-0.283392	0.453786	0.223305	0.814802
27901	8.586079	-0.378261	4.204174	-0.549349	0.178158	-0.354891	-0.741698	-0.295902	-0.335122	-0.270445	0.451004	0.218736	0.821954
27902	8.859977	-0.317910	4.082314	-0.550203	0.077933	-0.424987	-0.737022	-0.298971	-0.346988	-0.255669	0.449223	0.215577	0.828468
27903	9.324236	-0.219729	4.017771	-0.572654	-0.000801	-0.467118	-0.730094	-0.302198	-0.354800	-0.239746	0.448852	0.212434	0.834221
27904	8.787706	0.082900	3.947453	-0.554662	-0.029816	-0.461489	-0.725847	-0.304716	-0.362583	-0.223720	0.448474	0.209955	0.839488
27905	8.482111	0.462735	3.701984	-0.556802	-0.050943	-0.516234	-0.722022	-0.307800	-0.368965	-0.206762	0.448459	0.207623	0.844409
27906	9.459920	0.441256	3.957053	-0.551522	-0.087257	-0.476840	-0.714813	-0.311176	-0.374534	-0.190141	0.448698	0.205460	0.848706
27907	9.523501	0.114394	4.313408	-0.548955	-0.028899	-0.358673	-0.712263	-0.313136	-0.379489	-0.175906	0.448746	0.201640	0.852658
27908	8.947701	0.083268	4.167127	-0.553847	0.000826	-0.263487	-0.709022	-0.311573	-0.386380	-0.163159	0.448153	0.197104	0.856556
27909	8.612940	0.138137	4.101720	-0.553761	0.029912	-0.295570	-0.705488	-0.312118	-0.394278	-0.150131	0.447347	0.192317	0.860439
27910	8.614631	0.422812	4.021216	-0.535662	0.050088	-0.342327	-0.702524	-0.311537	-0.402019	-0.136319	0.445363	0.188571	0.864587
27911	8.802389	0.480204	4.112147	-0.554157	0.005204	-0.348419	-0.699005	-0.308989	-0.408901	-0.122230	0.444648	0.184206	0.867995
27912	8.801362	0.393769	4.202520	-0.548651	-0.012391	-0.299607	-0.694906	-0.310677	-0.412040	-0.108749	0.443745	0.179947	0.871139
27913	8.805933	0.287285	4.184371	-0.550492	-0.040662	-0.261427	-0.690957	-0.310246	-0.417403	-0.096002	0.444019	0.174868	0.873529
27914	8.695454	0.355422	4.147512	-0.530361	-0.032014	-0.232948	-0.689263	-0.309956	-0.421205	-0.083732	0.443493	0.170321	0.875953
27915	8.613243	0.256674	4.119728	-0.535706	0.000757	-0.268626	-0.685888	-0.307137	-0.424994	-0.071111	0.442897	0.165392	0.878311
27916	8.575078	0.414121	4.137353	-0.546196	0.056413	-0.240771	-0.683343	-0.307686	-0.431058	-0.058828	0.440654	0.160450	0.881260
27917	8.864348	0.519236	4.232449	-0.567913	0.076357	-0.239310	-0.679119	-0.305138	-0.438227	-0.046669	0.438773	0.154499	0.883986
27918	9.121614	0.489310	4.343592	-0.564979	0.134362	-0.275858	-0.673903	-0.303861	-0.445276	-0.033817	0.434899	0.149403	0.887355
27919	9.420571	0.252056	4.580229	-0.556514	0.194891	-0.296458	-0.667984	-0.301306	-0.455969	-0.021097	0.430638	0.143949	0.890721
27920	8.515711	0.253242	4.245549	-0.563924	0.194558	-0.365714	-0.660231	-0.298753	-0.467518	-0.006816	0.425238	0.139548	0.894233
27921	8.719885	0.207634	3.728677	-0.543180	0.045545	-0.431728	-0.654604	-0.294231	-0.476924	0.008621	0.423149	0.135401	0.895844
27922	8.881724	-0.220146	3.506093	-0.553947	0.019864	-0.375090	-0.648839	-0.289435	-0.484222	0.023472	0.420626	0.131220	0.897387
27923	9.227160	-0.521222	3.632227	-0.564591	0.031186	-0.323949	-0.644199	-0.285343	-0.490675	0.037164	0.419007	0.125642	0.898480
27924	9.427657	-0.086287	3.818000	-0.562947	0.059787	-0.394789	-0.641403	-0.277713	-0.501712	0.052338	0.415528	0.121443	0.899916
27925	9.101266	0.110165	3.985392	-0.548928	0.046304	-0.508710	-0.636625	-0.272344	-0.511523	0.069142	0.413119	0.117573	0.900405
27926	8.908569	-0.071214	4.159237	-0.556121	0.031468	-0.462773	-0.629593	-0.266987	-0.518965	0.085519	0.409756	0.113980	0.900997
27927	9.080441	-0.337423	4.275548	-0.537825	-0.000986	-0.370361	-0.625672	-0.259657	-0.525239	0.099784	0.408435	0.108960	0.900751
27928	9.107416	-0.284608	4.245926	-0.558568	0.014276	-0.352991	-0.621737	-0.254992	-0.534209	0.114206	0.405430	0.104361	0.900940
27929	8.802934	-0.078748	4.393853	-0.548376	0.044667	-0.335409	-0.618387	-0.246253	-0.540463	0.127764	0.403280	0.098836	0.900707
27930	8.563187	-0.131856	4.162793	-0.555723	-0.002582	-0.290133	-0.615873	-0.239482	-0.546872	0.141017	0.400542	0.093705	0.900500
27931	8.628921	-0.220478	4.357005	-0.526963	-0.080723	-0.232707	-0.616204	-0.227651	-0.549133	0.152729	0.400864	0.087279	0.899091
27932	8.628728	-0.290621	4.348123	-0.568840	-0.106799	-0.217122	-0.615111	-0.219059	-0.552141	0.164919	0.399952	0.081012	0.897930
27933	8.787424	-0.436593	4.354372	-0.543172	-0.082775	-0.195724	-0.614016	-0.211175	-0.553612	0.176033	0.400298	0.073872	0.896279
27934	8.835151	-0.470395	4.407846	-0.558425	-0.067656	-0.165915	-0.616155	-0.205252	-0.555499	0.187111	0.398667	0.067508	0.895263
27935	8.803862	-0.492084	4.386382	-0.554571	-0.054517	-0.127035	-0.614771	-0.199061	-0.556007	0.196981	0.398546	0.059587	0.893761
27936	8.748938	-0.550388	4.283202	-0.558779	-0.024190	-0.091898	-0.615359	-0.193286	-0.556925	0.206638	0.396120	0.052794	0.893086
27937	8.648255	-0.528487	4.205767	-0.549553	0.004719	-0.106136	-0.614810	-0.189481	-0.558996	0.215974	0.394981	0.044911	0.891812
27938	8.454928	-0.730694	4.140624	-0.553143	0.010226	-0.118659	-0.612574	-0.184697	-0.560087	0.225982	0.391835	0.038577	0.891016
27939	8.590549	-0.707685	4.091857	-0.537990	0.089091	-0.078240	-0.611450	-0.183425	-0.562610	0.234618	0.389261	0.030941	0.890209
27940	9.355035	-0.530705	4.562472	-0.546983	0.147223	-0.116585	-0.609346	-0.180179	-0.566806	0.244393	0.383610	0.025334	0.890210
27941	8.815873	-0.334545	4.469182	-0.552762	0.131624	-0.187409	-0.605246	-0.182145	-0.571071	0.255014	0.380151	0.018369	0.888884
27942	8.670070	-0.079756	4.099242	-0.569703	0.003311	-0.136374	-0.604112	-0.182984	-0.573336	0.265306	0.376817	0.011798	0.887402
27943	9.443931	0.253490	4.060658	-0.548222	-0.045501	-0.117927	-0.603831	-0.182987	-0.572636	0.274664	0.376577	0.003416	0.884725
27944	9.018572	0.101504	4.062923	-0.561172	-0.039245	-0.211111	-0.601300	-0.181303	-0.572919	0.286154	0.373934	-0.002645	0.882203
27945	8.706367	0.301006	3.959626	-0.561097	-0.035819	-0.194356	-0.603276	-0.180735	-0.573178	0.296893	0.373453	-0.010652	0.878791
27946	8.900465	0.488042	3.918617	-0.546952	-0.086182	-0.207970	-0.604125	-0.180027	-0.573726	0.308122	0.371608	-0.016736	0.875607
27947	9.308488	0.285614	4.422940	-0.533927	-0.082667	-0.103418	-0.604701	-0.177785	-0.570328	0.316983	0.372092	-0.025232	0.872028
27948	8.982927	0.083832	4.292726	-0.544051	-0.019557	-0.008470	-0.604568	-0.175526	-0.572552	0.324663	0.368925	-0.032296	0.870313
27949	8.713530	0.249639	4.254990	-0.563820	-0.003606	0.028324	-0.605148	-0.171867	-0.572228	0.331450	0.367774	-0.041818	0.867833
27950	8.569592	0.300752	4.167622	-0.545646	-0.008274	0.035623	-0.605174	-0.165956	-0.572166	0.338325	0.364295	-0.049134	0.866263
27951	8.689573	0.414488	4.311176	-0.545965	-0.063398	0.055452	-0.608009	-0.162288	-0.572667	0.344426	0.364272	-0.058955	0.863250
27952	8.696862	0.378040	4.287409	-0.533347	-0.074157	0.043279	-0.610709	-0.157501	-0.571192	0.350955	0.361940	-0.066530	0.861048
27953	8.626338	0.366795	4.350455	-0.569642	-0.092433	0.088949	-0.610581	-0.154975	-0.569200	0.356583	0.362194	-0.077195	0.857733
27954	8.505226	0.188527	4.321193	-0.558578	-0.068115	0.081806	-0.612857	-0.150185	-0.568852	0.362583	0.359456	-0.085403	0.855588
27955	8.444348	0.250428	4.110358	-0.552990	-0.038212	0.060462	-0.614420	-0.147653	-0.567268	0.368639	0.358925	-0.095167	0.852186
27956	8.521600	0.215987	4.091308	-0.534620	-0.004021	0.056940	-0.615131	-0.147103	-0.562903	0.374948	0.355240	-0.102277	0.850152
27957	8.503152	0.263892	4.003808	-0.561727	0.039713	0.017437	-0.615554	-0.146814	-0.564863	0.381924	0.353394	-0.111266	0.846680
27958	8.455328	0.351104	3.988400	-0.561414	0.084632	0.031321	-0.614280	-0.147942	-0.565306	0.388984	0.347979	-0.117929	0.844805
27959	10.802837	0.078541	4.892030	-0.569061	0.059745	0.023825	-0.611729	-0.151046	-0.564797	0.395913	0.345737	-0.126906	0.841198
27960	8.381976	-0.657068	4.246221	-0.545358	0.152779	0.052165	-0.610313	-0.152170	-0.566224	0.402616	0.339175	-0.132843	0.839769
27961	9.072985	-0.826879	4.068378	-0.552498	0.078160	-0.051719	-0.605649	-0.154422	-0.569654	0.410706	0.336933	-0.140890	0.835432
27962	9.885971	-0.537925	3.943246	-0.541722	0.023429	0.029454	-0.605490	-0.158645	-0.569419	0.417343	0.332546	-0.147595	0.832739
27963	9.207175	-0.181171	3.882180	-0.552935	-0.014255	0.010887	-0.606591	-0.165268	-0.566390	0.424083	0.331690	-0.156820	0.827975
27964	8.425152	-0.260556	3.540985	-0.533363	-0.132124	0.073611	-0.608529	-0.174853	-0.560436	0.429380	0.329746	-0.164930	0.824438
27965	8.575227	-0.846553	3.513494	-0.541720	-0.130157	0.257463	-0.613018	-0.181057	-0.553866	0.431577	0.330069	-0.176560	0.820745
27966	9.072881	-1.187513	3.598790	-0.563342	-0.108452	0.264207	-0.616959	-0.183886	-0.546843	0.433946	0.326771	-0.186165	0.818690
27967	9.540982	-1.042983	3.992839	-0.540000	-0.086073	0.174205	-0.621173	-0.188396	-0.541942	0.437633	0.326649	-0.196868	0.814261
27968	9.130378	-0.749241	4.173756	-0.539978	-0.071685	0.172293	-0.624129	-0.189944	-0.539828	0.441430	0.323228	-0.205109	0.811538
27969	8.822962	-0.525497	4.087097	-0.555982	-0.065277	0.265808	-0.628498	-0.190789	-0.536573	0.443798	0.322196	-0.216425	0.807708
27970	8.511567	-0.632572	4.042797	-0.565271	-0.104916	0.265868	-0.631881	-0.191927	-0.530660	0.446030	0.318630	-0.225916	0.805291
27971	8.624990	-0.616310	4.052129	-0.549251	-0.078448	0.122606	-0.635397	-0.194605	-0.526869	0.450586	0.318442	-0.236233	0.799850
27972	8.746743	-0.506439	3.966167	-0.553125	-0.085101	0.066028	-0.637371	-0.195172	-0.524191	0.455966	0.315510	-0.244002	0.795620
27973	8.828530	-0.533402	3.988106	-0.536982	-0.090110	0.014951	-0.638513	-0.192508	-0.520503	0.462058	0.316085	-0.253407	0.788909
27974	8.789463	-0.661271	3.984752	-0.547666	-0.042959	-0.013797	-0.640494	-0.190813	-0.520751	0.468794	0.312863	-0.260103	0.784025
27975	8.750254	-0.767207	4.010151	-0.542077	-0.001196	-0.052935	-0.639936	-0.189551	-0.519899	0.476377	0.312284	-0.268168	0.776936
27976	8.591389	-0.783515	3.947719	-0.552714	0.053139	-0.079964	-0.639376	-0.188133	-0.523540	0.484583	0.307791	-0.273512	0.771774
27977	8.633914	-0.826679	4.044799	-0.552079	0.159470	-0.082380	-0.637686	-0.187285	-0.525792	0.493479	0.304727	-0.279804	0.765069
27978	8.627634	-0.880744	3.895595	-0.544580	0.221188	-0.135751	-0.631345	-0.185307	-0.532561	0.503289	0.297964	-0.282917	0.760181
27979	9.866084	-0.809793	4.506909	-0.539228	0.244932	-0.159486	-0.624865	-0.182765	-0.539607	0.513659	0.294108	-0.287485	0.752999
27980	10.434339	-0.666862	4.746193	-0.563276	0.191091	-0.163737	-0.619352	-0.185294	-0.544873	0.523669	0.287676	-0.290877	0.747265
27981	9.715130	-0.147454	4.374068	-0.540895	0.205849	-0.020317	-0.614265	-0.186692	-0.551387	0.531637	0.283569	-0.296446	0.740993
27982	9.021757	-0.052337	4.199954	-0.551765	0.234259	-0.075587	-0.610880	-0.185979	-0.556602	0.540371	0.276033	-0.299588	0.736242
27983	8.292842	-0.297387	4.087677	-0.542462	0.134562	-0.124581	-0.607082	-0.183014	-0.562218	0.549359	0.273538	-0.305131	0.728201
27984	7.936086	0.027879	3.567417	-0.557282	-0.038788	-0.176775	-0.605118	-0.180194	-0.565153	0.557796	0.270471	-0.310635	0.720565
27985	8.658012	0.289738	3.655352	-0.585605	-0.230988	-0.119131	-0.606821	-0.178371	-0.561751	0.564546	0.272693	-0.320614	0.710023
27986	9.761932	-0.184396	3.924968	-0.563988	-0.290987	-0.059972	-0.610219	-0.175132	-0.560145	0.569585	0.272343	-0.329521	0.702010
27987	9.594309	-0.390933	3.966160	-0.550546	-0.199533	-0.021515	-0.615031	-0.171758	-0.555578	0.574824	0.273805	-0.338961	0.692614
27988	8.951602	-0.339757	3.773138	-0.555462	-0.116619	-0.029274	-0.618423	-0.170497	-0.551326	0.580399	0.270835	-0.345784	0.685725
27989	8.657570	-0.275205	3.751063	-0.555535	-0.127430	-0.032798	-0.620828	-0.168805	-0.550587	0.586186	0.271215	-0.354185	0.676300
27990	8.865339	-0.058514	3.828108	-0.546234	-0.062234	-0.070178	-0.622234	-0.169647	-0.550444	0.592513	0.267835	-0.359889	0.669084
27991	9.144994	0.146500	3.656298	-0.549573	-0.015383	-0.063336	-0.624204	-0.170488	-0.550017	0.599358	0.266914	-0.366478	0.659712
27992	8.943640	0.092851	3.763488	-0.550226	0.005876	-0.026373	-0.624915	-0.169079	-0.549856	0.605480	0.262193	-0.371520	0.653163
27993	8.816953	-0.128414	3.809622	-0.535416	0.027099	0.007230	-0.625486	-0.167529	-0.549976	0.611530	0.260287	-0.377546	0.644780
27994	8.691115	0.020524	3.924115	-0.550695	0.042186	0.038793	-0.623222	-0.169075	-0.552256	0.616956	0.254541	-0.382363	0.639040
27995	8.678346	-0.153367	3.930905	-0.542570	0.030442	0.037166	-0.623658	-0.165977	-0.552501	0.622590	0.252192	-0.388363	0.630837
27996	8.604376	-0.049346	3.871850	-0.539734	0.057592	0.021995	-0.622399	-0.163155	-0.555571	0.628174	0.246463	-0.392637	0.624892
27997	8.458217	-0.175814	3.984611	-0.570143	0.127893	0.031771	-0.621267	-0.163431	-0.558111	0.634678	0.242498	-0.397488	0.616751
27998	8.378124	0.220666	3.922300	-0.548296	0.138521	0.041730	-0.618867	-0.163995	-0.559399	0.640562	0.235443	-0.400812	0.611225
27999	9.223859	0.097191	4.352664	-0.531951	0.174947	-0.000629	-0.616611	-0.163710	-0.562223	0.647548	0.231584	-0.404181	0.603066
28000	9.417871	0.143697	4.255229	-0.557287	0.198652	-0.015174	-0.612938	-0.164548	-0.566754	0.654501	0.224083	-0.406424	0.596854
28001	9.113920	-0.420763	4.895030	-0.546249	0.203633	0.016606	-0.608427	-0.163127	-0.574077	0.661452	0.219482	-0.409403	0.588811
28002	9.148506	-0.257772	3.941107	-0.518276	0.052982	-0.070532	-0.606608	-0.159178	-0.577702	0.667530	0.214612	-0.412722	0.581382
28003	9.495492	-0.118914	4.079243	-0.554306	0.118164	-0.081887	-0.603654	-0.157349	-0.579812	0.674837	0.211657	-0.416255	0.571426
28004	8.993503	-0.270902	4.004287	-0.551959	0.157107	-0.013216	-0.600830	-0.157770	-0.582085	0.681101	0.204602	-0.418652	0.564774
28005	8.331104	-0.513092	4.029624	-0.546901	0.072123	0.006660	-0.598998	-0.156914	-0.586725	0.686833	0.201427	-0.422867	0.555762
28006	8.678941	-0.811271	3.848840	-0.557467	-0.037810	0.017869	-0.598861	-0.156072	-0.586296	0.690977	0.196167	-0.427975	0.548550
28007	9.147621	-0.676429	3.853957	-0.567852	-0.091703	0.011999	-0.599427	-0.156222	-0.582923	0.695204	0.194351	-0.434508	0.538630
28008	9.460954	-0.442927	4.020079	-0.564637	-0.123729	-0.030144	-0.601826	-0.156084	-0.580515	0.698995	0.190289	-0.440550	0.530200
28009	9.230471	-0.263062	3.950722	-0.554791	-0.161892	-0.001506	-0.604358	-0.157917	-0.577706	0.702552	0.189406	-0.447655	0.519761
28010	8.812827	-0.092591	3.736736	-0.531969	-0.158617	0.019034	-0.609019	-0.156797	-0.572602	0.705229	0.185677	-0.453880	0.512024
28011	8.736812	-0.350051	3.456993	-0.548447	-0.161612	-0.040447	-0.612837	-0.154827	-0.569602	0.709004	0.185118	-0.460557	0.500931
28012	8.937686	-0.684352	3.535362	-0.579161	-0.127019	-0.063140	-0.614549	-0.150897	-0.565194	0.712807	0.181095	-0.466344	0.491563
28013	9.203579	-0.691210	3.479506	-0.540856	-0.074460	-0.112498	-0.617103	-0.146950	-0.565414	0.717880	0.180313	-0.471219	0.479675
28014	9.189479	-0.468407	3.537449	-0.536249	-0.019814	-0.179105	-0.618381	-0.144976	-0.565383	0.723453	0.176890	-0.474450	0.469278
28015	9.189045	-0.424420	3.614283	-0.528029	0.001954	-0.199487	-0.616993	-0.139342	-0.567863	0.729803	0.176268	-0.477525	0.456385
28016	9.382062	-0.481822	3.904632	-0.543230	0.034232	-0.173306	-0.615880	-0.135678	-0.569799	0.735637	0.172129	-0.479851	0.446041
28017	9.151870	-0.571752	3.978435	-0.558344	0.077382	-0.158771	-0.613364	-0.129617	-0.574530	0.742201	0.169869	-0.481946	0.433602
28018	8.867306	-0.545896	3.961613	-0.554486	0.091401	-0.120827	-0.609016	-0.124272	-0.576615	0.747933	0.164498	-0.483508	0.423977
28019	8.867589	-0.727937	3.837992	-0.548717	0.107123	-0.069564	-0.609039	-0.118351	-0.579362	0.753759	0.161137	-0.485102	0.412987
28020	9.224277	-0.620693	3.954721	-0.550887	0.054869	-0.063879	-0.607092	-0.111448	-0.582956	0.758439	0.155522	-0.487193	0.404012
28021	8.850711	-0.364222	4.010352	-0.549175	0.036692	-0.051409	-0.604855	-0.106946	-0.584050	0.763234	0.152439	-0.489673	0.393010
28022	8.735913	-0.177685	3.964929	-0.549563	-0.008103	-0.079444	-0.604296	-0.105392	-0.586004	0.767221	0.147452	-0.492497	0.383506
28023	8.864161	-0.120584	3.949622	-0.533281	-0.031830	-0.052535	-0.603733	-0.105541	-0.583903	0.771116	0.145047	-0.495660	0.372376
28024	8.922091	-0.237314	3.892853	-0.516894	-0.031936	-0.048804	-0.604008	-0.107374	-0.582797	0.774354	0.140402	-0.498533	0.363494
28025	8.875875	-0.283269	4.226890	-0.545742	0.002275	-0.033459	-0.604291	-0.107232	-0.582793	0.778301	0.137253	-0.501090	0.352588
28026	8.842916	-0.341909	4.092271	-0.542203	-0.034040	-0.004894	-0.605555	-0.108070	-0.584056	0.781097	0.131746	-0.504149	0.344042
28027	8.873210	-0.204999	3.986798	-0.567760	-0.032667	-0.042328	-0.606256	-0.109199	-0.582518	0.784622	0.128479	-0.507160	0.332642
28028	8.935263	-0.313914	4.024176	-0.562414	-0.042457	-0.058132	-0.606820	-0.109483	-0.581393	0.787552	0.123210	-0.510184	0.322946
28029	8.899473	-0.304324	3.975789	-0.553170	-0.029181	-0.036878	-0.608506	-0.111175	-0.579150	0.790838	0.119979	-0.512827	0.311750
28030	8.935313	-0.369710	3.990969	-0.553031	-0.008474	-0.035236	-0.608787	-0.111457	-0.579010	0.793748	0.114371	-0.515144	0.302506
28031	8.901205	-0.364389	4.034450	-0.547511	0.005943	-0.038807	-0.608495	-0.113995	-0.577775	0.797194	0.110923	-0.516975	0.291400
28032	8.935363	-0.263089	4.035690	-0.554938	-0.004617	-0.061809	-0.608486	-0.116534	-0.576117	0.800106	0.105499	-0.519016	0.281644
28033	8.935836	-0.173780	4.017778	-0.542271	0.002760	-0.086464	-0.608622	-0.117089	-0.578369	0.803570	0.102549	-0.520543	0.269802
28034	8.916636	-0.244045	3.970260	-0.539544	0.002792	-0.091751	-0.608063	-0.116251	-0.576819	0.806482	0.097607	-0.522143	0.259667
28035	8.954847	-0.231840	4.028067	-0.549432	0.020846	-0.090201	-0.607494	-0.117663	-0.575855	0.809945	0.094385	-0.523183	0.247710
28036	8.940569	-0.159188	4.036941	-0.563825	0.048895	-0.095844	-0.606926	-0.118222	-0.577551	0.813183	0.088829	-0.523971	0.237271
28037	8.877146	-0.197032	4.105106	-0.557351	0.064105	-0.088806	-0.606931	-0.116807	-0.579783	0.816869	0.085158	-0.524118	0.225329
28038	8.889008	-0.211486	4.124583	-0.549140	0.071290	-0.090523	-0.604815	-0.116809	-0.580502	0.820059	0.079651	-0.524299	0.215105
28039	8.827692	-0.152131	4.278652	-0.547204	0.075438	-0.053384	-0.602144	-0.114554	-0.583589	0.823462	0.075635	-0.524045	0.203880
28040	8.862854	-0.226184	4.066789	-0.549288	0.018597	-0.042435	-0.602149	-0.113427	-0.583858	0.825679	0.069811	-0.524998	0.194311
28041	8.808261	-0.287661	4.229446	-0.534586	0.030836	-0.010518	-0.601731	-0.111875	-0.585249	0.828218	0.065646	-0.525295	0.183878
28042	8.843286	-0.254940	4.086467	-0.556533	0.013994	-0.028346	-0.600895	-0.109625	-0.585232	0.830140	0.059547	-0.526214	0.174416
28043	8.901254	-0.223828	4.095708	-0.550111	0.038507	-0.051407	-0.599352	-0.107511	-0.587329	0.832714	0.055443	-0.526203	0.163169
28044	8.792474	-0.288454	4.086909	-0.552817	0.045826	-0.063898	-0.598223	-0.107794	-0.587481	0.834872	0.049650	-0.526372	0.153151
28045	8.838180	-0.288621	4.106181	-0.545507	0.041998	-0.042550	-0.595975	-0.105825	-0.588742	0.837226	0.045432	-0.526105	0.142131
28046	8.843024	-0.283818	4.106121	-0.538223	0.041916	-0.037155	-0.595122	-0.106802	-0.591848	0.839038	0.039597	-0.526160	0.132675
28047	8.871310	-0.273755	4.197793	-0.530864	0.058067	-0.033626	-0.594849	-0.104692	-0.591547	0.841308	0.035407	-0.525415	0.122007
28048	8.827809	-0.229798	4.226358	-0.554529	0.052786	-0.035645	-0.593290	-0.106521	-0.592843	0.843035	0.029238	-0.525172	0.112387
28049	8.862082	-0.162529	4.196565	-0.568065	0.063590	-0.027006	-0.591027	-0.107645	-0.595119	0.845151	0.024269	-0.524246	0.101476
28050	8.806075	-0.173896	4.254760	-0.554517	0.049052	-0.021466	-0.588776	-0.106808	-0.594566	0.846590	0.017945	-0.523914	0.092072
28051	8.837515	-0.152329	4.256893	-0.536179	0.077800	-0.021419	-0.585670	-0.107085	-0.597964	0.848608	0.013369	-0.522515	0.081632
28052	8.783931	-0.156446	4.317421	-0.557958	0.081484	-0.019942	-0.584111	-0.108630	-0.599958	0.850174	0.006904	-0.521481	0.072212
28053	8.695078	-0.059279	4.306790	-0.559922	0.058045	-0.018057	-0.583133	-0.106517	-0.601208	0.851764	0.001861	-0.520286	0.061621
28054	8.777752	-0.126227	4.505570	-0.560008	0.049051	-0.019773	-0.579883	-0.107644	-0.603351	0.852773	-0.004601	-0.519649	0.052167
28055	8.691415	-0.189152	4.404900	-0.547519	0.009378	-0.023827	-0.578334	-0.107794	-0.601680	0.853645	-0.009376	-0.519102	0.041655
28056	8.681400	-0.106377	4.490979	-0.560337	-0.017841	0.003618	-0.581858	-0.107357	-0.603473	0.853730	-0.016027	-0.519448	0.032598
28057	8.710893	-0.213654	4.371317	-0.558632	-0.032100	-0.013969	-0.580878	-0.106241	-0.601363	0.853945	-0.021116	-0.519460	0.022194
28058	8.793517	-0.115241	4.345945	-0.542191	-0.026042	0.006564	-0.581008	-0.108772	-0.601810	0.853749	-0.027482	-0.519787	0.013375
28059	8.789036	-0.098523	4.309518	-0.556907	-0.052027	-0.001408	-0.581571	-0.109056	-0.600825	0.853541	-0.032717	-0.519987	0.003255
28060	8.876894	-0.065924	4.200299	-0.542209	-0.037851	0.019051	-0.581420	-0.111737	-0.598748	0.853026	-0.039207	-0.520366	-0.005345
28061	8.859999	-0.046424	4.209770	-0.545822	-0.025076	0.003006	-0.583539	-0.110745	-0.599283	0.852897	-0.044339	-0.519970	-0.015254
28062	8.801918	-0.067747	4.219751	-0.547571	-0.015173	0.003794	-0.584933	-0.114546	-0.598188	0.852416	-0.050753	-0.519834	-0.024183
28063	8.751090	-0.154579	4.196624	-0.540368	-0.026897	0.000391	-0.585354	-0.115253	-0.596788	0.852065	-0.055806	-0.519338	-0.034030
28064	8.862098	-0.118907	4.215409	-0.553163	-0.039468	0.003884	-0.586476	-0.116660	-0.595951	0.851128	-0.062322	-0.519470	-0.042979
28065	8.872360	-0.107342	4.142774	-0.560389	-0.029438	-0.005102	-0.588297	-0.119759	-0.594144	0.850511	-0.067692	-0.518875	-0.053078
28066	8.843722	-0.032275	4.137142	-0.549590	-0.039320	-0.013757	-0.588419	-0.124264	-0.593488	0.849357	-0.073956	-0.518888	-0.062273
28067	8.860777	-0.049480	4.108315	-0.573203	-0.044691	-0.005151	-0.588980	-0.125395	-0.591669	0.848343	-0.079586	-0.518395	-0.072436
28068	8.907091	-0.018628	4.064413	-0.553198	-0.039340	-0.008473	-0.591947	-0.124126	-0.590369	0.846981	-0.085951	-0.518251	-0.081559
28069	8.921700	0.015114	4.064017	-0.557680	-0.041327	0.014495	-0.592923	-0.126944	-0.588565	0.845838	-0.091536	-0.517556	-0.091184
28070	8.821384	0.043990	3.943010	-0.564927	-0.044050	0.019723	-0.592772	-0.129053	-0.589291	0.844250	-0.098383	-0.517280	-0.099918
28071	8.839152	0.074210	4.155291	-0.536654	-0.019878	0.021672	-0.594749	-0.128917	-0.586465	0.843176	-0.103655	-0.516126	-0.109196
28072	8.896334	-0.071001	4.180999	-0.538577	-0.034189	0.011114	-0.595590	-0.129899	-0.587031	0.841532	-0.109932	-0.515620	-0.117792
28073	8.916770	0.022501	4.080856	-0.554902	-0.021342	-0.005059	-0.596582	-0.129060	-0.584627	0.840140	-0.115245	-0.514381	-0.127651
28074	8.916266	-0.015876	4.127196	-0.578463	-0.001234	-0.024927	-0.596576	-0.130324	-0.585483	0.838450	-0.121717	-0.513160	-0.137304
28075	8.838969	-0.003214	4.141657	-0.560289	-0.008683	-0.008760	-0.596436	-0.130470	-0.583940	0.836947	-0.127052	-0.511563	-0.147245
28076	8.882432	-0.037443	4.122650	-0.553022	-0.008697	-0.010439	-0.597142	-0.130043	-0.584913	0.835070	-0.133239	-0.510357	-0.156335
28077	8.863182	-0.061609	4.103614	-0.564854	-0.015883	-0.007001	-0.597149	-0.128498	-0.583914	0.833269	-0.138691	-0.508727	-0.166205
28078	8.879901	-0.107632	4.104105	-0.564910	-0.023042	-0.012268	-0.596729	-0.127792	-0.584893	0.830999	-0.145073	-0.507585	-0.175362
28079	8.916482	-0.023324	4.095866	-0.543894	-0.001527	-0.010366	-0.597721	-0.126953	-0.582349	0.829176	-0.150088	-0.505667	-0.185043
28080	8.882750	-0.018308	4.091022	-0.542063	-0.005240	0.000288	-0.598151	-0.125118	-0.583871	0.827000	-0.156124	-0.504135	-0.193764
28081	8.911355	-0.027898	4.132170	-0.552891	0.005593	0.003636	-0.596733	-0.126951	-0.583901	0.825067	-0.161394	-0.501902	-0.203252
28082	8.877458	-0.085776	4.118363	-0.562926	0.002128	-0.007090	-0.596872	-0.127228	-0.585167	0.822670	-0.167637	-0.500053	-0.212274
28083	8.908909	-0.095731	4.103933	-0.552803	0.016387	0.005332	-0.596463	-0.123990	-0.585558	0.820643	-0.172865	-0.497512	-0.221686
28084	8.921200	-0.076596	4.084373	-0.561885	0.013682	0.010556	-0.596744	-0.123987	-0.586398	0.818239	-0.179179	-0.495280	-0.230388
28085	8.834556	-0.013216	4.083781	-0.556388	0.010752	0.031860	-0.596458	-0.124832	-0.586409	0.816057	-0.184740	-0.492604	-0.239298
28086	8.850217	0.000278	3.938626	-0.546651	-0.021514	0.009183	-0.597871	-0.124266	-0.586252	0.813158	-0.190920	-0.490895	-0.247680
28087	8.859943	-0.070620	4.205207	-0.545706	-0.003397	-0.003321	-0.599006	-0.122862	-0.584402	0.810503	-0.196006	-0.488524	-0.256924
28088	8.867155	-0.211242	4.141524	-0.547509	-0.012497	0.007315	-0.598443	-0.122438	-0.585245	0.807492	-0.202095	-0.486541	-0.265315
28089	8.906982	-0.086415	4.045839	-0.543826	0.002003	-0.002433	-0.598724	-0.123004	-0.584266	0.804699	-0.207114	-0.483980	-0.274456
28090	8.890218	-0.062173	4.040758	-0.552877	0.009277	-0.005237	-0.599286	-0.123426	-0.583985	0.801618	-0.213003	-0.481539	-0.283122
28091	8.926383	-0.081765	4.036095	-0.546490	0.001849	0.016119	-0.599715	-0.122159	-0.583687	0.798714	-0.218222	-0.478780	-0.291897
28092	8.899368	-0.115156	4.079999	-0.550018	0.016228	0.021286	-0.599570	-0.123004	-0.583557	0.795675	-0.224230	-0.476005	-0.300069
28093	8.872690	-0.139124	4.085135	-0.560017	0.018138	0.014071	-0.599153	-0.121596	-0.584107	0.792654	-0.229524	-0.472811	-0.308979
28094	8.838679	-0.182365	4.092912	-0.538361	-0.003548	0.009137	-0.599296	-0.121034	-0.583819	0.789221	-0.235302	-0.470354	-0.317066
28095	8.896799	-0.175618	4.071012	-0.556531	-0.008022	0.016043	-0.599576	-0.121739	-0.583263	0.785783	-0.240693	-0.467480	-0.325689
28096	8.901505	-0.177973	4.085530	-0.581922	-0.001610	0.017476	-0.600426	-0.120466	-0.584366	0.782023	-0.247166	-0.464548	-0.333981
28097	8.896518	-0.185086	4.102531	-0.548341	-0.010862	0.026769	-0.601285	-0.117653	-0.583207	0.778470	-0.252516	-0.461619	-0.342239
28098	8.877276	-0.182593	4.095280	-0.532054	-0.012599	0.011043	-0.601845	-0.118354	-0.583771	0.774628	-0.258167	-0.459108	-0.350030
28099	8.896454	-0.206851	4.100358	-0.576519	-0.008830	0.015808	-0.601293	-0.116108	-0.582348	0.770680	-0.263801	-0.455906	-0.358623
28100	8.906080	-0.223859	4.095702	-0.563798	-0.005230	0.009743	-0.601566	-0.117792	-0.583487	0.766544	-0.269818	-0.452946	-0.366673
28101	8.901525	-0.231322	4.057129	-0.552957	-0.008764	-0.003378	-0.601574	-0.116390	-0.581927	0.762379	-0.274874	-0.449914	-0.375233
28102	8.922833	-0.221427	4.114983	-0.547442	0.003824	-0.003388	-0.602146	-0.114418	-0.582042	0.758131	-0.280387	-0.446887	-0.383292
28103	8.954192	-0.265246	4.096099	-0.556613	-0.003193	-0.019374	-0.603132	-0.114415	-0.582316	0.753676	-0.285270	-0.443731	-0.392041
28104	8.920646	-0.226443	4.083629	-0.549287	-0.005233	0.002839	-0.602718	-0.112731	-0.580897	0.749203	-0.290867	-0.440672	-0.399875
28105	8.881943	-0.323093	4.048513	-0.542133	-0.012233	-0.024477	-0.603426	-0.112455	-0.578922	0.744512	-0.295515	-0.437702	-0.408399
28106	8.925588	-0.260504	4.052589	-0.552953	-0.006928	-0.006927	-0.603419	-0.113858	-0.580061	0.739745	-0.301020	-0.434576	-0.416302
28107	8.925756	-0.246096	4.037930	-0.564784	-0.008641	-0.010591	-0.604547	-0.113715	-0.580050	0.734867	-0.306046	-0.431190	-0.424714
28108	8.935390	-0.255839	4.035609	-0.540186	0.002039	-0.008598	-0.603984	-0.113720	-0.578931	0.730060	-0.311198	-0.427936	-0.432480
28109	8.889331	-0.289321	4.045710	-0.540165	-0.005338	0.009126	-0.605394	-0.114003	-0.577519	0.725343	-0.315952	-0.424497	-0.440288
28110	8.925663	-0.270262	4.038200	-0.564784	-0.012294	-0.005263	-0.604273	-0.112744	-0.575969	0.720113	-0.321541	-0.421106	-0.448016
28111	8.886321	-0.361546	4.087599	-0.540181	-0.012615	0.016235	-0.605401	-0.112597	-0.576942	0.715218	-0.326365	-0.417639	-0.455552
28112	8.872719	-0.308838	4.000039	-0.547516	-0.016035	0.000255	-0.606532	-0.112036	-0.575804	0.709944	-0.331709	-0.414313	-0.462918
28113	8.892015	-0.272588	4.018939	-0.554719	0.005787	-0.017648	-0.606392	-0.111897	-0.575382	0.704611	-0.336229	-0.410590	-0.471052
28114	8.927854	-0.308883	4.048294	-0.554763	0.004076	-0.027368	-0.604979	-0.112603	-0.575541	0.699023	-0.341178	-0.406984	-0.478883
28115	8.915972	-0.270171	4.043045	-0.547402	0.012930	-0.014064	-0.607508	-0.114997	-0.573300	0.693645	-0.345486	-0.403115	-0.486821
28116	8.911069	-0.260383	4.057440	-0.558385	0.006788	-0.026540	-0.604972	-0.114725	-0.572193	0.687885	-0.350380	-0.399321	-0.494562
28117	8.921405	-0.219787	3.989314	-0.545713	-0.005045	-0.019231	-0.605818	-0.114721	-0.572888	0.682140	-0.354730	-0.395666	-0.502295
28118	8.914024	-0.231749	4.001540	-0.567558	-0.008482	-0.026546	-0.606242	-0.114868	-0.570780	0.676017	-0.359809	-0.391880	-0.509871
28119	8.949869	-0.212293	4.056852	-0.549255	0.013009	-0.021149	-0.606943	-0.115996	-0.569663	0.670185	-0.363931	-0.387876	-0.517647
28120	8.925697	-0.221808	4.056990	-0.552874	0.012991	-0.017659	-0.605668	-0.117120	-0.571089	0.664257	-0.368569	-0.383777	-0.525009
28121	8.884664	-0.134276	4.099563	-0.549251	0.005618	-0.001647	-0.607489	-0.120077	-0.569421	0.658395	-0.372836	-0.379646	-0.532332
28122	8.921676	-0.188493	3.969634	-0.563788	-0.001546	0.001772	-0.606787	-0.119374	-0.569700	0.652316	-0.377827	-0.375379	-0.539278
28123	8.955311	-0.140099	4.012544	-0.552712	0.030858	-0.000056	-0.606651	-0.118391	-0.568988	0.646459	-0.381799	-0.370797	-0.546653
28124	8.906959	-0.171242	4.008123	-0.540076	0.016375	0.000168	-0.607072	-0.118525	-0.570672	0.640521	-0.386183	-0.366465	-0.553443
28125	8.945436	-0.198037	4.013204	-0.552697	0.018015	0.024784	-0.606372	-0.117686	-0.569545	0.634676	-0.390395	-0.361786	-0.560259
28126	8.993501	-0.246659	4.016098	-0.565292	0.036083	0.026298	-0.606930	-0.119094	-0.568993	0.628822	-0.394976	-0.356628	-0.566916
28127	8.887476	-0.221884	4.006298	-0.539897	0.032395	0.021292	-0.607350	-0.119370	-0.570397	0.622980	-0.398759	-0.351870	-0.573650
28128	8.862857	-0.274669	4.043166	-0.554408	0.030575	0.029966	-0.604530	-0.119515	-0.571263	0.617068	-0.403194	-0.346784	-0.580003
28129	8.896492	-0.226275	4.086076	-0.534616	0.010808	0.014407	-0.607636	-0.118526	-0.570105	0.610885	-0.407030	-0.342346	-0.586469
28130	8.889343	-0.187518	4.092902	-0.545479	0.027231	-0.002626	-0.606502	-0.119791	-0.571391	0.604496	-0.411069	-0.337583	-0.592996
28131	8.862703	-0.206668	4.095568	-0.552857	0.020247	-0.023909	-0.607347	-0.120072	-0.570826	0.597620	-0.414662	-0.333061	-0.599980
28132	8.862665	-0.196941	4.105125	-0.547386	0.010994	0.000098	-0.606773	-0.122326	-0.570714	0.590995	-0.418830	-0.328358	-0.606207
28133	8.889477	-0.216716	4.061815	-0.547287	0.023579	0.003566	-0.606071	-0.122051	-0.569312	0.584361	-0.422399	-0.323570	-0.612702
28134	8.858025	-0.177669	4.090418	-0.556510	0.011151	-0.012392	-0.607198	-0.122046	-0.569865	0.577365	-0.426487	-0.318773	-0.618984
28135	8.882422	-0.197428	4.047111	-0.554602	0.025577	-0.014223	-0.607189	-0.124584	-0.568487	0.570307	-0.429898	-0.313961	-0.625593
28136	8.881953	-0.182502	4.114604	-0.561823	0.032778	-0.009930	-0.605499	-0.123737	-0.570458	0.563289	-0.433681	-0.308740	-0.631906
28137	8.857968	-0.182472	4.095304	-0.545563	0.023792	-0.021189	-0.603801	-0.125004	-0.571608	0.556056	-0.436863	-0.304058	-0.638358
28138	8.915105	-0.211288	4.182539	-0.565481	0.023681	0.001583	-0.604366	-0.124863	-0.571180	0.548958	-0.440755	-0.298707	-0.644325
28139	8.886781	-0.192229	4.109873	-0.543772	0.023851	-0.028242	-0.604223	-0.124999	-0.572728	0.541501	-0.443769	-0.294051	-0.650677
28140	8.857555	-0.182136	4.148461	-0.527370	0.023607	-0.010362	-0.604790	-0.124438	-0.571875	0.534454	-0.447060	-0.289219	-0.656391
28141	8.867274	-0.165281	4.148261	-0.552762	0.032772	-0.014250	-0.603104	-0.122748	-0.573415	0.527011	-0.450024	-0.284166	-0.662561
28142	8.857425	-0.191727	4.160651	-0.556358	0.041853	-0.020546	-0.602252	-0.124155	-0.573998	0.519545	-0.453211	-0.278775	-0.668549
28143	8.856986	-0.222884	4.202077	-0.564536	0.038229	-0.014433	-0.601264	-0.124013	-0.575128	0.511884	-0.456106	-0.273446	-0.674662
28144	8.827809	-0.229798	4.226358	-0.545503	0.019920	0.007125	-0.601265	-0.123588	-0.576107	0.504639	-0.459510	-0.268100	-0.679936
28145	8.827836	-0.203155	4.235726	-0.563770	0.007443	0.001683	-0.600994	-0.121196	-0.576084	0.496903	-0.462782	-0.262887	-0.685427
28146	8.832879	-0.215482	4.202027	-0.549190	0.009096	0.010691	-0.600139	-0.123311	-0.575410	0.489495	-0.466273	-0.257498	-0.690419
28147	8.842506	-0.242186	4.192647	-0.554599	0.009026	0.021243	-0.600140	-0.122742	-0.577230	0.481996	-0.469419	-0.252159	-0.695515
28148	8.823112	-0.205632	4.221262	-0.557301	0.023606	0.004313	-0.598589	-0.123174	-0.575561	0.474380	-0.472639	-0.246511	-0.700577
28149	8.837725	-0.210679	4.201967	-0.560059	0.020057	-0.000117	-0.599294	-0.123028	-0.576678	0.466465	-0.475456	-0.241139	-0.705836
28150	8.823487	-0.205937	4.172936	-0.552826	0.010964	0.005330	-0.598442	-0.124008	-0.578661	0.458729	-0.478695	-0.235597	-0.710573
28151	8.833020	-0.222869	4.180362	-0.540133	0.013719	-0.006924	-0.598309	-0.122321	-0.578082	0.450757	-0.481265	-0.230585	-0.715565
28152	8.869098	-0.181785	4.216101	-0.560021	0.029096	-0.002817	-0.598729	-0.123168	-0.577245	0.442810	-0.484148	-0.224791	-0.720409
28153	8.763038	-0.186071	4.196960	-0.536548	0.018393	-0.028152	-0.597459	-0.123453	-0.577118	0.434474	-0.486404	-0.219948	-0.725442
28154	8.752558	-0.175643	4.308012	-0.556569	0.003874	-0.007072	-0.596328	-0.124017	-0.577554	0.426281	-0.489471	-0.214403	-0.729886
28155	8.813012	-0.273085	4.246192	-0.560229	-0.001460	-0.012387	-0.597745	-0.122610	-0.576264	0.417746	-0.492161	-0.209186	-0.734511
28156	8.866218	-0.215329	4.259974	-0.528388	0.016544	-0.026262	-0.597179	-0.123173	-0.576836	0.409498	-0.494599	-0.204081	-0.738941
28157	8.808853	-0.147542	4.220633	-0.543859	0.011193	-0.024642	-0.597034	-0.124019	-0.576425	0.400891	-0.496785	-0.199075	-0.743545
28158	8.830331	-0.162026	4.244929	-0.543916	0.000350	-0.021036	-0.595488	-0.122753	-0.577266	0.392405	-0.499485	-0.193765	-0.747655
28159	8.813325	-0.176374	4.252361	-0.560185	0.009371	-0.014210	-0.597323	-0.122185	-0.577527	0.383680	-0.501735	-0.188386	-0.752039
28160	8.779461	-0.166403	4.266794	-0.554751	0.011207	-0.021241	-0.595910	-0.123033	-0.577406	0.375027	-0.504227	-0.182778	-0.756110
28161	8.779482	-0.195509	4.250204	-0.545712	-0.005183	-0.006884	-0.596470	-0.123875	-0.577832	0.366407	-0.506478	-0.177611	-0.760053
28162	8.808580	-0.140048	4.259212	-0.540307	-0.010610	-0.006775	-0.596189	-0.123593	-0.578112	0.357952	-0.509117	-0.172189	-0.763558
28163	8.798816	-0.168987	4.259547	-0.539331	-0.005291	0.002045	-0.596753	-0.123879	-0.576426	0.349443	-0.511225	-0.166995	-0.767236
28164	8.822755	-0.190797	4.274257	-0.564760	-0.001516	-0.003582	-0.596331	-0.123739	-0.576427	0.340733	-0.513780	-0.161056	-0.770709
28165	8.801314	-0.171495	4.247490	-0.538518	-0.012358	-0.013825	-0.596191	-0.123317	-0.576424	0.331881	-0.515809	-0.156051	-0.774238
28166	8.827656	-0.181191	4.269310	-0.542067	-0.010746	0.009127	-0.597602	-0.123174	-0.576131	0.323492	-0.518260	-0.150349	-0.777274
28167	8.823072	-0.176511	4.240268	-0.556632	-0.007828	-0.006983	-0.598443	-0.124440	-0.575716	0.314490	-0.520228	-0.144931	-0.780675
28168	8.818472	-0.196057	4.201830	-0.545697	-0.012530	0.009095	-0.598867	-0.124016	-0.575989	0.305985	-0.522600	-0.139143	-0.783519
