# Supplementary material for: Identification of Haptic Based Guiding Using Hard Reins
Source: PLoS One. 2015 Jul 22;10(7):e0132020. doi: 10.1371/journal.pone.0132020 (PMC4511788; doi:10.1371/journal.pone.0132020)
Supplement: S8 File — (ZIP) [file pone.0132020.s008.zip › Exp2_MotionData1/Subject1/path1/T7/fh7.txt]

// Start Time: 0
// Sample rate: 25.0Hz
// Scenario: 4.9
// Firmware Version: 2.6.1
Counter	Acc_X	Acc_Y	Acc_Z	Gyr_X	Gyr_Y	Gyr_Z	Mag_X	Mag_Y	Mag_Z	Quat_w	Quat_x	Quat_y	Quat_z
27606	-0.291845	1.935232	-9.566215	-0.008859	-0.000790	-0.003422	0.167533	-0.466282	0.611817	-0.074846	-0.841678	0.530579	0.066800
27607	-0.330328	1.959352	-9.642516	0.017956	0.005346	0.006506	0.166739	-0.466555	0.611958	-0.074620	-0.841642	0.530692	0.066604
27608	-0.288961	2.002406	-9.615940	0.010802	0.015822	0.008250	0.168057	-0.465175	0.611951	-0.074567	-0.841597	0.530811	0.066291
27609	-0.373399	2.012784	-9.583847	0.000062	0.015837	0.008199	0.168592	-0.465594	0.611152	-0.074757	-0.841530	0.530912	0.066109
27610	-0.349433	1.986240	-9.550711	-0.055454	0.010543	0.014811	0.167526	-0.465311	0.612220	-0.075772	-0.841308	0.531062	0.066579
27611	-0.341421	2.094338	-9.575975	-0.085846	0.008798	0.009316	0.166079	-0.468355	0.614048	-0.077335	-0.841089	0.531077	0.067429
27612	-0.302747	2.101098	-9.626703	-0.039308	0.001818	0.006097	0.166496	-0.471408	0.613618	-0.077974	-0.840968	0.531117	0.067887
27613	-0.247633	2.040605	-9.603840	0.030505	0.007078	0.001308	0.165702	-0.469599	0.610369	-0.077553	-0.841009	0.531156	0.067542
27614	-0.267776	1.925319	-9.600184	0.027790	0.010568	0.008333	0.166227	-0.469325	0.611413	-0.077159	-0.840982	0.531308	0.067137
27615	-0.277921	1.857989	-9.620099	-0.016078	-0.005188	0.009708	0.167160	-0.470718	0.612172	-0.077396	-0.840846	0.531446	0.067476
27616	-0.301992	1.867887	-9.590936	-0.005310	-0.012162	0.000077	0.167290	-0.468775	0.609566	-0.077307	-0.840825	0.531448	0.067817
27617	-0.282559	1.882322	-9.540465	0.028697	-0.010414	-0.002316	0.167024	-0.468497	0.609573	-0.076712	-0.840880	0.531452	0.067783
27618	-0.296738	1.925722	-9.542248	0.035821	-0.003431	0.007467	0.167552	-0.469194	0.611394	-0.076033	-0.840853	0.531624	0.067529
27619	-0.330380	1.949937	-9.575327	0.021555	-0.003396	-0.002314	0.167276	-0.467390	0.611416	-0.075629	-0.840907	0.531608	0.067451
27620	-0.281711	2.002430	-9.589564	-0.008934	0.000045	0.014215	0.167544	-0.467530	0.610886	-0.075750	-0.840746	0.531825	0.067604
27621	-0.324766	2.060452	-9.602946	-0.026799	0.007063	0.010610	0.168871	-0.468092	0.611254	-0.076290	-0.840602	0.531944	0.067846
27622	-0.300617	2.060278	-9.598350	-0.012460	0.010569	0.006314	0.167550	-0.468084	0.610094	-0.076571	-0.840535	0.532008	0.067871
27623	-0.325066	2.017275	-9.564985	0.028649	-0.003432	0.011848	0.167819	-0.469612	0.611386	-0.076072	-0.840448	0.532238	0.067698
27624	-0.356733	1.979022	-9.569959	0.035892	-0.005124	-0.007489	0.168611	-0.468922	0.611250	-0.075354	-0.840578	0.532161	0.067494
27625	-0.354695	1.928309	-9.630646	0.014396	0.008859	0.002969	0.168867	-0.467537	0.611653	-0.075208	-0.840581	0.532204	0.067281
27626	-0.359751	1.897042	-9.642979	-0.003544	-0.001657	0.009845	0.168860	-0.467261	0.613230	-0.075214	-0.840473	0.532357	0.067412
27627	-0.330497	1.935329	-9.633177	0.003614	-0.001667	0.009896	0.167805	-0.467670	0.612193	-0.075142	-0.840372	0.532518	0.067480
27628	-0.330158	1.983375	-9.651855	0.016142	0.003585	0.011779	0.167929	-0.466423	0.612597	-0.074875	-0.840278	0.532724	0.067311
27629	-0.330092	1.992959	-9.663762	-0.001721	0.001850	0.004595	0.166737	-0.467388	0.614048	-0.074923	-0.840230	0.532784	0.067385
27630	-0.330482	1.935520	-9.570685	-0.016026	-0.011277	-0.004382	0.168854	-0.466012	0.612718	-0.075016	-0.840242	0.532695	0.067832
27631	-0.320733	1.945315	-9.488939	0.016196	0.006211	-0.004087	0.167007	-0.467111	0.611948	-0.074796	-0.840320	0.532627	0.067655
27632	-0.368956	1.957543	-9.546065	0.025106	-0.003402	0.003011	0.166742	-0.467249	0.612213	-0.074292	-0.840320	0.532713	0.067521
27633	-0.318647	1.901781	-9.561562	0.027855	-0.003379	-0.011094	0.168194	-0.466286	0.612332	-0.073762	-0.840477	0.532557	0.067391
27634	-0.325941	1.896837	-9.624045	-0.001702	0.009725	0.001077	0.167659	-0.465728	0.612870	-0.073845	-0.840480	0.532548	0.067325
27635	-0.340282	1.916309	-9.585242	-0.021429	-0.001672	0.006187	0.166866	-0.466834	0.614183	-0.074183	-0.840382	0.532613	0.067664
27636	-0.445615	2.046818	-9.650129	-0.010684	-0.010372	0.004531	0.168707	-0.465736	0.616395	-0.074209	-0.840308	0.532680	0.068026
27637	-0.301202	1.980699	-9.666556	-0.007112	-0.021780	0.002697	0.168446	-0.466706	0.616783	-0.074087	-0.840241	0.532735	0.068559
27638	-0.306102	1.966702	-9.536889	0.010811	0.003579	0.000272	0.168458	-0.466843	0.613765	-0.073894	-0.840260	0.532743	0.068464
27639	-0.320638	1.966242	-9.724237	-0.007016	0.012385	-0.006867	0.168457	-0.466843	0.613896	-0.074123	-0.840341	0.532588	0.068434
27640	-0.306654	1.896311	-9.746793	-0.039300	-0.005147	0.004271	0.167669	-0.467948	0.613635	-0.074685	-0.840232	0.532607	0.069013
27641	-0.277721	1.886779	-9.643805	-0.007108	0.003572	0.008049	0.168998	-0.467122	0.611262	-0.074840	-0.840142	0.532715	0.069104
27642	-0.289833	1.877620	-9.523633	0.017937	-0.005183	0.003793	0.169000	-0.467677	0.611781	-0.074439	-0.840125	0.532801	0.069074
27643	-0.292174	1.882926	-9.367328	-0.014379	-0.010515	0.021160	0.169259	-0.467540	0.613090	-0.074583	-0.839866	0.533141	0.069455
27644	-0.301403	1.945325	-9.436231	-0.035717	0.001802	-0.002725	0.168608	-0.468645	0.611646	-0.075148	-0.839846	0.533035	0.069890
27645	-0.325098	2.012494	-9.555426	-0.024978	0.000079	0.000014	0.169543	-0.470176	0.612010	-0.075557	-0.839810	0.532989	0.070236
27646	-0.305772	2.016830	-9.661295	0.014390	0.000100	0.002941	0.169550	-0.469897	0.609652	-0.075270	-0.839804	0.533050	0.070157
27647	-0.339696	2.002487	-9.718849	0.026978	-0.006841	-0.011082	0.170077	-0.470040	0.610823	-0.074718	-0.839954	0.532901	0.070079
27648	-0.378787	1.935758	-9.615932	-0.024992	-0.005147	0.002640	0.169666	-0.469068	0.613068	-0.075036	-0.839884	0.532910	0.070508
27649	-0.424743	1.922001	-9.512344	-0.048306	0.001814	0.013078	0.168884	-0.470311	0.611100	-0.075870	-0.839676	0.533047	0.071052
27650	-0.431660	1.967758	-9.511759	-0.037575	-0.003432	0.013148	0.169419	-0.471284	0.611345	-0.076433	-0.839476	0.533212	0.071571
27651	-0.387924	2.008057	-9.593390	0.010780	0.007092	0.010011	0.168650	-0.474191	0.608705	-0.076322	-0.839398	0.533373	0.071403
27652	-0.385599	1.998168	-9.675241	0.021524	0.005362	0.010082	0.168384	-0.474467	0.609493	-0.075982	-0.839330	0.533564	0.071149
27653	-0.412193	1.993580	-9.670258	0.007235	0.010625	0.005598	0.168781	-0.474053	0.608966	-0.075958	-0.839299	0.533640	0.070967
27654	-0.368846	1.974247	-9.589136	-0.016020	0.008850	0.000998	0.169320	-0.475165	0.608160	-0.076273	-0.839279	0.533612	0.071068
27655	-0.388186	1.969735	-9.540953	0.000053	0.001841	0.004618	0.168525	-0.475577	0.608955	-0.076272	-0.839235	0.533675	0.071112
27656	-0.414680	1.979549	-9.545418	-0.004407	0.008851	0.003740	0.167859	-0.474741	0.608449	-0.076396	-0.839201	0.533715	0.071086
27657	-0.388193	1.969647	-9.569795	0.003707	0.001886	-0.011216	0.169051	-0.475025	0.609084	-0.076308	-0.839333	0.533517	0.071115
27658	-0.368943	1.959889	-9.565267	0.014368	0.005340	0.006490	0.169712	-0.474752	0.609207	-0.076083	-0.839297	0.533629	0.070942
27659	-0.397693	1.993613	-9.622313	0.014326	-0.007781	0.013509	0.168652	-0.475301	0.610005	-0.075746	-0.839166	0.533876	0.070983
27660	-0.344479	2.007482	-9.670682	-0.005343	0.010575	0.016944	0.169454	-0.475582	0.608416	-0.075922	-0.838993	0.534132	0.070918
27661	-0.358933	2.012398	-9.672904	-0.033979	0.006197	0.016725	0.168382	-0.476133	0.612886	-0.076551	-0.838775	0.534343	0.071234
27662	-0.339335	2.050797	-9.651001	-0.023250	0.001814	0.016789	0.168008	-0.478071	0.609200	-0.076933	-0.838561	0.534586	0.071507
27663	-0.315275	2.034176	-9.519210	0.003624	0.008807	0.008185	0.168798	-0.476688	0.608415	-0.076949	-0.838495	0.534704	0.071388
27664	-0.358649	2.046601	-9.499465	0.019726	0.008819	0.008317	0.168804	-0.478491	0.609709	-0.076674	-0.838452	0.534850	0.071097
27665	-0.397128	2.070757	-9.563748	-0.014189	0.016743	-0.005982	0.168414	-0.478904	0.608268	-0.077055	-0.838521	0.534693	0.071060
27666	-0.440402	2.099762	-9.627934	-0.023114	0.008904	-0.011342	0.169331	-0.478634	0.610748	-0.077472	-0.838622	0.534448	0.071255
27667	-0.411793	2.046759	-9.583125	-0.001563	0.015931	-0.027922	0.167221	-0.480425	0.610763	-0.077599	-0.838943	0.533940	0.071136
27668	-0.329769	2.036408	-9.612793	-0.014177	0.015863	-0.007774	0.167882	-0.479457	0.609713	-0.077944	-0.839025	0.533765	0.071114
27669	-0.301001	2.005111	-9.548509	-0.001641	0.012357	-0.012998	0.167631	-0.481397	0.608648	-0.078057	-0.839181	0.533513	0.071029
27670	-0.298494	2.017185	-9.526760	0.005524	0.019353	-0.012920	0.167483	-0.479733	0.610503	-0.078102	-0.839355	0.533271	0.070747
27671	-0.247920	1.997590	-9.513001	0.018017	0.008831	-0.009361	0.168418	-0.479181	0.607347	-0.077854	-0.839498	0.533114	0.070501
27672	-0.267138	2.014328	-9.594360	0.055540	0.001835	0.003234	0.168146	-0.478348	0.608146	-0.076896	-0.839554	0.533238	0.069954
27673	-0.248336	1.946411	-9.732300	0.114620	-0.012108	-0.003452	0.167345	-0.478206	0.609603	-0.074812	-0.839751	0.533347	0.069014
27674	-0.287343	1.891687	-9.636455	0.192466	-0.012086	-0.007292	0.167305	-0.472799	0.611887	-0.071389	-0.840089	0.533508	0.067256
27675	-0.292796	1.800700	-9.514877	0.149469	-0.016509	-0.001473	0.170189	-0.469072	0.615028	-0.068673	-0.840296	0.533695	0.066010
27676	-0.348419	1.786924	-9.442452	0.042070	-0.005181	0.006610	0.168043	-0.466705	0.618363	-0.067869	-0.840277	0.533862	0.065719
27677	-0.432779	1.815816	-9.648089	-0.030326	0.010632	0.000007	0.167783	-0.467674	0.618620	-0.068463	-0.840254	0.533796	0.065936
27678	-0.437519	1.830116	-9.703163	0.000072	0.003643	0.004615	0.168727	-0.469065	0.616099	-0.068457	-0.840210	0.533864	0.065948
27679	-0.389420	1.801015	-9.658247	0.025179	0.001909	-0.009329	0.168465	-0.469340	0.615838	-0.068009	-0.840351	0.533726	0.065734
27680	-0.343725	1.772072	-9.567643	0.005446	0.015843	0.002893	0.169785	-0.468793	0.616348	-0.068040	-0.840350	0.533754	0.065486
27681	-0.360382	1.805937	-9.547883	-0.030372	0.024563	0.011486	0.168201	-0.469616	0.615840	-0.068795	-0.840223	0.533862	0.065455
27682	-0.360422	1.801053	-9.571973	-0.024931	0.035098	-0.000773	0.168208	-0.470448	0.615306	-0.069537	-0.840242	0.533765	0.065213
27683	-0.364821	1.863421	-9.638515	0.007247	0.007119	0.000257	0.168078	-0.470030	0.613870	-0.069458	-0.840263	0.533757	0.065091
27684	-0.326460	1.824650	-9.634484	0.035931	0.003646	-0.012783	0.168210	-0.470725	0.615173	-0.068826	-0.840452	0.533584	0.064745
27685	-0.319482	1.786227	-9.596531	0.035900	0.005372	-0.006620	0.168212	-0.470864	0.614909	-0.068237	-0.840583	0.533500	0.064354
27686	-0.389325	1.815344	-9.691731	-0.007074	-0.001615	0.000120	0.169545	-0.470453	0.612007	-0.068289	-0.840572	0.533490	0.064537
27687	-0.396818	1.781639	-9.720896	-0.016016	-0.008602	-0.002618	0.168756	-0.471003	0.610964	-0.068425	-0.840571	0.533425	0.064932
27688	-0.384650	1.793674	-9.687214	0.021567	-0.007724	-0.004105	0.169154	-0.471700	0.612263	-0.067924	-0.840629	0.533399	0.064919
27689	-0.355812	1.771998	-9.622819	0.049252	-0.003389	0.006672	0.169148	-0.470868	0.612534	-0.067028	-0.840625	0.533567	0.064518
27690	-0.341545	1.736254	-9.476743	0.026881	-0.003421	0.002969	0.170726	-0.469351	0.613574	-0.066493	-0.840627	0.533649	0.064365
27691	-0.321977	1.772093	-9.505341	-0.008850	0.012336	-0.004282	0.169019	-0.470589	0.610965	-0.066729	-0.840682	0.533537	0.064333
27692	-0.369983	1.815486	-9.595758	0.014429	0.006256	-0.006752	0.169945	-0.470594	0.611475	-0.066493	-0.840777	0.533437	0.064164
27693	-0.398776	1.844304	-9.684107	0.016267	0.007176	-0.014649	0.169805	-0.469206	0.611491	-0.066240	-0.840969	0.533190	0.063967
27694	-0.393933	1.848820	-9.768217	0.019820	0.015919	-0.004017	0.169794	-0.468098	0.612814	-0.066021	-0.841059	0.533123	0.063574
27695	-0.360391	1.810218	-9.720881	0.010899	0.010668	-0.012931	0.170593	-0.467963	0.611491	-0.065899	-0.841229	0.532893	0.063376
27696	-0.355998	1.747777	-9.678375	-0.000692	0.012429	-0.022717	0.170066	-0.467820	0.610189	-0.065963	-0.841484	0.532493	0.063285
27697	-0.341572	1.735931	-9.582498	-0.001600	0.008906	-0.023627	0.169002	-0.467537	0.610733	-0.066019	-0.841749	0.532069	0.063263
27698	-0.332234	1.694621	-9.696015	0.007290	0.013266	-0.006813	0.170312	-0.466020	0.612695	-0.065978	-0.841848	0.531942	0.063052
27699	-0.303165	1.708701	-9.736963	0.024242	-0.011239	-0.002377	0.169650	-0.466294	0.612965	-0.065409	-0.841896	0.531935	0.063062
27700	-0.264782	1.670194	-9.646406	0.025094	-0.010410	0.004660	0.171629	-0.464918	0.613473	-0.064831	-0.841866	0.532056	0.063045
27701	-0.303381	1.670937	-9.501858	0.012553	-0.007808	0.004587	0.171894	-0.466308	0.615685	-0.064504	-0.841829	0.532147	0.063108
27702	-0.380039	1.755842	-9.461765	-0.028585	0.005321	0.003493	0.171891	-0.466864	0.617385	-0.064996	-0.841759	0.532164	0.063399
27703	-0.408619	1.813582	-9.530555	-0.057192	0.012337	0.002451	0.170846	-0.466994	0.613333	-0.066057	-0.841678	0.532104	0.063872
27704	-0.415838	1.822738	-9.701032	-0.032951	0.010665	-0.011470	0.170985	-0.468104	0.613189	-0.066660	-0.841768	0.531855	0.064140
27705	-0.428021	1.810512	-9.797205	0.014469	0.008947	-0.009365	0.171113	-0.467689	0.613847	-0.066462	-0.841903	0.531691	0.063927
27706	-0.384891	1.762185	-9.759678	0.018080	-0.001545	-0.020855	0.171656	-0.467829	0.610558	-0.066064	-0.842143	0.531367	0.063870
27707	-0.370452	1.748309	-9.541248	-0.001645	0.008885	-0.014805	0.172452	-0.467833	0.610284	-0.066128	-0.842314	0.531092	0.063837
27708	-0.331844	1.738885	-9.378255	-0.024960	0.021058	-0.004374	0.172318	-0.468249	0.611462	-0.066717	-0.842355	0.530954	0.063834
27709	-0.386909	1.810955	-9.547596	-0.024874	0.020267	-0.018440	0.170737	-0.469905	0.611207	-0.067290	-0.842548	0.530572	0.063863
27710	-0.403763	1.824858	-9.763601	-0.001606	0.015940	-0.014749	0.170742	-0.470459	0.610940	-0.067417	-0.842714	0.530309	0.063713
27711	-0.452101	1.829084	-10.077987	0.035976	-0.004973	-0.012766	0.171264	-0.468798	0.610424	-0.066700	-0.842897	0.530134	0.063517
27712	-0.322445	1.718091	-9.861668	0.053827	-0.033037	-0.018091	0.172178	-0.466306	0.610434	-0.065369	-0.843114	0.529943	0.063609
27713	-0.332181	1.697459	-9.554180	0.035842	-0.017391	-0.002312	0.173226	-0.465065	0.611742	-0.064535	-0.843168	0.529959	0.063606
27714	-0.341650	1.719608	-9.414444	-0.039365	-0.001717	0.009537	0.174153	-0.465070	0.611991	-0.065143	-0.843017	0.530064	0.064121
27715	-0.346151	1.767560	-9.476343	-0.058964	0.013195	-0.002876	0.172828	-0.465479	0.612531	-0.066234	-0.842991	0.529910	0.064607
27716	-0.350731	1.805758	-9.581616	-0.039255	0.015852	-0.004473	0.172581	-0.467002	0.609897	-0.067007	-0.843001	0.529768	0.064844
27717	-0.312518	1.747627	-9.616262	0.014426	-0.008622	-0.010361	0.173121	-0.468669	0.609872	-0.066622	-0.843124	0.529612	0.064928
27718	-0.332198	1.699453	-9.688750	0.021589	-0.001604	-0.007643	0.172846	-0.467836	0.611327	-0.066180	-0.843223	0.529521	0.064819
27719	-0.395412	1.637599	-9.626426	-0.012403	-0.007719	-0.013194	0.172857	-0.468806	0.609875	-0.066248	-0.843342	0.529281	0.065172
27720	-0.414918	1.609108	-9.554482	-0.042811	0.008889	-0.013358	0.172595	-0.469498	0.609872	-0.066996	-0.843428	0.528999	0.065576
27721	-0.419064	1.705282	-9.577374	-0.032146	0.017600	0.006159	0.172734	-0.469914	0.608816	-0.067682	-0.843349	0.529025	0.065685
27722	-0.435234	1.813151	-9.739429	-0.037517	0.015874	0.011431	0.171818	-0.471157	0.607506	-0.068447	-0.843191	0.529154	0.065881
27723	-0.331047	1.860575	-9.696521	-0.007033	0.007132	-0.006024	0.172758	-0.473381	0.607601	-0.068584	-0.843260	0.529021	0.065918
27724	-0.321138	1.892084	-9.592896	0.014436	0.007117	-0.007629	0.173148	-0.472412	0.608129	-0.068355	-0.843365	0.528907	0.065737
27725	-0.306963	1.848639	-9.605536	-0.001690	0.008849	-0.002466	0.171692	-0.472265	0.607366	-0.068431	-0.843405	0.528839	0.065682
27726	-0.408393	1.849279	-9.655125	-0.007068	0.008880	0.001051	0.173815	-0.472832	0.607590	-0.068595	-0.843392	0.528838	0.065687
27727	-0.420667	1.820576	-9.633718	-0.007103	-0.008624	0.002747	0.172614	-0.471716	0.608144	-0.068583	-0.843347	0.528875	0.065980
27728	-0.404225	1.753361	-9.548109	0.007140	0.006191	0.020507	0.172750	-0.472410	0.608398	-0.068504	-0.843139	0.529232	0.065854
27729	-0.399163	1.786894	-9.581415	0.005359	0.008820	0.020510	0.172759	-0.473242	0.607078	-0.068486	-0.842947	0.529561	0.065697
27730	-0.386874	1.820157	-9.684487	-0.026823	0.007088	0.016750	0.172500	-0.474627	0.607592	-0.068984	-0.842734	0.529807	0.065920
27731	-0.377135	1.832042	-9.706065	-0.021434	0.008849	0.013271	0.170637	-0.474341	0.609460	-0.069408	-0.842581	0.529978	0.066057
27732	-0.370032	1.810500	-9.653499	0.023281	-0.001652	0.013551	0.171691	-0.474070	0.610627	-0.068965	-0.842459	0.530249	0.065901
27733	-0.365178	1.810770	-9.552592	0.017027	0.008827	0.011777	0.171958	-0.472544	0.607621	-0.068738	-0.842375	0.530445	0.065633
27734	-0.406305	1.801368	-9.585994	-0.000857	0.013217	0.011674	0.172225	-0.473934	0.609440	-0.068858	-0.842263	0.530625	0.065484
27735	-0.428101	1.794175	-9.633958	-0.005366	0.015835	0.021350	0.172232	-0.474765	0.608644	-0.069091	-0.842056	0.530943	0.065325
27736	-0.380026	1.762588	-9.615508	0.017910	-0.005153	0.011729	0.171181	-0.475036	0.606559	-0.068698	-0.841935	0.531191	0.065288
27737	-0.370216	1.781916	-9.562494	0.014310	0.001819	0.017015	0.170382	-0.475309	0.607880	-0.068444	-0.841783	0.531481	0.065161
27738	-0.377057	1.839581	-9.600227	0.003606	0.003587	0.011671	0.171697	-0.473375	0.607879	-0.068386	-0.841666	0.531676	0.065128
27739	-0.360032	1.858500	-9.662646	0.000021	0.001838	0.014282	0.171682	-0.470879	0.607904	-0.068370	-0.841523	0.531902	0.065158
27740	-0.350417	1.853496	-9.701242	-0.000853	0.022837	0.016992	0.170107	-0.473922	0.608685	-0.068598	-0.841358	0.532172	0.064842
27741	-0.364997	1.839317	-9.655614	-0.012556	0.003558	0.025649	0.169573	-0.471976	0.606483	-0.068829	-0.841078	0.532569	0.064961
27742	-0.345714	1.832164	-9.586163	-0.014288	0.005321	0.011536	0.169834	-0.471700	0.607137	-0.069091	-0.840942	0.532735	0.065089
27743	-0.350462	1.844169	-9.605211	0.003602	0.012322	0.015220	0.169831	-0.472672	0.609620	-0.069131	-0.840806	0.532966	0.064904
27744	-0.345872	1.810480	-9.598428	0.005410	0.000089	0.007250	0.169837	-0.472394	0.607524	-0.069000	-0.840729	0.533104	0.064916
27745	-0.350615	1.822544	-9.598248	0.019703	0.010575	0.015327	0.168909	-0.472667	0.608060	-0.068751	-0.840612	0.533360	0.064589
27746	-0.355577	1.805591	-9.648872	0.014376	0.013228	0.008247	0.168630	-0.473222	0.612780	-0.068610	-0.840549	0.533515	0.064284
27747	-0.365354	1.791058	-9.706638	-0.005256	0.019381	0.000197	0.169022	-0.472948	0.614089	-0.068854	-0.840570	0.533472	0.064096
27748	-0.355966	1.752558	-9.687934	-0.000779	0.015883	-0.002437	0.167172	-0.471826	0.610587	-0.068982	-0.840603	0.533424	0.063923
27749	-0.312509	1.747730	-9.582613	0.007252	0.015846	-0.000633	0.168109	-0.472802	0.609514	-0.068974	-0.840647	0.533388	0.063661
27750	-0.331565	1.784004	-9.567611	-0.008878	0.008835	0.002762	0.167975	-0.472940	0.610039	-0.069170	-0.840609	0.533420	0.063685
27751	-0.345915	1.805559	-9.634536	-0.011500	0.007132	-0.009590	0.167186	-0.472935	0.608477	-0.069372	-0.840711	0.533221	0.063782
27752	-0.302403	1.810191	-9.581983	-0.003484	0.008843	-0.002489	0.168252	-0.473634	0.607929	-0.069470	-0.840733	0.533177	0.063756
27753	-0.282886	1.838815	-9.610662	0.000049	-0.005172	0.004536	0.167201	-0.475570	0.608451	-0.069368	-0.840684	0.533248	0.063916
27754	-0.328560	1.868022	-9.614739	-0.012516	-0.005182	0.013276	0.167334	-0.475570	0.608186	-0.069488	-0.840499	0.533490	0.064202
27755	-0.369950	1.820290	-9.598107	-0.018805	-0.010433	0.016738	0.168658	-0.475023	0.607909	-0.069663	-0.840286	0.533749	0.064636
27756	-0.389262	1.820507	-9.576307	-0.021511	-0.019186	0.018454	0.168941	-0.478075	0.607612	-0.069793	-0.840027	0.534066	0.065244
27757	-0.394157	1.813153	-9.634032	-0.014345	-0.012175	0.020295	0.167220	-0.477788	0.606592	-0.069876	-0.839780	0.534392	0.065658
27758	-0.384486	1.815423	-9.653317	0.000032	-0.015637	0.006287	0.169609	-0.478772	0.607202	-0.069665	-0.839682	0.534533	0.065994
27759	-0.350533	1.834518	-9.614936	0.005392	-0.012158	0.008094	0.169477	-0.477799	0.605639	-0.069400	-0.839593	0.534680	0.066214
27760	-0.330875	1.882421	-9.631378	-0.015208	-0.006933	0.015016	0.168689	-0.479043	0.605639	-0.069548	-0.839383	0.534948	0.066555
27761	-0.374026	1.928299	-9.683354	-0.016036	-0.005132	0.002704	0.168949	-0.477796	0.604860	-0.069715	-0.839331	0.534967	0.066894
27762	-0.330628	1.916175	-9.604554	-0.007042	-0.010375	-0.011366	0.168434	-0.480567	0.605103	-0.069654	-0.839407	0.534811	0.067243
27763	-0.350432	1.848921	-9.624385	0.014425	0.000131	-0.006773	0.168947	-0.478629	0.606951	-0.069356	-0.839505	0.534704	0.067179
27764	-0.357876	1.820195	-9.598212	0.007292	0.000140	-0.012997	0.168944	-0.478074	0.606825	-0.069166	-0.839645	0.534506	0.067199
27765	-0.350908	1.781647	-9.601119	-0.012416	-0.017365	-0.013214	0.170670	-0.478083	0.606143	-0.069123	-0.839751	0.534279	0.067723
27766	-0.386798	1.829874	-9.653131	-0.033089	-0.010407	0.011355	0.170283	-0.478357	0.603523	-0.069531	-0.839559	0.534451	0.068317
27767	-0.437095	1.887967	-9.661643	-0.059942	-0.012155	0.013824	0.171224	-0.480859	0.603746	-0.070377	-0.839316	0.534606	0.069225
27768	-0.364622	1.887797	-9.532484	-0.067995	-0.024439	0.006647	0.172293	-0.482112	0.603324	-0.071214	-0.839108	0.534664	0.070434
27769	-0.415037	1.931290	-9.596442	-0.057244	-0.011290	0.009441	0.172037	-0.483498	0.602920	-0.072020	-0.838914	0.534745	0.071304
27770	-0.422204	1.941063	-9.565023	-0.110903	-0.015667	0.001989	0.172596	-0.487383	0.601299	-0.073662	-0.838691	0.534665	0.072833
27771	-0.427068	1.936290	-9.565036	-0.175352	0.010535	0.015713	0.171031	-0.490146	0.598410	-0.076690	-0.838280	0.534642	0.074589
27772	-0.388119	1.981526	-9.617728	-0.307784	0.016608	0.021818	0.170425	-0.497351	0.593888	-0.082006	-0.837568	0.534532	0.077650
27773	-0.425974	2.094522	-9.731467	-0.588748	0.038408	0.035747	0.169696	-0.506082	0.589353	-0.092275	-0.836227	0.534105	0.083314
27774	-0.457445	2.421826	-9.751468	-0.860820	0.034801	0.053214	0.169721	-0.526183	0.577348	-0.107071	-0.834032	0.533369	0.091891
27775	-0.358311	2.768241	-9.481557	-1.178567	0.073048	0.084556	0.168058	-0.549879	0.560873	-0.127576	-0.830511	0.532300	0.103115
27776	-0.306578	3.235693	-9.080060	-1.725368	0.132208	0.119628	0.162151	-0.591159	0.536419	-0.157748	-0.824632	0.530037	0.118985
27777	-0.302471	3.799474	-8.761166	-2.112098	0.156415	0.166350	0.156838	-0.635901	0.499330	-0.194414	-0.815841	0.526782	0.138229
27778	-0.211133	4.401376	-8.339237	-2.353161	0.121071	0.231520	0.151912	-0.676483	0.458210	-0.234433	-0.803752	0.522895	0.160017
27779	-0.134540	4.969541	-7.975252	-2.789154	0.145209	0.288435	0.142840	-0.725078	0.402778	-0.281216	-0.786880	0.517113	0.185289
27780	-0.119761	6.342153	-7.416419	-3.301113	0.143979	0.318447	0.133159	-0.772549	0.330315	-0.335078	-0.763936	0.507867	0.214934
27781	0.099526	7.255353	-6.335874	-3.637694	0.105080	0.317713	0.121842	-0.820969	0.234129	-0.392004	-0.734809	0.495069	0.247578
27782	0.171106	8.435638	-4.813557	-3.725621	0.073171	0.326836	0.111487	-0.849837	0.133925	-0.447822	-0.700798	0.479469	0.280085
27783	0.362143	9.445746	-3.577833	-3.290857	0.042377	0.306223	0.106964	-0.862241	0.044552	-0.494985	-0.667119	0.463939	0.307738
27784	0.604515	9.531691	-2.384423	-2.707329	0.017886	0.231000	0.098621	-0.861316	-0.035449	-0.531883	-0.637356	0.449505	0.329884
27785	1.019197	9.408601	-1.464089	-2.367193	-0.004939	0.168019	0.093907	-0.852374	-0.104933	-0.562521	-0.609853	0.435602	0.349143
27786	0.806934	9.410870	-0.476819	-2.456667	0.031677	0.151681	0.083967	-0.832308	-0.176718	-0.593061	-0.580397	0.419459	0.368065
27787	0.821233	9.360147	0.277157	-2.764394	0.064738	0.126617	0.080617	-0.807425	-0.245802	-0.625717	-0.546056	0.399212	0.388497
27788	0.605066	9.153267	1.290898	-3.083031	0.102987	0.133245	0.083578	-0.775367	-0.311762	-0.659958	-0.506233	0.374736	0.409581
27789	0.659406	8.945034	2.552248	-3.451813	0.144584	0.142958	0.083138	-0.721650	-0.388603	-0.695550	-0.459526	0.345176	0.431160
27790	0.575349	8.618835	4.212408	-3.650693	0.163427	0.155598	0.081944	-0.652398	-0.464753	-0.729591	-0.407960	0.312063	0.451533
27791	0.989256	7.705111	5.361599	-3.366417	0.150872	0.169624	0.075578	-0.563567	-0.534333	-0.757865	-0.358109	0.280190	0.467859
27792	0.815790	7.046405	6.605315	-3.168074	0.147167	0.193856	0.075272	-0.480883	-0.583213	-0.781583	-0.309718	0.249262	0.480699
27793	1.114777	6.277328	7.569692	-3.284722	0.167743	0.242158	0.083718	-0.404910	-0.621932	-0.803405	-0.257931	0.216056	0.491254
27794	1.031257	5.376278	8.449328	-3.567821	0.174396	0.294573	0.085791	-0.308382	-0.653528	-0.823320	-0.200489	0.179326	0.499791
27795	1.253104	3.962113	9.063261	-3.601239	0.161873	0.334449	0.088038	-0.203819	-0.672194	-0.839525	-0.140880	0.141587	0.505276
27796	1.400202	2.904205	9.576183	-3.451964	0.160878	0.345835	0.086185	-0.087593	-0.674679	-0.851126	-0.083320	0.104799	0.507602
27797	1.353685	1.800750	9.645616	-2.995616	0.158433	0.329553	0.089314	0.008906	-0.666682	-0.858241	-0.032770	0.072073	0.507103
27798	1.480358	1.619171	9.582349	-2.349417	0.130709	0.277694	0.101213	0.077482	-0.656999	-0.861801	0.006672	0.046211	0.505093
27799	1.115295	0.879324	9.759654	-1.677938	0.090994	0.162559	0.105614	0.133476	-0.642999	-0.862793	0.035195	0.027658	0.503572
27800	0.908111	-0.073130	10.031693	-1.130924	0.078247	0.072957	0.109068	0.170061	-0.629440	-0.862538	0.053997	0.014944	0.502881
27801	0.836756	-0.601226	10.199286	-0.728986	0.049618	0.012248	0.106868	0.197522	-0.613918	-0.861769	0.066432	0.006757	0.502887
27802	0.809258	-0.735374	10.308539	-0.462227	0.039260	-0.022876	0.109013	0.212206	-0.606984	-0.860880	0.074046	0.001543	0.503389
27803	0.725191	-1.002404	10.080271	-0.288462	0.004494	-0.069343	0.111335	0.223288	-0.607040	-0.859711	0.079290	-0.001314	0.504588
27804	0.761885	-1.261272	9.682813	-0.211325	-0.009321	-0.105895	0.110491	0.229809	-0.603815	-0.858287	0.083068	-0.003036	0.506393
27805	0.735620	-1.554743	9.607561	-0.075325	-0.019749	-0.108516	0.109936	0.233417	-0.602721	-0.857032	0.084880	-0.003256	0.508214
27806	0.864626	-1.752700	9.700310	0.099877	-0.018958	-0.075596	0.105966	0.231357	-0.600976	-0.856420	0.083415	-0.001706	0.509493
27807	1.010166	-1.671159	9.993213	0.185605	0.004500	-0.039673	0.105465	0.226507	-0.601541	-0.856291	0.080509	0.000202	0.510180
27808	1.050648	-1.748654	9.924676	0.182003	0.023723	-0.027320	0.106679	0.225115	-0.605115	-0.856289	0.077198	0.001778	0.510693
27809	1.120870	-1.724855	10.020481	0.078194	0.027147	-0.024558	0.107627	0.222337	-0.606469	-0.856129	0.075919	0.002185	0.511150
27810	1.096844	-1.703438	9.883938	-0.027430	0.043735	-0.005867	0.109356	0.222051	-0.607547	-0.856019	0.075990	0.001246	0.511328
27811	1.136799	-1.514218	9.724738	0.028155	0.062176	-0.019464	0.107776	0.220257	-0.607803	-0.855833	0.075228	0.000547	0.511753
27812	1.256075	-1.376154	9.557055	0.167720	0.061318	-0.011404	0.109384	0.217336	-0.607857	-0.855952	0.071778	0.001312	0.512047
27813	1.149752	-1.391623	9.733246	0.165798	0.020159	0.000794	0.111131	0.214693	-0.610402	-0.856165	0.069104	0.002734	0.512054
27814	1.055450	-1.075413	9.857868	0.074530	0.025377	0.002000	0.111150	0.211920	-0.611217	-0.856277	0.067617	0.003141	0.512062
27815	0.916461	-0.920844	9.709427	-0.031030	0.032411	0.004858	0.111950	0.211916	-0.612540	-0.856257	0.068174	0.002347	0.512025
27816	0.784574	-0.790025	9.678421	-0.088196	0.049972	-0.009527	0.111941	0.212748	-0.611352	-0.856029	0.069222	0.000683	0.512271
27817	0.866020	-0.873283	9.402768	-0.100723	0.063978	0.001852	0.114571	0.216061	-0.610703	-0.855878	0.070622	-0.001350	0.512331
27818	0.920852	-0.974524	9.470831	-0.088250	0.032453	0.001790	0.115730	0.220491	-0.608447	-0.855759	0.071849	-0.002731	0.512354
27819	0.951250	-1.122992	9.764485	-0.088372	0.004362	0.011335	0.116247	0.223124	-0.608822	-0.855717	0.073636	-0.003614	0.512165
27820	0.932381	-1.064689	9.904718	-0.095644	-0.009706	0.028869	0.116208	0.228392	-0.606539	-0.855860	0.075419	-0.004389	0.511660
27821	0.969464	-0.946880	9.982663	-0.142974	0.002544	0.010956	0.116452	0.231719	-0.605854	-0.855723	0.078139	-0.005780	0.511467
27822	1.067631	-1.056633	9.737806	-0.195666	0.011334	-0.001779	0.117470	0.237120	-0.602668	-0.855381	0.081420	-0.007891	0.511499
27823	1.055138	-1.109946	9.576270	-0.161724	-0.009642	0.008963	0.119152	0.243073	-0.600535	-0.855176	0.084569	-0.009238	0.511309
27824	0.820502	-1.165809	9.587266	-0.106434	-0.023643	0.044621	0.119114	0.248064	-0.597862	-0.855445	0.086673	-0.009916	0.510494
27825	0.630209	-1.438343	9.648264	-0.074332	0.002596	0.073147	0.118968	0.250700	-0.598358	-0.856031	0.088165	-0.010688	0.509239
27826	0.556301	-1.646665	9.766679	-0.024303	0.021817	0.091182	0.120942	0.252491	-0.597321	-0.856901	0.088388	-0.011388	0.507720
27827	0.755900	-1.437783	10.151910	-0.045832	0.042646	0.099886	0.124119	0.253861	-0.598405	-0.857794	0.088959	-0.012609	0.506080
27828	0.944791	-1.357963	9.992571	-0.077872	0.051435	0.069688	0.127404	0.257587	-0.596319	-0.858337	0.089806	-0.014321	0.504963
27829	0.973483	-1.379216	9.408041	-0.040190	0.044582	0.061126	0.130056	0.258266	-0.597796	-0.858841	0.090258	-0.015432	0.503992
27830	1.078590	-1.527855	9.049715	0.046624	0.028906	0.059885	0.132700	0.258945	-0.596911	-0.859510	0.089196	-0.015485	0.503037
27831	0.998854	-1.873451	9.096902	0.027670	-0.000886	0.084264	0.135369	0.257267	-0.599198	-0.860377	0.088950	-0.015154	0.501606
27832	0.903706	-1.681711	9.417182	-0.103001	-0.037691	0.074428	0.136145	0.259203	-0.596830	-0.860941	0.091127	-0.015589	0.500233
27833	0.747725	-1.880284	9.368176	-0.129788	-0.021872	0.067248	0.136514	0.263777	-0.596265	-0.861350	0.093814	-0.016442	0.499004
27834	0.775728	-1.999940	8.852221	-0.049270	-0.006044	0.087256	0.136498	0.266690	-0.596498	-0.862120	0.094743	-0.016911	0.497481
27835	0.660033	-2.315721	9.118774	-0.011839	-0.042830	0.099697	0.140462	0.268054	-0.594971	-0.863069	0.095618	-0.016300	0.495685
27836	0.499338	-2.178234	9.621659	-0.024614	-0.065727	0.134833	0.140185	0.270275	-0.595207	-0.864367	0.096698	-0.015584	0.493230
27837	0.302660	-2.006841	10.108419	0.011058	-0.062300	0.149287	0.140981	0.270826	-0.596525	-0.865845	0.097342	-0.014535	0.490537
27838	0.143924	-1.938604	10.781136	0.129114	-0.009886	0.157433	0.143783	0.268731	-0.598163	-0.867628	0.095205	-0.013321	0.487833
27839	0.206739	-1.254091	10.615416	0.200877	0.023440	0.135291	0.145285	0.262345	-0.600348	-0.869289	0.091662	-0.011904	0.485586
27840	0.505796	-0.591646	9.341818	0.193978	-0.016570	0.105210	0.146251	0.257904	-0.603948	-0.870654	0.088472	-0.009842	0.483775
27841	0.252889	-0.822127	8.836626	0.192379	-0.074026	0.059210	0.147880	0.252071	-0.605474	-0.871555	0.085965	-0.006677	0.482657
27842	0.463921	-1.039174	9.188020	0.179053	-0.109936	0.016571	0.145796	0.247925	-0.609025	-0.872023	0.083950	-0.002977	0.482203
27843	0.771551	-1.261259	9.711571	0.065557	-0.119675	-0.032024	0.144495	0.244882	-0.611265	-0.871810	0.084075	-0.000085	0.482574
27844	0.931087	-1.253895	10.166933	-0.046819	-0.096900	-0.117409	0.141828	0.247670	-0.611197	-0.870588	0.085873	0.001434	0.484459
27845	1.164137	-1.075947	9.960272	-0.149377	-0.054827	-0.172666	0.137567	0.251022	-0.610967	-0.868630	0.089097	0.001373	0.487383
27846	1.162780	-1.250550	9.492007	-0.177739	-0.019645	-0.209779	0.133807	0.257975	-0.608742	-0.866247	0.092416	0.000439	0.490995
27847	1.165252	-1.577892	9.425734	-0.137799	-0.015410	-0.137283	0.131113	0.264645	-0.607323	-0.864618	0.095056	-0.000242	0.493356
27848	1.100441	-1.528777	9.590291	-0.007426	-0.002400	-0.080747	0.130710	0.265757	-0.607437	-0.863798	0.095256	-0.000037	0.494751
27849	1.029841	-1.614260	9.772580	0.221579	-0.016355	-0.080010	0.129914	0.266039	-0.607946	-0.863400	0.091692	0.002747	0.496111
27850	1.442169	-1.360258	9.723873	0.217954	-0.030491	-0.071346	0.128106	0.259672	-0.610999	-0.863073	0.088274	0.005650	0.497274
27851	1.089776	-1.340281	9.852123	0.108851	-0.028661	-0.086126	0.127071	0.257044	-0.613895	-0.862381	0.086775	0.007553	0.498710
27852	0.967805	-1.166881	9.612421	0.048185	0.004706	-0.107518	0.126561	0.255246	-0.616922	-0.861384	0.085928	0.008222	0.500566
27853	1.071135	-1.237475	9.601104	-0.181781	0.044829	-0.091471	0.126664	0.259682	-0.615699	-0.860136	0.088689	0.005962	0.502260
27854	0.827249	-1.583384	9.914083	-0.449442	0.032481	-0.075847	0.126714	0.271051	-0.610733	-0.858538	0.096129	0.001106	0.503657
27855	0.367056	-1.794467	10.504471	-0.568629	0.044647	-0.048392	0.127790	0.286989	-0.603508	-0.856884	0.105511	-0.005151	0.504569
27856	0.421260	-1.641204	10.421644	-0.500649	0.081371	-0.030124	0.128996	0.302370	-0.594455	-0.855466	0.113316	-0.011450	0.505180
27857	0.595395	-1.590883	10.016942	-0.345738	0.095473	-0.041313	0.132099	0.313029	-0.589674	-0.854210	0.118300	-0.016361	0.506026
27858	0.855060	-1.747094	9.935995	-0.164021	0.064030	-0.068408	0.132699	0.321621	-0.585663	-0.853101	0.120526	-0.018869	0.507282
27859	1.141012	-1.941997	9.854377	0.012289	0.051795	-0.081390	0.133479	0.323280	-0.584084	-0.852276	0.119830	-0.019299	0.508816
27860	1.421699	-2.190468	9.546264	0.130521	0.041371	-0.105367	0.132690	0.323841	-0.586952	-0.851494	0.117274	-0.018340	0.510752
27861	1.353440	-2.294433	9.983085	0.211128	0.036147	-0.137413	0.133274	0.317323	-0.591485	-0.850549	0.113393	-0.016318	0.513266
27862	1.349482	-2.169616	9.888415	0.251557	0.081723	-0.157191	0.132390	0.311366	-0.594417	-0.849463	0.108374	-0.014685	0.516191
27863	1.382083	-2.329457	9.614707	0.130772	0.162171	-0.127857	0.132930	0.310671	-0.596006	-0.848352	0.104583	-0.015635	0.518765
27864	1.336922	-2.547373	9.028554	-0.123514	0.209331	-0.059064	0.136241	0.312040	-0.597485	-0.847399	0.104575	-0.020262	0.520161
27865	1.068256	-2.299636	9.127455	-0.352928	0.200395	0.016904	0.140285	0.319781	-0.591699	-0.846707	0.108583	-0.027178	0.520152
27866	0.393179	-2.145602	9.010071	-0.288677	0.131458	0.038508	0.144720	0.329461	-0.587079	-0.846387	0.112132	-0.032408	0.519621
27867	0.086179	-1.863155	9.350046	0.004798	0.085228	0.016830	0.148415	0.331798	-0.586194	-0.846499	0.111252	-0.033677	0.519546
27868	-0.121220	-1.818794	9.169684	0.191151	0.054014	-0.041769	0.150291	0.328599	-0.586779	-0.846445	0.107533	-0.032430	0.520496
27869	-0.181017	-2.069132	8.955818	0.155632	-0.008754	-0.115420	0.149387	0.326109	-0.589413	-0.845566	0.105122	-0.030293	0.522542
27870	-0.263223	-2.085165	9.009219	0.204157	-0.031350	-0.169761	0.144378	0.322809	-0.592124	-0.844227	0.102150	-0.027190	0.525459
27871	-0.211851	-1.659432	9.138650	0.259972	-0.027708	-0.245053	0.140740	0.313958	-0.598584	-0.842169	0.098201	-0.023416	0.529679
27872	-0.323885	-1.797575	9.299059	0.263057	-0.081699	-0.354489	0.133894	0.308450	-0.602731	-0.838941	0.094850	-0.018473	0.535574
27873	-0.274772	-1.686981	9.408062	0.230314	-0.081554	-0.436670	0.127281	0.307656	-0.605655	-0.834686	0.091993	-0.013792	0.542814
27874	0.005280	-1.698588	9.472809	0.141144	-0.074518	-0.503470	0.118810	0.307427	-0.608676	-0.829459	0.090632	-0.010006	0.551075
27875	0.153072	-1.323971	10.437220	0.098424	-0.030890	-0.565294	0.109285	0.305261	-0.610389	-0.823358	0.089387	-0.007405	0.560390
27876	0.321008	-2.141752	10.085079	0.091393	-0.061402	-0.597388	0.097101	0.304497	-0.612310	-0.816779	0.088707	-0.004220	0.570075
27877	0.536140	-1.790722	10.587175	0.191645	-0.083360	-0.624938	0.084386	0.303874	-0.613958	-0.809930	0.086516	0.000375	0.580110
27878	0.697654	-1.506769	11.040895	0.389493	-0.071130	-0.656937	0.074492	0.297412	-0.616889	-0.802887	0.081073	0.007261	0.590548
27879	0.917929	-1.079502	10.529569	0.493510	-0.050002	-0.684268	0.064104	0.287766	-0.624827	-0.795482	0.073561	0.014928	0.601310
27880	1.122053	-0.874367	9.700977	0.505299	-0.067349	-0.700107	0.052796	0.275627	-0.631071	-0.787668	0.066170	0.023180	0.612097
27881	1.319725	-0.910699	9.335934	0.363909	-0.097130	-0.694254	0.038594	0.261981	-0.640959	-0.779502	0.061249	0.030016	0.622675
27882	1.253443	-0.735905	9.694225	0.208035	-0.099058	-0.661865	0.026183	0.254423	-0.642682	-0.771373	0.058895	0.035033	0.632683
27883	1.177281	-0.598844	10.273286	0.156998	-0.009972	-0.642491	0.017468	0.250312	-0.645344	-0.763345	0.056112	0.037858	0.642435
27884	0.932895	-0.318937	9.942130	0.034592	0.056649	-0.650053	0.009264	0.247860	-0.645243	-0.755000	0.054419	0.038237	0.652343
27885	0.933555	-0.205513	9.280077	0.018714	0.084836	-0.672939	0.001580	0.247209	-0.645395	-0.746227	0.052468	0.037848	0.662540
27886	1.079466	-0.399180	9.245346	-0.025037	0.077845	-0.695396	-0.004114	0.246825	-0.646362	-0.736964	0.051341	0.037151	0.672954
27887	1.409777	-0.473742	9.301725	-0.096653	0.063713	-0.693441	-0.012476	0.248118	-0.645172	-0.727497	0.051370	0.035541	0.683262
27888	1.344420	-0.499337	9.417360	-0.086838	0.072448	-0.688039	-0.018455	0.249675	-0.643623	-0.717975	0.051213	0.034073	0.693345
27889	1.341624	-0.550071	9.337487	-0.172698	0.114427	-0.681471	-0.025504	0.253596	-0.643345	-0.708343	0.051652	0.030656	0.703308
27890	1.278282	-0.635441	9.574994	-0.285485	0.139714	-0.669869	-0.029122	0.259162	-0.641136	-0.698622	0.053381	0.025417	0.713044
27891	1.138127	-0.653161	9.715399	-0.281845	0.175617	-0.676726	-0.036338	0.265577	-0.634929	-0.688669	0.054506	0.019589	0.722759
27892	1.330870	-0.717033	9.770684	-0.146626	0.180896	-0.702229	-0.041262	0.267822	-0.632995	-0.678335	0.053698	0.015807	0.732617
27893	1.329159	-0.957425	9.811197	-0.227955	0.154692	-0.732926	-0.046199	0.272424	-0.631169	-0.667304	0.054366	0.011086	0.742715
27894	1.131763	-0.873819	9.905192	-0.393314	0.144282	-0.774628	-0.051688	0.279247	-0.626820	-0.655287	0.057361	0.004223	0.753187
27895	0.556723	-0.580600	9.937560	-0.322479	0.167267	-0.800231	-0.057972	0.285935	-0.622330	-0.642763	0.059076	-0.001980	0.763781
27896	0.393978	-0.709599	9.812502	-0.315165	0.121952	-0.845256	-0.068334	0.288626	-0.620178	-0.629351	0.061360	-0.007301	0.774660
27897	0.144660	-0.794059	9.873768	-0.479646	0.041609	-0.903966	-0.077285	0.296297	-0.612620	-0.614611	0.066927	-0.014239	0.785857
27898	0.135471	-1.067987	9.940398	-0.502508	-0.049124	-1.022592	-0.091164	0.308434	-0.605599	-0.597715	0.074222	-0.020100	0.798012
27899	-0.077356	-1.123088	10.256453	-0.252030	-0.075295	-1.028746	-0.108441	0.312547	-0.599261	-0.580816	0.078847	-0.021825	0.809913
27900	0.118629	-1.075896	10.457193	-0.097971	0.001688	-1.047665	-0.125796	0.309451	-0.596929	-0.563546	0.080474	-0.021720	0.821869
27901	0.431285	-0.888551	9.593812	-0.137358	0.064653	-1.000178	-0.141176	0.308701	-0.594341	-0.546744	0.081352	-0.023248	0.833014
27902	0.409847	-1.168906	9.100471	-0.148215	0.053309	-0.965091	-0.154417	0.306277	-0.594295	-0.530276	0.082597	-0.024673	0.843431
27903	0.681297	-1.718237	9.490785	-0.195811	0.064453	-0.937403	-0.165260	0.300233	-0.591698	-0.514016	0.084001	-0.027296	0.853221
27904	0.703611	-1.993237	10.073872	-0.300712	0.114942	-0.892240	-0.175342	0.299871	-0.588925	-0.498111	0.085684	-0.032055	0.862274
27905	0.724404	-1.784410	9.984762	-0.371560	0.183041	-0.832552	-0.183060	0.302684	-0.584845	-0.482922	0.086717	-0.039085	0.870482
27906	0.824801	-1.903006	9.213429	-0.379690	0.186585	-0.793864	-0.193421	0.304542	-0.581520	-0.468200	0.087825	-0.046067	0.878040
27907	0.836093	-2.022393	9.529214	-0.192079	0.181196	-0.742324	-0.200059	0.304021	-0.577490	-0.454611	0.087097	-0.050087	0.885005
27908	1.000684	-1.970601	9.581265	-0.002662	0.172309	-0.687265	-0.204817	0.302106	-0.578354	-0.442209	0.084836	-0.050455	0.891464
27909	1.157743	-1.961782	9.719412	-0.017145	0.112694	-0.671774	-0.210867	0.294373	-0.579257	-0.430056	0.083652	-0.050881	0.897477
27910	0.922117	-1.824635	9.920104	-0.063756	0.088190	-0.665058	-0.217991	0.288310	-0.578816	-0.417864	0.083372	-0.051625	0.903202
27911	1.145080	-1.706713	9.722453	-0.126350	0.072414	-0.671778	-0.226706	0.283505	-0.580436	-0.405411	0.083824	-0.053652	0.908701
27912	0.550966	-1.716460	9.739485	-0.160258	0.055136	-0.697466	-0.234109	0.278829	-0.578403	-0.392346	0.084947	-0.055798	0.914185
27913	0.425912	-1.289022	9.190282	0.070704	0.092089	-0.695512	-0.242828	0.273051	-0.577147	-0.379617	0.083475	-0.054309	0.919768
27914	0.438112	-1.265615	9.010187	0.187052	0.101778	-0.694624	-0.250169	0.260473	-0.580046	-0.366982	0.081016	-0.050439	0.925320
27915	0.837433	-1.480449	8.992254	0.057962	0.083146	-0.646450	-0.256736	0.251219	-0.582137	-0.355006	0.079687	-0.049191	0.930162
27916	1.124675	-1.847153	9.365305	-0.140997	0.041699	-0.598874	-0.261455	0.242925	-0.583459	-0.343550	0.080583	-0.051118	0.934273
27917	1.076677	-1.808034	9.450289	-0.182402	0.042435	-0.546282	-0.267807	0.239352	-0.580512	-0.332990	0.081605	-0.054214	0.937827
27918	1.080754	-1.922635	9.739754	-0.200681	0.040442	-0.470673	-0.272991	0.239656	-0.576889	-0.323752	0.082778	-0.057444	0.940762
27919	1.329172	-2.300112	9.637133	-0.179535	0.075208	-0.387713	-0.277503	0.239402	-0.574987	-0.316071	0.082994	-0.060966	0.943130
27920	1.201998	-2.529504	9.808640	-0.219596	0.073110	-0.241751	-0.278582	0.241764	-0.573373	-0.311030	0.083386	-0.065137	0.944491
27921	1.280964	-2.298691	9.978854	-0.303245	0.104283	-0.139131	-0.278336	0.243842	-0.571520	-0.307763	0.083526	-0.071611	0.945081
27922	1.293570	-1.885226	9.930623	-0.388575	0.151296	-0.048741	-0.276264	0.250624	-0.568598	-0.305945	0.083214	-0.079773	0.945045
27923	1.252227	-1.586797	9.881536	-0.504178	0.169543	-0.000097	-0.271565	0.260720	-0.564372	-0.304822	0.083145	-0.090624	0.944435
27924	1.320286	-1.520406	9.742311	-0.555352	0.137086	0.032893	-0.267558	0.275673	-0.559825	-0.304236	0.083966	-0.101968	0.943394
27925	0.537138	-1.638042	10.177933	-0.514304	0.116223	0.038605	-0.264338	0.287299	-0.551888	-0.303852	0.084864	-0.112656	0.942221
27926	0.945639	-1.915863	10.036621	-0.306584	0.105770	0.006421	-0.260197	0.301419	-0.546564	-0.303199	0.084809	-0.119054	0.941650
27927	0.528644	-1.456923	9.605665	-0.038004	0.086860	-0.019659	-0.258094	0.303625	-0.545001	-0.302562	0.083478	-0.120400	0.941802
27928	0.474167	-1.292069	9.103307	0.198491	0.039940	-0.081489	-0.258454	0.298914	-0.548059	-0.301248	0.081811	-0.116736	0.942831
27929	0.611421	-1.365880	9.699732	0.169994	0.017142	-0.134719	-0.259068	0.292401	-0.551131	-0.298946	0.080782	-0.113457	0.944051
27930	0.875003	-1.656206	9.819098	0.197109	0.053929	-0.189161	-0.259408	0.283945	-0.553833	-0.295542	0.079102	-0.109722	0.945706
27931	1.090503	-1.904042	9.552414	0.213408	0.095987	-0.213673	-0.261843	0.273145	-0.560068	-0.291620	0.076501	-0.105894	0.947572
27932	1.329585	-2.240186	9.570521	0.132994	0.078474	-0.246185	-0.262191	0.266215	-0.562755	-0.286925	0.074843	-0.103429	0.949408
27933	1.601582	-2.697225	9.466782	0.077771	0.096026	-0.296042	-0.263752	0.262064	-0.564347	-0.281207	0.073233	-0.102027	0.951394
27934	1.628571	-2.976343	9.501795	0.038272	0.095943	-0.269961	-0.266110	0.258472	-0.566445	-0.275894	0.071831	-0.101415	0.953120
27935	1.453199	-3.177853	9.229402	-0.001258	0.083705	-0.231505	-0.265022	0.254584	-0.568074	-0.271293	0.070811	-0.101573	0.954499
27936	1.067203	-3.117816	9.000288	-0.006789	0.089011	-0.187334	-0.266571	0.247937	-0.568904	-0.267491	0.069618	-0.101894	0.955625
27937	1.048904	-2.977911	9.083772	-0.080279	0.121269	-0.152474	-0.264969	0.246542	-0.570123	-0.264201	0.068166	-0.103922	0.956427
27938	0.599466	-3.022032	9.240963	-0.195000	0.179830	-0.096580	-0.264459	0.249451	-0.569052	-0.261687	0.066046	-0.108444	0.956764
27939	0.750677	-2.811718	9.184393	-0.352576	0.191934	-0.067727	-0.260777	0.254423	-0.568796	-0.259486	0.064494	-0.116202	0.956559
27940	0.707605	-2.749517	8.964363	-0.426056	0.158672	-0.046323	-0.256473	0.263966	-0.564307	-0.257653	0.063866	-0.125087	0.955976
27941	0.650021	-2.722617	9.748693	-0.200903	0.116498	-0.009582	-0.252674	0.270461	-0.562071	-0.256905	0.062833	-0.129618	0.955642
27942	0.669581	-2.030839	10.275622	0.169338	0.096290	0.013434	-0.248296	0.270161	-0.562796	-0.257115	0.060180	-0.126867	0.956125
27943	0.464067	-1.378608	9.881116	0.462829	0.043140	0.008534	-0.245183	0.262520	-0.568691	-0.257699	0.057077	-0.118255	0.957261
27944	0.457952	-1.241845	10.541286	0.598814	0.058808	-0.000977	-0.243870	0.245875	-0.575828	-0.258188	0.052955	-0.107061	0.958683
27945	0.219110	-0.887409	10.999269	0.497781	0.102529	-0.014638	-0.241091	0.228946	-0.584433	-0.258185	0.048546	-0.097922	0.959893
27946	0.278340	-0.679095	10.054195	0.452550	0.129070	-0.067696	-0.238852	0.213823	-0.593406	-0.256997	0.043949	-0.089809	0.961226
27947	0.281055	-0.952982	9.378057	0.418855	0.118833	-0.120891	-0.237956	0.200092	-0.599721	-0.254799	0.039806	-0.082075	0.962682
27948	0.272983	-1.411788	9.555514	0.342088	0.106655	-0.171816	-0.235896	0.189543	-0.602874	-0.251528	0.036379	-0.075870	0.964186
27949	0.405650	-1.764526	9.382072	0.263381	0.087410	-0.181379	-0.236618	0.180398	-0.608856	-0.248065	0.033721	-0.070919	0.965555
27950	0.251221	-1.744398	9.277884	0.212980	0.057575	-0.121882	-0.236816	0.170971	-0.612619	-0.245682	0.031812	-0.066987	0.966510
27951	0.201456	-1.946369	9.175047	0.166347	0.054045	-0.097586	-0.234900	0.162087	-0.615360	-0.243808	0.030160	-0.063839	0.967250
27952	0.217717	-2.042138	9.361275	0.042508	0.045050	-0.025413	-0.235000	0.157373	-0.616980	-0.243065	0.029192	-0.063204	0.967508
27953	0.210586	-2.031917	9.539309	-0.104487	0.046601	0.027273	-0.233679	0.158059	-0.616862	-0.243454	0.028847	-0.065394	0.967275
27954	0.179457	-1.993349	9.487144	-0.095657	0.043060	0.053778	-0.233170	0.161384	-0.616049	-0.244258	0.028494	-0.067466	0.966941
27955	0.161763	-1.762654	9.372181	-0.047460	0.048274	0.085925	-0.232119	0.163043	-0.616049	-0.245810	0.027763	-0.068636	0.966486
27956	0.032295	-1.962030	9.128258	0.046338	0.018573	0.115583	-0.228403	0.163023	-0.617548	-0.247980	0.027106	-0.067874	0.966004
27957	0.265772	-1.732764	9.186562	0.054269	-0.002556	0.135807	-0.226543	0.162181	-0.617192	-0.250619	0.026791	-0.066892	0.965400
27958	0.443498	-1.875410	9.399698	-0.049687	-0.035976	0.155989	-0.225214	0.162035	-0.618000	-0.253597	0.027615	-0.067731	0.964541
27959	0.321196	-1.763130	9.623161	-0.123151	-0.043041	0.169582	-0.224567	0.163973	-0.616679	-0.256838	0.028946	-0.070013	0.963480
27960	0.138779	-1.966551	10.280941	-0.121505	-0.012549	0.190851	-0.223256	0.167017	-0.617718	-0.260414	0.029634	-0.072376	0.962324
27961	0.359095	-1.540985	10.000326	-0.087440	0.018061	0.195643	-0.222347	0.168813	-0.615091	-0.264081	0.029569	-0.074309	0.961179
27962	0.220324	-1.344246	9.484641	0.032524	-0.006242	0.188592	-0.220892	0.169915	-0.616151	-0.267691	0.029326	-0.073737	0.960231
27963	0.018518	-1.229138	10.429857	0.082575	0.022513	0.183837	-0.216112	0.169196	-0.617281	-0.271217	0.028282	-0.072395	0.959375
27964	-0.192546	-1.038823	10.775156	0.102280	0.049640	0.178887	-0.212907	0.167101	-0.620761	-0.274588	0.026605	-0.070777	0.958584
27965	0.064629	-0.850346	10.140594	0.138345	0.086528	0.147536	-0.210480	0.161542	-0.623214	-0.277349	0.024058	-0.068647	0.958012
27966	0.067106	-1.151278	9.271872	0.117129	0.074551	0.109405	-0.208060	0.156259	-0.624353	-0.279292	0.021915	-0.066845	0.957626
27967	-0.394641	-1.224519	9.313469	0.022186	-0.002341	0.107676	-0.206975	0.154592	-0.628845	-0.281351	0.021757	-0.066418	0.957056
27968	-0.259490	-0.911599	9.734100	-0.045732	-0.028659	0.071853	-0.206179	0.153755	-0.627554	-0.282578	0.022548	-0.067140	0.956626
27969	-0.256134	-0.783787	9.850906	-0.086606	-0.021551	0.009041	-0.208973	0.155156	-0.626973	-0.282727	0.023477	-0.068613	0.956455
27970	-0.093525	-0.658647	9.500039	-0.027335	-0.023171	-0.029320	-0.210030	0.155302	-0.628004	-0.281853	0.024184	-0.068972	0.956670
27971	-0.110771	-1.039018	9.346801	0.083682	-0.044050	-0.048923	-0.212529	0.151848	-0.628001	-0.281005	0.024647	-0.067000	0.957047
27972	-0.040970	-1.418644	9.659089	0.215940	-0.012676	-0.014467	-0.214088	0.146726	-0.628553	-0.280459	0.023761	-0.062770	0.957517
27973	-0.054353	-1.268943	9.812343	0.242683	0.016112	0.012299	-0.214031	0.138962	-0.632041	-0.280773	0.022093	-0.058126	0.957758
27974	0.071541	-1.219790	9.689245	0.103031	0.004649	0.028838	-0.214790	0.133558	-0.633657	-0.280978	0.021461	-0.056173	0.957828
27975	0.028328	-1.183459	9.661195	0.022596	0.004690	0.009768	-0.216369	0.131487	-0.633654	-0.281156	0.021251	-0.055684	0.957809
27976	0.115842	-1.097969	9.524426	0.004936	0.001301	-0.038843	-0.216339	0.128160	-0.636573	-0.280017	0.021311	-0.055562	0.958149
27977	0.154819	-1.045804	9.378079	-0.019896	-0.023066	-0.090218	-0.218709	0.125538	-0.636825	-0.278291	0.021987	-0.055687	0.958629
27978	0.101018	-1.141466	9.420706	-0.071517	-0.022926	-0.152279	-0.221497	0.125275	-0.635081	-0.275002	0.023065	-0.056845	0.959484
27979	0.076707	-1.163042	9.382213	-0.164485	-0.019397	-0.168801	-0.223500	0.127504	-0.634503	-0.271692	0.024556	-0.059734	0.960215
27980	-0.206831	-1.650565	9.691502	-0.232573	-0.024655	-0.162289	-0.227638	0.130299	-0.631002	-0.268246	0.026564	-0.063966	0.960857
27981	-0.043390	-1.099439	10.210766	-0.266630	-0.000353	-0.153585	-0.231386	0.135865	-0.629578	-0.265138	0.028205	-0.068936	0.961329
27982	-0.065252	-1.127207	10.513469	-0.159171	0.027666	-0.173854	-0.233790	0.138791	-0.629250	-0.261479	0.028836	-0.072024	0.962086
27983	-0.102613	-1.285714	10.497548	-0.058930	0.055708	-0.173043	-0.234201	0.140595	-0.628308	-0.258025	0.028310	-0.073261	0.962941
27984	-0.007752	-1.177072	10.084586	-0.037505	0.074955	-0.144617	-0.235253	0.139908	-0.629741	-0.255020	0.027358	-0.074266	0.963691
27985	-0.112368	-1.269246	9.565285	-0.028666	0.036538	-0.118233	-0.238157	0.138260	-0.630238	-0.252663	0.026950	-0.074836	0.964279
27986	-0.214522	-1.365250	9.372787	0.008730	0.009409	-0.081034	-0.236559	0.136448	-0.629493	-0.251013	0.026932	-0.074650	0.964725
27987	-0.328055	-1.384643	9.820584	0.032713	-0.007320	-0.059751	-0.239466	0.135633	-0.630638	-0.249885	0.026949	-0.073849	0.965079
27988	-0.177058	-1.551075	10.052905	0.062150	-0.000436	-0.045498	-0.241187	0.134949	-0.630225	-0.248988	0.026803	-0.072600	0.965410
27989	-0.185535	-1.374128	9.689690	-0.007550	0.027622	-0.045857	-0.241043	0.133562	-0.631159	-0.248056	0.026307	-0.072764	0.965651
27990	-0.205187	-1.404397	9.179980	0.039879	0.011982	-0.038508	-0.242889	0.132185	-0.631669	-0.247266	0.026023	-0.072010	0.965918
27991	-0.165937	-1.318169	9.161406	0.133722	-0.019535	-0.023833	-0.242866	0.128857	-0.632752	-0.246901	0.025691	-0.069230	0.966223
27992	-0.251304	-1.105254	9.352058	0.158598	-0.054605	0.000959	-0.245487	0.123879	-0.633155	-0.247034	0.026052	-0.065873	0.966414
27993	-0.028848	-1.074748	9.670149	0.221158	-0.065230	0.004833	-0.246790	0.120143	-0.633697	-0.247323	0.026115	-0.061178	0.966647
27994	0.154265	-1.131592	9.639073	0.169270	-0.051298	0.007964	-0.250459	0.113507	-0.634888	-0.247587	0.026349	-0.057633	0.966791
27995	-0.063862	-1.240687	9.589229	0.029831	-0.051189	-0.022086	-0.250187	0.112951	-0.635816	-0.247231	0.027115	-0.056695	0.966917
27996	0.249618	-1.301075	9.518534	-0.020188	-0.068725	-0.044648	-0.254152	0.109365	-0.633168	-0.246393	0.028685	-0.056698	0.967085
27997	-0.037175	-1.558612	9.518046	-0.014972	-0.124671	-0.028918	-0.258404	0.110497	-0.632042	-0.245962	0.031104	-0.056286	0.967144
27998	0.034253	-1.694475	9.318786	0.078836	-0.177167	-0.009083	-0.260929	0.110788	-0.630689	-0.246001	0.034243	-0.053861	0.967166
27999	0.202492	-1.139369	9.578482	0.042295	-0.164967	-0.040970	-0.265426	0.108315	-0.629334	-0.245410	0.037168	-0.052157	0.967301
28000	0.314950	-0.960943	10.007377	-0.088258	-0.131837	-0.059432	-0.270739	0.108343	-0.626105	-0.244292	0.040304	-0.053151	0.967405
28001	-0.060647	-1.488740	10.283349	-0.117764	-0.105518	-0.066602	-0.276313	0.109205	-0.625749	-0.243018	0.042873	-0.054823	0.967522
28002	0.080812	-1.303634	10.611125	-0.115217	-0.072457	-0.034754	-0.278985	0.111715	-0.623847	-0.242290	0.044963	-0.056648	0.967504
28003	-0.035883	-1.400170	10.207243	-0.117833	-0.042597	-0.030235	-0.279418	0.116014	-0.620781	-0.241650	0.046244	-0.058671	0.967484
28004	0.027715	-1.283143	10.097482	-0.081180	-0.044358	-0.020274	-0.281154	0.117410	-0.619167	-0.241206	0.047609	-0.059985	0.967447
28005	-0.030145	-1.263991	9.920345	-0.061521	-0.040825	-0.008637	-0.282627	0.119636	-0.618598	-0.241037	0.048525	-0.060951	0.967384
28006	0.138526	-1.300404	9.454606	0.056575	-0.067009	-0.001751	-0.284618	0.120202	-0.618824	-0.241114	0.049642	-0.059509	0.967398
28007	0.260713	-1.429455	9.252583	0.273056	-0.087961	0.006741	-0.287768	0.115227	-0.619481	-0.241624	0.049822	-0.053800	0.967596
28008	0.364396	-1.465010	9.688706	0.543123	-0.086306	0.026291	-0.289171	0.105527	-0.619426	-0.242728	0.048927	-0.042873	0.967911
28009	0.556455	-0.960192	10.082211	0.575349	-0.016469	0.035627	-0.289333	0.089582	-0.622599	-0.243979	0.046218	-0.031686	0.968160
28010	0.789423	-0.809594	10.370347	0.153210	0.067333	0.014304	-0.288465	0.078762	-0.625736	-0.244322	0.044248	-0.029038	0.968249
28011	0.709009	-0.899081	10.004687	-0.302934	0.088363	-0.007435	-0.286345	0.079028	-0.625766	-0.243852	0.043834	-0.035328	0.968177
28012	0.600910	-0.812347	9.775887	-0.302954	0.049943	-0.007519	-0.285607	0.087620	-0.623593	-0.243371	0.044440	-0.041407	0.968029
28013	0.670422	-0.876240	9.510173	0.033485	0.006345	-0.017589	-0.283525	0.093988	-0.622906	-0.243055	0.043994	-0.040765	0.968157
28014	0.574584	-0.774140	9.617926	0.290226	-0.009340	-0.013965	-0.283888	0.088443	-0.623873	-0.243021	0.042865	-0.035064	0.968439
28015	0.558257	-0.696732	9.719901	0.260749	-0.000591	-0.024704	-0.284232	0.080264	-0.625524	-0.242758	0.041456	-0.029967	0.968737
28016	0.640502	-0.678044	9.748248	0.162258	0.006312	-0.007795	-0.285099	0.070701	-0.627442	-0.242705	0.040641	-0.026825	0.968877
28017	0.553158	-0.735105	9.743539	0.010052	0.011493	0.015802	-0.285748	0.068763	-0.627976	-0.243007	0.040200	-0.026675	0.968824
28018	0.540023	-0.537076	9.928658	-0.109830	0.029891	0.009793	-0.283982	0.070841	-0.627303	-0.243062	0.040240	-0.028933	0.968744
28019	0.507220	-0.390664	9.743155	-0.117792	0.029093	-0.004323	-0.283470	0.074445	-0.628062	-0.242860	0.040091	-0.031311	0.968727
28020	0.506819	-0.437267	9.446999	0.010274	0.004752	-0.029916	-0.284934	0.075285	-0.627769	-0.242258	0.040059	-0.031088	0.968886
28021	0.422004	-0.479783	9.485697	0.064062	-0.014396	-0.059537	-0.284130	0.073755	-0.627665	-0.241157	0.039902	-0.029669	0.969211
28022	0.530139	-0.561699	9.716957	0.044354	-0.009231	-0.059716	-0.285186	0.072928	-0.627789	-0.240013	0.039993	-0.028694	0.969521
28023	0.606817	-0.648555	9.825855	0.047955	-0.007505	-0.067657	-0.287030	0.070719	-0.627389	-0.238735	0.039792	-0.027607	0.969876
28024	0.741041	-0.801505	9.745961	0.050654	0.016872	-0.057971	-0.286412	0.068767	-0.627703	-0.237613	0.039346	-0.026636	0.970197
28025	0.705773	-1.005672	9.748725	0.047775	-0.005947	-0.022859	-0.286941	0.067659	-0.626395	-0.237200	0.039113	-0.025611	0.970335
28026	0.759762	-0.885766	9.768866	0.056665	-0.012992	-0.012238	-0.286529	0.065855	-0.627468	-0.236984	0.039194	-0.024418	0.970415
28027	0.695214	-1.126343	9.588801	0.094212	-0.005950	0.000372	-0.287579	0.064613	-0.628252	-0.237057	0.038753	-0.022537	0.970461
28028	0.678642	-0.741456	9.559721	0.106690	-0.004226	0.014652	-0.286631	0.061280	-0.628562	-0.237396	0.038413	-0.020435	0.970438
28029	0.601464	-0.739727	9.928134	0.153193	0.001864	0.011504	-0.286340	0.057396	-0.629785	-0.237722	0.037548	-0.017465	0.970450
28030	0.630155	-0.780755	9.956256	0.090497	0.021913	0.030487	-0.286577	0.052682	-0.629829	-0.238341	0.036772	-0.015814	0.970356
28031	0.646724	-0.489863	9.949844	-0.039192	0.039377	0.027017	-0.285516	0.052260	-0.629456	-0.238811	0.036101	-0.016777	0.970250
28032	0.566539	-0.552415	9.740717	-0.095500	0.025459	0.015117	-0.283940	0.054886	-0.629453	-0.238993	0.036148	-0.018741	0.970167
28033	0.627784	-0.432420	9.808865	-0.109842	0.014917	0.016741	-0.283690	0.058075	-0.630475	-0.239220	0.036300	-0.020949	0.970060
28034	0.589116	-0.432514	9.679411	-0.081194	-0.001649	0.011617	-0.282790	0.062230	-0.629267	-0.239357	0.036806	-0.022502	0.969973
28035	0.654401	-0.423168	9.755865	0.010159	0.006261	-0.007975	-0.283050	0.060844	-0.628621	-0.239193	0.036571	-0.022309	0.970026
28036	0.705083	-0.428287	9.784210	-0.010389	0.004504	-0.016078	-0.284109	0.061405	-0.629910	-0.238839	0.036631	-0.022498	0.970107
28037	0.743439	-0.464918	9.701741	-0.035391	0.004525	-0.025089	-0.283442	0.061125	-0.630579	-0.238310	0.036670	-0.023153	0.970220
28038	0.738438	-0.491117	9.773586	-0.047110	0.012338	-0.005766	-0.284393	0.063625	-0.628179	-0.238125	0.036749	-0.024100	0.970240
28039	0.772271	-0.482275	9.605155	-0.020296	-0.006016	-0.000355	-0.283335	0.064174	-0.628321	-0.238091	0.036926	-0.024417	0.970234
28040	0.859767	-0.410181	9.807118	0.050403	0.006194	-0.005098	-0.282797	0.062923	-0.628341	-0.237993	0.036659	-0.023443	0.970292
28041	0.804570	-0.366070	9.933082	0.062054	0.007952	-0.012034	-0.282797	0.063339	-0.629124	-0.237783	0.036199	-0.022198	0.970390
28042	0.746632	-0.697853	9.833629	0.013788	0.011504	-0.021232	-0.284649	0.062795	-0.629364	-0.237342	0.036010	-0.021947	0.970510
28043	0.605827	-0.806928	9.987410	-0.027469	0.018459	-0.002106	-0.283564	0.060017	-0.631769	-0.237255	0.035780	-0.022510	0.970527
28044	0.650885	-0.918281	9.870376	-0.038316	0.028899	0.027779	-0.283445	0.062235	-0.631617	-0.237714	0.035479	-0.023388	0.970405
28045	0.600881	-0.810508	9.590843	-0.032909	0.011485	0.022512	-0.282122	0.061950	-0.630460	-0.238105	0.035413	-0.024061	0.970295
28046	0.563409	-0.648929	9.633883	-0.023987	-0.000767	0.024338	-0.282655	0.062785	-0.630837	-0.238521	0.035620	-0.024518	0.970174
28047	0.598114	-0.528461	9.788789	-0.032922	-0.009544	0.015440	-0.283993	0.064178	-0.629622	-0.238784	0.035971	-0.025084	0.970082
28048	0.627388	-0.489940	9.875504	-0.048930	0.004470	-0.004014	-0.283342	0.065561	-0.628569	-0.238630	0.036210	-0.026030	0.970086
28049	0.643951	-0.542517	10.028576	-0.054311	0.004436	-0.005835	-0.285208	0.067235	-0.628393	-0.238457	0.036407	-0.027049	0.970093
28050	0.684086	-0.668146	9.949875	-0.053347	0.015843	-0.016397	-0.284690	0.068896	-0.627728	-0.238052	0.036454	-0.028126	0.970161
28051	0.690842	-0.731231	9.788061	-0.016673	0.013248	-0.010863	-0.284688	0.068341	-0.627340	-0.237802	0.036315	-0.028453	0.970217
28052	0.684505	-0.599371	9.631004	-0.009523	0.008021	-0.005511	-0.284432	0.069449	-0.626546	-0.237643	0.036298	-0.028650	0.970251
28053	0.660865	-0.529335	9.663258	-0.020264	0.006267	-0.005575	-0.284429	0.070004	-0.628246	-0.237497	0.036319	-0.029006	0.970276
28054	0.654314	-0.437409	9.818192	-0.002291	0.018530	-0.023005	-0.283639	0.070138	-0.627076	-0.236997	0.036074	-0.029099	0.970404
28055	0.622288	-0.528327	9.894333	0.026307	0.032511	-0.013945	-0.284704	0.071115	-0.627181	-0.236705	0.035373	-0.028651	0.970514
28056	0.615811	-0.754735	9.776421	0.049652	0.022093	-0.033240	-0.284690	0.069590	-0.628771	-0.236041	0.034819	-0.027747	0.970723
28057	0.522879	-0.917610	9.763332	0.051335	0.015952	-0.012107	-0.285484	0.069039	-0.628240	-0.235812	0.034327	-0.026749	0.970824
28058	0.522448	-0.975549	9.692970	-0.011300	0.018569	-0.009040	-0.285472	0.066959	-0.628129	-0.235571	0.034114	-0.027028	0.970882
28059	0.506722	-0.813986	9.786294	-0.081139	0.002771	-0.004283	-0.285078	0.068344	-0.629433	-0.235410	0.034503	-0.028566	0.970863
28060	0.455454	-0.888461	9.684936	-0.109783	0.005412	0.001688	-0.285769	0.071397	-0.626375	-0.235316	0.035004	-0.030703	0.970803
28061	0.464727	-0.943739	9.722675	-0.152766	-0.002493	0.005737	-0.285268	0.077220	-0.627505	-0.235301	0.035827	-0.033630	0.970680
28062	0.488924	-0.941126	9.852283	-0.125864	-0.005105	-0.011709	-0.285550	0.079440	-0.626430	-0.234942	0.036616	-0.036020	0.970652
28063	0.534540	-0.975423	9.764971	0.013641	-0.007728	0.006022	-0.286633	0.083190	-0.626245	-0.235055	0.036758	-0.035703	0.970630
28064	0.571646	-0.848552	9.660357	0.078052	-0.016458	0.009120	-0.285679	0.079302	-0.627347	-0.235257	0.036795	-0.034096	0.970638
28065	0.601267	-0.761896	9.757236	-0.006940	0.000985	0.010333	-0.285805	0.078193	-0.627225	-0.235433	0.036867	-0.034219	0.970588
28066	0.572249	-0.773145	9.937615	-0.104420	0.007959	-0.002686	-0.287928	0.078066	-0.626538	-0.235239	0.037296	-0.036261	0.970545
28067	0.533673	-0.763346	9.897202	-0.116919	0.018480	-0.004487	-0.287150	0.080974	-0.626259	-0.235031	0.037556	-0.038584	0.970495
28068	0.504107	-0.840557	9.742749	-0.038173	0.008047	-0.005717	-0.285706	0.083185	-0.625865	-0.234839	0.037674	-0.039337	0.970507
28069	0.445530	-0.926751	9.723036	0.058464	0.002853	-0.008556	-0.286763	0.082636	-0.625986	-0.234696	0.037413	-0.038178	0.970598
28070	0.465116	-0.892891	9.833815	0.054862	-0.011174	-0.010396	-0.285693	0.080966	-0.625888	-0.234497	0.037470	-0.037032	0.970688
28071	0.503417	-0.936782	9.736842	-0.032759	-0.016407	-0.023409	-0.287801	0.079175	-0.626660	-0.234012	0.038020	-0.037546	0.970764
28072	0.611431	-1.031143	9.830963	-0.122331	-0.009529	-0.002942	-0.286641	0.084021	-0.625187	-0.233818	0.038869	-0.039853	0.970685
28073	0.620876	-1.057970	9.734435	-0.174254	-0.005174	0.007263	-0.286931	0.087489	-0.623705	-0.233808	0.039847	-0.043199	0.970505
28074	0.628657	-0.983435	9.744839	-0.084800	-0.006040	0.011449	-0.287205	0.088877	-0.623556	-0.233912	0.040440	-0.044805	0.970383
28075	0.638160	-1.002972	9.672429	0.049440	0.008010	0.010711	-0.287475	0.089572	-0.623414	-0.234134	0.040118	-0.043870	0.970385
28076	0.638540	-0.937654	9.754961	0.076299	0.001108	-0.001399	-0.287558	0.090554	-0.622723	-0.234122	0.039830	-0.042371	0.970466
28077	0.592664	-0.937251	9.769782	0.054872	0.013379	-0.008546	-0.286891	0.089441	-0.622219	-0.233969	0.039399	-0.041334	0.970566
28078	0.604547	-0.963818	9.764567	-0.011268	0.004652	-0.026692	-0.288342	0.089589	-0.624557	-0.233382	0.039473	-0.041533	0.970695
28079	0.613461	-1.067378	9.744072	-0.023894	0.001102	-0.005673	-0.286891	0.090135	-0.623262	-0.233233	0.039650	-0.041972	0.970705
28080	0.630626	-1.031388	9.758759	-0.005992	-0.004143	-0.009084	-0.287293	0.090692	-0.623119	-0.233000	0.039856	-0.042041	0.970750
28081	0.688555	-1.032120	9.666919	0.002931	0.011582	0.003359	-0.288331	0.087647	-0.624577	-0.233037	0.039705	-0.042017	0.970748
28082	0.649865	-1.053658	9.645308	-0.025791	-0.002538	0.024210	-0.287598	0.087770	-0.623168	-0.233412	0.039943	-0.042505	0.970627
28083	0.687067	-0.919035	9.716234	-0.052590	0.002697	0.015236	-0.288790	0.086805	-0.621716	-0.233643	0.040222	-0.043526	0.970515
28084	0.653181	-0.932922	9.807697	-0.025732	0.000086	0.008379	-0.287747	0.089295	-0.620921	-0.233709	0.040422	-0.044013	0.970468
28085	0.644039	-0.865074	9.947957	0.013638	0.002701	0.005164	-0.288673	0.089300	-0.621300	-0.233797	0.040403	-0.043729	0.970461
28086	0.689653	-0.897201	9.783759	0.040546	0.008001	-0.003449	-0.288422	0.091517	-0.621019	-0.233692	0.040150	-0.042956	0.970531
28087	0.657413	-1.014878	9.761053	0.013701	0.011506	-0.001884	-0.289201	0.089720	-0.622730	-0.233635	0.039972	-0.042700	0.970564
28088	0.594245	-1.067398	9.729750	-0.023944	0.018481	0.015499	-0.287472	0.088045	-0.621593	-0.233806	0.039799	-0.043244	0.970505
28089	0.565079	-1.091429	9.662429	-0.054407	0.004480	0.022281	-0.286691	0.090676	-0.621841	-0.234170	0.040057	-0.044304	0.970359
28090	0.569961	-1.086436	9.734548	-0.090203	-0.000791	0.020237	-0.287502	0.093038	-0.621281	-0.234406	0.040565	-0.046047	0.970200
28091	0.589549	-1.048162	9.715590	-0.027544	0.000985	0.015416	-0.287773	0.093177	-0.619832	-0.234661	0.040771	-0.046566	0.970105
28092	0.582904	-0.963966	9.702195	0.054797	-0.005100	0.008964	-0.287500	0.093594	-0.622849	-0.234797	0.040692	-0.045466	0.970127
28093	0.601995	-0.999814	9.826598	0.095952	0.006254	0.009289	-0.286825	0.091232	-0.622358	-0.235028	0.040222	-0.043602	0.970177
28094	0.628942	-0.944833	9.783735	0.031615	0.015021	-0.005243	-0.286024	0.089840	-0.621728	-0.234846	0.039874	-0.043035	0.970260
28095	0.660075	-0.976758	9.648507	-0.038155	0.015898	-0.005761	-0.285631	0.090670	-0.621857	-0.234668	0.039864	-0.043802	0.970270
28096	0.627788	-1.105984	9.781893	-0.073989	0.011487	-0.001652	-0.285894	0.090950	-0.622769	-0.234454	0.040077	-0.045272	0.970245
28097	0.604013	-1.048569	9.619324	-0.038268	0.007119	0.017120	-0.285898	0.092060	-0.623413	-0.234727	0.040220	-0.046022	0.970138
28098	0.524507	-1.023820	9.644328	0.013630	-0.005088	0.012195	-0.285234	0.092195	-0.623947	-0.234868	0.040331	-0.045725	0.970113
28099	0.488685	-0.974770	9.861511	0.044011	-0.014741	0.012397	-0.284697	0.091083	-0.624228	-0.235135	0.040511	-0.044769	0.970086
28100	0.522320	-1.001272	9.933021	0.049362	-0.002527	0.017751	-0.284967	0.091639	-0.623694	-0.235428	0.040400	-0.043794	0.970064
28101	0.612209	-0.908290	9.851664	0.029698	0.001049	0.012372	-0.285830	0.090268	-0.623539	-0.235669	0.040338	-0.043185	0.970035
28102	0.611642	-0.985449	9.788292	0.001097	0.018557	0.012212	-0.285044	0.091095	-0.622362	-0.235790	0.040050	-0.043241	0.970015
28103	0.676636	-1.014778	9.801814	0.002861	0.013278	0.015705	-0.285841	0.090683	-0.621174	-0.236063	0.039878	-0.043211	0.969957
28104	0.661670	-1.081960	9.817995	-0.004327	0.008018	0.020030	-0.284372	0.089843	-0.622779	-0.236324	0.039813	-0.043331	0.969891
28105	0.715177	-1.022810	9.633148	-0.020373	0.001059	0.010195	-0.284377	0.091092	-0.623553	-0.236482	0.040002	-0.043692	0.969828
28106	0.659690	-1.019559	9.768257	-0.035685	0.008868	0.031274	-0.283324	0.091779	-0.622513	-0.236924	0.040058	-0.044433	0.969685
28107	0.667596	-0.928128	9.798081	0.004560	-0.002507	0.031542	-0.282931	0.092887	-0.622770	-0.237518	0.040184	-0.044306	0.969540
28108	0.580927	-0.905927	9.799018	0.014531	0.018481	0.014053	-0.281799	0.092730	-0.621633	-0.237665	0.039831	-0.044104	0.969527
28109	0.585944	-0.877337	9.722393	0.011902	0.015895	0.003456	-0.281534	0.093283	-0.622681	-0.237704	0.039588	-0.043890	0.969538
28110	0.580203	-1.004763	9.725784	0.026179	0.008014	0.008795	-0.279543	0.092162	-0.621410	-0.237770	0.039387	-0.043409	0.969551
28111	0.561271	-0.951608	9.755400	0.042272	0.001017	0.008902	-0.279939	0.092443	-0.622451	-0.237952	0.039283	-0.042538	0.969550
28112	0.555906	-1.028362	9.812246	0.024409	0.001024	-0.000055	-0.278604	0.090493	-0.621966	-0.237845	0.039234	-0.042051	0.969599
28113	0.594733	-0.999977	9.754556	0.017247	-0.014723	-0.001931	-0.278992	0.088693	-0.621847	-0.237810	0.039563	-0.041586	0.969614
28114	0.645243	-1.012362	9.725203	-0.013239	-0.014684	0.008449	-0.277487	0.089804	-0.620129	-0.237843	0.039991	-0.041761	0.969581
28115	0.661742	-1.072302	9.830123	-0.068732	-0.007732	0.011575	-0.277758	0.090360	-0.619332	-0.237995	0.040588	-0.043012	0.969464
28116	0.700930	-1.000006	9.974823	-0.121573	0.000936	0.021795	-0.278302	0.093138	-0.620083	-0.238156	0.041214	-0.045375	0.969291
28117	0.672019	-0.985804	9.826222	-0.113424	0.022877	0.011374	-0.277794	0.097019	-0.620184	-0.238237	0.041435	-0.047633	0.969153
28118	0.698560	-0.986269	9.741867	-0.064086	0.040449	-0.009357	-0.275556	0.099087	-0.619016	-0.237844	0.041052	-0.049041	0.969195
28119	0.644902	-1.053839	9.532453	-0.005928	0.011659	-0.012555	-0.276356	0.100201	-0.619518	-0.237560	0.041006	-0.049136	0.969262
28120	0.513717	-1.182432	9.661825	0.040599	0.011604	-0.012250	-0.274958	0.099902	-0.618649	-0.237210	0.040686	-0.048376	0.969400
28121	0.526531	-1.081285	9.734982	0.014552	0.013276	0.008729	-0.274938	0.096296	-0.618423	-0.237354	0.040486	-0.048102	0.969386
28122	0.496967	-1.162866	9.724685	-0.014930	0.004560	-0.003861	-0.274544	0.096293	-0.617380	-0.237070	0.040555	-0.048395	0.969439
28123	0.591408	-1.129607	9.830004	-0.048921	0.001014	-0.009433	-0.274426	0.099066	-0.618010	-0.236822	0.040910	-0.049284	0.969439
28124	0.681314	-1.048799	9.741230	-0.039842	0.018556	-0.030460	-0.273642	0.101003	-0.617740	-0.236049	0.040854	-0.050102	0.969588
28125	0.646572	-1.178499	9.713600	0.001285	0.008077	-0.026689	-0.273651	0.102529	-0.617724	-0.235500	0.040857	-0.050035	0.969725
28126	0.627213	-1.183246	9.684872	0.013780	0.006325	-0.019549	-0.272848	0.101554	-0.618271	-0.234969	0.040774	-0.049765	0.969872
28127	0.564756	-1.124704	9.751043	0.010160	0.009024	-0.015967	-0.272777	0.100181	-0.619179	-0.234634	0.040707	-0.049541	0.969967
28128	0.501986	-1.124059	9.802065	-0.005965	0.016015	-0.010754	-0.272919	0.100597	-0.617336	-0.234220	0.040518	-0.049707	0.970066
28129	0.515971	-1.191784	9.714642	0.010193	0.025676	-0.017667	-0.271844	0.098650	-0.618290	-0.233836	0.040125	-0.049564	0.970182
28130	0.533159	-1.153314	9.753390	0.004793	0.013405	-0.015105	-0.272374	0.099625	-0.619978	-0.233342	0.039940	-0.049506	0.970312
28131	0.520812	-1.191674	9.762670	-0.007708	0.018664	-0.019588	-0.271702	0.098095	-0.620003	-0.232914	0.039766	-0.049681	0.970413
28132	0.549709	-1.201654	9.719044	-0.029199	0.013402	-0.016248	-0.270648	0.099199	-0.620008	-0.232357	0.039740	-0.050282	0.970517
28133	0.552366	-1.180358	9.651902	-0.016677	-0.000670	-0.012723	-0.269646	0.098764	-0.619659	-0.232075	0.039977	-0.050552	0.970560
28134	0.550073	-1.167887	9.791465	0.001212	0.008930	-0.012558	-0.269638	0.097377	-0.619804	-0.231573	0.039890	-0.050547	0.970684
28135	0.598243	-1.187338	9.846106	-0.011298	0.008039	-0.017959	-0.270699	0.097799	-0.620177	-0.231184	0.039939	-0.050751	0.970764
28136	0.608325	-1.125178	9.748192	-0.016686	0.013284	-0.009156	-0.270185	0.100015	-0.619376	-0.230785	0.039850	-0.051114	0.970844
28137	0.636654	-1.214516	9.708465	0.010126	0.001034	-0.005506	-0.270714	0.100018	-0.619631	-0.230662	0.039928	-0.050880	0.970882
28138	0.656462	-1.145018	9.675445	0.024421	0.011517	0.003457	-0.271496	0.099053	-0.621989	-0.230476	0.039667	-0.050449	0.970959
28139	0.605357	-1.202156	9.737719	0.011800	0.000980	0.019190	-0.269773	0.099043	-0.621753	-0.230833	0.039719	-0.050203	0.970885
28140	0.632942	-1.060352	9.772759	0.008228	0.006211	0.019203	-0.271091	0.097802	-0.622008	-0.230935	0.039620	-0.050075	0.970872
28141	0.526822	-1.038226	9.658564	0.004717	0.004544	0.006874	-0.272548	0.097394	-0.621465	-0.231043	0.039647	-0.049967	0.970850
28142	0.490128	-1.107386	9.759029	0.018984	-0.009470	0.010447	-0.270684	0.096552	-0.622551	-0.231011	0.039812	-0.049550	0.970873
28143	0.492676	-1.090407	9.812078	0.011902	0.004549	-0.003651	-0.271096	0.098218	-0.621217	-0.230921	0.039810	-0.049293	0.970907
28144	0.570202	-1.052763	9.734932	0.004719	0.001023	0.003319	-0.271881	0.097113	-0.622265	-0.230767	0.039846	-0.049195	0.970947
28145	0.618829	-1.002983	9.619720	-0.002326	0.001955	-0.017879	-0.270561	0.097522	-0.621494	-0.230392	0.039974	-0.049185	0.971032
28146	0.608938	-1.038670	9.722743	0.002992	0.004543	-0.009026	-0.272416	0.097393	-0.621467	-0.229999	0.039963	-0.049126	0.971128
28147	0.599362	-1.028805	9.778218	0.015522	0.001045	-0.012468	-0.272410	0.096839	-0.622259	-0.229744	0.040022	-0.048763	0.971204
28148	0.560350	-1.081388	9.787564	0.015532	0.001062	-0.015111	-0.273069	0.095594	-0.621081	-0.229257	0.040028	-0.048440	0.971336
28149	0.562619	-1.100752	9.753674	0.031598	0.008046	-0.003517	-0.271740	0.095171	-0.621631	-0.229182	0.039867	-0.047803	0.971391
28150	0.572079	-1.129588	9.786909	0.029799	0.004536	-0.003552	-0.272786	0.092819	-0.621638	-0.228928	0.039728	-0.047228	0.971485
28151	0.581596	-1.146757	9.702509	0.004748	-0.002455	-0.003765	-0.271983	0.092122	-0.622838	-0.228837	0.039895	-0.047070	0.971507
28152	0.545458	-1.134499	9.686137	0.019092	0.011566	-0.005358	-0.271985	0.092399	-0.622704	-0.228527	0.039671	-0.046734	0.971606
28153	0.578738	-1.199035	9.863030	0.008281	0.004587	-0.001039	-0.272324	0.092413	-0.622412	-0.228485	0.039682	-0.046550	0.971624
28154	0.555362	-1.088469	9.777979	0.003797	0.001099	0.003353	-0.272852	0.092416	-0.622928	-0.228326	0.039722	-0.046471	0.971663
28155	0.569609	-1.120057	9.710196	-0.016733	0.016864	-0.001154	-0.270991	0.091851	-0.623487	-0.228251	0.039609	-0.046833	0.971668
28156	0.550395	-1.105474	9.710529	-0.027488	0.011611	0.001401	-0.271006	0.093793	-0.622418	-0.228016	0.039588	-0.047408	0.971696
28157	0.551099	-1.009073	9.774122	-0.020357	0.008089	0.004983	-0.271015	0.094347	-0.620576	-0.228065	0.039654	-0.047805	0.971663
28158	0.572545	-1.047859	9.730228	-0.009634	0.006337	0.008566	-0.271278	0.094765	-0.622011	-0.227983	0.039647	-0.048015	0.971672
28159	0.551137	-1.004218	9.788598	-0.002480	0.008082	0.008638	-0.268229	0.095442	-0.622969	-0.228117	0.039626	-0.048063	0.971639
28160	0.526845	-1.023360	9.759747	-0.009600	0.022102	0.005116	-0.269822	0.095173	-0.622029	-0.227986	0.039318	-0.048340	0.971669
28161	0.594067	-1.076936	9.715288	-0.016725	0.019482	-0.002025	-0.270602	0.093514	-0.623608	-0.227891	0.039148	-0.048705	0.971680
28162	0.550278	-1.120067	9.657487	-0.013107	0.011657	-0.011714	-0.270607	0.093513	-0.622296	-0.227389	0.039073	-0.048991	0.971786
28163	0.579148	-1.139154	9.781998	-0.023944	0.004581	0.004909	-0.269953	0.095174	-0.622420	-0.227438	0.039220	-0.049437	0.971746
28164	0.723949	-1.150055	9.732554	-0.018503	0.025571	-0.003832	-0.268896	0.095862	-0.622561	-0.227134	0.038894	-0.049895	0.971807
28165	0.564762	-1.139211	9.767633	-0.014059	0.008019	0.001428	-0.269616	0.095854	-0.623623	-0.227119	0.038939	-0.050162	0.971795
28166	0.454265	-1.056637	9.745502	0.010112	0.015060	0.001680	-0.269625	0.096685	-0.622303	-0.226944	0.038682	-0.050021	0.971853
28167	0.425057	-1.085574	9.646880	-0.005017	0.030861	-0.008942	-0.268557	0.095848	-0.623115	-0.226712	0.038244	-0.050207	0.971915
28168	0.412817	-1.109473	9.665938	-0.038141	0.012482	-0.011013	-0.266712	0.097085	-0.622213	-0.226236	0.038266	-0.050983	0.971984
