# Supplementary material for: Identification of Haptic Based Guiding Using Hard Reins
Source: PLoS One. 2015 Jul 22;10(7):e0132020. doi: 10.1371/journal.pone.0132020 (PMC4511788; doi:10.1371/journal.pone.0132020)
Supplement: S8 File — (ZIP) [file pone.0132020.s008.zip › Exp2_MotionData1/Subject1/path1/T7/gc7.txt]

// Start Time: 0
// Sample rate: 25.0Hz
// Scenario: 4.9
// Firmware Version: 2.6.1
Counter	Acc_X	Acc_Y	Acc_Z	Gyr_X	Gyr_Y	Gyr_Z	Mag_X	Mag_Y	Mag_Z	Quat_w	Quat_x	Quat_y	Quat_z
27606	9.148901	-0.635780	-3.646040	0.015276	0.006300	-0.025634	-0.619513	-0.219387	0.386508	-0.281064	-0.689273	0.456437	-0.487413
27607	9.141878	-0.597069	-3.635864	0.015458	-0.014502	-0.016419	-0.620340	-0.219159	0.387925	-0.280844	-0.689618	0.456259	-0.487218
27608	9.131986	-0.511197	-3.704974	0.009690	-0.015721	-0.026512	-0.618652	-0.219548	0.389559	-0.280792	-0.690061	0.455971	-0.486891
27609	9.127480	-0.592190	-3.630464	-0.004849	-0.017746	-0.022879	-0.618785	-0.219841	0.389821	-0.280885	-0.690383	0.455921	-0.486427
27610	9.097801	-0.610158	-3.721247	-0.031604	-0.031959	-0.030262	-0.617940	-0.221481	0.388317	-0.281311	-0.690767	0.456102	-0.485465
27611	9.155657	-0.591107	-3.725701	-0.034268	-0.028420	-0.027504	-0.617368	-0.220791	0.391424	-0.281754	-0.691071	0.456335	-0.484556
27612	9.049957	-0.527502	-3.711673	-0.042552	-0.024626	-0.029374	-0.616089	-0.222531	0.391862	-0.282363	-0.691335	0.456556	-0.483615
27613	9.062572	-0.440783	-3.675353	-0.015554	0.029770	-0.016543	-0.615783	-0.224136	0.392737	-0.282973	-0.691082	0.456430	-0.483739
27614	9.118034	-0.563194	-3.617846	-0.006279	0.016531	-0.011005	-0.617315	-0.225162	0.391014	-0.283295	-0.690969	0.456345	-0.483791
27615	9.098340	-0.533059	-3.684537	-0.000336	0.004379	0.007376	-0.616884	-0.226553	0.390366	-0.283230	-0.690829	0.456547	-0.483840
27616	9.103790	-0.495177	-3.619285	0.004631	0.012923	-0.012805	-0.615502	-0.226251	0.389534	-0.283387	-0.690828	0.456354	-0.483931
27617	9.108078	-0.552813	-3.663294	-0.009865	0.025642	-0.009193	-0.617449	-0.226505	0.389537	-0.283808	-0.690579	0.456298	-0.484092
27618	9.103340	-0.416349	-3.710530	0.013760	-0.011140	-0.010903	-0.616052	-0.226418	0.390227	-0.283594	-0.690852	0.456170	-0.483949
27619	9.137195	-0.511914	-3.654455	0.004381	-0.010567	-0.020105	-0.616616	-0.226369	0.389398	-0.283594	-0.691135	0.456030	-0.483676
27620	9.081850	-0.494578	-3.652273	0.004416	-0.014370	-0.018273	-0.616590	-0.227566	0.390719	-0.283559	-0.691446	0.455919	-0.483357
27621	9.079563	-0.514286	-3.628164	-0.018990	0.000585	-0.005500	-0.616591	-0.227822	0.390145	-0.283843	-0.691356	0.456144	-0.483108
27622	9.117927	-0.477647	-3.668002	-0.011603	-0.009770	-0.001785	-0.616601	-0.227768	0.389033	-0.283915	-0.691378	0.456395	-0.482797
27623	9.084496	-0.446231	-3.642396	-0.023817	-0.018296	-0.012807	-0.616600	-0.226988	0.390476	-0.284164	-0.691508	0.456672	-0.482201
27624	9.184436	-0.600832	-3.738917	-0.003961	-0.025267	0.011093	-0.615633	-0.226296	0.390509	-0.283851	-0.691618	0.457095	-0.481827
27625	9.031483	-0.440969	-3.645210	-0.002420	0.006755	-0.001806	-0.616298	-0.228566	0.390794	-0.283927	-0.691528	0.457176	-0.481835
27626	9.104139	-0.356777	-3.632887	0.003322	0.033935	0.005533	-0.616306	-0.228519	0.389821	-0.284118	-0.691149	0.457131	-0.482308
27627	9.123340	-0.512863	-3.576658	0.021034	0.031331	0.017480	-0.616059	-0.226505	0.389106	-0.283912	-0.690778	0.457110	-0.482982
27628	9.117829	-0.562835	-3.644403	0.032925	0.016516	0.018433	-0.616209	-0.226180	0.388290	-0.283407	-0.690619	0.457051	-0.483559
27629	9.118421	-0.515093	-3.588565	0.045663	0.049943	0.012909	-0.617327	-0.224832	0.390058	-0.283075	-0.690247	0.456622	-0.484690
27630	9.149009	-0.592071	-3.650589	0.031023	0.024111	0.014749	-0.618324	-0.224165	0.388295	-0.282696	-0.690041	0.456481	-0.485336
27631	9.122561	-0.521257	-3.673290	0.037970	0.015644	0.001935	-0.618484	-0.222730	0.387966	-0.282262	-0.690056	0.456170	-0.485860
27632	9.122282	-0.559790	-3.692852	0.041664	0.007240	0.003784	-0.618753	-0.223305	0.388212	-0.281695	-0.690168	0.455878	-0.486304
27633	9.156235	-0.592118	-3.650860	0.054214	0.000385	-0.005353	-0.618350	-0.222309	0.387991	-0.280965	-0.690490	0.455394	-0.486722
27634	9.112757	-0.611133	-3.656603	0.025121	-0.004576	0.001926	-0.619628	-0.220313	0.388126	-0.280537	-0.690639	0.455304	-0.486842
27635	9.122461	-0.601563	-3.652074	0.019961	-0.005093	-0.020101	-0.619475	-0.220396	0.389794	-0.280372	-0.690956	0.454982	-0.486789
27636	9.108039	-0.603958	-3.646719	-0.008376	-0.014328	-0.018310	-0.618055	-0.222407	0.389935	-0.280510	-0.691201	0.454986	-0.486357
27637	9.203260	-0.678221	-3.764277	-0.006342	-0.036945	-0.009089	-0.618491	-0.220196	0.391192	-0.280307	-0.691580	0.455253	-0.485685
27638	9.011908	-0.537861	-3.642694	0.001164	0.000459	-0.004562	-0.617222	-0.221620	0.390952	-0.280315	-0.691609	0.455272	-0.485622
27639	9.089094	-0.455635	-3.666781	0.010501	0.029637	0.000028	-0.617785	-0.221840	0.389828	-0.280398	-0.691353	0.455128	-0.486073
27640	9.127688	-0.563290	-3.615792	0.016313	0.017812	0.012896	-0.617924	-0.221313	0.390699	-0.280185	-0.691139	0.455144	-0.486485
27641	9.117647	-0.606414	-3.649510	0.010569	0.010089	0.003711	-0.619174	-0.222229	0.389538	-0.280053	-0.691039	0.455159	-0.486688
27642	9.123069	-0.548972	-3.596205	0.021438	0.047314	-0.003655	-0.619854	-0.222710	0.390910	-0.280201	-0.690715	0.454735	-0.487460
27643	9.139132	-0.630606	-3.664962	0.008753	0.032304	0.001837	-0.619876	-0.221271	0.390441	-0.280314	-0.690405	0.454617	-0.487943
27644	9.122184	-0.566933	-3.702556	0.006270	0.007841	-0.020145	-0.620167	-0.220803	0.389636	-0.280470	-0.690533	0.454330	-0.487940
27645	9.141860	-0.579966	-3.645413	0.001675	0.000488	-0.020138	-0.620450	-0.221296	0.388213	-0.280605	-0.690695	0.454157	-0.487794
27646	9.117664	-0.567424	-3.663747	-0.009085	0.000947	-0.011905	-0.619314	-0.222617	0.388818	-0.280836	-0.690723	0.454181	-0.487599
27647	9.112925	-0.611427	-3.634875	-0.020798	0.003359	-0.005517	-0.619592	-0.223796	0.386934	-0.281163	-0.690598	0.454415	-0.487369
27648	9.137345	-0.551197	-3.618490	-0.016151	-0.002393	-0.001812	-0.618461	-0.223914	0.389009	-0.281358	-0.690532	0.454658	-0.487124
27649	9.104012	-0.529709	-3.576046	-0.040922	-0.007745	-0.003689	-0.618172	-0.225290	0.388084	-0.281845	-0.690385	0.455175	-0.486567
27650	9.208708	-0.669598	-3.687139	-0.033756	-0.040662	-0.007297	-0.619437	-0.224283	0.388158	-0.281996	-0.690633	0.455740	-0.485597
27651	9.036267	-0.523863	-3.614532	-0.035886	0.022889	-0.023930	-0.619257	-0.227278	0.388530	-0.282887	-0.690401	0.455755	-0.485395
27652	9.111493	-0.442404	-3.580586	-0.005028	0.041648	-0.000012	-0.618710	-0.226963	0.387707	-0.283310	-0.689954	0.455663	-0.485870
27653	9.147375	-0.539757	-3.572902	-0.003847	0.026266	0.011018	-0.618440	-0.226920	0.386731	-0.283453	-0.689551	0.455828	-0.486205
27654	9.161507	-0.568556	-3.602600	-0.007283	0.016530	0.020200	-0.619297	-0.226127	0.385253	-0.283490	-0.689143	0.456190	-0.486422
27655	9.142862	-0.515871	-3.543596	0.023409	0.039561	0.002796	-0.620545	-0.226270	0.385675	-0.283459	-0.688838	0.455899	-0.487143
27656	9.161206	-0.602175	-3.626960	0.012184	0.021683	-0.005469	-0.621523	-0.226504	0.384972	-0.283522	-0.688727	0.455685	-0.487465
27657	9.141881	-0.528787	-3.664401	0.015894	-0.011798	0.000104	-0.621805	-0.226218	0.384992	-0.283151	-0.688905	0.455723	-0.487393
27658	9.161534	-0.549094	-3.607305	0.015661	-0.007572	-0.009076	-0.621360	-0.228477	0.384709	-0.282941	-0.689124	0.455602	-0.487318
27659	9.156700	-0.553912	-3.607155	0.017376	-0.014725	-0.012734	-0.621075	-0.227735	0.386845	-0.282649	-0.689456	0.455465	-0.487146
27660	9.118294	-0.558769	-3.586430	-0.006441	-0.025712	-0.012771	-0.619103	-0.229465	0.386859	-0.282604	-0.689771	0.455594	-0.486605
27661	9.147065	-0.553848	-3.606795	0.010240	-0.018824	-0.005402	-0.621338	-0.229129	0.386482	-0.282301	-0.690035	0.455651	-0.486354
27662	9.110849	-0.533953	-3.624632	-0.013751	-0.040527	-0.010925	-0.617995	-0.228527	0.387604	-0.282207	-0.690432	0.455966	-0.485549
27663	9.175030	-0.610924	-3.704818	-0.013506	-0.046577	-0.001741	-0.619096	-0.228847	0.388711	-0.281942	-0.690798	0.456461	-0.484718
27664	9.035994	-0.442904	-3.684033	0.002783	-0.011124	-0.010943	-0.618099	-0.230301	0.389170	-0.281891	-0.690998	0.456453	-0.484468
27665	9.108510	-0.412118	-3.667223	0.012656	0.016850	0.013828	-0.619208	-0.230318	0.389877	-0.281696	-0.690757	0.456550	-0.484835
27666	9.139712	-0.524314	-3.635309	0.017943	0.017327	0.005568	-0.617826	-0.230271	0.388471	-0.281533	-0.690618	0.456460	-0.485211
27667	9.129575	-0.562392	-3.683481	0.017739	0.001139	-0.000840	-0.618371	-0.231124	0.388703	-0.281267	-0.690691	0.456392	-0.485325
27668	9.127799	-0.524463	-3.617958	0.028968	0.017181	0.007423	-0.618656	-0.230165	0.389462	-0.280931	-0.690600	0.456219	-0.485811
27669	9.151104	-0.562273	-3.703607	0.029120	0.015025	0.012928	-0.620072	-0.228698	0.388869	-0.280501	-0.690477	0.456153	-0.486298
27670	9.090984	-0.498642	-3.715435	0.037560	-0.011213	-0.010873	-0.620912	-0.227610	0.390060	-0.279967	-0.690875	0.455805	-0.486366
27671	9.136692	-0.567126	-3.695854	0.036179	-0.019602	0.006571	-0.618675	-0.228349	0.389993	-0.279185	-0.691187	0.455776	-0.486400
27672	9.102865	-0.581355	-3.701927	0.034966	-0.013373	-0.005380	-0.618126	-0.227651	0.390031	-0.278617	-0.691538	0.455546	-0.486443
27673	9.083915	-0.586665	-3.657780	0.032239	-0.024530	-0.003536	-0.617266	-0.228464	0.391926	-0.277942	-0.691967	0.455442	-0.486315
27674	9.064432	-0.571534	-3.690765	0.019449	0.001395	-0.005441	-0.616981	-0.228764	0.392184	-0.277718	-0.692092	0.455273	-0.486423
27675	9.082538	-0.628155	-3.817400	0.002744	-0.040563	-0.010921	-0.616840	-0.228383	0.393043	-0.277375	-0.692583	0.455445	-0.485759
27676	9.135940	-0.517034	-3.813842	0.012927	-0.044592	-0.005359	-0.616684	-0.228877	0.394406	-0.276825	-0.693114	0.455600	-0.485169
27677	9.030282	-0.536421	-3.759299	-0.013453	-0.041184	0.000065	-0.616113	-0.228966	0.396069	-0.276594	-0.693423	0.456084	-0.484406
27678	9.021313	-0.488746	-3.693444	-0.000232	0.028193	0.009163	-0.614599	-0.228363	0.394837	-0.276743	-0.693048	0.456156	-0.484788
27679	9.083663	-0.605736	-3.682047	-0.010991	0.022220	0.017405	-0.616265	-0.229414	0.393671	-0.276890	-0.692597	0.456504	-0.485022
27680	9.061479	-0.599831	-3.748803	0.002065	0.013299	0.027532	-0.615425	-0.229978	0.393350	-0.276703	-0.692201	0.456905	-0.485315
27681	9.064335	-0.600629	-3.690952	-0.010803	0.019940	0.024746	-0.617363	-0.230016	0.394761	-0.276755	-0.691706	0.457365	-0.485558
27682	9.090115	-0.658081	-3.759914	0.014818	0.025454	0.023863	-0.617665	-0.229225	0.393138	-0.276532	-0.691302	0.457516	-0.486118
27683	9.078464	-0.512360	-3.770605	0.014271	0.009973	0.005557	-0.616282	-0.228795	0.392594	-0.276332	-0.691219	0.457522	-0.486344
27684	9.092788	-0.590272	-3.754742	0.002987	0.000534	-0.005470	-0.616711	-0.228721	0.391207	-0.276335	-0.691255	0.457527	-0.486287
27685	9.059396	-0.636967	-3.691004	-0.001453	0.014126	-0.001844	-0.617680	-0.228351	0.392634	-0.276462	-0.691113	0.457561	-0.486383
27686	9.049541	-0.624324	-3.724365	0.005014	0.001001	0.001859	-0.615584	-0.229202	0.392004	-0.276362	-0.691097	0.457633	-0.486396
27687	9.068767	-0.648762	-3.720413	0.004941	-0.000673	-0.000891	-0.615302	-0.229751	0.391549	-0.276255	-0.691127	0.457700	-0.486351
27688	9.078364	-0.648760	-3.725602	0.003399	0.007020	0.009189	-0.615730	-0.229032	0.391458	-0.276167	-0.690970	0.457864	-0.486469
27689	9.083357	-0.551545	-3.744476	0.004760	-0.018807	-0.005431	-0.616293	-0.229124	0.390620	-0.275941	-0.691218	0.457971	-0.486145
27690	9.151232	-0.703947	-3.627250	-0.022155	-0.006927	0.012842	-0.615295	-0.230578	0.391079	-0.276047	-0.691019	0.458516	-0.485854
27691	8.992412	-0.644647	-3.625755	-0.004700	0.043734	0.010935	-0.616265	-0.230859	0.391350	-0.276367	-0.690454	0.458595	-0.486401
27692	9.107716	-0.683874	-3.654474	0.007186	0.055802	0.009122	-0.617680	-0.229662	0.390461	-0.276668	-0.689849	0.458441	-0.487231
27693	9.102700	-0.698129	-3.673701	0.016633	0.038440	0.022010	-0.617548	-0.229616	0.389486	-0.276535	-0.689350	0.458494	-0.487963
27694	9.117534	-0.696451	-3.625941	0.016451	0.025877	0.016529	-0.618934	-0.229636	0.390335	-0.276365	-0.689017	0.458523	-0.488503
27695	9.099325	-0.676233	-3.497125	0.054916	0.046002	0.016575	-0.618701	-0.226493	0.389689	-0.275829	-0.688701	0.458082	-0.489663
27696	9.180015	-0.684413	-3.652350	0.031812	0.026282	0.009233	-0.618699	-0.227555	0.388229	-0.275525	-0.688511	0.457861	-0.490307
27697	9.136209	-0.717486	-3.694401	0.018077	0.009692	0.010134	-0.618706	-0.227515	0.387394	-0.275225	-0.688407	0.457893	-0.490593
27698	9.136868	-0.711321	-3.612270	0.014005	0.003203	-0.004541	-0.618850	-0.226437	0.388578	-0.275087	-0.688474	0.457779	-0.490682
27699	9.131813	-0.703559	-3.645843	0.002956	-0.015120	-0.005452	-0.619698	-0.225826	0.387926	-0.274921	-0.688672	0.457881	-0.490402
27700	9.112702	-0.723221	-3.616274	0.006659	0.001434	-0.005478	-0.618550	-0.227611	0.389340	-0.274879	-0.688723	0.457840	-0.490392
27701	9.126974	-0.698613	-3.650460	-0.012810	-0.003482	-0.014678	-0.619962	-0.225909	0.389737	-0.275128	-0.688804	0.457906	-0.490077
27702	9.102908	-0.703370	-3.644761	-0.039670	-0.017484	-0.025725	-0.618823	-0.227903	0.389603	-0.275747	-0.688973	0.458140	-0.489272
27703	9.174510	-0.761219	-3.708194	-0.021155	-0.032794	-0.016484	-0.617705	-0.227678	0.390444	-0.275858	-0.689311	0.458425	-0.488467
27704	9.049642	-0.639133	-3.705144	-0.043094	0.000499	-0.018422	-0.617121	-0.230463	0.389290	-0.276620	-0.689214	0.458698	-0.487916
27705	9.112959	-0.567588	-3.649081	-0.024598	0.025903	-0.012894	-0.616028	-0.229047	0.388948	-0.277283	-0.688927	0.458739	-0.487905
27706	9.112838	-0.660050	-3.625528	-0.011537	0.025316	-0.003706	-0.618506	-0.231539	0.388539	-0.277692	-0.688630	0.458766	-0.488068
27707	9.117421	-0.640163	-3.664212	-0.020791	0.003362	-0.005521	-0.617935	-0.232677	0.388464	-0.278024	-0.688516	0.458996	-0.487823
27708	9.103719	-0.612114	-3.578987	0.002171	0.032690	-0.004601	-0.618537	-0.230442	0.386375	-0.278322	-0.688229	0.458837	-0.488207
27709	9.119818	-0.688932	-3.645299	-0.003951	0.032117	0.005470	-0.619214	-0.231461	0.387156	-0.278580	-0.687826	0.458894	-0.488574
27710	9.107800	-0.591346	-3.682856	0.002902	-0.002068	-0.008214	-0.620475	-0.231402	0.386334	-0.278585	-0.687915	0.458873	-0.488466
27711	9.141694	-0.601624	-3.657623	-0.000854	0.007426	-0.012817	-0.618101	-0.231995	0.386136	-0.278753	-0.687940	0.458785	-0.488417
27712	9.127467	-0.640944	-3.611460	0.015409	-0.016239	-0.018262	-0.617559	-0.230470	0.386643	-0.278548	-0.688335	0.458573	-0.488177
27713	9.112882	-0.635739	-3.630202	0.017102	-0.013157	-0.023772	-0.617945	-0.232616	0.387212	-0.278388	-0.688761	0.458273	-0.487949
27714	9.132148	-0.648053	-3.626172	0.019269	-0.014843	-0.010916	-0.619055	-0.232626	0.387780	-0.278081	-0.689086	0.458132	-0.487797
27715	9.113005	-0.621321	-3.620452	0.005773	-0.019035	-0.001760	-0.617914	-0.233847	0.389228	-0.277809	-0.689304	0.458277	-0.487508
27716	9.117794	-0.528629	-3.663499	-0.008617	-0.047139	-0.023750	-0.615826	-0.233737	0.389215	-0.277709	-0.689912	0.458401	-0.486588
27717	9.161636	-0.641948	-3.554780	-0.019190	-0.044300	-0.009099	-0.614563	-0.234865	0.388715	-0.277624	-0.690302	0.458826	-0.485681
27718	9.014316	-0.611040	-3.611864	-0.015389	0.010904	-0.009209	-0.614416	-0.234518	0.390270	-0.278006	-0.690176	0.458890	-0.485581
27719	9.098298	-0.652486	-3.639426	-0.007675	0.028550	0.003634	-0.613846	-0.235515	0.390203	-0.278308	-0.689804	0.458973	-0.485859
27720	9.117149	-0.654319	-3.693276	-0.003788	0.002116	0.014697	-0.616239	-0.233892	0.389628	-0.278220	-0.689605	0.459308	-0.485875
27721	9.098408	-0.630729	-3.634458	-0.004125	0.006553	0.001845	-0.615663	-0.236106	0.388370	-0.278288	-0.689482	0.459454	-0.485872
27722	9.103577	-0.626499	-3.591151	0.025224	0.035924	0.001859	-0.617914	-0.234634	0.387924	-0.278242	-0.689227	0.459152	-0.486545
27723	9.129457	-0.586573	-3.688465	-0.008086	0.003547	-0.009156	-0.616108	-0.234371	0.387784	-0.278446	-0.689212	0.459201	-0.486405
27724	9.126723	-0.644521	-3.705646	-0.000774	-0.002918	-0.009142	-0.615663	-0.235844	0.388805	-0.278497	-0.689302	0.459199	-0.486249
27725	9.103251	-0.589346	-3.648860	0.010335	-0.004208	-0.003607	-0.614968	-0.235585	0.389093	-0.278322	-0.689414	0.459188	-0.486201
27726	9.117465	-0.615851	-3.668886	0.010060	-0.018388	-0.012763	-0.615547	-0.234138	0.388630	-0.278122	-0.689743	0.459125	-0.485908
27727	9.088437	-0.630079	-3.677554	0.002611	-0.013441	-0.018300	-0.615522	-0.235335	0.389951	-0.278112	-0.690037	0.459037	-0.485580
27728	9.102634	-0.605340	-3.721396	-0.001107	-0.016996	-0.020131	-0.614276	-0.234917	0.389686	-0.278148	-0.690359	0.458970	-0.485164
27729	9.106551	-0.628182	-3.827958	-0.026942	-0.039544	-0.026575	-0.612011	-0.236867	0.391218	-0.278383	-0.690819	0.459201	-0.484155
27730	9.128785	-0.585399	-3.775378	-0.008016	-0.046595	-0.001738	-0.612826	-0.237500	0.392861	-0.278064	-0.691220	0.459619	-0.483369
27731	9.025543	-0.507262	-3.761347	-0.023137	-0.039958	-0.020139	-0.613370	-0.238615	0.392658	-0.278181	-0.691647	0.459903	-0.482421
27732	9.078889	-0.469206	-3.734112	0.002694	0.007629	-0.016475	-0.610300	-0.238694	0.393322	-0.278354	-0.691719	0.459711	-0.482400
27733	9.073944	-0.586014	-3.700876	0.006651	0.004197	-0.005471	-0.611553	-0.238548	0.393622	-0.278326	-0.691750	0.459662	-0.482419
27734	9.049439	-0.609515	-3.743586	0.001043	-0.006617	-0.009145	-0.611549	-0.239879	0.391865	-0.278332	-0.691871	0.459684	-0.482220
27735	9.064222	-0.561411	-3.722089	0.015612	0.007369	-0.012798	-0.611282	-0.238243	0.393080	-0.278280	-0.691988	0.459430	-0.482324
27736	9.097273	-0.633621	-3.779344	0.015926	0.010408	-0.001798	-0.612149	-0.236609	0.391794	-0.278152	-0.691974	0.459296	-0.482547
27737	9.051685	-0.489745	-3.815344	0.013904	-0.018833	-0.005412	-0.612714	-0.236164	0.391547	-0.277810	-0.692268	0.459307	-0.482312
27738	9.068322	-0.579698	-3.806891	-0.004284	-0.018996	-0.001788	-0.612027	-0.234675	0.392749	-0.277694	-0.692423	0.459533	-0.481940
27739	9.049093	-0.623541	-3.782307	-0.011676	-0.011397	-0.005496	-0.612011	-0.235818	0.392957	-0.277774	-0.692504	0.459750	-0.481571
27740	9.039508	-0.574789	-3.796122	-0.006406	-0.018342	-0.012810	-0.611435	-0.236459	0.394307	-0.277799	-0.692741	0.459842	-0.481127
27741	9.068253	-0.589331	-3.811782	-0.018737	-0.004549	0.003664	-0.611165	-0.235629	0.394635	-0.277951	-0.692632	0.460215	-0.480838
27742	9.025138	-0.516308	-3.809694	-0.011208	-0.012489	0.012870	-0.612551	-0.236698	0.393745	-0.277856	-0.692544	0.460685	-0.480570
27743	9.011127	-0.541373	-3.741709	-0.022322	-0.026978	0.009196	-0.610722	-0.237350	0.394943	-0.277798	-0.692581	0.461293	-0.479967
27744	9.083906	-0.743411	-3.902732	-0.034765	-0.033200	0.022005	-0.610721	-0.237095	0.395517	-0.277742	-0.692483	0.462219	-0.479250
27745	8.972274	-0.567400	-3.769408	-0.039712	0.021039	0.038434	-0.610314	-0.237302	0.393826	-0.278085	-0.691691	0.463133	-0.479312
27746	9.035347	-0.546641	-3.723328	-0.019566	0.030194	0.038477	-0.611307	-0.236131	0.393350	-0.278249	-0.690912	0.463793	-0.479702
27747	9.058488	-0.701226	-3.780749	-0.036477	0.014433	0.056799	-0.611873	-0.235289	0.393686	-0.278309	-0.690028	0.464965	-0.479806
27748	9.039440	-0.662468	-3.767709	-0.027164	0.008670	0.029301	-0.610900	-0.235814	0.392528	-0.278464	-0.689499	0.465686	-0.479776
27749	9.063742	-0.643490	-3.749172	-0.022850	0.031464	0.017354	-0.612301	-0.235746	0.391569	-0.278872	-0.688891	0.466088	-0.480023
27750	9.115750	-0.725035	-3.843425	-0.038552	0.013389	0.012759	-0.613986	-0.235116	0.390787	-0.279391	-0.688402	0.466669	-0.479858
27751	9.024317	-0.661199	-3.854080	-0.027868	-0.002686	0.003620	-0.612291	-0.236721	0.391230	-0.279677	-0.688221	0.467122	-0.479509
27752	9.077510	-0.635071	-3.841408	-0.039008	-0.006920	-0.001884	-0.613945	-0.237981	0.391447	-0.280150	-0.688063	0.467616	-0.478978
27753	9.068142	-0.628158	-3.809616	-0.026253	-0.026296	-0.001828	-0.612563	-0.237148	0.391346	-0.280245	-0.688168	0.468111	-0.478289
27754	9.019771	-0.607988	-3.841488	-0.030025	-0.031597	-0.005505	-0.613234	-0.238859	0.391805	-0.280400	-0.688327	0.468610	-0.477480
27755	9.034390	-0.608377	-3.820301	-0.015514	-0.023947	-0.010991	-0.611288	-0.239130	0.390932	-0.280456	-0.688555	0.468862	-0.476870
27756	9.019711	-0.581056	-3.860631	-0.004730	-0.014281	-0.019243	-0.611267	-0.239776	0.392567	-0.280553	-0.688822	0.468828	-0.476460
27757	9.007514	-0.519741	-3.905663	-0.006139	-0.015026	-0.037590	-0.609439	-0.241740	0.391591	-0.280817	-0.689269	0.468574	-0.475909
27758	9.072819	-0.664527	-3.812443	0.001034	-0.014892	-0.009138	-0.609701	-0.242092	0.393106	-0.280735	-0.689476	0.468631	-0.475600
27759	8.952579	-0.593357	-3.812313	0.005644	0.040528	-0.012903	-0.610271	-0.241485	0.392452	-0.281122	-0.689227	0.468293	-0.476065
27760	9.010223	-0.598324	-3.833822	0.028663	0.058668	-0.009205	-0.612216	-0.242794	0.390855	-0.281351	-0.688887	0.467677	-0.477027
27761	9.039221	-0.615747	-3.815699	0.031893	0.048312	0.010091	-0.611391	-0.242221	0.390464	-0.281228	-0.688495	0.467361	-0.477974
27762	9.029954	-0.606573	-3.771820	0.024322	0.065553	-0.000962	-0.611692	-0.241827	0.388259	-0.281497	-0.687990	0.466853	-0.479038
27763	9.086563	-0.582223	-3.628869	0.049501	0.088662	-0.019280	-0.612808	-0.241407	0.388714	-0.281792	-0.687580	0.465733	-0.480541
27764	9.121385	-0.609435	-3.787333	0.008256	0.063082	-0.020239	-0.611998	-0.241002	0.385941	-0.282438	-0.687190	0.465120	-0.481314
27765	9.087437	-0.603940	-3.817425	0.010193	0.029493	-0.012849	-0.613091	-0.242949	0.385552	-0.282657	-0.687067	0.464800	-0.481670
27766	9.119652	-0.581335	-3.712215	0.009874	0.041301	-0.025700	-0.613961	-0.241685	0.383127	-0.283142	-0.686933	0.464235	-0.482120
27767	9.107656	-0.566708	-3.711672	0.017357	0.012192	-0.016463	-0.616458	-0.242495	0.383101	-0.283138	-0.687051	0.463893	-0.482284
27768	9.091083	-0.581732	-3.667677	0.013844	0.031310	-0.012835	-0.615505	-0.241070	0.382621	-0.283346	-0.686922	0.463514	-0.482709
27769	9.127170	-0.606281	-3.664356	0.003086	0.040119	-0.005526	-0.616054	-0.241372	0.383166	-0.283692	-0.686586	0.463302	-0.483187
27770	9.112547	-0.601011	-3.687927	-0.011483	0.010374	-0.000004	-0.616062	-0.241587	0.381758	-0.283929	-0.686397	0.463462	-0.483164
27771	9.122426	-0.494194	-3.702091	0.006443	-0.014799	-0.010920	-0.616615	-0.243178	0.379712	-0.283773	-0.686661	0.463454	-0.482887
27772	9.118692	-0.574100	-3.528581	-0.011606	0.005976	-0.003657	-0.616613	-0.241874	0.382024	-0.284008	-0.686546	0.463592	-0.482780
27773	9.089563	-0.573519	-3.556470	-0.007768	0.055567	-0.001901	-0.615765	-0.243534	0.380937	-0.284616	-0.685963	0.463443	-0.483394
27774	9.140091	-0.590823	-3.558472	0.007267	0.057423	0.012815	-0.618018	-0.242835	0.378909	-0.284912	-0.685302	0.463335	-0.484259
27775	9.122753	-0.587440	-3.620595	0.012966	0.027523	-0.010988	-0.617619	-0.241812	0.378131	-0.285064	-0.685190	0.463018	-0.484630
27776	9.161541	-0.636903	-3.569235	0.019050	0.033794	-0.023830	-0.616767	-0.243230	0.377896	-0.285328	-0.685170	0.462420	-0.485075
27777	9.118669	-0.581374	-3.528627	0.025378	0.042959	0.007366	-0.620130	-0.242541	0.376436	-0.285276	-0.684807	0.462145	-0.485880
27778	9.190757	-0.515697	-3.581613	-0.009856	0.014494	-0.007313	-0.619020	-0.242006	0.376738	-0.285600	-0.684652	0.462169	-0.485885
27779	9.168622	-0.534267	-3.631624	-0.006364	0.003763	-0.012804	-0.618179	-0.242967	0.375833	-0.285819	-0.684675	0.462148	-0.485744
27780	9.108750	-0.519846	-3.590649	0.015423	-0.003355	-0.018265	-0.618054	-0.241839	0.375902	-0.285740	-0.684938	0.461879	-0.485675
27781	9.127622	-0.577805	-3.618299	0.003878	-0.001087	-0.040320	-0.618712	-0.244149	0.377021	-0.286040	-0.685322	0.461409	-0.485403
27782	9.139691	-0.592563	-3.609186	0.005114	-0.009217	-0.027458	-0.617588	-0.244354	0.377974	-0.286132	-0.685673	0.461141	-0.485108
27783	9.147268	-0.549325	-3.582621	-0.023161	-0.010273	-0.023831	-0.616330	-0.245711	0.376344	-0.286558	-0.685838	0.461212	-0.484556
27784	9.168452	-0.529092	-3.655736	-0.071801	-0.031995	-0.027556	-0.616307	-0.247547	0.376231	-0.287507	-0.685957	0.461834	-0.483231
27785	9.171292	-0.388413	-3.659755	-0.045546	-0.055572	-0.034784	-0.614331	-0.248645	0.377818	-0.287928	-0.686532	0.462229	-0.481784
27786	9.036613	-0.470814	-3.592463	-0.049845	-0.026568	-0.027539	-0.613753	-0.250348	0.377708	-0.288615	-0.686731	0.462592	-0.480740
27787	9.031685	-0.436446	-3.621036	-0.004929	0.045329	-0.031233	-0.612331	-0.252373	0.378128	-0.289378	-0.686535	0.462060	-0.481073
27788	9.053063	-0.470207	-3.646207	0.020805	0.078348	-0.030320	-0.613717	-0.254094	0.376081	-0.290091	-0.686156	0.461098	-0.482105
27789	9.127377	-0.499336	-3.682988	0.009753	0.074880	-0.033078	-0.613171	-0.253645	0.375406	-0.290940	-0.685775	0.460229	-0.482965
27790	9.152431	-0.496309	-3.560732	0.002546	0.065361	-0.027562	-0.614861	-0.253122	0.373920	-0.291748	-0.685395	0.459543	-0.483670
27791	9.188460	-0.589041	-3.536117	-0.017163	0.071917	-0.012936	-0.617660	-0.254048	0.370541	-0.292740	-0.684696	0.459227	-0.484360
27792	9.215971	-0.532459	-3.430510	-0.078077	0.060293	-0.031369	-0.616811	-0.256239	0.368724	-0.294656	-0.683911	0.459318	-0.484221
27793	9.210705	-0.565785	-3.474003	-0.134788	0.042862	-0.029625	-0.617070	-0.258313	0.367761	-0.297148	-0.682945	0.460080	-0.483337
27794	9.221163	-0.499002	-3.396674	-0.179970	0.059284	-0.009537	-0.617053	-0.260774	0.365935	-0.300212	-0.681374	0.461424	-0.482380
27795	9.240192	-0.301167	-3.512023	-0.171981	0.026232	0.019928	-0.617894	-0.262564	0.362206	-0.302573	-0.679872	0.463310	-0.481214
27796	8.984721	-0.269972	-3.533664	-0.194436	0.089404	-0.005044	-0.619252	-0.266941	0.359437	-0.306075	-0.677849	0.464678	-0.480534
27797	9.210009	-0.120027	-3.442090	-0.176347	0.099776	0.021663	-0.621204	-0.270045	0.353963	-0.309156	-0.675578	0.466166	-0.480319
27798	9.220784	-0.173980	-3.582923	-0.190921	0.083273	-0.009548	-0.623311	-0.270827	0.350307	-0.312586	-0.673652	0.467465	-0.479541
27799	9.290402	0.004685	-3.381489	-0.144688	0.074743	-0.023156	-0.623298	-0.273530	0.347629	-0.315433	-0.672221	0.468181	-0.478986
27800	9.247991	-0.060094	-3.230586	-0.126356	0.082205	-0.057098	-0.622164	-0.276673	0.344913	-0.318418	-0.671152	0.468197	-0.478495
27801	9.176057	0.083694	-3.246280	-0.056442	0.125524	-0.046013	-0.623563	-0.280552	0.337712	-0.320779	-0.669997	0.467421	-0.479294
27802	9.321651	0.049171	-3.099794	-0.005425	0.146241	-0.056008	-0.625116	-0.280797	0.334503	-0.322755	-0.669036	0.465917	-0.480772
27803	9.157309	0.082907	-3.177960	0.005259	0.155179	-0.067963	-0.626092	-0.283008	0.330748	-0.324781	-0.668186	0.464049	-0.482393
27804	9.360507	0.160549	-3.107767	0.007632	0.182656	-0.049591	-0.628340	-0.283647	0.327103	-0.326829	-0.666906	0.462227	-0.484526
27805	9.143120	0.206919	-3.195942	0.035036	0.204855	-0.053286	-0.631139	-0.284835	0.323289	-0.328777	-0.665620	0.459923	-0.487162
27806	9.394943	0.351744	-3.098148	-0.001024	0.214852	-0.033103	-0.634524	-0.285853	0.316143	-0.331078	-0.663782	0.458200	-0.489728
27807	9.268785	0.205380	-3.147518	-0.031066	0.244271	-0.031428	-0.635951	-0.286813	0.310099	-0.334049	-0.661456	0.456548	-0.492393
27808	9.337555	0.051413	-2.914408	-0.098535	0.262262	0.009700	-0.639072	-0.286437	0.303315	-0.337616	-0.658101	0.455982	-0.494974
27809	9.398128	-0.022765	-2.839871	-0.164187	0.260129	0.017837	-0.641343	-0.287465	0.296019	-0.341980	-0.654236	0.456162	-0.496931
27810	9.205309	-0.347411	-2.400050	-0.251999	0.272846	0.085463	-0.644894	-0.288326	0.285676	-0.346879	-0.648984	0.458005	-0.498725
27811	9.668573	-0.542046	-2.235090	-0.297651	0.255807	0.158882	-0.652936	-0.286296	0.275553	-0.351495	-0.642868	0.461334	-0.500343
27812	9.700130	-0.469512	-2.235797	-0.339710	0.176218	0.168122	-0.656354	-0.286069	0.266113	-0.355785	-0.637104	0.465766	-0.500577
27813	9.868442	-0.366985	-2.014398	-0.323723	0.132755	0.155438	-0.657415	-0.283720	0.258874	-0.359585	-0.631968	0.470117	-0.500305
27814	9.752595	-0.434117	-2.010504	-0.309557	0.072865	0.108728	-0.660523	-0.284204	0.252316	-0.363067	-0.627943	0.474169	-0.499032
27815	9.637632	-0.405242	-1.933562	-0.217783	0.031359	0.089686	-0.663622	-0.284218	0.247741	-0.365205	-0.625139	0.477322	-0.497986
27816	9.676295	-0.520333	-1.870549	-0.145922	-0.017685	0.044017	-0.664490	-0.282968	0.245594	-0.366412	-0.623782	0.479581	-0.496629
27817	9.776271	-0.614024	-1.988410	-0.140201	-0.068149	0.056958	-0.663364	-0.283711	0.245956	-0.366943	-0.622811	0.482266	-0.494851
27818	9.754581	-0.482168	-2.044703	-0.159144	-0.120169	0.003800	-0.662929	-0.285130	0.245864	-0.367709	-0.622754	0.484885	-0.491787
27819	9.712270	-0.586822	-2.174222	-0.160513	-0.117231	-0.014590	-0.662913	-0.285876	0.246655	-0.368712	-0.622780	0.487227	-0.488678
27820	9.775853	-0.379171	-2.141433	-0.177422	-0.144027	-0.027376	-0.660221	-0.288411	0.248427	-0.369760	-0.623106	0.489789	-0.484895
27821	9.698177	-0.377621	-2.215804	-0.180503	-0.147174	-0.005375	-0.659195	-0.290296	0.251928	-0.370618	-0.623150	0.492641	-0.481280
27822	9.622645	-0.387819	-2.319313	-0.144862	-0.143264	-0.042036	-0.657463	-0.293556	0.254361	-0.371388	-0.623834	0.494675	-0.477702
27823	9.417073	-0.275279	-2.465462	-0.114305	-0.219951	-0.054731	-0.657267	-0.296511	0.256828	-0.371156	-0.625519	0.496799	-0.473455
27824	9.324887	-0.234514	-2.563185	-0.088628	-0.249593	-0.084013	-0.653138	-0.299451	0.263583	-0.370554	-0.628013	0.498544	-0.468768
27825	9.005746	-0.141876	-2.432305	-0.031232	-0.201201	-0.096875	-0.648626	-0.300366	0.269343	-0.369845	-0.630523	0.499194	-0.465253
27826	9.146867	-0.311782	-2.494238	0.004630	-0.127744	-0.063889	-0.643667	-0.304595	0.273221	-0.369079	-0.632351	0.499392	-0.463164
27827	9.474438	-0.206594	-2.554105	0.123469	-0.068558	-0.072839	-0.643894	-0.306206	0.277309	-0.367508	-0.634507	0.497919	-0.463050
27828	9.497595	-0.024653	-2.751827	0.172597	-0.032473	-0.155354	-0.641500	-0.305737	0.281500	-0.366405	-0.637586	0.494688	-0.463159
27829	9.467667	-0.027551	-2.881145	0.185710	-0.005894	-0.215942	-0.640883	-0.308584	0.284528	-0.365977	-0.641011	0.490337	-0.463394
27830	9.943223	-0.003887	-3.087156	0.159519	0.077628	-0.177485	-0.637614	-0.312291	0.286919	-0.366310	-0.643163	0.486113	-0.464599
27831	9.273324	0.313142	-3.229100	0.068680	0.083621	-0.152080	-0.637738	-0.314084	0.285972	-0.367651	-0.644255	0.482995	-0.465279
27832	9.080276	0.403491	-2.994268	0.045225	0.114507	-0.176052	-0.636286	-0.319035	0.285374	-0.369786	-0.645187	0.479564	-0.465843
27833	9.218363	0.391456	-2.893243	0.033333	0.125662	-0.176979	-0.635431	-0.321784	0.283383	-0.372208	-0.645854	0.476129	-0.466513
27834	9.315409	0.599344	-2.895517	-0.011686	0.125968	-0.148567	-0.635947	-0.326207	0.281301	-0.374918	-0.645974	0.473482	-0.466871
27835	9.493440	0.803411	-3.016771	-0.025846	0.093448	-0.126451	-0.635404	-0.327446	0.277453	-0.377322	-0.646013	0.471477	-0.466909
27836	9.505237	1.033010	-3.146134	-0.039571	0.039956	-0.154800	-0.634228	-0.333326	0.275684	-0.379634	-0.646765	0.469653	-0.465831
27837	9.464153	1.116434	-3.197187	-0.079270	0.002177	-0.198858	-0.632788	-0.338343	0.273548	-0.382541	-0.647937	0.467886	-0.463597
27838	9.478670	1.135736	-3.197604	-0.132446	0.018832	-0.135669	-0.632600	-0.342300	0.273302	-0.385665	-0.647986	0.467313	-0.461514
27839	9.218843	1.322237	-3.225315	-0.189312	-0.053020	-0.132940	-0.629461	-0.348943	0.272025	-0.388860	-0.648205	0.467827	-0.457993
27840	9.094417	1.324047	-3.114384	-0.293404	-0.092123	-0.121176	-0.626631	-0.354088	0.269170	-0.392884	-0.647853	0.469759	-0.453051
27841	9.206226	1.523978	-3.073789	-0.336519	-0.121840	-0.052335	-0.624197	-0.358966	0.269683	-0.396584	-0.646760	0.473155	-0.447825
27842	9.097566	1.784347	-2.903798	-0.337689	-0.084796	0.005436	-0.623164	-0.364959	0.267351	-0.400061	-0.644751	0.477004	-0.443525
27843	9.231507	1.668059	-2.982019	-0.242788	-0.064484	0.062486	-0.624694	-0.366650	0.264750	-0.402056	-0.642764	0.480537	-0.440784
27844	9.307439	1.672001	-3.134572	-0.224385	-0.084170	0.068071	-0.624694	-0.367437	0.263445	-0.403508	-0.641002	0.484171	-0.438037
27845	9.006445	1.664048	-3.106463	-0.188428	-0.035179	0.108370	-0.624721	-0.366233	0.261985	-0.404678	-0.638739	0.487545	-0.436518
27846	9.094430	1.712472	-2.966943	-0.213913	-0.025245	0.112924	-0.627795	-0.366785	0.259748	-0.406153	-0.636084	0.491159	-0.434971
27847	8.955953	1.427657	-2.992604	-0.271694	-0.006372	0.138394	-0.629794	-0.364900	0.256535	-0.408395	-0.632579	0.495371	-0.433203
27848	9.505690	1.306041	-2.893195	-0.385208	0.112370	0.192224	-0.632078	-0.364280	0.250317	-0.412675	-0.626497	0.500304	-0.432316
27849	9.484633	0.748370	-2.886382	-0.435926	0.216679	0.267102	-0.638045	-0.361151	0.240243	-0.418031	-0.618332	0.505642	-0.432715
27850	9.044381	0.433940	-2.355127	-0.416692	0.245361	0.230258	-0.642466	-0.360224	0.228344	-0.423622	-0.610326	0.510116	-0.433391
27851	8.698819	0.414436	-2.166026	-0.371686	0.253679	0.132996	-0.648324	-0.357964	0.212774	-0.429631	-0.603597	0.512834	-0.433692
27852	10.335216	-0.222809	-2.161330	-0.376966	0.233429	0.138779	-0.654262	-0.358412	0.200525	-0.435336	-0.596835	0.515866	-0.433765
27853	10.121523	-0.130608	-2.413575	-0.437775	0.122004	0.064475	-0.656446	-0.356261	0.191890	-0.441278	-0.591249	0.519408	-0.431176
27854	10.132649	0.246492	-2.691691	-0.404744	-0.038645	-0.052597	-0.655042	-0.361587	0.184433	-0.446078	-0.588492	0.522709	-0.425989
27855	9.478937	0.349977	-2.830803	-0.370456	-0.175877	-0.194667	-0.653325	-0.366332	0.182450	-0.450250	-0.588666	0.525200	-0.418225
27856	9.166542	0.506816	-2.789117	-0.357515	-0.094854	-0.196648	-0.649906	-0.374169	0.179423	-0.455071	-0.588235	0.526823	-0.411519
27857	9.165801	0.498358	-2.880920	-0.337433	-0.084097	-0.130565	-0.647046	-0.381460	0.176993	-0.459201	-0.587188	0.528913	-0.405705
27858	9.177732	0.554567	-2.919642	-0.357677	-0.067536	-0.067307	-0.644782	-0.386026	0.174039	-0.463185	-0.585115	0.531720	-0.400468
27859	9.522942	0.689991	-2.893026	-0.448441	0.036487	-0.015249	-0.643623	-0.391940	0.170036	-0.468881	-0.580780	0.534891	-0.395901
27860	9.344007	0.961988	-2.469155	-0.603438	0.172352	0.028294	-0.647038	-0.393172	0.158553	-0.477405	-0.573419	0.538381	-0.391690
27861	8.316463	2.098204	-1.850934	-0.747181	0.288732	0.055336	-0.649378	-0.396162	0.139138	-0.488555	-0.563330	0.542149	-0.387360
27862	9.024020	2.088675	-1.334044	-0.870118	0.346895	0.106559	-0.651773	-0.396730	0.116525	-0.501163	-0.550860	0.546684	-0.382787
27863	10.223559	2.105218	-1.390867	-0.880650	0.259732	0.339091	-0.656255	-0.395707	0.096820	-0.511021	-0.536203	0.554523	-0.379274
27864	10.189026	2.126369	-1.502950	-0.887789	0.181149	0.422694	-0.665137	-0.388768	0.076266	-0.519209	-0.520914	0.563923	-0.375582
27865	9.938074	2.119032	-1.546747	-0.833663	0.110441	0.400833	-0.670405	-0.378959	0.059622	-0.526075	-0.506791	0.573158	-0.371347
27866	9.919372	1.918184	-1.387957	-0.708279	-0.031564	0.243449	-0.679515	-0.372307	0.045051	-0.530999	-0.496659	0.581262	-0.365382
27867	9.737807	1.442276	-1.606464	-0.584630	-0.174477	0.225441	-0.683539	-0.365368	0.040495	-0.533139	-0.489039	0.589603	-0.359127
27868	9.855848	2.290859	-1.658480	-0.491531	-0.280569	0.163563	-0.685281	-0.362572	0.035940	-0.533397	-0.483785	0.597788	-0.352264
27869	9.123712	2.039378	-1.507154	-0.444347	-0.362370	0.156246	-0.687957	-0.358424	0.038872	-0.532305	-0.479691	0.606255	-0.344968
27870	8.984876	2.289967	-1.495499	-0.322213	-0.231661	0.196660	-0.689934	-0.353520	0.043518	-0.531176	-0.475394	0.612904	-0.340883
27871	9.272176	2.160113	-1.367009	-0.170390	-0.084187	0.249069	-0.691413	-0.346182	0.044543	-0.530171	-0.471110	0.617287	-0.340485
27872	9.645270	2.102029	-1.391000	-0.051566	-0.029545	0.239192	-0.695386	-0.340320	0.044663	-0.528623	-0.467743	0.620294	-0.342065
27873	9.307086	1.793756	-1.370703	-0.030698	-0.090102	0.202501	-0.698515	-0.334524	0.045887	-0.526556	-0.465546	0.623285	-0.342814
27874	9.726598	1.240236	-1.723289	-0.043442	-0.126887	0.204360	-0.698743	-0.326668	0.047490	-0.523937	-0.463342	0.626912	-0.343200
27875	10.753338	1.065231	-2.231363	-0.191181	-0.055286	0.281215	-0.702546	-0.322039	0.049625	-0.523238	-0.458213	0.631326	-0.343061
27876	9.874228	0.699478	-2.340953	-0.276058	-0.000996	0.143067	-0.706410	-0.314168	0.049170	-0.524727	-0.453453	0.634624	-0.341019
27877	9.905017	0.089814	-2.462006	-0.360371	-0.053684	0.104350	-0.707188	-0.310801	0.044223	-0.526737	-0.448727	0.638517	-0.336881
27878	9.351305	-0.991257	-2.564276	-0.483956	-0.153542	0.208566	-0.708095	-0.306833	0.041547	-0.527646	-0.441908	0.645323	-0.331461
27879	9.050996	-0.926564	-2.168615	-0.652549	-0.080345	0.331032	-0.711549	-0.300495	0.037506	-0.530234	-0.431226	0.653326	-0.325670
27880	9.820288	-0.646087	-2.511938	-0.767327	0.001463	0.341894	-0.714503	-0.292132	0.029540	-0.534529	-0.418488	0.661255	-0.319201
27881	9.455593	-0.494989	-2.376559	-0.845263	-0.121963	0.314361	-0.718035	-0.282457	0.020962	-0.537976	-0.405971	0.670469	-0.310226
27882	8.954503	-0.367199	-2.419782	-0.847482	-0.178639	0.306098	-0.722115	-0.271127	0.016398	-0.540432	-0.393716	0.680112	-0.300615
27883	9.044622	-0.513415	-2.233308	-0.894206	-0.120703	0.262789	-0.725593	-0.264915	0.009141	-0.544216	-0.381079	0.688749	-0.290230
27884	9.370932	-0.317542	-2.183854	-0.881741	-0.042605	0.312344	-0.727575	-0.256547	0.000748	-0.548398	-0.367289	0.696676	-0.281073
27885	9.529394	-0.057814	-1.746113	-0.886624	0.019781	0.331597	-0.729746	-0.245272	-0.009139	-0.553285	-0.352694	0.703756	-0.272417
27886	9.814669	0.455520	-1.840380	-0.836617	-0.024908	0.292456	-0.733560	-0.235310	-0.017696	-0.557112	-0.339323	0.710626	-0.263624
27887	9.466367	0.255463	-1.927681	-0.736264	-0.095942	0.149510	-0.736734	-0.228989	-0.021462	-0.559969	-0.329382	0.716498	-0.254113
27888	9.303396	-0.047316	-1.686876	-0.650231	-0.074049	0.147729	-0.737260	-0.223501	-0.026419	-0.562346	-0.320249	0.721622	-0.245905
27889	9.553024	-0.037661	-1.814490	-0.637023	-0.073978	0.162488	-0.738641	-0.216447	-0.031273	-0.564600	-0.310979	0.726540	-0.238031
27890	9.067410	0.054099	-1.711203	-0.589321	-0.045443	0.096382	-0.738581	-0.211794	-0.033776	-0.567061	-0.303035	0.730485	-0.230224
27891	9.108562	-0.006814	-1.350865	-0.540023	0.097198	0.078826	-0.739487	-0.210059	-0.040078	-0.571467	-0.295180	0.732260	-0.223808
27892	10.397734	-0.129677	-1.907055	-0.441136	0.295372	0.059681	-0.739758	-0.205092	-0.048977	-0.578051	-0.287844	0.731247	-0.219731
27893	10.123222	0.378566	-2.410320	-0.411452	0.397611	-0.175316	-0.737380	-0.204118	-0.064006	-0.587079	-0.283762	0.727347	-0.213972
27894	9.754725	0.918127	-2.308493	-0.476119	0.375913	-0.366252	-0.732953	-0.211740	-0.080562	-0.596712	-0.281775	0.722899	-0.204828
27895	10.714034	-0.056383	-2.473890	-0.633356	0.262217	-0.114917	-0.729248	-0.214746	-0.092780	-0.604588	-0.274656	0.721605	-0.195765
27896	11.667930	0.694684	-2.205184	-0.739600	0.208858	0.063316	-0.727567	-0.212444	-0.105768	-0.611299	-0.263865	0.722313	-0.186957
27897	11.666962	1.668377	-2.121515	-0.724960	0.148782	0.144352	-0.727767	-0.204465	-0.118388	-0.616766	-0.252223	0.723838	-0.179004
27898	9.901614	1.473965	-2.245153	-0.467550	-0.115895	0.009967	-0.729566	-0.196881	-0.122367	-0.617338	-0.246622	0.727033	-0.171738
27899	8.900899	0.398920	-2.200250	-0.328263	-0.255188	-0.042240	-0.731802	-0.194050	-0.118684	-0.615451	-0.243959	0.731046	-0.165149
27900	8.466167	1.014847	-1.972276	-0.375695	-0.306657	-0.027555	-0.730118	-0.191528	-0.112824	-0.612818	-0.240646	0.735966	-0.157787
27901	8.907013	1.241801	-1.769917	-0.361387	-0.364533	0.002069	-0.732551	-0.191660	-0.103462	-0.609230	-0.237249	0.741517	-0.150677
27902	8.752986	1.423051	-1.823355	-0.348896	-0.367851	0.025950	-0.735030	-0.188376	-0.094447	-0.605275	-0.233618	0.747206	-0.144042
27903	9.128850	1.737454	-1.958533	-0.316312	-0.322687	0.009557	-0.736296	-0.184485	-0.089592	-0.601963	-0.230516	0.752001	-0.137828
27904	8.991620	1.688781	-2.233877	-0.279708	-0.272755	0.003996	-0.735438	-0.181741	-0.082176	-0.599076	-0.227737	0.756121	-0.132380
27905	8.479955	1.703656	-2.349896	-0.181670	-0.266269	0.043518	-0.736083	-0.180327	-0.073154	-0.595834	-0.225582	0.759936	-0.128809
27906	8.480173	1.825214	-2.373263	-0.172477	-0.202611	-0.098770	-0.735337	-0.180238	-0.066459	-0.593732	-0.225451	0.762405	-0.124068
27907	9.289055	1.447567	-2.304535	-0.188861	-0.032492	-0.045737	-0.735012	-0.181561	-0.062637	-0.594286	-0.223987	0.763003	-0.120334
27908	10.827543	1.269056	-3.000828	-0.101541	0.236683	0.043297	-0.736605	-0.179082	-0.066515	-0.598195	-0.221453	0.760685	-0.120332
27909	9.950311	0.462797	-2.992602	0.032739	0.314814	-0.011030	-0.735046	-0.176227	-0.076259	-0.602930	-0.221251	0.756740	-0.121934
27910	11.725301	-0.092936	-3.171279	0.143153	0.411435	0.068237	-0.735424	-0.174331	-0.086044	-0.608289	-0.220836	0.751771	-0.126712
27911	9.122246	-0.639930	-2.423002	0.314434	0.293830	-0.016302	-0.733845	-0.173292	-0.096318	-0.611389	-0.224116	0.747286	-0.132433
27912	9.863637	-0.171873	-2.095062	0.380579	0.137799	-0.056044	-0.734429	-0.173256	-0.099798	-0.611827	-0.229135	0.744389	-0.138020
27913	9.650131	-0.079998	-2.323164	0.256691	-0.087961	-0.186260	-0.733613	-0.180651	-0.096495	-0.609883	-0.235220	0.743887	-0.139092
27914	9.246312	-0.389914	-2.686848	0.252562	-0.191140	-0.092663	-0.732934	-0.185301	-0.088418	-0.606052	-0.240112	0.745135	-0.140792
27915	8.982115	0.127511	-2.796769	0.318719	-0.277379	-0.070350	-0.732837	-0.188490	-0.081082	-0.600571	-0.245708	0.747263	-0.143316
27916	8.903210	-0.076087	-2.942470	0.470653	-0.317631	0.073097	-0.735230	-0.188853	-0.066991	-0.593219	-0.251067	0.750112	-0.149627
27917	8.982191	0.032265	-2.746675	0.591641	-0.245483	-0.062542	-0.736816	-0.189065	-0.056247	-0.586684	-0.259635	0.750932	-0.156501
27918	8.706192	-0.251258	-2.796166	0.592018	-0.110664	-0.132602	-0.735460	-0.190337	-0.045038	-0.582279	-0.268791	0.749711	-0.163207
27919	8.907769	-0.192730	-2.926495	0.616922	-0.086847	-0.161904	-0.737002	-0.196312	-0.038138	-0.578099	-0.278543	0.747850	-0.170104
27920	8.665074	-0.348925	-3.085084	0.584618	0.007164	-0.286992	-0.734105	-0.201983	-0.033074	-0.575841	-0.289428	0.744203	-0.175502
27921	9.187881	-0.265428	-3.437380	0.511208	0.176600	-0.312980	-0.730015	-0.215735	-0.031171	-0.576491	-0.299192	0.738608	-0.180553
27922	10.383746	0.006980	-3.765309	0.395263	0.398698	-0.291240	-0.729398	-0.222904	-0.035386	-0.580978	-0.306507	0.730858	-0.185379
27923	9.689110	1.006685	-2.728114	0.041094	0.441059	-0.464457	-0.725867	-0.231893	-0.043925	-0.588758	-0.311973	0.722795	-0.183315
27924	9.464367	1.668586	-2.783020	-0.070418	0.331630	-0.446090	-0.721099	-0.243165	-0.058338	-0.595563	-0.316215	0.716423	-0.179026
27925	9.818459	1.731697	-1.892581	-0.087527	0.455782	-0.272783	-0.717430	-0.254374	-0.070782	-0.603511	-0.317311	0.709657	-0.177413
27926	10.343451	1.986962	-2.036136	0.330224	0.285802	-0.094449	-0.713563	-0.259487	-0.083411	-0.605750	-0.321503	0.704497	-0.182719
27927	10.011619	1.318551	-2.286507	0.542208	0.080824	-0.157213	-0.712091	-0.265735	-0.083532	-0.603864	-0.329861	0.700593	-0.188968
27928	9.132211	1.138670	-2.513217	0.538814	-0.037034	-0.205895	-0.712137	-0.270865	-0.079941	-0.600504	-0.339239	0.697703	-0.193706
27929	9.166546	1.400767	-2.546605	0.468368	-0.132065	-0.229687	-0.708912	-0.277355	-0.069769	-0.596245	-0.348465	0.696006	-0.196571
27930	9.117992	1.523685	-2.645424	0.373483	-0.244375	-0.070028	-0.709344	-0.281223	-0.059959	-0.590465	-0.354719	0.697036	-0.199163
27931	9.001390	1.589572	-2.795204	0.291146	-0.261741	-0.068346	-0.710320	-0.284369	-0.047309	-0.584890	-0.360066	0.698603	-0.200524
27932	8.994904	1.573013	-3.002773	0.232725	-0.261305	0.004935	-0.710774	-0.286273	-0.037098	-0.579499	-0.363652	0.700840	-0.201896
27933	9.216712	1.610223	-3.001164	0.166099	-0.257938	0.045228	-0.712125	-0.284794	-0.029182	-0.574346	-0.365923	0.703629	-0.202816
27934	9.245815	1.658461	-2.997108	0.097710	-0.208463	0.083569	-0.714219	-0.279492	-0.021023	-0.570327	-0.366582	0.706336	-0.203552
27935	9.058609	1.760941	-2.945966	0.051829	-0.215515	0.079797	-0.715425	-0.278042	-0.012551	-0.566426	-0.366884	0.709318	-0.203533
27936	8.857476	1.930883	-2.855222	0.000904	-0.177290	0.088799	-0.718052	-0.277203	-0.008568	-0.563506	-0.366254	0.712059	-0.203201
27937	8.876908	1.867064	-2.808062	-0.084880	-0.153428	0.094094	-0.721992	-0.271275	-0.003980	-0.561413	-0.364567	0.714967	-0.201814
27938	9.016868	1.992522	-2.834214	-0.122264	-0.158446	0.134454	-0.721041	-0.268136	-0.001842	-0.559458	-0.361802	0.718303	-0.200366
27939	8.938398	1.941807	-2.988595	-0.227806	-0.121020	0.082773	-0.723879	-0.262936	-0.000100	-0.558892	-0.358557	0.721298	-0.196991
27940	9.444791	2.015556	-2.968408	-0.291397	-0.079377	0.130421	-0.725052	-0.258642	-0.000661	-0.559276	-0.353625	0.724340	-0.193625
27941	9.504174	1.594031	-3.210061	-0.378457	-0.073020	0.121000	-0.728997	-0.255571	-0.001411	-0.560280	-0.347941	0.727584	-0.188798
27942	9.463222	1.079042	-3.301248	-0.481036	-0.016719	0.107766	-0.731052	-0.249818	-0.005501	-0.562914	-0.340933	0.730386	-0.182836
27943	9.685759	0.762432	-3.676321	-0.518011	0.125257	0.076254	-0.735185	-0.246462	-0.012091	-0.567823	-0.333536	0.731486	-0.176805
27944	9.706269	0.077272	-3.227505	-0.505234	0.173135	0.136667	-0.736159	-0.241444	-0.021817	-0.573171	-0.325070	0.732255	-0.172068
27945	9.431447	-0.044910	-3.193874	-0.467594	0.159521	0.177056	-0.739234	-0.235547	-0.031469	-0.577750	-0.316540	0.733300	-0.168162
27946	9.390581	-0.051422	-2.868758	-0.533543	0.063495	0.184421	-0.742183	-0.228127	-0.040470	-0.581366	-0.307327	0.735566	-0.162810
27947	9.593555	-0.287994	-2.694338	-0.600049	0.033718	0.162328	-0.743855	-0.221128	-0.046998	-0.584813	-0.297774	0.738231	-0.156010
27948	9.711623	0.175212	-2.579806	-0.634007	-0.121880	0.211249	-0.747213	-0.211530	-0.051117	-0.586040	-0.287473	0.742910	-0.148325
27949	9.333768	0.281328	-2.878955	-0.577560	-0.224685	0.280266	-0.750347	-0.205311	-0.049867	-0.584969	-0.277092	0.748966	-0.141708
27950	9.337883	0.177657	-2.925673	-0.517380	-0.234550	0.273041	-0.753830	-0.193694	-0.048839	-0.583464	-0.267481	0.754707	-0.135796
27951	9.309589	0.083423	-3.116026	-0.498664	-0.252145	0.289594	-0.757829	-0.183885	-0.045406	-0.581311	-0.257840	0.760668	-0.130308
27952	9.289869	0.016051	-3.144710	-0.478788	-0.293999	0.249310	-0.760975	-0.174183	-0.040034	-0.578572	-0.249119	0.766635	-0.124355
27953	9.054297	0.072844	-3.096889	-0.472057	-0.249966	0.188651	-0.763407	-0.165648	-0.034183	-0.576390	-0.241230	0.771774	-0.118099
27954	9.390938	0.347915	-2.991756	-0.417644	-0.193522	0.166769	-0.766241	-0.161524	-0.033623	-0.574953	-0.234180	0.775829	-0.112598
27955	9.188413	0.303239	-2.989305	-0.339751	-0.161450	0.133785	-0.767936	-0.156772	-0.028850	-0.573527	-0.228394	0.779230	-0.108181
27956	9.154812	0.283737	-2.964024	-0.310891	-0.131686	0.080565	-0.769131	-0.149210	-0.026698	-0.572663	-0.223743	0.781831	-0.103617
27957	9.304783	0.347505	-2.916082	-0.268331	-0.088010	0.025569	-0.770808	-0.148365	-0.026072	-0.572242	-0.220270	0.783669	-0.099420
27958	9.185439	0.507342	-2.838123	-0.181520	-0.047177	-0.015615	-0.770528	-0.147852	-0.025066	-0.572285	-0.218423	0.784561	-0.096152
27959	9.179454	0.348457	-2.921050	-0.173899	-0.023519	-0.042278	-0.771085	-0.148368	-0.025930	-0.572583	-0.216943	0.785138	-0.092961
27960	9.165314	0.430924	-2.915154	-0.100607	0.001931	-0.040330	-0.770958	-0.149217	-0.028913	-0.573080	-0.216313	0.785192	-0.090891
27961	9.393228	0.629249	-2.816117	-0.039615	0.065372	-0.056742	-0.772345	-0.149102	-0.027917	-0.574228	-0.216416	0.784422	-0.090048
27962	9.744329	0.859633	-3.001635	0.010249	0.105407	-0.111653	-0.771789	-0.151988	-0.032843	-0.575992	-0.217988	0.782772	-0.089346
27963	9.215604	1.231030	-3.293413	-0.004382	0.136963	-0.147582	-0.770252	-0.154263	-0.036067	-0.578272	-0.219788	0.780701	-0.088317
27964	8.522024	1.065303	-2.867643	-0.007830	0.232596	-0.148826	-0.770523	-0.157977	-0.041177	-0.582149	-0.221500	0.777426	-0.087458
27965	10.221048	1.715329	-3.409968	0.124448	0.262579	-0.094929	-0.771083	-0.162930	-0.049847	-0.585699	-0.223760	0.773863	-0.089575
27966	9.415986	1.782526	-3.476032	0.083439	0.206085	-0.151978	-0.766344	-0.168265	-0.058173	-0.588737	-0.226611	0.770676	-0.089972
27967	9.573791	1.648321	-2.956304	0.043092	0.206865	-0.085964	-0.766895	-0.173535	-0.066166	-0.591739	-0.227892	0.767914	-0.090655
27968	9.412337	1.901372	-2.755405	0.135396	0.198600	0.017011	-0.765849	-0.170269	-0.069602	-0.594094	-0.228761	0.765456	-0.093804
27969	9.708784	1.791143	-3.008724	0.192373	0.064171	-0.030338	-0.766389	-0.172459	-0.070987	-0.594112	-0.231236	0.764331	-0.096743
27970	9.060904	1.555588	-3.184076	0.227774	-0.042039	0.002746	-0.768050	-0.173544	-0.071457	-0.592364	-0.233869	0.764464	-0.100024
27971	8.978030	1.387118	-3.235209	0.185361	-0.076312	-0.007424	-0.768021	-0.174499	-0.069284	-0.590188	-0.236197	0.765110	-0.102451
27972	8.975752	1.541227	-2.973282	0.132586	-0.089886	0.006292	-0.769966	-0.172924	-0.066099	-0.588129	-0.237737	0.765997	-0.104089
27973	8.936462	1.496456	-3.049390	0.022226	-0.109537	-0.014097	-0.770331	-0.174405	-0.061723	-0.586213	-0.238330	0.767325	-0.103754
27974	8.936801	1.654384	-3.072525	-0.015141	-0.105376	0.026222	-0.772277	-0.172043	-0.057234	-0.584571	-0.237859	0.768786	-0.103288
27975	9.062238	1.606907	-3.034052	-0.070941	-0.051696	0.055411	-0.772560	-0.171225	-0.056484	-0.583834	-0.236195	0.769952	-0.102581
27976	9.207061	1.605437	-3.000834	-0.107719	-0.065965	0.049890	-0.775512	-0.168270	-0.055157	-0.583181	-0.234191	0.771247	-0.101151
27977	8.956974	1.564882	-2.919292	-0.170393	-0.024480	0.097355	-0.776535	-0.165222	-0.056355	-0.583239	-0.230679	0.772476	-0.099499
27978	9.160872	1.638860	-2.757374	-0.224677	0.029854	0.115577	-0.776727	-0.161770	-0.057396	-0.584457	-0.226099	0.773168	-0.097472
27979	9.237396	1.466172	-2.758946	-0.198562	0.062063	0.130245	-0.780577	-0.156474	-0.060241	-0.585905	-0.221583	0.773546	-0.096140
27980	9.777336	1.490552	-3.051889	-0.201392	0.079332	0.089953	-0.781517	-0.151134	-0.064925	-0.587804	-0.217553	0.773466	-0.094380
27981	9.593123	0.824852	-3.220817	-0.191949	0.138550	0.021819	-0.782440	-0.147469	-0.070131	-0.590585	-0.214640	0.772423	-0.092204
27982	8.938158	0.336141	-2.960411	-0.180107	0.157097	0.016089	-0.783902	-0.144946	-0.074984	-0.593707	-0.211850	0.771031	-0.090239
27983	9.388227	0.473516	-2.773472	-0.083477	0.136596	0.110032	-0.784967	-0.141393	-0.080754	-0.595812	-0.208833	0.770163	-0.090806
27984	9.813020	0.431981	-2.973179	-0.107146	0.048082	0.053318	-0.785332	-0.136949	-0.084662	-0.596859	-0.206528	0.770075	-0.089949
27985	9.655442	0.512815	-3.130990	-0.153905	-0.091699	-0.040169	-0.787688	-0.137768	-0.084551	-0.595990	-0.205370	0.771426	-0.086719
27986	9.399277	0.589121	-3.260993	-0.163636	-0.188991	0.016809	-0.788382	-0.136070	-0.081370	-0.593667	-0.203372	0.774089	-0.083579
27987	9.257303	0.394023	-3.464659	-0.189076	-0.198917	0.091946	-0.790318	-0.133635	-0.075482	-0.591011	-0.199916	0.777294	-0.080954
27988	9.153067	0.547741	-3.300359	-0.217401	-0.280309	0.068172	-0.791831	-0.130183	-0.067302	-0.587352	-0.196628	0.781276	-0.077225
27989	9.123466	0.597925	-3.410022	-0.237128	-0.284855	0.083738	-0.794872	-0.127126	-0.059273	-0.583488	-0.192840	0.785471	-0.073417
27990	9.041269	0.711170	-3.493156	-0.212334	-0.266860	0.120458	-0.796268	-0.122103	-0.051416	-0.579877	-0.188750	0.789403	-0.070424
27991	8.998349	0.769221	-3.459775	-0.173902	-0.250359	0.119591	-0.798484	-0.118736	-0.044212	-0.576186	-0.185061	0.793168	-0.068162
27992	9.200231	0.705278	-3.499138	-0.148254	-0.209895	0.150806	-0.798776	-0.113151	-0.036610	-0.573143	-0.181138	0.796393	-0.066738
27993	9.185987	0.807436	-3.514846	-0.122350	-0.240075	0.130732	-0.799777	-0.107872	-0.031253	-0.569358	-0.177834	0.799951	-0.065467
27994	9.121916	0.605515	-3.612787	-0.106071	-0.260921	0.124323	-0.800607	-0.103960	-0.024028	-0.565340	-0.174869	0.803546	-0.064223
27995	9.671259	0.571705	-3.911292	-0.077406	-0.244097	0.167585	-0.802262	-0.099834	-0.015108	-0.561236	-0.171464	0.807160	-0.064082
27996	8.959216	0.921038	-3.908956	-0.229468	-0.182369	0.156079	-0.802449	-0.092476	-0.009072	-0.558819	-0.166494	0.810076	-0.061471
27997	8.538316	0.867289	-3.478161	-0.220300	-0.090020	0.148520	-0.803208	-0.086595	-0.007447	-0.557673	-0.161595	0.812016	-0.059311
27998	8.898953	0.629534	-3.478706	-0.154403	-0.083130	0.216579	-0.804226	-0.081611	-0.004758	-0.556507	-0.156347	0.813870	-0.058918
27999	9.261331	0.556334	-3.635227	-0.110284	-0.095404	0.190138	-0.805401	-0.075078	-0.001833	-0.554848	-0.151990	0.815820	-0.058997
28000	9.225999	0.569125	-3.846356	-0.068096	-0.113106	0.160874	-0.805445	-0.069450	0.001863	-0.552965	-0.148635	0.817693	-0.059295
28001	9.004378	0.751078	-3.916583	-0.041767	-0.088105	0.048002	-0.807166	-0.065074	0.002707	-0.551370	-0.147350	0.819028	-0.058934
28002	8.949137	0.731653	-3.885662	0.010073	-0.091072	0.002215	-0.806881	-0.063800	0.005573	-0.549795	-0.147423	0.820081	-0.058822
28003	9.015536	0.586711	-3.961545	0.034853	-0.087323	-0.030787	-0.807530	-0.065116	0.009544	-0.548076	-0.148275	0.821075	-0.058845
28004	9.035207	0.605395	-3.918686	0.059822	-0.119287	-0.051783	-0.806936	-0.065737	0.013406	-0.545948	-0.149815	0.822210	-0.058873
28005	8.906752	0.588107	-4.008186	0.032504	-0.119495	-0.047282	-0.806719	-0.069203	0.017655	-0.543723	-0.150950	0.823497	-0.058579
28006	8.950335	0.694736	-4.026027	0.045481	-0.105119	-0.041747	-0.805418	-0.070810	0.021171	-0.541852	-0.152150	0.824513	-0.058524
28007	8.834248	0.735332	-4.098706	0.067686	-0.083541	-0.034419	-0.805099	-0.072361	0.023862	-0.540093	-0.153417	0.825395	-0.059052
28008	8.985637	0.637417	-4.109836	0.064126	-0.089242	-0.030730	-0.805061	-0.072187	0.029034	-0.538408	-0.154616	0.826241	-0.059471
28009	8.917537	0.699976	-4.217978	0.097130	-0.108948	-0.026054	-0.803635	-0.072928	0.032184	-0.536124	-0.156091	0.827374	-0.060493
28010	8.744649	0.717237	-4.148607	0.063532	-0.088896	-0.052795	-0.802189	-0.074570	0.036394	-0.534467	-0.157648	0.828138	-0.060667
28011	8.867228	0.692511	-4.177504	0.111723	-0.041308	-0.034403	-0.802141	-0.077207	0.038184	-0.533262	-0.159336	0.828489	-0.062048
28012	8.923698	0.538391	-4.286887	0.122267	-0.036775	-0.017890	-0.802126	-0.077295	0.039992	-0.532234	-0.160878	0.828724	-0.063731
28013	8.832385	0.548364	-4.259255	0.107817	-0.055711	-0.008730	-0.801165	-0.074741	0.042512	-0.530767	-0.162112	0.829304	-0.065278
28014	8.861567	0.518426	-4.212239	0.072279	-0.048512	-0.004220	-0.801553	-0.075690	0.044689	-0.529683	-0.162908	0.829765	-0.066239
28015	8.890579	0.561945	-4.217870	0.059595	-0.045058	0.000351	-0.800696	-0.075696	0.047471	-0.528541	-0.163463	0.830313	-0.067118
28016	8.900237	0.591108	-4.227702	0.020743	-0.077320	-0.012512	-0.801941	-0.075859	0.048310	-0.527155	-0.163888	0.831116	-0.067042
28017	8.826961	0.625060	-4.369650	0.016962	-0.088140	-0.016188	-0.800799	-0.076562	0.050767	-0.525460	-0.164327	0.832114	-0.066894
28018	8.822071	0.603270	-4.369609	0.011417	-0.073176	-0.019898	-0.800354	-0.076730	0.054100	-0.524181	-0.164771	0.832856	-0.066599
28019	8.792834	0.650376	-4.431003	0.002799	-0.073428	0.000272	-0.800876	-0.077449	0.057409	-0.522756	-0.164769	0.833765	-0.066432
28020	8.807682	0.588621	-4.354675	-0.010114	-0.077780	-0.003421	-0.801137	-0.077284	0.059933	-0.521446	-0.164719	0.834634	-0.065934
28021	8.773985	0.630257	-4.367635	0.013595	-0.059170	-0.007993	-0.801149	-0.076168	0.060281	-0.520239	-0.164948	0.835344	-0.065906
28022	8.790245	0.584861	-4.426503	0.025401	-0.090673	0.026025	-0.799740	-0.075234	0.063952	-0.518555	-0.164791	0.836393	-0.066264
28023	8.790280	0.662841	-4.454978	0.047242	-0.084938	0.021482	-0.800993	-0.073904	0.066139	-0.516769	-0.164913	0.837414	-0.067016
28024	8.720558	0.550885	-4.387891	0.044843	-0.055861	-0.003375	-0.799175	-0.073320	0.068111	-0.515640	-0.165402	0.837974	-0.067510
28025	8.696592	0.677646	-4.424811	0.069317	0.009154	0.016770	-0.799714	-0.073023	0.070925	-0.515370	-0.165704	0.837968	-0.068889
28026	8.768874	0.491790	-4.346610	0.087951	0.017657	0.027791	-0.800284	-0.071629	0.071574	-0.515285	-0.166015	0.837811	-0.070670
28027	8.719299	0.387249	-4.480687	0.080985	-0.005287	0.042463	-0.800858	-0.069953	0.072241	-0.514704	-0.166022	0.838012	-0.072466
28028	8.770137	0.362084	-4.439279	0.091898	-0.012570	0.040669	-0.799194	-0.069017	0.072841	-0.514078	-0.166200	0.838197	-0.074345
28029	8.734934	0.297290	-4.291060	0.101887	0.015325	0.035124	-0.799220	-0.067550	0.071816	-0.513791	-0.166506	0.838119	-0.076492
28030	8.790979	0.285365	-4.515428	0.077001	0.012184	0.027744	-0.799778	-0.066621	0.073273	-0.513645	-0.166708	0.838023	-0.078070
28031	8.819318	0.261777	-4.579435	0.047275	-0.014464	0.013047	-0.799500	-0.066363	0.073705	-0.513077	-0.166865	0.838254	-0.078981
28032	8.812891	0.265303	-4.477736	0.041541	-0.012072	0.003859	-0.799767	-0.066292	0.075247	-0.512679	-0.167141	0.838381	-0.079639
28033	8.711627	0.310034	-4.505054	0.048806	-0.030523	0.003887	-0.799498	-0.064796	0.076452	-0.511856	-0.167489	0.838738	-0.080431
28034	8.709724	0.287217	-4.430262	0.030135	-0.024080	-0.010843	-0.800335	-0.064253	0.077191	-0.511317	-0.167912	0.838956	-0.080705
28035	8.713890	0.266375	-4.505424	0.037781	0.004821	-0.001704	-0.798933	-0.064065	0.078724	-0.511140	-0.168182	0.838945	-0.081377
28036	8.709082	0.285902	-4.512362	0.032439	0.006351	0.003791	-0.799515	-0.062604	0.077983	-0.511080	-0.168333	0.838896	-0.081941
28037	8.776060	0.359438	-4.606163	0.024344	-0.010381	-0.023701	-0.799211	-0.063806	0.079301	-0.510732	-0.168860	0.838986	-0.082110
28038	8.786292	0.212004	-4.467428	0.013667	-0.011016	-0.012728	-0.798936	-0.062868	0.080333	-0.510471	-0.169125	0.839089	-0.082132
28039	8.676534	0.323090	-4.375654	0.010142	0.049727	-0.012835	-0.798654	-0.064204	0.078574	-0.511171	-0.169224	0.838618	-0.082380
28040	8.767370	0.260297	-4.442254	0.019441	0.064236	-0.009162	-0.800627	-0.062991	0.077551	-0.512147	-0.169363	0.837955	-0.082790
28041	8.819951	0.226527	-4.483083	0.024565	0.038936	0.013832	-0.800321	-0.065517	0.076974	-0.512579	-0.169177	0.837655	-0.083520
28042	8.796223	0.216301	-4.431544	-0.004252	0.023366	-0.001803	-0.799778	-0.065444	0.075299	-0.512937	-0.169020	0.837473	-0.083471
28043	8.831256	0.277196	-4.289963	0.032406	0.036032	0.000106	-0.799512	-0.065374	0.073766	-0.513327	-0.169146	0.837137	-0.084185
28044	8.810448	0.187339	-4.449171	-0.018851	0.017781	0.000010	-0.800787	-0.063916	0.073310	-0.513638	-0.168814	0.837043	-0.083889
28045	8.795792	0.239004	-4.496589	-0.021100	-0.010908	-0.012791	-0.801208	-0.064024	0.072749	-0.513449	-0.168682	0.837232	-0.083421
28046	8.830512	0.273619	-4.384149	-0.022662	-0.015244	-0.001759	-0.801478	-0.064726	0.072709	-0.513222	-0.168396	0.837477	-0.082931
28047	8.767690	0.328024	-4.429749	-0.027335	-0.035611	0.031291	-0.800930	-0.063369	0.073764	-0.512573	-0.167503	0.838074	-0.082727
28048	8.741026	0.328491	-4.450485	-0.011704	-0.040253	0.000125	-0.799375	-0.063917	0.075808	-0.511887	-0.167340	0.838562	-0.082357
28049	8.772029	0.280054	-4.471281	-0.004176	-0.019420	0.005610	-0.800488	-0.064042	0.075811	-0.511479	-0.167089	0.838864	-0.082330
28050	8.757556	0.319204	-4.489806	-0.007792	-0.019519	0.007441	-0.801045	-0.064558	0.074947	-0.511114	-0.166808	0.839158	-0.082169
28051	8.732969	0.349502	-4.565974	-0.008303	-0.029473	-0.010898	-0.799815	-0.061947	0.076213	-0.510581	-0.166811	0.839511	-0.081866
28052	8.800885	0.265317	-4.472456	-0.008171	-0.018639	-0.007241	-0.799935	-0.062450	0.077857	-0.510257	-0.166768	0.839748	-0.081550
28053	8.663932	0.358288	-4.461899	-0.005982	0.032338	0.001843	-0.800645	-0.062493	0.076047	-0.510739	-0.166480	0.839505	-0.081621
28054	8.738619	0.362648	-4.464663	0.010336	0.040051	-0.004543	-0.801488	-0.062568	0.074934	-0.511333	-0.166485	0.839121	-0.081839
28055	8.771618	0.280772	-4.524395	0.032240	0.022560	-0.005399	-0.800360	-0.063587	0.075140	-0.511540	-0.166727	0.838887	-0.082442
28056	8.786444	0.280025	-4.476651	0.002747	0.014796	-0.012780	-0.802615	-0.062611	0.073268	-0.511750	-0.166833	0.838746	-0.082363
28057	8.830155	0.352284	-4.463323	0.006448	0.025786	-0.011850	-0.801213	-0.063211	0.073497	-0.512113	-0.166915	0.838497	-0.082476
28058	8.728261	0.281056	-4.522771	-0.020907	0.009008	-0.007325	-0.801662	-0.061711	0.071920	-0.512296	-0.166695	0.838472	-0.082037
28059	8.709073	0.339570	-4.536163	-0.030020	-0.011439	-0.003635	-0.801206	-0.063776	0.073462	-0.512143	-0.166328	0.838691	-0.081495
28060	8.772189	0.367570	-4.487623	-0.022573	-0.015463	0.001912	-0.799947	-0.064218	0.073423	-0.511905	-0.165981	0.838949	-0.081044
28061	8.731136	0.353388	-4.493425	-0.016369	-0.037257	-0.003559	-0.802444	-0.065418	0.072675	-0.511277	-0.165797	0.839407	-0.080642
28062	8.656246	0.344506	-4.514835	-0.017210	-0.028170	-0.001758	-0.802426	-0.064739	0.076205	-0.510813	-0.165582	0.839774	-0.080198
28063	8.699383	0.356801	-4.550179	-0.013149	-0.004996	0.011069	-0.803549	-0.064017	0.076260	-0.510694	-0.165136	0.839944	-0.080103
28064	8.752608	0.392628	-4.537446	0.003029	-0.002539	0.000104	-0.801891	-0.062522	0.077034	-0.510591	-0.165053	0.840023	-0.080101
28065	8.675127	0.413346	-4.594792	-0.000720	-0.018080	-0.001729	-0.802308	-0.062253	0.077473	-0.510232	-0.164974	0.840263	-0.080033
28066	8.765646	0.316967	-4.688166	0.007843	-0.046341	-0.021853	-0.802578	-0.062041	0.079023	-0.509412	-0.165378	0.840709	-0.079743
28067	8.655996	0.415669	-4.577156	0.020008	0.011265	-0.016420	-0.802295	-0.061810	0.080011	-0.509500	-0.165713	0.840568	-0.079966
28068	8.680369	0.422328	-4.544211	0.045334	0.028298	0.005632	-0.803542	-0.062484	0.079702	-0.509766	-0.165920	0.840283	-0.080834
28069	8.752014	0.315627	-4.581398	0.053143	0.025589	-0.010868	-0.801735	-0.062880	0.078545	-0.509979	-0.166479	0.839958	-0.081713
28070	8.675029	0.276946	-4.549789	0.046964	0.017679	-0.001714	-0.802848	-0.062743	0.078982	-0.510072	-0.166842	0.839753	-0.082498
28071	8.718607	0.281152	-4.524825	0.021317	0.025235	-0.003601	-0.801162	-0.063635	0.079330	-0.510374	-0.166954	0.839506	-0.082916
28072	8.746926	0.279550	-4.600764	0.015403	0.028087	-0.020130	-0.802707	-0.063801	0.077381	-0.510777	-0.167286	0.839184	-0.083018
28073	8.723042	0.374464	-4.613743	0.020604	0.015725	-0.029265	-0.803960	-0.063789	0.077533	-0.510963	-0.167840	0.838950	-0.083126
28074	8.698959	0.364858	-4.608075	0.001911	0.012964	-0.043985	-0.801732	-0.064077	0.076936	-0.511198	-0.168455	0.838725	-0.082704
28075	8.732944	0.364180	-4.575538	0.005581	-0.000962	-0.042112	-0.801443	-0.064667	0.077316	-0.511175	-0.169101	0.838642	-0.082368
28076	8.723175	0.369354	-4.594460	0.016722	-0.013399	-0.034732	-0.801578	-0.065740	0.076135	-0.510901	-0.169756	0.838693	-0.082199
28077	8.691711	0.335680	-4.598333	0.012462	-0.015942	-0.022820	-0.801129	-0.067502	0.077277	-0.510570	-0.170176	0.838817	-0.082122
28078	8.711392	0.368976	-4.560210	0.028268	0.000093	-0.014546	-0.801118	-0.067825	0.078094	-0.510450	-0.170592	0.838778	-0.082402
28079	8.708626	0.340353	-4.594105	0.002400	-0.005728	-0.023769	-0.801695	-0.066653	0.077475	-0.510327	-0.170909	0.838811	-0.082179
28080	8.765826	0.292264	-4.654521	-0.008075	-0.059573	0.000156	-0.799438	-0.068032	0.078903	-0.509305	-0.170801	0.839491	-0.081793
28081	8.622338	0.435287	-4.575769	-0.013329	0.004635	0.003708	-0.802630	-0.068448	0.079744	-0.509363	-0.170481	0.839538	-0.081620
28082	8.646275	0.440272	-4.598368	0.013199	0.021244	0.001904	-0.801130	-0.067361	0.077286	-0.509623	-0.170427	0.839366	-0.081883
28083	8.660746	0.310888	-4.541789	0.003664	0.032147	0.020202	-0.801981	-0.066212	0.077226	-0.510059	-0.169960	0.839159	-0.082254
28084	8.708700	0.267059	-4.553528	-0.003465	0.027139	0.027540	-0.802829	-0.065345	0.077147	-0.510431	-0.169296	0.839041	-0.082520
28085	8.771965	0.294798	-4.485673	0.001996	0.038286	0.025719	-0.801596	-0.063931	0.076805	-0.510969	-0.168706	0.838790	-0.082944
28086	8.759483	0.276132	-4.533632	0.003726	0.044079	0.021117	-0.801765	-0.063754	0.073190	-0.511611	-0.168195	0.838464	-0.083321
28087	8.771988	0.397188	-4.526064	-0.011814	0.031304	-0.010985	-0.803011	-0.064172	0.073455	-0.512142	-0.168092	0.838182	-0.083112
28088	8.682873	0.327033	-4.491793	-0.022626	0.017990	-0.003674	-0.802615	-0.063398	0.071964	-0.512476	-0.167767	0.838083	-0.082705
28089	8.748125	0.284768	-4.448620	-0.026412	0.033121	-0.010120	-0.802203	-0.062846	0.072134	-0.513086	-0.167496	0.837807	-0.082266
28090	8.808640	0.322874	-4.428898	-0.017400	0.029695	-0.014664	-0.802898	-0.063629	0.070976	-0.513617	-0.167389	0.837541	-0.081873
28091	8.767650	0.332971	-4.436960	-0.019352	0.020705	-0.018332	-0.802616	-0.064440	0.070086	-0.514013	-0.167348	0.837350	-0.081427
28092	8.757929	0.318552	-4.441521	-0.040978	0.044104	-0.008323	-0.803731	-0.064551	0.069811	-0.514853	-0.166869	0.836995	-0.080752
28093	8.752654	0.338894	-4.508816	-0.056151	0.034251	-0.027606	-0.803718	-0.065937	0.069167	-0.515613	-0.166581	0.836691	-0.079640
28094	8.786861	0.337825	-4.447308	-0.037673	0.011557	-0.018348	-0.802747	-0.066717	0.067436	-0.515912	-0.166356	0.836630	-0.078808
28095	8.690821	0.464734	-4.457380	-0.041164	0.027795	-0.012876	-0.801914	-0.065923	0.068314	-0.516490	-0.165988	0.836415	-0.078075
28096	8.793238	0.535047	-4.330333	-0.030160	0.062865	-0.014707	-0.804297	-0.066062	0.066096	-0.517616	-0.165692	0.835825	-0.077572
28097	8.788106	0.418566	-4.321240	0.018176	0.069370	0.012884	-0.803314	-0.067959	0.064016	-0.518657	-0.165444	0.835167	-0.078230
28098	8.831094	0.431122	-4.375899	0.034200	0.047193	-0.001721	-0.802796	-0.066299	0.061742	-0.519286	-0.165624	0.834678	-0.078887
28099	8.797596	0.374859	-4.321880	0.042235	0.043910	-0.009056	-0.802526	-0.066250	0.060627	-0.519858	-0.166032	0.834170	-0.079635
28100	8.753868	0.297751	-4.335238	0.067088	0.060182	-0.005386	-0.803100	-0.065622	0.059555	-0.520599	-0.166588	0.833481	-0.080842
28101	8.942064	0.317916	-4.310747	0.047015	0.044407	-0.001684	-0.802836	-0.066063	0.056874	-0.521152	-0.166918	0.832980	-0.081752
28102	8.876418	0.253563	-4.359430	0.020324	0.016156	-0.005388	-0.804248	-0.065672	0.055098	-0.521314	-0.167058	0.832823	-0.082032
28103	8.792541	0.236295	-4.293612	0.017654	0.027079	-0.003595	-0.803964	-0.065313	0.056373	-0.521680	-0.167138	0.832543	-0.082382
28104	8.855278	0.257640	-4.290988	0.003211	0.010018	0.005598	-0.803409	-0.065046	0.056524	-0.521778	-0.166932	0.832514	-0.082475
28105	8.932316	0.266964	-4.303469	0.010357	0.017814	-0.001723	-0.803414	-0.065147	0.055681	-0.522013	-0.166916	0.832347	-0.082698
28106	8.942000	0.315589	-4.318005	-0.013793	0.011287	-0.014596	-0.802562	-0.065516	0.057185	-0.522223	-0.166868	0.832265	-0.082302
28107	8.883846	0.370224	-4.383099	-0.026808	-0.010448	-0.020098	-0.802421	-0.065397	0.057609	-0.522141	-0.166817	0.832393	-0.081620
28108	8.838638	0.447591	-4.342261	0.000676	-0.008809	-0.018208	-0.802129	-0.066659	0.057250	-0.521974	-0.167011	0.832485	-0.081358
28109	8.841147	0.359603	-4.292211	-0.013633	-0.016900	-0.005389	-0.801008	-0.066191	0.058942	-0.521718	-0.166865	0.832708	-0.081024
28110	8.837215	0.450759	-4.216599	0.010018	0.040702	-0.015512	-0.800710	-0.067749	0.058843	-0.522339	-0.167035	0.832275	-0.081114
28111	8.880261	0.402243	-4.237847	0.038840	0.015317	0.038723	-0.799333	-0.066499	0.058907	-0.522376	-0.166651	0.832220	-0.082219
28112	8.831670	0.378900	-4.279655	0.036959	-0.006778	0.038739	-0.797685	-0.065340	0.057847	-0.522028	-0.166273	0.832421	-0.083163
28113	8.885103	0.353392	-4.214195	0.031641	0.003042	0.044228	-0.797972	-0.063977	0.059050	-0.521878	-0.165743	0.832520	-0.084163
28114	8.876095	0.293829	-4.107979	0.041131	0.021681	0.055219	-0.796887	-0.062117	0.058317	-0.521961	-0.165085	0.832468	-0.085442
28115	8.874477	0.213740	-4.282332	-0.003251	0.000713	0.038630	-0.796075	-0.059238	0.060022	-0.521901	-0.164285	0.832627	-0.085799
28116	8.835420	0.205143	-4.343721	-0.043558	-0.021265	0.038574	-0.797745	-0.059482	0.059743	-0.521575	-0.163091	0.833112	-0.085351
28117	8.876902	0.218574	-4.282391	-0.041488	-0.019972	0.047765	-0.798326	-0.056193	0.062184	-0.521278	-0.161773	0.833580	-0.085102
28118	8.893374	0.231337	-4.338472	-0.061921	-0.054397	0.039526	-0.796802	-0.056168	0.061195	-0.520455	-0.160426	0.834441	-0.084250
28119	8.864756	0.255414	-4.310678	-0.061893	-0.050777	0.040437	-0.795407	-0.054629	0.064066	-0.519720	-0.159070	0.835235	-0.083483
28120	8.855033	0.245876	-4.317623	-0.083806	-0.034142	0.040364	-0.796551	-0.051815	0.064809	-0.519300	-0.157443	0.835919	-0.082336
28121	8.845781	0.315993	-4.297499	-0.067610	-0.041014	0.031241	-0.796250	-0.052210	0.067014	-0.518761	-0.156164	0.836584	-0.081407
28122	8.816214	0.336852	-4.390448	-0.069384	-0.057795	0.034928	-0.796512	-0.052307	0.069103	-0.517903	-0.154827	0.837463	-0.080377
28123	8.820838	0.166443	-4.343429	-0.092625	-0.058701	0.020177	-0.794976	-0.051825	0.070374	-0.517159	-0.153502	0.838311	-0.078858
28124	8.710483	0.278573	-4.328910	-0.091349	0.012648	0.027401	-0.796098	-0.050061	0.072307	-0.517559	-0.151940	0.838467	-0.077592
28125	8.789710	0.278508	-4.365685	-0.069637	0.010385	0.018288	-0.795006	-0.049552	0.070235	-0.517904	-0.150776	0.838550	-0.076649
28126	8.820694	0.286197	-4.412682	-0.063339	0.005992	0.014643	-0.794725	-0.049442	0.070797	-0.518123	-0.149728	0.838689	-0.075700
28127	8.825843	0.312412	-4.381307	-0.059113	0.004899	0.001814	-0.795295	-0.049225	0.069421	-0.518369	-0.148959	0.838760	-0.074743
28128	8.817083	0.349964	-4.284128	-0.019055	0.045932	-0.009177	-0.795726	-0.048096	0.069634	-0.519162	-0.148700	0.838346	-0.074403
28129	8.825586	0.229942	-4.379419	-0.034367	0.054758	-0.001902	-0.795721	-0.048647	0.069321	-0.520177	-0.148175	0.837848	-0.073971
28130	8.806777	0.295109	-4.346894	-0.024764	0.022397	-0.015587	-0.794624	-0.048038	0.068093	-0.520600	-0.148004	0.837665	-0.073401
28131	8.812028	0.323586	-4.303432	-0.026456	0.012812	-0.009145	-0.794313	-0.050463	0.068359	-0.520900	-0.147744	0.837568	-0.072901
28132	8.876986	0.311101	-4.310773	-0.006765	0.011906	-0.025609	-0.795737	-0.049077	0.066505	-0.521108	-0.147942	0.837439	-0.072496
28133	8.942268	0.339510	-4.293708	0.008256	-0.007520	-0.009013	-0.795573	-0.050142	0.067972	-0.520969	-0.148071	0.837501	-0.072517
28134	8.806797	0.312147	-4.351614	0.009754	-0.025305	-0.020029	-0.795289	-0.049918	0.069099	-0.520496	-0.148406	0.837751	-0.072340
28135	8.753315	0.267013	-4.393382	0.002680	-0.018416	-0.011816	-0.794700	-0.050895	0.071545	-0.520193	-0.148539	0.837927	-0.072207
28136	8.752813	0.245942	-4.449049	-0.040913	-0.018990	0.000023	-0.795559	-0.049699	0.070510	-0.519948	-0.147998	0.838244	-0.071406
28137	8.862586	0.161658	-4.550309	-0.030239	-0.035138	0.023934	-0.795976	-0.049437	0.071089	-0.519404	-0.147210	0.838749	-0.071050
28138	8.739067	0.322842	-4.390069	-0.049438	0.002735	0.022005	-0.795399	-0.050084	0.072578	-0.519514	-0.146193	0.838913	-0.070405
28139	8.830898	0.394883	-4.385788	-0.003475	0.015992	0.029447	-0.795992	-0.047769	0.071750	-0.519741	-0.145520	0.838865	-0.070702
28140	8.864408	0.297481	-4.373186	0.018535	0.012140	0.031323	-0.796296	-0.046568	0.070432	-0.519798	-0.145025	0.838863	-0.071314
28141	8.849534	0.266610	-4.413888	0.021850	-0.011152	0.020346	-0.796843	-0.046358	0.072124	-0.519509	-0.144806	0.839033	-0.071863
28142	8.806792	0.265818	-4.332595	0.034275	-0.006651	0.005674	-0.796418	-0.047326	0.071502	-0.519240	-0.144946	0.839127	-0.072426
28143	8.777328	0.227963	-4.387289	0.049426	0.003491	-0.010843	-0.797553	-0.045614	0.071618	-0.519163	-0.145515	0.839013	-0.073159
28144	8.782372	0.278751	-4.379900	0.032171	-0.018989	-0.003491	-0.797843	-0.044494	0.071969	-0.518707	-0.145787	0.839214	-0.073545
28145	8.786714	0.225900	-4.419050	0.025104	-0.019509	0.005663	-0.797257	-0.046372	0.072545	-0.518289	-0.145860	0.839422	-0.073973
28146	8.796408	0.181834	-4.393133	0.017742	-0.019379	0.003809	-0.797833	-0.044420	0.073369	-0.517856	-0.145873	0.839667	-0.074199
28147	8.772447	0.208598	-4.387232	0.013624	-0.025756	-0.012706	-0.797116	-0.045729	0.073839	-0.517394	-0.146143	0.839902	-0.074229
28148	8.810486	0.221414	-4.458611	0.019213	-0.025976	-0.009016	-0.796418	-0.044831	0.075562	-0.516865	-0.146396	0.840175	-0.074327
28149	8.752799	0.236211	-4.446696	0.024669	-0.018531	-0.010862	-0.797401	-0.043983	0.075903	-0.516488	-0.146739	0.840325	-0.074583
28150	8.699071	0.218336	-4.531749	0.010011	-0.048059	-0.009026	-0.796809	-0.045767	0.077461	-0.515614	-0.146930	0.840838	-0.074463
28151	8.759941	0.255822	-4.466157	0.020809	-0.039364	-0.016338	-0.797042	-0.048783	0.078393	-0.514902	-0.147356	0.841193	-0.074535
28152	8.728233	0.261594	-4.518067	0.014607	-0.037020	-0.009021	-0.797187	-0.046784	0.081029	-0.514200	-0.147579	0.841585	-0.074524
28153	8.733870	0.338172	-4.445324	0.019212	0.018417	-0.012754	-0.796766	-0.046676	0.081590	-0.514459	-0.147845	0.841358	-0.074773
28154	8.769564	0.207005	-4.447514	0.035705	0.020216	-0.012739	-0.795649	-0.046444	0.082291	-0.514663	-0.148259	0.841118	-0.075246
28155	8.776524	0.217178	-4.486350	0.032052	0.003551	-0.010882	-0.795647	-0.046982	0.081700	-0.514632	-0.148647	0.841029	-0.075688
28156	8.714185	0.236594	-4.454911	0.030093	-0.006367	-0.014550	-0.796208	-0.047215	0.080854	-0.514408	-0.149073	0.841065	-0.075968
28157	8.721755	0.182291	-4.387923	0.056891	0.019811	-0.007204	-0.796491	-0.047184	0.080301	-0.514572	-0.149628	0.840780	-0.076916
28158	8.810717	0.245400	-4.439142	0.028071	0.013534	-0.023738	-0.796057	-0.048199	0.080652	-0.514702	-0.150161	0.840586	-0.077129
28159	8.732477	0.179647	-4.557402	0.024361	-0.002976	-0.024669	-0.796048	-0.048650	0.081182	-0.514605	-0.150710	0.840533	-0.077281
28160	8.756923	0.208128	-4.524319	0.005951	0.002876	-0.029291	-0.796346	-0.047348	0.080708	-0.514632	-0.151115	0.840467	-0.077027
28161	8.795103	0.145095	-4.545478	-0.018297	0.007729	-0.047700	-0.794386	-0.048486	0.080200	-0.514877	-0.151593	0.840301	-0.076261
28162	8.747154	0.179161	-4.528973	-0.031926	0.009382	-0.044063	-0.795195	-0.050202	0.080800	-0.515149	-0.151857	0.840178	-0.075244
28163	8.812967	0.226150	-4.451427	-0.052671	0.034682	-0.034944	-0.795584	-0.051938	0.081673	-0.515929	-0.151724	0.839824	-0.074116
28164	8.663543	0.500418	-4.572055	0.037252	0.028169	-0.022820	-0.797261	-0.052538	0.079978	-0.516273	-0.152317	0.839467	-0.074538
28165	8.767009	0.348726	-4.526195	0.031127	0.009310	-0.045743	-0.795010	-0.055060	0.078685	-0.516384	-0.153274	0.839218	-0.074618
28166	8.806226	0.298512	-4.419306	0.036578	0.013082	-0.047569	-0.796002	-0.053767	0.078634	-0.516513	-0.154289	0.838943	-0.074721
28167	8.734262	0.298464	-4.377973	0.021994	0.053724	-0.049513	-0.796395	-0.056397	0.077499	-0.517404	-0.155147	0.838234	-0.074747
28168	8.767795	0.359544	-4.429547	0.030840	0.051602	-0.060487	-0.796942	-0.057626	0.076731	-0.518214	-0.156269	0.837525	-0.074743
