# Supplementary material for: Identification of Haptic Based Guiding Using Hard Reins
Source: PLoS One. 2015 Jul 22;10(7):e0132020. doi: 10.1371/journal.pone.0132020 (PMC4511788; doi:10.1371/journal.pone.0132020)
Supplement: S8 File — (ZIP) [file pone.0132020.s008.zip › Exp2_MotionData1/Subject1/path1/T7/gh7.txt]

// Start Time: 0
// Sample rate: 25.0Hz
// Scenario: 4.9
// Firmware Version: 2.6.1
Counter	Acc_X	Acc_Y	Acc_Z	Gyr_X	Gyr_Y	Gyr_Z	Mag_X	Mag_Y	Mag_Z	Quat_w	Quat_x	Quat_y	Quat_z
27606	-0.258485	2.223948	-9.462068	-0.015167	0.005654	-0.000508	0.131902	-0.262498	0.550972	0.097347	0.882612	-0.454991	-0.067108
27607	-0.306995	2.281296	-9.550542	0.007493	0.005686	0.002371	0.133221	-0.260604	0.550439	0.097148	0.882617	-0.455038	-0.067006
27608	-0.268850	2.367589	-9.669010	0.028390	0.024004	0.002448	0.132293	-0.260320	0.550446	0.096747	0.882696	-0.455061	-0.066383
27609	-0.351065	2.425789	-9.488909	-0.003130	0.022126	0.005974	0.132946	-0.259766	0.551882	0.096896	0.882669	-0.455125	-0.066084
27610	-0.319111	2.301080	-9.387130	-0.051273	0.011134	0.018674	0.131901	-0.262497	0.551103	0.097806	0.882425	-0.455360	-0.066381
27611	-0.309677	2.344322	-9.412843	-0.092308	0.003749	0.005556	0.131917	-0.262800	0.548222	0.099363	0.882201	-0.455333	-0.067223
27612	-0.273706	2.380037	-9.544044	-0.038174	0.002015	0.013217	0.132451	-0.264443	0.548610	0.099951	0.882020	-0.455504	-0.067572
27613	-0.225454	2.370247	-9.620554	0.035448	0.011215	0.000658	0.132727	-0.265690	0.547297	0.099319	0.882104	-0.455547	-0.067127
27614	-0.224918	2.262426	-9.487622	0.009285	0.007523	0.002381	0.131913	-0.264284	0.550186	0.099105	0.882121	-0.455584	-0.066969
27615	-0.253677	2.226323	-9.473992	-0.025693	-0.001660	0.002219	0.132180	-0.264156	0.549660	0.099433	0.882051	-0.455598	-0.067300
27616	-0.258399	2.204607	-9.488746	-0.009955	-0.011687	0.006006	0.132720	-0.265134	0.548214	0.099389	0.881973	-0.455708	-0.067649
27617	-0.248569	2.166193	-9.469987	0.008424	0.005700	0.006997	0.131392	-0.264838	0.548880	0.099181	0.881938	-0.455838	-0.067526
27618	-0.272963	2.223697	-9.527025	0.028532	-0.012557	0.006202	0.132716	-0.264718	0.548738	0.098450	0.881932	-0.456006	-0.067539
27619	-0.302076	2.262171	-9.517154	0.012787	0.005686	0.000553	0.133504	-0.263629	0.549125	0.098153	0.881965	-0.456029	-0.067387
27620	-0.254481	2.391992	-9.577307	-0.004856	0.014828	0.004137	0.133236	-0.263483	0.549782	0.098258	0.881953	-0.456053	-0.067225
27621	-0.292905	2.363335	-9.491643	-0.036325	0.001991	0.005843	0.132048	-0.264426	0.549792	0.098805	0.881836	-0.456110	-0.067577
27622	-0.273612	2.363473	-9.462652	-0.010044	0.009327	0.004119	0.132590	-0.266358	0.548739	0.098951	0.881800	-0.456151	-0.067560
27623	-0.287940	2.331981	-9.516043	0.037189	0.002992	0.008061	0.133252	-0.266365	0.548733	0.098216	0.881808	-0.456344	-0.067220
27624	-0.321583	2.310421	-9.468645	0.035506	0.013021	0.002499	0.132574	-0.264019	0.550049	0.097591	0.881885	-0.456401	-0.066725
27625	-0.331171	2.295734	-9.536160	0.012767	-0.001628	0.000562	0.132179	-0.263339	0.549267	0.097234	0.881907	-0.456437	-0.066707
27626	-0.316484	2.247499	-9.577512	-0.008270	0.003846	0.004142	0.132974	-0.264979	0.550308	0.097298	0.881870	-0.456487	-0.066770
27627	-0.311749	2.266841	-9.553189	0.002174	0.007527	0.009725	0.133502	-0.264031	0.549911	0.097220	0.881800	-0.456653	-0.066671
27628	-0.287786	2.295559	-9.612580	0.009206	0.013007	0.002370	0.133229	-0.263740	0.551354	0.097059	0.881829	-0.456669	-0.066415
27629	-0.318790	2.228515	-9.498576	-0.002981	0.012982	0.003231	0.131509	-0.263045	0.550582	0.097111	0.881816	-0.456703	-0.066280
27630	-0.316255	2.204655	-9.441271	-0.022214	0.000169	0.005923	0.132442	-0.262932	0.549265	0.097390	0.881732	-0.456769	-0.066531
27631	-0.280282	2.245651	-9.435558	0.012890	0.000185	-0.004975	0.132707	-0.265378	0.551095	0.097032	0.881808	-0.456704	-0.066493
27632	-0.347964	2.281559	-9.450091	0.025133	0.011148	-0.008625	0.131376	-0.263992	0.551369	0.096557	0.881958	-0.456565	-0.066148
27633	-0.273279	2.291121	-9.511678	0.019048	0.005659	-0.014182	0.132698	-0.262918	0.550966	0.096128	0.882137	-0.456335	-0.065976
27634	-0.290353	2.331936	-9.528069	0.002124	0.013017	0.011560	0.133095	-0.262244	0.550439	0.096104	0.882069	-0.456501	-0.065768
27635	-0.307004	2.286372	-9.473648	-0.015220	0.005651	0.000409	0.132423	-0.261673	0.552016	0.096302	0.882048	-0.456483	-0.065883
27636	-0.417666	2.233112	-9.504236	-0.032730	-0.001689	0.002177	0.133094	-0.262241	0.550701	0.096745	0.881976	-0.456472	-0.066271
27637	-0.278063	2.281355	-9.550271	-0.006471	-0.001643	-0.000456	0.132431	-0.261146	0.550052	0.096719	0.881970	-0.456464	-0.066440
27638	-0.268567	2.310019	-9.617000	0.007517	-0.012591	-0.001291	0.132166	-0.262772	0.551232	0.096348	0.881989	-0.456475	-0.066661
27639	-0.292352	2.242727	-9.579754	-0.020536	0.016631	0.004061	0.132956	-0.261686	0.551357	0.096742	0.881939	-0.456492	-0.066626
27640	-0.268062	2.206846	-9.532017	-0.034429	0.003806	-0.001525	0.132434	-0.264274	0.551753	0.097261	0.881905	-0.456403	-0.066939
27641	-0.229756	2.262104	-9.578898	-0.015139	0.000163	-0.008805	0.133243	-0.264448	0.548996	0.097392	0.881961	-0.456233	-0.067167
27642	-0.248835	2.224074	-9.430766	-0.006456	-0.000718	0.006006	0.131646	-0.263328	0.549795	0.097385	0.881905	-0.456325	-0.067290
27643	-0.253365	2.166676	-9.325983	-0.027299	0.003794	-0.004257	0.133366	-0.264566	0.550959	0.097768	0.881901	-0.456212	-0.067553
27644	-0.248864	2.234011	-9.339401	-0.032622	-0.001684	-0.000587	0.132308	-0.264557	0.550706	0.098206	0.881853	-0.456152	-0.067944
27645	-0.287607	2.267498	-9.375303	-0.022115	0.001969	-0.005157	0.131798	-0.266760	0.548614	0.098480	0.881864	-0.456034	-0.068191
27646	-0.268914	2.382108	-9.644800	0.019752	-0.008928	-0.004929	0.132588	-0.266354	0.549132	0.097922	0.881944	-0.455991	-0.068242
27647	-0.312429	2.406034	-9.659275	0.012679	-0.000706	-0.001289	0.133907	-0.266224	0.549907	0.097567	0.881985	-0.455994	-0.068211
27648	-0.336128	2.324624	-9.528600	-0.020571	-0.001649	0.006852	0.133508	-0.264859	0.549256	0.097804	0.881895	-0.456077	-0.068477
27649	-0.386457	2.262083	-9.493936	-0.060779	-0.005362	0.005731	0.133390	-0.267328	0.548339	0.098710	0.881721	-0.456111	-0.069188
27650	-0.403240	2.242864	-9.475157	-0.047648	-0.009003	0.007649	0.134188	-0.268430	0.548463	0.099357	0.881556	-0.456193	-0.069830
27651	-0.350559	2.314781	-9.584088	0.002183	0.009338	0.004182	0.133137	-0.268435	0.546769	0.099278	0.881540	-0.456257	-0.069711
27652	-0.360208	2.314663	-9.612988	0.017985	0.020304	-0.003138	0.133664	-0.268436	0.547289	0.099020	0.881644	-0.456182	-0.069259
27653	-0.398730	2.305124	-9.565468	-0.010090	0.014804	0.005955	0.133792	-0.268834	0.548597	0.099206	0.881596	-0.456250	-0.069155
27654	-0.331156	2.290774	-9.579443	-0.010050	0.006585	0.004126	0.133802	-0.268446	0.546371	0.099328	0.881563	-0.456283	-0.069186
27655	-0.369645	2.276612	-9.476770	-0.015289	0.014796	0.005930	0.133402	-0.268981	0.547159	0.099600	0.881505	-0.456343	-0.069130
27656	-0.367273	2.286365	-9.440601	-0.004748	0.012970	0.003217	0.133270	-0.269929	0.547946	0.099685	0.881497	-0.456361	-0.069002
27657	-0.357516	2.262305	-9.445649	0.004979	0.009305	-0.005032	0.131952	-0.271554	0.547956	0.099531	0.881572	-0.456266	-0.068882
27658	-0.329071	2.363262	-9.491982	0.016220	-0.001619	0.003344	0.131691	-0.270609	0.546518	0.099112	0.881578	-0.456355	-0.068821
27659	-0.360576	2.391597	-9.631119	0.003840	0.005696	0.007884	0.132874	-0.269791	0.547556	0.098964	0.881528	-0.456494	-0.068752
27660	-0.321830	2.358177	-9.576010	-0.017189	0.014828	0.013303	0.133533	-0.270064	0.548336	0.099301	0.881414	-0.456652	-0.068682
27661	-0.321827	2.358242	-9.556803	-0.029443	0.020296	0.013232	0.133147	-0.271167	0.547030	0.099882	0.881269	-0.456810	-0.068650
27662	-0.311880	2.295823	-9.521575	-0.034591	0.005656	0.009540	0.131437	-0.273207	0.546257	0.100434	0.881127	-0.456924	-0.068912
27663	-0.302450	2.344213	-9.448788	-0.004821	-0.001625	0.009699	0.132762	-0.273223	0.546115	0.100375	0.881033	-0.457098	-0.069048
27664	-0.321494	2.291122	-9.483319	0.000518	-0.001639	0.002346	0.130644	-0.273743	0.546394	0.100232	0.881020	-0.457142	-0.069131
27665	-0.367103	2.247635	-9.508362	-0.023888	0.011095	-0.008872	0.131440	-0.273755	0.546126	0.100593	0.881076	-0.456936	-0.069254
27666	-0.394027	2.329098	-9.593896	-0.011624	0.011089	-0.018043	0.131835	-0.273213	0.546123	0.100754	0.881251	-0.456562	-0.069264
27667	-0.360620	2.398635	-9.683835	-0.022221	0.031196	-0.018128	0.130919	-0.274037	0.544689	0.101254	0.881422	-0.456154	-0.069039
27668	-0.302533	2.358388	-9.525412	0.008443	0.034896	-0.012439	0.132245	-0.275142	0.545071	0.101285	0.881615	-0.455865	-0.068435
27669	-0.264055	2.382808	-9.443087	-0.015168	0.020252	-0.010691	0.132243	-0.274052	0.544678	0.101573	0.881717	-0.455621	-0.068323
27670	-0.268765	2.361323	-9.390616	0.004126	0.014784	-0.010585	0.131843	-0.275401	0.546122	0.101499	0.881856	-0.455401	-0.068110
27671	-0.206156	2.378342	-9.375389	0.021543	0.009354	-0.000335	0.130654	-0.274849	0.545215	0.101059	0.881922	-0.455411	-0.067832
27672	-0.235045	2.365990	-9.452654	0.037250	0.006638	0.002518	0.130903	-0.272650	0.546654	0.100345	0.881997	-0.455484	-0.067434
27673	-0.220280	2.300894	-9.499043	0.114425	-0.016147	-0.007203	0.131563	-0.272109	0.546780	0.098028	0.882275	-0.455548	-0.066771
27674	-0.239205	2.223831	-9.507503	0.173967	-0.025217	-0.004116	0.131004	-0.267432	0.548882	0.094600	0.882621	-0.455757	-0.065703
27675	-0.258082	2.137192	-9.501692	0.149400	-0.012430	0.004972	0.132574	-0.265783	0.551489	0.091712	0.882844	-0.456068	-0.064626
27676	-0.320390	2.055096	-9.549038	0.029521	0.003873	0.000650	0.133082	-0.262217	0.553058	0.091107	0.882917	-0.456087	-0.064349
27677	-0.388162	2.107651	-9.620955	-0.050106	0.005586	-0.008989	0.132557	-0.263442	0.553062	0.091881	0.882922	-0.455858	-0.064800
27678	-0.383371	2.112325	-9.664057	-0.009870	0.012945	-0.008796	0.133093	-0.264004	0.552140	0.092040	0.883013	-0.455658	-0.064741
27679	-0.340080	2.139210	-9.567247	0.023306	0.014837	0.002443	0.132164	-0.263854	0.552410	0.091613	0.883061	-0.455709	-0.064340
27680	-0.296780	2.158417	-9.604985	-0.004718	0.011160	0.002308	0.130180	-0.264378	0.552426	0.091678	0.883049	-0.455731	-0.064247
27681	-0.311026	2.117990	-9.456841	-0.029920	0.012919	-0.008897	0.131252	-0.265908	0.551107	0.092159	0.883100	-0.455517	-0.064385
27682	-0.339898	2.108570	-9.380421	-0.026436	0.014752	-0.004270	0.131778	-0.266721	0.552412	0.092634	0.883124	-0.455367	-0.064437
27683	-0.339967	2.117768	-9.505129	0.001497	0.012971	-0.001356	0.130982	-0.266167	0.552287	0.092567	0.883164	-0.455326	-0.064276
27684	-0.306509	2.180382	-9.508739	0.029691	-0.000752	-0.021497	0.131780	-0.265910	0.551495	0.091886	0.883424	-0.454981	-0.064122
27685	-0.280107	2.204399	-9.536965	0.022560	-0.001639	-0.010457	0.131386	-0.265369	0.550451	0.091306	0.883566	-0.454833	-0.064045
27686	-0.349920	2.180064	-9.576369	-0.015322	-0.001628	0.013345	0.131638	-0.264533	0.552283	0.091458	0.883427	-0.455043	-0.064252
27687	-0.344775	2.112765	-9.558060	-0.022288	0.005674	0.013302	0.131263	-0.267288	0.549928	0.091766	0.883280	-0.455244	-0.064412
27688	-0.335254	2.136683	-9.605649	0.019845	-0.005277	-0.000311	0.133631	-0.265520	0.551611	0.091246	0.883327	-0.455261	-0.064388
27689	-0.310887	2.083909	-9.572552	0.054820	-0.005217	0.008175	0.132843	-0.265252	0.550178	0.090083	0.883353	-0.455489	-0.064047
27690	-0.301104	2.060342	-9.433551	0.023308	-0.008897	0.015404	0.132314	-0.265246	0.550182	0.089487	0.883247	-0.455815	-0.064029
27691	-0.281843	2.059872	-9.582221	-0.015140	-0.001647	0.002280	0.133637	-0.265260	0.550302	0.089585	0.883205	-0.455843	-0.064270
27692	-0.330038	2.055011	-9.568335	0.011163	0.007499	-0.003140	0.133908	-0.266904	0.550299	0.089330	0.883274	-0.455781	-0.064105
27693	-0.349588	2.107696	-9.630197	0.012164	0.022074	-0.023464	0.134025	-0.264704	0.551609	0.089127	0.883546	-0.455348	-0.063724
27694	-0.364110	2.117095	-9.687817	0.009327	0.016638	-0.004089	0.133498	-0.263345	0.550173	0.088987	0.883638	-0.455241	-0.063415
27695	-0.320674	2.112649	-9.605850	0.005982	0.016604	-0.016103	0.134693	-0.264451	0.550294	0.088852	0.883824	-0.454938	-0.063175
27696	-0.320702	2.119983	-9.572138	0.000702	0.016606	-0.012439	0.133363	-0.263475	0.550698	0.088853	0.883971	-0.454682	-0.062961
27697	-0.298818	2.084196	-9.495613	0.011357	-0.005339	-0.019732	0.133096	-0.263602	0.551355	0.088421	0.884172	-0.454362	-0.063066
27698	-0.291792	2.127474	-9.509345	-0.008114	0.012963	-0.003249	0.133885	-0.262651	0.551611	0.088557	0.884217	-0.454259	-0.062979
27699	-0.257870	2.088779	-9.586393	0.023438	-0.008017	-0.004898	0.134283	-0.261706	0.550822	0.087910	0.884300	-0.454221	-0.062993
27700	-0.240924	2.074392	-9.581635	0.019754	-0.025327	0.017261	0.135475	-0.262128	0.551074	0.087231	0.884159	-0.454584	-0.063295
27701	-0.250351	2.031274	-9.519910	0.007687	0.005679	-0.001305	0.134942	-0.262116	0.551602	0.086995	0.884199	-0.454566	-0.063199
27702	-0.344176	1.987788	-9.516594	-0.044834	0.005612	0.000273	0.135478	-0.262948	0.551074	0.087717	0.884137	-0.454495	-0.063570
27703	-0.378137	2.030999	-9.525908	-0.057118	0.018385	-0.001658	0.134814	-0.262258	0.550949	0.088738	0.884083	-0.454365	-0.063840
27704	-0.387982	2.069126	-9.628695	-0.030780	0.022039	-0.016298	0.135621	-0.263514	0.549370	0.089340	0.884219	-0.453984	-0.063822
27705	-0.380941	2.107444	-9.685709	0.007767	0.005622	-0.021615	0.135088	-0.263772	0.550291	0.089069	0.884445	-0.453606	-0.063766
27706	-0.344653	2.083619	-9.637690	0.020070	0.001979	-0.022468	0.135091	-0.262964	0.549113	0.088581	0.884695	-0.453229	-0.063653
27707	-0.340036	2.129569	-9.572184	-0.006313	0.006547	-0.010614	0.136020	-0.264607	0.549890	0.088581	0.884797	-0.453026	-0.063689
27708	-0.291507	2.069954	-9.442929	-0.023732	0.020229	-0.012566	0.135224	-0.264459	0.550159	0.089046	0.884905	-0.452731	-0.063633
27709	-0.344641	2.089097	-9.443156	-0.035962	0.031161	-0.018185	0.136027	-0.265571	0.549235	0.089786	0.885053	-0.452312	-0.063515
27710	-0.363878	2.074291	-9.539572	-0.000894	0.020217	-0.025373	0.135493	-0.264742	0.549502	0.089831	0.885319	-0.451815	-0.063275
27711	-0.402955	2.174849	-9.663363	0.035797	-0.007155	-0.025149	0.134699	-0.264191	0.548984	0.088943	0.885609	-0.451432	-0.063203
27712	-0.272706	2.160395	-9.743973	0.054999	-0.012579	-0.019500	0.136405	-0.262551	0.550805	0.087710	0.885878	-0.451171	-0.063028
27713	-0.287223	2.175132	-9.647874	0.032127	-0.016231	-0.004846	0.136539	-0.261471	0.549626	0.086837	0.885964	-0.451158	-0.063113
27714	-0.291516	2.069789	-9.490946	-0.032614	-0.005330	0.002195	0.138136	-0.263133	0.549350	0.087248	0.885895	-0.451152	-0.063561
27715	-0.296081	2.016957	-9.458119	-0.062406	0.009270	0.007561	0.138137	-0.263272	0.549088	0.088299	0.885736	-0.451195	-0.064022
27716	-0.310526	2.012099	-9.463123	-0.043021	0.007429	-0.005258	0.137088	-0.264230	0.547787	0.089000	0.885728	-0.451026	-0.064352
27717	-0.262464	2.043281	-9.519855	0.007765	-0.005308	-0.008672	0.137360	-0.264247	0.546475	0.088654	0.885820	-0.450896	-0.064462
27718	-0.286675	2.059665	-9.639886	0.012971	0.007491	-0.011434	0.138016	-0.265192	0.548433	0.088356	0.885966	-0.450693	-0.064298
27719	-0.349241	2.035607	-9.602396	-0.022136	0.012952	-0.000548	0.137750	-0.263829	0.547650	0.088713	0.885956	-0.450637	-0.064336
27720	-0.383038	2.045213	-9.588172	-0.057133	0.005594	-0.001638	0.138550	-0.264393	0.546858	0.089653	0.885895	-0.450502	-0.064818
27721	-0.383104	2.059700	-9.573565	-0.062471	0.028450	0.003836	0.137626	-0.266016	0.547650	0.090866	0.885792	-0.450442	-0.064939
27722	-0.392804	2.074348	-9.506231	-0.029170	0.009288	0.004032	0.135915	-0.267375	0.546485	0.091349	0.885719	-0.450466	-0.065096
27723	-0.318416	2.146456	-9.571745	-0.011525	-0.001690	-0.014319	0.136983	-0.267811	0.545167	0.091361	0.885834	-0.450205	-0.065326
27724	-0.287343	2.206947	-9.491384	0.007471	0.011189	0.010672	0.136708	-0.267245	0.546741	0.091223	0.885779	-0.450373	-0.065105
27725	-0.258516	2.228604	-9.507616	0.011172	-0.008043	-0.008660	0.136446	-0.267518	0.546481	0.090792	0.885874	-0.450254	-0.065230
27726	-0.357460	2.247638	-9.513074	-0.002913	0.007474	-0.005068	0.136985	-0.268358	0.545166	0.090782	0.885932	-0.450148	-0.065199
27727	-0.369291	2.199423	-9.533066	-0.015233	0.001999	0.004109	0.137776	-0.268631	0.546077	0.090931	0.885876	-0.450202	-0.065364
27728	-0.383600	2.165673	-9.543276	0.003915	-0.001605	0.017133	0.138163	-0.266716	0.546598	0.090749	0.885745	-0.450493	-0.065389
27729	-0.378624	2.131881	-9.577312	-0.006611	0.000221	0.019848	0.137646	-0.267820	0.545030	0.090748	0.885562	-0.450841	-0.065483
27730	-0.349780	2.151255	-9.557567	-0.038099	0.003838	0.016914	0.136456	-0.268624	0.545302	0.091358	0.885350	-0.451088	-0.065793
27731	-0.320751	2.129542	-9.591209	-0.018833	0.013000	0.015155	0.135530	-0.269701	0.545963	0.091682	0.885203	-0.451313	-0.065778
27732	-0.335208	2.127057	-9.605783	0.005701	-0.005255	0.014384	0.135923	-0.268884	0.546091	0.091431	0.885087	-0.451579	-0.065857
27733	-0.330244	2.100927	-9.510076	0.012738	0.000232	0.015334	0.136450	-0.268749	0.546480	0.091080	0.884980	-0.451872	-0.065781
27734	-0.376327	2.155948	-9.576954	-0.012607	0.007487	0.004116	0.135658	-0.269694	0.546748	0.091254	0.884938	-0.451913	-0.065820
27735	-0.388054	2.088730	-9.525190	-0.002912	0.012970	0.002313	0.135663	-0.270111	0.546093	0.091275	0.884937	-0.451931	-0.065685
27736	-0.349528	2.100954	-9.491050	0.005779	0.005692	0.010675	0.135930	-0.269032	0.544913	0.091117	0.884870	-0.452109	-0.065577
27737	-0.339923	2.108110	-9.514867	-0.008334	0.017582	0.018892	0.135122	-0.267911	0.546753	0.091294	0.884715	-0.452405	-0.065379
27738	-0.349802	2.156067	-9.557499	0.005741	0.013002	0.007893	0.134458	-0.267900	0.547020	0.091199	0.884682	-0.452522	-0.065147
27739	-0.311425	2.196953	-9.585376	-0.008264	0.005679	0.005988	0.133925	-0.267888	0.547680	0.091253	0.884628	-0.452612	-0.065182
27740	-0.340395	2.204047	-9.604753	0.010950	0.020323	0.006984	0.133918	-0.266788	0.548204	0.091131	0.884624	-0.452703	-0.064775
27741	-0.330575	2.170675	-9.518703	-0.001144	0.012967	-0.003217	0.133131	-0.268015	0.547686	0.091116	0.884675	-0.452626	-0.064635
27742	-0.316098	2.168298	-9.518601	-0.012691	0.005692	0.015194	0.133399	-0.267888	0.547029	0.091289	0.884530	-0.452868	-0.064687
27743	-0.340105	2.146610	-9.514329	-0.002168	-0.001612	0.015259	0.133129	-0.267061	0.547424	0.091185	0.884393	-0.453143	-0.064781
27744	-0.311030	2.117900	-9.483251	0.005868	-0.001635	0.002381	0.133260	-0.267060	0.547685	0.090948	0.884390	-0.453190	-0.064817
27745	-0.315898	2.122267	-9.610472	0.021473	0.005726	0.011679	0.131541	-0.267453	0.547437	0.090487	0.884338	-0.453418	-0.064573
27746	-0.330223	2.093462	-9.582201	0.009388	0.020289	-0.005016	0.133658	-0.267879	0.548205	0.090377	0.884436	-0.453302	-0.064202
27747	-0.330413	2.131798	-9.629680	-0.009963	0.007495	0.002287	0.132068	-0.267453	0.547957	0.090475	0.884415	-0.453321	-0.064229
27748	-0.325316	2.074107	-9.616036	-0.004699	0.012988	0.004154	0.131544	-0.267864	0.547306	0.090558	0.884390	-0.453370	-0.064099
27749	-0.306081	2.088854	-9.536427	-0.008115	0.007484	-0.001393	0.132999	-0.268014	0.547687	0.090616	0.884406	-0.453326	-0.064115
27750	-0.306078	2.088912	-9.519622	-0.004642	0.005668	0.002319	0.132478	-0.269517	0.547167	0.090630	0.884393	-0.453348	-0.064117
27751	-0.315809	2.108224	-9.495435	-0.004624	0.010228	-0.000458	0.130897	-0.270601	0.546393	0.090651	0.884410	-0.453320	-0.064050
27752	-0.253593	2.209561	-9.450220	-0.016947	0.003836	0.004101	0.130355	-0.269756	0.548231	0.090869	0.884351	-0.453371	-0.064193
27753	-0.241727	2.247946	-9.490383	-0.002988	-0.001622	0.006025	0.131810	-0.269362	0.548220	0.090772	0.884296	-0.453482	-0.064308
27754	-0.311596	2.235650	-9.527218	-0.016179	-0.008028	0.011503	0.132750	-0.270756	0.546640	0.090879	0.884164	-0.453670	-0.064639
27755	-0.320851	2.156479	-9.453993	-0.029282	-0.001644	0.015121	0.131560	-0.271019	0.546388	0.091264	0.883978	-0.453908	-0.064978
27756	-0.344947	2.151462	-9.499902	-0.018689	-0.014451	0.005966	0.129978	-0.271014	0.545091	0.091348	0.883873	-0.454026	-0.065458
27757	-0.349723	2.141844	-9.495279	0.000503	-0.001622	0.011581	0.131564	-0.271298	0.545864	0.091201	0.883773	-0.454240	-0.065533
27758	-0.349770	2.148816	-9.567204	-0.008251	-0.010770	0.009705	0.130777	-0.271711	0.544691	0.091139	0.883663	-0.454420	-0.065845
27759	-0.296778	2.155838	-9.655436	-0.004814	0.002048	0.011551	0.132369	-0.273363	0.545332	0.091119	0.883558	-0.454620	-0.065903
27760	-0.308985	2.189632	-9.616665	-0.010015	0.000196	0.005988	0.133167	-0.273922	0.545064	0.091184	0.883496	-0.454706	-0.066044
27761	-0.335289	2.146504	-9.547894	-0.036221	0.001983	0.004930	0.131842	-0.272820	0.544420	0.091711	0.883394	-0.454747	-0.066399
27762	-0.289408	2.132225	-9.528461	-0.011644	-0.014442	0.002313	0.132378	-0.273924	0.544023	0.091666	0.883339	-0.454802	-0.066821
27763	-0.291721	2.113086	-9.495142	0.016372	-0.001620	0.002436	0.131984	-0.274740	0.544025	0.091227	0.883351	-0.454875	-0.066762
27764	-0.318354	2.137136	-9.483049	0.003423	-0.010824	-0.016076	0.131721	-0.273925	0.543111	0.090924	0.883492	-0.454625	-0.067017
27765	-0.321059	2.199734	-9.470193	0.002332	-0.007123	0.002368	0.132250	-0.274338	0.543500	0.090685	0.883471	-0.454688	-0.067182
27766	-0.357340	2.223691	-9.479798	-0.053602	-0.005389	-0.008996	0.133845	-0.274503	0.542439	0.091450	0.883459	-0.454460	-0.067845
27767	-0.408092	2.247536	-9.513548	-0.060753	-0.027299	0.005766	0.133057	-0.275594	0.541921	0.092151	0.883263	-0.454535	-0.068937
27768	-0.354827	2.204659	-9.417624	-0.064130	-0.023663	-0.000714	0.134385	-0.276295	0.541648	0.092945	0.883125	-0.454479	-0.070004
27769	-0.369785	2.302809	-9.555627	-0.073145	-0.009005	0.013057	0.134798	-0.278095	0.539942	0.094045	0.882862	-0.454629	-0.070871
27770	-0.388727	2.233285	-9.470354	-0.111630	-0.020011	0.018418	0.135346	-0.280852	0.538365	0.095738	0.882461	-0.454835	-0.072269
27771	-0.379181	2.252423	-9.508408	-0.178099	-0.016445	0.009770	0.134048	-0.284010	0.535624	0.098616	0.882007	-0.454785	-0.074227
27772	-0.356395	2.521035	-9.778107	-0.323760	0.003552	0.018221	0.134625	-0.290081	0.530902	0.104262	0.881196	-0.454612	-0.077136
27773	-0.371517	2.665890	-9.627373	-0.601499	0.017918	0.039855	0.134300	-0.300535	0.524483	0.114959	0.879549	-0.454325	-0.082266
27774	-0.430766	2.954177	-9.724712	-0.886276	0.013980	0.049479	0.132575	-0.317598	0.511918	0.130618	0.876963	-0.453623	-0.090008
27775	-0.336923	3.497708	-9.855453	-1.172210	0.024726	0.071988	0.132236	-0.342399	0.493053	0.151383	0.873055	-0.452598	-0.100062
27776	-0.314996	3.980747	-9.339525	-1.705849	0.069926	0.115331	0.128021	-0.378202	0.463607	0.181799	0.866461	-0.450790	-0.113942
27777	-0.329813	4.586489	-8.805415	-2.125717	0.084171	0.158369	0.124670	-0.419717	0.424722	0.219478	0.856715	-0.447996	-0.131030
27778	-0.281648	5.127160	-8.338849	-2.316356	0.062166	0.219241	0.119862	-0.456600	0.382447	0.259895	0.843832	-0.444975	-0.149665
27779	-0.222429	5.876976	-7.934065	-2.755492	0.041666	0.255771	0.113046	-0.499784	0.323293	0.307004	0.826083	-0.440182	-0.171973
27780	-0.278780	6.600747	-7.338669	-3.286504	0.039317	0.293649	0.104457	-0.542836	0.248178	0.361735	0.801679	-0.432673	-0.198125
27781	-0.086373	7.764523	-6.278648	-3.615904	-0.015879	0.304925	0.095324	-0.584755	0.149234	0.419628	0.770771	-0.422276	-0.226954
27782	-0.080231	8.563367	-4.874982	-3.682435	-0.048909	0.317504	0.086653	-0.608361	0.049640	0.475979	0.734917	-0.409907	-0.255572
27783	0.081695	9.044473	-3.599154	-3.262587	-0.076012	0.286416	0.080101	-0.611780	-0.038961	0.523624	0.699581	-0.397354	-0.280203
27784	0.343471	8.806404	-2.303674	-2.701983	-0.088415	0.224678	0.074000	-0.605005	-0.119705	0.561043	0.668018	-0.385825	-0.300204
27785	0.761508	9.148865	-1.613171	-2.328336	-0.079937	0.158255	0.068062	-0.592197	-0.185126	0.591830	0.639429	-0.374509	-0.317193
27786	0.568029	9.310195	-0.762867	-2.399659	-0.040881	0.127352	0.061446	-0.567135	-0.256560	0.622189	0.609106	-0.361101	-0.333881
27787	0.558070	9.409054	0.006650	-2.726799	-0.026676	0.124737	0.055839	-0.536286	-0.322499	0.655067	0.573164	-0.344306	-0.351885
27788	0.342354	9.181074	1.012132	-3.045844	-0.005199	0.124001	0.057359	-0.502757	-0.385876	0.689448	0.531396	-0.323865	-0.370664
27789	0.413600	8.936272	1.856809	-3.413958	0.017202	0.126722	0.055124	-0.444660	-0.458116	0.725076	0.482428	-0.299052	-0.389994
27790	0.376151	8.269061	3.782063	-3.638957	0.052495	0.146762	0.053342	-0.370404	-0.527471	0.759551	0.428068	-0.270726	-0.408102
27791	0.768733	7.901252	5.057740	-3.246125	0.020000	0.155280	0.046172	-0.278943	-0.591798	0.787056	0.377174	-0.244823	-0.422308
27792	0.607261	7.428706	6.283563	-3.091906	0.053077	0.205849	0.044495	-0.195688	-0.636531	0.810748	0.327327	-0.219137	-0.433040
27793	0.928931	6.749409	7.280529	-3.235173	0.065805	0.254974	0.051375	-0.117997	-0.667455	0.832678	0.273599	-0.191398	-0.441766
27794	0.955579	5.216103	7.797028	-3.715006	0.067137	0.287681	0.051925	-0.018038	-0.694127	0.853390	0.210656	-0.158721	-0.449619
27795	1.121145	4.390800	8.406377	-3.650936	0.072793	0.341564	0.053426	0.090946	-0.706137	0.869745	0.147324	-0.125838	-0.453877
27796	1.217742	2.852937	8.957075	-3.522128	0.060108	0.349691	0.050457	0.208862	-0.705273	0.881205	0.085525	-0.093752	-0.455383
27797	1.243977	1.385248	8.960741	-3.075575	0.067835	0.329863	0.053048	0.309076	-0.690843	0.887898	0.031012	-0.065086	-0.454357
27798	1.379305	0.318633	9.383970	-2.411669	0.053778	0.279772	0.062361	0.379697	-0.674386	0.890938	-0.011657	-0.042477	-0.451984
27799	1.074572	-0.489487	9.662677	-1.695707	0.051433	0.160680	0.067343	0.436311	-0.655020	0.891508	-0.041814	-0.026290	-0.450304
27800	0.898963	-1.065934	10.065872	-1.123657	0.039885	0.072245	0.071097	0.473207	-0.639712	0.891005	-0.061493	-0.015533	-0.449541
27801	0.851687	-1.247411	10.499812	-0.741132	0.026393	0.010526	0.068006	0.496256	-0.622129	0.890079	-0.074760	-0.008489	-0.449553
27802	0.821290	-1.455020	10.318965	-0.449970	0.022929	-0.040588	0.067912	0.511779	-0.615312	0.889003	-0.082534	-0.004233	-0.450381
27803	0.754130	-1.532452	10.230827	-0.288516	0.016603	-0.079443	0.070914	0.523232	-0.615200	0.887776	-0.087794	-0.001569	-0.451822
27804	0.790097	-1.509893	9.770546	-0.207995	-0.012550	-0.092828	0.069151	0.529712	-0.611909	0.886560	-0.091578	-0.000214	-0.453459
27805	0.775699	-1.529616	9.640497	-0.074886	-0.008769	-0.103232	0.068065	0.532898	-0.609149	0.885463	-0.093252	0.000021	-0.455257
27806	0.898697	-1.539173	9.588696	0.084165	-0.008507	-0.076580	0.064362	0.530489	-0.608072	0.884917	-0.091821	-0.001177	-0.456606
27807	1.055427	-1.538610	9.662188	0.190605	0.020965	-0.040089	0.064122	0.526234	-0.609906	0.884877	-0.088509	-0.002732	-0.457331
27808	1.084950	-1.663693	9.655907	0.171340	0.033758	-0.033739	0.064947	0.523724	-0.613842	0.884863	-0.085148	-0.003899	-0.457986
27809	1.181830	-1.744325	9.943764	0.068063	0.028195	-0.017637	0.065630	0.520145	-0.615421	0.884801	-0.083948	-0.004179	-0.458326
27810	1.131458	-1.807680	9.740746	-0.054518	0.051820	-0.021982	0.067343	0.520415	-0.613863	0.884507	-0.084419	-0.002937	-0.458815
27811	1.181294	-1.649603	9.498558	0.011787	0.059241	-0.017969	0.067359	0.517803	-0.615174	0.884346	-0.083947	-0.002167	-0.459218
27812	1.301011	-1.460653	9.800012	0.169359	0.060326	-0.017181	0.068968	0.514624	-0.616760	0.884465	-0.080379	-0.002822	-0.459622
27813	1.165807	-1.412046	10.020296	0.161479	0.035625	-0.009810	0.070444	0.512125	-0.618737	0.884613	-0.077478	-0.003856	-0.459828
27814	1.058460	-1.160853	9.657911	0.098930	0.027379	0.002795	0.069674	0.507472	-0.620043	0.884788	-0.075458	-0.004415	-0.459823
27815	0.932443	-1.029091	9.562555	-0.023752	0.040943	0.002142	0.072055	0.508807	-0.620585	0.884757	-0.075768	-0.003649	-0.459837
27816	0.792347	-0.981791	9.403465	-0.087805	0.062806	0.004547	0.071005	0.507443	-0.621363	0.884664	-0.076727	-0.001861	-0.459869
27817	0.874775	-1.072685	9.513391	-0.097235	0.064600	-0.005649	0.073894	0.510444	-0.618897	0.884446	-0.078093	-0.000022	-0.460061
27818	0.966105	-0.994087	9.928267	-0.083006	0.026201	-0.011060	0.074532	0.515370	-0.617852	0.884209	-0.079303	0.001050	-0.460309
27819	0.980590	-0.996316	9.971582	-0.098936	-0.006658	0.012905	0.075040	0.519207	-0.616414	0.884154	-0.081325	0.001653	-0.460060
27820	0.942894	-1.192088	9.738018	-0.057002	0.006213	0.021415	0.075420	0.521814	-0.615106	0.884252	-0.082257	0.002185	-0.459703
27821	1.000700	-1.186679	9.870794	-0.137570	-0.001244	0.012753	0.074485	0.522770	-0.614555	0.884125	-0.084894	0.003221	-0.459462
27822	1.080108	-1.152773	9.888816	-0.195204	0.004149	-0.002313	0.074718	0.527990	-0.612066	0.883761	-0.088290	0.004947	-0.459508
27823	1.125644	-1.100170	9.765142	-0.155166	-0.015850	0.016380	0.076677	0.532636	-0.610246	0.883621	-0.091346	0.005867	-0.459169
27824	0.867119	-0.995654	9.519324	-0.102190	-0.013921	0.040628	0.075199	0.536225	-0.608661	0.883802	-0.093258	0.006496	-0.458427
27825	0.655808	-1.181677	9.423515	-0.070026	0.002601	0.065685	0.076642	0.538679	-0.607885	0.884260	-0.094592	0.007044	-0.457260
27826	0.582905	-1.569119	9.451011	-0.015766	0.016405	0.087181	0.078886	0.539211	-0.606856	0.885018	-0.094691	0.007506	-0.455763
27827	0.786367	-1.735680	9.887379	-0.025005	0.031976	0.092618	0.080608	0.539613	-0.607152	0.885799	-0.094943	0.008221	-0.454179
27828	0.976555	-1.672486	9.962061	-0.085217	0.055644	0.071977	0.082053	0.542063	-0.606639	0.886273	-0.095917	0.009981	-0.453012
27829	1.012054	-1.548701	9.551208	-0.048481	0.048363	0.053716	0.084033	0.542324	-0.605607	0.886647	-0.096438	0.011111	-0.452143
27830	1.108504	-1.564060	9.225399	0.045835	0.017471	0.069939	0.086157	0.542423	-0.606934	0.887358	-0.095433	0.011004	-0.450963
27831	1.037433	-1.815647	9.576510	0.039069	-0.011806	0.076416	0.087754	0.541712	-0.607864	0.888113	-0.094948	0.010300	-0.449594
27832	0.931980	-1.948073	9.612080	-0.113096	-0.032109	0.071987	0.087876	0.542546	-0.606424	0.888545	-0.097212	0.010746	-0.448244
27833	0.792060	-1.960363	8.914399	-0.150087	-0.020253	0.066247	0.088127	0.544877	-0.605508	0.888834	-0.100181	0.011573	-0.446994
27834	0.820927	-1.940578	9.054186	-0.062607	-0.017397	0.075913	0.089968	0.548138	-0.605522	0.889387	-0.101412	0.011838	-0.445607
27835	0.716008	-2.165156	9.583012	-0.015282	-0.049315	0.105736	0.089169	0.548428	-0.604730	0.890295	-0.102245	0.011031	-0.443621
27836	0.554345	-2.133758	9.711581	-0.041627	-0.072192	0.118549	0.089961	0.548966	-0.604736	0.891271	-0.103580	0.010220	-0.441365
27837	0.343984	-2.006626	9.718603	0.005346	-0.057500	0.137207	0.090765	0.548667	-0.606314	0.892488	-0.104100	0.009180	-0.438798
27838	0.175722	-2.096951	10.140689	0.124447	-0.015366	0.145121	0.092364	0.545914	-0.606328	0.894013	-0.101966	0.007979	-0.436210
27839	0.214899	-1.698564	10.518750	0.220738	0.015765	0.132618	0.094528	0.539557	-0.610539	0.895598	-0.097955	0.006392	-0.433899
27840	0.518415	-1.153625	9.974666	0.168082	-0.002558	0.100993	0.097485	0.532924	-0.614102	0.896791	-0.094931	0.004949	-0.432122
27841	0.254465	-1.444849	9.401552	0.199101	-0.068427	0.062501	0.095664	0.527449	-0.616577	0.897703	-0.091992	0.001922	-0.430886
27842	0.473639	-1.901236	9.502828	0.171059	-0.097813	0.012598	0.094108	0.523060	-0.619710	0.898113	-0.089741	-0.001420	-0.430508
27843	0.785816	-2.135680	9.718516	0.072026	-0.116298	-0.036768	0.092278	0.520591	-0.622446	0.897913	-0.089512	-0.004374	-0.430954
27844	0.933426	-2.256286	9.545352	-0.060237	-0.089200	-0.118680	0.086984	0.521596	-0.623712	0.896762	-0.091330	-0.005805	-0.432947
27845	1.172814	-1.894994	9.514242	-0.150964	-0.052838	-0.173655	0.083786	0.524929	-0.622244	0.894957	-0.094576	-0.005941	-0.435973
27846	1.179189	-1.212290	9.322219	-0.180803	-0.003605	-0.218212	0.080829	0.532108	-0.618812	0.892691	-0.097796	-0.004978	-0.439902
27847	1.201033	-0.730812	9.381991	-0.138085	-0.012480	-0.134944	0.077364	0.536533	-0.617865	0.891218	-0.100426	-0.004457	-0.442295
27848	1.136984	-1.457215	9.493641	-0.010427	-0.003084	-0.077061	0.075631	0.538476	-0.616934	0.890506	-0.100612	-0.004710	-0.443682
27849	1.044220	-1.711342	9.818106	0.236790	-0.008370	-0.088717	0.074850	0.537101	-0.618630	0.890176	-0.096520	-0.007354	-0.445215
27850	1.469623	-1.421393	9.924572	0.211020	-0.017394	-0.055608	0.072507	0.531349	-0.622150	0.890067	-0.092890	-0.009786	-0.446158
27851	1.118722	-1.671156	9.564891	0.094793	-0.021263	-0.078337	0.070687	0.526959	-0.625542	0.889528	-0.091442	-0.011386	-0.447491
27852	0.994553	-1.434697	9.125320	0.050818	0.015226	-0.093394	0.069641	0.524639	-0.626320	0.888779	-0.090361	-0.011877	-0.449184
27853	1.077515	-1.115407	9.567500	-0.163636	0.038730	-0.097303	0.070548	0.527789	-0.624754	0.887603	-0.092951	-0.010128	-0.451019
27854	0.876329	-1.373621	10.166976	-0.465579	0.032920	-0.066524	0.069689	0.538648	-0.620159	0.886098	-0.100883	-0.005604	-0.452352
27855	0.415209	-1.749520	10.277434	-0.597736	0.034568	-0.048739	0.070123	0.552673	-0.612037	0.884387	-0.111173	0.000111	-0.453322
27856	0.473036	-1.757986	9.879340	-0.511459	0.067653	-0.028042	0.070541	0.568768	-0.602081	0.882938	-0.119582	0.005747	-0.453969
27857	0.638435	-2.057926	10.025520	-0.341355	0.080625	-0.034564	0.072327	0.579603	-0.596853	0.881779	-0.124869	0.010006	-0.454723
27858	0.909008	-2.182364	10.060033	-0.174841	0.074340	-0.061342	0.072409	0.587023	-0.592897	0.880748	-0.127270	0.012621	-0.455989
27859	1.189080	-2.273992	9.840497	-0.004933	0.060852	-0.068749	0.074243	0.588128	-0.589768	0.880096	-0.126802	0.013377	-0.457355
27860	1.485176	-2.687404	9.799051	0.128752	0.059110	-0.107721	0.071607	0.587724	-0.592105	0.879402	-0.124005	0.012833	-0.459468
27861	1.403840	-2.827527	9.681093	0.209517	0.048175	-0.127594	0.072176	0.581940	-0.595386	0.878723	-0.119938	0.011232	-0.461881
27862	1.406170	-2.324126	9.126411	0.247832	0.092045	-0.162556	0.071695	0.576420	-0.600755	0.877772	-0.114750	0.010034	-0.465025
27863	1.418375	-1.863526	8.715263	0.150760	0.165167	-0.133645	0.071722	0.572157	-0.602984	0.876824	-0.110650	0.010989	-0.467777
27864	1.397920	-1.613003	8.809813	-0.128610	0.206206	-0.046539	0.076346	0.573214	-0.601449	0.876043	-0.110969	0.015569	-0.469034
27865	1.120497	-2.043927	9.617296	-0.370190	0.194171	0.024202	0.080266	0.580611	-0.596524	0.875351	-0.115689	0.022233	-0.468917
27866	0.427564	-2.343113	9.779482	-0.308917	0.121067	0.048606	0.084978	0.588129	-0.591451	0.875015	-0.119922	0.027225	-0.468215
27867	0.110511	-2.612000	9.436654	0.003013	0.081097	0.020720	0.088660	0.592208	-0.589646	0.875168	-0.119157	0.028437	-0.468054
27868	-0.097963	-2.879106	9.550997	0.184220	0.048173	-0.048448	0.091179	0.590545	-0.589012	0.875113	-0.115492	0.027304	-0.469140
27869	-0.143742	-2.883880	9.588914	0.159536	-0.009601	-0.111242	0.090563	0.584625	-0.593593	0.874434	-0.112909	0.025215	-0.471149
27870	-0.221690	-2.752260	8.720980	0.192026	-0.025174	-0.160889	0.087806	0.581760	-0.596060	0.873348	-0.109852	0.022465	-0.474016
27871	-0.214936	-3.127287	9.517615	0.270331	-0.022611	-0.239856	0.085234	0.570918	-0.602854	0.871652	-0.105526	0.018883	-0.478258
27872	-0.354744	-3.134838	9.501801	0.257514	-0.060416	-0.357998	0.079846	0.566012	-0.607265	0.868757	-0.101732	0.014472	-0.484460
27873	-0.332784	-2.685240	9.385876	0.226559	-0.056996	-0.444931	0.072985	0.563192	-0.609830	0.864877	-0.098562	0.010366	-0.492103
27874	-0.068831	-2.422776	9.288791	0.145560	-0.066315	-0.500702	0.065593	0.560245	-0.612128	0.860200	-0.096783	0.006660	-0.500645
27875	0.051092	-2.271900	9.714549	0.121620	-0.017141	-0.556281	0.059267	0.557544	-0.615876	0.854811	-0.095025	0.004111	-0.510149
27876	0.207840	-2.749699	10.626377	0.119240	-0.068487	-0.600494	0.045795	0.554102	-0.619828	0.848850	-0.093718	0.000443	-0.520261
27877	0.380867	-2.126701	10.468681	0.188250	-0.077565	-0.624147	0.034432	0.551741	-0.622617	0.842637	-0.091431	-0.003913	-0.530648
27878	0.531639	-1.890713	10.434987	0.407160	-0.046289	-0.648933	0.027062	0.545900	-0.627144	0.836389	-0.084994	-0.010339	-0.541408
27879	0.742222	-1.555914	10.412840	0.484193	-0.015149	-0.670748	0.015493	0.534467	-0.634781	0.829836	-0.077009	-0.016863	-0.552411
27880	0.927900	-1.073637	9.907588	0.531319	-0.047079	-0.696312	0.007370	0.522039	-0.642447	0.822812	-0.068463	-0.024723	-0.563632
27881	1.128726	-0.730498	9.515760	0.369909	-0.069108	-0.689716	-0.004981	0.508013	-0.650472	0.815412	-0.062903	-0.030870	-0.574624
27882	1.058266	-0.625520	9.295711	0.222575	-0.075623	-0.675691	-0.015011	0.501818	-0.652358	0.807790	-0.059720	-0.035647	-0.585353
27883	1.002720	-0.614258	9.103294	0.174908	0.002985	-0.653905	-0.024652	0.498349	-0.654639	0.800275	-0.056486	-0.038329	-0.595735
27884	0.739650	-0.543858	9.437924	0.022602	0.077689	-0.658501	-0.031251	0.495804	-0.656813	0.792435	-0.054694	-0.038235	-0.606294
27885	0.718440	-0.655222	9.251310	0.012290	0.090425	-0.680716	-0.038277	0.496850	-0.655969	0.784193	-0.052967	-0.037576	-0.617109
27886	0.863485	-0.728956	9.417278	-0.029565	0.087636	-0.684608	-0.044102	0.496372	-0.655661	0.775695	-0.051838	-0.036698	-0.627904
27887	1.190705	-0.586473	9.379118	-0.101929	0.075644	-0.718174	-0.051536	0.498393	-0.653504	0.766548	-0.052044	-0.034866	-0.639125
27888	1.144302	-0.471953	9.121016	-0.094435	0.091254	-0.697860	-0.059361	0.500136	-0.652130	0.757508	-0.051845	-0.033123	-0.649921
27889	1.125248	-0.519985	9.158576	-0.182163	0.121363	-0.678047	-0.064538	0.502119	-0.651171	0.748511	-0.052696	-0.029509	-0.660366
27890	1.075329	-0.663904	9.319339	-0.308160	0.148635	-0.673186	-0.070287	0.509895	-0.646014	0.739292	-0.054959	-0.024060	-0.670707
27891	0.922637	-0.995472	9.548532	-0.286866	0.163223	-0.678631	-0.077213	0.516839	-0.643204	0.729869	-0.056822	-0.018431	-0.680972
27892	1.097435	-1.239754	9.782004	-0.157794	0.178859	-0.696443	-0.082271	0.520477	-0.640674	0.720186	-0.056446	-0.014600	-0.691327
27893	1.098686	-1.483499	10.273141	-0.234987	0.170411	-0.735577	-0.086804	0.523848	-0.636969	0.709709	-0.057439	-0.009605	-0.702083
27894	0.878133	-1.248762	10.089521	-0.425771	0.155502	-0.760533	-0.092679	0.531204	-0.632858	0.698459	-0.061167	-0.002431	-0.713028
27895	0.280508	-1.322774	9.902853	-0.334491	0.166401	-0.797021	-0.100406	0.537356	-0.628210	0.686582	-0.063611	0.003832	-0.724254
27896	0.091136	-1.522590	10.685711	-0.333710	0.135147	-0.833891	-0.111837	0.541780	-0.622746	0.673955	-0.066317	0.009322	-0.735731
27897	-0.205958	-1.899348	11.152992	-0.490038	0.043301	-0.912062	-0.122482	0.546754	-0.616110	0.659736	-0.072607	0.016111	-0.747809
27898	-0.334874	-2.179508	10.922194	-0.522278	-0.033736	-1.000693	-0.135927	0.557498	-0.609972	0.643859	-0.080339	0.021881	-0.760600
27899	-0.521834	-1.442845	9.735234	-0.251469	-0.044419	-1.032558	-0.152778	0.558571	-0.603942	0.627636	-0.084807	0.023752	-0.773509
27900	-0.349824	-1.115919	9.544568	-0.069506	0.019744	-1.053892	-0.169060	0.554948	-0.601848	0.611071	-0.085895	0.023147	-0.786561
27901	-0.000879	-0.473208	9.419999	-0.148238	0.089285	-1.015653	-0.186264	0.549154	-0.599223	0.594690	-0.086809	0.025113	-0.798860
27902	0.008678	-0.974522	9.170587	-0.156316	0.067462	-0.973180	-0.198443	0.545756	-0.597293	0.578726	-0.088106	0.026584	-0.810313
27903	0.333571	-1.348488	9.389238	-0.172152	0.089503	-0.934504	-0.207684	0.537258	-0.596174	0.563152	-0.089150	0.029064	-0.821016
27904	0.398883	-1.386256	9.564569	-0.309919	0.129661	-0.895577	-0.219611	0.536327	-0.593459	0.547722	-0.091065	0.033878	-0.830999
27905	0.447557	-1.482442	9.554071	-0.390221	0.186407	-0.831463	-0.228112	0.537290	-0.588937	0.533001	-0.092792	0.041200	-0.840002
27906	0.592462	-1.537821	9.458619	-0.383675	0.206663	-0.786230	-0.235022	0.537416	-0.584167	0.518832	-0.094097	0.048252	-0.848311
27907	0.606798	-1.506174	9.557626	-0.198594	0.196028	-0.732673	-0.242436	0.536957	-0.583845	0.505806	-0.093520	0.052578	-0.855950
27908	0.829727	-1.725836	9.926332	-0.000864	0.196344	-0.693818	-0.247579	0.531817	-0.584068	0.493677	-0.090946	0.053148	-0.863242
27909	0.999820	-1.983644	10.428451	-0.030444	0.130558	-0.668012	-0.249928	0.523631	-0.584838	0.481934	-0.089694	0.054036	-0.869928
27910	0.743508	-1.856638	9.722034	-0.071214	0.101331	-0.649723	-0.258768	0.516884	-0.585817	0.470359	-0.089374	0.054955	-0.876216
27911	0.986260	-2.181495	10.276706	-0.119653	0.087521	-0.664695	-0.265219	0.508199	-0.586554	0.458386	-0.089698	0.056974	-0.882378
27912	0.387773	-2.098773	9.484852	-0.178411	0.060856	-0.691733	-0.273155	0.504199	-0.585313	0.445751	-0.091104	0.059309	-0.888532
27913	0.230124	-1.428284	8.630934	0.063335	0.112335	-0.697077	-0.279481	0.497291	-0.585920	0.433334	-0.089350	0.058215	-0.894902
27914	0.250818	-1.215378	8.951126	0.196112	0.136205	-0.690878	-0.286378	0.483770	-0.589381	0.421124	-0.086077	0.054522	-0.901262
27915	0.676623	-0.996499	9.383095	0.037430	0.106918	-0.652874	-0.289229	0.470918	-0.592115	0.409300	-0.084506	0.053894	-0.906878
27916	1.001390	-1.336154	9.784680	-0.161406	0.061165	-0.594720	-0.295013	0.462347	-0.594167	0.398151	-0.085424	0.056192	-0.911604
27917	0.986425	-1.235523	9.668317	-0.190052	0.041181	-0.537619	-0.300300	0.458450	-0.593209	0.387984	-0.086758	0.059299	-0.915656
27918	1.024935	-1.228826	9.493520	-0.204810	0.043189	-0.467554	-0.304014	0.455789	-0.590037	0.379004	-0.088181	0.062450	-0.919065
27919	1.337393	-1.023817	9.453698	-0.170756	0.069084	-0.382513	-0.307735	0.456126	-0.587911	0.371601	-0.088662	0.065613	-0.921817
27920	1.256306	-1.195960	9.822636	-0.252531	0.073902	-0.233425	-0.309590	0.454793	-0.586587	0.366754	-0.089558	0.070284	-0.923326
27921	1.336067	-1.254978	9.404830	-0.327297	0.107958	-0.123098	-0.308290	0.459712	-0.585547	0.363759	-0.090127	0.077009	-0.923919
27922	1.352492	-1.153389	9.550450	-0.399079	0.133683	-0.036755	-0.306742	0.466292	-0.582413	0.362154	-0.090692	0.085169	-0.923778
27923	1.282121	-1.546402	10.058031	-0.510236	0.150968	0.000504	-0.302426	0.475581	-0.578646	0.360983	-0.091592	0.095722	-0.923114
27924	1.375380	-1.382538	10.075604	-0.568197	0.129937	0.015005	-0.298519	0.486934	-0.574219	0.359965	-0.093339	0.107053	-0.922092
27925	0.566690	-2.192623	10.073499	-0.531107	0.102445	0.021704	-0.295689	0.502134	-0.569257	0.359159	-0.095211	0.117592	-0.920930
27926	0.999625	-1.973065	9.996594	-0.309677	0.095431	0.015460	-0.293097	0.508733	-0.562988	0.358660	-0.095721	0.123890	-0.920246
27927	0.553380	-2.443420	9.918612	-0.056347	0.088284	-0.001698	-0.290337	0.513901	-0.562746	0.358329	-0.094480	0.125476	-0.920288
27928	0.495405	-2.435144	9.558083	0.205242	0.038107	-0.085200	-0.289780	0.509906	-0.564979	0.357126	-0.092607	0.121687	-0.921454
27929	0.643301	-2.105711	9.410439	0.173288	0.022409	-0.149948	-0.291066	0.503872	-0.567984	0.354653	-0.091277	0.118259	-0.922987
27930	0.894234	-2.151498	9.244089	0.202529	0.064422	-0.192304	-0.291813	0.495506	-0.571126	0.351414	-0.089195	0.114499	-0.924901
27931	1.131336	-2.318998	9.378392	0.218641	0.102786	-0.216262	-0.292802	0.485875	-0.577802	0.347583	-0.086218	0.110637	-0.927099
27932	1.374481	-2.741289	9.586000	0.116005	0.102607	-0.248132	-0.294074	0.476556	-0.581070	0.343066	-0.084149	0.108644	-0.929204
27933	1.640910	-3.011370	9.258204	0.072591	0.087925	-0.275989	-0.294319	0.472854	-0.582249	0.337876	-0.082632	0.107279	-0.931398
27934	1.637369	-2.760106	9.559381	0.025207	0.107977	-0.269815	-0.295618	0.468339	-0.583812	0.332791	-0.081123	0.106966	-0.933396
27935	1.523813	-2.720250	9.318810	-0.019014	0.091571	-0.234025	-0.296649	0.464766	-0.586687	0.328197	-0.080109	0.107390	-0.935060
27936	1.128450	-2.754269	8.748077	-0.001532	0.099054	-0.167506	-0.295302	0.459003	-0.586963	0.324907	-0.078713	0.107681	-0.936293
27937	1.123508	-2.735555	8.594649	-0.084943	0.120949	-0.151350	-0.294493	0.457881	-0.588803	0.321678	-0.077425	0.109681	-0.937283
27938	0.670036	-2.685184	8.811988	-0.165993	0.147409	-0.101987	-0.293166	0.458675	-0.589993	0.319219	-0.076039	0.113466	-0.937786
27939	0.805162	-2.686636	9.019568	-0.398133	0.171983	-0.058940	-0.290990	0.462668	-0.587938	0.317108	-0.075592	0.121818	-0.937491
27940	0.766353	-2.612481	9.618019	-0.454959	0.157282	-0.046296	-0.287595	0.470052	-0.584165	0.315175	-0.075723	0.131157	-0.936872
27941	0.691391	-2.553888	9.908626	-0.192578	0.115583	-0.011688	-0.284981	0.477146	-0.582873	0.314362	-0.074909	0.135332	-0.936617
27942	0.734589	-1.979269	10.454844	0.188759	0.084960	0.012407	-0.284162	0.475189	-0.586154	0.314711	-0.072188	0.132231	-0.937156
27943	0.511480	-1.718455	10.158734	0.479098	0.066994	0.013888	-0.281326	0.466363	-0.590372	0.315473	-0.067970	0.123453	-0.938412
27944	0.488422	-1.429618	10.200981	0.610409	0.065266	-0.002072	-0.280045	0.451649	-0.597067	0.316188	-0.062989	0.112278	-0.939921
27945	0.230844	-1.503829	10.461613	0.480975	0.134501	-0.012073	-0.278624	0.435699	-0.604158	0.316249	-0.057511	0.103752	-0.941230
27946	0.287822	-1.334331	10.037198	0.470871	0.139847	-0.078582	-0.277181	0.417805	-0.614130	0.315026	-0.052146	0.095564	-0.942819
27947	0.290270	-1.872633	9.530326	0.380451	0.132338	-0.128832	-0.274455	0.405950	-0.620443	0.312729	-0.047550	0.088742	-0.944492
27948	0.302425	-1.886454	9.703095	0.342548	0.108392	-0.180670	-0.274928	0.395664	-0.623979	0.309491	-0.043767	0.082660	-0.946291
27949	0.442995	-1.529952	9.735816	0.246039	0.096447	-0.173769	-0.274082	0.386323	-0.627133	0.306249	-0.040758	0.078102	-0.947866
27950	0.300324	-1.454316	9.421054	0.187741	0.075465	-0.135276	-0.274821	0.378624	-0.632107	0.303752	-0.038475	0.074781	-0.949032
27951	0.240317	-1.517509	9.270763	0.138252	0.070045	-0.089371	-0.274638	0.369021	-0.634994	0.302051	-0.036490	0.072172	-0.949855
27952	0.261955	-1.497657	9.434491	0.037860	0.049084	-0.019709	-0.275809	0.364650	-0.635772	0.301644	-0.035443	0.071623	-0.950066
27953	0.270308	-1.733356	9.460072	-0.129491	0.031618	0.013629	-0.274761	0.368054	-0.636041	0.301760	-0.035659	0.073962	-0.949841
27954	0.236656	-1.757716	9.392197	-0.104533	0.048197	0.053414	-0.273720	0.371335	-0.635000	0.302670	-0.035383	0.076164	-0.949388
27955	0.192527	-1.598598	9.509250	-0.064597	0.038250	0.083154	-0.273054	0.372677	-0.636707	0.304141	-0.034979	0.077378	-0.948835
27956	0.068522	-1.887543	9.520844	0.031521	0.015573	0.118755	-0.271089	0.376496	-0.635543	0.306447	-0.034397	0.076844	-0.948157
27957	0.289432	-1.694488	9.556824	0.034848	-0.015427	0.133585	-0.272134	0.374717	-0.636845	0.309024	-0.034330	0.075899	-0.947399
27958	0.493075	-1.921991	9.754791	-0.057829	-0.034672	0.147928	-0.272274	0.376226	-0.636450	0.311861	-0.035206	0.076768	-0.946367
27959	0.343255	-1.860511	9.526189	-0.123838	-0.041999	0.171594	-0.271896	0.380602	-0.636058	0.315079	-0.036588	0.078710	-0.945088
27960	0.167611	-1.924816	9.821334	-0.126425	-0.031978	0.178942	-0.272320	0.385410	-0.634350	0.318453	-0.037794	0.080914	-0.943722
27961	0.378975	-1.750891	9.897767	-0.084596	0.008332	0.188319	-0.273530	0.388038	-0.632768	0.321924	-0.037955	0.082456	-0.942404
27962	0.235700	-1.547716	9.587189	0.042979	0.001161	0.187118	-0.273397	0.389801	-0.634078	0.325501	-0.037432	0.081681	-0.941263
27963	0.037572	-1.443415	9.946907	0.121928	0.019435	0.172707	-0.271804	0.388552	-0.634091	0.328806	-0.036067	0.079380	-0.940364
27964	-0.185049	-1.263949	10.480425	0.103233	0.063217	0.187327	-0.269088	0.388449	-0.636587	0.332334	-0.033986	0.077874	-0.939327
27965	0.081310	-1.530089	9.898209	0.135798	0.078806	0.163503	-0.265495	0.386338	-0.638451	0.335370	-0.031408	0.075684	-0.938516
27966	0.100191	-1.443375	9.914005	0.118737	0.067701	0.115439	-0.265468	0.382755	-0.641072	0.337522	-0.029249	0.073866	-0.937959
27967	-0.364791	-1.516405	9.937449	0.015584	0.017232	0.107597	-0.263340	0.381899	-0.642138	0.339523	-0.028707	0.073485	-0.937283
27968	-0.231183	-1.733143	9.806019	-0.050608	-0.017596	0.087029	-0.263092	0.385053	-0.641090	0.341181	-0.029336	0.074248	-0.936602
27969	-0.246574	-1.538315	9.794204	-0.114675	-0.021531	0.003641	-0.263624	0.386148	-0.641609	0.341214	-0.030547	0.076004	-0.936410
27970	-0.088902	-1.240456	9.554981	-0.053224	-0.021527	-0.038507	-0.266281	0.388639	-0.641718	0.340521	-0.031455	0.076715	-0.936574
27971	-0.084707	-1.109314	9.211038	0.083456	-0.032316	-0.051684	-0.268319	0.386664	-0.641061	0.339657	-0.031589	0.074636	-0.937051
27972	-0.002616	-1.133170	9.223473	0.224047	0.000833	-0.018717	-0.268420	0.381040	-0.642896	0.339480	-0.030162	0.070315	-0.937496
27973	-0.016846	-1.165432	9.647811	0.217728	0.017332	0.016291	-0.269579	0.374609	-0.644592	0.339891	-0.028345	0.066083	-0.937712
27974	0.081110	-1.477392	9.836405	0.090148	0.022681	0.019345	-0.268769	0.370907	-0.644731	0.340291	-0.027363	0.064442	-0.937710
27975	0.051139	-1.766090	9.865685	0.031111	0.017041	-0.012311	-0.268233	0.369530	-0.644998	0.340056	-0.026861	0.063716	-0.937860
27976	0.137963	-1.778504	9.703074	-0.000087	-0.006815	-0.045650	-0.270867	0.368581	-0.647203	0.339234	-0.027130	0.063531	-0.938162
27977	0.184629	-1.958815	9.720187	-0.053663	-0.036258	-0.101239	-0.270601	0.367626	-0.646682	0.337350	-0.028333	0.064026	-0.938772
27978	0.130395	-1.724539	9.305245	-0.060531	-0.029040	-0.145593	-0.274183	0.367545	-0.645212	0.334682	-0.029559	0.064767	-0.939638
27979	0.085744	-1.454716	9.428648	-0.168902	-0.024674	-0.174775	-0.276847	0.369913	-0.643880	0.331326	-0.031416	0.067484	-0.940575
27980	-0.168485	-1.728757	9.652898	-0.251074	-0.023882	-0.165039	-0.279784	0.373523	-0.641759	0.328179	-0.033839	0.071827	-0.941273
27981	-0.039784	-1.405473	9.829083	-0.247755	-0.009228	-0.158598	-0.281795	0.377123	-0.639646	0.325037	-0.035890	0.076152	-0.941947
27982	-0.059028	-1.399443	10.196295	-0.159113	0.027357	-0.173900	-0.283525	0.379467	-0.639631	0.321689	-0.036764	0.079085	-0.942820
27983	-0.059186	-1.380264	10.167877	-0.060572	0.054883	-0.160483	-0.282567	0.382163	-0.637659	0.318536	-0.036377	0.080277	-0.943805
27984	0.023406	-1.007683	10.010626	-0.047033	0.076909	-0.142004	-0.283745	0.380249	-0.638960	0.315756	-0.035541	0.081436	-0.944671
27985	-0.096656	-1.111395	10.008051	-0.041058	0.052279	-0.118863	-0.284802	0.379714	-0.638952	0.313403	-0.034991	0.082231	-0.945406
27986	-0.176143	-1.136308	9.805301	0.008490	0.003985	-0.084390	-0.283602	0.378190	-0.639486	0.311835	-0.035087	0.081923	-0.945947
27987	-0.290626	-1.401337	9.769306	0.036381	-0.006905	-0.058382	-0.284120	0.376952	-0.640793	0.310778	-0.035044	0.080908	-0.946384
27988	-0.135603	-1.555230	9.708576	0.049433	0.004139	-0.043552	-0.285840	0.375203	-0.639863	0.310001	-0.034814	0.079855	-0.946737
27989	-0.150367	-1.497986	9.570001	-0.023375	0.034237	-0.040278	-0.285698	0.373010	-0.640127	0.309181	-0.034316	0.080242	-0.946990
27990	-0.169657	-1.503297	9.435308	0.029031	0.026095	-0.032615	-0.284766	0.373533	-0.641444	0.308558	-0.033781	0.079718	-0.947257
27991	-0.115807	-1.156028	9.632736	0.133850	-0.021273	-0.015416	-0.286335	0.366995	-0.640517	0.308404	-0.033305	0.076792	-0.947566
27992	-0.229431	-1.093867	9.582133	0.161619	-0.055927	0.006921	-0.287639	0.364255	-0.642473	0.308737	-0.033443	0.073276	-0.947731
27993	0.008111	-1.363144	9.506152	0.203776	-0.057671	0.008083	-0.287885	0.359605	-0.642735	0.309122	-0.033173	0.068803	-0.947950
27994	0.172552	-1.463629	9.578299	0.171610	-0.043101	-0.005936	-0.289845	0.354687	-0.644293	0.309192	-0.033022	0.065166	-0.948189
27995	-0.023668	-1.771520	9.720992	0.032812	-0.050651	-0.023233	-0.291412	0.351133	-0.645854	0.308851	-0.033719	0.063980	-0.948357
27996	0.278468	-1.414189	9.901674	-0.021360	-0.074479	-0.040091	-0.294586	0.349531	-0.645567	0.308175	-0.035400	0.063785	-0.948529
27997	0.009244	-1.572430	10.223437	-0.035192	-0.114758	-0.034568	-0.296720	0.349855	-0.642930	0.307652	-0.037747	0.063499	-0.948627
27998	0.058859	-1.897218	9.503936	0.073278	-0.167578	-0.028373	-0.299905	0.349225	-0.641201	0.307397	-0.040597	0.060943	-0.948760
27999	0.202386	-1.666731	9.273239	0.038254	-0.156659	-0.048874	-0.304667	0.347504	-0.640902	0.306703	-0.043305	0.059035	-0.948985
28000	0.312026	-1.381140	9.695991	-0.075284	-0.131275	-0.077189	-0.307985	0.347012	-0.639172	0.305338	-0.046435	0.059478	-0.949250
28001	-0.039877	-1.390310	10.033477	-0.113660	-0.098515	-0.086681	-0.313416	0.344903	-0.637426	0.303718	-0.048998	0.060787	-0.949558
28002	0.123183	-1.182560	10.186633	-0.124523	-0.079159	-0.037898	-0.316932	0.347633	-0.633875	0.302974	-0.051389	0.062522	-0.949556
28003	0.008491	-1.404349	10.129637	-0.117551	-0.048987	-0.029596	-0.317216	0.351475	-0.632954	0.302371	-0.052936	0.064262	-0.949547
28004	0.062005	-1.505435	10.090307	-0.080845	-0.037947	-0.020191	-0.317886	0.353126	-0.632686	0.301961	-0.054257	0.065434	-0.949523
28005	-0.016031	-1.328285	9.871200	-0.081100	-0.043405	-0.012810	-0.319752	0.354800	-0.631492	0.301712	-0.055423	0.066541	-0.949458
28006	0.177201	-1.410414	9.665391	0.048373	-0.065131	-0.002878	-0.321081	0.356997	-0.632135	0.301807	-0.056458	0.065114	-0.949466
28007	0.302744	-1.454130	9.473894	0.295267	-0.095916	-0.007108	-0.323448	0.352648	-0.632118	0.302150	-0.056324	0.058767	-0.949778
28008	0.398113	-1.258057	9.050331	0.548329	-0.068130	0.024626	-0.325341	0.341384	-0.633664	0.303308	-0.054358	0.047852	-0.950137
28009	0.595666	-1.223822	9.095868	0.572720	0.005049	0.029256	-0.325924	0.324946	-0.636810	0.304480	-0.050577	0.036882	-0.950460
28010	0.812989	-1.248611	10.163460	0.154847	0.082181	0.008560	-0.323219	0.315030	-0.640504	0.304733	-0.048149	0.034335	-0.950600
28011	0.744905	-1.123310	10.255809	-0.305473	0.067009	-0.004833	-0.321643	0.314768	-0.637635	0.304311	-0.048578	0.040413	-0.950474
28012	0.619309	-1.083200	10.096753	-0.319497	0.049609	-0.010419	-0.319287	0.323484	-0.638698	0.303754	-0.049671	0.046666	-0.950310
28013	0.682043	-1.105781	9.789732	0.010594	0.020715	-0.025308	-0.319318	0.329518	-0.637124	0.303282	-0.049085	0.046431	-0.950502
28014	0.587556	-1.014993	9.655684	0.289659	-0.002725	-0.016482	-0.319026	0.323489	-0.637915	0.303262	-0.047479	0.040778	-0.950849
28015	0.586813	-0.861264	9.578610	0.258104	-0.000942	-0.024034	-0.320832	0.314182	-0.640524	0.303061	-0.045804	0.035698	-0.951200
28016	0.660755	-0.687493	9.689769	0.168686	0.028225	-0.019001	-0.319988	0.305932	-0.643940	0.302829	-0.044343	0.032531	-0.951457
28017	0.549523	-0.615218	9.780972	0.010986	0.007963	-0.004088	-0.319457	0.304566	-0.643159	0.302766	-0.043986	0.032207	-0.951504
28018	0.535505	-0.709009	9.803532	-0.127447	0.026129	0.012721	-0.318945	0.307581	-0.641983	0.302878	-0.044337	0.034690	-0.951365
28019	0.519219	-0.831548	9.864079	-0.128864	0.026055	-0.012199	-0.318434	0.312363	-0.641854	0.302525	-0.044490	0.037125	-0.951379
28020	0.511978	-0.836950	9.695887	-0.003578	0.006058	-0.027221	-0.318439	0.313187	-0.641592	0.302003	-0.044502	0.037094	-0.951545
28021	0.420286	-0.828036	9.541512	0.060465	-0.024080	-0.045310	-0.320418	0.311565	-0.641838	0.301224	-0.044489	0.035592	-0.951850
28022	0.555206	-0.806008	9.571888	0.048350	-0.008576	-0.060158	-0.320416	0.310204	-0.641184	0.300130	-0.044489	0.034454	-0.952237
28023	0.624903	-0.755032	9.662080	0.048347	0.018841	-0.062047	-0.320537	0.308146	-0.641970	0.298988	-0.043749	0.033421	-0.952667
28024	0.767291	-0.778371	9.790318	0.036104	0.013374	-0.054712	-0.321198	0.307338	-0.641441	0.297970	-0.043401	0.032654	-0.953029
28025	0.734026	-0.879280	9.853412	0.046428	0.000650	-0.026951	-0.321179	0.304042	-0.642752	0.297504	-0.043014	0.031575	-0.953228
28026	0.782501	-0.937303	9.745019	0.052381	0.008024	-0.010314	-0.322495	0.302955	-0.643528	0.297347	-0.042642	0.030504	-0.953329
28027	0.720163	-1.014709	9.661727	0.096905	-0.010173	0.004708	-0.321963	0.300230	-0.641962	0.297531	-0.042163	0.028436	-0.953357
28028	0.700267	-0.889927	9.574466	0.114197	-0.002811	0.014931	-0.321157	0.297753	-0.642494	0.297916	-0.041614	0.026143	-0.953326
28029	0.608552	-0.865712	9.672378	0.152792	-0.000980	0.007734	-0.322061	0.293239	-0.643536	0.298193	-0.040638	0.023078	-0.953361
28030	0.637261	-0.812207	9.822240	0.104394	0.031926	0.032353	-0.322176	0.289540	-0.644323	0.298879	-0.039477	0.021192	-0.953239
28031	0.670603	-0.720324	9.934272	-0.045216	0.018951	0.026074	-0.319780	0.288133	-0.645522	0.299334	-0.039306	0.022045	-0.953084
28032	0.579060	-0.740030	9.853918	-0.102940	0.017033	0.018399	-0.319532	0.290877	-0.644344	0.299596	-0.039675	0.024012	-0.952938
28033	0.632003	-0.715597	9.931578	-0.108166	0.013374	0.018378	-0.318621	0.294293	-0.643694	0.299856	-0.039999	0.026030	-0.952790
28034	0.598262	-0.725890	9.755867	-0.086206	0.002406	0.005587	-0.319562	0.296502	-0.642638	0.299895	-0.040552	0.027580	-0.952711
28035	0.660660	-0.668309	9.670832	0.004063	-0.003005	-0.010559	-0.319564	0.297864	-0.643292	0.299701	-0.040540	0.027336	-0.952779
28036	0.713578	-0.639113	9.734154	0.000556	0.011618	-0.010599	-0.319556	0.297305	-0.644471	0.299499	-0.040406	0.027274	-0.952850
28037	0.732753	-0.614995	9.739472	-0.041444	0.007914	-0.012652	-0.318239	0.297305	-0.642910	0.299221	-0.040473	0.027950	-0.952915
28038	0.737387	-0.576600	9.706444	-0.051873	0.001483	-0.022848	-0.319571	0.298963	-0.642768	0.298747	-0.040853	0.028818	-0.953022
28039	0.771214	-0.590879	9.732967	-0.020575	0.007976	0.000374	-0.317723	0.300040	-0.642389	0.298732	-0.040800	0.029091	-0.953020
28040	0.853516	-0.663189	9.648697	0.061963	0.002540	-0.023187	-0.318246	0.298948	-0.642779	0.298348	-0.040480	0.027794	-0.953193
28041	0.805250	-0.648405	9.778091	0.053253	0.009821	-0.025092	-0.320352	0.297588	-0.644334	0.297905	-0.039985	0.026639	-0.953386
28042	0.757297	-0.701112	9.872932	0.013828	0.028060	-0.017937	-0.320083	0.295542	-0.643551	0.297562	-0.039462	0.026417	-0.953521
28043	0.632383	-0.797541	9.892020	-0.023910	0.015244	-0.001497	-0.319289	0.295805	-0.643688	0.297503	-0.039322	0.026786	-0.953535
28044	0.661632	-0.864891	9.881746	-0.027497	0.026240	0.009547	-0.319157	0.295397	-0.643297	0.297654	-0.039065	0.027362	-0.953482
28045	0.640130	-0.911023	9.772866	-0.036438	0.011660	0.028908	-0.318763	0.296349	-0.643430	0.298166	-0.039062	0.027985	-0.953304
28046	0.589394	-0.894741	9.638183	-0.024190	0.000698	0.024371	-0.319566	0.299769	-0.644208	0.298623	-0.039265	0.028358	-0.953141
28047	0.598942	-0.870331	9.734642	-0.027439	-0.008507	0.002218	-0.319970	0.300466	-0.643419	0.298645	-0.039616	0.028679	-0.953110
28048	0.632461	-0.817046	9.817326	-0.051854	0.000580	-0.008074	-0.319575	0.300465	-0.643029	0.298458	-0.040005	0.029553	-0.953126
28049	0.651533	-0.768652	9.885403	-0.049927	-0.003120	-0.025596	-0.319841	0.302099	-0.644074	0.297928	-0.040411	0.030314	-0.953251
28050	0.699775	-0.773408	9.873782	-0.057075	0.015191	-0.012738	-0.320646	0.303759	-0.643150	0.297643	-0.040555	0.031371	-0.953300
28051	0.728711	-0.775895	9.833205	-0.020429	0.013439	-0.001473	-0.319866	0.305135	-0.641453	0.297585	-0.040465	0.031683	-0.953311
28052	0.714228	-0.769540	9.597769	-0.017663	0.004344	-0.005175	-0.318711	0.304359	-0.642130	0.297485	-0.040576	0.031929	-0.953329
28053	0.670653	-0.731029	9.626711	-0.025607	0.015304	-0.001544	-0.319509	0.304918	-0.641862	0.297420	-0.040491	0.032346	-0.953339
28054	0.663576	-0.756921	9.799131	-0.013063	0.018903	-0.023637	-0.318713	0.304091	-0.641607	0.296958	-0.040310	0.032576	-0.953483
28055	0.654063	-0.783294	9.832283	0.027245	0.018938	-0.025278	-0.320303	0.304653	-0.641856	0.296480	-0.039863	0.031981	-0.953671
28056	0.623111	-0.865088	9.854854	0.044877	0.029894	-0.034432	-0.321090	0.303563	-0.642374	0.295855	-0.039135	0.031163	-0.953922
28057	0.546200	-0.918346	9.805374	0.055329	0.015293	-0.026973	-0.319890	0.302175	-0.643039	0.295368	-0.038596	0.030017	-0.954132
28058	0.541654	-0.978676	9.756472	-0.000784	0.016175	-0.016181	-0.320287	0.301637	-0.642643	0.295068	-0.038388	0.030003	-0.954233
28059	0.522472	-1.000305	9.775195	-0.077889	0.006061	-0.005481	-0.319619	0.302160	-0.644219	0.294893	-0.038803	0.031380	-0.954226
28060	0.469766	-1.072698	9.744880	-0.115576	0.006031	0.001713	-0.318708	0.304624	-0.642916	0.294850	-0.039455	0.033510	-0.954140
28061	0.469777	-1.072477	9.809702	-0.168852	-0.009587	-0.005916	-0.319258	0.308607	-0.641862	0.294604	-0.040705	0.036551	-0.954052
28062	0.518089	-1.091621	9.812284	-0.153108	-0.001333	-0.004001	-0.320596	0.313127	-0.642635	0.294425	-0.041722	0.039348	-0.953952
28063	0.551735	-1.072631	9.716837	0.002609	-0.010275	0.002341	-0.320884	0.315890	-0.640143	0.294476	-0.041970	0.039131	-0.953934
28064	0.587340	-0.971878	9.598670	0.059152	0.002576	0.008182	-0.321617	0.313223	-0.641566	0.294713	-0.041654	0.037912	-0.953925
28065	0.628203	-0.940070	9.729136	0.002282	-0.002968	0.009747	-0.321749	0.311323	-0.640256	0.294899	-0.041763	0.037748	-0.953869
28066	0.594510	-0.952087	9.752659	-0.109660	0.002362	-0.000058	-0.322020	0.313102	-0.640515	0.294821	-0.042452	0.039742	-0.953781
28067	0.544072	-0.990476	9.814069	-0.121911	0.001432	0.003572	-0.319919	0.317186	-0.640006	0.294780	-0.043215	0.041967	-0.953664
28068	0.527423	-1.038619	9.818039	-0.055290	0.015187	-0.005339	-0.320590	0.319790	-0.640261	0.294660	-0.043344	0.042994	-0.953650
28069	0.464897	-1.072409	9.824183	0.063782	0.000685	-0.004714	-0.321379	0.317616	-0.639732	0.294622	-0.043029	0.041668	-0.953735
28070	0.489073	-1.086855	9.807402	0.053225	-0.010271	0.002634	-0.321099	0.315411	-0.641045	0.294752	-0.042996	0.040482	-0.953747
28071	0.517765	-1.038901	9.741122	-0.016826	0.002448	-0.001432	-0.321758	0.314327	-0.640778	0.294705	-0.043117	0.040712	-0.953746
28072	0.633559	-1.047931	9.847708	-0.134016	-0.008646	-0.004774	-0.322431	0.317070	-0.640772	0.294524	-0.044163	0.043101	-0.953650
28073	0.648454	-1.144661	9.697646	-0.188251	-0.005962	-0.008737	-0.322449	0.319820	-0.639329	0.294191	-0.045466	0.046546	-0.953529
28074	0.648640	-1.188335	9.591405	-0.090436	-0.010363	0.012995	-0.321938	0.324197	-0.638808	0.294403	-0.046272	0.048108	-0.953347
28075	0.653621	-1.222013	9.590979	0.032243	0.009841	-0.001179	-0.323268	0.324493	-0.638011	0.294399	-0.045976	0.047451	-0.953396
28076	0.653593	-1.209439	9.749601	0.074336	0.017178	-0.004671	-0.323140	0.324229	-0.636964	0.294415	-0.045304	0.046017	-0.953494
28077	0.617142	-1.149373	9.745302	0.042947	0.004307	-0.019581	-0.322458	0.320925	-0.638281	0.294073	-0.045072	0.045107	-0.953653
28078	0.636206	-1.101143	9.765362	-0.021835	-0.001246	-0.019902	-0.322593	0.320931	-0.637887	0.293713	-0.045330	0.045385	-0.953739
28079	0.653156	-1.115464	9.789327	-0.028019	0.001508	-0.012554	-0.321138	0.320919	-0.637375	0.293443	-0.045566	0.045816	-0.953790
28080	0.662668	-1.091727	9.688919	-0.013342	0.008883	0.002276	-0.322333	0.320667	-0.636579	0.293510	-0.045561	0.046012	-0.953760
28081	0.710797	-1.072380	9.689639	0.018221	0.006169	-0.003096	-0.323129	0.321221	-0.636835	0.293457	-0.045435	0.045591	-0.953803
28082	0.672269	-1.082033	9.703548	-0.022162	-0.008468	0.011487	-0.323915	0.321077	-0.638400	0.293712	-0.045804	0.045861	-0.953694
28083	0.730288	-1.115703	9.674809	-0.051924	-0.009400	0.013187	-0.323266	0.322726	-0.636964	0.293919	-0.046379	0.046697	-0.953562
28084	0.687140	-1.163480	9.800974	-0.039553	0.008857	0.005838	-0.323006	0.324360	-0.637358	0.294057	-0.046526	0.047394	-0.953478
28085	0.677168	-1.096297	9.751409	0.003337	0.020770	-0.001350	-0.322475	0.323267	-0.636708	0.294009	-0.046218	0.047337	-0.953510
28086	0.703494	-1.052750	9.805080	0.028762	0.015306	-0.004906	-0.323540	0.323425	-0.635782	0.293985	-0.045850	0.046760	-0.953564
28087	0.672171	-1.057667	9.792715	0.011142	0.015311	0.006079	-0.323266	0.322183	-0.636571	0.294091	-0.045597	0.046518	-0.953555
28088	0.614664	-1.134907	9.755085	-0.028188	0.015251	0.002190	-0.322599	0.322301	-0.637624	0.294141	-0.045558	0.047034	-0.953516
28089	0.588169	-1.142344	9.706719	-0.069458	0.006099	0.014916	-0.322075	0.322443	-0.636581	0.294350	-0.045947	0.048284	-0.953371
28090	0.607954	-1.245618	9.751068	-0.090410	0.008820	0.016657	-0.322356	0.325870	-0.636053	0.294630	-0.046383	0.049961	-0.953177
28091	0.617927	-1.315412	9.740580	-0.025578	-0.010300	0.017018	-0.323419	0.327248	-0.636306	0.294935	-0.046826	0.050287	-0.953044
28092	0.624770	-1.236254	9.664931	0.056758	-0.012976	0.004516	-0.322082	0.326393	-0.638151	0.295173	-0.046824	0.049017	-0.953036
28093	0.607447	-1.142485	9.654081	0.102283	0.004415	-0.004514	-0.321289	0.324757	-0.636717	0.295172	-0.046253	0.046971	-0.953167
28094	0.653170	-1.123061	9.678787	0.042699	0.022645	-0.000229	-0.321282	0.322572	-0.636456	0.295271	-0.045659	0.046175	-0.953204
28095	0.692011	-1.178277	9.692780	-0.039570	0.011603	0.003990	-0.322347	0.323681	-0.636185	0.295293	-0.045786	0.046883	-0.953157
28096	0.648674	-1.187694	9.778668	-0.083307	0.015198	0.003761	-0.321550	0.325568	-0.638024	0.295354	-0.046075	0.048449	-0.953045
28097	0.624301	-1.135036	9.711960	-0.039506	0.013397	-0.005246	-0.321025	0.325028	-0.636719	0.295198	-0.046177	0.049157	-0.953053
28098	0.549684	-1.159036	9.773345	0.006744	0.002511	0.013460	-0.321035	0.328034	-0.636979	0.295571	-0.046168	0.048939	-0.952949
28099	0.518040	-1.096618	9.749918	0.028700	-0.006634	0.002507	-0.320503	0.326801	-0.636591	0.295646	-0.046236	0.048233	-0.952958
28100	0.527526	-1.062895	9.755281	0.045172	0.006214	0.015489	-0.321152	0.324612	-0.637373	0.296043	-0.045924	0.047308	-0.952896
28101	0.643383	-1.086461	9.832854	0.035461	0.015386	0.028351	-0.319963	0.324604	-0.636859	0.296595	-0.045504	0.046621	-0.952779
28102	0.634088	-1.163760	9.750060	0.000577	0.008926	0.017114	-0.319031	0.324041	-0.637390	0.296996	-0.045404	0.046563	-0.952661
28103	0.706519	-1.182691	9.800885	0.003197	0.008033	0.021747	-0.319039	0.325007	-0.636604	0.297399	-0.045327	0.046442	-0.952545
28104	0.677696	-1.206902	9.773869	-0.002754	0.004323	0.004188	-0.319305	0.325962	-0.637125	0.297570	-0.045348	0.046408	-0.952493
28105	0.744976	-1.161277	9.707917	-0.034444	0.013476	0.016935	-0.318777	0.326503	-0.637129	0.297841	-0.045404	0.047033	-0.952374
28106	0.681959	-1.091631	9.705905	-0.030983	0.007988	0.016955	-0.319571	0.325967	-0.636861	0.298191	-0.045509	0.047572	-0.952233
28107	0.696175	-1.038656	9.709182	-0.008261	0.008018	0.017991	-0.320105	0.326797	-0.636595	0.298511	-0.045517	0.047659	-0.952128
28108	0.607244	-1.096512	9.729146	0.012806	0.018981	0.013465	-0.318249	0.326499	-0.636872	0.298855	-0.045156	0.047424	-0.952049
28109	0.624397	-1.154187	9.740500	0.005856	0.022626	0.011582	-0.315865	0.326473	-0.636760	0.299051	-0.044808	0.047322	-0.952009
28110	0.595497	-1.158885	9.790580	0.031216	0.011692	0.017263	-0.316131	0.326206	-0.636496	0.299499	-0.044472	0.046696	-0.951915
28111	0.576177	-1.154268	9.744851	0.038287	0.011677	0.008069	-0.317314	0.325388	-0.637535	0.299667	-0.044141	0.045909	-0.951916
28112	0.566584	-1.161194	9.835891	0.020943	-0.001173	-0.003074	-0.314811	0.326201	-0.635459	0.299748	-0.044132	0.045384	-0.951916
28113	0.619478	-1.129822	9.832024	0.004259	-0.012136	0.002396	-0.314808	0.324294	-0.634674	0.299800	-0.044464	0.045099	-0.951898
28114	0.643489	-1.113291	9.726849	-0.016781	-0.021287	0.002305	-0.314407	0.324282	-0.635463	0.299929	-0.045057	0.045177	-0.951825
28115	0.677460	-1.158942	9.726525	-0.074549	-0.014030	0.003851	-0.315209	0.324848	-0.634409	0.299939	-0.045900	0.046383	-0.951724
28116	0.745101	-1.187762	9.702745	-0.107877	0.007893	0.009190	-0.314692	0.327311	-0.633757	0.300085	-0.046478	0.048377	-0.951551
28117	0.701981	-1.245501	9.730341	-0.111282	0.018828	0.001773	-0.312591	0.330716	-0.632855	0.299987	-0.046926	0.050479	-0.951450
28118	0.716425	-1.240651	9.732944	-0.069197	0.019772	-0.005398	-0.311544	0.333717	-0.632469	0.299946	-0.047064	0.051790	-0.951386
28119	0.663402	-1.248232	9.657922	-0.013095	0.016147	-0.016184	-0.311820	0.335506	-0.631681	0.299601	-0.046998	0.051990	-0.951487
28120	0.545182	-1.231627	9.657051	0.034219	0.009768	-0.022400	-0.311288	0.333595	-0.630638	0.299330	-0.046723	0.051258	-0.951626
28121	0.576428	-1.207189	9.748913	-0.014944	0.008843	-0.005114	-0.312072	0.331953	-0.631680	0.299201	-0.046791	0.051460	-0.951652
28122	0.528641	-1.298708	9.751985	-0.020114	0.009733	-0.008830	-0.310085	0.332745	-0.632220	0.299114	-0.046827	0.051776	-0.951660
28123	0.634992	-1.353771	9.771410	-0.044638	0.004255	-0.001556	-0.310223	0.333708	-0.631825	0.299030	-0.047155	0.052526	-0.951630
28124	0.704878	-1.346411	9.772165	-0.069029	0.015173	-0.014615	-0.310492	0.335076	-0.632084	0.298785	-0.047386	0.053799	-0.951624
28125	0.680502	-1.296430	9.626196	-0.010431	0.020717	-0.018943	-0.310230	0.335486	-0.631824	0.298384	-0.047222	0.053981	-0.951748
28126	0.653997	-1.298799	9.652324	0.018378	0.022592	-0.010495	-0.312083	0.335097	-0.631810	0.298296	-0.046786	0.053639	-0.951816
28127	0.608064	-1.269754	9.729125	0.006246	0.017055	-0.021627	-0.309959	0.334113	-0.632089	0.297863	-0.046596	0.053478	-0.951970
28128	0.533250	-1.255550	9.704618	-0.021811	0.006057	-0.018064	-0.309025	0.333138	-0.632752	0.297627	-0.046723	0.053795	-0.952020
28129	0.538355	-1.315713	9.699021	-0.000842	0.011580	-0.011502	-0.308234	0.334088	-0.632627	0.297386	-0.046665	0.053748	-0.952100
28130	0.553021	-1.356475	9.732196	-0.013043	0.019784	-0.014343	-0.308355	0.332030	-0.633413	0.297209	-0.046474	0.053983	-0.952152
28131	0.553111	-1.373129	9.787179	-0.019994	0.017026	-0.016220	-0.306775	0.332573	-0.631985	0.296855	-0.046428	0.054336	-0.952244
28132	0.596514	-1.375571	9.751539	-0.023411	0.017008	-0.025464	-0.307699	0.333528	-0.633287	0.296498	-0.046366	0.054739	-0.952335
28133	0.579327	-1.313306	9.675430	-0.014685	0.001480	-0.027244	-0.307563	0.332840	-0.633550	0.295956	-0.046598	0.054891	-0.952484
28134	0.576764	-1.279492	9.714292	-0.020029	0.013371	-0.019909	-0.308101	0.333270	-0.632236	0.295691	-0.046578	0.055215	-0.952548
28135	0.637155	-1.298160	9.849032	-0.023678	0.011594	0.002227	-0.308898	0.334370	-0.632491	0.295691	-0.046638	0.055623	-0.952522
28136	0.641708	-1.245558	9.748983	-0.028799	0.013374	-0.018107	-0.307302	0.334610	-0.634075	0.295441	-0.046668	0.056116	-0.952569
28137	0.658481	-1.226528	9.674985	0.002642	0.011598	-0.014253	-0.307698	0.333391	-0.633287	0.295151	-0.046593	0.055999	-0.952669
28138	0.697178	-1.250389	9.711022	0.002569	0.007973	-0.003171	-0.307039	0.333660	-0.633030	0.295196	-0.046522	0.055877	-0.952666
28139	0.634385	-1.228926	9.691532	0.007706	0.006167	0.006084	-0.306505	0.332832	-0.633166	0.295304	-0.046502	0.055643	-0.952648
28140	0.634280	-1.207319	9.677429	0.003258	0.020795	0.009729	-0.307293	0.332557	-0.634207	0.295553	-0.046166	0.055597	-0.952589
28141	0.562259	-1.269764	9.752704	-0.002883	0.009826	0.018021	-0.308085	0.333102	-0.635248	0.295873	-0.046125	0.055591	-0.952492
28142	0.501989	-1.269788	9.780950	0.012951	0.000676	0.011652	-0.308081	0.331738	-0.634856	0.296182	-0.046112	0.055244	-0.952417
28143	0.523998	-1.337283	9.732194	0.017383	0.002506	0.007985	-0.308345	0.331603	-0.634985	0.296339	-0.046096	0.054802	-0.952394
28144	0.601046	-1.312900	9.781269	0.020133	0.015279	-0.004940	-0.307285	0.331590	-0.635125	0.296353	-0.045782	0.054388	-0.952429
28145	0.653519	-1.197720	9.658538	-0.010485	0.006096	-0.016158	-0.307818	0.331602	-0.634465	0.296020	-0.045891	0.054472	-0.952522
28146	0.653447	-1.180745	9.697186	0.012196	0.006140	-0.007738	-0.308072	0.329412	-0.634988	0.295942	-0.045800	0.054154	-0.952569
28147	0.629251	-1.161429	9.730842	0.007947	-0.003040	-0.019746	-0.308996	0.328329	-0.634850	0.295567	-0.045979	0.053820	-0.952696
28148	0.600345	-1.168862	9.684855	0.027109	0.001568	-0.012273	-0.308064	0.328582	-0.635906	0.295438	-0.045892	0.053186	-0.952776
28149	0.605423	-1.219063	9.777825	0.014928	0.007941	-0.014189	-0.307402	0.328303	-0.635649	0.295164	-0.045814	0.052784	-0.952887
28150	0.595949	-1.255193	9.772429	0.024558	-0.008492	-0.010421	-0.308457	0.328171	-0.636426	0.295075	-0.045932	0.052142	-0.952944
28151	0.615356	-1.284358	9.676172	-0.001824	0.004307	-0.001343	-0.309513	0.325867	-0.635502	0.295034	-0.046009	0.052052	-0.952958
28152	0.576963	-1.322911	9.682475	0.000827	0.013438	-0.003189	-0.308980	0.326128	-0.636161	0.295014	-0.045840	0.051999	-0.952975
28153	0.600977	-1.298463	9.781471	-0.003396	-0.001221	-0.014264	-0.308320	0.326124	-0.635774	0.294731	-0.046045	0.051901	-0.953058
28154	0.608077	-1.274764	9.671437	0.000809	0.006133	-0.003179	-0.308455	0.325180	-0.634594	0.294738	-0.046016	0.051804	-0.953063
28155	0.608066	-1.269721	9.738728	-0.020319	0.018932	0.009614	-0.308584	0.326124	-0.636033	0.294873	-0.045913	0.052173	-0.953006
28156	0.578863	-1.211980	9.753670	-0.031674	0.005197	0.005882	-0.308047	0.324748	-0.636300	0.295005	-0.046083	0.052699	-0.952928
28157	0.581125	-1.183330	9.686872	-0.034237	0.009742	-0.005213	-0.306598	0.325832	-0.635657	0.294855	-0.046250	0.053262	-0.952935
28158	0.614745	-1.151734	9.759651	-0.006246	0.006126	-0.001375	-0.307004	0.327619	-0.635260	0.294907	-0.046262	0.053300	-0.952916
28159	0.585884	-1.168785	9.715930	-0.010726	0.007971	0.007828	-0.307258	0.325970	-0.636306	0.295028	-0.046308	0.053410	-0.952870
28160	0.562098	-1.236118	9.741171	-0.010564	0.015244	-0.005101	-0.306996	0.326923	-0.636439	0.294960	-0.046174	0.053583	-0.952888
28161	0.605370	-1.209586	9.734745	-0.034311	0.009769	0.005863	-0.307008	0.328713	-0.635259	0.295021	-0.046325	0.054149	-0.952830
28162	0.586499	-1.298722	9.714113	-0.009602	0.011579	-0.010623	-0.306607	0.328430	-0.635786	0.294865	-0.046262	0.054276	-0.952874
28163	0.605637	-1.270071	9.637871	-0.035851	0.013373	-0.016296	-0.306480	0.329116	-0.635394	0.294498	-0.046377	0.054873	-0.952948
28164	0.774179	-1.219034	9.688174	-0.027359	0.027179	0.009570	-0.305943	0.328826	-0.636447	0.294678	-0.046099	0.055450	-0.952872
28165	0.586828	-1.365900	9.770790	-0.022027	0.020756	0.011452	-0.307278	0.328996	-0.634602	0.294844	-0.045967	0.055851	-0.952804
28166	0.470935	-1.337768	9.621260	-0.002620	0.020711	-0.012449	-0.305549	0.330320	-0.636973	0.294646	-0.045692	0.055898	-0.952875
28167	0.463467	-1.284550	9.708362	-0.005995	0.022496	-0.025393	-0.304618	0.329760	-0.637243	0.294123	-0.045466	0.055974	-0.953043
28168	0.446348	-1.231498	9.752159	-0.034904	0.015152	-0.023686	-0.304353	0.329212	-0.636983	0.293684	-0.045499	0.056593	-0.953140
