# Supplementary material for: Identification of Haptic Based Guiding Using Hard Reins
Source: PLoS One. 2015 Jul 22;10(7):e0132020. doi: 10.1371/journal.pone.0132020 (PMC4511788; doi:10.1371/journal.pone.0132020)
Supplement: S8 File — (ZIP) [file pone.0132020.s008.zip › Exp2_MotionData1/Subject1/path1/T7/sync7.txt]

// Start Time: 0
// Sample rate: 25.0Hz
// Scenario: 4.9
// Firmware Version: 2.6.1
Counter	Acc_X	Acc_Y	Acc_Z	Gyr_X	Gyr_Y	Gyr_Z	Mag_X	Mag_Y	Mag_Z	Quat_w	Quat_x	Quat_y	Quat_z
27606	1.908852	-3.465503	8.891829	0.016051	0.009251	0.000012	-0.046362	0.461419	-1.267532	0.974110	-0.172232	-0.116590	0.088619
27607	1.966825	-3.442594	8.975284	-0.004040	0.008827	0.010539	-0.046359	0.460422	-1.267292	0.974091	-0.172324	-0.116459	0.088816
27608	1.967991	-3.503265	8.961333	0.007409	-0.004646	-0.016031	-0.045689	0.460486	-1.264576	0.974127	-0.172136	-0.116625	0.088567
27609	1.918559	-3.465327	8.896941	0.006246	0.009257	-0.003558	-0.045554	0.460655	-1.265933	0.974170	-0.171997	-0.116515	0.088512
27610	1.986583	-3.464086	8.956794	-0.000217	0.016146	0.003522	-0.045284	0.459920	-1.265007	0.974193	-0.172040	-0.116223	0.088557
27611	1.972552	-3.493475	8.932512	-0.005456	0.009164	-0.003606	-0.045285	0.460511	-1.266077	0.974195	-0.172129	-0.116139	0.088474
27612	1.963145	-3.503353	8.961185	-0.017575	0.011277	-0.021311	-0.045554	0.460514	-1.265937	0.974191	-0.172444	-0.116058	0.088014
27613	1.938160	-3.462534	8.981776	0.011126	0.016742	-0.016762	-0.045284	0.460121	-1.267586	0.974290	-0.172193	-0.115842	0.087687
27614	1.893870	-3.436639	8.934484	0.015050	-0.000637	-0.031880	-0.045828	0.462542	-1.267638	0.974390	-0.171827	-0.115970	0.087124
27615	1.937458	-3.440708	8.897335	-0.011091	0.008895	0.005221	-0.044480	0.460948	-1.267433	0.974357	-0.172046	-0.115869	0.087201
27616	1.974880	-3.483719	8.963804	-0.015176	0.012792	-0.009804	-0.044211	0.460948	-1.267708	0.974343	-0.172342	-0.115715	0.086969
27617	1.933656	-3.474751	9.013024	-0.011481	0.013798	-0.013315	-0.045421	0.461253	-1.267412	0.974352	-0.172534	-0.115582	0.086667
27618	1.904202	-3.470440	8.923019	0.004894	-0.001794	0.011400	-0.044484	0.462237	-1.268071	0.974338	-0.172464	-0.115603	0.086935
27619	1.923496	-3.465234	8.925979	-0.007713	0.001636	0.012262	-0.043678	0.462206	-1.267537	0.974287	-0.172620	-0.115611	0.087182
27620	1.964899	-3.464475	8.994648	-0.011351	-0.005502	0.012194	-0.044355	0.464074	-1.268014	0.974207	-0.172862	-0.115729	0.087439
27621	1.972070	-3.471637	8.917889	0.012404	-0.000553	-0.000077	-0.044482	0.461665	-1.267818	0.974242	-0.172593	-0.115790	0.087500
27622	1.952832	-3.479269	8.917356	-0.021843	0.008850	0.003417	-0.043941	0.460521	-1.267861	0.974173	-0.173043	-0.115680	0.087529
27623	1.971584	-3.440081	8.963374	-0.021707	0.008985	-0.001893	-0.043950	0.463326	-1.266682	0.974115	-0.173450	-0.115622	0.087442
27624	1.954438	-3.552063	8.966100	-0.005210	0.005849	-0.013346	-0.043680	0.462741	-1.266159	0.974128	-0.173533	-0.115596	0.087174
27625	1.910038	-3.516456	8.945210	-0.002937	0.006302	-0.031009	-0.043682	0.463625	-1.267628	0.974179	-0.173505	-0.115659	0.086573
27626	1.899728	-3.482655	8.963898	0.012895	-0.006295	-0.019546	-0.044221	0.464206	-1.267739	0.974236	-0.173201	-0.115859	0.086266
27627	1.870595	-3.485615	8.929324	0.013996	-0.015791	0.005158	-0.044755	0.463105	-1.268584	0.974233	-0.172888	-0.116192	0.086485
27628	1.904731	-3.499563	8.906404	-0.020253	0.003350	0.010471	-0.044086	0.463577	-1.265175	0.974145	-0.173315	-0.116159	0.086659
27629	1.944177	-3.520688	8.984807	-0.025769	-0.000335	0.013957	-0.043819	0.464455	-1.266647	0.974024	-0.173827	-0.116228	0.086904
27630	1.937607	-3.552364	9.006510	0.014151	-0.012097	-0.000136	-0.044490	0.464024	-1.265700	0.974038	-0.173532	-0.116473	0.087006
27631	1.884929	-3.480503	8.896024	0.015681	0.000050	0.012335	-0.043820	0.464581	-1.265962	0.974065	-0.173234	-0.116465	0.087315
27632	1.910222	-3.531022	8.911625	-0.001070	-0.018306	0.029842	-0.044356	0.464212	-1.267873	0.973959	-0.173295	-0.116753	0.087984
27633	1.963245	-3.510635	8.946799	-0.009860	-0.002242	0.024600	-0.043684	0.463974	-1.264350	0.973869	-0.173522	-0.116792	0.088481
27634	1.985439	-3.529654	8.947624	0.006685	-0.008864	0.010460	-0.044222	0.464128	-1.264339	0.973846	-0.173404	-0.116949	0.088754
27635	1.955413	-3.484075	8.936729	0.008737	-0.005074	0.001655	-0.045827	0.461762	-1.264533	0.973854	-0.173210	-0.117091	0.088858
27636	1.991241	-3.459149	8.928012	0.005941	-0.005182	0.005173	-0.045025	0.463193	-1.265993	0.973847	-0.173099	-0.117196	0.089020
27637	1.963390	-3.517916	8.946859	-0.003655	0.009178	-0.003598	-0.044624	0.463744	-1.265708	0.973854	-0.173159	-0.117103	0.088942
27638	1.929500	-3.518530	8.955453	0.007436	0.011309	-0.014151	-0.044222	0.464816	-1.269624	0.973925	-0.173004	-0.116950	0.088667
27639	1.919323	-3.494438	8.954959	0.009274	0.009590	-0.015923	-0.043815	0.463238	-1.269136	0.974000	-0.172785	-0.116866	0.088378
27640	1.898967	-3.455972	8.891455	-0.003842	0.008996	0.003486	-0.044889	0.463139	-1.269943	0.973995	-0.172886	-0.116719	0.088440
27641	1.955652	-3.493779	8.951254	-0.012150	0.015825	0.012332	-0.046774	0.464406	-1.267702	0.973960	-0.173161	-0.116452	0.088630
27642	1.948967	-3.518173	8.982528	-0.014378	0.005620	-0.007188	-0.045163	0.464479	-1.266358	0.973930	-0.173437	-0.116425	0.088459
27643	1.956297	-3.518039	9.002009	0.016351	-0.006393	-0.014244	-0.044623	0.463806	-1.268427	0.973990	-0.173056	-0.116632	0.088275
27644	1.904749	-3.501992	8.896793	0.008380	0.008749	0.017668	-0.044359	0.465523	-1.269464	0.974002	-0.172953	-0.116416	0.088625
27645	1.934224	-3.518448	8.917081	-0.015809	0.001568	0.012236	-0.044355	0.464093	-1.268829	0.973922	-0.173277	-0.116433	0.088855
27646	1.978565	-3.541911	8.995651	-0.009247	-0.001666	0.001616	-0.043011	0.463898	-1.267899	0.973875	-0.173459	-0.116510	0.088905
27647	1.943663	-3.503710	8.929296	0.010729	0.005741	-0.003571	-0.044892	0.464089	-1.268143	0.973924	-0.173237	-0.116454	0.088875
27648	1.945696	-3.489110	8.897953	-0.018439	-0.003700	0.008654	-0.043682	0.463307	-1.266141	0.973830	-0.173612	-0.116562	0.089040
27649	2.001673	-3.492945	8.947845	-0.005387	0.003920	-0.007183	-0.042613	0.465270	-1.266362	0.973825	-0.173692	-0.116585	0.088908
27650	1.963988	-3.547036	8.951912	-0.006568	0.004476	-0.030159	-0.042613	0.465282	-1.266906	0.973860	-0.173761	-0.116645	0.088304
27651	1.930030	-3.542795	8.970096	-0.002654	0.001257	-0.042537	-0.043147	0.464169	-1.267208	0.973920	-0.173703	-0.116838	0.087498
27652	1.909795	-3.504323	8.945111	0.003788	-0.010015	-0.016063	-0.043551	0.464430	-1.265834	0.973931	-0.173577	-0.117114	0.087251
27653	1.904200	-3.475298	8.891761	-0.007560	0.003544	0.006975	-0.042343	0.465204	-1.269906	0.973893	-0.173733	-0.117095	0.087391
27654	1.949126	-3.530312	8.956144	-0.008384	0.000073	0.003405	-0.042748	0.466074	-1.270417	0.973852	-0.173907	-0.117130	0.087464
27655	1.944341	-3.530396	8.975256	0.012636	-0.001223	-0.008914	-0.041944	0.466282	-1.267970	0.973900	-0.173625	-0.117222	0.087358
27656	1.929606	-3.518524	8.989158	0.001970	-0.002959	-0.014261	-0.042217	0.467716	-1.268465	0.973921	-0.173554	-0.117354	0.087094
27657	1.885726	-3.524188	8.872305	0.015503	-0.008974	0.017583	-0.041134	0.465151	-1.268833	0.973915	-0.173267	-0.117497	0.087539
27658	1.953520	-3.508384	8.951299	0.002872	-0.003782	0.019327	-0.041808	0.465534	-1.266363	0.973876	-0.173253	-0.117531	0.087956
27659	1.973240	-3.522590	8.966455	0.002330	-0.007880	0.005150	-0.042342	0.464544	-1.265845	0.973848	-0.173196	-0.117718	0.088124
27660	1.907123	-3.499521	8.896848	0.021576	-0.015376	-0.008968	-0.041665	0.462846	-1.266588	0.973895	-0.172730	-0.118044	0.088078
27661	1.962503	-3.474235	8.941688	0.005674	0.008732	0.017645	-0.040194	0.465126	-1.268708	0.973897	-0.172666	-0.117857	0.088441
27662	2.011369	-3.490339	8.964974	0.021427	-0.015499	-0.003689	-0.039915	0.461737	-1.269366	0.973934	-0.172216	-0.118165	0.088492
27663	1.948555	-3.510907	8.898206	0.018372	0.009754	-0.019435	-0.039385	0.464243	-1.268066	0.974046	-0.171820	-0.118065	0.088159
27664	1.919502	-3.504146	8.950223	-0.005417	-0.013822	-0.009046	-0.040458	0.463406	-1.267536	0.974007	-0.171886	-0.118402	0.088013
27665	1.924276	-3.494345	8.988811	0.013455	-0.008372	-0.007186	-0.039388	0.465092	-1.268039	0.974038	-0.171584	-0.118618	0.087970
27666	1.904037	-3.465590	8.901312	-0.004009	-0.007094	0.006918	-0.039914	0.461425	-1.268151	0.973988	-0.171669	-0.118772	0.088144
27667	1.958157	-3.498590	8.946552	-0.011211	0.003474	0.008719	-0.039245	0.462272	-1.268676	0.973935	-0.171908	-0.118742	0.088312
27668	1.938992	-3.503789	8.984520	0.007629	-0.007983	-0.024886	-0.037906	0.463822	-1.269730	0.973981	-0.171692	-0.118998	0.087874
27669	1.894634	-3.465751	8.992501	0.018237	-0.008071	-0.017773	-0.038307	0.463284	-1.270559	0.974048	-0.171274	-0.119226	0.087636
27670	1.894533	-3.470614	8.929945	0.022687	-0.010688	0.017589	-0.037905	0.463715	-1.271230	0.974065	-0.170861	-0.119363	0.088071
27671	1.933076	-3.460206	8.921421	-0.004303	-0.003822	0.018424	-0.039377	0.461589	-1.269649	0.974001	-0.170977	-0.119419	0.088471
27672	1.962252	-3.454814	8.984864	-0.008011	-0.011027	0.021010	-0.039915	0.461881	-1.269497	0.973903	-0.171166	-0.119610	0.088928
27673	1.967453	-3.479000	8.944283	0.016140	-0.006592	-0.006292	-0.037628	0.460842	-1.269693	0.973947	-0.170819	-0.119766	0.088906
27674	1.945172	-3.457557	8.931401	0.003069	-0.001828	0.012268	-0.039243	0.461737	-1.270054	0.973926	-0.170790	-0.119784	0.089167
27675	1.966721	-3.445029	8.927154	0.001718	0.003890	-0.003618	-0.040047	0.461177	-1.269518	0.973941	-0.170749	-0.119751	0.089127
27676	1.961875	-3.445117	8.927005	-0.007659	0.008773	0.011414	-0.039102	0.459753	-1.270120	0.973908	-0.170943	-0.119589	0.089332
27677	1.962772	-3.483938	8.965842	-0.021445	0.003915	-0.012530	-0.038166	0.460844	-1.269279	0.973860	-0.171332	-0.119625	0.089063
27678	1.981656	-3.459320	8.961421	0.011251	-0.002616	-0.024851	-0.037493	0.460694	-1.269564	0.973931	-0.171054	-0.119771	0.088624
27679	1.904946	-3.387888	8.912790	-0.008490	0.009659	-0.024820	-0.038571	0.461709	-1.269518	0.973963	-0.171168	-0.119712	0.088127
27680	1.981529	-3.454468	8.951752	-0.026533	0.010359	-0.023119	-0.036693	0.462650	-1.269238	0.973932	-0.171652	-0.119666	0.087591
27681	1.954934	-3.452519	8.984623	-0.019166	0.016774	-0.028354	-0.034944	0.461774	-1.269831	0.973950	-0.171977	-0.119497	0.086976
27682	1.928746	-3.472413	9.008041	-0.002755	0.001170	-0.039005	-0.035350	0.462644	-1.270342	0.974005	-0.171943	-0.119646	0.086228
27683	1.884311	-3.446525	8.915007	-0.007137	0.003941	-0.008932	-0.034677	0.462663	-1.271846	0.974001	-0.172056	-0.119632	0.086064
27684	1.952370	-3.455000	8.924380	-0.000563	-0.008970	0.012209	-0.033743	0.464585	-1.270162	0.973952	-0.172087	-0.119795	0.086335
27685	1.986800	-3.473792	8.964095	-0.010953	0.009032	-0.000093	-0.034275	0.462642	-1.271307	0.973932	-0.172304	-0.119658	0.086318
27686	1.974819	-3.483722	8.944545	-0.007218	-0.003209	-0.007229	-0.033737	0.462284	-1.268604	0.973904	-0.172423	-0.119792	0.086204
27687	1.938141	-3.472253	8.914445	-0.014435	-0.007718	-0.007272	-0.034282	0.464846	-1.268651	0.973844	-0.172662	-0.120009	0.086096
27688	1.957569	-3.464611	8.975165	-0.011002	-0.001638	-0.000156	-0.034414	0.463827	-1.267321	0.973797	-0.172878	-0.120091	0.086086
27689	1.987250	-3.500490	8.937831	-0.003925	0.001847	0.005189	-0.034145	0.463806	-1.266645	0.973775	-0.172957	-0.120060	0.086213
27690	1.968533	-3.537246	8.918276	-0.010995	-0.001639	-0.000154	-0.033340	0.464076	-1.266917	0.973728	-0.173172	-0.120143	0.086208
27691	1.953959	-3.532654	8.937052	-0.028426	0.009363	-0.019585	-0.032671	0.465231	-1.268521	0.973681	-0.173686	-0.120092	0.085768
27692	1.928903	-3.489410	8.950400	-0.010739	-0.006710	-0.010788	-0.031462	0.465241	-1.270168	0.973639	-0.173860	-0.120312	0.085584
27693	1.962929	-3.500935	8.908200	-0.004545	-0.000508	0.028164	-0.032266	0.464357	-1.267873	0.973570	-0.174006	-0.120243	0.086166
27694	1.964081	-3.561606	8.889435	0.000823	0.002991	-0.003621	-0.032942	0.465926	-1.267679	0.973581	-0.173990	-0.120226	0.086101
27695	1.954056	-3.537507	8.937091	-0.021708	-0.003420	-0.003732	-0.031734	0.466212	-1.269044	0.973500	-0.174392	-0.120353	0.086032
27696	1.946715	-3.527926	8.975310	0.010781	-0.003060	-0.007164	-0.034149	0.465085	-1.266875	0.973535	-0.174162	-0.120452	0.085956
27697	1.898534	-3.557942	8.877767	0.008603	-0.015837	0.005139	-0.033344	0.465350	-1.266876	0.973514	-0.173975	-0.120732	0.086177
27698	1.966207	-3.542144	8.918241	-0.007718	-0.000140	0.012244	-0.033346	0.466230	-1.268209	0.973460	-0.174159	-0.120736	0.086412
27699	1.988762	-3.570860	8.972110	0.001617	-0.008600	-0.001931	-0.032275	0.467476	-1.268045	0.973444	-0.174105	-0.120912	0.086453
27700	1.944458	-3.552254	8.874319	0.016275	-0.015332	-0.012526	-0.032542	0.466926	-1.268468	0.973480	-0.173737	-0.121255	0.086309
27701	1.944028	-3.523125	8.922232	0.001557	0.009045	0.003495	-0.033344	0.465677	-1.268771	0.973497	-0.173731	-0.121065	0.086395
27702	1.992547	-3.522242	8.942972	0.009568	0.010806	0.007057	-0.034152	0.466261	-1.268742	0.973538	-0.173583	-0.120846	0.086541
27703	1.964402	-3.576165	8.899184	0.005602	0.002404	-0.014218	-0.033074	0.465095	-1.268384	0.973583	-0.173447	-0.120839	0.086316
27704	1.978949	-3.571043	8.933293	-0.021194	-0.004712	-0.023193	-0.033881	0.465369	-1.267141	0.973531	-0.173798	-0.121080	0.085854
27705	1.944725	-3.559528	8.912898	0.011268	-0.000843	-0.024827	-0.032001	0.465640	-1.268515	0.973606	-0.173524	-0.121162	0.085448
27706	1.909386	-3.492198	8.892048	0.009231	0.009544	-0.014152	-0.032406	0.466492	-1.268211	0.973680	-0.173331	-0.121039	0.085170
27707	1.973103	-3.522597	8.923120	-0.003922	0.001845	0.005194	-0.032537	0.465369	-1.268518	0.973657	-0.173431	-0.120987	0.085302
27708	1.969482	-3.580924	8.942707	0.002268	0.009708	-0.023024	-0.032272	0.466008	-1.265779	0.973721	-0.173351	-0.120905	0.084844
27709	1.929791	-3.533090	8.955571	0.019901	0.002436	-0.010632	-0.032538	0.465464	-1.266474	0.973809	-0.172952	-0.120853	0.084725
27710	1.909955	-3.523748	8.873045	-0.000649	0.001561	0.017594	-0.033077	0.465756	-1.266322	0.973774	-0.173014	-0.120794	0.085080
27711	1.968525	-3.537247	8.915868	0.002932	0.008664	0.019406	-0.033073	0.464655	-1.267718	0.973767	-0.173031	-0.120542	0.085484
27712	1.992460	-3.512530	8.976598	0.013629	-0.012579	0.019296	-0.032535	0.464668	-1.268813	0.973744	-0.172794	-0.120730	0.085962
27713	1.973415	-3.542015	8.899203	0.024886	-0.006761	0.003462	-0.032936	0.463775	-1.266524	0.973802	-0.172320	-0.120796	0.086162
27714	1.950839	-3.508441	8.869370	0.008523	-0.001741	0.010520	-0.032663	0.462347	-1.266301	0.973803	-0.172180	-0.120811	0.086413
27715	2.021893	-3.531418	8.968015	0.001537	0.005495	0.003455	-0.031862	0.464030	-1.266392	0.973809	-0.172184	-0.120679	0.086514
27716	2.012182	-3.541312	8.900388	0.029195	0.004559	-0.021215	-0.032127	0.462618	-1.266298	0.973952	-0.171577	-0.120643	0.086167
27717	1.963838	-3.549473	8.889337	0.004196	0.006298	-0.028343	-0.033204	0.463501	-1.266665	0.974023	-0.171458	-0.120602	0.085652
27718	1.964069	-3.551890	8.947136	0.018165	0.000711	-0.013307	-0.031053	0.462364	-1.262509	0.974105	-0.171079	-0.120632	0.085442
27719	1.924433	-3.511341	8.931170	0.016491	0.002582	-0.017714	-0.032392	0.460826	-1.261999	0.974190	-0.170744	-0.120603	0.085177
27720	1.938275	-3.489250	8.849581	-0.007084	0.003986	-0.010708	-0.031866	0.464650	-1.262561	0.974188	-0.170868	-0.120604	0.084945
27721	1.973128	-3.517737	8.961600	-0.003427	0.018246	-0.010614	-0.031858	0.462637	-1.267390	0.974231	-0.170968	-0.120279	0.084718
27722	1.949796	-3.556998	8.999697	0.008222	-0.002118	-0.046066	-0.031186	0.462301	-1.265775	0.974324	-0.170696	-0.120497	0.083879
27723	1.904143	-3.465584	8.935017	0.016103	0.000450	-0.003581	-0.031988	0.461360	-1.267157	0.974379	-0.170404	-0.120457	0.083898
27724	1.924569	-3.523481	8.897564	0.017451	0.003579	0.014124	-0.031451	0.461342	-1.266892	0.974417	-0.170108	-0.120342	0.084223
27725	1.974420	-3.461879	8.956404	0.003327	0.003729	0.003457	-0.031451	0.461508	-1.267975	0.974423	-0.170091	-0.120234	0.084338
27726	1.982738	-3.512707	8.966672	0.013401	0.000433	-0.003605	-0.030918	0.462421	-1.265094	0.974470	-0.169826	-0.120245	0.084308
27727	1.962417	-3.479098	8.883947	0.016927	0.003928	-0.000031	-0.030911	0.460157	-1.265167	0.974529	-0.169539	-0.120122	0.084387
27728	1.986971	-3.483500	8.956952	0.009091	0.011196	-0.008856	-0.031042	0.459204	-1.266694	0.974594	-0.169362	-0.119953	0.084229
27729	1.972082	-3.469207	8.937129	0.013978	0.013364	-0.022969	-0.029969	0.459874	-1.266140	0.974703	-0.169094	-0.119730	0.083821
27730	1.964640	-3.464489	8.912792	-0.005550	0.009075	-0.000070	-0.030777	0.460465	-1.266384	0.974700	-0.169221	-0.119593	0.083791
27731	1.963385	-3.513057	8.975710	0.000194	0.002362	-0.014239	-0.029968	0.459616	-1.267237	0.974721	-0.169228	-0.119578	0.083558
27732	1.943083	-3.469730	8.960316	0.018384	-0.007047	-0.023080	-0.030904	0.458088	-1.267548	0.974798	-0.168805	-0.119796	0.083204
27733	1.927709	-3.431170	8.940295	0.012390	-0.003222	-0.000086	-0.030642	0.460182	-1.266531	0.974823	-0.168599	-0.119820	0.083295
27734	1.981198	-3.444768	8.908338	-0.000333	0.005411	0.006107	-0.031047	0.460745	-1.265963	0.974819	-0.168634	-0.119724	0.083404
27735	1.991258	-3.454290	8.964086	0.003002	0.006031	-0.017752	-0.029833	0.459311	-1.266432	0.974864	-0.168586	-0.119644	0.083097
27736	1.986695	-3.461651	9.007332	-0.004318	0.011173	-0.012437	-0.031849	0.459518	-1.267218	0.974890	-0.168661	-0.119508	0.082835
27737	1.951824	-3.430736	8.904922	0.017658	0.009093	0.007077	-0.031174	0.458515	-1.267395	0.974949	-0.168391	-0.119260	0.083037
27738	1.947098	-3.435676	8.912037	0.009250	0.004257	-0.015965	-0.032114	0.458414	-1.268203	0.975011	-0.168183	-0.119248	0.082756
27739	1.990931	-3.434873	8.983187	-0.007350	0.000218	-0.001909	-0.031581	0.460143	-1.270059	0.974980	-0.168365	-0.119246	0.082753
27740	1.981365	-3.444759	8.961303	0.014069	0.002830	-0.028345	-0.031447	0.460128	-1.269517	0.975075	-0.168032	-0.119294	0.082240
27741	1.971149	-3.425529	8.917513	-0.001567	0.000613	-0.016028	-0.032386	0.459496	-1.265716	0.975087	-0.168069	-0.119323	0.081974
27742	1.986218	-3.444671	8.963858	-0.025102	0.002064	-0.010792	-0.031583	0.460320	-1.265426	0.975019	-0.168540	-0.119392	0.081718
27743	1.999988	-3.405579	8.966393	-0.008014	0.000431	-0.010753	-0.030910	0.460037	-1.266124	0.975001	-0.168714	-0.119419	0.081540
27744	1.967670	-3.488706	8.951585	-0.008631	0.009531	-0.019527	-0.030910	0.460377	-1.268562	0.975019	-0.168854	-0.119346	0.081134
27745	1.955452	-3.479214	8.980025	-0.012296	0.005901	-0.017792	-0.032122	0.461238	-1.267840	0.975010	-0.169107	-0.119296	0.080791
27746	1.995903	-3.444495	8.961746	0.003854	0.005995	-0.015982	-0.031717	0.460549	-1.269092	0.975056	-0.169006	-0.119260	0.080493
27747	1.982976	-3.401031	8.980280	0.001987	0.002380	-0.014243	-0.030912	0.460921	-1.267592	0.975081	-0.168981	-0.119244	0.080264
27748	2.014997	-3.444159	8.870853	-0.017777	0.018171	-0.012438	-0.031054	0.463160	-1.266293	0.975079	-0.169332	-0.118991	0.079931
27749	2.025666	-3.473083	8.996577	-0.024267	0.020554	-0.038970	-0.030383	0.463433	-1.266564	0.975097	-0.169790	-0.118751	0.079095
27750	1.967346	-3.471718	8.956261	0.004715	-0.007371	-0.050537	-0.030381	0.462877	-1.266991	0.975168	-0.169569	-0.119092	0.078171
27751	1.918681	-3.465321	8.935461	-0.000602	0.004217	-0.017758	-0.029983	0.464572	-1.267213	0.975193	-0.169591	-0.119059	0.077862
27752	1.944942	-3.442994	8.950542	0.009197	0.013949	-0.012367	-0.030653	0.464166	-1.267354	0.975271	-0.169409	-0.118846	0.077612
27753	1.967476	-3.478999	8.951506	-0.008845	-0.001292	-0.013409	-0.028772	0.463988	-1.267654	0.975248	-0.169595	-0.118916	0.077386
27754	1.977040	-3.473971	8.942132	0.003983	0.002569	-0.021303	-0.029041	0.464003	-1.268059	0.975294	-0.169474	-0.118965	0.076994
27755	1.961554	-3.430558	8.917256	-0.007796	-0.004686	-0.019616	-0.028770	0.463129	-1.267274	0.975275	-0.169621	-0.119121	0.076662
27756	2.020927	-3.480453	8.984451	-0.004009	0.000006	0.007820	-0.029042	0.464274	-1.267506	0.975243	-0.169721	-0.119133	0.076828
27757	2.001382	-3.478384	8.947726	0.022912	-0.017550	0.007797	-0.030116	0.464157	-1.267497	0.975256	-0.169315	-0.119401	0.077147
27758	1.991793	-3.488272	8.918620	0.029388	-0.004111	-0.030109	-0.032029	0.474655	-1.266454	0.975389	-0.168673	-0.119562	0.076617
27759	2.000948	-3.458973	8.933124	0.019170	-0.000114	-0.051337	-0.030947	0.472363	-1.266405	0.975520	-0.168229	-0.119697	0.075715
27760	1.946777	-3.421117	8.902288	0.016883	0.006493	-0.031841	-0.032024	0.473092	-1.266233	0.975634	-0.167838	-0.119683	0.075125
27761	1.985424	-3.415561	8.896211	-0.019240	0.008787	0.006952	-0.031760	0.474998	-1.269304	0.975568	-0.168298	-0.119505	0.075238
27762	1.986038	-3.439822	8.937336	-0.039315	0.003992	0.050178	-0.030957	0.476111	-1.269278	0.975363	-0.169195	-0.119349	0.076132
27763	1.962314	-3.469386	8.912758	-0.036902	0.006450	0.095296	-0.028907	0.464132	-1.267648	0.975094	-0.170208	-0.118943	0.077934
27764	1.933825	-3.489318	8.974624	-0.013744	0.006424	0.104215	-0.027300	0.465756	-1.265981	0.974888	-0.170733	-0.118523	0.079972
27765	1.948701	-3.518188	8.898265	-0.026792	0.020056	0.123711	-0.026762	0.465454	-1.265725	0.974630	-0.171638	-0.117737	0.082306
27766	2.002148	-3.522071	8.914378	-0.046132	0.017669	0.105941	-0.027564	0.464205	-1.266028	0.974328	-0.172816	-0.117141	0.084250
27767	1.999182	-3.607085	8.972703	-0.053721	0.001203	0.050118	-0.026495	0.465718	-1.265175	0.974045	-0.174042	-0.117025	0.085150
27768	1.989029	-3.590281	8.933748	-0.012698	0.009059	-0.001861	-0.026497	0.466731	-1.266095	0.974018	-0.174303	-0.116911	0.085086
27769	1.954116	-3.549650	8.879410	-0.003570	0.011019	-0.006233	-0.026500	0.467413	-1.264984	0.974027	-0.174438	-0.116719	0.084970
27770	1.930548	-3.581636	8.888557	-0.025273	0.013393	-0.001859	-0.027039	0.467998	-1.265231	0.973966	-0.174951	-0.116541	0.084859
27771	1.918597	-3.591564	8.878636	-0.034022	0.016204	-0.010706	-0.028244	0.466783	-1.266617	0.973887	-0.175680	-0.116319	0.084566
27772	1.892653	-3.618733	8.933413	-0.032138	0.003905	-0.016078	-0.027175	0.468573	-1.265483	0.973802	-0.176276	-0.116389	0.084206
27773	1.893022	-3.635719	8.943181	-0.018868	0.005576	-0.007185	-0.025831	0.468410	-1.265912	0.973744	-0.176701	-0.116335	0.084055
27774	1.906379	-3.582073	8.907077	-0.000914	-0.004052	-0.007194	-0.026236	0.468979	-1.265617	0.973736	-0.176697	-0.116474	0.083960
27775	1.921274	-3.601224	8.898049	-0.003884	-0.001672	0.003418	-0.026775	0.469542	-1.264912	0.973697	-0.176843	-0.116500	0.084076
27776	1.870832	-3.626418	8.882248	-0.012690	0.009049	-0.001833	-0.026100	0.468388	-1.264685	0.973669	-0.177103	-0.116386	0.084015
27777	1.900253	-3.635589	8.931366	-0.011178	-0.001822	0.006936	-0.027310	0.468683	-1.263981	0.973597	-0.177400	-0.116413	0.084183
27778	1.907087	-3.620904	8.885726	0.005283	-0.006756	-0.003654	-0.027852	0.470104	-1.263657	0.973599	-0.177279	-0.116582	0.084176
27779	1.875505	-3.621480	8.858281	-0.011354	-0.000224	0.014025	-0.026504	0.468659	-1.263719	0.973518	-0.177600	-0.116553	0.084477
27780	1.931779	-3.632586	8.956383	-0.007841	0.003281	0.017580	-0.027853	0.470356	-1.262288	0.973461	-0.177801	-0.116474	0.084823
27781	1.893102	-3.645432	8.907147	0.035644	-0.001409	0.006204	-0.026775	0.469533	-1.264504	0.973557	-0.177187	-0.116417	0.085085
27782	1.901551	-3.596735	8.820377	-0.011800	-0.015689	0.028064	-0.028653	0.468566	-1.263697	0.973423	-0.177457	-0.116677	0.085695
27783	1.926763	-3.630254	8.917695	-0.017066	0.004761	0.026404	-0.027309	0.468573	-1.265345	0.973311	-0.177926	-0.116521	0.086205
27784	1.965427	-3.619839	8.947690	0.008719	-0.010408	0.001624	-0.027837	0.465472	-1.265440	0.973306	-0.177742	-0.116739	0.086340
27785	1.920933	-3.589096	8.866653	0.007311	0.002327	-0.010666	-0.027575	0.467598	-1.265782	0.973339	-0.177644	-0.116722	0.086193
27786	1.910139	-3.645120	8.931741	-0.004405	0.009297	-0.008887	-0.027839	0.466174	-1.265145	0.973353	-0.177727	-0.116614	0.086009
27787	1.912747	-3.647496	8.975170	0.020473	-0.019116	-0.001919	-0.027703	0.465605	-1.265165	0.973368	-0.177356	-0.116962	0.086139
27788	1.877958	-3.621434	8.867986	0.034912	-0.012719	0.031771	-0.027564	0.464083	-1.266849	0.973399	-0.176731	-0.117070	0.086916
27789	1.906996	-3.628196	8.811153	-0.005051	-0.006313	0.046711	-0.026756	0.463492	-1.266605	0.973268	-0.176994	-0.117041	0.087888
27790	1.970678	-3.653739	8.861445	-0.026605	0.009491	0.047615	-0.026754	0.462929	-1.266759	0.973103	-0.177640	-0.116770	0.088763
27791	2.005434	-3.677373	8.973425	-0.014307	0.009221	-0.008939	-0.026087	0.464344	-1.267402	0.973071	-0.177983	-0.116659	0.088574
27792	1.987223	-3.636448	8.837750	0.007677	-0.000873	-0.024842	-0.026627	0.465209	-1.267503	0.973133	-0.177776	-0.116783	0.088142
27793	1.970229	-3.634329	8.842027	-0.006358	0.022363	-0.034459	-0.024078	0.466069	-1.264376	0.973204	-0.177927	-0.116500	0.087426
27794	2.010021	-3.677298	8.891718	-0.021833	0.031761	-0.060094	-0.023942	0.465795	-1.264930	0.973297	-0.178269	-0.116168	0.086126
27795	1.922096	-3.773577	8.836786	-0.040825	0.031389	-0.123785	-0.023410	0.467157	-1.263124	0.973413	-0.178905	-0.116092	0.083559
27796	1.900061	-3.747263	8.932202	-0.018026	0.042490	-0.133366	-0.021801	0.468614	-1.266497	0.973659	-0.179018	-0.115806	0.080804
27797	1.866117	-3.767314	8.801319	-0.026516	0.030586	-0.086601	-0.022607	0.468613	-1.265671	0.973751	-0.179467	-0.115587	0.078997
27798	1.875494	-3.745291	8.839957	-0.030239	0.025135	-0.083115	-0.021676	0.471573	-1.265995	0.973823	-0.179905	-0.115477	0.077253
27799	1.811236	-3.676051	8.883201	-0.022697	0.039682	-0.093597	-0.021406	0.471283	-1.266007	0.973953	-0.180280	-0.115095	0.075286
27800	1.798737	-3.773380	8.914846	-0.038924	0.043057	-0.091852	-0.021682	0.473572	-1.266746	0.974040	-0.180893	-0.114681	0.073293
27801	1.660118	-3.741903	8.963315	-0.015269	0.022240	-0.105145	-0.021149	0.474916	-1.264124	0.974166	-0.181076	-0.114655	0.071184
27802	1.617428	-3.669851	8.947018	0.032323	0.004004	-0.070626	-0.021149	0.475246	-1.266154	0.974385	-0.180293	-0.114819	0.069896
27803	1.503262	-3.671933	8.852054	0.023767	-0.016817	-0.023018	-0.021956	0.475217	-1.264104	0.974444	-0.179851	-0.115176	0.069622
27804	1.503509	-3.807877	8.838643	-0.028715	-0.015708	0.021918	-0.021954	0.474679	-1.265347	0.974266	-0.180441	-0.115477	0.070077
27805	1.640542	-3.866075	8.886618	-0.041447	-0.019412	0.059841	-0.023031	0.475553	-1.265306	0.973967	-0.181473	-0.115652	0.071283
27806	1.775076	-3.817517	8.818162	0.005620	-0.037350	0.046583	-0.024110	0.476860	-1.265659	0.973826	-0.181419	-0.116237	0.072377
27807	1.989987	-3.908300	8.762853	0.017009	-0.053521	0.021719	-0.025448	0.475190	-1.265561	0.973708	-0.181188	-0.117131	0.073101
27808	2.281293	-3.934574	8.747918	-0.022204	-0.018999	-0.020682	-0.027465	0.475805	-1.265654	0.973606	-0.181545	-0.117644	0.072755
27809	2.459807	-3.899781	8.704988	-0.034374	-0.009112	-0.136511	-0.026933	0.477648	-1.266281	0.973624	-0.182021	-0.118359	0.070111
27810	2.568470	-3.774011	8.606269	-0.017975	0.020167	-0.307810	-0.026803	0.478884	-1.264746	0.974013	-0.181669	-0.119143	0.064034
27811	2.478325	-3.513468	8.567835	-0.094945	0.056056	-0.419206	-0.028285	0.480173	-1.263870	0.974268	-0.182724	-0.119730	0.055490
27812	2.260258	-3.609655	8.744822	-0.255229	0.086486	-0.410625	-0.028040	0.488251	-1.264428	0.973943	-0.186801	-0.119861	0.046613
27813	2.128119	-3.514927	8.942263	-0.299600	0.056818	-0.304844	-0.027130	0.497452	-1.259107	0.973176	-0.192077	-0.120215	0.039795
27814	2.091794	-3.612674	9.100765	-0.183767	0.042559	-0.263897	-0.025409	0.505912	-1.259261	0.972755	-0.195051	-0.120581	0.034107
27815	2.269251	-3.653160	9.015040	-0.025253	0.046824	-0.166159	-0.026758	0.507898	-1.258093	0.972849	-0.195273	-0.120379	0.030681
27816	2.489147	-3.644331	8.865249	0.084832	0.079061	-0.137362	-0.025952	0.508392	-1.261896	0.973443	-0.193344	-0.119357	0.027933
27817	2.455334	-3.785756	8.776209	0.156700	0.134308	-0.189812	-0.022447	0.504381	-1.263428	0.974434	-0.190000	-0.117452	0.024136
27818	2.235673	-3.857734	8.601502	0.116095	0.145177	-0.284411	-0.020153	0.501143	-1.266553	0.975326	-0.187142	-0.115675	0.018334
27819	1.989648	-3.891313	8.762714	0.054557	0.158500	-0.269438	-0.017465	0.500824	-1.267683	0.975948	-0.185612	-0.113635	0.012657
27820	2.072371	-3.884941	8.904827	0.046523	0.237358	-0.224776	-0.014240	0.500451	-1.267053	0.976691	-0.184255	-0.109854	0.007519
27821	2.103564	-3.932888	9.269644	0.028804	0.289946	-0.091897	-0.005777	0.500025	-1.263219	0.977401	-0.183648	-0.104582	0.004766
27822	2.213139	-3.688201	8.676564	0.205881	0.034739	0.041385	-0.001601	0.496399	-1.263657	0.978213	-0.179719	-0.103760	0.005890
27823	1.967709	-3.109985	9.054648	0.210191	0.109845	0.025987	0.001367	0.492385	-1.264502	0.979156	-0.175778	-0.101559	0.006484
27824	2.116380	-3.961865	8.540853	0.341042	-0.130441	0.007193	-0.000481	0.481413	-1.265788	0.980058	-0.169101	-0.104069	0.007771
27825	1.671596	-3.838887	8.148333	0.107838	-0.050298	-0.007069	-0.004224	0.475911	-1.269052	0.980281	-0.167123	-0.105133	0.008077
27826	1.870761	-3.497752	8.905348	-0.056289	0.058110	0.156589	-0.004492	0.475314	-1.267435	0.980179	-0.168568	-0.103514	0.010873
27827	1.831537	-3.641642	9.389091	0.053345	0.064334	0.230354	-0.002875	0.473887	-1.268589	0.980394	-0.168183	-0.101520	0.015334
27828	2.173691	-3.829673	9.104916	0.245011	-0.021729	0.217083	-0.000710	0.468596	-1.268513	0.981082	-0.163815	-0.101170	0.020180
27829	2.321970	-4.006649	8.894147	0.371608	-0.052881	0.189854	-0.000948	0.458370	-1.266936	0.982038	-0.157092	-0.101513	0.024882
27830	2.251340	-4.114749	8.868722	0.316230	-0.160145	0.121824	-0.003599	0.446590	-1.269191	0.982613	-0.151050	-0.104147	0.028433
27831	1.334545	-3.611886	8.759761	0.013380	-0.347532	-0.028667	-0.014059	0.440952	-1.272109	0.981871	-0.150795	-0.111127	0.029007
27832	1.077328	-2.655237	8.564104	0.049445	-0.230346	-0.045464	-0.022656	0.440876	-1.272419	0.981517	-0.149591	-0.115793	0.028953
27833	1.925816	-2.600953	8.982119	-0.014327	-0.116075	0.204179	-0.026548	0.439895	-1.275127	0.981034	-0.150517	-0.117500	0.033340
27834	2.140962	-2.613987	9.491940	-0.133773	-0.051732	0.474686	-0.029233	0.439369	-1.274160	0.980138	-0.154218	-0.117206	0.042537
27835	2.076435	-2.802099	9.358978	-0.067092	-0.007285	0.209981	-0.029504	0.439938	-1.274003	0.979689	-0.156215	-0.116778	0.046580
27836	2.200557	-2.430826	9.567012	-0.032089	0.060768	-0.012310	-0.027088	0.440719	-1.273461	0.979734	-0.156874	-0.115692	0.046112
27837	1.992148	-2.123828	9.977166	-0.048932	0.148492	-0.041837	-0.023869	0.442343	-1.273446	0.979937	-0.157982	-0.112967	0.044767
27838	1.852666	-2.189485	9.905977	0.066460	0.172532	-0.112012	-0.019036	0.443361	-1.273334	0.980622	-0.156585	-0.109912	0.042197
27839	1.654490	-2.304811	9.354315	0.214962	0.158503	-0.214128	-0.014189	0.439732	-1.274324	0.981797	-0.152059	-0.107272	0.038023
27840	1.531853	-2.299800	8.924426	0.175836	0.120439	-0.271038	-0.011222	0.436121	-1.274203	0.982769	-0.148123	-0.105621	0.032685
27841	1.525244	-2.210097	8.933175	-0.056626	0.129801	-0.225738	-0.006649	0.434048	-1.274868	0.983015	-0.148827	-0.103731	0.027792
27842	1.755327	-2.511765	9.279531	-0.129657	0.158364	-0.182511	-0.004243	0.438262	-1.275849	0.983039	-0.151087	-0.101268	0.023504
27843	1.894507	-2.688886	9.256250	-0.012804	0.063392	-0.328648	-0.002246	0.444131	-1.274457	0.983271	-0.150660	-0.100973	0.016872
27844	1.783552	-2.632663	9.011694	0.047996	-0.062310	-0.402612	-0.003861	0.445171	-1.274949	0.983388	-0.148888	-0.103418	0.009213
27845	1.662874	-2.525602	9.079401	-0.012378	-0.074342	-0.368379	-0.007089	0.446678	-1.275679	0.983252	-0.148296	-0.105921	0.002209
27846	1.443780	-3.012709	8.763407	-0.006657	-0.127298	-0.455264	-0.011127	0.449201	-1.276639	0.982934	-0.147459	-0.109801	-0.006378
27847	1.307454	-3.214240	8.832962	-0.203448	-0.147124	-0.368447	-0.017863	0.455722	-1.276350	0.981940	-0.150641	-0.113650	-0.013578
27848	1.544796	-3.666309	8.992908	-0.257324	-0.110947	-0.231389	-0.024737	0.463228	-1.275618	0.980820	-0.155200	-0.116490	-0.018329
27849	0.951983	-4.803480	9.019403	-0.442326	-0.007126	-0.360204	-0.028934	0.474083	-1.275490	0.979243	-0.163113	-0.117407	-0.026323
27850	1.661272	-2.950478	8.957379	-0.647698	0.290694	-0.102791	-0.026301	0.491640	-1.271960	0.977655	-0.175388	-0.111737	-0.030736
27851	2.707077	-2.421711	8.855491	-0.198784	0.279433	-0.066341	-0.016403	0.505390	-1.270270	0.977529	-0.178998	-0.106217	-0.033379
27852	3.600441	-2.691927	9.154560	-0.117488	0.091567	0.226034	-0.009962	0.507444	-1.267557	0.977436	-0.181718	-0.103573	-0.029499
27853	2.778117	-2.799031	9.780096	-0.339946	0.130191	0.204536	-0.001918	0.512768	-1.267070	0.976570	-0.188687	-0.100002	-0.026619
27854	2.560521	-3.147674	10.045664	-0.032702	-0.011125	-0.339942	0.001154	0.518276	-1.263390	0.976218	-0.188651	-0.101521	-0.033221
27855	2.900579	-3.102770	9.035076	0.276947	-0.039937	-0.615040	-0.003817	0.518760	-1.267127	0.976700	-0.181943	-0.104768	-0.044468
27856	2.508655	-2.944838	8.718541	0.373359	-0.056406	-0.384896	-0.007822	0.510979	-1.269509	0.977530	-0.173908	-0.107602	-0.051117
27857	2.503843	-2.745888	8.452092	0.307190	0.060597	-0.177481	-0.008603	0.502489	-1.268958	0.978537	-0.167374	-0.107352	-0.054101
27858	2.580829	-3.331981	8.405917	0.083001	0.215335	-0.111763	-0.003083	0.498536	-1.268878	0.979135	-0.165292	-0.103619	-0.056892
27859	2.495332	-3.988964	8.646569	-0.218799	0.234456	-0.197419	0.002281	0.501705	-1.270471	0.978647	-0.168876	-0.099466	-0.061948
27860	2.130138	-4.488381	8.802825	-0.314367	0.245413	-0.458355	0.007483	0.513845	-1.267962	0.977434	-0.173804	-0.095856	-0.072292
27861	2.068445	-3.734531	8.612291	-0.380744	0.173939	-0.682705	0.014157	0.527527	-1.266237	0.975322	-0.179722	-0.094301	-0.086916
27862	2.160614	-2.193770	8.394063	-0.254690	0.262106	-0.536836	0.018686	0.540255	-1.263973	0.973887	-0.183212	-0.090708	-0.098738
27863	1.973944	-2.551505	9.185433	-0.585533	0.276817	-0.345897	0.023350	0.552606	-1.263900	0.971457	-0.193418	-0.085462	-0.107503
27864	1.542070	-3.107884	10.122437	-0.764553	0.489153	-0.616417	0.034019	0.577541	-1.256822	0.967799	-0.206112	-0.076752	-0.122438
27865	1.843878	-3.505371	10.320057	-0.293077	0.543750	-1.008059	0.044710	0.595561	-1.250785	0.964707	-0.208784	-0.069651	-0.144562
27866	1.296361	-3.299348	9.386937	0.007634	0.252356	-1.061007	0.048439	0.605667	-1.244514	0.961794	-0.206391	-0.069249	-0.166011
27867	-0.154351	-3.774825	9.004171	-0.047133	0.181726	-1.176213	0.045730	0.612816	-1.244796	0.957711	-0.204919	-0.070331	-0.189344
27868	-0.036595	-3.403719	8.730556	-0.296557	0.217173	-0.861187	0.043811	0.625229	-1.240834	0.953385	-0.208537	-0.068607	-0.207034
27869	-0.118291	-4.594696	9.102941	-0.069238	-0.108167	-0.463778	0.039477	0.636761	-1.239186	0.951039	-0.209585	-0.072049	-0.215427
27870	1.366754	-3.742458	8.157509	-0.041755	-0.125399	-0.114045	0.034642	0.636774	-1.241034	0.950191	-0.210766	-0.074767	-0.217081
27871	1.756914	-3.613911	8.958097	-0.405843	-0.035481	0.154038	0.032067	0.644197	-1.241036	0.949119	-0.218790	-0.072730	-0.214509
27872	1.517519	-3.385112	9.806014	-0.244092	0.055920	0.109181	0.034329	0.650978	-1.236488	0.948595	-0.223350	-0.070179	-0.212974
27873	1.903501	-3.106251	9.466701	0.074456	0.091797	-0.153134	0.037814	0.653253	-1.234278	0.948472	-0.221196	-0.069121	-0.216092
27874	1.322663	-3.976237	8.834363	0.213228	-0.082587	-0.355206	0.034878	0.646806	-1.234180	0.947736	-0.217022	-0.073210	-0.222121
27875	0.677383	-4.223449	8.614215	-0.030095	-0.161328	-0.456217	0.024134	0.645982	-1.236803	0.945382	-0.217519	-0.077712	-0.229997
27876	1.818503	-3.823857	10.249463	-0.717744	0.606726	-0.392764	0.023544	0.662862	-1.231351	0.941209	-0.227654	-0.064670	-0.241074
27877	4.750329	-4.015834	10.350513	0.278616	0.391746	-0.267882	0.039649	0.667628	-1.227031	0.941711	-0.220035	-0.059527	-0.247431
27878	4.494628	-5.309885	7.160384	0.908936	0.152522	-0.378644	0.039687	0.655411	-1.231509	0.943828	-0.201686	-0.062831	-0.254096
27879	2.338408	-3.579230	7.591499	0.170196	0.073984	-0.839025	0.040801	0.642733	-1.235470	0.940241	-0.197023	-0.065450	-0.269898
27880	3.235150	-3.303178	7.807110	-0.566562	0.096203	-1.051817	0.031621	0.657288	-1.231082	0.932209	-0.205733	-0.064751	-0.290634
27881	2.678594	-2.864005	9.320150	-0.608135	0.322849	-1.313885	0.024854	0.672819	-1.222335	0.922111	-0.213424	-0.060424	-0.317034
27882	2.880268	-3.583835	8.773282	-0.140828	0.164958	-1.313432	0.015128	0.690529	-1.219200	0.913083	-0.213326	-0.062116	-0.341926
27883	2.660324	-3.383998	7.924887	-0.017232	0.278886	-1.133671	0.004869	0.706520	-1.214616	0.905378	-0.210326	-0.061608	-0.363672
27884	2.575265	-3.531142	8.455394	-0.125527	0.425007	-0.895246	0.003910	0.712108	-1.210342	0.898697	-0.208381	-0.056787	-0.381702
27885	2.483041	-3.309410	9.047894	-0.301188	0.381774	-0.932324	0.004280	0.722592	-1.204836	0.890581	-0.209850	-0.051386	-0.400235
27886	2.612037	-3.462440	9.021713	-0.171505	0.322534	-1.080843	-0.000307	0.729070	-1.204845	0.881343	-0.209175	-0.048832	-0.420828
27887	1.912529	-3.441184	8.675105	0.079123	0.333700	-1.161160	-0.005829	0.733539	-1.202731	0.871994	-0.203866	-0.048329	-0.442414
27888	1.642106	-3.499504	8.628730	0.224100	0.359026	-1.057927	-0.013784	0.742491	-1.196089	0.863686	-0.195728	-0.048383	-0.461949
27889	1.584098	-3.796758	8.335505	0.174721	0.275773	-0.872926	-0.019156	0.742246	-1.198484	0.856452	-0.189405	-0.048437	-0.477775
27890	1.668995	-4.120488	8.614982	-0.063394	0.295804	-0.613637	-0.022651	0.743021	-1.197873	0.850575	-0.187074	-0.045117	-0.489377
27891	1.897321	-4.116325	8.802503	-0.063383	0.312672	-0.611815	-0.025871	0.741698	-1.198695	0.844581	-0.184717	-0.041171	-0.500866
27892	1.443854	-4.471624	9.544744	-0.239876	0.174098	-0.498229	-0.029111	0.746822	-1.196586	0.838812	-0.186625	-0.037697	-0.510043
27893	1.626584	-4.429404	10.115742	-0.345045	0.048844	-0.357963	-0.032784	0.761009	-1.187920	0.833904	-0.191883	-0.034287	-0.516343
27894	2.972614	-2.987309	9.551573	0.010688	-0.017985	-0.550346	-0.042202	0.765712	-1.185889	0.828219	-0.191525	-0.036838	-0.525370
27895	4.334098	-1.090875	9.843846	0.160116	0.681275	-0.367204	-0.038699	0.762226	-1.185634	0.825397	-0.181642	-0.028358	-0.533780
27896	2.364436	-1.087502	12.388045	-0.238314	0.717689	-0.611854	-0.027949	0.761141	-1.186203	0.818268	-0.177558	-0.016215	-0.546486
27897	1.580160	-2.155437	11.317649	-0.371530	0.531643	-0.975693	-0.027992	0.774543	-1.177876	0.806274	-0.177537	-0.006672	-0.564232
27898	1.633549	-1.683681	9.717299	0.375502	0.426640	-0.790127	-0.027733	0.777659	-1.178187	0.798622	-0.166555	-0.006864	-0.578286
27899	1.365445	-1.373126	8.132371	0.675453	-0.010891	-0.974022	-0.040864	0.767718	-1.188289	0.789430	-0.155718	-0.017876	-0.593491
27900	0.714068	-0.865566	6.914545	0.277557	-0.015295	-0.359828	-0.053189	0.757108	-1.194748	0.786015	-0.151408	-0.022563	-0.598955
27901	1.000827	-1.360350	7.870729	-0.066382	-0.013852	0.184515	-0.058020	0.755527	-1.195015	0.788067	-0.152637	-0.021205	-0.595988
27902	1.588347	-1.956469	9.029490	-0.255629	-0.187405	0.093387	-0.060712	0.757237	-1.192751	0.788330	-0.158963	-0.020857	-0.593997
27903	1.668596	-2.052091	9.278215	-0.073850	-0.379902	-0.041675	-0.068514	0.760472	-1.190106	0.787479	-0.164532	-0.025872	-0.593411
27904	1.152637	-2.716942	8.997783	0.167239	-0.478489	-0.288944	-0.087851	0.758116	-1.191317	0.784334	-0.167441	-0.036373	-0.596205
27905	0.813508	-2.684308	8.491231	0.050902	-0.361351	-0.392796	-0.109598	0.752945	-1.190822	0.779593	-0.170560	-0.043641	-0.601032
27906	1.054481	-2.510013	8.386577	-0.125826	-0.165442	-0.177323	-0.130019	0.753309	-1.186081	0.776899	-0.174381	-0.045342	-0.603293
27907	1.491782	-3.201171	8.958884	-0.380775	-0.125582	0.210163	-0.139974	0.757725	-1.183372	0.778057	-0.181899	-0.041549	-0.599845
27908	1.583946	-4.665619	10.470085	-1.138837	0.155195	0.606538	-0.133312	0.774078	-1.168497	0.781075	-0.198223	-0.023285	-0.591681
27909	2.860997	-4.016096	10.682513	-1.181601	0.567845	0.591934	-0.116479	0.802835	-1.149120	0.783434	-0.210086	0.002417	-0.584884
27910	6.413883	-2.956242	11.216857	-0.571673	0.779625	1.306933	-0.084820	0.815826	-1.136414	0.795872	-0.209774	0.026774	-0.567332
27911	4.566644	-3.744975	9.153639	-0.078905	0.089383	0.940309	-0.047104	0.825566	-1.130008	0.806063	-0.209494	0.033300	-0.552508
27912	3.362929	-1.717904	9.168810	0.787304	-0.409536	-0.449760	-0.054724	0.814338	-1.138991	0.804533	-0.201609	0.016080	-0.558410
27913	4.517647	-2.413203	8.193622	0.880886	-0.266050	-0.286079	-0.061380	0.795863	-1.153936	0.804853	-0.190498	0.000875	-0.562069
27914	3.247393	-1.979907	7.766208	0.661964	-0.271153	-0.445662	-0.073945	0.776734	-1.165294	0.802292	-0.182896	-0.012661	-0.568082
27915	2.751713	-1.110050	8.254776	0.301053	-0.032209	-0.236561	-0.082508	0.766038	-1.171799	0.800690	-0.178392	-0.017508	-0.571634
27916	2.837657	-2.084358	8.592153	0.154686	0.067251	0.005868	-0.092153	0.757631	-1.178218	0.801342	-0.175173	-0.018205	-0.571695
27917	2.677017	-2.184387	8.510945	0.259019	0.049558	0.073313	-0.092411	0.754605	-1.181851	0.803103	-0.170518	-0.020209	-0.570562
27918	2.566979	-2.606269	9.372555	0.292116	0.071208	0.252161	-0.079773	0.750905	-1.181438	0.806991	-0.165136	-0.021565	-0.566595
27919	2.046167	-2.802689	8.980112	0.466748	0.109480	0.056819	-0.076387	0.742614	-1.187597	0.809194	-0.156441	-0.024983	-0.565780
27920	2.146697	-2.844634	8.316699	0.544217	0.191482	0.002770	-0.073122	0.730015	-1.197160	0.810967	-0.145485	-0.028056	-0.566020
27921	1.872204	-3.650721	8.396204	0.164646	0.238317	0.207077	-0.068252	0.719577	-1.203815	0.813908	-0.140371	-0.025488	-0.563205
27922	1.490455	-4.133420	8.787738	-0.366663	0.100830	0.262975	-0.062763	0.725652	-1.202593	0.815871	-0.145357	-0.019007	-0.559343
27923	1.886220	-3.422133	9.673172	-0.727473	0.178534	0.235681	-0.051926	0.739032	-1.191945	0.816358	-0.155526	-0.007225	-0.556165
27924	1.591403	-1.985296	11.348005	-0.849986	-0.107873	-0.087491	-0.048234	0.760923	-1.180938	0.812639	-0.170590	0.000161	-0.557241
27925	2.906515	0.417672	11.668736	-0.302184	0.150229	0.130313	-0.047744	0.775276	-1.171362	0.813046	-0.173902	0.006367	-0.555584
27926	2.123194	-0.344372	10.531064	-0.037682	-0.117222	0.497439	-0.045891	0.784584	-1.171627	0.818408	-0.175768	0.006589	-0.547056
27927	2.122479	-1.060632	9.616868	0.003637	0.033314	0.463221	-0.041321	0.783624	-1.171440	0.823469	-0.175228	0.008575	-0.539556
27928	3.145320	-1.695116	9.474905	0.489726	0.037647	0.528231	-0.028524	0.773036	-1.179552	0.830698	-0.166670	0.005767	-0.531157
27929	2.227272	-1.920605	8.971793	0.779395	-0.233155	0.285392	-0.026322	0.756626	-1.188545	0.836242	-0.156086	-0.005673	-0.525646
27930	1.444349	-1.665424	8.247732	0.595460	-0.324200	-0.053307	-0.032987	0.740591	-1.198784	0.837408	-0.149539	-0.017540	-0.525431
27931	1.612366	-1.300632	8.500493	0.270039	-0.285603	0.073169	-0.040743	0.729594	-1.205309	0.838868	-0.147949	-0.025189	-0.523237
27932	1.656194	-1.547368	9.307729	0.032434	-0.279209	0.309380	-0.045567	0.725607	-1.205653	0.842056	-0.150500	-0.029330	-0.517137
27933	1.584261	-1.917649	9.515341	0.011584	-0.249541	0.252949	-0.052414	0.724698	-1.208461	0.844553	-0.152910	-0.033119	-0.512106
27934	1.879707	-2.140478	9.569419	0.046618	-0.251997	0.221159	-0.056841	0.722566	-1.209839	0.846792	-0.154870	-0.037207	-0.507518
27935	1.960460	-1.847721	9.362663	0.104967	-0.272053	0.189362	-0.062613	0.721431	-1.210080	0.848830	-0.155858	-0.042504	-0.503379
27936	1.968510	-1.808762	9.088187	0.105487	-0.284922	0.134472	-0.069592	0.718853	-1.207905	0.850264	-0.157070	-0.048014	-0.500075
27937	1.943264	-1.879621	9.087947	0.006832	-0.237905	-0.038808	-0.077917	0.717795	-1.208930	0.849674	-0.159144	-0.052441	-0.499976
27938	1.699669	-1.944736	9.052075	-0.019322	-0.227794	-0.169612	-0.085841	0.716622	-1.205338	0.847702	-0.161590	-0.056697	-0.502071
27939	1.684634	-2.017822	9.201416	-0.023969	-0.179590	-0.358508	-0.098208	0.719442	-1.204694	0.843817	-0.163212	-0.060797	-0.507581
27940	1.692904	-2.148735	9.457829	-0.047482	-0.181646	-0.355061	-0.110307	0.722043	-1.200930	0.839842	-0.165442	-0.064573	-0.512957
27941	1.876836	-2.494972	9.490158	-0.203532	-0.131006	-0.298672	-0.126182	0.729591	-1.199140	0.835944	-0.169622	-0.065739	-0.517788
27942	1.932595	-2.824092	9.718228	-0.413232	0.073234	-0.431523	-0.133994	0.735883	-1.193946	0.830142	-0.175215	-0.061730	-0.525693
27943	3.058966	-2.674990	9.705932	-0.616612	0.301921	-0.325746	-0.137396	0.750044	-1.190591	0.824877	-0.181681	-0.051387	-0.532851
27944	4.364544	-2.328461	9.363033	-0.434039	0.377941	0.332775	-0.128436	0.762360	-1.181044	0.827164	-0.185165	-0.039339	-0.529117
27945	4.386389	-2.551474	8.732274	-0.103390	0.262977	0.132410	-0.117036	0.767621	-1.175019	0.828396	-0.184098	-0.033523	-0.527963
27946	4.098626	-1.724015	8.791825	-0.075065	0.166452	-0.341074	-0.111411	0.772903	-1.170287	0.824628	-0.183373	-0.031259	-0.534214
27947	4.920985	-2.158224	8.594054	-0.136121	0.029551	-0.504969	-0.115990	0.776206	-1.167678	0.818705	-0.184943	-0.031426	-0.542706
27948	4.125839	-2.121655	8.757144	-0.175817	-0.068733	-0.788459	-0.130362	0.775825	-1.167386	0.809425	-0.188068	-0.033604	-0.555277
27949	3.657439	-1.894626	9.217697	-0.050565	0.035687	-1.013640	-0.146893	0.777995	-1.165082	0.797819	-0.187758	-0.036613	-0.571743
27950	3.455258	-2.019713	8.870604	0.062569	-0.009589	-0.942791	-0.162606	0.776497	-1.164130	0.787179	-0.186169	-0.041053	-0.586519
27951	3.277382	-2.144357	8.548326	0.070980	0.023844	-0.710870	-0.178454	0.775090	-1.160861	0.779019	-0.184169	-0.044528	-0.597686
27952	3.143104	-2.311854	8.713978	0.030242	0.144716	-0.579348	-0.185835	0.772712	-1.160851	0.772312	-0.181465	-0.044797	-0.607123
27953	3.120138	-2.244291	8.775352	-0.032312	0.139297	-0.597259	-0.190391	0.769078	-1.164454	0.764982	-0.179742	-0.044791	-0.616838
27954	3.088897	-2.351654	8.948527	-0.050304	0.171135	-0.524610	-0.197108	0.769194	-1.162738	0.758475	-0.177947	-0.043468	-0.625429
27955	3.105215	-2.429034	9.021830	0.034651	0.167812	-0.504918	-0.200062	0.769022	-1.164615	0.752359	-0.174913	-0.043511	-0.633615
27956	3.050434	-2.364489	8.966702	0.060787	0.183269	-0.402173	-0.203814	0.765694	-1.163862	0.747640	-0.171347	-0.042959	-0.640179
27957	2.758510	-2.304236	9.000620	0.091296	0.194100	-0.363048	-0.204881	0.763202	-1.165291	0.743421	-0.167239	-0.042805	-0.646160
27958	2.650864	-2.391167	8.899274	0.110436	0.212218	-0.334551	-0.205947	0.760067	-1.163339	0.739654	-0.162592	-0.042224	-0.651685
27959	2.698907	-2.247065	8.906882	0.137328	0.262042	-0.254598	-0.203779	0.754279	-1.166273	0.736963	-0.157007	-0.041267	-0.656149
27960	2.807785	-2.356758	8.923088	0.094805	0.299814	-0.070621	-0.199745	0.753243	-1.168395	0.736586	-0.151644	-0.038339	-0.658009
27961	2.706963	-2.630469	9.035201	-0.012658	0.242942	0.034799	-0.191680	0.752326	-1.173553	0.737167	-0.148788	-0.034759	-0.658209
27962	2.767788	-2.971636	9.256296	-0.081512	0.213617	0.046768	-0.184969	0.754150	-1.173437	0.737705	-0.147238	-0.030425	-0.658169
27963	2.352367	-3.289913	9.233912	-0.071855	-0.012385	-0.016429	-0.184709	0.756961	-1.172804	0.737254	-0.148648	-0.029924	-0.658381
27964	1.939677	-2.100625	8.858406	0.048527	-0.119007	-0.230630	-0.189546	0.757201	-1.172196	0.734326	-0.149387	-0.033035	-0.661330
27965	1.423871	-1.624370	9.695973	-0.432498	-0.162088	-0.055525	-0.195332	0.759946	-1.168774	0.732153	-0.157998	-0.030022	-0.661882
27966	1.778185	-0.899351	9.821740	-0.787166	0.027419	0.214993	-0.200908	0.781132	-1.154688	0.732469	-0.169297	-0.018549	-0.659154
27967	2.875740	-0.845340	10.827553	-0.058278	0.217347	0.517929	-0.190061	0.791854	-1.151610	0.739132	-0.167540	-0.013026	-0.652261
27968	2.429732	-0.911744	10.385872	-0.064361	-0.005946	0.303530	-0.180537	0.796073	-1.147638	0.742866	-0.168674	-0.011279	-0.647743
27969	2.325249	-0.629673	9.781126	0.143567	0.105457	0.255412	-0.174091	0.797114	-1.150129	0.746674	-0.165221	-0.010942	-0.644252
27970	2.399220	-1.223128	9.501409	0.259535	0.072405	0.121199	-0.169514	0.794418	-1.154488	0.749109	-0.160465	-0.012829	-0.642590
27971	1.813078	-1.571263	8.951632	0.376084	-0.072551	-0.019775	-0.167864	0.783022	-1.165491	0.750028	-0.155707	-0.019058	-0.642534
27972	1.407798	-1.714597	8.641775	0.244113	-0.191338	-0.152575	-0.173758	0.777673	-1.167091	0.748779	-0.154469	-0.025572	-0.644061
27973	1.747620	-1.458359	8.890997	0.130694	-0.237960	0.041178	-0.183561	0.776989	-1.170537	0.749591	-0.155515	-0.030903	-0.642630
27974	1.869866	-1.713441	9.151844	0.059762	-0.281391	0.263443	-0.188929	0.774973	-1.169859	0.752995	-0.158421	-0.035099	-0.637707
27975	1.916012	-2.076742	9.189703	0.028911	-0.330588	0.264803	-0.196454	0.775652	-1.167164	0.756219	-0.162284	-0.039779	-0.632625
27976	2.233189	-2.192374	9.128091	0.014891	-0.320602	0.252383	-0.204787	0.776786	-1.164989	0.759207	-0.166339	-0.044025	-0.627693
27977	2.240011	-2.294213	9.109810	-0.068007	-0.302031	0.192127	-0.212856	0.779135	-1.160464	0.761124	-0.171235	-0.047251	-0.623808
27978	2.470350	-2.391973	9.290940	-0.152455	-0.254873	0.126692	-0.223085	0.785221	-1.156201	0.761955	-0.176879	-0.048824	-0.621092
27979	2.122928	-2.733303	9.167305	-0.323278	-0.210500	-0.073269	-0.233318	0.792077	-1.148512	0.759696	-0.184254	-0.048352	-0.621751
27980	2.137084	-3.167568	9.370819	-0.497965	-0.083130	-0.249807	-0.247324	0.802662	-1.139025	0.754678	-0.192626	-0.044377	-0.625609
27981	4.020453	-2.305557	9.525625	-0.614193	0.219001	0.513385	-0.248729	0.821975	-1.127769	0.758853	-0.199518	-0.031464	-0.619149
27982	4.092601	-2.095513	9.141090	0.093947	0.199093	0.481868	-0.235057	0.831189	-1.123549	0.765208	-0.195951	-0.027679	-0.612613
27983	3.506071	-0.892355	9.061054	0.225224	0.061359	0.055353	-0.228738	0.829812	-1.125436	0.766810	-0.191715	-0.029428	-0.611868
27984	4.316793	-0.945610	9.120037	-0.049111	-0.044982	0.165029	-0.226994	0.830781	-1.126241	0.768629	-0.193142	-0.028911	-0.609155
27985	4.042633	-1.749251	9.319898	0.044027	-0.129151	-0.067642	-0.227401	0.831580	-1.123625	0.767896	-0.193949	-0.031950	-0.609672
27986	3.636811	-1.807589	9.375288	0.217436	-0.172060	-0.503134	-0.239060	0.823074	-1.129888	0.762479	-0.192400	-0.039225	-0.616498
27987	3.442665	-1.374185	8.961638	0.357588	-0.165717	-0.424820	-0.252739	0.815680	-1.133233	0.758425	-0.188587	-0.048099	-0.622024
27988	3.286592	-1.641677	8.501485	0.340578	-0.131058	-0.251316	-0.264278	0.811099	-1.131750	0.756448	-0.184830	-0.055297	-0.624953
27989	3.498381	-1.547999	8.622827	0.137020	0.047090	-0.045761	-0.267489	0.806982	-1.134159	0.756414	-0.182070	-0.056800	-0.625670
27990	3.655757	-1.860704	8.899630	0.110748	0.065161	-0.137700	-0.267743	0.802519	-1.136886	0.755181	-0.179450	-0.057727	-0.627827
27991	3.684798	-1.857749	8.905313	0.074937	0.088779	-0.241990	-0.268524	0.794748	-1.142979	0.752479	-0.176905	-0.058551	-0.631705
27992	3.597705	-1.842320	9.051775	0.081674	0.052065	-0.265174	-0.271471	0.792285	-1.143705	0.749491	-0.174733	-0.059764	-0.635736
27993	3.390380	-1.775681	9.054539	0.146827	0.068031	-0.241839	-0.273347	0.790630	-1.143736	0.746971	-0.171378	-0.061819	-0.639408
27994	3.352401	-1.958456	8.919945	0.186649	0.082711	-0.246906	-0.275618	0.786795	-1.147100	0.744561	-0.167253	-0.063842	-0.643101
27995	3.562900	-2.309072	8.895349	0.117728	0.109298	-0.086964	-0.274923	0.779503	-1.150882	0.743943	-0.164028	-0.064375	-0.644592
27996	3.152659	-2.576228	9.301232	-0.161327	-0.039196	-0.110800	-0.272766	0.777234	-1.152886	0.741956	-0.166819	-0.063270	-0.646274
27997	2.656080	-1.509813	9.212952	-0.056216	-0.110763	-0.489247	-0.279487	0.778460	-1.150182	0.735243	-0.168509	-0.066132	-0.653184
27998	2.468317	-1.180699	8.626961	-0.112729	0.011668	-0.642429	-0.288082	0.777695	-1.151331	0.726463	-0.169179	-0.066678	-0.662710
27999	2.773400	-1.211525	9.108381	-0.410863	0.112495	-0.110581	-0.291862	0.783391	-1.148925	0.723712	-0.173518	-0.060259	-0.665208
28000	2.997327	-1.794897	9.562593	-0.313238	0.106304	0.209687	-0.286518	0.792475	-1.142979	0.725543	-0.176916	-0.053850	-0.662864
28001	2.961388	-1.936351	9.567371	-0.029298	0.026501	0.010278	-0.285586	0.794941	-1.140324	0.725593	-0.177005	-0.053301	-0.662830
28002	2.867071	-1.637075	9.220387	0.148963	-0.027060	-0.136246	-0.286114	0.792152	-1.141633	0.724307	-0.175085	-0.056178	-0.664506
28003	2.675607	-1.553180	8.982780	0.091092	0.018414	0.017737	-0.285169	0.790778	-1.144410	0.724875	-0.173524	-0.057298	-0.664200
28004	2.760191	-1.641453	9.116035	-0.024891	0.029225	0.116442	-0.282750	0.790750	-1.145664	0.726392	-0.173660	-0.056166	-0.662603
28005	2.780176	-1.648358	9.261136	0.007075	0.027232	0.064361	-0.280342	0.794100	-1.145992	0.727298	-0.173237	-0.055856	-0.661745
28006	2.991039	-1.530435	9.242644	-0.021439	0.011451	0.118049	-0.281000	0.789258	-1.144100	0.728819	-0.173559	-0.055023	-0.660055
28007	3.075403	-1.638153	9.183457	0.026474	0.024548	0.180156	-0.277645	0.790637	-1.145863	0.731311	-0.173010	-0.054599	-0.657473
28008	3.152976	-1.644032	9.152181	0.049429	0.011002	0.160675	-0.272954	0.793536	-1.141198	0.733623	-0.172347	-0.054558	-0.655070
28009	3.138595	-1.661292	9.094094	0.075933	-0.003512	0.109394	-0.270530	0.791826	-1.143186	0.735311	-0.171369	-0.055441	-0.653358
28010	3.110538	-1.712782	9.093622	0.035484	-0.013602	0.072080	-0.269986	0.789672	-1.142446	0.736381	-0.171135	-0.055884	-0.652175
28011	3.051392	-1.643440	9.221276	0.039696	-0.011220	0.049129	-0.271322	0.787847	-1.147933	0.737143	-0.170727	-0.056611	-0.651358
28012	2.940179	-1.669743	9.141029	0.074478	-0.019260	0.026228	-0.271586	0.786482	-1.149879	0.737740	-0.169939	-0.057802	-0.650784
28013	2.921199	-1.708942	9.022786	0.048653	-0.004136	0.052775	-0.269567	0.785172	-1.150353	0.738586	-0.169311	-0.058518	-0.649923
28014	2.961272	-1.771332	9.038930	-0.002908	0.025288	0.067824	-0.267959	0.786575	-1.151415	0.739511	-0.169135	-0.057904	-0.648972
28015	2.939703	-1.766856	9.144155	-0.022692	0.015353	0.031453	-0.266344	0.785668	-1.150511	0.739861	-0.169288	-0.057465	-0.648572
28016	2.859836	-1.773161	9.139344	-0.012618	0.012881	-0.009181	-0.267688	0.785658	-1.148726	0.739737	-0.169326	-0.057169	-0.648730
28017	2.851909	-1.744176	9.114809	-0.045448	0.031682	0.010288	-0.267284	0.785070	-1.148206	0.739756	-0.169578	-0.056248	-0.648723
28018	2.884887	-1.811547	9.154846	-0.066003	0.036125	0.039421	-0.264745	0.789709	-1.149310	0.740107	-0.170159	-0.054751	-0.648297
28019	2.856731	-1.850895	9.200017	-0.077024	0.028744	0.046418	-0.264480	0.790964	-1.148728	0.740483	-0.170956	-0.053327	-0.647777
28020	2.876362	-1.860247	9.217541	-0.080435	0.044828	0.042086	-0.261804	0.794236	-1.145932	0.740823	-0.171641	-0.051504	-0.647355
28021	2.910407	-1.874201	9.165731	-0.054604	0.022610	0.014613	-0.262881	0.794786	-1.144133	0.740855	-0.172153	-0.050560	-0.647257
28022	2.876581	-1.903963	9.010852	-0.090107	0.019209	-0.004074	-0.261010	0.797683	-1.142700	0.740534	-0.173264	-0.049150	-0.647435
28023	2.876242	-1.874829	9.087655	-0.101651	0.064467	0.031540	-0.259272	0.800630	-1.143305	0.740660	-0.173950	-0.046909	-0.647274
28024	2.872150	-2.122499	9.296423	-0.107591	0.039134	0.047279	-0.257129	0.802524	-1.141636	0.740957	-0.175110	-0.044800	-0.646771
28025	2.768827	-2.039402	9.335957	-0.047059	0.010592	-0.000436	-0.257677	0.805587	-1.138809	0.740807	-0.175654	-0.044161	-0.646839
28026	2.870156	-2.030290	9.247520	0.016863	-0.004782	-0.003891	-0.258779	0.814853	-1.140402	0.740834	-0.175492	-0.044491	-0.646829
28027	2.834505	-1.982411	9.005338	0.008686	0.016301	0.003303	-0.258913	0.815029	-1.141755	0.740933	-0.175143	-0.044469	-0.646812
28028	2.875614	-2.098190	9.012288	-0.085919	0.030506	0.043760	-0.258920	0.817428	-1.141405	0.741247	-0.176089	-0.042779	-0.646309
28029	2.852141	-2.108307	9.189782	-0.111362	-0.008979	-0.021993	-0.258926	0.819396	-1.140797	0.740573	-0.177831	-0.041662	-0.646678
28030	2.773252	-2.056341	9.095492	-0.066364	0.009199	0.049008	-0.258666	0.821865	-1.137591	0.741004	-0.178765	-0.040521	-0.645999
28031	2.702764	-2.169292	9.084553	-0.087483	0.047677	0.139385	-0.251644	0.809159	-1.134001	0.742540	-0.179551	-0.038286	-0.644151
28032	2.624980	-2.158566	9.079678	-0.105097	0.066629	0.229644	-0.248697	0.811570	-1.130964	0.745182	-0.180455	-0.035144	-0.641019
28033	2.708895	-2.227440	9.123695	-0.092282	0.031533	0.215297	-0.245215	0.815181	-1.131432	0.747639	-0.181567	-0.032803	-0.637961
28034	2.729146	-2.399438	9.077469	-0.108735	0.037238	0.158705	-0.240523	0.818165	-1.130438	0.749307	-0.182849	-0.030308	-0.635756
28035	2.707061	-2.382844	9.095924	-0.125895	0.035214	0.126815	-0.237314	0.823132	-1.128001	0.750492	-0.184360	-0.027799	-0.634035
28036	2.689224	-2.455993	9.124816	-0.099787	0.048664	0.095162	-0.234237	0.826942	-1.124376	0.751375	-0.185321	-0.025478	-0.632806
28037	2.681272	-2.538673	9.154083	-0.068424	0.030156	0.063320	-0.232095	0.829138	-1.123513	0.751953	-0.186001	-0.024001	-0.631976
28038	2.618881	-2.576224	9.113935	-0.062965	0.022224	0.026171	-0.231422	0.828022	-1.118795	0.752081	-0.186707	-0.022800	-0.631660
28039	2.569768	-2.538269	9.150659	-0.027801	0.000503	0.053557	-0.231696	0.829682	-1.116833	0.752672	-0.187146	-0.022309	-0.630843
28040	2.604180	-2.566779	9.123042	0.000313	0.000937	0.045686	-0.230893	0.830654	-1.116811	0.753269	-0.187178	-0.022154	-0.630126
28041	2.589163	-2.559780	9.016608	0.001727	0.007663	0.061652	-0.230364	0.834022	-1.122151	0.754074	-0.187088	-0.021891	-0.629199
28042	2.578303	-2.618237	9.045604	-0.032910	0.024671	0.081106	-0.227139	0.833637	-1.120976	0.755004	-0.187337	-0.020828	-0.628044
28043	2.654199	-2.650843	9.081881	-0.049878	0.023719	0.042131	-0.225664	0.834257	-1.118660	0.755374	-0.187822	-0.019742	-0.627490
28044	2.591938	-2.695675	9.036977	-0.045720	0.015404	0.020006	-0.224726	0.834943	-1.118649	0.755482	-0.188355	-0.018888	-0.627226
28045	2.552415	-2.647832	9.102807	-0.015247	0.026174	0.026364	-0.223521	0.836145	-1.116719	0.755784	-0.188284	-0.018252	-0.626903
28046	2.609045	-2.690500	9.114496	0.007203	0.016529	-0.007233	-0.222448	0.836884	-1.119157	0.755751	-0.187992	-0.018147	-0.627033
28047	2.542370	-2.638309	9.051874	-0.002797	0.010093	-0.038235	-0.223796	0.838780	-1.120169	0.755283	-0.187915	-0.018149	-0.627620
28048	2.533782	-2.691872	9.064051	-0.021378	0.017311	-0.048852	-0.223386	0.836516	-1.120655	0.754624	-0.188030	-0.017832	-0.628386
28049	2.490134	-2.687807	9.081939	-0.017198	0.014392	-0.037355	-0.223127	0.839638	-1.121237	0.754114	-0.188119	-0.017577	-0.628978
28050	2.431759	-2.679157	9.070454	-0.013845	0.016842	-0.027592	-0.223127	0.839642	-1.121373	0.753751	-0.188134	-0.017282	-0.629418
28051	2.455503	-2.654449	9.070995	-0.014928	0.012295	0.012153	-0.223931	0.838733	-1.117991	0.753873	-0.188230	-0.016890	-0.629254
28052	2.495729	-2.724119	9.089606	-0.007876	0.015759	0.018380	-0.223664	0.838991	-1.117170	0.754097	-0.188185	-0.016509	-0.629009
28053	2.475703	-2.688065	9.115200	-0.012262	0.005208	0.012112	-0.221783	0.838960	-1.117737	0.754226	-0.188331	-0.016250	-0.628816
28054	2.515133	-2.721336	9.111847	-0.004216	0.008768	0.014805	-0.222193	0.841356	-1.116838	0.754426	-0.188317	-0.016037	-0.628586
28055	2.516010	-2.648495	9.082437	0.016771	-0.004952	0.001519	-0.221787	0.840203	-1.116336	0.754529	-0.188151	-0.016331	-0.628505
28056	2.479172	-2.629746	9.047462	0.017272	0.005301	0.018392	-0.221788	0.840680	-1.118634	0.754854	-0.187857	-0.016428	-0.628200
28057	2.499498	-2.668214	9.101336	-0.019122	-0.004219	0.031474	-0.221251	0.840945	-1.118359	0.755198	-0.188234	-0.016143	-0.627681
28058	2.538223	-2.657795	9.150592	0.013403	-0.004758	-0.007337	-0.220581	0.841376	-1.119306	0.755187	-0.188117	-0.016440	-0.627721
28059	2.488042	-2.590745	9.032997	0.019638	0.000535	-0.003736	-0.221114	0.840268	-1.119880	0.755237	-0.187837	-0.016700	-0.627738
28060	2.512229	-2.580590	9.081808	-0.005635	0.005573	-0.000254	-0.221249	0.840413	-1.119873	0.755241	-0.187879	-0.016574	-0.627724
28061	2.571950	-2.647473	9.151549	0.023025	-0.003159	0.003305	-0.219769	0.839376	-1.119380	0.755391	-0.187597	-0.016905	-0.627619
28062	2.516954	-2.580509	9.043436	0.025958	-0.003869	-0.039115	-0.222054	0.840315	-1.120956	0.755026	-0.187268	-0.017465	-0.628141
28063	2.502110	-2.566213	9.038058	0.009784	0.011953	-0.037293	-0.221785	0.839687	-1.118530	0.754621	-0.186982	-0.017552	-0.628711
28064	2.498165	-2.595405	9.139263	-0.010809	0.009282	-0.008200	-0.220706	0.838539	-1.118988	0.754517	-0.187053	-0.017338	-0.628820
28065	2.497905	-2.580843	9.148774	0.025391	-0.002619	-0.017889	-0.221784	0.839432	-1.119763	0.754410	-0.186719	-0.017764	-0.629036
28066	2.474299	-2.620119	9.100201	0.032100	-0.008338	-0.000215	-0.223253	0.836941	-1.120779	0.754548	-0.186367	-0.018322	-0.628959
28067	2.469537	-2.620202	9.126535	0.006395	-0.016102	0.017337	-0.222853	0.837931	-1.121160	0.754808	-0.186501	-0.018576	-0.628599
28068	2.507924	-2.600084	9.129969	0.044323	-0.022740	0.011216	-0.222045	0.837409	-1.123908	0.755149	-0.186149	-0.019468	-0.628267
28069	2.460382	-2.542696	9.019750	0.017089	0.001590	0.024558	-0.222040	0.836019	-1.125041	0.755547	-0.185901	-0.019557	-0.627860
28070	2.521248	-2.551298	9.052977	0.009184	-0.002662	0.050130	-0.220699	0.836831	-1.124758	0.756236	-0.185842	-0.019555	-0.627046
28071	2.502220	-2.556490	9.134279	0.003242	0.010851	0.005112	-0.220964	0.835256	-1.123718	0.756342	-0.185679	-0.019400	-0.626972
28072	2.443490	-2.523566	9.163524	0.003941	0.009732	-0.021404	-0.221238	0.837080	-1.122703	0.756115	-0.185516	-0.019410	-0.627293
28073	2.483167	-2.578688	9.100161	0.017037	0.001549	0.026320	-0.220963	0.835294	-1.125350	0.756535	-0.185266	-0.019485	-0.626858
28074	2.525856	-2.536647	9.069859	0.018631	-0.002166	0.033364	-0.218283	0.837471	-1.124222	0.757059	-0.185051	-0.019660	-0.626283
28075	2.535008	-2.497631	9.144470	0.010840	-0.006309	0.054525	-0.219759	0.836939	-1.124222	0.757806	-0.185003	-0.019672	-0.625394
28076	2.551698	-2.613860	9.090492	0.024379	-0.008878	0.019190	-0.219884	0.833533	-1.123786	0.758145	-0.184780	-0.020065	-0.625036
28077	2.535622	-2.541326	9.062972	0.004430	-0.000331	0.026256	-0.220155	0.834357	-1.122395	0.758515	-0.184747	-0.020011	-0.624598
28078	2.534779	-2.490355	9.117929	-0.005894	0.000968	0.042142	-0.219620	0.834914	-1.122520	0.759034	-0.184869	-0.019792	-0.623938
28079	2.628185	-2.556634	9.114074	0.019526	-0.012774	0.031508	-0.218278	0.835477	-1.123742	0.759519	-0.184767	-0.020099	-0.623368
28080	2.603559	-2.549807	9.033826	0.015426	-0.008907	0.017381	-0.217337	0.835440	-1.123074	0.759826	-0.184678	-0.020394	-0.623011
28081	2.527733	-2.638579	9.020132	-0.024993	0.002269	-0.017132	-0.219093	0.838452	-1.122956	0.759545	-0.185051	-0.020098	-0.623252
28082	2.570574	-2.589242	9.083664	-0.043545	0.002447	-0.030464	-0.218286	0.838465	-1.124326	0.759046	-0.185697	-0.019664	-0.623682
28083	2.517739	-2.614478	9.077418	-0.031621	0.009829	-0.037439	-0.219899	0.838458	-1.122402	0.758489	-0.186072	-0.019245	-0.624261
28084	2.471787	-2.634743	8.979871	-0.048118	0.014713	-0.025069	-0.219901	0.838835	-1.120348	0.758029	-0.186635	-0.018543	-0.624672
28085	2.547550	-2.638204	9.157952	-0.076631	0.048454	0.003327	-0.218972	0.842471	-1.119289	0.757826	-0.187227	-0.016821	-0.624790
28086	2.519805	-2.696965	9.210505	-0.040421	0.002865	-0.046352	-0.219637	0.840364	-1.119350	0.757135	-0.187815	-0.016478	-0.625461
28087	2.421349	-2.650219	9.026585	-0.017326	-0.004327	-0.035693	-0.220447	0.841634	-1.118346	0.756646	-0.188154	-0.016438	-0.625951
28088	2.465534	-2.683407	8.994490	-0.027259	0.017743	0.003309	-0.220048	0.842414	-1.115740	0.756620	-0.188373	-0.015845	-0.625932
28089	2.607709	-2.722068	9.259130	-0.003087	-0.014945	-0.032223	-0.221123	0.842712	-1.115310	0.756224	-0.188633	-0.016130	-0.626324
28090	2.434272	-2.557727	9.098502	0.017191	-0.024976	-0.051638	-0.222198	0.842771	-1.116792	0.755692	-0.188696	-0.016956	-0.626925
28091	2.521291	-2.682394	9.005822	-0.016108	0.012856	-0.010845	-0.222198	0.842784	-1.117336	0.755525	-0.188809	-0.016574	-0.627103
28092	2.538105	-2.667518	9.051964	-0.030646	-0.006864	-0.009254	-0.224077	0.842556	-1.117866	0.755327	-0.189382	-0.016360	-0.627174
28093	2.567131	-2.657276	9.098516	-0.031953	0.009524	-0.025074	-0.223812	0.843824	-1.117828	0.754919	-0.189774	-0.015884	-0.627559
28094	2.572191	-2.683899	8.997766	-0.019739	0.016341	-0.009077	-0.224352	0.844512	-1.116439	0.754772	-0.189891	-0.015455	-0.627711
28095	2.510141	-2.726291	9.034698	-0.048646	0.023076	-0.003805	-0.223545	0.844060	-1.116055	0.754571	-0.190375	-0.014483	-0.627830
28096	2.509614	-2.692308	9.082571	-0.043019	0.017143	-0.013553	-0.223282	0.845705	-1.113963	0.754284	-0.190832	-0.013769	-0.628052
28097	2.482929	-2.697652	9.040869	-0.048861	0.017564	0.003236	-0.225166	0.846889	-1.114311	0.754168	-0.191389	-0.012848	-0.628042
28098	2.522740	-2.750338	9.035266	-0.051477	0.029181	0.036007	-0.222754	0.848428	-1.109799	0.754441	-0.191835	-0.011647	-0.627600
28099	2.554923	-2.788599	9.007655	-0.059091	0.035814	0.052818	-0.222491	0.850092	-1.108523	0.754909	-0.192333	-0.010134	-0.626912
28100	2.569930	-2.812603	9.003482	-0.032552	0.030194	0.001587	-0.221951	0.849247	-1.109237	0.754818	-0.192474	-0.009286	-0.626990
28101	2.510637	-2.760274	8.977195	-0.032331	0.016230	-0.009100	-0.219534	0.849474	-1.109258	0.754606	-0.192805	-0.008646	-0.627153
28102	2.467728	-2.790181	9.014620	-0.029109	0.037153	0.008736	-0.217923	0.849997	-1.108988	0.754662	-0.192807	-0.007722	-0.627097
28103	2.512462	-2.837916	9.064499	-0.017665	0.044933	-0.014174	-0.217790	0.850434	-1.109656	0.754446	-0.192558	-0.006853	-0.627444
28104	2.424309	-2.800679	9.013367	-0.038327	0.073944	-0.044093	-0.215908	0.849948	-1.108877	0.753782	-0.192230	-0.005454	-0.628356
28105	2.395872	-2.813320	9.137768	-0.069074	0.073557	-0.038883	-0.215380	0.853058	-1.109191	0.753057	-0.192391	-0.003601	-0.629188
28106	2.399941	-2.881209	9.229881	-0.054112	0.041505	-0.031969	-0.215382	0.853306	-1.107686	0.752471	-0.192708	-0.002444	-0.629798
28107	2.358169	-2.864983	9.151444	0.013647	0.004293	-0.014303	-0.214982	0.854435	-1.107926	0.752367	-0.192494	-0.002578	-0.629986
28108	2.395204	-2.801208	9.002849	0.028038	0.000026	0.019303	-0.215784	0.853359	-1.109585	0.752743	-0.192100	-0.002884	-0.629657
28109	2.426576	-2.917166	8.995057	0.002254	0.004576	0.042235	-0.214435	0.851354	-1.109938	0.753307	-0.192060	-0.002654	-0.628995
28110	2.459540	-2.853439	9.091879	0.001240	0.003539	0.012155	-0.212554	0.851295	-1.109281	0.753510	-0.192024	-0.002603	-0.628763
28111	2.406329	-2.868977	9.027774	-0.017299	-0.000775	-0.035657	-0.214703	0.851036	-1.108176	0.753018	-0.192345	-0.002510	-0.629255
28112	2.378543	-2.811218	9.036115	-0.022132	-0.001954	0.010296	-0.213624	0.849569	-1.107011	0.753097	-0.192730	-0.002251	-0.629043
28113	2.429813	-2.829708	9.037827	-0.022625	-0.001525	0.028852	-0.213625	0.849129	-1.100221	0.753395	-0.193143	-0.001856	-0.628560
28114	2.494898	-2.911051	9.180060	0.010147	-0.015940	0.012051	-0.212547	0.848133	-1.101082	0.753611	-0.193219	-0.002205	-0.628277
28115	2.464698	-2.872769	9.068110	0.034915	-0.032183	-0.041897	-0.213885	0.846324	-1.101125	0.753239	-0.193150	-0.003272	-0.628739
28116	2.416053	-2.883375	8.946334	0.020780	-0.001973	-0.046154	-0.214286	0.846015	-1.105757	0.752811	-0.192886	-0.003783	-0.629330
28117	2.415593	-2.854248	8.984616	-0.005377	0.018067	-0.074401	-0.214953	0.844763	-1.106062	0.751876	-0.192792	-0.003711	-0.630476
28118	2.367219	-2.842977	9.086559	-0.008518	0.016699	-0.092093	-0.217237	0.844470	-1.103323	0.750726	-0.192729	-0.003741	-0.631864
28119	2.363259	-2.891604	9.060325	-0.006470	0.008088	-0.102747	-0.217770	0.842762	-1.102420	0.749424	-0.192772	-0.003911	-0.633394
28120	2.348190	-2.860315	9.090921	-0.008983	0.007411	-0.076236	-0.220190	0.843667	-1.102362	0.748486	-0.192834	-0.004019	-0.634483
28121	2.376765	-2.835521	9.086797	0.005106	-0.008690	-0.067461	-0.221263	0.843182	-1.104815	0.747671	-0.192915	-0.004447	-0.635415
28122	2.400538	-2.815670	9.065711	-0.002555	-0.006523	-0.049795	-0.221800	0.842892	-1.104002	0.747107	-0.193059	-0.004747	-0.636032
28123	2.398204	-2.946808	9.032927	0.024645	-0.015858	-0.058604	-0.221929	0.840852	-1.101344	0.746479	-0.192940	-0.005492	-0.636800
28124	2.342916	-2.845850	9.047319	-0.001395	-0.001023	-0.092178	-0.224479	0.840558	-1.104454	0.745376	-0.192990	-0.005888	-0.638071
28125	2.342294	-2.814301	9.049469	0.005692	-0.004607	-0.088643	-0.224206	0.839278	-1.104499	0.744290	-0.193002	-0.006332	-0.639329
28126	2.337250	-2.814400	8.986726	-0.015540	0.010704	-0.032028	-0.226624	0.839044	-1.104206	0.743887	-0.193120	-0.006137	-0.639765
28127	2.396512	-2.859442	9.049067	-0.017782	-0.002994	-0.017990	-0.228236	0.839229	-1.104453	0.743614	-0.193466	-0.005976	-0.639979
28128	2.425568	-2.849199	9.105248	-0.013579	0.006459	-0.039143	-0.227833	0.839430	-1.107445	0.743127	-0.193608	-0.005897	-0.640503
28129	2.405217	-2.803445	9.089835	0.013370	-0.003984	-0.039122	-0.228237	0.839747	-1.108519	0.742705	-0.193498	-0.006228	-0.641022
28130	2.380896	-2.816036	8.983263	0.005202	0.009204	-0.000155	-0.230524	0.841098	-1.109537	0.742762	-0.193330	-0.006189	-0.641007
28131	2.433495	-2.771378	9.037500	-0.007893	0.005107	0.017444	-0.228772	0.838848	-1.105820	0.742984	-0.193424	-0.005889	-0.640724
28132	2.545060	-2.759633	9.137127	0.016852	-0.009249	0.031548	-0.229442	0.838156	-1.105834	0.743489	-0.193323	-0.006151	-0.640166
28133	2.575110	-2.812498	9.109560	0.044914	-0.014230	-0.009067	-0.228502	0.838455	-1.107469	0.743573	-0.192878	-0.006922	-0.640195
28134	2.600166	-2.734361	9.095296	0.061798	-0.028499	-0.037405	-0.230379	0.837523	-1.108157	0.743389	-0.192346	-0.008320	-0.640551
28135	2.551030	-2.715842	9.002172	0.088859	-0.026456	-0.039063	-0.231445	0.834758	-1.110003	0.743252	-0.191402	-0.009957	-0.640970
28136	2.482842	-2.707374	8.951870	0.046528	-0.014458	-0.035567	-0.233047	0.831402	-1.110229	0.743027	-0.190916	-0.010941	-0.641360
28137	2.471058	-2.717294	8.994914	-0.014526	0.017034	-0.035555	-0.233589	0.832974	-1.110308	0.742545	-0.190952	-0.010591	-0.641912
28138	2.457228	-2.736955	9.095744	-0.053141	0.025645	-0.037387	-0.233460	0.834484	-1.108356	0.741914	-0.191431	-0.009704	-0.642513
28139	2.480160	-2.668563	9.115190	-0.049721	0.018434	-0.032126	-0.233998	0.834584	-1.106033	0.741342	-0.191968	-0.008866	-0.643026
28140	2.490914	-2.724205	9.099089	-0.014329	-0.011933	-0.014528	-0.236419	0.835467	-1.105024	0.741130	-0.192359	-0.008943	-0.643151
28141	2.522562	-2.740630	9.040002	-0.010242	-0.011345	0.034992	-0.234275	0.837449	-1.107162	0.741567	-0.192705	-0.008795	-0.642547
28142	2.598727	-2.782939	9.100433	0.020573	-0.014418	0.026212	-0.232661	0.836858	-1.107744	0.742050	-0.192617	-0.009213	-0.642009
28143	2.539486	-2.735466	9.059740	0.021938	-0.014920	-0.025051	-0.234942	0.835772	-1.107480	0.741837	-0.192523	-0.009765	-0.642275
28144	2.443697	-2.683805	8.984193	0.011140	-0.010596	-0.024153	-0.235480	0.836087	-1.108280	0.741613	-0.192517	-0.010191	-0.642529
28145	2.444798	-2.727474	9.056774	-0.007527	0.003684	0.003286	-0.235741	0.833851	-1.109302	0.741656	-0.192622	-0.009976	-0.642452
28146	2.495607	-2.716837	9.096769	-0.011927	0.004686	0.033325	-0.235347	0.836335	-1.106913	0.742073	-0.192773	-0.009655	-0.641929
28147	2.525703	-2.769700	9.083649	0.006326	-0.012633	0.020890	-0.235486	0.838171	-1.106580	0.742392	-0.192884	-0.009790	-0.641525
28148	2.510013	-2.721439	9.025028	0.004923	-0.003429	0.007686	-0.234408	0.837235	-1.110025	0.742562	-0.192884	-0.009910	-0.641326
28149	2.544541	-2.745084	9.064783	0.004487	-0.000289	0.024495	-0.234009	0.838326	-1.108633	0.742922	-0.192865	-0.009825	-0.640916
28150	2.548953	-2.725585	9.050327	0.017649	-0.011167	0.001479	-0.234140	0.837493	-1.109203	0.743046	-0.192774	-0.010242	-0.640793
28151	2.512157	-2.716551	8.967283	-0.003898	0.009051	0.003319	-0.235213	0.836772	-1.107581	0.743104	-0.192757	-0.009994	-0.640735
28152	2.496695	-2.775083	9.073170	-0.032976	0.010324	0.013848	-0.236293	0.838347	-1.107245	0.743176	-0.193145	-0.009390	-0.640544
28153	2.511154	-2.760247	9.140905	-0.015664	-0.003490	0.003200	-0.234279	0.838895	-1.108476	0.743184	-0.193462	-0.009175	-0.640442
28154	2.471250	-2.712425	9.086360	0.017675	-0.015572	-0.000301	-0.234145	0.839027	-1.108201	0.743303	-0.193426	-0.009671	-0.640307
28155	2.495933	-2.748401	9.000727	-0.005090	-0.004456	0.045669	-0.234545	0.838206	-1.109039	0.743896	-0.193604	-0.009440	-0.639568
28156	2.534952	-2.754972	9.035676	-0.004564	0.008436	0.028062	-0.234271	0.836163	-1.106659	0.744264	-0.193597	-0.009174	-0.639146
28157	2.515333	-2.735902	9.083076	0.003419	-0.004934	-0.003823	-0.234139	0.836726	-1.106642	0.744257	-0.193644	-0.009252	-0.639139
28158	2.452454	-2.746756	9.057155	0.003564	-0.015431	-0.010947	-0.234278	0.838600	-1.107941	0.744173	-0.193813	-0.009603	-0.639179
28159	2.438080	-2.756728	9.047160	0.011675	0.001519	0.025437	-0.233871	0.837138	-1.106360	0.744574	-0.193657	-0.009573	-0.638760
28160	2.481075	-2.721959	9.067475	-0.006825	0.000909	0.043930	-0.234139	0.836911	-1.108541	0.745137	-0.193783	-0.009330	-0.638069
28161	2.496661	-2.772655	9.077965	0.013085	-0.005905	0.038643	-0.233875	0.838597	-1.108218	0.745710	-0.193700	-0.009377	-0.637424
28162	2.516426	-2.799006	9.030625	0.023786	0.003775	0.010445	-0.234008	0.838021	-1.107691	0.745959	-0.193326	-0.009610	-0.637242
28163	2.505323	-2.731236	9.012922	0.010656	0.012860	-0.001915	-0.233606	0.838267	-1.106463	0.746009	-0.193033	-0.009503	-0.637274
28164	2.534364	-2.720993	9.064289	-0.003282	0.022031	-0.017821	-0.231995	0.838840	-1.108368	0.745812	-0.192826	-0.009232	-0.637572
28165	2.492651	-2.823714	9.020452	0.003137	0.003643	0.008618	-0.231727	0.838783	-1.106196	0.745965	-0.192766	-0.009127	-0.637413
28166	2.465613	-2.799926	9.050738	-0.036864	0.008247	0.024440	-0.232797	0.837462	-1.109220	0.746162	-0.193243	-0.008467	-0.637046
28167	2.448594	-2.783231	9.139159	-0.010864	-0.012811	0.057983	-0.232531	0.838594	-1.109458	0.746887	-0.193609	-0.008235	-0.636088
28168	2.492231	-2.789726	9.102031	0.027123	-0.022940	0.049188	-0.231729	0.839343	-1.105905	0.747635	-0.193531	-0.008758	-0.635226
