# Supplementary material for: Identification of Haptic Based Guiding Using Hard Reins
Source: PLoS One. 2015 Jul 22;10(7):e0132020. doi: 10.1371/journal.pone.0132020 (PMC4511788; doi:10.1371/journal.pone.0132020)
Supplement: S8 File — (ZIP) [file pone.0132020.s008.zip › Exp2_MotionData1/Subject1/path1/T8/fc8.txt]

// Start Time: 0
// Sample rate: 25.0Hz
// Scenario: 4.9
// Firmware Version: 2.6.1
Counter	Acc_X	Acc_Y	Acc_Z	Gyr_X	Gyr_Y	Gyr_Z	Mag_X	Mag_Y	Mag_Z	Quat_w	Quat_x	Quat_y	Quat_z
31903	8.523294	-0.732470	4.652890	-0.541789	0.034428	-0.007249	-0.754331	-0.230799	-0.293026	0.337299	0.502739	-0.272311	0.747883
31904	8.561778	-0.727758	4.672117	-0.552669	0.028917	0.010358	-0.754330	-0.231225	-0.292187	0.345833	0.499622	-0.277491	0.744162
31905	8.547355	-0.732561	4.662524	-0.542669	0.038014	-0.004623	-0.753903	-0.231928	-0.292760	0.354350	0.495453	-0.282255	0.741144
31906	8.547234	-0.749432	4.669962	-0.547303	0.023636	-0.006361	-0.754464	-0.232199	-0.295569	0.362955	0.492421	-0.287170	0.737102
31907	8.566643	-0.732667	4.664916	-0.547286	0.030911	-0.013476	-0.754744	-0.232621	-0.295572	0.371527	0.488241	-0.291891	0.733750
31908	8.542490	-0.732500	4.667363	-0.541792	0.034429	-0.007246	-0.752353	-0.230935	-0.296135	0.380056	0.484973	-0.296578	0.729658
31909	8.522966	-0.739476	4.691631	-0.576387	0.020143	-0.004030	-0.751927	-0.231356	-0.296845	0.388618	0.480536	-0.301823	0.725922
31910	8.561073	-0.705368	4.773357	-0.561857	0.020028	0.001456	-0.752070	-0.230787	-0.298243	0.397023	0.477152	-0.306932	0.721451
31911	8.527861	-0.761378	4.672538	-0.543841	0.007599	-0.028343	-0.752208	-0.231635	-0.297267	0.405452	0.473165	-0.311495	0.717422
31912	8.522131	-0.721827	4.807423	-0.574669	0.005683	-0.000386	-0.752068	-0.231354	-0.297265	0.413808	0.469767	-0.316814	0.712538
31913	8.368288	-0.716508	4.730244	-0.552987	0.006851	-0.042630	-0.751215	-0.233049	-0.296306	0.422422	0.465676	-0.321299	0.708147
31914	8.464258	-0.944526	4.693998	-0.557008	-0.011195	-0.136345	-0.750641	-0.234874	-0.298438	0.432308	0.463402	-0.325164	0.701880
31915	8.641468	-1.011922	4.530197	-0.569645	-0.016741	-0.111654	-0.748936	-0.238554	-0.294133	0.441774	0.459792	-0.329366	0.696380
31916	8.722712	-0.613739	4.515979	-0.560292	-0.004853	-0.033701	-0.748780	-0.242505	-0.291787	0.450164	0.456592	-0.334084	0.690843
31917	8.699753	-0.522425	4.408669	-0.518397	0.003817	-0.017329	-0.749892	-0.246307	-0.291256	0.457868	0.452415	-0.338184	0.686519
31918	8.946369	-0.398281	4.411787	-0.560593	0.063076	0.030535	-0.748750	-0.249550	-0.290877	0.465717	0.447728	-0.342795	0.682011
31919	8.777708	-0.077456	4.529253	-0.552044	0.098469	0.095882	-0.751844	-0.251223	-0.293962	0.472718	0.441080	-0.347420	0.679180
31920	8.588656	-0.172584	4.586144	-0.555386	0.131593	0.117702	-0.751973	-0.253182	-0.297636	0.479683	0.434801	-0.352023	0.675967
31921	8.601148	-0.461957	4.702928	-0.551770	0.139010	0.091119	-0.754650	-0.253164	-0.301268	0.486920	0.427537	-0.356128	0.673271
31922	8.571609	-0.534030	4.742434	-0.560740	0.183645	0.041183	-0.756460	-0.257362	-0.308044	0.495202	0.420937	-0.359561	0.669554
31923	8.339876	-0.445745	5.099387	-0.526464	0.138120	0.071889	-0.757861	-0.258466	-0.313946	0.502363	0.413950	-0.363073	0.666674
31924	8.279510	-0.433221	5.108993	-0.563054	0.104178	0.057504	-0.760954	-0.259278	-0.321660	0.509736	0.408163	-0.367388	0.662268
31925	8.242936	-0.466627	5.140828	-0.557836	0.055316	0.077314	-0.763487	-0.259250	-0.328385	0.516372	0.401808	-0.372093	0.658374
31926	8.317871	-0.234476	5.237210	-0.556113	0.037101	0.099602	-0.769142	-0.255275	-0.334202	0.522507	0.396570	-0.377267	0.653749
31927	8.249717	-0.463875	5.201199	-0.538248	-0.011518	0.085029	-0.773665	-0.252149	-0.339474	0.528283	0.391145	-0.382366	0.649399
31928	8.131494	-0.720598	5.383035	-0.546173	-0.071959	-0.004991	-0.774375	-0.250306	-0.342541	0.534742	0.388139	-0.387661	0.642742
31929	8.243536	-1.054238	5.091807	-0.548296	-0.090988	-0.089830	-0.776358	-0.248183	-0.344470	0.542124	0.384871	-0.392268	0.635690
31930	8.325439	-1.134627	5.073264	-0.530473	-0.156051	-0.076830	-0.775943	-0.246928	-0.340807	0.548577	0.383558	-0.397622	0.627570
31931	8.476149	-0.794160	4.788960	-0.553840	-0.125472	-0.054202	-0.775376	-0.248063	-0.338574	0.555134	0.380279	-0.402844	0.620428
31932	8.507689	-0.741161	4.793159	-0.566312	-0.087629	-0.047491	-0.775100	-0.247373	-0.334634	0.561881	0.377377	-0.408018	0.612697
31933	8.449915	-0.731220	4.778627	-0.550603	-0.044462	-0.047582	-0.776088	-0.247800	-0.332383	0.568839	0.372985	-0.412247	0.606100
31934	8.479009	-0.746055	4.754590	-0.550597	-0.047209	-0.042252	-0.776650	-0.248650	-0.330701	0.575575	0.369618	-0.416716	0.598701
31935	8.474717	-0.586465	4.762480	-0.556840	-0.033820	-0.024695	-0.775513	-0.250912	-0.328766	0.582247	0.364745	-0.420967	0.592230
31936	8.522555	-0.596116	4.813268	-0.536717	-0.010503	-0.022828	-0.774093	-0.252455	-0.331604	0.588801	0.360846	-0.424896	0.585292
31937	8.437999	-0.750660	4.749863	-0.553132	-0.013817	-0.047803	-0.773371	-0.256830	-0.329407	0.595739	0.355883	-0.428602	0.578570
31938	8.581008	-0.669636	4.710105	-0.544006	-0.012157	-0.034396	-0.771816	-0.258110	-0.326762	0.602310	0.351923	-0.432455	0.571276
31939	8.649054	-0.665595	4.651975	-0.547648	0.004402	-0.069024	-0.770392	-0.261639	-0.325265	0.609449	0.346917	-0.435630	0.564311
31940	8.543247	-0.524638	4.669875	-0.538678	-0.002728	-0.083034	-0.768977	-0.262629	-0.324865	0.616450	0.343239	-0.438867	0.556393
31941	8.634264	-0.514955	4.763885	-0.554627	0.039261	-0.034808	-0.767556	-0.265314	-0.323217	0.623403	0.337373	-0.441813	0.549864
31942	8.469980	-0.523480	4.781115	-0.540199	0.013823	-0.021248	-0.767852	-0.262071	-0.324024	0.629703	0.332855	-0.445188	0.542668
31943	8.496037	-0.469917	4.869889	-0.558397	0.002022	-0.001919	-0.770551	-0.257556	-0.324799	0.635837	0.326976	-0.448750	0.536117
31944	8.493597	-0.658964	4.782595	-0.532999	-0.018039	0.010866	-0.772112	-0.255586	-0.323080	0.641297	0.322526	-0.452568	0.529053
31945	8.503338	-0.547585	4.824834	-0.525581	0.008928	0.014340	-0.773956	-0.253044	-0.323882	0.646960	0.316778	-0.455693	0.522914
31946	8.416273	-0.672947	4.787687	-0.571021	-0.001713	0.017380	-0.775948	-0.249380	-0.323407	0.652582	0.311524	-0.459647	0.515572
31947	8.562417	-0.422833	4.736372	-0.549029	0.037887	0.013920	-0.774550	-0.246855	-0.321143	0.658507	0.305115	-0.462530	0.509254
31948	8.590371	-0.519164	4.819568	-0.546206	0.059591	0.003193	-0.773707	-0.245869	-0.321982	0.664513	0.299608	-0.465236	0.502208
31949	8.612352	-0.146192	4.965193	-0.559786	0.059314	0.042006	-0.772300	-0.245314	-0.320301	0.670262	0.292517	-0.467994	0.496150
31950	8.493395	-0.091548	5.080730	-0.559873	0.048478	0.042933	-0.771756	-0.240238	-0.322500	0.675675	0.286492	-0.471119	0.489318
31951	8.387213	-0.265426	4.995822	-0.579355	-0.012496	0.019154	-0.771491	-0.236294	-0.322883	0.680925	0.280001	-0.474777	0.482210
31952	8.279525	-0.675648	4.990879	-0.547719	-0.034043	-0.008726	-0.769543	-0.230391	-0.320587	0.685815	0.275363	-0.478503	0.474202
31953	8.395327	-0.870274	4.903489	-0.549700	-0.026133	-0.083989	-0.769696	-0.228287	-0.317894	0.691578	0.270321	-0.481368	0.465759
31954	8.358405	-0.648385	4.792324	-0.542944	-0.061449	-0.165938	-0.766869	-0.229848	-0.316387	0.697453	0.267431	-0.484450	0.455355
31955	8.353113	-0.711004	4.822026	-0.552083	-0.068569	-0.171320	-0.763891	-0.234374	-0.312804	0.703419	0.263510	-0.487312	0.445299
31956	8.516579	-0.398317	4.745826	-0.543211	-0.109347	-0.146119	-0.759919	-0.240456	-0.307558	0.708422	0.260763	-0.491030	0.434775
31957	8.380089	-0.223786	4.690900	-0.537207	-0.199145	-0.083575	-0.760043	-0.245689	-0.300586	0.712050	0.257274	-0.495923	0.425271
31958	8.485827	-0.481047	4.625970	-0.565393	-0.215288	-0.076737	-0.758200	-0.248665	-0.296275	0.715301	0.254366	-0.501554	0.414832
31959	8.829327	-0.789291	4.377645	-0.547086	-0.213681	-0.060566	-0.759329	-0.250380	-0.287852	0.718423	0.250567	-0.506725	0.405358
31960	8.966106	-0.689650	4.216867	-0.546832	-0.192353	-0.025260	-0.759318	-0.254492	-0.279464	0.721173	0.247142	-0.511994	0.395844
31961	9.015957	-0.305799	4.198018	-0.546609	-0.182116	0.040203	-0.761010	-0.255919	-0.272720	0.723603	0.242026	-0.517091	0.387865
31962	8.968994	0.139489	4.243856	-0.560434	-0.134720	0.186645	-0.764408	-0.254669	-0.265092	0.725172	0.235709	-0.522545	0.381462
31963	8.851369	0.035480	4.112272	-0.567411	-0.104226	0.204038	-0.766538	-0.252141	-0.261395	0.727071	0.227987	-0.527344	0.375897
31964	8.925541	0.151892	4.251025	-0.560176	-0.063981	0.134897	-0.768961	-0.247076	-0.258091	0.729598	0.221634	-0.531424	0.368990
31965	8.913986	-0.374968	4.242422	-0.545703	-0.061836	0.087213	-0.770530	-0.242988	-0.258176	0.732556	0.215133	-0.534794	0.362042
31966	8.886232	-0.926528	4.132627	-0.560795	0.013593	0.021039	-0.773086	-0.238607	-0.260921	0.736573	0.209370	-0.537131	0.353716
31967	8.877072	-0.718392	4.168979	-0.547084	0.037925	0.013996	-0.772947	-0.237759	-0.262037	0.740954	0.202869	-0.538615	0.346014
31968	8.817414	-0.447057	4.211942	-0.554263	0.064154	0.006694	-0.772100	-0.237902	-0.262045	0.745398	0.196948	-0.539974	0.337671
31969	8.763865	-0.393023	4.295985	-0.576090	0.098167	-0.057472	-0.771540	-0.236200	-0.265967	0.750834	0.190341	-0.540335	0.328720
31970	8.817768	-0.394013	4.192019	-0.542637	0.140622	-0.184714	-0.769275	-0.237034	-0.271052	0.757099	0.186092	-0.539587	0.317831
31971	8.640033	-0.903615	4.456499	-0.545836	0.077886	-0.225173	-0.767008	-0.238432	-0.275582	0.763038	0.181804	-0.539247	0.306486
31972	8.758416	-0.673689	4.241131	-0.541960	0.038737	-0.079743	-0.764737	-0.240959	-0.279561	0.767304	0.177004	-0.540248	0.296726
31973	8.742763	-0.665372	4.395709	-0.534726	0.086352	-0.168424	-0.763886	-0.241517	-0.281822	0.772691	0.172174	-0.539766	0.286282
31974	8.614765	-0.676619	4.400838	-0.544004	-0.015674	-0.042315	-0.762320	-0.244901	-0.281869	0.775948	0.167182	-0.541595	0.276820
31975	8.396284	-0.336781	4.416669	-0.540251	-0.056474	0.081827	-0.762466	-0.244060	-0.280454	0.778200	0.160326	-0.544063	0.269622
31976	8.622906	-0.667699	4.289573	-0.560754	-0.093886	0.245485	-0.766007	-0.241386	-0.277307	0.778909	0.152337	-0.548020	0.264137
31977	8.545632	-0.579908	4.337025	-0.549502	-0.159617	-0.062725	-0.767006	-0.239568	-0.272783	0.780623	0.147452	-0.551604	0.254203
31978	8.999561	-0.442328	4.378377	-0.543771	-0.083532	-0.103710	-0.766157	-0.240849	-0.269430	0.783022	0.143474	-0.554110	0.243421
31979	8.979088	-0.707916	4.400700	-0.553206	-0.051934	-0.008513	-0.764598	-0.242831	-0.267215	0.785465	0.137351	-0.556032	0.234539
31980	8.763402	-0.494461	4.306783	-0.542915	-0.005208	-0.001615	-0.765305	-0.242693	-0.265943	0.788029	0.131843	-0.557464	0.225527
31981	8.725367	-0.470447	4.243740	-0.538362	-0.012568	0.012636	-0.764169	-0.244812	-0.264850	0.790582	0.125505	-0.558622	0.217189
31982	8.845838	-0.543768	4.234731	-0.554006	-0.044886	0.009129	-0.764313	-0.244253	-0.263297	0.792487	0.119841	-0.560632	0.208072
31983	8.816593	-0.519114	4.282823	-0.560398	-0.081438	0.068544	-0.765034	-0.241018	-0.261571	0.793899	0.112796	-0.562976	0.200148
31984	8.687731	-0.538876	4.085071	-0.531396	-0.092293	0.057430	-0.767021	-0.238767	-0.259565	0.794829	0.107115	-0.565641	0.191894
31985	8.953050	-0.661626	4.047423	-0.540418	-0.090516	0.067970	-0.767737	-0.237089	-0.255326	0.795914	0.100412	-0.567925	0.184121
31986	8.965343	-0.681279	4.008964	-0.547492	-0.070827	0.086345	-0.769299	-0.234836	-0.254165	0.796832	0.094042	-0.570251	0.176151
31987	8.881450	-0.608491	3.969601	-0.539877	-0.027854	0.111819	-0.768740	-0.233998	-0.252334	0.798291	0.086612	-0.571501	0.169161
31988	8.888426	-0.588929	4.012869	-0.549083	-0.027505	0.078095	-0.771289	-0.231884	-0.251027	0.799552	0.080137	-0.573014	0.161088
31989	8.933183	-0.719230	4.091588	-0.553677	-0.041065	0.085190	-0.773272	-0.230476	-0.249592	0.800793	0.072821	-0.574351	0.153454
31990	8.975226	-0.749403	3.946884	-0.552563	0.005171	0.053968	-0.774270	-0.227937	-0.250120	0.802322	0.066449	-0.575194	0.144968
31991	8.868752	-0.748504	3.983263	-0.553572	0.010930	0.014089	-0.776244	-0.228216	-0.249404	0.804178	0.059783	-0.575470	0.136231
31992	8.925550	-0.915222	4.047874	-0.564479	0.005542	0.017520	-0.777223	-0.230186	-0.249277	0.805630	0.053617	-0.576158	0.126993
31993	8.839322	-0.752789	4.041344	-0.550754	0.023461	0.021113	-0.775675	-0.229204	-0.249138	0.807406	0.046869	-0.576095	0.118380
31994	8.943118	-0.724368	4.052970	-0.547216	0.012693	0.015937	-0.776243	-0.228643	-0.248004	0.808724	0.040963	-0.576492	0.109296
31995	8.832333	-0.711737	4.028813	-0.554633	-0.019832	0.028415	-0.777368	-0.229629	-0.247162	0.809790	0.034158	-0.577006	0.100686
31996	8.945661	-0.676004	4.059676	-0.545281	0.003177	0.070872	-0.776525	-0.228642	-0.248282	0.810689	0.027662	-0.577464	0.092482
31997	8.906843	-0.762867	4.043782	-0.553432	0.019684	0.042348	-0.777660	-0.227232	-0.247978	0.811986	0.020639	-0.577216	0.084108
31998	8.903737	-0.786530	4.121376	-0.564259	0.042409	0.025267	-0.778792	-0.226383	-0.248241	0.813231	0.014283	-0.576918	0.074944
31999	8.836275	-0.824984	4.088065	-0.549686	0.059668	0.001429	-0.778511	-0.225674	-0.249922	0.814848	0.007727	-0.575860	0.065937
32000	8.821703	-0.858756	4.083629	-0.536176	0.039778	0.001702	-0.778521	-0.223134	-0.251441	0.815886	0.002092	-0.575422	0.056699
32001	8.841536	-0.859305	4.015949	-0.557094	0.045482	-0.019802	-0.779083	-0.223554	-0.251863	0.817156	-0.004325	-0.574462	0.047239
32002	8.764437	-0.863773	3.996771	-0.538892	0.054469	-0.027621	-0.778797	-0.223970	-0.254118	0.818184	-0.009686	-0.573652	0.037480
32003	8.743850	-0.804432	4.189448	-0.548999	0.045556	-0.033883	-0.776961	-0.224252	-0.255119	0.819252	-0.015810	-0.572538	0.027868
32004	8.835584	-0.868057	4.156206	-0.570775	0.038309	-0.017273	-0.777103	-0.223681	-0.257360	0.819862	-0.021803	-0.571865	0.017909
32005	8.808994	-0.795131	4.196507	-0.561636	0.052720	-0.021676	-0.776538	-0.223966	-0.256806	0.820777	-0.028273	-0.570487	0.008339
32006	8.758330	-0.804523	4.189430	-0.559828	0.049994	-0.020765	-0.775687	-0.224525	-0.258786	0.821302	-0.034049	-0.569475	-0.001558
32007	8.729124	-0.779900	4.232690	-0.547120	0.053589	-0.026835	-0.774268	-0.226214	-0.260220	0.822015	-0.040213	-0.567936	-0.011055
32008	8.806376	-0.843433	4.199466	-0.545246	0.058045	-0.021524	-0.774272	-0.225081	-0.261894	0.822424	-0.045736	-0.566651	-0.020801
32009	8.709542	-0.905612	4.207538	-0.557748	0.092353	-0.024563	-0.771158	-0.227196	-0.263346	0.823348	-0.052081	-0.564323	-0.030414
32010	8.655445	-0.955371	4.312071	-0.550732	0.047168	-0.014495	-0.770591	-0.227473	-0.265321	0.823414	-0.057779	-0.563067	-0.040083
32011	8.722313	-0.865527	4.446298	-0.545468	0.038389	-0.041784	-0.768187	-0.228599	-0.267178	0.823509	-0.063756	-0.561507	-0.049777
32012	8.795053	-0.851713	4.409800	-0.559967	0.020055	0.001525	-0.767618	-0.229445	-0.267332	0.823062	-0.069799	-0.560525	-0.059239
32013	8.795909	-0.721503	4.362434	-0.549967	0.008961	0.028268	-0.766911	-0.230298	-0.265238	0.822686	-0.076651	-0.559212	-0.067782
32014	8.738647	-0.646527	4.313346	-0.557347	-0.005358	0.021193	-0.766483	-0.231424	-0.265816	0.821773	-0.082891	-0.558493	-0.076834
32015	8.786945	-0.658975	4.303755	-0.546617	-0.032417	0.019724	-0.767052	-0.230869	-0.262995	0.820726	-0.089623	-0.557747	-0.085403
32016	8.800602	-0.677790	4.400603	-0.532979	-0.010572	-0.012102	-0.768461	-0.231288	-0.262988	0.819540	-0.095080	-0.557087	-0.094703
32017	8.699507	-0.793729	4.310208	-0.568633	-0.047243	-0.024710	-0.767761	-0.230167	-0.261858	0.818004	-0.101679	-0.556483	-0.104199
32018	8.747193	-0.779016	4.392138	-0.558675	-0.058236	-0.009479	-0.767200	-0.229608	-0.260872	0.816030	-0.107659	-0.556413	-0.113621
32019	8.711885	-0.830421	4.252608	-0.542380	-0.060825	-0.030511	-0.767062	-0.229048	-0.259884	0.814170	-0.113763	-0.555958	-0.122865
32020	8.825951	-0.744381	4.212832	-0.536876	-0.043610	-0.042017	-0.767488	-0.229055	-0.257351	0.812119	-0.118966	-0.555638	-0.132576
32021	8.797781	-0.645451	4.158605	-0.540515	-0.043589	-0.042050	-0.767765	-0.230470	-0.255396	0.810218	-0.124832	-0.554797	-0.142000
32022	8.845958	-0.669922	4.158814	-0.553080	-0.019198	-0.042340	-0.768759	-0.229345	-0.253972	0.808185	-0.130198	-0.553901	-0.151919
32023	8.858328	-0.718727	4.096516	-0.572930	-0.001097	-0.040915	-0.767623	-0.230607	-0.256664	0.806455	-0.136438	-0.552131	-0.161758
32024	8.876896	-0.735217	4.183665	-0.552793	0.024001	-0.037297	-0.767188	-0.233283	-0.256836	0.804695	-0.141688	-0.550384	-0.171662
32025	8.816251	-0.756403	4.212980	-0.543676	0.032106	-0.042565	-0.766774	-0.231029	-0.257237	0.803187	-0.147291	-0.548035	-0.181257
32026	8.796589	-0.794780	4.240015	-0.560909	0.034870	-0.041024	-0.765918	-0.232714	-0.259369	0.801291	-0.152560	-0.545954	-0.191293
32027	8.743399	-0.794369	4.252163	-0.552681	0.033762	-0.023240	-0.765355	-0.232144	-0.261757	0.799632	-0.158475	-0.543341	-0.200636
32028	8.781835	-0.762952	4.290423	-0.538143	0.025403	-0.002662	-0.764643	-0.233554	-0.261918	0.797644	-0.163801	-0.541246	-0.209727
32029	8.777107	-0.707248	4.304307	-0.538062	0.037978	0.001691	-0.764782	-0.233546	-0.264165	0.795981	-0.169691	-0.538409	-0.218484
32030	8.767586	-0.721839	4.280318	-0.541901	0.011094	-0.012346	-0.764927	-0.232844	-0.263313	0.793587	-0.175002	-0.536434	-0.227666
32031	8.814737	-0.694569	4.437017	-0.525495	0.023598	-0.008687	-0.764646	-0.232420	-0.264154	0.791576	-0.180595	-0.533785	-0.236361
32032	8.757875	-0.716884	4.289942	-0.574733	0.000614	-0.032129	-0.764362	-0.232699	-0.265002	0.788656	-0.186228	-0.531763	-0.246106
32033	8.815497	-0.707308	4.333253	-0.552782	0.011061	-0.002733	-0.762807	-0.233550	-0.264321	0.786240	-0.192321	-0.529022	-0.254900
32034	8.743487	-0.702323	4.284966	-0.540248	-0.014128	-0.013944	-0.763930	-0.234957	-0.264046	0.783177	-0.197638	-0.527207	-0.263867
32035	8.787061	-0.693007	4.272721	-0.536574	-0.000512	-0.026359	-0.764218	-0.233546	-0.264591	0.780383	-0.203231	-0.524693	-0.272759
32036	8.787257	-0.685894	4.250894	-0.554781	-0.010384	-0.021201	-0.763362	-0.236089	-0.262657	0.777064	-0.208636	-0.522641	-0.281937
32037	8.825902	-0.707979	4.236590	-0.565588	0.002254	-0.017861	-0.763645	-0.235662	-0.263774	0.774022	-0.214696	-0.519756	-0.290946
32038	8.811487	-0.710365	4.226971	-0.552976	-0.017670	-0.013170	-0.764205	-0.237076	-0.261817	0.770477	-0.220152	-0.517664	-0.299871
32039	8.816041	-0.702902	4.265543	-0.561919	-0.003372	0.004330	-0.762505	-0.238484	-0.262970	0.767320	-0.226355	-0.514655	-0.308405
32040	8.784888	-0.649553	4.262574	-0.538327	0.002056	-0.010466	-0.763352	-0.238629	-0.261278	0.763863	-0.231446	-0.512217	-0.317144
32041	8.826030	-0.659600	4.243299	-0.552841	0.005751	-0.012419	-0.763637	-0.237923	-0.261550	0.760542	-0.237215	-0.509069	-0.325812
32042	8.782306	-0.649400	4.284323	-0.549208	0.005711	-0.010617	-0.763070	-0.238627	-0.261842	0.756877	-0.242395	-0.506385	-0.334599
32043	8.763017	-0.649294	4.281931	-0.543772	0.013052	-0.028295	-0.763350	-0.238908	-0.261984	0.753373	-0.247748	-0.503133	-0.343375
32044	8.792167	-0.654478	4.255370	-0.545500	0.023828	-0.023067	-0.763067	-0.239333	-0.261569	0.749632	-0.252567	-0.500137	-0.352314
32045	8.767909	-0.646953	4.274649	-0.547303	0.025619	-0.021335	-0.762212	-0.241019	-0.263279	0.746091	-0.257886	-0.496508	-0.361001
32046	8.762924	-0.668612	4.284564	-0.558256	0.014826	-0.017862	-0.761646	-0.241016	-0.264408	0.742038	-0.262953	-0.493405	-0.369848
32047	8.735162	-0.650011	4.139409	-0.547476	0.002340	-0.037118	-0.763338	-0.241294	-0.264398	0.737952	-0.268219	-0.490079	-0.378561
32048	8.750814	-0.581232	4.331933	-0.547349	0.009199	0.000884	-0.760936	-0.242002	-0.264986	0.733851	-0.273285	-0.486916	-0.386898
32049	8.752709	-0.702033	4.340527	-0.539245	-0.001593	-0.006048	-0.761223	-0.241017	-0.264411	0.729823	-0.278691	-0.483419	-0.394963
32050	8.789658	-0.620446	4.283990	-0.542865	0.002047	-0.006977	-0.760087	-0.242994	-0.263598	0.725435	-0.283607	-0.480326	-0.403234
32051	8.787320	-0.639886	4.264879	-0.569309	-0.003024	-0.030257	-0.761499	-0.242566	-0.264425	0.720842	-0.289153	-0.476623	-0.411836
32052	8.770405	-0.605825	4.283853	-0.558311	0.009455	-0.021359	-0.761213	-0.243411	-0.264718	0.716129	-0.294024	-0.473259	-0.420398
32053	8.801707	-0.644750	4.274580	-0.531064	0.003857	-0.013927	-0.762062	-0.242705	-0.264563	0.711772	-0.299038	-0.469556	-0.428339
32054	8.801818	-0.615750	4.274256	-0.552817	0.007486	-0.005354	-0.760369	-0.242994	-0.263596	0.707026	-0.303929	-0.466057	-0.436500
32055	8.767879	-0.625112	4.288904	-0.552988	-0.012203	-0.020282	-0.761780	-0.242562	-0.265547	0.702151	-0.309255	-0.462314	-0.444534
32056	8.770489	-0.593772	4.278885	-0.554742	-0.008710	-0.007050	-0.760924	-0.245247	-0.263334	0.697048	-0.314224	-0.458921	-0.452525
32057	8.792052	-0.625295	4.284041	-0.546548	-0.003294	-0.012295	-0.760649	-0.243415	-0.263879	0.692185	-0.319369	-0.454946	-0.460334
32058	8.758190	-0.654112	4.279575	-0.560203	-0.015043	-0.001777	-0.760789	-0.243698	-0.263319	0.686860	-0.324446	-0.451444	-0.468142
32059	8.782288	-0.654234	4.284377	-0.549313	-0.015985	-0.002524	-0.760786	-0.244687	-0.262345	0.681778	-0.329750	-0.447441	-0.475647
32060	8.782615	-0.637531	4.250360	-0.534724	-0.010703	0.003811	-0.760646	-0.244550	-0.261361	0.676541	-0.334413	-0.443977	-0.483059
32061	8.792279	-0.654569	4.240872	-0.542033	-0.012373	-0.006880	-0.761064	-0.245385	-0.264037	0.671330	-0.339460	-0.439915	-0.490467
32062	8.789958	-0.640084	4.235881	-0.540100	0.001954	0.001903	-0.761638	-0.243561	-0.261624	0.665987	-0.343978	-0.436139	-0.497920
32063	8.830405	-0.635022	4.313095	-0.550075	0.003749	0.007973	-0.761075	-0.243423	-0.260925	0.660844	-0.349015	-0.431572	-0.505193
32064	8.788127	-0.655087	4.153893	-0.541934	-0.016264	0.024995	-0.760084	-0.244271	-0.260801	0.655402	-0.353866	-0.427758	-0.512104
32065	8.830540	-0.678766	4.274920	-0.538488	-0.034140	0.007452	-0.760228	-0.243424	-0.261212	0.649848	-0.359045	-0.423711	-0.518896
32066	8.824647	-0.641029	4.119857	-0.543760	-0.012557	0.015231	-0.762628	-0.242996	-0.261189	0.644167	-0.363716	-0.419803	-0.525856
32067	8.830990	-0.679131	4.216930	-0.569141	0.002966	0.005100	-0.763332	-0.243421	-0.259923	0.638516	-0.368793	-0.414874	-0.533075
32068	8.821785	-0.660042	4.168402	-0.541875	0.003722	0.007186	-0.760798	-0.242585	-0.259232	0.632741	-0.373119	-0.410737	-0.540108
32069	8.879500	-0.645694	4.201994	-0.567255	0.009175	0.015714	-0.764325	-0.242436	-0.259202	0.627102	-0.378093	-0.405567	-0.547087
32070	8.816453	-0.693540	4.217111	-0.570922	0.010212	0.001491	-0.761927	-0.242298	-0.260063	0.620936	-0.382581	-0.400977	-0.554335
32071	8.754134	-0.688646	4.163979	-0.556408	0.003806	0.004344	-0.760792	-0.243422	-0.261629	0.615046	-0.387286	-0.395977	-0.561186
32072	8.835927	-0.650162	4.216600	-0.538307	-0.005305	0.007285	-0.760235	-0.241733	-0.261757	0.608916	-0.391499	-0.391802	-0.567839
32073	8.831794	-0.636150	4.134292	-0.558281	0.002130	-0.007144	-0.761080	-0.242014	-0.261331	0.602708	-0.396053	-0.386800	-0.574692
32074	8.855414	-0.667398	4.185353	-0.535636	-0.014309	0.005606	-0.760236	-0.241880	-0.259931	0.596363	-0.400236	-0.382685	-0.581132
32075	8.841133	-0.708680	4.139922	-0.561062	-0.008671	-0.007117	-0.759673	-0.241456	-0.260493	0.589893	-0.404845	-0.377690	-0.587774
32076	8.869916	-0.706293	4.164021	-0.549255	-0.004155	-0.014079	-0.758540	-0.242300	-0.261635	0.583136	-0.408827	-0.373364	-0.594485
32077	8.826369	-0.684117	4.187995	-0.547473	-0.005005	-0.021137	-0.758539	-0.242298	-0.262197	0.576484	-0.413022	-0.368509	-0.601066
32078	8.787587	-0.717676	4.193254	-0.560097	0.006722	-0.016946	-0.758965	-0.242163	-0.260366	0.569534	-0.416878	-0.363858	-0.607825
32079	8.778065	-0.722571	4.173991	-0.549174	-0.003459	0.007127	-0.757279	-0.240188	-0.262607	0.563073	-0.421174	-0.358639	-0.613954
32080	8.831640	-0.735416	4.106403	-0.545424	-0.005593	0.042582	-0.756858	-0.239913	-0.260780	0.556743	-0.425345	-0.353722	-0.619676
32081	8.806725	-0.693418	4.226788	-0.540126	-0.012606	0.017912	-0.757988	-0.240058	-0.258665	0.550288	-0.429629	-0.348549	-0.625392
32082	8.821133	-0.732237	4.217536	-0.534732	-0.023452	0.018925	-0.759262	-0.239356	-0.257242	0.543500	-0.433645	-0.344085	-0.631003
32083	8.865246	-0.655483	4.168293	-0.565522	0.002086	0.001621	-0.758416	-0.239362	-0.255984	0.536585	-0.437797	-0.338496	-0.637048
32084	8.801992	-0.708010	4.207626	-0.567319	0.007538	-0.003763	-0.759544	-0.239785	-0.254856	0.529301	-0.441515	-0.333399	-0.643234
32085	8.738950	-0.685559	4.255788	-0.556308	0.016310	0.015762	-0.759547	-0.239366	-0.254008	0.522603	-0.445360	-0.327569	-0.649030
32086	8.806523	-0.627803	4.284050	-0.556376	0.020125	-0.006358	-0.762087	-0.239365	-0.252302	0.515327	-0.448678	-0.322422	-0.655111
32087	8.777473	-0.552399	4.331575	-0.556464	-0.005338	0.019453	-0.760947	-0.242188	-0.251216	0.508404	-0.452705	-0.316702	-0.660517
32088	8.715028	-0.620127	4.259923	-0.565615	-0.023370	0.024746	-0.761525	-0.239518	-0.249216	0.501045	-0.456781	-0.311522	-0.665777
32089	8.826623	-0.524329	4.232123	-0.547399	-0.008959	0.017830	-0.764628	-0.239938	-0.247651	0.494029	-0.460631	-0.305911	-0.670949
32090	8.831581	-0.524466	4.215204	-0.549312	-0.010509	-0.008720	-0.763785	-0.239380	-0.246668	0.486326	-0.464060	-0.301052	-0.676389
32091	8.758646	-0.593879	4.249906	-0.560244	-0.004863	-0.031024	-0.765477	-0.239661	-0.245533	0.478429	-0.467556	-0.295615	-0.681989
32092	8.829352	-0.480966	4.212305	-0.549446	-0.000081	-0.065397	-0.765472	-0.240786	-0.246107	0.469888	-0.470391	-0.291107	-0.687891
32093	8.899644	-0.496197	4.166469	-0.540362	0.014558	-0.093675	-0.765181	-0.242474	-0.247111	0.461296	-0.472929	-0.286283	-0.693965
32094	8.865256	-0.514890	4.234383	-0.548334	0.035087	-0.069137	-0.766867	-0.244159	-0.247396	0.452788	-0.475117	-0.281419	-0.700036
32095	8.778371	-0.504646	4.239218	-0.558188	0.045743	-0.048103	-0.764595	-0.246972	-0.249973	0.444706	-0.477503	-0.275561	-0.705899
32096	8.778222	-0.519069	4.251461	-0.545406	0.052832	-0.041807	-0.763473	-0.245566	-0.250248	0.436585	-0.479446	-0.270246	-0.711683
32097	8.778117	-0.492318	4.277743	-0.543753	0.020268	-0.028316	-0.762197	-0.246691	-0.251394	0.428663	-0.482041	-0.264561	-0.716863
32098	8.797286	-0.528690	4.278123	-0.545582	0.005668	-0.007017	-0.764041	-0.244294	-0.251214	0.420672	-0.484727	-0.259251	-0.721709
32099	8.821786	-0.521866	4.234519	-0.569077	0.023789	-0.005626	-0.763191	-0.244995	-0.252493	0.412734	-0.487474	-0.252898	-0.726679
32100	8.754425	-0.524040	4.205637	-0.556353	0.023722	-0.005489	-0.762350	-0.243871	-0.252488	0.404645	-0.489879	-0.247202	-0.731554
32101	8.763778	-0.504463	4.253734	-0.549036	0.016189	0.026492	-0.764041	-0.244434	-0.251356	0.397225	-0.492601	-0.240835	-0.735904
32102	8.787351	-0.533249	4.312017	-0.534366	0.034050	0.036283	-0.762912	-0.244291	-0.252769	0.389915	-0.494771	-0.234914	-0.740259
32103	8.767564	-0.510920	4.384286	-0.538111	0.019672	0.033669	-0.764045	-0.243447	-0.251627	0.382632	-0.497267	-0.228561	-0.744364
32104	8.656687	-0.541850	4.350950	-0.563597	0.012637	0.026312	-0.764888	-0.243719	-0.253871	0.374692	-0.499822	-0.222417	-0.748542
32105	8.796741	-0.504005	4.360006	-0.556213	0.023255	0.045828	-0.763770	-0.241757	-0.251752	0.367332	-0.502325	-0.215603	-0.752498
32106	8.753345	-0.491648	4.359926	-0.552668	0.008817	0.045951	-0.764904	-0.240059	-0.253411	0.359689	-0.504827	-0.209401	-0.756257
32107	8.743543	-0.530253	4.360370	-0.552617	0.016022	0.045900	-0.764909	-0.239074	-0.253260	0.352242	-0.507282	-0.202658	-0.759948
32108	8.723793	-0.512804	4.425445	-0.547269	0.003410	0.042497	-0.764769	-0.238652	-0.253257	0.344496	-0.509700	-0.196563	-0.763473
32109	8.685251	-0.478681	4.432365	-0.545274	0.030379	0.047659	-0.764778	-0.236968	-0.251272	0.337119	-0.511757	-0.189784	-0.767097
32110	8.651095	-0.451504	4.492517	-0.556187	0.015769	0.074153	-0.764917	-0.237386	-0.252681	0.329737	-0.514055	-0.183096	-0.770388
32111	8.653387	-0.463542	4.502314	-0.530808	0.012132	0.064740	-0.766469	-0.237243	-0.252105	0.322622	-0.516229	-0.176462	-0.773488
32112	8.650749	-0.468192	4.528950	-0.545138	0.029953	0.093654	-0.765910	-0.236403	-0.250976	0.315630	-0.518191	-0.169611	-0.776587
32113	8.641168	-0.424555	4.540558	-0.549736	0.019115	0.098977	-0.767050	-0.233726	-0.250518	0.308801	-0.520366	-0.162266	-0.779443
32114	8.625778	-0.450391	4.644772	-0.561538	0.001708	0.136090	-0.768186	-0.232464	-0.248247	0.302136	-0.522896	-0.154857	-0.781865
32115	8.631617	-0.264584	4.604028	-0.552390	0.029830	0.111281	-0.770030	-0.230494	-0.246245	0.295425	-0.524822	-0.147273	-0.784600
32116	8.332868	-0.175850	4.579274	-0.552900	-0.012771	0.037178	-0.770451	-0.231059	-0.245685	0.287193	-0.527119	-0.141083	-0.787250
32117	8.396313	-0.196204	4.480344	-0.542403	-0.080370	0.035962	-0.768758	-0.231920	-0.241773	0.279011	-0.530349	-0.135090	-0.789071
32118	8.499861	-0.414844	4.405320	-0.556814	-0.099746	0.094296	-0.770172	-0.232072	-0.237407	0.271327	-0.534070	-0.128696	-0.790309
32119	8.264712	-0.710692	4.396854	-0.551273	-0.129215	0.157265	-0.770747	-0.230823	-0.231487	0.264775	-0.538299	-0.121531	-0.790796
32120	9.122808	-1.152044	4.637439	-0.569549	-0.165407	0.191882	-0.772457	-0.228023	-0.225261	0.258271	-0.543252	-0.114211	-0.790651
32121	8.960476	-0.966277	4.807148	-0.561681	-0.092127	0.251662	-0.775158	-0.224375	-0.219299	0.253130	-0.547020	-0.105647	-0.790906
32122	8.988778	-0.917441	4.915303	-0.561658	-0.031799	0.156642	-0.776723	-0.222133	-0.214767	0.246389	-0.549634	-0.098130	-0.792191
32123	8.918065	-0.899442	5.016685	-0.568224	-0.031257	0.099044	-0.776732	-0.220593	-0.211799	0.238839	-0.551995	-0.090818	-0.793731
32124	8.701027	-0.713500	4.773261	-0.556835	-0.127228	0.143989	-0.780134	-0.217785	-0.206965	0.231723	-0.555946	-0.083947	-0.793840
32125	8.444785	-0.720768	4.512713	-0.545947	-0.139030	0.145917	-0.780435	-0.214708	-0.200185	0.224918	-0.559837	-0.076991	-0.793767
32126	8.265399	-0.905183	4.215377	-0.561713	-0.200144	0.135447	-0.782982	-0.213874	-0.195098	0.217443	-0.564829	-0.070446	-0.792922
32127	8.515598	-1.165499	4.193783	-0.546400	-0.200664	0.087877	-0.784973	-0.211639	-0.188032	0.209573	-0.569462	-0.064413	-0.792240
32128	8.751937	-1.273506	4.165675	-0.562780	-0.196780	0.068236	-0.786681	-0.209548	-0.180408	0.200972	-0.574171	-0.058580	-0.791522
32129	8.720222	-1.253639	4.218657	-0.562599	-0.147842	0.036084	-0.785696	-0.210130	-0.175363	0.192118	-0.577805	-0.052661	-0.791492
32130	8.684298	-1.180912	4.217894	-0.549674	-0.120103	0.050221	-0.788945	-0.209998	-0.170418	0.183419	-0.581084	-0.046920	-0.791516
32131	8.584367	-1.002050	4.119375	-0.553261	-0.090008	0.011962	-0.790076	-0.209864	-0.167457	0.174310	-0.583576	-0.041216	-0.792058
32132	8.705063	-1.085252	4.076647	-0.560067	-0.003234	-0.014289	-0.790211	-0.211842	-0.165368	0.164523	-0.584842	-0.035634	-0.793487
32133	8.628443	-0.944660	4.065515	-0.552542	0.085749	-0.094363	-0.789219	-0.212688	-0.165947	0.153829	-0.584287	-0.030594	-0.796247
32134	9.027093	-1.003753	4.292783	-0.556180	0.136999	-0.176043	-0.789759	-0.217319	-0.170488	0.141564	-0.583030	-0.026500	-0.799583
32135	10.233015	-1.181350	4.933497	-0.545829	0.079590	-0.196608	-0.787331	-0.223793	-0.173526	0.129273	-0.582268	-0.022767	-0.802330
32136	9.364815	-1.537119	4.368358	-0.567609	-0.038127	-0.031793	-0.787591	-0.228578	-0.174417	0.119050	-0.583718	-0.017255	-0.802996
32137	9.431649	-0.866440	3.855756	-0.547107	0.042782	-0.016887	-0.788576	-0.229136	-0.175259	0.109576	-0.583454	-0.011510	-0.804638
32138	8.512454	-0.306772	3.149984	-0.546874	0.160430	-0.180463	-0.789837	-0.230533	-0.177653	0.097228	-0.581466	-0.007610	-0.807704
32139	8.374803	0.283711	3.133913	-0.555508	0.033896	-0.329243	-0.789381	-0.236709	-0.184466	0.082560	-0.581112	-0.005402	-0.809607
32140	9.542172	0.529065	3.349506	-0.551351	-0.111191	-0.411199	-0.786372	-0.247561	-0.184182	0.066355	-0.583237	-0.004588	-0.809574
32141	10.417281	-0.400701	3.960394	-0.551683	-0.074204	-0.312320	-0.782532	-0.254608	-0.185129	0.051925	-0.584355	-0.002471	-0.809831
32142	9.524125	-0.565098	4.212314	-0.547797	0.029722	-0.164509	-0.781800	-0.260518	-0.187164	0.039717	-0.583961	0.001344	-0.810809
32143	8.254054	-0.039314	3.918178	-0.543406	0.038279	-0.229267	-0.779523	-0.264457	-0.190034	0.026715	-0.583026	0.004406	-0.812003
32144	7.949785	0.140185	3.716020	-0.553985	-0.038824	-0.267871	-0.779635	-0.270216	-0.194590	0.012766	-0.583541	0.007077	-0.811953
32145	8.519277	0.153633	3.734439	-0.557782	-0.118984	-0.162034	-0.778341	-0.276136	-0.193819	0.000688	-0.584920	0.011075	-0.811015
32146	9.005351	-0.000989	3.846669	-0.551086	-0.116265	-0.062819	-0.778906	-0.275854	-0.193812	-0.009890	-0.586460	0.016076	-0.809758
32147	8.938156	0.197908	3.892867	-0.547162	-0.084203	-0.024036	-0.777489	-0.278121	-0.190614	-0.019620	-0.587061	0.021496	-0.809020
32148	8.543712	0.310807	3.771315	-0.554533	0.038234	-0.014319	-0.778046	-0.280098	-0.188382	-0.029509	-0.585930	0.027066	-0.809372
32149	8.433310	0.344943	3.708256	-0.554464	0.019738	0.037089	-0.778465	-0.281082	-0.188811	-0.038381	-0.584649	0.033257	-0.809695
32150	8.523435	0.195356	3.840290	-0.554049	0.068068	0.072176	-0.778325	-0.280657	-0.189651	-0.046869	-0.582843	0.039797	-0.810256
32151	8.671763	0.083963	3.954906	-0.557003	0.166984	0.095429	-0.779740	-0.278808	-0.194117	-0.054927	-0.578971	0.046560	-0.812162
32152	9.342757	-0.061866	4.499325	-0.566399	0.231158	0.182597	-0.781161	-0.275409	-0.198849	-0.061881	-0.574259	0.054405	-0.814517
32153	8.903421	0.191618	4.011388	-0.554328	0.281814	0.151431	-0.779756	-0.273143	-0.203614	-0.069100	-0.568297	0.061618	-0.817599
32154	11.161740	-0.511965	4.695226	-0.551732	0.168263	0.078188	-0.780326	-0.270586	-0.209906	-0.077484	-0.564599	0.068115	-0.818892
32155	10.345407	-0.172805	4.001442	-0.552170	0.185230	-0.109555	-0.778910	-0.270569	-0.216100	-0.088807	-0.560409	0.072467	-0.820246
32156	9.432980	-0.351176	3.932162	-0.550054	0.151522	0.016974	-0.778615	-0.272523	-0.221744	-0.098122	-0.556895	0.078254	-0.821046
32157	8.176047	-0.571511	3.762322	-0.559641	0.086497	0.220451	-0.780177	-0.269983	-0.222268	-0.103922	-0.553659	0.086603	-0.821682
32158	8.381166	-1.091552	3.516545	-0.570201	-0.025164	0.221000	-0.783154	-0.267026	-0.219965	-0.109790	-0.552557	0.095338	-0.820693
32159	9.147457	-1.274811	3.582808	-0.547532	-0.112412	0.103390	-0.784022	-0.262812	-0.215979	-0.116955	-0.552731	0.102654	-0.818701
32160	9.678278	-1.217918	3.939090	-0.538280	-0.048981	0.064283	-0.786426	-0.261970	-0.213422	-0.124964	-0.552279	0.109149	-0.816981
32161	9.088633	-0.944029	3.857081	-0.560010	-0.066550	0.118903	-0.790254	-0.258027	-0.210540	-0.132053	-0.551520	0.116752	-0.815326
32162	8.620271	-0.940955	3.877005	-0.538266	-0.109572	0.175942	-0.790839	-0.253954	-0.206699	-0.138065	-0.551689	0.124614	-0.813049
32163	8.592000	-1.045572	3.738059	-0.571230	-0.138812	0.138569	-0.794656	-0.253118	-0.201461	-0.144730	-0.551916	0.132807	-0.810435
32164	8.829289	-1.219804	3.556039	-0.543275	-0.128154	0.045093	-0.794951	-0.251021	-0.196377	-0.152835	-0.552594	0.139329	-0.807384
32165	8.886429	-1.287409	3.624376	-0.544251	-0.111480	-0.004560	-0.795943	-0.250749	-0.192713	-0.161530	-0.552724	0.145426	-0.804522
32166	9.075729	-1.289449	3.488827	-0.553391	-0.124039	-0.002776	-0.800612	-0.248502	-0.187734	-0.170481	-0.553303	0.151535	-0.801143
32167	8.983584	-1.244884	3.565778	-0.549978	-0.127172	-0.057581	-0.800331	-0.249077	-0.184229	-0.179972	-0.553698	0.157188	-0.797697
32168	8.992010	-1.270613	3.711038	-0.524500	-0.097245	-0.092861	-0.800601	-0.252182	-0.182011	-0.190077	-0.554085	0.161702	-0.794174
32169	8.900263	-1.141525	3.777380	-0.555303	-0.043352	-0.159021	-0.800452	-0.253871	-0.182452	-0.201435	-0.553290	0.165985	-0.791039
32170	8.841124	-1.183806	3.913249	-0.553421	-0.017937	-0.182180	-0.799731	-0.257248	-0.183898	-0.213467	-0.552432	0.169612	-0.787707
32171	8.863263	-1.390814	4.070179	-0.557679	0.027122	-0.182536	-0.798443	-0.261187	-0.186198	-0.225367	-0.550397	0.173355	-0.784997
32172	8.741463	-1.517618	4.153915	-0.547287	0.097440	-0.195276	-0.798277	-0.265675	-0.191868	-0.237856	-0.547613	0.176178	-0.782627
32173	8.664315	-1.509927	4.146683	-0.516114	0.129477	-0.168584	-0.795861	-0.268758	-0.198102	-0.249327	-0.543911	0.178942	-0.781010
32174	9.063788	-1.526053	4.288897	-0.528579	0.173679	-0.163620	-0.792751	-0.268741	-0.205574	-0.261300	-0.539733	0.181391	-0.779428
32175	8.448297	-1.373774	4.058463	-0.547485	0.183429	-0.142765	-0.790751	-0.272656	-0.215608	-0.272784	-0.534738	0.184645	-0.778171
32176	10.380741	-1.044034	4.624884	-0.549351	0.053745	-0.123003	-0.790171	-0.275317	-0.220419	-0.283818	-0.531994	0.188458	-0.775186
32177	8.911607	-0.679946	3.781879	-0.512813	0.069750	-0.132618	-0.787899	-0.277699	-0.225802	-0.294252	-0.528772	0.191880	-0.772656
32178	9.088470	-0.720874	3.985077	-0.556631	0.019177	-0.095644	-0.788330	-0.275438	-0.227742	-0.304717	-0.526258	0.196249	-0.769212
32179	9.210613	-0.848886	3.735036	-0.552755	0.038822	-0.076237	-0.787756	-0.276404	-0.234221	-0.314480	-0.522928	0.201045	-0.766309
32180	8.843257	-0.515996	3.649655	-0.562119	0.032211	-0.140028	-0.787752	-0.275814	-0.242365	-0.325639	-0.520209	0.204904	-0.762468
32181	8.641564	-0.025403	3.441473	-0.558195	-0.024849	-0.207717	-0.783515	-0.275948	-0.247459	-0.337100	-0.518214	0.208781	-0.757779
32182	8.767551	-0.016894	3.383215	-0.551457	-0.067380	-0.287850	-0.784343	-0.279311	-0.251985	-0.349860	-0.517511	0.211531	-0.751688
32183	8.945583	0.001832	3.464926	-0.550777	-0.085128	-0.316006	-0.781508	-0.281700	-0.255405	-0.362486	-0.516764	0.214518	-0.745346
32184	9.293169	0.169294	3.539917	-0.580109	-0.099021	-0.353330	-0.778948	-0.285633	-0.260384	-0.376225	-0.516383	0.217154	-0.738002
32185	9.570363	0.004934	3.816850	-0.547188	-0.074199	-0.323882	-0.776107	-0.289288	-0.264380	-0.388806	-0.515342	0.219845	-0.731383
32186	9.263510	-0.310896	4.018930	-0.566493	0.006516	-0.279600	-0.774103	-0.294904	-0.271059	-0.401611	-0.512966	0.222131	-0.725419
32187	8.843889	-0.204271	4.027967	-0.550038	0.033583	-0.297339	-0.772106	-0.298549	-0.277718	-0.414125	-0.510011	0.224233	-0.719798
32188	8.724705	0.161327	4.011965	-0.541175	0.027589	-0.336099	-0.768004	-0.299944	-0.284369	-0.427405	-0.507577	0.225317	-0.713389
32189	8.862398	0.247627	4.037398	-0.543290	-0.005527	-0.357114	-0.763319	-0.305566	-0.291210	-0.440344	-0.505291	0.226965	-0.706587
32190	9.019337	0.125379	3.970893	-0.545239	-0.041718	-0.337433	-0.758089	-0.307257	-0.294641	-0.453175	-0.503588	0.228596	-0.699125
32191	8.927072	-0.038436	3.963179	-0.535789	-0.041780	-0.238282	-0.755682	-0.308087	-0.300852	-0.464001	-0.501141	0.231596	-0.692766
32192	8.778287	0.027269	3.885320	-0.548104	-0.012579	-0.174930	-0.753133	-0.309629	-0.304823	-0.474558	-0.498078	0.234548	-0.686805
32193	8.727031	0.006716	3.639145	-0.556940	0.014399	-0.164584	-0.752718	-0.306797	-0.309856	-0.484654	-0.494166	0.238017	-0.681365
32194	8.646300	0.246146	3.583420	-0.553246	0.037045	-0.179702	-0.750745	-0.305235	-0.315054	-0.495400	-0.490244	0.240444	-0.675593
32195	8.881898	0.289038	3.722777	-0.547247	0.140785	-0.194376	-0.746647	-0.305931	-0.320434	-0.506225	-0.484719	0.242205	-0.670911
32196	9.579940	-0.065842	4.102762	-0.552290	0.209283	-0.188585	-0.743404	-0.303080	-0.333358	-0.517732	-0.478359	0.242729	-0.666491
32197	8.471055	-0.569456	4.001128	-0.553627	0.226543	-0.120876	-0.740168	-0.298252	-0.347666	-0.527834	-0.471095	0.244387	-0.663126
32198	9.781139	-0.769359	4.272243	-0.546249	0.279296	-0.164231	-0.732144	-0.291604	-0.361993	-0.539107	-0.463584	0.244252	-0.659389
32199	9.341822	-0.195902	3.935384	-0.561290	0.295344	-0.337895	-0.726225	-0.287057	-0.378574	-0.552212	-0.456218	0.243259	-0.654027
32200	9.728340	-0.171967	3.900770	-0.546326	0.168986	-0.513788	-0.719453	-0.284489	-0.393215	-0.567254	-0.451621	0.241013	-0.645115
32201	9.386935	-0.231472	3.703746	-0.548160	0.161832	-0.522680	-0.710706	-0.282214	-0.405907	-0.581603	-0.446826	0.239596	-0.636144
32202	8.783422	-0.591171	3.549085	-0.545979	0.183028	-0.485792	-0.701678	-0.279371	-0.420282	-0.595981	-0.441643	0.237279	-0.627261
32203	8.244290	-0.613210	3.347075	-0.549175	0.124888	-0.536884	-0.695758	-0.275679	-0.433780	-0.609901	-0.437138	0.236161	-0.617381
32204	8.970833	-0.564532	3.360058	-0.556370	0.040162	-0.618565	-0.688576	-0.270442	-0.446851	-0.624932	-0.433949	0.234377	-0.605158
32205	9.609328	-0.839199	3.367101	-0.556578	0.007863	-0.626236	-0.680983	-0.262393	-0.458630	-0.638925	-0.430984	0.233976	-0.592692
32206	9.827545	-0.820046	3.557491	-0.550152	0.000218	-0.579190	-0.674810	-0.252086	-0.471218	-0.652773	-0.427866	0.232784	-0.580198
32207	9.231761	-0.545059	3.644627	-0.563580	0.032567	-0.569906	-0.669760	-0.243183	-0.484093	-0.665729	-0.424041	0.232600	-0.568235
32208	8.892993	-0.723544	3.361936	-0.558190	0.009095	-0.571546	-0.664284	-0.235419	-0.493470	-0.679134	-0.420398	0.231296	-0.555469
32209	8.823307	-0.920186	3.538205	-0.554612	0.000061	-0.573266	-0.660362	-0.226799	-0.504933	-0.691362	-0.416859	0.231390	-0.542868
32210	9.168877	-1.140896	3.375890	-0.550272	0.027592	-0.428254	-0.655908	-0.211147	-0.514079	-0.702780	-0.412212	0.230784	-0.531903
32211	9.385512	-1.071497	3.483564	-0.563166	0.009738	-0.437093	-0.651039	-0.193668	-0.522365	-0.713165	-0.407647	0.232000	-0.520956
32212	9.033167	-1.098382	3.467421	-0.554217	0.000917	-0.467087	-0.648970	-0.181394	-0.530544	-0.724508	-0.403207	0.231371	-0.508901
32213	9.003750	-1.158433	3.497127	-0.548508	0.014848	-0.417581	-0.645631	-0.169267	-0.537470	-0.734146	-0.398549	0.232536	-0.498111
32214	8.790692	-1.214727	3.556034	-0.548207	0.017681	-0.336262	-0.643703	-0.157710	-0.541579	-0.743831	-0.393240	0.232532	-0.487860
32215	8.925427	-1.423716	3.509858	-0.557126	0.020131	-0.302762	-0.641769	-0.147277	-0.546404	-0.752038	-0.387728	0.234659	-0.478583
32216	8.752234	-1.340668	3.475333	-0.569569	0.070727	-0.313857	-0.639140	-0.134880	-0.549245	-0.761594	-0.381343	0.234142	-0.468752
32217	9.041304	-1.398283	3.828384	-0.557422	0.145631	-0.331833	-0.634665	-0.124731	-0.555217	-0.770296	-0.374638	0.234201	-0.459826
32218	8.390377	-0.252495	3.975952	-0.562163	0.154820	-0.353169	-0.630454	-0.118665	-0.561229	-0.780202	-0.367613	0.231931	-0.449837
32219	7.415604	0.239223	3.556148	-0.561401	0.027615	-0.442729	-0.627935	-0.113449	-0.564847	-0.789001	-0.362300	0.233026	-0.438081
32220	10.045419	0.795436	3.937878	-0.537403	-0.181503	-0.408725	-0.625971	-0.111350	-0.562030	-0.797257	-0.358740	0.235290	-0.424648
32221	10.532598	-0.877092	4.419840	-0.557448	-0.097817	-0.092911	-0.628532	-0.106273	-0.562238	-0.802029	-0.352881	0.240863	-0.417383
32222	9.505356	-0.740431	4.368945	-0.547641	0.095512	0.029675	-0.629688	-0.099933	-0.562444	-0.807711	-0.344662	0.241833	-0.412708
32223	8.653104	-0.482226	4.219804	-0.545190	0.103541	-0.071328	-0.628444	-0.093448	-0.565336	-0.812949	-0.337126	0.244309	-0.407153
32224	8.000829	-0.052414	3.887249	-0.547696	0.041295	-0.165694	-0.624796	-0.088377	-0.568122	-0.819749	-0.330223	0.244769	-0.398814
32225	8.690746	-0.134068	3.892070	-0.549399	0.011713	-0.073399	-0.624529	-0.084713	-0.568929	-0.824346	-0.323310	0.248779	-0.392470
32226	8.729726	-0.384774	4.034967	-0.569377	-0.028481	-0.003531	-0.623696	-0.081903	-0.567501	-0.829432	-0.315734	0.251555	-0.386102
32227	9.114769	-0.199168	3.957472	-0.557476	0.118928	0.034733	-0.622280	-0.082886	-0.569490	-0.833545	-0.307272	0.254598	-0.382057
32228	8.557602	-0.240044	4.202731	-0.558674	0.228900	0.020643	-0.620875	-0.081626	-0.568223	-0.839466	-0.297711	0.253110	-0.377625
32229	8.129463	0.016016	4.137619	-0.563127	0.276242	-0.035483	-0.615641	-0.084155	-0.573630	-0.844717	-0.288241	0.253178	-0.373189
32230	9.115810	0.155858	4.303887	-0.573559	0.285610	-0.155762	-0.609270	-0.088377	-0.579205	-0.852062	-0.278816	0.249747	-0.365894
32231	9.796125	-1.136865	4.650867	-0.547628	0.307384	-0.084864	-0.602183	-0.094847	-0.586635	-0.857462	-0.269563	0.248935	-0.360730
32232	9.310016	-0.949744	3.939006	-0.548763	0.103724	-0.081899	-0.597646	-0.099066	-0.591634	-0.862942	-0.261426	0.248779	-0.353690
32233	9.415332	-1.051516	4.002828	-0.557997	-0.011240	0.082363	-0.598049	-0.104428	-0.588173	-0.865363	-0.253397	0.254485	-0.349535
32234	8.408107	-1.067797	3.477582	-0.533898	0.001320	0.163771	-0.598169	-0.109645	-0.586119	-0.868331	-0.244972	0.257211	-0.346168
32235	8.258618	-1.108661	3.748875	-0.551193	-0.099644	0.076561	-0.600971	-0.114719	-0.582918	-0.870078	-0.237660	0.264457	-0.341387
32236	9.221193	-1.347607	3.996726	-0.534289	-0.157406	0.089653	-0.605177	-0.122053	-0.576779	-0.872549	-0.230672	0.269529	-0.335861
32237	9.351713	-1.278286	4.005444	-0.553043	-0.105089	0.094455	-0.609253	-0.126283	-0.572295	-0.873905	-0.223237	0.277036	-0.331221
32238	8.726520	-0.936822	3.871984	-0.558336	-0.092746	0.120779	-0.612063	-0.129386	-0.568933	-0.876432	-0.215196	0.281222	-0.326300
32239	8.625735	-0.764540	3.879862	-0.560226	-0.103603	0.126132	-0.614867	-0.134465	-0.564186	-0.877374	-0.207431	0.288927	-0.322038
32240	8.750166	-0.936577	3.934776	-0.548318	-0.084653	0.117310	-0.617681	-0.136724	-0.560393	-0.879733	-0.199509	0.292833	-0.317041
32241	8.757989	-1.061206	4.110137	-0.560089	-0.052670	0.072721	-0.620216	-0.138134	-0.558140	-0.881075	-0.191714	0.299450	-0.311901
32242	8.636946	-1.147414	4.116094	-0.549252	-0.070840	0.081769	-0.624167	-0.138416	-0.555301	-0.883547	-0.183876	0.302916	-0.306231
32243	8.739050	-0.954722	4.113807	-0.554849	-0.053996	0.017952	-0.624167	-0.138990	-0.552216	-0.884964	-0.176506	0.309330	-0.299998
32244	8.430086	-1.052131	4.071813	-0.576704	-0.047270	-0.021342	-0.625012	-0.139269	-0.552212	-0.888089	-0.168653	0.312099	-0.292317
32245	8.935594	-1.105161	4.216712	-0.556722	-0.031835	-0.038807	-0.626709	-0.138992	-0.549666	-0.889737	-0.161477	0.317923	-0.284989
32246	8.651725	-1.113810	4.093952	-0.541851	0.014868	-0.033665	-0.625861	-0.139277	-0.549254	-0.892981	-0.153953	0.319263	-0.277406
32247	8.598025	-0.950088	3.939963	-0.561622	0.060196	-0.053619	-0.625305	-0.137590	-0.548679	-0.895069	-0.146286	0.323409	-0.269923
32248	8.531847	-1.244600	3.928840	-0.564407	0.217414	-0.104208	-0.624171	-0.138145	-0.552207	-0.899824	-0.137705	0.320953	-0.261425
32249	9.144593	-1.064007	4.051658	-0.562519	0.294033	-0.200055	-0.616547	-0.138564	-0.558454	-0.903911	-0.129738	0.320473	-0.251814
32250	10.374741	-0.868511	4.859741	-0.537687	0.241964	-0.219553	-0.609460	-0.145325	-0.563358	-0.909016	-0.122230	0.317010	-0.241359
32251	10.015145	-0.940923	4.513068	-0.572087	0.132987	-0.011462	-0.606471	-0.150955	-0.566392	-0.910869	-0.113735	0.319946	-0.234557
32252	9.450071	-0.310711	4.236155	-0.551433	0.148336	0.169129	-0.604645	-0.148699	-0.568490	-0.913309	-0.103954	0.319084	-0.230752
32253	7.914142	-0.384136	3.702588	-0.551554	0.211241	-0.029716	-0.602535	-0.146436	-0.572839	-0.915464	-0.095651	0.320482	-0.223757
32254	7.236077	0.324483	3.096320	-0.547781	0.010608	-0.164692	-0.599155	-0.144746	-0.575237	-0.918294	-0.088682	0.321371	-0.213525
32255	9.346048	0.338826	3.649109	-0.569036	-0.227923	-0.053374	-0.601684	-0.147707	-0.572297	-0.917482	-0.082278	0.330781	-0.205039
32256	10.646906	-0.547877	3.845742	-0.548974	-0.177314	0.129813	-0.605916	-0.148413	-0.568758	-0.917611	-0.074183	0.335526	-0.199770
32257	9.175274	-0.299553	4.197735	-0.549082	-0.077182	0.195259	-0.609595	-0.146445	-0.565055	-0.916469	-0.065973	0.342481	-0.196060
32258	8.593003	-0.389441	3.924048	-0.562175	-0.057601	0.023248	-0.611427	-0.147435	-0.562522	-0.917632	-0.057901	0.344876	-0.188838
32259	8.466959	0.036497	3.888050	-0.560839	-0.071104	-0.077472	-0.614382	-0.149265	-0.560832	-0.917352	-0.051427	0.351357	-0.179912
32260	8.729897	0.005854	3.890456	-0.553809	-0.112618	-0.070007	-0.614657	-0.151671	-0.556920	-0.918226	-0.044377	0.354522	-0.170896
32261	8.862298	0.034383	3.947955	-0.548189	-0.133304	0.023985	-0.616627	-0.153363	-0.554955	-0.916868	-0.037780	0.362104	-0.163726
32262	9.025092	-0.140117	4.034258	-0.556606	-0.059936	0.085367	-0.620856	-0.154489	-0.552123	-0.917377	-0.029421	0.364345	-0.157499
32263	8.742320	-0.099228	4.104256	-0.547394	-0.040233	0.089721	-0.621970	-0.158299	-0.549063	-0.916254	-0.022174	0.370192	-0.151475
32264	8.548774	-0.083084	4.171994	-0.552809	-0.015607	0.056734	-0.623939	-0.160273	-0.546820	-0.916976	-0.013982	0.371512	-0.144701
32265	8.463674	0.197215	4.077157	-0.572628	0.023364	0.042132	-0.624221	-0.160273	-0.546677	-0.916273	-0.006569	0.376151	-0.137514
32266	8.397219	0.259758	3.962977	-0.546881	0.088370	0.013725	-0.623651	-0.161110	-0.549501	-0.917687	0.001455	0.375449	-0.129948
32267	8.398205	0.394709	3.901059	-0.553816	0.171753	-0.036387	-0.619984	-0.160263	-0.552893	-0.918106	0.008157	0.377208	-0.121363
32268	8.594349	0.336712	4.099589	-0.540675	0.237332	-0.020690	-0.617586	-0.159555	-0.555715	-0.920503	0.016146	0.373650	-0.113136
32269	9.973468	-0.006359	4.734669	-0.558556	0.307017	-0.031734	-0.611382	-0.158144	-0.560808	-0.921707	0.023110	0.372835	-0.104478
32270	9.690122	-0.076514	4.825238	-0.554819	0.319525	-0.026531	-0.605604	-0.154745	-0.570654	-0.924457	0.031455	0.367674	-0.095948
32271	10.090304	-0.321567	5.076327	-0.546335	0.251479	-0.074630	-0.599419	-0.148253	-0.579347	-0.925108	0.037607	0.367795	-0.086537
32272	9.663450	-0.212000	4.776042	-0.559663	0.176362	-0.133655	-0.596467	-0.144293	-0.586355	-0.926715	0.044943	0.365237	-0.076034
32273	8.104750	-0.022148	4.193656	-0.541538	0.097798	-0.041225	-0.593357	-0.145848	-0.586958	-0.925975	0.050828	0.368041	-0.067322
32274	7.357735	-0.585624	3.773241	-0.560136	-0.066318	0.072595	-0.595339	-0.144296	-0.586364	-0.925273	0.059294	0.369669	-0.060824
32275	8.716882	-0.893139	3.890841	-0.548506	-0.219980	0.038522	-0.599015	-0.142745	-0.584352	-0.921855	0.065409	0.378173	-0.053767
32276	9.496615	-0.849721	3.889313	-0.552670	-0.252415	-0.047857	-0.604660	-0.143314	-0.578411	-0.919667	0.072564	0.383272	-0.045268
32277	9.803609	-0.473879	4.007944	-0.559726	-0.216520	-0.023285	-0.609740	-0.143885	-0.572756	-0.916020	0.078302	0.391687	-0.036841
32278	8.845465	-0.038285	3.905293	-0.561196	-0.167210	-0.006047	-0.614115	-0.144169	-0.568931	-0.914180	0.085949	0.395038	-0.028861
32279	8.536137	-0.181458	3.887973	-0.542916	-0.206935	0.088101	-0.622020	-0.143883	-0.564650	-0.910307	0.092124	0.402927	-0.022482
32280	8.704496	-0.482645	3.818617	-0.540788	-0.146262	0.054136	-0.626682	-0.142754	-0.561932	-0.908414	0.099825	0.405676	-0.015674
32281	8.967356	-0.760487	3.712628	-0.546250	-0.163443	0.066586	-0.629931	-0.142478	-0.557829	-0.904672	0.105814	0.412671	-0.008681
32282	9.076483	-0.703416	3.673182	-0.547070	-0.137117	0.046984	-0.633329	-0.139943	-0.555527	-0.902636	0.113516	0.415163	-0.001629
32283	9.056028	-0.544314	3.586860	-0.550599	-0.087940	-0.008186	-0.636865	-0.138681	-0.551411	-0.899298	0.118858	0.420817	0.007024
32284	9.048683	-0.570371	3.277861	-0.540645	-0.076732	-0.055899	-0.639129	-0.137414	-0.549694	-0.897561	0.125522	0.422340	0.016050
32285	9.277627	-0.605482	3.304527	-0.545586	0.007102	-0.055546	-0.640542	-0.136419	-0.551358	-0.894812	0.130215	0.426249	0.025839
32286	9.025101	-0.663264	3.472241	-0.530571	0.083520	-0.049715	-0.639706	-0.133167	-0.555968	-0.894249	0.136614	0.424763	0.035101
32287	8.959206	-0.776672	3.821557	-0.551810	0.179071	-0.047056	-0.637462	-0.129213	-0.560863	-0.892768	0.141254	0.425394	0.045310
32288	9.670133	-0.981995	4.168443	-0.561078	0.172211	-0.073559	-0.631843	-0.122588	-0.566599	-0.892624	0.147854	0.422232	0.055511
32289	9.491488	-0.624478	4.345922	-0.554131	0.116021	-0.042169	-0.629304	-0.121735	-0.570685	-0.890427	0.152500	0.423782	0.065512
32290	8.698030	-0.684911	3.932037	-0.561602	0.041716	-0.000373	-0.629876	-0.119760	-0.571503	-0.889043	0.159808	0.422591	0.074029
32291	8.016627	-0.455986	3.524439	-0.569010	0.011093	-0.003900	-0.629042	-0.116657	-0.573445	-0.885794	0.165061	0.425678	0.083203
32292	8.614773	-0.364420	3.309973	-0.564025	-0.042555	-0.042292	-0.628347	-0.114122	-0.573986	-0.883406	0.172115	0.425989	0.092219
32293	9.630412	-0.790813	3.782154	-0.558559	-0.044507	-0.019085	-0.630049	-0.112720	-0.570726	-0.879496	0.177030	0.429945	0.101457
32294	9.268071	-0.911901	3.764659	-0.535182	0.026892	0.038162	-0.630056	-0.110744	-0.572110	-0.877760	0.184048	0.428683	0.109063
32295	9.046645	-0.365086	3.638033	-0.566983	0.014085	0.075939	-0.629208	-0.111027	-0.572401	-0.874359	0.189709	0.431073	0.116970
32296	9.207640	-0.462497	3.682400	-0.538442	-0.017574	-0.022593	-0.629488	-0.111304	-0.573385	-0.871900	0.196293	0.430707	0.125501
32297	9.179048	-0.365648	3.681358	-0.556379	0.033146	-0.042570	-0.630616	-0.111587	-0.572396	-0.868256	0.200565	0.433061	0.135512
32298	8.954046	0.005163	3.619527	-0.557960	0.048879	0.010397	-0.628928	-0.110176	-0.574221	-0.866185	0.207519	0.431224	0.143895
32299	9.132255	0.050411	3.691276	-0.552423	0.035736	0.068083	-0.628091	-0.108065	-0.574346	-0.862740	0.212516	0.432915	0.151993
32300	9.410221	-0.306083	3.777040	-0.554635	-0.005209	0.016122	-0.628387	-0.104398	-0.575991	-0.860041	0.219547	0.431885	0.160011
32301	9.205294	-0.603616	3.915953	-0.552667	0.042058	-0.035541	-0.626700	-0.102992	-0.576411	-0.856178	0.223504	0.433728	0.169960
32302	8.820226	-0.396010	3.875489	-0.552459	0.081730	-0.042909	-0.627274	-0.100161	-0.580312	-0.853851	0.229610	0.431341	0.179341
32303	8.820851	-0.202587	3.887828	-0.546151	0.101907	-0.084513	-0.624308	-0.100730	-0.580763	-0.850208	0.232671	0.432183	0.190339
32304	8.804416	-0.229040	3.506354	-0.561990	0.036390	-0.102862	-0.624583	-0.102560	-0.580780	-0.847007	0.238495	0.430658	0.200580
32305	8.852987	-0.110807	3.524300	-0.571127	0.006292	-0.056759	-0.623021	-0.104958	-0.580817	-0.842350	0.242441	0.432666	0.210876
32306	8.745442	-0.227821	3.641737	-0.563169	0.088634	-0.003251	-0.622852	-0.111009	-0.582287	-0.839790	0.248819	0.429636	0.219668
32307	9.242314	-0.430448	4.203939	-0.544396	0.203958	-0.009883	-0.621133	-0.116495	-0.585309	-0.837020	0.251736	0.427986	0.229902
32308	8.960327	-0.446430	4.455801	-0.544170	0.263686	-0.043935	-0.616306	-0.122544	-0.590750	-0.835663	0.256561	0.422167	0.240037
32309	8.775615	-0.531496	4.580234	-0.544194	0.250897	-0.027988	-0.610633	-0.129025	-0.593954	-0.833087	0.258951	0.419571	0.250739
32310	8.399142	-0.674594	4.507426	-0.548188	0.147559	0.037971	-0.605808	-0.134653	-0.598969	-0.830930	0.265002	0.415102	0.258880
32311	8.252487	-0.307600	4.300549	-0.527399	0.001768	0.009944	-0.603814	-0.139024	-0.599031	-0.826445	0.268591	0.416311	0.267454
32312	8.540377	-0.193610	4.267478	-0.557244	-0.105920	-0.017093	-0.604634	-0.145935	-0.595303	-0.821664	0.275575	0.416167	0.275193
32313	8.875700	-0.229543	4.269847	-0.535513	-0.115897	-0.016713	-0.606750	-0.146646	-0.591499	-0.815872	0.279601	0.419201	0.283631
32314	8.947216	-0.442603	4.281795	-0.575255	-0.087841	-0.010287	-0.609559	-0.150315	-0.587300	-0.810985	0.286736	0.418488	0.291470
32315	8.841648	-0.376989	4.232875	-0.542253	-0.017375	-0.049268	-0.609552	-0.151722	-0.587877	-0.805640	0.289931	0.419838	0.301032
32316	8.668644	-0.155918	4.240306	-0.549593	-0.024560	-0.049318	-0.609266	-0.152995	-0.586487	-0.801009	0.295854	0.418335	0.309597
32317	8.859640	-0.070121	4.239093	-0.555207	-0.051601	-0.042090	-0.609532	-0.156943	-0.584840	-0.795208	0.299402	0.419878	0.318912
32318	8.849526	-0.052716	4.306571	-0.553311	-0.033545	-0.047490	-0.608690	-0.156672	-0.582174	-0.790299	0.305350	0.418353	0.327367
32319	8.818550	0.012609	4.286552	-0.562643	-0.058487	-0.073982	-0.610097	-0.157658	-0.581049	-0.784047	0.308665	0.419906	0.337158
32320	8.713968	-0.039415	4.364598	-0.573280	-0.009703	-0.085053	-0.609244	-0.159782	-0.578267	-0.778763	0.314336	0.417961	0.346451
32321	8.827980	-0.006663	4.306086	-0.562176	0.015352	-0.070008	-0.608520	-0.163720	-0.580281	-0.773019	0.317033	0.418081	0.356567
32322	8.780099	0.104837	4.309739	-0.540208	0.014739	-0.014011	-0.606818	-0.166125	-0.578071	-0.768461	0.322505	0.415397	0.364560
32323	8.775650	0.046381	4.233072	-0.552890	0.012933	-0.007076	-0.605124	-0.166411	-0.578088	-0.763092	0.325483	0.414990	0.373543
32324	8.814226	0.075259	4.252029	-0.560955	0.023644	0.008698	-0.604557	-0.166687	-0.580062	-0.758475	0.331295	0.411745	0.381347
32325	8.853126	0.040847	4.199201	-0.540074	0.016285	0.015186	-0.604839	-0.167115	-0.578378	-0.753282	0.334141	0.411023	0.389840
32326	8.824274	0.084575	4.206000	-0.563736	0.001844	0.030037	-0.604831	-0.169231	-0.577276	-0.748474	0.340239	0.407819	0.397125
32327	8.795287	0.024174	4.180133	-0.552827	-0.012855	0.055012	-0.605968	-0.167256	-0.577528	-0.743172	0.343748	0.406960	0.404865
32328	8.882743	0.044979	4.116957	-0.534664	-0.003749	0.036614	-0.605823	-0.168387	-0.576276	-0.738417	0.349417	0.403917	0.411703
32329	8.872376	0.035922	4.204062	-0.541954	0.001808	0.023218	-0.605413	-0.165432	-0.575827	-0.732953	0.352313	0.402951	0.419864
32330	8.808785	-0.016330	4.286889	-0.535590	0.010903	0.009059	-0.606259	-0.165285	-0.576943	-0.727936	0.357557	0.399766	0.427140
32331	8.765382	-0.025784	4.277387	-0.547381	0.003594	0.025764	-0.604570	-0.164447	-0.576244	-0.722381	0.360455	0.398500	0.435243
32332	8.794588	-0.040710	4.238852	-0.563817	-0.011641	0.025672	-0.606255	-0.166130	-0.576952	-0.716975	0.366337	0.395164	0.442255
32333	8.804167	-0.040710	4.248504	-0.540194	-0.012694	0.030379	-0.606264	-0.164303	-0.575808	-0.711287	0.369236	0.393959	0.450036
32334	8.696739	0.012348	4.122403	-0.545910	-0.048544	0.011946	-0.607389	-0.165146	-0.575808	-0.705452	0.374986	0.391293	0.456742
32335	8.770464	0.100035	4.304973	-0.540353	-0.030665	0.025188	-0.607958	-0.164305	-0.573968	-0.699478	0.377930	0.390183	0.464388
32336	8.837539	0.027292	4.334691	-0.560375	-0.023116	-0.001629	-0.610499	-0.163732	-0.575348	-0.693459	0.383442	0.387015	0.471494
32337	8.861938	-0.011862	4.281935	-0.549553	-0.028410	-0.019160	-0.612192	-0.163875	-0.573509	-0.686919	0.386067	0.385918	0.479752
32338	8.794155	-0.016117	4.306237	-0.576740	-0.024798	-0.007131	-0.612054	-0.163312	-0.573504	-0.680553	0.391664	0.382533	0.486945
32339	8.847690	0.019554	4.267105	-0.561398	-0.030091	-0.026363	-0.611208	-0.163746	-0.570564	-0.673726	0.394328	0.381189	0.495271
32340	8.821339	0.012289	4.238224	-0.569618	-0.033578	-0.035289	-0.613318	-0.164577	-0.573086	-0.666913	0.399581	0.378086	0.502607
32341	8.850339	-0.002470	4.226268	-0.560506	-0.037351	-0.021001	-0.611911	-0.164451	-0.569723	-0.659977	0.402261	0.376588	0.510684
32342	8.844428	0.044979	4.078346	-0.547695	-0.026625	-0.017366	-0.614734	-0.164021	-0.569977	-0.653418	0.407172	0.373351	0.517556
32343	8.964838	0.054129	4.116745	-0.531337	-0.013923	-0.034037	-0.613744	-0.164444	-0.570692	-0.646644	0.409063	0.371751	0.525662
32344	8.916081	0.035435	4.170180	-0.552810	0.036570	-0.028421	-0.613462	-0.164160	-0.571535	-0.640257	0.413181	0.367612	0.533117
32345	8.857860	0.016650	4.199464	-0.558197	0.042830	-0.021461	-0.614594	-0.163312	-0.571517	-0.633710	0.414837	0.364689	0.541594
32346	8.833959	0.038430	4.179922	-0.556436	0.034728	-0.023161	-0.612482	-0.161897	-0.575172	-0.627191	0.418943	0.360372	0.548863
32347	8.877450	0.001754	4.156109	-0.531105	0.016591	-0.022748	-0.612625	-0.161334	-0.574884	-0.620559	0.420465	0.357889	0.556805
32348	8.935636	-0.008522	4.117483	-0.535585	0.023796	-0.019294	-0.611076	-0.160631	-0.575592	-0.614044	0.424343	0.353795	0.563659
32349	8.825684	0.034946	4.001158	-0.563853	0.002284	-0.017734	-0.610659	-0.159222	-0.576142	-0.606979	0.426412	0.350888	0.571513
32350	8.770634	0.075655	4.271415	-0.567398	0.027563	-0.023258	-0.609673	-0.159087	-0.575024	-0.600036	0.430487	0.346312	0.578538
32351	8.783061	0.017106	4.197143	-0.573004	-0.001241	-0.023148	-0.609813	-0.158941	-0.576427	-0.592698	0.432596	0.343188	0.586337
32352	8.839149	0.089012	4.157603	-0.546708	0.006078	-0.047633	-0.610242	-0.157244	-0.578233	-0.585358	0.436384	0.339210	0.593179
32353	8.838549	0.074954	4.227836	-0.560354	0.008006	-0.054886	-0.609955	-0.158230	-0.578526	-0.577703	0.437944	0.336207	0.601189
32354	8.809847	0.123409	4.217669	-0.533131	0.002437	-0.050994	-0.609392	-0.158090	-0.578529	-0.570282	0.441474	0.332353	0.607800
32355	8.843151	0.065410	4.252100	-0.556727	0.000667	-0.042415	-0.609674	-0.157805	-0.579367	-0.562648	0.443090	0.329180	0.615418
32356	8.842723	0.002729	4.276965	-0.562110	0.004189	-0.031009	-0.609259	-0.155833	-0.579912	-0.555095	0.446937	0.324666	0.621859
32357	8.799413	-0.011649	4.253019	-0.564918	-0.010210	-0.031848	-0.608551	-0.156681	-0.579364	-0.547342	0.448781	0.321233	0.629143
32358	8.799616	0.041517	4.252426	-0.560561	-0.040895	-0.028063	-0.609125	-0.154141	-0.580598	-0.539419	0.453071	0.317101	0.634981
32359	8.819132	0.021833	4.216373	-0.553256	-0.028185	-0.042206	-0.608145	-0.152742	-0.578483	-0.531416	0.454882	0.313931	0.641971
32360	8.811610	0.012411	4.247901	-0.555047	-0.028259	-0.033385	-0.610827	-0.152169	-0.579440	-0.523432	0.458792	0.309675	0.647789
32361	8.867513	0.026286	4.204176	-0.555028	-0.024630	-0.035161	-0.611952	-0.153012	-0.579159	-0.515421	0.460556	0.306208	0.654573
32362	8.862315	-0.050955	4.214711	-0.560376	-0.015695	-0.024674	-0.611676	-0.151602	-0.579849	-0.507458	0.464286	0.301571	0.660287
32363	8.876476	-0.026545	4.267581	-0.539420	0.002314	-0.034267	-0.610830	-0.151605	-0.579574	-0.499668	0.465482	0.297861	0.667036
32364	8.870914	0.027414	4.387806	-0.557521	0.016797	-0.032798	-0.611958	-0.151316	-0.581249	-0.491705	0.468577	0.292910	0.672953
32365	8.809933	-0.060897	4.118236	-0.563865	-0.005030	-0.007095	-0.612246	-0.150334	-0.579831	-0.483917	0.470210	0.288527	0.679322
32366	8.838347	-0.007303	4.214256	-0.547718	-0.033938	-0.006720	-0.613087	-0.151317	-0.579975	-0.475992	0.473927	0.283867	0.684284
32367	8.906673	0.001358	4.122245	-0.557660	-0.026654	-0.008631	-0.613658	-0.150194	-0.578554	-0.468022	0.475728	0.279643	0.690245
32368	8.858351	-0.032232	4.113019	-0.560197	-0.003319	0.001798	-0.613939	-0.150190	-0.579395	-0.460164	0.479067	0.274353	0.695323
32369	8.853072	-0.022138	4.175739	-0.546593	-0.010691	0.012615	-0.616197	-0.150473	-0.577413	-0.452594	0.480611	0.269787	0.700990
32370	8.860595	-0.022413	4.139486	-0.539238	0.001874	0.014396	-0.614787	-0.150195	-0.577280	-0.445043	0.483636	0.264541	0.705728
32371	8.882300	-0.090414	4.108803	-0.560148	-0.001597	0.010632	-0.614787	-0.150336	-0.577422	-0.437279	0.485112	0.259587	0.711385
32372	8.872347	-0.085261	4.149837	-0.547347	0.006336	0.023114	-0.614793	-0.148499	-0.579370	-0.429704	0.488073	0.254024	0.715968
32373	8.870288	-0.056444	4.118105	-0.547370	0.005485	0.017816	-0.614933	-0.148925	-0.578109	-0.422120	0.489322	0.248994	0.721374
32374	8.877472	-0.061292	4.122983	-0.543759	0.001864	0.017881	-0.615785	-0.147227	-0.579771	-0.414395	0.492174	0.243497	0.725776
32375	8.877331	-0.049057	4.147011	-0.570967	0.014688	0.008638	-0.615787	-0.147089	-0.579067	-0.406406	0.493383	0.238019	0.731269
32376	8.870266	-0.012792	4.141783	-0.532800	0.018111	0.009067	-0.616348	-0.147791	-0.579351	-0.398653	0.495749	0.232562	0.735679
32377	8.892062	-0.012990	4.132090	-0.559986	0.023569	0.017567	-0.617895	-0.148631	-0.579769	-0.390858	0.496717	0.226969	0.740937
32378	8.841308	-0.061095	4.118196	-0.560095	0.011069	0.004357	-0.617063	-0.145536	-0.579181	-0.382648	0.499261	0.221141	0.745262
32379	8.862506	-0.099593	4.166925	-0.532818	0.016352	0.003756	-0.618193	-0.144967	-0.580290	-0.374804	0.500003	0.216038	0.750231
32380	8.867015	-0.113910	4.200909	-0.562034	-0.001433	-0.007095	-0.615803	-0.143144	-0.579447	-0.366267	0.502573	0.210318	0.754344
32381	8.842936	-0.099258	4.200778	-0.547406	0.007392	0.005404	-0.617641	-0.142008	-0.581107	-0.358185	0.503500	0.204943	0.759072
32382	8.833736	-0.177139	4.105003	-0.538457	-0.010527	-0.010312	-0.616936	-0.141727	-0.581391	-0.349721	0.505902	0.199611	0.762833
32383	8.906494	-0.134249	4.080263	-0.553013	-0.012232	-0.012219	-0.616520	-0.140464	-0.580397	-0.341155	0.507031	0.194368	0.767303
32384	8.877384	-0.153338	4.090180	-0.552943	-0.004176	-0.006969	-0.618212	-0.140457	-0.581086	-0.332545	0.509324	0.188675	0.770977
32385	8.882603	-0.119749	4.055969	-0.550185	0.002137	-0.008738	-0.617927	-0.140880	-0.581374	-0.324038	0.510161	0.183249	0.775342
32386	8.901855	-0.119825	4.063193	-0.547401	0.009286	-0.003438	-0.616796	-0.141444	-0.581810	-0.315516	0.512094	0.177458	0.778921
32387	8.901551	-0.075944	4.123114	-0.538316	0.023851	-0.024650	-0.616797	-0.141162	-0.581948	-0.306884	0.512394	0.172155	0.783350
32388	8.833849	-0.177231	4.090506	-0.543787	0.018492	-0.028245	-0.617362	-0.140735	-0.583063	-0.297977	0.513946	0.166558	0.786974
32389	8.858326	-0.097664	4.084752	-0.560219	0.002278	-0.019475	-0.617356	-0.142571	-0.581256	-0.289056	0.514659	0.160903	0.791001
32390	8.862899	-0.090216	4.120909	-0.545610	0.012972	-0.014062	-0.615947	-0.142009	-0.582104	-0.280268	0.516225	0.155112	0.794294
32391	8.877268	-0.095064	4.133026	-0.541933	0.018329	-0.010512	-0.616234	-0.140450	-0.584615	-0.271658	0.516532	0.149486	0.798154
32392	8.867688	-0.075670	4.132822	-0.578129	0.035524	-0.000425	-0.613264	-0.142291	-0.583814	-0.262758	0.517825	0.142862	0.801503
32393	8.838575	-0.065669	4.156913	-0.545568	0.018326	-0.008790	-0.614815	-0.142569	-0.583805	-0.254072	0.518082	0.137089	0.805136
32394	8.829145	-0.036699	4.142104	-0.558338	0.014864	-0.017762	-0.612843	-0.141725	-0.584936	-0.244981	0.519419	0.131022	0.808098
32395	8.819959	-0.012777	4.093522	-0.558421	-0.001384	-0.014121	-0.613964	-0.143558	-0.583400	-0.235956	0.519963	0.125132	0.811360
32396	8.789714	-0.033369	4.248442	-0.554654	0.025650	-0.017798	-0.612831	-0.144545	-0.583841	-0.226872	0.520972	0.119032	0.814217
32397	8.828135	-0.084362	4.248960	-0.547558	-0.003213	-0.017537	-0.611562	-0.144264	-0.584551	-0.217844	0.521399	0.113299	0.817221
32398	8.881884	-0.012502	4.199758	-0.563967	-0.015802	-0.010552	-0.611278	-0.144685	-0.585119	-0.208634	0.523007	0.107117	0.819428
32399	8.848171	-0.031744	4.180686	-0.556595	0.004045	-0.017673	-0.612400	-0.146235	-0.584284	-0.199464	0.523268	0.101159	0.822296
32400	8.886953	0.006664	4.177789	-0.551203	-0.001332	-0.022871	-0.612401	-0.145949	-0.585546	-0.190171	0.524425	0.095217	0.824468
32401	8.867476	0.002074	4.197197	-0.556627	0.002278	-0.021193	-0.612117	-0.146231	-0.585691	-0.180881	0.524617	0.089258	0.827099
32402	8.862100	-0.058053	4.238955	-0.565694	-0.001384	-0.010672	-0.612114	-0.146936	-0.585277	-0.171596	0.525714	0.082915	0.829039
32403	8.824279	-0.012396	4.158754	-0.538577	-0.019452	-0.019088	-0.611553	-0.146233	-0.585415	-0.162444	0.526117	0.077268	0.831169
32404	8.872454	0.006770	4.180224	-0.562178	-0.019398	-0.012276	-0.611272	-0.145951	-0.585695	-0.153102	0.527360	0.071031	0.832710
32405	8.896943	0.035420	4.148458	-0.560390	-0.022990	-0.013992	-0.612111	-0.147924	-0.584585	-0.143751	0.527810	0.064946	0.834586
32406	8.887103	0.001693	4.156097	-0.512980	0.000127	-0.004740	-0.612677	-0.147644	-0.583734	-0.135048	0.528463	0.059369	0.836041
32407	8.872699	-0.007974	4.141726	-0.556623	-0.010527	0.000119	-0.612956	-0.148062	-0.584861	-0.125948	0.528619	0.053133	0.837781
32408	8.880052	-0.017808	4.122494	-0.563784	0.002059	0.007036	-0.611972	-0.147216	-0.585984	-0.116880	0.529258	0.046557	0.839081
32409	8.885019	-0.010680	4.107910	-0.538523	-0.023241	0.002182	-0.612114	-0.147079	-0.584576	-0.107958	0.529498	0.040609	0.840433
32410	8.889790	-0.015513	4.112790	-0.579201	0.009398	0.000621	-0.612824	-0.145948	-0.585402	-0.098598	0.529904	0.033812	0.841628
32411	8.920235	0.016559	4.247710	-0.554776	0.002146	-0.007006	-0.613106	-0.145947	-0.585681	-0.089336	0.529649	0.027616	0.843047
32412	8.888026	-0.062085	4.006990	-0.551116	-0.005126	-0.001616	-0.613526	-0.146793	-0.585124	-0.080208	0.530107	0.021327	0.843859
32413	8.983962	-0.013720	4.107811	-0.554771	-0.005115	0.000131	-0.611697	-0.145957	-0.583584	-0.071033	0.529885	0.015057	0.844955
32414	8.991371	-0.018752	4.083694	-0.541945	0.025684	-0.024676	-0.612546	-0.145106	-0.584692	-0.061607	0.529670	0.009112	0.845915
32415	8.897097	-0.027733	4.098418	-0.545250	0.070601	-0.009973	-0.610846	-0.146513	-0.586407	-0.052354	0.528051	0.003005	0.847592
32416	8.848882	0.011314	4.110129	-0.563502	0.056244	-0.007449	-0.610992	-0.145101	-0.587515	-0.042989	0.527209	-0.003535	0.848640
32417	8.843814	-0.036943	4.117923	-0.552598	0.063526	-0.021528	-0.608583	-0.147355	-0.588963	-0.033440	0.525616	-0.009636	0.850010
32418	8.863273	-0.066278	4.084395	-0.547081	0.065175	-0.007318	-0.608585	-0.146790	-0.589519	-0.024243	0.524469	-0.015911	0.850936
32419	8.829090	-0.051199	4.142266	-0.538174	0.038097	-0.007055	-0.606610	-0.146650	-0.590376	-0.015086	0.523199	-0.021904	0.851795
32420	8.821380	-0.041076	4.207407	-0.547223	0.041677	-0.000109	-0.604348	-0.147782	-0.590406	-0.006016	0.522316	-0.028245	0.852263
32421	8.823819	0.000099	4.223858	-0.542854	0.023782	-0.015867	-0.603210	-0.149895	-0.591280	0.003343	0.521199	-0.034216	0.852742
32422	8.799374	0.017473	4.272026	-0.550192	0.016653	-0.021222	-0.603497	-0.148624	-0.591967	0.012785	0.520623	-0.040383	0.852735
32423	8.799372	0.046564	4.286199	-0.549237	0.027494	-0.024813	-0.601375	-0.149609	-0.593821	0.022377	0.519343	-0.046351	0.853014
32424	8.799278	0.051489	4.300643	-0.546597	0.013048	-0.022924	-0.602363	-0.149610	-0.592829	0.031798	0.518696	-0.052436	0.852756
32425	8.784929	0.036928	4.276660	-0.554824	-0.001410	-0.014089	-0.602221	-0.150176	-0.591993	0.041241	0.517787	-0.058605	0.852503
32426	8.813742	0.027170	4.291229	-0.540304	-0.003279	-0.013903	-0.600667	-0.150317	-0.593131	0.050413	0.517284	-0.064678	0.851876
32427	8.794659	0.036806	4.266983	-0.556741	-0.012115	-0.024659	-0.601375	-0.149896	-0.592278	0.060041	0.516461	-0.070755	0.851268
32428	8.787363	0.017503	4.264792	-0.564011	-0.015726	-0.020302	-0.601658	-0.149897	-0.591573	0.069534	0.516017	-0.077167	0.850257
32429	8.837991	-0.011862	4.257802	-0.560353	-0.017629	-0.010510	-0.601939	-0.149894	-0.592414	0.078942	0.515152	-0.083430	0.849368
32430	8.818699	0.046427	4.283759	-0.545844	-0.017667	-0.013876	-0.602503	-0.149890	-0.593253	0.088114	0.514624	-0.089585	0.848158
32431	8.809480	-0.021743	4.195125	-0.576655	-0.015815	-0.003639	-0.603916	-0.149753	-0.590992	0.097564	0.513575	-0.096160	0.847039
32432	8.833370	-0.016848	4.228868	-0.561382	-0.046592	0.004695	-0.605891	-0.149891	-0.590416	0.106498	0.513342	-0.102806	0.845322
32433	8.915989	0.020966	4.175174	-0.553243	-0.039193	-0.019116	-0.605756	-0.148628	-0.589139	0.115907	0.512660	-0.108833	0.843742
32434	8.858198	0.011527	4.153609	-0.574861	-0.019419	-0.003579	-0.605188	-0.149474	-0.589433	0.125147	0.511816	-0.115536	0.842041
32435	8.839278	0.103451	4.147776	-0.545792	-0.030593	0.021608	-0.606320	-0.149199	-0.586470	0.133791	0.510811	-0.121794	0.840439
32436	8.868035	0.084042	4.164869	-0.554896	-0.030491	0.015311	-0.606314	-0.150605	-0.587188	0.142448	0.510031	-0.128356	0.838512
32437	8.892379	0.030388	4.112274	-0.562043	-0.011501	0.011572	-0.606885	-0.149200	-0.585763	0.151454	0.508582	-0.134682	0.836819
32438	8.834326	0.016314	4.122175	-0.560326	-0.026810	0.009018	-0.606880	-0.150470	-0.584933	0.160240	0.507611	-0.141233	0.834690
32439	8.872791	0.006496	4.136731	-0.564888	-0.039560	0.026742	-0.607446	-0.150331	-0.583944	0.168915	0.506471	-0.147798	0.832533
32440	8.906692	0.020737	4.129278	-0.553117	-0.033103	0.004733	-0.609852	-0.148923	-0.582224	0.177639	0.505516	-0.154172	0.830138
32441	8.887442	-0.008278	4.107880	-0.549393	-0.025103	0.014452	-0.608857	-0.150615	-0.582249	0.186373	0.504118	-0.160250	0.827919
32442	8.877543	0.006526	4.146390	-0.546678	-0.019615	0.003832	-0.611112	-0.150888	-0.583359	0.195043	0.502841	-0.166424	0.825477
32443	8.887496	0.025616	4.117167	-0.543018	-0.010539	-0.005021	-0.611108	-0.151878	-0.582245	0.204048	0.501184	-0.172086	0.823144
32444	8.906824	-0.008461	4.098190	-0.549374	-0.012325	-0.003315	-0.611677	-0.150893	-0.581528	0.212837	0.499673	-0.178165	0.820539
32445	8.899685	0.027865	4.102627	-0.525657	0.000095	0.005736	-0.613366	-0.151732	-0.582085	0.221490	0.497774	-0.183545	0.818214
32446	8.930753	-0.003597	4.127100	-0.556495	0.020275	-0.017748	-0.611950	-0.153147	-0.580987	0.230649	0.495624	-0.189412	0.815647
32447	8.916488	-0.001257	4.100513	-0.569209	0.011181	-0.001919	-0.612510	-0.154133	-0.580712	0.239853	0.493263	-0.195316	0.813027
32448	8.889743	-0.017899	4.117650	-0.552642	0.043485	0.003376	-0.611102	-0.153571	-0.581279	0.248660	0.490545	-0.201169	0.810596
32449	8.863270	-0.008096	4.112742	-0.550897	0.030844	0.005239	-0.610537	-0.153714	-0.581004	0.257587	0.487812	-0.206686	0.808065
32450	8.882258	-0.003110	4.156157	-0.527409	0.006325	0.014513	-0.610253	-0.153992	-0.582133	0.265752	0.485656	-0.212382	0.805238
32451	8.884558	0.016361	4.180100	-0.527252	0.037940	0.005476	-0.610108	-0.154836	-0.582705	0.274426	0.482831	-0.217412	0.802681
32452	8.828723	-0.029084	4.200014	-0.560141	0.014807	-0.010708	-0.610817	-0.153847	-0.583252	0.283281	0.480348	-0.223298	0.799472
32453	8.799600	0.007593	4.238306	-0.552939	-0.000661	0.001853	-0.609693	-0.153007	-0.582549	0.292032	0.477905	-0.228846	0.796212
32454	8.819697	-0.031958	4.117900	-0.552896	-0.000704	0.007167	-0.609125	-0.153569	-0.583121	0.300389	0.475506	-0.234821	0.792792
32455	8.882483	0.016101	4.136611	-0.538406	0.000233	-0.003267	-0.609693	-0.153152	-0.581145	0.309021	0.473057	-0.240013	0.789378
32456	8.877618	0.016162	4.141449	-0.542050	0.003942	-0.013065	-0.611093	-0.155540	-0.582002	0.317543	0.470625	-0.245539	0.785741
32457	8.892098	0.016071	4.141431	-0.543891	-0.003312	-0.006846	-0.610809	-0.155965	-0.581447	0.326197	0.468110	-0.250732	0.782050
32458	8.877674	0.011268	4.131838	-0.540199	0.005679	-0.006861	-0.609963	-0.155681	-0.582715	0.334535	0.465515	-0.256216	0.778290
