# Supplementary material for: Identification of Haptic Based Guiding Using Hard Reins
Source: PLoS One. 2015 Jul 22;10(7):e0132020. doi: 10.1371/journal.pone.0132020 (PMC4511788; doi:10.1371/journal.pone.0132020)
Supplement: S8 File — (ZIP) [file pone.0132020.s008.zip › Exp2_MotionData1/Subject1/path1/T8/fh8.txt]

// Start Time: 0
// Sample rate: 25.0Hz
// Scenario: 4.9
// Firmware Version: 2.6.1
Counter	Acc_X	Acc_Y	Acc_Z	Gyr_X	Gyr_Y	Gyr_Z	Mag_X	Mag_Y	Mag_Z	Quat_w	Quat_x	Quat_y	Quat_z
31903	-0.247092	0.814008	-9.694762	-0.023322	0.005565	0.014013	0.118618	-0.410979	0.645755	-0.024598	-0.793419	0.607211	0.034302
31904	-0.239747	0.832745	-9.841222	-0.041141	0.000372	-0.000230	0.116892	-0.410970	0.646306	-0.025200	-0.793411	0.607164	0.034869
31905	-0.229865	0.863931	-9.843351	-0.019707	0.009097	0.011417	0.118896	-0.412229	0.644294	-0.025562	-0.793279	0.607309	0.035069
31906	-0.232009	0.900175	-9.794847	-0.025038	-0.001385	-0.000989	0.117844	-0.415139	0.646381	-0.025887	-0.793290	0.607259	0.035469
31907	-0.227022	0.919629	-9.712949	-0.026898	0.007308	0.014890	0.118514	-0.415975	0.645838	-0.026350	-0.793110	0.607455	0.035782
31908	-0.246518	0.895654	-9.737091	-0.041151	0.013467	0.003355	0.119447	-0.415979	0.644642	-0.027115	-0.793074	0.607448	0.036140
31909	-0.270536	0.914968	-9.775117	-0.025943	0.010859	0.004350	0.117326	-0.415967	0.644150	-0.027601	-0.793025	0.607475	0.036392
31910	-0.232001	0.900278	-9.761198	-0.011613	0.017852	0.002702	0.118267	-0.417081	0.642549	-0.027949	-0.793010	0.607483	0.036322
31911	-0.202877	0.917211	-9.655502	0.002658	0.005567	0.006279	0.117324	-0.416523	0.645588	-0.027922	-0.792949	0.607564	0.036308
31912	-0.202781	0.933754	-9.751451	-0.033999	0.003836	0.002486	0.118402	-0.419304	0.645413	-0.028455	-0.792915	0.607559	0.036732
31913	-0.202227	1.010767	-9.736150	-0.035794	0.005577	0.004257	0.117873	-0.418884	0.644375	-0.029042	-0.792856	0.607580	0.037185
31914	-0.254820	1.087901	-9.816526	-0.044715	0.003864	0.000694	0.117080	-0.419157	0.643859	-0.029744	-0.792835	0.607539	0.037740
31915	-0.279285	1.044692	-9.850461	-0.046459	0.005649	-0.008124	0.116294	-0.420262	0.642810	-0.030498	-0.792920	0.607354	0.038333
31916	-0.229774	0.876016	-9.823986	-0.033985	-0.003131	-0.001066	0.118172	-0.422214	0.640137	-0.030943	-0.792923	0.607293	0.038869
31917	-0.165112	0.798728	-9.762942	-0.030456	-0.006679	0.006841	0.118184	-0.423601	0.638811	-0.031302	-0.792825	0.607365	0.039447
31918	-0.220443	0.828041	-9.757321	-0.071675	-0.014577	0.017990	0.118577	-0.422770	0.639076	-0.032221	-0.792563	0.607582	0.040611
31919	-0.241388	0.938794	-9.775095	-0.068118	-0.028572	0.019757	0.117532	-0.425540	0.638933	-0.032917	-0.792265	0.607841	0.041981
31920	-0.332341	1.050315	-9.720152	-0.026943	-0.024165	0.016597	0.118742	-0.428739	0.639539	-0.033009	-0.792033	0.608085	0.042754
31921	-0.307631	1.127241	-9.671411	0.016020	-0.017167	0.014299	0.119027	-0.429709	0.635456	-0.032507	-0.791864	0.608319	0.042927
31922	-0.274177	1.080983	-9.768370	0.032149	-0.010150	0.013543	0.118760	-0.429986	0.636507	-0.031831	-0.791720	0.608554	0.042761
31923	-0.293760	1.049352	-9.936807	0.010701	-0.015357	0.010728	0.119273	-0.427908	0.637964	-0.031434	-0.791592	0.608726	0.042972
31924	-0.317875	1.054322	-9.946156	-0.017849	-0.018812	-0.007989	0.120205	-0.428468	0.637944	-0.031426	-0.791675	0.608576	0.043566
31925	-0.344345	1.060045	-9.715129	-0.007166	-0.022361	-0.003514	0.121147	-0.430693	0.637776	-0.031215	-0.791703	0.608511	0.044116
31926	-0.394839	1.085009	-9.546165	0.007147	-0.011877	-0.004236	0.120606	-0.428748	0.637410	-0.030898	-0.791757	0.608444	0.044293
31927	-0.399119	1.162000	-9.550049	0.035810	0.010881	-0.003928	0.122740	-0.430007	0.636315	-0.030412	-0.791845	0.608389	0.043801
31928	-0.398610	1.236255	-9.650145	0.051895	0.021379	0.006819	0.122722	-0.428343	0.638563	-0.029801	-0.791831	0.608503	0.042899
31929	-0.420410	1.229018	-9.712530	0.021517	0.035399	0.003130	0.121393	-0.427503	0.637936	-0.029852	-0.791844	0.608532	0.042198
31930	-0.336855	1.093721	-9.695579	0.000019	0.020494	0.002866	0.120333	-0.427775	0.638080	-0.030048	-0.791835	0.608551	0.041945
31931	-0.144683	0.948247	-9.583544	0.035698	0.027373	0.025090	0.118215	-0.427763	0.636800	-0.029800	-0.791582	0.608945	0.041182
31932	-0.130814	0.865936	-9.721607	0.055360	0.026512	0.033143	0.117409	-0.427205	0.639049	-0.029219	-0.791241	0.609486	0.040141
31933	-0.201006	0.851296	-9.968726	0.052606	0.023035	0.054282	0.118074	-0.426930	0.637992	-0.028675	-0.790636	0.610356	0.039212
31934	-0.270800	0.883215	-9.934108	0.012291	0.003775	0.059232	0.116471	-0.426368	0.640384	-0.028519	-0.789940	0.611275	0.039042
31935	-0.198417	0.866575	-9.684964	-0.050312	-0.000656	0.044631	0.115685	-0.427889	0.639856	-0.029304	-0.789374	0.611924	0.039745
31936	-0.096455	0.938277	-9.574460	-0.041283	0.003712	0.025308	0.115426	-0.428304	0.638806	-0.029966	-0.789056	0.612268	0.040250
31937	-0.139799	0.957654	-9.641161	-0.003617	0.009035	0.009759	0.115700	-0.428998	0.637482	-0.030112	-0.788951	0.612398	0.040241
31938	-0.067703	0.913366	-9.781693	0.003608	0.017817	0.001004	0.113846	-0.430377	0.638809	-0.030219	-0.788961	0.612396	0.039988
31939	-0.140594	0.855752	-9.930740	0.001950	0.013557	-0.025445	0.115312	-0.431217	0.638254	-0.030309	-0.789293	0.611972	0.039849
31940	-0.247217	0.803704	-9.918402	-0.037343	0.010993	-0.043343	0.115319	-0.432605	0.638502	-0.030943	-0.789824	0.611230	0.040232
31941	-0.319442	0.831052	-9.811711	-0.060626	0.041585	-0.032803	0.114935	-0.433156	0.635615	-0.032348	-0.790229	0.610621	0.040417
31942	-0.222384	0.890905	-9.655636	-0.071340	0.035419	-0.043497	0.114141	-0.434263	0.636929	-0.033818	-0.790752	0.609837	0.040830
31943	-0.229241	0.943980	-9.621318	-0.078470	0.065156	-0.041667	0.114831	-0.438151	0.635436	-0.035781	-0.791268	0.609053	0.040864
31944	-0.295804	1.093414	-9.691130	-0.056924	0.077466	-0.051106	0.113250	-0.438696	0.633355	-0.037529	-0.791926	0.608120	0.040441
31945	-0.118845	1.188209	-9.703584	-0.018484	0.065165	-0.046499	0.112728	-0.440497	0.633869	-0.038541	-0.792538	0.607304	0.039751
31946	-0.065454	1.223982	-9.667582	0.014669	0.031950	-0.067535	0.112736	-0.441191	0.632681	-0.038588	-0.793401	0.606210	0.039192
31947	0.021007	1.158316	-9.683503	0.036118	0.013560	-0.067484	0.113791	-0.440642	0.633589	-0.038102	-0.794265	0.605141	0.038669
31948	-0.034832	1.115573	-9.645058	0.079089	-0.004766	-0.079566	0.114702	-0.438011	0.634258	-0.036672	-0.795290	0.603930	0.037922
31949	-0.163279	1.053788	-9.726377	0.097036	-0.010803	-0.090885	0.117085	-0.437052	0.633969	-0.034909	-0.796456	0.602549	0.037065
31950	-0.220780	1.119022	-9.778008	0.106874	-0.029143	-0.093491	0.119708	-0.432488	0.634893	-0.032732	-0.797647	0.601135	0.036380
31951	-0.347741	1.261963	-9.765655	0.116701	-0.020373	-0.087153	0.120599	-0.430554	0.642380	-0.030545	-0.798762	0.599825	0.035447
31952	-0.567305	1.305332	-10.301637	0.102555	-0.020147	-0.109198	0.123361	-0.426684	0.642901	-0.028533	-0.800119	0.598158	0.034679
31953	-0.592610	1.142110	-10.255225	0.129420	-0.055098	-0.126778	0.124400	-0.421832	0.641227	-0.025691	-0.801674	0.596230	0.034201
31954	-0.183486	0.928940	-9.703604	0.132872	-0.051859	-0.114584	0.127826	-0.417965	0.641082	-0.022809	-0.803060	0.594514	0.033582
31955	-0.162759	0.780393	-9.460338	0.042383	-0.004767	-0.081630	0.129386	-0.413812	0.643331	-0.022000	-0.804054	0.593215	0.033304
31956	-0.185161	0.686787	-9.451607	-0.042747	0.021382	-0.046041	0.129652	-0.411869	0.639934	-0.022857	-0.804616	0.592406	0.033561
31957	-0.115477	0.640349	-9.515232	-0.066144	0.026544	-0.013618	0.131126	-0.414375	0.639887	-0.024212	-0.804772	0.592113	0.034028
31958	-0.107652	0.726411	-9.668131	-0.042995	0.009021	0.011178	0.129797	-0.415340	0.642260	-0.024965	-0.804640	0.592237	0.034461
31959	-0.213258	0.818481	-9.719038	-0.012637	-0.002335	0.023746	0.129016	-0.416445	0.639636	-0.025144	-0.804359	0.592595	0.034733
31960	-0.107021	0.819717	-9.830499	-0.004524	-0.011934	0.010524	0.130738	-0.417149	0.641440	-0.025030	-0.804239	0.592743	0.035048
31961	-0.194081	0.807827	-10.007741	0.003422	-0.039915	0.030775	0.130483	-0.418257	0.640383	-0.024515	-0.803856	0.593244	0.035723
31962	-0.233019	0.760538	-9.839706	0.006972	-0.053931	0.028105	0.129953	-0.419088	0.641695	-0.023727	-0.803455	0.593768	0.036570
31963	-0.116748	0.803602	-9.619096	-0.014553	-0.040041	0.037660	0.130619	-0.418396	0.639592	-0.023507	-0.802979	0.594365	0.037451
31964	-0.237133	0.850525	-9.526186	0.016772	-0.024269	0.037989	0.131538	-0.417292	0.640639	-0.022925	-0.802546	0.594957	0.037697
31965	-0.492594	0.926650	-9.667315	0.035713	-0.008354	0.013608	0.132342	-0.418267	0.639829	-0.022256	-0.802402	0.595190	0.037487
31966	-0.671352	0.922797	-9.810024	0.071636	-0.004704	-0.010734	0.131024	-0.419231	0.639184	-0.020987	-0.802542	0.595090	0.036790
31967	-0.508261	0.767495	-9.839655	0.085896	-0.016135	-0.001940	0.131799	-0.416738	0.640903	-0.019396	-0.802597	0.595111	0.036130
31968	-0.426395	0.733260	-9.814317	0.043060	0.003996	-0.021597	0.133235	-0.413416	0.642095	-0.018684	-0.802896	0.594760	0.035635
31969	-0.325192	0.703515	-9.844374	-0.012396	0.007463	-0.023787	0.132433	-0.413413	0.643683	-0.018932	-0.803188	0.594349	0.035775
31970	-0.305106	0.809320	-9.802471	-0.051809	-0.001330	-0.017042	0.132962	-0.412305	0.642373	-0.019682	-0.803376	0.594027	0.036493
31971	-0.416688	0.738171	-9.756661	-0.039253	0.009210	-0.022181	0.132975	-0.413831	0.641045	-0.020384	-0.803639	0.593621	0.036925
31972	-0.347278	0.648879	-9.676569	0.034068	0.002180	-0.016426	0.132977	-0.414247	0.641304	-0.019795	-0.803847	0.593381	0.036567
31973	-0.287272	0.597896	-9.677673	0.050154	0.007405	-0.011031	0.133765	-0.413697	0.642609	-0.019041	-0.804012	0.593220	0.035956
31974	-0.247674	0.732266	-9.683680	-0.016082	0.007359	-0.004449	0.132830	-0.412860	0.643157	-0.019330	-0.804069	0.593124	0.036104
31975	-0.092993	0.745944	-9.535843	-0.062666	0.006375	0.003973	0.132450	-0.414521	0.640784	-0.020397	-0.804010	0.593123	0.036833
31976	-0.117346	0.721662	-9.672909	-0.042929	0.016054	-0.001130	0.133378	-0.414665	0.641031	-0.021224	-0.804035	0.593040	0.037158
31977	-0.325209	0.703310	-9.911673	0.019661	0.006528	0.011692	0.134439	-0.413977	0.640103	-0.020978	-0.803918	0.593223	0.036896
31978	-0.416523	0.766520	-9.924579	0.041137	-0.011800	0.006536	0.132855	-0.414939	0.639461	-0.020127	-0.803845	0.593367	0.036670
31979	-0.406589	0.804929	-9.924223	0.002646	-0.008326	0.011560	0.133115	-0.414664	0.640510	-0.019973	-0.803711	0.593541	0.036852
31980	-0.326859	0.809248	-9.881598	-0.024994	-0.001319	-0.008907	0.133385	-0.415776	0.641020	-0.020299	-0.803810	0.593371	0.037248
31981	-0.143266	0.808730	-9.582756	-0.060849	0.016028	0.002287	0.133522	-0.415914	0.639966	-0.021455	-0.803778	0.593340	0.037791
31982	-0.145375	0.856384	-9.736012	-0.100230	-0.010199	0.001919	0.133411	-0.418688	0.638365	-0.022893	-0.803713	0.593281	0.039218
31983	-0.261045	0.888699	-9.688976	-0.032246	-0.004917	0.005999	0.135421	-0.421474	0.637126	-0.023354	-0.803631	0.593339	0.039750
31984	-0.334095	0.805008	-9.713343	0.062646	-0.001340	-0.003865	0.135148	-0.420362	0.637403	-0.022275	-0.803719	0.593304	0.039104
31985	-0.430614	0.815385	-9.712391	0.075153	-0.000445	0.000666	0.135132	-0.419254	0.640040	-0.021053	-0.803752	0.593357	0.038294
31986	-0.442877	0.786822	-9.645316	0.013455	0.024910	-0.002339	0.134862	-0.417864	0.639270	-0.021077	-0.803814	0.593304	0.037810
31987	-0.329175	0.819248	-9.763695	-0.026761	0.026656	-0.008819	0.134050	-0.416473	0.641659	-0.021806	-0.803935	0.593115	0.037780
31988	-0.213148	0.837385	-9.829380	0.000060	0.031873	-0.000704	0.133662	-0.417025	0.639559	-0.022129	-0.803980	0.593071	0.037342
31989	-0.290616	0.813628	-9.929931	0.052024	0.003981	-0.021553	0.134463	-0.417306	0.638626	-0.021317	-0.804269	0.592745	0.036744
31990	-0.324729	0.770628	-9.920517	0.077091	-0.003864	-0.027566	0.134447	-0.415087	0.639567	-0.019957	-0.804620	0.592363	0.035979
31991	-0.378348	0.699135	-9.839158	0.093164	0.002250	-0.021259	0.134299	-0.412588	0.639725	-0.018458	-0.804918	0.592069	0.034922
31992	-0.436575	0.661127	-9.831882	0.069930	0.012769	-0.024905	0.134544	-0.410093	0.641452	-0.017412	-0.805245	0.591712	0.033972
31993	-0.412726	0.617790	-9.784517	0.005503	0.021479	-0.022717	0.134926	-0.408292	0.643171	-0.017542	-0.805540	0.591325	0.033648
31994	-0.330394	0.646319	-9.683954	-0.016049	0.012649	-0.010591	0.134403	-0.409677	0.643296	-0.017890	-0.805674	0.591128	0.033712
31995	-0.277058	0.674833	-9.662456	0.000026	0.024860	-0.000747	0.133611	-0.410227	0.643171	-0.018162	-0.805709	0.591091	0.033389
31996	-0.281734	0.703095	-9.871191	0.028628	0.019638	0.010028	0.132815	-0.410084	0.642922	-0.017885	-0.805604	0.591275	0.032806
31997	-0.286204	0.755806	-9.949861	0.019683	0.012653	0.009952	0.132556	-0.410776	0.642132	-0.017707	-0.805511	0.591427	0.032442
31998	-0.288301	0.799215	-9.918098	-0.000015	-0.008351	0.006216	0.133472	-0.408561	0.642140	-0.017560	-0.805461	0.591489	0.032649
31999	-0.329262	0.807214	-9.766235	-0.016103	-0.017975	-0.004499	0.134534	-0.409122	0.642643	-0.017591	-0.805505	0.591395	0.033211
32000	-0.363475	0.747627	-9.675294	0.012589	-0.003947	-0.016580	0.134271	-0.409398	0.642645	-0.017276	-0.805696	0.591146	0.033206
32001	-0.443617	0.685596	-9.713771	0.025139	0.005717	-0.018203	0.135871	-0.410239	0.641562	-0.016910	-0.805932	0.590850	0.032909
32002	-0.472774	0.661667	-9.747443	0.012619	0.007480	-0.018284	0.134269	-0.408287	0.641212	-0.016729	-0.806155	0.590562	0.032721
32003	-0.426870	0.666001	-9.786244	-0.018703	0.016204	-0.013205	0.134925	-0.408431	0.643563	-0.017189	-0.806325	0.590314	0.032778
32004	-0.334826	0.703885	-9.748148	-0.021469	0.005635	0.000814	0.134399	-0.408983	0.643303	-0.017550	-0.806320	0.590296	0.033015
32005	-0.257355	0.732070	-9.772527	-0.021372	0.016158	-0.016787	0.133863	-0.408008	0.643058	-0.018053	-0.806531	0.589988	0.033106
32006	-0.242776	0.746241	-9.820559	-0.008851	0.007417	-0.016728	0.134122	-0.408567	0.645936	-0.018218	-0.806733	0.589703	0.033171
32007	-0.214229	0.683698	-9.749420	0.010828	0.005654	-0.018376	0.134911	-0.407322	0.645674	-0.018082	-0.806967	0.589395	0.033048
32008	-0.252897	0.679212	-9.741928	-0.001723	0.005648	-0.013170	0.133847	-0.405233	0.643086	-0.018115	-0.807133	0.589165	0.033056
32009	-0.364043	0.670445	-9.745876	-0.030369	0.005666	-0.009823	0.135051	-0.406627	0.642529	-0.018648	-0.807250	0.588967	0.033415
32010	-0.393033	0.666119	-9.661555	-0.051890	0.013502	0.000629	0.133066	-0.406615	0.641247	-0.019592	-0.807233	0.588934	0.033883
32011	-0.298982	0.646323	-9.602508	-0.030338	0.037121	-0.011499	0.133871	-0.408007	0.640827	-0.020489	-0.807390	0.588696	0.033734
32012	-0.340278	0.617304	-9.758710	0.014398	0.047661	-0.004075	0.131615	-0.408134	0.641385	-0.020761	-0.807480	0.588612	0.032872
32013	-0.282556	0.587694	-9.855687	-0.004391	0.038911	-0.004265	0.132138	-0.407582	0.642564	-0.021257	-0.807564	0.588507	0.032385
32014	-0.132831	0.586684	-9.804114	-0.016071	0.037082	0.004409	0.130818	-0.408269	0.641921	-0.021904	-0.807547	0.588525	0.032047
32015	-0.074590	0.624876	-9.751302	-0.023321	0.026515	0.020168	0.130025	-0.408958	0.642451	-0.022577	-0.807326	0.588808	0.031960
32016	-0.119985	0.696996	-9.879868	-0.014403	0.005547	0.024594	0.127629	-0.407558	0.642502	-0.022837	-0.807017	0.589213	0.032105
32017	-0.174784	0.803042	-9.950279	0.000033	0.000389	-0.000834	0.127102	-0.407554	0.641460	-0.022817	-0.807037	0.589183	0.032169
32018	-0.213501	0.789177	-9.863580	0.025106	-0.004840	-0.009475	0.129485	-0.408263	0.644041	-0.022296	-0.807177	0.589018	0.032030
32019	-0.235587	0.736732	-9.765450	0.051925	-0.011847	-0.009311	0.130147	-0.407989	0.643903	-0.021290	-0.807311	0.588890	0.031684
32020	-0.231219	0.671789	-9.754217	0.025104	0.003021	-0.010349	0.129333	-0.404792	0.643816	-0.020860	-0.807434	0.588751	0.031419
32021	-0.250834	0.630992	-9.773746	-0.012483	0.016132	-0.004409	0.129338	-0.405486	0.643415	-0.021223	-0.807501	0.588649	0.031376
32022	-0.224228	0.637912	-9.802736	-0.025044	0.013483	0.003415	0.130391	-0.403826	0.643022	-0.021738	-0.807518	0.588598	0.031525
32023	-0.223959	0.674123	-9.759060	0.019658	0.007350	0.008130	0.129468	-0.405348	0.643939	-0.021485	-0.807446	0.588722	0.031237
32024	-0.223686	0.712578	-9.768234	0.028597	0.005599	0.009959	0.128928	-0.403680	0.643964	-0.021040	-0.807312	0.588941	0.030882
32025	-0.208870	0.755980	-9.695760	-0.023244	0.017838	-0.000064	0.128931	-0.404930	0.645002	-0.021600	-0.807324	0.588902	0.030934
32026	-0.145840	0.789243	-9.669483	-0.023281	0.024790	0.009641	0.127859	-0.404787	0.648169	-0.022221	-0.807219	0.589025	0.030879
32027	-0.170202	0.764858	-9.840199	-0.007106	0.031858	0.000979	0.127583	-0.403120	0.648321	-0.022692	-0.807233	0.589006	0.030512
32028	-0.144426	0.656281	-9.884932	0.021551	0.013520	-0.009482	0.126542	-0.405195	0.646085	-0.022444	-0.807350	0.588877	0.030120
32029	-0.103892	0.581617	-9.814036	0.035794	0.009094	0.002913	0.127331	-0.403950	0.645823	-0.021954	-0.807347	0.588925	0.029607
32030	-0.171646	0.560646	-9.765623	-0.001889	0.007295	0.023795	0.126802	-0.403947	0.645569	-0.022033	-0.807097	0.589266	0.029575
32031	-0.209812	0.625942	-9.747719	-0.033185	0.003806	0.018292	0.126685	-0.405194	0.643065	-0.022599	-0.806879	0.589524	0.029952
32032	-0.233344	0.712668	-9.763343	-0.025189	-0.011954	0.027130	0.127881	-0.404922	0.641868	-0.022829	-0.806585	0.589889	0.030503
32033	-0.180006	0.741204	-9.734633	0.001690	-0.004953	0.020291	0.126815	-0.406167	0.645284	-0.022730	-0.806353	0.590204	0.030609
32034	-0.160624	0.750630	-9.749113	-0.000044	0.002066	0.010608	0.127080	-0.405474	0.644368	-0.022708	-0.806223	0.590380	0.030647
32035	-0.170340	0.745616	-9.840419	0.012459	-0.003172	0.016852	0.128666	-0.405345	0.645789	-0.022457	-0.806038	0.590645	0.030597
32036	-0.214292	0.678542	-9.862442	0.003529	-0.011891	0.010587	0.127900	-0.409225	0.643662	-0.022213	-0.805900	0.590832	0.030818
32037	-0.238620	0.650184	-9.759209	0.021501	-0.006608	-0.007768	0.128954	-0.408260	0.643918	-0.021757	-0.806007	0.590707	0.030728
32038	-0.243543	0.635908	-9.720876	0.012532	-0.000504	-0.002527	0.128013	-0.406312	0.644477	-0.021494	-0.806051	0.590660	0.030664
32039	-0.248135	0.669575	-9.734869	0.012516	0.006485	0.003675	0.128142	-0.405202	0.643699	-0.021340	-0.806028	0.590708	0.030465
32040	-0.248081	0.679013	-9.794847	0.003546	0.007354	0.010666	0.129342	-0.406597	0.644191	-0.021325	-0.805948	0.590823	0.030374
32041	-0.235554	0.741521	-9.772606	-0.010700	0.009126	-0.004403	0.128284	-0.406313	0.642898	-0.021571	-0.806011	0.590725	0.030412
32042	-0.204218	0.734023	-9.784980	0.014364	-0.006607	-0.011338	0.128013	-0.405895	0.643694	-0.021200	-0.806122	0.590586	0.030429
32043	-0.202098	0.693092	-9.792679	0.042975	-0.015352	-0.009407	0.128804	-0.405484	0.644473	-0.020290	-0.806252	0.590451	0.030230
32044	-0.214471	0.650010	-9.754613	0.041220	-0.015336	-0.018238	0.128942	-0.406317	0.644200	-0.019378	-0.806449	0.590221	0.030074
32045	-0.243662	0.621285	-9.783532	0.021514	-0.001349	-0.008634	0.130394	-0.405771	0.645496	-0.018979	-0.806569	0.590078	0.029901
32046	-0.262910	0.631058	-9.783254	0.003605	-0.006602	-0.007014	0.130923	-0.405218	0.644969	-0.018787	-0.806681	0.589924	0.030042
32047	-0.233610	0.674302	-9.725327	0.005368	0.005608	0.000973	0.131310	-0.403277	0.644851	-0.018735	-0.806686	0.589924	0.029945
32048	-0.248154	0.669340	-9.811783	-0.001740	0.010895	-0.006104	0.131839	-0.403419	0.645366	-0.018836	-0.806802	0.589766	0.029865
32049	-0.306159	0.669162	-10.017982	-0.012550	-0.003962	0.011409	0.130650	-0.403690	0.644594	-0.018966	-0.806670	0.589928	0.030132
32050	-0.308735	0.645260	-9.974972	0.021463	-0.028434	0.000108	0.132248	-0.404531	0.644036	-0.018229	-0.806637	0.589982	0.030413
32051	-0.233783	0.650234	-9.730409	0.033913	-0.029403	0.009861	0.132375	-0.404533	0.645741	-0.017307	-0.806526	0.590156	0.030545
32052	-0.211989	0.650814	-9.485437	0.012463	-0.025067	-0.000866	0.134238	-0.404820	0.644528	-0.016756	-0.806533	0.590145	0.030877
32053	-0.219260	0.646148	-9.456587	-0.025103	-0.001464	0.002471	0.135296	-0.403993	0.643995	-0.017115	-0.806504	0.590153	0.031254
32054	-0.316110	0.617365	-9.677200	0.003621	0.016141	-0.006920	0.135294	-0.404410	0.645304	-0.017191	-0.806626	0.589997	0.031028
32055	-0.340430	0.597886	-9.816615	0.014414	0.031066	-0.011187	0.133701	-0.403151	0.643634	-0.017283	-0.806792	0.589798	0.030421
32056	-0.297153	0.573302	-9.879761	-0.000878	-0.000461	-0.000855	0.133700	-0.403151	0.643897	-0.017238	-0.806800	0.589784	0.030514
32057	-0.272852	0.592561	-9.812452	-0.010649	-0.001319	-0.018558	0.133177	-0.403980	0.643109	-0.017345	-0.807025	0.589462	0.030728
32058	-0.311388	0.611635	-9.965722	-0.078729	0.009147	0.006557	0.134891	-0.403158	0.644535	-0.018677	-0.806967	0.589456	0.031580
32059	-0.253491	0.601722	-9.913460	-0.148516	-0.001388	0.001584	0.134118	-0.406206	0.643072	-0.021018	-0.806899	0.589370	0.033413
32060	-0.219004	0.688796	-9.667603	-0.243393	0.003766	0.004437	0.134162	-0.412171	0.640256	-0.024939	-0.806741	0.589262	0.036294
32061	-0.256743	0.811987	-9.593757	-0.293495	0.012494	0.005020	0.134233	-0.421744	0.635829	-0.029786	-0.806540	0.589098	0.039606
32062	-0.260475	0.968102	-9.678454	-0.254131	0.026501	0.013323	0.133618	-0.428678	0.633538	-0.034154	-0.806250	0.589076	0.042239
32063	-0.317939	1.040375	-9.787687	-0.219150	0.026586	-0.002248	0.134053	-0.433674	0.630988	-0.037959	-0.806151	0.588816	0.044454
32064	-0.235165	1.135767	-9.844987	-0.307670	0.049308	-0.006340	0.132256	-0.442683	0.628694	-0.043441	-0.806030	0.588375	0.047361
32065	-0.283037	1.198373	-9.944799	-0.568884	0.072023	-0.007251	0.131550	-0.454470	0.622419	-0.053407	-0.805645	0.587604	0.052959
32066	-0.204317	1.399854	-9.928741	-0.845372	0.096391	0.004057	0.130091	-0.474303	0.616993	-0.068114	-0.804792	0.586431	0.061390
32067	-0.168906	1.629913	-10.116276	-1.092308	0.106833	0.011148	0.126845	-0.501059	0.603127	-0.086892	-0.803119	0.584972	0.072507
32068	-0.279114	2.096723	-10.338286	-1.435097	0.078755	0.035116	0.124573	-0.531146	0.581600	-0.110832	-0.800111	0.582921	0.087990
32069	-0.147152	2.631642	-9.693954	-1.904104	0.059157	0.051068	0.123582	-0.572754	0.553901	-0.141914	-0.794829	0.579830	0.109108
32070	-0.007496	3.224686	-8.900005	-2.348129	0.090216	0.093827	0.120695	-0.623782	0.515113	-0.180279	-0.786580	0.575064	0.134511
32071	-0.024972	4.149228	-8.648879	-2.759922	0.110043	0.145719	0.116310	-0.683119	0.462878	-0.224945	-0.774070	0.568669	0.163802
32072	0.169794	5.038301	-8.443254	-3.295111	0.115833	0.177205	0.109446	-0.739102	0.393390	-0.277257	-0.756128	0.558655	0.198249
32073	0.305134	6.372724	-7.482115	-3.681940	0.062887	0.209652	0.105236	-0.789127	0.313816	-0.333505	-0.731627	0.545417	0.236677
32074	0.350252	7.232997	-6.064186	-3.952307	0.031006	0.200648	0.100126	-0.831780	0.213854	-0.391506	-0.701323	0.527399	0.276982
32075	0.259403	7.990858	-4.660682	-3.849584	0.009756	0.197946	0.096527	-0.856398	0.106831	-0.445340	-0.667144	0.507304	0.315015
32076	0.214135	8.370598	-3.300374	-3.533944	-0.013196	0.200225	0.084517	-0.865977	-0.008838	-0.492400	-0.632044	0.486518	0.348373
32077	0.305003	8.881158	-2.074330	-3.251349	-0.028280	0.196111	0.078164	-0.857006	-0.103934	-0.533430	-0.596613	0.465674	0.377693
32078	0.152167	9.752388	-0.724267	-3.006255	-0.043292	0.173365	0.080039	-0.837127	-0.180148	-0.569197	-0.561634	0.444626	0.403596
32079	0.315232	10.222073	0.690557	-2.850430	-0.022463	0.112029	0.078140	-0.807238	-0.255811	-0.600929	-0.527083	0.422467	0.427305
32080	0.726796	9.661402	1.663575	-2.807369	0.022829	0.069951	0.077511	-0.770003	-0.327352	-0.630312	-0.492176	0.398309	0.449242
32081	0.627363	9.234496	2.601681	-3.115213	0.015626	0.051742	0.068689	-0.713016	-0.401982	-0.660293	-0.451650	0.369932	0.472415
32082	0.622717	8.545580	3.836388	-3.476669	0.067840	0.025339	0.068549	-0.645533	-0.473360	-0.690738	-0.405184	0.335645	0.496033
32083	0.621424	7.662993	4.672270	-3.451722	0.064199	0.019141	0.076587	-0.574768	-0.537217	-0.717641	-0.357005	0.299964	0.517263
32084	0.428033	6.926792	5.694155	-3.126333	0.053571	0.048675	0.078677	-0.492045	-0.588659	-0.739319	-0.311752	0.266727	0.533924
32085	0.371866	6.114205	7.257159	-2.944143	0.062002	0.077166	0.080726	-0.410717	-0.625939	-0.757539	-0.267808	0.234426	0.547227
32086	0.558773	5.206401	8.192072	-2.994363	0.098489	0.081957	0.074949	-0.311311	-0.654914	-0.773515	-0.222690	0.200304	0.558536
32087	0.500185	4.083305	8.888685	-2.790747	0.087802	0.137807	0.076629	-0.223749	-0.672572	-0.786633	-0.179396	0.168065	0.566374
32088	0.688357	3.366562	9.381145	-2.637038	0.124366	0.171449	0.085683	-0.154826	-0.682128	-0.797314	-0.138498	0.136728	0.571326
32089	0.749784	2.163490	9.400431	-2.619304	0.115560	0.196836	0.089480	-0.076581	-0.683243	-0.806039	-0.097036	0.105275	0.574284
32090	0.793452	1.844186	9.708832	-2.788534	0.094417	0.207777	0.093503	0.003877	-0.676202	-0.812743	-0.052596	0.072086	0.575748
32091	0.688144	1.288209	10.111937	-2.646114	0.108515	0.162954	0.089856	0.095193	-0.655812	-0.816403	-0.010211	0.039886	0.576013
32092	0.875831	0.517266	10.183171	-2.008898	0.099113	0.117122	0.093521	0.161770	-0.637748	-0.817559	0.021578	0.015211	0.575239
32093	0.589450	-0.367149	10.480713	-1.232229	0.053943	0.081984	0.100947	0.199605	-0.623572	-0.817713	0.041493	0.000050	0.574129
32094	0.941822	-0.389591	10.333206	-0.648758	0.033963	0.056978	0.102897	0.223734	-0.613911	-0.817746	0.051763	-0.007926	0.573192
32095	0.789267	-0.787523	10.385227	-0.294333	0.029793	0.027787	0.103206	0.235107	-0.607109	-0.817712	0.056596	-0.011850	0.572716
32096	0.613666	-1.026938	10.302272	-0.131445	0.029058	0.018403	0.101454	0.237334	-0.602861	-0.817752	0.058463	-0.013775	0.572429
32097	0.618095	-1.071372	9.941204	-0.077760	0.034372	0.029385	0.102232	0.240105	-0.602320	-0.817957	0.059689	-0.015282	0.571970
32098	0.669177	-1.014527	9.782788	-0.004373	0.034409	0.029920	0.106053	0.245080	-0.603247	-0.818272	0.059413	-0.015855	0.571533
32099	0.709070	-0.828262	9.443295	0.132576	0.018768	0.023845	0.107258	0.242992	-0.603024	-0.818666	0.057366	-0.014672	0.571210
32100	0.416093	-1.286680	9.808281	0.276571	-0.001287	0.017759	0.106904	0.237584	-0.606878	-0.819162	0.052901	-0.011436	0.571003
32101	0.367101	-1.048002	9.864324	0.344391	-0.014479	0.053515	0.105388	0.227326	-0.611551	-0.820097	0.047746	-0.007322	0.570183
32102	0.741270	-0.724245	9.718207	0.317538	-0.018962	0.060309	0.107170	0.218437	-0.613373	-0.821061	0.042798	-0.003372	0.569224
32103	0.891519	-0.655194	9.871526	0.254952	-0.009406	0.049279	0.106568	0.211089	-0.618950	-0.821808	0.039051	-0.000331	0.568424
32104	0.914710	-0.798773	10.172511	0.140584	-0.000658	0.007900	0.106331	0.206928	-0.620169	-0.821992	0.036802	0.001348	0.568308
32105	0.765193	-0.436456	10.288526	0.010161	0.037028	-0.028044	0.106344	0.205541	-0.621495	-0.821659	0.036554	0.000924	0.568805
32106	0.605515	-0.137276	10.182784	-0.134499	0.095773	-0.069308	0.107262	0.206645	-0.620448	-0.820757	0.037727	-0.002053	0.570027
32107	0.731149	-0.450069	9.682991	-0.277441	0.104636	-0.102130	0.109852	0.215371	-0.616857	-0.819339	0.041416	-0.006785	0.571771
32108	0.502994	-0.946493	9.583114	-0.309592	0.103881	-0.115615	0.111113	0.224660	-0.613371	-0.817715	0.045370	-0.011856	0.573710
32109	0.786464	-0.805402	9.250613	-0.207497	0.117035	-0.122803	0.113716	0.231582	-0.610586	-0.816053	0.047780	-0.015952	0.575778
32110	0.854384	-1.108248	9.496505	-0.112699	0.127484	-0.118638	0.114603	0.238237	-0.609483	-0.814520	0.048244	-0.019142	0.577810
32111	0.857704	-1.315483	9.381130	-0.102887	0.110006	-0.115146	0.117086	0.242662	-0.606196	-0.813014	0.049055	-0.021897	0.579760
32112	0.674816	-1.568546	9.536024	-0.145098	0.074976	-0.096195	0.115993	0.247664	-0.605473	-0.811706	0.050642	-0.024629	0.581345
32113	0.408908	-1.272721	9.635454	-0.116757	0.083631	-0.030612	0.118339	0.253339	-0.602958	-0.811158	0.051962	-0.027191	0.581879
32114	0.326023	-1.382640	9.661344	-0.047282	0.106245	0.043996	0.120573	0.255823	-0.601130	-0.811549	0.051525	-0.029435	0.581263
32115	0.119082	-1.269018	9.320741	-0.069037	0.060734	0.102804	0.123750	0.256638	-0.600646	-0.812605	0.052258	-0.031213	0.579627
32116	-0.035055	-1.227760	9.834482	-0.106875	0.029080	0.136823	0.126090	0.262729	-0.596946	-0.814046	0.053628	-0.032992	0.577378
32117	-0.057473	-0.984758	9.799014	-0.098063	0.034263	0.170448	0.128727	0.265490	-0.596958	-0.815851	0.055066	-0.034758	0.574584
32118	0.053701	-0.975654	9.913526	-0.071361	0.012289	0.191676	0.133630	0.265323	-0.595591	-0.817950	0.056011	-0.035913	0.571429
32119	0.224836	-1.015890	9.776993	-0.022424	-0.030713	0.242929	0.136399	0.267528	-0.594299	-0.820686	0.056877	-0.035826	0.567412
32120	0.277268	-0.775740	9.786512	0.039212	-0.048259	0.260971	0.138533	0.266685	-0.596440	-0.823705	0.056648	-0.034809	0.563106
32121	0.260876	-1.044714	9.882103	0.065855	-0.057100	0.298090	0.141993	0.265279	-0.597556	-0.827136	0.056297	-0.033335	0.558181
32122	0.175129	-0.882529	10.000073	-0.065712	-0.058902	0.304230	0.144913	0.264568	-0.596820	-0.830472	0.057892	-0.033359	0.553039
32123	0.204949	-0.767098	10.068440	-0.132670	-0.023892	0.280972	0.149145	0.266071	-0.595820	-0.833402	0.060438	-0.034615	0.548261
32124	0.060328	-0.729856	10.079730	-0.168288	-0.006286	0.248223	0.151375	0.269666	-0.594506	-0.835902	0.063192	-0.036577	0.544001
32125	-0.043872	-0.775228	9.921479	-0.071331	0.022818	0.189141	0.155327	0.273251	-0.592693	-0.837825	0.064213	-0.037828	0.540829
32126	0.209079	-0.848110	9.543519	0.043608	0.046655	0.115083	0.160239	0.272392	-0.592776	-0.839081	0.062943	-0.038208	0.539001
32127	0.200633	-1.344407	9.259084	-0.008000	0.032858	0.052883	0.162357	0.273213	-0.592800	-0.839596	0.062882	-0.038757	0.538166
32128	0.252793	-1.475111	9.124941	-0.040078	0.001449	0.017249	0.164337	0.275145	-0.593336	-0.839723	0.063578	-0.039156	0.537856
32129	0.286251	-1.532315	9.381165	-0.147351	-0.012566	-0.015333	0.165648	0.277497	-0.592677	-0.839356	0.066409	-0.040347	0.537999
32130	0.116198	-1.679590	9.553988	-0.233283	-0.009083	-0.011523	0.166261	0.284569	-0.589990	-0.838915	0.070484	-0.042611	0.537995
32131	0.170130	-1.564759	9.487546	-0.147324	-0.000292	-0.020549	0.164222	0.290961	-0.586483	-0.838461	0.073186	-0.044000	0.538230
32132	0.077212	-1.725274	9.460064	0.028987	-0.007179	-0.033392	0.164324	0.294845	-0.584084	-0.838142	0.072859	-0.043440	0.538816
32133	0.004608	-1.733267	9.020765	0.080163	-0.022726	-0.064768	0.165675	0.292619	-0.587539	-0.837557	0.072024	-0.041947	0.539954
32134	-0.146196	-1.894713	9.327853	-0.037973	-0.053374	-0.076308	0.163544	0.294018	-0.587230	-0.836715	0.073353	-0.041274	0.541131
32135	-0.402940	-2.014247	9.698827	-0.188377	-0.074421	-0.073911	0.162061	0.297911	-0.586644	-0.835671	0.077570	-0.041836	0.542114
32136	-0.129906	-1.692850	10.882668	-0.310078	-0.038878	-0.090573	0.157504	0.304734	-0.584275	-0.834216	0.083301	-0.044328	0.543305
32137	0.429591	-1.470107	11.212080	-0.335685	0.045012	-0.148743	0.157023	0.316113	-0.579298	-0.831957	0.088709	-0.048349	0.545565
32138	0.749549	-1.632116	10.962303	-0.144881	0.109833	-0.173676	0.157217	0.325129	-0.573830	-0.829682	0.090142	-0.051371	0.548510
32139	0.915675	-2.024471	10.504508	0.069069	0.155446	-0.173834	0.159329	0.326782	-0.573583	-0.827709	0.087642	-0.052706	0.551759
32140	0.680304	-2.518301	10.447986	0.202150	0.160699	-0.121767	0.158552	0.324428	-0.575170	-0.826531	0.082703	-0.052844	0.554270
32141	0.028288	-2.513773	10.266193	0.262867	0.146878	-0.092976	0.162456	0.317749	-0.580546	-0.825742	0.077028	-0.052029	0.556336
32142	-0.274960	-2.021832	9.904333	0.341495	0.180197	-0.046262	0.164757	0.312466	-0.585096	-0.825535	0.069484	-0.051055	0.557725
32143	-0.032565	-1.880714	9.476048	0.211697	0.195856	-0.015464	0.168383	0.306342	-0.587837	-0.825424	0.064016	-0.051747	0.558479
32144	-0.148104	-1.805086	8.742455	-0.009324	0.111985	-0.014668	0.172114	0.304658	-0.590011	-0.825125	0.062989	-0.053604	0.558864
32145	-0.235022	-1.454277	8.401141	0.000520	0.026364	-0.028900	0.173693	0.306175	-0.588970	-0.824755	0.062914	-0.053851	0.559394
32146	-0.270160	-1.304692	8.460847	0.140946	-0.018219	-0.032404	0.175303	0.304780	-0.591895	-0.824580	0.060882	-0.051856	0.560064
32147	-0.340029	-1.297835	8.951835	0.160627	-0.022639	-0.046364	0.174266	0.301873	-0.594009	-0.824258	0.058711	-0.049491	0.560983
32148	-0.170618	-1.259381	9.373824	0.024550	-0.008839	-0.036784	0.171898	0.299667	-0.595963	-0.823877	0.058496	-0.048949	0.561613
32149	0.080067	-1.323838	9.385341	-0.103458	0.005012	-0.020132	0.172144	0.302579	-0.595282	-0.823506	0.060332	-0.050029	0.561867
32150	0.066902	-1.479748	9.494221	-0.110031	-0.044122	0.029839	0.171065	0.305082	-0.594190	-0.823744	0.062665	-0.050498	0.561220
32151	0.117891	-1.452577	9.857016	0.085793	-0.065187	0.040865	0.169348	0.304260	-0.594960	-0.824357	0.062110	-0.048360	0.560570
32152	0.272513	-1.448411	10.040796	0.229738	-0.131729	0.039861	0.167936	0.298442	-0.598933	-0.825199	0.059814	-0.043584	0.559973
32153	0.064626	-1.160993	10.685215	0.360195	-0.156309	0.054928	0.165194	0.292769	-0.601836	-0.826339	0.055731	-0.036867	0.559195
32154	-0.009520	-1.059555	10.631741	0.634313	-0.082591	0.006129	0.163956	0.282373	-0.610189	-0.827100	0.046217	-0.028335	0.559434
32155	-1.025535	-1.315544	10.851472	0.563071	-0.040194	-0.062719	0.163304	0.263788	-0.620601	-0.826875	0.037506	-0.021177	0.560734
32156	-1.226564	-1.046052	10.370807	0.246678	-0.111680	-0.144463	0.155449	0.251070	-0.629270	-0.825466	0.034793	-0.016378	0.563141
32157	-0.718181	-0.504218	9.517018	0.349023	-0.141242	-0.202886	0.149665	0.244998	-0.634230	-0.823427	0.030748	-0.009903	0.566503
32158	-0.454735	-0.457206	9.044208	0.512091	-0.172568	-0.248572	0.143495	0.236570	-0.638682	-0.820895	0.024371	-0.001030	0.570557
32159	0.022967	-0.505446	8.645364	0.467457	-0.198837	-0.268523	0.134301	0.224690	-0.644960	-0.817995	0.019011	0.007746	0.574859
32160	0.062095	-0.453637	9.169576	0.299177	-0.225240	-0.275144	0.125892	0.214888	-0.651492	-0.814870	0.016717	0.015050	0.579207
32161	0.056618	-0.227872	9.833170	0.002317	-0.171113	-0.318494	0.116676	0.206060	-0.656689	-0.811093	0.018601	0.017996	0.584345
32162	0.252099	0.088500	9.962504	-0.052748	-0.066078	-0.379312	0.108699	0.208323	-0.654970	-0.806586	0.020146	0.018666	0.590479
32163	0.476893	0.126831	9.699028	0.060058	-0.024069	-0.374867	0.104029	0.213761	-0.655895	-0.802135	0.019343	0.019937	0.596497
32164	0.638059	0.038983	9.699031	0.056412	-0.006662	-0.355512	0.098467	0.213098	-0.657260	-0.797883	0.018431	0.020927	0.602167
32165	0.467850	0.213452	9.685681	0.295185	0.030110	-0.316542	0.095839	0.209505	-0.658437	-0.794145	0.013242	0.024147	0.607103
32166	0.153972	0.218512	9.753342	0.256626	-0.050305	-0.323189	0.093115	0.201752	-0.663198	-0.790236	0.009676	0.028219	0.612076
32167	0.291529	-0.135731	9.887483	0.090585	-0.071188	-0.418876	0.085316	0.198466	-0.665474	-0.785038	0.008888	0.030542	0.618630
32168	0.365584	0.094137	9.735665	-0.116736	-0.091229	-0.475945	0.078289	0.198088	-0.665502	-0.779030	0.011615	0.030685	0.626128
32169	0.830880	-0.010758	9.655937	-0.195245	-0.080761	-0.521578	0.071078	0.205064	-0.663091	-0.772337	0.015369	0.029624	0.634336
32170	-0.084587	-0.042324	9.584159	-0.236129	-0.110955	-0.588684	0.062023	0.211497	-0.663414	-0.764660	0.020132	0.028591	0.643485
32171	-0.403817	0.566347	9.598719	-0.103380	-0.196366	-0.682972	0.050264	0.223215	-0.657868	-0.755621	0.023820	0.030497	0.653865
32172	-0.090283	0.510997	9.602587	0.207563	-0.227607	-0.796358	0.034643	0.219416	-0.660162	-0.745050	0.023231	0.037094	0.665571
32173	0.300668	0.480987	9.437837	-0.035232	-0.265939	-0.929681	0.017939	0.217981	-0.660053	-0.732306	0.026532	0.040947	0.679225
32174	0.908429	0.363972	9.690822	0.019706	-0.262452	-1.015834	-0.000626	0.217944	-0.661082	-0.718136	0.029033	0.045656	0.693796
32175	0.894735	-0.198871	9.655626	0.084488	-0.191397	-1.076897	-0.018906	0.213604	-0.660585	-0.702880	0.029429	0.050117	0.708930
32176	1.189263	0.126061	9.690470	-0.097668	-0.185236	-1.155768	-0.040522	0.213167	-0.660916	-0.686034	0.032327	0.052066	0.724984
32177	1.316711	0.021975	10.587068	-0.181524	-0.078622	-1.204536	-0.058439	0.213819	-0.658799	-0.668152	0.034666	0.051198	0.741451
32178	1.614719	-0.173244	10.433237	-0.223291	0.038623	-1.230096	-0.069744	0.217209	-0.655311	-0.649569	0.035875	0.048270	0.757921
32179	1.651211	-0.454333	9.848053	-0.154351	0.066729	-1.217211	-0.083412	0.217699	-0.654179	-0.630863	0.035714	0.045845	0.773715
32180	1.631710	-0.482766	9.939226	-0.127809	0.098052	-1.144650	-0.095215	0.216653	-0.653091	-0.612957	0.034821	0.043494	0.788149
32181	1.454725	-0.225695	9.390913	-0.185281	0.141772	-1.069013	-0.103971	0.215728	-0.650867	-0.595939	0.034006	0.039494	0.801337
32182	1.056015	-0.256780	9.220946	-0.248248	0.148720	-0.988262	-0.112469	0.216329	-0.649157	-0.579900	0.033867	0.034462	0.813254
32183	0.540950	-0.367076	9.594255	-0.248502	0.132948	-0.947663	-0.118587	0.218026	-0.647078	-0.564280	0.034025	0.029412	0.824357
32184	0.470149	-0.829146	10.118315	-0.350507	0.069920	-0.982204	-0.127097	0.220570	-0.645085	-0.547746	0.036319	0.023559	0.835524
32185	0.371740	-1.096479	10.541502	-0.377510	0.010347	-0.977363	-0.136693	0.226170	-0.641077	-0.531011	0.039915	0.017670	0.846240
32186	0.285042	-1.062235	10.506592	-0.300431	-0.036751	-1.019234	-0.150787	0.229020	-0.635715	-0.513368	0.043436	0.013835	0.856957
32187	0.223285	-0.902156	9.997028	-0.132028	-0.071493	-1.056842	-0.164050	0.227426	-0.633166	-0.494994	0.045810	0.012982	0.867591
32188	0.497518	-0.359756	9.517803	0.038040	0.002010	-1.034149	-0.177804	0.219451	-0.631593	-0.476958	0.045200	0.014612	0.877641
32189	0.129883	-0.430062	9.186086	0.016663	0.074786	-1.025127	-0.187834	0.210625	-0.631528	-0.458891	0.043502	0.014851	0.887303
32190	0.163740	-0.420919	9.116199	-0.119324	0.128093	-1.010070	-0.196529	0.200682	-0.631757	-0.440780	0.042097	0.012476	0.896540
32191	0.591214	-0.751419	9.101501	-0.405664	0.143629	-1.001723	-0.204465	0.196562	-0.631546	-0.422399	0.042919	0.004480	0.905382
32192	0.360708	-0.916824	9.483737	-0.565239	0.130325	-0.948274	-0.211408	0.201037	-0.625489	-0.404627	0.045322	-0.006002	0.913338
32193	0.662195	-0.971763	9.591063	-0.470442	0.131099	-0.941517	-0.218504	0.209538	-0.620572	-0.386886	0.046929	-0.015131	0.920808
32194	0.370003	-0.969631	9.543137	-0.268299	0.071754	-0.942813	-0.226470	0.207635	-0.615219	-0.369155	0.048045	-0.019702	0.927916
32195	0.176766	-0.636448	9.459706	0.097837	0.061517	-0.983230	-0.236762	0.198116	-0.614633	-0.350897	0.046647	-0.017733	0.935083
32196	1.211239	-0.855231	9.770329	0.009147	-0.000112	-0.987106	-0.246505	0.186653	-0.616436	-0.332357	0.047012	-0.016605	0.941835
32197	0.385176	-1.238943	10.395541	-0.322220	-0.035179	-0.947196	-0.258154	0.181165	-0.613951	-0.314148	0.050231	-0.021894	0.947791
32198	0.546652	-0.935699	10.077974	-0.394034	0.003143	-0.873542	-0.265188	0.178563	-0.608488	-0.297112	0.053107	-0.028472	0.952939
32199	-0.111709	-1.142803	9.891400	-0.321362	-0.021453	-0.723143	-0.274094	0.179442	-0.604144	-0.282957	0.055923	-0.034064	0.956895
32200	0.100342	-1.209136	9.977736	-0.293195	0.006222	-0.615414	-0.279803	0.178639	-0.601178	-0.270799	0.057966	-0.038992	0.960098
32201	0.044596	-1.589760	10.430498	-0.544280	0.068782	-0.488437	-0.284380	0.186431	-0.594730	-0.260703	0.060029	-0.049642	0.962271
32202	0.178522	-1.755918	9.922706	-0.618168	0.136736	-0.340756	-0.284725	0.197810	-0.590674	-0.253219	0.061043	-0.061812	0.963500
32203	0.394800	-1.547700	9.346403	-0.595534	0.117197	-0.190873	-0.285578	0.205444	-0.586779	-0.248649	0.062074	-0.074056	0.963762
32204	0.471486	-1.288870	9.233351	-0.236331	0.037464	-0.103920	-0.284585	0.214872	-0.582763	-0.246275	0.062770	-0.078644	0.963963
32205	0.492316	-1.440553	10.024570	0.144402	0.015370	-0.039598	-0.284045	0.212926	-0.582266	-0.245668	0.061852	-0.076256	0.964368
32206	0.532170	-0.944296	10.376029	0.040414	-0.023312	-0.013979	-0.283779	0.212231	-0.581489	-0.245466	0.062215	-0.075322	0.964470
32207	0.808304	-0.835008	10.636880	-0.082071	0.013305	-0.030666	-0.283650	0.212368	-0.580702	-0.244751	0.062422	-0.077213	0.964489
32208	1.237973	-0.857738	10.592052	-0.227787	0.034197	-0.051171	-0.284190	0.213064	-0.578981	-0.243402	0.063046	-0.081687	0.964421
32209	1.323540	-1.026496	9.897178	-0.274193	0.025586	-0.062160	-0.284764	0.218894	-0.576027	-0.241807	0.064024	-0.087204	0.964275
32210	1.363441	-1.187910	9.914206	-0.070285	-0.000647	-0.051121	-0.283462	0.222077	-0.574440	-0.240714	0.064556	-0.088468	0.964398
32211	1.220762	-1.220117	10.030432	0.138838	-0.009436	-0.002893	-0.283853	0.221386	-0.575228	-0.240844	0.064133	-0.085839	0.964631
32212	2.029458	-0.923159	10.094166	0.365977	0.042770	0.039301	-0.283401	0.214170	-0.578982	-0.241974	0.061566	-0.079010	0.965099
32213	1.873424	-1.142132	10.453513	0.476052	0.070791	0.031387	-0.282655	0.202790	-0.583963	-0.243024	0.057956	-0.070194	0.965740
32214	1.870725	-0.830718	10.029302	0.484222	0.083149	0.022754	-0.280165	0.189181	-0.590830	-0.243870	0.054052	-0.061246	0.966362
32215	1.386717	-0.628283	9.708935	0.470394	0.115057	-0.065154	-0.277953	0.177239	-0.596889	-0.242942	0.049764	-0.052555	0.967337
32216	1.114248	-0.566487	9.558174	0.202112	0.130895	-0.086340	-0.273744	0.163898	-0.602861	-0.241300	0.046430	-0.049172	0.968091
32217	0.797139	-0.670152	9.458774	-0.109066	0.174738	-0.113046	-0.269615	0.161378	-0.603736	-0.238808	0.043846	-0.051890	0.968688
32218	0.300661	-1.209738	9.504922	-0.280771	0.194126	-0.130050	-0.266978	0.165389	-0.605836	-0.235802	0.041649	-0.058119	0.969167
32219	0.520846	-1.146729	9.434047	-0.302467	0.211437	-0.073802	-0.262506	0.170914	-0.604274	-0.233842	0.039213	-0.064791	0.969321
32220	0.252968	-1.442237	8.863340	-0.162902	0.192403	-0.062247	-0.257238	0.176852	-0.603114	-0.232232	0.036415	-0.068778	0.969542
32221	0.304381	-2.024245	9.019640	0.074794	0.139828	-0.018547	-0.252992	0.179190	-0.607618	-0.231710	0.033528	-0.067877	0.969835
32222	0.571694	-2.149270	9.717707	0.179961	0.128974	0.049028	-0.248192	0.175557	-0.608777	-0.232586	0.030216	-0.064995	0.969931
32223	0.264573	-2.216080	9.897445	0.204839	0.149067	0.088128	-0.244279	0.166657	-0.613126	-0.234199	0.026412	-0.061738	0.969867
32224	0.541341	-1.663453	9.622609	0.060735	0.148069	0.110020	-0.239748	0.164135	-0.615320	-0.236149	0.023209	-0.061290	0.969504
32225	0.391850	-1.622273	9.335957	-0.040515	0.111328	0.139169	-0.231253	0.163951	-0.616764	-0.238666	0.021243	-0.062660	0.968845
32226	0.156543	-1.441706	9.578006	-0.001202	0.071116	0.134125	-0.225963	0.167114	-0.617600	-0.241153	0.019793	-0.063058	0.968234
32227	0.301516	-1.093933	9.621613	0.125857	0.040491	0.124392	-0.224086	0.164885	-0.619751	-0.243534	0.018421	-0.060855	0.967806
32228	0.347510	-1.086313	9.871263	0.218955	0.046610	0.109214	-0.221671	0.161404	-0.621922	-0.245647	0.016410	-0.056861	0.967551
32229	0.472118	-1.215317	9.690848	0.227784	0.039550	0.137391	-0.218175	0.153753	-0.622708	-0.248306	0.014563	-0.052669	0.967139
32230	0.146324	-1.525292	9.747779	0.181185	0.033476	0.148518	-0.214665	0.145827	-0.627434	-0.251165	0.012948	-0.049351	0.966599
32231	0.001732	-1.494282	10.081060	0.086214	0.022009	0.164569	-0.211974	0.139707	-0.628324	-0.254319	0.012125	-0.047847	0.965860
32232	-0.047928	-1.034532	10.851075	0.107583	0.074310	0.184391	-0.208117	0.138854	-0.629966	-0.257807	0.010055	-0.046168	0.965040
32233	-0.171623	-0.751691	10.213671	0.102404	0.099885	0.169575	-0.201992	0.136186	-0.632448	-0.260980	0.007629	-0.044742	0.964276
32234	-0.340162	-0.000529	10.014660	0.054192	0.083367	0.151749	-0.197725	0.133388	-0.634379	-0.263812	0.005692	-0.044132	0.963547
32235	-0.234199	-0.026772	9.568804	-0.018837	0.069568	0.085052	-0.194124	0.131149	-0.636162	-0.265363	0.004539	-0.044813	0.963096
32236	-0.197307	-0.595887	9.184599	-0.075138	0.032927	0.066767	-0.191207	0.131967	-0.637380	-0.266581	0.004333	-0.046417	0.962684
32237	-0.402224	-0.559491	9.552112	-0.101148	0.018902	0.066587	-0.190810	0.131825	-0.636862	-0.267814	0.004595	-0.048399	0.962243
32238	-0.432314	-0.057288	10.096520	-0.109971	0.015379	0.026076	-0.188971	0.134590	-0.636206	-0.268255	0.004952	-0.050576	0.962007
32239	0.020900	-0.157799	9.846301	-0.036452	0.055606	0.010745	-0.187642	0.134444	-0.636753	-0.268381	0.004200	-0.051444	0.961929
32240	-0.063416	-0.460792	9.656075	0.003080	0.047020	-0.024277	-0.186572	0.133607	-0.638090	-0.267831	0.003393	-0.051611	0.962076
32241	-0.043409	-0.705916	9.778065	-0.020309	0.039937	-0.003384	-0.185762	0.132077	-0.639693	-0.267703	0.002873	-0.052056	0.962090
32242	-0.235003	-0.815565	9.615022	-0.032041	0.041715	0.023011	-0.184438	0.132486	-0.639446	-0.268065	0.002307	-0.052873	0.961946
32243	-0.116015	-1.057351	9.507866	0.009117	0.043463	0.024997	-0.183764	0.131651	-0.641433	-0.268480	0.001531	-0.052775	0.961837
32244	-0.071845	-0.956876	9.441343	0.083402	0.050483	0.024691	-0.181883	0.128866	-0.643590	-0.268869	0.000175	-0.051418	0.961803
32245	0.079431	-1.078204	9.479502	0.160176	0.020639	0.052388	-0.180776	0.122201	-0.645773	-0.269834	-0.000988	-0.048296	0.961694
32246	-0.066597	-0.901321	9.530865	0.090394	0.004915	0.045733	-0.179012	0.116364	-0.647696	-0.270668	-0.001525	-0.046559	0.961545
32247	-0.071479	-0.912906	9.662964	0.040298	0.020628	0.044540	-0.180974	0.112212	-0.648757	-0.271482	-0.002022	-0.045747	0.961353
32248	-0.133508	-0.815418	9.921790	-0.076031	0.053792	0.050895	-0.180032	0.110820	-0.650098	-0.272372	-0.002601	-0.047475	0.961017
32249	-0.332039	-0.881745	9.749692	-0.190476	0.079246	0.044916	-0.178197	0.114418	-0.649827	-0.273146	-0.002969	-0.051422	0.960593
32250	-0.745650	-0.974827	9.718541	-0.204949	0.076666	0.079272	-0.176889	0.117742	-0.650077	-0.274559	-0.003316	-0.055748	0.959947
32251	-0.605655	0.020629	9.964318	-0.158452	0.074807	0.084166	-0.174275	0.124944	-0.650832	-0.276082	-0.003846	-0.059028	0.959312
32252	-0.641057	-0.209320	10.187905	-0.120772	0.051246	0.047305	-0.173773	0.128825	-0.649226	-0.276906	-0.004129	-0.061600	0.958912
32253	-0.487123	-0.301356	10.372989	-0.127978	0.060767	0.055148	-0.172054	0.130065	-0.649634	-0.277883	-0.004547	-0.064163	0.958459
32254	-0.759758	-0.598138	10.160424	-0.102612	0.057559	-0.010740	-0.171938	0.133256	-0.650260	-0.277578	-0.004978	-0.066426	0.958391
32255	-0.893524	-0.705369	9.362396	-0.004074	-0.003400	-0.033117	-0.172206	0.132841	-0.648554	-0.276936	-0.004773	-0.066245	0.958590
32256	-1.128089	-0.747183	9.248573	0.137398	-0.064428	-0.071014	-0.177102	0.132453	-0.651239	-0.275615	-0.004116	-0.063236	0.959177
32257	-1.146750	-1.014368	9.923438	0.069452	-0.071500	-0.105083	-0.181176	0.126509	-0.652286	-0.273673	-0.002972	-0.061283	0.959864
32258	-0.751075	-1.404482	9.997256	-0.084441	-0.029685	-0.097442	-0.183174	0.127213	-0.651199	-0.271800	-0.001732	-0.062723	0.960306
32259	-0.724324	-1.701863	9.565791	-0.096967	0.001854	-0.078093	-0.187438	0.130011	-0.649925	-0.270291	-0.001137	-0.064413	0.960621
32260	-0.367843	-1.820949	9.287352	-0.046972	-0.006992	-0.049688	-0.188504	0.131127	-0.650553	-0.269294	-0.000597	-0.065255	0.960845
32261	-0.217150	-1.682814	9.222746	0.040723	-0.011373	-0.050843	-0.190489	0.130027	-0.650009	-0.268319	-0.000510	-0.064278	0.961183
32262	-0.079900	-1.739123	9.249756	0.033523	-0.040294	-0.051053	-0.191933	0.127260	-0.649752	-0.267307	0.000236	-0.063394	0.961524
32263	-0.146052	-1.857822	8.806726	-0.005899	-0.069973	-0.036463	-0.195247	0.127139	-0.650097	-0.266680	0.001706	-0.063052	0.961719
32264	-0.003431	-1.846095	9.072413	-0.100762	-0.066594	-0.038069	-0.198043	0.128125	-0.648469	-0.265932	0.003657	-0.064610	0.961817
32265	0.013942	-1.798787	9.642427	-0.195744	-0.033555	-0.013096	-0.199650	0.130493	-0.648027	-0.265690	0.005436	-0.068158	0.961631
32266	-0.060153	-1.373087	10.227196	-0.245745	0.027614	-0.031647	-0.203144	0.137310	-0.646200	-0.264920	0.006338	-0.073003	0.961482
32267	-0.127640	-1.351278	10.107855	-0.224205	0.078404	-0.027754	-0.201183	0.141323	-0.644746	-0.264223	0.006146	-0.077680	0.961309
32268	-0.345733	-1.448972	9.853848	-0.088079	0.085605	-0.046952	-0.200812	0.145205	-0.643401	-0.263096	0.005124	-0.079797	0.961450
32269	-0.171711	-1.428575	9.888632	0.026505	0.071619	-0.064721	-0.200008	0.145202	-0.645775	-0.261723	0.003799	-0.079604	0.961847
32270	-0.264417	-1.582113	10.570250	0.062065	0.032969	-0.045235	-0.199324	0.141452	-0.645430	-0.260725	0.002997	-0.078556	0.962207
32271	-0.780176	-1.438711	10.528278	0.063780	0.012099	-0.032776	-0.201287	0.138272	-0.647794	-0.260063	0.002560	-0.077332	0.962486
32272	-0.896120	-1.092670	10.127073	0.126343	0.026153	-0.000433	-0.201516	0.133557	-0.650593	-0.259914	0.001484	-0.075013	0.962713
32273	-0.790964	-0.888540	9.503613	0.197932	0.033227	0.017762	-0.201100	0.130780	-0.651021	-0.260198	-0.000174	-0.071295	0.962920
32274	-0.605431	-0.925593	8.871880	0.113951	-0.015656	-0.006868	-0.201738	0.127732	-0.653404	-0.259987	-0.000371	-0.068996	0.963144
32275	-0.781245	-1.193944	8.764559	-0.045502	-0.087421	0.015502	-0.204120	0.126357	-0.652463	-0.260395	0.001541	-0.069339	0.963008
32276	-1.100144	-1.224125	9.093834	-0.153062	-0.106740	0.042928	-0.205458	0.128029	-0.652032	-0.261174	0.004412	-0.071709	0.962614
32277	-1.478512	-1.137500	9.713381	-0.124648	-0.110326	0.073199	-0.207360	0.133866	-0.648795	-0.262724	0.007030	-0.073476	0.962044
32278	-1.391360	-1.131078	10.462582	-0.013712	-0.099945	0.058143	-0.211355	0.136107	-0.647924	-0.263921	0.009026	-0.073200	0.961720
32279	-0.857828	-0.808648	10.288636	0.039235	-0.068512	0.039166	-0.214538	0.135986	-0.647746	-0.264782	0.009966	-0.072008	0.961564
32280	-0.489162	-1.236925	9.612370	0.029585	-0.063164	0.014259	-0.215063	0.135017	-0.647616	-0.265107	0.011091	-0.071084	0.961531
32281	-0.267558	-1.315602	9.619167	-0.088666	-0.072078	0.043242	-0.218123	0.134755	-0.644422	-0.266021	0.012766	-0.072333	0.961165
32282	-0.233054	-1.219539	9.658429	-0.140568	-0.061622	0.047316	-0.218681	0.139059	-0.643846	-0.266936	0.014718	-0.074695	0.960702
32283	-0.532887	-1.283676	9.943887	-0.124595	-0.063388	0.067764	-0.220446	0.144618	-0.641270	-0.268297	0.016369	-0.076679	0.960140
32284	-0.533353	-1.350818	10.010416	0.009677	-0.054583	0.054660	-0.223645	0.146855	-0.640411	-0.269401	0.017370	-0.076194	0.959852
32285	-0.721776	-1.361253	10.050377	0.108161	-0.054474	0.039571	-0.224440	0.146304	-0.639617	-0.270285	0.017612	-0.073744	0.959790
32286	-0.644325	-1.331118	9.877007	0.161934	-0.033427	0.031214	-0.224813	0.143115	-0.641612	-0.270962	0.017421	-0.070441	0.959851
32287	-0.485177	-1.352635	9.538901	0.147014	-0.014915	-0.018218	-0.224514	0.138258	-0.643109	-0.270688	0.016750	-0.067445	0.960156
32288	-0.540226	-1.280374	9.432052	0.047846	-0.026203	-0.050670	-0.225558	0.135211	-0.643254	-0.269736	0.017152	-0.066343	0.960493
32289	-0.597290	-1.500517	9.660745	-0.030982	0.001698	-0.030028	-0.228873	0.134673	-0.642422	-0.269153	0.017118	-0.066871	0.960621
32290	-0.510960	-1.600720	10.149154	-0.014945	0.022558	-0.022844	-0.226892	0.136467	-0.642959	-0.268652	0.016885	-0.067248	0.960739
32291	-0.352761	-1.756748	9.869596	0.058363	0.022547	-0.002997	-0.227151	0.135358	-0.642966	-0.268590	0.015926	-0.066213	0.960844
32292	-0.128199	-1.399799	9.184374	0.146974	-0.022856	-0.002495	-0.225534	0.131603	-0.644078	-0.268592	0.015668	-0.063241	0.961048
32293	0.000118	-1.035722	9.797932	0.122646	-0.065060	0.007771	-0.227768	0.127869	-0.643819	-0.268865	0.016046	-0.060500	0.961142
32294	-0.087629	-1.161374	10.172183	0.021547	-0.028386	0.006278	-0.228290	0.126762	-0.644347	-0.268999	0.016557	-0.059911	0.961133
32295	0.125807	-1.024208	9.950801	0.017141	0.008338	0.008992	-0.228287	0.125929	-0.644093	-0.269170	0.016103	-0.059579	0.961113
32296	0.252012	-0.942743	10.169363	0.008306	0.039800	-0.012133	-0.229076	0.125518	-0.645135	-0.268863	0.015397	-0.059605	0.961209
32297	0.194245	-0.909292	9.949128	-0.049741	0.067870	-0.022118	-0.228544	0.125654	-0.645798	-0.268342	0.014221	-0.060841	0.961295
32298	0.130638	-1.015447	9.681672	-0.011169	0.080233	-0.033244	-0.226162	0.126612	-0.645825	-0.267574	0.012868	-0.061453	0.961489
32299	-0.009392	-1.009681	9.637281	0.074802	0.069851	-0.051997	-0.225629	0.126749	-0.646881	-0.266507	0.011041	-0.060281	0.961883
32300	0.019970	-0.952526	9.524722	0.100773	0.048891	-0.059809	-0.224406	0.123274	-0.649559	-0.265291	0.009724	-0.058566	0.962339
32301	-0.028783	-1.023601	9.755057	0.051473	0.061056	-0.043387	-0.222274	0.121320	-0.649087	-0.264392	0.008195	-0.057786	0.962648
32302	-0.107263	-1.200207	10.008471	0.038877	0.071500	-0.032885	-0.221599	0.120762	-0.651465	-0.263655	0.006741	-0.057386	0.962885
32303	-0.309069	-1.045565	9.723576	0.042400	0.065447	-0.013397	-0.219468	0.118391	-0.650208	-0.263324	0.005148	-0.056813	0.963019
32304	-0.624593	-0.927931	9.631512	-0.004045	0.048091	-0.033063	-0.217737	0.118105	-0.651813	-0.262604	0.004370	-0.057117	0.963202
32305	-0.781512	-1.258677	9.619449	0.017420	0.026291	-0.039174	-0.218391	0.117138	-0.652731	-0.261819	0.003668	-0.056832	0.963435
32306	-0.432256	-1.381863	9.554933	0.112168	-0.000926	-0.025493	-0.218375	0.114779	-0.653280	-0.261309	0.003217	-0.054640	0.963702
32307	-0.080075	-1.432983	9.467185	0.154194	-0.021128	-0.023612	-0.218882	0.110341	-0.652923	-0.260881	0.002711	-0.051504	0.963992
32308	0.183772	-1.693742	9.817622	0.153124	-0.000354	0.009800	-0.218857	0.107428	-0.655314	-0.261049	0.001998	-0.048527	0.964103
32309	0.325971	-1.396447	9.865479	0.072516	0.046741	0.042003	-0.216847	0.104365	-0.656163	-0.261806	0.000598	-0.047356	0.963958
32310	0.257005	-1.240277	9.632331	-0.075174	0.060710	0.066589	-0.216057	0.105193	-0.655642	-0.262993	-0.000154	-0.049100	0.963548
32311	0.058463	-0.967723	9.372797	-0.181656	0.064262	0.078283	-0.213674	0.106985	-0.657498	-0.264425	-0.000553	-0.052926	0.962953
32312	-0.527853	-0.559287	9.298431	-0.238813	0.037366	0.051596	-0.213715	0.112673	-0.655078	-0.265335	0.000024	-0.057698	0.962428
32313	-1.026901	-0.801271	9.910434	-0.162702	0.019117	0.015162	-0.211389	0.122373	-0.653442	-0.265596	0.000429	-0.060903	0.962159
32314	-0.975746	-1.086942	10.223965	-0.002543	-0.007122	-0.003232	-0.211126	0.123482	-0.654616	-0.265518	0.000673	-0.060890	0.962181
32315	-0.724784	-1.099718	9.832292	0.078933	-0.018454	-0.008036	-0.212058	0.123209	-0.653030	-0.265382	0.000515	-0.059250	0.962321
32316	-0.435464	-1.153502	9.499903	0.047615	-0.021120	0.000448	-0.213768	0.120998	-0.653682	-0.265387	0.000757	-0.058198	0.962384
32317	-0.155804	-1.216009	9.436685	-0.002496	-0.043942	-0.003620	-0.215368	0.121978	-0.652729	-0.265362	0.001528	-0.057997	0.962402
32318	0.109896	-0.867092	9.375914	-0.049103	-0.058065	0.013605	-0.216424	0.120595	-0.651939	-0.265658	0.002979	-0.058611	0.962279
32319	0.114561	-0.567449	9.840783	-0.091961	-0.044120	-0.013042	-0.218431	0.122687	-0.650313	-0.265446	0.004268	-0.060093	0.962242
32320	0.091246	-0.810514	10.525579	-0.099057	-0.012699	-0.037711	-0.218033	0.123240	-0.651363	-0.264694	0.005173	-0.061905	0.962330
32321	0.028446	-1.142657	10.296377	-0.081086	0.009267	-0.043712	-0.221784	0.128533	-0.649285	-0.263825	0.005438	-0.063431	0.962467
32322	-0.068904	-1.234609	9.868344	-0.082807	0.019014	-0.044551	-0.221537	0.131306	-0.648604	-0.262904	0.005655	-0.065096	0.962607
32323	-0.156250	-1.287300	9.719478	-0.074789	0.022546	-0.032125	-0.220745	0.131996	-0.648872	-0.262239	0.005632	-0.066573	0.962687
32324	-0.297138	-1.392990	9.407028	0.013728	-0.007101	-0.019223	-0.221280	0.133387	-0.649900	-0.261849	0.005811	-0.066246	0.962815
32325	-0.335763	-1.396955	9.585172	0.029744	-0.008906	-0.005007	-0.221009	0.131998	-0.649262	-0.261759	0.005811	-0.065564	0.962886
32326	-0.270400	-1.380070	9.767465	0.044017	-0.008971	-0.000518	-0.221932	0.130893	-0.648865	-0.261733	0.005843	-0.064646	0.962955
32327	-0.141765	-1.285257	9.637658	0.054770	0.001512	0.003107	-0.221529	0.129780	-0.648489	-0.261787	0.005509	-0.063545	0.963016
32328	-0.040842	-1.355745	9.655205	0.056545	-0.009018	0.002155	-0.222434	0.125761	-0.648515	-0.261808	0.005473	-0.062385	0.963086
32329	0.042588	-1.177722	9.877650	0.014538	-0.000324	-0.010449	-0.223097	0.125764	-0.648636	-0.261597	0.005424	-0.062047	0.963165
32330	-0.015023	-1.129186	9.871494	-0.029232	0.011958	-0.022152	-0.222170	0.126454	-0.649299	-0.261115	0.005462	-0.062647	0.963257
32331	-0.145517	-1.140368	9.814809	-0.054210	0.026027	-0.032818	-0.222444	0.127981	-0.649280	-0.260432	0.005306	-0.063762	0.963370
32332	-0.285865	-1.180198	9.803545	-0.018405	0.020843	-0.037829	-0.222310	0.127425	-0.648763	-0.259635	0.005137	-0.064197	0.963557
32333	-0.344759	-1.309761	9.759301	-0.024721	0.012097	-0.028222	-0.221656	0.128948	-0.648757	-0.259061	0.005086	-0.064676	0.963680
32334	-0.306348	-1.339147	9.686528	-0.047088	0.012092	-0.026638	-0.221924	0.129227	-0.648357	-0.258490	0.005220	-0.065620	0.963769
32335	-0.277224	-1.315615	9.590408	-0.018524	-0.005417	-0.014159	-0.222330	0.130061	-0.647555	-0.258210	0.005458	-0.065899	0.963823
32336	-0.185996	-1.393051	9.670449	0.031518	-0.012467	-0.005053	-0.221636	0.125340	-0.648531	-0.258089	0.005630	-0.065204	0.963902
32337	-0.190431	-1.344306	9.868132	0.043988	-0.007277	0.003875	-0.222431	0.125345	-0.648782	-0.258164	0.005566	-0.064277	0.963944
32338	-0.221779	-1.334748	9.767567	0.017140	-0.003766	0.008993	-0.222054	0.127700	-0.646664	-0.258310	0.005627	-0.063906	0.963930
32339	-0.214274	-1.294304	9.640583	-0.004281	-0.001105	0.001806	-0.223640	0.126738	-0.646649	-0.258331	0.005700	-0.063948	0.963921
32340	-0.229234	-1.363613	9.748071	-0.020381	-0.007237	-0.004514	-0.222572	0.126872	-0.648895	-0.258206	0.006039	-0.064280	0.963930
32341	-0.229024	-1.334706	9.762822	-0.014984	0.012012	-0.005281	-0.222053	0.129089	-0.649275	-0.258072	0.005927	-0.064605	0.963945
32342	-0.230909	-1.257976	9.679600	-0.006017	-0.000206	-0.010528	-0.222323	0.129368	-0.648481	-0.257829	0.006064	-0.064696	0.964003
32343	-0.173630	-1.354456	9.738083	-0.004277	-0.000254	-0.001742	-0.222590	0.129925	-0.648865	-0.257781	0.006133	-0.064755	0.964012
32344	-0.084351	-1.364732	9.751616	-0.027518	0.011965	-0.003659	-0.222983	0.129094	-0.648867	-0.257642	0.006137	-0.065324	0.964010
32345	-0.108419	-1.354804	9.790392	-0.045470	0.013680	0.008561	-0.223001	0.131453	-0.647662	-0.257768	0.006149	-0.066255	0.963913
32346	-0.088135	-1.220232	9.801378	-0.031148	0.017173	0.008699	-0.222474	0.132144	-0.647663	-0.257861	0.006055	-0.066922	0.963843
32347	-0.182097	-1.188373	9.754486	-0.056163	0.015470	0.001497	-0.222747	0.133255	-0.647385	-0.257846	0.006103	-0.068058	0.963767
32348	-0.237922	-1.228755	9.778538	-0.056183	0.015474	0.005030	-0.222891	0.134643	-0.646319	-0.257862	0.006176	-0.069198	0.963681
32349	-0.253140	-1.329743	9.751070	0.009161	0.017267	-0.000671	-0.222356	0.134363	-0.646987	-0.257811	0.005856	-0.069081	0.963705
32350	-0.263956	-1.493070	9.799758	0.052920	0.008493	0.012802	-0.223411	0.132425	-0.645677	-0.257999	0.005489	-0.068083	0.963728
32351	-0.273326	-1.447750	9.651346	0.050201	0.003251	0.023353	-0.223931	0.131596	-0.647253	-0.258434	0.005196	-0.067116	0.963681
32352	-0.280873	-1.488715	9.607677	0.004555	-0.009000	0.023852	-0.223526	0.130901	-0.648184	-0.258849	0.005402	-0.066961	0.963579
32353	-0.261539	-1.488661	9.674809	-0.036607	-0.016024	0.020876	-0.222215	0.133252	-0.647787	-0.259252	0.005936	-0.067583	0.963424
32354	-0.239747	-1.483712	9.775622	-0.017000	-0.003838	0.038678	-0.223139	0.132008	-0.646998	-0.259941	0.006133	-0.067872	0.963217
32355	-0.175761	-1.315850	9.772194	0.026034	0.004939	0.023178	-0.223138	0.132703	-0.648304	-0.260367	0.005939	-0.067401	0.963136
32356	-0.199986	-1.325400	9.733837	-0.000786	0.008453	0.020358	-0.222349	0.133114	-0.646999	-0.260691	0.005840	-0.067439	0.963046
32357	-0.185295	-1.296694	9.719620	0.001023	-0.000283	0.014173	-0.222617	0.133948	-0.647774	-0.260947	0.005893	-0.067419	0.962978
32358	-0.201647	-1.219593	9.720648	0.047563	-0.002010	0.011002	-0.222211	0.132420	-0.647533	-0.261105	0.005756	-0.066471	0.963002
32359	-0.252706	-1.269575	9.763776	0.054732	-0.000243	0.007540	-0.223133	0.131870	-0.648312	-0.261240	0.005538	-0.065410	0.963039
32360	-0.262919	-1.348696	9.820637	0.038572	-0.014269	0.013525	-0.223506	0.128543	-0.650046	-0.261451	0.005680	-0.064571	0.963038
32361	-0.122582	-1.306806	9.718963	-0.002599	-0.002073	0.022931	-0.223247	0.128818	-0.648603	-0.261877	0.005781	-0.064610	0.962919
32362	-0.048157	-1.365338	9.645543	-0.002584	-0.009070	0.019348	-0.224582	0.130074	-0.648308	-0.262191	0.006031	-0.064592	0.962833
32363	0.024553	-1.329694	9.688588	0.026018	-0.009106	0.024828	-0.224446	0.129379	-0.648054	-0.262665	0.006132	-0.064045	0.962740
32364	-0.013257	-1.216154	9.752710	0.007184	-0.009136	0.033535	-0.224711	0.130075	-0.649225	-0.263231	0.006312	-0.063840	0.962597
32365	-0.094820	-1.143104	9.835971	-0.027625	0.006647	0.017515	-0.224052	0.130210	-0.648315	-0.263536	0.006411	-0.064398	0.962476
32366	-0.155251	-1.147795	9.721072	-0.028475	0.011951	0.012261	-0.224443	0.129102	-0.648582	-0.263636	0.006399	-0.064988	0.962409
32367	-0.184417	-1.171826	9.653751	0.001100	0.001511	0.000108	-0.223920	0.130765	-0.649098	-0.263616	0.006469	-0.064955	0.962417
32368	-0.175388	-1.267407	9.883307	-0.006034	0.009357	-0.009636	-0.223387	0.130346	-0.649111	-0.263322	0.006418	-0.065096	0.962488
32369	-0.166066	-1.311100	9.776972	0.004663	0.003233	0.000103	-0.222333	0.131033	-0.648333	-0.263300	0.006439	-0.065004	0.962500
32370	-0.108181	-1.316776	9.641813	0.002875	-0.002010	0.001818	-0.225110	0.129522	-0.648043	-0.263213	0.006543	-0.064915	0.962529
32371	-0.117295	-1.244190	9.758092	-0.004364	-0.005568	0.015866	-0.225509	0.130079	-0.648819	-0.263504	0.006766	-0.064952	0.962445
32372	-0.107541	-1.232129	9.794199	0.018941	-0.000302	0.007242	-0.225509	0.130218	-0.649080	-0.263520	0.006746	-0.064564	0.962467
32373	-0.112470	-1.244286	9.738822	0.022556	-0.008142	-0.001571	-0.224585	0.131046	-0.649086	-0.263482	0.006905	-0.064062	0.962510
32374	-0.121958	-1.220173	9.734374	0.019021	0.003250	-0.007716	-0.226308	0.129667	-0.647236	-0.263194	0.006834	-0.063689	0.962614
32375	-0.161071	-1.287159	9.753169	-0.006030	0.015496	-0.005213	-0.226435	0.129668	-0.648677	-0.263052	0.006696	-0.063861	0.962642
32376	-0.170364	-1.234329	9.700980	0.001115	0.003258	-0.004310	-0.225898	0.128555	-0.648828	-0.262797	0.006713	-0.063834	0.962714
32377	-0.189709	-1.238901	9.729937	0.011854	0.005013	-0.005102	-0.225902	0.129110	-0.648560	-0.262673	0.006683	-0.063606	0.962763
32378	-0.194898	-1.289358	9.734208	-0.011425	0.011996	0.000032	-0.225772	0.128970	-0.647644	-0.262495	0.006592	-0.063866	0.962795
32379	-0.204508	-1.284296	9.792032	-0.016808	0.003237	-0.000917	-0.226566	0.128419	-0.647244	-0.262450	0.006741	-0.064185	0.962785
32380	-0.153599	-1.253704	9.700613	0.002952	0.015521	-0.011310	-0.224711	0.129798	-0.648965	-0.262047	0.006521	-0.064185	0.962896
32381	-0.141992	-1.320954	9.762230	0.018951	-0.000279	0.005473	-0.227090	0.127867	-0.648160	-0.262134	0.006545	-0.063799	0.962898
32382	-0.153494	-1.239250	9.707989	-0.028443	0.011972	0.005193	-0.226832	0.129532	-0.648804	-0.261993	0.006533	-0.064388	0.962897
32383	-0.228569	-1.272081	9.792380	-0.036506	0.006729	0.003367	-0.226172	0.129527	-0.647895	-0.262023	0.006714	-0.065107	0.962840
32384	-0.233081	-1.226461	9.754488	0.002938	0.015528	-0.009520	-0.227511	0.132033	-0.648244	-0.261639	0.006491	-0.065108	0.962945
32385	-0.175148	-1.229349	9.744341	0.051133	0.011966	0.016355	-0.227238	0.130227	-0.647741	-0.261924	0.006094	-0.064164	0.962934
32386	-0.194449	-1.228992	9.811809	0.040392	-0.009029	0.009156	-0.227225	0.129257	-0.649851	-0.261922	0.006123	-0.063318	0.962990
32387	-0.161012	-1.282055	9.849365	0.009998	-0.009037	0.001863	-0.227761	0.129259	-0.648136	-0.261949	0.006365	-0.063054	0.962999
32388	-0.137000	-1.297057	9.724006	0.007394	-0.008985	-0.012262	-0.228415	0.128569	-0.649708	-0.261533	0.006593	-0.062841	0.963124
32389	-0.117887	-1.321665	9.591368	0.031585	0.005044	-0.012043	-0.229204	0.127047	-0.649186	-0.261276	0.006474	-0.062239	0.963234
32390	-0.137157	-1.316534	9.646873	-0.002497	0.001492	0.003563	-0.228537	0.127600	-0.651160	-0.261069	0.006527	-0.062274	0.963287
32391	-0.132152	-1.294682	9.726395	-0.032874	0.004991	-0.007219	-0.228943	0.127601	-0.648922	-0.260897	0.006744	-0.062920	0.963290
32392	-0.151480	-1.296848	9.755378	-0.043614	-0.007254	-0.010861	-0.229749	0.128853	-0.647847	-0.260346	0.007193	-0.063700	0.963385
32393	-0.144236	-1.296912	9.752912	-0.027490	0.001502	-0.012477	-0.230019	0.129826	-0.648227	-0.260077	0.007457	-0.064227	0.963421
32394	-0.136849	-1.277653	9.777103	-0.038240	0.004984	-0.009017	-0.230549	0.129551	-0.647960	-0.259520	0.007638	-0.064968	0.963520
32395	-0.079400	-1.345719	9.689301	-0.013218	-0.000273	-0.001833	-0.230015	0.129549	-0.648755	-0.259460	0.007852	-0.065213	0.963518
32396	-0.055344	-1.360199	9.734592	-0.047259	0.008427	0.008513	-0.230003	0.127051	-0.648255	-0.259098	0.007981	-0.066150	0.963550
32397	-0.055276	-1.350586	9.732299	-0.034712	0.011938	0.005095	-0.230028	0.130103	-0.646125	-0.259151	0.008070	-0.066876	0.963485
32398	-0.108374	-1.345462	9.699168	-0.025809	0.011938	0.015751	-0.230040	0.132462	-0.646495	-0.259088	0.008020	-0.067417	0.963465
32399	-0.182702	-1.276979	9.880856	-0.027618	0.006674	0.013989	-0.230044	0.132878	-0.646097	-0.259320	0.008161	-0.067977	0.963362
32400	-0.185340	-1.306021	9.815651	0.002897	0.018984	-0.001609	-0.229790	0.135097	-0.646472	-0.258972	0.007854	-0.067999	0.963456
32401	-0.205342	-1.397637	9.694597	0.031544	0.015528	-0.003185	-0.229781	0.134960	-0.648967	-0.258871	0.007539	-0.067463	0.963524
32402	-0.195599	-1.383516	9.617765	0.004657	0.003264	0.005388	-0.229783	0.133987	-0.646615	-0.258615	0.007511	-0.067370	0.963599
32403	-0.156746	-1.354823	9.661022	-0.023965	0.001494	0.001642	-0.230710	0.133992	-0.647125	-0.258618	0.007747	-0.067836	0.963564
32404	-0.146794	-1.316194	9.733484	-0.021305	0.001468	0.005189	-0.229519	0.133985	-0.646225	-0.258273	0.007883	-0.068236	0.963627
32405	-0.117928	-1.333133	9.773899	-0.000702	-0.000277	-0.001730	-0.230713	0.134270	-0.646729	-0.258216	0.008039	-0.068240	0.963640
32406	-0.108708	-1.393450	9.737074	0.003806	0.011988	-0.005191	-0.229661	0.135651	-0.646337	-0.257775	0.007864	-0.068208	0.963762
32407	-0.137311	-1.340366	9.718703	-0.034715	0.008465	0.005109	-0.230451	0.134962	-0.646857	-0.257832	0.008021	-0.068914	0.963696
32408	-0.156699	-1.349858	9.711552	-0.038253	0.008492	-0.003724	-0.231259	0.136492	-0.645780	-0.257344	0.008122	-0.069675	0.963771
32409	-0.190685	-1.373742	9.680326	0.002927	0.012028	-0.006930	-0.232593	0.137332	-0.645095	-0.257170	0.008031	-0.069672	0.963818
32410	-0.183388	-1.368768	9.752423	-0.014995	0.003252	-0.005333	-0.231392	0.136771	-0.646300	-0.256690	0.008118	-0.069957	0.963925
32411	-0.185993	-1.397406	9.819413	-0.020426	0.004958	0.006964	-0.231267	0.137741	-0.645767	-0.256790	0.008263	-0.070370	0.963867
32412	-0.173738	-1.368953	9.716286	-0.018638	-0.000277	0.008724	-0.231004	0.138712	-0.646549	-0.256663	0.008422	-0.070709	0.963874
32413	-0.135559	-1.431888	9.683988	-0.006083	-0.003761	0.001730	-0.230754	0.139402	-0.643396	-0.256677	0.008669	-0.070800	0.963862
32414	-0.133223	-1.446044	9.779943	0.009967	0.003196	0.013322	-0.232467	0.137747	-0.643780	-0.256615	0.008605	-0.070606	0.963893
32415	-0.089713	-1.441442	9.822884	0.004611	0.013674	0.012427	-0.232608	0.139413	-0.644155	-0.256812	0.008450	-0.070583	0.963844
32416	-0.099236	-1.417754	9.679030	-0.010545	0.006726	0.002609	-0.231812	0.139686	-0.644689	-0.256645	0.008447	-0.070800	0.963872
32417	-0.137337	-1.340690	9.612948	-0.013169	0.017267	-0.005274	-0.232605	0.139830	-0.645726	-0.256492	0.008341	-0.071134	0.963889
32418	-0.190885	-1.402531	9.704030	0.002837	0.006732	0.010667	-0.231944	0.139132	-0.643905	-0.256422	0.008254	-0.071095	0.963911
32419	-0.186213	-1.428630	9.833477	0.004677	0.015483	-0.001634	-0.231144	0.139128	-0.645230	-0.256345	0.008084	-0.071076	0.963935
32420	-0.203236	-1.440936	9.698889	0.004710	0.016400	-0.005149	-0.231680	0.139408	-0.644038	-0.256007	0.007826	-0.071047	0.964029
32421	-0.181428	-1.431404	9.725248	-0.002503	0.006740	0.003570	-0.233544	0.140806	-0.644389	-0.256041	0.007853	-0.071126	0.964014
32422	-0.193572	-1.440953	9.718033	-0.016826	-0.005503	0.001661	-0.233008	0.139693	-0.644146	-0.255853	0.008118	-0.071401	0.964041
32423	-0.167197	-1.465389	9.659842	-0.011420	0.005886	-0.001795	-0.232212	0.140105	-0.644942	-0.255784	0.008214	-0.071650	0.964040
32424	-0.183913	-1.441028	9.717949	-0.038264	0.020738	0.001596	-0.231692	0.141350	-0.643887	-0.255582	0.008084	-0.072472	0.964033
32425	-0.232119	-1.430794	9.795393	-0.070526	0.011961	0.008394	-0.233036	0.143716	-0.642793	-0.255691	0.008348	-0.073894	0.963894
32426	-0.215415	-1.455302	9.689215	-0.023904	0.015532	-0.008885	-0.230641	0.142871	-0.643363	-0.255290	0.008260	-0.074411	0.963961
32427	-0.152320	-1.410270	9.631505	0.001098	0.008506	0.001838	-0.232906	0.143993	-0.642399	-0.255289	0.008233	-0.074431	0.963960
32428	-0.153000	-1.508577	9.731326	0.002894	0.006750	-0.003465	-0.231048	0.144538	-0.643603	-0.255031	0.008171	-0.074388	0.964033
32429	-0.113814	-1.431911	9.731869	0.011818	0.008475	0.002779	-0.231850	0.145375	-0.643320	-0.255049	0.008091	-0.074199	0.964043
32430	-0.138110	-1.451096	9.688596	0.004614	0.003217	0.012404	-0.230924	0.144536	-0.641242	-0.255114	0.008066	-0.074107	0.964033
32431	-0.154725	-1.412333	9.737254	-0.004251	0.008500	-0.005253	-0.232383	0.145655	-0.643046	-0.254975	0.008082	-0.074223	0.964061
32432	-0.191232	-1.450659	9.696270	-0.006056	0.012007	0.000038	-0.232652	0.146768	-0.643818	-0.254793	0.007960	-0.074380	0.964098
32433	-0.220035	-1.426372	9.699201	0.015420	-0.001094	-0.004245	-0.231179	0.143428	-0.642168	-0.254691	0.008057	-0.074066	0.964148
32434	-0.181387	-1.430912	9.886285	0.028829	0.004985	-0.005023	-0.231178	0.143984	-0.643475	-0.254425	0.007900	-0.073514	0.964262
32435	-0.157170	-1.421465	9.890992	0.017216	0.018973	-0.005063	-0.231177	0.143706	-0.643215	-0.254278	0.007602	-0.073263	0.964322
32436	-0.171089	-1.339764	9.829561	0.004733	0.025998	-0.010393	-0.228776	0.140640	-0.641970	-0.253898	0.007173	-0.073281	0.964424
32437	-0.183998	-1.446456	9.515996	0.010178	0.019972	-0.020960	-0.228378	0.140638	-0.642239	-0.253442	0.006915	-0.073165	0.964555
32438	-0.177202	-1.509049	9.515218	0.033305	0.003294	0.003806	-0.228908	0.141474	-0.643666	-0.253384	0.006759	-0.072518	0.964620
32439	-0.206351	-1.537274	9.649738	0.033255	-0.008983	0.007286	-0.230367	0.140926	-0.642862	-0.253517	0.006903	-0.071823	0.964636
32440	-0.210909	-1.503195	9.770343	0.015337	-0.010767	0.008917	-0.228767	0.140086	-0.643813	-0.253567	0.007101	-0.071452	0.964649
32441	-0.224957	-1.440633	9.742342	0.001059	0.013738	0.008919	-0.230093	0.140648	-0.644706	-0.253695	0.006966	-0.071498	0.964613
32442	-0.210342	-1.421637	9.699172	0.001076	-0.001990	0.001813	-0.231156	0.140515	-0.644035	-0.253590	0.007078	-0.071446	0.964644
32443	-0.157418	-1.450835	9.724817	0.013642	-0.001985	-0.007811	-0.230628	0.141067	-0.644169	-0.253419	0.007207	-0.071169	0.964708
32444	-0.133285	-1.464361	10.082569	0.002881	0.017177	-0.006956	-0.230096	0.140509	-0.643657	-0.253156	0.006954	-0.071177	0.964779
32445	-0.137204	-1.330290	9.867833	0.011851	0.041702	0.002043	-0.229300	0.140366	-0.643671	-0.253112	0.006238	-0.071153	0.964797
32446	-0.156504	-1.316750	9.526864	0.045945	0.020831	-0.015392	-0.229011	0.137173	-0.645020	-0.252680	0.005709	-0.070347	0.964972
32447	-0.195644	-1.384067	9.437500	0.028873	0.019067	0.002101	-0.229263	0.135510	-0.646082	-0.252672	0.005345	-0.069879	0.965010
32448	-0.147581	-1.422393	9.612097	-0.004302	-0.002002	0.006163	-0.229133	0.135648	-0.645558	-0.252671	0.005480	-0.069930	0.965006
32449	-0.186334	-1.445482	9.828477	-0.007918	-0.000293	0.008788	-0.227547	0.136194	-0.644789	-0.252815	0.005669	-0.070078	0.964957
32450	-0.195685	-1.399941	9.752171	0.026145	0.006756	-0.000617	-0.227145	0.135915	-0.645717	-0.252705	0.005493	-0.069585	0.965022
32451	-0.180977	-1.368831	9.737981	0.015447	0.019011	-0.005054	-0.228872	0.136202	-0.645294	-0.252557	0.005212	-0.069378	0.965078
32452	-0.195675	-1.397617	9.725760	-0.018565	-0.003731	-0.008910	-0.228337	0.135366	-0.645310	-0.252286	0.005474	-0.069695	0.965124
32453	-0.195726	-1.407025	9.795352	-0.016720	0.020771	-0.015861	-0.229133	0.136343	-0.646732	-0.251923	0.005338	-0.070118	0.965189
32454	-0.224858	-1.426253	9.725682	-0.014898	0.020807	-0.021128	-0.228610	0.136894	-0.645554	-0.251398	0.005126	-0.070486	0.965300
32455	-0.205722	-1.450567	9.689185	-0.014996	0.013763	-0.000898	-0.228338	0.137310	-0.648047	-0.251334	0.005095	-0.070847	0.965291
32456	-0.212707	-1.412232	9.622390	-0.042709	0.008532	-0.005513	-0.228748	0.137033	-0.644238	-0.251117	0.005237	-0.071692	0.965284
32457	-0.215201	-1.426351	9.718388	-0.006029	0.003280	-0.008794	-0.229941	0.138151	-0.646308	-0.250916	0.005375	-0.071827	0.965325
32458	-0.214991	-1.397444	9.733138	0.002872	0.011999	0.003645	-0.228488	0.138836	-0.645799	-0.250892	0.005210	-0.071810	0.965334
