# Supplementary material for: Identification of Haptic Based Guiding Using Hard Reins
Source: PLoS One. 2015 Jul 22;10(7):e0132020. doi: 10.1371/journal.pone.0132020 (PMC4511788; doi:10.1371/journal.pone.0132020)
Supplement: S8 File — (ZIP) [file pone.0132020.s008.zip › Exp2_MotionData1/Subject1/path1/T8/gc8.txt]

// Start Time: 0
// Sample rate: 25.0Hz
// Scenario: 4.9
// Firmware Version: 2.6.1
Counter	Acc_X	Acc_Y	Acc_Z	Gyr_X	Gyr_Y	Gyr_Z	Mag_X	Mag_Y	Mag_Z	Quat_w	Quat_x	Quat_y	Quat_z
31903	8.955394	-0.867331	-3.992715	0.002803	-0.016745	-0.009133	-0.589365	-0.178914	0.449509	-0.232920	-0.724631	0.424512	-0.490354
31904	8.924456	-0.799497	-3.971795	-0.019219	0.000102	-0.012869	-0.587266	-0.179127	0.450314	-0.233296	-0.724648	0.424598	-0.490077
31905	8.941692	-0.731978	-3.952678	-0.020906	0.040508	-0.011086	-0.589767	-0.179789	0.450157	-0.234006	-0.724206	0.424580	-0.490407
31906	8.999555	-0.817807	-3.911928	-0.007865	0.032567	-0.001872	-0.590599	-0.181371	0.447974	-0.234400	-0.723851	0.424583	-0.490741
31907	8.970397	-0.814736	-3.944630	-0.000695	0.040290	-0.008300	-0.590875	-0.181905	0.447385	-0.234789	-0.723480	0.424406	-0.491254
31908	8.927328	-0.795447	-3.913912	0.002462	0.026574	-0.025711	-0.591453	-0.180995	0.446330	-0.235208	-0.723440	0.423978	-0.491481
31909	8.943064	-0.827052	-3.735984	0.028901	0.046834	0.003674	-0.592571	-0.181220	0.445489	-0.235110	-0.723038	0.423650	-0.492402
31910	9.028428	-0.827696	-3.913072	0.010372	0.027104	-0.003658	-0.591739	-0.180419	0.446229	-0.235199	-0.722846	0.423457	-0.492808
31911	8.979753	-0.814310	-3.981205	0.010350	0.017895	-0.003654	-0.593408	-0.181201	0.445359	-0.235196	-0.722703	0.423342	-0.493118
31912	8.980131	-0.807656	-3.935287	0.003350	0.011624	0.009191	-0.592157	-0.181462	0.444494	-0.235139	-0.722512	0.423491	-0.493297
31913	8.989908	-0.776264	-3.930618	0.004653	0.016503	-0.010993	-0.592996	-0.181039	0.444807	-0.235280	-0.722418	0.423332	-0.493504
31914	8.992486	-0.815596	-3.892328	0.013772	0.003584	-0.010960	-0.592884	-0.179837	0.443345	-0.235198	-0.722530	0.423118	-0.493562
31915	8.994425	-0.844055	-3.940889	0.016075	0.014570	0.005538	-0.592304	-0.180760	0.444678	-0.234994	-0.722368	0.423094	-0.493917
31916	8.975487	-0.800612	-3.915746	0.013708	0.016690	-0.014653	-0.593976	-0.181522	0.443390	-0.235065	-0.722379	0.422771	-0.494144
31917	8.956350	-0.805596	-3.895742	0.006441	0.018438	-0.012839	-0.593840	-0.181638	0.442824	-0.235214	-0.722289	0.422557	-0.494387
31918	9.061600	-0.936700	-3.939175	0.008493	-0.017182	-0.001767	-0.593417	-0.181544	0.443663	-0.234944	-0.722503	0.422626	-0.494143
31919	8.922615	-0.854129	-3.875475	0.000798	0.031771	-0.020227	-0.592585	-0.181005	0.443967	-0.235357	-0.722316	0.422301	-0.494497
31920	8.993086	-0.748359	-3.843609	0.009649	0.036092	-0.031193	-0.593411	-0.182102	0.443489	-0.235807	-0.722261	0.421678	-0.494896
31921	9.031423	-0.826298	-3.838305	0.008314	0.035013	-0.012847	-0.593543	-0.182928	0.443020	-0.236069	-0.722013	0.421367	-0.495397
31922	9.004599	-0.840183	-3.873620	-0.005207	0.036457	-0.005545	-0.593697	-0.182582	0.441787	-0.236486	-0.721663	0.421265	-0.495794
31923	8.956483	-0.810706	-3.876459	-0.004461	0.047929	-0.012908	-0.594959	-0.182779	0.440391	-0.237041	-0.721226	0.421020	-0.496373
31924	9.004272	-0.859123	-3.907543	0.020748	0.052301	0.005487	-0.594002	-0.182423	0.438590	-0.237108	-0.720748	0.420745	-0.497269
31925	9.033911	-0.763045	-3.854892	-0.001405	0.039806	-0.000017	-0.597635	-0.182833	0.436505	-0.237421	-0.720297	0.420695	-0.497815
31926	9.201855	-0.841021	-3.914814	-0.030764	0.019785	-0.001855	-0.597923	-0.182250	0.436265	-0.238033	-0.719955	0.420985	-0.497771
31927	9.149716	-0.798270	-3.820809	-0.053099	0.016738	0.019209	-0.597612	-0.185066	0.435809	-0.238704	-0.719325	0.421835	-0.497642
31928	8.845822	-0.868758	-3.829226	-0.080340	-0.028140	0.031076	-0.597333	-0.184680	0.436528	-0.239293	-0.718947	0.423316	-0.496647
31929	8.787299	-1.115889	-3.814158	-0.106877	-0.000414	0.061207	-0.597627	-0.183801	0.436027	-0.240164	-0.717870	0.425389	-0.496013
31930	9.012768	-1.110828	-3.948144	-0.113548	0.057495	0.079499	-0.598888	-0.184791	0.433465	-0.241475	-0.716062	0.427480	-0.496192
31931	9.045867	-1.353840	-3.926815	-0.158284	0.067473	0.115149	-0.600131	-0.186670	0.431686	-0.243100	-0.713585	0.430514	-0.496343
31932	9.109316	-1.209359	-3.884772	-0.165996	0.056300	0.102345	-0.601255	-0.187123	0.429715	-0.244917	-0.711318	0.433447	-0.496151
31933	9.049426	-1.380255	-3.767719	-0.197706	0.026495	0.047238	-0.604334	-0.187394	0.427494	-0.247397	-0.709614	0.436101	-0.495033
31934	8.902644	-1.384435	-3.740521	-0.203037	0.054109	0.015954	-0.604302	-0.191517	0.424867	-0.250572	-0.707912	0.438171	-0.494044
31935	9.083437	-1.305378	-3.763672	-0.190473	0.056496	0.006851	-0.604847	-0.195249	0.420175	-0.253584	-0.706270	0.440029	-0.493205
31936	9.095391	-1.332128	-3.764294	-0.176473	0.015306	-0.013244	-0.606502	-0.197948	0.417931	-0.256326	-0.705317	0.441611	-0.491736
31937	8.943543	-1.287065	-3.789719	-0.172241	0.001419	-0.059120	-0.607843	-0.201904	0.418118	-0.259218	-0.704869	0.442639	-0.489935
31938	8.965681	-1.346541	-3.706404	-0.158604	0.019886	-0.029762	-0.605304	-0.205661	0.415908	-0.261903	-0.704093	0.443774	-0.488595
31939	8.979507	-1.399194	-3.765228	-0.170656	0.025660	-0.002275	-0.606391	-0.208955	0.414041	-0.264403	-0.702888	0.445465	-0.487442
31940	8.984347	-1.313907	-3.798665	-0.164289	0.012528	0.032640	-0.607472	-0.212941	0.411851	-0.266489	-0.701581	0.447566	-0.486264
31941	9.273013	-1.385856	-3.829250	-0.211823	0.018022	0.067457	-0.606605	-0.216277	0.410241	-0.268788	-0.699583	0.450679	-0.485000
31942	9.466560	-0.908159	-3.929980	-0.201400	-0.006983	0.085988	-0.606599	-0.217622	0.408762	-0.270689	-0.697765	0.453976	-0.483484
31943	9.361567	-0.453142	-3.990712	-0.223680	-0.043890	0.010813	-0.607293	-0.219206	0.406578	-0.273133	-0.696793	0.456727	-0.480914
31944	8.851857	-0.402670	-3.869887	-0.233378	-0.056464	-0.042505	-0.605828	-0.224495	0.407075	-0.276258	-0.696418	0.458790	-0.477697
31945	8.617454	-0.243053	-3.715171	-0.198286	0.005312	-0.000347	-0.605106	-0.227404	0.405493	-0.278910	-0.695197	0.460844	-0.475956
31946	8.791586	-0.123481	-3.682260	-0.157244	0.071933	0.023543	-0.606462	-0.231669	0.403289	-0.281516	-0.693391	0.462370	-0.475575
31947	9.157714	-0.086859	-3.712618	-0.076820	0.038628	0.023839	-0.607596	-0.232197	0.399917	-0.282576	-0.692300	0.463396	-0.475538
31948	8.946183	-0.105747	-3.639622	-0.047636	0.042393	0.020172	-0.608135	-0.234260	0.398818	-0.283420	-0.691415	0.463997	-0.475737
31949	8.999652	0.002819	-3.626423	-0.004439	0.102700	0.056893	-0.608730	-0.232200	0.397415	-0.283781	-0.689817	0.464409	-0.477435
31950	9.115473	-0.083650	-3.568523	0.000375	0.100545	0.031227	-0.612373	-0.232549	0.394079	-0.284393	-0.688544	0.464371	-0.478943
31951	9.161663	-0.148101	-3.488555	0.018808	0.057597	0.040510	-0.611708	-0.231590	0.391619	-0.284196	-0.687658	0.464570	-0.480139
31952	9.178599	-0.148342	-3.479529	0.014622	0.023609	0.024043	-0.613269	-0.228782	0.392645	-0.283963	-0.687269	0.464731	-0.480678
31953	9.236890	-0.178828	-3.407037	0.017317	-0.011259	-0.008918	-0.614379	-0.229317	0.392343	-0.283647	-0.687493	0.464638	-0.480634
31954	9.254829	-0.127851	-3.600589	-0.028825	-0.054638	-0.019944	-0.612704	-0.229617	0.392169	-0.283710	-0.688015	0.465059	-0.479441
31955	9.142071	-0.089558	-3.864207	-0.027235	-0.094820	-0.025409	-0.610161	-0.230644	0.395013	-0.283406	-0.688946	0.465628	-0.477729
31956	9.130339	-0.153433	-3.796560	-0.021374	-0.121605	-0.008849	-0.609837	-0.232486	0.397827	-0.282633	-0.690044	0.466503	-0.475744
31957	9.079303	-0.142555	-3.857374	-0.029869	-0.126334	-0.052913	-0.607001	-0.234392	0.401172	-0.282344	-0.691517	0.466880	-0.473401
31958	9.119330	-0.238765	-3.936784	-0.030346	-0.130753	-0.071268	-0.602511	-0.235421	0.403438	-0.282195	-0.693226	0.467019	-0.470847
31959	9.038995	-0.312363	-4.011545	-0.039301	-0.155217	-0.062103	-0.600513	-0.236776	0.407383	-0.281856	-0.694995	0.467508	-0.467947
31960	8.947069	-0.272055	-4.075469	-0.054347	-0.143156	-0.078684	-0.597521	-0.239303	0.411805	-0.281985	-0.696742	0.467825	-0.464946
31961	8.942377	-0.133232	-4.117862	-0.057909	-0.135994	-0.075011	-0.593692	-0.244204	0.412304	-0.282204	-0.698338	0.468186	-0.462046
31962	8.970701	-0.273855	-4.134328	-0.069423	-0.129351	-0.062216	-0.591968	-0.246234	0.415651	-0.282521	-0.699694	0.468795	-0.459175
31963	8.845504	-0.312154	-4.105745	-0.089706	-0.043977	-0.042239	-0.590122	-0.247513	0.418067	-0.283742	-0.699948	0.469378	-0.457436
31964	8.899094	-0.223312	-4.068527	-0.078091	-0.017692	-0.020208	-0.589248	-0.251158	0.416997	-0.284830	-0.699837	0.470005	-0.456284
31965	8.879048	-0.365717	-4.107348	-0.077947	-0.017966	-0.015649	-0.587988	-0.251736	0.416810	-0.285887	-0.699664	0.470701	-0.455169
31966	8.873867	-0.384561	-4.145920	-0.088843	-0.016254	-0.012926	-0.589491	-0.254249	0.416529	-0.287075	-0.699403	0.471522	-0.453973
31967	8.908168	-0.312630	-4.103261	-0.079317	0.021734	-0.001936	-0.587264	-0.255049	0.414784	-0.288395	-0.698727	0.472194	-0.453477
31968	8.941523	-0.378056	-4.124256	-0.072276	0.040897	-0.014803	-0.588368	-0.256674	0.413577	-0.289903	-0.698058	0.472503	-0.453224
31969	8.927562	-0.298339	-4.094233	-0.074827	0.027466	-0.005600	-0.588649	-0.256656	0.413302	-0.291245	-0.697386	0.473049	-0.452830
31970	8.924725	-0.336595	-4.133018	-0.079475	-0.003819	-0.005567	-0.588092	-0.257445	0.411853	-0.292344	-0.696990	0.473808	-0.451936
31971	8.929939	-0.273913	-4.108653	-0.064794	-0.002131	-0.003694	-0.588340	-0.260508	0.410828	-0.293243	-0.696621	0.474462	-0.451235
31972	8.927299	-0.241789	-4.151818	-0.050318	0.001894	-0.010091	-0.588891	-0.262370	0.408486	-0.294041	-0.696373	0.474877	-0.450662
31973	8.942005	-0.244765	-4.118575	-0.036063	0.023086	-0.026610	-0.588038	-0.263533	0.408825	-0.294984	-0.696162	0.474804	-0.450449
31974	8.947412	-0.158032	-4.079569	-0.033945	0.055731	-0.018383	-0.589861	-0.263438	0.407452	-0.296129	-0.695613	0.474621	-0.450739
31975	8.933019	-0.162917	-4.069402	-0.010709	0.049492	-0.038518	-0.590832	-0.265152	0.405122	-0.297077	-0.695424	0.473996	-0.451063
31976	8.972091	-0.183611	-3.993713	0.022751	0.046353	-0.018253	-0.590139	-0.265008	0.404845	-0.297346	-0.695289	0.473364	-0.451757
31977	8.962380	-0.183417	-4.003009	0.016688	0.049519	-0.040295	-0.590952	-0.266704	0.405028	-0.297931	-0.695276	0.472466	-0.452333
31978	8.994823	-0.149015	-3.873579	0.027545	0.101582	-0.049515	-0.591125	-0.265457	0.402733	-0.298933	-0.694966	0.471019	-0.453655
31979	9.011547	-0.190344	-3.874474	0.066314	0.119229	-0.038460	-0.592248	-0.265918	0.400901	-0.299470	-0.694590	0.469273	-0.455681
31980	9.020782	-0.209217	-3.918415	0.055499	0.086500	-0.029256	-0.592794	-0.267551	0.399689	-0.299758	-0.694384	0.467944	-0.457170
31981	9.083779	-0.132235	-3.905778	0.064436	0.093420	-0.037480	-0.593943	-0.266282	0.397266	-0.300068	-0.694213	0.466378	-0.458823
31982	9.099147	-0.172951	-3.771369	0.088408	0.100323	-0.031021	-0.596752	-0.266509	0.394068	-0.300046	-0.694081	0.464644	-0.460793
31983	9.059556	-0.195248	-3.895622	0.049563	0.065299	-0.043903	-0.594676	-0.265410	0.394117	-0.300357	-0.694130	0.463291	-0.461878
31984	9.076717	-0.161740	-3.871894	0.050988	0.043043	-0.056701	-0.597724	-0.266253	0.394931	-0.300548	-0.694544	0.461871	-0.462552
31985	9.060188	-0.118312	-3.846841	0.048622	0.042173	-0.042018	-0.596038	-0.267670	0.394409	-0.300638	-0.694781	0.460690	-0.463315
31986	9.050665	-0.118445	-3.831995	0.031378	0.021531	-0.034680	-0.596611	-0.267177	0.393188	-0.300704	-0.695065	0.459893	-0.463638
31987	9.098980	-0.138517	-3.807366	0.018659	0.017675	-0.031020	-0.596329	-0.267067	0.393751	-0.300880	-0.695247	0.459290	-0.463849
31988	9.088952	-0.171909	-3.843436	-0.006146	-0.006078	-0.032875	-0.595894	-0.268224	0.394094	-0.301194	-0.695547	0.459027	-0.463455
31989	9.046062	-0.065136	-3.826645	-0.012650	-0.000326	-0.036558	-0.597982	-0.269256	0.392654	-0.301689	-0.695758	0.458747	-0.463094
31990	9.055192	-0.059437	-3.894574	-0.016155	-0.017315	-0.029196	-0.596165	-0.269707	0.392609	-0.302010	-0.696062	0.458703	-0.462471
31991	9.117348	-0.122431	-3.931121	-0.031359	-0.037460	-0.014511	-0.594994	-0.273195	0.394058	-0.302217	-0.696303	0.459129	-0.461550
31992	8.949940	-0.052707	-3.798818	-0.035949	0.011575	-0.019207	-0.593747	-0.273046	0.393497	-0.302981	-0.696133	0.459225	-0.461209
31993	9.010264	0.051582	-3.831791	-0.013083	0.039077	0.012939	-0.596117	-0.272869	0.393530	-0.303384	-0.695526	0.459400	-0.461686
31994	9.070306	-0.041178	-3.817735	-0.022073	0.048047	0.017493	-0.596129	-0.272801	0.392139	-0.303951	-0.694765	0.459657	-0.462202
31995	9.007578	-0.025959	-3.834611	-0.018642	0.026312	0.011099	-0.597530	-0.272733	0.391179	-0.304329	-0.694259	0.459935	-0.462437
31996	9.070364	-0.046158	-3.808109	-0.007594	0.033545	0.012956	-0.596728	-0.271501	0.388875	-0.304605	-0.693759	0.460087	-0.462855
31997	9.046164	-0.079945	-3.807424	0.014739	0.054862	0.024883	-0.599545	-0.269447	0.388331	-0.304653	-0.693065	0.460073	-0.463874
31998	9.099179	-0.016926	-3.833147	0.007544	0.039784	0.031337	-0.599547	-0.269958	0.387183	-0.304605	-0.692430	0.460299	-0.464630
31999	9.117793	-0.118332	-3.875562	0.003627	0.027459	0.022160	-0.600113	-0.269640	0.386649	-0.304578	-0.691949	0.460519	-0.465147
32000	9.060769	-0.124206	-3.769616	0.010756	0.013013	0.016681	-0.600832	-0.267928	0.386622	-0.304373	-0.691717	0.460673	-0.465473
32001	9.080001	-0.124267	-3.775166	-0.003915	0.000172	0.016677	-0.601801	-0.268472	0.386458	-0.304247	-0.691495	0.461055	-0.465507
32002	9.084870	-0.170725	-3.749084	0.019748	0.025393	0.009336	-0.601680	-0.267316	0.385970	-0.304103	-0.691268	0.460950	-0.466041
32003	9.080188	-0.124593	-3.751023	0.024953	0.021373	-0.000734	-0.602106	-0.266348	0.386592	-0.303933	-0.691185	0.460694	-0.466529
32004	9.089074	-0.191633	-3.819417	0.014130	-0.027059	0.009404	-0.603371	-0.265610	0.386371	-0.303382	-0.691412	0.460962	-0.466286
32005	9.099201	-0.134026	-3.780778	0.050888	0.002073	0.013113	-0.602546	-0.264902	0.386127	-0.302543	-0.691539	0.460776	-0.466828
32006	9.080132	-0.163518	-3.741614	0.021179	-0.015388	-0.001606	-0.601690	-0.265816	0.387179	-0.302105	-0.691801	0.460754	-0.466744
32007	9.099970	-0.179269	-3.662758	0.034017	0.034503	-0.005327	-0.602803	-0.265813	0.387469	-0.301969	-0.691691	0.460273	-0.467469
32008	9.090203	-0.213118	-3.665029	0.066919	0.047456	-0.008044	-0.602672	-0.265109	0.387511	-0.301535	-0.691703	0.459351	-0.468637
32009	9.124031	-0.237912	-3.642304	0.052559	0.032064	0.003885	-0.603830	-0.262482	0.386289	-0.301033	-0.691638	0.458838	-0.469557
32010	9.158103	-0.211919	-3.609596	0.042883	0.027717	-0.015383	-0.603531	-0.263388	0.387347	-0.300819	-0.691755	0.458159	-0.470185
32011	9.138884	-0.219197	-3.599264	0.052157	0.029254	-0.010785	-0.603126	-0.263319	0.385812	-0.300435	-0.691844	0.457461	-0.470978
32012	9.157375	-0.300880	-3.665698	0.013639	0.024071	-0.014534	-0.605507	-0.262954	0.384880	-0.300589	-0.691805	0.457097	-0.471289
32013	9.142551	-0.119665	-3.789551	0.024759	-0.007798	-0.005262	-0.604135	-0.260486	0.386136	-0.300191	-0.692029	0.456958	-0.471350
32014	9.150035	-0.222592	-3.713216	0.028363	-0.032673	-0.005228	-0.603281	-0.261131	0.387484	-0.299528	-0.692535	0.456915	-0.471071
32015	9.142975	-0.200886	-3.700735	0.034935	-0.041416	0.002141	-0.602309	-0.260338	0.388361	-0.298611	-0.693067	0.456983	-0.470803
32016	9.070422	-0.197465	-3.736642	0.030086	-0.044496	-0.007973	-0.604125	-0.259760	0.388693	-0.297847	-0.693712	0.456965	-0.470355
32017	9.089261	-0.248052	-3.771489	0.015632	-0.024465	-0.003451	-0.602177	-0.258719	0.389995	-0.297402	-0.694021	0.457038	-0.470110
32018	9.070224	-0.228822	-3.748915	0.010510	-0.012329	0.009366	-0.601474	-0.258246	0.391692	-0.297033	-0.694095	0.457241	-0.470036
32019	9.060613	-0.221485	-3.748508	-0.011690	-0.030242	0.002009	-0.601331	-0.258006	0.392543	-0.296862	-0.694246	0.457681	-0.469493
32020	9.161482	-0.294790	-3.760003	-0.011734	-0.052317	0.002054	-0.601066	-0.256880	0.392610	-0.296508	-0.694625	0.458236	-0.468614
32021	8.998122	-0.196926	-3.738765	-0.023284	-0.025351	0.012980	-0.599667	-0.256672	0.393726	-0.296439	-0.694559	0.458908	-0.468098
32022	9.089967	-0.115153	-3.736836	0.008937	0.018545	0.016677	-0.601612	-0.256939	0.394007	-0.296309	-0.694263	0.459049	-0.468480
32023	9.118499	-0.261017	-3.724363	0.011059	0.001262	0.028620	-0.599800	-0.257363	0.393405	-0.295863	-0.694007	0.459456	-0.468743
32024	9.069854	-0.289145	-3.771031	0.018421	-0.012738	0.031393	-0.601051	-0.256577	0.395141	-0.295177	-0.693924	0.459899	-0.468864
32025	9.045622	-0.298490	-3.784677	0.031147	-0.007958	0.027732	-0.599683	-0.254351	0.395544	-0.294372	-0.693880	0.460161	-0.469178
32026	9.075975	-0.325601	-3.587945	0.047663	0.014076	0.027738	-0.601666	-0.252559	0.394278	-0.293563	-0.693748	0.460122	-0.469917
32027	9.152240	-0.261271	-3.723211	0.030916	-0.018554	0.020440	-0.603894	-0.251483	0.396180	-0.292735	-0.693865	0.460344	-0.470044
32028	9.081156	-0.297682	-3.863285	0.018002	-0.027505	0.016732	-0.602504	-0.250831	0.396905	-0.292056	-0.694052	0.460672	-0.469868
32029	9.059929	-0.342228	-3.785497	0.017880	-0.037426	0.013068	-0.601813	-0.250546	0.396637	-0.291303	-0.694338	0.461024	-0.469568
32030	9.045397	-0.332239	-3.799379	0.024828	-0.030131	-0.001613	-0.600409	-0.250890	0.397439	-0.290679	-0.694755	0.461052	-0.469310
32031	9.040286	-0.341449	-3.833061	0.017783	-0.019606	0.007528	-0.599277	-0.251532	0.398645	-0.290143	-0.694923	0.461225	-0.469224
32032	9.040440	-0.351474	-3.808980	0.024595	-0.009223	-0.012663	-0.598982	-0.252418	0.399286	-0.289817	-0.695246	0.460977	-0.469191
32033	9.040293	-0.356095	-3.825911	0.008578	-0.004631	0.003814	-0.599972	-0.250876	0.399948	-0.289581	-0.695253	0.461098	-0.469206
32034	9.039870	-0.330967	-3.890940	-0.010230	-0.014527	-0.014557	-0.599693	-0.251015	0.399798	-0.289707	-0.695442	0.461180	-0.468768
32035	9.124526	-0.395540	-3.822072	-0.010021	-0.029793	-0.005346	-0.599263	-0.251875	0.399880	-0.289583	-0.695662	0.461494	-0.468209
32036	8.953668	-0.384948	-3.798708	-0.008194	0.036833	-0.011907	-0.600660	-0.251048	0.400782	-0.290129	-0.695357	0.461295	-0.468520
32037	9.062507	-0.235233	-3.809047	-0.000989	0.037974	-0.015516	-0.600540	-0.251069	0.398267	-0.290600	-0.695087	0.460990	-0.468928
32038	9.088977	-0.367056	-3.757763	0.008671	0.032197	0.003766	-0.601489	-0.253174	0.398146	-0.290726	-0.694775	0.460882	-0.469418
32039	9.064889	-0.366898	-3.756861	0.005676	0.010542	-0.003551	-0.600811	-0.252679	0.396495	-0.290740	-0.694689	0.460839	-0.469579
32040	9.103595	-0.345492	-3.746093	0.008282	0.014550	-0.009045	-0.600796	-0.253030	0.397869	-0.290825	-0.694661	0.460656	-0.469748
32041	9.035407	-0.404719	-3.813969	0.017167	0.020694	-0.020076	-0.600266	-0.252096	0.395968	-0.290927	-0.694697	0.460217	-0.470062
32042	9.047777	-0.239531	-3.842337	0.019144	0.011053	-0.012686	-0.602467	-0.253146	0.397878	-0.290865	-0.694797	0.459902	-0.470260
32043	9.107514	-0.282982	-3.888327	0.020936	0.011172	-0.014514	-0.602049	-0.253542	0.397152	-0.290775	-0.694895	0.459560	-0.470505
32044	9.050258	-0.307959	-3.804233	0.046897	0.004735	-0.000703	-0.600391	-0.252437	0.397204	-0.290156	-0.695106	0.459187	-0.470939
32045	9.040302	-0.336600	-3.833030	0.041236	0.001451	-0.007140	-0.602056	-0.252453	0.398056	-0.289625	-0.695346	0.458813	-0.471277
32046	9.069169	-0.336724	-3.838940	0.030442	-0.002629	0.000192	-0.600385	-0.252733	0.397465	-0.289159	-0.695521	0.458652	-0.471462
32047	9.098015	-0.366075	-3.835380	0.021152	-0.002270	-0.005330	-0.600677	-0.251471	0.397825	-0.288855	-0.695663	0.458514	-0.471573
32048	9.049813	-0.351080	-3.843140	0.002896	-0.004175	-0.003536	-0.600945	-0.252052	0.398210	-0.288792	-0.695728	0.458567	-0.471463
32049	9.078725	-0.326893	-3.853724	-0.013984	-0.012453	-0.018227	-0.600804	-0.252330	0.398052	-0.289004	-0.695883	0.458641	-0.471033
32050	9.117461	-0.403093	-3.797705	-0.028426	-0.033207	-0.009049	-0.599679	-0.252670	0.398858	-0.289162	-0.696091	0.459080	-0.470200
32051	8.992312	-0.370751	-3.792815	-0.039354	0.025939	-0.012857	-0.599373	-0.254538	0.399298	-0.290027	-0.695687	0.459245	-0.470104
32052	9.082077	-0.201741	-3.785409	-0.031135	0.029615	-0.012799	-0.600760	-0.255734	0.398121	-0.290834	-0.695322	0.459293	-0.470098
32053	9.069271	-0.317392	-3.833987	-0.021152	0.027964	-0.016470	-0.600214	-0.255413	0.397159	-0.291500	-0.695037	0.459223	-0.470175
32054	9.112948	-0.323113	-3.792185	-0.019189	0.033214	-0.011877	-0.599093	-0.257037	0.395233	-0.292166	-0.694699	0.459151	-0.470333
32055	9.064934	-0.308445	-3.775803	-0.013728	0.051763	-0.014656	-0.601050	-0.257364	0.393836	-0.292930	-0.694215	0.458897	-0.470819
32056	9.084219	-0.337863	-3.762225	-0.015873	0.059900	-0.027520	-0.603010	-0.257678	0.392160	-0.293943	-0.693785	0.458421	-0.471285
32057	9.111323	-0.178141	-3.752537	-0.027363	0.022144	-0.042130	-0.604125	-0.258576	0.390580	-0.294884	-0.693751	0.458086	-0.471073
32058	9.113107	-0.230715	-3.810910	-0.031609	0.031635	-0.031153	-0.602150	-0.260980	0.389855	-0.295889	-0.693528	0.457872	-0.470980
32059	9.085385	-0.213086	-3.664849	-0.043585	0.023475	-0.032997	-0.602425	-0.261258	0.389840	-0.296982	-0.693301	0.457808	-0.470689
32060	9.041476	-0.209399	-3.735638	-0.042177	0.028132	-0.049530	-0.602959	-0.263484	0.389150	-0.298271	-0.693216	0.457455	-0.470342
32061	9.123633	-0.188440	-3.714422	-0.063901	0.044346	-0.042235	-0.600424	-0.267086	0.386670	-0.299922	-0.692753	0.457327	-0.470098
32062	9.124001	-0.123236	-3.694689	-0.053959	0.039009	-0.045866	-0.601261	-0.268903	0.383496	-0.301443	-0.692455	0.457075	-0.469810
32063	9.112040	-0.120863	-3.684565	-0.051255	0.042790	-0.047704	-0.601653	-0.271016	0.383369	-0.302957	-0.692130	0.456758	-0.469623
32064	9.131206	-0.062275	-3.723543	-0.058844	0.015637	-0.055003	-0.602756	-0.272117	0.383032	-0.304411	-0.692105	0.456558	-0.468913
32065	9.162632	-0.101699	-3.693578	-0.065633	0.012620	-0.034823	-0.601631	-0.273506	0.382099	-0.305726	-0.691856	0.456735	-0.468251
32066	9.023445	-0.096815	-3.623132	-0.060855	0.075066	-0.033106	-0.603137	-0.277048	0.379661	-0.307547	-0.691057	0.456494	-0.468474
32067	9.154406	0.078809	-3.588241	-0.041447	0.085644	-0.025685	-0.603979	-0.278838	0.375930	-0.309110	-0.690185	0.456119	-0.469096
32068	9.161134	-0.059378	-3.594224	-0.045230	0.085983	-0.031220	-0.603279	-0.279521	0.375183	-0.310792	-0.689359	0.455684	-0.469622
32069	9.130120	-0.025554	-3.568692	-0.034399	0.088111	-0.036709	-0.604967	-0.279274	0.373540	-0.312382	-0.688602	0.455072	-0.470270
32070	9.202692	-0.011936	-3.537505	-0.023668	0.087715	-0.045843	-0.604965	-0.281386	0.370339	-0.313918	-0.688021	0.454220	-0.470921
32071	9.168778	-0.057718	-3.541366	-0.028084	0.108678	-0.042230	-0.607465	-0.283359	0.368007	-0.315656	-0.687154	0.453341	-0.471872
32072	9.236504	0.087677	-3.569517	-0.025244	0.080861	-0.069669	-0.608039	-0.283519	0.365630	-0.317374	-0.686837	0.452216	-0.472259
32073	9.251062	0.006917	-3.522285	-0.029877	0.073616	-0.071511	-0.606660	-0.284501	0.362067	-0.319091	-0.686550	0.451170	-0.472520
32074	9.218331	0.017597	-3.397818	-0.039350	0.065073	-0.082528	-0.606603	-0.289426	0.361344	-0.320980	-0.686403	0.450099	-0.472476
32075	9.184839	0.058874	-3.384220	-0.030837	0.066457	-0.106371	-0.607692	-0.292840	0.359050	-0.322970	-0.686484	0.448626	-0.472404
32076	9.315370	0.054781	-3.328749	-0.094956	0.055728	-0.108284	-0.606580	-0.294020	0.356734	-0.325777	-0.686288	0.447781	-0.471562
32077	9.277127	0.149627	-3.329116	-0.137224	0.046966	-0.113851	-0.605422	-0.299795	0.352738	-0.329116	-0.685915	0.447328	-0.470214
32078	9.316510	0.250329	-3.264723	-0.134862	0.034606	-0.091777	-0.605378	-0.303590	0.352085	-0.332119	-0.685494	0.447215	-0.468822
32079	9.268221	0.328886	-3.310708	-0.114821	0.023604	-0.093554	-0.603397	-0.307863	0.349011	-0.334745	-0.685290	0.446974	-0.467479
32080	9.308434	0.237231	-3.368358	-0.133083	-0.003937	-0.124752	-0.603630	-0.311667	0.348639	-0.337681	-0.685521	0.446640	-0.465344
32081	9.089818	0.435195	-3.368553	-0.124448	0.050580	-0.113827	-0.603459	-0.316311	0.345001	-0.340858	-0.685170	0.446021	-0.464137
32082	9.230432	0.705840	-3.372047	-0.072896	0.094104	-0.104544	-0.600924	-0.320963	0.340782	-0.343650	-0.684700	0.444732	-0.464008
32083	9.235497	0.566363	-3.281369	-0.035568	0.109031	-0.078822	-0.603423	-0.322681	0.339025	-0.345803	-0.684093	0.443358	-0.464619
32084	9.235750	0.580552	-3.254720	-0.006474	0.096381	-0.084247	-0.603832	-0.324303	0.337533	-0.347508	-0.683873	0.441702	-0.465247
32085	9.217224	0.657419	-3.190732	0.002369	0.096999	-0.095231	-0.604095	-0.327541	0.334265	-0.349183	-0.683778	0.439828	-0.465908
32086	9.217868	0.636782	-3.099114	0.054394	0.141343	-0.069508	-0.605078	-0.328528	0.331561	-0.350314	-0.683420	0.437492	-0.467779
32087	9.319457	0.796341	-3.116364	0.037698	0.136327	-0.076825	-0.606758	-0.330030	0.327995	-0.351677	-0.683031	0.435256	-0.469408
32088	9.304757	0.789553	-3.144840	0.044870	0.153313	-0.084184	-0.605808	-0.330158	0.324489	-0.353171	-0.682609	0.432714	-0.471247
32089	9.264699	0.741926	-3.008404	0.060044	0.136289	-0.062118	-0.607462	-0.332468	0.322967	-0.354085	-0.682239	0.430459	-0.473159
32090	9.368500	0.774996	-2.997578	0.052660	0.131836	-0.063932	-0.607785	-0.331157	0.319422	-0.355087	-0.681886	0.428261	-0.474907
32091	9.422241	0.841625	-2.931529	0.047095	0.126442	-0.065744	-0.608342	-0.332071	0.317975	-0.356123	-0.681537	0.426140	-0.476537
32092	9.374611	0.870254	-2.871597	0.052314	0.119592	-0.074902	-0.608774	-0.333032	0.314570	-0.357125	-0.681381	0.423877	-0.478028
32093	9.296247	0.966358	-2.764189	0.047435	0.122997	-0.085926	-0.609293	-0.336523	0.313662	-0.358319	-0.681228	0.421490	-0.479459
32094	9.367396	1.022166	-2.623991	0.057536	0.144143	-0.085911	-0.609884	-0.335794	0.310502	-0.359552	-0.680956	0.418839	-0.481243
32095	9.478896	1.022657	-2.538796	0.073802	0.105659	-0.089460	-0.610688	-0.339643	0.308318	-0.360282	-0.681174	0.416260	-0.482625
32096	9.383152	1.097833	-2.488837	0.076058	0.110402	-0.107822	-0.612628	-0.341511	0.306547	-0.361191	-0.681522	0.413375	-0.483931
32097	9.440660	1.158951	-2.555799	0.059980	0.118628	-0.059214	-0.612919	-0.341042	0.305741	-0.361928	-0.681252	0.411231	-0.485585
32098	9.464369	1.005812	-2.540777	0.075572	0.103516	-0.022477	-0.609722	-0.341567	0.303864	-0.361945	-0.680957	0.409544	-0.487409
32099	9.435579	0.905808	-2.482389	0.039636	0.063254	0.005941	-0.611415	-0.340371	0.303116	-0.361870	-0.680534	0.408881	-0.488610
32100	9.442294	0.968305	-2.264868	0.001839	0.052615	0.031595	-0.613668	-0.339551	0.301513	-0.361949	-0.679751	0.409022	-0.489522
32101	9.400947	1.267484	-2.130952	0.037892	0.082800	0.079377	-0.613112	-0.340467	0.299777	-0.361353	-0.678515	0.409218	-0.491510
32102	9.714827	1.454357	-2.126980	-0.040279	0.054112	0.102310	-0.617912	-0.337408	0.296661	-0.361323	-0.676825	0.410727	-0.492601
32103	9.578868	1.505888	-2.280961	-0.141594	0.026301	0.079191	-0.618521	-0.334345	0.295042	-0.362722	-0.674839	0.413069	-0.492341
32104	9.415826	1.676361	-2.249602	-0.221861	-0.000036	0.091916	-0.619357	-0.334857	0.294180	-0.364780	-0.672446	0.416588	-0.491127
32105	9.217449	1.498689	-2.277154	-0.349460	0.008529	0.108095	-0.619679	-0.334206	0.289618	-0.368553	-0.668850	0.421446	-0.489072
32106	9.364857	1.232826	-2.419649	-0.440172	0.053507	0.130769	-0.625263	-0.337607	0.282622	-0.373577	-0.663927	0.427196	-0.486975
32107	9.275735	0.871786	-2.573240	-0.517089	0.050318	0.125951	-0.626709	-0.339118	0.273331	-0.379699	-0.658420	0.433546	-0.484097
32108	9.505638	0.233642	-2.484560	-0.616541	0.081728	0.129325	-0.628291	-0.340513	0.264606	-0.387216	-0.651751	0.440663	-0.480730
32109	9.554637	-0.272948	-2.166062	-0.643738	0.097799	0.169556	-0.632245	-0.343292	0.253027	-0.394847	-0.644216	0.448329	-0.477580
32110	10.081878	-0.277687	-1.910480	-0.534103	0.130784	0.230401	-0.637336	-0.343834	0.242435	-0.400650	-0.636607	0.455444	-0.476216
32111	10.197194	-0.155973	-2.005774	-0.410839	0.081185	0.192225	-0.641057	-0.342419	0.231950	-0.404791	-0.630679	0.461218	-0.475044
32112	9.619416	-0.235664	-1.907404	-0.306169	-0.004447	0.076814	-0.642655	-0.340968	0.225914	-0.407855	-0.627485	0.465237	-0.472727
32113	9.681135	-0.429589	-1.944788	-0.207503	-0.089532	0.078958	-0.642800	-0.341720	0.223915	-0.408866	-0.625789	0.469020	-0.470357
32114	9.739788	-0.427243	-2.149840	-0.133316	-0.150569	0.018647	-0.643898	-0.342067	0.225579	-0.408923	-0.625899	0.471848	-0.467324
32115	9.544562	-0.416004	-2.161788	-0.069268	-0.168625	0.055462	-0.643628	-0.340443	0.227072	-0.407636	-0.626256	0.474696	-0.465080
32116	9.626210	-0.401471	-2.203389	0.003463	-0.209028	-0.026894	-0.641061	-0.341087	0.233707	-0.405833	-0.628443	0.476138	-0.462225
32117	9.678584	-0.339767	-2.311212	0.006122	-0.228985	-0.062624	-0.638741	-0.344270	0.240188	-0.404083	-0.631059	0.477299	-0.458985
32118	9.554504	-0.461183	-2.413631	-0.025030	-0.209303	-0.067355	-0.637589	-0.344766	0.244194	-0.402994	-0.633378	0.478477	-0.455508
32119	9.340796	-0.326813	-2.375782	-0.040727	-0.189586	-0.073864	-0.633317	-0.348772	0.249489	-0.402270	-0.635324	0.479610	-0.452235
32120	9.513024	-0.367309	-2.520151	-0.049503	-0.177561	-0.027077	-0.629085	-0.349662	0.254838	-0.401417	-0.636751	0.481248	-0.449236
32121	9.786956	-0.102116	-2.729124	-0.055238	-0.133436	-0.039907	-0.627643	-0.351279	0.258493	-0.401074	-0.637721	0.482498	-0.446819
32122	9.560199	0.136518	-2.863999	-0.109113	-0.079680	-0.074980	-0.625656	-0.352829	0.260611	-0.402344	-0.638242	0.483263	-0.444099
32123	9.262919	0.896924	-2.992836	-0.112411	-0.005335	-0.133773	-0.624338	-0.357416	0.261293	-0.404785	-0.638513	0.482795	-0.441996
32124	8.994478	1.384112	-3.015849	-0.093677	0.010503	-0.185125	-0.622906	-0.361594	0.259347	-0.407696	-0.639407	0.481279	-0.439675
32125	8.956038	1.262251	-2.949997	-0.069420	0.064947	-0.173263	-0.620466	-0.367550	0.258677	-0.410609	-0.639792	0.479335	-0.438524
32126	9.321096	1.809373	-2.713734	-0.013181	0.200707	-0.166768	-0.621670	-0.374252	0.254088	-0.414140	-0.639477	0.475772	-0.439544
32127	9.413168	1.959035	-2.711371	-0.025448	0.201983	-0.249330	-0.618294	-0.380389	0.248094	-0.418480	-0.639727	0.471299	-0.439887
32128	9.601352	1.913377	-2.660742	-0.083429	0.204615	-0.228308	-0.617135	-0.386171	0.244237	-0.423457	-0.639332	0.467499	-0.439754
32129	9.357512	2.065391	-2.476741	-0.156748	0.142000	-0.225621	-0.615022	-0.392626	0.236422	-0.428700	-0.638745	0.464938	-0.438239
32130	9.214208	2.269063	-2.400015	-0.180192	0.116889	-0.174238	-0.613437	-0.400035	0.230925	-0.433592	-0.637748	0.463394	-0.436512
32131	9.286803	2.272884	-2.361647	-0.237239	0.064799	-0.146721	-0.611439	-0.407423	0.224868	-0.438454	-0.636382	0.463160	-0.433889
32132	9.384930	2.444738	-2.209625	-0.345345	-0.004491	-0.075195	-0.610030	-0.411729	0.219704	-0.443431	-0.634035	0.465337	-0.429920
32133	9.344411	2.680817	-2.252459	-0.429974	-0.044446	-0.018377	-0.609883	-0.415578	0.214301	-0.448603	-0.630672	0.469287	-0.425180
32134	9.250750	2.534617	-2.150888	-0.468843	-0.095612	0.038476	-0.608614	-0.419619	0.209573	-0.453250	-0.626851	0.474701	-0.419859
32135	9.078025	2.522326	-2.047903	-0.507236	-0.096055	0.109018	-0.609466	-0.421610	0.204155	-0.457777	-0.621919	0.481256	-0.414789
32136	9.098774	2.673255	-1.922107	-0.549307	-0.094608	0.179621	-0.612854	-0.422225	0.197449	-0.462154	-0.615865	0.488983	-0.409903
32137	9.098695	2.683150	-1.936530	-0.555405	-0.073267	0.223620	-0.616145	-0.420104	0.189796	-0.466466	-0.609037	0.496985	-0.405573
32138	9.073862	2.499263	-1.953706	-0.563975	-0.054540	0.311624	-0.620544	-0.417737	0.183284	-0.470199	-0.601032	0.505921	-0.402141
32139	9.776959	2.193769	-2.506079	-0.543876	-0.013816	0.372245	-0.626679	-0.412357	0.173625	-0.473633	-0.592155	0.514891	-0.399889
32140	9.298580	0.712841	-2.666907	-0.569658	0.001653	0.390164	-0.631848	-0.406669	0.163138	-0.477207	-0.582625	0.524108	-0.397660
32141	8.817019	0.223713	-2.106261	-0.395091	0.116692	0.302063	-0.637548	-0.402312	0.153970	-0.480641	-0.574662	0.529691	-0.397712
32142	10.336001	0.259282	-2.302908	-0.317792	0.128798	0.317212	-0.644673	-0.394597	0.146140	-0.483085	-0.567153	0.534703	-0.398822
32143	10.489195	0.733090	-2.634010	-0.287397	-0.002229	0.167100	-0.649819	-0.388392	0.139593	-0.484984	-0.562513	0.538986	-0.397322
32144	9.535198	0.615198	-2.562878	-0.246716	-0.143417	0.058903	-0.650982	-0.386390	0.136657	-0.485715	-0.560558	0.543103	-0.393567
32145	9.045893	0.157370	-2.702137	-0.236924	-0.169114	0.117499	-0.652915	-0.387384	0.137311	-0.485568	-0.558218	0.548031	-0.390229
32146	9.074156	0.172936	-2.792453	-0.203735	-0.157432	0.229495	-0.652950	-0.382850	0.140243	-0.484285	-0.554892	0.553799	-0.388421
32147	9.145939	0.107453	-2.829376	-0.208380	-0.093103	0.185344	-0.654672	-0.379124	0.139931	-0.484042	-0.551450	0.558513	-0.386871
32148	9.632156	0.095118	-2.888696	-0.282570	-0.195644	0.088203	-0.657059	-0.376492	0.141931	-0.484249	-0.549178	0.563654	-0.382361
32149	9.131052	0.247319	-2.943836	-0.294449	-0.155546	0.016458	-0.658162	-0.377989	0.141011	-0.485479	-0.547234	0.567755	-0.377491
32150	9.632700	0.364874	-2.932846	-0.310298	-0.056386	-0.038655	-0.655889	-0.381682	0.140483	-0.488488	-0.545023	0.570311	-0.372928
32151	10.322964	0.723792	-2.936996	-0.366405	0.003766	-0.054247	-0.656171	-0.384543	0.135284	-0.492779	-0.541935	0.572592	-0.368258
32152	7.594474	1.513304	-2.151161	-0.285695	-0.032344	-0.173764	-0.655579	-0.389476	0.131625	-0.496746	-0.541279	0.573220	-0.362875
32153	8.476892	2.561013	-1.904414	-0.320640	0.043899	-0.181835	-0.651647	-0.394828	0.126791	-0.501919	-0.539784	0.573294	-0.357834
32154	10.650625	2.528947	-2.464109	-0.310189	-0.018540	0.009599	-0.652183	-0.399138	0.122343	-0.504947	-0.536629	0.575891	-0.354130
32155	10.004343	2.577013	-3.173839	-0.342547	-0.232298	-0.017807	-0.649661	-0.401093	0.120943	-0.505969	-0.534968	0.580598	-0.347435
32156	9.649643	2.403057	-2.854984	-0.391729	-0.209102	0.057204	-0.648770	-0.405095	0.121385	-0.507284	-0.531716	0.586121	-0.341178
32157	8.968175	2.078605	-2.353414	-0.510530	-0.224680	0.166917	-0.650761	-0.403525	0.118849	-0.508834	-0.526064	0.593747	-0.334379
32158	9.023639	2.239773	-2.105675	-0.622206	-0.204577	0.267647	-0.653632	-0.398793	0.115679	-0.511076	-0.517818	0.602836	-0.327497
32159	9.126441	2.358188	-1.949347	-0.760872	-0.253691	0.357425	-0.658896	-0.394416	0.108881	-0.513443	-0.507308	0.614114	-0.319185
32160	9.179829	2.644928	-2.021929	-0.805706	-0.194978	0.456399	-0.663929	-0.386349	0.101889	-0.516177	-0.494539	0.625859	-0.311917
32161	9.281417	2.916673	-2.086750	-0.840061	-0.223208	0.406894	-0.669986	-0.375105	0.093987	-0.519076	-0.482086	0.637360	-0.303191
32162	9.131068	2.919414	-2.211529	-0.854963	-0.258476	0.365593	-0.676255	-0.367652	0.088365	-0.521680	-0.469958	0.648728	-0.293498
32163	9.106937	2.783074	-2.158382	-0.822476	-0.206815	0.377476	-0.680867	-0.359483	0.082074	-0.524491	-0.457645	0.659153	-0.284584
32164	9.415192	2.615328	-2.108208	-0.844596	-0.185896	0.368266	-0.685044	-0.351678	0.077291	-0.527545	-0.444843	0.669251	-0.275526
32165	9.596074	2.398454	-2.304768	-0.814307	-0.151069	0.401300	-0.687448	-0.342890	0.069203	-0.530586	-0.431681	0.678751	-0.267258
32166	10.101193	1.512188	-2.662726	-0.768600	-0.059873	0.384679	-0.693787	-0.331884	0.060452	-0.534238	-0.418486	0.686802	-0.260312
32167	10.353813	1.236548	-3.214966	-0.526757	0.048257	0.383136	-0.696750	-0.322684	0.052813	-0.537400	-0.407346	0.692130	-0.257346
32168	8.938112	-0.232799	-3.384141	-0.598913	0.078672	0.272274	-0.703071	-0.313098	0.044113	-0.541881	-0.396624	0.696610	-0.252564
32169	9.795769	-0.870321	-3.130548	-0.618385	0.088489	0.327366	-0.707142	-0.304708	0.036016	-0.546402	-0.384878	0.701285	-0.248019
32170	9.533409	-0.673156	-2.868275	-0.584516	0.149065	0.358516	-0.710452	-0.292483	0.024519	-0.551119	-0.372610	0.705329	-0.244828
32171	10.042782	-0.473602	-2.828057	-0.593940	0.192989	0.241125	-0.712938	-0.280726	0.010753	-0.557102	-0.361646	0.707845	-0.240427
32172	9.274633	-0.615314	-2.706066	-0.598981	0.016307	0.206340	-0.716711	-0.273768	0.002844	-0.560590	-0.351854	0.712067	-0.234304
32173	8.553940	-0.521278	-2.468385	-0.533791	-0.012660	0.254091	-0.718799	-0.266377	-0.002821	-0.562975	-0.342214	0.716469	-0.229394
32174	8.657544	-0.421336	-2.201109	-0.504516	0.011757	0.322058	-0.721754	-0.257096	-0.009199	-0.565035	-0.331762	0.720883	-0.225825
32175	9.187099	-0.411970	-2.273983	-0.522524	-0.011857	0.335023	-0.724459	-0.244766	-0.014274	-0.566802	-0.320953	0.725571	-0.221970
32176	9.404095	-0.384491	-2.267427	-0.533699	-0.015258	0.362587	-0.728783	-0.234685	-0.016263	-0.568302	-0.309610	0.730455	-0.218196
32177	9.658812	-0.433876	-2.335238	-0.575372	-0.058860	0.278204	-0.732179	-0.223427	-0.022375	-0.569765	-0.299109	0.735327	-0.212594
32178	9.294718	-0.318652	-2.417479	-0.612092	-0.106802	0.140509	-0.733976	-0.215463	-0.025356	-0.571172	-0.290391	0.740012	-0.204491
32179	9.283094	-0.273650	-2.692080	-0.541608	-0.034391	0.065286	-0.735845	-0.211950	-0.027076	-0.573515	-0.283215	0.742993	-0.197054
32180	8.167083	-0.325973	-2.723145	-0.478738	0.098969	-0.234191	-0.735183	-0.213728	-0.034449	-0.578544	-0.280699	0.742454	-0.187765
32181	7.967058	0.266380	-2.668330	-0.348718	0.368919	-0.322400	-0.730273	-0.222384	-0.044521	-0.587133	-0.279895	0.737689	-0.180964
32182	9.560795	2.656393	-1.992626	-0.204624	0.649452	-0.490628	-0.726106	-0.232730	-0.063342	-0.599509	-0.282253	0.728031	-0.175767
32183	10.673597	0.350454	-1.686995	-0.614997	0.730685	-0.254953	-0.718667	-0.241260	-0.088503	-0.614408	-0.275831	0.719888	-0.167873
32184	12.572446	2.227030	-1.219260	-0.609950	0.582934	0.100225	-0.716111	-0.238639	-0.114186	-0.625693	-0.264823	0.715292	-0.163504
32185	13.273669	3.173759	-1.302104	-0.738837	0.353067	0.166716	-0.715543	-0.229221	-0.133289	-0.634080	-0.251892	0.714065	-0.156857
32186	9.917614	2.048664	-1.708035	-0.649862	0.021095	0.098577	-0.716728	-0.221823	-0.148174	-0.637249	-0.242055	0.716348	-0.148891
32187	8.948358	1.520124	-1.566555	-0.579026	-0.208098	0.168519	-0.717833	-0.212530	-0.149544	-0.636567	-0.232780	0.721473	-0.141680
32188	7.899819	1.567979	-1.328991	-0.571906	-0.363560	0.177741	-0.722084	-0.203009	-0.142915	-0.633374	-0.223843	0.728550	-0.133961
32189	8.154457	1.802993	-0.907081	-0.591793	-0.322497	0.185086	-0.724965	-0.192319	-0.137483	-0.630825	-0.214436	0.734958	-0.126151
32190	8.886770	2.354142	-1.162728	-0.506857	-0.358480	0.185555	-0.728245	-0.183310	-0.132290	-0.627165	-0.206098	0.741563	-0.119468
32191	8.686674	2.369704	-1.493267	-0.434601	-0.391609	-0.019840	-0.733688	-0.175837	-0.121031	-0.623228	-0.201850	0.747341	-0.111019
32192	8.317746	2.398952	-1.851217	-0.403400	-0.466507	-0.078473	-0.734627	-0.173147	-0.111923	-0.617966	-0.198908	0.753745	-0.102091
32193	8.721156	2.547269	-2.092360	-0.316666	-0.408125	-0.056268	-0.735095	-0.173659	-0.101204	-0.613231	-0.196699	0.759125	-0.094793
32194	10.391788	2.085586	-2.718158	-0.263331	-0.149842	-0.076491	-0.737167	-0.170460	-0.093450	-0.612081	-0.194809	0.761211	-0.089241
32195	12.400755	1.084293	-3.606472	-0.145083	0.136736	-0.001227	-0.738304	-0.170046	-0.095786	-0.614784	-0.192851	0.759751	-0.087337
32196	10.215950	0.422519	-3.558071	0.099066	0.194684	-0.221653	-0.734549	-0.171373	-0.098835	-0.617692	-0.196989	0.756380	-0.086841
32197	10.446515	-0.567972	-3.235026	0.181016	0.310232	-0.218112	-0.735193	-0.178749	-0.104308	-0.622041	-0.201988	0.751353	-0.087944
32198	9.749704	-0.732247	-2.915391	0.365284	0.243189	-0.093026	-0.735368	-0.180771	-0.112247	-0.624317	-0.207387	0.747347	-0.093227
32199	9.425172	0.040090	-2.835427	0.285261	0.213409	-0.239887	-0.733489	-0.187485	-0.114633	-0.626721	-0.214092	0.743174	-0.095279
32200	8.599465	-0.292588	-2.908156	0.204360	0.167879	-0.355828	-0.730615	-0.196427	-0.118143	-0.628955	-0.221499	0.739201	-0.094536
32201	9.345404	0.105189	-2.585673	0.297582	0.114570	-0.281913	-0.728824	-0.206591	-0.119485	-0.629773	-0.229113	0.736008	-0.095845
32202	8.477171	-0.067700	-2.617128	0.343383	0.024424	-0.133254	-0.728054	-0.212011	-0.118989	-0.628760	-0.235224	0.734488	-0.099289
32203	8.998610	0.048815	-2.539260	0.496280	0.045367	-0.026413	-0.728019	-0.213128	-0.116407	-0.627010	-0.241643	0.732894	-0.106457
32204	9.603312	0.166605	-2.599747	0.663988	0.138506	-0.127934	-0.726674	-0.218664	-0.113691	-0.626008	-0.251408	0.729134	-0.115203
32205	9.419809	0.196079	-2.351177	0.743617	0.101750	-0.087374	-0.725740	-0.224490	-0.110709	-0.623757	-0.261585	0.725776	-0.125498
32206	9.497786	0.098891	-2.197740	0.749668	0.141434	-0.104853	-0.725244	-0.227835	-0.106175	-0.622040	-0.271968	0.721573	-0.135764
32207	9.383293	-0.029140	-1.993835	0.741302	0.114363	-0.176438	-0.724143	-0.235796	-0.103048	-0.619929	-0.283210	0.717261	-0.144971
32208	9.413759	0.357468	-2.267782	0.869812	0.249021	-0.310306	-0.721222	-0.245015	-0.100853	-0.619324	-0.297571	0.709844	-0.154953
32209	10.316259	0.844188	-3.230611	0.847868	0.348353	-0.457987	-0.717005	-0.258686	-0.100760	-0.620354	-0.313234	0.700228	-0.163478
32210	9.196141	1.438972	-2.513433	0.485640	0.453221	-0.599376	-0.709548	-0.277598	-0.104649	-0.625483	-0.326028	0.689234	-0.165628
32211	9.311511	2.058385	-1.571795	0.293473	0.453049	-0.526187	-0.700712	-0.297889	-0.112684	-0.631328	-0.335234	0.679296	-0.166135
32212	10.114162	2.340640	-1.343961	0.280172	0.412216	-0.331389	-0.693809	-0.309837	-0.122698	-0.636072	-0.341790	0.670973	-0.168484
32213	10.652890	2.267831	-1.441866	0.360347	0.249494	-0.259298	-0.689142	-0.317911	-0.127148	-0.637655	-0.348820	0.664980	-0.171820
32214	10.076425	1.935729	-1.688143	0.438356	0.078358	-0.235206	-0.683446	-0.326310	-0.125208	-0.636384	-0.357160	0.660886	-0.175161
32215	9.257813	1.701461	-1.509319	0.302800	-0.062944	-0.193251	-0.681919	-0.334190	-0.120963	-0.633901	-0.363602	0.659440	-0.176358
32216	9.233779	2.077103	-1.660542	0.231833	-0.127608	-0.170294	-0.682071	-0.340437	-0.114788	-0.631090	-0.369141	0.659075	-0.176298
32217	9.288436	2.451858	-1.607010	0.104179	-0.195209	-0.110717	-0.679734	-0.344502	-0.107663	-0.627977	-0.372435	0.660559	-0.174928
32218	9.050508	2.522526	-1.868151	0.077320	-0.217050	-0.052058	-0.679369	-0.347239	-0.100997	-0.624678	-0.374761	0.662705	-0.173650
32219	9.011247	2.660614	-2.017938	0.025083	-0.209937	0.047854	-0.682939	-0.347758	-0.094994	-0.621371	-0.375026	0.665806	-0.173076
32220	9.011918	2.474090	-1.852532	-0.056845	-0.160597	0.057683	-0.684342	-0.344139	-0.090291	-0.619424	-0.374016	0.668513	-0.171801
32221	9.109901	2.670582	-1.729327	-0.097614	-0.157537	0.039305	-0.686015	-0.342406	-0.087516	-0.617745	-0.372698	0.671296	-0.169853
32222	9.032172	2.701488	-1.822825	-0.172905	-0.187266	0.031850	-0.687959	-0.340844	-0.084052	-0.616372	-0.370675	0.674511	-0.166496
32223	8.858159	2.752424	-1.912593	-0.288452	-0.203435	0.092177	-0.689479	-0.340633	-0.082071	-0.615280	-0.366445	0.678841	-0.162249
32224	9.012219	2.946690	-2.013694	-0.308447	-0.169838	0.163719	-0.693482	-0.332118	-0.081089	-0.614653	-0.360875	0.683195	-0.158795
32225	9.456597	2.844187	-1.837766	-0.371415	-0.149546	0.167320	-0.697307	-0.327238	-0.081170	-0.614579	-0.354409	0.687576	-0.154679
32226	9.281278	2.548659	-1.949064	-0.323312	-0.099150	0.214956	-0.701020	-0.320099	-0.081113	-0.614790	-0.347683	0.691379	-0.152138
32227	9.436237	2.382848	-1.782048	-0.281900	-0.027329	0.181901	-0.705866	-0.313105	-0.083567	-0.615657	-0.341709	0.693992	-0.150256
32228	9.799457	2.278232	-2.127189	-0.213471	0.048817	0.200317	-0.709350	-0.304893	-0.088191	-0.617148	-0.336050	0.695473	-0.150056
32229	9.515223	1.291027	-2.318624	-0.245793	0.066354	0.215591	-0.711999	-0.296693	-0.092824	-0.618907	-0.329736	0.697002	-0.149723
32230	9.275875	1.311884	-2.121156	-0.282750	0.050076	0.273309	-0.717451	-0.286912	-0.097054	-0.620597	-0.322170	0.699090	-0.149459
32231	9.481436	1.215758	-2.293700	-0.361960	0.040517	0.253007	-0.721647	-0.277687	-0.101888	-0.622546	-0.313917	0.701462	-0.147793
32232	10.014724	0.844097	-2.345046	-0.460671	0.014919	0.256580	-0.725314	-0.266862	-0.107745	-0.624819	-0.304425	0.704289	-0.144582
32233	9.622720	0.474206	-2.402839	-0.566033	-0.029045	0.287492	-0.728692	-0.256237	-0.112501	-0.626781	-0.293243	0.708195	-0.140050
32234	9.519824	0.630458	-2.067095	-0.568798	-0.071536	0.258206	-0.731779	-0.246598	-0.117460	-0.628293	-0.282538	0.712220	-0.134774
32235	9.844398	0.786149	-1.913986	-0.521248	-0.125350	0.263993	-0.736683	-0.234545	-0.119042	-0.628492	-0.272399	0.716862	-0.130018
32236	9.775317	0.594349	-2.040657	-0.466879	-0.153884	0.245742	-0.742438	-0.220817	-0.119816	-0.628114	-0.263292	0.721381	-0.125540
32237	9.583137	0.711767	-2.015799	-0.387558	-0.172826	0.203696	-0.746728	-0.211457	-0.118639	-0.626908	-0.255735	0.725795	-0.121689
32238	9.521204	0.628043	-1.888440	-0.289702	-0.175619	0.168082	-0.748457	-0.204940	-0.115150	-0.625373	-0.249986	0.729613	-0.118664
32239	9.520293	0.512574	-1.956784	-0.237461	-0.244669	0.212317	-0.751583	-0.197723	-0.111047	-0.622249	-0.244293	0.734504	-0.116753
32240	9.542322	0.594739	-1.947411	-0.156654	-0.206498	0.185823	-0.755808	-0.191364	-0.106427	-0.619493	-0.239993	0.738403	-0.115728
32241	9.596787	0.325305	-1.956035	-0.132920	-0.239472	0.151021	-0.758638	-0.184515	-0.100674	-0.616017	-0.236442	0.742614	-0.114639
32242	9.520519	0.434137	-1.894509	-0.112314	-0.171731	0.094066	-0.761999	-0.180436	-0.096064	-0.613733	-0.233954	0.745494	-0.113291
32243	9.514840	0.333247	-1.962579	-0.091630	-0.139450	0.076601	-0.762310	-0.175656	-0.092277	-0.611699	-0.231752	0.747985	-0.112397
32244	9.484019	0.278936	-1.874835	-0.117646	-0.116258	0.059066	-0.764249	-0.174773	-0.089413	-0.610326	-0.229591	0.750010	-0.110795
32245	9.346411	0.377931	-1.951159	-0.103997	-0.103210	0.055385	-0.765401	-0.169819	-0.086026	-0.608937	-0.227442	0.751959	-0.109653
32246	9.135589	0.357803	-1.786422	-0.070102	-0.041238	0.016769	-0.766210	-0.171670	-0.085574	-0.608555	-0.226328	0.752758	-0.108590
32247	9.423650	0.357637	-1.925198	-0.015330	0.046948	0.003031	-0.767901	-0.170488	-0.086043	-0.609150	-0.225692	0.752430	-0.108853
32248	9.368318	0.819492	-1.799360	0.100970	0.150090	-0.034459	-0.766398	-0.170207	-0.089390	-0.610981	-0.227014	0.750289	-0.110604
32249	10.174793	0.855775	-2.215706	0.230579	0.231657	-0.124087	-0.765282	-0.173116	-0.094046	-0.613516	-0.230865	0.746551	-0.113847
32250	10.180082	1.435354	-2.400509	0.248109	0.288257	-0.224985	-0.762884	-0.179615	-0.101030	-0.617121	-0.236505	0.741452	-0.116092
32251	9.982311	1.358372	-2.702756	0.206658	0.265206	-0.269139	-0.759625	-0.188764	-0.109162	-0.620524	-0.242131	0.736587	-0.117310
32252	10.276260	1.389766	-3.027515	0.194615	0.234018	-0.237855	-0.754689	-0.197703	-0.116320	-0.623528	-0.247396	0.732124	-0.118331
32253	9.829282	1.639627	-2.980190	0.117010	0.241315	-0.265601	-0.754220	-0.204827	-0.121509	-0.626915	-0.251904	0.727715	-0.118119
32254	9.806342	1.674360	-2.846272	0.062138	0.143218	-0.254536	-0.751086	-0.214452	-0.128553	-0.629237	-0.255948	0.724550	-0.116527
32255	9.625287	1.698871	-2.590580	0.051813	0.086098	-0.223295	-0.748797	-0.220862	-0.131482	-0.630532	-0.259400	0.722426	-0.115074
32256	9.145101	1.816357	-2.419703	0.028117	0.059844	-0.216040	-0.746507	-0.228067	-0.135577	-0.631703	-0.262638	0.720551	-0.113041
32257	9.048949	1.848347	-2.403823	0.048794	0.006224	-0.120501	-0.743930	-0.234273	-0.136962	-0.631588	-0.264775	0.719971	-0.112391
32258	9.017253	1.949891	-2.184611	-0.002114	-0.059066	-0.135161	-0.743295	-0.239456	-0.135473	-0.631012	-0.266729	0.720076	-0.110317
32259	9.060810	2.144361	-2.242936	-0.065297	-0.099536	-0.132426	-0.742417	-0.241810	-0.133952	-0.629985	-0.267861	0.721014	-0.107277
32260	9.243779	2.148206	-2.264244	-0.108266	-0.110757	-0.095749	-0.742904	-0.246411	-0.132417	-0.629131	-0.268016	0.722196	-0.103892
32261	9.254661	2.263025	-2.152805	-0.128707	-0.069728	-0.041692	-0.743191	-0.245048	-0.131213	-0.628660	-0.267003	0.723363	-0.101206
32262	9.110528	2.336451	-2.127615	-0.180567	-0.105690	0.007794	-0.744018	-0.245345	-0.130666	-0.628036	-0.264733	0.725164	-0.098102
32263	9.054405	2.353389	-1.915287	-0.223209	-0.114061	0.057271	-0.745286	-0.243544	-0.129426	-0.627205	-0.261208	0.727568	-0.095017
32264	9.099260	2.430964	-1.757058	-0.239322	-0.127834	0.072888	-0.747826	-0.239779	-0.127355	-0.626409	-0.257285	0.730067	-0.091755
32265	9.291937	2.529731	-1.809507	-0.260688	-0.149452	0.097713	-0.749830	-0.234718	-0.125907	-0.625150	-0.252777	0.733127	-0.088404
32266	9.034002	2.539087	-1.828783	-0.226206	-0.154527	0.087639	-0.754332	-0.229418	-0.122746	-0.623824	-0.248832	0.735960	-0.085375
32267	8.873983	2.691397	-1.710709	-0.135925	-0.117422	0.108854	-0.755751	-0.226101	-0.120574	-0.622368	-0.245680	0.738394	-0.084106
32268	9.114827	2.641096	-1.703136	-0.128949	-0.112896	0.095142	-0.757758	-0.220764	-0.118970	-0.621131	-0.242756	0.740546	-0.082805
32269	10.555023	2.359995	-2.292574	-0.016282	-0.006186	0.189954	-0.760350	-0.214335	-0.119247	-0.620602	-0.239717	0.741751	-0.084821
32270	9.747293	1.626370	-2.672900	-0.024020	0.015729	0.097834	-0.764436	-0.209424	-0.116951	-0.620743	-0.237839	0.742133	-0.085728
32271	8.803638	1.026058	-2.617375	0.006478	-0.021915	0.075624	-0.766600	-0.204111	-0.117719	-0.620044	-0.236795	0.742950	-0.086598
32272	8.980968	0.885043	-2.682889	0.090072	0.004608	0.292307	-0.769173	-0.198846	-0.117370	-0.619128	-0.233455	0.744175	-0.091557
32273	9.740100	0.569001	-2.841340	-0.041217	0.013259	0.202225	-0.773167	-0.190903	-0.116284	-0.618910	-0.229843	0.745241	-0.093480
32274	10.133225	0.472199	-3.061960	-0.111000	-0.078393	0.200464	-0.776045	-0.183514	-0.115801	-0.617828	-0.225524	0.747399	-0.093921
32275	9.470986	0.708617	-2.803800	-0.072015	-0.103719	0.157355	-0.778339	-0.177857	-0.114872	-0.616048	-0.222384	0.749755	-0.094324
32276	9.460952	0.577684	-2.799448	-0.101391	-0.096461	0.082938	-0.781465	-0.171427	-0.112073	-0.614851	-0.219971	0.751567	-0.093371
32277	9.387035	0.532275	-2.990193	-0.038384	-0.153032	0.117990	-0.782059	-0.166353	-0.108404	-0.612221	-0.217898	0.754285	-0.093600
32278	9.275707	0.431493	-3.010839	-0.010445	-0.187128	0.070343	-0.784846	-0.163298	-0.103305	-0.609264	-0.216957	0.756962	-0.093463
32279	9.290673	0.484153	-2.967582	0.050742	-0.188012	0.066807	-0.785372	-0.161502	-0.096350	-0.605773	-0.216783	0.759707	-0.094283
32280	9.357644	0.611358	-3.085185	0.076262	-0.218214	0.032069	-0.786858	-0.161097	-0.089611	-0.602017	-0.217529	0.762403	-0.094858
32281	9.573942	0.710783	-3.198892	0.075365	-0.203601	0.066055	-0.788338	-0.159811	-0.080586	-0.598142	-0.217672	0.765266	-0.095985
32282	9.468325	0.776682	-3.175192	0.012887	-0.179715	0.053955	-0.790546	-0.157801	-0.074579	-0.595184	-0.217244	0.767686	-0.096019
32283	9.416524	0.852987	-3.051999	-0.109290	-0.160914	0.068373	-0.790405	-0.155456	-0.070388	-0.592733	-0.215057	0.770378	-0.094527
32284	8.977445	1.070598	-2.594602	-0.217605	-0.123025	0.053373	-0.791518	-0.153085	-0.066323	-0.591620	-0.211785	0.772532	-0.091250
32285	9.097960	1.301357	-2.686966	-0.157627	-0.063049	0.033270	-0.792515	-0.150851	-0.065339	-0.590942	-0.209386	0.773967	-0.088999
32286	9.284185	0.966470	-2.766152	-0.096498	-0.059189	0.059058	-0.792668	-0.149194	-0.064398	-0.590278	-0.207335	0.775147	-0.087929
32287	9.442688	1.205261	-2.934753	-0.076440	-0.077612	0.059196	-0.793781	-0.147745	-0.061785	-0.588987	-0.205520	0.776696	-0.087173
32288	9.406178	1.181774	-2.972184	-0.041627	-0.151686	0.033677	-0.794485	-0.144808	-0.057829	-0.586695	-0.204669	0.778753	-0.086273
32289	9.268030	1.164647	-3.068567	0.036111	-0.183344	0.035678	-0.795563	-0.144349	-0.052347	-0.583332	-0.204729	0.781230	-0.086543
32290	9.146278	1.075062	-3.195017	0.049201	-0.195096	0.046688	-0.796652	-0.142517	-0.045943	-0.579951	-0.204809	0.783668	-0.087029
32291	9.304137	0.817464	-3.236411	0.068057	-0.164798	0.063183	-0.798451	-0.139154	-0.038741	-0.576682	-0.204772	0.785958	-0.088190
32292	9.216383	0.883260	-3.394517	0.043081	-0.177070	0.053965	-0.798859	-0.136054	-0.032404	-0.573577	-0.204631	0.788202	-0.088736
32293	9.211162	0.891316	-3.449818	0.034932	-0.192044	0.058559	-0.800505	-0.134873	-0.027012	-0.570003	-0.204328	0.790816	-0.089204
32294	9.152279	0.783826	-3.540093	0.040932	-0.181132	0.075954	-0.800177	-0.134509	-0.020014	-0.566785	-0.203815	0.793173	-0.089948
32295	9.135380	0.784001	-3.544290	0.022393	-0.143492	0.063007	-0.801586	-0.130204	-0.014851	-0.564005	-0.203207	0.795249	-0.090464
32296	9.127776	0.794465	-3.597071	0.044284	-0.150809	0.061225	-0.800742	-0.127768	-0.009823	-0.561266	-0.202904	0.797176	-0.091215
32297	9.151555	0.758264	-3.622348	0.045733	-0.169378	0.048410	-0.801265	-0.127303	-0.004626	-0.557995	-0.202835	0.799417	-0.091828
32298	9.126224	0.565494	-3.699943	0.025790	-0.223369	0.059428	-0.803038	-0.125535	0.003316	-0.554157	-0.202481	0.802156	-0.091966
32299	8.893282	0.699925	-3.656544	-0.003523	-0.152926	0.051890	-0.803596	-0.122379	0.008541	-0.551329	-0.201769	0.804289	-0.091895
32300	8.957987	0.690322	-3.697669	0.031849	-0.071028	0.066521	-0.803565	-0.121903	0.013315	-0.549887	-0.201081	0.805341	-0.092823
32301	9.024340	0.564973	-3.787913	-0.002383	-0.053529	0.083851	-0.803880	-0.117358	0.016111	-0.548594	-0.199681	0.806490	-0.093522
32302	9.058341	0.603285	-3.769613	-0.011133	-0.037744	0.097587	-0.805306	-0.114000	0.017448	-0.547798	-0.197956	0.807373	-0.094230
32303	9.072869	0.564037	-3.743845	-0.011303	-0.011420	0.088366	-0.804648	-0.111164	0.017198	-0.547215	-0.196302	0.808082	-0.095001
32304	9.139950	0.527649	-3.777988	0.015494	0.015929	0.060855	-0.805942	-0.107762	0.017560	-0.547247	-0.195358	0.808177	-0.095948
32305	9.239027	0.616681	-3.778697	-0.019765	-0.019901	0.046199	-0.805680	-0.105573	0.019088	-0.546649	-0.194308	0.808818	-0.096086
32306	9.100685	0.507222	-3.861184	-0.010939	-0.030286	0.034253	-0.805690	-0.105122	0.018558	-0.546087	-0.193593	0.809363	-0.096134
32307	9.076768	0.502205	-3.836170	0.003775	-0.047181	0.038891	-0.807637	-0.104461	0.020152	-0.544974	-0.192970	0.810222	-0.096466
32308	9.076516	0.483134	-3.860437	0.025177	-0.057091	0.018758	-0.806798	-0.102913	0.023031	-0.543866	-0.192952	0.810928	-0.096827
32309	8.955489	0.397158	-3.895115	0.043101	-0.037771	0.002204	-0.806526	-0.101437	0.024655	-0.542829	-0.193331	0.811459	-0.097434
32310	9.013349	0.372304	-3.880534	0.053580	-0.007025	-0.019838	-0.807349	-0.102024	0.025324	-0.542498	-0.194149	0.811414	-0.098029
32311	9.008381	0.338456	-3.885399	0.024069	-0.043437	-0.025350	-0.807186	-0.102430	0.027810	-0.541502	-0.194776	0.811931	-0.098011
32312	9.127894	0.285629	-3.986819	0.038825	-0.069607	-0.018841	-0.806750	-0.102800	0.029458	-0.540207	-0.195540	0.812595	-0.098134
32313	8.974295	0.375895	-3.946675	0.001187	-0.027610	-0.027258	-0.807147	-0.103177	0.031532	-0.539565	-0.195914	0.812972	-0.097793
32314	9.075920	0.501248	-3.944828	0.017329	-0.018817	-0.005175	-0.805749	-0.104012	0.030769	-0.539153	-0.196123	0.813181	-0.097913
32315	9.007622	0.403194	-4.010537	0.020939	-0.016831	-0.007958	-0.806721	-0.102969	0.032936	-0.538577	-0.196376	0.813474	-0.098143
32316	9.041153	0.413063	-4.040709	0.035562	-0.051092	-0.005113	-0.807965	-0.103273	0.033767	-0.537567	-0.196843	0.813994	-0.098433
32317	8.983595	0.466653	-4.028547	0.034563	-0.061119	-0.006938	-0.807383	-0.103558	0.036535	-0.536217	-0.197312	0.814735	-0.098722
32318	8.931537	0.426347	-3.889198	0.074028	-0.048588	-0.003224	-0.807532	-0.101531	0.038615	-0.535090	-0.198155	0.815156	-0.099669
32319	8.993209	0.471505	-4.033705	0.051621	-0.054881	-0.019758	-0.807776	-0.103303	0.040183	-0.533807	-0.199003	0.815735	-0.100123
32320	8.934740	0.448649	-4.106537	0.051320	-0.080117	-0.028913	-0.807479	-0.103153	0.042841	-0.532303	-0.200083	0.816431	-0.100299
32321	8.920823	0.384398	-4.009830	0.053385	-0.084363	-0.019737	-0.807597	-0.103011	0.045782	-0.530533	-0.201007	0.817311	-0.100664
32322	8.886560	0.385565	-4.078580	0.033155	-0.069247	-0.025316	-0.808287	-0.102254	0.047929	-0.529270	-0.201812	0.817937	-0.100625
32323	8.917895	0.380445	-4.074955	0.024277	-0.058712	-0.016168	-0.807260	-0.104536	0.050849	-0.528033	-0.202313	0.818607	-0.100658
32324	8.862068	0.410818	-4.140294	0.007560	-0.042362	-0.027247	-0.805850	-0.104652	0.052783	-0.527315	-0.202826	0.818989	-0.100288
32325	8.838077	0.462024	-4.148724	-0.028432	-0.031599	-0.005310	-0.806094	-0.106949	0.053481	-0.526719	-0.202539	0.819517	-0.099681
32326	8.944451	0.409432	-4.080589	-0.010318	-0.047883	-0.010737	-0.807755	-0.105808	0.056777	-0.525948	-0.202603	0.820058	-0.099171
32327	8.885900	0.513539	-4.217801	-0.002159	-0.018117	-0.016274	-0.808300	-0.107051	0.056287	-0.525496	-0.202746	0.820342	-0.098933
32328	8.934711	0.580395	-4.166057	0.002465	0.005811	-0.016279	-0.808029	-0.106490	0.056319	-0.525565	-0.202928	0.820270	-0.098791
32329	8.871132	0.380050	-4.201213	0.032269	0.028668	0.000210	-0.808026	-0.106113	0.057319	-0.525715	-0.203070	0.820055	-0.099479
32330	8.858997	0.358340	-4.203316	0.028094	0.012967	0.016737	-0.807771	-0.105323	0.055551	-0.525732	-0.202966	0.819990	-0.100134
32331	8.868739	0.367845	-4.193957	0.025077	0.030257	0.004779	-0.807227	-0.104860	0.054597	-0.525933	-0.202951	0.819788	-0.100763
32332	8.959538	0.408228	-3.999046	0.036365	0.053561	0.014890	-0.808354	-0.104245	0.053948	-0.526584	-0.202882	0.819271	-0.101698
32333	8.967728	0.391182	-4.178185	-0.013065	0.009371	0.017610	-0.808922	-0.103389	0.054006	-0.526582	-0.202295	0.819411	-0.101755
32334	8.899538	0.427071	-4.286499	-0.015217	-0.030643	0.009399	-0.809751	-0.103417	0.054850	-0.526073	-0.201944	0.819863	-0.101446
32335	8.871517	0.411081	-4.164797	-0.007661	-0.011785	0.016719	-0.808916	-0.102635	0.056007	-0.525706	-0.201472	0.820208	-0.101493
32336	8.895317	0.426058	-4.209063	0.001468	-0.020089	0.016757	-0.809486	-0.102291	0.054917	-0.525287	-0.201154	0.820544	-0.101578
32337	8.837324	0.382859	-4.212006	0.003552	-0.008628	0.024981	-0.806993	-0.100404	0.056126	-0.524914	-0.200659	0.820863	-0.101906
32338	8.895113	0.387394	-4.218968	0.003663	0.024472	0.025859	-0.807966	-0.100537	0.056267	-0.525199	-0.200125	0.820762	-0.102302
32339	8.909128	0.368555	-4.267918	-0.013095	0.003899	0.016682	-0.809668	-0.098763	0.055276	-0.525118	-0.199566	0.820948	-0.102319
32340	8.943473	0.464798	-4.229932	0.015875	-0.004790	0.006684	-0.809506	-0.099949	0.056317	-0.524913	-0.199534	0.821052	-0.102596
32341	8.866300	0.392303	-4.208198	0.005387	0.003394	0.024056	-0.808838	-0.098607	0.054719	-0.524739	-0.199052	0.821231	-0.102987
32342	8.854965	0.425283	-4.130274	0.012149	0.054605	-0.001700	-0.809265	-0.097894	0.054767	-0.525541	-0.198996	0.820686	-0.103351
32343	8.866383	0.338504	-4.174739	0.038091	0.061246	0.009338	-0.809020	-0.096788	0.052321	-0.526222	-0.198981	0.820127	-0.104352
32344	8.909668	0.333468	-4.183636	0.017908	0.039219	0.009342	-0.809455	-0.095369	0.052413	-0.526725	-0.198835	0.819774	-0.104865
32345	8.943733	0.318014	-4.134292	0.018168	0.046041	0.018514	-0.810722	-0.095276	0.050895	-0.527220	-0.198491	0.819448	-0.105575
32346	8.944562	0.319003	-4.028049	0.028754	0.066313	0.001990	-0.813234	-0.095743	0.049634	-0.528139	-0.198522	0.818755	-0.106296
32347	8.948243	0.225846	-4.135062	-0.018901	0.045399	0.000077	-0.810193	-0.095902	0.046106	-0.528815	-0.198087	0.818436	-0.106204
32348	8.953199	0.301174	-4.149247	-0.029134	0.021713	-0.003562	-0.810899	-0.094661	0.047027	-0.529243	-0.197691	0.818314	-0.105741
32349	8.949024	0.302521	-4.066967	-0.042476	0.020872	0.011096	-0.810636	-0.094443	0.045363	-0.529591	-0.196878	0.818345	-0.105283
32350	8.987278	0.351544	-4.126041	-0.037386	0.018060	-0.003556	-0.810782	-0.093748	0.045686	-0.529992	-0.196403	0.818278	-0.104670
32351	8.973183	0.346137	-4.077246	-0.045862	0.019543	-0.012753	-0.811185	-0.095403	0.044890	-0.530384	-0.195948	0.818232	-0.103896
32352	8.944375	0.375422	-4.075978	-0.035206	0.024643	0.009280	-0.810633	-0.095377	0.044189	-0.530856	-0.195272	0.818140	-0.103480
32353	8.946592	0.385496	-4.104977	-0.024705	0.018285	-0.008122	-0.810792	-0.093949	0.043999	-0.531138	-0.194971	0.818078	-0.103092
32354	8.954013	0.443641	-4.104876	-0.002800	0.010911	-0.008974	-0.811204	-0.094636	0.043681	-0.531296	-0.194965	0.817993	-0.102959
32355	8.944696	0.348033	-4.023035	-0.008146	0.006907	-0.003488	-0.811484	-0.094363	0.043980	-0.531321	-0.194790	0.818033	-0.102843
32356	8.930318	0.404091	-4.036623	-0.004509	0.056937	-0.009060	-0.811502	-0.094254	0.041754	-0.532239	-0.194673	0.817462	-0.102860
32357	9.002697	0.393657	-4.020076	0.024836	0.064119	-0.007165	-0.810948	-0.094767	0.040461	-0.533083	-0.194792	0.816807	-0.103464
32358	9.007346	0.376849	-4.034851	0.037740	0.024980	0.000261	-0.810682	-0.094435	0.039362	-0.533294	-0.195038	0.816524	-0.104146
32359	8.964369	0.344764	-3.970658	0.015744	0.028822	-0.001636	-0.810687	-0.094408	0.038806	-0.533589	-0.195043	0.816282	-0.104521
32360	8.977204	0.362810	-3.876829	0.038083	0.048241	0.011232	-0.810289	-0.093512	0.037741	-0.534155	-0.195065	0.815791	-0.105417
32361	9.021873	0.286389	-3.987680	0.007141	0.048024	0.016671	-0.813227	-0.094053	0.035223	-0.534763	-0.194638	0.815429	-0.105923
32362	9.022057	0.364109	-3.996841	-0.001219	0.022382	0.014873	-0.812131	-0.093040	0.034438	-0.535052	-0.194234	0.815311	-0.106115
32363	9.027367	0.348583	-3.927101	0.017004	0.013225	0.013089	-0.812296	-0.091578	0.033552	-0.535066	-0.194046	0.815282	-0.106605
32364	9.015255	0.334147	-3.929157	0.010148	0.006858	-0.003436	-0.812431	-0.092128	0.033241	-0.535097	-0.194095	0.815235	-0.106727
32365	8.986409	0.329356	-3.918449	0.006916	0.003118	0.013073	-0.812712	-0.092238	0.032678	-0.534990	-0.193821	0.815333	-0.107011
32366	8.998287	0.324689	-3.938245	0.010498	0.009774	0.009401	-0.811577	-0.093291	0.033579	-0.535039	-0.193659	0.815303	-0.107287
32367	9.027372	0.299796	-3.905683	-0.007817	0.002466	0.009380	-0.812146	-0.092428	0.033498	-0.534991	-0.193290	0.815422	-0.107289
32368	9.041516	0.375845	-3.978171	-0.009037	-0.019071	0.000250	-0.812423	-0.092303	0.033928	-0.534665	-0.193129	0.815707	-0.107036
32369	9.051345	0.287646	-3.916319	-0.030249	-0.040836	-0.004355	-0.813810	-0.091798	0.035647	-0.534030	-0.192838	0.816281	-0.106354
32370	8.964602	0.324845	-3.932154	-0.013459	0.019480	0.001991	-0.813841	-0.089779	0.034934	-0.534346	-0.192518	0.816170	-0.106196
32371	9.015357	0.353479	-3.924205	0.008769	0.013246	0.013071	-0.812869	-0.090036	0.034072	-0.534412	-0.192246	0.816146	-0.106543
32372	8.995538	0.278963	-3.962592	-0.003886	0.011115	0.018537	-0.813976	-0.090853	0.033752	-0.534519	-0.191778	0.816167	-0.106687
32373	8.998046	0.286091	-3.952979	0.013782	0.003218	-0.004353	-0.813711	-0.089727	0.033819	-0.534442	-0.191865	0.816171	-0.106891
32374	9.012934	0.326693	-3.914628	0.025115	0.002367	0.009445	-0.813716	-0.089176	0.034133	-0.534314	-0.191872	0.816189	-0.107376
32375	9.041115	0.266801	-3.983697	0.008936	0.014770	0.018564	-0.814838	-0.088984	0.033457	-0.534398	-0.191509	0.816164	-0.107789
32376	9.002490	0.286712	-4.001444	0.020069	0.003477	-0.008930	-0.814007	-0.088707	0.033327	-0.534348	-0.191760	0.816111	-0.108000
32377	9.031411	0.291371	-4.002495	0.020368	-0.002750	0.003017	-0.812628	-0.087328	0.033678	-0.534137	-0.191812	0.816188	-0.108364
32378	8.997747	0.286613	-3.991607	0.004376	-0.012832	-0.012605	-0.814140	-0.088739	0.034024	-0.533888	-0.191990	0.816328	-0.108217
32379	8.983421	0.257220	-3.962281	0.015448	-0.014930	-0.008917	-0.813288	-0.089108	0.035529	-0.533525	-0.192212	0.816499	-0.108325
32380	9.017059	0.276657	-3.982733	-0.004149	0.002460	0.009378	-0.812451	-0.089390	0.035224	-0.533511	-0.191908	0.816579	-0.108332
32381	8.959403	0.306034	-3.973140	0.004400	-0.001793	-0.012627	-0.815798	-0.088930	0.035563	-0.533416	-0.192045	0.816618	-0.108268
32382	8.968621	0.355475	-4.048033	-0.023372	-0.013937	-0.023665	-0.815099	-0.088557	0.036417	-0.533279	-0.192110	0.816787	-0.107544
32383	9.045852	0.242523	-3.984032	-0.034153	-0.036537	-0.014474	-0.814539	-0.088713	0.036542	-0.532769	-0.191942	0.817271	-0.106694
32384	8.897017	0.306021	-3.939410	-0.037697	0.013155	-0.014581	-0.813415	-0.089833	0.035904	-0.533110	-0.191649	0.817216	-0.105938
32385	9.002926	0.383502	-3.986339	-0.013478	0.032491	0.000151	-0.813694	-0.089304	0.036776	-0.533621	-0.191318	0.816972	-0.105843
32386	8.978826	0.334906	-3.966433	-0.008529	0.025154	0.014841	-0.814814	-0.089778	0.035222	-0.533983	-0.190828	0.816840	-0.105923
32387	8.978797	0.337396	-3.971246	-0.005938	0.003269	0.011211	-0.814275	-0.088629	0.034730	-0.533966	-0.190461	0.816932	-0.105955
32388	8.974334	0.353878	-3.932329	-0.020507	0.013326	0.013004	-0.814570	-0.088140	0.033507	-0.534185	-0.189897	0.816944	-0.105773
32389	9.015004	0.315076	-3.953424	0.001315	0.033040	0.005677	-0.814549	-0.090360	0.032532	-0.534642	-0.189636	0.816680	-0.105975
32390	9.005526	0.373396	-3.957520	0.023128	0.018462	0.002080	-0.814166	-0.088328	0.031398	-0.534802	-0.189707	0.816502	-0.106409
32391	8.993337	0.329831	-3.957348	0.024740	0.006922	-0.005249	-0.815156	-0.087048	0.031626	-0.534769	-0.189933	0.816424	-0.106773
32392	9.022230	0.315028	-3.953694	0.021132	-0.011693	-0.001552	-0.814588	-0.087508	0.032150	-0.534451	-0.190104	0.816559	-0.107021
32393	8.988305	0.310727	-3.976606	0.043216	-0.019454	0.004000	-0.815277	-0.087282	0.033566	-0.533899	-0.190434	0.816757	-0.107682
32394	8.968852	0.267275	-3.980992	0.030105	-0.026131	-0.007038	-0.813463	-0.087457	0.033678	-0.533323	-0.190823	0.817005	-0.107963
32395	8.968784	0.291782	-4.000151	0.037673	-0.004491	0.000287	-0.813442	-0.088756	0.034156	-0.533044	-0.191123	0.817039	-0.108550
32396	8.946835	0.311909	-4.042672	0.018091	-0.018630	0.022290	-0.815671	-0.087418	0.036493	-0.532572	-0.190888	0.817345	-0.108976
32397	8.992040	0.205283	-4.071624	0.010371	-0.030614	0.007604	-0.816645	-0.087672	0.036207	-0.531954	-0.190835	0.817744	-0.109093
32398	8.934721	0.302354	-4.047112	0.017488	0.010514	-0.003454	-0.814569	-0.086049	0.037125	-0.532017	-0.190950	0.817643	-0.109345
32399	9.007429	0.379143	-4.025178	0.008526	0.030481	0.002031	-0.815683	-0.087081	0.035397	-0.532417	-0.190839	0.817374	-0.109599
32400	8.978567	0.257317	-3.966929	0.025205	0.031825	0.009378	-0.815413	-0.086514	0.035290	-0.532771	-0.190780	0.817077	-0.110196
32401	8.994811	0.224142	-4.032962	0.015921	0.032188	0.003849	-0.816290	-0.084166	0.033908	-0.533168	-0.190715	0.816779	-0.110596
32402	8.997740	0.228095	-3.967836	0.010673	0.033495	0.013016	-0.816028	-0.084204	0.031670	-0.533596	-0.190435	0.816510	-0.110999
32403	8.956696	0.233409	-3.980758	0.036086	0.057949	0.002925	-0.815885	-0.084750	0.031216	-0.534339	-0.190543	0.815887	-0.111816
32404	9.031588	0.310573	-3.987886	0.014039	0.036910	0.002027	-0.817587	-0.082976	0.030225	-0.534834	-0.190472	0.815531	-0.112169
32405	9.021420	0.240843	-4.026603	-0.004692	0.014822	-0.012671	-0.816456	-0.084533	0.029839	-0.535063	-0.190498	0.815400	-0.111985
32406	9.017591	0.256216	-3.905601	0.007782	0.021059	-0.025497	-0.815765	-0.084900	0.028414	-0.535384	-0.190844	0.815122	-0.111882
32407	9.005244	0.266581	-3.948545	-0.006506	0.005501	-0.010821	-0.816178	-0.084793	0.029262	-0.535466	-0.190843	0.815101	-0.111649
32408	9.022070	0.227513	-3.937353	-0.009463	0.015263	-0.020020	-0.817308	-0.084426	0.027900	-0.535747	-0.190926	0.814945	-0.111300
32409	9.002864	0.229966	-3.929373	-0.009295	0.005616	-0.012668	-0.816462	-0.084890	0.028422	-0.535846	-0.190925	0.814921	-0.111003
32410	9.004972	0.252425	-3.977609	-0.021174	-0.007342	-0.010832	-0.817313	-0.084789	0.026622	-0.535782	-0.190783	0.815068	-0.110475
32411	9.041176	0.330103	-4.002608	0.002536	-0.014658	-0.012589	-0.816739	-0.085155	0.028129	-0.535504	-0.190954	0.815235	-0.110290
32412	9.024824	0.280546	-3.915374	-0.018058	-0.026517	-0.029136	-0.816722	-0.086567	0.028041	-0.535155	-0.191188	0.815510	-0.109544
32413	8.969673	0.265839	-3.874764	-0.016964	0.030261	0.006547	-0.817276	-0.086183	0.029047	-0.535645	-0.190739	0.815310	-0.109418
32414	9.012829	0.295172	-3.914830	-0.000710	0.032557	-0.001670	-0.816461	-0.085683	0.027256	-0.536134	-0.190580	0.815019	-0.109473
32415	9.002871	0.271413	-3.946009	0.017690	0.013764	0.003895	-0.816055	-0.085615	0.025721	-0.536229	-0.190583	0.814909	-0.109819
32416	9.005399	0.256556	-3.924464	0.011955	0.012483	-0.005291	-0.817589	-0.086110	0.024728	-0.536350	-0.190661	0.814791	-0.109966
32417	9.034783	0.265282	-3.867542	0.020307	0.040889	-0.003476	-0.816760	-0.085558	0.024754	-0.536896	-0.190752	0.814354	-0.110379
32418	9.046272	0.239348	-3.928520	-0.006090	0.014761	0.003852	-0.816371	-0.084480	0.022863	-0.537102	-0.190481	0.814287	-0.110337
32419	9.022271	0.271059	-3.929831	-0.004533	0.005170	-0.005306	-0.816763	-0.086459	0.022884	-0.537165	-0.190414	0.814282	-0.110190
32420	9.056191	0.285124	-3.911686	-0.000399	0.002232	0.013069	-0.816075	-0.085500	0.023356	-0.537125	-0.190085	0.814371	-0.110294
32421	9.027523	0.277583	-3.876851	-0.011888	-0.006781	-0.005297	-0.817196	-0.085840	0.021950	-0.537022	-0.189966	0.814509	-0.109980
32422	9.007957	0.256279	-3.905240	-0.013295	-0.014203	0.011219	-0.816634	-0.085875	0.022501	-0.536768	-0.189561	0.814796	-0.109789
32423	9.022356	0.251400	-3.910641	-0.009533	-0.012587	0.014897	-0.815515	-0.085260	0.024063	-0.536518	-0.189152	0.815067	-0.109709
32424	9.022556	0.277876	-3.895985	-0.009760	-0.004678	0.005713	-0.816626	-0.085270	0.024631	-0.536418	-0.188854	0.815223	-0.109553
32425	9.003195	0.295524	-3.933683	-0.019614	-0.014279	-0.018119	-0.816837	-0.084471	0.025551	-0.536251	-0.188880	0.815408	-0.108945
32426	9.050841	0.215651	-3.969798	-0.010170	-0.037153	-0.005222	-0.816260	-0.086169	0.025301	-0.535646	-0.188825	0.815872	-0.108542
32427	8.959860	0.325035	-3.941531	-0.012358	-0.017882	-0.019939	-0.816250	-0.086229	0.026554	-0.535397	-0.188967	0.816072	-0.108018
32428	9.013120	0.348607	-3.919217	-0.009191	0.015418	-0.007123	-0.817515	-0.086015	0.025462	-0.535651	-0.188838	0.815963	-0.107808
32429	9.022608	0.270760	-3.905588	0.015500	0.025581	-0.008937	-0.816694	-0.084756	0.025532	-0.535984	-0.189005	0.815677	-0.108019
32430	9.002921	0.247227	-3.948478	0.024375	0.020631	-0.019015	-0.817647	-0.086841	0.024994	-0.536221	-0.189419	0.815395	-0.108249
32431	9.022335	0.256315	-3.915438	0.011814	0.033175	-0.012661	-0.816885	-0.086820	0.024538	-0.536701	-0.189590	0.815021	-0.108391
32432	9.003113	0.253919	-3.907490	0.038702	0.039694	0.000222	-0.816215	-0.086413	0.021766	-0.537153	-0.189801	0.814575	-0.109131
32433	9.061142	0.336075	-3.916370	0.015427	0.019363	-0.012610	-0.816208	-0.086453	0.022600	-0.537394	-0.190040	0.814340	-0.109279
32434	9.036623	0.285773	-3.949593	0.000666	-0.003448	-0.015370	-0.816205	-0.086474	0.023018	-0.537321	-0.190191	0.814382	-0.109068
32435	9.051614	0.289614	-3.882504	0.006362	0.012722	-0.008956	-0.814836	-0.085693	0.021099	-0.537481	-0.190288	0.814251	-0.109081
32436	9.041719	0.268181	-3.906425	0.002126	-0.008391	0.005744	-0.815639	-0.087841	0.021812	-0.537276	-0.190123	0.814423	-0.109104
32437	9.008232	0.265842	-3.893007	-0.004424	-0.017422	0.003018	-0.816689	-0.086889	0.022748	-0.536961	-0.189974	0.814685	-0.108956
32438	9.013180	0.265582	-3.876287	-0.015414	0.006710	0.000207	-0.816399	-0.087216	0.023563	-0.537080	-0.189675	0.814712	-0.108689
32439	9.032350	0.280264	-3.896230	-0.015390	-0.002599	0.002063	-0.815164	-0.085552	0.023933	-0.537052	-0.189392	0.814834	-0.108409
32440	9.046503	0.336785	-3.959185	-0.017281	-0.024680	0.002105	-0.815288	-0.086950	0.023569	-0.536663	-0.189108	0.815208	-0.108012
32441	9.095237	0.245256	-3.850506	-0.033911	-0.052034	-0.001555	-0.814735	-0.085882	0.024746	-0.535907	-0.188792	0.815885	-0.107204
32442	8.945784	0.280572	-3.873669	-0.011787	0.014160	-0.001646	-0.815853	-0.085320	0.025210	-0.536139	-0.188541	0.815817	-0.107000
32443	9.061374	0.338109	-3.887383	0.008578	0.033131	0.003872	-0.815384	-0.084300	0.024680	-0.536604	-0.188409	0.815508	-0.107264
32444	9.003236	0.285407	-3.904874	0.028669	-0.002953	0.005782	-0.815359	-0.086016	0.024992	-0.536387	-0.188512	0.815564	-0.107739
32445	8.995646	0.266579	-3.943356	0.036002	0.019232	0.003919	-0.815391	-0.083997	0.024280	-0.536521	-0.188702	0.815344	-0.108398
32446	9.061308	0.228477	-3.849452	0.014036	0.015618	0.003893	-0.815968	-0.082825	0.023660	-0.536668	-0.188629	0.815227	-0.108677
32447	9.082794	0.221355	-3.872039	0.004735	0.040079	-0.004419	-0.815955	-0.084997	0.021711	-0.537282	-0.188572	0.814817	-0.108820
32448	9.008089	0.307262	-3.909743	0.010148	0.015195	-0.004372	-0.815120	-0.084479	0.022433	-0.537453	-0.188601	0.814680	-0.108950
32449	9.044385	0.277472	-3.877482	-0.001086	0.000071	-0.012624	-0.815250	-0.085977	0.021225	-0.537454	-0.188703	0.814681	-0.108757
32450	9.027960	0.318568	-3.857173	-0.019372	0.007377	-0.010800	-0.816292	-0.085192	0.022710	-0.537624	-0.188532	0.814669	-0.108305
32451	9.013448	0.289502	-3.851990	-0.006304	-0.006208	0.000250	-0.816014	-0.085721	0.021837	-0.537517	-0.188383	0.814796	-0.108140
32452	9.028041	0.286722	-3.833232	-0.005424	-0.000576	-0.001589	-0.815757	-0.084547	0.020929	-0.537486	-0.188223	0.814875	-0.107980
32453	9.013496	0.304050	-3.851897	-0.011332	0.003874	0.016743	-0.814633	-0.084618	0.022031	-0.537529	-0.187729	0.814965	-0.107948
32454	9.012787	0.305290	-3.943639	-0.021020	-0.018935	-0.001594	-0.817171	-0.083100	0.020753	-0.537257	-0.187438	0.815275	-0.107463
32455	9.066324	0.333255	-3.887494	-0.010179	-0.013111	-0.007070	-0.816056	-0.082329	0.022046	-0.537070	-0.187383	0.815455	-0.107127
32456	8.993603	0.375992	-3.961782	-0.005360	-0.030358	0.003967	-0.816589	-0.083903	0.022513	-0.536540	-0.187198	0.815874	-0.106918
32457	9.008887	0.332982	-3.837045	-0.011980	0.027549	-0.009902	-0.816047	-0.083689	0.020846	-0.537030	-0.187086	0.815610	-0.106670
32458	9.037582	0.269751	-3.838530	0.017876	0.031737	0.011250	-0.816599	-0.083324	0.022269	-0.537411	-0.186895	0.815340	-0.107147
