# Supplementary material for: Identification of Haptic Based Guiding Using Hard Reins
Source: PLoS One. 2015 Jul 22;10(7):e0132020. doi: 10.1371/journal.pone.0132020 (PMC4511788; doi:10.1371/journal.pone.0132020)
Supplement: S8 File — (ZIP) [file pone.0132020.s008.zip › Exp2_MotionData1/Subject1/path1/T8/gh8.txt]

// Start Time: 0
// Sample rate: 25.0Hz
// Scenario: 4.9
// Firmware Version: 2.6.1
Counter	Acc_X	Acc_Y	Acc_Z	Gyr_X	Gyr_Y	Gyr_Z	Mag_X	Mag_Y	Mag_Z	Quat_w	Quat_x	Quat_y	Quat_z
31903	-0.171860	1.205575	-9.698643	-0.030792	0.005579	-0.001374	0.080829	-0.213382	0.585111	0.044788	0.846330	-0.529315	-0.039315
31904	-0.152479	1.183776	-9.751583	-0.036997	0.005597	0.005980	0.080707	-0.214486	0.583933	0.045350	0.846239	-0.529386	-0.039660
31905	-0.172000	1.231764	-9.779901	-0.033565	0.014745	0.007826	0.080184	-0.215853	0.583543	0.045990	0.846139	-0.529478	-0.039837
31906	-0.152735	1.236616	-9.779653	-0.033588	0.003790	0.011535	0.079796	-0.217224	0.582760	0.046480	0.845989	-0.529649	-0.040172
31907	-0.153051	1.304040	-9.764306	-0.022182	0.014750	0.004189	0.082174	-0.216423	0.583527	0.046929	0.845937	-0.529688	-0.040231
31908	-0.191343	1.246417	-9.705454	-0.046614	0.022015	0.000363	0.080329	-0.217779	0.582624	0.047824	0.845916	-0.529629	-0.040406
31909	-0.210515	1.224977	-9.631512	-0.036019	0.007386	-0.003253	0.080594	-0.218596	0.583277	0.048421	0.845923	-0.529538	-0.040744
31910	-0.157614	1.251257	-9.717074	-0.004582	0.005616	0.000603	0.080862	-0.219421	0.583143	0.048432	0.845921	-0.529538	-0.040751
31911	-0.143344	1.294747	-9.673119	-0.008009	0.012900	-0.008657	0.080080	-0.220524	0.581446	0.048611	0.846017	-0.529373	-0.040703
31912	-0.153031	1.304410	-9.656269	-0.013374	0.016575	0.002384	0.080737	-0.220519	0.582620	0.048888	0.845996	-0.529387	-0.040616
31913	-0.153205	1.340446	-9.672570	-0.032624	0.005584	0.000456	0.080355	-0.221768	0.580526	0.049417	0.845965	-0.529363	-0.040944
31914	-0.191743	1.330612	-9.711479	-0.039581	0.001904	-0.005111	0.080487	-0.223126	0.581573	0.049975	0.845983	-0.529247	-0.041390
31915	-0.230543	1.376105	-9.754416	-0.033389	0.000053	-0.016155	0.080622	-0.223675	0.581571	0.050447	0.846121	-0.528946	-0.041841
31916	-0.153317	1.361922	-9.725085	-0.035975	-0.009080	-0.016151	0.078657	-0.225055	0.578180	0.050818	0.846243	-0.528668	-0.042446
31917	-0.085867	1.376660	-9.676235	-0.050114	-0.010877	-0.000529	0.080384	-0.226713	0.578559	0.051476	0.846188	-0.528627	-0.043240
31918	-0.167534	1.314178	-9.605852	-0.074763	-0.023664	0.020591	0.080655	-0.226184	0.576984	0.052382	0.845880	-0.528929	-0.044464
31919	-0.162897	1.350002	-9.686931	-0.075705	-0.038271	0.024300	0.081859	-0.229345	0.576973	0.053204	0.845509	-0.529313	-0.045964
31920	-0.264134	1.342431	-9.731194	-0.043289	-0.030952	0.017990	0.082537	-0.231964	0.575787	0.053497	0.845243	-0.529618	-0.046981
31921	-0.240071	1.352072	-9.740438	0.009262	-0.012628	0.011768	0.082539	-0.231695	0.575264	0.053137	0.845117	-0.529840	-0.047162
31922	-0.225763	1.385813	-9.732629	0.018060	-0.001668	0.004411	0.082272	-0.231416	0.575528	0.052690	0.845087	-0.529941	-0.047048
31923	-0.230304	1.322970	-9.812776	0.011207	-0.001709	-0.010386	0.082139	-0.231144	0.575267	0.052389	0.845208	-0.529779	-0.047046
31924	-0.264077	1.327780	-9.793818	-0.011538	-0.011793	-0.010487	0.082410	-0.232244	0.575002	0.052321	0.845294	-0.529614	-0.047433
31925	-0.293559	1.445792	-9.744424	-0.023805	-0.012736	-0.014247	0.083473	-0.233077	0.574993	0.052488	0.845408	-0.529365	-0.047993
31926	-0.317823	1.482149	-9.652913	0.000607	0.000100	-0.004918	0.083743	-0.232683	0.573681	0.052346	0.845464	-0.529285	-0.048044
31927	-0.352066	1.582947	-9.709436	0.030260	0.020240	-0.004805	0.084797	-0.232547	0.574721	0.051960	0.845566	-0.529212	-0.047472
31928	-0.347579	1.650036	-9.794879	0.044085	0.022119	0.006335	0.084118	-0.230064	0.576038	0.051328	0.845572	-0.529334	-0.046679
31929	-0.364035	1.568830	-9.608916	0.023129	0.034885	0.010825	0.082535	-0.231009	0.575526	0.051239	0.845513	-0.529503	-0.045929
31930	-0.279320	1.507046	-9.431339	0.010998	0.017508	0.011717	0.082257	-0.229487	0.576839	0.051121	0.845416	-0.529701	-0.045559
31931	-0.076796	1.502166	-9.568759	0.021418	0.007524	0.019178	0.081472	-0.230583	0.575797	0.050790	0.845240	-0.530037	-0.045282
31932	-0.076656	1.462878	-9.799776	0.047413	0.029548	0.036816	0.080409	-0.230292	0.576330	0.050207	0.844920	-0.530686	-0.044297
31933	-0.141180	1.342515	-9.778060	0.045531	0.014967	0.058981	0.080400	-0.228510	0.576723	0.049590	0.844350	-0.531708	-0.043592
31934	-0.210072	1.128496	-9.700081	0.004460	0.014921	0.066163	0.077338	-0.227630	0.579107	0.049603	0.843662	-0.532823	-0.043281
31935	-0.147198	1.092841	-9.608767	-0.059105	0.001992	0.040023	0.077747	-0.228473	0.577400	0.050587	0.843178	-0.533444	-0.043922
31936	-0.031503	1.097674	-9.670037	-0.045022	-0.005303	0.031805	0.078017	-0.229572	0.577266	0.051190	0.842793	-0.533945	-0.044512
31937	-0.082233	1.116674	-9.713457	-0.009808	0.009289	0.006117	0.078025	-0.230403	0.576218	0.051383	0.842727	-0.534031	-0.044524
31938	-0.002571	1.097716	-9.674568	-0.000874	0.022060	-0.010466	0.077238	-0.232309	0.576223	0.051496	0.842849	-0.533851	-0.044227
31939	-0.074857	1.080069	-9.867547	-0.026231	0.010133	-0.018881	0.076440	-0.231616	0.576230	0.051946	0.843034	-0.533501	-0.044410
31940	-0.175859	1.016661	-10.056635	-0.044479	0.018287	-0.038366	0.077100	-0.233655	0.578320	0.052728	0.843410	-0.532808	-0.044670
31941	-0.256211	1.187722	-9.944552	-0.058559	0.027394	-0.038464	0.076455	-0.234090	0.575181	0.053872	0.843784	-0.532079	-0.044923
31942	-0.150363	1.243741	-9.808339	-0.098806	0.053855	-0.040555	0.075274	-0.235184	0.573880	0.055947	0.844149	-0.531265	-0.045164
31943	-0.181961	1.299153	-9.769445	-0.098904	0.064832	-0.034116	0.075549	-0.237787	0.573745	0.058166	0.844460	-0.530528	-0.045206
31944	-0.230419	1.357479	-9.572222	-0.056737	0.078532	-0.047774	0.075562	-0.238764	0.571911	0.059788	0.844985	-0.529563	-0.044589
31945	-0.042484	1.392187	-9.382726	-0.021489	0.050220	-0.060469	0.075428	-0.239980	0.573221	0.060516	0.845648	-0.528464	-0.044089
31946	-0.013668	1.416259	-9.396523	0.031208	0.039269	-0.078643	0.073174	-0.239952	0.573502	0.060205	0.846530	-0.527154	-0.043247
31947	0.087580	1.421408	-9.357095	0.055800	0.020107	-0.082177	0.075029	-0.241059	0.574272	0.059295	0.847483	-0.525789	-0.042458
31948	0.024778	1.440079	-9.489458	0.086446	0.001848	-0.087533	0.077405	-0.237947	0.573599	0.057648	0.848514	-0.524370	-0.041676
31949	-0.119325	1.314045	-9.672624	0.090788	-0.010942	-0.083797	0.078311	-0.234929	0.575427	0.055818	0.849489	-0.523037	-0.041045
31950	-0.170615	1.453539	-9.661543	0.104806	-0.012784	-0.092961	0.079487	-0.232738	0.576991	0.053700	0.850563	-0.521567	-0.040325
31951	-0.303449	1.496173	-9.782221	0.111691	-0.014605	-0.089238	0.083570	-0.229071	0.578925	0.051471	0.851602	-0.520154	-0.039555
31952	-0.508076	1.422996	-9.953206	0.097840	-0.001900	-0.111479	0.085396	-0.224555	0.581139	0.049572	0.852886	-0.518293	-0.038737
31953	-0.529927	1.451531	-10.039435	0.134721	-0.049408	-0.122295	0.085916	-0.222097	0.581267	0.046553	0.854246	-0.516356	-0.038381
31954	-0.120609	1.572894	-9.969093	0.131120	-0.036537	-0.113095	0.088660	-0.216080	0.584130	0.043721	0.855502	-0.514563	-0.037813
31955	-0.072112	1.525778	-9.702824	0.034626	-0.009159	-0.082247	0.092226	-0.215284	0.585673	0.042884	0.856372	-0.513188	-0.037765
31956	-0.110184	1.425147	-9.555746	-0.054832	0.014553	-0.056894	0.093024	-0.213670	0.583833	0.043806	0.856950	-0.512113	-0.038181
31957	-0.056978	1.391624	-9.538915	-0.074471	0.027435	-0.016402	0.091971	-0.215844	0.584103	0.045284	0.857073	-0.511750	-0.038568
31958	-0.037088	1.266727	-9.485265	-0.057064	0.021106	0.004006	0.092639	-0.216813	0.583704	0.046356	0.857004	-0.511749	-0.038842
31959	-0.162213	1.213511	-9.494381	-0.018670	0.009286	0.018983	0.090667	-0.218993	0.582409	0.046726	0.856799	-0.512051	-0.038933
31960	-0.036840	1.208500	-9.625320	-0.004736	-0.008933	0.025548	0.091194	-0.219265	0.583191	0.046609	0.856522	-0.512507	-0.039168
31961	-0.118492	1.135818	-9.723130	-0.001162	-0.034537	0.020993	0.090538	-0.218455	0.581362	0.046234	0.856278	-0.512898	-0.039821
31962	-0.152206	1.126026	-9.752391	0.002230	-0.041820	0.032096	0.092385	-0.218734	0.582919	0.045666	0.855922	-0.513487	-0.040541
31963	-0.075417	1.203182	-9.750591	-0.003093	-0.026272	0.033890	0.094241	-0.218350	0.582380	0.045420	0.855549	-0.514089	-0.041054
31964	-0.186268	1.193530	-9.694145	0.009180	-0.023539	0.033020	0.092918	-0.218882	0.582391	0.044922	0.855200	-0.514686	-0.041388
31965	-0.436514	1.087173	-9.690770	0.040838	-0.008041	0.019309	0.093313	-0.217251	0.581733	0.044090	0.855031	-0.515057	-0.041154
31966	-0.614399	0.971025	-9.778085	0.069013	-0.001676	0.002829	0.094240	-0.218619	0.582773	0.042769	0.855064	-0.515165	-0.040525
31967	-0.448410	1.048213	-9.818666	0.085832	-0.008997	-0.019221	0.093948	-0.213675	0.584350	0.041102	0.855328	-0.514912	-0.039890
31968	-0.339756	1.014712	-9.827724	0.033351	-0.001732	-0.021338	0.094345	-0.213135	0.584085	0.040371	0.855579	-0.514570	-0.039650
31969	-0.260409	1.060567	-9.833542	-0.009541	0.000057	-0.023402	0.095663	-0.212051	0.584599	0.040419	0.855814	-0.514161	-0.039846
31970	-0.263358	1.176235	-9.781532	-0.054272	0.007326	-0.019955	0.095143	-0.213693	0.583947	0.041281	0.855989	-0.513762	-0.040350
31971	-0.349722	1.087242	-9.721169	-0.051510	0.020082	-0.029189	0.095418	-0.214261	0.582242	0.042247	0.856263	-0.513203	-0.040642
31972	-0.277384	1.087519	-9.682078	0.018484	0.011044	-0.022358	0.096209	-0.213446	0.582498	0.041900	0.856530	-0.512810	-0.040337
31973	-0.209609	1.035022	-9.593355	0.032432	0.018404	-0.010297	0.094606	-0.213130	0.584869	0.041423	0.856679	-0.512644	-0.039778
31974	-0.180820	1.063816	-9.633495	-0.021870	0.009217	-0.008712	0.094878	-0.212876	0.583295	0.041759	0.856757	-0.512475	-0.039908
31975	-0.012363	1.131598	-9.611766	-0.067535	0.020191	0.003963	0.095676	-0.213435	0.583026	0.043031	0.856677	-0.512471	-0.040321
31976	-0.046246	1.160569	-9.563662	-0.053565	0.016552	0.007728	0.094091	-0.214377	0.582776	0.043999	0.856572	-0.512539	-0.040636
31977	-0.248383	1.070537	-9.739662	0.002343	0.001996	0.017261	0.094624	-0.215338	0.583034	0.043900	0.856401	-0.512835	-0.040627
31978	-0.359226	1.053190	-9.822564	0.039058	-0.001625	0.019296	0.094760	-0.215347	0.582246	0.043104	0.856239	-0.513199	-0.040293
31979	-0.344982	1.098823	-9.855401	0.012097	-0.009013	-0.001134	0.094881	-0.213290	0.582901	0.042700	0.856256	-0.513197	-0.040393
31980	-0.248657	1.120411	-9.931022	-0.035962	-0.010902	-0.012446	0.095289	-0.214673	0.581849	0.043068	0.856351	-0.512959	-0.041015
31981	-0.070599	1.208350	-9.649645	-0.064061	0.005563	0.002152	0.094756	-0.215067	0.582902	0.044125	0.856279	-0.512938	-0.041638
31982	-0.080229	1.208601	-9.570508	-0.104220	0.001837	-0.005430	0.095439	-0.218511	0.581322	0.045798	0.856248	-0.512753	-0.042737
31983	-0.200924	1.231862	-9.734556	-0.022994	0.007425	0.003275	0.096780	-0.220052	0.579215	0.046178	0.856201	-0.512783	-0.042900
31984	-0.248784	1.157326	-9.690434	0.074316	-0.007123	-0.004515	0.095322	-0.220033	0.579489	0.044702	0.856303	-0.512792	-0.042321
31985	-0.374223	1.168940	-9.739457	0.079434	0.010252	0.002863	0.096225	-0.216057	0.581317	0.043351	0.856354	-0.512899	-0.041388
31986	-0.373893	1.096539	-9.802888	0.001548	0.025702	0.000603	0.097278	-0.215785	0.582357	0.043464	0.856397	-0.512849	-0.040986
31987	-0.282642	1.178882	-9.700051	-0.033483	0.029331	0.002264	0.096231	-0.216613	0.580531	0.044237	0.856371	-0.512835	-0.040889
31988	-0.137773	1.135911	-9.684897	-0.007820	0.016527	-0.019728	0.096092	-0.216462	0.581711	0.044398	0.856584	-0.512476	-0.040760
31989	-0.223995	1.012917	-9.716236	0.034293	0.003757	-0.023184	0.094910	-0.217284	0.580279	0.043724	0.856857	-0.512103	-0.040423
31990	-0.253031	1.029259	-9.845916	0.069360	-0.001711	-0.034073	0.095682	-0.214396	0.582632	0.042364	0.857261	-0.511588	-0.039829
31991	-0.315867	1.057761	-9.918124	0.086802	0.009272	-0.034004	0.095669	-0.212741	0.583943	0.040829	0.857692	-0.511065	-0.038870
31992	-0.378593	1.067391	-9.880163	0.062223	0.009252	-0.026749	0.095924	-0.210553	0.584204	0.039709	0.858027	-0.510644	-0.038153
31993	-0.354361	1.048765	-9.712149	0.002762	0.014663	-0.026136	0.097107	-0.209869	0.585505	0.039670	0.858310	-0.510185	-0.037960
31994	-0.267763	1.092351	-9.681920	-0.023633	0.012853	-0.012422	0.096838	-0.208771	0.585508	0.040073	0.858452	-0.509909	-0.038046
31995	-0.210138	1.140363	-9.747929	0.006080	0.029345	-0.014143	0.096980	-0.210694	0.584982	0.040140	0.858626	-0.509647	-0.037558
31996	-0.229251	1.106932	-9.662150	0.011292	0.027537	-0.004885	0.095790	-0.210956	0.584729	0.040096	0.858700	-0.509565	-0.037032
31997	-0.229079	1.068252	-9.715508	0.008616	0.011105	0.002513	0.096842	-0.209595	0.585245	0.039948	0.858692	-0.509604	-0.036819
31998	-0.229173	1.087436	-9.734445	0.006046	-0.018151	-0.001147	0.095644	-0.209569	0.586434	0.039532	0.858701	-0.509600	-0.037127
31999	-0.253245	1.077631	-9.773218	-0.013107	-0.001757	-0.015113	0.097635	-0.209057	0.585239	0.039614	0.858846	-0.509331	-0.037371
32000	-0.296642	1.077576	-9.764021	-0.000767	-0.007255	-0.023350	0.097499	-0.207962	0.585110	0.039411	0.859098	-0.508906	-0.037578
32001	-0.378393	1.029219	-9.784668	0.032517	0.003730	-0.025967	0.097368	-0.208371	0.585111	0.038752	0.859393	-0.508480	-0.037278
32002	-0.402518	1.034131	-9.741611	0.002620	0.012865	-0.012291	0.097764	-0.208101	0.585239	0.038703	0.859533	-0.508261	-0.037097
32003	-0.344561	1.015014	-9.736537	-0.021902	0.011028	-0.008718	0.097626	-0.207953	0.586157	0.039059	0.859616	-0.508085	-0.037218
32004	-0.272387	1.048897	-9.720984	-0.023656	0.023826	-0.010591	0.097097	-0.207134	0.585375	0.039575	0.859734	-0.507853	-0.037114
32005	-0.178409	1.061217	-9.691126	-0.030661	0.023835	-0.008778	0.097765	-0.208103	0.584977	0.040214	0.859819	-0.507659	-0.037103
32006	-0.166491	1.090100	-9.695411	-0.006003	0.007376	-0.023395	0.096972	-0.208098	0.584590	0.040250	0.860063	-0.507241	-0.037113
32007	-0.151904	1.063579	-9.719654	0.007885	0.005600	-0.010399	0.097239	-0.209055	0.584980	0.040045	0.860182	-0.507062	-0.037021
32008	-0.171217	1.068303	-9.734172	-0.004285	0.016524	-0.021554	0.097232	-0.207818	0.585505	0.040145	0.860418	-0.506667	-0.036855
32009	-0.291591	1.029477	-9.759848	-0.049934	0.020146	-0.008872	0.097897	-0.207560	0.584714	0.041083	0.860485	-0.506459	-0.037097
32010	-0.332639	1.041360	-9.779269	-0.048225	0.010099	-0.005158	0.097501	-0.209188	0.585633	0.041886	0.860519	-0.506309	-0.037473
32011	-0.229045	1.058397	-9.782865	-0.030700	0.031143	-0.009714	0.096454	-0.210288	0.583938	0.042599	0.860618	-0.506091	-0.037334
32012	-0.277183	1.041513	-9.766747	-0.004662	0.049496	0.011615	0.095665	-0.210833	0.583289	0.043064	0.860536	-0.506247	-0.036577
32013	-0.204655	1.000818	-9.747435	-0.015035	0.047642	0.002341	0.095524	-0.210000	0.584339	0.043677	0.860538	-0.506233	-0.035986
32014	-0.055201	1.011049	-9.657069	-0.029001	0.038507	0.004135	0.093408	-0.209982	0.583701	0.044444	0.860509	-0.506237	-0.035670
32015	-0.021451	1.016259	-9.560654	-0.021986	0.014765	0.009744	0.093277	-0.210663	0.583833	0.044852	0.860406	-0.506375	-0.035698
32016	-0.031018	0.996726	-9.637839	-0.015027	0.020264	0.011618	0.091554	-0.211321	0.584501	0.045198	0.860289	-0.506554	-0.035549
32017	-0.132393	1.015402	-9.746555	-0.002757	-0.012640	0.008036	0.091550	-0.211313	0.585288	0.044994	0.860200	-0.506701	-0.035849
32018	-0.161480	1.043865	-9.849658	0.028773	-0.016276	0.000817	0.092486	-0.211068	0.583446	0.044209	0.860211	-0.506748	-0.035894
32019	-0.142358	1.077461	-9.887420	0.035789	-0.008964	-0.004697	0.093396	-0.209144	0.585405	0.043367	0.860289	-0.506700	-0.035749
32020	-0.159360	1.106532	-9.819951	0.016543	0.016588	-0.008528	0.093923	-0.208466	0.585401	0.043120	0.860425	-0.506517	-0.035359
32021	-0.190555	1.077823	-9.753425	-0.040364	0.013788	-0.003275	0.093526	-0.207239	0.584487	0.043820	0.860438	-0.506419	-0.035593
32022	-0.171169	1.058727	-9.719902	-0.029006	0.007417	0.002331	0.093271	-0.209972	0.584488	0.044270	0.860399	-0.506429	-0.035814
32023	-0.168707	1.049222	-9.686402	0.012987	0.009298	0.006232	0.092862	-0.208723	0.585802	0.044011	0.860359	-0.506537	-0.035576
32024	-0.161562	1.063296	-9.796571	0.016473	-0.001660	0.004422	0.092593	-0.206810	0.585281	0.043589	0.860342	-0.506608	-0.035490
32025	-0.127826	1.068259	-9.772179	-0.015064	0.012936	0.006086	0.091928	-0.207205	0.586072	0.043850	0.860281	-0.506690	-0.035472
32026	-0.079875	1.126172	-9.751714	-0.034492	0.033060	0.018876	0.092197	-0.208709	0.586463	0.044666	0.860096	-0.506946	-0.035293
32027	-0.098876	1.068646	-9.675875	-0.028940	0.027512	-0.005081	0.092199	-0.207628	0.585153	0.045309	0.860146	-0.506813	-0.035171
32028	-0.098811	1.054143	-9.695284	0.009671	0.007431	-0.012237	0.091135	-0.207335	0.585817	0.045084	0.860296	-0.506589	-0.035012
32029	-0.026599	1.078253	-9.723080	0.022514	0.007528	0.015517	0.091400	-0.206932	0.585422	0.044655	0.860169	-0.506865	-0.034689
32030	-0.103586	1.044541	-9.685860	0.002504	-0.005324	0.007128	0.091133	-0.206925	0.585817	0.044438	0.860104	-0.506986	-0.034805
32031	-0.139641	1.020340	-9.705742	-0.044946	0.005631	0.024405	0.091128	-0.207593	0.587389	0.045154	0.859825	-0.507369	-0.035188
32032	-0.139740	1.039442	-9.748688	-0.022097	-0.001680	0.013457	0.091940	-0.209267	0.585154	0.045401	0.859681	-0.507570	-0.035486
32033	-0.113222	1.042050	-9.705191	0.007729	0.002909	0.008064	0.091539	-0.208711	0.585551	0.045169	0.859614	-0.507712	-0.035393
32034	-0.089171	1.054088	-9.716801	0.005891	-0.006204	0.017298	0.090213	-0.209101	0.586085	0.044891	0.859435	-0.508033	-0.035483
32035	-0.113262	1.049170	-9.733899	-0.001926	-0.001664	0.009868	0.091418	-0.210362	0.584503	0.044779	0.859337	-0.508203	-0.035562
32036	-0.132449	1.024822	-9.806441	0.016521	-0.008972	0.002591	0.090352	-0.209523	0.585036	0.044280	0.859321	-0.508271	-0.035603
32037	-0.190293	1.022479	-9.754198	0.018267	-0.008978	0.004443	0.091274	-0.208979	0.585815	0.043738	0.859291	-0.508369	-0.035607
32038	-0.180658	1.024938	-9.744472	0.025314	0.001984	-0.001076	0.091403	-0.208838	0.586338	0.043197	0.859335	-0.508357	-0.035373
32039	-0.180604	1.012857	-9.759045	0.008608	-0.001668	0.007152	0.091405	-0.209385	0.586338	0.042893	0.859274	-0.508487	-0.035348
32040	-0.170872	0.996197	-9.711173	-0.004359	0.006503	-0.007692	0.091932	-0.209657	0.587119	0.042903	0.859359	-0.508343	-0.035344
32041	-0.165950	0.977121	-9.663381	-0.014941	0.005602	0.003331	0.090746	-0.208299	0.584771	0.043071	0.859322	-0.508385	-0.035435
32042	-0.151533	0.984082	-9.747173	0.012390	0.001926	-0.019596	0.090475	-0.207741	0.585560	0.042738	0.859535	-0.508059	-0.035350
32043	-0.151713	1.022623	-9.734631	0.020161	0.001958	-0.010330	0.091934	-0.207489	0.585024	0.042254	0.859664	-0.507894	-0.035157
32044	-0.151751	1.029760	-9.758538	0.036005	-0.007185	-0.019464	0.093253	-0.206678	0.585538	0.041424	0.859903	-0.507570	-0.034988
32045	-0.170968	1.015349	-9.739714	0.023655	-0.007175	-0.008452	0.093513	-0.205584	0.585798	0.040788	0.860009	-0.507447	-0.034914
32046	-0.204932	1.058511	-9.763433	0.013190	-0.009036	-0.015889	0.093904	-0.206391	0.587629	0.040333	0.860178	-0.507190	-0.035006
32047	-0.171335	1.092300	-9.753042	0.009607	0.003774	-0.010390	0.092717	-0.207202	0.587245	0.040052	0.860299	-0.507015	-0.034890
32048	-0.171199	1.063408	-9.758247	-0.008012	0.003787	0.002443	0.094702	-0.206407	0.586967	0.040105	0.860280	-0.507038	-0.034961
32049	-0.243330	1.019851	-9.788341	-0.019433	-0.001704	0.007931	0.093120	-0.207083	0.585932	0.040282	0.860188	-0.507162	-0.035221
32050	-0.228678	0.981462	-9.764735	0.020099	-0.032753	0.000798	0.093913	-0.207361	0.586449	0.039478	0.860165	-0.507236	-0.035639
32051	-0.185300	0.986395	-9.754658	0.028863	-0.036393	0.000849	0.095505	-0.207926	0.586436	0.038466	0.860158	-0.507299	-0.036012
32052	-0.132198	0.979760	-9.615014	0.013114	-0.021781	0.004439	0.095361	-0.204913	0.586570	0.037897	0.860115	-0.507393	-0.036307
32053	-0.156235	0.962752	-9.649087	-0.018337	-0.001734	-0.004980	0.096020	-0.205187	0.587350	0.038049	0.860156	-0.507295	-0.036562
32054	-0.228435	0.933616	-9.683780	-0.007860	0.014720	-0.004953	0.095233	-0.205735	0.586308	0.038204	0.860213	-0.507193	-0.036450
32055	-0.276666	0.933322	-9.741851	0.013090	0.023884	-0.003017	0.095232	-0.205463	0.586177	0.038072	0.860277	-0.507132	-0.035945
32056	-0.228447	0.933386	-9.751003	0.006084	0.014750	-0.001190	0.096026	-0.205199	0.586171	0.037990	0.860314	-0.507092	-0.035687
32057	-0.190162	0.990869	-9.850669	-0.033333	0.014711	-0.005081	0.095237	-0.205472	0.585260	0.038562	0.860356	-0.506969	-0.035811
32058	-0.216674	0.990996	-9.798099	-0.081414	0.009157	-0.009010	0.095639	-0.206844	0.585387	0.039924	0.860397	-0.506742	-0.036543
32059	-0.190285	1.020007	-9.773438	-0.154965	-0.001879	-0.005674	0.098172	-0.209349	0.584056	0.042420	0.860331	-0.506530	-0.038185
32060	-0.149852	1.138062	-9.752200	-0.240039	0.005373	0.004954	0.097549	-0.215122	0.580652	0.046484	0.860088	-0.506400	-0.040576
32061	-0.191063	1.188798	-9.667849	-0.295240	0.020848	0.008337	0.096543	-0.224721	0.577249	0.051638	0.859737	-0.506277	-0.043233
32062	-0.208258	1.253528	-9.727118	-0.264578	0.008984	0.001125	0.095528	-0.230771	0.573062	0.056151	0.859440	-0.506074	-0.045814
32063	-0.254545	1.346655	-9.908698	-0.227142	0.027326	0.006819	0.096095	-0.235330	0.569257	0.060192	0.859138	-0.505951	-0.047669
32064	-0.151738	1.524451	-10.044486	-0.309376	0.041835	-0.013927	0.095741	-0.243558	0.566898	0.065792	0.858942	-0.505346	-0.050153
32065	-0.219491	1.580004	-9.943509	-0.576410	0.052506	-0.009765	0.095151	-0.255100	0.561264	0.076064	0.858285	-0.504503	-0.055119
32066	-0.146442	1.938736	-9.923391	-0.857784	0.055924	0.010940	0.093038	-0.274495	0.548433	0.091226	0.856810	-0.503592	-0.062847
32067	-0.128772	2.280431	-9.928037	-1.095289	0.072145	0.018925	0.091347	-0.297743	0.533894	0.110579	0.854515	-0.502298	-0.072624
32068	-0.250940	2.632355	-9.674567	-1.434222	0.040699	0.029230	0.089443	-0.328016	0.514244	0.135359	0.850750	-0.500455	-0.086298
32069	-0.133279	3.249028	-9.539983	-1.882774	0.001882	0.044526	0.088953	-0.365814	0.482658	0.167232	0.844623	-0.497624	-0.104956
32070	-0.011659	4.064354	-9.013660	-2.324442	0.019733	0.068062	0.087886	-0.411648	0.440330	0.206469	0.835239	-0.493451	-0.127483
32071	-0.063555	4.854593	-8.686168	-2.715779	0.032239	0.128773	0.084019	-0.465277	0.381644	0.251989	0.821632	-0.487856	-0.153031
32072	0.091128	5.819455	-8.075816	-3.266127	-0.002994	0.168445	0.079813	-0.516302	0.309469	0.305168	0.801280	-0.480549	-0.184107
32073	0.168609	6.819918	-6.860707	-3.626846	-0.060097	0.174030	0.076668	-0.556751	0.229168	0.362309	0.775208	-0.469165	-0.218332
32074	0.175283	7.492524	-5.785296	-3.898246	-0.107949	0.187451	0.073870	-0.592206	0.128953	0.421017	0.742233	-0.454910	-0.254739
32075	0.050645	8.392804	-4.899975	-3.782715	-0.129865	0.172321	0.069564	-0.607855	0.024043	0.475433	0.706114	-0.438105	-0.288845
32076	-0.013653	8.805216	-3.175885	-3.496247	-0.129639	0.189418	0.061289	-0.610163	-0.091834	0.523149	0.668532	-0.421333	-0.319154
32077	0.038057	9.122114	-2.023321	-3.227328	-0.134967	0.177881	0.055871	-0.595560	-0.184160	0.565061	0.631057	-0.403759	-0.345619
32078	-0.126930	9.390538	-0.832744	-2.994052	-0.131208	0.160565	0.053763	-0.570548	-0.256988	0.601676	0.593914	-0.386035	-0.369092
32079	0.030925	9.712799	0.433623	-2.790017	-0.116601	0.092334	0.049636	-0.536486	-0.330320	0.633562	0.557859	-0.367441	-0.390360
32080	0.451929	9.437576	1.326757	-2.782241	-0.070982	0.061867	0.047567	-0.495266	-0.397114	0.663414	0.520770	-0.346916	-0.410279
32081	0.356089	8.859923	2.738982	-3.047315	-0.071446	0.042075	0.038675	-0.435096	-0.464892	0.693689	0.478502	-0.322777	-0.430866
32082	0.408608	8.497248	3.603443	-3.449211	-0.051904	0.016024	0.036764	-0.365961	-0.531411	0.724679	0.429074	-0.293363	-0.452409
32083	0.406724	7.932909	4.646910	-3.428204	-0.044619	0.016094	0.041828	-0.293614	-0.589232	0.752205	0.377901	-0.262595	-0.471617
32084	0.241679	7.195614	5.854588	-3.078406	-0.064385	0.049289	0.041743	-0.209396	-0.635307	0.774062	0.330103	-0.234581	-0.486654
32085	0.211894	6.402869	6.952317	-2.892240	-0.045943	0.072378	0.040536	-0.126268	-0.668535	0.792318	0.283934	-0.207338	-0.498622
32086	0.421132	5.532983	7.868742	-2.991480	-0.005823	0.097694	0.035115	-0.027128	-0.692420	0.808747	0.235649	-0.177968	-0.508650
32087	0.360808	4.558803	8.699564	-2.802044	-0.005578	0.146678	0.033793	0.060846	-0.706518	0.822139	0.189265	-0.150051	-0.515510
32088	0.573521	3.439023	9.012340	-2.644020	0.025725	0.173330	0.040438	0.132125	-0.712172	0.832803	0.145338	-0.122986	-0.519798
32089	0.667631	2.405823	9.370957	-2.634975	0.031216	0.197453	0.043816	0.212342	-0.708627	0.841427	0.100898	-0.095539	-0.522200
32090	0.720497	1.437305	9.681962	-2.825272	0.031014	0.211301	0.045554	0.295101	-0.695630	0.848008	0.053196	-0.065968	-0.523164
32091	0.635041	0.640356	9.583561	-2.687727	0.027337	0.151129	0.043233	0.386764	-0.672638	0.851248	0.007384	-0.037500	-0.523370
32092	0.841499	-0.170966	10.037446	-2.035446	0.038893	0.110157	0.045768	0.454843	-0.649040	0.852009	-0.026915	-0.015674	-0.522600
32093	0.588837	-0.766634	10.494871	-1.246792	0.035916	0.071717	0.051894	0.494890	-0.633085	0.851817	-0.048118	-0.002004	-0.521621
32094	0.941838	-0.977903	10.427983	-0.644273	0.020139	0.058205	0.053609	0.515925	-0.621296	0.851729	-0.058874	0.004977	-0.520641
32095	0.788124	-1.108580	10.299878	-0.309513	0.025872	0.019286	0.055121	0.528692	-0.615536	0.851527	-0.064201	0.008630	-0.520293
32096	0.627130	-1.220330	10.090224	-0.130724	0.020591	0.012778	0.050588	0.530864	-0.610408	0.851482	-0.066202	0.010219	-0.520088
32097	0.653541	-1.206627	9.860195	-0.078375	0.026172	0.020421	0.052959	0.532494	-0.608855	0.851565	-0.067575	0.011462	-0.519749
32098	0.696653	-1.149052	9.784582	-0.001394	0.031748	0.018956	0.056116	0.537797	-0.608485	0.851750	-0.067256	0.011904	-0.519478
32099	0.730143	-1.096309	9.708812	0.117639	0.009951	0.017747	0.057196	0.534757	-0.610329	0.852071	-0.065445	0.010812	-0.519207
32100	0.451091	-1.226557	9.778803	0.278663	0.013759	0.027780	0.057756	0.529667	-0.612432	0.852703	-0.060538	0.008050	-0.518813
32101	0.396362	-0.865324	9.900993	0.353529	-0.006206	0.055856	0.056768	0.518539	-0.618194	0.853677	-0.054838	0.004280	-0.517890
32102	0.787332	-0.961002	9.831402	0.310556	0.001075	0.051996	0.058408	0.509838	-0.622517	0.854533	-0.049511	0.001000	-0.517031
32103	0.898943	-1.110015	9.815948	0.253972	-0.000856	0.029575	0.058188	0.503640	-0.626711	0.855067	-0.045461	-0.001695	-0.516518
32104	0.928371	-1.205460	10.033350	0.138817	0.004422	0.003146	0.059020	0.498261	-0.629996	0.855216	-0.043033	-0.003190	-0.516472
32105	0.753864	-1.023814	9.777392	0.003091	0.048081	-0.019771	0.059558	0.496202	-0.630001	0.855005	-0.042788	-0.002513	-0.516846
32106	0.579338	-0.832058	9.663218	-0.140988	0.098939	-0.079660	0.059812	0.496900	-0.628431	0.854053	-0.044163	0.000430	-0.518307
32107	0.692756	-0.845675	9.836938	-0.304446	0.106037	-0.095262	0.059761	0.505558	-0.624757	0.852763	-0.048568	0.005206	-0.520009
32108	0.513642	-1.219964	9.551534	-0.314615	0.105948	-0.121140	0.062752	0.514054	-0.620191	0.851160	-0.052835	0.010029	-0.522143
32109	0.787446	-1.011279	9.201711	-0.221127	0.120727	-0.127145	0.063768	0.522956	-0.618230	0.849545	-0.055678	0.014140	-0.524379
32110	0.875071	-1.184191	9.248117	-0.121252	0.124506	-0.123865	0.063869	0.527227	-0.615215	0.848065	-0.056460	0.017250	-0.526594
32111	0.885783	-1.389434	9.735085	-0.103529	0.129076	-0.116394	0.065825	0.530526	-0.611560	0.846653	-0.057233	0.020249	-0.528671
32112	0.701407	-1.143922	9.866446	-0.135406	0.075171	-0.083269	0.066335	0.534228	-0.610252	0.845580	-0.058758	0.022720	-0.530119
32113	0.438655	-0.669996	9.289668	-0.108439	0.068041	-0.027774	0.067377	0.537238	-0.609080	0.845107	-0.060203	0.024814	-0.530617
32114	0.361706	-0.683206	9.701565	-0.031914	0.100313	0.053731	0.070549	0.538188	-0.607685	0.845584	-0.059645	0.026775	-0.529823
32115	0.150989	-0.981222	9.925885	-0.074081	0.055545	0.097889	0.072920	0.539953	-0.606393	0.846485	-0.060539	0.028433	-0.528194
32116	-0.013139	-0.942955	9.953699	-0.113066	0.019046	0.147576	0.075022	0.543357	-0.605622	0.847888	-0.062161	0.029989	-0.525664
32117	-0.042631	-0.825140	9.945474	-0.102934	0.026442	0.177142	0.078846	0.545792	-0.604080	0.849587	-0.063753	0.031561	-0.522629
32118	0.053806	-0.817176	10.107332	-0.085601	0.015562	0.203089	0.082286	0.545761	-0.603191	0.851580	-0.064909	0.032841	-0.519153
32119	0.231569	-0.671881	10.274278	-0.013260	-0.024462	0.240431	0.085191	0.546561	-0.602035	0.854056	-0.065409	0.032682	-0.515016
32120	0.258246	-0.721308	9.877717	0.031029	-0.053557	0.268395	0.088648	0.545140	-0.603374	0.856879	-0.065245	0.031661	-0.510392
32121	0.242771	-1.019899	9.820569	0.069550	-0.060791	0.283382	0.089981	0.543207	-0.603648	0.859879	-0.064635	0.030071	-0.505496
32122	0.166047	-1.106319	9.924272	-0.097760	-0.040842	0.300962	0.093968	0.542322	-0.605514	0.862796	-0.066536	0.030608	-0.500219
32123	0.176399	-1.265917	9.686860	-0.145584	-0.031823	0.267492	0.097924	0.543805	-0.603188	0.865277	-0.069323	0.031663	-0.495468
32124	0.017323	-1.265253	9.973470	-0.183832	-0.015510	0.246960	0.102148	0.546774	-0.602434	0.867457	-0.072488	0.033421	-0.491067
32125	-0.035504	-1.847474	9.321421	-0.097510	0.015558	0.195701	0.104240	0.550064	-0.599437	0.869215	-0.074005	0.034737	-0.487630
32126	0.217531	-1.815213	9.461076	0.045117	0.046607	0.114244	0.107146	0.551133	-0.598674	0.870354	-0.072673	0.035140	-0.485766
32127	0.238454	-2.156509	9.559714	-0.045885	0.020741	0.048314	0.109796	0.551102	-0.598826	0.870735	-0.073368	0.035828	-0.484927
32128	0.285753	-1.971985	9.313070	-0.024774	0.004271	0.020756	0.109935	0.550816	-0.599876	0.870894	-0.073730	0.036036	-0.484571
32129	0.314272	-1.877507	9.482711	-0.147923	-0.010555	-0.003846	0.110846	0.553009	-0.598441	0.870635	-0.076566	0.037089	-0.484518
32130	0.165187	-1.959392	9.547391	-0.252885	-0.012531	-0.006223	0.109872	0.560988	-0.595154	0.870184	-0.081081	0.039174	-0.484429
32131	0.208507	-1.955543	9.240559	-0.164391	0.000334	-0.027939	0.109830	0.566503	-0.590959	0.869632	-0.084128	0.040539	-0.484788
32132	0.103538	-2.186315	9.365980	0.008281	0.018748	-0.037239	0.108765	0.567067	-0.590426	0.869269	-0.083819	0.040585	-0.485488
32133	0.040789	-2.181192	9.485623	0.103013	-0.023319	-0.067113	0.109181	0.565944	-0.591978	0.868796	-0.082488	0.038893	-0.486700
32134	-0.113539	-2.171419	9.618760	-0.028036	-0.067406	-0.084329	0.106675	0.565407	-0.593792	0.867980	-0.083684	0.037717	-0.488043
32135	-0.359138	-2.233895	9.786042	-0.180259	-0.074933	-0.085097	0.104264	0.570103	-0.592198	0.866885	-0.087784	0.037891	-0.489254
32136	-0.102767	-2.386024	10.182419	-0.313007	-0.045846	-0.093184	0.100260	0.575230	-0.590329	0.865440	-0.093716	0.039857	-0.490553
32137	0.438822	-2.192131	10.276619	-0.331859	0.040896	-0.146931	0.098727	0.585853	-0.583497	0.863309	-0.099351	0.043410	-0.492893
32138	0.753635	-1.980333	10.109676	-0.165391	0.114151	-0.186805	0.098412	0.593017	-0.579036	0.861028	-0.101230	0.046503	-0.496206
32139	0.939140	-1.945991	10.193514	0.055062	0.150087	-0.174665	0.098664	0.594940	-0.577989	0.859246	-0.099134	0.048010	-0.499564
32140	0.711098	-2.152867	10.342130	0.186026	0.166751	-0.127883	0.100010	0.592576	-0.580229	0.858165	-0.094382	0.048625	-0.502276
32141	0.070098	-2.231689	10.181396	0.245018	0.168673	-0.083308	0.100317	0.586650	-0.584034	0.857600	-0.088740	0.048709	-0.504256
32142	-0.238314	-1.802220	9.296277	0.334978	0.201810	-0.039550	0.106200	0.578330	-0.588279	0.857574	-0.080985	0.048583	-0.505617
32143	-0.008976	-1.840865	9.823631	0.222917	0.212714	-0.014289	0.109951	0.572639	-0.592112	0.857560	-0.075181	0.049772	-0.506420
32144	-0.114074	-2.039985	10.057528	-0.020114	0.129241	-0.016310	0.112608	0.570965	-0.592265	0.857233	-0.074223	0.052030	-0.506887
32145	-0.202216	-1.798172	9.051798	-0.027416	0.044274	-0.027294	0.113535	0.571364	-0.592404	0.856862	-0.074429	0.052854	-0.507399
32146	-0.251464	-1.597491	8.660437	0.133612	-0.006749	-0.043942	0.116077	0.568298	-0.595046	0.856620	-0.072244	0.051179	-0.508295
32147	-0.323797	-1.587191	8.899977	0.185292	0.000598	-0.040929	0.115046	0.564994	-0.598184	0.856459	-0.069246	0.049085	-0.509190
32148	-0.137214	-1.263484	9.165536	0.000541	0.004064	-0.041881	0.113330	0.562691	-0.597778	0.856027	-0.069227	0.048954	-0.509930
32149	0.098563	-1.136238	9.649664	-0.085210	-0.003310	-0.030309	0.113721	0.564465	-0.597781	0.855598	-0.070864	0.049549	-0.510368
32150	0.087255	-1.284662	9.877945	-0.127493	-0.037982	0.018448	0.115018	0.568852	-0.595562	0.855639	-0.073405	0.050089	-0.509887
32151	0.138931	-1.495522	10.105938	0.077427	-0.068805	0.034309	0.113174	0.567085	-0.596465	0.856167	-0.072845	0.047978	-0.509283
32152	0.323496	-1.742725	10.886826	0.239047	-0.132646	0.031545	0.112161	0.560620	-0.600915	0.856948	-0.070062	0.043179	-0.508789
32153	0.088212	-1.476292	10.129742	0.348718	-0.148904	0.050570	0.109954	0.555397	-0.605748	0.858052	-0.065648	0.036938	-0.508008
32154	0.013397	-1.990600	9.648889	0.633767	-0.071041	-0.007144	0.108729	0.540274	-0.614131	0.858789	-0.055484	0.029131	-0.508483
32155	-1.007725	-2.672337	11.418326	0.583622	-0.031337	-0.072090	0.108981	0.523195	-0.624886	0.858658	-0.045929	0.022420	-0.509995
32156	-1.222820	-2.077893	10.874893	0.217973	-0.105014	-0.143998	0.104168	0.510717	-0.632977	0.857419	-0.043312	0.018123	-0.512473
32157	-0.750455	-1.073444	9.508180	0.312963	-0.115842	-0.202580	0.100503	0.505916	-0.638191	0.855624	-0.039292	0.012674	-0.515948
32158	-0.494924	-1.051300	9.510754	0.500122	-0.139452	-0.251463	0.094870	0.494735	-0.643012	0.853394	-0.032226	0.004791	-0.520248
32159	-0.027877	-0.924515	9.022346	0.493257	-0.187863	-0.279092	0.086615	0.482702	-0.651728	0.850760	-0.025869	-0.003775	-0.524904
32160	0.000605	-0.830744	8.985516	0.311114	-0.200840	-0.276306	0.079669	0.471771	-0.658227	0.847960	-0.022655	-0.010739	-0.529467
32161	-0.017039	-1.177186	9.009300	-0.003400	-0.146479	-0.325035	0.072553	0.467977	-0.662626	0.844457	-0.024296	-0.013350	-0.534905
32162	0.163364	-0.575062	9.074646	-0.048819	-0.073508	-0.374314	0.064875	0.467784	-0.663350	0.840376	-0.025800	-0.014389	-0.541198
32163	0.387074	0.056862	9.385685	0.064807	-0.025867	-0.384913	0.061414	0.471929	-0.663189	0.836204	-0.024973	-0.015735	-0.547623
32164	0.579257	0.191993	9.377493	0.040543	-0.003870	-0.348113	0.056510	0.472630	-0.664188	0.832380	-0.024223	-0.016556	-0.553428
32165	0.403012	0.250036	9.566318	0.334234	0.031242	-0.307930	0.053376	0.465242	-0.667573	0.829104	-0.018277	-0.019912	-0.558441
32166	0.086502	-0.584278	10.636784	0.226838	-0.033049	-0.332354	0.050646	0.456613	-0.671486	0.825424	-0.014750	-0.023254	-0.563842
32167	0.210337	-1.303154	10.027678	0.104443	-0.060757	-0.414099	0.045364	0.454057	-0.673148	0.820720	-0.013614	-0.025543	-0.570597
32168	0.264718	-0.571977	9.908803	-0.121094	-0.068476	-0.489093	0.040851	0.456026	-0.672980	0.815019	-0.016132	-0.025555	-0.578645
32169	0.708320	-0.576862	9.629591	-0.213686	-0.070381	-0.513533	0.033666	0.463908	-0.672918	0.808914	-0.020290	-0.024368	-0.587071
32170	-0.246737	-1.489206	10.769825	-0.199835	-0.100041	-0.589100	0.025682	0.471128	-0.671539	0.801795	-0.024412	-0.024017	-0.596617
32171	-0.673797	-0.929228	10.130178	-0.092311	-0.180593	-0.695563	0.012410	0.479121	-0.669993	0.793277	-0.027836	-0.026035	-0.607667
32172	-0.446826	-1.019445	9.650890	0.192386	-0.201538	-0.814046	-0.001494	0.478862	-0.670667	0.783261	-0.026812	-0.032158	-0.620282
32173	-0.145023	-1.089479	10.104058	-0.018818	-0.245939	-0.936860	-0.016571	0.475454	-0.672904	0.771326	-0.029676	-0.036084	-0.634723
32174	0.402239	-0.623551	8.828922	0.041694	-0.250463	-1.015901	-0.036187	0.475426	-0.670649	0.758098	-0.031483	-0.041209	-0.650075
32175	0.363509	-1.089527	9.090904	0.098591	-0.181133	-1.078459	-0.053908	0.471633	-0.673389	0.743815	-0.031601	-0.045679	-0.666074
32176	0.550338	-0.818825	9.336515	-0.097522	-0.150496	-1.171798	-0.074564	0.469949	-0.673747	0.727791	-0.033993	-0.047485	-0.683308
32177	0.638202	-0.539963	9.211609	-0.164949	-0.057396	-1.200902	-0.092610	0.470756	-0.668360	0.711009	-0.036209	-0.046612	-0.700701
32178	0.900280	-0.364407	9.735070	-0.229481	0.045747	-1.226311	-0.107197	0.471903	-0.666014	0.693475	-0.037700	-0.043757	-0.718162
32179	0.990575	-0.085161	9.720624	-0.172093	0.070556	-1.205765	-0.120460	0.472763	-0.663548	0.675891	-0.038210	-0.040950	-0.734870
32180	1.017308	0.366140	9.395905	-0.124186	0.112863	-1.135465	-0.132772	0.469223	-0.662139	0.659018	-0.037320	-0.038593	-0.750208
32181	0.957923	0.178396	9.411923	-0.231720	0.156807	-1.054856	-0.144048	0.468569	-0.658380	0.642987	-0.037408	-0.033607	-0.764224
32182	0.592581	0.441888	9.277770	-0.250080	0.156906	-0.992218	-0.151741	0.468131	-0.656222	0.627597	-0.037586	-0.028638	-0.777103
32183	0.099891	-0.379167	10.097224	-0.262254	0.159568	-0.947933	-0.159883	0.467803	-0.654311	0.612636	-0.038033	-0.023036	-0.789114
32184	0.076046	-1.399792	11.398276	-0.348311	0.081590	-0.981440	-0.167863	0.470261	-0.650183	0.596783	-0.040593	-0.017415	-0.801186
32185	-0.035736	-1.227792	11.099557	-0.393867	-0.002552	-0.988932	-0.179294	0.474129	-0.645895	0.580484	-0.045159	-0.011621	-0.812935
32186	-0.153916	-1.728448	11.117839	-0.307556	-0.015342	-1.013374	-0.192309	0.473250	-0.639238	0.563595	-0.048779	-0.007844	-0.824572
32187	-0.260095	-1.246453	9.995275	-0.171373	-0.042614	-1.043112	-0.206089	0.470148	-0.636769	0.546101	-0.051400	-0.006113	-0.836119
32188	0.008325	-0.456961	8.510809	0.051622	0.010813	-1.036538	-0.219175	0.461407	-0.636274	0.528704	-0.050570	-0.008052	-0.847260
32189	-0.325241	-0.279570	8.510183	-0.001274	0.085689	-1.022177	-0.229195	0.448928	-0.636723	0.511293	-0.049086	-0.007738	-0.857968
32190	-0.276218	-0.447813	8.537089	-0.130984	0.145920	-1.002614	-0.238033	0.439038	-0.636918	0.493875	-0.047814	-0.005109	-0.868202
32191	0.139040	-0.517675	9.677923	-0.396726	0.160265	-0.989210	-0.245165	0.432419	-0.636470	0.476229	-0.048944	0.002855	-0.877953
32192	-0.027936	-0.890379	9.848790	-0.587557	0.129932	-0.958741	-0.250643	0.436101	-0.630265	0.458691	-0.052362	0.013343	-0.886952
32193	0.271805	-1.042954	10.089519	-0.466747	0.122829	-0.937799	-0.256770	0.439087	-0.626021	0.441441	-0.054803	0.022223	-0.895339
32194	-0.001097	-1.462643	9.951447	-0.273957	0.078217	-0.938587	-0.263537	0.437689	-0.623084	0.424217	-0.056295	0.026663	-0.903416
32195	-0.281569	-1.320886	9.350638	0.120840	0.074904	-0.974432	-0.271184	0.427922	-0.623288	0.406637	-0.054510	0.024514	-0.911633
32196	0.786544	-0.739994	11.133279	-0.000149	0.027242	-0.990668	-0.280914	0.410503	-0.624790	0.388483	-0.054561	0.023534	-0.919538
32197	0.005077	-0.715581	10.283678	-0.331785	-0.020590	-0.949842	-0.289640	0.403774	-0.623412	0.370598	-0.058036	0.028906	-0.926528
32198	0.260035	0.430014	10.210898	-0.369887	0.007020	-0.881829	-0.296667	0.398974	-0.618902	0.353759	-0.061222	0.034666	-0.932687
32199	-0.298571	0.262276	10.035282	-0.311897	0.000090	-0.728335	-0.302508	0.398112	-0.615972	0.339763	-0.063961	0.039971	-0.937482
32200	-0.012320	-0.126134	9.571569	-0.304117	0.009577	-0.622142	-0.308594	0.393545	-0.614352	0.327672	-0.066419	0.044823	-0.941388
32201	-0.007658	-0.076726	9.944416	-0.527776	0.058102	-0.482154	-0.310499	0.399370	-0.608830	0.317828	-0.069197	0.054808	-0.944030
32202	0.152643	-0.342597	9.502853	-0.637798	0.119632	-0.338811	-0.312154	0.409023	-0.603309	0.310390	-0.071439	0.067022	-0.945549
32203	0.429533	-0.239117	10.049450	-0.614546	0.094450	-0.189146	-0.311270	0.417519	-0.601084	0.305808	-0.073667	0.079176	-0.945931
32204	0.521573	-0.853881	9.647969	-0.247475	0.034783	-0.102250	-0.308669	0.424376	-0.596647	0.303461	-0.074768	0.083806	-0.946202
32205	0.535646	-0.745939	10.244991	0.158274	0.004267	-0.040172	-0.310644	0.420842	-0.596502	0.302956	-0.073721	0.080908	-0.946698
32206	0.568556	-1.070154	10.406400	0.007680	-0.017762	-0.008584	-0.309445	0.420815	-0.597822	0.302849	-0.074110	0.080530	-0.946734
32207	0.818217	-1.361820	10.109352	-0.077824	0.015038	-0.033036	-0.307069	0.421077	-0.596269	0.302111	-0.074262	0.082111	-0.946822
32208	1.275576	-1.178256	10.749984	-0.245479	0.033094	-0.057907	-0.307323	0.419701	-0.597315	0.300606	-0.075298	0.086761	-0.946805
32209	1.350275	-1.194654	10.133468	-0.324349	0.012933	-0.067493	-0.307366	0.427120	-0.594429	0.298835	-0.077049	0.092852	-0.946646
32210	1.394436	-0.853471	9.963413	-0.062224	-0.003144	-0.042158	-0.308049	0.430020	-0.592587	0.297982	-0.077647	0.093833	-0.946770
32211	1.254139	-0.762776	9.828936	0.145530	0.008154	0.003167	-0.307913	0.429739	-0.593113	0.298271	-0.076566	0.090987	-0.947044
32212	2.071496	-0.781812	9.416173	0.316673	0.063405	0.034442	-0.306544	0.423799	-0.597189	0.299362	-0.073502	0.085302	-0.947472
32213	1.903389	-1.400337	10.176558	0.455614	0.089953	0.027736	-0.303818	0.410036	-0.601935	0.300399	-0.069023	0.076995	-0.948192
32214	1.893963	-1.456522	9.935610	0.447722	0.118271	0.019351	-0.302671	0.396271	-0.608764	0.301222	-0.064145	0.069126	-0.948880
32215	1.406780	-1.442042	9.527946	0.459613	0.136326	-0.057232	-0.299680	0.383050	-0.613774	0.300522	-0.058915	0.060858	-0.950006
32216	1.114184	-0.765227	9.193808	0.198465	0.137801	-0.081669	-0.297485	0.370654	-0.619301	0.299055	-0.055288	0.057707	-0.950883
32217	0.778931	-1.252098	9.147839	-0.118005	0.173901	-0.105466	-0.292956	0.368655	-0.622484	0.296712	-0.052869	0.060560	-0.951577
32218	0.305076	-0.973376	9.308173	-0.277189	0.188197	-0.135861	-0.291906	0.371515	-0.622622	0.293621	-0.051183	0.066695	-0.952218
32219	0.525778	-0.731825	9.452862	-0.325368	0.208492	-0.051235	-0.286628	0.378289	-0.623448	0.292026	-0.049235	0.073722	-0.952293
32220	0.255998	-1.816020	9.195066	-0.196959	0.198509	-0.063444	-0.283741	0.384829	-0.622944	0.290373	-0.046787	0.078457	-0.952544
32221	0.354322	-1.184586	9.435308	0.100145	0.141347	-0.029580	-0.279236	0.386680	-0.624290	0.289683	-0.043596	0.077009	-0.953023
32222	0.621809	-1.660128	9.536767	0.143432	0.132493	0.054669	-0.276819	0.381156	-0.626540	0.290694	-0.040245	0.074978	-0.953024
32223	0.310403	-2.078540	9.794471	0.208115	0.147210	0.091895	-0.272935	0.374783	-0.629981	0.292391	-0.036138	0.071632	-0.952927
32224	0.560146	-1.353554	9.862186	0.041175	0.143488	0.120561	-0.268390	0.369899	-0.634214	0.294530	-0.033077	0.071662	-0.952377
32225	0.410010	-1.726914	9.831541	-0.056906	0.116005	0.146884	-0.263890	0.371216	-0.634250	0.297123	-0.031055	0.073218	-0.951521
32226	0.202881	-1.770350	9.915424	0.004587	0.072132	0.133413	-0.260172	0.372652	-0.636900	0.299590	-0.029547	0.073531	-0.950771
32227	0.326456	-1.395163	9.792202	0.107770	0.048488	0.122885	-0.257773	0.370832	-0.638230	0.301919	-0.027869	0.071544	-0.950237
32228	0.364017	-1.178358	9.843608	0.204097	0.050389	0.108594	-0.255888	0.365998	-0.640607	0.304049	-0.025610	0.067918	-0.949887
32229	0.504862	-1.395016	9.731450	0.208289	0.043183	0.138176	-0.254002	0.359804	-0.642066	0.306717	-0.023424	0.063979	-0.949359
32230	0.143322	-1.411901	9.929499	0.176847	0.021146	0.138036	-0.253961	0.353068	-0.645084	0.309400	-0.021846	0.060703	-0.948741
32231	0.041890	-1.381219	9.813748	0.079389	0.016525	0.161540	-0.251416	0.348639	-0.647203	0.312475	-0.020937	0.059070	-0.947856
32232	-0.020710	-1.384942	10.168417	0.124819	0.082375	0.174583	-0.251003	0.347246	-0.649172	0.315745	-0.018473	0.057179	-0.946939
32233	-0.136294	-0.898466	10.361417	0.141364	0.096042	0.159849	-0.247536	0.344039	-0.651168	0.318709	-0.015663	0.054871	-0.946133
32234	-0.388136	-0.673227	10.232588	0.040562	0.092237	0.153787	-0.246322	0.342353	-0.654192	0.321535	-0.013573	0.054627	-0.945223
32235	-0.250989	-0.631099	9.807132	-0.021903	0.065538	0.083381	-0.244322	0.341900	-0.656174	0.323033	-0.012447	0.055171	-0.944696
32236	-0.197008	-0.833463	9.703967	-0.084739	0.026168	0.077599	-0.241146	0.342821	-0.656199	0.324459	-0.012498	0.056848	-0.944107
32237	-0.389580	-0.901359	9.662807	-0.124847	0.004131	0.064506	-0.241819	0.345566	-0.656193	0.325640	-0.013206	0.058933	-0.943563
32238	-0.424588	-0.636772	9.656588	-0.093292	0.018732	0.042480	-0.242367	0.350090	-0.655924	0.326408	-0.013493	0.060714	-0.943180
32239	0.007494	-0.736437	9.812868	-0.054214	0.044302	-0.001641	-0.241833	0.350212	-0.656846	0.326311	-0.013052	0.061688	-0.943157
32240	-0.067105	-0.767951	9.787723	0.003827	0.029668	-0.027167	-0.241304	0.350207	-0.656719	0.325776	-0.012584	0.061689	-0.943349
32241	-0.045037	-0.342520	9.640250	-0.016029	0.046192	0.002222	-0.241565	0.349794	-0.657241	0.325760	-0.011850	0.061917	-0.943349
32242	-0.215752	-0.954283	9.565257	-0.049146	0.049820	0.016839	-0.243424	0.352405	-0.658273	0.326010	-0.011292	0.063060	-0.943193
32243	-0.078039	-1.016798	9.498446	-0.008945	0.048084	0.026283	-0.240640	0.351556	-0.657903	0.326447	-0.010446	0.063170	-0.943044
32244	-0.055306	-1.238385	9.421128	0.076865	0.057337	0.032253	-0.239836	0.351665	-0.659744	0.327009	-0.008904	0.061988	-0.942944
32245	0.103139	-1.083208	9.674458	0.136294	0.035513	0.047350	-0.238496	0.348496	-0.660411	0.327883	-0.007335	0.059284	-0.942828
32246	-0.075089	-1.124558	9.648207	0.096008	0.019002	0.050858	-0.238873	0.346014	-0.662637	0.328840	-0.006370	0.057493	-0.942613
32247	-0.051270	-1.074971	9.358639	0.046968	0.018946	0.039537	-0.239261	0.343556	-0.662635	0.329570	-0.005720	0.056371	-0.942429
32248	-0.133449	-1.021320	9.615499	-0.086196	0.057187	0.051715	-0.239257	0.344228	-0.663814	0.330470	-0.005234	0.058265	-0.942002
32249	-0.321398	-1.045796	9.603800	-0.192937	0.082610	0.041901	-0.237698	0.349431	-0.661728	0.331141	-0.004968	0.062094	-0.941523
32250	-0.699265	-0.670604	9.773585	-0.214404	0.067063	0.071314	-0.236658	0.354619	-0.661734	0.332379	-0.005118	0.066468	-0.940787
32251	-0.620355	-0.520286	10.059713	-0.170688	0.073520	0.078901	-0.234044	0.362402	-0.660441	0.333752	-0.004799	0.069797	-0.940061
32252	-0.661814	-0.421786	10.039102	-0.130254	0.057054	0.056975	-0.233269	0.366643	-0.659659	0.334736	-0.004598	0.072518	-0.939506
32253	-0.495417	-0.923106	10.400932	-0.131457	0.045136	0.046862	-0.231957	0.370319	-0.659930	0.335548	-0.004574	0.074883	-0.939031
32254	-0.769259	-1.135134	10.477027	-0.094260	0.048699	0.013820	-0.229466	0.375775	-0.658900	0.335732	-0.004353	0.076867	-0.938806
32255	-0.870321	-1.194436	10.081535	-0.017708	0.011201	-0.034644	-0.230402	0.376889	-0.657974	0.335076	-0.004299	0.076863	-0.939041
32256	-1.119689	-1.499150	9.777246	0.133329	-0.050898	-0.072536	-0.233041	0.374453	-0.658347	0.333808	-0.004555	0.073898	-0.939729
32257	-1.134918	-1.340580	9.716908	0.055744	-0.074843	-0.113507	-0.236067	0.370915	-0.659766	0.331804	-0.005699	0.071969	-0.940582
32258	-0.720202	-1.355140	9.439692	-0.107440	-0.025520	-0.086703	-0.238334	0.371919	-0.657781	0.330200	-0.007099	0.073697	-0.941003
32259	-0.674470	-1.850948	9.373147	-0.113313	0.005542	-0.090445	-0.239939	0.375227	-0.657242	0.328488	-0.007806	0.075526	-0.941451
32260	-0.327933	-1.715791	9.291851	-0.055028	0.009395	-0.060616	-0.240348	0.376613	-0.655928	0.327333	-0.008164	0.076501	-0.941772
32261	-0.172873	-1.866384	9.492846	0.039546	0.001317	-0.045347	-0.241271	0.375800	-0.656183	0.326496	-0.007897	0.075466	-0.942148
32262	-0.052293	-1.873482	9.457862	0.022184	-0.036176	-0.054601	-0.242325	0.374712	-0.656699	0.325539	-0.008599	0.074690	-0.942535
32263	-0.099573	-2.086473	9.120734	-0.023306	-0.050840	-0.056642	-0.245629	0.373241	-0.657066	0.324552	-0.009771	0.074542	-0.942875
32264	0.028838	-1.716253	8.949472	-0.100654	-0.069143	-0.047787	-0.245641	0.373942	-0.655362	0.323748	-0.011883	0.075869	-0.943022
32265	0.059144	-1.999558	9.113832	-0.207517	-0.047268	-0.020662	-0.247784	0.377680	-0.653509	0.323385	-0.014158	0.079259	-0.942836
32266	-0.010106	-1.618429	9.433024	-0.239078	0.025747	-0.035726	-0.249804	0.383741	-0.651786	0.322614	-0.015359	0.083809	-0.942688
32267	-0.096747	-1.636614	9.794468	-0.233682	0.074133	-0.043164	-0.247719	0.389218	-0.649049	0.321608	-0.015566	0.088469	-0.942603
32268	-0.302863	-1.896844	9.808100	-0.095222	0.073327	-0.046148	-0.245481	0.392346	-0.648410	0.320611	-0.014963	0.090608	-0.942749
32269	-0.136186	-1.438048	10.185801	0.029105	0.055161	-0.056586	-0.244538	0.390131	-0.649860	0.319460	-0.013868	0.090179	-0.943197
32270	-0.229312	-1.604640	10.777971	0.072976	0.036927	-0.034188	-0.243333	0.386561	-0.649741	0.318789	-0.012851	0.088916	-0.943559
32271	-0.758398	-1.384741	10.656081	0.069255	0.014929	-0.032357	-0.244239	0.383814	-0.651831	0.318178	-0.012200	0.087457	-0.943910
32272	-0.865637	-1.176047	9.827361	0.124435	0.033414	0.006651	-0.244085	0.379696	-0.652883	0.318286	-0.010850	0.085210	-0.944095
32273	-0.774397	-1.109644	9.490644	0.192503	0.033542	0.012537	-0.243391	0.374329	-0.655118	0.318517	-0.008946	0.081535	-0.944362
32274	-0.576264	-1.185038	9.844340	0.094767	-0.003134	0.006569	-0.240724	0.370462	-0.655666	0.318675	-0.008475	0.079614	-0.944477
32275	-0.762076	-1.167510	9.449135	-0.054047	-0.089219	0.000407	-0.242832	0.368154	-0.656305	0.318828	-0.010458	0.079801	-0.944389
32276	-1.069747	-0.868217	9.195986	-0.154584	-0.120296	0.050682	-0.246024	0.370523	-0.655623	0.319944	-0.013718	0.081852	-0.943794
32277	-1.474404	-1.442461	9.673900	-0.119314	-0.120311	0.070248	-0.248163	0.374387	-0.654818	0.321453	-0.016526	0.083097	-0.943128
32278	-1.379746	-1.558864	10.057264	-0.027955	-0.100156	0.056841	-0.250036	0.376617	-0.652836	0.322690	-0.018583	0.082887	-0.942685
32279	-0.840759	-1.334516	9.911797	0.031622	-0.072633	0.035885	-0.251767	0.377604	-0.651904	0.323524	-0.019524	0.081594	-0.942493
32280	-0.455130	-1.310117	9.786099	0.012473	-0.061656	0.021943	-0.253622	0.376267	-0.650972	0.324049	-0.020652	0.080856	-0.942352
32281	-0.233125	-1.358517	9.576230	-0.091057	-0.066234	0.044512	-0.257329	0.375217	-0.650681	0.324983	-0.022246	0.081910	-0.941903
32282	-0.211239	-1.396883	9.602304	-0.143528	-0.061726	0.042395	-0.258937	0.378530	-0.649618	0.325818	-0.024355	0.084119	-0.941368
32283	-0.510234	-1.387484	9.710078	-0.134949	-0.068119	0.060893	-0.258974	0.384171	-0.646601	0.327042	-0.026231	0.085987	-0.940724
32284	-0.519735	-1.915958	9.973857	0.005716	-0.061657	0.037623	-0.261896	0.387070	-0.647362	0.327866	-0.027372	0.085383	-0.940460
32285	-0.714184	-1.589425	9.880594	0.096590	-0.041495	0.026955	-0.261365	0.385705	-0.646450	0.328528	-0.027265	0.083071	-0.940439
32286	-0.604259	-1.902989	9.593938	0.157948	-0.032261	0.025428	-0.263197	0.380249	-0.646831	0.329149	-0.026874	0.079788	-0.940517
32287	-0.477409	-2.215615	9.571531	0.160479	-0.026916	-0.036381	-0.263967	0.375997	-0.648661	0.328622	-0.026161	0.076384	-0.941004
32288	-0.502878	-1.427095	9.380693	0.055103	-0.027054	-0.054486	-0.267127	0.372464	-0.649816	0.327669	-0.026473	0.075027	-0.941437
32289	-0.560779	-1.422654	9.305793	-0.049332	-0.010665	-0.032893	-0.266337	0.373007	-0.649298	0.327072	-0.026804	0.075693	-0.941582
32290	-0.472263	-1.762237	9.866024	-0.018453	0.011305	-0.018913	-0.265934	0.371905	-0.649564	0.326692	-0.026822	0.075992	-0.941689
32291	-0.294161	-1.689180	10.017555	0.027846	0.033332	-0.008560	-0.266063	0.371628	-0.650087	0.326528	-0.025775	0.075527	-0.941812
32292	-0.084439	-1.679008	10.055666	0.110841	-0.015835	0.017785	-0.266057	0.369715	-0.649826	0.326947	-0.025405	0.073232	-0.941858
32293	0.022665	-1.390538	9.914268	0.137025	-0.057835	0.010591	-0.266433	0.366147	-0.651266	0.327329	-0.025346	0.070123	-0.941964
32294	-0.064818	-1.259502	9.583991	0.000341	-0.025099	-0.001232	-0.268813	0.363990	-0.650724	0.327343	-0.025900	0.069838	-0.941965
32295	0.152767	-1.381570	9.646729	0.028253	0.015212	0.015472	-0.268550	0.364263	-0.650464	0.327655	-0.025184	0.069251	-0.941919
32296	0.268914	-1.462590	9.809925	-0.001160	0.035225	-0.010542	-0.268260	0.361901	-0.653743	0.327409	-0.024624	0.069385	-0.942010
32297	0.219350	-1.183988	9.688533	-0.080098	0.057059	-0.018373	-0.265613	0.362556	-0.653633	0.326969	-0.023904	0.071082	-0.942055
32298	0.147393	-1.266177	9.619489	-0.003013	0.077225	-0.025395	-0.264828	0.364061	-0.652722	0.326382	-0.022587	0.071519	-0.942258
32299	0.032162	-1.367096	9.727430	0.065493	0.086371	-0.041675	-0.263223	0.362248	-0.654308	0.325526	-0.020415	0.070643	-0.942669
32300	0.045791	-1.194145	9.633955	0.090163	0.057098	-0.067352	-0.262150	0.359902	-0.655104	0.324215	-0.018929	0.069174	-0.943261
32301	-0.012206	-1.165288	9.662626	0.068910	0.055298	-0.043466	-0.260419	0.358371	-0.655643	0.323366	-0.017337	0.068014	-0.943667
32302	-0.093797	-1.239456	9.833676	0.021610	0.071699	-0.032658	-0.260008	0.355488	-0.656172	0.322661	-0.015971	0.067946	-0.943938
32303	-0.310627	-1.270897	9.912835	0.040818	0.069873	-0.025182	-0.257604	0.354744	-0.659336	0.322123	-0.014265	0.067414	-0.944187
32304	-0.609461	-1.303029	9.837574	0.000634	0.064276	-0.037384	-0.257334	0.352693	-0.658946	0.321332	-0.013180	0.067692	-0.944452
32305	-0.743802	-1.445157	9.867937	0.011345	0.037734	-0.047439	-0.256939	0.353780	-0.659211	0.320410	-0.012280	0.067525	-0.944790
32306	-0.401314	-1.468396	9.909219	0.091712	-0.009580	-0.017412	-0.257199	0.352144	-0.658948	0.320119	-0.011980	0.065613	-0.945027
32307	-0.059072	-1.456970	9.533261	0.161655	-0.001209	-0.020746	-0.255977	0.346775	-0.660795	0.319784	-0.010830	0.062377	-0.945373
32308	0.229913	-1.392041	9.354415	0.145517	0.004393	0.010553	-0.256884	0.343351	-0.662099	0.320010	-0.009886	0.059544	-0.945490
32309	0.369192	-1.271281	9.405423	0.045126	0.044650	0.063509	-0.256608	0.341018	-0.662496	0.321179	-0.008559	0.058822	-0.945151
32310	0.282570	-1.304848	9.490569	-0.070491	0.081079	0.070247	-0.256084	0.341837	-0.662106	0.322396	-0.007479	0.060575	-0.944635
32311	0.065222	-1.228106	9.542433	-0.187793	0.066288	0.067817	-0.253703	0.344807	-0.663435	0.323577	-0.007277	0.064394	-0.943980
32312	-0.518221	-1.228743	9.695425	-0.238471	0.044183	0.060187	-0.250813	0.350255	-0.662669	0.324617	-0.007991	0.069078	-0.943286
32313	-1.023647	-1.396406	10.214111	-0.160655	-0.001674	0.008953	-0.250993	0.357140	-0.658603	0.324777	-0.008951	0.071949	-0.943008
32314	-0.946226	-1.451487	10.245271	-0.022161	-0.002465	-0.005105	-0.250468	0.359181	-0.659130	0.324686	-0.009231	0.072237	-0.943014
32315	-0.710756	-1.290710	9.980844	0.062597	-0.014196	-0.004654	-0.252177	0.356866	-0.659903	0.324648	-0.008969	0.070825	-0.943137
32316	-0.401912	-1.348633	9.750046	0.049470	-0.028773	-0.004680	-0.253109	0.355798	-0.658324	0.324610	-0.009279	0.069591	-0.943239
32317	-0.117761	-1.281307	9.571188	-0.015351	-0.045239	-0.004973	-0.253640	0.355536	-0.657796	0.324593	-0.010121	0.069445	-0.943247
32318	0.122822	-1.175330	9.462087	-0.043641	-0.065271	0.018915	-0.256025	0.356376	-0.658562	0.325033	-0.011691	0.069736	-0.943056
32319	0.098535	-1.131524	9.620921	-0.076543	-0.059924	-0.015412	-0.256296	0.357615	-0.658166	0.324822	-0.013252	0.070624	-0.943042
32320	0.132399	-1.145130	9.844313	-0.104273	-0.013419	-0.040543	-0.258698	0.359169	-0.656049	0.324050	-0.014322	0.072379	-0.943158
32321	0.080252	-1.327529	10.011718	-0.083093	0.016727	-0.046015	-0.259769	0.361376	-0.655516	0.323147	-0.014548	0.073858	-0.943350
32322	-0.064004	-1.414497	9.994747	-0.085687	0.025837	-0.047889	-0.260171	0.363699	-0.656298	0.322183	-0.014768	0.075515	-0.943545
32323	-0.136603	-1.367273	9.773867	-0.069254	0.018574	-0.038568	-0.258460	0.364788	-0.654869	0.321420	-0.014870	0.076740	-0.943705
32324	-0.266733	-1.387263	9.633130	-0.007386	-0.006892	-0.012377	-0.260318	0.365631	-0.654854	0.321199	-0.015150	0.076719	-0.943777
32325	-0.290479	-1.464312	9.631828	0.021401	-0.012311	0.002547	-0.259515	0.365061	-0.656171	0.321286	-0.015190	0.076046	-0.943802
32326	-0.239330	-1.575021	9.594742	0.030232	-0.003163	-0.001106	-0.260579	0.364810	-0.655114	0.321284	-0.015140	0.075342	-0.943860
32327	-0.104429	-1.550751	9.577136	0.061620	-0.002162	0.011053	-0.261622	0.360714	-0.655370	0.321526	-0.014727	0.073988	-0.943891
32328	-0.005538	-1.555060	9.666824	0.066208	-0.010415	-0.004597	-0.261495	0.362217	-0.655501	0.321479	-0.014587	0.072557	-0.944020
32329	0.095638	-1.535540	9.687248	0.012814	-0.003148	-0.004876	-0.260678	0.358906	-0.657213	0.321404	-0.014554	0.072117	-0.944080
32330	0.032745	-1.489750	9.744921	-0.034416	0.016875	-0.012535	-0.261490	0.360849	-0.655371	0.321137	-0.014558	0.072759	-0.944122
32331	-0.124236	-1.432136	9.797079	-0.057108	0.018626	-0.022814	-0.261481	0.360560	-0.656944	0.320670	-0.014604	0.073774	-0.944201
32332	-0.237687	-1.406027	9.757976	-0.027219	0.025910	-0.041137	-0.261489	0.360848	-0.655502	0.319850	-0.014433	0.074330	-0.944438
32333	-0.314750	-1.420218	9.874692	-0.027176	0.018581	-0.040206	-0.260304	0.363292	-0.656035	0.319063	-0.014311	0.074775	-0.944670
32334	-0.285989	-1.386702	9.808210	-0.059711	0.018583	-0.029296	-0.259770	0.363823	-0.657087	0.318472	-0.014468	0.075901	-0.944778
32335	-0.232549	-1.473459	9.737872	-0.022146	-0.001438	-0.016147	-0.260578	0.365080	-0.655507	0.318172	-0.014656	0.076131	-0.944858
32336	-0.150543	-1.483181	9.661678	0.044248	-0.003145	-0.003806	-0.261364	0.362762	-0.655502	0.318122	-0.014522	0.075161	-0.944954
32337	-0.179649	-1.444591	9.705160	0.031958	-0.003158	-0.001103	-0.262815	0.362087	-0.656277	0.318123	-0.014382	0.074362	-0.945019
32338	-0.174377	-1.540931	9.675050	0.003865	0.011463	0.009812	-0.261096	0.361667	-0.655243	0.318299	-0.014209	0.074253	-0.944971
32339	-0.193485	-1.579503	9.664727	-0.016990	-0.010525	-0.001333	-0.261211	0.360412	-0.657732	0.318291	-0.014527	0.074342	-0.944962
32340	-0.208231	-1.519285	9.691842	-0.010004	-0.003213	-0.003159	-0.261754	0.361529	-0.656155	0.318239	-0.014739	0.074397	-0.944972
32341	-0.188800	-1.548014	9.722830	-0.025730	-0.003230	-0.003236	-0.261618	0.360977	-0.656418	0.318181	-0.014982	0.074705	-0.944963
32342	-0.181482	-1.564745	9.751472	-0.013452	0.008658	-0.005038	-0.261094	0.361797	-0.655898	0.318076	-0.014995	0.074900	-0.944983
32343	-0.126314	-1.507121	9.683175	-0.021447	0.004112	0.002312	-0.261888	0.361534	-0.655760	0.318112	-0.015070	0.075180	-0.944947
32344	-0.054031	-1.497391	9.671983	-0.050387	0.004106	0.007706	-0.262554	0.362364	-0.655624	0.318241	-0.015385	0.076049	-0.944830
32345	-0.058730	-1.521282	9.724419	-0.045153	0.000465	0.013275	-0.262288	0.362900	-0.656412	0.318481	-0.015675	0.076756	-0.944686
32346	-0.073226	-1.516631	9.685938	-0.031096	0.015995	0.004093	-0.262960	0.364558	-0.655619	0.318531	-0.015648	0.077334	-0.944623
32347	-0.174635	-1.482901	9.757485	-0.062559	0.004050	0.000254	-0.263763	0.366483	-0.655612	0.318514	-0.016009	0.078387	-0.944536
32348	-0.203689	-1.459028	9.719138	-0.062514	0.029611	-0.010861	-0.260722	0.367005	-0.654719	0.318252	-0.015948	0.079641	-0.944520
32349	-0.212804	-1.567017	9.808765	-0.003015	0.011424	0.003315	-0.260732	0.369469	-0.654587	0.318299	-0.015785	0.079615	-0.944509
32350	-0.236905	-1.569505	9.798903	0.042574	0.013278	-0.004763	-0.261781	0.368102	-0.655627	0.318212	-0.015355	0.078781	-0.944616
32351	-0.229554	-1.598727	9.692930	0.035367	0.007844	0.014592	-0.260984	0.366324	-0.654717	0.318490	-0.014998	0.078014	-0.944592
32352	-0.248758	-1.618131	9.658869	0.005569	-0.001317	0.019070	-0.260971	0.363717	-0.655374	0.318859	-0.015041	0.077794	-0.944485
32353	-0.241635	-1.596617	9.613624	-0.036483	-0.014147	0.021646	-0.262972	0.366483	-0.654701	0.319282	-0.015548	0.078255	-0.944295
32354	-0.183529	-1.646990	9.625463	-0.010380	-0.003097	0.040223	-0.261909	0.366735	-0.655627	0.320053	-0.015693	0.078331	-0.944026
32355	-0.154602	-1.641790	9.721834	0.026515	-0.001257	0.030255	-0.261378	0.365912	-0.655238	0.320637	-0.015547	0.077695	-0.943882
32356	-0.166995	-1.566941	9.804392	-0.003130	-0.001329	0.017180	-0.260846	0.365904	-0.655505	0.320972	-0.015649	0.077639	-0.943771
32357	-0.140573	-1.550405	9.699240	-0.008469	0.016960	0.018972	-0.262438	0.366332	-0.655492	0.321304	-0.015406	0.077777	-0.943651
32358	-0.174705	-1.468480	9.752886	0.058122	-0.003100	0.011951	-0.261374	0.365769	-0.655894	0.321563	-0.015155	0.076551	-0.943667
32359	-0.242096	-1.492597	9.775926	0.059070	-0.006780	0.006422	-0.261497	0.363036	-0.655632	0.321714	-0.014946	0.075256	-0.943723
32360	-0.218322	-1.422898	9.738713	0.031771	-0.001291	0.017348	-0.262687	0.362774	-0.655884	0.322060	-0.014823	0.074541	-0.943664
32361	-0.097601	-1.458781	9.729734	-0.014668	-0.003131	0.025428	-0.262680	0.361944	-0.656671	0.322542	-0.014994	0.074663	-0.943487
32362	-0.015366	-1.516612	9.657669	-0.003289	0.001469	0.026409	-0.262155	0.363578	-0.656937	0.323047	-0.015031	0.074630	-0.943316
32363	0.080978	-1.497298	9.620428	0.035133	-0.008501	0.035851	-0.261891	0.362355	-0.655760	0.323746	-0.014984	0.073779	-0.943144
32364	0.018369	-1.511682	9.672458	-0.008492	0.004198	0.021764	-0.261886	0.361530	-0.656154	0.324157	-0.015010	0.073860	-0.942996
32365	-0.044290	-1.516523	9.700613	-0.029446	0.002324	0.017044	-0.262941	0.361532	-0.657193	0.324464	-0.015219	0.074292	-0.942853
32366	-0.136146	-1.466127	9.714868	-0.041624	0.015973	0.004035	-0.263885	0.364562	-0.656267	0.324514	-0.015264	0.075068	-0.942774
32367	-0.150599	-1.468530	9.724301	-0.010107	0.013263	0.004198	-0.264286	0.364983	-0.655739	0.324568	-0.015163	0.075202	-0.942746
32368	-0.155432	-1.463497	9.791547	-0.002990	0.004105	-0.004059	-0.263627	0.366068	-0.655875	0.324501	-0.015194	0.075171	-0.942771
32369	-0.136012	-1.492432	9.762514	0.000394	0.016936	0.007015	-0.263092	0.365373	-0.656404	0.324606	-0.014954	0.075130	-0.942742
32370	-0.083133	-1.458719	9.739473	-0.001294	0.000477	0.000573	-0.262830	0.365241	-0.655620	0.324628	-0.015035	0.075044	-0.942740
32371	-0.058989	-1.468509	9.677143	-0.013604	0.004137	0.004199	-0.263618	0.364692	-0.656662	0.324694	-0.015139	0.075180	-0.942705
32372	-0.082786	-1.530800	9.769674	0.000592	-0.001373	-0.007718	-0.264279	0.363339	-0.655871	0.324558	-0.015255	0.075044	-0.942761
32373	-0.097622	-1.453936	9.739405	0.021469	0.006893	-0.001168	-0.263486	0.363605	-0.655747	0.324529	-0.015093	0.074534	-0.942814
32374	-0.097825	-1.415830	9.624703	0.002117	0.004148	0.002429	-0.264544	0.363341	-0.656000	0.324585	-0.015081	0.074408	-0.942805
32375	-0.133752	-1.463814	9.686113	0.010855	-0.005887	0.009872	-0.264815	0.363628	-0.654949	0.324779	-0.015216	0.074016	-0.942767
32376	-0.135899	-1.516494	9.762177	0.000592	0.013233	-0.011435	-0.266390	0.361715	-0.656510	0.324552	-0.015062	0.073974	-0.942850
32377	-0.145648	-1.497527	9.685530	-0.003840	0.004101	-0.008675	-0.264541	0.363335	-0.656524	0.324377	-0.015134	0.073922	-0.942914
32378	-0.145473	-1.530919	9.771488	-0.003018	0.000467	0.002411	-0.264940	0.362935	-0.655997	0.324443	-0.015225	0.073869	-0.942894
32379	-0.155210	-1.511721	9.762064	-0.020507	0.004094	-0.001376	-0.265198	0.362381	-0.656913	0.324400	-0.015397	0.074137	-0.942884
32380	-0.136190	-1.459089	9.662149	-0.006508	0.015069	-0.008706	-0.266000	0.363492	-0.656250	0.324226	-0.015251	0.074242	-0.942938
32381	-0.104766	-1.473225	9.731866	0.005788	0.004117	-0.007703	-0.265732	0.362123	-0.655991	0.324072	-0.015265	0.074012	-0.943009
32382	-0.116920	-1.454155	9.686406	-0.031051	0.005918	-0.003279	-0.266264	0.362542	-0.655724	0.324005	-0.015442	0.074522	-0.942989
32383	-0.165089	-1.463763	9.719432	-0.038064	0.009561	-0.001476	-0.266542	0.365422	-0.655459	0.323946	-0.015629	0.075156	-0.942956
32384	-0.201495	-1.410701	9.777453	0.002208	0.007764	-0.003120	-0.266404	0.364323	-0.655722	0.323896	-0.015556	0.075050	-0.942983
32385	-0.165318	-1.410414	9.840214	0.042440	0.004169	0.003551	-0.265997	0.364436	-0.657560	0.323965	-0.015312	0.074127	-0.943036
32386	-0.160199	-1.472943	9.846586	0.025044	-0.003178	-0.002983	-0.265075	0.363214	-0.655603	0.323944	-0.015298	0.073520	-0.943091
32387	-0.123739	-1.535474	9.834046	0.014606	-0.013242	-0.004862	-0.267190	0.361598	-0.655455	0.323871	-0.015576	0.073009	-0.943151
32388	-0.097281	-1.531363	9.613485	-0.008195	0.000447	-0.010532	-0.265861	0.361439	-0.656121	0.323683	-0.015720	0.073050	-0.943210
32389	-0.078111	-1.509964	9.527538	0.026796	-0.002251	-0.012196	-0.267717	0.361055	-0.655582	0.323459	-0.015728	0.072383	-0.943338
32390	-0.085081	-1.560066	9.656409	0.007629	0.000454	-0.014142	-0.267047	0.359674	-0.656113	0.323212	-0.015774	0.072125	-0.943442
32391	-0.092260	-1.569542	9.704224	-0.023949	0.000438	-0.005074	-0.266523	0.362125	-0.656640	0.323102	-0.016056	0.072444	-0.943451
32392	-0.102041	-1.540686	9.704537	-0.051800	0.004015	-0.023680	-0.268778	0.362157	-0.656097	0.322655	-0.016433	0.073327	-0.943529
32393	-0.121645	-1.473300	9.719704	-0.023985	0.009566	-0.007863	-0.267586	0.362280	-0.656107	0.322478	-0.016549	0.073708	-0.943558
32394	-0.102380	-1.468465	9.715150	-0.044990	-0.001419	-0.007029	-0.266933	0.363241	-0.655064	0.322363	-0.016960	0.074433	-0.943533
32395	-0.047135	-1.425106	9.697067	-0.015302	0.007773	-0.003201	-0.268521	0.363527	-0.655575	0.322279	-0.017049	0.074637	-0.943544
32396	-0.001201	-1.451499	9.692325	-0.046857	0.000452	0.004037	-0.267197	0.365143	-0.656633	0.322363	-0.017421	0.075412	-0.943447
32397	-0.020327	-1.487796	9.643623	-0.038193	0.013275	0.011446	-0.268406	0.367905	-0.655574	0.322539	-0.017538	0.076084	-0.943330
32398	-0.092348	-1.550226	9.723700	-0.039826	0.000450	0.006842	-0.268800	0.366953	-0.655440	0.322673	-0.017860	0.076728	-0.943227
32399	-0.150151	-1.559672	9.809453	-0.031077	0.005935	0.009644	-0.267486	0.368182	-0.654140	0.322827	-0.018072	0.077219	-0.943129
32400	-0.154958	-1.567262	9.703671	0.003974	0.004134	0.002443	-0.266951	0.368029	-0.655192	0.322901	-0.018050	0.077059	-0.943118
32401	-0.150002	-1.593557	9.751362	0.025000	0.015121	0.002533	-0.268542	0.366963	-0.654131	0.322928	-0.017735	0.076553	-0.943156
32402	-0.164608	-1.570000	9.612315	-0.016924	0.005906	-0.012432	-0.268670	0.366412	-0.654655	0.322697	-0.017836	0.076792	-0.943213
32403	-0.126187	-1.536169	9.632354	-0.029291	0.004098	-0.001417	-0.268008	0.367357	-0.655184	0.322647	-0.018085	0.077241	-0.943189
32404	-0.104267	-1.579142	9.718381	-0.027660	0.001401	0.017055	-0.269610	0.368486	-0.653598	0.322985	-0.018295	0.077665	-0.943035
32405	-0.072998	-1.564756	9.685265	-0.006383	0.004098	-0.012373	-0.268553	0.369429	-0.653868	0.322736	-0.018415	0.077678	-0.943116
32406	-0.082474	-1.598299	9.732720	0.000579	0.005947	-0.004957	-0.269342	0.368204	-0.654124	0.322665	-0.018391	0.077590	-0.943148
32407	-0.096984	-1.588678	9.739922	-0.036149	0.004067	-0.008832	-0.268947	0.369699	-0.654651	0.322471	-0.018700	0.078168	-0.943161
32408	-0.123568	-1.579427	9.646175	-0.044156	0.015047	-0.001507	-0.269352	0.369446	-0.653075	0.322432	-0.018788	0.078984	-0.943105
32409	-0.143038	-1.540949	9.651335	0.003962	0.016011	-0.001268	-0.268566	0.372037	-0.653081	0.322377	-0.018599	0.078884	-0.943135
32410	-0.162152	-1.574397	9.732311	-0.024917	0.005931	0.004139	-0.269353	0.370535	-0.653599	0.322470	-0.018726	0.079281	-0.943068
32411	-0.135570	-1.586309	9.751598	-0.043261	0.004081	0.002204	-0.270021	0.372182	-0.653855	0.322483	-0.019059	0.079996	-0.942996
32412	-0.125728	-1.627114	9.775125	-0.021324	0.007753	-0.000457	-0.269892	0.373139	-0.653856	0.322488	-0.019136	0.080335	-0.942964
32413	-0.104198	-1.593571	9.720580	-0.000330	-0.003186	-0.001256	-0.270156	0.372461	-0.653461	0.322463	-0.019334	0.080191	-0.942981
32414	-0.096864	-1.617857	9.650687	0.010134	0.004147	0.000633	-0.270683	0.372053	-0.653850	0.322499	-0.019274	0.079914	-0.942993
32415	-0.029115	-1.665608	9.720270	0.000512	0.004155	0.006126	-0.270824	0.372207	-0.652276	0.322601	-0.019320	0.079806	-0.942967
32416	-0.063030	-1.632021	9.710822	-0.016995	0.013262	0.002329	-0.269364	0.372187	-0.652681	0.322654	-0.019261	0.080100	-0.942925
32417	-0.101964	-1.560199	9.627441	-0.010111	0.011455	0.006977	-0.270554	0.372195	-0.653196	0.322756	-0.019239	0.080239	-0.942878
32418	-0.154725	-1.617892	9.674153	-0.013451	0.011409	-0.005037	-0.270161	0.372472	-0.652412	0.322667	-0.019203	0.080451	-0.942892
32419	-0.144855	-1.660807	9.784077	0.000503	0.016928	0.006101	-0.270035	0.372755	-0.651365	0.322748	-0.019007	0.080427	-0.942870
32420	-0.166610	-1.651407	9.731190	-0.018712	0.013236	-0.000452	-0.271756	0.374130	-0.652661	0.322743	-0.018964	0.080752	-0.942845
32421	-0.140066	-1.656166	9.731371	-0.017774	0.004090	-0.005046	-0.269759	0.371644	-0.652678	0.322627	-0.019145	0.080988	-0.942860
32422	-0.140170	-1.637162	9.659616	-0.006542	0.026063	0.003283	-0.270170	0.374119	-0.651887	0.322682	-0.018776	0.081168	-0.942834
32423	-0.135452	-1.618149	9.587904	-0.011760	0.005945	-0.001327	-0.270036	0.374386	-0.652412	0.322636	-0.018876	0.081305	-0.942836
32424	-0.140041	-1.660946	9.740907	-0.050247	0.013214	0.003081	-0.269510	0.375203	-0.652285	0.322689	-0.019031	0.082226	-0.942734
32425	-0.190566	-1.685242	9.701683	-0.049367	0.011380	0.002166	-0.269643	0.375612	-0.652546	0.322686	-0.019264	0.083112	-0.942653
32426	-0.173793	-1.666196	9.632486	-0.028377	0.026024	-0.001442	-0.271246	0.376607	-0.650698	0.322630	-0.019043	0.083701	-0.942625
32427	-0.115985	-1.651436	9.693251	-0.006500	0.004132	0.004241	-0.271380	0.377969	-0.651483	0.322695	-0.019132	0.083732	-0.942598
32428	-0.106322	-1.656295	9.674067	0.000576	0.000468	-0.003100	-0.270591	0.378923	-0.650964	0.322690	-0.019211	0.083609	-0.942609
32429	-0.063037	-1.632153	9.672409	0.002244	0.001409	0.004291	-0.268461	0.376979	-0.651376	0.322763	-0.019297	0.083454	-0.942596
32430	-0.110825	-1.721060	9.735535	0.000632	0.002290	-0.003100	-0.268984	0.376699	-0.652551	0.322735	-0.019340	0.083342	-0.942615
32431	-0.135363	-1.634812	9.640488	-0.008179	0.015982	-0.007784	-0.269253	0.376981	-0.652025	0.322552	-0.019240	0.083472	-0.942668
32432	-0.149770	-1.646840	9.649787	-0.001167	0.015073	-0.007748	-0.269920	0.378083	-0.652019	0.322422	-0.019062	0.083475	-0.942715
32433	-0.173753	-1.670688	9.726051	0.010284	0.009585	-0.010450	-0.268853	0.376971	-0.652552	0.322207	-0.018966	0.083215	-0.942814
32434	-0.142358	-1.680135	9.759822	0.011086	0.005958	-0.000288	-0.268858	0.376982	-0.651504	0.322239	-0.018868	0.082931	-0.942830
32435	-0.115762	-1.694404	9.793480	0.011098	0.022408	-0.001235	-0.268325	0.376426	-0.651770	0.322176	-0.018510	0.082741	-0.942875
32436	-0.144892	-1.653638	9.769773	-0.010736	0.027842	-0.010585	-0.267783	0.373951	-0.652300	0.321949	-0.018156	0.083006	-0.942936
32437	-0.154933	-1.574645	9.655553	0.000610	0.013230	-0.014200	-0.267791	0.375868	-0.652168	0.321654	-0.018059	0.082947	-0.943044
32438	-0.140606	-1.548410	9.579231	0.014553	0.001382	-0.010419	-0.267254	0.373677	-0.651780	0.321502	-0.018042	0.082565	-0.943130
32439	-0.149749	-1.651685	9.640117	0.033704	-0.010434	0.010004	-0.266854	0.372851	-0.651784	0.321714	-0.018138	0.081735	-0.943128
32440	-0.173526	-1.718830	9.720577	0.002228	-0.001335	0.011678	-0.266992	0.373679	-0.651258	0.321982	-0.018216	0.081575	-0.943049
32441	-0.183222	-1.709339	9.687010	-0.002995	0.004130	0.006105	-0.268574	0.372595	-0.652032	0.322083	-0.018279	0.081538	-0.943016
32442	-0.164087	-1.675498	9.721272	0.006574	-0.015944	0.014489	-0.268300	0.371760	-0.653083	0.322407	-0.018597	0.081203	-0.942928
32443	-0.116075	-1.634789	9.635866	0.004000	-0.003168	0.002460	-0.269102	0.372868	-0.652683	0.322454	-0.018759	0.080987	-0.942928
32444	-0.096656	-1.655865	9.794199	-0.010837	0.020569	0.002348	-0.268575	0.371917	-0.651377	0.322499	-0.018522	0.081211	-0.942898
32445	-0.106572	-1.598117	9.799718	0.005782	0.033372	-0.001283	-0.267781	0.372589	-0.651645	0.322416	-0.017991	0.081194	-0.942938
32446	-0.131035	-1.531431	9.613169	0.042399	0.018814	0.004460	-0.266579	0.371741	-0.652966	0.322530	-0.017442	0.080403	-0.942977
32447	-0.145621	-1.507513	9.579759	0.028277	0.018823	0.013617	-0.267494	0.369555	-0.653746	0.322760	-0.017015	0.079867	-0.942952
32448	-0.116400	-1.564909	9.665651	-0.007452	0.004139	0.006078	-0.266175	0.370503	-0.653232	0.322898	-0.017060	0.079923	-0.942899
32449	-0.161676	-1.675493	9.721295	-0.008244	0.005951	0.005151	-0.266174	0.370501	-0.653363	0.322977	-0.017126	0.079991	-0.942865
32450	-0.149548	-1.689816	9.747616	0.019869	0.004133	-0.003009	-0.266172	0.371039	-0.654280	0.322962	-0.017010	0.079529	-0.942911
32451	-0.164300	-1.632349	9.673862	0.003055	0.000496	0.009830	-0.266704	0.370235	-0.653228	0.323141	-0.017100	0.079355	-0.942863
32452	-0.154662	-1.632445	9.640340	-0.017869	0.011415	-0.001367	-0.267231	0.370507	-0.654009	0.323121	-0.017087	0.079652	-0.942845
32453	-0.161772	-1.656341	9.692755	-0.023879	0.015950	-0.010633	-0.266309	0.371458	-0.653623	0.322880	-0.017093	0.080084	-0.942891
32454	-0.168996	-1.656191	9.740704	-0.006317	0.020522	-0.015167	-0.266296	0.369530	-0.654804	0.322593	-0.016856	0.080217	-0.942982
32455	-0.188436	-1.627626	9.661699	-0.009936	0.018713	-0.007800	-0.266567	0.369953	-0.653884	0.322405	-0.016714	0.080408	-0.943032
32456	-0.200720	-1.579550	9.655057	-0.046667	0.005865	-0.012584	-0.265252	0.372810	-0.654024	0.322204	-0.017012	0.081208	-0.943027
32457	-0.183744	-1.598618	9.698160	-0.015185	0.007741	-0.006889	-0.266976	0.372697	-0.653617	0.322049	-0.017106	0.081426	-0.943060
32458	-0.178942	-1.593747	9.712678	-0.001170	0.009581	-0.007744	-0.266182	0.371740	-0.652707	0.321921	-0.017031	0.081394	-0.943108
