# Supplementary material for: Identification of Haptic Based Guiding Using Hard Reins
Source: PLoS One. 2015 Jul 22;10(7):e0132020. doi: 10.1371/journal.pone.0132020 (PMC4511788; doi:10.1371/journal.pone.0132020)
Supplement: S8 File — (ZIP) [file pone.0132020.s008.zip › Exp2_MotionData1/Subject1/path1/T8/sync8.txt]

// Start Time: 0
// Sample rate: 25.0Hz
// Scenario: 4.9
// Firmware Version: 2.6.1
Counter	Acc_X	Acc_Y	Acc_Z	Gyr_X	Gyr_Y	Gyr_Z	Mag_X	Mag_Y	Mag_Z	Quat_w	Quat_x	Quat_y	Quat_z
31903	2.108501	-3.775063	8.732798	-0.014085	0.014994	-0.010198	-0.114326	0.428217	-1.265447	0.945452	-0.166049	-0.156082	0.232778
31904	2.109426	-3.811454	8.795691	-0.019858	0.016375	0.003938	-0.112310	0.429194	-1.266801	0.945402	-0.166510	-0.155886	0.232784
31905	2.144279	-3.852088	8.830770	0.003616	-0.008142	-0.003225	-0.113258	0.431211	-1.267270	0.945385	-0.166410	-0.156063	0.232807
31906	2.084998	-3.804617	8.778038	0.014316	-0.004611	0.001264	-0.114195	0.429457	-1.264045	0.945397	-0.166119	-0.156112	0.232933
31907	2.123342	-3.786930	8.752602	0.004654	-0.010614	0.025057	-0.114333	0.430295	-1.263335	0.945244	-0.166076	-0.156237	0.233502
31908	2.172886	-3.841868	8.744907	0.010521	-0.006591	0.008295	-0.113926	0.429137	-1.262696	0.945204	-0.165870	-0.156317	0.233755
31909	2.136588	-3.842525	8.758242	0.005595	-0.000885	-0.008474	-0.113925	0.428878	-1.263795	0.945239	-0.165753	-0.156367	0.233661
31910	2.124414	-3.837889	8.769870	0.001978	-0.004471	-0.008506	-0.112849	0.429131	-1.263527	0.945257	-0.165666	-0.156503	0.233562
31911	2.114720	-3.842924	8.738316	0.012473	0.000643	0.003940	-0.113391	0.430585	-1.264563	0.945261	-0.165468	-0.156451	0.233720
31912	2.172059	-3.798183	8.758996	0.003280	0.000396	0.010967	-0.115003	0.429778	-1.264843	0.945206	-0.165440	-0.156425	0.233980
31913	2.163283	-3.839610	8.787927	0.005127	-0.004857	0.008290	-0.114597	0.429086	-1.265960	0.945148	-0.165369	-0.156499	0.234215
31914	2.150352	-3.805862	8.743944	0.001852	-0.001046	-0.003186	-0.114060	0.429332	-1.264868	0.945150	-0.165317	-0.156554	0.234206
31915	2.152520	-3.788826	8.770362	0.000199	0.000850	-0.008486	-0.114327	0.428818	-1.266926	0.945172	-0.165314	-0.156600	0.234089
31916	2.167246	-3.793411	8.799736	0.003773	-0.004452	-0.008512	-0.114191	0.428371	-1.266124	0.945194	-0.165192	-0.156728	0.233999
31917	2.191313	-3.790551	8.764344	0.021773	-0.004300	-0.008459	-0.114051	0.426523	-1.266050	0.945271	-0.164756	-0.156773	0.233967
31918	2.155359	-3.813054	8.748966	0.022317	0.000627	-0.027866	-0.114458	0.427477	-1.263970	0.945463	-0.164249	-0.156781	0.233544
31919	2.147928	-3.798618	8.789554	-0.014982	0.006145	-0.012035	-0.113651	0.427452	-1.263708	0.945467	-0.164547	-0.156812	0.233294
31920	2.162616	-3.803205	8.806890	0.024843	0.004920	-0.020762	-0.113382	0.427434	-1.263167	0.945647	-0.164033	-0.156704	0.233001
31921	2.147651	-3.788915	8.762992	0.034484	-0.000553	-0.011922	-0.114186	0.426337	-1.264010	0.945791	-0.163366	-0.156631	0.232931
31922	2.161345	-3.749827	8.741451	0.010516	-0.000447	-0.024378	-0.113379	0.426800	-1.266457	0.945924	-0.163087	-0.156703	0.232541
31923	2.162370	-3.800789	8.744274	0.010385	0.011822	-0.017225	-0.113649	0.426577	-1.262646	0.946052	-0.162919	-0.156527	0.232254
31924	2.167223	-3.793412	8.792514	0.009757	0.010303	-0.027848	-0.112437	0.426168	-1.264581	0.946231	-0.162693	-0.156410	0.231761
31925	2.171020	-3.742364	8.782616	-0.021269	-0.000974	-0.013875	-0.112836	0.424742	-1.263805	0.946201	-0.163076	-0.156613	0.231479
31926	2.328144	-3.843902	8.778575	-0.025609	-0.019393	0.010717	-0.112299	0.425158	-1.263934	0.945990	-0.163501	-0.157098	0.231714
31927	2.466509	-3.953047	8.925675	-0.025524	-0.040541	0.003480	-0.112974	0.425891	-1.264311	0.945737	-0.163838	-0.158028	0.231874
31928	2.328485	-3.741936	8.763372	0.030833	-0.055607	-0.087474	-0.114723	0.426265	-1.266459	0.946054	-0.162720	-0.159254	0.230527
31929	2.377502	-3.707100	8.389074	0.026129	-0.037326	-0.109477	-0.114857	0.426135	-1.266870	0.946496	-0.161734	-0.160265	0.228699
31930	2.786073	-3.757936	8.512733	-0.119888	0.037525	-0.021139	-0.114053	0.427260	-1.267252	0.946305	-0.164104	-0.160205	0.227841
31931	2.926327	-4.061244	8.798572	-0.129234	-0.058463	-0.025344	-0.113793	0.429876	-1.264173	0.945773	-0.166230	-0.162095	0.227169
31932	2.602332	-3.989446	8.727904	-0.085480	-0.013668	-0.240565	-0.116628	0.433215	-1.264713	0.946510	-0.167000	-0.163573	0.222429
31933	2.344415	-3.712531	8.621608	-0.018506	0.042009	-0.312446	-0.114751	0.434738	-1.258826	0.947924	-0.166538	-0.164023	0.216337
31934	2.306307	-3.635545	8.552453	-0.062202	0.064300	-0.222257	-0.115291	0.435452	-1.258525	0.948872	-0.167271	-0.163838	0.211705
31935	2.560045	-3.715905	8.577698	-0.045219	0.099041	-0.110641	-0.111530	0.437245	-1.260145	0.949479	-0.168204	-0.162645	0.209152
31936	2.790827	-3.718984	8.729241	-0.019773	0.108477	-0.051322	-0.109374	0.436283	-1.263608	0.949957	-0.168861	-0.160878	0.207814
31937	2.850104	-3.795607	8.596829	0.050994	0.113128	-0.071410	-0.105876	0.436212	-1.264060	0.950755	-0.168138	-0.158912	0.206258
31938	2.823831	-3.713558	8.470224	0.053583	0.161676	-0.092304	-0.102644	0.435363	-1.267395	0.951814	-0.167495	-0.155954	0.204142
31939	2.986459	-3.831979	8.567586	0.046350	0.163477	-0.023390	-0.096316	0.433260	-1.268628	0.952535	-0.167205	-0.152928	0.203303
31940	3.063633	-4.061208	8.533167	0.050848	0.169753	0.012021	-0.091877	0.433161	-1.268819	0.953157	-0.166962	-0.149478	0.203153
31941	2.804952	-4.216417	8.523993	0.007827	0.178162	-0.127682	-0.086887	0.428768	-1.267793	0.954184	-0.167171	-0.146725	0.200149
31942	2.129013	-3.828097	8.753086	-0.165890	0.104797	-0.241731	-0.082858	0.430666	-1.268052	0.954865	-0.170038	-0.146233	0.194770
31943	2.032180	-4.065328	8.824123	-0.203747	-0.007031	-0.191259	-0.081260	0.435440	-1.261512	0.954838	-0.173371	-0.148050	0.190548
31944	2.071326	-4.368102	8.562805	-0.122128	-0.056942	-0.086991	-0.082616	0.439180	-1.262465	0.954556	-0.175225	-0.149939	0.188778
31945	1.665941	-3.693265	8.786004	-0.068186	-0.122025	-0.097792	-0.085319	0.443501	-1.262702	0.954268	-0.175824	-0.153083	0.187146
31946	1.596237	-3.332794	8.944841	-0.047851	-0.071645	-0.042596	-0.091247	0.447128	-1.266467	0.954026	-0.176338	-0.154811	0.186475
31947	1.917241	-3.659576	8.759760	-0.095924	0.024250	0.090426	-0.091251	0.448557	-1.266965	0.953385	-0.178569	-0.154555	0.187836
31948	2.023149	-3.990244	8.741431	-0.108597	-0.027284	0.084743	-0.090847	0.448929	-1.271182	0.952562	-0.180786	-0.155227	0.189334
31949	1.833631	-3.826163	8.859557	-0.046102	-0.046907	-0.035389	-0.092202	0.452070	-1.270792	0.952349	-0.181407	-0.156561	0.188711
31950	1.849374	-3.614652	9.041399	-0.043506	-0.042576	-0.065429	-0.092605	0.451780	-1.270115	0.952287	-0.181867	-0.157809	0.187539
31951	1.756554	-3.582352	9.016642	-0.010551	-0.025752	-0.015690	-0.093684	0.452596	-1.267487	0.952204	-0.181925	-0.158488	0.187332
31952	1.705301	-3.704678	8.898034	0.031254	-0.053377	-0.035166	-0.094763	0.453473	-1.267583	0.952270	-0.181023	-0.159542	0.186972
31953	1.680655	-3.680846	8.918763	0.044917	-0.069877	-0.010470	-0.096773	0.450305	-1.263438	0.952235	-0.179862	-0.160784	0.187209
31954	1.787373	-3.674047	8.986984	0.062475	-0.055956	0.008214	-0.097846	0.449515	-1.264950	0.952238	-0.178492	-0.161615	0.187790
31955	1.760044	-3.781372	8.864182	0.093071	-0.064575	0.007384	-0.100393	0.446752	-1.265554	0.952326	-0.176480	-0.162463	0.188510
31956	1.759310	-3.752259	8.815795	0.050634	-0.053607	-0.019201	-0.101995	0.443033	-1.268654	0.952388	-0.175251	-0.163393	0.188539
31957	1.816881	-3.717224	8.848592	0.038940	-0.031505	0.018020	-0.103882	0.444641	-1.268852	0.952354	-0.174428	-0.163736	0.189177
31958	1.968808	-3.792146	8.901966	0.040052	-0.016183	0.046381	-0.103742	0.442824	-1.270139	0.952251	-0.173757	-0.163763	0.190283
31959	2.022212	-3.810608	8.812266	0.056777	-0.026184	0.025142	-0.103734	0.440286	-1.270766	0.952270	-0.172637	-0.163883	0.191102
31960	2.050717	-3.790675	8.755216	0.027886	-0.015058	-0.003173	-0.104537	0.439055	-1.271886	0.952315	-0.172038	-0.164107	0.191227
31961	2.142484	-3.774444	8.753095	0.010850	0.009654	-0.001321	-0.104810	0.439823	-1.268043	0.952395	-0.171845	-0.163795	0.191271
31962	2.185416	-3.870778	8.692549	-0.017822	0.004211	-0.006754	-0.105078	0.439861	-1.269401	0.952359	-0.172178	-0.163839	0.191111
31963	2.188715	-3.916845	8.678554	-0.037261	0.008856	0.014434	-0.104408	0.440739	-1.271288	0.952209	-0.172961	-0.163663	0.191303
31964	2.296892	-3.999853	8.641576	-0.023939	-0.000048	0.019704	-0.105218	0.441573	-1.269753	0.952035	-0.173480	-0.163722	0.191649
31965	2.324639	-3.936233	8.620281	-0.027470	-0.005322	0.016114	-0.105492	0.443324	-1.271601	0.951862	-0.174038	-0.163776	0.191955
31966	2.427350	-3.982923	8.616564	-0.027121	0.025110	0.008333	-0.104687	0.443812	-1.269006	0.951803	-0.174678	-0.163407	0.191984
31967	2.449085	-3.972813	8.655672	-0.046352	0.021053	-0.013861	-0.104959	0.444955	-1.269102	0.951761	-0.175606	-0.163147	0.191565
31968	2.470857	-3.962702	8.706817	-0.035065	0.010097	-0.034236	-0.103622	0.447503	-1.270261	0.951786	-0.176200	-0.163243	0.190809
31969	2.397873	-3.959178	8.641961	-0.018268	0.021402	-0.054428	-0.104160	0.447515	-1.270254	0.951995	-0.176465	-0.163022	0.189707
31970	2.324941	-3.960510	8.562699	-0.021481	0.020886	-0.034973	-0.103083	0.447324	-1.269183	0.952105	-0.176838	-0.162863	0.188946
31971	2.266667	-3.946996	8.613770	-0.053866	0.012713	-0.003289	-0.103896	0.449338	-1.269653	0.951962	-0.177922	-0.162763	0.188731
31972	2.314925	-4.050505	8.659363	-0.048670	0.009029	0.003768	-0.102017	0.450410	-1.268823	0.951788	-0.178894	-0.162796	0.188664
31973	2.312050	-4.028708	8.654295	-0.043626	0.003431	0.016125	-0.102828	0.451656	-1.266729	0.951575	-0.179818	-0.162767	0.188886
31974	2.315049	-4.052927	8.683457	-0.018950	0.003158	0.035650	-0.103908	0.452820	-1.266952	0.951366	-0.180305	-0.162684	0.189543
31975	2.283889	-4.082633	8.605692	0.010293	-0.004166	0.018024	-0.103375	0.454505	-1.266767	0.951313	-0.180187	-0.162590	0.190004
31976	2.311164	-3.999603	8.557756	-0.006554	-0.001361	0.042735	-0.102293	0.452824	-1.268742	0.951107	-0.180444	-0.162521	0.190849
31977	2.307875	-4.062771	8.652017	-0.027945	0.002250	0.069214	-0.101492	0.454944	-1.269228	0.950737	-0.181248	-0.162269	0.192137
31978	2.361734	-4.086068	8.675511	0.002956	-0.012308	0.021466	-0.101758	0.453936	-1.268303	0.950610	-0.181213	-0.162448	0.192648
31979	2.287287	-4.002454	8.653337	0.016711	-0.007534	0.012713	-0.101624	0.453908	-1.267216	0.950586	-0.180947	-0.162418	0.193041
31980	2.282104	-4.000130	8.561684	-0.004032	0.001981	0.016248	-0.103503	0.452575	-1.269008	0.950499	-0.181083	-0.162372	0.193382
31981	2.291841	-3.999952	8.576425	-0.011327	0.001833	0.019758	-0.102431	0.453967	-1.268976	0.950375	-0.181411	-0.162251	0.193783
31982	2.263624	-4.032015	8.648020	-0.022160	0.005254	0.021520	-0.101761	0.454777	-1.267867	0.950213	-0.181921	-0.162192	0.194148
31983	2.316751	-4.009193	8.731326	0.015983	0.005908	0.008368	-0.101761	0.454786	-1.268276	0.950246	-0.181707	-0.161929	0.194406
31984	2.233812	-4.001001	8.613169	0.010542	-0.000391	0.009215	-0.101357	0.454604	-1.266924	0.950233	-0.181534	-0.161895	0.194661
31985	2.281599	-3.958858	8.662463	0.004252	-0.008338	0.040958	-0.101490	0.453895	-1.266809	0.950050	-0.181591	-0.161831	0.195552
31986	2.335812	-3.999141	8.690911	0.000853	0.005104	0.035718	-0.101754	0.452538	-1.269166	0.949913	-0.181708	-0.161636	0.196270
31987	2.292175	-4.012081	8.605413	0.030415	-0.004578	0.005702	-0.102828	0.451669	-1.267274	0.949974	-0.181165	-0.161530	0.196560
31988	2.272273	-3.985737	8.609419	-0.008987	-0.013580	-0.003316	-0.102831	0.452141	-1.263171	0.949896	-0.181272	-0.161868	0.196561
31989	2.301440	-3.985205	8.639197	0.001377	0.000274	0.015363	-0.102834	0.452960	-1.261782	0.949830	-0.181329	-0.161752	0.196922
31990	2.287043	-3.995179	8.621980	-0.005119	0.004408	-0.010265	-0.101489	0.453115	-1.263700	0.949851	-0.181410	-0.161759	0.196741
31991	2.274787	-3.985689	8.638383	-0.021365	0.014852	-0.006711	-0.100408	0.451890	-1.267023	0.949837	-0.181884	-0.161538	0.196556
31992	2.263678	-4.039300	8.619188	-0.023381	0.028794	0.003986	-0.100542	0.451597	-1.266486	0.949811	-0.182451	-0.161105	0.196511
31993	2.340574	-3.999058	8.664577	-0.019229	0.016959	-0.019082	-0.100407	0.452104	-1.270150	0.949858	-0.182851	-0.160885	0.196089
31994	2.311407	-3.999590	8.634797	0.007669	0.004692	-0.017301	-0.098529	0.453619	-1.270123	0.949954	-0.182667	-0.160862	0.195815
31995	2.314028	-4.018970	8.574841	-0.016964	0.013855	-0.036768	-0.099067	0.453799	-1.271201	0.950068	-0.182954	-0.160763	0.195074
31996	2.321133	-4.001842	8.630299	-0.028526	0.019204	-0.041194	-0.099876	0.453865	-1.267101	0.950169	-0.183436	-0.160695	0.194183
31997	2.263347	-4.010166	8.698400	-0.017083	0.004898	-0.034166	-0.100148	0.455152	-1.267329	0.950243	-0.183695	-0.160759	0.193523
31998	2.252829	-3.986092	8.589566	-0.003854	0.001209	-0.024419	-0.098536	0.455990	-1.268411	0.950312	-0.183693	-0.160874	0.193088
31999	2.214464	-4.006209	8.593355	-0.014129	0.011395	-0.008463	-0.098268	0.456261	-1.268133	0.950318	-0.184002	-0.160709	0.192902
32000	2.219074	-3.986699	8.641496	-0.046894	0.003704	0.003759	-0.097866	0.456542	-1.268401	0.950126	-0.184917	-0.160841	0.192865
32001	2.229557	-4.025351	8.646924	-0.039355	0.000540	-0.009500	-0.098543	0.457949	-1.267257	0.950008	-0.185657	-0.160981	0.192618
32002	2.229451	-4.025356	8.613218	-0.043883	0.009325	-0.006805	-0.098005	0.458232	-1.267799	0.949884	-0.186502	-0.161033	0.192370
32003	2.214831	-4.020766	8.617550	-0.021567	0.000490	-0.001484	-0.097602	0.458371	-1.268072	0.949801	-0.186926	-0.161074	0.192333
32004	2.246427	-4.025048	8.618551	-0.034387	0.003722	0.007331	-0.098954	0.460514	-1.267442	0.949639	-0.187615	-0.161143	0.192402
32005	2.225284	-4.059419	8.613347	-0.033319	-0.012885	0.031988	-0.097613	0.461900	-1.267413	0.949341	-0.188315	-0.161357	0.193013
32006	2.197075	-4.098770	8.641666	-0.038465	0.001469	0.024998	-0.098961	0.462800	-1.268185	0.949086	-0.189129	-0.161419	0.193415
32007	2.229135	-4.122462	8.666902	-0.015304	0.001446	0.033905	-0.097887	0.463780	-1.268711	0.948894	-0.189546	-0.161281	0.194066
32008	2.217187	-4.142108	8.596871	0.009671	-0.007412	0.041004	-0.098424	0.463342	-1.267629	0.948731	-0.189464	-0.161262	0.194957
32009	2.257313	-4.102547	8.506327	-0.006130	-0.003638	0.026825	-0.098157	0.463597	-1.266670	0.948583	-0.189664	-0.161214	0.195522
32010	2.284483	-4.109324	8.625170	-0.020647	0.013850	0.033956	-0.097621	0.464435	-1.266649	0.948399	-0.190217	-0.160937	0.196101
32011	2.246113	-4.136729	8.580868	-0.004088	0.009001	0.019842	-0.097214	0.463280	-1.266146	0.948327	-0.190402	-0.160671	0.196491
32012	2.241955	-4.165933	8.614662	-0.010753	0.002358	-0.001438	-0.097887	0.463440	-1.266269	0.948281	-0.190608	-0.160709	0.196479
32013	2.180133	-4.101506	8.631537	0.001512	0.002152	0.010987	-0.096543	0.463331	-1.262882	0.948243	-0.190629	-0.160583	0.196745
32014	2.252295	-4.199733	8.605606	0.017400	-0.015710	0.019752	-0.097221	0.465040	-1.262547	0.948166	-0.190299	-0.160770	0.197280
32015	2.241343	-4.136813	8.604795	0.010119	-0.001679	0.025123	-0.096544	0.463627	-1.263418	0.948093	-0.190187	-0.160632	0.197855
32016	2.246470	-4.156145	8.571396	0.023195	-0.001133	0.007487	-0.097612	0.461479	-1.267563	0.948129	-0.189763	-0.160570	0.198138
32017	2.239371	-4.170844	8.532772	0.017175	-0.002700	-0.003148	-0.096800	0.460037	-1.267346	0.948189	-0.189423	-0.160535	0.198203
32018	2.255994	-4.148690	8.564410	0.003483	-0.002988	0.003874	-0.099088	0.460873	-1.270562	0.948160	-0.189355	-0.160598	0.198356
32019	2.270330	-4.138720	8.562367	0.007271	-0.002780	-0.003189	-0.097614	0.462539	-1.270526	0.948182	-0.189202	-0.160609	0.198388
32020	2.226531	-4.137092	8.517679	-0.010478	0.009688	-0.010226	-0.098958	0.462136	-1.270114	0.948198	-0.189405	-0.160540	0.198175
32021	2.268680	-4.175162	8.577036	-0.026625	0.011378	-0.012043	-0.098692	0.462766	-1.266963	0.948171	-0.189924	-0.160454	0.197876
32022	2.295648	-4.184380	8.616449	-0.013216	0.002560	-0.010296	-0.099503	0.464201	-1.266907	0.948153	-0.190150	-0.160531	0.197682
32023	2.239017	-4.141711	8.604760	0.003961	-0.000768	-0.013789	-0.098159	0.463739	-1.260534	0.948210	-0.190035	-0.160566	0.197493
32024	2.216982	-4.142118	8.531868	0.004283	0.006605	-0.024343	-0.098700	0.464923	-1.262124	0.948328	-0.189901	-0.160549	0.197066
32025	2.217264	-4.149392	8.575263	-0.012076	0.013406	-0.017279	-0.099641	0.464507	-1.261582	0.948383	-0.190135	-0.160392	0.196705
32026	2.222625	-4.166282	8.630923	-0.021829	0.004611	-0.024440	-0.098024	0.464117	-1.264747	0.948392	-0.190486	-0.160519	0.196216
32027	2.181343	-4.167034	8.600775	0.006782	0.004672	-0.017268	-0.100443	0.463640	-1.266233	0.948490	-0.190329	-0.160453	0.195949
32028	2.207978	-4.171410	8.565516	0.009026	-0.002814	-0.001400	-0.098297	0.465603	-1.267421	0.948505	-0.190140	-0.160510	0.196013
32029	2.217792	-4.171228	8.604332	-0.011000	-0.000531	0.007389	-0.098831	0.464173	-1.266371	0.948422	-0.190381	-0.160518	0.196177
32030	2.242597	-4.207197	8.557219	0.017941	-0.001047	0.002170	-0.098025	0.464768	-1.268405	0.948461	-0.190040	-0.160494	0.196336
32031	2.207902	-4.171414	8.541440	-0.023432	-0.001374	0.001160	-0.099101	0.464456	-1.266086	0.948351	-0.190497	-0.160593	0.196345
32032	2.227929	-4.200180	8.561530	-0.012302	0.009651	-0.009347	-0.099103	0.465184	-1.266880	0.948354	-0.190735	-0.160529	0.196151
32033	2.227602	-4.180763	8.580632	-0.010694	0.004178	-0.003190	-0.098023	0.464362	-1.269236	0.948327	-0.190959	-0.160491	0.196096
32034	2.251559	-4.168191	8.571643	-0.017681	-0.000994	-0.012091	-0.098830	0.464085	-1.268690	0.948285	-0.191248	-0.160661	0.195878
32035	2.211056	-4.210201	8.527386	-0.003283	0.013280	-0.009291	-0.098029	0.466006	-1.266730	0.948338	-0.191350	-0.160447	0.195697
32036	2.208197	-4.176257	8.604075	-0.014114	0.002546	-0.010280	-0.098568	0.466138	-1.265765	0.948316	-0.191593	-0.160527	0.195499
32037	2.223056	-4.190552	8.614268	0.005637	0.002669	-0.008452	-0.098030	0.466141	-1.266453	0.948366	-0.191486	-0.160474	0.195403
32038	2.236957	-4.166029	8.566364	0.018262	0.002797	-0.009299	-0.099238	0.465275	-1.264559	0.948465	-0.191118	-0.160420	0.195329
32039	2.226623	-4.137087	8.546570	-0.010418	0.002665	-0.013808	-0.098162	0.465244	-1.264300	0.948475	-0.191297	-0.160452	0.195079
32040	2.220394	-4.180892	8.599670	0.002496	0.010148	-0.024327	-0.097893	0.465241	-1.264440	0.948595	-0.191209	-0.160378	0.194642
32041	2.171571	-4.157497	8.636512	-0.007872	0.000775	-0.008497	-0.097086	0.465600	-1.268525	0.948588	-0.191349	-0.160413	0.194509
32042	2.227189	-4.166209	8.541992	0.021406	0.000628	0.007498	-0.096279	0.465541	-1.266765	0.948626	-0.190967	-0.160323	0.194771
32043	2.256244	-4.160823	8.566916	0.021245	-0.008370	0.011853	-0.096549	0.465824	-1.266480	0.948622	-0.190584	-0.160344	0.195152
32044	2.251240	-4.156061	8.547468	-0.011695	-0.009150	0.032080	-0.096815	0.464826	-1.265965	0.948405	-0.190870	-0.160475	0.195815
32045	2.298189	-4.194046	8.592527	0.013050	-0.008523	0.015354	-0.096544	0.463963	-1.265723	0.948354	-0.190653	-0.160521	0.196235
32046	2.304351	-4.145387	8.549018	0.003317	-0.008451	0.009133	-0.096409	0.463985	-1.266814	0.948287	-0.190584	-0.160668	0.196508
32047	2.307232	-4.159894	8.602177	0.018273	0.001047	-0.010210	-0.096541	0.462990	-1.266572	0.948387	-0.190221	-0.160615	0.196422
32048	2.314859	-4.179178	8.592927	0.021700	-0.000025	-0.037614	-0.096000	0.461989	-1.266747	0.948600	-0.189686	-0.160707	0.195832
32049	2.240227	-4.093144	8.527397	0.008227	0.010503	-0.036690	-0.096948	0.464451	-1.268019	0.948795	-0.189464	-0.160618	0.195175
32050	2.207916	-4.156837	8.637623	0.004614	-0.001930	-0.038542	-0.096540	0.462716	-1.266990	0.948941	-0.189243	-0.160817	0.194517
32051	2.188254	-4.147487	8.610468	0.012787	-0.007941	-0.008491	-0.097344	0.461916	-1.268369	0.948983	-0.188954	-0.160949	0.194480
32052	2.159574	-4.167428	8.612145	0.025531	0.002919	-0.011911	-0.097070	0.460166	-1.266521	0.949118	-0.188440	-0.160874	0.194382
32053	2.323782	-4.120739	8.717939	0.060211	-0.001628	-0.031322	-0.099520	0.470425	-1.272428	0.949448	-0.187202	-0.160787	0.194040
32054	2.273217	-4.063426	8.417450	0.054255	0.007463	-0.041875	-0.098175	0.470363	-1.271083	0.949830	-0.186071	-0.160617	0.193400
32055	2.268372	-4.039220	8.571186	-0.045602	0.006675	-0.043965	-0.098445	0.470536	-1.272165	0.949837	-0.186834	-0.160831	0.192446
32056	2.158330	-4.092185	8.693388	-0.034987	-0.003925	0.028518	-0.100871	0.471920	-1.268276	0.949566	-0.187572	-0.160970	0.192949
32057	2.132966	-4.065961	8.502235	-0.003214	0.000225	0.087003	-0.097073	0.461337	-1.268118	0.949205	-0.187927	-0.160645	0.194644
32058	2.153689	-4.111696	8.635618	-0.010160	-0.005731	0.109923	-0.095457	0.459909	-1.263142	0.948696	-0.188444	-0.160419	0.196799
32059	2.284914	-4.126307	8.654199	0.016178	-0.002673	0.067561	-0.094916	0.459018	-1.261951	0.948469	-0.188355	-0.160143	0.198198
32060	2.265726	-4.150941	8.562319	0.034089	0.009671	0.005818	-0.095188	0.460173	-1.262592	0.948590	-0.187764	-0.159835	0.198429
32061	2.231620	-4.136991	8.594869	-0.004580	-0.004790	0.002074	-0.095724	0.459726	-1.267233	0.948536	-0.187852	-0.159932	0.198526
32062	2.227009	-4.149213	8.592412	0.003513	0.004123	0.003926	-0.095991	0.459301	-1.266971	0.948529	-0.187811	-0.159861	0.198659
32063	2.246189	-4.136725	8.604943	0.016595	-0.003285	-0.015535	-0.094778	0.458750	-1.268910	0.948628	-0.187448	-0.159912	0.198484
32064	2.209340	-4.122836	8.536303	0.003844	0.014165	-0.006614	-0.094778	0.458929	-1.270540	0.948697	-0.187408	-0.159688	0.198372
32065	2.180575	-4.128206	8.602865	-0.007737	0.009754	-0.011978	-0.093970	0.458467	-1.269746	0.948733	-0.187573	-0.159575	0.198138
32066	2.183107	-4.130585	8.622219	-0.025286	0.003880	0.003842	-0.094379	0.459963	-1.266559	0.948618	-0.188078	-0.159622	0.198170
32067	2.221544	-4.120182	8.579988	-0.010894	0.002224	0.003869	-0.094248	0.460945	-1.266257	0.948555	-0.188324	-0.159605	0.198254
32068	2.227180	-4.151633	8.630953	-0.003538	0.021910	0.001364	-0.092364	0.460074	-1.261129	0.948590	-0.188480	-0.159231	0.198237
32069	2.226506	-4.122517	8.601825	0.022070	0.003026	-0.017242	-0.094520	0.461421	-1.262014	0.948736	-0.188037	-0.159150	0.198023
32070	2.161391	-4.143123	8.573502	0.006617	-0.000796	-0.011995	-0.092901	0.459967	-1.262080	0.948790	-0.187868	-0.159217	0.197870
32071	2.115302	-4.131814	8.632184	-0.005345	0.004174	-0.001383	-0.092498	0.460464	-1.265611	0.948774	-0.188003	-0.159159	0.197867
32072	2.154167	-4.143252	8.587725	-0.006076	-0.001821	0.025091	-0.091554	0.459753	-1.266463	0.948628	-0.188187	-0.159158	0.198390
32073	2.115760	-4.158919	8.601276	0.008085	0.003432	0.035868	-0.092125	0.459728	-1.266835	0.948512	-0.188186	-0.158917	0.199140
32074	2.154155	-4.138801	8.607118	-0.007993	0.009611	0.032311	-0.090377	0.460239	-1.266157	0.948367	-0.188476	-0.158679	0.199745
32075	2.178603	-4.143208	8.646419	0.008120	0.012328	0.035909	-0.091455	0.460871	-1.267896	0.948278	-0.188510	-0.158267	0.200463
32076	2.174427	-4.182130	8.612882	0.034130	-0.007902	0.035865	-0.091048	0.459376	-1.264951	0.948221	-0.187942	-0.158178	0.201333
32077	2.197547	-4.130733	8.584315	0.012511	0.009553	0.005843	-0.091179	0.458280	-1.266484	0.948259	-0.187787	-0.157916	0.201505
32078	2.197485	-4.123448	8.610739	0.010311	0.004740	0.019950	-0.090636	0.456362	-1.263827	0.948214	-0.187671	-0.157745	0.201957
32079	2.178145	-4.128656	8.593333	0.031085	0.012010	-0.015297	-0.091710	0.455836	-1.264513	0.948414	-0.187107	-0.157443	0.201776
32080	2.120482	-4.144262	8.654272	0.020354	0.006671	-0.018889	-0.091037	0.455836	-1.265202	0.948571	-0.186687	-0.157339	0.201507
32081	2.036036	-4.165217	8.642209	0.024290	0.000861	0.001440	-0.088746	0.454675	-1.266356	0.948643	-0.186264	-0.157208	0.201665
32082	2.057235	-4.152707	8.527215	0.002088	0.006306	0.025273	-0.089551	0.453998	-1.266914	0.948551	-0.186326	-0.157020	0.202183
32083	2.061940	-4.135621	8.589820	-0.028414	0.022134	0.057986	-0.088475	0.453759	-1.263800	0.948262	-0.187174	-0.156484	0.203171
32084	2.092261	-4.198190	8.586408	-0.010943	0.004086	0.074719	-0.088482	0.456042	-1.264407	0.947912	-0.187628	-0.156206	0.204594
32085	2.085094	-4.208034	8.557375	-0.016774	-0.008760	0.088766	-0.087404	0.455762	-1.265656	0.947437	-0.188231	-0.156092	0.206318
32086	2.080074	-4.188696	8.624479	-0.029591	0.006874	0.099434	-0.086597	0.456081	-1.267972	0.946915	-0.189125	-0.155746	0.208149
32087	2.081905	-4.164390	8.590650	-0.022335	-0.001868	0.095864	-0.087541	0.456650	-1.267124	0.946404	-0.189884	-0.155496	0.209962
32088	2.034140	-4.199244	8.594261	-0.042123	0.010364	0.097660	-0.085392	0.457904	-1.268335	0.945845	-0.191023	-0.155142	0.211705
32089	1.966555	-4.212608	8.597103	-0.039162	-0.005311	0.085207	-0.085934	0.459507	-1.269640	0.945296	-0.192052	-0.155064	0.213277
32090	1.913290	-4.216002	8.593086	-0.052950	0.003153	0.097607	-0.085674	0.462175	-1.268739	0.944664	-0.193364	-0.154891	0.215009
32091	1.885452	-4.279628	8.585490	-0.057004	-0.004390	0.113469	-0.085410	0.463819	-1.266508	0.943918	-0.194823	-0.154754	0.217057
32092	1.899975	-4.279365	8.581120	-0.058637	0.011687	0.110027	-0.083260	0.464632	-1.267052	0.943225	-0.196315	-0.154395	0.218974
32093	1.902208	-4.259896	8.643631	-0.067409	0.010945	0.101151	-0.083665	0.465249	-1.268799	0.942528	-0.197993	-0.154054	0.220695
32094	1.801281	-4.161774	8.774433	-0.093182	-0.004889	0.118585	-0.083643	0.468431	-1.269544	0.941594	-0.200085	-0.154126	0.222739
32095	1.638344	-4.254553	8.779762	-0.035406	-0.013110	0.110796	-0.082032	0.469404	-1.270349	0.940900	-0.201069	-0.154034	0.224837
32096	1.707231	-4.326146	8.652422	0.010033	-0.047742	0.088606	-0.083917	0.469680	-1.268138	0.940374	-0.200933	-0.154565	0.226787
32097	1.977966	-4.296961	8.612365	0.071904	-0.055323	0.129359	-0.086737	0.468335	-1.268421	0.939887	-0.199755	-0.154700	0.229733
32098	2.067046	-4.397312	8.558080	0.101667	-0.051529	0.094100	-0.086998	0.465488	-1.267693	0.939680	-0.197894	-0.154859	0.232074
32099	2.138979	-4.367287	8.497640	0.094762	-0.031011	0.020012	-0.087290	0.462936	-1.269377	0.939850	-0.196054	-0.154879	0.232930
32100	2.067066	-4.261759	8.648705	0.029629	0.003450	-0.029473	-0.087554	0.461223	-1.268611	0.940096	-0.195418	-0.154825	0.232509
32101	2.119354	-4.513245	9.034968	0.029337	0.061418	-0.144043	-0.087282	0.459903	-1.267022	0.941053	-0.194721	-0.154062	0.229712
32102	1.587813	-4.586002	9.098646	0.192235	0.059719	-0.380358	-0.085659	0.457328	-1.267670	0.943686	-0.190199	-0.153559	0.222935
32103	0.969010	-4.087443	8.931457	0.315365	-0.011412	-0.555356	-0.087393	0.452581	-1.269166	0.947242	-0.182503	-0.154383	0.213521
32104	1.089460	-3.978474	8.621381	0.308365	0.017137	-0.489797	-0.088981	0.443552	-1.269576	0.950442	-0.175215	-0.154545	0.205125
32105	1.122081	-4.065298	8.425637	0.153501	0.036996	-0.483081	-0.088696	0.438441	-1.269608	0.953021	-0.171007	-0.154755	0.196365
32106	1.483373	-4.107317	8.215569	0.017259	0.027625	-0.437669	-0.089221	0.434240	-1.271374	0.954835	-0.169426	-0.155683	0.188011
32107	1.879465	-4.304068	8.070327	-0.061853	0.092664	-0.361546	-0.087878	0.435034	-1.270274	0.956232	-0.169942	-0.155214	0.180692
32108	2.596073	-4.242496	8.212219	-0.100393	0.155368	-0.391487	-0.085073	0.441425	-1.267374	0.957739	-0.171202	-0.153963	0.172398
32109	3.272846	-3.754374	8.412261	-0.196877	0.196153	-0.345731	-0.079974	0.445547	-1.266755	0.958798	-0.174709	-0.151976	0.164577
32110	3.618827	-3.786492	8.793677	-0.324418	0.212314	-0.253363	-0.073651	0.455234	-1.266819	0.959088	-0.180850	-0.149887	0.158041
32111	3.434614	-4.353022	9.045065	-0.342875	0.106147	-0.389307	-0.071932	0.465153	-1.268289	0.959309	-0.186702	-0.150339	0.149219
32112	3.105361	-3.824956	8.657845	-0.076835	-0.017841	-0.498832	-0.073028	0.471833	-1.267923	0.960396	-0.186614	-0.152798	0.139523
32113	2.750775	-3.605660	8.274584	0.036481	0.000797	-0.424017	-0.075591	0.473982	-1.266325	0.961650	-0.184705	-0.154309	0.131535
32114	2.677552	-3.667658	8.487055	-0.010176	0.098351	-0.142388	-0.074519	0.475060	-1.264940	0.962276	-0.184724	-0.152998	0.128425
32115	2.854627	-4.031419	8.533919	0.044440	0.089015	-0.030827	-0.072392	0.474148	-1.266326	0.962755	-0.184088	-0.151361	0.127685
32116	2.961024	-4.022207	8.515449	0.142359	0.125926	-0.051525	-0.070758	0.468027	-1.266952	0.963774	-0.181514	-0.148794	0.126698
32117	3.247943	-4.206368	8.414907	0.221359	0.133496	-0.042441	-0.066976	0.463150	-1.268381	0.965027	-0.177554	-0.145942	0.126088
32118	3.217356	-4.257908	8.380655	0.242565	0.076644	-0.037424	-0.062523	0.458693	-1.270213	0.966189	-0.172963	-0.144007	0.125798
32119	3.003538	-4.244804	8.292146	0.249678	0.078261	-0.100996	-0.060619	0.452131	-1.270447	0.967462	-0.168174	-0.142406	0.124322
32120	2.637538	-4.363116	8.301065	0.158389	0.102711	-0.115186	-0.058176	0.444990	-1.270707	0.968556	-0.165040	-0.140441	0.122219
32121	2.291004	-4.447062	8.551053	-0.028640	0.080031	-0.125569	-0.056415	0.441291	-1.271938	0.968921	-0.165633	-0.139585	0.119475
32122	2.429019	-4.429985	8.617750	0.032195	0.036954	-0.052308	-0.054935	0.441257	-1.271956	0.969244	-0.164953	-0.138999	0.118472
32123	1.753238	-4.187331	8.744433	-0.018321	-0.166343	-0.083691	-0.056147	0.441612	-1.273839	0.968835	-0.164932	-0.142740	0.117391
32124	1.182380	-3.316484	8.460356	0.069344	-0.165236	-0.063863	-0.061662	0.441458	-1.273916	0.968726	-0.163020	-0.146021	0.116931
32125	1.078246	-2.779398	8.809389	-0.064755	-0.024507	0.060381	-0.064617	0.439999	-1.275291	0.968237	-0.164625	-0.146558	0.118051
32126	1.368108	-2.730357	9.578624	-0.283743	0.004942	0.378067	-0.064893	0.442414	-1.275210	0.966368	-0.171231	-0.145918	0.124582
32127	1.924276	-3.089224	9.981161	-0.109460	0.004522	0.456293	-0.065045	0.448060	-1.273935	0.964784	-0.174842	-0.144564	0.133125
32128	2.012708	-3.388646	9.998171	0.091130	0.052653	0.232666	-0.060872	0.447420	-1.274958	0.964612	-0.173896	-0.142523	0.137737
32129	1.897142	-3.031512	9.428619	0.092710	0.140631	0.054674	-0.056688	0.442768	-1.274204	0.965153	-0.172749	-0.139352	0.138632
32130	1.857728	-2.969171	8.854000	0.091745	0.196015	-0.100553	-0.051709	0.442537	-1.275360	0.966274	-0.171242	-0.135692	0.136304
32131	1.829765	-3.042519	8.745367	-0.029173	0.182288	-0.090399	-0.045237	0.438033	-1.277217	0.966892	-0.172112	-0.132525	0.133916
32132	1.871115	-3.022329	8.919809	-0.079240	0.176777	-0.171941	-0.040672	0.441200	-1.277713	0.967523	-0.173659	-0.129945	0.129829
32133	1.896287	-3.301044	8.990089	-0.052819	0.093027	-0.299697	-0.037056	0.446162	-1.275141	0.968334	-0.174163	-0.129277	0.123629
32134	1.964247	-3.593587	8.707912	-0.029483	0.023862	-0.443283	-0.036260	0.450149	-1.276657	0.969343	-0.173645	-0.130457	0.114904
32135	1.778772	-3.565418	8.480536	-0.018467	-0.039728	-0.529366	-0.039225	0.451763	-1.276025	0.970331	-0.172552	-0.133053	0.104789
32136	1.576594	-3.644350	8.426781	-0.106131	-0.064895	-0.620813	-0.042872	0.456539	-1.276509	0.971007	-0.172814	-0.136698	0.092707
32137	1.620003	-3.599841	8.639620	-0.160222	-0.134461	-0.630285	-0.048675	0.462321	-1.275436	0.971164	-0.173992	-0.141694	0.080559
32138	1.446965	-4.224422	8.992896	-0.189726	-0.208082	-0.683838	-0.056227	0.468597	-1.275553	0.970901	-0.175389	-0.148438	0.067496
32139	1.690287	-5.188684	8.576731	-0.222298	-0.170472	-0.634195	-0.065536	0.477183	-1.275711	0.970366	-0.177724	-0.154126	0.055213
32140	2.053907	-4.499940	8.349184	-0.579229	0.201028	-0.245813	-0.069880	0.489554	-1.272807	0.969105	-0.188416	-0.151761	0.047997
32141	2.757843	-2.758614	8.952254	-0.201117	0.432228	-0.114314	-0.058892	0.504007	-1.271104	0.969710	-0.192519	-0.143858	0.043642
32142	3.527078	-2.331880	9.646688	-0.098401	0.032489	-0.091114	-0.051897	0.504272	-1.271178	0.969492	-0.194198	-0.143698	0.041514
32143	4.344244	-2.953091	9.688488	-0.282598	-0.019456	0.294164	-0.047478	0.511127	-1.271552	0.968063	-0.200520	-0.143104	0.046546
32144	3.688905	-3.999245	8.913154	0.123568	-0.234498	-0.222035	-0.050175	0.513474	-1.272262	0.968063	-0.197274	-0.148448	0.043586
32145	3.401525	-3.363672	7.883655	0.256927	-0.120630	-0.611590	-0.058500	0.508013	-1.273023	0.969159	-0.190364	-0.152975	0.033029
32146	3.147914	-2.547722	7.941936	0.044920	0.143772	-0.446104	-0.063600	0.504011	-1.272685	0.970015	-0.188228	-0.151876	0.023975
32147	3.167926	-3.139674	8.235892	-0.125885	0.250934	-0.163919	-0.058632	0.507138	-1.271824	0.970360	-0.190247	-0.147738	0.019500
32148	3.261688	-3.778837	8.561357	-0.199141	0.279146	-0.179000	-0.048549	0.509756	-1.272538	0.970461	-0.193685	-0.143118	0.014473
32149	3.081721	-3.561142	8.973063	-0.069455	0.324408	-0.310895	-0.041574	0.516549	-1.272809	0.971167	-0.194182	-0.138125	0.007009
32150	3.063160	-4.202374	9.020662	0.000612	0.260995	-0.383546	-0.034050	0.519604	-1.271435	0.971897	-0.193152	-0.134562	-0.001455
32151	1.879556	-4.903605	8.915004	-0.156612	0.136656	-0.446428	-0.031644	0.524581	-1.268304	0.971589	-0.194989	-0.133684	-0.011043
32152	0.571237	-3.041103	8.540629	-0.178790	-0.119063	-0.470901	-0.033820	0.532443	-1.268841	0.970413	-0.197225	-0.137824	-0.020145
32153	1.478396	-1.446633	8.869390	-0.064705	-0.012901	-0.550588	-0.038941	0.534944	-1.267610	0.969866	-0.196870	-0.140168	-0.030910
32154	2.620419	-2.513379	9.962070	-0.365314	0.110118	0.415322	-0.034798	0.544378	-1.268852	0.968927	-0.205042	-0.136203	-0.024230
32155	2.679212	-3.629025	10.018030	0.061589	0.080413	0.467779	-0.027000	0.545849	-1.266715	0.969626	-0.204906	-0.132685	-0.015285
32156	3.377402	-4.189325	9.607962	0.384938	0.133346	0.164888	-0.023877	0.536444	-1.267874	0.971564	-0.197844	-0.129558	-0.011618
32157	2.897020	-3.183361	8.897140	0.449801	0.124094	-0.446670	-0.018990	0.522052	-1.269760	0.973521	-0.187715	-0.128978	-0.019591
32158	2.252859	-2.588211	8.218094	0.213895	0.277975	-0.819373	-0.012783	0.516292	-1.272200	0.974559	-0.181315	-0.126727	-0.036050
32159	1.953746	-2.882516	8.341129	-0.166246	0.323832	-0.898880	-0.010373	0.520185	-1.271284	0.973993	-0.181801	-0.123481	-0.055126
32160	1.702344	-3.083667	8.811579	-0.364694	0.315394	-0.985260	-0.007047	0.531930	-1.267399	0.972125	-0.186086	-0.120526	-0.076283
32161	1.502978	-3.504818	9.020481	-0.290132	0.235152	-1.095109	-0.008701	0.544662	-1.264378	0.969739	-0.188482	-0.119430	-0.099079
32162	1.115205	-3.499713	9.054281	-0.191862	0.151847	-1.217253	-0.013314	0.557338	-1.262142	0.966669	-0.188946	-0.120691	-0.123632
32163	0.827746	-3.327727	8.906945	-0.233804	0.098892	-1.104501	-0.018460	0.568165	-1.259142	0.963122	-0.190330	-0.122093	-0.145821
32164	0.718966	-3.351556	8.846011	-0.188737	0.070156	-1.077995	-0.025082	0.577912	-1.256977	0.959202	-0.191095	-0.124299	-0.167225
32165	1.105774	-3.774221	8.938105	-0.330638	0.108309	-1.014612	-0.033318	0.587097	-1.253449	0.954692	-0.194366	-0.124577	-0.187791
32166	1.048759	-4.707408	9.545222	-0.576547	0.229248	-0.883729	-0.043597	0.604501	-1.247586	0.949486	-0.202278	-0.121476	-0.206892
32167	2.715105	-5.012182	9.574586	-0.858707	0.710553	-0.951730	-0.041928	0.630057	-1.238328	0.943492	-0.213207	-0.107741	-0.229691
32168	3.838153	-4.715147	8.672774	-0.366992	0.690883	-0.561557	-0.031495	0.648876	-1.228574	0.940667	-0.215724	-0.095427	-0.243931
32169	3.253848	-4.046139	7.460586	0.083955	0.332265	-0.793052	-0.026262	0.653394	-1.226853	0.937719	-0.211051	-0.092564	-0.259947
32170	3.471718	-2.609730	8.780454	-0.415675	0.089254	-0.195139	-0.029653	0.662198	-1.223939	0.935081	-0.218028	-0.089581	-0.264693
32171	4.799144	-3.930491	9.418538	-0.334741	0.004986	-0.208053	-0.027669	0.672805	-1.218576	0.932548	-0.223953	-0.088309	-0.269076
32172	4.404027	-3.510524	8.214034	0.010191	-0.154812	-0.748953	-0.037783	0.680645	-1.216296	0.928190	-0.223262	-0.094627	-0.282247
32173	4.050398	-3.089712	7.872613	0.252111	-0.093819	-0.832607	-0.052709	0.678191	-1.217836	0.924325	-0.217603	-0.101310	-0.296664
32174	3.560465	-2.637384	7.546030	0.108380	0.131589	-0.937608	-0.065888	0.676540	-1.219098	0.919340	-0.212898	-0.103613	-0.314248
32175	3.476217	-3.126853	7.706020	-0.057764	0.348325	-0.878358	-0.066971	0.678678	-1.218471	0.914149	-0.210032	-0.100449	-0.331856
32176	3.386246	-3.264373	8.277235	-0.197949	0.411063	-0.910212	-0.069944	0.682805	-1.216122	0.907927	-0.209069	-0.095456	-0.350496
32177	3.077965	-3.893822	8.751578	-0.081413	0.566256	-1.034310	-0.068352	0.690090	-1.213861	0.901176	-0.204707	-0.088792	-0.371608
32178	2.636764	-4.261126	8.699885	0.150901	0.542372	-1.176842	-0.064731	0.693474	-1.210523	0.893717	-0.195821	-0.084957	-0.394596
32179	1.442417	-4.467342	8.320543	0.260014	0.368104	-1.179103	-0.071450	0.691282	-1.213241	0.885793	-0.186450	-0.084819	-0.416429
32180	0.376120	-4.510994	8.073899	0.044631	0.354341	-1.202610	-0.079252	0.690897	-1.213298	0.876282	-0.180634	-0.083402	-0.438800
32181	-0.367098	-5.437301	7.855866	-0.125380	0.298895	-1.178537	-0.087070	0.696121	-1.216717	0.865775	-0.178545	-0.080857	-0.460454
32182	1.030032	-5.169127	8.373365	-0.468794	0.031807	-0.702482	-0.102444	0.708055	-1.214516	0.857577	-0.185230	-0.078517	-0.473378
32183	4.517201	-1.935051	11.026985	-1.832215	1.246684	0.269003	-0.086938	0.738982	-1.193798	0.854466	-0.205469	-0.038280	-0.475611
32184	3.773320	0.688429	16.140816	-0.132227	1.503637	-0.546283	-0.041266	0.760255	-1.178380	0.849455	-0.192931	-0.013591	-0.490937
32185	2.127959	-1.099345	13.373924	0.132888	0.550867	-1.125698	-0.037234	0.761523	-1.175933	0.838848	-0.184969	-0.009553	-0.511888
32186	1.028719	-2.073820	9.096237	0.312259	0.538424	-1.359996	-0.041292	0.768688	-1.175108	0.825834	-0.173904	-0.008773	-0.536356
32187	1.037620	-1.784928	7.601800	0.574620	0.299422	-1.314709	-0.052431	0.760334	-1.182880	0.813492	-0.160921	-0.014228	-0.558689
32188	-0.019400	-0.439858	6.788876	0.350683	-0.005366	-0.934359	-0.073251	0.750366	-1.190864	0.804042	-0.155003	-0.021265	-0.573618
32189	-0.012647	-0.337722	7.269774	-0.062237	-0.358550	-0.024677	-0.086963	0.746874	-1.191634	0.803472	-0.159988	-0.026044	-0.572851
32190	0.919457	-1.311159	8.480489	-0.498710	-0.499541	0.353013	-0.097881	0.753095	-1.185990	0.805585	-0.173913	-0.027254	-0.565724
32191	1.187993	-2.352502	9.420993	-0.360828	-0.551489	0.201013	-0.108809	0.762046	-1.175760	0.806329	-0.185875	-0.030979	-0.560646
32192	1.097036	-2.638178	9.511834	0.215195	-0.551737	-0.239192	-0.129255	0.760774	-1.173790	0.804064	-0.188453	-0.043204	-0.562228
32193	0.343258	-2.923783	9.230867	0.382249	-0.631176	-0.711091	-0.154798	0.754715	-1.174369	0.796928	-0.188515	-0.059837	-0.570778
32194	1.321767	-3.357556	9.360461	-0.166062	-0.229108	-0.328516	-0.181152	0.749812	-1.175037	0.792270	-0.193403	-0.062856	-0.575284
32195	2.147190	-5.374357	10.871873	-1.119054	0.150187	0.477069	-0.183897	0.766297	-1.161525	0.793538	-0.209756	-0.045108	-0.569443
32196	4.975324	-4.604514	10.295661	-1.301569	0.864139	1.572264	-0.158162	0.796221	-1.144502	0.805988	-0.221798	-0.009989	-0.548716
32197	6.457138	-3.754617	10.606749	0.200818	0.357841	1.027891	-0.120787	0.804008	-1.138555	0.818129	-0.214704	-0.001395	-0.533446
32198	5.372803	-2.720933	8.387060	0.547255	-0.126562	0.308253	-0.103829	0.802089	-1.140042	0.823714	-0.207115	-0.008005	-0.527764
32199	5.559201	-2.178664	7.907228	0.701555	-0.232055	0.240820	-0.107286	0.789326	-1.148864	0.829074	-0.198032	-0.018025	-0.522584
32200	4.425858	-2.633810	7.620707	0.615744	-0.356969	-0.205549	-0.111807	0.773083	-1.159422	0.829164	-0.191482	-0.031218	-0.524259
32201	3.357398	-1.216045	7.480929	0.243321	-0.022966	-0.897519	-0.131109	0.751344	-1.175028	0.820555	-0.187150	-0.037523	-0.538755
32202	4.022773	-1.211206	7.924998	0.083672	0.193156	-0.341592	-0.138370	0.750144	-1.177162	0.817330	-0.183458	-0.036561	-0.544957
32203	3.659390	-2.115980	8.397319	-0.035268	0.169281	-0.136905	-0.133957	0.758611	-1.173669	0.815832	-0.182165	-0.033978	-0.547796
32204	2.965561	-2.245044	8.901793	-0.180511	0.253639	-0.075674	-0.130740	0.762492	-1.173036	0.814518	-0.182302	-0.028163	-0.550030
32205	3.072978	-2.471256	9.253448	-0.088277	0.223085	-0.030515	-0.125375	0.767386	-1.169260	0.813978	-0.181351	-0.023776	-0.551349
32206	3.124351	-2.873323	9.166581	0.124544	0.104952	0.001231	-0.121595	0.763404	-1.172568	0.814506	-0.178191	-0.023462	-0.551614
32207	2.489255	-2.678534	8.827857	0.186740	-0.028028	0.076746	-0.121180	0.760019	-1.173773	0.815994	-0.175608	-0.025832	-0.550135
32208	1.463645	-2.833130	8.484599	0.120056	0.075662	0.100426	-0.120380	0.762249	-1.172892	0.817566	-0.172892	-0.025590	-0.548671
32209	1.109761	-4.463604	8.914540	-0.214000	0.101873	0.147421	-0.115410	0.764981	-1.173407	0.818487	-0.175492	-0.021085	-0.546660
32210	1.925238	-3.759331	9.122023	-0.742068	-0.053144	0.413321	-0.112498	0.779604	-1.164791	0.820283	-0.188392	-0.012418	-0.539898
32211	2.940880	-1.740378	10.413832	-0.389631	0.012334	0.767255	-0.101225	0.788783	-1.162172	0.826982	-0.194943	-0.005145	-0.527325
32212	2.854007	-1.402005	11.135620	-0.005357	-0.169546	0.632020	-0.090738	0.790829	-1.163046	0.833554	-0.196891	-0.005454	-0.516131
32213	1.805036	-0.940449	10.358496	0.135451	-0.164895	0.417006	-0.084826	0.793537	-1.163436	0.838355	-0.196349	-0.008068	-0.508471
32214	2.452204	-1.982434	9.168120	0.269896	0.030478	0.544146	-0.077548	0.789944	-1.168680	0.844860	-0.191611	-0.008173	-0.499429
32215	3.142639	-2.125299	8.940026	0.405287	-0.025636	0.452127	-0.070790	0.780288	-1.174932	0.850876	-0.185028	-0.011109	-0.491581
32216	2.354315	-1.998819	8.765627	0.475475	-0.123505	0.368789	-0.066978	0.766024	-1.181299	0.855991	-0.178248	-0.016476	-0.485011
32217	2.020252	-2.318087	8.408724	0.324466	-0.205513	0.180461	-0.068827	0.755451	-1.188298	0.858809	-0.174676	-0.022719	-0.481060
32218	2.066302	-2.377901	8.798165	0.020682	-0.187350	0.133636	-0.071108	0.753196	-1.186572	0.860071	-0.176206	-0.025691	-0.478090
32219	1.721411	-2.806556	8.925624	-0.028307	-0.160052	0.018817	-0.075955	0.754261	-1.184846	0.860074	-0.178168	-0.028312	-0.477209
32220	1.447337	-2.850327	9.350859	-0.167613	-0.101882	-0.080213	-0.081074	0.756035	-1.182821	0.858673	-0.181998	-0.028784	-0.478255
32221	1.802220	-2.671532	9.273738	-0.126033	-0.174488	0.102374	-0.090498	0.758231	-1.182503	0.859100	-0.185807	-0.030362	-0.475921
32222	2.110012	-2.571283	9.137988	0.165731	-0.250641	0.082400	-0.096147	0.757624	-1.181230	0.860329	-0.185415	-0.035961	-0.473458
32223	2.309471	-2.791049	8.746155	0.309527	-0.329430	0.009826	-0.101783	0.753301	-1.184847	0.861312	-0.183127	-0.044676	-0.471816
32224	1.973923	-2.845683	8.822932	0.124258	-0.326739	-0.163059	-0.112528	0.747344	-1.186278	0.859938	-0.183940	-0.052106	-0.473242
32225	2.035141	-2.723167	9.028508	-0.132869	-0.251873	-0.329616	-0.126120	0.748468	-1.184447	0.856053	-0.188178	-0.056502	-0.478090
32226	1.853639	-3.313932	9.217572	-0.383893	-0.132833	-0.411801	-0.142950	0.752119	-1.178271	0.850508	-0.195562	-0.056692	-0.484951
32227	2.403836	-2.944651	9.260558	-0.432812	0.011720	-0.375804	-0.153753	0.764689	-1.171333	0.845156	-0.202295	-0.053812	-0.491826
32228	3.483702	-3.138691	9.232572	-0.300468	0.170346	0.088655	-0.156075	0.775465	-1.162780	0.844983	-0.205813	-0.047642	-0.491299
32229	3.539279	-3.259070	9.187039	0.040462	0.150877	0.057767	-0.150159	0.776412	-1.160637	0.845875	-0.203663	-0.045330	-0.490878
32230	3.521209	-2.671958	8.710223	0.110369	0.151432	-0.336319	-0.152303	0.773357	-1.161257	0.843128	-0.200024	-0.045239	-0.497070
32231	4.002036	-2.524889	8.406105	0.028305	0.125663	-0.435862	-0.154444	0.769728	-1.161622	0.838991	-0.197894	-0.045293	-0.504857
32232	3.914171	-2.703680	8.616600	-0.111121	0.017276	-0.558974	-0.163462	0.770734	-1.159303	0.832928	-0.199085	-0.046134	-0.514265
32233	3.906523	-2.786345	8.742169	-0.236886	0.069448	-0.626223	-0.174642	0.774505	-1.151691	0.825520	-0.201767	-0.045246	-0.525128
32234	3.818443	-2.627722	8.714196	-0.190524	-0.053780	-0.732942	-0.187032	0.777945	-1.146937	0.816983	-0.204811	-0.047132	-0.537001
32235	3.333344	-2.233527	8.782998	-0.221903	-0.066340	-0.740105	-0.203725	0.780869	-1.140106	0.807943	-0.208481	-0.049118	-0.548955
32236	3.311692	-2.437811	9.077567	-0.258991	0.029063	-0.547759	-0.216388	0.786075	-1.137881	0.800879	-0.211815	-0.048127	-0.558041
32237	3.610388	-2.485811	8.961915	-0.117493	0.002391	-0.391065	-0.225683	0.789601	-1.133842	0.795968	-0.213332	-0.048712	-0.564404
32238	3.801792	-2.404683	8.687929	0.149710	-0.037001	-0.360459	-0.231866	0.787432	-1.131932	0.792513	-0.211034	-0.052558	-0.569759
32239	3.612454	-2.544089	8.480957	0.221893	0.008105	-0.290934	-0.240058	0.782836	-1.133484	0.790089	-0.207173	-0.056493	-0.574149
32240	3.390680	-2.718044	8.528424	0.133345	0.093767	-0.262318	-0.243539	0.777922	-1.138236	0.787742	-0.203717	-0.057654	-0.578479
32241	3.397807	-2.834443	8.515078	0.053563	0.182739	-0.292054	-0.243793	0.773172	-1.141113	0.784740	-0.200504	-0.056883	-0.583735
32242	3.408877	-2.868206	8.737144	0.055643	0.188453	-0.234552	-0.243114	0.770886	-1.141059	0.782447	-0.197188	-0.055541	-0.588055
32243	3.406608	-2.989624	8.786137	0.117126	0.171632	-0.180534	-0.244183	0.769163	-1.145190	0.780932	-0.193257	-0.055226	-0.591394
32244	3.304159	-2.991507	8.566349	0.146683	0.179635	-0.206885	-0.243899	0.764701	-1.148745	0.779253	-0.188638	-0.054979	-0.595112
32245	3.071538	-3.020022	8.400543	0.128715	0.234361	-0.197694	-0.241605	0.762567	-1.150749	0.777594	-0.183794	-0.053859	-0.598887
32246	2.879429	-2.875428	8.343003	0.045219	0.281690	-0.163136	-0.237157	0.759933	-1.151704	0.776109	-0.179566	-0.050642	-0.602367
32247	2.849293	-3.150275	8.575253	0.008677	0.309371	-0.036638	-0.230164	0.761098	-1.153929	0.775970	-0.175883	-0.046291	-0.603981
32248	2.741151	-3.407118	8.778494	-0.150996	0.244143	0.101274	-0.223444	0.763350	-1.153798	0.776889	-0.175396	-0.040345	-0.603368
32249	2.671529	-3.740927	9.180896	-0.187757	0.107958	0.274471	-0.214586	0.769885	-1.150964	0.779584	-0.177508	-0.035591	-0.599561
32250	2.719246	-3.152525	9.589571	-0.124285	-0.204221	0.300918	-0.211240	0.775568	-1.148639	0.782606	-0.182131	-0.036242	-0.594175
32251	2.628195	-2.144215	10.152108	0.062413	-0.250134	0.172983	-0.213537	0.778559	-1.146880	0.784669	-0.184512	-0.040395	-0.590439
32252	2.473279	-1.680926	10.071640	0.096737	-0.106413	0.125403	-0.213266	0.778140	-1.147442	0.786439	-0.184377	-0.042771	-0.587954
32253	2.439515	-1.458202	9.996704	-0.183123	-0.062649	0.165473	-0.213540	0.779743	-1.149022	0.787633	-0.188309	-0.041116	-0.585221
32254	2.316376	-1.067124	10.312553	-0.117467	0.163867	0.340411	-0.203881	0.788694	-1.147210	0.791300	-0.188543	-0.035901	-0.580523
32255	2.346673	-1.173422	10.025409	0.013021	0.225799	0.217450	-0.194736	0.790226	-1.149039	0.794023	-0.185924	-0.031789	-0.577884
32256	2.542433	-1.101948	9.534971	0.129390	0.272988	0.182719	-0.182085	0.789180	-1.153309	0.796749	-0.180854	-0.028283	-0.575919
32257	2.454954	-1.331816	8.778127	0.324726	0.156783	0.129590	-0.174270	0.785735	-1.159372	0.799489	-0.173932	-0.029222	-0.574205
32258	2.257089	-1.568509	8.326081	0.217749	-0.039675	0.126294	-0.173314	0.782057	-1.166862	0.801654	-0.171005	-0.031935	-0.571917
32259	2.269136	-1.631372	8.673577	0.077219	-0.046265	0.129339	-0.173172	0.779855	-1.169933	0.803372	-0.170343	-0.033298	-0.569620
32260	2.244859	-1.806559	9.088211	-0.037492	-0.136948	0.161997	-0.172772	0.780819	-1.169089	0.805008	-0.172639	-0.034546	-0.566537
32261	2.139489	-2.094921	9.202703	-0.056244	-0.178647	0.115731	-0.178157	0.781749	-1.167088	0.806006	-0.175588	-0.036555	-0.564081
32262	2.161506	-2.225614	9.209180	0.037809	-0.218162	0.091904	-0.183274	0.783274	-1.166569	0.807024	-0.177532	-0.040202	-0.561763
32263	2.179172	-2.186483	8.910921	0.056697	-0.262248	0.119089	-0.188119	0.783438	-1.162692	0.808354	-0.179581	-0.044795	-0.558845
32264	2.183067	-2.167011	8.732753	-0.057143	-0.273263	0.201768	-0.194582	0.784812	-1.160391	0.810160	-0.183762	-0.047876	-0.554600
32265	2.312329	-2.266584	9.127455	-0.132166	-0.260715	0.316509	-0.197823	0.788312	-1.155197	0.812925	-0.189000	-0.049591	-0.548611
32266	2.374637	-2.449938	9.280003	-0.118483	-0.275524	0.273128	-0.204697	0.792422	-1.154302	0.815191	-0.194240	-0.051763	-0.543190
32267	2.395904	-2.563665	9.156334	0.025631	-0.335462	0.157385	-0.212105	0.794765	-1.150051	0.816657	-0.197515	-0.056987	-0.539270
32268	2.217947	-2.875205	9.162852	-0.048728	-0.366121	0.004946	-0.221123	0.795935	-1.148681	0.816110	-0.202284	-0.062453	-0.537723
32269	2.500809	-3.608022	9.682596	-0.451445	-0.223969	-0.055569	-0.233795	0.803676	-1.139560	0.813402	-0.211872	-0.061497	-0.538244
32270	4.146739	-2.956635	10.055587	-0.399433	0.228137	0.668498	-0.227918	0.816522	-1.130627	0.819060	-0.216737	-0.050658	-0.528772
32271	4.142352	-2.949577	8.712121	0.810881	-0.056808	0.019820	-0.222790	0.811791	-1.133566	0.822642	-0.203974	-0.060140	-0.527293
32272	3.634965	-1.499883	7.626398	0.558936	-0.006146	-0.175066	-0.229187	0.793251	-1.147175	0.822959	-0.194653	-0.066845	-0.529510
32273	4.081198	-1.671373	8.168586	0.028749	0.124576	0.255435	-0.223261	0.791503	-1.151117	0.825937	-0.193144	-0.064253	-0.525733
32274	3.739567	-2.352341	9.268193	-0.303836	0.081758	-0.140104	-0.222473	0.797367	-1.147938	0.823387	-0.197145	-0.060273	-0.528711
32275	4.098545	-2.078755	9.551579	-0.219519	-0.015416	-0.350969	-0.226260	0.803563	-1.142241	0.818764	-0.200449	-0.059782	-0.534670
32276	3.831028	-1.840879	9.228624	0.113741	-0.143315	-0.315323	-0.240514	0.801012	-1.140249	0.815675	-0.199762	-0.064635	-0.539066
32277	3.638664	-1.902706	8.553956	0.230021	-0.118081	-0.146761	-0.247762	0.795560	-1.142522	0.814836	-0.197043	-0.069864	-0.540681
32278	3.736425	-1.570766	8.607412	0.219631	-0.018286	0.057147	-0.248830	0.792707	-1.140694	0.816293	-0.193767	-0.072334	-0.539341
32279	3.952962	-1.722198	8.682605	0.207554	0.035229	0.046799	-0.248415	0.789403	-1.145439	0.817628	-0.190021	-0.074103	-0.538410
32280	3.930118	-2.067361	8.477480	0.141846	0.100861	-0.041370	-0.246920	0.784595	-1.147520	0.817875	-0.186581	-0.074162	-0.539229
32281	3.608319	-2.408182	8.797569	0.046835	0.132269	-0.050231	-0.243139	0.781000	-1.155313	0.817676	-0.184307	-0.073000	-0.540470
32282	3.207363	-2.701909	8.907846	-0.019032	0.093289	-0.151375	-0.240714	0.780138	-1.157277	0.816117	-0.183415	-0.071854	-0.543276
32283	2.826867	-2.791331	9.113502	-0.192662	-0.039261	-0.244629	-0.244489	0.781916	-1.150634	0.812659	-0.186649	-0.071571	-0.547380
32284	2.365452	-1.784955	9.038788	-0.292957	-0.100660	-0.241738	-0.252311	0.787651	-1.145450	0.808774	-0.192187	-0.070929	-0.551288
32285	2.832786	-1.876002	9.097148	-0.045767	0.074079	-0.031303	-0.254203	0.790512	-1.144654	0.808346	-0.192037	-0.069587	-0.552138
32286	3.349813	-2.000115	9.333016	-0.072261	0.025233	0.210425	-0.251648	0.790737	-1.144677	0.810430	-0.193246	-0.067596	-0.548899
32287	2.994560	-2.205651	9.123858	-0.009585	-0.052505	0.210216	-0.250175	0.792955	-1.143941	0.812615	-0.194219	-0.067761	-0.545293
32288	3.098455	-2.106686	8.880754	0.058394	0.014741	0.102981	-0.246008	0.794449	-1.145304	0.813995	-0.193275	-0.067783	-0.543565
32289	3.602258	-2.306303	9.056603	0.084830	-0.031649	0.047847	-0.245732	0.792176	-1.145381	0.814789	-0.192267	-0.069273	-0.542544
32290	3.342901	-2.209065	8.893844	0.124350	-0.050066	0.014315	-0.247072	0.790575	-1.148415	0.815363	-0.190830	-0.071408	-0.541911
32291	3.007510	-2.161743	8.897637	0.083815	-0.005424	-0.043804	-0.248139	0.787797	-1.149855	0.815190	-0.189423	-0.072804	-0.542479
32292	3.123835	-2.140196	9.031039	0.023475	-0.013861	-0.010482	-0.249481	0.786559	-1.150152	0.815159	-0.189203	-0.073350	-0.542530
32293	3.198985	-2.265072	9.015029	0.051865	-0.011347	0.005526	-0.249209	0.785709	-1.150456	0.815390	-0.188452	-0.074299	-0.542314
32294	3.232170	-2.240202	8.936419	0.034808	-0.012392	-0.029904	-0.249341	0.784840	-1.149528	0.815192	-0.188002	-0.075017	-0.542669
32295	3.194352	-2.304018	8.837040	0.019008	0.000221	-0.042237	-0.250282	0.784590	-1.150071	0.814798	-0.187599	-0.075591	-0.543320
32296	3.088278	-2.335076	8.819575	-0.040255	0.012228	-0.044973	-0.252840	0.785203	-1.149476	0.814189	-0.188081	-0.075148	-0.544127
32297	3.074059	-2.335324	8.920248	-0.055907	0.046252	-0.059833	-0.252304	0.785730	-1.148238	0.813391	-0.188378	-0.074206	-0.545346
32298	2.949661	-2.427411	8.854535	-0.096404	0.073386	-0.020854	-0.251101	0.788586	-1.150340	0.812922	-0.189142	-0.072065	-0.546068
32299	2.925478	-2.415702	8.945182	-0.133290	0.086427	0.014479	-0.252358	0.803919	-1.149829	0.812696	-0.190369	-0.069317	-0.546333
32300	3.109372	-2.392938	8.993985	-0.133882	0.126514	-0.024208	-0.251695	0.806848	-1.148379	0.812097	-0.191156	-0.065912	-0.547370
32301	3.126970	-2.562566	8.889884	-0.164315	0.140451	-0.094935	-0.247941	0.810462	-1.142855	0.810607	-0.192154	-0.062351	-0.549641
32302	2.975388	-2.477908	9.007366	-0.194869	0.110138	-0.102270	-0.248491	0.814080	-1.139324	0.808875	-0.194000	-0.058841	-0.551927
32303	3.057355	-2.454571	9.016928	-0.112456	0.098198	-0.022540	-0.246347	0.816173	-1.133830	0.808305	-0.194704	-0.056244	-0.552783
32304	3.064111	-2.646215	9.177463	-0.051072	0.086604	0.035930	-0.241748	0.807310	-1.129265	0.808612	-0.194639	-0.054164	-0.552566
32305	2.918633	-2.527477	9.140807	-0.027496	0.042692	0.021605	-0.240406	0.808574	-1.130057	0.808795	-0.194633	-0.053222	-0.552391
32306	3.019191	-2.583914	9.161170	0.041931	0.019555	0.046409	-0.238653	0.807784	-1.134464	0.809503	-0.193815	-0.053213	-0.551643
32307	2.929094	-2.592852	8.970703	0.045741	-0.009513	0.000288	-0.238786	0.807220	-1.134481	0.809679	-0.193182	-0.054000	-0.551530
32308	2.936234	-2.466486	8.960340	0.004172	-0.003869	-0.026336	-0.239190	0.808064	-1.139900	0.809413	-0.193156	-0.054235	-0.551906
32309	2.929063	-2.459325	9.037099	0.001350	0.000480	0.012582	-0.239462	0.808744	-1.138376	0.809564	-0.193145	-0.054318	-0.551679
32310	2.853816	-2.455836	9.022727	0.024718	-0.011753	0.011710	-0.239596	0.808589	-1.137698	0.809784	-0.192914	-0.054759	-0.551393
32311	2.930619	-2.420457	9.007966	0.029367	0.005305	0.042759	-0.242958	0.808062	-1.136040	0.810383	-0.192426	-0.054949	-0.550665
32312	3.008169	-2.419049	9.015150	0.066301	-0.018193	0.070997	-0.239994	0.806442	-1.136400	0.811402	-0.191658	-0.055723	-0.549353
32313	2.962767	-2.575244	9.000491	0.045131	-0.019761	0.055024	-0.239185	0.806029	-1.137786	0.812165	-0.191208	-0.056442	-0.548308
32314	3.014736	-2.511185	8.977530	0.033381	-0.008444	0.024988	-0.238648	0.806442	-1.137779	0.812564	-0.190814	-0.056873	-0.547809
32315	2.979493	-2.436561	9.033660	0.038986	-0.024136	0.014299	-0.241069	0.806510	-1.138293	0.812849	-0.190471	-0.057748	-0.547414
32316	2.952540	-2.439490	8.922119	0.026901	-0.028148	0.028389	-0.240393	0.805213	-1.138071	0.813236	-0.190402	-0.058415	-0.546793
32317	2.990836	-2.533471	8.943262	-0.001696	-0.016640	0.056659	-0.239987	0.804533	-1.139733	0.813836	-0.190694	-0.058558	-0.545781
32318	2.951442	-2.492909	9.004337	-0.013811	-0.012748	0.038970	-0.239584	0.804603	-1.137010	0.814201	-0.191131	-0.058489	-0.545091
32319	2.927416	-2.498197	9.037342	-0.000860	-0.033561	0.022084	-0.239858	0.806193	-1.138045	0.814407	-0.191556	-0.059040	-0.544575
32320	2.849077	-2.475353	8.933659	0.022357	-0.028237	0.030167	-0.241875	0.805949	-1.137757	0.814793	-0.191562	-0.059650	-0.543929
32321	2.849622	-2.499618	8.953116	-0.015754	-0.004058	0.046116	-0.238514	0.806874	-1.138175	0.815238	-0.191936	-0.059455	-0.543150
32322	2.864661	-2.511474	9.035516	-0.025074	-0.000884	0.058479	-0.238789	0.808706	-1.137431	0.815782	-0.192451	-0.058995	-0.542201
32323	2.934121	-2.585467	9.074316	-0.005040	-0.000492	0.049691	-0.238790	0.808662	-1.135525	0.816312	-0.192616	-0.058833	-0.541362
32324	2.957397	-2.555925	8.956849	-0.001597	-0.014834	0.019547	-0.238525	0.809752	-1.133857	0.816500	-0.192854	-0.059003	-0.540975
32325	3.013144	-2.438389	8.933599	0.017310	0.019869	0.025117	-0.238792	0.809390	-1.136319	0.816873	-0.192407	-0.058841	-0.540588
32326	3.088103	-2.543840	8.980027	0.022963	0.023696	0.016305	-0.237849	0.809267	-1.138105	0.817165	-0.191823	-0.058660	-0.540374
32327	3.003636	-2.559937	8.992001	0.000621	-0.003851	-0.028126	-0.237976	0.806556	-1.137238	0.816870	-0.191851	-0.058910	-0.540783
32328	2.992684	-2.497017	8.991190	0.009207	-0.005929	-0.013084	-0.238786	0.808045	-1.139497	0.816761	-0.191777	-0.059179	-0.540944
32329	3.015061	-2.516026	9.049795	0.034464	-0.018051	-0.017508	-0.239054	0.807484	-1.139512	0.816693	-0.191422	-0.059983	-0.541085
32330	2.966309	-2.526638	8.894312	0.036143	-0.005774	-0.010337	-0.239322	0.807188	-1.138701	0.816712	-0.190910	-0.060529	-0.541175
32331	2.970141	-2.473159	8.910877	0.013334	0.009688	0.003833	-0.241478	0.808088	-1.138646	0.816827	-0.190630	-0.060566	-0.541097
32332	3.001162	-2.555125	9.006332	-0.005200	0.017844	-0.008556	-0.240936	0.806942	-1.138690	0.816731	-0.190541	-0.060270	-0.541306
32333	2.996316	-2.555213	9.006184	-0.011933	-0.014537	-0.031769	-0.239858	0.805969	-1.134509	0.816334	-0.190900	-0.060559	-0.541745
32334	2.934165	-2.483516	8.965219	-0.008693	0.009940	-0.013909	-0.240400	0.807087	-1.133240	0.816162	-0.190945	-0.060377	-0.542009
32335	2.981059	-2.526363	8.962167	-0.008132	0.014006	-0.034224	-0.241338	0.806006	-1.134627	0.815788	-0.190933	-0.060245	-0.542592
32336	2.957569	-2.560775	8.980964	-0.036779	0.010362	-0.040519	-0.242145	0.806094	-1.137613	0.815224	-0.191400	-0.059854	-0.543317
32337	2.894139	-2.542506	8.964436	-0.035901	0.027110	-0.070455	-0.242420	0.808386	-1.138353	0.814364	-0.191657	-0.059338	-0.544571
32338	2.907231	-2.464580	8.997952	-0.040367	0.024510	-0.038665	-0.240809	0.809109	-1.134396	0.813818	-0.192030	-0.058669	-0.545328
32339	2.922102	-2.469158	9.073070	-0.015357	0.010390	-0.034262	-0.242294	0.810560	-1.134332	0.813411	-0.192174	-0.058504	-0.545902
32340	2.916587	-2.449846	8.983684	0.002035	0.000229	-0.013052	-0.241888	0.810009	-1.135445	0.813273	-0.192152	-0.058593	-0.546105
32341	2.927511	-2.507909	9.006123	-0.004519	0.000823	-0.003344	-0.243227	0.807772	-1.135502	0.813235	-0.192259	-0.058578	-0.546127
32342	2.916729	-2.454697	8.998169	-0.015956	-0.003455	-0.014016	-0.243773	0.810342	-1.135684	0.813009	-0.192569	-0.058532	-0.546358
32343	2.950551	-2.446799	9.013591	0.001926	0.002789	-0.008624	-0.242962	0.809696	-1.139258	0.812941	-0.192540	-0.058572	-0.546466
32344	2.911825	-2.457218	8.964334	0.014356	-0.004354	-0.003316	-0.243500	0.809564	-1.139120	0.812954	-0.192379	-0.058833	-0.546475
32345	2.951042	-2.475925	8.984938	-0.011017	-0.001183	0.003689	-0.243634	0.809107	-1.137634	0.812967	-0.192617	-0.058744	-0.546382
32346	2.955925	-2.468547	9.042808	-0.003395	0.009901	-0.010364	-0.243232	0.809287	-1.133544	0.812839	-0.192582	-0.058602	-0.546600
32347	2.956500	-2.504957	8.994954	0.012906	-0.010236	-0.017512	-0.244849	0.810014	-1.132684	0.812702	-0.192505	-0.059001	-0.546788
32348	2.926930	-2.486076	8.960201	0.005678	0.003837	-0.013902	-0.244042	0.810316	-1.134319	0.812566	-0.192383	-0.059071	-0.547025
32349	2.971756	-2.545953	8.962029	-0.019435	0.001050	-0.017542	-0.243507	0.811135	-1.133481	0.812317	-0.192710	-0.058928	-0.547294
32350	2.942350	-2.524635	8.994668	-0.032755	0.009958	-0.022826	-0.243779	0.812127	-1.133173	0.811947	-0.193135	-0.058514	-0.547739
32351	2.956997	-2.526794	9.014392	-0.013960	0.018876	-0.017409	-0.243644	0.812162	-1.134809	0.811742	-0.193179	-0.058136	-0.548067
32352	2.937801	-2.544142	8.965788	-0.008629	-0.007708	-0.019325	-0.245392	0.811777	-1.134801	0.811477	-0.193410	-0.058258	-0.548365
32353	2.970541	-2.482855	8.975960	-0.017450	0.011866	-0.022774	-0.245797	0.812199	-1.134238	0.811192	-0.193582	-0.057973	-0.548756
32354	2.961548	-2.521863	8.951904	-0.006777	0.003866	-0.019251	-0.245528	0.812488	-1.134777	0.810948	-0.193656	-0.057927	-0.549094
32355	2.925786	-2.551644	8.951032	-0.029316	0.015143	-0.015704	-0.244182	0.812162	-1.134258	0.810698	-0.193994	-0.057427	-0.549396
32356	2.932598	-2.512667	9.052053	-0.052415	0.009095	0.005397	-0.244726	0.813846	-1.132970	0.810555	-0.194779	-0.056700	-0.549406
32357	2.906742	-2.556837	9.027520	0.005791	-0.024333	0.010679	-0.243920	0.814391	-1.132826	0.810687	-0.195009	-0.057118	-0.549086
32358	2.915354	-2.517848	8.931198	-0.006517	-0.003759	0.037293	-0.244192	0.815739	-1.135641	0.811055	-0.195228	-0.056978	-0.548479
32359	2.967609	-2.584874	8.938123	-0.004755	-0.012631	0.037233	-0.244192	0.815424	-1.134288	0.811450	-0.195530	-0.056983	-0.547786
32360	2.967758	-2.594583	8.923757	-0.021932	-0.008476	0.007147	-0.243927	0.816863	-1.135471	0.811419	-0.196017	-0.056868	-0.547670
32361	2.971519	-2.526531	9.010021	-0.043996	0.015710	0.028445	-0.243661	0.817808	-1.133672	0.811596	-0.196637	-0.056016	-0.547273
32362	2.924760	-2.614777	8.994808	0.004535	0.000110	0.028512	-0.244338	0.818939	-1.132810	0.811892	-0.196625	-0.055959	-0.546844
32363	2.934012	-2.602477	8.932409	-0.010848	0.002502	-0.001581	-0.242451	0.817878	-1.131776	0.811856	-0.196818	-0.055798	-0.546845
32364	2.938819	-2.595104	8.966204	-0.008411	0.002283	0.008148	-0.242721	0.817973	-1.129453	0.811897	-0.196969	-0.055651	-0.546745
32365	2.939416	-2.624224	8.971256	-0.011545	-0.004396	-0.010469	-0.244334	0.817629	-1.131353	0.811753	-0.197238	-0.055626	-0.546863
32366	2.915113	-2.627097	8.932015	-0.015860	-0.006038	-0.017560	-0.241647	0.818694	-1.131078	0.811489	-0.197571	-0.055639	-0.547133
32367	2.926750	-2.595321	8.980279	0.000161	0.013416	-0.007665	-0.243664	0.818467	-1.131470	0.811443	-0.197458	-0.055439	-0.547263
32368	2.934697	-2.629164	8.980778	0.003698	-0.000778	-0.007745	-0.242456	0.819223	-1.128598	0.811340	-0.197430	-0.055531	-0.547417
32369	2.915662	-2.653790	8.937048	-0.010033	0.005028	-0.031615	-0.243529	0.817799	-1.127269	0.810982	-0.197549	-0.055445	-0.547913
32370	2.876522	-2.635079	8.940520	-0.024826	0.006308	-0.016616	-0.241384	0.820313	-1.127758	0.810699	-0.197893	-0.055152	-0.548237
32371	2.934365	-2.604888	9.028730	-0.006986	0.009867	-0.010365	-0.243530	0.818583	-1.130514	0.810592	-0.197931	-0.054932	-0.548403
32372	2.920329	-2.643995	8.941932	0.010649	-0.009809	0.000180	-0.244342	0.820321	-1.131266	0.810598	-0.197897	-0.055217	-0.548378
32373	2.934418	-2.624320	8.922957	-0.007238	0.004309	-0.001557	-0.244745	0.820245	-1.133717	0.810581	-0.198011	-0.055047	-0.548379
32374	2.978586	-2.642934	8.977414	-0.010361	0.006503	-0.019245	-0.243539	0.821739	-1.132047	0.810321	-0.198116	-0.054919	-0.548738
32375	2.954813	-2.662784	8.998500	0.009599	0.000621	-0.026287	-0.243942	0.821310	-1.131511	0.810096	-0.197972	-0.055088	-0.549106
32376	2.859630	-2.642671	8.915986	0.003634	-0.006164	-0.005993	-0.243401	0.820416	-1.130184	0.810021	-0.198004	-0.055266	-0.549187
32377	2.927373	-2.634157	8.932445	0.003119	0.000446	0.014366	-0.244480	0.820989	-1.129335	0.810216	-0.198012	-0.055201	-0.548903
32378	2.959096	-2.643291	8.943116	0.002960	-0.003240	0.019639	-0.243944	0.822019	-1.131488	0.810414	-0.198052	-0.055219	-0.548594
32379	2.924757	-2.624494	8.932292	-0.011667	0.009649	-0.003303	-0.243670	0.820306	-1.131274	0.810367	-0.198180	-0.054910	-0.548648
32380	2.935197	-2.653431	8.985791	-0.016359	0.009437	0.003751	-0.243404	0.821405	-1.130015	0.810336	-0.198375	-0.054577	-0.548656
32381	2.934794	-2.634017	8.980818	-0.003698	0.002519	0.000210	-0.243809	0.821704	-1.130274	0.810352	-0.198456	-0.054455	-0.548616
32382	2.937035	-2.633983	8.923111	-0.007467	0.005867	0.007293	-0.244210	0.821156	-1.130695	0.810388	-0.198550	-0.054261	-0.548547
32383	2.930612	-2.668081	8.976131	-0.014360	0.016718	-0.002383	-0.242063	0.822476	-1.128634	0.810349	-0.198646	-0.053800	-0.548616
32384	2.930428	-2.653515	9.009718	-0.017640	0.009908	-0.015699	-0.242330	0.821919	-1.128785	0.810105	-0.198835	-0.053524	-0.548935
32385	2.930200	-2.653527	8.937492	0.003687	0.000976	-0.006847	-0.243681	0.823786	-1.128436	0.810071	-0.198806	-0.053532	-0.548994
32386	2.900072	-2.600665	8.940984	-0.003467	0.011582	-0.006797	-0.243137	0.822110	-1.130132	0.809978	-0.198758	-0.053346	-0.549168
32387	2.934385	-2.621892	8.927752	-0.025308	0.009404	0.001955	-0.242734	0.822098	-1.130001	0.809935	-0.199114	-0.052864	-0.549149
32388	2.947724	-2.679912	8.947858	-0.026989	0.009500	-0.002471	-0.242739	0.824098	-1.130617	0.809798	-0.199473	-0.052439	-0.549261
32389	2.969225	-2.652810	9.020533	-0.015692	0.011836	-0.020994	-0.242070	0.825081	-1.130866	0.809544	-0.199623	-0.052114	-0.549612
32390	2.890383	-2.603270	8.926262	0.015054	-0.004550	0.004654	-0.243283	0.825656	-1.130015	0.809630	-0.199464	-0.052347	-0.549520
32391	2.934871	-2.641301	8.959209	0.006022	0.004202	0.007324	-0.243286	0.826636	-1.129439	0.809766	-0.199374	-0.052271	-0.549360
32392	2.924939	-2.624485	8.990072	0.010452	-0.000249	0.009079	-0.242203	0.824312	-1.128164	0.809891	-0.199247	-0.052368	-0.549213
32393	2.920283	-2.643997	8.927486	0.010815	-0.014967	-0.006924	-0.243274	0.822262	-1.124265	0.809869	-0.199274	-0.052711	-0.549203
32394	2.945291	-2.677527	8.959803	-0.000134	0.004282	0.002000	-0.242744	0.824961	-1.125002	0.809873	-0.199261	-0.052645	-0.549208
32395	2.920196	-2.634284	8.961113	-0.003688	0.004295	0.000225	-0.242070	0.824700	-1.126654	0.809892	-0.199319	-0.052488	-0.549174
32396	2.939861	-2.653352	8.928158	0.017783	-0.003613	0.003775	-0.242743	0.825061	-1.129360	0.809992	-0.199103	-0.052743	-0.549080
32397	2.935344	-2.667999	8.940166	-0.003496	0.004472	-0.006847	-0.243280	0.824488	-1.128554	0.809934	-0.199150	-0.052614	-0.549161
32398	2.910892	-2.653875	8.960976	-0.012482	-0.002673	-0.008685	-0.242341	0.825226	-1.124589	0.809771	-0.199402	-0.052569	-0.549314
32399	2.926236	-2.692437	8.971367	-0.003469	0.000071	-0.008641	-0.241805	0.825793	-1.125122	0.809689	-0.199495	-0.052517	-0.549406
32400	2.954393	-2.648230	8.957453	0.010758	-0.006162	-0.003340	-0.242475	0.824952	-1.124869	0.809679	-0.199414	-0.052764	-0.549426
32401	2.917994	-2.653751	8.908232	0.003500	0.000798	0.000228	-0.242338	0.824432	-1.127068	0.809723	-0.199396	-0.052741	-0.549370
32402	2.954705	-2.667648	8.933537	-0.010569	0.011613	-0.010364	-0.242609	0.824857	-1.126778	0.809572	-0.199458	-0.052496	-0.549594
32403	2.935131	-2.648576	8.995381	-0.021113	0.006454	-0.021037	-0.242341	0.825468	-1.128942	0.809290	-0.199754	-0.052196	-0.549930
32404	2.869135	-2.625500	8.964294	0.010656	0.002590	0.002038	-0.243013	0.825502	-1.129751	0.809353	-0.199584	-0.052281	-0.549892
32405	2.869237	-2.635212	8.935483	0.015427	-0.001495	0.025014	-0.242877	0.824592	-1.127329	0.809716	-0.199421	-0.052324	-0.549413
32406	2.939625	-2.633930	8.976151	-0.004881	0.002246	0.010812	-0.242881	0.825990	-1.126466	0.809799	-0.199516	-0.052204	-0.549266
32407	2.934218	-2.609755	8.951729	0.008681	-0.004665	0.007275	-0.241534	0.825708	-1.127854	0.809937	-0.199477	-0.052297	-0.549069
32408	2.920679	-2.663411	8.930053	-0.014318	-0.000954	-0.006913	-0.241398	0.825493	-1.130997	0.809809	-0.199739	-0.052204	-0.549171
32409	2.939773	-2.643640	8.961784	-0.017914	0.000796	-0.006919	-0.242075	0.826929	-1.131079	0.809690	-0.200056	-0.051973	-0.549253
32410	2.953760	-2.614253	8.971622	0.003604	0.004447	-0.003296	-0.241533	0.825792	-1.131531	0.809668	-0.199974	-0.051972	-0.549315
32411	2.934954	-2.653444	8.908750	0.000429	0.003032	-0.019221	-0.241264	0.825424	-1.128139	0.809489	-0.199956	-0.051957	-0.549586
32412	2.906294	-2.670955	8.932076	-0.026727	0.009740	-0.012184	-0.241267	0.826253	-1.127158	0.809251	-0.200298	-0.051571	-0.549849
32413	2.906183	-2.653955	9.004163	-0.010708	0.002633	-0.006878	-0.240731	0.826993	-1.129048	0.809163	-0.200476	-0.051389	-0.549931
32414	2.915534	-2.648939	8.927379	0.014313	-0.006180	-0.001551	-0.242079	0.827861	-1.128459	0.809190	-0.200339	-0.051670	-0.549914
32415	2.895926	-2.639585	8.917077	-0.011404	0.003746	0.019654	-0.242080	0.828293	-1.128718	0.809393	-0.200542	-0.051355	-0.549572
32416	2.955176	-2.687058	8.960177	-0.019482	-0.001607	0.017814	-0.241272	0.827827	-1.127788	0.809505	-0.200921	-0.051114	-0.549290
32417	2.926542	-2.706997	8.976300	0.002724	-0.007944	-0.006021	-0.240470	0.829342	-1.126658	0.809470	-0.200998	-0.051247	-0.549301
32418	2.915916	-2.663495	8.956388	-0.005637	-0.008255	0.003677	-0.240737	0.828092	-1.121380	0.809471	-0.201213	-0.051321	-0.549215
32419	2.897115	-2.692967	8.956033	-0.008096	0.001734	0.030261	-0.241008	0.828968	-1.122167	0.809800	-0.201394	-0.051031	-0.548689
32420	2.935709	-2.687414	8.933103	-0.003613	0.004361	-0.002427	-0.239661	0.828206	-1.121253	0.809760	-0.201431	-0.050949	-0.548742
32421	2.935713	-2.677697	8.995619	0.001734	-0.000948	-0.001562	-0.239928	0.828162	-1.125204	0.809778	-0.201449	-0.050940	-0.548711
32422	2.916683	-2.707182	8.923038	-0.003272	-0.009490	-0.017539	-0.240744	0.831046	-1.126464	0.809563	-0.201616	-0.051148	-0.548948
32423	2.911419	-2.687857	8.913102	-0.006815	0.013550	-0.015634	-0.239126	0.829869	-1.126248	0.809406	-0.201600	-0.050866	-0.549211
32424	2.936019	-2.692257	9.000553	-0.006901	0.006398	-0.013919	-0.239123	0.829037	-1.127093	0.809238	-0.201654	-0.050764	-0.549448
32425	2.911596	-2.690277	8.954050	0.006577	0.001174	-0.013904	-0.239934	0.830331	-1.127041	0.809141	-0.201558	-0.050823	-0.549620
32426	2.897014	-2.697831	8.893476	-0.012560	0.009638	-0.003296	-0.239933	0.829585	-1.125430	0.809059	-0.201680	-0.050559	-0.549721
32427	2.906625	-2.680655	8.975491	-0.018536	-0.000727	-0.017531	-0.239934	0.829991	-1.124599	0.808820	-0.202006	-0.050386	-0.549969
32428	2.906770	-2.687935	8.975550	0.016554	-0.002211	-0.017430	-0.240877	0.830608	-1.125795	0.808692	-0.201773	-0.050693	-0.550214
32429	2.857277	-2.650000	8.891896	0.003487	-0.002763	0.000218	-0.240875	0.829752	-1.125550	0.808735	-0.201779	-0.050722	-0.550145
32430	2.925323	-2.653616	8.927714	0.002915	0.002025	0.022333	-0.240608	0.830303	-1.125126	0.808992	-0.201761	-0.050650	-0.549781
32431	2.956557	-2.755007	8.967955	0.008759	0.011337	0.007378	-0.240067	0.829755	-1.126513	0.809150	-0.201535	-0.050480	-0.549648
32432	2.911443	-2.682997	8.951583	0.009253	0.001174	-0.013012	-0.241146	0.830321	-1.125392	0.809041	-0.201388	-0.050633	-0.549848
32433	2.879333	-2.654449	8.940753	0.002958	-0.004135	0.019652	-0.239128	0.830250	-1.124328	0.809294	-0.201436	-0.050599	-0.549460
32434	2.912202	-2.726685	8.915826	0.017232	-0.001479	0.025014	-0.240473	0.830331	-1.126490	0.809635	-0.201227	-0.050731	-0.549022
32435	2.959979	-2.682114	8.977139	-0.005985	-0.001493	0.017855	-0.238317	0.829098	-1.124374	0.809835	-0.201391	-0.050564	-0.548682
32436	2.970595	-2.730476	8.963386	0.005188	-0.002828	0.003736	-0.238042	0.827127	-1.125259	0.809901	-0.201369	-0.050674	-0.548583
32437	2.916791	-2.721752	8.865376	0.003933	0.011817	-0.013842	-0.240739	0.829185	-1.125706	0.809806	-0.201197	-0.050530	-0.548800
32438	2.921323	-2.699817	8.903867	-0.014132	0.018691	-0.010321	-0.239659	0.828329	-1.126564	0.809651	-0.201239	-0.050131	-0.549050
32439	2.929271	-2.721513	8.981308	-0.005066	0.013523	-0.013865	-0.237776	0.828408	-1.125766	0.809520	-0.201195	-0.049861	-0.549283
32440	2.926456	-2.711860	8.918559	-0.015318	-0.002828	-0.003391	-0.239661	0.828716	-1.124916	0.809419	-0.201499	-0.049772	-0.549329
32441	2.893441	-2.758585	8.913084	-0.023050	0.004522	-0.015736	-0.238449	0.828090	-1.123588	0.809186	-0.201846	-0.049457	-0.549573
32442	2.883183	-2.717493	8.994308	-0.021281	0.009829	-0.013929	-0.238050	0.829492	-1.123275	0.808963	-0.202096	-0.049142	-0.549837
32443	2.878157	-2.712731	8.967637	-0.005208	0.002763	-0.010386	-0.238321	0.830213	-1.123521	0.808860	-0.202177	-0.049028	-0.549970
32444	2.853834	-2.718035	8.906748	-0.003734	0.002466	0.002001	-0.239399	0.830798	-1.123217	0.808868	-0.202240	-0.048958	-0.549941
32445	2.893084	-2.739170	8.922556	-0.003986	0.009316	0.012644	-0.238860	0.830515	-1.123777	0.809029	-0.202251	-0.048657	-0.549726
32446	2.888699	-2.756238	8.961066	0.006242	0.009708	0.000303	-0.237245	0.830478	-1.123797	0.809073	-0.202071	-0.048589	-0.549734
32447	2.888687	-2.746522	9.018768	-0.007958	-0.007926	-0.010465	-0.239806	0.831944	-1.123311	0.808947	-0.202313	-0.048615	-0.549828
32448	2.842324	-2.747375	8.913837	0.017285	-0.011175	0.021432	-0.237246	0.830802	-1.125558	0.809248	-0.202204	-0.048921	-0.549398
32449	2.878667	-2.751574	8.883690	0.006990	0.006025	0.005590	-0.238592	0.831126	-1.125941	0.809373	-0.202067	-0.048819	-0.549273
32450	2.912308	-2.726680	8.949532	-0.018180	0.003195	0.003715	-0.237252	0.832786	-1.125494	0.809345	-0.202357	-0.048572	-0.549229
32451	2.859180	-2.742214	8.911909	-0.017825	-0.002680	-0.010454	-0.236435	0.829316	-1.123435	0.809186	-0.202701	-0.048403	-0.549352
32452	2.832349	-2.732990	8.915831	-0.031963	0.002753	-0.019299	-0.236169	0.830450	-1.123674	0.808859	-0.203196	-0.048109	-0.549677
32453	2.869473	-2.761441	8.979774	-0.025358	0.023513	0.006484	-0.237115	0.831728	-1.122804	0.808880	-0.203389	-0.047362	-0.549639
32454	2.888587	-2.751386	8.956212	0.003755	0.004572	-0.008579	-0.238059	0.832776	-1.124258	0.808805	-0.203297	-0.047384	-0.549781
32455	2.849603	-2.749671	8.902042	-0.011617	0.018532	-0.003224	-0.237249	0.831596	-1.123080	0.808770	-0.203312	-0.046907	-0.549868
32456	2.860465	-2.800450	8.950905	-0.025015	0.009662	-0.008628	-0.238603	0.834461	-1.122971	0.808585	-0.203630	-0.046531	-0.550054
32457	2.860429	-2.795593	8.970125	0.000437	0.003916	-0.019195	-0.238604	0.835034	-1.123225	0.808411	-0.203595	-0.046487	-0.550328
32458	2.844570	-2.732764	8.949906	-0.000531	-0.012037	0.014296	-0.237121	0.833312	-1.117710	0.808560	-0.203777	-0.046639	-0.550028
