# Supplementary material for: Identification of Haptic Based Guiding Using Hard Reins
Source: PLoS One. 2015 Jul 22;10(7):e0132020. doi: 10.1371/journal.pone.0132020 (PMC4511788; doi:10.1371/journal.pone.0132020)
Supplement: S8 File — (ZIP) [file pone.0132020.s008.zip › Exp2_MotionData1/Subject1/path1/T9/fc9.txt]

// Start Time: 0
// Sample rate: 25.0Hz
// Scenario: 4.9
// Firmware Version: 2.6.1
Counter	Acc_X	Acc_Y	Acc_Z	Gyr_X	Gyr_Y	Gyr_Z	Mag_X	Mag_Y	Mag_Z	Quat_w	Quat_x	Quat_y	Quat_z
35828	8.727542	-0.089677	4.456964	-0.542925	0.005578	0.001895	-0.737346	-0.282191	-0.266013	0.579878	0.366622	-0.404594	0.604677
35829	8.735071	-0.063292	4.432495	-0.558335	0.012894	-0.001863	-0.738192	-0.282188	-0.266287	0.586955	0.361397	-0.408165	0.598563
35830	8.720404	-0.077594	4.449589	-0.554831	-0.001429	-0.014125	-0.737060	-0.283036	-0.266024	0.593598	0.357009	-0.412344	0.591742
35831	8.767997	-0.062804	4.543601	-0.563750	0.023764	-0.005530	-0.737347	-0.281625	-0.266850	0.600691	0.351537	-0.415732	0.585456
35832	8.773406	-0.068155	4.466328	-0.560162	0.016583	-0.009863	-0.735650	-0.282756	-0.266594	0.607311	0.346740	-0.419691	0.578623
35833	8.758550	-0.067759	4.514671	-0.562036	0.002067	0.001699	-0.738055	-0.281062	-0.266277	0.613964	0.341398	-0.423281	0.572127
35834	8.710325	-0.193547	4.448481	-0.543857	0.009357	-0.017618	-0.736920	-0.282755	-0.266163	0.620340	0.336858	-0.426987	0.565143
35835	8.720431	-0.065495	4.451871	-0.557547	0.000387	-0.014166	-0.736928	-0.280780	-0.266985	0.626963	0.331646	-0.430350	0.558325
35836	8.711235	-0.024595	4.412764	-0.560251	0.005840	-0.017765	-0.738762	-0.280493	-0.267389	0.633257	0.326853	-0.434180	0.551035
35837	8.730367	-0.060936	4.417977	-0.561990	0.014810	-0.012533	-0.738335	-0.281622	-0.266843	0.639846	0.321338	-0.437326	0.544136
35838	8.739553	-0.094556	4.461835	-0.567423	0.011118	-0.000194	-0.737629	-0.281910	-0.265446	0.645869	0.316151	-0.441174	0.536905
35839	8.713236	-0.033972	4.461194	-0.547416	0.016428	0.000010	-0.736921	-0.282044	-0.268123	0.652072	0.310630	-0.444127	0.530153
35840	8.705606	-0.106334	4.476511	-0.531104	0.010980	-0.004200	-0.736500	-0.281765	-0.267701	0.657745	0.305867	-0.447461	0.523063
35841	8.720291	-0.072654	4.466449	-0.545662	0.009275	-0.007006	-0.736927	-0.280635	-0.268389	0.663783	0.300444	-0.450354	0.516050
35842	8.710656	-0.077457	4.461683	-0.549199	0.023690	-0.005369	-0.737491	-0.280777	-0.267402	0.669528	0.295243	-0.453596	0.508738
35843	8.712715	-0.115970	4.488690	-0.543777	0.023743	-0.014158	-0.736650	-0.279652	-0.267678	0.675586	0.289701	-0.456139	0.501592
35844	8.700797	-0.091774	4.481187	-0.545560	0.023654	-0.003562	-0.737357	-0.278800	-0.269350	0.681123	0.284454	-0.459246	0.494217
35845	8.700665	-0.077121	4.505188	-0.549204	0.020019	0.001726	-0.736793	-0.278799	-0.269917	0.686845	0.278673	-0.461887	0.487079
35846	8.686316	-0.081985	4.485930	-0.561954	0.012855	0.003388	-0.736649	-0.279077	-0.271326	0.692133	0.273167	-0.465232	0.479470
35847	8.671976	-0.084433	4.466645	-0.531160	0.009296	-0.017464	-0.736796	-0.277952	-0.270610	0.697665	0.267866	-0.467643	0.472040
35848	8.681339	-0.096378	4.498179	-0.531053	0.012657	0.009055	-0.736931	-0.279217	-0.271325	0.702561	0.262667	-0.470615	0.464689
35849	8.666954	-0.130303	4.469580	-0.552798	0.019967	0.008750	-0.737221	-0.277387	-0.270742	0.707888	0.256669	-0.473121	0.457353
35850	8.643102	-0.140077	4.428642	-0.571032	0.006522	0.010384	-0.737502	-0.277523	-0.272006	0.712746	0.250880	-0.476444	0.449504
35851	8.709702	-0.110619	4.568376	-0.538435	-0.005343	0.010849	-0.736646	-0.279781	-0.271333	0.717560	0.245250	-0.479088	0.442081
35852	8.710526	-0.091895	4.471510	-0.552929	0.003821	0.001784	-0.737213	-0.279216	-0.271323	0.722198	0.239760	-0.482129	0.434162
35853	8.686054	-0.101166	4.510308	-0.556572	0.011178	-0.013351	-0.737361	-0.277669	-0.270603	0.727289	0.233915	-0.484470	0.426173
35854	8.691197	-0.057819	4.490487	-0.556626	-0.005173	0.001795	-0.737355	-0.279077	-0.270618	0.731673	0.228382	-0.487555	0.418075
35855	8.691179	-0.062652	4.490541	-0.543919	-0.000624	-0.009585	-0.738208	-0.277667	-0.270596	0.736371	0.222747	-0.489868	0.410085
35856	8.693164	-0.115651	4.520126	-0.561989	0.009281	-0.000134	-0.737778	-0.278789	-0.272298	0.740752	0.216972	-0.492654	0.401873
35857	8.666782	-0.081681	4.514950	-0.557451	0.009258	-0.000081	-0.737078	-0.277665	-0.271870	0.745340	0.210925	-0.494860	0.393818
35858	8.705247	-0.062408	4.543680	-0.562081	-0.005156	0.002616	-0.737218	-0.277805	-0.272292	0.749364	0.205175	-0.497750	0.385488
35859	8.691021	-0.084341	4.500449	-0.556536	0.013827	-0.007171	-0.736941	-0.276680	-0.271861	0.753856	0.199145	-0.499733	0.377239
35860	8.683323	-0.115437	4.544301	-0.545656	0.012902	-0.010584	-0.737505	-0.276679	-0.271856	0.757903	0.193579	-0.502050	0.368857
35861	8.666820	-0.067165	4.517204	-0.554761	0.009334	-0.009780	-0.737793	-0.275552	-0.271561	0.762171	0.187601	-0.503955	0.360461
35862	8.657166	-0.081650	4.510129	-0.549355	0.003941	-0.014110	-0.736942	-0.276396	-0.272701	0.765974	0.182027	-0.506300	0.351867
35863	8.666503	-0.105695	4.539382	-0.545746	0.002153	-0.017598	-0.737222	-0.276676	-0.272842	0.769998	0.176286	-0.508099	0.343311
35864	8.656829	-0.081376	4.553622	-0.554907	-0.008600	-0.019408	-0.738073	-0.275830	-0.272546	0.773535	0.170717	-0.510530	0.334452
35865	8.671179	-0.095906	4.563431	-0.549468	-0.008593	-0.022882	-0.736665	-0.274985	-0.273672	0.777302	0.165018	-0.512376	0.325640
35866	8.685717	-0.100892	4.553801	-0.550380	-0.011322	-0.019335	-0.737786	-0.276672	-0.273681	0.780597	0.159489	-0.514691	0.316740
35867	8.699617	-0.124753	4.616875	-0.568475	-0.001374	-0.014303	-0.737791	-0.275832	-0.272267	0.784244	0.153331	-0.516443	0.307794
35868	8.690264	-0.124936	4.578228	-0.545779	0.003151	-0.028220	-0.736651	-0.278225	-0.273284	0.787526	0.147831	-0.518348	0.298772
35869	8.685620	-0.057178	4.587143	-0.567559	0.002252	-0.016961	-0.737502	-0.276952	-0.274389	0.791019	0.141665	-0.519890	0.289714
35870	8.647031	-0.187861	4.520994	-0.560484	-0.028319	-0.028212	-0.737219	-0.277377	-0.273833	0.793807	0.136073	-0.522249	0.280376
35871	8.719803	-0.057712	4.536359	-0.527723	-0.015880	-0.024336	-0.737776	-0.279068	-0.273003	0.796841	0.130699	-0.523699	0.271480
35872	8.666924	-0.074522	4.500371	-0.547581	-0.005108	-0.010492	-0.737782	-0.277945	-0.272148	0.799540	0.124960	-0.525532	0.262557
35873	8.710207	-0.096485	4.510224	-0.556624	-0.003339	-0.001756	-0.739478	-0.277667	-0.269743	0.802462	0.118804	-0.526868	0.253674
35874	8.700553	-0.096424	4.510236	-0.542936	0.001920	0.007216	-0.737216	-0.278798	-0.270054	0.804935	0.112882	-0.528481	0.245042
35875	8.693293	-0.072120	4.524473	-0.545703	0.003864	-0.006982	-0.738349	-0.277667	-0.270595	0.807734	0.106907	-0.529506	0.236133
35876	8.633054	-0.134847	4.481759	-0.549296	-0.005346	0.016015	-0.739336	-0.277379	-0.271709	0.809910	0.100791	-0.531158	0.227506
35877	8.691010	-0.057666	4.514649	-0.533025	-0.005255	-0.001468	-0.740603	-0.278369	-0.269601	0.812364	0.094997	-0.532161	0.218735
35878	8.691030	-0.081924	4.500422	-0.525757	-0.008025	0.002170	-0.740747	-0.277664	-0.269593	0.814338	0.089394	-0.533598	0.210082
35879	8.674043	-0.096287	4.505437	-0.556639	-0.003295	-0.007072	-0.739053	-0.278520	-0.267648	0.816688	0.083260	-0.534532	0.200908
35880	8.676400	-0.101105	4.510321	-0.531230	-0.003352	-0.013852	-0.738625	-0.279363	-0.268503	0.818593	0.077695	-0.535765	0.191899
35881	8.681366	-0.064886	4.509910	-0.574820	0.002313	-0.019699	-0.740462	-0.278799	-0.267358	0.820873	0.071369	-0.536517	0.182272
35882	8.686128	-0.081833	4.510093	-0.524003	-0.001454	-0.027929	-0.739757	-0.278514	-0.268766	0.822638	0.066043	-0.537543	0.173069
35883	8.686146	-0.067302	4.514763	-0.551284	-0.004911	-0.029994	-0.738910	-0.279085	-0.267233	0.824636	0.060235	-0.538172	0.163459
35884	8.691124	-0.077152	4.490703	-0.567632	-0.010318	-0.021305	-0.740313	-0.280485	-0.268642	0.826129	0.054128	-0.539363	0.153847
35885	8.703247	-0.072425	4.485801	-0.543941	-0.000559	-0.016661	-0.739758	-0.278233	-0.268763	0.827910	0.048285	-0.539774	0.144489
35886	8.677862	-0.073203	4.336026	-0.545829	-0.014022	-0.021022	-0.739473	-0.279078	-0.268774	0.829129	0.042524	-0.540824	0.135078
35887	8.643169	-0.014076	4.480397	-0.553093	-0.012257	-0.014047	-0.740034	-0.279640	-0.268776	0.830578	0.036539	-0.541320	0.125608
35888	8.701191	-0.087245	4.432808	-0.553095	-0.023192	0.000179	-0.740737	-0.280487	-0.267796	0.831441	0.030436	-0.542423	0.116436
35889	8.769270	-0.015355	4.402918	-0.553090	-0.014974	-0.010462	-0.741307	-0.279365	-0.266093	0.832641	0.024428	-0.542832	0.106981
35890	8.708953	-0.029535	4.393491	-0.554865	-0.007741	-0.013195	-0.741304	-0.279926	-0.266661	0.833495	0.018393	-0.543537	0.097551
35891	8.723136	-0.068171	4.413235	-0.553063	-0.015948	-0.003396	-0.740745	-0.278942	-0.266374	0.834460	0.012319	-0.543828	0.088179
35892	8.761459	-0.046360	4.461268	-0.576572	0.005825	-0.007335	-0.742715	-0.279924	-0.266369	0.835242	0.005827	-0.544206	0.078592
35893	8.676809	-0.033561	4.490235	-0.549359	0.002112	-0.010549	-0.741305	-0.279930	-0.265537	0.836203	-0.000127	-0.544047	0.069115
35894	8.669967	-0.096866	4.408793	-0.556634	-0.005094	-0.007057	-0.742718	-0.279648	-0.264539	0.836650	-0.006281	-0.544435	0.059733
35895	8.771487	-0.037028	4.417655	-0.538428	0.002009	-0.003321	-0.743567	-0.278796	-0.266069	0.837395	-0.012113	-0.544128	0.050470
35896	8.720881	-0.051315	4.400968	-0.563805	0.012985	-0.009005	-0.742429	-0.281196	-0.264979	0.837829	-0.018389	-0.544082	0.040964
35897	8.730263	-0.058428	4.432447	-0.539274	0.014669	-0.008729	-0.742427	-0.281617	-0.265546	0.838512	-0.024170	-0.543430	0.031577
35898	8.720769	-0.065770	4.408378	-0.539255	0.010968	0.001908	-0.742438	-0.278940	-0.265799	0.838722	-0.030153	-0.543259	0.022514
35899	8.722574	-0.096805	4.471549	-0.531008	0.023539	0.001921	-0.742151	-0.279924	-0.266654	0.839301	-0.035894	-0.542317	0.013375
35900	8.710959	-0.135883	4.394675	-0.552732	0.028985	0.008707	-0.741161	-0.280348	-0.266807	0.839496	-0.042181	-0.541710	0.004269
35901	8.701502	-0.114164	4.379947	-0.547286	0.023473	0.017652	-0.742864	-0.278090	-0.267192	0.839857	-0.048345	-0.540629	-0.004789
35902	8.720657	-0.085072	4.413426	-0.540014	0.025226	0.019502	-0.743280	-0.279351	-0.268888	0.839823	-0.054530	-0.539945	-0.013571
35903	8.701023	-0.101654	4.447467	-0.557287	0.035416	-0.002886	-0.741025	-0.279077	-0.268060	0.840094	-0.060610	-0.538549	-0.023100
35904	8.681818	-0.094343	4.437746	-0.556528	0.009258	-0.000066	-0.741867	-0.279632	-0.269886	0.839657	-0.066862	-0.538013	-0.032360
35905	8.715071	-0.086849	4.510110	-0.562048	0.002110	-0.003620	-0.743419	-0.279630	-0.269593	0.839350	-0.072999	-0.537035	-0.041912
35906	8.730506	-0.044081	4.408123	-0.571102	0.009433	-0.010835	-0.741860	-0.281608	-0.268642	0.838671	-0.079366	-0.536359	-0.051498
35907	8.694077	-0.024275	4.446613	-0.531089	0.018247	-0.010428	-0.742427	-0.280761	-0.268909	0.838366	-0.084857	-0.535012	-0.060854
35908	8.681954	-0.029002	4.451515	-0.554764	0.005696	-0.005323	-0.741718	-0.281606	-0.269345	0.837471	-0.091001	-0.534267	-0.070148
35909	8.705770	-0.033744	4.490199	-0.560249	0.002135	-0.007132	-0.742000	-0.281746	-0.269345	0.836741	-0.096996	-0.533011	-0.079726
35910	8.643210	-0.072289	4.447217	-0.554814	0.005851	-0.023031	-0.741996	-0.282590	-0.269635	0.835607	-0.102934	-0.532158	-0.089296
35911	8.676905	-0.067577	4.461618	-0.540276	-0.001568	-0.006885	-0.742839	-0.283434	-0.269356	0.834672	-0.108563	-0.530856	-0.098636
35912	8.700869	-0.028804	4.502232	-0.523935	0.000175	-0.008466	-0.742139	-0.282025	-0.270049	0.833368	-0.114131	-0.529995	-0.107599
35913	8.676398	-0.072014	4.524495	-0.542013	0.009186	0.000102	-0.741857	-0.282028	-0.269489	0.832365	-0.119796	-0.528360	-0.116849
35914	8.705434	-0.052863	4.524242	-0.538429	0.005633	-0.006903	-0.742417	-0.283155	-0.269075	0.830893	-0.125589	-0.527246	-0.125921
35915	8.705489	-0.033515	4.526443	-0.567501	0.003947	-0.004576	-0.742556	-0.283435	-0.269358	0.829560	-0.131594	-0.525508	-0.135483
35916	8.691045	-0.018908	4.528715	-0.545668	0.009239	-0.003470	-0.740716	-0.284847	-0.269668	0.827912	-0.137507	-0.524175	-0.144549
35917	8.686424	-0.014197	4.504505	-0.542015	0.012842	-0.005218	-0.740155	-0.284288	-0.268543	0.826536	-0.143006	-0.522223	-0.153852
35918	8.681522	-0.023803	4.509451	-0.549311	0.000133	0.008927	-0.740723	-0.283441	-0.268810	0.824622	-0.149111	-0.520862	-0.162687
35919	8.693646	-0.019076	4.504550	-0.534796	0.001948	0.000242	-0.740585	-0.282592	-0.270067	0.822976	-0.154528	-0.518970	-0.171762
35920	8.629292	-0.053260	4.384197	-0.553014	-0.005081	-0.010555	-0.740863	-0.283438	-0.269793	0.820734	-0.160478	-0.517609	-0.180896
35921	8.614237	-0.026037	4.470904	-0.562053	0.000284	-0.001851	-0.741709	-0.283147	-0.271751	0.818779	-0.166272	-0.515521	-0.190246
35922	8.676561	-0.123053	4.479152	-0.550335	-0.015979	-0.002499	-0.741007	-0.282589	-0.270907	0.816259	-0.172269	-0.514190	-0.199134
35923	8.691290	-0.043349	4.485492	-0.560319	-0.004994	-0.015940	-0.741433	-0.281881	-0.271599	0.813996	-0.177852	-0.512105	-0.208635
35924	8.686315	-0.057743	4.497742	-0.553024	-0.001442	-0.014110	-0.741148	-0.282589	-0.270625	0.811365	-0.183678	-0.510431	-0.217736
35925	8.705791	-0.067699	4.471246	-0.569383	-0.010484	-0.001857	-0.741156	-0.281185	-0.269486	0.808869	-0.189517	-0.508205	-0.227030
35926	8.734650	-0.065373	4.485680	-0.545688	0.002921	-0.001657	-0.741428	-0.283437	-0.269648	0.806163	-0.195288	-0.506317	-0.235813
35927	8.674250	-0.111000	4.471772	-0.557467	0.005672	-0.001829	-0.741146	-0.283153	-0.270490	0.803677	-0.200801	-0.503747	-0.244991
35928	8.667179	-0.115940	4.447672	-0.538383	0.009233	-0.006936	-0.740867	-0.282592	-0.269925	0.800843	-0.206330	-0.501687	-0.253749
35929	8.700721	-0.077167	4.497939	-0.543885	-0.003464	0.005472	-0.741154	-0.281467	-0.269348	0.798168	-0.211684	-0.499171	-0.262577
35930	8.681638	-0.072380	4.471331	-0.543856	0.009294	-0.010532	-0.741856	-0.282168	-0.269631	0.795100	-0.217218	-0.496974	-0.271383
35931	8.705681	-0.096698	4.471570	-0.552921	0.007464	-0.002663	-0.741718	-0.281178	-0.271027	0.792263	-0.222515	-0.494139	-0.280415
35932	8.705728	-0.094312	4.466711	-0.545633	0.012868	-0.006149	-0.742002	-0.280754	-0.271302	0.789054	-0.228053	-0.491731	-0.289114
35933	8.700796	-0.072379	4.490636	-0.556504	0.020151	-0.008974	-0.741715	-0.281883	-0.270894	0.786096	-0.233206	-0.488574	-0.298267
35934	8.691319	-0.065191	4.471238	-0.556531	0.012903	-0.004507	-0.741713	-0.281874	-0.273424	0.782652	-0.238881	-0.485965	-0.306969
35935	8.681581	-0.067485	4.480942	-0.547524	0.002071	-0.006992	-0.742282	-0.281032	-0.272146	0.779379	-0.243954	-0.483010	-0.315843
35936	8.719653	-0.072135	4.548602	-0.554765	0.003837	0.000878	-0.742006	-0.279624	-0.272274	0.775697	-0.249655	-0.480399	-0.324320
35937	8.715226	-0.082042	4.490746	-0.553046	0.002327	-0.030063	-0.741870	-0.281637	-0.272610	0.772057	-0.254521	-0.477396	-0.333526
35938	8.700490	-0.050229	4.538738	-0.552900	0.009218	0.004396	-0.742020	-0.279951	-0.271045	0.768272	-0.260131	-0.474566	-0.341875
35939	8.690928	-0.173875	4.467639	-0.538473	-0.005134	-0.010401	-0.741740	-0.279528	-0.271324	0.764579	-0.264946	-0.471554	-0.350513
35940	8.715524	-0.043497	4.470984	-0.545762	-0.005091	-0.010465	-0.743434	-0.279102	-0.271306	0.760409	-0.270344	-0.468948	-0.358860
35941	8.686807	-0.058059	4.432522	-0.560307	-0.010462	-0.007069	-0.743145	-0.280792	-0.271608	0.756387	-0.275490	-0.465727	-0.367536
35942	8.734684	-0.082286	4.471391	-0.545745	-0.005122	-0.006927	-0.742578	-0.281358	-0.271056	0.752056	-0.280859	-0.462982	-0.375735
35943	8.720311	-0.096912	4.452221	-0.546601	-0.001614	0.001894	-0.741861	-0.281039	-0.270463	0.748076	-0.285744	-0.459563	-0.384103
35944	8.744295	-0.077548	4.480970	-0.558387	0.002025	0.004393	-0.741582	-0.280479	-0.269616	0.743644	-0.291289	-0.456431	-0.392193
35945	8.686207	-0.149773	4.467355	-0.558402	0.000270	-0.001809	-0.742430	-0.279911	-0.270306	0.739401	-0.296229	-0.452798	-0.400635
35946	8.705662	-0.091835	4.476348	-0.552909	0.001930	0.011526	-0.743271	-0.281321	-0.269330	0.734876	-0.301691	-0.449549	-0.408468
35947	8.720405	-0.092139	4.442502	-0.556525	0.010163	-0.000063	-0.742991	-0.280757	-0.269608	0.730564	-0.306463	-0.445665	-0.416820
35948	8.710508	-0.106426	4.466839	-0.543878	0.002040	-0.005178	-0.742428	-0.280476	-0.269890	0.725782	-0.311574	-0.442473	-0.424712
35949	8.703529	-0.087199	4.442470	-0.550296	-0.006923	-0.006965	-0.742289	-0.279771	-0.270165	0.721120	-0.316260	-0.438824	-0.432897
35950	8.725241	-0.089753	4.442470	-0.556608	-0.004268	0.001795	-0.742569	-0.280334	-0.270169	0.716086	-0.321598	-0.435455	-0.440652
35951	8.725177	-0.116367	4.437934	-0.563765	0.012885	0.001603	-0.742581	-0.277802	-0.269299	0.711405	-0.326300	-0.431244	-0.448843
35952	8.705757	-0.125851	4.447731	-0.560277	-0.005059	-0.008867	-0.745117	-0.278357	-0.269988	0.706068	-0.331531	-0.427805	-0.456659
35953	8.710125	-0.127932	4.505742	-0.525673	0.009166	-0.005898	-0.742859	-0.278788	-0.269026	0.701363	-0.335581	-0.423938	-0.464491
35954	8.701269	-0.145489	4.394795	-0.549313	-0.003421	0.003635	-0.744973	-0.279207	-0.268733	0.696062	-0.340673	-0.420380	-0.471932
35955	8.739189	-0.130622	4.491235	-0.552949	-0.000699	0.003581	-0.743856	-0.276676	-0.268153	0.691010	-0.345199	-0.416237	-0.479677
35956	8.720613	-0.126247	4.399387	-0.542130	-0.005069	-0.016612	-0.743142	-0.278503	-0.269864	0.685384	-0.349961	-0.412803	-0.487206
35957	8.724916	-0.145244	4.457588	-0.545715	-0.000622	-0.008723	-0.743993	-0.277230	-0.270968	0.680095	-0.354201	-0.408716	-0.494938
35958	8.720245	-0.094434	4.461860	-0.552921	0.009301	-0.006209	-0.742866	-0.276953	-0.270271	0.674447	-0.358974	-0.404798	-0.502391
35959	8.734587	-0.116229	4.469333	-0.543829	0.012902	-0.010549	-0.743141	-0.278502	-0.270286	0.669095	-0.362954	-0.400467	-0.510101
35960	8.681398	-0.135212	4.472032	-0.562057	0.004004	-0.014259	-0.743139	-0.278923	-0.270712	0.663092	-0.367753	-0.396476	-0.517566
35961	8.700910	-0.091865	4.466690	-0.560241	0.002149	-0.008909	-0.743991	-0.277655	-0.270130	0.657381	-0.371986	-0.392012	-0.525171
35962	8.729935	-0.065434	4.471189	-0.546645	-0.000598	-0.010493	-0.744131	-0.277507	-0.272094	0.651330	-0.376570	-0.388109	-0.532294
35963	8.703193	-0.116016	4.471789	-0.545694	0.002964	-0.006977	-0.744414	-0.277794	-0.270549	0.645589	-0.380527	-0.383683	-0.539630
35964	8.712772	-0.116016	4.481441	-0.557388	0.023776	-0.010779	-0.743709	-0.277513	-0.270833	0.639482	-0.384897	-0.379249	-0.546889
35965	8.705699	-0.091865	4.471516	-0.556519	0.012880	-0.001853	-0.744274	-0.277513	-0.270266	0.633629	-0.388835	-0.374449	-0.554175
35966	8.710320	-0.106273	4.491002	-0.568363	0.013032	-0.012610	-0.742300	-0.277234	-0.270841	0.627173	-0.393353	-0.369943	-0.561311
35967	8.710694	-0.087184	4.452126	-0.552884	0.012864	-0.001808	-0.743432	-0.276386	-0.271104	0.621186	-0.397150	-0.365097	-0.568422
35968	8.710507	-0.101577	4.469202	-0.557463	0.011155	-0.009816	-0.743567	-0.277509	-0.272099	0.614676	-0.401478	-0.360615	-0.575279
35969	8.721541	-0.076572	4.613892	-0.545591	0.023669	-0.005332	-0.744419	-0.276240	-0.271798	0.608629	-0.404937	-0.355666	-0.582321
35970	8.729443	-0.145031	4.496242	-0.574724	0.016747	-0.021555	-0.743850	-0.277368	-0.271814	0.601729	-0.409228	-0.350909	-0.589336
35971	8.714958	-0.086757	4.524608	-0.567467	0.005707	-0.000168	-0.744556	-0.277225	-0.271947	0.595280	-0.413097	-0.345797	-0.596169
35972	8.700578	-0.188561	4.462936	-0.556690	-0.001266	-0.031859	-0.744698	-0.276942	-0.272365	0.588122	-0.417212	-0.341458	-0.602870
35973	8.705380	-0.096454	4.510230	-0.549233	0.023768	-0.014222	-0.743007	-0.276382	-0.272513	0.581624	-0.420448	-0.336389	-0.609737
35974	8.647755	-0.057545	4.490542	-0.532885	0.027353	-0.021136	-0.743285	-0.277365	-0.273083	0.574846	-0.423912	-0.331823	-0.616234
35975	8.700449	-0.084219	4.529431	-0.552853	0.023736	-0.008957	-0.743707	-0.277217	-0.275046	0.568235	-0.427121	-0.326592	-0.622908
35976	8.693294	-0.091515	4.515024	-0.531099	0.013688	-0.005104	-0.742142	-0.280463	-0.273968	0.561445	-0.430743	-0.321983	-0.628941
35977	8.690804	-0.062347	4.538866	-0.539263	0.016422	-0.004330	-0.742564	-0.280600	-0.275090	0.554819	-0.433819	-0.316900	-0.635257
35978	8.685906	-0.139832	4.510740	-0.558269	0.028280	-0.010827	-0.742856	-0.278775	-0.273101	0.547681	-0.437422	-0.311751	-0.641498
35979	8.666252	-0.141853	4.554284	-0.540224	0.007434	-0.006956	-0.740456	-0.278773	-0.275228	0.540819	-0.440508	-0.306710	-0.647608
35980	8.646876	-0.100465	4.582845	-0.552856	0.020059	-0.001873	-0.742431	-0.278769	-0.275072	0.533660	-0.444104	-0.301560	-0.653483
35981	8.646751	-0.064002	4.616268	-0.532975	0.011050	-0.012198	-0.741865	-0.278766	-0.276482	0.526683	-0.446931	-0.296560	-0.659477
35982	8.637520	-0.061860	4.563096	-0.556594	0.010279	-0.014238	-0.743562	-0.277920	-0.275616	0.519142	-0.450511	-0.291492	-0.665254
35983	8.642404	-0.076482	4.548754	-0.545786	0.002248	-0.028216	-0.742996	-0.278343	-0.275766	0.511651	-0.453389	-0.286501	-0.671244
35984	8.656903	-0.076588	4.546319	-0.543952	0.003110	-0.024658	-0.742149	-0.278627	-0.275494	0.503917	-0.456761	-0.281691	-0.676821
35985	8.685247	-0.095662	4.616570	-0.563975	0.004203	-0.035515	-0.741864	-0.278905	-0.276905	0.496038	-0.459643	-0.276440	-0.682830
35986	8.647702	-0.110833	4.471805	-0.545820	-0.001273	-0.037041	-0.742281	-0.280311	-0.277478	0.487968	-0.462910	-0.271684	-0.688324
35987	8.648951	-0.080812	4.635784	-0.538694	-0.023001	-0.029751	-0.742983	-0.281014	-0.277199	0.480122	-0.465833	-0.266933	-0.693707
35988	8.633184	-0.037903	4.509694	-0.560364	-0.003938	-0.031892	-0.742436	-0.280351	-0.277793	0.471851	-0.469186	-0.261882	-0.699027
35989	8.662107	-0.013812	4.526301	-0.542264	-0.019434	-0.020961	-0.742146	-0.282326	-0.276832	0.463988	-0.472029	-0.256912	-0.704202
35990	8.642874	-0.013751	4.516661	-0.562192	-0.004828	-0.031903	-0.742150	-0.281769	-0.275140	0.455575	-0.475290	-0.251772	-0.709339
35991	8.666991	-0.033282	4.509597	-0.536647	0.002083	-0.012182	-0.742431	-0.281907	-0.275701	0.447878	-0.477708	-0.246551	-0.714431
35992	8.594842	-0.054850	4.466439	-0.547502	-0.001622	0.003622	-0.741590	-0.280641	-0.275694	0.440019	-0.480850	-0.241183	-0.719025
35993	8.665010	-0.057861	4.442215	-0.554805	-0.008802	0.005365	-0.740880	-0.281627	-0.276272	0.432233	-0.483562	-0.235587	-0.723769
35994	8.700571	-0.081894	4.514907	-0.552952	0.002025	0.000907	-0.740307	-0.280461	-0.275949	0.424194	-0.486570	-0.230071	-0.728270
35995	8.666924	-0.103613	4.486197	-0.558456	-0.006939	-0.001764	-0.738754	-0.280462	-0.276805	0.416168	-0.489137	-0.224429	-0.732926
35996	8.710273	-0.089265	4.505311	-0.531139	-0.003605	0.014468	-0.740306	-0.280174	-0.277633	0.408416	-0.491989	-0.219088	-0.736983
35997	8.720254	-0.077472	4.468919	-0.545597	0.010931	0.008907	-0.739323	-0.279191	-0.277490	0.400646	-0.494121	-0.213346	-0.741492
35998	8.686578	-0.082199	4.452103	-0.554729	0.011116	-0.007131	-0.738752	-0.281026	-0.276670	0.392313	-0.496739	-0.207692	-0.745791
35999	8.666882	-0.081677	4.500472	-0.560305	-0.001329	-0.021290	-0.737362	-0.279524	-0.275856	0.383793	-0.498923	-0.202087	-0.750293
36000	8.681026	-0.096039	4.536860	-0.560325	-0.004949	-0.019499	-0.736661	-0.278396	-0.276412	0.375057	-0.501646	-0.196540	-0.754358
36001	8.633657	-0.091618	4.423302	-0.547639	-0.012203	-0.021079	-0.735806	-0.280085	-0.277561	0.366520	-0.503774	-0.191168	-0.758504
36002	8.656682	-0.056931	4.582367	-0.545797	-0.010540	-0.006912	-0.735246	-0.279389	-0.275590	0.358009	-0.506395	-0.185700	-0.762174
36003	8.624981	-0.255249	4.529046	-0.550458	-0.033906	-0.012160	-0.736516	-0.279672	-0.274178	0.349407	-0.508785	-0.180312	-0.765859
36004	8.700369	-0.062251	4.548538	-0.549305	-0.010847	0.029329	-0.737087	-0.278980	-0.269949	0.341328	-0.511441	-0.174377	-0.769100
36005	8.700587	-0.033423	4.536114	-0.556510	-0.001859	0.033626	-0.737217	-0.278802	-0.268789	0.333393	-0.513423	-0.168180	-0.772633
36006	8.463731	-0.036506	4.577544	-0.539994	-0.013407	0.102841	-0.738354	-0.277115	-0.266936	0.326464	-0.516189	-0.161605	-0.775147
36007	8.719709	-0.067332	4.543715	-0.552683	0.008598	0.070761	-0.739201	-0.277116	-0.266226	0.319096	-0.517993	-0.155000	-0.778355
36008	8.679240	-0.009349	4.499628	-0.545638	0.001838	0.017808	-0.739777	-0.274584	-0.264931	0.310770	-0.520177	-0.149077	-0.781418
36009	8.661865	-0.134908	4.501052	-0.534819	-0.008019	0.005590	-0.739498	-0.273879	-0.265206	0.302441	-0.521806	-0.143514	-0.784635
36010	8.693387	-0.077045	4.510029	-0.556583	0.006619	-0.007126	-0.740623	-0.274864	-0.264646	0.293554	-0.523783	-0.137611	-0.787744
36011	8.703341	-0.077350	4.471357	-0.547580	-0.000517	-0.019358	-0.740899	-0.276271	-0.264940	0.284642	-0.525174	-0.132045	-0.791035
36012	8.710544	-0.077365	4.476181	-0.556630	0.017756	-0.042575	-0.742592	-0.275985	-0.265204	0.275153	-0.526744	-0.126409	-0.794262
36013	8.684116	-0.055478	4.471139	-0.549413	0.005942	-0.035344	-0.741885	-0.276409	-0.265214	0.265907	-0.527864	-0.120925	-0.797515
36014	8.715629	-0.000032	4.480144	-0.545787	0.009583	-0.040618	-0.740750	-0.278102	-0.264960	0.256474	-0.529373	-0.115449	-0.800410
36015	8.701261	-0.000032	4.465664	-0.538460	0.013054	-0.029940	-0.741594	-0.278521	-0.265379	0.247371	-0.530200	-0.110033	-0.803485
36016	8.700520	0.002994	4.562288	-0.536632	0.016630	-0.028176	-0.740176	-0.280360	-0.263864	0.238191	-0.531444	-0.104502	-0.806171
36017	8.715977	-0.007587	4.431899	-0.547587	0.004074	-0.028219	-0.739329	-0.280357	-0.265557	0.228931	-0.532330	-0.098952	-0.808965
36018	8.758966	0.031293	4.508733	-0.554839	0.004016	-0.017678	-0.740877	-0.281199	-0.265413	0.219646	-0.533749	-0.093044	-0.811302
36019	8.701434	-0.082595	4.403759	-0.531219	0.009487	-0.037803	-0.739319	-0.282467	-0.266141	0.210351	-0.534326	-0.087829	-0.813962
36020	8.744514	0.009543	4.494496	-0.547477	0.016561	-0.014135	-0.739319	-0.282609	-0.265861	0.201175	-0.535376	-0.081919	-0.816205
36021	8.686664	0.058333	4.508528	-0.558302	0.023711	-0.002812	-0.740731	-0.282184	-0.265565	0.192125	-0.535758	-0.075824	-0.818720
36022	8.676751	0.000425	4.514020	-0.543603	0.036034	0.021160	-0.741865	-0.280769	-0.266947	0.183554	-0.536398	-0.069498	-0.820826
36023	8.677088	0.009847	4.475252	-0.549991	0.017837	0.044201	-0.739611	-0.280357	-0.265414	0.175305	-0.536782	-0.063054	-0.822896
36024	8.705420	0.031994	4.566790	-0.556526	0.006389	0.018544	-0.739891	-0.280636	-0.265977	0.166473	-0.537828	-0.056629	-0.824513
36025	8.686122	0.015138	4.557339	-0.549143	0.016126	0.033604	-0.739188	-0.280217	-0.265416	0.158007	-0.538091	-0.050324	-0.826413
36026	8.661877	-0.018558	4.555331	-0.550013	0.010543	0.053081	-0.740328	-0.277537	-0.265660	0.149788	-0.538955	-0.043603	-0.827762
36027	8.656924	-0.023189	4.567492	-0.558084	0.023147	0.059975	-0.741192	-0.276446	-0.266798	0.141625	-0.539027	-0.036852	-0.829478
36028	8.636498	-0.157912	4.646348	-0.572684	0.010592	0.059856	-0.741051	-0.276589	-0.266239	0.133245	-0.539833	-0.029665	-0.830630
36029	8.592777	-0.201047	4.661386	-0.559981	0.001417	0.070662	-0.742473	-0.274336	-0.264798	0.125191	-0.540144	-0.022831	-0.831896
36030	8.592590	-0.200894	4.685549	-0.565492	-0.003899	0.063551	-0.742901	-0.273208	-0.264924	0.116916	-0.541044	-0.015750	-0.832679
36031	8.577832	-0.282999	4.681652	-0.541796	-0.011522	0.096594	-0.744603	-0.271521	-0.262784	0.109457	-0.541403	-0.008976	-0.833559
36032	8.624851	-0.384102	4.793872	-0.543494	-0.002692	0.116858	-0.746026	-0.268983	-0.262465	0.102288	-0.542127	-0.001675	-0.834046
36033	8.499878	-0.490485	4.676801	-0.523627	-0.034467	0.129646	-0.746300	-0.267970	-0.258627	0.095560	-0.542716	0.005102	-0.834447
36034	8.468876	-0.466349	4.640327	-0.541982	-0.082407	0.159802	-0.748430	-0.265157	-0.256051	0.089112	-0.544651	0.012691	-0.833818
36035	8.408700	-0.640638	4.536031	-0.552944	-0.102219	0.163304	-0.751128	-0.261780	-0.253325	0.082623	-0.546305	0.020188	-0.833256
36036	8.216920	-0.359273	4.504151	-0.549335	-0.093108	0.149134	-0.755088	-0.260380	-0.247799	0.075906	-0.548321	0.027764	-0.832353
36037	8.108277	0.046753	4.393444	-0.571590	-0.150497	0.131569	-0.755669	-0.257581	-0.242144	0.068682	-0.550695	0.035115	-0.831134
36038	8.800463	0.093204	4.788289	-0.568512	-0.204165	0.094909	-0.758782	-0.256609	-0.235645	0.060911	-0.554492	0.042250	-0.828881
36039	9.001755	0.000977	4.929200	-0.563085	-0.171177	0.032867	-0.760349	-0.254230	-0.229986	0.052111	-0.557123	0.048275	-0.827386
36040	9.251064	0.049252	5.169968	-0.544545	-0.102800	0.036249	-0.761623	-0.254100	-0.225900	0.043531	-0.559121	0.054469	-0.826149
36041	8.848182	-0.334261	5.273860	-0.538461	-0.034837	0.081767	-0.765292	-0.254239	-0.223765	0.035644	-0.559256	0.060708	-0.826001
36042	8.224521	-0.326630	5.093379	-0.554344	0.006184	0.128982	-0.765303	-0.251562	-0.224299	0.028358	-0.559228	0.068183	-0.825718
36043	7.973309	-0.128041	4.905436	-0.545467	-0.016189	0.106205	-0.766159	-0.249307	-0.223987	0.020765	-0.558874	0.074777	-0.825613
36044	7.954172	-0.098885	4.895492	-0.535910	-0.069072	0.073017	-0.768590	-0.246668	-0.221715	0.012873	-0.560039	0.081278	-0.824369
36045	8.128336	-0.109997	4.839806	-0.545712	-0.062181	0.115359	-0.770006	-0.245967	-0.219728	0.005477	-0.560268	0.087899	-0.823616
36046	8.226197	-0.099559	4.675242	-0.549739	0.011626	0.127273	-0.770013	-0.244847	-0.217468	-0.001813	-0.559896	0.095234	-0.823070
36047	8.914981	-0.397988	4.411846	-0.553690	0.105557	0.112611	-0.770301	-0.243438	-0.217451	-0.009666	-0.557230	0.101904	-0.824025
36048	7.820342	0.046342	4.794978	-0.556445	0.085124	0.167366	-0.771707	-0.243989	-0.220116	-0.016498	-0.555434	0.109780	-0.824118
36049	8.221644	-0.293684	4.546929	-0.530528	0.036952	0.106091	-0.773567	-0.238070	-0.219899	-0.024064	-0.553777	0.115948	-0.824202
36050	9.488146	-0.490774	4.837402	-0.532335	0.080854	0.049403	-0.773993	-0.237361	-0.220872	-0.032556	-0.552202	0.122094	-0.824079
36051	9.537751	-0.397622	4.710643	-0.573544	0.185775	0.027074	-0.772147	-0.238039	-0.230311	-0.042268	-0.548106	0.127944	-0.825484
36052	10.173858	-0.272307	4.906538	-0.541255	0.177439	-0.055517	-0.771711	-0.240136	-0.235256	-0.052808	-0.545049	0.132997	-0.826102
36053	9.031482	-0.098176	4.161871	-0.548982	0.063592	-0.026775	-0.770714	-0.241250	-0.240055	-0.062829	-0.542966	0.137900	-0.825969
36054	8.247147	-0.524287	3.640899	-0.559764	0.043587	-0.011045	-0.770706	-0.242937	-0.240916	-0.072457	-0.541825	0.143862	-0.824912
36055	8.701880	-1.527672	3.651488	-0.561590	-0.020105	0.060060	-0.770703	-0.243498	-0.241765	-0.080915	-0.540731	0.150024	-0.823744
36056	9.424349	-1.283695	3.971597	-0.574911	-0.014971	-0.092122	-0.773514	-0.246312	-0.240648	-0.091847	-0.540640	0.155414	-0.821656
36057	9.454327	-1.084455	4.556520	-0.567960	-0.078631	-0.031490	-0.772934	-0.250265	-0.238445	-0.101672	-0.540618	0.160782	-0.819478
36058	9.057701	-0.629924	4.568893	-0.560080	0.031224	-0.032096	-0.772927	-0.252098	-0.237762	-0.111581	-0.539458	0.166437	-0.817823
36059	8.323926	-0.833709	4.480326	-0.560180	-0.070985	0.101054	-0.774905	-0.252106	-0.234092	-0.119144	-0.538724	0.173063	-0.815862
36060	8.314514	-0.537620	4.281306	-0.549712	-0.091861	0.015540	-0.777444	-0.253243	-0.229305	-0.127713	-0.539320	0.179309	-0.812817
36061	8.518263	-0.450031	4.193065	-0.566342	-0.064440	-0.114807	-0.777708	-0.258042	-0.225980	-0.138865	-0.539079	0.183630	-0.810179
36062	8.564180	-0.656902	4.395874	-0.556822	0.001181	-0.104510	-0.776276	-0.263262	-0.224640	-0.149760	-0.538416	0.188403	-0.807579
36063	8.488034	-0.708682	4.541538	-0.569624	-0.007736	-0.109942	-0.777540	-0.265098	-0.222119	-0.161039	-0.537034	0.192617	-0.805332
36064	8.465117	-0.780298	4.660772	-0.556975	-0.017718	-0.109752	-0.777237	-0.269745	-0.222732	-0.171897	-0.536528	0.197349	-0.802274
36065	8.369418	-0.712495	4.585235	-0.550487	-0.006186	-0.093831	-0.775951	-0.273840	-0.220677	-0.182671	-0.534923	0.201367	-0.799963
36066	8.312627	-0.662143	4.463928	-0.567720	-0.018959	-0.067414	-0.776501	-0.276935	-0.221549	-0.192904	-0.534063	0.206684	-0.796772
36067	8.327100	-0.684045	4.454488	-0.533244	-0.010757	-0.095369	-0.777057	-0.278762	-0.222407	-0.203447	-0.532428	0.210377	-0.794274
36068	8.312353	-0.625557	4.516681	-0.547163	0.096592	-0.103267	-0.774642	-0.282427	-0.223307	-0.214455	-0.529800	0.214467	-0.792039
36069	8.960353	-0.694588	4.951538	-0.563262	0.151687	-0.103691	-0.772797	-0.283966	-0.227836	-0.226072	-0.525295	0.217816	-0.790894
36070	10.068529	-0.401298	5.043438	-0.542828	0.115126	-0.140122	-0.770804	-0.287052	-0.233225	-0.237618	-0.522379	0.221323	-0.788463
36071	8.802926	-0.075980	4.389071	-0.552819	0.082368	-0.111915	-0.770788	-0.289140	-0.240837	-0.248889	-0.518856	0.224668	-0.786363
36072	9.863899	-0.321893	4.395229	-0.532846	-0.008291	0.051834	-0.770779	-0.291108	-0.241982	-0.256686	-0.516916	0.230567	-0.783422
36073	9.113138	-0.445022	4.047228	-0.550276	0.140232	-0.032591	-0.770781	-0.289826	-0.246326	-0.266885	-0.512024	0.234351	-0.782102
36074	7.709391	0.276770	3.656844	-0.556312	0.118852	-0.168941	-0.769919	-0.291917	-0.253664	-0.278881	-0.508845	0.237645	-0.778991
36075	8.183664	0.655801	3.680976	-0.539082	-0.016247	-0.174842	-0.768213	-0.293733	-0.259319	-0.290384	-0.506962	0.240586	-0.775103
36076	9.462915	0.084283	4.014273	-0.557433	-0.074206	-0.119681	-0.767789	-0.294017	-0.259044	-0.300612	-0.506363	0.245422	-0.770063
36077	9.542729	-0.465174	4.348929	-0.553363	-0.075360	0.002384	-0.767781	-0.295277	-0.261306	-0.309153	-0.504306	0.250684	-0.766327
36078	8.957022	-0.231802	4.361607	-0.577835	-0.071828	0.016140	-0.768629	-0.295564	-0.259054	-0.317421	-0.502736	0.257136	-0.761828
36079	8.568184	0.173756	4.280277	-0.554118	-0.033868	-0.012148	-0.770186	-0.294006	-0.260571	-0.326328	-0.499986	0.261947	-0.758227
36080	8.500512	0.188804	4.299531	-0.528204	-0.043831	-0.119722	-0.771307	-0.295693	-0.260861	-0.336213	-0.498879	0.266051	-0.753192
36081	8.565532	-0.027719	4.524169	-0.564417	-0.029348	-0.109644	-0.771015	-0.298232	-0.260047	-0.346646	-0.496340	0.269938	-0.748743
36082	8.507371	-0.133823	4.503684	-0.539240	-0.089178	-0.083352	-0.771287	-0.300199	-0.261471	-0.355748	-0.495492	0.274823	-0.743238
36083	8.549892	-0.113956	4.631474	-0.553449	-0.061669	-0.029719	-0.769732	-0.301479	-0.258685	-0.364615	-0.492912	0.279492	-0.738903
36084	8.446652	-0.227197	4.197923	-0.555325	-0.076816	-0.047356	-0.770293	-0.302896	-0.255885	-0.373305	-0.491431	0.284827	-0.733494
36085	8.429403	-0.141478	3.974680	-0.549699	-0.077252	-0.001268	-0.771282	-0.302898	-0.254331	-0.381529	-0.488808	0.289791	-0.729057
36086	8.429831	-0.078797	3.949816	-0.545801	-0.063349	0.053549	-0.772825	-0.305298	-0.251814	-0.388628	-0.486494	0.295811	-0.724422
36087	8.287771	-0.029688	3.930127	-0.537938	0.004593	0.106280	-0.773120	-0.302623	-0.251221	-0.395561	-0.482035	0.300977	-0.721517
36088	8.991356	-0.099130	4.355248	-0.561049	0.096589	0.114406	-0.774824	-0.300084	-0.251041	-0.402788	-0.476815	0.306495	-0.718659
36089	9.870351	-0.263597	4.834355	-0.551935	0.123784	0.100327	-0.774971	-0.298101	-0.254111	-0.410558	-0.470444	0.310803	-0.716607
36090	9.973645	-0.579476	5.055219	-0.548159	0.132558	0.123288	-0.775832	-0.293860	-0.258277	-0.417652	-0.464637	0.315862	-0.714080
36091	9.216447	-0.377896	4.449881	-0.559937	0.014299	0.049467	-0.775283	-0.289621	-0.262453	-0.425410	-0.459964	0.320678	-0.710370
36092	8.459173	-0.176256	3.854208	-0.535757	-0.061624	0.057192	-0.776988	-0.286515	-0.263391	-0.431996	-0.457335	0.326517	-0.705415
36093	8.315115	-0.371830	3.353971	-0.554463	-0.145849	0.014997	-0.778409	-0.284258	-0.263497	-0.439032	-0.455114	0.332285	-0.699792
36094	9.035507	-0.758394	3.328324	-0.543030	-0.186845	-0.032289	-0.780540	-0.280874	-0.262883	-0.446007	-0.454657	0.338427	-0.692699
36095	9.573122	-1.093898	3.553658	-0.564907	-0.136114	-0.146033	-0.780264	-0.279465	-0.263151	-0.455279	-0.453198	0.342773	-0.685448
36096	9.327982	-0.792590	3.565122	-0.547001	-0.099888	-0.276985	-0.779420	-0.278332	-0.265676	-0.466097	-0.453018	0.345867	-0.676686
36097	9.057566	-0.710801	3.617732	-0.541731	-0.088489	-0.347812	-0.777999	-0.279728	-0.270481	-0.478028	-0.452337	0.347572	-0.667888
36098	8.887741	-0.871438	3.653582	-0.530531	-0.036183	-0.362213	-0.775167	-0.281125	-0.276140	-0.490078	-0.451841	0.348928	-0.658721
36099	9.165649	-1.346669	3.689926	-0.563259	-0.050430	-0.362514	-0.770073	-0.282942	-0.284070	-0.502399	-0.450315	0.350350	-0.649666
36100	9.092736	-1.302164	3.776518	-0.559388	0.000142	-0.378716	-0.768086	-0.284046	-0.292250	-0.514938	-0.448958	0.351415	-0.640144
36101	9.049647	-1.248845	3.756649	-0.544960	0.020504	-0.445906	-0.761299	-0.285151	-0.303840	-0.528355	-0.447037	0.351056	-0.630681
36102	8.886430	-1.047335	3.737704	-0.557713	0.039829	-0.485105	-0.756763	-0.287661	-0.314866	-0.542220	-0.445679	0.350551	-0.620066
36103	8.741687	-1.048900	3.728250	-0.555168	0.024740	-0.513320	-0.750392	-0.290739	-0.325630	-0.556234	-0.443775	0.349569	-0.609482
36104	8.756713	-1.063979	3.651073	-0.554172	0.017210	-0.477872	-0.746714	-0.290567	-0.337605	-0.569485	-0.442401	0.349130	-0.598395
36105	8.800145	-1.204845	3.584927	-0.530210	0.085863	-0.509866	-0.740491	-0.291526	-0.350173	-0.583256	-0.439734	0.347086	-0.588199
36106	8.912687	-1.488942	3.873083	-0.538994	0.147358	-0.531605	-0.733717	-0.288526	-0.367905	-0.597553	-0.437077	0.344289	-0.577373
36107	9.357365	-0.942423	4.369002	-0.557077	0.190732	-0.530177	-0.724809	-0.289759	-0.384574	-0.612078	-0.432677	0.341034	-0.567316
36108	8.482175	-0.483834	4.162077	-0.561325	0.111724	-0.567006	-0.716621	-0.287757	-0.399375	-0.626309	-0.430081	0.338417	-0.555195
36109	8.067544	-0.008422	4.017175	-0.560986	0.114337	-0.460879	-0.710128	-0.285753	-0.413742	-0.639136	-0.425715	0.336597	-0.544954
36110	8.440526	0.233012	3.965654	-0.557679	0.085826	-0.491518	-0.704198	-0.284176	-0.426282	-0.651914	-0.422660	0.334728	-0.533220
36111	9.648286	0.255127	4.466403	-0.561552	0.031290	-0.422885	-0.697423	-0.282892	-0.436020	-0.663370	-0.418672	0.334209	-0.522455
36112	9.565372	-0.195595	4.981384	-0.550071	0.157802	-0.477580	-0.690789	-0.280719	-0.446379	-0.676018	-0.414640	0.331238	-0.511228
36113	8.712719	-0.288567	4.715342	-0.553516	0.087840	-0.322553	-0.685160	-0.275202	-0.457889	-0.686366	-0.409220	0.330648	-0.502109
36114	8.190218	-0.023969	4.374792	-0.557123	0.076846	-0.304892	-0.680966	-0.264474	-0.468208	-0.696438	-0.404571	0.330130	-0.492250
36115	8.392613	-0.063761	4.399129	-0.542244	0.079500	-0.205619	-0.677330	-0.255297	-0.477977	-0.705157	-0.398432	0.330451	-0.484570
36116	8.315305	-0.344413	4.274295	-0.556992	0.054681	-0.244609	-0.674121	-0.245561	-0.485629	-0.714208	-0.393447	0.330625	-0.475177
36117	8.644904	-0.307257	4.734993	-0.547754	0.090653	-0.237604	-0.669639	-0.236852	-0.491978	-0.723043	-0.387170	0.330566	-0.466942
36118	8.790715	-0.449586	4.538241	-0.543707	0.118970	-0.181093	-0.665983	-0.232613	-0.498568	-0.731550	-0.381206	0.330076	-0.458875
36119	8.402638	-0.076160	4.343698	-0.545203	0.165677	-0.167265	-0.662606	-0.228933	-0.506146	-0.739897	-0.373658	0.329444	-0.452104
36120	8.325245	-0.191901	4.308846	-0.553933	0.219782	-0.169498	-0.656975	-0.225270	-0.510369	-0.748775	-0.366417	0.327550	-0.444731
36121	8.639024	-0.038756	4.379210	-0.546450	0.275858	-0.192675	-0.649061	-0.226955	-0.517476	-0.757753	-0.357890	0.325100	-0.438218
36122	8.714669	-0.188253	4.511263	-0.540802	0.310099	-0.196368	-0.643413	-0.226093	-0.526788	-0.767057	-0.350079	0.321421	-0.430994
36123	9.285756	-0.982356	4.867323	-0.553615	0.286757	-0.196376	-0.636077	-0.224537	-0.533857	-0.775817	-0.341203	0.318854	-0.424289
36124	9.701446	-0.735273	4.603037	-0.547148	0.149698	-0.179406	-0.630717	-0.223122	-0.539506	-0.783685	-0.334415	0.317719	-0.416004
36125	9.208278	-0.274803	4.308590	-0.547343	0.106213	-0.156168	-0.627045	-0.223115	-0.544314	-0.790557	-0.326803	0.318230	-0.408594
36126	8.124937	-0.561064	3.820287	-0.552396	0.110991	-0.098106	-0.624355	-0.225092	-0.544637	-0.797285	-0.319636	0.318191	-0.401153
36127	7.953707	-1.222360	3.796483	-0.565454	-0.019653	0.003274	-0.622659	-0.225944	-0.543816	-0.801879	-0.311653	0.321936	-0.395246
36128	8.886246	-1.491763	4.167952	-0.556926	-0.076870	-0.040368	-0.623784	-0.226788	-0.543394	-0.806746	-0.305474	0.325238	-0.387385
36129	9.698754	-1.222766	4.714803	-0.546316	-0.076497	-0.077226	-0.624217	-0.224963	-0.541263	-0.811185	-0.298693	0.329324	-0.379878
36130	9.027738	-0.827709	4.602554	-0.563072	-0.066252	-0.211147	-0.626045	-0.226652	-0.540283	-0.817213	-0.293377	0.331391	-0.369151
36131	8.333128	-0.379607	4.446249	-0.561005	-0.056063	-0.150223	-0.626452	-0.230885	-0.537934	-0.822113	-0.286620	0.334833	-0.360369
36132	8.073342	-0.150799	4.444044	-0.557455	-0.076101	-0.130620	-0.626308	-0.231732	-0.537382	-0.827174	-0.280850	0.337397	-0.350813
36133	8.242349	-0.282820	4.372799	-0.548164	-0.045478	-0.132447	-0.625325	-0.231179	-0.534854	-0.831642	-0.274074	0.340673	-0.342341
36134	8.556824	-0.545729	4.774019	-0.547928	-0.004069	-0.127380	-0.625199	-0.227371	-0.536502	-0.836859	-0.267872	0.341904	-0.333187
36135	8.431460	-0.642015	4.710018	-0.538605	0.063091	-0.187873	-0.624926	-0.224545	-0.539145	-0.842090	-0.260843	0.343011	-0.324327
36136	8.276798	-0.575426	4.767476	-0.564822	0.084806	-0.186570	-0.621278	-0.219333	-0.541789	-0.848117	-0.254100	0.342447	-0.314420
36137	8.238695	-0.677414	4.652678	-0.545280	0.140330	-0.160159	-0.617481	-0.215664	-0.546560	-0.853425	-0.246211	0.342426	-0.306252
36138	8.300995	-0.677443	4.710588	-0.545050	0.198303	-0.194118	-0.612269	-0.212699	-0.552332	-0.859872	-0.239079	0.339671	-0.296793
36139	8.341416	-0.551152	4.849276	-0.548110	0.313892	-0.221385	-0.606625	-0.211280	-0.559530	-0.866403	-0.230443	0.336379	-0.288254
36140	9.795280	-0.646893	5.302683	-0.573571	0.332241	-0.227725	-0.598168	-0.207608	-0.568553	-0.873717	-0.222165	0.331196	-0.278517
36141	8.457285	-0.290091	4.971861	-0.559963	0.177145	-0.234787	-0.590255	-0.209011	-0.575658	-0.879066	-0.214106	0.330296	-0.268899
36142	10.017153	-0.725252	4.977046	-0.552328	0.099331	0.014627	-0.589126	-0.208871	-0.576227	-0.883106	-0.205814	0.330001	-0.262418
36143	9.351976	-0.765451	4.835817	-0.545774	0.241101	0.066776	-0.585594	-0.209292	-0.579352	-0.886894	-0.195655	0.329236	-0.258346
36144	7.433752	-0.041554	3.878242	-0.563545	0.085834	-0.107006	-0.581945	-0.203788	-0.585085	-0.891269	-0.187975	0.328707	-0.249512
36145	7.854037	0.469921	3.770482	-0.542692	-0.166504	0.096642	-0.582685	-0.195757	-0.585136	-0.891952	-0.179777	0.335275	-0.244321
36146	9.252881	-0.227537	4.182350	-0.556415	-0.264365	-0.019512	-0.589362	-0.185893	-0.581466	-0.893283	-0.173368	0.341219	-0.235707
36147	9.589459	-0.769671	4.400593	-0.550444	-0.236388	0.072377	-0.595586	-0.183363	-0.575347	-0.893322	-0.165559	0.349012	-0.229687
36148	8.535094	-0.295419	4.585191	-0.537358	-0.144307	0.032877	-0.597155	-0.179845	-0.573049	-0.894920	-0.158557	0.352826	-0.222466
36149	8.203977	0.046911	4.499656	-0.537620	-0.147353	-0.030821	-0.602534	-0.176320	-0.570440	-0.895720	-0.151335	0.358622	-0.214880
36150	8.367267	-0.278291	4.449906	-0.559270	-0.090704	-0.105738	-0.605665	-0.170544	-0.568387	-0.898129	-0.144679	0.361057	-0.205108
36151	8.478633	-0.434418	4.330679	-0.548437	-0.132592	-0.061114	-0.608781	-0.168291	-0.566090	-0.898901	-0.137447	0.366519	-0.196850
36152	8.490260	-0.393404	4.716831	-0.538917	-0.108386	0.044995	-0.610495	-0.163642	-0.564904	-0.900276	-0.130119	0.369520	-0.189810
36153	8.375390	-0.245593	4.662174	-0.541961	0.010909	0.005301	-0.611776	-0.161533	-0.562763	-0.901566	-0.122006	0.372533	-0.183066
36154	8.105694	-0.290446	4.561546	-0.568600	0.084551	0.041635	-0.609519	-0.161398	-0.562779	-0.904244	-0.113432	0.372075	-0.176173
36155	8.133392	-0.226095	4.444804	-0.544803	0.106876	0.052412	-0.608387	-0.161675	-0.564900	-0.905850	-0.104607	0.373451	-0.170375
36156	7.833172	-0.067812	4.332284	-0.558577	0.235856	0.040807	-0.606115	-0.164489	-0.567336	-0.909405	-0.095691	0.370131	-0.163795
36157	8.110470	0.061547	4.427126	-0.560248	0.341637	-0.094259	-0.598621	-0.167020	-0.574168	-0.913003	-0.086945	0.366970	-0.155562
36158	7.927864	-0.450893	5.005777	-0.563046	0.476705	-0.091713	-0.590840	-0.170823	-0.579610	-0.918429	-0.078148	0.358892	-0.146893
36159	9.523319	-1.187335	5.565217	-0.572658	0.414109	-0.123082	-0.582354	-0.173770	-0.588984	-0.922287	-0.069154	0.354330	-0.138040
36160	10.374401	-0.936983	5.488792	-0.558265	0.151833	-0.206019	-0.575150	-0.174902	-0.592707	-0.925324	-0.062155	0.351919	-0.126750
36161	8.948673	-0.473750	4.697783	-0.545995	0.048746	-0.184205	-0.572592	-0.178132	-0.597540	-0.926365	-0.055137	0.353930	-0.116364
36162	7.681884	-0.981857	4.105879	-0.553324	-0.071489	-0.052922	-0.572303	-0.179823	-0.597279	-0.927155	-0.047698	0.355705	-0.107625
36163	8.343258	-1.575644	4.121286	-0.553334	-0.174744	0.112313	-0.577665	-0.180671	-0.592888	-0.925660	-0.038963	0.362156	-0.102363
36164	8.889485	-1.306268	4.460679	-0.540720	-0.150061	0.073515	-0.580192	-0.184628	-0.587006	-0.925371	-0.031042	0.365406	-0.095932
36165	8.947078	-0.773049	4.759119	-0.548362	-0.156684	0.015146	-0.584417	-0.187451	-0.582224	-0.923912	-0.023109	0.371431	-0.088833
36166	8.542433	-0.635404	4.719461	-0.543150	-0.207399	0.036687	-0.590474	-0.190552	-0.577571	-0.923037	-0.015531	0.375631	-0.081630
36167	8.233211	-0.657455	4.746702	-0.553857	-0.173068	0.027437	-0.594428	-0.190558	-0.572902	-0.921151	-0.007518	0.381914	-0.074610
36168	8.224360	-0.619262	4.661713	-0.546821	-0.195350	-0.002414	-0.598518	-0.192258	-0.566843	-0.920176	-0.000167	0.385794	-0.066624
36169	8.374309	-0.518645	4.670055	-0.536198	-0.191936	-0.083655	-0.601900	-0.194096	-0.562619	-0.918005	0.006539	0.392309	-0.057601
36170	8.205132	-0.677383	4.623725	-0.534488	-0.176910	-0.154551	-0.606142	-0.192261	-0.560599	-0.917085	0.012471	0.395730	-0.046874
36171	8.360024	-0.669011	4.572680	-0.550338	-0.086568	-0.171179	-0.608407	-0.190998	-0.557757	-0.915517	0.018739	0.400225	-0.036028
36172	8.359563	-0.804389	4.566942	-0.582666	-0.003093	-0.219858	-0.607851	-0.188595	-0.560547	-0.915696	0.025137	0.400387	-0.023635
36173	8.262837	-0.803628	4.591227	-0.549622	0.054425	-0.222499	-0.605187	-0.184085	-0.563332	-0.914956	0.030955	0.402193	-0.011722
36174	8.238604	-0.720974	4.643498	-0.545348	0.164358	-0.226660	-0.604343	-0.182947	-0.567263	-0.916162	0.036621	0.399131	0.000619
36175	8.401360	-0.613763	4.559926	-0.561247	0.267633	-0.277854	-0.597028	-0.176177	-0.575120	-0.916777	0.042110	0.396932	0.013842
36176	10.202790	-0.427612	4.835741	-0.544190	0.127479	-0.306492	-0.589413	-0.173915	-0.582887	-0.917297	0.047100	0.394444	0.027608
36177	10.451834	-0.106659	4.621599	-0.544020	0.088512	-0.176991	-0.586309	-0.172777	-0.588381	-0.916182	0.052970	0.395355	0.038730
36178	9.923217	0.209923	4.471372	-0.563922	0.201269	-0.087744	-0.583643	-0.168542	-0.593136	-0.917082	0.059930	0.391145	0.048731
36179	7.942112	0.108674	4.064364	-0.535347	0.134911	-0.161710	-0.579289	-0.162328	-0.600976	-0.916057	0.065587	0.391135	0.059593
36180	7.636040	0.108304	3.697484	-0.543171	-0.060576	-0.261495	-0.578903	-0.153021	-0.604255	-0.914438	0.071049	0.391830	0.072281
36181	9.114451	-0.178954	3.696295	-0.525525	-0.191030	-0.173527	-0.580212	-0.144004	-0.604010	-0.910538	0.076708	0.397705	0.082875
36182	9.299229	-0.196234	3.824310	-0.541439	-0.153722	-0.104911	-0.582488	-0.140346	-0.601143	-0.908120	0.083438	0.399736	0.092558
36183	8.965318	-0.047992	4.004333	-0.549730	-0.075384	-0.001160	-0.583909	-0.138233	-0.599985	-0.905103	0.090586	0.403106	0.100441
36184	8.589564	0.331944	4.090003	-0.550609	-0.062830	0.002259	-0.586737	-0.137105	-0.598405	-0.903362	0.098121	0.403184	0.108405
36185	8.672810	0.228647	3.888066	-0.549998	-0.061879	-0.101229	-0.589013	-0.132588	-0.599605	-0.899992	0.104295	0.406417	0.118165
36186	8.859693	0.194633	4.047678	-0.546529	-0.081662	-0.105464	-0.589579	-0.132594	-0.597632	-0.897622	0.110871	0.406939	0.127994
36187	9.150200	0.032088	3.855791	-0.546033	-0.048051	-0.033077	-0.590712	-0.131748	-0.597053	-0.894280	0.117349	0.409685	0.136563
36188	9.133373	0.158196	3.907568	-0.540002	0.001557	0.056933	-0.592260	-0.132732	-0.596348	-0.892813	0.124856	0.408255	0.143611
36189	8.883530	0.160785	4.069772	-0.561722	0.023346	0.045871	-0.591982	-0.131603	-0.597322	-0.890021	0.131939	0.409416	0.151106
36190	8.652607	0.142226	3.961550	-0.550911	0.034589	-0.009849	-0.591140	-0.130478	-0.597458	-0.888393	0.138943	0.407443	0.159507
36191	8.733969	0.166516	4.062659	-0.547205	0.052638	-0.014324	-0.592392	-0.134271	-0.599455	-0.885493	0.145048	0.408189	0.168064
36192	8.862110	0.026870	4.276690	-0.559686	0.081322	0.008352	-0.588587	-0.133007	-0.601018	-0.884068	0.152138	0.405198	0.176331
36193	8.772454	0.047117	4.332161	-0.561684	0.079043	-0.038561	-0.586901	-0.131177	-0.601996	-0.881050	0.158075	0.405391	0.185530
36194	8.754479	-0.082804	4.408544	-0.553522	0.068979	-0.026928	-0.586339	-0.130472	-0.602555	-0.879198	0.164745	0.402635	0.194307
36195	8.716602	-0.046798	4.330868	-0.568236	0.050329	-0.049101	-0.583525	-0.128360	-0.604242	-0.875675	0.170681	0.403216	0.203662
36196	8.702116	-0.102458	4.304928	-0.554792	0.044381	-0.095802	-0.581564	-0.124696	-0.606186	-0.873111	0.176838	0.401004	0.213543
36197	8.644479	-0.189595	4.226236	-0.561980	0.053434	-0.097730	-0.579735	-0.123286	-0.607873	-0.869208	0.182114	0.401579	0.223710
36198	8.759410	-0.252609	4.313776	-0.570879	0.069445	-0.069613	-0.578464	-0.122571	-0.611951	-0.866658	0.188565	0.398639	0.233312
36199	8.796458	-0.406726	4.441099	-0.548890	0.088978	-0.050032	-0.577472	-0.123273	-0.613372	-0.863086	0.193705	0.398336	0.242671
36200	8.699045	-0.526615	4.495728	-0.556137	0.090813	-0.051935	-0.575219	-0.121576	-0.617026	-0.860614	0.199858	0.394910	0.251885
36201	8.688359	-0.511170	4.635722	-0.567018	0.083410	-0.025484	-0.572115	-0.122012	-0.615087	-0.856853	0.205420	0.394360	0.260933
36202	8.623290	-0.520532	4.618999	-0.556152	0.083463	-0.037756	-0.570138	-0.122009	-0.617352	-0.854170	0.211639	0.390893	0.269824
36203	8.543320	-0.413103	4.712147	-0.539235	0.023762	-0.021275	-0.569437	-0.121026	-0.617066	-0.849896	0.216964	0.391335	0.278316
36204	8.510244	-0.413469	4.620372	-0.552829	0.018292	-0.007249	-0.566621	-0.119338	-0.618194	-0.846678	0.223636	0.388759	0.286339
36205	8.577914	-0.399426	4.615292	-0.545581	0.017389	-0.009796	-0.566760	-0.120186	-0.617218	-0.842215	0.229081	0.389076	0.294644
36206	8.640625	-0.370699	4.634218	-0.549024	0.067250	-0.041090	-0.566907	-0.118491	-0.618746	-0.838993	0.235054	0.385746	0.303381
36207	8.581372	-0.398343	4.791673	-0.560800	0.086391	-0.060830	-0.568045	-0.115946	-0.620818	-0.834511	0.239820	0.384888	0.312952
36208	8.430710	-0.483835	4.882235	-0.559864	0.089965	-0.060887	-0.562824	-0.115670	-0.622543	-0.831072	0.245588	0.381089	0.322145
36209	8.397034	-0.474017	4.872505	-0.559964	0.063673	-0.043039	-0.561144	-0.112432	-0.623365	-0.826355	0.250486	0.380347	0.331257
36210	8.478738	-0.517881	4.897049	-0.541983	0.040280	-0.055060	-0.559175	-0.110741	-0.625050	-0.822448	0.256232	0.377349	0.339900
36211	8.421372	-0.440397	4.862432	-0.545717	0.016741	-0.040805	-0.559041	-0.108761	-0.627279	-0.817293	0.261097	0.377291	0.348586
36212	8.428126	-0.449743	4.920521	-0.541999	0.032956	-0.042633	-0.557772	-0.108337	-0.628690	-0.813214	0.266893	0.374245	0.356921
36213	8.444759	-0.478727	4.940153	-0.553782	0.031114	-0.032145	-0.556653	-0.106088	-0.627972	-0.808025	0.271726	0.373675	0.365552
36214	8.435097	-0.485932	4.937830	-0.545723	0.002081	-0.014183	-0.556234	-0.104960	-0.628667	-0.803706	0.277928	0.370844	0.373214
36215	8.449105	-0.437156	5.021841	-0.549255	0.016418	-0.003692	-0.555676	-0.103552	-0.628937	-0.798489	0.282879	0.370221	0.381224
36216	8.372406	-0.376497	4.982605	-0.557511	-0.001648	0.005163	-0.557504	-0.104955	-0.629219	-0.794036	0.289353	0.367148	0.388567
36217	8.406309	-0.420438	4.946804	-0.553067	-0.015109	-0.002661	-0.557229	-0.102980	-0.630325	-0.788427	0.294488	0.366827	0.396356
36218	8.363351	-0.352681	4.917108	-0.553907	-0.012556	0.014123	-0.558643	-0.102559	-0.629044	-0.783801	0.300961	0.363801	0.403393
36219	8.392613	-0.367653	4.871324	-0.560548	-0.041038	-0.020274	-0.559491	-0.102278	-0.628192	-0.777668	0.306167	0.363769	0.411298
36220	8.454126	-0.386437	5.021268	-0.562394	-0.057503	0.008117	-0.559494	-0.101858	-0.627344	-0.772432	0.312996	0.361306	0.418140
36221	8.541210	-0.585928	4.900142	-0.531538	-0.066598	0.002339	-0.561184	-0.102703	-0.626215	-0.766334	0.318004	0.361604	0.425263
36222	8.525361	-0.489704	4.812098	-0.553441	-0.080864	-0.002239	-0.563445	-0.102281	-0.624366	-0.760717	0.324720	0.359538	0.431971
36223	8.552471	-0.475783	4.746664	-0.560873	-0.113330	0.005845	-0.565134	-0.103835	-0.621839	-0.753975	0.330485	0.360107	0.438890
36224	8.611572	-0.404380	4.629800	-0.560861	-0.115167	0.011191	-0.569083	-0.104682	-0.618443	-0.747994	0.337605	0.358306	0.445135
36225	8.631322	-0.431527	4.560001	-0.550052	-0.131416	0.009652	-0.572184	-0.105809	-0.616322	-0.741067	0.343278	0.359052	0.451733
36226	8.646037	-0.434234	4.528598	-0.540842	-0.104307	-0.003672	-0.574576	-0.107785	-0.613513	-0.734985	0.349791	0.357269	0.458041
36227	8.680106	-0.405584	4.506485	-0.538955	-0.088019	-0.011700	-0.576975	-0.108350	-0.611252	-0.728103	0.354634	0.357460	0.465106
36228	8.675044	-0.398090	4.540238	-0.540836	-0.090602	-0.024093	-0.577400	-0.108502	-0.607455	-0.721759	0.360771	0.355518	0.471715
36229	8.675076	-0.458720	4.507085	-0.536216	-0.078889	-0.026771	-0.581072	-0.107933	-0.606717	-0.714681	0.365254	0.355543	0.478967
36230	8.709107	-0.449434	4.480355	-0.557042	-0.062469	-0.037722	-0.583326	-0.108775	-0.605865	-0.708115	0.371149	0.353038	0.485990
36231	8.685739	-0.386876	4.412029	-0.540781	-0.062295	-0.064950	-0.583609	-0.108632	-0.606424	-0.700610	0.375136	0.352894	0.493846
36232	8.734128	-0.355764	4.411617	-0.560764	-0.065877	-0.056301	-0.584739	-0.109064	-0.602765	-0.693631	0.380865	0.350424	0.501020
36233	8.772991	-0.261666	4.425014	-0.555305	-0.062307	-0.054471	-0.586147	-0.109911	-0.601357	-0.685974	0.384986	0.349883	0.508731
36234	8.787715	-0.247410	4.400671	-0.543346	-0.055443	-0.022520	-0.588820	-0.111879	-0.600514	-0.679370	0.390486	0.347078	0.515281
36235	8.780641	-0.203865	4.400194	-0.567694	-0.026510	-0.021209	-0.589801	-0.113714	-0.598838	-0.672072	0.394500	0.345497	0.522800
36236	8.745686	-0.202226	4.240740	-0.546012	-0.040875	-0.037675	-0.589788	-0.116671	-0.599010	-0.665228	0.399668	0.342483	0.529568
36237	8.667365	-0.162066	4.399879	-0.527757	-0.033968	-0.015406	-0.590639	-0.116113	-0.596889	-0.658138	0.403130	0.341214	0.536576
36238	8.792846	-0.315564	4.328932	-0.550431	-0.026528	-0.028092	-0.591060	-0.116678	-0.596048	-0.651303	0.408154	0.337787	0.543244
36239	8.836601	-0.219126	4.335046	-0.569466	-0.022921	-0.017701	-0.592755	-0.116396	-0.595048	-0.643809	0.411899	0.335776	0.550548
36240	8.788592	-0.185095	4.317816	-0.554058	-0.030238	-0.013942	-0.594445	-0.117238	-0.594622	-0.636919	0.416988	0.332142	0.556900
36241	8.784230	-0.112718	4.292850	-0.549415	-0.023226	0.005541	-0.592748	-0.118371	-0.593945	-0.629732	0.420502	0.330006	0.563659
36242	8.808084	-0.117490	4.326701	-0.542017	0.000182	0.003717	-0.594864	-0.118366	-0.594209	-0.623198	0.425098	0.325881	0.569839
36243	8.779407	-0.161173	4.269233	-0.540141	0.000057	0.016116	-0.594015	-0.118932	-0.593800	-0.616265	0.428182	0.323317	0.576492
36244	8.788610	-0.151171	4.331936	-0.550117	0.002775	0.019522	-0.593735	-0.118655	-0.592675	-0.609725	0.432838	0.318843	0.582430
36245	8.784118	-0.112626	4.307348	-0.552957	-0.008810	0.007180	-0.593029	-0.118654	-0.593524	-0.602425	0.436006	0.316170	0.589083
36246	8.788946	-0.136899	4.295530	-0.532888	-0.003628	0.021535	-0.594994	-0.121044	-0.593533	-0.595889	0.440425	0.311870	0.594709
36247	8.802838	-0.172875	4.353907	-0.542000	-0.001688	0.010797	-0.595273	-0.121748	-0.593258	-0.588679	0.443283	0.309066	0.601195
36248	8.793417	-0.136640	4.341433	-0.541888	0.018150	0.008910	-0.595566	-0.119353	-0.593230	-0.581922	0.447355	0.304428	0.607094
36249	8.774120	-0.163193	4.327257	-0.556433	0.023768	-0.007225	-0.594851	-0.121181	-0.594660	-0.574430	0.449844	0.301167	0.613978
36250	8.786180	-0.185080	4.317819	-0.541938	0.012823	0.000089	-0.594427	-0.121466	-0.594105	-0.567407	0.453809	0.296580	0.619796
36251	8.781502	-0.170626	4.305582	-0.545657	0.005746	-0.012294	-0.595284	-0.119210	-0.594074	-0.559747	0.456247	0.293558	0.626375
36252	8.822115	-0.117215	4.384673	-0.563677	0.023695	0.005089	-0.595560	-0.120618	-0.594087	-0.552526	0.460224	0.288446	0.632224
36253	8.790835	-0.160731	4.351371	-0.562013	-0.001513	0.001714	-0.593583	-0.121045	-0.594107	-0.544757	0.462899	0.285025	0.638534
36254	8.832034	-0.170824	4.324848	-0.556615	-0.023366	0.024921	-0.594435	-0.119920	-0.592964	-0.537460	0.467383	0.280249	0.643545
36255	8.813059	-0.241273	4.248334	-0.556528	-0.001552	0.003547	-0.595146	-0.118508	-0.593506	-0.529667	0.469897	0.276747	0.649662
36256	8.807700	-0.286869	4.294762	-0.547292	0.012639	0.023021	-0.595567	-0.119355	-0.592668	-0.522519	0.473682	0.271642	0.654836
36257	8.817299	-0.311127	4.290187	-0.563682	0.006426	0.021097	-0.594863	-0.118506	-0.594351	-0.514845	0.476156	0.267657	0.660734
36258	8.826365	-0.366466	4.339121	-0.558021	0.052541	-0.000359	-0.594584	-0.117800	-0.594908	-0.507385	0.479274	0.262145	0.666437
36259	8.753523	-0.411712	4.373553	-0.547104	0.052445	0.003286	-0.592459	-0.119635	-0.595506	-0.499799	0.480760	0.257935	0.672711
36260	8.712545	-0.319377	4.411240	-0.552580	0.052484	0.001454	-0.590772	-0.118086	-0.596347	-0.492302	0.483704	0.252398	0.678207
36261	8.628115	-0.386754	4.373442	-0.545384	0.045359	-0.012596	-0.591334	-0.118362	-0.597751	-0.484406	0.485073	0.248300	0.684399
36262	8.710318	-0.290423	4.401254	-0.545420	0.047238	-0.019658	-0.589926	-0.117376	-0.598735	-0.476554	0.487781	0.243040	0.689853
36263	8.700260	-0.297307	4.449673	-0.547229	0.056366	-0.032125	-0.588934	-0.118220	-0.599736	-0.468345	0.488802	0.238869	0.696180
36264	8.625360	-0.328282	4.445286	-0.556296	0.054549	-0.026931	-0.586681	-0.117238	-0.600165	-0.460212	0.491341	0.233382	0.701656
36265	8.670992	-0.338086	4.469498	-0.565477	0.036529	-0.021613	-0.587950	-0.117089	-0.601699	-0.451797	0.492736	0.228903	0.707597
36266	8.680870	-0.318935	4.449940	-0.554610	0.031074	-0.021447	-0.584426	-0.116252	-0.601718	-0.443541	0.495479	0.223526	0.712607
36267	8.656883	-0.280117	4.449539	-0.538260	0.030978	-0.019486	-0.583297	-0.115966	-0.603832	-0.435320	0.496603	0.219337	0.718173
36268	8.690013	-0.245856	4.550601	-0.543754	0.023734	-0.012422	-0.584004	-0.115398	-0.604664	-0.427171	0.499264	0.214019	0.722811
36269	8.646947	-0.265281	4.492882	-0.545596	0.027512	-0.031053	-0.582881	-0.114279	-0.603256	-0.418620	0.500340	0.209755	0.728300
36270	8.665822	-0.250507	4.555518	-0.547496	-0.010763	0.017818	-0.582169	-0.115543	-0.604821	-0.410637	0.503529	0.204301	0.732186
36271	8.651684	-0.328267	4.474247	-0.554869	-0.015862	-0.012324	-0.583160	-0.114693	-0.605507	-0.402012	0.505287	0.199964	0.736943
36272	8.666405	-0.265525	4.473527	-0.533039	-0.016075	0.000329	-0.583998	-0.116949	-0.604399	-0.393810	0.508239	0.194880	0.740695
36273	8.642567	-0.207434	4.463245	-0.531213	-0.012464	-0.001438	-0.583014	-0.115966	-0.604116	-0.385528	0.509699	0.190651	0.745136
36274	8.724775	-0.212922	4.441449	-0.552997	-0.003227	-0.014118	-0.583861	-0.115822	-0.604389	-0.376875	0.512432	0.185258	0.749038
36275	8.748631	-0.251634	4.458764	-0.563768	0.003808	0.010482	-0.583298	-0.115971	-0.602427	-0.368429	0.513835	0.180196	0.753501
36276	8.777274	-0.266103	4.492717	-0.553727	0.016440	0.003447	-0.584143	-0.116104	-0.604108	-0.360020	0.516213	0.174407	0.757293
36277	8.680272	-0.366933	4.503637	-0.558250	0.014612	0.006911	-0.583014	-0.115822	-0.605098	-0.351551	0.517289	0.169284	0.761687
36278	8.700024	-0.251055	4.502317	-0.534701	0.016469	-0.010499	-0.583293	-0.116810	-0.604263	-0.343049	0.519354	0.163875	0.765332
36279	8.719454	-0.258549	4.483044	-0.546494	0.018330	-0.010644	-0.581885	-0.115964	-0.605530	-0.334384	0.520122	0.158994	0.769663
36280	8.712026	-0.258351	4.507216	-0.551021	0.017385	-0.003617	-0.582161	-0.117659	-0.603859	-0.325748	0.522175	0.153204	0.773143
36281	8.690500	-0.241404	4.490140	-0.553719	0.025570	-0.010777	-0.581881	-0.116667	-0.605819	-0.316963	0.522769	0.148078	0.777380
36282	8.690332	-0.260661	4.502438	-0.567332	0.027436	-0.010951	-0.581591	-0.118357	-0.606120	-0.308002	0.524609	0.141994	0.780870
36283	8.683167	-0.250979	4.497507	-0.567517	0.004123	-0.023195	-0.579621	-0.117377	-0.605844	-0.298754	0.525473	0.136828	0.784795
36284	8.691959	-0.289127	4.589744	-0.541887	0.031831	-0.012457	-0.581456	-0.117090	-0.606107	-0.289977	0.526944	0.131087	0.788073
36285	8.684960	-0.231097	4.586689	-0.556624	0.006787	-0.024855	-0.580044	-0.117088	-0.607524	-0.280770	0.527579	0.126008	0.791802
36286	8.714108	-0.216887	4.569577	-0.560158	0.012947	-0.006348	-0.579758	-0.118221	-0.605851	-0.271784	0.529328	0.119979	0.794701
36287	8.680548	-0.260493	4.519364	-0.552936	0.013078	-0.024852	-0.581034	-0.116808	-0.606389	-0.262573	0.529730	0.114848	0.798280
36288	8.651137	-0.293885	4.560855	-0.554620	0.016378	0.008713	-0.579755	-0.118638	-0.607683	-0.253836	0.531289	0.108685	0.800929
36289	8.656243	-0.250507	4.545866	-0.541889	0.012603	0.021277	-0.577782	-0.117936	-0.608535	-0.245430	0.531637	0.103175	0.804041
36290	8.680427	-0.277364	4.526802	-0.563595	0.030794	0.013837	-0.578490	-0.117372	-0.608101	-0.236657	0.532886	0.096706	0.806644
36291	8.646370	-0.347234	4.527627	-0.554532	0.023503	0.017510	-0.578060	-0.118923	-0.607980	-0.228034	0.533005	0.090914	0.809716
36292	8.690145	-0.250811	4.531325	-0.556439	0.012725	0.015806	-0.577492	-0.119768	-0.608415	-0.219287	0.534382	0.084587	0.811908
36293	8.634169	-0.303414	4.565817	-0.545601	0.005520	0.008880	-0.577635	-0.119346	-0.608129	-0.210543	0.534631	0.079056	0.814611
36294	8.646328	-0.269627	4.570256	-0.558308	0.009203	0.006946	-0.578770	-0.117936	-0.607824	-0.201582	0.535923	0.072778	0.816611
36295	8.670352	-0.308476	4.565825	-0.560149	0.003800	0.007842	-0.578758	-0.120754	-0.607432	-0.192621	0.536148	0.066975	0.819120
36296	8.650969	-0.288899	4.584963	-0.569236	0.007501	0.001518	-0.578201	-0.119063	-0.608121	-0.183409	0.537365	0.060554	0.820935
36297	8.602962	-0.298505	4.546473	-0.540211	0.002000	-0.003425	-0.578341	-0.119345	-0.607983	-0.174434	0.537417	0.055157	0.823233
36298	8.680164	-0.286848	4.555904	-0.547482	-0.003458	0.007156	-0.578617	-0.120756	-0.607011	-0.165500	0.538604	0.049046	0.824688
36299	8.653400	-0.284081	4.584907	-0.554779	0.003973	-0.014213	-0.578340	-0.119484	-0.608406	-0.156153	0.538553	0.043479	0.826854
