# Supplementary material for: Identification of Haptic Based Guiding Using Hard Reins
Source: PLoS One. 2015 Jul 22;10(7):e0132020. doi: 10.1371/journal.pone.0132020 (PMC4511788; doi:10.1371/journal.pone.0132020)
Supplement: S8 File — (ZIP) [file pone.0132020.s008.zip › Exp2_MotionData1/Subject1/path1/T9/fh9.txt]

// Start Time: 0
// Sample rate: 25.0Hz
// Scenario: 4.9
// Firmware Version: 2.6.1
Counter	Acc_X	Acc_Y	Acc_Z	Gyr_X	Gyr_Y	Gyr_Z	Mag_X	Mag_Y	Mag_Z	Quat_w	Quat_x	Quat_y	Quat_z
35828	-0.118408	1.938825	-9.692522	-0.011625	0.023108	0.006467	0.133523	-0.483441	0.602967	0.080974	0.825517	-0.555631	-0.056917
35829	-0.118028	1.991755	-9.687110	0.035800	0.005633	0.000592	0.133259	-0.483995	0.603490	0.080423	0.825576	-0.555663	-0.056520
35830	-0.060187	1.972383	-9.582079	0.064394	0.012584	0.007851	0.132184	-0.482046	0.604051	0.079457	0.825603	-0.555849	-0.055662
35831	-0.016930	1.940965	-9.520324	0.025105	0.026584	-0.007385	0.131382	-0.481487	0.605119	0.079308	0.825757	-0.555703	-0.055051
35832	0.031051	1.899448	-9.602933	-0.007157	0.016056	0.002894	0.132972	-0.481219	0.605098	0.079558	0.825735	-0.555711	-0.054938
35833	-0.010234	1.868361	-9.648600	0.019633	-0.008427	0.008295	0.133099	-0.481081	0.606410	0.079128	0.825667	-0.555873	-0.054938
35834	-0.060880	1.876114	-9.602407	0.035705	-0.022422	0.010140	0.132553	-0.478302	0.606183	0.078250	0.825585	-0.556115	-0.054974
35835	-0.118800	1.881363	-9.606655	0.033891	-0.020669	0.016320	0.134402	-0.477480	0.607214	0.077453	0.825436	-0.556444	-0.055008
35836	-0.080123	1.885959	-9.578094	0.019645	-0.017155	0.001237	0.133495	-0.481362	0.607583	0.076888	0.825431	-0.556517	-0.055149
35837	-0.089752	1.890787	-9.597183	0.028612	-0.018886	-0.003105	0.134425	-0.481366	0.607175	0.076176	0.825491	-0.556516	-0.055244
35838	-0.123885	1.847543	-9.667087	0.028593	-0.018000	0.003069	0.135587	-0.475543	0.606821	0.075457	0.825486	-0.556616	-0.055296
35839	-0.127096	1.741268	-9.819698	-0.007255	-0.003148	0.023992	0.134646	-0.474290	0.608292	0.075535	0.825208	-0.556998	-0.055491
35840	-0.079152	1.692712	-9.844706	-0.050251	-0.011938	0.032435	0.134660	-0.476094	0.607224	0.076217	0.824757	-0.557494	-0.056277
35841	-0.037071	1.830092	-9.646405	-0.128996	-0.022502	0.026547	0.134296	-0.480532	0.604822	0.078085	0.824240	-0.557809	-0.058140
35842	-0.002096	1.986779	-9.445417	-0.127209	-0.008557	0.026628	0.134727	-0.484974	0.602671	0.080066	0.823728	-0.558116	-0.059737
35843	-0.047183	2.095588	-9.374077	-0.064497	-0.010248	0.006846	0.135273	-0.487753	0.602635	0.080995	0.823538	-0.558158	-0.060708
35844	-0.112525	2.078968	-9.469843	0.021464	0.017823	0.003186	0.133147	-0.488020	0.604108	0.080793	0.823553	-0.558214	-0.060249
35845	-0.118260	1.958199	-9.649038	0.035851	0.000409	-0.013533	0.133936	-0.486914	0.604370	0.080163	0.823765	-0.558024	-0.059959
35846	-0.099710	1.852084	-9.693681	0.009912	-0.011831	-0.018199	0.134455	-0.484696	0.604122	0.079796	0.823971	-0.557752	-0.060151
35847	-0.113877	1.895639	-9.644988	-0.025094	0.003836	0.009813	0.135246	-0.483312	0.603073	0.080231	0.823828	-0.557868	-0.060445
35848	-0.108496	1.972570	-9.644151	-0.043867	0.005584	0.007053	0.135392	-0.485950	0.603570	0.080974	0.823689	-0.557916	-0.060909
35849	-0.069405	2.034907	-9.610123	-0.044773	0.010806	0.010590	0.134602	-0.486778	0.603311	0.081813	0.823513	-0.558009	-0.061306
35850	-0.054735	2.058964	-9.571517	-0.022374	-0.001424	-0.000747	0.133808	-0.487051	0.603320	0.082113	0.823479	-0.557976	-0.061660
35851	-0.059667	2.044585	-9.566833	-0.001791	-0.003164	-0.002367	0.133552	-0.487604	0.601481	0.082077	0.823501	-0.557931	-0.061827
35852	-0.045482	2.001250	-9.543419	-0.016051	0.005599	-0.013027	0.133693	-0.489271	0.601725	0.082336	0.823622	-0.557693	-0.062014
35853	-0.094148	1.953185	-9.654111	-0.014253	0.002138	-0.013019	0.135673	-0.488033	0.602626	0.082550	0.823748	-0.557449	-0.062248
35854	-0.156801	1.972815	-9.686994	0.021423	-0.007507	0.010140	0.135679	-0.489143	0.602746	0.082076	0.823664	-0.557650	-0.062194
35855	-0.137327	1.992141	-9.610028	0.027708	0.003856	0.006699	0.134071	-0.486914	0.603580	0.081637	0.823642	-0.557779	-0.061900
35856	-0.161193	2.030873	-9.590149	-0.007147	0.016111	0.001217	0.134863	-0.485669	0.602793	0.081885	0.823637	-0.557762	-0.061791
35857	-0.112525	2.083352	-9.609194	-0.037603	0.016071	0.009803	0.134996	-0.485114	0.601615	0.082663	0.823489	-0.557841	-0.062022
35858	-0.083308	2.116799	-9.609061	-0.060860	0.031798	0.013213	0.134341	-0.486915	0.602395	0.083986	0.823282	-0.557925	-0.062233
35859	-0.049668	2.092556	-9.585595	-0.007160	0.017818	0.004727	0.134744	-0.487194	0.601336	0.084279	0.823242	-0.557954	-0.062103
35860	-0.028242	2.049135	-9.571858	0.031342	0.017836	-0.002058	0.134074	-0.486914	0.602924	0.083909	0.823340	-0.557928	-0.061542
35861	-0.040584	2.010833	-9.543351	0.012541	0.009082	-0.003112	0.133682	-0.488300	0.603441	0.083773	0.823409	-0.557868	-0.061346
35862	-0.069844	1.972473	-9.577188	-0.007185	-0.004046	0.002866	0.131689	-0.487595	0.603216	0.083797	0.823350	-0.557926	-0.061568
35863	-0.117814	2.018521	-9.585858	0.021431	-0.004907	0.006620	0.135127	-0.486087	0.603966	0.083367	0.823309	-0.558061	-0.061488
35864	-0.146693	2.030907	-9.542205	0.014239	0.000321	0.014528	0.133798	-0.486081	0.604512	0.083104	0.823177	-0.558307	-0.061376
35865	-0.108070	2.030457	-9.590612	-0.026814	0.010853	-0.004249	0.132737	-0.486214	0.604789	0.083628	0.823196	-0.558177	-0.061596
35866	-0.069336	2.044528	-9.610012	-0.026895	0.019546	0.016922	0.131951	-0.487458	0.603738	0.084258	0.822981	-0.558395	-0.061625
35867	-0.033014	2.058661	-9.614970	-0.000026	0.016059	0.010048	0.133812	-0.487051	0.602139	0.084419	0.822891	-0.558524	-0.061434
35868	0.032034	2.034378	-9.524479	0.014297	0.016035	0.005720	0.131155	-0.487315	0.603489	0.084318	0.822870	-0.558610	-0.061079
35869	0.070235	1.973893	-9.542329	0.005345	0.026516	0.010075	0.131680	-0.486763	0.604275	0.084511	0.822801	-0.558729	-0.060649
35870	0.045984	1.961842	-9.611959	0.001772	0.012546	0.006480	0.131282	-0.486066	0.603237	0.084580	0.822750	-0.558810	-0.060489
35871	0.012026	1.942688	-9.669568	0.030341	-0.003199	0.017213	0.131409	-0.485929	0.604550	0.084036	0.822608	-0.559128	-0.060249
35872	-0.040950	1.962464	-9.630428	0.014204	0.000288	0.024176	0.131147	-0.486621	0.604678	0.083784	0.822360	-0.559545	-0.060124
35873	-0.026295	1.984144	-9.582236	0.010709	-0.004928	0.002983	0.131400	-0.484680	0.604956	0.083524	0.822341	-0.559607	-0.060154
35874	-0.021473	1.981819	-9.543849	0.014289	0.009056	0.005700	0.131544	-0.486207	0.604282	0.083346	0.822311	-0.559703	-0.059914
35875	-0.074617	1.981985	-9.625107	0.014289	0.016079	0.010149	0.130869	-0.484955	0.605618	0.083270	0.822244	-0.559853	-0.059546
35876	-0.026490	1.957613	-9.606574	0.000020	0.010836	-0.002330	0.130621	-0.487173	0.604418	0.083337	0.822277	-0.559805	-0.059451
35877	-0.021703	1.952669	-9.637918	-0.010762	0.016060	0.009945	0.129562	-0.487445	0.604038	0.083670	0.822170	-0.559921	-0.059362
35878	-0.018903	2.005647	-9.610894	-0.001774	0.012580	-0.000567	0.129815	-0.485642	0.604708	0.083788	0.822188	-0.559889	-0.059254
35879	-0.021061	2.041730	-9.615268	-0.014317	0.013442	0.003759	0.131143	-0.485788	0.604424	0.084144	0.822141	-0.559904	-0.059259
35880	0.031892	2.015077	-9.543927	-0.005375	0.002050	-0.000646	0.130750	-0.486897	0.604944	0.084204	0.822143	-0.559881	-0.059364
35881	-0.001610	2.058563	-9.567173	0.003588	-0.001426	-0.004098	0.129548	-0.485919	0.605497	0.084093	0.822196	-0.559813	-0.059425
35882	0.010292	2.034430	-9.562746	0.010740	-0.004928	-0.004067	0.130074	-0.484672	0.604845	0.083805	0.822250	-0.559773	-0.059471
35883	0.007723	2.012809	-9.560569	0.008958	0.007318	-0.002277	0.129154	-0.486611	0.605759	0.083708	0.822302	-0.559726	-0.059323
35884	-0.035904	1.991406	-9.591684	-0.000021	0.010815	0.006491	0.130878	-0.486759	0.605993	0.083786	0.822241	-0.559816	-0.059212
35885	0.002720	1.990972	-9.635284	-0.009008	0.003792	0.014320	0.129820	-0.487170	0.605743	0.083964	0.822073	-0.560027	-0.059294
35886	-0.011465	2.032107	-9.591427	0.001730	0.005541	0.013535	0.129157	-0.486055	0.603795	0.083962	0.821924	-0.560251	-0.059240
35887	0.060746	2.000184	-9.621259	0.006196	0.003774	0.015296	0.129019	-0.486333	0.605763	0.083893	0.821771	-0.560497	-0.059148
35888	-0.031118	1.986455	-9.625431	0.003557	-0.004920	0.002934	0.130088	-0.487588	0.605735	0.083732	0.821737	-0.560558	-0.059263
35889	-0.002505	1.935689	-9.635875	0.006225	-0.017174	0.002890	0.129691	-0.487446	0.605086	0.083411	0.821698	-0.560634	-0.059534
35890	-0.089378	1.943643	-9.615807	0.014274	-0.011905	0.004757	0.129683	-0.485919	0.604970	0.082996	0.821646	-0.560761	-0.059641
35891	-0.050527	1.972322	-9.577356	-0.005427	0.002053	0.011707	0.130752	-0.486480	0.603767	0.083088	0.821512	-0.560936	-0.059713
35892	-0.064715	2.013413	-9.547920	-0.012540	0.010817	0.003768	0.130342	-0.485646	0.605750	0.083369	0.821465	-0.560959	-0.059748
35893	-0.050040	2.039728	-9.557358	-0.011645	0.012562	0.004664	0.130483	-0.486896	0.605473	0.083673	0.821412	-0.560994	-0.059731
35894	0.003078	2.039239	-9.581857	-0.004457	0.009070	-0.002362	0.129693	-0.487168	0.604170	0.083793	0.821434	-0.560945	-0.059716
35895	-0.009001	2.039267	-9.603383	0.003652	0.010857	-0.013747	0.128887	-0.485637	0.604460	0.083808	0.821610	-0.560698	-0.059586
35896	-0.006580	2.041521	-9.646641	0.001774	-0.003174	0.002931	0.129691	-0.486335	0.603259	0.083695	0.821573	-0.560759	-0.059692
35897	-0.006695	2.024750	-9.625201	0.007160	0.006452	0.001239	0.132087	-0.488292	0.604122	0.083621	0.821581	-0.560770	-0.059569
35898	-0.028488	2.015402	-9.591472	-0.000021	-0.001429	0.002925	0.131146	-0.486066	0.604027	0.083559	0.821551	-0.560813	-0.059665
35899	-0.045286	2.029981	-9.586352	-0.008979	-0.003182	0.004623	0.131290	-0.488288	0.604528	0.083647	0.821484	-0.560877	-0.059877
35900	-0.011612	2.010548	-9.562832	-0.007183	0.003804	0.004647	0.130744	-0.486620	0.606128	0.083761	0.821420	-0.560943	-0.059966
35901	-0.031265	1.962711	-9.524757	-0.002686	0.014311	0.001188	0.129420	-0.487029	0.606144	0.083938	0.821422	-0.560929	-0.059824
35902	-0.016935	1.943099	-9.609227	0.007207	0.009103	-0.009339	0.129688	-0.487169	0.605614	0.083858	0.821541	-0.560782	-0.059689
35903	-0.019256	1.957439	-9.645094	0.044761	-0.006633	-0.007355	0.131015	-0.487176	0.605593	0.083006	0.821693	-0.560718	-0.059372
35904	-0.050438	1.986577	-9.634876	0.035813	0.005612	-0.003837	0.130731	-0.484816	0.606934	0.082425	0.821802	-0.560688	-0.058963
35905	-0.067137	2.015543	-9.644013	0.005368	0.009094	0.003015	0.131006	-0.485233	0.604957	0.082408	0.821791	-0.560722	-0.058813
35906	-0.016539	1.996227	-9.538919	-0.021489	0.007301	0.002791	0.131268	-0.485929	0.606915	0.082795	0.821732	-0.560731	-0.059008
35907	-0.021283	2.010476	-9.610819	-0.021493	0.016055	0.008116	0.130204	-0.485229	0.606675	0.083305	0.821628	-0.560805	-0.059037
35908	-0.083789	2.049459	-9.607428	-0.004450	0.005605	-0.004108	0.130476	-0.485924	0.605877	0.083385	0.821668	-0.560729	-0.059081
35909	-0.002156	1.981653	-9.548825	0.021457	0.007310	0.003097	0.130207	-0.486340	0.607583	0.083085	0.821681	-0.560786	-0.058782
35910	-0.048319	1.945632	-9.647383	0.030443	0.016105	-0.000322	0.130732	-0.486066	0.608628	0.082714	0.821752	-0.560793	-0.058255
35911	-0.046124	1.914389	-9.633340	-0.016042	0.017861	-0.009473	0.128865	-0.486197	0.611806	0.083130	0.821856	-0.560581	-0.058224
35912	-0.041245	1.919345	-9.573238	-0.019667	0.009082	-0.003365	0.129664	-0.487312	0.612833	0.083499	0.821863	-0.560501	-0.058380
35913	-0.035959	1.981962	-9.534109	-0.003565	0.012572	-0.002343	0.130075	-0.487451	0.609149	0.083656	0.821902	-0.560430	-0.058286
35914	0.007488	1.979202	-9.539323	0.016128	0.019566	-0.002188	0.128077	-0.486052	0.609194	0.083555	0.821964	-0.560397	-0.057867
35915	-0.006967	1.986310	-9.611220	-0.000853	0.020460	-0.004064	0.129408	-0.487170	0.609687	0.083755	0.822036	-0.560288	-0.057615
35916	0.022046	1.990924	-9.601804	0.001801	0.010817	-0.000562	0.129821	-0.487725	0.606262	0.083795	0.822060	-0.560259	-0.057496
35917	0.021872	1.966842	-9.611692	0.021506	-0.000532	-0.008395	0.129424	-0.488001	0.606528	0.083387	0.822194	-0.560139	-0.057344
35918	0.002483	1.957342	-9.621248	0.010717	0.003818	0.004764	0.129671	-0.485366	0.607601	0.083207	0.822159	-0.560228	-0.057232
35919	0.007355	1.964418	-9.654858	-0.001803	-0.010169	0.000217	0.129136	-0.485780	0.609443	0.083084	0.822146	-0.560239	-0.057485
35920	-0.026393	1.971964	-9.632849	-0.012582	-0.006690	0.009855	0.130864	-0.485650	0.608368	0.083176	0.822008	-0.560396	-0.057798
35921	-0.009670	1.945491	-9.594842	-0.017875	0.005579	-0.004249	0.130605	-0.486481	0.607838	0.083486	0.822037	-0.560289	-0.057979
35922	-0.011937	1.964877	-9.553741	-0.017868	0.020441	-0.002430	0.130610	-0.486480	0.606263	0.083955	0.822052	-0.560202	-0.057927
35923	0.007458	1.976650	-9.587420	-0.003546	0.016075	-0.004106	0.129948	-0.487727	0.608098	0.084147	0.822115	-0.560096	-0.057775
35924	0.021898	1.971549	-9.645288	-0.004459	0.009075	-0.000617	0.130881	-0.487870	0.607032	0.084270	0.822121	-0.560071	-0.057756
35925	0.012329	1.983695	-9.630644	-0.007117	-0.006651	-0.011263	0.129684	-0.488003	0.608100	0.084257	0.822232	-0.559882	-0.058028
35926	0.026641	1.957286	-9.578196	-0.021419	0.012578	-0.010427	0.129021	-0.487722	0.607456	0.084685	0.822305	-0.559697	-0.058161
35927	-0.021690	1.952824	-9.587443	0.010720	0.006444	0.003898	0.129949	-0.487171	0.606791	0.084541	0.822291	-0.559756	-0.057992
35928	-0.045678	1.976911	-9.637432	0.005322	0.006442	0.011802	0.129284	-0.487585	0.608110	0.084488	0.822172	-0.559951	-0.057885
35929	-0.011582	2.015307	-9.579601	0.012517	0.009066	0.003049	0.129027	-0.488276	0.606794	0.084342	0.822174	-0.559993	-0.057656
35930	0.002941	2.020004	-9.579673	0.003524	0.007287	0.012666	0.130349	-0.487729	0.607042	0.084329	0.822049	-0.560189	-0.057554
35931	-0.002037	2.000675	-9.620711	-0.010740	0.009066	0.002874	0.128892	-0.488971	0.608627	0.084566	0.822014	-0.560201	-0.057587
35932	0.029186	1.976421	-9.606838	-0.021436	-0.000544	-0.009590	0.130492	-0.489812	0.607675	0.084849	0.822074	-0.560035	-0.057932
35933	-0.021492	1.981584	-9.620763	-0.014309	-0.001416	-0.002475	0.129563	-0.489390	0.607169	0.085019	0.822080	-0.559974	-0.058186
35934	-0.033481	1.991490	-9.558056	-0.007083	0.002113	-0.018266	0.130090	-0.489116	0.607688	0.085086	0.822261	-0.559681	-0.058342
35935	-0.030793	2.029926	-9.567250	-0.000845	0.005599	-0.011152	0.130622	-0.489535	0.607939	0.085102	0.822396	-0.559480	-0.058347
35936	0.012611	2.022268	-9.601361	0.000078	0.009104	-0.015552	0.129174	-0.491470	0.607810	0.085130	0.822550	-0.559253	-0.058305
35937	0.007773	2.020003	-9.567698	-0.018762	0.012566	-0.004221	0.129305	-0.491054	0.607681	0.085528	0.822585	-0.559133	-0.058384
35938	-0.016583	1.993499	-9.644703	-0.017890	0.016072	0.003732	0.130242	-0.491475	0.605956	0.085956	0.822536	-0.559139	-0.058391
35939	-0.030912	2.015304	-9.629908	0.007208	0.012606	-0.007544	0.129297	-0.490083	0.608478	0.085921	0.822652	-0.558995	-0.058185
35940	-0.059981	2.001231	-9.586556	0.010753	0.003848	-0.004021	0.129829	-0.490364	0.608468	0.085730	0.822708	-0.558952	-0.058089
35941	-0.021238	2.015419	-9.567500	-0.007176	0.005559	0.003776	0.129573	-0.491194	0.607150	0.085863	0.822665	-0.558989	-0.058143
35942	0.029603	2.034191	-9.591757	-0.012507	0.016058	-0.000641	0.130104	-0.490919	0.606489	0.086196	0.822663	-0.558946	-0.058099
35943	0.060818	2.009849	-9.606728	-0.014255	0.016073	-0.009480	0.128774	-0.490357	0.606515	0.086549	0.822768	-0.558739	-0.058080
35944	0.007258	1.947867	-9.561312	0.007230	0.012598	-0.014620	0.128773	-0.490496	0.607038	0.086501	0.822935	-0.558519	-0.057899
35945	-0.040845	1.974725	-9.553378	0.035774	0.002080	0.001430	0.128228	-0.489384	0.609421	0.085882	0.822988	-0.558574	-0.057534
35946	-0.011527	2.022559	-9.567501	0.017940	0.017837	-0.006572	0.129808	-0.487867	0.610462	0.085729	0.823120	-0.558444	-0.057128
35947	-0.025744	2.061113	-9.581356	-0.028679	0.002043	0.009786	0.128348	-0.487859	0.610615	0.086180	0.822970	-0.558561	-0.057471
35948	0.003415	2.087263	-9.607745	-0.035831	0.009034	0.011519	0.128760	-0.488692	0.607975	0.086832	0.822776	-0.558714	-0.057784
35949	-0.020870	2.068203	-9.610158	-0.016108	0.009067	0.002854	0.130361	-0.490367	0.608197	0.087149	0.822731	-0.558719	-0.057886
35950	-0.040638	2.005788	-9.620319	-0.012603	-0.004076	0.015162	0.129565	-0.490362	0.608078	0.087277	0.822533	-0.558965	-0.058146
35951	-0.016637	1.984054	-9.587128	-0.021515	0.002049	0.008057	0.127972	-0.491604	0.610584	0.087605	0.822413	-0.559061	-0.058417
35952	0.007386	1.966992	-9.599548	-0.014330	0.003809	0.002819	0.128238	-0.491188	0.609534	0.087833	0.822337	-0.559120	-0.058592
35953	-0.002162	1.981587	-9.570457	0.025025	0.009057	0.006654	0.129297	-0.490500	0.608999	0.087468	0.822323	-0.559235	-0.058228
35954	-0.008897	2.053706	-9.600815	0.025067	0.012581	-0.000364	0.129293	-0.489945	0.609268	0.087146	0.822389	-0.559231	-0.057819
35955	-0.030326	2.097090	-9.626569	0.014368	0.007360	-0.009257	0.127166	-0.489100	0.609177	0.086919	0.822532	-0.559075	-0.057633
35956	0.017537	2.034381	-9.560406	0.005382	0.009064	-0.002296	0.128774	-0.489662	0.605471	0.086875	0.822551	-0.559067	-0.057511
35957	0.009967	1.990952	-9.623330	0.017875	-0.008424	0.001251	0.127433	-0.487851	0.606560	0.086425	0.822564	-0.559115	-0.057527
35958	0.002721	1.990987	-9.630478	0.017880	-0.008419	0.000373	0.128884	-0.488000	0.609293	0.085984	0.822566	-0.559178	-0.057546
35959	0.026816	1.981382	-9.563498	-0.012619	0.002009	0.018682	0.128357	-0.488552	0.609164	0.086171	0.822344	-0.559460	-0.057700
35960	0.010140	2.012820	-9.550976	-0.017997	-0.004991	0.018629	0.129026	-0.489110	0.608361	0.086381	0.822089	-0.559767	-0.058032
35961	-0.001833	2.029501	-9.632399	0.013291	-0.015474	0.024115	0.126753	-0.487989	0.611689	0.085953	0.821831	-0.560198	-0.058175
35962	0.012470	2.002981	-9.616003	0.007109	-0.000576	0.010015	0.128742	-0.487861	0.611791	0.085789	0.821719	-0.560387	-0.058167
35963	-0.002043	2.000601	-9.644747	-0.001801	0.003822	0.003802	0.128886	-0.488138	0.609029	0.085800	0.821685	-0.560434	-0.058196
35964	-0.021633	1.962305	-9.633000	-0.008976	0.002068	0.006385	0.129939	-0.486617	0.608766	0.085929	0.821611	-0.560508	-0.058329
35965	0.036351	1.964426	-9.578197	0.021446	0.002051	0.004826	0.129412	-0.487169	0.608768	0.085537	0.821603	-0.560601	-0.058123
35966	-0.007036	1.976689	-9.611330	0.062646	0.019589	0.001681	0.128079	-0.485496	0.607755	0.084673	0.821659	-0.560747	-0.057182
35967	-0.021554	1.972051	-9.592031	0.035723	0.002054	0.013761	0.128607	-0.485221	0.608012	0.084055	0.821574	-0.561003	-0.056802
35968	0.026778	1.976528	-9.577975	0.017888	0.005561	0.001293	0.127793	-0.483692	0.610534	0.083772	0.821581	-0.561057	-0.056588
35969	0.007542	1.990846	-9.664169	0.035768	-0.001419	0.004933	0.128056	-0.483555	0.611057	0.083106	0.821590	-0.561173	-0.056278
35970	0.055469	1.937685	-9.621932	0.019734	0.009088	-0.009270	0.128310	-0.482030	0.611987	0.082821	0.821725	-0.561045	-0.056003
35971	0.035985	1.913857	-9.598002	0.007187	0.002082	-0.007624	0.129651	-0.483980	0.611028	0.082652	0.821832	-0.560917	-0.055975
35972	0.002152	1.909399	-9.568920	0.035746	-0.001440	0.006678	0.129392	-0.483977	0.609194	0.082001	0.821782	-0.561117	-0.055669
35973	-0.002647	1.918588	-9.722595	0.026831	-0.010146	0.001302	0.130025	-0.481068	0.612889	0.081380	0.821806	-0.561177	-0.055606
35974	-0.019372	1.945045	-9.765409	0.023193	-0.017162	0.013597	0.130286	-0.480237	0.612894	0.080771	0.821682	-0.561439	-0.055683
35975	-0.012211	1.941776	-10.029889	0.064379	-0.043330	0.006757	0.130546	-0.479406	0.613160	0.079165	0.821668	-0.561683	-0.055734
35976	0.021140	1.874502	-9.920391	0.114428	-0.060857	0.010556	0.131991	-0.476359	0.612119	0.076533	0.821369	-0.562504	-0.055550
35977	-0.013193	1.784909	-9.416398	0.096527	-0.053058	-0.000139	0.133696	-0.474288	0.614214	0.074281	0.821464	-0.562680	-0.055406
35978	-0.049536	1.757357	-9.079916	0.006991	-0.021675	0.013419	0.134352	-0.473737	0.615391	0.073884	0.821282	-0.562965	-0.055743
35979	-0.148421	1.777124	-9.160553	-0.039505	0.028208	0.023870	0.134888	-0.474851	0.615765	0.074812	0.820992	-0.563263	-0.055763
35980	-0.206194	1.814901	-9.539368	-0.014328	0.019607	0.004670	0.133164	-0.475397	0.616442	0.075221	0.820936	-0.563300	-0.055674
35981	-0.097563	1.820268	-9.867115	0.028739	0.013576	-0.014448	0.133554	-0.473733	0.616059	0.074816	0.821164	-0.563066	-0.055226
35982	-0.013358	1.778512	-9.935618	-0.021390	0.016160	-0.006906	0.132763	-0.473728	0.614759	0.075289	0.821212	-0.562926	-0.055292
35983	0.025375	1.788183	-9.820475	-0.111870	0.009054	0.012664	0.132775	-0.475393	0.613954	0.077172	0.820916	-0.562987	-0.056455
35984	-0.020164	1.827812	-9.562456	-0.229138	-0.007646	0.013527	0.132948	-0.481500	0.612447	0.080812	0.820397	-0.562949	-0.059216
35985	-0.161791	1.940164	-9.365261	-0.368800	-0.027829	0.021309	0.133534	-0.488441	0.608036	0.086502	0.819513	-0.562883	-0.063863
35986	-0.107396	2.113309	-9.238760	-0.565629	-0.001684	0.023510	0.133248	-0.502035	0.598322	0.095728	0.818228	-0.562493	-0.070289
35987	-0.052464	2.367660	-9.298800	-0.694467	0.017504	0.031489	0.131655	-0.519787	0.589768	0.107259	0.816496	-0.561938	-0.077824
35988	-0.117642	2.716187	-9.544190	-0.848417	0.020101	0.053383	0.132309	-0.535330	0.580020	0.121359	0.814028	-0.561307	-0.086974
35989	-0.136677	3.098309	-9.698261	-0.982604	0.012224	0.052464	0.130378	-0.558905	0.563931	0.137496	0.810923	-0.560308	-0.097743
35990	0.038040	3.553989	-9.687319	-1.149022	0.008616	0.053041	0.128997	-0.584287	0.545452	0.156242	0.806988	-0.558727	-0.110377
35991	0.043014	3.910088	-9.637602	-1.454164	0.027731	0.067699	0.127151	-0.618267	0.522037	0.180040	0.801410	-0.556286	-0.125995
35992	-0.058267	4.266923	-9.618204	-1.954431	0.008318	0.087877	0.125094	-0.655156	0.487832	0.211560	0.793157	-0.551815	-0.147120
35993	0.011851	4.584538	-8.615316	-2.582803	-0.000913	0.118533	0.123895	-0.696762	0.443721	0.252464	0.779878	-0.545376	-0.174977
35994	-0.010953	5.421799	-7.817157	-3.268405	0.009136	0.156029	0.121514	-0.748756	0.375240	0.304794	0.763660	-0.530058	-0.207274
35995	0.030300	6.425590	-6.671536	-3.640968	-0.000103	0.205437	0.116788	-0.797675	0.289235	0.360227	0.737327	-0.516745	-0.244048
35996	0.028368	7.468263	-5.505869	-3.692885	-0.028313	0.176066	0.106268	-0.841969	0.183148	0.414269	0.707175	-0.499673	-0.280377
35997	0.140051	8.183531	-4.143054	-3.660729	-0.040829	0.150784	0.103023	-0.862572	0.082175	0.465184	0.673287	-0.480347	-0.315525
35998	0.221570	8.735255	-2.851561	-3.498794	-0.021787	0.126539	0.103362	-0.865712	-0.010277	0.511689	0.637936	-0.458890	-0.347321
35999	0.254485	8.907248	-1.583242	-3.367512	-0.008089	0.150453	0.099782	-0.854810	-0.105155	0.554340	0.600630	-0.436528	-0.376023
36000	0.327117	9.228249	-0.253466	-3.516201	0.021288	0.160064	0.095704	-0.827529	-0.198286	0.596481	0.559034	-0.410745	-0.403706
36001	0.356880	8.629843	0.777694	-3.697292	0.024411	0.207066	0.084904	-0.782166	-0.295860	0.637936	0.511947	-0.381888	-0.430243
36002	0.343673	8.079518	2.477940	-3.959078	0.020343	0.271085	0.078516	-0.721699	-0.390201	0.678797	0.458074	-0.349274	-0.455423
36003	0.595618	8.133587	4.283793	-4.126790	0.022374	0.309418	0.079462	-0.652397	-0.471831	0.717143	0.398598	-0.313146	-0.478293
36004	0.621134	8.264230	6.169391	-4.016832	0.047422	0.286496	0.076512	-0.556291	-0.545653	0.749750	0.338515	-0.275483	-0.497384
36005	0.998118	7.573627	7.826202	-3.567614	0.082217	0.233210	0.074552	-0.458953	-0.600967	0.774732	0.283622	-0.239704	-0.511753
36006	1.122300	6.671402	8.853054	-2.907086	0.157543	0.174608	0.065583	-0.353536	-0.637716	0.792384	0.238902	-0.208211	-0.521249
36007	1.269877	5.693966	8.941487	-2.326252	0.190105	0.142585	0.068426	-0.281088	-0.659616	0.804935	0.202933	-0.181407	-0.527246
36008	1.102930	4.630293	9.130186	-2.022856	0.203398	0.117357	0.081968	-0.229523	-0.671779	0.814424	0.171899	-0.157216	-0.531458
36009	1.147117	4.055153	9.154437	-2.053377	0.194595	0.132832	0.086685	-0.168752	-0.678989	0.822835	0.139670	-0.132550	-0.534665
36010	0.976933	3.217296	9.242411	-2.207148	0.199927	0.099887	0.091229	-0.104236	-0.681172	0.829762	0.105069	-0.105905	-0.537811
36011	0.721574	2.288627	9.306041	-2.464816	0.192964	0.087295	0.091423	-0.028043	-0.672275	0.835278	0.065634	-0.076271	-0.540541
36012	0.831702	1.138428	9.436073	-2.690442	0.154335	0.099339	0.097038	0.051034	-0.662908	0.838883	0.022124	-0.044747	-0.542018
36013	0.621048	0.034815	9.824177	-2.772889	0.159530	0.112685	0.106388	0.123981	-0.649327	0.840161	-0.023114	-0.012033	-0.541711
36014	0.546040	-0.648847	9.451637	-2.728092	0.114203	0.092471	0.109825	0.201949	-0.622347	0.838667	-0.067690	0.019379	-0.540074
36015	0.674934	-1.202552	9.622015	-2.285953	0.079374	0.043423	0.114754	0.271023	-0.589965	0.835093	-0.105427	0.045411	-0.537998
36016	0.429457	-2.104428	9.820462	-1.317701	0.041311	-0.011455	0.111694	0.322653	-0.558292	0.831857	-0.127009	0.060156	-0.536903
36017	0.434758	-2.378449	9.894176	-0.216966	0.034719	-0.063436	0.112094	0.339300	-0.548287	0.830528	-0.130668	0.062886	-0.537769
36018	0.667129	-2.307576	10.066036	0.502508	0.019135	-0.096199	0.113463	0.334160	-0.552034	0.830734	-0.122283	0.057466	-0.540024
36019	0.555340	-2.062013	9.853512	0.661862	0.015784	-0.109941	0.113848	0.318756	-0.560858	0.831037	-0.111544	0.050261	-0.542596
36020	0.660743	-1.837304	9.667716	0.434708	0.040251	-0.120301	0.112100	0.305586	-0.570414	0.830622	-0.104051	0.045864	-0.545102
36021	0.710910	-2.924993	9.635550	0.296769	0.044532	-0.091568	0.109168	0.290201	-0.579318	0.830151	-0.099037	0.043114	-0.546975
36022	0.677613	-2.515860	9.626120	0.361691	0.041722	-0.002894	0.109622	0.282567	-0.582814	0.830772	-0.092628	0.039766	-0.547408
36023	0.684880	-2.506854	9.443498	0.464412	0.022448	0.034798	0.111229	0.280755	-0.584038	0.831928	-0.084983	0.035048	-0.547216
36024	0.778505	-2.256499	9.748405	0.446245	0.015227	0.085763	0.113577	0.268393	-0.590499	0.833573	-0.077381	0.030485	-0.546112
36025	0.601678	-1.990919	9.623197	0.267207	-0.002294	0.105653	0.113926	0.257707	-0.596649	0.835098	-0.073258	0.027614	-0.544501
36026	0.545541	-1.735618	9.590565	0.068632	0.002941	0.097245	0.115844	0.248538	-0.599133	0.836247	-0.072078	0.026980	-0.542924
36027	0.713297	-1.241295	9.635660	-0.061925	0.026481	0.089379	0.116501	0.249644	-0.599132	0.837082	-0.073149	0.028133	-0.541434
36028	0.550422	-1.398218	9.817924	-0.117431	0.032596	0.092535	0.119243	0.255874	-0.596617	0.837883	-0.074762	0.030008	-0.539872
36029	0.648309	-1.225075	10.054609	-0.076179	0.027340	0.064619	0.121348	0.258082	-0.595446	0.838419	-0.076059	0.031275	-0.538786
36030	0.603670	-1.049323	9.994526	-0.034896	0.053664	0.047443	0.122660	0.260573	-0.595310	0.838836	-0.076089	0.032545	-0.538058
36031	0.592591	-0.907583	9.909726	-0.021385	0.074710	0.037078	0.123984	0.260843	-0.594802	0.839125	-0.075939	0.033946	-0.537540
36032	0.679957	-1.182672	9.843319	0.020693	0.064235	0.028454	0.124773	0.262227	-0.595325	0.839412	-0.074934	0.034767	-0.537182
36033	0.558532	-1.277953	9.838465	0.054706	0.064291	0.025194	0.129010	0.263036	-0.594332	0.839693	-0.073611	0.035132	-0.536900
36034	0.596038	-1.436914	9.865155	0.033284	0.078292	0.016233	0.130477	0.262196	-0.594888	0.839855	-0.072252	0.036035	-0.536773
36035	0.643732	-1.514863	9.666763	-0.197500	0.092266	0.012813	0.135623	0.265775	-0.592830	0.839608	-0.074874	0.039537	-0.536554
36036	0.824032	-1.955069	9.328468	-0.282462	0.083530	0.008501	0.136493	0.274930	-0.591308	0.839190	-0.078765	0.043905	-0.536310
36037	0.862632	-1.964589	9.460216	-0.113627	0.041436	0.051859	0.138837	0.280467	-0.587744	0.839499	-0.080524	0.045686	-0.535416
36038	0.651814	-1.727350	9.419097	0.052727	0.004783	0.058338	0.139606	0.284348	-0.586404	0.840197	-0.079586	0.045217	-0.534500
36039	0.427969	-1.987737	10.220792	0.226263	0.039738	0.054439	0.142552	0.281002	-0.588714	0.841067	-0.075660	0.043322	-0.533859
36040	0.296627	-1.784407	10.305981	0.257632	0.078266	0.053124	0.145117	0.274744	-0.591179	0.841938	-0.070495	0.041889	-0.533307
36041	0.115939	-1.709866	9.837317	0.196032	0.110792	0.045823	0.148488	0.268205	-0.595890	0.842577	-0.066316	0.041499	-0.532863
36042	0.134987	-1.400645	9.537872	0.119145	0.125696	0.047143	0.151688	0.265412	-0.596098	0.843123	-0.062981	0.042331	-0.532340
36043	0.280214	-1.336106	8.989371	-0.011410	0.111746	0.041717	0.155797	0.266778	-0.597328	0.843434	-0.062282	0.044155	-0.531781
36044	0.087868	-1.551513	8.849153	-0.138504	0.089040	0.046894	0.158808	0.272312	-0.594956	0.843671	-0.063681	0.047110	-0.530985
36045	-0.042423	-1.540446	8.989805	-0.161780	0.055818	0.036068	0.162620	0.277286	-0.592864	0.843767	-0.066115	0.049588	-0.530308
36046	0.014088	-1.751681	9.275305	-0.152891	0.054863	0.039588	0.163644	0.281442	-0.589163	0.843921	-0.068126	0.052109	-0.529567
36047	-0.080993	-1.884948	9.500519	-0.204841	0.029462	0.037351	0.165462	0.287539	-0.587817	0.843975	-0.071565	0.054605	-0.528776
36048	-0.166564	-2.044264	9.883980	-0.185172	0.006700	0.022417	0.168590	0.294598	-0.583594	0.843929	-0.074646	0.056630	-0.528209
36049	-0.316100	-2.021188	9.969656	-0.076121	-0.024774	0.034601	0.167499	0.299322	-0.582873	0.844182	-0.076478	0.056863	-0.527517
36050	-0.533816	-1.722590	9.525520	0.076085	-0.068279	0.013659	0.166974	0.298770	-0.583527	0.844514	-0.075950	0.054850	-0.527275
36051	-0.677857	-1.269014	9.608889	0.151527	-0.103071	-0.058920	0.164877	0.295730	-0.585889	0.844208	-0.074811	0.051244	-0.528290
36052	-0.519987	-1.820746	9.711742	0.168715	-0.127496	-0.113678	0.161452	0.293530	-0.589271	0.843376	-0.073476	0.047060	-0.530192
36053	-0.236339	-2.025278	10.408755	0.251808	-0.125965	-0.107922	0.156840	0.290087	-0.592517	0.842685	-0.070912	0.041955	-0.532065
36054	0.066011	-1.618726	10.410821	0.210942	-0.040237	-0.144927	0.153961	0.285525	-0.596326	0.841459	-0.067958	0.038748	-0.534628
36055	0.311120	-1.416911	9.387151	0.021554	-0.006837	-0.170868	0.150927	0.283460	-0.597744	0.839642	-0.068038	0.038014	-0.537519
36056	0.476250	-1.946558	8.865294	-0.137663	-0.015555	-0.172207	0.145994	0.288207	-0.598672	0.837601	-0.070699	0.038920	-0.540288
36057	0.670271	-1.843365	9.283010	-0.200409	-0.029742	-0.162188	0.144091	0.294600	-0.595953	0.835553	-0.074777	0.040187	-0.542811
36058	0.625494	-2.052220	10.088559	-0.180822	0.001591	-0.154929	0.142317	0.301548	-0.593232	0.833584	-0.077958	0.041867	-0.545258
36059	0.464128	-1.662939	10.339581	-0.096640	0.054114	-0.161052	0.140165	0.305167	-0.590931	0.831600	-0.079398	0.043384	-0.547955
36060	0.463901	-1.339870	9.800114	-0.076782	0.104993	-0.167695	0.140931	0.309604	-0.589586	0.829536	-0.079723	0.045628	-0.550847
36061	0.280180	-1.693091	9.449136	-0.137578	0.087629	-0.175259	0.139819	0.315714	-0.585176	0.827272	-0.081469	0.048116	-0.553776
36062	0.305802	-1.829892	9.613180	-0.116296	0.033297	-0.154192	0.139248	0.322379	-0.584576	0.825331	-0.083226	0.049627	-0.556273
36063	0.232175	-1.660644	9.711901	-0.003840	0.005204	-0.102312	0.137237	0.325443	-0.583595	0.824155	-0.083593	0.049378	-0.557980
36064	0.098098	-1.498522	9.686080	0.108750	-0.029778	-0.078634	0.135652	0.326286	-0.587107	0.823480	-0.082265	0.047465	-0.559339
36065	-0.030257	-1.213593	9.719305	0.171321	-0.057749	-0.072896	0.133419	0.322968	-0.588025	0.822975	-0.080375	0.044270	-0.560618
36066	0.010890	-0.856158	9.511555	0.212729	-0.069842	-0.123680	0.131211	0.317153	-0.591988	0.821976	-0.077820	0.040459	-0.562728
36067	0.136054	-0.914712	9.560274	0.159368	-0.062737	-0.194588	0.126066	0.314963	-0.596657	0.820058	-0.076223	0.037117	-0.565966
36068	0.221725	-1.088799	9.483026	0.141830	-0.078304	-0.276780	0.120788	0.311385	-0.598844	0.817177	-0.075042	0.033729	-0.570485
36069	0.269818	-1.122373	9.638450	0.173335	-0.085229	-0.325065	0.113777	0.309481	-0.601381	0.813748	-0.073526	0.029652	-0.575786
36070	0.146322	-1.506336	9.613470	0.287952	-0.093843	-0.348974	0.105053	0.306478	-0.605741	0.810166	-0.070179	0.024219	-0.581481
36071	0.002898	-1.320581	10.212902	0.281695	-0.078155	-0.361232	0.097415	0.299305	-0.609897	0.806350	-0.066799	0.018975	-0.587349
36072	0.550998	-0.988526	10.077396	0.068873	0.013511	-0.356376	0.091605	0.296007	-0.612204	0.802221	-0.065719	0.017833	-0.593131
36073	1.016984	-1.342787	10.256773	-0.187422	0.054179	-0.263147	0.088924	0.300463	-0.611857	0.798802	-0.068282	0.020371	-0.597359
36074	0.965991	-1.724382	10.404244	-0.127031	0.071455	-0.164901	0.086624	0.306859	-0.609395	0.796613	-0.069581	0.022731	-0.600041
36075	0.736436	-1.398674	10.143185	0.155429	0.095967	-0.087713	0.087289	0.306994	-0.610191	0.795711	-0.066121	0.022056	-0.601652
36076	0.002761	-1.313472	9.391000	0.327250	0.071870	-0.080125	0.087723	0.302830	-0.613652	0.795120	-0.060140	0.019082	-0.603160
36077	-0.365113	-1.089386	9.367909	0.200964	0.007169	-0.068786	0.089110	0.295470	-0.618735	0.794509	-0.056977	0.016514	-0.604347
36078	-0.557525	-0.656139	9.759105	0.117827	-0.055785	-0.111779	0.086893	0.290626	-0.621900	0.793301	-0.055874	0.014002	-0.606099
36079	-0.446309	-0.635537	9.700699	0.320380	-0.127277	-0.206637	0.082685	0.286209	-0.625293	0.791154	-0.052413	0.007741	-0.609318
36080	-0.191077	-0.734220	9.543541	0.485053	-0.191963	-0.231318	0.074815	0.274875	-0.632375	0.788817	-0.047168	-0.001523	-0.612814
36081	0.271986	-0.823717	9.774055	0.467141	-0.218375	-0.242281	0.064139	0.266332	-0.638074	0.786218	-0.042462	-0.011017	-0.616391
36082	0.486266	-0.575277	9.760642	0.338300	-0.190498	-0.232558	0.056661	0.255134	-0.643585	0.783557	-0.039496	-0.018452	-0.619789
36083	0.478034	-0.364611	9.412230	0.158592	-0.172942	-0.246087	0.047970	0.246856	-0.648523	0.780536	-0.039052	-0.023401	-0.623451
36084	0.222814	-0.257012	9.338758	0.134846	-0.161287	-0.330710	0.039774	0.242599	-0.650016	0.776413	-0.038861	-0.027930	-0.628405
36085	0.476298	-0.605313	9.351794	0.130890	-0.167207	-0.448985	0.029986	0.238490	-0.651483	0.770726	-0.038653	-0.032564	-0.635159
36086	0.726573	-0.727467	9.372265	0.101835	-0.154803	-0.550587	0.017778	0.239251	-0.651814	0.763648	-0.038748	-0.036738	-0.643421
36087	0.466554	-0.615064	9.284470	0.122224	-0.154347	-0.702775	0.007722	0.236393	-0.654840	0.754491	-0.038333	-0.041215	-0.653893
36088	0.543847	-0.611005	9.235780	0.037136	-0.132110	-0.872521	-0.007111	0.232727	-0.655832	0.742875	-0.038836	-0.044426	-0.666825
36089	0.363544	-0.848825	9.662417	-0.048091	-0.128294	-1.031742	-0.022763	0.231980	-0.655338	0.728793	-0.040327	-0.046428	-0.681967
36090	0.927459	-1.029444	10.241920	-0.036675	-0.100205	-1.190387	-0.039885	0.232072	-0.653107	0.712213	-0.041175	-0.048402	-0.699082
36091	1.075611	-1.271358	10.954093	-0.220790	-0.038211	-1.237435	-0.058193	0.231895	-0.652698	0.694463	-0.043677	-0.046750	-0.716679
36092	1.223846	-0.792541	10.597800	-0.485506	0.043968	-1.228431	-0.073916	0.240444	-0.646860	0.676211	-0.048691	-0.040302	-0.733991
36093	1.204897	-0.724224	10.079600	-0.340711	0.102592	-1.162808	-0.085914	0.247446	-0.641881	0.658688	-0.050911	-0.034892	-0.749880
36094	1.029174	-0.960738	9.371778	-0.160183	0.101822	-1.098912	-0.097329	0.247230	-0.639740	0.641935	-0.050785	-0.032319	-0.764392
36095	1.269509	-1.123560	9.439937	-0.327121	0.066459	-0.998147	-0.108497	0.249232	-0.636137	0.626239	-0.053423	-0.027300	-0.777320
36096	1.066451	-1.166409	9.854592	-0.440444	0.017160	-0.895131	-0.118651	0.258167	-0.630117	0.611720	-0.058245	-0.021247	-0.788641
36097	1.102391	-0.885989	10.405497	-0.349683	0.043056	-0.790363	-0.130647	0.264058	-0.623837	0.598767	-0.061634	-0.015924	-0.798389
36098	0.548308	-0.692377	10.167350	-0.170873	0.086944	-0.739345	-0.137682	0.263818	-0.622288	0.586690	-0.062123	-0.013119	-0.807318
36099	0.796378	-0.437808	9.884527	-0.136742	0.125455	-0.747784	-0.144306	0.261077	-0.620376	0.574404	-0.061614	-0.010150	-0.816187
36100	0.749173	-0.274872	9.559937	-0.258298	0.155274	-0.757319	-0.150820	0.262083	-0.618167	0.561661	-0.061961	-0.005135	-0.825028
36101	0.911964	-0.464567	9.294374	-0.241961	0.176381	-0.795977	-0.156797	0.262531	-0.616758	0.548157	-0.061786	0.000058	-0.834090
36102	1.322655	-0.443499	9.365580	-0.106115	0.148226	-0.772299	-0.163160	0.259650	-0.613277	0.535056	-0.060547	0.002449	-0.842641
36103	1.162156	-0.614079	9.807240	-0.009716	0.174351	-0.726559	-0.169237	0.256214	-0.615057	0.522722	-0.057871	0.003771	-0.850529
36104	1.365058	-0.612659	10.002590	0.008279	0.230280	-0.737745	-0.172374	0.248181	-0.615351	0.510084	-0.053995	0.005136	-0.858413
36105	1.595456	-0.809534	9.921428	-0.034760	0.255528	-0.708997	-0.175653	0.242926	-0.617454	0.497776	-0.050197	0.007711	-0.865817
36106	1.198122	-0.989396	9.869912	-0.089622	0.252873	-0.646759	-0.178001	0.237111	-0.619314	0.486379	-0.046886	0.011085	-0.872418
36107	0.852182	-1.088872	10.280342	-0.178412	0.277267	-0.604948	-0.177988	0.234473	-0.618553	0.475533	-0.044105	0.016465	-0.878437
36108	0.956540	-1.028392	10.659884	-0.296873	0.311938	-0.526407	-0.176402	0.234880	-0.617654	0.465858	-0.041700	0.024137	-0.883547
36109	0.354946	-0.712880	10.048609	-0.283751	0.287560	-0.448598	-0.174569	0.238339	-0.616204	0.457502	-0.039672	0.031585	-0.887761
36110	0.680148	-0.458420	9.140220	-0.043427	0.142324	-0.385717	-0.173913	0.239029	-0.615419	0.450498	-0.037868	0.033309	-0.891352
36111	0.017674	-0.586484	9.620349	0.254766	-0.051916	-0.313591	-0.175861	0.232934	-0.617157	0.445102	-0.036893	0.028163	-0.894276
36112	-0.375277	-0.164084	9.885767	0.560485	-0.136730	-0.281512	-0.183059	0.218541	-0.621785	0.440506	-0.034589	0.016671	-0.896928
36113	-0.234690	0.572035	10.275168	0.646336	-0.087011	-0.263864	-0.187156	0.196499	-0.627850	0.436189	-0.030669	0.004197	-0.899322
36114	0.199626	0.547042	9.502025	0.378000	-0.014478	-0.240122	-0.192083	0.179596	-0.632669	0.432058	-0.027734	-0.002915	-0.901415
36115	0.235885	0.223590	9.221595	-0.210993	0.015874	-0.168595	-0.193123	0.176965	-0.634517	0.428878	-0.029365	0.000970	-0.902884
36116	0.491522	0.162778	9.651313	-0.628204	0.022483	-0.120602	-0.193182	0.183346	-0.628021	0.426259	-0.034430	0.012396	-0.903861
36117	0.573866	0.184863	10.004166	-0.531504	0.018970	-0.146373	-0.194084	0.198755	-0.623259	0.423199	-0.038749	0.022061	-0.904939
36118	0.673282	-0.090601	9.846319	-0.248310	0.012291	-0.246632	-0.194836	0.210553	-0.617222	0.418517	-0.040821	0.026428	-0.906906
36119	0.755759	-0.703186	9.521307	-0.045598	0.009150	-0.352811	-0.198025	0.210847	-0.616120	0.412048	-0.041326	0.027008	-0.909823
36120	0.994512	-1.085077	9.524470	-0.045233	0.045130	-0.425084	-0.202512	0.206708	-0.616093	0.404213	-0.041190	0.027813	-0.913314
36121	0.908779	-1.585361	9.312759	-0.126420	0.082899	-0.462620	-0.205666	0.202423	-0.617663	0.395575	-0.041089	0.030392	-0.917010
36122	0.826434	-1.631619	9.707107	-0.211401	0.132692	-0.463053	-0.208062	0.202852	-0.616047	0.386781	-0.040692	0.034900	-0.920612
36123	0.687252	-2.179357	9.572223	-0.184644	0.164211	-0.434613	-0.208487	0.206323	-0.613906	0.378476	-0.039562	0.039251	-0.923932
36124	0.711428	-1.855562	10.118920	-0.040036	0.143866	-0.378954	-0.208730	0.202438	-0.614072	0.371298	-0.037589	0.040745	-0.926857
36125	0.441604	-2.108025	10.248133	0.045574	0.105338	-0.332622	-0.208041	0.198549	-0.615040	0.365053	-0.035749	0.040520	-0.929417
36126	0.656167	-1.499581	10.762811	0.045173	0.111094	-0.253250	-0.207858	0.191610	-0.617869	0.360262	-0.033646	0.040277	-0.931374
36127	0.396647	-1.295459	9.993482	-0.024836	0.071797	-0.193846	-0.206508	0.187994	-0.618582	0.356554	-0.032835	0.041226	-0.932787
36128	0.068396	-1.251563	9.352691	-0.162056	0.020193	-0.119131	-0.207574	0.187443	-0.616340	0.354185	-0.033799	0.044283	-0.933514
36129	-0.284825	-1.008025	9.435449	-0.257354	0.005150	-0.023678	-0.207065	0.190771	-0.615526	0.353542	-0.035714	0.049226	-0.933440
36130	-0.368046	-0.501109	9.812129	-0.231676	0.012841	0.030408	-0.205255	0.197144	-0.612603	0.353909	-0.037169	0.053631	-0.933001
36131	-0.184914	0.118079	9.827282	-0.134854	0.009393	-0.009361	-0.203162	0.201434	-0.611279	0.353607	-0.038080	0.056271	-0.932923
36132	0.033532	-0.053066	9.477330	-0.025484	-0.026324	-0.058132	-0.202902	0.201015	-0.608924	0.352515	-0.038904	0.056484	-0.933290
36133	0.080530	0.105102	9.406639	0.033712	-0.031489	-0.088540	-0.203678	0.198244	-0.610121	0.350909	-0.039446	0.055544	-0.933928
36134	0.193657	-0.289717	9.581384	-0.032359	-0.012245	-0.120793	-0.204996	0.197142	-0.610900	0.348611	-0.040122	0.055935	-0.934736
36135	0.276853	-0.482086	9.811590	-0.007358	0.013914	-0.109130	-0.207635	0.194658	-0.610884	0.346534	-0.040112	0.056005	-0.935504
36136	0.543579	-0.662569	9.677426	0.100863	-0.000121	-0.101457	-0.209997	0.191341	-0.612851	0.344679	-0.039614	0.054005	-0.936328
36137	0.765825	-0.978024	9.340204	0.171531	0.012126	-0.086923	-0.208879	0.183147	-0.615444	0.343156	-0.038386	0.050692	-0.937124
36138	0.675656	-1.101546	9.618363	0.141077	0.024331	-0.084461	-0.208455	0.179259	-0.616408	0.341628	-0.037135	0.048119	-0.937868
36139	0.811176	-1.059471	9.564802	0.094551	0.050517	-0.075044	-0.208282	0.173152	-0.618047	0.340223	-0.035721	0.046508	-0.938514
36140	0.408276	-1.338294	9.387216	0.062389	0.075169	-0.075121	-0.208657	0.169546	-0.618602	0.338756	-0.034042	0.045764	-0.939144
36141	0.259642	-1.203246	9.909200	0.103313	0.069775	-0.038653	-0.207813	0.163437	-0.622351	0.338018	-0.032176	0.044161	-0.939552
36142	0.136701	-0.836576	9.943317	0.133711	0.052303	-0.037503	-0.205922	0.158291	-0.623482	0.337320	-0.030409	0.041948	-0.939963
36143	0.164819	-1.304827	10.271772	0.199879	0.026026	-0.047801	-0.204294	0.154121	-0.627093	0.336502	-0.028711	0.038240	-0.940468
36144	0.254749	-1.239115	10.752445	0.153308	0.059117	-0.040996	-0.204644	0.147184	-0.629257	0.335740	-0.026685	0.035701	-0.940900
36145	0.237983	-0.878549	10.634159	0.031705	0.093238	-0.043439	-0.203694	0.143432	-0.629309	0.334855	-0.024846	0.035623	-0.941268
36146	-0.404081	-0.820002	10.051523	-0.081796	0.087426	-0.057287	-0.203917	0.137744	-0.632119	0.333623	-0.023875	0.037691	-0.941650
36147	-0.543912	-0.446461	9.929641	-0.141700	0.051630	-0.071831	-0.201543	0.140785	-0.633175	0.332147	-0.023957	0.040597	-0.942049
36148	-0.440830	-0.544233	9.682474	-0.111179	0.033337	-0.092868	-0.202490	0.143010	-0.631563	0.330275	-0.024229	0.042839	-0.942601
36149	-0.173237	-0.928011	9.142183	-0.053825	0.021172	-0.104097	-0.202489	0.143427	-0.632346	0.328255	-0.024302	0.043877	-0.943256
36150	-0.016423	-1.276556	8.829180	0.040786	-0.005143	-0.054268	-0.205131	0.142471	-0.634153	0.327185	-0.024264	0.043019	-0.943669
36151	0.081781	-1.405628	9.345997	0.103041	-0.007170	0.013079	-0.204571	0.137193	-0.633690	0.327475	-0.023742	0.041006	-0.943671
36152	0.102292	-0.913912	9.736028	0.017124	0.043431	0.025059	-0.205613	0.134146	-0.634229	0.327772	-0.022871	0.040953	-0.943592
36153	0.208216	-0.958207	9.679324	-0.068802	0.046868	0.034098	-0.204023	0.134970	-0.635033	0.328333	-0.022440	0.042548	-0.943336
36154	0.276127	-0.915566	9.638370	-0.056209	0.029403	0.015611	-0.202299	0.135933	-0.636625	0.328469	-0.022324	0.043781	-0.943235
36155	0.346757	-1.164330	9.485886	0.087090	0.003293	-0.020517	-0.203353	0.134968	-0.637143	0.328104	-0.021752	0.042126	-0.943451
36156	0.214321	-0.760466	9.073469	0.093337	-0.043843	-0.016986	-0.205709	0.129707	-0.637422	0.327766	-0.022066	0.040042	-0.943652
36157	0.223112	-0.896261	9.523683	-0.032835	-0.066683	-0.033889	-0.208614	0.127224	-0.637403	0.327151	-0.023617	0.040181	-0.943822
36158	0.162915	-1.226132	10.044365	-0.154686	-0.044118	-0.006559	-0.211010	0.128347	-0.636699	0.326879	-0.025550	0.042782	-0.943751
36159	-0.095465	-0.904952	10.588663	-0.151156	0.012678	0.007902	-0.210236	0.131674	-0.636021	0.326926	-0.026336	0.045703	-0.943577
36160	-0.261933	-1.229886	10.879586	-0.029375	0.074857	-0.005106	-0.210505	0.132508	-0.636402	0.326602	-0.025201	0.046718	-0.943670
36161	-0.050603	-0.712621	10.672205	0.124547	0.106344	0.006750	-0.210512	0.133896	-0.636651	0.326680	-0.022397	0.045047	-0.943795
36162	0.148201	-0.583696	10.078317	0.185451	0.083684	0.003567	-0.208481	0.129724	-0.641449	0.326675	-0.019687	0.042066	-0.943995
36163	0.129156	-0.520931	9.317305	0.158761	0.027911	-0.024992	-0.207616	0.120145	-0.645496	0.326228	-0.018165	0.039194	-0.944304
36164	-0.049988	-0.566804	8.803981	0.047724	0.012225	0.004158	-0.209845	0.115855	-0.645899	0.326142	-0.017701	0.038347	-0.944377
36165	-0.184452	-0.470869	9.157150	-0.075897	0.013848	0.027988	-0.208518	0.115848	-0.646051	0.326621	-0.017923	0.039823	-0.944146
36166	-0.329283	-0.484486	9.840827	-0.131392	-0.005472	0.008153	-0.209334	0.118905	-0.645351	0.326599	-0.018961	0.042244	-0.944028
36167	-0.277372	-0.320943	9.967239	-0.139342	-0.015953	-0.020125	-0.210425	0.122796	-0.643195	0.326169	-0.020172	0.044684	-0.944040
36168	-0.273057	-0.386525	9.769364	-0.145508	-0.038608	-0.043173	-0.212847	0.127805	-0.641796	0.325261	-0.021974	0.047133	-0.944193
36169	-0.159726	-0.739349	9.519176	-0.084755	-0.042995	-0.019936	-0.213659	0.130447	-0.641626	0.324879	-0.023318	0.048349	-0.944231
36170	-0.192358	-0.912297	9.512663	-0.056227	-0.050894	-0.000396	-0.217130	0.132963	-0.639316	0.324841	-0.024731	0.049052	-0.944172
36171	-0.382870	-1.218227	9.664611	-0.077885	-0.068440	0.029333	-0.219522	0.133809	-0.639534	0.325416	-0.026444	0.050014	-0.943877
36172	-0.335951	-1.408796	9.604332	-0.093207	-0.070249	0.053836	-0.221937	0.137985	-0.638930	0.326395	-0.028408	0.051317	-0.943412
36173	-0.094031	-1.350326	9.677423	-0.128172	-0.058137	0.071186	-0.222885	0.140349	-0.637054	0.327719	-0.030197	0.053351	-0.942784
36174	0.037961	-1.125495	9.599556	-0.303515	-0.054708	0.069929	-0.224272	0.148404	-0.633015	0.328847	-0.033228	0.058728	-0.941969
36175	-0.213950	-1.234054	9.638937	-0.428772	-0.072156	0.061956	-0.225680	0.159791	-0.628679	0.329802	-0.037249	0.066331	-0.940980
36176	-0.474083	-1.486189	9.900260	-0.335807	-0.082623	0.069666	-0.227884	0.171459	-0.624328	0.330926	-0.041012	0.072127	-0.940002
36177	-0.608824	-1.444128	10.726295	-0.215122	-0.068738	0.074151	-0.231395	0.180637	-0.621820	0.332247	-0.043491	0.075751	-0.939139
36178	-0.784448	-1.353607	10.776919	-0.081601	-0.033579	0.038313	-0.230770	0.185073	-0.618241	0.332923	-0.044693	0.077064	-0.938736
36179	-0.382386	-1.168417	10.222783	-0.042759	0.020792	-0.010624	-0.230250	0.187013	-0.618492	0.332667	-0.044418	0.077956	-0.938767
36180	-0.216011	-1.513843	9.380970	-0.038856	0.008805	-0.064492	-0.231187	0.188128	-0.617679	0.331387	-0.044699	0.078657	-0.939147
36181	-0.208366	-1.779951	8.901958	-0.059303	-0.017287	-0.089454	-0.231311	0.186741	-0.617954	0.329697	-0.045353	0.079554	-0.939635
36182	-0.160498	-1.860169	9.535138	-0.064765	-0.029683	-0.090465	-0.233056	0.189804	-0.617109	0.327966	-0.046569	0.080463	-0.940104
36183	0.052544	-1.806867	10.204479	-0.134648	-0.000184	-0.079480	-0.234534	0.192310	-0.615880	0.326364	-0.047368	0.082910	-0.940409
36184	-0.132589	-2.022705	9.941617	-0.167731	0.015656	-0.073478	-0.234309	0.197581	-0.613205	0.324778	-0.048377	0.086067	-0.940623
36185	0.078882	-2.146599	9.294240	-0.098738	0.012266	-0.079230	-0.235381	0.198696	-0.611865	0.323192	-0.048703	0.087944	-0.940979
36186	-0.105514	-2.265646	9.222358	-0.003164	-0.006960	-0.047730	-0.237780	0.200931	-0.612331	0.322286	-0.049026	0.087883	-0.941278
36187	-0.186017	-2.043558	9.278482	0.132729	-0.034950	-0.032674	-0.238553	0.197604	-0.613403	0.321885	-0.048653	0.085175	-0.941684
36188	-0.119657	-1.884998	9.385486	0.233785	-0.038486	-0.024891	-0.239709	0.191921	-0.614886	0.321689	-0.048003	0.080470	-0.942198
36189	-0.077387	-1.725551	9.721035	0.160315	-0.015891	-0.004184	-0.241005	0.187210	-0.615963	0.321811	-0.047030	0.077399	-0.942462
36190	0.154888	-1.664630	9.784625	0.096799	-0.004615	-0.004665	-0.241774	0.182911	-0.616520	0.321802	-0.046589	0.075511	-0.942640
36191	0.265541	-1.732134	10.016030	0.124426	-0.024840	0.006866	-0.241081	0.178328	-0.617626	0.322105	-0.046001	0.073063	-0.942759
36192	0.155412	-1.605567	10.222731	0.168280	-0.000341	0.006448	-0.242241	0.173894	-0.620016	0.322362	-0.045001	0.069864	-0.942962
36193	0.117053	-1.566766	10.228314	0.151291	0.018905	0.009938	-0.241832	0.172227	-0.620301	0.322676	-0.043406	0.067188	-0.943123
36194	0.083692	-1.495210	9.945816	0.045785	0.018963	0.002151	-0.241803	0.168619	-0.622700	0.322713	-0.042838	0.066419	-0.943191
36195	0.267029	-1.512018	9.636397	0.000195	0.026835	0.003558	-0.242467	0.168623	-0.622690	0.322762	-0.042079	0.066637	-0.943193
36196	0.355805	-1.583307	9.360817	0.058300	0.008478	0.017097	-0.240851	0.165423	-0.624322	0.323104	-0.041608	0.065577	-0.943171
36197	0.340101	-1.417079	9.406126	0.147675	-0.004671	0.034481	-0.240698	0.162508	-0.625404	0.323897	-0.040466	0.062834	-0.943136
36198	0.335610	-1.369010	9.382683	0.179006	-0.002029	0.032968	-0.239480	0.159032	-0.626507	0.324646	-0.039391	0.059441	-0.943144
36199	0.345267	-1.375699	9.579607	0.126108	-0.030111	0.043046	-0.241041	0.155156	-0.628885	0.325603	-0.038873	0.056940	-0.942990
36200	0.411445	-1.243494	9.719956	0.126125	-0.024900	0.037782	-0.241153	0.151826	-0.629441	0.326421	-0.038566	0.054399	-0.942869
36201	0.370774	-1.190257	9.720920	0.099328	-0.022250	0.028808	-0.241524	0.147525	-0.630004	0.327073	-0.038104	0.052432	-0.942774
36202	0.427187	-1.065875	9.637742	0.090430	-0.010869	0.024389	-0.242556	0.143229	-0.631344	0.327591	-0.037780	0.050645	-0.942705
36203	0.407292	-0.819377	9.965216	0.108459	-0.000352	-0.009758	-0.242024	0.142532	-0.630440	0.327494	-0.036896	0.048595	-0.942881
36204	0.436207	-0.826937	9.926423	0.222064	0.003160	-0.001878	-0.241721	0.136840	-0.631814	0.327597	-0.035471	0.044396	-0.943107
36205	0.447382	-0.954334	9.982545	0.323135	-0.012577	-0.001229	-0.241929	0.129071	-0.635695	0.327808	-0.033415	0.038201	-0.943380
36206	0.526119	-0.748263	9.926552	0.328493	0.016253	0.012152	-0.242759	0.114088	-0.639114	0.328214	-0.031033	0.032088	-0.943548
36207	0.432041	-0.728798	9.759345	0.244323	0.011876	0.030063	-0.241383	0.106447	-0.640786	0.328916	-0.029025	0.027543	-0.943511
36208	0.480115	-0.762592	9.842663	0.102900	0.011784	0.039583	-0.241897	0.104369	-0.642112	0.329692	-0.028192	0.025672	-0.943318
36209	0.466102	-0.695220	9.814717	-0.034868	0.020508	0.038629	-0.241228	0.103672	-0.642392	0.330384	-0.027875	0.026456	-0.943064
36210	0.416964	-0.808308	9.676844	-0.045564	0.022313	0.033265	-0.240445	0.105471	-0.641860	0.330950	-0.027825	0.027452	-0.942838
36211	0.397872	-0.772474	9.547633	-0.015094	0.025868	0.027348	-0.240200	0.109357	-0.642350	0.331436	-0.027300	0.027897	-0.942670
36212	0.369616	-0.671256	9.539427	-0.047433	0.018804	0.054432	-0.238349	0.110318	-0.642238	0.332403	-0.027316	0.028916	-0.942298
36213	0.273030	-0.672670	9.617155	-0.031263	0.009240	0.035157	-0.238219	0.111011	-0.642627	0.333037	-0.027218	0.029557	-0.942057
36214	0.240287	-0.525538	9.667198	-0.043808	0.008350	0.038626	-0.237300	0.112950	-0.643015	0.333712	-0.027416	0.030430	-0.941785
36215	0.202626	-0.392609	9.779611	-0.063420	-0.002120	0.017333	-0.237977	0.114063	-0.640893	0.333998	-0.027756	0.031573	-0.941636
36216	0.173027	-0.479001	9.769259	-0.031070	-0.016016	-0.017737	-0.239849	0.116015	-0.639926	0.333633	-0.028364	0.032012	-0.941732
36217	0.231397	-0.421684	9.783835	0.019012	-0.023031	-0.014760	-0.241035	0.116023	-0.642271	0.333374	-0.028564	0.031426	-0.941838
36218	0.254597	-0.549778	9.642761	0.062024	-0.022968	-0.025932	-0.239309	0.114347	-0.639820	0.332913	-0.028686	0.030060	-0.942042
36219	0.278411	-0.604516	9.894290	0.078926	-0.010814	-0.008165	-0.241018	0.111997	-0.640343	0.332803	-0.028255	0.028421	-0.942144
36220	0.297584	-0.626190	9.934734	0.083390	-0.002086	-0.004587	-0.241537	0.110751	-0.641660	0.332742	-0.027829	0.026803	-0.942226
36221	0.304425	-0.679456	9.837924	0.065547	-0.019537	-0.018890	-0.241518	0.106864	-0.640649	0.332423	-0.027663	0.025352	-0.942383
36222	0.391376	-0.675480	9.786747	0.045830	-0.023075	-0.011140	-0.242563	0.104372	-0.641183	0.332226	-0.027886	0.024299	-0.942474
36223	0.433144	-0.577046	9.833184	0.013641	-0.008231	-0.012196	-0.242965	0.105346	-0.641823	0.331998	-0.027862	0.023905	-0.942566
36224	0.369861	-0.646322	9.828127	0.029770	0.004923	-0.013788	-0.243220	0.103682	-0.641836	0.331728	-0.027665	0.023339	-0.942680
36225	0.418387	-0.615329	9.861713	0.022621	0.020645	-0.012030	-0.241766	0.104229	-0.641196	0.331494	-0.027048	0.022969	-0.942790
36226	0.376531	-0.723626	9.735849	-0.021252	0.022400	-0.001776	-0.242692	0.103401	-0.640665	0.331414	-0.026854	0.023487	-0.942811
36227	0.316783	-0.636564	9.737366	-0.006017	0.009315	-0.010488	-0.242160	0.103815	-0.641720	0.331198	-0.026649	0.023591	-0.942890
36228	0.317472	-0.542554	9.805737	-0.027451	0.001448	-0.022992	-0.242432	0.104649	-0.641182	0.330725	-0.026902	0.024076	-0.943036
36229	0.305693	-0.501548	9.813521	-0.056062	0.006697	-0.025813	-0.243231	0.104653	-0.640382	0.330193	-0.027089	0.025093	-0.943191
36230	0.307930	-0.525685	9.791593	-0.038064	0.008508	-0.047710	-0.242044	0.105757	-0.640127	0.329244	-0.027291	0.025812	-0.943497
36231	0.335974	-0.655825	9.780241	-0.000514	0.006752	-0.042190	-0.243511	0.107708	-0.641135	0.328433	-0.027124	0.025772	-0.943786
36232	0.430000	-0.673730	9.671068	0.040581	-0.007270	-0.029634	-0.242978	0.106595	-0.640104	0.327876	-0.027098	0.024912	-0.944003
36233	0.360656	-0.583636	9.852962	0.083516	-0.009023	-0.031936	-0.243756	0.103406	-0.639993	0.327310	-0.026683	0.023187	-0.944255
36234	0.322635	-0.501203	9.969604	0.053970	-0.000306	-0.027688	-0.245591	0.099947	-0.640524	0.326789	-0.026435	0.022122	-0.944468
36235	0.345617	-0.664876	9.991558	0.028023	-0.007313	-0.031468	-0.245321	0.099668	-0.641581	0.326200	-0.026356	0.021458	-0.944689
36236	0.369573	-0.689352	9.914160	0.038704	0.001410	-0.014627	-0.245838	0.097173	-0.641336	0.325918	-0.026171	0.020699	-0.944809
36237	0.466459	-0.646960	9.865742	0.070849	-0.007381	-0.001227	-0.245965	0.096063	-0.641082	0.325921	-0.025813	0.019248	-0.944848
36238	0.547902	-0.389050	9.464222	0.047573	-0.012613	0.012721	-0.246358	0.095510	-0.641738	0.326165	-0.025824	0.018245	-0.944784
36239	0.565930	-0.241550	9.763792	-0.007873	-0.016166	-0.001777	-0.246886	0.094958	-0.641473	0.326119	-0.026162	0.018206	-0.944791
36240	0.508240	-0.211543	9.990561	-0.052497	0.004848	-0.026680	-0.246618	0.095235	-0.642787	0.325558	-0.026510	0.019187	-0.944956
36241	0.441446	-0.430279	9.868448	-0.045241	0.023307	-0.040681	-0.247557	0.095933	-0.640797	0.324740	-0.026369	0.020076	-0.945222
36242	0.353172	-0.617238	9.857447	-0.020200	0.029462	-0.036963	-0.246100	0.096341	-0.640815	0.323992	-0.026045	0.020601	-0.945477
36243	0.286965	-0.756366	9.813156	-0.004159	0.022468	-0.024543	-0.246378	0.098008	-0.640138	0.323502	-0.025651	0.020732	-0.945653
36244	0.272516	-0.746998	9.693215	0.014560	0.006720	-0.010356	-0.245569	0.097172	-0.642259	0.323284	-0.025521	0.020466	-0.945736
36245	0.326706	-0.602687	9.829001	-0.015017	0.007519	-0.001747	-0.246645	0.098565	-0.640522	0.323225	-0.025475	0.020731	-0.945752
36246	0.344224	-0.516289	9.810616	-0.013172	0.016288	-0.010500	-0.245575	0.097449	-0.641206	0.322985	-0.025344	0.021051	-0.945830
36247	0.351085	-0.569313	9.793122	-0.007827	0.016279	-0.005187	-0.246369	0.097315	-0.641458	0.322861	-0.025091	0.021236	-0.945875
36248	0.370013	-0.622519	9.746681	-0.007800	0.032909	-0.005142	-0.244120	0.098274	-0.641220	0.322718	-0.024609	0.021565	-0.945929
36249	0.370048	-0.622093	9.886087	0.000197	0.016249	-0.001622	-0.244923	0.098833	-0.640021	0.322666	-0.024312	0.021605	-0.945954
36250	0.391970	-0.597990	9.958279	0.008222	0.020591	0.003736	-0.245186	0.098835	-0.640935	0.322702	-0.023955	0.021555	-0.945952
36251	0.336369	-0.602711	9.845741	-0.000728	0.013625	0.005426	-0.244389	0.100497	-0.643819	0.322783	-0.023719	0.021603	-0.945929
36252	0.288107	-0.593161	9.699656	0.004678	0.010184	0.000185	-0.243596	0.099798	-0.641738	0.322757	-0.023583	0.021551	-0.945943
36253	0.248857	-0.679389	9.718231	-0.015063	0.011909	0.012378	-0.242925	0.099934	-0.644241	0.322963	-0.023472	0.021871	-0.945868
36254	0.259250	-0.578311	9.762567	-0.002539	0.018893	0.014273	-0.243065	0.101046	-0.644096	0.323194	-0.023212	0.022019	-0.945792
36255	0.216050	-0.539619	9.720121	0.027789	0.004881	0.032089	-0.242397	0.099098	-0.642157	0.323797	-0.022948	0.021495	-0.945604
36256	0.254764	-0.530176	9.760755	0.033241	0.011904	0.014520	-0.243327	0.100214	-0.643575	0.324051	-0.022589	0.020921	-0.945538
36257	0.292792	-0.616913	9.809902	0.011728	-0.000380	0.017813	-0.243188	0.099103	-0.643589	0.324378	-0.022538	0.020663	-0.945433
36258	0.331249	-0.641341	9.785255	0.033182	-0.016129	0.017896	-0.243849	0.097301	-0.641365	0.324706	-0.022707	0.019910	-0.945333
36259	0.409423	-0.518969	9.886933	0.033190	-0.009172	0.016159	-0.242649	0.096739	-0.641914	0.325014	-0.022693	0.019192	-0.945242
36260	0.421534	-0.512024	9.829226	0.002840	0.002228	0.005404	-0.243705	0.096468	-0.643213	0.325085	-0.022718	0.019126	-0.945219
36261	0.400389	-0.430046	9.839964	0.001064	0.011855	0.005449	-0.245028	0.095087	-0.641763	0.325167	-0.022529	0.019141	-0.945194
36262	0.395110	-0.492574	9.829677	0.002938	0.027643	-0.008590	-0.243439	0.096467	-0.643349	0.324962	-0.022078	0.019233	-0.945274
36263	0.394359	-0.593933	9.717958	-0.023877	0.020674	-0.014116	-0.243836	0.095775	-0.642562	0.324660	-0.021902	0.019769	-0.945371
36264	0.345855	-0.626847	9.842978	-0.046288	0.011899	-0.010781	-0.241727	0.097984	-0.642309	0.324396	-0.022069	0.020688	-0.945437
36265	0.307599	-0.569230	9.709377	-0.028374	0.001450	-0.014187	-0.242803	0.100210	-0.641746	0.324098	-0.022292	0.021190	-0.945523
36266	0.284259	-0.458223	9.768538	0.022559	-0.002073	-0.001464	-0.244388	0.099803	-0.642907	0.324045	-0.022273	0.020721	-0.945552
36267	0.279884	-0.395567	9.795734	0.053774	-0.000372	0.020813	-0.242785	0.097851	-0.642951	0.324446	-0.021983	0.019666	-0.945444
36268	0.294344	-0.400410	9.821992	0.032371	0.006645	0.006577	-0.243453	0.098826	-0.643062	0.324547	-0.021732	0.019071	-0.945427
36269	0.336906	-0.525912	9.791340	0.017223	0.004921	-0.007676	-0.243448	0.097021	-0.641636	0.324391	-0.021593	0.018727	-0.945491
36270	0.390039	-0.526210	9.829334	0.026174	0.008401	-0.008496	-0.243438	0.096328	-0.643481	0.324199	-0.021354	0.018254	-0.945572
36271	0.408969	-0.577195	9.722832	0.011873	0.006668	-0.009501	-0.243424	0.094246	-0.643896	0.324005	-0.021229	0.018024	-0.945646
36272	0.411341	-0.588711	9.895728	-0.002519	-0.007391	-0.001734	-0.243427	0.094385	-0.643238	0.323931	-0.021472	0.017994	-0.945666
36273	0.433592	-0.516694	9.905978	-0.009623	0.011861	-0.007876	-0.244760	0.096197	-0.644381	0.323755	-0.021398	0.018208	-0.945724
36274	0.305668	-0.501849	9.714975	-0.009601	0.006691	-0.008730	-0.243702	0.096469	-0.644132	0.323542	-0.021424	0.018401	-0.945792
36275	0.315019	-0.547389	9.791283	-0.021231	0.006676	-0.011472	-0.244232	0.096194	-0.643602	0.323295	-0.021528	0.018802	-0.945866
36276	0.322117	-0.568990	9.824621	-0.013190	-0.001203	-0.012330	-0.245044	0.098557	-0.643041	0.323012	-0.021727	0.019010	-0.945955
36277	0.370701	-0.530701	9.884728	0.002793	-0.003910	0.012441	-0.244778	0.098278	-0.642785	0.323232	-0.021872	0.018902	-0.945878
36278	0.390590	-0.449249	9.827810	0.038567	0.003087	0.019788	-0.244645	0.098555	-0.643309	0.323575	-0.021644	0.018173	-0.945780
36279	0.366281	-0.470788	9.801334	0.056500	0.011867	0.014667	-0.244630	0.096196	-0.643727	0.323854	-0.021147	0.017148	-0.945715
36280	0.371200	-0.460955	9.883123	0.027849	-0.008275	0.010859	-0.244233	0.095638	-0.642557	0.324022	-0.021207	0.016543	-0.945667
36281	0.286656	-0.462846	9.835761	-0.002579	-0.000386	0.015979	-0.242484	0.092576	-0.644452	0.324305	-0.021327	0.016557	-0.945567
36282	0.224385	-0.390256	9.817905	0.018071	0.008419	0.003859	-0.243811	0.093278	-0.645475	0.324327	-0.021136	0.016243	-0.945569
36283	0.188674	-0.315703	9.722932	0.015397	0.011943	0.005643	-0.243944	0.092723	-0.644560	0.324418	-0.020902	0.015990	-0.945548
36284	0.197711	-0.404590	9.781919	0.004725	-0.002025	-0.014774	-0.244343	0.093558	-0.645464	0.324092	-0.021001	0.015853	-0.945660
36285	0.308004	-0.511606	9.676388	0.025216	-0.000330	0.007358	-0.244333	0.091615	-0.645221	0.324223	-0.020933	0.015338	-0.945625
36286	0.370241	-0.593392	9.833539	0.043977	-0.010871	0.005655	-0.244340	0.092725	-0.645210	0.324301	-0.020938	0.014410	-0.945612
36287	0.437667	-0.618135	9.779797	0.033219	-0.007398	0.012614	-0.244604	0.091616	-0.643642	0.324537	-0.020962	0.013712	-0.945541
36288	0.423540	-0.569711	9.847773	0.004659	0.015358	0.001927	-0.244334	0.090781	-0.643654	0.324505	-0.020727	0.013696	-0.945558
36289	0.390152	-0.511661	9.867955	-0.020460	0.025814	0.019427	-0.244861	0.090368	-0.643913	0.324838	-0.020478	0.014240	-0.945441
36290	0.332660	-0.441925	9.715432	-0.043613	0.023279	-0.000983	-0.243002	0.090080	-0.643944	0.324716	-0.020408	0.015188	-0.945469
36291	0.257665	-0.462796	9.778329	-0.032896	0.029405	0.003540	-0.241939	0.090075	-0.644485	0.324742	-0.020177	0.015986	-0.945452
36292	0.221582	-0.443270	9.778865	-0.014958	0.025945	-0.006901	-0.242734	0.090357	-0.645258	0.324516	-0.019872	0.016407	-0.945529
36293	0.177931	-0.471544	9.860634	-0.018566	0.009317	-0.007863	-0.240768	0.094510	-0.645115	0.324338	-0.019925	0.016803	-0.945582
36294	0.182317	-0.534074	9.874298	-0.020337	0.004953	-0.014075	-0.241559	0.093960	-0.645765	0.324001	-0.020055	0.017186	-0.945688
36295	0.274137	-0.525259	9.844766	-0.031053	0.004938	-0.017703	-0.242238	0.095628	-0.644032	0.323634	-0.020274	0.017792	-0.945798
36296	0.313015	-0.487481	9.712674	-0.009590	0.008443	-0.010485	-0.241309	0.096457	-0.645482	0.323361	-0.020267	0.017995	-0.945888
36297	0.356403	-0.501922	9.820290	-0.011495	-0.002138	0.008830	-0.240913	0.096871	-0.645483	0.323506	-0.020488	0.018196	-0.945829
36298	0.366490	-0.441896	9.811278	0.018939	0.018859	0.012662	-0.241179	0.096872	-0.645217	0.323665	-0.020090	0.017937	-0.945788
36299	0.327638	-0.472774	9.840100	0.029739	0.018903	-0.002234	-0.240909	0.095899	-0.645099	0.323610	-0.019655	0.017485	-0.945825
