# Supplementary material for: Identification of Haptic Based Guiding Using Hard Reins
Source: PLoS One. 2015 Jul 22;10(7):e0132020. doi: 10.1371/journal.pone.0132020 (PMC4511788; doi:10.1371/journal.pone.0132020)
Supplement: S8 File — (ZIP) [file pone.0132020.s008.zip › Exp2_MotionData1/Subject1/path1/T9/gc9.txt]

// Start Time: 0
// Sample rate: 25.0Hz
// Scenario: 4.9
// Firmware Version: 2.6.1
Counter	Acc_X	Acc_Y	Acc_Z	Gyr_X	Gyr_Y	Gyr_Z	Mag_X	Mag_Y	Mag_Z	Quat_w	Quat_x	Quat_y	Quat_z
35828	8.536134	-0.865412	-4.633846	0.063054	-0.044453	-0.010887	-0.533781	-0.157878	0.520622	0.187320	0.759208	-0.407821	0.471377
35829	8.506131	-0.924273	-4.749036	0.123712	-0.000764	-0.005353	-0.534773	-0.156457	0.520858	0.185504	0.759703	-0.406667	0.472294
35830	8.490371	-0.990176	-4.888956	0.107041	0.025727	-0.016458	-0.533249	-0.155114	0.521904	0.184230	0.759979	-0.405410	0.473428
35831	8.518450	-1.052329	-4.970111	0.090627	0.040519	-0.016521	-0.533834	-0.152320	0.522920	0.183350	0.760049	-0.404246	0.474650
35832	8.441821	-1.023348	-4.921169	0.091033	0.069196	-0.003730	-0.535277	-0.150044	0.520282	0.182545	0.759747	-0.403167	0.476359
35833	8.533651	-1.114704	-4.847913	0.084085	0.077670	0.009096	-0.537802	-0.148735	0.520387	0.181813	0.759231	-0.402320	0.478175
35834	8.483295	-1.141599	-4.805147	0.067306	0.088595	-0.003814	-0.538686	-0.145949	0.518752	0.181523	0.758651	-0.401390	0.479983
35835	8.577533	-1.193948	-4.748633	0.053656	0.077383	-0.000139	-0.537883	-0.144589	0.516734	0.181328	0.758097	-0.400697	0.481509
35836	8.582912	-1.126677	-4.704923	0.048709	0.069872	-0.012969	-0.542616	-0.145077	0.516609	0.181261	0.757695	-0.399878	0.482846
35837	8.573423	-1.082970	-4.704283	0.002935	0.060799	-0.013038	-0.543763	-0.143297	0.515334	0.181822	0.757219	-0.399539	0.483662
35838	8.742004	-1.205961	-4.663085	-0.011873	0.026104	-0.016664	-0.544043	-0.143810	0.514328	0.182354	0.757051	-0.399401	0.483839
35839	8.666348	-1.166487	-4.493352	-0.030407	0.035880	-0.025896	-0.545713	-0.144196	0.514041	0.183342	0.756793	-0.399281	0.483967
35840	8.628796	-1.072848	-4.404391	-0.050617	0.049031	-0.029617	-0.545679	-0.147150	0.513579	0.184768	0.756364	-0.399237	0.484132
35841	8.640311	-1.079320	-4.470074	-0.033545	0.036525	-0.005707	-0.544015	-0.147121	0.512448	0.185615	0.755922	-0.399449	0.484324
35842	8.685938	-1.042794	-4.505354	-0.026351	0.008085	-0.007468	-0.545407	-0.147638	0.511871	0.186131	0.755801	-0.399654	0.484145
35843	8.628118	-1.022887	-4.512723	-0.016428	0.001873	-0.012036	-0.544857	-0.146947	0.512048	0.186504	0.755808	-0.399732	0.483926
35844	8.714181	-1.061336	-4.583817	-0.000531	0.027029	-0.001942	-0.546525	-0.147998	0.510882	0.186731	0.755553	-0.399703	0.484260
35845	8.709876	-1.042691	-4.525570	-0.004363	0.000553	-0.005573	-0.546246	-0.148527	0.510009	0.186848	0.755566	-0.399767	0.484143
35846	8.651094	-1.074756	-4.634679	-0.021179	-0.025443	-0.016597	-0.545124	-0.149109	0.509963	0.187110	0.755858	-0.399915	0.483463
35847	8.658925	-1.090493	-4.550543	-0.004724	-0.010660	-0.018422	-0.546253	-0.147437	0.510914	0.187263	0.756081	-0.399832	0.483124
35848	8.651564	-1.080453	-4.571939	-0.033942	-0.006999	-0.016650	-0.544849	-0.148568	0.510412	0.187861	0.756151	-0.400024	0.482623
35849	8.646939	-1.056371	-4.557118	-0.039243	-0.007421	-0.009316	-0.544284	-0.148489	0.511529	0.188471	0.756139	-0.400402	0.482091
35850	8.680714	-1.085949	-4.539252	-0.045033	-0.012270	-0.020327	-0.544266	-0.149902	0.511441	0.189228	0.756247	-0.400663	0.481407
35851	8.525679	-1.049264	-4.661220	-0.052429	0.013839	-0.025921	-0.543391	-0.152896	0.511527	0.190362	0.756112	-0.400838	0.481026
35852	8.627804	-0.880887	-4.613223	-0.040912	0.006990	-0.003814	-0.545053	-0.154116	0.510909	0.191057	0.755912	-0.401244	0.480726
35853	8.724513	-0.965066	-4.535272	-0.037529	-0.018297	-0.012015	-0.544226	-0.153153	0.511240	0.191577	0.756030	-0.401607	0.480030
35854	8.608547	-0.944193	-4.583933	-0.019059	0.010873	-0.008379	-0.543381	-0.153482	0.511910	0.192006	0.755921	-0.401701	0.479951
35855	8.642704	-0.881765	-4.555821	0.005991	0.012057	-0.029417	-0.545318	-0.155370	0.510555	0.192279	0.756054	-0.401265	0.479997
35856	8.647411	-0.959646	-4.537184	-0.004368	0.003304	-0.005578	-0.543362	-0.155951	0.510222	0.192412	0.756041	-0.401311	0.479926
35857	8.608734	-0.944519	-4.559791	-0.021001	-0.003690	-0.011111	-0.543359	-0.155837	0.510787	0.192791	0.756073	-0.401472	0.479589
35858	8.652514	-0.896767	-4.527304	0.002936	0.001442	-0.005549	-0.544059	-0.155678	0.510664	0.192790	0.756112	-0.401443	0.479552
35859	8.661193	-0.958566	-4.624638	0.005024	-0.017620	0.005485	-0.543504	-0.155411	0.510815	0.192505	0.756245	-0.401659	0.479277
35860	8.608085	-0.914118	-4.656175	0.027912	-0.018670	0.006444	-0.545181	-0.154834	0.511145	0.191855	0.756471	-0.401658	0.479180
35861	8.590895	-0.889043	-4.708502	0.020624	-0.015939	0.007342	-0.543788	-0.154061	0.512297	0.191328	0.756635	-0.401747	0.479058
35862	8.626997	-0.942883	-4.690882	0.021512	-0.010304	0.005499	-0.544219	-0.153066	0.512362	0.190845	0.756769	-0.401751	0.479035
35863	8.574173	-0.981852	-4.650518	0.032531	0.004379	0.005480	-0.543670	-0.151843	0.513270	0.190316	0.756799	-0.401621	0.479306
35864	8.627059	-1.047861	-4.638435	0.015590	0.005528	-0.012906	-0.543965	-0.150957	0.512630	0.190225	0.756908	-0.401341	0.479406
35865	8.608165	-0.980106	-4.617966	0.021365	0.007614	-0.001879	-0.543092	-0.153284	0.513595	0.189958	0.756924	-0.401196	0.479608
35866	8.599665	-0.994221	-4.465584	-0.000711	-0.006904	-0.004651	-0.545089	-0.149837	0.513268	0.189936	0.757023	-0.401246	0.479419
35867	8.699415	-1.031428	-4.636203	0.021121	0.003575	-0.011038	-0.543975	-0.149981	0.512969	0.189727	0.757148	-0.400980	0.479527
35868	8.661602	-0.993425	-4.557256	0.028757	-0.000907	0.001831	-0.543679	-0.151398	0.512879	0.189251	0.757244	-0.400832	0.479688
35869	8.608813	-0.954413	-4.545367	0.030395	0.040239	-0.009247	-0.544549	-0.148566	0.513202	0.189179	0.757035	-0.400365	0.480434
35870	8.651981	-1.022653	-4.542596	0.053044	0.040495	0.016487	-0.545684	-0.147379	0.512448	0.188514	0.756718	-0.400028	0.481475
35871	8.665862	-1.070523	-4.596560	0.058395	0.020451	0.012852	-0.544839	-0.148232	0.512248	0.187645	0.756625	-0.399701	0.482231
35872	8.618183	-1.056442	-4.536722	0.058248	0.031865	0.006405	-0.545402	-0.147928	0.511993	0.186940	0.756478	-0.399212	0.483139
35873	8.684667	-1.108857	-4.640987	0.041742	0.039465	0.003610	-0.545986	-0.146190	0.511407	0.186561	0.756212	-0.398836	0.484013
35874	8.676004	-1.042208	-4.543622	0.036116	0.011961	0.001820	-0.547689	-0.143366	0.512156	0.186062	0.756221	-0.398544	0.484431
35875	8.665503	-1.133303	-4.616278	0.006912	-0.004738	0.005440	-0.546298	-0.143373	0.511863	0.185837	0.756238	-0.398698	0.484365
35876	8.676149	-1.088799	-4.505288	0.005416	0.016700	0.016427	-0.548008	-0.141161	0.510620	0.185705	0.755964	-0.398918	0.484661
35877	8.656295	-1.094967	-4.577041	-0.009680	0.006680	-0.000110	-0.547984	-0.143267	0.510211	0.185874	0.755852	-0.399108	0.484615
35878	8.620120	-1.119042	-4.571015	-0.026944	0.013871	0.003503	-0.548267	-0.142449	0.510962	0.186333	0.755590	-0.399453	0.484562
35879	8.661059	-1.099783	-4.582081	-0.025780	0.017014	0.012688	-0.547005	-0.142515	0.511923	0.186700	0.755216	-0.399955	0.484591
35880	8.628028	-1.066628	-4.505759	-0.035152	0.010099	0.005341	-0.547572	-0.142452	0.510816	0.187228	0.754950	-0.400412	0.484424
35881	8.709121	-1.134044	-4.584101	-0.029385	-0.001597	0.016386	-0.548406	-0.143368	0.509511	0.187462	0.754711	-0.401075	0.484156
35882	8.589048	-1.080238	-4.555109	-0.027678	0.030110	0.008981	-0.548661	-0.145605	0.508956	0.188020	0.754235	-0.401466	0.484358
35883	8.659229	-1.027615	-4.538069	-0.008310	0.055625	0.012674	-0.549653	-0.144574	0.508471	0.188431	0.753551	-0.401654	0.485107
35884	8.693056	-1.086550	-4.501075	-0.003720	0.050036	0.013608	-0.549228	-0.145145	0.508431	0.188723	0.752950	-0.401776	0.485826
35885	8.685802	-1.105965	-4.496100	0.014298	0.044136	0.003554	-0.551356	-0.143324	0.506609	0.188788	0.752533	-0.401650	0.486549
35886	8.710533	-1.070667	-4.429170	0.018086	0.041034	0.009086	-0.553881	-0.143320	0.504400	0.188742	0.752120	-0.401556	0.487282
35887	8.717435	-1.111607	-4.453847	0.005155	0.046927	0.003539	-0.554988	-0.144010	0.504368	0.188968	0.751640	-0.401507	0.487976
35888	8.691182	-1.038694	-4.452390	0.005648	0.047847	-0.012053	-0.554583	-0.143672	0.503129	0.189357	0.751293	-0.401170	0.488636
35889	8.729414	-1.131083	-4.454422	-0.006272	0.022977	-0.011126	-0.556255	-0.144569	0.501693	0.189705	0.751121	-0.401103	0.488821
35890	8.744233	-1.100114	-4.420961	-0.009520	0.015562	0.005405	-0.558499	-0.143015	0.502508	0.189897	0.750887	-0.401306	0.488939
35891	8.720279	-1.087996	-4.407911	-0.022824	0.013002	-0.012971	-0.555407	-0.145833	0.501188	0.190432	0.750763	-0.401411	0.488836
35892	8.710332	-1.097142	-4.443826	-0.017128	0.016233	-0.005630	-0.556523	-0.145547	0.501496	0.190850	0.750584	-0.401517	0.488861
35893	8.758522	-1.126750	-4.431330	-0.028310	0.011186	-0.012978	-0.556505	-0.147095	0.501260	0.191451	0.750455	-0.401683	0.488686
35894	8.734961	-1.025083	-4.405635	-0.017146	0.014394	-0.005608	-0.556793	-0.147037	0.500150	0.191856	0.750291	-0.401801	0.488682
35895	8.773605	-1.084049	-4.368822	-0.027342	-0.011187	-0.008340	-0.556925	-0.146948	0.501273	0.192219	0.750347	-0.402111	0.488199
35896	8.660316	-1.039271	-4.393275	-0.009653	0.043598	-0.001988	-0.557873	-0.149322	0.500857	0.192709	0.749899	-0.402094	0.488708
35897	8.745251	-0.958006	-4.350033	0.014602	0.060972	0.014581	-0.559560	-0.149216	0.499204	0.192801	0.749225	-0.402058	0.489734
35898	8.750024	-1.016490	-4.331272	0.025207	0.045131	0.001773	-0.558873	-0.148903	0.498379	0.192745	0.748864	-0.401751	0.490559
35899	8.764499	-1.060523	-4.310363	0.024008	0.036528	-0.008312	-0.558619	-0.147716	0.497194	0.192727	0.748647	-0.401372	0.491207
35900	8.788913	-1.007599	-4.291610	0.047146	0.039546	0.001836	-0.559325	-0.147651	0.496087	0.192297	0.748423	-0.400872	0.492124
35901	8.797713	-1.089122	-4.364926	0.028793	0.039772	-0.000967	-0.561846	-0.146753	0.495888	0.192162	0.748132	-0.400542	0.492888
35902	8.793340	-1.045968	-4.325838	0.046584	0.026020	-0.018336	-0.561977	-0.147854	0.495262	0.191836	0.748195	-0.399805	0.493518
35903	8.797869	-1.065006	-4.355114	0.024864	0.003338	-0.007335	-0.561306	-0.145872	0.495099	0.191533	0.748298	-0.399558	0.493679
35904	8.768616	-1.112983	-4.378484	0.031989	0.000067	-0.014671	-0.562015	-0.144348	0.496038	0.191166	0.748543	-0.399096	0.493823
35905	8.763955	-1.127858	-4.351840	0.003336	-0.003110	0.009132	-0.562681	-0.145832	0.497627	0.190968	0.748497	-0.399333	0.493778
35906	8.764169	-1.108722	-4.332402	-0.020711	0.010502	-0.001944	-0.562697	-0.145610	0.495966	0.191360	0.748325	-0.399562	0.493701
35907	8.744927	-1.054992	-4.350654	-0.023631	-0.016892	-0.005572	-0.563259	-0.144128	0.497738	0.191600	0.748430	-0.399899	0.493177
35908	8.826507	-1.089115	-4.380493	-0.022459	-0.033182	0.005479	-0.561427	-0.146241	0.496892	0.191592	0.748626	-0.400416	0.492461
35909	8.754626	-1.052729	-4.343756	-0.027849	-0.010276	0.007258	-0.561544	-0.147679	0.497363	0.191822	0.748546	-0.400961	0.492050
35910	8.726128	-1.026423	-4.301461	-0.003877	0.026251	0.010916	-0.561402	-0.147701	0.497779	0.191958	0.748185	-0.401147	0.492395
35911	8.769267	-1.075102	-4.310637	0.005249	0.014265	0.010955	-0.562525	-0.147241	0.497399	0.191855	0.747960	-0.401325	0.492631
35912	8.764247	-1.079593	-4.334630	0.006592	-0.005932	-0.005530	-0.563359	-0.146851	0.498408	0.191739	0.748087	-0.401288	0.492514
35913	8.773913	-1.104099	-4.320660	-0.001509	0.006764	-0.001897	-0.562930	-0.147968	0.497917	0.191803	0.748012	-0.401369	0.492536
35914	8.720432	-1.132162	-4.369562	0.034269	0.004593	0.001829	-0.562801	-0.147122	0.497968	0.191288	0.748080	-0.401133	0.492826
35915	8.757123	-1.060214	-4.329407	0.017595	0.005082	-0.005524	-0.563918	-0.147489	0.497118	0.191088	0.748125	-0.400979	0.492961
35916	8.768206	-1.112265	-4.431598	0.012155	-0.019045	-0.001835	-0.563348	-0.147309	0.499078	0.190750	0.748371	-0.400995	0.492706
35917	8.756780	-1.118145	-4.349093	0.020288	-0.018862	-0.005491	-0.562239	-0.146633	0.499389	0.190315	0.748662	-0.400907	0.492503
35918	8.716125	-1.074493	-4.327967	0.015318	-0.017985	-0.020184	-0.561698	-0.145100	0.499757	0.190111	0.749062	-0.400602	0.492221
35919	8.730141	-1.093333	-4.376917	0.016706	-0.006994	-0.003684	-0.562235	-0.145738	0.501398	0.189808	0.749208	-0.400531	0.492173
35920	8.729914	-1.088059	-4.408272	0.017166	-0.032819	-0.018323	-0.560847	-0.145463	0.501123	0.189446	0.749741	-0.400301	0.491689
35921	8.756517	-1.005501	-4.430465	0.017267	-0.027506	-0.014642	-0.561399	-0.146538	0.500085	0.189079	0.750180	-0.400137	0.491293
35922	8.759231	-1.127990	-4.339588	-0.013619	-0.040857	-0.005523	-0.559988	-0.146660	0.502158	0.188993	0.750568	-0.400440	0.490487
35923	8.667497	-1.097771	-4.374604	-0.002394	0.017798	-0.001940	-0.559586	-0.145260	0.502380	0.189159	0.750385	-0.400488	0.490664
35924	8.737110	-1.102687	-4.406221	0.005035	0.021258	0.001752	-0.560409	-0.146633	0.501744	0.189212	0.750181	-0.400470	0.490970
35925	8.758948	-1.122618	-4.378185	0.014359	0.013431	0.009126	-0.560000	-0.146585	0.500627	0.188982	0.750015	-0.400537	0.491258
35926	8.730239	-1.103260	-4.360080	0.006632	0.007873	-0.005564	-0.560686	-0.146643	0.502026	0.188977	0.750005	-0.400446	0.491348
35927	8.764779	-1.100035	-4.257498	0.041738	0.029208	0.005493	-0.562652	-0.145739	0.501542	0.188501	0.749815	-0.400128	0.492081
35928	8.773154	-1.151548	-4.398227	0.013848	-0.007624	-0.008277	-0.561834	-0.144466	0.501333	0.188290	0.750006	-0.399985	0.491985
35929	8.763718	-1.137198	-4.378459	0.008641	-0.019368	0.003661	-0.562800	-0.144505	0.502457	0.187939	0.750183	-0.400148	0.491718
35930	8.749096	-1.097786	-4.416298	-0.011876	-0.018435	-0.011060	-0.560977	-0.145125	0.502960	0.188054	0.750407	-0.400256	0.491244
35931	8.734716	-1.131963	-4.391831	-0.015552	-0.025794	-0.011064	-0.560553	-0.145427	0.503216	0.188159	0.750673	-0.400460	0.490631
35932	8.739555	-1.136909	-4.387214	-0.021021	-0.018413	-0.011086	-0.559569	-0.146538	0.502440	0.188417	0.750857	-0.400665	0.490082
35933	8.717669	-1.131526	-4.415343	-0.022674	-0.025290	-0.003742	-0.559978	-0.146189	0.504141	0.188560	0.751032	-0.401047	0.489446
35934	8.706064	-1.078562	-4.380751	-0.015300	-0.018981	-0.001895	-0.559836	-0.146077	0.504705	0.188628	0.751177	-0.401321	0.488973
35935	8.782545	-1.146305	-4.432356	-0.020851	-0.048406	-0.001855	-0.559269	-0.146664	0.504943	0.188539	0.751567	-0.401801	0.488013
35936	8.671664	-1.101543	-4.456900	-0.011454	-0.015691	0.004516	-0.558436	-0.145741	0.506108	0.188516	0.751640	-0.402124	0.487642
35937	8.730031	-1.024855	-4.419940	0.008486	0.019842	-0.005568	-0.558403	-0.148426	0.505942	0.188572	0.751504	-0.402003	0.487930
35938	8.730093	-1.073740	-4.391279	0.009172	0.020153	0.020118	-0.559679	-0.147230	0.505051	0.188386	0.751172	-0.402241	0.488318
35939	8.705610	-1.102156	-4.429191	0.021275	0.007832	-0.005543	-0.559125	-0.146828	0.505350	0.188154	0.751200	-0.402039	0.488530
35940	8.720669	-1.083799	-4.359595	0.006559	0.027478	-0.010182	-0.558991	-0.146931	0.504505	0.188352	0.751037	-0.401804	0.488897
35941	8.724744	-1.126431	-4.437311	0.006740	-0.000679	-0.000970	-0.559973	-0.146351	0.504550	0.188227	0.751056	-0.401844	0.488883
35942	8.724888	-1.043764	-4.453683	0.024930	-0.009773	-0.003659	-0.559703	-0.146045	0.504008	0.187792	0.751269	-0.401679	0.488860
35943	8.724556	-1.087082	-4.478105	0.022650	-0.017991	-0.020175	-0.558989	-0.146285	0.505801	0.187478	0.751672	-0.401339	0.488640
35944	8.671562	-1.120875	-4.461853	0.024579	-0.027487	-0.015585	-0.557608	-0.144919	0.506431	0.187012	0.752160	-0.401046	0.488306
35945	8.676345	-1.125723	-4.464478	0.021017	-0.018433	-0.012853	-0.557881	-0.144687	0.507564	0.186645	0.752503	-0.400835	0.488093
35946	8.652248	-1.088967	-4.480244	0.002908	-0.018818	-0.005547	-0.556747	-0.146910	0.506299	0.186493	0.752731	-0.400898	0.487747
35947	8.666582	-1.113243	-4.485768	-0.019450	-0.025242	-0.020263	-0.555637	-0.145851	0.507471	0.186752	0.753049	-0.400995	0.487077
35948	8.719004	-1.127225	-4.555444	-0.016340	-0.037154	-0.005549	-0.554500	-0.147045	0.508364	0.186726	0.753396	-0.401289	0.486307
35949	8.632710	-1.056668	-4.527606	-0.028382	-0.023867	-0.012024	-0.553916	-0.147861	0.510402	0.187050	0.753601	-0.401593	0.485613
35950	8.628193	-1.023017	-4.503066	-0.009764	0.017934	-0.003790	-0.554490	-0.147234	0.509329	0.187351	0.753423	-0.401645	0.485732
35951	8.656795	-1.069014	-4.523757	-0.008488	0.022699	0.009048	-0.554499	-0.147052	0.508503	0.187545	0.753081	-0.401898	0.485978
35952	8.647058	-1.088283	-4.528348	-0.007691	0.013706	0.005389	-0.555322	-0.147511	0.509460	0.187693	0.752876	-0.402087	0.486082
35953	8.678903	-1.052836	-4.476174	-0.000477	0.013904	0.001747	-0.555052	-0.147461	0.508344	0.187767	0.752708	-0.402185	0.486232
35954	8.680452	-1.085492	-4.573052	0.017861	0.024907	0.001757	-0.554220	-0.147581	0.507630	0.187660	0.752516	-0.402033	0.486696
35955	8.676278	-0.993911	-4.528826	-0.004335	0.014357	-0.005595	-0.556729	-0.147409	0.507804	0.187867	0.752391	-0.402057	0.486790
35956	8.695098	-1.061536	-4.558953	-0.008252	0.003871	-0.014769	-0.555600	-0.148428	0.508010	0.188144	0.752438	-0.401989	0.486665
35957	8.690639	-1.071888	-4.508135	-0.010301	0.004362	-0.023033	-0.555328	-0.148654	0.506737	0.188530	0.752529	-0.401846	0.486494
35958	8.652268	-1.037788	-4.499232	-0.011867	0.005600	-0.012948	-0.555743	-0.148930	0.506724	0.188859	0.752530	-0.401837	0.486372
35959	8.652208	-1.010856	-4.518376	-0.004720	0.015224	-0.020286	-0.554747	-0.149847	0.507775	0.189222	0.752515	-0.401639	0.486417
35960	8.685281	-1.070911	-4.577968	-0.033571	0.005133	-0.003814	-0.555581	-0.150110	0.507627	0.189778	0.752371	-0.401968	0.486152
35961	8.724447	-0.945440	-4.552048	-0.007743	0.000836	0.005449	-0.554493	-0.148397	0.507024	0.189821	0.752280	-0.402242	0.486050
35962	8.647144	-1.056730	-4.530561	-0.033258	-0.003007	0.009041	-0.555876	-0.149487	0.506551	0.190188	0.752107	-0.402802	0.485710
35963	8.666986	-0.992011	-4.484993	-0.034691	0.060897	0.018128	-0.555458	-0.149755	0.506112	0.190997	0.751227	-0.403299	0.486341
35964	8.691306	-0.990135	-4.456908	-0.032844	0.068259	0.018127	-0.557712	-0.148793	0.504517	0.191833	0.750296	-0.403704	0.487113
35965	8.749296	-1.015218	-4.425428	-0.025049	0.044950	0.038376	-0.557967	-0.151420	0.503241	0.192174	0.749442	-0.404469	0.487658
35966	8.715931	-1.020499	-4.375911	-0.010144	0.027615	0.050354	-0.561069	-0.150378	0.500263	0.192053	0.748708	-0.405332	0.488116
35967	8.719211	-1.085448	-4.236377	0.012527	0.068522	0.073267	-0.561074	-0.149960	0.500429	0.191684	0.747480	-0.406158	0.489455
35968	8.743805	-1.138387	-4.459838	-0.039251	0.036647	0.054855	-0.562217	-0.148073	0.499858	0.191998	0.746530	-0.407295	0.489837
35969	8.724465	-1.147894	-4.464007	-0.036020	0.039456	0.038334	-0.562766	-0.149424	0.498663	0.192458	0.745681	-0.408185	0.490210
35970	8.792099	-1.170614	-4.432872	-0.046721	0.024060	0.050278	-0.564758	-0.146797	0.497727	0.192834	0.744851	-0.409389	0.490319
35971	8.748560	-1.179768	-4.450624	-0.062817	0.010514	0.030988	-0.563901	-0.149030	0.496744	0.193525	0.744240	-0.410544	0.490009
35972	8.749202	-1.178452	-4.368525	-0.073276	0.029010	0.014424	-0.566101	-0.152321	0.495165	0.194703	0.743537	-0.411475	0.489828
35973	8.749114	-1.170983	-4.382963	-0.092674	0.013745	0.008906	-0.564878	-0.149796	0.495310	0.196077	0.742955	-0.412580	0.489234
35974	8.754526	-1.094013	-4.339191	-0.078946	0.002545	0.010802	-0.565837	-0.151975	0.493788	0.197135	0.742532	-0.413582	0.488604
35975	8.841249	-1.182391	-4.304367	-0.079465	-0.014764	-0.007518	-0.565834	-0.152520	0.493336	0.198239	0.742409	-0.414423	0.487631
35976	8.660345	-1.097855	-4.364676	-0.081151	0.025611	-0.005778	-0.565831	-0.153582	0.491874	0.199687	0.741881	-0.415114	0.487255
35977	8.769334	-1.021564	-4.324781	-0.059062	0.034498	-0.001123	-0.566916	-0.156103	0.491589	0.200835	0.741302	-0.415652	0.487206
35978	8.750276	-1.036442	-4.290353	-0.045907	0.046633	0.010806	-0.568298	-0.157596	0.490672	0.201778	0.740565	-0.416167	0.487497
35979	8.745300	-1.055645	-4.302368	-0.051305	0.024227	0.016332	-0.567489	-0.156921	0.488194	0.202557	0.739968	-0.416927	0.487432
35980	8.738398	-1.031775	-4.270557	-0.029470	0.035533	0.010854	-0.568574	-0.158130	0.490084	0.203152	0.739413	-0.417310	0.487699
35981	8.749537	-1.049783	-4.379774	-0.024497	0.029309	-0.008399	-0.568571	-0.159724	0.487891	0.203819	0.739080	-0.417420	0.487831
35982	8.759319	-1.045225	-4.363204	-0.018816	0.001075	0.001754	-0.570537	-0.159083	0.486972	0.204075	0.738965	-0.417729	0.487633
35983	8.766753	-1.050513	-4.334534	-0.004459	-0.003894	-0.008302	-0.569680	-0.160004	0.488164	0.204166	0.739037	-0.417781	0.487442
35984	8.755025	-1.011966	-4.309693	-0.011959	0.003925	-0.015665	-0.568284	-0.160301	0.487993	0.204499	0.739081	-0.417730	0.487279
35985	8.778741	-1.050495	-4.342228	-0.013180	-0.013877	-0.025734	-0.568556	-0.160599	0.488396	0.204807	0.739359	-0.417649	0.486797
35986	8.735245	-0.996313	-4.381306	-0.016025	0.005787	-0.031279	-0.569672	-0.159917	0.489286	0.205366	0.739500	-0.417398	0.486564
35987	8.706269	-1.005757	-4.385115	-0.031050	0.005777	-0.045997	-0.568543	-0.161461	0.488621	0.206299	0.739683	-0.417110	0.486137
35988	8.845499	-1.093634	-4.415045	-0.033007	-0.012383	-0.049627	-0.567136	-0.162605	0.488398	0.207139	0.740079	-0.416831	0.485415
35989	8.677613	-0.908451	-4.393069	-0.068994	0.027920	-0.029581	-0.567373	-0.165078	0.489783	0.208656	0.739752	-0.417063	0.485064
35990	8.745698	-0.773439	-4.370584	-0.031170	0.047650	-0.053357	-0.568776	-0.166705	0.485787	0.210010	0.739598	-0.416469	0.485226
35991	8.725879	-0.977212	-4.354265	-0.031149	0.072664	-0.056188	-0.568182	-0.169553	0.485885	0.211600	0.739214	-0.415750	0.485737
35992	8.769031	-0.938114	-4.399096	-0.038016	0.060560	-0.037815	-0.570415	-0.170811	0.483316	0.213005	0.738776	-0.415388	0.486098
35993	8.755353	-0.868651	-4.328092	-0.020203	0.094894	-0.058929	-0.569571	-0.172573	0.481384	0.214640	0.738242	-0.414425	0.487011
35994	8.769220	-0.909182	-4.386839	-0.013663	0.105713	-0.055269	-0.571807	-0.173421	0.479119	0.216224	0.737612	-0.413365	0.488165
35995	8.847282	-0.750443	-4.330759	-0.028928	0.095800	-0.042391	-0.573454	-0.176565	0.477266	0.217830	0.736890	-0.412726	0.489081
35996	8.861938	-0.802108	-4.283340	-0.052937	0.083416	-0.049763	-0.575283	-0.177749	0.473022	0.219768	0.736242	-0.412246	0.489595
35997	8.915984	-0.823811	-4.140593	-0.045759	0.068879	-0.053383	-0.575414	-0.180155	0.470083	0.221506	0.735795	-0.411724	0.489923
35998	8.916184	-0.758313	-4.142589	-0.069719	0.043390	-0.057048	-0.575253	-0.181335	0.470986	0.223414	0.735532	-0.411452	0.489680
35999	8.930786	-0.758668	-4.123816	-0.088317	0.021896	-0.066222	-0.576911	-0.183490	0.469193	0.225516	0.735455	-0.411362	0.488907
36000	8.877139	-0.735227	-4.215848	-0.110541	-0.007065	-0.073571	-0.575749	-0.187719	0.468363	0.227782	0.735619	-0.411487	0.487502
36001	8.945230	-0.631931	-4.179078	-0.113807	-0.026493	-0.056079	-0.575135	-0.192122	0.468364	0.229758	0.735808	-0.412010	0.485846
36002	8.906619	-0.619359	-4.192043	-0.119249	-0.045113	-0.052396	-0.573974	-0.196734	0.466673	0.231637	0.736111	-0.412712	0.483895
36003	8.844803	-0.454529	-4.154845	-0.113160	-0.000258	-0.033172	-0.572411	-0.199422	0.466073	0.233598	0.735850	-0.413436	0.482728
36004	8.882981	-0.495609	-4.185523	-0.080149	0.006911	-0.031283	-0.572664	-0.201140	0.466528	0.235107	0.735665	-0.413799	0.481967
36005	8.868109	-0.475269	-4.247628	-0.044894	-0.010960	-0.011001	-0.572097	-0.202521	0.465600	0.235761	0.735640	-0.414238	0.481307
36006	8.843955	-0.472556	-4.256368	-0.019496	-0.001288	-0.020148	-0.571515	-0.204508	0.465472	0.236214	0.735715	-0.414236	0.480973
36007	8.806093	-0.505194	-4.153728	0.029730	0.034133	-0.030212	-0.572347	-0.204516	0.465898	0.236328	0.735768	-0.413461	0.481502
36008	8.877428	-0.513800	-4.272379	0.014600	0.037188	-0.049505	-0.573994	-0.206214	0.466367	0.236873	0.735881	-0.412506	0.481880
36009	8.853206	-0.542673	-4.276493	0.023306	0.052057	-0.067874	-0.573025	-0.206719	0.464791	0.237588	0.736042	-0.411156	0.482437
36010	8.897289	-0.505207	-4.200611	-0.014952	0.063813	-0.062443	-0.573015	-0.208872	0.462424	0.238914	0.735858	-0.410173	0.482899
36011	8.965223	-0.404075	-4.183171	-0.024865	0.074805	-0.091810	-0.575228	-0.210252	0.462360	0.240753	0.735762	-0.408824	0.483276
36012	8.994635	-0.410028	-4.116684	-0.054335	0.091778	-0.066195	-0.576333	-0.213438	0.458265	0.242922	0.735142	-0.408028	0.483806
36013	8.902910	-0.399337	-4.142167	-0.111071	0.121380	-0.035175	-0.576738	-0.215739	0.456173	0.245857	0.733705	-0.408115	0.484431
36014	8.918675	-0.231012	-4.045053	-0.159491	0.137752	0.001442	-0.578402	-0.219569	0.450926	0.249280	0.731562	-0.409090	0.485100
36015	8.982116	-0.235283	-3.941185	-0.198361	0.137008	-0.015132	-0.579799	-0.221889	0.446608	0.253425	0.729353	-0.410224	0.485321
36016	8.954131	-0.122081	-3.869361	-0.232286	0.225903	0.008531	-0.584814	-0.225898	0.440266	0.258547	0.725896	-0.411531	0.486693
36017	9.003887	0.030921	-3.732559	-0.242601	0.268814	0.030505	-0.589992	-0.229103	0.432020	0.263967	0.721748	-0.413046	0.488666
36018	9.062625	0.111838	-3.649697	-0.224659	0.315833	0.013060	-0.595306	-0.232986	0.423176	0.269653	0.717341	-0.413837	0.491374
36019	9.106245	-0.040112	-3.553297	-0.226876	0.335057	0.030447	-0.601338	-0.236347	0.412555	0.275374	0.712541	-0.414786	0.494376
36020	9.173327	0.077822	-3.342502	-0.243614	0.370618	0.052420	-0.605418	-0.240127	0.401193	0.281364	0.707062	-0.415978	0.497855
36021	9.301507	0.051695	-3.270180	-0.286866	0.382236	0.076200	-0.613161	-0.242318	0.387450	0.287841	0.700964	-0.417834	0.501209
36022	9.412980	0.032723	-3.180280	-0.323013	0.331334	0.098257	-0.621574	-0.245569	0.375323	0.294126	0.694910	-0.420637	0.503642
36023	9.616263	-0.240970	-2.950564	-0.377800	0.305407	0.103704	-0.625539	-0.246982	0.364804	0.300904	0.688687	-0.424154	0.505233
36024	9.455695	-0.365723	-2.785972	-0.424826	0.215372	0.133067	-0.630339	-0.248786	0.353849	0.307191	0.682782	-0.429055	0.505326
36025	9.228831	-0.550573	-2.445400	-0.420813	0.173739	0.150505	-0.634285	-0.250967	0.344538	0.312905	0.677084	-0.434365	0.504950
36026	9.576148	-0.573159	-2.390910	-0.413083	0.133968	0.169928	-0.642145	-0.251973	0.335616	0.317915	0.671616	-0.440094	0.504162
36027	9.777359	-0.562764	-2.548107	-0.428815	0.051157	0.170988	-0.642444	-0.254343	0.329051	0.322394	0.666786	-0.446460	0.502128
36028	9.656712	-0.422595	-2.629628	-0.392084	-0.026889	0.150074	-0.644846	-0.254246	0.324892	0.325840	0.663141	-0.452664	0.499167
36029	9.516720	-0.394355	-2.672512	-0.314061	-0.097688	0.098010	-0.643440	-0.255653	0.324233	0.328138	0.661103	-0.457816	0.495654
36030	9.492825	-0.460380	-2.618915	-0.233409	-0.088773	0.067859	-0.643412	-0.257914	0.324093	0.329708	0.659799	-0.461707	0.492732
36031	9.443520	-0.675140	-2.671605	-0.229816	-0.127457	0.067879	-0.641986	-0.260351	0.324209	0.330886	0.658827	-0.465797	0.489382
36032	9.476469	-0.547191	-2.826574	-0.241526	-0.162809	0.044080	-0.640271	-0.261540	0.327749	0.332086	0.658378	-0.469912	0.485222
36033	9.298234	-0.497268	-2.838905	-0.271289	-0.150563	0.024701	-0.639549	-0.263274	0.328193	0.333985	0.657708	-0.473962	0.480868
36034	9.256044	-0.484394	-2.692334	-0.267401	-0.123359	0.031086	-0.638116	-0.265885	0.328996	0.336003	0.656776	-0.477862	0.476859
36035	9.597178	-0.348475	-2.880511	-0.340550	-0.115746	0.031941	-0.636112	-0.270416	0.328278	0.339044	0.655173	-0.482395	0.472326
36036	9.644024	-0.336710	-3.058494	-0.400794	-0.151017	0.040144	-0.635210	-0.275274	0.328808	0.342422	0.653443	-0.487817	0.466684
36037	9.412219	-0.212265	-3.174603	-0.447995	-0.142522	0.053768	-0.633222	-0.279186	0.327012	0.346354	0.651050	-0.493757	0.460844
36038	9.460443	-0.141939	-3.200100	-0.490443	-0.086230	0.069216	-0.634438	-0.282935	0.325815	0.351206	0.647702	-0.499853	0.455285
36039	9.283014	0.026074	-3.158557	-0.529345	-0.055723	0.083762	-0.633293	-0.288112	0.321157	0.356709	0.643511	-0.506220	0.449882
36040	9.250456	0.229117	-3.093222	-0.515235	-0.021325	0.061742	-0.633111	-0.293867	0.317031	0.362522	0.639336	-0.511877	0.444758
36041	9.134719	0.498348	-3.217558	-0.415969	-0.013052	0.010554	-0.633776	-0.300343	0.310495	0.367600	0.636201	-0.515880	0.440438
36042	9.447316	0.311891	-3.220802	-0.327347	-0.012698	-0.029609	-0.634730	-0.304257	0.306772	0.371865	0.634160	-0.518577	0.436620
36043	9.039401	0.530638	-3.404582	-0.245277	0.046100	-0.079152	-0.633584	-0.308782	0.303272	0.376147	0.632644	-0.519451	0.434102
36044	8.642675	0.697827	-3.366921	-0.173781	0.085462	-0.111249	-0.633806	-0.315143	0.300089	0.380167	0.631712	-0.519004	0.432490
36045	8.879436	0.704803	-3.288782	-0.135419	0.165162	-0.121339	-0.633211	-0.320877	0.295402	0.384651	0.630418	-0.517464	0.432260
36046	9.010732	0.811558	-3.181898	-0.161100	0.167204	-0.123177	-0.633766	-0.325605	0.287856	0.389444	0.628966	-0.516109	0.431702
36047	9.632773	1.364946	-3.365782	-0.163642	0.172105	-0.078922	-0.634321	-0.329545	0.281616	0.393986	0.626938	-0.515254	0.431552
36048	9.367524	1.381819	-3.399227	-0.289835	0.122279	-0.071805	-0.634873	-0.333371	0.275940	0.399460	0.624296	-0.515975	0.429484
36049	9.434236	1.431436	-3.517326	-0.392123	0.034736	0.012571	-0.634878	-0.337017	0.269294	0.404636	0.620663	-0.519269	0.425918
36050	9.500282	1.248091	-3.622428	-0.491215	-0.026192	0.144587	-0.635993	-0.340802	0.262928	0.409182	0.615339	-0.525534	0.421595
36051	9.321966	1.273767	-3.634914	-0.605194	-0.073697	0.267360	-0.639669	-0.340706	0.256268	0.413603	0.608114	-0.534545	0.416403
36052	8.953940	1.294798	-3.563052	-0.716176	-0.142508	0.298375	-0.640830	-0.340688	0.250417	0.418224	0.600072	-0.545349	0.409386
36053	8.899748	1.410109	-3.454006	-0.795084	-0.152444	0.360643	-0.645646	-0.338328	0.244187	0.423124	0.590636	-0.557433	0.401726
36054	8.779664	1.595629	-3.482119	-0.851428	-0.145804	0.375207	-0.649080	-0.336708	0.235245	0.428437	0.580269	-0.569940	0.393570
36055	9.072889	1.673545	-3.299362	-0.852096	-0.096145	0.345847	-0.653353	-0.334538	0.226904	0.434492	0.569700	-0.581427	0.385489
36056	9.360550	1.774751	-3.222513	-0.886766	-0.049731	0.310921	-0.656780	-0.334142	0.216910	0.441511	0.558613	-0.592233	0.377200
36057	9.600222	1.592367	-3.309949	-0.893729	0.020214	0.281453	-0.659945	-0.333388	0.205260	0.449621	0.547168	-0.601852	0.369084
36058	9.112442	1.266001	-3.308328	-0.849133	0.135222	0.294040	-0.664808	-0.332069	0.191288	0.458263	0.534852	-0.610119	0.362882
36059	9.843016	1.084356	-3.167769	-0.765341	0.241581	0.268477	-0.669963	-0.330928	0.175214	0.467482	0.522768	-0.616247	0.358349
36060	9.067539	0.195916	-3.052786	-0.781025	0.244073	0.224083	-0.674741	-0.327719	0.157309	0.476949	0.510822	-0.621914	0.353276
36061	9.050644	-1.053261	-2.838102	-0.730906	0.220434	0.246953	-0.680752	-0.325670	0.140322	0.485424	0.499165	-0.627436	0.348600
36062	9.986572	-0.612305	-2.580405	-0.600529	0.279699	0.330901	-0.686110	-0.319957	0.123554	0.492534	0.487116	-0.632240	0.346988
36063	10.161828	-0.271005	-2.806929	-0.625964	0.132029	0.215561	-0.690307	-0.314928	0.111759	0.498819	0.477240	-0.637352	0.342351
36064	8.941971	-0.695318	-2.710946	-0.618713	-0.108351	0.166072	-0.692913	-0.311834	0.104297	0.502129	0.469586	-0.644298	0.335017
36065	9.084207	-0.427512	-2.504400	-0.553891	-0.186771	0.274681	-0.694379	-0.309423	0.098876	0.503074	0.461645	-0.652454	0.328791
36066	8.976738	-0.697366	-2.577010	-0.447133	-0.166205	0.294972	-0.697855	-0.300739	0.096234	0.503029	0.454288	-0.659847	0.324324
36067	9.585761	-0.730625	-2.947785	-0.322619	-0.146164	0.295300	-0.702127	-0.292803	0.097601	0.502102	0.447996	-0.666126	0.321667
36068	9.395781	-0.762304	-3.196895	-0.262031	-0.199138	0.238559	-0.704027	-0.286363	0.096900	0.500210	0.443378	-0.672023	0.318732
36069	9.645503	-0.808906	-3.288653	-0.231067	-0.160423	0.159690	-0.704881	-0.282966	0.100189	0.499049	0.439837	-0.676586	0.315791
36070	8.884409	-0.437538	-3.095956	-0.176286	-0.048703	0.009036	-0.704877	-0.283121	0.100459	0.499836	0.438203	-0.678344	0.313034
36071	9.391627	-0.546381	-3.202578	-0.060293	0.035130	-0.042165	-0.705433	-0.282857	0.101039	0.501059	0.437846	-0.678098	0.312113
36072	9.873243	-0.384145	-3.618033	-0.159676	0.108192	-0.071718	-0.704892	-0.283948	0.097057	0.504326	0.436478	-0.677463	0.310139
36073	9.917856	0.438368	-3.495996	-0.367600	0.215783	-0.121694	-0.705436	-0.289268	0.090033	0.511129	0.432963	-0.676589	0.305805
36074	8.276470	0.755372	-2.765966	-0.480050	0.258086	-0.153466	-0.703908	-0.295816	0.078447	0.519637	0.428476	-0.675593	0.299932
36075	8.636192	0.432782	-2.228446	-0.347913	0.428254	-0.017636	-0.704694	-0.298043	0.063240	0.528422	0.422411	-0.673144	0.298692
36076	9.752449	1.246266	-2.177938	-0.058520	0.395228	0.001717	-0.705075	-0.300458	0.045924	0.534173	0.419320	-0.669403	0.301213
36077	10.128390	1.530592	-2.600720	0.056677	0.181591	-0.186620	-0.704550	-0.301588	0.039847	0.537213	0.421251	-0.665635	0.301461
36078	9.891791	0.973923	-2.735582	0.073880	0.041348	-0.182841	-0.702289	-0.306526	0.035751	0.538213	0.424130	-0.663308	0.300771
36079	9.422027	1.321655	-2.561178	0.089293	0.076621	-0.050777	-0.701434	-0.308349	0.035072	0.538745	0.425251	-0.661600	0.301995
36080	9.761603	1.212222	-2.535947	0.073713	0.003040	0.058559	-0.700301	-0.308864	0.036565	0.537761	0.425190	-0.661705	0.303600
36081	9.392960	1.127025	-2.498566	-0.022718	-0.115580	0.090581	-0.700565	-0.307898	0.040118	0.535845	0.424414	-0.663937	0.303202
36082	9.348176	1.183457	-2.704228	-0.122084	-0.207955	0.147418	-0.702405	-0.303114	0.044339	0.533177	0.422335	-0.668236	0.301358
36083	9.275468	1.218855	-2.773733	-0.226287	-0.271260	0.226214	-0.704015	-0.295037	0.047784	0.530052	0.418509	-0.674461	0.298323
36084	9.116241	1.213015	-2.796799	-0.317433	-0.214377	0.233249	-0.707979	-0.288587	0.050453	0.528367	0.413184	-0.680645	0.294669
36085	9.102183	1.409963	-2.828802	-0.337143	-0.193093	0.247887	-0.709451	-0.282079	0.051148	0.527017	0.407385	-0.686768	0.290931
36086	9.107180	1.407181	-2.804856	-0.413766	-0.217458	0.258788	-0.711438	-0.276331	0.055989	0.525824	0.400640	-0.693623	0.286153
36087	9.083357	1.492234	-2.805825	-0.426171	-0.150764	0.267842	-0.714747	-0.267945	0.056538	0.525577	0.393328	-0.699818	0.281632
36088	8.988612	1.338851	-2.530368	-0.484722	-0.051758	0.292307	-0.716140	-0.259379	0.052752	0.526944	0.384333	-0.705433	0.277458
36089	9.891928	0.981001	-2.721050	-0.649033	0.087179	0.289145	-0.721031	-0.251468	0.046027	0.531522	0.372950	-0.710307	0.271766
36090	10.334248	0.574131	-2.991420	-0.749878	0.176937	0.303508	-0.724858	-0.242225	0.034908	0.537863	0.359579	-0.714752	0.265588
36091	9.856275	-0.265426	-3.061135	-0.837364	0.249261	0.235073	-0.726080	-0.232382	0.019333	0.546130	0.345883	-0.718127	0.257683
36092	9.115293	-1.145005	-2.541636	-0.907114	0.213334	0.157623	-0.729196	-0.225990	0.005379	0.554514	0.332469	-0.721517	0.247773
36093	8.981815	-1.516612	-1.886972	-0.864598	0.245497	0.170430	-0.729667	-0.219879	-0.009456	0.562879	0.319148	-0.724129	0.238641
36094	10.768761	-0.814915	-1.990275	-0.826728	0.228318	0.154524	-0.731669	-0.214021	-0.024431	0.570594	0.306381	-0.726462	0.229798
36095	9.464403	-0.349932	-1.981943	-0.900167	-0.033000	0.105039	-0.733202	-0.208991	-0.034157	0.575075	0.294643	-0.731524	0.217593
36096	9.612465	-0.729124	-1.992367	-0.780266	-0.188174	0.155039	-0.733458	-0.202145	-0.037920	0.576124	0.284087	-0.737979	0.206789
36097	9.284837	-0.209883	-2.203757	-0.657676	-0.207665	0.228723	-0.736345	-0.194573	-0.038263	0.575813	0.273888	-0.744335	0.198468
36098	9.511036	-0.284140	-2.210284	-0.524768	-0.278504	0.175914	-0.738111	-0.185740	-0.035747	0.573755	0.266214	-0.750609	0.191107
36099	9.398947	-0.281162	-2.372720	-0.416467	-0.314566	0.157802	-0.740357	-0.180237	-0.028685	0.570639	0.260156	-0.756624	0.184958
36100	9.410987	-0.237337	-2.392205	-0.360329	-0.331942	0.137762	-0.742328	-0.176030	-0.024219	0.566906	0.255079	-0.762497	0.179310
36101	9.110835	0.001992	-2.360101	-0.273573	-0.289189	0.094711	-0.743708	-0.169659	-0.011947	0.563567	0.251449	-0.767226	0.174727
36102	8.918558	0.197620	-2.380617	-0.113528	-0.250528	0.055495	-0.744533	-0.166694	-0.005614	0.560044	0.250095	-0.770786	0.172315
36103	9.114450	0.169904	-2.586167	0.016185	-0.127269	-0.103157	-0.743371	-0.168299	-0.002094	0.558401	0.252188	-0.771639	0.170771
36104	8.815798	0.142539	-2.558272	0.087163	0.025189	-0.132694	-0.742510	-0.169765	-0.001355	0.558755	0.255024	-0.770459	0.170726
36105	8.201014	0.236011	-2.334214	0.276067	0.288686	-0.209936	-0.741107	-0.172201	-0.004171	0.562549	0.260230	-0.765185	0.174101
36106	10.219595	0.246397	-2.723600	0.472496	0.550623	-0.282023	-0.739267	-0.182098	-0.016945	0.569384	0.267820	-0.755859	0.180972
36107	9.840215	0.865566	-3.125617	0.429028	0.558664	-0.539954	-0.735160	-0.195130	-0.030073	0.577459	0.278693	-0.744928	0.184262
36108	9.914334	-0.134548	-3.086605	0.269065	0.497821	-0.499944	-0.729663	-0.207503	-0.042614	0.585111	0.287284	-0.735397	0.185217
36109	13.623817	0.967840	-3.701162	0.295206	0.586679	-0.277914	-0.727113	-0.218405	-0.055317	0.593061	0.292510	-0.725775	0.189652
36110	11.053137	1.626652	-3.016270	0.093946	0.346351	-0.385717	-0.723724	-0.227760	-0.065140	0.598927	0.297803	-0.719093	0.188429
36111	9.311893	0.202880	-2.617487	0.270416	0.189813	-0.276541	-0.718317	-0.240556	-0.071844	0.601093	0.304192	-0.714152	0.190110
36112	9.371385	0.267846	-2.430905	0.438317	-0.028515	-0.235461	-0.716245	-0.249421	-0.070875	0.598845	0.312826	-0.711441	0.193329
36113	8.793586	0.597911	-2.508584	0.363894	-0.245920	-0.293141	-0.714718	-0.254941	-0.062715	0.594171	0.322184	-0.711155	0.193436
36114	8.490136	0.975385	-2.649348	0.141153	-0.328011	-0.265009	-0.713958	-0.263472	-0.050685	0.589560	0.328791	-0.712855	0.190139
36115	8.719102	1.076079	-2.683820	0.029446	-0.241245	-0.138674	-0.711894	-0.267567	-0.042860	0.586423	0.331935	-0.714732	0.187309
36116	9.160780	1.217982	-2.648692	-0.167543	-0.246365	-0.010467	-0.712334	-0.271397	-0.033879	0.584002	0.330956	-0.718244	0.183129
36117	8.987764	1.725665	-2.803144	-0.242221	-0.241737	0.038971	-0.713444	-0.269436	-0.030118	0.581941	0.328367	-0.722270	0.178455
36118	8.622029	1.610312	-2.688783	-0.268633	-0.216073	0.040617	-0.715110	-0.268927	-0.028395	0.580388	0.325318	-0.726075	0.173586
36119	8.522506	1.530059	-2.439238	-0.380313	-0.179327	-0.000061	-0.715384	-0.268425	-0.026966	0.580200	0.321454	-0.729524	0.166822
36120	8.943228	2.231764	-2.547002	-0.416438	-0.169273	0.020246	-0.715973	-0.265348	-0.025933	0.580279	0.316777	-0.733060	0.159848
36121	8.962383	2.219645	-2.557458	-0.446908	-0.075224	0.034719	-0.717387	-0.264029	-0.026396	0.581844	0.311274	-0.735611	0.153109
36122	9.050569	2.148217	-2.341441	-0.449695	0.111719	0.049111	-0.719708	-0.261369	-0.033749	0.586073	0.304868	-0.736039	0.147720
36123	9.917771	2.186337	-2.385696	-0.284780	0.310919	0.038300	-0.719134	-0.256728	-0.041983	0.592243	0.300017	-0.733484	0.145738
36124	9.656424	1.636538	-2.297391	-0.221720	0.404008	-0.045372	-0.720223	-0.256051	-0.055612	0.599568	0.296768	-0.729119	0.144334
36125	11.126253	1.005227	-2.646289	-0.222082	0.383440	-0.096515	-0.719483	-0.256417	-0.068764	0.606727	0.294361	-0.724598	0.142099
36126	9.837342	0.391506	-2.674548	-0.241567	0.250039	0.006958	-0.719339	-0.254460	-0.082883	0.611702	0.290507	-0.722353	0.140117
36127	10.026203	0.739750	-2.703492	-0.400551	-0.001476	-0.027719	-0.720639	-0.255220	-0.090177	0.614037	0.285941	-0.723370	0.133911
36128	9.556770	0.725959	-2.333413	-0.514562	-0.014794	0.091270	-0.720718	-0.250825	-0.093116	0.616450	0.278225	-0.725488	0.127467
36129	9.703167	0.948546	-2.192526	-0.537292	-0.208878	0.152169	-0.722478	-0.245961	-0.096428	0.615937	0.269820	-0.730299	0.120341
36130	9.191964	0.774141	-2.478859	-0.466941	-0.369200	0.335927	-0.728742	-0.234222	-0.093969	0.612161	0.259914	-0.737791	0.115619
36131	9.405208	0.769844	-2.631771	-0.353807	-0.425314	0.191302	-0.734098	-0.223297	-0.083752	0.607179	0.253620	-0.744847	0.110512
36132	9.205356	0.633772	-2.866702	-0.229422	-0.475119	0.124567	-0.738540	-0.218220	-0.073066	0.600917	0.249886	-0.751791	0.106142
36133	9.266906	0.479163	-2.942466	-0.109328	-0.491477	0.100039	-0.741311	-0.213160	-0.062537	0.593745	0.247973	-0.758494	0.103258
36134	9.207323	0.392407	-3.131603	-0.025591	-0.467962	0.149680	-0.744328	-0.208158	-0.047821	0.586397	0.246227	-0.764886	0.102274
36135	8.938256	0.624616	-3.127273	-0.049598	-0.472452	0.039510	-0.747317	-0.205807	-0.033967	0.579202	0.245853	-0.770806	0.099694
36136	8.706182	0.544673	-3.191571	-0.010797	-0.373625	0.077900	-0.747933	-0.203250	-0.019285	0.573283	0.245151	-0.775587	0.098550
36137	8.893365	0.525153	-3.280814	0.002195	-0.292089	0.007177	-0.747453	-0.202309	-0.009599	0.568601	0.245477	-0.779081	0.097304
36138	8.834831	0.409737	-3.322850	-0.006725	-0.127707	-0.001395	-0.748501	-0.203599	-0.003108	0.566603	0.245565	-0.780604	0.096522
36139	9.001990	0.501410	-3.555529	0.021587	0.016637	0.016826	-0.750041	-0.202224	-0.001752	0.566598	0.245336	-0.780591	0.097230
36140	9.498731	0.567260	-3.844174	0.103466	0.206510	-0.019909	-0.749651	-0.202068	-0.005097	0.569306	0.246310	-0.778012	0.099598
36141	10.231651	1.219100	-4.374516	0.119417	0.338212	-0.188668	-0.748440	-0.205503	-0.016488	0.574195	0.249739	-0.773120	0.101079
36142	9.417654	1.762734	-3.620814	-0.032903	0.425596	-0.416729	-0.744761	-0.215851	-0.026375	0.581700	0.254820	-0.766233	0.097868
36143	9.364617	2.134536	-3.471497	0.029567	0.431643	-0.335815	-0.743056	-0.226162	-0.039312	0.588639	0.259294	-0.759555	0.096681
36144	9.618043	2.152180	-3.113753	0.064892	0.335568	-0.269457	-0.738597	-0.233830	-0.052112	0.593861	0.263386	-0.754124	0.096198
36145	10.296029	2.084120	-3.277213	0.217087	0.274618	-0.286363	-0.736335	-0.241399	-0.060418	0.597240	0.269606	-0.749065	0.097563
36146	9.347458	2.143164	-3.202715	0.168596	0.128411	-0.305691	-0.731453	-0.256333	-0.066691	0.598797	0.275840	-0.745605	0.097098
36147	8.663183	1.860204	-3.079951	0.152267	0.041929	-0.292933	-0.729131	-0.264381	-0.068047	0.598977	0.281827	-0.743344	0.096118
36148	8.445577	1.978361	-2.916472	0.094372	-0.054391	-0.188312	-0.727237	-0.269213	-0.065432	0.597957	0.285754	-0.742820	0.094925
36149	8.486249	2.395611	-3.130224	-0.027401	-0.168933	-0.144251	-0.727717	-0.273203	-0.061904	0.595694	0.287796	-0.744238	0.091827
36150	8.783905	2.495445	-3.317010	-0.106607	-0.238232	-0.088246	-0.728076	-0.275378	-0.057847	0.592879	0.288167	-0.746826	0.087783
36151	8.704762	2.475851	-3.261045	-0.167881	-0.228577	0.015286	-0.728438	-0.275959	-0.051598	0.590199	0.286282	-0.750090	0.084103
36152	8.827754	2.591853	-3.296285	-0.100598	-0.061066	0.121634	-0.730690	-0.273174	-0.049869	0.589615	0.283270	-0.751742	0.083649
36153	8.891741	2.408592	-3.046280	-0.070907	-0.017630	0.132625	-0.731711	-0.268960	-0.048762	0.589322	0.280426	-0.752999	0.083982
36154	9.147691	2.464359	-2.999938	-0.066111	-0.007215	0.174893	-0.733618	-0.262607	-0.050585	0.589250	0.276919	-0.754241	0.084975
36155	8.941574	2.444395	-2.849866	-0.016926	-0.012503	0.167613	-0.736341	-0.256101	-0.049460	0.588667	0.274186	-0.755516	0.086536
36156	8.696555	2.366786	-2.720451	0.028807	0.020662	0.163916	-0.740857	-0.252165	-0.050291	0.588497	0.271906	-0.756189	0.088981
36157	9.020637	2.172153	-2.482661	-0.023076	0.026062	0.138161	-0.741754	-0.247993	-0.051281	0.588582	0.269483	-0.756834	0.090291
36158	8.808718	2.402700	-2.565010	-0.087697	-0.022971	0.191321	-0.745462	-0.242333	-0.052851	0.588318	0.265488	-0.758358	0.091058
36159	9.083517	2.112768	-2.427435	-0.135238	-0.012093	0.259128	-0.748621	-0.234663	-0.052208	0.588204	0.259982	-0.760255	0.091859
36160	9.769463	2.042699	-2.806156	-0.087980	-0.017227	0.315329	-0.751271	-0.223832	-0.052632	0.587768	0.254072	-0.762312	0.094106
36161	10.543875	1.410911	-3.655560	-0.027146	0.103480	0.314377	-0.756204	-0.211351	-0.057120	0.588714	0.248754	-0.762873	0.097784
36162	8.375690	0.498243	-3.532130	-0.076668	0.008129	0.038532	-0.759062	-0.206700	-0.058620	0.589104	0.247136	-0.763189	0.097071
36163	8.584666	0.649778	-3.369895	0.045615	0.000168	0.167320	-0.761079	-0.201832	-0.058999	0.588358	0.245094	-0.764092	0.099640
36164	9.542642	0.532545	-3.449954	-0.012037	0.021233	0.128826	-0.763091	-0.196332	-0.057803	0.588441	0.242836	-0.764564	0.101044
36165	9.516207	0.200255	-3.610533	-0.211811	0.008321	0.045808	-0.764970	-0.192637	-0.060349	0.589283	0.239571	-0.765300	0.098326
36166	9.664910	0.566892	-3.543664	-0.202225	-0.100219	0.075459	-0.766256	-0.191117	-0.062058	0.588521	0.236123	-0.767299	0.095608
36167	9.237756	0.800345	-3.729043	-0.075719	-0.142037	0.090392	-0.767413	-0.186397	-0.059661	0.586281	0.234047	-0.769746	0.094804
36168	9.365993	0.856358	-3.994312	0.034400	-0.214632	0.006336	-0.769630	-0.184212	-0.054340	0.582756	0.234653	-0.772287	0.094371
36169	8.966247	0.795385	-3.938704	0.148951	-0.178447	0.010075	-0.769149	-0.183931	-0.045672	0.579000	0.236497	-0.774355	0.095924
36170	9.189614	1.029851	-3.819939	0.187182	-0.231465	-0.059409	-0.770349	-0.184620	-0.039840	0.574591	0.239923	-0.776448	0.097008
36171	8.486071	0.595808	-3.632229	0.047123	-0.170024	-0.036146	-0.771775	-0.187190	-0.030214	0.571495	0.241279	-0.778375	0.096490
36172	8.801533	0.677485	-3.380239	0.018790	-0.069002	0.094025	-0.772332	-0.184955	-0.026441	0.570104	0.240063	-0.779645	0.097495
36173	9.279679	0.999032	-3.379116	-0.060862	-0.075115	0.094038	-0.772389	-0.180426	-0.026301	0.568744	0.237962	-0.781311	0.097253
36174	9.307627	0.902966	-3.462903	-0.122556	-0.101548	0.046234	-0.773763	-0.178946	-0.021310	0.567604	0.235941	-0.782986	0.095349
36175	9.157497	0.802893	-3.515906	-0.161145	-0.083880	0.106638	-0.773255	-0.174466	-0.020341	0.566549	0.232504	-0.784981	0.093646
36176	9.208654	1.086898	-3.564271	-0.209330	-0.105076	0.156185	-0.776913	-0.171330	-0.019554	0.565527	0.227772	-0.787341	0.091609
36177	9.206525	1.142517	-3.551753	-0.248913	-0.135706	0.115792	-0.778351	-0.166458	-0.017285	0.564010	0.223285	-0.790079	0.088381
36178	9.056931	1.051262	-3.539508	-0.291538	-0.164211	0.132223	-0.778100	-0.161974	-0.013381	0.562424	0.218089	-0.793080	0.084499
36179	9.029253	1.093203	-3.398120	-0.305858	-0.076253	0.170598	-0.780120	-0.156952	-0.014029	0.561961	0.211975	-0.795404	0.081229
36180	9.208041	1.220345	-3.389486	-0.251071	-0.016914	0.161495	-0.780039	-0.151894	-0.013160	0.562439	0.206505	-0.796734	0.078947
36181	9.168525	1.107683	-3.466028	-0.212967	-0.036628	0.150560	-0.782084	-0.144758	-0.013538	0.562217	0.201676	-0.798308	0.077084
36182	8.975800	1.011439	-3.420806	-0.201025	-0.036586	0.117494	-0.782832	-0.141302	-0.014434	0.562211	0.197490	-0.799555	0.075017
36183	9.105947	1.044596	-3.430287	-0.147119	-0.047886	0.150684	-0.783701	-0.137952	-0.013102	0.561534	0.193408	-0.801108	0.074155
36184	9.114283	0.924867	-3.547307	-0.096343	-0.046935	0.132408	-0.785860	-0.132537	-0.013027	0.560908	0.190169	-0.802346	0.073886
36185	9.133828	0.951085	-3.523715	-0.086771	-0.043801	0.079212	-0.786037	-0.128511	-0.011241	0.560163	0.187899	-0.803463	0.073201
36186	9.070530	0.896577	-3.584498	-0.053374	-0.057885	0.097626	-0.785085	-0.126157	-0.010407	0.559242	0.185712	-0.804613	0.073189
36187	9.068146	0.847774	-3.560575	-0.006657	-0.056294	0.099542	-0.786799	-0.122088	-0.009023	0.557967	0.184026	-0.805813	0.073971
36188	9.084698	0.833572	-3.595099	0.019881	-0.064706	0.100525	-0.788777	-0.117841	-0.005391	0.556654	0.182619	-0.806933	0.075144
36189	9.083624	0.691562	-3.673270	0.039622	-0.064753	0.084938	-0.787954	-0.115148	-0.002720	0.555095	0.181691	-0.808090	0.076479
36190	9.159874	0.543740	-3.720558	0.055530	-0.087749	0.099678	-0.789090	-0.112911	-0.001734	0.553273	0.180727	-0.809396	0.078134
36191	9.029149	0.545735	-3.800188	0.073261	-0.082829	0.077652	-0.790225	-0.109369	0.001567	0.551307	0.180307	-0.810660	0.079876
36192	9.138888	0.400541	-3.880108	0.094580	-0.096177	0.053855	-0.791914	-0.105839	0.005291	0.549270	0.180525	-0.811819	0.081624
36193	9.019118	0.444061	-3.807721	0.091980	-0.035438	0.053736	-0.790260	-0.103395	0.006961	0.548040	0.180609	-0.812432	0.083587
36194	9.164053	0.481418	-3.776670	0.128641	0.010621	0.051938	-0.790829	-0.101879	0.008037	0.547611	0.181053	-0.812344	0.086254
36195	9.124602	0.383272	-3.850705	0.112188	-0.009695	0.053746	-0.792782	-0.100922	0.009371	0.546726	0.181307	-0.812625	0.088645
36196	9.108099	0.451044	-3.832740	0.111515	-0.021170	0.029915	-0.792674	-0.097593	0.010832	0.545875	0.181974	-0.812825	0.090676
36197	9.071889	0.366059	-3.805373	0.105563	-0.034912	0.013387	-0.792525	-0.097912	0.011509	0.544678	0.182850	-0.813233	0.092431
36198	9.043239	0.341415	-3.760989	0.083717	-0.001769	0.014200	-0.792663	-0.097526	0.012372	0.544267	0.183432	-0.813208	0.093909
36199	9.067510	0.384835	-3.756783	0.065041	-0.004575	0.000417	-0.792513	-0.097589	0.013623	0.543743	0.184016	-0.813302	0.094980
36200	9.066834	0.283588	-3.800891	0.050431	-0.019368	0.002229	-0.792548	-0.094763	0.013798	0.543189	0.184461	-0.813485	0.095720
36201	9.033307	0.302977	-3.782605	0.039415	-0.032232	0.002225	-0.792801	-0.095957	0.015122	0.542313	0.184784	-0.813928	0.096299
36202	9.122431	0.302393	-3.785941	0.046557	-0.063319	-0.001363	-0.792370	-0.095775	0.017084	0.541063	0.185330	-0.814578	0.096776
36203	9.071776	0.332114	-3.805590	0.028241	-0.041014	-0.004194	-0.792082	-0.095174	0.019212	0.540106	0.185648	-0.815105	0.097075
36204	9.001431	0.309044	-3.856243	0.020793	-0.046253	-0.008809	-0.791795	-0.095098	0.020471	0.539243	0.186003	-0.815591	0.097115
36205	9.042013	0.333805	-3.915564	-0.001875	-0.052186	-0.000574	-0.792327	-0.095238	0.023538	0.538214	0.185957	-0.816304	0.096924
36206	9.008597	0.206671	-3.820951	-0.035241	-0.047616	0.016762	-0.792019	-0.096985	0.024405	0.537486	0.185294	-0.817006	0.096320
36207	9.003679	0.294676	-3.870912	-0.052921	0.025112	0.033140	-0.793144	-0.096255	0.024321	0.537852	0.183992	-0.817102	0.095951
36208	9.066170	0.270116	-3.880655	-0.025020	-0.007458	0.053442	-0.793035	-0.093196	0.025486	0.537670	0.182761	-0.817486	0.096057
36209	9.070438	0.268606	-3.950864	-0.036579	-0.030383	0.068136	-0.792203	-0.092919	0.025355	0.537007	0.181165	-0.818268	0.096132
36210	9.041371	0.276396	-3.973878	0.007902	-0.033438	0.055376	-0.794191	-0.089397	0.026429	0.536274	0.180304	-0.818871	0.096702
36211	9.041710	0.270927	-3.928038	0.047941	-0.040490	0.048125	-0.795612	-0.085810	0.028897	0.535182	0.179960	-0.819517	0.097911
36212	8.978532	0.179625	-3.957668	0.043382	-0.049748	0.049019	-0.793676	-0.084178	0.029678	0.534064	0.179614	-0.820199	0.098934
36213	8.978274	0.192270	-3.996218	0.050601	-0.079171	0.048163	-0.793119	-0.082477	0.032430	0.532330	0.179370	-0.821243	0.100051
36214	9.050078	0.121873	-4.028345	0.045185	-0.090175	0.016975	-0.793673	-0.080653	0.035898	0.530602	0.179649	-0.822231	0.100616
36215	8.944030	0.137312	-4.038769	0.046365	-0.096147	-0.006891	-0.794447	-0.083360	0.039368	0.528716	0.180293	-0.823255	0.101021
36216	8.924442	0.177016	-4.095742	0.039319	-0.083780	0.002252	-0.794745	-0.081149	0.040624	0.527139	0.180738	-0.824127	0.101356
36217	8.895385	0.165278	-4.109223	0.042855	-0.057581	-0.005133	-0.794165	-0.080498	0.044568	0.525899	0.181237	-0.824747	0.101861
36218	8.889897	0.144532	-4.186439	0.013162	-0.034302	-0.023586	-0.794422	-0.081410	0.045910	0.525283	0.181731	-0.825054	0.101671
36219	8.933274	0.217378	-4.216568	0.029878	-0.047883	-0.012500	-0.794816	-0.082070	0.047967	0.524268	0.182196	-0.825567	0.101918
36220	8.798182	0.174717	-4.219040	-0.004951	-0.036541	-0.016294	-0.793279	-0.081588	0.049238	0.523665	0.182385	-0.825959	0.101498
36221	8.851713	0.251469	-4.184314	0.008268	0.014330	-0.005313	-0.792987	-0.082985	0.048730	0.523745	0.182380	-0.825887	0.101686
36222	8.885117	0.183521	-4.198081	0.039501	0.039914	-0.003462	-0.793572	-0.081765	0.047136	0.524217	0.182666	-0.825434	0.102413
36223	8.860734	0.213460	-4.247693	0.053770	0.048109	-0.018130	-0.793703	-0.082598	0.046807	0.524717	0.183281	-0.824864	0.103339
36224	8.899650	0.151579	-4.174682	0.064507	0.046781	-0.027282	-0.795117	-0.082462	0.044455	0.525258	0.184208	-0.824199	0.104253
36225	8.954262	0.209368	-3.992794	0.088596	0.095982	-0.019946	-0.793719	-0.082765	0.044423	0.526428	0.185117	-0.823036	0.105910
36226	8.948121	0.099530	-4.116454	0.064598	0.079927	-0.027331	-0.792614	-0.083777	0.041559	0.527511	0.185975	-0.822015	0.106947
36227	8.943301	0.177607	-4.149577	0.060693	0.063806	-0.034643	-0.795141	-0.084419	0.038053	0.528286	0.186898	-0.821186	0.107870
36228	9.002395	0.145718	-3.973272	0.048283	0.070331	-0.019983	-0.795691	-0.085501	0.037154	0.529253	0.187481	-0.820324	0.108680
36229	9.011709	0.190114	-4.033710	0.053985	0.059650	-0.010771	-0.794042	-0.085128	0.034788	0.529939	0.187949	-0.819634	0.109728
36230	9.026482	0.145560	-3.974174	0.030223	0.049481	-0.008969	-0.794037	-0.085942	0.034040	0.530606	0.188204	-0.819070	0.110280
36231	9.002501	0.155286	-3.963553	0.028715	0.043193	0.003881	-0.794336	-0.084249	0.034287	0.531090	0.188200	-0.818658	0.111007
36232	8.997188	0.141553	-4.021408	-0.005841	0.028024	0.013008	-0.793799	-0.083348	0.033081	0.531492	0.187758	-0.818483	0.111120
36233	9.070196	0.139774	-3.927543	0.025442	0.042341	0.018571	-0.794112	-0.082227	0.030501	0.531948	0.187480	-0.818139	0.111945
36234	8.983388	0.067342	-3.905448	-0.004077	0.039270	0.009312	-0.794379	-0.082815	0.031025	0.532535	0.187092	-0.817826	0.112090
36235	9.095132	0.157642	-3.826922	0.003959	0.059832	0.035029	-0.794548	-0.081857	0.028852	0.533328	0.186275	-0.817397	0.112806
36236	9.051852	0.040728	-3.765686	0.031021	0.056926	0.020378	-0.794722	-0.080078	0.027289	0.534046	0.186039	-0.816857	0.113707
36237	9.034750	0.075404	-3.810709	0.025859	0.024714	0.036019	-0.795284	-0.080567	0.025868	0.534189	0.185516	-0.816748	0.114664
36238	9.066184	0.021334	-3.773594	0.022157	0.015575	0.035108	-0.796029	-0.076607	0.026259	0.534231	0.185037	-0.816723	0.115423
36239	9.043047	0.002757	-3.642431	0.046164	0.046462	0.040607	-0.795205	-0.076282	0.025154	0.534653	0.184602	-0.816343	0.116846
36240	9.060505	-0.079556	-3.841664	0.007693	0.037500	0.038695	-0.796350	-0.074650	0.024009	0.535096	0.183859	-0.816128	0.117488
36241	9.074213	-0.100298	-3.929258	0.003666	0.042077	0.023995	-0.796932	-0.073579	0.022545	0.535643	0.183246	-0.815829	0.118028
36242	9.111241	-0.124054	-3.805209	-0.000268	0.013060	0.016701	-0.796658	-0.073556	0.021986	0.535768	0.182835	-0.815812	0.118215
36243	9.099258	-0.060673	-3.823669	0.003555	0.004327	0.024071	-0.796404	-0.071844	0.021670	0.535704	0.182305	-0.815914	0.118620
36244	9.046506	-0.055868	-3.792683	-0.004060	0.004069	0.013035	-0.797253	-0.071495	0.020583	0.535704	0.181932	-0.815989	0.118672
36245	9.060934	-0.063236	-3.793270	-0.005599	0.031205	0.021249	-0.797544	-0.070629	0.020360	0.536124	0.181286	-0.815810	0.118996
36246	9.021514	-0.090709	-3.893413	-0.026747	0.033383	0.016600	-0.795595	-0.070120	0.020931	0.536676	0.180544	-0.815637	0.118823
36247	9.079821	-0.060253	-3.844676	-0.013233	0.030103	0.009311	-0.797833	-0.070039	0.019980	0.537134	0.180013	-0.815443	0.118890
36248	9.104229	-0.104870	-3.785500	-0.038193	0.032616	-0.000836	-0.797986	-0.069176	0.019756	0.537755	0.179432	-0.815242	0.118340
36249	8.931090	-0.072539	-3.754663	-0.025966	0.042883	0.011068	-0.796596	-0.069694	0.018315	0.538466	0.178704	-0.814944	0.118265
36250	9.226189	0.125801	-3.691950	0.010560	0.065142	0.007534	-0.796356	-0.068164	0.015894	0.539421	0.178433	-0.814305	0.118715
36251	9.162734	-0.043057	-3.724490	0.041555	0.034076	-0.029102	-0.798611	-0.067719	0.013291	0.539849	0.179111	-0.813791	0.119270
36252	9.035396	-0.023279	-3.685787	0.077334	0.037406	-0.025391	-0.798048	-0.068811	0.012241	0.540191	0.180161	-0.813174	0.120351
36253	9.120914	-0.060094	-3.517748	0.110095	0.056213	-0.033597	-0.796364	-0.070215	0.011440	0.540749	0.181596	-0.812229	0.122051
36254	9.160652	-0.063123	-3.673825	0.063982	0.031302	-0.045572	-0.796622	-0.072431	0.010468	0.541086	0.182846	-0.811631	0.122676
36255	9.229856	-0.106344	-3.741904	0.065064	0.000622	-0.071207	-0.796329	-0.074091	0.009525	0.540997	0.184540	-0.811252	0.123035
36256	9.125135	0.048223	-3.640374	0.026412	0.000222	-0.078617	-0.796570	-0.076146	0.011076	0.541046	0.185992	-0.810957	0.122577
36257	9.047554	0.044728	-3.700290	0.037616	-0.007730	-0.069426	-0.796529	-0.079006	0.011597	0.540920	0.187383	-0.810736	0.122472
36258	9.201350	-0.009299	-3.730545	0.006189	0.032043	-0.086044	-0.797492	-0.080116	0.011398	0.541577	0.188657	-0.810115	0.121724
36259	9.230770	0.021314	-3.678312	-0.054996	-0.012282	-0.111771	-0.796615	-0.083250	0.011476	0.541831	0.189741	-0.810003	0.119641
36260	9.189856	0.009329	-3.667199	-0.095655	-0.055708	-0.122803	-0.795752	-0.084468	0.012928	0.541533	0.190713	-0.810429	0.116509
36261	9.045658	0.209685	-3.703974	-0.081529	-0.091727	-0.137398	-0.795390	-0.090730	0.013375	0.540652	0.192109	-0.811127	0.113413
36262	9.187457	0.136144	-3.719416	-0.146628	-0.080252	-0.109998	-0.795592	-0.095108	0.016039	0.540110	0.192381	-0.811961	0.109499
36263	8.860995	0.487507	-3.709749	-0.126341	-0.053082	-0.104510	-0.792324	-0.099321	0.017144	0.539942	0.192671	-0.812445	0.106172
36264	9.152083	0.481366	-3.766562	-0.101715	-0.042001	-0.074138	-0.791996	-0.102105	0.018923	0.539759	0.192757	-0.812889	0.103519
36265	9.003364	0.402535	-3.957143	-0.094378	-0.034614	-0.075105	-0.793895	-0.104741	0.021291	0.539697	0.192878	-0.813207	0.101090
36266	8.975530	0.532546	-3.873139	-0.083268	-0.033374	-0.034694	-0.791376	-0.106151	0.020343	0.539497	0.192499	-0.813663	0.099194
36267	9.000918	0.613032	-3.740730	-0.009184	-0.005817	-0.037322	-0.792454	-0.107925	0.022198	0.539498	0.192873	-0.813639	0.098658
36268	8.994474	0.530550	-3.914919	-0.052441	0.004011	-0.014504	-0.791599	-0.108698	0.023259	0.539746	0.192425	-0.813705	0.097625
36269	9.105976	0.604204	-3.860644	0.014657	-0.017067	-0.034487	-0.791297	-0.110937	0.022560	0.539466	0.193037	-0.813766	0.097457
36270	9.004292	0.556995	-3.903037	0.024307	0.004003	-0.018017	-0.790341	-0.109921	0.021776	0.539425	0.193469	-0.813670	0.097631
36271	9.046451	0.422235	-4.002099	-0.011759	0.010402	0.000237	-0.790736	-0.111624	0.021953	0.539624	0.193180	-0.813621	0.097509
36272	8.965672	0.567142	-3.916018	-0.005264	0.015437	0.038789	-0.790621	-0.110173	0.021204	0.539772	0.192350	-0.813677	0.097863
36273	9.164413	0.651502	-3.802141	0.023526	0.003472	0.022410	-0.791200	-0.108334	0.021463	0.539681	0.192100	-0.813718	0.098519
36274	9.077456	0.467145	-3.751788	0.037863	-0.008829	0.011398	-0.791753	-0.108353	0.022025	0.539322	0.192224	-0.813846	0.099181
36275	9.076136	0.352393	-3.873245	0.031678	-0.027758	0.020569	-0.792307	-0.108102	0.022884	0.538697	0.192152	-0.814197	0.099832
36276	9.119623	0.334810	-3.850834	0.016260	-0.060419	0.028856	-0.791470	-0.107462	0.024032	0.537545	0.191863	-0.814989	0.100134
36277	8.966027	0.381172	-3.791655	-0.004794	0.005355	0.022263	-0.792040	-0.106465	0.024099	0.537599	0.191302	-0.815060	0.100339
36278	9.052468	0.388399	-3.833483	0.022214	0.000524	0.040694	-0.792205	-0.104343	0.024231	0.537394	0.190759	-0.815229	0.101098
36279	9.032751	0.333215	-3.866918	0.018147	-0.038344	0.028805	-0.791218	-0.103638	0.026918	0.536636	0.190425	-0.815745	0.101582
36280	8.964901	0.324612	-3.912740	0.007532	-0.021538	0.040668	-0.791785	-0.102526	0.027550	0.536126	0.189772	-0.816179	0.102019
36281	9.008827	0.416007	-3.879974	0.029738	0.014847	0.047102	-0.795166	-0.100693	0.025881	0.536155	0.189156	-0.816168	0.103089
36282	9.119442	0.269279	-3.846424	0.015281	0.010843	0.053504	-0.792961	-0.099003	0.025406	0.536116	0.188306	-0.816286	0.103909
36283	8.984437	0.387428	-3.905816	0.031567	-0.012715	0.015024	-0.791986	-0.098096	0.026849	0.535757	0.188291	-0.816443	0.104560
36284	9.099829	0.284639	-3.896309	0.011979	0.004916	-0.001551	-0.793381	-0.097544	0.027594	0.535747	0.188317	-0.816423	0.104714
36285	9.044390	0.324090	-3.915716	0.009988	-0.017885	-0.005195	-0.793525	-0.097515	0.027039	0.535429	0.188413	-0.816602	0.104776
36286	9.027617	0.294779	-3.891128	0.020619	-0.040284	-0.016157	-0.791558	-0.098163	0.028097	0.534679	0.188864	-0.816993	0.104744
36287	8.964616	0.334865	-3.953720	0.012747	-0.027912	-0.038223	-0.793205	-0.098939	0.030019	0.534255	0.189551	-0.817148	0.104456
36288	8.926090	0.344849	-3.954630	-0.001758	-0.013364	-0.034611	-0.792219	-0.100327	0.029086	0.534068	0.190007	-0.817227	0.103963
36289	8.950064	0.422932	-4.003321	-0.031672	0.002761	-0.025503	-0.793024	-0.101284	0.031548	0.534286	0.189952	-0.817195	0.103195
36290	9.002032	0.273170	-4.073865	-0.011104	-0.022081	-0.041955	-0.791602	-0.103566	0.031393	0.534006	0.190449	-0.817357	0.102439
36291	8.931719	0.509237	-3.919956	0.002134	0.030487	-0.029138	-0.793307	-0.102174	0.029541	0.534554	0.190762	-0.816945	0.102286
36292	9.047617	0.547012	-3.904722	0.024031	0.046313	-0.032759	-0.792447	-0.104293	0.029123	0.535239	0.191334	-0.816341	0.102456
36293	9.086424	0.424352	-3.820027	0.057353	0.040738	-0.018013	-0.792183	-0.103819	0.028033	0.535725	0.192038	-0.815744	0.103356
36294	8.936052	0.414937	-3.942470	0.019883	0.015756	-0.014414	-0.792460	-0.104609	0.026870	0.535889	0.192328	-0.815545	0.103538
36295	9.081795	0.458198	-3.809973	0.030201	0.025324	-0.005190	-0.793316	-0.102645	0.027558	0.536202	0.192566	-0.815215	0.104068
36296	9.076305	0.313077	-3.834865	0.039387	0.030821	-0.005207	-0.792477	-0.103720	0.026087	0.536518	0.192882	-0.814848	0.104723
36297	9.042440	0.428170	-3.900473	0.005676	0.017825	-0.032770	-0.791788	-0.103952	0.024810	0.536863	0.193322	-0.814542	0.104528
36298	9.013066	0.416987	-3.954997	-0.005094	0.002581	-0.023601	-0.791887	-0.105889	0.026785	0.536928	0.193525	-0.814499	0.104156
36299	9.017944	0.407094	-3.943168	-0.021605	0.004580	-0.025472	-0.790761	-0.107016	0.026286	0.537145	0.193583	-0.814420	0.103539
