# Supplementary material for: Identification of Haptic Based Guiding Using Hard Reins
Source: PLoS One. 2015 Jul 22;10(7):e0132020. doi: 10.1371/journal.pone.0132020 (PMC4511788; doi:10.1371/journal.pone.0132020)
Supplement: S8 File — (ZIP) [file pone.0132020.s008.zip › Exp2_MotionData1/Subject1/path1/T9/gh9.txt]

// Start Time: 0
// Sample rate: 25.0Hz
// Scenario: 4.9
// Firmware Version: 2.6.1
Counter	Acc_X	Acc_Y	Acc_Z	Gyr_X	Gyr_Y	Gyr_Z	Mag_X	Mag_Y	Mag_Z	Quat_w	Quat_x	Quat_y	Quat_z
35828	-0.076155	2.358777	-9.585382	-0.023062	0.012866	0.004218	0.093518	-0.286031	0.542034	-0.097259	-0.811100	0.572536	0.069714
35829	-0.085639	2.322466	-9.643597	0.039142	0.022058	-0.002863	0.090593	-0.284350	0.542583	-0.096775	-0.811244	0.572504	0.068972
35830	-0.027726	2.315611	-9.571131	0.066313	0.022090	-0.002723	0.091386	-0.284082	0.542838	-0.095821	-0.811462	0.572483	0.067903
35831	0.030235	2.301816	-9.417137	0.012089	0.029344	-0.001162	0.091388	-0.284359	0.542576	-0.095861	-0.811543	0.572427	0.067349
35832	0.073519	2.328570	-9.358741	-0.021053	0.016492	-0.010540	0.091519	-0.283542	0.542313	-0.096251	-0.811682	0.572160	0.067385
35833	0.044609	2.321063	-9.426336	0.027789	-0.000774	0.007270	0.091500	-0.282011	0.544804	-0.095707	-0.811656	0.572319	0.067122
35834	-0.013122	2.292037	-9.436885	0.038386	-0.012671	-0.000042	0.091104	-0.280651	0.543498	-0.094812	-0.811741	0.572369	0.066933
35835	-0.070764	2.243713	-9.462108	0.019151	-0.014529	-0.001059	0.092821	-0.280931	0.544794	-0.094237	-0.811775	0.572407	0.067010
35836	-0.032207	2.248653	-9.447274	0.012104	-0.016346	0.004446	0.092277	-0.280083	0.546896	-0.093732	-0.811755	0.572500	0.067173
35837	-0.049400	2.310812	-9.554595	0.012101	-0.030977	-0.001071	0.090967	-0.280368	0.544285	-0.093081	-0.811753	0.572559	0.067600
35838	-0.087783	2.267216	-9.615582	0.024234	-0.009008	0.008187	0.091609	-0.278298	0.546640	-0.092468	-0.811715	0.572724	0.067499
35839	-0.085227	2.233246	-9.700061	-0.017814	-0.020006	0.011685	0.092403	-0.277489	0.546372	-0.092441	-0.811526	0.572928	0.068070
35840	-0.041824	2.233424	-9.673245	-0.059938	-0.007224	0.022528	0.092679	-0.278737	0.545058	-0.093235	-0.811181	0.573192	0.068875
35841	0.006552	2.204991	-9.572362	-0.142141	-0.020110	0.022134	0.092168	-0.282708	0.544274	-0.095236	-0.810637	0.573393	0.070849
35842	0.030313	2.282320	-9.489431	-0.140364	-0.005501	0.016579	0.092723	-0.286431	0.542171	-0.097344	-0.810198	0.573445	0.072560
35843	-0.003495	2.296968	-9.407917	-0.045788	0.001894	0.013352	0.092735	-0.286454	0.539943	-0.098024	-0.809963	0.573594	0.073083
35844	-0.070771	2.248805	-9.380412	0.017433	0.010130	-0.004799	0.091267	-0.285738	0.541397	-0.097723	-0.810094	0.573500	0.072773
35845	-0.071137	2.320533	-9.513849	0.047207	0.007406	-0.014798	0.092724	-0.286705	0.542171	-0.096912	-0.810372	0.573318	0.072194
35846	-0.042421	2.363699	-9.572994	0.012055	0.005574	-0.004821	0.093386	-0.286031	0.541904	-0.096648	-0.810494	0.573212	0.072017
35847	-0.052221	2.397433	-9.553407	-0.031672	-0.005453	-0.008720	0.092714	-0.284104	0.542172	-0.096977	-0.810531	0.573038	0.072539
35848	-0.071552	2.407060	-9.541449	-0.038868	0.001894	0.009689	0.093246	-0.284521	0.542168	-0.097517	-0.810382	0.573102	0.072978
35849	-0.037670	2.383328	-9.464642	-0.049326	0.001882	0.009638	0.091792	-0.285191	0.541917	-0.098244	-0.810184	0.573185	0.073547
35850	-0.042485	2.383442	-9.428675	-0.024827	-0.009053	0.013470	0.092864	-0.286857	0.540859	-0.098435	-0.809995	0.573361	0.073996
35851	-0.018086	2.320804	-9.465336	-0.012456	0.003733	0.002442	0.092877	-0.286882	0.538369	-0.098576	-0.809954	0.573378	0.074124
35852	0.001094	2.345005	-9.436009	-0.021058	-0.001796	-0.012360	0.093129	-0.286860	0.540857	-0.098751	-0.810083	0.573123	0.074463
35853	-0.047364	2.392852	-9.488606	-0.019380	0.000036	-0.010512	0.093134	-0.286327	0.539415	-0.098942	-0.810171	0.572928	0.074752
35854	-0.139151	2.420967	-9.657119	0.018981	-0.007216	-0.002926	0.092868	-0.287816	0.540727	-0.098420	-0.810257	0.572902	0.074702
35855	-0.105455	2.435653	-9.603783	0.025908	0.007435	0.004469	0.093261	-0.286860	0.540987	-0.097980	-0.810274	0.573002	0.074325
35856	-0.129548	2.435933	-9.507975	-0.002067	0.020184	0.002460	0.093125	-0.285221	0.540464	-0.098123	-0.810312	0.572959	0.074059
35857	-0.076726	2.481661	-9.535649	-0.047684	0.020163	0.009612	0.092338	-0.286858	0.540077	-0.099030	-0.810144	0.573008	0.074313
35858	-0.028368	2.450280	-9.593255	-0.058170	0.021985	0.007715	0.091940	-0.286988	0.540342	-0.100110	-0.810008	0.572968	0.074650
35859	-0.028200	2.422004	-9.418398	-0.005597	0.027518	0.009818	0.091680	-0.287947	0.539951	-0.100422	-0.809931	0.573068	0.074300
35860	-0.004133	2.431703	-9.410834	0.025142	0.002860	0.002629	0.091416	-0.288489	0.540215	-0.099924	-0.809987	0.573114	0.074003
35861	0.015308	2.403179	-9.319826	0.005183	0.007371	-0.010399	0.090888	-0.288759	0.539957	-0.099803	-0.810133	0.572942	0.073893
35862	-0.032939	2.405208	-9.401873	-0.008985	0.007387	0.002449	0.091418	-0.289309	0.540345	-0.099910	-0.810127	0.572930	0.073916
35863	-0.081517	2.474375	-9.552601	0.001389	0.001929	0.006198	0.091800	-0.286836	0.541654	-0.099813	-0.810068	0.573032	0.073905
35864	-0.115138	2.445390	-9.565325	0.024208	0.016554	-0.001092	0.091012	-0.287249	0.540612	-0.099482	-0.810185	0.572988	0.073405
35865	-0.071524	2.402346	-9.512706	-0.033542	0.011018	0.002319	0.091008	-0.286698	0.540874	-0.100046	-0.810113	0.572958	0.073658
35866	-0.028262	2.431309	-9.511895	-0.023946	0.027486	0.002342	0.089956	-0.287381	0.539834	-0.100626	-0.810111	0.572878	0.073526
35867	0.000811	2.402574	-9.488020	-0.005581	0.005593	0.009854	0.089698	-0.289702	0.540097	-0.100686	-0.810001	0.573022	0.073529
35868	0.077886	2.419582	-9.484661	0.017289	0.003773	-0.001100	0.088628	-0.287633	0.540500	-0.100320	-0.810080	0.573002	0.073317
35869	0.092550	2.378795	-9.458689	0.011993	0.022060	0.004385	0.090748	-0.288063	0.541007	-0.100280	-0.810092	0.573051	0.072856
35870	0.102291	2.359663	-9.430058	0.001560	0.020208	-0.000279	0.089956	-0.287925	0.540227	-0.100360	-0.810166	0.572971	0.072553
35871	0.039462	2.388313	-9.459051	0.011031	0.010194	0.013625	0.089541	-0.286256	0.542328	-0.100216	-0.810052	0.573192	0.072271
35872	-0.013428	2.354403	-9.493630	0.003150	-0.001697	0.015449	0.088086	-0.285973	0.541685	-0.100041	-0.809906	0.573429	0.072276
35873	0.015519	2.349501	-9.536641	0.011946	0.000134	0.009955	0.089141	-0.284753	0.541677	-0.099758	-0.809822	0.573612	0.072152
35874	0.034609	2.390348	-9.564699	0.025911	0.006552	0.010015	0.088744	-0.284748	0.541680	-0.099302	-0.809803	0.573765	0.071771
35875	-0.022941	2.325410	-9.522934	0.008415	0.020234	0.011752	0.089001	-0.284735	0.543251	-0.099308	-0.809721	0.573932	0.071356
35876	0.025438	2.291803	-9.527756	0.003294	0.020207	0.000655	0.087944	-0.284594	0.542473	-0.099361	-0.809782	0.573877	0.071033
35877	0.020454	2.325432	-9.541735	-0.010762	0.012890	0.004285	0.088739	-0.285554	0.543252	-0.099580	-0.809737	0.573911	0.070969
35878	0.039454	2.388165	-9.502266	0.005002	0.020211	0.000659	0.088474	-0.285415	0.543123	-0.099606	-0.809806	0.573850	0.070625
35879	0.015512	2.354610	-9.450144	-0.008915	0.022001	-0.004952	0.087155	-0.286499	0.542740	-0.099887	-0.809884	0.573719	0.070410
35880	0.077838	2.431794	-9.431675	-0.007261	0.003757	0.004312	0.087683	-0.285957	0.542736	-0.099927	-0.809855	0.573745	0.070468
35881	0.039286	2.426929	-9.424901	-0.007218	0.012876	-0.001240	0.088215	-0.286919	0.542994	-0.100085	-0.809880	0.573694	0.070374
35882	0.044018	2.443601	-9.477439	0.003231	-0.001719	0.003450	0.087420	-0.285823	0.542214	-0.099891	-0.809874	0.573733	0.070401
35883	0.044074	2.431554	-9.482409	0.001528	0.000095	-0.001176	0.087286	-0.286769	0.543264	-0.099765	-0.809897	0.573721	0.070414
35884	0.008136	2.383355	-9.483419	-0.007347	0.000117	0.013547	0.088479	-0.287327	0.543516	-0.099778	-0.809759	0.573902	0.070512
35885	0.036940	2.409817	-9.501986	-0.012635	0.000122	0.015366	0.087422	-0.286507	0.542214	-0.099906	-0.809563	0.574138	0.070655
35886	0.034559	2.402503	-9.528519	-0.012649	0.006521	0.015356	0.086234	-0.287590	0.542092	-0.100079	-0.809393	0.574341	0.070708
35887	0.102329	2.349899	-9.471006	-0.005463	0.007415	0.002475	0.086757	-0.286357	0.542744	-0.100158	-0.809370	0.574364	0.070673
35888	0.015914	2.267836	-9.494571	0.003319	0.005585	0.002524	0.086490	-0.286760	0.543270	-0.100045	-0.809387	0.574371	0.070583
35889	0.035076	2.294311	-9.503623	0.019032	-0.001696	0.006306	0.087428	-0.287197	0.541689	-0.099622	-0.809356	0.574509	0.070404
35890	-0.061522	2.325250	-9.547303	0.005243	-0.007271	-0.019601	0.088348	-0.286786	0.542731	-0.099299	-0.809615	0.574184	0.070543
35891	-0.008725	2.378377	-9.522058	-0.007230	0.003738	-0.000302	0.088083	-0.286238	0.542471	-0.099350	-0.809616	0.574167	0.070594
35892	-0.030586	2.411972	-9.536196	-0.026433	-0.001787	-0.007776	0.087823	-0.287062	0.541948	-0.099619	-0.809678	0.573985	0.070986
35893	-0.020884	2.402613	-9.464215	-0.015918	0.014672	-0.007748	0.088745	-0.286924	0.543121	-0.099925	-0.809763	0.573813	0.070977
35894	0.029634	2.426761	-9.468206	-0.008960	0.007387	-0.003086	0.088881	-0.286662	0.542071	-0.100025	-0.809827	0.573702	0.071009
35895	0.027198	2.431536	-9.477765	-0.003704	0.012873	-0.004914	0.087417	-0.286089	0.543001	-0.100119	-0.809901	0.573596	0.070884
35896	0.036816	2.436311	-9.494413	-0.002088	0.012910	0.008015	0.087564	-0.288021	0.541557	-0.100184	-0.809847	0.573680	0.070727
35897	0.024828	2.421824	-9.501930	0.012001	-0.007197	0.002580	0.088620	-0.287209	0.541811	-0.099807	-0.809838	0.573758	0.070732
35898	0.024691	2.450691	-9.503927	0.006761	-0.001728	-0.001148	0.088088	-0.287335	0.542339	-0.099549	-0.809892	0.573727	0.070728
35899	0.008099	2.390508	-9.502525	-0.008982	0.000084	0.000618	0.088346	-0.286782	0.543124	-0.099594	-0.809873	0.573729	0.070861
35900	0.027677	2.330481	-9.476777	-0.007288	0.009249	0.009845	0.088486	-0.287205	0.542074	-0.099705	-0.809790	0.573833	0.070818
35901	0.027815	2.301647	-9.465177	-0.006266	0.016525	-0.004004	0.087021	-0.287038	0.543397	-0.099886	-0.809853	0.573731	0.070661
35902	0.020502	2.321079	-9.407355	0.005202	0.003721	-0.010388	0.088876	-0.286108	0.542727	-0.099703	-0.810019	0.573537	0.070605
35903	0.015636	2.325488	-9.522573	0.031365	0.000116	-0.004712	0.087548	-0.286495	0.543524	-0.099082	-0.810142	0.573509	0.070282
35904	-0.023456	2.431023	-9.598281	0.021725	0.009223	-0.014009	0.089396	-0.285279	0.544034	-0.098689	-0.810388	0.573270	0.069955
35905	-0.018657	2.435829	-9.602970	0.003190	0.020206	-0.000277	0.089521	-0.283907	0.544557	-0.098761	-0.810432	0.573235	0.069623
35906	0.000653	2.436279	-9.482747	-0.021244	0.005548	-0.001301	0.088864	-0.285542	0.544562	-0.099040	-0.810443	0.573147	0.069823
35907	0.015324	2.392995	-9.483217	-0.028189	0.009188	-0.005031	0.087544	-0.286487	0.544310	-0.099491	-0.810464	0.573013	0.070042
35908	-0.037375	2.320749	-9.470319	-0.005408	-0.007238	-0.001197	0.087803	-0.286478	0.545488	-0.099366	-0.810482	0.572982	0.070268
35909	0.029664	2.416849	-9.552370	0.016391	0.012905	-0.002965	0.088475	-0.287863	0.544695	-0.099137	-0.810573	0.572936	0.069913
35910	-0.013603	2.387795	-9.579589	0.024310	0.023862	-0.008479	0.089393	-0.287176	0.545999	-0.098878	-0.810787	0.572751	0.069307
35911	-0.008401	2.311100	-9.494190	-0.012391	0.005546	-0.004942	0.088332	-0.286753	0.546007	-0.099027	-0.810834	0.572647	0.069406
35912	-0.003743	2.344716	-9.517683	-0.037017	0.020163	0.002293	0.088073	-0.287850	0.545485	-0.099734	-0.810790	0.572570	0.069542
35913	0.001274	2.306455	-9.450953	0.005001	0.011079	0.008058	0.087682	-0.287722	0.544177	-0.099679	-0.810730	0.572691	0.069327
35914	0.039691	2.340221	-9.450120	0.003322	0.022025	-0.002119	0.086743	-0.286874	0.545758	-0.099747	-0.810820	0.572594	0.068980
35915	0.030023	2.344997	-9.454945	-0.007184	0.012876	-0.001236	0.087536	-0.286607	0.546014	-0.099897	-0.810844	0.572543	0.068894
35916	0.063627	2.378918	-9.406141	-0.003587	0.011030	-0.010445	0.085949	-0.286595	0.545372	-0.099939	-0.810998	0.572327	0.068821
35917	0.046694	2.388311	-9.463785	0.006849	0.012881	-0.006704	0.088602	-0.287038	0.545219	-0.099856	-0.811113	0.572206	0.068585
35918	0.034581	2.397682	-9.530987	0.012122	0.000085	-0.010349	0.087797	-0.285379	0.545881	-0.099520	-0.811289	0.572024	0.068509
35919	0.058752	2.383145	-9.574178	0.004945	0.005610	0.006220	0.088863	-0.286489	0.545610	-0.099404	-0.811243	0.572125	0.068386
35920	0.015605	2.330144	-9.568122	-0.003851	0.003783	0.013563	0.088333	-0.286212	0.545352	-0.099401	-0.811116	0.572306	0.068386
35921	0.025374	2.306315	-9.505946	-0.026507	0.010134	0.006056	0.087008	-0.287421	0.546149	-0.099843	-0.811015	0.572353	0.068551
35922	0.015834	2.284680	-9.494335	-0.034294	0.007362	-0.001362	0.087015	-0.288928	0.546017	-0.100354	-0.810996	0.572251	0.068871
35923	0.058894	2.354369	-9.545772	-0.017759	0.012884	0.002404	0.087677	-0.288800	0.545881	-0.100678	-0.810958	0.572245	0.068898
35924	0.083254	2.304091	-9.486231	-0.007214	0.007415	0.004314	0.088217	-0.288824	0.544041	-0.100760	-0.810939	0.572257	0.068894
35925	0.058910	2.352061	-9.516994	-0.005445	0.003747	-0.001212	0.086757	-0.289075	0.544708	-0.100774	-0.810955	0.572228	0.068933
35926	0.058837	2.369020	-9.483148	-0.008939	0.000085	-0.001225	0.087021	-0.289620	0.545230	-0.100790	-0.810976	0.572178	0.069081
35927	0.034724	2.368930	-9.495378	-0.008887	0.010117	-0.008624	0.088485	-0.289376	0.543908	-0.100922	-0.811078	0.572010	0.069070
35928	-0.001507	2.380732	-9.541163	-0.008913	0.016510	-0.009559	0.087823	-0.290049	0.544306	-0.101116	-0.811225	0.571781	0.068967
35929	0.034632	2.388156	-9.502311	-0.006318	0.001909	-0.003062	0.088338	-0.288124	0.545745	-0.101118	-0.811258	0.571724	0.069051
35930	0.063520	2.397864	-9.494703	-0.009780	0.014690	-0.008636	0.088342	-0.288676	0.545351	-0.101307	-0.811392	0.571508	0.068985
35931	0.020143	2.392939	-9.502379	-0.016826	0.016514	-0.004984	0.086756	-0.290296	0.545756	-0.101644	-0.811445	0.571376	0.068956
35932	0.039415	2.397914	-9.466119	-0.017766	0.006483	0.004255	0.088079	-0.288675	0.545091	-0.101886	-0.811401	0.571380	0.069089
35933	0.008178	2.373656	-9.505162	-0.022951	0.007371	-0.003155	0.088219	-0.291001	0.545351	-0.102219	-0.811408	0.571287	0.069277
35934	0.010593	2.373735	-9.483532	-0.015970	0.001903	0.000580	0.088742	-0.289228	0.545348	-0.102374	-0.811405	0.571240	0.069470
35935	0.017703	2.400251	-9.473491	-0.006332	0.000082	-0.001215	0.089272	-0.290184	0.546129	-0.102355	-0.811415	0.571216	0.069584
35936	0.065760	2.431335	-9.559032	-0.008897	0.018339	-0.014175	0.089027	-0.291035	0.542854	-0.102562	-0.811613	0.570912	0.069461
35937	0.046550	2.417055	-9.501795	-0.022975	0.018342	-0.004096	0.089286	-0.291026	0.544032	-0.103018	-0.811647	0.570780	0.069475
35938	0.029840	2.383481	-9.459208	-0.022994	0.009213	0.002379	0.088085	-0.290998	0.545483	-0.103373	-0.811616	0.570741	0.069626
35939	0.000781	2.407239	-9.531168	-0.001972	0.006481	-0.003049	0.088091	-0.291009	0.544435	-0.103351	-0.811665	0.570680	0.069592
35940	-0.013566	2.383246	-9.502830	0.010276	0.000102	0.000715	0.088888	-0.290478	0.543642	-0.103060	-0.811713	0.570674	0.069515
35941	0.015363	2.383255	-9.516964	-0.005480	0.012880	-0.001229	0.087299	-0.290734	0.543655	-0.103165	-0.811743	0.570624	0.069415
35942	0.073205	2.388168	-9.521156	-0.013398	0.018373	0.002416	0.087822	-0.290999	0.545092	-0.103469	-0.811745	0.570580	0.069308
35943	0.112026	2.340441	-9.427835	-0.022777	0.009177	-0.015150	0.088097	-0.291292	0.543517	-0.103794	-0.811892	0.570288	0.069491
35944	0.058753	2.388418	-9.439664	0.012243	0.001889	-0.018657	0.088615	-0.290324	0.545086	-0.103464	-0.812167	0.569967	0.069403
35945	0.015164	2.426666	-9.487548	0.029499	-0.007177	0.003591	0.089144	-0.290871	0.545737	-0.102778	-0.812187	0.570086	0.069218
35946	0.024581	2.474828	-9.481983	0.017294	0.000101	-0.004790	0.088083	-0.290043	0.545222	-0.102364	-0.812304	0.570012	0.069073
35947	0.010095	2.479660	-9.467647	-0.026550	0.005552	0.002362	0.088602	-0.288941	0.546529	-0.102734	-0.812239	0.570006	0.069326
35948	0.058285	2.484422	-9.510343	-0.044073	0.009199	0.002269	0.088076	-0.289078	0.545877	-0.103432	-0.812170	0.569930	0.069718
35949	0.010183	2.457741	-9.544776	-0.019563	-0.009053	0.004267	0.088217	-0.289095	0.544303	-0.103526	-0.812077	0.569996	0.070126
35950	-0.013614	2.392838	-9.512299	-0.016985	0.007413	0.011640	0.087158	-0.289086	0.544050	-0.103776	-0.811949	0.570121	0.070220
35951	0.044465	2.349806	-9.464346	-0.031003	-0.000805	0.018968	0.088236	-0.292666	0.543122	-0.104166	-0.811677	0.570392	0.070594
35952	0.056467	2.359308	-9.507313	-0.030090	0.011063	0.011572	0.087305	-0.293191	0.544309	-0.104670	-0.811528	0.570488	0.070778
35953	0.025170	2.349652	-9.498137	0.001557	0.007404	-0.001183	0.088362	-0.291974	0.544039	-0.104592	-0.811565	0.570461	0.070687
35954	0.034666	2.380937	-9.502412	0.012045	0.005590	-0.001128	0.085704	-0.291114	0.544847	-0.104332	-0.811640	0.570425	0.070506
35955	0.020030	2.417026	-9.494841	0.006882	0.005554	-0.012232	0.087683	-0.290034	0.545618	-0.104127	-0.811812	0.570230	0.070408
35956	0.041505	2.467873	-9.414702	0.012081	0.007400	-0.006673	0.086627	-0.290166	0.544971	-0.103880	-0.811958	0.570091	0.070207
35957	0.043902	2.470235	-9.429051	0.021680	0.011072	-0.004785	0.087290	-0.290038	0.544835	-0.103511	-0.812083	0.570025	0.069836
35958	0.058359	2.470100	-9.476933	0.001409	-0.005358	0.009906	0.088082	-0.290177	0.545484	-0.103315	-0.812001	0.570166	0.069930
35959	0.063335	2.438926	-9.448515	-0.019647	-0.008103	0.018111	0.086628	-0.290168	0.544709	-0.103433	-0.811752	0.570455	0.070294
35960	0.053843	2.405088	-9.487490	-0.016115	-0.009020	0.015363	0.087809	-0.288255	0.545749	-0.103487	-0.811563	0.570671	0.070636
35961	0.020272	2.363932	-9.541196	0.008383	-0.001683	0.015477	0.087554	-0.289904	0.544833	-0.103218	-0.811412	0.570943	0.070581
35962	0.075880	2.330258	-9.569958	0.000516	0.001974	0.015436	0.087553	-0.289629	0.544964	-0.103127	-0.811268	0.571166	0.070555
35963	0.049241	2.354193	-9.591477	0.003180	0.016577	0.007119	0.088081	-0.289360	0.545091	-0.103136	-0.811227	0.571258	0.070276
35964	0.034992	2.311073	-9.527396	-0.005468	0.005581	0.002478	0.086755	-0.289342	0.545364	-0.103165	-0.811227	0.571250	0.070286
35965	0.092726	2.340180	-9.492839	0.022581	0.020227	-0.002939	0.086749	-0.288652	0.545888	-0.102883	-0.811347	0.571198	0.069743
35966	0.024851	2.417011	-9.501998	0.056720	0.011105	-0.007373	0.087143	-0.287428	0.545624	-0.101953	-0.811598	0.571101	0.068973
35967	0.020543	2.311372	-9.431498	0.029559	0.005615	0.004500	0.087001	-0.285776	0.546412	-0.101399	-0.811626	0.571209	0.068573
35968	0.063739	2.349574	-9.543392	0.021628	0.016584	0.002598	0.087388	-0.285081	0.547851	-0.101115	-0.811699	0.571212	0.068094
35969	0.063856	2.325569	-9.526923	0.022595	0.016564	-0.004780	0.086988	-0.284800	0.548116	-0.100786	-0.811833	0.571137	0.067613
35970	0.083046	2.349967	-9.439976	0.025211	-0.001700	0.000798	0.085804	-0.286297	0.547601	-0.100231	-0.811895	0.571173	0.067397
35971	0.092794	2.325742	-9.493041	0.003285	0.000118	0.004378	0.087642	-0.283431	0.548898	-0.100042	-0.811862	0.571254	0.067383
35972	0.044619	2.316012	-9.496027	0.006810	-0.005374	0.002557	0.087771	-0.283427	0.549421	-0.099748	-0.811880	0.571275	0.067429
35973	0.030110	2.325665	-9.479222	0.017204	-0.005337	0.013683	0.086970	-0.282727	0.550083	-0.099283	-0.811761	0.571536	0.067327
35974	0.020415	2.332552	-9.570443	0.003188	-0.012663	0.011778	0.087501	-0.281919	0.549424	-0.098975	-0.811646	0.571731	0.067517
35975	0.035110	2.281853	-9.628634	0.075123	-0.040027	0.000191	0.089613	-0.281112	0.550325	-0.097153	-0.811748	0.571919	0.067343
35976	0.054153	2.329689	-9.723815	0.090980	-0.052832	-0.014476	0.089602	-0.279459	0.551374	-0.094925	-0.812048	0.571880	0.067232
35977	0.030633	2.212341	-9.548027	0.082133	-0.041839	0.006692	0.090642	-0.275356	0.552285	-0.092977	-0.812081	0.572182	0.066992
35978	-0.017373	2.171747	-9.429008	-0.001826	-0.027331	0.003474	0.091417	-0.273425	0.554639	-0.092573	-0.812043	0.572242	0.067492
35979	-0.108664	2.104376	-9.375589	-0.029962	0.023828	0.014326	0.091961	-0.273729	0.552275	-0.093203	-0.811867	0.572394	0.067455
35980	-0.156786	2.079928	-9.460406	-0.006224	0.036610	-0.000339	0.091692	-0.273855	0.553064	-0.093596	-0.811943	0.572278	0.066976
35981	-0.039097	2.165995	-9.690970	0.019000	0.032115	0.004413	0.090505	-0.275347	0.553073	-0.093504	-0.811983	0.572319	0.066265
35982	0.057155	2.209791	-9.605433	-0.038651	0.024725	-0.005096	0.090100	-0.273969	0.553470	-0.094281	-0.812032	0.572112	0.066359
35983	0.063876	2.320707	-9.541395	-0.132310	-0.001883	-0.005535	0.090244	-0.275895	0.552681	-0.096248	-0.811852	0.571853	0.067947
35984	0.027750	2.321390	-9.320857	-0.226839	-0.014780	0.003231	0.090552	-0.281552	0.548482	-0.099639	-0.811380	0.571593	0.070818
35985	-0.119373	2.341131	-9.091485	-0.376631	-0.035038	0.022798	0.090871	-0.288997	0.543496	-0.105231	-0.810308	0.571489	0.075683
35986	-0.086782	2.581333	-9.231854	-0.562291	-0.029763	0.012612	0.090823	-0.302338	0.536936	-0.113887	-0.808906	0.570857	0.082606
35987	-0.021653	3.071264	-9.541269	-0.692425	-0.006057	0.030356	0.090812	-0.317384	0.524347	-0.124919	-0.806905	0.570171	0.090576
35988	-0.113975	3.230813	-9.271013	-0.851869	-0.008967	0.044305	0.090811	-0.334486	0.511364	-0.138498	-0.804165	0.569268	0.100353
35989	-0.139417	3.504421	-9.459470	-0.973870	-0.008145	0.054749	0.089119	-0.355435	0.494984	-0.154015	-0.800686	0.568120	0.111453
35990	0.036217	4.086573	-9.603312	-1.143129	-0.016516	0.052039	0.088778	-0.377809	0.474661	-0.172079	-0.796353	0.566301	0.124557
35991	0.034822	4.393106	-9.325343	-1.439994	-0.015925	0.057899	0.087592	-0.410660	0.445821	-0.194775	-0.790382	0.563473	0.140916
35992	-0.073576	4.897058	-8.951977	-1.940874	-0.056695	0.066467	0.086976	-0.443866	0.409637	-0.224710	-0.781343	0.558861	0.163346
35993	-0.038372	5.627681	-8.518874	-2.539184	-0.071923	0.090186	0.087223	-0.480884	0.362827	-0.263427	-0.767703	0.551612	0.192256
35994	-0.104305	6.349977	-7.647501	-3.248746	-0.079947	0.137316	0.084049	-0.526729	0.291924	-0.312193	-0.747250	0.540469	0.228137
35995	-0.116830	7.008528	-6.450027	-3.600780	-0.117809	0.165077	0.080691	-0.567297	0.201365	-0.364440	-0.720573	0.525911	0.267163
35996	-0.163063	7.652147	-5.377913	-3.658475	-0.149934	0.164789	0.075813	-0.602281	0.092734	-0.415189	-0.689458	0.508622	0.305891
35997	-0.064840	8.347189	-4.128478	-3.598387	-0.159195	0.117073	0.071466	-0.613920	-0.007502	-0.462614	-0.655704	0.488323	0.342902
35998	-0.014356	8.930690	-3.101918	-3.460001	-0.139009	0.112166	0.071637	-0.608530	-0.096888	-0.506072	-0.620158	0.466313	0.376628
35999	0.008067	9.347081	-1.672244	-3.319885	-0.114222	0.133105	0.068595	-0.591901	-0.188341	-0.545900	-0.583150	0.443189	0.406833
36000	0.069313	9.707919	-0.327011	-3.472041	-0.117173	0.148920	0.065484	-0.561008	-0.276902	-0.585051	-0.541664	0.417039	0.436342
36001	0.104599	9.435448	0.891462	-3.652092	-0.121023	0.184007	0.054634	-0.506016	-0.372992	-0.623480	-0.494985	0.387600	0.464788
36002	0.087253	9.084144	2.307597	-3.923498	-0.110266	0.261062	0.047282	-0.440447	-0.461372	-0.661749	-0.441643	0.354108	0.491577
36003	0.317682	8.359323	4.119324	-3.998072	-0.150554	0.306914	0.045661	-0.367818	-0.535379	-0.696729	-0.383786	0.318534	0.515570
36004	0.334996	7.794504	4.997428	-3.955285	-0.097621	0.286763	0.038480	-0.271922	-0.602120	-0.727068	-0.324819	0.280546	0.535872
36005	0.773527	6.895578	6.436545	-3.479437	-0.035118	0.244821	0.035167	-0.171918	-0.650673	-0.750246	-0.271730	0.244816	0.550779
36006	0.922687	5.992601	7.563212	-2.891561	0.046638	0.186797	0.025125	-0.065930	-0.683572	-0.766891	-0.227556	0.213053	0.560985
36007	1.317570	5.109855	8.130689	-2.327661	0.143103	0.142488	0.028368	0.009008	-0.699685	-0.778834	-0.192506	0.185258	0.567484
36008	0.974070	4.361027	8.885209	-2.052850	0.130449	0.126378	0.037745	0.064240	-0.708648	-0.787942	-0.161405	0.160409	0.572159
36009	1.020378	3.758127	9.165271	-2.059379	0.135893	0.122673	0.042034	0.125881	-0.712193	-0.795748	-0.129820	0.135054	0.575928
36010	0.841280	2.900181	9.578893	-2.314142	0.111734	0.102992	0.046012	0.191555	-0.709705	-0.802347	-0.093897	0.106908	0.579649
36011	0.647946	1.975791	9.568924	-2.513082	0.102301	0.089116	0.044991	0.270243	-0.698126	-0.807292	-0.054279	0.076267	0.582681
36012	0.777282	1.136060	9.500736	-2.745641	0.094796	0.108300	0.048703	0.351125	-0.680818	-0.810432	-0.010870	0.042930	0.584157
36013	0.602914	-0.210189	9.955568	-2.823481	0.078175	0.106139	0.055478	0.425286	-0.661441	-0.811043	0.034269	0.008743	0.583917
36014	0.547175	-1.180973	9.667749	-2.773850	0.045288	0.091724	0.060189	0.501794	-0.628940	-0.808970	0.078631	-0.024272	0.582061
36015	0.676992	-2.124338	9.550098	-2.321118	0.027375	0.036877	0.061462	0.570448	-0.591957	-0.804840	0.115999	-0.051687	0.579746
36016	0.453732	-2.839499	9.525980	-1.354768	0.015464	-0.011712	0.060283	0.622019	-0.555225	-0.801254	0.137592	-0.067454	0.578369
36017	0.488902	-3.135106	9.608588	-0.204807	0.018418	-0.057560	0.059887	0.638036	-0.541715	-0.799962	0.141008	-0.069913	0.579042
36018	0.694922	-2.842633	9.876291	0.499297	0.039201	-0.098334	0.059418	0.631945	-0.549054	-0.800141	0.132699	-0.064339	0.581400
36019	0.601295	-2.424637	9.732436	0.655865	0.033846	-0.116013	0.059516	0.618439	-0.558235	-0.800395	0.122194	-0.056874	0.584124
36020	0.696267	-2.121934	9.538308	0.439560	0.037264	-0.130043	0.058566	0.604379	-0.569244	-0.799878	0.114870	-0.051876	0.586778
36021	0.785763	-2.184473	9.492653	0.283357	0.048183	-0.088391	0.054700	0.588314	-0.578656	-0.799408	0.110092	-0.049026	0.588577
36022	0.722451	-2.049602	9.565975	0.325476	0.055711	-0.016213	0.056341	0.581268	-0.583391	-0.799864	0.104250	-0.045909	0.589273
36023	0.749628	-2.191830	9.473007	0.464064	0.054208	0.049102	0.058220	0.577533	-0.585243	-0.801308	0.096366	-0.041299	0.588994
36024	0.835521	-1.980699	9.947310	0.453196	0.038758	0.095203	0.060688	0.565253	-0.592216	-0.803234	0.088568	-0.036624	0.587902
36025	0.646162	-2.219551	9.870172	0.272780	0.002038	0.118347	0.062610	0.556406	-0.598789	-0.805077	0.084310	-0.033538	0.586189
36026	0.572236	-1.906431	9.302503	0.048437	0.017326	0.102409	0.062418	0.545398	-0.604821	-0.806344	0.083262	-0.033283	0.584611
36027	0.750800	-1.419343	9.503058	-0.063727	0.020864	0.096279	0.064265	0.546207	-0.603918	-0.807331	0.084218	-0.034391	0.583045
36028	0.550271	-1.827610	9.848366	-0.126455	0.022571	0.099659	0.068188	0.553739	-0.599097	-0.808258	0.085930	-0.036259	0.581395
36029	0.665548	-1.731093	9.860398	-0.088539	0.031685	0.066612	0.068966	0.556479	-0.597923	-0.808839	0.087177	-0.037773	0.580303
36030	0.617983	-1.365909	9.725835	-0.050944	0.046297	0.042767	0.070280	0.558931	-0.597539	-0.809209	0.087434	-0.039049	0.579665
36031	0.598576	-1.341959	9.704383	-0.001909	0.070093	0.035593	0.073204	0.557524	-0.598088	-0.809549	0.086833	-0.040102	0.579209
36032	0.683094	-1.362903	9.863325	0.021065	0.070084	0.021869	0.073735	0.557244	-0.598092	-0.809780	0.085665	-0.040892	0.579004
36033	0.567847	-1.466738	9.822382	0.048999	0.073780	0.032157	0.076910	0.557628	-0.597200	-0.810163	0.084182	-0.041385	0.578651
36034	0.622020	-1.712653	9.648988	0.027277	0.067357	0.024690	0.079304	0.555952	-0.597745	-0.810436	0.082942	-0.042064	0.578398
36035	0.651761	-1.880811	9.711726	-0.194002	0.084457	0.016169	0.081138	0.559914	-0.596447	-0.810211	0.085293	-0.045497	0.578111
36036	0.845037	-1.969979	9.558633	-0.297202	0.073400	0.010139	0.083735	0.567189	-0.591353	-0.809739	0.089252	-0.050000	0.577803
36037	0.909388	-1.808349	9.643126	-0.099725	0.029844	0.046270	0.085556	0.572534	-0.588613	-0.810051	0.090695	-0.051479	0.577011
36038	0.700505	-2.001890	9.458407	0.035002	0.023597	0.056195	0.086735	0.574857	-0.587704	-0.810737	0.089800	-0.051420	0.576192
36039	0.477466	-2.252505	9.479218	0.215420	0.048429	0.055228	0.087951	0.571808	-0.590075	-0.811690	0.085925	-0.049570	0.575604
36040	0.339181	-2.054006	9.908039	0.273380	0.094085	0.033281	0.091174	0.565168	-0.593380	-0.812435	0.080372	-0.047868	0.575499
36041	0.154700	-1.799969	9.717823	0.155685	0.115918	0.047400	0.093092	0.556874	-0.599429	-0.813102	0.076688	-0.047786	0.575065
36042	0.158666	-1.632638	9.393710	0.118667	0.121397	0.050892	0.096019	0.554644	-0.600109	-0.813747	0.073315	-0.048334	0.574548
36043	0.288475	-1.550578	9.391271	-0.018654	0.124887	0.036348	0.100657	0.554864	-0.600147	-0.814004	0.072365	-0.050381	0.574127
36044	0.116129	-1.820907	9.246629	-0.154296	0.084532	0.045884	0.104470	0.558141	-0.596637	-0.814217	0.073862	-0.053456	0.573357
36045	-0.014343	-1.773949	8.981991	-0.156006	0.057076	0.031147	0.106827	0.562787	-0.594688	-0.814268	0.075929	-0.055974	0.572774
36046	0.054219	-1.981983	9.323015	-0.157552	0.057068	0.035763	0.107340	0.565804	-0.593511	-0.814370	0.077802	-0.058623	0.572112
36047	-0.050677	-2.213987	9.791723	-0.207909	0.013074	0.029117	0.108763	0.570747	-0.590375	-0.814345	0.081221	-0.061023	0.571420
36048	-0.125273	-2.232353	10.093260	-0.179634	-0.014376	0.017299	0.110181	0.576650	-0.586976	-0.814265	0.084291	-0.062731	0.570905
36049	-0.281616	-2.309457	10.153138	-0.081600	-0.028904	0.024276	0.110957	0.578851	-0.585015	-0.814428	0.086125	-0.063012	0.570367
36050	-0.495582	-2.445036	10.034005	0.077143	-0.058070	-0.002562	0.109359	0.579835	-0.584215	-0.814605	0.085535	-0.061043	0.570418
36051	-0.676267	-2.479385	9.945411	0.141571	-0.091057	-0.055717	0.106210	0.578044	-0.588909	-0.814306	0.084516	-0.057672	0.571346
36052	-0.496166	-2.330234	9.831549	0.144721	-0.129552	-0.114706	0.103459	0.571490	-0.590463	-0.813383	0.083773	-0.053575	0.573167
36053	-0.209239	-2.339895	9.654037	0.254195	-0.100164	-0.127104	0.098063	0.569306	-0.596056	-0.812434	0.081087	-0.048674	0.575332
36054	0.093943	-2.209260	9.682707	0.213993	-0.027096	-0.145873	0.094797	0.563138	-0.600619	-0.811117	0.078065	-0.045396	0.577871
36055	0.338526	-1.940543	9.314247	0.002065	0.011071	-0.167308	0.092423	0.560832	-0.601257	-0.809160	0.078232	-0.045149	0.580604
36056	0.512557	-2.039440	9.141632	-0.141409	-0.009166	-0.171682	0.088031	0.565130	-0.600695	-0.806945	0.080784	-0.046235	0.583246
36057	0.687953	-1.906444	9.231561	-0.206214	-0.027485	-0.168291	0.085477	0.570392	-0.597526	-0.804649	0.084790	-0.047766	0.585722
36058	0.640648	-2.088449	9.511851	-0.164181	0.000900	-0.153352	0.083059	0.575373	-0.594883	-0.802566	0.087571	-0.049304	0.588038
36059	0.459560	-2.030817	9.582991	-0.118701	0.056653	-0.159678	0.082237	0.580055	-0.593039	-0.800402	0.089185	-0.051156	0.590581
36060	0.443552	-1.708719	9.496132	-0.075968	0.104203	-0.171548	0.080894	0.583499	-0.592240	-0.798127	0.089350	-0.053276	0.593440
36061	0.291076	-2.072886	10.044167	-0.137778	0.088549	-0.164449	0.080333	0.587507	-0.589088	-0.795812	0.090880	-0.055847	0.596075
36062	0.320215	-1.605932	10.072595	-0.109980	0.032848	-0.160552	0.078718	0.591376	-0.587238	-0.793657	0.092424	-0.057250	0.598572
36063	0.253692	-1.313189	9.874419	0.011869	0.007526	-0.110997	0.078174	0.592633	-0.585398	-0.792329	0.092442	-0.056818	0.600367
36064	0.120283	-1.642168	10.147043	0.106381	-0.028885	-0.076307	0.076594	0.593174	-0.587744	-0.791641	0.091196	-0.054803	0.601652
36065	-0.023720	-1.789900	9.951570	0.123984	-0.039866	-0.085426	0.074776	0.587415	-0.590878	-0.790871	0.089937	-0.052322	0.603072
36066	0.014701	-1.777027	9.471965	0.210135	-0.061800	-0.138477	0.070303	0.582239	-0.593465	-0.789634	0.087509	-0.048421	0.605373
36067	0.131857	-2.074908	9.545704	0.149628	-0.058349	-0.195990	0.066891	0.579359	-0.597895	-0.787562	0.086154	-0.045156	0.608509
36068	0.175709	-2.165864	9.660071	0.154045	-0.075005	-0.277152	0.062413	0.576095	-0.600875	-0.784508	0.084897	-0.041482	0.612878
36069	0.236917	-1.855534	9.604978	0.157867	-0.075114	-0.328827	0.056341	0.573401	-0.603448	-0.780779	0.083719	-0.037635	0.618029
36070	0.106408	-1.790935	9.573456	0.275382	-0.075076	-0.357772	0.050022	0.568770	-0.608380	-0.776842	0.080622	-0.032319	0.623676
36071	-0.036986	-1.555901	9.431372	0.276882	-0.049487	-0.355974	0.041993	0.561147	-0.613299	-0.772843	0.077247	-0.027374	0.629284
36072	0.523191	-0.707771	9.443694	0.099395	0.010784	-0.336682	0.037126	0.556104	-0.616669	-0.768733	0.075768	-0.025630	0.634548
36073	1.021031	-0.426255	9.855610	-0.197175	0.065524	-0.266282	0.033806	0.558056	-0.616904	-0.764999	0.078156	-0.028549	0.638634
36074	1.001485	-0.867935	10.175730	-0.122653	0.074998	-0.153309	0.032568	0.564952	-0.613089	-0.762798	0.079174	-0.030885	0.641028
36075	0.739865	-1.131809	9.859895	0.142794	0.095536	-0.089233	0.033231	0.565215	-0.613357	-0.761812	0.075869	-0.030151	0.642633
36076	0.032533	-1.458490	9.731075	0.336983	0.092041	-0.069797	0.035918	0.560495	-0.616920	-0.761348	0.069605	-0.026977	0.644031
36077	-0.358357	-1.375857	10.199126	0.190043	0.027829	-0.064929	0.037028	0.552369	-0.620733	-0.760753	0.066390	-0.024684	0.645165
36078	-0.568313	-1.827234	10.608561	0.103466	-0.046486	-0.114157	0.036938	0.546718	-0.624798	-0.759440	0.065486	-0.022351	0.646887
36079	-0.467948	-1.644778	10.429602	0.323141	-0.120480	-0.206145	0.030751	0.540729	-0.628421	-0.757224	0.062188	-0.015963	0.649992
36080	-0.228655	-1.280066	9.990417	0.479037	-0.182474	-0.241256	0.024874	0.528129	-0.635981	-0.754695	0.057393	-0.006532	0.653528
36081	0.246872	-0.900085	9.656883	0.461334	-0.189724	-0.248713	0.015937	0.517487	-0.642729	-0.751948	0.052874	0.002719	0.657093
36082	0.451265	-0.794641	9.412996	0.298223	-0.182498	-0.232010	0.008722	0.506828	-0.649228	-0.749178	0.050788	0.009767	0.660347
36083	0.407264	-1.182586	9.277505	0.198799	-0.153425	-0.256535	0.000560	0.498120	-0.653360	-0.745936	0.049722	0.014999	0.663989
36084	0.144159	-1.628200	9.292807	0.101713	-0.146457	-0.331780	-0.005243	0.495686	-0.656984	-0.741569	0.050065	0.019004	0.668736
36085	0.368102	-2.075120	9.346246	0.125813	-0.138458	-0.439620	-0.015562	0.492235	-0.657951	-0.735724	0.049849	0.023153	0.675048
36086	0.576271	-2.253208	9.216052	0.090268	-0.139669	-0.556064	-0.024430	0.491770	-0.659714	-0.728189	0.050163	0.027118	0.683000
36087	0.238193	-2.658765	9.027154	0.109292	-0.118126	-0.701809	-0.035014	0.488323	-0.660678	-0.718570	0.049827	0.030916	0.692978
36088	0.202582	-2.771563	9.133272	0.049766	-0.118633	-0.870074	-0.047446	0.484339	-0.662545	-0.706372	0.050232	0.034310	0.705223
36089	-0.124458	-2.942060	9.423116	-0.056121	-0.104620	-1.036760	-0.062951	0.483700	-0.662026	-0.691472	0.051860	0.035778	0.719651
36090	0.293031	-2.502540	9.646841	-0.036462	-0.074758	-1.182532	-0.080044	0.481986	-0.661233	-0.674161	0.052605	0.037640	0.735746
36091	0.397686	-1.662706	10.312593	-0.205977	0.000737	-1.244463	-0.097024	0.481668	-0.657688	-0.655430	0.054538	0.035544	0.752445
36092	0.543510	-0.393047	9.993261	-0.496638	0.060816	-1.240543	-0.113236	0.487915	-0.653621	-0.636026	0.059263	0.028751	0.768852
36093	0.585637	-0.133880	9.764420	-0.360288	0.128820	-1.162443	-0.125219	0.493865	-0.647230	-0.617618	0.061289	0.022578	0.783761
36094	0.514058	-0.298063	9.641413	-0.158727	0.129211	-1.093122	-0.136492	0.493737	-0.645435	-0.600191	0.060755	0.019962	0.797296
36095	0.869899	-0.048748	10.570107	-0.340515	0.071661	-0.999827	-0.147107	0.493612	-0.642727	-0.583736	0.063385	0.014526	0.809335
36096	0.732141	-0.497262	10.368072	-0.463858	0.030649	-0.897006	-0.160166	0.501100	-0.634230	-0.568515	0.068075	0.007928	0.819813
36097	0.826398	-0.050758	10.007905	-0.372392	0.047487	-0.802447	-0.170010	0.506040	-0.630478	-0.554777	0.071479	0.002034	0.828920
36098	0.295649	-1.020539	9.586028	-0.158273	0.102646	-0.742351	-0.178383	0.505909	-0.625823	-0.542179	0.071545	-0.000537	0.837211
36099	0.573957	-0.731353	9.554271	-0.099630	0.142921	-0.761500	-0.185794	0.502441	-0.625240	-0.529227	0.070300	-0.003025	0.845557
36100	0.476788	-0.588018	9.308100	-0.253045	0.151910	-0.757685	-0.192555	0.500892	-0.623613	-0.515976	0.070500	-0.007716	0.853662
36101	0.594116	-0.924571	9.330882	-0.256965	0.192051	-0.788202	-0.196811	0.500698	-0.620433	-0.502061	0.070043	-0.013333	0.861888
36102	1.057694	-0.037676	9.477287	-0.155860	0.163009	-0.779365	-0.203697	0.498049	-0.619461	-0.488298	0.069055	-0.016435	0.869785
36103	0.920904	-0.688061	9.346853	-0.037087	0.194328	-0.725257	-0.209243	0.492503	-0.619287	-0.475517	0.066336	-0.018282	0.877012
36104	1.103282	-1.014924	9.351172	-0.003670	0.247389	-0.726992	-0.213195	0.485573	-0.618734	-0.462613	0.062352	-0.019607	0.884148
36105	1.333500	-0.218452	9.928661	-0.025112	0.273011	-0.706873	-0.215396	0.476531	-0.622128	-0.449921	0.058124	-0.021948	0.890905
36106	0.987993	-0.583158	9.728264	-0.123794	0.276707	-0.632618	-0.216561	0.470786	-0.623170	-0.438338	0.054646	-0.025782	0.896777
36107	0.675975	-0.871574	10.004591	-0.176372	0.282135	-0.604284	-0.217341	0.466689	-0.623165	-0.427115	0.051547	-0.030978	0.902195
36108	0.822284	-0.184188	10.394911	-0.275408	0.313296	-0.529189	-0.216557	0.468467	-0.622385	-0.417049	0.048639	-0.037953	0.906788
36109	0.236321	-0.144949	10.951759	-0.276131	0.289632	-0.440589	-0.213129	0.470908	-0.620707	-0.408533	0.046118	-0.045095	0.910461
36110	0.621658	-0.036947	11.350589	-0.031327	0.143856	-0.378208	-0.212855	0.469257	-0.621235	-0.401479	0.044167	-0.046370	0.913626
36111	-0.013926	-0.251316	10.952733	0.199249	-0.025789	-0.314031	-0.216525	0.460390	-0.622520	-0.395923	0.043405	-0.042313	0.916281
36112	-0.429280	-0.154409	9.980327	0.566303	-0.113055	-0.289897	-0.221996	0.444100	-0.629036	-0.391174	0.041308	-0.030667	0.918878
36113	-0.270966	0.497983	9.277942	0.661566	-0.071645	-0.252580	-0.226531	0.424660	-0.634644	-0.387076	0.037624	-0.017757	0.921109
36114	0.156929	0.757946	9.057513	0.386289	0.004034	-0.237472	-0.230281	0.407811	-0.640388	-0.382990	0.034716	-0.010374	0.923042
36115	0.230828	0.946624	9.305723	-0.218394	0.019999	-0.168583	-0.231980	0.402350	-0.640901	-0.379707	0.036050	-0.014379	0.924292
36116	0.491786	0.337547	9.765355	-0.630661	0.014200	-0.114331	-0.232814	0.408819	-0.638270	-0.377118	0.040682	-0.025942	0.924908
36117	0.528449	-0.772935	10.086222	-0.558676	0.006845	-0.148051	-0.232903	0.424481	-0.632495	-0.373891	0.044836	-0.036113	0.925684
36118	0.619260	-1.635353	9.738873	-0.284144	0.012374	-0.257367	-0.234695	0.435777	-0.627233	-0.368943	0.046997	-0.041112	0.927352
36119	0.704974	-1.929914	9.394639	-0.074758	0.006891	-0.359640	-0.237629	0.437476	-0.624980	-0.362184	0.047728	-0.042163	0.929929
36120	0.945743	-1.872843	9.056786	-0.067203	0.054292	-0.435342	-0.242114	0.432051	-0.625077	-0.354005	0.047650	-0.043271	0.933026
36121	0.839666	-1.878132	8.978898	-0.147502	0.101634	-0.469049	-0.244207	0.427132	-0.626636	-0.345003	0.047249	-0.046288	0.936268
36122	0.737792	-1.748308	9.006176	-0.230119	0.153674	-0.449255	-0.247923	0.426369	-0.625033	-0.336229	0.046453	-0.051114	0.939244
36123	0.651378	-1.804156	9.611967	-0.185529	0.185719	-0.423245	-0.246342	0.428544	-0.624783	-0.327895	0.044713	-0.055477	0.942023
36124	0.680060	-1.719721	10.362443	-0.044817	0.158530	-0.373589	-0.248585	0.424881	-0.624111	-0.320649	0.042516	-0.056911	0.944531
36125	0.426006	-1.524808	10.514050	0.038732	0.122135	-0.327909	-0.247099	0.420191	-0.626091	-0.314335	0.040413	-0.056714	0.946754
36126	0.661914	-0.926857	10.733501	0.058821	0.105919	-0.254896	-0.248506	0.411684	-0.629753	-0.309446	0.038411	-0.055946	0.948492
36127	0.400804	-0.781028	10.608273	-0.029357	0.085823	-0.202722	-0.249273	0.406204	-0.631191	-0.305472	0.037275	-0.056860	0.949771
36128	0.070843	-0.374958	9.929085	-0.170634	0.021906	-0.122149	-0.248745	0.407153	-0.631457	-0.303016	0.038126	-0.060031	0.950328
36129	-0.255338	-0.252346	9.385199	-0.260327	-0.003526	-0.019212	-0.249958	0.411555	-0.630659	-0.302448	0.039846	-0.064864	0.950121
36130	-0.352512	-0.593061	9.722815	-0.236779	0.016656	0.017801	-0.249988	0.416503	-0.628560	-0.302622	0.041027	-0.069364	0.949697
36131	-0.204411	-0.798783	9.990192	-0.141625	0.007522	-0.020452	-0.250015	0.421446	-0.626984	-0.302106	0.041783	-0.071965	0.949635
36132	0.019156	-0.674502	9.614709	-0.008221	-0.019818	-0.071409	-0.250406	0.420217	-0.627244	-0.300948	0.042411	-0.071823	0.949986
36133	0.066574	-0.511320	9.458993	0.028677	-0.025311	-0.098905	-0.254108	0.418203	-0.627477	-0.299131	0.042852	-0.070866	0.950612
36134	0.191854	-0.491874	9.443630	-0.035875	-0.014456	-0.123240	-0.255949	0.416295	-0.628773	-0.297287	0.043639	-0.071221	0.951128
36135	0.283445	-0.476512	9.660765	-0.023589	-0.003468	-0.119503	-0.258064	0.414270	-0.628364	-0.294999	0.043992	-0.071302	0.951817
36136	0.547166	-0.673582	9.576437	0.088395	0.011357	-0.104171	-0.260037	0.411138	-0.629005	-0.293307	0.043506	-0.069473	0.952498
36137	0.772980	-1.020617	9.285591	0.179370	0.015204	-0.087075	-0.260397	0.404412	-0.631364	-0.291781	0.042273	-0.065777	0.953284
36138	0.704491	-1.324006	9.263891	0.112891	0.029764	-0.078193	-0.261441	0.400861	-0.631882	-0.290472	0.041244	-0.063617	0.953875
36139	0.846092	-1.189214	9.195083	0.082097	0.074545	-0.076573	-0.261676	0.397001	-0.634896	-0.288980	0.039453	-0.062118	0.954503
36140	0.437063	-1.357512	9.472189	0.032400	0.080791	-0.082383	-0.259546	0.394785	-0.635045	-0.287421	0.037918	-0.061788	0.955057
36141	0.281442	-1.068102	9.758080	0.119523	0.071798	-0.046881	-0.260316	0.390805	-0.637007	-0.286522	0.035928	-0.059579	0.955544
36142	0.132630	-1.192003	10.201487	0.117803	0.060824	-0.026574	-0.260017	0.385436	-0.639764	-0.286093	0.034213	-0.057545	0.955860
36143	0.191882	-1.480243	10.313231	0.179542	0.027930	-0.048345	-0.260261	0.381459	-0.640813	-0.285253	0.032709	-0.053950	0.956373
36144	0.278242	-1.383472	10.416224	0.158404	0.055355	-0.039268	-0.259170	0.375544	-0.642528	-0.284659	0.030881	-0.051097	0.956768
36145	0.291568	-1.158593	10.028186	0.014668	0.106373	-0.054847	-0.258357	0.372783	-0.643978	-0.283504	0.028821	-0.051113	0.957174
36146	-0.393199	-1.142205	10.293305	-0.069319	0.073263	-0.054329	-0.258340	0.371392	-0.646207	-0.282434	0.027959	-0.052712	0.957429
36147	-0.558006	-0.962099	10.284691	-0.142737	0.056657	-0.075917	-0.258089	0.373862	-0.645290	-0.280837	0.027721	-0.055467	0.957750
36148	-0.422830	-1.011266	9.901148	-0.138984	0.037431	-0.109080	-0.257305	0.377135	-0.645557	-0.278709	0.027998	-0.058168	0.958203
36149	-0.172981	-0.844259	9.339253	-0.055327	0.023010	-0.096628	-0.259172	0.380304	-0.645540	-0.276801	0.027912	-0.059049	0.958705
36150	0.014355	-0.705547	8.982840	0.042118	-0.010527	-0.050856	-0.259168	0.379072	-0.645541	-0.275927	0.028033	-0.058044	0.959015
36151	0.121744	-0.974309	9.133718	0.116969	-0.002969	0.014129	-0.260205	0.374557	-0.646583	-0.276267	0.027356	-0.055526	0.959086
36152	0.112316	-1.006948	9.445266	0.013626	0.033487	0.028313	-0.260204	0.373739	-0.646322	-0.276817	0.026697	-0.055356	0.958955
36153	0.243689	-1.246589	9.654394	-0.077219	0.037053	0.031554	-0.259140	0.373992	-0.647116	-0.277340	0.026311	-0.056798	0.958730
36154	0.279089	-1.585049	9.870843	-0.062626	0.030576	0.000274	-0.257300	0.378076	-0.647261	-0.277330	0.026163	-0.058058	0.958662
36155	0.365165	-1.433361	9.849767	0.069721	0.011484	-0.023025	-0.258355	0.376992	-0.647384	-0.276912	0.025531	-0.056536	0.958891
36156	0.214288	-1.155883	9.458533	0.095008	-0.034216	-0.039453	-0.258079	0.374793	-0.647911	-0.276315	0.025798	-0.054394	0.959180
36157	0.237215	-0.902963	9.524714	-0.041585	-0.058135	-0.043811	-0.262050	0.373062	-0.647618	-0.275515	0.027145	-0.054607	0.959361
36158	0.199222	-1.025694	9.541842	-0.171305	-0.049086	-0.020483	-0.262719	0.372946	-0.646302	-0.275115	0.029143	-0.057502	0.959247
36159	-0.098687	-1.236933	9.862597	-0.180238	0.023109	0.008888	-0.264472	0.379275	-0.644974	-0.275153	0.029628	-0.060857	0.959015
36160	-0.251911	-1.452708	10.179836	-0.036445	0.088993	-0.001560	-0.262490	0.381166	-0.645251	-0.275047	0.028216	-0.061934	0.959019
36161	-0.023285	-0.839981	10.502658	0.106795	0.106558	0.008343	-0.261300	0.381158	-0.644736	-0.275137	0.025502	-0.060240	0.959177
36162	0.165590	-1.002488	10.718205	0.176997	0.089289	0.012429	-0.259676	0.376046	-0.647635	-0.275395	0.022890	-0.057232	0.959353
36163	0.121116	-0.813179	9.812975	0.171664	0.029866	-0.017039	-0.258049	0.370251	-0.650404	-0.275112	0.021320	-0.053835	0.959667
36164	-0.025889	-0.357045	8.891324	0.044830	0.007899	0.003562	-0.258036	0.367644	-0.651060	-0.275214	0.021007	-0.052910	0.959696
36165	-0.188522	-0.623437	9.188560	-0.067102	0.005933	0.016845	-0.258035	0.368051	-0.651453	-0.275504	0.021160	-0.053952	0.959552
36166	-0.331199	-1.005627	10.089338	-0.112034	-0.007927	0.012950	-0.258052	0.370529	-0.650010	-0.275728	0.022005	-0.055954	0.959354
36167	-0.269220	-0.851121	10.202517	-0.137916	-0.019936	-0.027776	-0.258988	0.372730	-0.650002	-0.275159	0.023071	-0.058192	0.959359
36168	-0.246577	-0.559003	9.769896	-0.155699	-0.025409	-0.031558	-0.258615	0.377935	-0.649085	-0.274523	0.024542	-0.060915	0.959335
36169	-0.140176	-0.631469	9.625829	-0.092824	-0.038982	-0.014597	-0.261288	0.380182	-0.646441	-0.274251	0.025689	-0.062159	0.959303
36170	-0.172532	-0.924922	9.674227	-0.070936	-0.059940	0.005862	-0.262885	0.382117	-0.646427	-0.274409	0.027310	-0.063085	0.959153
36171	-0.345116	-1.136843	9.722459	-0.094598	-0.067269	0.021446	-0.264232	0.385299	-0.644580	-0.274862	0.028943	-0.064226	0.958900
36172	-0.290742	-1.426129	9.531653	-0.098253	-0.061709	0.046356	-0.266771	0.389036	-0.643247	-0.275780	0.030696	-0.065689	0.958482
36173	-0.073496	-1.473372	9.662657	-0.142071	-0.069005	0.062766	-0.266793	0.391932	-0.641148	-0.276996	0.032556	-0.067779	0.957924
36174	0.055367	-1.194228	9.595754	-0.295530	-0.054497	0.072111	-0.268154	0.398946	-0.639299	-0.278259	0.035228	-0.073076	0.957074
36175	-0.189471	-1.415322	9.818436	-0.434452	-0.083960	0.067760	-0.271135	0.409431	-0.634420	-0.279379	0.038976	-0.080681	0.955991
36176	-0.483084	-1.529019	9.811699	-0.359159	-0.098538	0.070926	-0.272400	0.422086	-0.629555	-0.280613	0.042840	-0.086940	0.954915
36177	-0.606615	-1.900749	10.242263	-0.222276	-0.072857	0.069742	-0.273903	0.430341	-0.626917	-0.281905	0.045136	-0.090566	0.954091
36178	-0.740744	-2.093918	10.123067	-0.108161	-0.036273	0.037045	-0.274599	0.434898	-0.623764	-0.282587	0.046459	-0.092349	0.953655
36179	-0.369732	-2.040960	9.913610	-0.046490	0.011254	-0.016230	-0.275010	0.436424	-0.622187	-0.282249	0.046270	-0.093048	0.953696
36180	-0.200146	-2.229713	9.502022	-0.070623	0.029447	-0.059735	-0.274754	0.439155	-0.622450	-0.280996	0.046306	-0.094396	0.953932
36181	-0.171426	-2.191729	9.334772	-0.084358	-0.018150	-0.089263	-0.275281	0.438882	-0.622970	-0.279288	0.047013	-0.095622	0.954277
36182	-0.138308	-2.056901	9.339374	-0.056291	-0.032764	-0.100178	-0.277145	0.439193	-0.621382	-0.277391	0.048232	-0.096310	0.954700
36183	0.102439	-1.963547	9.760654	-0.164884	0.001890	-0.086015	-0.278619	0.442094	-0.620452	-0.275627	0.048985	-0.099198	0.954877
36184	-0.085018	-2.094071	9.697057	-0.170256	0.025652	-0.074082	-0.279436	0.444590	-0.618085	-0.273998	0.049669	-0.102409	0.954972
36185	0.108895	-2.315394	9.597333	-0.114132	0.007474	-0.070981	-0.281304	0.447625	-0.617806	-0.272559	0.049999	-0.104389	0.955151
36186	-0.050607	-2.244119	9.423992	0.001131	-0.021605	-0.050980	-0.281567	0.446265	-0.617280	-0.271638	0.050601	-0.104090	0.955415
36187	-0.147731	-2.107773	9.244944	0.126906	-0.017782	-0.039282	-0.282087	0.443943	-0.617408	-0.271100	0.050021	-0.101374	0.955890
36188	-0.066381	-1.975263	9.247562	0.208939	-0.017632	-0.020412	-0.282336	0.440653	-0.618194	-0.270959	0.049355	-0.097154	0.956403
36189	-0.043000	-1.808122	9.559817	0.161626	-0.017681	-0.013280	-0.283089	0.434330	-0.621729	-0.270944	0.048516	-0.093796	0.956785
36190	0.193861	-1.919926	9.798131	0.084670	-0.003104	-0.004451	-0.283342	0.430506	-0.621205	-0.270949	0.048213	-0.092046	0.956969
36191	0.280303	-1.837346	9.972947	0.121419	-0.026806	0.003152	-0.285827	0.426123	-0.624332	-0.271219	0.047739	-0.089416	0.957166
36192	0.192990	-1.729305	9.954442	0.163258	-0.006645	0.010708	-0.285804	0.421730	-0.625645	-0.271592	0.047050	-0.086156	0.957393
36193	0.159567	-1.799122	9.962753	0.145793	0.018910	0.006890	-0.285660	0.419397	-0.626172	-0.271868	0.045558	-0.083302	0.957639
36194	0.106345	-1.765903	9.857091	0.038072	0.030669	0.004478	-0.284055	0.417313	-0.627365	-0.271939	0.044845	-0.082635	0.957711
36195	0.289466	-1.749420	9.645368	-0.017227	0.029760	0.013437	-0.283790	0.417174	-0.627368	-0.272171	0.044024	-0.082971	0.957654
36196	0.394772	-1.588306	9.554982	0.054536	0.007910	0.006449	-0.283368	0.413589	-0.629470	-0.272330	0.043653	-0.081867	0.957720
36197	0.372908	-1.560016	9.396728	0.150561	0.008071	0.025392	-0.283084	0.412055	-0.631963	-0.272969	0.042330	-0.078869	0.957849
36198	0.346351	-1.547628	9.516689	0.182096	-0.012917	0.029273	-0.283325	0.406714	-0.632619	-0.273704	0.041626	-0.075226	0.957964
36199	0.365796	-1.578714	9.562049	0.132995	-0.002891	0.040085	-0.283847	0.404936	-0.633009	-0.274617	0.040602	-0.072511	0.957956
36200	0.442988	-1.583075	9.649134	0.120884	-0.010234	0.030808	-0.283166	0.401361	-0.633933	-0.275320	0.040177	-0.070055	0.957955
36201	0.375094	-1.501357	9.661650	0.105186	-0.008461	0.019645	-0.282992	0.393942	-0.636559	-0.275818	0.039461	-0.067825	0.958001
36202	0.432432	-1.390618	9.644532	0.070263	-0.012182	0.004704	-0.283376	0.391746	-0.637606	-0.275978	0.039388	-0.066307	0.958065
36203	0.441500	-1.265177	9.732802	0.114907	-0.015801	0.001238	-0.283244	0.392018	-0.637607	-0.276136	0.038801	-0.063826	0.958212
36204	0.452874	-1.115487	9.874249	0.210530	0.004334	-0.026005	-0.284019	0.386825	-0.637734	-0.275793	0.037676	-0.059686	0.958622
36205	0.459355	-0.956676	9.871737	0.316927	-0.000949	0.005913	-0.283960	0.378695	-0.643112	-0.276158	0.035698	-0.053391	0.958964
36206	0.545387	-0.797957	9.795542	0.328912	0.026535	0.018849	-0.283382	0.368406	-0.644825	-0.276717	0.033440	-0.047133	0.959212
36207	0.444268	-0.826881	9.839806	0.229150	0.026407	0.018341	-0.281620	0.360023	-0.646285	-0.277204	0.031425	-0.042656	0.959349
36208	0.483190	-0.898926	9.858364	0.099478	0.011697	0.038015	-0.281860	0.355493	-0.647858	-0.277980	0.030704	-0.040727	0.959232
36209	0.478659	-0.961589	9.831036	-0.035205	0.013353	0.028105	-0.282128	0.356046	-0.647594	-0.278493	0.030420	-0.041255	0.959069
36210	0.444688	-0.923806	9.641592	-0.049492	0.018878	0.046481	-0.281332	0.357257	-0.648779	-0.279335	0.030382	-0.042229	0.958783
36211	0.410855	-0.909633	9.583858	-0.032038	0.033519	0.046545	-0.281078	0.359585	-0.648387	-0.280186	0.029698	-0.042823	0.958530
36212	0.384416	-0.923845	9.665036	-0.030311	0.022563	0.053953	-0.279359	0.361747	-0.649186	-0.281180	0.029476	-0.043453	0.958218
36213	0.266562	-0.981572	9.739949	-0.056386	0.013338	0.040912	-0.278969	0.363116	-0.648664	-0.281925	0.029334	-0.044401	0.957960
36214	0.210795	-0.914210	9.769182	-0.067680	0.005977	0.029785	-0.278983	0.365180	-0.647615	-0.282447	0.029661	-0.045639	0.957737
36215	0.208539	-0.942745	9.869591	-0.084061	-0.020595	0.013132	-0.278457	0.365725	-0.647226	-0.282674	0.030355	-0.046911	0.957587
36216	0.169484	-0.844379	9.808187	-0.036693	-0.023331	-0.005088	-0.279790	0.366708	-0.646297	-0.282573	0.031100	-0.047369	0.957571
36217	0.236527	-0.748189	9.752545	0.017556	-0.017787	-0.010360	-0.281380	0.366452	-0.646284	-0.282409	0.031187	-0.046685	0.957650
36218	0.255737	-0.736538	9.630451	0.066534	-0.012242	-0.011965	-0.280708	0.364254	-0.646422	-0.282230	0.031144	-0.045225	0.957774
36219	0.285044	-0.808043	9.812177	0.063136	-0.013168	-0.011055	-0.280828	0.361786	-0.646946	-0.282074	0.030889	-0.043682	0.957900
36220	0.319157	-0.877223	9.967571	0.094804	-0.008587	-0.017360	-0.282151	0.360437	-0.646543	-0.281804	0.030620	-0.041698	0.958076
36221	0.324087	-0.901382	9.936069	0.063368	-0.008638	-0.024900	-0.283858	0.357708	-0.647579	-0.281376	0.030297	-0.040168	0.958278
36222	0.401099	-0.880301	9.723419	0.045647	-0.003114	-0.012073	-0.282656	0.356047	-0.648114	-0.281171	0.030196	-0.039159	0.958383
36223	0.453900	-0.832331	9.647762	0.017580	0.004181	-0.012226	-0.284649	0.356079	-0.647180	-0.280946	0.029890	-0.038589	0.958482
36224	0.386492	-0.851537	9.699679	0.017604	0.016957	-0.014094	-0.282775	0.353306	-0.648638	-0.280669	0.029564	-0.038229	0.958587
36225	0.420199	-0.841877	9.690527	0.001739	0.027936	-0.004961	-0.283567	0.353852	-0.649680	-0.280554	0.028900	-0.038104	0.958646
36226	0.394072	-0.918373	9.852459	-0.024402	0.027886	-0.006939	-0.283312	0.354412	-0.648109	-0.280382	0.028595	-0.038615	0.958685
36227	0.333855	-0.930476	9.866131	-0.010329	0.020566	-0.012395	-0.283707	0.354953	-0.649154	-0.280123	0.028159	-0.038685	0.958771
36228	0.304696	-0.885013	9.808879	-0.034753	0.015023	-0.025434	-0.283318	0.355102	-0.647584	-0.279601	0.028172	-0.039312	0.958897
36229	0.314206	-0.856069	9.823778	-0.062629	0.002165	-0.038477	-0.282657	0.355371	-0.647327	-0.278825	0.028410	-0.040273	0.959076
36230	0.326245	-0.853720	9.799916	-0.034631	0.004028	-0.038337	-0.283848	0.356466	-0.648628	-0.278064	0.028644	-0.040829	0.959267
36231	0.352682	-0.836922	9.771590	-0.006666	-0.002324	-0.034494	-0.282661	0.355785	-0.646934	-0.277400	0.028663	-0.040694	0.959464
36232	0.424920	-0.817575	9.758132	0.049463	0.004115	-0.047138	-0.283855	0.355258	-0.646269	-0.276519	0.028436	-0.039631	0.959770
36233	0.362179	-0.802984	9.839375	0.066001	-0.010472	-0.034115	-0.284373	0.353474	-0.647314	-0.275908	0.028220	-0.038054	0.960016
36234	0.313653	-0.735460	9.911891	0.035321	-0.003201	-0.032442	-0.284365	0.351557	-0.647446	-0.275305	0.028198	-0.037231	0.960222
36235	0.362016	-0.764123	9.945550	0.026571	0.000456	-0.029720	-0.285414	0.348830	-0.647570	-0.274745	0.027993	-0.036471	0.960417
36236	0.390907	-0.756993	9.902707	0.021153	0.011460	-0.015920	-0.284608	0.346897	-0.648364	-0.274440	0.027756	-0.036010	0.960529
36237	0.482622	-0.778596	9.864848	0.062914	0.004281	0.011994	-0.286990	0.345559	-0.647952	-0.274697	0.027261	-0.034595	0.960522
36238	0.544768	-0.673349	9.646039	0.045424	0.001509	-0.002856	-0.286059	0.345134	-0.648353	-0.274663	0.027072	-0.033620	0.960571
36239	0.554177	-0.625352	9.603587	-0.020985	-0.006822	-0.017948	-0.285530	0.345402	-0.648357	-0.274305	0.027292	-0.033731	0.960663
36240	0.496431	-0.644193	9.756430	-0.045365	0.011387	-0.027331	-0.286991	0.344746	-0.647166	-0.273745	0.027428	-0.034542	0.960790
36241	0.424352	-0.697228	9.769417	-0.062769	0.029608	-0.037600	-0.287520	0.345972	-0.648341	-0.272960	0.027204	-0.035640	0.960980
36242	0.362120	-0.788382	9.887593	-0.038164	0.029614	-0.038397	-0.286459	0.346367	-0.648742	-0.272178	0.026959	-0.036406	0.961180
36243	0.323949	-0.872532	9.929270	0.003835	0.022360	-0.029865	-0.285812	0.348428	-0.647174	-0.271583	0.026512	-0.036195	0.961369
36244	0.297279	-0.846560	9.799747	0.021091	0.004160	-0.008524	-0.286596	0.347056	-0.648348	-0.271427	0.026411	-0.035699	0.961434
36245	0.335647	-0.803235	9.781507	-0.001596	0.013254	-0.019728	-0.287396	0.347618	-0.647817	-0.271030	0.026167	-0.035557	0.961558
36246	0.352181	-0.731046	9.773070	-0.015767	0.011447	-0.006879	-0.286460	0.346232	-0.648480	-0.270880	0.026125	-0.035810	0.961592
36247	0.361854	-0.740980	9.676993	-0.028086	0.018760	-0.004182	-0.286323	0.346766	-0.649661	-0.270763	0.025915	-0.036215	0.961615
36248	0.386119	-0.769461	9.777650	-0.017572	0.018779	0.000486	-0.285142	0.348541	-0.648752	-0.270750	0.025737	-0.036547	0.961611
36249	0.391278	-0.836482	9.877588	-0.007062	0.029765	0.006062	-0.286198	0.348002	-0.649137	-0.270833	0.025205	-0.036615	0.961599
36250	0.400846	-0.816933	9.959577	-0.001852	0.015164	0.014416	-0.284999	0.347432	-0.650065	-0.271097	0.025001	-0.036632	0.961530
36251	0.330997	-0.834083	9.910669	0.007035	0.016955	-0.001232	-0.285802	0.348273	-0.649009	-0.271056	0.024653	-0.036360	0.961561
36252	0.275418	-0.818205	9.660699	0.009446	0.016082	0.009856	-0.285933	0.348270	-0.649401	-0.271239	0.024374	-0.036162	0.961524
36253	0.246178	-0.750675	9.723791	-0.021244	0.016964	0.013385	-0.284209	0.347978	-0.649284	-0.271465	0.024172	-0.036446	0.961454
36254	0.284904	-0.776606	9.858230	-0.023100	0.004212	0.032778	-0.283682	0.348929	-0.649419	-0.272081	0.024281	-0.036820	0.961263
36255	0.212590	-0.784283	9.766220	0.024218	-0.003073	0.024721	-0.284742	0.348804	-0.649411	-0.272562	0.024210	-0.036130	0.961155
36256	0.256085	-0.803347	9.795167	0.027791	0.004233	0.019193	-0.283940	0.347151	-0.649549	-0.272941	0.024051	-0.035519	0.961074
36257	0.314017	-0.812460	9.910814	0.015651	-0.006760	0.014535	-0.285266	0.347847	-0.649931	-0.273223	0.024111	-0.034974	0.961012
36258	0.352617	-0.822418	9.790998	0.034914	-0.017699	0.011885	-0.283678	0.347561	-0.649289	-0.273483	0.024340	-0.034103	0.960964
36259	0.424844	-0.803268	9.719920	0.026037	0.000605	0.019197	-0.284733	0.346340	-0.649412	-0.273854	0.024210	-0.033406	0.960886
36260	0.429605	-0.788690	9.758580	0.008667	-0.001277	0.006191	-0.284726	0.345377	-0.649937	-0.273979	0.024270	-0.033127	0.960859
36261	0.420148	-0.827111	9.786762	-0.003503	0.013310	-0.001276	-0.284726	0.344832	-0.649675	-0.273933	0.024085	-0.033063	0.960878
36262	0.405611	-0.815372	9.709968	-0.012193	0.020587	-0.012406	-0.283934	0.345644	-0.649681	-0.273678	0.023853	-0.033296	0.960949
36263	0.403105	-0.793589	9.748662	-0.034886	0.027852	-0.019917	-0.284991	0.345923	-0.650327	-0.273249	0.023584	-0.033912	0.961056
36264	0.366756	-0.749938	9.868970	-0.057669	0.004070	-0.012617	-0.284469	0.347562	-0.650069	-0.272980	0.023918	-0.034928	0.961088
36265	0.313386	-0.682818	9.826200	-0.036066	0.005975	0.009634	-0.285001	0.347845	-0.649802	-0.273132	0.024061	-0.035459	0.961022
36266	0.279372	-0.630129	9.773807	0.020749	-0.002179	0.013623	-0.285265	0.349474	-0.651372	-0.273410	0.024068	-0.034946	0.960961
36267	0.279213	-0.596441	9.774278	0.040047	0.007877	0.006320	-0.284194	0.345909	-0.650858	-0.273534	0.023760	-0.034015	0.960967
36268	0.294141	-0.692531	9.811481	0.031302	0.013363	0.011809	-0.284467	0.346471	-0.649676	-0.273770	0.023412	-0.033383	0.960931
36269	0.347603	-0.784108	9.738673	0.027931	0.006036	0.002582	-0.284997	0.346750	-0.649803	-0.273816	0.023213	-0.032675	0.960947
36270	0.386368	-0.822416	9.772108	0.017580	0.022443	-0.011336	-0.283535	0.344958	-0.649422	-0.273597	0.022780	-0.032346	0.961030
36271	0.410483	-0.822293	9.793941	-0.000027	0.004182	0.002447	-0.284188	0.344540	-0.650859	-0.273628	0.022782	-0.032174	0.961027
36272	0.419803	-0.749749	9.893476	0.010490	-0.008606	0.002516	-0.284978	0.344539	-0.651901	-0.273692	0.022976	-0.031817	0.961016
36273	0.424575	-0.740213	9.864845	-0.028068	0.007808	0.003218	-0.284582	0.344401	-0.651511	-0.273723	0.023073	-0.032206	0.960992
36274	0.313927	-0.798434	9.790975	-0.018373	0.005960	-0.004114	-0.284321	0.345356	-0.651513	-0.273639	0.023149	-0.032481	0.961005
36275	0.332901	-0.730937	9.816105	-0.022785	0.005959	-0.003216	-0.284857	0.345374	-0.650329	-0.273549	0.023261	-0.032760	0.961019
36276	0.332612	-0.668234	9.857794	-0.019215	0.007766	-0.012433	-0.284337	0.346204	-0.648891	-0.273305	0.023313	-0.033057	0.961077
36277	0.380790	-0.658471	9.870384	-0.000184	0.004198	0.011665	-0.284735	0.346481	-0.649019	-0.273512	0.023329	-0.032895	0.961023
36278	0.400252	-0.699716	9.759555	0.020741	0.006076	0.018232	-0.285388	0.346333	-0.650848	-0.273877	0.023175	-0.032429	0.960939
36279	0.366591	-0.716365	9.835830	0.040201	-0.006749	0.002660	-0.285381	0.345641	-0.651635	-0.273937	0.023193	-0.031426	0.960954
36280	0.361562	-0.673095	9.826787	0.031398	-0.003097	0.004454	-0.284852	0.344278	-0.650460	-0.274049	0.023166	-0.030699	0.960947
36281	0.289036	-0.634971	9.759424	0.013746	0.011520	0.011721	-0.285371	0.342360	-0.651243	-0.274259	0.022973	-0.030308	0.960904
36282	0.226424	-0.649404	9.797050	0.009402	0.011498	0.009851	-0.283905	0.342056	-0.652566	-0.274453	0.022783	-0.030086	0.960860
36283	0.197609	-0.673459	9.815648	0.012103	0.008739	0.004331	-0.283786	0.343304	-0.650863	-0.274523	0.022652	-0.029711	0.960855
36284	0.199925	-0.654287	9.791932	0.024543	0.004134	-0.015903	-0.284315	0.343035	-0.650990	-0.274237	0.022535	-0.029146	0.960956
36285	0.318307	-0.707166	9.739479	0.000013	-0.016874	-0.008604	-0.284577	0.342081	-0.650857	-0.274068	0.022968	-0.028863	0.961003
36286	0.385947	-0.736004	9.710897	0.041874	0.000586	0.006352	-0.285632	0.341405	-0.651242	-0.274219	0.022812	-0.027955	0.960990
36287	0.448657	-0.740690	9.711417	0.029641	0.006060	0.004439	-0.285091	0.340562	-0.652819	-0.274300	0.022645	-0.027241	0.960992
36288	0.434487	-0.803282	9.710407	-0.008991	0.018845	0.018069	-0.284965	0.340302	-0.651248	-0.274646	0.022410	-0.027416	0.960893
36289	0.376454	-0.764636	9.787230	-0.035129	0.030649	0.004070	-0.283634	0.341090	-0.653093	-0.274676	0.022137	-0.028095	0.960871
36290	0.332855	-0.726552	9.691329	-0.050024	0.022399	0.000313	-0.283103	0.341355	-0.653359	-0.274663	0.022069	-0.029070	0.960847
36291	0.270300	-0.750396	9.791241	-0.036929	0.011453	0.009623	-0.282854	0.342605	-0.651264	-0.274811	0.022173	-0.029688	0.960784
36292	0.212440	-0.750431	9.814708	-0.017559	0.023312	-0.003220	-0.282054	0.342722	-0.652319	-0.274747	0.021912	-0.030043	0.960797
36293	0.174007	-0.779236	9.857158	-0.019222	0.018717	-0.008759	-0.282724	0.343967	-0.651788	-0.274545	0.021785	-0.030363	0.960848
36294	0.188478	-0.773885	10.006212	-0.041817	0.011346	-0.019016	-0.282600	0.344255	-0.650217	-0.274175	0.021897	-0.031111	0.960927
36295	0.284408	-0.673251	9.826064	-0.042801	0.002237	-0.018083	-0.282201	0.345606	-0.651530	-0.273793	0.022219	-0.031794	0.961006
36296	0.332361	-0.620553	9.728822	-0.018414	0.000467	-0.011496	-0.282988	0.344783	-0.652572	-0.273585	0.022407	-0.032036	0.961053
36297	0.368584	-0.632511	9.728992	-0.018584	0.007828	0.006029	-0.282338	0.345752	-0.650742	-0.273673	0.022478	-0.032287	0.961018
36298	0.371256	-0.687850	9.728241	0.013882	0.026123	-0.001215	-0.281806	0.346014	-0.651271	-0.273665	0.021989	-0.032053	0.961039
36299	0.323552	-0.793536	9.810338	0.017503	0.026103	-0.004886	-0.281796	0.344635	-0.652320	-0.273548	0.021523	-0.031707	0.961095
