# Supplementary material for: Identification of Haptic Based Guiding Using Hard Reins
Source: PLoS One. 2015 Jul 22;10(7):e0132020. doi: 10.1371/journal.pone.0132020 (PMC4511788; doi:10.1371/journal.pone.0132020)
Supplement: S8 File — (ZIP) [file pone.0132020.s008.zip › Exp2_MotionData1/Subject1/path1/T9/sync9.txt]

// Start Time: 0
// Sample rate: 25.0Hz
// Scenario: 4.9
// Firmware Version: 2.6.1
Counter	Acc_X	Acc_Y	Acc_Z	Gyr_X	Gyr_Y	Gyr_Z	Mag_X	Mag_Y	Mag_Z	Quat_w	Quat_x	Quat_y	Quat_z
35828	2.043598	-4.174390	8.652985	-0.071358	0.030987	-0.013295	-0.103469	0.461328	-1.273452	-0.939075	0.184563	0.159931	-0.241861
35829	2.057305	-4.234820	8.774228	-0.010738	-0.000899	0.002601	-0.102396	0.462710	-1.272874	-0.939008	0.184769	0.159970	-0.241936
35830	2.015489	-4.221025	8.666918	0.037881	-0.007566	0.000954	-0.103473	0.462580	-1.272320	-0.939102	0.184022	0.159957	-0.242150
35831	2.004626	-4.182392	8.541112	0.033732	-0.021398	0.019422	-0.103743	0.462709	-1.271494	-0.939051	0.183352	0.160104	-0.242759
35832	2.072385	-4.173877	8.562386	0.000957	-0.015816	0.034369	-0.103467	0.460730	-1.272108	-0.938819	0.183365	0.160303	-0.243516
35833	2.063068	-4.195898	8.543007	-0.011553	-0.017613	0.030785	-0.103875	0.461329	-1.266899	-0.938555	0.183605	0.160561	-0.244179
35834	2.101479	-4.175778	8.553663	-0.038616	-0.010812	0.034271	-0.104954	0.461754	-1.265781	-0.938192	0.184384	0.160860	-0.244791
35835	2.105362	-4.127154	8.555823	-0.063137	0.014400	0.013134	-0.103478	0.463721	-1.266417	-0.937925	0.185692	0.160841	-0.244837
35836	2.102042	-4.183036	8.686139	-0.061051	0.027084	0.004381	-0.104830	0.465836	-1.270562	-0.937742	0.186979	0.160650	-0.244685
35837	2.091792	-4.161378	8.647143	-0.025969	0.019340	-0.030035	-0.104161	0.467400	-1.271337	-0.937839	0.187470	0.160520	-0.244021
35838	2.009506	-4.172585	8.613407	-0.022340	0.030010	-0.029052	-0.104966	0.466633	-1.274218	-0.937972	0.187938	0.160209	-0.243353
35839	1.989652	-4.129234	8.740060	-0.025959	0.017580	-0.030912	-0.102546	0.467996	-1.274202	-0.938068	0.188412	0.160112	-0.242679
35840	1.922230	-4.159595	8.687666	0.016407	-0.000551	-0.002587	-0.102818	0.468860	-1.274444	-0.938123	0.188091	0.160084	-0.242735
35841	1.936107	-4.139931	8.601279	0.016279	0.011717	0.004562	-0.104435	0.468828	-1.271424	-0.938188	0.187854	0.159751	-0.242885
35842	2.026424	-4.174709	8.585054	-0.009630	-0.010399	0.027307	-0.104166	0.468752	-1.268429	-0.937967	0.188069	0.159923	-0.243458
35843	2.073940	-4.241817	8.625537	-0.000677	0.000260	0.030931	-0.103623	0.467693	-1.272289	-0.937803	0.188178	0.159790	-0.244092
35844	2.068642	-4.220065	8.620396	0.018212	-0.000529	-0.002609	-0.103625	0.468403	-1.272266	-0.937864	0.187822	0.159754	-0.244158
35845	1.996658	-4.265075	8.565564	0.011126	-0.003153	-0.007050	-0.104970	0.467891	-1.273358	-0.937917	0.187574	0.159774	-0.244129
35846	2.021112	-4.274341	8.576015	0.007506	-0.002314	-0.006177	-0.104158	0.466552	-1.271501	-0.937949	0.187399	0.159837	-0.244102
35847	2.030350	-4.249896	8.585742	0.003628	-0.000830	0.004426	-0.104703	0.468550	-1.271430	-0.937925	0.187344	0.159809	-0.244255
35848	1.992073	-4.279725	8.555904	-0.010664	0.000912	0.000866	-0.104969	0.467280	-1.271468	-0.937864	0.187548	0.159874	-0.244289
35849	2.025983	-4.269393	8.614643	-0.006951	0.006369	-0.002633	-0.104168	0.469518	-1.270859	-0.937856	0.187709	0.159790	-0.244249
35850	2.018184	-4.245259	8.599778	0.002340	0.003174	-0.014116	-0.104704	0.469014	-1.273052	-0.937926	0.187633	0.159805	-0.244033
35851	1.982612	-4.282319	8.613410	0.012818	0.010043	-0.000769	-0.103894	0.468103	-1.271318	-0.937994	0.187451	0.159549	-0.244078
35852	2.026762	-4.203843	8.508250	0.001595	-0.001067	0.013260	-0.104971	0.468150	-1.272259	-0.937912	0.187455	0.159544	-0.244391
35853	2.068804	-4.234632	8.579585	-0.019904	0.011246	0.011493	-0.104437	0.469373	-1.270452	-0.937801	0.187933	0.159384	-0.244557
35854	2.015765	-4.242874	8.616537	-0.022993	0.009921	-0.007964	-0.105652	0.470366	-1.269177	-0.937765	0.188384	0.159373	-0.244352
35855	2.034378	-4.201264	8.633646	-0.007106	-0.000852	0.001736	-0.105117	0.471640	-1.269552	-0.937711	0.188531	0.159415	-0.244420
35856	2.039717	-4.225443	8.636399	0.003931	0.004771	-0.006150	-0.104571	0.469568	-1.272627	-0.937751	0.188457	0.159363	-0.244358
35857	2.002733	-4.206702	8.555681	-0.003361	0.003729	-0.002634	-0.104572	0.469537	-1.271263	-0.937746	0.188541	0.159319	-0.244338
35858	2.034817	-4.225534	8.619398	-0.012487	0.002658	0.001743	-0.104979	0.470542	-1.271362	-0.937680	0.188790	0.159357	-0.244377
35859	1.981521	-4.221642	8.651436	-0.003435	-0.011383	-0.002728	-0.104168	0.469676	-1.271536	-0.937628	0.188800	0.159597	-0.244412
35860	1.986221	-4.226421	8.574582	-0.007028	0.009833	0.000934	-0.104710	0.470814	-1.271084	-0.937609	0.188979	0.159476	-0.244426
35861	2.040030	-4.252150	8.566798	-0.021860	0.002228	0.015857	-0.106592	0.469735	-1.271643	-0.937439	0.189461	0.159482	-0.244700
35862	2.025635	-4.245118	8.657782	-0.018196	0.002326	0.013218	-0.105252	0.471838	-1.271863	-0.937292	0.189851	0.159511	-0.244943
35863	2.040664	-4.273980	8.629573	0.003767	-0.011320	-0.002716	-0.105790	0.471173	-1.267103	-0.937267	0.189724	0.159718	-0.245001
35864	2.016430	-4.284138	8.566315	0.013203	0.000662	-0.016747	-0.104307	0.470559	-1.266595	-0.937383	0.189424	0.159736	-0.244777
35865	1.996169	-4.243237	8.548533	0.010799	0.002739	0.006248	-0.105116	0.471009	-1.266844	-0.937385	0.189265	0.159612	-0.244972
35866	2.040063	-4.254577	8.562002	-0.015410	0.009503	0.011504	-0.106733	0.471714	-1.271167	-0.937279	0.189633	0.159500	-0.245166
35867	2.010181	-4.330373	8.597767	-0.019718	0.009640	0.004427	-0.104848	0.471652	-1.270373	-0.937196	0.190077	0.159405	-0.245203
35868	2.027040	-4.327641	8.581413	-0.003495	0.004487	0.002674	-0.105928	0.473193	-1.274540	-0.937163	0.190168	0.159362	-0.245286
35869	2.016460	-4.284136	8.575945	0.013483	-0.006105	0.005312	-0.105927	0.472629	-1.274694	-0.937150	0.189918	0.159399	-0.245505
35870	2.028632	-4.293630	8.533058	0.005122	-0.007305	0.015002	-0.105384	0.471147	-1.272566	-0.937053	0.189830	0.159487	-0.245888
35871	2.002166	-4.303822	8.529916	-0.012847	-0.001235	0.014991	-0.106468	0.473133	-1.271397	-0.936906	0.190132	0.159528	-0.246185
35872	2.036211	-4.298341	8.600732	-0.025384	0.013777	0.015038	-0.104855	0.474064	-1.270295	-0.936760	0.190720	0.159370	-0.246390
35873	2.036690	-4.317750	8.629781	-0.003288	-0.011249	-0.008039	-0.106068	0.474054	-1.268644	-0.936731	0.190719	0.159643	-0.246324
35874	1.977831	-4.299408	8.526729	-0.012421	-0.000839	-0.000914	-0.106876	0.474366	-1.269033	-0.936665	0.190941	0.159757	-0.246331
35875	2.002094	-4.294108	8.568357	-0.011713	0.009619	0.007990	-0.104989	0.473727	-1.267848	-0.936590	0.191254	0.159619	-0.246459
35876	2.021725	-4.303461	8.585882	-0.017762	0.002720	-0.002687	-0.106877	0.474690	-1.270796	-0.936522	0.191586	0.159701	-0.246407
35877	1.954223	-4.324109	8.569522	-0.017474	0.002980	-0.013277	-0.106877	0.474690	-1.270796	-0.936509	0.191908	0.159797	-0.246143
35878	1.997807	-4.323319	8.561224	-0.013710	-0.002145	-0.020380	-0.106886	0.477474	-1.268387	-0.936531	0.192086	0.160015	-0.245780
35879	2.065226	-4.297816	8.582359	-0.010579	-0.000772	-0.002696	-0.104995	0.475735	-1.268738	-0.936480	0.192294	0.160110	-0.245750
35880	2.065089	-4.297823	8.539023	0.004155	0.010280	-0.013187	-0.105132	0.476302	-1.268582	-0.936573	0.192220	0.159981	-0.245538
35881	2.026725	-4.317941	8.542812	0.003129	0.014525	-0.041445	-0.105537	0.476759	-1.269517	-0.936813	0.192121	0.159875	-0.244767
35882	1.998134	-4.342736	8.542122	-0.017227	0.010293	-0.021194	-0.106076	0.476945	-1.270869	-0.936862	0.192421	0.159882	-0.244339
35883	1.987757	-4.304079	8.570400	-0.000305	0.019128	-0.013128	-0.104592	0.476400	-1.273360	-0.936964	0.192501	0.159597	-0.244070
35884	1.983144	-4.321160	8.536685	0.001631	-0.004583	0.011483	-0.104862	0.476702	-1.273893	-0.936879	0.192480	0.159665	-0.244371
35885	1.992746	-4.308842	8.585033	-0.012724	0.005967	0.011502	-0.104052	0.476246	-1.273371	-0.936771	0.192807	0.159592	-0.244574
35886	1.998592	-4.357288	8.595207	-0.003676	0.000774	0.008845	-0.104322	0.476034	-1.270101	-0.936694	0.192904	0.159595	-0.244788
35887	2.027027	-4.322783	8.607857	0.009274	-0.004099	-0.005299	-0.105404	0.477632	-1.270582	-0.936721	0.192716	0.159669	-0.244785
35888	1.970800	-4.314104	8.509772	0.020375	0.002509	0.018663	-0.105400	0.476355	-1.270623	-0.936696	0.192402	0.159483	-0.245249
35889	1.988481	-4.350198	8.508180	0.005077	0.002382	0.018612	-0.105804	0.476078	-1.270491	-0.936609	0.192404	0.159364	-0.245656
35890	2.012605	-4.337617	8.552157	-0.011123	-0.007486	0.016723	-0.105673	0.477206	-1.270320	-0.936439	0.192624	0.159529	-0.246024
35891	2.029813	-4.347014	8.569608	-0.005065	0.002914	-0.006182	-0.105127	0.474899	-1.269309	-0.936436	0.192741	0.159547	-0.245932
35892	2.029633	-4.342165	8.543084	0.009383	0.003078	-0.007903	-0.104589	0.475167	-1.269171	-0.936500	0.192550	0.159509	-0.245866
35893	2.026573	-4.317948	8.494661	0.007247	0.011599	0.006291	-0.104996	0.476535	-1.272669	-0.936510	0.192519	0.159260	-0.246012
35894	2.056092	-4.331974	8.543819	-0.014150	0.015154	-0.000833	-0.105133	0.477081	-1.271558	-0.936486	0.192851	0.159083	-0.245957
35895	2.042472	-4.375917	8.558177	0.007884	0.017509	-0.016658	-0.104863	0.476800	-1.271979	-0.936630	0.192766	0.158814	-0.245652
35896	2.017930	-4.356939	8.581354	0.006164	0.004290	-0.022048	-0.105404	0.477651	-1.271400	-0.936755	0.192597	0.158822	-0.245301
35897	1.997552	-4.313615	8.541884	0.011292	-0.003889	-0.013240	-0.105133	0.477081	-1.271558	-0.936826	0.192354	0.158925	-0.245153
35898	1.983153	-4.328447	8.493408	-0.008990	0.002570	0.006192	-0.105131	0.476504	-1.271167	-0.936747	0.192549	0.158932	-0.245295
35899	2.002398	-4.313527	8.542033	-0.016675	0.010917	0.025665	-0.104328	0.477860	-1.269223	-0.936567	0.193028	0.158747	-0.245729
35900	2.036635	-4.322612	8.581669	-0.003780	0.004223	0.013278	-0.103253	0.478714	-1.270436	-0.936480	0.193157	0.158669	-0.246009
35901	2.008200	-4.357117	8.569020	-0.007239	-0.007191	0.006129	-0.105134	0.477664	-1.272221	-0.936373	0.193307	0.158854	-0.246176
35902	1.998090	-4.337880	8.558935	0.003248	-0.013589	0.016732	-0.104999	0.477364	-1.271687	-0.936236	0.193226	0.159064	-0.246625
35903	1.990390	-4.321029	8.529684	0.014823	0.012011	-0.007821	-0.104054	0.476797	-1.272671	-0.936345	0.193013	0.158836	-0.246526
35904	1.983253	-4.323584	8.555965	-0.004006	-0.004849	0.020304	-0.103517	0.477374	-1.273614	-0.936192	0.193123	0.158903	-0.246976
35905	1.998303	-4.357303	8.503720	-0.000267	0.004159	0.016836	-0.103518	0.477633	-1.272514	-0.936095	0.193234	0.158802	-0.247321
35906	2.022376	-4.339867	8.562103	-0.010669	0.009759	0.002687	-0.104054	0.476498	-1.271999	-0.936048	0.193484	0.158698	-0.247372
35907	2.031509	-4.310568	8.569385	0.004106	0.010234	-0.011412	-0.104054	0.476967	-1.273893	-0.936127	0.193450	0.158575	-0.247178
35908	2.017572	-4.349669	8.513884	-0.022845	0.018895	-0.011435	-0.102983	0.478068	-1.267322	-0.936135	0.193931	0.158411	-0.246877
35909	1.987936	-4.313787	8.565664	-0.045996	0.017164	-0.021240	-0.101506	0.479768	-1.268648	-0.936090	0.194837	0.158446	-0.246312
35910	1.988588	-4.338046	8.618829	-0.009817	0.011442	-0.029121	-0.102720	0.480660	-1.269151	-0.936207	0.194979	0.158429	-0.245762
35911	1.969117	-4.348120	8.529236	0.002495	0.019236	-0.016648	-0.102850	0.479332	-1.273012	-0.936335	0.195000	0.158168	-0.245428
35912	1.939737	-4.329228	8.554672	0.004401	0.001646	-0.023822	-0.103114	0.477816	-1.274696	-0.936447	0.194842	0.158247	-0.245074
35913	1.955029	-4.362936	8.579469	0.018541	0.012149	-0.012220	-0.101630	0.476726	-1.272020	-0.936593	0.194541	0.158021	-0.244902
35914	1.942987	-4.372869	8.540657	0.003640	0.009785	0.006288	-0.103118	0.479036	-1.272200	-0.936587	0.194536	0.157829	-0.245054
35915	1.978447	-4.330957	8.522171	-0.000333	-0.010066	0.016748	-0.102712	0.478166	-1.271824	-0.936446	0.194573	0.157998	-0.245451
35916	2.008020	-4.352267	8.542498	0.005295	-0.000951	0.009745	-0.101366	0.478441	-1.272786	-0.936394	0.194494	0.157987	-0.245721
35917	2.027016	-4.332501	8.542932	-0.003856	-0.013560	0.013167	-0.102844	0.477482	-1.272799	-0.936246	0.194566	0.158256	-0.246053
35918	2.029827	-4.351871	8.543164	0.000234	0.001092	-0.002640	-0.102980	0.477753	-1.272107	-0.936239	0.194552	0.158282	-0.246075
35919	2.022364	-4.342297	8.542863	0.018792	0.005306	-0.022887	-0.102980	0.477583	-1.270885	-0.936416	0.194178	0.158230	-0.245729
35920	1.978362	-4.323674	8.541371	0.005720	-0.000556	-0.006159	-0.102036	0.477145	-1.271319	-0.936445	0.194044	0.158271	-0.245697
35921	2.003574	-4.369340	8.561749	-0.003547	0.002662	0.004437	-0.102441	0.477772	-1.273477	-0.936393	0.194161	0.158274	-0.245803
35922	1.993930	-4.371943	8.561472	-0.003357	0.002838	-0.002631	-0.102175	0.479046	-1.273575	-0.936379	0.194224	0.158283	-0.245800
35923	1.994022	-4.371938	8.590363	0.012957	-0.002228	-0.007918	-0.101226	0.477243	-1.276373	-0.936436	0.193970	0.158345	-0.245745
35924	1.958873	-4.319172	8.538332	0.009068	-0.004304	0.002672	-0.102843	0.477236	-1.274445	-0.936420	0.193781	0.158407	-0.245915
35925	1.983086	-4.323592	8.502998	0.003647	0.000942	0.004453	-0.102034	0.476953	-1.275282	-0.936389	0.193756	0.158407	-0.246050
35926	1.998113	-4.337879	8.566158	-0.010740	0.004380	0.004426	-0.101770	0.478579	-1.272231	-0.936319	0.193988	0.158395	-0.246145
35927	2.041630	-4.332233	8.567451	-0.000511	0.004775	-0.007927	-0.102444	0.478601	-1.272495	-0.936345	0.194019	0.158394	-0.246019
35928	1.987809	-4.308935	8.555994	0.000436	-0.011113	-0.012435	-0.102984	0.479329	-1.272738	-0.936350	0.193911	0.158684	-0.245900
35929	1.971466	-4.343221	8.536493	0.001767	0.004394	0.008008	-0.101906	0.479027	-1.273033	-0.936306	0.193947	0.158617	-0.246081
35930	2.036791	-4.332321	8.569711	0.010943	-0.007750	-0.000897	-0.102714	0.479039	-1.272750	-0.936306	0.193696	0.158747	-0.246198
35931	2.008073	-4.352265	8.559351	0.007397	-0.006850	-0.002663	-0.101495	0.477069	-1.274739	-0.936300	0.193537	0.158906	-0.246240
35932	2.012223	-4.323061	8.523148	0.011120	-0.000509	-0.006149	-0.102705	0.476252	-1.275024	-0.936346	0.193299	0.158922	-0.246243
35933	2.036651	-4.322611	8.586485	0.014817	0.001391	-0.009668	-0.101362	0.477501	-1.275136	-0.936430	0.193017	0.158919	-0.246145
35934	2.031128	-4.303300	8.494691	0.017847	0.010566	-0.020206	-0.101498	0.477779	-1.274716	-0.936613	0.192668	0.158744	-0.245836
35935	2.003307	-4.362066	8.523169	-0.010080	0.024467	-0.016661	-0.103247	0.477081	-1.273490	-0.936708	0.192946	0.158460	-0.245439
35936	1.988406	-4.338056	8.561047	-0.003667	0.014006	-0.022895	-0.102576	0.478053	-1.273193	-0.936826	0.193004	0.158341	-0.245020
35937	1.971602	-4.343214	8.579829	-0.012256	0.004628	-0.006181	-0.102709	0.477539	-1.275391	-0.936798	0.193260	0.158398	-0.244889
35938	1.968252	-4.304437	8.531287	0.004016	0.010141	-0.007862	-0.102979	0.477986	-1.276056	-0.936858	0.193202	0.158256	-0.244795
35939	2.016833	-4.303551	8.571288	-0.004443	0.004434	0.004440	-0.101898	0.476820	-1.275833	-0.936808	0.193343	0.158238	-0.244889
35940	2.036914	-4.339602	8.562548	0.029274	-0.007291	-0.013214	-0.102167	0.476852	-1.276921	-0.936940	0.192711	0.158317	-0.244831
35941	2.000119	-4.313563	8.587703	-0.003126	0.003060	-0.011474	-0.102705	0.476246	-1.274751	-0.936968	0.192770	0.158381	-0.244636
35942	1.943603	-4.285464	8.520758	-0.003357	0.013458	-0.000787	-0.103244	0.476274	-1.275426	-0.936976	0.192888	0.158186	-0.244638
35943	2.007079	-4.296442	8.597416	-0.005428	-0.003618	0.006155	-0.103244	0.476214	-1.272836	-0.936888	0.193012	0.158316	-0.244791
35944	1.996801	-4.269926	8.580050	0.004941	-0.004815	0.022095	-0.103246	0.476464	-1.271327	-0.936761	0.192961	0.158331	-0.245307
35945	2.055534	-4.297992	8.582064	0.008841	-0.000960	0.011511	-0.103246	0.476467	-1.271464	-0.936712	0.192843	0.158322	-0.245595
35946	2.067736	-4.300197	8.594491	0.021730	-0.009435	-0.000883	-0.102973	0.475981	-1.275302	-0.936746	0.192380	0.158432	-0.245757
35947	2.035797	-4.288645	8.530833	0.021830	0.001274	-0.002574	-0.103373	0.474566	-1.275071	-0.936822	0.191984	0.158375	-0.245813
35948	2.026149	-4.293677	8.513724	-0.004788	0.001400	-0.016799	-0.104051	0.475855	-1.274885	-0.936867	0.192021	0.158473	-0.245550
35949	2.027040	-4.327641	8.581413	-0.015771	0.002912	-0.009752	-0.101362	0.477492	-1.274727	-0.936839	0.192315	0.158599	-0.245346
35950	1.996852	-4.274782	8.565643	-0.006773	0.002986	-0.009718	-0.102840	0.476385	-1.274472	-0.936846	0.192419	0.158650	-0.245204
35951	2.026428	-4.298522	8.571545	-0.003054	0.013752	-0.012296	-0.103383	0.477816	-1.274420	-0.936914	0.192518	0.158521	-0.244950
35952	2.011569	-4.284226	8.561352	-0.003077	0.013729	-0.011409	-0.105397	0.475438	-1.273927	-0.936972	0.192597	0.158363	-0.244766
35953	1.953634	-4.294988	8.566877	-0.017535	0.000269	-0.011527	-0.103245	0.476539	-1.274599	-0.936938	0.192903	0.158552	-0.244533
35954	1.958759	-4.299744	8.624846	-0.010556	0.004556	-0.002640	-0.104728	0.477289	-1.274830	-0.936900	0.193108	0.158566	-0.244508
35955	1.977826	-4.294550	8.555579	-0.000542	-0.003173	0.025630	-0.102983	0.479074	-1.273974	-0.936740	0.193195	0.158589	-0.245039
35956	2.027113	-4.337355	8.542971	0.003415	0.002503	0.013293	-0.103783	0.476564	-1.275138	-0.936669	0.193177	0.158513	-0.245371
35957	2.055550	-4.297991	8.586879	-0.007596	-0.011941	0.018462	-0.102709	0.477674	-1.275114	-0.936488	0.193330	0.158766	-0.245779
35958	2.005754	-4.357162	8.561724	-0.008876	-0.002629	0.000849	-0.102844	0.477680	-1.275249	-0.936417	0.193479	0.158892	-0.245851
35959	2.036635	-4.322612	8.581669	0.009213	0.002925	-0.001719	-0.103379	0.476539	-1.274461	-0.936447	0.193326	0.158863	-0.245877
35960	2.021445	-4.298616	8.528061	0.008924	-0.004432	0.007961	-0.103382	0.477415	-1.275524	-0.936403	0.193155	0.158909	-0.246149
35961	1.999920	-4.318432	8.493847	-0.021361	0.011532	-0.000866	-0.104321	0.476097	-1.272827	-0.936337	0.193619	0.158867	-0.246060
35962	1.993940	-4.367084	8.595139	-0.028361	0.004582	-0.009772	-0.104998	0.477415	-1.273868	-0.936259	0.194131	0.159000	-0.245868
35963	2.020032	-4.342336	8.571679	0.000547	-0.002155	-0.015035	-0.103517	0.477236	-1.273755	-0.936305	0.194073	0.159161	-0.245636
35964	2.022364	-4.342297	8.542863	0.003810	0.006412	-0.000825	-0.103252	0.478815	-1.274798	-0.936321	0.194025	0.159061	-0.245676
35965	2.037183	-4.361453	8.509759	-0.010191	0.010200	-0.014991	-0.103788	0.478099	-1.273996	-0.936364	0.194230	0.159046	-0.245362
35966	2.016620	-4.303562	8.503877	-0.024190	0.015766	-0.029143	-0.102980	0.478100	-1.274824	-0.936433	0.194658	0.159023	-0.244772
35967	2.049695	-4.375788	8.543954	-0.040222	0.021099	-0.034469	-0.103526	0.480353	-1.273517	-0.936487	0.195416	0.159029	-0.243955
35968	2.060264	-4.409576	8.607124	-0.022243	0.017696	-0.034436	-0.102454	0.482176	-1.273607	-0.936600	0.195802	0.158977	-0.243246
35969	1.945885	-4.401952	8.507263	-0.007444	0.014683	-0.015816	-0.102723	0.482040	-1.273608	-0.936670	0.195977	0.158870	-0.242907
35970	2.045722	-4.419558	8.544163	-0.015337	0.024557	-0.021989	-0.102991	0.481470	-1.273214	-0.936764	0.196303	0.158612	-0.242447
35971	2.018145	-4.371503	8.557398	-0.007448	0.011098	-0.050337	-0.101918	0.483324	-1.274667	-0.936989	0.196351	0.158708	-0.241475
35972	1.989433	-4.396306	8.518186	-0.027682	0.017599	-0.032669	-0.099766	0.484097	-1.273440	-0.937071	0.196846	0.158675	-0.240772
35973	1.979235	-4.367356	8.541728	-0.010049	0.020953	-0.018446	-0.099630	0.483659	-1.273046	-0.937162	0.197092	0.158473	-0.240351
35974	1.962856	-4.396785	8.541448	0.004587	0.010669	-0.029070	-0.100707	0.483413	-1.273587	-0.937325	0.196956	0.158406	-0.239871
35975	2.001766	-4.400933	8.557117	0.008446	0.016257	-0.037872	-0.100433	0.481982	-1.273364	-0.937566	0.196773	0.158277	-0.239163
35976	1.923638	-4.484885	8.613129	0.011400	0.003284	-0.015825	-0.100974	0.482864	-1.274148	-0.937672	0.196517	0.158262	-0.238970
35977	2.095608	-4.360383	8.598208	0.084307	-0.005032	-0.085534	-0.103161	0.493443	-1.275143	-0.938368	0.194659	0.158356	-0.237691
35978	2.044928	-4.283640	8.384229	0.008657	0.019990	-0.044930	-0.102889	0.492254	-1.273139	-0.938676	0.194457	0.158133	-0.236788
35979	2.035029	-4.249816	8.532924	-0.039209	0.015074	-0.006215	-0.101680	0.493194	-1.272031	-0.938575	0.195261	0.158129	-0.236527
35980	2.002847	-4.332938	8.561452	-0.035072	0.005968	0.039721	-0.098281	0.482626	-1.272686	-0.938228	0.196056	0.158078	-0.237279
35981	1.919665	-4.300465	8.520137	-0.027177	0.021825	0.084070	-0.099896	0.482417	-1.274311	-0.937766	0.196950	0.157532	-0.238724
35982	1.886008	-4.427309	8.573022	0.003013	0.003989	0.096439	-0.098013	0.483348	-1.273484	-0.937296	0.197205	0.157106	-0.240632
35983	1.955638	-4.401773	8.526819	-0.019975	0.012094	0.048663	-0.097206	0.483647	-1.274985	-0.936996	0.197810	0.156844	-0.241475
35984	1.950338	-4.377592	8.536104	-0.027032	0.003262	0.007917	-0.098284	0.484095	-1.274821	-0.936829	0.198345	0.156925	-0.241632
35985	1.969537	-4.362673	8.570283	-0.008150	0.001587	-0.025636	-0.096943	0.485763	-1.274647	-0.936901	0.198442	0.157097	-0.241161
35986	1.940910	-4.382612	8.588814	-0.004574	0.006905	-0.023816	-0.098149	0.483776	-1.273469	-0.936992	0.198477	0.157123	-0.240761
35987	1.926244	-4.378024	8.578700	0.038513	0.003622	-0.020162	-0.096130	0.484001	-1.272940	-0.937229	0.197724	0.157006	-0.240531
35988	1.902273	-4.397885	8.537189	0.036868	0.005514	-0.025452	-0.097203	0.482985	-1.277053	-0.937492	0.196974	0.156862	-0.240217
35989	1.960142	-4.382268	8.541255	0.024362	0.016125	-0.027205	-0.096664	0.482626	-1.274342	-0.937746	0.196526	0.156604	-0.239762
35990	1.920906	-4.353845	8.575946	0.026166	0.007293	-0.029018	-0.096800	0.483225	-1.275549	-0.937990	0.195975	0.156489	-0.239332
35991	1.890868	-4.305836	8.577069	0.036577	0.005251	-0.014848	-0.096391	0.481504	-1.275200	-0.938198	0.195283	0.156323	-0.239191
35992	1.905193	-4.305583	8.510101	0.016258	0.003709	0.004526	-0.096923	0.479228	-1.274449	-0.938224	0.195001	0.156198	-0.239400
35993	1.964124	-4.333639	8.574713	0.007473	0.020663	-0.000711	-0.096387	0.480035	-1.273065	-0.938298	0.194974	0.155825	-0.239374
35994	1.940853	-4.372898	8.632071	0.031361	0.004497	-0.021952	-0.096117	0.479238	-1.269547	-0.938520	0.194335	0.155709	-0.239100
35995	1.910233	-4.315203	8.510329	0.020217	-0.000352	-0.009633	-0.097459	0.477702	-1.269308	-0.938621	0.193942	0.155702	-0.239028
35996	1.931391	-4.280830	8.520349	0.005461	0.004510	0.004491	-0.097053	0.477529	-1.274503	-0.938605	0.193865	0.155615	-0.239208
35997	1.976799	-4.236300	8.598440	-0.012665	0.009567	0.009757	-0.097323	0.477837	-1.275308	-0.938517	0.194194	0.155503	-0.239359
35998	1.968326	-4.289857	8.646731	-0.003526	-0.011473	0.000813	-0.098267	0.478408	-1.274460	-0.938437	0.194199	0.155772	-0.239497
35999	1.987118	-4.265243	8.613420	0.007607	0.010175	-0.007859	-0.096651	0.478055	-1.273126	-0.938514	0.194091	0.155620	-0.239378
36000	1.998533	-4.226191	8.637548	0.020399	0.012237	-0.014883	-0.098000	0.478931	-1.272809	-0.938680	0.193715	0.155386	-0.239184
36001	1.981911	-4.255632	8.560225	0.011597	0.012335	-0.021976	-0.096377	0.476804	-1.274534	-0.938849	0.193494	0.155230	-0.238803
36002	1.938716	-4.275837	8.568682	0.003633	0.021242	-0.025470	-0.095836	0.476070	-1.274019	-0.939021	0.193438	0.154953	-0.238349
36003	1.958257	-4.280335	8.588574	-0.006679	0.003072	-0.013246	-0.096113	0.478988	-1.277195	-0.939048	0.193542	0.155024	-0.238111
36004	2.016470	-4.279277	8.609612	0.003538	-0.000030	0.007971	-0.096648	0.477585	-1.277371	-0.938996	0.193491	0.155017	-0.238363
36005	1.972643	-4.280079	8.540867	0.003390	-0.002834	0.013268	-0.095841	0.477822	-1.276145	-0.938918	0.193459	0.155051	-0.238677
36006	1.967852	-4.275306	8.588831	0.005944	-0.002943	0.018580	-0.097184	0.476718	-1.276165	-0.938815	0.193381	0.155046	-0.239148
36007	1.959052	-4.309446	8.656223	0.017805	-0.008002	0.011514	-0.096646	0.476990	-1.276162	-0.938784	0.193047	0.155114	-0.239493
36008	1.901054	-4.325069	8.611230	0.037370	-0.039934	0.014922	-0.096508	0.476189	-1.278509	-0.938711	0.192196	0.155662	-0.240108
36009	1.900590	-4.305659	8.586996	0.031468	-0.026285	0.036208	-0.096777	0.475744	-1.277429	-0.938556	0.191598	0.155909	-0.241031
36010	1.988854	-4.357467	8.580466	0.047369	-0.019341	0.048662	-0.097578	0.473641	-1.277761	-0.938418	0.190761	0.155894	-0.242239
36011	2.002765	-4.328084	8.566227	0.013604	-0.028076	0.030815	-0.097845	0.472472	-1.276022	-0.938211	0.190477	0.156284	-0.243011
36012	2.024594	-4.453929	8.543774	0.014534	-0.021904	-0.002736	-0.100541	0.473397	-1.276506	-0.938187	0.190083	0.156671	-0.243163
36013	1.970988	-4.445195	8.508360	0.007329	-0.011460	-0.068102	-0.099595	0.471702	-1.271661	-0.938484	0.189703	0.157161	-0.241995
36014	1.988811	-4.372045	8.474652	-0.000820	0.005196	-0.097202	-0.099726	0.470595	-1.272786	-0.938945	0.189433	0.157471	-0.240210
36015	1.964073	-4.474460	8.436149	-0.021366	0.043167	-0.129723	-0.098786	0.471721	-1.273307	-0.939590	0.189674	0.157309	-0.237588
36016	1.832712	-4.556947	8.529033	-0.060783	0.042057	-0.170492	-0.098523	0.474029	-1.275145	-0.940275	0.190474	0.157487	-0.234096
36017	1.747379	-4.415267	8.496457	-0.073836	0.037046	-0.188233	-0.097182	0.476160	-1.276592	-0.940951	0.191506	0.157896	-0.230231
36018	1.806958	-4.477299	8.551715	-0.075787	0.035125	-0.182958	-0.097864	0.479360	-1.279209	-0.941585	0.192510	0.158319	-0.226479
36019	1.802455	-4.496803	8.537279	-0.063266	0.028074	-0.181194	-0.097338	0.483152	-1.278001	-0.942208	0.193338	0.158804	-0.222812
36020	1.831285	-4.493859	8.475552	-0.057783	0.035276	-0.182904	-0.098549	0.482884	-1.277450	-0.942886	0.193998	0.159136	-0.219104
36021	1.962129	-4.493914	8.465123	-0.067929	0.033203	-0.174137	-0.097480	0.485375	-1.275744	-0.943446	0.194971	0.159505	-0.215534
36022	2.135801	-4.471354	8.345101	-0.056390	0.018939	-0.204287	-0.099637	0.485992	-1.275699	-0.944140	0.195460	0.160219	-0.211483
36023	2.475158	-4.212705	8.459487	-0.055805	0.028447	-0.191935	-0.097487	0.488114	-1.277565	-0.944777	0.196119	0.160705	-0.207624
36024	2.555425	-4.094713	8.528465	-0.032681	0.051320	-0.245669	-0.097499	0.492093	-1.277709	-0.945807	0.196158	0.160864	-0.202717
36025	2.554160	-4.041334	8.465433	-0.000691	0.111194	-0.354812	-0.095341	0.491220	-1.278990	-0.947538	0.195550	0.160212	-0.195610
36026	2.679600	-4.272126	8.355473	-0.117286	0.154728	-0.429177	-0.092925	0.493349	-1.275266	-0.949197	0.196993	0.159443	-0.186540
36027	2.396517	-4.141291	8.567272	-0.243095	0.150303	-0.437505	-0.091328	0.499680	-1.274397	-0.950263	0.200827	0.159295	-0.176900
36028	2.382903	-4.151223	8.798034	-0.153743	0.116838	-0.419759	-0.088924	0.506258	-1.272712	-0.951445	0.202815	0.159333	-0.168023
36029	2.464737	-4.149757	8.627206	-0.008266	0.140777	-0.403250	-0.086240	0.509339	-1.273598	-0.953151	0.202195	0.158396	-0.159786
36030	2.371815	-4.102886	8.662518	0.113953	0.175387	-0.323061	-0.083673	0.506701	-1.272622	-0.955164	0.199561	0.156014	-0.153288
36031	2.343502	-4.176253	8.443135	0.187062	0.209758	-0.357960	-0.080025	0.502967	-1.274423	-0.957597	0.195538	0.152940	-0.146229
36032	2.317912	-4.220409	8.502867	0.085517	0.230344	-0.326314	-0.075845	0.501478	-1.275612	-0.959552	0.193578	0.149572	-0.139337
36033	2.194516	-4.217784	8.585724	0.105767	0.247748	-0.340260	-0.069371	0.498518	-1.276875	-0.961589	0.191256	0.145916	-0.132201
36034	2.143216	-4.092487	8.482096	0.149807	0.278105	-0.366441	-0.063161	0.493867	-1.278463	-0.963890	0.188040	0.141591	-0.124532
36035	2.293592	-4.063031	8.703149	0.124414	0.289363	-0.290457	-0.057772	0.492855	-1.276922	-0.965839	0.185585	0.136872	-0.118235
36036	2.504422	-4.406348	8.827761	0.154567	0.230839	-0.250105	-0.049949	0.488965	-1.276184	-0.967605	0.182465	0.132995	-0.112962
36037	2.554612	-4.512269	8.702512	0.190636	0.171826	-0.296345	-0.045222	0.484907	-1.277326	-0.969361	0.178461	0.130426	-0.107146
36038	2.316474	-4.489892	8.646888	0.151448	0.107898	-0.457727	-0.041300	0.479470	-1.279459	-0.971111	0.174561	0.129663	-0.098285
36039	1.762047	-4.181946	8.475888	-0.049812	0.042619	-0.548838	-0.040906	0.482878	-1.279898	-0.972022	0.174322	0.130952	-0.087390
36040	1.607540	-3.825439	8.617711	-0.108221	0.044940	-0.518932	-0.042798	0.485191	-1.279801	-0.972606	0.175140	0.132100	-0.076893
36041	1.535242	-3.678632	8.908079	-0.060462	0.007627	-0.359884	-0.044432	0.490890	-1.279052	-0.972900	0.175532	0.133369	-0.069764
36042	1.635490	-3.829746	8.998960	0.036758	0.010458	-0.225199	-0.044973	0.491754	-1.279017	-0.973354	0.174236	0.133933	-0.065466
36043	1.428509	-3.920911	8.882559	-0.042373	-0.078497	-0.107498	-0.046859	0.491810	-1.279539	-0.973094	0.174851	0.135903	-0.063607
36044	1.386084	-3.533279	8.642413	0.102399	-0.018134	-0.126108	-0.047261	0.491271	-1.280370	-0.973550	0.172499	0.136596	-0.061525
36045	1.937999	-3.501416	8.630222	0.018546	0.125420	-0.061921	-0.044829	0.488970	-1.281565	-0.973995	0.172309	0.134314	-0.060019
36046	1.805722	-3.129916	8.998904	-0.253097	0.160604	0.004647	-0.042818	0.491695	-1.278635	-0.973523	0.177445	0.131507	-0.058934
36047	2.148921	-2.970669	9.701547	-0.226481	0.325029	-0.089797	-0.034622	0.498183	-1.278930	-0.973625	0.182131	0.125700	-0.055516
36048	2.549051	-2.502072	10.432490	0.086591	0.483692	-0.499906	-0.020231	0.504489	-1.277530	-0.975610	0.179715	0.118023	-0.044256
36049	3.193895	-2.257307	10.493765	0.545911	0.350354	-0.773536	-0.008348	0.494144	-1.278004	-0.978886	0.167512	0.113429	-0.029244
36050	2.633161	-2.524945	9.294168	0.481684	0.172894	-0.956831	-0.006165	0.485010	-1.278053	-0.981224	0.156074	0.112846	-0.010260
36051	1.700857	-2.095265	8.424564	0.237366	0.172589	-1.174874	-0.000762	0.479851	-1.281422	-0.982319	0.148702	0.113023	0.012748
36052	1.181326	-2.085294	8.211144	-0.043729	0.246011	-1.149529	0.000575	0.483197	-1.280101	-0.982162	0.146911	0.111542	0.036504
36053	1.039988	-2.252916	8.443990	-0.440048	0.247784	-1.069393	0.000940	0.495939	-1.279010	-0.980391	0.152874	0.109380	0.059149
36054	0.919290	-2.313312	8.982391	-0.619363	0.244602	-0.894027	0.001553	0.515750	-1.276874	-0.977736	0.162735	0.106604	0.078653
36055	0.904240	-2.575722	9.465375	-0.638446	0.117192	-0.673880	0.002288	0.539186	-1.272030	-0.974720	0.173471	0.105306	0.093488
36056	1.121371	-2.979609	9.667672	-0.436877	-0.027138	-0.664482	-0.000741	0.560779	-1.269657	-0.971783	0.180624	0.107347	0.107188
36057	1.013120	-3.874959	9.639811	-0.312576	-0.104692	-0.578771	-0.009808	0.574813	-1.265822	-0.969161	0.185575	0.110521	0.118631
36058	0.683895	-4.228152	9.066648	-0.383157	0.013768	-0.541003	-0.016436	0.583441	-1.257824	-0.966403	0.191766	0.111378	0.129947
36059	1.266563	-4.030644	9.095077	-0.344250	0.261861	-0.742769	-0.018623	0.593617	-1.253649	-0.963659	0.196026	0.107876	0.145936
36060	3.698057	-3.996271	8.731302	-0.594072	0.435075	0.082760	-0.011407	0.611785	-1.248506	-0.962408	0.206373	0.097456	0.147254
36061	3.562846	-3.144248	8.138150	-0.224356	0.546530	-0.127538	0.002555	0.626147	-1.245202	-0.962143	0.208817	0.086518	0.152282
36062	3.712398	-2.932635	9.248516	-0.138711	0.345407	-0.340804	0.013851	0.631477	-1.241478	-0.961077	0.209846	0.080898	0.160471
36063	4.408135	-3.905722	8.521306	-0.456546	-0.115725	-0.210466	0.015437	0.640642	-1.234242	-0.958273	0.218640	0.082403	0.164680
36064	3.068034	-3.527032	8.665095	-0.103214	-0.068758	-0.661431	0.007328	0.649579	-1.231947	-0.955457	0.219741	0.086309	0.177105
36065	3.503850	-3.087044	8.237016	0.173504	-0.005190	-0.835308	-0.001030	0.652652	-1.233660	-0.953133	0.214958	0.090632	0.192657
36066	3.375575	-3.026287	7.910038	-0.068508	0.141908	-0.575173	-0.009251	0.654436	-1.235006	-0.950813	0.214674	0.090156	0.204308
36067	2.951713	-3.179569	8.562611	-0.247139	0.295152	-0.397853	-0.009408	0.661292	-1.230553	-0.948615	0.217413	0.085250	0.213528
36068	2.845994	-4.006849	8.998928	-0.203510	0.325998	-0.408081	-0.003098	0.667739	-1.227143	-0.946501	0.219182	0.080008	0.222921
36069	2.685316	-4.223406	8.937855	0.018765	0.272773	-0.517304	-0.000153	0.673160	-1.225092	-0.944658	0.216771	0.077215	0.233816
36070	2.316422	-3.744588	8.735149	0.179031	0.139036	-0.340775	0.000393	0.670903	-1.226263	-0.944015	0.212224	0.076918	0.240582
36071	2.196210	-4.312439	8.523899	0.310710	0.273346	-0.190923	0.004981	0.668275	-1.227766	-0.944803	0.204774	0.074066	0.244805
36072	2.168373	-5.143235	8.274136	0.088809	0.226668	-0.177726	0.010923	0.663206	-1.229365	-0.944609	0.201738	0.070964	0.248959
36073	1.352678	-5.267248	8.596695	-0.339899	0.036590	-0.333939	0.013479	0.664165	-1.230455	-0.941575	0.207652	0.069866	0.255804
36074	1.808318	-3.681071	7.874104	-0.126053	0.250287	-0.487648	0.009131	0.676716	-1.228633	-0.938861	0.208065	0.066564	0.266117
36075	1.400933	-2.513345	9.044420	-0.265002	0.190933	-0.219690	0.012889	0.680835	-1.226360	-0.936816	0.211853	0.062391	0.271297
36076	0.668951	-1.934214	9.619420	-0.804865	0.052492	0.087282	0.015248	0.701136	-1.216453	-0.933843	0.226740	0.056705	0.270759
36077	1.771541	-3.191113	10.067172	-0.565050	0.163288	0.293649	0.017485	0.717473	-1.206945	-0.933008	0.236714	0.049120	0.266551
36078	3.495788	-3.769113	10.581841	0.003569	0.260266	0.382325	0.031348	0.720235	-1.205244	-0.935288	0.235640	0.042500	0.260582
36079	2.950398	-3.024079	9.895059	0.491531	0.092301	0.076994	0.037842	0.710790	-1.208491	-0.938074	0.225933	0.042923	0.259092
36080	2.125401	-2.893498	8.881750	0.558023	0.028436	-0.197071	0.038824	0.698706	-1.214898	-0.939480	0.215157	0.046147	0.262594
36081	2.068009	-2.515870	8.443820	0.286249	0.091440	-0.321283	0.040066	0.689089	-1.217680	-0.939116	0.208847	0.047303	0.268713
36082	1.682246	-2.581110	8.670799	0.089813	0.117660	-0.442768	0.038860	0.687143	-1.218274	-0.937188	0.206116	0.047451	0.277388
36083	1.246049	-2.958039	8.609703	0.013505	0.084318	-0.488196	0.031584	0.688382	-1.221560	-0.934623	0.204732	0.047927	0.286825
36084	1.141922	-3.188117	8.718980	-0.092842	-0.006922	-0.430734	0.026050	0.692433	-1.219317	-0.931743	0.206101	0.049319	0.294865
36085	1.021513	-3.192707	8.934387	-0.174474	-0.064738	-0.350003	0.020510	0.698083	-1.218660	-0.928932	0.209172	0.050849	0.301241
36086	0.873239	-3.270640	9.072457	-0.195755	-0.108892	-0.369770	0.012143	0.703272	-1.213619	-0.925758	0.213096	0.053273	0.307773
36087	1.044571	-3.520039	8.795531	-0.149319	-0.130216	-0.426363	0.001882	0.711076	-1.209289	-0.922400	0.215968	0.056411	0.315204
36088	1.133612	-3.744205	8.713291	-0.174124	-0.140697	-0.442429	-0.008499	0.714693	-1.207959	-0.918671	0.219574	0.059850	0.322877
36089	1.187446	-4.202022	9.053017	-0.296669	-0.093946	-0.361180	-0.019843	0.724064	-1.202747	-0.914976	0.224976	0.060986	0.329370
36090	1.035835	-5.093292	9.134530	-0.570443	0.060215	-0.325621	-0.026876	0.733156	-1.195958	-0.910276	0.234617	0.057620	0.336202
36091	2.165558	-5.155281	9.607802	-0.623791	0.751274	-0.636356	-0.026270	0.754511	-1.186950	-0.903787	0.239978	0.042370	0.351830
36092	3.477638	-4.675207	8.320414	-0.012432	0.570388	-0.373302	-0.016061	0.762495	-1.180263	-0.901512	0.235870	0.033787	0.361249
36093	3.710896	-3.386831	7.439176	0.104704	0.413833	-0.473920	-0.012566	0.764344	-1.177788	-0.898852	0.230585	0.029066	0.371552
36094	3.422376	-3.729337	9.077113	-0.385855	0.180401	-0.549408	-0.014203	0.770774	-1.171830	-0.893028	0.235856	0.025518	0.382390
36095	3.739746	-3.815892	8.490487	-0.291388	0.027610	-0.810061	-0.023668	0.782173	-1.164119	-0.885387	0.240369	0.026472	0.397002
36096	3.400311	-3.394748	8.809105	0.148991	0.201994	-1.095725	-0.036874	0.784802	-1.166335	-0.877324	0.235506	0.029376	0.417106
36097	3.225114	-3.388235	8.630351	0.219111	0.232687	-1.019235	-0.049803	0.785127	-1.167401	-0.869828	0.229041	0.031855	0.435803
36098	2.536552	-3.459051	8.104215	0.166106	0.203264	-0.856752	-0.062468	0.786490	-1.164480	-0.863129	0.223819	0.033712	0.451416
36099	2.222775	-3.765776	8.111343	0.039885	0.309279	-0.693718	-0.068937	0.787773	-1.164363	-0.857188	0.219844	0.031772	0.464638
36100	2.236015	-3.872305	8.560317	0.102786	0.420416	-0.671601	-0.070554	0.788103	-1.164742	-0.851575	0.213743	0.028495	0.477831
36101	1.937655	-4.227306	8.539395	0.233954	0.332837	-0.609784	-0.071613	0.782728	-1.170634	-0.846879	0.206249	0.027558	0.489385
36102	1.377642	-4.417168	8.059027	0.234724	0.259193	-0.581819	-0.076176	0.777647	-1.173474	-0.842237	0.199421	0.027889	0.500091
36103	1.106802	-4.684267	8.098470	0.184640	0.190399	-0.334805	-0.080486	0.777903	-1.174097	-0.839736	0.194328	0.027639	0.506276
36104	1.181734	-4.993618	8.382354	0.048463	0.085907	-0.038860	-0.082363	0.775611	-1.177424	-0.839594	0.192646	0.026863	0.507197
36105	1.302812	-4.729221	8.485183	-0.164472	0.054755	0.177716	-0.081564	0.778231	-1.174893	-0.840819	0.195146	0.023240	0.504383
36106	1.436222	-4.644198	9.056766	-0.200158	-0.085413	0.477248	-0.078338	0.780439	-1.175405	-0.844784	0.199607	0.020820	0.496047
36107	2.908049	-4.078469	9.776533	-0.205722	-0.207760	0.322254	-0.079966	0.783786	-1.171184	-0.847073	0.205513	0.020613	0.489700
36108	3.449351	-2.575487	11.093801	0.259789	0.331640	0.029902	-0.074044	0.785078	-1.171621	-0.848557	0.197892	0.017441	0.490394
36109	1.944630	-2.410800	13.013171	-0.112140	0.143159	-0.099500	-0.065148	0.782787	-1.173573	-0.847222	0.198473	0.013981	0.492573
36110	2.683836	-0.732101	12.108405	0.031821	0.176699	-0.397863	-0.069743	0.787627	-1.169542	-0.843467	0.196097	0.012907	0.499943
36111	3.164849	-1.738289	10.715247	0.876653	0.113362	0.078217	-0.068883	0.771960	-1.180429	-0.847635	0.180130	0.019256	0.498695
36112	1.493702	-1.322261	7.574623	0.996516	-0.357553	-0.440298	-0.076348	0.748060	-1.195305	-0.846484	0.166613	0.036858	0.504327
36113	1.028073	-0.330672	6.074751	0.516214	-0.220378	-0.221578	-0.090987	0.735579	-1.205634	-0.845803	0.159812	0.046369	0.506880
36114	2.220307	-0.648803	7.071857	-0.019349	0.171438	0.724942	-0.084778	0.731521	-1.208293	-0.853159	0.159081	0.040976	0.495109
36115	2.358925	-2.146352	9.268453	-0.261872	0.103721	0.793570	-0.068496	0.735926	-1.206431	-0.860199	0.163019	0.033975	0.482003
36116	2.383183	-2.650879	9.157452	-0.352136	-0.229059	0.341179	-0.071880	0.740991	-1.201043	-0.862150	0.171530	0.033436	0.475558
36117	1.868783	-2.422332	8.879949	-0.382441	-0.223894	0.264313	-0.075138	0.748909	-1.196383	-0.863209	0.180304	0.032651	0.470419
36118	1.718844	-2.891143	9.090730	-0.375431	-0.146235	0.218023	-0.073691	0.759830	-1.191271	-0.863798	0.188318	0.030887	0.466300
36119	1.888204	-3.174572	8.741780	-0.335544	-0.202432	0.131131	-0.077756	0.767161	-1.184982	-0.863659	0.195969	0.030636	0.463412
36120	1.525164	-3.409421	8.185946	-0.257810	-0.210524	0.051859	-0.083701	0.772530	-1.177917	-0.863003	0.202422	0.031709	0.461785
36121	1.123110	-4.140155	8.258563	-0.277082	-0.159245	-0.159936	-0.095710	0.779845	-1.175220	-0.860343	0.208498	0.032348	0.463996
36122	0.907330	-4.430489	8.701896	-0.644516	-0.075590	-0.001370	-0.100460	0.790508	-1.164996	-0.857544	0.220292	0.027701	0.464029
36123	1.103231	-5.009487	9.516325	-0.795511	0.074925	0.117548	-0.101060	0.809880	-1.154948	-0.855134	0.233235	0.018193	0.462619
36124	2.030815	-4.526484	10.053908	-0.900534	0.361287	0.154178	-0.093581	0.828947	-1.139819	-0.852348	0.245324	0.002990	0.461855
36125	4.965777	-3.477828	10.521240	-0.461154	0.677578	0.466308	-0.073971	0.844760	-1.125075	-0.854343	0.246859	-0.015341	0.457080
36126	5.786325	-3.841773	9.420129	0.174142	0.441574	0.160759	-0.053509	0.846966	-1.118285	-0.856500	0.239805	-0.022069	0.456525
36127	3.755697	-3.417476	8.384456	0.611666	0.170658	-1.036192	-0.059944	0.838073	-1.126274	-0.849674	0.228162	-0.014455	0.475171
36128	3.229196	-2.538586	7.617802	0.238733	0.080483	-0.970651	-0.071649	0.834613	-1.130615	-0.841386	0.223597	-0.009088	0.491925
36129	3.968196	-3.083504	7.945508	-0.185831	0.208199	-0.957168	-0.084177	0.835449	-1.129623	-0.830943	0.224843	-0.010021	0.508802
36130	2.374460	-2.432531	9.309606	-0.244845	0.123822	-1.091098	-0.100766	0.842859	-1.126460	-0.818706	0.227838	-0.009560	0.526990
36131	2.668886	-2.679711	8.884779	-0.012807	0.063334	-0.723025	-0.125560	0.847091	-1.124941	-0.810943	0.227469	-0.007264	0.539051
36132	2.939126	-3.140944	8.658226	0.217306	0.188201	-0.588043	-0.133634	0.844742	-1.125741	-0.805496	0.222006	-0.005283	0.549419
36133	2.859343	-2.984563	8.941071	0.342511	0.271769	-0.544675	-0.132675	0.839840	-1.129595	-0.800934	0.213507	-0.003259	0.559382
36134	2.914314	-3.384181	8.473935	0.435343	0.237307	-0.486240	-0.135875	0.829839	-1.135885	-0.797278	0.203915	-0.000092	0.568125
36135	2.388654	-3.539395	8.345830	0.382269	0.244836	-0.450870	-0.138270	0.820973	-1.142965	-0.793651	0.195032	0.002411	0.576259
36136	1.859999	-3.243076	8.587362	0.233227	0.370338	-0.544149	-0.141203	0.812156	-1.151675	-0.788241	0.187043	0.001363	0.586250
36137	2.032126	-3.084554	8.836997	0.221327	0.371977	-0.469963	-0.140919	0.807834	-1.155366	-0.783513	0.179183	0.000043	0.594980
36138	2.291243	-3.473158	8.616776	0.248393	0.296643	-0.146823	-0.136997	0.802682	-1.157489	-0.782625	0.171781	-0.001106	0.598321
36139	1.903064	-3.936603	8.632434	0.145715	0.237533	0.049731	-0.129576	0.798640	-1.162072	-0.783707	0.166740	-0.003105	0.598324
36140	1.157660	-4.731848	8.552967	-0.193716	0.104446	0.135537	-0.123525	0.801610	-1.161501	-0.784681	0.168542	-0.007489	0.596501
36141	0.717025	-5.142771	9.173266	-0.691851	-0.148881	0.141294	-0.123552	0.809983	-1.155227	-0.783980	0.181302	-0.013885	0.593559
36142	1.293831	-2.787059	10.237235	-0.622170	-0.111296	0.159185	-0.125631	0.828074	-1.143565	-0.783619	0.192344	-0.020071	0.590375
36143	1.536739	-1.947439	11.109810	-0.028800	0.001612	0.400360	-0.120270	0.835476	-1.131382	-0.788230	0.192670	-0.021980	0.584028
36144	1.837851	-1.835226	10.468224	0.080969	-0.124996	0.380389	-0.115147	0.833839	-1.133269	-0.793009	0.192703	-0.020514	0.577566
36145	1.673391	-2.148988	10.130925	-0.183328	-0.080661	0.581472	-0.111377	0.834358	-1.134933	-0.799025	0.196248	-0.023552	0.567883
36146	2.581869	-1.986828	10.265911	-0.058261	0.030137	0.532855	-0.101154	0.838700	-1.136549	-0.804761	0.196596	-0.026778	0.559458
36147	2.743575	-1.665921	9.777357	0.580354	0.031923	0.175895	-0.093320	0.832140	-1.143129	-0.808969	0.186685	-0.021341	0.557012
36148	1.931012	-1.731797	8.390368	0.789627	-0.200217	-0.148292	-0.096914	0.819140	-1.154423	-0.810221	0.176202	-0.008737	0.558944
36149	1.272304	-1.559360	7.343328	0.534596	-0.288643	-0.114132	-0.107101	0.804596	-1.165962	-0.810849	0.170630	0.002499	0.559824
36150	1.394059	-1.838683	8.061743	-0.060981	-0.232782	0.156622	-0.115705	0.799766	-1.169429	-0.812391	0.174255	0.005083	0.556444
36151	1.744005	-2.198793	9.153684	-0.395917	-0.199064	0.334283	-0.119751	0.801520	-1.167551	-0.814697	0.182758	0.002923	0.550327
36152	1.997723	-2.662658	9.817356	-0.206195	-0.258654	0.329140	-0.122468	0.808530	-1.161016	-0.817538	0.189000	0.003691	0.543963
36153	2.166466	-2.907251	9.518649	-0.051494	-0.304386	0.325776	-0.122763	0.816408	-1.157620	-0.820870	0.192994	0.007052	0.537472
36154	2.019549	-2.875959	9.241876	0.015776	-0.305006	0.301267	-0.126535	0.816734	-1.155655	-0.824116	0.196073	0.011091	0.531287
36155	1.918322	-2.940940	9.010563	0.007757	-0.215779	0.213435	-0.132461	0.816549	-1.153955	-0.826389	0.198102	0.014054	0.526915
36156	2.058594	-2.948121	8.870482	0.019610	-0.181119	0.146477	-0.136216	0.811399	-1.154623	-0.827968	0.199749	0.016698	0.523728
36157	2.005475	-2.725746	8.804584	0.097435	-0.330511	0.137812	-0.142005	0.810520	-1.153765	-0.829706	0.201454	0.022787	0.520081
36158	1.962644	-2.891608	8.775633	0.061180	-0.447927	0.127239	-0.148611	0.812330	-1.151719	-0.831060	0.205170	0.030371	0.516064
36159	1.850538	-2.934881	9.073435	-0.074006	-0.426208	0.137583	-0.161005	0.813267	-1.149088	-0.831927	0.210674	0.036236	0.512055
36160	1.466921	-3.837629	9.292356	-0.305341	-0.349952	-0.149864	-0.172603	0.817644	-1.142535	-0.828844	0.219243	0.039592	0.513208
36161	3.835191	-3.678086	9.652711	-1.056710	0.253593	0.792650	-0.176422	0.832071	-1.130290	-0.832297	0.234524	0.021134	0.501830
36162	3.881598	-3.599575	9.494658	0.101058	0.344516	0.388408	-0.152222	0.845036	-1.119784	-0.836761	0.229559	0.014604	0.496910
36163	3.039952	-2.231241	7.961145	0.568665	0.049342	-0.389839	-0.154095	0.840981	-1.120576	-0.835472	0.219248	0.021361	0.503449
36164	4.127245	-2.313477	7.918099	-0.132299	0.206439	0.139181	-0.152741	0.838728	-1.122711	-0.836373	0.219459	0.015989	0.502058
36165	2.887691	-2.996138	9.401828	-0.428232	0.178141	-0.042015	-0.145228	0.847454	-1.114740	-0.834122	0.224658	0.009112	0.503672
36166	2.916155	-2.403218	9.882102	-0.296915	0.058541	-0.265199	-0.150877	0.845403	-1.118560	-0.830129	0.228988	0.006365	0.508340
36167	3.500278	-2.475207	9.435956	0.080822	-0.055257	-0.207392	-0.157078	0.847212	-1.116928	-0.828406	0.227979	0.009338	0.511549
36168	3.016124	-2.615162	8.733657	0.379957	-0.133771	-0.096317	-0.161536	0.850883	-1.111573	-0.829113	0.223050	0.015902	0.512413
36169	2.658924	-2.461427	8.644501	0.294450	-0.129518	0.276598	-0.163667	0.843675	-1.116966	-0.833216	0.219357	0.020155	0.507176
36170	3.434034	-3.311628	8.501374	0.229378	-0.034599	0.372350	-0.159609	0.838302	-1.121962	-0.837965	0.216050	0.021446	0.500676
36171	3.701602	-3.229080	8.561924	0.285889	-0.058324	0.273295	-0.156614	0.829460	-1.135517	-0.841891	0.211799	0.024480	0.495743
36172	2.647683	-2.867051	8.661660	0.180619	-0.127894	-0.043767	-0.158348	0.824179	-1.138670	-0.842168	0.210026	0.028634	0.495805
36173	2.465950	-2.717385	8.852355	-0.040668	-0.028000	-0.132200	-0.159032	0.827237	-1.135152	-0.840672	0.210751	0.029630	0.497973
36174	3.110460	-3.162069	9.056039	-0.013702	0.028072	-0.087681	-0.160114	0.828976	-1.135629	-0.839774	0.210673	0.029417	0.499531
36175	2.604166	-3.302355	9.015079	0.058315	-0.031667	-0.165519	-0.163071	0.827058	-1.135656	-0.838343	0.209770	0.031596	0.502174
36176	2.402545	-3.189507	8.815454	0.069019	0.007257	-0.154583	-0.171140	0.823013	-1.136784	-0.837097	0.208465	0.032842	0.504711
36177	2.859047	-3.118109	8.771149	-0.020245	0.036598	-0.076094	-0.171680	0.823457	-1.137036	-0.836267	0.208258	0.032692	0.506178
36178	2.673282	-3.153034	8.821079	-0.008319	0.020853	-0.154799	-0.170482	0.828089	-1.135945	-0.834693	0.208108	0.032930	0.508816
36179	2.628414	-3.083441	8.867324	-0.048142	0.057390	-0.207729	-0.172363	0.826408	-1.135023	-0.832409	0.208075	0.032680	0.512574
36180	2.552293	-3.143078	8.944880	-0.097151	0.028265	-0.197443	-0.175872	0.828727	-1.133542	-0.830010	0.209296	0.032061	0.515995
36181	2.522919	-3.129045	8.941465	-0.036732	0.015552	-0.237997	-0.179376	0.829349	-1.132390	-0.827403	0.209480	0.032728	0.520049
36182	2.477926	-3.076464	8.840987	-0.043093	0.029702	-0.165421	-0.183686	0.829467	-1.133154	-0.825536	0.209799	0.032507	0.522894
36183	2.434816	-3.091805	8.907186	-0.078373	0.029346	-0.091263	-0.185037	0.831093	-1.134586	-0.824276	0.210616	0.031866	0.524589
36184	2.444478	-3.072196	9.020478	-0.073149	0.023928	-0.085982	-0.183564	0.833710	-1.132608	-0.823099	0.211540	0.031091	0.526110
36185	2.540802	-3.048604	8.972703	-0.013153	0.003851	-0.044392	-0.185586	0.834318	-1.132292	-0.822590	0.211573	0.031333	0.526879
36186	2.528201	-3.036703	8.895191	-0.006350	0.003533	-0.029339	-0.186534	0.835714	-1.130326	-0.822273	0.211647	0.031357	0.527341
36187	2.636211	-2.991050	8.850016	-0.017154	0.018497	-0.026650	-0.186671	0.836524	-1.128388	-0.821945	0.211603	0.031224	0.527879
36188	2.651167	-3.010199	8.860248	-0.033230	0.029986	-0.029282	-0.186537	0.836843	-1.130016	-0.821532	0.211839	0.030529	0.528468
36189	2.633177	-3.083357	8.840989	-0.027713	0.044296	-0.030933	-0.187079	0.837990	-1.129973	-0.821128	0.211697	0.029866	0.529189
36190	2.600046	-3.122801	8.845085	-0.027820	0.061898	-0.023740	-0.186541	0.837940	-1.128344	-0.820813	0.211509	0.028679	0.529818
36191	2.574510	-3.060147	8.829384	-0.046033	0.066859	-0.014921	-0.184384	0.837001	-1.126762	-0.820514	0.211442	0.027370	0.530377
36192	2.697011	-3.121039	8.862491	-0.068294	0.087317	0.013406	-0.183581	0.838666	-1.125899	-0.820431	0.211668	0.025180	0.530524
36193	2.724205	-3.115669	9.065501	-0.056098	0.058738	0.022975	-0.181431	0.840023	-1.125335	-0.820482	0.211880	0.023731	0.530427
36194	2.663743	-3.141055	8.945878	-0.002253	-0.002938	0.018346	-0.181702	0.840732	-1.125036	-0.820684	0.211981	0.023702	0.530076
36195	2.672848	-3.106900	8.974788	-0.003696	-0.016778	0.002335	-0.180494	0.841968	-1.124464	-0.820701	0.212130	0.024131	0.529970
36196	2.504455	-3.187653	8.864306	0.003132	-0.029489	0.014695	-0.182509	0.840303	-1.124085	-0.820874	0.212423	0.024611	0.529563
36197	2.461738	-3.125318	8.778269	-0.012004	-0.026764	0.042965	-0.182779	0.840300	-1.123673	-0.821282	0.212838	0.024929	0.528748
36198	2.560237	-3.186639	8.882862	-0.054305	-0.012005	0.079152	-0.182248	0.842286	-1.118021	-0.821897	0.213920	0.024239	0.527386
36199	2.530950	-3.308561	8.815477	-0.075078	-0.005182	0.083564	-0.181848	0.843383	-1.116762	-0.822470	0.215171	0.023351	0.526021
36200	2.600641	-3.365537	9.034706	-0.031833	-0.000379	0.048349	-0.183372	0.857600	-1.116147	-0.822855	0.215745	0.022837	0.525206
36201	2.713776	-3.242125	8.801329	-0.013014	0.002304	0.018342	-0.184045	0.857717	-1.120501	-0.823010	0.215876	0.022753	0.524914
36202	2.630799	-3.335883	8.794675	-0.032266	-0.003563	-0.002951	-0.184451	0.858558	-1.119650	-0.822855	0.216467	0.022510	0.524923
36203	2.578765	-3.263987	8.888829	-0.043646	-0.005072	0.018227	-0.184180	0.857474	-1.116005	-0.822872	0.217187	0.022218	0.524612
36204	2.700502	-3.295768	8.863916	0.000539	-0.007216	0.048386	-0.184055	0.860255	-1.113597	-0.823394	0.217299	0.022156	0.523749
36205	2.666565	-3.315819	8.735437	0.003257	0.006034	0.016664	-0.179842	0.847962	-1.114182	-0.823600	0.217142	0.022178	0.523489
36206	2.617655	-3.302146	8.683280	-0.024675	0.029609	-0.011552	-0.179840	0.847439	-1.116109	-0.823406	0.217257	0.021508	0.523774
36207	2.571164	-3.373373	8.860533	-0.061779	0.028177	-0.038191	-0.179848	0.849976	-1.115344	-0.822763	0.217924	0.020715	0.524539
36208	2.543069	-3.298624	8.878366	-0.088624	0.021014	-0.045391	-0.180927	0.850436	-1.115726	-0.821926	0.219167	0.019662	0.525372
36209	2.672463	-3.349687	8.853833	-0.069266	0.017234	-0.029467	-0.182282	0.852992	-1.114399	-0.821334	0.220078	0.018928	0.525945
36210	2.595363	-3.385082	8.774700	-0.037403	0.022302	-0.008096	-0.179857	0.852741	-1.112116	-0.821110	0.220479	0.018228	0.526151
36211	2.582234	-3.458152	8.760405	-0.061115	0.024462	0.004227	-0.180944	0.855225	-1.107930	-0.820907	0.221201	0.017305	0.526195
36212	2.543116	-3.439439	8.771099	-0.076047	0.031811	0.025452	-0.180009	0.857880	-1.107037	-0.820864	0.222147	0.015893	0.525909
36213	2.485893	-3.486603	8.772106	-0.090537	0.020973	0.027120	-0.179743	0.858533	-1.104836	-0.820767	0.223402	0.014608	0.525566
36214	2.478539	-3.479451	8.791085	-0.085375	0.031422	0.037813	-0.178942	0.860718	-1.101909	-0.820807	0.224508	0.013049	0.525073
36215	2.491050	-3.479211	8.916649	-0.055726	0.021954	0.071435	-0.176389	0.862462	-1.100109	-0.821327	0.225191	0.011905	0.523993
36216	2.488440	-3.595790	8.888560	-0.033410	0.012170	0.043158	-0.174101	0.863024	-1.102164	-0.821649	0.225646	0.011185	0.523308
36217	2.510084	-3.478878	8.806493	-0.029781	-0.001935	0.039535	-0.174102	0.863308	-1.102155	-0.821944	0.226147	0.010843	0.522635
36218	2.520740	-3.522379	8.836037	0.011325	0.001682	0.051179	-0.172756	0.864043	-1.104602	-0.822547	0.225977	0.010726	0.521761
36219	2.486562	-3.525437	8.738717	0.006799	-0.009954	0.016621	-0.171136	0.862714	-1.103982	-0.822766	0.225958	0.010999	0.521420
36220	2.404750	-3.558484	8.717197	-0.010748	0.000043	0.001620	-0.172485	0.863328	-1.104629	-0.822751	0.226158	0.010903	0.521358
36221	2.405030	-3.563328	8.775018	-0.044377	-0.004966	0.012975	-0.174244	0.865549	-1.100716	-0.822702	0.226929	0.010567	0.521108
36222	2.450050	-3.620767	8.853868	-0.039890	-0.017326	0.011132	-0.173570	0.865213	-1.099098	-0.822649	0.227792	0.010409	0.520818
36223	2.419752	-3.577631	8.741876	0.002105	-0.011120	-0.009907	-0.173574	0.866823	-1.101228	-0.822571	0.227858	0.010755	0.520905
36224	2.415764	-3.621401	8.737268	-0.033161	0.001757	0.032504	-0.172901	0.867082	-1.100819	-0.822776	0.228416	0.010256	0.520347
36225	2.474046	-3.615480	8.811233	-0.009303	-0.000208	0.048464	-0.173167	0.865641	-1.099634	-0.823256	0.228571	0.010030	0.519524
36226	2.455370	-3.654665	8.789289	0.003136	-0.014476	0.018360	-0.172090	0.865601	-1.098966	-0.823474	0.228696	0.010240	0.519119
36227	2.434214	-3.577371	8.718244	-0.002250	-0.023311	0.050116	-0.171956	0.865888	-1.099231	-0.823998	0.228977	0.010454	0.518159
36228	2.534243	-3.609542	8.723964	-0.010609	-0.007679	0.062546	-0.172092	0.866269	-1.097171	-0.824609	0.229267	0.010206	0.517062
36229	2.484452	-3.658995	8.761326	-0.021227	-0.019998	0.053606	-0.171016	0.866658	-1.096625	-0.825079	0.229831	0.010150	0.516061
36230	2.494030	-3.658825	8.725509	-0.033469	-0.019773	0.040306	-0.171559	0.868089	-1.096573	-0.825353	0.230619	0.009969	0.515275
36231	2.556870	-3.652831	8.708134	-0.020341	-0.012088	0.021817	-0.172910	0.869544	-1.096782	-0.825498	0.231085	0.009936	0.514833
36232	2.499475	-3.690287	8.716284	-0.025550	-0.022585	0.012907	-0.171831	0.868933	-1.095996	-0.825525	0.231765	0.010010	0.514484
36233	2.501905	-3.702389	8.641823	-0.052501	-0.003299	0.014716	-0.172245	0.871893	-1.094668	-0.825448	0.232676	0.009531	0.514204
36234	2.486359	-3.760927	8.721229	-0.052069	0.009501	0.000658	-0.171305	0.872679	-1.092743	-0.825230	0.233461	0.008858	0.514211
36235	2.475109	-3.804829	8.718807	-0.053614	0.002637	-0.009996	-0.171445	0.874353	-1.091323	-0.824893	0.234330	0.008379	0.514365
36236	2.484428	-3.785239	8.723761	-0.037110	-0.002251	-0.022355	-0.173734	0.873788	-1.089132	-0.824503	0.234985	0.008161	0.514695
36237	2.490456	-3.731726	8.668173	-0.028757	-0.009862	0.000606	-0.172794	0.874913	-1.089652	-0.824389	0.235576	0.008090	0.514609
36238	2.540697	-3.823068	8.651145	-0.022775	0.002285	0.014841	-0.173203	0.876159	-1.087833	-0.824449	0.235954	0.007770	0.514343
36239	2.551499	-3.873850	8.680748	-0.024379	-0.000255	-0.026733	-0.172258	0.875418	-1.087459	-0.824074	0.236379	0.007712	0.514750
36240	2.554884	-3.796100	8.709153	-0.028576	0.010620	-0.036406	-0.172798	0.876011	-1.087979	-0.823584	0.236758	0.007439	0.515363
36241	2.479057	-3.892161	8.649775	0.010274	0.011069	-0.041564	-0.173880	0.877593	-1.087779	-0.823220	0.236498	0.007618	0.516061
36242	2.439295	-3.849189	8.609714	-0.023512	0.018244	-0.055761	-0.174553	0.877649	-1.089543	-0.822551	0.236711	0.007361	0.517034
36243	2.481822	-3.778004	8.711589	-0.019924	0.018281	-0.055765	-0.176438	0.877405	-1.089392	-0.821897	0.236873	0.007171	0.518001
36244	2.496814	-3.814156	8.625658	-0.035863	0.016608	-0.065550	-0.177251	0.879133	-1.089599	-0.821065	0.237304	0.006859	0.519126
36245	2.494495	-3.799619	8.750659	-0.005235	0.020446	-0.066316	-0.178062	0.879983	-1.088744	-0.820369	0.237202	0.006831	0.520272
36246	2.570112	-3.812805	8.820484	0.082726	-0.008234	-0.062706	-0.179137	0.878823	-1.086586	-0.820117	0.235945	0.008145	0.521222
36247	2.665781	-3.718797	9.010483	0.273029	-0.063039	-0.189796	-0.181545	0.873853	-1.090266	-0.819413	0.232118	0.012969	0.523941
36248	2.673120	-3.631289	8.817461	0.412974	-0.087184	-0.244326	-0.187718	0.867375	-1.098589	-0.818721	0.226214	0.019880	0.527378
36249	2.574905	-3.433994	8.894808	0.238007	-0.015406	-0.150691	-0.192012	0.863101	-1.105908	-0.818205	0.222445	0.023371	0.529634
36250	2.589901	-3.404636	8.456912	-0.156106	0.054219	0.062472	-0.193359	0.862811	-1.104265	-0.818200	0.224478	0.020571	0.528900
36251	2.774763	-3.551710	9.272558	0.053038	-0.006573	-0.031028	-0.194987	0.866813	-1.103843	-0.818123	0.223701	0.021423	0.529315
36252	2.542849	-3.356939	8.440664	0.016244	-0.007705	0.000739	-0.197685	0.868325	-1.105127	-0.818198	0.223542	0.021733	0.529254
36253	2.646188	-3.481252	8.911796	-0.038864	0.012983	0.044874	-0.195942	0.870766	-1.101930	-0.818520	0.224097	0.020946	0.528552
36254	2.659470	-3.434896	8.805931	0.021556	-0.011243	0.002470	-0.195950	0.873459	-1.101706	-0.818640	0.223889	0.021364	0.528437
36255	2.552475	-3.434422	8.696721	-0.013135	0.012779	0.025527	-0.194602	0.873021	-1.102555	-0.818873	0.224018	0.020935	0.528039
36256	2.613709	-3.438147	8.876771	0.001206	0.003129	0.025493	-0.195008	0.873739	-1.102527	-0.819153	0.224001	0.020801	0.527616
36257	2.545413	-3.429684	8.792762	0.018868	-0.010327	0.036088	-0.195141	0.873213	-1.104180	-0.819632	0.223852	0.021035	0.526927
36258	2.615212	-3.418716	8.708158	-0.002086	-0.005428	0.046649	-0.193931	0.873488	-1.098864	-0.820110	0.223988	0.020908	0.526130
36259	2.602414	-3.482052	8.859904	-0.007446	0.006028	0.013112	-0.192584	0.873350	-1.100385	-0.820234	0.224090	0.020696	0.525900
36260	2.490994	-3.496219	8.791594	0.022756	-0.010037	0.025508	-0.190433	0.874561	-1.099689	-0.820608	0.223858	0.021005	0.525404
36261	2.537760	-3.420119	8.732272	0.002713	-0.001574	0.036096	-0.193115	0.871152	-1.103042	-0.821017	0.223882	0.020913	0.524757
36262	2.646114	-3.495831	8.796351	0.003094	0.020924	0.025610	-0.191767	0.871156	-1.104558	-0.821308	0.223647	0.020503	0.524419
36263	2.572867	-3.463169	8.832375	0.024799	0.003498	0.018508	-0.190426	0.872950	-1.103698	-0.821633	0.223250	0.020635	0.524073
36264	2.634377	-3.406229	8.715874	0.022921	0.006063	0.022042	-0.190159	0.873508	-1.103546	-0.821959	0.222844	0.020689	0.523733
36265	2.707638	-3.412168	8.852977	0.000584	0.013959	-0.016897	-0.188812	0.873802	-1.105326	-0.821808	0.222724	0.020556	0.524025
36266	2.619846	-3.406493	8.717836	0.004620	0.003753	-0.034608	-0.189344	0.871523	-1.104439	-0.821474	0.222619	0.020716	0.524588
36267	2.605688	-3.418883	8.760828	-0.030755	0.027051	-0.054018	-0.190691	0.871554	-1.104422	-0.820798	0.222863	0.020203	0.525561
36268	2.526900	-3.459143	8.883895	-0.016480	0.011123	-0.052290	-0.192177	0.872867	-1.104498	-0.820176	0.223021	0.020096	0.526469
36269	2.457044	-3.499266	8.766501	0.007420	0.014477	-0.036261	-0.191365	0.871686	-1.103318	-0.819852	0.222776	0.020103	0.527076
36270	2.529772	-3.478510	8.903388	0.031469	0.014468	-0.027365	-0.190828	0.872244	-1.103443	-0.819705	0.222121	0.020334	0.527572
36271	2.517013	-3.473905	8.729633	0.016308	-0.011168	-0.002815	-0.192711	0.871496	-1.106037	-0.819764	0.222015	0.020699	0.527511
36272	2.525204	-3.507735	8.807175	0.012374	-0.000881	0.011381	-0.192175	0.872303	-1.104653	-0.819923	0.221852	0.020804	0.527329
36273	2.698777	-3.465746	8.778482	0.024970	-0.000764	0.011382	-0.193113	0.870266	-1.101570	-0.820173	0.221505	0.021024	0.527077
36274	2.659148	-3.432484	8.719239	-0.010946	-0.004537	0.007718	-0.191630	0.869936	-1.101053	-0.820186	0.221761	0.020958	0.526951
36275	2.601485	-3.448090	8.780178	-0.016434	0.002417	0.012177	-0.192440	0.870541	-1.101842	-0.820261	0.222066	0.020686	0.526717
36276	2.646369	-3.505535	8.815691	-0.000007	0.006311	0.004289	-0.191624	0.868297	-1.103834	-0.820300	0.222027	0.020576	0.526677
36277	2.671888	-3.446807	8.825661	0.007540	0.011128	-0.008042	-0.189739	0.868562	-1.104939	-0.820271	0.221844	0.020503	0.526803
36278	2.605340	-3.394608	8.803966	0.018717	0.000943	-0.023973	-0.189744	0.870318	-1.107201	-0.820095	0.221542	0.020805	0.527192
36279	2.576237	-3.404855	8.733337	0.008378	0.018093	-0.038032	-0.190953	0.869495	-1.107214	-0.819755	0.221260	0.020759	0.527839
36280	2.585598	-3.375544	8.812845	-0.011848	0.029046	-0.020349	-0.190416	0.869753	-1.106666	-0.819475	0.221165	0.020254	0.528333
36281	2.562899	-3.448784	8.836775	-0.006957	0.021478	-0.036288	-0.191768	0.871468	-1.105776	-0.819088	0.221100	0.019980	0.528972
36282	2.489191	-3.399140	8.834138	0.008183	0.017913	-0.030945	-0.190149	0.870580	-1.105824	-0.818779	0.220790	0.019916	0.529581
36283	2.448300	-3.421736	8.789721	-0.008672	0.017155	-0.006237	-0.190017	0.871248	-1.104167	-0.818701	0.220806	0.019554	0.529708
36284	2.508536	-3.391503	8.868377	0.010968	0.015417	-0.000899	-0.190554	0.870699	-1.104451	-0.818702	0.220489	0.019420	0.529843
36285	2.483899	-3.382246	8.800146	0.024463	0.003125	-0.002697	-0.189468	0.868146	-1.105638	-0.818804	0.220109	0.019618	0.529837
36286	2.476722	-3.382374	8.828815	-0.011385	0.009215	0.026406	-0.189206	0.870268	-1.105572	-0.819009	0.220234	0.019235	0.529482
36287	2.590778	-3.387585	8.841983	0.015735	0.000713	0.020222	-0.188668	0.870713	-1.106928	-0.819314	0.220030	0.019277	0.529093
36288	2.592425	-3.348713	8.841741	0.003415	0.010608	0.011404	-0.188399	0.870495	-1.103937	-0.819405	0.219893	0.019085	0.529016
36289	2.604691	-3.360632	8.813319	0.025299	0.000430	-0.000971	-0.188126	0.869666	-1.105195	-0.819528	0.219528	0.019328	0.528969
36290	2.512581	-3.369593	8.752784	-0.005082	0.015411	-0.006253	-0.189878	0.869987	-1.105028	-0.819396	0.219472	0.019045	0.529206
36291	2.548374	-3.434471	8.932514	0.005927	0.001549	-0.016925	-0.189473	0.869864	-1.106264	-0.819265	0.219406	0.019132	0.529433
36292	2.494873	-3.323782	8.807263	0.016296	-0.011166	-0.002819	-0.189334	0.868629	-1.108216	-0.819286	0.219282	0.019510	0.529438
36293	2.507680	-3.362396	8.781467	0.004869	-0.015386	0.020104	-0.188666	0.869808	-1.104639	-0.819537	0.219425	0.019699	0.528984
36294	2.537215	-3.376420	8.835441	-0.014791	-0.004792	0.016567	-0.188124	0.868948	-1.104809	-0.819609	0.219751	0.019550	0.528742
36295	2.581328	-3.399895	8.841786	0.003460	-0.000862	0.007799	-0.190281	0.869429	-1.105041	-0.819729	0.219759	0.019538	0.528554
36296	2.590087	-3.356040	8.822466	-0.014137	-0.000637	-0.007287	-0.190151	0.871320	-1.107164	-0.819540	0.220021	0.019428	0.528741
36297	2.581053	-3.385334	8.846482	0.000337	0.000439	-0.009884	-0.189741	0.869312	-1.106688	-0.819459	0.220060	0.019441	0.528849
36298	2.619429	-3.374933	8.784991	0.014972	0.010516	-0.016854	-0.190416	0.870251	-1.109788	-0.819321	0.219723	0.019505	0.529201
36299	2.551764	-3.385873	8.778182	-0.002923	-0.009021	-0.024092	-0.190686	0.870242	-1.109103	-0.819071	0.219913	0.019703	0.529502
