# Supplementary material for: Identification of Haptic Based Guiding Using Hard Reins
Source: PLoS One. 2015 Jul 22;10(7):e0132020. doi: 10.1371/journal.pone.0132020 (PMC4511788; doi:10.1371/journal.pone.0132020)
Supplement: S8 File — (ZIP) [file pone.0132020.s008.zip › Exp2_MotionData1/Subject1/path2/T10/fc10.txt]

// Start Time: 0
// Sample rate: 25.0Hz
// Scenario: 4.9
// Firmware Version: 2.6.1
Counter	Acc_X	Acc_Y	Acc_Z	Gyr_X	Gyr_Y	Gyr_Z	Mag_X	Mag_Y	Mag_Z	Quat_w	Quat_x	Quat_y	Quat_z
38384	8.674527	-0.613337	4.501583	-0.531061	0.001955	-0.001582	-0.647199	-0.233494	-0.510335	-0.778915	-0.168534	0.523596	-0.301223
38385	8.645511	-0.637351	4.497056	-0.575641	-0.008616	-0.005585	-0.647768	-0.232364	-0.511022	-0.782105	-0.161846	0.525896	-0.292492
38386	8.669572	-0.676231	4.487792	-0.549321	-0.012328	-0.007024	-0.648188	-0.232638	-0.512849	-0.785135	-0.156233	0.527940	-0.283608
38387	8.671880	-0.634950	4.521159	-0.549252	-0.003390	0.000888	-0.647766	-0.232929	-0.510606	-0.788066	-0.149833	0.529881	-0.275187
38388	8.674415	-0.613246	4.516080	-0.560126	0.006663	-0.009028	-0.649460	-0.232356	-0.511993	-0.791139	-0.143929	0.531555	-0.266145
38389	8.674630	-0.615845	4.487112	-0.547408	0.002034	-0.001773	-0.648052	-0.232227	-0.509612	-0.793946	-0.137534	0.533250	-0.257640
38390	8.665080	-0.632838	4.465567	-0.538323	-0.001663	0.003661	-0.647766	-0.232929	-0.510325	-0.796602	-0.131849	0.534853	-0.248943
38391	8.710917	-0.637960	4.465562	-0.554796	-0.019567	0.000048	-0.648050	-0.232362	-0.511160	-0.799001	-0.125407	0.536793	-0.240258
38392	8.689422	-0.633158	4.438957	-0.547454	-0.005139	-0.005265	-0.648897	-0.232362	-0.510591	-0.801488	-0.119663	0.538350	-0.231250
38393	8.689486	-0.606544	4.443493	-0.540180	-0.007956	0.003687	-0.650168	-0.232220	-0.510017	-0.803769	-0.113344	0.539903	-0.222741
38394	8.746331	-0.623003	4.574087	-0.554597	0.018307	-0.003717	-0.648753	-0.233069	-0.510178	-0.806317	-0.107337	0.540993	-0.213679
38395	8.667776	-0.652476	4.419870	-0.558347	-0.004172	-0.007173	-0.648755	-0.232789	-0.509613	-0.808531	-0.100808	0.542397	-0.204745
38396	8.698793	-0.628142	4.477551	-0.547564	-0.029594	0.009039	-0.650871	-0.232923	-0.510160	-0.810288	-0.094950	0.544127	-0.195814
38397	8.699246	-0.672144	4.398300	-0.542206	-0.033890	-0.016528	-0.651580	-0.232220	-0.509022	-0.811988	-0.088896	0.545788	-0.186786
38398	8.699065	-0.625938	4.443696	-0.549312	-0.010519	-0.007020	-0.651011	-0.233351	-0.508476	-0.813818	-0.083091	0.547054	-0.177562
38399	8.704413	-0.558516	4.409107	-0.556657	-0.019441	-0.012348	-0.652140	-0.233491	-0.507766	-0.815486	-0.076696	0.548395	-0.168415
38400	8.737840	-0.614190	4.429015	-0.533887	-0.016041	-0.001488	-0.652426	-0.233075	-0.505650	-0.817008	-0.071082	0.549578	-0.159400
38401	8.718337	-0.655121	4.434331	-0.516612	-0.012492	-0.004856	-0.651861	-0.233074	-0.506358	-0.818481	-0.065231	0.550545	-0.150777
38402	8.718430	-0.630954	4.434061	-0.546627	-0.025074	0.007259	-0.654963	-0.233913	-0.505921	-0.819702	-0.059323	0.551802	-0.141718
38403	8.757149	-0.633706	4.419541	-0.531164	-0.017870	0.000326	-0.652008	-0.231665	-0.506342	-0.820934	-0.053192	0.552771	-0.132971
38404	8.718384	-0.652735	4.429471	-0.553784	-0.008838	0.008842	-0.653273	-0.232786	-0.507187	-0.822139	-0.047091	0.553653	-0.123844
38405	8.713774	-0.665001	4.395784	-0.558310	0.000322	-0.005422	-0.654692	-0.231093	-0.506877	-0.823419	-0.040530	0.554244	-0.114682
38406	8.721172	-0.638509	4.388230	-0.560089	0.002054	0.003398	-0.654831	-0.231657	-0.506601	-0.824554	-0.034347	0.554821	-0.105378
38407	8.713726	-0.657690	4.405369	-0.552817	0.003836	0.001698	-0.655542	-0.230531	-0.505881	-0.825650	-0.027791	0.555198	-0.096360
38408	8.742651	-0.657842	4.410164	-0.554582	0.001868	0.021157	-0.655684	-0.230535	-0.504614	-0.826536	-0.021494	0.555643	-0.087387
38409	8.709011	-0.638357	4.400326	-0.520033	0.007106	0.021525	-0.655680	-0.231237	-0.505184	-0.827426	-0.015260	0.555776	-0.079032
38410	8.710748	-0.618429	4.496758	-0.556235	0.023358	0.036039	-0.656533	-0.229967	-0.505164	-0.828331	-0.008729	0.555745	-0.070276
38411	8.684444	-0.637854	4.455931	-0.558193	0.014620	0.006871	-0.654980	-0.229968	-0.506020	-0.829145	-0.002023	0.555667	-0.061232
38412	8.664725	-0.651943	4.502027	-0.541861	0.001747	0.026595	-0.657101	-0.228834	-0.506554	-0.829621	0.004138	0.555841	-0.052462
38413	8.689054	-0.749218	4.430587	-0.554692	-0.012461	0.010604	-0.656404	-0.227008	-0.505556	-0.829933	0.010787	0.556060	-0.043499
38414	8.703548	-0.676597	4.463587	-0.541900	0.003715	0.008896	-0.657815	-0.226860	-0.506668	-0.830248	0.016751	0.556078	-0.034424
38415	8.670062	-0.705719	4.410796	-0.550964	0.009241	-0.000098	-0.657395	-0.226158	-0.506242	-0.830614	0.023223	0.555788	-0.025303
38416	8.689054	-0.768613	4.421138	-0.554610	0.007480	-0.002789	-0.657820	-0.225878	-0.505252	-0.830767	0.029267	0.555623	-0.015885
38417	8.710850	-0.759113	4.416170	-0.550903	0.017337	0.001623	-0.657543	-0.224323	-0.507206	-0.831022	0.035747	0.555048	-0.006779
38418	8.701184	-0.722681	4.435108	-0.567260	0.014663	0.006758	-0.657969	-0.223185	-0.510143	-0.831031	0.042103	0.554624	0.002625
38419	8.674666	-0.754052	4.416162	-0.536469	0.003797	-0.003439	-0.657405	-0.223047	-0.509583	-0.830946	0.048268	0.554132	0.011651
38420	8.640374	-0.806761	4.455459	-0.545551	0.002924	-0.002671	-0.657131	-0.221357	-0.509568	-0.830637	0.054150	0.553779	0.020957
38421	8.669038	-0.845489	4.475183	-0.556515	-0.001423	-0.014273	-0.658823	-0.221350	-0.510398	-0.830272	0.060514	0.553230	0.030379
38422	8.659363	-0.801775	4.498873	-0.549233	0.007632	-0.023087	-0.659101	-0.222621	-0.509566	-0.829788	0.066214	0.552687	0.040061
38423	8.668934	-0.828435	4.496741	-0.534586	0.027416	-0.026578	-0.658682	-0.221492	-0.510401	-0.829560	0.072037	0.551536	0.049477
38424	8.673582	-0.811350	4.527957	-0.524641	0.020145	-0.024646	-0.656140	-0.221636	-0.511266	-0.829041	0.077289	0.550677	0.058917
38425	8.668980	-0.811503	4.498969	-0.532929	0.005849	-0.033501	-0.656843	-0.222197	-0.511407	-0.828377	0.083010	0.549749	0.068387
38426	8.697451	-0.762804	4.585378	-0.552956	-0.001325	-0.026606	-0.657691	-0.221770	-0.512098	-0.827368	0.088717	0.549080	0.078118
38427	8.694144	-0.768857	4.387304	-0.553119	-0.024599	-0.042380	-0.657267	-0.222053	-0.511964	-0.826115	0.094694	0.548491	0.087889
38428	8.717844	-0.710475	4.471195	-0.554900	-0.026584	-0.021149	-0.656556	-0.223468	-0.510719	-0.824619	0.100511	0.548086	0.097481
38429	8.723121	-0.715720	4.410837	-0.528552	-0.015702	-0.042136	-0.659244	-0.222054	-0.510402	-0.823304	0.106036	0.547250	0.106977
38430	8.684216	-0.751605	4.430620	-0.546618	-0.006725	-0.030031	-0.660082	-0.224168	-0.509574	-0.821817	0.111554	0.546413	0.116638
38431	8.689119	-0.751696	4.420949	-0.543862	-0.008652	-0.017601	-0.659237	-0.223460	-0.511261	-0.820403	0.117553	0.545228	0.125888
38432	8.723348	-0.744995	4.367668	-0.556515	-0.005077	-0.007144	-0.659520	-0.223177	-0.511537	-0.818757	0.123453	0.544154	0.135251
38433	8.709020	-0.793511	4.324733	-0.560245	-0.017579	-0.017734	-0.661082	-0.221062	-0.510659	-0.817000	0.129711	0.542927	0.144627
38434	8.684828	-0.769070	4.343823	-0.560075	0.011250	-0.017912	-0.660096	-0.220498	-0.511504	-0.815279	0.135472	0.541467	0.154210
38435	8.713582	-0.749691	4.379815	-0.549190	0.002054	-0.002683	-0.660804	-0.220220	-0.510090	-0.813605	0.141620	0.539763	0.163234
38436	8.684526	-0.759129	4.387208	-0.567387	0.002225	-0.012635	-0.662219	-0.219083	-0.512035	-0.811570	0.147553	0.538278	0.172742
38437	8.674725	-0.788038	4.392377	-0.547427	0.004034	-0.023919	-0.661648	-0.220493	-0.512054	-0.809649	0.153397	0.536463	0.182057
38438	8.723219	-0.788525	4.363321	-0.549239	0.005875	-0.026594	-0.659956	-0.219787	-0.513747	-0.807447	0.158835	0.534889	0.191557
38439	8.713509	-0.783570	4.372944	-0.561975	0.005983	-0.032053	-0.661092	-0.218091	-0.514564	-0.805267	0.164778	0.532864	0.201120
38440	8.730524	-0.761957	4.367847	-0.545557	0.011209	-0.020387	-0.658265	-0.218941	-0.515157	-0.802949	0.170164	0.531065	0.210445
38441	8.699251	-0.749721	4.360503	-0.543793	0.004014	-0.022980	-0.659532	-0.219785	-0.514594	-0.800643	0.175874	0.528971	0.219610
38442	8.684922	-0.783692	4.324656	-0.561820	0.023904	-0.021550	-0.658688	-0.219510	-0.513192	-0.798192	0.181410	0.526770	0.229114
38443	8.679662	-0.749371	4.396772	-0.538340	-0.003369	-0.006953	-0.658544	-0.219787	-0.514602	-0.795704	0.187193	0.524619	0.237883
38444	8.708588	-0.778614	4.387393	-0.521108	-0.005194	-0.012930	-0.659537	-0.218516	-0.514862	-0.792939	0.192264	0.522918	0.246655
38445	8.723477	-0.711161	4.367290	-0.553850	-0.001276	-0.030133	-0.658396	-0.221479	-0.514339	-0.790114	0.197989	0.520608	0.255906
38446	8.723458	-0.706298	4.372068	-0.550161	0.004048	-0.023045	-0.657132	-0.219787	-0.515737	-0.787085	0.203322	0.518529	0.265112
38447	8.723365	-0.711070	4.381787	-0.545583	0.013084	-0.028356	-0.655994	-0.222047	-0.514645	-0.784252	0.208804	0.515887	0.274244
38448	8.737535	-0.684243	4.434630	-0.534620	0.012824	-0.005222	-0.656848	-0.220497	-0.514201	-0.781279	0.213984	0.513554	0.282977
38449	8.674906	-0.681522	4.420185	-0.532704	0.023539	0.003570	-0.657270	-0.220633	-0.515323	-0.778601	0.219476	0.510550	0.291460
38450	8.672300	-0.761348	4.406581	-0.571102	-0.012200	-0.009940	-0.656842	-0.221762	-0.515057	-0.774994	0.225274	0.508294	0.300453
38451	8.732700	-0.715720	4.420489	-0.532834	0.003755	0.000159	-0.656411	-0.223312	-0.515499	-0.771910	0.230788	0.505481	0.308836
38452	8.698948	-0.705840	4.420424	-0.563691	0.012990	-0.009111	-0.658107	-0.222741	-0.516464	-0.768399	0.236274	0.502749	0.317776
38453	8.728153	-0.701373	4.391338	-0.549185	-0.000735	0.007074	-0.656552	-0.223308	-0.516482	-0.765053	0.242076	0.499737	0.326123
38454	8.718462	-0.691584	4.400908	-0.561944	-0.003313	-0.000137	-0.656834	-0.223307	-0.516480	-0.761246	0.247674	0.497099	0.334744
38455	8.730669	-0.674805	4.391038	-0.541982	0.002144	-0.015856	-0.657969	-0.221753	-0.517017	-0.757627	0.253050	0.494073	0.343305
38456	8.711314	-0.677069	4.395923	-0.542868	0.003916	-0.012343	-0.656833	-0.223305	-0.517183	-0.753715	0.258130	0.491393	0.351874
38457	8.718460	-0.662493	4.415082	-0.527440	-0.005296	0.002051	-0.657680	-0.223445	-0.516756	-0.750045	0.263447	0.488361	0.359904
38458	8.676022	-0.675156	4.279961	-0.549362	-0.017612	-0.019365	-0.655989	-0.223031	-0.515499	-0.745653	0.268653	0.485880	0.368441
38459	8.699489	-0.643251	4.381063	-0.572891	-0.012303	0.003332	-0.657115	-0.223733	-0.515498	-0.741502	0.274637	0.482485	0.376772
38460	8.757138	-0.779147	4.351089	-0.545752	-0.026717	-0.010421	-0.658243	-0.224014	-0.514930	-0.736916	0.279884	0.480002	0.384992
38461	8.743177	-0.677663	4.333060	-0.545577	0.002085	-0.007046	-0.657967	-0.222604	-0.515339	-0.732793	0.285176	0.476531	0.393202
38462	8.718986	-0.672617	4.342701	-0.541914	0.012973	-0.017691	-0.658533	-0.222179	-0.515752	-0.728368	0.289928	0.473420	0.401617
38463	8.752476	-0.701677	4.367145	-0.553711	0.012999	-0.014288	-0.658947	-0.224149	-0.516191	-0.724066	0.295107	0.469638	0.409977
38464	8.757433	-0.677572	4.362037	-0.556358	0.023785	-0.009958	-0.656123	-0.224578	-0.516358	-0.719536	0.299984	0.466091	0.418374
38465	8.728227	-0.672342	4.395847	-0.560039	0.018416	-0.012629	-0.656688	-0.224578	-0.515791	-0.715078	0.305144	0.462040	0.426697
38466	8.691952	-0.705993	4.389022	-0.541942	0.005710	-0.012351	-0.655830	-0.227257	-0.515826	-0.710263	0.309875	0.458774	0.434777
38467	8.723381	-0.667448	4.400632	-0.549111	0.018283	-0.003654	-0.656682	-0.225558	-0.517770	-0.705772	0.314877	0.454638	0.442767
38468	8.723269	-0.677054	4.410405	-0.529102	0.018114	0.004541	-0.655554	-0.225706	-0.516374	-0.701127	0.319406	0.451096	0.450460
38469	8.718479	-0.677054	4.405578	-0.540867	0.025386	0.003473	-0.655268	-0.226125	-0.517646	-0.696650	0.324210	0.446771	0.458216
38470	8.723158	-0.710902	4.408366	-0.550871	0.023647	0.001594	-0.655556	-0.224856	-0.517912	-0.691719	0.328896	0.442867	0.466070
38471	8.698808	-0.703302	4.439727	-0.538095	0.023405	0.021201	-0.654701	-0.226544	-0.519061	-0.687244	0.333755	0.438365	0.473435
38472	8.698912	-0.715507	4.420532	-0.552667	0.016267	0.021074	-0.655271	-0.225274	-0.519324	-0.682250	0.338634	0.434311	0.480870
38473	8.693748	-0.734596	4.454582	-0.559879	0.027135	0.018264	-0.654852	-0.224148	-0.519316	-0.677469	0.343642	0.429457	0.488377
38474	8.624799	-0.732577	4.321749	-0.567326	0.002076	0.003284	-0.654854	-0.223583	-0.519732	-0.671909	0.348629	0.425468	0.495958
38475	8.650324	-0.724641	4.456945	-0.562694	0.009985	0.022752	-0.654580	-0.221466	-0.521117	-0.666836	0.353787	0.420673	0.503188
38476	8.683446	-0.874610	4.470656	-0.552705	0.009999	0.015778	-0.654866	-0.220477	-0.521667	-0.661399	0.358525	0.416532	0.510404
38477	8.684076	-0.749066	4.449924	-0.552723	0.012756	0.010471	-0.655991	-0.221607	-0.520124	-0.656136	0.363329	0.411777	0.517608
38478	8.669579	-0.782899	4.435822	-0.552637	0.023533	0.013937	-0.655152	-0.219632	-0.521375	-0.650629	0.367828	0.407370	0.524818
38479	8.679101	-0.787702	4.450361	-0.563595	0.016410	0.010315	-0.655152	-0.219773	-0.521236	-0.645153	0.372642	0.402347	0.532008
38480	8.712517	-0.826399	4.479745	-0.560792	0.027177	0.013821	-0.655297	-0.218501	-0.522346	-0.639449	0.377120	0.397708	0.539179
38481	8.649746	-0.792048	4.498777	-0.558096	0.025388	0.010315	-0.655013	-0.219065	-0.522635	-0.633925	0.381669	0.392520	0.546256
38482	8.620545	-0.874093	4.490066	-0.552660	0.019942	0.011281	-0.654029	-0.218223	-0.522072	-0.628037	0.386014	0.387983	0.553201
38483	8.635041	-0.811168	4.518342	-0.557261	0.010925	0.014831	-0.653325	-0.217514	-0.524038	-0.622303	0.390647	0.382847	0.559967
38484	8.654360	-0.837964	4.504116	-0.549027	0.025399	0.004224	-0.653039	-0.218363	-0.523206	-0.616249	0.394742	0.378245	0.566875
38485	8.639767	-0.847479	4.513907	-0.549025	0.023563	0.007769	-0.651769	-0.218365	-0.523497	-0.610446	0.398975	0.373000	0.573625
38486	8.649299	-0.840168	4.533144	-0.567283	0.012895	0.001430	-0.653328	-0.216953	-0.523470	-0.603965	0.403324	0.368271	0.580459
38487	8.634986	-0.825668	4.518504	-0.558190	0.018321	-0.005574	-0.654171	-0.217511	-0.524313	-0.597742	0.407524	0.362994	0.587251
38488	8.603518	-0.835091	4.525900	-0.556355	0.020094	-0.003802	-0.652333	-0.218361	-0.524195	-0.591186	0.411521	0.358254	0.593973
38489	8.642301	-0.811229	4.515916	-0.549209	0.003896	-0.008916	-0.652340	-0.216814	-0.523336	-0.584742	0.415654	0.353189	0.600471
38490	8.635155	-0.825805	4.496757	-0.527401	0.012946	-0.024642	-0.653751	-0.217095	-0.522765	-0.577977	0.419152	0.348966	0.607023
38491	8.634376	-0.808203	4.605300	-0.563602	0.028272	-0.007470	-0.652477	-0.217370	-0.525730	-0.571459	0.423054	0.343339	0.613660
38492	8.640207	-0.830867	4.465394	-0.556436	0.007519	-0.007254	-0.653459	-0.218776	-0.525737	-0.564479	0.426977	0.338591	0.620008
38493	8.644357	-0.806106	4.564184	-0.558403	-0.004943	-0.023124	-0.651491	-0.217091	-0.525595	-0.557437	0.431010	0.333451	0.626343
38494	8.640244	-0.806655	4.472373	-0.545650	0.000437	-0.026543	-0.651486	-0.218220	-0.525044	-0.550115	0.434666	0.328998	0.632612
38495	8.654273	-0.791834	4.537431	-0.541958	0.011216	-0.024795	-0.653178	-0.218497	-0.525315	-0.543159	0.438188	0.323819	0.638835
38496	8.640202	-0.733896	4.512640	-0.542813	0.011060	-0.007106	-0.651762	-0.219914	-0.523654	-0.536042	0.441704	0.319033	0.644806
38497	8.661924	-0.763124	4.498438	-0.552894	0.002213	-0.019553	-0.652613	-0.219068	-0.523216	-0.528861	0.445381	0.313689	0.650801
38498	8.630083	-0.815879	4.532899	-0.552846	0.002085	-0.006297	-0.652188	-0.219206	-0.524487	-0.521475	0.449018	0.308782	0.656582
38499	8.644695	-0.811229	4.518329	-0.551015	0.005707	-0.008947	-0.651481	-0.219490	-0.524354	-0.514337	0.452580	0.303255	0.662318
38500	8.659210	-0.753168	4.541826	-0.525533	0.016408	-0.009590	-0.651621	-0.220059	-0.522532	-0.507113	0.455622	0.298516	0.667932
38501	8.649894	-0.753381	4.498345	-0.549166	0.011092	-0.007180	-0.650350	-0.219770	-0.525772	-0.499921	0.458987	0.292872	0.673525
38502	8.639988	-0.779782	4.517985	-0.539202	0.009287	-0.012367	-0.651621	-0.219627	-0.525339	-0.492371	0.462143	0.287978	0.679016
38503	8.635114	-0.772440	4.527575	-0.536495	0.003819	-0.006994	-0.650351	-0.219346	-0.526189	-0.485135	0.465365	0.282508	0.684302
38504	8.625282	-0.779508	4.546998	-0.552790	0.011071	-0.003695	-0.650070	-0.219351	-0.524786	-0.477465	0.468571	0.277261	0.689633
38505	8.639874	-0.760296	4.541932	-0.554649	0.006610	-0.007222	-0.650629	-0.220474	-0.525637	-0.469952	0.471809	0.271453	0.694877
38506	8.659033	-0.769993	4.556512	-0.571915	0.009461	-0.014516	-0.650910	-0.220755	-0.525637	-0.461820	0.475044	0.265987	0.700219
38507	8.652028	-0.787108	4.518050	-0.527431	0.002008	-0.010413	-0.650490	-0.219908	-0.526475	-0.454376	0.477954	0.260571	0.705128
38508	8.644411	-0.767363	4.575834	-0.549401	-0.013946	-0.028267	-0.649356	-0.221325	-0.524812	-0.446025	0.481123	0.255699	0.710070
38509	8.667907	-0.747603	4.667406	-0.538386	0.002123	-0.017618	-0.652740	-0.221877	-0.526057	-0.438265	0.483967	0.250140	0.714933
38510	8.649361	-0.784463	4.551854	-0.553151	-0.028247	-0.038839	-0.652175	-0.222164	-0.524658	-0.429543	0.487206	0.245374	0.719663
38511	8.663942	-0.733728	4.563351	-0.553075	-0.024817	-0.019388	-0.652465	-0.220476	-0.523795	-0.421371	0.490422	0.239801	0.724174
38512	8.625613	-0.830684	4.479909	-0.538575	-0.026549	-0.035147	-0.652880	-0.222303	-0.524654	-0.412743	0.493415	0.235134	0.728627
38513	8.674147	-0.683329	4.516862	-0.557480	-0.001349	-0.021342	-0.653162	-0.222587	-0.523952	-0.404502	0.496183	0.229267	0.733224
38514	8.633455	-0.683344	4.473422	-0.545797	-0.019364	-0.028178	-0.653022	-0.222593	-0.522125	-0.395834	0.499048	0.224305	0.737532
38515	8.688881	-0.695747	4.478319	-0.518532	-0.025031	-0.012776	-0.654292	-0.222449	-0.522395	-0.387898	0.501763	0.219070	0.741469
38516	8.698725	-0.725052	4.439970	-0.552922	-0.011439	-0.003531	-0.654841	-0.226112	-0.522008	-0.379462	0.504557	0.213639	0.745513
38517	8.689050	-0.691036	4.458935	-0.552907	-0.012420	0.005323	-0.653160	-0.223442	-0.521149	-0.371410	0.507304	0.207571	0.749407
38518	8.669668	-0.710247	4.459175	-0.560299	-0.026692	-0.007067	-0.655419	-0.223294	-0.521552	-0.362688	0.510246	0.202126	0.753161
38519	8.679304	-0.724839	4.454492	-0.560100	-0.001576	0.005166	-0.655566	-0.222172	-0.519852	-0.354511	0.512746	0.195833	0.757010
38520	8.669725	-0.734536	4.440115	-0.565658	-0.015903	-0.001890	-0.655146	-0.221040	-0.521530	-0.345764	0.515461	0.190122	0.760658
38521	8.669735	-0.732119	4.440088	-0.549283	-0.005056	-0.014150	-0.656981	-0.221038	-0.520954	-0.337299	0.517728	0.184178	0.764373
38522	8.684340	-0.768674	4.406647	-0.560173	-0.011414	-0.002738	-0.657687	-0.221039	-0.520105	-0.328527	0.520205	0.178476	0.767856
38523	8.691448	-0.754067	4.430638	-0.562807	0.002074	0.001574	-0.656849	-0.219066	-0.520793	-0.320102	0.522374	0.172078	0.771394
38524	8.684152	-0.758824	4.435534	-0.542004	-0.012443	0.001904	-0.658259	-0.219347	-0.520082	-0.311507	0.524643	0.166568	0.774576
38525	8.679531	-0.754113	4.411323	-0.560128	-0.005132	-0.000122	-0.657978	-0.219066	-0.520082	-0.302979	0.526762	0.160242	0.777848
38526	8.713030	-0.780757	4.435740	-0.552839	0.000266	-0.002721	-0.659110	-0.218215	-0.520907	-0.294164	0.528762	0.154493	0.781032
38527	8.698727	-0.763840	4.421072	-0.556392	-0.000852	0.022899	-0.658971	-0.217936	-0.520343	-0.285973	0.530725	0.147923	0.784009
38528	8.703913	-0.807797	4.353896	-0.569132	0.000240	0.008587	-0.658687	-0.218219	-0.520208	-0.277088	0.532728	0.141760	0.786973
38529	8.710402	-0.787839	4.459987	-0.542125	-0.032263	0.002025	-0.659252	-0.218219	-0.519641	-0.268563	0.534910	0.135783	0.789499
38530	8.713547	-0.793297	4.363387	-0.556579	-0.014042	-0.012406	-0.659405	-0.215687	-0.518488	-0.259371	0.536880	0.130088	0.792189
38531	8.703836	-0.793191	4.370648	-0.549317	-0.017730	-0.006993	-0.660381	-0.218218	-0.519351	-0.250601	0.538709	0.123990	0.794744
38532	8.730442	-0.803101	4.358641	-0.535660	-0.005049	-0.021060	-0.660100	-0.218222	-0.518369	-0.241454	0.540281	0.118644	0.797321
38533	8.732740	-0.764236	4.392034	-0.538422	-0.015960	-0.008637	-0.660813	-0.216530	-0.518205	-0.232721	0.541887	0.112704	0.799686
38534	8.670161	-0.802766	4.351469	-0.554628	0.009410	-0.016960	-0.660107	-0.217101	-0.516389	-0.223408	0.543198	0.106915	0.802243
38535	8.670052	-0.851160	4.342343	-0.571075	-0.010375	-0.012613	-0.661518	-0.216810	-0.518203	-0.214216	0.544712	0.100442	0.804557
38536	8.732668	-0.802964	4.382801	-0.556562	-0.010429	-0.013311	-0.661656	-0.217659	-0.517086	-0.204840	0.546224	0.094642	0.806674
38537	8.742734	-0.798511	4.331993	-0.560092	0.006735	-0.016106	-0.661232	-0.217657	-0.517933	-0.195691	0.547261	0.088295	0.808959
38538	8.713632	-0.800639	4.348970	-0.545599	0.002188	-0.019455	-0.660667	-0.217942	-0.517237	-0.186310	0.548380	0.082663	0.811009
38539	8.723294	-0.788586	4.353655	-0.563750	-0.001440	-0.007256	-0.660945	-0.218786	-0.517525	-0.177201	0.549430	0.076174	0.812972
38540	8.737868	-0.783905	4.343918	-0.556387	0.009259	0.001614	-0.660102	-0.217941	-0.518085	-0.168008	0.550375	0.070089	0.814830
38541	8.718598	-0.783813	4.339110	-0.561888	0.007594	-0.010828	-0.659819	-0.217797	-0.519070	-0.158832	0.551122	0.063625	0.816694
38542	8.718524	-0.793450	4.344050	-0.527266	0.023629	-0.008754	-0.659256	-0.217373	-0.520054	-0.149769	0.551591	0.058066	0.818501
38543	8.730207	-0.800486	4.390025	-0.548971	0.034448	0.001541	-0.658970	-0.218362	-0.519363	-0.140933	0.551730	0.051583	0.820409
38544	8.653644	-0.827207	4.291353	-0.559929	0.027391	-0.010059	-0.657843	-0.217656	-0.520490	-0.131457	0.552102	0.045475	0.822091
38545	8.553844	-0.787109	4.419109	-0.532614	0.032498	0.007016	-0.657845	-0.216806	-0.522027	-0.122857	0.552091	0.039199	0.823750
38546	8.698895	-0.759129	4.401688	-0.550133	-0.010679	0.010649	-0.656435	-0.216385	-0.522456	-0.113771	0.552952	0.033103	0.824745
38547	8.747405	-0.696600	4.400925	-0.556479	0.002118	-0.005409	-0.657279	-0.216946	-0.522736	-0.104647	0.553351	0.026650	0.825918
38548	8.674819	-0.792962	4.377934	-0.560036	0.014802	-0.012632	-0.655874	-0.215680	-0.523015	-0.095056	0.553664	0.020582	0.827041
38549	8.679107	-0.884673	4.403115	-0.545534	0.014841	-0.024860	-0.654317	-0.216527	-0.523598	-0.085716	0.553676	0.014497	0.828182
38550	8.688545	-0.886983	4.429709	-0.545447	0.023754	-0.014297	-0.652771	-0.215122	-0.523596	-0.076239	0.553675	0.008666	0.829190
38551	8.666573	-0.908459	4.451725	-0.545526	0.016639	-0.024879	-0.651363	-0.214277	-0.524441	-0.066884	0.553514	0.002573	0.830146
38552	8.596387	-0.944222	4.459468	-0.557346	0.005744	-0.010815	-0.650515	-0.214275	-0.525713	-0.057315	0.553691	-0.003472	0.830740
38553	8.678637	-0.860049	4.475333	-0.569113	0.014807	-0.009212	-0.650092	-0.213991	-0.526557	-0.047947	0.553440	-0.010126	0.831446
38554	8.688384	-0.855338	4.465602	-0.552835	0.005769	-0.014271	-0.648682	-0.213570	-0.526985	-0.038359	0.553476	-0.016060	0.831826
38555	8.702586	-0.908535	4.475842	-0.543617	0.028274	-0.016960	-0.649530	-0.213573	-0.525573	-0.029132	0.552832	-0.022209	0.832487
38556	8.647261	-0.850154	4.480098	-0.541847	0.016459	-0.007140	-0.648391	-0.215684	-0.527010	-0.019775	0.552546	-0.028049	0.832776
38557	8.678933	-0.802111	4.465021	-0.541843	0.018267	-0.007137	-0.646133	-0.215831	-0.526748	-0.010731	0.551921	-0.034260	0.833123
38558	8.649617	-0.835578	4.494431	-0.557387	-0.000617	-0.003676	-0.646421	-0.214565	-0.526170	-0.001270	0.551789	-0.040388	0.833004
38559	8.635243	-0.743456	4.524835	-0.549197	0.001999	0.001719	-0.647252	-0.218515	-0.523955	0.007697	0.551287	-0.046800	0.832966
38560	8.659060	-0.753046	4.561156	-0.547256	0.016294	0.014040	-0.646548	-0.217948	-0.525361	0.016766	0.550726	-0.052945	0.832836
38561	8.601426	-0.731099	4.534408	-0.560042	0.006472	0.010405	-0.646543	-0.219361	-0.524251	0.025709	0.549994	-0.059611	0.832641
38562	8.630210	-0.733561	4.556145	-0.534619	-0.009206	0.037342	-0.646816	-0.221616	-0.523851	0.034216	0.549710	-0.065804	0.832057
38563	8.669002	-0.864852	4.470567	-0.558435	-0.026772	0.000012	-0.646958	-0.221764	-0.521461	0.043264	0.549408	-0.072326	0.831293
38564	8.669872	-0.676475	4.449132	-0.560142	-0.003313	-0.001896	-0.647518	-0.223462	-0.518803	0.052703	0.548929	-0.078488	0.830505
38565	8.689293	-0.676688	4.434610	-0.554672	-0.003384	0.003481	-0.648632	-0.226840	-0.519111	0.061679	0.548093	-0.084931	0.829805
38566	8.720499	-0.671900	4.458679	-0.542030	-0.010586	-0.003398	-0.649338	-0.226841	-0.518262	0.070916	0.547628	-0.090769	0.828756
38567	8.698813	-0.652400	4.463324	-0.547454	-0.007891	0.000058	-0.650319	-0.228817	-0.516588	0.079853	0.546741	-0.097021	0.827819
38568	8.699239	-0.541233	4.462082	-0.545740	-0.015907	-0.010474	-0.650023	-0.231918	-0.516342	0.089217	0.546243	-0.102834	0.826489
38569	8.691405	-0.657065	4.482717	-0.548485	-0.015804	-0.021140	-0.651281	-0.234305	-0.517904	0.098489	0.545387	-0.108838	0.825232
38570	8.691907	-0.575051	4.457637	-0.557431	0.007661	-0.020492	-0.650989	-0.236703	-0.517369	0.108172	0.544363	-0.114664	0.823905
38571	8.684209	-0.615845	4.496765	-0.542967	-0.001382	-0.024699	-0.653247	-0.236982	-0.516651	0.117456	0.543144	-0.120464	0.822610
38572	8.640829	-0.559866	4.515530	-0.532970	0.002187	-0.026376	-0.653517	-0.239657	-0.516818	0.126927	0.542147	-0.125809	0.821059
38573	8.679714	-0.528815	4.495800	-0.538524	-0.010329	-0.033428	-0.651825	-0.239380	-0.516687	0.136263	0.540963	-0.131412	0.819465
38574	8.670123	-0.477898	4.512159	-0.549317	0.005892	-0.028343	-0.652243	-0.240648	-0.516416	0.145920	0.539734	-0.136963	0.817701
38575	8.660563	-0.473064	4.502452	-0.560135	0.024044	-0.037428	-0.651962	-0.240367	-0.516275	0.155624	0.537789	-0.142721	0.816207
38576	8.655653	-0.489935	4.505064	-0.563880	0.002388	-0.032034	-0.650828	-0.241210	-0.517839	0.165444	0.536443	-0.148452	0.814137
38577	8.664492	-0.516000	4.597166	-0.546397	0.027304	-0.007219	-0.650830	-0.240642	-0.519239	0.174490	0.534249	-0.154235	0.812615
38578	8.633617	-0.571965	4.506009	-0.558399	-0.005021	-0.013362	-0.650405	-0.240926	-0.518823	0.183875	0.532849	-0.160073	0.810332
38579	8.662192	-0.540319	4.570860	-0.542149	-0.025023	-0.001542	-0.648430	-0.240932	-0.518558	0.192584	0.531358	-0.165978	0.808097
38580	8.660522	-0.567573	4.462428	-0.545757	-0.019517	-0.010463	-0.649851	-0.238673	-0.518804	0.201692	0.530103	-0.171658	0.805509
38581	8.681711	-0.618185	4.506460	-0.565626	-0.010574	0.006938	-0.649567	-0.239528	-0.516003	0.210521	0.528113	-0.177917	0.803196
38582	8.670315	-0.550778	4.452562	-0.550182	-0.012486	0.011562	-0.649005	-0.238967	-0.515721	0.219291	0.526523	-0.183835	0.800556
38583	8.624237	-0.441221	4.533559	-0.538243	0.004419	0.028407	-0.648440	-0.239252	-0.515025	0.227502	0.524193	-0.189751	0.798410
38584	8.606859	-0.355876	4.636535	-0.554722	-0.011723	0.028316	-0.649005	-0.239109	-0.515441	0.235997	0.522384	-0.195877	0.795646
38585	8.634904	-0.384403	4.740722	-0.538351	-0.009148	0.033797	-0.648724	-0.238972	-0.514458	0.244037	0.520112	-0.201835	0.793216
38586	8.543374	-0.287006	4.763922	-0.545622	-0.009153	0.037243	-0.650553	-0.240093	-0.514877	0.252246	0.518150	-0.207857	0.790372
38587	8.533591	-0.340173	4.754862	-0.547589	-0.047182	0.058676	-0.650971	-0.241791	-0.512501	0.259796	0.516189	-0.214326	0.787476
38588	8.563430	-0.258647	4.681420	-0.545716	-0.047342	0.076412	-0.651812	-0.243914	-0.508862	0.267168	0.514550	-0.220903	0.784258
38589	8.563951	-0.171799	4.656286	-0.563848	-0.041877	0.079717	-0.653499	-0.245890	-0.506620	0.274542	0.512195	-0.227724	0.781297
38590	8.549582	-0.171799	4.641807	-0.559956	-0.013282	0.103470	-0.655452	-0.251816	-0.502730	0.281728	0.509708	-0.234571	0.778334
38591	8.554597	-0.171982	4.617638	-0.540099	-0.034090	0.102948	-0.657700	-0.255065	-0.498529	0.288494	0.507125	-0.241123	0.775535
38592	8.487071	-0.256444	4.570343	-0.564709	-0.069411	0.134702	-0.659661	-0.259303	-0.493778	0.294908	0.505218	-0.248633	0.771988
38593	8.143835	-0.440518	4.548692	-0.545410	-0.070950	0.189692	-0.661911	-0.261988	-0.489712	0.300167	0.502623	-0.256265	0.769154
38594	8.054743	-1.184819	4.474960	-0.561973	-0.180798	0.285603	-0.666434	-0.261719	-0.482644	0.303587	0.501568	-0.265868	0.765231
38595	9.623643	-1.809098	4.779461	-0.538408	-0.217300	0.341177	-0.672929	-0.263008	-0.471641	0.305605	0.500337	-0.275740	0.761732
38596	9.100977	-1.015900	4.713315	-0.525999	-0.218642	0.281173	-0.681120	-0.264301	-0.458375	0.308445	0.500001	-0.284917	0.757419
38597	8.794057	-0.317421	4.790506	-0.540905	-0.184892	0.142811	-0.686189	-0.268546	-0.449241	0.313639	0.499249	-0.292525	0.752868
38598	8.500284	-0.539132	4.597644	-0.535350	-0.177698	0.137445	-0.690135	-0.271668	-0.439543	0.318910	0.498946	-0.300095	0.747859
38599	8.494289	-1.100559	4.478264	-0.554938	-0.128929	0.132425	-0.693797	-0.275353	-0.430274	0.324689	0.497190	-0.307342	0.743586
38600	8.735416	-1.198869	4.459707	-0.554005	-0.147274	0.170626	-0.697320	-0.277334	-0.425206	0.329755	0.495996	-0.315265	0.738822
38601	8.969749	-1.219922	4.420966	-0.515306	-0.146450	0.063195	-0.701412	-0.278612	-0.419282	0.335993	0.495068	-0.321259	0.734036
38602	8.503471	-1.056601	4.559919	-0.544804	-0.154424	-0.041570	-0.703954	-0.278469	-0.418136	0.343964	0.495273	-0.326921	0.727679
38603	8.509615	-1.106184	4.367151	-0.545901	-0.092146	0.046503	-0.704248	-0.276795	-0.412774	0.351058	0.493288	-0.332710	0.723000
38604	8.382586	-1.178823	4.218315	-0.557603	-0.033651	-0.040716	-0.706227	-0.276087	-0.412611	0.359837	0.491532	-0.337654	0.717567
38605	8.640967	-1.321166	4.132566	-0.559988	0.005840	-0.019717	-0.704960	-0.275671	-0.411491	0.368604	0.488313	-0.342198	0.713149
38606	8.606482	-1.419777	4.174792	-0.548412	0.091901	0.020562	-0.702978	-0.276227	-0.415168	0.377174	0.484284	-0.346613	0.709273
38607	8.716309	-1.402539	4.336352	-0.555271	0.186008	-0.019888	-0.701560	-0.277062	-0.419406	0.387039	0.478371	-0.349649	0.706476
38608	8.511223	-1.020221	4.201874	-0.558632	0.265807	-0.075252	-0.700294	-0.275074	-0.425018	0.398152	0.472324	-0.351864	0.703261
38609	9.971420	-0.702684	4.660327	-0.546614	0.238002	-0.175472	-0.691801	-0.279293	-0.433283	0.410373	0.466639	-0.352768	0.699569
38610	9.577585	-0.063280	4.093112	-0.536282	0.164400	-0.211140	-0.686703	-0.282387	-0.438417	0.422315	0.462967	-0.354097	0.694210
38611	9.596719	-0.138410	4.079426	-0.572909	0.126942	-0.234344	-0.681174	-0.286601	-0.446377	0.434686	0.458845	-0.355590	0.688523
38612	8.499745	0.132288	3.749241	-0.538615	0.129262	-0.320826	-0.677638	-0.287006	-0.454282	0.447738	0.456234	-0.356110	0.681592
38613	8.048697	0.433564	3.548337	-0.544290	0.095065	-0.326034	-0.673110	-0.288546	-0.460238	0.460719	0.453249	-0.356494	0.674697
38614	8.986855	0.258029	3.863174	-0.548159	0.001295	-0.206808	-0.668320	-0.286009	-0.464185	0.471212	0.451268	-0.359207	0.667298
38615	9.487698	-0.198470	4.413707	-0.554703	0.049655	-0.070045	-0.666902	-0.287133	-0.466036	0.480383	0.446808	-0.362330	0.662051
38616	9.070473	-0.077780	4.741550	-0.530707	0.083103	-0.001938	-0.664917	-0.288391	-0.470423	0.488441	0.442297	-0.365785	0.657267
38617	8.603737	0.326383	4.744914	-0.538337	0.067477	-0.067438	-0.662381	-0.286977	-0.473802	0.497454	0.437599	-0.368431	0.652155
38618	8.359147	0.506036	4.627248	-0.553559	0.005291	-0.158373	-0.661530	-0.287822	-0.474521	0.507045	0.434901	-0.371488	0.644797
38619	8.239244	0.486778	4.518885	-0.550254	-0.057895	-0.148237	-0.660406	-0.285985	-0.477041	0.516171	0.432151	-0.374701	0.637505
38620	8.360165	0.442182	4.466060	-0.554242	-0.115493	-0.151447	-0.657591	-0.284014	-0.478448	0.524610	0.430798	-0.378954	0.628961
38621	8.701710	0.193705	4.497373	-0.543740	-0.043562	-0.137575	-0.659305	-0.279217	-0.479228	0.533517	0.427711	-0.381892	0.621757
38622	8.593874	0.059956	4.643994	-0.564248	0.001273	-0.106290	-0.659166	-0.278081	-0.482029	0.542197	0.424304	-0.385314	0.614428
38623	8.294826	0.119843	4.643726	-0.547804	0.013735	-0.101804	-0.656924	-0.273991	-0.484956	0.550988	0.420031	-0.387879	0.607895
38624	8.267658	0.225230	4.463772	-0.547464	0.056820	-0.083471	-0.655236	-0.272011	-0.488463	0.559513	0.415823	-0.390575	0.601238
38625	8.076131	0.188826	4.246958	-0.567464	0.047005	-0.085448	-0.654118	-0.268620	-0.492232	0.568372	0.410653	-0.393042	0.594840
38626	8.315946	0.239456	4.468381	-0.548900	0.107080	-0.060785	-0.649045	-0.265650	-0.499270	0.576867	0.405530	-0.395268	0.588671
38627	8.689170	0.089926	4.508214	-0.553926	0.157292	-0.027480	-0.647795	-0.260142	-0.504002	0.585631	0.398610	-0.396680	0.583773
38628	9.104034	-0.039021	4.789401	-0.559089	0.215078	-0.034918	-0.644701	-0.256466	-0.510174	0.594580	0.391774	-0.397873	0.578520
38629	9.095779	-0.649040	4.627070	-0.562956	0.175755	-0.070179	-0.640200	-0.251666	-0.516344	0.603850	0.384717	-0.398754	0.573021
38630	10.416965	-0.755158	4.447672	-0.549537	0.017643	-0.109479	-0.638366	-0.250667	-0.521410	0.611818	0.380729	-0.401523	0.565246
38631	9.870647	-0.782045	4.236059	-0.555735	0.143112	-0.039656	-0.636677	-0.248825	-0.525902	0.620203	0.373788	-0.402883	0.559746
38632	8.220799	-0.468922	3.949637	-0.551825	0.153331	0.004275	-0.633975	-0.252764	-0.529339	0.627815	0.367212	-0.404771	0.554225
38633	7.950902	-0.763300	3.755137	-0.557063	-0.011257	0.070604	-0.632415	-0.254458	-0.529650	0.633522	0.360972	-0.408853	0.548807
38634	8.702752	-0.951348	3.814224	-0.560224	-0.092446	0.092424	-0.634669	-0.256443	-0.524311	0.638064	0.356199	-0.414483	0.542402
38635	9.476933	-1.099296	4.124139	-0.554844	-0.092366	0.089072	-0.637070	-0.256588	-0.521201	0.642684	0.350653	-0.419683	0.536532
38636	8.998801	-0.732443	4.333329	-0.542071	-0.052527	0.055300	-0.639187	-0.257012	-0.519220	0.647679	0.345913	-0.424258	0.529963
38637	8.574136	-0.603794	4.380790	-0.532276	-0.074100	0.039551	-0.641447	-0.256444	-0.519197	0.652648	0.340800	-0.428586	0.523660
38638	8.482407	-0.627443	4.371511	-0.553141	-0.073143	0.042818	-0.643577	-0.253911	-0.516623	0.657523	0.336160	-0.433369	0.516576
38639	8.487819	-0.795694	4.525615	-0.539569	-0.051998	-0.012028	-0.645846	-0.251370	-0.516719	0.663093	0.331085	-0.437070	0.509569
38640	8.515134	-0.867263	4.702775	-0.562446	-0.042322	-0.074292	-0.645853	-0.249533	-0.518246	0.669325	0.326937	-0.440658	0.500935
38641	8.354416	-1.022191	4.501741	-0.550039	-0.070692	-0.133286	-0.646576	-0.245157	-0.520304	0.675822	0.322860	-0.443832	0.491975
38642	8.363566	-1.065477	4.545707	-0.544765	-0.101386	-0.129503	-0.646167	-0.241489	-0.522096	0.681763	0.319921	-0.447556	0.482227
38643	8.252748	-1.297660	4.408295	-0.543494	-0.074741	-0.089889	-0.646184	-0.237544	-0.522054	0.687542	0.315463	-0.450905	0.473767
38644	8.320575	-1.242534	4.402756	-0.554810	-0.024751	-0.031921	-0.648169	-0.235287	-0.521594	0.693106	0.310687	-0.454177	0.465619
38645	8.436457	-1.204506	4.416675	-0.552628	0.042925	-0.042899	-0.646482	-0.233449	-0.524540	0.699351	0.304464	-0.456205	0.458352
38646	8.333456	-1.316474	4.572712	-0.570367	0.128840	-0.071986	-0.645921	-0.232035	-0.526498	0.706578	0.298331	-0.457120	0.450320
38647	8.529688	-1.420602	4.737927	-0.556308	0.202667	-0.072256	-0.642532	-0.231461	-0.532142	0.714339	0.290738	-0.456662	0.443454
38648	9.936338	-1.259934	5.178872	-0.557096	0.247877	-0.072255	-0.635751	-0.232165	-0.536982	0.722341	0.283630	-0.455630	0.436095
38649	9.823011	-1.094940	5.554142	-0.544782	0.208363	-0.094889	-0.629520	-0.235963	-0.543397	0.730026	0.276223	-0.454758	0.428903
38650	9.167717	-0.964737	4.845558	-0.557304	0.162370	0.010435	-0.628377	-0.238920	-0.544702	0.736307	0.269005	-0.455292	0.422135
38651	8.555319	-0.652554	4.294368	-0.566315	0.211824	-0.077612	-0.621316	-0.238914	-0.551506	0.743728	0.261020	-0.454569	0.414854
38652	7.792328	-0.481674	3.798119	-0.554976	0.105772	-0.317560	-0.616521	-0.237217	-0.556727	0.751953	0.257186	-0.454061	0.402804
38653	7.800580	-0.023896	3.577938	-0.530733	-0.057897	-0.360432	-0.614404	-0.235935	-0.562495	0.758729	0.254432	-0.455490	0.390029
38654	9.209396	-0.158312	3.599301	-0.547415	-0.134725	-0.306807	-0.613847	-0.234244	-0.563044	0.764310	0.252412	-0.458407	0.376804
38655	9.988341	-0.604888	4.084107	-0.566792	-0.115268	-0.151378	-0.614695	-0.234389	-0.561070	0.768793	0.247595	-0.461945	0.366416
38656	9.344468	-0.676878	4.291167	-0.553127	-0.022729	-0.040473	-0.613559	-0.236229	-0.559411	0.773184	0.242132	-0.464375	0.357650
38657	8.563848	-0.341407	4.588103	-0.543080	-0.003061	-0.038838	-0.614983	-0.232694	-0.562175	0.777520	0.235768	-0.466493	0.349657
38658	8.284248	-0.456297	4.485854	-0.550042	-0.050751	-0.144850	-0.615282	-0.228747	-0.562553	0.782147	0.231454	-0.468729	0.339069
38659	8.530192	-0.270524	4.294971	-0.544999	-0.099112	-0.174489	-0.617256	-0.229594	-0.560578	0.786282	0.226934	-0.471620	0.328384
38660	8.682803	-0.262243	4.227015	-0.572349	-0.148145	-0.116086	-0.617687	-0.228190	-0.558873	0.789650	0.222575	-0.475516	0.317486
38661	8.785603	-0.074962	4.132964	-0.562367	-0.142699	-0.123030	-0.619818	-0.225089	-0.557699	0.792833	0.217544	-0.479335	0.307130
38662	8.824083	-0.012068	4.180539	-0.545209	-0.133396	-0.163566	-0.621382	-0.222552	-0.557098	0.796253	0.213908	-0.482478	0.295703
38663	8.596786	-0.015135	4.234039	-0.559659	-0.087775	-0.222451	-0.622245	-0.218888	-0.556772	0.800262	0.209509	-0.484852	0.283910
38664	8.548065	0.004929	4.301539	-0.557748	-0.045027	-0.268703	-0.621980	-0.214230	-0.559537	0.804902	0.206103	-0.486046	0.270950
38665	8.550194	0.058477	4.363766	-0.539645	-0.020255	-0.327025	-0.621153	-0.209292	-0.562162	0.809732	0.202602	-0.486633	0.257828
38666	8.494157	0.098042	4.450390	-0.568504	0.034224	-0.359555	-0.618061	-0.205338	-0.566925	0.815308	0.199401	-0.486023	0.243502
38667	8.482905	0.252601	4.419683	-0.539579	0.043584	-0.412333	-0.614131	-0.199269	-0.572938	0.820792	0.196327	-0.485040	0.229114
38668	8.454506	0.262024	4.351957	-0.555808	0.063515	-0.416186	-0.610057	-0.194335	-0.576714	0.826450	0.193645	-0.483421	0.213978
38669	8.510695	0.198094	4.234191	-0.548091	0.091644	-0.341950	-0.606135	-0.186149	-0.583829	0.831702	0.189451	-0.481754	0.200732
38670	9.629807	-0.235976	4.742567	-0.543878	0.143109	-0.246526	-0.601791	-0.177686	-0.589960	0.836991	0.184916	-0.479201	0.188728
38671	9.172207	0.037642	4.749792	-0.556177	0.221608	-0.257827	-0.596755	-0.165262	-0.601116	0.842815	0.179173	-0.475561	0.177206
38672	8.817252	-0.063740	4.413100	-0.554412	0.213699	-0.284366	-0.590892	-0.148473	-0.612373	0.848590	0.174476	-0.471537	0.164640
38673	9.939710	-0.306596	4.583457	-0.547995	0.135397	-0.382699	-0.586858	-0.133240	-0.620259	0.853572	0.170236	-0.468746	0.150704
38674	9.629092	-0.583997	4.357409	-0.558253	0.209031	-0.355052	-0.579855	-0.119851	-0.626500	0.859124	0.166094	-0.464333	0.136799
38675	8.619269	-0.653925	4.139648	-0.546467	0.159692	-0.298199	-0.575241	-0.108282	-0.634569	0.863643	0.160883	-0.461272	0.124361
38676	7.957726	-0.595262	3.579271	-0.549454	0.103870	-0.306839	-0.572590	-0.100097	-0.640689	0.867657	0.156647	-0.458608	0.110956
38677	8.282410	-0.794697	3.320090	-0.557521	-0.034773	-0.309567	-0.570643	-0.093335	-0.641759	0.870037	0.151696	-0.458805	0.097579
38678	9.433557	-1.030242	3.528989	-0.530637	-0.081539	-0.319385	-0.572789	-0.086711	-0.640969	0.871938	0.148243	-0.459102	0.083504
38679	9.682049	-0.811612	3.956338	-0.528898	-0.058726	-0.349524	-0.571685	-0.080936	-0.641339	0.873656	0.144103	-0.459469	0.069629
38680	9.048252	-0.571288	4.258972	-0.541105	-0.099049	-0.376072	-0.574681	-0.073177	-0.642078	0.875114	0.140949	-0.459729	0.054382
38681	8.546884	-0.323797	4.295544	-0.567207	-0.054809	-0.378491	-0.577974	-0.062748	-0.640678	0.876571	0.136313	-0.459857	0.039658
38682	8.502858	-0.289111	4.387039	-0.544728	-0.088245	-0.379801	-0.581403	-0.053162	-0.639988	0.877704	0.133051	-0.459719	0.024319
38683	8.740572	-0.175212	4.288794	-0.558678	-0.120265	-0.414200	-0.580725	-0.046682	-0.640206	0.878088	0.128841	-0.460742	0.008878
38684	8.761786	-0.170089	4.356368	-0.540282	-0.088037	-0.400912	-0.583017	-0.039216	-0.638142	0.878765	0.125807	-0.460324	-0.006803
38685	8.716396	-0.126544	4.317280	-0.532808	-0.088638	-0.338898	-0.584748	-0.030905	-0.636635	0.878921	0.121259	-0.460838	-0.020575
38686	8.736029	-0.219047	4.231295	-0.558181	-0.094097	-0.319703	-0.588174	-0.022453	-0.633708	0.879190	0.117117	-0.460525	-0.035007
38687	8.696705	-0.295802	4.285365	-0.541379	-0.051438	-0.264941	-0.590176	-0.016247	-0.634190	0.879355	0.111668	-0.460451	-0.047432
38688	8.648991	-0.485033	4.123225	-0.524633	-0.045121	-0.176346	-0.591906	-0.007793	-0.633244	0.879778	0.106799	-0.459471	-0.058910
38689	8.624357	-0.625077	4.119988	-0.546132	-0.021963	-0.136954	-0.592929	0.000098	-0.632872	0.880041	0.100016	-0.459087	-0.069019
38690	8.538038	-0.663775	4.028712	-0.541917	0.062599	-0.125942	-0.592962	0.007563	-0.632091	0.881276	0.094503	-0.456175	-0.079539
38691	8.404466	-0.880438	4.031308	-0.541511	0.140356	-0.159202	-0.592002	0.014329	-0.633714	0.882683	0.088127	-0.452846	-0.089639
38692	8.685653	-0.917614	4.166666	-0.548281	0.219599	-0.148221	-0.589320	0.015040	-0.637805	0.885025	0.082951	-0.446977	-0.100306
38693	10.115940	-0.572457	4.760170	-0.552076	0.256284	-0.199491	-0.582684	0.015755	-0.645441	0.887071	0.076830	-0.441461	-0.110969
38694	11.300233	-0.572549	5.164543	-0.538113	0.198959	-0.229715	-0.575608	0.011807	-0.649756	0.888699	0.072483	-0.435699	-0.122992
38695	9.514938	-0.126953	4.669012	-0.542970	0.234052	-0.142693	-0.569367	0.005897	-0.656333	0.890304	0.065872	-0.430641	-0.132549
38696	8.154822	0.078065	4.006447	-0.544464	0.284709	-0.178628	-0.565970	0.004209	-0.659471	0.892461	0.061166	-0.423272	-0.143571
38697	7.373116	0.389187	3.501408	-0.551036	0.134018	-0.255723	-0.561045	0.008441	-0.664666	0.892545	0.055040	-0.419780	-0.155303
38698	8.711649	0.014980	3.755100	-0.541391	-0.080590	-0.225770	-0.562479	0.013369	-0.662495	0.891138	0.049682	-0.418740	-0.167519
38699	9.692341	-0.172212	4.181164	-0.548607	-0.126623	-0.103335	-0.567707	0.014072	-0.658510	0.889160	0.041446	-0.420055	-0.176723
38700	9.396925	-0.332462	4.538560	-0.542099	-0.049044	0.074863	-0.567012	0.016752	-0.660034	0.888786	0.033676	-0.418618	-0.183533
38701	8.846448	-0.328825	4.565837	-0.542389	0.037194	0.095448	-0.568305	0.021969	-0.660110	0.888612	0.024394	-0.417203	-0.188985
38702	8.179293	-0.112402	4.491822	-0.538286	0.013584	0.007072	-0.567768	0.028449	-0.660468	0.888294	0.017485	-0.414560	-0.196897
38703	8.449917	-0.051334	4.481113	-0.542186	-0.000344	-0.040595	-0.566518	0.033095	-0.660148	0.887026	0.009158	-0.413732	-0.204759
38704	8.471335	-0.227711	4.125424	-0.556882	-0.068291	0.009189	-0.568520	0.038873	-0.659228	0.885818	0.001580	-0.412374	-0.212770
38705	8.523735	-0.188693	4.233657	-0.545971	-0.059281	0.003964	-0.570217	0.039433	-0.656959	0.883963	-0.007452	-0.412578	-0.219847
38706	8.472659	-0.088185	4.022376	-0.540110	-0.023729	0.055136	-0.572061	0.041551	-0.656923	0.883100	-0.014904	-0.410414	-0.226874
38707	8.271483	-0.006227	4.171548	-0.568702	0.070279	0.032955	-0.570927	0.040565	-0.657926	0.882156	-0.024004	-0.408217	-0.233631
38708	8.287723	0.117830	4.315126	-0.555701	0.146272	-0.008041	-0.568949	0.040426	-0.659911	0.882156	-0.030416	-0.402923	-0.241928
38709	8.988401	-0.159673	4.703911	-0.553170	0.270655	-0.008686	-0.564272	0.036912	-0.665608	0.882354	-0.037949	-0.397262	-0.249386
38710	9.007408	-1.008964	4.955004	-0.533747	0.240515	0.120767	-0.557636	0.037481	-0.672121	0.883514	-0.044525	-0.390221	-0.255242
38711	8.147685	-1.485048	4.483018	-0.559039	0.069094	0.148733	-0.552270	0.037485	-0.676943	0.882640	-0.054518	-0.387933	-0.259775
38712	9.884675	-0.842851	4.575016	-0.557817	0.044771	0.074136	-0.551992	0.038326	-0.675812	0.881784	-0.062140	-0.384205	-0.266424
38713	9.186821	-0.311637	4.565190	-0.559997	0.109688	-0.135137	-0.550723	0.039320	-0.679326	0.879417	-0.069764	-0.381559	-0.275991
38714	7.874371	-0.434652	4.442666	-0.553385	0.010777	-0.177193	-0.550134	0.033973	-0.681777	0.876686	-0.075539	-0.378676	-0.286916
38715	8.263359	-0.668216	4.587320	-0.567911	-0.102744	0.032152	-0.553627	0.025235	-0.678326	0.873324	-0.085727	-0.379418	-0.293255
38716	9.211277	-0.889958	4.866413	-0.533222	-0.066777	0.032489	-0.554741	0.021712	-0.677230	0.870991	-0.093140	-0.377614	-0.300178
38717	9.360482	-0.599652	5.061119	-0.570148	-0.104582	-0.049039	-0.556275	0.017203	-0.676140	0.866818	-0.102758	-0.378509	-0.307892
38718	8.618963	-0.451003	4.896137	-0.539400	-0.140072	-0.034432	-0.560358	0.014527	-0.673465	0.863277	-0.110173	-0.377986	-0.315819
38719	8.096246	-0.360769	4.499538	-0.533878	-0.141976	-0.030894	-0.564581	0.011712	-0.671494	0.858700	-0.119459	-0.379676	-0.322817
38720	8.180352	-0.268409	4.280918	-0.541593	-0.180951	-0.097938	-0.568813	0.010584	-0.668098	0.854180	-0.126640	-0.379906	-0.331679
38721	8.551195	-0.488252	4.282875	-0.557836	-0.148096	-0.131898	-0.575022	0.010026	-0.665525	0.848504	-0.135511	-0.381750	-0.340508
38722	8.800690	-0.549214	4.447537	-0.550500	-0.139213	-0.119447	-0.578849	0.013266	-0.662649	0.843850	-0.142333	-0.381161	-0.349820
38723	8.759177	-0.349303	4.295544	-0.548427	-0.051986	-0.200436	-0.581265	0.016785	-0.659782	0.838102	-0.149749	-0.381599	-0.359919
38724	8.396691	-0.576938	4.245409	-0.538945	-0.025526	-0.148395	-0.585102	0.022995	-0.660530	0.833868	-0.155279	-0.379150	-0.369861
38725	8.420834	-0.545582	4.259525	-0.542124	0.053845	-0.155988	-0.585425	0.032433	-0.659726	0.828940	-0.162046	-0.377680	-0.379416
38726	10.246786	-0.782178	4.593186	-0.559981	0.126317	-0.168700	-0.583231	0.047510	-0.661694	0.825356	-0.166555	-0.372512	-0.390234
38727	8.822476	-0.117425	4.336367	-0.553222	0.112862	-0.292582	-0.580885	0.059907	-0.663128	0.819425	-0.171937	-0.370403	-0.402221
38728	9.311511	0.404793	4.083411	-0.553787	-0.001104	-0.233323	-0.580208	0.066241	-0.661661	0.814093	-0.176779	-0.367463	-0.413489
38729	9.338203	0.176637	3.955436	-0.553581	0.007647	-0.205084	-0.581666	0.076952	-0.661538	0.807720	-0.183497	-0.366757	-0.423564
38730	8.840208	-0.221973	3.868727	-0.560786	-0.014272	-0.176874	-0.583124	0.087373	-0.659168	0.802438	-0.188882	-0.363658	-0.433785
38731	8.524024	-0.095853	3.621269	-0.560620	-0.025654	-0.116683	-0.585151	0.098497	-0.655661	0.796224	-0.196517	-0.363061	-0.442262
38732	8.430058	0.222176	3.753164	-0.561122	-0.090431	-0.126892	-0.590840	0.108221	-0.652562	0.790551	-0.202852	-0.360889	-0.451264
38733	9.210346	0.282114	3.688624	-0.557651	-0.100986	-0.146078	-0.592017	0.118495	-0.648368	0.783217	-0.210747	-0.361605	-0.459782
38734	9.565151	0.068477	3.893512	-0.540846	-0.082167	-0.041574	-0.594303	0.123979	-0.643372	0.778219	-0.217206	-0.359035	-0.467216
38735	9.341915	0.002973	4.015362	-0.556605	-0.015950	0.012622	-0.594607	0.129052	-0.643457	0.772679	-0.225323	-0.357729	-0.473526
38736	8.783604	0.162763	3.883840	-0.558468	-0.010324	-0.016714	-0.596036	0.132284	-0.640038	0.768138	-0.231482	-0.353697	-0.480914
38737	8.712399	0.191335	3.743465	-0.531375	-0.004471	-0.080132	-0.596057	0.137074	-0.639706	0.761658	-0.238306	-0.352844	-0.488454
38738	8.820608	0.186602	3.482401	-0.531424	0.001288	-0.116404	-0.596217	0.141297	-0.638677	0.756145	-0.243140	-0.349283	-0.497121
38739	8.712128	0.179434	3.772595	-0.553199	0.012180	-0.116762	-0.597349	0.141861	-0.637818	0.749055	-0.249716	-0.348098	-0.505357
38740	9.601337	-0.094636	4.127259	-0.554906	-0.004657	-0.038701	-0.599185	0.141858	-0.635555	0.743945	-0.255404	-0.343919	-0.512869
38741	9.225335	-0.276903	3.975146	-0.543663	0.045796	-0.049588	-0.598330	0.140456	-0.638388	0.737558	-0.261832	-0.341950	-0.520118
38742	8.702242	-0.563067	4.066031	-0.547053	0.056210	-0.012685	-0.598324	0.139191	-0.639245	0.732975	-0.266857	-0.336736	-0.527393
38743	8.723251	-0.472453	3.891010	-0.564040	0.056513	0.063218	-0.596491	0.139611	-0.639817	0.727518	-0.274122	-0.333716	-0.533112
38744	8.717078	-0.233761	4.178324	-0.543463	0.087272	-0.060564	-0.594079	0.137220	-0.642813	0.722451	-0.278358	-0.328291	-0.541115
38745	8.887351	-0.311534	4.280453	-0.529045	0.067346	-0.054945	-0.591809	0.134684	-0.644263	0.715790	-0.284067	-0.326059	-0.548303
38746	8.691384	-0.355974	4.319874	-0.541729	0.052658	-0.021435	-0.591228	0.131020	-0.644447	0.710740	-0.288806	-0.320858	-0.555418
38747	8.711111	-0.295832	4.295012	-0.547211	0.027108	0.017595	-0.590093	0.129895	-0.645874	0.704320	-0.295537	-0.318501	-0.561381
38748	8.710650	-0.278488	4.362478	-0.552561	0.035981	0.035170	-0.588666	0.126514	-0.647045	0.699548	-0.300879	-0.313023	-0.567557
38749	8.728672	-0.432712	4.453583	-0.539738	0.042059	0.052955	-0.587807	0.123981	-0.648625	0.693483	-0.307415	-0.310243	-0.572998
38750	8.721181	-0.463976	4.470856	-0.537755	0.059005	0.070560	-0.584695	0.122285	-0.649229	0.689182	-0.312415	-0.304337	-0.578623
38751	8.588468	-0.451041	4.473306	-0.572341	0.052027	0.061326	-0.585804	0.118354	-0.652636	0.682901	-0.319193	-0.300898	-0.584142
38752	8.531511	-0.478128	4.335949	-0.549060	0.007104	0.035327	-0.585800	0.117224	-0.651804	0.677636	-0.324645	-0.295736	-0.589877
38753	8.742580	-0.425066	4.530804	-0.542069	-0.014276	0.007272	-0.585365	0.115692	-0.657588	0.670341	-0.331305	-0.293810	-0.595446
38754	8.768888	-0.473520	4.538558	-0.554661	0.018438	-0.016962	-0.583090	0.111600	-0.657086	0.664311	-0.336278	-0.288712	-0.601874
38755	8.679320	-0.366076	4.624470	-0.560053	0.032878	-0.018007	-0.583643	0.109066	-0.657530	0.656695	-0.342283	-0.286014	-0.608104
38756	8.633045	-0.454661	4.325886	-0.538411	0.002240	-0.028188	-0.584897	0.104977	-0.655454	0.650370	-0.347063	-0.281338	-0.614341
38757	8.764004	-0.468596	4.548176	-0.551223	-0.019526	-0.005189	-0.584190	0.104835	-0.655743	0.642501	-0.353481	-0.279247	-0.619891
38758	8.743322	-0.285067	4.502660	-0.558340	0.024020	-0.033827	-0.584748	0.102999	-0.654070	0.635912	-0.358100	-0.274029	-0.626330
38759	8.622930	-0.269989	4.473656	-0.573002	0.002462	-0.034772	-0.584182	0.102862	-0.655623	0.627474	-0.364158	-0.271498	-0.632419
38760	8.662299	-0.161758	4.428900	-0.540665	-0.038863	-0.063309	-0.586427	0.099623	-0.654514	0.620120	-0.369063	-0.267446	-0.638527
38761	8.807344	-0.218620	4.371346	-0.553356	-0.042486	-0.052794	-0.585880	0.103708	-0.654616	0.611179	-0.375135	-0.265768	-0.644283
38762	8.753991	-0.305346	4.362720	-0.561283	-0.028427	-0.010533	-0.588142	0.104557	-0.654168	0.604232	-0.380312	-0.260867	-0.649781
38763	8.792942	-0.267075	4.338077	-0.543957	-0.032364	0.018017	-0.588570	0.105113	-0.651628	0.596173	-0.386321	-0.258560	-0.654584
38764	8.720942	-0.269370	4.285038	-0.545788	-0.041452	0.026885	-0.588986	0.103423	-0.651362	0.589610	-0.391557	-0.253672	-0.659312
38765	8.798188	-0.221387	4.306147	-0.545674	-0.023471	0.032105	-0.590678	0.103003	-0.650931	0.581627	-0.397359	-0.251042	-0.663922
38766	8.759580	-0.175090	4.327429	-0.543771	0.001905	0.014275	-0.590822	0.103995	-0.652747	0.574987	-0.401818	-0.245721	-0.668995
38767	8.744946	-0.145785	4.360952	-0.543806	0.005636	0.000097	-0.589970	0.103011	-0.653889	0.566610	-0.406858	-0.242951	-0.674088
38768	8.740083	-0.150573	4.363428	-0.540060	0.027298	-0.006186	-0.589121	0.102016	-0.651797	0.559706	-0.410710	-0.237503	-0.679441
38769	8.725430	-0.101859	4.408816	-0.552777	0.029151	-0.005461	-0.588547	0.100476	-0.655192	0.551173	-0.415301	-0.234309	-0.684713
38770	8.701476	0.014506	4.441379	-0.540182	0.023862	-0.024735	-0.586276	0.097655	-0.655802	0.543857	-0.418988	-0.228999	-0.690093
38771	8.745537	0.018578	4.363949	-0.560160	0.023982	-0.026725	-0.587687	0.097516	-0.655651	0.534827	-0.423415	-0.225861	-0.695461
38772	8.761126	0.003041	4.214284	-0.545924	-0.021000	-0.040428	-0.587398	0.095823	-0.654968	0.526900	-0.427583	-0.221032	-0.700496
38773	8.740656	-0.005589	4.359393	-0.562241	-0.015581	-0.034472	-0.587265	0.097654	-0.654810	0.517438	-0.432330	-0.218274	-0.705482
38774	8.800737	-0.131818	4.331724	-0.560575	-0.046260	-0.029843	-0.588393	0.097372	-0.654101	0.509280	-0.436915	-0.213354	-0.710083
38775	8.792105	0.046801	4.286247	-0.558721	-0.029930	-0.042284	-0.588961	0.098219	-0.654228	0.499548	-0.441579	-0.210782	-0.714864
38776	8.794537	0.041922	4.281466	-0.554225	-0.029823	-0.056386	-0.591770	0.094838	-0.652273	0.490997	-0.445609	-0.205963	-0.719676
38777	8.819026	0.080268	4.254424	-0.563187	-0.018206	-0.040627	-0.591768	0.094273	-0.651858	0.481178	-0.449933	-0.203114	-0.724412
38778	8.833255	0.058564	4.276395	-0.545780	-0.008620	-0.013944	-0.591771	0.094693	-0.651150	0.473271	-0.453605	-0.197779	-0.728794
38779	8.823205	-0.069534	4.265756	-0.545745	-0.010492	-0.006873	-0.592056	0.095255	-0.650439	0.464027	-0.457581	-0.194723	-0.733063
38780	8.818254	-0.028191	4.301548	-0.543847	0.003898	-0.005168	-0.591772	0.094973	-0.650444	0.456197	-0.460950	-0.189174	-0.737307
38781	8.837459	-0.040351	4.308907	-0.547506	-0.005173	0.003694	-0.591776	0.096106	-0.652401	0.447026	-0.464707	-0.185864	-0.741397
38782	8.803850	-0.066950	4.273002	-0.549231	0.001943	0.014237	-0.591783	0.097511	-0.650980	0.439314	-0.468090	-0.180030	-0.745308
38783	8.793700	-0.088303	4.326415	-0.567235	0.023553	0.024502	-0.590795	0.097509	-0.651128	0.430291	-0.471473	-0.175897	-0.749415
38784	8.743053	-0.058923	4.335821	-0.547193	0.041600	0.010464	-0.591358	0.097230	-0.651689	0.422575	-0.474098	-0.169743	-0.753558
38785	8.744682	-0.111632	4.411315	-0.559785	0.044970	0.042133	-0.588536	0.097365	-0.651850	0.413894	-0.476954	-0.165291	-0.757552
38786	8.720377	-0.091948	4.442542	-0.545306	0.043192	0.031694	-0.586843	0.098075	-0.654809	0.406421	-0.479479	-0.158912	-0.761360
38787	8.705766	-0.106296	4.452387	-0.545350	0.039650	0.024633	-0.585146	0.097227	-0.655253	0.397536	-0.482047	-0.154815	-0.765263
38788	8.719911	-0.135204	4.481688	-0.534430	0.032212	0.044266	-0.585860	0.099486	-0.656067	0.390235	-0.484558	-0.148533	-0.768673
38789	8.725430	-0.101859	4.408816	-0.552740	0.023552	0.015805	-0.583326	0.101032	-0.656633	0.381037	-0.487220	-0.144463	-0.772372
38790	8.607246	-0.130266	4.385127	-0.541820	0.028964	0.007911	-0.583472	0.102160	-0.656760	0.373004	-0.489596	-0.138412	-0.775890
38791	8.692657	-0.241126	4.521569	-0.530970	0.023531	0.005414	-0.583202	0.104690	-0.655330	0.363806	-0.491876	-0.134705	-0.779460
38792	8.748837	-0.164448	4.472310	-0.550140	0.011052	0.001752	-0.581646	0.103842	-0.655632	0.355461	-0.494436	-0.128682	-0.782701
38793	8.700048	-0.270385	4.488056	-0.534602	0.030902	-0.010597	-0.582499	0.105396	-0.656172	0.345944	-0.496400	-0.124955	-0.786318
38794	8.710161	-0.258698	4.434751	-0.543717	0.009068	0.017745	-0.581094	0.106802	-0.656168	0.337828	-0.498844	-0.118851	-0.789241
38795	8.741190	-0.280432	4.468781	-0.552771	0.023681	0.000743	-0.580815	0.107646	-0.656161	0.328241	-0.500891	-0.114704	-0.792596
38796	8.734176	-0.290267	4.435071	-0.543664	0.018095	0.015921	-0.581373	0.106240	-0.656593	0.320042	-0.503047	-0.108527	-0.795449
38797	8.690477	-0.248574	4.487825	-0.548217	0.012609	0.026511	-0.580523	0.105536	-0.657451	0.310841	-0.505118	-0.104196	-0.798359
38798	8.675781	-0.245883	4.516811	-0.532811	0.002541	0.035596	-0.580241	0.105678	-0.657733	0.302960	-0.507361	-0.098064	-0.800739
38799	8.662796	-0.169434	4.361326	-0.579098	0.001788	0.043920	-0.580523	0.105534	-0.656748	0.293660	-0.509651	-0.093066	-0.803342
38800	8.711574	-0.308807	4.539214	-0.558214	-0.001986	0.051248	-0.580243	0.106098	-0.657166	0.285695	-0.512013	-0.086369	-0.805457
38801	8.685382	-0.308930	4.493338	-0.530934	0.002403	0.049768	-0.579105	0.103983	-0.657197	0.276947	-0.513851	-0.082021	-0.807794
38802	8.684991	-0.361944	4.518095	-0.569012	0.012477	0.051022	-0.579959	0.105961	-0.658294	0.268828	-0.515900	-0.075047	-0.809905
38803	8.682687	-0.303837	4.531948	-0.545421	0.010572	0.050431	-0.577981	0.105394	-0.658738	0.259926	-0.517520	-0.070355	-0.812196
38804	8.673223	-0.333020	4.493623	-0.549143	-0.005629	0.050483	-0.578109	0.102865	-0.660872	0.251919	-0.519618	-0.063783	-0.813920
38805	8.666141	-0.316134	4.481362	-0.543686	-0.001094	0.044328	-0.577123	0.102858	-0.659333	0.242891	-0.521245	-0.059191	-0.815968
38806	8.680751	-0.282392	4.480966	-0.541910	-0.001920	0.035515	-0.578536	0.103427	-0.660160	0.234666	-0.523094	-0.052856	-0.817625
38807	8.655057	-0.299888	4.362792	-0.554792	-0.016000	0.005371	-0.577406	0.103142	-0.659890	0.224838	-0.524807	-0.048512	-0.819556
38808	8.642164	-0.299141	4.469123	-0.569214	0.002952	0.008617	-0.577258	0.101591	-0.659627	0.215836	-0.526526	-0.041975	-0.821233
38809	8.682392	-0.400564	4.523362	-0.545832	-0.030402	-0.001528	-0.579374	0.101171	-0.659052	0.205952	-0.528252	-0.037862	-0.822861
38810	8.748602	-0.314555	4.430490	-0.565847	-0.026542	-0.017680	-0.580925	0.100749	-0.657920	0.196475	-0.530266	-0.031769	-0.824140
38811	8.685757	-0.299537	4.449738	-0.538583	-0.024894	-0.015614	-0.580639	0.099904	-0.658212	0.186411	-0.531684	-0.027858	-0.825704
38812	8.729602	-0.283169	4.406001	-0.546691	-0.015862	-0.013097	-0.581479	0.098214	-0.657801	0.177173	-0.533297	-0.021979	-0.826874
38813	8.739114	-0.270994	4.430016	-0.539446	-0.015856	-0.017433	-0.582473	0.099480	-0.656515	0.167051	-0.534394	-0.018001	-0.828368
38814	8.797116	-0.339300	4.387206	-0.556702	-0.011150	-0.030044	-0.583599	0.098776	-0.655951	0.157386	-0.535805	-0.012109	-0.829455
38815	8.787573	-0.310239	4.386894	-0.534905	-0.015840	-0.020912	-0.582896	0.099482	-0.656793	0.147236	-0.536711	-0.008203	-0.830780
38816	8.787627	-0.266648	4.400906	-0.557547	-0.012271	-0.005270	-0.582753	0.098915	-0.655956	0.137938	-0.537993	-0.002027	-0.831585
38817	8.734589	-0.290602	4.381913	-0.549250	-0.001634	0.008903	-0.582609	0.098069	-0.655966	0.128116	-0.538535	0.002513	-0.832803
38818	8.763660	-0.261785	4.381552	-0.556582	-0.005094	-0.002652	-0.583032	0.098212	-0.656102	0.118843	-0.539545	0.008728	-0.833481
38819	8.764016	-0.242680	4.345093	-0.560153	-0.000658	0.007014	-0.582756	0.099621	-0.656511	0.108862	-0.539924	0.013462	-0.834536
38820	8.754118	-0.242421	4.376516	-0.553840	-0.001495	-0.003526	-0.582182	0.097366	-0.656539	0.099578	-0.540719	0.019634	-0.835058
38821	8.744297	-0.266466	4.386463	-0.547512	-0.008768	0.000125	-0.584868	0.098355	-0.655665	0.089617	-0.541035	0.024093	-0.835864
38822	8.773149	-0.324740	4.372577	-0.545751	-0.017753	-0.003338	-0.584728	0.098779	-0.656224	0.080410	-0.541938	0.030103	-0.836021
38823	8.739527	-0.271330	4.376858	-0.552913	-0.005203	0.007116	-0.583456	0.098069	-0.655397	0.070505	-0.542030	0.034760	-0.836674
38824	8.749033	-0.310057	4.377278	-0.563873	-0.010468	-0.002714	-0.585431	0.097648	-0.654262	0.061094	-0.542689	0.041091	-0.836700
38825	8.802557	-0.252560	4.349984	-0.565627	-0.001481	0.001653	-0.584450	0.099334	-0.653689	0.050959	-0.542566	0.045929	-0.837207
38826	8.750439	-0.286957	4.207870	-0.536603	-0.008749	-0.006817	-0.585720	0.099054	-0.653401	0.041765	-0.543021	0.051759	-0.837081
38827	8.777893	-0.346520	4.372813	-0.542180	-0.030416	0.000318	-0.585719	0.099057	-0.654245	0.031899	-0.543194	0.056189	-0.837117
38828	8.836290	-0.262424	4.352466	-0.540323	-0.015901	-0.010341	-0.585866	0.100181	-0.653248	0.022606	-0.543633	0.062029	-0.836723
38829	8.773316	-0.290937	4.367366	-0.556501	0.013023	-0.013380	-0.586854	0.100040	-0.652538	0.012315	-0.542934	0.066591	-0.837040
38830	8.744766	-0.271695	4.323694	-0.542028	0.009469	-0.026459	-0.585725	0.100323	-0.653669	0.002702	-0.542821	0.072288	-0.836727
38831	8.778365	-0.237816	4.364350	-0.540241	0.004010	-0.021088	-0.586711	0.099760	-0.653245	-0.007511	-0.542110	0.076508	-0.836783
38832	8.826790	-0.315819	4.307162	-0.574711	-0.001387	-0.003762	-0.588823	0.098635	-0.652257	-0.017077	-0.541988	0.082987	-0.836105
38833	8.754363	-0.257165	4.338018	-0.554740	-0.001490	-0.003537	-0.588120	0.099342	-0.653379	-0.027121	-0.541173	0.087657	-0.835890
38834	8.766470	-0.296060	4.314271	-0.556623	-0.008600	-0.013248	-0.587692	0.098213	-0.653113	-0.036627	-0.541040	0.093721	-0.834955
38835	8.804955	-0.301045	4.328774	-0.547484	-0.003306	-0.005205	-0.588534	0.097086	-0.652556	-0.046590	-0.540099	0.098266	-0.834546
38836	8.787948	-0.291150	4.348018	-0.561955	0.007573	-0.005444	-0.586983	0.097366	-0.653128	-0.056040	-0.539525	0.104474	-0.833581
38837	8.763774	-0.271573	4.362330	-0.540093	0.016444	-0.001708	-0.585989	0.096095	-0.653149	-0.065871	-0.538093	0.108923	-0.833218
38838	8.749152	-0.259246	4.386376	-0.574704	0.000365	0.000638	-0.587836	0.099062	-0.654369	-0.075319	-0.537457	0.115401	-0.831955
38839	8.763661	-0.271482	4.376828	-0.565499	0.017401	0.005066	-0.586563	0.098209	-0.652700	-0.085275	-0.535796	0.120348	-0.831365
38840	8.724973	-0.309966	4.367643	-0.552899	-0.005222	0.008878	-0.586987	0.098494	-0.653397	-0.094311	-0.535117	0.126542	-0.829905
38841	8.763468	-0.322232	4.377394	-0.563752	0.005694	0.003382	-0.588111	0.097513	-0.654383	-0.104204	-0.533495	0.131466	-0.829000
38842	8.773035	-0.290708	4.403610	-0.563611	0.027271	0.008564	-0.587405	0.097658	-0.655933	-0.113414	-0.532109	0.137745	-0.827661
38843	8.676517	-0.309509	4.391867	-0.560127	0.009351	-0.005461	-0.585714	0.098074	-0.655239	-0.123372	-0.530297	0.142511	-0.826593
38844	8.675596	-0.294216	4.517351	-0.556519	0.002009	0.007007	-0.586696	0.096808	-0.655104	-0.132427	-0.529201	0.148688	-0.824804
38845	8.753825	-0.363391	4.356119	-0.554792	-0.011389	-0.005261	-0.586560	0.097791	-0.654111	-0.142211	-0.527586	0.153422	-0.823341
38846	8.761119	-0.314997	4.372484	-0.548308	-0.001716	0.017763	-0.587829	0.097654	-0.654524	-0.150953	-0.526397	0.159556	-0.821378
38847	8.744301	-0.324648	4.358116	-0.554691	0.000227	0.005288	-0.587120	0.096949	-0.654818	-0.160542	-0.524410	0.164366	-0.819881
38848	8.773177	-0.317490	4.372496	-0.543662	0.017216	0.014165	-0.586411	0.095959	-0.654131	-0.169314	-0.522798	0.170296	-0.817933
38849	8.763252	-0.324480	4.404000	-0.539983	0.025305	0.014154	-0.585143	0.096808	-0.656382	-0.178627	-0.520274	0.174873	-0.816595
38850	8.695149	-0.328476	4.469379	-0.543731	0.014613	0.001773	-0.585559	0.095118	-0.656115	-0.187545	-0.518611	0.180653	-0.814392
38851	8.666343	-0.405992	4.412289	-0.558252	0.012876	0.001601	-0.586834	0.096534	-0.657355	-0.197142	-0.516118	0.185435	-0.812632
38852	8.704972	-0.333523	4.445258	-0.545565	0.011019	0.001776	-0.585276	0.095122	-0.657523	-0.206014	-0.514370	0.191224	-0.810194
38853	8.690774	-0.338509	4.406670	-0.543732	0.018315	-0.008864	-0.584852	0.094980	-0.657387	-0.215582	-0.511741	0.195630	-0.808316
38854	8.724449	-0.328933	4.425849	-0.541972	0.012952	-0.014111	-0.583724	0.095117	-0.657254	-0.224624	-0.509901	0.201152	-0.805657
38855	8.703054	-0.307244	4.394223	-0.560168	0.005798	-0.010742	-0.583860	0.094276	-0.658246	-0.234267	-0.507262	0.205849	-0.803387
38856	8.731968	-0.285570	4.410857	-0.538434	-0.004221	-0.009534	-0.585120	0.092025	-0.658400	-0.243068	-0.505561	0.211399	-0.800398
38857	8.705831	-0.246950	4.376631	-0.531249	-0.012276	-0.019130	-0.584836	0.091317	-0.657707	-0.252404	-0.503247	0.215619	-0.797837
38858	8.729799	-0.300299	4.372362	-0.549383	-0.012253	-0.012267	-0.585969	0.092020	-0.656425	-0.261260	-0.501496	0.221313	-0.794522
38859	8.762874	-0.265993	4.480673	-0.561999	0.013117	-0.021411	-0.586247	0.091462	-0.657835	-0.270974	-0.498491	0.225851	-0.791878
38860	8.720343	-0.297974	4.348185	-0.538506	-0.004904	-0.033416	-0.585262	0.091737	-0.656574	-0.280015	-0.496640	0.231079	-0.788380
38861	8.767833	-0.295221	4.449579	-0.547689	-0.030287	-0.011247	-0.585965	0.091319	-0.657276	-0.289142	-0.494210	0.235713	-0.785235
38862	8.754645	-0.267091	4.297050	-0.560423	-0.030117	-0.022889	-0.585826	0.091455	-0.656011	-0.298040	-0.492448	0.241483	-0.781251
38863	8.771127	-0.262013	4.352548	-0.554868	-0.010305	-0.024713	-0.587661	0.091741	-0.656134	-0.307455	-0.489594	0.245959	-0.777993
38864	8.759397	-0.262212	4.309071	-0.558463	-0.014036	-0.008809	-0.586809	0.090330	-0.655874	-0.316108	-0.487385	0.251689	-0.774070
38865	8.800087	-0.252499	4.357236	-0.540274	-0.010548	-0.005072	-0.588493	0.088219	-0.655602	-0.324981	-0.484401	0.256110	-0.770812
38866	8.797976	-0.291516	4.299680	-0.552957	-0.008701	-0.003465	-0.589064	0.089629	-0.655302	-0.333441	-0.481985	0.261718	-0.766819
38867	8.802835	-0.204303	4.337363	-0.561172	-0.012271	-0.002645	-0.588914	0.087515	-0.655325	-0.342371	-0.478753	0.266473	-0.763263
38868	8.764223	-0.252545	4.313789	-0.553033	-0.014930	-0.012277	-0.588072	0.088783	-0.655881	-0.350843	-0.476349	0.271983	-0.758964
38869	8.783493	-0.252636	4.318597	-0.549237	0.002012	0.005360	-0.588641	0.089483	-0.654041	-0.359513	-0.472815	0.276504	-0.755475
38870	8.773802	-0.252545	4.323442	-0.556492	0.002013	0.008811	-0.588070	0.087931	-0.653921	-0.367697	-0.469887	0.282089	-0.751286
38871	8.798274	-0.252971	4.279919	-0.552838	0.009289	-0.000030	-0.588913	0.087089	-0.654345	-0.376417	-0.466130	0.286532	-0.747618
38872	8.788899	-0.219199	4.260223	-0.558390	-0.005068	-0.003542	-0.589481	0.087934	-0.653770	-0.384663	-0.463237	0.292022	-0.743081
38873	8.798394	-0.211858	4.284292	-0.552836	0.014760	-0.007136	-0.589058	0.087933	-0.653773	-0.393412	-0.459326	0.296321	-0.739216
38874	8.802950	-0.233486	4.308692	-0.552893	0.007584	-0.010634	-0.589623	0.088217	-0.654047	-0.401683	-0.456203	0.301502	-0.734593
38875	8.802726	-0.252697	4.328238	-0.543717	0.018278	-0.002634	-0.587361	0.087511	-0.655196	-0.410190	-0.452173	0.305643	-0.730662
38876	8.755468	-0.224124	4.211994	-0.547534	-0.003143	-0.022894	-0.588906	0.085397	-0.653941	-0.418417	-0.449202	0.310658	-0.725697
38877	8.725865	-0.174938	4.317807	-0.553710	0.024715	-0.012527	-0.589336	0.087378	-0.656167	-0.427084	-0.444947	0.314757	-0.721491
38878	8.768717	-0.329878	4.319479	-0.554771	-0.005030	-0.010598	-0.589896	0.086391	-0.655610	-0.435071	-0.441742	0.319938	-0.716392
38879	8.822427	-0.228896	4.289283	-0.543803	0.009361	-0.012302	-0.588628	0.086667	-0.654774	-0.443426	-0.437687	0.323987	-0.711924
