# Supplementary material for: Identification of Haptic Based Guiding Using Hard Reins
Source: PLoS One. 2015 Jul 22;10(7):e0132020. doi: 10.1371/journal.pone.0132020 (PMC4511788; doi:10.1371/journal.pone.0132020)
Supplement: S8 File — (ZIP) [file pone.0132020.s008.zip › Exp2_MotionData1/Subject1/path2/T10/fh10.txt]

// Start Time: 0
// Sample rate: 25.0Hz
// Scenario: 4.9
// Firmware Version: 2.6.1
Counter	Acc_X	Acc_Y	Acc_Z	Gyr_X	Gyr_Y	Gyr_Z	Mag_X	Mag_Y	Mag_Z	Quat_w	Quat_x	Quat_y	Quat_z
38384	0.066021	2.072861	-9.481035	-0.007220	0.010834	0.008229	-0.145824	-0.509240	0.620785	0.051500	0.447009	-0.888075	-0.094097
38385	-0.001491	2.087785	-9.492298	0.003552	0.009128	0.000394	-0.144365	-0.508692	0.619981	0.051545	0.447030	-0.888065	-0.094061
38386	0.029931	2.092298	-9.509342	-0.025136	0.009084	0.013395	-0.144763	-0.509246	0.620900	0.051881	0.446846	-0.888097	-0.094452
38387	0.039779	2.120873	-9.578799	-0.021484	0.009129	-0.000673	-0.145282	-0.511187	0.620889	0.052146	0.446860	-0.888031	-0.094861
38388	0.083271	2.125262	-9.605562	-0.021462	0.010880	-0.004203	-0.146335	-0.512013	0.619584	0.052447	0.446993	-0.887911	-0.095189
38389	0.090997	2.192553	-9.604855	-0.010747	-0.003123	-0.003283	-0.145268	-0.512991	0.619689	0.052396	0.447041	-0.887854	-0.095518
38390	0.085938	2.159050	-9.561934	-0.008987	-0.008387	0.000230	-0.144334	-0.513551	0.619275	0.052252	0.447078	-0.887814	-0.095792
38391	0.071388	2.149630	-9.533075	0.021410	0.003850	0.008428	-0.146452	-0.512705	0.616427	0.052061	0.446965	-0.887917	-0.095474
38392	0.032534	2.120929	-9.578736	0.014281	-0.008359	-0.000473	-0.144595	-0.511881	0.615094	0.051708	0.447034	-0.887918	-0.095335
38393	0.008525	2.140361	-9.578305	-0.000042	-0.008361	0.001196	-0.144610	-0.511745	0.619166	0.051476	0.447004	-0.887927	-0.095514
38394	0.039921	2.140167	-9.561754	-0.018857	0.003851	0.009905	-0.144868	-0.512854	0.618896	0.051656	0.446876	-0.887946	-0.095844
38395	0.023460	2.202777	-9.580120	-0.022419	0.016105	0.010822	-0.144871	-0.512020	0.618379	0.052077	0.446698	-0.887973	-0.096193
38396	0.023243	2.173789	-9.621310	-0.007171	0.002146	-0.000577	-0.144325	-0.513411	0.616519	0.052102	0.446768	-0.887920	-0.096341
38397	0.042341	2.140221	-9.537740	-0.000033	0.002121	0.001223	-0.144863	-0.512019	0.616016	0.052055	0.446758	-0.887919	-0.096426
38398	0.061655	2.140026	-9.552329	-0.008102	0.000358	0.004677	-0.145663	-0.512432	0.617862	0.052066	0.446721	-0.887917	-0.096602
38399	0.037629	2.159251	-9.619198	-0.017906	0.003889	-0.000656	-0.144735	-0.512021	0.617590	0.052207	0.446729	-0.887863	-0.096989
38400	0.049448	2.120922	-9.538023	-0.016094	0.002138	-0.008593	-0.144727	-0.513409	0.617576	0.052296	0.446932	-0.887721	-0.097304
38401	0.023003	2.137923	-9.552020	0.003558	0.003884	-0.000501	-0.145926	-0.514237	0.620212	0.052244	0.446959	-0.887710	-0.097306
38402	0.011466	2.214809	-9.608720	0.014311	0.016147	0.001404	-0.144344	-0.513413	0.621771	0.052329	0.447043	-0.887702	-0.096946
38403	0.037997	2.209842	-9.592181	0.005346	0.010004	0.003070	-0.144597	-0.513410	0.618230	0.052376	0.447021	-0.887720	-0.096860
38404	0.047571	2.197748	-9.590000	-0.026848	0.016122	0.001089	-0.144333	-0.513690	0.619011	0.052829	0.447068	-0.887629	-0.097231
38405	0.105307	2.163915	-9.494748	-0.028696	0.005569	0.008061	-0.144582	-0.514658	0.616117	0.053113	0.446912	-0.887630	-0.097781
38406	0.071323	2.140053	-9.518764	0.003585	0.009125	-0.005784	-0.144570	-0.515907	0.614528	0.053156	0.447104	-0.887542	-0.097682
38407	0.027824	2.135590	-9.516037	0.016112	0.010891	-0.005674	-0.145098	-0.516321	0.614664	0.053106	0.447250	-0.887502	-0.097401
38408	0.037499	2.137912	-9.518497	0.014337	0.006523	-0.010111	-0.145244	-0.516044	0.617820	0.052998	0.447520	-0.887402	-0.097138
38409	0.045059	2.183409	-9.566109	0.017877	0.017000	0.003178	-0.144580	-0.514936	0.615982	0.053057	0.447523	-0.887438	-0.096760
38410	0.057349	2.214494	-9.594699	0.014340	0.009151	-0.007447	-0.144194	-0.513550	0.617041	0.053001	0.447752	-0.887357	-0.096471
38411	0.096015	2.216759	-9.542130	0.019651	0.006480	0.003144	-0.144734	-0.514105	0.620720	0.052859	0.447737	-0.887407	-0.096158
38412	0.081423	2.202441	-9.542169	-0.000013	0.012611	0.000381	-0.146064	-0.513264	0.620223	0.053008	0.447812	-0.887368	-0.096085
38413	0.042998	2.231650	-9.527081	0.007142	0.002127	-0.002231	-0.145135	-0.512297	0.618381	0.052891	0.447870	-0.887350	-0.096041
38414	0.090910	2.178320	-9.540124	0.005397	0.005636	-0.011068	-0.145256	-0.513684	0.617450	0.052846	0.448147	-0.887224	-0.095946
38415	0.062007	2.188219	-9.522937	0.014292	0.003869	-0.000425	-0.145931	-0.512014	0.618002	0.052702	0.448184	-0.887234	-0.095758
38416	0.114756	2.137131	-9.576856	0.010762	0.012631	-0.007494	-0.146202	-0.510485	0.616971	0.052738	0.448406	-0.887147	-0.095502
38417	0.071329	2.144526	-9.629272	0.019670	0.023126	0.005842	-0.146464	-0.510483	0.616187	0.052901	0.448374	-0.887204	-0.095036
38418	0.080877	2.127731	-9.591092	0.005345	0.010868	0.003043	-0.146475	-0.510624	0.619600	0.052976	0.448410	-0.887198	-0.094880
38419	0.100541	2.173507	-9.516228	0.005370	0.017858	-0.002217	-0.144887	-0.509661	0.619060	0.053159	0.448496	-0.887160	-0.094723
38420	0.066584	2.154376	-9.566628	-0.001753	0.027510	-0.005751	-0.144618	-0.510356	0.619311	0.053577	0.448716	-0.887042	-0.094553
38421	0.145790	2.086434	-9.558478	0.023265	0.009989	-0.003908	-0.146213	-0.510209	0.619731	0.053457	0.448836	-0.887031	-0.094148
38422	0.104733	2.086667	-9.586964	0.010761	0.005641	-0.009289	-0.143825	-0.510361	0.620218	0.053368	0.449091	-0.886928	-0.093955
38423	0.119358	2.105781	-9.591677	-0.015246	0.007348	0.004626	-0.146209	-0.509792	0.617897	0.053564	0.449014	-0.886925	-0.094244
38424	0.182218	2.115021	-9.556061	-0.034025	0.000330	-0.000841	-0.146348	-0.510209	0.620390	0.053797	0.449050	-0.886824	-0.094886
38425	0.119740	2.158741	-9.576651	-0.030481	-0.004914	0.006244	-0.146071	-0.511181	0.618669	0.053919	0.448903	-0.886819	-0.095550
38426	0.097631	2.106025	-9.567451	-0.015256	0.002099	0.004613	-0.146323	-0.512289	0.616692	0.054028	0.448881	-0.886793	-0.095836
38427	0.061132	2.063388	-9.445050	-0.005478	-0.003183	0.013477	-0.146584	-0.512565	0.615774	0.053968	0.448637	-0.886900	-0.096028
38428	0.085280	2.058829	-9.301103	-0.003679	0.005538	0.009985	-0.145652	-0.513820	0.617192	0.054044	0.448542	-0.886938	-0.096072
38429	0.144031	2.164699	-9.139360	-0.040359	0.045707	0.016913	-0.145122	-0.513962	0.617445	0.055173	0.448292	-0.886955	-0.096441
38430	0.115985	2.312378	-9.685410	-0.050089	0.042349	0.007188	-0.148164	-0.514083	0.614864	0.056311	0.448250	-0.886846	-0.096982
38431	0.101625	2.344799	-10.131959	0.017936	0.010972	0.004947	-0.148687	-0.516858	0.617208	0.056279	0.448210	-0.886905	-0.096644
38432	0.148655	2.157765	-9.822064	0.059075	-0.024056	-0.010800	-0.147769	-0.516031	0.619040	0.055228	0.448500	-0.886909	-0.095863
38433	0.097397	2.068040	-9.404450	-0.000086	-0.011930	0.004662	-0.147516	-0.513672	0.618666	0.054949	0.448401	-0.886957	-0.096045
38434	0.027300	2.056752	-9.341485	-0.073431	0.009933	0.004224	-0.148830	-0.514774	0.616705	0.055716	0.448328	-0.886810	-0.097293
38435	0.042474	2.155005	-9.422204	-0.044773	0.009084	0.000922	-0.148544	-0.517274	0.614969	0.056198	0.448286	-0.886714	-0.098083
38436	0.043231	2.267428	-9.625214	0.028587	0.019619	0.012096	-0.148560	-0.516164	0.617607	0.056239	0.448217	-0.886818	-0.097426
38437	0.086899	2.298100	-9.709359	0.042895	0.005627	0.012145	-0.148842	-0.514220	0.619206	0.055894	0.448068	-0.886997	-0.096684
38438	0.125285	2.259629	-9.606783	0.007116	-0.018885	-0.000563	-0.148966	-0.514496	0.617367	0.055419	0.448117	-0.886993	-0.096766
38439	0.139431	2.207048	-9.460898	-0.030569	-0.018974	0.018530	-0.148293	-0.515332	0.615773	0.055310	0.447725	-0.887113	-0.097542
38440	0.076630	2.207319	-9.532457	-0.053799	-0.001447	0.018445	-0.148159	-0.515610	0.615899	0.055728	0.447404	-0.887139	-0.098529
38441	0.088537	2.183238	-9.511206	-0.010798	-0.011906	0.002850	-0.149985	-0.518374	0.611435	0.055536	0.447325	-0.887149	-0.098907
38442	0.076363	2.168937	-9.499248	0.023223	-0.011883	-0.002188	-0.147874	-0.517137	0.612728	0.055039	0.447440	-0.887152	-0.098643
38443	0.085997	2.166353	-9.533010	0.026767	0.007338	0.012003	-0.148808	-0.517411	0.614709	0.054869	0.447278	-0.887296	-0.098169
38444	0.081421	2.202419	-9.549379	-0.016190	0.005575	0.014336	-0.148028	-0.515333	0.616031	0.055066	0.447084	-0.887353	-0.098430
38445	0.105830	2.240545	-9.604431	-0.035804	0.007355	0.000984	-0.148015	-0.516443	0.614182	0.055435	0.447049	-0.887276	-0.099078
38446	0.101055	2.250028	-9.661964	-0.009017	-0.006647	0.010826	-0.149059	-0.518380	0.612209	0.055345	0.446909	-0.887324	-0.099324
38447	0.139360	2.201796	-9.605166	0.026799	-0.000521	0.004918	-0.149061	-0.518380	0.612865	0.055025	0.446858	-0.887415	-0.098924
38448	0.110343	2.192740	-9.494460	0.035765	0.006479	-0.000274	-0.148682	-0.515884	0.614329	0.054745	0.446991	-0.887438	-0.098270
38449	0.076491	2.185855	-9.472616	0.003563	0.002109	-0.004041	-0.148946	-0.516716	0.615112	0.054662	0.447077	-0.887399	-0.098268
38450	0.069564	2.231501	-9.508083	-0.018857	-0.004912	0.006357	-0.148676	-0.516717	0.613926	0.054682	0.447011	-0.887386	-0.098678
38451	0.077043	2.265038	-9.534201	-0.005489	0.000311	0.020577	-0.149894	-0.516158	0.619859	0.054696	0.446647	-0.887552	-0.098828
38452	0.086531	2.240931	-9.527349	0.001687	-0.003179	0.015322	-0.150297	-0.516157	0.621178	0.054580	0.446435	-0.887663	-0.098849
38453	0.100965	2.231366	-9.472304	-0.003662	-0.001433	0.009995	-0.150538	-0.517958	0.617094	0.054528	0.446258	-0.887739	-0.098994
38454	0.076724	2.221632	-9.570749	-0.016140	0.016972	0.007334	-0.150537	-0.518514	0.617876	0.054914	0.446222	-0.887715	-0.099160
38455	0.043077	2.243588	-9.555785	-0.015243	-0.001381	0.001120	-0.151065	-0.519066	0.617878	0.054947	0.446190	-0.887689	-0.099521
38456	0.072212	2.265053	-9.541369	0.010673	0.009965	0.011039	-0.151047	-0.519619	0.613671	0.054977	0.446101	-0.887759	-0.099269
38457	0.067355	2.260369	-9.512540	0.014295	-0.000507	-0.002191	-0.151054	-0.517814	0.612639	0.054756	0.446162	-0.887761	-0.099104
38458	0.041121	2.308476	-9.579057	-0.023302	0.002113	0.004613	-0.150130	-0.519209	0.616418	0.054936	0.446128	-0.887719	-0.099533
38459	0.058052	2.313081	-9.603185	-0.037631	-0.004895	0.006242	-0.151320	-0.520592	0.617342	0.055117	0.445972	-0.887697	-0.100324
38460	0.062613	2.272447	-9.507553	-0.010722	0.002128	-0.009409	-0.151322	-0.520036	0.616953	0.055156	0.446193	-0.887559	-0.100546
38461	0.101016	2.240774	-9.541897	0.019705	-0.001363	-0.010979	-0.151173	-0.520868	0.613660	0.054854	0.446413	-0.887494	-0.100306
38462	0.125179	2.245175	-9.614159	0.019726	0.007395	-0.010952	-0.150783	-0.519621	0.614061	0.054713	0.446715	-0.887392	-0.099941
38463	0.115401	2.226229	-9.542189	-0.015216	0.002107	-0.004179	-0.149988	-0.520320	0.615617	0.054801	0.446783	-0.887314	-0.100280
38464	0.062461	2.250829	-9.498186	-0.017923	-0.004892	-0.002442	-0.149317	-0.521990	0.616116	0.054796	0.446873	-0.887223	-0.100683
38465	0.050721	2.298904	-9.538391	0.001776	-0.001374	-0.003153	-0.151305	-0.521979	0.615490	0.054672	0.446935	-0.887192	-0.100752
38466	0.043374	2.284537	-9.536089	0.000022	-0.001354	-0.011097	-0.149450	-0.521156	0.614813	0.054551	0.447194	-0.887061	-0.100815
38467	0.089100	2.260345	-9.464658	-0.011676	0.003832	0.002915	-0.151032	-0.522813	0.614689	0.054653	0.447144	-0.887052	-0.101070
38468	0.086664	2.260107	-9.548761	-0.007139	0.010874	-0.006716	-0.149851	-0.521432	0.615998	0.054821	0.447343	-0.886932	-0.101146
38469	0.077010	2.262441	-9.596721	-0.003620	0.006482	0.006515	-0.150636	-0.522815	0.615077	0.054907	0.447242	-0.886968	-0.101229
38470	0.134759	2.230962	-9.518266	0.017869	0.002097	-0.000419	-0.149446	-0.522267	0.615590	0.054710	0.447349	-0.886960	-0.100932
38471	0.105739	2.226260	-9.556525	0.014317	0.012616	-0.002160	-0.150385	-0.520596	0.615621	0.054729	0.447434	-0.886949	-0.100646
38472	0.115498	2.240587	-9.566059	-0.010763	0.020463	0.006497	-0.150657	-0.519484	0.615767	0.055127	0.447414	-0.886930	-0.100686
38473	0.098663	2.250326	-9.570608	-0.034030	0.019586	0.007213	-0.150546	-0.515875	0.616064	0.055723	0.447293	-0.886897	-0.101183
38474	0.086502	2.236180	-9.508176	-0.007192	0.020460	0.006530	-0.151340	-0.516426	0.616202	0.056089	0.447277	-0.886885	-0.101159
38475	0.153959	2.214003	-9.509013	0.017943	0.023113	-0.010926	-0.151081	-0.515039	0.615949	0.056247	0.447543	-0.886791	-0.100718
38476	0.139728	2.250181	-9.513281	0.035814	0.023110	-0.005497	-0.152910	-0.519888	0.615666	0.056253	0.447815	-0.886743	-0.099920
38477	0.105984	2.262185	-9.606587	0.017024	0.024876	-0.002088	-0.152654	-0.518362	0.615678	0.056470	0.447926	-0.886724	-0.099468
38478	0.144405	2.230725	-9.571228	-0.014309	0.021346	-0.000585	-0.154242	-0.519603	0.616608	0.056902	0.448041	-0.886627	-0.099569
38479	0.163464	2.192295	-9.504538	-0.016130	0.016069	0.002892	-0.153301	-0.520996	0.615530	0.057272	0.448009	-0.886596	-0.099774
38480	0.146599	2.197282	-9.489914	0.007103	0.019560	0.010129	-0.154894	-0.521265	0.616077	0.057503	0.447968	-0.886633	-0.099499
38481	0.156376	2.216213	-9.566691	-0.000048	0.010825	0.008285	-0.153713	-0.519051	0.616343	0.057647	0.447848	-0.886689	-0.099455
38482	0.163652	2.220930	-9.578717	-0.000043	0.007330	0.006509	-0.153456	-0.517664	0.616353	0.057717	0.447836	-0.886695	-0.099421
38483	0.212043	2.232711	-9.535737	0.010692	0.016055	0.008369	-0.154906	-0.519461	0.616620	0.057860	0.447737	-0.886767	-0.099135
38484	0.135200	2.293411	-9.546393	-0.000038	0.016078	0.007445	-0.155439	-0.519041	0.616370	0.058089	0.447732	-0.886767	-0.099021
38485	0.125112	2.233369	-9.542190	-0.002745	0.009074	0.010034	-0.154638	-0.520296	0.617264	0.058231	0.447574	-0.886836	-0.099036
38486	0.129854	2.221290	-9.547176	0.008928	0.007350	0.000416	-0.154642	-0.522242	0.621578	0.058212	0.447701	-0.886794	-0.098848
38487	0.124844	2.194980	-9.511384	0.001720	0.012565	0.011833	-0.154918	-0.521408	0.623297	0.058377	0.447524	-0.886884	-0.098749
38488	0.139387	2.204319	-9.566682	-0.008974	0.021332	0.006499	-0.155834	-0.520428	0.617806	0.058776	0.447536	-0.886852	-0.098747
38489	0.144404	2.230710	-9.576035	-0.017954	0.012568	0.011693	-0.155300	-0.520570	0.617271	0.059116	0.447338	-0.886901	-0.098996
38490	0.197679	2.249713	-9.518594	-0.007170	0.017817	0.001203	-0.156222	-0.521258	0.616360	0.059428	0.447451	-0.886823	-0.098998
38491	0.180910	2.269043	-9.532647	0.002651	0.006448	0.003005	-0.157969	-0.518890	0.618642	0.059458	0.447420	-0.886843	-0.098946
38492	0.226736	2.259247	-9.473068	-0.005424	0.007287	0.006457	-0.155981	-0.518901	0.619399	0.059577	0.447409	-0.886833	-0.099007
38493	0.202682	2.273742	-9.513554	-0.017959	0.002045	0.008120	-0.155970	-0.519594	0.617423	0.059727	0.447253	-0.886863	-0.099353
38494	0.154484	2.288464	-9.541810	-0.016170	-0.001434	0.008138	-0.157030	-0.519866	0.617436	0.059791	0.447186	-0.886856	-0.099680
38495	0.188004	2.249583	-9.585809	-0.016153	0.002070	0.006372	-0.157290	-0.520698	0.617432	0.059921	0.447063	-0.886874	-0.099995
38496	0.192838	2.249604	-9.566623	-0.003667	0.009917	0.017063	-0.157523	-0.522359	0.610854	0.060095	0.446896	-0.886947	-0.099987
38497	0.212129	2.244745	-9.533196	0.006160	0.002033	0.017099	-0.158600	-0.520410	0.611940	0.060048	0.446610	-0.887105	-0.099891
38498	0.192801	2.242564	-9.509020	-0.003649	0.010793	0.011777	-0.158087	-0.519304	0.615226	0.060224	0.446518	-0.887141	-0.099882
38499	0.173730	2.278662	-9.551702	-0.014429	0.009904	0.022283	-0.157285	-0.520141	0.614811	0.060510	0.446130	-0.887295	-0.100073
38500	0.217324	2.297461	-9.585511	-0.001841	0.010805	0.010033	-0.159147	-0.519854	0.615630	0.060669	0.446088	-0.887310	-0.100033
38501	0.205224	2.292833	-9.556619	0.017820	0.009050	0.013697	-0.159657	-0.521793	0.612993	0.060636	0.445890	-0.887452	-0.099669
38502	0.226870	2.278437	-9.489674	-0.008994	0.005543	0.004666	-0.159931	-0.520959	0.614056	0.060756	0.445932	-0.887407	-0.099809
38503	0.219667	2.283392	-9.460712	0.002625	0.005538	0.006516	-0.158995	-0.522630	0.614813	0.060784	0.445835	-0.887460	-0.099755
38504	0.178550	2.278507	-9.590201	0.005335	0.006457	0.004791	-0.158732	-0.523188	0.616247	0.060793	0.445906	-0.887438	-0.099631
38505	0.173519	2.249740	-9.571261	0.005300	0.006439	0.011835	-0.159389	-0.523183	0.614419	0.060822	0.445721	-0.887542	-0.099515
38506	0.193053	2.278577	-9.530239	-0.003687	0.003780	0.018808	-0.160617	-0.519569	0.618282	0.060888	0.445491	-0.887648	-0.099560
38507	0.217307	2.292856	-9.518267	-0.001856	0.009039	0.010906	-0.161148	-0.519150	0.617637	0.061026	0.445318	-0.887726	-0.099549
38508	0.231726	2.283114	-9.520906	-0.007257	0.005520	0.017015	-0.161000	-0.520399	0.615259	0.061155	0.445149	-0.887792	-0.099642
38509	0.221790	2.244684	-9.528473	0.001697	0.010777	0.017095	-0.161259	-0.521786	0.615643	0.061305	0.444874	-0.887930	-0.099543
38510	0.207472	2.268835	-9.532879	-0.003634	-0.001442	0.005566	-0.161533	-0.519840	0.614879	0.061254	0.444893	-0.887913	-0.099649
38511	0.192957	2.264226	-9.503965	-0.005449	0.009037	0.013524	-0.160311	-0.523455	0.613117	0.061429	0.444669	-0.888007	-0.099696
38512	0.185689	2.259597	-9.463097	0.009765	0.003793	0.010092	-0.161510	-0.522894	0.613535	0.061363	0.444657	-0.888039	-0.099510
38513	0.198064	2.302702	-9.493953	0.020522	0.003806	0.006651	-0.160599	-0.520678	0.614988	0.061200	0.444577	-0.888130	-0.099153
38514	0.212532	2.302339	-9.575800	0.026747	0.003796	0.017268	-0.160868	-0.519983	0.614868	0.060995	0.444436	-0.888270	-0.098658
38515	0.200224	2.268848	-9.547237	-0.000039	0.006441	0.004742	-0.163126	-0.519831	0.615035	0.061057	0.444370	-0.888300	-0.098646
38516	0.185602	2.249763	-9.532909	-0.003580	0.012583	-0.002311	-0.162475	-0.519837	0.618701	0.061237	0.444545	-0.888201	-0.098636
38517	0.216711	2.210952	-9.560062	-0.010758	0.013441	0.002910	-0.162470	-0.520392	0.618170	0.061514	0.444513	-0.888185	-0.098753
38518	0.255299	2.201286	-9.476385	0.021432	0.016039	0.005783	-0.162598	-0.520113	0.616337	0.061553	0.444610	-0.888189	-0.098257
38519	0.241143	2.249358	-9.523780	0.014289	0.012557	0.003089	-0.162070	-0.520116	0.617117	0.061592	0.444603	-0.888225	-0.097934
38520	0.231653	2.273442	-9.537842	-0.008084	0.012552	0.004697	-0.162993	-0.520110	0.615686	0.061828	0.444672	-0.888168	-0.097994
38521	0.214926	2.297678	-9.520595	-0.007230	-0.004954	0.008174	-0.164439	-0.520378	0.612161	0.061758	0.444513	-0.888228	-0.098205
38522	0.217284	2.288193	-9.470251	0.014260	0.007294	0.006609	-0.163115	-0.520386	0.612797	0.061706	0.444563	-0.888240	-0.097912
38523	0.208009	2.341235	-9.452737	0.003528	0.010789	0.006556	-0.163127	-0.519832	0.615560	0.061817	0.444477	-0.888287	-0.097800
38524	0.290197	2.354841	-9.513376	-0.028705	0.005507	0.011569	-0.164055	-0.520104	0.615571	0.062122	0.444354	-0.888274	-0.098282
38525	0.241669	2.323826	-9.554173	-0.066243	0.002042	0.002480	-0.164570	-0.522600	0.615292	0.062693	0.444236	-0.888158	-0.099496
38526	0.236419	2.263857	-9.513958	-0.025127	-0.011962	0.006242	-0.164294	-0.522461	0.611875	0.062646	0.444180	-0.888124	-0.100076
38527	0.245668	2.206091	-9.502685	-0.005506	-0.020735	0.016913	-0.162699	-0.522608	0.611455	0.062300	0.443836	-0.888285	-0.100390
38528	0.201985	2.177429	-9.548304	-0.005492	-0.004969	0.019622	-0.162566	-0.523998	0.613540	0.062233	0.443606	-0.888387	-0.100541
38529	0.183384	2.278527	-9.571015	-0.054742	-0.006746	0.028976	-0.162831	-0.523163	0.612240	0.062594	0.443015	-0.888538	-0.101587
38530	0.183938	2.355525	-9.560521	-0.073429	-0.008450	0.005939	-0.162288	-0.524832	0.611427	0.063038	0.442923	-0.888391	-0.102994
38531	0.184212	2.393995	-9.564888	-0.046580	-0.010189	0.004373	-0.163342	-0.526770	0.612474	0.063213	0.442771	-0.888342	-0.103958
38532	0.174627	2.405950	-9.612737	-0.025058	0.003841	-0.000700	-0.161215	-0.526920	0.611652	0.063436	0.442898	-0.888210	-0.104404
38533	0.160217	2.422386	-9.780666	-0.012497	0.002142	-0.004127	-0.161857	-0.529414	0.609536	0.063508	0.442965	-0.888140	-0.104665
38534	0.188823	2.367147	-9.680603	-0.026831	-0.001390	-0.004267	-0.162922	-0.529409	0.610472	0.063647	0.443155	-0.887974	-0.105192
38535	0.179180	2.363029	-9.478676	-0.064439	0.007302	-0.000987	-0.162244	-0.530661	0.608479	0.064276	0.443111	-0.887815	-0.106324
38536	0.164959	2.394939	-9.305136	-0.157460	0.020386	-0.008660	-0.162626	-0.534686	0.610415	0.065951	0.443259	-0.887296	-0.108982
38537	0.208883	2.457268	-9.261536	-0.259502	0.030808	0.002969	-0.161124	-0.539828	0.606795	0.068734	0.442930	-0.886700	-0.113362
38538	0.219807	2.637279	-9.360506	-0.352555	0.033411	0.007623	-0.162530	-0.545231	0.600329	0.072399	0.442495	-0.885841	-0.119338
38539	0.235319	2.783563	-9.464711	-0.438466	0.054371	0.021199	-0.164964	-0.555764	0.592646	0.077221	0.441600	-0.884865	-0.126648
38540	0.195361	2.935504	-9.433778	-0.569116	0.055203	0.025579	-0.166186	-0.568940	0.584261	0.083219	0.440495	-0.883450	-0.136216
38541	0.252380	3.135338	-9.225273	-0.690916	0.047187	0.044067	-0.167520	-0.585170	0.574928	0.090182	0.438655	-0.881788	-0.147983
38542	0.252020	3.423857	-9.265216	-0.941437	0.047119	0.045826	-0.169873	-0.605000	0.559535	0.099325	0.436303	-0.879117	-0.164093
38543	0.148875	3.848881	-8.975829	-1.335141	0.064463	0.050180	-0.170448	-0.629138	0.535932	0.112160	0.432824	-0.874727	-0.186913
38544	0.142356	3.928029	-8.280261	-1.665418	0.102681	0.069063	-0.172543	-0.662149	0.506223	0.128488	0.428071	-0.868363	-0.214921
38545	0.416977	5.194872	-8.614164	-2.206854	0.138252	0.122705	-0.176688	-0.700417	0.464151	0.150089	0.420444	-0.858721	-0.251589
38546	0.440282	5.746077	-8.427768	-2.784835	0.128435	0.114153	-0.183583	-0.751982	0.395465	0.175937	0.410143	-0.843967	-0.297570
38547	0.615140	6.527101	-7.425261	-2.867415	0.091329	0.138175	-0.188662	-0.794948	0.324474	0.201420	0.397593	-0.826340	-0.344255
38548	0.832666	7.201482	-6.578169	-2.535745	0.042101	0.165140	-0.191199	-0.823911	0.262381	0.223048	0.384426	-0.808991	-0.384708
38549	0.841793	7.774136	-5.706415	-2.230714	0.005273	0.149702	-0.196035	-0.844949	0.199745	0.241141	0.371688	-0.792153	-0.419753
38550	0.933171	8.372143	-4.986498	-2.194913	0.005137	0.130655	-0.199866	-0.858499	0.141109	0.258299	0.358694	-0.773945	-0.453464
38551	0.844811	8.816051	-3.990403	-2.384614	0.006691	0.109988	-0.208347	-0.863408	0.069499	0.276154	0.344288	-0.752197	-0.489289
38552	0.904453	9.029375	-3.296266	-2.706780	0.025682	0.111244	-0.211796	-0.864594	-0.005039	0.295731	0.327370	-0.725303	-0.528495
38553	0.735041	9.281610	-2.260816	-3.010233	0.030664	0.116179	-0.210256	-0.858730	-0.075907	0.316505	0.307578	-0.692779	-0.570331
38554	0.751272	9.150338	-1.099186	-3.265517	0.046015	0.150445	-0.212984	-0.839228	-0.163379	0.338114	0.284661	-0.654806	-0.613088
38555	0.815566	9.310963	0.464360	-3.505511	0.075318	0.161999	-0.215809	-0.801956	-0.252249	0.360128	0.259035	-0.610679	-0.655957
38556	0.772322	9.307392	1.546253	-3.537938	0.064558	0.176692	-0.227992	-0.746579	-0.350774	0.380508	0.231585	-0.563340	-0.695866
38557	0.983346	9.050699	3.091718	-3.360916	0.041520	0.155719	-0.230746	-0.682381	-0.428346	0.397782	0.204268	-0.515720	-0.730805
38558	1.116859	8.765321	4.498121	-3.074684	0.034322	0.131215	-0.227704	-0.620446	-0.490011	0.411757	0.178549	-0.470189	-0.759933
38559	1.152500	8.311390	5.595787	-2.843858	0.020229	0.097472	-0.228455	-0.551000	-0.541564	0.422881	0.154148	-0.426334	-0.784634
38560	1.104113	7.575529	7.099525	-2.562896	0.025373	0.050023	-0.226440	-0.484629	-0.582161	0.431153	0.132200	-0.385585	-0.804956
38561	1.198426	7.235282	7.767771	-2.528707	0.082199	0.004545	-0.234883	-0.404601	-0.614321	0.437974	0.111397	-0.343552	-0.823250
38562	1.478621	5.900109	7.622618	-2.825756	0.095217	0.003836	-0.232837	-0.328798	-0.641432	0.444219	0.087972	-0.295766	-0.841102
38563	1.298357	4.661114	7.864696	-2.873337	0.086433	0.022639	-0.223502	-0.253454	-0.665113	0.449419	0.063478	-0.246083	-0.856409
38564	1.262260	3.639291	8.701683	-2.716254	0.081821	0.078183	-0.221027	-0.169611	-0.676131	0.453896	0.039945	-0.198667	-0.867706
38565	1.235929	2.981858	9.165431	-2.486406	0.096656	0.087705	-0.219876	-0.091596	-0.678521	0.457219	0.018467	-0.154268	-0.875678
38566	1.162513	2.165193	9.351356	-2.454209	0.105421	0.083417	-0.220673	-0.002053	-0.673677	0.459324	-0.002462	-0.110260	-0.881395
38567	1.033726	1.377355	9.384268	-2.622399	0.113312	0.075929	-0.217448	0.076080	-0.662179	0.460140	-0.024916	-0.062633	-0.885284
38568	1.053020	0.353313	9.636708	-2.532970	0.110679	0.071944	-0.210448	0.143364	-0.649666	0.459674	-0.046378	-0.016750	-0.886717
38569	0.896373	-0.612608	9.569271	-2.136597	0.082895	0.058723	-0.209048	0.209980	-0.628146	0.458326	-0.064748	0.022219	-0.886144
38570	0.794446	-1.353114	9.417429	-1.507588	0.027185	0.040077	-0.207026	0.259654	-0.605098	0.456850	-0.078115	0.049174	-0.884742
38571	1.001563	-1.775077	9.607874	-0.859766	-0.037401	0.005640	-0.210514	0.300198	-0.585076	0.455558	-0.086851	0.064328	-0.883621
38572	0.773197	-2.326761	10.314928	-0.483140	-0.051340	-0.008467	-0.213026	0.316032	-0.575557	0.454603	-0.092250	0.072338	-0.882946
38573	1.285652	-2.256160	10.325739	-0.196132	-0.018293	0.045593	-0.209869	0.318928	-0.572425	0.455052	-0.094523	0.075992	-0.882167
38574	1.387577	-2.187105	10.356899	-0.026156	0.011433	0.059259	-0.209365	0.322534	-0.570821	0.456018	-0.094553	0.076627	-0.881610
38575	1.448728	-2.409461	10.163940	0.079357	0.041174	0.086511	-0.207228	0.321135	-0.572444	0.457610	-0.093219	0.076005	-0.880980
38576	1.514682	-1.954157	9.774438	0.358470	0.056989	0.114238	-0.207320	0.316140	-0.575906	0.460179	-0.088841	0.070380	-0.880562
38577	1.369597	-1.981835	9.792195	0.646620	0.061503	0.104937	-0.202315	0.304734	-0.584499	0.463031	-0.081919	0.059933	-0.880511
38578	1.366697	-1.710201	9.730451	0.808457	0.083352	0.138856	-0.199797	0.288623	-0.595203	0.466625	-0.072871	0.046646	-0.880213
38579	1.199758	-1.076547	9.650248	0.610842	0.074658	0.115537	-0.194877	0.270000	-0.605442	0.469426	-0.066020	0.036905	-0.879726
38580	1.100864	-1.063474	9.740180	0.397889	0.060622	0.110440	-0.191599	0.257491	-0.611657	0.471817	-0.061217	0.030576	-0.879037
38581	0.987522	-0.708589	9.877429	0.283520	0.086031	0.081604	-0.189650	0.245823	-0.618631	0.473521	-0.057253	0.026615	-0.878517
38582	0.948746	-0.723167	9.730984	0.272950	0.095766	0.051615	-0.187731	0.238319	-0.623593	0.474663	-0.053039	0.022742	-0.878274
38583	0.942798	-0.868487	9.388072	0.240912	0.095903	0.022283	-0.183991	0.235246	-0.625781	0.475244	-0.049334	0.019531	-0.878253
38584	1.018821	-0.705559	9.374868	0.244608	0.067959	-0.010384	-0.182487	0.229270	-0.628490	0.475253	-0.045900	0.015827	-0.878508
38585	0.870708	-0.819727	9.418097	0.294776	0.038317	-0.034778	-0.182695	0.221638	-0.632502	0.474878	-0.042722	0.011050	-0.878945
38586	0.899839	-0.804905	9.619906	0.365539	0.058449	-0.051823	-0.182069	0.208311	-0.637897	0.474234	-0.038315	0.005092	-0.879550
38587	0.916660	-0.484590	9.796494	0.282319	0.095979	-0.041663	-0.180146	0.199140	-0.641431	0.473686	-0.034250	0.001065	-0.880027
38588	0.815787	-0.741516	9.683851	0.087244	0.128320	-0.025364	-0.177199	0.195376	-0.643089	0.473275	-0.031247	0.000685	-0.880360
38589	0.845597	-0.634986	9.987656	-0.175104	0.100988	0.000829	-0.174146	0.196194	-0.644703	0.473161	-0.031438	0.004792	-0.880402
38590	0.651162	-0.474473	10.068089	-0.371217	0.120126	0.041854	-0.172214	0.205067	-0.642675	0.473618	-0.032913	0.012449	-0.880027
38591	0.608711	-0.325660	9.856258	-0.464246	0.130644	0.046549	-0.167142	0.219751	-0.637354	0.474061	-0.035305	0.021939	-0.879511
38592	0.539230	-0.585010	9.817823	-0.363959	0.141237	0.032307	-0.163510	0.231251	-0.632436	0.474279	-0.036339	0.029660	-0.879124
38593	0.472047	-0.513395	9.468321	-0.095440	0.130938	0.017527	-0.159042	0.237750	-0.630864	0.474420	-0.035231	0.032622	-0.878988
38594	0.287254	-0.689964	9.463078	0.119328	0.096097	-0.000400	-0.156909	0.237601	-0.633393	0.474417	-0.032492	0.031392	-0.879140
38595	0.272696	-0.686303	9.049849	0.210494	0.013071	0.007909	-0.155814	0.233154	-0.635554	0.474665	-0.030545	0.027838	-0.879196
38596	0.032817	-0.826200	9.884314	0.165613	-0.015919	0.007502	-0.155226	0.224823	-0.638404	0.474887	-0.029331	0.024736	-0.879210
38597	0.260318	-0.773363	10.438160	0.013488	-0.007377	-0.000695	-0.158666	0.223593	-0.639020	0.474870	-0.029602	0.024452	-0.879218
38598	0.643566	-0.868208	10.289555	-0.188742	0.011707	0.012749	-0.154587	0.228984	-0.638110	0.474957	-0.031264	0.027846	-0.879013
38599	0.532657	-0.838946	10.137026	-0.159977	0.062552	0.002611	-0.155952	0.233710	-0.635153	0.474848	-0.031962	0.031267	-0.878931
38600	0.382910	-0.820633	9.451137	-0.182979	0.090805	-0.027350	-0.153329	0.238415	-0.633964	0.474172	-0.032202	0.035286	-0.879135
38601	0.212506	-1.002918	9.186130	-0.385155	0.048018	-0.041295	-0.152325	0.247293	-0.632184	0.473131	-0.035314	0.042497	-0.879258
38602	0.063203	-0.959447	9.649384	-0.406664	0.033103	-0.050274	-0.151749	0.259781	-0.627604	0.471901	-0.038704	0.049882	-0.879388
38603	0.243393	-0.747144	9.530096	-0.240125	0.041912	-0.069303	-0.150490	0.268517	-0.622678	0.470429	-0.040558	0.054442	-0.879823
38604	0.293566	-0.817742	9.382240	-0.091511	0.012278	-0.093908	-0.152240	0.271441	-0.620259	0.468674	-0.041388	0.056049	-0.880619
38605	0.363009	-0.906631	9.594527	-0.001847	-0.043608	-0.158707	-0.153574	0.272142	-0.619312	0.465905	-0.042597	0.055501	-0.882064
38606	0.496985	-0.757324	9.994063	0.059218	-0.080303	-0.228907	-0.159950	0.272731	-0.618421	0.461988	-0.043798	0.053470	-0.884189
38607	0.625113	-0.741151	10.103703	0.075565	-0.067987	-0.281651	-0.165499	0.269153	-0.619291	0.457120	-0.044844	0.051167	-0.886799
38608	0.396639	-0.952951	10.264273	0.075743	-0.050358	-0.321216	-0.171174	0.264187	-0.620042	0.451516	-0.045456	0.049033	-0.889754
38609	0.202860	-1.029032	10.060775	0.099227	0.005812	-0.348111	-0.175922	0.259493	-0.620411	0.445377	-0.045019	0.046893	-0.892980
38610	0.018709	-1.127531	10.416945	0.120748	0.038198	-0.359265	-0.180263	0.253687	-0.621847	0.439004	-0.043680	0.044712	-0.896308
38611	0.076740	-1.122637	10.591953	0.117264	0.068807	-0.375942	-0.184072	0.248017	-0.623683	0.432276	-0.041941	0.042784	-0.899749
38612	0.331053	-1.359864	10.748064	0.119168	0.121239	-0.391728	-0.186285	0.242061	-0.626072	0.425189	-0.039147	0.041319	-0.903313
38613	0.385572	-1.482486	10.116475	0.146141	0.175607	-0.387837	-0.187572	0.236794	-0.628731	0.418118	-0.035238	0.039787	-0.906836
38614	0.594145	-1.664940	9.189646	0.216738	0.151180	-0.351363	-0.187113	0.228326	-0.632368	0.411745	-0.031047	0.036834	-0.910025
38615	0.472195	-1.828096	9.010965	0.264040	0.093489	-0.338002	-0.189570	0.219873	-0.636748	0.405656	-0.027634	0.032555	-0.913028
38616	0.499712	-1.702496	9.252519	0.158317	0.056614	-0.323033	-0.189908	0.210436	-0.638281	0.399779	-0.025611	0.029908	-0.915766
38617	0.430787	-1.552403	9.391837	-0.036865	0.030258	-0.305117	-0.192938	0.207121	-0.639056	0.394128	-0.025775	0.030686	-0.918181
38618	0.510175	-1.598367	9.508393	-0.174072	0.056252	-0.232040	-0.195731	0.207553	-0.638090	0.389716	-0.026341	0.034170	-0.919924
38619	0.318869	-1.675961	9.602887	-0.166289	0.096381	-0.163948	-0.197871	0.210480	-0.638028	0.386521	-0.026238	0.037959	-0.921125
38620	0.122398	-1.453723	9.412457	-0.223734	0.106842	-0.113994	-0.196181	0.216023	-0.637211	0.384199	-0.026171	0.042812	-0.921886
38621	-0.069022	-1.202468	9.284806	-0.322290	0.070089	-0.090061	-0.194254	0.225173	-0.634129	0.382279	-0.027686	0.049338	-0.922313
38622	-0.189232	-1.131455	9.390009	-0.342179	-0.022689	-0.074632	-0.195386	0.233921	-0.628247	0.380711	-0.030880	0.055400	-0.922516
38623	-0.058250	-1.057258	9.603641	-0.203613	-0.074372	-0.069433	-0.198084	0.240182	-0.625911	0.379361	-0.034110	0.058639	-0.922759
38624	0.188666	-0.972647	9.585659	-0.073961	-0.117298	-0.062532	-0.201567	0.243808	-0.622408	0.378278	-0.036995	0.059038	-0.923066
38625	0.540724	-1.045026	9.625051	-0.000682	-0.126174	-0.047171	-0.205949	0.243137	-0.620510	0.377533	-0.039614	0.058121	-0.923321
38626	0.677356	-0.859880	9.952873	0.031539	-0.117510	-0.054846	-0.211389	0.243445	-0.621080	0.376665	-0.041696	0.056574	-0.923680
38627	0.572306	-0.721519	10.883109	0.101414	-0.056352	-0.080511	-0.216287	0.241806	-0.621547	0.375305	-0.042292	0.054210	-0.924348
38628	0.682223	-0.877030	10.649640	0.110635	0.017247	-0.113722	-0.215860	0.237084	-0.621995	0.373259	-0.041352	0.052164	-0.925336
38629	0.713434	-1.225062	10.183903	0.169890	0.043669	-0.139699	-0.216354	0.231674	-0.623879	0.370746	-0.039656	0.049199	-0.926582
38630	0.736511	-1.365623	9.898479	0.221780	0.071701	-0.123388	-0.216843	0.225986	-0.626292	0.368543	-0.036890	0.045489	-0.927764
38631	0.448777	-1.405366	9.539984	0.221702	0.076171	-0.095089	-0.215856	0.218209	-0.630192	0.366849	-0.034175	0.041843	-0.928710
38632	0.417107	-1.113433	9.750312	0.211979	0.077948	-0.125048	-0.216467	0.211690	-0.634581	0.364583	-0.031362	0.038358	-0.929852
38633	0.443894	-1.075759	9.553430	0.141412	0.078884	-0.144941	-0.215499	0.206411	-0.636881	0.361894	-0.029224	0.036194	-0.931058
38634	0.110068	-1.146286	9.235838	0.145043	0.028344	-0.162628	-0.217066	0.202811	-0.638337	0.358909	-0.027850	0.033571	-0.932353
38635	-0.290585	-1.132067	9.717749	0.255110	0.021432	-0.181124	-0.218337	0.194767	-0.641024	0.355634	-0.025965	0.028882	-0.933818
38636	-0.579030	-0.964435	10.313417	0.286478	0.072172	-0.192940	-0.218797	0.185333	-0.645706	0.352110	-0.022777	0.023912	-0.935376
38637	-0.746211	-0.703476	10.274598	0.125786	0.126573	-0.253729	-0.218214	0.177418	-0.647764	0.347334	-0.019810	0.022389	-0.937265
38638	-0.475513	-0.649835	9.628750	-0.081490	0.133682	-0.300210	-0.216852	0.172553	-0.649803	0.341584	-0.018091	0.024695	-0.939352
38639	-0.215285	-0.711394	9.039351	-0.136939	0.093472	-0.301719	-0.218988	0.174230	-0.648966	0.335793	-0.017552	0.027874	-0.941360
38640	-0.014493	-0.664533	9.143909	-0.029778	0.026865	-0.278321	-0.221109	0.174519	-0.649849	0.330503	-0.017489	0.028487	-0.943213
38641	0.036099	-0.690499	9.433993	0.055995	0.013653	-0.263672	-0.223230	0.173698	-0.649169	0.325516	-0.017138	0.027510	-0.944981
38642	-0.056081	-0.749803	9.470160	0.072197	-0.020370	-0.296266	-0.227445	0.168168	-0.648897	0.319927	-0.017303	0.025882	-0.946930
38643	0.046760	-0.548833	9.380251	0.015185	-0.050008	-0.356696	-0.230598	0.163743	-0.650600	0.313176	-0.018456	0.025236	-0.949180
38644	0.182068	-0.540079	9.441674	-0.008716	-0.083156	-0.424881	-0.238808	0.159900	-0.649200	0.305116	-0.020391	0.024695	-0.951777
38645	0.429388	-0.404437	9.594922	0.097894	-0.116382	-0.468332	-0.244349	0.154378	-0.649171	0.296265	-0.022364	0.022000	-0.954590
38646	0.506317	-0.468485	10.083829	0.119453	-0.112928	-0.499932	-0.253323	0.145264	-0.648337	0.286786	-0.024119	0.018800	-0.957506
38647	0.130907	-0.294015	10.334229	0.120576	-0.070772	-0.543686	-0.261630	0.136981	-0.649737	0.276423	-0.025108	0.015877	-0.960577
38648	-0.442796	-0.136844	9.927588	0.168433	-0.035336	-0.617014	-0.267141	0.125766	-0.648977	0.264619	-0.025139	0.012110	-0.963949
38649	-0.765718	-0.386385	10.090941	0.211718	-0.049062	-0.701298	-0.274355	0.112340	-0.650840	0.251171	-0.025191	0.007484	-0.967586
38650	-0.162015	-0.060569	10.416350	0.233734	0.005201	-0.812091	-0.280236	0.096964	-0.651429	0.235510	-0.024124	0.002556	-0.971569
38651	0.099343	-0.639268	9.830609	0.015982	0.049179	-0.910631	-0.286227	0.078812	-0.653619	0.217764	-0.023172	0.002126	-0.975724
38652	0.264384	-0.520532	9.751236	-0.214438	0.105255	-0.984386	-0.289894	0.070919	-0.654430	0.198370	-0.022179	0.006294	-0.979856
38653	0.377885	-0.840542	9.220218	-0.192339	0.201820	-1.080892	-0.293583	0.065525	-0.653246	0.177012	-0.019164	0.010511	-0.983966
38654	0.593699	-1.714293	8.780492	-0.333496	0.182684	-1.126282	-0.294329	0.057755	-0.654625	0.154609	-0.017072	0.017269	-0.987677
38655	0.713871	-1.803337	9.071654	-0.528863	0.101951	-1.089288	-0.298579	0.057222	-0.652727	0.132816	-0.017156	0.027884	-0.990600
38656	0.796486	-2.090610	9.728593	-0.411267	0.095486	-0.998673	-0.299912	0.057784	-0.651913	0.112787	-0.017001	0.035923	-0.992824
38657	0.528362	-2.113773	10.122405	-0.277726	0.083831	-0.865499	-0.303089	0.055580	-0.650574	0.095409	-0.016719	0.041654	-0.994426
38658	0.192977	-1.740446	10.218520	-0.249431	0.074119	-0.794660	-0.305984	0.051153	-0.650049	0.079428	-0.016472	0.046476	-0.995620
38659	0.196566	-1.235656	10.120944	-0.180062	0.071296	-0.697132	-0.308609	0.045475	-0.649015	0.065393	-0.016130	0.050296	-0.996461
38660	-0.150346	-1.122117	10.182925	-0.035388	0.104509	-0.627981	-0.308971	0.039369	-0.649202	0.052737	-0.014816	0.050926	-0.997199
38661	0.117426	-0.808148	9.710742	-0.012409	0.114843	-0.547596	-0.308381	0.031455	-0.653229	0.041672	-0.013230	0.051463	-0.997717
38662	-0.289483	-0.973746	9.580158	-0.162173	0.107773	-0.471078	-0.307951	0.026733	-0.654595	0.032096	-0.011791	0.054659	-0.997919
38663	-0.265632	-1.010469	9.430514	-0.456622	0.116411	-0.446769	-0.307555	0.027703	-0.655511	0.022922	-0.010356	0.064052	-0.997630
38664	-0.055389	-1.327170	9.441884	-0.693031	0.142423	-0.397418	-0.305760	0.037966	-0.654385	0.014643	-0.008432	0.077852	-0.996822
38665	0.044049	-1.597977	9.233617	-0.714061	0.115963	-0.301701	-0.303474	0.054194	-0.651895	0.008308	-0.006901	0.092369	-0.995666
38666	0.124692	-1.481562	9.753409	-0.273556	0.068452	-0.197340	-0.303023	0.067102	-0.650329	0.004201	-0.006040	0.097799	-0.995179
38667	0.082286	-1.673397	9.838095	0.340941	0.033553	-0.170106	-0.302461	0.062379	-0.651566	0.000775	-0.005780	0.091262	-0.995810
38668	0.069678	-1.408866	9.788368	0.531228	0.019467	-0.107029	-0.303018	0.046281	-0.655395	-0.001345	-0.005671	0.080666	-0.996724
38669	0.310912	-1.435594	9.528809	0.187597	0.035055	-0.083995	-0.302019	0.034893	-0.656837	-0.003072	-0.005222	0.077150	-0.997001
38670	0.028720	-1.726676	9.583177	-0.252813	0.019177	-0.047586	-0.302033	0.036558	-0.655638	-0.004099	-0.004989	0.082186	-0.996596
38671	-0.198115	-1.714324	9.897726	-0.356644	0.026141	-0.044729	-0.301763	0.036835	-0.657346	-0.005085	-0.004609	0.089520	-0.995961
38672	-0.151231	-1.903120	9.630770	-0.293805	0.029794	-0.083076	-0.299963	0.045848	-0.655708	-0.006841	-0.004226	0.095361	-0.995410
38673	-0.221306	-2.239974	9.415996	-0.143464	0.008926	-0.090911	-0.300678	0.054320	-0.654825	-0.008693	-0.004281	0.098452	-0.995095
38674	-0.305836	-2.598271	10.018280	-0.088184	-0.035806	-0.080157	-0.301756	0.056268	-0.653213	-0.010239	-0.005228	0.100208	-0.994900
38675	-0.274900	-2.346293	10.693881	-0.088411	-0.021175	-0.043069	-0.302286	0.055993	-0.653208	-0.011072	-0.005770	0.102227	-0.994683
38676	0.073200	-1.928504	9.767942	-0.139261	0.006890	-0.039812	-0.303065	0.054333	-0.655314	-0.011914	-0.005775	0.104993	-0.994385
38677	0.438287	-1.842249	9.015902	-0.183036	0.017408	-0.030476	-0.302303	0.058909	-0.653179	-0.012587	-0.005513	0.108864	-0.993962
38678	0.261411	-2.268452	9.199998	-0.104550	-0.021136	0.006047	-0.303526	0.063774	-0.652849	-0.012448	-0.005985	0.110950	-0.993730
38679	-0.039603	-2.516018	10.064998	0.059761	-0.021289	0.051323	-0.303123	0.063217	-0.653386	-0.011382	-0.006371	0.110018	-0.993844
38680	0.031207	-2.084580	10.535620	0.189339	-0.004825	0.080581	-0.302037	0.058768	-0.652922	-0.009762	-0.006425	0.106267	-0.994269
38681	-0.055288	-2.021524	10.484215	0.190352	0.024121	0.064872	-0.303968	0.050451	-0.656389	-0.008506	-0.005896	0.102695	-0.994659
38682	0.076143	-1.847434	9.542923	0.147577	0.036535	0.057573	-0.300216	0.045435	-0.658597	-0.007439	-0.005167	0.099761	-0.994970
38683	0.131314	-1.887470	9.176660	0.101064	0.020830	0.059804	-0.300202	0.043213	-0.658751	-0.006289	-0.004700	0.097947	-0.995161
38684	0.008367	-1.870870	9.572080	0.115372	0.019058	0.050240	-0.298984	0.039876	-0.660116	-0.005335	-0.004329	0.095655	-0.995391
38685	-0.024553	-1.750034	9.674699	0.097652	0.043617	0.016748	-0.297226	0.035008	-0.661767	-0.005085	-0.003484	0.093884	-0.995564
38686	0.152859	-1.583853	9.410698	-0.059728	0.057594	0.008589	-0.297479	0.033483	-0.662566	-0.005050	-0.002407	0.095070	-0.995455
38687	0.240528	-1.820120	9.455294	-0.114202	0.041870	-0.021901	-0.294825	0.034580	-0.664433	-0.005581	-0.001660	0.097498	-0.995219
38688	0.317480	-1.868522	9.555019	-0.023627	0.047212	-0.068840	-0.293762	0.034991	-0.665496	-0.007065	-0.000943	0.097962	-0.995165
38689	0.411066	-1.953267	9.610921	-0.121053	0.030591	-0.097854	-0.293885	0.034160	-0.666947	-0.009087	-0.000590	0.100516	-0.994894
38690	0.399669	-1.865892	9.837950	-0.084522	0.026117	-0.071153	-0.293098	0.035266	-0.666160	-0.010578	-0.000290	0.102195	-0.994708
38691	0.517291	-1.619748	9.613838	-0.038249	0.073206	0.006037	-0.291232	0.035118	-0.668291	-0.010622	0.001075	0.103064	-0.994617
38692	0.143701	-1.516209	9.483658	0.158366	0.089006	0.064939	-0.289897	0.033306	-0.667804	-0.009538	0.002854	0.099895	-0.994948
38693	-0.214333	-1.265843	9.427135	0.340882	0.033196	0.053891	-0.287707	0.024134	-0.671736	-0.008565	0.003448	0.093174	-0.995607
38694	-0.608443	-1.345846	9.790137	0.224603	0.033247	0.035514	-0.285392	0.015793	-0.674875	-0.007963	0.004046	0.088695	-0.996019
38695	-0.672018	-1.136764	10.355501	-0.187012	0.050533	0.034389	-0.283124	0.014116	-0.675714	-0.007363	0.005075	0.092431	-0.995679
38696	-0.391858	-1.127326	10.223405	-0.536819	0.079248	0.038914	-0.283057	0.024943	-0.674819	-0.006725	0.006715	0.103101	-0.994626
38697	-0.148388	-1.508429	9.709790	-0.202991	0.079402	0.030633	-0.279530	0.034919	-0.675430	-0.006259	0.008326	0.107092	-0.994195
38698	-0.175036	-1.846072	9.348022	0.056407	0.047153	0.045571	-0.278088	0.038938	-0.676987	-0.005487	0.009263	0.105959	-0.994312
38699	-0.753588	-1.713265	9.614115	0.071536	-0.019212	0.037706	-0.278595	0.035471	-0.678065	-0.004714	0.008914	0.104481	-0.994476
38700	-0.815703	-1.623412	9.735858	0.213878	-0.061106	0.005142	-0.280550	0.030068	-0.679139	-0.004575	0.007601	0.100233	-0.994924
38701	-0.700076	-1.671631	9.993880	0.287371	-0.054096	-0.027832	-0.282200	0.017584	-0.680026	-0.005064	0.006444	0.094443	-0.995497
38702	-0.281631	-1.906573	9.742414	0.158832	-0.022575	-0.079931	-0.283337	0.008150	-0.680891	-0.006717	0.005742	0.091294	-0.995785
38703	-0.190803	-2.024007	9.326884	0.040698	-0.033076	-0.065892	-0.284266	0.008294	-0.681007	-0.007975	0.004964	0.090435	-0.995858
38704	-0.374005	-1.983602	9.487558	0.103370	-0.032135	-0.078590	-0.288499	0.005124	-0.679530	-0.009545	0.004077	0.088391	-0.996032
38705	-0.080308	-1.774195	9.497046	0.026527	-0.036568	-0.102122	-0.288724	-0.000843	-0.681424	-0.011518	0.003177	0.087832	-0.996064
38706	-0.186218	-1.725347	9.469680	0.083810	-0.053996	-0.110537	-0.290555	-0.004442	-0.683007	-0.013702	0.001800	0.086184	-0.996183
38707	-0.043732	-1.721842	9.406000	0.101718	-0.043524	-0.108647	-0.291714	-0.011377	-0.681746	-0.015797	0.000734	0.084137	-0.996329
38708	0.057397	-1.770065	9.625692	0.026355	-0.027973	-0.065126	-0.292900	-0.012342	-0.682394	-0.017114	-0.000029	0.083624	-0.996350
38709	0.068874	-1.510879	9.462734	0.026188	-0.029795	-0.022785	-0.294222	-0.012751	-0.683166	-0.017521	-0.000662	0.083080	-0.996389
38710	0.057726	-1.717752	9.429207	0.107462	-0.064809	-0.001209	-0.296725	-0.016069	-0.682898	-0.017497	-0.002081	0.080965	-0.996561
38711	0.193827	-1.602740	9.631246	0.244123	-0.088574	0.038450	-0.296795	-0.027314	-0.682484	-0.016582	-0.003872	0.076107	-0.996954
38712	0.205989	-1.238596	9.183475	0.213771	-0.110355	0.031181	-0.299676	-0.033267	-0.683550	-0.015853	-0.006183	0.071886	-0.997268
38713	-0.208763	-1.512437	9.818421	0.183349	-0.143554	0.002697	-0.303759	-0.039493	-0.681843	-0.015577	-0.009098	0.068248	-0.997505
38714	-0.201755	-1.240030	10.821336	0.238906	-0.110428	-0.031994	-0.306106	-0.047255	-0.681097	-0.016097	-0.011507	0.063513	-0.997785
38715	-0.116496	-1.113069	10.081792	0.233874	-0.019240	-0.058119	-0.310302	-0.056672	-0.679814	-0.017184	-0.012012	0.058797	-0.998050
38716	-0.063304	-1.081912	9.394300	-0.066595	-0.008660	-0.071720	-0.310138	-0.061393	-0.681176	-0.018726	-0.012333	0.060116	-0.997940
38717	-0.239725	-1.447683	9.677629	-0.242066	0.000004	-0.056253	-0.311083	-0.058055	-0.681916	-0.019912	-0.012257	0.064904	-0.997618
38718	-0.158377	-1.571658	10.245123	-0.229740	0.013790	-0.024453	-0.310456	-0.051812	-0.681732	-0.020552	-0.012010	0.069480	-0.997299
38719	0.269175	-1.203438	9.829867	-0.068707	0.041729	0.001450	-0.309544	-0.049040	-0.681456	-0.020598	-0.011085	0.070809	-0.997216
38720	0.223786	-1.113670	9.179952	0.061099	0.040158	0.004199	-0.309534	-0.049594	-0.683563	-0.020626	-0.010392	0.069579	-0.997309
38721	-0.092581	-1.116079	9.158619	0.021907	0.019349	-0.040126	-0.309265	-0.050151	-0.683572	-0.021450	-0.010004	0.069089	-0.997330
38722	-0.135637	-1.062455	9.279780	-0.093494	0.005330	-0.051570	-0.307920	-0.052657	-0.684668	-0.022596	-0.010016	0.070945	-0.997174
38723	-0.493253	-1.097710	9.424265	-0.173953	-0.010311	-0.075026	-0.308710	-0.052373	-0.686885	-0.024109	-0.010151	0.074351	-0.996889
38724	-0.635597	-1.086306	9.644341	-0.122010	-0.036495	-0.099375	-0.311126	-0.049586	-0.683669	-0.026137	-0.011055	0.076785	-0.996644
38725	-0.683572	-1.042516	9.683713	-0.057518	-0.062665	-0.123650	-0.312064	-0.047915	-0.683638	-0.028508	-0.012307	0.077855	-0.996481
38726	-0.799459	-1.036989	9.622287	-0.071770	-0.123800	-0.153898	-0.315409	-0.044844	-0.680931	-0.031442	-0.015063	0.079322	-0.996239
38727	-0.751393	-1.431853	10.403266	-0.023524	-0.123940	-0.162471	-0.323370	-0.047023	-0.677417	-0.034473	-0.017547	0.079715	-0.996067
38728	-0.229828	-1.433874	10.285779	0.042718	-0.048844	-0.144247	-0.322687	-0.050915	-0.676416	-0.037292	-0.018870	0.078851	-0.996010
38729	0.129989	-1.766611	10.153869	0.099878	-0.027972	-0.113969	-0.324931	-0.053958	-0.674968	-0.039462	-0.019432	0.076740	-0.996080
38730	0.297556	-1.976758	10.291811	0.164133	-0.001872	-0.074731	-0.326767	-0.057974	-0.674455	-0.040915	-0.019804	0.073448	-0.996263
38731	0.527583	-1.878670	9.918417	0.144326	0.019030	-0.030782	-0.326574	-0.067275	-0.676389	-0.041484	-0.019351	0.070484	-0.996462
38732	0.502870	-1.605636	9.472321	0.104958	0.015586	-0.017791	-0.326954	-0.069493	-0.677849	-0.041858	-0.019243	0.068377	-0.996595
38733	0.335157	-1.421418	9.507131	0.124611	0.001624	-0.014967	-0.326819	-0.070883	-0.676158	-0.042099	-0.019113	0.065846	-0.996758
38734	0.292864	-1.266289	9.788082	0.160354	-0.008917	-0.014707	-0.326266	-0.075885	-0.674379	-0.042351	-0.019536	0.062656	-0.996945
38735	0.346169	-1.249133	10.028166	0.061965	0.005011	-0.024203	-0.327306	-0.078933	-0.675444	-0.042806	-0.019303	0.061368	-0.997010
38736	0.615963	-1.336051	9.822948	0.033400	0.036469	-0.024391	-0.326763	-0.079489	-0.678215	-0.043360	-0.018725	0.060667	-0.997040
38737	0.718429	-1.520368	9.589211	0.097795	0.036484	-0.013411	-0.325831	-0.080605	-0.677321	-0.043628	-0.017917	0.058665	-0.997163
38738	0.624744	-1.447811	9.480294	0.142413	0.020737	0.011575	-0.324866	-0.086719	-0.677397	-0.043408	-0.017704	0.055816	-0.997340
38739	0.490460	-1.321136	9.660766	0.100291	0.011955	0.020110	-0.324051	-0.089499	-0.678225	-0.042981	-0.017375	0.053823	-0.997474
38740	0.360595	-1.243419	9.573852	0.077875	0.013721	0.034109	-0.323908	-0.091166	-0.678637	-0.042328	-0.017222	0.052274	-0.997587
38741	0.253330	-1.391112	9.770164	0.032988	-0.001226	0.056636	-0.324699	-0.092550	-0.677720	-0.041182	-0.017065	0.051669	-0.997669
38742	0.303030	-1.203108	10.024261	0.024838	0.024020	0.079596	-0.324302	-0.091302	-0.679552	-0.039648	-0.016614	0.051186	-0.997763
38743	0.270084	-1.069412	9.612685	0.027579	0.025866	0.079669	-0.322040	-0.092703	-0.679075	-0.038073	-0.015894	0.050683	-0.997862
38744	0.260630	-1.036103	9.468942	0.072215	-0.009127	0.095741	-0.323097	-0.094364	-0.677631	-0.036169	-0.016125	0.049284	-0.997999
38745	0.197841	-1.048868	9.853891	0.150882	-0.010928	0.099841	-0.324671	-0.097131	-0.678160	-0.034116	-0.016212	0.046356	-0.998211
38746	0.300394	-0.895314	9.989367	0.111587	0.017025	0.089079	-0.324262	-0.098938	-0.678316	-0.032354	-0.015956	0.044149	-0.998373
38747	0.373547	-0.786215	9.670328	0.016824	0.011816	0.079565	-0.322659	-0.099918	-0.679794	-0.030771	-0.015530	0.043869	-0.998443
38748	0.353778	-0.846453	9.585685	0.004352	0.015358	0.070671	-0.321466	-0.100064	-0.679289	-0.029413	-0.015255	0.043798	-0.998491
38749	0.441494	-0.738749	9.634236	0.000684	0.004782	0.086462	-0.322270	-0.099227	-0.678218	-0.027693	-0.014971	0.043840	-0.998542
38750	0.441843	-0.692785	9.721286	0.022196	-0.003950	0.073377	-0.321604	-0.099786	-0.678233	-0.026260	-0.015089	0.043425	-0.998598
38751	0.440175	-0.589259	9.748929	0.031188	-0.020545	0.058423	-0.322008	-0.098395	-0.678607	-0.025070	-0.015373	0.042843	-0.998649
38752	0.447925	-0.519482	9.776103	0.033065	-0.007392	0.042635	-0.321203	-0.099788	-0.679027	-0.024247	-0.015591	0.042204	-0.998693
38753	0.414177	-0.511928	9.800515	0.040262	-0.005615	0.033893	-0.320663	-0.101179	-0.679312	-0.023558	-0.015622	0.041401	-0.998743
38754	0.450304	-0.526526	9.838491	0.024180	-0.005623	0.027593	-0.321725	-0.101868	-0.678121	-0.023047	-0.015813	0.040933	-0.998771
38755	0.332278	-0.491280	10.051420	0.006354	0.001405	0.009022	-0.323577	-0.103246	-0.677450	-0.022873	-0.015721	0.040773	-0.998783
38756	0.380073	-0.557011	9.915658	0.022563	-0.003776	-0.012052	-0.322656	-0.102141	-0.676928	-0.023156	-0.015907	0.040324	-0.998792
38757	0.381539	-0.684950	9.769966	0.027985	0.001525	-0.019066	-0.321593	-0.102285	-0.677208	-0.023538	-0.015858	0.039711	-0.998808
38758	0.412207	-0.781825	9.631590	0.033387	-0.001939	-0.024352	-0.321318	-0.104092	-0.676836	-0.024069	-0.016022	0.039042	-0.998819
38759	0.484612	-0.789424	9.690965	0.017272	0.005017	-0.021825	-0.322913	-0.104639	-0.675242	-0.024514	-0.015918	0.038646	-0.998825
38760	0.561446	-0.850233	9.665567	0.031458	-0.009053	0.002865	-0.322769	-0.105750	-0.676568	-0.024502	-0.016202	0.038027	-0.998845
38761	0.450916	-0.785623	10.061433	0.029730	-0.002055	-0.019114	-0.323405	-0.110466	-0.676868	-0.024885	-0.016262	0.037395	-0.998858
38762	0.432268	-0.691696	10.053061	-0.034690	0.011921	-0.014220	-0.324467	-0.110183	-0.677112	-0.025265	-0.016107	0.038082	-0.998825
38763	0.316300	-0.689346	9.739233	-0.068553	0.019059	-0.033785	-0.324098	-0.105882	-0.675893	-0.025989	-0.015715	0.039396	-0.998762
38764	0.297325	-0.636719	9.595794	-0.014833	-0.000994	-0.043139	-0.323162	-0.106719	-0.676572	-0.026920	-0.015851	0.039684	-0.998724
38765	0.322249	-0.530834	9.676111	0.042437	-0.015862	-0.050694	-0.322503	-0.106307	-0.675921	-0.027919	-0.016234	0.038783	-0.998726
38766	0.322287	-0.530379	9.825130	0.015618	-0.008884	-0.057917	-0.324745	-0.108099	-0.676824	-0.029135	-0.016554	0.038462	-0.998698
38767	0.370030	-0.607725	9.823830	0.010245	-0.005402	-0.056211	-0.324607	-0.109210	-0.676443	-0.030263	-0.016719	0.038185	-0.998672
38768	0.306806	-0.669698	9.847697	-0.006739	0.006860	-0.057166	-0.324997	-0.111013	-0.675799	-0.031495	-0.016711	0.038301	-0.998630
38769	0.275318	-0.681610	9.804569	-0.009431	-0.000124	-0.056321	-0.325266	-0.111151	-0.674615	-0.032636	-0.016758	0.038412	-0.998588
38770	0.328859	-0.617657	9.617373	-0.002177	-0.000062	-0.072128	-0.325799	-0.110037	-0.675777	-0.034149	-0.016903	0.038436	-0.998534
38771	0.473497	-0.993707	9.717553	0.026341	-0.005405	-0.053558	-0.325008	-0.109626	-0.674997	-0.035219	-0.017085	0.037847	-0.998517
38772	0.771056	-1.260277	9.827288	0.069095	-0.023076	-0.020853	-0.326585	-0.111977	-0.675653	-0.035678	-0.017700	0.036482	-0.998540
38773	0.531994	-0.930449	10.102331	0.059996	-0.009147	0.010986	-0.325251	-0.113650	-0.674902	-0.035445	-0.017958	0.035278	-0.998587
38774	0.277628	-0.698275	9.866848	-0.095604	0.023308	0.010099	-0.326043	-0.113784	-0.675679	-0.035398	-0.017506	0.037180	-0.998528
38775	0.123375	-0.654036	9.782163	-0.097360	0.039994	0.010204	-0.325267	-0.110874	-0.674874	-0.035272	-0.016660	0.039082	-0.998474
38776	0.170944	-0.751065	9.636429	-0.032955	0.017280	0.010560	-0.323410	-0.109494	-0.676990	-0.035172	-0.016372	0.039737	-0.998457
38777	0.209273	-0.794610	9.652422	0.004582	-0.001980	0.013386	-0.323945	-0.108658	-0.676973	-0.034914	-0.016425	0.039636	-0.998469
38778	0.373977	-0.728291	9.735885	0.043938	0.008454	0.017198	-0.323953	-0.107965	-0.676047	-0.034641	-0.016363	0.038764	-0.998514
38779	0.439068	-0.747661	9.860081	0.067130	-0.005603	0.025220	-0.323545	-0.109077	-0.676852	-0.034124	-0.016531	0.037420	-0.998580
38780	0.465477	-0.769480	9.871619	0.029674	0.015427	0.003863	-0.324064	-0.110740	-0.677517	-0.034142	-0.016329	0.036823	-0.998605
38781	0.439307	-0.714009	9.853255	-0.036557	0.013658	0.008680	-0.323539	-0.111300	-0.675036	-0.034006	-0.016066	0.037534	-0.998587
38782	0.422441	-0.709037	9.863071	-0.045466	0.034664	0.006054	-0.323551	-0.109078	-0.675277	-0.034027	-0.015426	0.038426	-0.998563
38783	0.383762	-0.711456	9.760028	-0.011562	0.016288	0.024752	-0.321295	-0.107562	-0.677922	-0.033563	-0.015123	0.038640	-0.998575
38784	0.368907	-0.761919	9.737945	0.097524	-0.030052	0.027136	-0.322630	-0.107973	-0.674754	-0.033065	-0.015856	0.036726	-0.998652
38785	0.400305	-0.762084	9.764111	0.131537	-0.023054	0.025637	-0.325124	-0.112123	-0.675808	-0.032510	-0.016441	0.034112	-0.998754
38786	0.427561	-0.666008	9.789015	0.045630	-0.016104	0.030334	-0.324453	-0.113793	-0.675047	-0.032001	-0.016859	0.033227	-0.998793
38787	0.408714	-0.603041	9.881233	-0.024100	0.013627	0.023782	-0.324449	-0.114348	-0.675315	-0.031560	-0.016619	0.033697	-0.998795
38788	0.314272	-0.636316	9.771106	-0.032163	0.017162	0.029928	-0.324590	-0.112821	-0.675429	-0.031113	-0.016323	0.034345	-0.998792
38789	0.277980	-0.641283	9.627153	0.008067	0.015439	0.040802	-0.323273	-0.111440	-0.675042	-0.030322	-0.016053	0.034177	-0.998827
38790	0.301771	-0.694124	9.712866	0.072575	0.013735	0.018336	-0.323265	-0.112411	-0.675708	-0.030059	-0.015899	0.032730	-0.998886
38791	0.485084	-0.724393	9.720550	0.033227	0.023299	0.016260	-0.322711	-0.115328	-0.677584	-0.029756	-0.015510	0.032053	-0.998923
38792	0.538484	-0.690702	9.862281	0.038621	0.001417	0.000347	-0.322432	-0.118107	-0.676828	-0.029901	-0.015592	0.031286	-0.998941
38793	0.471274	-0.636985	9.952407	0.004651	0.011920	-0.005120	-0.321241	-0.118114	-0.675927	-0.030027	-0.015443	0.031185	-0.998943
38794	0.355677	-0.588399	9.814562	-0.046278	0.008498	-0.017793	-0.319507	-0.118400	-0.678057	-0.030568	-0.015343	0.032105	-0.998899
38795	0.360456	-0.593439	9.751972	-0.009626	0.011997	-0.007821	-0.320573	-0.117839	-0.677510	-0.030753	-0.015189	0.032286	-0.998890
38796	0.370597	-0.526167	9.752658	0.060121	-0.015991	-0.006522	-0.322704	-0.117273	-0.676159	-0.031007	-0.015637	0.031099	-0.998913
38797	0.361470	-0.453742	9.816060	0.049336	-0.017777	0.002221	-0.322419	-0.120050	-0.677242	-0.030955	-0.016112	0.030114	-0.998937
38798	0.409528	-0.487735	9.834482	0.031408	-0.010819	0.010905	-0.322956	-0.120326	-0.675004	-0.030925	-0.016427	0.029504	-0.998951
38799	0.448376	-0.454716	9.719160	0.043926	-0.010816	0.016281	-0.323335	-0.123100	-0.675945	-0.030598	-0.016759	0.028620	-0.998981
38800	0.508926	-0.435403	9.896716	0.061785	-0.014371	0.018142	-0.323458	-0.124904	-0.675698	-0.030472	-0.017158	0.027409	-0.999012
38801	0.471427	-0.608769	9.741224	0.010787	-0.007350	0.023062	-0.323339	-0.122406	-0.675938	-0.030023	-0.017408	0.027188	-0.999028
38802	0.428582	-0.526238	9.877137	0.031364	-0.009104	0.019708	-0.324399	-0.122678	-0.675924	-0.029865	-0.017684	0.026582	-0.999044
38803	0.344456	-0.468144	9.782393	0.000912	-0.007343	0.030106	-0.324131	-0.124207	-0.674237	-0.029279	-0.017925	0.026560	-0.999058
38804	0.313294	-0.434372	9.734981	0.013483	0.003191	0.024966	-0.324405	-0.123096	-0.673565	-0.029085	-0.017940	0.026307	-0.999070
38805	0.378010	-0.502215	9.738449	0.026008	0.022413	0.030380	-0.324000	-0.123514	-0.674888	-0.028500	-0.017599	0.025765	-0.999107
38806	0.447712	-0.548426	9.749333	0.027841	0.015420	0.018001	-0.324394	-0.123928	-0.675281	-0.028473	-0.017381	0.025216	-0.999125
38807	0.447815	-0.538394	9.884043	0.025145	0.018891	0.017993	-0.325191	-0.123646	-0.675397	-0.028134	-0.017122	0.024694	-0.999152
38808	0.370600	-0.530522	9.901624	0.026030	-0.005577	0.012649	-0.324134	-0.122957	-0.675406	-0.028191	-0.017326	0.024190	-0.999160
38809	0.371137	-0.453722	9.847222	0.033159	-0.018700	0.017076	-0.325050	-0.125451	-0.674892	-0.027850	-0.017824	0.023532	-0.999176
38810	0.354063	-0.477635	9.849498	0.072546	-0.030041	0.009391	-0.325311	-0.126422	-0.674635	-0.027980	-0.018544	0.022113	-0.999192
38811	0.433505	-0.511962	9.838803	0.095762	-0.035326	0.018322	-0.326629	-0.129053	-0.672803	-0.027583	-0.019410	0.020219	-0.999227
38812	0.472364	-0.478796	9.771553	0.110110	-0.047550	0.009568	-0.328864	-0.132095	-0.673587	-0.027681	-0.020502	0.018058	-0.999243
38813	0.451413	-0.372508	9.866691	0.150395	-0.047539	0.002838	-0.328838	-0.137649	-0.671936	-0.027566	-0.021652	0.015079	-0.999272
38814	0.502842	-0.269714	9.790518	0.089600	-0.028301	0.000709	-0.329887	-0.140420	-0.670897	-0.027889	-0.022353	0.013316	-0.999272
38815	0.510360	-0.231308	9.783684	0.017258	0.001474	-0.019090	-0.330680	-0.140971	-0.670891	-0.028285	-0.022460	0.012960	-0.999264
38816	0.411587	-0.203584	9.945888	-0.018469	0.017239	-0.032479	-0.330283	-0.141251	-0.670243	-0.029330	-0.022200	0.013316	-0.999234
38817	0.492835	-0.317795	9.773227	-0.003998	0.033067	-0.057914	-0.329873	-0.142363	-0.671836	-0.030519	-0.021672	0.013350	-0.999210
38818	0.463855	-0.315413	9.691787	-0.014759	0.019082	-0.054508	-0.329348	-0.141394	-0.671834	-0.031999	-0.021382	0.013621	-0.999166
38819	0.571225	-0.162057	9.774342	0.020984	0.013773	-0.047220	-0.329879	-0.141531	-0.671434	-0.032959	-0.021259	0.013172	-0.999144
38820	0.527930	-0.142078	9.904732	0.065572	0.029440	-0.013340	-0.328808	-0.142786	-0.671988	-0.033652	-0.020803	0.011850	-0.999147
38821	0.402801	-0.078706	9.858471	0.113821	0.004978	-0.004213	-0.326649	-0.148628	-0.672735	-0.033712	-0.020909	0.009560	-0.999167
38822	0.363173	-0.213444	9.744301	0.154972	-0.001977	-0.002189	-0.328092	-0.151813	-0.672220	-0.034240	-0.021141	0.006479	-0.999169
38823	0.362471	-0.309823	9.687919	0.140692	-0.017690	-0.013824	-0.327935	-0.156673	-0.671089	-0.034476	-0.021713	0.003674	-0.999163
38824	0.431464	-0.122272	9.843302	0.112101	0.008506	-0.018329	-0.328060	-0.158756	-0.670058	-0.035276	-0.021712	0.001434	-0.999141
38825	0.524052	-0.007508	9.853436	0.015514	0.038199	-0.018930	-0.326182	-0.161681	-0.670903	-0.035670	-0.021083	0.001091	-0.999141
38826	0.490349	0.007189	9.853896	-0.029167	0.060959	-0.024447	-0.326432	-0.163900	-0.671841	-0.036780	-0.019934	0.001636	-0.999123
38827	0.369123	-0.059317	9.820529	-0.025612	0.059241	-0.019117	-0.325637	-0.163627	-0.671981	-0.037196	-0.018855	0.002101	-0.999128
38828	0.330718	-0.025473	9.777987	0.011900	0.034751	-0.010101	-0.324978	-0.162102	-0.673158	-0.037859	-0.018260	0.001846	-0.999115
38829	0.369387	-0.025364	9.912249	0.010052	0.039935	0.000464	-0.322187	-0.162395	-0.673991	-0.037870	-0.017589	0.001620	-0.999127
38830	0.316354	-0.010678	9.859999	-0.059804	0.036407	0.015823	-0.322052	-0.162534	-0.674257	-0.038091	-0.016905	0.002806	-0.999127
38831	0.292185	-0.010754	9.773682	-0.068786	0.017170	0.020103	-0.321408	-0.159623	-0.673450	-0.037735	-0.016624	0.004177	-0.999141
38832	0.388587	-0.040123	9.854230	-0.017051	0.011817	0.051265	-0.322070	-0.159063	-0.675010	-0.037211	-0.016460	0.004538	-0.999162
38833	0.398518	-0.001759	9.840165	0.020453	0.002168	0.065607	-0.322091	-0.155870	-0.674190	-0.035915	-0.016545	0.004148	-0.999209
38834	0.340718	0.020320	9.833707	0.070486	-0.016201	0.076501	-0.321948	-0.157954	-0.673688	-0.034867	-0.017002	0.002789	-0.999243
38835	0.385892	-0.076448	9.767311	0.061573	-0.012688	0.071130	-0.323278	-0.158225	-0.672489	-0.033446	-0.017415	0.001588	-0.999288
38836	0.441121	-0.122377	9.833604	0.061598	-0.004831	0.065844	-0.323268	-0.159057	-0.673810	-0.032667	-0.017642	0.000397	-0.999310
38837	0.427261	-0.031172	9.733826	0.007097	0.017070	0.058502	-0.323256	-0.161140	-0.673831	-0.031517	-0.017430	0.000267	-0.999351
38838	0.393570	-0.018528	9.849628	-0.013420	0.025833	0.044296	-0.322471	-0.159895	-0.672780	-0.031298	-0.016996	0.000549	-0.999365
38839	0.306427	-0.044600	9.753942	-0.002590	0.039914	0.030350	-0.323005	-0.158503	-0.674071	-0.030715	-0.016321	0.000592	-0.999395
38840	0.359535	-0.049606	9.825530	0.026071	0.033791	0.019944	-0.321142	-0.159902	-0.673326	-0.030914	-0.015752	0.000070	-0.999398
38841	0.364327	-0.054483	9.815819	0.011772	0.026801	0.014525	-0.319809	-0.160186	-0.674662	-0.030642	-0.015350	-0.000168	-0.999413
38842	0.415173	-0.037845	9.880466	-0.013243	0.011924	0.000177	-0.321410	-0.158372	-0.675145	-0.031163	-0.015194	0.000101	-0.999399
38843	0.432386	0.007525	9.815945	-0.013288	0.016276	0.013416	-0.321272	-0.159901	-0.674112	-0.030921	-0.014995	0.000373	-0.999409
38844	0.408376	0.026941	9.811568	0.017153	0.016301	0.009243	-0.320483	-0.158517	-0.674372	-0.031278	-0.014770	0.000034	-0.999402
38845	0.301985	0.008457	9.788239	0.031547	0.001516	-0.011825	-0.319542	-0.160188	-0.674929	-0.031528	-0.014896	-0.000590	-0.999392
38846	0.321272	0.003539	9.802437	0.033308	-0.003752	-0.007433	-0.321128	-0.161845	-0.674002	-0.032260	-0.015084	-0.001243	-0.999365
38847	0.355016	-0.006258	9.830874	0.011855	0.029466	-0.003076	-0.321391	-0.162260	-0.674133	-0.032340	-0.014640	-0.001487	-0.999369
38848	0.306867	0.013450	9.860358	-0.021181	0.023381	-0.020944	-0.320460	-0.162265	-0.674804	-0.033296	-0.014250	-0.001074	-0.999343
38849	0.424808	-0.040407	9.853914	-0.038226	0.018949	-0.012319	-0.320075	-0.160046	-0.674525	-0.033575	-0.013987	-0.000310	-0.999338
38850	0.403309	-0.006658	9.823243	-0.029195	0.031246	-0.026293	-0.318348	-0.160055	-0.675077	-0.034540	-0.013433	0.000255	-0.999313
38851	0.335825	0.013003	9.787999	-0.025688	0.011998	-0.014857	-0.318745	-0.159775	-0.675856	-0.034867	-0.013322	0.000773	-0.999303
38852	0.277920	0.018421	9.839034	0.022602	0.013756	-0.010075	-0.317692	-0.158948	-0.674813	-0.035475	-0.013154	0.000318	-0.999284
38853	0.268312	0.027905	9.769526	0.031557	-0.005462	-0.015360	-0.317813	-0.160613	-0.675616	-0.035796	-0.013430	-0.000299	-0.999269
38854	0.301985	0.008457	9.788239	0.018127	-0.015974	-0.017273	-0.316756	-0.160064	-0.675101	-0.036589	-0.013853	-0.000644	-0.999234
38855	0.321246	0.001031	9.768760	0.029765	-0.015970	-0.018076	-0.319265	-0.162271	-0.674822	-0.036965	-0.014339	-0.001217	-0.999213
38856	0.301926	-0.003246	9.893857	0.003847	0.002387	-0.022602	-0.317664	-0.163390	-0.675646	-0.037902	-0.014385	-0.001291	-0.999177
38857	0.306689	-0.010676	9.836048	-0.009613	-0.014242	-0.017475	-0.317933	-0.163112	-0.674851	-0.038277	-0.014806	-0.001076	-0.999157
38858	0.316166	-0.034922	9.797232	-0.016718	-0.001972	-0.024539	-0.317406	-0.163254	-0.673547	-0.039186	-0.014923	-0.000737	-0.999120
38859	0.345457	0.008205	9.816703	0.004782	-0.004589	-0.031442	-0.318992	-0.164773	-0.672882	-0.039835	-0.015162	-0.000818	-0.999091
38860	0.374820	0.060982	9.845898	-0.002530	-0.023047	-0.003363	-0.319268	-0.163245	-0.672469	-0.040282	-0.015711	-0.000739	-0.999065
38861	0.340902	0.046712	9.812378	-0.011434	-0.014267	-0.009556	-0.321918	-0.163369	-0.673217	-0.040499	-0.016132	-0.000485	-0.999049
38862	0.360142	0.036837	9.778449	-0.031126	-0.009031	-0.005282	-0.321782	-0.163647	-0.673747	-0.041026	-0.016378	0.000154	-0.999024
38863	0.403700	0.046412	9.874323	-0.009635	-0.004672	-0.010410	-0.321532	-0.161844	-0.672420	-0.041259	-0.016611	0.000362	-0.999010
38864	0.367421	0.041591	9.778441	-0.023988	-0.009042	-0.000825	-0.321529	-0.162122	-0.672685	-0.041652	-0.016862	0.000859	-0.998990
38865	0.336175	0.061167	9.807777	-0.018681	-0.019560	0.008881	-0.322859	-0.161142	-0.673443	-0.041503	-0.017384	0.001262	-0.998986
38866	0.389143	0.036911	9.876742	-0.007980	-0.021350	0.014217	-0.323523	-0.161555	-0.672649	-0.041620	-0.017894	0.001456	-0.998972
38867	0.436910	-0.035764	9.829828	0.003668	-0.023091	0.010743	-0.323921	-0.162109	-0.671730	-0.041426	-0.018506	0.001416	-0.998969
38868	0.456064	-0.057665	9.795763	-0.004357	-0.030074	0.003600	-0.324594	-0.160300	-0.671964	-0.041691	-0.019193	0.001540	-0.998945
38869	0.398245	-0.040213	9.849339	0.004532	-0.026596	0.016033	-0.325919	-0.160710	-0.671817	-0.041391	-0.019878	0.001490	-0.998944
38870	0.417693	-0.021203	9.822951	-0.031223	-0.016098	0.012285	-0.326986	-0.160566	-0.670617	-0.041505	-0.020263	0.002143	-0.998931
38871	0.455926	-0.076915	9.793139	-0.031227	-0.009110	0.015813	-0.325922	-0.160154	-0.672074	-0.041223	-0.020568	0.002795	-0.998934
38872	0.499386	-0.077306	9.775936	-0.006182	-0.016112	0.015957	-0.327797	-0.157924	-0.670710	-0.041200	-0.020974	0.002949	-0.998926
38873	0.402750	-0.083715	9.793520	0.004555	-0.019581	0.014288	-0.326730	-0.158346	-0.671518	-0.040934	-0.021517	0.002898	-0.998926
38874	0.395723	-0.054670	9.834774	-0.027638	-0.016088	0.010548	-0.327383	-0.160286	-0.671265	-0.041090	-0.021905	0.003480	-0.998909
38875	0.431658	-0.097955	9.930104	-0.014153	-0.005582	-0.003436	-0.327536	-0.157231	-0.670707	-0.041186	-0.022150	0.003784	-0.998899
38876	0.455586	-0.122769	9.742143	0.010008	-0.002055	0.002032	-0.328861	-0.157223	-0.671212	-0.041396	-0.022289	0.003597	-0.998888
38877	0.528335	-0.084455	9.871742	0.018929	-0.016098	0.000267	-0.327798	-0.157368	-0.671229	-0.041404	-0.022772	0.003254	-0.998878
38878	0.509112	-0.069975	9.838427	0.018942	-0.016081	-0.001486	-0.328858	-0.157640	-0.671216	-0.041680	-0.023199	0.002899	-0.998857
38879	0.470964	-0.000067	9.791490	0.029753	-0.010777	-0.014579	-0.329121	-0.158194	-0.670955	-0.041979	-0.023585	0.002327	-0.998837
