# Supplementary material for: Identification of Haptic Based Guiding Using Hard Reins
Source: PLoS One. 2015 Jul 22;10(7):e0132020. doi: 10.1371/journal.pone.0132020 (PMC4511788; doi:10.1371/journal.pone.0132020)
Supplement: S8 File — (ZIP) [file pone.0132020.s008.zip › Exp2_MotionData1/Subject1/path2/T10/gc10.txt]

// Start Time: 0
// Sample rate: 25.0Hz
// Scenario: 4.9
// Firmware Version: 2.6.1
Counter	Acc_X	Acc_Y	Acc_Z	Gyr_X	Gyr_Y	Gyr_Z	Mag_X	Mag_Y	Mag_Z	Quat_w	Quat_x	Quat_y	Quat_z
38384	9.053008	-1.230831	-3.699148	0.001326	-0.015727	0.004628	-0.757186	-0.149729	0.098716	0.470377	0.352090	-0.747685	0.309429
38385	9.072764	-1.270829	-3.620447	0.007121	-0.029400	0.017507	-0.757158	-0.150154	0.101621	0.469773	0.352009	-0.748094	0.309449
38386	9.029222	-1.219007	-3.664369	0.006821	-0.002808	0.003698	-0.757161	-0.150920	0.099899	0.469615	0.351952	-0.748191	0.309518
38387	9.063021	-1.258381	-3.639323	0.017779	-0.002782	0.002804	-0.757583	-0.150369	0.100356	0.469424	0.352029	-0.748182	0.309743
38388	9.037912	-1.266193	-3.766439	-0.008040	-0.018889	-0.003655	-0.756197	-0.150215	0.099654	0.469182	0.352024	-0.748479	0.309398
38389	9.082416	-1.192879	-3.651697	0.017481	-0.011383	-0.007262	-0.756745	-0.150785	0.099903	0.468923	0.352305	-0.748484	0.309458
38390	9.019544	-1.187162	-3.683121	0.015333	-0.003258	-0.020139	-0.755076	-0.148954	0.102513	0.468846	0.352684	-0.748367	0.309426
38391	9.012758	-1.212275	-3.615407	0.003045	0.028933	-0.003702	-0.756742	-0.150799	0.100181	0.469269	0.352529	-0.748109	0.309584
38392	9.077936	-1.271480	-3.574757	0.030613	0.054529	-0.001848	-0.757344	-0.147910	0.099249	0.469846	0.352397	-0.747494	0.310345
38393	9.063347	-1.295534	-3.581613	0.005059	0.039654	0.001789	-0.757202	-0.148975	0.097786	0.470380	0.352112	-0.747162	0.310660
38394	9.097906	-1.292342	-3.476617	0.005802	0.041871	-0.004624	-0.756363	-0.148746	0.098629	0.470945	0.351899	-0.746783	0.310955
38395	9.138356	-1.301493	-3.538569	0.014105	0.028753	-0.000912	-0.756942	-0.148609	0.095991	0.471271	0.351805	-0.746476	0.311305
38396	9.073278	-1.201004	-3.583784	0.008314	0.010895	-0.010069	-0.758615	-0.148846	0.095573	0.471403	0.351857	-0.746350	0.311348
38397	9.083041	-1.286647	-3.531573	-0.000652	0.012377	-0.003676	-0.757802	-0.148199	0.093651	0.471605	0.351768	-0.746270	0.311334
38398	9.102821	-1.302300	-3.459960	-0.004500	0.015583	-0.011026	-0.756951	-0.148292	0.095313	0.471895	0.351703	-0.746165	0.311221
38399	9.041964	-1.291032	-3.544557	-0.018905	0.010474	-0.001884	-0.756237	-0.149191	0.096088	0.472186	0.351426	-0.746228	0.310940
38400	9.128938	-1.287176	-3.516387	-0.004524	0.005467	-0.011003	-0.757217	-0.150199	0.093801	0.472326	0.351420	-0.746219	0.310754
38401	9.097824	-1.277565	-3.493424	-0.026643	-0.008934	-0.015616	-0.756792	-0.150771	0.093762	0.472467	0.351395	-0.746417	0.310093
38402	9.174072	-1.347342	-3.574016	-0.017608	-0.030870	-0.018313	-0.756351	-0.151174	0.096106	0.472198	0.351610	-0.746777	0.309393
38403	9.031037	-1.214865	-3.432554	-0.013793	0.040888	-0.018425	-0.755800	-0.151277	0.095118	0.473011	0.351438	-0.746403	0.309249
38404	9.129935	-1.196246	-3.426470	0.015988	0.058197	-0.000936	-0.756619	-0.153330	0.093882	0.473726	0.351164	-0.745832	0.309844
38405	9.122151	-1.200102	-3.496244	0.016077	0.015416	0.006469	-0.756359	-0.151914	0.093827	0.473796	0.351061	-0.745686	0.310202
38406	9.078518	-1.243233	-3.511800	-0.007856	0.022305	-0.000029	-0.755259	-0.152105	0.091571	0.474145	0.350752	-0.745617	0.310186
38407	9.113145	-1.152362	-3.435217	0.021631	0.054114	0.005508	-0.757217	-0.151249	0.092061	0.474760	0.350477	-0.745062	0.310888
38408	9.155470	-1.248392	-3.529202	-0.015044	0.043355	0.002691	-0.757664	-0.150158	0.090179	0.475453	0.349934	-0.744853	0.310942
38409	9.119544	-1.175350	-3.532213	-0.005998	0.017598	0.001837	-0.756952	-0.151568	0.089806	0.475739	0.349680	-0.744791	0.310939
38410	9.122125	-1.202494	-3.498674	0.009543	0.012026	0.001873	-0.756688	-0.151095	0.088716	0.475795	0.349582	-0.744719	0.311134
38411	9.146521	-1.166609	-3.475200	-0.009884	-0.011524	-0.003620	-0.758224	-0.150661	0.089036	0.475709	0.349556	-0.744920	0.310814
38412	9.102963	-1.214752	-3.478716	-0.004303	-0.007109	-0.000882	-0.755594	-0.149281	0.088957	0.475598	0.349478	-0.745101	0.310638
38413	9.083626	-1.190118	-3.497154	0.003305	0.002394	0.009211	-0.756980	-0.150094	0.088641	0.475546	0.349301	-0.745179	0.310730
38414	9.112985	-1.166714	-3.449795	0.001155	-0.006151	-0.001779	-0.757382	-0.150970	0.089288	0.475412	0.349293	-0.745305	0.310641
38415	9.233102	-1.308394	-3.435889	-0.024342	-0.043316	0.005575	-0.758081	-0.150159	0.090322	0.474896	0.349191	-0.745961	0.309968
38416	8.997442	-1.209991	-3.416775	0.008754	0.044109	0.003629	-0.756428	-0.149679	0.088661	0.475429	0.348855	-0.745605	0.310389
38417	9.175571	-1.235341	-3.428431	0.025178	0.043285	0.001862	-0.756981	-0.149825	0.088936	0.475883	0.348741	-0.745103	0.311024
38418	9.132000	-1.254193	-3.446246	0.016574	0.008744	0.025744	-0.756722	-0.148665	0.088307	0.475692	0.348378	-0.745183	0.311531
38419	9.079162	-1.263870	-3.420182	0.012387	0.002522	0.006465	-0.756315	-0.147817	0.088216	0.475600	0.348327	-0.745181	0.311735
38420	9.138374	-1.237437	-3.253162	0.050408	0.054931	0.021159	-0.756322	-0.148039	0.086946	0.475889	0.348065	-0.744578	0.313023
38421	9.233406	-1.284539	-3.406763	0.010783	0.022428	0.012884	-0.759270	-0.146824	0.086212	0.476069	0.347778	-0.744437	0.313406
38422	9.141171	-1.292463	-3.490312	0.010244	-0.009688	-0.004524	-0.758705	-0.146745	0.087328	0.475838	0.347916	-0.744523	0.313399
38423	9.112875	-1.300657	-3.407191	0.009817	-0.007108	0.013817	-0.756752	-0.147440	0.086429	0.475577	0.347791	-0.744676	0.313570
38424	9.131840	-1.268545	-3.460825	0.003127	-0.013845	0.003729	-0.758731	-0.145150	0.086589	0.475284	0.347758	-0.744906	0.313502
38425	9.122436	-1.300589	-3.417209	-0.006348	-0.018638	-0.008216	-0.757594	-0.146344	0.087482	0.475102	0.347881	-0.745117	0.313141
38426	9.081258	-1.290165	-3.449414	-0.015459	-0.003886	-0.008266	-0.758128	-0.147131	0.089253	0.475153	0.347808	-0.745276	0.312765
38427	9.098565	-1.269107	-3.401620	-0.035452	-0.015257	-0.001855	-0.757307	-0.146921	0.087583	0.475183	0.347538	-0.745681	0.312054
38428	9.203897	-1.358894	-3.452032	-0.037398	-0.029739	-0.005499	-0.757991	-0.146722	0.089556	0.474990	0.347361	-0.746249	0.311187
38429	8.968430	-1.253510	-3.411143	-0.040914	0.033746	-0.005640	-0.757561	-0.147455	0.089926	0.475813	0.346789	-0.746194	0.310700
38430	9.151140	-1.254091	-3.463867	-0.025951	0.044137	0.005422	-0.758279	-0.147061	0.087863	0.476571	0.346106	-0.746058	0.310625
38431	9.110134	-1.287865	-3.455309	-0.014715	0.029631	0.016463	-0.758583	-0.145859	0.086544	0.477011	0.345478	-0.746032	0.310710
38432	9.083677	-1.292639	-3.447105	-0.014614	0.031248	0.020125	-0.758857	-0.145881	0.087104	0.477406	0.344764	-0.746050	0.310856
38433	9.118396	-1.236071	-3.344182	0.010992	0.070055	0.016463	-0.759599	-0.144430	0.083710	0.478272	0.344130	-0.745476	0.311603
38434	9.185017	-1.337500	-3.410129	-0.022145	0.041038	0.010935	-0.758626	-0.144431	0.083422	0.478923	0.343414	-0.745384	0.311612
38435	9.117541	-1.278475	-3.436203	-0.015181	0.019565	-0.000034	-0.757658	-0.144136	0.082872	0.479317	0.343090	-0.745342	0.311463
38436	9.146640	-1.254614	-3.422645	-0.018779	0.007394	0.003660	-0.758760	-0.146030	0.081370	0.479487	0.342726	-0.745501	0.311223
38437	9.185110	-1.264500	-3.428978	-0.020290	-0.001642	0.016524	-0.760436	-0.145333	0.082127	0.479496	0.342239	-0.745808	0.311008
38438	9.117629	-1.285945	-3.421764	-0.014963	-0.008710	0.011022	-0.758228	-0.143401	0.082504	0.479354	0.341901	-0.746147	0.310785
38439	9.136977	-1.274013	-3.417580	0.006878	0.003524	0.005546	-0.759221	-0.142101	0.082315	0.479321	0.341807	-0.746162	0.310904
38440	9.097578	-1.306400	-3.512924	-0.011546	-0.011853	0.001847	-0.758649	-0.142984	0.082813	0.479166	0.341658	-0.746447	0.310622
38441	9.151359	-1.317882	-3.408743	0.003334	-0.010600	0.011063	-0.759522	-0.140657	0.081848	0.478909	0.341536	-0.746659	0.310643
38442	9.097831	-1.253188	-3.502926	0.009656	0.006224	0.006457	-0.759505	-0.141148	0.083214	0.478851	0.341406	-0.746673	0.310843
38443	9.112832	-1.234734	-3.440572	0.017907	0.024664	0.005534	-0.760067	-0.140850	0.083098	0.479054	0.341290	-0.746420	0.311265
38444	9.112950	-1.356880	-3.373748	0.045898	0.023376	0.025759	-0.760367	-0.139675	0.082336	0.478883	0.341115	-0.746173	0.312310
38445	9.151057	-1.385642	-3.418834	0.016592	0.008744	0.025728	-0.759261	-0.139510	0.081498	0.478729	0.340782	-0.746219	0.312799
38446	9.117794	-1.371590	-3.364365	0.021075	0.032062	0.020190	-0.761784	-0.137420	0.083047	0.478890	0.340401	-0.746004	0.313481
38447	9.194577	-1.449620	-3.372575	0.036783	0.030783	0.025732	-0.760945	-0.139021	0.080706	0.478926	0.340121	-0.745711	0.314424
38448	9.107588	-1.329068	-3.455482	0.025324	0.000379	0.011075	-0.761516	-0.137754	0.081069	0.478643	0.340112	-0.745711	0.314864
38449	9.117554	-1.376048	-3.393367	0.007179	0.001942	0.016539	-0.762931	-0.136562	0.080318	0.478505	0.339869	-0.745820	0.315079
38450	9.161170	-1.371907	-3.363574	0.003315	-0.010548	0.010140	-0.762652	-0.136829	0.079881	0.478218	0.339726	-0.746059	0.315103
38451	9.088551	-1.365932	-3.409122	0.003374	-0.016246	0.012885	-0.761133	-0.134934	0.081240	0.477856	0.339615	-0.746342	0.315100
38452	9.102454	-1.423598	-3.455906	0.003337	0.002392	0.009177	-0.764075	-0.135065	0.079026	0.477769	0.339401	-0.746452	0.315202
38453	9.121949	-1.389975	-3.441925	-0.003932	0.005069	0.011004	-0.763354	-0.136132	0.080349	0.477784	0.339116	-0.746567	0.315215
38454	9.054879	-1.356045	-3.405384	-0.016915	-0.002868	0.005478	-0.763495	-0.135861	0.080646	0.477772	0.338815	-0.746821	0.314955
38455	9.228006	-1.459082	-3.407699	-0.020938	-0.018631	-0.007330	-0.765028	-0.135313	0.081532	0.477662	0.338790	-0.747145	0.314378
38456	8.983019	-1.414806	-3.325794	0.001176	0.029012	-0.005572	-0.764462	-0.136943	0.079891	0.478077	0.338617	-0.746911	0.314492
38457	9.156023	-1.420075	-3.385432	0.020688	0.047783	0.003648	-0.764187	-0.136664	0.079905	0.478608	0.338407	-0.746412	0.315093
38458	9.136863	-1.454285	-3.355956	0.018069	0.039171	0.009153	-0.765612	-0.135149	0.078337	0.478968	0.338110	-0.746073	0.315668
38459	9.161164	-1.435307	-3.337420	0.017781	0.023148	0.000011	-0.764800	-0.134105	0.076998	0.479173	0.338081	-0.745803	0.316026
38460	9.143050	-1.381111	-3.210800	0.047073	0.054457	-0.001808	-0.765331	-0.135692	0.077743	0.479629	0.338137	-0.745055	0.317037
38461	9.194765	-1.415805	-3.362701	0.000820	0.020615	-0.018359	-0.765630	-0.135963	0.074657	0.480029	0.338234	-0.744791	0.316949
38462	9.150637	-1.438560	-3.450560	0.007935	0.013664	-0.025691	-0.764209	-0.137323	0.075956	0.480296	0.338522	-0.744523	0.316867
38463	9.156660	-1.408996	-3.308098	0.015791	0.010534	-0.004556	-0.765610	-0.137262	0.075135	0.480354	0.338621	-0.744356	0.317065
38464	9.166024	-1.389075	-3.351791	-0.008249	0.015814	-0.014701	-0.764662	-0.135540	0.074395	0.480696	0.338567	-0.744248	0.316856
38465	9.175838	-1.391889	-3.328025	0.016314	0.000308	-0.018296	-0.765041	-0.137862	0.075651	0.480685	0.338942	-0.744083	0.316860
38466	9.180598	-1.408893	-3.328314	0.000879	0.007502	-0.014669	-0.764794	-0.136103	0.074362	0.480838	0.339036	-0.743995	0.316736
38467	9.151775	-1.406409	-3.317559	0.000537	-0.001923	-0.026589	-0.765612	-0.137120	0.075144	0.480952	0.339396	-0.743895	0.316409
38468	9.125477	-1.279762	-3.344732	0.010061	-0.028766	-0.009079	-0.765331	-0.137004	0.075568	0.480468	0.339725	-0.744135	0.316229
38469	9.268261	-1.350151	-3.234602	-0.008187	-0.011203	-0.009119	-0.765042	-0.137593	0.075947	0.480395	0.339801	-0.744297	0.315876
38470	9.082875	-1.300311	-3.237005	0.021205	0.018026	-0.007306	-0.765602	-0.137175	0.076258	0.480519	0.339918	-0.744027	0.316199
38471	9.161572	-1.392120	-3.303341	0.035034	0.023367	-0.004535	-0.765846	-0.139734	0.076521	0.480639	0.340123	-0.743613	0.316769
38472	9.170748	-1.406014	-3.356908	0.039948	0.002234	0.010188	-0.766141	-0.138586	0.076315	0.480287	0.340263	-0.743493	0.317433
38473	9.123032	-1.391868	-3.301898	0.045032	-0.010788	-0.003552	-0.766147	-0.137241	0.077794	0.479823	0.340765	-0.743351	0.317928
38474	9.143270	-1.427832	-3.162810	0.051106	0.010081	0.016616	-0.766828	-0.138502	0.077723	0.479471	0.340866	-0.743127	0.318873
38475	9.214571	-1.333950	-3.329095	0.037705	-0.011666	-0.003536	-0.766144	-0.137126	0.078360	0.479046	0.341303	-0.743037	0.319253
38476	9.155762	-1.419618	-3.419231	0.016446	-0.055526	-0.008125	-0.767243	-0.137991	0.079015	0.478116	0.341848	-0.743498	0.318992
38477	9.122611	-1.444786	-3.333625	0.008373	-0.048478	-0.002655	-0.766686	-0.137468	0.079740	0.477335	0.342226	-0.743955	0.318692
38478	9.117836	-1.381420	-3.354769	0.022991	-0.043862	-0.003543	-0.765001	-0.137440	0.081540	0.476501	0.342693	-0.744290	0.318653
38479	9.122354	-1.415070	-3.379310	0.010042	-0.025893	-0.010943	-0.766385	-0.137998	0.081798	0.476097	0.343066	-0.744464	0.318452
38480	9.141126	-1.463102	-3.423798	0.001068	-0.018821	-0.005472	-0.766528	-0.137188	0.082687	0.475799	0.343191	-0.744688	0.318238
38481	9.078277	-1.428159	-3.464693	-0.008214	-0.040733	-0.008217	-0.766919	-0.137600	0.085457	0.475278	0.343443	-0.745139	0.317688
38482	9.122357	-1.312647	-3.422115	0.024883	-0.055126	0.000159	-0.765515	-0.136894	0.088000	0.474235	0.343951	-0.745590	0.317639
38483	9.032245	-1.473731	-3.477760	-0.001977	-0.032959	-0.015576	-0.766190	-0.138459	0.088329	0.473831	0.344324	-0.745877	0.317163
38484	9.078708	-1.360628	-3.437702	-0.010424	0.013812	-0.027565	-0.765784	-0.137476	0.088386	0.474238	0.344463	-0.745711	0.316793
38485	9.155632	-1.458413	-3.419479	0.000772	0.007778	-0.019274	-0.765100	-0.136887	0.087718	0.474446	0.344659	-0.745569	0.316605
38486	9.097066	-1.437201	-3.523418	0.006718	-0.004378	-0.000904	-0.764811	-0.137732	0.087523	0.474295	0.344677	-0.745650	0.316618
38487	9.085593	-1.423488	-3.455275	0.006344	0.003851	-0.015598	-0.766047	-0.138871	0.088023	0.474380	0.344895	-0.745538	0.316520
38488	9.010770	-1.434925	-3.467043	0.017725	0.017717	-0.001853	-0.765634	-0.139113	0.087027	0.474487	0.344896	-0.745332	0.316842
38489	9.155707	-1.312216	-3.471663	-0.008376	0.005915	-0.018349	-0.766191	-0.138452	0.088190	0.474720	0.345003	-0.745275	0.316511
38490	9.107463	-1.377627	-3.450964	-0.029002	0.007108	-0.037681	-0.765327	-0.140853	0.087754	0.475216	0.345165	-0.745216	0.315726
38491	9.081035	-1.345867	-3.454599	-0.022726	0.003446	-0.007383	-0.764788	-0.140754	0.085522	0.475441	0.344988	-0.745350	0.315267
38492	9.109997	-1.385177	-3.431786	-0.019694	-0.006245	-0.030301	-0.765044	-0.142062	0.086281	0.475631	0.345204	-0.745414	0.314593
38493	9.117265	-1.338961	-3.446248	-0.015717	-0.003280	-0.018361	-0.764895	-0.142252	0.087245	0.475775	0.345299	-0.745490	0.314088
38494	9.040553	-1.312274	-3.406978	-0.008551	0.015529	-0.025729	-0.764207	-0.142343	0.085976	0.476182	0.345417	-0.745307	0.313774
38495	9.049547	-1.296582	-3.496573	-0.016471	0.003753	-0.012877	-0.765044	-0.142324	0.085846	0.476401	0.345380	-0.745360	0.313357
38496	9.160975	-1.391076	-3.380597	0.002287	0.010092	0.003678	-0.765152	-0.143816	0.087430	0.476463	0.345208	-0.745359	0.313455
38497	9.151178	-1.293179	-3.442387	-0.027467	-0.001724	-0.012865	-0.765443	-0.143220	0.086911	0.476677	0.345099	-0.745532	0.312838
38498	9.170805	-1.242714	-3.418640	-0.000698	-0.000505	-0.003626	-0.765174	-0.143298	0.085508	0.476655	0.345057	-0.745608	0.312737
38499	9.166366	-1.309192	-3.341622	0.010816	-0.001746	0.016576	-0.765594	-0.142491	0.086539	0.476424	0.344874	-0.745742	0.312972
38500	9.055263	-1.303061	-3.378486	0.010261	-0.009770	-0.003624	-0.766264	-0.144607	0.086554	0.476182	0.345008	-0.745831	0.312979
38501	9.054698	-1.292318	-3.455680	0.016374	0.007553	-0.016486	-0.766577	-0.142698	0.085279	0.476258	0.345313	-0.745613	0.313046
38502	9.097268	-1.264398	-3.570603	-0.000845	0.012821	-0.011013	-0.766708	-0.143403	0.085237	0.476482	0.345298	-0.745511	0.312965
38503	9.148262	-1.321541	-3.495597	0.015622	-0.026110	-0.007244	-0.764460	-0.143672	0.087153	0.476000	0.345670	-0.745685	0.312872
38504	9.042473	-1.284607	-3.481740	0.013722	-0.040802	-0.008158	-0.765981	-0.143979	0.088126	0.475301	0.346096	-0.746018	0.312672
38505	9.035579	-1.241242	-3.457047	0.052752	-0.020079	0.012995	-0.764707	-0.144375	0.090044	0.474525	0.346483	-0.746042	0.313365
38506	9.052408	-1.307144	-3.433955	0.043384	-0.032504	0.005650	-0.763755	-0.143205	0.088990	0.473659	0.346928	-0.746206	0.313792
38507	9.088448	-1.346241	-3.430727	0.041662	-0.030869	0.009316	-0.765428	-0.142124	0.090608	0.472822	0.347331	-0.746374	0.314210
38508	9.063567	-1.325185	-3.540757	0.036336	-0.016389	0.013865	-0.765582	-0.140729	0.091115	0.472194	0.347481	-0.746486	0.314719
38509	9.068122	-1.285737	-3.591389	0.061869	-0.038500	0.013038	-0.765414	-0.141155	0.094018	0.471075	0.348068	-0.746625	0.315416
38510	9.070722	-1.369006	-3.531649	0.033098	-0.006204	0.028518	-0.764881	-0.138923	0.094570	0.470525	0.347914	-0.746759	0.316091
38511	9.040385	-1.311980	-3.428706	0.047579	0.023689	0.020246	-0.765734	-0.138554	0.093065	0.470390	0.347866	-0.746449	0.317075
38512	9.118853	-1.354611	-3.545431	0.077363	0.026220	0.038658	-0.766835	-0.139143	0.093877	0.469949	0.347771	-0.746065	0.318731
38513	9.029631	-1.456286	-3.511361	0.069592	0.034677	0.020243	-0.766194	-0.135546	0.092557	0.469822	0.347858	-0.745511	0.320118
38514	9.029902	-1.476271	-3.468028	0.084230	0.034629	0.020269	-0.766332	-0.136075	0.091828	0.469578	0.348038	-0.744876	0.321755
38515	9.034008	-1.543344	-3.531413	0.080036	0.044933	0.033078	-0.767319	-0.135738	0.091020	0.469442	0.347963	-0.744245	0.323489
38516	9.106809	-1.427696	-3.514060	0.064918	0.034924	0.016584	-0.768475	-0.132329	0.091242	0.469358	0.348015	-0.743701	0.324805
38517	9.111566	-1.603216	-3.447757	0.039963	0.004125	0.009218	-0.766840	-0.129777	0.090686	0.469045	0.348182	-0.743545	0.325434
38518	9.096919	-1.588149	-3.478509	0.037804	0.017838	-0.004573	-0.767393	-0.130320	0.090378	0.469033	0.348400	-0.743190	0.326027
38519	9.106307	-1.578024	-3.515021	0.024793	-0.014069	-0.009133	-0.767114	-0.130062	0.090810	0.468671	0.348815	-0.743178	0.326132
38520	9.063375	-1.573608	-3.460253	0.017447	-0.003825	-0.011006	-0.766957	-0.130690	0.092026	0.468518	0.349086	-0.743111	0.326215
38521	9.130816	-1.564287	-3.467545	0.025186	-0.010338	0.005552	-0.767675	-0.129509	0.091269	0.468110	0.349260	-0.743165	0.326491
38522	8.996324	-1.539710	-3.421298	0.010559	-0.012221	0.006420	-0.769336	-0.129551	0.092678	0.467770	0.349255	-0.743347	0.326571
38523	9.072590	-1.699753	-3.461420	-0.004122	-0.011076	0.003626	-0.768079	-0.130108	0.092073	0.467566	0.349186	-0.743586	0.326391
38524	9.099946	-1.520960	-3.427465	-0.024319	0.028901	-0.001946	-0.767542	-0.129215	0.091006	0.468135	0.348710	-0.743553	0.326161
38525	9.102004	-1.491097	-3.485312	-0.004622	0.031671	-0.018425	-0.768247	-0.128370	0.091344	0.468714	0.348685	-0.743241	0.326065
38526	9.063424	-1.559060	-3.460160	-0.011596	0.030919	-0.005610	-0.765993	-0.130112	0.091495	0.469242	0.348384	-0.743072	0.326013
38527	9.078275	-1.535463	-3.419504	-0.001649	0.025583	-0.009244	-0.768082	-0.131144	0.090055	0.469648	0.348290	-0.742863	0.326005
38528	9.045527	-1.585726	-3.271282	0.020169	0.048028	-0.016589	-0.767122	-0.130277	0.089401	0.470286	0.348325	-0.742255	0.326433
38529	9.155318	-1.574926	-3.410566	-0.009906	0.051617	-0.012961	-0.767422	-0.129626	0.087769	0.471161	0.348035	-0.741827	0.326453
38530	9.150618	-1.584854	-3.391134	-0.004498	0.020296	-0.012903	-0.767268	-0.131284	0.086828	0.471534	0.347965	-0.741665	0.326357
38531	9.079248	-1.507901	-3.305848	-0.008698	0.025168	-0.033106	-0.768217	-0.133786	0.086124	0.472140	0.348157	-0.741337	0.326023
38532	9.096873	-1.534415	-3.507139	-0.027242	-0.001938	-0.040446	-0.768350	-0.134349	0.086090	0.472519	0.348426	-0.741341	0.325175
38533	9.135942	-1.584368	-3.419564	-0.045137	0.012027	-0.026737	-0.767660	-0.133922	0.085831	0.473137	0.348264	-0.741420	0.324269
38534	9.083613	-1.497386	-3.368737	-0.054327	0.012094	-0.027668	-0.767097	-0.135538	0.083911	0.473833	0.347989	-0.741557	0.323233
38535	9.049307	-1.447367	-3.463735	-0.039811	0.003065	-0.031297	-0.768058	-0.136399	0.084425	0.474306	0.348001	-0.741655	0.322299
38536	9.175118	-1.517449	-3.367459	-0.037228	0.019906	-0.004690	-0.766932	-0.137526	0.083926	0.474844	0.347508	-0.741761	0.321795
38537	9.102854	-1.438929	-3.398057	-0.041369	0.053383	-0.025860	-0.766080	-0.139207	0.083256	0.476038	0.347099	-0.741427	0.321240
38538	9.128080	-1.333773	-3.296878	-0.036106	0.012152	-0.029428	-0.767327	-0.140016	0.082799	0.476611	0.347033	-0.741426	0.320464
38539	9.117504	-1.424737	-3.379191	-0.021257	0.030199	-0.023942	-0.766631	-0.140282	0.082218	0.477309	0.346936	-0.741195	0.320064
38540	9.122696	-1.391280	-3.345355	0.001615	0.023631	-0.022962	-0.766787	-0.140710	0.079401	0.477756	0.347044	-0.740894	0.319977
38541	9.161978	-1.348933	-3.269262	0.006026	0.048966	-0.031234	-0.768593	-0.142553	0.077071	0.478590	0.347195	-0.740257	0.320043
38542	9.218765	-1.408493	-3.378042	-0.028971	0.046874	-0.040475	-0.767331	-0.143406	0.076727	0.479700	0.347131	-0.739801	0.319503
38543	9.175949	-1.392085	-3.313539	-0.014926	0.008320	-0.058743	-0.766763	-0.144525	0.076234	0.480252	0.347747	-0.739495	0.318712
38544	9.103991	-1.311663	-3.305494	-0.002986	0.003504	-0.055961	-0.767012	-0.146526	0.076671	0.480637	0.348435	-0.739182	0.318105
38545	9.234051	-1.305176	-3.315145	0.001259	-0.002219	-0.067843	-0.764620	-0.147746	0.077690	0.480978	0.349407	-0.738808	0.317392
38546	9.127696	-1.347733	-3.340428	-0.024380	0.005312	-0.069771	-0.765421	-0.151609	0.075784	0.481626	0.350082	-0.738514	0.316348
38547	9.214665	-1.260949	-3.347944	-0.013422	0.020138	-0.071575	-0.764995	-0.152712	0.075014	0.482419	0.350825	-0.737990	0.315537
38548	9.186440	-1.169276	-3.297988	-0.024490	-0.007459	-0.071542	-0.763987	-0.155142	0.075133	0.482890	0.351601	-0.737806	0.314382
38549	9.219974	-1.237452	-3.294856	-0.011476	-0.007006	-0.064181	-0.764508	-0.157449	0.076113	0.483221	0.352424	-0.737581	0.313479
38550	9.277995	-1.140650	-3.310885	-0.039845	0.016445	-0.100948	-0.762821	-0.159129	0.075155	0.484334	0.353335	-0.737050	0.311982
38551	9.196355	-0.984478	-3.340627	-0.006034	0.025420	-0.067857	-0.762216	-0.162826	0.075201	0.485128	0.354063	-0.736446	0.311347
38552	9.157583	-1.115516	-3.313465	-0.021338	0.005695	-0.091742	-0.763028	-0.165316	0.074217	0.485889	0.355087	-0.735962	0.310136
38553	9.186798	-1.140637	-3.264002	-0.043094	0.008086	-0.084443	-0.761611	-0.167699	0.073219	0.486791	0.355804	-0.735635	0.308673
38554	9.158668	-1.032056	-3.209109	-0.034834	0.013292	-0.048637	-0.761866	-0.168751	0.074552	0.487490	0.356015	-0.735463	0.307736
38555	9.297639	-1.051195	-3.301376	-0.085998	0.007792	-0.045950	-0.760743	-0.170390	0.072905	0.488455	0.355746	-0.735671	0.306015
38556	9.162416	-0.998511	-3.361186	-0.079956	0.001152	-0.058797	-0.761128	-0.173855	0.071438	0.489358	0.355732	-0.735821	0.304221
38557	9.206766	-0.898102	-3.277659	-0.095032	0.005632	-0.040453	-0.759591	-0.174955	0.070239	0.490318	0.355304	-0.736139	0.302402
38558	9.211665	-0.839747	-3.291953	-0.079902	-0.004586	-0.055078	-0.759989	-0.177028	0.069278	0.491110	0.355267	-0.736366	0.300602
38559	9.163359	-0.873343	-3.292781	-0.058399	0.021168	-0.040412	-0.760251	-0.178437	0.069193	0.492036	0.355104	-0.736304	0.299429
38560	9.274671	-0.850574	-3.241246	-0.071587	0.008177	-0.053233	-0.758559	-0.180413	0.068497	0.492939	0.355051	-0.736360	0.297865
38561	9.074692	-0.707720	-3.300461	-0.036668	0.028023	-0.048631	-0.757729	-0.181569	0.065765	0.493862	0.355183	-0.736037	0.296976
38562	9.372108	-0.918955	-3.076273	-0.036798	0.035805	-0.055029	-0.756889	-0.182516	0.064582	0.494937	0.355321	-0.735604	0.296092
38563	9.023143	-0.861782	-3.357502	-0.036270	0.108880	-0.077243	-0.757967	-0.185999	0.063679	0.497214	0.355393	-0.734269	0.295505
38564	9.145059	-0.672493	-3.252144	-0.021282	0.144102	-0.066197	-0.757710	-0.186924	0.059292	0.499825	0.355220	-0.732574	0.295515
38565	9.047923	-0.592445	-3.383240	0.012585	0.207847	-0.071751	-0.758559	-0.188411	0.055160	0.503159	0.355111	-0.729988	0.296386
38566	9.217135	-0.655570	-3.286126	0.023865	0.243998	-0.029548	-0.758741	-0.189996	0.046967	0.506678	0.354247	-0.727261	0.298123
38567	9.299752	-0.789061	-3.140345	0.061298	0.266311	-0.035016	-0.758909	-0.192186	0.039574	0.510272	0.353733	-0.724025	0.300471
38568	9.470399	-0.686419	-2.928692	0.051596	0.213828	-0.049570	-0.758979	-0.191255	0.032094	0.513258	0.353593	-0.721270	0.302171
38569	9.469829	-0.812240	-2.948812	0.072960	0.202184	-0.071554	-0.761766	-0.194234	0.027190	0.516039	0.354096	-0.718329	0.303848
38570	9.645886	-0.813096	-2.617277	0.057226	0.174603	-0.040293	-0.761238	-0.196166	0.020086	0.518344	0.354109	-0.715984	0.305440
38571	9.386654	-0.700802	-2.536812	0.068896	0.123522	-0.111796	-0.762332	-0.200341	0.015930	0.520264	0.355609	-0.713569	0.306082
38572	9.397141	-0.912093	-2.338122	0.003148	0.055146	-0.135699	-0.762033	-0.203218	0.013795	0.521822	0.357138	-0.712108	0.305052
38573	9.246458	-0.581969	-2.644308	-0.027858	0.067911	-0.132097	-0.760329	-0.205787	0.013621	0.523753	0.358248	-0.710704	0.303711
38574	9.848901	-0.464425	-2.685390	-0.007898	0.077388	-0.104395	-0.758778	-0.210108	0.008732	0.525505	0.359084	-0.709287	0.303010
38575	9.091522	-0.667397	-2.701866	-0.043353	0.230606	-0.112251	-0.757814	-0.213204	0.002111	0.529719	0.358753	-0.706395	0.302819
38576	9.647312	-0.464403	-2.581245	-0.079379	0.218347	-0.088284	-0.756286	-0.216475	-0.003969	0.533860	0.357750	-0.704012	0.302285
38577	9.667247	-0.490081	-2.485551	-0.147005	0.229480	-0.086596	-0.756182	-0.218501	-0.011912	0.538615	0.355941	-0.701905	0.300882
38578	9.823564	-0.204647	-2.334965	-0.187836	0.208156	-0.035170	-0.754714	-0.219457	-0.021897	0.543042	0.353053	-0.700631	0.299291
38579	9.650819	-0.065696	-2.298618	-0.215528	0.235553	-0.046293	-0.754588	-0.221477	-0.027048	0.548093	0.349883	-0.699103	0.297372
38580	9.551311	0.005227	-2.110882	-0.297584	0.204506	-0.031727	-0.753563	-0.221364	-0.038498	0.553167	0.345754	-0.698482	0.294249
38581	9.269223	0.335016	-1.962934	-0.345243	0.189391	0.037938	-0.755616	-0.220087	-0.049568	0.557932	0.340231	-0.698732	0.291080
38582	9.626370	0.112045	-1.799020	-0.362202	0.245800	0.081905	-0.754596	-0.217451	-0.057511	0.563290	0.333516	-0.698717	0.288557
38583	9.846134	-0.154455	-1.932148	-0.399498	0.239830	0.123133	-0.753867	-0.214870	-0.067131	0.568551	0.325849	-0.699175	0.285880
38584	9.320768	-0.413951	-1.834494	-0.442393	0.257972	0.158649	-0.754326	-0.208046	-0.079129	0.574056	0.317024	-0.699852	0.283131
38585	9.693225	-0.638517	-1.560065	-0.441045	0.233215	0.142228	-0.755329	-0.201813	-0.090462	0.579260	0.308574	-0.700599	0.280002
38586	9.564212	-0.815110	-1.343857	-0.418877	0.254871	0.147691	-0.756049	-0.195612	-0.101240	0.584517	0.300115	-0.700957	0.277364
38587	10.137950	-1.075742	-1.197948	-0.388219	0.199481	0.135082	-0.757361	-0.187100	-0.112708	0.588853	0.292477	-0.701617	0.274669
38588	9.909337	-1.064869	-1.165177	-0.422494	0.188437	0.120304	-0.756505	-0.183270	-0.121832	0.593242	0.284659	-0.702483	0.271201
38589	10.005249	-0.632386	-1.098320	-0.383255	0.125865	0.056345	-0.756619	-0.178935	-0.129381	0.596857	0.278519	-0.703414	0.267203
38590	9.691531	-0.882953	-1.054410	-0.345248	0.034515	-0.020621	-0.754465	-0.175770	-0.133953	0.599322	0.274390	-0.704807	0.262241
38591	9.863586	-1.149953	-1.125378	-0.336497	-0.005218	-0.033395	-0.756863	-0.174779	-0.136102	0.601247	0.270713	-0.706480	0.257104
38592	9.898782	-0.821075	-1.076247	-0.346874	-0.065498	-0.071793	-0.757422	-0.175026	-0.136671	0.602509	0.267791	-0.708730	0.250945
38593	9.850296	-0.683641	-1.172560	-0.424664	-0.103924	-0.103072	-0.756003	-0.177160	-0.136955	0.603799	0.264492	-0.711572	0.243178
38594	9.833971	-0.325965	-1.254149	-0.456879	-0.119946	-0.141594	-0.755586	-0.177160	-0.137099	0.605124	0.261464	-0.714542	0.234289
38595	9.968587	-0.245890	-1.328701	-0.470224	-0.118674	-0.161768	-0.754310	-0.179143	-0.137513	0.606616	0.258469	-0.717333	0.225045
38596	9.884798	0.095191	-1.403045	-0.525370	-0.142127	-0.167308	-0.754828	-0.182251	-0.137560	0.607960	0.255023	-0.720591	0.214700
38597	10.078508	0.509195	-1.455893	-0.528293	-0.080885	-0.143444	-0.753682	-0.185329	-0.138738	0.610081	0.250848	-0.723093	0.204970
38598	9.119244	0.470164	-1.475826	-0.545143	-0.104251	-0.155587	-0.753801	-0.186888	-0.138693	0.611859	0.246766	-0.725848	0.194628
38599	9.625109	0.300959	-1.420975	-0.463756	-0.054880	-0.059077	-0.752566	-0.187061	-0.141368	0.613573	0.242006	-0.728022	0.186937
38600	9.605852	0.349839	-1.439257	-0.422872	-0.015693	-0.038869	-0.754256	-0.186672	-0.143003	0.615469	0.237339	-0.729656	0.180197
38601	9.530228	0.649529	-1.685654	-0.335044	0.013628	-0.040554	-0.754279	-0.186537	-0.145787	0.617415	0.233613	-0.730502	0.174904
38602	9.257813	0.785845	-1.761525	-0.234155	-0.010265	-0.062381	-0.754304	-0.185864	-0.147979	0.618525	0.231566	-0.731224	0.170635
38603	9.272873	1.113926	-1.822743	-0.233731	-0.013877	-0.078835	-0.753309	-0.188220	-0.149390	0.619688	0.229757	-0.731836	0.166179
38604	9.929956	1.286770	-1.677125	-0.213076	0.043769	0.005709	-0.754182	-0.187211	-0.152390	0.621237	0.226788	-0.732094	0.163308
38605	9.915262	1.360452	-1.738890	-0.291935	0.005502	0.002871	-0.752986	-0.184396	-0.155299	0.622650	0.223013	-0.732989	0.159057
38606	10.358109	1.338670	-1.794234	-0.339556	-0.051966	0.075451	-0.754005	-0.182160	-0.157246	0.623101	0.217740	-0.735108	0.154761
38607	9.908172	1.157162	-1.945239	-0.388555	-0.119839	0.165252	-0.757148	-0.175634	-0.156394	0.622524	0.210774	-0.738501	0.150512
38608	9.599389	1.172188	-1.998805	-0.473513	-0.219944	0.179859	-0.759207	-0.166453	-0.155110	0.620646	0.202772	-0.743449	0.144798
38609	9.435601	1.231780	-2.016443	-0.572667	-0.255962	0.170521	-0.762503	-0.157745	-0.152448	0.618639	0.193823	-0.748920	0.137246
38610	9.237804	1.233565	-2.045263	-0.719735	-0.289415	0.182171	-0.766487	-0.148556	-0.147794	0.616468	0.182860	-0.755154	0.127559
38611	9.224383	1.514756	-2.030852	-0.746089	-0.273378	0.223429	-0.768592	-0.133461	-0.142794	0.614438	0.170964	-0.761145	0.117881
38612	9.128184	1.363917	-1.943707	-0.793417	-0.203407	0.225017	-0.773458	-0.122549	-0.141237	0.613386	0.158141	-0.766238	0.107834
38613	9.537818	1.478039	-1.989678	-0.794032	-0.044523	0.186332	-0.774718	-0.111328	-0.141370	0.614769	0.145655	-0.768971	0.097607
38614	10.243025	1.146906	-2.259724	-0.768198	0.080977	0.213801	-0.774635	-0.099830	-0.147642	0.617705	0.132643	-0.770059	0.088626
38615	9.835498	0.041106	-2.763709	-0.778400	0.137066	0.229918	-0.776507	-0.087624	-0.153292	0.621421	0.119265	-0.770240	0.079637
38616	9.320341	-0.434073	-2.501196	-0.655969	0.240547	0.246323	-0.777024	-0.074428	-0.162245	0.626180	0.106817	-0.768856	0.073141
38617	9.245895	-1.184450	-1.841548	-0.551303	0.233405	0.189528	-0.776690	-0.062772	-0.171859	0.630641	0.096641	-0.767079	0.067398
38618	9.886312	-0.557538	-1.552266	-0.471525	0.197645	0.169809	-0.776195	-0.051240	-0.178969	0.634268	0.087705	-0.765562	0.062664
38619	10.447054	-0.252382	-1.457732	-0.498863	0.178463	0.108487	-0.775514	-0.043788	-0.186752	0.637738	0.079448	-0.764050	0.056619
38620	9.772486	-0.619808	-1.910691	-0.503862	-0.057341	0.078349	-0.775802	-0.034525	-0.190644	0.637489	0.071772	-0.765491	0.049807
38621	9.286027	-0.572908	-1.897026	-0.441831	-0.152551	0.219830	-0.777401	-0.026778	-0.186242	0.635559	0.062849	-0.768139	0.045573
38622	9.414766	-0.737267	-2.004348	-0.350769	-0.170272	0.204435	-0.779741	-0.016395	-0.183346	0.633122	0.055291	-0.770901	0.042552
38623	9.466659	-0.847876	-2.101202	-0.284082	-0.174089	0.234841	-0.781622	-0.006915	-0.176601	0.630543	0.048111	-0.773579	0.040946
38624	9.654691	-0.922532	-2.058001	-0.272498	-0.159982	0.152290	-0.782539	0.002746	-0.170970	0.628137	0.042329	-0.775997	0.038474
38625	9.521521	-0.546643	-1.990191	-0.236629	-0.150998	0.091821	-0.785616	0.006660	-0.165953	0.625919	0.037911	-0.778141	0.035855
38626	9.576936	-0.593368	-1.970832	-0.179810	-0.134695	0.093746	-0.785934	0.012269	-0.161695	0.623831	0.034180	-0.780066	0.034109
38627	9.469140	-0.769976	-2.124938	-0.209417	-0.126378	0.078935	-0.787643	0.017233	-0.158301	0.621945	0.030262	-0.781830	0.031797
38628	9.394315	-0.832625	-2.115303	-0.192967	-0.070823	0.072429	-0.789202	0.021602	-0.154387	0.620849	0.026655	-0.782917	0.029617
38629	9.293262	-0.893133	-2.070861	-0.194403	-0.017587	0.012668	-0.789646	0.024118	-0.153530	0.620667	0.023866	-0.783252	0.026813
38630	9.519638	-0.857954	-2.100833	-0.257574	0.040162	0.005167	-0.789952	0.026383	-0.153387	0.621354	0.020448	-0.782930	0.022843
38631	9.342998	-0.644983	-1.976911	-0.254961	0.155141	-0.009693	-0.789733	0.028560	-0.157443	0.623886	0.017149	-0.781099	0.018915
38632	10.364655	-0.345000	-2.100105	-0.238582	0.241580	-0.020538	-0.788550	0.030010	-0.164345	0.627681	0.014285	-0.778195	0.014998
38633	9.498413	0.371230	-2.251428	-0.265753	0.270203	-0.147339	-0.786924	0.029206	-0.171669	0.631988	0.012955	-0.774815	0.009201
38634	8.931349	0.221301	-1.984854	-0.329384	0.335994	-0.138535	-0.785850	0.026016	-0.182206	0.637222	0.010758	-0.770601	0.002418
38635	9.783666	0.553610	-1.898630	-0.317169	0.361015	-0.092425	-0.784266	0.026249	-0.193375	0.642825	0.007931	-0.765964	-0.003480
38636	10.295270	0.983386	-1.668612	-0.286738	0.328604	-0.042573	-0.781862	0.027345	-0.205056	0.647825	0.004800	-0.761728	-0.008382
38637	10.633883	0.908021	-1.471645	-0.203032	0.367920	0.005310	-0.778894	0.028661	-0.215612	0.653428	0.001992	-0.756901	-0.011322
38638	10.038350	0.734890	-1.448089	-0.141473	0.191749	-0.071525	-0.777445	0.030571	-0.223326	0.656262	0.001147	-0.754395	-0.014405
38639	9.838622	0.501050	-1.625698	-0.105445	0.084438	-0.049350	-0.776646	0.030775	-0.227788	0.657516	0.000393	-0.753257	-0.016613
38640	9.514782	0.798369	-1.565763	-0.161807	-0.033790	-0.056632	-0.778295	0.028169	-0.229050	0.656935	-0.001010	-0.753686	-0.019805
38641	9.738660	1.073402	-1.398449	-0.267371	-0.150369	-0.056551	-0.779679	0.030759	-0.223572	0.654614	-0.003839	-0.755554	-0.024582
38642	9.661359	1.142580	-1.453071	-0.378495	-0.235234	-0.063980	-0.782434	0.031264	-0.218489	0.650922	-0.008067	-0.758463	-0.031134
38643	9.387882	1.452149	-1.428751	-0.398499	-0.230490	0.011206	-0.783836	0.036713	-0.210601	0.647323	-0.013635	-0.761192	-0.037050
38644	9.510599	1.266221	-1.371758	-0.443285	-0.226887	0.045979	-0.786892	0.040634	-0.202792	0.643699	-0.020365	-0.763790	-0.043153
38645	9.335143	1.320358	-1.338277	-0.482885	-0.269058	0.075303	-0.787770	0.048760	-0.194744	0.639406	-0.027993	-0.766760	-0.049549
38646	9.307401	1.416065	-1.227933	-0.534435	-0.233065	0.060477	-0.791278	0.056818	-0.184442	0.635496	-0.036111	-0.769161	-0.056853
38647	9.354520	1.515149	-1.407772	-0.533090	-0.200891	0.108163	-0.793692	0.064980	-0.176656	0.632103	-0.044764	-0.770964	-0.063685
38648	9.256833	1.615671	-1.618414	-0.529799	-0.192662	0.093464	-0.794273	0.072080	-0.167976	0.628684	-0.053267	-0.772624	-0.070506
38649	9.187429	1.068371	-1.636293	-0.594867	-0.101511	0.111436	-0.797131	0.081447	-0.161508	0.626601	-0.062561	-0.772861	-0.078382
38650	10.668869	0.989588	-1.965116	-0.474458	0.157824	0.208824	-0.794737	0.091523	-0.159652	0.628684	-0.071605	-0.769863	-0.083301
38651	9.566356	0.750370	-2.350519	-0.242751	0.279388	0.100512	-0.795191	0.102255	-0.164569	0.632793	-0.075679	-0.765757	-0.086383
38652	10.317653	0.062984	-2.119840	-0.197397	0.282534	0.047435	-0.793363	0.108190	-0.170642	0.636835	-0.078542	-0.761780	-0.089243
38653	9.602164	-1.245603	-2.169240	-0.175845	0.307100	0.125971	-0.791271	0.114605	-0.177943	0.641439	-0.082143	-0.757323	-0.090941
38654	10.587789	-0.568619	-1.817671	-0.109866	0.300598	0.204446	-0.789031	0.120305	-0.185151	0.646113	-0.086225	-0.752939	-0.090482
38655	9.448378	-0.428647	-1.530220	-0.286422	0.116982	-0.016961	-0.788472	0.128183	-0.189975	0.647330	-0.089491	-0.750914	-0.095305
38656	9.682533	-0.685381	-1.675899	-0.314764	0.176251	0.010421	-0.789070	0.131313	-0.190055	0.649363	-0.093522	-0.748021	-0.100227
38657	9.615131	-0.402113	-1.787460	-0.351851	-0.167098	0.027442	-0.790206	0.135912	-0.185154	0.646222	-0.098912	-0.749412	-0.104858
38658	9.774771	-0.659307	-2.220176	-0.360536	-0.215039	0.185304	-0.792730	0.143120	-0.175192	0.642593	-0.106931	-0.751062	-0.107451
38659	9.652287	-0.712790	-2.145905	-0.357545	-0.235584	0.127502	-0.793599	0.150930	-0.166466	0.638494	-0.114074	-0.753039	-0.110654
38660	9.649142	-0.601739	-2.287558	-0.426314	-0.226700	0.120944	-0.795567	0.158400	-0.156214	0.634286	-0.121986	-0.754697	-0.115034
38661	9.285719	-0.148017	-2.116440	-0.347731	-0.231619	0.121105	-0.796708	0.168804	-0.142439	0.630130	-0.128914	-0.756549	-0.118119
38662	9.328792	-0.469726	-2.018711	-0.354269	-0.165246	0.073232	-0.799248	0.175838	-0.134722	0.626805	-0.135061	-0.757592	-0.122183
38663	9.287736	-0.341773	-1.774825	-0.350974	-0.048790	0.049215	-0.799813	0.181006	-0.127138	0.625149	-0.140509	-0.757233	-0.126662
38664	9.392645	-0.277176	-1.944973	-0.366380	-0.071467	0.091458	-0.799557	0.185988	-0.121808	0.623188	-0.146825	-0.756930	-0.130906
38665	9.249401	-0.405968	-2.029818	-0.329184	-0.011359	0.038160	-0.801816	0.191175	-0.116999	0.622057	-0.151739	-0.756124	-0.135265
38666	9.280949	-0.426092	-1.992486	-0.307745	0.069390	0.010550	-0.802401	0.195543	-0.113374	0.622124	-0.155715	-0.754389	-0.140043
38667	9.730276	-0.309364	-1.892598	-0.284031	0.160276	-0.000438	-0.801610	0.198155	-0.114895	0.623563	-0.159019	-0.751629	-0.144692
38668	9.735712	0.089487	-1.981978	-0.383278	0.223000	-0.090589	-0.801949	0.200475	-0.118797	0.625347	-0.161949	-0.748005	-0.152321
38669	9.603674	0.529243	-1.795452	-0.450305	0.201509	-0.129174	-0.802245	0.200190	-0.121604	0.626391	-0.165248	-0.744543	-0.161189
38670	9.657871	1.002355	-1.842698	-0.425913	0.185549	-0.171220	-0.803100	0.200177	-0.123970	0.627099	-0.167607	-0.741379	-0.170327
38671	9.943430	1.251806	-1.788955	-0.337992	0.198013	-0.167292	-0.803908	0.195042	-0.128886	0.628215	-0.168872	-0.738338	-0.178006
38672	10.371687	1.188900	-1.844022	-0.198061	0.182381	-0.064142	-0.806191	0.196826	-0.132802	0.629933	-0.169955	-0.735546	-0.182407
38673	10.176026	0.780747	-2.044655	-0.073560	0.032379	-0.117914	-0.807544	0.194383	-0.131684	0.629616	-0.169199	-0.735340	-0.185013
38674	9.790982	0.816795	-1.998625	0.033432	-0.031121	-0.078226	-0.809864	0.191767	-0.129590	0.628917	-0.167926	-0.736120	-0.185449
38675	9.426091	1.021888	-1.911189	0.063073	-0.092899	-0.125827	-0.811220	0.189997	-0.127732	0.627160	-0.165786	-0.738032	-0.185728
38676	9.377068	1.060270	-2.034694	0.086314	-0.101202	-0.111096	-0.815904	0.187644	-0.124483	0.625470	-0.163629	-0.739986	-0.185564
38677	9.348299	1.140701	-2.050000	0.071896	-0.214451	-0.125618	-0.817348	0.184530	-0.118240	0.621903	-0.161812	-0.743445	-0.185319
38678	9.405222	1.015056	-2.113327	0.007383	-0.186696	-0.078084	-0.819635	0.181590	-0.112397	0.618795	-0.161421	-0.746046	-0.185612
38679	9.622259	1.110751	-2.130480	-0.051915	-0.139861	-0.041508	-0.822650	0.181728	-0.105519	0.616212	-0.162102	-0.747836	-0.186408
38680	9.506752	1.201548	-2.149720	-0.087249	-0.153766	0.007983	-0.824267	0.181563	-0.098674	0.613595	-0.164030	-0.749381	-0.187144
38681	9.475591	1.360008	-2.195825	-0.026577	-0.212061	0.025647	-0.825348	0.182958	-0.092016	0.610232	-0.165654	-0.751924	-0.186510
38682	9.371148	1.157343	-2.217393	-0.049113	-0.221754	0.003539	-0.826825	0.183961	-0.083006	0.606684	-0.167283	-0.754435	-0.186490
38683	9.415386	1.184784	-2.117431	-0.081998	-0.207903	0.004387	-0.828736	0.184938	-0.076227	0.603084	-0.169225	-0.756766	-0.186974
38684	9.324521	1.340301	-2.093698	-0.128427	-0.187275	0.046479	-0.830371	0.187632	-0.066972	0.599925	-0.172322	-0.758386	-0.187739
38685	9.487950	1.325233	-2.140965	-0.178446	-0.134249	0.086702	-0.831179	0.190624	-0.058264	0.597390	-0.176364	-0.759152	-0.188967
38686	9.350999	1.017557	-2.270684	-0.193485	-0.128066	0.137961	-0.832016	0.194316	-0.052304	0.595220	-0.181392	-0.759461	-0.189816
38687	10.076707	0.813401	-2.436816	-0.146916	-0.011469	0.190289	-0.831493	0.200538	-0.046341	0.595024	-0.186152	-0.758473	-0.189771
38688	9.559332	0.359175	-2.468735	-0.086815	0.133277	0.197325	-0.832437	0.208787	-0.046661	0.597406	-0.189815	-0.755818	-0.189250
38689	9.016520	0.252700	-2.200369	0.040322	0.153186	0.194659	-0.830735	0.215699	-0.049461	0.600400	-0.191792	-0.753527	-0.186903
38690	9.310230	0.046188	-2.145073	0.033076	0.097813	0.167238	-0.830002	0.221535	-0.053156	0.602564	-0.193691	-0.751834	-0.184785
38691	9.688477	-0.127815	-2.387377	-0.062897	0.061269	0.137794	-0.830379	0.227616	-0.055709	0.603544	-0.196420	-0.750462	-0.184284
38692	9.563077	-0.024310	-2.444808	-0.104854	0.031424	0.146006	-0.830856	0.232165	-0.055842	0.604081	-0.199899	-0.749124	-0.184228
38693	9.572510	-0.067919	-2.452690	-0.075594	-0.005650	0.148869	-0.831747	0.238267	-0.052805	0.604026	-0.203213	-0.748459	-0.183486
38694	9.564219	-0.134294	-2.561495	-0.052023	-0.042439	0.178320	-0.831234	0.243110	-0.050557	0.603772	-0.206801	-0.748056	-0.181945
38695	9.610549	-0.145336	-2.486014	-0.022183	-0.045445	0.165548	-0.831011	0.248543	-0.048688	0.603375	-0.209885	-0.747987	-0.180008
38696	9.554326	-0.177678	-2.575899	-0.043837	-0.119492	0.080269	-0.832169	0.253929	-0.045413	0.601633	-0.212177	-0.748937	-0.179198
38697	9.493884	-0.142751	-2.616884	-0.040521	-0.144459	0.035345	-0.833511	0.254305	-0.038118	0.599182	-0.213905	-0.750537	-0.178662
38698	9.526455	-0.223877	-2.732144	-0.083898	-0.151037	0.055447	-0.834647	0.258641	-0.033651	0.596694	-0.216411	-0.751811	-0.178613
38699	9.438855	-0.168106	-2.866170	-0.127149	-0.197996	0.119654	-0.834478	0.261349	-0.025250	0.593330	-0.220644	-0.753361	-0.178110
38700	9.326956	-0.097173	-3.033000	-0.180008	-0.141104	0.156145	-0.833906	0.265585	-0.016338	0.590900	-0.225758	-0.753700	-0.178344
38701	9.385042	-0.312650	-2.908573	-0.235479	-0.042772	0.192563	-0.831864	0.272134	-0.011766	0.589593	-0.231820	-0.752662	-0.179275
38702	9.313672	-0.438117	-2.737660	-0.240273	0.035297	0.210750	-0.830382	0.278833	-0.007178	0.589696	-0.237820	-0.750397	-0.180566
38703	9.439802	-0.603870	-2.559904	-0.180449	0.132725	0.179519	-0.827680	0.285064	-0.007936	0.591191	-0.242406	-0.747494	-0.181619
38704	9.592473	-0.655251	-2.425868	-0.159916	0.157696	0.192395	-0.827244	0.291927	-0.012263	0.593405	-0.246720	-0.744107	-0.182494
38705	9.402227	-0.595550	-2.437686	-0.139290	0.135576	0.144724	-0.824384	0.296473	-0.013405	0.594984	-0.250292	-0.741442	-0.183334
38706	9.488501	-0.773379	-2.422750	-0.089488	0.094994	0.128359	-0.823641	0.300674	-0.018458	0.596355	-0.253033	-0.739341	-0.183603
38707	9.646361	-0.794416	-2.564040	-0.106378	0.079618	0.078829	-0.823828	0.303315	-0.020247	0.597009	-0.255455	-0.737772	-0.184434
38708	9.546121	-0.673434	-2.491878	-0.104669	0.079805	0.075162	-0.822492	0.308220	-0.019538	0.597869	-0.257642	-0.736050	-0.185483
38709	9.677462	-0.788692	-2.285006	-0.138105	0.084964	0.020968	-0.820854	0.310369	-0.020538	0.598213	-0.259579	-0.734581	-0.187484
38710	9.478058	-0.788295	-2.209922	-0.193041	0.059019	0.056646	-0.821999	0.313178	-0.019656	0.598228	-0.262620	-0.732855	-0.189942
38711	9.380669	-0.843698	-2.006182	-0.259924	0.105471	0.083026	-0.821496	0.316508	-0.021270	0.598453	-0.266845	-0.730320	-0.193080
38712	10.165608	-0.745870	-2.119427	-0.374296	0.142843	0.113210	-0.821269	0.320084	-0.022028	0.598902	-0.272539	-0.726539	-0.197939
38713	8.891834	-0.947368	-1.614228	-0.458536	0.142901	0.110910	-0.818978	0.326670	-0.021225	0.598644	-0.279372	-0.722522	-0.203809
38714	10.040246	-0.828860	-1.472845	-0.228382	0.262836	0.223391	-0.816543	0.332043	-0.021754	0.601999	-0.284377	-0.717172	-0.205889
38715	9.872725	-1.067586	-1.844904	-0.197543	0.106477	0.157547	-0.814699	0.338152	-0.025582	0.602820	-0.288885	-0.714300	-0.207193
38716	10.172946	-0.819277	-2.074292	-0.162618	0.068514	0.099051	-0.812814	0.344543	-0.023530	0.603209	-0.292098	-0.712222	-0.208707
38717	9.468488	0.031773	-2.238031	-0.254996	0.029575	-0.064415	-0.813805	0.345957	-0.023154	0.601635	-0.294430	-0.711302	-0.213063
38718	9.334456	-0.081030	-2.074353	-0.317851	0.033030	-0.089361	-0.812649	0.344392	-0.020470	0.599783	-0.296959	-0.710059	-0.218840
38719	10.069168	-0.134700	-2.075609	-0.345486	0.031446	-0.027781	-0.814986	0.343189	-0.018288	0.597810	-0.300843	-0.708458	-0.224063
38720	9.734357	-0.215432	-2.027388	-0.290487	-0.131501	0.061506	-0.813152	0.345260	-0.011896	0.594407	-0.305891	-0.708341	-0.226635
38721	9.639928	0.041433	-2.505217	-0.333940	-0.228784	-0.049444	-0.813357	0.346015	-0.001098	0.588634	-0.310450	-0.709974	-0.230364
38722	9.429780	-0.031770	-2.541309	-0.389532	-0.252562	-0.143167	-0.815298	0.342551	0.012526	0.581886	-0.314274	-0.712004	-0.235991
38723	9.279694	0.029721	-2.346912	-0.409629	-0.203304	-0.042368	-0.815307	0.340350	0.025792	0.575932	-0.319630	-0.712829	-0.240860
38724	9.612180	0.202997	-2.423425	-0.361717	-0.126594	-0.001924	-0.815251	0.341599	0.035082	0.571733	-0.324492	-0.712529	-0.245212
38725	9.491948	0.203428	-2.392360	-0.298119	-0.118408	-0.019272	-0.815430	0.339710	0.044879	0.567740	-0.328424	-0.712689	-0.248763
38726	9.472239	0.038483	-2.378207	-0.249969	-0.095306	-0.069713	-0.815059	0.337329	0.052965	0.564329	-0.330860	-0.712966	-0.252477
38727	9.412612	0.306111	-2.412875	-0.186072	-0.067904	-0.007207	-0.814852	0.335361	0.058425	0.561825	-0.333404	-0.712990	-0.254637
38728	9.481740	0.414230	-2.554835	-0.107228	-0.096273	0.002197	-0.814264	0.336226	0.063778	0.559691	-0.335251	-0.713498	-0.255488
38729	9.558771	0.106522	-2.434133	-0.056209	-0.062517	-0.010634	-0.812702	0.336424	0.067963	0.558104	-0.336236	-0.714134	-0.255886
38730	9.438311	0.207342	-2.474859	0.000262	-0.032534	-0.022511	-0.815610	0.335835	0.069350	0.557470	-0.336200	-0.714640	-0.255904
38731	9.514964	0.073449	-2.476183	0.059040	-0.028526	-0.015067	-0.815180	0.334187	0.068128	0.557125	-0.335649	-0.715510	-0.254947
38732	9.513917	0.006994	-2.582845	0.081559	-0.071482	0.009805	-0.814891	0.334384	0.069812	0.556642	-0.335365	-0.716645	-0.253179
38733	9.533415	-0.037429	-2.535560	0.072158	-0.076435	0.000617	-0.814759	0.335210	0.070281	0.555780	-0.335129	-0.718000	-0.251542
38734	9.451398	0.051114	-2.585050	0.104358	-0.062366	0.041026	-0.812943	0.336999	0.073725	0.555732	-0.334993	-0.718931	-0.249159
38735	9.431128	-0.181135	-2.614788	0.099315	-0.044758	0.054708	-0.812290	0.339735	0.072631	0.555777	-0.335067	-0.719694	-0.246743
38736	9.570227	-0.195620	-2.692539	0.106934	-0.073183	0.068557	-0.811450	0.340751	0.074780	0.555720	-0.335346	-0.720563	-0.243940
38737	9.478168	-0.296529	-2.713906	0.090153	-0.096487	0.058431	-0.810909	0.343064	0.076592	0.554973	-0.335826	-0.721816	-0.241263
38738	9.350000	-0.311881	-2.767178	0.091987	-0.096513	0.058402	-0.808562	0.345653	0.077986	0.554420	-0.336234	-0.722926	-0.238628
38739	9.434242	-0.387924	-2.746672	0.069034	-0.085111	0.053757	-0.809389	0.347186	0.081718	0.553668	-0.336824	-0.723966	-0.236377
38740	9.445985	-0.399670	-2.781000	0.065389	-0.099934	0.055609	-0.807740	0.349792	0.082980	0.552865	-0.337498	-0.724996	-0.234131
38741	9.370754	-0.454294	-2.826846	0.072971	-0.092918	0.029893	-0.806082	0.351819	0.084486	0.551913	-0.337734	-0.726285	-0.232028
38742	9.360156	-0.428158	-2.961529	0.058334	-0.113227	0.031730	-0.806908	0.353607	0.088792	0.550749	-0.338196	-0.727580	-0.230056
38743	9.383757	-0.534772	-2.980012	0.072400	-0.115638	0.009726	-0.806627	0.354767	0.091095	0.549366	-0.338251	-0.729240	-0.228020
38744	9.283126	-0.378963	-2.972819	0.072669	-0.058905	0.015145	-0.806346	0.355671	0.092823	0.549007	-0.338062	-0.730106	-0.226386
38745	9.359659	-0.441922	-3.019564	0.091444	-0.048874	0.031687	-0.804677	0.356191	0.093258	0.548824	-0.337921	-0.730958	-0.224281
38746	9.373343	-0.504079	-3.092936	0.082353	-0.050788	0.033498	-0.805536	0.357778	0.092945	0.548728	-0.337854	-0.731649	-0.222356
38747	9.315695	-0.567393	-3.042890	0.087388	-0.059046	0.016983	-0.804568	0.358598	0.093266	0.548301	-0.337587	-0.732684	-0.220397
38748	9.375751	-0.577259	-3.062106	0.083740	-0.074781	0.018847	-0.803026	0.359436	0.095955	0.547792	-0.337395	-0.733736	-0.218449
38749	9.266588	-0.677633	-3.114227	0.076409	-0.067302	0.016943	-0.803604	0.361140	0.096066	0.547169	-0.337286	-0.734802	-0.216587
38750	9.299627	-0.579106	-3.245239	0.070896	-0.093153	0.018829	-0.802497	0.362482	0.097255	0.546299	-0.337309	-0.735992	-0.214701
38751	9.289881	-0.634940	-3.235578	0.054602	-0.085150	0.024278	-0.802055	0.362072	0.099739	0.545293	-0.337624	-0.737100	-0.212953
38752	9.270507	-0.632193	-3.249327	0.046945	-0.084367	0.011412	-0.801367	0.363690	0.101228	0.544353	-0.337758	-0.738134	-0.211558
38753	9.222269	-0.617134	-3.261916	0.050600	-0.066785	0.009547	-0.801498	0.364169	0.103073	0.543526	-0.337822	-0.739117	-0.210148
38754	9.221871	-0.623755	-3.310248	0.028480	-0.056152	0.002144	-0.800644	0.364445	0.105874	0.542837	-0.337899	-0.739824	-0.209316
38755	9.197683	-0.664881	-3.304781	0.014285	-0.037654	0.016755	-0.800098	0.365682	0.106504	0.542225	-0.338342	-0.740284	-0.208559
38756	9.241173	-0.631253	-3.303773	0.019718	-0.019951	0.013083	-0.799540	0.365936	0.106933	0.542056	-0.338525	-0.740486	-0.207981
38757	9.221304	-0.681294	-3.358905	-0.000489	-0.036353	0.011220	-0.798848	0.367264	0.108544	0.541343	-0.339041	-0.740904	-0.207510
38758	9.303366	-0.767477	-3.304571	0.010514	-0.049373	0.013103	-0.799538	0.366844	0.108664	0.540675	-0.339445	-0.741386	-0.206869
38759	9.149847	-0.523707	-3.318978	-0.009845	0.006661	0.000134	-0.798714	0.368998	0.110744	0.540493	-0.339718	-0.741371	-0.206949
38760	9.256027	-0.578397	-3.275002	0.040279	0.038256	0.024054	-0.798423	0.366827	0.108653	0.541372	-0.339600	-0.740952	-0.206343
38761	9.267495	-0.655510	-3.316991	0.018129	0.014717	0.018531	-0.799564	0.368567	0.108213	0.541581	-0.339807	-0.740837	-0.205868
38762	9.260436	-0.728920	-3.264072	0.006011	0.018974	0.009313	-0.798474	0.369748	0.106879	0.541880	-0.339921	-0.740585	-0.205799
38763	9.239101	-0.670848	-3.243574	0.016533	0.030845	0.025836	-0.798344	0.370715	0.107356	0.542353	-0.340186	-0.740234	-0.205379
38764	9.231737	-0.712019	-3.243567	0.024507	0.022158	0.016681	-0.797510	0.369667	0.105330	0.542855	-0.340195	-0.739973	-0.204978
38765	9.294408	-0.632025	-3.274371	0.018080	0.016669	0.016704	-0.799596	0.369671	0.105908	0.543096	-0.340364	-0.739839	-0.204540
38766	9.306421	-0.719848	-3.241581	0.007335	0.008789	0.025860	-0.797117	0.370859	0.104003	0.543320	-0.340750	-0.739590	-0.204202
38767	9.256270	-0.691008	-3.196044	-0.015446	-0.008976	0.031345	-0.795873	0.372078	0.104765	0.543019	-0.341601	-0.739493	-0.203931
38768	9.229400	-0.724322	-3.229069	-0.003778	-0.004786	0.022173	-0.797006	0.373642	0.105012	0.542952	-0.342109	-0.739371	-0.203705
38769	9.299397	-0.749419	-3.202868	-0.012089	0.001912	0.018488	-0.798383	0.372647	0.105522	0.542788	-0.342687	-0.739252	-0.203601
38770	9.236271	-0.740820	-3.268076	0.009053	-0.016896	0.024050	-0.794785	0.374188	0.104745	0.542637	-0.343132	-0.739299	-0.203082
38771	9.216780	-0.818348	-3.263022	0.006485	-0.005943	-0.005352	-0.797574	0.375548	0.106810	0.542392	-0.343187	-0.739501	-0.202908
38772	9.248437	-0.760623	-3.244509	0.011728	0.014954	-0.016369	-0.795899	0.374460	0.105331	0.542566	-0.342877	-0.739491	-0.203007
38773	9.235931	-0.786562	-3.292513	0.002229	-0.010140	-0.027367	-0.795314	0.373112	0.106638	0.542145	-0.342668	-0.739868	-0.203107
38774	9.313155	-0.850729	-3.249931	0.014872	-0.039410	-0.030958	-0.796711	0.373153	0.106235	0.541476	-0.342328	-0.740559	-0.202945
38775	9.174374	-0.617307	-3.223899	0.030224	0.025496	-0.009001	-0.795170	0.372821	0.106758	0.541856	-0.341941	-0.740534	-0.202678
38776	9.222252	-0.768310	-3.200106	0.079322	0.067766	-0.025503	-0.797384	0.370136	0.104380	0.543235	-0.340548	-0.740286	-0.202235
38777	9.255305	-0.845402	-3.254979	0.030149	0.057251	-0.016414	-0.797545	0.370529	0.102172	0.544060	-0.339923	-0.739959	-0.202265
38778	9.269847	-0.874919	-3.231563	-0.008886	0.064307	-0.040359	-0.796860	0.369799	0.099468	0.544726	-0.339282	-0.739490	-0.203265
38779	9.276149	-0.677565	-3.124245	-0.043579	0.050265	-0.034861	-0.798545	0.370026	0.098242	0.544876	-0.339213	-0.739059	-0.204540
38780	9.397018	-0.537660	-3.132683	0.044351	0.046479	-0.098864	-0.799363	0.367838	0.096858	0.545397	-0.337199	-0.739394	-0.205269
38781	9.276377	-0.631627	-3.114293	0.060099	0.008236	-0.122671	-0.800718	0.363828	0.095228	0.545271	-0.334864	-0.740431	-0.205691
38782	9.342025	-0.799642	-3.277245	-0.093148	0.049953	-0.042309	-0.802906	0.359548	0.093588	0.545150	-0.335166	-0.739777	-0.207858
38783	9.497186	-0.882885	-3.119358	-0.234503	0.001433	-0.055328	-0.804987	0.359526	0.094723	0.543221	-0.337069	-0.739199	-0.211848
38784	9.287645	-0.822337	-2.823722	-0.210212	0.113987	-0.046311	-0.804125	0.357393	0.094583	0.543226	-0.338303	-0.737365	-0.216218
38785	9.131936	-0.447917	-3.175319	-0.231286	0.011897	-0.139765	-0.806792	0.350435	0.098646	0.541092	-0.338872	-0.737214	-0.221135
38786	10.311101	-0.613295	-2.677077	-0.158906	-0.201985	-0.010573	-0.809256	0.347068	0.098741	0.536923	-0.341441	-0.738752	-0.222210
38787	8.989307	-0.069834	-3.085406	-0.109605	-0.009655	-0.031185	-0.808398	0.346140	0.100071	0.535778	-0.342360	-0.738610	-0.224025
38788	9.635079	-0.208597	-3.023511	-0.139092	-0.062628	-0.034707	-0.808747	0.343251	0.104224	0.533681	-0.343738	-0.738881	-0.226015
38789	9.397977	-0.407643	-3.064246	-0.131714	-0.007700	-0.108273	-0.809820	0.340529	0.105183	0.532067	-0.343728	-0.739130	-0.229002
38790	9.238529	-0.176530	-3.216179	-0.139581	-0.102322	-0.049414	-0.810712	0.337305	0.110576	0.529304	-0.345072	-0.739903	-0.230880
38791	9.299040	-0.348151	-3.108462	-0.156020	-0.070808	-0.052261	-0.809237	0.335627	0.118416	0.526838	-0.346423	-0.740306	-0.233195
38792	9.191042	-0.172539	-3.127431	-0.138238	-0.025325	-0.075233	-0.809741	0.332836	0.120622	0.525090	-0.347007	-0.740432	-0.235854
38793	9.262679	-0.225572	-3.188420	-0.094146	-0.042901	0.001962	-0.810675	0.330636	0.122449	0.523720	-0.348371	-0.740435	-0.236878
38794	9.276367	-0.207259	-3.295079	-0.106104	-0.054021	0.034992	-0.809831	0.332285	0.126172	0.522284	-0.350379	-0.740238	-0.237700
38795	9.161320	-0.141655	-3.244462	-0.068825	-0.065919	0.062598	-0.808136	0.331344	0.127494	0.521037	-0.352479	-0.740167	-0.237553
38796	9.297112	-0.102658	-3.150263	-0.024761	-0.022870	0.064490	-0.807862	0.332941	0.129545	0.520769	-0.353922	-0.739819	-0.237081
38797	9.189565	-0.199220	-3.306272	-0.008009	-0.016106	0.073643	-0.807051	0.335957	0.131398	0.520745	-0.355308	-0.739429	-0.236275
38798	9.241627	-0.275982	-3.395665	0.009307	-0.008327	0.035122	-0.804267	0.337382	0.133275	0.520791	-0.355897	-0.739293	-0.235710
38799	9.223002	-0.262352	-3.317595	0.011747	-0.013445	0.058993	-0.805120	0.339063	0.133945	0.520879	-0.356847	-0.739068	-0.234784
38800	9.299939	-0.384547	-3.287456	0.007612	0.002508	0.038770	-0.804871	0.340546	0.132499	0.521090	-0.357453	-0.738786	-0.234281
38801	9.202652	-0.484706	-3.361756	-0.038684	0.026144	0.014744	-0.804436	0.339914	0.133712	0.521201	-0.358090	-0.738221	-0.234840
38802	9.169754	-0.400568	-3.289938	-0.047010	0.022407	0.046858	-0.804041	0.341617	0.133534	0.521352	-0.359293	-0.737414	-0.235202
38803	9.107309	-0.283415	-3.313406	-0.018796	0.037427	0.040471	-0.803930	0.343486	0.132950	0.521895	-0.360049	-0.736637	-0.235280
38804	9.155999	-0.343163	-3.223840	-0.022807	0.047288	0.060638	-0.803106	0.344200	0.132568	0.522649	-0.361084	-0.735581	-0.235321
38805	9.148260	-0.305636	-3.305421	-0.047019	0.052029	0.044069	-0.801196	0.346379	0.130870	0.523222	-0.362116	-0.734486	-0.235883
38806	9.526571	-0.064477	-3.404942	-0.026838	0.053733	0.046979	-0.801543	0.350717	0.129186	0.523974	-0.362962	-0.733438	-0.236173
38807	9.596870	-0.246186	-3.273505	-0.044258	-0.005355	0.050699	-0.801269	0.351399	0.129644	0.523756	-0.364322	-0.732904	-0.236221
38808	9.286565	-0.140019	-3.251549	-0.028887	0.017124	0.042385	-0.800319	0.352973	0.129035	0.523933	-0.365293	-0.732262	-0.236321
38809	9.363656	-0.182005	-3.235384	0.016419	-0.013481	0.028769	-0.798369	0.353738	0.130180	0.523937	-0.365724	-0.732256	-0.235662
38810	9.470087	-0.088367	-3.221848	0.006673	-0.041749	0.009566	-0.797118	0.354661	0.131203	0.523355	-0.366123	-0.732635	-0.235158
38811	9.363626	-0.050258	-3.294904	-0.006673	-0.033105	-0.011598	-0.797541	0.355347	0.131807	0.522714	-0.366283	-0.733021	-0.235133
38812	9.330566	-0.014613	-3.223395	0.013482	-0.009186	-0.012514	-0.798616	0.352773	0.132636	0.522555	-0.366132	-0.733253	-0.234997
38813	8.964678	0.082480	-3.218741	-0.045500	-0.017418	-0.027361	-0.797365	0.354476	0.135102	0.521784	-0.366379	-0.733407	-0.235842
38814	9.238444	-0.230035	-3.204448	-0.075386	-0.015292	0.016629	-0.798755	0.354214	0.135099	0.521019	-0.367617	-0.733067	-0.236664
38815	9.517787	-0.382946	-3.160342	-0.109068	0.000061	0.055115	-0.797215	0.354810	0.136936	0.520434	-0.369646	-0.732122	-0.237714
38816	9.262195	-0.336910	-3.203618	-0.066562	0.015590	0.069804	-0.796803	0.354965	0.136523	0.520435	-0.371419	-0.731105	-0.238078
38817	9.007864	-0.463797	-3.011382	0.071181	0.105141	0.011134	-0.796278	0.356593	0.134943	0.522518	-0.370422	-0.730237	-0.237730
38818	8.997434	-0.567211	-3.069630	0.136737	0.104275	-0.070423	-0.795883	0.355538	0.130268	0.524645	-0.367618	-0.730285	-0.237253
38819	9.480819	-0.507384	-2.903763	0.051802	0.085931	-0.097047	-0.798957	0.354319	0.127150	0.525798	-0.365330	-0.730304	-0.238174
38820	9.596245	-0.493171	-2.939384	-0.038861	-0.008237	-0.056673	-0.799466	0.350370	0.126912	0.525053	-0.365099	-0.730591	-0.239289
38821	9.383777	-0.242150	-3.101279	-0.065253	-0.058780	-0.010775	-0.799468	0.350256	0.126346	0.523656	-0.365986	-0.730929	-0.239961
38822	9.165838	-0.287492	-3.221430	-0.063184	-0.083408	0.000219	-0.800791	0.348028	0.131805	0.521904	-0.367199	-0.731467	-0.240283
38823	9.243797	-0.367576	-3.077541	-0.018948	-0.073144	0.011309	-0.800773	0.348707	0.135337	0.520744	-0.367992	-0.732009	-0.239940
38824	8.786200	-0.401271	-3.036498	0.022870	-0.043138	-0.001609	-0.799064	0.347551	0.138181	0.520194	-0.368113	-0.732537	-0.239335
38825	9.204715	-0.676102	-3.015297	0.088236	-0.009097	0.043473	-0.799925	0.349542	0.138312	0.520922	-0.367957	-0.732678	-0.237553
38826	9.612187	-0.335879	-3.105708	0.116326	-0.104553	0.008007	-0.800001	0.349748	0.138270	0.520201	-0.367538	-0.734213	-0.235029
38827	9.173969	-0.519336	-3.298222	0.205724	-0.143117	0.000769	-0.799439	0.351811	0.142300	0.519621	-0.366157	-0.736595	-0.230977
38828	9.341248	-0.683947	-3.406987	0.280762	-0.056211	-0.008393	-0.798925	0.355073	0.142078	0.520707	-0.363601	-0.738457	-0.226584
38829	9.590251	-0.653688	-3.623805	0.342210	-0.074943	-0.035717	-0.798944	0.355181	0.139852	0.521928	-0.359928	-0.740970	-0.221373
38830	9.493742	-0.633268	-3.649045	0.396401	-0.156887	-0.053851	-0.798692	0.357168	0.139693	0.522118	-0.355860	-0.744680	-0.214963
38831	9.290599	-0.581751	-3.766702	0.406720	-0.166577	-0.077712	-0.798976	0.356419	0.137695	0.522184	-0.351250	-0.748638	-0.208539
38832	9.099731	-0.764555	-3.775141	0.365839	-0.180374	-0.030097	-0.799179	0.356750	0.138471	0.521837	-0.347879	-0.752205	-0.202123
38833	8.957747	-0.802874	-3.736269	0.282810	-0.128594	-0.061576	-0.799172	0.356837	0.139593	0.521612	-0.344616	-0.755056	-0.197614
38834	8.895987	-0.694235	-3.668042	0.252465	-0.089540	-0.035999	-0.799455	0.356996	0.139326	0.521774	-0.341957	-0.757193	-0.193586
38835	8.929997	-0.675451	-3.640209	0.227022	-0.058376	-0.032417	-0.798078	0.357077	0.137224	0.522310	-0.339424	-0.758849	-0.190084
38836	9.157250	-0.568642	-3.587632	0.205155	-0.036285	-0.030590	-0.798391	0.359248	0.136384	0.522952	-0.337132	-0.760174	-0.187079
38837	9.176625	-0.554318	-3.581017	0.173247	-0.026050	-0.061859	-0.797417	0.358325	0.134642	0.523492	-0.334573	-0.761459	-0.184924
38838	9.031781	-0.586957	-3.602381	0.155275	-0.014709	-0.050940	-0.798956	0.357857	0.133092	0.524035	-0.332411	-0.762488	-0.183035
38839	9.161412	-0.782140	-3.581933	0.139324	-0.013888	-0.032624	-0.799109	0.357544	0.130841	0.524635	-0.330598	-0.763308	-0.181172
38840	9.060976	-0.680327	-3.526796	0.167531	0.043509	-0.008807	-0.800380	0.357395	0.128471	0.526291	-0.328737	-0.763475	-0.179039
38841	9.122231	-0.766133	-3.669725	0.184752	0.052951	0.017816	-0.800140	0.358407	0.125041	0.528385	-0.326966	-0.763406	-0.176391
38842	9.141180	-0.794963	-3.699604	0.116462	0.007988	0.034269	-0.799629	0.359847	0.121495	0.529308	-0.326418	-0.763471	-0.174347
38843	9.073562	-0.857627	-3.692654	0.069538	0.024471	0.022198	-0.799668	0.361913	0.119808	0.530222	-0.326031	-0.763258	-0.173221
38844	9.188510	-0.737029	-3.524689	0.066651	0.014349	0.053457	-0.798735	0.364247	0.118129	0.530977	-0.326289	-0.762948	-0.171782
38845	9.131824	-0.868553	-3.632109	0.053009	0.001510	0.022215	-0.799027	0.364326	0.116601	0.531434	-0.326153	-0.762917	-0.170761
38846	9.101167	-0.767067	-3.589243	0.055077	-0.012049	0.033263	-0.798200	0.365417	0.117219	0.531642	-0.326309	-0.762979	-0.169536
38847	9.103265	-0.815315	-3.608958	0.046289	-0.007260	0.046076	-0.797678	0.367979	0.116814	0.532002	-0.326633	-0.762861	-0.168310
38848	9.127365	-0.839882	-3.597943	0.060751	-0.001339	0.038756	-0.795896	0.370092	0.116508	0.532422	-0.326799	-0.762779	-0.167026
38849	9.045181	-0.936397	-3.590669	0.071513	0.013020	0.028627	-0.795081	0.371251	0.115735	0.533197	-0.326518	-0.762639	-0.165735
38850	9.149057	-0.903457	-3.570187	0.075648	0.001756	0.047951	-0.795109	0.372860	0.114717	0.533791	-0.326647	-0.762513	-0.164141
38851	9.059055	-1.008644	-3.635132	0.067851	-0.021190	0.031417	-0.795420	0.374755	0.113721	0.534028	-0.326558	-0.762704	-0.162653
38852	9.131614	-0.931594	-3.632512	0.054361	-0.005228	0.073602	-0.793647	0.377447	0.113172	0.534457	-0.327328	-0.762411	-0.161063
38853	9.160684	-1.000359	-3.583329	0.038239	-0.024465	0.088279	-0.792694	0.379794	0.114145	0.534633	-0.328427	-0.762164	-0.159400
38854	9.242144	-0.946477	-3.665724	0.059925	-0.044268	0.080119	-0.791339	0.382882	0.114323	0.534523	-0.329353	-0.762259	-0.157395
38855	8.952922	-1.175967	-3.579120	0.048979	0.005684	0.075331	-0.790929	0.383448	0.114215	0.535184	-0.330042	-0.761803	-0.155905
38856	9.146392	-1.059076	-3.537289	0.069687	0.011715	0.097447	-0.788743	0.386558	0.113688	0.536042	-0.330945	-0.761209	-0.153931
38857	8.860841	-1.030518	-3.707563	0.092492	0.043466	0.057004	-0.788496	0.388317	0.112398	0.537505	-0.330765	-0.760598	-0.152229
38858	9.149334	-1.238737	-3.702802	0.089235	-0.001750	0.075450	-0.786885	0.392061	0.110660	0.538210	-0.331182	-0.760337	-0.150118
38859	8.752273	-1.346545	-3.592050	0.100682	0.170749	0.144831	-0.784593	0.396669	0.108410	0.541913	-0.331865	-0.757785	-0.148182
38860	8.981881	-1.300630	-3.520636	0.106217	0.048833	0.090042	-0.784631	0.398204	0.105992	0.543532	-0.332177	-0.756911	-0.146005
38861	9.120607	-1.387626	-3.615752	0.049116	0.007342	0.078999	-0.783033	0.401760	0.102288	0.544209	-0.332898	-0.756401	-0.144474
38862	9.061053	-1.412783	-3.517082	0.093180	0.029068	0.082707	-0.782806	0.405074	0.101094	0.545419	-0.333277	-0.755750	-0.142431
38863	9.178962	-1.415786	-3.536002	0.079782	0.006394	0.062555	-0.781872	0.407011	0.098832	0.546234	-0.333413	-0.755442	-0.140609
38864	9.030117	-1.422994	-3.462858	0.103495	-0.000968	0.060746	-0.780235	0.409813	0.098989	0.546992	-0.333434	-0.755283	-0.138452
38865	8.956560	-1.551950	-3.572046	0.103581	-0.015001	0.064398	-0.779720	0.411629	0.096444	0.547640	-0.333394	-0.755258	-0.136105
38866	8.818629	-1.627986	-3.615688	0.084303	0.004868	0.024828	-0.778907	0.413063	0.095827	0.548255	-0.333064	-0.755215	-0.134669
38867	9.179044	-1.559819	-3.464489	0.067676	-0.009942	0.090063	-0.777843	0.415180	0.092737	0.548801	-0.333789	-0.754862	-0.132614
38868	9.042457	-1.629129	-3.648216	0.063564	-0.005168	0.071648	-0.775527	0.419782	0.093557	0.549248	-0.334426	-0.754551	-0.130916
38869	9.058188	-1.616829	-3.489323	0.055961	-0.044364	0.065284	-0.773055	0.422322	0.092993	0.549124	-0.334992	-0.754707	-0.129078
38870	9.260931	-1.833483	-3.353407	0.025158	-0.021722	0.073459	-0.773505	0.424872	0.093154	0.549069	-0.336096	-0.754471	-0.127811
38871	9.024334	-1.723684	-3.459772	0.032868	0.046260	0.012768	-0.773916	0.424575	0.093559	0.550027	-0.335888	-0.753917	-0.127507
38872	9.237187	-1.741253	-3.347087	0.043030	-0.011592	0.056971	-0.771578	0.426034	0.091951	0.550204	-0.336505	-0.753732	-0.126208
38873	9.019654	-1.738526	-3.435542	0.049661	-0.034166	0.033113	-0.772688	0.426938	0.094112	0.550119	-0.336619	-0.753963	-0.124890
38874	8.816160	-1.876622	-3.518194	0.038340	-0.053711	0.021123	-0.770046	0.426939	0.093249	0.549539	-0.336842	-0.754471	-0.123767
38875	8.917267	-1.867424	-3.533991	0.018801	0.019551	-0.033146	-0.771040	0.428239	0.093060	0.549888	-0.336166	-0.754480	-0.123998
38876	9.133753	-1.880512	-3.575984	-0.044112	0.002437	0.010847	-0.771875	0.429160	0.094799	0.549570	-0.337024	-0.754225	-0.124625
38877	8.975394	-1.795194	-3.526033	-0.057498	-0.044451	-0.005640	-0.769336	0.427897	0.096652	0.548507	-0.337762	-0.754562	-0.125271
38878	8.866529	-1.744881	-3.603750	-0.073640	-0.067384	0.009028	-0.769883	0.428107	0.098345	0.546934	-0.339063	-0.755020	-0.125874
38879	8.994664	-1.648993	-3.588595	-0.052626	-0.045163	0.006326	-0.770139	0.427848	0.100844	0.545916	-0.339928	-0.755295	-0.126312
