# Supplementary material for: Identification of Haptic Based Guiding Using Hard Reins
Source: PLoS One. 2015 Jul 22;10(7):e0132020. doi: 10.1371/journal.pone.0132020 (PMC4511788; doi:10.1371/journal.pone.0132020)
Supplement: S8 File — (ZIP) [file pone.0132020.s008.zip › Exp2_MotionData1/Subject1/path2/T10/gh10.txt]

// Start Time: 0
// Sample rate: 25.0Hz
// Scenario: 4.9
// Firmware Version: 2.6.1
Counter	Acc_X	Acc_Y	Acc_Z	Gyr_X	Gyr_Y	Gyr_Z	Mag_X	Mag_Y	Mag_Z	Quat_w	Quat_x	Quat_y	Quat_z
38384	0.082438	2.468123	-9.375823	-0.016203	0.021983	0.002431	-0.181955	-0.289974	0.551492	-0.064900	-0.476358	0.869896	0.110233
38385	0.019670	2.484808	-9.385777	-0.003921	0.012840	-0.001187	-0.182208	-0.291355	0.550052	-0.065053	-0.476399	0.869864	0.110218
38386	0.053433	2.494333	-9.423823	-0.015931	0.011023	-0.008667	-0.184017	-0.289081	0.550706	-0.065230	-0.476480	0.869785	0.110392
38387	0.063028	2.503912	-9.442805	-0.019572	0.005573	0.005166	-0.183887	-0.289348	0.551491	-0.065418	-0.476374	0.869788	0.110710
38388	0.125652	2.518567	-9.415607	-0.008974	0.009225	-0.004013	-0.183483	-0.290453	0.550963	-0.065510	-0.476396	0.869761	0.110773
38389	0.115847	2.552210	-9.422429	-0.008983	0.005566	-0.004933	-0.182685	-0.289924	0.550040	-0.065576	-0.476480	0.869692	0.110918
38390	0.115699	2.583492	-9.421991	-0.007179	-0.007241	-0.010443	-0.184136	-0.291822	0.550182	-0.065350	-0.476578	0.869630	0.111115
38391	0.101511	2.523183	-9.458981	0.026031	-0.009013	-0.002886	-0.182281	-0.292250	0.550559	-0.064835	-0.476639	0.869677	0.110787
38392	0.048516	2.513492	-9.447608	0.010200	0.010167	0.002540	-0.182421	-0.290739	0.550955	-0.064776	-0.476582	0.869749	0.110498
38393	0.036179	2.571053	-9.494929	-0.002067	-0.005385	0.000654	-0.182819	-0.290328	0.550565	-0.064598	-0.476553	0.869763	0.110622
38394	0.067565	2.561442	-9.509176	-0.024850	0.002825	0.002373	-0.181758	-0.291019	0.551080	-0.064745	-0.476433	0.869767	0.111013
38395	0.043532	2.544500	-9.524042	-0.037052	0.020155	-0.005099	-0.182018	-0.290347	0.549510	-0.065330	-0.476516	0.869615	0.111510
38396	0.048418	2.532610	-9.485752	-0.015987	0.012857	-0.007749	-0.182017	-0.291571	0.550296	-0.065544	-0.476603	0.869531	0.111665
38397	0.067568	2.564111	-9.432316	0.003977	-0.001695	0.011754	-0.183069	-0.293206	0.549910	-0.065395	-0.476397	0.869659	0.111634
38398	0.077334	2.537613	-9.447001	-0.019510	0.005555	-0.003141	-0.182680	-0.291428	0.550170	-0.065525	-0.476381	0.869622	0.111914
38399	0.067794	2.513350	-9.500245	-0.024841	0.005570	0.004217	-0.182283	-0.292383	0.550953	-0.065759	-0.476285	0.869604	0.112323
38400	0.082362	2.494326	-9.442760	-0.031734	0.002800	-0.003196	-0.181216	-0.292950	0.550157	-0.065958	-0.476257	0.869538	0.112842
38401	0.062722	2.566278	-9.499551	-0.002113	0.005595	0.004329	-0.181209	-0.292285	0.548323	-0.065975	-0.476188	0.869573	0.112852
38402	0.064880	2.619171	-9.513193	0.011800	0.007455	0.009932	-0.181486	-0.291172	0.549767	-0.065869	-0.475989	0.869729	0.112552
38403	0.064697	2.655035	-9.579911	0.003848	0.016595	0.011722	-0.182142	-0.292265	0.549248	-0.066037	-0.475824	0.869832	0.112347
38404	0.062964	2.518432	-9.418595	-0.038824	0.009204	0.004139	-0.182673	-0.292801	0.549776	-0.066431	-0.475664	0.869816	0.112919
38405	0.130479	2.518667	-9.389153	-0.038814	0.001905	0.005998	-0.182927	-0.293905	0.548598	-0.066736	-0.475510	0.869788	0.113599
38406	0.106570	2.475240	-9.409191	-0.003700	0.018363	-0.004922	-0.182652	-0.294199	0.546892	-0.066935	-0.475580	0.869750	0.113485
38407	0.065558	2.479953	-9.414309	0.008524	0.020204	-0.003019	-0.183452	-0.293909	0.547554	-0.067086	-0.475688	0.869720	0.113173
38408	0.062867	2.537567	-9.451938	0.012081	0.011048	-0.012219	-0.181995	-0.294196	0.547935	-0.066990	-0.475888	0.869658	0.112864
38409	0.072144	2.614521	-9.469977	-0.000188	0.012857	-0.015978	-0.183199	-0.292803	0.548994	-0.067065	-0.476193	0.869494	0.112791
38410	0.091253	2.653126	-9.450051	0.017143	-0.000784	0.002587	-0.182805	-0.292799	0.549777	-0.066748	-0.476105	0.869607	0.112487
38411	0.110597	2.629189	-9.435719	0.015129	0.012910	0.010904	-0.182187	-0.293841	0.547822	-0.066740	-0.475962	0.869733	0.112115
38412	0.120492	2.576270	-9.436370	-0.003231	0.012893	0.011737	-0.183255	-0.291913	0.547831	-0.066877	-0.475730	0.869862	0.112022
38413	0.075118	2.484821	-9.414068	0.003144	0.010099	-0.007605	-0.182064	-0.291650	0.548084	-0.066892	-0.475887	0.869789	0.111908
38414	0.115740	2.561872	-9.422212	0.015361	0.006465	-0.007540	-0.181540	-0.291100	0.548866	-0.066698	-0.476005	0.869782	0.111578
38415	0.091804	2.525787	-9.406137	0.003095	0.005542	-0.003908	-0.181547	-0.291086	0.550308	-0.066642	-0.476088	0.869751	0.111503
38416	0.134859	2.592782	-9.541636	0.010024	0.005564	-0.004796	-0.183661	-0.292978	0.550325	-0.066488	-0.476141	0.869763	0.111271
38417	0.106130	2.552014	-9.484859	0.018734	0.014723	0.002617	-0.184192	-0.291612	0.549412	-0.066460	-0.476152	0.869816	0.110827
38418	0.115793	2.547139	-9.508843	-0.012785	0.002815	0.004323	-0.183143	-0.289971	0.550453	-0.066495	-0.476009	0.869869	0.111006
38419	0.130505	2.496759	-9.473402	-0.010882	0.016492	-0.008607	-0.183005	-0.290527	0.549796	-0.066755	-0.476179	0.869747	0.111072
38420	0.096859	2.475158	-9.438008	-0.003931	0.016510	-0.001189	-0.183790	-0.291489	0.548491	-0.066932	-0.476179	0.869746	0.110974
38421	0.188335	2.504071	-9.479962	0.010170	0.023821	-0.014047	-0.184597	-0.290098	0.549809	-0.067107	-0.476488	0.869610	0.110606
38422	0.115849	2.537703	-9.453759	0.006602	0.020164	-0.008527	-0.183945	-0.289542	0.551377	-0.067231	-0.476630	0.869562	0.110300
38423	0.164054	2.542752	-9.412426	-0.028382	0.005509	-0.007757	-0.184069	-0.290100	0.550198	-0.067470	-0.476737	0.869425	0.110769
38424	0.226655	2.562211	-9.387562	-0.037204	0.007354	-0.000420	-0.184064	-0.290653	0.549674	-0.067807	-0.476657	0.869370	0.111336
38425	0.173768	2.528367	-9.402934	-0.021412	0.005529	-0.003106	-0.184596	-0.291459	0.550595	-0.067996	-0.476692	0.869293	0.111673
38426	0.135232	2.518565	-9.432240	-0.016274	-0.012715	0.009868	-0.184328	-0.291740	0.550200	-0.067807	-0.476418	0.869409	0.112053
38427	0.096717	2.503927	-9.468816	-0.010978	0.001892	0.002488	-0.183525	-0.293123	0.549668	-0.067843	-0.476362	0.869413	0.112234
38428	0.125774	2.480128	-9.408860	-0.009357	0.020209	0.017236	-0.183131	-0.291626	0.549272	-0.068179	-0.476050	0.869567	0.112169
38429	0.178590	2.528360	-9.407691	-0.048709	0.032951	0.009634	-0.184052	-0.292987	0.549017	-0.069131	-0.475888	0.869512	0.112695
38430	0.139921	2.547516	-9.412584	-0.052205	0.043900	0.005905	-0.187221	-0.293519	0.546945	-0.070259	-0.475751	0.869435	0.113167
38431	0.129740	2.657939	-9.483152	0.017002	0.012879	-0.004776	-0.184961	-0.295188	0.546926	-0.070203	-0.475886	0.869419	0.112762
38432	0.192377	2.662352	-9.636152	0.062510	-0.021780	-0.004488	-0.185361	-0.294092	0.546536	-0.069076	-0.475961	0.869582	0.111877
38433	0.120789	2.513732	-9.430042	-0.016191	-0.005429	0.000628	-0.185381	-0.292013	0.549028	-0.069030	-0.475914	0.869568	0.112215
38434	0.063184	2.460866	-9.376104	-0.072147	0.007282	-0.003367	-0.183371	-0.294524	0.546651	-0.069691	-0.475838	0.869404	0.113394
38435	0.062653	2.571423	-9.412971	-0.046045	0.014645	0.004132	-0.185486	-0.295192	0.545881	-0.070280	-0.475734	0.869327	0.114054
38436	0.052777	2.633963	-9.402665	0.025827	0.014772	0.009989	-0.185426	-0.295137	0.545734	-0.070168	-0.475571	0.869505	0.113441
38437	0.100800	2.674901	-9.420849	0.029443	-0.009005	-0.001030	-0.187424	-0.292920	0.546145	-0.069612	-0.475609	0.869583	0.113026
38438	0.168185	2.698895	-9.479901	-0.007455	-0.009003	0.009860	-0.186365	-0.293473	0.546791	-0.069403	-0.475346	0.869719	0.113218
38439	0.168411	2.653364	-9.425321	-0.026797	-0.005341	0.022678	-0.184774	-0.293765	0.546778	-0.069503	-0.474901	0.869889	0.113717
38440	0.111050	2.547421	-9.412938	-0.040623	-0.001744	0.009685	-0.186088	-0.295674	0.546001	-0.069736	-0.474624	0.869930	0.114416
38441	0.123311	2.504165	-9.403828	-0.028258	-0.009060	0.002378	-0.185293	-0.295682	0.546126	-0.069736	-0.474522	0.869909	0.114999
38442	0.120485	2.576147	-9.472383	0.016968	-0.007202	0.006333	-0.186153	-0.295448	0.546935	-0.069319	-0.474361	0.870062	0.114753
38443	0.096188	2.614525	-9.493677	0.010754	0.000112	0.010902	-0.186290	-0.294487	0.547068	-0.069126	-0.474186	0.870199	0.114556
38444	0.115501	2.609767	-9.488762	-0.033854	0.001887	0.007906	-0.185756	-0.296674	0.547980	-0.069353	-0.473953	0.870235	0.115106
38445	0.132404	2.605047	-9.471866	-0.047954	0.013777	0.017046	-0.187082	-0.295299	0.547074	-0.069969	-0.473620	0.870276	0.115792
38446	0.144762	2.542639	-9.434214	-0.026705	0.005526	-0.001289	-0.186013	-0.295872	0.545754	-0.070168	-0.473553	0.870243	0.116196
38447	0.178269	2.593083	-9.478807	0.027565	0.000102	-0.004698	-0.187075	-0.294770	0.545239	-0.069780	-0.473673	0.870272	0.115720
38448	0.149226	2.629066	-9.483458	0.022564	0.007413	-0.014929	-0.186096	-0.295252	0.547181	-0.069514	-0.473916	0.870221	0.115268
38449	0.096364	2.595665	-9.369185	-0.009053	0.012886	0.000590	-0.185827	-0.295532	0.546786	-0.069707	-0.473922	0.870198	0.115300
38450	0.096226	2.624516	-9.375984	-0.027457	0.001904	0.002358	-0.185824	-0.295267	0.545999	-0.069860	-0.473785	0.870201	0.115747
38451	0.110457	2.672539	-9.413589	-0.023219	0.009249	0.011595	-0.187814	-0.295649	0.546540	-0.070149	-0.473572	0.870254	0.116047
38452	0.129858	2.648490	-9.420948	0.011844	0.007453	0.008086	-0.189010	-0.296851	0.548122	-0.070038	-0.473394	0.870400	0.115749
38453	0.134840	2.614812	-9.421373	-0.005538	0.010148	-0.003079	-0.187689	-0.295228	0.547718	-0.070140	-0.473462	0.870353	0.115753
38454	0.101282	2.573903	-9.403055	-0.016060	0.002832	0.002417	-0.188740	-0.297135	0.547464	-0.070202	-0.473344	0.870381	0.115992
38455	0.091661	2.557175	-9.374488	-0.023266	0.003709	0.006111	-0.187603	-0.297486	0.546815	-0.070378	-0.473213	0.870390	0.116350
38456	0.100732	2.672186	-9.521635	0.011669	0.000096	0.002598	-0.187875	-0.297468	0.548259	-0.070130	-0.473125	0.870487	0.116132
38457	0.105732	2.638853	-9.421226	0.010852	-0.001740	0.002598	-0.188815	-0.295261	0.548923	-0.069879	-0.473091	0.870550	0.115954
38458	0.091117	2.667469	-9.488180	-0.030323	0.014662	-0.000406	-0.188145	-0.297185	0.548917	-0.070273	-0.473020	0.870506	0.116334
38459	0.081661	2.629065	-9.455197	-0.037326	0.005522	0.004188	-0.187603	-0.297757	0.547077	-0.070606	-0.472908	0.870461	0.116924
38460	0.103554	2.590822	-9.393110	-0.016220	0.007357	-0.001243	-0.188401	-0.297470	0.547477	-0.070737	-0.472852	0.870453	0.117129
38461	0.134708	2.629246	-9.433093	0.011858	0.012851	-0.012184	-0.188253	-0.299948	0.546295	-0.070692	-0.473111	0.870358	0.116815
38462	0.139483	2.638848	-9.442516	0.003092	0.016499	-0.012234	-0.187869	-0.297751	0.547341	-0.070775	-0.473301	0.870275	0.116612
38463	0.144451	2.610171	-9.387656	-0.023021	0.001820	-0.021572	-0.188125	-0.299941	0.547080	-0.070847	-0.473649	0.870025	0.117020
38464	0.091119	2.670122	-9.416121	-0.038925	-0.005485	-0.010571	-0.187729	-0.300486	0.547863	-0.070948	-0.473695	0.869893	0.117755
38465	0.071792	2.677220	-9.440209	-0.009276	-0.001774	-0.001199	-0.186667	-0.300229	0.547331	-0.070872	-0.473699	0.869873	0.117930
38466	0.091263	2.638775	-9.435765	-0.009142	-0.001800	-0.012270	-0.188258	-0.299803	0.547081	-0.070750	-0.473815	0.869795	0.118115
38467	0.122480	2.667894	-9.382250	-0.005675	0.016488	-0.010436	-0.187989	-0.299542	0.546162	-0.070935	-0.474028	0.869670	0.118067
38468	0.129797	2.648527	-9.420865	-0.016168	0.006427	-0.010472	-0.187471	-0.298573	0.547731	-0.071028	-0.474127	0.869578	0.118294
38469	0.117820	2.631626	-9.430817	0.004754	-0.001751	-0.000201	-0.187723	-0.299682	0.546160	-0.070821	-0.474134	0.869601	0.118220
38470	0.172954	2.696469	-9.499014	0.020468	0.009240	-0.002907	-0.188787	-0.300750	0.547610	-0.070632	-0.474161	0.869662	0.117771
38471	0.129682	2.669945	-9.490187	0.011692	0.009233	0.000740	-0.188795	-0.299919	0.548528	-0.070555	-0.474187	0.869695	0.117469
38472	0.134675	2.633869	-9.488245	-0.009425	0.012898	0.013549	-0.189324	-0.299916	0.548270	-0.070751	-0.473881	0.869844	0.117483
38473	0.110729	2.600231	-9.460132	-0.026826	0.007370	0.006087	-0.188385	-0.301170	0.547082	-0.071018	-0.473755	0.869840	0.117857
38474	0.110833	2.581228	-9.388376	-0.016274	0.012855	0.004286	-0.189187	-0.301285	0.548399	-0.071257	-0.473603	0.869884	0.118004
38475	0.180542	2.621930	-9.487985	0.006529	0.022010	-0.006685	-0.189715	-0.301826	0.548403	-0.071432	-0.473781	0.869817	0.117672
38476	0.168250	2.672487	-9.472986	0.036249	0.020217	-0.004689	-0.189981	-0.300599	0.547619	-0.071278	-0.473867	0.869894	0.116849
38477	0.134542	2.662810	-9.468635	0.015200	0.027509	-0.001116	-0.189730	-0.298944	0.549191	-0.071481	-0.473974	0.869892	0.116305
38478	0.173240	2.638957	-9.430197	-0.019799	0.014688	0.002420	-0.191589	-0.298917	0.549731	-0.071776	-0.473820	0.869926	0.116501
38479	0.197707	2.567113	-9.344550	-0.021492	0.027477	0.002395	-0.191043	-0.299496	0.547235	-0.072336	-0.473812	0.869872	0.116587
38480	0.187933	2.593464	-9.373080	0.004689	0.011075	0.009935	-0.191311	-0.300846	0.548810	-0.072359	-0.473591	0.870018	0.116378
38481	0.187958	2.586081	-9.421198	-0.010990	0.018347	-0.000307	-0.191309	-0.300851	0.548286	-0.072654	-0.473625	0.869977	0.116367
38482	0.187794	2.619687	-9.444736	0.004795	0.009215	-0.004829	-0.191039	-0.301950	0.548283	-0.072609	-0.473652	0.869989	0.116195
38483	0.230945	2.672762	-9.429184	0.015126	0.016582	0.009978	-0.191181	-0.299484	0.548285	-0.072652	-0.473540	0.870108	0.115729
38484	0.163553	2.648628	-9.410946	0.001161	0.009239	0.008071	-0.191441	-0.300308	0.547763	-0.072670	-0.473328	0.870239	0.115603
38485	0.154209	2.586128	-9.387902	-0.023229	0.020151	-0.001296	-0.192773	-0.299463	0.548560	-0.073111	-0.473365	0.870157	0.115787
38486	0.168409	2.638783	-9.478258	-0.004078	0.012885	0.004348	-0.192508	-0.299466	0.548558	-0.073233	-0.473209	0.870240	0.115723
38487	0.168480	2.624394	-9.464055	0.016928	0.023874	0.004438	-0.192245	-0.299194	0.548687	-0.073370	-0.473214	0.870300	0.115164
38488	0.161458	2.581182	-9.431117	-0.018080	0.020185	0.007960	-0.191848	-0.298382	0.548160	-0.073761	-0.473002	0.870368	0.115269
38489	0.173560	2.571614	-9.421535	-0.019767	0.021084	0.002413	-0.192768	-0.300153	0.548036	-0.074189	-0.472982	0.870329	0.115376
38490	0.221517	2.629643	-9.367457	-0.009338	0.017462	0.009853	-0.193298	-0.301098	0.548695	-0.074454	-0.472743	0.870439	0.115352
38491	0.199493	2.696860	-9.400331	-0.002345	0.005582	0.007135	-0.194352	-0.299741	0.546344	-0.074459	-0.472630	0.870507	0.115296
38492	0.235821	2.677835	-9.345125	-0.012556	0.005588	-0.000339	-0.194559	-0.298587	0.546200	-0.074522	-0.472522	0.870539	0.115457
38493	0.230875	2.701690	-9.402453	-0.021380	0.005591	0.003308	-0.193631	-0.300228	0.547371	-0.074702	-0.472447	0.870527	0.115741
38494	0.197218	2.677256	-9.491937	-0.017955	0.011092	0.007932	-0.193757	-0.299969	0.545800	-0.074934	-0.472227	0.870601	0.115929
38495	0.211826	2.648508	-9.463395	-0.023196	0.011090	0.009753	-0.194557	-0.300357	0.547117	-0.075240	-0.472050	0.870637	0.116182
38496	0.231120	2.648662	-9.429603	-0.012659	0.010183	0.007962	-0.193490	-0.301605	0.546714	-0.075406	-0.471829	0.870729	0.116287
38497	0.245629	2.639017	-9.444007	-0.007438	0.007460	0.011685	-0.194024	-0.301320	0.547243	-0.075505	-0.471634	0.870825	0.116295
38498	0.226440	2.619876	-9.401242	-0.016237	0.005635	0.019026	-0.194295	-0.299676	0.547115	-0.075648	-0.471181	0.871031	0.116490
38499	0.206910	2.667691	-9.479978	-0.007497	0.012945	0.013520	-0.194023	-0.300779	0.546588	-0.075845	-0.470967	0.871136	0.116443
38500	0.245347	2.696587	-9.496018	0.006556	0.011124	0.007134	-0.195346	-0.301582	0.546860	-0.075843	-0.470780	0.871269	0.116207
38501	0.226256	2.658343	-9.410307	-0.016271	0.012947	0.019013	-0.195611	-0.300765	0.546207	-0.076136	-0.470456	0.871406	0.116303
38502	0.247960	2.658477	-9.383695	0.001374	-0.001683	0.008051	-0.196669	-0.300756	0.545823	-0.075959	-0.470197	0.871564	0.116278
38503	0.255148	2.668109	-9.385893	-0.002187	0.012947	0.011702	-0.196938	-0.300610	0.546480	-0.076104	-0.470022	0.871665	0.116139
38504	0.199529	2.701586	-9.414751	0.004725	0.012963	0.017271	-0.195876	-0.300219	0.545686	-0.076175	-0.469666	0.871882	0.115902
38505	0.202022	2.670248	-9.443893	0.002815	0.012923	0.015457	-0.196081	-0.299845	0.547669	-0.076278	-0.469433	0.872029	0.115673
38506	0.221205	2.691894	-9.457815	-0.004145	0.010164	0.009889	-0.197270	-0.300655	0.547416	-0.076365	-0.469165	0.872171	0.115629
38507	0.247828	2.672894	-9.400216	-0.004143	0.007431	0.013586	-0.197012	-0.299558	0.547939	-0.076433	-0.468941	0.872292	0.115578
38508	0.250443	2.629570	-9.405601	-0.016331	0.001925	0.009843	-0.197928	-0.300385	0.546373	-0.076489	-0.468637	0.872418	0.115824
38509	0.264982	2.615235	-9.384059	-0.021497	0.005556	0.002430	-0.196200	-0.301773	0.546358	-0.076661	-0.468577	0.872398	0.116108
38510	0.250389	2.641650	-9.391027	0.009867	0.005622	0.015507	-0.196603	-0.300942	0.546887	-0.076553	-0.468245	0.872619	0.115851
38511	0.194936	2.638935	-9.449201	-0.002306	0.006491	0.004368	-0.196993	-0.300682	0.545054	-0.076562	-0.468184	0.872660	0.115787
38512	0.211731	2.658384	-9.400756	-0.011089	0.009232	0.008010	-0.198451	-0.302295	0.546376	-0.076694	-0.467939	0.872768	0.115876
38513	0.225759	2.749744	-9.430553	0.009916	0.005590	0.002581	-0.198986	-0.300378	0.545857	-0.076568	-0.467925	0.872821	0.115614
38514	0.238015	2.706390	-9.450253	0.015032	0.012948	0.017365	-0.198734	-0.298317	0.546905	-0.076539	-0.467550	0.873080	0.115199
38515	0.245645	2.624764	-9.400911	-0.007656	0.009263	0.017259	-0.198600	-0.298322	0.546511	-0.076674	-0.467261	0.873224	0.115187
38516	0.207123	2.610010	-9.471099	-0.004124	0.010166	0.011738	-0.200592	-0.298428	0.547313	-0.076763	-0.466949	0.873389	0.115141
38517	0.250752	2.562013	-9.459361	-0.005799	0.007418	0.008046	-0.199648	-0.300371	0.545732	-0.076824	-0.466820	0.873455	0.115125
38518	0.267471	2.598380	-9.389074	0.010024	0.002849	0.002594	-0.199785	-0.300362	0.546519	-0.076636	-0.466701	0.873563	0.114912
38519	0.279381	2.629727	-9.376519	0.022336	0.005587	-0.004732	-0.199397	-0.299125	0.547434	-0.076373	-0.466835	0.873577	0.114438
38520	0.260216	2.603186	-9.386674	-0.007540	0.011066	0.007107	-0.200855	-0.299108	0.547446	-0.076499	-0.466606	0.873686	0.114450
38521	0.250084	2.706669	-9.375713	-0.009300	0.003743	0.003412	-0.198721	-0.300789	0.546117	-0.076518	-0.466545	0.873706	0.114536
38522	0.254510	2.788311	-9.427343	0.002164	0.007377	-0.012228	-0.200317	-0.301032	0.547310	-0.076449	-0.466687	0.873649	0.114440
38523	0.245180	2.726074	-9.327473	0.007335	0.012894	0.002557	-0.200718	-0.299255	0.546658	-0.076472	-0.466687	0.873684	0.114160
38524	0.302993	2.735693	-9.362809	-0.037282	0.000056	0.000508	-0.200979	-0.299802	0.546398	-0.076670	-0.466514	0.873674	0.114803
38525	0.264787	2.658737	-9.328235	-0.056469	0.000021	-0.001433	-0.199247	-0.302286	0.546383	-0.077057	-0.466455	0.873544	0.115767
38526	0.264559	2.706863	-9.327561	-0.034597	-0.012749	-0.001305	-0.199905	-0.302423	0.545602	-0.077005	-0.466316	0.873528	0.116483
38527	0.288731	2.692342	-9.365952	-0.002246	-0.016354	0.002558	-0.200694	-0.302699	0.544559	-0.076611	-0.466233	0.873585	0.116647
38528	0.221396	2.648318	-9.535248	-0.019937	-0.007199	0.015376	-0.199500	-0.302849	0.544549	-0.076558	-0.465834	0.873751	0.117030
38529	0.202258	2.619667	-9.459005	-0.063668	-0.014563	0.017012	-0.198706	-0.301905	0.544019	-0.076798	-0.465408	0.873796	0.118225
38530	0.192656	2.624489	-9.439904	-0.087805	-0.001814	-0.003475	-0.199157	-0.304456	0.542565	-0.077424	-0.465231	0.873624	0.119774
38531	0.201782	2.730055	-9.534367	-0.072197	-0.001772	0.002138	-0.199685	-0.306085	0.543355	-0.077926	-0.465081	0.873488	0.121019
38532	0.192133	2.729954	-9.558465	-0.037128	0.001903	-0.005074	-0.199145	-0.306653	0.541908	-0.078139	-0.465001	0.873424	0.121652
38533	0.181954	2.840417	-9.617029	-0.021398	0.012874	-0.012399	-0.198477	-0.307486	0.541509	-0.078385	-0.465220	0.873252	0.121894
38534	0.218244	2.816617	-9.561808	-0.031818	0.005542	-0.016130	-0.197675	-0.308324	0.540716	-0.078581	-0.465323	0.873105	0.122420
38535	0.191883	2.788140	-9.430413	-0.056455	0.012860	0.002190	-0.197008	-0.309427	0.540710	-0.079187	-0.465231	0.872983	0.123252
38536	0.187127	2.766979	-9.293831	-0.156254	0.027294	-0.011218	-0.198504	-0.311691	0.537720	-0.080926	-0.465060	0.872559	0.125744
38537	0.224817	2.957382	-9.223588	-0.256280	0.030885	0.004873	-0.200058	-0.316908	0.534453	-0.083710	-0.464635	0.871914	0.129893
38538	0.233646	3.125496	-9.321979	-0.368528	0.038103	0.011670	-0.199209	-0.324904	0.529854	-0.087667	-0.463759	0.871070	0.135940
38539	0.242540	3.284346	-9.314866	-0.454362	0.043486	0.007528	-0.199662	-0.334561	0.521988	-0.092509	-0.462933	0.869808	0.143417
38540	0.188844	3.423950	-9.270196	-0.557852	0.037918	0.021769	-0.201157	-0.346959	0.512555	-0.098227	-0.461453	0.868383	0.152722
38541	0.260422	3.598580	-8.906970	-0.693567	0.023161	0.032169	-0.200763	-0.364337	0.500221	-0.104972	-0.459560	0.866450	0.164470
38542	0.232452	3.901454	-8.979806	-0.949253	0.017379	0.021639	-0.203527	-0.381723	0.483455	-0.113888	-0.457053	0.863416	0.180681
38543	0.112451	4.295976	-8.936981	-1.314592	0.029786	0.030820	-0.203741	-0.403549	0.463782	-0.126339	-0.453478	0.858601	0.202980
38544	0.100600	4.778525	-8.546207	-1.625701	0.045019	0.053188	-0.205048	-0.433848	0.430743	-0.141834	-0.448299	0.852000	0.230234
38545	0.357667	5.492113	-8.298529	-2.175269	0.069239	0.096484	-0.208155	-0.467359	0.389326	-0.162662	-0.440384	0.841871	0.266188
38546	0.368575	6.263727	-7.826666	-2.760266	0.035697	0.102760	-0.211626	-0.515323	0.326144	-0.187687	-0.429163	0.826764	0.311534
38547	0.504699	7.085017	-6.973623	-2.831415	-0.008232	0.120881	-0.215883	-0.554601	0.254582	-0.212136	-0.415806	0.808908	0.357451
38548	0.656816	7.583946	-6.110548	-2.533077	-0.038950	0.146406	-0.217977	-0.579731	0.190350	-0.233193	-0.401889	0.791211	0.397607
38549	0.655836	7.822307	-5.362990	-2.215027	-0.062451	0.133266	-0.220251	-0.596749	0.129270	-0.250712	-0.388544	0.774215	0.432167
38550	0.725998	8.305712	-4.769779	-2.184271	-0.062485	0.116782	-0.224028	-0.606870	0.071745	-0.267349	-0.374868	0.755893	0.465429
38551	0.633868	8.952845	-4.050949	-2.385439	-0.070136	0.090813	-0.229629	-0.610511	0.003225	-0.284598	-0.359638	0.733932	0.501007
38552	0.677648	9.417874	-3.186960	-2.688308	-0.054051	0.095684	-0.233774	-0.610360	-0.067795	-0.303541	-0.341868	0.707041	0.539520
38553	0.484036	9.616048	-2.117666	-3.001574	-0.074554	0.114403	-0.232786	-0.602042	-0.137542	-0.323572	-0.320597	0.674695	0.580781
38554	0.484392	9.597970	-1.056898	-3.218209	-0.070227	0.128014	-0.235034	-0.578368	-0.220342	-0.343931	-0.296588	0.637347	0.622524
38555	0.542632	9.578937	0.379008	-3.429778	-0.064084	0.156452	-0.239507	-0.541953	-0.305744	-0.364464	-0.269513	0.594633	0.664033
38556	0.495542	9.390493	1.590688	-3.501081	-0.060586	0.163461	-0.246949	-0.483122	-0.397404	-0.383771	-0.240633	0.548201	0.703059
38557	0.724933	8.866255	2.953885	-3.312702	-0.080616	0.142315	-0.253451	-0.418225	-0.470063	-0.399876	-0.211985	0.501832	0.737107
38558	0.847975	8.394493	4.244803	-3.033462	-0.071293	0.128038	-0.251535	-0.359955	-0.525362	-0.413086	-0.185014	0.457482	0.765402
38559	0.989514	7.633572	6.809020	-2.592195	-0.114966	0.086977	-0.252878	-0.292665	-0.572111	-0.422336	-0.160735	0.418460	0.787837
38560	0.936286	7.151253	6.523275	-2.570695	-0.052897	0.044561	-0.256122	-0.225807	-0.609539	-0.430238	-0.137590	0.378153	0.808062
38561	1.010723	6.730989	7.408859	-2.466678	-0.012768	0.004472	-0.263490	-0.150499	-0.639052	-0.436433	-0.115873	0.337906	0.825784
38562	1.324032	5.761294	7.928741	-2.837111	0.020642	0.006289	-0.262326	-0.074380	-0.664197	-0.442493	-0.091209	0.290531	0.843488
38563	1.230505	5.145118	7.926428	-2.998054	0.023240	0.027645	-0.255488	0.000773	-0.683620	-0.447736	-0.064648	0.239256	0.859133
38564	1.135034	3.943691	8.468054	-2.738449	0.006182	0.065951	-0.254973	0.086644	-0.692761	-0.451733	-0.039801	0.192064	0.870324
38565	1.147488	2.860119	8.933116	-2.519061	0.031097	0.085529	-0.255132	0.164528	-0.693641	-0.454755	-0.017066	0.147682	0.878121
38566	1.101581	1.877182	9.307818	-2.474629	0.027445	0.087647	-0.257222	0.250734	-0.686112	-0.456643	0.005273	0.103997	0.883535
38567	1.001348	1.159689	9.243881	-2.645445	0.032703	0.066461	-0.255400	0.329495	-0.671677	-0.456956	0.029136	0.056708	0.887201
38568	1.036627	0.337614	9.467951	-2.560854	0.032767	0.065083	-0.251489	0.394215	-0.655295	-0.456050	0.052028	0.011040	0.888363
38569	0.898434	-1.016257	9.783772	-2.209762	0.023921	0.055856	-0.250810	0.462331	-0.631546	-0.454297	0.071891	-0.028647	0.887483
38570	0.820737	-1.923816	9.703097	-1.547273	-0.013821	0.033471	-0.250451	0.511148	-0.608328	-0.452463	0.086200	-0.055882	0.885846
38571	1.037094	-2.288297	9.944878	-0.855051	-0.047880	-0.001709	-0.255338	0.550134	-0.588741	-0.450941	0.094967	-0.070788	0.884659
38572	0.837348	-2.370827	9.850628	-0.485519	-0.068556	-0.014574	-0.257841	0.566694	-0.578097	-0.449848	0.100641	-0.078604	0.883929
38573	1.342075	-2.047493	9.814384	-0.213238	-0.023315	0.031078	-0.255158	0.570780	-0.576254	-0.449998	0.103110	-0.082409	0.883221
38574	1.448572	-2.128657	9.941477	-0.057658	0.006182	0.061359	-0.254918	0.573002	-0.572847	-0.450963	0.103485	-0.083486	0.882583
38575	1.525774	-2.153796	9.581737	0.067912	0.048478	0.093317	-0.253458	0.573525	-0.573645	-0.452666	0.102061	-0.083051	0.881918
38576	1.564605	-2.196094	9.855188	0.372466	0.067116	0.110520	-0.251823	0.566897	-0.577463	-0.455260	0.097385	-0.077188	0.881644
38577	1.414179	-2.014957	9.436198	0.642697	0.085687	0.105390	-0.248949	0.555274	-0.586537	-0.458196	0.090068	-0.066924	0.881740
38578	1.378977	-1.701594	9.620319	0.802481	0.109676	0.131984	-0.243796	0.539500	-0.597336	-0.461769	0.080657	-0.053884	0.881681
38579	1.223865	-1.515275	10.015203	0.618913	0.080133	0.112623	-0.238907	0.521959	-0.607216	-0.464627	0.073625	-0.043938	0.881346
38580	1.126359	-1.302265	9.738797	0.391272	0.076195	0.094853	-0.234982	0.510750	-0.614726	-0.466796	0.068625	-0.037762	0.880889
38581	0.995536	-1.178059	9.547260	0.266980	0.096114	0.075726	-0.233446	0.500253	-0.622215	-0.468413	0.064606	-0.034085	0.880485
38582	0.950383	-1.315145	9.592931	0.261932	0.105203	0.062770	-0.229954	0.493330	-0.626049	-0.469778	0.060319	-0.030414	0.880196
38583	0.936195	-1.372834	9.618397	0.213276	0.108716	0.029296	-0.227023	0.492045	-0.628039	-0.470476	0.056615	-0.027740	0.880158
38584	1.032411	-1.321869	9.689631	0.234701	0.086717	-0.009323	-0.224468	0.485694	-0.630423	-0.470526	0.052948	-0.024289	0.880461
38585	0.892344	-1.284473	9.448775	0.304901	0.061131	-0.036619	-0.223619	0.477429	-0.634629	-0.470162	0.049268	-0.019484	0.880988
38586	0.902697	-0.919316	9.281021	0.357380	0.072196	-0.041963	-0.223471	0.464935	-0.641073	-0.469733	0.044714	-0.013699	0.881569
38587	0.925657	-0.673631	9.342299	0.278343	0.117832	-0.033217	-0.220501	0.455557	-0.644771	-0.469353	0.040289	-0.009884	0.882036
38588	0.845211	-0.470260	9.754922	0.117201	0.125870	-0.022988	-0.219546	0.451010	-0.646747	-0.469011	0.037036	-0.008855	0.882371
38589	0.842601	-0.411126	10.161448	-0.164882	0.113746	0.013433	-0.214515	0.452184	-0.646787	-0.469099	0.036836	-0.012834	0.882284
38590	0.642620	-0.445662	10.029459	-0.387530	0.120860	0.039053	-0.213242	0.461782	-0.643647	-0.469453	0.038391	-0.020710	0.881880
38591	0.626661	-0.653777	9.692691	-0.476888	0.117144	0.046003	-0.208009	0.474624	-0.640014	-0.469822	0.041041	-0.030231	0.881288
38592	0.541074	-0.923491	9.669025	-0.382266	0.131779	0.029898	-0.204969	0.487894	-0.634644	-0.469941	0.042355	-0.038105	0.880857
38593	0.464576	-1.065921	9.577487	-0.107258	0.143004	0.016512	-0.201684	0.493892	-0.633488	-0.470024	0.041088	-0.041321	0.880728
38594	0.319348	-0.930099	9.976557	0.125789	0.099315	0.006668	-0.199162	0.493040	-0.633640	-0.470164	0.038214	-0.039920	0.880848
38595	0.275238	-0.786336	9.824515	0.185224	0.040901	0.008899	-0.197684	0.489723	-0.635096	-0.470422	0.035986	-0.037000	0.880931
38596	0.055008	-1.115934	9.966681	0.161053	-0.015852	0.003332	-0.197247	0.483934	-0.638510	-0.470608	0.034811	-0.033890	0.881004
38597	0.271364	-0.970282	10.215617	0.014085	0.005918	-0.004830	-0.198948	0.480650	-0.640333	-0.470523	0.034804	-0.033653	0.881058
38598	0.670961	-0.837341	10.158793	-0.199707	0.013102	0.010698	-0.197656	0.485185	-0.637064	-0.470561	0.036509	-0.037177	0.880828
38599	0.556717	-1.184325	9.377427	-0.180609	0.051543	0.010756	-0.196763	0.492444	-0.635757	-0.470571	0.037532	-0.040797	0.880619
38600	0.422335	-1.308895	9.616899	-0.182001	0.095300	-0.017007	-0.194669	0.497228	-0.634068	-0.470056	0.037644	-0.044761	0.880696
38601	0.225020	-1.385786	9.762823	-0.382998	0.043812	-0.036409	-0.194987	0.505352	-0.629735	-0.469067	0.040746	-0.051845	0.880697
38602	0.079827	-1.280744	9.604493	-0.433654	0.021757	-0.058790	-0.195195	0.517731	-0.624222	-0.467641	0.044555	-0.059512	0.880786
38603	0.241073	-1.223070	9.489172	-0.248977	0.034772	-0.064330	-0.194448	0.525290	-0.620423	-0.466232	0.046575	-0.064114	0.881106
38604	0.298505	-1.623351	9.909021	-0.096765	0.011052	-0.101344	-0.193950	0.529151	-0.617016	-0.464349	0.047477	-0.065703	0.881935
38605	0.331149	-1.889694	10.107251	-0.005663	-0.043866	-0.167234	-0.197399	0.530012	-0.616988	-0.461442	0.048753	-0.065186	0.883428
38606	0.477571	-1.757545	9.966428	0.049938	-0.076809	-0.220429	-0.201509	0.528837	-0.616038	-0.457700	0.050001	-0.063255	0.885443
38607	0.620756	-1.452255	9.796794	0.076600	-0.051320	-0.286789	-0.207439	0.523264	-0.618745	-0.452749	0.050810	-0.061076	0.888091
38608	0.370240	-1.500781	9.824984	0.066528	-0.028640	-0.333027	-0.212066	0.519217	-0.618054	-0.446934	0.051188	-0.059171	0.891139
38609	0.153384	-1.535302	9.707241	0.101591	0.005153	-0.347674	-0.217083	0.514886	-0.618802	-0.440819	0.050826	-0.056985	0.894342
38610	-0.010607	-1.520653	9.864364	0.103362	0.056286	-0.353290	-0.221287	0.508609	-0.621524	-0.434538	0.049377	-0.055149	0.897607
38611	0.043165	-1.664068	10.112529	0.116066	0.083625	-0.384640	-0.224303	0.503960	-0.624385	-0.427635	0.047491	-0.053366	0.901124
38612	0.259989	-1.630155	10.052609	0.090703	0.154888	-0.397792	-0.227052	0.496859	-0.625808	-0.420380	0.044417	-0.052554	0.904735
38613	0.358573	-1.585222	9.766073	0.121061	0.193370	-0.386618	-0.227151	0.491087	-0.628170	-0.413265	0.040504	-0.051615	0.908244
38614	0.543890	-1.528246	9.432501	0.209064	0.177144	-0.356606	-0.227108	0.483257	-0.630796	-0.406766	0.035997	-0.048870	0.911514
38615	0.468281	-1.842605	9.725076	0.280192	0.113242	-0.343218	-0.228633	0.473770	-0.636556	-0.400576	0.032206	-0.044423	0.914619
38616	0.472569	-1.732104	9.669048	0.141705	0.071098	-0.327246	-0.229381	0.465262	-0.639438	-0.394612	0.030134	-0.042069	0.917389
38617	0.442048	-1.403062	9.510130	-0.051335	0.066390	-0.304237	-0.233202	0.461320	-0.640982	-0.388926	0.029816	-0.043362	0.919765
38618	0.523915	-0.886906	9.119614	-0.174911	0.050930	-0.240254	-0.235334	0.463132	-0.640177	-0.384353	0.030522	-0.046713	0.921498
38619	0.363233	-1.070241	9.077131	-0.192248	0.104078	-0.168435	-0.235219	0.466698	-0.639390	-0.381018	0.030489	-0.050947	0.922659
38620	0.133302	-1.366852	9.723821	-0.191695	0.099607	-0.096441	-0.234310	0.470529	-0.638609	-0.379020	0.030285	-0.055066	0.923252
38621	-0.040491	-1.308023	10.140749	-0.326376	0.032705	-0.089651	-0.233568	0.480137	-0.635202	-0.377110	0.032492	-0.061287	0.923567
38622	-0.156572	-1.230994	10.217569	-0.363313	-0.036754	-0.065745	-0.234020	0.488943	-0.631262	-0.375702	0.036067	-0.067558	0.923571
38623	-0.050437	-1.250834	9.983011	-0.221609	-0.084067	-0.055717	-0.236576	0.492851	-0.626782	-0.374612	0.039572	-0.070968	0.923615
38624	0.185209	-1.126068	9.742086	-0.071001	-0.118614	-0.069661	-0.241500	0.497157	-0.626084	-0.373444	0.042471	-0.071218	0.923939
38625	0.551533	-1.096814	9.640285	-0.006373	-0.127584	-0.054540	-0.244960	0.498445	-0.624483	-0.372604	0.045161	-0.070282	0.924223
38626	0.711354	-1.245944	9.562861	0.026983	-0.116563	-0.058065	-0.250273	0.497984	-0.621949	-0.371728	0.047273	-0.068744	0.924585
38627	0.584361	-1.401624	9.847579	0.102523	-0.036145	-0.077189	-0.252508	0.495528	-0.623636	-0.370440	0.047501	-0.066420	0.925260
38628	0.707499	-1.432156	9.994744	0.116966	0.035050	-0.122443	-0.252750	0.491953	-0.625471	-0.368248	0.046225	-0.064281	0.926350
38629	0.750510	-1.355503	9.868982	0.167775	0.049707	-0.136975	-0.253122	0.487287	-0.627043	-0.365792	0.044472	-0.061299	0.927610
38630	0.736607	-1.478581	9.771098	0.213970	0.099156	-0.120199	-0.254532	0.480686	-0.631623	-0.363635	0.041292	-0.057830	0.928827
38631	0.467145	-1.609805	9.550677	0.216507	0.080873	-0.112776	-0.252107	0.474740	-0.634792	-0.361614	0.038583	-0.054193	0.929951
38632	0.408920	-1.535459	9.512765	0.202440	0.095471	-0.114721	-0.252061	0.467721	-0.638466	-0.359538	0.035545	-0.050912	0.931062
38633	0.445072	-1.519913	9.815811	0.143367	0.084338	-0.148230	-0.252161	0.465076	-0.642924	-0.356783	0.033338	-0.048650	0.932324
38634	0.096323	-1.703726	9.742758	0.124280	0.049516	-0.157506	-0.250549	0.460124	-0.643464	-0.353886	0.031760	-0.046465	0.933594
38635	-0.277965	-1.597382	9.395052	0.255498	0.040456	-0.171609	-0.252628	0.454087	-0.647120	-0.350791	0.029581	-0.041827	0.935051
38636	-0.578890	-1.688986	9.520597	0.289064	0.091538	-0.202905	-0.253347	0.442804	-0.653674	-0.347088	0.026089	-0.036827	0.936746
38637	-0.748255	-1.556333	9.710534	0.119610	0.136900	-0.248148	-0.252241	0.435909	-0.657357	-0.342382	0.023054	-0.035439	0.938609
38638	-0.522724	-1.309425	10.011391	-0.098779	0.136562	-0.293559	-0.251824	0.434643	-0.660245	-0.336726	0.021455	-0.037978	0.940592
38639	-0.245419	-0.816395	9.780823	-0.154985	0.083539	-0.301155	-0.252628	0.435348	-0.659190	-0.330910	0.021302	-0.041384	0.942514
38640	-0.041519	-0.604935	9.579229	-0.025672	0.039890	-0.288435	-0.255546	0.435656	-0.659035	-0.325432	0.021041	-0.041895	0.944403
38641	0.008180	-0.915066	9.628160	0.040831	0.003473	-0.261262	-0.256338	0.435116	-0.659160	-0.320495	0.021065	-0.041080	0.946125
38642	-0.092492	-1.533404	9.709652	0.071406	-0.007521	-0.286946	-0.261530	0.429846	-0.662013	-0.315105	0.021068	-0.039446	0.948003
38643	-0.027176	-1.573735	9.839334	0.005620	-0.055273	-0.348113	-0.264678	0.422482	-0.662908	-0.308530	0.022491	-0.038934	0.950151
38644	0.102381	-1.438762	9.830434	-0.009483	-0.084690	-0.417362	-0.269574	0.420893	-0.663131	-0.300656	0.024568	-0.038291	0.952647
38645	0.325439	-1.198249	9.670239	0.102944	-0.095626	-0.472151	-0.279888	0.414445	-0.662789	-0.291758	0.026277	-0.035634	0.955467
38646	0.396947	-1.019694	9.774241	0.119889	-0.092042	-0.509916	-0.287272	0.404946	-0.662995	-0.282132	0.027785	-0.032425	0.958425
38647	-0.007578	-1.133689	9.744860	0.131452	-0.048281	-0.533931	-0.296229	0.394345	-0.665680	-0.271973	0.028460	-0.029460	0.961433
38648	-0.626357	-1.324573	9.863768	0.181178	-0.022080	-0.620447	-0.300641	0.383933	-0.666952	-0.260143	0.028351	-0.025392	0.964820
38649	-0.964924	-1.618785	9.868484	0.203114	-0.014096	-0.703408	-0.308798	0.369776	-0.668334	-0.246653	0.028012	-0.021202	0.968467
38650	-0.479572	-1.782237	9.635451	0.239138	0.035119	-0.806636	-0.316414	0.353687	-0.670509	-0.231118	0.026581	-0.016182	0.972428
38651	-0.282253	-1.710503	9.388624	0.012453	0.074859	-0.914894	-0.321635	0.337011	-0.673882	-0.213256	0.025433	-0.016101	0.976532
38652	-0.184787	-1.435052	8.963668	-0.253422	0.132955	-0.976323	-0.326638	0.326947	-0.673060	-0.193974	0.024321	-0.021014	0.980480
38653	-0.141297	-2.487658	8.615609	-0.203864	0.215004	-1.084121	-0.330055	0.320133	-0.673822	-0.172463	0.021426	-0.025726	0.984447
38654	0.044309	-1.920316	9.763242	-0.337090	0.198219	-1.140177	-0.330402	0.309170	-0.675397	-0.149721	0.019366	-0.032450	0.988006
38655	0.203010	-1.313050	9.936489	-0.539869	0.117703	-1.096806	-0.335166	0.306218	-0.674836	-0.127704	0.019469	-0.043502	0.990667
38656	0.420247	-0.852910	9.973780	-0.401803	0.105330	-1.003813	-0.338620	0.304914	-0.672317	-0.107540	0.019381	-0.051235	0.992691
38657	0.250073	-1.046488	10.459224	-0.260984	0.089299	-0.873873	-0.342967	0.298252	-0.672678	-0.089964	0.019196	-0.056696	0.994145
38658	-0.048646	-1.110502	10.208263	-0.232221	0.089539	-0.781443	-0.344539	0.291304	-0.671096	-0.074226	0.018823	-0.061076	0.995191
38659	0.023673	-0.603046	10.093619	-0.189642	0.089838	-0.692651	-0.346109	0.286118	-0.671347	-0.060236	0.018292	-0.065099	0.995891
38660	-0.322204	-0.901329	9.615665	-0.062583	0.113888	-0.625589	-0.347668	0.278735	-0.672125	-0.047603	0.017022	-0.066162	0.996527
38661	0.020287	0.106279	9.949890	-0.013035	0.134297	-0.544195	-0.345214	0.264987	-0.675166	-0.036560	0.015190	-0.066651	0.996991
38662	-0.386149	-0.631641	9.710078	-0.163934	0.112312	-0.478454	-0.345462	0.260610	-0.675166	-0.026819	0.013819	-0.069768	0.997107
38663	-0.326433	-1.026449	9.618672	-0.503662	0.126646	-0.450642	-0.344390	0.259759	-0.676880	-0.017505	0.012275	-0.079983	0.996567
38664	-0.106249	-0.687242	9.471839	-0.724733	0.119214	-0.422223	-0.341790	0.269884	-0.674405	-0.008721	0.010939	-0.094270	0.995448
38665	0.055108	-0.630092	9.906277	-0.711641	0.099397	-0.311381	-0.339737	0.285892	-0.672972	-0.002175	0.009745	-0.108512	0.994045
38666	0.112841	-1.111194	9.912071	-0.313211	0.059889	-0.204066	-0.340589	0.297426	-0.670469	0.002056	0.009127	-0.114618	0.993366
38667	0.115046	-1.568750	9.807122	0.306693	0.049695	-0.178778	-0.338342	0.290880	-0.672201	0.005664	0.008636	-0.108545	0.994038
38668	0.079254	-1.145972	9.620661	0.545617	0.050128	-0.116678	-0.338127	0.274007	-0.675750	0.007975	0.008071	-0.097586	0.995162
38669	0.349563	-1.192714	9.867401	0.164677	0.058954	-0.085387	-0.336338	0.259729	-0.678130	0.009763	0.007170	-0.094268	0.995473
38670	0.062948	-1.771197	9.741378	-0.277377	0.010988	-0.053386	-0.336343	0.260556	-0.677605	0.010881	0.007113	-0.099701	0.994933
38671	-0.176130	-2.210479	9.483310	-0.378759	0.021809	-0.058515	-0.335690	0.264370	-0.678657	0.012140	0.006780	-0.107210	0.994139
38672	-0.035286	-2.406197	9.865994	-0.264488	0.037400	-0.081945	-0.335188	0.271482	-0.678527	0.013870	0.006265	-0.112368	0.993550
38673	-0.169137	-2.661082	9.986130	-0.163602	0.003577	-0.101640	-0.336120	0.280205	-0.676282	0.015912	0.006429	-0.115614	0.993146
38674	-0.246763	-2.557439	10.082888	-0.066576	-0.031025	-0.086338	-0.334803	0.281022	-0.675243	0.017534	0.007342	-0.116856	0.992967
38675	-0.214305	-2.280420	10.154297	-0.107251	-0.018200	-0.058890	-0.335854	0.280471	-0.676677	0.018667	0.007833	-0.118990	0.992689
38676	0.107432	-2.019421	9.594390	-0.133896	0.023908	-0.057238	-0.336631	0.277049	-0.677590	0.019868	0.007561	-0.121552	0.992357
38677	0.477559	-1.781353	9.337105	-0.193880	0.009373	-0.027058	-0.336388	0.281571	-0.676803	0.020447	0.007404	-0.125361	0.991873
38678	0.319291	-1.964618	9.313851	-0.111782	-0.025213	0.003870	-0.336012	0.286910	-0.676411	0.020289	0.007968	-0.127511	0.991598
38679	0.022103	-2.324750	9.718950	0.059604	-0.012186	0.052710	-0.336007	0.285270	-0.676149	0.019192	0.008141	-0.126285	0.991775
38680	0.090029	-2.392769	10.193973	0.194327	0.019075	0.079185	-0.335988	0.280069	-0.676021	0.017599	0.007757	-0.122357	0.992300
38681	-0.011686	-2.299269	10.153522	0.196105	0.035485	0.066240	-0.335134	0.270433	-0.680358	0.016330	0.006993	-0.118384	0.992809
38682	0.126819	-2.035865	9.699972	0.138071	0.037297	0.062250	-0.334310	0.265748	-0.682465	0.015136	0.006268	-0.115561	0.993165
38683	0.180886	-2.268058	9.317906	0.083963	0.020781	0.047253	-0.332841	0.263808	-0.683133	0.014225	0.005808	-0.113805	0.993384
38684	0.046228	-2.340166	9.418869	0.111231	0.020764	0.040005	-0.332154	0.259132	-0.684452	0.013425	0.005455	-0.111515	0.993657
38685	0.016634	-2.200677	9.415748	0.087684	0.044447	0.019537	-0.330122	0.253046	-0.688404	0.013117	0.004584	-0.109684	0.993869
38686	0.170036	-2.007756	9.451095	-0.066369	0.057072	0.009505	-0.328653	0.250834	-0.688941	0.013038	0.003528	-0.110910	0.993739
38687	0.268809	-2.500888	9.433097	-0.121762	0.055102	-0.025815	-0.327326	0.252853	-0.690786	0.013674	0.002502	-0.113246	0.993470
38688	0.351091	-2.560477	9.550664	-0.020583	0.055103	-0.069596	-0.324937	0.251461	-0.690413	0.015151	0.001677	-0.113558	0.993414
38689	0.446039	-2.226771	9.978758	-0.117481	0.023850	-0.094052	-0.323863	0.250201	-0.691996	0.017073	0.001450	-0.115823	0.993122
38690	0.451664	-1.400948	9.419022	-0.101871	0.031323	-0.058947	-0.324119	0.250729	-0.694222	0.018298	0.001047	-0.117756	0.992873
38691	0.546060	-0.983294	9.065653	-0.051337	0.070906	0.013220	-0.322784	0.249336	-0.695020	0.018201	-0.000309	-0.118615	0.992773
38692	0.154101	-1.694773	9.512954	0.158822	0.093987	0.054871	-0.319848	0.247227	-0.697273	0.017290	-0.002127	-0.115348	0.993172
38693	-0.212679	-1.612074	9.986032	0.334076	0.050210	0.050265	-0.317016	0.237180	-0.699398	0.016419	-0.003024	-0.108507	0.993956
38694	-0.573924	-1.704621	9.870930	0.222060	0.035409	0.046020	-0.316430	0.226603	-0.702292	0.015550	-0.003635	-0.103999	0.994449
38695	-0.674148	-1.405671	10.099855	-0.178906	0.055039	0.040247	-0.314821	0.225189	-0.704928	0.014844	-0.004808	-0.107311	0.994103
38696	-0.367193	-1.574345	9.850679	-0.547396	0.078457	0.038367	-0.312199	0.234456	-0.706125	0.014220	-0.006500	-0.118082	0.992881
38697	-0.115634	-1.749883	9.737731	-0.208591	0.078876	0.041948	-0.311842	0.244857	-0.705992	0.013535	-0.008173	-0.121932	0.992413
38698	-0.152510	-2.097925	10.008589	0.047333	0.040741	0.043315	-0.309201	0.249196	-0.707191	0.012566	-0.008933	-0.120899	0.992545
38699	-0.678063	-2.113655	9.936242	0.077191	-0.014161	0.032458	-0.310236	0.246439	-0.710199	0.011887	-0.008675	-0.119082	0.992775
38700	-0.783807	-2.191289	9.811729	0.206116	-0.043334	0.009162	-0.310600	0.239857	-0.711772	0.011529	-0.007660	-0.114920	0.993278
38701	-0.671278	-2.537922	9.704687	0.277722	-0.041549	-0.045829	-0.314382	0.226326	-0.713845	0.012370	-0.006668	-0.109149	0.993926
38702	-0.248230	-2.262724	9.719698	0.158688	-0.023369	-0.059378	-0.315401	0.217424	-0.715414	0.013479	-0.005915	-0.105930	0.994265
38703	-0.146826	-2.307057	9.362315	0.028273	-0.016189	-0.071114	-0.317649	0.216081	-0.715397	0.014847	-0.005440	-0.105137	0.994332
38704	-0.350311	-2.610291	9.464195	0.104733	-0.016180	-0.083642	-0.319480	0.211433	-0.716826	0.016334	-0.004780	-0.102990	0.994537
38705	-0.056624	-2.003385	9.453842	0.020719	-0.027266	-0.115446	-0.320382	0.206094	-0.717870	0.018561	-0.004003	-0.102388	0.994563
38706	-0.167490	-2.018523	9.313353	0.099471	-0.038157	-0.116878	-0.322339	0.199942	-0.719299	0.020708	-0.002842	-0.100355	0.994732
38707	-0.009778	-1.714708	9.407913	0.081773	-0.035395	-0.109599	-0.324291	0.192962	-0.721253	0.022808	-0.001893	-0.098542	0.994870
38708	0.100005	-1.478841	9.361831	0.007721	-0.025302	-0.071235	-0.325341	0.189421	-0.720722	0.024027	-0.001115	-0.098326	0.994864
38709	0.085357	-1.429891	9.612056	0.031940	-0.032513	-0.034191	-0.326781	0.187364	-0.722677	0.024632	-0.000382	-0.097474	0.994933
38710	0.138822	-1.516179	9.678565	0.107121	-0.067101	-0.011602	-0.330874	0.183303	-0.722777	0.024516	0.001165	-0.095298	0.995146
38711	0.226466	-1.693986	9.700896	0.243371	-0.083281	0.033424	-0.333354	0.172657	-0.722369	0.023677	0.002897	-0.090249	0.995634
38712	0.221101	-1.588908	9.471850	0.217045	-0.101585	0.027779	-0.336236	0.165014	-0.723397	0.022854	0.005095	-0.085898	0.996029
38713	-0.197969	-2.170026	10.059969	0.185429	-0.134696	0.003680	-0.339657	0.156850	-0.722325	0.022523	0.007871	-0.082039	0.996343
38714	-0.168119	-1.857409	9.987809	0.226743	-0.100928	-0.038629	-0.344927	0.148831	-0.722548	0.022989	0.010172	-0.077480	0.996677
38715	-0.102449	-1.498829	9.263632	0.235147	-0.017740	-0.060871	-0.349385	0.136693	-0.723042	0.024119	0.010721	-0.072579	0.997013
38716	-0.050420	-1.271481	9.574599	-0.064192	-0.016257	-0.064248	-0.348310	0.132032	-0.722528	0.025451	0.011219	-0.073777	0.996887
38717	-0.222629	-1.557570	9.746633	-0.245331	-0.007322	-0.050408	-0.350431	0.133960	-0.723821	0.026490	0.011285	-0.078458	0.996502
38718	-0.117285	-1.395741	9.865120	-0.218402	-0.014547	-0.031807	-0.349779	0.139137	-0.725528	0.027146	0.011626	-0.082733	0.996134
38719	0.276741	-1.122303	9.382886	-0.077251	0.035135	-0.000706	-0.351106	0.140376	-0.726303	0.027223	0.010850	-0.084035	0.996032
38720	0.267962	-1.315670	9.132817	0.058444	0.055395	-0.003730	-0.350832	0.139812	-0.727617	0.027290	0.009908	-0.082762	0.996146
38721	-0.092188	-1.623460	9.401221	0.021424	0.040558	-0.041735	-0.351346	0.137612	-0.729187	0.028172	0.009141	-0.082088	0.996185
38722	-0.141295	-1.430595	9.537909	-0.097463	-0.014460	-0.057032	-0.352657	0.135289	-0.730226	0.029304	0.009584	-0.083950	0.995993
38723	-0.492723	-1.551308	9.624163	-0.174272	-0.025609	-0.072178	-0.354121	0.136949	-0.730213	0.030714	0.010041	-0.087204	0.995666
38724	-0.624873	-1.642555	9.756090	-0.112587	-0.043930	-0.103218	-0.354523	0.138863	-0.730865	0.032705	0.011144	-0.089375	0.995399
38725	-0.675704	-1.588733	10.044457	-0.038697	-0.062225	-0.130511	-0.356512	0.137664	-0.729800	0.035175	0.012458	-0.089934	0.995248
38726	-0.791483	-1.574168	10.149213	-0.066309	-0.119023	-0.161947	-0.361836	0.140621	-0.727658	0.038182	0.015190	-0.091220	0.994983
38727	-0.719382	-1.541681	9.756623	-0.017541	-0.117079	-0.152469	-0.367934	0.137701	-0.725513	0.040972	0.017581	-0.091377	0.994818
38728	-0.208455	-1.492293	9.829305	0.050513	-0.054735	-0.131900	-0.368324	0.133887	-0.724069	0.043475	0.019070	-0.090295	0.994783
38729	0.163404	-1.612069	9.768677	0.094209	-0.045453	-0.116906	-0.370158	0.128294	-0.724188	0.045646	0.020045	-0.088171	0.994857
38730	0.351893	-1.700606	9.802804	0.158689	0.008643	-0.085273	-0.370146	0.124059	-0.723272	0.047288	0.020286	-0.084896	0.995060
38731	0.578557	-1.707540	9.754408	0.118693	0.040773	-0.026451	-0.371725	0.120521	-0.722999	0.047803	0.019426	-0.082253	0.995275
38732	0.530182	-1.673842	9.785638	0.096681	0.018843	-0.011766	-0.369321	0.117604	-0.724462	0.048025	0.019281	-0.080230	0.995432
38733	0.375741	-1.650469	9.674091	0.122878	-0.003071	-0.009759	-0.370375	0.114480	-0.723275	0.048138	0.019285	-0.077566	0.995638
38734	0.327322	-1.612362	9.587748	0.159692	0.008817	-0.022515	-0.371414	0.108471	-0.723007	0.048534	0.019416	-0.074294	0.995865
38735	0.370420	-1.539322	9.812442	0.056515	0.018729	-0.030440	-0.370737	0.105175	-0.723276	0.049119	0.018960	-0.072938	0.995946
38736	0.630095	-1.392473	9.682485	0.021395	0.026052	-0.030625	-0.369547	0.105983	-0.723285	0.049754	0.018625	-0.072400	0.995960
38737	0.755849	-1.476793	9.579245	0.089473	0.040826	-0.009989	-0.369003	0.102959	-0.723816	0.049956	0.017767	-0.070385	0.996110
38738	0.659321	-1.457639	9.607421	0.126042	0.020797	0.011449	-0.368324	0.098300	-0.723561	0.049708	0.017581	-0.067782	0.996306
38739	0.540916	-1.399947	9.659941	0.097872	0.018954	0.025144	-0.369104	0.093795	-0.723164	0.049180	0.017146	-0.065648	0.996483
38740	0.388716	-1.337847	9.613777	0.090714	0.029914	0.032466	-0.367768	0.092536	-0.724355	0.048537	0.016715	-0.063747	0.996645
38741	0.292326	-1.342295	9.776065	0.029264	-0.002097	0.059886	-0.368824	0.090501	-0.723692	0.047314	0.016597	-0.063024	0.996752
38742	0.335326	-1.255393	9.832901	0.020288	0.013480	0.078271	-0.367758	0.089799	-0.724225	0.045764	0.016366	-0.062558	0.996857
38743	0.291411	-1.147264	9.814802	0.028769	0.028156	0.096742	-0.367103	0.092253	-0.724491	0.043846	0.015605	-0.061831	0.997001
38744	0.286701	-1.173989	9.742362	0.078756	-0.013840	0.091525	-0.367633	0.090900	-0.723570	0.041971	0.015954	-0.060225	0.997174
38745	0.238704	-1.227518	9.597120	0.145977	-0.011898	0.106631	-0.368813	0.087355	-0.723431	0.039769	0.016085	-0.057203	0.997441
38746	0.318092	-1.183518	9.752124	0.112855	0.011796	0.093505	-0.368666	0.084337	-0.723958	0.037879	0.015949	-0.054896	0.997646
38747	0.373235	-1.121122	9.671889	0.020111	0.008030	0.083812	-0.368929	0.083792	-0.723956	0.036197	0.015622	-0.054370	0.997742
38748	0.373432	-1.150042	9.666562	0.006362	0.013517	0.077235	-0.367238	0.082931	-0.723572	0.034670	0.015389	-0.054181	0.997810
38749	0.473996	-1.000534	9.703208	0.006259	-0.001075	0.083714	-0.369237	0.084064	-0.722114	0.032986	0.015251	-0.053942	0.997883
38750	0.471592	-1.000408	9.741598	0.020497	-0.002947	0.061639	-0.367639	0.083757	-0.723568	0.031743	0.015374	-0.053477	0.997946
38751	0.449444	-0.904069	9.781155	0.032617	-0.001087	0.070920	-0.369090	0.083489	-0.724605	0.030307	0.015287	-0.052704	0.998033
38752	0.449454	-0.903889	9.833973	0.033775	-0.002071	0.044163	-0.367372	0.082936	-0.723309	0.029410	0.015419	-0.051967	0.998097
38753	0.420295	-0.855789	9.843978	0.047051	-0.017638	0.028562	-0.369625	0.082418	-0.722898	0.028800	0.015733	-0.050895	0.998165
38754	0.429845	-0.845902	9.906748	0.024254	-0.003115	0.013697	-0.370916	0.080957	-0.722237	0.028511	0.015912	-0.050339	0.998198
38755	0.343162	-0.870123	9.910400	0.013744	-0.008619	0.015496	-0.370780	0.080271	-0.722239	0.028184	0.016052	-0.049916	0.998227
38756	0.396483	-0.932908	9.813989	0.016624	0.009606	-0.012199	-0.371044	0.080680	-0.722761	0.028424	0.015999	-0.049497	0.998242
38757	0.384779	-1.007568	9.800828	0.028012	0.008710	-0.009368	-0.371966	0.079048	-0.722754	0.028607	0.015837	-0.048775	0.998274
38758	0.420900	-1.000465	9.746048	0.028084	0.000473	-0.017659	-0.372234	0.077698	-0.721179	0.028947	0.015977	-0.048131	0.998294
38759	0.502721	-0.969149	9.708839	-0.003349	-0.006881	-0.027033	-0.371168	0.077404	-0.721974	0.029479	0.016142	-0.048047	0.998279
38760	0.575108	-0.981067	9.699745	0.033340	-0.010462	-0.017610	-0.371162	0.076305	-0.722368	0.029801	0.016505	-0.047305	0.998299
38761	0.469203	-1.014558	9.818323	0.026414	0.004117	-0.022286	-0.372894	0.075526	-0.720126	0.030241	0.016483	-0.046632	0.998318
38762	0.423219	-0.975986	9.866449	-0.036610	0.027791	-0.026337	-0.372490	0.074965	-0.720916	0.030796	0.016047	-0.047260	0.998279
38763	0.336437	-0.981106	9.827156	-0.090846	0.020398	-0.031218	-0.371435	0.076595	-0.721055	0.031467	0.015644	-0.048923	0.998184
38764	0.304898	-0.942932	9.750574	-0.006744	0.005841	-0.041846	-0.371827	0.076860	-0.722363	0.032299	0.015681	-0.048964	0.998155
38765	0.323829	-0.865760	9.790245	0.024805	-0.002363	-0.047214	-0.371558	0.075354	-0.722103	0.033231	0.015824	-0.048328	0.998153
38766	0.323598	-0.817701	9.771711	0.012637	-0.010628	-0.058340	-0.372479	0.073721	-0.722097	0.034372	0.016218	-0.047987	0.998125
38767	0.376981	-0.889798	9.766397	0.012606	-0.008774	-0.050954	-0.373003	0.071540	-0.721831	0.035377	0.016489	-0.047594	0.998104
38768	0.323677	-0.834553	9.769074	-0.003122	0.005803	-0.059367	-0.373268	0.070593	-0.721043	0.036561	0.016545	-0.047556	0.998062
38769	0.290222	-0.899730	9.727036	0.000347	0.015867	-0.055671	-0.373266	0.070724	-0.721567	0.037688	0.016320	-0.047387	0.998032
38770	0.326252	-0.870765	9.732580	-0.017133	0.009449	-0.058519	-0.372734	0.069491	-0.721048	0.038859	0.016292	-0.047626	0.997976
38771	0.507630	-0.980612	9.871974	-0.006615	-0.003285	-0.044592	-0.373525	0.068676	-0.721304	0.039750	0.016443	-0.047618	0.997939
38772	0.826328	-1.076515	9.787177	0.052806	0.000527	-0.028589	-0.374725	0.068161	-0.719459	0.040282	0.016619	-0.046478	0.997968
38773	0.555630	-0.937497	9.786601	0.062878	0.011548	0.002806	-0.374847	0.065968	-0.719852	0.040220	0.016515	-0.045098	0.998036
38774	0.285180	-0.854095	9.706022	-0.105368	0.033279	0.007444	-0.374324	0.068150	-0.720118	0.040123	0.015876	-0.047101	0.997958
38775	0.153192	-0.981575	9.796631	-0.113247	0.033266	0.016633	-0.373806	0.071428	-0.720252	0.039861	0.015175	-0.049228	0.997876
38776	0.193887	-0.918879	9.812294	-0.040542	0.026935	0.009626	-0.372873	0.072766	-0.722225	0.039692	0.014714	-0.049942	0.997855
38777	0.237266	-0.916550	9.764717	-0.001979	-0.008661	0.008033	-0.373268	0.073038	-0.722877	0.039526	0.014940	-0.049877	0.997861
38778	0.396124	-0.861056	9.716563	0.052146	0.008815	0.017513	-0.372888	0.074834	-0.720782	0.039135	0.014906	-0.048758	0.997932
38779	0.464653	-1.072335	9.812669	0.068037	0.000616	0.021309	-0.373936	0.072513	-0.721430	0.038694	0.015000	-0.047295	0.998019
38780	0.469964	-1.173175	9.873723	0.001784	-0.006821	0.002532	-0.372883	0.071020	-0.718948	0.038624	0.015252	-0.047189	0.998022
38781	0.483384	-0.957009	9.752043	-0.029013	0.020568	-0.001367	-0.373002	0.070859	-0.721438	0.038685	0.014907	-0.047655	0.998003
38782	0.448681	-0.754802	9.797768	-0.065107	0.033342	0.007648	-0.371417	0.072754	-0.721844	0.038565	0.014302	-0.048854	0.997959
38783	0.410119	-0.749353	10.006347	-0.007353	0.007825	0.019973	-0.370097	0.074652	-0.722116	0.038182	0.014218	-0.048890	0.997973
38784	0.405640	-0.813667	10.199862	0.053970	0.000581	0.026756	-0.370361	0.073567	-0.721458	0.037600	0.014340	-0.047743	0.998049
38785	0.421097	-1.046545	9.639772	0.173828	-0.028488	0.029272	-0.372735	0.069221	-0.720655	0.036945	0.015117	-0.044192	0.998225
38786	0.479031	-1.073965	9.327834	0.085212	-0.006597	0.038026	-0.372470	0.067589	-0.719347	0.036115	0.015396	-0.042431	0.998328
38787	0.411075	-0.972447	9.501476	0.052043	0.020730	0.024885	-0.373799	0.067883	-0.718811	0.035628	0.015114	-0.041293	0.998397
38788	0.333050	-0.776742	9.781977	-0.072302	0.022402	0.027929	-0.373272	0.068834	-0.718946	0.035061	0.014711	-0.042652	0.998366
38789	0.280526	-0.892859	9.631013	-0.060911	0.015105	0.028003	-0.372216	0.072227	-0.720657	0.034540	0.014457	-0.043777	0.998339
38790	0.314939	-1.029768	9.682230	0.088836	0.022585	0.030603	-0.371943	0.069220	-0.719874	0.033864	0.014160	-0.041919	0.998447
38791	0.483761	-1.033763	9.822991	0.030433	0.018837	0.013706	-0.371947	0.069499	-0.719350	0.033605	0.013914	-0.041231	0.998487
38792	0.575724	-1.103105	9.897300	0.040388	-0.006792	-0.008347	-0.371276	0.068118	-0.719880	0.033661	0.014204	-0.040349	0.998517
38793	0.481063	-0.971040	9.871861	-0.008633	0.007739	-0.019702	-0.371005	0.066065	-0.719490	0.034072	0.014197	-0.040458	0.998499
38794	0.361980	-0.774113	9.830297	-0.063112	0.007687	-0.012609	-0.371004	0.066606	-0.720145	0.034312	0.014129	-0.041632	0.998444
38795	0.366420	-0.692191	9.860297	-0.003550	0.004992	-0.019690	-0.369026	0.066604	-0.718064	0.034719	0.014184	-0.041635	0.998429
38796	0.380496	-0.610414	9.842370	0.047066	-0.008627	-0.007418	-0.370336	0.065502	-0.720282	0.034744	0.014516	-0.040621	0.998465
38797	0.375500	-0.574387	9.826023	0.053985	-0.014085	-0.000916	-0.371122	0.062231	-0.719753	0.034745	0.014982	-0.039476	0.998504
38798	0.421574	-0.629606	9.835281	0.025820	-0.003097	0.017386	-0.371258	0.062374	-0.719228	0.034316	0.015167	-0.038890	0.998539
38799	0.460352	-0.672915	9.813430	0.036463	-0.017727	0.007315	-0.371133	0.062389	-0.717656	0.034155	0.015694	-0.038092	0.998567
38800	0.527984	-0.696669	9.864142	0.055621	-0.015837	0.021255	-0.372045	0.061551	-0.720270	0.033582	0.016153	-0.036920	0.998623
38801	0.496801	-0.735635	9.745670	0.004874	-0.023210	0.017320	-0.372712	0.060209	-0.718430	0.033229	0.016773	-0.036759	0.998631
38802	0.448526	-0.721024	9.824648	0.029366	-0.013138	0.019271	-0.372848	0.061305	-0.718429	0.032707	0.017161	-0.036109	0.998665
38803	0.366108	-0.635180	9.645029	-0.000490	0.000529	0.014479	-0.374442	0.060377	-0.717236	0.032430	0.017307	-0.036037	0.998674
38804	0.337203	-0.642589	9.606243	0.019631	-0.001279	0.014583	-0.373650	0.061598	-0.717504	0.031980	0.017456	-0.035572	0.998703
38805	0.395150	-0.659266	9.620955	0.023930	0.026168	0.021026	-0.373518	0.060375	-0.716457	0.031581	0.017099	-0.034997	0.998742
38806	0.448723	-0.764493	9.778426	0.031017	0.028007	0.024756	-0.373379	0.059410	-0.716983	0.030953	0.016663	-0.034289	0.998794
38807	0.470693	-0.811753	10.018041	0.012011	0.009665	0.013614	-0.373911	0.061322	-0.718027	0.030695	0.016638	-0.033969	0.998813
38808	0.391046	-0.792516	10.060781	0.006712	0.000519	0.019134	-0.373383	0.060097	-0.716721	0.030132	0.016741	-0.033761	0.998835
38809	0.361422	-0.648354	10.016912	0.027656	-0.028702	0.019277	-0.374966	0.060373	-0.718281	0.029730	0.017487	-0.033158	0.998855
38810	0.361749	-0.720813	9.936675	0.090804	-0.027745	0.007602	-0.375101	0.058748	-0.716707	0.029383	0.018210	-0.031284	0.998913
38811	0.450539	-0.634171	9.890704	0.097703	-0.039584	0.014116	-0.378147	0.056059	-0.715242	0.029052	0.019218	-0.029290	0.998964
38812	0.472809	-0.754425	9.894027	0.111704	-0.037721	0.021574	-0.377873	0.052506	-0.714328	0.028470	0.020142	-0.027009	0.999027
38813	0.448541	-0.731232	9.654054	0.148525	-0.037709	0.005149	-0.379318	0.048421	-0.713794	0.028298	0.021146	-0.024010	0.999087
38814	0.534152	-0.488713	9.456594	0.090667	-0.010361	-0.009959	-0.379837	0.045144	-0.713529	0.028328	0.021528	-0.022120	0.999122
38815	0.515193	-0.553311	9.575547	-0.003814	0.011457	-0.010470	-0.379964	0.044047	-0.713922	0.028555	0.021476	-0.022137	0.999116
38816	0.429384	-0.754989	9.754372	-0.013971	0.027816	-0.030846	-0.379560	0.042264	-0.713795	0.029087	0.021044	-0.022307	0.999106
38817	0.467708	-0.696783	9.865979	-0.017195	0.033224	-0.058560	-0.380883	0.041594	-0.713784	0.030290	0.020568	-0.022581	0.999074
38818	0.480939	-0.439619	9.771280	-0.026172	0.027758	-0.053071	-0.378891	0.042109	-0.714849	0.031191	0.020142	-0.022984	0.999046
38819	0.590010	-0.057315	9.626415	0.024112	0.023337	-0.028827	-0.378084	0.040310	-0.715774	0.031780	0.019884	-0.022434	0.999045
38820	0.532328	-0.085420	9.884761	0.044234	0.035238	-0.018595	-0.379014	0.039102	-0.714456	0.031928	0.019337	-0.021439	0.999073
38821	0.403171	-0.296729	10.087053	0.111721	0.026162	-0.008085	-0.378071	0.034850	-0.714203	0.032069	0.019070	-0.019123	0.999121
38822	0.360661	-0.494969	9.839003	0.169634	0.008842	-0.018829	-0.377386	0.029500	-0.714605	0.032274	0.019127	-0.015642	0.999174
38823	0.384734	-0.493006	9.695211	0.132853	0.004238	-0.021774	-0.377644	0.025276	-0.712900	0.032671	0.019312	-0.012925	0.999196
38824	0.466324	-0.413614	9.644270	0.122307	0.017032	-0.024616	-0.378026	0.020359	-0.712244	0.032984	0.019175	-0.010381	0.999218
38825	0.532781	-0.197439	9.494277	0.024986	0.027911	-0.026978	-0.377752	0.018708	-0.712771	0.033531	0.018823	-0.009808	0.999212
38826	0.493604	-0.064696	9.635015	-0.025890	0.064408	-0.023610	-0.376147	0.015400	-0.713179	0.034013	0.017639	-0.010196	0.999214
38827	0.358842	-0.104676	9.983702	-0.007359	0.046106	-0.022572	-0.374294	0.016744	-0.713587	0.034488	0.016902	-0.010250	0.999210
38828	0.339470	-0.087937	9.964550	0.013417	0.035220	0.000621	-0.372840	0.016735	-0.712812	0.034208	0.016326	-0.009877	0.999233
38829	0.368324	-0.076266	9.842546	0.004686	0.037032	-0.006807	-0.372035	0.016299	-0.714392	0.034362	0.015773	-0.009693	0.999238
38830	0.322382	-0.044781	9.928985	-0.065614	0.040671	0.021437	-0.370714	0.017379	-0.714402	0.033859	0.015028	-0.010904	0.999254
38831	0.301195	-0.153099	9.929668	-0.053339	0.020590	0.027994	-0.372448	0.019867	-0.713994	0.033333	0.014753	-0.011893	0.999265
38832	0.387432	-0.032446	9.980180	-0.019219	0.016977	0.026324	-0.372050	0.022036	-0.715700	0.032657	0.014513	-0.012195	0.999287
38833	0.396617	0.063743	9.957607	-0.001176	-0.006681	0.057826	-0.372189	0.023137	-0.715305	0.031514	0.014815	-0.012148	0.999320
38834	0.349571	-0.186763	9.908041	0.051333	-0.008425	0.071026	-0.371271	0.023689	-0.713739	0.029983	0.015115	-0.011070	0.999375
38835	0.383818	-0.297975	9.733949	0.070665	0.004384	0.061884	-0.374047	0.023434	-0.715028	0.028738	0.015241	-0.009585	0.999425
38836	0.449063	-0.334389	9.602008	0.071529	-0.002908	0.061906	-0.374053	0.022087	-0.712931	0.027379	0.015445	-0.008097	0.999473
38837	0.436977	-0.327129	9.621202	-0.013437	0.018939	0.065132	-0.373389	0.021805	-0.712936	0.026097	0.015240	-0.008301	0.999509
38838	0.394059	-0.422991	9.758699	0.002644	0.026189	0.041209	-0.374323	0.023594	-0.713059	0.025180	0.014827	-0.008168	0.999540
38839	0.295094	-0.399096	9.767714	-0.020009	0.026117	0.028168	-0.373531	0.024406	-0.713065	0.024640	0.014481	-0.008509	0.999555
38840	0.360048	-0.364997	9.850423	0.015149	0.026127	0.015426	-0.372472	0.024942	-0.713074	0.024216	0.014080	-0.008119	0.999575
38841	0.340527	-0.316993	9.826906	-0.004041	0.015115	0.006114	-0.372466	0.025473	-0.714647	0.024110	0.013965	-0.008153	0.999579
38842	0.422295	-0.268340	9.933984	-0.018926	0.022419	0.007872	-0.371936	0.024651	-0.714127	0.023903	0.013623	-0.008444	0.999586
38843	0.416853	-0.138510	9.906945	-0.026828	0.018744	0.002295	-0.371547	0.026024	-0.713343	0.023880	0.013433	-0.008934	0.999585
38844	0.402886	-0.244431	9.900528	0.015359	0.011448	-0.008551	-0.371010	0.024646	-0.713610	0.023995	0.013328	-0.008540	0.999587
38845	0.294346	-0.240216	9.789141	0.016961	-0.001325	0.002549	-0.370876	0.024234	-0.713611	0.023952	0.013562	-0.008168	0.999588
38846	0.330541	-0.250080	9.698112	0.043245	0.002357	-0.002858	-0.371136	0.022731	-0.713610	0.023948	0.013652	-0.007223	0.999594
38847	0.359050	-0.161039	9.685224	0.002030	0.022425	-0.003101	-0.371659	0.021637	-0.714130	0.024025	0.013406	-0.007139	0.999596
38848	0.306507	-0.261782	9.808157	-0.035417	0.018686	-0.012512	-0.371662	0.022458	-0.714130	0.024249	0.013133	-0.007756	0.999590
38849	0.402837	-0.234872	9.881455	-0.031752	0.022318	-0.027264	-0.370075	0.023126	-0.714012	0.024818	0.012879	-0.008347	0.999574
38850	0.397995	-0.230020	9.895883	-0.044017	0.004033	-0.023607	-0.368216	0.023234	-0.714682	0.025272	0.012896	-0.009141	0.999556
38851	0.344789	-0.196505	9.876651	-0.040560	0.013170	-0.023607	-0.369010	0.023512	-0.715200	0.025770	0.012824	-0.009914	0.999537
38852	0.281962	-0.167822	9.857261	0.018880	0.009587	-0.017767	-0.368484	0.024601	-0.715204	0.026075	0.012761	-0.009449	0.999534
38853	0.265341	-0.220679	9.889975	0.018942	0.005921	-0.019605	-0.367151	0.022263	-0.714822	0.026476	0.012860	-0.009035	0.999526
38854	0.301351	-0.189464	9.849936	0.041650	-0.012312	-0.014847	-0.367939	0.020084	-0.714555	0.026749	0.013247	-0.008128	0.999521
38855	0.339945	-0.196934	9.754163	0.025847	-0.003176	-0.014015	-0.368742	0.020650	-0.713630	0.027034	0.013530	-0.007582	0.999514
38856	0.320842	-0.230159	9.899962	0.006715	-0.003225	-0.019650	-0.370314	0.017643	-0.714930	0.027405	0.013716	-0.007367	0.999503
38857	0.310909	-0.170104	9.876704	-0.009129	0.004080	-0.016053	-0.368992	0.017907	-0.714416	0.027741	0.013834	-0.007518	0.999491
38858	0.311168	-0.225498	9.861526	-0.015187	-0.016038	-0.017896	-0.369654	0.018185	-0.714804	0.028075	0.014265	-0.007747	0.999474
38859	0.378138	-0.109729	9.902186	-0.017836	-0.016037	-0.019758	-0.370190	0.018609	-0.714013	0.028484	0.014780	-0.008082	0.999452
38860	0.368688	-0.153275	9.839068	0.029396	-0.017801	-0.015822	-0.368992	0.017227	-0.714023	0.028769	0.015271	-0.007422	0.999442
38861	0.358812	-0.105243	9.818044	-0.021466	-0.014186	-0.010551	-0.370453	0.017794	-0.713749	0.028996	0.015747	-0.007826	0.999425
38862	0.368605	-0.139100	9.762444	-0.032002	-0.010530	-0.007838	-0.370984	0.019024	-0.714530	0.029135	0.016056	-0.008392	0.999411
38863	0.397567	-0.143739	9.796259	0.004791	0.001386	-0.010438	-0.371779	0.019440	-0.714917	0.029354	0.016236	-0.008259	0.999403
38864	0.382962	-0.109686	9.911835	-0.012732	-0.010510	-0.004975	-0.370994	0.020402	-0.713612	0.029425	0.016555	-0.008440	0.999394
38865	0.349387	-0.148296	9.898976	-0.009331	-0.014136	0.007046	-0.372980	0.020420	-0.714120	0.029296	0.017032	-0.008600	0.999389
38866	0.392278	-0.037232	9.984960	-0.018088	-0.023286	0.006089	-0.373912	0.020167	-0.713064	0.029163	0.017602	-0.008900	0.999380
38867	0.419942	-0.288203	9.756030	-0.008426	-0.032388	0.009859	-0.374839	0.020175	-0.713319	0.028975	0.018444	-0.009052	0.999369
38868	0.398165	-0.279221	9.580700	0.018617	-0.032344	0.011843	-0.375767	0.020187	-0.713180	0.028706	0.019215	-0.008625	0.999366
38869	0.398548	-0.355885	9.678058	0.013399	-0.025037	0.015499	-0.374051	0.020997	-0.712407	0.028397	0.019919	-0.008349	0.999363
38870	0.426496	-0.143746	9.777323	-0.014592	-0.015956	0.004258	-0.377101	0.020626	-0.711858	0.028293	0.020344	-0.008573	0.999356
38871	0.456038	-0.273725	9.746966	-0.110849	-0.013307	0.007466	-0.377374	0.024041	-0.712903	0.028198	0.020743	-0.010772	0.999329
38872	0.494553	-0.259095	9.781141	0.037904	-0.012212	0.013755	-0.376307	0.024016	-0.714223	0.027878	0.021122	-0.009949	0.999339
38873	0.393640	-0.333910	9.774349	-0.019868	-0.002233	0.015293	-0.377507	0.023636	-0.712509	0.027590	0.021347	-0.010333	0.999338
38874	0.393627	-0.331537	9.764779	-0.007527	-0.010465	0.007062	-0.378309	0.025833	-0.712764	0.027424	0.021666	-0.010414	0.999335
38875	0.427414	-0.336100	9.817846	-0.056456	0.004998	-0.001515	-0.377643	0.025546	-0.713294	0.027489	0.021724	-0.011525	0.999320
38876	0.461253	-0.352794	9.841935	0.039827	-0.006765	0.002684	-0.377775	0.024732	-0.712768	0.027407	0.021997	-0.010656	0.999326
38877	0.535754	-0.296921	9.953848	0.030420	-0.008651	-0.017665	-0.379363	0.023928	-0.712756	0.027754	0.022379	-0.010038	0.999314
38878	0.518478	-0.217975	9.829956	0.013446	-0.010424	0.008090	-0.379367	0.023394	-0.711445	0.027568	0.022709	-0.009701	0.999315
38879	0.465547	-0.247434	9.689807	0.002143	-0.003156	-0.004898	-0.379092	0.020653	-0.711449	0.027673	0.022963	-0.009650	0.999307
