# Supplementary material for: Identification of Haptic Based Guiding Using Hard Reins
Source: PLoS One. 2015 Jul 22;10(7):e0132020. doi: 10.1371/journal.pone.0132020 (PMC4511788; doi:10.1371/journal.pone.0132020)
Supplement: S8 File — (ZIP) [file pone.0132020.s008.zip › Exp2_MotionData1/Subject1/path2/T10/sync10.txt]

// Start Time: 0
// Sample rate: 25.0Hz
// Scenario: 4.9
// Firmware Version: 2.6.1
Counter	Acc_X	Acc_Y	Acc_Z	Gyr_X	Gyr_Y	Gyr_Z	Mag_X	Mag_Y	Mag_Z	Quat_w	Quat_x	Quat_y	Quat_z
38384	2.753706	-3.300880	8.779431	0.002201	-0.009072	-0.011505	-0.056515	0.712427	-1.202015	-0.917489	0.211249	0.080286	0.327326
38385	2.768206	-3.300618	8.767838	-0.003568	0.002933	0.004464	-0.057330	0.714266	-1.200853	-0.917516	0.211358	0.080187	0.327204
38386	2.782228	-3.268800	8.804138	-0.003116	-0.000180	-0.013241	-0.057999	0.712578	-1.200900	-0.917423	0.211414	0.080253	0.327412
38387	2.777421	-3.276173	8.770344	-0.003348	0.010222	-0.002564	-0.057733	0.713695	-1.200321	-0.917417	0.211457	0.080052	0.327450
38388	2.771957	-3.242283	8.789179	-0.017482	0.017435	-0.011404	-0.057195	0.713761	-1.197595	-0.917302	0.211665	0.079692	0.327726
38389	2.791728	-3.261346	8.789929	-0.017812	0.017127	0.000966	-0.057328	0.713197	-1.197612	-0.917269	0.211929	0.079256	0.327753
38390	2.792863	-3.307444	8.857718	-0.019648	-0.000623	-0.000921	-0.057742	0.716338	-1.197914	-0.917186	0.212312	0.079169	0.327758
38391	2.792550	-3.300172	8.804692	0.021776	-0.005567	-0.002590	-0.058005	0.714688	-1.200013	-0.917262	0.211990	0.079426	0.327692
38392	2.784026	-3.242065	8.775104	0.012605	-0.022623	0.000809	-0.059355	0.715309	-1.200932	-0.917296	0.211927	0.079950	0.327512
38393	2.820168	-3.236558	8.742469	-0.005332	-0.004125	0.001748	-0.058141	0.714263	-1.193745	-0.917287	0.212096	0.079988	0.327416
38394	2.811767	-3.299829	8.752317	-0.010779	0.000208	0.004415	-0.057064	0.714840	-1.195241	-0.917280	0.212319	0.079923	0.327308
38395	2.822341	-3.338476	8.786636	-0.019452	-0.000446	-0.007995	-0.058953	0.715467	-1.195881	-0.917153	0.212708	0.079845	0.327430
38396	2.787978	-3.319680	8.768588	0.000197	-0.002194	-0.002633	-0.058953	0.715805	-1.198191	-0.917145	0.212733	0.079927	0.327415
38397	2.817537	-3.348279	8.738416	0.009168	-0.009229	-0.002655	-0.058145	0.716057	-1.197646	-0.917161	0.212665	0.080176	0.327356
38398	2.786083	-3.348849	8.751899	-0.014553	0.002666	0.011499	-0.058545	0.714477	-1.196464	-0.917191	0.212951	0.080013	0.327125
38399	2.798393	-3.358336	8.752348	-0.014380	-0.000713	0.004403	-0.059895	0.715186	-1.195060	-0.917165	0.213272	0.079921	0.327010
38400	2.827893	-3.382079	8.734174	-0.014488	0.006268	0.009747	-0.059499	0.717722	-1.194573	-0.917178	0.213534	0.079692	0.326858
38401	2.824745	-3.348151	8.719378	-0.018057	0.002726	0.007944	-0.058285	0.717736	-1.196361	-0.917165	0.213909	0.079501	0.326698
38402	2.833319	-3.403825	8.780244	-0.025064	0.014357	0.002691	-0.056935	0.717007	-1.196947	-0.917122	0.214295	0.079100	0.326662
38403	2.799385	-3.406871	8.759967	-0.019446	-0.000450	-0.007987	-0.056671	0.718679	-1.195803	-0.916993	0.214693	0.079026	0.326782
38404	2.818016	-3.367689	8.767466	-0.017933	0.009927	0.004455	-0.056938	0.717519	-1.194473	-0.916972	0.214983	0.078737	0.326719
38405	2.793189	-3.339008	8.761672	-0.004056	-0.000233	-0.011475	-0.058156	0.719228	-1.193447	-0.916886	0.215091	0.078777	0.326880
38406	2.812814	-3.355649	8.731105	-0.010802	0.004608	0.006213	-0.057885	0.718991	-1.195779	-0.916898	0.215288	0.078624	0.326754
38407	2.799408	-3.406870	8.767190	-0.026464	0.019137	-0.011420	-0.057885	0.718856	-1.196056	-0.916745	0.215681	0.078163	0.327033
38408	2.789210	-3.377920	8.790731	-0.013636	-0.002674	-0.023896	-0.056942	0.719307	-1.198101	-0.916550	0.215927	0.078264	0.327395
38409	2.696946	-3.379601	8.727730	-0.023059	-0.004043	-0.007999	-0.056677	0.720698	-1.197103	-0.916398	0.216412	0.078233	0.327505
38410	2.731145	-3.388688	8.755328	-0.037040	0.014875	0.013288	-0.057617	0.719931	-1.199847	-0.916370	0.217031	0.077697	0.327304
38411	2.775448	-3.417013	8.790605	-0.025572	0.005910	0.020330	-0.057488	0.721222	-1.194346	-0.916408	0.217539	0.077343	0.326942
38412	2.780096	-3.416935	8.728155	-0.012693	-0.000811	0.008835	-0.056414	0.722314	-1.193504	-0.916415	0.217810	0.077261	0.326762
38413	2.768139	-3.422005	8.747086	-0.024969	0.002926	-0.002670	-0.057087	0.722708	-1.197579	-0.916301	0.218290	0.077066	0.326807
38414	2.760113	-3.393025	8.691252	-0.035758	0.009924	-0.001773	-0.056817	0.722417	-1.197592	-0.916176	0.218893	0.076698	0.326841
38415	2.718526	-3.481167	8.779713	-0.025264	-0.000009	0.007931	-0.056013	0.724090	-1.197001	-0.916125	0.219412	0.076508	0.326680
38416	2.756935	-3.465906	8.759109	-0.030454	0.009882	0.001781	-0.054533	0.724270	-1.194009	-0.916035	0.219925	0.076153	0.326669
38417	2.776587	-3.480116	8.752598	-0.008855	0.004752	0.000929	-0.054938	0.724718	-1.194536	-0.916018	0.220101	0.076012	0.326632
38418	2.729943	-3.456690	8.712472	-0.003489	-0.003208	0.000905	-0.054268	0.725971	-1.194093	-0.916018	0.220205	0.076075	0.326548
38419	2.698274	-3.454841	8.672969	-0.025031	0.018789	0.002754	-0.053995	0.724349	-1.191828	-0.915963	0.220586	0.075562	0.326563
38420	2.770567	-3.533628	8.810594	-0.026626	0.013668	-0.006141	-0.054268	0.725482	-1.191379	-0.915844	0.220992	0.075198	0.326708
38421	2.705463	-3.559092	8.755826	-0.010192	0.001616	-0.016758	-0.056697	0.727014	-1.193758	-0.915701	0.221185	0.075179	0.326982
38422	2.660676	-3.506500	8.720351	0.005534	0.001307	0.000979	-0.054405	0.726368	-1.192714	-0.915751	0.221094	0.075220	0.326895
38423	2.738810	-3.534213	8.727774	-0.003797	0.000928	0.013308	-0.055217	0.727172	-1.189811	-0.915832	0.221218	0.075119	0.326605
38424	2.714300	-3.529809	8.669211	-0.020315	0.002258	0.025649	-0.054275	0.727885	-1.190891	-0.915924	0.221633	0.074861	0.326125
38425	2.782833	-3.557693	8.705228	-0.035561	0.010100	-0.008843	-0.054140	0.727576	-1.189947	-0.915733	0.222249	0.074483	0.326328
38426	2.767543	-3.514269	8.742949	-0.013795	0.001590	-0.016785	-0.055621	0.727377	-1.192121	-0.915588	0.222482	0.074475	0.326578
38427	2.756970	-3.482909	8.662945	-0.003070	0.005146	-0.013189	-0.055488	0.728238	-1.192640	-0.915506	0.222527	0.074422	0.326791
38428	2.754042	-3.567924	8.733310	-0.024510	0.019278	-0.016700	-0.053061	0.727785	-1.193912	-0.915343	0.222840	0.074022	0.327125
38429	2.725108	-3.573303	8.746906	-0.010183	0.003395	-0.016751	-0.054687	0.730630	-1.192436	-0.915202	0.223023	0.073969	0.327406
38430	2.704684	-3.529981	8.692991	-0.004372	0.000279	-0.032662	-0.055223	0.729815	-1.193548	-0.914982	0.223071	0.074111	0.327955
38431	2.711168	-3.495879	8.659230	-0.033594	0.020889	-0.013174	-0.054686	0.730024	-1.190817	-0.914786	0.223571	0.073567	0.328283
38432	2.729498	-3.553804	8.725228	-0.033818	0.002978	-0.007988	-0.055495	0.730036	-1.190534	-0.914608	0.224174	0.073361	0.328416
38433	2.740182	-3.602163	8.733143	-0.026818	0.000195	-0.000911	-0.054693	0.732125	-1.189520	-0.914492	0.224704	0.073185	0.328416
38434	2.754317	-3.582485	8.728614	-0.019418	0.003100	-0.007946	-0.054694	0.732708	-1.190184	-0.914377	0.225044	0.073071	0.328529
38435	2.680391	-3.535282	8.641731	-0.005228	-0.012921	-0.002683	-0.054967	0.733860	-1.190553	-0.914327	0.225260	0.073282	0.328471
38436	2.739030	-3.553636	8.674965	-0.028848	0.011471	0.009763	-0.054703	0.735529	-1.189273	-0.914293	0.225744	0.072870	0.328324
38437	2.754317	-3.582485	8.728614	-0.024967	0.006457	-0.001754	-0.054431	0.734664	-1.189031	-0.914189	0.226194	0.072595	0.328366
38438	2.749850	-3.606847	8.694958	0.002562	-0.006991	-0.023852	-0.055509	0.734695	-1.189291	-0.914057	0.226174	0.072884	0.328684
38439	2.768834	-3.589510	8.676150	0.005634	0.001400	-0.002576	-0.054976	0.736844	-1.190592	-0.914078	0.226097	0.072907	0.328673
38440	2.741887	-3.573004	8.689643	-0.010677	-0.002381	0.000890	-0.055513	0.735828	-1.189117	-0.914049	0.226326	0.072908	0.328596
38441	2.740218	-3.619166	8.636978	-0.012645	-0.009643	0.006146	-0.055243	0.735806	-1.188439	-0.914029	0.226669	0.072973	0.328402
38442	2.754808	-3.611612	8.699960	-0.029708	-0.000893	0.006143	-0.056321	0.735522	-1.187343	-0.913954	0.227243	0.072802	0.328250
38443	2.770586	-3.669587	8.724956	0.003676	-0.012927	0.000865	-0.055517	0.737090	-1.188394	-0.913968	0.227301	0.073059	0.328114
38444	2.732462	-3.599889	8.605299	-0.007961	-0.000584	0.000915	-0.056732	0.737982	-1.188897	-0.913954	0.227469	0.073045	0.328040
38445	2.729574	-3.573235	8.626676	-0.047039	0.004052	0.015851	-0.054981	0.738203	-1.187954	-0.913860	0.228364	0.072590	0.327782
38446	2.789386	-3.644972	8.694051	-0.034143	0.002671	0.004378	-0.056058	0.737638	-1.187005	-0.913764	0.228991	0.072337	0.327666
38447	2.746783	-3.696727	8.690726	-0.012471	-0.013021	-0.000948	-0.055391	0.739727	-1.185853	-0.913692	0.229342	0.072498	0.327585
38448	2.725989	-3.636419	8.627043	-0.000004	-0.000649	0.006247	-0.057678	0.738653	-1.186270	-0.913749	0.229373	0.072513	0.327403
38449	2.750479	-3.650542	8.618271	-0.022682	0.000766	0.013253	-0.054720	0.741200	-1.188816	-0.913743	0.229841	0.072290	0.327141
38450	2.784584	-3.649917	8.677090	-0.023776	0.000586	0.020312	-0.054586	0.741330	-1.188404	-0.913795	0.230316	0.072070	0.326711
38451	2.823991	-3.688049	8.635254	-0.004883	-0.010826	-0.015071	-0.055796	0.740339	-1.187330	-0.913668	0.230493	0.072309	0.326888
38452	2.760774	-3.684345	8.594769	-0.011838	0.000842	-0.022076	-0.056069	0.741521	-1.189063	-0.913494	0.230688	0.072355	0.327226
38453	2.760569	-3.664921	8.652392	-0.011925	0.003423	-0.018526	-0.055938	0.742588	-1.186163	-0.913332	0.230896	0.072304	0.327542
38454	2.782294	-3.659671	8.657834	-0.012116	0.003248	-0.011460	-0.054862	0.743134	-1.186294	-0.913226	0.231096	0.072253	0.327708
38455	2.746343	-3.684603	8.628031	-0.005134	-0.009296	-0.005320	-0.055670	0.743001	-1.185879	-0.913164	0.231282	0.072418	0.327714
38456	2.760961	-3.681906	8.669384	-0.005152	0.003086	-0.002593	-0.056214	0.744603	-1.187050	-0.913146	0.231369	0.072373	0.327711
38457	2.755859	-3.677149	8.618637	-0.006902	-0.007511	-0.006200	-0.055941	0.743774	-1.188309	-0.913073	0.231572	0.072498	0.327744
38458	2.746037	-3.670043	8.623096	-0.025390	-0.006347	0.012316	-0.055674	0.743787	-1.182987	-0.913050	0.232111	0.072427	0.327442
38459	2.795183	-3.703139	8.627262	-0.018134	0.006162	0.012410	-0.056212	0.743635	-1.182030	-0.913066	0.232457	0.072143	0.327215
38460	2.747984	-3.767115	8.626296	0.003606	0.000270	0.006265	-0.056079	0.744225	-1.183105	-0.913144	0.232415	0.072167	0.327021
38461	2.734982	-3.718795	8.652014	0.001924	-0.004057	0.000927	-0.057025	0.745445	-1.185784	-0.913164	0.232446	0.072252	0.326927
38462	2.688911	-3.729349	8.578459	-0.004233	-0.006592	0.029195	-0.056753	0.744619	-1.187179	-0.913350	0.232624	0.072246	0.326281
38463	2.766508	-3.727939	8.600088	-0.011601	0.003824	0.037177	-0.054870	0.745500	-1.184170	-0.913554	0.232903	0.071928	0.325580
38464	2.824882	-3.734160	8.626000	-0.013001	0.004188	0.022133	-0.055950	0.746092	-1.184138	-0.913658	0.233163	0.071694	0.325152
38465	2.786159	-3.747008	8.562318	0.006977	0.011594	0.016949	-0.055680	0.746086	-1.184141	-0.913826	0.233026	0.071452	0.324831
38466	2.810089	-3.724720	8.606216	-0.017974	0.009851	0.007127	-0.053793	0.746377	-1.186338	-0.913828	0.233316	0.071160	0.324682
38467	2.780895	-3.715536	8.629324	-0.012663	0.000961	0.008861	-0.054331	0.745778	-1.184440	-0.913837	0.233595	0.071026	0.324487
38468	2.785989	-3.732441	8.600720	-0.012518	0.006404	0.004476	-0.053798	0.747768	-1.185064	-0.913835	0.233805	0.070840	0.324380
38469	2.756750	-3.723259	8.609383	-0.017862	0.018804	0.004544	-0.054338	0.748216	-1.185453	-0.913816	0.234057	0.070368	0.324355
38470	2.755315	-3.762121	8.677038	-0.015790	-0.003941	-0.009740	-0.053395	0.748346	-1.185869	-0.913699	0.234372	0.070422	0.324445
38471	2.727689	-3.723787	8.613310	0.013643	-0.000404	0.000990	-0.054340	0.748633	-1.185030	-0.913778	0.234166	0.070523	0.324351
38472	2.746767	-3.708875	8.608968	0.001335	-0.009921	0.022104	-0.053798	0.747929	-1.185878	-0.913933	0.234253	0.070644	0.323824
38473	2.766822	-3.742498	8.607430	0.001692	0.006347	0.011597	-0.053394	0.747955	-1.187384	-0.914034	0.234234	0.070496	0.323585
38474	2.772236	-3.766674	8.634259	0.016516	-0.003758	-0.006103	-0.054072	0.749705	-1.188684	-0.914085	0.233965	0.070734	0.323584
38475	2.742436	-3.733229	8.618649	0.014731	-0.010843	-0.007917	-0.053667	0.749096	-1.187343	-0.914096	0.233791	0.071077	0.323603
38476	2.696999	-3.765615	8.607869	0.001813	0.001140	0.006276	-0.055004	0.745575	-1.187305	-0.914172	0.233775	0.071077	0.323400
38477	2.762351	-3.757143	8.633883	0.010252	-0.007266	0.025683	-0.053391	0.747276	-1.188771	-0.914384	0.233707	0.071167	0.322828
38478	2.761714	-3.732883	8.585534	0.024932	-0.018394	0.013281	-0.053930	0.747087	-1.186177	-0.914574	0.233407	0.071632	0.322406
38479	2.742493	-3.742943	8.575391	0.014088	-0.007907	0.016856	-0.055003	0.745437	-1.187446	-0.914745	0.233261	0.071802	0.321986
38480	2.776976	-3.766592	8.600701	0.001710	0.009903	0.011619	-0.052575	0.744510	-1.186686	-0.914868	0.233198	0.071616	0.321725
38481	2.771563	-3.737557	8.605130	0.007202	0.010037	0.008101	-0.053928	0.746232	-1.186068	-0.914975	0.233052	0.071455	0.321560
38482	2.766502	-3.723080	8.628940	0.003639	-0.002351	0.004474	-0.053660	0.746828	-1.187554	-0.915030	0.233025	0.071530	0.321407
38483	2.752465	-3.747612	8.633509	0.014431	-0.004039	0.004501	-0.053119	0.746573	-1.189343	-0.915128	0.232832	0.071691	0.321231
38484	2.727883	-3.733494	8.613389	0.003176	-0.011641	0.020336	-0.052849	0.746415	-1.188942	-0.915279	0.232894	0.071866	0.320717
38485	2.732790	-3.733402	8.632797	0.019648	-0.018330	0.008850	-0.054465	0.745737	-1.188672	-0.915409	0.232702	0.072300	0.320388
38486	2.726890	-3.684959	8.605770	-0.000126	-0.007850	0.009739	-0.053922	0.744727	-1.188574	-0.915480	0.232785	0.072433	0.320096
38487	2.708683	-3.748412	8.579209	-0.005077	-0.004776	0.027432	-0.053922	0.744589	-1.188715	-0.915633	0.232986	0.072373	0.319525
38488	2.752255	-3.737905	8.628614	-0.021848	0.016642	0.018665	-0.053120	0.746860	-1.189470	-0.915693	0.233323	0.071876	0.319219
38489	2.765352	-3.783791	8.648621	-0.003881	0.009682	0.018675	-0.050157	0.747669	-1.190571	-0.915816	0.233397	0.071600	0.318874
38490	2.738581	-3.786711	8.594860	-0.005183	0.003095	0.032781	-0.052584	0.748046	-1.192168	-0.916025	0.233535	0.071392	0.318217
38491	2.767660	-3.776465	8.658266	0.013191	-0.011445	0.015940	-0.052449	0.747807	-1.188082	-0.916180	0.233428	0.071625	0.317799
38492	2.728328	-3.762622	8.570290	0.016146	-0.013851	0.006219	-0.051502	0.746514	-1.188408	-0.916291	0.233246	0.071985	0.317530
38493	2.772330	-3.781245	8.571781	-0.010914	0.003573	0.011541	-0.052040	0.745924	-1.186919	-0.916325	0.233482	0.071812	0.317297
38494	2.768412	-3.820154	8.620101	-0.010730	0.002861	0.004466	-0.050562	0.747483	-1.188251	-0.916328	0.233682	0.071706	0.317165
38495	2.737790	-3.747883	8.589728	0.007495	-0.009171	-0.006158	-0.052713	0.745810	-1.187461	-0.916317	0.233638	0.071966	0.317170
38496	2.698930	-3.748591	8.559652	-0.000332	-0.002741	0.018622	-0.051637	0.746501	-1.187724	-0.916448	0.233705	0.071961	0.316743
38497	2.743181	-3.772059	8.609335	-0.021877	0.009529	0.018623	-0.051500	0.745949	-1.188563	-0.916484	0.234116	0.071576	0.316424
38498	2.777486	-3.786000	8.639380	-0.005658	-0.000935	0.015947	-0.050964	0.746454	-1.186369	-0.916577	0.234265	0.071518	0.316057
38499	2.782474	-3.790763	8.654014	0.003450	-0.013150	0.009707	-0.051774	0.747050	-1.186749	-0.916642	0.234343	0.071753	0.315758
38500	2.762596	-3.771706	8.619557	0.025082	-0.005028	-0.023763	-0.051775	0.747640	-1.187686	-0.916617	0.233897	0.072147	0.316069
38501	2.694860	-3.787508	8.559821	0.031182	-0.008715	-0.016678	-0.052577	0.745567	-1.189382	-0.916651	0.233402	0.072600	0.316234
38502	2.694660	-3.772942	8.588593	0.005699	0.012059	-0.002481	-0.052576	0.745457	-1.190751	-0.916701	0.233233	0.072463	0.316244
38503	2.724591	-3.813668	8.599448	0.008660	-0.004441	0.018635	-0.050553	0.744984	-1.190790	-0.916859	0.233176	0.072527	0.315814
38504	2.763178	-3.800828	8.619795	0.017893	-0.004142	0.009816	-0.051223	0.743751	-1.192050	-0.917021	0.232904	0.072707	0.315503
38505	2.761093	-3.696475	8.618943	0.027742	-0.024461	0.007945	-0.050686	0.744442	-1.191761	-0.917170	0.232607	0.073310	0.315148
38506	2.773443	-3.708390	8.617005	0.025095	-0.007614	0.008926	-0.051766	0.745009	-1.190638	-0.917340	0.232227	0.073593	0.314868
38507	2.792008	-3.785737	8.635010	0.006302	-0.000593	0.006259	-0.052835	0.741923	-1.191272	-0.917413	0.232172	0.073633	0.314687
38508	2.790385	-3.705653	8.627133	0.005911	0.003420	-0.012285	-0.051089	0.743331	-1.186332	-0.917383	0.232040	0.073696	0.314856
38509	2.756377	-3.703844	8.614039	-0.001137	0.010579	-0.016674	-0.052165	0.742788	-1.186337	-0.917294	0.232016	0.073592	0.315159
38510	2.729607	-3.816001	8.638138	-0.010289	0.006813	-0.011413	-0.052976	0.743677	-1.187118	-0.917201	0.232162	0.073488	0.315347
38511	2.738178	-3.767297	8.589887	-0.012656	0.000956	0.008873	-0.052703	0.742586	-1.189341	-0.917204	0.232450	0.073367	0.315152
38512	2.709335	-3.772671	8.632374	-0.015295	-0.000780	0.006207	-0.051491	0.743145	-1.190156	-0.917200	0.232758	0.073298	0.314952
38513	2.719079	-3.777351	8.618264	0.007479	-0.007416	-0.005258	-0.052167	0.743220	-1.186596	-0.917196	0.232710	0.073521	0.314947
38514	2.728155	-3.757773	8.546175	-0.007325	0.000933	0.011545	-0.052571	0.743545	-1.187946	-0.917250	0.232873	0.073434	0.314691
38515	2.737708	-3.743028	8.594503	-0.005017	-0.000342	-0.007910	-0.051897	0.743214	-1.186599	-0.917181	0.233006	0.073460	0.314786
38516	2.727559	-3.704359	8.695009	-0.014988	0.001289	-0.005280	-0.051085	0.742407	-1.189365	-0.917108	0.233279	0.073408	0.314808
38517	2.718679	-3.748220	8.675809	0.020128	-0.010798	-0.007895	-0.052435	0.742980	-1.188239	-0.917143	0.233012	0.073782	0.314818
38518	2.649833	-3.705776	8.632450	0.019617	-0.025447	0.008821	-0.054621	0.753380	-1.193473	-0.917246	0.232848	0.074347	0.314507
38519	2.726764	-3.675248	8.627359	0.010015	-0.016392	-0.000894	-0.055154	0.751566	-1.194345	-0.917270	0.232806	0.074724	0.314377
38520	2.841570	-3.595477	8.647132	0.023759	-0.001868	-0.007859	-0.055022	0.752414	-1.194319	-0.917345	0.232387	0.074976	0.314411
38521	2.837432	-3.634397	8.625632	0.000964	0.005576	-0.029098	-0.056786	0.756082	-1.191449	-0.917182	0.232324	0.075031	0.314916
38522	2.852540	-3.653538	8.684017	0.004316	0.003610	-0.020263	-0.056781	0.754521	-1.191499	-0.917085	0.232212	0.075110	0.315264
38523	2.822229	-3.814301	8.814297	0.117689	-0.030869	-0.025423	-0.054313	0.741055	-1.195242	-0.917430	0.230241	0.076555	0.315357
38524	2.662703	-3.613284	8.687517	0.249844	-0.082079	0.004753	-0.054300	0.736850	-1.197699	-0.918498	0.226192	0.079653	0.314411
38525	2.755448	-3.436831	8.472370	0.192532	-0.075109	0.062944	-0.056980	0.732452	-1.201360	-0.919646	0.223252	0.081973	0.312554
38526	2.857393	-3.444692	8.470744	0.050502	-0.041564	0.096287	-0.056691	0.725736	-1.199943	-0.920408	0.222760	0.082649	0.310477
38527	2.834955	-3.532495	8.485162	-0.076463	-0.005627	0.037777	-0.056157	0.727282	-1.199762	-0.920300	0.224294	0.082129	0.309831
38528	2.875730	-3.609425	8.631434	-0.144120	0.044076	0.018424	-0.055897	0.730572	-1.201024	-0.919867	0.226716	0.080386	0.309811
38529	2.910802	-3.654906	8.705074	-0.117933	0.034594	-0.020461	-0.054291	0.734159	-1.198059	-0.919265	0.228672	0.079134	0.310481
38530	2.771002	-3.693859	8.703485	-0.053181	0.024458	-0.020291	-0.055379	0.737149	-1.197267	-0.918954	0.229481	0.078482	0.310970
38531	2.799005	-3.647230	8.655846	-0.039042	0.019025	-0.011448	-0.055914	0.735559	-1.195538	-0.918741	0.230095	0.077962	0.311277
38532	2.805056	-3.707812	8.654081	-0.003161	0.003280	-0.009666	-0.054304	0.737775	-1.194666	-0.918691	0.230134	0.077962	0.311397
38533	2.761898	-3.747449	8.551947	-0.025316	0.013187	0.013327	-0.054844	0.738367	-1.195186	-0.918685	0.230575	0.077518	0.311199
38534	2.838514	-3.687786	8.630883	-0.034113	0.018631	0.006241	-0.052692	0.739561	-1.193671	-0.918615	0.231111	0.076970	0.311143
38535	2.838204	-3.682943	8.563432	-0.023192	0.002894	-0.000897	-0.052959	0.738573	-1.193700	-0.918513	0.231555	0.076798	0.311156
38536	2.824421	-3.717179	8.587340	-0.042879	0.016995	-0.002633	-0.052702	0.742501	-1.191801	-0.918341	0.232249	0.076265	0.311278
38537	2.825588	-3.765704	8.650333	-0.039802	0.017372	-0.016766	-0.052164	0.742924	-1.192203	-0.918083	0.232887	0.075799	0.311675
38538	2.766508	-3.727939	8.600088	-0.027877	0.004395	-0.027408	-0.051897	0.743914	-1.192310	-0.917817	0.233343	0.075713	0.312140
38539	2.795778	-3.737118	8.601056	-0.031690	0.004168	-0.019470	-0.052034	0.744627	-1.192286	-0.917559	0.233909	0.075552	0.312512
38540	2.743047	-3.774496	8.551573	-0.015100	0.010021	0.000967	-0.052034	0.744492	-1.192563	-0.917534	0.234140	0.075308	0.312471
38541	2.757588	-3.776661	8.537591	-0.034037	0.011597	0.002683	-0.052036	0.745214	-1.193086	-0.917415	0.234737	0.074891	0.312474
38542	2.762602	-3.776564	8.590706	-0.037885	0.020194	0.013333	-0.052038	0.745905	-1.192244	-0.917373	0.235341	0.074259	0.312292
38543	2.724652	-3.813665	8.618710	-0.029067	0.011245	0.018617	-0.051500	0.745996	-1.190609	-0.917375	0.235873	0.073801	0.311993
38544	2.754313	-3.844688	8.605410	-0.007286	-0.000799	0.009762	-0.051506	0.747971	-1.189999	-0.917418	0.236042	0.073758	0.311751
38545	2.685012	-3.777974	8.571484	-0.018202	0.009620	0.015997	-0.051230	0.745984	-1.190340	-0.917452	0.236381	0.073407	0.311476
38546	2.709832	-3.806656	8.574869	-0.022543	0.001817	0.042451	-0.049889	0.747909	-1.188928	-0.917635	0.236860	0.073070	0.310651
38547	2.749608	-3.854486	8.588488	-0.019010	0.002672	0.045113	-0.050969	0.748489	-1.188350	-0.917836	0.237299	0.072703	0.309808
38548	2.743799	-3.806038	8.590351	-0.000647	0.000510	0.031010	-0.048543	0.747947	-1.185803	-0.918042	0.237369	0.072575	0.309172
38549	2.739893	-3.854663	8.580969	-0.011245	0.012997	0.025756	-0.047869	0.748216	-1.185802	-0.918174	0.237572	0.072159	0.308723
38550	2.720988	-3.874425	8.609426	-0.004102	0.005922	0.026621	-0.048677	0.747950	-1.185801	-0.918345	0.237665	0.071932	0.308194
38551	2.725900	-3.879192	8.599983	0.019036	-0.004749	0.034582	-0.048941	0.746168	-1.188313	-0.918648	0.237434	0.071986	0.307455
38552	2.701064	-3.855370	8.560524	0.024998	-0.005955	0.013380	-0.048671	0.746329	-1.189403	-0.918861	0.237046	0.072221	0.307063
38553	2.700830	-3.850524	8.517148	0.008581	-0.002756	0.022191	-0.047731	0.747481	-1.191015	-0.919041	0.236978	0.072232	0.306575
38554	2.745035	-3.873995	8.552384	-0.014463	0.013319	0.011603	-0.048269	0.746875	-1.188844	-0.919079	0.237195	0.071876	0.306376
38555	2.745610	-3.903117	8.550214	-0.022957	0.010173	-0.007893	-0.048134	0.747194	-1.190473	-0.918942	0.237588	0.071600	0.306547
38556	2.711532	-3.894023	8.561136	-0.013775	0.024581	-0.012185	-0.047194	0.748320	-1.190994	-0.918860	0.237688	0.071160	0.306817
38557	2.680178	-3.901875	8.560234	-0.017469	0.019148	-0.009572	-0.046925	0.748295	-1.190179	-0.918751	0.237925	0.070759	0.307053
38558	2.696865	-3.882147	8.596707	-0.031407	0.017693	-0.027312	-0.048545	0.748966	-1.186862	-0.918475	0.238371	0.070404	0.307615
38559	2.673615	-3.933552	8.584345	-0.009686	0.023294	-0.030737	-0.048135	0.746995	-1.188022	-0.918278	0.238409	0.070074	0.308248
38560	2.633271	-3.861458	8.544045	-0.013124	0.022526	-0.036934	-0.047600	0.748522	-1.187024	-0.918042	0.238474	0.069794	0.308962
38561	2.667161	-3.846268	8.626821	-0.024527	0.010376	-0.016724	-0.046789	0.747822	-1.188284	-0.917843	0.238882	0.069541	0.309297
38562	2.616336	-3.978290	8.582924	-0.004828	0.006891	-0.013130	-0.048947	0.748136	-1.187430	-0.917771	0.238924	0.069485	0.309491
38563	2.606444	-3.963900	8.611401	-0.002952	0.003438	-0.016682	-0.048547	0.749550	-1.187525	-0.917665	0.238981	0.069486	0.309759
38564	2.641353	-4.026395	8.526278	0.003546	-0.007788	0.008018	-0.048013	0.751244	-1.187613	-0.917737	0.238991	0.069645	0.309502
38565	2.671206	-3.957888	8.435199	-0.003493	0.006464	0.004543	-0.047741	0.750364	-1.186689	-0.917763	0.239076	0.069482	0.309395
38566	2.659994	-4.001789	8.444816	-0.025498	0.020065	0.022247	-0.048013	0.751247	-1.187749	-0.917826	0.239467	0.068884	0.309041
38567	2.713382	-4.005676	8.441669	-0.069121	0.029934	0.039843	-0.044782	0.752586	-1.187471	-0.917785	0.240669	0.067716	0.308487
38568	2.815591	-4.018382	8.493048	-0.072426	0.033733	0.029225	-0.044119	0.755646	-1.185332	-0.917682	0.241845	0.066545	0.308126
38569	2.765855	-3.956165	8.486238	-0.081033	0.026940	0.013250	-0.041162	0.758275	-1.185281	-0.917408	0.243253	0.065495	0.308061
38570	2.766150	-3.961009	8.548874	-0.073861	0.037604	0.015991	-0.040097	0.762673	-1.186106	-0.917220	0.244412	0.064311	0.307953
38571	2.812040	-4.052413	8.688190	-0.046215	0.031363	-0.009610	-0.039154	0.762951	-1.186791	-0.916974	0.245122	0.063516	0.308284
38572	2.762659	-4.026618	8.563706	-0.015746	0.013673	-0.075037	-0.041448	0.764152	-1.187271	-0.916476	0.245246	0.063575	0.309651
38573	2.672920	-3.923871	8.425365	-0.048674	0.020807	-0.087452	-0.040507	0.764689	-1.186855	-0.915720	0.245964	0.063346	0.311362
38574	2.636783	-4.021610	8.644062	-0.015866	0.040116	-0.066001	-0.040647	0.766389	-1.186525	-0.915309	0.245934	0.062879	0.312685
38575	2.538030	-4.173919	8.644588	0.022538	0.005570	-0.094365	-0.041053	0.766960	-1.186229	-0.914836	0.245431	0.063401	0.314354
38576	2.449555	-4.136698	8.492336	0.019389	-0.011765	-0.113914	-0.044289	0.767280	-1.184543	-0.914216	0.245022	0.064331	0.316283
38577	2.528771	-3.965314	8.565695	0.026828	-0.009580	-0.055553	-0.044689	0.766204	-1.186757	-0.913987	0.244581	0.064956	0.317158
38578	2.638835	-4.142970	8.527081	-0.006121	-0.024535	-0.037203	-0.046037	0.766393	-1.187418	-0.913717	0.244815	0.065589	0.317625
38579	2.603469	-4.332983	8.407062	-0.075503	-0.058032	-0.072979	-0.048469	0.768127	-1.186241	-0.912806	0.246542	0.066526	0.318709
38580	2.614750	-4.182271	8.326829	-0.064865	-0.044031	-0.132096	-0.051707	0.769330	-1.185891	-0.911617	0.247843	0.067614	0.320869
38581	2.788425	-4.154852	8.238065	-0.060206	-0.028839	-0.169153	-0.054138	0.770578	-1.182136	-0.910187	0.248985	0.068588	0.323824
38582	2.929334	-4.186293	8.146333	-0.102652	0.031700	-0.186608	-0.056572	0.773322	-1.181609	-0.908533	0.250405	0.068317	0.327411
38583	3.121771	-4.221634	8.229540	-0.163200	0.051291	-0.207933	-0.057527	0.776479	-1.175898	-0.906404	0.252859	0.067367	0.331597
38584	3.126616	-4.328355	8.321973	-0.139585	0.039191	-0.285734	-0.060512	0.782705	-1.171839	-0.903868	0.254753	0.067216	0.337052
38585	3.095432	-4.003627	8.174126	-0.095748	0.059523	-0.373878	-0.065639	0.784513	-1.171174	-0.900900	0.255698	0.067425	0.344167
38586	3.347611	-3.989326	8.302124	-0.123273	0.181010	-0.333462	-0.066595	0.789103	-1.172106	-0.898225	0.256231	0.065061	0.351148
38587	3.390651	-4.459525	8.215513	-0.180397	0.212697	-0.412109	-0.068901	0.793505	-1.169752	-0.894618	0.257574	0.062137	0.359796
38588	2.954955	-3.977023	8.371831	-0.281948	0.156157	-0.462226	-0.071614	0.798996	-1.164901	-0.890020	0.260918	0.059739	0.369075
38589	2.697821	-3.792294	8.699574	-0.215760	0.140419	-0.450585	-0.074332	0.805951	-1.161913	-0.885674	0.263289	0.058049	0.378008
38590	2.716965	-3.782238	8.685642	-0.081421	0.201144	-0.415301	-0.077451	0.812019	-1.157038	-0.882342	0.262733	0.056099	0.386389
38591	2.927511	-3.793001	8.518856	0.033958	0.238742	-0.313955	-0.080016	0.813182	-1.155605	-0.880330	0.260013	0.053848	0.393082
38592	3.096269	-4.003583	8.438959	0.070650	0.240731	-0.237823	-0.078395	0.812324	-1.157017	-0.879085	0.256634	0.051429	0.398376
38593	3.200271	-4.098793	8.536756	0.106975	0.251974	-0.248267	-0.076102	0.811234	-1.155168	-0.877885	0.252569	0.049189	0.403865
38594	3.021957	-4.160299	8.476378	0.135801	0.195453	-0.326294	-0.074742	0.807244	-1.155996	-0.876120	0.248297	0.048530	0.410374
38595	2.656660	-4.584508	8.311891	0.008545	0.169912	-0.416931	-0.078110	0.807400	-1.159364	-0.872862	0.246449	0.047744	0.418443
38596	2.542294	-4.397194	8.583813	-0.146337	0.133976	-0.454767	-0.080953	0.811433	-1.158927	-0.868473	0.247454	0.046466	0.427039
38597	2.768735	-4.570306	8.587254	-0.123622	-0.008933	-0.420290	-0.087162	0.814339	-1.155484	-0.864222	0.249415	0.047665	0.434328
38598	2.974800	-3.733879	8.517453	0.085302	-0.031672	-0.363277	-0.094581	0.817143	-1.158719	-0.861487	0.247880	0.050808	0.440244
38599	3.181226	-3.856359	8.642673	0.252775	-0.051414	-0.369994	-0.096181	0.811382	-1.159842	-0.859388	0.243727	0.055780	0.446024
38600	2.410346	-3.377538	8.547997	0.001901	-0.076336	-0.348687	-0.109106	0.807948	-1.164171	-0.856234	0.243998	0.058853	0.451513
38601	2.218709	-3.679667	8.120702	-0.102557	0.064297	-0.319759	-0.114235	0.809974	-1.160632	-0.852908	0.244902	0.058371	0.457344
38602	2.572715	-3.816481	8.072414	-0.182652	0.150454	-0.270906	-0.117756	0.815389	-1.157821	-0.849731	0.246340	0.055498	0.462811
38603	2.683612	-3.472117	8.525801	-0.165470	0.188090	-0.168107	-0.115072	0.818437	-1.151065	-0.847565	0.247323	0.051555	0.466697
38604	2.721031	-3.048945	9.233924	-0.231057	0.215287	-0.102760	-0.111853	0.823120	-1.147947	-0.845710	0.249140	0.046294	0.469639
38605	2.929830	-3.229605	9.742423	-0.170745	0.249396	-0.166056	-0.105139	0.830656	-1.142730	-0.843537	0.249558	0.041255	0.473777
38606	3.472280	-3.168754	9.984901	-0.009436	0.395947	-0.318570	-0.100962	0.831219	-1.146720	-0.840823	0.245709	0.036123	0.480976
38607	3.044456	-3.183854	9.490417	0.171963	0.268232	-0.594545	-0.100416	0.828961	-1.147892	-0.836101	0.239759	0.036173	0.492079
38608	2.359268	-3.045901	8.283934	0.234077	0.196524	-0.840409	-0.105257	0.826205	-1.152839	-0.829215	0.233271	0.039345	0.506398
38609	1.970983	-2.936444	8.049716	-0.004750	0.221439	-0.924016	-0.118864	0.825192	-1.156808	-0.819905	0.230282	0.039891	0.522623
38610	1.811707	-2.822787	8.217299	-0.283223	0.152513	-0.820983	-0.130469	0.829635	-1.152978	-0.810157	0.232658	0.038281	0.536704
38611	1.726836	-3.142325	8.486729	-0.468565	0.085594	-0.767154	-0.143967	0.835648	-1.141431	-0.799740	0.238610	0.035331	0.549757
38612	1.727294	-3.358346	8.801328	-0.523374	0.011807	-0.750115	-0.157481	0.846803	-1.131082	-0.788967	0.246302	0.033017	0.561939
38613	1.868075	-3.787874	9.222952	-0.427303	-0.076928	-0.723882	-0.172075	0.858563	-1.121246	-0.778655	0.253259	0.032808	0.573131
38614	1.856599	-4.586816	8.983078	-0.432580	0.029410	-0.640073	-0.189628	0.868344	-1.108846	-0.769117	0.259232	0.030668	0.583368
38615	1.803463	-5.677802	9.054677	-0.524435	0.250051	-0.462079	-0.198548	0.875548	-1.098133	-0.761193	0.263950	0.022769	0.591944
38616	4.308981	-3.869947	8.029808	-0.471616	0.785097	0.145620	-0.193197	0.887762	-1.091110	-0.760675	0.261884	0.004482	0.593945
38617	3.997334	-3.326956	7.941520	0.017812	0.345491	0.040069	-0.177721	0.894879	-1.088876	-0.761345	0.257437	-0.001025	0.595045
38618	4.198293	-2.886281	8.358426	0.008239	0.081043	-0.054554	-0.174075	0.892190	-1.086822	-0.760775	0.256374	-0.001854	0.596231
38619	4.923669	-3.436277	8.943341	-0.344411	-0.065746	0.082051	-0.170998	0.899273	-1.082943	-0.760032	0.262350	-0.005506	0.594553
38620	4.462530	-4.027383	8.074226	-0.051313	-0.122881	-0.385811	-0.174119	0.905408	-1.074789	-0.755277	0.264651	-0.002165	0.599593
38621	3.885500	-3.319281	7.880254	-0.061426	0.063019	-0.716965	-0.192695	0.898869	-1.080517	-0.746312	0.264841	-0.000102	0.610637
38622	3.760096	-3.321537	8.064195	-0.055953	0.066893	-0.584288	-0.204558	0.899691	-1.079533	-0.738982	0.264869	0.001385	0.619474
38623	3.459291	-3.564918	7.974950	-0.120555	0.151680	-0.440649	-0.211309	0.903612	-1.076459	-0.732883	0.264777	-0.000018	0.626718
38624	3.478706	-3.753887	8.323629	-0.166249	0.301280	-0.321373	-0.214822	0.906695	-1.077274	-0.728049	0.263454	-0.004764	0.632862
38625	3.573068	-3.956078	8.530268	-0.086306	0.270787	-0.354930	-0.216441	0.907253	-1.075189	-0.723070	0.261351	-0.007915	0.639377
38626	3.579875	-3.951112	8.414886	0.065494	0.228350	-0.384783	-0.217510	0.903814	-1.072831	-0.718541	0.257563	-0.008315	0.645981
38627	3.312360	-3.946283	8.156277	0.152316	0.214377	-0.402217	-0.222213	0.899431	-1.075102	-0.714079	0.252730	-0.007334	0.652813
38628	3.138260	-3.993159	7.987588	0.093684	0.293454	-0.348806	-0.221668	0.897882	-1.076251	-0.710015	0.247630	-0.008497	0.659155
38629	3.019917	-4.119107	8.090830	0.009695	0.319966	-0.299363	-0.221530	0.896769	-1.077381	-0.706051	0.243420	-0.011427	0.664912
38630	2.953501	-4.411619	8.235439	-0.044956	0.329515	-0.272927	-0.218701	0.897634	-1.080799	-0.702169	0.239756	-0.015317	0.670255
38631	2.858651	-4.745924	8.321714	-0.135366	0.280547	-0.265535	-0.217619	0.896666	-1.083027	-0.697866	0.238121	-0.019843	0.675195
38632	2.858899	-5.236306	8.371161	-0.176621	0.163556	-0.223074	-0.218168	0.899300	-1.079659	-0.693991	0.238491	-0.023419	0.678933
38633	2.203144	-4.956905	8.168379	-0.324057	-0.088186	-0.306345	-0.223715	0.906193	-1.077322	-0.688316	0.244523	-0.025258	0.682490
38634	1.964051	-3.660004	8.189774	-0.249850	-0.062494	-0.420880	-0.233837	0.910428	-1.072152	-0.681414	0.249047	-0.025718	0.687742
38635	1.987833	-3.057443	8.782979	-0.594873	0.002041	-0.163442	-0.241678	0.917640	-1.062816	-0.676184	0.257333	-0.033264	0.689528
38636	2.735886	-1.994994	9.852338	-0.809760	0.192353	0.160441	-0.240657	0.934362	-1.043720	-0.674050	0.265516	-0.047829	0.687656
38637	3.474410	-3.003448	11.702565	-0.489023	0.440048	0.288406	-0.227226	0.947772	-1.028971	-0.674976	0.265763	-0.062076	0.685510
38638	2.874036	-3.497599	10.334940	0.184219	0.272242	-0.177165	-0.219557	0.951838	-1.028247	-0.673241	0.259787	-0.062251	0.689480
38639	2.244841	-3.339269	8.569110	0.428444	0.211272	-0.364040	-0.223440	0.944446	-1.036359	-0.670194	0.251475	-0.057318	0.695927
38640	2.072271	-3.036571	8.024692	0.226477	0.228656	-0.345958	-0.227322	0.936491	-1.044762	-0.666405	0.245682	-0.055421	0.701764
38641	2.086611	-2.997448	8.207795	-0.018161	0.207390	-0.288521	-0.227711	0.932406	-1.051989	-0.662085	0.243219	-0.057033	0.706566
38642	2.135915	-3.331525	8.662003	-0.106866	0.122984	-0.284927	-0.233507	0.932810	-1.051362	-0.657521	0.243253	-0.058733	0.710665
38643	2.196216	-3.563490	8.639122	-0.113276	0.065220	-0.324219	-0.237692	0.934323	-1.044984	-0.652342	0.244049	-0.059636	0.715076
38644	2.027806	-3.877296	8.585767	-0.058918	-0.047345	-0.356545	-0.247665	0.934198	-1.041868	-0.647123	0.245950	-0.058071	0.719283
38645	1.705244	-4.004545	8.480535	0.011341	-0.176100	-0.448130	-0.262219	0.933482	-1.039264	-0.640993	0.248676	-0.053479	0.724174
38646	1.627398	-4.020544	8.288086	0.029792	-0.228777	-0.541215	-0.280266	0.929465	-1.037817	-0.633616	0.252203	-0.047377	0.729849
38647	1.666729	-4.058681	8.222175	-0.054429	-0.174255	-0.545556	-0.300473	0.926725	-1.034120	-0.625607	0.255734	-0.043341	0.735756
38648	1.834921	-4.373671	8.070827	-0.135305	-0.076523	-0.498349	-0.316370	0.924096	-1.027330	-0.617687	0.259003	-0.041795	0.741373
38649	1.558235	-5.055997	8.240813	-0.282793	-0.096146	-0.403371	-0.332682	0.925004	-1.019465	-0.610423	0.264027	-0.042957	0.745539
38650	1.424033	-5.174908	8.738320	-0.630312	0.070084	-0.268995	-0.345778	0.931254	-1.006276	-0.603011	0.270914	-0.051768	0.748534
38651	2.098839	-5.398099	9.189221	-0.768500	0.392673	-0.127829	-0.350126	0.940912	-0.989530	-0.596606	0.274140	-0.067684	0.751217
38652	4.925040	-3.819875	8.488881	-0.102488	0.438288	0.347748	-0.342325	0.945805	-0.987825	-0.600663	0.268318	-0.076345	0.749254
38653	5.084898	-4.486977	8.845478	-0.417172	0.532497	0.960899	-0.322280	0.957195	-0.984550	-0.611966	0.263637	-0.094383	0.739652
38654	4.419768	-3.610532	8.678827	-0.074690	0.031592	-0.024214	-0.307207	0.963583	-0.981107	-0.611184	0.264156	-0.095735	0.739940
38655	4.522954	-3.356208	8.424896	0.066206	-0.121117	-0.272319	-0.317176	0.962368	-0.979937	-0.607813	0.265542	-0.091943	0.742696
38656	4.321055	-3.291961	7.830823	0.248441	-0.133941	-0.627173	-0.326177	0.953276	-0.983130	-0.600145	0.265679	-0.083235	0.749875
38657	3.945369	-2.888474	8.071428	-0.031706	0.106771	-0.677728	-0.344075	0.944949	-0.985921	-0.589636	0.265494	-0.081369	0.758433
38658	4.047853	-3.141504	8.225738	-0.057915	0.128854	-0.500869	-0.362118	0.939475	-0.982883	-0.581621	0.265063	-0.081057	0.764780
38659	3.777948	-3.607679	8.071716	0.007769	0.214208	-0.551311	-0.373699	0.936309	-0.981758	-0.572879	0.262534	-0.080408	0.772282
38660	3.554748	-3.912729	8.375309	-0.004543	0.329501	-0.508122	-0.382031	0.929233	-0.986805	-0.564596	0.258337	-0.081527	0.779645
38661	3.230425	-3.952614	8.264548	-0.008747	0.329644	-0.552263	-0.384179	0.926453	-0.987279	-0.555387	0.254152	-0.082412	0.787503
38662	3.106384	-3.838356	8.081736	0.091417	0.358103	-0.590639	-0.392245	0.920335	-0.991069	-0.546114	0.248494	-0.081875	0.795806
38663	3.156984	-3.949114	8.055236	0.095071	0.301734	-0.467223	-0.401927	0.913489	-0.992407	-0.538651	0.243395	-0.081216	0.802508
38664	3.027896	-4.033994	8.085617	-0.015548	0.323152	-0.364848	-0.405954	0.908850	-0.996605	-0.532288	0.238996	-0.083132	0.807861
38665	3.037583	-4.257152	8.207966	0.020941	0.390308	-0.371373	-0.407824	0.903871	-1.000567	-0.525737	0.233086	-0.085075	0.813655
38666	3.014046	-4.796537	8.090945	-0.041643	0.399856	-0.383855	-0.408618	0.899959	-1.008739	-0.518708	0.227696	-0.088127	0.819347
38667	2.562964	-5.013496	8.165403	-0.149243	0.304545	-0.414754	-0.413999	0.897014	-1.011093	-0.510698	0.225023	-0.091813	0.824696
38668	2.066546	-4.871960	8.428353	-0.365041	0.119539	-0.522608	-0.422491	0.896796	-1.005403	-0.500296	0.227761	-0.096661	0.829751
38669	1.586206	-3.608553	8.591853	-0.428154	0.055210	-0.532008	-0.436235	0.895203	-0.996420	-0.489414	0.232151	-0.101926	0.834381
38670	1.938720	-3.437002	9.251361	-0.409394	-0.000058	-0.302543	-0.447296	0.897224	-0.986669	-0.482523	0.236801	-0.107325	0.836408
38671	2.476157	-2.749893	9.561181	-0.383650	-0.007645	-0.056891	-0.457007	0.898627	-0.976135	-0.479819	0.240693	-0.113409	0.836050
38672	3.306823	-2.967799	10.281633	-0.197104	0.117819	0.257271	-0.455679	0.904728	-0.971038	-0.482893	0.240050	-0.119074	0.833674
38673	3.380758	-3.187401	10.049639	0.142470	0.121638	0.146964	-0.450969	0.907065	-0.972382	-0.485786	0.236208	-0.118490	0.833173
38674	2.613297	-3.002352	9.182119	0.398918	0.101220	-0.021040	-0.451752	0.899607	-0.980806	-0.487158	0.230725	-0.112698	0.834711
38675	2.535454	-3.091231	8.530417	0.265244	0.147171	-0.128102	-0.453616	0.893344	-0.990680	-0.485954	0.225855	-0.108972	0.837236
38676	2.425201	-2.933020	8.386214	0.193473	0.093753	-0.078255	-0.453864	0.887022	-0.999619	-0.485384	0.222608	-0.106269	0.838782
38677	2.115747	-2.970195	8.396256	0.179170	-0.030140	-0.035704	-0.456941	0.880084	-1.003630	-0.485696	0.221312	-0.102648	0.839395
38678	2.327605	-2.891086	8.445494	0.099190	-0.102118	0.115596	-0.461788	0.878653	-1.004439	-0.488337	0.221857	-0.100487	0.837979
38679	2.576553	-3.158427	8.840326	0.059120	-0.184188	0.185618	-0.465292	0.878244	-1.001681	-0.492124	0.223840	-0.098333	0.835488
38680	2.510197	-3.222743	8.910995	0.091262	-0.287736	0.177115	-0.467716	0.877392	-0.999223	-0.496100	0.227428	-0.094752	0.832577
38681	2.550725	-3.333697	8.763821	0.136558	-0.363338	0.085712	-0.473644	0.876941	-0.998349	-0.498870	0.231790	-0.089063	0.830344
38682	2.736421	-3.417730	8.707562	0.197154	-0.419364	-0.036495	-0.484148	0.873681	-0.994236	-0.499971	0.236876	-0.081413	0.829030
38683	2.941613	-3.404314	8.533207	0.220883	-0.425939	-0.049765	-0.496122	0.866620	-0.990093	-0.500906	0.241634	-0.073057	0.827870
38684	2.980050	-3.520153	8.460633	0.179751	-0.385325	-0.052288	-0.509584	0.861302	-0.986149	-0.501517	0.246315	-0.065948	0.826717
38685	3.070638	-3.698165	8.392536	0.073559	-0.348104	-0.011727	-0.520082	0.856181	-0.981414	-0.502175	0.251180	-0.061011	0.825231
38686	2.999489	-4.034487	8.296596	-0.058208	-0.238986	-0.011410	-0.530587	0.853258	-0.973468	-0.502033	0.255754	-0.059498	0.824022
38687	3.014865	-4.301241	8.409819	-0.218921	-0.125842	-0.039475	-0.539207	0.850905	-0.967437	-0.500463	0.259909	-0.061539	0.823527
38688	4.095244	-3.786305	9.180552	-0.645589	0.331569	0.377354	-0.537479	0.858132	-0.962308	-0.502859	0.260440	-0.077441	0.820553
38689	4.239255	-3.307919	8.687856	0.073056	0.201182	-0.000537	-0.532244	0.865122	-0.962689	-0.502964	0.256266	-0.078126	0.821737
38690	3.810976	-2.995330	7.817746	0.303561	0.009815	-0.238754	-0.540025	0.854040	-0.967053	-0.500622	0.253450	-0.071995	0.824596
38691	3.867277	-2.843753	8.184247	-0.089691	0.094601	0.009839	-0.539341	0.850617	-0.967172	-0.500224	0.252666	-0.074282	0.824875
38692	3.958246	-3.211068	8.574986	-0.077464	0.065008	-0.083155	-0.540280	0.848917	-0.966397	-0.498404	0.252523	-0.075779	0.825883
38693	3.572567	-3.329749	8.491824	-0.057066	0.045163	-0.209550	-0.545115	0.843808	-0.967871	-0.494605	0.252571	-0.075893	0.828139
38694	3.516714	-3.170514	8.695941	-0.041735	0.019725	-0.182257	-0.552637	0.835284	-0.966421	-0.491385	0.252965	-0.075847	0.829938
38695	3.806465	-3.121561	8.661131	0.071195	0.016835	-0.097999	-0.556129	0.831377	-0.965961	-0.490108	0.252048	-0.074085	0.831130
38696	3.912101	-3.090525	8.538957	0.190526	-0.027594	-0.058147	-0.558536	0.825566	-0.970217	-0.490187	0.250757	-0.070342	0.831799
38697	3.843330	-3.048077	8.519675	0.214460	-0.049921	-0.082071	-0.562689	0.817782	-0.973424	-0.489966	0.249532	-0.065586	0.832686
38698	3.767949	-3.180556	8.371512	0.210096	-0.059652	-0.121905	-0.566973	0.808524	-0.974220	-0.489105	0.248656	-0.060881	0.833810
38699	3.664572	-3.265002	8.104169	0.172000	-0.062996	-0.144115	-0.573149	0.801099	-0.978621	-0.487625	0.248152	-0.056385	0.835143
38700	3.719756	-3.239725	8.086413	0.026590	-0.054068	-0.123309	-0.577172	0.794347	-0.977427	-0.485804	0.248968	-0.054789	0.836066
38701	4.053778	-3.432715	8.261820	-0.063663	-0.026701	-0.109341	-0.580126	0.790699	-0.976419	-0.483677	0.250136	-0.054760	0.836953
38702	4.002617	-3.538032	8.280303	-0.061206	-0.026189	-0.201259	-0.585241	0.788514	-0.975065	-0.480076	0.251419	-0.054511	0.838656
38703	3.883877	-3.358070	8.655662	-0.274860	0.018581	-0.214894	-0.590216	0.784811	-0.975809	-0.475045	0.253979	-0.057938	0.840517
38704	3.764212	-3.192732	8.645927	-0.201345	-0.034286	-0.281288	-0.596412	0.783418	-0.970731	-0.469371	0.256822	-0.059555	0.842726
38705	3.620555	-3.100702	8.250834	-0.061797	-0.003945	-0.310678	-0.604216	0.778714	-0.968335	-0.463801	0.257835	-0.058688	0.845556
38706	3.640197	-2.911014	7.994827	-0.034877	0.103529	-0.153430	-0.608239	0.771893	-0.964141	-0.460947	0.256620	-0.059437	0.847433
38707	3.738404	-3.195684	8.129986	-0.109925	0.203660	-0.021310	-0.607156	0.770202	-0.965846	-0.459763	0.254209	-0.062795	0.848559
38708	4.077446	-3.369142	8.483542	-0.182763	0.198780	0.008413	-0.604328	0.771472	-0.968295	-0.458756	0.252535	-0.067760	0.849222
38709	4.082007	-3.733221	8.394950	-0.071137	0.174717	-0.131059	-0.603250	0.771280	-0.967222	-0.455916	0.250424	-0.069640	0.851222
38710	3.768901	-3.505871	8.152520	-0.029846	0.247309	-0.248866	-0.603372	0.767718	-0.972797	-0.451220	0.246861	-0.071146	0.854634
38711	4.073757	-3.485777	8.113578	-0.124789	0.305382	-0.255932	-0.600117	0.761527	-0.978633	-0.445765	0.243178	-0.074505	0.858258
38712	3.884823	-4.639883	8.530551	-0.302935	0.167653	-0.213089	-0.600252	0.761486	-0.976722	-0.440411	0.243344	-0.080152	0.860464
38713	3.730890	-3.593992	7.839064	-0.151659	0.163355	-0.419509	-0.604022	0.760125	-0.975493	-0.432160	0.242616	-0.081931	0.864675
38714	2.610580	-2.740291	8.443411	-0.360757	0.218973	-0.332973	-0.608317	0.754224	-0.973996	-0.424311	0.242512	-0.088433	0.867944
38715	3.025817	-2.722923	9.570624	-0.523404	0.521008	-0.123911	-0.604825	0.758103	-0.973228	-0.418652	0.238132	-0.101093	0.870519
38716	4.165343	-4.518202	9.101561	-0.026244	0.366137	-0.161523	-0.600521	0.761568	-0.979992	-0.414989	0.232328	-0.103840	0.873513
38717	3.315299	-4.286071	8.474293	-0.044169	-0.227096	-0.198778	-0.604289	0.759803	-0.979732	-0.411775	0.237126	-0.101594	0.874009
38718	3.119363	-2.633967	8.289708	0.435272	-0.045438	-0.261555	-0.607223	0.749461	-0.977986	-0.409416	0.234891	-0.092350	0.876742
38719	3.306369	-2.547961	8.954412	0.256098	-0.031940	-0.292149	-0.614466	0.738379	-0.982902	-0.405537	0.233925	-0.085970	0.879448
38720	2.293154	-1.753033	9.331383	-0.077217	0.034938	-0.236005	-0.616868	0.730770	-0.983121	-0.401012	0.234374	-0.086497	0.881349
38721	2.783472	-2.863366	8.690380	-0.037929	0.085198	-0.313406	-0.622506	0.723234	-0.983299	-0.395156	0.233688	-0.086108	0.884210
38722	3.355275	-3.154061	8.332168	0.024299	0.074493	-0.217903	-0.624240	0.717619	-0.984416	-0.391331	0.232585	-0.085240	0.886283
38723	3.023010	-3.094510	8.636884	-0.049913	0.066512	-0.136789	-0.622889	0.716657	-0.987194	-0.388565	0.231994	-0.085752	0.887605
38724	2.972872	-3.083248	8.948215	-0.186918	0.116537	-0.120982	-0.622890	0.717102	-0.987998	-0.385392	0.231617	-0.089407	0.888726
38725	3.131476	-3.289172	8.752419	-0.122110	0.126760	-0.152562	-0.620200	0.718718	-0.986885	-0.381898	0.230519	-0.091608	0.890294
38726	2.957093	-3.569113	8.556592	-0.082808	0.080731	-0.148258	-0.624367	0.715098	-0.985862	-0.378771	0.230018	-0.093009	0.891613
38727	3.056876	-3.331807	8.651751	-0.098640	0.053685	-0.066295	-0.623970	0.717347	-0.985247	-0.377058	0.229861	-0.094664	0.892205
38728	3.155427	-3.283888	8.695338	-0.042330	0.047673	-0.019326	-0.620868	0.716721	-0.985850	-0.376475	0.229400	-0.095682	0.892461
38729	2.979629	-3.447295	8.787470	-0.036595	0.020624	-0.002640	-0.623023	0.716351	-0.986110	-0.376250	0.229231	-0.096292	0.892534
38730	2.943393	-3.229474	8.666754	-0.007699	-0.031223	0.018339	-0.623302	0.719461	-0.985187	-0.376649	0.229845	-0.096272	0.892210
38731	3.085514	-3.168619	8.774173	0.007271	-0.061369	0.092419	-0.624379	0.718909	-0.984782	-0.378482	0.230612	-0.095926	0.891273
38732	3.208188	-3.151848	8.585223	0.039246	-0.052645	0.110234	-0.625461	0.720047	-0.983777	-0.380772	0.231074	-0.095330	0.890241
38733	3.367123	-3.348037	8.555470	0.002003	-0.042653	0.125184	-0.624790	0.721325	-0.984426	-0.383122	0.231487	-0.095369	0.889121
38734	3.486645	-3.394427	8.504120	-0.012856	-0.044192	0.074712	-0.623449	0.723272	-0.983969	-0.384520	0.232263	-0.095598	0.888290
38735	3.418436	-3.376243	8.509111	-0.009435	-0.040013	0.014646	-0.625341	0.724690	-0.981990	-0.384844	0.232939	-0.095351	0.888000
38736	3.376569	-3.459540	8.539750	-0.032915	-0.017275	0.021803	-0.624804	0.725142	-0.977476	-0.385157	0.233491	-0.095897	0.887660
38737	3.284561	-3.466067	8.527347	-0.043997	-0.022118	-0.002113	-0.628067	0.734446	-0.977273	-0.384987	0.234153	-0.096333	0.887512
38738	3.323054	-3.450801	8.533227	-0.034272	-0.013340	0.005922	-0.626700	0.727652	-0.973550	-0.385004	0.234676	-0.096860	0.887309
38739	3.309223	-3.470463	8.634060	-0.021483	-0.021903	-0.002932	-0.628614	0.736963	-0.975001	-0.384926	0.235163	-0.096904	0.887209
38740	3.279479	-3.446732	8.575191	0.008945	-0.028894	0.002430	-0.629831	0.737950	-0.973453	-0.385119	0.235637	-0.096526	0.887041
38741	3.266938	-3.553782	8.532282	-0.003621	-0.013045	0.004268	-0.630499	0.736306	-0.975409	-0.385239	0.235815	-0.096369	0.886959
38742	3.345681	-3.355701	8.624683	-0.007813	0.005876	0.029103	-0.629288	0.736853	-0.975679	-0.385753	0.235749	-0.096683	0.886718
38743	3.339328	-3.542762	8.500718	0.006404	-0.027005	-0.002878	-0.631044	0.737978	-0.973438	-0.385821	0.236113	-0.096213	0.886643
38744	3.297257	-3.373584	8.527039	0.046046	-0.046931	0.025411	-0.632385	0.735735	-0.973358	-0.386626	0.236575	-0.095147	0.886284
38745	3.307452	-3.387958	8.594866	0.070641	-0.066645	0.111998	-0.630194	0.724165	-0.972804	-0.389108	0.236924	-0.093779	0.885250
38746	3.314718	-3.271301	8.562913	0.077387	-0.053618	0.198737	-0.628842	0.723188	-0.974899	-0.393128	0.236929	-0.092927	0.883560
38747	3.373100	-3.076052	8.329719	0.081651	-0.048547	0.174897	-0.626698	0.727116	-0.974933	-0.396728	0.236748	-0.091792	0.882117
38748	3.419030	-3.441803	8.283334	-0.052354	0.004229	0.080225	-0.625353	0.728593	-0.978723	-0.397932	0.236975	-0.093122	0.881375
38749	3.333433	-3.491888	8.490523	-0.127707	0.030282	0.007676	-0.622806	0.732755	-0.976980	-0.397440	0.237381	-0.095521	0.881231
38750	3.408421	-3.594910	8.561007	-0.063048	0.021852	0.011348	-0.623077	0.733161	-0.975871	-0.397342	0.237509	-0.096853	0.881095
38751	3.349747	-3.578988	8.501310	-0.010037	0.003564	-0.022185	-0.623619	0.733666	-0.972572	-0.396933	0.237512	-0.096833	0.881280
38752	3.335457	-3.596244	8.472115	-0.000290	0.009749	0.018558	-0.621597	0.733626	-0.972870	-0.397287	0.237341	-0.096996	0.881149
38753	3.305702	-3.562796	8.470949	-0.001966	-0.004315	0.011395	-0.623488	0.735325	-0.976888	-0.397525	0.237357	-0.096941	0.881044
38754	3.319092	-3.504288	8.475733	-0.021184	0.010231	-0.008027	-0.621598	0.734418	-0.976394	-0.397309	0.237395	-0.097350	0.881086
38755	3.300317	-3.531331	8.499434	-0.028241	0.010302	-0.013349	-0.621060	0.734676	-0.975846	-0.396958	0.237413	-0.097763	0.881193
38756	3.300697	-3.543458	8.542870	-0.026156	0.011472	-0.023944	-0.623220	0.735490	-0.971972	-0.396435	0.237499	-0.098194	0.881358
38757	3.289683	-3.480540	8.522799	-0.006308	0.007258	-0.026561	-0.622407	0.734067	-0.972710	-0.395962	0.237422	-0.098139	0.881597
38758	3.281742	-3.572939	8.494364	0.000655	0.015941	-0.015868	-0.622141	0.734695	-0.969416	-0.395702	0.237201	-0.098170	0.881770
38759	3.223132	-3.559443	8.439502	-0.026434	0.010309	-0.013324	-0.623220	0.735029	-0.970485	-0.395363	0.237204	-0.098567	0.881877
38760	3.271455	-3.539136	8.520273	-0.033877	0.020658	-0.002685	-0.622812	0.733859	-0.969436	-0.395158	0.237146	-0.099308	0.881901
38761	3.244734	-3.539623	8.497791	-0.031777	0.003244	-0.016929	-0.621068	0.736708	-0.971548	-0.394745	0.237322	-0.099732	0.881991
38762	3.267062	-3.568352	8.479434	-0.039659	0.018480	0.011431	-0.622955	0.736900	-0.971793	-0.394768	0.237320	-0.100625	0.881880
38763	3.336288	-3.630211	8.520543	-0.034348	0.009596	0.013146	-0.621744	0.737405	-0.970289	-0.394861	0.237347	-0.101294	0.881754
38764	3.302530	-3.640536	8.509955	-0.010316	0.013919	-0.009729	-0.622017	0.738250	-0.969712	-0.394659	0.237236	-0.101532	0.881847
38765	3.302032	-3.630844	8.413573	-0.006901	-0.002166	-0.005399	-0.622555	0.737988	-0.970124	-0.394580	0.237295	-0.101543	0.881866
38766	3.267752	-3.612044	8.422009	-0.032074	0.018891	-0.002685	-0.622284	0.737405	-0.969736	-0.394387	0.237253	-0.102238	0.881883
38767	3.288237	-3.655363	8.495185	-0.049817	0.013674	-0.013387	-0.621206	0.737689	-0.970832	-0.393932	0.237390	-0.103100	0.881949
38768	3.266535	-3.660612	8.496965	-0.009998	0.010669	-0.022117	-0.622562	0.740083	-0.968554	-0.393520	0.237360	-0.103248	0.882124
38769	3.239701	-3.656246	8.469628	-0.020677	0.005374	-0.027483	-0.621750	0.738903	-0.967510	-0.392973	0.237443	-0.103471	0.882319
38770	3.254254	-3.655982	8.474888	-0.031244	0.015241	-0.034529	-0.622562	0.740042	-0.966781	-0.392231	0.237525	-0.103971	0.882568
38771	3.244796	-3.661004	8.517967	-0.012352	0.003055	-0.002719	-0.621754	0.740203	-0.968423	-0.392167	0.237532	-0.104153	0.882574
38772	3.205773	-3.652004	8.497443	0.003679	-0.003168	0.002604	-0.624717	0.739549	-0.967864	-0.392282	0.237587	-0.104069	0.882518
38773	3.253952	-3.631704	8.532472	0.030780	0.010442	0.000996	-0.623101	0.740269	-0.969907	-0.392473	0.237116	-0.103572	0.882618
38774	3.275671	-3.728404	8.659050	0.111980	-0.015237	-0.011295	-0.622554	0.737868	-0.971083	-0.392889	0.236563	-0.101413	0.882832
38775	3.352557	-3.610505	8.424600	0.171027	-0.018720	-0.065961	-0.624164	0.735704	-0.974138	-0.392618	0.235642	-0.097897	0.883595
38776	3.293253	-3.473148	8.932101	0.210911	-0.021717	-0.146311	-0.627645	0.728421	-0.975153	-0.391124	0.234688	-0.093298	0.885008
38777	3.549038	-3.730745	8.484498	0.503284	-0.116055	-0.258311	-0.631525	0.719565	-0.981401	-0.389153	0.233237	-0.082233	0.887355
38778	3.263840	-2.934794	8.392706	0.372531	-0.079365	-0.277020	-0.637682	0.705960	-0.982726	-0.386175	0.232229	-0.073691	0.889668
38779	3.488880	-2.942949	7.460808	-0.469464	0.072754	-0.532444	-0.645489	0.702559	-0.981380	-0.374419	0.235301	-0.080093	0.893325
38780	3.333030	-3.513608	9.759347	-0.027240	0.018653	0.082150	-0.647397	0.709218	-0.978684	-0.375780	0.235075	-0.081098	0.892722
38781	3.452807	-2.972664	8.129168	0.103111	-0.035647	-0.087541	-0.649806	0.704557	-0.983585	-0.374807	0.235044	-0.078556	0.893366
38782	3.396144	-3.226128	8.538590	-0.046850	0.025547	0.011410	-0.651974	0.707973	-0.981674	-0.374806	0.234957	-0.079629	0.893294
38783	3.566439	-3.223013	8.760454	0.021727	-0.012626	-0.002807	-0.649826	0.710573	-0.979567	-0.374929	0.234991	-0.079121	0.893279
38784	3.592340	-3.096326	8.553261	0.051330	-0.002790	-0.030948	-0.650772	0.711434	-0.978982	-0.374688	0.234742	-0.078025	0.893542
38785	3.461284	-3.098712	8.481852	0.018719	-0.010362	-0.023996	-0.652247	0.708758	-0.978506	-0.374413	0.234796	-0.077489	0.893690
38786	3.625851	-2.835958	8.530659	0.004686	-0.008335	-0.038220	-0.652514	0.708080	-0.979617	-0.373823	0.235005	-0.077154	0.893911
38787	3.526543	-3.189765	8.616945	-0.002633	0.003865	-0.031058	-0.652782	0.707834	-0.980987	-0.373297	0.234980	-0.077067	0.894144
38788	3.517135	-3.097694	8.522076	-0.003111	0.012268	-0.011555	-0.651838	0.707717	-0.983049	-0.373118	0.234837	-0.077150	0.894250
38789	3.446531	-3.064976	8.627993	-0.017742	0.014592	-0.002734	-0.651572	0.708960	-0.981783	-0.373012	0.234689	-0.077551	0.894298
38790	3.494822	-3.068964	8.545247	-0.032313	0.016963	0.004300	-0.651567	0.707291	-0.983339	-0.372966	0.234656	-0.078267	0.894264
38791	3.474040	-3.219843	8.685374	-0.012548	0.010017	0.004325	-0.652108	0.707815	-0.980859	-0.373019	0.234539	-0.078581	0.894244
38792	3.506749	-3.170704	8.608972	0.030476	-0.002177	0.008795	-0.651835	0.706686	-0.981444	-0.373381	0.234373	-0.078051	0.894184
38793	3.494777	-3.068967	8.530802	0.017957	-0.000440	0.006115	-0.651437	0.708862	-0.983836	-0.373626	0.234215	-0.077753	0.894149
38794	3.641399	-3.139143	8.468425	0.000106	0.010174	0.002562	-0.650357	0.708573	-0.984677	-0.373720	0.234065	-0.077828	0.894142
38795	3.710975	-3.220419	8.497655	-0.022976	0.017359	-0.008086	-0.650358	0.708844	-0.984122	-0.373489	0.233931	-0.078330	0.894230
38796	3.702826	-3.176869	8.494668	-0.003450	0.011854	-0.066409	-0.649818	0.708239	-0.983056	-0.372332	0.233885	-0.078158	0.894739
38797	3.603095	-3.159257	8.491475	-0.016880	0.016224	-0.068170	-0.650354	0.707418	-0.983895	-0.371054	0.233831	-0.078263	0.895275
38798	3.554690	-3.155275	8.538106	-0.040907	0.034864	-0.075189	-0.651431	0.706853	-0.982945	-0.369528	0.233665	-0.078891	0.895894
38799	3.545880	-3.194275	8.571833	-0.036787	0.035379	-0.094620	-0.650752	0.705084	-0.980827	-0.367651	0.233461	-0.079376	0.896676
38800	3.562834	-3.067724	8.600286	-0.031321	0.052320	-0.094504	-0.652099	0.704881	-0.983002	-0.365796	0.232940	-0.079869	0.897527
38801	3.494843	-3.054387	8.643839	-0.022565	0.063568	-0.150973	-0.652359	0.701765	-0.983100	-0.362924	0.232214	-0.080040	0.898864
38802	3.511378	-3.180345	8.479190	0.003109	0.070453	-0.133161	-0.652218	0.700090	-0.984521	-0.360506	0.231174	-0.079863	0.900120
38803	3.716858	-2.958156	8.180494	-0.022345	0.065527	-0.158074	-0.651677	0.698875	-0.981700	-0.357494	0.230432	-0.080012	0.901497
38804	3.740112	-2.960114	8.624174	-0.138568	0.150188	-0.241015	-0.652076	0.697206	-0.982841	-0.352341	0.229134	-0.082458	0.903634
38805	3.372797	-2.974036	8.877814	-0.054051	0.094157	-0.248106	-0.651658	0.692951	-0.983530	-0.347492	0.228243	-0.082957	0.905689
38806	3.585246	-2.970206	8.638757	-0.019358	0.095009	-0.198525	-0.653001	0.691607	-0.985469	-0.343732	0.227022	-0.083046	0.907421
38807	3.017409	-3.344611	9.120069	0.009741	0.091856	-0.277892	-0.652717	0.686784	-0.986039	-0.338623	0.225757	-0.082248	0.909727
38808	2.806751	-2.804672	8.758057	0.114407	0.064850	-0.157469	-0.652571	0.683790	-0.991871	-0.336264	0.224099	-0.079876	0.911222
38809	2.954554	-2.680605	8.761657	-0.024048	0.115501	0.048373	-0.650673	0.680542	-0.994593	-0.336907	0.222055	-0.081325	0.911357
38810	3.145030	-3.094695	8.900623	-0.090556	0.189179	-0.076931	-0.647988	0.683770	-0.995611	-0.334848	0.219376	-0.083900	0.912530
38811	3.186492	-2.598680	9.047409	-0.002254	0.133410	-0.092073	-0.646765	0.680972	-0.998720	-0.332990	0.217070	-0.084446	0.913711
38812	3.901528	-2.527472	8.748638	0.078599	-0.002337	-0.110523	-0.644466	0.678551	-1.000736	-0.331391	0.216813	-0.082502	0.914530
38813	3.626880	-2.459688	8.164342	-0.043947	-0.073785	-0.284572	-0.647689	0.674770	-0.999866	-0.326157	0.218908	-0.081557	0.915996
38814	2.905742	-3.186474	8.528055	-0.154329	-0.141567	-0.172010	-0.652272	0.674513	-0.996408	-0.322641	0.222824	-0.082692	0.916196
38815	2.733836	-3.199225	9.269154	-0.212796	-0.130202	-0.004125	-0.655109	0.676111	-0.988951	-0.321887	0.226543	-0.085750	0.915267
38816	2.746388	-3.320284	10.175614	0.168189	0.085614	-0.114731	-0.657262	0.674709	-0.987606	-0.320469	0.224125	-0.082691	0.916640
38817	3.241686	-2.753091	8.665092	0.467914	0.106237	0.160309	-0.655351	0.667808	-0.998227	-0.325380	0.218816	-0.075542	0.916810
38818	4.003457	-2.948155	7.669227	0.194708	0.032228	-0.067481	-0.651562	0.663794	-1.006593	-0.325026	0.217097	-0.071872	0.917639
38819	3.868904	-2.452876	8.099498	0.043492	0.061766	-0.198611	-0.651680	0.658441	-1.008403	-0.321534	0.215931	-0.070633	0.919239
38820	3.124578	-2.920274	8.898680	-0.116585	0.121540	-0.226858	-0.652076	0.655942	-1.010527	-0.316761	0.214802	-0.072565	0.921008
38821	3.153969	-2.948881	8.815540	0.058638	0.050270	-0.161345	-0.652593	0.648936	-1.014161	-0.314029	0.213694	-0.071159	0.922311
38822	3.378572	-2.629264	8.280776	0.064438	0.091508	-0.100996	-0.650691	0.644406	-1.016788	-0.312388	0.211783	-0.070101	0.923389
38823	3.299415	-2.900164	8.364648	-0.096808	0.156444	-0.049783	-0.650428	0.646205	-1.014958	-0.310900	0.209537	-0.072720	0.924201
38824	2.826130	-2.799462	8.787500	-0.132308	0.222015	-0.125416	-0.646652	0.645916	-1.018561	-0.307762	0.206472	-0.076011	0.925675
38825	2.751832	-2.169569	9.194531	-0.050435	0.213385	0.108163	-0.642875	0.645211	-1.022587	-0.309296	0.202605	-0.078772	0.925787
38826	3.434141	-3.023829	9.568574	0.160096	0.095171	0.359906	-0.635872	0.647655	-1.030917	-0.316496	0.199315	-0.077847	0.924145
38827	3.757962	-2.549533	8.429036	0.325941	0.011763	0.337727	-0.631555	0.646799	-1.035091	-0.324067	0.196466	-0.073297	0.922502
38828	3.673608	-2.774382	8.692952	0.124921	0.008940	0.383072	-0.628328	0.649176	-1.036690	-0.331662	0.194961	-0.072544	0.920178
38829	3.476037	-2.984258	9.271050	0.196661	-0.059829	0.312169	-0.624561	0.651837	-1.038832	-0.338307	0.194298	-0.069799	0.918109
38830	3.251019	-2.757792	8.520973	0.214284	-0.099995	0.287271	-0.626179	0.652022	-1.039080	-0.344625	0.194317	-0.066288	0.916013
38831	3.362331	-2.760636	8.447376	0.003572	-0.056781	0.265647	-0.625651	0.655565	-1.039244	-0.349629	0.195007	-0.066925	0.913922
38832	3.206193	-2.685767	8.596089	-0.167283	-0.003304	0.201827	-0.624317	0.660076	-1.039113	-0.352708	0.196000	-0.070739	0.912238
38833	3.138743	-2.660255	8.887524	-0.229549	0.005724	0.175174	-0.622324	0.668862	-1.034074	-0.355041	0.197307	-0.075714	0.910650
38834	3.130346	-2.701662	9.036834	-0.165607	0.030164	0.143704	-0.620181	0.673330	-1.032862	-0.356995	0.197749	-0.079505	0.909466
38835	3.084424	-2.804441	9.195085	-0.088922	0.022966	0.101473	-0.618182	0.680340	-1.030883	-0.358500	0.197849	-0.081738	0.908654
38836	3.192932	-2.685965	9.000118	-0.008346	-0.015805	0.043104	-0.618053	0.682321	-1.030684	-0.359356	0.198164	-0.081932	0.908230
38837	2.969937	-2.801681	9.030258	-0.004580	-0.022727	0.036052	-0.618057	0.683438	-1.029828	-0.360076	0.198599	-0.082029	0.907841
38838	2.555964	-2.838335	8.948017	0.007355	-0.025164	-0.006267	-0.618865	0.683804	-1.032537	-0.360119	0.199052	-0.081674	0.907757
38839	2.643488	-3.108656	8.861263	0.028027	-0.027528	0.096330	-0.617386	0.684593	-1.031300	-0.362075	0.199220	-0.081402	0.906966
38840	2.935050	-3.030540	8.816660	0.021232	-0.043014	0.145651	-0.616177	0.685843	-1.031274	-0.364942	0.199646	-0.081273	0.905734
38841	2.952785	-2.947677	8.816579	0.002045	-0.021355	0.126273	-0.617128	0.688382	-1.029542	-0.367323	0.199843	-0.081642	0.904694
38842	3.200834	-2.865488	8.833200	-0.019218	-0.005366	0.048451	-0.616863	0.689949	-1.030041	-0.368197	0.200039	-0.082133	0.904251
38843	3.011575	-2.844638	8.897048	-0.032987	0.009256	0.027323	-0.614575	0.690704	-1.028132	-0.368593	0.200109	-0.082954	0.903999
38844	2.934364	-2.870322	8.844318	-0.019190	0.012236	-0.016800	-0.615919	0.689780	-1.029784	-0.368264	0.200094	-0.083311	0.904104
38845	2.863408	-2.949290	8.900513	-0.035820	0.020545	0.000901	-0.614577	0.691591	-1.029605	-0.368152	0.200022	-0.084159	0.904087
38846	2.954659	-3.039893	8.826962	-0.005870	0.000716	0.022071	-0.615121	0.692988	-1.028051	-0.368607	0.200053	-0.084344	0.903877
38847	2.980629	-3.015152	8.764981	-0.027048	0.009779	0.007912	-0.614585	0.694118	-1.028294	-0.368674	0.200104	-0.084984	0.903778
38848	3.023828	-3.092038	8.911327	-0.007273	-0.004229	0.006106	-0.613239	0.694364	-1.028029	-0.368849	0.200262	-0.085093	0.903662
38849	3.124748	-2.660656	7.524539	-0.302784	0.017680	0.024763	-0.614052	0.695768	-1.026472	-0.368091	0.202195	-0.090835	0.902982
38850	2.432381	-3.189989	10.569429	-0.063832	0.038846	-0.029064	-0.613799	0.700793	-1.022899	-0.367281	0.202050	-0.092149	0.903210
38851	3.131736	-2.937235	7.989050	0.183435	-0.038394	-0.129670	-0.614053	0.696042	-1.026054	-0.365794	0.201677	-0.088067	0.904304
38852	2.744738	-2.854351	8.761343	-0.158564	0.049272	0.019291	-0.614318	0.694288	-1.023650	-0.365485	0.201948	-0.091360	0.904042
38853	2.846737	-3.032097	9.237655	0.002870	-0.006609	-0.038052	-0.613242	0.694995	-1.024595	-0.364869	0.202147	-0.091140	0.904268
38854	2.917682	-3.040586	8.626022	0.004579	0.005664	-0.030896	-0.614855	0.693906	-1.025021	-0.364400	0.202106	-0.090958	0.904485
38855	2.825881	-3.003374	8.955138	-0.012576	0.017939	0.006270	-0.613915	0.694743	-1.025278	-0.364478	0.201890	-0.091373	0.904459
38856	2.846776	-2.983591	8.789523	0.029061	-0.014257	-0.007952	-0.613920	0.696459	-1.025769	-0.364562	0.201989	-0.090696	0.904472
38857	3.052455	-3.217777	8.739826	-0.002191	0.023934	0.091177	-0.611497	0.697560	-1.026717	-0.366206	0.201439	-0.091311	0.903868
38858	2.865435	-3.056074	8.867678	-0.003732	0.002813	0.009733	-0.612434	0.695279	-1.025415	-0.366419	0.201434	-0.091429	0.903771
38859	2.885401	-3.123713	8.623252	-0.024979	0.025845	-0.066213	-0.612163	0.695015	-1.026519	-0.365122	0.201304	-0.091837	0.904284
38860	2.945327	-3.156576	8.971996	-0.029712	0.002502	-0.130051	-0.613109	0.695557	-1.024442	-0.362737	0.201753	-0.091851	0.905141
38861	2.638466	-2.861126	8.835168	-0.016951	-0.006842	-0.036300	-0.614320	0.695001	-1.023763	-0.362073	0.202090	-0.091994	0.905317
38862	3.093182	-3.197619	8.716850	-0.071367	0.006700	0.117363	-0.612705	0.695828	-1.024302	-0.363949	0.202304	-0.093800	0.904331
38863	2.734878	-3.068151	8.892651	-0.033852	0.011951	0.061002	-0.613520	0.697825	-1.023818	-0.364943	0.202245	-0.094780	0.903842
38864	2.876359	-3.133573	8.767489	-0.103315	-0.003999	-0.036592	-0.611908	0.699157	-1.021609	-0.363932	0.203176	-0.096460	0.903863
38865	2.793609	-3.188450	9.078319	-0.029612	-0.011308	0.032564	-0.612720	0.700317	-1.021835	-0.364473	0.203553	-0.097079	0.903494
38866	2.799782	-3.212669	8.577963	-0.029929	-0.002127	-0.087601	-0.613256	0.699459	-1.021037	-0.362841	0.204016	-0.097235	0.904029
38867	2.931692	-3.307329	9.073824	-0.036600	-0.016532	-0.009952	-0.613002	0.704248	-1.019520	-0.362596	0.204617	-0.097776	0.903934
38868	2.939913	-3.151835	8.822539	0.050398	-0.012442	0.069911	-0.614206	0.701276	-1.018783	-0.364160	0.204376	-0.097048	0.903438
38869	2.988260	-3.209265	8.420022	-0.011521	0.018203	0.103510	-0.611786	0.703548	-1.021195	-0.365997	0.203955	-0.097849	0.902704
38870	2.858784	-3.235862	8.695501	-0.121111	-0.006471	0.057059	-0.611391	0.706318	-1.018516	-0.366595	0.204880	-0.100213	0.901992
38871	2.840139	-3.231317	8.959703	-0.166205	0.008081	0.028718	-0.612340	0.708027	-1.017767	-0.366465	0.205915	-0.103425	0.901446
38872	3.072688	-3.494159	8.795494	-0.009001	-0.046702	-0.003003	-0.610463	0.711081	-1.016598	-0.366535	0.206866	-0.103221	0.901224
38873	2.751486	-3.211110	8.643875	0.001459	-0.028362	0.013123	-0.612615	0.709696	-1.015935	-0.366887	0.207362	-0.103079	0.900983
38874	2.854424	-3.235925	8.849439	0.039079	-0.032610	0.018492	-0.612215	0.710819	-1.015767	-0.367518	0.207662	-0.102200	0.900756
38875	2.913317	-3.307710	8.625497	0.004618	-0.011916	0.032657	-0.612080	0.710936	-1.014809	-0.368201	0.207797	-0.102200	0.900446
38876	2.925218	-3.375441	8.895996	0.054191	-0.021199	-0.006153	-0.614503	0.709688	-1.013729	-0.368423	0.207828	-0.101031	0.900480
38877	2.891771	-3.215861	8.523034	0.021386	-0.032502	0.007827	-0.613422	0.708825	-1.014315	-0.368769	0.208262	-0.100473	0.900301
38878	3.021782	-3.475649	8.909345	-0.072346	0.000363	0.085515	-0.612082	0.711475	-1.013563	-0.370069	0.208653	-0.102123	0.899491
38879	2.976213	-3.284708	8.733176	0.009490	-0.003387	0.121117	-0.611006	0.711987	-1.012194	-0.372343	0.208420	-0.102467	0.898567
