# Supplementary material for: Identification of Haptic Based Guiding Using Hard Reins
Source: PLoS One. 2015 Jul 22;10(7):e0132020. doi: 10.1371/journal.pone.0132020 (PMC4511788; doi:10.1371/journal.pone.0132020)
Supplement: S8 File — (ZIP) [file pone.0132020.s008.zip › Exp2_MotionData1/Subject1/path2/T1/fc1.txt]

// Start Time: 0
// Sample rate: 25.0Hz
// Scenario: 4.9
// Firmware Version: 2.6.1
Counter	Acc_X	Acc_Y	Acc_Z	Gyr_X	Gyr_Y	Gyr_Z	Mag_X	Mag_Y	Mag_Z	Quat_w	Quat_x	Quat_y	Quat_z
1796	8.716229	-0.222246	4.475718	-0.571165	0.105250	-0.040683	-0.641351	-0.273977	-0.502313	0.418666	-0.516402	-0.211662	-0.716412
1797	8.730104	-0.163678	4.581351	-0.520277	0.112199	-0.038356	-0.639138	-0.274253	-0.503708	0.410995	-0.517309	-0.204786	-0.722175
1798	8.672054	-0.124426	4.617231	-0.562037	0.119632	-0.042437	-0.636784	-0.274801	-0.506620	0.402469	-0.518919	-0.197898	-0.727721
1799	8.623698	-0.153131	4.615200	-0.560203	0.125087	-0.049540	-0.633193	-0.273695	-0.509937	0.394178	-0.519747	-0.190472	-0.733626
1800	8.594588	-0.114046	4.653459	-0.556674	0.106081	-0.042307	-0.630835	-0.275071	-0.512583	0.385540	-0.521359	-0.183699	-0.738782
1801	8.594846	-0.027002	4.662151	-0.554926	0.091563	-0.031571	-0.628074	-0.273964	-0.515756	0.377360	-0.522529	-0.176455	-0.743926
1802	8.531562	-0.079488	4.706310	-0.553212	0.079927	-0.042117	-0.626963	-0.274928	-0.516875	0.368556	-0.524357	-0.169872	-0.748572
1803	8.546509	-0.065418	4.652981	-0.564168	0.056333	-0.017323	-0.624894	-0.273405	-0.520314	0.360307	-0.525997	-0.162644	-0.753029
1804	8.348389	-0.156077	4.639761	-0.542459	0.030870	-0.005464	-0.624758	-0.272574	-0.521132	0.351905	-0.528465	-0.156142	-0.756642
1805	8.564198	-0.178140	4.806424	-0.542670	-0.002520	0.002734	-0.626005	-0.271743	-0.521389	0.343952	-0.530743	-0.149493	-0.760040
1806	8.593829	-0.292782	4.665118	-0.555433	-0.017788	0.004446	-0.627110	-0.272296	-0.520148	0.335326	-0.533935	-0.142983	-0.762906
1807	8.547056	-0.228727	4.814260	-0.561177	-0.057365	-0.000695	-0.627947	-0.270363	-0.520122	0.326930	-0.537008	-0.136513	-0.765574
1808	8.641733	-0.220083	4.746387	-0.554871	-0.057220	-0.018291	-0.628087	-0.270370	-0.517920	0.317764	-0.540595	-0.130477	-0.767958
1809	8.530242	-0.277158	4.780998	-0.561062	-0.030161	-0.020331	-0.628349	-0.273961	-0.516442	0.309116	-0.543028	-0.124111	-0.770820
1810	8.486992	-0.277036	4.756894	-0.564582	-0.026778	0.005254	-0.630149	-0.273409	-0.515322	0.300204	-0.546122	-0.117435	-0.773200
1811	8.487524	-0.236266	4.708118	-0.553653	-0.024156	0.008912	-0.629446	-0.276450	-0.513983	0.292095	-0.548324	-0.110902	-0.775707
1812	8.512247	-0.249017	4.626083	-0.564544	-0.032328	0.022112	-0.632074	-0.276032	-0.513409	0.283358	-0.551398	-0.104036	-0.777718
1813	8.516602	-0.195343	4.712455	-0.563697	-0.039556	0.023939	-0.632070	-0.277275	-0.512734	0.275343	-0.553770	-0.097363	-0.779773
1814	8.560340	-0.200708	4.671384	-0.557404	-0.044881	0.012555	-0.633035	-0.278107	-0.510809	0.266442	-0.556838	-0.090753	-0.781476
1815	8.644561	-0.176725	4.712097	-0.553579	-0.006942	0.002647	-0.634279	-0.276211	-0.511139	0.258287	-0.558442	-0.084410	-0.783776
1816	8.586546	-0.093874	4.764402	-0.569989	0.000572	-0.023250	-0.634413	-0.277179	-0.510597	0.248701	-0.560656	-0.077732	-0.785983
1817	8.531172	-0.059698	4.764095	-0.560980	-0.006612	-0.031069	-0.633853	-0.278835	-0.510894	0.239975	-0.562066	-0.071777	-0.788253
1818	8.569991	-0.103737	4.716214	-0.553743	-0.015684	-0.027385	-0.632473	-0.278707	-0.508839	0.230420	-0.564297	-0.065453	-0.790058
1819	8.577587	-0.104072	4.670303	-0.557435	-0.028310	-0.023809	-0.631502	-0.279538	-0.508580	0.221867	-0.565873	-0.059707	-0.791832
1820	8.532246	-0.152671	4.581513	-0.577570	-0.057050	-0.023879	-0.632057	-0.279263	-0.507747	0.211990	-0.568717	-0.053128	-0.792968
1821	8.652849	-0.148538	4.590970	-0.568421	-0.048118	-0.018494	-0.632891	-0.277879	-0.508552	0.203422	-0.570496	-0.047373	-0.794298
1822	8.682210	-0.132082	4.547259	-0.557709	-0.086118	-0.005740	-0.634553	-0.277607	-0.506060	0.193981	-0.573582	-0.041001	-0.794792
1823	8.784174	-0.145335	4.462709	-0.536016	-0.106037	-0.004457	-0.636074	-0.277746	-0.504674	0.186011	-0.576014	-0.035980	-0.795181
1824	8.840179	-0.078230	4.430478	-0.548796	-0.113141	-0.008079	-0.637737	-0.277197	-0.502455	0.176569	-0.579347	-0.029867	-0.795166
1825	8.790307	-0.049480	4.340831	-0.563273	-0.098537	-0.021610	-0.639949	-0.277755	-0.499142	0.168077	-0.581599	-0.024751	-0.795537
1826	8.744627	-0.068718	4.309698	-0.563120	-0.087939	0.001317	-0.640503	-0.277897	-0.497488	0.158590	-0.584430	-0.018201	-0.795587
1827	8.776111	-0.069008	4.295163	-0.572212	-0.092445	0.006553	-0.641608	-0.278454	-0.495284	0.150514	-0.586476	-0.012759	-0.795756
1828	8.790967	-0.108184	4.227931	-0.561289	-0.093428	0.010227	-0.643135	-0.277214	-0.493609	0.141152	-0.589240	-0.006144	-0.795509
1829	8.833828	-0.185548	4.264978	-0.548345	-0.062951	0.020804	-0.645076	-0.275831	-0.493029	0.133661	-0.590606	-0.000990	-0.795813
1830	8.877301	-0.156766	4.274262	-0.550106	-0.061280	0.036708	-0.646461	-0.275836	-0.490680	0.124827	-0.592684	0.005855	-0.795682
1831	8.836016	-0.185380	4.293965	-0.573543	-0.030508	0.032694	-0.647848	-0.274729	-0.490520	0.117309	-0.593462	0.011471	-0.796185
1832	8.794900	-0.214131	4.291925	-0.565314	-0.017859	0.023854	-0.648546	-0.273072	-0.490498	0.108059	-0.594743	0.018514	-0.796405
1833	8.792799	-0.260419	4.229628	-0.573536	-0.017643	0.004291	-0.648543	-0.273622	-0.490916	0.100176	-0.595183	0.023670	-0.796971
1834	8.821751	-0.306647	4.208361	-0.548059	-0.014190	0.008107	-0.648137	-0.271974	-0.488976	0.090860	-0.596226	0.030258	-0.797084
1835	8.858006	-0.316616	4.196343	-0.557047	0.002091	0.006139	-0.647996	-0.272525	-0.489258	0.083279	-0.596181	0.035070	-0.797749
1836	8.862774	-0.292362	4.215394	-0.538982	-0.012394	0.004674	-0.649650	-0.273624	-0.489807	0.074002	-0.597040	0.041477	-0.797713
1837	8.857324	-0.214267	4.332915	-0.547091	0.002952	0.005372	-0.649373	-0.273624	-0.489809	0.066623	-0.596833	0.045971	-0.798272
1838	8.796141	-0.273308	4.104134	-0.564366	-0.001367	-0.006313	-0.649105	-0.271553	-0.490478	0.056849	-0.597418	0.052664	-0.798177
1839	8.857817	-0.301920	4.227588	-0.555425	-0.028551	0.006347	-0.650767	-0.271001	-0.489359	0.049507	-0.597592	0.057130	-0.798229
1840	8.870481	-0.258856	4.171522	-0.550031	-0.031162	-0.005948	-0.649931	-0.272520	-0.489656	0.039935	-0.598491	0.063558	-0.797606
1841	8.884904	-0.263749	4.176389	-0.564531	-0.026603	-0.004374	-0.649376	-0.273072	-0.489941	0.032397	-0.598525	0.067901	-0.797563
1842	8.878201	-0.162345	4.155939	-0.543569	-0.015935	0.001126	-0.650900	-0.272243	-0.489096	0.022992	-0.599023	0.074311	-0.796945
1843	8.839555	-0.191157	4.146647	-0.553521	-0.006818	-0.006135	-0.650208	-0.272800	-0.488144	0.015620	-0.598613	0.078325	-0.797047
1844	8.863597	-0.263947	4.123267	-0.572552	-0.006807	0.002486	-0.649933	-0.272386	-0.488417	0.005879	-0.598825	0.085207	-0.796313
1845	8.834496	-0.232141	4.156776	-0.535331	-0.010624	0.006479	-0.650066	-0.273488	-0.488702	-0.000982	-0.598332	0.088955	-0.796295
1846	8.867994	-0.297560	4.162293	-0.565302	-0.012298	0.007907	-0.649104	-0.272251	-0.487871	-0.010535	-0.598474	0.095772	-0.795327
1847	8.877964	-0.263947	4.137744	-0.549847	-0.005997	0.000979	-0.648683	-0.273628	-0.488989	-0.017583	-0.597800	0.099567	-0.795244
1848	8.901983	-0.264008	4.152209	-0.553373	0.011125	0.002606	-0.648821	-0.273629	-0.488575	-0.027114	-0.597437	0.106108	-0.794402
1849	8.872838	-0.273368	4.171680	-0.538864	0.011115	-0.004309	-0.647996	-0.272665	-0.488847	-0.034067	-0.596389	0.109548	-0.794455
1850	8.863317	-0.278261	4.152420	-0.568839	0.009440	-0.002882	-0.648545	-0.273211	-0.490224	-0.043850	-0.595909	0.116254	-0.793382
1851	8.848997	-0.280723	4.130722	-0.542481	0.007447	0.004513	-0.649099	-0.273072	-0.490219	-0.050623	-0.594780	0.119761	-0.793304
1852	8.858455	-0.312134	4.140724	-0.567977	-0.003244	0.004278	-0.648543	-0.273483	-0.491328	-0.060233	-0.594338	0.126532	-0.791912
1853	8.892183	-0.302606	4.152653	-0.566084	0.014851	-0.004649	-0.648138	-0.271418	-0.490347	-0.067382	-0.592970	0.130205	-0.791766
1854	8.920398	-0.251287	4.272843	-0.531536	0.022764	-0.000749	-0.647438	-0.273486	-0.491199	-0.076683	-0.592033	0.136287	-0.790597
1855	8.829887	-0.263795	4.113647	-0.553290	0.016411	0.014947	-0.647995	-0.272379	-0.491733	-0.083303	-0.590485	0.139901	-0.790453
1856	8.848613	-0.282835	4.179067	-0.553515	-0.013226	0.004509	-0.648546	-0.272933	-0.490634	-0.092654	-0.589933	0.146431	-0.788639
1857	8.858631	-0.280769	4.133126	-0.567986	-0.005061	0.006063	-0.648280	-0.270729	-0.489926	-0.099472	-0.588608	0.150132	-0.788103
1858	8.858906	-0.317347	4.080381	-0.560695	0.000375	-0.000964	-0.649516	-0.272380	-0.490346	-0.109003	-0.587703	0.156660	-0.786245
1859	8.839428	-0.263765	4.128130	-0.553570	-0.024969	0.008122	-0.649650	-0.273766	-0.488571	-0.115511	-0.586597	0.160139	-0.785440
1860	8.882621	-0.249297	4.166567	-0.553508	-0.014169	0.009834	-0.650072	-0.272668	-0.486217	-0.124711	-0.585765	0.166684	-0.783290
1861	8.891917	-0.253916	4.210094	-0.564260	0.011110	0.009553	-0.650750	-0.275144	-0.488164	-0.131394	-0.583948	0.170192	-0.782800
1862	8.829110	-0.270434	4.210363	-0.548816	0.009202	0.012384	-0.650619	-0.273769	-0.486912	-0.140539	-0.582616	0.176608	-0.780780
1863	8.812154	-0.301784	4.203487	-0.560575	0.014637	0.014860	-0.649234	-0.274460	-0.487480	-0.147062	-0.580617	0.180055	-0.780280
1864	8.877235	-0.316676	4.205982	-0.545998	0.021782	0.014998	-0.650347	-0.272806	-0.486216	-0.156137	-0.578954	0.186393	-0.778261
1865	8.886832	-0.311844	4.215580	-0.567768	0.027293	0.014711	-0.650067	-0.273491	-0.487739	-0.162751	-0.576617	0.189872	-0.777801
1866	8.843281	-0.292088	4.239578	-0.550407	0.050727	0.004147	-0.649519	-0.272250	-0.488006	-0.172109	-0.574396	0.196030	-0.775899
1867	8.829073	-0.289794	4.205747	-0.554181	0.034656	-0.009953	-0.648273	-0.272246	-0.490079	-0.178940	-0.571958	0.198961	-0.775409
1868	8.804822	-0.335595	4.199042	-0.557007	0.018479	-0.013436	-0.648693	-0.271002	-0.490338	-0.188468	-0.570143	0.205101	-0.772884
1869	8.809706	-0.355062	4.182341	-0.560666	0.007588	-0.002797	-0.648552	-0.271554	-0.490620	-0.195132	-0.567942	0.208296	-0.771996
1870	8.879650	-0.336082	4.196531	-0.555245	0.007627	-0.008910	-0.647443	-0.272244	-0.491323	-0.204472	-0.566146	0.214466	-0.769204
1871	8.819132	-0.316159	4.230215	-0.557070	0.007636	-0.009828	-0.648820	-0.273342	-0.492150	-0.211190	-0.563861	0.217514	-0.768211
1872	8.833611	-0.335641	4.220748	-0.560626	0.014782	-0.001066	-0.648816	-0.273750	-0.494080	-0.220444	-0.561759	0.223788	-0.765343
1873	8.838759	-0.369863	4.163139	-0.558964	-0.003084	-0.018630	-0.649652	-0.272650	-0.492274	-0.227262	-0.559540	0.226814	-0.764082
1874	8.773265	-0.369178	4.206707	-0.551657	0.001329	-0.013279	-0.648679	-0.273473	-0.494491	-0.236482	-0.557602	0.232832	-0.760885
1875	8.859674	-0.403278	4.250461	-0.550777	-0.012344	0.004519	-0.648814	-0.274301	-0.494361	-0.242810	-0.555324	0.236040	-0.759568
1876	8.838607	-0.330961	4.201361	-0.546213	-0.003273	-0.004323	-0.648533	-0.275265	-0.495061	-0.251750	-0.553310	0.242057	-0.756226
1877	8.829094	-0.318895	4.189159	-0.547990	0.002125	-0.002607	-0.648539	-0.274026	-0.494222	-0.258232	-0.550733	0.245082	-0.754946
1878	8.860249	-0.301951	4.225169	-0.555184	0.016595	-0.004543	-0.649087	-0.274988	-0.494916	-0.267304	-0.548243	0.251089	-0.751620
1879	8.800014	-0.325885	4.201356	-0.556935	0.025606	-0.004633	-0.647987	-0.273893	-0.493125	-0.274038	-0.545141	0.254121	-0.750431
1880	8.862779	-0.369924	4.177603	-0.554369	0.001321	-0.009753	-0.650063	-0.272775	-0.495987	-0.283027	-0.542777	0.260100	-0.746751
1881	8.838046	-0.359589	4.259666	-0.558674	0.038213	-0.002960	-0.648115	-0.275677	-0.496031	-0.289832	-0.539329	0.263127	-0.745578
1882	8.833055	-0.349647	4.283742	-0.558808	0.022109	-0.013487	-0.648526	-0.275017	-0.498578	-0.298952	-0.536513	0.268972	-0.741914
1883	8.779948	-0.383230	4.269692	-0.542531	0.007592	-0.011453	-0.647005	-0.275022	-0.498177	-0.305556	-0.533517	0.271875	-0.740324
1884	8.837854	-0.366621	4.279093	-0.571486	0.023907	-0.006571	-0.647006	-0.274884	-0.498038	-0.314638	-0.530424	0.277919	-0.736487
1885	8.872039	-0.311414	4.254272	-0.560590	0.031183	-0.018858	-0.647563	-0.274058	-0.497200	-0.321687	-0.526864	0.280899	-0.734866
1886	8.838458	-0.272588	4.246635	-0.566051	0.036725	-0.031342	-0.646175	-0.275019	-0.499697	-0.331057	-0.523615	0.286467	-0.730866
1887	8.814280	-0.269973	4.253886	-0.555231	0.027725	-0.038242	-0.646171	-0.275847	-0.499706	-0.338331	-0.520093	0.289225	-0.728961
1888	8.876918	-0.238776	4.282447	-0.556964	0.037555	-0.027692	-0.645475	-0.276810	-0.500960	-0.347465	-0.516732	0.294637	-0.724876
1889	8.809935	-0.173387	4.238318	-0.555024	0.065602	-0.041999	-0.643124	-0.276955	-0.500566	-0.355036	-0.512523	0.297133	-0.723175
1890	8.689116	-0.184616	4.253101	-0.553388	0.044100	-0.057798	-0.644501	-0.277912	-0.502354	-0.364505	-0.509128	0.302084	-0.718797
1891	8.737287	-0.179996	4.267481	-0.546056	0.043877	-0.036470	-0.643388	-0.279151	-0.504027	-0.371799	-0.505095	0.304706	-0.716798
1892	8.683830	-0.181788	4.313478	-0.560737	0.004022	-0.006332	-0.642835	-0.279292	-0.503757	-0.380258	-0.501771	0.310524	-0.712183
1893	8.770811	-0.218777	4.282365	-0.549829	0.002145	-0.002640	-0.641868	-0.279017	-0.504037	-0.386877	-0.497948	0.313899	-0.709818
1894	8.809288	-0.175285	4.320485	-0.560773	0.000449	-0.008054	-0.641447	-0.280674	-0.503920	-0.395235	-0.494558	0.319669	-0.704992
1895	8.727258	-0.169935	4.320535	-0.555256	0.016727	-0.018721	-0.642547	-0.281772	-0.505161	-0.402257	-0.490434	0.322891	-0.702428
1896	8.703424	-0.150637	4.291359	-0.560812	0.001476	-0.023116	-0.642264	-0.283431	-0.504355	-0.410723	-0.486995	0.328444	-0.697328
1897	8.722618	-0.160362	4.301106	-0.546309	-0.006757	-0.016702	-0.641719	-0.281499	-0.504752	-0.417505	-0.483100	0.331796	-0.694417
1898	8.809610	-0.228868	4.253434	-0.546354	-0.017576	-0.014855	-0.640064	-0.280537	-0.504617	-0.425479	-0.479866	0.337323	-0.689137
1899	8.789742	-0.218594	4.330659	-0.542656	-0.006818	-0.011346	-0.639374	-0.280121	-0.505719	-0.432181	-0.475813	0.340724	-0.686097
1900	8.736778	-0.145651	4.349244	-0.571749	-0.015806	0.000752	-0.641307	-0.280670	-0.505435	-0.440080	-0.472105	0.346667	-0.680638
1901	8.760950	-0.184615	4.325486	-0.559060	-0.012099	-0.016814	-0.641033	-0.280118	-0.505431	-0.446996	-0.467862	0.350327	-0.677179
1902	8.753551	-0.191711	4.342487	-0.565378	-0.012184	-0.004506	-0.641863	-0.279837	-0.506523	-0.454809	-0.464070	0.356029	-0.671589
1903	8.789610	-0.213639	4.349932	-0.569852	-0.003181	-0.001071	-0.640623	-0.279015	-0.505560	-0.461687	-0.459331	0.359935	-0.668062
1904	8.763251	-0.203929	4.330531	-0.560853	-0.021311	0.006220	-0.641174	-0.279289	-0.505834	-0.469120	-0.455502	0.365687	-0.662358
1905	8.753731	-0.218518	4.306546	-0.549863	-0.010600	0.011588	-0.641730	-0.278738	-0.504999	-0.475603	-0.450795	0.369545	-0.658804
1906	8.787535	-0.233289	4.297001	-0.551676	-0.012422	0.015122	-0.642839	-0.278042	-0.505946	-0.482774	-0.446753	0.375098	-0.653179
1907	8.814193	-0.233548	4.282472	-0.546205	-0.002421	0.002745	-0.643398	-0.276802	-0.504966	-0.489407	-0.441883	0.378786	-0.649416
1908	8.818044	-0.223091	4.412816	-0.558863	0.012068	0.000735	-0.642567	-0.277078	-0.505526	-0.496883	-0.437443	0.383990	-0.643663
1909	8.785668	-0.277344	4.205686	-0.563573	-0.028550	0.011541	-0.642567	-0.277219	-0.504701	-0.503349	-0.432505	0.388268	-0.639396
1910	8.869250	-0.301399	4.307316	-0.550039	-0.041231	0.012671	-0.643262	-0.275971	-0.505922	-0.510049	-0.428633	0.393913	-0.633211
1911	8.831444	-0.267877	4.220016	-0.569956	-0.032126	0.012383	-0.643681	-0.275705	-0.502751	-0.516518	-0.423510	0.398335	-0.628632
1912	8.833652	-0.282268	4.239501	-0.546351	-0.028547	0.002904	-0.644234	-0.275563	-0.503571	-0.523270	-0.419482	0.403638	-0.622334
1913	8.819415	-0.262984	4.217561	-0.557162	-0.014080	0.002689	-0.644646	-0.276253	-0.503299	-0.529877	-0.414182	0.407644	-0.617666
1914	8.833763	-0.272664	4.229730	-0.533608	-0.021351	-0.002297	-0.645759	-0.274875	-0.501763	-0.536504	-0.410134	0.412588	-0.611330
1915	8.858197	-0.311841	4.172150	-0.562627	-0.013969	-0.006218	-0.645763	-0.274049	-0.501204	-0.543237	-0.404686	0.416593	-0.606278
1916	8.819023	-0.301445	4.249399	-0.591577	0.001383	0.003954	-0.646311	-0.275010	-0.502311	-0.550297	-0.399569	0.421953	-0.599561
1917	8.809819	-0.282359	4.200878	-0.565358	-0.017630	0.000842	-0.646037	-0.274460	-0.501757	-0.556881	-0.393911	0.426086	-0.594280
1918	8.828995	-0.296917	4.210679	-0.562589	-0.012268	0.004382	-0.646595	-0.273356	-0.501328	-0.563428	-0.389159	0.431152	-0.587547
1919	8.843475	-0.316399	4.201212	-0.575295	-0.012222	0.006003	-0.647424	-0.273773	-0.499950	-0.570015	-0.383119	0.435369	-0.582027
1920	8.838519	-0.355043	4.199234	-0.554388	-0.005019	-0.004418	-0.649361	-0.273353	-0.500481	-0.576503	-0.378345	0.440090	-0.575170
1921	8.833767	-0.340530	4.196663	-0.558930	-0.008666	0.002629	-0.648262	-0.271701	-0.499923	-0.582965	-0.372321	0.444029	-0.569532
1922	8.870076	-0.316612	4.193931	-0.531675	-0.006072	0.001173	-0.649096	-0.270733	-0.500044	-0.589049	-0.367671	0.448447	-0.562791
1923	8.867711	-0.328754	4.181990	-0.565216	0.000331	0.007817	-0.647431	-0.272397	-0.498560	-0.595505	-0.361275	0.452362	-0.556977
1924	8.843644	-0.331079	4.172384	-0.557155	-0.015880	0.002699	-0.648540	-0.271708	-0.497719	-0.601504	-0.356319	0.457093	-0.549814
1925	8.834161	-0.336003	4.148291	-0.536170	-0.002482	0.004630	-0.649647	-0.271428	-0.497983	-0.607675	-0.350188	0.460661	-0.543958
1926	8.820844	-0.327161	4.003249	-0.557144	-0.019496	0.004494	-0.650338	-0.271703	-0.497705	-0.613452	-0.345154	0.465344	-0.536656
1927	8.766028	-0.325424	4.225577	-0.549651	0.012721	0.022940	-0.648535	-0.272810	-0.498143	-0.619568	-0.338392	0.468955	-0.530762
1928	8.862785	-0.394082	4.163397	-0.555206	-0.012558	0.032775	-0.649238	-0.270466	-0.497150	-0.624920	-0.332944	0.473621	-0.523743
1929	8.889723	-0.370332	4.124440	-0.553458	-0.014202	0.015123	-0.650204	-0.270880	-0.496459	-0.630779	-0.326365	0.477503	-0.517296
1930	8.838856	-0.340774	4.162834	-0.553531	-0.015866	-0.000799	-0.649929	-0.270747	-0.494946	-0.636263	-0.321199	0.481859	-0.509718
1931	8.839045	-0.350622	4.133952	-0.571521	0.001163	0.018348	-0.649514	-0.270885	-0.495226	-0.642231	-0.314072	0.485684	-0.503000
1932	8.838970	-0.360256	4.138891	-0.567995	-0.006802	0.000744	-0.651311	-0.270602	-0.496172	-0.647689	-0.308521	0.489965	-0.495225
1933	8.877285	-0.428122	4.144429	-0.538916	-0.010616	0.009068	-0.650905	-0.269091	-0.494371	-0.653297	-0.301900	0.493481	-0.488402
1934	8.860353	-0.408595	4.158730	-0.542510	-0.005227	0.012530	-0.650354	-0.268820	-0.493272	-0.658316	-0.296462	0.497444	-0.480914
1935	8.867818	-0.389433	4.139178	-0.548042	-0.012301	0.001013	-0.651872	-0.269367	-0.493541	-0.663901	-0.289706	0.500946	-0.473665
1936	8.851038	-0.389418	4.124704	-0.542581	-0.003190	-0.013136	-0.649797	-0.269649	-0.493284	-0.669004	-0.284421	0.504614	-0.465728
1937	8.879659	-0.389326	4.168154	-0.555226	0.002149	0.000841	-0.651734	-0.269229	-0.493678	-0.674625	-0.277326	0.507896	-0.458272
1938	8.877433	-0.389463	4.143998	-0.553434	0.000388	-0.004434	-0.651597	-0.268954	-0.493401	-0.679552	-0.271693	0.511542	-0.450241
1939	8.858238	-0.370043	4.138975	-0.553429	0.007699	-0.015980	-0.652698	-0.270335	-0.492444	-0.685204	-0.264644	0.514537	-0.442392
1940	8.858369	-0.355606	4.129149	-0.538872	0.003897	-0.001630	-0.650767	-0.269373	-0.492449	-0.689871	-0.259069	0.517893	-0.434452
1941	8.834256	-0.370012	4.119678	-0.569758	0.002232	-0.001103	-0.653120	-0.268678	-0.492423	-0.695241	-0.251599	0.521073	-0.426405
1942	8.838832	-0.406194	4.134572	-0.553511	-0.012215	-0.006136	-0.652706	-0.268262	-0.493248	-0.699654	-0.245930	0.524627	-0.418055
1943	8.850963	-0.389357	4.134368	-0.555271	0.000458	-0.011538	-0.652429	-0.268542	-0.492290	-0.704830	-0.238704	0.527534	-0.409808
1944	8.825346	-0.392368	4.013634	-0.548054	-0.014040	-0.006057	-0.652851	-0.267163	-0.491584	-0.708994	-0.233049	0.530936	-0.401400
1945	8.819222	-0.347657	4.201594	-0.549771	-0.003418	0.015085	-0.651613	-0.265787	-0.491167	-0.713696	-0.225581	0.533853	-0.393386
1946	8.862516	-0.444761	4.173627	-0.553544	-0.019455	-0.002556	-0.653540	-0.267996	-0.489661	-0.717594	-0.219785	0.537262	-0.384842
1947	8.892183	-0.387352	4.110130	-0.562573	-0.008560	-0.006250	-0.653263	-0.268554	-0.487880	-0.722262	-0.212337	0.540122	-0.376189
1948	8.877675	-0.360576	4.126763	-0.575191	0.007701	-0.004729	-0.653401	-0.268555	-0.487604	-0.726349	-0.205978	0.543150	-0.367393
1949	8.839070	-0.379643	4.114967	-0.549793	-0.003268	0.000926	-0.654926	-0.266657	-0.487651	-0.730749	-0.198542	0.545728	-0.358842
1950	8.887166	-0.394353	4.129563	-0.556936	0.003754	0.025576	-0.654645	-0.267483	-0.488487	-0.734288	-0.192084	0.548657	-0.350572
1951	8.872669	-0.418485	4.120188	-0.539695	0.011062	0.005381	-0.655475	-0.267761	-0.487383	-0.738560	-0.184606	0.550832	-0.342103
1952	8.863053	-0.408759	4.120092	-0.567883	0.003948	0.009517	-0.655201	-0.267209	-0.487379	-0.742044	-0.178101	0.553628	-0.333388
1953	8.872705	-0.370039	4.138976	-0.569722	0.003991	0.005963	-0.654783	-0.268461	-0.484643	-0.746117	-0.170189	0.555960	-0.324429
1954	8.877389	-0.357836	4.162993	-0.562406	0.012049	0.007770	-0.655892	-0.267489	-0.485588	-0.749462	-0.163675	0.558443	-0.315687
1955	8.858000	-0.369765	4.167984	-0.546001	0.018234	0.012341	-0.655617	-0.267354	-0.485038	-0.753344	-0.155936	0.560271	-0.307007
1956	8.828985	-0.374384	4.172907	-0.556866	0.014526	0.029038	-0.656440	-0.268731	-0.485458	-0.756354	-0.149200	0.562602	-0.298574
1957	8.834064	-0.367349	4.143829	-0.569690	0.000237	0.021902	-0.657684	-0.268868	-0.485037	-0.759816	-0.141097	0.564713	-0.289604
1958	8.872685	-0.374871	4.139030	-0.567840	0.005639	0.021898	-0.656855	-0.269010	-0.484357	-0.762581	-0.134281	0.567072	-0.280834
1959	8.848375	-0.372151	4.163192	-0.542447	0.007445	0.008024	-0.657964	-0.268456	-0.484068	-0.765891	-0.126715	0.568714	-0.271880
1960	8.838740	-0.347867	4.172598	-0.560657	0.002141	0.006075	-0.656858	-0.268320	-0.484075	-0.768467	-0.120164	0.570893	-0.262870
1961	8.807023	-0.378897	4.201979	-0.560602	0.007485	0.012223	-0.656306	-0.268328	-0.482152	-0.771565	-0.112287	0.572470	-0.253685
1962	8.804932	-0.422769	4.139655	-0.549801	-0.010571	0.010688	-0.659906	-0.267213	-0.482939	-0.773727	-0.105876	0.574650	-0.244775
1963	8.847636	-0.398211	4.245629	-0.582435	-0.003325	0.023538	-0.658381	-0.268327	-0.481035	-0.776452	-0.097609	0.576347	-0.235413
1964	8.867825	-0.418439	4.122610	-0.568961	-0.010238	-0.015179	-0.661290	-0.266936	-0.482100	-0.778549	-0.091161	0.578409	-0.225820
1965	8.887278	-0.384749	4.119792	-0.533352	0.012893	-0.000741	-0.660176	-0.269151	-0.480892	-0.781239	-0.083902	0.579400	-0.216614
1966	8.815330	-0.336182	4.085522	-0.564284	0.004927	-0.001061	-0.661840	-0.268465	-0.478532	-0.783215	-0.077262	0.581073	-0.207266
1967	8.843934	-0.389399	4.105406	-0.547953	0.002162	-0.002624	-0.661283	-0.269433	-0.478271	-0.785574	-0.069894	0.582121	-0.197797
1968	8.858539	-0.435642	4.067245	-0.555059	0.016453	0.014896	-0.662251	-0.269572	-0.477440	-0.787385	-0.063140	0.583441	-0.188771
1969	8.935188	-0.438088	4.139651	-0.555099	0.007369	0.023810	-0.662395	-0.268330	-0.477150	-0.789474	-0.055384	0.584298	-0.179607
1970	8.862923	-0.413500	4.134642	-0.578763	0.009437	0.005816	-0.663225	-0.268470	-0.475907	-0.791039	-0.048366	0.585647	-0.170106
1971	8.870195	-0.345709	4.162868	-0.554252	0.016643	-0.006317	-0.661838	-0.269438	-0.476340	-0.793099	-0.041014	0.586143	-0.160461
1972	8.829136	-0.379354	4.151218	-0.564258	0.018584	-0.017074	-0.663078	-0.270123	-0.477164	-0.794601	-0.034443	0.587114	-0.150733
1973	8.867674	-0.413470	4.144299	-0.573356	0.007690	-0.002956	-0.662949	-0.268052	-0.477419	-0.796317	-0.026848	0.587628	-0.140899
1974	8.877383	-0.408728	4.139401	-0.553279	0.021996	-0.001036	-0.662117	-0.268607	-0.477155	-0.797575	-0.020240	0.588360	-0.131518
1975	8.834150	-0.394079	4.119967	-0.560628	0.014932	-0.013470	-0.663224	-0.268606	-0.476596	-0.799156	-0.013032	0.588537	-0.121669
1976	8.843934	-0.389399	4.105406	-0.582369	0.018545	-0.003128	-0.662945	-0.268880	-0.477427	-0.800159	-0.005982	0.589231	-0.111881
1977	8.858228	-0.418424	4.115375	-0.553346	0.014867	-0.009844	-0.662394	-0.268469	-0.476877	-0.801488	0.001063	0.589214	-0.102185
1978	8.901402	-0.399094	4.158589	-0.576880	0.027549	-0.004880	-0.663365	-0.267776	-0.477137	-0.802366	0.008031	0.589581	-0.092407
1979	8.785549	-0.393501	4.163514	-0.548029	0.000512	-0.020323	-0.661837	-0.269295	-0.477853	-0.803315	0.014747	0.589610	-0.082629
1980	8.782639	-0.385810	4.231081	-0.556948	0.016561	0.002472	-0.660450	-0.270265	-0.477873	-0.803831	0.021462	0.589949	-0.073186
1981	8.870499	-0.399277	4.098232	-0.533476	0.000423	-0.016594	-0.662662	-0.270259	-0.477994	-0.804560	0.027889	0.589790	-0.063672
1982	8.928159	-0.333994	4.162660	-0.546207	0.007795	-0.027387	-0.662383	-0.271091	-0.477179	-0.804802	0.034066	0.590112	-0.053865
1983	8.805206	-0.316350	4.155379	-0.562445	0.016725	-0.011731	-0.659887	-0.272892	-0.476804	-0.805488	0.040923	0.589549	-0.044120
1984	8.821743	-0.321015	4.198897	-0.553346	0.018451	-0.008096	-0.661545	-0.272745	-0.478303	-0.805609	0.047450	0.589534	-0.034523
1985	8.870880	-0.348689	4.073507	-0.553303	0.012909	0.007875	-0.659616	-0.271091	-0.479127	-0.806032	0.054274	0.588837	-0.025254
1986	8.896533	-0.321471	4.201219	-0.555228	0.011309	-0.013366	-0.659337	-0.271783	-0.478586	-0.805850	0.060759	0.588789	-0.015555
1987	8.833491	-0.349917	4.225780	-0.576232	-0.013933	-0.001974	-0.659057	-0.272194	-0.479968	-0.805730	0.067708	0.588370	-0.005947
1988	8.838418	-0.299132	4.237288	-0.558786	0.002848	0.026442	-0.658505	-0.271919	-0.479832	-0.805216	0.074702	0.588249	0.003141
1989	8.766292	-0.262539	4.220064	-0.564218	0.009231	0.020137	-0.659610	-0.272472	-0.478728	-0.805184	0.081590	0.587258	0.012216
1990	8.814594	-0.272569	4.210447	-0.564981	0.016175	0.050173	-0.659337	-0.271926	-0.477211	-0.804611	0.088947	0.586727	0.021007
1991	8.838728	-0.311502	4.191521	-0.560517	-0.003763	0.060964	-0.658787	-0.271095	-0.478445	-0.804260	0.096127	0.585720	0.029284
1992	8.819426	-0.359857	4.167925	-0.566006	-0.007264	0.052066	-0.658792	-0.269712	-0.479119	-0.803202	0.103517	0.585412	0.038000
1993	8.857746	-0.367135	4.201780	-0.556941	-0.005438	0.045089	-0.660318	-0.268886	-0.477585	-0.802653	0.110322	0.584314	0.046410
1994	8.780338	-0.395582	4.211865	-0.553363	-0.014460	0.043397	-0.659625	-0.269445	-0.475944	-0.801328	0.117394	0.584002	0.055084
1995	8.752274	-0.447023	4.072347	-0.557064	-0.028826	0.039897	-0.660179	-0.269724	-0.474567	-0.800333	0.124037	0.583144	0.063446
1996	8.830614	-0.422236	4.250751	-0.566183	-0.028779	0.039801	-0.661705	-0.268618	-0.473993	-0.798603	0.131265	0.582906	0.072272
1997	8.850289	-0.492945	4.169369	-0.526323	-0.043270	0.027970	-0.663232	-0.267517	-0.471768	-0.797346	0.137168	0.582210	0.080346
1998	8.843355	-0.422860	4.163764	-0.568086	-0.043149	0.036335	-0.662961	-0.266556	-0.470384	-0.795243	0.144380	0.582056	0.089187
1999	8.872969	-0.399338	4.090981	-0.539042	-0.045034	0.031391	-0.665727	-0.267392	-0.465967	-0.793788	0.150391	0.581225	0.097262
2000	8.898767	-0.466763	4.154516	-0.553605	-0.045803	0.024142	-0.666975	-0.266564	-0.465123	-0.791477	0.157206	0.581029	0.106091
2001	8.935275	-0.464818	4.115789	-0.558884	-0.034317	0.052328	-0.666838	-0.266567	-0.464298	-0.789988	0.163617	0.579784	0.114010
2002	8.824255	-0.408363	4.144300	-0.546125	-0.032700	0.064835	-0.667946	-0.266571	-0.462225	-0.787752	0.170727	0.579126	0.122116
2003	8.838861	-0.493387	4.087245	-0.555296	-0.034184	0.034654	-0.669062	-0.264645	-0.459444	-0.786096	0.176737	0.577816	0.130179
2004	8.867956	-0.423393	4.103337	-0.553549	-0.046866	0.041844	-0.670026	-0.266449	-0.455876	-0.783428	0.183700	0.577298	0.138647
2005	8.868143	-0.418698	4.081540	-0.564435	-0.045010	0.041707	-0.671267	-0.267557	-0.453676	-0.781498	0.189816	0.575975	0.146569
2006	8.909345	-0.406982	4.064442	-0.551799	-0.057671	0.041058	-0.675420	-0.267284	-0.449788	-0.778522	0.196737	0.575491	0.154946
2007	8.912374	-0.368720	4.003610	-0.571851	-0.059204	0.022264	-0.675696	-0.267701	-0.448689	-0.776209	0.202637	0.574312	0.163105
2008	8.912086	-0.395145	4.028066	-0.560962	-0.046403	-0.004231	-0.676804	-0.267848	-0.445378	-0.772987	0.209100	0.573658	0.172291
2009	8.907606	-0.392973	3.984559	-0.555455	-0.041070	0.001110	-0.679147	-0.269919	-0.443592	-0.770752	0.214295	0.572201	0.180566
2010	8.838367	-0.553579	4.121741	-0.564475	-0.028376	-0.005307	-0.679148	-0.269920	-0.443042	-0.767523	0.220691	0.571110	0.189834
2011	8.859480	-0.504271	3.913384	-0.554575	-0.051910	0.002936	-0.679693	-0.272132	-0.441684	-0.765054	0.225808	0.569674	0.197928
2012	8.878657	-0.390374	3.984569	-0.558212	-0.029975	-0.029073	-0.679414	-0.272547	-0.441690	-0.761546	0.231791	0.568589	0.207427
2013	8.977063	-0.540832	3.981283	-0.561959	-0.053401	-0.026318	-0.679833	-0.271720	-0.440991	-0.758788	0.236568	0.567135	0.215949
2014	9.014043	-0.435053	3.931733	-0.557375	-0.033406	-0.046711	-0.680790	-0.274762	-0.438675	-0.754974	0.242298	0.566036	0.225633
2015	8.968488	-0.357446	3.930928	-0.547311	-0.019024	-0.048450	-0.680785	-0.276423	-0.437178	-0.752456	0.246324	0.564086	0.234397
2016	8.956626	-0.333299	3.916178	-0.553680	-0.024464	-0.041413	-0.678850	-0.276433	-0.435403	-0.748594	0.251965	0.562686	0.243937
2017	8.956794	-0.318893	3.901521	-0.548245	-0.031777	-0.032455	-0.679673	-0.278088	-0.435276	-0.745888	0.256126	0.560701	0.252320
2018	8.937438	-0.420526	3.859193	-0.562788	-0.033450	-0.039707	-0.680647	-0.277267	-0.432508	-0.741698	0.261912	0.559228	0.261821
2019	9.019461	-0.447682	3.849722	-0.560838	-0.024649	-0.016724	-0.681478	-0.276711	-0.433046	-0.738966	0.266302	0.556844	0.270068
2020	8.975785	-0.391470	3.907138	-0.557084	-0.014053	0.004482	-0.681205	-0.276444	-0.430430	-0.735073	0.272337	0.554731	0.278879
2021	8.975730	-0.405968	3.907300	-0.553446	-0.012245	0.001857	-0.682854	-0.278926	-0.430030	-0.732506	0.276664	0.551964	0.286754
2022	9.000364	-0.408868	3.839670	-0.578826	-0.006703	0.002411	-0.682719	-0.278693	-0.429407	-0.728383	0.282894	0.549484	0.295797
2023	9.034450	-0.419020	3.796249	-0.560692	-0.010340	-0.002654	-0.683822	-0.279938	-0.427759	-0.725646	0.287191	0.546530	0.303751
2024	9.005894	-0.411893	3.747887	-0.560614	0.005957	-0.011603	-0.682989	-0.280629	-0.428323	-0.721500	0.292864	0.543906	0.312786
2025	9.073481	-0.388096	3.757195	-0.567860	0.013248	-0.016139	-0.682989	-0.280490	-0.428322	-0.718762	0.296906	0.540497	0.321078
2026	9.111189	-0.334284	3.899090	-0.550487	0.048490	-0.036491	-0.683545	-0.279937	-0.428174	-0.714797	0.301829	0.537325	0.330524
2027	8.991181	-0.275885	3.843030	-0.565071	0.038623	-0.034846	-0.682162	-0.279659	-0.429972	-0.712097	0.305394	0.533520	0.339129
2028	8.949833	-0.183263	3.929029	-0.560513	0.032982	-0.011758	-0.680495	-0.281040	-0.430825	-0.707891	0.310762	0.530203	0.348140
2029	8.947351	-0.280139	3.891457	-0.546038	0.026715	-0.023947	-0.682157	-0.280201	-0.433144	-0.705122	0.314188	0.526479	0.356243
2030	8.962264	-0.176364	3.885447	-0.538604	0.050917	-0.013376	-0.681595	-0.282554	-0.431520	-0.701062	0.319036	0.522931	0.365063
2031	8.879615	-0.165664	3.967584	-0.571281	0.048221	0.001278	-0.681032	-0.284622	-0.432922	-0.698407	0.322867	0.518407	0.373146
2032	8.802078	-0.089788	4.044154	-0.583019	0.059925	0.007251	-0.679917	-0.286698	-0.432126	-0.694131	0.328415	0.514130	0.382093
2033	8.834967	-0.152288	4.129368	-0.560336	0.050708	0.018184	-0.680464	-0.287797	-0.433510	-0.691563	0.332185	0.509385	0.389771
2034	8.854122	-0.142593	4.153395	-0.571110	0.057728	0.044558	-0.680455	-0.289867	-0.433807	-0.687457	0.337893	0.504841	0.397953
2035	8.811340	-0.133157	4.073618	-0.564154	0.000865	0.052062	-0.679348	-0.290708	-0.430657	-0.684486	0.342402	0.500373	0.404803
2036	8.898476	-0.090290	4.060943	-0.547898	-0.021870	0.068339	-0.682940	-0.291947	-0.429128	-0.679770	0.348600	0.496819	0.411779
2037	8.805285	-0.296941	4.152766	-0.546970	-0.029217	0.080730	-0.683628	-0.293337	-0.425833	-0.676715	0.353362	0.492569	0.417814
2038	8.795152	-0.412827	4.158905	-0.582332	-0.052995	0.137062	-0.685147	-0.294447	-0.423217	-0.671870	0.360894	0.488547	0.423873
2039	8.693601	-0.414452	4.183219	-0.549701	-0.071297	0.149919	-0.687782	-0.293627	-0.418508	-0.668831	0.366688	0.484216	0.428649
2040	9.283084	-0.362957	4.123871	-0.553450	-0.074616	0.128794	-0.692210	-0.293626	-0.415721	-0.663764	0.373865	0.480678	0.434270
2041	9.094659	-0.373729	4.143572	-0.546234	-0.063524	0.091615	-0.694842	-0.293636	-0.410882	-0.660178	0.378947	0.476581	0.439811
2042	8.985872	-0.290483	4.208022	-0.549806	-0.045418	0.082601	-0.694577	-0.291717	-0.406597	-0.654873	0.385305	0.472924	0.446122
2043	8.867531	-0.437506	4.149419	-0.562664	-0.050378	0.038208	-0.696792	-0.292000	-0.403004	-0.650670	0.389933	0.468776	0.452581
2044	8.892139	-0.578621	4.020495	-0.560852	-0.026436	-0.019426	-0.696232	-0.293800	-0.401787	-0.644386	0.395222	0.465444	0.460356
2045	8.878354	-0.564550	3.938211	-0.562607	-0.026563	-0.004404	-0.696224	-0.295735	-0.401257	-0.639854	0.399201	0.461152	0.467509
2046	8.999079	-0.390857	4.013425	-0.542410	0.007461	0.010706	-0.698440	-0.295321	-0.399721	-0.634153	0.404130	0.457194	0.474871
2047	8.879813	-0.454724	4.113355	-0.555324	0.022698	-0.075386	-0.697330	-0.295731	-0.401661	-0.629283	0.406865	0.452745	0.483203
2048	8.843167	-0.488064	4.154848	-0.546191	0.052742	-0.115286	-0.695103	-0.298766	-0.403912	-0.622595	0.410165	0.449067	0.492423
2049	8.867360	-0.403436	4.187696	-0.538718	0.111638	-0.155355	-0.693442	-0.298203	-0.408324	-0.617683	0.411047	0.444114	0.502267
2050	8.807867	-0.392095	4.395428	-0.560961	0.203809	-0.175664	-0.689012	-0.297915	-0.415239	-0.611423	0.412366	0.438746	0.513437
2051	9.423084	-0.515093	4.666573	-0.549781	0.276199	-0.209497	-0.682076	-0.300937	-0.424822	-0.607076	0.411156	0.431839	0.525285
2052	8.796840	-0.308512	4.611953	-0.560253	0.326320	-0.174641	-0.676529	-0.302017	-0.436577	-0.601661	0.411051	0.424774	0.537223
2053	8.572890	-0.037977	4.370047	-0.559239	0.322367	-0.137450	-0.670018	-0.302553	-0.445994	-0.598094	0.409998	0.416323	0.548508
2054	8.584436	0.137355	4.211033	-0.568489	0.321042	-0.183518	-0.663637	-0.305299	-0.455432	-0.592207	0.409827	0.409102	0.560329
2055	8.439282	0.225814	4.299634	-0.560049	0.240232	-0.220101	-0.656158	-0.306119	-0.463345	-0.586695	0.408952	0.402026	0.571771
2056	8.657207	-0.120797	4.349114	-0.554973	0.157068	-0.191224	-0.650886	-0.308593	-0.470294	-0.579266	0.410262	0.396766	0.581991
2057	9.011546	0.008173	4.463171	-0.546226	0.082721	-0.139273	-0.647145	-0.309417	-0.474599	-0.573226	0.411661	0.390794	0.590955
2058	8.771633	-0.005991	4.275199	-0.557479	0.028869	-0.158578	-0.644655	-0.308998	-0.477642	-0.564953	0.414643	0.386568	0.599554
2059	8.708133	0.121052	4.433325	-0.561381	-0.012647	-0.149526	-0.642704	-0.312032	-0.480029	-0.557630	0.417260	0.381393	0.607851
2060	8.602734	0.218034	4.379231	-0.550643	-0.039751	-0.147471	-0.641601	-0.310928	-0.480714	-0.548840	0.420963	0.377793	0.615497
2061	8.280208	0.391470	4.353567	-0.554581	-0.068273	-0.182770	-0.640215	-0.311481	-0.481556	-0.540444	0.423912	0.373408	0.623527
2062	8.309508	0.480687	4.352532	-0.551236	-0.107845	-0.191317	-0.639102	-0.312861	-0.482405	-0.530418	0.428013	0.370775	0.630863
2063	8.937914	0.514721	4.245006	-0.567855	-0.172944	-0.148511	-0.637580	-0.313562	-0.480359	-0.521247	0.432642	0.366860	0.637601
2064	9.345870	0.356453	4.463669	-0.541989	-0.133985	-0.082932	-0.640208	-0.314119	-0.476903	-0.512310	0.437646	0.363566	0.643292
2065	9.036537	0.390268	4.536187	-0.546553	-0.083303	0.088261	-0.642695	-0.314806	-0.476202	-0.506740	0.442610	0.356763	0.648098
2066	8.444246	0.286265	4.311033	-0.557988	-0.014501	0.050426	-0.644088	-0.312174	-0.477954	-0.500108	0.447106	0.350783	0.653406
2067	8.593835	0.474395	4.405375	-0.564517	-0.016869	0.019452	-0.646727	-0.309404	-0.478870	-0.493698	0.450875	0.343527	0.659517
2068	8.659018	0.352778	4.343828	-0.541431	-0.085990	-0.019661	-0.647011	-0.307749	-0.478162	-0.485676	0.455559	0.339002	0.664577
2069	8.955345	0.329496	4.396843	-0.530413	-0.086380	0.021219	-0.647835	-0.309409	-0.476521	-0.478859	0.459889	0.332711	0.669701
2070	8.826068	0.424001	4.308985	-0.561127	-0.057377	0.017132	-0.650056	-0.307751	-0.475110	-0.471215	0.464523	0.327219	0.674613
2071	8.561306	0.488130	4.250639	-0.577275	-0.021206	0.007832	-0.650331	-0.308304	-0.474838	-0.463946	0.468289	0.319659	0.680644
2072	8.575044	0.328676	4.269312	-0.539029	-0.017018	0.022389	-0.650057	-0.307475	-0.475107	-0.456721	0.472092	0.313943	0.685547
2073	8.570137	0.430568	4.328582	-0.555129	0.021699	0.033473	-0.650069	-0.304295	-0.476727	-0.450014	0.475169	0.305905	0.691465
2074	8.566427	0.407877	4.174214	-0.556714	0.050470	0.041243	-0.650893	-0.305812	-0.476598	-0.443183	0.478207	0.299067	0.696754
2075	8.781547	0.514832	4.491650	-0.536673	0.079337	0.028957	-0.649522	-0.302633	-0.478641	-0.436672	0.480223	0.290688	0.702997
2076	8.828715	0.483910	4.617565	-0.547327	0.126304	0.021467	-0.648693	-0.301937	-0.480981	-0.429982	0.481878	0.283416	0.708932
2077	8.471172	0.399224	4.626237	-0.570486	0.181072	0.049084	-0.646202	-0.301656	-0.484301	-0.423742	0.482761	0.273351	0.716006
2078	8.865458	0.359152	4.797695	-0.539714	0.182082	0.025620	-0.643438	-0.300265	-0.489264	-0.417368	0.483455	0.265582	0.722179
2079	8.740786	0.238097	4.634922	-0.557279	0.160231	-0.040833	-0.640676	-0.298182	-0.494908	-0.409570	0.483929	0.256623	0.729527
2080	8.500405	-0.115006	4.344427	-0.557056	0.073524	-0.119996	-0.635427	-0.295416	-0.500151	-0.400219	0.485445	0.250815	0.735703
2081	8.625447	-0.379620	4.274731	-0.553287	0.032969	-0.020628	-0.633634	-0.293474	-0.504275	-0.391852	0.487747	0.242621	0.741410
2082	8.614513	-0.754192	4.259597	-0.554905	-0.005887	0.090122	-0.633649	-0.289604	-0.505611	-0.385120	0.491322	0.235349	0.744914
2083	9.086110	-0.540334	4.541672	-0.556756	0.000411	0.098134	-0.635460	-0.286419	-0.507217	-0.378097	0.494633	0.226070	0.749182
2084	9.049338	-0.512979	4.628393	-0.557296	-0.044885	0.025857	-0.636025	-0.283657	-0.506909	-0.370104	0.498396	0.219626	0.752588
2085	8.789045	-0.434048	4.623029	-0.555622	-0.059192	0.009998	-0.637689	-0.282550	-0.506747	-0.361288	0.502098	0.211572	0.756707
2086	8.781776	-0.579401	4.557011	-0.550285	-0.086300	0.015518	-0.640745	-0.279786	-0.505319	-0.352935	0.506259	0.205570	0.759526
2087	8.537126	-0.501506	4.401843	-0.554252	-0.136628	0.001594	-0.641861	-0.277856	-0.503501	-0.343479	0.510985	0.198063	0.762684
2088	8.628675	-0.463181	4.439950	-0.563323	-0.103671	-0.050002	-0.642415	-0.278000	-0.501295	-0.333823	0.515098	0.192592	0.765601
2089	8.657583	-0.722659	4.322004	-0.566747	-0.093071	-0.025359	-0.643945	-0.276205	-0.500439	-0.323800	0.519012	0.184760	0.769184
2090	8.698647	-0.917240	4.531920	-0.559307	-0.082577	0.006477	-0.646845	-0.276102	-0.499671	-0.315037	0.522840	0.178562	0.771690
2091	8.560967	-0.574050	4.402641	-0.570467	-0.106623	-0.018254	-0.647818	-0.275556	-0.497042	-0.304840	0.526883	0.170563	0.774839
2092	8.668680	-0.326323	4.324836	-0.529730	-0.092763	-0.074422	-0.649611	-0.277074	-0.496080	-0.295011	0.530261	0.165681	0.777394
2093	8.797682	-0.507856	4.406418	-0.563256	-0.077216	-0.081988	-0.648647	-0.276392	-0.494290	-0.283828	0.533433	0.158220	0.780933
2094	8.758495	-0.608941	4.431759	-0.568441	-0.053155	-0.051256	-0.649606	-0.278601	-0.493617	-0.273990	0.536337	0.152201	0.783650
2095	8.651807	-0.741163	4.433377	-0.553816	-0.049760	-0.037875	-0.650437	-0.278601	-0.492922	-0.263509	0.539009	0.144164	0.786924
2096	8.623361	-0.690499	4.391777	-0.568280	-0.023312	-0.065628	-0.650982	-0.280533	-0.493213	-0.253450	0.541244	0.138091	0.789778
2097	8.546563	-0.583715	4.388272	-0.558050	0.015337	-0.061324	-0.648486	-0.281637	-0.495033	-0.242573	0.542675	0.129826	0.793604
2098	8.705200	-0.632677	4.446591	-0.565968	0.065966	-0.074974	-0.647242	-0.281082	-0.496827	-0.232549	0.543294	0.123401	0.797198
2099	8.758161	-0.657143	4.451625	-0.569106	0.137922	-0.059522	-0.645023	-0.282189	-0.497682	-0.221725	0.542644	0.114297	0.802067
2100	8.988247	-0.560371	4.701506	-0.564531	0.160551	-0.071060	-0.642250	-0.282453	-0.503489	-0.211924	0.541581	0.107374	0.806380
2101	9.171775	-0.440442	4.743411	-0.560273	0.132842	-0.094674	-0.638378	-0.281484	-0.506813	-0.200474	0.540693	0.098787	0.810989
2102	8.300819	-0.422526	4.413379	-0.538519	0.101861	-0.077582	-0.633935	-0.284379	-0.511559	-0.190654	0.540281	0.092561	0.814359
2103	8.514604	-0.371699	4.255484	-0.543160	0.063737	-0.040189	-0.632138	-0.283967	-0.512119	-0.180033	0.540364	0.083937	0.817649
2104	9.146304	-0.433399	4.298815	-0.547852	0.044024	-0.041773	-0.631030	-0.283962	-0.514331	-0.170534	0.540838	0.077358	0.820017
2105	9.277199	-0.429845	4.226120	-0.533302	0.045775	-0.041583	-0.630194	-0.285204	-0.515176	-0.159897	0.541018	0.069013	0.822782
2106	8.476808	-0.197611	4.234263	-0.558824	0.018556	-0.017079	-0.628812	-0.284510	-0.517383	-0.150600	0.541825	0.062040	0.824558
2107	8.446086	0.013400	3.942025	-0.550358	-0.064023	-0.053592	-0.629100	-0.281746	-0.517903	-0.139425	0.543686	0.053971	0.825865
2108	8.617335	0.335222	3.798075	-0.578007	-0.077513	-0.136906	-0.630626	-0.280358	-0.518841	-0.127782	0.545828	0.048245	0.826690
2109	9.031562	0.347834	3.913350	-0.567370	-0.104388	-0.154228	-0.631179	-0.280915	-0.516915	-0.114783	0.548112	0.041272	0.827463
2110	9.531934	0.178714	4.035369	-0.561667	-0.092268	-0.097544	-0.630900	-0.281748	-0.515824	-0.103913	0.550300	0.035402	0.827719
2111	9.178235	0.048745	4.148430	-0.563873	-0.041466	-0.041360	-0.631178	-0.281753	-0.514169	-0.092920	0.551438	0.027255	0.828577
2112	8.705653	0.162887	4.150206	-0.564716	-0.040773	-0.023763	-0.632013	-0.280087	-0.516349	-0.083245	0.552662	0.020400	0.828987
2113	8.728168	0.346305	4.136048	-0.550337	0.009898	-0.153035	-0.631460	-0.280090	-0.515665	-0.070655	0.552695	0.013797	0.830269
2114	8.731401	0.418334	4.065176	-0.548439	0.012420	-0.133553	-0.630893	-0.283266	-0.516252	-0.059335	0.552787	0.008328	0.831166
2115	8.945681	0.342727	3.783056	-0.555955	-0.063645	-0.083586	-0.629793	-0.281612	-0.515968	-0.047936	0.553880	0.001146	0.831215
2116	8.602320	0.539341	3.964940	-0.555991	-0.093031	-0.026843	-0.629780	-0.284649	-0.516275	-0.038276	0.555575	-0.005518	0.830567
2117	9.001220	0.390823	3.801773	-0.563567	-0.006548	-0.016777	-0.630059	-0.284375	-0.515444	-0.028033	0.555558	-0.013393	0.830897
2118	8.936175	0.391142	3.787360	-0.542595	-0.019688	0.029538	-0.630053	-0.285617	-0.515732	-0.019444	0.555860	-0.020521	0.830795
2119	8.930762	0.474055	3.902412	-0.533656	-0.034084	0.022658	-0.630752	-0.284239	-0.514336	-0.010350	0.556130	-0.028106	0.830555
2120	8.928953	0.315561	4.058810	-0.550569	0.001687	0.059367	-0.632964	-0.284791	-0.512810	-0.002149	0.555919	-0.035697	0.830467
2121	8.750740	0.347899	4.027279	-0.565151	-0.006355	0.057446	-0.634069	-0.284922	-0.514180	0.006571	0.555567	-0.043984	0.830282
2122	8.594804	0.337965	4.213633	-0.562258	-0.011494	0.122932	-0.635463	-0.282854	-0.512358	0.013836	0.555373	-0.052470	0.829829
2123	8.726478	0.319072	4.030049	-0.547040	-0.031931	0.086114	-0.634085	-0.281615	-0.512218	0.021666	0.555288	-0.060544	0.829168
2124	8.873338	0.463848	4.144207	-0.564191	0.007138	0.060947	-0.635468	-0.281892	-0.510833	0.030003	0.554712	-0.068350	0.828687
2125	8.840622	0.348799	4.261504	-0.545872	0.055177	0.018377	-0.635466	-0.282445	-0.510701	0.038829	0.553142	-0.075329	0.828765
2126	8.902494	0.336993	4.367859	-0.560345	0.066029	0.021685	-0.634496	-0.282861	-0.510850	0.047847	0.551497	-0.082584	0.828699
2127	8.839870	0.220954	4.296756	-0.553320	0.069485	-0.065857	-0.634626	-0.284233	-0.513342	0.057947	0.549686	-0.088480	0.828649
2128	8.965312	0.031150	4.211729	-0.550719	0.060771	-0.098499	-0.632274	-0.284096	-0.514736	0.068826	0.548180	-0.094237	0.828179
2129	8.908968	-0.040529	4.285085	-0.582213	0.102242	-0.086762	-0.629785	-0.283264	-0.517776	0.079473	0.545668	-0.100136	0.828192
2130	9.052520	0.008041	4.467970	-0.573163	0.089356	-0.060011	-0.626185	-0.283258	-0.522072	0.089991	0.543409	-0.106624	0.827792
2131	8.707855	-0.184025	4.320780	-0.569255	0.103389	-0.024754	-0.624244	-0.283807	-0.524571	0.099300	0.540615	-0.112799	0.827739
2132	8.648205	-0.351910	4.462863	-0.529113	0.105463	0.021664	-0.621769	-0.279659	-0.527714	0.107997	0.537839	-0.119387	0.827534
2133	8.729712	-0.385919	4.516286	-0.553595	0.100872	0.044416	-0.620800	-0.279238	-0.530609	0.115852	0.534822	-0.125934	0.827457
2134	8.628521	-0.312703	4.530101	-0.543653	0.102753	0.029470	-0.618314	-0.277716	-0.533366	0.124543	0.531908	-0.132829	0.826994
2135	8.571424	-0.216055	4.471114	-0.567446	0.088684	0.003627	-0.617499	-0.273845	-0.535260	0.133021	0.529042	-0.139046	0.826490
2136	8.672468	-0.357017	4.443559	-0.556671	0.061561	0.009231	-0.616949	-0.272455	-0.538280	0.142038	0.526689	-0.146017	0.825290
2137	8.655220	-0.376011	4.480035	-0.549475	0.026899	0.051983	-0.615849	-0.270800	-0.538546	0.149203	0.524639	-0.152483	0.824161
2138	8.549352	-0.273801	4.488700	-0.533994	0.040411	0.043226	-0.615713	-0.270107	-0.539366	0.157328	0.522475	-0.159467	0.822701
2139	8.564973	-0.331043	4.624616	-0.549688	0.005406	0.036170	-0.614755	-0.267623	-0.539624	0.164505	0.520736	-0.165672	0.821173
2140	8.570455	-0.312216	4.549501	-0.560745	-0.019733	0.032663	-0.616270	-0.268997	-0.540452	0.172853	0.519383	-0.173146	0.818769
2141	8.623348	-0.324510	4.568896	-0.544528	-0.041437	0.033879	-0.619181	-0.268314	-0.536292	0.179669	0.518355	-0.179221	0.816644
2142	8.706210	-0.274789	4.488502	-0.559170	-0.052044	0.020531	-0.620700	-0.269283	-0.534363	0.188046	0.517452	-0.186619	0.813668
2143	8.663049	-0.187487	4.494833	-0.537565	-0.068142	-0.003885	-0.622217	-0.271085	-0.531203	0.195101	0.516957	-0.192082	0.811046
2144	8.624795	-0.202076	4.441895	-0.543113	-0.086139	-0.003847	-0.622622	-0.273993	-0.528613	0.203543	0.516631	-0.199059	0.807489
2145	8.596139	-0.240918	4.384381	-0.562980	-0.075323	0.005577	-0.623854	-0.277728	-0.525475	0.210474	0.516048	-0.204843	0.804633
2146	8.643975	-0.303891	4.409180	-0.555651	-0.067271	0.008268	-0.627303	-0.280494	-0.522035	0.218883	0.515188	-0.212026	0.801072
2147	8.751359	-0.453862	4.492855	-0.560991	-0.062946	0.031178	-0.629651	-0.282017	-0.518865	0.225239	0.514240	-0.217793	0.798368
2148	8.762794	-0.550373	4.527741	-0.558164	-0.059552	0.052410	-0.631168	-0.283401	-0.516940	0.232954	0.512930	-0.225391	0.794880
2149	8.830811	-0.512384	4.488570	-0.564649	-0.071995	0.038277	-0.632285	-0.281751	-0.513885	0.239006	0.512017	-0.231149	0.792013
2150	8.932127	-0.493601	4.502721	-0.553518	-0.034218	0.040852	-0.634077	-0.283129	-0.513473	0.246927	0.510259	-0.238384	0.788565
2151	8.922178	-0.403623	4.583876	-0.562625	-0.021361	0.018556	-0.634346	-0.285064	-0.512802	0.253288	0.508603	-0.243451	0.786066
2152	8.625568	-0.375265	4.569460	-0.538997	-0.009601	-0.002528	-0.635176	-0.285341	-0.512110	0.261812	0.506618	-0.249846	0.782541
2153	8.565267	-0.387027	4.560008	-0.553576	-0.012145	-0.013312	-0.635036	-0.286036	-0.510879	0.268379	0.504976	-0.254160	0.779984
2154	8.713712	-0.527592	4.643523	-0.568003	0.002309	-0.009138	-0.636137	-0.287276	-0.510883	0.277294	0.502561	-0.260818	0.776218
2155	8.565640	-0.530329	4.443220	-0.560929	-0.013591	-0.048787	-0.634336	-0.287973	-0.510216	0.284256	0.501032	-0.264692	0.773372
2156	8.657008	-0.421569	4.538526	-0.561360	-0.071129	-0.060796	-0.636968	-0.286858	-0.511561	0.293440	0.499931	-0.271075	0.768427
2157	8.723933	-0.357976	4.342028	-0.558826	-0.076047	-0.113783	-0.635996	-0.288249	-0.509104	0.300833	0.499674	-0.274395	0.764547
2158	8.766383	-0.473786	4.413328	-0.575834	-0.039992	-0.107136	-0.634743	-0.290044	-0.509821	0.310959	0.498119	-0.280267	0.759363
2159	8.637978	-0.482264	4.473995	-0.548278	0.008480	-0.103603	-0.635008	-0.292806	-0.509847	0.318360	0.496509	-0.282804	0.756404
2160	8.613319	-0.462294	4.551119	-0.565327	0.044589	-0.103145	-0.634316	-0.292247	-0.512325	0.328696	0.493572	-0.287942	0.751954
2161	8.478425	-0.481031	4.510436	-0.549682	0.086122	-0.122708	-0.632508	-0.293758	-0.516072	0.336622	0.490810	-0.289611	0.749611
2162	9.318757	-0.470273	4.758043	-0.558917	0.091960	-0.155422	-0.628220	-0.293065	-0.519816	0.347844	0.487356	-0.293744	0.745120
2163	8.705062	-0.196297	4.673662	-0.567944	0.113762	-0.176979	-0.625589	-0.293062	-0.522590	0.356684	0.484269	-0.294762	0.742546
2164	8.479403	-0.200675	4.519386	-0.547950	0.055080	-0.077345	-0.622671	-0.295404	-0.526492	0.366308	0.480822	-0.299670	0.738124
2165	8.722667	-0.092285	4.322153	-0.558776	0.043990	-0.036637	-0.621016	-0.294024	-0.527317	0.372378	0.477926	-0.302254	0.735910
2166	8.822513	-0.008814	4.246191	-0.553519	0.029841	-0.066531	-0.618654	-0.296233	-0.529285	0.381641	0.474628	-0.307467	0.731124
2167	8.948769	0.152158	4.224897	-0.571819	-0.000909	-0.041739	-0.618657	-0.295403	-0.529552	0.387496	0.472272	-0.310409	0.728322
2168	9.039160	0.305902	4.155432	-0.566384	-0.006384	-0.032762	-0.618918	-0.296832	-0.527999	0.396064	0.469080	-0.316335	0.723207
2169	8.767948	0.211415	4.229330	-0.564572	-0.017372	-0.018590	-0.619477	-0.294889	-0.530592	0.401276	0.466847	-0.319387	0.720433
2170	8.666710	0.153790	4.186620	-0.555635	-0.040789	-0.025445	-0.620730	-0.293509	-0.529191	0.409321	0.464083	-0.325431	0.714967
2171	8.640341	0.338016	4.252249	-0.530179	-0.035584	-0.016318	-0.621140	-0.294614	-0.529061	0.413931	0.462362	-0.328018	0.712241
2172	8.679396	0.448903	4.248543	-0.561372	-0.073107	-0.034122	-0.622116	-0.293656	-0.525463	0.421843	0.459966	-0.334260	0.706222
2173	9.044677	0.416323	4.429621	-0.550398	-0.084427	0.020100	-0.622809	-0.293381	-0.524766	0.425658	0.458536	-0.337705	0.703218
2174	9.015354	0.075058	4.312666	-0.546534	-0.090378	0.076755	-0.625719	-0.292828	-0.522672	0.431666	0.455671	-0.344832	0.697940
2175	8.821396	0.205943	4.180999	-0.558981	-0.075473	0.126925	-0.627928	-0.294769	-0.518957	0.434025	0.453324	-0.349189	0.695835
2176	8.734976	0.271560	4.153806	-0.559054	-0.046889	0.054201	-0.631242	-0.296844	-0.515647	0.440666	0.449830	-0.355845	0.690536
2177	8.650673	0.279235	4.136921	-0.571822	-0.050344	0.043441	-0.633449	-0.298919	-0.513035	0.444360	0.447624	-0.359283	0.687817
2178	8.835348	0.240212	4.265159	-0.537332	-0.055980	0.052753	-0.634284	-0.298653	-0.509307	0.450668	0.444373	-0.365639	0.682451
2179	8.878545	0.191659	4.272892	-0.583550	-0.045041	0.062763	-0.635669	-0.298937	-0.506132	0.454122	0.441862	-0.369229	0.679853
2180	8.773448	0.135224	4.416208	-0.571747	-0.043299	0.061085	-0.638975	-0.302525	-0.504628	0.460617	0.437983	-0.375943	0.674292
2181	8.766491	0.115650	4.370531	-0.557198	-0.056208	0.086103	-0.640360	-0.303367	-0.499668	0.463303	0.435712	-0.379341	0.672017
2182	8.645902	0.193912	4.398812	-0.564344	-0.034562	0.085870	-0.641326	-0.304338	-0.497605	0.469369	0.431519	-0.386020	0.666688
2183	8.677655	0.224912	4.364599	-0.566173	-0.036349	0.085872	-0.643264	-0.304618	-0.495114	0.472145	0.428939	-0.389204	0.664538
2184	8.709694	0.207206	4.270528	-0.562506	-0.018082	0.057503	-0.644093	-0.305175	-0.493185	0.478604	0.424688	-0.395389	0.658973
2185	8.685580	0.217038	4.272866	-0.566129	-0.017183	0.059221	-0.644364	-0.306975	-0.491549	0.481769	0.422085	-0.398040	0.656740
2186	8.814993	0.216948	4.388664	-0.547816	0.010672	0.059285	-0.647680	-0.308076	-0.490433	0.488211	0.417504	-0.403700	0.651434
2187	8.613926	0.352620	4.242457	-0.560724	0.002113	0.014937	-0.647679	-0.308630	-0.489888	0.491948	0.415077	-0.405599	0.648990
2188	8.763960	0.322255	4.174946	-0.553471	0.007656	-0.001790	-0.647267	-0.308082	-0.488921	0.499109	0.410891	-0.410779	0.642899
2189	8.841163	0.336327	4.184350	-0.553087	0.052400	0.032458	-0.646992	-0.307669	-0.488644	0.502894	0.407737	-0.412129	0.641091
2190	9.481092	-0.073292	4.243633	-0.554687	0.072110	0.051856	-0.646166	-0.306003	-0.491663	0.509801	0.402183	-0.417049	0.635942
2191	8.607553	0.021858	4.282397	-0.567694	0.054582	-0.006743	-0.646999	-0.304609	-0.495223	0.514158	0.399136	-0.418209	0.633588
2192	8.687278	0.060542	3.979853	-0.568138	0.008293	-0.065699	-0.645343	-0.303505	-0.496051	0.522017	0.395141	-0.422931	0.626491
2193	9.460221	-0.022467	3.849279	-0.548139	0.012835	-0.069763	-0.645350	-0.301847	-0.496171	0.526683	0.393260	-0.423771	0.623193
2194	9.069646	-0.151179	3.740100	-0.569637	0.027790	-0.024196	-0.643273	-0.301985	-0.497841	0.534086	0.388553	-0.428539	0.616550
2195	8.707142	-0.359336	3.706667	-0.549394	0.033492	0.026331	-0.644794	-0.301981	-0.497968	0.537793	0.385463	-0.429976	0.614262
2196	8.802418	-0.574637	3.764510	-0.553233	0.022224	-0.020541	-0.642578	-0.302117	-0.500052	0.544856	0.380885	-0.434554	0.607636
2197	9.147969	-0.584938	4.010599	-0.562736	-0.013338	-0.064608	-0.642863	-0.300323	-0.499480	0.549403	0.378880	-0.436010	0.603739
2198	9.509000	-0.530702	4.159306	-0.546585	-0.034951	-0.069521	-0.643280	-0.299768	-0.499747	0.556396	0.375401	-0.440665	0.596081
2199	9.226636	-0.524059	4.164442	-0.526437	0.004804	-0.096126	-0.643010	-0.297407	-0.503994	0.561224	0.373738	-0.441241	0.592160
2200	8.882531	-0.510565	4.043949	-0.553707	0.017867	-0.135512	-0.642469	-0.294086	-0.506306	0.569394	0.370031	-0.444795	0.583974
2201	8.596918	-0.338416	4.235694	-0.566706	0.017621	-0.204710	-0.639428	-0.292421	-0.510719	0.575886	0.368582	-0.444845	0.578459
2202	8.712399	-0.401876	4.250744	-0.544984	0.027825	-0.246966	-0.636938	-0.291585	-0.514723	0.585217	0.365722	-0.447227	0.568996
2203	8.832201	-0.469803	4.328655	-0.558432	0.069537	-0.268599	-0.633072	-0.288677	-0.519819	0.592786	0.364152	-0.446013	0.563090
2204	8.696743	-0.473540	4.367534	-0.557714	0.060876	-0.309261	-0.628653	-0.285350	-0.526705	0.603015	0.361165	-0.447543	0.552846
2205	8.869884	-0.638952	4.366732	-0.568698	0.055729	-0.330574	-0.624660	-0.278978	-0.535209	0.611142	0.359934	-0.446055	0.545882
2206	8.668380	-0.711365	4.176942	-0.557305	0.112161	-0.302521	-0.619018	-0.270123	-0.543976	0.621532	0.356161	-0.446827	0.535904
2207	9.642036	-0.862850	4.890062	-0.549873	0.161779	-0.304362	-0.613521	-0.258770	-0.556159	0.630085	0.353494	-0.443942	0.530048
2208	8.558060	-0.384500	4.555178	-0.559041	0.149193	-0.313383	-0.607884	-0.247969	-0.568762	0.640694	0.349217	-0.444027	0.519999
2209	8.266644	-0.397675	4.473569	-0.550335	0.042125	-0.238371	-0.604601	-0.237454	-0.576529	0.647389	0.346941	-0.443061	0.514020
2210	8.579815	0.168896	4.196232	-0.583066	0.023954	-0.196915	-0.601306	-0.230681	-0.580479	0.655632	0.342474	-0.445662	0.504225
2211	8.671274	-0.018111	4.137795	-0.573281	0.007172	-0.238278	-0.601887	-0.223065	-0.585905	0.662142	0.340021	-0.445403	0.497564
2212	8.841625	0.017966	4.282127	-0.550488	-0.019822	-0.152887	-0.599137	-0.218785	-0.587535	0.669139	0.335901	-0.448416	0.488208
2213	8.814793	0.125011	4.370362	-0.559340	0.001488	-0.114194	-0.600120	-0.215048	-0.589142	0.674257	0.332371	-0.448956	0.483059
2214	8.641593	0.309860	4.387859	-0.565945	-0.018960	-0.142466	-0.597651	-0.209661	-0.591034	0.681079	0.327836	-0.452069	0.473592
2215	8.727910	-0.073180	4.276048	-0.583332	-0.061369	-0.126512	-0.597936	-0.207445	-0.592524	0.685881	0.324493	-0.453635	0.467426
2216	8.723461	-0.121931	4.204116	-0.546817	-0.058326	-0.083645	-0.598926	-0.201771	-0.595350	0.691488	0.319962	-0.457373	0.458562
2217	8.878127	-0.040678	4.215083	-0.550517	-0.047169	-0.117331	-0.599076	-0.199008	-0.595321	0.696102	0.316655	-0.458552	0.452661
2218	8.983146	-0.045250	4.362372	-0.563141	-0.008955	-0.151316	-0.598669	-0.197213	-0.595443	0.702699	0.311975	-0.461208	0.442914
2219	8.839945	-0.101854	4.440509	-0.550547	-0.012360	-0.182150	-0.597019	-0.194450	-0.596942	0.708169	0.308734	-0.461520	0.436095
2220	8.744271	-0.075757	4.652957	-0.561572	-0.028567	-0.179552	-0.597855	-0.192787	-0.598021	0.714619	0.304399	-0.464132	0.425726
2221	8.156271	0.085306	4.313701	-0.562129	-0.091074	-0.246491	-0.596759	-0.190025	-0.598552	0.719902	0.302049	-0.465253	0.417189
2222	9.117608	0.192928	3.943975	-0.560627	-0.117561	-0.292084	-0.598292	-0.187534	-0.599065	0.726228	0.299409	-0.468291	0.404538
2223	9.433144	-0.005380	4.235691	-0.572660	-0.068131	-0.171307	-0.598314	-0.182287	-0.598598	0.731120	0.295756	-0.469631	0.396785
2224	8.855594	0.195699	4.123082	-0.556728	-0.153206	-0.143262	-0.599574	-0.179250	-0.597042	0.735648	0.291945	-0.473909	0.386005
2225	8.919703	0.581988	4.133183	-0.558327	-0.055016	-0.237593	-0.601386	-0.175929	-0.597683	0.741021	0.288826	-0.474565	0.377168
2226	8.901389	0.605541	4.016974	-0.547979	-0.012023	-0.214731	-0.601537	-0.172468	-0.600125	0.747154	0.284631	-0.476127	0.366127
2227	8.950275	0.551409	3.911207	-0.539903	-0.026374	-0.225155	-0.601288	-0.165417	-0.602258	0.752506	0.281204	-0.476311	0.357472
2228	9.011744	0.227272	3.919574	-0.561337	0.016826	-0.209777	-0.600485	-0.158643	-0.604674	0.758711	0.276449	-0.477410	0.346429
2229	8.919836	0.223170	3.943903	-0.559116	0.059674	-0.168457	-0.599682	-0.151449	-0.609013	0.764473	0.271327	-0.476767	0.338608
2230	8.860681	0.234237	4.108150	-0.560753	0.095749	-0.173140	-0.597770	-0.144813	-0.612127	0.770923	0.265586	-0.476717	0.328455
2231	8.619676	0.279128	4.088643	-0.548048	0.110368	-0.204970	-0.595314	-0.135826	-0.616874	0.777202	0.260387	-0.475033	0.320154
2232	8.859841	0.310053	4.252267	-0.557334	0.101715	-0.236827	-0.592841	-0.131265	-0.619325	0.783833	0.255156	-0.474380	0.308975
2233	8.570282	0.357909	4.271449	-0.548958	0.144150	-0.254737	-0.588558	-0.128911	-0.624155	0.790565	0.249945	-0.471892	0.299755
2234	9.276505	0.407461	4.405249	-0.553992	0.096888	-0.296824	-0.584135	-0.126696	-0.628986	0.797188	0.245238	-0.470824	0.287530
2235	9.148405	0.292092	4.375299	-0.568630	0.094558	-0.332406	-0.582897	-0.124618	-0.631729	0.803769	0.240460	-0.468819	0.276302
2236	8.834033	0.375062	4.188759	-0.554322	0.070425	-0.363982	-0.580012	-0.119232	-0.633624	0.810169	0.236404	-0.467657	0.262750
2237	8.808197	0.017890	4.236268	-0.566765	0.088180	-0.330673	-0.577534	-0.115354	-0.638561	0.816390	0.231384	-0.465695	0.251191
2238	8.890388	-0.181488	4.122412	-0.553875	0.087778	-0.292484	-0.574228	-0.111486	-0.641025	0.822219	0.226461	-0.464390	0.238775
2239	8.571699	-0.137680	3.851753	-0.546693	0.035871	-0.238165	-0.573413	-0.107754	-0.642371	0.827135	0.220861	-0.463602	0.228346
2240	8.611099	-0.257804	4.002835	-0.524703	0.025141	-0.160008	-0.571060	-0.107616	-0.644178	0.831334	0.215400	-0.463629	0.218023
2241	8.877362	-0.599934	4.044953	-0.554636	0.001472	-0.115973	-0.569979	-0.101122	-0.645496	0.835193	0.208405	-0.464005	0.209091
2242	9.237532	-0.554693	4.300067	-0.546364	0.026680	-0.114194	-0.568896	-0.095600	-0.645448	0.839045	0.202090	-0.464171	0.199269
2243	9.227641	-0.350847	4.428272	-0.558452	0.018196	-0.165574	-0.568646	-0.088824	-0.648135	0.843040	0.195137	-0.464109	0.189229
2244	8.827153	-0.370220	4.404864	-0.553779	0.028826	-0.153283	-0.568533	-0.082748	-0.647798	0.846822	0.188987	-0.463971	0.178626
2245	8.520797	-0.356268	4.395454	-0.569999	0.026712	-0.114596	-0.567452	-0.076112	-0.650492	0.850498	0.181057	-0.463996	0.169055
2246	8.530140	-0.496652	4.368015	-0.564624	0.017802	-0.128648	-0.565966	-0.067829	-0.650281	0.853844	0.174471	-0.464042	0.158669
2247	8.763402	-0.516768	4.462174	-0.533777	0.023246	-0.144211	-0.566946	-0.059528	-0.652368	0.857192	0.167165	-0.463898	0.148580
2248	8.685634	-0.486754	4.546504	-0.555816	-0.003529	-0.162013	-0.566012	-0.051519	-0.651741	0.860124	0.161044	-0.464029	0.137582
2249	8.651436	-0.486206	4.599697	-0.555895	-0.001508	-0.186806	-0.566733	-0.044609	-0.652216	0.863147	0.153545	-0.464215	0.126120
2250	8.559376	-0.465947	4.655163	-0.561455	-0.012209	-0.197440	-0.565519	-0.037291	-0.651737	0.865794	0.147622	-0.464246	0.114383
2251	8.448078	-0.467435	4.691570	-0.548845	-0.026651	-0.202536	-0.569136	-0.032723	-0.652075	0.868270	0.140163	-0.464760	0.102270
2252	8.530266	-0.441404	4.686337	-0.555896	-0.011643	-0.163766	-0.567490	-0.029552	-0.651229	0.870513	0.133976	-0.464708	0.091128
2253	8.525290	-0.446100	4.703309	-0.553771	0.023227	-0.135650	-0.567095	-0.024997	-0.650221	0.872999	0.125428	-0.464500	0.079880
2254	8.394987	-0.467100	4.691637	-0.565372	0.038302	-0.104944	-0.567515	-0.023332	-0.652129	0.875322	0.118403	-0.463600	0.069772
2255	8.478779	-0.387105	4.816267	-0.569369	0.105446	-0.054958	-0.565589	-0.020570	-0.653217	0.878150	0.108437	-0.462109	0.059579
2256	8.613140	-0.428049	4.587019	-0.549361	0.109074	-0.065328	-0.564472	-0.022500	-0.655174	0.880740	0.101197	-0.459903	0.050448
2257	8.964935	-0.289261	4.722714	-0.569579	0.100532	-0.101699	-0.561985	-0.021117	-0.657521	0.883206	0.091408	-0.458335	0.038998
2258	8.538990	-0.061654	4.368002	-0.560775	0.064687	-0.130610	-0.559482	-0.023466	-0.659080	0.885158	0.084579	-0.456651	0.028500
2259	9.037977	0.088813	4.201365	-0.558313	0.003125	-0.091150	-0.562942	-0.023036	-0.661528	0.886295	0.074772	-0.456737	0.016792
2260	8.917972	0.122974	4.133495	-0.568362	-0.003981	-0.098318	-0.562956	-0.019862	-0.660394	0.887297	0.067530	-0.456179	0.006664
2261	8.649670	0.512811	4.375941	-0.566899	-0.039941	-0.110481	-0.561158	-0.019590	-0.660405	0.887624	0.057631	-0.456912	-0.005836
2262	8.999002	0.377775	4.386644	-0.569088	-0.110318	-0.094097	-0.565194	-0.014612	-0.658945	0.887334	0.050320	-0.458092	-0.016031
2263	9.388040	0.035112	4.467260	-0.576243	-0.145296	-0.005471	-0.569088	-0.010606	-0.655981	0.886284	0.039138	-0.460686	-0.027151
2264	9.075881	0.011586	4.255329	-0.541047	-0.072095	0.047513	-0.572003	-0.008668	-0.655112	0.886087	0.031039	-0.461187	-0.034548
2265	8.368331	0.295638	4.141968	-0.577347	-0.046424	0.009673	-0.574094	-0.005489	-0.654099	0.885539	0.019652	-0.461906	-0.045580
2266	8.412575	0.299557	4.040391	-0.571707	-0.032266	0.036205	-0.576041	-0.003697	-0.651449	0.885446	0.011143	-0.461525	-0.053435
2267	8.731539	0.328716	4.000982	-0.554402	-0.030636	0.050623	-0.575486	-0.003976	-0.651180	0.884667	-0.000226	-0.461851	-0.063696
2268	8.776733	0.481654	4.158674	-0.545983	0.005161	0.073523	-0.577147	-0.004111	-0.651031	0.884698	-0.008572	-0.460701	-0.070644
2269	8.853103	0.493980	4.274405	-0.536966	0.001575	0.067470	-0.578246	-0.005762	-0.652417	0.883868	-0.019694	-0.460330	-0.080533
2270	8.796563	0.410341	4.367223	-0.576683	0.035885	0.078268	-0.576019	-0.008527	-0.653289	0.883924	-0.028562	-0.458447	-0.087682
2271	8.607549	0.654536	4.584612	-0.549178	0.079737	0.094226	-0.574618	-0.012115	-0.655541	0.883494	-0.039889	-0.456493	-0.097263
2272	8.359010	0.717156	4.301568	-0.535444	0.129870	0.021510	-0.572109	-0.015981	-0.657804	0.884065	-0.047313	-0.452931	-0.105091
2273	8.338089	0.757370	4.528256	-0.558084	0.153483	0.011359	-0.569885	-0.017636	-0.660455	0.883785	-0.057655	-0.449561	-0.116171
2274	8.409877	0.578053	4.520496	-0.532502	0.209828	-0.055044	-0.566817	-0.022327	-0.664384	0.884619	-0.064122	-0.444536	-0.125398
2275	9.373612	0.060866	5.092748	-0.572266	0.199326	0.038431	-0.561803	-0.028955	-0.668899	0.884423	-0.074646	-0.440110	-0.136111
2276	8.159492	-0.066508	4.755132	-0.546538	0.216927	0.056068	-0.558183	-0.033369	-0.673656	0.885290	-0.082280	-0.434630	-0.143488
2277	8.275373	0.082994	4.820958	-0.556226	0.144330	0.021055	-0.555117	-0.037647	-0.677167	0.884226	-0.092358	-0.431079	-0.154226
2278	8.654488	-0.033505	4.734773	-0.538117	0.155485	-0.021198	-0.550954	-0.039861	-0.679012	0.884061	-0.099303	-0.426709	-0.162770
2279	8.830127	-0.182035	4.731363	-0.545686	0.087704	0.007455	-0.548440	-0.044832	-0.681562	0.882134	-0.109105	-0.424074	-0.173482
2280	9.069805	-0.327645	4.872797	-0.553789	0.031657	0.133347	-0.547307	-0.050773	-0.682045	0.881150	-0.118007	-0.421377	-0.179139
2281	8.442523	0.071731	4.733882	-0.570942	0.020359	0.189762	-0.548104	-0.058787	-0.681295	0.878927	-0.129861	-0.419295	-0.186585
2282	8.180131	-0.111341	4.562321	-0.558744	-0.084392	0.206403	-0.550305	-0.062241	-0.679661	0.876985	-0.139853	-0.418313	-0.190664
2283	8.718673	-0.406378	4.680862	-0.547824	-0.091765	0.224335	-0.553196	-0.066107	-0.678301	0.873745	-0.151827	-0.418052	-0.196850
2284	8.901442	-0.288256	4.819430	-0.538719	-0.061749	0.190687	-0.554576	-0.067353	-0.676374	0.871761	-0.161205	-0.416676	-0.201066
2285	8.476635	-0.174022	4.883957	-0.568137	-0.107447	0.172855	-0.556510	-0.068738	-0.673894	0.867902	-0.172899	-0.416656	-0.207966
2286	8.419250	-0.295275	4.757337	-0.560752	-0.105864	0.192373	-0.563301	-0.067076	-0.670519	0.865255	-0.182804	-0.415822	-0.212151
2287	8.433417	-0.406603	4.744063	-0.555281	-0.102232	0.186211	-0.566495	-0.064865	-0.668268	0.861343	-0.194055	-0.415628	-0.218368
2288	8.492632	-0.480735	4.541863	-0.558877	-0.082953	0.149793	-0.567463	-0.065282	-0.666887	0.858480	-0.203419	-0.414445	-0.223313
2289	8.674272	-0.451373	4.782897	-0.558943	-0.090227	0.158713	-0.570241	-0.063348	-0.664917	0.854366	-0.214113	-0.414079	-0.229680
2290	8.598277	-0.287071	4.703853	-0.560836	-0.072632	0.107283	-0.572455	-0.063624	-0.663526	0.851158	-0.223050	-0.412775	-0.235363
2291	8.496121	-0.377882	4.762988	-0.553439	-0.051029	0.103663	-0.575085	-0.063902	-0.661029	0.847041	-0.232562	-0.412014	-0.242243
2292	8.466906	-0.464744	4.754332	-0.562372	-0.024792	0.095419	-0.577718	-0.063209	-0.659900	0.843942	-0.241131	-0.409831	-0.248308
2293	8.452195	-0.534754	4.750300	-0.564162	-0.007419	0.067855	-0.577306	-0.062659	-0.659484	0.839891	-0.249855	-0.408491	-0.255519
2294	8.409216	-0.508191	4.704156	-0.571322	0.017986	0.051689	-0.577451	-0.060860	-0.660153	0.836656	-0.257926	-0.405646	-0.262550
2295	8.302566	-0.507141	4.764689	-0.572187	0.043492	0.019651	-0.576487	-0.059476	-0.661661	0.832704	-0.265625	-0.403737	-0.270267
2296	8.485429	-0.561179	4.808536	-0.569556	0.058396	-0.033460	-0.576069	-0.060025	-0.662910	0.829118	-0.272679	-0.400563	-0.278852
2297	8.794044	-0.497462	4.875061	-0.547718	0.081947	-0.054512	-0.575103	-0.058914	-0.665523	0.825213	-0.278633	-0.398666	-0.287145
2298	9.714931	-0.291630	5.098640	-0.573281	0.081325	-0.059911	-0.572051	-0.060579	-0.665426	0.821407	-0.285317	-0.395119	-0.296252
2299	8.872459	-0.215343	4.857312	-0.557577	0.092522	-0.021023	-0.571207	-0.063056	-0.669040	0.817815	-0.291037	-0.393005	-0.303354
2300	8.790126	-0.476356	4.768525	-0.543745	0.061806	0.078360	-0.568989	-0.063609	-0.670440	0.814650	-0.298358	-0.389054	-0.309782
2301	8.532768	-0.259235	4.452361	-0.556616	0.066933	0.015359	-0.566489	-0.065265	-0.672818	0.811181	-0.304005	-0.387364	-0.315462
2302	8.365971	-0.070849	4.269279	-0.568867	0.037068	-0.063335	-0.565382	-0.064985	-0.674614	0.806592	-0.310708	-0.384423	-0.324173
2303	8.515714	0.054141	4.313589	-0.547967	0.018551	-0.016931	-0.565936	-0.064845	-0.675022	0.802759	-0.315713	-0.384025	-0.329284
2304	8.386966	0.070656	4.120293	-0.584387	-0.001104	-0.017251	-0.564817	-0.067890	-0.673960	0.797881	-0.323177	-0.381220	-0.337066
2305	8.306090	0.358642	4.107523	-0.554685	-0.070235	0.040159	-0.567036	-0.067061	-0.672557	0.793910	-0.328741	-0.382151	-0.339995
2306	9.666300	0.821903	3.820273	-0.549974	-0.057936	0.093568	-0.567170	-0.067748	-0.673527	0.789397	-0.336797	-0.379694	-0.345331
2307	9.507089	-0.246957	3.919390	-0.553888	-0.042761	0.202950	-0.568409	-0.069826	-0.670921	0.786896	-0.342919	-0.379474	-0.345255
2308	9.380237	-0.002686	4.211592	-0.549237	-0.052485	0.277365	-0.572690	-0.072027	-0.670774	0.783539	-0.352253	-0.375642	-0.347675
2309	8.686371	0.092871	4.109980	-0.556919	-0.054969	0.149778	-0.571306	-0.072310	-0.669685	0.780763	-0.357581	-0.376417	-0.347642
2310	8.412601	0.168655	3.974202	-0.563075	-0.102444	0.020800	-0.574746	-0.077282	-0.667781	0.774991	-0.365471	-0.375046	-0.353779
2311	8.872272	0.094055	4.100054	-0.554055	-0.146316	0.090255	-0.578735	-0.083919	-0.663135	0.771421	-0.370319	-0.378150	-0.353237
2312	8.831538	0.258891	4.141758	-0.555628	-0.115915	0.116600	-0.581762	-0.088620	-0.659579	0.766123	-0.378814	-0.376299	-0.357706
2313	8.799920	0.203065	4.456509	-0.560999	-0.107074	0.135917	-0.585209	-0.092351	-0.656836	0.763501	-0.383093	-0.379009	-0.355891
2314	8.678579	0.286785	4.583788	-0.561229	-0.134022	0.125444	-0.590048	-0.093728	-0.654884	0.757943	-0.391784	-0.377302	-0.360098
2315	8.744617	-0.119580	4.585818	-0.550021	-0.077957	0.095999	-0.592954	-0.094285	-0.651561	0.755813	-0.394561	-0.380646	-0.358018
2316	8.414700	-0.103517	4.503934	-0.543960	-0.040235	0.201048	-0.596120	-0.098144	-0.652128	0.751522	-0.402813	-0.377027	-0.361672
2317	8.206764	-0.215320	4.191374	-0.552543	0.005354	0.243088	-0.597507	-0.097591	-0.651285	0.751488	-0.405455	-0.378584	-0.357136
2318	8.714067	0.037969	4.245854	-0.570696	0.016272	0.248251	-0.596672	-0.098837	-0.650891	0.747628	-0.414009	-0.373547	-0.360710
2319	9.263222	0.142003	4.432410	-0.544867	0.099216	0.235775	-0.597488	-0.102292	-0.650094	0.748764	-0.415118	-0.374583	-0.355974
2320	9.709866	0.095007	4.693291	-0.546412	0.157043	0.224851	-0.595645	-0.108508	-0.653316	0.745884	-0.422093	-0.367812	-0.360846
2321	8.267098	-0.005235	4.599698	-0.561190	0.145036	0.146600	-0.595350	-0.112092	-0.656111	0.747163	-0.421731	-0.369617	-0.356755
2322	8.258611	-0.035205	4.435752	-0.552688	0.089877	0.065654	-0.592842	-0.115825	-0.657271	0.742513	-0.428074	-0.365142	-0.363453
2323	8.811415	-0.203647	4.333002	-0.552759	0.086529	0.044539	-0.588955	-0.118178	-0.658702	0.743242	-0.426570	-0.369439	-0.359366
2324	8.836924	-0.125413	4.503634	-0.560137	0.070265	0.053406	-0.589078	-0.121490	-0.659975	0.738239	-0.433023	-0.365302	-0.366127
2325	8.616581	-0.135546	4.593436	-0.563534	0.086084	0.095681	-0.587137	-0.122185	-0.659997	0.739811	-0.431320	-0.369814	-0.360390
2326	8.459142	-0.306170	4.585886	-0.571903	0.057411	0.079782	-0.585477	-0.121770	-0.661384	0.734750	-0.438189	-0.365566	-0.366735
2327	8.449441	-0.284256	4.602567	-0.542211	0.028710	0.050228	-0.586439	-0.123144	-0.663044	0.736291	-0.435528	-0.372194	-0.360086
2328	8.623982	-0.172079	4.555177	-0.540760	-0.012459	0.022242	-0.585334	-0.122316	-0.663595	0.730533	-0.441966	-0.369723	-0.366459
2329	8.715610	-0.177444	4.562362	-0.564202	0.012827	0.028907	-0.585882	-0.123695	-0.664156	0.732138	-0.438765	-0.377336	-0.359272
2330	8.623366	-0.220053	4.611282	-0.557810	0.023690	0.018273	-0.584351	-0.125632	-0.664188	0.726445	-0.445096	-0.374270	-0.366182
2331	8.545970	-0.294560	4.597721	-0.560565	0.009163	0.030690	-0.584753	-0.128670	-0.664767	0.728601	-0.441052	-0.382645	-0.358045
2332	8.594695	-0.312205	4.530203	-0.544270	-0.007213	0.040723	-0.584482	-0.127291	-0.663928	0.722944	-0.447519	-0.379958	-0.364294
2333	8.673942	-0.385102	4.545407	-0.562481	-0.020724	0.050331	-0.586139	-0.128253	-0.664477	0.725454	-0.443051	-0.389243	-0.354841
2334	8.616119	-0.409051	4.521591	-0.555054	0.000809	0.055579	-0.585852	-0.130601	-0.664916	0.719862	-0.449675	-0.386276	-0.361084
2335	8.587717	-0.297829	4.503476	-0.553499	-0.025084	0.029227	-0.586822	-0.130324	-0.664493	0.722696	-0.444107	-0.396528	-0.351063
2336	8.643094	-0.218094	4.558081	-0.548006	-0.017959	0.036343	-0.587515	-0.130325	-0.663661	0.716890	-0.450555	-0.394101	-0.357426
2337	8.677619	-0.201942	4.470877	-0.553808	-0.044414	-0.022820	-0.588626	-0.129496	-0.662955	0.719645	-0.443773	-0.405739	-0.347207
2338	8.678029	-0.163496	4.436623	-0.526531	-0.050117	-0.003882	-0.590422	-0.130599	-0.662401	0.713512	-0.449742	-0.404325	-0.353771
2339	8.728655	-0.236484	4.408377	-0.558134	-0.028450	0.008003	-0.590558	-0.131154	-0.661441	0.716981	-0.442177	-0.415990	-0.342593
2340	8.769269	-0.275189	4.442579	-0.548748	0.005488	0.036214	-0.590005	-0.131155	-0.661583	0.711420	-0.448341	-0.413315	-0.349345
2341	8.691800	-0.230875	4.495341	-0.554943	0.021517	0.059031	-0.592224	-0.130183	-0.661556	0.716072	-0.439887	-0.424370	-0.337122
2342	8.638855	-0.153100	4.513873	-0.564116	-0.000220	0.075864	-0.593186	-0.131701	-0.661565	0.710644	-0.446606	-0.421380	-0.343463
2343	8.683176	-0.188023	4.383736	-0.556899	-0.013785	0.078696	-0.593320	-0.132667	-0.661574	0.715440	-0.437674	-0.433290	-0.329920
2344	8.755645	-0.149759	4.392877	-0.571292	0.006952	0.085497	-0.593595	-0.133502	-0.659651	0.710124	-0.444499	-0.430144	-0.336334
2345	8.726611	-0.149516	4.402577	-0.542165	0.015803	0.087546	-0.593308	-0.135711	-0.660365	0.715628	-0.434333	-0.442147	-0.322084
2346	8.721413	-0.187962	4.432005	-0.574951	0.016198	0.060614	-0.593025	-0.137372	-0.659833	0.710264	-0.440910	-0.439144	-0.329053
2347	8.827298	-0.261103	4.435096	-0.553235	0.023682	0.020141	-0.593019	-0.139033	-0.658886	0.715562	-0.429342	-0.451939	-0.315259
2348	8.750805	-0.074582	4.430701	-0.554117	0.023540	0.036063	-0.592449	-0.142763	-0.659617	0.710376	-0.435326	-0.449243	-0.322550
2349	8.657386	0.049055	4.400454	-0.540336	0.014765	0.101740	-0.591609	-0.145257	-0.657996	0.716465	-0.423410	-0.461873	-0.306715
2350	9.005520	0.152995	4.369835	-0.545797	0.021209	0.094645	-0.591882	-0.146364	-0.657316	0.711794	-0.429811	-0.458845	-0.313166
2351	8.712753	-0.026319	4.381892	-0.560403	0.008719	0.083852	-0.590487	-0.148714	-0.658040	0.717674	-0.417138	-0.471908	-0.297058
2352	8.707009	-0.217018	4.408188	-0.560420	-0.014990	0.114048	-0.591049	-0.146639	-0.658428	0.712751	-0.424138	-0.469243	-0.303158
2353	8.683233	-0.212308	4.364679	-0.538543	0.015860	0.078727	-0.590517	-0.141808	-0.657142	0.718877	-0.410213	-0.482572	-0.286471
2354	8.739378	-0.366351	4.518533	-0.563941	0.017706	0.086365	-0.589963	-0.141811	-0.656733	0.714177	-0.416798	-0.479751	-0.293376
2355	8.758125	-0.429035	4.560281	-0.532159	0.017584	0.083192	-0.588445	-0.140987	-0.656185	0.720417	-0.401983	-0.493137	-0.276089
2356	8.728436	-0.452496	4.642728	-0.556671	0.015804	0.092635	-0.590932	-0.141807	-0.657277	0.715916	-0.408530	-0.490434	-0.282917
2357	8.623118	-0.471919	4.522283	-0.564155	-0.010065	0.067033	-0.590933	-0.141529	-0.657687	0.721504	-0.393360	-0.504173	-0.265536
2358	8.642468	-0.421178	4.541019	-0.557829	0.003705	0.036070	-0.590934	-0.141114	-0.657821	0.716694	-0.399405	-0.502182	-0.273199
2359	8.680920	-0.414020	4.565049	-0.549785	-0.010649	0.025644	-0.590665	-0.139317	-0.658355	0.722143	-0.382778	-0.516218	-0.255948
2360	8.673122	-0.495928	4.597382	-0.542442	-0.002629	0.030975	-0.590388	-0.139737	-0.656708	0.717515	-0.388548	-0.514512	-0.263593
2361	8.624483	-0.490471	4.648123	-0.575060	0.011018	0.032267	-0.589012	-0.137244	-0.659449	0.722985	-0.371452	-0.527816	-0.246428
2362	8.634418	-0.514999	4.600062	-0.553234	0.016370	0.027183	-0.591509	-0.136138	-0.657765	0.718612	-0.377209	-0.525876	-0.254489
2363	8.634382	-0.544055	4.590722	-0.553271	0.007327	0.030773	-0.591090	-0.136687	-0.659427	0.724125	-0.359132	-0.539008	-0.236933
2364	8.624944	-0.507811	4.580666	-0.553240	0.009066	0.037843	-0.591235	-0.135166	-0.659548	0.719898	-0.365013	-0.537161	-0.244889
2365	8.608003	-0.490700	4.594994	-0.547775	0.010815	0.040548	-0.591660	-0.133096	-0.658284	0.725412	-0.346355	-0.549775	-0.227074
2366	8.625964	-0.477132	4.464352	-0.548007	-0.010478	0.005303	-0.590821	-0.135313	-0.657073	0.721033	-0.351868	-0.548529	-0.235407
2367	8.602726	-0.480608	4.657706	-0.562413	0.001977	0.028928	-0.591512	-0.135587	-0.657484	0.726155	-0.332816	-0.560765	-0.217887
2368	8.544405	-0.635034	4.635346	-0.544449	-0.031377	0.020466	-0.592211	-0.134069	-0.656361	0.721812	-0.338499	-0.559789	-0.225925
2369	8.622522	-0.529603	4.571249	-0.548061	-0.021353	0.011549	-0.590832	-0.132969	-0.655671	0.726513	-0.318734	-0.571936	-0.208511
2370	8.656540	-0.508192	4.551636	-0.554450	-0.021236	0.002637	-0.593184	-0.133237	-0.656620	0.722324	-0.324269	-0.570936	-0.217094
2371	8.651630	-0.529908	4.551885	-0.564330	-0.004997	0.005072	-0.593318	-0.134346	-0.655253	0.726914	-0.304280	-0.582134	-0.200322
2372	8.622560	-0.529634	4.566417	-0.571650	-0.013067	0.004145	-0.594146	-0.134896	-0.655390	0.722905	-0.310007	-0.580971	-0.209230
2373	8.632513	-0.539634	4.523026	-0.555235	0.004105	-0.009920	-0.594570	-0.133101	-0.654955	0.727441	-0.289512	-0.591417	-0.192974
2374	8.670805	-0.529923	4.568771	-0.584354	0.000700	-0.016425	-0.593044	-0.133792	-0.655800	0.723630	-0.295089	-0.590149	-0.202500
2375	8.646651	-0.481278	4.594837	-0.575258	0.006085	-0.019006	-0.594569	-0.133239	-0.654956	0.727919	-0.274725	-0.599731	-0.187038
2376	8.615243	-0.490746	4.594985	-0.549781	0.015009	-0.023193	-0.593469	-0.131303	-0.656047	0.724643	-0.279632	-0.598434	-0.196405
2377	8.622051	-0.500136	4.645818	-0.571547	0.022327	-0.024380	-0.593194	-0.130889	-0.656045	0.729018	-0.259188	-0.606956	-0.181545
2378	8.602905	-0.497720	4.626488	-0.549924	0.002561	-0.041701	-0.592092	-0.129789	-0.655215	0.725715	-0.263894	-0.605929	-0.191176
2379	8.588697	-0.485731	4.597381	-0.546257	0.000629	-0.029261	-0.593472	-0.130611	-0.656315	0.729827	-0.243342	-0.613975	-0.176555
2380	8.622539	-0.490837	4.587728	-0.550865	-0.006488	-0.036342	-0.591534	-0.130615	-0.656468	0.726620	-0.248130	-0.613032	-0.186135
2381	8.593383	-0.488071	4.614313	-0.543591	-0.006559	-0.032724	-0.593474	-0.130059	-0.656310	0.730517	-0.227900	-0.620287	-0.172193
2382	8.604300	-0.472193	4.459494	-0.540905	-0.015559	-0.034395	-0.592785	-0.129511	-0.655345	0.727435	-0.232571	-0.619482	-0.181634
2383	8.569261	-0.495198	4.609592	-0.553528	-0.002991	-0.024022	-0.591813	-0.130342	-0.655361	0.731228	-0.213113	-0.625695	-0.168506
2384	8.655691	-0.582638	4.624949	-0.566390	-0.029986	-0.020462	-0.594587	-0.128814	-0.655875	0.728070	-0.218354	-0.624928	-0.178047
2385	8.646819	-0.466873	4.580180	-0.553571	-0.005618	-0.031062	-0.593758	-0.128680	-0.655329	0.731684	-0.199478	-0.630339	-0.165890
2386	8.627497	-0.490974	4.570811	-0.548130	-0.012019	-0.023889	-0.593193	-0.131166	-0.655910	0.728974	-0.204329	-0.629360	-0.175368
2387	8.666239	-0.481629	4.558574	-0.560707	0.005069	-0.013516	-0.594026	-0.130332	-0.656859	0.732643	-0.186526	-0.633676	-0.164005
2388	8.651572	-0.491080	4.578028	-0.547984	0.007733	-0.016042	-0.591670	-0.131028	-0.657022	0.730353	-0.191399	-0.632345	-0.173467
2389	8.680663	-0.510760	4.551632	-0.564408	0.002538	-0.030352	-0.593617	-0.129093	-0.655610	0.733818	-0.174357	-0.635946	-0.163349
2390	8.637412	-0.491248	4.536976	-0.528112	0.002465	-0.041433	-0.593058	-0.130055	-0.657829	0.731579	-0.178630	-0.634807	-0.172925
2391	8.671230	-0.433320	4.560445	-0.550872	-0.006479	-0.036323	-0.592230	-0.129367	-0.657552	0.734873	-0.162323	-0.637821	-0.163698
2392	8.656734	-0.442908	4.558155	-0.534384	0.013222	-0.031832	-0.592231	-0.129369	-0.656726	0.732902	-0.166771	-0.636415	-0.173258
2393	8.613146	-0.457056	4.570451	-0.554429	0.004326	-0.034677	-0.592785	-0.129230	-0.656582	0.736245	-0.151562	-0.638521	-0.165117
2394	8.649251	-0.462055	4.580123	-0.555329	0.007970	-0.038242	-0.593342	-0.128258	-0.657808	0.734222	-0.156256	-0.637079	-0.175020
2395	8.651814	-0.467040	4.558431	-0.553553	0.002588	-0.041726	-0.592789	-0.128403	-0.656160	0.737446	-0.142084	-0.638554	-0.168031
2396	8.637560	-0.462284	4.531820	-0.547175	-0.006646	-0.020365	-0.593066	-0.128401	-0.656571	0.735409	-0.146942	-0.637235	-0.177519
2397	8.657032	-0.423762	4.528948	-0.562701	-0.011853	-0.033775	-0.593898	-0.127984	-0.656561	0.738360	-0.134227	-0.638254	-0.171578
2398	8.676567	-0.414291	4.502261	-0.549990	-0.013686	-0.034501	-0.594709	-0.128962	-0.655852	0.736244	-0.138974	-0.636999	-0.181282
2399	8.681937	-0.409916	4.434556	-0.533640	-0.017397	-0.030743	-0.593182	-0.129792	-0.656561	0.739118	-0.127082	-0.637631	-0.176016
2400	8.643700	-0.380891	4.400458	-0.559134	-0.028098	-0.030094	-0.593875	-0.129794	-0.655454	0.736864	-0.132076	-0.636469	-0.185724
2401	8.719729	-0.506442	4.493567	-0.575578	-0.044245	-0.029307	-0.596920	-0.130064	-0.655157	0.739184	-0.122134	-0.636834	-0.182025
2402	8.720304	-0.395418	4.472999	-0.565588	-0.031496	-0.048715	-0.597331	-0.131451	-0.653377	0.736829	-0.126999	-0.635661	-0.192068
2403	8.667585	-0.346911	4.448368	-0.546507	-0.030698	-0.047616	-0.597056	-0.131179	-0.652412	0.739222	-0.117527	-0.635508	-0.189388
2404	8.721302	-0.301704	4.389806	-0.544693	-0.038934	-0.033370	-0.598435	-0.132279	-0.652964	0.736901	-0.122312	-0.634393	-0.198904
2405	8.759745	-0.306658	4.409139	-0.548306	-0.027071	-0.047633	-0.598434	-0.132976	-0.651317	0.739211	-0.114019	-0.633748	-0.197308
2406	8.743127	-0.343130	4.356414	-0.562844	-0.026030	-0.055777	-0.598153	-0.133663	-0.652704	0.736922	-0.118744	-0.632325	-0.207392
2407	8.725803	-0.357216	4.404916	-0.550086	-0.026224	-0.041480	-0.598704	-0.134214	-0.652706	0.739122	-0.111734	-0.631238	-0.206768
2408	8.754910	-0.309043	4.409172	-0.560898	-0.005363	-0.050569	-0.599815	-0.133522	-0.652277	0.737102	-0.116420	-0.629397	-0.216765
2409	8.725877	-0.328191	4.409424	-0.564459	0.000876	-0.041811	-0.599811	-0.134211	-0.653111	0.739448	-0.110662	-0.627472	-0.217367
2410	8.721227	-0.291947	4.404194	-0.562676	-0.006380	-0.037319	-0.598710	-0.132972	-0.652279	0.737432	-0.115560	-0.625496	-0.227146
2411	8.730795	-0.294363	4.413872	-0.573569	-0.006351	-0.034791	-0.597881	-0.132557	-0.652833	0.739509	-0.111181	-0.623277	-0.228674
2412	8.711694	-0.260476	4.403855	-0.538946	0.011503	-0.034495	-0.598432	-0.132969	-0.653246	0.737731	-0.115695	-0.621026	-0.238108
2413	8.716593	-0.221786	4.413081	-0.546305	0.004445	-0.046917	-0.597741	-0.132555	-0.653799	0.739734	-0.111789	-0.618477	-0.240379
2414	8.740726	-0.236481	4.405965	-0.539037	0.005329	-0.048603	-0.596908	-0.132685	-0.656700	0.737753	-0.116173	-0.616235	-0.249958
2415	8.744745	-0.226160	4.514567	-0.575245	0.027091	-0.045625	-0.597180	-0.133793	-0.655883	0.739739	-0.113630	-0.612891	-0.253453
2416	8.721159	-0.260384	4.428002	-0.553596	0.000890	-0.048754	-0.596071	-0.134632	-0.653695	0.737588	-0.118267	-0.610519	-0.263144
2417	8.749621	-0.267434	4.488444	-0.554592	-0.011719	-0.048687	-0.596902	-0.134348	-0.655477	0.738858	-0.116579	-0.607562	-0.267145
2418	8.685504	-0.246055	4.365073	-0.553715	-0.016166	-0.055731	-0.595792	-0.134904	-0.655078	0.736368	-0.121232	-0.605331	-0.276839
2419	8.721569	-0.212242	4.398472	-0.555443	-0.004520	-0.046966	-0.595512	-0.135737	-0.654262	0.737431	-0.120481	-0.601978	-0.281608
2420	8.721961	-0.178629	4.364272	-0.560755	0.004293	-0.022306	-0.595921	-0.137117	-0.654686	0.735252	-0.125534	-0.599197	-0.290876
2421	8.765079	-0.183491	4.402925	-0.553482	0.013384	-0.034656	-0.596741	-0.139741	-0.654707	0.736271	-0.125691	-0.595298	-0.296187
2422	8.726545	-0.207547	4.381501	-0.557057	0.022422	-0.036532	-0.596736	-0.140985	-0.654582	0.734118	-0.130419	-0.592178	-0.305592
2423	8.701752	-0.124451	4.506241	-0.542520	0.018584	-0.018646	-0.595487	-0.141681	-0.653772	0.734974	-0.131401	-0.587967	-0.311194
2424	8.682620	-0.063878	4.512839	-0.555370	0.002491	-0.025771	-0.594933	-0.141962	-0.652952	0.732530	-0.136360	-0.584996	-0.320290
2425	8.706559	-0.124466	4.508651	-0.557070	0.015034	-0.017024	-0.594100	-0.142516	-0.652964	0.732949	-0.138344	-0.580491	-0.326614
2426	8.687302	-0.151045	4.489645	-0.537126	0.000407	-0.004323	-0.594377	-0.142375	-0.653650	0.730539	-0.143301	-0.577485	-0.335096
2427	8.692493	-0.144101	4.446072	-0.548082	-0.006698	-0.009711	-0.594100	-0.142375	-0.654065	0.730386	-0.146091	-0.573096	-0.341695
2428	8.687741	-0.124741	4.445862	-0.539822	-0.006978	0.016928	-0.593825	-0.141683	-0.654611	0.727895	-0.151377	-0.569998	-0.349794
2429	8.712002	-0.081370	4.450178	-0.560813	-0.013953	0.002581	-0.593823	-0.142515	-0.653517	0.727294	-0.155191	-0.565358	-0.356832
2430	8.721657	-0.110517	4.435994	-0.550808	-0.017685	0.011567	-0.595489	-0.141407	-0.653080	0.724468	-0.160642	-0.562233	-0.365012
2431	8.706634	-0.114832	4.503711	-0.564382	-0.004962	0.006015	-0.595210	-0.142240	-0.652126	0.723553	-0.165069	-0.557189	-0.372511
2432	8.687426	-0.177806	4.460951	-0.546328	-0.019355	-0.006080	-0.596310	-0.143616	-0.653234	0.720439	-0.170259	-0.554054	-0.380794
2433	8.714154	-0.115106	4.467463	-0.533625	-0.031316	0.015386	-0.596450	-0.143622	-0.651304	0.718970	-0.175080	-0.549352	-0.388125
2434	8.695154	-0.197639	4.388680	-0.546498	-0.040830	-0.021871	-0.597283	-0.143207	-0.651017	0.715338	-0.180248	-0.546459	-0.396464
2435	8.755276	-0.163918	4.431712	-0.548199	-0.022852	-0.015795	-0.597560	-0.143488	-0.649364	0.713217	-0.185358	-0.541397	-0.404788
2436	8.751270	-0.086995	4.363210	-0.553615	-0.022917	-0.005230	-0.597286	-0.142796	-0.649911	0.709721	-0.190645	-0.538000	-0.412924
2437	8.770548	-0.084670	4.367990	-0.569902	-0.013851	-0.002818	-0.599767	-0.145418	-0.649230	0.707252	-0.196560	-0.532345	-0.421624
2438	8.772769	-0.164512	4.354382	-0.560802	-0.012071	-0.005386	-0.598520	-0.145699	-0.648691	0.703666	-0.201828	-0.528604	-0.429764
2439	8.787191	-0.159710	4.363973	-0.572655	-0.015561	-0.011692	-0.598527	-0.144460	-0.647300	0.700608	-0.208090	-0.522739	-0.438853
2440	8.755729	-0.212760	4.350111	-0.558186	-0.031917	-0.004358	-0.599908	-0.145285	-0.647573	0.696651	-0.213471	-0.519159	-0.446745
2441	8.755914	-0.164436	4.349572	-0.562634	-0.021179	0.006146	-0.601015	-0.145563	-0.646190	0.693248	-0.220161	-0.513144	-0.455652
2442	8.775538	-0.169664	4.306115	-0.572530	-0.006712	0.005947	-0.601568	-0.145560	-0.646874	0.689397	-0.225581	-0.508907	-0.463529
2443	8.775652	-0.179451	4.286895	-0.569858	-0.010232	-0.004616	-0.601160	-0.144043	-0.645897	0.685486	-0.232448	-0.502484	-0.472851
2444	8.768037	-0.183948	4.332860	-0.560794	-0.013906	-0.001838	-0.602407	-0.143902	-0.646024	0.681352	-0.237647	-0.498356	-0.480546
2445	8.785051	-0.176882	4.320679	-0.558067	-0.012090	-0.004466	-0.601994	-0.143771	-0.644096	0.676994	-0.244609	-0.491836	-0.489840
2446	8.799496	-0.220572	4.304235	-0.555309	-0.012167	0.002642	-0.602399	-0.145980	-0.644392	0.672762	-0.249711	-0.487586	-0.497289
2447	8.792526	-0.203781	4.277480	-0.548138	-0.019264	-0.013152	-0.602545	-0.144321	-0.644649	0.667820	-0.256723	-0.481081	-0.506627
2448	8.803879	-0.174192	4.383441	-0.553454	0.002320	-0.006269	-0.603375	-0.144457	-0.644644	0.663461	-0.261510	-0.476574	-0.514110
2449	8.784999	-0.239856	4.297221	-0.555479	-0.031846	-0.013168	-0.603510	-0.145708	-0.642451	0.657894	-0.268906	-0.469941	-0.523470
2450	8.842940	-0.184496	4.320686	-0.561748	-0.026594	0.007976	-0.605451	-0.144593	-0.643803	0.653176	-0.274172	-0.465527	-0.530543
2451	8.814474	-0.262273	4.220118	-0.560956	-0.028033	-0.032711	-0.605459	-0.143078	-0.642133	0.646941	-0.281536	-0.458683	-0.540199
2452	8.833702	-0.213857	4.253376	-0.550839	-0.010139	-0.023847	-0.604906	-0.142943	-0.641585	0.641905	-0.286119	-0.454220	-0.547519
2453	8.829396	-0.146385	4.218805	-0.546342	-0.013713	-0.029071	-0.605874	-0.143217	-0.641580	0.635469	-0.293250	-0.447132	-0.557007
2454	8.841446	-0.175532	4.207034	-0.558929	0.000668	-0.018692	-0.604909	-0.142529	-0.641305	0.630350	-0.297789	-0.442290	-0.564234
2455	8.831438	-0.204268	4.238776	-0.551563	0.016847	-0.018712	-0.606294	-0.142389	-0.641155	0.623828	-0.304774	-0.434510	-0.573718
2456	8.824318	-0.153421	4.247883	-0.553445	0.009681	-0.022224	-0.606434	-0.141832	-0.642113	0.618591	-0.309035	-0.429516	-0.580826
2457	8.804667	-0.203918	4.267801	-0.553519	0.002565	-0.032808	-0.605469	-0.141008	-0.641285	0.611340	-0.316091	-0.421801	-0.590283
2458	8.809837	-0.143634	4.252625	-0.546130	0.016837	-0.020415	-0.604918	-0.140179	-0.641557	0.606042	-0.320108	-0.416679	-0.597179
2459	8.824121	-0.145989	4.276793	-0.531590	0.016736	-0.016704	-0.604915	-0.141149	-0.640740	0.598834	-0.326838	-0.408790	-0.606190
2460	8.795051	-0.174801	4.277153	-0.557960	0.015119	-0.024090	-0.604641	-0.140319	-0.641284	0.593217	-0.330902	-0.403459	-0.613040
2461	8.785323	-0.174679	4.286829	-0.546067	0.022156	-0.011611	-0.604085	-0.140732	-0.642120	0.585628	-0.337724	-0.395145	-0.621967
2462	8.799697	-0.133482	4.320175	-0.546053	0.027581	-0.013407	-0.603941	-0.141837	-0.642408	0.580139	-0.341489	-0.389635	-0.628497
2463	8.775631	-0.145502	4.305845	-0.562361	0.023891	0.004112	-0.602422	-0.140870	-0.643237	0.572277	-0.348513	-0.380849	-0.637175
2464	8.765641	-0.154862	4.344620	-0.553366	0.014915	-0.004579	-0.601591	-0.141152	-0.642281	0.566572	-0.352497	-0.375229	-0.643386
2465	8.775084	-0.111126	4.392440	-0.567915	0.016820	-0.008295	-0.601594	-0.140321	-0.642686	0.558099	-0.359462	-0.366407	-0.651965
2466	8.753312	-0.144877	4.383182	-0.560726	0.009687	-0.020560	-0.602843	-0.140331	-0.638818	0.551916	-0.363378	-0.360760	-0.658177
2467	8.755816	-0.111035	4.387633	-0.549820	0.007770	-0.013339	-0.600765	-0.140611	-0.639112	0.543105	-0.370085	-0.352193	-0.666359
2468	8.741306	-0.227258	4.335796	-0.562689	-0.011834	-0.031077	-0.599941	-0.139375	-0.637314	0.536440	-0.374128	-0.346733	-0.672337
2469	8.775371	-0.179222	4.323134	-0.547097	0.005989	-0.016836	-0.600488	-0.141034	-0.636776	0.527275	-0.380654	-0.338147	-0.680250
2470	8.766089	-0.135837	4.296085	-0.562707	-0.020965	-0.016848	-0.602707	-0.140479	-0.635926	0.520571	-0.384811	-0.332576	-0.685799
2471	8.804739	-0.145806	4.286481	-0.553530	-0.016676	0.002702	-0.602709	-0.140205	-0.635096	0.511195	-0.391672	-0.323911	-0.693076
2472	8.809118	-0.184253	4.325561	-0.562546	-0.006741	0.004299	-0.602981	-0.141031	-0.635930	0.504713	-0.395657	-0.317940	-0.698308
2473	8.799352	-0.174405	4.344792	-0.567904	0.002181	0.016564	-0.603684	-0.138823	-0.634524	0.495283	-0.402300	-0.308700	-0.705375
2474	8.760857	-0.232425	4.302002	-0.555315	-0.017642	0.009743	-0.605632	-0.136609	-0.633935	0.488711	-0.406287	-0.302808	-0.710211
2475	8.780348	-0.193918	4.296715	-0.546251	-0.013981	-0.000780	-0.607293	-0.136605	-0.633922	0.478884	-0.412636	-0.294120	-0.716865
2476	8.761044	-0.218035	4.284929	-0.557021	0.002221	0.006065	-0.606740	-0.136467	-0.634338	0.472216	-0.416214	-0.287959	-0.721704
2477	8.801766	-0.268863	4.297543	-0.561563	0.000461	0.006016	-0.607421	-0.135784	-0.634573	0.462242	-0.422329	-0.278818	-0.728170
2478	8.799212	-0.266309	4.316846	-0.550613	0.013086	-0.001011	-0.607702	-0.135096	-0.633599	0.455440	-0.425527	-0.272634	-0.732920
2479	8.782338	-0.261370	4.316813	-0.582333	0.025866	-0.003233	-0.607710	-0.133160	-0.633855	0.445108	-0.431177	-0.263009	-0.739454
2480	8.822953	-0.300075	4.351016	-0.561431	0.026653	-0.001222	-0.606179	-0.134819	-0.634849	0.438138	-0.434145	-0.256472	-0.744161
2481	8.859300	-0.281035	4.341090	-0.546799	0.051044	-0.015345	-0.605896	-0.136059	-0.636104	0.427898	-0.438802	-0.247258	-0.750479
2482	8.693631	-0.266128	4.239671	-0.547879	0.018582	-0.013416	-0.606450	-0.135779	-0.636924	0.420691	-0.441585	-0.241029	-0.754935
2483	8.742552	-0.271813	4.152691	-0.572365	0.027798	-0.022592	-0.604229	-0.137028	-0.637092	0.409875	-0.446528	-0.231725	-0.760867
2484	8.692719	-0.229031	4.374558	-0.562405	0.018551	-0.002972	-0.604921	-0.137026	-0.637224	0.402566	-0.449348	-0.225119	-0.765081
2485	8.755855	-0.348507	4.267084	-0.551762	-0.017340	-0.023855	-0.604508	-0.136893	-0.635710	0.391607	-0.454559	-0.216539	-0.770150
2486	8.799539	-0.230218	4.292282	-0.533528	0.000650	-0.029038	-0.605622	-0.135368	-0.636237	0.383953	-0.457175	-0.210701	-0.774064
2487	8.746308	-0.256432	4.297478	-0.582558	-0.004658	-0.015439	-0.604925	-0.136757	-0.634878	0.372839	-0.462209	-0.201526	-0.778936
2488	8.775191	-0.237162	4.316553	-0.524365	0.002211	-0.007716	-0.606027	-0.137997	-0.635296	0.365491	-0.464696	-0.195575	-0.782448
2489	8.818572	-0.222847	4.330832	-0.557879	0.014926	-0.001099	-0.605057	-0.138279	-0.634341	0.354879	-0.469038	-0.186587	-0.786925
2490	8.764918	-0.222056	4.403376	-0.546075	0.016679	-0.002755	-0.605061	-0.137171	-0.635019	0.347355	-0.471346	-0.180099	-0.790406
2491	8.726657	-0.277843	4.331568	-0.547043	0.000413	0.002630	-0.604083	-0.138967	-0.636010	0.336848	-0.475598	-0.171440	-0.794322
2492	8.770308	-0.217695	4.333254	-0.553384	0.009534	-0.005446	-0.604092	-0.136894	-0.635713	0.329083	-0.477928	-0.164872	-0.797563
2493	8.755696	-0.212650	4.352546	-0.564277	0.013220	-0.009137	-0.603953	-0.137030	-0.636680	0.318300	-0.481792	-0.156085	-0.801373
2494	8.779829	-0.222497	4.347792	-0.560723	0.002433	-0.013449	-0.604229	-0.137307	-0.636268	0.310215	-0.484119	-0.149481	-0.804395
2495	8.772813	-0.198396	4.330620	-0.558851	0.007767	-0.006380	-0.604365	-0.138139	-0.635172	0.299572	-0.487784	-0.140930	-0.807752
2496	8.734109	-0.217467	4.333301	-0.573344	0.015063	-0.009259	-0.604500	-0.138410	-0.636966	0.291372	-0.489854	-0.133970	-0.810677
2497	8.782522	-0.203350	4.320998	-0.562516	0.004214	-0.009938	-0.603118	-0.137861	-0.636557	0.280714	-0.493332	-0.125571	-0.813668
2498	8.763330	-0.222711	4.297079	-0.535393	-0.012039	-0.020142	-0.603255	-0.138135	-0.637386	0.272554	-0.495460	-0.119460	-0.816065
2499	8.808578	-0.154645	4.407398	-0.561470	0.027588	-0.004754	-0.603248	-0.140075	-0.635752	0.262168	-0.498311	-0.111081	-0.818911
2500	8.747261	-0.194189	4.204972	-0.543427	0.000471	-0.004384	-0.603108	-0.140489	-0.636033	0.254141	-0.500185	-0.104585	-0.821151
2501	8.813519	-0.203243	4.369277	-0.555313	-0.006663	-0.006244	-0.602558	-0.139523	-0.636027	0.243861	-0.503324	-0.096695	-0.823315
2502	8.804978	-0.138645	4.257428	-0.562663	-0.011867	-0.023979	-0.604089	-0.137582	-0.636823	0.235221	-0.505322	-0.090121	-0.825348
2503	8.789500	-0.217726	4.347725	-0.560748	0.002499	-0.020524	-0.603531	-0.138413	-0.636560	0.224840	-0.508072	-0.082454	-0.827352
2504	8.780184	-0.193701	4.316061	-0.549891	-0.002926	-0.023900	-0.604362	-0.138691	-0.635454	0.216278	-0.509725	-0.076030	-0.829230
2505	8.821364	-0.133493	4.324998	-0.546255	0.001601	-0.027408	-0.601307	-0.140774	-0.634672	0.206127	-0.512191	-0.068908	-0.830918
2506	8.782510	-0.147594	4.349369	-0.573482	0.017235	-0.049064	-0.602681	-0.142838	-0.636888	0.196871	-0.513431	-0.062252	-0.832920
2507	8.770940	-0.126107	4.295991	-0.564355	0.026251	-0.054318	-0.603096	-0.143114	-0.636612	0.186337	-0.515301	-0.055250	-0.834680
2508	8.798040	-0.100543	4.546939	-0.564365	0.029810	-0.049920	-0.600734	-0.144777	-0.637060	0.177116	-0.516147	-0.048698	-0.836571
2509	8.799387	-0.363400	4.247863	-0.544273	0.068144	-0.114518	-0.600020	-0.149890	-0.637945	0.166030	-0.516970	-0.042736	-0.838659
2510	8.753706	-0.067554	4.367842	-0.536927	0.071377	-0.077274	-0.595697	-0.156951	-0.637775	0.156621	-0.516846	-0.036773	-0.840825
2511	8.761813	0.169221	4.370022	-0.549645	0.065849	-0.056126	-0.594416	-0.164969	-0.638419	0.146749	-0.517567	-0.030422	-0.842415
2512	8.686773	0.257134	4.441623	-0.564229	0.056828	-0.048287	-0.593292	-0.168842	-0.638467	0.137489	-0.517650	-0.023743	-0.844139
2513	8.674746	0.237788	4.427359	-0.550578	0.055788	-0.040163	-0.590786	-0.172168	-0.637832	0.128227	-0.518359	-0.017588	-0.845312
2514	8.659703	0.243185	4.502216	-0.558968	0.033476	-0.059592	-0.590364	-0.173269	-0.639500	0.118783	-0.518681	-0.011177	-0.846603
2515	8.742009	0.344256	4.517891	-0.547921	0.051295	-0.041851	-0.588690	-0.176316	-0.638993	0.109901	-0.519278	-0.005461	-0.847492
2516	8.670181	0.247301	4.398266	-0.526350	0.012522	-0.050228	-0.588544	-0.177411	-0.642314	0.100922	-0.519754	0.000447	-0.848334
2517	8.780513	0.266540	4.494546	-0.564534	-0.002828	-0.025790	-0.587443	-0.175755	-0.642305	0.092503	-0.521143	0.006153	-0.848419
2518	8.703843	0.273849	4.426917	-0.553629	0.000798	-0.034543	-0.586468	-0.177560	-0.640539	0.083478	-0.521749	0.012655	-0.848911
2519	8.727536	0.247393	4.470670	-0.559023	0.006158	-0.026678	-0.587304	-0.176172	-0.641621	0.075472	-0.522830	0.017929	-0.848900
2520	8.722726	0.281342	4.484794	-0.549776	0.025799	-0.011649	-0.586478	-0.174930	-0.641477	0.066845	-0.522874	0.024632	-0.849428
2521	8.715011	0.235723	4.523970	-0.562284	0.052772	0.000415	-0.583579	-0.172862	-0.641891	0.059630	-0.523029	0.029963	-0.849698
2522	8.657350	0.194677	4.471352	-0.525836	0.055987	0.023808	-0.584273	-0.172305	-0.642570	0.051824	-0.522398	0.036658	-0.850336
2523	8.703016	0.146064	4.471833	-0.545800	0.054219	0.030665	-0.581654	-0.168845	-0.645862	0.045658	-0.522388	0.041710	-0.850462
2524	8.707004	0.054613	4.535666	-0.556768	0.050799	0.015505	-0.582222	-0.165667	-0.644998	0.037380	-0.521778	0.048827	-0.850862
2525	8.675911	0.098211	4.520725	-0.545920	0.047214	0.007692	-0.580840	-0.164417	-0.647753	0.031177	-0.521818	0.053333	-0.850817
2526	8.634329	0.011668	4.550738	-0.553051	0.059724	0.021665	-0.579181	-0.163586	-0.649549	0.023023	-0.520936	0.060441	-0.851142
2527	8.634701	0.050145	4.521316	-0.553887	0.065941	0.032239	-0.578634	-0.162069	-0.648573	0.017476	-0.520556	0.065057	-0.851166
2528	8.663004	0.035953	4.598750	-0.558491	0.059688	0.028685	-0.578628	-0.163168	-0.650789	0.009380	-0.519564	0.072316	-0.851314
2529	8.575583	0.075724	4.687818	-0.548564	0.059757	0.014630	-0.577247	-0.161781	-0.653405	0.003973	-0.519249	0.076343	-0.851197
2530	8.558016	0.052141	4.763002	-0.564224	0.029256	0.007547	-0.575864	-0.161369	-0.653411	-0.004499	-0.518701	0.083458	-0.850860
2531	8.608110	0.076532	4.849641	-0.553377	0.038459	-0.018913	-0.575032	-0.161510	-0.653005	-0.010087	-0.518745	0.086874	-0.850444
2532	8.551924	-0.011763	4.584935	-0.553713	-0.015422	-0.038058	-0.574753	-0.162063	-0.653427	-0.019148	-0.518928	0.093325	-0.849492
2533	8.589631	0.056593	4.733917	-0.542823	-0.024708	-0.013094	-0.573781	-0.162759	-0.652614	-0.024059	-0.519981	0.096319	-0.848389
2534	8.609573	0.085039	4.665924	-0.552006	-0.026203	-0.041490	-0.575862	-0.161924	-0.652866	-0.033141	-0.520253	0.102681	-0.847169
2535	8.568546	0.114384	4.680148	-0.546521	-0.023595	-0.034370	-0.576962	-0.163861	-0.651499	-0.038079	-0.521280	0.105171	-0.846023
2536	8.600704	0.152327	4.597535	-0.553801	-0.035409	-0.018444	-0.578621	-0.164829	-0.650117	-0.046769	-0.521556	0.111781	-0.844569
2537	8.605721	0.089125	4.542665	-0.555707	-0.057088	-0.011260	-0.578620	-0.165247	-0.649019	-0.050988	-0.523060	0.114362	-0.843048
2538	8.721366	-0.025366	4.512378	-0.575707	-0.071543	0.004528	-0.580008	-0.164833	-0.648039	-0.059437	-0.523772	0.121583	-0.841040
2539	8.673032	0.035587	4.550420	-0.572112	-0.069667	-0.006061	-0.580278	-0.166494	-0.646951	-0.063410	-0.525436	0.124200	-0.839328
2540	8.658775	0.074277	4.540343	-0.543097	-0.055019	-0.046502	-0.581112	-0.165942	-0.646250	-0.072413	-0.525938	0.130279	-0.837361
2541	8.697075	0.120338	4.602595	-0.566446	-0.013546	-0.037288	-0.582765	-0.168433	-0.644333	-0.076650	-0.526717	0.132053	-0.836215
2542	8.704735	0.151460	4.563581	-0.557384	-0.008944	-0.052242	-0.584144	-0.169671	-0.645025	-0.086011	-0.526342	0.138210	-0.834544
