# Supplementary material for: Identification of Haptic Based Guiding Using Hard Reins
Source: PLoS One. 2015 Jul 22;10(7):e0132020. doi: 10.1371/journal.pone.0132020 (PMC4511788; doi:10.1371/journal.pone.0132020)
Supplement: S8 File — (ZIP) [file pone.0132020.s008.zip › Exp2_MotionData1/Subject1/path2/T1/fh1.txt]

// Start Time: 0
// Sample rate: 25.0Hz
// Scenario: 4.9
// Firmware Version: 2.6.1
Counter	Acc_X	Acc_Y	Acc_Z	Gyr_X	Gyr_Y	Gyr_Z	Mag_X	Mag_Y	Mag_Z	Quat_w	Quat_x	Quat_y	Quat_z
1796	-0.191973	-0.101206	-9.773186	-0.011037	-0.006042	0.027021	-0.104329	-0.367422	0.686774	0.009575	-0.457293	0.889258	0.003307
1797	-0.220538	-0.045511	-9.721834	-0.025348	-0.007793	0.024286	-0.106015	-0.369051	0.686783	0.009579	-0.456873	0.889472	0.003866
1798	-0.287806	0.005213	-9.821601	-0.002065	-0.005995	0.023613	-0.104969	-0.369192	0.686121	0.009758	-0.456650	0.889584	0.004004
1799	-0.283137	-0.014329	-9.908378	-0.002011	-0.003332	0.014808	-0.105744	-0.369870	0.685094	0.009902	-0.456394	0.889713	0.004109
1800	-0.282622	0.053406	-9.777836	-0.014604	-0.018256	0.021723	-0.105498	-0.368508	0.687168	0.010184	-0.456186	0.889814	0.004581
1801	-0.316132	0.092356	-9.709812	-0.010971	-0.002490	0.013011	-0.105882	-0.369597	0.686905	0.010234	-0.455963	0.889927	0.004848
1802	-0.350147	0.063687	-9.733879	-0.001991	0.002790	0.007813	-0.106003	-0.370688	0.685864	0.010258	-0.455985	0.889915	0.004901
1803	-0.345470	0.044234	-9.791818	-0.000208	0.005419	0.011357	-0.105495	-0.368371	0.686137	0.010271	-0.455790	0.890015	0.004913
1804	-0.311729	0.032253	-9.691316	0.004315	0.009793	-0.000946	-0.106537	-0.369594	0.687689	0.010229	-0.455935	0.889941	0.004787
1805	-0.312241	-0.037652	-9.744984	-0.000179	0.021158	0.007861	-0.107323	-0.368361	0.686939	0.009968	-0.455804	0.890012	0.004657
1806	-0.278261	-0.013794	-9.720971	0.015010	0.030755	0.015050	-0.107321	-0.368087	0.685651	0.009648	-0.455660	0.890092	0.004153
1807	-0.259135	-0.038200	-9.788704	0.012347	0.041263	0.015060	-0.106412	-0.368503	0.687440	0.009146	-0.455400	0.890233	0.003619
1808	-0.238918	0.086780	-9.763411	0.014105	0.023746	0.016790	-0.108498	-0.368218	0.686958	0.008943	-0.455226	0.890325	0.003195
1809	-0.133176	0.022862	-9.947694	0.014160	0.018527	0.007919	-0.108237	-0.367673	0.685927	0.008858	-0.455090	0.890397	0.002839
1810	-0.027126	-0.008764	-9.795174	0.026651	0.013213	0.009712	-0.109038	-0.365213	0.687511	0.008958	-0.455034	0.890426	0.002286
1811	0.081142	-0.069150	-9.604552	0.044435	0.009605	0.027403	-0.110353	-0.366164	0.692295	0.009293	-0.454546	0.890674	0.001464
1812	0.006469	-0.040102	-9.733342	0.018465	0.006129	0.035163	-0.111409	-0.364931	0.693999	0.009444	-0.454050	0.890925	0.001127
1813	-0.070699	-0.025170	-9.766149	-0.025346	0.000914	0.027802	-0.109958	-0.365756	0.690358	0.009290	-0.453568	0.891172	0.001622
1814	-0.099220	0.037644	-9.745955	-0.023570	-0.011331	0.026910	-0.111901	-0.367656	0.689852	0.009370	-0.453231	0.891341	0.002191
1815	-0.104120	0.028032	-9.755636	-0.000277	-0.000813	0.023593	-0.110341	-0.366162	0.688811	0.009467	-0.452819	0.891549	0.002256
1816	-0.171978	-0.000871	-9.942825	-0.009202	-0.007751	0.021759	-0.110851	-0.367250	0.687003	0.009614	-0.452568	0.891675	0.002535
1817	-0.191552	-0.036794	-9.943069	-0.019869	-0.002464	0.007601	-0.112025	-0.366698	0.686252	0.009563	-0.452444	0.891736	0.002962
1818	-0.177312	-0.079433	-9.693759	-0.021725	-0.010408	0.012827	-0.110985	-0.367387	0.688293	0.009645	-0.452354	0.891779	0.003487
1819	-0.220660	-0.062361	-9.726832	0.001588	0.006254	0.007787	-0.110985	-0.367387	0.688293	0.009634	-0.452224	0.891846	0.003449
1820	-0.239824	-0.038410	-9.808098	0.014156	-0.000700	-0.000946	-0.110725	-0.366022	0.686497	0.009867	-0.452378	0.891766	0.003243
1821	-0.210767	-0.028840	-9.750564	0.014142	-0.002472	-0.000079	-0.111771	-0.365607	0.686387	0.010129	-0.452385	0.891760	0.003060
1822	-0.249549	-0.047939	-9.803317	0.000732	0.009790	0.002520	-0.111116	-0.367113	0.688040	0.010053	-0.452488	0.891709	0.002999
1823	-0.278714	-0.071997	-9.880241	0.001638	0.011566	0.002539	-0.110467	-0.366297	0.687651	0.009955	-0.452451	0.891729	0.002913
1824	-0.273281	0.009968	-9.802446	-0.003746	-0.000701	0.000706	-0.112685	-0.367379	0.689867	0.010027	-0.452579	0.891663	0.003027
1825	-0.297437	0.010010	-9.850300	-0.006409	0.004570	-0.001048	-0.110861	-0.366569	0.688944	0.009985	-0.452608	0.891648	0.003153
1826	-0.311431	0.077594	-9.806147	0.008825	0.004582	-0.007088	-0.112159	-0.366014	0.686260	0.010077	-0.452867	0.891516	0.002993
1827	-0.249270	-0.009416	-9.788458	0.037386	0.001038	0.006288	-0.113470	-0.365189	0.686933	0.010498	-0.452756	0.891569	0.002379
1828	-0.246879	-0.014113	-9.745276	0.023119	0.020288	0.000083	-0.112957	-0.365056	0.689120	0.010438	-0.452879	0.891509	0.001823
1829	-0.208223	-0.009723	-9.784010	0.007005	0.018525	0.002592	-0.113215	-0.365328	0.688863	0.010273	-0.452840	0.891531	0.001595
1830	-0.150210	-0.000585	-9.794018	-0.010862	0.014147	-0.004618	-0.113473	-0.365462	0.688349	0.010015	-0.453050	0.891427	0.001699
1831	-0.099877	-0.034803	-9.886131	-0.012663	0.015103	-0.003722	-0.114552	-0.365948	0.688536	0.009727	-0.453128	0.891391	0.001850
1832	-0.104745	-0.039633	-9.905370	-0.025246	0.009829	0.007623	-0.114814	-0.365127	0.687516	0.009416	-0.453118	0.891398	0.002252
1833	-0.143495	-0.058343	-9.830754	-0.007328	0.004600	-0.001071	-0.114815	-0.365537	0.688286	0.009358	-0.453148	0.891383	0.002399
1834	-0.179993	-0.101004	-9.717983	-0.001976	0.009835	0.000749	-0.115461	-0.366626	0.688285	0.009258	-0.453279	0.891318	0.002386
1835	-0.221279	-0.134337	-9.713204	0.017785	0.006395	-0.017618	-0.115200	-0.367174	0.689308	0.009401	-0.453599	0.891154	0.002061
1836	-0.211827	-0.158874	-9.848143	0.014138	0.011623	0.002636	-0.114940	-0.365536	0.686611	0.009415	-0.453705	0.891101	0.001744
1837	-0.228081	-0.067434	-9.873385	-0.003745	0.009881	0.000761	-0.114932	-0.367038	0.686983	0.009303	-0.453701	0.891104	0.001771
1838	-0.215490	0.004642	-9.865456	-0.009116	0.001127	-0.001061	-0.115068	-0.366355	0.687508	0.009293	-0.453889	0.891008	0.001964
1839	-0.205876	-0.004745	-9.764716	-0.002811	-0.002364	-0.014252	-0.115324	-0.367582	0.688145	0.009408	-0.454152	0.890872	0.002087
1840	-0.333620	0.029691	-9.840117	-0.026921	0.009942	-0.018742	-0.117406	-0.367980	0.687398	0.009081	-0.454629	0.890631	0.002513
1841	-0.288195	-0.033226	-9.850845	-0.034047	-0.002294	-0.029439	-0.116355	-0.369214	0.687112	0.008919	-0.455168	0.890355	0.003196
1842	-0.201433	-0.057780	-9.794201	-0.007254	0.018640	-0.014220	-0.115569	-0.370311	0.687864	0.008615	-0.455586	0.890144	0.003194
1843	-0.138652	-0.058212	-9.775523	0.008735	0.015066	0.009656	-0.117533	-0.368662	0.687522	0.008530	-0.455423	0.890230	0.002960
1844	-0.085149	-0.005631	-9.746543	-0.000216	0.013291	0.009578	-0.118177	-0.369340	0.686106	0.008384	-0.455395	0.890245	0.002885
1845	-0.085172	-0.010301	-9.700937	-0.009158	0.009787	0.005974	-0.118429	-0.370841	0.685966	0.008224	-0.455300	0.890295	0.003014
1846	-0.143396	-0.043965	-9.847412	-0.012673	0.014231	-0.002834	-0.119494	-0.370566	0.692049	0.007948	-0.455510	0.890190	0.003150
1847	-0.186944	-0.053480	-9.924046	-0.019897	-0.006766	0.007624	-0.120525	-0.372198	0.690887	0.007985	-0.455386	0.890251	0.003618
1848	-0.254268	-0.018797	-9.764460	-0.034220	-0.004155	0.005791	-0.119207	-0.372339	0.687124	0.007840	-0.455464	0.890209	0.004306
1849	-0.263513	0.038998	-9.763716	-0.024390	0.004586	0.011196	-0.118941	-0.373160	0.687112	0.007638	-0.455278	0.890304	0.004755
1850	-0.220111	0.029170	-9.720947	-0.010892	0.006359	-0.006339	-0.119976	-0.374246	0.686472	0.007519	-0.455554	0.890163	0.004931
1851	-0.210475	0.028830	-9.807547	0.004362	0.016889	-0.010596	-0.119849	-0.374657	0.688143	0.007364	-0.455752	0.890063	0.004754
1852	-0.205854	-0.000089	-9.815128	-0.000061	0.027407	-0.018528	-0.120248	-0.374246	0.689701	0.006970	-0.456244	0.889816	0.004543
1853	-0.150546	-0.031788	-9.815969	0.005258	0.015126	-0.011508	-0.120372	-0.373698	0.686999	0.006856	-0.456459	0.889708	0.004363
1854	-0.177189	-0.039199	-9.947996	0.001657	0.009895	-0.004494	-0.119719	-0.373974	0.687116	0.006788	-0.456720	0.889574	0.004284
1855	-0.181868	-0.019775	-9.899671	0.008784	0.002879	-0.000939	-0.120634	-0.373697	0.687132	0.006924	-0.456745	0.889561	0.004152
1856	-0.239677	-0.004466	-9.759615	0.033829	-0.007615	-0.006064	-0.119304	-0.375476	0.682579	0.007462	-0.457058	0.889398	0.003660
1857	-0.215182	0.039134	-9.595913	0.035600	0.011580	-0.000696	-0.119308	-0.374793	0.682586	0.007692	-0.457076	0.889390	0.002975
1858	-0.249155	0.019748	-9.730417	0.012377	0.016871	-0.004362	-0.118676	-0.373980	0.687100	0.007598	-0.457323	0.889264	0.002641
1859	-0.210730	-0.005015	-9.865608	-0.003729	0.018625	-0.000081	-0.120509	-0.372332	0.686628	0.007347	-0.457336	0.889260	0.002595
1860	-0.181422	0.040540	-9.836500	0.005188	0.009853	0.003477	-0.120771	-0.372057	0.686376	0.007312	-0.457413	0.889221	0.002454
1861	-0.118764	0.023258	-9.822821	-0.002784	0.015120	-0.013327	-0.120512	-0.370419	0.684324	0.007129	-0.457661	0.889095	0.002423
1862	-0.104285	0.023050	-9.854188	-0.007346	0.023817	0.009578	-0.121555	-0.371097	0.685365	0.006731	-0.457646	0.889106	0.002378
1863	-0.085184	-0.010448	-9.749001	0.001569	0.009792	0.009577	-0.120768	-0.372330	0.686115	0.006677	-0.457486	0.889189	0.002321
1864	-0.075872	-0.058644	-9.756845	0.008730	0.001052	0.006061	-0.121026	-0.371918	0.684446	0.006831	-0.457555	0.889152	0.002198
1865	-0.124387	-0.087368	-9.836060	-0.016273	0.006344	-0.001141	-0.121036	-0.371646	0.687029	0.006674	-0.457588	0.889136	0.002482
1866	-0.191721	-0.044028	-9.991182	-0.012651	0.011655	-0.004588	-0.121027	-0.371918	0.684833	0.006444	-0.457858	0.888998	0.002641
1867	-0.191501	-0.017191	-9.865913	-0.007377	0.002844	0.010401	-0.120768	-0.371373	0.684448	0.006433	-0.457685	0.889087	0.002801
1868	-0.208262	-0.004381	-9.651745	0.008711	0.001064	0.007872	-0.121690	-0.370823	0.686144	0.006587	-0.457724	0.889066	0.002678
1869	-0.244428	0.005295	-9.725818	-0.007328	0.013356	-0.000998	-0.120898	-0.372192	0.685474	0.006395	-0.457754	0.889052	0.002743
1870	-0.220682	-0.048038	-9.803535	-0.023427	-0.000629	-0.004707	-0.121169	-0.370280	0.685496	0.006284	-0.458005	0.888921	0.003206
1871	-0.143426	-0.048716	-9.828241	0.005203	0.021219	0.002607	-0.123234	-0.373818	0.684977	0.006070	-0.457970	0.888942	0.002975
1872	-0.128974	-0.053647	-9.830826	0.007858	0.016829	0.007893	-0.122720	-0.372592	0.685110	0.005935	-0.458021	0.888918	0.002723
1873	-0.128688	-0.015043	-9.789532	-0.010903	0.004589	-0.002856	-0.124147	-0.374086	0.685246	0.005868	-0.458084	0.888885	0.002927
1874	-0.121492	-0.020056	-9.837713	-0.009172	0.001067	0.010360	-0.123752	-0.374771	0.685491	0.005858	-0.458093	0.888879	0.003122
1875	-0.073276	-0.034504	-9.720543	-0.005605	0.001031	0.009484	-0.124152	-0.374087	0.686794	0.005900	-0.457937	0.888959	0.003262
1876	-0.099812	-0.029625	-9.765917	0.005157	0.009805	0.007842	-0.124784	-0.376677	0.685230	0.005865	-0.458006	0.888925	0.003123
1877	-0.109707	-0.058776	-9.886322	-0.010979	-0.012927	0.011167	-0.125046	-0.376265	0.684851	0.006104	-0.457819	0.889018	0.003481
1878	-0.152990	-0.034328	-9.866443	-0.001999	-0.016396	0.002425	-0.123218	-0.377505	0.686230	0.006469	-0.458019	0.888911	0.003709
1879	-0.157705	-0.019729	-9.822979	0.007838	-0.016402	0.002500	-0.123610	-0.376683	0.685212	0.006944	-0.457984	0.888925	0.003762
1880	-0.179111	0.021707	-9.697355	0.001549	-0.006812	0.007789	-0.124530	-0.375996	0.686136	0.007171	-0.458050	0.888889	0.003839
1881	-0.176772	0.011988	-9.723922	-0.007418	0.002797	0.015686	-0.123510	-0.375322	0.691933	0.007164	-0.457784	0.889026	0.003991
1882	-0.196102	0.014155	-9.851095	-0.012751	-0.000660	0.010357	-0.122993	-0.374779	0.692447	0.007151	-0.457824	0.889004	0.004267
1883	-0.191344	0.004468	-9.860860	0.015901	-0.018128	0.000807	-0.122984	-0.373411	0.687428	0.007731	-0.457818	0.889003	0.004195
1884	-0.162483	-0.014690	-9.760398	0.025724	-0.013786	0.003523	-0.123512	-0.372863	0.688345	0.008304	-0.457954	0.888929	0.003906
1885	-0.177174	-0.043407	-9.750989	0.012264	-0.002439	0.014919	-0.122211	-0.372597	0.688973	0.008570	-0.457698	0.889058	0.003755
1886	-0.167467	-0.034097	-9.827866	-0.038773	-0.018203	0.020659	-0.123227	-0.374773	0.684451	0.008630	-0.457577	0.889116	0.004657
1887	-0.239621	0.009384	-9.949303	-0.049425	-0.005883	0.009204	-0.121659	-0.375874	0.685449	0.008393	-0.457433	0.889187	0.005633
1888	-0.205648	0.028763	-9.817202	-0.011043	-0.007699	0.025329	-0.120625	-0.374925	0.686733	0.008518	-0.457254	0.889275	0.005947
1889	-0.176568	0.043010	-9.802870	-0.002098	-0.002462	0.027169	-0.121672	-0.375193	0.688165	0.008650	-0.456783	0.889515	0.006054
1890	-0.171819	0.033220	-9.846279	-0.017305	-0.016450	0.023481	-0.120873	-0.377108	0.686586	0.008873	-0.456651	0.889578	0.006558
1891	-0.217261	0.091533	-9.768317	-0.027079	-0.004176	0.010260	-0.121136	-0.375057	0.683643	0.008807	-0.456485	0.889659	0.007123
1892	-0.248568	0.101538	-9.722273	0.001522	-0.006805	0.014875	-0.121521	-0.377104	0.685306	0.009031	-0.456461	0.889669	0.007203
1893	-0.301885	0.073189	-9.690898	0.015910	0.002866	0.000926	-0.120224	-0.377249	0.687736	0.009235	-0.456455	0.889672	0.006942
1894	-0.268223	0.053656	-9.701026	0.001561	0.007209	0.009635	-0.119835	-0.376158	0.686451	0.009212	-0.456511	0.889643	0.006893
1895	-0.284958	0.082148	-9.863966	-0.020761	0.004632	0.003309	-0.121267	-0.377243	0.687494	0.009051	-0.456470	0.889663	0.007273
1896	-0.248871	0.064920	-9.900521	-0.010901	0.015132	0.003406	-0.120990	-0.379155	0.685923	0.008774	-0.456631	0.889582	0.007371
1897	-0.229169	0.115574	-9.801581	0.011487	0.011629	-0.004372	-0.123607	-0.378322	0.687002	0.008783	-0.456722	0.889538	0.007115
1898	-0.238749	0.125387	-9.762937	0.008806	0.011627	-0.006150	-0.122434	-0.378055	0.686729	0.008750	-0.457020	0.889387	0.006892
1899	-0.258530	0.062789	-9.835579	-0.016257	-0.002357	-0.006389	-0.122685	-0.378872	0.685306	0.008755	-0.457149	0.889317	0.007261
1900	-0.255840	0.101249	-9.835160	-0.010875	0.001147	-0.008092	-0.123473	-0.378459	0.686096	0.008729	-0.457472	0.889149	0.007484
1901	-0.229401	0.082015	-9.765919	0.022190	0.002867	-0.000809	-0.123338	-0.378869	0.685574	0.008992	-0.457497	0.889137	0.007124
1902	-0.210205	0.062845	-9.694211	-0.009121	0.018584	0.000771	-0.122957	-0.377506	0.686356	0.008670	-0.457674	0.889049	0.007158
1903	-0.180996	0.096228	-9.713305	-0.019878	0.018563	0.005978	-0.123337	-0.378869	0.685187	0.008264	-0.457587	0.889095	0.007405
1904	-0.181289	0.057536	-9.783437	-0.035926	0.013354	-0.006500	-0.124636	-0.379544	0.684941	0.007791	-0.457881	0.888944	0.007962
1905	-0.190920	0.062326	-9.814539	-0.007316	0.013358	-0.001000	-0.124104	-0.381458	0.684915	0.007592	-0.457916	0.888927	0.008029
1906	-0.166819	0.057217	-9.850853	0.023073	0.004604	0.004469	-0.124910	-0.380091	0.689585	0.007813	-0.458026	0.888872	0.007619
1907	-0.157204	0.052229	-9.884637	0.001567	0.000212	0.011343	-0.124654	-0.379820	0.690616	0.007924	-0.457839	0.888967	0.007646
1908	-0.229386	0.086590	-9.842766	-0.027930	0.001108	0.004109	-0.125560	-0.378448	0.686256	0.007740	-0.457958	0.888903	0.008175
1909	-0.205510	0.048003	-9.816981	-0.007358	-0.000649	0.004237	-0.125036	-0.378997	0.686501	0.007786	-0.457898	0.888931	0.008367
1910	-0.217409	0.067777	-9.672464	0.023042	0.009823	0.008026	-0.125549	-0.380359	0.686108	0.007913	-0.457982	0.888891	0.007911
1911	-0.205318	0.072302	-9.734998	0.005202	0.020344	0.000883	-0.126605	-0.377349	0.684992	0.007701	-0.457983	0.888894	0.007687
1912	-0.190759	0.086236	-9.859925	-0.005514	0.021240	-0.000072	-0.126603	-0.377075	0.683705	0.007365	-0.458170	0.888801	0.007632
1913	-0.188663	0.042825	-9.894086	0.019561	0.015144	-0.006088	-0.126208	-0.378853	0.685617	0.007377	-0.458293	0.888742	0.007197
1914	-0.147611	0.040393	-9.798344	0.030263	0.009856	-0.002519	-0.127001	-0.377758	0.686930	0.007572	-0.458576	0.888598	0.006611
1915	-0.169367	0.038048	-9.834229	0.008779	0.004611	-0.000926	-0.126613	-0.376941	0.686674	0.007669	-0.458607	0.888582	0.006462
1916	-0.171775	0.038148	-9.807773	-0.007316	0.014227	-0.001008	-0.128558	-0.377748	0.684631	0.007441	-0.458861	0.888453	0.006503
1917	-0.147670	0.030891	-9.760002	-0.012709	0.024691	0.006030	-0.127126	-0.378029	0.685768	0.006982	-0.458774	0.888501	0.006551
1918	-0.118811	0.013896	-9.738818	0.003424	0.011583	-0.004486	-0.128178	-0.376385	0.685542	0.006900	-0.459110	0.888329	0.006425
1919	-0.143086	-0.000676	-9.846917	0.015993	0.013381	-0.010550	-0.127794	-0.375842	0.686831	0.006905	-0.459313	0.888227	0.006059
1920	-0.162644	-0.034209	-9.851940	0.021362	0.004646	-0.013187	-0.128054	-0.375841	0.686706	0.007112	-0.459844	0.887953	0.005677
1921	-0.158142	-0.067546	-9.773027	0.035662	0.016960	-0.013003	-0.126792	-0.374565	0.684939	0.007236	-0.460088	0.887830	0.004922
1922	-0.182183	-0.052920	-9.770248	0.021310	0.009948	-0.006955	-0.125746	-0.375664	0.685945	0.007348	-0.460595	0.887569	0.004494
1923	-0.152946	-0.014807	-9.815722	0.001605	0.009929	-0.000930	-0.127460	-0.373061	0.687158	0.007283	-0.460629	0.887552	0.004407
1924	-0.157521	0.023439	-9.904159	0.012421	0.006489	-0.016714	-0.124193	-0.374171	0.687098	0.007376	-0.461306	0.887201	0.004167
1925	-0.148013	-0.000407	-9.813196	0.001649	0.001206	-0.013296	-0.127061	-0.372788	0.684316	0.007466	-0.461559	0.887068	0.004158
1926	-0.109521	-0.024362	-9.684035	0.019505	0.002910	-0.007892	-0.127087	-0.372792	0.692059	0.007687	-0.462005	0.886836	0.003826
1927	-0.143414	-0.033982	-9.770366	0.021233	-0.009340	0.004422	-0.127612	-0.372107	0.691815	0.008142	-0.461940	0.886867	0.003566
1928	-0.206431	-0.064976	-9.842272	-0.000228	0.011676	0.009643	-0.126695	-0.371154	0.688972	0.008024	-0.462147	0.886760	0.003508
1929	-0.169938	-0.026758	-9.834938	0.005165	0.006431	0.002611	-0.125645	-0.371979	0.688432	0.008053	-0.462118	0.886775	0.003385
1930	-0.220601	-0.019293	-9.882478	0.006997	-0.002268	-0.007963	-0.126426	-0.372521	0.688955	0.008250	-0.462706	0.886467	0.003326
1931	-0.162594	-0.014621	-9.779590	0.021278	-0.000566	-0.002585	-0.125370	-0.373481	0.686864	0.008554	-0.462767	0.886434	0.002983
1932	-0.153106	-0.038717	-9.770336	0.044555	0.011685	-0.002379	-0.126168	-0.371976	0.688956	0.008851	-0.463258	0.886177	0.002130
1933	-0.182575	-0.105990	-9.823724	0.057117	0.016972	-0.007559	-0.125520	-0.371024	0.688568	0.009177	-0.463402	0.886100	0.000986
1934	-0.207033	-0.149134	-9.838428	0.032104	0.010001	-0.018342	-0.125265	-0.370206	0.688831	0.009391	-0.464222	0.885669	0.000367
1935	-0.187781	-0.161046	-9.752218	0.037455	0.010850	-0.016547	-0.123968	-0.369121	0.689338	0.009646	-0.464528	0.885506	-0.000376
1936	-0.199774	-0.149000	-9.776008	0.044618	0.006489	-0.018267	-0.126602	-0.367061	0.693269	0.010040	-0.465241	0.885126	-0.001185
1937	-0.192464	-0.139466	-9.785574	0.033891	0.006490	-0.020107	-0.124653	-0.366389	0.694279	0.010342	-0.465611	0.884927	-0.001825
1938	-0.124953	-0.154308	-9.747877	0.012469	0.009984	-0.031730	-0.123612	-0.364072	0.691447	0.010375	-0.466618	0.884396	-0.002099
1939	-0.120535	-0.207651	-9.878297	0.021363	0.009979	-0.016695	-0.123090	-0.364758	0.692465	0.010498	-0.466929	0.884229	-0.002554
1940	-0.207428	-0.202242	-9.903919	0.037427	0.006493	-0.007751	-0.124129	-0.365025	0.691446	0.010827	-0.467588	0.883874	-0.003231
1941	-0.178179	-0.168380	-9.766805	0.015947	0.013449	-0.007887	-0.123347	-0.362296	0.687331	0.010841	-0.467745	0.883790	-0.003620
1942	-0.134433	-0.130109	-9.723486	-0.023397	0.009933	-0.015242	-0.123347	-0.362022	0.686818	0.010541	-0.468466	0.883412	-0.003256
1943	-0.066990	-0.152371	-9.753160	-0.025124	0.006453	-0.029390	-0.123617	-0.363252	0.691455	0.010288	-0.469013	0.883127	-0.002859
1944	0.038964	-0.189555	-9.845821	0.057180	0.009950	-0.023528	-0.123752	-0.362159	0.691081	0.010743	-0.469914	0.882638	-0.003920
1945	-0.055932	-0.285560	-10.023937	0.111779	0.024023	-0.019542	-0.122600	-0.359572	0.693154	0.011459	-0.470255	0.882435	-0.006113
1946	-0.111805	-0.335380	-9.942322	0.064288	0.020482	-0.007559	-0.122485	-0.358755	0.696257	0.011803	-0.471424	0.881797	-0.007387
1947	-0.082544	-0.301364	-9.754740	-0.032370	-0.003203	-0.013643	-0.121038	-0.360811	0.696215	0.011644	-0.471697	0.881658	-0.006785
1948	-0.106445	-0.269669	-9.674866	-0.069967	-0.011098	-0.013933	-0.120509	-0.359719	0.692347	0.011275	-0.472788	0.881087	-0.005398
1949	-0.169242	-0.269435	-9.758430	-0.028754	-0.005781	-0.022405	-0.120754	-0.362722	0.692579	0.011195	-0.473216	0.880862	-0.004840
1950	-0.178527	-0.218723	-9.714512	-0.009090	-0.014536	-0.021400	-0.119186	-0.362730	0.691781	0.011459	-0.474261	0.880298	-0.004497
1951	-0.141643	-0.125257	-9.728174	-0.037806	-0.025091	-0.004897	-0.119186	-0.363277	0.692808	0.011635	-0.474384	0.880234	-0.003589
1952	-0.080534	-0.020029	-9.765942	-0.080822	-0.035647	0.008854	-0.118001	-0.364375	0.691489	0.011590	-0.474757	0.880039	-0.001778
1953	-0.104199	0.045270	-9.707312	-0.113163	-0.067204	0.027028	-0.115775	-0.366026	0.691569	0.011783	-0.474335	0.880265	0.000873
1954	-0.138005	0.047690	-9.788698	-0.122105	-0.074177	0.026069	-0.113150	-0.369591	0.693043	0.012020	-0.474431	0.880203	0.003781
1955	-0.152721	0.023049	-10.019554	-0.077249	-0.046084	0.014166	-0.111560	-0.372876	0.691180	0.012174	-0.474222	0.880303	0.005601
1956	-0.351227	-0.047610	-10.037879	-0.113054	-0.035546	0.021038	-0.110729	-0.376972	0.683901	0.011810	-0.474845	0.879954	0.007988
1957	-0.368405	-0.099138	-9.629792	-0.173958	-0.074121	0.011628	-0.108093	-0.381629	0.683557	0.011545	-0.474694	0.879996	0.011775
1958	-0.381949	0.022221	-9.301456	-0.203502	-0.102166	-0.001003	-0.105863	-0.385056	0.685813	0.011497	-0.475184	0.879659	0.016374
1959	-0.437099	0.079993	-9.425279	-0.179202	-0.079320	-0.021860	-0.102707	-0.388759	0.684439	0.011290	-0.475607	0.879351	0.020295
1960	-0.400392	0.155934	-9.665034	-0.136108	-0.070467	-0.044415	-0.098880	-0.395059	0.681997	0.011340	-0.476658	0.878704	0.023394
1961	-0.374075	0.130825	-9.944312	-0.032187	-0.042356	-0.057661	-0.096644	-0.397802	0.681162	0.011900	-0.477685	0.878113	0.024362
1962	-0.373856	0.168628	-10.164967	0.023403	-0.007274	-0.066810	-0.095076	-0.399177	0.682674	0.012369	-0.479193	0.877293	0.024051
1963	-0.419320	0.224478	-10.106257	-0.014224	0.017176	-0.050229	-0.094043	-0.397134	0.682420	0.012050	-0.480114	0.876792	0.024128
1964	-0.444523	0.405850	-9.844418	-0.069853	-0.002193	-0.027756	-0.092996	-0.397959	0.682913	0.011511	-0.481116	0.876213	0.025416
1965	-0.419572	0.514266	-9.718424	-0.085926	0.013529	-0.033091	-0.091677	-0.399877	0.681842	0.010556	-0.481750	0.875835	0.026799
1966	-0.540417	0.502745	-9.861701	-0.042913	0.032868	-0.037957	-0.093489	-0.403829	0.684153	0.009661	-0.483085	0.875095	0.027276
1967	-0.521634	0.425856	-9.790654	0.030419	0.027609	-0.033940	-0.092963	-0.404241	0.683625	0.009586	-0.483716	0.874771	0.026498
1968	-0.469117	0.332506	-9.511015	0.028555	0.020522	-0.027852	-0.093882	-0.401504	0.680827	0.009597	-0.484711	0.874240	0.025842
1969	-0.367791	0.321939	-9.562476	0.001658	0.030957	-0.011300	-0.094148	-0.401913	0.682891	0.009175	-0.484954	0.874119	0.025539
1970	-0.387400	0.294372	-9.975961	-0.037615	0.060792	-0.012350	-0.094144	-0.401912	0.681859	0.007836	-0.485613	0.873762	0.025651
1971	-0.408819	0.344429	-10.177062	-0.125343	0.062528	0.003780	-0.093857	-0.403140	0.676164	0.005621	-0.485626	0.873723	0.027261
1972	-0.314260	0.390224	-9.903396	-0.113717	0.029233	-0.012141	-0.095384	-0.408865	0.674582	0.004080	-0.486699	0.873078	0.029010
1973	-0.311192	0.472811	-9.628517	-0.026949	0.027453	-0.015030	-0.095132	-0.409005	0.677287	0.003442	-0.487010	0.872900	0.029237
1974	-0.386784	0.372124	-9.715535	0.017859	0.028414	-0.028795	-0.094625	-0.406960	0.678203	0.003212	-0.488138	0.872289	0.028692
1975	-0.380176	0.285298	-9.779071	0.033069	0.011815	-0.032287	-0.094489	-0.408190	0.678576	0.003448	-0.488737	0.871974	0.028018
1976	-0.266470	0.317903	-9.837352	0.030381	0.024028	-0.026121	-0.095132	-0.407775	0.675235	0.003419	-0.489739	0.871435	0.027297
1977	-0.343158	0.397959	-9.806932	0.014165	0.004746	-0.007765	-0.095411	-0.406820	0.679120	0.003581	-0.489908	0.871348	0.027019
1978	-0.275163	0.448287	-9.691591	-0.000252	-0.014586	0.006146	-0.095018	-0.407232	0.679239	0.003909	-0.490258	0.871143	0.027212
1979	-0.192288	0.558170	-9.724687	-0.092417	-0.003270	0.012563	-0.093703	-0.409150	0.679200	0.003147	-0.490077	0.871195	0.028873
1980	-0.340033	0.505385	-10.060455	-0.696154	0.085081	0.001474	-0.095446	-0.420608	0.673952	-0.005085	-0.490559	0.870465	0.040207
1981	-0.347103	0.866270	-10.034617	-1.302908	0.074347	0.027049	-0.097573	-0.450355	0.658464	-0.019084	-0.489881	0.869361	0.062161
1982	-0.101235	1.480262	-9.959990	-1.626848	0.093371	0.044192	-0.099613	-0.492936	0.638719	-0.036726	-0.489747	0.866485	0.089456
1983	-0.214439	2.197556	-10.051699	-1.846094	0.110805	0.063988	-0.104500	-0.536045	0.613205	-0.056721	-0.487174	0.863122	0.120270
1984	-0.354322	2.202730	-9.502521	-2.262324	0.089574	0.082057	-0.106692	-0.588311	0.577753	-0.081274	-0.488142	0.854532	0.157757
1985	0.021573	3.777800	-9.398742	-3.221485	0.113621	0.096509	-0.112146	-0.653659	0.526089	-0.114644	-0.480642	0.843361	0.211146
1986	-0.171028	4.142595	-7.780393	-4.222088	0.179460	0.137135	-0.118417	-0.738509	0.440307	-0.157818	-0.466702	0.824088	0.279574
1987	-0.064407	7.212513	-7.138031	-4.556801	0.215830	0.166249	-0.126371	-0.810500	0.329511	-0.203909	-0.448923	0.796149	0.350764
1988	0.133722	8.196685	-5.674540	-4.077346	0.203351	0.154828	-0.130954	-0.855609	0.218412	-0.243885	-0.429751	0.765601	0.411934
1989	0.141998	8.325552	-5.194909	-3.386707	0.154445	0.149123	-0.136214	-0.877914	0.114773	-0.275884	-0.411251	0.736497	0.460795
1990	0.131377	9.155166	-3.685733	-2.928668	0.116692	0.115455	-0.140578	-0.884122	0.028056	-0.302111	-0.393748	0.708624	0.501541
1991	0.194194	9.141999	-3.112081	-2.816005	0.078984	0.104650	-0.148784	-0.875557	-0.066202	-0.325866	-0.375411	0.679599	0.539465
1992	0.348866	9.125017	-1.979338	-2.919933	0.069929	0.101141	-0.151478	-0.858838	-0.145364	-0.349097	-0.355090	0.647338	0.577058
1993	0.214760	9.249274	-1.010698	-3.018537	0.066202	0.114552	-0.148481	-0.838877	-0.215675	-0.371955	-0.332648	0.611695	0.613860
1994	0.350924	9.347660	0.051437	-3.024993	0.055409	0.124996	-0.150240	-0.802499	-0.295432	-0.393433	-0.308661	0.573971	0.648456
1995	0.262390	9.078412	1.435706	-3.011779	0.053387	0.130313	-0.152341	-0.755198	-0.369786	-0.413494	-0.283602	0.534287	0.680537
1996	0.299349	8.800879	2.789959	-2.895757	0.016341	0.145026	-0.162109	-0.688738	-0.446418	-0.431221	-0.257831	0.494774	0.709063
1997	0.425505	8.842385	4.101451	-2.702523	0.017021	0.115537	-0.166306	-0.626552	-0.504592	-0.446233	-0.233230	0.456170	0.733750
1998	0.493532	8.197603	4.982607	-2.382168	0.017873	0.078932	-0.159548	-0.573856	-0.546118	-0.458048	-0.211215	0.420985	0.753891
1999	0.689798	7.916059	6.217687	-2.033308	0.026435	0.064619	-0.160005	-0.518122	-0.581182	-0.467381	-0.192216	0.389943	0.769774
2000	0.931479	7.575878	7.269064	-1.696769	0.049106	0.014119	-0.159280	-0.468679	-0.607809	-0.474144	-0.176838	0.363252	0.782281
2001	0.770454	6.991685	7.717927	-1.462389	0.096364	0.021204	-0.164324	-0.418937	-0.626603	-0.480092	-0.164149	0.339254	0.792133
2002	0.753008	5.882661	8.356573	-1.482339	0.097916	0.056075	-0.162416	-0.376333	-0.644797	-0.486212	-0.150955	0.314922	0.801021
2003	0.758204	5.904654	9.269967	-1.797533	0.134290	0.096189	-0.153591	-0.335270	-0.661303	-0.493670	-0.134783	0.284709	0.810595
2004	0.741481	4.962509	7.855858	-2.308078	0.160805	0.060686	-0.150503	-0.273012	-0.675451	-0.501178	-0.114065	0.245654	0.821866
2005	0.684820	3.776425	8.361786	-2.742282	0.146543	0.092480	-0.146213	-0.193146	-0.688927	-0.508874	-0.088212	0.198769	0.832921
2006	0.888940	3.297232	7.900327	-2.967691	0.106317	0.076444	-0.146231	-0.094964	-0.693642	-0.514832	-0.059297	0.148177	0.842304
2007	0.683715	1.579887	8.894068	-2.875787	0.074700	0.085500	-0.144169	-0.001579	-0.688111	-0.519006	-0.030409	0.098630	0.848517
2008	0.334139	1.287301	9.845356	-2.731925	0.065868	0.097115	-0.137852	0.075943	-0.679961	-0.521613	-0.002893	0.051624	0.851614
2009	0.515499	-0.385826	10.555105	-2.281290	0.098950	0.145927	-0.134184	0.153472	-0.660156	-0.523740	0.019603	0.011416	0.851576
2010	0.531481	0.485822	10.935068	-1.271877	0.076479	0.100497	-0.130750	0.204512	-0.642414	-0.524757	0.031720	-0.011023	0.850589
2011	0.527727	-0.020914	10.374155	0.313551	-0.046301	0.085963	-0.133738	0.219543	-0.632930	-0.526375	0.029435	-0.005519	0.849725
2012	0.297287	-0.155053	9.963667	1.337162	-0.121945	0.066764	-0.135238	0.191428	-0.643507	-0.528078	0.017501	0.018504	0.848814
2013	0.553159	0.856923	9.655882	1.687917	-0.144635	0.070256	-0.136892	0.147068	-0.658758	-0.529468	0.002366	0.048416	0.846944
2014	0.769188	2.015588	10.027805	1.354450	-0.123755	0.013433	-0.141163	0.101216	-0.669210	-0.529394	-0.009781	0.072701	0.845199
2015	0.628617	1.589993	10.485525	0.412465	-0.032999	-0.012544	-0.142446	0.077739	-0.674583	-0.528995	-0.013418	0.079860	0.844753
2016	0.805077	1.643807	9.657948	-0.508907	0.061358	-0.006605	-0.145785	0.069566	-0.676549	-0.529029	-0.008999	0.070666	0.845608
2017	1.028849	1.222649	9.307596	-0.752347	0.049102	0.008218	-0.144133	0.089775	-0.671974	-0.529262	-0.001653	0.057292	0.846520
2018	1.005491	0.648874	9.582367	-0.534038	0.043896	-0.002662	-0.139478	0.116515	-0.665844	-0.529207	0.003336	0.047842	0.847136
2019	1.152996	0.670204	9.855296	-0.276520	0.038550	0.024703	-0.139413	0.126620	-0.663423	-0.529573	0.005871	0.042645	0.847172
2020	1.106352	0.560206	9.943349	-0.176334	0.045563	0.028973	-0.137374	0.133710	-0.660802	-0.530030	0.007074	0.039231	0.847041
2021	1.005417	0.628213	9.904149	-0.317747	0.050781	0.042105	-0.136893	0.140262	-0.659713	-0.530651	0.009879	0.033233	0.846881
2022	0.831120	0.566934	9.868901	-0.504757	0.054281	0.046082	-0.135150	0.153089	-0.656386	-0.531292	0.014430	0.024156	0.846721
2023	0.680798	0.485845	9.708257	-0.514580	0.061353	0.047831	-0.132517	0.169462	-0.652392	-0.531870	0.019146	0.014734	0.846481
2024	0.727707	0.288635	9.828144	-0.253345	0.062259	0.049681	-0.131812	0.180928	-0.648418	-0.532581	0.020886	0.009823	0.846064
2025	0.869538	0.205312	9.681775	0.049168	0.042260	0.027084	-0.127908	0.182819	-0.648458	-0.532976	0.019923	0.010189	0.845834
2026	0.923032	-0.089971	9.992728	0.181604	0.014272	0.004954	-0.128795	0.179001	-0.650031	-0.533089	0.017831	0.013166	0.845769
2027	0.921221	0.326609	10.156139	0.126208	0.012512	-0.014760	-0.128502	0.174083	-0.651246	-0.532784	0.016557	0.015201	0.845953
2028	0.815461	0.399105	9.999279	0.070871	0.061584	-0.025509	-0.126379	0.169840	-0.654546	-0.532349	0.014836	0.015812	0.846247
2029	0.916063	0.300688	9.531074	0.096104	0.077465	-0.048218	-0.124394	0.166006	-0.656420	-0.531473	0.012784	0.016693	0.846815
2030	0.915374	0.208874	9.390642	0.171325	0.061804	-0.063603	-0.124110	0.163411	-0.658774	-0.530412	0.009979	0.019013	0.847468
2031	0.869799	0.243622	9.626942	0.124741	0.056492	-0.058659	-0.124606	0.158360	-0.658041	-0.529341	0.007994	0.020634	0.848121
2032	0.678627	0.180592	9.762441	-0.007676	0.052124	-0.064886	-0.124340	0.158086	-0.659081	-0.528215	0.007248	0.020021	0.848844
2033	0.543657	0.208721	9.965791	-0.114953	0.094121	-0.077810	-0.122123	0.158484	-0.659368	-0.526787	0.007157	0.017186	0.849793
2034	0.277979	0.203128	9.819025	-0.083571	0.101258	-0.086285	-0.120053	0.161204	-0.658598	-0.525298	0.006370	0.014770	0.850766
2035	0.307612	0.296563	9.776587	0.091025	0.131967	-0.102514	-0.119520	0.159426	-0.658881	-0.523481	0.003449	0.015047	0.851898
2036	0.060505	0.182964	9.748575	0.002491	0.084829	-0.126188	-0.116655	0.161733	-0.661225	-0.521312	0.002023	0.014268	0.853244
2037	-0.276129	0.380351	9.734524	0.035574	0.072680	-0.123206	-0.115990	0.160091	-0.662155	-0.519123	0.000655	0.014211	0.854581
2038	0.115392	0.441189	9.393005	0.033828	0.056897	-0.127779	-0.114011	0.155983	-0.661708	-0.516912	-0.000621	0.014257	0.855920
2039	0.016670	0.139221	9.488914	-0.089833	0.011323	-0.104207	-0.116231	0.156405	-0.661929	-0.515030	0.000346	0.012688	0.857078
2040	-0.092694	0.373753	9.617516	-0.082824	-0.002736	-0.077694	-0.117300	0.159961	-0.660329	-0.513653	0.001311	0.011353	0.857922
2041	0.203294	0.223262	9.920832	0.004845	0.028631	-0.074424	-0.118864	0.159696	-0.660308	-0.512287	0.000998	0.011232	0.858740
2042	0.346267	0.289956	10.074165	0.155222	0.077602	-0.077589	-0.115581	0.155581	-0.659882	-0.510930	-0.001858	0.013160	0.859519
2043	0.204764	0.425572	10.019270	0.164276	0.077705	-0.098600	-0.114493	0.149020	-0.661770	-0.509151	-0.004656	0.015288	0.860529
2044	0.289775	0.490344	10.182693	0.073036	0.040917	-0.118799	-0.114859	0.146156	-0.664374	-0.507068	-0.006055	0.016173	0.861733
2045	0.283046	0.566912	10.037042	0.033680	0.033939	-0.119091	-0.115368	0.143973	-0.664517	-0.504923	-0.006778	0.016516	0.862980
2046	0.244276	0.552351	9.895424	0.019413	0.002515	-0.135158	-0.116667	0.142614	-0.663994	-0.502545	-0.006977	0.016863	0.864359
2047	0.212772	0.533621	9.981993	0.081884	0.005944	-0.101202	-0.118484	0.140712	-0.663857	-0.500686	-0.007697	0.018342	0.865401
2048	0.116738	0.617845	9.753090	0.105165	0.039245	-0.088524	-0.117811	0.138524	-0.666211	-0.499108	-0.009376	0.019810	0.866262
2049	-0.089503	0.820950	9.581776	0.012140	0.049806	-0.085532	-0.117661	0.135383	-0.666761	-0.497549	-0.010172	0.019658	0.867154
2050	-0.181144	0.847131	9.258446	-0.028978	0.023658	-0.092936	-0.119497	0.137578	-0.667486	-0.495908	-0.010244	0.018955	0.868108
2051	-0.191628	0.731769	9.257210	-0.011159	0.028876	-0.075184	-0.117527	0.135109	-0.667282	-0.494528	-0.010470	0.018619	0.868899
2052	-0.092121	0.789947	9.660746	-0.025571	0.041848	-0.061170	-0.116612	0.135104	-0.667812	-0.493445	-0.010882	0.017802	0.869527
2053	-0.051278	0.760818	9.676880	-0.014826	0.001620	-0.075355	-0.117412	0.137020	-0.665845	-0.492054	-0.010616	0.017684	0.870320
2054	0.071665	0.731142	9.723540	0.019105	-0.017684	-0.067291	-0.118720	0.137846	-0.666334	-0.490832	-0.010434	0.018230	0.871001
2055	0.146413	0.705196	10.080663	0.010040	0.000541	-0.046178	-0.120283	0.137035	-0.665802	-0.489941	-0.010389	0.018580	0.871495
2056	0.167322	0.589647	10.098379	0.003024	0.023341	-0.071731	-0.120790	0.135126	-0.667104	-0.488656	-0.010766	0.018443	0.872215
2057	0.250674	0.427839	10.090994	-0.018495	0.033786	-0.059572	-0.120522	0.134306	-0.667632	-0.487546	-0.011021	0.017974	0.872842
2058	0.167244	0.236554	10.243315	-0.116013	0.012786	-0.072712	-0.120019	0.137307	-0.667094	-0.486265	-0.010053	0.015862	0.873609
2059	0.055914	0.203460	10.147770	-0.133015	0.026818	-0.065707	-0.120963	0.141272	-0.664717	-0.485066	-0.009066	0.013447	0.874327
2060	0.075591	0.260396	9.941586	-0.070344	0.053110	-0.060739	-0.120325	0.143180	-0.663676	-0.483990	-0.009242	0.011744	0.874946
2061	0.200325	0.152862	9.698961	-0.007779	0.065337	-0.036502	-0.120205	0.145502	-0.664429	-0.483284	-0.010129	0.011146	0.875334
2062	0.142013	0.100575	9.754135	-0.029271	0.056588	-0.036684	-0.118635	0.145631	-0.666000	-0.482622	-0.010758	0.010133	0.875704
2063	0.026983	0.217382	9.907866	-0.120688	0.028511	-0.014487	-0.117608	0.148083	-0.665088	-0.482316	-0.009899	0.007911	0.875906
2064	-0.185540	0.205246	10.116229	-0.142104	0.012828	-0.037553	-0.118559	0.153960	-0.663725	-0.481648	-0.008672	0.005344	0.876305
2065	-0.190253	0.222060	10.097239	-0.031033	-0.001064	-0.068511	-0.118698	0.154916	-0.662939	-0.480376	-0.008177	0.004959	0.877011
2066	-0.157225	0.131138	9.547996	0.032567	-0.000060	-0.069822	-0.120006	0.156017	-0.663813	-0.479109	-0.008409	0.005572	0.877697
2067	-0.146325	-0.028124	9.401883	0.061951	-0.002726	-0.036166	-0.120111	0.151920	-0.664367	-0.478392	-0.008780	0.006824	0.878076
2068	-0.109552	0.044226	9.561004	0.070933	0.000755	-0.046662	-0.122058	0.150839	-0.665640	-0.477521	-0.009391	0.008107	0.878533
2069	-0.141982	0.232437	9.681201	0.101417	0.002531	-0.062249	-0.122563	0.148247	-0.666432	-0.476340	-0.010242	0.009986	0.879145
2070	-0.155011	0.430322	9.868629	0.049648	-0.004443	-0.096095	-0.124508	0.145799	-0.665911	-0.474600	-0.010569	0.010934	0.880070
2071	0.181757	0.254329	9.801219	0.026488	0.024375	-0.109513	-0.125408	0.144849	-0.668101	-0.472604	-0.011101	0.011283	0.881133
2072	0.132425	0.110278	9.756732	-0.007611	0.007727	-0.092212	-0.126324	0.144443	-0.666671	-0.470944	-0.011099	0.011107	0.882023
2073	-0.353908	0.310999	9.664707	-0.003996	-0.016586	-0.103540	-0.127627	0.144040	-0.666526	-0.469051	-0.010623	0.011295	0.883035
2074	-0.194574	0.318292	9.310157	0.139234	0.010601	-0.101555	-0.128520	0.140358	-0.666420	-0.467189	-0.012052	0.013685	0.883969
2075	-0.055028	0.245342	9.404240	0.171307	0.002617	-0.076736	-0.130831	0.135045	-0.668761	-0.465730	-0.013559	0.016788	0.884664
2076	0.058395	0.230597	9.590535	0.080860	-0.008001	-0.067782	-0.130809	0.131631	-0.669311	-0.464465	-0.014106	0.018327	0.885289
2077	0.272931	0.167577	9.977266	0.029745	-0.022182	-0.057718	-0.133013	0.129458	-0.669816	-0.463366	-0.013833	0.019153	0.885852
2078	0.493255	0.247905	10.067608	0.070730	0.000393	-0.015093	-0.132108	0.131502	-0.670971	-0.463043	-0.014414	0.020449	0.885983
2079	0.433258	0.292328	10.284917	0.097478	0.016075	0.004567	-0.133905	0.126322	-0.670995	-0.463036	-0.015391	0.022145	0.885929
2080	-0.014938	0.416478	10.417577	0.061688	0.049399	0.011633	-0.132847	0.124541	-0.672319	-0.463205	-0.016744	0.022835	0.885799
2081	-0.366450	0.576282	9.872130	-0.004467	0.070573	0.021952	-0.131525	0.122486	-0.673908	-0.463567	-0.017746	0.022213	0.885606
2082	-0.507181	0.837657	9.261149	-0.149274	0.049744	0.003307	-0.129978	0.124662	-0.671844	-0.463659	-0.017154	0.019160	0.885641
2083	-0.543675	0.797247	9.323482	-0.237114	-0.022057	0.014744	-0.130532	0.130402	-0.672167	-0.463934	-0.014399	0.015271	0.885621
2084	-0.278001	0.793998	9.724876	-0.185375	-0.039747	0.032591	-0.132150	0.137100	-0.667947	-0.464512	-0.011877	0.012417	0.885400
2085	-0.129397	0.632443	9.966856	-0.045949	-0.034616	0.059978	-0.132169	0.139831	-0.666887	-0.465524	-0.010680	0.012057	0.884889
2086	-0.074656	0.860352	9.920941	-0.001258	-0.022402	0.076240	-0.134012	0.142436	-0.666317	-0.466832	-0.010166	0.012311	0.884202
2087	-0.111931	1.044018	10.115624	-0.060216	0.014331	0.061889	-0.135066	0.144354	-0.666541	-0.467888	-0.009717	0.011278	0.883662
2088	-0.074636	0.860587	9.997844	-0.104935	0.049315	0.070456	-0.131811	0.145429	-0.666192	-0.469125	-0.009503	0.009028	0.883035
2089	-0.054102	0.705354	9.620995	-0.085237	0.045885	0.075844	-0.133399	0.148441	-0.664848	-0.470434	-0.009387	0.007287	0.882355
2090	-0.104040	0.474900	9.633195	-0.015477	0.012682	0.070913	-0.130022	0.152521	-0.666924	-0.471655	-0.009367	0.006961	0.881706
2091	0.033126	0.404586	9.797019	-0.019134	-0.011904	0.076025	-0.129528	0.156342	-0.665216	-0.472944	-0.008856	0.006941	0.881020
2092	-0.029894	0.369172	9.852427	-0.004858	-0.029397	0.077839	-0.129536	0.157434	-0.664559	-0.474279	-0.008194	0.007200	0.880307
2093	0.081400	0.404025	9.736518	0.040014	0.002146	0.060633	-0.129912	0.154158	-0.663682	-0.475287	-0.008491	0.008095	0.879753
2094	0.296884	0.151886	9.626023	-0.009039	0.035401	0.037371	-0.129385	0.154429	-0.665753	-0.475914	-0.008935	0.007659	0.879413
2095	0.570610	-0.066383	9.729293	-0.099355	0.038813	0.022498	-0.128878	0.156611	-0.664964	-0.476275	-0.008524	0.005751	0.879236
2096	0.662975	0.015042	9.851992	-0.116335	0.033525	0.013529	-0.127598	0.160701	-0.664427	-0.476502	-0.007917	0.003442	0.879131
2097	0.331034	0.184391	10.118742	-0.117086	0.012666	-0.030482	-0.128147	0.164801	-0.663346	-0.475922	-0.006848	0.001478	0.879460
2098	0.173450	0.442087	9.834689	-0.084682	0.012855	-0.063623	-0.127899	0.166848	-0.662814	-0.474781	-0.006182	-0.000090	0.880082
2099	-0.072969	0.433476	9.536325	-0.070164	-0.000911	-0.104022	-0.128320	0.171494	-0.661987	-0.472895	-0.005326	-0.001088	0.881102
2100	-0.231660	0.524015	9.639667	-0.080694	0.006217	-0.149830	-0.131331	0.172328	-0.660385	-0.470229	-0.004581	-0.002531	0.882529
2101	-0.434840	0.468455	9.828225	-0.103635	0.008159	-0.225725	-0.131594	0.172329	-0.659736	-0.466190	-0.003595	-0.004207	0.884668
2102	-0.310135	0.340811	10.087622	-0.114166	0.002945	-0.280522	-0.136051	0.175358	-0.658865	-0.461194	-0.002471	-0.006222	0.887274
2103	-0.111759	0.073119	9.566161	-0.089894	-0.014449	-0.298134	-0.138159	0.177279	-0.655974	-0.455845	-0.001223	-0.007446	0.890027
2104	-0.066948	-0.076304	9.578476	0.003158	-0.026676	-0.302832	-0.141804	0.175660	-0.655936	-0.450419	-0.000642	-0.007102	0.892789
2105	-0.145080	-0.209231	9.952509	-0.081958	-0.021541	-0.286703	-0.145458	0.175133	-0.654853	-0.445243	0.000642	-0.008138	0.895373
2106	-0.376321	-0.139301	10.210039	-0.092741	0.011686	-0.273366	-0.149917	0.178160	-0.653208	-0.440305	0.001392	-0.009848	0.897793
2107	-0.353493	-0.309188	9.765715	0.021887	0.034567	-0.277767	-0.151462	0.174618	-0.653478	-0.435257	0.000734	-0.009541	0.900255
2108	-0.834979	-0.445063	9.720243	-0.003272	0.036406	-0.253153	-0.153550	0.174629	-0.653446	-0.430654	0.000245	-0.009863	0.902463
2109	-0.176809	-0.593820	9.941153	-0.053395	0.064143	-0.248363	-0.154066	0.174086	-0.654218	-0.426114	-0.000325	-0.011219	0.904600
2110	-0.861454	-1.112987	9.871400	-0.141220	0.006564	-0.235012	-0.155896	0.174916	-0.654441	-0.421819	0.000903	-0.013782	0.906575
2111	-0.498750	-1.050020	10.152563	-0.261120	-0.011108	-0.246626	-0.158028	0.180661	-0.650997	-0.417307	0.003435	-0.018347	0.908574
2112	-0.932647	-1.289187	10.268908	-0.066231	0.006465	-0.209817	-0.161707	0.183821	-0.648845	-0.413446	0.004039	-0.019541	0.910310
2113	-0.678805	-1.216965	9.366376	0.142865	0.009935	-0.123730	-0.162997	0.181096	-0.648723	-0.411182	0.002760	-0.017032	0.911390
2114	-0.022739	-0.625502	9.369985	0.105258	-0.014694	-0.125887	-0.164572	0.176082	-0.651829	-0.408841	0.002296	-0.014938	0.912480
2115	0.076657	-0.253852	10.041470	-0.088022	-0.097086	-0.162809	-0.166656	0.174590	-0.650522	-0.405874	0.004884	-0.015765	0.913780
2116	0.171310	0.140828	10.367209	-0.064537	-0.101425	-0.219885	-0.172916	0.173394	-0.649923	-0.401810	0.007422	-0.016052	0.915552
2117	0.160496	-0.013682	10.146842	0.024926	-0.049778	-0.197040	-0.178901	0.170148	-0.649865	-0.398196	0.008250	-0.015150	0.917138
2118	0.076120	0.351678	9.865798	0.032112	-0.007736	-0.180868	-0.180738	0.171113	-0.648666	-0.394831	0.008283	-0.014423	0.918603
2119	-0.167429	0.738061	9.761797	0.018022	0.076392	-0.200779	-0.182294	0.169209	-0.648532	-0.391093	0.006831	-0.014587	0.920210
2120	-0.497846	0.465378	9.405849	-0.083894	0.099298	-0.204030	-0.180855	0.170022	-0.650870	-0.387244	0.005812	-0.016834	0.921805
2121	-0.204903	-0.104194	9.502512	-0.105434	0.053708	-0.208965	-0.180461	0.169337	-0.650366	-0.383331	0.005718	-0.019075	0.923396
2122	-0.399025	-0.587321	9.885536	-0.000012	-0.019777	-0.209393	-0.182805	0.168667	-0.650854	-0.379419	0.006256	-0.018855	0.925012
2123	-0.344121	-0.665662	9.574159	0.082050	-0.074064	-0.161434	-0.187769	0.168419	-0.648845	-0.376446	0.007061	-0.016694	0.926261
2124	-0.415501	-0.861704	9.774384	0.130949	-0.098697	-0.106557	-0.191915	0.163250	-0.649221	-0.374452	0.008031	-0.013466	0.927114
2125	-0.401163	-0.889972	10.004635	0.015427	-0.095321	-0.089779	-0.195022	0.159033	-0.649603	-0.372797	0.009691	-0.012447	0.927779
2126	-0.082278	-0.863973	9.882027	-0.058003	-0.070966	-0.065641	-0.198412	0.158094	-0.649045	-0.371275	0.011546	-0.012940	0.928361
2127	0.178414	-0.875633	9.879643	-0.022244	-0.044816	-0.051267	-0.201287	0.158656	-0.648738	-0.370313	0.012552	-0.013043	0.928731
2128	0.190267	-0.567969	9.851837	0.076060	-0.017752	-0.015146	-0.203256	0.160306	-0.648176	-0.369829	0.012413	-0.011454	0.928946
2129	0.447349	-0.406691	9.767365	0.180600	0.033722	0.035105	-0.202188	0.155382	-0.647208	-0.370497	0.010457	-0.008393	0.928737
2130	0.655558	-0.326782	9.689587	0.197427	0.066812	0.085530	-0.201625	0.150053	-0.650367	-0.371840	0.007830	-0.005196	0.928249
2131	0.681302	-0.118683	10.169979	0.072094	0.079773	0.092618	-0.198975	0.144849	-0.653298	-0.373537	0.005855	-0.004479	0.927586
2132	0.493690	-0.016296	10.141534	-0.056675	0.042233	0.066949	-0.197146	0.145523	-0.654868	-0.374653	0.005581	-0.005810	0.927130
2133	0.166835	0.197865	10.132398	-0.029807	-0.003124	0.049499	-0.194948	0.148379	-0.653582	-0.375540	0.005922	-0.006329	0.926766
2134	-0.072923	0.439839	10.002672	0.183218	0.019790	0.044210	-0.195977	0.146883	-0.655518	-0.376334	0.004266	-0.003043	0.926469
2135	-0.220383	0.427843	9.636127	0.185182	0.026973	0.017865	-0.194626	0.139500	-0.656773	-0.376647	0.002416	0.000234	0.926354
2136	-0.141324	0.347247	9.435060	0.047696	0.035845	-0.041298	-0.196158	0.134592	-0.658605	-0.375777	0.001485	0.000894	0.926708
2137	-0.172411	0.049515	9.516014	-0.003953	0.021974	-0.103460	-0.195641	0.135408	-0.658347	-0.373829	0.001137	0.000715	0.927496
2138	0.053087	-0.163244	9.725502	0.033617	0.021889	-0.108589	-0.195106	0.133630	-0.659276	-0.371745	0.000571	0.001221	0.928334
2139	0.063666	-0.042337	9.967113	0.071050	0.006043	-0.087209	-0.195872	0.131586	-0.660834	-0.370096	-0.000033	0.002545	0.928990
2140	-0.211481	-0.023584	9.892802	0.063921	0.020137	-0.087122	-0.196104	0.126670	-0.661395	-0.368361	-0.000792	0.003627	0.929675
2141	-0.176743	0.117068	9.574504	-0.014836	0.048117	-0.064659	-0.195046	0.124342	-0.661434	-0.367133	-0.001554	0.003036	0.930162
2142	-0.153298	0.022741	9.460270	-0.119609	0.056800	-0.039861	-0.193483	0.125427	-0.662479	-0.366221	-0.001642	0.000436	0.930526
2143	-0.143927	-0.026929	9.757606	-0.079519	0.038315	-0.015864	-0.193894	0.128024	-0.661028	-0.365899	-0.001749	-0.001294	0.930652
2144	0.015225	-0.065759	10.048968	0.027748	0.028585	-0.004606	-0.191799	0.128150	-0.663123	-0.365672	-0.002391	-0.000943	0.930740
2145	0.131031	-0.080904	10.110276	-0.033194	0.005740	0.008927	-0.191929	0.127194	-0.661840	-0.365810	-0.002219	-0.001571	0.930685
2146	0.172055	0.255282	10.046499	0.029384	-0.027510	0.014607	-0.194027	0.129391	-0.662561	-0.365964	-0.001830	-0.000779	0.930627
2147	0.100057	0.322615	9.860451	0.049065	-0.038826	0.017393	-0.195328	0.128579	-0.662292	-0.366255	-0.001422	0.000480	0.930513
2148	-0.081224	0.636461	9.788723	0.008762	-0.046673	0.027765	-0.195967	0.125850	-0.661922	-0.366689	-0.000524	0.001029	0.930343
2149	-0.142589	0.838543	9.652194	0.034761	-0.044859	0.021856	-0.199627	0.126962	-0.662114	-0.367061	0.000084	0.002113	0.930194
2150	-0.198078	0.841706	9.758447	0.000814	-0.020358	0.014663	-0.199615	0.125050	-0.662391	-0.367279	0.000550	0.002321	0.930108
2151	-0.161761	0.853616	9.813542	-0.038482	0.002383	0.003875	-0.199639	0.128601	-0.661065	-0.367317	0.000793	0.001743	0.930094
2152	-0.080413	0.745125	9.934153	-0.004327	0.012927	-0.031134	-0.200163	0.129561	-0.662080	-0.366700	0.000676	0.001611	0.930338
2153	0.097175	0.596642	9.805951	0.042221	0.015546	-0.032629	-0.201058	0.127381	-0.663896	-0.366058	0.000072	0.002479	0.930589
2154	0.282509	0.517877	9.688096	0.069067	0.009400	-0.032524	-0.198961	0.125047	-0.662659	-0.365415	-0.000517	0.003739	0.930837
2155	0.058155	0.543903	9.762424	0.127141	0.002431	-0.017957	-0.199986	0.122458	-0.663960	-0.365041	-0.001492	0.006315	0.930969
2156	-0.046664	0.742015	9.789638	0.140514	0.019918	-0.001863	-0.200208	0.116449	-0.665436	-0.364965	-0.002797	0.008829	0.930975
2157	-0.084819	0.809583	9.766712	0.101157	0.020800	-0.003002	-0.200193	0.113990	-0.665848	-0.364867	-0.003935	0.010819	0.930988
2158	0.049063	0.616730	9.960397	0.034945	-0.008135	-0.017772	-0.199662	0.113032	-0.666898	-0.364496	-0.003950	0.011571	0.931125
2159	0.212004	0.437875	10.086704	0.012537	-0.008222	-0.013618	-0.201237	0.113859	-0.665575	-0.364200	-0.003896	0.012136	0.931234
2160	0.342333	0.440607	9.739561	0.083286	0.009331	-0.013070	-0.201229	0.113040	-0.666616	-0.363917	-0.004587	0.013661	0.931320
2161	0.445591	0.367073	9.550381	0.045850	0.058360	-0.025544	-0.201737	0.111404	-0.667916	-0.363412	-0.005995	0.014372	0.931498
2162	0.210623	0.267383	9.383042	-0.109714	0.070718	-0.044202	-0.199651	0.112213	-0.668714	-0.362584	-0.006435	0.011852	0.931854
2163	-0.233290	0.301415	9.942386	-0.181288	0.063752	-0.062244	-0.198774	0.117261	-0.666483	-0.361421	-0.006301	0.008274	0.932345
2164	-0.135697	0.449135	9.736573	-0.088061	0.079604	-0.089700	-0.197223	0.119985	-0.666479	-0.359736	-0.007071	0.006089	0.933007
2165	-0.093686	0.259909	9.308681	-0.064608	0.029050	-0.135574	-0.196967	0.120803	-0.666217	-0.357181	-0.007146	0.004925	0.933995
2166	-0.087814	0.058746	9.604306	-0.128970	-0.007700	-0.168829	-0.198555	0.124090	-0.665386	-0.354007	-0.006005	0.002589	0.935220
2167	-0.188540	-0.198688	10.102067	-0.183587	-0.016514	-0.178104	-0.201190	0.127655	-0.663891	-0.350657	-0.004385	-0.000507	0.936493
2168	-0.177671	-0.032535	10.197605	-0.146894	0.030695	-0.167944	-0.200946	0.129975	-0.662968	-0.347486	-0.003835	-0.003446	0.937671
2169	-0.250114	-0.034278	10.229450	-0.093173	0.069218	-0.165630	-0.200701	0.132159	-0.661918	-0.344346	-0.004459	-0.005463	0.938816
2170	-0.321673	0.099880	9.875947	-0.035878	0.088554	-0.156274	-0.199787	0.132291	-0.662059	-0.341370	-0.005764	-0.006719	0.939887
2171	-0.273449	0.098709	9.615980	-0.018776	0.069400	-0.177376	-0.199141	0.133380	-0.662187	-0.337994	-0.006912	-0.007345	0.941094
2172	-0.303564	-0.059865	9.590385	-0.023144	0.028375	-0.212826	-0.200708	0.133525	-0.662163	-0.333952	-0.007165	-0.007961	0.942529
2173	-0.343270	-0.215350	9.764369	-0.003490	-0.016238	-0.225204	-0.201865	0.129843	-0.661148	-0.329675	-0.006802	-0.007749	0.944038
2174	-0.349151	-0.370819	10.029380	0.007229	-0.032016	-0.234031	-0.205652	0.129726	-0.660189	-0.325223	-0.006114	-0.007392	0.945589
2175	-0.223547	-0.362380	9.963509	-0.016961	-0.014578	-0.220080	-0.207466	0.127413	-0.660185	-0.321032	-0.005698	-0.007477	0.947022
2176	-0.025700	-0.374393	9.685304	0.044831	-0.009303	-0.223191	-0.208628	0.125097	-0.660061	-0.316763	-0.005681	-0.006554	0.948465
2177	0.026890	-0.447105	9.635952	0.050132	-0.003222	-0.205536	-0.211743	0.122246	-0.660429	-0.312825	-0.005895	-0.005466	0.949777
2178	-0.025567	-0.355212	9.666298	-0.023143	-0.005808	-0.227194	-0.213557	0.120343	-0.661066	-0.308472	-0.005520	-0.005857	0.951199
2179	-0.122195	-0.363842	9.743933	-0.058918	-0.025030	-0.238073	-0.214469	0.119528	-0.660286	-0.303918	-0.004625	-0.006736	0.952663
2180	0.032275	-0.378893	9.934677	-0.037413	-0.018086	-0.248519	-0.218649	0.119823	-0.659446	-0.299148	-0.003924	-0.007324	0.954171
2181	0.037822	-0.277981	9.916565	0.018175	-0.025009	-0.274554	-0.220992	0.117513	-0.657626	-0.293876	-0.003471	-0.006753	0.955813
2182	0.091614	-0.182374	9.859525	0.057731	-0.028409	-0.314808	-0.225143	0.113027	-0.657479	-0.287812	-0.003129	-0.005467	0.957666
2183	0.144844	-0.163866	9.755943	0.014894	-0.028364	-0.336278	-0.227214	0.110169	-0.657734	-0.281335	-0.002573	-0.004947	0.959593
2184	0.031641	-0.124491	9.759776	-0.011711	-0.007233	-0.382174	-0.231887	0.105960	-0.658221	-0.273951	-0.002234	-0.005115	0.961727
2185	-0.067279	-0.114053	9.775168	0.020717	-0.019327	-0.433939	-0.235267	0.102562	-0.656267	-0.265564	-0.001865	-0.004544	0.964081
2186	-0.087267	-0.205511	9.702195	0.075472	-0.020076	-0.471444	-0.240181	0.094802	-0.656657	-0.256417	-0.001739	-0.002966	0.966560
2187	0.089600	-0.461570	9.784239	0.048002	-0.029620	-0.536992	-0.244058	0.088677	-0.657950	-0.245990	-0.001306	-0.001844	0.969270
2188	0.070629	-0.413312	9.787360	-0.021580	-0.038271	-0.585098	-0.248988	0.083239	-0.657413	-0.234583	-0.000339	-0.002056	0.972094
2189	-0.025917	-0.403385	9.641716	-0.076726	-0.011837	-0.645290	-0.253388	0.076705	-0.657411	-0.221989	0.000362	-0.003468	0.975043
2190	-0.128373	-0.547080	9.578466	-0.208855	0.014553	-0.700787	-0.257300	0.075223	-0.655818	-0.208226	0.001151	-0.007570	0.978051
2191	-0.229864	-0.564873	9.793016	-0.250104	-0.009989	-0.694105	-0.263040	0.073750	-0.654197	-0.194594	0.002573	-0.012417	0.980802
2192	-0.128381	-0.551567	9.684153	-0.096281	0.001368	-0.671820	-0.266942	0.070218	-0.652108	-0.181301	0.003186	-0.014247	0.983319
2193	-0.007631	-0.552188	9.788842	0.009210	0.035402	-0.645413	-0.270953	0.063956	-0.651851	-0.168556	0.002721	-0.014191	0.985586
2194	-0.008511	-0.690237	10.258276	-0.076932	0.047427	-0.601096	-0.273262	0.057275	-0.652656	-0.156524	0.002314	-0.015809	0.987545
2195	0.002138	-0.546514	10.096423	-0.118284	0.038588	-0.555578	-0.274932	0.052366	-0.652421	-0.145496	0.002185	-0.018302	0.989187
2196	0.051463	-0.393775	9.835813	-0.079124	0.017526	-0.507764	-0.278170	0.048286	-0.652800	-0.135192	0.002350	-0.019873	0.990617
2197	0.129197	-0.331557	9.931982	0.027890	-0.028135	-0.445480	-0.281012	0.042836	-0.652165	-0.126345	0.003106	-0.019280	0.991794
2198	-0.020089	-0.281486	10.195786	0.075998	-0.044839	-0.411657	-0.284517	0.038620	-0.650734	-0.118067	0.004061	-0.017612	0.992841
2199	-0.269186	-0.009211	10.513473	0.043589	-0.014330	-0.365838	-0.285523	0.032889	-0.652453	-0.110780	0.004456	-0.016720	0.993694
2200	-0.312028	0.082077	10.370704	0.022194	0.029455	-0.365801	-0.287446	0.026615	-0.652099	-0.103420	0.004043	-0.016292	0.994496
2201	-0.302887	0.027418	9.822083	0.036829	0.045443	-0.416746	-0.289614	0.018704	-0.653693	-0.095087	0.003259	-0.015626	0.995341
2202	-0.129785	-0.070750	9.620002	0.117480	0.021903	-0.446271	-0.290340	0.009557	-0.655321	-0.086133	0.002839	-0.013282	0.996191
2203	-0.006036	-0.322002	9.565580	0.121097	0.014034	-0.456934	-0.291348	0.003005	-0.655112	-0.077000	0.002527	-0.010869	0.996969
2204	0.130990	-0.405009	9.510575	-0.090070	0.010445	-0.455018	-0.293407	-0.002175	-0.655003	-0.067852	0.002657	-0.012642	0.997612
2205	0.171423	-0.494020	9.605328	-0.288975	0.008478	-0.398350	-0.293279	-0.001492	-0.655386	-0.059855	0.003048	-0.018418	0.998033
2206	0.141229	-0.671115	9.815028	-0.294437	0.036392	-0.376292	-0.296165	-0.000112	-0.653263	-0.052205	0.002912	-0.024301	0.998336
2207	-0.089848	-0.564041	9.635614	-0.239947	0.045195	-0.348451	-0.295136	0.001931	-0.652226	-0.045183	0.002499	-0.029155	0.998550
2208	-0.119994	-0.738363	9.965503	-0.156839	0.034638	-0.339106	-0.296200	0.005762	-0.652818	-0.038317	0.002247	-0.032289	0.998741
2209	-0.056861	-0.686202	9.881448	-0.212358	0.038089	-0.325406	-0.294771	0.006847	-0.652570	-0.031756	0.001924	-0.036589	0.998824
2210	-0.168072	-0.342342	9.537973	-0.291228	0.008431	-0.297734	-0.296312	0.011084	-0.651326	-0.025713	0.002258	-0.042388	0.998768
2211	-0.040814	-0.441976	9.526117	-0.173011	-0.012497	-0.328729	-0.297470	0.008495	-0.651850	-0.019124	0.002934	-0.045836	0.998762
2212	-0.073193	-0.931070	9.943726	-0.113862	-0.003724	-0.361850	-0.298502	0.006588	-0.652370	-0.011807	0.003483	-0.048076	0.998768
2213	-0.024960	-0.945305	10.130590	-0.217665	0.001446	-0.362609	-0.299587	0.012604	-0.650487	-0.004524	0.003908	-0.052412	0.998608
2214	-0.040255	-1.056026	10.062161	-0.146140	0.006702	-0.347987	-0.301938	0.012890	-0.650449	0.002486	0.004254	-0.055294	0.998458
2215	-0.117499	-1.050802	10.000406	0.143836	0.003357	-0.365246	-0.303998	0.006889	-0.648927	0.009792	0.004643	-0.052401	0.998567
2216	0.186558	-1.063962	9.617937	0.156538	-0.014069	-0.398786	-0.304988	-0.001850	-0.650290	0.017774	0.005475	-0.049232	0.998614
2217	0.291891	-1.189955	9.581936	0.140388	-0.037726	-0.395522	-0.308318	-0.012762	-0.650863	0.025643	0.006724	-0.046423	0.998570
2218	0.608348	-1.514053	9.791762	0.074157	-0.028250	-0.396136	-0.311145	-0.021219	-0.649871	0.033602	0.007795	-0.044896	0.998396
2219	0.742469	-1.673258	9.978622	0.027502	-0.021396	-0.371855	-0.311888	-0.028320	-0.649929	0.041027	0.008668	-0.044386	0.998134
2220	0.919361	-1.590052	10.112629	0.096261	0.009956	-0.336033	-0.312373	-0.035012	-0.649730	0.047821	0.008947	-0.042394	0.997916
2221	0.821244	-1.464454	10.038018	0.285032	0.052004	-0.316825	-0.313351	-0.045116	-0.652397	0.054162	0.008590	-0.036734	0.997819
2222	0.572155	-1.167920	9.637447	0.243753	0.090526	-0.265734	-0.310412	-0.056609	-0.653070	0.059557	0.007344	-0.031723	0.997694
2223	0.348741	-1.003110	9.482662	0.096020	0.125491	-0.227809	-0.309037	-0.067272	-0.655649	0.064195	0.005257	-0.029791	0.997479
2224	0.153624	-0.943361	9.648445	-0.151915	0.141145	-0.206581	-0.304057	-0.069484	-0.657682	0.068509	0.002469	-0.032617	0.997114
2225	0.019856	-0.744722	9.774443	-0.309360	0.130639	-0.218263	-0.301730	-0.064577	-0.659219	0.072988	-0.000264	-0.038773	0.996579
2226	-0.048448	-0.849314	10.002128	-0.185858	0.093953	-0.242174	-0.298350	-0.061315	-0.660529	0.077944	-0.002119	-0.042341	0.996056
2227	0.114107	-1.085565	10.233516	0.021795	0.109712	-0.261854	-0.296251	-0.061871	-0.662890	0.083280	-0.003897	-0.041926	0.995636
2228	-0.122967	-1.133194	9.783225	0.177623	0.066247	-0.294289	-0.293855	-0.068304	-0.665830	0.089250	-0.004572	-0.038302	0.995262
2229	-0.336870	-0.646638	9.480659	0.158074	0.041921	-0.319903	-0.292224	-0.078696	-0.667506	0.095688	-0.004744	-0.035287	0.994774
2230	-0.452053	-0.540478	9.297832	0.010401	0.059404	-0.299707	-0.292969	-0.085387	-0.667561	0.101761	-0.005594	-0.034996	0.994177
2231	-0.041859	-1.251184	9.156354	-0.210684	0.071465	-0.277749	-0.289551	-0.088821	-0.668808	0.107333	-0.007132	-0.039257	0.993422
2232	-0.087481	-1.549397	9.042775	-0.455275	0.102746	-0.194870	-0.287367	-0.082274	-0.669422	0.111286	-0.009897	-0.048110	0.992574
2233	-0.433277	-1.282219	9.019992	-0.403035	0.049235	-0.087022	-0.284430	-0.069992	-0.670637	0.112999	-0.011588	-0.056242	0.991934
2234	0.016832	-1.154763	9.378044	-0.097589	0.002502	0.011846	-0.282511	-0.063171	-0.670599	0.112781	-0.011770	-0.058174	0.991846
2235	-0.350168	-1.173871	10.058674	0.320638	-0.058846	0.087020	-0.283007	-0.068087	-0.670123	0.111079	-0.009887	-0.052139	0.992394
2236	-0.391732	-0.926521	10.619403	0.476047	-0.045909	0.137595	-0.285802	-0.082009	-0.669572	0.108437	-0.007960	-0.042767	0.993151
2237	-0.210550	-0.561427	10.141411	0.034085	0.009957	0.161042	-0.286553	-0.087744	-0.669488	0.105273	-0.008144	-0.042221	0.993513
2238	-0.152283	-0.494325	9.425546	-0.338099	0.017826	0.177756	-0.283586	-0.082295	-0.668058	0.101776	-0.009261	-0.048874	0.993563
2239	-0.151227	-0.345349	9.383993	-0.259368	-0.010135	0.172973	-0.283912	-0.070269	-0.668969	0.098301	-0.009681	-0.054146	0.993635
2240	-0.016968	-0.480923	9.434145	0.093272	-0.022264	0.141945	-0.283800	-0.067537	-0.668169	0.095525	-0.009107	-0.052311	0.994010
2241	-0.111308	-0.517455	9.831056	0.366973	-0.049371	0.142091	-0.282866	-0.070548	-0.668987	0.092736	-0.007492	-0.045161	0.994638
2242	-0.055611	-0.502718	10.073462	0.295404	-0.045066	0.134517	-0.285289	-0.079825	-0.670462	0.090160	-0.006069	-0.039349	0.995131
2243	-0.011050	-0.357937	10.343892	0.137911	-0.004955	0.144099	-0.284851	-0.088983	-0.668880	0.087331	-0.005748	-0.036633	0.995489
2244	0.119388	-0.358252	10.573464	0.100306	0.026427	0.152706	-0.284066	-0.090081	-0.667611	0.084551	-0.006115	-0.034573	0.995800
2245	0.214206	0.077955	10.322928	0.218268	0.019386	0.191496	-0.283384	-0.094046	-0.669468	0.080807	-0.006156	-0.030156	0.996254
2246	0.645425	-0.046996	9.885208	0.359545	-0.003414	0.216089	-0.282711	-0.097465	-0.669770	0.076686	-0.005537	-0.022971	0.996775
2247	0.347507	0.157716	10.005482	0.368302	0.017538	0.262179	-0.282405	-0.105665	-0.669468	0.071543	-0.005286	-0.015515	0.997303
2248	0.211679	0.408982	10.033573	0.337924	0.058675	0.265722	-0.282468	-0.117005	-0.670353	0.066445	-0.005954	-0.008662	0.997735
2249	0.136925	0.428279	9.861415	0.221819	0.105142	0.237758	-0.280095	-0.121116	-0.670429	0.061785	-0.007620	-0.003961	0.998053
2250	-0.092352	0.448814	9.700215	0.148532	0.103505	0.224078	-0.278246	-0.123858	-0.672033	0.057429	-0.009418	-0.000833	0.998305
2251	-0.038685	0.529727	9.556495	0.029658	0.089551	0.196729	-0.273540	-0.124566	-0.672885	0.053550	-0.010989	0.000044	0.998505
2252	0.132355	0.138601	9.497654	-0.076709	0.054573	0.162213	-0.272769	-0.121153	-0.675059	0.050370	-0.012060	-0.001392	0.998657
2253	0.054958	0.120009	9.512527	-0.055424	0.016904	0.192210	-0.271875	-0.117879	-0.674523	0.046563	-0.012251	-0.002288	0.998838
2254	0.021201	0.125216	9.556134	-0.001759	0.002047	0.190796	-0.272007	-0.116648	-0.676188	0.042820	-0.012201	-0.002272	0.999006
2255	0.059022	0.018449	9.343105	-0.048157	0.007371	0.169300	-0.272412	-0.114323	-0.676030	0.039473	-0.012172	-0.003038	0.999142
2256	-0.196856	0.025511	9.427100	-0.112615	0.009145	0.175963	-0.273231	-0.108033	-0.676214	0.035992	-0.012353	-0.005236	0.999262
2257	-0.475283	-0.087006	9.673328	-0.173474	0.002173	0.170262	-0.274302	-0.102561	-0.677436	0.032592	-0.012327	-0.008514	0.999356
2258	-0.608144	-0.104326	9.962651	-0.169956	0.002140	0.175605	-0.272519	-0.096287	-0.674818	0.029109	-0.012409	-0.011862	0.999429
2259	-0.613712	-0.209886	10.033580	-0.126971	-0.008328	0.161760	-0.273847	-0.091634	-0.675657	0.025884	-0.012176	-0.014222	0.999490
2260	-0.603069	-0.420582	10.369907	-0.055373	-0.010093	0.146361	-0.272043	-0.087545	-0.675644	0.023012	-0.011943	-0.015293	0.999547
2261	-0.380041	-0.297225	10.381417	0.054854	0.026680	0.119058	-0.273363	-0.083984	-0.677397	0.020692	-0.012332	-0.014024	0.999611
2262	-0.276994	-0.390895	9.898825	0.111207	0.009244	0.129940	-0.274140	-0.085210	-0.677139	0.018184	-0.012405	-0.011759	0.999689
2263	-0.392247	-0.303145	9.987341	0.103975	-0.034497	0.131542	-0.272804	-0.089589	-0.678752	0.015610	-0.011563	-0.009542	0.999766
2264	-0.230981	-0.044024	10.195598	0.005529	-0.035497	0.132583	-0.274889	-0.090944	-0.677701	0.013038	-0.010775	-0.009406	0.999813
2265	-0.005903	-0.305800	10.104134	-0.040805	-0.003102	0.100521	-0.273061	-0.090270	-0.678754	0.011058	-0.010590	-0.010087	0.999832
2266	0.036551	-0.441332	9.933990	-0.030069	0.024897	0.113001	-0.273605	-0.086305	-0.678966	0.008866	-0.011016	-0.010652	0.999843
2267	0.031183	-0.504940	9.568029	-0.006806	0.034579	0.125538	-0.273873	-0.085758	-0.677794	0.006403	-0.011567	-0.010669	0.999856
2268	0.055632	-0.457514	9.409757	-0.004910	0.026780	0.104382	-0.272318	-0.083580	-0.678312	0.004400	-0.012023	-0.010733	0.999860
2269	-0.026465	-0.461329	9.525771	0.016629	0.051309	0.094075	-0.272047	-0.083306	-0.681413	0.002577	-0.012884	-0.010313	0.999860
2270	-0.098712	-0.436537	9.584354	0.014788	0.072279	0.110024	-0.270480	-0.083588	-0.681310	0.000497	-0.014250	-0.009977	0.999849
2271	-0.127932	-0.478821	9.838853	0.055777	0.073049	0.140279	-0.268640	-0.084963	-0.682772	-0.002233	-0.015546	-0.008786	0.999838
2272	-0.488153	-0.215172	10.198252	-0.005234	0.096598	0.176202	-0.267453	-0.086335	-0.683836	-0.005615	-0.017407	-0.008831	0.999794
2273	-0.371866	-0.154218	9.979264	0.032343	0.119337	0.189758	-0.263805	-0.084578	-0.684907	-0.009334	-0.019651	-0.008098	0.999731
2274	-0.218272	-0.272143	9.558438	0.111075	0.080030	0.190129	-0.261312	-0.085683	-0.686763	-0.012975	-0.021201	-0.005808	0.999674
2275	-0.255683	-0.107700	9.757709	0.166371	0.023095	0.207989	-0.260112	-0.090062	-0.686824	-0.017015	-0.021541	-0.002373	0.999620
2276	-0.505616	0.049034	10.040430	0.125370	-0.010910	0.156561	-0.259569	-0.092934	-0.688151	-0.019975	-0.021271	0.000215	0.999574
2277	-0.642083	-0.118902	9.828201	-0.024867	-0.020452	0.141344	-0.260090	-0.093341	-0.687889	-0.022768	-0.020680	-0.000189	0.999527
2278	-0.512867	-0.272412	9.505705	-0.110676	-0.009924	0.133644	-0.260624	-0.090468	-0.689144	-0.025334	-0.020330	-0.002331	0.999470
2279	-0.908818	-0.269072	9.588463	-0.152768	-0.002857	0.142293	-0.260903	-0.087187	-0.689237	-0.028200	-0.020059	-0.005323	0.999387
2280	-0.570374	-0.213916	9.612612	-0.134927	-0.041457	0.142192	-0.260670	-0.081996	-0.689577	-0.030825	-0.019069	-0.007926	0.999311
2281	-0.578456	-0.008045	10.064434	-0.039300	-0.071287	0.146340	-0.261480	-0.077620	-0.689005	-0.033738	-0.017518	-0.008608	0.999240
2282	-0.417865	0.163843	10.057815	0.003620	-0.064345	0.155477	-0.264373	-0.074325	-0.688413	-0.036672	-0.016160	-0.008425	0.999161
2283	-0.248237	0.257831	9.766653	0.077041	-0.045946	0.157815	-0.266063	-0.076777	-0.686217	-0.039771	-0.015201	-0.006766	0.999070
2284	-0.345478	0.167095	9.732804	0.071708	-0.020536	0.157880	-0.264614	-0.078150	-0.687801	-0.042726	-0.014767	-0.005256	0.998964
2285	-0.339535	0.321122	9.782587	0.012727	-0.020529	0.141618	-0.266177	-0.078962	-0.687657	-0.045517	-0.014264	-0.004880	0.998850
2286	-0.355783	0.412636	9.781376	-0.089173	-0.013508	0.122419	-0.266972	-0.077455	-0.686468	-0.047846	-0.013824	-0.006602	0.998737
2287	-0.386823	0.465416	9.659691	-0.064060	-0.012570	0.112936	-0.267500	-0.075128	-0.688762	-0.050088	-0.013418	-0.007734	0.998625
2288	-0.122919	0.232050	9.520156	0.048611	-0.025738	0.125922	-0.267506	-0.074445	-0.688238	-0.052502	-0.012871	-0.006691	0.998515
2289	-0.259725	0.341879	9.695624	0.082638	-0.032700	0.113868	-0.268804	-0.075531	-0.688359	-0.054726	-0.012207	-0.004844	0.998415
2290	-0.099328	0.146090	9.783309	0.027219	-0.025745	0.100181	-0.269317	-0.076621	-0.689395	-0.056642	-0.011631	-0.004235	0.998318
2291	-0.128026	0.180398	9.918526	-0.053383	0.003036	0.121740	-0.269956	-0.079624	-0.688381	-0.059051	-0.011520	-0.005129	0.998175
2292	-0.009249	0.251041	9.728466	-0.089064	0.016189	0.107412	-0.270361	-0.075795	-0.690920	-0.061134	-0.011648	-0.006888	0.998038
2293	0.131161	-0.034006	9.675915	-0.013134	0.010876	0.132519	-0.269091	-0.070337	-0.689595	-0.063745	-0.011724	-0.006974	0.997873
2294	0.119935	0.081769	9.756646	0.061076	-0.010129	0.136534	-0.269874	-0.070606	-0.689069	-0.066398	-0.011517	-0.005696	0.997710
2295	-0.070075	0.188786	9.663390	0.055814	-0.013507	0.115416	-0.269082	-0.072250	-0.689097	-0.068652	-0.011173	-0.004366	0.997569
2296	-0.238574	0.264413	9.584007	-0.026400	-0.008172	0.097281	-0.269869	-0.071289	-0.689334	-0.070538	-0.010881	-0.004846	0.997438
2297	-0.298828	0.277159	9.666380	-0.081780	-0.022124	0.070411	-0.271968	-0.069228	-0.689799	-0.071926	-0.010178	-0.006239	0.997338
2298	-0.605425	0.280043	9.827664	-0.108517	-0.042996	0.036745	-0.272775	-0.065672	-0.688848	-0.072630	-0.009067	-0.008320	0.997283
2299	-0.600508	0.281077	10.178492	-0.188929	-0.034268	0.004460	-0.273842	-0.061567	-0.688792	-0.072729	-0.007995	-0.011824	0.997250
2300	-0.490166	0.181384	10.104300	-0.247797	-0.034207	-0.034792	-0.276761	-0.054174	-0.687384	-0.072029	-0.006842	-0.016707	0.997239
2301	-0.269710	-0.053687	10.082873	-0.195735	-0.042904	-0.075092	-0.278638	-0.045556	-0.687142	-0.070548	-0.005584	-0.020331	0.997286
2302	-0.721565	-0.435107	10.036727	-0.073213	-0.025262	-0.058215	-0.281257	-0.043219	-0.688500	-0.069360	-0.004852	-0.021747	0.997343
2303	0.015647	0.986237	11.123311	-0.176133	0.028488	-0.058726	-0.280129	-0.036258	-0.686383	-0.068175	-0.005075	-0.025032	0.997346
2304	0.205110	-0.483293	9.225533	-0.016505	-0.054076	-0.119859	-0.283263	-0.036651	-0.685307	-0.065771	-0.003812	-0.025284	0.997507
2305	1.566383	-1.930334	9.805146	-0.555986	-0.071713	0.037563	-0.285406	-0.027896	-0.683897	-0.066559	-0.001508	-0.036073	0.997129
2306	1.075606	-2.061648	11.228122	-0.510150	-0.044139	0.157925	-0.288160	-0.003835	-0.682070	-0.069707	0.000039	-0.046166	0.996499
2307	-0.136709	-1.744869	11.059585	0.268805	0.073884	0.081632	-0.287630	-0.005204	-0.682091	-0.071219	-0.001675	-0.040796	0.996625
2308	0.408574	-1.780156	10.347954	-0.348020	0.173162	0.207754	-0.283606	0.000515	-0.684808	-0.075181	-0.004699	-0.047955	0.996005
2309	-0.693759	-1.267989	9.863500	-0.115956	0.216616	0.165110	-0.279224	0.011423	-0.686574	-0.078223	-0.008792	-0.050517	0.995616
2310	-1.032647	-1.368071	9.302939	0.118841	0.186455	0.088381	-0.274238	0.008665	-0.689517	-0.079730	-0.012678	-0.048410	0.995560
2311	-1.245015	-0.665252	8.942769	-0.079796	0.057084	0.065533	-0.268202	0.005082	-0.692742	-0.080965	-0.013621	-0.050034	0.995367
2312	-1.134322	-0.714558	8.830703	-0.255459	-0.032317	0.107065	-0.267452	0.010543	-0.691925	-0.083116	-0.012571	-0.055021	0.994940
2313	-1.712562	-0.215578	9.302829	-0.380905	-0.105809	0.115843	-0.269747	0.023808	-0.691631	-0.085618	-0.009924	-0.062324	0.994327
2314	-0.879153	-0.857583	9.898655	0.191151	-0.094434	0.028017	-0.273555	0.026013	-0.688711	-0.086209	-0.008306	-0.058338	0.994533
2315	-0.648886	-1.075506	10.004707	0.455339	-0.042726	-0.014045	-0.275704	0.014822	-0.690855	-0.085896	-0.008226	-0.049126	0.995058
2316	0.412431	-1.212889	9.467686	0.277553	-0.020129	-0.052603	-0.276939	0.003352	-0.692240	-0.084757	-0.008149	-0.043558	0.995416
2317	0.529437	-1.048771	9.168171	0.017195	-0.035928	-0.050147	-0.277435	-0.001564	-0.691765	-0.083767	-0.007356	-0.043103	0.995526
2318	0.397068	-0.653078	9.245956	-0.124186	-0.067436	-0.056459	-0.279648	-0.002919	-0.691486	-0.082617	-0.005658	-0.045454	0.995528
2319	0.358193	-1.035025	10.039808	0.002839	-0.069170	-0.079371	-0.283782	-0.001812	-0.689338	-0.081069	-0.004101	-0.045231	0.995673
2320	0.151370	-1.272367	10.545926	0.110107	0.007746	-0.050110	-0.284804	-0.005086	-0.690388	-0.079981	-0.004288	-0.043039	0.995858
2321	-0.551167	-0.933614	10.998058	0.042112	0.118030	-0.028788	-0.284670	-0.005360	-0.690909	-0.079272	-0.006572	-0.042346	0.995932
2322	-0.770955	-0.565263	9.776186	0.009153	0.105214	-0.028907	-0.281006	-0.005652	-0.692905	-0.078543	-0.008557	-0.042318	0.995975
2323	-0.579187	-0.741753	9.176524	0.307018	0.002988	-0.025424	-0.279514	-0.014268	-0.694949	-0.077958	-0.009007	-0.036159	0.996260
2324	-0.502396	-0.822746	9.626720	0.499939	-0.054931	0.019781	-0.282048	-0.027373	-0.695944	-0.078226	-0.008605	-0.026091	0.996557
2325	-0.557646	-0.451355	9.818912	0.288785	-0.053262	0.016574	-0.283011	-0.040897	-0.697224	-0.078512	-0.007958	-0.020205	0.996677
2326	-0.481312	-0.573045	9.542896	-0.054647	-0.028774	-0.001743	-0.285604	-0.044847	-0.696191	-0.078386	-0.007197	-0.021233	0.996671
2327	-0.277734	-0.459957	9.292514	-0.058069	-0.002489	-0.021091	-0.284845	-0.040478	-0.696160	-0.077956	-0.007015	-0.022360	0.996681
2328	-0.317131	-0.569960	9.397327	0.127319	-0.002347	-0.063811	-0.286510	-0.045388	-0.697604	-0.076571	-0.007037	-0.019811	0.996842
2329	-0.221975	-0.783429	9.829021	0.026326	0.009839	-0.098069	-0.287274	-0.048390	-0.698138	-0.074587	-0.007205	-0.019310	0.997001
2330	0.003547	-0.656937	10.085665	-0.136565	-0.000830	-0.096698	-0.286637	-0.045797	-0.697864	-0.072542	-0.006848	-0.022030	0.997099
2331	0.045166	-0.575636	10.038177	-0.065137	0.011345	-0.058238	-0.286648	-0.044978	-0.695918	-0.071359	-0.006902	-0.023365	0.997153
2332	0.094842	-0.379107	9.941480	0.047489	0.020056	-0.027399	-0.286513	-0.046072	-0.695544	-0.070664	-0.007257	-0.022435	0.997221
2333	-0.068725	-0.291280	9.931885	0.047380	0.007805	-0.006229	-0.286501	-0.048532	-0.695051	-0.070502	-0.007408	-0.021502	0.997252
2334	0.014714	-0.104276	9.952539	0.131557	-0.010531	-0.026817	-0.285693	-0.051679	-0.696903	-0.069835	-0.007271	-0.018851	0.997354
2335	-0.322547	0.004261	9.980728	0.145913	-0.027028	-0.040748	-0.288133	-0.058909	-0.696679	-0.068983	-0.006851	-0.015880	0.997468
2336	-0.249403	0.100157	10.067713	0.166522	-0.021798	-0.047632	-0.289135	-0.066009	-0.697508	-0.067911	-0.006529	-0.012519	0.997591
2337	-0.293339	0.037630	9.956828	0.104814	-0.013899	-0.048932	-0.289252	-0.069153	-0.696375	-0.066901	-0.006322	-0.010361	0.997686
2338	-0.481820	0.017473	9.963029	0.149512	-0.007732	-0.038839	-0.290532	-0.073656	-0.696400	-0.066031	-0.006258	-0.007357	0.997771
2339	-0.404890	-0.022301	9.736013	0.139695	-0.021699	-0.042512	-0.292333	-0.078292	-0.696548	-0.065149	-0.005968	-0.004481	0.997848
2340	-0.372365	-0.193994	9.512671	0.110102	-0.024336	-0.023391	-0.293997	-0.083476	-0.697607	-0.064589	-0.005522	-0.002240	0.997894
2341	-0.100953	-0.056695	9.487876	0.083231	-0.034057	-0.018388	-0.294495	-0.088120	-0.697128	-0.064195	-0.004920	-0.000482	0.997925
2342	-0.063613	-0.239576	9.550336	-0.070734	-0.018410	-0.000999	-0.297101	-0.089063	-0.697098	-0.064076	-0.004360	-0.001856	0.997934
2343	-0.101510	-0.142510	9.736820	-0.154915	-0.010622	0.013423	-0.296470	-0.086060	-0.695528	-0.064337	-0.003915	-0.004894	0.997909
2344	-0.263825	-0.226935	10.028029	-0.001051	-0.018459	0.009254	-0.298175	-0.084684	-0.695489	-0.064421	-0.003445	-0.004876	0.997905
2345	-0.179076	-0.193904	10.034887	0.061657	-0.007937	-0.004369	-0.298823	-0.085501	-0.695617	-0.064311	-0.003338	-0.003608	0.997918
2346	-0.283124	-0.217788	9.824035	-0.013460	0.020107	0.000504	-0.298567	-0.083862	-0.696896	-0.064228	-0.003621	-0.003888	0.997921
2347	-0.422670	-0.144837	9.729952	0.034912	-0.000784	-0.015022	-0.300519	-0.085355	-0.696365	-0.063908	-0.003639	-0.003176	0.997944
2348	-0.318675	-0.121585	9.734128	0.040254	0.009665	-0.006160	-0.299326	-0.088915	-0.695643	-0.063677	-0.003782	-0.002370	0.997961
2349	-0.154510	-0.127488	9.795126	-0.009830	0.006108	-0.013639	-0.299584	-0.089597	-0.695387	-0.063388	-0.003889	-0.002567	0.997978
2350	-0.250516	-0.049509	9.883363	0.031339	-0.007853	-0.022158	-0.299837	-0.090962	-0.695655	-0.062844	-0.003669	-0.001919	0.998015
2351	-0.183315	-0.112039	10.055091	0.079571	-0.004428	-0.007732	-0.302178	-0.093000	-0.694865	-0.062668	-0.003684	-0.000321	0.998028
2352	-0.146993	-0.093479	9.925221	0.034930	0.018351	-0.018554	-0.301383	-0.094780	-0.695153	-0.062201	-0.003993	0.000367	0.998056
2353	-0.197458	-0.055043	9.781910	0.016156	0.027132	-0.015108	-0.301908	-0.094915	-0.694242	-0.061882	-0.004560	0.000652	0.998073
2354	-0.153566	0.004756	9.787025	0.072546	0.014028	-0.023557	-0.301374	-0.096831	-0.694398	-0.061315	-0.004829	0.002095	0.998105
2355	-0.038642	-0.133102	9.827705	0.083228	0.009595	-0.014747	-0.301747	-0.100382	-0.694169	-0.060995	-0.005123	0.003734	0.998118
2356	-0.117244	0.014533	9.931012	0.054497	0.013036	0.006256	-0.301200	-0.103664	-0.696018	-0.061009	-0.005348	0.004821	0.998111
2357	-0.186723	0.089716	9.958911	-0.008076	0.027054	-0.002926	-0.301851	-0.103387	-0.696780	-0.060935	-0.005877	0.004615	0.998114
2358	-0.224799	0.171427	9.842424	-0.025919	0.025352	-0.010962	-0.300411	-0.104762	-0.695653	-0.060623	-0.006251	0.004080	0.998133
2359	-0.184798	0.026661	9.792353	0.002664	0.014843	-0.002902	-0.300290	-0.103122	-0.695768	-0.060547	-0.006551	0.004104	0.998135
2360	-0.165052	0.084442	9.862537	0.054460	0.007793	0.015078	-0.300542	-0.104487	-0.696165	-0.060753	-0.006670	0.005198	0.998117
2361	-0.176858	0.122906	9.827035	0.031173	0.027018	0.027327	-0.298436	-0.107779	-0.695454	-0.061278	-0.007243	0.005783	0.998078
2362	-0.162088	0.165759	9.721662	-0.031501	0.012999	0.035637	-0.299613	-0.107226	-0.695947	-0.061892	-0.007359	0.005158	0.998042
2363	-0.190576	0.233369	9.737103	-0.035130	-0.001014	0.042632	-0.299633	-0.103536	-0.696169	-0.062730	-0.007287	0.004464	0.997994
2364	-0.152134	0.200014	9.938252	-0.029771	-0.015047	0.034667	-0.299114	-0.103128	-0.696044	-0.063335	-0.006846	0.003908	0.997961
2365	-0.074638	0.232991	9.909125	-0.015334	-0.008005	0.010990	-0.300432	-0.101072	-0.695616	-0.063537	-0.006656	0.003625	0.997951
2366	-0.085091	0.122393	9.893525	0.016932	-0.000964	0.000657	-0.301492	-0.098606	-0.695189	-0.063468	-0.006557	0.003978	0.997954
2367	-0.104161	0.158472	9.846042	-0.002772	0.002530	0.007590	-0.300578	-0.098611	-0.695332	-0.063600	-0.006586	0.003937	0.997946
2368	-0.080844	0.045015	9.767635	0.012563	0.013099	-0.015199	-0.300046	-0.100391	-0.695228	-0.063201	-0.006764	0.004184	0.997969
2369	-0.052439	-0.036775	9.833738	0.031302	0.007816	-0.008059	-0.299773	-0.102305	-0.695509	-0.063015	-0.006933	0.004807	0.997977
2370	-0.071886	-0.055783	9.860122	0.006259	0.007817	-0.010884	-0.300031	-0.101756	-0.697308	-0.062698	-0.006998	0.004935	0.997996
2371	-0.175068	0.034042	9.871657	0.009733	-0.002704	0.009420	-0.298985	-0.102582	-0.696299	-0.062860	-0.006922	0.005134	0.997985
2372	-0.128658	0.108260	9.879319	0.073310	0.000821	-0.000677	-0.301086	-0.101205	-0.695220	-0.062745	-0.006930	0.006611	0.997984
2373	-0.094682	0.136458	9.749581	0.024151	0.000842	-0.008086	-0.300929	-0.105989	-0.694882	-0.062554	-0.006941	0.007092	0.997992
2374	-0.019824	0.135990	9.787380	-0.036633	-0.000920	-0.022658	-0.300809	-0.104624	-0.694096	-0.061990	-0.006779	0.006373	0.998033
2375	-0.090623	0.026056	9.834790	-0.024059	0.011366	-0.031336	-0.299638	-0.104083	-0.693850	-0.061341	-0.006933	0.005872	0.998075
2376	-0.153374	0.022457	10.070797	-0.013338	0.046319	-0.024069	-0.300541	-0.104624	-0.696166	-0.060757	-0.007743	0.005560	0.998107
2377	-0.071142	0.049867	9.806058	-0.058073	0.018342	-0.025390	-0.299888	-0.105175	-0.695406	-0.060231	-0.007988	0.004365	0.998143
2378	-0.013364	0.025408	9.819697	-0.022388	0.011285	-0.004912	-0.299508	-0.102032	-0.697190	-0.060026	-0.008086	0.003918	0.998156
2379	-0.041992	0.071549	9.892569	0.011644	0.018302	-0.011671	-0.298722	-0.102036	-0.697847	-0.059760	-0.008400	0.004116	0.998169
2380	-0.080291	0.119804	9.845391	0.002642	0.007795	-0.001178	-0.298458	-0.102584	-0.697727	-0.059617	-0.008459	0.004174	0.998177
2381	-0.166647	0.199819	9.837443	0.025970	0.006110	-0.015071	-0.298853	-0.103130	-0.695919	-0.059280	-0.008542	0.004679	0.998194
2382	-0.121192	0.141652	9.807545	0.027761	0.006104	-0.015083	-0.298978	-0.104496	-0.695155	-0.058853	-0.008597	0.005237	0.998216
2383	-0.248834	0.188318	9.799570	0.044775	-0.002590	-0.020229	-0.300141	-0.106540	-0.695287	-0.058409	-0.008530	0.006133	0.998237
2384	-0.080541	0.088231	9.744099	0.009942	-0.002606	-0.032889	-0.299607	-0.108045	-0.696343	-0.057619	-0.008393	0.006343	0.998283
2385	-0.046617	0.102616	9.816065	0.001025	-0.003488	-0.041778	-0.298310	-0.107780	-0.694293	-0.056750	-0.008250	0.006360	0.998334
2386	0.009074	0.121671	9.897511	0.006335	0.007821	-0.027614	-0.300130	-0.108043	-0.696077	-0.056068	-0.008316	0.006488	0.998371
2387	0.016217	0.109414	9.839633	0.004549	0.014825	-0.024962	-0.299596	-0.110232	-0.695848	-0.055533	-0.008525	0.006557	0.998399
2388	-0.109465	0.091252	9.871749	-0.015108	0.016614	-0.031233	-0.300251	-0.110229	-0.695192	-0.054760	-0.008743	0.006246	0.998442
2389	-0.244469	0.118970	9.940520	-0.022293	0.014004	-0.027726	-0.297782	-0.107919	-0.695594	-0.054175	-0.008907	0.005778	0.998475
2390	-0.157772	0.091417	9.802477	-0.027693	0.020103	-0.015435	-0.299746	-0.106952	-0.695684	-0.053746	-0.009180	0.005215	0.998499
2391	-0.249163	0.142595	9.789434	0.011603	-0.006129	-0.006394	-0.299213	-0.108594	-0.695967	-0.053578	-0.008978	0.005450	0.998508
2392	-0.253876	0.157224	9.842512	0.054599	-0.011345	-0.020195	-0.299990	-0.110230	-0.695325	-0.053019	-0.008711	0.006563	0.998534
2393	-0.253417	0.224284	9.751960	0.067071	-0.007861	-0.004215	-0.300371	-0.112005	-0.695337	-0.052886	-0.008541	0.007914	0.998533
2394	-0.209425	0.300668	9.675558	0.042006	-0.002632	0.002675	-0.298671	-0.113382	-0.693826	-0.052791	-0.008431	0.008770	0.998531
2395	-0.229057	0.253065	9.788128	0.056329	-0.027116	-0.009652	-0.300361	-0.113918	-0.695227	-0.052550	-0.007871	0.009935	0.998538
2396	-0.093869	0.245152	9.904624	0.088627	-0.027993	-0.032375	-0.301120	-0.118561	-0.694615	-0.051739	-0.007310	0.011743	0.998565
2397	-0.017320	0.141457	10.008510	0.127993	-0.028893	-0.035663	-0.303458	-0.120735	-0.694602	-0.050964	-0.006785	0.014334	0.998575
2398	0.102177	-0.019317	9.645160	0.060179	0.006184	-0.057239	-0.301615	-0.123615	-0.694141	-0.049670	-0.006885	0.015535	0.998621
2399	0.190263	0.134699	9.900904	-0.125915	0.034051	-0.057613	-0.300839	-0.122663	-0.693626	-0.048505	-0.007346	0.012971	0.998712
2400	0.059668	0.111156	9.733540	-0.188529	0.051594	-0.051800	-0.300348	-0.116789	-0.694093	-0.047320	-0.008105	0.009161	0.998805
2401	-0.114361	0.088275	9.672297	-0.102691	0.048152	-0.038801	-0.298791	-0.113790	-0.696283	-0.046526	-0.008856	0.007041	0.998853
2402	-0.235145	0.079702	9.706883	-0.023063	0.038583	-0.041747	-0.298791	-0.112969	-0.697566	-0.045486	-0.009510	0.006551	0.998898
2403	-0.290773	0.061411	9.875373	-0.009828	-0.000864	-0.017111	-0.297363	-0.112431	-0.696161	-0.045102	-0.009373	0.006331	0.998918
2404	-0.297565	0.124041	9.890571	-0.000965	0.002590	0.002366	-0.296591	-0.110658	-0.695897	-0.044955	-0.009322	0.006323	0.998926
2405	-0.301955	0.186498	9.855279	0.030382	-0.007873	-0.006240	-0.297760	-0.111745	-0.695890	-0.044782	-0.009091	0.006918	0.998931
2406	-0.193209	0.199982	9.823256	0.054572	0.007861	-0.007798	-0.298778	-0.115976	-0.696433	-0.044395	-0.009195	0.008013	0.998940
2407	-0.069955	0.213610	9.875217	0.006257	-0.006185	-0.013524	-0.299687	-0.115834	-0.698227	-0.044080	-0.008974	0.008129	0.998955
2408	-0.166608	0.204673	9.851917	0.006263	-0.004402	-0.013489	-0.299439	-0.115290	-0.695254	-0.043619	-0.008792	0.008269	0.998975
2409	-0.060356	0.208431	9.778950	0.015210	0.006947	-0.008126	-0.300350	-0.115284	-0.696274	-0.043413	-0.008837	0.008558	0.998981
2410	-0.008166	0.078162	9.781809	0.016936	-0.014082	-0.001182	-0.299946	-0.116653	-0.697327	-0.043164	-0.008468	0.008921	0.998992
2411	0.001638	0.097429	9.815589	0.008822	0.005986	0.017336	-0.300075	-0.118156	-0.695531	-0.043464	-0.008470	0.009082	0.998978
2412	-0.080305	0.117443	9.859783	0.059886	-0.004443	-0.000806	-0.300853	-0.119109	-0.695400	-0.043191	-0.008331	0.010296	0.998979
2413	-0.049290	0.064361	9.882936	0.049104	-0.011475	0.006118	-0.301624	-0.120470	-0.696822	-0.043255	-0.008014	0.011268	0.998968
2414	-0.002671	0.169660	9.830875	0.013331	-0.006239	0.005885	-0.303575	-0.121279	-0.697576	-0.043122	-0.007797	0.011554	0.998973
2415	-0.182058	0.072322	9.788048	0.067908	0.006078	0.010768	-0.302916	-0.122923	-0.696827	-0.043279	-0.007843	0.012880	0.998949
2416	-0.132660	0.244922	9.688741	0.001634	-0.007879	0.019995	-0.302999	-0.122819	-0.695525	-0.043413	-0.007578	0.012935	0.998945
2417	-0.196309	0.118426	9.844040	-0.067304	-0.000926	0.026557	-0.303138	-0.121041	-0.695893	-0.043904	-0.007366	0.011564	0.998942
2418	-0.118623	0.180065	9.750356	-0.052924	-0.004397	0.014304	-0.302762	-0.118310	-0.695872	-0.043927	-0.007126	0.010526	0.998954
2419	-0.041895	0.098301	9.948215	-0.042151	-0.004424	0.000240	-0.303937	-0.118167	-0.695982	-0.043887	-0.006869	0.009652	0.998966
2420	0.086610	0.176304	9.830249	-0.052949	0.002514	0.019552	-0.303167	-0.115847	-0.696100	-0.044017	-0.006766	0.008608	0.998971
2421	0.083991	0.154076	9.632958	-0.033292	-0.011454	0.026694	-0.303433	-0.115026	-0.695829	-0.044501	-0.006357	0.007923	0.998958
2422	-0.017101	0.189442	9.929824	-0.031580	-0.012384	0.035546	-0.303438	-0.113658	-0.696849	-0.044917	-0.005973	0.007321	0.998946
2423	-0.093950	0.252172	9.799035	0.013193	-0.009690	0.032397	-0.303844	-0.112564	-0.694507	-0.045510	-0.005638	0.007571	0.998919
2424	-0.087058	0.203928	9.769583	0.013335	0.011372	0.007790	-0.302799	-0.112569	-0.694394	-0.045384	-0.005773	0.007842	0.998922
2425	-0.008377	0.063831	9.772100	-0.063518	0.014004	-0.013080	-0.302541	-0.112024	-0.694392	-0.045080	-0.005847	0.006534	0.998945
2426	0.060425	-0.109604	9.858429	-0.067076	0.007866	-0.022879	-0.303596	-0.109557	-0.695515	-0.044330	-0.005844	0.005197	0.998986
2427	0.037156	0.015402	9.780763	-0.038435	0.006144	-0.022642	-0.303335	-0.109148	-0.696031	-0.043828	-0.005774	0.004385	0.999013
2428	0.043926	-0.051891	9.813575	-0.031278	0.010513	-0.022591	-0.302821	-0.108605	-0.694613	-0.043100	-0.005857	0.003761	0.999047
2429	0.000472	-0.051463	9.842793	-0.029486	0.017518	-0.021659	-0.301645	-0.107790	-0.696302	-0.042616	-0.006013	0.003110	0.999069
2430	-0.076594	-0.022124	9.802941	-0.027752	0.020141	-0.007508	-0.301657	-0.106424	-0.694996	-0.042229	-0.006291	0.002551	0.999085
2431	-0.184908	0.026745	9.778003	-0.047462	0.017532	-0.001450	-0.300351	-0.106157	-0.695530	-0.042150	-0.006436	0.001542	0.999089
2432	-0.187295	0.031478	9.746837	-0.070645	0.020196	-0.017468	-0.301139	-0.104786	-0.696280	-0.041525	-0.006680	0.000124	0.999115
2433	-0.216592	-0.013938	9.763390	-0.036664	0.014956	-0.015477	-0.300504	-0.102603	-0.694718	-0.041165	-0.006793	-0.000667	0.999129
2434	-0.066878	-0.017103	9.896638	-0.049198	-0.002602	-0.022730	-0.299982	-0.101512	-0.696394	-0.040447	-0.006599	-0.001639	0.999159
2435	-0.139902	-0.098364	9.877109	-0.033135	-0.021829	-0.019152	-0.301296	-0.100685	-0.695462	-0.040014	-0.005980	-0.002330	0.999179
2436	-0.134706	-0.050024	9.968939	0.011599	-0.027081	-0.022364	-0.303001	-0.100130	-0.694139	-0.039323	-0.005347	-0.002067	0.999210
2437	-0.166089	-0.045321	9.853912	0.056369	-0.018282	-0.023755	-0.303901	-0.102585	-0.694408	-0.038789	-0.004875	-0.000970	0.999235
2438	-0.173173	-0.016977	9.666855	0.079604	-0.014764	-0.011225	-0.303238	-0.103955	-0.694948	-0.038300	-0.004540	0.000643	0.999256
2439	-0.057283	-0.017935	9.649022	0.045553	0.007903	0.007079	-0.302836	-0.105734	-0.694972	-0.038384	-0.004589	0.001508	0.999251
2440	-0.140100	-0.122723	9.775898	-0.026862	0.000928	-0.011978	-0.304916	-0.107637	-0.694572	-0.037799	-0.004485	0.000982	0.999275
2441	-0.034294	-0.185877	9.841547	-0.011568	-0.004310	-0.033960	-0.304650	-0.109279	-0.693300	-0.037066	-0.004248	0.000698	0.999304
2442	-0.231054	-0.022314	10.133502	0.035017	0.002737	-0.052014	-0.303859	-0.109556	-0.694994	-0.035766	-0.004228	0.001404	0.999350
2443	-0.157889	0.093605	9.689622	0.104928	0.034337	-0.056666	-0.302807	-0.111613	-0.693867	-0.034571	-0.004860	0.003423	0.999385
2444	-0.114674	0.059543	9.672036	0.020741	0.017650	-0.043260	-0.301750	-0.112985	-0.694930	-0.033438	-0.005128	0.003833	0.999420
2445	-0.196861	0.041460	9.840756	-0.057990	0.011510	-0.050888	-0.301096	-0.113672	-0.694172	-0.032374	-0.005198	0.002614	0.999459
2446	-0.147888	0.137222	9.822210	-0.048052	0.038654	-0.063049	-0.302024	-0.111480	-0.693878	-0.030817	-0.005841	0.001633	0.999507
2447	-0.293769	-0.001309	9.764200	-0.031077	0.041324	-0.055849	-0.300715	-0.112171	-0.693646	-0.029653	-0.006536	0.000938	0.999538
2448	-0.008985	-0.022602	9.819175	-0.039987	0.044748	-0.064805	-0.298757	-0.111908	-0.693673	-0.028033	-0.007306	0.000115	0.999580
2449	0.026244	-0.164448	9.925382	-0.020432	0.027178	-0.045382	-0.297976	-0.111229	-0.694065	-0.027074	-0.007712	-0.000363	0.999604
2450	-0.096341	-0.088688	10.006614	-0.108181	0.030639	-0.031860	-0.296151	-0.110692	-0.694087	-0.026181	-0.008165	-0.002536	0.999621
2451	-0.062275	-0.050620	9.958694	-0.103729	0.014886	-0.030123	-0.297198	-0.108634	-0.696894	-0.025540	-0.008276	-0.004672	0.999629
2452	-0.144673	-0.093223	9.973334	0.016974	0.009652	-0.013386	-0.296154	-0.109461	-0.695367	-0.025041	-0.008375	-0.004328	0.999642
2453	-0.080937	0.045304	9.820576	0.068884	-0.000819	-0.014795	-0.296691	-0.106998	-0.694947	-0.024679	-0.008258	-0.002994	0.999657
2454	-0.139699	-0.069549	9.863019	0.053686	0.007941	-0.016643	-0.296679	-0.109458	-0.694584	-0.024148	-0.008341	-0.001916	0.999672
2455	-0.202483	-0.069146	9.834727	-0.027771	0.009672	-0.007518	-0.297195	-0.110823	-0.693944	-0.023947	-0.008389	-0.002517	0.999675
2456	-0.167622	0.079595	9.802493	-0.047452	-0.003458	-0.010332	-0.295771	-0.107959	-0.695229	-0.023522	-0.008196	-0.003455	0.999684
2457	-0.308190	0.003996	9.889349	-0.002755	-0.016551	-0.008267	-0.296424	-0.108366	-0.694448	-0.023306	-0.007739	-0.003533	0.999692
2458	-0.155408	0.098785	9.817027	0.068710	-0.025371	0.016870	-0.297862	-0.108222	-0.694296	-0.023410	-0.007164	-0.002135	0.999698
2459	-0.076463	-0.005164	9.843988	0.112487	-0.032412	0.027692	-0.298493	-0.111909	-0.694581	-0.023897	-0.006444	0.000115	0.999694
2460	-0.037838	-0.007732	9.889285	0.070467	-0.037671	0.017661	-0.298213	-0.115054	-0.694874	-0.023980	-0.005623	0.001554	0.999695
2461	0.044656	0.049206	9.843569	0.050782	-0.028952	0.021943	-0.300549	-0.118870	-0.692939	-0.024359	-0.004934	0.002569	0.999688
2462	0.005470	-0.025296	9.761343	0.016916	-0.007881	0.000622	-0.301587	-0.119684	-0.693448	-0.024105	-0.004683	0.002922	0.999694
2463	0.010422	-0.008470	9.771107	-0.009924	-0.006142	0.000435	-0.301348	-0.117090	-0.691359	-0.024060	-0.004415	0.002705	0.999697
2464	0.029134	-0.095002	9.834835	-0.008176	0.003443	0.010150	-0.301869	-0.116950	-0.691738	-0.024053	-0.004378	0.002551	0.999698
2465	-0.067512	-0.103851	9.840374	0.000729	-0.000046	0.018160	-0.301611	-0.116678	-0.691480	-0.024360	-0.004233	0.002536	0.999691
2466	-0.148970	-0.012062	9.762828	-0.022493	0.002624	0.012759	-0.298744	-0.116421	-0.689971	-0.024398	-0.004172	0.002096	0.999691
2467	-0.153383	0.045724	9.773143	-0.029647	0.011366	0.014513	-0.297711	-0.114787	-0.689453	-0.024635	-0.004248	0.001467	0.999686
2468	-0.136604	0.030935	9.698331	-0.006347	-0.006089	0.003158	-0.297592	-0.113011	-0.688921	-0.024481	-0.004022	0.001353	0.999691
2469	-0.124530	0.026463	9.839960	-0.008170	-0.020996	0.002202	-0.296812	-0.112605	-0.688412	-0.024471	-0.003468	0.001171	0.999694
2470	0.073672	0.053892	9.877016	0.020454	-0.016684	0.004134	-0.297727	-0.113011	-0.687627	-0.024311	-0.003043	0.001598	0.999699
2471	0.005929	0.035181	9.877385	0.041893	-0.006184	0.014919	-0.298104	-0.115469	-0.687904	-0.024551	-0.002803	0.002413	0.999692
2472	0.054387	0.058809	9.862821	-0.017163	-0.014958	0.013566	-0.298897	-0.113414	-0.688647	-0.024592	-0.002393	0.002088	0.999693
2473	0.097520	0.010567	9.926778	-0.037741	-0.004491	0.014311	-0.297984	-0.113419	-0.688273	-0.024824	-0.002139	0.001312	0.999689
2474	0.030075	0.035007	9.881982	-0.010027	-0.007967	0.019814	-0.297601	-0.112054	-0.687878	-0.025010	-0.001873	0.001126	0.999685
2475	-0.037354	0.061829	9.830003	-0.031469	-0.007930	0.014397	-0.298775	-0.111637	-0.688890	-0.025243	-0.001553	0.000481	0.999680
2476	-0.086264	-0.024395	9.822224	-0.015427	-0.018433	0.025048	-0.299831	-0.110265	-0.687827	-0.025533	-0.001075	0.000192	0.999673
2477	-0.080761	0.073797	9.700745	0.002511	-0.010523	0.021703	-0.300620	-0.109852	-0.687036	-0.025912	-0.000728	0.000230	0.999664
2478	-0.100532	0.011323	9.668957	-0.000957	-0.000836	0.000559	-0.299835	-0.109719	-0.687563	-0.025681	-0.000609	0.000221	0.999670
2479	-0.052205	0.013593	9.747869	-0.004605	-0.009642	0.011059	-0.299313	-0.109858	-0.687314	-0.025848	-0.000283	0.000119	0.999666
2480	0.063123	-0.071047	9.890090	-0.040414	-0.016709	0.008955	-0.300226	-0.110127	-0.687303	-0.025740	0.000174	-0.000671	0.999668
2481	0.106017	-0.152922	9.965679	-0.013526	0.000788	0.001252	-0.300371	-0.107803	-0.686761	-0.025710	0.000301	-0.000964	0.999669
2482	0.479050	0.016916	9.829837	0.013271	-0.009815	0.012790	-0.300634	-0.107938	-0.685983	-0.025766	0.000592	-0.000684	0.999668
2483	0.212614	-0.101064	9.893261	0.034708	-0.004509	0.020069	-0.301548	-0.108070	-0.685971	-0.026110	0.000826	-0.000011	0.999659
2484	0.252162	0.028341	9.841538	0.006057	0.003335	0.028716	-0.302065	-0.108751	-0.686357	-0.026498	0.000858	0.000118	0.999649
2485	0.098069	0.091903	9.785923	-0.015410	0.006881	0.030396	-0.301807	-0.108205	-0.686356	-0.027048	0.000900	-0.000209	0.999634
2486	-0.042339	0.040207	9.824990	0.015014	0.002556	0.027108	-0.302050	-0.110664	-0.687668	-0.027385	0.000942	0.000099	0.999625
2487	-0.036831	0.136251	9.787597	-0.004561	0.000859	0.004067	-0.302576	-0.111209	-0.685728	-0.027410	0.001090	0.000001	0.999624
2488	-0.119181	0.103010	9.718234	-0.002782	-0.000859	0.007618	-0.302060	-0.110118	-0.685467	-0.027347	0.001211	-0.000045	0.999625
2489	-0.075206	0.174797	9.711471	-0.022352	-0.007815	-0.018983	-0.303108	-0.108882	-0.686731	-0.026913	0.001528	-0.000481	0.999636
2490	-0.061586	0.049978	9.825269	-0.015246	-0.021847	-0.015489	-0.301542	-0.109437	-0.685468	-0.026337	0.002075	-0.000765	0.999651
2491	0.107974	0.125571	9.810256	-0.004505	-0.014896	-0.013659	-0.303891	-0.109698	-0.685435	-0.026011	0.002521	-0.000832	0.999658
2492	0.131062	-0.023594	9.851599	0.016915	-0.006183	-0.001173	-0.303101	-0.110522	-0.685972	-0.025709	0.002737	-0.000482	0.999666
2493	0.146421	0.096673	9.896106	0.034789	-0.007078	0.002497	-0.303892	-0.109835	-0.684790	-0.025707	0.003011	0.000236	0.999665
2494	0.189143	-0.007051	9.904157	0.004371	-0.002723	0.002257	-0.303235	-0.110933	-0.684294	-0.025512	0.003165	0.000334	0.999669
2495	0.159938	-0.038192	9.870407	-0.022426	0.006926	-0.004068	-0.304806	-0.110241	-0.684264	-0.025376	0.003194	-0.000102	0.999673
2496	0.145172	-0.076595	9.858077	-0.013475	-0.002681	-0.007565	-0.304010	-0.112295	-0.684554	-0.024981	0.003356	-0.000360	0.999682
2497	0.073004	-0.037674	9.818294	-0.000939	-0.002647	-0.008325	-0.303363	-0.110521	-0.685580	-0.024760	0.003567	-0.000366	0.999687
2498	0.063401	-0.028140	9.765617	0.005326	0.006110	-0.004717	-0.304411	-0.109969	-0.685559	-0.024464	0.003544	-0.000253	0.999694
2499	0.092345	-0.033118	9.784535	-0.009850	0.006113	-0.012768	-0.303618	-0.112571	-0.684046	-0.024153	0.003582	-0.000442	0.999702
2500	0.111650	-0.035600	9.808372	-0.002745	0.007827	-0.001261	-0.304153	-0.109834	-0.685045	-0.023899	0.003528	-0.000492	0.999708
2501	0.111526	-0.052472	9.796164	0.001738	0.002589	-0.004776	-0.305953	-0.113924	-0.686479	-0.023748	0.003631	-0.000451	0.999711
2502	0.068412	-0.004010	9.804301	-0.027765	0.013096	-0.006692	-0.303350	-0.112982	-0.685346	-0.023346	0.003484	-0.001003	0.999721
2503	0.007800	-0.041709	9.905323	-0.038503	0.021840	-0.006730	-0.302197	-0.109434	-0.684941	-0.023153	0.003216	-0.001776	0.999725
2504	-0.030898	-0.046613	9.775831	-0.017044	0.023617	0.000495	-0.302191	-0.109844	-0.685979	-0.022932	0.002853	-0.002119	0.999731
2505	0.026983	-0.054458	9.717566	-0.036751	0.030587	0.009171	-0.302721	-0.108337	-0.686214	-0.023057	0.002400	-0.002862	0.999727
2506	-0.004692	-0.099422	9.875930	-0.044857	0.006062	0.009020	-0.301693	-0.105746	-0.685429	-0.022987	0.002401	-0.003754	0.999726
2507	0.026864	-0.080061	9.996037	-0.033284	-0.014978	0.012544	-0.301973	-0.102464	-0.685393	-0.023182	0.002852	-0.004409	0.999717
2508	0.072744	-0.075962	9.880338	0.043710	-0.013180	0.006052	-0.302873	-0.104646	-0.686047	-0.023072	0.003196	-0.003520	0.999722
2509	0.125714	-0.091351	9.701871	0.054482	-0.014897	0.002585	-0.301819	-0.106565	-0.685565	-0.023073	0.003607	-0.002420	0.999724
2510	0.097178	-0.033111	9.798913	-0.018857	0.007825	0.000389	-0.303906	-0.107375	-0.684895	-0.022806	0.003561	-0.002792	0.999730
2511	0.123475	-0.067238	9.716587	-0.089477	0.020086	-0.008025	-0.303781	-0.106008	-0.685659	-0.022581	0.003341	-0.004585	0.999729
2512	0.154122	-0.173105	9.779990	-0.094084	0.026995	0.021012	-0.302624	-0.103281	-0.684616	-0.022719	0.002943	-0.006471	0.999717
2513	0.086109	-0.234635	9.933670	-0.065546	0.014713	0.033517	-0.303296	-0.099997	-0.684574	-0.023326	0.002817	-0.007793	0.999694
2514	0.016524	-0.171712	9.884528	-0.031536	-0.000986	0.028456	-0.302790	-0.096992	-0.684810	-0.023679	0.002948	-0.008416	0.999680
2515	-0.040581	-0.051238	9.811909	0.041851	-0.006179	0.025490	-0.304609	-0.098623	-0.684799	-0.024136	0.003183	-0.007576	0.999675
2516	0.014916	-0.056489	9.808966	0.034787	0.010465	0.009620	-0.304594	-0.101357	-0.684567	-0.024033	0.003057	-0.006877	0.999683
2517	0.140767	-0.016514	9.832372	-0.009915	0.000811	-0.001344	-0.305653	-0.098891	-0.684527	-0.023949	0.003181	-0.007064	0.999683
2518	0.139796	-0.153480	9.869255	0.000863	0.020071	-0.006512	-0.305385	-0.100396	-0.683900	-0.023559	0.002881	-0.007047	0.999693
2519	0.163971	-0.148903	9.854681	0.061686	0.027067	0.000119	-0.303296	-0.100407	-0.683802	-0.023505	0.002452	-0.005816	0.999704
2520	0.149578	-0.134477	9.816521	0.027644	0.014805	0.006884	-0.303283	-0.102594	-0.684083	-0.023400	0.002244	-0.005262	0.999710
2521	0.092186	-0.057006	9.837132	0.007889	-0.002714	0.017283	-0.303283	-0.101774	-0.685366	-0.023689	0.002438	-0.005092	0.999703
2522	0.029544	-0.037319	9.823479	0.040057	-0.011451	0.024559	-0.303543	-0.102319	-0.684980	-0.023952	0.002747	-0.004278	0.999700
2523	0.020494	0.049181	9.774086	0.056246	-0.011396	0.007956	-0.303934	-0.103138	-0.683820	-0.024059	0.003088	-0.003128	0.999701
2524	-0.061889	0.006762	9.848806	0.068818	-0.011355	-0.004274	-0.303393	-0.105874	-0.684630	-0.023714	0.003384	-0.001738	0.999712
2525	0.015592	0.051951	9.839111	0.080505	0.007980	-0.014662	-0.303455	-0.108637	-0.684775	-0.023370	0.003318	-0.000105	0.999721
2526	0.053523	-0.046897	9.856874	0.070654	-0.000782	-0.016560	-0.304497	-0.109452	-0.684250	-0.022777	0.003403	0.001318	0.999734
2527	0.136200	0.043013	9.583235	0.052783	-0.011254	-0.016728	-0.305400	-0.111361	-0.684385	-0.022389	0.003735	0.002403	0.999739
2528	0.208468	0.018470	9.606361	0.015208	-0.009537	-0.017904	-0.302918	-0.112332	-0.682881	-0.021717	0.004021	0.002721	0.999752
2529	0.173983	-0.088374	9.970708	0.006156	-0.007010	-0.004763	-0.305143	-0.112047	-0.682069	-0.021564	0.004298	0.002864	0.999754
2530	0.174377	-0.037465	10.103463	-0.029635	0.014817	-0.001413	-0.304098	-0.111779	-0.682599	-0.021272	0.004117	0.002274	0.999763
2531	0.149714	-0.102864	9.889044	-0.056444	0.028858	0.001085	-0.303847	-0.109593	-0.683228	-0.021231	0.003708	0.001139	0.999767
2532	0.115794	-0.115006	9.764234	-0.061811	0.027137	0.003693	-0.303593	-0.107679	-0.684117	-0.021075	0.003294	-0.000100	0.999772
2533	0.091873	-0.083553	9.764802	-0.029611	0.016654	0.003022	-0.302285	-0.107549	-0.685040	-0.021073	0.003118	-0.000702	0.999773
2534	0.053569	-0.037556	9.765661	0.031160	0.002653	0.014891	-0.301905	-0.106869	-0.682713	-0.021142	0.003154	-0.000072	0.999771
2535	0.015316	0.013456	9.833865	0.024012	-0.002590	0.009553	-0.302417	-0.108096	-0.683493	-0.021274	0.003336	0.000406	0.999768
2536	0.005836	0.039854	9.790994	-0.015283	0.014058	-0.000357	-0.302676	-0.108916	-0.682851	-0.020991	0.003164	0.000103	0.999775
2537	-0.018207	0.054444	9.781756	-0.045698	0.007941	-0.003234	-0.303205	-0.107819	-0.682961	-0.020864	0.003157	-0.000812	0.999777
2538	-0.014125	-0.051281	9.823763	-0.063548	0.020196	-0.011274	-0.302954	-0.105906	-0.683076	-0.020350	0.002881	-0.002081	0.999787
2539	-0.048224	-0.094144	9.876433	-0.058222	0.014933	-0.005085	-0.302702	-0.104267	-0.683063	-0.020185	0.002730	-0.003253	0.999787
2540	0.028885	-0.114180	9.813056	-0.079658	0.000944	-0.015892	-0.301801	-0.102084	-0.682797	-0.019567	0.002846	-0.004836	0.999793
2541	0.120303	-0.162850	9.859771	-0.047510	-0.000861	-0.004248	-0.301936	-0.101263	-0.682787	-0.019420	0.003006	-0.005791	0.999790
2542	0.178865	-0.076783	9.841029	0.000777	-0.009623	0.000479	-0.302860	-0.099344	-0.683271	-0.019168	0.003300	-0.005764	0.999794
