# Supplementary material for: Identification of Haptic Based Guiding Using Hard Reins
Source: PLoS One. 2015 Jul 22;10(7):e0132020. doi: 10.1371/journal.pone.0132020 (PMC4511788; doi:10.1371/journal.pone.0132020)
Supplement: S8 File — (ZIP) [file pone.0132020.s008.zip › Exp2_MotionData1/Subject1/path2/T1/gc1.txt]

// Start Time: 0
// Sample rate: 25.0Hz
// Scenario: 4.9
// Firmware Version: 2.6.1
Counter	Acc_X	Acc_Y	Acc_Z	Gyr_X	Gyr_Y	Gyr_Z	Mag_X	Mag_Y	Mag_Z	Quat_w	Quat_x	Quat_y	Quat_z
1796	9.305436	-1.219121	-3.075206	0.009103	0.002671	0.001053	-0.667337	-0.189995	0.339737	-0.272419	-0.660176	0.466936	-0.521466
1797	9.257374	-1.209238	-3.063686	0.003746	-0.001333	0.006546	-0.667344	-0.189181	0.340198	-0.272282	-0.660149	0.467067	-0.521454
1798	9.254971	-1.218985	-3.058830	-0.001945	-0.004564	-0.000803	-0.666928	-0.188829	0.341449	-0.272255	-0.660177	0.467202	-0.521312
1799	9.300710	-1.214371	-3.065340	-0.000129	-0.010084	-0.000780	-0.667747	-0.189089	0.341304	-0.272165	-0.660289	0.467326	-0.521106
1800	9.290957	-1.238486	-3.069962	-0.018338	-0.014853	0.002856	-0.666392	-0.188514	0.340504	-0.272258	-0.660266	0.467785	-0.520675
1801	9.245268	-1.194417	-3.077625	-0.015113	0.007394	-0.015528	-0.667322	-0.189954	0.341796	-0.272683	-0.660252	0.467776	-0.520477
1802	9.223433	-1.174488	-3.105656	-0.029095	-0.019978	0.012014	-0.667457	-0.189965	0.342071	-0.272754	-0.660157	0.468469	-0.519938
1803	9.300808	-1.224297	-3.048505	-0.036863	-0.026331	-0.004497	-0.666772	-0.190366	0.341492	-0.273036	-0.660271	0.469016	-0.519150
1804	9.185003	-1.198806	-3.080230	-0.020593	0.011081	-0.015558	-0.667859	-0.190653	0.342033	-0.273579	-0.660151	0.469096	-0.518945
1805	9.291303	-1.146425	-3.064545	0.000111	0.030095	0.004671	-0.667448	-0.191176	0.341175	-0.273809	-0.659796	0.469072	-0.519297
1806	9.247864	-1.233777	-3.036928	0.011298	0.031456	0.012008	-0.668691	-0.190834	0.340247	-0.273843	-0.659373	0.469081	-0.519808
1807	9.254725	-1.213679	-3.092592	0.025363	0.016048	-0.008123	-0.667596	-0.190850	0.340236	-0.273740	-0.659422	0.468703	-0.520141
1808	9.274249	-1.204500	-3.064286	0.025572	0.013717	0.000146	-0.668720	-0.188731	0.339964	-0.273524	-0.659389	0.468481	-0.520496
1809	9.213884	-1.233099	-3.069460	0.047716	0.018783	0.006586	-0.668702	-0.189869	0.340443	-0.272998	-0.659394	0.468052	-0.521152
1810	9.296226	-1.153958	-3.047875	0.054695	0.004700	-0.004357	-0.669558	-0.187847	0.339202	-0.272389	-0.659630	0.467551	-0.521621
1811	9.310075	-1.272489	-3.075727	0.050940	-0.002431	-0.008041	-0.668319	-0.187904	0.340010	-0.271776	-0.660009	0.467011	-0.521945
1812	9.218985	-1.277520	-3.014401	0.047063	-0.009373	-0.015397	-0.669567	-0.186504	0.340244	-0.271234	-0.660468	0.466499	-0.522105
1813	9.214003	-1.282076	-3.033562	0.025050	0.005641	-0.019137	-0.670101	-0.187481	0.340464	-0.271151	-0.660724	0.466040	-0.522234
1814	9.281577	-1.297391	-3.012041	0.023492	-0.002362	-0.008103	-0.668727	-0.187785	0.340570	-0.270917	-0.660906	0.465842	-0.522301
1815	9.271927	-1.302176	-3.011712	-0.001907	0.006482	-0.000829	-0.669556	-0.187986	0.339194	-0.271006	-0.660835	0.465903	-0.522291
1816	9.262371	-1.233970	-3.030228	-0.001875	0.022133	-0.000845	-0.671220	-0.186805	0.338321	-0.271282	-0.660537	0.465961	-0.522473
1817	9.262172	-1.209237	-3.066280	-0.016806	0.012653	-0.010950	-0.670370	-0.188145	0.339877	-0.271731	-0.660415	0.466011	-0.522349
1818	9.325339	-1.298393	-2.960560	-0.016765	-0.002240	-0.008171	-0.670375	-0.187987	0.339476	-0.272007	-0.660399	0.466202	-0.522055
1819	9.214776	-1.263921	-2.941714	-0.026608	0.048184	-0.004618	-0.670258	-0.187487	0.337722	-0.272848	-0.659792	0.466242	-0.522347
1820	9.309155	-1.197046	-2.915829	-0.007319	0.044243	-0.000871	-0.672019	-0.189764	0.336367	-0.273396	-0.659239	0.466227	-0.522773
1821	9.330434	-1.294032	-2.926916	-0.007528	0.032715	-0.008206	-0.672447	-0.189143	0.335174	-0.273878	-0.658930	0.466099	-0.523023
1822	9.291858	-1.249815	-2.949333	-0.003855	0.040064	-0.008212	-0.672019	-0.189764	0.336367	-0.274367	-0.658552	0.465909	-0.523412
1823	9.330952	-1.194959	-2.902142	-0.011728	0.033696	0.006483	-0.672439	-0.190480	0.333996	-0.274759	-0.658073	0.466010	-0.523720
1824	9.301943	-1.221405	-2.903645	-0.001965	0.047313	-0.006376	-0.673547	-0.190902	0.331513	-0.275350	-0.657541	0.465883	-0.524189
1825	9.342932	-1.146159	-2.931249	0.001628	0.025218	-0.006313	-0.674934	-0.189745	0.331047	-0.275623	-0.657344	0.465718	-0.524440
1826	9.311316	-1.186875	-2.952065	-0.015151	0.014869	-0.017355	-0.674087	-0.192231	0.330340	-0.276163	-0.657214	0.465718	-0.524319
1827	9.331251	-1.195195	-2.882730	-0.000512	-0.001966	-0.013592	-0.674268	-0.191960	0.329904	-0.276288	-0.657358	0.465628	-0.524152
1828	9.321577	-1.207253	-2.882447	0.006795	-0.007513	-0.013573	-0.674807	-0.192647	0.329867	-0.276302	-0.657540	0.465584	-0.523956
1829	9.331038	-1.236279	-2.892648	-0.015133	0.001760	-0.013634	-0.674790	-0.193267	0.331201	-0.276653	-0.657564	0.465625	-0.523705
1830	9.355221	-1.207344	-2.893364	-0.000127	-0.004674	0.001097	-0.673970	-0.192750	0.331773	-0.276586	-0.657581	0.465774	-0.523586
1831	9.302058	-1.226196	-2.905988	-0.016102	-0.018495	-0.013608	-0.673687	-0.194230	0.330584	-0.276760	-0.657811	0.465935	-0.523062
1832	9.311553	-1.099213	-2.977957	0.006641	-0.025700	-0.017202	-0.673646	-0.196921	0.331517	-0.276670	-0.658193	0.465978	-0.522591
1833	9.345799	-1.222284	-2.859303	-0.009672	-0.025984	-0.011737	-0.672855	-0.195075	0.330525	-0.276671	-0.658519	0.466135	-0.522039
1834	9.259062	-1.175326	-2.879901	0.010709	0.017805	-0.006274	-0.672844	-0.194882	0.332319	-0.276755	-0.658423	0.465958	-0.522273
1835	9.314325	-1.192529	-2.891738	0.027432	0.011644	0.003871	-0.672974	-0.195436	0.332287	-0.276454	-0.658416	0.465721	-0.522652
1836	9.333277	-1.231120	-2.916846	0.029598	-0.002062	0.017658	-0.674226	-0.194532	0.331256	-0.275907	-0.658362	0.465840	-0.522904
1837	9.292466	-1.235961	-2.896034	0.020276	0.006677	0.010276	-0.675995	-0.194823	0.332078	-0.275586	-0.658306	0.465788	-0.523189
1838	9.316776	-1.202373	-2.882235	0.025245	0.023570	-0.010834	-0.674362	-0.194404	0.331539	-0.275601	-0.658254	0.465394	-0.523598
1839	9.311584	-1.269963	-2.901799	0.007602	0.018468	0.013901	-0.674484	-0.194745	0.332891	-0.275517	-0.657970	0.465456	-0.523943
1840	9.320952	-1.225670	-2.954985	0.021962	0.006089	0.004781	-0.674509	-0.193052	0.332446	-0.275233	-0.657951	0.465378	-0.524185
1841	9.301681	-1.215781	-2.959029	-0.000069	-0.002947	0.002914	-0.674634	-0.194413	0.331816	-0.275166	-0.657952	0.465496	-0.524115
1842	9.302128	-1.216564	-2.901098	0.012842	-0.008786	0.007539	-0.676023	-0.193369	0.330795	-0.274900	-0.657955	0.465713	-0.524058
1843	9.311440	-1.245328	-2.930610	0.016312	-0.018538	0.001134	-0.675180	-0.194412	0.331958	-0.274490	-0.658225	0.465721	-0.523926
1844	9.311440	-1.245328	-2.930610	0.023870	-0.020026	0.010327	-0.675596	-0.193989	0.331987	-0.273920	-0.658402	0.465891	-0.523851
1845	9.277899	-1.225908	-2.914741	0.020240	0.011388	0.008431	-0.674482	-0.194758	0.333165	-0.273661	-0.658312	0.465789	-0.524191
1846	9.291489	-1.236689	-3.021568	0.012563	-0.017383	-0.002551	-0.674487	-0.194991	0.332191	-0.273398	-0.658520	0.465891	-0.523976
1847	9.325433	-1.259251	-2.984348	0.027958	-0.004101	-0.009878	-0.673107	-0.195844	0.332126	-0.273084	-0.658805	0.465555	-0.524080
1848	9.272598	-1.264046	-2.960671	-0.004118	-0.005751	-0.011785	-0.676110	-0.195984	0.333105	-0.273248	-0.658884	0.465649	-0.523812
1849	9.287346	-1.225645	-2.939240	-0.000239	0.025213	-0.006311	-0.674185	-0.196316	0.333616	-0.273542	-0.658674	0.465496	-0.524059
1850	9.292135	-1.245136	-2.934717	0.005618	0.034561	0.006530	-0.675570	-0.195563	0.332852	-0.273724	-0.658245	0.465462	-0.524531
1851	9.282115	-1.271219	-2.973148	-0.003536	0.020725	0.007444	-0.675565	-0.196364	0.332117	-0.273874	-0.657935	0.465551	-0.524763
1852	9.311406	-1.233076	-2.940188	-0.010834	0.022536	0.008358	-0.675582	-0.195749	0.330920	-0.274178	-0.657494	0.465824	-0.524915
1853	9.312207	-1.195460	-2.853043	0.016610	0.044652	0.006550	-0.675026	-0.196578	0.330591	-0.274296	-0.657052	0.465555	-0.525646
1854	9.306376	-1.291196	-2.942794	-0.027293	0.041105	0.006450	-0.676423	-0.195103	0.329322	-0.274982	-0.656365	0.465842	-0.525890
1855	9.291924	-1.230133	-2.968417	-0.011651	0.022320	0.012022	-0.676130	-0.196258	0.330072	-0.275206	-0.655951	0.466067	-0.526091
1856	9.321135	-1.216233	-2.935612	-0.007273	0.004224	0.006564	-0.677245	-0.195217	0.329048	-0.275296	-0.655750	0.466361	-0.526033
1857	9.313993	-1.235842	-2.916155	-0.016367	-0.012542	0.010239	-0.678349	-0.195023	0.328247	-0.275275	-0.655694	0.466806	-0.525720
1858	9.307060	-1.260691	-2.867764	-0.003759	-0.014912	0.002923	-0.676945	-0.196669	0.330192	-0.275185	-0.655743	0.467128	-0.525420
1859	9.330819	-1.279787	-2.902583	-0.018167	-0.012590	0.011150	-0.677235	-0.195792	0.329425	-0.275177	-0.655667	0.467602	-0.525096
1860	9.301882	-1.245395	-2.920594	-0.007526	-0.000760	-0.002613	-0.677244	-0.195614	0.328613	-0.275344	-0.655583	0.467836	-0.524907
1861	9.301844	-1.245330	-2.925422	-0.038675	0.001282	-0.004512	-0.676969	-0.194976	0.329746	-0.275900	-0.655395	0.468244	-0.524485
1862	9.359510	-1.343010	-2.904067	-0.027518	-0.019486	0.003798	-0.677241	-0.195501	0.329168	-0.276055	-0.655363	0.468835	-0.523914
1863	9.244265	-1.245342	-2.894293	-0.021974	-0.001167	0.004688	-0.676700	-0.195086	0.329051	-0.276272	-0.655206	0.469202	-0.523669
1864	9.340776	-1.182875	-2.902323	-0.003643	0.014450	0.004731	-0.676154	-0.194823	0.329199	-0.276413	-0.654950	0.469356	-0.523776
1865	9.302220	-1.289882	-2.858114	0.005854	0.012726	0.017573	-0.676991	-0.193945	0.328574	-0.276261	-0.654680	0.469519	-0.524048
1866	9.304154	-1.308575	-2.911432	-0.005504	0.004375	0.003796	-0.677518	-0.195094	0.329470	-0.276361	-0.654510	0.469761	-0.523990
1867	9.302073	-1.255484	-2.891690	-0.014687	0.004455	0.002870	-0.678048	-0.195958	0.330245	-0.276554	-0.654351	0.469992	-0.523880
1868	9.244680	-1.311910	-2.812641	0.020008	0.013758	-0.000767	-0.677391	-0.193872	0.330091	-0.276430	-0.654290	0.469823	-0.524174
1869	9.360187	-1.207637	-2.874233	0.002384	-0.000455	-0.008079	-0.678205	-0.195196	0.328921	-0.276468	-0.654379	0.469755	-0.524103
1870	9.330272	-1.303215	-2.963083	-0.012928	-0.018500	0.001988	-0.677382	-0.195347	0.328904	-0.276500	-0.654398	0.470215	-0.523650
1871	9.284903	-1.303600	-2.910680	-0.002068	-0.015511	-0.002592	-0.679019	-0.195488	0.329460	-0.276395	-0.654568	0.470351	-0.523370
1872	9.304090	-1.293833	-2.925822	-0.003762	-0.019510	0.002922	-0.677662	-0.194662	0.329223	-0.276268	-0.654656	0.470708	-0.523006
1873	9.282487	-1.288940	-2.917738	-0.011117	-0.013861	0.001060	-0.678040	-0.195878	0.331484	-0.276258	-0.654724	0.470978	-0.522683
1874	9.263053	-1.310470	-2.929226	-0.007511	-0.017448	-0.000771	-0.676530	-0.196443	0.331161	-0.276220	-0.654820	0.471293	-0.522299
1875	9.291742	-1.278588	-2.971141	-0.004027	-0.009647	-0.008107	-0.678012	-0.197849	0.331913	-0.276253	-0.654969	0.471347	-0.522047
1876	9.291696	-1.185842	-3.016415	0.006636	-0.014544	-0.019075	-0.676903	-0.198976	0.331834	-0.276278	-0.655257	0.471296	-0.521717
1877	9.311561	-1.299186	-2.892330	-0.000285	-0.014483	-0.004418	-0.675823	-0.198133	0.331327	-0.276178	-0.655442	0.471384	-0.521457
1878	9.215027	-1.278703	-2.922394	-0.015931	0.025570	-0.011872	-0.676502	-0.197765	0.332590	-0.276751	-0.655166	0.471377	-0.521508
1879	9.311136	-1.269180	-2.959731	0.019530	0.033398	-0.020969	-0.676481	-0.199696	0.332198	-0.277015	-0.655117	0.470777	-0.521971
1880	9.320558	-1.310328	-2.970010	-0.007212	0.021718	0.006519	-0.677046	-0.199067	0.330870	-0.277289	-0.654715	0.470996	-0.522131
1881	9.258281	-1.251993	-2.947984	0.007321	0.013539	0.003805	-0.676898	-0.200168	0.330528	-0.277266	-0.654571	0.470960	-0.522357
1882	9.340484	-1.231134	-2.919530	0.007032	0.025309	-0.008120	-0.678819	-0.200113	0.330000	-0.277546	-0.654344	0.470825	-0.522614
1883	9.282586	-1.264729	-2.915169	0.000026	0.032029	0.002848	-0.679515	-0.199396	0.329776	-0.277803	-0.653976	0.470749	-0.523008
1884	9.301569	-1.254604	-2.956864	0.005174	0.012421	-0.008117	-0.678432	-0.198691	0.329260	-0.277949	-0.653906	0.470658	-0.523098
1885	9.311064	-1.200776	-2.997918	-0.002342	-0.005636	-0.013599	-0.678693	-0.199408	0.329767	-0.278055	-0.654074	0.470603	-0.522883
1886	9.301981	-1.221184	-2.918025	-0.009707	-0.003674	-0.015454	-0.679213	-0.201371	0.330202	-0.278348	-0.654135	0.470696	-0.522567
1887	9.297001	-1.230622	-2.934804	0.003277	-0.011512	-0.008079	-0.679100	-0.199170	0.330746	-0.278268	-0.654343	0.470686	-0.522357
1888	9.311371	-1.254960	-2.935500	0.006057	0.000450	-0.008094	-0.678958	-0.199588	0.330719	-0.278292	-0.654401	0.470657	-0.522298
1889	9.292163	-1.225676	-2.939420	0.002342	-0.000353	-0.009934	-0.677019	-0.200515	0.332016	-0.278349	-0.654505	0.470572	-0.522214
1890	9.272587	-1.205502	-2.986851	-0.011603	-0.010923	-0.017288	-0.679506	-0.199316	0.331015	-0.278605	-0.654659	0.470685	-0.521782
1891	9.303830	-1.293377	-2.959616	0.005652	-0.018064	-0.021837	-0.678669	-0.199935	0.332067	-0.278575	-0.655077	0.470511	-0.521430
1892	9.265135	-1.217251	-3.010797	-0.007983	-0.008983	-0.019123	-0.677839	-0.200516	0.332298	-0.278812	-0.655257	0.470539	-0.521052
1893	9.306746	-1.174794	-2.944463	0.003124	0.025862	-0.017304	-0.679065	-0.200531	0.332994	-0.279182	-0.655161	0.470207	-0.521274
1894	9.321304	-1.221408	-2.911505	0.019809	0.014219	-0.008080	-0.678790	-0.200800	0.332701	-0.279151	-0.655155	0.469953	-0.521527
1895	9.277345	-1.234692	-2.982390	0.009743	0.010565	-0.008108	-0.677390	-0.203068	0.333099	-0.279194	-0.655169	0.469759	-0.521662
1896	9.311397	-1.213550	-2.949719	0.009970	0.006340	0.001087	-0.678517	-0.201836	0.330990	-0.279170	-0.655062	0.469831	-0.521744
1897	9.266288	-1.231460	-2.856390	0.036564	0.032022	0.001088	-0.680025	-0.201411	0.331304	-0.278967	-0.654914	0.469356	-0.522466
1898	9.330621	-1.181899	-2.969550	0.018022	0.012282	-0.006239	-0.679221	-0.200292	0.330953	-0.278926	-0.654898	0.469160	-0.522684
1899	9.305922	-1.219683	-3.031655	-0.001941	-0.002824	0.001073	-0.678389	-0.201654	0.330040	-0.278901	-0.654900	0.469285	-0.522583
1900	9.301776	-1.220825	-2.944577	0.011015	0.000484	0.006601	-0.678654	-0.201702	0.331137	-0.278732	-0.654824	0.469429	-0.522638
1901	9.296663	-1.225153	-2.980636	0.006987	-0.011628	-0.006237	-0.680035	-0.201352	0.330073	-0.278584	-0.655036	0.469416	-0.522463
1902	9.306347	-1.232620	-2.971387	0.010338	-0.009087	-0.018162	-0.679337	-0.201699	0.331280	-0.278600	-0.655282	0.469305	-0.522245
1903	9.306398	-1.222955	-2.968912	-0.002153	-0.007918	-0.006258	-0.678116	-0.200618	0.331609	-0.278606	-0.655405	0.469369	-0.522031
1904	9.267685	-1.219952	-2.991592	-0.009630	-0.013098	-0.011778	-0.677559	-0.200943	0.332407	-0.278737	-0.655560	0.469518	-0.521631
1905	9.306429	-1.118152	-3.009280	0.004902	-0.011072	-0.015399	-0.677285	-0.201206	0.331977	-0.278718	-0.655842	0.469408	-0.521387
1906	9.321143	-1.269896	-2.911815	-0.015216	-0.013782	-0.015453	-0.677518	-0.203244	0.333913	-0.278979	-0.655984	0.469603	-0.520891
1907	9.244183	-1.191263	-2.946954	0.005139	0.021617	-0.008102	-0.678255	-0.202671	0.333089	-0.279187	-0.655857	0.469404	-0.521120
1908	9.292421	-1.181947	-2.943867	0.017970	0.030794	-0.008079	-0.678381	-0.203767	0.332749	-0.279362	-0.655644	0.469110	-0.521558
1909	9.287189	-1.205572	-2.987290	0.018363	0.011403	0.008463	-0.679089	-0.202328	0.332020	-0.279127	-0.655541	0.469049	-0.521869
1910	9.287430	-1.223064	-2.948778	0.014713	0.015092	0.008448	-0.679099	-0.201495	0.332071	-0.279017	-0.655327	0.469083	-0.522167
1911	9.311850	-1.167722	-2.930012	0.018561	0.025751	0.014877	-0.678835	-0.201957	0.329983	-0.278848	-0.655015	0.469022	-0.522703
1912	9.306860	-1.230790	-2.925407	0.013110	0.027552	0.015769	-0.679660	-0.201925	0.329581	-0.278840	-0.654555	0.469150	-0.523167
1913	9.335763	-1.196843	-2.940755	0.016641	0.016719	0.012135	-0.680099	-0.199689	0.329583	-0.278639	-0.654352	0.469124	-0.523551
1914	9.340834	-1.221705	-2.897641	-0.001622	0.011137	0.013941	-0.681174	-0.200572	0.330911	-0.278625	-0.654057	0.469393	-0.523687
1915	9.314584	-1.221955	-2.865270	-0.008349	-0.003157	0.037803	-0.680213	-0.201116	0.330321	-0.278297	-0.653682	0.470073	-0.523720
1916	9.273344	-1.226046	-2.899976	-0.017805	-0.009845	0.026774	-0.680387	-0.199349	0.328372	-0.278232	-0.653332	0.470883	-0.523463
1917	9.306473	-1.313023	-2.940417	-0.015766	0.008244	0.032246	-0.680530	-0.198016	0.329689	-0.278165	-0.652847	0.471504	-0.523544
1918	9.263042	-1.268709	-2.967481	-0.017635	0.013877	0.030395	-0.681081	-0.197863	0.329566	-0.278209	-0.652282	0.472135	-0.523657
1919	9.294197	-1.293027	-2.978463	-0.036353	0.018602	0.013837	-0.680530	-0.199049	0.327980	-0.278701	-0.651746	0.472677	-0.523573
1920	9.312985	-1.414242	-2.989615	-0.045533	-0.000700	0.013834	-0.681608	-0.199913	0.328898	-0.279188	-0.651294	0.473519	-0.523116
1921	9.229556	-1.322542	-2.913456	-0.033556	0.038829	0.013793	-0.681919	-0.198143	0.326950	-0.279833	-0.650560	0.473923	-0.523319
1922	9.302400	-1.236260	-2.876981	-0.016130	0.060884	0.013823	-0.681933	-0.198059	0.325172	-0.280505	-0.649638	0.474093	-0.523949
1923	9.379931	-1.300973	-2.793371	-0.011677	0.050048	0.010188	-0.683316	-0.198218	0.323118	-0.281010	-0.648942	0.474153	-0.524487
1924	9.307474	-1.305022	-2.814836	-0.005527	0.045039	0.001015	-0.684150	-0.197618	0.322476	-0.281541	-0.648355	0.474148	-0.524932
1925	9.363111	-1.266791	-2.802178	-0.018684	0.044009	-0.011836	-0.684436	-0.197542	0.320974	-0.282309	-0.647891	0.474026	-0.525203
1926	9.332499	-1.248299	-2.718812	0.014846	0.033273	0.012102	-0.685525	-0.198082	0.320952	-0.282338	-0.647446	0.474004	-0.525756
1927	9.409519	-1.185314	-2.755088	0.014858	0.021215	0.013983	-0.687729	-0.198488	0.318478	-0.282187	-0.647167	0.473983	-0.526199
1928	9.365803	-1.238040	-2.777944	0.014753	-0.003540	0.012168	-0.685426	-0.195928	0.319572	-0.281874	-0.647101	0.474180	-0.526271
1929	9.298695	-1.262559	-2.722471	0.022492	-0.010086	0.028693	-0.685149	-0.195945	0.319843	-0.281174	-0.647055	0.474441	-0.526466
1930	9.283973	-1.186396	-2.789037	0.039640	0.005197	0.018616	-0.686251	-0.195506	0.319743	-0.280570	-0.646961	0.474428	-0.526915
1931	9.351462	-1.272278	-2.748655	0.064943	0.020679	0.004879	-0.685982	-0.194318	0.321047	-0.279865	-0.647057	0.473754	-0.527778
1932	9.302858	-1.351673	-2.769088	0.076243	0.045870	0.014012	-0.687087	-0.193475	0.321246	-0.279163	-0.646833	0.472996	-0.529103
1933	9.422838	-1.378512	-2.819628	0.061503	0.022114	0.012207	-0.685074	-0.191071	0.319864	-0.278437	-0.646822	0.472443	-0.529992
1934	9.433833	-1.307800	-2.674694	0.104938	0.013749	-0.004193	-0.686022	-0.191633	0.320250	-0.277293	-0.647229	0.471374	-0.531046
1935	9.293599	-1.301057	-2.741849	0.089979	0.020059	-0.017110	-0.687005	-0.188892	0.321523	-0.276491	-0.647673	0.470143	-0.532013
1936	9.357339	-1.269288	-2.613630	0.106864	0.095186	-0.042866	-0.688133	-0.187137	0.320131	-0.276440	-0.647633	0.468027	-0.533951
1937	9.372167	-1.313935	-2.546862	0.134472	0.100298	-0.037317	-0.687319	-0.188011	0.317738	-0.276028	-0.647651	0.465598	-0.536261
1938	9.389038	-1.265297	-2.566494	0.142311	0.106501	-0.018031	-0.687865	-0.187883	0.318163	-0.275368	-0.647426	0.463371	-0.538795
1939	9.317161	-1.455686	-2.434652	0.106131	0.090869	-0.001604	-0.689287	-0.185106	0.315875	-0.274845	-0.647044	0.461745	-0.540912
1940	9.455138	-1.248089	-2.438457	0.120660	0.159353	0.023155	-0.690684	-0.184923	0.312470	-0.274522	-0.645716	0.460008	-0.544133
1941	9.386671	-1.309246	-2.542545	0.044172	0.184007	-0.000920	-0.694848	-0.182602	0.308945	-0.275648	-0.643964	0.458535	-0.546876
1942	9.036405	-1.185650	-2.714578	0.008524	0.185102	-0.034086	-0.696658	-0.183174	0.303989	-0.277596	-0.642273	0.457091	-0.549084
1943	9.208321	-0.951834	-2.702579	0.000011	0.320708	-0.022314	-0.696267	-0.184487	0.299242	-0.280771	-0.638954	0.455059	-0.553015
1944	9.214096	-1.226658	-2.463112	-0.058157	0.449691	-0.021753	-0.702385	-0.184631	0.286669	-0.285771	-0.633849	0.452931	-0.558054
1945	9.202030	-1.660599	-2.281970	-0.123280	0.437178	0.005598	-0.707131	-0.185200	0.273784	-0.291219	-0.628199	0.451924	-0.562425
1946	9.428113	-1.938850	-1.903463	-0.187236	0.444629	0.007312	-0.712139	-0.188028	0.258707	-0.297519	-0.621963	0.451663	-0.566256
1947	9.754269	-1.966461	-1.464282	-0.164065	0.489949	0.049575	-0.717197	-0.186688	0.243883	-0.303390	-0.614952	0.451273	-0.571087
1948	10.116686	-1.883052	-1.366210	-0.123993	0.394387	-0.016162	-0.720854	-0.187366	0.230021	-0.308669	-0.609773	0.450231	-0.574624
1949	10.102299	-1.897700	-1.351279	-0.052171	0.210620	-0.118502	-0.722394	-0.189982	0.221097	-0.312528	-0.608073	0.448158	-0.575958
1950	9.775319	-1.881919	-1.271339	0.016581	0.087269	-0.169623	-0.722648	-0.193195	0.218435	-0.315112	-0.608616	0.445538	-0.576010
1951	9.651546	-1.825820	-1.411230	0.083255	0.025269	-0.167581	-0.720539	-0.198578	0.216718	-0.316208	-0.610308	0.442474	-0.575980
1952	9.525084	-2.022820	-1.480228	0.148784	-0.034295	-0.175679	-0.718962	-0.203793	0.217484	-0.316232	-0.613067	0.439087	-0.575629
1953	9.667131	-1.848087	-1.566501	0.169118	-0.032046	-0.167327	-0.716304	-0.206350	0.220597	-0.315741	-0.615921	0.435424	-0.575635
1954	10.274963	-1.531754	-1.608896	0.215603	0.011066	-0.211162	-0.715981	-0.208707	0.223194	-0.315577	-0.618976	0.430358	-0.576257
1955	9.034101	-1.087999	-1.501659	0.186921	0.006499	-0.323353	-0.712616	-0.213345	0.225899	-0.316977	-0.622797	0.424307	-0.575859
1956	8.830894	-0.625302	-1.184375	0.100422	0.139107	-0.352136	-0.710715	-0.224407	0.223565	-0.320922	-0.624795	0.417963	-0.576148
1957	8.879790	-0.562808	-0.809097	0.047222	0.202441	-0.362401	-0.708031	-0.232929	0.220279	-0.326137	-0.625729	0.411717	-0.576704
1958	9.653795	-0.163958	-0.584302	0.046286	0.193725	-0.290573	-0.705227	-0.241222	0.215086	-0.330433	-0.626192	0.406331	-0.577575
1959	10.092958	0.094410	-0.915367	0.017500	0.071702	-0.293975	-0.704067	-0.248974	0.210764	-0.334148	-0.627824	0.402058	-0.576656
1960	10.362797	-0.113034	-1.136890	-0.015399	0.004801	-0.218673	-0.701777	-0.256813	0.210816	-0.337030	-0.629301	0.399725	-0.574988
1961	10.623369	-0.199130	-1.362104	-0.023196	-0.038826	-0.164446	-0.699523	-0.262250	0.210191	-0.338870	-0.630876	0.398267	-0.573189
1962	9.869861	-0.092363	-1.333237	-0.029301	-0.112141	-0.110351	-0.696458	-0.265052	0.212462	-0.339670	-0.632771	0.398163	-0.570694
1963	9.624391	0.143689	-1.088292	-0.005482	-0.125443	-0.105703	-0.694190	-0.267727	0.218178	-0.339922	-0.634986	0.397816	-0.568321
1964	10.172819	0.087665	-1.176774	-0.069559	-0.125432	-0.038736	-0.693197	-0.269493	0.219845	-0.340243	-0.636221	0.399089	-0.565850
1965	10.061491	0.196630	-1.287809	-0.056406	-0.101278	-0.027748	-0.691114	-0.270209	0.222525	-0.340450	-0.637193	0.400123	-0.563898
1966	9.496799	0.097415	-1.366347	0.019331	-0.113884	-0.069015	-0.689421	-0.271037	0.227672	-0.340035	-0.639157	0.399887	-0.562090
1967	9.529916	-0.021242	-1.394921	0.035778	-0.138836	-0.068038	-0.688271	-0.273181	0.231372	-0.339219	-0.641498	0.399616	-0.560106
1968	9.599424	-0.055250	-1.426718	0.026459	-0.129553	-0.006585	-0.685371	-0.272976	0.234924	-0.337935	-0.643140	0.400260	-0.558536
1969	9.501426	-0.133944	-1.293172	0.047676	-0.094136	0.030990	-0.685352	-0.272703	0.237959	-0.336210	-0.644260	0.400819	-0.557886
1970	9.566886	-0.277240	-1.489732	-0.021397	-0.099485	0.047364	-0.684798	-0.270810	0.241909	-0.335150	-0.644825	0.402451	-0.556694
1971	9.522899	-0.163673	-1.617743	-0.029716	-0.110395	0.045535	-0.683432	-0.268486	0.245330	-0.334123	-0.645481	0.404174	-0.555301
1972	9.686789	-0.096668	-1.637922	-0.018876	-0.108453	0.074963	-0.682891	-0.266905	0.247067	-0.332662	-0.645921	0.406206	-0.554183
1973	9.603625	-0.152425	-1.775230	-0.002720	-0.141103	0.065839	-0.682892	-0.265223	0.249775	-0.330807	-0.646926	0.408095	-0.552732
1974	9.651567	-0.254760	-1.763201	0.011645	-0.121042	0.052983	-0.682608	-0.262703	0.255275	-0.329072	-0.647887	0.409564	-0.551554
1975	9.627050	-0.322126	-1.789286	0.028552	-0.106315	0.067656	-0.683427	-0.261154	0.258121	-0.327070	-0.648688	0.410903	-0.550807
1976	9.462913	-0.339925	-1.821901	0.024892	-0.107254	0.067610	-0.680975	-0.258019	0.261717	-0.325127	-0.649442	0.412340	-0.549994
1977	9.602838	-0.141292	-1.881377	0.026378	-0.100017	0.054817	-0.680002	-0.256827	0.265622	-0.323342	-0.650258	0.413492	-0.549216
1978	10.001704	-0.425142	-1.898139	0.004755	-0.148675	0.070492	-0.679322	-0.254612	0.268630	-0.321298	-0.651291	0.415469	-0.547698
1979	9.465981	-0.419809	-2.013301	0.018231	-0.122322	0.058426	-0.679312	-0.252863	0.272852	-0.319388	-0.652257	0.416904	-0.546575
1980	9.585980	-0.429611	-2.068560	0.050711	-0.054458	-0.000320	-0.677924	-0.252219	0.276444	-0.318234	-0.653183	0.416766	-0.546246
1981	9.783317	-0.708623	-1.978752	-0.024486	-0.080579	-0.005931	-0.676533	-0.252622	0.278602	-0.317928	-0.653948	0.417569	-0.544894
1982	9.547346	-0.509657	-2.045905	-0.092429	-0.106789	-0.011548	-0.676534	-0.251714	0.280029	-0.318367	-0.654592	0.419224	-0.542588
1983	9.600225	-0.463484	-2.081387	-0.154939	-0.111057	-0.091474	-0.673318	-0.256278	0.281231	-0.320435	-0.655560	0.420519	-0.539190
1984	9.458445	-0.428970	-2.049299	-0.233719	-0.084004	-0.063251	-0.672427	-0.260311	0.283722	-0.323405	-0.655515	0.422787	-0.535687
1985	9.524101	-0.235413	-2.052907	-0.281356	-0.106919	-0.062343	-0.671279	-0.265667	0.281740	-0.326831	-0.655342	0.425775	-0.531437
1986	9.667517	-0.288099	-2.176935	-0.326673	-0.105601	-0.081684	-0.668743	-0.271413	0.281642	-0.331141	-0.654922	0.429065	-0.526617
1987	9.542624	-0.200098	-2.164448	-0.357536	-0.127418	-0.069793	-0.665372	-0.278408	0.281187	-0.335436	-0.654459	0.432854	-0.521348
1988	9.491898	0.058980	-2.291258	-0.354193	-0.153632	-0.077975	-0.663534	-0.283032	0.281164	-0.339556	-0.654297	0.436683	-0.515660
1989	9.470327	0.180863	-2.328293	-0.367297	-0.167779	-0.087140	-0.659361	-0.288636	0.280511	-0.343768	-0.654259	0.440552	-0.509591
1990	9.484541	0.317741	-2.417278	-0.326789	-0.167565	-0.076944	-0.657357	-0.294332	0.282479	-0.347324	-0.654361	0.444117	-0.503923
1991	9.521913	0.446328	-2.623089	-0.319495	-0.185105	-0.075961	-0.652323	-0.302502	0.282759	-0.350605	-0.654660	0.447700	-0.498058
1992	9.509163	0.335473	-2.666800	-0.258023	-0.196540	-0.103373	-0.649500	-0.308588	0.283873	-0.353303	-0.655628	0.450487	-0.492331
1993	9.429377	0.502641	-2.793015	-0.226906	-0.167174	-0.103321	-0.646596	-0.312261	0.285766	-0.355775	-0.656594	0.452619	-0.487283
1994	9.501527	0.560874	-2.833969	-0.200938	-0.123586	-0.094140	-0.643912	-0.317684	0.287607	-0.358178	-0.657202	0.454299	-0.483122
1995	9.353966	0.436161	-2.858242	-0.202088	-0.112137	-0.070357	-0.640302	-0.321117	0.288326	-0.360485	-0.657479	0.456200	-0.479222
1996	9.384854	0.551305	-2.962480	-0.206814	-0.113850	-0.040979	-0.639723	-0.323117	0.289160	-0.362524	-0.657435	0.458542	-0.475494
1997	9.370254	0.590679	-2.997899	-0.184518	-0.075793	-0.031818	-0.637078	-0.326503	0.289204	-0.364549	-0.657120	0.460500	-0.472480
1998	9.336688	0.563808	-2.965428	-0.149016	-0.069948	-0.039109	-0.635939	-0.330384	0.288409	-0.366226	-0.657015	0.462019	-0.469839
1999	9.427555	0.642386	-3.086635	-0.167219	-0.051560	-0.037310	-0.634817	-0.331716	0.289690	-0.368289	-0.656635	0.463552	-0.467241
2000	9.403003	0.592154	-3.124680	-0.159588	-0.072427	-0.058381	-0.632311	-0.335604	0.288608	-0.370226	-0.656661	0.464888	-0.464335
2001	9.345656	0.555156	-3.047920	-0.119108	-0.060112	-0.050997	-0.630894	-0.339773	0.287930	-0.371695	-0.656830	0.465851	-0.461952
2002	9.355086	0.589589	-3.089099	-0.090783	-0.060827	-0.086720	-0.631415	-0.341213	0.289082	-0.373112	-0.657489	0.466112	-0.459602
2003	9.422691	0.605922	-3.077032	-0.081461	-0.049201	-0.081197	-0.628359	-0.344480	0.289405	-0.374459	-0.658109	0.466247	-0.457478
2004	9.307273	0.640490	-3.062832	-0.070316	-0.038536	-0.075706	-0.624909	-0.346614	0.289243	-0.375695	-0.658619	0.466274	-0.455700
2005	9.273452	0.660400	-3.083171	-0.076349	-0.013225	-0.098702	-0.624356	-0.347947	0.287785	-0.377462	-0.659104	0.465861	-0.453958
2006	9.184842	0.789347	-3.069359	-0.038969	0.007054	-0.070215	-0.622800	-0.352515	0.286670	-0.378680	-0.659356	0.465359	-0.453092
2007	9.164209	0.787662	-2.933373	-0.061894	0.046098	-0.075828	-0.622086	-0.355669	0.285375	-0.380597	-0.659194	0.464663	-0.452435
2008	9.294904	0.927130	-2.915617	-0.051195	0.120549	-0.058439	-0.621543	-0.357069	0.282403	-0.382891	-0.658241	0.463519	-0.453060
2009	9.309791	0.911641	-2.853492	-0.008896	0.138452	-0.051959	-0.622921	-0.358420	0.279041	-0.384748	-0.657419	0.461939	-0.454292
2010	9.463370	0.843334	-2.903144	0.016350	0.120762	-0.064707	-0.624025	-0.360809	0.273967	-0.386250	-0.656987	0.460152	-0.455455
2011	9.410709	0.789465	-2.836328	0.032231	0.118323	-0.086712	-0.625115	-0.362634	0.271671	-0.387689	-0.656973	0.457891	-0.456530
2012	9.412035	0.894441	-2.710127	0.082050	0.119025	-0.070078	-0.623737	-0.365025	0.268769	-0.388344	-0.657115	0.455426	-0.458232
2013	9.354539	0.913792	-2.676460	0.077397	0.128449	-0.073781	-0.624015	-0.365127	0.268080	-0.389156	-0.657225	0.452832	-0.459951
2014	9.235152	1.000554	-2.574841	0.100643	0.112637	-0.057203	-0.624576	-0.366074	0.264734	-0.389379	-0.657445	0.450401	-0.461831
2015	9.269460	0.940778	-2.475094	0.106395	0.137959	-0.049890	-0.624308	-0.365787	0.264475	-0.389669	-0.657462	0.447765	-0.464121
2016	9.246746	0.919029	-2.288452	0.071528	0.140099	-0.053635	-0.625684	-0.367795	0.260250	-0.390482	-0.657154	0.445429	-0.466118
2017	9.459258	0.902017	-2.216821	0.020871	0.146395	-0.032593	-0.627083	-0.367088	0.257562	-0.391806	-0.656250	0.443731	-0.467896
2018	9.743667	0.963187	-2.227056	-0.022314	0.157889	-0.006013	-0.628214	-0.366220	0.254332	-0.393519	-0.654643	0.442695	-0.469689
2019	9.695029	0.969200	-2.287982	-0.082475	0.139051	0.003981	-0.629735	-0.367663	0.250005	-0.395787	-0.652651	0.442489	-0.470747
2020	9.646919	0.998673	-2.290820	-0.123815	0.081910	0.037936	-0.630172	-0.367507	0.246863	-0.397746	-0.650543	0.443592	-0.470975
2021	9.675933	0.998288	-2.277419	-0.155316	0.023631	0.028799	-0.631590	-0.366557	0.241994	-0.399701	-0.648825	0.445301	-0.470076
2022	9.412600	1.265468	-2.174073	-0.146726	0.014509	0.010468	-0.633230	-0.368235	0.239712	-0.401649	-0.647365	0.446842	-0.468965
2023	9.278736	1.479177	-2.129039	-0.124458	0.017334	0.023360	-0.633084	-0.369448	0.238814	-0.403202	-0.645998	0.448212	-0.468210
2024	9.601995	1.544421	-2.102063	-0.138936	-0.011647	0.032637	-0.633091	-0.370442	0.236284	-0.404572	-0.644663	0.450132	-0.467025
2025	9.682477	1.560975	-2.293314	-0.150190	-0.031518	0.058354	-0.633108	-0.369053	0.236369	-0.405696	-0.643229	0.452553	-0.465684
2026	9.595941	1.578319	-2.275477	-0.146168	-0.049046	0.073973	-0.634776	-0.368242	0.234512	-0.406423	-0.641802	0.455362	-0.464281
2027	9.493633	1.481017	-2.378535	-0.166412	-0.076682	0.106051	-0.637261	-0.367446	0.233212	-0.406899	-0.640219	0.458880	-0.462582
2028	9.482519	1.635539	-2.323988	-0.178017	-0.108135	0.155652	-0.637825	-0.366698	0.232302	-0.406736	-0.638293	0.463513	-0.460764
2029	9.469896	1.697598	-2.424531	-0.183405	-0.105568	0.159312	-0.638954	-0.363776	0.232764	-0.406663	-0.636336	0.468054	-0.458941
2030	9.441381	1.577623	-2.322828	-0.193204	-0.126289	0.136364	-0.639533	-0.361128	0.232930	-0.406665	-0.634609	0.472685	-0.456578
2031	9.388151	1.617413	-2.368873	-0.205507	-0.126481	0.155603	-0.643219	-0.361921	0.233191	-0.406700	-0.632677	0.477493	-0.454220
2032	9.441272	1.646093	-2.365843	-0.220743	-0.078068	0.162853	-0.644101	-0.357688	0.232358	-0.407246	-0.629993	0.482289	-0.452390
2033	9.451431	1.601216	-2.279584	-0.238109	-0.034535	0.159077	-0.645918	-0.355638	0.230853	-0.408534	-0.626904	0.486622	-0.450877
2034	10.129221	1.616278	-2.493176	-0.289650	-0.049227	0.148134	-0.648146	-0.354747	0.227497	-0.410323	-0.623496	0.491583	-0.448591
2035	8.683059	1.244799	-2.417383	-0.275407	-0.063421	0.133124	-0.648734	-0.352828	0.225424	-0.412011	-0.620581	0.496103	-0.446103
2036	9.548970	1.016755	-2.501952	-0.248727	0.026997	0.162545	-0.651774	-0.353402	0.220889	-0.413889	-0.616635	0.500208	-0.445251
2037	9.957622	0.913029	-2.575860	-0.258547	0.032892	0.204796	-0.654854	-0.350125	0.217412	-0.415657	-0.612238	0.504627	-0.444687
2038	9.617911	0.383179	-2.663203	-0.238003	-0.024479	0.223113	-0.659296	-0.347137	0.214616	-0.416310	-0.608180	0.509767	-0.443780
2039	9.217205	0.362992	-2.754602	-0.162077	-0.044908	0.190166	-0.662376	-0.343217	0.212276	-0.416202	-0.605372	0.513782	-0.443089
2040	9.164328	0.075403	-2.616859	-0.102769	-0.046743	0.217757	-0.665720	-0.338961	0.211742	-0.415013	-0.602649	0.517816	-0.443221
2041	9.617462	-0.128127	-2.504731	-0.052718	-0.070435	0.243654	-0.669899	-0.333587	0.211420	-0.412814	-0.600375	0.521724	-0.443779
2042	9.184807	0.121248	-2.791187	-0.046682	-0.106560	0.199617	-0.670557	-0.324024	0.212693	-0.410469	-0.598807	0.525513	-0.443601
2043	8.948841	-0.214513	-2.941512	-0.070689	-0.026259	0.180977	-0.673723	-0.321952	0.214083	-0.409473	-0.596615	0.528476	-0.443955
2044	9.432233	-0.582226	-2.896783	-0.115710	0.061363	0.197313	-0.674881	-0.318470	0.211561	-0.409720	-0.593000	0.531443	-0.445026
2045	9.650986	-0.753631	-2.886760	-0.227586	0.056406	0.255847	-0.679616	-0.314593	0.207724	-0.410752	-0.587934	0.536029	-0.445297
2046	9.338115	-0.688577	-2.872224	-0.225415	0.087443	0.197019	-0.683301	-0.307357	0.203257	-0.412553	-0.583147	0.539721	-0.445468
2047	9.684811	-0.907665	-2.809342	-0.200394	0.125889	0.169521	-0.687204	-0.306392	0.195943	-0.414730	-0.578539	0.542479	-0.446104
2048	9.708371	-0.884960	-2.887347	-0.152103	0.070858	0.133007	-0.689091	-0.301222	0.190374	-0.416067	-0.575132	0.544910	-0.446300
2049	9.188639	-0.867785	-2.809850	-0.078189	0.006315	0.098277	-0.692134	-0.299325	0.189557	-0.416132	-0.573335	0.546769	-0.446278
2050	9.228825	-1.247139	-2.748627	-0.124035	0.009076	0.022889	-0.693496	-0.301033	0.187820	-0.417448	-0.571903	0.548191	-0.445141
2051	9.381811	-1.074752	-2.666293	-0.181317	0.023007	0.070534	-0.692024	-0.300078	0.184845	-0.419095	-0.569355	0.550548	-0.443950
2052	9.512280	-0.951961	-2.670370	-0.180709	0.057738	0.090716	-0.695495	-0.298329	0.181416	-0.420996	-0.566234	0.552848	-0.443283
2053	9.584867	-0.818898	-2.686705	-0.165140	0.058058	0.022883	-0.697189	-0.297110	0.176841	-0.423239	-0.563997	0.554241	-0.442259
2054	9.490166	-0.777237	-2.489714	-0.177884	0.081653	-0.079956	-0.697202	-0.298065	0.173490	-0.426896	-0.562528	0.554400	-0.440412
2055	9.513701	-0.641635	-2.308604	-0.159909	0.119285	-0.094629	-0.696074	-0.303179	0.169328	-0.430777	-0.561058	0.553902	-0.439133
2056	9.649770	-0.764777	-2.418328	-0.153698	0.131124	-0.138673	-0.695917	-0.308074	0.163816	-0.435156	-0.560055	0.552676	-0.437637
2057	9.646187	-0.406001	-2.411026	-0.151620	0.138060	-0.162478	-0.694946	-0.313194	0.156910	-0.439721	-0.559199	0.551175	-0.436060
2058	9.152006	-0.028208	-2.298328	-0.146909	0.130489	-0.223059	-0.692572	-0.319047	0.153240	-0.444729	-0.559161	0.548922	-0.433866
2059	8.471828	0.201245	-1.875386	-0.155918	0.165055	-0.218643	-0.689390	-0.325476	0.146783	-0.450099	-0.558616	0.546551	-0.432020
2060	9.329198	0.738411	-1.522410	-0.116748	0.228515	-0.123867	-0.688816	-0.331834	0.139669	-0.454949	-0.556885	0.544220	-0.432117
2061	10.343432	1.375062	-1.797653	-0.107826	0.165194	-0.123427	-0.689089	-0.336871	0.131408	-0.458964	-0.555716	0.542425	-0.431632
2062	10.227958	1.311510	-2.059371	-0.167310	0.052280	-0.079363	-0.688256	-0.340955	0.126213	-0.462265	-0.554270	0.542884	-0.429386
2063	10.317606	1.221523	-2.266148	-0.184384	-0.017428	0.041833	-0.686098	-0.340017	0.123369	-0.463722	-0.552192	0.545212	-0.427539
2064	10.052146	1.053488	-2.252489	-0.255893	-0.104149	0.078449	-0.687462	-0.340804	0.122785	-0.464743	-0.549759	0.549367	-0.424235
2065	9.450779	1.270717	-2.223760	-0.245792	-0.129482	0.083918	-0.688587	-0.338161	0.123230	-0.465270	-0.547609	0.553668	-0.420833
2066	9.350523	1.316139	-2.123127	-0.214421	-0.136931	0.129859	-0.689845	-0.335932	0.123652	-0.465000	-0.545245	0.558289	-0.418087
2067	9.347682	1.231562	-2.142889	-0.268259	-0.125942	0.133391	-0.693012	-0.334106	0.124341	-0.465369	-0.542303	0.563213	-0.414885
2068	9.451809	1.332316	-2.117149	-0.293534	-0.119246	0.146218	-0.693317	-0.332760	0.122504	-0.465974	-0.538837	0.568447	-0.411572
2069	9.127841	1.234173	-2.221584	-0.374972	-0.128037	0.111114	-0.694739	-0.330114	0.120071	-0.467614	-0.535151	0.573938	-0.406873
2070	9.517710	1.276037	-2.293841	-0.471422	-0.132550	0.131210	-0.697227	-0.329040	0.118787	-0.470027	-0.530231	0.580495	-0.401193
2071	10.506991	0.987041	-2.598332	-0.541407	-0.081340	0.175197	-0.698670	-0.326396	0.113473	-0.473382	-0.523790	0.587428	-0.395579
2072	9.185472	0.693821	-2.637766	-0.480679	-0.111706	0.120884	-0.699819	-0.325033	0.108627	-0.476106	-0.518614	0.593632	-0.389826
2073	9.214632	0.456640	-2.505177	-0.444532	-0.060745	0.097905	-0.702624	-0.322674	0.103856	-0.479200	-0.513748	0.598670	-0.384740
2074	9.561315	-0.223989	-2.558795	-0.533936	-0.042218	0.101333	-0.705122	-0.323223	0.098632	-0.483352	-0.507650	0.604293	-0.378804
2075	9.394871	-0.261461	-2.569720	-0.575738	-0.053365	0.181972	-0.707233	-0.322866	0.091813	-0.487116	-0.500303	0.611002	-0.372951
2076	8.764397	-0.060752	-2.559329	-0.583216	0.018535	0.100990	-0.711061	-0.316888	0.084528	-0.492375	-0.493139	0.616251	-0.366901
2077	9.236200	-0.387726	-2.472851	-0.554342	0.088075	0.077131	-0.710582	-0.317140	0.075041	-0.498295	-0.486078	0.620225	-0.361596
2078	9.729096	-0.583899	-2.207618	-0.537977	0.110170	0.139608	-0.714420	-0.312136	0.064815	-0.503842	-0.478064	0.624456	-0.357284
2079	9.744904	-0.334908	-2.158181	-0.517592	0.119012	0.082822	-0.716200	-0.311639	0.053785	-0.509621	-0.470916	0.627786	-0.352716
2080	9.758431	-0.474145	-1.908461	-0.481057	0.137970	0.009445	-0.718059	-0.311805	0.043225	-0.515815	-0.464742	0.629996	-0.347927
2081	10.052432	-0.630672	-2.142630	-0.396840	0.102598	0.013368	-0.718664	-0.313014	0.033688	-0.520653	-0.459677	0.631901	-0.343975
2082	9.955967	-0.415226	-2.246283	-0.333996	0.006888	-0.021213	-0.718982	-0.313398	0.027218	-0.524008	-0.456174	0.634138	-0.339398
2083	9.540440	-0.405410	-2.397301	-0.314511	-0.091794	-0.035794	-0.719123	-0.314794	0.024390	-0.525900	-0.453832	0.637023	-0.334167
2084	9.410441	-0.465624	-2.359027	-0.280212	-0.073692	0.013756	-0.719151	-0.313855	0.022251	-0.527460	-0.450963	0.639997	-0.329882
2085	9.450142	-0.108770	-2.051512	-0.209025	-0.037581	0.006574	-0.720367	-0.316002	0.020897	-0.528763	-0.448768	0.641979	-0.326923
2086	9.390275	-0.201643	-1.965363	-0.140381	-0.026527	-0.028203	-0.720080	-0.316986	0.020972	-0.529855	-0.447713	0.643043	-0.324503
2087	9.564669	-0.233765	-1.832038	-0.106815	-0.026180	-0.004244	-0.719644	-0.319077	0.020841	-0.530453	-0.446616	0.644141	-0.322855
2088	9.631675	0.029910	-2.001856	-0.068011	-0.019770	0.010556	-0.718287	-0.319018	0.019185	-0.530723	-0.445790	0.644998	-0.321842
2089	9.750449	0.231965	-2.304408	-0.002656	0.027539	-0.013198	-0.719384	-0.319512	0.018205	-0.531141	-0.445546	0.644780	-0.321926
2090	10.097310	0.590523	-2.464754	0.016405	0.079899	-0.057157	-0.718143	-0.321127	0.016586	-0.532374	-0.445854	0.643424	-0.322176
2091	8.880732	0.707002	-2.193939	0.011782	0.075220	-0.091350	-0.717444	-0.324322	0.013229	-0.533776	-0.446473	0.641904	-0.322031
2092	9.185675	0.400050	-1.886180	0.053288	0.125150	-0.050032	-0.716608	-0.326479	0.011443	-0.535212	-0.446784	0.639887	-0.323229
2093	9.597687	0.909835	-1.787182	0.132914	0.132366	-0.080906	-0.714695	-0.327899	0.008457	-0.536201	-0.448188	0.637045	-0.325253
2094	10.300934	1.324698	-1.994291	0.125438	0.055456	-0.146645	-0.714516	-0.331376	0.008245	-0.536731	-0.450920	0.634446	-0.325683
2095	10.183102	1.231807	-2.236795	-0.015398	-0.009010	-0.139526	-0.712540	-0.336521	0.007365	-0.537636	-0.452418	0.633521	-0.323908
2096	9.584890	1.086129	-2.268504	-0.135600	0.008095	-0.051858	-0.711399	-0.340415	0.006844	-0.539276	-0.451486	0.633943	-0.321648
2097	9.289882	1.154193	-2.126635	-0.208852	0.006050	0.015853	-0.710859	-0.341153	0.004599	-0.541103	-0.448850	0.635488	-0.319212
2098	9.173754	1.439414	-1.999697	-0.265838	-0.037787	0.012168	-0.711862	-0.340109	0.000554	-0.542926	-0.445923	0.637832	-0.315521
2099	9.309899	1.797209	-1.992796	-0.322036	-0.077785	0.037904	-0.712699	-0.340005	-0.001353	-0.544530	-0.442328	0.641131	-0.311100
2100	9.611852	1.880780	-2.235356	-0.358617	-0.112796	0.041632	-0.713685	-0.339059	-0.003345	-0.545990	-0.438432	0.645087	-0.305836
2101	9.417827	1.747843	-2.344876	-0.385191	-0.157046	0.043417	-0.714680	-0.337027	-0.004722	-0.547031	-0.434569	0.649585	-0.299911
2102	9.443713	1.978632	-2.211529	-0.324893	-0.120306	0.072887	-0.716642	-0.334936	-0.007047	-0.547862	-0.430596	0.653633	-0.295293
2103	9.462679	1.949772	-2.238988	-0.266066	-0.072927	0.078430	-0.716675	-0.333063	-0.008306	-0.548708	-0.427093	0.656702	-0.291983
2104	9.322825	1.902200	-2.234070	-0.242982	-0.049414	0.083905	-0.719613	-0.329177	-0.009964	-0.549622	-0.423501	0.659484	-0.289211
2105	9.143476	1.915089	-2.376995	-0.280300	-0.052523	0.091135	-0.719930	-0.326467	-0.011169	-0.550748	-0.419584	0.662447	-0.285990
2106	9.038321	1.733900	-2.190723	-0.392546	-0.063241	0.136765	-0.723585	-0.321997	-0.016079	-0.552381	-0.413701	0.666616	-0.281691
2107	9.154761	1.870680	-2.145890	-0.513472	-0.032914	0.128272	-0.725608	-0.316836	-0.021373	-0.555426	-0.406598	0.670870	-0.275887
2108	9.530538	1.833981	-2.138446	-0.636896	0.045359	0.088527	-0.728313	-0.312844	-0.028242	-0.560648	-0.397975	0.674634	-0.268623
2109	11.424562	0.905141	-2.937320	-0.672525	0.121582	0.178497	-0.731633	-0.307677	-0.042033	-0.566618	-0.387468	0.678201	-0.262405
2110	8.838949	0.571501	-2.553057	-0.650420	-0.034547	0.130461	-0.733831	-0.301259	-0.050269	-0.570428	-0.378382	0.683053	-0.254712
2111	9.954258	-0.056210	-2.618164	-0.614493	-0.079397	0.174786	-0.734807	-0.293501	-0.057749	-0.573031	-0.369462	0.688348	-0.247611
2112	8.625143	0.015281	-2.548689	-0.643164	-0.082951	0.060676	-0.738172	-0.289643	-0.061600	-0.576268	-0.361527	0.692973	-0.238750
2113	9.580452	-0.378984	-2.219934	-0.747910	0.070800	0.130118	-0.739827	-0.283206	-0.070389	-0.581930	-0.350771	0.696618	-0.230305
2114	10.318983	-0.113394	-2.163712	-0.671659	0.111601	0.139587	-0.742199	-0.276312	-0.082712	-0.587479	-0.340328	0.699433	-0.223245
2115	10.455400	0.224418	-2.113486	-0.537672	0.035590	0.096014	-0.743983	-0.271595	-0.093388	-0.591138	-0.332475	0.702077	-0.217035
2116	9.615475	0.393968	-2.380408	-0.410114	-0.068929	0.018270	-0.744373	-0.266003	-0.099495	-0.592808	-0.327418	0.704923	-0.210854
2117	9.185970	-0.299927	-2.482366	-0.280329	-0.098929	0.081671	-0.746338	-0.263249	-0.101093	-0.592841	-0.323295	0.707882	-0.207179
2118	9.331306	-0.342018	-2.674009	-0.138189	-0.150226	0.133433	-0.748289	-0.259155	-0.098631	-0.591062	-0.320126	0.711249	-0.205645
2119	9.250265	-0.211282	-2.617002	-0.126123	-0.108842	0.102199	-0.751898	-0.253661	-0.095794	-0.589819	-0.317509	0.713829	-0.204329
2120	9.687065	-0.291253	-2.488970	-0.191342	-0.047984	0.120413	-0.751936	-0.249948	-0.094745	-0.589854	-0.313496	0.716076	-0.202551
2121	9.456264	0.204567	-2.636482	-0.163649	-0.005776	0.058949	-0.754198	-0.245893	-0.097223	-0.590463	-0.310582	0.717325	-0.200841
2122	9.505011	0.186171	-2.556323	-0.138809	0.079244	0.021251	-0.755071	-0.243262	-0.099525	-0.592373	-0.308100	0.717211	-0.199442
2123	9.659265	0.128877	-2.523828	-0.166251	0.021945	0.026820	-0.754842	-0.241580	-0.102719	-0.593496	-0.305467	0.717949	-0.197488
2124	9.394753	0.247609	-2.199248	-0.089310	0.017626	0.032455	-0.753767	-0.240955	-0.104475	-0.594144	-0.303726	0.718393	-0.196609
2125	9.803510	0.360730	-2.351433	0.023742	0.053462	0.014371	-0.755986	-0.239991	-0.106454	-0.594602	-0.303379	0.717936	-0.197429
2126	9.535904	0.243460	-2.325289	0.054183	0.054842	-0.011342	-0.755436	-0.240787	-0.107468	-0.595080	-0.303835	0.717099	-0.198325
2127	8.901041	0.597757	-2.014305	0.100288	0.063237	-0.064556	-0.754880	-0.241358	-0.107371	-0.595521	-0.305480	0.715745	-0.199364
2128	8.401225	1.062360	-2.043300	0.083199	0.060941	-0.119675	-0.753484	-0.244244	-0.108657	-0.596340	-0.307792	0.714058	-0.199409
2129	9.482369	1.092977	-1.822728	-0.045118	0.113252	-0.029835	-0.750435	-0.248108	-0.110429	-0.598245	-0.307033	0.712880	-0.199087
2130	10.590039	1.237297	-1.957375	-0.250388	0.101047	0.096674	-0.751481	-0.244742	-0.116391	-0.600796	-0.302150	0.713335	-0.197238
2131	10.869210	1.487003	-2.101410	-0.341603	0.096593	0.177349	-0.752538	-0.241318	-0.123584	-0.603422	-0.294961	0.714728	-0.195049
2132	9.913713	1.442661	-2.268815	-0.294969	-0.073408	0.089400	-0.754979	-0.234429	-0.126986	-0.603735	-0.290236	0.717388	-0.191368
2133	9.566594	1.394251	-2.273056	-0.272384	-0.228254	0.059326	-0.756135	-0.229542	-0.126816	-0.601690	-0.286854	0.721654	-0.186814
2134	9.195548	1.407364	-1.971744	-0.303343	-0.263848	0.069346	-0.759687	-0.226189	-0.119992	-0.599334	-0.282974	0.726458	-0.181616
2135	9.117492	1.744353	-1.927993	-0.337531	-0.189252	0.085717	-0.761355	-0.222152	-0.116438	-0.598059	-0.278313	0.730529	-0.176620
2136	9.324106	1.543934	-1.917706	-0.344370	-0.119824	0.095698	-0.764957	-0.217214	-0.113635	-0.597857	-0.273010	0.733807	-0.171931
2137	9.368866	1.367371	-1.973655	-0.378299	-0.062261	0.120293	-0.765026	-0.212423	-0.114716	-0.598481	-0.266926	0.736573	-0.167424
2138	9.559901	1.188529	-2.117188	-0.342240	-0.059169	0.098345	-0.766931	-0.204179	-0.117491	-0.599101	-0.261255	0.739087	-0.163018
2139	9.989138	1.024928	-2.617251	-0.218893	-0.012379	0.050849	-0.768061	-0.202026	-0.118448	-0.599796	-0.257943	0.740286	-0.160274
2140	9.372748	0.484185	-2.650855	-0.184519	0.020356	-0.039286	-0.767279	-0.199742	-0.119826	-0.601157	-0.256024	0.740542	-0.157033
2141	8.882511	-0.102188	-2.242745	-0.167840	0.000861	0.037660	-0.768671	-0.198816	-0.121267	-0.601804	-0.253436	0.741343	-0.154958
2142	9.304826	0.015518	-2.202228	-0.204391	0.054206	0.103684	-0.770134	-0.193735	-0.125062	-0.603315	-0.248984	0.741978	-0.153255
2143	9.449047	0.029704	-2.250993	-0.272936	0.070958	0.104473	-0.770760	-0.189010	-0.127514	-0.605294	-0.243859	0.742575	-0.150780
2144	9.533709	-0.288499	-2.072711	-0.333652	0.084721	0.123573	-0.771695	-0.182004	-0.130923	-0.607786	-0.237443	0.743269	-0.147540
2145	9.846688	-0.301854	-1.785071	-0.317849	0.089458	0.167716	-0.772104	-0.175532	-0.137937	-0.610024	-0.230676	0.744017	-0.145251
2146	10.284758	-0.116485	-1.916149	-0.287242	0.033150	0.155144	-0.774729	-0.166690	-0.144238	-0.611379	-0.224445	0.745284	-0.142801
2147	9.866699	0.008174	-2.131522	-0.192247	-0.118317	0.095850	-0.774264	-0.160014	-0.144112	-0.610115	-0.220805	0.747829	-0.140559
2148	9.561629	-0.374759	-2.163663	-0.145015	-0.149109	0.083931	-0.777417	-0.158146	-0.141362	-0.608260	-0.217995	0.750519	-0.138631
2149	9.621759	-0.287224	-2.213635	-0.084314	-0.166257	0.029048	-0.777301	-0.154539	-0.138125	-0.605965	-0.216732	0.753040	-0.136986
2150	9.541884	-0.315273	-2.249468	-0.003531	-0.156925	0.038343	-0.781242	-0.154538	-0.133971	-0.603477	-0.216382	0.755200	-0.136630
2151	9.536806	-0.331854	-2.275948	0.010828	-0.153551	0.027350	-0.783397	-0.152787	-0.126160	-0.600953	-0.216194	0.757294	-0.136458
2152	9.467729	-0.247390	-2.210032	0.001528	-0.136361	-0.013985	-0.782840	-0.151423	-0.122788	-0.598881	-0.216662	0.758944	-0.135657
2153	9.484854	-0.111409	-2.233933	0.010626	-0.099054	-0.053457	-0.782803	-0.152288	-0.119273	-0.597404	-0.217494	0.760030	-0.134755
2154	9.435192	-0.142621	-2.410971	0.036051	-0.067167	-0.064491	-0.782914	-0.153470	-0.117834	-0.596361	-0.218961	0.760530	-0.134179
2155	9.357862	0.094877	-2.541758	0.128201	-0.057459	-0.108352	-0.785182	-0.156889	-0.115550	-0.595144	-0.221882	0.760563	-0.134595
2156	9.628324	0.074111	-2.762088	0.160066	-0.029086	-0.152329	-0.781912	-0.164736	-0.112763	-0.594355	-0.226074	0.759866	-0.135041
2157	9.621101	0.030258	-2.742786	0.119994	0.039156	-0.152525	-0.781436	-0.170030	-0.112952	-0.594744	-0.229273	0.758567	-0.135241
2158	9.493074	0.364078	-2.617501	0.027843	0.087060	-0.180277	-0.781642	-0.176103	-0.114142	-0.596380	-0.231997	0.756695	-0.133871
2159	9.038073	0.996829	-2.550377	0.002063	0.101884	-0.182148	-0.779330	-0.181581	-0.117514	-0.598322	-0.234083	0.754809	-0.132212
2160	9.278644	1.024994	-2.607483	0.076540	0.134435	-0.205855	-0.779258	-0.189626	-0.121297	-0.600490	-0.237641	0.752097	-0.131485
2161	9.606866	1.133847	-2.580408	0.193346	0.130666	-0.146805	-0.776470	-0.196269	-0.126119	-0.601838	-0.241444	0.749492	-0.133255
2162	9.590468	1.208065	-2.861837	0.271035	0.064186	-0.177744	-0.774490	-0.202601	-0.128443	-0.601916	-0.247079	0.747200	-0.135431
2163	9.417458	1.120717	-2.766593	0.284442	0.093743	-0.227364	-0.773045	-0.208353	-0.128119	-0.602421	-0.253307	0.744341	-0.137407
2164	9.576916	1.218782	-2.750182	0.290108	0.120183	-0.222756	-0.770608	-0.217801	-0.129539	-0.603300	-0.259664	0.741025	-0.139591
2165	9.562707	1.179144	-2.682405	0.197851	0.088534	-0.181634	-0.768260	-0.225859	-0.130048	-0.603983	-0.264198	0.738635	-0.140792
2166	9.467318	1.329305	-2.619906	0.125722	0.096453	-0.141408	-0.766810	-0.232677	-0.130749	-0.605099	-0.267432	0.736437	-0.141407
2167	9.290165	1.416382	-2.511296	0.076540	0.087669	-0.131418	-0.765654	-0.238856	-0.133056	-0.606239	-0.269795	0.734634	-0.141412
2168	9.054034	1.286425	-2.459849	-0.056675	0.042784	-0.114245	-0.763992	-0.241052	-0.134303	-0.607459	-0.270555	0.733736	-0.139373
2169	9.248359	1.582220	-2.380671	-0.093510	0.043361	-0.121563	-0.764243	-0.244020	-0.136265	-0.608817	-0.270874	0.732984	-0.136757
2170	9.373168	1.604099	-2.450392	-0.152075	0.018599	-0.119774	-0.761768	-0.246692	-0.139469	-0.610204	-0.270606	0.732602	-0.133110
2171	9.575912	1.597431	-2.419271	-0.137942	-0.014135	-0.064563	-0.763011	-0.250860	-0.140264	-0.610783	-0.269741	0.732957	-0.130221
2172	9.689750	1.732128	-2.398501	-0.126101	-0.030028	-0.029598	-0.762209	-0.249463	-0.140598	-0.611064	-0.268597	0.733570	-0.127795
2173	9.604343	1.680976	-2.516379	-0.128123	-0.072159	-0.033236	-0.761103	-0.250313	-0.140660	-0.610638	-0.267581	0.734757	-0.125118
2174	9.329677	1.697583	-2.525320	-0.126163	-0.131793	-0.022184	-0.760530	-0.250597	-0.137800	-0.609394	-0.266578	0.736637	-0.122233
2175	9.297554	1.838886	-2.378313	-0.068174	-0.130785	-0.042238	-0.761865	-0.252072	-0.135681	-0.607783	-0.266614	0.738318	-0.120012
2176	9.406070	1.811116	-2.353574	-0.099092	-0.125532	-0.035864	-0.763632	-0.251356	-0.132601	-0.606509	-0.266107	0.739971	-0.117376
2177	9.327568	2.014764	-2.310676	-0.099952	-0.085214	-0.001962	-0.763619	-0.251692	-0.131386	-0.605635	-0.265093	0.741358	-0.115412
2178	9.384481	1.859876	-2.362108	-0.091530	-0.063576	0.036544	-0.763616	-0.249897	-0.128120	-0.605058	-0.263469	0.742610	-0.114103
2179	9.317220	1.918537	-2.361626	-0.090641	-0.035983	0.067694	-0.764061	-0.247501	-0.128520	-0.604700	-0.261457	0.743724	-0.113375
2180	9.284274	2.010069	-2.299429	-0.068930	-0.029990	0.058561	-0.765074	-0.243681	-0.129377	-0.604451	-0.259668	0.744637	-0.112819
2181	9.281195	2.036323	-2.086645	-0.058057	-0.007621	0.053051	-0.766196	-0.241580	-0.129239	-0.604381	-0.258248	0.745229	-0.112540
2182	9.271026	2.100725	-2.182435	-0.090219	0.048145	0.076762	-0.767076	-0.237610	-0.130362	-0.605362	-0.255743	0.745336	-0.112282
2183	9.367365	2.173249	-2.216956	-0.089767	0.037871	0.095163	-0.768082	-0.235386	-0.132826	-0.606040	-0.253263	0.745633	-0.112268
2184	9.223265	2.066186	-2.113261	-0.136620	0.051175	0.120696	-0.769690	-0.229091	-0.135723	-0.607194	-0.249508	0.746024	-0.111845
2185	9.199664	2.104514	-2.066249	-0.197642	0.026418	0.168333	-0.771565	-0.223095	-0.138087	-0.608070	-0.244701	0.747022	-0.111043
2186	9.191033	2.073560	-1.923658	-0.242966	0.003351	0.186630	-0.772797	-0.214277	-0.141384	-0.608860	-0.238743	0.748522	-0.109575
2187	9.475630	2.134405	-1.909754	-0.242484	0.004156	0.205055	-0.777460	-0.204600	-0.144048	-0.609514	-0.232929	0.749987	-0.108424
2188	9.811599	1.958747	-2.005561	-0.302852	-0.023320	0.206858	-0.778139	-0.195823	-0.146666	-0.610086	-0.225969	0.751972	-0.106164
2189	10.379514	1.276594	-2.422429	-0.301913	-0.023133	0.237138	-0.779933	-0.185626	-0.149462	-0.610491	-0.218998	0.753955	-0.104372
2190	9.236235	1.111415	-2.520818	-0.277228	0.013905	0.197388	-0.784198	-0.174326	-0.151207	-0.611462	-0.212392	0.755308	-0.102534
2191	8.934556	1.076136	-2.263464	-0.165589	0.054566	0.125906	-0.785714	-0.164544	-0.154168	-0.612630	-0.208593	0.755524	-0.101770
2192	9.331448	0.278771	-2.317306	-0.117074	0.012842	0.160888	-0.787327	-0.157705	-0.156758	-0.612959	-0.204448	0.756377	-0.101867
2193	9.353506	0.087075	-2.498072	-0.152738	0.043796	0.122198	-0.787821	-0.151921	-0.158050	-0.613895	-0.200794	0.756685	-0.101207
2194	9.429998	-0.390372	-2.373647	-0.230722	0.100016	0.140249	-0.790121	-0.145317	-0.161334	-0.616020	-0.195373	0.756581	-0.099672
2195	9.841695	-0.509178	-2.049333	-0.295960	0.119204	0.162194	-0.790536	-0.138029	-0.167888	-0.618554	-0.189040	0.756387	-0.097637
2196	10.397369	0.145015	-2.126213	-0.348816	0.069244	0.109181	-0.792309	-0.130150	-0.171786	-0.620677	-0.182590	0.756726	-0.093738
2197	9.841989	0.236502	-2.327010	-0.339171	-0.060809	0.002855	-0.791975	-0.125444	-0.174111	-0.620894	-0.178380	0.758193	-0.088403
2198	9.331546	0.122533	-2.238641	-0.323018	-0.089882	-0.006372	-0.794648	-0.119573	-0.173593	-0.620664	-0.174268	0.759960	-0.082866
2199	9.519502	0.043101	-2.200306	-0.268594	-0.090990	0.010282	-0.795349	-0.117404	-0.172082	-0.620108	-0.170782	0.761658	-0.078583
2200	9.586550	0.038463	-2.251138	-0.243098	-0.101877	0.006691	-0.796045	-0.115262	-0.170024	-0.619335	-0.167600	0.763404	-0.074483
2201	9.625723	0.397999	-2.322702	-0.198534	-0.110762	-0.000482	-0.797713	-0.111224	-0.166469	-0.618221	-0.165100	0.765176	-0.071068
2202	9.564128	0.396615	-2.187597	-0.184853	-0.082762	-0.039048	-0.799618	-0.111274	-0.164807	-0.617581	-0.163314	0.766410	-0.067361
2203	9.518998	0.586018	-2.184675	-0.156383	-0.110734	-0.065536	-0.799480	-0.110766	-0.163817	-0.616399	-0.162277	0.767886	-0.063786
2204	9.416906	0.696294	-2.037669	-0.103567	-0.036346	-0.081150	-0.798900	-0.111997	-0.161563	-0.616242	-0.162090	0.768281	-0.060966
2205	9.452379	0.817369	-1.864344	-0.018589	0.011932	-0.123236	-0.799431	-0.113638	-0.162070	-0.616570	-0.163451	0.767868	-0.059191
2206	9.385725	0.662134	-2.005334	0.164238	0.054395	-0.134003	-0.799902	-0.121310	-0.164727	-0.616986	-0.167270	0.766638	-0.060130
2207	9.258919	0.690759	-1.903816	0.290368	0.089637	-0.176042	-0.798739	-0.126629	-0.164649	-0.617538	-0.173106	0.764690	-0.062696
2208	10.867376	1.080154	-2.495074	0.288795	0.208197	-0.212535	-0.797461	-0.132077	-0.167737	-0.619935	-0.179446	0.761081	-0.065087
2209	8.465800	2.058621	-2.234706	0.303125	0.164740	-0.420170	-0.793086	-0.145024	-0.172407	-0.621816	-0.189097	0.757201	-0.065065
2210	8.980405	1.627472	-2.177069	0.332768	0.292365	-0.352371	-0.790338	-0.159853	-0.177999	-0.625374	-0.197953	0.751847	-0.066688
2211	10.381237	1.792989	-2.419128	0.496355	0.288764	-0.185635	-0.788067	-0.170680	-0.185540	-0.627902	-0.206321	0.746892	-0.072955
2212	10.282551	1.775781	-2.710150	0.476334	0.125655	-0.166178	-0.784959	-0.179795	-0.188319	-0.627994	-0.214389	0.743988	-0.078381
2213	9.757829	1.505539	-2.532920	0.427310	0.076715	-0.148000	-0.784330	-0.186085	-0.188157	-0.627437	-0.221641	0.741805	-0.083203
2214	9.525494	1.440738	-2.640564	0.369227	-0.009373	-0.122349	-0.783686	-0.193242	-0.187362	-0.625818	-0.227909	0.740838	-0.086993
2215	8.807720	1.745471	-2.746969	0.320759	-0.129684	-0.142550	-0.785755	-0.199488	-0.181408	-0.622561	-0.234127	0.741359	-0.089379
2216	9.113605	2.175751	-2.630033	0.220678	-0.123334	-0.119673	-0.785078	-0.204641	-0.172942	-0.619874	-0.238696	0.742019	-0.090489
2217	9.347642	2.026501	-2.832936	0.134537	-0.134139	-0.056490	-0.786387	-0.207042	-0.168958	-0.617203	-0.241415	0.743282	-0.091165
2218	9.204303	2.220486	-2.758700	0.119580	-0.099652	-0.001517	-0.785795	-0.207696	-0.164199	-0.615114	-0.242931	0.744372	-0.092354
2219	9.135106	2.263703	-2.690633	0.094451	-0.057199	0.013041	-0.786882	-0.207089	-0.161955	-0.613616	-0.244078	0.745068	-0.093669
2220	9.067271	2.240455	-2.729299	0.065982	-0.066342	0.044178	-0.789349	-0.205111	-0.158793	-0.612192	-0.244189	0.746062	-0.094781
2221	9.070648	2.463092	-2.698997	-0.008638	-0.098165	-0.005427	-0.791959	-0.202582	-0.155458	-0.610592	-0.244537	0.747340	-0.094136
2222	8.820071	2.469779	-2.704074	-0.084251	-0.081843	-0.029512	-0.792904	-0.201745	-0.152241	-0.609804	-0.243939	0.748441	-0.092028
2223	8.982057	2.462763	-2.628074	-0.139990	-0.076468	0.007110	-0.793173	-0.201251	-0.150836	-0.609121	-0.242569	0.749726	-0.089675
2224	9.317448	2.498510	-2.577597	-0.229197	-0.106803	0.027253	-0.794419	-0.198318	-0.147627	-0.608541	-0.239416	0.751642	-0.085982
2225	9.196355	2.276125	-2.564860	-0.286917	-0.146938	-0.007727	-0.797772	-0.192212	-0.145990	-0.607499	-0.236674	0.753914	-0.080895
2226	9.463784	2.301041	-2.574696	-0.317283	-0.142905	0.019798	-0.802041	-0.188149	-0.142135	-0.606766	-0.232586	0.756324	-0.075589
2227	9.892473	1.877474	-3.035383	-0.270296	-0.095493	0.058362	-0.803470	-0.182879	-0.141115	-0.606272	-0.228986	0.758186	-0.071790
2228	9.400510	1.313627	-2.858877	-0.126899	-0.065931	0.078584	-0.806098	-0.178562	-0.137260	-0.605701	-0.226207	0.759601	-0.070447
2229	8.849257	0.785138	-2.576089	-0.128614	-0.097693	0.083935	-0.809716	-0.172763	-0.134953	-0.604470	-0.223866	0.761397	-0.069100
2230	9.389544	0.877761	-2.535316	-0.182275	-0.109068	0.062881	-0.811656	-0.168734	-0.131121	-0.603497	-0.220701	0.763320	-0.066519
2231	9.602760	0.732033	-2.628754	-0.210407	-0.101260	0.104124	-0.816364	-0.162176	-0.126836	-0.602541	-0.216949	0.765351	-0.064151
2232	9.603105	0.652720	-2.861100	-0.237610	-0.062246	0.177394	-0.818928	-0.153951	-0.126039	-0.602345	-0.211287	0.767240	-0.062299
2233	9.616952	0.482983	-2.867553	-0.239656	-0.049153	0.236069	-0.821215	-0.145358	-0.124261	-0.602109	-0.204959	0.769220	-0.061299
2234	9.352497	0.425360	-2.771111	-0.297042	0.004308	0.205526	-0.824355	-0.135669	-0.124741	-0.603087	-0.198060	0.770429	-0.059147
2235	9.406302	0.277266	-2.605055	-0.335756	0.047692	0.189775	-0.826928	-0.127518	-0.125321	-0.604733	-0.191019	0.771115	-0.056497
2236	9.353409	0.131139	-2.529173	-0.329599	0.036923	0.215463	-0.828730	-0.117275	-0.129075	-0.606259	-0.183511	0.771912	-0.054086
2237	9.608340	0.081335	-2.565591	-0.326473	0.004227	0.301820	-0.831638	-0.104632	-0.130202	-0.607008	-0.174726	0.773452	-0.052770
2238	9.575708	0.272301	-2.505172	-0.290093	-0.044348	0.265292	-0.834100	-0.094006	-0.130084	-0.606995	-0.166996	0.775267	-0.051280
2239	9.623591	0.304187	-2.557464	-0.255754	-0.064563	0.216775	-0.836127	-0.085333	-0.130088	-0.606455	-0.160326	0.777193	-0.049780
2240	9.584424	0.300667	-2.635710	-0.213010	-0.093310	0.140733	-0.837575	-0.078527	-0.129112	-0.605496	-0.155504	0.779042	-0.047814
2241	9.447612	0.217833	-2.534544	-0.208090	-0.086302	0.083801	-0.837365	-0.069763	-0.122954	-0.604560	-0.151401	0.780722	-0.045371
2242	9.581005	0.427495	-2.509188	-0.205121	-0.075324	0.023295	-0.839576	-0.068327	-0.123121	-0.603934	-0.148483	0.781946	-0.042160
2243	9.560798	0.499984	-2.660089	-0.248220	-0.091420	-0.013464	-0.840251	-0.067992	-0.121173	-0.603099	-0.145347	0.783396	-0.037896
2244	9.275373	0.519301	-2.504407	-0.234879	-0.048320	0.002955	-0.840800	-0.066427	-0.118739	-0.602971	-0.142372	0.784217	-0.034058
2245	9.532911	0.484056	-2.540719	-0.264198	-0.031499	0.001117	-0.840218	-0.063813	-0.118311	-0.603082	-0.138702	0.784959	-0.029888
2246	9.491024	0.754894	-2.464945	-0.259456	0.016358	-0.030109	-0.841454	-0.065200	-0.120992	-0.604023	-0.135904	0.784882	-0.025446
2247	9.453802	0.699201	-2.270736	-0.240699	0.067298	-0.052187	-0.840519	-0.065329	-0.124441	-0.605627	-0.133244	0.784226	-0.021263
2248	9.539221	0.725947	-2.140944	-0.275097	0.048240	-0.070548	-0.838732	-0.066163	-0.125058	-0.607091	-0.130866	0.783615	-0.016172
2249	9.619031	0.993088	-2.214629	-0.228377	0.043997	-0.031852	-0.839462	-0.064599	-0.128388	-0.608276	-0.127992	0.783241	-0.012352
2250	9.591195	1.003605	-2.080709	-0.199219	0.058950	-0.037325	-0.837711	-0.064448	-0.132102	-0.609668	-0.126002	0.782528	-0.008876
2251	9.696202	1.016794	-2.214945	-0.217471	0.054325	-0.035496	-0.837439	-0.065990	-0.134944	-0.610976	-0.123273	0.781975	-0.005196
2252	9.607926	1.313415	-2.229030	-0.208938	0.030573	-0.054682	-0.837195	-0.065301	-0.137788	-0.611924	-0.121438	0.781537	-0.001286
2253	9.437931	1.166463	-2.030451	-0.196497	0.046140	-0.070337	-0.836635	-0.066925	-0.138990	-0.613040	-0.119499	0.780958	0.002524
2254	9.365825	1.464181	-2.134479	-0.174975	0.020830	-0.048202	-0.836383	-0.067063	-0.142021	-0.613732	-0.117971	0.780629	0.005849
2255	9.432577	1.343008	-2.173986	-0.153791	0.029772	-0.044511	-0.835574	-0.067255	-0.144099	-0.614482	-0.116158	0.780284	0.008722
2256	9.539133	1.582031	-2.514478	-0.119451	0.035081	-0.026049	-0.835861	-0.067822	-0.146740	-0.615255	-0.114965	0.779824	0.010876
2257	9.230487	1.672472	-2.586865	-0.092703	0.011279	-0.015003	-0.834644	-0.067093	-0.147805	-0.615563	-0.113484	0.779774	0.012472
2258	9.189981	1.652465	-2.520283	-0.052074	0.043634	-0.003975	-0.835070	-0.066876	-0.149298	-0.616315	-0.112776	0.779269	0.013287
2259	9.087882	1.833473	-2.404207	-0.043107	0.080948	-0.013181	-0.834400	-0.067311	-0.152077	-0.617587	-0.111957	0.778369	0.013927
2260	9.168643	2.116019	-2.361920	-0.011244	0.108694	0.014430	-0.833624	-0.066147	-0.156269	-0.619262	-0.111479	0.777109	0.013736
2261	9.470593	1.928916	-2.490336	-0.014952	0.118025	0.044720	-0.833123	-0.065105	-0.160741	-0.621053	-0.110204	0.775871	0.013137
2262	9.589014	1.937188	-2.446414	-0.015252	0.131467	0.066748	-0.830721	-0.063211	-0.166140	-0.623097	-0.108868	0.774433	0.012310
2263	9.586898	1.800133	-2.350639	-0.006552	0.075060	0.054907	-0.831880	-0.060376	-0.169664	-0.624195	-0.107592	0.773739	0.011546
2264	9.514920	1.844017	-2.330758	-0.032215	0.023346	0.058602	-0.831637	-0.058520	-0.170652	-0.624593	-0.106134	0.773622	0.011326
2265	9.543653	1.883140	-2.370214	-0.091500	-0.036153	0.071439	-0.832522	-0.054391	-0.172178	-0.624145	-0.103585	0.774320	0.011903
2266	9.338872	1.894343	-2.374558	-0.127149	-0.078764	0.076899	-0.834339	-0.050285	-0.169990	-0.623157	-0.100624	0.775485	0.013145
2267	9.346401	1.918148	-2.345707	-0.171809	-0.095695	0.085104	-0.835330	-0.046469	-0.167827	-0.621930	-0.096925	0.776908	0.014914
2268	9.243731	2.068455	-2.290179	-0.193758	-0.088115	0.051102	-0.834801	-0.043781	-0.165884	-0.620899	-0.093531	0.778093	0.017527
2269	9.228353	2.158637	-2.136887	-0.175789	-0.056011	0.036421	-0.837016	-0.040391	-0.163186	-0.620259	-0.090652	0.778887	0.019888
2270	9.266839	2.109701	-2.124156	-0.175175	-0.009223	0.054700	-0.836230	-0.037218	-0.162727	-0.620403	-0.087436	0.779082	0.022041
2271	9.192714	2.170213	-2.077525	-0.160260	-0.009940	0.065737	-0.838166	-0.035541	-0.162195	-0.620453	-0.084402	0.779327	0.023718
2272	9.140697	2.000602	-1.878676	-0.222599	0.030346	0.056341	-0.838786	-0.030203	-0.162826	-0.621273	-0.080564	0.778990	0.026542
2273	9.845044	1.803231	-1.995641	-0.359038	0.105653	0.145996	-0.838881	-0.023318	-0.163918	-0.623469	-0.073914	0.777763	0.030139
2274	9.712852	1.813373	-1.959241	-0.382884	0.116502	0.211971	-0.839848	-0.014449	-0.168313	-0.625898	-0.065685	0.776416	0.033394
2275	9.601671	1.345904	-2.117505	-0.369761	0.169632	0.215475	-0.840559	-0.004062	-0.172481	-0.629058	-0.057869	0.774356	0.036205
2276	9.420989	0.566156	-2.096514	-0.345623	0.093965	0.231990	-0.839531	0.008622	-0.178585	-0.631003	-0.049732	0.773218	0.038673
2277	9.686976	0.447961	-1.921293	-0.309330	0.086261	0.221107	-0.841324	0.019848	-0.179534	-0.632720	-0.042421	0.772153	0.040571
2278	10.124441	0.210083	-1.951272	-0.325411	-0.017675	0.175419	-0.840320	0.026830	-0.180081	-0.632794	-0.035350	0.772289	0.043506
2279	10.078265	1.094542	-2.066934	-0.254766	-0.114700	0.162999	-0.842740	0.035142	-0.178181	-0.631254	-0.029384	0.773685	0.045451
2280	10.034676	0.406213	-2.424760	-0.249859	-0.218666	0.146523	-0.844299	0.043219	-0.171635	-0.628079	-0.023546	0.776329	0.047699
2281	9.314979	0.468697	-2.366053	-0.256248	-0.313124	0.122658	-0.846468	0.047243	-0.161761	-0.623340	-0.017934	0.780127	0.050266
2282	9.244823	0.528221	-2.428241	-0.191502	-0.264283	0.041034	-0.849188	0.052070	-0.151008	-0.619259	-0.014452	0.783269	0.052916
2283	9.457285	0.445456	-2.335304	-0.150816	-0.263685	0.091615	-0.850822	0.056555	-0.142209	-0.615155	-0.010630	0.786470	0.054197
2284	9.426819	0.499591	-2.558384	-0.116846	-0.273074	0.062329	-0.853834	0.061616	-0.133361	-0.610885	-0.007727	0.789741	0.055404
2285	9.430101	0.632167	-2.502104	-0.107301	-0.236585	0.005425	-0.853767	0.061741	-0.124293	-0.607054	-0.005792	0.792589	0.057041
2286	9.272285	0.613462	-2.650870	-0.155493	-0.179478	-0.024166	-0.853720	0.062500	-0.116834	-0.604138	-0.003909	0.794617	0.059887
2287	9.411467	0.515896	-2.680857	-0.175670	-0.112558	-0.033474	-0.855610	0.063266	-0.111827	-0.602204	-0.001872	0.795846	0.063060
2288	9.290792	0.497617	-2.700612	-0.200653	-0.075038	-0.013427	-0.856959	0.063937	-0.107930	-0.600939	0.000598	0.796525	0.066484
2289	9.296371	0.647441	-2.666037	-0.213669	-0.055351	0.012236	-0.858599	0.065228	-0.105227	-0.599948	0.003786	0.796988	0.069705
2290	9.416509	0.549610	-2.666337	-0.211211	-0.012980	-0.003416	-0.858048	0.066234	-0.103112	-0.599659	0.006449	0.796877	0.073170
2291	9.418623	0.677592	-2.448254	-0.202874	0.014660	-0.035530	-0.856001	0.065739	-0.105083	-0.599696	0.008690	0.796487	0.076799
2292	9.595904	0.926810	-2.682659	-0.222110	0.015926	-0.070364	-0.857100	0.066285	-0.104491	-0.599740	0.010375	0.795992	0.081243
2293	9.471412	1.050689	-2.633732	-0.216024	0.017683	-0.116239	-0.856807	0.064102	-0.105587	-0.599668	0.011483	0.795526	0.086048
2294	9.342292	1.315703	-2.619933	-0.195163	-0.035800	-0.116097	-0.857442	0.060332	-0.105261	-0.598792	0.012202	0.795671	0.090593
2295	9.362371	1.367804	-2.538242	-0.168850	0.012525	-0.094085	-0.855761	0.058548	-0.103463	-0.598666	0.013068	0.795312	0.094379
2296	9.406348	1.273762	-2.419762	-0.200598	0.015296	-0.015242	-0.857938	0.056937	-0.104089	-0.598767	0.015363	0.794780	0.097813
2297	9.411237	1.463812	-2.491148	-0.156523	-0.007466	-0.005914	-0.858792	0.058809	-0.105066	-0.598484	0.017505	0.794633	0.100343
2298	9.276149	1.591874	-2.567365	-0.151866	-0.006795	-0.002246	-0.857827	0.059538	-0.103109	-0.598257	0.019480	0.794438	0.102848
2299	9.463352	1.382078	-2.570902	-0.127470	-0.025511	-0.013173	-0.857845	0.060676	-0.103589	-0.597674	0.021164	0.794553	0.104996
2300	9.435588	1.526590	-2.484406	-0.146950	0.010052	0.008774	-0.857022	0.061049	-0.102887	-0.597729	0.023218	0.794146	0.107297
2301	9.310225	1.620288	-2.534647	-0.143621	0.018151	-0.004092	-0.857865	0.063379	-0.101777	-0.597845	0.025111	0.793685	0.109614
2302	9.413394	1.444727	-2.515501	-0.142687	0.012412	0.030781	-0.857470	0.064372	-0.102269	-0.597975	0.027471	0.793233	0.111592
2303	9.384187	1.791725	-2.700498	-0.137424	-0.046858	0.098832	-0.857927	0.068265	-0.101892	-0.597280	0.031029	0.793491	0.112542
2304	9.353401	1.859291	-2.660271	0.096513	-0.031313	-0.050295	-0.856531	0.067836	-0.099185	-0.596667	0.029348	0.794139	0.111672
2305	9.739335	1.499047	-2.759150	0.250985	-0.067837	-0.123319	-0.857606	0.065919	-0.099566	-0.595361	0.024745	0.795633	0.109092
2306	9.407618	1.806663	-3.102127	0.253227	-0.185334	-0.129583	-0.858617	0.061302	-0.095992	-0.592179	0.020279	0.798467	0.106598
2307	8.814229	1.663378	-3.134000	0.209702	-0.150760	-0.153736	-0.858490	0.054618	-0.090358	-0.589414	0.015800	0.800826	0.104971
2308	9.305778	1.354954	-2.995014	0.119300	-0.120140	-0.152065	-0.860036	0.048897	-0.086847	-0.587144	0.012396	0.802563	0.104885
2309	9.271859	1.935900	-3.265242	-0.013799	-0.241831	-0.188752	-0.861958	0.043497	-0.078233	-0.582740	0.010143	0.805491	0.107219
2310	8.894946	1.547840	-3.239191	-0.196973	-0.175481	-0.136144	-0.862380	0.038371	-0.070028	-0.579512	0.010806	0.807157	0.112012
2311	9.079232	2.351626	-3.426778	-0.030871	-0.117737	-0.014623	-0.861772	0.035949	-0.066199	-0.577448	0.011240	0.808547	0.112604
2312	9.172510	2.377216	-3.215185	-0.036430	-0.169039	-0.080586	-0.862528	0.034283	-0.060253	-0.574463	0.010914	0.810459	0.114149
2313	9.003054	2.557847	-3.396024	-0.040251	-0.165436	-0.017299	-0.863984	0.033746	-0.054368	-0.571605	0.011419	0.812362	0.114917
2314	8.768821	1.733100	-3.426448	-0.068764	-0.173833	-0.061575	-0.864741	0.032470	-0.047849	-0.568560	0.011786	0.814228	0.116766
2315	8.899554	1.704242	-3.332519	-0.147303	-0.122891	0.076771	-0.865109	0.032480	-0.042078	-0.566567	0.014935	0.815356	0.118210
2316	8.995749	1.857489	-3.419633	-0.278229	-0.114087	0.245380	-0.865022	0.039751	-0.036695	-0.565130	0.022519	0.815920	0.119983
2317	9.088458	1.400565	-3.387441	-0.336483	-0.071826	0.249732	-0.866479	0.047896	-0.034540	-0.564251	0.030516	0.815885	0.122560
2318	9.153602	1.209731	-3.294530	-0.436503	-0.058051	0.270604	-0.864786	0.057559	-0.030125	-0.563611	0.040167	0.815285	0.126645
2319	9.299411	1.418662	-3.221348	-0.349822	-0.059690	0.263505	-0.864890	0.067214	-0.027890	-0.562872	0.048546	0.814927	0.129272
2320	9.100040	2.040868	-3.407849	-0.055390	-0.024578	0.153968	-0.865666	0.074984	-0.026862	-0.562751	0.051924	0.814928	0.128483
2321	9.070778	1.716684	-3.626195	0.066110	-0.014486	0.040342	-0.865299	0.079892	-0.024646	-0.562553	0.051820	0.815322	0.126882
2322	9.002496	1.048004	-3.449309	-0.009645	-0.012445	0.008872	-0.866403	0.080597	-0.024455	-0.562299	0.052291	0.815449	0.126995
2323	9.223364	1.263066	-3.330597	-0.080975	0.013577	0.008780	-0.865560	0.079169	-0.024001	-0.562322	0.053294	0.815184	0.128170
2324	9.060276	1.616525	-3.384980	-0.073269	0.035271	0.092281	-0.865749	0.083097	-0.024447	-0.562994	0.055701	0.814520	0.128422
2325	8.983696	1.042433	-3.385859	-0.206040	0.059030	0.116646	-0.866346	0.086229	-0.025624	-0.563882	0.059766	0.813293	0.130464
2326	8.966107	1.332247	-3.291551	-0.235188	0.080929	0.121189	-0.865326	0.090276	-0.028957	-0.565164	0.064342	0.811629	0.133071
2327	9.005063	1.165440	-3.168528	-0.362653	0.125322	0.139206	-0.864736	0.096250	-0.031621	-0.566948	0.070378	0.809147	0.137473
2328	9.362679	1.185454	-3.041712	-0.350521	0.188476	0.176835	-0.864853	0.103266	-0.035450	-0.569906	0.076871	0.805784	0.141462
2329	9.335047	1.217563	-2.890754	-0.320010	0.171152	0.156740	-0.863597	0.109726	-0.039737	-0.572471	0.082600	0.802758	0.145028
2330	9.345098	1.202138	-2.830862	-0.334404	0.159947	0.098006	-0.862845	0.113353	-0.042956	-0.574690	0.087716	0.799786	0.149597
2331	9.340540	1.352906	-2.861101	-0.325830	0.114873	0.081602	-0.863489	0.118059	-0.047882	-0.576067	0.092475	0.797419	0.154009
2332	9.187369	1.127872	-2.634683	-0.313157	0.168833	0.070465	-0.863411	0.120724	-0.051153	-0.578317	0.096869	0.794370	0.158564
2333	9.505890	1.261292	-2.626404	-0.390685	0.153741	0.081442	-0.861297	0.125159	-0.054199	-0.580130	0.102268	0.791248	0.164066
2334	9.602160	1.341252	-2.672948	-0.363025	0.077036	0.132118	-0.861772	0.128898	-0.056438	-0.580956	0.108498	0.788878	0.168492
2335	9.431919	1.255693	-2.531914	-0.378488	0.049262	0.103640	-0.861297	0.134743	-0.056363	-0.581140	0.114451	0.786855	0.173310
2336	9.468700	1.361608	-2.493963	-0.382345	0.005022	0.135846	-0.860514	0.137286	-0.057314	-0.580729	0.121191	0.785143	0.177812
2337	9.448960	1.231172	-2.518114	-0.370219	0.002543	0.145972	-0.859963	0.144235	-0.053314	-0.580274	0.127868	0.783485	0.181884
2338	9.530920	1.162230	-2.482991	-0.373236	-0.024794	0.172627	-0.858654	0.150520	-0.051022	-0.579467	0.135192	0.781949	0.185732
2339	9.497713	1.293238	-2.471237	-0.341489	-0.041204	0.199340	-0.858157	0.155977	-0.048635	-0.578529	0.142525	0.780654	0.188602
2340	9.584425	1.204869	-2.436419	-0.334774	-0.072235	0.179221	-0.856840	0.163642	-0.043101	-0.577033	0.149660	0.779692	0.191611
2341	9.335513	1.418358	-2.314642	-0.320347	-0.024730	0.168147	-0.858271	0.170731	-0.039224	-0.576234	0.156174	0.778276	0.194554
2342	9.436992	1.424446	-2.279760	-0.189555	-0.003936	0.199591	-0.856422	0.177313	-0.037469	-0.576270	0.161696	0.776941	0.195272
2343	9.225372	0.855723	-2.608792	-0.187470	0.017001	0.203080	-0.853617	0.183516	-0.036844	-0.576631	0.167050	0.775388	0.195867
2344	9.345640	0.886907	-2.646892	-0.166849	0.057524	0.217768	-0.854139	0.192310	-0.036854	-0.577730	0.172342	0.773321	0.196215
2345	9.561681	0.545353	-2.604071	-0.183504	0.100030	0.169945	-0.852572	0.197914	-0.037902	-0.579218	0.176836	0.770890	0.197393
2346	9.562838	0.689642	-2.516242	-0.157035	0.130081	0.096570	-0.850762	0.204593	-0.041083	-0.580960	0.179859	0.768399	0.199245
2347	9.517810	0.842288	-2.484586	-0.175083	0.129927	0.037827	-0.850802	0.205604	-0.044729	-0.582386	0.182113	0.766088	0.201918
2348	9.632129	0.761551	-2.310694	-0.184943	0.117678	0.012152	-0.849893	0.207435	-0.048334	-0.583480	0.184189	0.763907	0.205114
2349	9.570887	0.837585	-2.163023	-0.151939	0.049748	0.022422	-0.849516	0.209826	-0.048879	-0.583688	0.186271	0.762648	0.207316
2350	9.527307	0.752918	-2.154702	-0.164035	0.017133	-0.017029	-0.849654	0.210478	-0.047877	-0.583179	0.188089	0.761809	0.210174
2351	9.662519	0.802652	-2.137700	-0.184548	0.020852	-0.031717	-0.850876	0.210172	-0.046923	-0.582588	0.189857	0.760925	0.213397
2352	9.691392	0.822021	-2.150727	-0.216051	-0.034433	-0.075725	-0.850706	0.208170	-0.045947	-0.580831	0.191594	0.760665	0.217521
2353	9.694651	1.093636	-2.156323	-0.162137	-0.062317	-0.073694	-0.850674	0.207981	-0.041977	-0.578866	0.192820	0.760974	0.220574
2354	9.508080	0.967565	-2.239515	-0.200303	-0.064620	-0.064654	-0.851854	0.206525	-0.037385	-0.576726	0.194696	0.761053	0.224229
2355	9.422320	1.178633	-2.203542	-0.171551	-0.009910	-0.088525	-0.852368	0.204911	-0.035556	-0.575439	0.195563	0.760747	0.227794
2356	9.484756	1.212685	-2.244290	-0.140804	0.001935	-0.103147	-0.851762	0.201978	-0.032719	-0.574347	0.195872	0.760451	0.231246
2357	9.523019	1.198278	-2.274792	-0.119420	-0.039836	-0.051649	-0.852835	0.200047	-0.032826	-0.572967	0.196832	0.760563	0.233474
2358	9.417126	1.335391	-2.318234	-0.105129	-0.035448	-0.064476	-0.853211	0.199074	-0.029861	-0.571618	0.197475	0.760701	0.235777
2359	9.413045	1.353644	-2.231031	-0.061343	0.011911	-0.073637	-0.853465	0.197927	-0.029104	-0.571146	0.197179	0.760572	0.237577
2360	9.566733	1.385129	-2.309015	-0.036832	-0.009201	-0.044156	-0.853566	0.196168	-0.027287	-0.570548	0.197252	0.760640	0.238731
2361	9.443247	1.482182	-2.429333	0.014867	-0.014137	-0.025711	-0.854250	0.195648	-0.027862	-0.570207	0.196926	0.760984	0.238721
2362	9.431427	1.447732	-2.385650	0.033065	-0.015821	-0.029350	-0.855310	0.193512	-0.026608	-0.569861	0.196437	0.761408	0.238599
2363	9.517710	1.399132	-2.422999	0.027433	-0.037662	-0.032987	-0.855021	0.192005	-0.027252	-0.569174	0.195959	0.762111	0.238385
2364	9.488713	1.365348	-2.419721	0.028166	-0.037463	-0.005470	-0.854445	0.191058	-0.025118	-0.568595	0.195983	0.762666	0.237973
2365	9.406646	1.351567	-2.433645	0.039750	-0.020353	0.015609	-0.854865	0.192409	-0.024070	-0.568450	0.196022	0.763041	0.237083
2366	9.410721	1.308940	-2.511348	-0.004350	-0.049403	0.010972	-0.855257	0.191395	-0.023167	-0.567639	0.196722	0.763511	0.236932
2367	9.502087	1.284226	-2.524584	-0.000805	-0.076904	0.009204	-0.854167	0.193613	-0.020296	-0.566436	0.197394	0.764364	0.236503
2368	9.346212	1.420628	-2.488890	-0.036938	-0.020514	0.021879	-0.853587	0.192261	-0.018461	-0.565987	0.198495	0.764307	0.236842
2369	9.412127	1.511317	-2.415906	0.022089	0.018955	0.036644	-0.855257	0.193463	-0.019746	-0.566470	0.198858	0.764074	0.236133
2370	9.353712	1.210386	-2.364973	0.014664	0.037807	0.029197	-0.855010	0.195168	-0.020469	-0.567148	0.199218	0.763568	0.235836
2371	9.464431	1.221977	-2.383526	-0.006992	0.031662	0.041119	-0.855284	0.194655	-0.021321	-0.567732	0.199925	0.763031	0.235572
2372	9.421321	1.294993	-2.381438	-0.010953	0.023059	0.031034	-0.854493	0.196377	-0.022597	-0.568094	0.200663	0.762565	0.235579
2373	9.378831	1.154771	-2.209315	0.017839	0.038877	0.010851	-0.853844	0.198777	-0.023419	-0.568747	0.200597	0.762178	0.235313
2374	9.578399	1.227203	-2.291162	-0.024344	0.039267	0.007152	-0.853309	0.199364	-0.024212	-0.569175	0.201092	0.761548	0.235896
2375	9.536821	1.228581	-2.371701	-0.044954	0.001532	-0.007521	-0.853995	0.199891	-0.023350	-0.568922	0.201640	0.761359	0.236648
2376	9.508795	1.266256	-2.273817	-0.022801	-0.030503	0.003588	-0.853852	0.200115	-0.022239	-0.568277	0.202387	0.761544	0.236962
2377	9.508062	1.204135	-2.341808	-0.034065	-0.052015	-0.005588	-0.853842	0.200573	-0.020151	-0.567263	0.203096	0.762002	0.237314
2378	9.469779	1.330750	-2.361284	-0.023171	-0.096351	-0.003649	-0.853698	0.201692	-0.017338	-0.565574	0.204060	0.762955	0.237454
2379	9.503221	1.309068	-2.389238	-0.025338	-0.088154	-0.017427	-0.854729	0.198744	-0.013663	-0.563986	0.204656	0.763906	0.237662
2380	9.478605	1.307715	-2.455940	-0.034655	-0.145150	-0.018280	-0.854810	0.198027	-0.007389	-0.561434	0.205740	0.765411	0.237927
2381	9.391816	1.215765	-2.424317	-0.034582	-0.176799	-0.012757	-0.854379	0.198812	-0.003500	-0.558467	0.206931	0.767279	0.237858
2382	9.286159	1.367098	-2.443528	-0.034055	-0.115087	0.001828	-0.855148	0.197993	0.002225	-0.556457	0.208193	0.768347	0.238023
2383	9.400424	1.256514	-2.574089	-0.012723	-0.107375	0.011036	-0.853208	0.197847	0.004670	-0.554754	0.209172	0.769430	0.237641
2384	9.375865	1.198976	-2.609767	-0.002033	-0.094906	0.033042	-0.854721	0.201256	0.009697	-0.553319	0.210497	0.770276	0.237075
2385	9.356314	1.243492	-2.664285	0.007238	-0.102624	0.038580	-0.854007	0.201599	0.013968	-0.551900	0.211660	0.771275	0.236097
2386	9.491057	1.337942	-2.726661	0.051275	-0.117832	0.045156	-0.854116	0.201954	0.018248	-0.550395	0.212668	0.772571	0.234459
2387	9.297070	1.182989	-2.821839	0.092841	-0.131571	0.025919	-0.853558	0.203439	0.022040	-0.548826	0.212823	0.774334	0.232172
2388	9.330631	1.236692	-2.866209	0.077866	-0.156694	0.015851	-0.853286	0.205642	0.025467	-0.546679	0.213287	0.776284	0.230290
2389	9.334345	1.153242	-2.973141	0.039635	-0.173633	0.024045	-0.852413	0.205335	0.031620	-0.544208	0.214185	0.778252	0.228661
2390	9.233716	1.233454	-2.935050	0.000205	-0.168026	0.055149	-0.852119	0.207799	0.038358	-0.541723	0.216150	0.779782	0.227499
2391	9.393963	1.166078	-3.057389	-0.057585	-0.209596	-0.016448	-0.851809	0.207976	0.043310	-0.538074	0.217627	0.781848	0.227660
2392	9.330918	1.011164	-3.043967	-0.075886	-0.280886	-0.148540	-0.852541	0.206040	0.051987	-0.532540	0.217747	0.785093	0.229383
2393	8.941441	1.011826	-3.249145	-0.087543	-0.336561	-0.203621	-0.852227	0.199058	0.063782	-0.525871	0.217189	0.789129	0.231441
2394	9.277825	0.993949	-3.358428	-0.177409	-0.291266	-0.216647	-0.853407	0.191244	0.075952	-0.519361	0.217323	0.792225	0.235404
2395	8.768282	1.324656	-3.342052	-0.181550	-0.224222	-0.308577	-0.854845	0.180241	0.084910	-0.513496	0.215549	0.795002	0.240484
2396	8.689892	1.503046	-3.584264	-0.125059	0.060840	-0.414438	-0.856553	0.166113	0.089286	-0.511768	0.210347	0.795457	0.247176
2397	8.556840	2.061607	-3.580479	-0.069693	0.184913	-0.336471	-0.858570	0.150382	0.086427	-0.512681	0.204947	0.794614	0.252476
2398	9.040507	1.927515	-3.599436	-0.003129	0.272213	-0.319880	-0.862630	0.141610	0.078655	-0.515225	0.198891	0.793026	0.257091
2399	8.886239	2.202542	-3.415598	0.025515	0.209140	-0.127932	-0.863848	0.135074	0.069892	-0.517921	0.195664	0.791513	0.258807
2400	9.158863	2.053630	-3.303608	0.113839	0.196729	-0.108432	-0.864688	0.132088	0.062578	-0.520795	0.192070	0.790431	0.259039
2401	9.213366	1.864620	-3.340685	0.084753	0.202025	-0.103012	-0.866071	0.127268	0.052961	-0.523716	0.188657	0.789166	0.259512
2402	9.224592	1.993452	-3.190549	0.019024	0.118478	-0.088297	-0.868123	0.123394	0.047114	-0.525096	0.186721	0.788319	0.260696
2403	9.315956	1.900464	-3.175253	-0.039990	0.060052	-0.031424	-0.867444	0.122907	0.045431	-0.525672	0.186490	0.787610	0.261840
2404	9.235602	2.017807	-3.024184	-0.049032	0.018997	-0.022194	-0.866361	0.123228	0.044204	-0.525555	0.186874	0.787191	0.263059
2405	9.120486	2.171334	-3.021294	-0.068980	-0.051806	-0.007438	-0.866747	0.122182	0.045792	-0.524387	0.187913	0.787410	0.263993
2406	9.179257	2.135122	-2.883671	-0.056859	-0.097027	0.040383	-0.868933	0.123335	0.048629	-0.522747	0.189953	0.787932	0.264227
2407	9.444138	2.274913	-2.960277	0.067084	-0.109240	0.024208	-0.865773	0.124283	0.051129	-0.521357	0.190372	0.789335	0.262479
2408	9.008459	2.020596	-3.112264	0.073612	-0.146136	-0.038259	-0.866427	0.125270	0.056962	-0.519000	0.190117	0.791332	0.261321
2409	8.847088	1.652760	-3.260758	0.010449	-0.097089	0.021997	-0.865691	0.123931	0.061406	-0.517567	0.191036	0.792311	0.260524
2410	9.090799	2.194844	-3.131110	-0.039976	-0.027188	-0.020273	-0.865002	0.125194	0.063948	-0.516751	0.191617	0.792407	0.261422
2411	9.047459	2.226809	-3.141355	0.027547	-0.038115	-0.025634	-0.865820	0.124922	0.064076	-0.516071	0.191291	0.793041	0.261083
2412	9.194366	1.922801	-3.329936	-0.001055	-0.063448	0.000019	-0.865797	0.124267	0.066096	-0.514941	0.191960	0.793640	0.261002
2413	9.029358	1.745579	-3.407024	-0.088303	-0.112616	0.025551	-0.866615	0.125804	0.069218	-0.512897	0.194041	0.794237	0.261669
2414	9.064972	2.234630	-3.371361	-0.068779	-0.092025	0.003625	-0.864404	0.126443	0.072669	-0.511069	0.195604	0.794756	0.262507
2415	8.890718	2.151891	-3.437829	-0.012018	0.010515	-0.005658	-0.865771	0.127219	0.074377	-0.511109	0.195751	0.794611	0.262759
2416	9.018196	2.388574	-3.255115	-0.018532	0.001217	0.027450	-0.864947	0.127194	0.074642	-0.511077	0.196708	0.794339	0.262930
2417	8.964991	2.306394	-3.246418	0.043345	-0.022490	0.051440	-0.864120	0.127156	0.075182	-0.511111	0.197355	0.794594	0.261605
2418	8.964352	2.058779	-3.223860	0.087431	-0.004200	0.020259	-0.864286	0.129137	0.074617	-0.511372	0.197142	0.794959	0.260143
2419	9.039616	1.949263	-3.413324	0.069966	-0.013334	0.051429	-0.863762	0.131083	0.074593	-0.511654	0.197472	0.795254	0.258429
2420	9.082705	1.842142	-3.403559	0.058834	0.014870	0.042179	-0.863926	0.132276	0.073019	-0.512222	0.197791	0.795187	0.257266
2421	9.054059	1.963813	-3.421014	0.058209	-0.000853	0.089930	-0.864080	0.134570	0.074670	-0.512852	0.198792	0.795136	0.255387
2422	9.077940	1.924995	-3.431818	0.041130	-0.014220	0.067895	-0.863438	0.138561	0.075593	-0.513009	0.199877	0.795162	0.254143
2423	9.159910	2.022148	-3.484853	0.055203	-0.022356	0.049648	-0.864074	0.139047	0.075120	-0.513077	0.200373	0.795473	0.252636
2424	9.003544	1.803380	-3.362109	0.028222	-0.013637	-0.003705	-0.862294	0.140327	0.076967	-0.512836	0.200422	0.795718	0.252316
2425	8.943002	1.794600	-3.398540	0.009311	0.045004	0.001654	-0.863119	0.139968	0.075991	-0.513550	0.200289	0.795296	0.252298
2426	9.124648	1.747754	-3.255920	-0.002957	0.044555	0.056722	-0.862322	0.140491	0.073543	-0.514422	0.201299	0.794549	0.252071
2427	9.025558	1.724614	-3.286173	-0.029585	0.021481	0.089713	-0.862093	0.144117	0.073487	-0.515053	0.203095	0.793810	0.251673
2428	8.994931	1.884569	-3.264668	-0.069165	0.047794	0.113471	-0.861454	0.146961	0.072143	-0.515980	0.205697	0.792450	0.251944
2429	9.053531	1.875481	-3.160668	-0.037244	0.082892	0.141020	-0.860712	0.152850	0.071257	-0.517807	0.208073	0.790810	0.251399
2430	9.137223	1.761373	-3.193518	-0.077705	0.070577	0.133618	-0.859415	0.157008	0.068476	-0.519135	0.211010	0.789059	0.251715
2431	9.148775	1.681680	-3.223447	-0.036268	0.058987	0.109849	-0.858399	0.163151	0.068016	-0.520425	0.213002	0.787779	0.251381
2432	9.276143	1.444795	-3.164554	-0.046896	0.056890	0.052932	-0.859550	0.166200	0.065876	-0.521241	0.214448	0.786644	0.252013
2433	9.252752	1.602246	-3.140920	-0.099351	0.057464	0.076708	-0.857667	0.167807	0.063759	-0.522069	0.216592	0.785187	0.253009
2434	9.331378	1.713632	-2.991003	-0.079833	0.069414	0.122646	-0.856876	0.170305	0.063766	-0.523305	0.219344	0.783459	0.253442
2435	9.355429	1.708658	-2.994350	-0.053525	0.060800	0.080507	-0.857898	0.174040	0.061805	-0.524400	0.221057	0.782157	0.253710
2436	9.150872	1.568276	-2.905515	0.016058	0.076196	0.080553	-0.858072	0.175293	0.058998	-0.525937	0.222127	0.781010	0.253125
2437	9.046288	1.375656	-2.951155	0.100017	0.049613	0.074279	-0.855811	0.179543	0.056900	-0.527505	0.222193	0.780615	0.251015
2438	9.122949	1.117381	-2.897751	0.211880	0.056220	0.081803	-0.855046	0.182583	0.054331	-0.529583	0.221366	0.780629	0.247301
2439	9.133218	1.262521	-2.877871	0.225341	0.100960	0.102890	-0.855405	0.187222	0.050770	-0.532639	0.220311	0.780152	0.243151
2440	9.359880	1.323973	-2.878700	0.262658	0.156667	0.124956	-0.856031	0.190526	0.046032	-0.536696	0.219102	0.779112	0.238612
2441	9.315882	1.349773	-2.971063	0.322031	0.197666	0.082789	-0.854384	0.195164	0.035997	-0.541550	0.216219	0.778080	0.233589
2442	9.547087	1.182452	-2.910769	0.269035	0.207874	-0.054942	-0.853507	0.195375	0.025426	-0.545544	0.211868	0.777232	0.231091
2443	9.131770	1.104109	-2.997172	0.187684	0.191022	-0.016643	-0.853989	0.196569	0.018086	-0.549210	0.208909	0.776016	0.229181
2444	9.088746	1.289826	-2.721485	0.250413	0.233555	0.069694	-0.853386	0.197687	0.009083	-0.554054	0.206557	0.774220	0.225703
2445	9.353075	1.286708	-2.808660	0.211771	0.208736	-0.005528	-0.851959	0.199044	0.000637	-0.558111	0.203404	0.772816	0.223370
2446	9.032119	1.111892	-2.802629	0.192877	0.167522	-0.024868	-0.855287	0.197764	-0.006552	-0.561226	0.200543	0.771824	0.221576
2447	9.102420	1.379558	-2.549963	0.181951	0.218235	-0.025820	-0.854797	0.197188	-0.015108	-0.565182	0.197343	0.770224	0.219957
2448	9.576937	1.249563	-2.508182	0.107572	0.191643	-0.068964	-0.854021	0.195900	-0.023434	-0.568088	0.194721	0.768704	0.220123
2449	9.642008	1.183221	-2.477240	0.020128	0.112349	-0.046982	-0.854861	0.194465	-0.028183	-0.569667	0.193486	0.767646	0.220823
2450	9.730542	1.205598	-2.564921	-0.052145	0.099416	-0.011297	-0.854890	0.194887	-0.031179	-0.570786	0.193940	0.766241	0.222406
2451	9.713236	1.094316	-2.574658	-0.118040	0.008948	-0.003963	-0.856509	0.191916	-0.032718	-0.570427	0.195394	0.765580	0.224326
2452	9.447504	1.109643	-2.673288	-0.194444	-0.043732	0.017935	-0.855668	0.191283	-0.031391	-0.568967	0.198383	0.765089	0.227067
2453	9.549257	1.051849	-2.576049	-0.202298	-0.029731	0.030759	-0.855830	0.194273	-0.029697	-0.567820	0.201490	0.764341	0.229705
2454	9.406786	1.371121	-2.443074	-0.212637	-0.019988	0.021573	-0.854313	0.195233	-0.026906	-0.566614	0.204726	0.763426	0.232842
2455	9.445704	1.423846	-2.417623	-0.175545	0.025069	0.036273	-0.854305	0.195962	-0.024664	-0.566416	0.207341	0.762133	0.235235
2456	9.544892	1.153509	-2.560735	-0.169109	0.017716	0.036270	-0.855143	0.197352	-0.024297	-0.566011	0.210134	0.760906	0.237693
2457	9.409845	1.125432	-2.565527	-0.189443	0.027272	0.061872	-0.855034	0.199841	-0.023872	-0.565889	0.213272	0.759399	0.239996
2458	9.535444	0.950847	-2.450623	-0.192893	0.025938	0.069211	-0.853951	0.202105	-0.021959	-0.565651	0.216764	0.757805	0.242452
2459	9.507516	1.107840	-2.390601	-0.170840	-0.010533	0.077592	-0.853715	0.205168	-0.021913	-0.565093	0.220111	0.756723	0.244112
2460	9.488566	1.214705	-2.394026	-0.122186	-0.021988	0.051109	-0.851826	0.207902	-0.021352	-0.564346	0.222715	0.756084	0.245455
2461	9.546040	1.131994	-2.403958	-0.099033	-0.009471	0.025441	-0.851011	0.210263	-0.018469	-0.563854	0.224448	0.755560	0.246618
2462	9.421606	1.155787	-2.304975	-0.032952	-0.036132	0.036603	-0.851286	0.210532	-0.018176	-0.563210	0.225914	0.755569	0.246724
2463	9.512554	1.039142	-2.333283	-0.038599	-0.030136	0.029241	-0.850886	0.212269	-0.016701	-0.562694	0.227127	0.755552	0.246839
2464	9.481310	1.092880	-2.346253	-0.019723	-0.035012	0.017359	-0.850592	0.212929	-0.013092	-0.562024	0.228167	0.755691	0.246981
2465	9.432959	1.083759	-2.363823	0.003021	-0.019975	0.010944	-0.849786	0.214043	-0.013307	-0.561761	0.228588	0.755846	0.246719
2466	9.473710	1.059442	-2.379994	0.017471	-0.019573	0.003635	-0.848068	0.210238	-0.010120	-0.561441	0.228876	0.756072	0.246486
2467	9.376474	1.027502	-2.477987	-0.000734	-0.043792	0.009114	-0.846708	0.211577	-0.009364	-0.560791	0.229428	0.756484	0.246188
2468	9.506588	0.880239	-2.413783	-0.016239	-0.051202	0.010937	-0.845979	0.209760	-0.006597	-0.559877	0.230354	0.756866	0.246231
2469	9.372273	1.099614	-2.429064	-0.038915	-0.000741	0.014489	-0.845458	0.212495	-0.005612	-0.559729	0.231208	0.756580	0.246645
2470	9.437799	1.112951	-2.373473	0.018070	-0.028363	0.027509	-0.844085	0.212335	-0.005634	-0.559393	0.231909	0.756790	0.246104
2471	9.564140	1.046122	-2.518688	0.027048	-0.046438	0.022062	-0.847521	0.213983	-0.003992	-0.558896	0.232364	0.757302	0.245225
2472	9.438002	0.980235	-2.601333	0.003425	-0.063392	0.029342	-0.844908	0.214416	-0.002204	-0.557976	0.233409	0.757827	0.244706
2473	9.535074	1.002705	-2.520299	0.017934	-0.044630	0.022945	-0.845980	0.214288	0.000820	-0.557467	0.233969	0.758271	0.243956
2474	9.430989	0.999416	-2.581628	0.023949	-0.058804	0.044058	-0.845872	0.216783	0.001108	-0.556787	0.234971	0.758777	0.242972
2475	9.351980	1.101534	-2.561105	0.028812	-0.068575	0.022062	-0.845585	0.217483	0.003895	-0.555958	0.235509	0.759543	0.241951
2476	9.409190	1.058299	-2.621480	0.045974	-0.082904	0.014781	-0.843800	0.218989	0.006854	-0.554861	0.235970	0.760546	0.240867
2477	9.312988	1.083076	-2.610478	0.043070	-0.086270	0.009258	-0.843772	0.218049	0.008994	-0.553763	0.236233	0.761636	0.239689
2478	9.410822	1.010871	-2.701538	0.048002	-0.083109	-0.012752	-0.844857	0.218643	0.011513	-0.552542	0.236236	0.762780	0.238863
2479	9.401167	1.015848	-2.705974	0.048345	-0.082033	0.000091	-0.843625	0.220707	0.014648	-0.551485	0.236276	0.763888	0.237724
2480	9.427168	0.958011	-2.745959	0.028465	-0.065830	0.007362	-0.844538	0.218768	0.017561	-0.550523	0.236741	0.764642	0.237069
2481	9.370723	0.879739	-2.845779	0.042308	-0.064249	0.011028	-0.842629	0.220742	0.019448	-0.549758	0.236928	0.765471	0.235978
2482	9.483642	1.008730	-2.940921	0.022534	-0.088847	-0.007279	-0.843444	0.221225	0.021271	-0.548346	0.237335	0.766517	0.235459
2483	9.382467	0.824094	-2.861069	-0.045359	-0.077083	-0.016657	-0.843147	0.221601	0.024999	-0.546833	0.238116	0.767205	0.235945
2484	9.348468	1.010136	-2.974494	-0.039262	-0.041468	0.003505	-0.842288	0.220345	0.027662	-0.545907	0.239125	0.767391	0.236466
2485	9.367412	0.878896	-2.961570	-0.016892	-0.001679	0.014479	-0.842857	0.222539	0.028625	-0.545831	0.239711	0.767244	0.236525
2486	9.415299	0.844932	-2.985314	-0.048158	-0.028976	0.010795	-0.842534	0.220053	0.030943	-0.545094	0.240845	0.767221	0.237144
2487	9.405640	0.932828	-3.025431	-0.053900	-0.019151	0.000686	-0.844180	0.220342	0.031250	-0.544503	0.241703	0.767160	0.237827
2488	9.329514	0.980452	-2.920855	-0.052361	-0.003742	-0.011270	-0.841863	0.221162	0.030867	-0.544030	0.242412	0.766950	0.238863
2489	9.305326	0.961280	-2.924905	-0.071339	0.010604	-0.003998	-0.842934	0.221027	0.034027	-0.543785	0.243242	0.766504	0.240005
2490	9.321954	1.015224	-2.978300	-0.067589	-0.006067	-0.033315	-0.842916	0.219630	0.034080	-0.543090	0.243803	0.766346	0.241511
2491	9.281940	1.091899	-2.889372	-0.065923	0.012761	-0.040676	-0.843852	0.217696	0.033971	-0.542723	0.243993	0.766081	0.242979
2492	9.354316	1.071703	-2.868062	-0.043000	-0.005926	-0.036918	-0.844090	0.215422	0.034934	-0.542135	0.244210	0.766062	0.244132
2493	9.344383	1.072289	-2.906323	-0.045785	-0.022487	-0.036900	-0.844082	0.215503	0.036175	-0.541342	0.244409	0.766256	0.245080
2494	9.330118	1.037920	-2.867378	-0.019261	-0.029246	-0.001977	-0.843372	0.214964	0.038471	-0.540671	0.245053	0.766422	0.245401
2495	9.387798	1.023125	-2.879290	-0.023149	-0.006473	-0.013022	-0.844336	0.215263	0.038360	-0.540351	0.245295	0.766435	0.245823
2496	9.313127	1.004121	-2.869378	-0.037758	-0.033362	-0.009357	-0.844066	0.215411	0.038092	-0.539499	0.246017	0.766597	0.246466
2497	9.358642	1.104233	-2.945284	-0.015607	-0.048686	-0.000089	-0.844576	0.214288	0.041325	-0.538631	0.246584	0.767038	0.246425
2498	9.291275	1.019201	-2.897439	-0.060165	-0.047102	-0.024981	-0.843736	0.214045	0.043225	-0.537375	0.247386	0.767309	0.247518
2499	9.262806	1.103984	-2.876504	-0.036147	-0.018100	-0.018549	-0.842881	0.212425	0.044767	-0.536783	0.247741	0.767406	0.248145
2500	9.252076	0.949897	-2.951965	0.009566	-0.003283	-0.022184	-0.843159	0.212581	0.044505	-0.536557	0.247618	0.767537	0.248353
2501	9.398573	1.025264	-3.043883	0.009370	-0.002809	-0.029483	-0.844771	0.209823	0.044352	-0.536372	0.247243	0.767751	0.248466
2502	9.406713	1.096774	-2.956789	0.019961	-0.014972	-0.042273	-0.844478	0.209323	0.045967	-0.535922	0.246741	0.768163	0.248660
2503	9.234409	1.300811	-2.893478	0.095285	0.041411	-0.034877	-0.844214	0.209895	0.045587	-0.536812	0.245140	0.768352	0.247737
2504	9.353461	1.141479	-3.007632	0.111714	0.050820	-0.038534	-0.845582	0.208086	0.043018	-0.537830	0.243418	0.768481	0.246829
2505	9.265944	1.300214	-2.865684	0.139383	-0.018400	-0.021842	-0.845560	0.206151	0.042626	-0.538073	0.241831	0.769459	0.244801
2506	9.399560	1.062554	-2.932597	0.109101	-0.034862	0.009311	-0.845577	0.208703	0.044704	-0.537987	0.241305	0.770253	0.243007
2507	9.289875	0.987510	-3.064213	0.086384	-0.057335	0.016602	-0.845595	0.209324	0.043368	-0.537558	0.241070	0.771198	0.241186
2508	9.265841	0.997333	-3.060835	0.048964	-0.059289	0.020199	-0.843372	0.208479	0.045768	-0.536875	0.241413	0.771924	0.240039
2509	9.275682	1.014269	-3.060985	0.041613	-0.042639	0.019277	-0.845805	0.210789	0.045966	-0.536467	0.241628	0.772480	0.238943
2510	9.299914	1.108957	-3.083007	0.036975	-0.040439	-0.017418	-0.844148	0.210699	0.047319	-0.535825	0.241463	0.773114	0.238499
2511	9.183524	1.111085	-3.180062	0.020440	-0.058762	-0.018367	-0.842631	0.211407	0.049546	-0.534881	0.241393	0.773926	0.238054
2512	9.372433	1.176301	-3.080450	0.046573	-0.041488	0.000064	-0.843839	0.210233	0.051134	-0.534351	0.241403	0.774530	0.237269
2513	9.193095	1.069676	-3.171031	-0.004891	-0.063022	-0.007403	-0.843829	0.210950	0.053651	-0.533268	0.241789	0.775213	0.237081
2514	9.290168	1.075078	-3.082864	-0.008096	-0.007552	0.004456	-0.843825	0.211189	0.054489	-0.533015	0.242306	0.775168	0.237271
2515	9.275418	1.019607	-3.097162	0.023596	-0.009875	0.026530	-0.843830	0.212124	0.055370	-0.533056	0.242664	0.775251	0.236540
2516	9.310770	0.989027	-3.185615	0.019214	-0.039678	0.001794	-0.842737	0.212260	0.055094	-0.532432	0.242976	0.775697	0.236162
2517	9.226554	1.013824	-3.182305	0.013126	-0.025371	-0.022112	-0.842188	0.212504	0.055653	-0.531951	0.242764	0.776133	0.236034
2518	9.281444	1.044287	-2.952340	0.048339	0.004944	-0.007386	-0.842887	0.213627	0.055728	-0.532107	0.242446	0.776275	0.235540
2519	9.274804	1.037752	-3.183953	0.005645	-0.030536	-0.027609	-0.841770	0.212074	0.055760	-0.531486	0.242256	0.776750	0.235570
2520	9.245308	0.960948	-3.226816	0.026875	-0.059915	0.016502	-0.843272	0.212316	0.057025	-0.530658	0.242794	0.777380	0.234806
2521	9.357293	0.992271	-3.090742	0.004257	-0.066708	-0.007354	-0.844071	0.212966	0.061194	-0.529564	0.243107	0.778130	0.234468
2522	9.308086	1.052926	-3.247882	0.021151	-0.108459	0.012927	-0.842947	0.212275	0.063614	-0.527928	0.243896	0.779253	0.233605
2523	9.236914	0.914269	-3.357205	0.000928	-0.118313	0.009191	-0.842804	0.213660	0.066719	-0.526087	0.244740	0.780448	0.232886
2524	9.220394	1.016204	-3.355922	-0.008760	-0.114326	-0.011008	-0.842189	0.211455	0.071800	-0.524101	0.245478	0.781607	0.232697
2525	9.117068	1.133516	-3.370613	0.009488	-0.098584	-0.013754	-0.841872	0.210685	0.076146	-0.522497	0.245777	0.782740	0.232181
2526	9.103789	1.111373	-3.519977	0.024460	-0.087302	-0.002743	-0.840605	0.209701	0.078822	-0.521128	0.246180	0.783720	0.231523
2527	9.163769	1.035789	-3.520297	0.040988	-0.068927	-0.002740	-0.838533	0.209453	0.080437	-0.520188	0.246176	0.784636	0.230539
2528	9.071752	0.966538	-3.551115	-0.001573	-0.032525	-0.024935	-0.839605	0.209584	0.083889	-0.519438	0.246275	0.785023	0.230806
2529	9.123802	1.148961	-3.440793	0.044348	0.002053	-0.020268	-0.839731	0.209262	0.084832	-0.519545	0.245630	0.785303	0.230301
2530	9.156543	0.945612	-3.481978	0.049926	0.004698	-0.018454	-0.839600	0.209551	0.084574	-0.519660	0.245134	0.785505	0.229881
2531	9.156440	0.965301	-3.503579	0.033238	-0.014203	-0.024877	-0.840001	0.207814	0.083098	-0.519436	0.244608	0.785923	0.229515
2532	9.171044	0.955182	-3.480043	-0.005042	-0.023677	-0.018511	-0.839444	0.208019	0.084479	-0.518848	0.244770	0.786181	0.229793
2533	9.080296	0.973938	-3.384767	0.006017	-0.007274	-0.016694	-0.839429	0.207158	0.084976	-0.518639	0.244628	0.786359	0.229805
2534	9.214658	1.066616	-3.495436	-0.032623	-0.032573	-0.022193	-0.838853	0.206727	0.087967	-0.517750	0.245087	0.786590	0.230529
2535	9.069581	1.122205	-3.586241	-0.030932	-0.056371	-0.024930	-0.840760	0.205649	0.087782	-0.516548	0.245421	0.787147	0.230968
2536	9.026714	1.155779	-3.536124	-0.012335	-0.040466	-0.014828	-0.840178	0.204927	0.091030	-0.515671	0.245803	0.787521	0.231245
2537	9.117988	1.114160	-3.554296	-0.008822	-0.025291	-0.022174	-0.840156	0.204796	0.093769	-0.515078	0.245804	0.787845	0.231463
2538	9.074066	1.078861	-3.610839	0.014375	-0.031421	-0.044158	-0.838635	0.204185	0.094405	-0.514323	0.245459	0.788376	0.231698
2539	9.132553	1.182144	-3.568886	0.022212	-0.012271	-0.025790	-0.839166	0.203312	0.095318	-0.514069	0.245020	0.788728	0.231530
2540	9.118168	1.179684	-3.558706	0.045756	0.006722	-0.036789	-0.839419	0.200871	0.093936	-0.514116	0.244248	0.788989	0.231352
2541	9.136325	1.093714	-3.666195	0.048623	-0.025703	-0.064272	-0.839423	0.200632	0.093097	-0.513599	0.242990	0.789788	0.231099
2542	9.077935	0.963436	-3.684179	0.033535	-0.057019	-0.078968	-0.840196	0.199321	0.097421	-0.512366	0.242028	0.790833	0.231272
