# Supplementary material for: Identification of Haptic Based Guiding Using Hard Reins
Source: PLoS One. 2015 Jul 22;10(7):e0132020. doi: 10.1371/journal.pone.0132020 (PMC4511788; doi:10.1371/journal.pone.0132020)
Supplement: S8 File — (ZIP) [file pone.0132020.s008.zip › Exp2_MotionData1/Subject1/path2/T1/gh1.txt]

// Start Time: 0
// Sample rate: 25.0Hz
// Scenario: 4.9
// Firmware Version: 2.6.1
Counter	Acc_X	Acc_Y	Acc_Z	Gyr_X	Gyr_Y	Gyr_Z	Mag_X	Mag_Y	Mag_Z	Quat_w	Quat_x	Quat_y	Quat_z
1796	-0.105290	0.353754	-9.752223	-0.026356	-0.011717	0.030725	-0.151356	-0.149117	0.626145	0.007678	0.608956	-0.792957	-0.018239
1797	-0.148729	0.363249	-9.764497	-0.023611	-0.017235	0.017825	-0.150570	-0.149535	0.625623	0.007539	0.608654	-0.793177	-0.018833
1798	-0.201734	0.353223	-9.851543	-0.016638	-0.006267	0.015997	-0.150572	-0.149798	0.626267	0.007510	0.608314	-0.793430	-0.019172
1799	-0.211370	0.353318	-9.818027	-0.005259	-0.011737	0.017908	-0.151364	-0.148433	0.627305	0.007229	0.608014	-0.793656	-0.019411
1800	-0.192204	0.377317	-9.846316	-0.007850	-0.013577	0.012360	-0.149526	-0.150887	0.626259	0.006977	0.607735	-0.793865	-0.019701
1801	-0.235564	0.372582	-9.798780	-0.008773	-0.006262	0.017880	-0.151000	-0.151860	0.635030	0.006821	0.607438	-0.794088	-0.019932
1802	-0.274174	0.382243	-9.765401	-0.003321	0.008303	-0.004267	-0.151127	-0.151597	0.634258	0.006854	0.607428	-0.794096	-0.019886
1803	-0.254960	0.396659	-9.781822	0.006248	0.002848	0.001327	-0.150318	-0.151258	0.628584	0.006648	0.607399	-0.794123	-0.019777
1804	-0.226178	0.425415	-9.831557	0.004530	0.010147	-0.006075	-0.151886	-0.150164	0.628597	0.006614	0.607427	-0.794107	-0.019584
1805	-0.216358	0.392098	-9.731118	0.009782	0.011988	-0.000513	-0.151625	-0.150435	0.628723	0.006507	0.607431	-0.794111	-0.019313
1806	-0.192377	0.415992	-9.792969	-0.000905	0.030296	0.012325	-0.151345	-0.148873	0.623697	0.006867	0.607183	-0.794306	-0.018959
1807	-0.158727	0.435151	-9.837992	-0.005246	0.026630	0.006772	-0.151865	-0.150072	0.624345	0.007178	0.607075	-0.794391	-0.018751
1808	-0.158615	0.416290	-9.725440	0.012963	0.032182	0.029005	-0.152666	-0.149223	0.627573	0.007405	0.606561	-0.794795	-0.018152
1809	-0.057131	0.365939	-9.734800	0.020149	0.016635	0.016151	-0.153063	-0.147336	0.627448	0.007256	0.606304	-0.795004	-0.017660
1810	0.077720	0.397520	-9.723497	0.030659	0.013010	0.016214	-0.153715	-0.148128	0.628226	0.006959	0.605984	-0.795265	-0.017013
1811	0.145188	0.407576	-9.636315	0.034135	0.010292	0.022697	-0.154228	-0.148406	0.626813	0.006557	0.605621	-0.795558	-0.016364
1812	0.073093	0.359247	-9.656868	0.002504	0.006627	0.036386	-0.155281	-0.147036	0.627981	0.006507	0.604962	-0.796062	-0.016240
1813	0.015227	0.358949	-9.710219	-0.029712	0.009277	0.015913	-0.154766	-0.146764	0.628879	0.006869	0.604698	-0.796252	-0.016613
1814	-0.018514	0.356409	-9.729773	-0.037757	0.004737	0.032491	-0.156196	-0.146754	0.628246	0.007274	0.604089	-0.796699	-0.017153
1815	-0.018550	0.363594	-9.739274	-0.002612	-0.006223	0.019765	-0.156709	-0.148366	0.627992	0.007069	0.603762	-0.796946	-0.017277
1816	-0.080964	0.300291	-9.923169	-0.016654	0.005641	0.017832	-0.155547	-0.146221	0.628499	0.007228	0.603389	-0.797223	-0.017473
1817	-0.119503	0.295566	-9.875588	-0.032351	-0.006274	0.015001	-0.155670	-0.145968	0.626696	0.007378	0.603133	-0.797402	-0.018069
1818	-0.095376	0.296001	-9.762542	-0.046246	0.006480	0.006604	-0.156191	-0.148234	0.628374	0.007904	0.602926	-0.797538	-0.018728
1819	-0.148482	0.310255	-9.784440	-0.007755	0.006517	0.006797	-0.156187	-0.147705	0.627344	0.007955	0.602809	-0.797625	-0.018776
1820	-0.148272	0.267064	-9.751439	-0.001461	0.002832	-0.006085	-0.155929	-0.147170	0.627342	0.007878	0.602816	-0.797620	-0.018767
1821	-0.141367	0.334278	-9.798439	0.006302	0.008344	-0.000519	-0.155526	-0.148268	0.625663	0.007781	0.602819	-0.797624	-0.018568
1822	-0.158298	0.343654	-9.860874	0.011525	0.006524	-0.000490	-0.157224	-0.148105	0.626579	0.007608	0.602739	-0.797692	-0.018307
1823	-0.191876	0.310134	-9.794448	-0.004195	0.010152	-0.000576	-0.156069	-0.146348	0.628632	0.007663	0.602741	-0.797691	-0.018255
1824	-0.177619	0.353419	-9.808110	-0.004146	0.006481	-0.007954	-0.156445	-0.148376	0.627346	0.007675	0.602788	-0.797656	-0.018245
1825	-0.221152	0.382120	-9.832117	-0.007611	-0.002680	-0.013498	-0.156445	-0.148376	0.627346	0.007556	0.602991	-0.797500	-0.018410
1826	-0.221344	0.423052	-9.821943	-0.004256	0.011975	-0.002431	-0.155924	-0.148516	0.627341	0.007660	0.602953	-0.797529	-0.018334
1827	-0.170758	0.430306	-9.840572	0.022060	0.005601	-0.007823	-0.156842	-0.148226	0.628379	0.007314	0.603074	-0.797450	-0.017932
1828	-0.173130	0.423158	-9.819092	0.036057	0.021151	-0.007776	-0.157762	-0.146329	0.628645	0.007075	0.603123	-0.797433	-0.017104
1829	-0.144129	0.396972	-9.763899	0.006086	0.017444	-0.000497	-0.156897	-0.147043	0.628027	0.007113	0.603128	-0.797435	-0.016817
1830	-0.076492	0.368288	-9.749268	-0.004386	0.015613	-0.000544	-0.158860	-0.146603	0.629460	0.007277	0.603059	-0.797489	-0.016700
1831	-0.023650	0.406675	-9.810645	-0.023673	0.010121	-0.000632	-0.158849	-0.148227	0.628558	0.007561	0.603059	-0.797480	-0.016975
1832	-0.037777	0.334405	-9.830993	-0.014944	0.017452	0.004019	-0.159369	-0.148092	0.628046	0.007883	0.602913	-0.797587	-0.017003
1833	-0.071216	0.272047	-9.755369	-0.018343	0.004635	0.001253	-0.157934	-0.148377	0.628035	0.008017	0.602882	-0.797604	-0.017254
1834	-0.114539	0.257532	-9.753576	-0.009570	0.006461	-0.000552	-0.157674	-0.148646	0.628419	0.008098	0.602811	-0.797654	-0.017330
1835	-0.124041	0.228716	-9.732466	-0.002421	0.008261	-0.013438	-0.158194	-0.148376	0.627908	0.008089	0.603019	-0.797499	-0.017281
1836	-0.124270	0.271578	-9.861485	0.001800	0.002815	-0.004180	-0.160539	-0.148084	0.627540	0.007972	0.602993	-0.797521	-0.017220
1837	-0.138845	0.295657	-9.846882	-0.000799	0.002800	-0.007886	-0.160150	-0.148351	0.628181	0.007855	0.603110	-0.797434	-0.017208
1838	-0.131693	0.315116	-9.788934	-0.004348	0.006463	-0.002374	-0.160150	-0.148084	0.627924	0.007872	0.603068	-0.797465	-0.017201
1839	-0.110031	0.319774	-9.846274	-0.018367	0.015590	-0.004304	-0.160803	-0.147539	0.627929	0.008169	0.603130	-0.797413	-0.017315
1840	-0.240220	0.324487	-9.799417	-0.014688	0.017353	-0.022752	-0.160537	-0.148621	0.627669	0.008478	0.603416	-0.797193	-0.017344
1841	-0.211642	0.396557	-9.846146	-0.039229	0.000884	-0.022852	-0.161058	-0.150086	0.628703	0.008779	0.603764	-0.796912	-0.017978
1842	-0.125129	0.454522	-9.830124	-0.018341	0.010082	-0.013531	-0.159743	-0.151728	0.627532	0.009018	0.603907	-0.796797	-0.018152
1843	-0.033413	0.433219	-9.781560	0.002537	0.008331	0.004116	-0.161566	-0.151308	0.627032	0.008947	0.603836	-0.796855	-0.018027
1844	-0.023651	0.411897	-9.690555	0.005133	0.004694	0.012441	-0.162219	-0.150497	0.626651	0.008826	0.603551	-0.797075	-0.017888
1845	0.000645	0.373600	-9.647659	-0.007870	0.008311	0.003143	-0.161047	-0.150910	0.627028	0.008885	0.603493	-0.797117	-0.017926
1846	-0.052238	0.337044	-9.754280	-0.018385	-0.002668	0.003108	-0.162350	-0.152365	0.628197	0.008928	0.603358	-0.797211	-0.018252
1847	-0.100518	0.348795	-9.807373	-0.028818	-0.011845	-0.006161	-0.163511	-0.154246	0.627303	0.008915	0.603437	-0.797137	-0.018865
1848	-0.163343	0.377309	-9.874769	-0.044746	-0.013661	0.006678	-0.162072	-0.154407	0.626261	0.009102	0.603233	-0.797268	-0.019744
1849	-0.199545	0.386925	-9.855769	-0.020191	0.004619	-0.000611	-0.162723	-0.156005	0.627296	0.009246	0.603232	-0.797261	-0.020023
1850	-0.168191	0.387284	-9.769060	-0.023666	0.011925	-0.000640	-0.162715	-0.154952	0.624849	0.009583	0.603160	-0.797305	-0.020258
1851	-0.141732	0.396723	-9.838290	-0.004312	0.012836	-0.013462	-0.162978	-0.156280	0.626396	0.009658	0.603370	-0.797148	-0.020189
1852	-0.105354	0.353745	-9.764143	0.002688	0.015599	-0.007891	-0.163621	-0.156423	0.624855	0.009733	0.603422	-0.797112	-0.019960
1853	-0.071719	0.377855	-9.768291	-0.000811	0.005548	-0.007893	-0.164013	-0.157085	0.625502	0.009652	0.603541	-0.797025	-0.019918
1854	-0.086269	0.391933	-9.864244	0.004356	0.008309	-0.004180	-0.163245	-0.155196	0.626786	0.009592	0.603531	-0.797037	-0.019751
1855	-0.105409	0.363188	-9.816818	0.004439	-0.004502	-0.007851	-0.162198	-0.156553	0.626905	0.009288	0.603646	-0.796954	-0.019744
1856	-0.153893	0.420880	-9.802060	0.020167	-0.008147	-0.007771	-0.163757	-0.155208	0.624986	0.008773	0.603686	-0.796935	-0.019524
1857	-0.139603	0.459543	-9.760578	0.027141	0.010139	-0.007765	-0.163759	-0.154134	0.624728	0.008428	0.603809	-0.796858	-0.018982
1858	-0.144288	0.430671	-9.758627	0.006139	0.019254	-0.007885	-0.162718	-0.154679	0.625235	0.008519	0.603868	-0.796821	-0.018654
1859	-0.129668	0.396952	-9.778166	-0.009664	0.010119	-0.000565	-0.164031	-0.153041	0.626020	0.008620	0.603870	-0.796817	-0.018701
1860	-0.083876	0.396848	-9.835348	-0.004468	0.006491	0.004084	-0.164295	-0.153030	0.626795	0.008641	0.603719	-0.796931	-0.018694
1861	-0.047733	0.401831	-9.806137	-0.002649	0.011964	-0.002375	-0.162975	-0.154549	0.624464	0.008689	0.603752	-0.796908	-0.018605
1862	-0.023447	0.365973	-9.753606	-0.009641	0.008309	0.001289	-0.164812	-0.152900	0.625768	0.008800	0.603646	-0.796986	-0.018659
1863	0.005308	0.402070	-9.767233	-0.018488	0.008324	0.008627	-0.164551	-0.152635	0.625637	0.008992	0.603498	-0.797090	-0.018859
1864	0.015282	0.334972	-9.696071	-0.000867	0.004671	0.004110	-0.164818	-0.152354	0.626542	0.008940	0.603343	-0.797210	-0.018817
1865	-0.037725	0.324888	-9.799922	-0.016669	0.017446	0.003087	-0.164299	-0.152355	0.627053	0.009257	0.603287	-0.797247	-0.018872
1866	-0.100490	0.338827	-9.908327	-0.016768	-0.004471	0.010502	-0.163764	-0.153857	0.625502	0.009254	0.603027	-0.797436	-0.019192
1867	-0.114954	0.344045	-9.781171	-0.019352	-0.004485	0.010487	-0.164019	-0.154802	0.624988	0.009255	0.602844	-0.797566	-0.019551
1868	-0.124588	0.344181	-9.735653	0.009524	0.001030	0.012469	-0.164551	-0.153303	0.626153	0.009023	0.602551	-0.797794	-0.019385
1869	-0.148683	0.339107	-9.798357	0.000900	0.022909	-0.006066	-0.163502	-0.154130	0.625371	0.009206	0.602647	-0.797726	-0.019093
1870	-0.134373	0.372925	-9.766545	-0.005264	0.005552	-0.000535	-0.165713	-0.153847	0.624358	0.009220	0.602566	-0.797787	-0.019111
1871	-0.071720	0.375219	-9.835538	0.001701	0.019283	-0.000518	-0.166372	-0.154626	0.626424	0.009337	0.602572	-0.797787	-0.018849
1872	-0.057347	0.397115	-9.772688	0.004276	0.026609	0.005020	-0.166366	-0.154639	0.625136	0.009574	0.602415	-0.797912	-0.018460
1873	-0.054929	0.397268	-9.729458	-0.007970	0.004668	0.008683	-0.166367	-0.155571	0.626166	0.009581	0.602266	-0.798023	-0.018525
1874	-0.028306	0.373098	-9.777555	-0.021894	-0.002671	0.001244	-0.166360	-0.155987	0.625006	0.009664	0.602150	-0.798100	-0.018907
1875	-0.004079	0.349212	-9.741658	-0.004458	-0.002625	0.011486	-0.166880	-0.157720	0.626169	0.009516	0.601954	-0.798248	-0.018998
1876	0.005636	0.334878	-9.717766	-0.007799	0.006470	-0.004234	-0.168185	-0.156901	0.625793	0.009573	0.601923	-0.798270	-0.019047
1877	-0.028137	0.339613	-9.720414	-0.020099	-0.006329	0.001260	-0.168708	-0.156089	0.625669	0.009555	0.601885	-0.798289	-0.019428
1878	-0.071742	0.377428	-9.893115	-0.006209	-0.015437	0.005034	-0.168186	-0.156630	0.625922	0.009246	0.601699	-0.798426	-0.019713
1879	-0.073854	0.320159	-9.754719	0.006033	-0.011756	0.014320	-0.166882	-0.155846	0.625010	0.008831	0.601455	-0.798614	-0.019736
1880	-0.095929	0.396815	-9.837861	0.008567	-0.006263	0.015244	-0.166624	-0.156912	0.626425	0.008496	0.601119	-0.798872	-0.019673
1881	-0.112727	0.382518	-9.787811	-0.008054	0.011989	0.014208	-0.166879	-0.157989	0.626169	0.008629	0.600884	-0.799048	-0.019635
1882	-0.115131	0.382637	-9.751827	-0.006204	0.001002	0.006851	-0.167527	-0.158256	0.625659	0.008584	0.600676	-0.799203	-0.019722
1883	-0.105530	0.387107	-9.857290	0.004214	-0.006275	0.012454	-0.166101	-0.157055	0.626163	0.008277	0.600464	-0.799366	-0.019709
1884	-0.093466	0.387336	-9.797166	0.046417	-0.015410	-0.003008	-0.165201	-0.155305	0.627188	0.007334	0.600419	-0.799422	-0.019153
1885	-0.091067	0.392366	-9.734664	0.002626	-0.006314	0.000447	-0.165979	-0.155839	0.626807	0.007042	0.600399	-0.799440	-0.019168
1886	-0.083978	0.421120	-9.772600	-0.036016	-0.006326	0.010402	-0.166247	-0.154752	0.627454	0.007239	0.600116	-0.799635	-0.019819
1887	-0.149181	0.442411	-9.840119	-0.046691	-0.006309	0.023266	-0.164020	-0.156403	0.626405	0.007551	0.599722	-0.799907	-0.020622
1888	-0.112986	0.435283	-9.835081	-0.029136	-0.022741	0.021536	-0.164152	-0.155730	0.626277	0.007406	0.599262	-0.800234	-0.021358
1889	-0.086572	0.459584	-9.779285	-0.008942	-0.006286	0.014229	-0.163896	-0.157061	0.628078	0.007265	0.599018	-0.800412	-0.021558
1890	-0.086223	0.387556	-9.737086	-0.029072	-0.020917	0.021536	-0.164416	-0.157591	0.628340	0.007149	0.598543	-0.800749	-0.022272
1891	-0.139331	0.401777	-9.768587	-0.032608	-0.013614	0.021504	-0.163886	-0.157615	0.626532	0.007179	0.598175	-0.801005	-0.022935
1892	-0.153873	0.416003	-9.821331	0.004276	-0.019093	0.006933	-0.164414	-0.157462	0.627825	0.006685	0.597936	-0.801184	-0.023095
1893	-0.211655	0.401566	-9.788467	0.009570	0.000994	0.001389	-0.164276	-0.158012	0.626792	0.006434	0.597903	-0.801215	-0.022911
1894	-0.192499	0.430606	-9.749476	-0.018425	0.004615	-0.000605	-0.164538	-0.158542	0.627310	0.006589	0.597798	-0.801285	-0.023151
1895	-0.219170	0.459094	-9.845339	-0.018526	0.005544	0.004006	-0.164804	-0.157458	0.627699	0.006746	0.597721	-0.801335	-0.023366
1896	-0.158762	0.430445	-9.816373	-0.011423	0.002800	-0.002411	-0.164264	-0.159907	0.625761	0.006787	0.597645	-0.801387	-0.023516
1897	-0.144455	0.464205	-9.801364	-0.000893	0.000976	-0.006047	-0.165829	-0.159887	0.626031	0.006658	0.597730	-0.801325	-0.023505
1898	-0.153943	0.430405	-9.830730	-0.007954	0.010121	-0.000558	-0.165442	-0.158681	0.625899	0.006775	0.597610	-0.801413	-0.023511
1899	-0.187606	0.416247	-9.730430	-0.012135	0.002755	-0.015336	-0.166229	-0.159063	0.627194	0.006804	0.597843	-0.801235	-0.023659
1900	-0.158966	0.473766	-9.810966	-0.007890	0.002790	-0.007932	-0.164919	-0.159492	0.626153	0.006799	0.597847	-0.801229	-0.023754
1901	-0.139850	0.507290	-9.867927	0.002621	0.010106	-0.013428	-0.165703	-0.160415	0.627189	0.006774	0.598055	-0.801080	-0.023578
1902	-0.120499	0.498100	-9.752659	-0.000868	0.025638	-0.011624	-0.165442	-0.159750	0.626672	0.007049	0.598116	-0.801040	-0.023287
1903	-0.101105	0.476601	-9.719174	-0.033366	0.021070	0.002986	-0.165692	-0.160970	0.625514	0.007642	0.598059	-0.801069	-0.023554
1904	-0.100946	0.442919	-9.719646	-0.036030	0.022909	0.008509	-0.166475	-0.161362	0.625906	0.008304	0.597786	-0.801257	-0.023857
1905	-0.100905	0.433197	-9.748586	-0.002712	0.002832	0.005018	-0.166871	-0.160678	0.626554	0.008241	0.597693	-0.801328	-0.023847
1906	-0.093761	0.449905	-9.791491	0.009585	0.006487	-0.002309	-0.167645	-0.161219	0.625400	0.008089	0.597584	-0.801417	-0.023617
1907	-0.081714	0.449814	-9.824984	0.002560	0.015622	-0.002357	-0.167789	-0.159321	0.626562	0.008169	0.597616	-0.801400	-0.023368
1908	-0.124956	0.421103	-9.753780	-0.021811	0.008249	-0.011700	-0.168303	-0.160664	0.626308	0.008416	0.597647	-0.801367	-0.023622
1909	-0.125171	0.461592	-9.873231	-0.002693	0.008298	-0.004220	-0.168303	-0.160532	0.626050	0.008440	0.597704	-0.801327	-0.023543
1910	-0.151754	0.478642	-9.796430	0.030520	0.015651	0.001471	-0.167913	-0.160133	0.626047	0.008186	0.597538	-0.801472	-0.022867
1911	-0.120081	0.411637	-9.710661	0.009643	0.006474	-0.003231	-0.169112	-0.160202	0.631211	0.008035	0.597580	-0.801450	-0.022613
1912	-0.120150	0.420825	-9.837750	-0.014925	0.019249	-0.004297	-0.169378	-0.161257	0.633146	0.008379	0.597491	-0.801513	-0.022624
1913	-0.105842	0.454602	-9.817941	0.012186	0.015629	-0.002310	-0.168181	-0.160383	0.627596	0.008345	0.597522	-0.801501	-0.022218
1914	-0.072258	0.488229	-9.853161	0.034140	0.001017	-0.010482	-0.169100	-0.158756	0.627733	0.007808	0.597524	-0.801520	-0.021661
1915	-0.096234	0.459195	-9.887397	0.005936	0.005604	0.008750	-0.169222	-0.158637	0.626059	0.007696	0.597372	-0.801639	-0.021474
1916	-0.093759	0.449938	-9.781889	-0.019351	0.021086	0.001214	-0.169349	-0.158775	0.625544	0.008125	0.597166	-0.801788	-0.021533
1917	-0.062084	0.368439	-9.722645	-0.015114	0.015579	0.004980	-0.169135	-0.159355	0.624415	0.008425	0.597074	-0.801852	-0.021562
1918	-0.052193	0.315505	-9.730496	-0.008055	0.021062	0.001319	-0.169802	-0.159718	0.627771	0.008719	0.596877	-0.801999	-0.021440
1919	-0.057143	0.339275	-9.811821	0.025292	0.019244	-0.011430	-0.169542	-0.159721	0.627769	0.008589	0.597057	-0.801884	-0.020773
1920	-0.081241	0.339374	-9.768838	0.009526	0.009176	-0.007804	-0.169810	-0.159436	0.629060	0.008479	0.597013	-0.801924	-0.020513
1921	-0.071785	0.377805	-9.792214	0.026192	0.000959	-0.013246	-0.169931	-0.157849	0.625968	0.008044	0.597214	-0.801791	-0.020047
1922	-0.086074	0.344397	-9.704003	0.025357	0.008260	-0.013261	-0.169809	-0.156498	0.626613	0.007728	0.597259	-0.801773	-0.019544
1923	-0.074183	0.372808	-9.845115	0.007692	0.010105	-0.004124	-0.169044	-0.154334	0.628412	0.007664	0.597314	-0.801739	-0.019262
1924	-0.076896	0.435224	-9.882669	-0.002770	0.010073	-0.013409	-0.169949	-0.154606	0.627130	0.007713	0.597350	-0.801714	-0.019189
1925	-0.066878	0.363708	-9.696353	0.009617	0.006413	-0.015184	-0.168126	-0.155291	0.628017	0.007565	0.597580	-0.801550	-0.018923
1926	-0.023441	0.354172	-9.696081	0.027099	0.004620	-0.011399	-0.168636	-0.155975	0.626346	0.007171	0.597608	-0.801544	-0.018435
1927	-0.037969	0.363421	-9.796901	0.019926	0.004650	0.001485	-0.169420	-0.155294	0.626223	0.006881	0.597571	-0.801584	-0.018019
1928	-0.103126	0.377709	-9.802110	0.007729	0.002781	-0.005960	-0.169043	-0.153667	0.627768	0.006691	0.597486	-0.801653	-0.017863
1929	-0.086415	0.411343	-9.825485	-0.004480	0.004582	-0.013409	-0.167999	-0.154083	0.627759	0.006687	0.597685	-0.801505	-0.017845
1930	-0.139014	0.319862	-9.812857	-0.008181	0.008287	0.011487	-0.169567	-0.153523	0.628159	0.006781	0.597310	-0.801783	-0.017876
1931	-0.066410	0.257234	-9.877867	0.009457	0.011946	-0.000420	-0.167739	-0.153817	0.627757	0.006731	0.597305	-0.801794	-0.017542
1932	-0.032864	0.300641	-9.867344	0.056772	0.017467	-0.007573	-0.169179	-0.152185	0.627769	0.006190	0.597256	-0.801859	-0.016424
1933	-0.085407	0.199750	-9.792439	0.037618	0.019252	-0.010439	-0.168534	-0.152178	0.629182	0.005916	0.597416	-0.801759	-0.015548
1934	-0.099771	0.180646	-9.742433	0.027301	0.008230	-0.025241	-0.168542	-0.150023	0.629183	0.005575	0.597656	-0.801593	-0.015015
1935	-0.070969	0.204534	-9.809039	0.039562	-0.002721	-0.027930	-0.166456	-0.150583	0.629424	0.004917	0.598089	-0.801285	-0.014370
1936	-0.095156	0.223929	-9.751384	0.053544	0.006431	-0.026030	-0.168421	-0.148937	0.630214	0.004233	0.598352	-0.801109	-0.013437
1937	-0.119158	0.204880	-9.679865	0.033465	0.006395	-0.027978	-0.168297	-0.146921	0.629956	0.003792	0.598787	-0.800797	-0.012780
1938	-0.027852	0.262329	-9.817427	0.006267	0.013696	-0.029971	-0.167388	-0.147193	0.630722	0.003790	0.599124	-0.800549	-0.012518
1939	-0.037338	0.225942	-9.899637	0.009753	0.017360	-0.029957	-0.166346	-0.146669	0.630456	0.003810	0.599591	-0.800206	-0.012109
1940	-0.100524	0.334145	-9.879507	0.041091	0.005537	-0.016867	-0.167649	-0.146922	0.630595	0.003263	0.599697	-0.800139	-0.011386
1941	-0.090544	0.267154	-9.777139	0.018318	0.006442	-0.007752	-0.165835	-0.146654	0.632514	0.003013	0.599806	-0.800065	-0.010976
1942	-0.065889	0.157001	-9.641634	-0.023480	0.011844	-0.019042	-0.166091	-0.145592	0.630712	0.003341	0.599949	-0.799953	-0.011211
1943	0.020674	0.200186	-9.726633	-0.037516	0.015499	-0.020963	-0.166481	-0.145990	0.630844	0.003905	0.600266	-0.799707	-0.011584
1944	0.136421	0.187980	-9.845741	0.050897	0.004650	-0.022337	-0.164662	-0.145464	0.631603	0.003225	0.600476	-0.799565	-0.010715
1945	0.049291	0.246785	-10.186578	0.111079	0.024840	-0.020220	-0.165593	-0.142209	0.632901	0.002163	0.600790	-0.799358	-0.008592
1946	-0.002834	0.075164	-9.690200	0.049967	0.015620	-0.007595	-0.165721	-0.141410	0.631871	0.001673	0.600722	-0.799420	-0.007606
1947	0.031497	-0.044831	-9.624353	-0.049734	-0.002761	-0.004373	-0.165982	-0.141006	0.631616	0.002105	0.600770	-0.799375	-0.008377
1948	-0.017191	0.050953	-9.726679	-0.078419	-0.008349	-0.034048	-0.164810	-0.142353	0.632894	0.002770	0.601153	-0.799070	-0.009732
1949	-0.075530	0.154395	-9.694568	-0.035666	-0.013771	-0.024601	-0.165194	-0.143832	0.632639	0.002852	0.601521	-0.798784	-0.010410
1950	-0.083124	0.234028	-9.619112	-0.011243	-0.010078	-0.018028	-0.163239	-0.142117	0.631335	0.002684	0.601668	-0.798670	-0.010712
1951	-0.062263	0.417484	-9.450721	-0.028820	-0.019231	-0.013499	-0.161924	-0.144962	0.631066	0.002602	0.601858	-0.798518	-0.011354
1952	0.004516	0.571760	-9.399927	-0.092035	-0.055802	0.004690	-0.160612	-0.146999	0.630797	0.002681	0.601643	-0.798646	-0.013495
1953	-0.033775	0.508818	-9.492380	-0.124428	-0.081418	0.008260	-0.159031	-0.149856	0.629623	0.002773	0.601459	-0.798730	-0.016426
1954	-0.038276	0.423133	-9.923285	-0.109808	-0.064889	0.021238	-0.155770	-0.152037	0.630627	0.002925	0.600975	-0.799038	-0.018959
1955	-0.057116	0.313574	-10.292249	-0.085230	-0.053001	0.004741	-0.154578	-0.153692	0.628039	0.003005	0.600851	-0.799082	-0.020919
1956	-0.269188	0.319640	-9.802073	-0.114894	-0.050344	0.010110	-0.153768	-0.158835	0.626355	0.003444	0.600500	-0.799276	-0.023359
1957	-0.275385	0.129497	-9.120701	-0.184418	-0.090711	0.000592	-0.152189	-0.161822	0.625567	0.004100	0.600408	-0.799215	-0.027357
1958	-0.316894	0.232143	-9.330878	-0.193093	-0.091680	-0.021604	-0.148782	-0.165239	0.624379	0.004801	0.600579	-0.798929	-0.031545
1959	-0.355520	0.228412	-9.696143	-0.184348	-0.093510	-0.034475	-0.147975	-0.170375	0.623339	0.005378	0.601026	-0.798420	-0.035570
1960	-0.341590	0.333658	-9.881763	-0.137118	-0.065142	-0.047202	-0.143782	-0.173942	0.621370	0.005813	0.601631	-0.797822	-0.038547
1961	-0.284222	0.418916	-10.309693	-0.032061	-0.039461	-0.072548	-0.140632	-0.177764	0.619797	0.005385	0.602731	-0.796949	-0.039481
1962	-0.290092	0.629727	-10.568429	0.012214	-0.006461	-0.061307	-0.136591	-0.177543	0.619507	0.004948	0.603625	-0.796280	-0.039371
1963	-0.339282	0.857538	-10.052020	-0.009794	0.024584	-0.046719	-0.137905	-0.175367	0.620163	0.005299	0.604363	-0.795728	-0.039174
1964	-0.358551	0.868288	-9.711201	-0.061426	0.009910	-0.034043	-0.137115	-0.177530	0.620156	0.006030	0.604764	-0.795375	-0.040036
1965	-0.365453	0.785407	-10.024472	-0.102620	0.011709	-0.036093	-0.136318	-0.179441	0.618473	0.007311	0.605309	-0.794875	-0.041479
1966	-0.462210	0.852346	-10.091646	-0.054510	0.035497	-0.043275	-0.135525	-0.182011	0.618208	0.008356	0.605858	-0.794423	-0.041923
1967	-0.450266	0.897466	-9.567627	0.033994	0.033749	-0.035449	-0.136826	-0.182135	0.617831	0.008330	0.606432	-0.794037	-0.040941
1968	-0.387082	0.797089	-9.410023	0.040244	0.019134	-0.033544	-0.135134	-0.181481	0.617818	0.007975	0.606811	-0.793795	-0.040077
1969	-0.300507	0.824771	-9.807283	0.005769	0.037459	-0.017128	-0.135921	-0.181195	0.618598	0.008367	0.607090	-0.793606	-0.039501
1970	-0.305298	0.804382	-10.138861	-0.050530	0.055736	-0.002670	-0.136963	-0.181050	0.618477	0.009717	0.606950	-0.793692	-0.039630
1971	-0.326462	0.704310	-9.842819	-0.131025	0.044692	0.011706	-0.137728	-0.183215	0.616549	0.011909	0.606749	-0.793739	-0.041134
1972	-0.242000	0.690439	-9.727010	-0.121179	0.020911	-0.001125	-0.137710	-0.186055	0.615259	0.013563	0.606522	-0.793797	-0.042807
1973	-0.241947	0.680947	-9.688737	-0.036060	0.037396	-0.022869	-0.137963	-0.188207	0.615260	0.014456	0.606883	-0.793501	-0.042894
1974	-0.335636	0.613549	-9.644950	0.002576	0.031005	-0.030047	-0.138485	-0.188468	0.615522	0.014747	0.607206	-0.793271	-0.042489
1975	-0.299858	0.690281	-9.739553	0.037509	0.021008	-0.028010	-0.138222	-0.187673	0.614489	0.014474	0.607656	-0.792978	-0.041605
1976	-0.185035	0.878148	-9.743049	0.039127	0.023781	-0.024320	-0.137712	-0.187122	0.616289	0.014213	0.607918	-0.792829	-0.040704
1977	-0.262257	0.902658	-9.565800	0.004070	0.008210	-0.013405	-0.137454	-0.186584	0.616545	0.014160	0.608114	-0.792689	-0.040506
1978	-0.192427	0.927515	-9.372772	0.008384	-0.019165	0.003271	-0.137843	-0.185114	0.615003	0.013614	0.607888	-0.792867	-0.040608
1979	-0.116321	1.107314	-10.305674	-0.090097	0.004567	0.000895	-0.137322	-0.187258	0.616673	0.014671	0.607827	-0.792825	-0.041949
1980	-0.281999	0.970008	-10.261139	-0.709087	0.058735	0.014288	-0.138292	-0.198885	0.610876	0.024081	0.607126	-0.792505	-0.052476
1981	-0.269231	1.354704	-9.631536	-1.325301	0.037927	0.016711	-0.139401	-0.229730	0.595146	0.040670	0.606024	-0.791048	-0.072967
1982	-0.053626	2.133152	-10.055469	-1.646454	0.063290	0.035325	-0.141997	-0.270734	0.571691	0.061464	0.603486	-0.788914	-0.098195
1983	-0.169788	2.739331	-10.009646	-1.846602	0.057642	0.060126	-0.143008	-0.312332	0.544486	0.084631	0.599937	-0.785442	-0.126468
1984	-0.320334	2.993722	-9.400198	-2.203836	0.029825	0.080484	-0.146043	-0.360577	0.510076	0.111325	0.593523	-0.780741	-0.160562
1985	-0.022962	4.349484	-9.188783	-3.169159	0.001433	0.090349	-0.148156	-0.419533	0.455805	0.148874	0.583847	-0.770133	-0.209414
1986	-0.250479	5.603484	-8.179579	-4.102850	0.020492	0.111350	-0.150804	-0.496079	0.365314	0.196607	0.567588	-0.752073	-0.271248
1987	-0.227528	6.897986	-7.431508	-4.480169	0.073167	0.153586	-0.156004	-0.561741	0.256030	0.248335	0.545812	-0.726357	-0.335894
1988	-0.054098	8.012852	-5.834830	-4.026497	0.066210	0.128141	-0.158840	-0.601680	0.149833	0.293011	0.522608	-0.698236	-0.391782
1989	-0.062381	8.276021	-4.851878	-3.329645	0.043178	0.144601	-0.163495	-0.617828	0.050879	0.328766	0.500231	-0.671959	-0.436066
1990	-0.104981	8.680386	-3.363194	-2.864940	0.021528	0.100805	-0.166442	-0.621338	-0.034551	0.357884	0.479373	-0.646888	-0.472923
1991	-0.057993	8.971830	-2.585759	-2.761415	-0.022286	0.095838	-0.172147	-0.613145	-0.124335	0.384342	0.457381	-0.620937	-0.507464
1992	0.075099	9.399994	-1.978428	-2.850608	-0.038869	0.088929	-0.176916	-0.595397	-0.200073	0.410054	0.433200	-0.592275	-0.541668
1993	-0.040401	9.401123	-0.877733	-2.979971	-0.035399	0.109478	-0.174836	-0.572797	-0.267616	0.435814	0.406284	-0.560278	-0.575403
1994	0.104095	9.477311	0.212038	-2.970876	-0.035437	0.113204	-0.176950	-0.535670	-0.341563	0.459953	0.377992	-0.526506	-0.606925
1995	0.048198	9.142016	2.093482	-2.934091	-0.066616	0.115277	-0.178470	-0.487876	-0.411771	0.481959	0.348304	-0.491561	-0.636214
1996	0.040310	8.800373	2.794317	-2.835683	-0.093955	0.126900	-0.188660	-0.421541	-0.482418	0.501515	0.317964	-0.456656	-0.662455
1997	0.147901	8.522674	3.835575	-2.664318	-0.082902	0.112990	-0.193050	-0.359820	-0.536487	0.518429	0.288629	-0.422321	-0.685251
1998	0.252234	7.915476	4.905786	-2.325379	-0.071724	0.079640	-0.188616	-0.309751	-0.574392	0.531711	0.262537	-0.391353	-0.703705
1999	0.451501	7.620965	5.902057	-1.920176	-0.049467	0.052135	-0.191395	-0.256305	-0.605794	0.541726	0.240756	-0.364849	-0.717951
2000	0.718054	7.364518	6.733867	-1.651613	-0.011802	0.023918	-0.191583	-0.208873	-0.629744	0.549591	0.222351	-0.341318	-0.729392
2001	0.580522	6.914701	7.535190	-1.445466	0.034954	0.026742	-0.197141	-0.161597	-0.648238	0.556417	0.206595	-0.319798	-0.738544
2002	0.604768	6.391580	7.912134	-1.458407	0.056898	0.048814	-0.195665	-0.119469	-0.662021	0.563246	0.190766	-0.297829	-0.746767
2003	0.600699	5.738452	8.277390	-1.764630	0.076720	0.082330	-0.189745	-0.079957	-0.676614	0.571324	0.171297	-0.270681	-0.755631
2004	0.565188	5.109517	8.700299	-2.341659	0.092443	0.060950	-0.187291	-0.019269	-0.691428	0.580104	0.145404	-0.234318	-0.766441
2005	0.599116	4.050881	8.652165	-2.746736	0.059201	0.103302	-0.184927	0.058975	-0.701336	0.589088	0.113616	-0.191422	-0.776804
2006	0.796641	3.057125	8.486451	-2.994618	0.027843	0.087387	-0.186844	0.158067	-0.704885	0.596277	0.078250	-0.144641	-0.785754
2007	0.628015	2.025793	8.801661	-2.875729	-0.014131	0.088093	-0.187080	0.249145	-0.699944	0.601148	0.043198	-0.099455	-0.791747
2008	0.280431	1.127515	9.436312	-2.726315	-0.008576	0.096247	-0.181699	0.327438	-0.687965	0.604119	0.010037	-0.056520	-0.794824
2009	0.526266	0.148776	10.116179	-2.283081	0.021245	0.144640	-0.180517	0.400889	-0.666546	0.606292	-0.017573	-0.019806	-0.794801
2010	0.501960	-0.286492	10.885158	-1.310604	0.036767	0.108945	-0.178061	0.452741	-0.649271	0.607386	-0.032952	0.001379	-0.793722
2011	0.522876	-0.638284	10.712396	0.310986	-0.025502	0.083126	-0.180512	0.467944	-0.639707	0.608931	-0.029789	-0.003638	-0.792656
2012	0.311016	-0.196752	10.505381	1.359415	-0.085618	0.078350	-0.183098	0.440944	-0.649623	0.610766	-0.014629	-0.026306	-0.791238
2013	0.505065	0.544981	9.910307	1.703879	-0.100742	0.060716	-0.183117	0.398632	-0.666269	0.611858	0.004366	-0.054293	-0.789090
2014	0.713830	1.239103	9.453923	1.371188	-0.113941	0.014732	-0.186663	0.352233	-0.678119	0.611623	0.019285	-0.077431	-0.787115
2015	0.605992	1.614326	9.494184	0.411810	-0.025511	-0.017050	-0.187709	0.327000	-0.684566	0.611171	0.023766	-0.084092	-0.786660
2016	0.760166	1.641422	9.589616	-0.530168	0.047526	-0.010856	-0.188842	0.319314	-0.686880	0.611298	0.018010	-0.075293	-0.787605
2017	1.003195	1.222961	9.490002	-0.780281	0.037239	-0.010230	-0.188051	0.342669	-0.680045	0.611420	0.008878	-0.062436	-0.788789
2018	1.000276	0.821222	9.498743	-0.554459	0.032971	0.014935	-0.185570	0.367748	-0.673867	0.611768	0.002560	-0.053417	-0.789228
2019	1.145394	0.736184	9.873358	-0.269055	0.032401	0.031153	-0.184190	0.378398	-0.671038	0.612296	-0.000476	-0.048704	-0.789127
2020	1.097896	0.589723	9.986077	-0.165644	0.039804	0.029823	-0.183698	0.384064	-0.669493	0.612811	-0.001944	-0.045734	-0.788902
2021	0.971761	0.755565	10.013629	-0.335656	0.046937	0.039090	-0.183331	0.389453	-0.668720	0.613419	-0.005596	-0.039820	-0.788734
2022	0.812913	0.691944	9.792824	-0.505706	0.052270	0.055755	-0.181966	0.401603	-0.664085	0.614262	-0.011058	-0.031326	-0.788402
2023	0.645620	0.363805	9.601956	-0.533712	0.035717	0.048308	-0.179889	0.419212	-0.660863	0.614857	-0.017321	-0.022440	-0.788129
2024	0.741158	0.041551	9.581527	-0.256867	0.052459	0.040475	-0.177094	0.430821	-0.655079	0.615438	-0.019709	-0.017863	-0.787737
2025	0.870444	-0.259687	10.058578	0.055280	0.050907	0.023614	-0.175404	0.432684	-0.655478	0.615801	-0.018488	-0.018090	-0.787477
2026	0.923834	-0.323635	10.322217	0.202723	0.007136	0.004127	-0.174993	0.429965	-0.657545	0.615955	-0.015919	-0.021325	-0.787332
2027	0.907799	-0.010007	9.884802	0.123826	0.007028	-0.018433	-0.174967	0.424566	-0.658708	0.615639	-0.014550	-0.023203	-0.787552
2028	0.815535	0.113649	9.516022	0.080094	0.052612	-0.050108	-0.174429	0.421720	-0.659874	0.614912	-0.012750	-0.023962	-0.788129
2029	0.892240	0.205145	9.494018	0.101034	0.080062	-0.051892	-0.172584	0.417918	-0.660922	0.614072	-0.010510	-0.024617	-0.788796
2030	0.914337	0.123652	9.569892	0.172894	0.072826	-0.051513	-0.172041	0.414260	-0.662475	0.613343	-0.007251	-0.026592	-0.789336
2031	0.863771	0.119412	9.766189	0.125776	0.067250	-0.059130	-0.171228	0.410044	-0.665577	0.612357	-0.004926	-0.027818	-0.790076
2032	0.676161	0.027412	9.705540	-0.014239	0.061584	-0.061678	-0.170176	0.407342	-0.665329	0.611430	-0.004132	-0.026976	-0.790828
2033	0.526545	0.060874	9.728616	-0.112139	0.077857	-0.080665	-0.168482	0.408794	-0.666373	0.610075	-0.004547	-0.024313	-0.791957
2034	0.266602	-0.039360	9.412740	-0.098311	0.116250	-0.076964	-0.166811	0.412833	-0.664580	0.608918	-0.003908	-0.021475	-0.792933
2035	0.271612	-0.054139	10.012666	0.100038	0.134619	-0.109218	-0.164450	0.410372	-0.665631	0.607149	-0.000818	-0.021470	-0.794297
2036	0.054175	0.056963	10.266631	-0.020581	0.090541	-0.120852	-0.163274	0.410354	-0.666156	0.605283	0.000382	-0.020176	-0.795754
2037	-0.299336	0.346647	9.355263	0.047338	0.072314	-0.137109	-0.163522	0.408727	-0.667444	0.603058	0.001883	-0.020070	-0.797442
2038	0.119823	0.441463	10.104611	0.028296	0.075971	-0.131671	-0.161424	0.405872	-0.667849	0.601004	0.003448	-0.019730	-0.798995
2039	-0.005083	0.347488	10.133332	-0.098647	-0.000916	-0.114661	-0.161947	0.406013	-0.667716	0.599119	0.002035	-0.018173	-0.800451
2040	-0.083094	0.496019	9.292166	-0.085263	-0.000792	-0.092444	-0.162347	0.408577	-0.667711	0.597660	0.000993	-0.016945	-0.801570
2041	0.211988	0.297600	9.488966	0.011907	0.040507	-0.076308	-0.164442	0.408885	-0.666147	0.596403	0.001571	-0.016670	-0.802510
2042	0.332626	0.276240	9.504194	0.165933	0.070857	-0.073724	-0.162342	0.405224	-0.666295	0.595254	0.004670	-0.018616	-0.803309
2043	0.198761	0.077192	10.469893	0.159598	0.072528	-0.095915	-0.162572	0.399819	-0.668358	0.593673	0.007530	-0.020333	-0.804414
2044	0.284509	0.293682	10.411320	0.072926	0.039533	-0.103692	-0.161257	0.395236	-0.667210	0.592027	0.009032	-0.021151	-0.805590
2045	0.255033	0.403834	10.278171	0.028267	0.035812	-0.113146	-0.162021	0.393606	-0.669525	0.590161	0.009747	-0.021196	-0.806948
2046	0.230452	0.499658	10.173670	0.003867	0.004675	-0.129838	-0.162791	0.391985	-0.670809	0.588085	0.009880	-0.021308	-0.808458
2047	0.190672	0.733565	9.653303	0.068130	0.004828	-0.111062	-0.163046	0.389704	-0.670292	0.586221	0.010567	-0.022385	-0.809773
2048	0.123022	0.756781	9.446568	0.100181	0.048784	-0.092511	-0.165121	0.387567	-0.670793	0.584741	0.012529	-0.023545	-0.810782
2049	-0.107945	0.673225	9.769688	0.017156	0.050465	-0.092020	-0.164072	0.385404	-0.670415	0.583219	0.013370	-0.023274	-0.811871
2050	-0.197788	0.794471	9.398496	-0.023204	0.035788	-0.102358	-0.164331	0.386740	-0.671831	0.581599	0.013684	-0.022582	-0.813047
2051	-0.215297	0.918729	9.162441	-0.000786	0.035876	-0.083791	-0.163671	0.384845	-0.671966	0.580220	0.014106	-0.022201	-0.814035
2052	-0.110135	0.632829	9.917922	-0.014414	0.023045	-0.074602	-0.162622	0.383084	-0.671846	0.579040	0.014303	-0.021807	-0.814882
2053	-0.104339	0.946428	10.162409	-0.028545	0.013892	-0.069140	-0.163284	0.385918	-0.671968	0.577903	0.014060	-0.021241	-0.815708
2054	0.064891	0.824866	9.691815	0.027302	-0.018858	-0.055868	-0.164584	0.384724	-0.671701	0.576996	0.014047	-0.022018	-0.816329
2055	0.128428	0.647287	9.785932	-0.002353	0.010355	-0.056054	-0.164321	0.384447	-0.672089	0.576059	0.014051	-0.021942	-0.816993
2056	0.158648	0.383456	10.003345	-0.011611	0.013947	-0.070861	-0.165619	0.383650	-0.672466	0.574931	0.014131	-0.021701	-0.817792
2057	0.250182	0.403249	10.110093	-0.021211	0.023082	-0.070922	-0.165887	0.385272	-0.672206	0.573754	0.014123	-0.021171	-0.818632
2058	0.169645	0.115529	10.441355	-0.127716	0.017441	-0.071446	-0.165111	0.385676	-0.671309	0.572647	0.012928	-0.018988	-0.819480
2059	0.058352	0.181093	9.980370	-0.168218	0.024728	-0.070742	-0.164869	0.389185	-0.670278	0.571506	0.011254	-0.016021	-0.820364
2060	0.052455	0.386148	9.445513	-0.077597	0.050476	-0.063866	-0.165672	0.393513	-0.669367	0.570513	0.011169	-0.014285	-0.821088
2061	0.193261	0.190168	9.741721	-0.016296	0.083483	-0.046983	-0.164372	0.393907	-0.668991	0.569735	0.012184	-0.013151	-0.821633
2062	0.140521	0.145827	10.172669	-0.021398	0.063345	-0.041445	-0.163066	0.394824	-0.670032	0.569098	0.012946	-0.012196	-0.822077
2063	0.023953	0.326001	10.164507	-0.126725	0.023061	-0.018857	-0.162823	0.397263	-0.668357	0.568789	0.011699	-0.009944	-0.822340
2064	-0.180616	-0.251498	10.250512	-0.150693	0.006490	-0.038315	-0.162845	0.401852	-0.667324	0.568217	0.010053	-0.007511	-0.822783
2065	-0.176184	-0.174977	10.112407	-0.026117	0.008368	-0.076450	-0.164166	0.404574	-0.666023	0.566943	0.009719	-0.007040	-0.823670
2066	-0.154814	0.381402	9.585132	0.045028	0.001220	-0.062255	-0.164676	0.403220	-0.667308	0.565934	0.010212	-0.007884	-0.824350
2067	-0.152632	-0.085804	9.441780	0.045091	-0.006048	-0.046530	-0.166755	0.402562	-0.668066	0.565143	0.010452	-0.008750	-0.824880
2068	-0.109434	-0.047445	9.377913	0.083651	0.010429	-0.057435	-0.165437	0.399176	-0.668464	0.564204	0.011533	-0.010128	-0.825493
2069	-0.147813	-0.067508	9.864543	0.101350	0.019541	-0.059211	-0.166328	0.395535	-0.670006	0.563202	0.012835	-0.011613	-0.826138
2070	-0.177189	0.026180	9.841579	0.049009	0.001148	-0.081603	-0.167628	0.394205	-0.669738	0.561865	0.013378	-0.012517	-0.827026
2071	0.164464	0.155902	9.587350	0.019301	0.017585	-0.102072	-0.169176	0.391517	-0.670887	0.560172	0.013730	-0.012652	-0.828166
2072	0.111896	0.078125	10.089841	-0.013775	0.004722	-0.096687	-0.169705	0.392340	-0.669980	0.558600	0.013631	-0.012473	-0.829232
2073	-0.380068	0.094555	9.552604	-0.003352	0.000998	-0.115100	-0.172180	0.391961	-0.670219	0.556696	0.013459	-0.012403	-0.830515
2074	-0.217894	0.447071	9.126998	0.132730	0.010378	-0.102433	-0.171647	0.388858	-0.670224	0.554984	0.015087	-0.014592	-0.831596
2075	-0.053561	0.381713	9.617286	0.181780	0.006817	-0.080949	-0.172661	0.384000	-0.672281	0.553589	0.017071	-0.017548	-0.832430
2076	0.062663	0.281541	9.804193	0.071596	-0.007911	-0.075940	-0.175500	0.378762	-0.674065	0.552320	0.017710	-0.018929	-0.833229
2077	0.283962	0.388176	9.903767	0.013557	-0.020668	-0.046679	-0.175496	0.377283	-0.673808	0.551529	0.017349	-0.019410	-0.833750
2078	0.475836	0.595454	9.903664	0.054309	0.011461	-0.020684	-0.177051	0.375276	-0.674184	0.551193	0.018098	-0.020310	-0.833934
2079	0.457695	0.354959	9.938527	0.084868	0.021593	0.000692	-0.176654	0.374860	-0.674960	0.551159	0.019181	-0.021561	-0.833901
2080	-0.012323	0.347317	10.087656	0.044506	0.052559	0.006881	-0.174807	0.370651	-0.676266	0.551303	0.020495	-0.021854	-0.833767
2081	-0.405432	0.372134	9.834700	-0.029126	0.072527	-0.000920	-0.175455	0.372523	-0.678323	0.551320	0.021182	-0.020626	-0.833770
2082	-0.518286	0.790843	9.930731	-0.151849	0.043132	-0.000599	-0.174176	0.376032	-0.676140	0.551413	0.020177	-0.017745	-0.833800
2083	-0.557714	0.971139	9.913689	-0.240447	-0.013591	0.014719	-0.174585	0.378881	-0.674588	0.551749	0.017130	-0.013948	-0.833717
2084	-0.302434	1.019329	9.787128	-0.194286	-0.051817	0.039017	-0.173055	0.385882	-0.673050	0.552473	0.014062	-0.011420	-0.833334
2085	-0.156703	0.788642	9.780453	-0.043826	-0.038782	0.061925	-0.176064	0.388745	-0.673025	0.553515	0.012777	-0.011217	-0.832666
2086	-0.103531	0.757259	9.718100	-0.003669	-0.025907	0.071342	-0.175425	0.391302	-0.672513	0.554723	0.012240	-0.011588	-0.831865
2087	-0.133649	1.002057	9.562829	-0.079080	0.025168	0.057949	-0.175843	0.394702	-0.669672	0.555715	0.011648	-0.010118	-0.831230
2088	-0.084746	0.868420	9.851853	-0.128020	0.055276	0.065043	-0.174672	0.396566	-0.670454	0.556858	0.011082	-0.007518	-0.830500
2089	-0.054790	0.652024	9.870701	-0.094615	0.045259	0.065239	-0.172600	0.399243	-0.669825	0.557968	0.010663	-0.005595	-0.829775
2090	-0.111420	0.397247	9.972215	-0.022781	0.019766	0.080417	-0.171310	0.402465	-0.669447	0.559336	0.010680	-0.005141	-0.828857
2091	0.026190	0.364647	10.208276	-0.023445	-0.007664	0.074923	-0.172633	0.405191	-0.667631	0.560579	0.010179	-0.005004	-0.828023
2092	-0.043185	0.227839	9.639228	-0.013941	-0.022247	0.075004	-0.171851	0.406654	-0.668668	0.561846	0.009599	-0.005166	-0.827170
2093	0.078228	0.024561	9.219851	0.029874	0.016198	0.062266	-0.172760	0.405320	-0.668403	0.562869	0.010087	-0.005642	-0.826466
2094	0.271899	-0.137827	9.459414	-0.001234	0.043529	0.038083	-0.171064	0.405298	-0.668674	0.563527	0.010740	-0.005267	-0.826011
2095	0.587845	-0.155352	9.778963	-0.095531	0.045257	0.030229	-0.168988	0.407700	-0.668561	0.564031	0.010262	-0.003346	-0.825683
2096	0.659018	-0.403910	10.217805	-0.107273	0.028721	0.011747	-0.169142	0.411492	-0.666624	0.564275	0.009479	-0.001381	-0.825531
2097	0.326063	-0.341783	10.287580	-0.117512	0.010303	-0.017825	-0.168768	0.414997	-0.665852	0.563967	0.008133	0.000514	-0.825757
2098	0.156273	-0.144293	9.746286	-0.084025	0.006559	-0.073956	-0.169829	0.418654	-0.665069	0.562787	0.007246	0.001860	-0.826568
2099	-0.087328	-0.123543	9.624287	-0.078465	0.002782	-0.113616	-0.169848	0.420832	-0.662747	0.560885	0.006207	0.003044	-0.827865
2100	-0.253332	-0.190980	9.698603	-0.083328	0.003571	-0.148716	-0.171679	0.422066	-0.662603	0.558460	0.005275	0.004354	-0.829503
2101	-0.473585	-0.503271	9.961007	-0.084081	-0.004904	-0.224380	-0.174028	0.423034	-0.662713	0.554724	0.004050	0.005590	-0.832006
2102	-0.349597	-0.209100	10.083906	-0.120319	-0.001438	-0.289182	-0.177825	0.423776	-0.660104	0.549943	0.002610	0.007472	-0.835165
2103	-0.152437	-0.113583	9.760639	-0.114250	-0.016019	-0.296506	-0.178889	0.427440	-0.658547	0.544980	0.000868	0.009103	-0.838399
2104	-0.109108	-0.106828	9.600315	0.003891	-0.028671	-0.297730	-0.182534	0.426133	-0.658647	0.540020	0.000326	0.008604	-0.841608
2105	-0.174389	-0.055565	9.854861	-0.085522	-0.014129	-0.280679	-0.185916	0.425087	-0.659265	0.535286	-0.001050	0.009775	-0.844614
2106	-0.411543	-0.376241	9.785742	-0.087160	0.003197	-0.281629	-0.189315	0.425411	-0.657562	0.530552	-0.002036	0.011150	-0.847577
2107	-0.397875	-0.210405	9.730587	0.040395	0.031701	-0.271805	-0.192958	0.423834	-0.657791	0.525943	-0.001276	0.010694	-0.850452
2108	-0.836416	-0.259909	9.579379	-0.001799	0.038936	-0.262814	-0.193606	0.422095	-0.657272	0.521494	-0.000741	0.011003	-0.853184
2109	-0.174095	-0.622985	9.954922	-0.069921	0.071885	-0.240099	-0.195171	0.422115	-0.657001	0.517403	-0.000421	0.012880	-0.855645
2110	-0.836601	-1.199709	10.533537	-0.152566	0.011333	-0.237660	-0.195955	0.422528	-0.656995	0.513361	-0.001920	0.015481	-0.858031
2111	-0.486526	-0.815226	10.201346	-0.263954	-0.001517	-0.243742	-0.198716	0.427283	-0.655939	0.509211	-0.004839	0.019990	-0.860396
2112	-0.886361	-0.893548	10.042894	-0.061328	-0.001244	-0.203965	-0.201212	0.431093	-0.654886	0.505730	-0.005621	0.020889	-0.862420
2113	-0.627471	-0.608760	9.454019	0.139054	0.021141	-0.145762	-0.202640	0.429225	-0.654747	0.503298	-0.003988	0.018738	-0.863901
2114	-0.004430	-0.809719	10.124311	0.106001	-0.015343	-0.118160	-0.204173	0.423031	-0.656284	0.501305	-0.003286	0.016620	-0.865105
2115	0.055404	-1.202062	10.733855	-0.092593	-0.097964	-0.161477	-0.207040	0.422527	-0.656004	0.498611	-0.006062	0.017301	-0.866632
2116	0.131664	-0.025411	10.052568	-0.049115	-0.109873	-0.222196	-0.212243	0.420155	-0.656608	0.494822	-0.008589	0.016907	-0.868787
2117	0.139610	0.309467	9.483656	0.015042	-0.052140	-0.207203	-0.216796	0.418049	-0.656830	0.491302	-0.009518	0.016118	-0.870788
2118	0.057969	0.226287	9.126476	0.025353	0.010037	-0.205396	-0.219545	0.418235	-0.654746	0.487760	-0.009217	0.015614	-0.872790
2119	-0.194008	0.495352	9.161503	0.014588	0.084932	-0.205590	-0.220957	0.414600	-0.656283	0.484198	-0.007742	0.016128	-0.874776
2120	-0.521267	0.390556	9.661052	-0.093766	0.088387	-0.204312	-0.220568	0.416069	-0.657059	0.480613	-0.007227	0.018471	-0.876709
2121	-0.213663	-0.395557	10.353799	-0.106946	0.042649	-0.207957	-0.221082	0.414321	-0.657314	0.476988	-0.007644	0.020693	-0.878633
2122	-0.377289	-0.453136	10.495485	0.001793	-0.015775	-0.213782	-0.223429	0.414617	-0.657295	0.473275	-0.008052	0.020357	-0.880643
2123	-0.326587	0.004700	9.969625	0.074257	-0.050284	-0.164421	-0.226885	0.413411	-0.656484	0.470470	-0.008343	0.018510	-0.882182
2124	-0.377506	-0.442900	9.962873	0.118606	-0.101274	-0.103187	-0.230521	0.410213	-0.657102	0.468746	-0.009112	0.015326	-0.883153
2125	-0.371229	-0.753478	9.891366	0.020480	-0.097664	-0.079678	-0.233240	0.406729	-0.658242	0.467442	-0.010695	0.014024	-0.883848
2126	-0.052858	-0.796945	9.658493	-0.078620	-0.079394	-0.065425	-0.238315	0.403823	-0.658203	0.466323	-0.012913	0.014537	-0.884401
2127	0.202718	-0.806068	9.655950	-0.024534	-0.051832	-0.046725	-0.240811	0.406428	-0.656376	0.465578	-0.014108	0.014487	-0.884776
2128	0.218871	-0.162816	9.209055	0.078766	-0.013214	-0.016755	-0.242376	0.406314	-0.656106	0.465346	-0.013674	0.012846	-0.884930
2129	0.487185	0.188593	9.101271	0.164607	0.038254	0.038969	-0.242091	0.401448	-0.657400	0.466128	-0.011502	0.010271	-0.884583
2130	0.664198	-0.016914	9.404884	0.194132	0.076785	0.083371	-0.240493	0.397086	-0.660767	0.467661	-0.008377	0.007451	-0.883837
2131	0.691969	-0.244777	10.292479	0.093052	0.080265	0.082855	-0.236288	0.392161	-0.663640	0.469168	-0.006155	0.006503	-0.883063
2132	0.499791	-0.363457	10.874706	-0.058925	0.043464	0.080288	-0.235245	0.392417	-0.663777	0.470605	-0.005991	0.007841	-0.882289
2133	0.180020	-0.058136	10.295118	-0.051192	-0.004108	0.058231	-0.233568	0.395778	-0.662628	0.471660	-0.006632	0.008629	-0.881713
2134	-0.057624	0.208521	9.617341	0.180579	0.016202	0.031672	-0.234071	0.393206	-0.664431	0.472274	-0.004698	0.005481	-0.881422
2135	-0.239137	-0.152903	9.560171	0.170417	0.028906	0.011309	-0.234050	0.389151	-0.665722	0.472518	-0.002658	0.002662	-0.881313
2136	-0.141795	-0.350318	9.462297	0.032754	0.024976	-0.044741	-0.232980	0.385075	-0.668053	0.471764	-0.001971	0.002197	-0.881720
2137	-0.174723	-0.518337	9.594053	-0.005133	0.025705	-0.094765	-0.233494	0.384398	-0.668952	0.470132	-0.001646	0.002467	-0.882591
2138	0.059732	-0.132362	9.764878	0.042268	-0.000778	-0.117568	-0.233352	0.382233	-0.669728	0.468094	-0.001329	0.001589	-0.883676
2139	0.077779	0.132586	9.845573	0.078641	0.008471	-0.090648	-0.233600	0.380072	-0.670630	0.466531	-0.000526	0.000207	-0.884504
2140	-0.195834	-0.128280	9.700141	0.066283	0.036788	-0.077830	-0.233443	0.376007	-0.672825	0.465190	0.000682	-0.000743	-0.885210
2141	-0.178928	0.361456	9.385520	-0.007698	0.048635	-0.072705	-0.233708	0.374948	-0.671276	0.463943	0.001406	-0.000223	-0.885864
2142	-0.130354	0.294978	9.615475	-0.120013	0.054088	-0.032672	-0.232273	0.375867	-0.672060	0.463400	0.001189	0.002286	-0.886145
2143	-0.147645	-0.118165	9.815949	-0.058443	0.028551	-0.028612	-0.231628	0.378547	-0.672709	0.462933	0.001093	0.003514	-0.886386
2144	0.025273	0.037623	10.247010	0.032655	0.019518	-0.024451	-0.230452	0.379065	-0.673492	0.462539	0.001678	0.002996	-0.886592
2145	0.131159	0.086776	10.488723	-0.019204	-0.006960	0.008550	-0.229934	0.379334	-0.672980	0.462728	0.001312	0.003184	-0.886494
2146	0.173948	0.201278	10.178682	0.039257	-0.027876	0.012570	-0.232150	0.379089	-0.672963	0.462988	0.001121	0.002109	-0.886361
2147	0.100474	0.441424	10.094952	0.046082	-0.038832	0.014453	-0.234878	0.376960	-0.673458	0.463274	0.000790	0.000811	-0.886214
2148	-0.064162	0.579680	9.816914	0.001990	-0.051640	0.029006	-0.234608	0.375334	-0.674105	0.463823	-0.000168	0.000177	-0.885928
2149	-0.156913	0.804218	9.401536	0.042013	-0.040625	0.022722	-0.236697	0.375764	-0.673830	0.464251	-0.000549	-0.001105	-0.885703
2150	-0.218513	0.578088	9.440996	-0.024391	-0.021523	0.021442	-0.237088	0.375367	-0.673570	0.464668	-0.001219	-0.000992	-0.885483
2151	-0.184740	0.583846	9.698230	-0.044284	0.008554	0.002834	-0.236705	0.377518	-0.673572	0.464743	-0.001506	-0.000312	-0.885444
2152	-0.082302	0.339202	9.856579	-0.014962	0.012181	-0.021004	-0.236446	0.378321	-0.673831	0.464426	-0.001491	-0.000055	-0.885611
2153	0.109764	0.502928	9.783855	0.028915	0.019520	-0.042942	-0.236959	0.377909	-0.675117	0.463689	-0.000896	-0.000594	-0.885998
2154	0.282537	0.674318	9.852681	0.081260	0.015978	-0.029753	-0.237863	0.375762	-0.675368	0.463215	0.000079	-0.002007	-0.886244
2155	0.079986	0.680757	9.742866	0.103712	0.025179	-0.006589	-0.237847	0.373057	-0.676401	0.463114	0.001468	-0.003864	-0.886289
2156	-0.055557	0.795966	9.743217	0.138576	0.028871	0.000032	-0.237956	0.369271	-0.677949	0.463161	0.003201	-0.006173	-0.886247
2157	-0.049886	0.625963	9.976119	0.114186	0.021533	0.007308	-0.237797	0.364935	-0.680274	0.463299	0.004634	-0.008278	-0.886151
2158	0.054769	0.427454	10.257553	0.034262	-0.003329	-0.028117	-0.236368	0.365463	-0.679769	0.462862	0.004835	-0.009034	-0.886371
2159	0.211128	0.489576	10.041452	0.018430	-0.011534	-0.029102	-0.236760	0.365470	-0.679508	0.462354	0.004796	-0.009760	-0.886629
2160	0.366197	0.295078	9.356071	0.072361	0.017885	-0.011316	-0.236754	0.363587	-0.679251	0.462204	0.005722	-0.010997	-0.886687
2161	0.434498	0.116441	9.138172	0.044523	0.047076	-0.029946	-0.237775	0.361681	-0.682338	0.461687	0.006939	-0.011651	-0.886939
2162	0.189006	0.050041	9.562213	-0.120693	0.065087	-0.038205	-0.235959	0.363552	-0.681836	0.461080	0.006926	-0.009024	-0.887286
2163	-0.259001	-0.027590	9.633754	-0.182453	0.059370	-0.075439	-0.234540	0.367846	-0.681975	0.459787	0.006271	-0.005508	-0.887990
2164	-0.142823	-0.112908	9.943287	-0.090942	0.068520	-0.107286	-0.232342	0.372137	-0.681474	0.457974	0.006601	-0.003369	-0.888935
2165	-0.124875	-0.338952	9.961887	-0.062254	0.018159	-0.155965	-0.233391	0.372962	-0.680950	0.455227	0.006321	-0.002320	-0.890350
2166	-0.108482	-0.237945	9.941854	-0.141764	-0.013952	-0.172934	-0.232372	0.377812	-0.679795	0.452255	0.004727	-0.000020	-0.891876
2167	-0.183988	-0.079761	9.811348	-0.174271	0.002452	-0.177748	-0.233954	0.381073	-0.678750	0.449118	0.003151	0.002907	-0.893462
2168	-0.181766	-0.041393	9.773501	-0.144696	0.028109	-0.165641	-0.234490	0.383380	-0.677584	0.446243	0.002280	0.005636	-0.894891
2169	-0.254024	-0.050851	9.863908	-0.105311	0.068343	-0.167353	-0.234494	0.384458	-0.677583	0.443267	0.002509	0.007930	-0.896351
2170	-0.340306	-0.156852	9.871218	-0.032527	0.081177	-0.177155	-0.233717	0.385530	-0.677331	0.440178	0.003583	0.009123	-0.897857
2171	-0.291664	-0.243004	9.976079	-0.020159	0.072047	-0.177996	-0.233456	0.387130	-0.678622	0.436996	0.004640	0.009942	-0.899397
2172	-0.310281	-0.377181	10.146849	-0.037071	0.024384	-0.218611	-0.234235	0.387134	-0.679132	0.433190	0.004645	0.010723	-0.901227
2173	-0.372665	-0.442529	10.068539	-0.014228	-0.013990	-0.222126	-0.234356	0.384976	-0.679518	0.429219	0.004199	0.010718	-0.903127
2174	-0.358333	-0.416166	10.030637	-0.001910	-0.028613	-0.229425	-0.237866	0.382588	-0.679749	0.425200	0.003550	0.010408	-0.905033
2175	-0.218383	-0.452719	9.812998	-0.009063	-0.008457	-0.221176	-0.240605	0.382086	-0.679212	0.421230	0.003250	0.010382	-0.906889
2176	-0.026099	-0.342538	9.559501	0.039837	-0.013841	-0.221838	-0.242941	0.379817	-0.679710	0.417329	0.003221	0.009439	-0.908701
2177	0.008026	-0.421864	9.558706	0.042318	-0.004648	-0.203377	-0.244499	0.377815	-0.679570	0.413663	0.003414	0.008522	-0.910384
2178	-0.029433	-0.644669	9.852876	-0.028190	0.009820	-0.222208	-0.244745	0.374579	-0.680085	0.409726	0.003253	0.009015	-0.912158
2179	-0.142482	-0.695175	9.923122	-0.069058	-0.014062	-0.242685	-0.249438	0.374096	-0.679790	0.405338	0.002335	0.010089	-0.914108
2180	0.013732	-0.588606	10.041292	-0.047896	-0.034162	-0.255467	-0.250737	0.373432	-0.680295	0.400760	0.001201	0.010583	-0.916121
2181	0.004522	-0.690510	9.794941	0.007379	-0.037784	-0.271786	-0.255430	0.372146	-0.679485	0.395821	0.000441	0.010091	-0.918272
2182	0.067055	-0.661677	9.747922	0.051494	-0.021375	-0.312194	-0.258025	0.366934	-0.678177	0.390160	0.000323	0.008863	-0.920704
2183	0.115130	-0.632742	9.739175	0.023745	-0.008677	-0.341886	-0.261786	0.363325	-0.679567	0.383896	0.000198	0.008324	-0.923339
2184	-0.039098	-0.642496	9.790407	-0.015236	-0.011591	-0.382693	-0.264769	0.360385	-0.680576	0.376890	-0.000269	0.008402	-0.926220
2185	-0.125820	-0.657222	9.755786	0.014133	-0.005303	-0.434238	-0.269450	0.356133	-0.679896	0.368875	-0.000433	0.008094	-0.929444
2186	-0.169920	-1.018261	9.731109	0.059378	-0.014509	-0.475509	-0.273591	0.349833	-0.681413	0.360086	-0.000415	0.006765	-0.932894
2187	-0.024405	-1.195396	9.907608	0.029592	-0.020191	-0.543010	-0.279825	0.341697	-0.680207	0.349983	-0.000767	0.006124	-0.936736
2188	-0.072964	-1.128638	9.759270	-0.015549	-0.022185	-0.591229	-0.284359	0.335137	-0.681205	0.338937	-0.001440	0.006139	-0.940788
2189	-0.210574	-1.101260	9.403117	-0.095690	0.001345	-0.650739	-0.289947	0.329680	-0.680905	0.326713	-0.002271	0.008058	-0.945086
2190	-0.321886	-0.999370	9.715553	-0.219483	0.001054	-0.697523	-0.295552	0.325862	-0.678283	0.313533	-0.003876	0.012071	-0.949493
2191	-0.435208	-0.479417	9.870609	-0.261708	-0.011811	-0.699594	-0.301013	0.322149	-0.678499	0.300253	-0.006031	0.017079	-0.953688
2192	-0.301313	-0.264102	9.440414	-0.082022	0.015943	-0.665503	-0.305440	0.316704	-0.675629	0.287567	-0.006527	0.018550	-0.957559
2193	-0.190309	-0.282722	9.558806	0.005429	0.030702	-0.652159	-0.310238	0.311089	-0.676754	0.275100	-0.006263	0.018692	-0.961214
2194	-0.147186	-0.198602	10.213284	-0.080540	0.053509	-0.615724	-0.313212	0.303852	-0.676347	0.263265	-0.005991	0.020351	-0.964490
2195	-0.109706	0.032465	10.224075	-0.132101	0.056376	-0.547705	-0.316065	0.299039	-0.675811	0.252698	-0.005930	0.023250	-0.967248
2196	-0.023042	0.061814	10.314109	-0.094093	0.020017	-0.488391	-0.319939	0.290985	-0.677331	0.243266	-0.006331	0.025009	-0.969616
2197	0.072918	0.165889	10.441282	0.017593	-0.023617	-0.446230	-0.322526	0.284556	-0.676539	0.234666	-0.007035	0.024556	-0.971740
2198	-0.076317	0.104356	10.122180	0.076567	-0.050845	-0.396975	-0.324730	0.278939	-0.674848	0.227045	-0.007947	0.022671	-0.973588
2199	-0.312843	0.156233	9.952676	0.037470	-0.012416	-0.354789	-0.328079	0.270871	-0.677146	0.220188	-0.008272	0.021838	-0.975178
2200	-0.365642	-0.407140	9.860271	0.020279	0.040535	-0.366006	-0.329367	0.265238	-0.676107	0.213093	-0.007641	0.021460	-0.976766
2201	-0.403389	-0.575129	10.003983	0.024451	0.051347	-0.421371	-0.330882	0.254862	-0.678162	0.204883	-0.006783	0.021154	-0.978534
2202	-0.213883	-0.388022	9.734735	0.101622	0.022161	-0.450466	-0.331895	0.246122	-0.677642	0.196127	-0.006214	0.019095	-0.980373
2203	-0.078668	-0.441302	9.552824	0.101701	0.013945	-0.459671	-0.333815	0.238451	-0.679049	0.187160	-0.005779	0.017115	-0.982163
2204	0.074135	-0.125616	9.618686	-0.092093	0.031171	-0.440386	-0.332214	0.229135	-0.679324	0.178547	-0.005755	0.018892	-0.983733
2205	0.117521	-0.117777	9.775224	-0.313833	0.007258	-0.402711	-0.333534	0.231053	-0.677636	0.170621	-0.006953	0.025038	-0.984994
2206	0.094874	-0.433586	9.597758	-0.305338	0.038430	-0.369476	-0.335616	0.230802	-0.678135	0.163338	-0.007517	0.031036	-0.986053
2207	-0.127011	-0.407143	9.720877	-0.244264	0.040336	-0.348877	-0.336150	0.233774	-0.677872	0.156435	-0.007802	0.035911	-0.987004
2208	-0.154341	-0.743933	9.742302	-0.154857	0.034959	-0.341018	-0.335645	0.237277	-0.677230	0.149764	-0.007939	0.038929	-0.987923
2209	-0.054205	-0.481693	10.390208	-0.211002	0.045892	-0.319186	-0.335376	0.235521	-0.677490	0.143429	-0.007972	0.043150	-0.988687
2210	-0.194826	-0.337246	9.798035	-0.302509	-0.012614	-0.295569	-0.336830	0.239319	-0.676446	0.137630	-0.009441	0.048954	-0.989228
2211	-0.109055	-1.156227	9.451301	-0.165345	-0.005202	-0.324371	-0.337355	0.239065	-0.675539	0.131230	-0.010366	0.052103	-0.989928
2212	-0.094368	-1.180822	9.988771	-0.099998	0.009356	-0.362829	-0.338263	0.237728	-0.675532	0.124132	-0.010922	0.053939	-0.990738
2213	-0.028455	-0.841105	10.097366	-0.217373	-0.005398	-0.367107	-0.338399	0.238676	-0.675144	0.116860	-0.012008	0.058101	-0.991375
2214	-0.060769	-1.149527	9.975121	-0.163161	-0.007120	-0.348357	-0.340870	0.237889	-0.675769	0.110033	-0.013036	0.061143	-0.991960
2215	-0.160660	-1.435965	9.989375	0.140044	-0.001377	-0.368047	-0.342167	0.232808	-0.673440	0.102817	-0.013239	0.058222	-0.992907
2216	0.156950	-1.315587	9.830804	0.155891	0.005962	-0.387351	-0.342896	0.219608	-0.674085	0.095269	-0.013353	0.054945	-0.993844
2217	0.260763	-1.357032	9.610359	0.136734	-0.023302	-0.398468	-0.344420	0.209650	-0.674722	0.087457	-0.014037	0.052049	-0.994709
2218	0.594386	-1.550694	9.769180	0.072180	-0.032478	-0.398761	-0.346079	0.200236	-0.674971	0.079661	-0.015073	0.050356	-0.995435
2219	0.728746	-1.420931	9.647435	0.010479	-0.001367	-0.369588	-0.348403	0.192729	-0.673924	0.072354	-0.015536	0.050039	-0.996002
2220	0.937522	-1.223603	9.541735	0.097588	0.025342	-0.342425	-0.347063	0.185155	-0.675486	0.065609	-0.015334	0.047939	-0.996575
2221	0.807425	-1.248566	9.352943	0.279183	0.072234	-0.307432	-0.347408	0.173568	-0.676004	0.059542	-0.013949	0.042396	-0.997228
2222	0.597600	-0.725014	9.209506	0.238115	0.108834	-0.268044	-0.343301	0.158551	-0.677849	0.054229	-0.011825	0.037617	-0.997750
2223	0.357019	-0.826383	9.253846	0.083772	0.137948	-0.238421	-0.341835	0.151654	-0.678895	0.049429	-0.009306	0.036055	-0.998083
2224	0.183317	-0.776859	9.766595	-0.161376	0.144980	-0.219384	-0.336989	0.148883	-0.681127	0.044967	-0.006834	0.039295	-0.998192
2225	0.003774	-1.028642	10.111839	-0.320467	0.115522	-0.212760	-0.332824	0.152595	-0.682448	0.040626	-0.005127	0.045791	-0.998111
2226	-0.035519	-1.384712	10.130483	-0.216669	0.097270	-0.241723	-0.329434	0.155499	-0.684666	0.035747	-0.003688	0.050087	-0.998098
2227	0.119516	-1.551029	9.947170	0.030518	0.108458	-0.273697	-0.325242	0.152738	-0.686635	0.030221	-0.001919	0.049594	-0.998310
2228	-0.131658	-1.445004	10.143142	0.198814	0.077464	-0.294963	-0.321951	0.144885	-0.686922	0.024327	-0.000650	0.045578	-0.998664
2229	-0.337608	-0.754645	9.522132	0.163162	0.035340	-0.307993	-0.319637	0.133153	-0.689007	0.018190	-0.000275	0.042397	-0.998935
2230	-0.480981	-0.530159	9.120682	-0.003425	0.057094	-0.312573	-0.319609	0.126277	-0.689397	0.011944	0.000493	0.042404	-0.999029
2231	-0.057652	-0.845035	8.956993	-0.218931	0.075289	-0.280435	-0.315685	0.121930	-0.688527	0.006323	0.001593	0.046850	-0.998881
2232	-0.007553	-0.211115	9.278397	-0.445119	0.086260	-0.180112	-0.311007	0.129401	-0.690754	0.002695	0.002985	0.055678	-0.998441
2233	-0.370055	0.001761	9.830081	-0.406599	0.027976	-0.079262	-0.307783	0.140271	-0.691549	0.001147	0.003328	0.063776	-0.997958
2234	0.070149	-0.302604	9.916333	-0.085083	-0.011598	0.013825	-0.306894	0.145790	-0.691037	0.001551	0.003002	0.065395	-0.997854
2235	-0.294909	-0.578944	10.223497	0.351239	-0.051224	0.089923	-0.307526	0.141478	-0.691808	0.003431	0.002006	0.058277	-0.998293
2236	-0.347703	-0.632169	10.167050	0.476899	-0.032718	0.127447	-0.306166	0.126908	-0.692083	0.006154	0.001422	0.048668	-0.998795
2237	-0.165036	-0.532001	9.805305	0.015138	0.014419	0.150883	-0.306931	0.121532	-0.691564	0.009191	0.001771	0.048223	-0.998793
2238	-0.145716	-0.541799	9.742939	-0.377143	-0.000588	0.164611	-0.306423	0.125166	-0.691437	0.012389	0.001751	0.055670	-0.998371
2239	-0.166306	-0.280812	9.391154	-0.267175	-0.004084	0.169779	-0.305810	0.136336	-0.692082	0.015830	0.001711	0.060813	-0.998022
2240	-0.008395	-1.037531	9.622051	0.094150	-0.023839	0.155990	-0.305828	0.139181	-0.690533	0.019292	0.001333	0.058841	-0.998080
2241	-0.082769	-0.594240	9.848407	0.357719	-0.036433	0.130553	-0.308942	0.136509	-0.691799	0.021967	0.000815	0.051474	-0.998432
2242	-0.059609	-0.391925	9.901868	0.312027	-0.024580	0.137677	-0.308390	0.127081	-0.690776	0.024952	0.000490	0.045149	-0.998668
2243	-0.009108	-0.362698	9.977160	0.130814	0.003557	0.137639	-0.308745	0.116448	-0.690004	0.027730	0.000667	0.042287	-0.998720
2244	0.136291	0.004738	10.406133	0.088462	0.025513	0.165983	-0.307960	0.115765	-0.690011	0.031050	0.001261	0.040450	-0.998698
2245	0.209680	0.288799	10.415602	0.187850	0.036665	0.190453	-0.306896	0.112370	-0.691568	0.034849	0.002163	0.036392	-0.998727
2246	0.638427	0.351119	10.098829	0.373085	0.015087	0.217283	-0.305580	0.108318	-0.691065	0.039228	0.002777	0.028858	-0.998810
2247	0.332365	0.315602	9.740222	0.363021	0.020613	0.245827	-0.306590	0.099436	-0.691061	0.044129	0.003473	0.021215	-0.998794
2248	0.192315	0.347655	9.345706	0.331054	0.073648	0.266807	-0.306294	0.089601	-0.690681	0.049441	0.005244	0.014565	-0.998657
2249	0.095199	-0.002653	9.675937	0.220446	0.106309	0.236673	-0.303663	0.083642	-0.690704	0.054136	0.007494	0.009824	-0.998457
2250	-0.135301	0.317375	9.827096	0.143452	0.106138	0.217799	-0.302343	0.081456	-0.692263	0.058480	0.009707	0.006957	-0.998217
2251	-0.079912	-0.175312	9.940722	0.016267	0.094953	0.189511	-0.299465	0.081139	-0.693834	0.062270	0.011482	0.006287	-0.997974
2252	0.126150	0.094910	10.047249	-0.083221	0.050917	0.155844	-0.298690	0.084221	-0.694613	0.065430	0.012311	0.007891	-0.997750
2253	0.038175	0.334321	9.756942	-0.059046	0.016259	0.168929	-0.298703	0.087458	-0.694353	0.068835	0.012398	0.008618	-0.997514
2254	0.016408	-0.166660	9.600891	-0.015128	-0.003775	0.178437	-0.299475	0.089452	-0.697957	0.072438	0.012229	0.008785	-0.997259
2255	0.040157	-0.099985	9.386016	-0.044980	-0.006534	0.176444	-0.300926	0.091506	-0.696268	0.075991	0.011860	0.009215	-0.996995
2256	-0.196457	-0.018302	9.490569	-0.116728	-0.004842	0.169604	-0.300814	0.096357	-0.696138	0.079439	0.011514	0.011408	-0.996708
2257	-0.464939	-0.330946	9.678107	-0.158504	-0.017744	0.168492	-0.301097	0.103892	-0.697422	0.082860	0.010753	0.014106	-0.996403
2258	-0.615408	-0.106541	9.960691	-0.170787	0.003215	0.164686	-0.302156	0.107814	-0.697154	0.086215	0.010478	0.017391	-0.996070
2259	-0.608655	-0.507721	10.127954	-0.142573	-0.017764	0.175953	-0.301524	0.114936	-0.698445	0.089781	0.009776	0.019790	-0.995717
2260	-0.592738	-0.815710	10.104581	-0.052739	-0.011372	0.135807	-0.303366	0.118465	-0.697913	0.092544	0.009407	0.020704	-0.995449
2261	-0.372706	-0.444724	10.121438	0.032981	0.025274	0.119563	-0.305072	0.122517	-0.698801	0.094935	0.009878	0.019735	-0.995239
2262	-0.266924	-0.373934	10.358653	0.099515	0.007087	0.127309	-0.305330	0.121444	-0.698670	0.097494	0.010157	0.017653	-0.995028
2263	-0.382908	-0.319014	10.305533	0.099405	-0.027631	0.136584	-0.304273	0.117794	-0.698680	0.100230	0.009714	0.015269	-0.994800
2264	-0.232789	-0.471415	9.973548	-0.001954	-0.038713	0.117647	-0.306221	0.117399	-0.699954	0.102619	0.008875	0.015117	-0.994566
2265	-0.011061	-0.464144	9.860502	-0.054337	-0.004052	0.097034	-0.305452	0.119690	-0.699057	0.104587	0.008570	0.015875	-0.994352
2266	0.060437	-0.298682	9.661860	-0.041564	0.017968	0.114597	-0.308580	0.120524	-0.699934	0.106906	0.008776	0.016630	-0.994091
2267	0.038073	-0.672036	9.541198	-0.017742	0.023468	0.111036	-0.307414	0.122131	-0.699685	0.109136	0.009081	0.016741	-0.993844
2268	0.062450	-0.735032	9.396521	-0.014224	0.033527	0.106430	-0.306240	0.124658	-0.701628	0.111287	0.009652	0.016987	-0.993596
2269	-0.015756	-0.514176	9.302874	0.011918	0.050900	0.099140	-0.306496	0.125455	-0.703044	0.113265	0.010546	0.016607	-0.993370
2270	-0.088787	-0.360001	9.405169	0.022238	0.065547	0.110232	-0.304673	0.125173	-0.702285	0.115469	0.011835	0.016199	-0.993108
2271	-0.096696	-0.202451	9.752956	0.064052	0.069286	0.134422	-0.303871	0.122985	-0.704614	0.118128	0.013216	0.014823	-0.992800
2272	-0.481005	0.016152	9.882054	-0.013574	0.092104	0.180111	-0.301777	0.122145	-0.705405	0.121710	0.014967	0.015171	-0.992337
2273	-0.387736	-0.334879	9.890004	0.011013	0.109531	0.191304	-0.298122	0.123034	-0.706723	0.125497	0.017053	0.014931	-0.991835
2274	-0.244143	-0.094919	10.329174	0.119681	0.084953	0.186343	-0.296940	0.120999	-0.706862	0.129162	0.018995	0.012613	-0.991361
2275	-0.291075	-0.366971	10.298516	0.163578	0.029261	0.194047	-0.297057	0.119769	-0.708668	0.132966	0.019867	0.009147	-0.990879
2276	-0.521614	-0.555122	10.286526	0.113237	-0.005639	0.162468	-0.296649	0.114917	-0.708415	0.136174	0.019988	0.006729	-0.990460
2277	-0.633606	-0.345501	9.741139	-0.023287	-0.013163	0.126710	-0.297160	0.113832	-0.709701	0.138722	0.019514	0.006916	-0.990115
2278	-0.512902	-0.399689	9.302240	-0.116270	-0.004058	0.133621	-0.299132	0.117763	-0.709555	0.141441	0.019032	0.009060	-0.989722
2279	-0.947665	-0.196313	9.932328	-0.156680	-0.005980	0.155534	-0.298356	0.121779	-0.711236	0.144608	0.018361	0.011923	-0.989247
2280	-0.575890	-0.300854	10.099957	-0.146822	-0.043405	0.153814	-0.299935	0.125035	-0.710835	0.147737	0.017016	0.014550	-0.988773
2281	-0.598960	-0.001872	10.307964	-0.044342	-0.071671	0.141438	-0.302691	0.131251	-0.712100	0.150601	0.015390	0.015005	-0.988361
2282	-0.426422	0.193922	9.774641	-0.013220	-0.062406	0.150814	-0.304656	0.132362	-0.711052	0.153647	0.014064	0.014936	-0.987913
2283	-0.220381	-0.062067	9.369714	0.051468	-0.040327	0.158515	-0.306078	0.129945	-0.711815	0.156807	0.013358	0.013567	-0.987446
2284	-0.365044	-0.047053	9.623013	0.080502	-0.033046	0.149413	-0.307117	0.128342	-0.711550	0.159769	0.012902	0.011738	-0.987000
2285	-0.350889	0.020521	9.676900	0.021936	-0.014863	0.137087	-0.308677	0.127816	-0.712053	0.162505	0.012605	0.011028	-0.986566
2286	-0.360937	0.112434	9.826917	-0.090827	-0.009554	0.120812	-0.308423	0.129564	-0.712055	0.164936	0.012052	0.012662	-0.986149
2287	-0.428895	0.208451	9.803626	-0.083810	-0.018711	0.113472	-0.309473	0.132933	-0.713205	0.167232	0.011343	0.014011	-0.985753
2288	-0.130202	0.246629	9.538109	0.053561	-0.017592	0.110487	-0.310785	0.135104	-0.713194	0.169440	0.011111	0.012774	-0.985395
2289	-0.235544	0.097677	9.659856	0.069441	-0.024913	0.110580	-0.313389	0.133251	-0.712787	0.171643	0.010791	0.011054	-0.985038
2290	-0.105416	0.107498	9.642005	0.028325	-0.018547	0.107598	-0.314287	0.131359	-0.714328	0.173785	0.010451	0.010312	-0.984674
2291	-0.119652	0.059368	9.645998	-0.058389	-0.000351	0.113593	-0.315724	0.132184	-0.714317	0.176067	0.010165	0.011181	-0.984262
2292	0.000019	0.247730	9.784176	-0.091609	0.006911	0.104179	-0.316259	0.137432	-0.715600	0.178164	0.009907	0.012889	-0.983867
2293	0.115990	0.189943	9.702836	-0.002576	0.014408	0.130467	-0.316661	0.139062	-0.714693	0.180759	0.010097	0.012680	-0.983394
2294	0.117597	-0.146617	9.774942	0.043184	-0.009314	0.130751	-0.316658	0.139189	-0.715467	0.183356	0.010010	0.011672	-0.982926
2295	-0.070512	-0.137940	9.607684	0.058972	-0.005689	0.117899	-0.319256	0.137995	-0.716478	0.185692	0.010005	0.010185	-0.982504
2296	-0.253212	-0.238725	9.789392	-0.022952	-0.011367	0.092571	-0.319010	0.140428	-0.715447	0.187549	0.009622	0.010476	-0.982152
2297	-0.297121	-0.128027	9.824141	-0.080499	-0.029782	0.066459	-0.321620	0.141664	-0.716071	0.188906	0.008618	0.011662	-0.981888
2298	-0.619429	-0.280119	9.857406	-0.116930	-0.037254	0.039517	-0.322293	0.146527	-0.715547	0.189741	0.007361	0.013711	-0.981711
2299	-0.600120	-0.277017	10.049658	-0.200375	-0.026525	-0.014452	-0.325827	0.151141	-0.716291	0.189526	0.005979	0.017296	-0.981705
2300	-0.502833	-0.449281	10.271382	-0.263797	-0.037637	-0.042433	-0.326764	0.157618	-0.716409	0.188764	0.004132	0.022238	-0.981762
2301	-0.252698	-0.339098	9.984819	-0.190975	-0.054024	-0.071564	-0.330711	0.164952	-0.714956	0.187434	0.002238	0.025553	-0.981942
2302	-0.650281	0.110667	9.478540	-0.072607	-0.020969	-0.056281	-0.332808	0.168474	-0.715453	0.186384	0.001433	0.026804	-0.982110
2303	0.029088	-1.860626	8.804339	-0.171423	0.033848	-0.067810	-0.334935	0.176600	-0.713627	0.185076	0.001350	0.030106	-0.982262
2304	0.219752	-0.328470	10.003779	-0.064483	-0.050264	-0.111519	-0.336761	0.176621	-0.713613	0.182961	-0.000036	0.031091	-0.982628
2305	1.670805	0.754210	10.589387	-0.600083	-0.072216	0.037154	-0.339137	0.183393	-0.712817	0.183752	-0.003774	0.042347	-0.982053
2306	1.095227	-2.971771	9.686837	-0.543542	-0.048178	0.152011	-0.342379	0.211735	-0.711746	0.186761	-0.006681	0.052755	-0.980965
2307	-0.101517	-1.225248	9.656956	0.350424	0.065808	0.086092	-0.343160	0.210938	-0.711482	0.188447	-0.004194	0.045962	-0.980998
2308	0.415605	-0.984286	9.468331	-0.403813	0.182365	0.203924	-0.341870	0.217372	-0.713424	0.192270	-0.002042	0.054487	-0.979826
2309	-0.684418	-2.873326	9.258749	-0.167186	0.208860	0.168217	-0.335898	0.231002	-0.718109	0.195350	0.001380	0.058482	-0.978987
2310	-1.006500	-1.990552	10.809151	0.158449	0.175045	0.086785	-0.329889	0.228774	-0.718545	0.196895	0.005436	0.055961	-0.978811
2311	-1.246584	-0.691186	10.316257	-0.064307	0.035820	0.052581	-0.327504	0.224661	-0.722951	0.197922	0.005801	0.057289	-0.978525
2312	-1.121725	-0.101102	9.735210	-0.261488	-0.029042	0.119960	-0.328307	0.229526	-0.722426	0.200323	0.004247	0.062176	-0.977746
2313	-1.728864	-1.199715	9.627725	-0.418315	-0.099721	0.105463	-0.331372	0.245338	-0.721105	0.202583	0.000707	0.069859	-0.976770
2314	-0.862860	-1.838788	9.377207	0.173726	-0.087279	0.019912	-0.335568	0.249174	-0.719522	0.203206	-0.000361	0.066010	-0.976908
2315	-0.622323	-1.727778	9.337803	0.453300	-0.042269	-0.025805	-0.336950	0.236246	-0.720291	0.202803	0.000604	0.056941	-0.977562
2316	0.445666	-1.222286	9.501280	0.304659	-0.014938	-0.056118	-0.337549	0.224111	-0.721839	0.201731	0.001394	0.050823	-0.978120
2317	0.555603	-1.014697	9.639637	0.024486	-0.042638	-0.051041	-0.339226	0.218209	-0.721054	0.200814	0.000526	0.050129	-0.978346
2318	0.415702	-0.998179	9.626561	-0.122490	-0.073908	-0.058204	-0.341314	0.218903	-0.721424	0.199726	-0.001558	0.052129	-0.978463
2319	0.392657	-1.229767	9.455073	0.033599	-0.065567	-0.081409	-0.343406	0.219740	-0.720891	0.198233	-0.002923	0.051162	-0.978814
2320	0.183848	-0.915016	9.457539	0.125879	0.001282	-0.058919	-0.345733	0.214375	-0.721004	0.197128	-0.002551	0.048599	-0.979169
2321	-0.524577	-0.949843	10.237756	0.043399	0.108949	-0.030005	-0.346251	0.215445	-0.722418	0.196469	-0.000402	0.048126	-0.979328
2322	-0.766612	-0.730098	10.617835	0.010178	0.097876	-0.033873	-0.343109	0.213111	-0.723218	0.195746	0.001432	0.048211	-0.979468
2323	-0.550411	-0.589380	10.134554	0.309318	-0.004058	-0.021118	-0.342157	0.205401	-0.725164	0.195362	0.002458	0.042063	-0.979826
2324	-0.482674	-0.652888	9.815048	0.519099	-0.042112	0.006777	-0.344174	0.189772	-0.727347	0.195537	0.003575	0.031624	-0.980180
2325	-0.553957	-0.874556	9.758467	0.289655	-0.038665	0.026844	-0.344908	0.177380	-0.727734	0.196103	0.003905	0.025729	-0.980238
2326	-0.462748	-0.808484	9.328180	-0.086674	-0.022647	-0.000922	-0.347780	0.175812	-0.726035	0.195998	0.003033	0.027239	-0.980221
2327	-0.250034	-0.943967	8.982615	-0.070829	-0.000679	-0.015623	-0.349605	0.177169	-0.727181	0.195735	0.002679	0.028597	-0.980236
2328	-0.316209	-1.207387	9.376761	0.131279	-0.000631	-0.066276	-0.349202	0.173664	-0.726928	0.194409	0.003052	0.025924	-0.980573
2329	-0.205947	-1.051314	9.927260	0.016967	0.010128	-0.090877	-0.349837	0.169090	-0.726925	0.192658	0.003211	0.025656	-0.980925
2330	0.042257	-0.516342	10.042694	-0.134738	0.002703	-0.085191	-0.349967	0.169358	-0.727181	0.190790	0.002615	0.028215	-0.981222
2331	0.062866	-0.290474	9.950040	-0.077416	0.010163	-0.056311	-0.350496	0.172054	-0.727692	0.189719	0.002412	0.029776	-0.981384
2332	0.103409	-0.193844	10.042987	0.048353	0.014023	-0.029844	-0.351010	0.169368	-0.727302	0.189100	0.002762	0.028782	-0.981532
2333	-0.059711	-0.362406	10.091908	0.043004	0.006728	-0.009555	-0.349827	0.168000	-0.728086	0.188941	0.002964	0.027932	-0.981587
2334	0.013033	-0.451228	10.105744	0.142159	-0.009648	-0.025632	-0.351382	0.164654	-0.727559	0.188453	0.003205	0.025007	-0.981758
2335	-0.307961	-0.384350	10.142216	0.130667	-0.026224	-0.036715	-0.352495	0.158505	-0.727946	0.187771	0.003077	0.022302	-0.981955
2336	-0.232520	-0.036293	9.869359	0.163698	-0.013375	-0.043962	-0.354809	0.150437	-0.728705	0.186839	0.003318	0.018940	-0.982202
2337	-0.290786	0.055440	9.994920	0.083133	-0.007078	-0.042542	-0.354524	0.145034	-0.729613	0.186036	0.003401	0.017206	-0.982386
2338	-0.485403	-0.084709	9.928729	0.155005	-0.017092	-0.047700	-0.356862	0.141029	-0.728435	0.185075	0.003533	0.014001	-0.982618
2339	-0.398430	-0.128160	9.835318	0.142675	-0.000622	-0.042244	-0.357492	0.135640	-0.728948	0.184274	0.003990	0.011111	-0.982804
2340	-0.357198	-0.186237	9.712469	0.105813	-0.028034	-0.029461	-0.358647	0.129863	-0.728426	0.183638	0.003729	0.008831	-0.982947
2341	-0.090264	-0.061724	9.385457	0.082806	-0.027971	-0.020341	-0.358631	0.125952	-0.728686	0.183277	0.003440	0.007012	-0.983030
2342	-0.056114	-0.137970	9.581536	-0.072938	-0.022655	-0.015598	-0.361367	0.125306	-0.728922	0.182852	0.002632	0.008265	-0.983102
2343	-0.089619	-0.185828	9.676566	-0.144719	-0.028211	-0.008570	-0.361911	0.129906	-0.727755	0.182735	0.001503	0.010919	-0.983100
2344	-0.252574	-0.382719	9.883516	-0.011540	-0.017135	-0.006066	-0.364260	0.132610	-0.729541	0.182611	0.001029	0.010985	-0.983123
2345	-0.192758	-0.291535	9.779737	0.054924	-0.000605	-0.010370	-0.365030	0.128848	-0.729278	0.182447	0.001179	0.009827	-0.983166
2346	-0.285998	-0.450020	9.920666	-0.018439	0.010243	-0.015371	-0.365042	0.131012	-0.728503	0.182021	0.001217	0.010129	-0.983242
2347	-0.404803	-0.311120	9.803887	0.040152	0.002971	-0.022456	-0.364775	0.130193	-0.729280	0.181620	0.001398	0.009293	-0.983324
2348	-0.311444	-0.176595	9.691428	0.030321	-0.006127	-0.011418	-0.365411	0.126556	-0.729792	0.181145	0.001293	0.008576	-0.983418
2349	-0.128200	-0.172989	9.935625	-0.025676	0.006634	-0.004334	-0.365543	0.126428	-0.729275	0.181103	0.001318	0.009049	-0.983422
2350	-0.240993	-0.278929	9.976294	0.026911	-0.014345	-0.002190	-0.366969	0.125355	-0.730296	0.180875	0.001040	0.008369	-0.983470
2351	-0.161655	-0.238263	9.862387	0.086503	-0.000587	-0.016673	-0.367750	0.123356	-0.729001	0.180589	0.001333	0.006617	-0.983536
2352	-0.137870	-0.170915	9.844351	0.043553	0.028612	-0.018783	-0.367220	0.119721	-0.727975	0.180057	0.001957	0.005766	-0.983637
2353	-0.171516	-0.195239	9.786087	0.012074	0.008466	-0.020757	-0.366690	0.118629	-0.728754	0.179691	0.002161	0.005515	-0.983705
2354	-0.138278	-0.089501	9.732672	0.064580	0.015826	-0.027889	-0.365778	0.116481	-0.726956	0.179034	0.002607	0.004204	-0.983830
2355	-0.041664	-0.122479	9.881933	0.086266	0.023235	-0.000100	-0.366026	0.113782	-0.727600	0.179068	0.003365	0.002545	-0.983828
2356	-0.100039	-0.011835	9.909344	0.046809	0.017704	0.001547	-0.367052	0.111217	-0.729141	0.178922	0.003787	0.001588	-0.983855
2357	-0.172402	-0.002300	9.925605	-0.018848	0.019448	0.001208	-0.366538	0.111092	-0.727597	0.178989	0.004095	0.001980	-0.983841
2358	-0.220528	-0.021702	9.908081	-0.045135	0.019420	0.003843	-0.365751	0.111075	-0.728377	0.178944	0.004221	0.002838	-0.983846
2359	-0.172450	0.004663	9.851291	-0.006639	0.015816	0.003122	-0.366536	0.110554	-0.727468	0.179048	0.004505	0.002973	-0.983826
2360	-0.168094	0.103330	9.857516	0.043020	0.015919	0.021826	-0.366657	0.110135	-0.729145	0.179391	0.004879	0.002083	-0.983764
2361	-0.178013	0.160986	9.839029	0.032446	0.011348	0.025468	-0.364689	0.108887	-0.730451	0.179932	0.005219	0.001416	-0.983664
2362	-0.148931	0.132502	9.934916	-0.031532	0.018619	0.038055	-0.366267	0.109464	-0.728374	0.180605	0.005379	0.002001	-0.983539
2363	-0.196945	0.086373	9.840206	-0.031464	-0.004244	0.032555	-0.365104	0.112015	-0.727995	0.181292	0.005184	0.002523	-0.983412
2364	-0.138494	-0.035939	9.918248	-0.022608	-0.017024	0.034472	-0.366154	0.113378	-0.727728	0.181958	0.004675	0.002804	-0.983291
2365	-0.075409	-0.122457	9.908022	-0.025880	-0.000620	0.014134	-0.366160	0.114861	-0.727598	0.182281	0.004565	0.003234	-0.983231
2366	-0.075427	-0.122802	9.807202	0.014374	-0.007884	0.012504	-0.366555	0.116344	-0.727982	0.182523	0.004369	0.002823	-0.983188
2367	-0.119135	-0.060715	9.697248	-0.008368	0.015822	-0.000572	-0.365642	0.116067	-0.727731	0.182555	0.004639	0.002972	-0.983180
2368	-0.085484	-0.036292	9.784318	0.005773	0.012153	-0.011570	-0.366812	0.115134	-0.727980	0.182265	0.004805	0.002805	-0.983234
2369	-0.041788	-0.095990	9.889504	0.018066	0.014002	-0.007816	-0.366812	0.113529	-0.726820	0.182150	0.005127	0.002429	-0.983254
2370	-0.070999	-0.035868	9.899676	-0.002203	0.010348	0.003158	-0.364456	0.112685	-0.727742	0.182149	0.005229	0.002411	-0.983254
2371	-0.152698	-0.093940	9.850092	-0.002178	0.008506	0.001315	-0.365244	0.114042	-0.727606	0.182216	0.005366	0.002414	-0.983241
2372	-0.133164	-0.146863	9.839931	0.057462	0.006723	-0.007605	-0.364443	0.110519	-0.728646	0.182008	0.005613	0.001210	-0.983280
2373	-0.085153	-0.108665	9.725698	0.016445	0.001166	-0.025338	-0.366268	0.108931	-0.727729	0.181547	0.005667	0.000830	-0.983366
2374	-0.037136	-0.070353	9.645071	-0.043250	0.010283	-0.013656	-0.366140	0.108800	-0.727214	0.181171	0.005618	0.001621	-0.983434
2375	-0.128522	-0.113548	9.730025	-0.029035	0.022113	-0.032063	-0.365748	0.109999	-0.728249	0.180581	0.005910	0.002217	-0.983540
2376	-0.119202	-0.035777	9.954436	-0.015054	0.030354	-0.026473	-0.364963	0.109451	-0.728255	0.179985	0.006358	0.002527	-0.983645
2377	-0.049455	-0.002011	9.938758	-0.067576	0.021169	-0.026724	-0.364442	0.111052	-0.729291	0.179504	0.006487	0.003874	-0.983728
2378	-0.018229	0.016889	9.819297	-0.036103	0.010250	-0.026546	-0.364325	0.112281	-0.727485	0.178926	0.006464	0.004526	-0.983831
2379	-0.022928	-0.007015	9.866924	0.011924	0.010336	-0.011536	-0.362228	0.110366	-0.728019	0.178734	0.006655	0.004259	-0.983866
2380	-0.085845	0.045984	9.924689	0.000487	0.001185	-0.006048	-0.363269	0.109302	-0.727753	0.178501	0.006586	0.004156	-0.983909
2381	-0.167629	0.002037	9.784089	0.010980	0.015805	-0.010631	-0.362751	0.110506	-0.728015	0.178325	0.006879	0.003918	-0.983940
2382	-0.119180	-0.045836	9.827076	0.032132	0.003930	-0.018808	-0.364965	0.108786	-0.727353	0.177884	0.006975	0.003204	-0.984021
2383	-0.229828	-0.099121	9.786890	0.037373	0.006666	-0.017864	-0.363129	0.107810	-0.728529	0.177563	0.007182	0.002417	-0.984080
2384	-0.075624	-0.079348	9.851016	0.011324	0.001127	-0.035518	-0.363256	0.105931	-0.727884	0.176787	0.007148	0.002105	-0.984221
2385	-0.061724	0.035835	9.756747	-0.016903	-0.004344	-0.022736	-0.363376	0.104575	-0.728915	0.176377	0.006937	0.002346	-0.984296
2386	0.015423	0.036081	9.783875	0.009441	0.014863	-0.031859	-0.364418	0.103245	-0.728263	0.175592	0.007167	0.002118	-0.984435
2387	0.024881	0.079776	9.892591	0.005974	0.015763	-0.033727	-0.364680	0.103519	-0.728131	0.174960	0.007419	0.001972	-0.984546
2388	-0.100042	-0.011901	9.890140	-0.029009	0.006570	-0.032044	-0.363639	0.103377	-0.727624	0.174253	0.007351	0.002472	-0.984670
2389	-0.259607	0.083931	9.865992	-0.041317	0.013839	-0.035820	-0.362991	0.104448	-0.727629	0.173587	0.007401	0.003246	-0.984785
2390	-0.158328	0.079471	9.910080	-0.037903	0.006575	-0.022867	-0.362595	0.105104	-0.729050	0.173080	0.007303	0.003921	-0.984873
2391	-0.249953	0.084155	9.926093	0.016374	-0.006174	-0.022577	-0.363893	0.102699	-0.728396	0.172668	0.007165	0.003477	-0.984948
2392	-0.240210	0.059862	9.851433	0.061824	-0.000623	-0.017738	-0.364150	0.102159	-0.728781	0.172252	0.007270	0.002162	-0.985024
2393	-0.255223	0.170027	9.713616	0.081711	-0.004212	-0.003793	-0.363755	0.100674	-0.728527	0.172201	0.007405	0.000425	-0.985034
2394	-0.202554	0.252328	9.830480	0.040598	-0.007917	-0.005844	-0.363107	0.098669	-0.726211	0.172048	0.007294	-0.000499	-0.985061
2395	-0.235376	0.060118	9.923492	0.067068	-0.022539	-0.011218	-0.365574	0.096669	-0.726837	0.171854	0.007022	-0.002017	-0.985095
2396	-0.099925	-0.035894	9.909007	0.097000	-0.022515	-0.022131	-0.364773	0.093681	-0.728264	0.171374	0.006818	-0.004100	-0.985174
2397	-0.039595	-0.055545	9.755672	0.125133	-0.007889	-0.040464	-0.365805	0.089922	-0.727871	0.170592	0.007029	-0.006697	-0.985294
2398	0.084609	-0.330290	9.541746	0.064916	0.006669	-0.051846	-0.365929	0.086836	-0.726710	0.169501	0.007293	-0.008044	-0.985470
2399	0.198278	0.103093	9.575289	-0.128645	0.032035	-0.065803	-0.364106	0.086820	-0.726209	0.168257	0.007407	-0.005481	-0.985700
2400	0.063088	0.146365	9.644244	-0.198834	0.037455	-0.051408	-0.363072	0.091377	-0.727634	0.167025	0.007386	-0.001527	-0.985924
2401	-0.100821	0.146362	9.738729	-0.102718	0.052194	-0.034340	-0.361641	0.093508	-0.728547	0.166395	0.007974	0.000581	-0.986027
2402	-0.216492	0.146916	9.968092	-0.015156	0.025772	-0.026480	-0.360477	0.096458	-0.728684	0.165820	0.008336	0.000873	-0.986120
2403	-0.284102	0.173524	10.049446	-0.015276	0.012085	-0.011698	-0.360212	0.096046	-0.729203	0.165624	0.008433	0.001108	-0.986152
2404	-0.288348	0.048096	9.956434	-0.011755	-0.004348	-0.007956	-0.359828	0.096859	-0.728302	0.165396	0.008213	0.001230	-0.986192
2405	-0.293295	0.069296	9.827065	0.019704	-0.011616	-0.007785	-0.361259	0.096064	-0.728549	0.165273	0.007968	0.000694	-0.986215
2406	-0.196794	0.055154	9.856572	0.033743	0.006683	-0.010507	-0.361499	0.093084	-0.730355	0.164949	0.008116	-0.000045	-0.986269
2407	-0.071267	0.021971	9.929289	0.019835	-0.000639	-0.013329	-0.363064	0.091495	-0.729311	0.164715	0.008086	-0.000547	-0.986308
2408	-0.177834	0.119823	9.761642	-0.006331	-0.004381	-0.035612	-0.361503	0.092555	-0.729323	0.163968	0.007883	-0.000528	-0.986434
2409	-0.067694	0.276200	9.697653	0.026625	0.015832	-0.017021	-0.362025	0.092294	-0.729061	0.163661	0.008199	-0.001122	-0.986482
2410	-0.018761	0.132634	9.897726	0.016099	0.003067	0.003256	-0.363585	0.091231	-0.729307	0.163655	0.008217	-0.001528	-0.986482
2411	0.011014	-0.045261	9.919513	0.005746	0.000304	-0.000475	-0.362544	0.091224	-0.728799	0.163677	0.008145	-0.001763	-0.986479
2412	-0.085385	-0.055391	9.827257	0.046032	-0.006071	-0.005800	-0.362017	0.089871	-0.728804	0.163517	0.008080	-0.002787	-0.986504
2413	-0.062032	0.108635	9.940192	0.058221	-0.006055	-0.003901	-0.363185	0.087998	-0.728666	0.163461	0.008048	-0.004074	-0.986509
2414	-0.004155	0.098661	9.803772	0.003852	-0.013389	0.003222	-0.363706	0.087603	-0.728404	0.163462	0.007700	-0.004292	-0.986510
2415	-0.177606	0.066467	9.636077	0.071941	0.008630	0.012759	-0.364094	0.085593	-0.727628	0.163734	0.007998	-0.005802	-0.986455
2416	-0.134545	0.144167	9.819996	-0.013798	0.008528	0.011398	-0.364217	0.085045	-0.728660	0.163866	0.008023	-0.005601	-0.986434
2417	-0.182208	0.031289	9.904381	-0.080254	0.004791	0.013838	-0.364880	0.086947	-0.727879	0.164182	0.007748	-0.004115	-0.986391
2418	-0.110118	0.076867	9.824080	-0.053899	-0.007991	0.001073	-0.365016	0.089099	-0.728522	0.164137	0.007317	-0.003176	-0.986405
2419	-0.042598	0.074787	9.879890	-0.052292	0.000284	0.017682	-0.365029	0.091800	-0.727876	0.164524	0.007041	-0.002256	-0.986345
2420	0.072450	0.211852	9.794072	-0.045420	-0.000587	0.021409	-0.365948	0.092892	-0.727610	0.164893	0.006783	-0.001462	-0.986287
2421	0.111281	0.151323	9.659166	-0.017417	-0.004198	0.021562	-0.365425	0.094490	-0.728904	0.165350	0.006519	-0.001257	-0.986213
2422	-0.023701	0.156585	9.869211	-0.026173	0.008564	0.026104	-0.365432	0.095306	-0.728129	0.165826	0.006505	-0.000813	-0.986133
2423	-0.090611	0.026054	9.727536	0.003589	-0.004192	0.029049	-0.366478	0.096661	-0.728636	0.166428	0.006307	-0.001027	-0.986033
2424	-0.084887	-0.166538	9.686482	0.000266	0.014055	0.017939	-0.364656	0.097317	-0.728392	0.166754	0.006489	-0.001085	-0.985977
2425	0.006904	-0.199551	9.828498	-0.058897	0.017576	-0.010972	-0.363878	0.098389	-0.728140	0.166574	0.006506	0.000029	-0.986008
2426	0.047951	-0.213961	9.811876	-0.064827	0.017527	-0.030380	-0.365446	0.098945	-0.728127	0.165870	0.006540	0.001272	-0.986125
2427	0.040214	-0.108199	9.789284	-0.034219	0.013898	-0.033916	-0.365446	0.100016	-0.728901	0.165231	0.006552	0.001902	-0.986231
2428	0.039934	-0.045342	9.878976	-0.037650	0.021179	-0.042255	-0.363628	0.101750	-0.728657	0.164388	0.006749	0.002623	-0.986369
2429	0.015588	0.002505	9.814610	-0.045735	0.013902	-0.025675	-0.365195	0.100968	-0.727741	0.163912	0.006714	0.003477	-0.986446
2430	-0.056356	-0.079638	9.755177	-0.032712	0.017595	-0.013616	-0.364548	0.103113	-0.728133	0.163589	0.006858	0.004084	-0.986496
2431	-0.171977	-0.096483	9.821073	-0.050327	0.019415	-0.000792	-0.363237	0.102549	-0.729175	0.163604	0.006919	0.005046	-0.986489
2432	-0.164523	-0.142082	9.849307	-0.067522	0.002878	-0.026692	-0.365328	0.104319	-0.729674	0.162997	0.006658	0.006294	-0.986584
2433	-0.212976	-0.094275	9.787116	-0.040484	0.006571	-0.022873	-0.362330	0.105361	-0.729955	0.162576	0.006502	0.007025	-0.986650
2434	-0.080209	-0.127311	9.898308	-0.036055	-0.010767	-0.018203	-0.362202	0.105632	-0.729698	0.162185	0.006075	0.007607	-0.986712
2435	-0.137319	-0.278449	10.056479	-0.055165	-0.026344	-0.017350	-0.363391	0.107547	-0.728140	0.161880	0.005221	0.008525	-0.986760
2436	-0.119057	-0.069714	9.879550	0.016434	-0.015284	-0.018858	-0.365466	0.105406	-0.729027	0.161447	0.004875	0.008057	-0.986836
2437	-0.162321	-0.098836	9.830731	0.040901	-0.017079	-0.015039	-0.366505	0.103000	-0.728117	0.161176	0.004521	0.007104	-0.986890
2438	-0.174901	-0.001353	9.500731	0.059963	-0.004239	-0.014964	-0.365984	0.102328	-0.727348	0.160833	0.004533	0.005812	-0.986954
2439	-0.056568	-0.041710	9.590082	0.037180	0.006734	-0.006784	-0.367284	0.100193	-0.726693	0.160723	0.004643	0.005002	-0.986976
2440	-0.141120	-0.502904	9.849266	-0.021880	0.006600	-0.019065	-0.366760	0.100317	-0.727213	0.160239	0.004606	0.005360	-0.987053
2441	-0.011207	-0.429019	10.273977	0.003022	-0.000760	-0.044772	-0.366238	0.098839	-0.726186	0.159380	0.004449	0.005233	-0.987193
2442	-0.203357	-0.094699	9.657580	0.070949	-0.000687	-0.053673	-0.366618	0.096145	-0.726442	0.158254	0.004560	0.003739	-0.987381
2443	-0.158031	0.001218	9.539330	0.107522	0.033199	-0.048005	-0.365695	0.093439	-0.726451	0.157320	0.005414	0.001654	-0.987531
2444	-0.114390	-0.035940	9.904071	0.016683	0.023021	-0.050296	-0.364116	0.090988	-0.727239	0.156248	0.005824	0.001306	-0.987700
2445	-0.191529	-0.041285	9.792860	-0.042836	0.013803	-0.054276	-0.363860	0.090727	-0.726080	0.155206	0.005828	0.002132	-0.987863
2446	-0.143672	0.025471	9.587811	-0.051725	0.022047	-0.052487	-0.363069	0.090168	-0.727247	0.154016	0.006005	0.003132	-0.988045
2447	-0.292598	-0.080017	9.781772	-0.037558	0.040285	-0.059829	-0.362557	0.091919	-0.726735	0.152862	0.006558	0.003936	-0.988218
2448	-0.013121	-0.055116	9.856863	-0.051627	0.033855	-0.066302	-0.361345	0.092191	-0.727653	0.151463	0.006968	0.004972	-0.988426
2449	0.053943	0.041634	9.969262	-0.030758	0.033002	-0.052355	-0.358991	0.091753	-0.728446	0.150456	0.007387	0.005609	-0.988573
2450	-0.085448	-0.039660	10.197256	-0.113226	0.015593	-0.019525	-0.358352	0.093913	-0.727418	0.149995	0.007257	0.007801	-0.988629
2451	-0.051498	-0.088235	10.043268	-0.106184	0.021081	-0.026876	-0.359006	0.095529	-0.728315	0.149502	0.007211	0.009884	-0.988686
2452	-0.152936	-0.050077	10.004451	0.033727	0.004801	-0.015073	-0.359007	0.097404	-0.729476	0.149185	0.007308	0.009138	-0.988740
2453	-0.085597	-0.021514	9.875860	0.065175	0.010338	-0.014919	-0.357696	0.094835	-0.728842	0.148907	0.007564	0.007786	-0.988792
2454	-0.128712	-0.079260	9.898652	0.047646	-0.000638	-0.007607	-0.357559	0.092946	-0.728844	0.148718	0.007595	0.006748	-0.988827
2455	-0.172228	-0.055470	9.845772	-0.029414	-0.003467	-0.007995	-0.358733	0.092692	-0.728577	0.148593	0.007299	0.007220	-0.988845
2456	-0.143175	-0.079273	9.903317	-0.037336	0.004768	-0.000663	-0.358211	0.091616	-0.727807	0.148518	0.007186	0.007877	-0.988852
2457	-0.293104	0.019083	9.908098	-0.008435	-0.020825	-0.006025	-0.358211	0.092150	-0.728323	0.148433	0.006617	0.007876	-0.988869
2458	-0.149277	0.190061	9.873432	0.077143	-0.013367	0.004546	-0.359001	0.092306	-0.727027	0.148524	0.006486	0.006214	-0.988868
2459	-0.061377	-0.040301	9.995841	0.103372	-0.037037	0.029647	-0.359511	0.088810	-0.726766	0.149131	0.005934	0.003933	-0.988792
2460	-0.017606	-0.127400	9.827003	0.068481	-0.025214	0.014693	-0.361858	0.087496	-0.725974	0.149395	0.005543	0.002407	-0.988759
2461	0.059552	-0.134807	9.726804	0.031840	-0.025274	-0.000254	-0.361975	0.083993	-0.725974	0.149417	0.004998	0.001586	-0.988760
2462	-0.012724	-0.147213	9.658745	0.010718	-0.013403	0.007003	-0.361591	0.083869	-0.724429	0.149518	0.004668	0.001238	-0.988747
2463	0.006320	-0.094080	9.707675	-0.011875	-0.007991	-0.011581	-0.362374	0.084278	-0.724810	0.149318	0.004327	0.001342	-0.988779
2464	0.027819	-0.050582	9.751692	-0.008560	0.006678	0.005024	-0.361985	0.084279	-0.724297	0.149395	0.004337	0.001436	-0.988767
2465	-0.042316	-0.002557	9.766113	0.014046	0.003070	0.018059	-0.361979	0.083999	-0.725329	0.149779	0.004289	0.001059	-0.988710
2466	-0.133563	-0.077201	9.800220	-0.022565	0.002984	0.006799	-0.359388	0.085076	-0.722511	0.149903	0.004184	0.001418	-0.988691
2467	-0.138428	-0.067563	9.807511	-0.041856	-0.000684	0.010398	-0.359922	0.086446	-0.720958	0.150140	0.003900	0.002143	-0.988655
2468	-0.138354	-0.079264	9.903362	-0.013822	-0.015274	0.014253	-0.358491	0.087775	-0.721226	0.150414	0.003460	0.002274	-0.988614
2469	-0.100034	-0.031511	9.774770	-0.015430	-0.018970	-0.006975	-0.358627	0.088457	-0.720580	0.150306	0.002900	0.002425	-0.988632
2470	0.078063	0.026196	9.662024	0.022921	-0.011555	0.003365	-0.360065	0.088345	-0.719923	0.150356	0.002643	0.001841	-0.988627
2471	0.023000	-0.045312	9.888542	0.038669	0.001260	0.014498	-0.361227	0.087531	-0.721721	0.150669	0.002640	0.000979	-0.988580
2472	0.044868	-0.078713	9.957889	-0.017278	-0.017997	0.014246	-0.359402	0.086978	-0.721090	0.150924	0.002135	0.001170	-0.988542
2473	0.097157	0.075035	9.862118	-0.051488	-0.015287	0.009450	-0.359543	0.088204	-0.719928	0.151141	0.001526	0.002039	-0.988509
2474	0.049091	0.046280	9.923676	-0.017515	-0.009729	0.028993	-0.359810	0.088755	-0.719022	0.151697	0.001185	0.002260	-0.988424
2475	-0.022897	-0.026199	9.876380	-0.029635	-0.018918	0.017873	-0.360987	0.090780	-0.720044	0.152080	0.000570	0.002680	-0.988364
2476	-0.058835	-0.077124	9.779316	-0.026202	-0.017071	0.023427	-0.360857	0.091181	-0.720303	0.152536	0.000057	0.003051	-0.988293
2477	-0.056273	-0.113569	9.673212	-0.001720	-0.011553	0.023545	-0.362290	0.091728	-0.721065	0.153030	-0.000321	0.002947	-0.988217
2478	-0.099425	-0.166767	9.619256	-0.001613	-0.006101	0.012464	-0.361385	0.091200	-0.719008	0.153250	-0.000542	0.002865	-0.988183
2479	-0.048727	-0.175762	9.773226	-0.003181	0.003000	-0.000478	-0.362418	0.090654	-0.720807	0.153268	-0.000631	0.002846	-0.988180
2480	0.069241	-0.136537	9.918899	-0.032741	-0.011684	-0.014447	-0.362821	0.091752	-0.719255	0.152948	-0.001060	0.003361	-0.988228
2481	0.112437	-0.087740	10.092813	-0.001317	-0.017103	-0.000439	-0.363996	0.091633	-0.718987	0.152969	-0.001545	0.003246	-0.988225
2482	0.490656	-0.044687	9.799301	0.026548	-0.015153	0.005253	-0.363992	0.091759	-0.719890	0.153069	-0.001860	0.002580	-0.988210
2483	0.223006	-0.030711	9.821003	0.045601	-0.007819	0.021938	-0.364257	0.091635	-0.719114	0.153533	-0.002041	0.001560	-0.988140
2484	0.242131	0.002994	9.816854	-0.013107	-0.000559	0.025321	-0.363340	0.090014	-0.718477	0.154020	-0.002188	0.001723	-0.988064
2485	0.100051	-0.031140	9.767041	-0.022867	0.004924	0.036334	-0.362172	0.091618	-0.718486	0.154764	-0.002333	0.002092	-0.987946
2486	-0.041659	-0.136909	9.874652	0.001932	-0.009751	0.017100	-0.364127	0.089895	-0.717697	0.155085	-0.002616	0.001929	-0.987896
2487	-0.027481	-0.079393	9.801180	-0.001522	0.000276	0.005068	-0.364897	0.089077	-0.719497	0.155213	-0.002779	0.001867	-0.987875
2488	-0.138515	-0.050853	9.769340	0.002073	-0.006163	-0.007830	-0.364256	0.090831	-0.718598	0.155059	-0.002991	0.001711	-0.987899
2489	-0.054091	-0.060224	9.794000	-0.017141	0.001130	-0.010703	-0.364390	0.091508	-0.718468	0.154874	-0.003171	0.001962	-0.987927
2490	-0.061336	-0.055238	9.849210	0.000520	-0.000718	-0.024456	-0.363869	0.091772	-0.718472	0.154389	-0.003281	0.001853	-0.988003
2491	0.123484	0.113426	9.817295	-0.010114	-0.007081	-0.018963	-0.366214	0.090586	-0.718325	0.154042	-0.003596	0.001933	-0.988056
2492	0.130903	0.075029	9.840829	0.022182	-0.011584	-0.005870	-0.364910	0.090441	-0.717948	0.153908	-0.003854	0.001364	-0.988077
2493	0.167478	-0.011411	9.868762	0.031791	-0.004241	0.001556	-0.366344	0.090588	-0.718324	0.153970	-0.003986	0.000619	-0.988067
2494	0.179758	-0.059529	9.861001	-0.003155	-0.000634	-0.003238	-0.366339	0.088838	-0.718067	0.153885	-0.004105	0.000584	-0.988080
2495	0.175190	-0.112403	9.879420	-0.022375	0.006651	-0.004268	-0.364909	0.090572	-0.718335	0.153828	-0.004194	0.000947	-0.988088
2496	0.151443	-0.189514	9.856514	-0.022231	0.002964	-0.015333	-0.365307	0.091393	-0.717558	0.153533	-0.004302	0.001299	-0.988133
2497	0.066577	-0.088908	9.777921	0.009169	0.001171	-0.013333	-0.365566	0.091124	-0.717814	0.153298	-0.004403	0.001029	-0.988170
2498	0.073656	-0.060327	9.689574	0.000289	0.006671	-0.006003	-0.367263	0.090876	-0.717542	0.153168	-0.004368	0.000948	-0.988190
2499	0.064315	-0.117546	9.847109	-0.018781	0.001129	-0.015319	-0.364653	0.089777	-0.716660	0.152891	-0.004552	0.001235	-0.988232
2500	0.136779	-0.151394	9.756096	-0.011792	0.006637	-0.015287	-0.366218	0.091131	-0.717809	0.152581	-0.004555	0.001392	-0.988279
2501	0.112289	-0.069560	9.781019	0.005586	0.019466	-0.007841	-0.366863	0.089518	-0.718062	0.152454	-0.004304	0.001259	-0.988300
2502	0.064003	-0.055313	9.754364	-0.031183	0.006626	-0.008010	-0.366867	0.090595	-0.718191	0.152269	-0.004365	0.001800	-0.988328
2503	0.030534	-0.112966	9.798850	-0.032944	0.021247	-0.004349	-0.365829	0.090193	-0.716780	0.152207	-0.004191	0.002437	-0.988337
2504	-0.027769	-0.019319	9.780416	-0.029468	0.017580	-0.008023	-0.364913	0.091785	-0.718335	0.152028	-0.004031	0.002977	-0.988364
2505	0.054227	-0.026388	9.776281	-0.029578	0.028587	0.003037	-0.363871	0.093115	-0.718988	0.152112	-0.003693	0.003567	-0.988350
2506	0.006759	-0.169656	10.119482	-0.055683	0.008437	0.010320	-0.363493	0.094742	-0.717571	0.152300	-0.003792	0.004599	-0.988316
2507	0.040565	-0.181617	10.119630	-0.038134	-0.017129	0.010451	-0.364405	0.095821	-0.718595	0.152533	-0.004379	0.005226	-0.988275
2508	0.064872	-0.238070	9.778214	0.026695	-0.020724	-0.003974	-0.364279	0.095962	-0.717822	0.152459	-0.004805	0.004540	-0.988288
2509	0.136847	-0.171068	9.631001	0.038793	0.008567	-0.000265	-0.366229	0.093693	-0.717678	0.152483	-0.004652	0.003730	-0.988288
2510	0.124547	-0.118097	9.650833	-0.015475	0.011240	-0.003316	-0.365845	0.093972	-0.716391	0.152381	-0.004575	0.003975	-0.988303
2511	0.117117	-0.077294	9.627332	-0.113523	0.004733	-0.004727	-0.365712	0.093965	-0.716908	0.152304	-0.004964	0.006162	-0.988302
2512	0.179569	-0.021158	9.825532	-0.097875	0.013923	0.010101	-0.366240	0.097463	-0.718193	0.152436	-0.005082	0.008046	-0.988267
2513	0.112610	-0.123795	10.101911	-0.071584	-0.006149	0.025031	-0.365334	0.099875	-0.718586	0.152953	-0.005556	0.009365	-0.988173
2514	0.021592	-0.251772	10.017653	-0.022615	-0.009739	0.033594	-0.365730	0.100959	-0.718453	0.153602	-0.005908	0.009691	-0.988068
2515	-0.017067	-0.243014	9.786981	0.031597	-0.004196	0.029246	-0.366396	0.102867	-0.717157	0.154213	-0.006018	0.008982	-0.987978
2516	0.016573	-0.221441	9.744390	0.024846	0.006697	-0.000336	-0.366381	0.100964	-0.718706	0.154200	-0.005906	0.008416	-0.987986
2517	0.136974	-0.194881	9.702680	-0.011953	0.008510	0.001324	-0.367427	0.100444	-0.717924	0.154252	-0.005902	0.008604	-0.987976
2518	0.141828	-0.199502	9.755468	0.005569	0.014010	0.001404	-0.366911	0.101252	-0.717411	0.154253	-0.005704	0.008443	-0.987979
2519	0.199499	-0.155718	9.862237	0.049419	0.021352	-0.005769	-0.366508	0.099353	-0.718190	0.154169	-0.005264	0.007454	-0.988002
2520	0.170004	-0.030194	10.002943	0.038702	0.015896	0.014479	-0.366116	0.099079	-0.718193	0.154443	-0.004925	0.006645	-0.987967
2521	0.102595	-0.052213	9.934795	-0.008623	0.003058	0.019796	-0.365601	0.099087	-0.716778	0.154861	-0.005022	0.006738	-0.987900
2522	0.045208	-0.156161	9.822385	0.019387	-0.004220	0.021799	-0.366383	0.099629	-0.717416	0.155283	-0.005139	0.006249	-0.987837
2523	0.035475	-0.136917	9.827365	0.052831	-0.013371	0.003524	-0.365342	0.099624	-0.716779	0.155389	-0.005368	0.005076	-0.987826
2524	-0.051213	-0.161471	9.732597	0.058102	0.003061	-0.003859	-0.366240	0.095321	-0.716645	0.155289	-0.005224	0.003842	-0.987848
2525	0.026130	-0.199448	9.838403	0.081872	0.006727	-0.011124	-0.366757	0.093177	-0.715997	0.155106	-0.004958	0.002164	-0.987883
2526	0.035439	-0.127113	9.880310	0.075781	0.003050	-0.016690	-0.366351	0.090736	-0.717034	0.154764	-0.004760	0.000579	-0.987940
2527	0.155268	0.017057	9.758631	0.052898	-0.000598	-0.014956	-0.367396	0.089143	-0.715736	0.154501	-0.004728	-0.000550	-0.987981
2528	0.198532	0.040941	9.682558	0.002051	-0.022557	-0.007795	-0.366082	0.088575	-0.717166	0.154325	-0.005265	-0.000756	-0.988006
2529	0.199245	-0.105465	9.783727	0.007339	-0.000612	-0.002259	-0.367396	0.088742	-0.715349	0.154308	-0.005381	-0.000983	-0.988008
2530	0.199108	-0.073983	9.844176	-0.032083	0.015796	-0.000640	-0.366879	0.089817	-0.715094	0.154275	-0.005265	-0.000395	-0.988014
2531	0.153608	-0.136497	9.881281	-0.053984	0.035877	0.002910	-0.367139	0.090352	-0.715866	0.154354	-0.004854	0.000709	-0.988003
2532	0.146464	-0.155808	9.866541	-0.071444	0.017574	0.001005	-0.365846	0.092502	-0.715101	0.154340	-0.004825	0.002080	-0.988004
2533	0.112489	-0.107718	9.878901	-0.043431	0.008456	-0.000688	-0.364276	0.093547	-0.716662	0.154349	-0.004926	0.002896	-0.988000
2534	0.076364	-0.117603	9.823216	0.019564	0.006698	0.000556	-0.365328	0.093575	-0.714976	0.154353	-0.004830	0.002435	-0.988001
2535	0.020679	-0.069828	9.756157	0.022131	0.014008	-0.000369	-0.365577	0.090877	-0.715491	0.154374	-0.004615	0.001974	-0.988000
2536	0.011045	-0.069683	9.804076	-0.008512	0.004839	0.003181	-0.365058	0.094090	-0.717171	0.154429	-0.004642	0.002063	-0.987991
2537	0.001662	-0.125071	9.793611	-0.043346	0.013897	-0.013619	-0.364408	0.094890	-0.717305	0.154182	-0.004624	0.002897	-0.988027
2538	0.001565	-0.105938	9.760272	-0.060944	0.011157	-0.006322	-0.365331	0.094651	-0.715233	0.153998	-0.004689	0.004041	-0.988052
2539	-0.031733	-0.194450	9.926746	-0.062467	0.030292	-0.021124	-0.365325	0.094773	-0.716524	0.153598	-0.004399	0.005307	-0.988109
2540	0.050409	-0.230216	9.972618	-0.114996	0.004676	-0.012117	-0.364165	0.097866	-0.716015	0.153308	-0.004758	0.007499	-0.988139
2541	0.121884	-0.057347	9.829287	-0.055651	0.002946	-0.008126	-0.363519	0.099744	-0.716149	0.153168	-0.004985	0.008546	-0.988151
2542	0.194205	-0.059820	9.767518	0.001947	-0.000589	0.008787	-0.364571	0.101110	-0.715495	0.153339	-0.005087	0.008412	-0.988125
