# Supplementary material for: Identification of Haptic Based Guiding Using Hard Reins
Source: PLoS One. 2015 Jul 22;10(7):e0132020. doi: 10.1371/journal.pone.0132020 (PMC4511788; doi:10.1371/journal.pone.0132020)
Supplement: S8 File — (ZIP) [file pone.0132020.s008.zip › Exp2_MotionData1/Subject1/path2/T1/sync1.txt]

// Start Time: 0
// Sample rate: 25.0Hz
// Scenario: 4.9
// Firmware Version: 2.6.1
Counter	Acc_X	Acc_Y	Acc_Z	Gyr_X	Gyr_Y	Gyr_Z	Mag_X	Mag_Y	Mag_Z	Quat_w	Quat_x	Quat_y	Quat_z
1796	0.922084	-4.126635	8.830005	0.010108	0.002631	0.024654	0.004767	0.522811	-1.253936	0.971613	-0.205861	-0.072052	0.091642
1797	0.988339	-4.042905	8.855474	-0.022831	-0.005267	0.009452	0.004371	0.523365	-1.253515	0.971515	-0.206327	-0.072117	0.091577
1798	0.964339	-4.053049	8.864441	-0.000664	0.006066	-0.009850	0.005027	0.523751	-1.252844	0.971557	-0.206329	-0.072053	0.091183
1799	0.955053	-4.072634	8.869117	-0.024085	0.011159	-0.008120	0.005553	0.523441	-1.251927	0.971509	-0.206823	-0.071873	0.090707
1800	0.906911	-4.088071	8.872570	0.001469	0.006386	-0.022205	0.004896	0.523149	-1.250597	0.971579	-0.206764	-0.071857	0.090106
1801	0.901840	-4.083313	8.831463	-0.005862	0.002657	-0.017829	0.005155	0.524889	-1.254274	0.971612	-0.206876	-0.071843	0.089505
1802	0.964161	-4.043343	8.869175	-0.013840	0.003653	0.011311	0.005946	0.524317	-1.254302	0.971553	-0.207157	-0.071770	0.089549
1803	0.988727	-4.062316	8.855632	-0.010025	0.009195	0.004281	0.005549	0.525001	-1.253476	0.971539	-0.207391	-0.071546	0.089344
1804	0.957430	-4.072593	8.854749	-0.005691	0.004595	-0.024018	0.005025	0.524453	-1.253221	0.971580	-0.207466	-0.071583	0.088692
1805	0.925517	-4.051327	8.858423	-0.013057	0.009690	-0.016930	0.005021	0.525705	-1.253448	0.971591	-0.207728	-0.071440	0.088068
1806	0.901678	-4.068748	8.872264	-0.018124	-0.001503	0.002438	0.006864	0.524815	-1.252698	0.971524	-0.208071	-0.071508	0.087942
1807	0.988275	-4.040480	8.850639	-0.006624	0.001958	0.010433	0.006989	0.527046	-1.253428	0.971503	-0.208231	-0.071388	0.087890
1808	0.965469	-4.108853	8.869710	0.000902	0.005860	-0.001004	0.006201	0.527066	-1.253551	0.971537	-0.208217	-0.071282	0.087640
1809	0.921219	-4.082961	8.832055	0.004700	-0.002783	-0.009878	0.006071	0.526524	-1.253967	0.971592	-0.208120	-0.071317	0.087230
1810	0.901781	-4.078458	8.843458	-0.018761	-0.007412	0.025385	0.004884	0.527677	-1.254716	0.971474	-0.208498	-0.071404	0.087567
1811	0.970340	-4.111193	8.862657	-0.012138	0.000970	0.048432	0.004885	0.527078	-1.252737	0.971362	-0.208818	-0.071150	0.088251
1812	0.979492	-4.086757	8.845905	-0.001524	0.013228	0.023787	0.005672	0.528216	-1.254841	0.971349	-0.208896	-0.070811	0.088489
1813	1.003997	-4.105733	8.813106	-0.010333	-0.007918	0.013011	0.006062	0.529427	-1.253608	0.971294	-0.209114	-0.070878	0.088524
1814	0.970382	-4.120906	8.814595	-0.025286	0.005551	0.002449	0.006457	0.529292	-1.254150	0.971207	-0.209609	-0.070820	0.088348
1815	0.980703	-4.147415	8.846400	-0.015121	0.002344	-0.008150	0.006194	0.529442	-1.254409	0.971183	-0.209910	-0.070786	0.087922
1816	0.946479	-4.135902	8.823603	-0.006017	0.004283	-0.011638	0.005931	0.529454	-1.254672	0.971198	-0.210007	-0.070783	0.087527
1817	0.970800	-4.140315	8.824382	-0.020613	0.002210	-0.004630	0.005144	0.528632	-1.254289	0.971144	-0.210420	-0.070748	0.087164
1818	0.933412	-4.213812	8.797315	-0.015089	0.007673	-0.008102	0.006585	0.530860	-1.256233	0.971119	-0.210704	-0.070680	0.086810
1819	0.952152	-4.174633	8.840916	-0.012837	0.009888	-0.024885	0.008158	0.532204	-1.255942	0.971142	-0.210955	-0.070567	0.086035
1820	0.932064	-4.141017	8.830419	-0.007785	0.011379	-0.011595	0.006582	0.531637	-1.253811	0.971162	-0.211102	-0.070421	0.085568
1821	0.937042	-4.150638	8.811390	-0.002454	0.016670	-0.008008	0.006054	0.532218	-1.254452	0.971208	-0.211186	-0.070086	0.085107
1822	0.912482	-4.136522	8.796089	-0.005875	0.014148	-0.015103	0.007630	0.532716	-1.253522	0.971246	-0.211296	-0.069895	0.084555
1823	0.957854	-4.218219	8.836606	-0.011295	0.009660	-0.015156	0.007233	0.533390	-1.252297	0.971256	-0.211533	-0.069742	0.083974
1824	0.920924	-4.184906	8.861696	0.010624	0.003059	-0.028385	0.007630	0.532695	-1.252590	0.971370	-0.211285	-0.069796	0.083238
1825	0.889106	-4.185494	8.757233	0.002431	0.005600	0.009631	0.007896	0.531725	-1.252890	0.971389	-0.211285	-0.069591	0.083176
1826	0.959410	-4.179359	8.807480	-0.010236	0.001901	0.011319	0.007891	0.533441	-1.255234	0.971345	-0.211495	-0.069539	0.083210
1827	0.966447	-4.164666	8.826838	0.004248	0.010957	0.009651	0.008680	0.533532	-1.253908	0.971379	-0.211470	-0.069229	0.083129
1828	0.981212	-4.178963	8.808146	0.004564	-0.002914	-0.004584	0.009598	0.534035	-1.252570	0.971422	-0.211366	-0.069299	0.082828
1829	0.986057	-4.178875	8.808293	-0.009969	-0.001388	0.000684	0.008287	0.532677	-1.252465	0.971394	-0.211587	-0.069294	0.082607
1830	0.952125	-4.177063	8.816866	-0.000772	0.011264	-0.004504	0.010122	0.534575	-1.252426	0.971430	-0.211607	-0.069106	0.082284
1831	0.976167	-4.164488	8.836762	-0.006190	0.007665	-0.004550	0.007760	0.533414	-1.253901	0.971438	-0.211762	-0.068943	0.081928
1832	0.966639	-4.179229	8.795667	0.006200	0.002258	0.002531	0.009334	0.534336	-1.253357	0.971478	-0.211641	-0.068894	0.081809
1833	0.957666	-4.213371	8.807682	-0.004489	-0.004813	-0.002850	0.010253	0.534710	-1.252423	0.971472	-0.211748	-0.068966	0.081542
1834	0.966753	-4.179223	8.831772	-0.017209	0.010909	0.004280	0.008677	0.534489	-1.253345	0.971421	-0.212097	-0.068782	0.081399
1835	0.971492	-4.179141	8.798222	0.011330	-0.005030	0.011340	0.009597	0.534162	-1.252034	0.971458	-0.211916	-0.068774	0.081431
1836	0.981016	-4.174116	8.776814	-0.006627	0.003710	0.011338	0.010781	0.534192	-1.254577	0.971432	-0.212059	-0.068679	0.081453
1837	0.987018	-4.227402	8.806282	0.005822	0.001906	0.016670	0.010254	0.534773	-1.255219	0.971445	-0.212007	-0.068528	0.081552
1838	0.967346	-4.218053	8.774320	-0.003066	-0.004321	-0.022293	0.009861	0.534697	-1.257614	0.971477	-0.212020	-0.068728	0.080973
1839	0.933205	-4.199250	8.823673	-0.007963	-0.002956	-0.007265	0.009466	0.534718	-1.258142	0.971463	-0.212199	-0.068796	0.080611
1840	0.943147	-4.213634	8.812053	-0.010215	0.006345	0.011352	0.010258	0.533882	-1.258710	0.971422	-0.212412	-0.068665	0.080660
1841	0.986644	-4.212848	8.779686	-0.008244	0.002093	0.004250	0.010516	0.534870	-1.253620	0.971394	-0.212623	-0.068589	0.080501
1842	0.995716	-4.178701	8.798962	-0.001159	-0.001489	0.007782	0.012095	0.534569	-1.254181	0.971393	-0.212649	-0.068591	0.080440
1843	0.971359	-4.169432	8.817398	0.000987	0.002390	-0.004560	0.011436	0.534813	-1.252034	0.971420	-0.212668	-0.068535	0.080121
1844	0.967080	-4.198637	8.812674	0.011450	0.011017	0.009676	0.011175	0.534132	-1.252319	0.971484	-0.212470	-0.068272	0.080088
1845	0.952010	-4.169782	8.826434	0.008072	0.003228	-0.000108	0.011567	0.534955	-1.252297	0.971534	-0.212358	-0.068170	0.079860
1846	0.985357	-4.140050	8.832047	0.015194	0.002336	0.002553	0.012622	0.534305	-1.255260	0.971614	-0.212063	-0.068102	0.079737
1847	0.952149	-4.184348	8.778413	0.004173	0.003798	0.011379	0.013151	0.533320	-1.255165	0.971630	-0.212043	-0.067948	0.079724
1848	0.932988	-4.189546	8.816373	-0.014515	-0.001474	0.002449	0.012494	0.532739	-1.253311	0.971575	-0.212317	-0.068009	0.079610
1849	0.952130	-4.174634	8.833694	0.013586	0.002495	-0.004515	0.013544	0.533703	-1.254091	0.971655	-0.212091	-0.067934	0.079307
1850	0.966102	-4.154968	8.778620	-0.003013	0.001983	0.010456	0.014068	0.534095	-1.253552	0.971646	-0.212162	-0.067861	0.079283
1851	0.975746	-4.150343	8.788676	-0.019108	0.003756	0.007843	0.013276	0.532039	-1.255174	0.971569	-0.212589	-0.067763	0.079170
1852	0.996410	-4.208217	8.828256	-0.015193	0.005853	-0.003627	0.014849	0.533648	-1.254341	0.971528	-0.212878	-0.067714	0.078934
1853	0.986465	-4.198691	8.808624	0.001890	0.008582	-0.036265	0.014060	0.533838	-1.255792	0.971615	-0.212846	-0.067681	0.077971
1854	0.932122	-4.146278	8.811376	-0.006219	-0.004722	-0.004539	0.015503	0.535019	-1.254305	0.971606	-0.212947	-0.067811	0.077700
1855	0.929118	-4.238566	8.811979	-0.006324	0.002257	0.000815	0.015110	0.534525	-1.256582	0.971591	-0.213115	-0.067755	0.077475
1856	0.947149	-4.177564	8.768750	-0.009809	0.006761	-0.002709	0.014837	0.537500	-1.253020	0.971580	-0.213308	-0.067657	0.077170
1857	1.011108	-4.217660	8.819151	-0.026362	0.001876	0.009571	0.013270	0.533976	-1.254979	0.971465	-0.213877	-0.067604	0.077089
1858	0.976848	-4.208579	8.769896	-0.009489	0.009716	-0.014188	0.012999	0.536873	-1.254085	0.971468	-0.214045	-0.067521	0.076657
1859	0.952761	-4.209011	8.812482	-0.021893	0.006253	-0.022201	0.012475	0.536059	-1.254371	0.971425	-0.214492	-0.067513	0.075946
1860	0.967647	-4.223302	8.832300	-0.007649	0.014199	-0.015036	0.012472	0.536870	-1.253413	0.971445	-0.214632	-0.067337	0.075450
1861	0.947504	-4.194547	8.773703	-0.007792	0.002551	-0.011570	0.013529	0.535352	-1.254805	0.971442	-0.214813	-0.067336	0.074981
1862	0.987189	-4.244802	8.746418	-0.027366	0.009676	-0.018665	0.012998	0.537141	-1.253677	0.971375	-0.215323	-0.067295	0.074416
1863	0.987029	-4.225379	8.818470	-0.007574	0.009844	-0.018604	0.014965	0.538936	-1.255374	0.971392	-0.215502	-0.067184	0.073779
1864	0.968189	-4.257277	8.789251	-0.009196	0.006447	-0.025697	0.013385	0.539511	-1.254672	0.971412	-0.215648	-0.067198	0.073066
1865	0.919144	-4.229042	8.782721	-0.014765	0.010667	-0.018605	0.012855	0.541224	-1.256344	0.971398	-0.215969	-0.067082	0.072416
1866	0.972370	-4.223220	8.793937	-0.015101	0.020097	-0.004413	0.012598	0.538942	-1.253215	0.971375	-0.216274	-0.066760	0.072107
1867	0.978475	-4.286217	8.794599	-0.017744	0.011272	-0.008013	0.012988	0.540336	-1.253975	0.971332	-0.216668	-0.066592	0.071656
1868	0.968472	-4.271836	8.786963	0.014030	0.010022	-0.018528	0.012853	0.541261	-1.251813	0.971448	-0.216380	-0.066466	0.071067
1869	0.968143	-4.257280	8.774809	0.009901	-0.002896	-0.000943	0.013650	0.538924	-1.253495	0.971495	-0.216227	-0.066504	0.070852
1870	0.915692	-4.301922	8.763909	0.011398	0.002140	0.011485	0.013779	0.539608	-1.253208	0.971542	-0.216015	-0.066419	0.070938
1871	0.957714	-4.223490	8.754980	-0.013710	0.002020	0.007857	0.013382	0.540749	-1.254233	0.971480	-0.216342	-0.066356	0.070843
1872	0.997370	-4.261602	8.794992	0.013467	-0.009976	-0.000983	0.015219	0.542129	-1.255809	0.971541	-0.216059	-0.066546	0.070694
1873	0.953529	-4.267263	8.687792	0.008573	-0.004251	-0.018631	0.014959	0.540798	-1.251851	0.971604	-0.215912	-0.066691	0.070142
1874	1.021206	-4.241752	8.795574	-0.013551	0.006603	0.002568	0.016278	0.539705	-1.253899	0.971561	-0.216178	-0.066594	0.070010
1875	0.992489	-4.256834	8.814061	0.002556	-0.003086	0.004331	0.014961	0.540283	-1.253600	0.971567	-0.216179	-0.066629	0.069889
1876	0.982510	-4.257025	8.722299	0.015250	0.005951	0.002665	0.014957	0.541849	-1.255415	0.971652	-0.215890	-0.066489	0.069734
1877	1.007350	-4.275984	8.795407	-0.022750	0.003683	0.009598	0.015483	0.541692	-1.255160	0.971550	-0.216402	-0.066408	0.069654
1878	0.944816	-4.296535	8.812899	0.020893	-0.001741	-0.007968	0.015750	0.540428	-1.254670	0.971660	-0.215974	-0.066468	0.069387
1879	0.957959	-4.238051	8.740657	-0.002941	-0.005002	0.007847	0.015487	0.540144	-1.254143	0.971633	-0.216088	-0.066535	0.069338
1880	0.987083	-4.232663	8.789645	0.002226	-0.003396	0.016706	0.015754	0.539057	-1.255380	0.971625	-0.216053	-0.066550	0.069547
1881	1.011622	-4.254066	8.752051	-0.000952	0.005818	0.002606	0.015747	0.541433	-1.256237	0.971629	-0.216137	-0.066429	0.069351
1882	1.007559	-4.285688	8.800301	-0.005975	0.006126	-0.011552	0.016014	0.539865	-1.254558	0.971640	-0.216239	-0.066383	0.068918
1883	0.953044	-4.223569	8.810194	0.013978	-0.000646	-0.018596	0.016013	0.540605	-1.256666	0.971728	-0.215996	-0.066460	0.068358
1884	0.943940	-4.262576	8.750039	0.004158	0.009127	0.014152	0.015883	0.540193	-1.256677	0.971752	-0.215939	-0.066232	0.068430
1885	0.987311	-4.252081	8.739257	-0.003000	-0.007711	0.009591	0.015619	0.540497	-1.257597	0.971718	-0.216056	-0.066348	0.068427
1886	0.996826	-4.232484	8.806790	0.006014	0.007436	0.011480	0.014964	0.539512	-1.256289	0.971749	-0.215956	-0.066164	0.068471
1887	1.001393	-4.222695	8.780382	0.007270	0.002462	-0.002694	0.014044	0.539385	-1.255883	0.971791	-0.215869	-0.066123	0.068197
1888	0.982520	-4.252167	8.755958	0.004566	0.011283	-0.000872	0.015225	0.540337	-1.256266	0.971840	-0.215789	-0.065913	0.067949
1889	0.987629	-4.256923	8.809099	0.015534	-0.002628	-0.009769	0.014304	0.540382	-1.257319	0.971920	-0.215527	-0.065993	0.067570
1890	0.982032	-4.225475	8.770182	0.010065	0.002572	-0.006216	0.014573	0.538430	-1.257118	0.971986	-0.215318	-0.065975	0.067299
1891	0.948555	-4.247927	8.769324	-0.002370	0.007041	-0.011522	0.014703	0.538987	-1.257368	0.972002	-0.215415	-0.065898	0.066822
1892	0.967831	-4.237865	8.798721	-0.006551	0.014440	0.011492	0.015362	0.538425	-1.257660	0.971989	-0.215569	-0.065596	0.066822
1893	0.987022	-4.232666	8.770390	0.004334	-0.008406	0.004304	0.015491	0.539262	-1.258035	0.971992	-0.215536	-0.065743	0.066728
1894	0.952812	-4.213866	8.798079	0.009638	0.002173	0.009699	0.015494	0.538407	-1.256996	0.972037	-0.215358	-0.065658	0.066736
1895	1.010925	-4.217670	8.761382	-0.000876	0.002351	-0.000954	0.016017	0.539250	-1.258041	0.972040	-0.215434	-0.065627	0.066486
1896	0.997339	-4.261603	8.785365	-0.009583	0.004317	-0.011573	0.016019	0.538371	-1.255937	0.972031	-0.215603	-0.065622	0.066064
1897	0.977163	-4.218277	8.808487	0.004947	0.002792	-0.016840	0.016283	0.538386	-1.256872	0.972080	-0.215546	-0.065644	0.065510
1898	0.942674	-4.194634	8.778369	0.011959	0.002673	-0.009738	0.016415	0.537808	-1.255960	0.972160	-0.215297	-0.065632	0.065149
1899	0.939029	-4.257810	8.759480	-0.003137	0.003667	0.016747	0.017334	0.538173	-1.254626	0.972131	-0.215442	-0.065501	0.065235
1900	0.991495	-4.213167	8.775193	-0.011233	0.005381	0.016719	0.017069	0.539160	-1.255125	0.972081	-0.215684	-0.065351	0.065339
1901	0.991443	-4.208312	8.789596	-0.006510	0.002973	0.007877	0.016150	0.538681	-1.257528	0.972048	-0.215880	-0.065277	0.065250
1902	0.991265	-4.198606	8.794331	0.001110	0.002542	-0.008016	0.017862	0.537965	-1.258236	0.972075	-0.215842	-0.065287	0.064961
1903	0.968954	-4.179597	8.754994	-0.009923	0.002229	0.000793	0.016809	0.538061	-1.255290	0.972037	-0.216092	-0.065263	0.064730
1904	1.020755	-4.207771	8.867508	0.003205	0.017006	-0.016766	0.016674	0.539184	-1.255786	0.972107	-0.216024	-0.065012	0.064148
1905	0.979301	-4.208533	8.779597	0.013616	0.002558	-0.004437	0.018254	0.538893	-1.256746	0.972178	-0.215807	-0.064976	0.063843
1906	0.914702	-4.248539	8.787544	-0.006005	0.009632	-0.009742	0.016937	0.539488	-1.257245	0.972188	-0.215916	-0.064855	0.063440
1907	0.967504	-4.218451	8.817819	0.017918	0.011265	0.004475	0.017727	0.539064	-1.257667	0.972277	-0.215638	-0.064603	0.063277
1908	0.971761	-4.196535	8.769649	-0.001193	-0.005029	0.009615	0.017858	0.539341	-1.257793	0.972265	-0.215661	-0.064676	0.063310
1909	0.971444	-4.179549	8.776731	-0.010157	0.002898	0.009636	0.018384	0.539320	-1.257400	0.972216	-0.215923	-0.064600	0.063246
1910	0.977766	-4.252250	8.784694	0.001106	0.006074	-0.007104	0.016417	0.537431	-1.257704	0.972246	-0.215890	-0.064539	0.062966
1911	0.947952	-4.213954	8.793118	-0.013030	0.007084	-0.016862	0.017335	0.538218	-1.256623	0.972223	-0.216179	-0.064499	0.062365
1912	0.959758	-4.199178	8.788554	-0.007036	-0.002884	-0.007185	0.017596	0.539067	-1.257665	0.972209	-0.216296	-0.064612	0.062061
1913	0.919756	-4.258156	8.792585	-0.022756	0.001899	0.009605	0.016408	0.540434	-1.255610	0.972104	-0.216802	-0.064569	0.061985
1914	1.011271	-4.227367	8.809602	-0.008576	-0.003484	0.016666	0.017459	0.540681	-1.255348	0.972053	-0.216979	-0.064591	0.062143
1915	0.996497	-4.217928	8.794637	-0.001253	-0.007738	0.011360	0.017993	0.537935	-1.257039	0.972027	-0.217055	-0.064703	0.062169
1916	1.018774	-4.246654	8.761842	0.003079	-0.002600	-0.015119	0.015754	0.539090	-1.256844	0.972063	-0.216962	-0.064844	0.061774
1917	0.958566	-4.262308	8.779367	0.027134	0.007056	-0.037954	0.015754	0.539358	-1.256436	0.972240	-0.216440	-0.064849	0.060814
1918	0.935032	-4.294286	8.798141	0.030655	0.010552	-0.034378	0.017066	0.540452	-1.257082	0.972443	-0.215810	-0.064756	0.059902
1919	0.884562	-4.312191	8.815981	0.035889	-0.005496	-0.030917	0.013881	0.550253	-1.258201	0.972629	-0.215117	-0.064959	0.059148
1920	0.965594	-4.145686	8.672805	0.023587	0.007958	-0.039731	0.014407	0.550244	-1.258341	0.972810	-0.214622	-0.064919	0.058001
1921	1.055799	-4.168318	8.704624	-0.044547	0.008524	-0.049686	0.013878	0.551063	-1.257243	0.972688	-0.215485	-0.065026	0.056716
1922	1.029736	-4.173629	8.857899	-0.042212	-0.003238	-0.004664	0.012430	0.551782	-1.256937	0.972515	-0.216288	-0.065177	0.056436
1923	1.048157	-4.134465	8.800406	-0.040235	0.003191	0.023670	0.012820	0.552948	-1.253707	0.972321	-0.217150	-0.065069	0.056602
1924	1.024344	-4.173745	8.684446	-0.121144	0.005392	0.122457	0.015475	0.543981	-1.252156	0.971654	-0.219648	-0.064638	0.058865
1925	0.866415	-4.390201	8.714928	-0.170894	0.018049	0.168397	0.017049	0.545331	-1.252131	0.970720	-0.223254	-0.063756	0.061612
1926	0.997188	-4.477614	8.907329	-0.120916	0.004666	0.080030	0.017829	0.548843	-1.254960	0.970078	-0.225687	-0.063532	0.063062
1927	0.822044	-4.454100	8.839201	0.052008	-0.003676	-0.027299	0.018356	0.548385	-1.253648	0.970345	-0.224688	-0.063668	0.062392
1928	0.911528	-4.350552	8.672691	0.088838	-0.007911	-0.059058	0.018220	0.550084	-1.255059	0.970823	-0.222880	-0.063969	0.061114
1929	1.230245	-4.718517	9.060703	0.163165	-0.019254	-0.149137	0.019276	0.548699	-1.256180	0.971699	-0.219550	-0.064823	0.058288
1930	0.844286	-4.332321	8.978559	0.241957	0.004247	0.005161	0.017712	0.543832	-1.253919	0.972777	-0.214869	-0.064388	0.058224
1931	0.957551	-4.252645	8.519331	0.210642	-0.012749	-0.037499	0.016410	0.539275	-1.253382	0.973700	-0.210765	-0.064559	0.057600
1932	0.956564	-4.189547	8.605469	0.026329	-0.016724	-0.011585	0.014831	0.539897	-1.254809	0.973823	-0.210223	-0.064882	0.057144
1933	0.837007	-4.228096	8.866837	0.025739	-0.008410	0.011474	0.015609	0.543632	-1.255233	0.973905	-0.209794	-0.064969	0.057225
1934	0.649565	-4.190644	8.824871	0.050183	-0.015078	0.039921	0.015857	0.545516	-1.254211	0.974071	-0.208856	-0.065012	0.057779
1935	0.686538	-4.233671	8.751719	0.034477	-0.035016	0.085711	0.014806	0.545289	-1.255405	0.974065	-0.208333	-0.065274	0.059443
1936	0.726037	-4.242644	8.926288	0.028591	-0.040807	0.102441	0.012961	0.546415	-1.254282	0.974025	-0.207861	-0.065597	0.061363
1937	0.743828	-4.184083	8.791612	0.069489	-0.042703	0.121119	0.012044	0.545369	-1.256171	0.974102	-0.206699	-0.065799	0.063807
1938	0.870367	-4.210914	8.793290	0.023567	-0.036958	0.089159	0.010862	0.544721	-1.256977	0.974054	-0.206309	-0.066112	0.065462
1939	0.792464	-4.188052	8.822016	0.038193	-0.033087	0.081288	0.008763	0.543298	-1.259397	0.974055	-0.205724	-0.066322	0.067057
1940	0.834271	-4.323205	8.930216	0.049089	-0.015248	0.046951	0.009295	0.541072	-1.259607	0.974190	-0.204809	-0.066355	0.067850
1941	0.795147	-4.316641	8.859170	0.097296	-0.017924	0.027645	0.009563	0.540027	-1.262708	0.974518	-0.203037	-0.066401	0.068429
1942	0.859738	-4.638287	8.865984	0.162188	-0.019959	0.024298	0.008791	0.534261	-1.264480	0.975132	-0.199881	-0.066456	0.068911
1943	0.848587	-4.490461	8.570899	0.301570	-0.044637	-0.009014	0.008940	0.528291	-1.264271	0.976256	-0.194078	-0.066886	0.069174
1944	1.311823	-4.135040	7.884463	0.111670	0.043010	-0.094020	0.006068	0.521163	-1.264997	0.976893	-0.191832	-0.066239	0.067022
1945	1.474980	-4.015547	8.129247	-0.153424	0.187988	-0.185915	0.012242	0.523513	-1.264727	0.976756	-0.195024	-0.063471	0.062326
1946	1.483984	-3.442527	8.462151	-0.446078	0.224234	-0.276810	0.016027	0.533373	-1.263126	0.975593	-0.203648	-0.060731	0.055301
1947	1.609679	-3.636663	10.207578	-0.587735	0.163503	-0.312184	0.019395	0.550553	-1.259822	0.973627	-0.215041	-0.059487	0.047643
1948	1.093178	-3.769843	10.009819	0.011392	-0.044901	-0.202773	0.020551	0.559620	-1.257282	0.973817	-0.214530	-0.061228	0.043691
1949	0.975915	-3.665300	8.833328	0.102981	-0.080520	-0.062980	0.016350	0.557263	-1.259174	0.974200	-0.212463	-0.063002	0.042724
1950	1.185884	-3.472148	9.021229	0.075732	-0.055931	0.084675	0.012933	0.556240	-1.259568	0.974389	-0.211047	-0.063655	0.044416
1951	1.401323	-3.599319	8.918086	0.097434	0.009965	0.160272	0.013743	0.549321	-1.260995	0.974665	-0.209399	-0.062735	0.047378
1952	1.412040	-3.550595	8.783268	0.087911	0.090838	0.194353	0.015330	0.546470	-1.259105	0.974965	-0.208012	-0.060064	0.050656
1953	1.625037	-4.333108	9.137468	0.142094	0.174579	0.134919	0.021262	0.542051	-1.259712	0.975621	-0.205604	-0.056027	0.052464
1954	1.547756	-4.601511	9.057698	0.177478	0.184688	0.025499	0.026274	0.537252	-1.260988	0.976536	-0.202367	-0.052108	0.052056
1955	0.908532	-4.564607	8.669569	0.123784	0.010487	-0.285064	0.029176	0.534214	-1.258319	0.977318	-0.199728	-0.053032	0.046318
1956	0.176303	-4.082842	7.728890	-0.183262	0.045966	-0.101748	0.030219	0.537531	-1.258892	0.976731	-0.203244	-0.052705	0.043714
1957	-0.115873	-4.355040	8.631744	-0.121767	-0.023489	0.211018	0.029153	0.541964	-1.257673	0.975999	-0.205934	-0.052461	0.047593
1958	0.344435	-3.511653	9.332660	0.064166	-0.240445	0.385108	0.025871	0.540176	-1.261157	0.975617	-0.204849	-0.055503	0.055929
1959	1.562492	-3.659501	8.933112	0.384280	-0.129993	0.381262	0.023006	0.530557	-1.262095	0.976558	-0.197689	-0.056093	0.064092
1960	1.909722	-3.308522	9.080712	0.197205	-0.019280	0.192097	0.023300	0.520307	-1.262823	0.977081	-0.194035	-0.055425	0.067764
1961	0.621513	-4.050327	9.268208	-0.076556	-0.127657	-0.088515	0.017790	0.515130	-1.261325	0.976759	-0.195310	-0.058440	0.066190
1962	0.076851	-4.021337	9.617109	-0.260414	-0.029426	-0.061830	0.015663	0.522801	-1.261191	0.975780	-0.200274	-0.059629	0.064717
1963	0.120232	-3.435615	9.407039	0.076704	0.009544	0.059682	0.016574	0.525940	-1.259903	0.976030	-0.198887	-0.059109	0.065696
1964	0.939274	-3.898898	9.565629	0.201912	0.115278	0.107443	0.018694	0.520621	-1.259829	0.976850	-0.195237	-0.056109	0.067075
1965	0.309618	-3.881254	9.016684	0.269409	-0.047985	0.114717	0.017404	0.512365	-1.261275	0.977690	-0.190056	-0.056218	0.069571
1966	0.842293	-3.590097	8.429134	0.018523	-0.013440	0.214822	0.017421	0.506723	-1.263186	0.977459	-0.189920	-0.055622	0.073552
1967	1.552603	-3.645114	8.961582	0.066167	0.022219	0.085957	0.018216	0.504597	-1.261930	0.977621	-0.188776	-0.054778	0.074974
1968	1.413570	-3.756886	8.731921	-0.065660	0.028371	-0.064670	0.017561	0.503816	-1.263546	0.977515	-0.190031	-0.054565	0.073323
1969	0.580181	-3.944295	9.126546	-0.021575	0.058727	-0.092446	0.019789	0.506676	-1.263481	0.977640	-0.190470	-0.053832	0.071019
1970	0.466133	-3.834727	8.999475	0.102517	0.055340	-0.021329	0.019265	0.505706	-1.262973	0.978144	-0.188529	-0.052654	0.070133
1971	0.956644	-3.660788	8.897686	0.054720	0.013336	0.008199	0.020190	0.504420	-1.262224	0.978361	-0.187522	-0.052313	0.070056
1972	1.057910	-3.649251	8.811655	-0.007184	0.013829	-0.032681	0.019663	0.504558	-1.261681	0.978416	-0.187654	-0.052156	0.069051
1973	0.641172	-3.846102	9.110829	-0.021395	0.024485	-0.037869	0.021770	0.503367	-1.260144	0.978420	-0.188109	-0.051883	0.067951
1974	0.562252	-3.760143	9.216064	0.057781	0.011914	-0.005863	0.019005	0.504242	-1.259285	0.978679	-0.186995	-0.051573	0.067538
1975	0.682301	-3.738570	9.002975	0.087030	0.025015	0.013740	0.019535	0.502983	-1.259331	0.979016	-0.185384	-0.050938	0.067564
1976	0.689198	-3.626813	8.824241	0.081489	-0.007926	0.013510	0.020862	0.499381	-1.260793	0.979315	-0.183800	-0.050905	0.067597
1977	0.908876	-3.423769	9.079755	0.000612	-0.006670	0.007897	0.021528	0.496487	-1.262225	0.979307	-0.183827	-0.051033	0.067534
1978	0.708888	-3.796300	9.384498	0.060001	0.025574	-0.053544	0.020210	0.497676	-1.264437	0.979645	-0.182637	-0.050629	0.066157
1979	0.319075	-3.635941	8.957361	0.062051	-0.016629	-0.001557	0.021267	0.495956	-1.263038	0.979863	-0.181444	-0.050886	0.066016
1980	0.893718	-3.385203	9.127135	0.047295	0.021951	0.017068	0.021272	0.494312	-1.263890	0.980056	-0.180572	-0.050304	0.065977
1981	0.753602	-3.625596	9.276277	0.026434	0.033901	-0.042117	0.021799	0.493848	-1.262311	0.980249	-0.180094	-0.049768	0.064817
1982	0.631533	-3.406982	8.832848	0.029401	0.025280	-0.052743	0.021533	0.494951	-1.261740	0.980472	-0.179508	-0.049391	0.063348
1983	0.834470	-3.575602	9.112312	-0.069535	0.068695	-0.115590	0.024168	0.493352	-1.261155	0.980439	-0.180882	-0.048558	0.060527
1984	0.511924	-3.554750	9.155209	-0.011389	0.023634	-0.143917	0.024687	0.495522	-1.259493	0.980606	-0.180998	-0.048615	0.057344
1985	0.646061	-3.477073	9.153924	-0.002863	0.045416	-0.122566	0.024948	0.496359	-1.260002	0.980784	-0.181021	-0.048170	0.054535
1986	0.655674	-3.571544	9.299339	0.032287	0.048424	-0.124206	0.025207	0.497775	-1.261559	0.981098	-0.180329	-0.047604	0.051595
1987	0.577250	-3.456496	8.978370	0.038415	0.027040	-0.120768	0.026263	0.496365	-1.261616	0.981390	-0.179520	-0.047458	0.048928
1988	0.729703	-3.422159	9.132009	0.016635	0.021407	-0.115606	0.026657	0.496748	-1.260543	0.981598	-0.179113	-0.047404	0.046232
1989	0.617258	-3.497018	9.114682	0.059758	-0.001332	-0.116472	0.027317	0.495938	-1.262175	0.981921	-0.177856	-0.047774	0.043770
1990	0.573551	-3.378883	9.064315	0.017026	-0.009177	-0.101621	0.025478	0.495124	-1.261114	0.982076	-0.177425	-0.048266	0.041448
1991	0.686405	-3.398646	9.380809	0.019293	0.004645	-0.083875	0.025601	0.497886	-1.260761	0.982224	-0.176989	-0.048426	0.039565
1992	0.570273	-3.444468	9.146540	0.095901	-0.021201	-0.091724	0.024954	0.494275	-1.259802	0.982630	-0.175012	-0.049040	0.037460
1993	0.612462	-3.366027	9.190564	0.042475	-0.009548	-0.077686	0.023902	0.494205	-1.261791	0.982834	-0.174112	-0.049420	0.035773
1994	0.608218	-3.385514	9.257971	0.051234	-0.004380	-0.067900	0.023645	0.492596	-1.263971	0.983070	-0.173044	-0.049665	0.034098
1995	0.572221	-3.308515	9.087811	0.026863	-0.013466	-0.032663	0.023115	0.493683	-1.262465	0.983180	-0.172490	-0.049959	0.033295
1996	0.776744	-3.336344	9.224262	-0.030890	0.006296	-0.023924	0.022330	0.491999	-1.260777	0.983108	-0.173085	-0.049904	0.032405
1997	0.782422	-3.372645	9.258406	0.001523	0.010124	-0.023798	0.022588	0.493662	-1.260994	0.983148	-0.173050	-0.049717	0.031667
1998	0.766523	-3.324403	9.132401	-0.032155	0.008541	-0.043359	0.020877	0.494236	-1.260156	0.983084	-0.173653	-0.049684	0.030377
1999	0.819502	-3.289448	9.249289	-0.002009	0.026100	-0.023718	0.021927	0.494734	-1.258687	0.983126	-0.173691	-0.049182	0.029579
2000	0.796061	-3.348140	9.128673	-0.020423	0.004298	-0.011528	0.021929	0.494192	-1.259237	0.983077	-0.174091	-0.049118	0.028965
2001	0.733352	-3.368699	9.090802	-0.064219	-0.004601	0.009511	0.022188	0.495590	-1.259995	0.982852	-0.175367	-0.049138	0.028866
2002	0.783779	-3.440582	9.258960	-0.050171	0.013799	0.025574	0.021919	0.497550	-1.260596	0.982683	-0.176390	-0.048785	0.028980
2003	0.829099	-3.541713	9.160028	-0.035389	0.023118	0.013300	0.023104	0.497066	-1.258759	0.982582	-0.177123	-0.048230	0.028886
2004	0.810849	-3.610014	9.087780	-0.028813	0.008420	0.034453	0.021911	0.500300	-1.259576	0.982478	-0.177733	-0.047932	0.029170
2005	0.834609	-3.590168	9.064291	-0.069080	0.022461	0.028222	0.022963	0.500241	-1.257991	0.982242	-0.179154	-0.047361	0.029343
2006	0.859276	-3.623709	8.990690	-0.064282	0.019229	0.016722	0.022428	0.503039	-1.258563	0.982027	-0.180446	-0.046948	0.029286
2007	0.773423	-3.683514	9.048677	-0.089954	0.008778	-0.001087	0.023472	0.506066	-1.258612	0.981713	-0.182253	-0.046769	0.028916
2008	0.705718	-3.660450	9.238969	-0.029017	-0.004162	0.039698	0.022813	0.506199	-1.257667	0.981588	-0.182861	-0.046709	0.029420
2009	0.781784	-3.639688	8.904196	-0.036529	0.005200	0.053870	0.025051	0.505594	-1.257712	0.981428	-0.183675	-0.046368	0.030194
2010	0.935341	-3.525224	9.146316	-0.119511	0.016715	0.028001	0.025706	0.506682	-1.257419	0.980991	-0.186056	-0.046011	0.030387
2011	0.789612	-3.746314	9.174800	-0.059011	0.012961	0.020250	0.024643	0.510326	-1.258091	0.980771	-0.187284	-0.045665	0.030450
2012	0.580301	-3.740430	8.918028	-0.083660	0.001817	0.066126	0.025689	0.512558	-1.259764	0.980425	-0.188988	-0.045425	0.031427
2013	0.758978	-3.809991	9.046782	-0.085926	0.004100	0.117370	0.026470	0.515465	-1.260347	0.980026	-0.190835	-0.044899	0.033405
2014	0.727548	-3.829990	8.942476	-0.045066	-0.011171	0.101498	0.027520	0.516261	-1.259801	0.979781	-0.191803	-0.044756	0.035171
2015	0.863836	-3.861499	8.932454	0.004372	-0.032986	0.066121	0.027521	0.515722	-1.260485	0.979719	-0.191817	-0.045100	0.036370
2016	0.925497	-3.797275	8.914607	0.031571	-0.017568	0.027390	0.026868	0.514056	-1.259730	0.979814	-0.191214	-0.045304	0.036737
2017	0.864898	-3.657585	9.022407	-0.010982	-0.027993	-0.032923	0.025686	0.513492	-1.258136	0.979768	-0.191442	-0.045957	0.035960
2018	0.688078	-3.723861	9.390533	0.062307	-0.007576	-0.078501	0.025678	0.515983	-1.257923	0.980066	-0.190150	-0.046334	0.034166
2019	0.640626	-3.802411	9.213974	0.088110	0.049832	-0.090412	0.024638	0.511859	-1.258442	0.980504	-0.188430	-0.045602	0.032054
2020	0.571609	-3.735696	9.264303	0.038882	0.109037	-0.056582	0.026876	0.511225	-1.257155	0.980792	-0.187690	-0.043631	0.030259
2021	0.441959	-3.825448	9.075680	0.080822	0.141726	-0.070350	0.030037	0.509795	-1.258436	0.981253	-0.186191	-0.041008	0.028186
2022	0.323243	-3.939248	9.128252	0.054071	0.221393	-0.065474	0.035696	0.508539	-1.257607	0.981670	-0.185205	-0.036852	0.025799
2023	0.052001	-3.385943	8.831755	0.052372	0.179067	-0.009125	0.041485	0.507795	-1.255032	0.981989	-0.184332	-0.033250	0.024762
2024	0.556653	-3.269971	9.005212	0.000364	0.104616	0.036972	0.045561	0.507915	-1.252143	0.982047	-0.184409	-0.031035	0.024784
2025	0.686641	-3.379203	9.578026	-0.072659	0.131122	-0.124028	0.048845	0.509335	-1.250803	0.981913	-0.185869	-0.028870	0.021578
2026	0.464479	-3.232786	9.209087	0.042969	0.111928	-0.243971	0.051738	0.509758	-1.254021	0.982232	-0.184937	-0.027544	0.016117
2027	0.195866	-3.461024	8.644193	-0.091459	0.108521	-0.297377	0.053311	0.511656	-1.253712	0.982026	-0.186635	-0.026449	0.009575
2028	-0.097610	-3.520119	8.943872	-0.320076	0.095988	-0.298034	0.055650	0.521015	-1.254476	0.980900	-0.192778	-0.025750	0.003066
2029	-0.071744	-3.558456	9.219329	-0.210936	0.060915	-0.280245	0.056810	0.528979	-1.252104	0.980107	-0.196797	-0.025515	-0.003029
2030	0.078567	-3.594586	9.017229	-0.165443	0.076691	-0.363131	0.057178	0.537520	-1.249972	0.979438	-0.199848	-0.025429	-0.010746
2031	-0.247181	-3.595678	8.675106	-0.308593	0.055013	-0.363639	0.057530	0.551897	-1.248321	0.978105	-0.205705	-0.025562	-0.018506
2032	-0.638451	-3.835745	9.093321	-0.321684	0.014654	-0.318765	0.055657	0.561998	-1.245447	0.976626	-0.211823	-0.026477	-0.025143
2033	-0.758077	-4.027233	9.134417	-0.147785	-0.057030	-0.237309	0.053008	0.568128	-1.244023	0.975832	-0.214619	-0.028247	-0.029887
2034	-0.195265	-4.410221	9.226778	-0.099567	-0.020645	-0.216702	0.049574	0.572654	-1.244507	0.975243	-0.216452	-0.029521	-0.034311
2035	0.295556	-4.277391	10.497180	-0.059975	0.274652	-0.168860	0.052982	0.576708	-1.243218	0.975007	-0.217323	-0.024533	-0.039112
2036	1.375296	-3.357537	8.338004	0.381925	0.144497	-0.290533	0.056940	0.572896	-1.244184	0.976447	-0.209615	-0.023259	-0.045523
2037	0.555089	-3.736469	8.628579	-0.076204	0.197490	-0.650378	0.057203	0.573035	-1.244449	0.975529	-0.210579	-0.021783	-0.059370
2038	0.075145	-4.541195	9.625962	-0.111604	0.254725	-0.460815	0.060212	0.578634	-1.243640	0.974550	-0.212243	-0.018621	-0.069698
2039	0.913196	-3.666834	8.908602	0.213063	0.304391	-0.342984	0.064818	0.578229	-1.242639	0.975026	-0.207505	-0.014166	-0.077882
2040	1.472710	-3.826621	8.599650	0.159406	0.298848	-0.423748	0.071397	0.577497	-1.241405	0.975024	-0.203804	-0.010321	-0.087665
2041	0.986987	-4.029621	8.499635	-0.008019	0.256622	-0.428846	0.075066	0.582374	-1.239959	0.974217	-0.203413	-0.006846	-0.097349
2042	0.514272	-4.149856	8.437902	-0.045121	0.150879	-0.337584	0.075838	0.587827	-1.236596	0.973338	-0.203951	-0.005175	-0.104833
2043	1.643631	-4.051621	9.126459	-0.085201	0.261707	-0.370864	0.081883	0.589548	-1.232879	0.972162	-0.205044	-0.001268	-0.113390
2044	1.188573	-4.292872	9.287605	0.167688	0.195360	-0.550742	0.083717	0.591968	-1.231357	0.971493	-0.201316	-0.000088	-0.125195
2045	0.965405	-4.246091	7.971111	0.185014	0.072787	-0.408172	0.083724	0.589787	-1.233026	0.971126	-0.197604	-0.000690	-0.133663
2046	1.018972	-3.596934	9.084609	-0.310304	0.036799	-0.271221	0.082120	0.598737	-1.234723	0.969110	-0.203526	-0.000213	-0.139297
2047	2.107507	-4.120803	9.795860	0.105032	-0.117357	-0.148252	0.079737	0.603460	-1.232681	0.969065	-0.201885	-0.003385	-0.141927
2048	1.298764	-3.553036	8.955675	0.142642	-0.177636	-0.217304	0.074350	0.601727	-1.236539	0.968931	-0.199610	-0.008068	-0.145820
2049	1.515968	-3.320975	8.611605	-0.018241	-0.084015	-0.174822	0.068038	0.600790	-1.237829	0.968281	-0.200231	-0.010408	-0.149100
2050	1.852227	-3.586673	9.061962	0.023921	0.066660	-0.211815	0.068561	0.602186	-1.238724	0.967707	-0.199524	-0.010024	-0.153729
2051	1.383703	-3.459275	8.822794	0.022978	0.124772	-0.334230	0.066056	0.603917	-1.239174	0.966726	-0.198664	-0.009152	-0.160901
2052	0.777711	-3.785790	8.989580	-0.064989	0.157935	-0.268729	0.066967	0.607189	-1.237614	0.965559	-0.199360	-0.006934	-0.167044
2053	1.088064	-3.865076	9.319803	-0.022039	0.094592	-0.136461	0.070114	0.610730	-1.237938	0.964976	-0.199491	-0.005719	-0.170272
2054	1.108857	-3.498222	9.014419	0.033718	0.059607	-0.140943	0.071953	0.611653	-1.237663	0.964573	-0.198622	-0.005220	-0.173552
2055	1.357781	-3.823803	9.053393	0.057824	0.103069	-0.092007	0.073271	0.610455	-1.235051	0.964444	-0.197176	-0.003971	-0.175937
2056	1.302109	-4.038386	9.250661	0.053105	0.066478	-0.124066	0.074063	0.609618	-1.235619	0.964155	-0.195908	-0.003337	-0.178922
2057	1.083776	-4.178293	9.052474	0.056226	-0.017308	-0.187303	0.072880	0.609524	-1.236408	0.963645	-0.194937	-0.004800	-0.182660
2058	0.866569	-4.391089	7.983613	0.017820	0.081765	-0.109793	0.072876	0.610605	-1.235175	0.963260	-0.194284	-0.003697	-0.185390
2059	0.529256	-3.790428	7.781003	-0.143059	0.116115	-0.044602	0.074710	0.613161	-1.233515	0.962477	-0.196730	-0.001272	-0.186908
2060	-0.154336	-3.596395	8.913826	-0.411055	-0.041498	0.052681	0.077051	0.621936	-1.231398	0.960989	-0.204793	-0.000334	-0.185901
2061	0.560950	-3.974026	10.517475	-0.214326	0.155711	0.130411	0.079263	0.630152	-1.229031	0.960520	-0.208421	0.003874	-0.184246
2062	0.727511	-3.094782	10.501513	0.482866	0.223193	0.049853	0.087437	0.624131	-1.228515	0.962546	-0.198309	0.006651	-0.184755
2063	0.469108	-3.174822	9.502590	0.430098	0.227253	-0.026233	0.093392	0.612254	-1.230559	0.964036	-0.189189	0.009217	-0.186430
2064	0.406119	-3.044971	8.792082	0.049594	0.213319	-0.168943	0.098930	0.608250	-1.230749	0.963417	-0.187465	0.012590	-0.191118
2065	0.149101	-3.037499	8.784140	-0.248708	0.258722	-0.381711	0.104958	0.615782	-1.226448	0.960868	-0.191326	0.016998	-0.199595
2066	-0.122739	-3.234165	8.931317	-0.314991	0.259265	-0.426939	0.108096	0.622026	-1.223620	0.957858	-0.196491	0.021510	-0.208412
2067	-0.349402	-3.272247	9.040175	-0.188085	0.175344	-0.442058	0.109772	0.633168	-1.221287	0.955112	-0.199476	0.023871	-0.217715
2068	-0.325858	-3.262128	8.886787	-0.250962	0.124507	-0.421365	0.110253	0.648359	-1.218945	0.952154	-0.203929	0.025628	-0.226185
2069	-0.963340	-3.482426	8.960348	-0.240270	0.057879	-0.529468	0.108115	0.659159	-1.216046	0.948645	-0.208385	0.025696	-0.236618
2070	-0.693978	-3.880465	8.875343	-0.107745	-0.070460	-0.255849	0.102962	0.666432	-1.213625	0.947001	-0.210901	0.023757	-0.241133
2071	-0.475243	-4.939570	9.299197	-0.162062	-0.165164	-0.327366	0.095058	0.670050	-1.212353	0.944737	-0.214809	0.020168	-0.246822
2072	-0.495222	-4.638774	11.009951	-0.109443	0.271511	-0.204222	0.093982	0.677642	-1.209701	0.943073	-0.215618	0.024954	-0.251993
2073	1.578326	-3.203279	9.151752	0.690275	0.275408	-0.156187	0.101755	0.673870	-1.210176	0.944971	-0.201113	0.026124	-0.256711
2074	2.287540	-3.620254	7.051460	0.210239	0.286798	-0.709373	0.103623	0.665297	-1.213135	0.941597	-0.195992	0.027789	-0.272415
2075	-0.072769	-4.568255	8.654099	-0.568344	0.383340	-0.857435	0.103567	0.683440	-1.205895	0.934194	-0.204957	0.034831	-0.289935
2076	0.463947	-4.116664	9.591367	-0.101884	0.385347	-0.668694	0.110370	0.695669	-1.201587	0.929580	-0.205088	0.039787	-0.303705
2077	0.937542	-3.889761	8.304520	0.100824	0.380051	-0.708842	0.112727	0.699141	-1.198039	0.925189	-0.201380	0.043402	-0.318729
2078	0.662511	-4.040363	8.499388	-0.144602	0.274797	-0.635961	0.110579	0.713436	-1.196362	0.920060	-0.202829	0.046897	-0.331889
2079	1.333967	-4.052369	9.275811	-0.110877	0.158236	-0.438732	0.110285	0.723616	-1.192438	0.916425	-0.204186	0.048797	-0.340723
2080	2.209836	-3.633567	9.215288	0.059313	0.072372	-0.357621	0.108825	0.727776	-1.190956	0.913974	-0.202943	0.048305	-0.348041
2081	1.836379	-3.948575	9.430037	0.109610	0.030069	-0.428370	0.107385	0.725624	-1.192474	0.911296	-0.201121	0.046254	-0.356301
2082	1.843842	-3.693651	8.800171	0.199854	0.017682	-0.472368	0.101859	0.725781	-1.193872	0.908586	-0.197782	0.043252	-0.365354
2083	1.630956	-3.391715	8.514581	-0.078016	0.072071	-0.538272	0.097106	0.731705	-1.193497	0.904152	-0.199127	0.042813	-0.375532
2084	0.765403	-4.288464	8.822112	-0.026367	0.086167	-0.445856	0.092082	0.739942	-1.190912	0.900504	-0.199331	0.042792	-0.384095
2085	0.547491	-4.265697	9.017425	-0.053500	0.091552	-0.170031	0.090234	0.742098	-1.192422	0.898811	-0.199761	0.044017	-0.387681
2086	0.995311	-3.636206	9.016789	0.129366	0.131662	-0.002235	0.091814	0.741485	-1.191394	0.899055	-0.196411	0.045397	-0.388668
2087	1.718119	-3.904641	9.089127	0.227531	0.185776	0.038054	0.097092	0.736417	-1.193347	0.899975	-0.190876	0.046920	-0.389114
2088	1.019993	-3.917325	8.918582	0.157652	0.099425	-0.055388	0.100390	0.733122	-1.192023	0.899906	-0.187311	0.047300	-0.390957
2089	0.816503	-4.416176	8.851118	0.082670	0.149716	-0.102091	0.104341	0.731804	-1.192910	0.899173	-0.184829	0.048776	-0.393633
2090	1.211244	-4.797387	8.675968	0.028135	0.108033	-0.088450	0.107370	0.730441	-1.190855	0.898359	-0.183557	0.050187	-0.395903
2091	0.666505	-3.273377	7.704297	-0.349305	0.059900	-0.286127	0.104727	0.734537	-1.191495	0.894602	-0.189777	0.052791	-0.401105
2092	-0.906677	-4.248391	9.020814	-0.431262	0.076060	-0.179837	0.105607	0.747547	-1.185095	0.891337	-0.197071	0.056917	-0.404280
2093	-1.543021	-3.774388	10.003753	-0.238848	-0.129718	0.260702	0.105979	0.755112	-1.182727	0.892511	-0.202147	0.057521	-0.399065
2094	0.735114	-3.325292	9.918634	0.122809	-0.051219	0.344041	0.109803	0.752261	-1.183128	0.895660	-0.199961	0.057036	-0.393135
2095	1.142082	-3.351911	9.717117	0.059998	0.087996	0.158994	0.114814	0.748485	-1.186770	0.896952	-0.198028	0.058679	-0.390921
2096	-0.414754	-3.513641	9.839046	0.180862	0.110159	0.019292	0.116936	0.742425	-1.184587	0.897508	-0.193890	0.059361	-0.391615
2097	-0.719467	-3.478028	8.717491	0.242355	0.148214	0.153317	0.122090	0.734871	-1.186885	0.899371	-0.188142	0.060690	-0.389938
2098	0.169420	-3.029895	8.361111	0.077383	0.161638	0.131462	0.125650	0.732134	-1.185946	0.900017	-0.185273	0.063673	-0.389345
2099	0.288022	-3.187886	8.856926	-0.058087	0.135000	-0.059241	0.131964	0.732243	-1.184815	0.899088	-0.185262	0.066304	-0.391053
2100	-0.294073	-3.907205	8.738594	-0.074192	0.141714	-0.194353	0.133927	0.735492	-1.183268	0.897001	-0.185750	0.068717	-0.395176
2101	-0.819711	-4.045390	8.684999	-0.265938	0.112495	-0.230382	0.135101	0.738599	-1.180784	0.893926	-0.189863	0.072021	-0.399576
2102	-0.765831	-3.512802	9.161587	-0.457332	0.050318	-0.153626	0.135060	0.751795	-1.175568	0.891022	-0.197908	0.075860	-0.401444
2103	-0.590363	-3.672151	10.008142	-0.232022	0.121645	-0.155168	0.135688	0.761502	-1.170069	0.888581	-0.201152	0.079360	-0.404553
2104	-0.452825	-3.283814	9.210379	-0.051446	0.086376	-0.249451	0.133826	0.768166	-1.168504	0.886103	-0.201768	0.080310	-0.409464
2105	-0.555670	-2.979929	8.487707	-0.048266	0.101785	-0.297055	0.133681	0.772131	-1.165844	0.883235	-0.202042	0.081412	-0.415268
2106	-0.277138	-3.552533	8.669048	-0.145779	0.015266	-0.570253	0.128527	0.779829	-1.163809	0.877765	-0.205421	0.080563	-0.425253
2107	-0.734240	-3.507450	8.457326	-0.316435	-0.062156	-0.663124	0.118226	0.792725	-1.159551	0.870777	-0.212285	0.079572	-0.436291
2108	-0.553091	-3.489443	9.921264	-0.251905	0.077849	-0.835381	0.105153	0.808642	-1.151166	0.862097	-0.217303	0.079544	-0.450822
2109	1.504499	-6.189847	11.407922	0.189839	0.309057	-0.824051	0.097767	0.814757	-1.150488	0.854808	-0.212240	0.079704	-0.466802
2110	-0.578915	-2.567741	8.334664	-0.025981	0.555914	-0.783868	0.093924	0.823758	-1.146028	0.846202	-0.208706	0.086114	-0.482668
2111	-0.503280	-4.343039	8.793225	0.359075	0.703062	-0.885994	0.095083	0.832010	-1.144180	0.837649	-0.196971	0.091018	-0.501261
2112	2.160747	-4.382156	8.124339	0.333107	0.570044	-0.543587	0.096134	0.832580	-1.145907	0.832168	-0.186631	0.095097	-0.513440
2113	2.623077	-4.747576	7.967991	-0.113250	0.491634	-0.760403	0.099287	0.833970	-1.143100	0.822773	-0.184700	0.101680	-0.527817
2114	1.637979	-4.003009	10.711994	-0.010447	0.091200	-0.711246	0.092663	0.848788	-1.135491	0.814889	-0.185354	0.100636	-0.539881
2115	2.071606	-3.966241	8.611858	0.349192	-0.282849	-0.420812	0.079519	0.845635	-1.142371	0.812052	-0.183425	0.090665	-0.546540
2116	1.241674	-2.959865	8.432158	-0.032745	-0.225133	-0.295875	0.065038	0.849238	-1.144568	0.809048	-0.186966	0.086250	-0.550497
2117	1.161596	-3.206391	9.139158	0.089781	-0.063541	-0.172443	0.056868	0.853312	-1.144745	0.807503	-0.186375	0.083494	-0.553383
2118	2.132527	-3.574729	8.887725	0.214355	0.124638	-0.186954	0.053987	0.849350	-1.150703	0.805852	-0.181839	0.082447	-0.557440
2119	2.501429	-3.463735	8.243558	0.065379	0.332198	-0.469069	0.052408	0.849687	-1.151741	0.800162	-0.177783	0.085162	-0.566463
2120	1.585630	-4.072506	9.038363	-0.284171	0.379020	-0.650010	0.051859	0.856524	-1.146852	0.790925	-0.179123	0.092122	-0.577812
2121	0.099866	-3.759537	10.111982	-0.159458	0.299409	-0.482749	0.052084	0.868353	-1.136482	0.784068	-0.179006	0.096764	-0.586371
2122	0.160718	-3.457574	9.038140	0.266122	0.215546	-0.254743	0.052220	0.867132	-1.137855	0.781440	-0.172792	0.096114	-0.591825
2123	1.272948	-3.881613	8.675937	0.077094	0.100858	-0.137821	0.050638	0.867502	-1.134226	0.779771	-0.170607	0.096100	-0.594656
2124	0.625538	-3.599655	8.779099	-0.143652	0.018334	-0.041665	0.049184	0.869590	-1.133077	0.778599	-0.172709	0.097959	-0.595281
2125	0.568713	-4.411305	9.442940	-0.007419	-0.005713	0.042626	0.051810	0.871598	-1.132510	0.778978	-0.172778	0.097924	-0.594770
2126	1.748199	-3.982190	8.912702	0.089010	-0.049900	-0.004474	0.052489	0.865369	-1.139914	0.779210	-0.171998	0.096070	-0.594995
2127	0.263532	-3.776199	8.124303	-0.149970	-0.042871	-0.015451	0.052087	0.867560	-1.138240	0.778460	-0.174886	0.096946	-0.594992
2128	-0.655436	-4.016195	7.943882	-0.118730	-0.031185	0.167058	0.049570	0.873113	-1.135902	0.779942	-0.176781	0.098462	-0.592236
2129	1.085038	-2.766024	9.162370	-0.320505	0.154973	0.198980	0.056796	0.876175	-1.131355	0.780714	-0.179534	0.105207	-0.589224
2130	1.360356	-3.770474	11.734410	-0.152242	0.195710	-0.237047	0.062300	0.883097	-1.124000	0.776812	-0.180104	0.109204	-0.593465
2131	-0.951558	-3.470319	10.462628	0.278980	0.252896	-0.395706	0.058880	0.882800	-1.125837	0.772431	-0.173528	0.108198	-0.601275
2132	-0.858396	-3.243036	9.173730	0.277231	0.275954	-0.323068	0.060214	0.877147	-1.128697	0.768710	-0.166617	0.108009	-0.607995
2133	0.581416	-2.952462	8.103774	0.069405	0.218486	-0.368594	0.057973	0.878806	-1.132352	0.763879	-0.163538	0.109123	-0.614683
2134	-0.126763	-3.691077	7.837311	-0.256658	0.131820	-0.573317	0.051107	0.886376	-1.128967	0.755519	-0.167083	0.112407	-0.623409
2135	-1.385523	-4.009880	9.281274	-0.326220	0.106206	-0.569908	0.042651	0.897196	-1.120529	0.746937	-0.171771	0.116086	-0.631746
2136	-1.248031	-4.330197	9.362519	-0.070372	0.072779	-0.281128	0.036051	0.903573	-1.113719	0.742837	-0.172561	0.117091	-0.636164
2137	-0.279560	-3.931637	8.573323	-0.012797	-0.053989	-0.167039	0.031045	0.905487	-1.113601	0.740712	-0.173601	0.115880	-0.638577
2138	-1.078461	-4.703429	8.525752	-0.102608	-0.260806	-0.106550	0.020644	0.907332	-1.111158	0.739466	-0.178704	0.112948	-0.639138
2139	-0.187339	-5.051104	10.753119	-0.119056	0.170171	-0.061643	0.016152	0.912926	-1.108663	0.737780	-0.178173	0.116868	-0.640529
2140	1.943564	-3.617021	8.631940	0.540048	0.107470	0.186204	0.020121	0.906461	-1.115045	0.741579	-0.168374	0.112208	-0.639625
2141	2.307128	-3.496590	6.358137	-0.110432	0.272173	-0.225909	0.025801	0.899337	-1.118535	0.737573	-0.166891	0.116906	-0.643790
2142	0.806502	-3.756454	9.847231	-0.445564	0.230614	-0.565571	0.016943	0.912622	-1.108281	0.728064	-0.171807	0.124137	-0.651916
2143	2.545038	-4.152246	8.495583	-0.021270	0.114328	-0.497244	0.012185	0.918976	-1.102293	0.721055	-0.171781	0.124300	-0.659636
2144	1.603706	-4.023645	8.932649	-0.351223	0.154726	-0.807257	0.000575	0.928379	-1.095464	0.708676	-0.176812	0.128337	-0.670854
2145	0.746261	-4.126476	9.917971	-0.048093	0.096428	-0.576650	-0.012080	0.935463	-1.089362	0.700333	-0.177622	0.128193	-0.679375
2146	1.255535	-4.248374	9.284681	0.119218	0.046604	-0.445692	-0.022617	0.939355	-1.091384	0.694471	-0.176472	0.125615	-0.686141
2147	1.114797	-3.716998	8.742046	0.184238	0.047538	-0.318152	-0.028933	0.939580	-1.095038	0.690468	-0.174031	0.122479	-0.691351
2148	1.269295	-3.830716	8.608050	0.064534	0.090056	-0.208656	-0.032080	0.936445	-1.100433	0.687474	-0.172415	0.122088	-0.694800
2149	1.016778	-4.005173	8.875993	0.036115	0.141613	-0.146473	-0.034185	0.936486	-1.100141	0.685053	-0.170307	0.122870	-0.697568
2150	1.100709	-3.950244	8.945544	0.075866	0.197100	-0.075290	-0.032342	0.936167	-1.100173	0.683609	-0.166703	0.124254	-0.699607
2151	1.335984	-4.077041	8.987414	0.162156	0.195973	-0.071537	-0.029974	0.936409	-1.100992	0.682483	-0.161952	0.124248	-0.701819
2152	1.140892	-3.915545	8.845429	0.116191	0.169778	-0.107173	-0.027859	0.933361	-1.103246	0.680768	-0.158250	0.124587	-0.704265
2153	0.867122	-4.022444	8.948549	0.110045	0.144227	-0.083423	-0.025219	0.930867	-1.106021	0.679397	-0.154988	0.124554	-0.706318
2154	0.488415	-4.228346	8.957737	0.115498	0.085176	0.040079	-0.021794	0.929871	-1.108358	0.679959	-0.152120	0.124203	-0.706462
2155	0.485515	-4.255132	8.637746	0.083900	0.122128	0.152503	-0.019023	0.927648	-1.110993	0.681869	-0.148954	0.124997	-0.705155
2156	1.419544	-4.536721	8.757580	0.140930	0.211467	0.121231	-0.011777	0.924409	-1.109979	0.683246	-0.143738	0.126268	-0.704678
2157	1.924335	-4.644114	8.331027	-0.017978	0.232297	-0.091410	-0.004669	0.923743	-1.112214	0.681080	-0.141131	0.129273	-0.706754
2158	-0.547494	-4.099118	8.607282	-0.560402	-0.068299	-0.423398	-0.006671	0.932792	-1.105506	0.673557	-0.150831	0.135041	-0.710869
2159	-1.348823	-3.679124	9.181226	-0.340071	-0.093337	0.015781	-0.013291	0.945187	-1.094906	0.672771	-0.156812	0.138585	-0.709636
2160	0.280101	-3.372802	9.780050	0.061498	-0.119137	0.338296	-0.006712	0.945334	-1.095776	0.677941	-0.156745	0.137163	-0.704992
2161	-0.008417	-3.283403	9.522624	0.086131	-0.230051	0.408455	-0.006448	0.945370	-1.097644	0.684379	-0.157762	0.134001	-0.699128
2162	0.006059	-3.603588	9.015243	0.136817	-0.207346	0.369882	-0.002881	0.940945	-1.101825	0.690354	-0.157797	0.130414	-0.693904
2163	0.581407	-3.260598	9.222852	-0.054531	-0.136731	0.435010	0.006078	0.937475	-1.104570	0.696371	-0.159349	0.130535	-0.687485
2164	0.614524	-3.405591	9.585980	-0.014273	-0.148361	0.272382	0.010821	0.935573	-1.104951	0.700316	-0.160884	0.129527	-0.683299
2165	0.107814	-3.536161	9.436638	-0.017058	-0.000954	0.133752	0.012398	0.936227	-1.104815	0.701929	-0.160804	0.130039	-0.681562
2166	-0.181207	-3.628788	9.404401	0.028377	0.037192	0.259746	0.016344	0.936835	-1.104975	0.705268	-0.159221	0.131018	-0.678292
2167	0.013439	-3.513664	8.851129	0.113325	0.068304	0.253104	0.023985	0.933813	-1.107824	0.708728	-0.156007	0.131125	-0.675405
2168	0.169537	-3.467159	8.701532	-0.001065	0.089229	0.159134	0.031364	0.930767	-1.109338	0.710460	-0.154401	0.132909	-0.673603
2169	0.074666	-3.517389	9.033545	-0.077733	0.011480	0.184934	0.036494	0.931188	-1.108583	0.712539	-0.154820	0.134566	-0.670977
2170	0.299953	-3.280294	8.978498	0.025123	0.021467	0.176422	0.040182	0.930141	-1.108925	0.714750	-0.153703	0.135088	-0.668775
2171	0.132582	-3.584271	9.302980	0.030086	-0.046286	0.113276	0.041499	0.929735	-1.110686	0.716353	-0.153535	0.134230	-0.667269
2172	-0.228471	-3.464608	9.286186	0.041036	-0.104404	0.165174	0.042294	0.928056	-1.110882	0.718798	-0.153902	0.132699	-0.664856
2173	-0.162961	-3.633354	9.015095	0.031230	-0.069850	0.202494	0.045454	0.926449	-1.104303	0.721649	-0.153763	0.131770	-0.661979
2174	0.107245	-3.613915	8.765711	-0.055835	-0.138480	0.215873	0.045329	0.924533	-1.105296	0.724527	-0.155837	0.131180	-0.658459
2175	0.015022	-3.814596	8.985821	-0.128921	-0.125264	0.123808	0.044932	0.925075	-1.104341	0.725962	-0.158945	0.131322	-0.656102
2176	-0.200766	-3.910733	9.102672	-0.111968	-0.153547	0.158208	0.044002	0.928549	-1.109819	0.727928	-0.162177	0.131066	-0.653177
2177	-0.107439	-3.972147	9.110812	-0.063677	-0.132172	0.173507	0.043213	0.928536	-1.108478	0.730217	-0.164274	0.130432	-0.650220
2178	-0.076722	-4.054114	9.112372	-0.042714	-0.104364	0.134848	0.043344	0.928898	-1.112334	0.731944	-0.165910	0.129909	-0.647963
2179	-0.142826	-4.169412	8.935518	-0.028357	-0.075982	0.142170	0.043344	0.929042	-1.112596	0.733776	-0.166829	0.129558	-0.645721
2180	-0.124728	-4.215193	9.006216	-0.066371	-0.064209	0.084658	0.042161	0.928355	-1.111671	0.734653	-0.168418	0.129759	-0.644269
2181	-0.087894	-4.034936	8.765306	-0.040417	-0.058928	0.023762	0.041241	0.927728	-1.107548	0.734865	-0.169590	0.129444	-0.643783
2182	0.018957	-4.037847	8.821556	-0.138326	-0.026030	-0.045318	0.039907	0.933513	-1.104416	0.733737	-0.172084	0.130687	-0.644157
2183	0.062755	-4.231189	9.192598	-0.107904	0.014707	-0.099785	0.037269	0.935335	-1.102595	0.731929	-0.173611	0.131916	-0.645552
2184	-0.268707	-3.722683	8.726115	-0.037444	0.020706	-0.175494	0.033046	0.939401	-1.100285	0.729333	-0.174364	0.132089	-0.648247
2185	-0.116189	-3.870426	8.517704	-0.093161	-0.006369	-0.250127	0.028564	0.941647	-1.096963	0.725669	-0.176308	0.132319	-0.651776
2186	-0.173987	-3.628742	8.622414	-0.266947	-0.014147	-0.282548	0.020130	0.945651	-1.093807	0.720940	-0.181123	0.134583	-0.655231
2187	-0.299630	-4.058161	9.091123	-0.154675	-0.035694	-0.379549	0.009845	0.952135	-1.088018	0.715388	-0.184641	0.134728	-0.660285
2188	-0.576048	-4.014609	9.306146	-0.008920	-0.052105	-0.313721	0.000091	0.957350	-1.081875	0.711211	-0.186311	0.132927	-0.664678
2189	-0.628618	-5.170853	9.907733	0.172841	-0.047189	-0.378496	-0.009515	0.957619	-1.084157	0.706847	-0.185224	0.128620	-0.670459
2190	0.252405	-4.451015	9.544247	0.321982	0.223364	-0.120129	-0.014112	0.955312	-1.087910	0.705666	-0.177983	0.127009	-0.673963
2191	1.826223	-3.466333	7.722248	0.422334	0.297977	-0.224001	-0.015400	0.946683	-1.097634	0.703258	-0.168339	0.124763	-0.679356
2192	1.335081	-3.863595	7.748683	-0.104504	0.311047	-0.646268	-0.020010	0.948609	-1.098453	0.693121	-0.167182	0.128368	-0.689315
2193	1.247100	-4.066484	9.297491	-0.178896	0.364990	-0.550685	-0.027266	0.954560	-1.096715	0.683818	-0.165865	0.134051	-0.697791
2194	1.762830	-4.316940	8.362113	0.002403	0.311114	-0.539048	-0.035567	0.958296	-1.094102	0.675250	-0.162927	0.136474	-0.706305
2195	0.980692	-4.277605	9.538810	-0.239937	0.150264	-0.661815	-0.043221	0.965001	-1.088470	0.664504	-0.165738	0.139693	-0.715158
2196	1.168901	-4.169774	9.969773	0.201212	-0.056080	-0.435483	-0.061402	0.971580	-1.078988	0.658976	-0.165094	0.134602	-0.721372
2197	1.508747	-3.996321	8.193050	0.324393	-0.084437	-0.398186	-0.071515	0.965871	-1.086252	0.654340	-0.163048	0.127414	-0.727338
2198	2.048776	-3.437933	8.551986	-0.016773	0.035630	-0.478205	-0.081905	0.964329	-1.087382	0.647144	-0.163979	0.126534	-0.733692
2199	1.426604	-3.861788	9.118538	0.000823	0.148588	-0.510882	-0.092175	0.966328	-1.085734	0.639067	-0.163070	0.126628	-0.740923
2200	1.034076	-3.941780	8.616112	0.089529	0.247099	-0.510756	-0.100064	0.964447	-1.086637	0.631014	-0.159557	0.126770	-0.748527
2201	1.111667	-4.020440	8.903088	-0.032593	0.370399	-0.432572	-0.106127	0.967952	-1.088323	0.623271	-0.155527	0.130409	-0.755208
2202	1.413888	-4.162971	9.327404	0.084559	0.353988	-0.374915	-0.107310	0.967683	-1.087518	0.616758	-0.150100	0.132367	-0.761288
2203	0.925380	-4.084533	8.589786	0.111324	0.292646	-0.475887	-0.108620	0.965856	-1.091294	0.608832	-0.145570	0.132707	-0.768454
2204	0.371636	-3.987761	8.793490	0.081751	0.295410	-0.311410	-0.112431	0.964576	-1.092224	0.603367	-0.140868	0.134125	-0.773379
2205	0.765738	-4.354350	9.275266	0.134099	0.267099	-0.154144	-0.111243	0.963531	-1.096270	0.600423	-0.135583	0.134729	-0.776503
2206	0.389759	-4.676777	8.645209	0.255413	0.250966	-0.181162	-0.109780	0.958870	-1.100167	0.597490	-0.129113	0.133274	-0.780111
2207	-0.019648	-4.713354	8.442787	0.187850	0.284080	-0.070556	-0.107663	0.955622	-1.105893	0.595879	-0.122688	0.133528	-0.782334
2208	0.130235	-5.899881	9.277053	0.032447	0.008783	-0.028604	-0.103711	0.954695	-1.111834	0.595510	-0.122274	0.133030	-0.782765
2209	-0.608010	-3.219280	7.279864	-0.381208	-0.189350	-0.142464	-0.113069	0.959513	-1.106908	0.592591	-0.130216	0.136461	-0.783108
2210	-0.097307	-2.712357	8.001715	-0.717396	0.105403	0.768819	-0.102587	0.973362	-1.098057	0.601806	-0.134870	0.150983	-0.772557
2211	-0.300672	-3.271428	12.194736	-0.837335	-0.120053	0.356755	-0.091081	0.995438	-1.073760	0.605116	-0.145707	0.163452	-0.765433
2212	0.563867	-3.262952	12.858999	0.573057	-0.002299	0.538541	-0.080029	0.996022	-1.073868	0.614788	-0.137039	0.156204	-0.760826
2213	0.405757	-2.307515	8.728914	1.014490	0.049294	0.540349	-0.067477	0.980776	-1.093158	0.625302	-0.122067	0.142748	-0.757443
2214	0.165173	-2.435779	7.697205	0.175158	-0.029557	0.348102	-0.058622	0.969073	-1.105895	0.630865	-0.119325	0.140584	-0.753662
2215	-0.246233	-2.479985	8.344546	-0.281648	-0.056008	0.328977	-0.052336	0.971181	-1.104636	0.635129	-0.122745	0.144818	-0.748714
2216	-0.302309	-3.085225	9.781844	-0.279633	-0.128292	0.305538	-0.050747	0.968020	-1.107555	0.639138	-0.127322	0.148138	-0.743872
2217	-0.631051	-3.511114	9.645002	0.105364	-0.148206	0.378321	-0.046536	0.968182	-1.106664	0.645314	-0.126969	0.145550	-0.739097
2218	-0.940525	-3.337220	8.657035	-0.054381	-0.144818	0.364665	-0.044052	0.972747	-1.096281	0.650764	-0.128745	0.145420	-0.734019
2219	-0.224209	-3.045009	9.446985	-0.255754	-0.066638	0.265328	-0.043279	0.977615	-1.091469	0.654055	-0.132150	0.148916	-0.729776
2220	-0.243501	-3.110853	9.827164	-0.018047	0.013243	0.172870	-0.040129	0.980251	-1.088488	0.656274	-0.131675	0.149824	-0.727680
2221	-0.467291	-3.027671	8.544066	0.062932	-0.047524	0.031359	-0.040617	0.968725	-1.099781	0.656932	-0.131288	0.148284	-0.727472
2222	-0.666802	-2.810459	8.122336	-0.275132	-0.089172	-0.054794	-0.047862	0.970177	-1.095385	0.655474	-0.136362	0.150981	-0.727300
2223	-0.639131	-3.035559	9.323470	-0.405256	-0.134299	-0.214651	-0.057515	0.984255	-1.082428	0.651536	-0.144062	0.154448	-0.728624
2224	-1.086311	-3.733028	9.098399	-0.136266	-0.334023	-0.209648	-0.072671	0.990273	-1.075664	0.648933	-0.151357	0.151474	-0.730091
2225	-0.818546	-4.077717	8.844466	-0.221419	-0.279395	-0.110587	-0.091238	0.993086	-1.070962	0.647405	-0.158376	0.150721	-0.730114
2226	-0.198033	-3.964431	9.625606	-0.226673	-0.189703	-0.069522	-0.106794	1.000361	-1.058020	0.646034	-0.164289	0.151358	-0.729890
2227	0.408562	-5.089275	10.454166	0.088137	0.093212	-0.182645	-0.118642	1.001173	-1.057458	0.643302	-0.162064	0.150661	-0.732938
2228	1.009720	-4.054195	9.396185	0.167806	0.332742	0.010833	-0.123116	1.000677	-1.055556	0.642754	-0.154985	0.152525	-0.734563
2229	1.621735	-3.596702	7.360918	0.261707	0.333899	-0.435430	-0.130738	0.997505	-1.061036	0.636015	-0.147821	0.151545	-0.742070
2230	1.415068	-4.294474	8.866497	-0.131921	0.273586	-0.503318	-0.144956	0.998460	-1.058310	0.627067	-0.146951	0.155493	-0.749009
2231	1.197168	-4.351777	9.327163	0.012360	0.246969	-0.384530	-0.159817	0.995074	-1.059314	0.620438	-0.144147	0.157159	-0.754705
2232	1.536977	-4.607823	8.660803	0.174883	0.146085	-0.420077	-0.174155	0.992695	-1.062425	0.613880	-0.141081	0.155126	-0.761041
2233	1.694740	-4.575886	8.179229	-0.094441	-0.041504	-0.476959	-0.193242	0.993636	-1.060310	0.606303	-0.144306	0.154555	-0.766606
2234	1.608789	-4.242384	9.156050	-0.175846	-0.072561	-0.470359	-0.212994	0.996436	-1.053862	0.598574	-0.148997	0.155011	-0.771674
2235	1.825698	-3.971475	8.963305	0.179253	-0.046065	-0.485044	-0.230886	0.994092	-1.054931	0.591558	-0.149090	0.150025	-0.778025
2236	1.696398	-3.784566	8.332159	-0.101233	0.010119	-0.552718	-0.249031	0.988297	-1.056507	0.582400	-0.151781	0.150063	-0.784381
2237	0.748055	-3.884232	8.944023	-0.237725	0.004013	-0.498174	-0.264830	0.989495	-1.050688	0.573627	-0.156032	0.152073	-0.789607
2238	0.856710	-4.175918	9.281695	-0.016211	0.025808	-0.296674	-0.275358	0.988262	-1.040740	0.568603	-0.156710	0.151696	-0.793171
2239	1.438671	-3.983337	9.098333	0.183623	0.055071	-0.259744	-0.285877	0.984947	-1.043125	0.564685	-0.154604	0.148330	-0.797011
2240	1.465226	-3.958652	8.456347	0.097108	0.070945	-0.284660	-0.292968	0.980188	-1.046394	0.560024	-0.153217	0.146699	-0.800860
2241	1.072726	-4.130775	8.914928	-0.013692	0.102616	-0.309477	-0.298219	0.976158	-1.053129	0.554507	-0.152723	0.146847	-0.804757
2242	1.129859	-4.095768	8.812925	0.062194	0.133725	-0.247165	-0.302163	0.975023	-1.054187	0.550118	-0.150603	0.146570	-0.808212
2243	0.992456	-4.370107	8.839660	0.039203	0.094930	-0.268663	-0.307547	0.970988	-1.054386	0.545392	-0.149525	0.145916	-0.811726
2244	0.651507	-3.949122	8.652734	-0.006989	0.120080	-0.151886	-0.311757	0.970259	-1.054761	0.542336	-0.148090	0.146885	-0.813858
2245	1.314038	-4.344861	8.781946	0.055802	0.180664	-0.133752	-0.312797	0.966160	-1.056479	0.539567	-0.145045	0.147305	-0.816169
2246	1.116336	-4.154272	8.764815	-0.046891	0.076904	-0.216038	-0.312800	0.967281	-1.056977	0.535470	-0.144929	0.148271	-0.818708
2247	0.851920	-4.222151	9.007522	-0.106898	0.097184	-0.122329	-0.314914	0.969767	-1.054341	0.532635	-0.144963	0.150491	-0.820145
2248	1.307176	-4.213895	8.970884	0.069010	0.119499	-0.100516	-0.315567	0.968328	-1.057579	0.530605	-0.142565	0.150341	-0.821907
2249	1.007441	-4.136813	8.920191	0.036931	0.095542	-0.150214	-0.314514	0.968633	-1.059848	0.527711	-0.141191	0.150106	-0.824048
2250	0.779178	-4.267193	8.707187	0.024004	0.083627	-0.105182	-0.315296	0.966185	-1.061250	0.525600	-0.139875	0.150294	-0.825585
2251	1.465739	-4.373632	9.066007	0.071455	0.115756	-0.091722	-0.312932	0.967784	-1.060693	0.523684	-0.137645	0.149876	-0.827252
2252	1.128242	-4.260851	8.792459	-0.018123	0.048785	-0.219663	-0.313190	0.966150	-1.061809	0.519689	-0.137692	0.150074	-0.829724
2253	0.419268	-3.948468	8.775571	-0.015345	0.023215	-0.193152	-0.314514	0.968651	-1.060647	0.516112	-0.138201	0.149863	-0.831907
2254	0.636232	-4.065845	9.216337	0.075341	0.044358	-0.081392	-0.315309	0.970625	-1.061242	0.514691	-0.136939	0.148831	-0.833181
2255	1.037716	-3.830433	8.933250	0.229594	0.052261	-0.059731	-0.312934	0.969019	-1.066254	0.513908	-0.134035	0.145214	-0.834773
2256	0.817912	-3.815051	8.483539	0.034778	0.052773	-0.076193	-0.311346	0.966536	-1.068484	0.512438	-0.133026	0.144961	-0.835882
2257	0.607781	-3.911058	8.858090	-0.115471	0.079891	-0.073797	-0.309514	0.969807	-1.067735	0.510405	-0.133236	0.147373	-0.836670
2258	0.400627	-3.943923	9.039713	-0.076134	0.071124	-0.065731	-0.305183	0.973972	-1.066053	0.508747	-0.133025	0.149189	-0.837391
2259	0.246676	-3.805971	8.733098	-0.063498	0.111953	-0.059206	-0.304141	0.977689	-1.065813	0.507000	-0.132095	0.151129	-0.838250
2260	0.308673	-3.462574	9.050108	-0.098759	0.065687	0.038485	-0.298367	0.982882	-1.061981	0.507027	-0.131886	0.153545	-0.837827
2261	0.280121	-3.431499	9.412424	-0.066226	0.047634	0.096817	-0.294427	0.985518	-1.059809	0.508090	-0.131553	0.155288	-0.836913
2262	0.256649	-3.412468	9.772581	-0.064646	0.069502	0.040376	-0.290490	0.989004	-1.058411	0.508193	-0.130924	0.157181	-0.836596
2263	-0.031036	-3.422527	9.917865	0.110078	0.146223	-0.018642	-0.286021	0.991311	-1.060655	0.507491	-0.127463	0.156661	-0.837654
2264	0.311649	-3.074130	9.377001	0.195754	0.124818	-0.129981	-0.284439	0.990830	-1.065489	0.505293	-0.123806	0.154304	-0.839965
2265	0.462842	-3.428231	8.979968	0.158488	0.088549	-0.222283	-0.285741	0.986838	-1.071734	0.501464	-0.121426	0.151852	-0.843048
2266	0.103036	-3.196939	8.529146	0.064073	0.073552	-0.260611	-0.289946	0.985028	-1.073344	0.496881	-0.120348	0.150863	-0.846089
2267	-0.093140	-3.773299	8.753715	0.006706	0.052005	-0.272360	-0.296260	0.983807	-1.074377	0.491925	-0.120215	0.150507	-0.849062
2268	-0.450802	-3.910836	8.953170	-0.105530	-0.010531	-0.191697	-0.302311	0.982969	-1.074201	0.488300	-0.122017	0.151726	-0.850679
2269	-0.136248	-3.977924	9.155870	-0.017168	-0.022765	-0.133220	-0.311000	0.983369	-1.070888	0.485868	-0.122924	0.151429	-0.851993
2270	0.317921	-3.773151	8.482323	-0.066715	-0.060472	-0.170840	-0.318634	0.983065	-1.068144	0.482821	-0.125127	0.151551	-0.853381
2271	0.348334	-3.765267	8.954929	-0.237770	-0.045260	-0.268546	-0.329571	0.986942	-1.062962	0.477576	-0.128943	0.154481	-0.855237
2272	0.180552	-4.069266	9.149432	-0.059668	-0.125360	-0.312660	-0.345234	0.986706	-1.055190	0.472322	-0.132633	0.153481	-0.857767
2273	0.250791	-4.655448	8.506172	0.071369	-0.174148	-0.237390	-0.359570	0.982899	-1.050347	0.468772	-0.135590	0.150023	-0.859861
2274	-0.018267	-4.315602	9.087427	-0.282573	-0.116172	-0.185937	-0.376553	0.983374	-1.042004	0.464968	-0.140794	0.153278	-0.860516
2275	1.462396	-4.249769	10.323726	0.031466	0.130393	0.023142	-0.387625	0.988499	-1.036647	0.464862	-0.138093	0.154075	-0.860868
2276	2.070096	-3.188042	7.670035	0.217011	0.200591	-0.235860	-0.397615	0.985293	-1.044368	0.460511	-0.133334	0.151552	-0.864398
2277	1.681259	-3.146481	8.336509	-0.387620	0.221696	-0.577040	-0.409980	0.982771	-1.043107	0.448573	-0.134772	0.158737	-0.869150
2278	1.288136	-3.493185	10.562980	-0.307834	0.147250	-0.414548	-0.422897	0.987934	-1.031461	0.439815	-0.136278	0.164281	-0.872355
2279	1.582306	-3.364186	9.386887	0.068665	0.081578	-0.435047	-0.436577	0.985167	-1.030326	0.431918	-0.135657	0.162529	-0.876715
2280	1.733188	-3.589573	9.703693	0.171952	0.140659	-0.451174	-0.450505	0.978057	-1.033192	0.423890	-0.133184	0.159476	-0.881559
2281	1.432843	-3.386469	7.955236	0.091160	-0.048468	-0.419827	-0.464697	0.970343	-1.033674	0.416652	-0.134609	0.156209	-0.885370
2282	1.220317	-3.535871	8.768154	-0.233991	0.129146	-0.414372	-0.475224	0.969519	-1.029579	0.408122	-0.135570	0.160288	-0.888462
2283	1.097472	-3.809862	9.570324	0.020881	0.190094	-0.310611	-0.478373	0.966154	-1.030983	0.401821	-0.133021	0.160484	-0.891678
2284	1.326545	-3.805824	8.475007	0.102953	0.213050	-0.276636	-0.481778	0.961381	-1.037363	0.396340	-0.129293	0.159601	-0.894832
2285	1.282505	-3.879422	8.642687	-0.127227	0.267973	-0.275229	-0.482036	0.959449	-1.037554	0.389992	-0.126401	0.163154	-0.897391
2286	1.334878	-4.111426	9.182760	-0.001453	0.290115	-0.264099	-0.480192	0.958832	-1.036662	0.384154	-0.122077	0.164754	-0.900210
2287	1.103801	-4.042869	8.568640	-0.038103	0.262466	-0.310301	-0.480972	0.955859	-1.039414	0.377364	-0.118699	0.166576	-0.903194
2288	0.720281	-4.205137	8.863760	-0.127697	0.255092	-0.259268	-0.480050	0.956197	-1.043014	0.371386	-0.115930	0.170173	-0.905358
2289	0.775096	-4.029377	8.917066	-0.081243	0.264145	-0.177750	-0.477948	0.957548	-1.043528	0.366838	-0.112384	0.173103	-0.907103
2290	0.685009	-4.098953	9.107370	-0.079168	0.214952	-0.129416	-0.473745	0.960673	-1.044811	0.363456	-0.109534	0.175807	-0.908292
2291	0.757670	-4.087920	9.167280	0.058343	0.223973	-0.087393	-0.469807	0.963728	-1.042759	0.360969	-0.105377	0.176108	-0.909716
2292	0.900929	-4.017383	8.940090	0.015346	0.129953	-0.111144	-0.467173	0.963611	-1.046393	0.358507	-0.103334	0.176508	-0.910846
2293	0.639420	-4.046413	8.814353	-0.097325	0.136828	-0.068956	-0.463625	0.966135	-1.051154	0.356325	-0.101820	0.179057	-0.911375
2294	0.760808	-3.981050	9.301351	-0.010284	0.131239	-0.028092	-0.459688	0.969923	-1.050812	0.355262	-0.099635	0.180104	-0.911825
2295	0.932702	-3.769217	9.059533	0.083890	0.095283	-0.123548	-0.456266	0.970015	-1.052182	0.352590	-0.097797	0.178928	-0.913291
2296	0.376393	-3.733217	8.835208	0.008258	0.080382	-0.123755	-0.454167	0.971685	-1.048419	0.350151	-0.096776	0.179068	-0.914310
2297	0.152479	-3.861023	9.248086	0.071860	0.092217	-0.077463	-0.452595	0.974465	-1.050216	0.348306	-0.094897	0.178180	-0.915385
2298	0.710625	-3.719867	8.871838	0.146432	0.125560	-0.032931	-0.447717	0.972059	-1.053015	0.347611	-0.091754	0.176282	-0.916336
2299	0.712918	-3.947979	8.924171	0.051737	0.102279	-0.130618	-0.443770	0.972883	-1.056634	0.344710	-0.090024	0.175735	-0.917708
2300	0.073750	-3.852778	8.923097	0.003308	0.053287	-0.145092	-0.440611	0.972815	-1.056806	0.342020	-0.089606	0.175745	-0.918753
2301	0.146295	-3.827177	9.038249	0.052815	0.034413	-0.047829	-0.438244	0.973923	-1.059064	0.340878	-0.088805	0.174877	-0.919421
2302	0.338279	-3.726600	9.084296	0.050697	0.060687	-0.031801	-0.435086	0.974135	-1.059361	0.340320	-0.087525	0.174269	-0.919865
2303	0.308530	-3.717448	8.929279	0.020061	0.039133	-0.033794	-0.433513	0.976505	-1.061437	0.339362	-0.086804	0.174067	-0.920326
2304	0.118703	-3.672345	8.951997	-0.017901	0.027194	0.004066	-0.429964	0.977805	-1.061170	0.339437	-0.086477	0.174558	-0.920236
2305	-0.009397	-3.757159	9.285658	-0.020222	0.013482	0.054387	-0.426287	0.980309	-1.058999	0.340126	-0.086173	0.175089	-0.919909
2306	-0.078817	-3.627396	8.839698	-0.040014	-0.000670	0.187751	-0.421294	0.983391	-1.059225	0.343547	-0.085849	0.176122	-0.918469
2307	-0.006729	-3.461027	8.932113	-0.141201	0.003454	0.202464	-0.416055	0.991200	-1.053971	0.346784	-0.086016	0.179066	-0.916666
2308	0.281702	-3.698427	9.761065	-0.032272	-0.037172	0.158269	-0.411200	0.996194	-1.052668	0.349755	-0.086397	0.179655	-0.915386
2309	0.479855	-3.433182	8.961443	0.219090	-0.080009	0.109320	-0.407222	0.997751	-1.055123	0.352197	-0.085911	0.175227	-0.915353
2310	-0.133555	-3.148175	9.108949	-0.143736	-0.027601	0.021997	-0.406304	0.998831	-1.054699	0.352484	-0.087401	0.177680	-0.914629
2311	0.347363	-3.571414	9.868193	0.083577	0.010399	0.075007	-0.404732	1.001213	-1.051174	0.353751	-0.086311	0.176284	-0.914513
2312	0.210855	-3.282785	8.364795	0.089191	-0.015430	-0.102786	-0.404721	0.997692	-1.055020	0.352105	-0.086372	0.174346	-0.915514
2313	-0.167072	-3.391492	9.234910	-0.164321	0.033144	-0.140335	-0.408013	0.998332	-1.055496	0.348924	-0.087346	0.177268	-0.916078
2314	0.150080	-3.439095	9.615647	0.064815	0.026890	-0.095529	-0.410780	0.998916	-1.053979	0.347132	-0.086772	0.176089	-0.917040
2315	0.478776	-2.899217	8.923687	0.030156	-0.020804	-0.119891	-0.413801	0.996645	-1.054816	0.344853	-0.087293	0.175067	-0.918046
2316	1.165455	-3.401308	9.121833	0.102186	0.017789	-0.215918	-0.420766	0.992834	-1.057258	0.340951	-0.087049	0.172922	-0.919931
2317	0.543187	-3.519378	9.288955	-0.057339	0.059405	-0.300886	-0.425225	0.987357	-1.056047	0.334895	-0.087336	0.173709	-0.921978
2318	0.389958	-3.667830	8.936386	0.074227	0.005834	-0.247723	-0.429956	0.984081	-1.053696	0.330399	-0.087625	0.171928	-0.923904
2319	0.329544	-3.804856	8.889837	-0.051188	0.056643	-0.260148	-0.435073	0.978827	-1.055538	0.325092	-0.087755	0.172662	-0.925636
2320	0.919510	-4.092609	9.740457	0.070679	0.140617	-0.160350	-0.437173	0.976813	-1.056378	0.321706	-0.085275	0.171971	-0.927178
2321	1.096630	-3.858972	8.223028	0.105917	0.081457	-0.273793	-0.438603	0.971144	-1.062009	0.316304	-0.084002	0.169944	-0.929524
2322	-0.120617	-3.832442	8.883453	-0.266138	0.020345	-0.305158	-0.443470	0.969520	-1.058937	0.310097	-0.086380	0.174484	-0.930555
2323	-0.066929	-3.981879	9.593829	0.002156	0.062032	-0.100735	-0.444127	0.969258	-1.058938	0.307793	-0.085509	0.174575	-0.931383
2324	0.560684	-3.730272	8.893960	0.001074	0.025617	-0.065739	-0.445964	0.967246	-1.060181	0.306475	-0.085294	0.174582	-0.931836
2325	0.671355	-3.701572	8.824935	-0.097082	0.022032	-0.097921	-0.446486	0.965739	-1.060490	0.304188	-0.085775	0.176286	-0.932221
2326	0.382411	-3.745618	9.124473	-0.101067	0.025077	-0.150901	-0.450974	0.969119	-1.052062	0.301116	-0.086497	0.178043	-0.932817
2327	0.621491	-3.814088	9.204529	-0.027381	0.067174	-0.173438	-0.452285	0.967183	-1.051042	0.297373	-0.085979	0.178588	-0.933961
2328	0.647155	-3.697153	8.862668	-0.037958	0.071641	-0.214112	-0.453990	0.965341	-1.053748	0.293093	-0.085682	0.179329	-0.935198
2329	0.473504	-3.690562	9.160547	-0.150335	0.064568	-0.254263	-0.458069	0.964281	-1.051868	0.287623	-0.086222	0.182010	-0.936329
2330	0.475558	-3.782752	9.228697	-0.056813	0.065287	-0.251311	-0.461883	0.962944	-1.050266	0.282604	-0.086289	0.182990	-0.937659
2331	0.375537	-3.915668	8.942627	-0.046172	0.034201	-0.249674	-0.465023	0.956642	-1.050697	0.277494	-0.086770	0.183551	-0.939030
2332	0.205167	-3.845921	9.143859	-0.052126	0.029220	-0.230245	-0.470021	0.954782	-1.049365	0.272995	-0.087405	0.184266	-0.940149
2333	0.499298	-3.796911	8.984037	0.037782	0.039753	-0.157464	-0.471330	0.952144	-1.047966	0.269735	-0.086964	0.183438	-0.941292
2334	0.748207	-3.785128	8.847178	-0.038925	0.054805	-0.180646	-0.477245	0.949365	-1.047987	0.266103	-0.086857	0.184125	-0.942201
2335	0.864012	-3.838824	9.115884	-0.022557	0.044508	-0.189531	-0.477901	0.948376	-1.046543	0.262106	-0.086780	0.184395	-0.943275
2336	0.890185	-3.957298	8.982800	0.009437	0.069067	-0.237012	-0.481044	0.943240	-1.049471	0.257483	-0.086363	0.184134	-0.944637
2337	0.989600	-3.851131	8.908031	-0.001189	0.086852	-0.240492	-0.482084	0.938875	-1.051731	0.252389	-0.085576	0.184125	-0.946084
2338	0.884313	-3.911291	8.948577	-0.044465	0.080989	-0.306062	-0.484976	0.937348	-1.048813	0.246381	-0.085470	0.184810	-0.947542
2339	0.656000	-3.847446	9.179364	-0.001354	0.086588	-0.302313	-0.489304	0.931923	-1.050002	0.240099	-0.084920	0.184683	-0.949228
2340	0.878202	-3.989086	8.823823	0.029860	0.063600	-0.260845	-0.490745	0.929791	-1.052454	0.235168	-0.084616	0.183934	-0.950634
2341	0.682133	-3.880993	8.802550	-0.045858	0.052162	-0.292059	-0.494156	0.926009	-1.053601	0.229112	-0.084888	0.184508	-0.951976
2342	0.593120	-3.877730	9.026034	-0.041813	0.046584	-0.208965	-0.495333	0.923521	-1.052866	0.225095	-0.085047	0.185120	-0.952801
2343	0.581070	-3.999308	9.045836	-0.030535	0.024204	-0.163093	-0.497165	0.919656	-1.051901	0.221615	-0.085291	0.185499	-0.953521
2344	0.590503	-4.013719	8.872945	0.025756	0.014600	-0.115235	-0.499530	0.918352	-1.053249	0.219619	-0.085412	0.184833	-0.954101
2345	0.625629	-3.940256	8.950486	-0.039988	0.004334	-0.081925	-0.501106	0.916832	-1.051945	0.217741	-0.085763	0.185460	-0.954378
2346	0.801314	-3.888530	8.897723	-0.009580	0.025673	-0.071123	-0.501107	0.917097	-1.051404	0.216498	-0.085667	0.185588	-0.954645
2347	0.827099	-3.960875	8.932755	-0.068478	0.030953	-0.088959	-0.502159	0.916690	-1.050738	0.214335	-0.085661	0.186871	-0.954883
2348	0.607815	-3.884744	9.031352	-0.041368	0.036590	-0.092332	-0.503214	0.917118	-1.050179	0.212590	-0.085574	0.187615	-0.955135
2349	0.787646	-3.927610	8.926480	-0.011396	0.022101	-0.071148	-0.505315	0.915492	-1.049806	0.210897	-0.085421	0.187804	-0.955487
2350	0.806226	-3.881152	8.965208	-0.008334	0.018982	-0.051716	-0.505578	0.915516	-1.050602	0.210069	-0.085381	0.187909	-0.955652
2351	0.873910	-3.848353	9.121073	0.000292	0.023159	-0.037536	-0.506630	0.914955	-1.049274	0.209033	-0.085034	0.187933	-0.955906
2352	0.977166	-3.715434	8.896999	0.029917	0.027709	-0.067496	-0.507418	0.914152	-1.049824	0.207982	-0.084735	0.187312	-0.956283
2353	1.018249	-3.816622	8.990481	-0.020733	0.057049	-0.120519	-0.509517	0.912005	-1.050935	0.205195	-0.084149	0.187727	-0.956855
2354	0.849586	-3.853656	9.057790	0.015997	0.042088	-0.150521	-0.508723	0.910627	-1.052188	0.202514	-0.083953	0.187287	-0.957530
2355	0.814129	-3.796059	8.935927	0.015846	0.049019	-0.143396	-0.510823	0.908456	-1.052233	0.199378	-0.083455	0.186924	-0.958302
2356	0.690664	-3.914800	8.988391	0.002289	0.039153	-0.108992	-0.512923	0.906248	-1.050679	0.197490	-0.083215	0.186800	-0.958738
2357	0.659260	-3.798863	8.984146	0.024436	0.029333	-0.063895	-0.511869	0.905959	-1.051233	0.195964	-0.082754	0.186331	-0.959182
2358	0.758261	-3.899008	9.009601	0.030579	0.014248	-0.026859	-0.513048	0.904331	-1.051672	0.195790	-0.082572	0.185702	-0.959355
2359	0.697979	-3.803020	8.942043	0.014974	0.007685	0.017265	-0.514101	0.904077	-1.051668	0.195886	-0.082255	0.185469	-0.959408
2360	0.810177	-3.825246	9.034705	0.034252	-0.001470	0.034922	-0.512524	0.905139	-1.051118	0.196948	-0.082127	0.184812	-0.959328
2361	0.833198	-3.771434	8.991683	0.010737	0.019473	0.042933	-0.512788	0.905615	-1.053501	0.197486	-0.081507	0.184748	-0.959283
2362	0.900568	-3.736223	9.063282	0.041003	0.015893	0.054480	-0.512000	0.906200	-1.055625	0.198835	-0.080939	0.184065	-0.959184
2363	0.831940	-3.703492	9.022421	0.031345	0.007121	0.010204	-0.509893	0.905864	-1.055127	0.198824	-0.080600	0.183497	-0.959323
2364	0.814918	-3.713518	8.940143	0.002273	-0.003123	0.018894	-0.509102	0.905722	-1.055807	0.199545	-0.080690	0.183420	-0.959181
2365	0.823544	-3.776466	8.972171	-0.022694	0.016357	0.013636	-0.509892	0.905903	-1.056859	0.199478	-0.080379	0.183932	-0.959123
2366	0.760816	-3.787311	8.989582	-0.044451	0.001860	0.017025	-0.507525	0.906501	-1.055000	0.200020	-0.080558	0.184772	-0.958833
2367	0.787583	-3.913040	8.998572	-0.031467	0.007631	0.003841	-0.507005	0.908678	-1.053603	0.199782	-0.080487	0.185408	-0.958766
2368	0.690911	-3.924502	9.005320	0.001003	0.002650	0.000396	-0.507137	0.908675	-1.053335	0.200165	-0.080549	0.185345	-0.958693
2369	0.612417	-3.884669	8.954474	-0.044820	-0.019754	0.027532	-0.506607	0.907544	-1.052977	0.200461	-0.080962	0.186176	-0.958436
2370	0.740953	-3.884761	8.989708	-0.039456	-0.005563	0.031147	-0.506874	0.908675	-1.053605	0.201294	-0.081210	0.186914	-0.958096
2371	0.795329	-3.830384	8.904321	-0.031702	-0.003215	0.010841	-0.508980	0.908698	-1.052513	0.201230	-0.081318	0.187536	-0.957979
2372	0.738205	-3.860533	9.039984	-0.052361	0.002798	-0.023654	-0.508590	0.910028	-1.050342	0.201024	-0.081677	0.188459	-0.957811
2373	0.781136	-3.830630	9.012194	-0.027037	0.010212	-0.027074	-0.509122	0.911839	-1.050145	0.200190	-0.081650	0.188981	-0.957885
2374	0.706752	-3.747028	9.004467	-0.041240	0.022666	-0.032330	-0.510443	0.913238	-1.049285	0.199798	-0.081625	0.189754	-0.957816
2375	0.653541	-3.740704	9.074991	-0.005681	0.010167	-0.018144	-0.509123	0.912105	-1.049603	0.199172	-0.081473	0.189871	-0.957936
2376	0.745143	-3.724484	9.027136	0.001985	0.019520	-0.033993	-0.511487	0.910367	-1.050164	0.198741	-0.081324	0.189808	-0.958051
2377	0.649702	-3.794174	9.056022	0.012210	-0.003953	-0.016406	-0.512673	0.910508	-1.049079	0.198233	-0.081359	0.189520	-0.958210
2378	0.615744	-3.789934	9.071795	0.036587	-0.002738	0.014628	-0.512147	0.910051	-1.041631	0.198939	-0.081327	0.188778	-0.958213
2379	0.707185	-3.766436	9.019068	0.048781	-0.003891	0.029668	-0.511880	0.908821	-1.042740	0.199374	-0.081033	0.187858	-0.958328
2380	0.856563	-3.732178	8.965630	0.038230	0.009540	0.022615	-0.511610	0.906439	-1.042019	0.200097	-0.080709	0.187155	-0.958342
2381	0.885790	-3.850574	9.032403	0.012194	-0.002182	-0.015560	-0.513448	0.906028	-1.052680	0.199598	-0.080706	0.186865	-0.958503
2382	0.916250	-3.794193	9.059387	0.064812	0.025217	-0.026722	-0.513183	0.905166	-1.051643	0.199389	-0.080165	0.185633	-0.958831
2383	0.823900	-3.800736	8.931449	0.022819	0.026895	-0.037428	-0.513308	0.903468	-1.056230	0.198379	-0.079650	0.185218	-0.959164
2384	0.712037	-3.759061	9.067297	0.039979	0.021789	-0.040924	-0.513301	0.901256	-1.056567	0.197889	-0.079328	0.184425	-0.959445
2385	0.773144	-3.675434	8.996337	0.028351	0.015618	-0.010956	-0.513297	0.900023	-1.057273	0.197437	-0.078908	0.183897	-0.959674
2386	0.815523	-3.844563	9.071117	0.031691	-0.000528	-0.003981	-0.511970	0.896035	-1.054081	0.197728	-0.078911	0.183233	-0.959741
2387	0.711096	-3.715390	9.045278	0.035470	0.003206	-0.010115	-0.512760	0.896077	-1.055137	0.197349	-0.078699	0.182523	-0.959971
2388	0.707443	-3.778567	9.023981	0.059055	-0.015799	0.047306	-0.512492	0.895386	-1.061697	0.198735	-0.078701	0.181353	-0.959907
2389	0.726371	-3.756379	9.019581	0.044719	-0.012318	0.045510	-0.512223	0.893300	-1.061766	0.199494	-0.078545	0.180496	-0.959924
2390	0.899610	-3.697411	9.005197	0.081532	-0.003217	0.050064	-0.510905	0.893041	-1.063924	0.200956	-0.078209	0.178946	-0.959937
2391	0.977504	-3.705700	9.065413	0.047605	0.011757	0.008484	-0.509980	0.891893	-1.063170	0.200921	-0.077726	0.178071	-0.960146
2392	0.699029	-3.676746	9.304551	0.097889	0.091644	-0.041186	-0.509842	0.889985	-1.064833	0.200422	-0.075845	0.176437	-0.960702
2393	0.722488	-3.596276	8.801641	0.037142	0.014330	-0.171827	-0.511017	0.886687	-1.065057	0.196894	-0.075989	0.175500	-0.961591
2394	0.720552	-3.773437	9.370924	0.060103	0.059363	-0.114892	-0.510222	0.885029	-1.066186	0.195141	-0.075157	0.174338	-0.962225
2395	0.468522	-3.690657	9.117073	0.149256	0.040754	-0.051903	-0.510468	0.879436	-1.070228	0.193993	-0.073923	0.171537	-0.963056
2396	0.484336	-3.743762	9.185349	0.187281	0.021086	0.037379	-0.509129	0.872575	-1.074995	0.195408	-0.072783	0.168009	-0.963479
2397	0.406149	-3.725773	9.093762	0.197803	-0.023254	0.107873	-0.509118	0.869380	-1.080965	0.197621	-0.072030	0.164277	-0.963728
2398	0.620256	-3.556857	8.904106	0.204483	-0.024499	0.160882	-0.507789	0.866010	-1.086688	0.201596	-0.071281	0.160414	-0.963611
2399	0.797087	-3.427429	8.937437	0.088845	-0.049703	0.206285	-0.506732	0.864653	-1.089144	0.205625	-0.071157	0.158825	-0.963031
2400	0.718470	-3.341454	9.138955	0.009508	-0.046942	0.211367	-0.507251	0.862467	-1.090141	0.210139	-0.071427	0.158710	-0.962056
2401	0.777047	-3.345234	9.249087	0.016902	-0.064390	0.200654	-0.507526	0.866395	-1.091747	0.213996	-0.071903	0.158433	-0.961215
2402	0.948478	-3.230901	9.008161	0.001708	-0.047615	0.167163	-0.507638	0.864523	-1.093072	0.217707	-0.072369	0.158392	-0.960353
2403	1.195339	-3.265291	8.698295	-0.108106	0.017725	0.112379	-0.507783	0.868479	-1.089877	0.219420	-0.072122	0.160738	-0.959592
2404	1.120201	-3.033566	9.387403	-0.266953	0.034527	0.062470	-0.505559	0.872783	-1.086031	0.220390	-0.072509	0.166062	-0.958433
2405	0.975028	-3.230340	9.745455	-0.200733	0.042498	-0.057474	-0.503214	0.880968	-1.082063	0.218622	-0.072772	0.170005	-0.958127
2406	1.458943	-4.877000	9.096409	-1.231731	0.131069	0.286396	-0.488524	0.899332	-1.074179	0.221110	-0.074550	0.194571	-0.952730
2407	0.440591	-3.594211	11.618741	-0.171845	-0.061480	-0.049121	-0.485148	0.913687	-1.061757	0.219922	-0.076700	0.197481	-0.952236
2408	0.285915	-3.864347	8.506433	0.320120	-0.059833	-0.095188	-0.485530	0.909408	-1.062422	0.219990	-0.077087	0.190857	-0.953538
2409	0.997353	-3.992172	8.933571	-0.031344	-0.104178	-0.289465	-0.490261	0.906617	-1.063123	0.214582	-0.080346	0.190532	-0.954566
2410	0.120409	-3.969225	9.144765	0.087456	-0.054894	0.057085	-0.493411	0.903063	-1.062400	0.216889	-0.081019	0.188623	-0.954367
2411	0.008966	-4.024600	9.567769	0.416233	-0.088183	0.005759	-0.498638	0.890607	-1.071005	0.217768	-0.080851	0.180293	-0.955790
2412	0.954246	-4.026942	8.874746	0.173078	-0.054791	0.119949	-0.496519	0.887074	-1.076477	0.221384	-0.080909	0.176845	-0.955599
2413	2.042075	-4.934120	11.540796	-0.360476	0.148104	-0.531373	-0.489298	0.893952	-1.074875	0.209871	-0.081577	0.183518	-0.956881
2414	0.805625	-3.709139	9.856989	0.303690	-0.037304	-0.289746	-0.504711	0.896985	-1.076870	0.205676	-0.082252	0.176986	-0.958962
2415	1.288356	-3.448083	8.608662	0.324283	-0.227836	-0.451890	-0.515863	0.883727	-1.080897	0.198102	-0.086923	0.169055	-0.961572
2416	0.422506	-3.157957	8.649705	0.157970	-0.234681	-0.054442	-0.528471	0.872900	-1.080429	0.198742	-0.091135	0.164904	-0.961771
2417	0.797382	-3.544405	8.288660	-0.146550	0.056765	0.280592	-0.522393	0.864837	-1.073684	0.203450	-0.089711	0.168451	-0.960304
2418	0.514975	-3.743558	9.677447	-0.018882	0.126654	0.159474	-0.517014	0.871549	-1.075134	0.206153	-0.086871	0.169579	-0.959790
2419	1.041818	-3.879690	9.145885	0.127677	0.021356	0.046000	-0.511225	0.873243	-1.076080	0.206955	-0.085775	0.167306	-0.960115
2420	0.675752	-3.614473	9.228926	0.153235	0.022674	-0.035179	-0.510162	0.870077	-1.078327	0.207093	-0.084965	0.164317	-0.960673
2421	0.773451	-3.484107	8.764019	0.070872	0.061733	0.226484	-0.502539	0.875062	-1.079324	0.211131	-0.082723	0.163617	-0.960109
2422	1.033279	-3.591017	9.032733	-0.104701	0.048556	0.125005	-0.496893	0.880495	-1.079750	0.213652	-0.081936	0.165977	-0.959214
2423	0.834097	-3.655289	9.238906	-0.010712	0.017624	-0.030455	-0.498473	0.880072	-1.077877	0.212763	-0.081736	0.166242	-0.959382
2424	0.729804	-3.676617	9.072204	-0.019223	0.017978	-0.048133	-0.498081	0.881022	-1.077318	0.212245	-0.081755	0.166544	-0.959443
2425	0.627298	-3.649357	9.011089	-0.015792	0.010755	-0.042841	-0.498346	0.881724	-1.077426	0.211134	-0.081741	0.166874	-0.959632
2426	0.632731	-3.658954	9.136482	-0.030957	0.009932	-0.014607	-0.497700	0.885388	-1.074383	0.211337	-0.081865	0.167416	-0.959482
2427	0.593311	-3.640261	9.048487	-0.020326	-0.007851	-0.011141	-0.497307	0.886206	-1.074095	0.210890	-0.082108	0.167820	-0.959489
2428	0.569484	-3.655253	9.081564	-0.009637	0.009842	-0.003917	-0.496911	0.885440	-1.071322	0.211242	-0.082092	0.167977	-0.959386
2429	0.725495	-3.705824	9.057851	-0.008227	0.006847	0.010182	-0.495858	0.885691	-1.071193	0.211175	-0.081920	0.168261	-0.959366
2430	0.820138	-3.577882	9.144028	0.005040	0.012026	-0.014526	-0.496386	0.886131	-1.071706	0.211331	-0.081835	0.168129	-0.959362
2431	0.778591	-3.704867	8.996896	0.014737	0.026060	-0.003779	-0.495598	0.886834	-1.072894	0.210970	-0.081245	0.168038	-0.959507
2432	0.779163	-3.738842	8.963474	-0.004206	0.038142	-0.067412	-0.496919	0.888244	-1.072567	0.210085	-0.080889	0.168102	-0.959720
2433	0.804969	-3.816043	8.974476	-0.005561	0.042082	-0.083307	-0.497173	0.885211	-1.073194	0.208110	-0.080350	0.168358	-0.960151
2434	0.902124	-3.814272	9.059275	-0.039420	0.035045	-0.097627	-0.499283	0.886042	-1.071009	0.206561	-0.080295	0.169040	-0.960370
2435	0.618636	-3.950495	8.969772	-0.044157	-0.038681	-0.067101	-0.502182	0.886921	-1.070148	0.205108	-0.081416	0.169753	-0.960461
2436	0.446480	-3.810403	9.050079	-0.100973	-0.098422	0.027849	-0.504555	0.887445	-1.066369	0.206173	-0.083727	0.171279	-0.959764
2437	0.638437	-3.692825	9.194676	0.023813	-0.055745	0.215004	-0.505090	0.889905	-1.064150	0.210306	-0.083910	0.171095	-0.958883
2438	1.433897	-3.785230	8.829877	0.107300	0.086333	0.180649	-0.501411	0.892952	-1.067564	0.214022	-0.081286	0.169649	-0.958544
2439	1.316968	-3.724224	9.018373	0.021180	0.135964	-0.057986	-0.499306	0.893809	-1.070763	0.212260	-0.078781	0.169876	-0.959104
2440	0.806736	-3.789316	8.935819	0.012028	0.172764	-0.112475	-0.497458	0.892411	-1.072162	0.210096	-0.075934	0.170136	-0.959764
2441	0.395413	-3.920554	9.063784	-0.109338	0.031903	-0.175550	-0.498249	0.892857	-1.072672	0.206229	-0.076369	0.172269	-0.960188
2442	0.326543	-4.142702	8.870802	-0.050515	-0.013002	0.041859	-0.499310	0.895028	-1.069390	0.207349	-0.076784	0.173202	-0.959746
2443	0.170051	-4.148020	8.389492	-0.069953	-0.048195	0.091128	-0.502878	0.899386	-1.068277	0.208938	-0.077651	0.174707	-0.959058
2444	-0.024275	-3.801971	8.888756	-0.304730	-0.115259	0.242041	-0.503693	0.907045	-1.062423	0.213510	-0.080329	0.180420	-0.956770
2445	0.367577	-4.025459	8.794158	-0.045436	-0.081879	0.311951	-0.502932	0.916320	-1.056001	0.219480	-0.080893	0.181681	-0.955132
2446	0.465061	-3.759170	8.352287	-0.155324	-0.026140	0.393276	-0.499794	0.923420	-1.053944	0.226806	-0.080682	0.185144	-0.952770
2447	1.291395	-3.664011	8.973812	-0.444291	-0.094955	0.347526	-0.497212	0.939499	-1.043326	0.232832	-0.083163	0.193958	-0.949344
2448	1.196419	-3.905963	9.596087	-0.122558	-0.026770	0.037791	-0.497103	0.946076	-1.033514	0.233482	-0.084151	0.196198	-0.948636
2449	0.656213	-3.488614	9.208122	-0.065015	-0.045093	-0.030109	-0.500929	0.948610	-1.031256	0.232761	-0.085391	0.197345	-0.948465
2450	0.469619	-3.715294	9.305193	-0.168035	-0.051790	-0.082588	-0.502518	0.951034	-1.026359	0.231353	-0.087584	0.200104	-0.948031
2451	0.325005	-3.999478	9.288459	-0.029141	-0.023819	-0.088118	-0.509113	0.954076	-1.019250	0.229508	-0.088457	0.200534	-0.948308
2452	0.565346	-3.839816	8.907132	0.015533	0.001040	-0.071072	-0.512268	0.952480	-1.019131	0.228504	-0.088771	0.200064	-0.948620
2453	0.978568	-3.968204	9.274580	0.035828	0.065473	-0.079531	-0.513454	0.952311	-1.016589	0.226577	-0.087617	0.199654	-0.949276
2454	0.830071	-3.864136	8.946727	0.078306	0.036585	-0.191824	-0.516604	0.949243	-1.018918	0.223411	-0.087485	0.197927	-0.950399
2455	0.663139	-4.003092	8.918585	0.004028	0.040801	-0.172537	-0.520806	0.945448	-1.018723	0.219755	-0.087309	0.197824	-0.951289
2456	0.695992	-4.060743	8.982605	0.003166	0.066454	-0.203325	-0.522379	0.943625	-1.022498	0.216054	-0.086973	0.197636	-0.952206
2457	0.668893	-4.051534	8.899873	0.022077	0.035683	-0.175165	-0.524213	0.940350	-1.023114	0.212393	-0.086820	0.197153	-0.953143
2458	0.732285	-4.074659	8.877924	0.001714	0.056239	-0.150355	-0.526843	0.939324	-1.024184	0.209760	-0.086477	0.197032	-0.953782
2459	0.682530	-4.012455	8.861487	0.007736	0.052490	-0.140627	-0.529597	0.935803	-1.025331	0.206662	-0.085925	0.196947	-0.954526
2460	0.674255	-4.090281	8.818498	-0.003624	0.035100	-0.088607	-0.530516	0.935025	-1.026813	0.205205	-0.085747	0.196951	-0.954855
2461	0.640635	-4.095739	8.880084	-0.024222	0.025337	-0.060437	-0.529722	0.933412	-1.023805	0.203689	-0.085522	0.197505	-0.955086
2462	0.811366	-4.136321	8.977088	0.018398	0.013728	-0.007371	-0.530775	0.933457	-1.024725	0.203877	-0.085336	0.197142	-0.955137
2463	0.866369	-4.009129	8.782865	0.041533	0.007423	-0.032106	-0.531560	0.932003	-1.027163	0.203085	-0.085081	0.196412	-0.955479
2464	0.820412	-4.111890	8.926638	0.005596	0.021345	-0.032119	-0.533403	0.931915	-1.027545	0.202775	-0.084903	0.196280	-0.955588
2465	0.809899	-4.078105	8.880331	0.034347	0.010916	-0.032093	-0.532087	0.932314	-1.028081	0.201957	-0.084616	0.195702	-0.955905
2466	0.872824	-4.091538	8.771649	0.028907	0.005516	-0.031271	-0.530498	0.928883	-1.025273	0.201852	-0.084660	0.195054	-0.956056
2467	0.775506	-4.059314	8.850252	-0.008950	0.008685	-0.028699	-0.529704	0.927496	-1.026127	0.201036	-0.084583	0.195303	-0.956184
2468	0.752956	-4.144677	8.842984	0.037291	-0.000302	-0.009153	-0.529040	0.925489	-1.023930	0.201335	-0.084606	0.194514	-0.956279
2469	0.817498	-3.980883	8.831695	0.014651	0.006474	-0.003013	-0.528251	0.925893	-1.024193	0.201058	-0.084380	0.194349	-0.956391
2470	0.895029	-3.964902	8.930225	0.015469	-0.014825	-0.004051	-0.527065	0.925318	-1.024492	0.201529	-0.084759	0.193923	-0.956345
2471	0.868852	-3.989650	8.924795	0.032388	-0.001627	-0.028661	-0.527588	0.924533	-1.026111	0.200824	-0.084723	0.193336	-0.956615
2472	0.833753	-4.033965	9.039579	0.020045	0.014446	-0.035663	-0.526140	0.924658	-1.026924	0.200648	-0.084658	0.192881	-0.956750
2473	0.890266	-3.969844	8.925303	0.042248	0.032895	-0.054937	-0.524823	0.924498	-1.027345	0.199323	-0.084028	0.192195	-0.957220
2474	0.779167	-3.996137	8.873957	0.008641	0.036685	-0.076209	-0.524822	0.924212	-1.026954	0.198353	-0.083755	0.191971	-0.957491
2475	0.711784	-4.026492	8.828795	0.011419	0.035936	-0.045245	-0.524553	0.922294	-1.028352	0.197151	-0.083151	0.191908	-0.957804
2476	0.729715	-3.958207	8.799949	0.014589	-0.001614	-0.035757	-0.522844	0.923700	-1.030861	0.197027	-0.083414	0.191494	-0.957889
2477	0.783176	-3.957231	8.854531	0.005135	0.003209	-0.018087	-0.521398	0.924186	-1.029261	0.196461	-0.083357	0.191469	-0.958016
2478	0.796151	-3.986113	8.944200	0.010434	-0.007456	-0.016375	-0.520477	0.924416	-1.028064	0.196761	-0.083682	0.191141	-0.957991
2479	0.885056	-3.931089	9.054818	0.027387	0.011110	-0.041865	-0.520476	0.923825	-1.026482	0.195746	-0.083480	0.190677	-0.958309
2480	0.806537	-3.888828	9.011175	0.042774	0.015686	-0.078019	-0.521266	0.923855	-1.027006	0.194900	-0.083481	0.189710	-0.958674
2481	0.674484	-3.837831	8.951382	0.035793	0.026438	-0.084132	-0.520865	0.921970	-1.030005	0.193030	-0.083106	0.189067	-0.959211
2482	0.709677	-3.902729	8.943324	0.023110	0.022712	-0.081548	-0.520199	0.919760	-1.031150	0.191978	-0.083045	0.188505	-0.959538
2483	0.667609	-3.969019	9.014737	0.006488	0.023066	-0.065674	-0.519276	0.919387	-1.033973	0.190427	-0.082769	0.188444	-0.959883
2484	0.598949	-3.921716	9.055596	0.016681	0.025247	-0.042630	-0.521248	0.918276	-1.031985	0.190007	-0.082518	0.188087	-0.960058
2485	0.589574	-3.943736	9.016966	0.021373	0.003380	-0.019765	-0.520720	0.918044	-1.034533	0.189436	-0.082373	0.187745	-0.960250
2486	0.675041	-3.871806	8.913146	0.013838	0.022485	-0.003773	-0.519929	0.917396	-1.031228	0.189694	-0.082024	0.187503	-0.960277
2487	0.759447	-3.952787	9.041501	0.002930	0.025848	0.000617	-0.519402	0.917409	-1.032300	0.189400	-0.081437	0.187636	-0.960358
2488	0.734038	-3.902282	8.987391	0.002757	0.013289	0.004961	-0.518617	0.919028	-1.031057	0.189804	-0.081266	0.187590	-0.960302
2489	0.747994	-3.875331	8.973174	0.027543	-0.004588	0.017298	-0.519005	0.916848	-1.032456	0.189986	-0.081106	0.187163	-0.960363
2490	0.841488	-3.948880	8.957343	0.022060	-0.002939	0.020810	-0.519004	0.916281	-1.031941	0.190730	-0.081102	0.186716	-0.960303
2491	0.845335	-3.800766	8.809528	0.017406	-0.006667	0.026073	-0.519270	0.917463	-1.034835	0.191072	-0.080994	0.186490	-0.960288
2492	0.815655	-3.874109	8.922292	-0.017246	-0.001229	0.010092	-0.518487	0.919927	-1.034099	0.191602	-0.081160	0.186782	-0.960112
2493	0.758041	-3.894567	8.964001	-0.042736	-0.003487	0.020620	-0.516772	0.918604	-1.032559	0.191730	-0.081244	0.187716	-0.959897
2494	0.925268	-3.881814	9.055680	-0.017194	0.002382	0.008321	-0.517168	0.918869	-1.031613	0.192145	-0.081335	0.188023	-0.959746
2495	0.869218	-3.882843	8.948069	-0.012511	0.031737	-0.026825	-0.515327	0.919823	-1.032671	0.191280	-0.080815	0.188430	-0.959883
2496	0.719299	-3.893247	8.977412	-0.013013	0.018903	-0.009113	-0.515710	0.919445	-1.031799	0.191376	-0.080652	0.188686	-0.959827
2497	0.837128	-3.861991	8.889333	0.006929	0.008583	-0.016215	-0.515976	0.920157	-1.032307	0.190833	-0.080465	0.188647	-0.959958
2498	0.827311	-3.971391	8.925960	-0.019268	0.028576	-0.042685	-0.516240	0.920591	-1.032824	0.190267	-0.080273	0.189004	-0.960017
2499	0.738227	-3.871058	8.973012	-0.000005	0.026475	-0.023174	-0.515447	0.919463	-1.032869	0.189512	-0.079797	0.189156	-0.960176
2500	0.719726	-3.919942	8.943932	0.016210	0.018651	-0.024935	-0.515974	0.919909	-1.033649	0.189375	-0.079593	0.188823	-0.960285
2501	0.752355	-3.972341	8.974040	0.000132	0.019476	-0.030371	-0.514008	0.919003	-1.034579	0.188509	-0.079278	0.188938	-0.960459
2502	0.786571	-3.862493	8.993516	0.001700	0.021941	-0.021523	-0.512953	0.918419	-1.034343	0.188393	-0.079051	0.188903	-0.960508
2503	0.748163	-3.889895	8.934781	-0.010968	0.015564	-0.019824	-0.513612	0.918831	-1.033522	0.187728	-0.078815	0.189230	-0.960593
2504	0.763210	-3.911465	8.959473	-0.014545	0.020869	-0.019804	-0.513874	0.918261	-1.032604	0.187608	-0.078660	0.189507	-0.960574
2505	0.760075	-3.875113	8.963917	-0.022051	0.010787	-0.010168	-0.512823	0.919073	-1.032723	0.187128	-0.078523	0.190043	-0.960573
2506	0.740847	-3.883149	8.958743	-0.009863	0.002579	0.004933	-0.513207	0.919449	-1.034496	0.187555	-0.078608	0.190201	-0.960452
2507	0.792721	-3.921035	9.032825	-0.015401	0.014808	0.012054	-0.512818	0.921220	-1.033377	0.187498	-0.078287	0.190656	-0.960399
2508	0.816082	-3.884208	8.989941	0.017321	0.013612	-0.000233	-0.511766	0.921745	-1.033105	0.187894	-0.078091	0.190320	-0.960404
2509	0.806743	-3.911083	8.932094	0.023389	0.024896	-0.023124	-0.510968	0.919254	-1.034261	0.187183	-0.077570	0.190009	-0.960647
2510	0.772965	-3.911691	8.974384	0.001299	0.026860	-0.038203	-0.511101	0.919673	-1.034246	0.186775	-0.077324	0.189972	-0.960753
2511	0.694918	-3.896123	8.911702	0.011305	0.012866	-0.044432	-0.513078	0.920267	-1.033938	0.185681	-0.077162	0.189815	-0.961009
2512	0.773295	-3.933534	8.940865	0.007735	0.019954	-0.044414	-0.513073	0.918765	-1.035053	0.185206	-0.077051	0.189617	-0.961149
2513	0.628301	-3.950726	8.955799	-0.007086	0.024738	-0.027600	-0.511362	0.918829	-1.033469	0.184363	-0.076665	0.189887	-0.961289
2514	0.661546	-3.911284	8.990217	0.015446	0.006429	0.001518	-0.511097	0.918283	-1.034157	0.184807	-0.076605	0.189564	-0.961272
2515	0.767399	-3.880241	8.945095	0.000991	0.004493	0.003205	-0.513730	0.918029	-1.032533	0.184646	-0.076461	0.189650	-0.961297
2516	0.820866	-3.884123	8.970833	0.001379	0.007517	-0.010932	-0.511626	0.919145	-1.034924	0.184822	-0.076479	0.189583	-0.961275
2517	0.739666	-3.943850	8.968792	0.016157	0.007096	-0.025013	-0.511097	0.918585	-1.035214	0.184132	-0.076341	0.189344	-0.961466
2518	0.719084	-3.890829	8.924438	0.021392	-0.003640	-0.020642	-0.511361	0.918735	-1.035473	0.184234	-0.076544	0.188833	-0.961531
2519	0.747193	-3.836916	8.958589	-0.000693	-0.000724	-0.002136	-0.512017	0.917791	-1.036030	0.183988	-0.076533	0.188922	-0.961561
2520	0.719357	-3.890815	9.011091	0.004618	-0.009615	-0.000401	-0.510700	0.918033	-1.035770	0.184440	-0.076829	0.188746	-0.961486
2521	0.766278	-3.812291	9.019159	-0.000897	-0.002676	0.004917	-0.511487	0.916470	-1.033409	0.184337	-0.076830	0.188838	-0.961487
2522	0.776000	-3.807256	9.060335	0.015433	-0.004184	-0.000349	-0.510696	0.916344	-1.034756	0.184800	-0.076983	0.188472	-0.961458
2523	0.786349	-3.850765	8.993590	0.012108	0.003117	-0.009153	-0.510830	0.917170	-1.034328	0.184424	-0.076880	0.188309	-0.961570
2524	0.865423	-3.810498	8.966831	0.021647	0.018753	-0.026723	-0.509377	0.915630	-1.035194	0.184388	-0.076685	0.187861	-0.961680
2525	0.786414	-3.860477	8.952749	0.021837	0.007410	-0.035616	-0.510430	0.915530	-1.035853	0.183502	-0.076570	0.187482	-0.961933
2526	0.713170	-3.835109	8.938277	-0.001505	0.009031	-0.037431	-0.511215	0.914187	-1.037087	0.183256	-0.076686	0.187427	-0.961981
2527	0.749151	-3.924254	9.026699	0.016128	0.007076	-0.024134	-0.509502	0.913883	-1.037650	0.182583	-0.076555	0.187176	-0.962168
2528	0.670656	-3.896565	8.898927	0.037845	-0.015667	-0.032149	-0.510548	0.911138	-1.037992	0.182591	-0.076981	0.186282	-0.962306
2529	0.781079	-3.831445	8.981249	0.018645	-0.002753	0.014701	-0.509101	0.911950	-1.038516	0.182707	-0.076883	0.186010	-0.962345
2530	0.752271	-3.853818	8.925177	0.010014	-0.000723	0.001435	-0.509889	0.911124	-1.038000	0.183244	-0.076993	0.185759	-0.962282
2531	0.809768	-3.811506	8.984385	-0.009160	0.008559	-0.020684	-0.509491	0.910309	-1.039231	0.182595	-0.076914	0.186009	-0.962364
2532	0.825414	-3.864619	8.999707	0.012490	0.004362	-0.023297	-0.510020	0.911175	-1.040131	0.182645	-0.077010	0.185690	-0.962408
2533	0.781041	-3.831446	8.969213	0.001709	0.007824	-0.023299	-0.509234	0.912689	-1.040359	0.181965	-0.076919	0.185725	-0.962537
2534	0.847727	-3.776840	8.946779	-0.002190	-0.000445	-0.013656	-0.510020	0.911506	-1.042523	0.182208	-0.077127	0.185686	-0.962483
2535	0.819807	-3.830743	8.972804	0.005381	-0.007124	-0.028697	-0.508439	0.910892	-1.041493	0.181485	-0.077335	0.185585	-0.962622
2536	0.789970	-3.792448	8.974007	0.030831	0.007487	-0.035591	-0.510282	0.910596	-1.038813	0.181416	-0.077369	0.184897	-0.962764
2537	0.799736	-3.792269	8.998373	0.023503	0.000227	-0.032127	-0.510809	0.910595	-1.038273	0.180628	-0.077384	0.184467	-0.962994
2538	0.753160	-3.759128	9.037610	0.021707	-0.008636	-0.033949	-0.511463	0.908921	-1.037251	0.180634	-0.077753	0.183898	-0.963072
2539	0.802657	-3.695126	9.002543	0.034644	0.004184	-0.044448	-0.512777	0.908167	-1.039395	0.179610	-0.077694	0.183243	-0.963393
2540	0.775683	-3.676195	9.020828	-0.005295	-0.008860	-0.034044	-0.513043	0.908691	-1.037774	0.179609	-0.078170	0.183190	-0.963365
2541	0.727039	-3.786302	9.034607	0.001847	-0.007092	-0.031343	-0.514091	0.907213	-1.038876	0.178828	-0.078393	0.183143	-0.963501
2542	0.631004	-3.836593	8.998344	-0.002285	-0.006749	-0.010996	-0.514878	0.906121	-1.038902	0.179143	-0.078709	0.183085	-0.963428
