# Supplementary material for: Identification of Haptic Based Guiding Using Hard Reins
Source: PLoS One. 2015 Jul 22;10(7):e0132020. doi: 10.1371/journal.pone.0132020 (PMC4511788; doi:10.1371/journal.pone.0132020)
Supplement: S8 File — (ZIP) [file pone.0132020.s008.zip › Exp2_MotionData1/Subject1/path2/T2/fc2.txt]

// Start Time: 0
// Sample rate: 25.0Hz
// Scenario: 4.9
// Firmware Version: 2.6.1
Counter	Acc_X	Acc_Y	Acc_Z	Gyr_X	Gyr_Y	Gyr_Z	Mag_X	Mag_Y	Mag_Z	Quat_w	Quat_x	Quat_y	Quat_z
6615	8.686563	-0.469627	4.363514	-0.542144	0.035555	-0.029711	-0.898195	0.005783	-0.098387	-0.607635	-0.330206	0.448431	-0.566262
6616	8.671050	-0.454154	4.503502	-0.554754	0.046244	-0.010470	-0.896382	0.006484	-0.101173	-0.613931	-0.325157	0.451973	-0.559536
6617	8.738270	-0.507618	4.523338	-0.545759	0.044621	-0.034234	-0.896655	0.005092	-0.101185	-0.620043	-0.320242	0.454284	-0.553731
6618	8.622499	-0.409988	4.561063	-0.549396	0.039092	-0.020102	-0.896787	0.003989	-0.104669	-0.626199	-0.315342	0.457692	-0.546766
6619	8.634568	-0.439153	4.546875	-0.556793	0.023015	-0.031590	-0.896506	0.003291	-0.104122	-0.632046	-0.310422	0.460336	-0.540599
6620	8.651837	-0.454108	4.491446	-0.560515	0.005901	-0.029755	-0.896504	0.003153	-0.104679	-0.637918	-0.305751	0.464119	-0.533077
6621	8.644294	-0.400490	4.556095	-0.553329	-0.000377	-0.036707	-0.894547	0.002597	-0.106368	-0.643469	-0.301098	0.466913	-0.526574
6622	8.642121	-0.347345	4.550673	-0.536853	0.010173	-0.016226	-0.888691	0.003701	-0.107235	-0.648942	-0.296481	0.470368	-0.519352
6623	8.699836	-0.366934	4.567728	-0.546004	0.004905	-0.026023	-0.888687	0.002584	-0.106413	-0.654278	-0.291696	0.473004	-0.512934
6624	8.656790	-0.366981	4.517045	-0.556808	0.010215	-0.010265	-0.887012	0.002443	-0.107122	-0.659656	-0.286691	0.476596	-0.505489
6625	8.688031	-0.362224	4.536280	-0.557697	0.008323	0.000358	-0.887010	0.001884	-0.106711	-0.664708	-0.281398	0.479378	-0.499175
6626	8.680886	-0.376798	4.517123	-0.582299	-0.002323	-0.005175	-0.888679	0.000775	-0.107126	-0.669894	-0.276058	0.483314	-0.491366
6627	8.627663	-0.381205	4.531740	-0.546032	-0.013316	-0.004695	-0.886734	0.002718	-0.106427	-0.674602	-0.271120	0.486157	-0.484827
6628	8.700305	-0.377011	4.502602	-0.560417	-0.000816	0.016308	-0.888824	0.001887	-0.106419	-0.679313	-0.265781	0.489865	-0.477417
6629	8.709627	-0.483455	4.494112	-0.535056	-0.009854	0.006033	-0.887146	0.001190	-0.107273	-0.683773	-0.260794	0.492536	-0.471009
6630	8.690011	-0.475810	4.537545	-0.560627	-0.020370	-0.013669	-0.887430	0.002161	-0.105871	-0.688418	-0.255866	0.496248	-0.462981
6631	8.676563	-0.333547	4.473154	-0.550680	-0.027651	-0.009951	-0.887989	0.002160	-0.105172	-0.692812	-0.250930	0.499137	-0.455969
6632	8.709995	-0.357711	4.507206	-0.540666	-0.018607	-0.018733	-0.887705	0.000761	-0.103383	-0.697256	-0.246251	0.502506	-0.447976
6633	8.672147	-0.290219	4.441266	-0.553382	-0.016712	-0.022428	-0.888405	0.001038	-0.102680	-0.701761	-0.241246	0.505109	-0.440676
6634	8.713042	-0.290371	4.458127	-0.549735	-0.016773	-0.017070	-0.887843	0.000200	-0.102276	-0.706089	-0.236344	0.508430	-0.432526
6635	8.724869	-0.353274	4.458813	-0.566141	-0.027508	-0.017201	-0.888683	0.000618	-0.101710	-0.710365	-0.231144	0.511221	-0.424978
6636	8.681763	-0.285402	4.448448	-0.557082	-0.030256	-0.017078	-0.888959	-0.000220	-0.100882	-0.714417	-0.226194	0.514680	-0.416592
6637	8.700733	-0.309489	4.480102	-0.547944	-0.025875	-0.008153	-0.888403	-0.000086	-0.099496	-0.718415	-0.221094	0.517229	-0.409232
6638	8.710940	-0.322120	4.402911	-0.561559	-0.029459	-0.002978	-0.888687	0.001028	-0.099204	-0.722207	-0.215868	0.520660	-0.400912
6639	8.727473	-0.421314	4.401579	-0.562358	-0.013223	-0.004865	-0.887293	0.001019	-0.097548	-0.726232	-0.210374	0.523053	-0.393377
6640	8.744460	-0.406953	4.396564	-0.543216	0.002987	-0.013582	-0.888128	0.000745	-0.098239	-0.730194	-0.205212	0.525707	-0.385145
6641	8.744514	-0.373062	4.405850	-0.549566	0.001144	-0.005679	-0.889252	0.002416	-0.097241	-0.734180	-0.199748	0.527678	-0.377672
6642	8.754426	-0.315160	4.400359	-0.556869	0.003089	-0.017267	-0.888691	0.001718	-0.097391	-0.738053	-0.194372	0.530302	-0.369157
6643	8.759198	-0.344233	4.393428	-0.545962	0.001203	-0.013592	-0.887850	0.000457	-0.095466	-0.741939	-0.188996	0.532104	-0.361486
6644	8.763762	-0.319810	4.439057	-0.545864	0.019222	-0.013700	-0.888681	-0.000789	-0.097278	-0.745739	-0.183578	0.534302	-0.353121
6645	8.716239	-0.371012	4.318882	-0.563120	0.008385	-0.002345	-0.889518	-0.000787	-0.097272	-0.749534	-0.177726	0.536048	-0.345347
6646	8.754278	-0.344126	4.405515	-0.525906	0.004565	0.002544	-0.887841	-0.001349	-0.097152	-0.752819	-0.172489	0.538269	-0.337310
6647	8.749836	-0.341984	4.357173	-0.546909	-0.005084	-0.015334	-0.889794	-0.001624	-0.096723	-0.756351	-0.167069	0.539948	-0.329358
6648	8.739928	-0.329597	4.395707	-0.544069	0.010137	-0.006550	-0.889105	0.000604	-0.096983	-0.759649	-0.161577	0.542058	-0.320935
6649	8.706366	-0.295631	4.383292	-0.555059	-0.004228	-0.006592	-0.888263	-0.000510	-0.097695	-0.763006	-0.155890	0.543689	-0.312925
6650	8.734941	-0.302773	4.429241	-0.558598	0.004671	0.007469	-0.889382	0.000047	-0.096986	-0.766023	-0.150018	0.545894	-0.304471
6651	8.700944	-0.387226	4.415732	-0.572321	-0.013274	0.005632	-0.891336	0.000049	-0.096276	-0.769095	-0.143949	0.547684	-0.296333
6652	8.729715	-0.367864	4.449304	-0.545931	0.001099	-0.002987	-0.890502	0.001026	-0.097384	-0.771916	-0.138369	0.549713	-0.287777
6653	8.722641	-0.314627	4.453552	-0.564152	-0.002352	-0.010251	-0.890499	0.000187	-0.096282	-0.775013	-0.132496	0.551113	-0.279419
6654	8.700811	-0.372575	4.439731	-0.553270	-0.015151	0.004098	-0.890361	0.000465	-0.096280	-0.777451	-0.126778	0.553328	-0.270787
6655	8.681188	-0.401282	4.466655	-0.540453	0.001001	0.004140	-0.891201	0.001023	-0.095851	-0.780283	-0.121063	0.554456	-0.262834
6656	8.731774	-0.411222	4.473947	-0.560432	0.001086	0.005684	-0.890362	0.000462	-0.095446	-0.782728	-0.115092	0.556334	-0.254132
6657	8.719259	-0.439868	4.517775	-0.544093	0.008356	-0.010102	-0.891482	0.001439	-0.095288	-0.785562	-0.109409	0.557207	-0.245853
6658	8.700123	-0.464124	4.484244	-0.554944	0.008302	0.001266	-0.890370	0.002270	-0.094594	-0.787913	-0.103501	0.558804	-0.237105
6659	8.645341	-0.333471	4.453866	-0.569679	-0.014934	-0.012026	-0.890087	0.001154	-0.094052	-0.790378	-0.097517	0.560031	-0.228382
6660	8.715233	-0.324140	4.470582	-0.557723	0.009328	-0.010251	-0.890781	0.000318	-0.093499	-0.792608	-0.091662	0.561468	-0.219370
6661	8.682479	-0.344157	4.328293	-0.558794	-0.013046	-0.026052	-0.892871	-0.000513	-0.093492	-0.794957	-0.085967	0.562454	-0.210472
6662	8.690366	-0.299153	4.576649	-0.533304	0.001193	-0.020538	-0.892032	-0.000653	-0.094055	-0.796908	-0.080625	0.563766	-0.201507
6663	8.724763	-0.474383	4.414256	-0.566043	-0.014881	-0.019061	-0.891195	-0.000796	-0.093508	-0.799044	-0.074713	0.564682	-0.192566
6664	8.720398	-0.348685	4.415276	-0.562316	-0.006045	-0.001363	-0.892031	-0.001355	-0.092395	-0.800691	-0.068696	0.566121	-0.183525
6665	8.710796	-0.341311	4.410395	-0.553267	-0.009628	-0.006553	-0.892222	0.000337	-0.093205	-0.802640	-0.062803	0.566786	-0.174867
6666	8.725603	-0.324700	4.376362	-0.553140	0.001027	0.011083	-0.891097	-0.001900	-0.091569	-0.804121	-0.056744	0.567961	-0.166100
6667	8.727458	-0.392131	4.415771	-0.554915	-0.002734	0.028768	-0.892777	-0.000501	-0.092097	-0.805856	-0.050381	0.568431	-0.157937
6668	8.749159	-0.387405	4.420522	-0.554934	0.008306	0.003935	-0.893340	0.000191	-0.090279	-0.807254	-0.044332	0.569361	-0.149009
6669	8.686527	-0.425885	4.387208	-0.554938	0.009264	-0.003164	-0.892507	0.001307	-0.091386	-0.809048	-0.038277	0.569470	-0.140286
6670	8.720201	-0.426007	4.401662	-0.540504	-0.000616	-0.013544	-0.894312	-0.000778	-0.091533	-0.810191	-0.032668	0.570358	-0.131203
6671	8.739412	-0.392116	4.430253	-0.556824	-0.000648	-0.001343	-0.893345	0.001732	-0.092904	-0.811691	-0.026573	0.570493	-0.122428
6672	8.720433	-0.380141	4.393901	-0.564958	0.012117	-0.013902	-0.893901	0.001172	-0.091794	-0.812798	-0.020524	0.571104	-0.113040
6673	8.744237	-0.367906	4.442057	-0.556861	0.004936	-0.020836	-0.894179	0.001035	-0.092349	-0.814220	-0.014625	0.570996	-0.103901
6674	8.703547	-0.343681	4.410430	-0.554069	0.013906	-0.018209	-0.893896	0.000059	-0.092083	-0.815151	-0.008787	0.571413	-0.094545
6675	8.705830	-0.353286	4.422616	-0.558607	0.010251	-0.010279	-0.893335	-0.000638	-0.092373	-0.816424	-0.002720	0.571079	-0.085513
6676	8.684474	-0.331630	4.386159	-0.556801	0.015776	-0.024446	-0.895005	-0.001182	-0.095423	-0.817186	0.003104	0.571333	-0.076006
6677	8.654028	-0.305522	4.279596	-0.560591	-0.013052	-0.022541	-0.895566	-0.000909	-0.093192	-0.818019	0.009034	0.571238	-0.066708
6678	8.667289	-0.299775	4.438983	-0.547868	-0.009545	-0.018880	-0.894730	-0.000492	-0.093472	-0.818283	0.014744	0.571754	-0.057382
6679	8.769217	-0.397832	4.319131	-0.539706	-0.016780	-0.018726	-0.893616	-0.000078	-0.093198	-0.818886	0.020374	0.571553	-0.048350
6680	8.749830	-0.320081	4.366614	-0.569632	-0.009494	-0.012040	-0.893888	-0.001891	-0.092381	-0.818937	0.026522	0.571950	-0.038879
6681	8.745507	-0.267133	4.327369	-0.549556	0.001145	-0.003016	-0.893887	-0.001888	-0.093215	-0.819538	0.032505	0.571318	-0.029948
6682	8.750184	-0.276738	4.341968	-0.560461	-0.002456	0.002185	-0.894165	-0.002306	-0.092939	-0.819464	0.038673	0.571445	-0.020809
6683	8.764270	-0.271661	4.395049	-0.543993	0.013603	0.011127	-0.892633	-0.001474	-0.092804	-0.820018	0.044722	0.570458	-0.012132
6684	8.749472	-0.276159	4.433778	-0.565705	0.033606	0.001898	-0.891101	-0.000638	-0.094057	-0.820154	0.050984	0.569860	-0.002898
6685	8.706132	-0.387466	4.367424	-0.567604	0.015596	0.001082	-0.893333	-0.000632	-0.094318	-0.820517	0.057301	0.568708	0.006234
6686	8.759070	-0.314958	4.422117	-0.553004	0.024447	0.011831	-0.892078	-0.000355	-0.094603	-0.820362	0.063461	0.568111	0.015146
6687	8.720252	-0.324243	4.444018	-0.563906	0.029995	0.001044	-0.890963	0.000204	-0.095995	-0.820697	0.069699	0.566576	0.024274
6688	8.729661	-0.319258	4.477777	-0.540226	0.037018	0.009240	-0.890824	0.000484	-0.096549	-0.820507	0.075608	0.565648	0.033091
6689	8.710598	-0.314486	4.448755	-0.572978	0.026337	0.011575	-0.890835	0.002850	-0.095830	-0.820599	0.082100	0.564003	0.042156
6690	8.700945	-0.314425	4.448767	-0.534939	0.015463	-0.001185	-0.890689	0.001742	-0.097788	-0.819972	0.087811	0.563321	0.051037
6691	8.710682	-0.312131	4.439064	-0.572117	0.022802	0.003646	-0.889991	0.002025	-0.099736	-0.819824	0.094178	0.561598	0.060227
6692	8.700663	-0.309349	4.487370	-0.558508	0.026419	-0.005068	-0.890970	0.002584	-0.099584	-0.819073	0.100208	0.560585	0.069438
6693	8.684653	-0.343895	4.357302	-0.560392	0.015698	-0.013872	-0.890276	0.003700	-0.100550	-0.818644	0.106171	0.558878	0.078772
6694	8.635409	-0.313710	4.497170	-0.561327	0.015692	-0.013895	-0.889435	0.002862	-0.100565	-0.817551	0.112146	0.557915	0.088115
6695	8.711987	-0.459105	4.510772	-0.573280	-0.009452	-0.016538	-0.889157	0.003001	-0.100566	-0.816606	0.118307	0.556450	0.097576
6696	8.691236	-0.348255	4.439493	-0.560484	0.005833	-0.019123	-0.890266	0.001475	-0.101685	-0.815188	0.124205	0.555522	0.106944
6697	8.681450	-0.314151	4.472952	-0.575914	0.009510	-0.019325	-0.890267	0.001472	-0.100712	-0.814235	0.130307	0.553593	0.116517
6698	8.686391	-0.333665	4.449001	-0.551411	0.001228	-0.012796	-0.890542	0.000637	-0.100858	-0.812598	0.136116	0.552605	0.125637
6699	8.715071	-0.357860	4.473395	-0.538653	0.004716	-0.006474	-0.889710	0.002172	-0.102377	-0.811526	0.141729	0.550664	0.134564
6700	8.676401	-0.357570	4.480692	-0.518620	0.011807	-0.004522	-0.890687	0.001891	-0.100983	-0.809933	0.147048	0.549441	0.143182
6701	8.642511	-0.359698	4.492842	-0.562254	0.009357	-0.010333	-0.890268	0.002032	-0.101818	-0.808649	0.152950	0.547228	0.152429
6702	8.690879	-0.323725	4.497208	-0.549560	0.001097	0.000496	-0.891383	0.001616	-0.101536	-0.806673	0.158831	0.545944	0.161233
6703	8.671965	-0.299683	4.458306	-0.558579	0.010135	0.002105	-0.889293	0.002588	-0.102098	-0.805254	0.164762	0.543548	0.170219
6704	8.690561	-0.347706	4.526471	-0.554146	-0.000596	-0.009283	-0.889012	0.002030	-0.101828	-0.803019	0.170589	0.542176	0.179178
6705	8.692862	-0.333086	4.548050	-0.545963	0.001159	-0.008312	-0.890128	0.001751	-0.100988	-0.801320	0.176187	0.539858	0.188139
6706	8.693032	-0.362312	4.512133	-0.555042	0.001218	-0.010190	-0.889853	0.002586	-0.100982	-0.798905	0.181980	0.538325	0.197079
6707	8.700665	-0.343285	4.470835	-0.564070	0.004788	-0.001465	-0.888732	0.001326	-0.099892	-0.797017	0.187879	0.535711	0.206105
6708	8.691078	-0.360246	4.454124	-0.553261	-0.004162	-0.013672	-0.889432	0.002024	-0.099879	-0.794340	0.193594	0.534152	0.215004
6709	8.724235	-0.338132	4.545649	-0.544074	0.010115	-0.003031	-0.889155	0.002443	-0.100433	-0.792391	0.199080	0.531400	0.223825
6710	8.690448	-0.328223	4.550416	-0.555083	0.001299	-0.019035	-0.888876	0.002442	-0.100157	-0.789549	0.204708	0.529638	0.232790
6711	8.700553	-0.348042	4.482969	-0.560497	-0.009726	0.007511	-0.889716	0.003281	-0.100420	-0.787187	0.210600	0.526938	0.241495
6712	8.690820	-0.437601	4.450155	-0.549683	-0.009492	-0.024222	-0.888738	0.002860	-0.100293	-0.784033	0.216099	0.525267	0.250375
6713	8.710535	-0.360489	4.434771	-0.564176	-0.004059	-0.019103	-0.888878	0.002716	-0.098904	-0.781396	0.221684	0.522429	0.259509
6714	8.720588	-0.295429	4.414702	-0.545938	0.004804	-0.011856	-0.887477	0.001742	-0.100036	-0.778280	0.227138	0.520370	0.268150
6715	8.715631	-0.304988	4.426896	-0.551421	-0.001494	-0.010115	-0.888875	0.002163	-0.100021	-0.775584	0.232543	0.517381	0.276966
6716	8.715249	-0.360428	4.449261	-0.542246	0.009215	-0.003889	-0.889156	0.002579	-0.099459	-0.772391	0.237954	0.515112	0.285396
6717	8.705687	-0.311963	4.460814	-0.556826	0.008472	-0.013782	-0.888592	0.001044	-0.099062	-0.769567	0.243287	0.511820	0.294311
6718	8.628452	-0.338133	4.449129	-0.535113	-0.002373	-0.022326	-0.888460	0.003138	-0.100431	-0.766001	0.248419	0.509736	0.302820
6719	8.672095	-0.275550	4.453204	-0.564314	-0.027542	-0.012766	-0.888876	0.002157	-0.098214	-0.762595	0.254027	0.506808	0.311553
6720	8.701059	-0.353301	4.415374	-0.553438	-0.033891	-0.013486	-0.888877	0.002153	-0.097103	-0.758485	0.259672	0.504926	0.319875
6721	8.719741	-0.418361	4.464399	-0.562473	-0.033062	-0.001219	-0.889153	0.001598	-0.097662	-0.754922	0.265336	0.501897	0.328312
6722	8.744257	-0.377617	4.434917	-0.533267	-0.013430	0.005206	-0.889434	0.001593	-0.095854	-0.751067	0.270679	0.499619	0.336173
6723	8.700658	-0.379638	4.454327	-0.574997	-0.002392	0.001102	-0.888885	0.003963	-0.096667	-0.747580	0.276284	0.495896	0.344787
6724	8.724829	-0.379820	4.449465	-0.554984	0.002929	0.000423	-0.888046	0.003120	-0.095015	-0.743559	0.281739	0.493131	0.352937
6725	8.719935	-0.377313	4.459108	-0.553157	0.010216	-0.009332	-0.888885	0.003679	-0.095141	-0.740064	0.286755	0.489298	0.361477
6726	8.703081	-0.386933	4.449573	-0.542302	0.006630	-0.017149	-0.890830	0.002160	-0.097782	-0.735849	0.291766	0.486547	0.369691
6727	8.680967	-0.386476	4.500338	-0.556774	0.012004	-0.006743	-0.890279	0.003691	-0.097771	-0.732194	0.296773	0.482512	0.378153
6728	8.657700	-0.440353	4.363246	-0.560425	0.002996	-0.004966	-0.890413	0.002155	-0.096674	-0.727751	0.302136	0.479487	0.386244
6729	8.731732	-0.403832	4.481134	-0.562386	-0.014993	-0.006633	-0.890139	0.003549	-0.097079	-0.723624	0.307362	0.475674	0.394502
6730	8.710656	-0.348468	4.424972	-0.536974	-0.004059	-0.032937	-0.888603	0.003268	-0.097371	-0.718860	0.312108	0.472988	0.402630
6731	8.714867	-0.391628	4.483437	-0.564258	-0.013006	-0.026131	-0.889295	0.001873	-0.096408	-0.714409	0.317083	0.469120	0.411101
6732	8.720346	-0.338864	4.424851	-0.564267	-0.016638	-0.022560	-0.889287	-0.000221	-0.094901	-0.709262	0.322352	0.466207	0.419150
6733	8.739354	-0.358134	4.454036	-0.555092	-0.002281	-0.020772	-0.888593	0.000757	-0.096425	-0.704833	0.327078	0.462103	0.427423
6734	8.734437	-0.411356	4.440139	-0.547845	-0.013226	-0.010011	-0.889436	0.001870	-0.095156	-0.699759	0.332135	0.459079	0.435052
6735	8.715241	-0.391933	4.435115	-0.546015	-0.008699	-0.013557	-0.889716	0.002150	-0.095568	-0.695222	0.336779	0.454978	0.442992
6736	8.749156	-0.343772	4.441781	-0.542334	-0.006121	-0.001132	-0.889715	0.001872	-0.095571	-0.690166	0.341708	0.451731	0.450384
6737	8.710545	-0.372617	4.427658	-0.558653	-0.002444	-0.001357	-0.890274	0.002152	-0.095702	-0.685541	0.346504	0.447234	0.458204
6738	8.758850	-0.387496	4.415678	-0.560444	-0.002494	0.005708	-0.889299	0.002565	-0.095011	-0.680293	0.351639	0.443613	0.465574
6739	8.725324	-0.348712	4.400793	-0.549537	0.002922	-0.001276	-0.889435	0.001307	-0.093633	-0.675611	0.356182	0.439016	0.473232
6740	8.715614	-0.353453	4.405691	-0.560476	-0.000583	-0.006693	-0.891256	0.002982	-0.093324	-0.670100	0.361115	0.435345	0.480663
6741	8.739458	-0.380034	4.430118	-0.531392	-0.002603	0.002507	-0.890697	0.002842	-0.093469	-0.665374	0.365421	0.430863	0.487957
6742	8.725233	-0.411660	4.382166	-0.545800	0.013650	0.005772	-0.890701	0.003819	-0.094014	-0.660059	0.370050	0.426947	0.495077
6743	8.734848	-0.392299	4.396434	-0.553222	-0.002394	-0.009251	-0.890002	0.003539	-0.093884	-0.654900	0.374467	0.422232	0.502593
6744	8.720666	-0.353667	4.376692	-0.540496	-0.004321	-0.002010	-0.891537	0.003402	-0.093595	-0.649242	0.379061	0.418560	0.509514
6745	8.745194	-0.373531	4.316476	-0.544015	0.013744	-0.004811	-0.891818	0.004244	-0.095252	-0.644170	0.383150	0.413599	0.516891
6746	8.676889	-0.372511	4.410788	-0.547920	-0.016690	-0.025920	-0.892099	0.004381	-0.094553	-0.637957	0.387693	0.410089	0.523958
6747	8.758812	-0.382618	4.422872	-0.564360	-0.034687	-0.018909	-0.890975	0.002141	-0.091806	-0.632021	0.392341	0.405545	0.531179
6748	8.759208	-0.412026	4.357962	-0.527887	-0.009551	-0.027484	-0.890420	0.002552	-0.090277	-0.625852	0.396456	0.402070	0.538025
6749	8.749450	-0.390065	4.381892	-0.544076	0.013887	-0.020741	-0.891253	0.002005	-0.092778	-0.620290	0.400229	0.397048	0.545353
6750	8.739637	-0.392299	4.401260	-0.574867	0.028432	-0.019424	-0.890690	0.000888	-0.092377	-0.613987	0.404495	0.392424	0.552636
6751	8.744386	-0.338939	4.436901	-0.545873	0.022953	-0.026122	-0.890127	-0.000227	-0.092532	-0.608260	0.408059	0.387218	0.559973
6752	8.664858	-0.333681	4.424868	-0.553173	0.015755	-0.024409	-0.891244	0.000056	-0.093076	-0.601827	0.412068	0.382925	0.566897
6753	8.701162	-0.350961	4.403266	-0.550677	-0.016592	-0.034791	-0.890677	-0.002038	-0.092269	-0.595500	0.415979	0.378123	0.573903
6754	8.710712	-0.353362	4.415361	-0.567902	-0.016606	-0.024375	-0.891237	-0.001616	-0.093094	-0.588549	0.420435	0.373949	0.580522
6755	8.696457	-0.343758	4.391111	-0.544190	0.001349	-0.029517	-0.891790	-0.002871	-0.092269	-0.582314	0.424007	0.368881	0.587415
6756	8.739382	-0.350884	4.453955	-0.556865	0.002184	-0.015511	-0.892623	-0.003701	-0.093660	-0.575557	0.428083	0.364440	0.593854
6757	8.705818	-0.312070	4.443902	-0.565022	0.008577	-0.020955	-0.890949	-0.003567	-0.093116	-0.569143	0.431776	0.358884	0.600706
6758	8.713087	-0.333955	4.429639	-0.567736	0.009491	-0.020993	-0.893461	-0.003703	-0.092542	-0.562137	0.435750	0.354180	0.607191
6759	8.691292	-0.324061	4.444055	-0.558625	0.006613	-0.006718	-0.891512	-0.002308	-0.094210	-0.555784	0.439393	0.348516	0.613657
6760	8.725228	-0.324396	4.424684	-0.535970	-0.004335	-0.002840	-0.891233	-0.002874	-0.091717	-0.549045	0.443212	0.344107	0.619438
6761	8.732091	-0.295048	4.487168	-0.558553	0.019207	-0.004131	-0.892624	-0.003420	-0.094213	-0.542668	0.446612	0.338209	0.625830
6762	8.681677	-0.333726	4.434511	-0.571328	0.010309	-0.010431	-0.893181	-0.003700	-0.093378	-0.535491	0.450486	0.333178	0.631906
6763	8.690974	-0.348042	4.473317	-0.547856	-0.022401	0.007736	-0.892626	-0.003286	-0.092544	-0.528940	0.454271	0.327683	0.637562
6764	8.720931	-0.387817	4.326333	-0.549728	-0.016657	-0.027699	-0.893325	-0.002726	-0.092950	-0.521428	0.458041	0.323288	0.643270
6765	8.740029	-0.368378	4.362333	-0.553226	0.003119	-0.020780	-0.894022	-0.003286	-0.091839	-0.514490	0.461268	0.317650	0.649330
6766	8.716156	-0.319959	4.352160	-0.558706	-0.008697	-0.006615	-0.893891	-0.001337	-0.091264	-0.507096	0.465060	0.312777	0.654785
6767	8.754639	-0.324944	4.366662	-0.562406	-0.011250	-0.020791	-0.892342	-0.004546	-0.091031	-0.499842	0.468464	0.307106	0.660595
6768	8.769289	-0.359109	4.328364	-0.557657	0.012928	-0.006729	-0.893603	-0.003711	-0.089901	-0.492466	0.471850	0.301950	0.666079
6769	8.788136	-0.351585	4.391076	-0.540471	0.001101	-0.002915	-0.892904	-0.003710	-0.090740	-0.485599	0.474878	0.296220	0.671520
6770	8.745023	-0.334610	4.357117	-0.562284	0.003084	-0.012034	-0.891787	-0.003708	-0.091999	-0.477933	0.478301	0.291072	0.676820
6771	8.749960	-0.295947	4.361512	-0.553219	0.001241	-0.011910	-0.892628	-0.003153	-0.090736	-0.470696	0.481289	0.285204	0.682250
6772	8.744986	-0.334579	4.361949	-0.558627	-0.000666	0.002186	-0.892620	-0.004963	-0.091033	-0.463122	0.484698	0.279928	0.687187
6773	8.754339	-0.348940	4.393508	-0.562220	0.008392	-0.001451	-0.891513	-0.002597	-0.091017	-0.455856	0.487619	0.273720	0.692460
6774	8.761775	-0.322482	4.381122	-0.549524	0.008382	-0.006605	-0.892353	-0.001756	-0.092114	-0.448190	0.490662	0.268501	0.697340
6775	8.742534	-0.315141	4.376233	-0.554923	0.015598	-0.004946	-0.891655	-0.001895	-0.092676	-0.440866	0.493281	0.262318	0.702496
6776	8.735555	-0.291069	4.354228	-0.556755	0.009237	0.002151	-0.890948	-0.003988	-0.092148	-0.433151	0.496311	0.256835	0.707171
6777	8.754449	-0.295703	4.404994	-0.540306	0.027186	0.001350	-0.890117	-0.002315	-0.093249	-0.426005	0.498556	0.250659	0.712132
6778	8.723424	-0.312756	4.352070	-0.558580	0.012027	-0.006739	-0.890396	-0.002454	-0.093109	-0.418061	0.501405	0.245147	0.716743
6779	8.705883	-0.304851	4.438989	-0.550445	0.001058	0.005802	-0.890394	-0.002731	-0.093668	-0.410640	0.504012	0.238967	0.721277
6780	8.710771	-0.387344	4.391579	-0.567828	-0.015866	-0.006690	-0.889705	-0.001064	-0.092544	-0.402370	0.507225	0.233489	0.725469
6781	8.753910	-0.377678	4.434905	-0.562260	-0.000668	0.003906	-0.889569	-0.000229	-0.092536	-0.394687	0.509820	0.227138	0.729873
6782	8.725539	-0.341615	4.376551	-0.547750	-0.002491	-0.001219	-0.890403	-0.000784	-0.092536	-0.386667	0.512587	0.221728	0.733880
6783	8.725380	-0.348758	4.393545	-0.550501	-0.015238	0.014748	-0.888319	0.001159	-0.091698	-0.379101	0.515229	0.215521	0.737816
6784	8.783299	-0.353971	4.391109	-0.571276	0.005615	0.011735	-0.889158	0.001580	-0.092104	-0.370975	0.517996	0.209517	0.741728
6785	8.739988	-0.300475	4.400235	-0.567718	0.004863	-0.006799	-0.889993	0.001025	-0.092242	-0.362902	0.520253	0.203102	0.745915
6786	8.725643	-0.363515	4.352633	-0.533205	-0.000743	-0.002831	-0.889579	0.002140	-0.092512	-0.354842	0.522655	0.197808	0.749527
6787	8.751906	-0.334366	4.403013	-0.540435	0.004652	0.002366	-0.889158	0.001722	-0.092797	-0.347102	0.524629	0.191687	0.753353
6788	8.764004	-0.370825	4.381658	-0.554970	0.002920	0.002205	-0.888744	0.002553	-0.091541	-0.338825	0.527034	0.185938	0.756875
6789	8.754322	-0.368317	4.386476	-0.549579	0.001220	-0.011877	-0.889158	0.001579	-0.091826	-0.330677	0.528946	0.179834	0.760611
6790	8.735276	-0.339321	4.366848	-0.564126	-0.000505	-0.012921	-0.889297	0.001440	-0.091826	-0.321984	0.531284	0.174079	0.764042
6791	8.740196	-0.334579	4.357123	-0.565917	0.001267	-0.008527	-0.889304	0.003396	-0.093474	-0.313631	0.533180	0.167676	0.767619
6792	8.759672	-0.339686	4.332993	-0.549513	0.008383	-0.006605	-0.889019	0.001153	-0.089330	-0.305144	0.535185	0.161976	0.770862
6793	8.730393	-0.344093	4.371740	-0.564075	0.010346	-0.017412	-0.888749	0.003667	-0.091530	-0.296628	0.536766	0.155627	0.774386
6794	8.726272	-0.366450	4.270514	-0.553240	-0.011456	-0.002996	-0.889026	0.003391	-0.092086	-0.288026	0.538986	0.149906	0.777215
6795	8.733220	-0.354139	4.313859	-0.550436	0.002946	-0.003051	-0.887628	0.002832	-0.092520	-0.279783	0.540515	0.143653	0.780339
6796	8.778552	-0.412178	4.353106	-0.556915	-0.015009	-0.006555	-0.888603	0.002273	-0.091406	-0.271011	0.542678	0.137890	0.782969
6797	8.779093	-0.368988	4.304299	-0.555058	-0.011458	-0.001239	-0.888185	0.001989	-0.090023	-0.262640	0.544330	0.131619	0.785749
6798	8.781130	-0.349306	4.362065	-0.564088	0.001230	-0.004961	-0.888186	0.002408	-0.090296	-0.253796	0.546152	0.125604	0.788371
6799	8.759653	-0.334823	4.337770	-0.546839	-0.001573	-0.002974	-0.887072	0.002964	-0.090577	-0.245456	0.547469	0.119429	0.791053
6800	8.759500	-0.351582	4.347643	-0.549505	0.001063	0.007583	-0.888372	0.003267	-0.091809	-0.236914	0.549124	0.113475	0.793384
6801	8.720469	-0.411596	4.372527	-0.560486	-0.004146	-0.009338	-0.887813	0.003268	-0.092508	-0.228265	0.550399	0.107166	0.795909
6802	8.720618	-0.406870	4.355561	-0.565849	0.010305	-0.010373	-0.888789	0.002852	-0.092505	-0.219224	0.551813	0.101077	0.798265
6803	8.773801	-0.339408	4.376482	-0.545959	-0.004230	-0.006494	-0.888232	0.002987	-0.091535	-0.210735	0.552893	0.094970	0.800550
6804	8.747358	-0.361141	4.352599	-0.555007	0.003066	-0.011959	-0.886276	0.002421	-0.090166	-0.201723	0.554241	0.089077	0.802615
6805	8.749351	-0.368085	4.403414	-0.556821	-0.000620	-0.002230	-0.887536	0.003544	-0.091812	-0.193149	0.555177	0.082741	0.804752
6806	8.740271	-0.324944	4.352183	-0.571289	0.012073	-0.005116	-0.886658	0.004219	-0.091262	-0.184036	0.556324	0.076451	0.806715
6807	8.742245	-0.341569	4.400691	-0.562278	0.001215	-0.004948	-0.888752	0.004647	-0.092909	-0.175326	0.557105	0.070061	0.808694
6808	8.749784	-0.332163	4.366748	-0.568580	0.002938	0.007357	-0.886519	0.004360	-0.091817	-0.166389	0.558271	0.063687	0.810304
6809	8.752115	-0.363622	4.362264	-0.533236	-0.002493	-0.008123	-0.888192	0.004087	-0.092363	-0.157915	0.558875	0.057832	0.812020
6810	8.753891	-0.377663	4.437321	-0.582137	0.013794	0.008892	-0.886243	0.005196	-0.092089	-0.148829	0.559771	0.051167	0.813565
6811	8.758883	-0.375319	4.415563	-0.549593	-0.002383	-0.010096	-0.887121	0.004380	-0.092085	-0.140119	0.560289	0.045085	0.815114
6812	8.773633	-0.348967	4.393503	-0.567726	-0.001472	-0.001460	-0.886981	0.004381	-0.092642	-0.130978	0.561241	0.038799	0.816301
6813	8.728006	-0.387645	4.345672	-0.546020	-0.013190	-0.012646	-0.886983	0.004796	-0.091665	-0.122238	0.561788	0.032854	0.817540
6814	8.730530	-0.334423	4.357155	-0.553193	0.006717	-0.018153	-0.887545	0.005633	-0.091513	-0.112965	0.562423	0.026963	0.818653
6815	8.754933	-0.312980	4.332721	-0.525995	-0.006095	-0.009786	-0.886702	0.004520	-0.092504	-0.104489	0.562676	0.021323	0.819770
6816	8.790911	-0.361506	4.338047	-0.575000	-0.000469	-0.008623	-0.887818	0.004524	-0.093051	-0.095100	0.563346	0.014972	0.820593
6817	8.781337	-0.429379	4.295325	-0.545905	0.003026	-0.011852	-0.887263	0.005078	-0.092494	-0.086357	0.563358	0.009036	0.821638
6818	8.764092	-0.363542	4.371933	-0.553121	0.012020	-0.006682	-0.886428	0.005773	-0.092493	-0.077232	0.563646	0.002993	0.822392
6819	8.745085	-0.334576	4.347473	-0.520495	0.004736	-0.015101	-0.886428	0.005633	-0.092216	-0.068719	0.563459	-0.002460	0.823278
6820	8.759451	-0.324879	4.366675	-0.555010	0.003053	-0.010184	-0.885722	0.003964	-0.093768	-0.059502	0.563765	-0.008487	0.823745
6821	8.766601	-0.378177	4.352763	-0.544044	0.012009	-0.010115	-0.886145	0.005081	-0.094170	-0.050804	0.563358	-0.014359	0.824524
6822	8.759435	-0.368497	4.347832	-0.532231	0.011937	-0.008207	-0.886140	0.003826	-0.093905	-0.041866	0.563364	-0.020045	0.824904
6823	8.759268	-0.392600	4.357766	-0.558580	0.008425	-0.004959	-0.887123	0.005364	-0.094855	-0.033095	0.562893	-0.026178	0.825452
6824	8.783699	-0.354211	4.337976	-0.546767	0.015678	-0.015470	-0.887121	0.004805	-0.094166	-0.023867	0.562726	-0.032022	0.825678
6825	8.752269	-0.344272	4.349988	-0.560537	-0.001274	-0.027033	-0.886557	0.003408	-0.093489	-0.014724	0.562290	-0.037898	0.825940
6826	8.754233	-0.368161	4.396159	-0.571337	0.012234	-0.021055	-0.886561	0.004807	-0.095421	-0.005128	0.562055	-0.044077	0.825909
6827	8.731749	-0.340262	4.197749	-0.562309	0.001433	-0.026182	-0.887115	0.003692	-0.094872	0.004010	0.561435	-0.049956	0.826002
6828	8.749368	-0.339012	4.415170	-0.560551	-0.002186	-0.026146	-0.886277	0.003551	-0.095019	0.013552	0.561302	-0.055893	0.825610
6829	8.773488	-0.445806	4.365589	-0.560541	-0.009474	-0.017261	-0.887388	0.002017	-0.093636	0.022494	0.560711	-0.061803	0.825395
6830	8.750230	-0.334865	4.306394	-0.547809	-0.002267	-0.023337	-0.886830	0.001874	-0.093086	0.031838	0.560447	-0.067551	0.824816
6831	8.779244	-0.306005	4.313281	-0.554129	0.003142	-0.019896	-0.885989	0.001459	-0.094487	0.040748	0.559519	-0.073273	0.824566
6832	8.783941	-0.330169	4.318377	-0.560520	-0.002226	-0.020825	-0.885985	0.000343	-0.094221	0.050179	0.559108	-0.079248	0.823772
6833	8.769368	-0.334850	4.328114	-0.554984	0.009418	-0.016412	-0.886129	0.001317	-0.093653	0.059027	0.557936	-0.084969	0.823410
6834	8.798288	-0.305913	4.347082	-0.547743	0.004850	-0.012752	-0.885983	-0.000074	-0.094364	0.068175	0.557276	-0.090802	0.822527
6835	8.730688	-0.312737	4.347248	-0.535069	-0.002419	-0.013459	-0.885988	0.001039	-0.093935	0.076703	0.556191	-0.096192	0.821897
6836	8.742782	-0.300715	4.349514	-0.539611	0.004925	-0.025938	-0.885561	-0.000914	-0.093681	0.085957	0.555440	-0.101727	0.820823
6837	8.800683	-0.305913	4.349494	-0.571275	0.023055	-0.021101	-0.885420	-0.001191	-0.094241	0.095032	0.553758	-0.107530	0.820218
6838	8.778917	-0.322707	4.347295	-0.555014	0.017729	-0.038577	-0.884299	-0.002168	-0.094677	0.104663	0.552664	-0.113137	0.819028
6839	8.733195	-0.327372	4.328079	-0.540558	0.005974	-0.041883	-0.883737	-0.002724	-0.095521	0.113665	0.551233	-0.118190	0.818079
6840	8.807791	-0.286460	4.375846	-0.542369	0.005010	-0.033034	-0.884016	-0.002861	-0.095798	0.123005	0.550228	-0.123656	0.816596
6841	8.759673	-0.271734	4.363666	-0.555113	0.005147	-0.042038	-0.883453	-0.004121	-0.094425	0.132129	0.548644	-0.128891	0.815425
6842	8.740068	-0.295608	4.390536	-0.562229	0.026752	-0.036954	-0.883727	-0.005233	-0.095269	0.141772	0.547109	-0.134555	0.813921
6843	8.681067	-0.301158	4.216710	-0.562429	-0.018418	-0.023414	-0.882608	-0.005794	-0.094866	0.150564	0.545704	-0.140132	0.812343
6844	8.725221	-0.263707	4.453022	-0.557902	-0.016696	-0.017177	-0.883168	-0.005517	-0.094025	0.159681	0.544700	-0.146036	0.810233
6845	8.798407	-0.402966	4.285343	-0.557053	-0.030142	-0.024156	-0.882614	-0.004966	-0.092217	0.168346	0.543373	-0.151502	0.808364
6846	8.765142	-0.354699	4.241357	-0.560609	-0.031251	0.000580	-0.883454	-0.004407	-0.092204	0.177118	0.542410	-0.157659	0.805955
6847	8.769576	-0.368954	4.285002	-0.555163	-0.034947	0.007741	-0.883457	-0.003852	-0.091365	0.185188	0.540945	-0.163409	0.803978
6848	8.767556	-0.354714	4.241354	-0.553372	-0.045862	0.018448	-0.884443	-0.002327	-0.088422	0.193500	0.540062	-0.169664	0.801315
6849	8.808485	-0.301568	4.279366	-0.565916	-0.035323	0.055405	-0.883048	-0.002333	-0.087599	0.200875	0.538283	-0.176046	0.799317
6850	8.799261	-0.258225	4.245068	-0.553262	-0.042541	0.050295	-0.885293	0.000176	-0.086166	0.208638	0.537121	-0.182601	0.796636
6851	8.779808	-0.316158	4.236075	-0.560646	-0.056813	0.037900	-0.887537	0.002122	-0.083071	0.216109	0.535656	-0.188736	0.794197
6852	8.804014	-0.277587	4.245277	-0.562243	-0.026280	0.050088	-0.887271	0.004906	-0.082488	0.223981	0.534079	-0.195321	0.791481
6853	8.789367	-0.301599	4.255229	-0.540317	-0.012068	0.060866	-0.886438	0.006161	-0.083315	0.230990	0.531795	-0.201116	0.789550
6854	8.798608	-0.311021	4.303647	-0.556664	-0.004687	0.050013	-0.885747	0.007264	-0.079973	0.238835	0.529787	-0.207478	0.786916
6855	8.799036	-0.253194	4.276423	-0.549282	0.016937	0.046436	-0.885612	0.008663	-0.081906	0.246232	0.526955	-0.213050	0.785046
6856	8.813084	-0.243239	4.336698	-0.536668	0.007963	0.036025	-0.886872	0.009787	-0.083830	0.254080	0.524791	-0.218852	0.782395
6857	8.753022	-0.235808	4.305285	-0.536759	0.015552	-0.006495	-0.886873	0.010066	-0.083827	0.262112	0.522164	-0.223598	0.780157
6858	8.778473	-0.261748	4.433599	-0.553079	0.015499	0.007464	-0.886735	0.010484	-0.083963	0.270549	0.519803	-0.229275	0.777200
6859	8.803461	-0.284410	4.313008	-0.551352	0.001145	0.000503	-0.887301	0.012298	-0.084496	0.278496	0.517177	-0.234318	0.774638
6860	8.781207	-0.295958	4.375988	-0.576828	0.001358	-0.010421	-0.886744	0.012714	-0.084218	0.287321	0.514864	-0.240205	0.771144
6861	8.762873	-0.248149	4.273998	-0.557859	-0.002076	-0.038479	-0.887579	0.012019	-0.084219	0.295854	0.512315	-0.244885	0.768138
6862	8.813327	-0.238589	4.307651	-0.562381	-0.002129	-0.029675	-0.886459	0.011039	-0.083403	0.304735	0.510100	-0.250317	0.764380
6863	8.799855	-0.161752	4.214996	-0.555183	-0.012955	-0.031282	-0.887298	0.011316	-0.082421	0.313009	0.507577	-0.255014	0.761157
6864	8.847730	-0.185976	4.253861	-0.564295	-0.011009	-0.042012	-0.886315	0.010204	-0.083830	0.321971	0.505420	-0.260349	0.757036
6865	8.799180	-0.313909	4.228776	-0.561697	-0.021603	-0.068480	-0.886584	0.007693	-0.082881	0.330759	0.503054	-0.264747	0.753289
6866	8.801488	-0.277480	4.259777	-0.557058	-0.014593	-0.049004	-0.887138	0.006436	-0.081500	0.339650	0.500902	-0.269863	0.748939
6867	8.847842	-0.186068	4.239365	-0.548055	-0.023604	-0.052359	-0.886295	0.005181	-0.081936	0.347972	0.498446	-0.274157	0.745188
6868	8.833589	-0.215248	4.196218	-0.553313	-0.003919	-0.034854	-0.887545	0.003368	-0.080695	0.356587	0.495957	-0.279222	0.740883
6869	8.809549	-0.210324	4.186530	-0.544266	-0.018517	-0.019623	-0.888383	0.003509	-0.080409	0.364340	0.493153	-0.283684	0.737279
6870	8.879584	-0.247164	4.162685	-0.547875	-0.011212	-0.027661	-0.886709	0.003359	-0.078477	0.372664	0.490654	-0.288731	0.732813
6871	8.872263	-0.293106	4.151127	-0.556845	-0.005958	-0.006574	-0.887267	0.003363	-0.079307	0.380350	0.487380	-0.293353	0.729204
6872	8.867492	-0.278577	4.150971	-0.569545	-0.005946	-0.001414	-0.887819	0.001971	-0.079317	0.388440	0.484370	-0.298875	0.724689
6873	8.852992	-0.259078	4.162854	-0.571343	-0.005086	0.003867	-0.887828	0.003495	-0.076660	0.396041	0.480795	-0.303740	0.720923
6874	8.868062	-0.247530	4.092635	-0.569538	-0.012362	0.011018	-0.886578	0.005450	-0.078874	0.403811	0.477683	-0.309366	0.716274
6875	8.853085	-0.234914	4.162584	-0.547696	-0.006211	0.016538	-0.885879	0.005028	-0.078049	0.410919	0.474126	-0.313960	0.712586
6876	8.847694	-0.382285	4.164236	-0.564067	-0.009679	0.009271	-0.886157	0.004608	-0.077357	0.418579	0.470918	-0.319407	0.707819
6877	8.846017	-0.293182	4.112504	-0.554897	0.008350	0.003973	-0.887000	0.005724	-0.076922	0.425947	0.467066	-0.323806	0.703966
6878	8.857933	-0.297985	4.129455	-0.536662	0.022728	-0.001209	-0.887418	0.005725	-0.077196	0.433604	0.463590	-0.328427	0.699434
6879	8.847991	-0.324352	4.153924	-0.562075	0.017296	0.014444	-0.886866	0.007684	-0.079960	0.440868	0.459370	-0.332890	0.695556
6880	8.859429	-0.331189	4.231304	-0.567421	0.029829	0.025803	-0.885470	0.007965	-0.081775	0.448377	0.455239	-0.338060	0.690963
6881	8.808580	-0.316189	4.260199	-0.561094	0.027113	0.023230	-0.886035	0.009075	-0.079813	0.455486	0.450723	-0.342440	0.687108
6882	8.752601	-0.400291	4.280542	-0.565744	0.008220	0.021499	-0.887431	0.009360	-0.080772	0.462778	0.446825	-0.347671	0.682135
6883	8.749934	-0.407342	4.309619	-0.582009	0.022712	0.021217	-0.885479	0.010056	-0.081753	0.469977	0.442078	-0.352289	0.677924
6884	8.793230	-0.509303	4.279288	-0.541985	0.022418	0.033184	-0.887996	0.011178	-0.082139	0.476886	0.438022	-0.357098	0.673199
6885	8.766272	-0.523345	4.325388	-0.552759	0.041345	0.037356	-0.887165	0.012991	-0.083239	0.483647	0.433075	-0.361223	0.669365
6886	8.754445	-0.460442	4.324703	-0.560063	0.052450	0.008899	-0.884653	0.013409	-0.085200	0.491141	0.428517	-0.365706	0.664389
6887	8.715025	-0.454695	4.431005	-0.549073	0.080497	-0.010619	-0.884934	0.014112	-0.086858	0.498696	0.423324	-0.368917	0.660303
6888	8.671586	-0.464118	4.426335	-0.547329	0.075198	-0.023845	-0.885624	0.013151	-0.090755	0.506558	0.418723	-0.372649	0.655136
6889	8.609461	-0.507858	4.325426	-0.552724	0.082467	-0.028390	-0.885059	0.011761	-0.092163	0.514286	0.413483	-0.375668	0.650704
6890	8.547628	-0.535346	4.504614	-0.563563	0.080444	-0.000220	-0.883248	0.013158	-0.094665	0.521883	0.408361	-0.379670	0.645546
6891	8.463803	-0.426258	4.474515	-0.540128	0.062477	-0.018415	-0.884910	0.011085	-0.098704	0.529114	0.403324	-0.382745	0.640995
6892	8.625389	0.053222	4.408543	-0.572444	0.023599	-0.081266	-0.884349	0.010671	-0.100381	0.537253	0.399349	-0.386717	0.634294
6893	8.928256	0.093497	4.584072	-0.544883	-0.037296	-0.132704	-0.884054	0.006625	-0.099035	0.545106	0.396312	-0.389911	0.627507
6894	8.700421	0.049670	4.688762	-0.553981	-0.039079	-0.133742	-0.884190	0.005786	-0.097931	0.553122	0.393618	-0.393801	0.619711
6895	8.339974	0.147649	4.535931	-0.561866	-0.114268	-0.187389	-0.883187	-0.000915	-0.094950	0.561056	0.391658	-0.397511	0.611396
6896	9.008811	0.045718	4.753632	-0.550821	-0.101953	-0.152721	-0.884007	-0.005945	-0.090270	0.568618	0.389802	-0.401792	0.602736
6897	8.819511	-0.250374	4.747524	-0.543222	-0.071631	-0.126356	-0.885108	-0.010554	-0.086140	0.575869	0.386917	-0.405158	0.595413
6898	8.688643	-0.166694	4.857911	-0.559484	-0.077377	-0.082300	-0.884270	-0.010839	-0.085037	0.582690	0.383980	-0.409703	0.587516
6899	8.482759	-0.055237	4.697473	-0.555880	-0.079114	-0.092883	-0.884681	-0.012932	-0.083944	0.589449	0.380644	-0.413458	0.580269
6900	8.320050	0.114337	4.599150	-0.550714	-0.102204	-0.133381	-0.883838	-0.015179	-0.079109	0.596428	0.378409	-0.417699	0.571497
6901	8.547651	0.151082	4.521117	-0.563587	-0.143830	-0.103143	-0.882145	-0.020216	-0.074031	0.602696	0.375685	-0.422119	0.563412
6902	8.743020	0.111156	4.516469	-0.565064	-0.098928	-0.083939	-0.883247	-0.024547	-0.069620	0.609077	0.372721	-0.426740	0.554975
6903	8.688039	0.111079	4.448889	-0.570158	-0.059537	-0.054171	-0.882834	-0.023578	-0.067945	0.615427	0.368442	-0.430477	0.547896
6904	8.475630	0.093057	4.444542	-0.554285	-0.018643	-0.004742	-0.880744	-0.023314	-0.064900	0.621382	0.363945	-0.434480	0.540977
6905	8.350758	0.059408	4.348436	-0.554090	-0.001714	0.014593	-0.881593	-0.020947	-0.063757	0.627238	0.358533	-0.437746	0.535169
6906	8.442520	0.073329	4.348158	-0.574499	0.041949	0.079570	-0.881878	-0.018845	-0.067347	0.632814	0.352306	-0.441722	0.529443
6907	8.936660	-0.499407	4.460201	-0.555769	0.105540	0.114806	-0.881896	-0.014100	-0.069522	0.638428	0.344750	-0.444295	0.525508
6908	9.733678	-0.233455	4.509324	-0.548514	0.115487	0.118563	-0.880228	-0.012148	-0.071043	0.643909	0.337648	-0.447247	0.520908
6909	8.987922	-0.414885	4.116088	-0.559325	0.161361	0.024226	-0.880245	-0.007255	-0.075857	0.650846	0.330180	-0.448473	0.515996
6910	9.455737	-0.504797	4.121298	-0.542021	0.048245	-0.023448	-0.879824	-0.007670	-0.077116	0.656993	0.325037	-0.451189	0.509058
6911	9.587237	-0.644741	3.902808	-0.563425	0.082242	0.015921	-0.879700	-0.003339	-0.080547	0.663177	0.318315	-0.453386	0.503302
6912	8.737624	-0.632014	3.923133	-0.554217	0.092829	0.024637	-0.879417	-0.003326	-0.084719	0.669153	0.312043	-0.455850	0.497055
6913	8.346746	-0.726572	3.866722	-0.562537	0.042027	0.061917	-0.878168	-0.001798	-0.084156	0.674344	0.305220	-0.458817	0.491515
6914	8.554588	-0.980208	3.707388	-0.556476	-0.024800	0.078340	-0.879302	0.002104	-0.083551	0.678568	0.299515	-0.463121	0.485134
6915	9.136317	-1.171089	3.911701	-0.563618	-0.019628	0.113695	-0.879039	0.005723	-0.082404	0.682534	0.292722	-0.467212	0.479765
6916	9.291640	-1.093260	4.147413	-0.576255	0.004804	0.109889	-0.878214	0.008647	-0.082102	0.686688	0.286104	-0.471397	0.473697
6917	8.879337	-0.775854	4.250736	-0.561769	0.025756	0.072726	-0.878087	0.011858	-0.084016	0.691301	0.279211	-0.474559	0.467908
6918	8.444661	-0.826216	4.261545	-0.541861	0.031374	0.033020	-0.877816	0.013808	-0.084136	0.696076	0.273477	-0.477522	0.461153
6919	8.430085	-0.959362	4.209894	-0.553034	-0.009887	0.018086	-0.876429	0.015755	-0.083849	0.700656	0.267469	-0.480722	0.454365
6920	8.665482	-1.064180	4.302564	-0.540566	-0.042250	0.006076	-0.875317	0.016582	-0.081903	0.704805	0.262623	-0.484455	0.446746
6921	8.723524	-0.914362	4.358803	-0.556876	-0.023127	-0.006589	-0.875593	0.015604	-0.080799	0.709344	0.256842	-0.487664	0.439371
6922	8.665379	-0.913814	4.387870	-0.578121	-0.055969	-0.050881	-0.875038	0.016296	-0.079962	0.713877	0.252070	-0.491521	0.430405
6923	8.710196	-0.726141	4.301148	-0.571690	-0.025084	-0.080151	-0.872799	0.014473	-0.077913	0.718934	0.246740	-0.494408	0.421681
6924	8.603568	-0.875396	4.286043	-0.550398	0.012260	-0.038593	-0.873913	0.013635	-0.076385	0.723704	0.241592	-0.496983	0.413394
6925	8.518188	-0.956533	4.364381	-0.541906	0.044326	-0.004222	-0.871681	0.014052	-0.077926	0.728492	0.235275	-0.498891	0.406266
6926	8.471465	-1.016136	4.447260	-0.552567	0.080350	0.001604	-0.871810	0.011969	-0.079893	0.733439	0.229077	-0.500576	0.398766
6927	8.364352	-1.041377	4.553998	-0.545048	0.125387	-0.003038	-0.871117	0.013932	-0.084048	0.738874	0.221963	-0.501226	0.391880
6928	8.407395	-0.988002	4.630663	-0.541217	0.183399	-0.043147	-0.870143	0.015475	-0.087931	0.744961	0.215505	-0.500984	0.384195
6929	8.488338	-0.781585	4.872289	-0.555654	0.254462	-0.121569	-0.868728	0.012430	-0.095340	0.752449	0.208327	-0.499148	0.375861
6930	8.348351	-0.691006	4.917373	-0.555511	0.297984	-0.153700	-0.869825	0.009675	-0.104256	0.760327	0.201812	-0.496667	0.366737
6931	9.157426	-0.675262	5.157736	-0.556060	0.218754	-0.149525	-0.866163	0.003560	-0.111854	0.767406	0.195062	-0.495094	0.357661
6932	8.745851	-0.500981	4.789078	-0.547289	0.150964	-0.133127	-0.865594	0.002183	-0.117432	0.773373	0.189460	-0.494715	0.348219
6933	9.102105	-0.841835	4.744081	-0.543975	0.009988	0.014659	-0.864185	-0.000743	-0.118307	0.776958	0.182671	-0.496780	0.340847
6934	8.918836	-0.624588	4.519611	-0.545786	0.031986	-0.026190	-0.864053	0.001212	-0.119817	0.780791	0.176818	-0.498521	0.332531
6935	8.305556	-0.273386	4.415032	-0.569705	0.001685	-0.056437	-0.864323	-0.000737	-0.120252	0.784666	0.170352	-0.500539	0.323638
6936	8.149255	0.113024	4.217633	-0.572379	-0.109612	-0.100874	-0.862371	-0.000750	-0.117487	0.787446	0.165702	-0.504288	0.313312
6937	8.605982	0.388882	3.962658	-0.542583	-0.269833	-0.124170	-0.862649	-0.002444	-0.110831	0.788690	0.162070	-0.510055	0.302566
6938	9.711545	-0.013874	4.047823	-0.557464	-0.347466	-0.087427	-0.862365	-0.005544	-0.100441	0.788671	0.158932	-0.517336	0.291721
6939	9.569979	-0.288501	4.430422	-0.557837	-0.182928	0.044171	-0.863489	-0.005287	-0.092924	0.789612	0.152819	-0.522231	0.283608
6940	8.644845	-0.247586	4.245155	-0.557674	-0.170480	0.050999	-0.865178	-0.003070	-0.087884	0.790396	0.147171	-0.527022	0.275430
6941	8.302711	-0.148922	4.220350	-0.559432	-0.121194	-0.021921	-0.864618	-0.004483	-0.082204	0.792156	0.141370	-0.530629	0.266336
6942	8.642093	-0.108654	4.045480	-0.565063	-0.131593	-0.058995	-0.864904	-0.003942	-0.077053	0.793759	0.136512	-0.534394	0.256387
6943	8.777023	-0.016744	3.807485	-0.579361	-0.144914	0.029434	-0.864349	-0.003813	-0.074276	0.794843	0.129964	-0.538485	0.247727
6944	8.775922	-0.103110	3.907515	-0.546380	-0.166011	0.152013	-0.863531	-0.000208	-0.069380	0.794760	0.123275	-0.543132	0.241179
6945	9.191777	-0.162097	3.781974	-0.543186	-0.115920	0.196058	-0.863833	0.004520	-0.065993	0.795055	0.115374	-0.546897	0.235542
6946	9.197760	-0.161121	3.943841	-0.534684	-0.060136	0.199347	-0.861636	0.012024	-0.061346	0.795704	0.107827	-0.549811	0.230080
6947	9.114651	-0.057941	4.128849	-0.545353	-0.004051	0.178519	-0.862783	0.018569	-0.059184	0.797146	0.099589	-0.551652	0.224321
6948	8.844189	-0.046404	4.155660	-0.545267	0.036920	0.127789	-0.862240	0.022898	-0.062201	0.799046	0.092198	-0.552815	0.217760
6949	8.762478	0.033824	4.150042	-0.549731	0.070593	0.092138	-0.860441	0.026801	-0.063982	0.801539	0.084551	-0.553184	0.210652
6950	8.639868	0.186926	4.162995	-0.557057	0.090876	0.044151	-0.860032	0.029596	-0.066597	0.804234	0.077642	-0.553267	0.202670
6951	8.838259	0.063599	4.350153	-0.554233	0.129030	0.009465	-0.861426	0.030173	-0.071584	0.807535	0.070650	-0.552428	0.194215
6952	8.985788	-0.175608	4.504847	-0.556840	0.139736	0.022630	-0.861988	0.031575	-0.074067	0.810654	0.063767	-0.551551	0.185918
6953	8.575693	-0.187703	4.476536	-0.575791	0.144999	0.042639	-0.860181	0.034376	-0.079472	0.813831	0.056032	-0.550411	0.177728
6954	8.436535	-0.318374	4.309045	-0.556258	0.074813	0.021145	-0.857814	0.036613	-0.083359	0.816029	0.049386	-0.550454	0.169290
6955	8.723109	-0.035612	4.213691	-0.560906	0.089718	-0.024902	-0.857674	0.036615	-0.084055	0.818606	0.042878	-0.549935	0.160053
6956	8.737479	-0.084092	4.204548	-0.538211	0.093335	-0.037931	-0.857945	0.035233	-0.087542	0.820980	0.037103	-0.549423	0.150828
6957	8.779919	-0.296858	4.231027	-0.561843	0.062415	0.005309	-0.857106	0.035235	-0.088661	0.822957	0.030379	-0.549226	0.142022
6958	8.931021	-0.721717	4.457857	-0.548968	0.039998	0.085181	-0.856842	0.039001	-0.090153	0.824198	0.023221	-0.549574	0.134632
6959	8.718525	-0.856017	4.408899	-0.550946	0.001131	0.096838	-0.856433	0.041229	-0.089855	0.825056	0.015848	-0.550274	0.127393
6960	8.876339	-0.712342	4.356345	-0.565900	-0.049895	0.071376	-0.856036	0.046242	-0.088972	0.825168	0.008789	-0.552027	0.119526
6961	8.953661	-0.737145	4.332356	-0.567750	-0.056184	0.071406	-0.855489	0.048748	-0.088672	0.825279	0.001591	-0.553576	0.111647
6962	9.051468	-0.828952	4.434730	-0.556850	-0.057165	0.075082	-0.855501	0.050970	-0.086425	0.825113	-0.005345	-0.555303	0.103916
6963	8.633094	-0.619103	4.336300	-0.558991	-0.085622	0.030946	-0.853973	0.052353	-0.084199	0.824799	-0.011851	-0.557184	0.095458
6964	8.473126	-0.719345	4.376292	-0.575312	-0.070943	0.007617	-0.853834	0.052067	-0.081979	0.824416	-0.018312	-0.559054	0.086384
6965	8.467704	-0.786699	4.420543	-0.554554	-0.112815	0.043490	-0.854126	0.054284	-0.078062	0.823595	-0.024804	-0.561215	0.078191
6966	8.681784	-0.894132	4.460114	-0.558960	-0.077410	0.018480	-0.853444	0.057337	-0.074561	0.822927	-0.031101	-0.563028	0.069453
6967	8.756605	-0.734632	4.535553	-0.554412	-0.063808	0.007866	-0.853308	0.057891	-0.073583	0.822534	-0.037221	-0.564246	0.060653
6968	8.557331	-0.751570	4.702748	-0.560584	-0.027687	0.000435	-0.852938	0.060000	-0.070635	0.822252	-0.043401	-0.565120	0.051550
6969	8.524284	-0.582285	4.688822	-0.542210	-0.002753	0.023513	-0.852665	0.061248	-0.068956	0.822378	-0.049504	-0.565142	0.043115
6970	8.395880	-0.602410	4.433100	-0.560520	-0.025961	0.008386	-0.852797	0.059577	-0.069389	0.821912	-0.055769	-0.565849	0.034139
6971	8.564795	-0.637396	4.418767	-0.561606	-0.040104	-0.018933	-0.850427	0.060269	-0.069539	0.821455	-0.061611	-0.566390	0.024851
6972	8.453792	-0.367171	4.237101	-0.565178	0.003697	-0.077609	-0.849864	0.059293	-0.069832	0.821160	-0.066986	-0.566572	0.014357
6973	8.428061	-0.527645	4.055294	-0.553907	0.070572	-0.106214	-0.852090	0.057628	-0.070527	0.821801	-0.071669	-0.565237	0.003611
6974	10.503094	-0.320761	4.833061	-0.557023	0.051053	-0.112793	-0.851934	0.054150	-0.072511	0.821829	-0.076517	-0.564524	-0.007432
6975	9.697063	-0.407327	4.477506	-0.555241	0.018362	-0.095038	-0.852056	0.050393	-0.074217	0.821668	-0.081244	-0.563863	-0.017889
6976	9.674380	0.081757	4.215961	-0.553167	0.019409	-0.010025	-0.852752	0.050259	-0.075603	0.821157	-0.087176	-0.563352	-0.027146
6977	8.302978	0.055510	3.662360	-0.555233	0.053353	-0.190981	-0.854137	0.047613	-0.075342	0.821116	-0.090680	-0.562148	-0.039188
6978	7.994377	-0.020355	3.586301	-0.569438	-0.051196	-0.183497	-0.852859	0.042734	-0.075819	0.819438	-0.094976	-0.562908	-0.051348
6979	9.220433	0.093041	3.631719	-0.555926	-0.120634	-0.067646	-0.852578	0.041323	-0.070692	0.817321	-0.099929	-0.564161	-0.061009
6980	9.557554	0.004256	3.685416	-0.544621	-0.081477	-0.016391	-0.852296	0.039915	-0.066538	0.815309	-0.105702	-0.564966	-0.070082
6981	9.175343	0.104352	3.849113	-0.553321	-0.034968	0.020303	-0.853410	0.039081	-0.066399	0.814099	-0.111389	-0.564524	-0.078408
6982	8.925871	0.502227	3.845007	-0.546159	-0.027550	-0.007967	-0.854808	0.039219	-0.065136	0.812516	-0.117186	-0.564302	-0.087458
6983	8.759640	0.381846	3.749924	-0.553673	-0.051476	-0.050415	-0.853975	0.040048	-0.063326	0.810840	-0.121969	-0.564167	-0.096834
6984	8.872289	0.207241	3.766219	-0.546377	-0.103747	0.047301	-0.852727	0.041572	-0.061652	0.808321	-0.128521	-0.564905	-0.104796
6985	8.960596	0.166750	3.563591	-0.558678	-0.067149	0.092956	-0.853859	0.045056	-0.060495	0.806586	-0.134919	-0.564546	-0.111820
6986	9.001754	0.328787	3.624549	-0.560402	-0.079400	0.154078	-0.852330	0.046162	-0.058827	0.804369	-0.142822	-0.564457	-0.118241
6987	9.075597	0.399398	3.783132	-0.565729	-0.076150	0.196475	-0.852074	0.050889	-0.055443	0.802613	-0.150389	-0.563844	-0.123591
6988	8.925178	0.340388	3.856478	-0.561986	-0.078315	0.231876	-0.851420	0.060917	-0.053815	0.800425	-0.159172	-0.563386	-0.128766
6989	9.013556	0.515568	3.748092	-0.560215	-0.094705	0.252389	-0.848939	0.068156	-0.052925	0.798492	-0.167172	-0.562820	-0.133028
6990	9.013456	0.464747	3.736578	-0.572638	-0.060610	0.274145	-0.849257	0.077217	-0.053107	0.796413	-0.176515	-0.561797	-0.137670
6991	8.820811	0.482589	3.690729	-0.552314	-0.022234	0.301535	-0.846782	0.086697	-0.055530	0.795336	-0.184573	-0.559845	-0.141235
6992	9.464883	0.471010	4.033098	-0.556073	-0.048596	0.336268	-0.844865	0.096182	-0.059061	0.793461	-0.194276	-0.558335	-0.144698
6993	9.110044	-0.208288	4.026656	-0.567147	0.009270	0.410818	-0.841568	0.109429	-0.063398	0.792873	-0.203524	-0.555337	-0.146736
6994	8.801514	-0.206646	3.978726	-0.558708	0.014939	0.472746	-0.839243	0.121988	-0.069542	0.791910	-0.214556	-0.552143	-0.148263
6995	8.863298	-0.438956	3.990901	-0.554817	0.017968	0.533795	-0.836930	0.137336	-0.076352	0.791678	-0.224783	-0.548424	-0.148157
6996	8.704377	-0.462482	3.933387	-0.567557	0.025460	0.507028	-0.832527	0.154219	-0.085247	0.790674	-0.236242	-0.544753	-0.149228
6997	8.601159	-0.760899	4.028671	-0.549529	-0.013566	0.525992	-0.826719	0.169153	-0.095425	0.789937	-0.246222	-0.541472	-0.148937
6998	8.869428	-1.114851	4.119245	-0.567061	-0.025196	0.725792	-0.821465	0.182825	-0.103387	0.788789	-0.260109	-0.537374	-0.146235
6999	8.857281	-1.447264	4.280024	-0.552208	-0.013261	0.790419	-0.814418	0.202363	-0.115890	0.788568	-0.272794	-0.532608	-0.141677
7000	8.929343	-1.127489	4.476905	-0.572484	-0.034573	0.768243	-0.804859	0.221893	-0.127996	0.787052	-0.287128	-0.528204	-0.138225
7001	8.931387	-1.333715	4.735322	-0.550443	0.025084	0.733595	-0.797394	0.241990	-0.141469	0.786811	-0.298783	-0.523009	-0.134605
7002	8.546276	-1.162437	4.685602	-0.543194	0.006727	0.762931	-0.791583	0.257078	-0.156372	0.785543	-0.312358	-0.517851	-0.131088
7003	8.330069	-1.118243	4.579084	-0.558196	-0.037692	0.699301	-0.780048	0.271868	-0.169376	0.784273	-0.323609	-0.513742	-0.127521
7004	8.475437	-1.226271	4.454453	-0.555079	-0.091155	0.634224	-0.772411	0.283873	-0.180711	0.781281	-0.336176	-0.510729	-0.125464
7005	8.529131	-1.227093	4.377071	-0.558838	-0.087089	0.586400	-0.765317	0.292680	-0.193742	0.779035	-0.346066	-0.508099	-0.123199
7006	8.543176	-1.326212	4.385407	-0.566145	-0.053929	0.510021	-0.757673	0.302875	-0.205374	0.775795	-0.357347	-0.505190	-0.123404
7007	8.562828	-1.314495	4.346591	-0.551620	-0.022814	0.449852	-0.751555	0.310699	-0.215350	0.773815	-0.365242	-0.502551	-0.123495
7008	8.399394	-1.260680	4.285803	-0.562777	-0.005560	0.339897	-0.746814	0.314208	-0.226194	0.770485	-0.374560	-0.500026	-0.126619
7009	8.555932	-1.249282	4.333791	-0.559038	0.072890	0.233333	-0.743053	0.317851	-0.234805	0.768839	-0.379824	-0.497533	-0.130694
7010	9.560511	-1.164497	4.604532	-0.553107	0.079369	0.124756	-0.740115	0.317867	-0.241778	0.765735	-0.386565	-0.495249	-0.137644
7011	9.166724	-1.027887	4.412654	-0.571526	0.061862	0.074170	-0.738701	0.315099	-0.248769	0.763473	-0.390096	-0.494147	-0.144057
7012	9.797628	-1.355551	4.434796	-0.545034	0.066944	0.102843	-0.738283	0.316230	-0.254044	0.760116	-0.396458	-0.492139	-0.151143
7013	9.362317	-0.924504	4.138207	-0.548479	0.176344	-0.039431	-0.736882	0.315963	-0.258506	0.758822	-0.397826	-0.490283	-0.159830
7014	7.813616	-0.361659	3.701497	-0.564016	0.122342	-0.251818	-0.737699	0.311792	-0.261323	0.754575	-0.400738	-0.490038	-0.172885
7015	7.958207	0.215447	3.385589	-0.556054	-0.001130	-0.344620	-0.743816	0.305248	-0.258981	0.750394	-0.399453	-0.493165	-0.184752
7016	9.296987	-0.045540	3.961768	-0.546557	-0.040950	-0.117584	-0.745471	0.300229	-0.257213	0.744959	-0.403858	-0.494157	-0.194277
7017	9.702586	-0.332303	4.114230	-0.572509	-0.001537	-0.075628	-0.747415	0.297442	-0.256114	0.741610	-0.405084	-0.495008	-0.202209
7018	9.123053	-0.061749	4.285954	-0.557349	-0.051421	-0.054005	-0.749214	0.293821	-0.255860	0.736077	-0.410229	-0.495457	-0.210772
7019	8.612691	0.148907	4.223881	-0.553550	-0.023550	-0.055091	-0.749211	0.292983	-0.255313	0.732776	-0.411097	-0.496524	-0.217950
7020	8.377749	0.023083	3.962232	-0.557750	-0.108835	-0.089169	-0.750592	0.288795	-0.252287	0.726370	-0.416059	-0.497963	-0.226525
7021	8.840417	-0.032603	4.025056	-0.545033	-0.116230	-0.069428	-0.751418	0.285443	-0.249396	0.722173	-0.416742	-0.500496	-0.233014
7022	9.017080	-0.192145	4.195735	-0.557573	-0.124914	0.001257	-0.752812	0.284035	-0.244256	0.715884	-0.422579	-0.501279	-0.240117
7023	9.171630	-0.236827	4.162199	-0.549650	-0.031439	0.023804	-0.752672	0.283468	-0.241343	0.712978	-0.423544	-0.501771	-0.245966
7024	8.819420	-0.149879	4.185863	-0.518871	-0.045092	0.018878	-0.753792	0.284028	-0.241329	0.707788	-0.428546	-0.501338	-0.253068
7025	8.463578	0.023389	4.097422	-0.562818	-0.092514	0.001801	-0.752950	0.282483	-0.238292	0.704108	-0.429500	-0.502790	-0.258775
7026	8.575788	0.099283	3.980447	-0.555471	-0.030449	-0.087805	-0.754339	0.280670	-0.237049	0.698084	-0.433779	-0.502766	-0.267843
7027	8.608267	0.003176	4.102286	-0.551573	-0.000063	-0.063187	-0.756286	0.278439	-0.235250	0.695139	-0.433163	-0.503458	-0.275102
7028	8.620253	0.090426	4.154453	-0.562275	0.043360	-0.076838	-0.757125	0.278293	-0.232743	0.689729	-0.437149	-0.502129	-0.284677
7029	8.622581	0.265002	4.249151	-0.560527	0.069074	-0.130920	-0.757670	0.274805	-0.231245	0.687071	-0.435320	-0.502285	-0.293496
7030	8.617143	0.134637	4.265110	-0.576432	0.104621	-0.069418	-0.758221	0.273277	-0.232230	0.682068	-0.439113	-0.499797	-0.303588
7031	9.182565	-0.238886	4.616456	-0.547021	0.103522	0.040679	-0.758783	0.274114	-0.232217	0.680971	-0.438367	-0.497935	-0.310117
7032	8.857914	-0.300787	4.438781	-0.549196	0.168097	0.070269	-0.755863	0.277463	-0.235403	0.677582	-0.442709	-0.493390	-0.318522
7033	10.241689	-0.219115	4.979665	-0.533956	0.171034	0.053004	-0.753078	0.279552	-0.236793	0.677436	-0.441286	-0.490494	-0.325213
7034	9.127419	0.113117	4.428969	-0.554448	0.151582	-0.087048	-0.752801	0.280678	-0.240398	0.672710	-0.444185	-0.487391	-0.335576
7035	8.911129	-0.041383	4.237686	-0.563648	0.106294	-0.058624	-0.753770	0.279152	-0.242074	0.670970	-0.442347	-0.485990	-0.343428
7036	8.698036	-0.448624	3.824511	-0.537577	0.145096	0.017445	-0.752240	0.280971	-0.245126	0.666927	-0.445982	-0.482016	-0.352092
7037	8.139057	-0.448738	4.016141	-0.536288	0.062156	0.014308	-0.751544	0.282093	-0.247900	0.665517	-0.444735	-0.480588	-0.358236
7038	8.551894	-0.635207	3.597249	-0.557181	-0.105370	0.025788	-0.752669	0.283199	-0.244265	0.658857	-0.450423	-0.479617	-0.364683
7039	9.266294	-0.448265	3.681190	-0.531815	-0.090761	0.001392	-0.752115	0.283605	-0.241068	0.655881	-0.450074	-0.480246	-0.369618
7040	9.399808	-0.452639	3.888854	-0.555615	-0.065508	-0.087489	-0.753509	0.282482	-0.237593	0.648682	-0.454277	-0.479666	-0.377843
7041	9.204842	-0.348073	4.182726	-0.560914	-0.041346	-0.070047	-0.753644	0.281083	-0.235938	0.645361	-0.453184	-0.479917	-0.384465
7042	8.706424	-0.392384	4.324028	-0.564408	-0.041766	-0.029506	-0.756857	0.281084	-0.233967	0.638643	-0.457784	-0.478297	-0.392175
7043	8.567745	-0.397401	4.155135	-0.560859	-0.039637	-0.068423	-0.756708	0.278709	-0.232325	0.635358	-0.456601	-0.478362	-0.398755
7044	8.644854	-0.315379	4.209689	-0.559250	-0.037302	-0.126781	-0.757131	0.278836	-0.228288	0.627849	-0.460074	-0.477474	-0.407623
7045	8.729451	-0.306322	4.197394	-0.559504	-0.056758	-0.165569	-0.760198	0.276595	-0.222588	0.623615	-0.457994	-0.478453	-0.415245
7046	8.711498	-0.465333	4.257181	-0.557616	-0.045933	-0.169179	-0.762148	0.274490	-0.216756	0.615561	-0.460995	-0.477908	-0.424467
7047	8.767007	-0.504468	4.238214	-0.559367	-0.046080	-0.151499	-0.763820	0.272239	-0.209259	0.611544	-0.458855	-0.478405	-0.431967
7048	8.590527	-0.697021	4.185026	-0.575472	-0.009925	-0.159045	-0.765500	0.272225	-0.203824	0.603625	-0.461744	-0.477002	-0.441473
7049	8.681561	-0.740683	4.250629	-0.553341	0.009202	-0.093430	-0.768434	0.271940	-0.199912	0.600727	-0.459516	-0.476137	-0.448627
7050	8.517419	-0.620848	4.312333	-0.543071	0.064194	-0.104285	-0.769126	0.269981	-0.196868	0.594184	-0.461777	-0.473468	-0.457750
7051	8.472424	-0.796256	4.427912	-0.565646	0.075862	-0.089619	-0.769263	0.269425	-0.197429	0.591895	-0.459056	-0.471459	-0.465461
7052	8.429645	-0.874084	4.305611	-0.530920	0.100864	-0.083186	-0.770518	0.268869	-0.196869	0.585903	-0.460945	-0.468123	-0.474456
7053	8.439908	-0.833913	4.556435	-0.538035	0.131493	-0.079924	-0.769668	0.266362	-0.198013	0.584548	-0.457408	-0.465429	-0.482139
7054	8.606206	-0.892956	4.556871	-0.552551	0.155360	-0.119138	-0.770499	0.265257	-0.200521	0.578419	-0.458607	-0.461419	-0.492143
7055	9.339621	-0.545921	4.754979	-0.530814	0.191839	-0.168462	-0.768812	0.263317	-0.205142	0.576858	-0.453532	-0.458657	-0.501176
7056	9.042174	-0.475208	4.556459	-0.559900	0.168278	-0.141276	-0.771015	0.257204	-0.209637	0.570450	-0.454380	-0.454434	-0.511484
7057	9.346670	-0.545334	4.469851	-0.548917	0.138755	-0.066600	-0.771564	0.255400	-0.211598	0.569241	-0.450995	-0.450894	-0.518906
7058	8.173914	-0.149255	4.022417	-0.547699	0.111121	-0.210780	-0.772531	0.253175	-0.212587	0.561580	-0.451576	-0.447904	-0.529235
7059	7.949782	0.155379	3.818773	-0.561829	-0.081013	-0.277879	-0.775301	0.247036	-0.208597	0.555908	-0.448836	-0.448284	-0.537172
7060	9.410287	-0.295816	3.858096	-0.562402	-0.227680	-0.182089	-0.778934	0.245899	-0.199266	0.545250	-0.453317	-0.448478	-0.544127
7061	9.760500	-0.560512	4.005553	-0.547298	-0.205459	-0.054631	-0.778655	0.244054	-0.189278	0.540864	-0.453809	-0.448159	-0.548341
7062	9.069992	-0.614094	4.016740	-0.555555	-0.125217	0.033095	-0.780760	0.245715	-0.184240	0.533428	-0.458926	-0.445242	-0.553715
7063	8.620842	-0.356054	3.864657	-0.539129	-0.063245	-0.057378	-0.781740	0.245143	-0.179233	0.530276	-0.457828	-0.443372	-0.559126
7064	8.652208	-0.230202	3.926032	-0.561086	-0.070116	-0.082343	-0.781735	0.243318	-0.175081	0.521916	-0.461291	-0.440745	-0.566179
7065	8.844881	-0.245643	3.969438	-0.559090	-0.080708	-0.006140	-0.782713	0.243459	-0.174794	0.518898	-0.461150	-0.438167	-0.571047
7066	8.984256	-0.275126	4.032403	-0.555153	-0.060505	0.050420	-0.783272	0.243742	-0.175899	0.512105	-0.465535	-0.434175	-0.576643
7067	8.843747	-0.108983	4.180542	-0.576630	-0.002794	0.054223	-0.781745	0.245831	-0.176445	0.510184	-0.465321	-0.429865	-0.581725
7068	8.542926	-0.102919	4.074563	-0.549255	0.011436	0.057054	-0.782020	0.244857	-0.176592	0.504076	-0.468811	-0.425045	-0.587759
7069	8.638074	-0.060718	3.962819	-0.558318	-0.005028	0.090696	-0.780063	0.245004	-0.180499	0.502588	-0.468891	-0.420437	-0.592266
7070	8.381875	-0.070432	3.697487	-0.545507	0.005775	0.082776	-0.779375	0.247797	-0.182699	0.496702	-0.472572	-0.415389	-0.597842
7071	8.308029	-0.092562	3.562525	-0.555725	0.101140	0.102406	-0.777699	0.249069	-0.189094	0.496066	-0.471629	-0.409447	-0.603189
7072	9.699959	-0.101364	3.942522	-0.555619	0.097927	0.175233	-0.775745	0.250763	-0.197016	0.491896	-0.475009	-0.402392	-0.608675
7073	9.161774	-1.788866	4.063553	-0.543977	0.108372	0.293515	-0.771707	0.254256	-0.202572	0.493685	-0.475522	-0.394589	-0.611927
7074	9.999393	-0.836377	4.187112	-0.552235	0.006248	0.248332	-0.768927	0.258310	-0.208391	0.489641	-0.480532	-0.387707	-0.615650
7075	8.968919	-0.276285	3.831890	-0.541315	0.054634	0.163115	-0.766978	0.260834	-0.214496	0.489243	-0.480814	-0.381577	-0.619562
7076	8.562214	-0.327972	3.659044	-0.561876	-0.014125	0.101290	-0.765316	0.265030	-0.219888	0.483076	-0.484985	-0.376110	-0.624475
7077	9.236560	-0.689846	3.664596	-0.560633	-0.089364	0.059396	-0.764759	0.265447	-0.220166	0.479891	-0.486624	-0.371981	-0.628118
7078	9.341094	-1.142446	3.659842	-0.549688	-0.063704	0.005367	-0.766159	0.265861	-0.217787	0.472190	-0.490507	-0.368000	-0.633258
7079	9.100777	-1.022977	3.586344	-0.562697	-0.098584	-0.018487	-0.766305	0.266405	-0.213471	0.467806	-0.491809	-0.364572	-0.637471
7080	9.247085	-1.156008	3.329098	-0.546358	-0.073719	-0.083886	-0.766736	0.268059	-0.207472	0.458842	-0.495049	-0.361519	-0.643191
7081	9.049293	-1.271190	3.260578	-0.544667	-0.075136	-0.129911	-0.768139	0.268884	-0.203143	0.453262	-0.495151	-0.359083	-0.648412
7082	8.976962	-1.173833	3.298247	-0.557194	-0.082982	-0.053935	-0.770095	0.267749	-0.195493	0.444425	-0.498723	-0.355572	-0.653705
7083	8.999218	-1.191373	3.221095	-0.558019	-0.019034	-0.149872	-0.771910	0.266760	-0.190346	0.438735	-0.498134	-0.352545	-0.659611
7084	8.869962	-1.361568	3.312567	-0.545940	0.009505	-0.126958	-0.773860	0.264801	-0.186458	0.429618	-0.499769	-0.348981	-0.666237
7085	9.070589	-1.201167	3.658442	-0.569406	0.054781	-0.138081	-0.775540	0.264785	-0.180328	0.424413	-0.498410	-0.344905	-0.672683
7086	10.042809	-1.088720	4.069059	-0.561362	0.023714	-0.082755	-0.776095	0.262959	-0.175616	0.415744	-0.500190	-0.340453	-0.679013
7087	8.644171	-1.138956	3.902356	-0.534669	0.052032	-0.058131	-0.777765	0.261281	-0.172840	0.411860	-0.499160	-0.335927	-0.684371
7088	8.992538	-0.899445	3.908882	-0.545022	0.075221	0.077941	-0.775401	0.263367	-0.172976	0.405825	-0.501099	-0.329572	-0.689629
7089	8.925874	-0.562833	3.953540	-0.559916	0.089865	-0.038183	-0.774986	0.264059	-0.171860	0.402047	-0.499984	-0.324031	-0.695254
7090	8.747377	-0.479366	3.981842	-0.553591	0.080717	-0.028349	-0.775539	0.262949	-0.172979	0.394424	-0.501133	-0.318486	-0.701328
7091	8.773235	-0.423224	4.097159	-0.556213	0.071206	0.028302	-0.775123	0.263929	-0.174641	0.391270	-0.500757	-0.312282	-0.706138
7092	8.772517	-0.320835	4.238574	-0.560012	0.064240	0.003537	-0.775684	0.264912	-0.176433	0.383851	-0.502313	-0.306373	-0.711672
7093	8.788962	-0.354513	4.280003	-0.552672	0.096978	-0.033736	-0.774006	0.264351	-0.176730	0.379750	-0.501243	-0.300436	-0.717135
7094	8.716186	-0.324663	4.342589	-0.561897	0.082709	-0.046155	-0.774411	0.261856	-0.180646	0.371641	-0.502157	-0.294766	-0.723072
7095	8.783101	-0.467566	4.358591	-0.558245	0.080859	-0.042568	-0.774411	0.262278	-0.181753	0.367002	-0.501374	-0.288747	-0.728394
7096	8.754693	-0.446017	4.297983	-0.554692	0.081083	-0.069067	-0.775242	0.261032	-0.183706	0.358543	-0.502030	-0.283336	-0.734257
7097	8.837684	-0.284893	4.254999	-0.546038	0.054688	-0.141304	-0.775787	0.258111	-0.185262	0.352166	-0.501036	-0.278469	-0.739863
7098	8.900532	-0.249012	4.259347	-0.550539	0.078402	-0.169794	-0.777579	0.253245	-0.187523	0.342161	-0.501018	-0.274057	-0.746190
7099	8.760931	-0.199954	4.234824	-0.563332	0.067670	-0.173437	-0.779790	0.248238	-0.189226	0.334918	-0.499808	-0.268943	-0.752124
7100	8.700536	-0.207273	4.549094	-0.562313	0.083703	-0.155859	-0.779774	0.244758	-0.190652	0.324938	-0.499737	-0.264082	-0.758247
7101	8.705264	-0.459312	4.440754	-0.545897	0.107415	-0.196532	-0.783099	0.239055	-0.191798	0.317451	-0.497707	-0.258978	-0.764489
7102	8.593705	-0.414537	4.532220	-0.545924	0.087273	-0.162814	-0.783353	0.233484	-0.192827	0.307461	-0.497309	-0.254309	-0.770375
7103	8.739615	-0.401725	4.394178	-0.546875	0.068252	-0.146755	-0.783651	0.232435	-0.192991	0.300280	-0.496153	-0.248737	-0.775754
7104	8.671717	-0.442241	4.416467	-0.560494	0.052732	-0.118531	-0.786571	0.229655	-0.193414	0.290575	-0.496480	-0.243526	-0.780877
7105	8.671657	-0.388867	4.449699	-0.567841	0.042873	-0.120321	-0.785299	0.226026	-0.192905	0.283242	-0.495988	-0.237337	-0.785774
7106	8.608768	-0.356844	4.483253	-0.546216	0.016649	-0.121686	-0.787524	0.223799	-0.192355	0.273383	-0.496672	-0.232509	-0.790265
7107	8.840324	-0.341238	4.506931	-0.548161	-0.010489	-0.105570	-0.788913	0.221563	-0.189864	0.265992	-0.496993	-0.226611	-0.794288
7108	8.731433	-0.051391	4.373366	-0.560899	-0.008590	-0.109248	-0.790024	0.219888	-0.188344	0.255998	-0.498103	-0.221496	-0.798310
7109	8.750616	-0.034445	4.397314	-0.573644	-0.013966	-0.105821	-0.790988	0.216541	-0.187258	0.248064	-0.498627	-0.215047	-0.802240
7110	8.763715	-0.035359	4.264415	-0.566445	-0.026575	-0.109189	-0.790705	0.215139	-0.184911	0.237872	-0.499939	-0.209865	-0.805875
7111	8.890223	-0.180465	4.374594	-0.557100	-0.005345	-0.070284	-0.793352	0.213466	-0.183100	0.230465	-0.500399	-0.203140	-0.809457
7112	8.855051	-0.232453	4.527443	-0.551104	0.060871	-0.024641	-0.793903	0.211796	-0.183670	0.222093	-0.500466	-0.196894	-0.813291
7113	8.575646	-0.029942	4.554552	-0.568995	0.102248	-0.010982	-0.794600	0.211947	-0.186583	0.215686	-0.499478	-0.188723	-0.817548
7114	8.616682	0.219371	4.674921	-0.558265	0.091474	-0.021363	-0.792475	0.211194	-0.189651	0.207362	-0.498990	-0.182134	-0.821485
7115	8.447821	0.220856	4.356190	-0.545634	0.069813	-0.024640	-0.792893	0.211764	-0.193256	0.200519	-0.498383	-0.174447	-0.825212
7116	8.614523	0.039810	4.556117	-0.557431	0.045081	0.026684	-0.792329	0.210794	-0.195217	0.192783	-0.498720	-0.167532	-0.828279
7117	9.028561	-0.061331	4.643675	-0.543789	0.023900	0.074812	-0.788843	0.212184	-0.196620	0.187174	-0.499203	-0.158923	-0.830967
7118	8.950201	-0.406544	4.623470	-0.561878	0.016596	0.092279	-0.790667	0.214562	-0.198110	0.180346	-0.500151	-0.151349	-0.833317
7119	8.460414	-0.386106	4.307374	-0.553017	-0.035830	0.101468	-0.788583	0.216787	-0.197964	0.174686	-0.501735	-0.142417	-0.835143
7120	8.652081	-0.329874	4.202613	-0.544450	-0.091197	0.047988	-0.788760	0.219633	-0.196421	0.166940	-0.504201	-0.135928	-0.836323
7121	8.813798	-0.423022	4.155111	-0.561550	-0.069498	0.050332	-0.787512	0.221294	-0.193772	0.160052	-0.506210	-0.127400	-0.837797
7122	8.830989	-0.484447	4.397395	-0.561193	-0.008273	0.053483	-0.787525	0.224362	-0.194157	0.152410	-0.507258	-0.120277	-0.839639
7123	8.653384	-0.700326	4.477361	-0.543905	-0.012056	0.060718	-0.785298	0.225603	-0.191658	0.145792	-0.508242	-0.111633	-0.841411
7124	8.664967	-0.748486	4.516542	-0.554692	0.004179	0.064025	-0.786142	0.226998	-0.191081	0.138387	-0.508986	-0.104449	-0.843133
7125	8.701746	-0.724947	4.453409	-0.578332	0.002546	0.058464	-0.786428	0.228392	-0.191064	0.131171	-0.509772	-0.095073	-0.844919
7126	8.714411	-0.686726	4.394976	-0.538272	0.024096	0.046426	-0.784766	0.232020	-0.193264	0.123643	-0.510000	-0.088270	-0.846653
7127	8.675779	-0.696163	4.392717	-0.557390	0.023394	0.033813	-0.785743	0.232589	-0.196032	0.116028	-0.510278	-0.079330	-0.848446
7128	8.668576	-0.681604	4.394980	-0.562067	0.002709	0.032116	-0.785332	0.234259	-0.195462	0.107951	-0.510795	-0.072300	-0.849828
7129	8.679828	-0.693137	4.494159	-0.560336	0.002891	0.010900	-0.784491	0.233562	-0.195892	0.099640	-0.511326	-0.063480	-0.851227
7130	8.622405	-0.700448	4.426663	-0.571338	-0.013231	0.005553	-0.783097	0.234257	-0.196452	0.090970	-0.511982	-0.056579	-0.852290
