# Supplementary material for: Identification of Haptic Based Guiding Using Hard Reins
Source: PLoS One. 2015 Jul 22;10(7):e0132020. doi: 10.1371/journal.pone.0132020 (PMC4511788; doi:10.1371/journal.pone.0132020)
Supplement: S8 File — (ZIP) [file pone.0132020.s008.zip › Exp2_MotionData1/Subject1/path2/T2/fh2.txt]

// Start Time: 0
// Sample rate: 25.0Hz
// Scenario: 4.9
// Firmware Version: 2.6.1
Counter	Acc_X	Acc_Y	Acc_Z	Gyr_X	Gyr_Y	Gyr_Z	Mag_X	Mag_Y	Mag_Z	Quat_w	Quat_x	Quat_y	Quat_z
6615	0.075491	-0.007753	-9.828618	0.025928	0.005353	0.016458	0.307141	-0.018550	0.709761	0.001395	-0.995785	-0.091703	-0.000650
6616	0.142699	-0.061443	-9.911526	0.045549	-0.006922	0.028863	0.307251	-0.016904	0.713154	0.002286	-0.995848	-0.091003	-0.000329
6617	0.113947	-0.032165	-9.848456	0.002636	0.005324	0.023321	0.308037	-0.016358	0.712888	0.002350	-0.995891	-0.090527	-0.000358
6618	-0.001573	0.021654	-9.846841	-0.036687	0.007117	0.014275	0.307913	-0.016769	0.711586	0.001629	-0.995928	-0.090141	-0.000466
6619	0.041397	-0.050538	-9.749508	-0.034930	0.005327	0.017776	0.307787	-0.016767	0.710029	0.000943	-0.995961	-0.089775	-0.000563
6620	-0.016723	-0.074128	-9.746875	-0.013413	0.015866	0.010934	0.307800	-0.018966	0.709877	0.000701	-0.995992	-0.089440	-0.000803
6621	-0.026239	-0.050354	-9.861876	-0.015232	0.006251	0.017946	0.306233	-0.019507	0.708206	0.000412	-0.996025	-0.089071	-0.000878
6622	0.012701	-0.007409	-9.876138	-0.020602	-0.003380	0.016107	0.301915	-0.020031	0.704368	-0.000008	-0.996063	-0.088643	-0.000748
6623	0.046997	0.055402	-9.697870	-0.015213	0.003588	0.009121	0.302051	-0.021544	0.705261	-0.000303	-0.996080	-0.088449	-0.000770
6624	0.037157	0.033509	-9.803781	-0.009805	0.012374	0.005668	0.301788	-0.021405	0.705136	-0.000480	-0.996101	-0.088214	-0.000934
6625	0.046582	0.004249	-9.909942	0.001046	0.022942	-0.013607	0.299685	-0.021532	0.705946	-0.000419	-0.996077	-0.088474	-0.001314
6626	0.017316	-0.040780	-9.766011	0.000984	0.014154	-0.006593	0.299688	-0.022632	0.706975	-0.000378	-0.996077	-0.088472	-0.001494
6627	0.046256	-0.045824	-9.768723	-0.015139	0.012384	-0.003202	0.299948	-0.023184	0.708525	-0.000653	-0.996072	-0.088524	-0.001691
6628	0.075335	-0.031613	-9.766406	-0.009760	0.008885	-0.006706	0.300477	-0.021535	0.704895	-0.000835	-0.996069	-0.088554	-0.001785
6629	0.075783	0.030934	-9.760884	0.015254	0.015864	0.004088	0.299948	-0.021533	0.705812	-0.000498	-0.996077	-0.088462	-0.001999
6630	0.037520	0.086230	-9.865663	0.036758	0.015910	0.000745	0.300724	-0.019613	0.706079	0.000259	-0.996088	-0.088339	-0.002152
6631	0.109894	0.073931	-9.770298	0.027901	0.021166	-0.020475	0.300205	-0.019059	0.703494	0.000851	-0.996052	-0.088736	-0.002451
6632	0.078122	0.021207	-9.789856	0.006391	0.015908	-0.013602	0.299541	-0.017956	0.703645	0.001003	-0.996037	-0.088900	-0.002658
6633	-0.030960	-0.035834	-9.844846	-0.003482	0.012434	-0.006615	0.299401	-0.018232	0.706763	0.000953	-0.996025	-0.089020	-0.002835
6634	0.003020	-0.014196	-9.760776	-0.007121	-0.001611	0.000349	0.298884	-0.019191	0.705721	0.000805	-0.996038	-0.088883	-0.002716
6635	0.032347	0.035981	-9.794098	0.008087	0.005382	0.004012	0.298099	-0.019736	0.705728	0.000972	-0.996046	-0.088792	-0.002728
6636	0.095286	0.059394	-9.842437	-0.006169	0.021136	-0.003097	0.298089	-0.019463	0.708329	0.000883	-0.996051	-0.088724	-0.003060
6637	0.134055	0.076118	-9.780094	-0.036659	0.015824	0.008988	0.297562	-0.019735	0.709244	0.000172	-0.996068	-0.088531	-0.003364
6638	0.104826	0.044712	-9.900366	-0.042926	0.014099	0.012466	0.297177	-0.020420	0.707684	-0.000661	-0.996099	-0.088171	-0.003621
6639	0.008169	0.031375	-9.789135	-0.027696	0.009754	0.003774	0.298235	-0.021525	0.707397	-0.001207	-0.996105	-0.088082	-0.003785
6640	-0.025469	0.053417	-9.745333	-0.004446	0.019374	0.008397	0.298499	-0.021801	0.707651	-0.001264	-0.996131	-0.087774	-0.004080
6641	0.088045	0.059480	-9.832760	-0.003571	0.022841	0.016316	0.297472	-0.024130	0.704394	-0.001307	-0.996159	-0.087438	-0.004458
6642	0.100439	0.102824	-9.784304	-0.017004	0.005331	0.012634	0.297477	-0.024818	0.704258	-0.001639	-0.996195	-0.087022	-0.004495
6643	0.196994	0.097346	-9.756360	-0.032195	-0.001690	0.005418	0.297196	-0.023856	0.708040	-0.002301	-0.996205	-0.086899	-0.004439
6644	0.013337	0.079380	-9.807854	0.004480	0.000126	0.009269	0.299042	-0.024690	0.707224	-0.002214	-0.996232	-0.086590	-0.004334
6645	0.090201	0.025577	-9.902863	0.042097	0.003647	0.004237	0.298769	-0.023315	0.708021	-0.001385	-0.996242	-0.086497	-0.004252
6646	0.032527	0.060120	-9.764982	-0.020668	0.007054	0.031129	0.297981	-0.024411	0.709842	-0.001785	-0.996307	-0.085733	-0.004329
6647	0.129247	0.078605	-9.765604	-0.072479	0.001808	0.011322	0.299957	-0.026210	0.711093	-0.003244	-0.996324	-0.085489	-0.004407
6648	0.013356	0.083999	-9.870286	0.011545	0.002712	0.032243	0.298263	-0.026611	0.707607	-0.003010	-0.996392	-0.084700	-0.004343
6649	0.013446	0.093884	-9.783655	0.020565	0.005362	0.014695	0.299308	-0.025654	0.707730	-0.002609	-0.996419	-0.084397	-0.004327
6650	0.037368	0.064628	-9.851490	-0.017898	0.012356	0.016190	0.299309	-0.026342	0.708763	-0.002947	-0.996459	-0.083911	-0.004505
6651	0.107432	0.068979	-9.823205	-0.065349	0.021047	0.024667	0.298272	-0.026884	0.705655	-0.004231	-0.996495	-0.083402	-0.004945
6652	0.090838	0.112373	-9.832176	-0.049232	0.022811	0.023042	0.296719	-0.030174	0.704346	-0.005175	-0.996541	-0.082768	-0.005383
6653	0.105324	0.110045	-9.769843	-0.017990	0.007029	0.032900	0.297757	-0.029769	0.707453	-0.005537	-0.996594	-0.082099	-0.005466
6654	0.158746	0.150634	-9.731385	-0.015266	0.007028	0.023218	0.300136	-0.032256	0.707263	-0.005831	-0.996645	-0.081454	-0.005534
6655	0.105619	0.150961	-9.759762	-0.006310	0.005306	0.021531	0.299081	-0.032526	0.708835	-0.005966	-0.996680	-0.081013	-0.005564
6656	0.119915	0.124377	-9.764997	-0.006303	-0.001688	0.017972	0.298159	-0.030458	0.706141	-0.006095	-0.996718	-0.080536	-0.005443
6657	0.144201	0.145658	-9.822640	-0.008057	-0.005167	0.010895	0.299472	-0.031153	0.707414	-0.006282	-0.996737	-0.080305	-0.005269
6658	0.114699	0.073600	-9.866473	-0.022356	-0.004271	0.008146	0.299476	-0.031978	0.707535	-0.006737	-0.996760	-0.079982	-0.005120
6659	0.097861	0.078895	-9.750911	-0.021440	-0.005146	0.000223	0.299882	-0.034317	0.708026	-0.007186	-0.996760	-0.079963	-0.004966
6660	0.091126	0.151016	-9.778863	0.006313	0.007115	0.001368	0.300533	-0.033634	0.708542	-0.007052	-0.996776	-0.079770	-0.004997
6661	0.059803	0.163037	-9.860165	0.040339	-0.001586	-0.004570	0.300408	-0.033494	0.706467	-0.006264	-0.996775	-0.079852	-0.004814
6662	0.144146	0.138398	-9.837143	0.053813	-0.000707	-0.016836	0.299875	-0.032667	0.707263	-0.005197	-0.996770	-0.080008	-0.004611
6663	0.107881	0.129333	-9.748013	0.006398	0.005401	-0.018915	0.300384	-0.029508	0.706896	-0.005077	-0.996741	-0.080374	-0.004622
6664	0.206661	0.097381	-9.720394	0.000956	-0.001665	-0.005799	0.300645	-0.029235	0.706895	-0.005063	-0.996741	-0.080378	-0.004487
6665	0.174875	0.044487	-9.795229	0.006337	-0.010379	-0.009316	0.300905	-0.028136	0.705862	-0.004965	-0.996729	-0.080551	-0.004192
6666	0.097823	0.074041	-9.765386	0.022428	-0.006868	-0.005633	0.301428	-0.028689	0.707408	-0.004532	-0.996734	-0.080535	-0.003919
6667	0.047313	0.103166	-9.807874	0.029582	-0.005099	-0.002909	0.301422	-0.027865	0.707806	-0.003959	-0.996733	-0.080582	-0.003691
6668	0.090651	0.088146	-9.890131	0.011737	-0.005078	-0.011865	0.302472	-0.027183	0.707018	-0.003737	-0.996726	-0.080690	-0.003470
6669	0.076048	0.069283	-9.803704	0.031422	-0.001582	-0.013472	0.302472	-0.027183	0.707018	-0.003122	-0.996708	-0.080948	-0.003309
6670	0.076152	0.083728	-9.798733	0.010805	-0.006855	-0.006589	0.301681	-0.025941	0.705742	-0.002921	-0.996709	-0.080948	-0.003055
6671	0.158248	0.083101	-9.794641	0.014395	-0.006873	-0.009232	0.301422	-0.025939	0.704707	-0.002655	-0.996697	-0.081120	-0.002820
6672	0.163189	0.097596	-9.760872	-0.011547	-0.003386	-0.010289	0.301410	-0.024703	0.706019	-0.002893	-0.996689	-0.081216	-0.002671
6673	0.124140	0.040132	-9.775616	0.000925	-0.008642	0.000358	0.302868	-0.026772	0.705716	-0.002898	-0.996691	-0.081197	-0.002429
6674	0.039785	0.064639	-9.841897	0.017977	-0.012075	-0.010073	0.302860	-0.025673	0.706247	-0.002562	-0.996687	-0.081272	-0.002059
6675	0.010883	0.074530	-9.827115	-0.014284	-0.004234	0.002948	0.303922	-0.027465	0.705694	-0.002863	-0.996692	-0.081201	-0.001927
6676	0.004137	0.142120	-9.763795	-0.049229	-0.005153	0.012398	0.301558	-0.027315	0.705601	-0.003855	-0.996718	-0.080840	-0.001805
6677	-0.000445	0.175902	-9.739334	-0.036583	0.008899	-0.010362	0.303142	-0.028973	0.705950	-0.004587	-0.996699	-0.081034	-0.001967
6678	0.030599	0.129739	-9.812230	0.031419	-0.003320	-0.012571	0.302348	-0.028282	0.706489	-0.003969	-0.996692	-0.081156	-0.001749
6679	0.051971	0.079092	-9.803384	0.061904	0.008957	-0.023777	0.302473	-0.026495	0.705465	-0.002738	-0.996658	-0.081621	-0.001751
6680	0.090001	-0.001004	-9.944022	0.036892	0.029968	-0.023026	0.301939	-0.025118	0.705747	-0.001957	-0.996631	-0.081958	-0.002187
6681	0.041432	-0.041336	-9.886389	0.001147	0.029988	-0.034737	0.299829	-0.026208	0.709926	-0.001897	-0.996574	-0.082640	-0.002708
6682	0.080614	0.030911	-9.756120	-0.025776	0.033404	-0.019060	0.299821	-0.025384	0.710974	-0.002360	-0.996550	-0.082890	-0.003316
6683	0.105091	0.078677	-9.803847	-0.031984	0.038675	-0.027894	0.298903	-0.024278	0.708789	-0.002946	-0.996501	-0.083434	-0.004066
6684	0.168169	0.121345	-9.847159	-0.031076	0.031674	-0.031447	0.296549	-0.026190	0.709066	-0.003518	-0.996453	-0.083944	-0.004647
6685	0.211841	0.145525	-9.693450	-0.034700	0.029865	-0.026204	0.297070	-0.025918	0.709840	-0.004176	-0.996405	-0.084454	-0.005235
6686	0.173190	0.145607	-9.765213	0.006459	0.019406	-0.027691	0.295772	-0.026734	0.706603	-0.004021	-0.996366	-0.084900	-0.005508
6687	0.177840	0.121423	-9.796774	0.006421	0.012395	-0.020673	0.295896	-0.025223	0.706227	-0.003891	-0.996331	-0.085303	-0.005683
6688	0.168331	0.140886	-9.748403	0.002829	0.012382	-0.018931	0.294703	-0.024668	0.708589	-0.003819	-0.996305	-0.085597	-0.005823
6689	0.095777	0.126854	-9.803213	-0.004347	0.002783	-0.016355	0.296014	-0.024813	0.709607	-0.003923	-0.996278	-0.085912	-0.005825
6690	0.057161	0.129546	-9.807655	0.026005	-0.010349	-0.004714	0.294437	-0.024392	0.709116	-0.003426	-0.996282	-0.085910	-0.005474
6691	0.096120	0.174941	-9.807469	0.031379	0.005382	-0.001095	0.295485	-0.023572	0.708458	-0.002817	-0.996283	-0.085924	-0.005464
6692	0.153906	0.154931	-9.911538	-0.013387	0.008851	0.009146	0.294952	-0.021645	0.707576	-0.003071	-0.996304	-0.085662	-0.005564
6693	0.153684	0.121487	-9.837420	-0.057178	0.012354	-0.003505	0.294707	-0.025355	0.708452	-0.004219	-0.996294	-0.085715	-0.005847
6694	0.192192	0.102106	-9.785103	-0.056340	0.022798	0.010621	0.293515	-0.023974	0.709004	-0.005304	-0.996311	-0.085417	-0.006299
6695	0.090606	0.078819	-9.794107	-0.022265	0.019381	-0.006741	0.294187	-0.026314	0.708451	-0.005742	-0.996296	-0.085539	-0.006662
6696	0.162918	0.061358	-9.814158	-0.009709	0.019382	-0.012842	0.292355	-0.027404	0.708468	-0.005907	-0.996280	-0.085685	-0.006963
6697	0.115003	0.112419	-9.755480	0.003606	0.001847	0.003957	0.293148	-0.028370	0.708706	-0.005854	-0.996289	-0.085595	-0.006932
6698	0.110639	0.177409	-9.749888	-0.015202	-0.001667	0.007346	0.292222	-0.028091	0.710152	-0.006162	-0.996309	-0.085351	-0.006826
6699	0.183323	0.212786	-9.793367	-0.006210	-0.005155	-0.002307	0.292350	-0.027955	0.710671	-0.006321	-0.996306	-0.085384	-0.006672
6700	0.183188	0.193575	-9.783974	-0.000880	-0.008671	0.004764	0.292748	-0.027681	0.709109	-0.006356	-0.996323	-0.085204	-0.006401
6701	0.182935	0.157557	-9.765160	-0.022370	-0.019180	0.004562	0.292867	-0.028234	0.713519	-0.006861	-0.996331	-0.085097	-0.006000
6702	0.173246	0.150674	-9.681042	-0.029531	-0.022690	0.001853	0.293795	-0.029063	0.712458	-0.007491	-0.996340	-0.084974	-0.005498
6703	0.223456	0.087158	-9.874465	0.011534	-0.018339	0.028579	0.295010	-0.029340	0.703471	-0.007312	-0.996393	-0.084392	-0.005065
6704	0.100061	0.058695	-10.058779	0.032984	-0.022654	0.037567	0.295531	-0.029068	0.704245	-0.006692	-0.996470	-0.083558	-0.004463
6705	0.066950	0.148631	-9.833957	-0.038593	-0.018326	0.032678	0.297115	-0.029901	0.703433	-0.007507	-0.996522	-0.082890	-0.004111
6706	0.067616	0.237971	-9.717579	-0.108328	0.000025	0.023441	0.295810	-0.032919	0.705762	-0.009667	-0.996549	-0.082335	-0.004195
6707	0.106477	0.271186	-9.768001	-0.097405	0.021104	-0.009892	0.297145	-0.035949	0.704543	-0.011598	-0.996511	-0.082516	-0.004718
6708	0.120881	0.261276	-9.825916	0.013547	0.007151	-0.013545	0.295819	-0.037458	0.710655	-0.011321	-0.996500	-0.082692	-0.004734
6709	0.164114	0.227411	-9.778614	0.057426	0.022902	-0.018476	0.296065	-0.034435	0.710681	-0.010163	-0.996480	-0.083059	-0.005039
6710	0.159139	0.208106	-9.812439	0.014452	0.020261	-0.012632	0.295274	-0.033881	0.710569	-0.009845	-0.996466	-0.083244	-0.005316
6711	0.144678	0.212941	-9.841097	-0.013236	0.026407	-0.020736	0.295151	-0.033329	0.707067	-0.010089	-0.996427	-0.083650	-0.005811
6712	0.178781	0.251437	-9.749625	-0.006137	0.026354	-0.010115	0.294496	-0.033875	0.707592	-0.010172	-0.996413	-0.083782	-0.006244
6713	0.183372	0.222156	-9.874970	0.033193	0.022865	0.000728	0.291978	-0.031664	0.710380	-0.009495	-0.996418	-0.083764	-0.006598
6714	0.139620	0.179447	-9.795776	0.001016	0.019379	-0.010090	0.293289	-0.031534	0.711012	-0.009446	-0.996405	-0.083905	-0.006881
6715	0.135036	0.213208	-9.778526	-0.034832	0.029829	0.005556	0.292245	-0.033178	0.711791	-0.010111	-0.996405	-0.083784	-0.007487
6716	0.154543	0.239527	-9.773585	-0.015188	0.008822	0.008266	0.291200	-0.034822	0.712700	-0.010401	-0.996421	-0.083540	-0.007590
6717	0.183600	0.251282	-9.788120	0.036672	0.015806	0.018356	0.292115	-0.034415	0.713340	-0.009663	-0.996458	-0.083171	-0.007801
6718	0.217240	0.227069	-9.755044	0.022437	0.007086	-0.002944	0.291978	-0.032214	0.711544	-0.009208	-0.996462	-0.083171	-0.007804
6719	0.154431	0.224994	-9.807397	0.004534	0.001857	-0.001311	0.291454	-0.032762	0.711807	-0.009138	-0.996462	-0.083187	-0.007788
6720	0.158904	0.189096	-9.778977	0.013430	0.000169	0.004070	0.292676	-0.031407	0.711984	-0.008873	-0.996477	-0.083042	-0.007670
6721	0.148864	0.136231	-9.789112	0.050998	-0.006815	0.004311	0.291366	-0.029748	0.708251	-0.007887	-0.996495	-0.082951	-0.007403
6722	0.194599	0.116580	-9.806556	0.054523	-0.003354	0.017550	0.293187	-0.026734	0.708643	-0.006806	-0.996538	-0.082552	-0.007148
6723	0.231313	0.183808	-9.750824	0.008002	0.000112	0.016343	0.293970	-0.027152	0.710706	-0.006663	-0.996567	-0.082217	-0.007096
6724	0.145167	0.294945	-9.806481	-0.017041	0.005386	0.017992	0.292136	-0.027829	0.710467	-0.006994	-0.996599	-0.081794	-0.007134
6725	0.188873	0.328313	-9.794458	-0.027774	-0.003374	0.014351	0.292402	-0.028518	0.710457	-0.007581	-0.996620	-0.081493	-0.007072
6726	0.169046	0.256392	-9.768679	0.024144	-0.005092	0.007664	0.294120	-0.028801	0.708088	-0.007110	-0.996643	-0.081280	-0.006832
6727	0.173102	0.150333	-9.834821	0.042078	-0.003307	0.000731	0.293459	-0.028385	0.708622	-0.006309	-0.996651	-0.081260	-0.006656
6728	0.177421	0.078216	-9.811655	-0.009832	0.005413	0.005654	0.292549	-0.027002	0.703581	-0.006498	-0.996663	-0.081094	-0.006681
6729	0.148648	0.107252	-9.827895	-0.049269	-0.006865	0.017674	0.293608	-0.028108	0.702904	-0.007515	-0.996686	-0.080724	-0.006585
6730	0.163733	0.189058	-9.779020	-0.027772	-0.004238	0.012564	0.294926	-0.029490	0.704040	-0.008077	-0.996708	-0.080411	-0.006447
6731	0.144718	0.232398	-9.812003	0.022395	0.003686	0.002400	0.293604	-0.029760	0.706917	-0.007653	-0.996716	-0.080355	-0.006444
6732	0.204398	0.135781	-9.794403	0.013456	-0.005073	-0.003022	0.294912	-0.028942	0.707035	-0.007396	-0.996719	-0.080359	-0.006221
6733	0.221050	0.101875	-9.828582	-0.015157	0.000177	-0.004985	0.294765	-0.028256	0.710684	-0.007722	-0.996710	-0.080446	-0.006211
6734	0.182559	0.121462	-9.813605	-0.020532	-0.004192	-0.005025	0.294505	-0.028667	0.710423	-0.008142	-0.996703	-0.080494	-0.006060
6735	0.163365	0.138478	-9.803631	-0.002664	0.007170	0.003967	0.295292	-0.028121	0.709897	-0.008202	-0.996709	-0.080405	-0.006173
6736	0.197441	0.174452	-9.750640	0.013443	0.007156	0.002318	0.293211	-0.030721	0.708213	-0.007925	-0.996720	-0.080301	-0.006194
6737	0.183151	0.203316	-9.786233	-0.010659	0.014182	-0.006633	0.294389	-0.030453	0.708848	-0.008135	-0.996707	-0.080423	-0.006461
6738	0.156591	0.203531	-9.783599	-0.013421	-0.005088	0.004740	0.294121	-0.030177	0.710024	-0.008413	-0.996717	-0.080279	-0.006282
6739	0.202230	0.169545	-9.769963	0.000877	-0.006856	0.007461	0.292800	-0.028520	0.709541	-0.008425	-0.996731	-0.080118	-0.006115
6740	0.144039	0.138512	-9.841916	0.032242	-0.011165	-0.002888	0.293581	-0.027424	0.709800	-0.007803	-0.996737	-0.080136	-0.005741
6741	0.144162	0.155370	-9.834514	0.004453	-0.008578	0.009259	0.294649	-0.028528	0.706654	-0.007743	-0.996754	-0.079940	-0.005533
6742	0.134724	0.184475	-9.778822	-0.015240	-0.005097	0.010898	0.294901	-0.027155	0.707313	-0.008056	-0.996774	-0.079674	-0.005358
6743	0.091413	0.208616	-9.859882	-0.028658	0.003668	0.015257	0.294898	-0.027981	0.709644	-0.008638	-0.996794	-0.079357	-0.005446
6744	0.110969	0.239922	-9.797206	-0.009828	0.007176	0.005714	0.294651	-0.029904	0.708329	-0.008825	-0.996805	-0.079189	-0.005506
6745	0.067631	0.257142	-9.782214	-0.015198	0.012430	0.007472	0.295961	-0.029911	0.709349	-0.009130	-0.996814	-0.079030	-0.005743
6746	0.129988	0.198826	-9.817069	-0.009792	0.002821	-0.003127	0.294910	-0.029355	0.708461	-0.009323	-0.996811	-0.079046	-0.005714
6747	0.168386	0.164926	-9.793757	0.008068	0.003669	0.004036	0.293072	-0.029345	0.708099	-0.009177	-0.996819	-0.078957	-0.005739
6748	0.241196	0.217197	-9.817817	0.012541	0.003651	0.004939	0.294118	-0.028801	0.708608	-0.008923	-0.996833	-0.078813	-0.005694
6749	0.207136	0.183615	-9.875587	0.000871	0.002773	0.014549	0.292806	-0.029344	0.709013	-0.008920	-0.996857	-0.078513	-0.005721
6750	0.134688	0.179650	-9.783684	-0.015236	0.003650	0.012691	0.293593	-0.028523	0.708099	-0.009218	-0.996877	-0.078217	-0.005720
6751	0.124941	0.165472	-9.726085	-0.009811	0.015916	0.002200	0.294642	-0.028529	0.708733	-0.009406	-0.996878	-0.078164	-0.006022
6752	0.125005	0.177233	-9.812468	-0.008062	-0.005077	0.007428	0.293993	-0.030038	0.708728	-0.009577	-0.996893	-0.077965	-0.005836
6753	0.114811	0.102721	-9.822849	0.006209	-0.001592	0.018106	0.293602	-0.030586	0.708858	-0.009465	-0.996923	-0.077594	-0.005764
6754	0.163473	0.150768	-9.716973	-0.000947	-0.003373	0.014516	0.294666	-0.032516	0.708303	-0.009490	-0.996951	-0.077249	-0.005602
6755	0.192738	0.193598	-9.793637	0.000861	0.002759	0.014553	0.294131	-0.031138	0.708845	-0.009476	-0.996974	-0.076949	-0.005627
6756	0.221912	0.222137	-9.824803	0.015197	0.005392	0.012021	0.294109	-0.029766	0.712758	-0.009166	-0.996998	-0.076675	-0.005614
6757	0.183107	0.198396	-9.822338	0.034890	-0.001581	0.007741	0.294371	-0.029492	0.712497	-0.008481	-0.997017	-0.076514	-0.005505
6758	0.129555	0.136470	-9.760103	0.022357	-0.005952	0.005873	0.294389	-0.030177	0.708461	-0.008046	-0.997035	-0.076349	-0.005254
6759	0.105266	0.117345	-9.784146	0.000942	0.005451	-0.003049	0.294383	-0.029077	0.708472	-0.008025	-0.997031	-0.076400	-0.005332
6760	0.127162	0.141137	-9.812901	-0.000889	-0.005067	0.003947	0.295305	-0.029357	0.708195	-0.008052	-0.997041	-0.076279	-0.005134
6761	0.168534	0.184284	-9.755084	-0.003540	0.012415	0.000462	0.294778	-0.028254	0.706914	-0.008109	-0.997041	-0.076261	-0.005359
6762	0.178263	0.193858	-9.745444	-0.003532	0.013289	-0.001299	0.295438	-0.028807	0.706769	-0.008161	-0.997040	-0.076248	-0.005530
6763	0.149151	0.179243	-9.879944	0.000987	-0.000647	-0.011881	0.295818	-0.027298	0.708468	-0.008150	-0.997023	-0.076474	-0.005488
6764	0.163389	0.140957	-9.779570	0.000967	0.012440	-0.006561	0.296213	-0.028538	0.710139	-0.008114	-0.997016	-0.076565	-0.005634
6765	0.148906	0.145513	-9.899556	-0.011595	0.003696	0.002135	0.295419	-0.026884	0.709128	-0.008343	-0.997018	-0.076511	-0.005700
6766	0.148896	0.141011	-9.798671	-0.003568	0.003671	0.004834	0.293854	-0.027974	0.707581	-0.008410	-0.997027	-0.076378	-0.005680
6767	0.144325	0.174926	-9.730949	-0.002692	0.009772	0.009275	0.295567	-0.028946	0.707805	-0.008449	-0.997041	-0.076183	-0.005855
6768	0.115502	0.198954	-9.812136	0.012548	0.012434	0.005886	0.295168	-0.029082	0.709370	-0.008182	-0.997054	-0.076024	-0.005986
6769	0.110424	0.165218	-9.846126	0.008102	0.012455	0.000562	0.293845	-0.027701	0.709793	-0.008004	-0.997056	-0.076005	-0.006193
6770	0.192478	0.155300	-9.733994	-0.011571	0.007169	-0.006679	0.294635	-0.027705	0.709261	-0.008226	-0.997047	-0.076101	-0.006253
6771	0.173326	0.179407	-9.764794	-0.009832	0.014148	0.007469	0.293861	-0.028799	0.706923	-0.008402	-0.997055	-0.075943	-0.006524
6772	0.153674	0.135958	-9.866061	-0.004464	0.005427	0.007476	0.293337	-0.030034	0.708478	-0.008484	-0.997069	-0.075749	-0.006541
6773	0.139339	0.155488	-9.808035	-0.002672	0.000178	0.003953	0.293994	-0.029900	0.708339	-0.008536	-0.997076	-0.075659	-0.006521
6774	0.156177	0.145794	-9.789065	0.011619	0.008031	0.011127	0.292934	-0.029208	0.709792	-0.008293	-0.997097	-0.075401	-0.006566
6775	0.168418	0.169707	-9.803315	0.015247	0.007181	0.000578	0.292409	-0.029205	0.709540	-0.007976	-0.997101	-0.075382	-0.006657
6776	0.163248	0.123872	-9.861476	0.008073	0.001935	0.004025	0.292663	-0.028933	0.711878	-0.007813	-0.997111	-0.075261	-0.006585
6777	0.201991	0.135889	-9.765542	0.008101	0.014165	-0.001229	0.292406	-0.029481	0.710837	-0.007626	-0.997110	-0.075278	-0.006827
6778	0.168499	0.179474	-9.755138	-0.002607	0.023803	-0.004778	0.292269	-0.027554	0.709558	-0.007644	-0.997103	-0.075339	-0.007206
6779	0.154439	0.241877	-9.833608	0.010786	0.012439	0.000584	0.291347	-0.026862	0.709059	-0.007410	-0.997104	-0.075320	-0.007409
6780	0.146954	0.208255	-9.836332	0.033178	0.007214	-0.006326	0.291469	-0.025488	0.709461	-0.006740	-0.997102	-0.075415	-0.007403
6781	0.216212	0.099603	-9.797324	0.052886	0.007209	-0.013275	0.292656	-0.025356	0.707755	-0.005676	-0.997088	-0.075678	-0.007436
6782	0.133533	0.020680	-9.862406	0.008152	0.003737	-0.013604	0.291852	-0.023015	0.708570	-0.005512	-0.997072	-0.075912	-0.007398
6783	0.162662	0.039899	-9.795145	-0.031275	0.021164	0.002908	0.291193	-0.023149	0.709358	-0.006095	-0.997070	-0.075841	-0.007835
6784	0.134281	0.122002	-9.760310	-0.009832	0.015909	0.007476	0.290684	-0.025896	0.709209	-0.006268	-0.997082	-0.075648	-0.008069
6785	0.105709	0.179825	-9.800255	0.022365	-0.005062	0.005893	0.291203	-0.024524	0.708825	-0.005823	-0.997096	-0.075522	-0.007897
6786	0.175877	0.198614	-9.769402	0.011627	0.008899	0.009372	0.289900	-0.025891	0.708051	-0.005579	-0.997114	-0.075294	-0.007959
6787	0.153973	0.174726	-9.771891	-0.027718	-0.001585	0.001119	0.290679	-0.024933	0.709088	-0.006134	-0.997114	-0.075257	-0.007929
6788	0.168830	0.227414	-9.807462	-0.032168	-0.003323	-0.003319	0.292141	-0.027553	0.708521	-0.006783	-0.997109	-0.075274	-0.007812
6789	0.178664	0.251433	-9.792851	-0.007921	-0.000653	-0.022516	0.291342	-0.025899	0.708809	-0.006953	-0.997075	-0.075711	-0.007768
6790	0.105294	0.122074	-9.810528	0.034987	-0.010252	-0.016955	0.293183	-0.025634	0.708004	-0.006276	-0.997060	-0.076012	-0.007409
6791	0.116402	-0.012712	-9.814577	0.015283	0.000226	-0.010042	0.291342	-0.025073	0.707387	-0.005973	-0.997047	-0.076204	-0.007343
6792	0.166949	-0.036998	-9.762421	-0.027756	-0.004226	0.007230	0.291607	-0.025075	0.706734	-0.006534	-0.997059	-0.076015	-0.007203
6793	0.155664	0.078078	-9.912406	-0.027789	0.008894	0.023168	0.291467	-0.024525	0.708561	-0.007063	-0.997091	-0.075538	-0.007378
6794	0.168443	0.174399	-9.841714	-0.015241	0.006269	0.016215	0.290686	-0.025895	0.708559	-0.007357	-0.997116	-0.075173	-0.007429
6795	0.130238	0.232600	-9.783037	-0.014390	-0.004245	0.021492	0.290951	-0.026034	0.708034	-0.007644	-0.997148	-0.074730	-0.007321
6796	0.144500	0.199006	-9.721062	-0.022357	0.000156	0.002052	0.291226	-0.027960	0.707751	-0.008091	-0.997151	-0.074639	-0.007258
6797	0.146168	0.097687	-9.815968	0.018834	-0.005045	-0.004735	0.291879	-0.027827	0.708782	-0.007719	-0.997149	-0.074723	-0.007078
6798	0.148474	0.083179	-9.835381	0.045664	-0.008539	-0.002793	0.291739	-0.025488	0.707247	-0.006823	-0.997157	-0.074741	-0.006740
6799	0.143901	0.117072	-9.774870	0.011623	-0.005080	0.005790	0.291873	-0.026176	0.707758	-0.006589	-0.997169	-0.074614	-0.006571
6800	0.168314	0.155261	-9.808287	-0.000894	0.003661	0.007494	0.291607	-0.026038	0.708284	-0.006603	-0.997184	-0.074418	-0.006547
6801	0.144377	0.184333	-9.800536	0.000899	0.000171	0.005745	0.291358	-0.027548	0.706973	-0.006578	-0.997194	-0.074292	-0.006499
6802	0.129569	0.141030	-9.841763	0.004499	0.007190	0.004031	0.292403	-0.026454	0.706968	-0.006479	-0.997203	-0.074166	-0.006537
6803	0.136746	0.131375	-9.834725	0.004560	0.021209	-0.005615	0.290294	-0.025618	0.707528	-0.006351	-0.997194	-0.074269	-0.006900
6804	0.155688	0.078364	-9.818675	-0.002636	0.028176	0.004034	0.292128	-0.025353	0.708542	-0.006364	-0.997200	-0.074149	-0.007367
6805	0.194597	0.116550	-9.816169	-0.040232	0.019400	0.005486	0.290289	-0.025619	0.708958	-0.007128	-0.997201	-0.074024	-0.007762
6806	0.236127	0.179195	-9.674014	-0.030439	0.013222	0.010820	0.288985	-0.026160	0.707022	-0.007715	-0.997214	-0.073767	-0.007973
6807	0.081651	0.189862	-9.725430	-0.004419	0.008946	-0.004818	0.289499	-0.024789	0.708068	-0.007785	-0.997206	-0.073851	-0.008105
6808	0.149307	0.198704	-9.807624	0.008074	0.000181	0.002274	0.290299	-0.026718	0.708037	-0.007626	-0.997215	-0.073760	-0.007998
6809	0.120153	0.174792	-9.836486	0.018804	-0.006801	0.002332	0.289648	-0.027264	0.707001	-0.007257	-0.997223	-0.073703	-0.007778
6810	0.158674	0.155557	-9.736103	0.010746	-0.006831	0.000493	0.288714	-0.025335	0.708074	-0.007054	-0.997231	-0.073651	-0.007527
6811	0.182703	0.140784	-9.786948	0.047408	-0.015576	0.004244	0.291084	-0.025347	0.706609	-0.006128	-0.997247	-0.073559	-0.007091
6812	0.174979	0.073520	-9.780445	0.258568	-0.012016	0.004022	0.290400	-0.020669	0.706795	-0.000989	-0.997278	-0.073454	-0.006373
6813	0.070746	0.014477	-9.691304	0.321206	-0.020721	-0.002585	0.292452	-0.010780	0.704912	0.005392	-0.997263	-0.073533	-0.005428
6814	0.052833	-0.122840	-9.810488	0.092185	-0.029484	-0.009593	0.291363	-0.004175	0.704994	0.007185	-0.997243	-0.073708	-0.004607
6815	0.146150	-0.239315	-9.908763	-0.126166	-0.020827	0.002896	0.291902	-0.005827	0.703800	0.004649	-0.997265	-0.073631	-0.004315
6816	0.161268	-0.152713	-9.864639	-0.201347	-0.006882	0.011222	0.293755	-0.009000	0.705040	0.000622	-0.997296	-0.073361	-0.004374
6817	0.075307	-0.017355	-9.864744	-0.101094	-0.005063	0.003201	0.294438	-0.013265	0.704468	-0.001388	-0.997301	-0.073277	-0.004359
6818	0.052003	0.098454	-9.805533	-0.049265	-0.001591	0.017720	0.293937	-0.018350	0.705855	-0.002374	-0.997331	-0.072853	-0.004301
6819	0.071427	0.112784	-9.788713	-0.079575	0.003695	-0.005396	0.294733	-0.020005	0.706347	-0.003949	-0.997319	-0.072942	-0.004425
6820	0.095384	0.083955	-9.717154	-0.165540	-0.001627	0.006280	0.293957	-0.022750	0.707111	-0.007254	-0.997313	-0.072763	-0.004535
6821	0.011033	0.108505	-9.769015	-0.228133	0.001905	0.000581	0.293994	-0.028937	0.706789	-0.011793	-0.997271	-0.072717	-0.004836
6822	0.048087	0.223783	-9.729558	-0.288167	-0.008669	0.015978	0.293249	-0.037045	0.707500	-0.017553	-0.997215	-0.072320	-0.004987
6823	0.058662	0.353421	-9.781031	-0.351704	-0.013937	0.019045	0.293964	-0.047360	0.707907	-0.024577	-0.997097	-0.071884	-0.005151
6824	0.112997	0.525877	-9.875647	-0.423340	-0.005250	0.037961	0.294953	-0.059738	0.708030	-0.033024	-0.996912	-0.071025	-0.005574
6825	0.075631	0.699683	-9.762776	-0.532565	-0.021064	0.045964	0.295168	-0.075688	0.710209	-0.043660	-0.996573	-0.070016	-0.005869
6826	0.007623	0.979426	-9.691682	-0.622007	-0.028066	0.036551	0.294366	-0.095205	0.708469	-0.056090	-0.996011	-0.069124	-0.006111
6827	0.045499	1.205705	-9.530792	-0.736567	-0.015915	0.044603	0.295287	-0.117893	0.707451	-0.070777	-0.995142	-0.068101	-0.006788
6828	-0.084576	1.582422	-9.366723	-0.861880	-0.000234	0.057958	0.296868	-0.140860	0.705900	-0.087911	-0.993856	-0.066769	-0.007938
6829	0.071125	2.074949	-9.141304	-1.067648	0.040723	0.061943	0.295330	-0.170546	0.705630	-0.109076	-0.991827	-0.065403	-0.010203
6830	-0.074563	2.654114	-9.666913	-1.285879	0.067915	0.069436	0.293586	-0.208755	0.703200	-0.134437	-0.988774	-0.063847	-0.013280
6831	0.222989	3.074458	-9.876135	-1.330690	0.031072	0.083076	0.290965	-0.251905	0.696315	-0.160695	-0.984936	-0.061885	-0.015737
6832	0.356027	3.430660	-9.457423	-1.382647	0.033537	0.088017	0.289520	-0.292861	0.687874	-0.187791	-0.980220	-0.059735	-0.018282
6833	0.185308	3.854327	-8.987249	-1.903491	0.053418	0.107331	0.287448	-0.337936	0.677582	-0.224917	-0.972459	-0.057059	-0.021930
6834	0.250623	4.194282	-8.548914	-2.462900	0.056567	0.142077	0.285269	-0.403764	0.656170	-0.272359	-0.960350	-0.053410	-0.026365
6835	0.165657	5.125102	-7.967906	-2.929213	0.054522	0.165309	0.282267	-0.478379	0.621426	-0.327986	-0.942898	-0.048857	-0.031330
6836	0.135286	6.257871	-7.274498	-3.392903	0.048909	0.199144	0.276528	-0.570154	0.570828	-0.390892	-0.918689	-0.043187	-0.036714
6837	0.285577	7.318135	-6.235008	-3.597945	0.034557	0.204796	0.270401	-0.654770	0.506269	-0.455737	-0.888362	-0.036898	-0.041891
6838	0.449258	8.220028	-5.041242	-3.606094	0.032505	0.197789	0.267759	-0.723590	0.433627	-0.518263	-0.853394	-0.030586	-0.046766
6839	0.431615	9.098538	-4.091314	-3.437904	0.034126	0.181561	0.263658	-0.783184	0.349919	-0.575512	-0.815824	-0.024495	-0.051164
6840	0.714261	9.419491	-3.020610	-3.151573	0.009479	0.142981	0.258672	-0.826277	0.266779	-0.625534	-0.778069	-0.018986	-0.054361
6841	0.826734	9.576219	-1.818147	-2.942272	0.002291	0.123304	0.250486	-0.856700	0.176663	-0.670144	-0.739917	-0.013778	-0.056929
6842	0.692330	9.650814	-0.576046	-2.865533	-0.018927	0.129102	0.244560	-0.874218	0.095218	-0.711232	-0.700425	-0.008292	-0.059036
6843	0.749392	9.494651	0.411811	-2.858398	-0.020843	0.105285	0.247227	-0.882300	0.020756	-0.750041	-0.658603	-0.003033	-0.060597
6844	0.699104	9.189690	1.230655	-3.008831	-0.008800	0.110335	0.245123	-0.878116	-0.061961	-0.788105	-0.612386	0.002238	-0.062199
6845	0.625540	8.987708	2.632474	-3.497515	-0.023184	0.101385	0.242325	-0.862651	-0.152485	-0.828883	-0.555781	0.008290	-0.063184
6846	0.597608	8.414878	4.000796	-3.943204	0.004443	0.092811	0.232094	-0.822663	-0.261110	-0.869887	-0.488884	0.014245	-0.063927
6847	0.626525	7.692068	5.232321	-4.023776	0.007727	0.065617	0.228442	-0.766356	-0.362135	-0.906298	-0.417323	0.019942	-0.063776
6848	0.718902	6.697360	7.373412	-3.594543	0.028392	0.059730	0.234546	-0.703237	-0.446343	-0.933817	-0.351213	0.024528	-0.063504
6849	1.093102	5.976262	8.472201	-3.068538	0.078948	0.061700	0.234774	-0.632809	-0.514535	-0.953613	-0.292961	0.027451	-0.063587
6850	1.198255	5.134929	8.891806	-2.542384	0.143754	0.053220	0.235353	-0.566932	-0.562761	-0.967261	-0.243955	0.028311	-0.063961
6851	1.180329	3.978299	8.924325	-2.243577	0.175331	0.062330	0.230838	-0.491686	-0.597171	-0.977293	-0.199788	0.028211	-0.064703
6852	0.932544	3.431966	8.958634	-2.173747	0.178953	0.050477	0.234796	-0.431613	-0.625101	-0.985073	-0.156903	0.027799	-0.065112
6853	1.074824	2.719967	9.295291	-2.291686	0.184184	0.001858	0.245634	-0.380927	-0.651798	-0.991346	-0.111086	0.027299	-0.064405
6854	0.789032	1.899661	10.088613	-2.279010	0.198246	-0.053612	0.250287	-0.311378	-0.668597	-0.995540	-0.065617	0.026255	-0.062485
6855	0.626677	0.817636	9.767553	-1.950698	0.175701	-0.045298	0.255485	-0.248435	-0.680011	-0.997487	-0.026240	0.025287	-0.060764
6856	0.873359	0.877639	9.569047	-1.418227	0.126889	-0.076898	0.255930	-0.184919	-0.685368	-0.997980	0.002157	0.024527	-0.058561
6857	0.338619	-0.971688	9.850404	-0.943170	0.086069	-0.096718	0.258893	-0.150839	-0.686636	-0.997902	0.021352	0.024092	-0.056176
6858	0.353148	-1.301493	9.788809	-0.793055	0.053669	-0.062327	0.265079	-0.128738	-0.688461	-0.997529	0.037195	0.024034	-0.054539
6859	0.335556	-1.401977	9.917582	-0.853196	0.046547	-0.025800	0.264410	-0.103163	-0.689108	-0.996774	0.054606	0.024222	-0.053595
6860	0.285996	-1.575118	9.800662	-0.769151	0.037832	-0.012901	0.266365	-0.078153	-0.687981	-0.995846	0.069955	0.024401	-0.052939
6861	0.360786	-1.939584	10.355787	-0.427647	0.060419	0.038906	0.264408	-0.060548	-0.682968	-0.995163	0.078925	0.023755	-0.053444
6862	0.613187	-1.776585	10.819313	0.105450	0.098803	0.074600	0.266754	-0.057674	-0.682195	-0.995289	0.076957	0.021655	-0.054843
6863	0.070288	-1.334363	9.329445	0.542258	0.069649	0.070914	0.271410	-0.066634	-0.684174	-0.995988	0.066612	0.019715	-0.056404
6864	0.605720	-0.751312	9.451692	0.776662	0.009179	0.056498	0.271808	-0.090282	-0.684543	-0.996839	0.051157	0.018676	-0.057839
6865	0.038377	-0.400361	9.513493	0.604935	-0.028288	0.032441	0.272715	-0.111047	-0.684632	-0.997322	0.039357	0.018653	-0.058758
6866	0.280756	-0.281232	9.762711	0.200466	-0.047770	0.031132	0.268874	-0.129311	-0.683455	-0.997413	0.035302	0.019444	-0.059519
6867	0.270377	-0.386539	9.905786	-0.076889	-0.053974	0.022017	0.268480	-0.129309	-0.683449	-0.997297	0.037015	0.020735	-0.059986
6868	0.337973	-0.391600	9.996468	-0.134232	-0.064556	0.033874	0.266738	-0.123113	-0.683881	-0.997123	0.039618	0.022256	-0.060677
6869	0.614552	-0.547616	10.018724	-0.015956	-0.023419	0.006572	0.265943	-0.121733	-0.684116	-0.997079	0.040106	0.022879	-0.060838
6870	0.673928	-0.678676	9.783588	0.139860	-0.005800	-0.011654	0.265433	-0.123930	-0.684909	-0.997196	0.037294	0.022931	-0.060699
6871	0.548290	-0.687460	9.736506	0.139962	0.012659	-0.027411	0.264147	-0.128872	-0.684809	-0.997324	0.034680	0.022684	-0.060223
6872	0.567002	-0.769619	9.658496	0.127417	0.022272	-0.018676	0.263902	-0.131895	-0.684965	-0.997439	0.032146	0.022197	-0.059918
6873	0.617520	-0.798642	9.734631	0.118436	0.050208	-0.005446	0.265889	-0.135344	-0.684119	-0.997531	0.030014	0.021225	-0.059845
6874	0.484615	-0.812048	9.730817	0.012836	0.064198	0.003565	0.267209	-0.136588	-0.683762	-0.997557	0.029825	0.020025	-0.059908
6875	0.711540	-0.827520	9.969007	-0.089221	0.078030	0.013369	0.269299	-0.134675	-0.683514	-0.997507	0.031881	0.018750	-0.060104
6876	0.643527	-0.884625	9.997777	-0.083876	0.064047	0.013366	0.271262	-0.133999	-0.682368	-0.997456	0.033626	0.017662	-0.060323
6877	0.624610	-0.826913	9.945731	-0.060607	0.032590	0.004628	0.271641	-0.131251	-0.682476	-0.997410	0.035054	0.017286	-0.060382
6878	0.557724	-0.721001	9.803330	-0.053422	0.001165	-0.005962	0.271496	-0.129602	-0.681288	-0.997377	0.036109	0.017429	-0.060267
6879	0.431566	-0.801983	9.741003	-0.040843	-0.026736	-0.024453	0.270173	-0.127256	-0.682544	-0.997356	0.037054	0.018243	-0.059794
6880	0.441318	-0.789937	9.772300	0.001297	-0.044175	-0.049764	0.270700	-0.128085	-0.681521	-0.997397	0.036946	0.019257	-0.058858
6881	0.383180	-0.815940	9.772503	0.004051	-0.038874	-0.063812	0.267549	-0.127242	-0.683544	-0.997448	0.036960	0.020290	-0.057624
6882	0.406907	-0.869518	9.615470	-0.037986	-0.005633	-0.053438	0.267293	-0.128065	-0.684069	-0.997475	0.037679	0.020583	-0.056572
6883	0.460515	-0.806917	9.774343	-0.099600	-0.003879	-0.083848	0.267791	-0.124081	-0.682737	-0.997478	0.039789	0.021052	-0.054870
6884	0.534994	-0.864725	9.936457	-0.163913	0.008357	-0.108983	0.268300	-0.120509	-0.683879	-0.997460	0.043012	0.021249	-0.052644
6885	0.528000	-0.826496	9.836020	-0.145883	0.010196	-0.135267	0.267727	-0.111982	-0.684306	-0.997461	0.046027	0.021538	-0.049882
6886	0.503568	-0.864920	9.792530	-0.058026	-0.014158	-0.179654	0.266652	-0.108953	-0.682181	-0.997571	0.047083	0.022141	-0.046309
6887	0.443098	-0.883307	9.917810	0.047674	-0.001826	-0.206144	0.266636	-0.106203	-0.682153	-0.997786	0.046176	0.022549	-0.042226
6888	0.373702	-0.796102	9.943444	0.099649	-0.005254	-0.225125	0.266383	-0.107164	-0.683459	-0.998051	0.044072	0.022875	-0.037808
6889	0.601456	-0.687318	9.918697	0.185651	0.019241	-0.240317	0.267715	-0.110746	-0.682734	-0.998376	0.040386	0.022784	-0.033085
6890	0.708115	-0.623770	9.735859	0.228627	0.029754	-0.238218	0.267994	-0.113909	-0.682120	-0.998708	0.035724	0.022329	-0.028434
6891	0.723380	-0.515625	9.746584	0.214395	0.031533	-0.255921	0.269611	-0.121205	-0.681826	-0.998990	0.031438	0.021999	-0.023399
6892	0.665415	-0.519754	9.821538	0.207340	0.019348	-0.284199	0.270277	-0.122996	-0.681594	-0.999234	0.027172	0.021791	-0.017826
6893	0.645650	-0.586534	9.955523	0.189471	0.052571	-0.284220	0.272525	-0.125895	-0.681137	-0.999430	0.023365	0.021078	-0.012204
6894	0.492392	-0.746330	10.005477	0.192952	0.073549	-0.258553	0.273063	-0.128236	-0.680778	-0.999591	0.019411	0.019779	-0.007107
6895	0.673794	-0.700057	9.869862	0.164298	0.087485	-0.245535	0.275325	-0.133610	-0.680476	-0.999699	0.016143	0.018361	-0.002233
6896	0.432641	-0.648381	9.637016	0.003023	0.061198	-0.197372	0.278594	-0.132529	-0.677655	-0.999721	0.016008	0.017299	0.001708
6897	0.298509	-0.498017	9.702387	-0.100962	0.040984	-0.161125	0.278317	-0.129640	-0.678272	-0.999683	0.018085	0.016779	0.004973
6898	0.214904	-0.372174	9.743007	-0.108375	0.015507	-0.112757	0.278946	-0.125520	-0.677071	-0.999632	0.020208	0.016598	0.007246
6899	0.109812	-0.205877	9.587211	-0.077158	-0.019462	-0.095845	0.279710	-0.121125	-0.677299	-0.999571	0.021825	0.017245	0.009175
6900	0.136487	-0.184923	9.428606	-0.048627	-0.046597	-0.077231	0.278919	-0.120570	-0.677542	-0.999516	0.022775	0.018300	0.010691
6901	0.222826	-0.265177	9.359647	-0.051458	-0.068545	-0.050055	0.277871	-0.119739	-0.679597	-0.999449	0.023883	0.019893	0.011673
6902	0.289910	-0.340146	9.396658	0.019094	-0.089602	-0.028506	0.274445	-0.118621	-0.678365	-0.999412	0.023508	0.021801	0.012166
6903	0.478401	-0.326543	9.606675	0.084205	-0.114259	0.003543	0.272627	-0.120947	-0.680700	-0.999392	0.021924	0.024307	0.011998
6904	0.730170	-0.239299	9.677605	0.110961	-0.112634	0.021308	0.268312	-0.124085	-0.681445	-0.999384	0.019740	0.026674	0.011443
6905	1.045283	-0.075408	9.806546	0.105512	-0.104050	0.038859	0.266767	-0.128475	-0.683285	-0.999367	0.017723	0.028991	0.010564
6906	1.313799	-0.005543	9.742548	0.110840	-0.069165	0.060107	0.262855	-0.133403	-0.683535	-0.999372	0.015553	0.030474	0.009247
6907	1.402427	-0.111493	9.928020	0.141148	-0.046531	0.085911	0.260913	-0.138066	-0.684071	-0.999388	0.012819	0.031686	0.007429
6908	1.384400	0.064626	10.059977	0.122262	0.021595	0.124830	0.260144	-0.143013	-0.681379	-0.999443	0.010448	0.031338	0.004839
6909	1.045771	-0.025558	10.379092	0.005012	0.096794	0.146354	0.262004	-0.147698	-0.679764	-0.999503	0.010436	0.029690	0.001933
6910	0.825731	-0.058406	10.087415	-0.091575	0.170347	0.166249	0.264894	-0.147989	-0.679420	-0.999576	0.012354	0.026345	-0.001324
6911	0.324534	-0.236008	9.719594	-0.146223	0.154764	0.186183	0.269089	-0.147463	-0.677659	-0.999593	0.015380	0.023515	-0.004928
6912	0.233797	-0.099974	9.928621	-0.127584	0.137196	0.209217	0.273154	-0.146523	-0.677191	-0.999580	0.018037	0.020818	-0.009033
6913	0.267921	-0.045839	9.628542	-0.056924	0.121496	0.218494	0.276298	-0.146266	-0.674897	-0.999552	0.019269	0.018601	-0.013331
6914	0.016534	-0.071351	9.296364	-0.066804	0.042903	0.212928	0.278006	-0.146688	-0.674147	-0.999473	0.020689	0.017777	-0.017572
6915	0.252552	-0.161845	9.406240	-0.111597	-0.055151	0.192769	0.276300	-0.146541	-0.675159	-0.999325	0.022930	0.019093	-0.021408
6916	0.378767	-0.434522	10.221529	-0.009783	-0.095590	0.197659	0.272753	-0.146247	-0.675493	-0.999188	0.023153	0.021015	-0.025425
6917	0.526287	-0.091681	11.026888	0.288986	-0.076483	0.199032	0.269517	-0.153789	-0.677078	-0.999158	0.017368	0.022552	-0.029559
6918	0.517137	0.343583	10.195636	0.461048	-0.058696	0.169619	0.269061	-0.166848	-0.675511	-0.999139	0.008189	0.023490	-0.033201
6919	0.722729	0.767924	9.444181	0.346907	-0.084632	0.095643	0.265496	-0.180072	-0.674145	-0.999059	0.001129	0.025187	-0.035288
6920	1.161815	0.698583	9.910637	0.282859	-0.079405	0.001635	0.262664	-0.190507	-0.673945	-0.999003	-0.004586	0.026672	-0.035495
6921	0.808077	0.200499	9.722911	0.308277	-0.045837	-0.066781	0.260762	-0.203286	-0.673003	-0.998969	-0.010959	0.027642	-0.034317
6922	0.697711	-0.039035	9.761965	0.177815	-0.003781	-0.094031	0.260930	-0.209887	-0.672550	-0.998980	-0.014574	0.027673	-0.032566
6923	0.359015	-0.119044	9.475574	0.054369	0.040063	-0.079701	0.260795	-0.209887	-0.671508	-0.999027	-0.015793	0.027084	-0.031014
6924	0.285533	0.069461	9.584120	-0.024441	0.052244	-0.061668	0.263157	-0.210176	-0.670117	-0.999097	-0.015313	0.026134	-0.029812
6925	0.457299	0.120473	9.400576	-0.015483	0.036489	-0.063459	0.263407	-0.207977	-0.669969	-0.999149	-0.015110	0.025644	-0.028547
6926	0.699953	0.278069	9.645428	0.009520	0.019745	-0.063384	0.266039	-0.208541	-0.670274	-0.999188	-0.015329	0.025323	-0.027318
6927	0.695248	0.297186	9.592816	-0.004915	-0.033649	-0.051339	0.265117	-0.208674	-0.669612	-0.999192	-0.015366	0.026239	-0.026280
6928	0.696076	0.408261	9.738282	-0.031631	-0.054601	-0.088600	0.263796	-0.207154	-0.669837	-0.999214	-0.014816	0.027418	-0.024502
6929	0.827579	0.556958	9.935925	-0.137154	-0.059920	-0.107025	0.262200	-0.203295	-0.670685	-0.999258	-0.012266	0.028916	-0.022270
6930	0.716789	0.589769	10.158359	-0.086860	-0.040574	-0.148849	0.261908	-0.197517	-0.671793	-0.999313	-0.010641	0.029827	-0.019260
6931	0.840503	0.672616	10.038080	-0.058124	-0.028292	-0.164474	0.258220	-0.196398	-0.671076	-0.999356	-0.009719	0.030648	-0.015930
6932	0.685896	0.659732	10.149817	0.097654	-0.050906	-0.195102	0.258731	-0.194476	-0.670025	-0.999354	-0.011813	0.031694	-0.012106
6933	0.583256	0.833065	9.941207	0.174714	-0.059515	-0.215648	0.259539	-0.197643	-0.670588	-0.999300	-0.015623	0.033048	-0.007891
6934	0.563779	0.809297	9.984361	0.308984	-0.078684	-0.235887	0.257988	-0.202172	-0.670350	-0.999154	-0.021971	0.034595	-0.003381
6935	0.350905	0.753487	10.067266	0.206879	-0.085709	-0.217220	0.256845	-0.208904	-0.670919	-0.998986	-0.026451	0.036428	0.000856
6936	0.267617	0.594703	9.840253	0.034841	-0.066585	-0.151438	0.254486	-0.210404	-0.670118	-0.998907	-0.027261	0.037776	0.003861
6937	0.330075	0.555187	9.661418	0.220685	-0.088520	-0.095554	0.253972	-0.212188	-0.670648	-0.998686	-0.031919	0.039697	0.005652
6938	0.250030	0.839850	9.737479	0.742887	-0.130512	-0.037187	0.250222	-0.222894	-0.670307	-0.997986	-0.046771	0.042457	0.005868
6939	0.414713	1.562053	10.374018	1.057487	-0.138639	0.023317	0.247740	-0.251209	-0.665870	-0.996634	-0.068032	0.045504	0.004635
6940	0.458166	2.239574	10.246849	1.138938	-0.121129	0.029390	0.242929	-0.286664	-0.659907	-0.994711	-0.090677	0.048148	0.003145
6941	1.055622	2.077879	9.230463	0.653387	-0.043311	0.015368	0.240986	-0.317870	-0.654597	-0.993368	-0.103890	0.049204	0.002296
6942	1.185279	1.656548	8.633296	0.397532	-0.031930	0.024007	0.239204	-0.330376	-0.650533	-0.992475	-0.111765	0.050000	0.001456
6943	0.976753	1.870162	8.743295	0.426164	-0.024889	0.024345	0.238324	-0.340275	-0.645678	-0.991428	-0.120411	0.050703	0.000609
6944	0.629205	1.887857	8.924338	0.452244	0.074940	0.019714	0.238905	-0.352381	-0.641906	-0.990368	-0.129359	0.049364	-0.000445
6945	0.510446	2.163069	8.957367	0.267102	0.162385	0.031109	0.242360	-0.362028	-0.637114	-0.989787	-0.134798	0.046340	-0.001737
6946	0.419681	2.276808	9.740520	0.191161	0.183314	-0.008107	0.246071	-0.369750	-0.633606	-0.989423	-0.138588	0.042776	-0.002286
6947	1.004380	2.329495	9.584675	0.112668	0.223491	-0.045704	0.251085	-0.375279	-0.630487	-0.989267	-0.140987	0.038321	-0.002090
6948	0.598622	2.320335	9.487133	0.034765	0.244556	-0.023163	0.259090	-0.376288	-0.625938	-0.989341	-0.141687	0.033508	-0.002392
6949	0.663310	2.586794	9.484832	-0.019209	0.145560	0.013129	0.264216	-0.377830	-0.623820	-0.989470	-0.141402	0.030760	-0.003045
6950	1.015487	2.522708	9.875193	-0.264653	0.093599	0.049796	0.266159	-0.372615	-0.624318	-0.990253	-0.136132	0.029157	-0.004178
6951	0.580160	2.427493	9.875450	-0.264175	0.095263	0.141559	0.268092	-0.365061	-0.625963	-0.990983	-0.130887	0.027786	-0.007083
6952	0.806172	2.293312	9.831102	-0.175130	0.025060	0.215877	0.267696	-0.364371	-0.626470	-0.991405	-0.127296	0.027973	-0.011371
6953	0.632435	2.309206	9.866429	-0.419698	0.042369	0.287349	0.265827	-0.357622	-0.628975	-0.992370	-0.118851	0.028078	-0.016939
6954	0.573632	2.202661	9.481189	-0.403762	0.049358	0.336841	0.264473	-0.349088	-0.631600	-0.993184	-0.110633	0.028129	-0.023556
6955	0.320562	1.939302	9.230405	-0.464647	0.072172	0.358536	0.262336	-0.341099	-0.634609	-0.994007	-0.101203	0.027815	-0.030574
6956	0.432711	1.753105	9.188845	-0.398546	0.063369	0.380064	0.260987	-0.333114	-0.637760	-0.994550	-0.093032	0.027661	-0.038081
6957	0.396282	1.704718	9.789419	-0.185732	0.056287	0.390388	0.260447	-0.329397	-0.639795	-0.994586	-0.089108	0.027502	-0.045847
6958	0.359435	1.955105	9.778196	-0.228834	0.080683	0.433402	0.258460	-0.327738	-0.637928	-0.994586	-0.084250	0.026973	-0.054535
6959	0.421318	1.833933	9.636880	-0.343473	0.068358	0.458036	0.256873	-0.324290	-0.640600	-0.994629	-0.077140	0.026833	-0.063573
6960	0.431381	1.891477	9.603808	-0.397056	0.070145	0.437394	0.255002	-0.317816	-0.642198	-0.994645	-0.068926	0.026710	-0.072232
6961	0.596242	1.981791	9.670716	-0.260943	0.049195	0.404794	0.253679	-0.315333	-0.643583	-0.994392	-0.063537	0.026731	-0.080211
6962	0.534254	2.084118	9.941593	-0.076459	0.056301	0.363020	0.250000	-0.315450	-0.643529	-0.993899	-0.061744	0.026289	-0.087528
6963	0.648196	2.145880	9.979773	-0.045917	0.079065	0.342155	0.250653	-0.314491	-0.643919	-0.993362	-0.060673	0.025279	-0.094403
6964	0.746220	2.019101	9.669851	-0.024373	0.063389	0.329870	0.249619	-0.317924	-0.643028	-0.992770	-0.059916	0.024560	-0.101072
6965	0.760371	1.642975	9.403449	-0.017144	0.063475	0.319274	0.249235	-0.319985	-0.642652	-0.992140	-0.059502	0.023787	-0.107478
6966	0.601894	1.432357	9.337506	0.007958	0.074937	0.312455	0.247158	-0.326163	-0.639822	-0.991465	-0.059365	0.022750	-0.113820
6967	0.524323	1.389729	9.356912	-0.002921	0.096741	0.349478	0.248486	-0.328783	-0.639608	-0.990675	-0.059158	0.021324	-0.120862
6968	0.373523	1.234834	9.442949	-0.003075	0.100195	0.381223	0.247064	-0.332900	-0.639497	-0.989761	-0.058708	0.019892	-0.128572
6969	0.291977	1.310225	9.507005	-0.046260	0.105319	0.433835	0.245359	-0.334267	-0.638185	-0.988687	-0.057582	0.018494	-0.137263
6970	0.547851	1.300794	9.434994	0.066146	0.063145	0.496107	0.243814	-0.340585	-0.636924	-0.987213	-0.058549	0.017729	-0.147202
6971	0.320812	1.290736	9.499322	-0.082528	0.001879	0.508965	0.239898	-0.345101	-0.636910	-0.985744	-0.056976	0.018587	-0.157218
6972	0.695681	1.028722	9.716579	-0.293758	-0.038571	0.505346	0.234902	-0.342735	-0.639931	-0.984397	-0.051135	0.020940	-0.167058
6973	0.583005	0.794877	10.036901	-0.256425	-0.068424	0.540735	0.229636	-0.340505	-0.640869	-0.982740	-0.046315	0.023766	-0.177518
6974	0.088938	0.591688	9.971537	-0.197371	-0.101473	0.531461	0.220962	-0.338256	-0.643836	-0.980911	-0.042564	0.027046	-0.187805
6975	-0.260347	1.024703	10.683685	-0.247675	-0.082370	0.563945	0.213611	-0.338491	-0.645547	-0.978874	-0.037917	0.030084	-0.198654
6976	0.088366	1.163890	10.684680	-0.211783	-0.021207	0.559946	0.206117	-0.335423	-0.649304	-0.976711	-0.033542	0.031857	-0.209513
6977	0.252943	0.894197	10.213926	-0.226139	0.020769	0.592502	0.201506	-0.332234	-0.651022	-0.974307	-0.028886	0.032761	-0.220948
6978	0.313063	0.553976	9.221752	-0.158301	0.036582	0.658195	0.197175	-0.332760	-0.651742	-0.971410	-0.025234	0.033218	-0.233715
6979	0.439011	0.286829	8.698489	0.027475	0.001535	0.733359	0.192861	-0.335899	-0.652748	-0.967858	-0.025495	0.033380	-0.247966
6980	0.789421	0.642081	9.360449	0.116566	-0.005844	0.799141	0.183836	-0.344101	-0.651263	-0.963690	-0.027273	0.033411	-0.263516
6981	1.073286	1.138135	10.279347	0.186261	0.035863	0.809488	0.177853	-0.354932	-0.651020	-0.959204	-0.030395	0.032143	-0.279233
6982	1.373232	1.199463	10.649971	0.197973	0.091723	0.798235	0.171071	-0.366448	-0.646611	-0.954539	-0.033196	0.029850	-0.294723
6983	1.209315	0.913385	10.275590	0.113124	0.125117	0.783638	0.166261	-0.375773	-0.646110	-0.949784	-0.034463	0.027317	-0.309801
6984	1.021586	0.679865	9.724176	-0.117716	0.115580	0.794278	0.161424	-0.379596	-0.647115	-0.944870	-0.031108	0.026486	-0.324888
6985	0.712726	0.385300	9.350948	-0.187404	0.081667	0.770778	0.156035	-0.379568	-0.646514	-0.939889	-0.026942	0.026665	-0.339370
6986	0.521229	0.274510	9.598864	-0.208840	0.041482	0.743190	0.150253	-0.377334	-0.650044	-0.934855	-0.022374	0.027790	-0.353233
6987	0.167953	0.167141	9.766502	-0.069368	0.015316	0.753885	0.142633	-0.377843	-0.649414	-0.929451	-0.020843	0.028344	-0.367264
6988	0.429137	0.214018	10.031550	0.012767	0.008133	0.784342	0.134645	-0.382062	-0.650245	-0.923561	-0.020614	0.028511	-0.381834
6989	0.606373	0.347441	10.070007	-0.071612	0.023646	0.848963	0.127306	-0.384772	-0.651461	-0.916977	-0.018913	0.028978	-0.397436
6990	0.792036	0.307710	10.135241	-0.257815	0.014738	0.866013	0.117847	-0.383344	-0.654164	-0.910036	-0.013607	0.031167	-0.413133
6991	1.066268	0.172293	9.809280	-0.338345	0.026927	0.878585	0.108903	-0.380819	-0.655824	-0.902716	-0.006980	0.033741	-0.428854
6992	0.620897	0.037328	9.369370	-0.429343	0.010626	0.826871	0.099538	-0.372241	-0.659498	-0.895520	0.001374	0.037426	-0.443443
6993	0.631115	0.114332	9.408619	-0.299798	-0.002103	0.667408	0.093057	-0.362165	-0.663850	-0.889490	0.006908	0.040133	-0.455137
6994	0.803437	-0.129556	10.317570	0.210721	0.041846	0.538991	0.088609	-0.364202	-0.666013	-0.884574	0.003924	0.037478	-0.464874
6995	0.474366	-0.210052	9.896508	0.558408	0.025761	0.428768	0.084463	-0.378072	-0.660238	-0.880553	-0.005717	0.031823	-0.472843
6996	0.183839	-0.925970	7.848007	0.247553	-0.022614	0.354058	0.080203	-0.393589	-0.656427	-0.877112	-0.010116	0.030002	-0.479240
6997	0.362906	-0.970939	10.902902	-0.393469	-0.075080	0.340254	0.072961	-0.389974	-0.658102	-0.873829	-0.003970	0.035201	-0.484942
6998	0.721817	-0.744022	10.517891	-0.172839	-0.006603	0.256584	0.070166	-0.382532	-0.659936	-0.871310	-0.000885	0.037095	-0.489329
6999	0.737697	-1.198767	9.714641	0.086796	-0.062281	0.223829	0.066221	-0.381685	-0.660518	-0.869051	-0.003030	0.037411	-0.493296
7000	0.838469	-0.625981	10.090460	0.255237	-0.004510	0.183048	0.063906	-0.391849	-0.658244	-0.867185	-0.007427	0.035063	-0.496695
7001	0.897072	-0.521874	9.677790	0.010460	0.018394	0.117916	0.062314	-0.388265	-0.659614	-0.866013	-0.007511	0.034761	-0.498756
7002	0.922199	-0.378375	9.477347	-0.145120	0.032414	0.105403	0.061512	-0.385510	-0.660355	-0.864975	-0.004655	0.035744	-0.500519
7003	1.015377	-0.168539	9.120870	-0.105762	0.035936	0.119824	0.060595	-0.386468	-0.659570	-0.863797	-0.002552	0.036319	-0.502522
7004	1.020673	-0.110201	9.335385	0.005179	0.020189	0.110889	0.059678	-0.386325	-0.660595	-0.862670	-0.002413	0.036004	-0.504478
7005	1.091294	0.296992	9.752819	0.083976	-0.009582	0.079686	0.059423	-0.388112	-0.659829	-0.861843	-0.004112	0.035465	-0.505917
7006	1.044564	0.500800	10.214590	0.062519	-0.006143	0.065489	0.059673	-0.385913	-0.659811	-0.861153	-0.005260	0.035024	-0.507110
7007	0.726868	0.662885	9.712105	0.104017	0.008196	0.009588	0.058897	-0.388384	-0.659174	-0.861039	-0.007232	0.033948	-0.507354
7008	0.712914	0.735356	9.780350	0.120338	0.025791	-0.034270	0.059187	-0.394850	-0.656512	-0.861366	-0.009120	0.032358	-0.506871
7009	0.731275	0.596232	9.949224	0.118746	0.011877	-0.087240	0.060782	-0.398159	-0.656309	-0.862221	-0.011420	0.031022	-0.505452
7010	0.835953	0.374390	10.029884	0.183339	0.004953	-0.130931	0.062236	-0.400918	-0.654278	-0.863483	-0.014667	0.029134	-0.503322
7011	0.708749	0.129176	10.528043	0.185191	0.001459	-0.160913	0.064883	-0.405059	-0.652799	-0.865026	-0.018274	0.027279	-0.500652
7012	0.323384	0.266898	10.537757	0.125352	0.055817	-0.168058	0.065950	-0.408640	-0.651550	-0.866670	-0.020029	0.025078	-0.497848
7013	0.053877	0.405398	10.310961	0.080645	0.125004	-0.146871	0.070431	-0.412516	-0.649186	-0.868143	-0.020567	0.022088	-0.495396
7014	0.114978	0.169326	10.346172	-0.002465	0.176606	-0.156169	0.076995	-0.411452	-0.649145	-0.869745	-0.018897	0.019063	-0.492770
7015	0.098555	-0.086851	9.901167	-0.113325	0.148719	-0.172976	0.084341	-0.409016	-0.649752	-0.871527	-0.015796	0.017541	-0.489779
7016	0.052230	-0.466062	9.257938	-0.193784	0.064912	-0.196826	0.089304	-0.402166	-0.652359	-0.873511	-0.011904	0.018327	-0.486313
7017	0.305619	-0.826291	9.294869	-0.251219	0.010528	-0.178206	0.092962	-0.396684	-0.655350	-0.875283	-0.007677	0.020571	-0.483112
7018	0.276131	-0.915753	9.851653	-0.362487	0.019005	-0.120851	0.094240	-0.387888	-0.659572	-0.876468	-0.001250	0.023804	-0.480870
7019	0.300302	-0.906851	9.678512	-0.394844	0.041673	-0.076948	0.095349	-0.374143	-0.660753	-0.877202	0.005904	0.026916	-0.479330
7020	0.396044	-1.018828	9.484138	-0.334152	0.076591	-0.028844	0.096226	-0.364244	-0.664699	-0.877432	0.012432	0.028861	-0.478670
7021	0.342083	-1.129634	9.291067	-0.223481	0.066033	0.033604	0.098137	-0.351740	-0.668244	-0.877076	0.016923	0.029906	-0.479120
7022	0.285063	-1.003705	9.427590	-0.180711	0.046710	0.063846	0.100476	-0.346114	-0.669914	-0.876397	0.020526	0.030879	-0.480160
7023	0.256941	-0.887711	9.534910	-0.170066	0.039659	0.079789	0.100336	-0.344050	-0.670801	-0.875571	0.023884	0.031865	-0.481445
7024	0.305852	-0.810281	9.811754	-0.211195	0.027364	0.062697	0.101099	-0.338552	-0.672578	-0.874826	0.027831	0.033473	-0.482478
7025	0.347330	-0.757066	10.016286	-0.216507	0.043086	0.049492	0.101199	-0.331814	-0.674593	-0.874240	0.032015	0.034862	-0.483182
7026	0.354444	-0.767478	9.775778	-0.227182	0.043149	0.042366	0.101039	-0.326175	-0.675575	-0.873656	0.036379	0.036360	-0.483817
7027	0.406803	-0.864993	9.481007	-0.212827	0.040581	0.040670	0.102183	-0.318480	-0.677076	-0.873121	0.040457	0.037765	-0.484351
7028	0.219655	-0.699760	9.554215	-0.146678	0.048476	0.055367	0.104125	-0.312852	-0.678090	-0.872463	0.043475	0.038378	-0.485228
7029	0.193234	-0.680290	9.561877	0.069921	0.012729	0.028631	0.103458	-0.311473	-0.677546	-0.872247	0.042316	0.037522	-0.485784
7030	0.487815	-1.019325	9.555438	0.288517	0.018979	-0.033355	0.103620	-0.317663	-0.676050	-0.872779	0.037388	0.034499	-0.485456
7031	0.265420	-1.055834	9.633842	0.255488	0.001576	-0.057393	0.102888	-0.327697	-0.675878	-0.873510	0.032816	0.032114	-0.484636
7032	0.237463	-0.915870	9.714999	0.063038	-0.026506	-0.049169	0.102116	-0.331544	-0.674084	-0.873963	0.031372	0.032082	-0.483917
7033	0.108641	-1.034998	9.755597	-0.029949	-0.015970	-0.062131	0.103427	-0.331965	-0.672678	-0.874527	0.031627	0.032770	-0.482833
7034	-0.054211	-1.213699	10.677802	-0.039017	0.013611	-0.053287	0.103805	-0.329217	-0.672397	-0.874978	0.032352	0.033027	-0.481950
7035	-0.083427	-1.242759	10.538331	0.034485	0.092424	-0.055984	0.105909	-0.329228	-0.673079	-0.875591	0.032564	0.031180	-0.480946
7036	0.051288	-1.285030	9.642667	0.261838	0.082134	-0.054394	0.107099	-0.331022	-0.672204	-0.876256	0.028679	0.027343	-0.480214
7037	-0.015692	-1.193431	9.538554	0.212539	0.050629	-0.040728	0.109238	-0.338873	-0.669714	-0.876779	0.025417	0.024507	-0.479595
7038	-0.058824	-1.145165	9.481803	0.032621	0.012088	-0.033343	0.111504	-0.344936	-0.669029	-0.876970	0.024885	0.024088	-0.479296
7039	-0.179851	-1.187380	9.525620	-0.121427	-0.036093	-0.015227	0.110431	-0.341218	-0.669106	-0.877025	0.026704	0.025959	-0.478999
7040	-0.286236	-1.223444	10.045229	-0.166215	-0.047543	-0.021750	0.107920	-0.337903	-0.670335	-0.876824	0.029084	0.028496	-0.479083
7041	-0.266088	-1.125644	10.618157	-0.108981	-0.012661	-0.020324	0.106709	-0.332946	-0.670268	-0.876934	0.030946	0.029821	-0.478685
7042	-0.117089	-0.877637	10.302492	0.023705	0.023356	-0.057985	0.107247	-0.334048	-0.672107	-0.877402	0.030661	0.029309	-0.477877
7043	-0.056394	-0.803812	9.430430	0.076763	-0.000864	-0.099966	0.107901	-0.335016	-0.669656	-0.878389	0.029338	0.028682	-0.476182
7044	0.093334	-0.800283	9.393130	0.016047	-0.007849	-0.128675	0.108166	-0.335843	-0.668758	-0.879474	0.028848	0.028832	-0.474197
7045	0.203081	-0.997297	9.740796	-0.047469	0.005177	-0.137983	0.110400	-0.335304	-0.669827	-0.880742	0.029749	0.029304	-0.471753
7046	0.172416	-0.891625	9.612499	-0.110055	0.029691	-0.136555	0.111320	-0.333795	-0.672426	-0.881824	0.031827	0.029993	-0.469546
7047	0.260171	-0.774617	9.560215	-0.115438	0.029660	-0.131308	0.113400	-0.329268	-0.673322	-0.882983	0.034154	0.030675	-0.467154
7048	0.474387	-0.878983	9.797494	0.025979	0.034001	-0.147976	0.114963	-0.327077	-0.673064	-0.884245	0.033862	0.030026	-0.464825
7049	0.619104	-0.903976	9.858443	0.083185	0.047053	-0.133464	0.116554	-0.328735	-0.674275	-0.885554	0.032820	0.028574	-0.462494
7050	0.747859	-0.790047	9.690413	0.052787	0.057532	-0.130134	0.118934	-0.332324	-0.672656	-0.886647	0.032283	0.027246	-0.460514
7051	0.779333	-0.771698	9.478865	0.011630	0.048799	-0.126942	0.122339	-0.332619	-0.668940	-0.887837	0.032498	0.026456	-0.458246
7052	0.435181	-0.612534	9.526923	-0.065470	0.017310	-0.102810	0.123653	-0.331250	-0.671157	-0.888615	0.033708	0.026908	-0.456622
7053	0.089744	-0.294689	9.552783	-0.102224	-0.001010	-0.091521	0.124432	-0.330017	-0.670636	-0.889369	0.035475	0.028018	-0.454950
7054	0.150226	-0.271771	9.336231	-0.105966	0.003290	-0.048364	0.123753	-0.325613	-0.671623	-0.889518	0.037300	0.029058	-0.454447
7055	0.019463	-0.336816	9.754780	-0.010507	-0.012588	-0.003651	0.124804	-0.325343	-0.671896	-0.889528	0.037343	0.029457	-0.454399
7056	-0.168452	-0.299482	10.473004	0.141470	-0.014414	0.004548	0.123504	-0.327811	-0.671900	-0.889343	0.034635	0.028525	-0.455033
7057	0.015886	-0.194198	10.765823	0.233561	0.023949	0.022941	0.121427	-0.333301	-0.670103	-0.889293	0.030646	0.025999	-0.455568
7058	0.058713	-0.285697	10.841306	0.195143	0.037937	0.012104	0.124864	-0.338822	-0.667090	-0.889245	0.027475	0.023626	-0.455994
7059	0.027670	-0.543369	9.870094	0.139858	0.055667	0.001170	0.125015	-0.342949	-0.665963	-0.889327	0.025414	0.021385	-0.456063
7060	-0.382433	-0.474159	9.434630	0.141529	0.026059	0.031181	0.125036	-0.346937	-0.665353	-0.889062	0.023096	0.019701	-0.456780
7061	-0.348264	-0.434848	9.792874	0.173459	0.029357	0.084286	0.126122	-0.353957	-0.663749	-0.888370	0.020245	0.017549	-0.458346
7062	-0.275811	-0.443999	10.131005	0.178780	0.050248	0.091419	0.125611	-0.358493	-0.660666	-0.887564	0.017510	0.015065	-0.460106
7063	-0.338005	-0.352967	9.853809	0.124215	0.067784	0.101702	0.126551	-0.362624	-0.659551	-0.886679	0.015903	0.012653	-0.461938
7064	-0.299736	-0.395015	9.571813	0.073237	0.057321	0.101279	0.126824	-0.365514	-0.657763	-0.885736	0.015109	0.011013	-0.463813
7065	-0.306878	-0.373958	9.360629	0.065151	0.029354	0.106416	0.126573	-0.367989	-0.657004	-0.884764	0.014210	0.009810	-0.465719
7066	-0.507131	-0.352937	9.432293	0.039223	0.001424	0.092091	0.125287	-0.372794	-0.657162	-0.883870	0.013496	0.009477	-0.467442
7067	-0.373233	-0.204493	9.553008	-0.052004	-0.010885	0.078151	0.125015	-0.371831	-0.656239	-0.883114	0.014305	0.010064	-0.468832
7068	-0.333086	-0.334337	9.666526	-0.098433	-0.024862	0.048642	0.123293	-0.368796	-0.657093	-0.882589	0.015769	0.011496	-0.469741
7069	-0.300281	-0.469712	9.525297	-0.109211	-0.037112	0.057297	0.122497	-0.366315	-0.659136	-0.881996	0.017354	0.013075	-0.470756
7070	-0.705713	-0.437596	9.555600	-0.127157	-0.019543	0.073218	0.120366	-0.361904	-0.658150	-0.881226	0.019380	0.014675	-0.472070
7071	-1.273574	-0.150013	9.342705	-0.214824	-0.035108	0.072757	0.118781	-0.358456	-0.661342	-0.880426	0.022882	0.017150	-0.473321
7072	-1.316728	-0.091037	8.855891	-0.180751	-0.092687	0.053447	0.115461	-0.350874	-0.663817	-0.879781	0.025154	0.020551	-0.474267
7073	-0.955547	-0.931154	9.540065	-0.077113	-0.171612	0.039523	0.111773	-0.348515	-0.665038	-0.879279	0.024970	0.024073	-0.475043
7074	-0.464737	-0.865546	10.223919	-0.231049	-0.158806	0.033892	0.106634	-0.344498	-0.667521	-0.878737	0.027489	0.029126	-0.475623
7075	0.013697	-1.188627	11.184594	-0.404655	-0.119792	0.022844	0.102503	-0.333612	-0.668651	-0.878182	0.033572	0.034851	-0.475872
7076	0.427797	-1.351435	10.909984	-0.234449	-0.048015	0.004807	0.098775	-0.323002	-0.672130	-0.877921	0.037185	0.038005	-0.475845
7077	0.658126	-1.533597	10.129646	-0.035720	-0.015506	0.013333	0.096402	-0.321339	-0.672597	-0.877740	0.037782	0.038431	-0.476097
7078	0.497330	-1.384288	9.781874	-0.059058	-0.002341	0.044138	0.098093	-0.317772	-0.673498	-0.877257	0.038779	0.039084	-0.476853
7079	0.299317	-1.046177	9.732194	-0.149459	0.001170	0.055958	0.096771	-0.315289	-0.675143	-0.876587	0.041563	0.040294	-0.477748
7080	0.108263	-0.755504	9.917429	-0.037584	0.016975	0.049894	0.096241	-0.313910	-0.676291	-0.876076	0.042372	0.040396	-0.478607
7081	0.034672	-0.581503	10.001776	0.048478	0.008345	0.009131	0.095858	-0.316522	-0.675011	-0.876020	0.041689	0.039613	-0.478833
7082	0.103818	-0.709080	10.143909	0.147032	-0.017828	-0.032591	0.097315	-0.319418	-0.673762	-0.876422	0.038865	0.038627	-0.478416
7083	0.128617	-0.611292	9.938137	0.138337	-0.023801	-0.083767	0.096411	-0.322438	-0.673388	-0.877295	0.036200	0.037612	-0.477103
7084	0.298313	-0.516557	9.889697	0.099176	-0.040363	-0.132607	0.096680	-0.323402	-0.673532	-0.878582	0.033924	0.037552	-0.474902
7085	0.321884	-0.591803	9.725206	0.171097	-0.056760	-0.208823	0.096440	-0.328490	-0.671759	-0.880616	0.030245	0.036896	-0.471423
7086	0.510093	-0.610186	9.699339	0.171219	-0.045381	-0.231751	0.097515	-0.333309	-0.670782	-0.882841	0.026580	0.036303	-0.467512
7087	0.535065	-0.508098	10.113659	0.104960	0.001721	-0.217961	0.098575	-0.336341	-0.668098	-0.884917	0.024583	0.035254	-0.463761
7088	0.549804	-0.452458	9.470096	0.028234	0.050869	-0.234182	0.101198	-0.334980	-0.669165	-0.887114	0.024339	0.034290	-0.459631
7089	0.287818	-0.618876	9.436797	0.006833	0.038746	-0.253722	0.105787	-0.333355	-0.668958	-0.889457	0.024385	0.033522	-0.455135
7090	0.049950	-0.799003	9.701138	-0.014721	0.042232	-0.243263	0.108404	-0.331719	-0.668461	-0.891667	0.024819	0.033107	-0.450796
7091	0.005238	-0.971954	9.658680	0.002975	0.036913	-0.200879	0.110509	-0.332281	-0.668238	-0.893489	0.024975	0.032377	-0.447220
7092	-0.048528	-1.058438	9.554809	-0.000690	0.017665	-0.185113	0.113132	-0.330919	-0.669045	-0.895135	0.024977	0.032243	-0.443925
7093	0.293577	-1.171394	9.668319	-0.009700	0.013144	-0.176512	0.114172	-0.329688	-0.667878	-0.896691	0.025198	0.032047	-0.440775
7094	0.441744	-1.391054	9.787082	-0.008140	-0.017631	-0.139695	0.115476	-0.327495	-0.668526	-0.897890	0.025051	0.032589	-0.438297
7095	0.028728	-1.067943	9.789554	-0.019901	-0.031581	-0.113206	0.115471	-0.326394	-0.669035	-0.898839	0.025136	0.033268	-0.436292
7096	0.241639	-1.007293	9.716315	0.022127	0.003340	-0.095200	0.115476	-0.327770	-0.668269	-0.899666	0.024657	0.033147	-0.434619
7097	0.386524	-1.003888	9.626184	0.020308	0.036522	-0.076629	0.117319	-0.328055	-0.668820	-0.900354	0.024651	0.032245	-0.433261
7098	0.342804	-1.046216	9.830352	-0.011985	0.044323	-0.061857	0.119022	-0.326551	-0.669870	-0.900898	0.025164	0.031666	-0.432142
7099	0.114048	-0.957750	9.862182	0.001401	0.061856	-0.049273	0.120076	-0.327382	-0.669115	-0.901351	0.025752	0.030467	-0.431249
7100	0.133485	-0.938866	9.794940	-0.001255	0.064497	-0.052808	0.123745	-0.325476	-0.669411	-0.901830	0.026251	0.029427	-0.430287
7101	0.174900	-0.886407	9.751926	-0.012043	0.025987	-0.051264	0.123748	-0.327128	-0.667607	-0.902267	0.026783	0.028997	-0.429366
7102	0.154734	-0.669589	9.817079	-0.017452	-0.005523	-0.052250	0.126107	-0.325765	-0.668150	-0.902690	0.026973	0.029359	-0.428441
7103	0.181372	-0.655674	9.716071	0.019279	-0.012477	-0.061704	0.125966	-0.325353	-0.665933	-0.903209	0.026595	0.029362	-0.427370
7104	0.229900	-0.622432	9.699212	0.034495	-0.022101	-0.065160	0.124397	-0.325481	-0.667991	-0.903756	0.025698	0.029586	-0.426250
7105	0.355771	-0.584471	9.849968	-0.001310	-0.015184	-0.063667	0.127024	-0.325771	-0.667124	-0.904277	0.025652	0.029820	-0.425130
7106	0.437429	-0.647513	9.891798	-0.013005	-0.003881	-0.047888	0.125180	-0.324247	-0.668381	-0.904662	0.025780	0.030110	-0.424283
7107	0.502657	-0.641014	9.824018	-0.003153	-0.014375	-0.051396	0.125710	-0.324249	-0.669689	-0.905076	0.025764	0.030357	-0.423381
7108	0.588973	-0.730337	9.935201	0.034393	0.010062	-0.040506	0.126624	-0.324393	-0.667884	-0.905429	0.025156	0.029989	-0.422690
7109	0.480924	-0.643058	9.886667	0.050514	0.022352	-0.038531	0.125047	-0.325486	-0.665921	-0.905782	0.024469	0.029130	-0.422032
7110	0.460713	-0.763572	9.750874	0.034357	0.032843	-0.021003	0.126765	-0.326732	-0.666739	-0.905979	0.024066	0.028341	-0.421686
7111	0.413352	-0.970109	9.729681	0.002062	0.032813	-0.002761	0.128212	-0.327152	-0.666505	-0.906012	0.024369	0.027702	-0.421641
7112	0.296961	-1.041054	9.828403	-0.026748	0.025740	0.031387	0.127953	-0.327701	-0.666767	-0.905732	0.025042	0.027531	-0.422213
7113	0.333250	-1.027311	9.696069	-0.046468	0.022228	0.041800	0.128864	-0.325780	-0.667411	-0.905356	0.026176	0.027487	-0.422953
7114	0.210514	-0.966499	9.606503	-0.035823	-0.008373	0.055917	0.126888	-0.325220	-0.666856	-0.904844	0.026738	0.027998	-0.423980
7115	0.259306	-0.899314	9.678952	-0.017061	-0.023274	0.055997	0.126620	-0.324394	-0.666584	-0.904334	0.026972	0.028528	-0.425016
7116	0.300410	-0.892361	9.697904	0.024957	-0.016300	0.065129	0.124909	-0.323834	-0.666812	-0.903769	0.026373	0.028661	-0.426246
7117	0.296076	-0.820421	9.617057	0.055372	-0.023279	0.067105	0.123869	-0.325478	-0.667333	-0.903199	0.025305	0.028577	-0.427521
7118	0.316062	-0.737786	9.949486	0.051678	-0.019899	0.084717	0.122836	-0.328635	-0.667219	-0.902471	0.024203	0.028536	-0.429121
7119	0.283299	-0.593113	9.985077	0.005288	0.009887	0.063378	0.122845	-0.330148	-0.667364	-0.901924	0.024312	0.028288	-0.430281
7120	0.221023	-0.516247	9.794237	-0.028606	0.023966	0.050003	0.122578	-0.329872	-0.666707	-0.901476	0.025015	0.028162	-0.431188
7121	0.158525	-0.477215	9.814451	0.077012	0.012663	0.037540	0.122067	-0.332069	-0.667371	-0.901186	0.023825	0.027251	-0.431919
7122	0.117513	-0.472069	9.819671	0.165631	0.009221	0.027613	0.122349	-0.336472	-0.665599	-0.901010	0.020887	0.025725	-0.432531
7123	0.124987	-0.438587	9.776732	0.028829	0.022350	0.012570	0.122756	-0.338123	-0.666531	-0.900915	0.020624	0.025060	-0.432781
7124	0.212101	-0.408412	9.641745	-0.046405	-0.002198	0.026015	0.122367	-0.339084	-0.666535	-0.900652	0.021407	0.025575	-0.433260
7125	0.327538	-0.474220	9.652008	0.005498	-0.016203	0.019245	0.121569	-0.337292	-0.666505	-0.900470	0.021219	0.025805	-0.433634
7126	0.433822	-0.474515	9.826527	0.010899	-0.010995	0.008693	0.121576	-0.337979	-0.667552	-0.900377	0.020885	0.025989	-0.433832
7127	0.535034	-0.508480	9.988685	-0.033831	0.002934	0.006614	0.120780	-0.337563	-0.665976	-0.900298	0.021544	0.026236	-0.433948
7128	0.493474	-0.575876	9.865702	0.005573	0.008241	0.003397	0.120125	-0.337834	-0.666099	-0.900256	0.021469	0.026122	-0.434046
7129	0.442922	-0.551648	9.794319	0.021631	0.008246	0.015872	0.121181	-0.338665	-0.665993	-0.900123	0.021166	0.025802	-0.434355
7130	0.385516	-0.474321	9.766864	-0.008744	0.025767	0.012224	0.120914	-0.338114	-0.665723	-0.900006	0.021507	0.025493	-0.434599
