# Supplementary material for: Identification of Haptic Based Guiding Using Hard Reins
Source: PLoS One. 2015 Jul 22;10(7):e0132020. doi: 10.1371/journal.pone.0132020 (PMC4511788; doi:10.1371/journal.pone.0132020)
Supplement: S8 File — (ZIP) [file pone.0132020.s008.zip › Exp2_MotionData1/Subject1/path2/T2/gc2.txt]

// Start Time: 0
// Sample rate: 25.0Hz
// Scenario: 4.9
// Firmware Version: 2.6.1
Counter	Acc_X	Acc_Y	Acc_Z	Gyr_X	Gyr_Y	Gyr_Z	Mag_X	Mag_Y	Mag_Z	Quat_w	Quat_x	Quat_y	Quat_z
6615	8.867631	-1.342952	-4.011662	0.054921	-0.024354	-0.025208	-0.497956	0.265162	0.532192	0.187450	-0.822306	-0.166245	-0.510918
6616	8.893997	-1.420939	-3.996251	0.066458	-0.000617	-0.006878	-0.497457	0.267547	0.529152	0.188466	-0.822087	-0.167017	-0.510645
6617	8.920814	-1.319251	-3.999006	0.046797	-0.018094	-0.021547	-0.496624	0.267508	0.529695	0.188911	-0.822075	-0.167849	-0.510228
6618	8.884351	-1.340377	-4.031590	0.041313	-0.018082	-0.021571	-0.496083	0.268346	0.529603	0.189294	-0.822081	-0.168655	-0.509810
6619	8.903947	-1.399605	-3.965090	0.032188	-0.010693	-0.021604	-0.497317	0.268052	0.530288	0.189524	-0.822046	-0.169311	-0.509563
6620	8.913631	-1.407073	-3.955841	0.011830	-0.024926	-0.028960	-0.496493	0.268199	0.529875	0.189327	-0.822207	-0.169969	-0.509158
6621	8.894424	-1.343648	-3.974029	0.026488	-0.032445	-0.027079	-0.496763	0.267516	0.529559	0.189336	-0.822394	-0.170738	-0.508595
6622	8.884474	-1.382051	-3.998057	-0.006165	-0.029265	-0.017063	-0.495971	0.267717	0.525139	0.188971	-0.822698	-0.171069	-0.508127
6623	8.860476	-1.299133	-4.020768	-0.002488	-0.018230	-0.017066	-0.494447	0.266747	0.524374	0.188654	-0.822883	-0.171325	-0.507859
6624	8.850590	-1.352279	-4.030405	-0.009802	-0.047834	-0.014292	-0.491804	0.266075	0.525829	0.188170	-0.823406	-0.171606	-0.507095
6625	8.877339	-1.304126	-4.019016	-0.001897	-0.062158	0.009618	-0.489722	0.266239	0.527617	0.187984	-0.824123	-0.171594	-0.506003
6626	8.826682	-1.298782	-4.029162	0.019125	-0.032551	0.005931	-0.489425	0.265328	0.528942	0.188222	-0.824454	-0.171758	-0.505319
6627	8.841753	-1.197537	-3.992842	0.039860	-0.031958	-0.005019	-0.490251	0.265847	0.530087	0.188676	-0.824654	-0.172298	-0.504639
6628	8.855739	-1.252906	-4.029950	0.098461	-0.035917	-0.003071	-0.488224	0.268804	0.529281	0.190135	-0.824681	-0.173450	-0.503652
6629	8.757510	-1.356277	-4.224975	0.129493	-0.019111	-0.008588	-0.488539	0.271634	0.528904	0.192071	-0.824394	-0.174903	-0.502883
6630	8.769480	-1.378177	-4.225565	0.122061	-0.007713	-0.014127	-0.486909	0.273457	0.528447	0.193895	-0.824003	-0.176351	-0.502319
6631	8.752570	-1.426752	-4.210760	0.132381	0.013911	-0.006812	-0.488075	0.276826	0.525898	0.196009	-0.823373	-0.177673	-0.502066
6632	8.853924	-1.403366	-4.199908	0.096650	0.023406	-0.009623	-0.488658	0.278701	0.525051	0.197582	-0.822769	-0.178694	-0.502076
6633	8.834791	-1.452252	-4.160872	0.077442	-0.004328	-0.006874	-0.488812	0.279576	0.524414	0.198723	-0.822534	-0.179536	-0.501711
6634	8.825502	-1.472302	-4.107527	0.082721	-0.013350	0.020674	-0.488568	0.281839	0.523997	0.200228	-0.822462	-0.180044	-0.501047
6635	8.825159	-1.474140	-4.150995	0.059451	0.000592	0.004088	-0.488600	0.283979	0.523299	0.201200	-0.822286	-0.180505	-0.500782
6636	8.820189	-1.486035	-4.165376	0.049251	-0.015731	0.000420	-0.486403	0.284406	0.522474	0.201949	-0.822294	-0.181032	-0.500276
6637	8.817796	-1.515309	-4.150988	0.056080	0.000176	-0.019783	-0.486136	0.284455	0.521369	0.202626	-0.822049	-0.181851	-0.500108
6638	8.815804	-1.457496	-4.121557	0.015089	-0.001983	-0.012509	-0.486000	0.284853	0.521807	0.202727	-0.822013	-0.182183	-0.500006
6639	8.790862	-1.494858	-4.215051	-0.017026	-0.023871	-0.014387	-0.485714	0.285049	0.523475	0.202166	-0.822325	-0.182280	-0.499684
6640	8.820361	-1.457071	-4.155534	-0.005796	-0.017084	-0.005185	-0.486849	0.287066	0.522780	0.201970	-0.822540	-0.182389	-0.499369
6641	8.779216	-1.505228	-4.159139	-0.038677	0.001418	-0.005296	-0.485685	0.283189	0.524191	0.201235	-0.822721	-0.182018	-0.499503
6642	8.824993	-1.349478	-4.225039	-0.042393	0.023759	-0.008976	-0.486780	0.282506	0.524159	0.200503	-0.822678	-0.181587	-0.500026
6643	8.779231	-1.388199	-4.206676	-0.054284	0.060827	-0.012744	-0.486343	0.281066	0.524759	0.199645	-0.822301	-0.180945	-0.501221
6644	8.810732	-1.466771	-4.150407	-0.092640	0.071704	0.022945	-0.489090	0.279720	0.524426	0.198596	-0.822083	-0.179319	-0.502578
6645	8.776823	-1.500363	-4.159018	-0.099200	0.053348	0.053228	-0.489520	0.280339	0.523361	0.197634	-0.822192	-0.177168	-0.503541
6646	8.720037	-1.379835	-4.076416	-0.098434	0.133037	0.075134	-0.489074	0.277806	0.523340	0.197228	-0.821552	-0.174380	-0.505712
6647	8.805444	-1.456161	-4.215343	-0.135138	0.176069	0.065820	-0.492390	0.277355	0.522099	0.196226	-0.820591	-0.171169	-0.508750
6648	8.919850	-1.688921	-4.276682	-0.158053	0.140950	0.100683	-0.493206	0.275867	0.521186	0.195132	-0.820161	-0.167333	-0.511136
6649	8.960855	-1.556925	-4.016542	-0.218790	0.149241	0.087745	-0.496196	0.271738	0.520409	0.192885	-0.819839	-0.163001	-0.513896
6650	8.866623	-1.375330	-4.127752	-0.242985	0.193203	-0.000454	-0.499746	0.267657	0.518810	0.189513	-0.818823	-0.159733	-0.517782
6651	9.311586	-1.487977	-3.558294	-0.278572	0.108107	-0.022312	-0.504379	0.262952	0.518842	0.185013	-0.818739	-0.156731	-0.520454
6652	8.905729	-1.405162	-3.733359	-0.287222	0.003215	0.007120	-0.504568	0.257250	0.520708	0.180398	-0.819822	-0.153603	-0.521301
6653	9.022270	-1.363649	-3.636019	-0.332870	-0.011693	0.012596	-0.504309	0.250301	0.524982	0.174989	-0.821224	-0.149893	-0.522018
6654	8.896496	-1.166812	-3.782174	-0.308921	-0.034413	0.021855	-0.502555	0.244504	0.528206	0.170030	-0.822762	-0.146394	-0.522227
6655	8.881262	-1.092188	-3.913939	-0.267669	-0.017833	-0.011119	-0.501063	0.237984	0.531942	0.165405	-0.823871	-0.143770	-0.522692
6656	8.944045	-1.151406	-3.870789	-0.277425	-0.013847	-0.000128	-0.502319	0.230384	0.535637	0.160762	-0.824974	-0.140851	-0.523196
6657	8.961602	-0.982030	-3.853437	-0.230360	0.002637	0.014651	-0.501431	0.226639	0.537336	0.157066	-0.825774	-0.138121	-0.523785
6658	8.936690	-0.970673	-3.963518	-0.164634	0.019456	0.007405	-0.500944	0.222440	0.539840	0.154466	-0.826151	-0.136171	-0.524472
6659	8.871633	-0.955569	-3.970647	-0.121244	0.005676	-0.010852	-0.500909	0.219373	0.539376	0.152301	-0.826489	-0.134996	-0.524878
6660	9.041406	-1.100167	-3.765423	-0.109893	-0.004423	0.003888	-0.502099	0.216484	0.541423	0.150500	-0.826927	-0.133749	-0.525026
6661	8.804963	-0.858930	-3.909566	-0.047427	0.029910	0.011279	-0.498621	0.214460	0.541543	0.149849	-0.826836	-0.132911	-0.525569
6662	9.069748	-1.133517	-3.824659	-0.040499	0.014231	-0.003348	-0.501518	0.214750	0.542279	0.149170	-0.826847	-0.132455	-0.525859
6663	8.838040	-0.950695	-3.954870	0.013016	0.009270	0.015091	-0.499720	0.214703	0.542674	0.149506	-0.826799	-0.132251	-0.525891
6664	8.963523	-1.049475	-3.887758	0.022109	0.011265	0.012366	-0.501367	0.214281	0.543217	0.150004	-0.826699	-0.132179	-0.525924
6665	8.953365	-1.082637	-3.940722	0.023619	0.006448	0.000439	-0.500290	0.215465	0.541620	0.150356	-0.826609	-0.132336	-0.525926
6666	9.054085	-1.204461	-3.950112	0.033596	0.002973	-0.003205	-0.500598	0.217735	0.541208	0.150896	-0.826511	-0.132726	-0.525827
6667	8.934781	-1.147114	-3.824531	0.003459	0.012125	-0.001456	-0.500324	0.218652	0.542506	0.150919	-0.826414	-0.132682	-0.525984
6668	8.886311	-1.146276	-3.861352	0.006729	-0.007382	-0.014276	-0.500722	0.217004	0.541856	0.150845	-0.826483	-0.132964	-0.525826
6669	8.968595	-1.147498	-3.813723	0.012043	-0.018107	-0.019735	-0.500179	0.217703	0.541756	0.150745	-0.826627	-0.133402	-0.525517
6670	9.035885	-1.108659	-3.852210	0.026825	-0.092548	-0.006721	-0.499038	0.215913	0.543571	0.150852	-0.827549	-0.134020	-0.523875
6671	8.739655	-0.909911	-4.231058	0.048236	0.036378	-0.039962	-0.498789	0.217363	0.542551	0.151280	-0.826960	-0.135009	-0.524427
6672	9.205730	-1.175346	-3.670630	0.047805	-0.038532	-0.048943	-0.499324	0.216231	0.542902	0.151442	-0.827135	-0.136396	-0.523746
6673	8.933812	-1.128348	-3.957194	0.088339	-0.046696	-0.037901	-0.498098	0.217613	0.542975	0.152340	-0.827291	-0.138019	-0.522813
6674	8.829110	-1.079352	-4.119590	0.112788	0.007725	-0.087509	-0.497281	0.218707	0.543311	0.153299	-0.826670	-0.140579	-0.522832
6675	8.959873	-1.100939	-4.025608	0.126655	-0.011148	-0.080083	-0.499264	0.221235	0.540995	0.154486	-0.826212	-0.143190	-0.522498
6676	8.860950	-1.000006	-4.086454	0.163327	0.038325	-0.047065	-0.498735	0.222794	0.540532	0.156792	-0.825215	-0.145518	-0.522743
6677	9.058657	-1.255276	-3.960274	0.136300	-0.018007	-0.026836	-0.499343	0.225728	0.538090	0.158675	-0.824940	-0.147369	-0.522091
6678	9.010416	-1.247524	-3.970495	0.129312	-0.077085	-0.008413	-0.497586	0.229176	0.538838	0.160494	-0.825351	-0.149083	-0.520396
6679	8.894788	-1.178456	-3.997115	0.111851	-0.081318	-0.045158	-0.498444	0.231962	0.539569	0.161603	-0.825744	-0.151176	-0.518822
6680	8.875731	-1.081153	-4.010258	0.120053	-0.029233	-0.085587	-0.497081	0.233081	0.539210	0.162608	-0.825443	-0.153909	-0.518185
6681	8.972401	-1.175025	-3.932377	0.112183	-0.082994	-0.032289	-0.496809	0.232970	0.538509	0.163849	-0.825879	-0.155796	-0.516532
6682	8.820033	-1.058317	-4.056325	0.095532	-0.055718	-0.041559	-0.493508	0.234942	0.540258	0.164804	-0.826060	-0.157602	-0.515389
6683	8.964841	-1.084162	-4.013609	0.076996	-0.055095	-0.050743	-0.493512	0.235095	0.539991	0.165357	-0.826256	-0.159339	-0.514363
6684	8.870024	-0.943001	-4.183019	0.105359	-0.059837	-0.049765	-0.492838	0.236612	0.540354	0.166383	-0.826410	-0.161406	-0.513139
6685	8.786985	-0.959967	-4.320091	0.124787	-0.027948	-0.045216	-0.492842	0.236632	0.539940	0.167856	-0.826182	-0.163453	-0.512378
6686	8.826505	-1.059484	-4.153172	0.100449	-0.004831	0.000576	-0.492597	0.239155	0.539954	0.169480	-0.825947	-0.164433	-0.511908
6687	8.754246	-1.037059	-4.159984	0.098663	0.032095	-0.001334	-0.492912	0.240945	0.537854	0.171163	-0.825330	-0.165284	-0.512070
6688	8.898878	-1.104056	-4.122360	0.136783	0.057507	0.018908	-0.492407	0.243810	0.536504	0.173783	-0.824383	-0.166126	-0.512440
6689	8.917522	-1.268918	-4.133791	0.092540	0.033438	0.007826	-0.492189	0.247660	0.535216	0.175463	-0.823797	-0.166756	-0.512606
6690	8.846153	-1.221226	-4.036629	0.089437	0.032345	-0.005030	-0.493469	0.249844	0.533979	0.176993	-0.823178	-0.167628	-0.512789
6691	8.932712	-1.216652	-4.061570	0.096056	0.039274	0.002332	-0.493647	0.251900	0.532170	0.178697	-0.822495	-0.168361	-0.513054
6692	8.946745	-1.274544	-4.091452	0.063904	0.022100	-0.001381	-0.495051	0.252840	0.530581	0.179797	-0.822083	-0.168926	-0.513144
6693	8.836073	-1.186241	-4.108472	0.038272	0.002714	0.000425	-0.495073	0.254400	0.530262	0.180406	-0.821975	-0.169227	-0.513003
6694	8.791551	-1.271706	-4.220867	0.064002	0.029284	0.001322	-0.495930	0.256399	0.529839	0.181567	-0.821494	-0.169735	-0.513197
6695	8.976019	-1.253435	-4.053770	0.036518	0.019258	0.001334	-0.496229	0.256535	0.527085	0.182213	-0.821229	-0.169942	-0.513324
6696	8.899220	-1.226586	-4.026574	0.036231	-0.004205	-0.006899	-0.496208	0.255242	0.527697	0.182698	-0.821170	-0.170388	-0.513098
6697	8.885019	-1.207421	-4.001769	0.017987	-0.019104	-0.003240	-0.496514	0.257373	0.527277	0.182860	-0.821350	-0.170620	-0.512675
6698	8.836781	-1.148461	-4.033390	0.027486	-0.012536	0.009613	-0.494723	0.258020	0.527853	0.183368	-0.821456	-0.170776	-0.512272
6699	8.777986	-1.219512	-4.128252	0.010895	-0.010322	0.004043	-0.496115	0.258754	0.527634	0.183512	-0.821599	-0.170786	-0.511986
6700	8.932367	-1.162400	-4.128822	0.053330	0.005447	0.016073	-0.495027	0.260264	0.527993	0.184564	-0.821450	-0.171022	-0.511769
6701	8.729499	-1.223523	-4.165104	0.054446	0.029763	0.055436	-0.495331	0.261862	0.526987	0.186079	-0.821202	-0.170486	-0.511798
6702	8.683637	-1.457839	-4.387091	0.013002	0.088757	0.071721	-0.494817	0.263900	0.525310	0.187317	-0.820537	-0.169077	-0.512879
6703	9.055742	-1.589151	-4.194175	-0.029425	0.189323	0.117423	-0.496509	0.265557	0.523491	0.188634	-0.819172	-0.166060	-0.515557
6704	9.138442	-1.631879	-3.765272	-0.105214	0.076801	0.031227	-0.499828	0.265126	0.521836	0.187482	-0.818926	-0.164148	-0.516978
6705	8.918132	-1.342465	-3.714095	-0.139302	0.066593	-0.044063	-0.500480	0.262309	0.522223	0.184934	-0.818681	-0.163098	-0.518613
6706	8.983899	-1.212490	-3.677068	-0.125773	0.037321	-0.047623	-0.502220	0.257855	0.521967	0.182495	-0.818649	-0.162406	-0.519743
6707	9.012251	-1.265366	-3.726771	-0.152796	-0.009820	-0.027418	-0.504379	0.253701	0.521457	0.179648	-0.819280	-0.161222	-0.520110
6708	8.936871	-1.141694	-3.868042	-0.114561	-0.044929	0.003910	-0.502825	0.252559	0.524276	0.177670	-0.820214	-0.160116	-0.519658
6709	8.967359	-1.208741	-3.946897	-0.111748	-0.061713	0.007606	-0.501127	0.250988	0.527206	0.175686	-0.821338	-0.158971	-0.518909
6710	8.894835	-1.198047	-3.982755	-0.106321	-0.048633	0.003910	-0.498855	0.248116	0.530743	0.173809	-0.822277	-0.157930	-0.518371
6711	8.913899	-1.236835	-3.993380	-0.103066	-0.038451	-0.012619	-0.497579	0.245431	0.530705	0.171829	-0.823057	-0.157125	-0.518039
6712	8.935504	-1.202708	-4.018115	-0.086273	-0.042939	0.000277	-0.497413	0.244356	0.532574	0.170278	-0.823842	-0.156359	-0.517534
6713	8.885165	-1.163780	-4.001490	-0.077243	-0.048283	-0.003372	-0.495150	0.241797	0.535438	0.168786	-0.824658	-0.155701	-0.516922
6714	8.850613	-1.176736	-4.101709	-0.077202	-0.073356	0.000326	-0.493035	0.239687	0.537778	0.167265	-0.825728	-0.155092	-0.515890
6715	8.826950	-1.055099	-4.116831	-0.038373	-0.060643	0.016944	-0.492602	0.239105	0.539260	0.166580	-0.826600	-0.154541	-0.514879
6716	8.798066	-1.167122	-4.065768	-0.049315	-0.042155	0.015952	-0.490357	0.237305	0.540927	0.165782	-0.827297	-0.153865	-0.514219
6717	8.846622	-1.097388	-4.047809	-0.046220	-0.005930	0.026017	-0.490780	0.238792	0.542267	0.165228	-0.827657	-0.152901	-0.514106
6718	8.874949	-1.135587	-4.107076	0.003939	-0.005685	0.019689	-0.490493	0.238075	0.542497	0.165475	-0.827808	-0.152611	-0.513869
6719	8.869742	-1.195841	-4.131423	0.002052	-0.003674	0.016918	-0.489661	0.237262	0.541610	0.165635	-0.827956	-0.152287	-0.513675
6720	8.797266	-1.204739	-4.152921	0.012922	-0.009024	0.013259	-0.489958	0.238426	0.540854	0.165953	-0.828093	-0.152206	-0.513377
6721	8.797906	-1.181473	-4.080345	0.042198	0.050130	0.007722	-0.489155	0.240641	0.541258	0.166848	-0.827527	-0.152266	-0.513980
6722	8.893612	-1.283412	-4.123227	0.016536	0.025371	0.007715	-0.488865	0.240297	0.542479	0.167259	-0.827285	-0.152175	-0.514263
6723	8.869529	-1.214976	-4.150859	0.034485	0.006637	-0.003226	-0.489569	0.240647	0.541263	0.167785	-0.827159	-0.152481	-0.514205
6724	8.845287	-1.238933	-4.159769	0.025253	0.010560	-0.006930	-0.490154	0.243316	0.541431	0.168172	-0.826987	-0.152815	-0.514256
6725	8.855212	-1.241943	-4.121521	0.026820	0.003734	-0.016089	-0.488908	0.242498	0.540540	0.168431	-0.826877	-0.153264	-0.514213
6726	8.845332	-1.253643	-4.147792	0.019616	-0.009461	-0.010582	-0.491373	0.241121	0.540755	0.168592	-0.826929	-0.153614	-0.513973
6727	8.806983	-1.258598	-4.119826	0.017615	0.000177	-0.017950	-0.490847	0.242826	0.540163	0.168671	-0.826882	-0.154008	-0.513903
6728	8.846056	-1.211013	-4.072678	0.012558	0.011238	-0.002361	-0.489884	0.242698	0.539593	0.168892	-0.826762	-0.154125	-0.513991
6729	8.865042	-1.205769	-4.111993	-0.004482	-0.013338	-0.021620	-0.491541	0.242723	0.539610	0.168527	-0.826917	-0.154399	-0.513778
6730	8.857638	-1.259061	-4.112063	-0.004062	-0.004086	-0.006963	-0.491117	0.243184	0.541571	0.168373	-0.826997	-0.154464	-0.513680
6731	8.860192	-1.215435	-4.111874	-0.009596	0.018245	-0.010672	-0.491530	0.241883	0.539559	0.168136	-0.826879	-0.154396	-0.513967
6732	8.875179	-1.167692	-4.063825	-0.010159	0.017428	0.003104	-0.492070	0.241558	0.540650	0.168040	-0.826793	-0.154143	-0.514214
6733	8.867729	-1.240413	-4.061605	0.019854	0.028875	-0.005127	-0.491263	0.242712	0.539745	0.168382	-0.826483	-0.154250	-0.514569
6734	8.913665	-1.250770	-4.036826	-0.003705	0.004361	0.005886	-0.491968	0.243589	0.539252	0.168401	-0.826511	-0.154093	-0.514563
6735	8.865532	-1.216380	-4.044462	0.007128	0.025010	-0.001471	-0.491674	0.242438	0.539732	0.168562	-0.826293	-0.154020	-0.514883
6736	8.851542	-1.280497	-3.957419	0.017955	0.040133	-0.008826	-0.493916	0.243444	0.537049	0.168885	-0.825839	-0.154188	-0.515456
6737	8.967633	-1.160160	-3.951315	0.000662	0.025150	-0.003284	-0.492837	0.244614	0.535727	0.168925	-0.825631	-0.154078	-0.515809
6738	8.896685	-1.196798	-4.074478	-0.003339	0.000956	-0.014290	-0.493501	0.243044	0.536467	0.168719	-0.825635	-0.154249	-0.515818
6739	8.913864	-1.202345	-4.031688	0.012712	0.006262	0.004088	-0.494041	0.242459	0.537128	0.168977	-0.825604	-0.154205	-0.515797
6740	8.909411	-1.205390	-3.983243	0.015919	0.001704	-0.012414	-0.494079	0.244499	0.535593	0.169120	-0.825538	-0.154557	-0.515750
6741	8.870429	-1.226306	-4.030220	0.025045	-0.009374	-0.012393	-0.494078	0.245273	0.537024	0.169365	-0.825574	-0.154965	-0.515490
6742	8.884622	-1.230825	-4.062174	0.012041	0.007787	-0.021620	-0.494886	0.243084	0.536068	0.169346	-0.825437	-0.155371	-0.515593
6743	8.906739	-1.217106	-4.012198	0.008966	0.010171	0.000401	-0.494897	0.244452	0.536843	0.169519	-0.825364	-0.155335	-0.515663
6744	8.846594	-1.207078	-4.005054	-0.010886	-0.010571	-0.021638	-0.493802	0.243968	0.534867	0.169091	-0.825486	-0.155610	-0.515526
6745	8.942291	-1.255352	-4.071735	-0.019184	-0.039982	-0.021596	-0.494621	0.244708	0.537271	0.168419	-0.825956	-0.155815	-0.514929
6746	8.829188	-1.123099	-4.110113	-0.018914	0.014911	-0.016182	-0.493741	0.241275	0.538297	0.167964	-0.825868	-0.155783	-0.515230
6747	8.933222	-1.119712	-4.056022	0.004023	0.012854	-0.013356	-0.494171	0.242021	0.537517	0.167921	-0.825742	-0.155915	-0.515406
6748	8.855883	-1.187027	-4.058399	0.037776	0.018535	-0.017915	-0.495683	0.241356	0.537214	0.168409	-0.825416	-0.156507	-0.515590
6749	8.875089	-1.155341	-4.080646	0.048930	0.012548	-0.010534	-0.495170	0.243655	0.535967	0.169135	-0.825151	-0.157056	-0.515610
6750	8.899381	-1.211948	-4.031209	0.037042	0.031105	-0.012425	-0.495319	0.243203	0.533728	0.169717	-0.824710	-0.157522	-0.515981
6751	8.904205	-1.226625	-4.024240	0.050646	0.031337	-0.016988	-0.495603	0.243774	0.533627	0.170467	-0.824222	-0.158130	-0.516327
6752	8.933534	-1.110503	-4.019750	0.025670	0.013266	0.009628	-0.497002	0.244421	0.532297	0.171022	-0.824076	-0.158159	-0.516367
6753	8.933355	-1.163842	-4.020091	0.010924	-0.012360	0.007796	-0.497426	0.245001	0.532059	0.171232	-0.824253	-0.158099	-0.516035
6754	8.933588	-1.217899	-3.967323	0.015829	-0.014755	-0.014220	-0.495368	0.246477	0.532822	0.171302	-0.824350	-0.158533	-0.515722
6755	8.849257	-1.046587	-4.040332	0.037411	-0.001066	-0.028873	-0.496338	0.246905	0.532995	0.171602	-0.824202	-0.159314	-0.515619
6756	8.860149	-1.239746	-4.107201	0.048496	-0.010516	-0.025198	-0.496065	0.246527	0.532002	0.172099	-0.824112	-0.160233	-0.515313
6757	8.864312	-1.272774	-4.177606	0.021663	-0.002531	-0.003248	-0.495789	0.247177	0.533007	0.172401	-0.824117	-0.160431	-0.515142
6758	8.908322	-1.279082	-4.092354	0.007684	0.012895	-0.014300	-0.495501	0.246580	0.533659	0.172403	-0.823963	-0.160656	-0.515318
6759	8.899038	-1.235736	-4.065160	-0.006057	-0.000012	-0.013382	-0.497452	0.247628	0.532912	0.172155	-0.824006	-0.160726	-0.515310
6760	8.966248	-1.238212	-4.096669	-0.015231	-0.001756	-0.014301	-0.495225	0.245928	0.532510	0.171746	-0.824077	-0.160785	-0.515313
6761	8.851668	-1.163664	-3.990471	-0.009275	0.026729	0.001254	-0.496340	0.247305	0.533435	0.171683	-0.823903	-0.160488	-0.515706
6762	8.900114	-1.171775	-3.953696	0.007523	0.032422	0.013217	-0.496608	0.245962	0.532249	0.172033	-0.823635	-0.160197	-0.516108
6763	8.943120	-1.254363	-3.965503	-0.003502	0.009447	0.013227	-0.495526	0.247246	0.531487	0.172137	-0.823654	-0.159820	-0.516159
6764	8.856031	-1.187288	-4.039087	-0.023775	0.011666	0.007668	-0.496210	0.247610	0.532899	0.171859	-0.823686	-0.159387	-0.516334
6765	8.943054	-1.217669	-3.989410	-0.012881	0.015546	0.004029	-0.496352	0.247245	0.531772	0.171734	-0.823645	-0.159044	-0.516547
6766	8.889928	-1.202448	-4.011474	-0.002254	0.011666	-0.008800	-0.496352	0.247245	0.531772	0.171636	-0.823552	-0.159096	-0.516712
6767	8.923198	-1.123845	-4.103973	0.008925	-0.002706	0.000438	-0.497444	0.246281	0.531723	0.171771	-0.823615	-0.159101	-0.516565
6768	8.933103	-1.234120	-4.022954	-0.023826	-0.010416	0.007713	-0.496884	0.246353	0.532967	0.171408	-0.823879	-0.158720	-0.516382
6769	8.909403	-1.241954	-3.968991	-0.034933	-0.002702	0.002169	-0.497708	0.246732	0.534104	0.170843	-0.824097	-0.158242	-0.516369
6770	8.897544	-1.164160	-3.977700	-0.022536	-0.025913	-0.010606	-0.496857	0.245160	0.534415	0.170269	-0.824456	-0.158238	-0.515986
6771	8.904402	-1.173318	-4.021485	-0.029037	-0.027512	-0.014288	-0.495493	0.245493	0.532901	0.169551	-0.824855	-0.158177	-0.515603
6772	8.894700	-1.187769	-4.023632	-0.023934	-0.012047	0.004045	-0.494372	0.244863	0.533959	0.169159	-0.825119	-0.157886	-0.515399
6773	8.908896	-1.236191	-4.036552	-0.023950	-0.030510	0.004986	-0.494494	0.244378	0.535313	0.168717	-0.825591	-0.157569	-0.514885
6774	8.915887	-1.138280	-4.108624	-0.011112	-0.043591	0.007801	-0.493526	0.244618	0.535872	0.168468	-0.826149	-0.157441	-0.514110
6775	8.898950	-1.245337	-4.072464	-0.027833	-0.033690	-0.003279	-0.492390	0.243635	0.538429	0.167867	-0.826639	-0.157231	-0.513582
6776	8.860476	-1.186667	-4.087548	-0.007367	0.015469	0.004941	-0.492952	0.243443	0.536763	0.167830	-0.826570	-0.156981	-0.513782
6777	8.918438	-1.162932	-4.079901	0.053577	0.008468	0.027110	-0.493508	0.243471	0.536355	0.169021	-0.826448	-0.156964	-0.513594
6778	8.864803	-1.322406	-4.093424	0.037792	-0.005736	0.018805	-0.492304	0.246153	0.535678	0.169807	-0.826487	-0.157022	-0.513254
6779	8.884447	-1.254907	-4.074399	0.034843	-0.005289	0.011474	-0.492309	0.246700	0.535988	0.170490	-0.826518	-0.157114	-0.512948
6780	8.884224	-1.237446	-4.110501	0.027379	-0.004936	0.005955	-0.492623	0.249265	0.535318	0.170982	-0.826541	-0.157286	-0.512695
6781	8.817023	-1.249616	-4.071844	0.001640	0.004656	0.000368	-0.492879	0.247335	0.534649	0.171034	-0.826549	-0.157187	-0.512696
6782	8.840740	-1.219864	-4.132910	0.006983	-0.014464	-0.003253	-0.491383	0.249133	0.534745	0.171058	-0.826712	-0.157324	-0.512383
6783	8.893949	-1.249861	-4.094041	-0.009424	-0.029358	0.000417	-0.490941	0.247146	0.535034	0.170820	-0.827106	-0.157227	-0.511855
6784	8.816790	-1.229698	-4.110344	-0.007953	-0.025796	-0.013363	-0.492030	0.247070	0.536976	0.170449	-0.827407	-0.157403	-0.511439
6785	8.821467	-1.248995	-4.120305	-0.009438	-0.025632	-0.000523	-0.488990	0.247138	0.537505	0.170213	-0.827760	-0.157308	-0.510975
6786	8.809008	-1.272574	-4.163462	-0.018631	-0.026415	-0.002383	-0.488408	0.246050	0.539508	0.169776	-0.828137	-0.157197	-0.510544
6787	8.758576	-1.199344	-4.173173	-0.011589	-0.007323	-0.014327	-0.488396	0.245330	0.539878	0.169422	-0.828268	-0.157246	-0.510434
6788	8.825226	-1.217910	-4.269969	-0.021785	-0.024545	-0.017981	-0.488242	0.244194	0.540084	0.168783	-0.828585	-0.157360	-0.510095
6789	8.835421	-1.184813	-4.212176	-0.004278	-0.029530	-0.012424	-0.487567	0.246092	0.541300	0.168496	-0.828926	-0.157528	-0.509584
6790	8.756062	-1.191826	-4.189935	-0.024851	-0.013667	-0.030859	-0.487425	0.245156	0.540273	0.167724	-0.829096	-0.157813	-0.509473
6791	8.828911	-1.127491	-4.143940	-0.002477	0.020498	-0.017996	-0.489194	0.243342	0.540594	0.167566	-0.828903	-0.157924	-0.509805
6792	8.855032	-1.217241	-4.155162	0.019663	0.029318	-0.012471	-0.488772	0.242509	0.540263	0.167829	-0.828552	-0.158171	-0.510213
6793	8.845569	-1.205284	-4.137825	0.006978	0.021660	-0.006977	-0.489616	0.243261	0.539487	0.167946	-0.828349	-0.158191	-0.510498
6794	8.802137	-1.165848	-4.162509	0.010033	0.034109	-0.030852	-0.489632	0.244268	0.538995	0.167899	-0.827915	-0.158665	-0.511070
6795	8.867593	-1.174331	-4.107053	0.038105	0.060400	-0.009720	-0.490741	0.243530	0.537162	0.168626	-0.827201	-0.158918	-0.511907
6796	8.908637	-1.201596	-4.084616	-0.004127	0.030313	-0.012502	-0.493228	0.243574	0.537050	0.168508	-0.826915	-0.158933	-0.512403
6797	8.828748	-1.154030	-4.153767	0.003331	0.010513	-0.005127	-0.492539	0.242796	0.535475	0.168548	-0.826842	-0.158923	-0.512511
6798	8.879725	-1.147741	-4.107334	0.012607	0.004640	0.000420	-0.492267	0.243986	0.536928	0.168760	-0.826803	-0.158988	-0.512484
6799	8.875123	-1.167594	-4.071067	0.005105	-0.000485	-0.006013	-0.493795	0.243541	0.534979	0.168785	-0.826833	-0.159048	-0.512408
6800	8.855747	-1.177036	-4.080064	0.019890	-0.010119	0.000448	-0.494076	0.244613	0.536153	0.169075	-0.826919	-0.159244	-0.512113
6801	8.884675	-1.226042	-4.057315	0.010293	-0.016472	-0.016078	-0.493804	0.244115	0.534737	0.169035	-0.827062	-0.159576	-0.511792
6802	8.895091	-1.188454	-3.972937	0.010055	-0.047452	-0.021523	-0.491294	0.242891	0.536022	0.168810	-0.827495	-0.160148	-0.510987
6803	8.875459	-1.241341	-3.996697	-0.016391	-0.108454	-0.047183	-0.490163	0.242069	0.538174	0.167721	-0.828560	-0.161031	-0.509339
6804	8.821274	-1.160865	-4.182512	0.001280	-0.144125	-0.067283	-0.488201	0.241354	0.540740	0.166582	-0.829850	-0.162611	-0.507106
6805	8.858862	-1.052155	-4.352254	0.022681	-0.085504	-0.093923	-0.487072	0.239891	0.541608	0.165736	-0.830390	-0.164591	-0.505859
6806	8.724584	-0.881621	-4.341292	0.031704	-0.020513	-0.104104	-0.484818	0.238038	0.544378	0.165116	-0.830200	-0.166653	-0.505700
6807	8.873960	-1.094837	-4.251669	0.105308	-0.021583	-0.089277	-0.487032	0.238097	0.543849	0.165890	-0.829827	-0.169180	-0.505219
6808	8.762896	-1.061939	-4.295601	0.107695	-0.030280	-0.067257	-0.485380	0.237973	0.542996	0.166870	-0.829597	-0.171432	-0.504514
6809	8.719755	-1.042520	-4.274542	0.119998	-0.010890	-0.053506	-0.485976	0.241355	0.542932	0.168283	-0.829179	-0.173475	-0.504034
6810	8.758668	-1.048307	-4.225321	0.150263	0.027745	-0.054417	-0.486694	0.242438	0.541069	0.170305	-0.828249	-0.175759	-0.504092
6811	8.840269	-1.062967	-4.259862	0.128496	0.023710	-0.047098	-0.487849	0.244701	0.538175	0.172042	-0.827462	-0.177663	-0.504127
6812	8.796049	-1.119696	-4.345516	0.119486	0.016044	-0.041620	-0.489536	0.246459	0.537192	0.173643	-0.826787	-0.179467	-0.504047
6813	8.864156	-1.111550	-4.265902	0.091798	0.018517	-0.050835	-0.490385	0.247765	0.536588	0.174716	-0.826157	-0.181077	-0.504134
6814	8.830742	-1.053336	-4.249783	0.080447	0.010100	-0.063687	-0.490686	0.248696	0.534850	0.175424	-0.825590	-0.182869	-0.504169
6815	8.815973	-1.125846	-4.259363	0.069636	0.014405	-0.058225	-0.490967	0.248987	0.534732	0.176041	-0.825047	-0.184390	-0.504289
6816	8.835353	-1.087148	-4.262250	0.064004	0.017515	-0.063736	-0.492048	0.246262	0.533331	0.176486	-0.824464	-0.185960	-0.504510
6817	8.840691	-1.049072	-4.211488	0.051351	0.024587	-0.058257	-0.493607	0.248865	0.532260	0.176838	-0.823878	-0.187261	-0.504864
6818	8.811580	-1.043642	-4.239344	0.051279	0.015487	-0.060084	-0.494564	0.248039	0.532218	0.177120	-0.823363	-0.188680	-0.505076
6819	8.883997	-1.007814	-4.236988	0.054408	0.000010	-0.078383	-0.494564	0.247518	0.531357	0.177225	-0.822935	-0.190429	-0.505081
6820	8.778432	-0.995649	-4.184663	0.054647	0.038324	-0.072958	-0.496217	0.246743	0.530495	0.177509	-0.822127	-0.191996	-0.505703
6821	8.829309	-0.884322	-4.195499	0.093904	0.068007	-0.078405	-0.498173	0.247684	0.529049	0.178517	-0.820864	-0.193903	-0.506671
6822	8.889585	-0.967738	-4.154828	0.105329	0.052390	-0.094873	-0.500973	0.249252	0.526544	0.179475	-0.819634	-0.196309	-0.507397
6823	8.836795	-0.918965	-4.147706	0.090106	0.054652	-0.116931	-0.502635	0.248135	0.524002	0.179974	-0.818356	-0.198854	-0.508291
6824	8.880179	-0.921739	-4.144516	0.095709	0.079392	-0.115116	-0.504577	0.247696	0.522057	0.180662	-0.816795	-0.201376	-0.509563
6825	8.841676	-0.860580	-4.164412	0.117571	0.083223	-0.118748	-0.508456	0.247046	0.519287	0.181697	-0.815104	-0.204124	-0.510808
6826	8.938816	-0.740672	-4.116549	0.104265	0.049165	-0.133358	-0.510944	0.245668	0.516598	0.182212	-0.813727	-0.207136	-0.511608
6827	8.899800	-0.827375	-4.139805	0.089178	0.054667	-0.116904	-0.512473	0.244583	0.513365	0.182676	-0.812423	-0.209666	-0.512483
6828	8.886284	-0.760634	-4.047097	0.073418	0.056059	-0.124266	-0.516220	0.245785	0.512921	0.182819	-0.811103	-0.212205	-0.513476
6829	9.001909	-0.712641	-4.070427	0.102555	0.032225	-0.126891	-0.516497	0.243848	0.509485	0.183293	-0.809925	-0.215115	-0.513956
6830	8.968710	-0.747472	-3.987305	0.076860	0.030609	-0.129702	-0.519135	0.244620	0.508866	0.183324	-0.808816	-0.217862	-0.514534
6831	8.954044	-0.710423	-4.029984	0.081861	0.046295	-0.115035	-0.521200	0.243703	0.508138	0.183640	-0.807607	-0.220314	-0.515276
6832	8.988091	-0.601476	-4.035377	0.093588	0.006790	-0.116758	-0.522045	0.243682	0.505931	0.183963	-0.806726	-0.223104	-0.515341
6833	8.968668	-0.591325	-4.058733	0.120235	-0.001674	-0.146058	-0.522433	0.241587	0.505807	0.184356	-0.805718	-0.226626	-0.515240
6834	9.032365	-0.596052	-3.921079	0.107158	0.000804	-0.156164	-0.525185	0.239880	0.504207	0.184449	-0.804657	-0.230188	-0.515285
6835	8.897909	-0.478857	-3.910458	0.103589	0.033877	-0.155316	-0.526147	0.239088	0.503476	0.184633	-0.803279	-0.233553	-0.515855
6836	9.006437	-0.482253	-3.895219	0.119884	0.041650	-0.162613	-0.527529	0.238334	0.502060	0.185055	-0.801693	-0.237204	-0.516504
6837	9.022930	-0.547564	-3.915581	0.111220	0.018386	-0.142414	-0.530974	0.236264	0.499476	0.185415	-0.800484	-0.240492	-0.516730
6838	8.989274	-0.471857	-3.937978	0.111152	0.014809	-0.144239	-0.531810	0.236062	0.498088	0.185760	-0.799271	-0.243861	-0.516906
6839	9.057170	-0.414568	-3.906334	0.115014	0.021737	-0.136876	-0.534009	0.235515	0.498490	0.186250	-0.798020	-0.247081	-0.517133
6840	8.950866	-0.432812	-3.936288	0.074806	0.038410	-0.137009	-0.535261	0.235326	0.496969	0.186200	-0.796714	-0.249862	-0.517827
6841	9.017954	-0.325336	-4.029863	0.096480	0.026024	-0.146093	-0.535790	0.232600	0.495424	0.186310	-0.795428	-0.253018	-0.518233
6842	9.052271	-0.326601	-3.953876	0.064052	0.026817	-0.126879	-0.538675	0.230868	0.494377	0.186123	-0.794322	-0.255549	-0.518753
6843	9.014359	-0.312813	-3.877506	0.062275	0.003519	-0.122261	-0.538667	0.230168	0.494334	0.185817	-0.793505	-0.258051	-0.518876
6844	9.036025	-0.288547	-3.890233	0.049389	0.012066	-0.125961	-0.540599	0.229410	0.493200	0.185345	-0.792592	-0.260490	-0.519220
6845	9.055501	-0.293914	-3.862016	0.029691	0.009304	-0.109475	-0.540854	0.226692	0.491376	0.184685	-0.791892	-0.262425	-0.519550
6846	9.043796	-0.260283	-3.832380	0.008719	0.020299	-0.107694	-0.543988	0.224546	0.493211	0.183787	-0.791137	-0.264099	-0.520169
6847	9.042838	-0.265926	-3.953128	-0.038829	0.020626	-0.141743	-0.545052	0.221201	0.493016	0.181768	-0.790393	-0.265785	-0.521150
6848	9.034351	-0.158130	-3.850681	-0.049512	0.040301	-0.131682	-0.546254	0.217211	0.491677	0.179811	-0.789501	-0.267168	-0.522472
6849	9.082341	-0.111793	-3.895642	-0.076845	0.010500	-0.124331	-0.548535	0.213219	0.493667	0.177319	-0.789081	-0.268213	-0.523423
6850	9.003381	-0.021956	-3.863125	-0.110025	0.072214	-0.139177	-0.549036	0.207985	0.491692	0.174492	-0.788017	-0.268957	-0.525590
6851	9.039011	-0.031076	-3.924890	-0.102319	0.106534	-0.128201	-0.552421	0.202180	0.490816	0.172070	-0.786641	-0.269450	-0.528189
6852	9.049395	0.035834	-3.857224	-0.142781	0.088564	-0.133741	-0.555678	0.196961	0.489420	0.168866	-0.785524	-0.269694	-0.530756
6853	9.047664	0.132210	-3.810647	-0.151909	0.103317	-0.133765	-0.557926	0.189260	0.489662	0.165585	-0.784296	-0.269752	-0.533568
6854	9.008597	0.246245	-3.615248	-0.132335	0.182202	-0.161364	-0.561891	0.184017	0.486059	0.162740	-0.781966	-0.270207	-0.537618
6855	9.160470	0.318181	-3.634947	-0.128852	0.182605	-0.167736	-0.565963	0.177816	0.484888	0.159878	-0.779588	-0.270765	-0.541634
6856	9.095469	0.367326	-3.649101	-0.129085	0.142359	-0.172267	-0.570447	0.169920	0.481128	0.156741	-0.777574	-0.271536	-0.545049
6857	9.214636	0.513305	-3.568082	-0.145123	0.168250	-0.157605	-0.574533	0.163932	0.478449	0.153650	-0.775415	-0.271792	-0.548865
6858	9.068705	0.485707	-3.422740	-0.157463	0.155131	-0.138371	-0.578360	0.158947	0.475276	0.150520	-0.773484	-0.271692	-0.552494
6859	9.164150	0.482449	-3.230719	-0.136406	0.152945	-0.102514	-0.582445	0.153079	0.473019	0.148088	-0.771725	-0.271222	-0.555832
6860	9.411915	0.469189	-3.276294	-0.093502	0.156597	-0.072105	-0.584633	0.149610	0.469923	0.146668	-0.769922	-0.270772	-0.558919
6861	9.514946	0.520664	-3.371578	-0.060066	0.127830	-0.084812	-0.589026	0.145106	0.465678	0.145485	-0.768291	-0.270936	-0.561389
6862	9.265599	0.686129	-3.283899	-0.034162	0.104959	-0.104936	-0.591878	0.140707	0.464606	0.144322	-0.766700	-0.271793	-0.563445
6863	9.178871	0.501391	-3.204582	0.009232	0.093060	-0.124149	-0.592292	0.139279	0.462309	0.143578	-0.765034	-0.273432	-0.565105
6864	9.091402	0.557619	-3.012580	0.013607	0.115424	-0.098488	-0.595871	0.137191	0.460140	0.143283	-0.763206	-0.274705	-0.567031
6865	9.578517	0.772895	-3.048709	0.036159	0.128880	-0.076301	-0.598344	0.134813	0.457805	0.143701	-0.761302	-0.275802	-0.568948
6866	9.856747	0.758474	-3.204103	0.033955	0.118726	-0.089999	-0.600848	0.132748	0.451894	0.143822	-0.759415	-0.277153	-0.570781
6867	9.240389	0.835252	-3.180557	-0.055714	0.100750	-0.157251	-0.604403	0.128566	0.449458	0.141767	-0.757635	-0.278504	-0.572998
6868	9.017022	0.938717	-2.823779	-0.045467	0.131617	-0.151796	-0.605743	0.124318	0.447690	0.140046	-0.755465	-0.279845	-0.575627
6869	9.412333	1.003883	-2.828475	0.042057	0.177992	-0.098381	-0.610835	0.120651	0.443779	0.140576	-0.752826	-0.281202	-0.578288
6870	9.258441	1.082478	-2.822209	0.069009	0.158380	-0.079966	-0.613897	0.119801	0.439053	0.141551	-0.750409	-0.282689	-0.580463
6871	9.100924	1.237058	-2.694565	0.123403	0.172613	-0.167975	-0.617490	0.117012	0.433937	0.142454	-0.747178	-0.286040	-0.582763
6872	9.030391	1.383273	-2.531589	0.194165	0.179208	-0.189856	-0.621918	0.115049	0.429433	0.144137	-0.743499	-0.290556	-0.584817
6873	8.930506	1.586551	-2.449251	0.185039	0.177433	-0.221971	-0.625964	0.115227	0.424088	0.145328	-0.739661	-0.295404	-0.586957
6874	9.178488	1.944267	-2.313710	0.197723	0.214412	-0.193442	-0.629288	0.113514	0.419865	0.147235	-0.735465	-0.299911	-0.589463
6875	9.709427	2.089477	-2.571694	0.159090	0.183223	-0.129104	-0.632630	0.110867	0.411713	0.149121	-0.732118	-0.303064	-0.591540
6876	9.571750	1.934980	-2.550649	0.090730	0.121532	-0.079645	-0.635428	0.111381	0.407760	0.150252	-0.729969	-0.304917	-0.592954
6877	9.644634	1.948042	-2.478426	0.073077	0.069904	-0.015346	-0.637075	0.110178	0.407010	0.151505	-0.728888	-0.305736	-0.593544
6878	9.794329	1.785480	-2.369165	0.012783	0.009539	0.027768	-0.639036	0.111280	0.405160	0.152066	-0.728964	-0.305405	-0.593477
6879	9.278202	1.802254	-2.443941	-0.016663	-0.007688	0.023036	-0.637378	0.110595	0.404272	0.151973	-0.729303	-0.304845	-0.593372
6880	9.221176	1.879304	-2.373688	-0.018206	-0.012091	0.034971	-0.638780	0.112689	0.404967	0.152052	-0.729766	-0.304125	-0.593153
6881	9.365991	2.007084	-2.395174	-0.056515	-0.027058	0.041396	-0.637780	0.110661	0.405940	0.151447	-0.730560	-0.302900	-0.592956
6882	9.274573	2.085529	-2.410564	-0.085084	-0.043005	0.000985	-0.636258	0.111400	0.407630	0.149942	-0.731391	-0.301957	-0.592796
6883	9.236765	2.191808	-2.360159	-0.112955	-0.030906	-0.015594	-0.636238	0.110633	0.408966	0.147772	-0.732043	-0.300928	-0.593060
6884	9.356912	2.162250	-2.388994	-0.134672	-0.035043	-0.006434	-0.634405	0.108046	0.409621	0.145502	-0.732872	-0.299480	-0.593330
6885	9.361833	2.232758	-2.405622	-0.127618	-0.058562	-0.013710	-0.634081	0.105682	0.411963	0.142934	-0.733886	-0.298347	-0.593270
6886	9.516438	2.096144	-2.605489	-0.128970	-0.047467	0.001873	-0.634044	0.104682	0.415221	0.140758	-0.734889	-0.296863	-0.593294
6887	9.205379	1.942719	-2.573124	-0.110169	-0.053106	-0.013773	-0.631797	0.102609	0.416732	0.138450	-0.735776	-0.295934	-0.593202
6888	9.224981	1.817638	-2.478075	-0.076020	-0.017744	-0.006436	-0.631515	0.102572	0.417419	0.137127	-0.736220	-0.295114	-0.593367
6889	9.556099	1.581130	-2.554785	-0.035706	-0.005999	0.027606	-0.630654	0.100026	0.417532	0.136680	-0.736580	-0.294330	-0.593412
6890	9.260920	1.375658	-2.627196	0.013427	-0.022398	0.052400	-0.630669	0.102327	0.419332	0.137338	-0.737183	-0.293707	-0.592820
6891	9.167318	1.380568	-2.582610	0.020756	-0.016918	0.052387	-0.630008	0.104697	0.419471	0.137963	-0.737668	-0.293252	-0.592297
6892	9.331182	1.223282	-2.512484	0.041307	-0.011382	0.067112	-0.630469	0.108358	0.419423	0.139281	-0.738142	-0.292725	-0.591658
6893	9.177301	1.389649	-2.541870	0.042687	0.008782	0.083592	-0.629804	0.111095	0.420690	0.140762	-0.738444	-0.291989	-0.591295
6894	9.261857	1.364264	-2.501728	0.088077	0.055553	0.100138	-0.630154	0.115173	0.417762	0.143547	-0.738183	-0.291330	-0.591275
6895	9.457849	1.021765	-2.559587	0.067095	0.062847	0.134020	-0.630514	0.120872	0.416178	0.146315	-0.738064	-0.289973	-0.591414
6896	9.457058	0.908531	-2.613425	0.048784	0.022234	0.136781	-0.628903	0.124235	0.415815	0.148758	-0.738510	-0.288403	-0.591014
6897	9.588991	0.869588	-2.671740	0.031576	0.006921	0.179001	-0.629802	0.129862	0.415891	0.151232	-0.739408	-0.286106	-0.590380
6898	9.416842	0.619083	-2.705575	0.042017	0.022546	0.224795	-0.628640	0.134865	0.413696	0.154619	-0.740352	-0.283154	-0.589742
6899	9.488765	0.507016	-2.704165	-0.001445	0.003185	0.243090	-0.627224	0.143766	0.415057	0.157364	-0.741744	-0.279502	-0.589009
6900	9.473715	0.215517	-2.657204	-0.057301	-0.015192	0.275992	-0.625207	0.149257	0.417034	0.159671	-0.743689	-0.274736	-0.588177
6901	9.542092	0.057362	-2.472426	-0.038668	-0.021539	0.288879	-0.623626	0.154614	0.416102	0.162302	-0.745704	-0.269998	-0.587099
6902	9.619990	0.123699	-2.397628	0.009866	-0.014189	0.255960	-0.623987	0.162007	0.417249	0.165391	-0.747255	-0.266327	-0.585939
6903	9.692861	-0.229692	-2.482349	0.067603	-0.032741	0.224860	-0.620476	0.168269	0.417322	0.168836	-0.748668	-0.263784	-0.584301
6904	9.547036	-0.514217	-2.524635	0.098081	-0.079075	0.134990	-0.618889	0.175281	0.419949	0.171480	-0.750013	-0.263164	-0.582082
6905	9.428222	-0.565705	-2.600221	0.092853	-0.088478	0.076232	-0.616472	0.180326	0.419405	0.173326	-0.751193	-0.263287	-0.579955
6906	9.573642	-0.436258	-2.563652	0.041567	-0.113838	0.010194	-0.614736	0.184702	0.422260	0.173500	-0.752458	-0.264021	-0.577925
6907	9.477954	-0.553830	-2.425604	-0.047709	-0.075136	-0.048803	-0.613448	0.182856	0.425179	0.171903	-0.753303	-0.264314	-0.577167
6908	9.329884	-0.398987	-2.322461	-0.119745	-0.011252	-0.114198	-0.612001	0.178941	0.427277	0.168702	-0.753297	-0.264637	-0.577971
6909	9.340512	-0.264223	-2.251946	-0.183267	0.030013	-0.201530	-0.613012	0.172168	0.428256	0.163895	-0.752556	-0.265268	-0.580027
6910	9.388988	-0.347984	-2.179441	-0.235043	0.079566	-0.227404	-0.615373	0.162626	0.428801	0.158116	-0.751241	-0.265638	-0.583157
6911	9.550110	0.105673	-2.100400	-0.231093	0.140312	-0.288857	-0.619377	0.149907	0.425847	0.152186	-0.748836	-0.266615	-0.587368
6912	9.918623	0.577041	-2.004849	-0.156425	0.219214	-0.410712	-0.625310	0.136936	0.422896	0.146151	-0.744576	-0.270178	-0.592664
6913	10.013737	1.590606	-2.595875	-0.118503	0.294372	-0.467476	-0.631169	0.127064	0.416814	0.140586	-0.738911	-0.274642	-0.599015
6914	8.750495	1.602907	-1.766121	-0.239517	0.258602	-0.609213	-0.638846	0.108090	0.410745	0.131138	-0.733128	-0.279963	-0.605762
6915	9.376001	1.807363	-1.971711	-0.110184	0.237586	-0.351840	-0.643113	0.092179	0.404140	0.126716	-0.728581	-0.282951	-0.610780
6916	9.970515	2.467496	-2.327729	-0.189653	0.028048	-0.289035	-0.647426	0.081865	0.400921	0.120554	-0.727130	-0.284700	-0.612940
6917	9.789124	2.405901	-2.700495	-0.329209	-0.111958	-0.157015	-0.647548	0.070824	0.402737	0.113281	-0.728426	-0.283042	-0.613556
6918	9.499681	2.413395	-2.745168	-0.390415	-0.185329	0.026434	-0.644542	0.066000	0.408639	0.106851	-0.731765	-0.278218	-0.612942
6919	9.235341	2.411632	-2.655602	-0.429958	-0.222512	0.126376	-0.641778	0.058639	0.414803	0.100899	-0.736133	-0.271428	-0.611764
6920	8.823450	2.152753	-2.842330	-0.521545	-0.312230	0.198689	-0.636831	0.055822	0.425098	0.093931	-0.742081	-0.262667	-0.609506
6921	8.671801	2.329850	-2.589181	-0.513283	-0.240454	0.228875	-0.630637	0.051665	0.433639	0.087827	-0.747188	-0.253347	-0.608121
6922	8.832965	2.377934	-2.643192	-0.515454	-0.153309	0.172801	-0.627254	0.048355	0.437140	0.081462	-0.750828	-0.244729	-0.608053
6923	8.994942	2.331930	-2.552951	-0.457537	-0.028141	0.170910	-0.623722	0.044717	0.441588	0.076480	-0.752782	-0.236566	-0.609513
6924	9.097668	2.148068	-2.277856	-0.408314	0.048070	0.156204	-0.625204	0.041404	0.440845	0.072501	-0.753565	-0.229158	-0.611858
6925	9.640976	2.238979	-2.471454	-0.381848	0.060533	0.117827	-0.626120	0.037476	0.441029	0.068389	-0.753952	-0.222566	-0.614283
6926	9.673066	2.109922	-2.628052	-0.332437	0.107687	0.112323	-0.627200	0.034491	0.439196	0.065255	-0.753606	-0.216613	-0.617170
6927	9.115868	1.940087	-2.328192	-0.251871	0.111804	0.114167	-0.630256	0.033594	0.435435	0.063261	-0.753096	-0.211601	-0.619733
6928	9.125872	1.871093	-2.251737	-0.275649	0.088285	0.185722	-0.631483	0.031832	0.434509	0.061804	-0.753162	-0.205246	-0.621934
6929	8.788904	1.258348	-1.948509	-0.312108	0.044184	0.261713	-0.631226	0.032848	0.433739	0.060450	-0.754107	-0.197327	-0.623483
6930	9.874014	1.010082	-1.727470	-0.229412	0.058723	0.341886	-0.632500	0.035001	0.433190	0.061489	-0.755023	-0.189188	-0.624794
6931	10.468842	0.969092	-2.056675	-0.023245	0.002272	0.324141	-0.633302	0.042688	0.431316	0.065146	-0.756287	-0.183930	-0.624464
6932	10.344774	1.096418	-2.263722	0.098842	-0.146560	0.251199	-0.631740	0.052322	0.434934	0.069285	-0.758935	-0.181557	-0.621494
6933	9.771123	0.583208	-2.385685	0.244490	-0.308255	0.236844	-0.626961	0.059595	0.439900	0.074794	-0.763315	-0.181335	-0.615527
6934	9.316931	0.488599	-2.504556	0.421181	-0.368147	0.212390	-0.620868	0.073479	0.447193	0.082499	-0.767981	-0.183768	-0.607970
6935	9.210174	0.132173	-2.449759	0.709951	-0.287108	0.259539	-0.616044	0.089102	0.453775	0.095501	-0.771222	-0.188753	-0.600390
6936	9.290458	-0.299633	-2.477310	0.820457	-0.265824	0.144051	-0.608232	0.108608	0.460429	0.108830	-0.773334	-0.196770	-0.592783
6937	9.417830	-0.685961	-2.665712	0.997806	-0.197309	0.129565	-0.603520	0.129825	0.461682	0.125068	-0.773921	-0.206825	-0.585344
6938	9.151731	-0.726103	-2.786431	1.073313	-0.076489	-0.002681	-0.600626	0.150548	0.459188	0.141276	-0.772001	-0.219502	-0.579546
6939	9.119676	-0.802634	-2.848520	1.079634	0.000787	-0.048693	-0.600920	0.169823	0.452761	0.157473	-0.768627	-0.232514	-0.574763
6940	8.656264	-0.826506	-2.633323	1.076143	0.059956	-0.116795	-0.600903	0.186159	0.446013	0.172881	-0.763890	-0.246362	-0.570868
6941	8.744501	-0.726644	-2.172302	1.172019	0.207919	-0.102112	-0.604509	0.202480	0.434872	0.190760	-0.756817	-0.260278	-0.568413
6942	9.127420	-0.597383	-2.248565	1.318404	0.281199	-0.039444	-0.610967	0.222750	0.418465	0.211617	-0.748184	-0.274614	-0.565709
6943	9.284804	-0.229855	-2.614296	1.499883	0.350722	-0.101512	-0.614416	0.243661	0.399442	0.234907	-0.737022	-0.291236	-0.562849
6944	9.419703	0.178927	-2.790551	1.535278	0.560701	-0.165916	-0.624260	0.264137	0.373949	0.258756	-0.722218	-0.308090	-0.562607
6945	9.718474	0.152397	-2.777746	1.570253	0.781446	-0.318456	-0.636577	0.278326	0.339796	0.282626	-0.702958	-0.325896	-0.565477
6946	9.886466	0.911061	-1.943511	1.471762	0.799472	-0.509343	-0.653060	0.289852	0.298048	0.302559	-0.681934	-0.344923	-0.569608
6947	10.566817	-0.104970	-1.395985	1.543276	0.774259	-0.505494	-0.668049	0.293935	0.258737	0.323081	-0.659915	-0.364293	-0.572208
6948	10.357959	0.606609	-1.909996	1.732003	0.622937	-0.477301	-0.679917	0.295012	0.225437	0.344729	-0.637745	-0.386047	-0.570448
6949	9.901309	0.432304	-1.691202	1.578533	0.544616	-0.703322	-0.692276	0.290155	0.190119	0.360858	-0.614882	-0.408867	-0.569675
6950	9.879450	0.520154	-0.820433	1.302327	0.566073	-0.665320	-0.703171	0.281663	0.159821	0.373715	-0.593384	-0.427552	-0.570467
6951	9.780146	0.919949	-0.746495	1.169134	0.500351	-0.296562	-0.711886	0.276307	0.130802	0.388382	-0.576268	-0.440404	-0.568436
6952	10.134719	0.609463	-0.563751	0.951149	0.342481	-0.153561	-0.716476	0.275680	0.107290	0.400516	-0.563595	-0.450204	-0.565035
6953	10.251015	0.880642	-0.595311	0.752871	0.213594	0.042689	-0.717598	0.277638	0.090267	0.411373	-0.555532	-0.456364	-0.560258
6954	9.806646	0.564397	-0.286134	0.639464	0.198741	0.079053	-0.717755	0.281937	0.076836	0.421121	-0.548797	-0.460946	-0.555884
6955	9.914563	0.332836	-0.253040	0.587563	0.116222	0.060718	-0.717185	0.285360	0.066803	0.429299	-0.543144	-0.465703	-0.551196
6956	9.663007	0.490652	-0.136348	0.414012	0.039751	-0.023941	-0.715492	0.290748	0.062275	0.433860	-0.539000	-0.470134	-0.547922
6957	9.755989	0.836235	-0.098933	0.297596	-0.048608	0.012755	-0.716912	0.291254	0.058031	0.436750	-0.537122	-0.473581	-0.544491
6958	9.656135	0.933918	-0.278098	0.188061	-0.106695	0.097040	-0.717094	0.292423	0.054231	0.438810	-0.537621	-0.475506	-0.540651
6959	9.640757	0.692446	0.015526	0.171044	-0.105828	0.144685	-0.715209	0.296837	0.055313	0.441198	-0.538685	-0.476641	-0.536634
6960	10.014101	0.713685	-0.317067	0.144456	-0.183539	0.045734	-0.713325	0.302305	0.057844	0.441472	-0.539890	-0.479291	-0.532824
6961	9.550652	0.591654	-0.375398	0.064420	-0.169526	0.199584	-0.709765	0.309190	0.065425	0.442650	-0.543079	-0.479241	-0.528634
6962	9.651529	0.489063	-0.372593	0.030729	-0.173646	0.239903	-0.705949	0.314897	0.068228	0.443817	-0.547022	-0.478456	-0.524283
6963	9.680125	0.543061	-0.436099	-0.071319	-0.185819	0.325989	-0.703507	0.320971	0.072588	0.444643	-0.552746	-0.475713	-0.520059
6964	9.533495	0.045343	-0.491820	-0.147359	-0.152511	0.419263	-0.696993	0.333767	0.078982	0.445883	-0.559685	-0.470861	-0.515975
6965	9.576056	-0.226683	-0.480694	-0.174364	-0.125973	0.500796	-0.692407	0.345785	0.084654	0.447871	-0.567259	-0.464483	-0.511746
6966	9.911398	-0.562171	-0.592017	-0.185615	-0.095479	0.485142	-0.683154	0.361149	0.092285	0.449786	-0.574462	-0.457875	-0.507973
6967	9.935858	-0.812406	-0.749119	-0.249047	-0.035497	0.361926	-0.676892	0.371862	0.098277	0.450254	-0.580395	-0.451412	-0.506598
6968	10.130097	-1.256023	-0.679580	-0.288283	0.045756	0.251581	-0.673339	0.376846	0.101592	0.449823	-0.584869	-0.445112	-0.507409
6969	10.995913	-1.583810	-0.740654	-0.289887	0.101347	0.217674	-0.668984	0.383398	0.104165	0.449548	-0.588419	-0.438600	-0.509215
6970	10.300385	-1.954017	-0.794340	-0.296727	0.092485	-0.007349	-0.668587	0.384272	0.103385	0.446758	-0.590151	-0.434797	-0.512914
6971	10.313856	-0.753653	-0.808754	-0.419129	0.003978	-0.122858	-0.671952	0.379908	0.107576	0.440598	-0.592827	-0.431784	-0.517680
6972	10.191226	-0.990444	-0.986833	-0.468205	-0.099390	-0.240311	-0.674002	0.372506	0.116134	0.431650	-0.595953	-0.430609	-0.522584
6973	9.654724	-0.939903	-1.217598	-0.366397	-0.228358	-0.183134	-0.675762	0.365800	0.127637	0.423407	-0.599980	-0.430808	-0.524553
6974	9.263841	-1.009297	-1.261394	-0.268475	-0.257478	-0.179325	-0.676407	0.358758	0.139939	0.416039	-0.603476	-0.432270	-0.525235
6975	9.287298	-0.983970	-1.353874	-0.300693	-0.247155	-0.118838	-0.676110	0.352622	0.150628	0.409034	-0.607630	-0.432481	-0.525773
6976	9.457619	-0.402801	-1.385433	-0.271492	-0.310185	-0.112124	-0.675939	0.346816	0.163275	0.401826	-0.612204	-0.433472	-0.525208
6977	9.301449	-0.720162	-1.504825	-0.245529	-0.284592	-0.172765	-0.677270	0.339364	0.175558	0.394540	-0.615764	-0.435181	-0.525157
6978	9.637772	-0.711077	-1.635673	-0.197379	-0.282227	-0.151499	-0.675490	0.335633	0.185411	0.388019	-0.619033	-0.437150	-0.524537
6979	9.618171	-0.771335	-1.652237	-0.267499	-0.232515	-0.179258	-0.675594	0.328129	0.195467	0.380802	-0.622092	-0.438250	-0.525289
6980	9.623729	-0.487340	-1.677158	-0.264053	-0.212178	-0.118676	-0.677108	0.322499	0.204958	0.374367	-0.625359	-0.438516	-0.525813
6981	9.471931	-0.842970	-1.838017	-0.328111	-0.158119	-0.127243	-0.675266	0.313853	0.214787	0.367557	-0.628488	-0.437715	-0.527551
6982	9.454320	-0.475068	-1.779417	-0.336398	-0.174493	-0.021653	-0.674024	0.308356	0.223569	0.361523	-0.632681	-0.435659	-0.528410
6983	9.112385	-0.587593	-1.706992	-0.346048	-0.139631	-0.113577	-0.673242	0.305339	0.230571	0.354757	-0.635802	-0.434311	-0.530355
6984	9.383609	-0.623621	-1.514512	-0.363083	-0.063688	-0.073298	-0.674460	0.297123	0.238242	0.348763	-0.638483	-0.431785	-0.533165
6985	9.347594	-0.305877	-1.322729	-0.352506	-0.066892	-0.051199	-0.673111	0.292324	0.244160	0.343194	-0.641347	-0.428985	-0.535597
6986	9.492190	-0.355739	-1.297066	-0.344822	-0.060286	-0.038324	-0.673132	0.285657	0.248456	0.337799	-0.644097	-0.426138	-0.537993
6987	10.055285	-0.182946	-1.459475	-0.267485	-0.035361	-0.056417	-0.673568	0.279783	0.253911	0.333530	-0.645936	-0.424043	-0.540104
6988	9.929607	0.228325	-1.683930	-0.291927	-0.076091	-0.144453	-0.672632	0.274983	0.259972	0.327507	-0.647551	-0.423201	-0.542511
6989	9.835742	0.045240	-1.903789	-0.323119	-0.025280	-0.223565	-0.673316	0.266346	0.264569	0.320766	-0.648169	-0.422562	-0.546285
6990	9.774723	0.925639	-2.067230	-0.321944	-0.013376	-0.175739	-0.674832	0.256179	0.266174	0.314515	-0.648960	-0.421346	-0.549908
6991	9.471842	1.338709	-2.152225	-0.213139	-0.012596	-0.210397	-0.675782	0.247359	0.271730	0.309384	-0.648789	-0.421654	-0.552777
6992	9.293336	1.135502	-2.093747	0.040492	0.042892	-0.243095	-0.677925	0.240887	0.269695	0.307541	-0.646091	-0.424928	-0.554455
6993	9.983198	1.470644	-2.134261	0.217073	0.045394	-0.275579	-0.680887	0.235023	0.269917	0.307700	-0.642023	-0.430486	-0.554806
6994	9.717242	1.737524	-2.366487	0.358693	-0.031345	-0.308235	-0.681936	0.229769	0.268499	0.308558	-0.637571	-0.438535	-0.553157
6995	9.267694	1.523691	-2.457330	0.417956	0.011740	-0.356040	-0.685756	0.224350	0.265575	0.310023	-0.631828	-0.447521	-0.551728
6996	9.557856	1.646631	-2.375609	0.471579	0.010324	-0.333824	-0.689083	0.221089	0.258490	0.312343	-0.625838	-0.456806	-0.549633
6997	9.596229	1.602769	-2.379745	0.482062	-0.039921	-0.278667	-0.692099	0.216844	0.254247	0.314890	-0.620808	-0.465766	-0.546355
6998	9.542896	1.674439	-2.452147	0.454091	-0.126648	-0.289597	-0.692484	0.214729	0.254536	0.316135	-0.616676	-0.475051	-0.542307
6999	9.253499	1.937910	-2.598995	0.437060	-0.131422	-0.240098	-0.693848	0.213089	0.254033	0.317585	-0.613151	-0.483543	-0.537934
7000	9.222398	1.459090	-2.678232	0.326679	-0.180938	-0.191692	-0.692541	0.209569	0.256711	0.317737	-0.611226	-0.490499	-0.533720
7001	9.062400	1.755254	-2.619605	0.237614	-0.188854	-0.132195	-0.691810	0.207245	0.258084	0.317278	-0.610552	-0.495848	-0.529807
7002	9.133240	1.933525	-2.570378	0.200631	-0.168187	-0.044166	-0.690964	0.208694	0.262729	0.317563	-0.610686	-0.499543	-0.525998
7003	9.287396	1.844709	-2.538082	0.176353	-0.150493	-0.030457	-0.690529	0.208562	0.265345	0.317775	-0.610961	-0.502746	-0.522487
7004	9.349560	1.796330	-2.579361	0.118949	-0.148957	-0.022309	-0.687178	0.208301	0.269725	0.317455	-0.611617	-0.505157	-0.519580
7005	9.073138	1.589189	-2.717687	0.088406	-0.151949	-0.002278	-0.688150	0.210690	0.272923	0.316848	-0.612726	-0.507101	-0.516743
7006	9.042283	1.478855	-2.610995	-0.001496	-0.180262	0.059965	-0.685243	0.212689	0.277168	0.315613	-0.615251	-0.507485	-0.514114
7007	8.825869	1.753457	-2.362034	-0.095066	-0.086085	0.043122	-0.682459	0.213296	0.281191	0.313877	-0.617279	-0.506557	-0.513661
7008	8.908030	1.810978	-2.355071	-0.114602	0.029107	0.088806	-0.681368	0.215054	0.282257	0.313632	-0.618675	-0.504058	-0.514589
7009	9.879325	1.676023	-2.566143	-0.100620	0.141353	0.154906	-0.681395	0.216902	0.281817	0.315266	-0.619497	-0.500252	-0.516312
7010	9.953460	1.153911	-2.726875	0.008774	0.286179	0.191515	-0.682902	0.223251	0.275856	0.320138	-0.618501	-0.496071	-0.518538
7011	9.447476	0.733209	-2.551312	0.116133	0.394608	0.156507	-0.686364	0.228326	0.264855	0.326979	-0.615292	-0.492821	-0.521180
7012	9.297053	0.384928	-2.538298	0.232889	0.400679	0.141035	-0.689260	0.232527	0.254349	0.335175	-0.611071	-0.490783	-0.522860
7013	9.831148	0.627042	-2.431113	0.280754	0.411432	0.083466	-0.691808	0.240236	0.240873	0.343398	-0.605789	-0.489930	-0.524467
7014	10.189409	0.377029	-2.419573	0.215320	0.321318	-0.099995	-0.695635	0.240088	0.227620	0.348086	-0.600001	-0.491165	-0.526870
7015	9.983277	0.449785	-2.312379	0.056864	0.188036	-0.127649	-0.700653	0.239386	0.220430	0.349183	-0.596495	-0.491983	-0.529356
7016	9.292078	0.454877	-1.967729	-0.054112	0.017212	-0.085525	-0.701320	0.236921	0.219318	0.347787	-0.595912	-0.492291	-0.530643
7017	9.779316	0.391932	-1.870440	-0.077361	-0.102786	0.015655	-0.700076	0.236503	0.218865	0.345955	-0.597835	-0.491980	-0.529966
7018	9.551133	0.513578	-2.141249	-0.055411	-0.167178	0.091003	-0.697532	0.235607	0.225012	0.344584	-0.600956	-0.491427	-0.527839
7019	9.445621	0.595691	-2.421732	-0.065619	-0.202708	0.054319	-0.697657	0.238005	0.230693	0.342317	-0.604231	-0.491450	-0.525549
7020	9.549658	0.521037	-2.334341	-0.074428	-0.208553	-0.001648	-0.693590	0.236806	0.236807	0.339316	-0.606989	-0.492073	-0.523730
7021	9.409542	0.781858	-2.182505	-0.076546	-0.159897	-0.015476	-0.692024	0.237286	0.243876	0.336600	-0.609188	-0.492510	-0.522517
7022	9.430863	0.787218	-2.231566	-0.013522	-0.131844	-0.056685	-0.690574	0.234785	0.248690	0.334500	-0.610185	-0.493895	-0.521394
7023	9.419901	0.501841	-2.281316	-0.035448	-0.109520	-0.059568	-0.690236	0.231820	0.251825	0.332326	-0.611139	-0.494941	-0.520675
7024	9.289108	0.396668	-2.325410	-0.060351	-0.065665	-0.037712	-0.690199	0.231081	0.255515	0.330505	-0.611935	-0.495162	-0.520688
7025	9.121265	0.406199	-2.224889	-0.057314	-0.008272	0.002543	-0.689620	0.230006	0.257242	0.329730	-0.612599	-0.494528	-0.521002
7026	9.420031	0.394314	-2.219233	0.023155	0.101638	0.024610	-0.691034	0.230999	0.254549	0.331233	-0.611716	-0.493748	-0.521825
7027	9.929904	0.840991	-2.525178	0.039627	0.176850	-0.015673	-0.690914	0.230456	0.251195	0.333295	-0.609629	-0.493105	-0.523559
7028	8.996408	1.259873	-2.531014	-0.074406	0.234578	-0.179454	-0.693136	0.227960	0.245391	0.332773	-0.605977	-0.492892	-0.528310
7029	9.163319	1.116763	-2.074518	-0.232657	0.318098	-0.152341	-0.697527	0.221614	0.238543	0.331455	-0.602821	-0.490082	-0.535317
7030	9.975670	2.040109	-2.103703	-0.238022	0.304336	-0.072168	-0.701104	0.216383	0.231616	0.330749	-0.600501	-0.486325	-0.541749
7031	9.778727	2.181862	-2.083341	-0.203314	0.245001	-0.067437	-0.703293	0.210571	0.224641	0.329915	-0.598684	-0.483261	-0.546984
7032	9.816603	2.034008	-2.107455	-0.121050	0.225542	-0.069097	-0.705244	0.208363	0.218576	0.329855	-0.596421	-0.481228	-0.551269
7033	9.588051	1.991150	-2.046060	-0.064107	0.105362	-0.048663	-0.707424	0.205228	0.217298	0.329506	-0.595364	-0.480391	-0.553346
7034	9.682335	1.926518	-1.977558	-0.013244	0.023150	-0.123661	-0.709075	0.202483	0.213549	0.328174	-0.594085	-0.481524	-0.554527
7035	9.348090	2.093580	-1.963972	-0.035919	-0.016970	-0.145709	-0.710510	0.197077	0.215445	0.325884	-0.593246	-0.482976	-0.555512
7036	9.242400	2.259598	-1.992748	-0.061971	-0.081730	-0.154829	-0.711153	0.194206	0.216935	0.322608	-0.593139	-0.484613	-0.556112
7037	9.306479	2.119398	-2.058846	-0.143841	-0.094932	-0.067809	-0.711897	0.188782	0.218962	0.319116	-0.594595	-0.484463	-0.556702
7038	9.273507	2.186592	-1.989557	-0.205869	-0.105608	-0.024781	-0.710619	0.188685	0.223509	0.315339	-0.596916	-0.483096	-0.557558
7039	9.235074	2.218364	-1.987913	-0.236499	-0.092004	0.026519	-0.709991	0.186157	0.229159	0.311788	-0.599803	-0.480775	-0.558462
7040	9.295507	2.266361	-1.982615	-0.248425	-0.095814	0.060473	-0.707199	0.186204	0.233147	0.308523	-0.603079	-0.477817	-0.559285
7041	9.370393	2.404493	-2.015908	-0.274227	-0.132381	0.057767	-0.708254	0.185668	0.238796	0.304437	-0.606900	-0.474940	-0.559842
7042	9.201897	2.454187	-2.016529	-0.262276	-0.134454	0.060517	-0.705443	0.185081	0.244267	0.300618	-0.610646	-0.472034	-0.560289
7043	9.275302	2.432196	-1.862446	-0.230484	-0.117377	0.050476	-0.704308	0.185800	0.249419	0.297079	-0.613904	-0.469634	-0.560634
7044	9.247411	2.567180	-1.788075	-0.212956	-0.123171	0.023011	-0.702015	0.183461	0.256448	0.293526	-0.616844	-0.467637	-0.560948
7045	9.195037	2.639610	-1.737346	-0.181181	-0.115773	0.082706	-0.702279	0.185734	0.261846	0.290933	-0.620035	-0.465377	-0.560660
7046	9.146274	2.575116	-1.784242	-0.161754	-0.140372	0.092854	-0.699219	0.187384	0.267452	0.288623	-0.623490	-0.463172	-0.559847
7047	9.165682	2.650346	-1.798967	-0.204740	-0.162727	0.130442	-0.695879	0.189004	0.273606	0.285796	-0.627727	-0.460320	-0.558914
7048	9.597350	2.477646	-1.985278	-0.233713	-0.168892	0.175418	-0.694742	0.191404	0.281766	0.283224	-0.632635	-0.456406	-0.557898
7049	9.186342	2.129430	-2.020479	-0.290971	-0.060277	0.176817	-0.693215	0.194198	0.287455	0.280721	-0.636573	-0.451399	-0.558757
7050	9.907589	2.034354	-2.180888	-0.278308	0.087994	0.224458	-0.690194	0.197242	0.290380	0.280433	-0.639246	-0.444866	-0.561084
7051	9.777617	1.321598	-2.482543	-0.307919	0.126158	0.203078	-0.690979	0.204182	0.289429	0.279655	-0.641363	-0.438241	-0.564262
7052	9.013928	0.404394	-2.394763	-0.312646	0.161809	0.188929	-0.691291	0.207775	0.290758	0.279150	-0.643003	-0.431315	-0.567970
7053	9.571733	-0.045572	-2.044236	-0.291176	0.132760	0.275329	-0.691346	0.210829	0.288594	0.279475	-0.645519	-0.423822	-0.570591
7054	9.877609	0.093892	-2.117552	-0.336791	0.130794	0.280837	-0.691159	0.217455	0.288029	0.279397	-0.648341	-0.415552	-0.573504
7055	10.200159	-0.059066	-2.091970	-0.465027	0.106131	0.207266	-0.691468	0.220908	0.289349	0.276461	-0.651482	-0.406986	-0.577497
7056	9.763055	0.102554	-1.980391	-0.538327	0.003625	0.214562	-0.690344	0.222727	0.294984	0.271910	-0.656195	-0.397877	-0.580661
7057	9.639121	0.120585	-1.813838	-0.553064	-0.084159	0.220159	-0.689181	0.221331	0.300282	0.266401	-0.661974	-0.389029	-0.582646
7058	9.773104	0.018850	-1.891959	-0.497507	-0.139027	0.180910	-0.685537	0.222401	0.309029	0.260804	-0.667684	-0.381509	-0.583635
7059	9.690434	0.010994	-1.985517	-0.453325	-0.172667	0.125055	-0.682281	0.221889	0.318650	0.254793	-0.673091	-0.375431	-0.584021
7060	9.632071	0.080630	-2.084309	-0.398842	-0.216367	0.114216	-0.678995	0.219897	0.329841	0.249096	-0.678553	-0.370268	-0.583455
7061	9.535186	0.155367	-2.181627	-0.372159	-0.246231	0.088612	-0.676688	0.218779	0.340679	0.243181	-0.684031	-0.365909	-0.582302
7062	9.577802	0.068583	-2.241745	-0.317775	-0.280382	0.072249	-0.669919	0.214742	0.352404	0.237584	-0.689420	-0.362511	-0.580379
7063	9.597648	0.308875	-2.269900	-0.296611	-0.217603	0.037366	-0.668064	0.213717	0.358549	0.232299	-0.693742	-0.359529	-0.579222
7064	9.693939	0.393688	-2.316416	-0.240013	-0.187850	0.030122	-0.663408	0.211770	0.368346	0.227940	-0.697306	-0.357147	-0.578147
7065	9.453004	0.249079	-2.255221	-0.190910	-0.178080	0.017281	-0.659597	0.209156	0.374791	0.224176	-0.700492	-0.355437	-0.576820
7066	9.529761	0.288149	-2.315795	-0.174573	-0.172257	0.011819	-0.657872	0.207565	0.381041	0.220612	-0.703408	-0.353970	-0.575546
7067	9.298176	0.339069	-2.374423	-0.123719	-0.166051	-0.002817	-0.654205	0.205372	0.387512	0.217654	-0.705988	-0.353226	-0.573969
7068	9.341329	0.222082	-2.352649	-0.063264	-0.107085	-0.006473	-0.653203	0.205025	0.391493	0.215898	-0.707516	-0.352996	-0.572890
7069	9.736090	0.380879	-2.467802	-0.018491	-0.090567	0.024896	-0.652636	0.205712	0.394573	0.215295	-0.708962	-0.352710	-0.571503
7070	9.545433	0.401617	-2.827610	-0.021461	-0.069424	-0.021072	-0.649028	0.206860	0.398760	0.214228	-0.709771	-0.353001	-0.570721
7071	9.524639	0.781325	-2.563543	-0.111509	0.014871	-0.041503	-0.650114	0.203901	0.396376	0.212297	-0.709944	-0.352133	-0.571762
7072	9.340167	0.888110	-2.473842	-0.141804	0.018588	-0.010390	-0.649948	0.202178	0.397099	0.210268	-0.710326	-0.350523	-0.573025
7073	9.445302	1.255369	-2.431910	-0.115239	0.027801	-0.042382	-0.650611	0.200988	0.398692	0.208356	-0.710347	-0.349571	-0.574278
7074	9.536856	1.605889	-2.580360	-0.071863	-0.001518	-0.092644	-0.649458	0.197177	0.398725	0.206230	-0.710085	-0.350007	-0.575103
7075	9.385872	1.556106	-2.765820	-0.003062	-0.061880	-0.149350	-0.651620	0.194849	0.401093	0.204030	-0.709908	-0.352255	-0.574734
7076	9.246727	1.565807	-2.692936	0.118456	-0.080239	-0.187649	-0.652950	0.191187	0.401711	0.202961	-0.709085	-0.356549	-0.573479
7077	9.338015	1.560749	-2.725361	0.196019	-0.069083	-0.161805	-0.651820	0.188943	0.401287	0.203369	-0.708061	-0.361295	-0.571626
7078	9.351857	1.586106	-2.815066	0.254079	-0.100539	-0.177235	-0.651965	0.189639	0.401469	0.204182	-0.706950	-0.367055	-0.569036
7079	9.181750	1.265502	-2.866340	0.265799	-0.104947	-0.150688	-0.652237	0.190657	0.403747	0.205419	-0.706081	-0.372571	-0.566077
7080	9.262926	1.263781	-2.961154	0.239052	-0.119366	-0.123176	-0.650852	0.191264	0.405293	0.206475	-0.705592	-0.377442	-0.563068
7081	9.243971	1.380414	-2.969345	0.238166	-0.123386	-0.086453	-0.649761	0.192502	0.405497	0.207891	-0.705479	-0.381793	-0.559745
7082	9.214223	1.447925	-3.105444	0.256351	-0.110216	-0.091943	-0.647595	0.196231	0.406120	0.209605	-0.705002	-0.386358	-0.556566
7083	9.367708	1.455395	-3.200487	0.214584	-0.121864	-0.079128	-0.646632	0.197411	0.407566	0.210760	-0.704985	-0.390325	-0.553374
7084	9.193648	1.691764	-3.375974	0.240577	-0.163609	-0.059746	-0.644581	0.200496	0.409949	0.212177	-0.705374	-0.394456	-0.549394
7085	9.094225	1.581406	-3.411615	0.226794	-0.168253	-0.027692	-0.641829	0.202984	0.412842	0.213678	-0.706178	-0.398022	-0.545191
7086	9.101160	1.567236	-3.443361	0.179513	-0.188206	-0.014908	-0.638648	0.204212	0.415516	0.214513	-0.707408	-0.400929	-0.541123
7087	9.221399	1.649695	-3.507693	0.143849	-0.182775	0.019920	-0.636467	0.209550	0.420663	0.215216	-0.709067	-0.402976	-0.537137
7088	9.185374	1.453977	-3.720137	0.120849	-0.195486	0.049210	-0.632047	0.210779	0.422911	0.215844	-0.711107	-0.404356	-0.533136
7089	8.913670	1.334771	-3.908780	0.040923	-0.215061	0.071939	-0.628742	0.215080	0.428814	0.215357	-0.713949	-0.404700	-0.529260
7090	8.875690	1.373356	-3.870779	-0.017750	-0.192531	0.067232	-0.622936	0.215756	0.434452	0.214216	-0.716675	-0.404318	-0.526323
7091	8.947167	1.279141	-3.934439	-0.125960	-0.226049	0.094599	-0.620169	0.219072	0.440578	0.211467	-0.720502	-0.402619	-0.523505
7092	8.933234	1.322225	-3.885339	-0.205743	-0.158025	0.115445	-0.616522	0.218961	0.447594	0.208396	-0.724015	-0.399406	-0.522349
7093	9.695334	1.266065	-4.076001	-0.207409	-0.082426	0.147589	-0.613146	0.217645	0.453431	0.206157	-0.727062	-0.395467	-0.522003
7094	8.643491	1.144902	-3.890151	-0.127502	-0.052130	0.156626	-0.609687	0.218863	0.456241	0.205481	-0.729437	-0.392006	-0.521566
7095	8.799911	0.930196	-3.513422	-0.075531	-0.011129	0.145661	-0.608320	0.221264	0.458450	0.205693	-0.731154	-0.389163	-0.521206
7096	9.118990	1.096526	-3.430191	-0.077893	0.008709	0.122755	-0.606638	0.221579	0.459023	0.205859	-0.732408	-0.386456	-0.521395
7097	9.167552	1.036322	-3.666649	-0.162204	-0.058735	0.053873	-0.603856	0.221813	0.462055	0.203476	-0.734246	-0.384236	-0.521387
7098	8.974167	1.126597	-3.786822	-0.135654	-0.064243	0.020869	-0.603940	0.220195	0.466522	0.201167	-0.735695	-0.382713	-0.521360
7099	8.955364	0.940568	-3.647265	-0.089898	-0.047716	0.019066	-0.601303	0.220083	0.468012	0.199563	-0.736841	-0.381707	-0.521095
7100	8.995670	0.917033	-3.721374	-0.085476	-0.029040	0.045657	-0.600710	0.217627	0.469239	0.198517	-0.737902	-0.380196	-0.521098
7101	9.032021	0.921286	-3.696141	-0.092946	-0.058310	0.042946	-0.599276	0.216127	0.473699	0.197040	-0.739343	-0.378838	-0.520604
7102	9.024726	0.985150	-3.750890	-0.112385	-0.046535	0.000720	-0.598849	0.214660	0.475945	0.194992	-0.740344	-0.377776	-0.520725
7103	9.077530	1.019267	-3.791281	-0.090250	-0.071068	0.009995	-0.596624	0.214675	0.477862	0.193117	-0.741646	-0.376975	-0.520151
7104	9.067745	1.041543	-3.819749	-0.062375	-0.092493	0.028435	-0.596710	0.212809	0.481623	0.191750	-0.743131	-0.376198	-0.519099
7105	8.990491	0.898480	-3.779154	-0.074737	-0.095298	0.044892	-0.592953	0.212201	0.484317	0.190286	-0.744876	-0.375124	-0.517912
7106	8.908530	0.996682	-3.826163	-0.065697	-0.058074	0.037507	-0.590976	0.210232	0.486669	0.189218	-0.746077	-0.374040	-0.517358
7107	8.966307	0.981723	-3.826006	-0.037476	-0.022846	0.063208	-0.589845	0.210196	0.489977	0.189045	-0.747059	-0.372795	-0.516904
7108	8.975146	0.895259	-3.892104	-0.007260	-0.041679	0.099986	-0.588086	0.213505	0.490716	0.189617	-0.748330	-0.371319	-0.515917
7109	8.965283	0.832317	-3.894560	-0.031276	-0.049405	0.091680	-0.586418	0.213942	0.492803	0.189637	-0.749767	-0.369803	-0.514910
7110	9.018999	0.830697	-3.802396	-0.023869	-0.022782	0.092584	-0.584222	0.215550	0.493711	0.190021	-0.750845	-0.368190	-0.514353
7111	8.983674	0.726426	-3.963557	-0.083935	-0.041772	0.105313	-0.583688	0.217731	0.494946	0.189453	-0.752495	-0.365887	-0.513796
7112	8.931208	0.759999	-3.908247	-0.096472	-0.073869	0.119099	-0.581201	0.218995	0.497076	0.188645	-0.754552	-0.363322	-0.512895
7113	9.048558	0.760399	-3.999570	-0.107290	-0.080631	0.125535	-0.578538	0.218337	0.501161	0.187649	-0.756818	-0.360607	-0.511837
7114	8.925142	0.723195	-4.053157	-0.142257	-0.105078	0.119965	-0.574259	0.220116	0.503721	0.185924	-0.759353	-0.357663	-0.510777
7115	8.865394	0.722775	-3.990552	-0.162013	-0.091070	0.132739	-0.571187	0.220138	0.508121	0.184093	-0.761952	-0.354300	-0.509912
7116	8.915756	0.674050	-3.999998	-0.146768	-0.085047	0.154784	-0.567840	0.219903	0.511949	0.182788	-0.764515	-0.350690	-0.509040
7117	8.890670	0.627186	-4.108038	-0.139428	-0.082301	0.154777	-0.565044	0.219149	0.515059	0.181585	-0.767063	-0.347168	-0.508050
7118	8.912024	0.659313	-4.164171	-0.110440	-0.080803	0.143828	-0.561588	0.220900	0.518455	0.180748	-0.769344	-0.344066	-0.507009
7119	8.938487	0.425081	-4.070089	-0.106943	-0.076471	0.101590	-0.559761	0.220955	0.522592	0.179545	-0.771322	-0.341653	-0.506062
7120	8.870811	0.467392	-4.115582	-0.102064	-0.051261	0.110725	-0.557258	0.220558	0.524205	0.178699	-0.773026	-0.339029	-0.505526
7121	8.875351	0.462969	-4.149590	-0.069430	-0.037702	0.097920	-0.554488	0.220998	0.525866	0.178307	-0.774437	-0.336898	-0.504930
7122	8.894295	0.404882	-4.167581	-0.058779	-0.036966	0.085088	-0.553671	0.222093	0.526202	0.177967	-0.775655	-0.335055	-0.504405
7123	8.918634	0.418913	-4.141835	-0.050296	-0.048461	0.061274	-0.552002	0.222523	0.528426	0.177438	-0.776851	-0.333711	-0.503642
7124	8.904634	0.520641	-4.126159	-0.010314	-0.016518	0.048470	-0.550870	0.221827	0.530864	0.177612	-0.777443	-0.332845	-0.503240
7125	8.903322	0.464410	-4.271374	-0.020808	-0.021017	0.031926	-0.549765	0.222725	0.532292	0.177433	-0.778057	-0.332151	-0.502814
7126	8.826781	0.512753	-4.219898	-0.017911	-0.032528	0.039283	-0.547593	0.225127	0.531312	0.177295	-0.778770	-0.331415	-0.502242
7127	8.869678	0.498640	-4.274723	-0.022790	-0.052384	0.064085	-0.545357	0.225329	0.535177	0.177201	-0.779915	-0.330309	-0.501227
7128	8.811353	0.456030	-4.321118	-0.029887	-0.073224	0.074177	-0.544261	0.226927	0.536648	0.176953	-0.781308	-0.329046	-0.499975
7129	8.813191	0.330201	-4.341327	-0.033329	-0.071807	0.081487	-0.542313	0.226819	0.538284	0.176743	-0.782792	-0.327624	-0.498660
7130	8.863400	0.274431	-4.367717	-0.078022	-0.042311	0.083189	-0.539555	0.228493	0.540574	0.176033	-0.784096	-0.325629	-0.498169
