# Supplementary material for: Identification of Haptic Based Guiding Using Hard Reins
Source: PLoS One. 2015 Jul 22;10(7):e0132020. doi: 10.1371/journal.pone.0132020 (PMC4511788; doi:10.1371/journal.pone.0132020)
Supplement: S8 File — (ZIP) [file pone.0132020.s008.zip › Exp2_MotionData1/Subject1/path2/T2/gh2.txt]

// Start Time: 0
// Sample rate: 25.0Hz
// Scenario: 4.9
// Firmware Version: 2.6.1
Counter	Acc_X	Acc_Y	Acc_Z	Gyr_X	Gyr_Y	Gyr_Z	Mag_X	Mag_Y	Mag_Z	Quat_w	Quat_x	Quat_y	Quat_z
6615	0.158096	0.311395	-9.922966	0.031764	0.009151	0.023066	0.223099	0.231164	0.657973	0.012274	0.967659	0.251721	0.011069
6616	0.225767	0.278011	-9.874793	0.042260	0.007355	0.028663	0.224534	0.233181	0.657962	0.011359	0.967740	0.251459	0.010879
6617	0.192181	0.244374	-9.841971	0.003781	0.001821	0.028476	0.222830	0.233870	0.657198	0.011219	0.967873	0.250959	0.010764
6618	0.071738	0.224997	-9.809760	-0.022309	0.003558	0.011725	0.223090	0.232526	0.658622	0.011577	0.967843	0.251055	0.010822
6619	0.124853	0.210849	-9.756652	-0.041531	0.003540	0.011630	0.224927	0.232909	0.658348	0.012306	0.967880	0.250872	0.010961
6620	0.071677	0.239581	-9.766348	-0.031065	0.005375	0.012600	0.224143	0.231701	0.658613	0.012824	0.967856	0.250934	0.011098
6621	0.066856	0.239571	-9.766393	-0.028490	0.023663	0.015353	0.221141	0.229283	0.657339	0.013197	0.967909	0.250686	0.011556
6622	0.105410	0.239304	-9.866857	-0.046840	0.001712	0.011605	0.219195	0.227379	0.654499	0.014039	0.967880	0.250749	0.011702
6623	0.133895	0.335801	-9.807626	-0.010004	0.007210	0.000704	0.219457	0.229260	0.653201	0.014139	0.967868	0.250785	0.011742
6624	0.119681	0.282839	-9.808501	-0.031084	0.029137	0.007949	0.219057	0.229546	0.654242	0.014538	0.967806	0.250976	0.012340
6625	0.155974	0.253925	-9.842175	0.002285	0.007228	0.000772	0.218939	0.227101	0.653463	0.014395	0.967798	0.251013	0.012318
6626	0.105419	0.242088	-9.756395	-0.011683	0.018161	-0.001164	0.218141	0.227938	0.655027	0.014477	0.967710	0.251336	0.012602
6627	0.134267	0.258956	-9.765491	-0.022243	0.012685	0.004329	0.219328	0.228180	0.653461	0.014776	0.967712	0.251300	0.012806
6628	0.172850	0.259214	-9.712317	-0.001198	0.001743	0.004453	0.218013	0.228336	0.653990	0.014735	0.967657	0.251516	0.012722
6629	0.167528	0.359831	-9.835781	0.018021	0.007238	-0.002845	0.217096	0.229285	0.652960	0.014283	0.967637	0.251627	0.012617
6630	0.138766	0.326252	-9.788510	0.032135	0.018189	-0.012019	0.217609	0.230244	0.654643	0.013518	0.967506	0.252169	0.012678
6631	0.203806	0.335893	-9.821375	0.028500	0.016402	0.000888	0.217616	0.229961	0.653475	0.012817	0.967503	0.252213	0.012700
6632	0.158021	0.330939	-9.836275	0.007590	0.032792	-0.012165	0.216295	0.231608	0.654006	0.012454	0.967357	0.252768	0.013168
6633	0.076305	0.283096	-9.708082	-0.015031	0.011713	-0.016864	0.218134	0.231315	0.653861	0.012626	0.967255	0.253143	0.013310
6634	0.109961	0.302330	-9.731503	-0.022183	0.010833	-0.003055	0.217216	0.230249	0.654646	0.012948	0.967168	0.253450	0.013505
6635	0.124052	0.379172	-9.783105	-0.013532	0.015429	0.000671	0.216035	0.231339	0.653878	0.013072	0.967153	0.253487	0.013713
6636	0.172117	0.407862	-9.863871	-0.003119	0.011812	0.006268	0.215519	0.229846	0.653103	0.013018	0.967114	0.253631	0.013833
6637	0.259070	0.374435	-9.839523	-0.048542	0.011758	0.000505	0.216044	0.228764	0.653877	0.013843	0.967090	0.253661	0.014152
6638	0.186767	0.369461	-9.845068	-0.045149	0.020000	0.009736	0.216961	0.228218	0.654518	0.014559	0.967052	0.253742	0.014645
6639	0.107383	0.335878	-9.769464	-0.024964	0.007210	0.009856	0.215120	0.229054	0.654792	0.014951	0.967082	0.253596	0.014757
6640	0.071041	0.374343	-9.757262	-0.018861	0.023657	0.008012	0.215912	0.226885	0.655563	0.015140	0.967045	0.253702	0.015187
6641	0.167523	0.367607	-9.672439	-0.014494	0.003584	0.016374	0.215784	0.226610	0.655045	0.015349	0.967112	0.253433	0.015173
6642	0.201211	0.379574	-9.710364	-0.038008	0.003531	0.002413	0.216041	0.227425	0.655563	0.016012	0.967050	0.253621	0.015308
6643	0.290583	0.346308	-9.640383	-0.038815	0.007189	0.000562	0.215920	0.225254	0.655173	0.016677	0.967028	0.253650	0.015487
6644	0.114303	0.398121	-9.864547	0.007366	-0.002799	0.010033	0.217238	0.223479	0.655292	0.016493	0.967037	0.253640	0.015272
6645	0.186456	0.431738	-9.925815	0.026610	0.009110	0.006423	0.216185	0.225381	0.654523	0.015884	0.967066	0.253577	0.015155
6646	0.133768	0.367457	-9.696761	-0.014466	0.007225	0.011753	0.216449	0.225509	0.654131	0.016070	0.967059	0.253585	0.015246
6647	0.210836	0.379257	-9.808699	-0.067957	0.010856	0.017018	0.215797	0.223626	0.654784	0.017278	0.967110	0.253289	0.015645
6648	0.104595	0.412604	-9.845230	0.000378	0.012718	0.006281	0.216975	0.224154	0.654775	0.017152	0.967084	0.253388	0.015765
6649	0.114412	0.373979	-9.888889	0.037063	0.007303	0.015707	0.216709	0.224703	0.655167	0.016348	0.967164	0.253149	0.015556
6650	0.129037	0.340340	-9.884423	-0.032213	0.025539	0.028251	0.216970	0.223628	0.656332	0.016779	0.967236	0.252814	0.016096
6651	0.201079	0.403289	-9.810854	-0.063553	0.019985	0.011487	0.216194	0.222000	0.655299	0.017858	0.967256	0.252628	0.016639
6652	0.183839	0.482867	-9.747486	-0.041800	0.010894	0.023604	0.216200	0.221450	0.654521	0.018550	0.967300	0.252386	0.016943
6653	0.208156	0.442309	-9.661410	-0.015669	0.007313	0.043124	0.216457	0.220651	0.656205	0.018759	0.967500	0.251599	0.017011
6654	0.244544	0.394229	-9.671347	0.002037	-0.000016	0.026617	0.216860	0.218476	0.655941	0.018658	0.967591	0.251266	0.016883
6655	0.203763	0.350805	-9.681938	-0.022456	-0.000049	0.026494	0.216075	0.219018	0.655040	0.019036	0.967706	0.250796	0.016837
6656	0.215647	0.384300	-9.743771	-0.013601	-0.005551	0.012703	0.216867	0.218192	0.654644	0.019269	0.967720	0.250736	0.016677
6657	0.249387	0.384155	-9.805870	-0.015370	0.001766	0.011762	0.217649	0.217118	0.656583	0.019501	0.967763	0.250554	0.016626
6658	0.203806	0.335876	-9.826177	-0.029327	-0.003746	0.008932	0.216072	0.218216	0.656207	0.020031	0.967748	0.250574	0.016578
6659	0.196460	0.359938	-9.821107	-0.017072	0.007226	0.006207	0.218053	0.216286	0.655152	0.020262	0.967761	0.250501	0.016638
6660	0.191641	0.359978	-9.806748	0.000493	-0.000079	0.001693	0.217785	0.216568	0.655933	0.020200	0.967728	0.250645	0.016509
6661	0.152870	0.398101	-9.892993	0.044324	0.009074	-0.011945	0.217517	0.217658	0.656195	0.019234	0.967674	0.250944	0.016287
6662	0.220384	0.401070	-9.767496	0.066214	0.001802	-0.006285	0.217382	0.219147	0.655937	0.017893	0.967620	0.251277	0.015860
6663	0.181897	0.384265	-9.734484	0.011078	0.009044	-0.006576	0.217128	0.219135	0.654382	0.017567	0.967579	0.251461	0.015808
6664	0.312084	0.389816	-9.593963	-0.006390	0.001732	-0.002959	0.219222	0.219388	0.655014	0.017630	0.967519	0.251691	0.015746
6665	0.271104	0.384577	-9.695239	-0.002880	-0.007412	-0.006619	0.218691	0.220886	0.655149	0.017655	0.967478	0.251866	0.015453
6666	0.201197	0.379311	-9.787184	0.032083	-0.000065	-0.006454	0.218436	0.219799	0.654502	0.016984	0.967413	0.252177	0.015161
6667	0.145673	0.393504	-9.825911	0.011047	-0.007403	-0.005629	0.219210	0.220623	0.656442	0.016739	0.967382	0.252336	0.014797
6668	0.172331	0.359495	-9.936562	0.007572	0.007212	-0.012125	0.218813	0.222384	0.655927	0.016507	0.967273	0.252770	0.014768
6669	0.157885	0.359811	-9.835872	0.033806	0.004506	-0.005530	0.220392	0.223029	0.654488	0.015761	0.967245	0.252938	0.014519
6670	0.162713	0.359952	-9.797417	0.011141	0.007199	-0.013955	0.220129	0.222765	0.654879	0.015461	0.967133	0.253387	0.014470
6671	0.239691	0.398867	-9.719337	0.000649	0.010850	-0.014014	0.217756	0.224561	0.655677	0.015329	0.967050	0.253711	0.014511
6672	0.268614	0.404033	-9.632577	-0.011621	-0.007426	-0.006665	0.220123	0.223987	0.655139	0.015541	0.966967	0.254026	0.014297
6673	0.234855	0.398578	-9.801003	-0.009975	-0.003752	-0.002969	0.220913	0.224241	0.654354	0.015688	0.966940	0.254129	0.014120
6674	0.131324	0.366844	-9.874429	0.005732	-0.011047	0.000811	0.220524	0.222891	0.654357	0.015581	0.966904	0.254292	0.013750
6675	0.104928	0.340267	-9.891850	-0.020526	-0.007423	0.000673	0.219476	0.222630	0.654235	0.015951	0.966893	0.254320	0.013552
6676	0.085453	0.383857	-9.797802	-0.060748	0.008961	-0.005097	0.220787	0.223425	0.653836	0.017029	0.966793	0.254615	0.013906
6677	0.090328	0.374382	-9.757081	-0.050140	-0.000188	-0.012412	0.220012	0.220720	0.653582	0.017941	0.966702	0.254890	0.013990
6678	0.090385	0.359740	-9.817298	0.018128	-0.000111	-0.012988	0.220405	0.220716	0.653578	0.017542	0.966601	0.255312	0.013764
6679	0.153449	0.267502	-10.091660	0.047958	0.003574	-0.024830	0.219871	0.222893	0.653843	0.016536	0.966480	0.255856	0.013411
6680	0.177439	0.296776	-9.987803	0.034009	0.036438	-0.032337	0.219985	0.225750	0.655141	0.015649	0.966261	0.256719	0.013804
6681	0.148434	0.316261	-9.901383	-0.006157	0.030882	-0.039918	0.217494	0.225237	0.655161	0.015548	0.966035	0.257547	0.014252
6682	0.184575	0.326410	-9.768877	-0.020302	0.036392	-0.021541	0.216972	0.225506	0.654387	0.015707	0.965853	0.258183	0.014926
6683	0.201400	0.335970	-9.797392	-0.036052	0.049165	-0.025331	0.215918	0.224990	0.655822	0.016084	0.965686	0.258727	0.015887
6684	0.232451	0.398705	-9.762615	-0.041302	0.040935	-0.026270	0.215004	0.224453	0.655310	0.016626	0.965469	0.259446	0.016756
6685	0.306928	0.456880	-9.679487	-0.037703	0.033612	-0.034548	0.214471	0.223130	0.657909	0.017121	0.965256	0.260161	0.017428
6686	0.268255	0.481125	-9.602693	0.005993	0.024533	-0.025087	0.213948	0.222594	0.657912	0.016835	0.965070	0.260848	0.017735
6687	0.239207	0.502425	-9.689083	0.014642	0.011769	-0.017641	0.213021	0.224504	0.658180	0.016435	0.964969	0.261247	0.017723
6688	0.244307	0.444797	-9.658637	0.000662	0.012670	-0.015865	0.213422	0.223813	0.657269	0.016310	0.964832	0.261755	0.017831
6689	0.176429	0.521439	-9.720609	0.012839	0.001716	-0.013946	0.212495	0.225723	0.657536	0.016004	0.964752	0.262080	0.017636
6690	0.133217	0.480244	-9.781602	0.017975	0.003576	-0.002847	0.213142	0.227347	0.658051	0.015588	0.964690	0.262344	0.017482
6691	0.181319	0.499154	-9.908113	0.021351	0.018233	0.002687	0.212754	0.225997	0.658053	0.015035	0.964694	0.262356	0.017562
6692	0.248961	0.470460	-9.895883	-0.015360	0.014541	0.000665	0.211313	0.226277	0.657416	0.015204	0.964640	0.262530	0.017796
6693	0.229813	0.444217	-9.819613	-0.043349	0.016334	0.002366	0.211839	0.225194	0.658060	0.015916	0.964623	0.262525	0.018180
6694	0.278698	0.299682	-9.900400	-0.057295	0.014501	0.002308	0.211460	0.223017	0.656765	0.016892	0.964561	0.262658	0.018635
6695	0.181881	0.389200	-9.698407	-0.029261	0.019983	0.000585	0.211062	0.222761	0.657806	0.017310	0.964537	0.262693	0.019013
6696	0.244298	0.444624	-9.709050	-0.015273	0.011784	0.000668	0.210801	0.221415	0.658456	0.017491	0.964483	0.262866	0.019193
6697	0.205677	0.442205	-9.699760	0.003657	0.010886	0.015571	0.211359	0.221990	0.657065	0.017317	0.964552	0.262621	0.019228
6698	0.210564	0.427729	-9.714320	-0.031120	-0.000174	-0.006737	0.210962	0.221464	0.658236	0.017869	0.964460	0.262918	0.019258
6699	0.277877	0.466214	-9.756361	0.000243	0.007214	0.004487	0.211482	0.221737	0.659010	0.017787	0.964471	0.262885	0.019235
6700	0.289923	0.471314	-9.679361	0.000243	-0.000092	0.008189	0.211488	0.221186	0.658101	0.017728	0.964473	0.262893	0.019107
6701	0.267924	0.538967	-9.582599	-0.017131	-0.007465	-0.004814	0.211622	0.221987	0.657063	0.018066	0.964434	0.263028	0.018894
6702	0.272918	0.500291	-9.638306	-0.031202	-0.003804	0.001573	0.211756	0.219559	0.658358	0.018637	0.964395	0.263136	0.018857
6703	0.321011	0.519021	-9.817631	0.005338	-0.020149	0.019321	0.213205	0.218590	0.657957	0.018603	0.964495	0.262808	0.018295
6704	0.195630	0.513192	-10.042129	0.033280	-0.020128	0.016692	0.214515	0.220462	0.656909	0.018009	0.964563	0.262649	0.017610
6705	0.167309	0.388332	-9.952926	-0.046390	-0.012888	0.027356	0.213729	0.219796	0.657174	0.018933	0.964683	0.262151	0.017458
6706	0.153217	0.311482	-9.903725	-0.118800	0.016215	0.004797	0.214921	0.217340	0.656904	0.021087	0.964608	0.262209	0.018269
6707	0.177070	0.369621	-9.801866	-0.108143	0.015272	-0.009917	0.214548	0.213670	0.655478	0.023058	0.964493	0.262417	0.018964
6708	0.210629	0.407988	-9.858626	0.007501	0.016285	-0.024099	0.214805	0.212871	0.657163	0.022786	0.964324	0.263049	0.019100
6709	0.248775	0.499594	-9.828179	0.052130	0.018160	-0.026648	0.213488	0.214241	0.657174	0.021650	0.964191	0.263641	0.019000
6710	0.224238	0.591040	-9.807922	0.017832	0.038248	-0.017629	0.214267	0.215593	0.657687	0.021059	0.964045	0.264183	0.019509
6711	0.224313	0.576735	-9.769714	-0.013636	0.021760	-0.017763	0.212433	0.215071	0.657572	0.021176	0.963927	0.264580	0.019831
6712	0.257917	0.608082	-9.768961	-0.001409	0.032746	-0.017718	0.212164	0.215489	0.658483	0.020985	0.963774	0.265116	0.020335
6713	0.262858	0.581527	-9.798093	0.024884	0.023633	-0.019415	0.211501	0.216586	0.659008	0.020357	0.963661	0.265561	0.020490
6714	0.207742	0.514309	-9.722734	0.006315	0.032799	0.004472	0.211241	0.217662	0.657842	0.020007	0.963627	0.265674	0.020963
6715	0.219843	0.504725	-9.717955	-0.036490	0.016288	-0.001255	0.212037	0.215752	0.657446	0.020596	0.963589	0.265741	0.021308
6716	0.239104	0.509527	-9.732111	-0.008489	0.018151	-0.001116	0.210460	0.214562	0.658756	0.020613	0.963534	0.265917	0.021574
6717	0.251138	0.514421	-9.715126	0.031838	0.014526	-0.006443	0.209405	0.215257	0.659283	0.019897	0.963497	0.266112	0.021518
6718	0.296967	0.509710	-9.712364	0.007267	0.007215	0.001752	0.209670	0.216596	0.657854	0.019667	0.963465	0.266245	0.021491
6719	0.243772	0.543336	-9.697987	0.005655	0.003509	-0.013944	0.209271	0.217956	0.657858	0.019520	0.963381	0.266569	0.021359
6720	0.248691	0.518965	-9.791902	0.016046	-0.009239	-0.002794	0.209530	0.216615	0.659672	0.019211	0.963340	0.266771	0.020966
6721	0.224720	0.490069	-9.785329	0.045789	0.009070	-0.001749	0.210706	0.218763	0.658885	0.018259	0.963334	0.266878	0.020730
6722	0.282527	0.502282	-9.765414	0.052847	-0.007373	-0.004455	0.210305	0.220398	0.659279	0.017232	0.963295	0.267131	0.020176
6723	0.325827	0.521560	-9.781543	0.007166	-0.007375	0.011004	0.211485	0.221058	0.658880	0.017110	0.963348	0.266971	0.019837
6724	0.229382	0.523747	-9.789614	-0.015646	0.001732	0.013639	0.210958	0.220530	0.659663	0.017346	0.963378	0.266851	0.019831
6725	0.292058	0.529022	-9.690535	-0.029455	-0.005630	-0.001185	0.212017	0.220500	0.657837	0.017932	0.963352	0.266911	0.019719
6726	0.267949	0.523710	-9.822862	0.021211	-0.007382	0.004613	0.211886	0.219021	0.658876	0.017511	0.963354	0.266961	0.019337
6727	0.248728	0.509185	-9.837647	0.033504	-0.009207	0.000987	0.212541	0.221573	0.657315	0.016906	0.963363	0.267004	0.018822
6728	0.263490	0.446674	-9.833586	-0.013767	-0.003766	0.004434	0.211878	0.221998	0.658358	0.017139	0.963343	0.267071	0.018697
6729	0.246813	0.405836	-9.805508	-0.050543	0.003510	0.007929	0.212139	0.221325	0.659134	0.018081	0.963355	0.266952	0.018879
6730	0.239623	0.398768	-9.757665	-0.022527	-0.000115	0.009922	0.211361	0.219835	0.658361	0.018462	0.963362	0.266902	0.018873
6731	0.225110	0.405694	-9.834518	0.017807	0.003560	-0.000954	0.213203	0.219669	0.657438	0.018086	0.963351	0.266979	0.018687
6732	0.282899	0.422825	-9.783328	0.021455	-0.000119	-0.013850	0.212413	0.220761	0.657315	0.017628	0.963248	0.267399	0.018437
6733	0.307011	0.422948	-9.761497	-0.022504	0.005370	0.006223	0.212013	0.221586	0.657968	0.018013	0.963261	0.267324	0.018508
6734	0.270717	0.446590	-9.862325	-0.022480	-0.000130	-0.001152	0.211757	0.220499	0.657450	0.018396	0.963204	0.267502	0.018497
6735	0.258758	0.427391	-9.841102	-0.007502	0.007171	-0.010317	0.212939	0.219810	0.657700	0.018486	0.963133	0.267752	0.018519
6736	0.289885	0.475846	-9.760915	-0.000579	0.018164	-0.002918	0.210970	0.220372	0.657456	0.018350	0.963068	0.267979	0.018743
6737	0.282547	0.500040	-9.717436	-0.008448	0.012667	-0.002951	0.211229	0.220510	0.657973	0.018427	0.963033	0.268089	0.018882
6738	0.258747	0.437664	-9.651319	-0.024050	0.007134	-0.012249	0.212019	0.219959	0.657967	0.018807	0.962915	0.268474	0.019016
6739	0.287167	0.540804	-9.760030	0.000310	-0.000121	-0.005657	0.212795	0.221856	0.658740	0.018785	0.962874	0.268635	0.018864
6740	0.224907	0.451655	-9.761861	0.033485	-0.006457	0.008366	0.212276	0.222388	0.657187	0.018122	0.962891	0.268650	0.018435
6741	0.239060	0.513937	-9.849673	0.015951	-0.007390	0.004586	0.211620	0.221856	0.657452	0.017836	0.962913	0.268617	0.018063
6742	0.222184	0.513902	-9.849832	-0.017332	-0.005596	0.006260	0.213065	0.221568	0.657440	0.018148	0.962902	0.268642	0.017922
6743	0.181264	0.499301	-9.874423	-0.020986	0.003570	0.020070	0.212405	0.222794	0.657316	0.018514	0.962990	0.268301	0.017964
6744	0.205315	0.513992	-9.813980	-0.017342	0.010849	0.006233	0.212799	0.221713	0.658091	0.018737	0.962969	0.268348	0.018140
6745	0.152379	0.494850	-9.752330	-0.025215	0.014488	0.008032	0.213459	0.220622	0.658085	0.019134	0.962986	0.268241	0.018408
6746	0.205431	0.489981	-9.799913	-0.008416	0.003509	-0.008475	0.212938	0.219005	0.658478	0.019230	0.962900	0.268543	0.018389
6747	0.234182	0.528601	-9.779900	0.017750	0.010871	-0.000972	0.212153	0.220219	0.657058	0.018825	0.962886	0.268625	0.018353
6748	0.340332	0.514470	-9.752701	0.010724	0.010891	0.004534	0.211489	0.219704	0.659009	0.018508	0.962871	0.268700	0.018378
6749	0.287215	0.528602	-9.810611	-0.006840	-0.000090	0.008152	0.212536	0.223063	0.657186	0.018633	0.962900	0.268593	0.018274
6750	0.239419	0.442093	-9.752257	-0.013802	0.004464	0.009957	0.212927	0.221851	0.658480	0.018821	0.962903	0.268565	0.018310
6751	0.232144	0.451751	-9.737787	-0.022478	0.014483	0.000667	0.212283	0.220894	0.656927	0.019169	0.962881	0.268602	0.018567
6752	0.229688	0.461379	-9.735274	-0.002342	0.007193	0.000780	0.211498	0.219821	0.657192	0.019126	0.962844	0.268737	0.018590
6753	0.196001	0.446800	-9.757398	0.002043	-0.009254	0.001750	0.212153	0.220355	0.657058	0.019127	0.962846	0.268753	0.018257
6754	0.260888	0.490249	-9.753782	0.001961	-0.006486	0.008206	0.212943	0.220341	0.656532	0.019072	0.962855	0.268742	0.017996
6755	0.287453	0.480686	-9.751268	0.001921	-0.003729	0.012818	0.212420	0.219536	0.656796	0.019041	0.962914	0.268547	0.017778
6756	0.306597	0.509483	-9.784292	0.021186	-0.009193	0.010155	0.212680	0.220075	0.656794	0.018629	0.962942	0.268505	0.017363
6757	0.273018	0.470729	-9.840361	0.026484	-0.005547	0.004640	0.212155	0.220081	0.656798	0.018138	0.962966	0.268476	0.016980
6758	0.239556	0.413220	-9.752662	0.012500	-0.002823	0.008257	0.213328	0.221833	0.657049	0.017860	0.962974	0.268481	0.016733
6759	0.200881	0.432202	-9.807967	-0.008510	0.007194	0.003519	0.213204	0.220340	0.656790	0.017972	0.962975	0.268466	0.016784
6760	0.210704	0.396287	-9.762770	-0.010132	-0.000143	-0.004783	0.213991	0.221275	0.656265	0.018119	0.962906	0.268709	0.016705
6761	0.239485	0.427607	-9.766863	0.000338	-0.000122	-0.002884	0.212675	0.222103	0.656276	0.018099	0.962879	0.268817	0.016565
6762	0.263426	0.461192	-9.809378	-0.006714	0.007191	-0.002008	0.212677	0.221157	0.656535	0.018141	0.962820	0.269022	0.016611
6763	0.244095	0.470794	-9.804623	-0.001510	0.004464	0.002635	0.213462	0.221961	0.656529	0.018130	0.962820	0.269025	0.016574
6764	0.248888	0.475517	-9.833317	-0.006796	0.007208	0.004450	0.213461	0.221560	0.657048	0.018170	0.962795	0.269107	0.016623
6765	0.232148	0.446594	-9.838680	-0.025932	0.007156	-0.006720	0.212932	0.221977	0.657441	0.018618	0.962735	0.269283	0.016769
6766	0.244277	0.432314	-9.800360	-0.020727	0.005351	0.000693	0.212673	0.221165	0.657313	0.018938	0.962681	0.269447	0.016856
6767	0.210418	0.456413	-9.769131	-0.001456	0.018151	-0.002924	0.212406	0.221851	0.657835	0.018852	0.962647	0.269562	0.017083
6768	0.203000	0.494837	-9.785464	-0.008507	0.019977	-0.001119	0.212538	0.221174	0.658093	0.018859	0.962585	0.269762	0.017385
6769	0.200522	0.509285	-9.780484	-0.004166	-0.000111	0.004471	0.210574	0.220920	0.657590	0.018924	0.962596	0.269727	0.017278
6770	0.289931	0.466222	-9.761050	-0.021605	0.009010	0.000682	0.212674	0.221433	0.657054	0.019241	0.962541	0.269888	0.017440
6771	0.268060	0.502220	-9.775152	-0.017377	0.003563	0.013630	0.211103	0.220367	0.657066	0.019537	0.962595	0.269674	0.017482
6772	0.229848	0.425091	-9.793394	-0.013817	0.018172	0.009014	0.212415	0.220083	0.657315	0.019652	0.962586	0.269676	0.017782
6773	0.210494	0.439497	-9.790972	-0.013773	0.011760	0.004408	0.211628	0.220227	0.657192	0.019833	0.962588	0.269643	0.017958
6774	0.239452	0.432230	-9.822010	0.007125	0.009076	0.015594	0.212150	0.219957	0.657966	0.019591	0.962624	0.269533	0.017973
6775	0.248968	0.461295	-9.771103	0.009035	0.014518	-0.001018	0.211886	0.221308	0.657190	0.019317	0.962605	0.269614	0.018077
6776	0.241953	0.412979	-9.824657	0.017834	0.019087	-0.005592	0.210699	0.223217	0.656941	0.018822	0.962519	0.269948	0.018219
6777	0.278031	0.432415	-9.790441	0.012510	0.016364	0.002691	0.211091	0.222678	0.657716	0.018466	0.962520	0.269959	0.018341
6778	0.238969	0.538424	-9.724505	-0.003284	0.016338	0.002604	0.210831	0.222273	0.657588	0.018390	0.962479	0.270095	0.018546
6779	0.234821	0.393880	-9.776981	0.007409	0.007181	-0.009318	0.209780	0.221211	0.658634	0.018186	0.962417	0.270332	0.018514
6780	0.241991	0.405826	-9.805553	0.030984	0.018184	-0.006447	0.209641	0.223648	0.658247	0.017443	0.962335	0.270672	0.018567
6781	0.316302	0.494935	-9.822814	0.052883	0.018205	-0.012798	0.208589	0.225279	0.657478	0.016306	0.962264	0.270997	0.018501
6782	0.229940	0.403248	-9.848910	0.005512	0.018176	0.000807	0.208713	0.225830	0.658515	0.016050	0.962209	0.271196	0.018694
6783	0.239412	0.444581	-9.728218	-0.034737	0.010818	0.002457	0.208590	0.225278	0.657348	0.016634	0.962195	0.271192	0.018964
6784	0.220046	0.461384	-9.728163	-0.026097	0.005370	0.013583	0.208583	0.224485	0.659424	0.017052	0.962206	0.271118	0.019086
6785	0.203447	0.403671	-9.709924	0.014225	0.016367	0.010080	0.208579	0.226242	0.658906	0.016662	0.962247	0.270988	0.019196
6786	0.258643	0.456683	-9.718266	0.005555	0.001721	0.000830	0.209779	0.223768	0.656819	0.016495	0.962210	0.271137	0.019071
6787	0.251546	0.427771	-9.725940	-0.025029	-0.000151	-0.003013	0.209127	0.222691	0.656823	0.016957	0.962174	0.271239	0.019071
6788	0.251564	0.422869	-9.752414	-0.038084	-0.007494	-0.010450	0.209383	0.224046	0.657082	0.017684	0.962058	0.271607	0.019002
6789	0.263453	0.456471	-9.783038	-0.001242	0.007142	-0.023207	0.208996	0.223501	0.656306	0.017656	0.961917	0.272108	0.019006
6790	0.195923	0.463675	-9.747560	0.024973	-0.000139	-0.017529	0.209249	0.224861	0.657083	0.017133	0.961787	0.272619	0.018733
6791	0.210431	0.451428	-9.819611	0.016202	-0.000142	-0.017572	0.209504	0.225950	0.657860	0.016809	0.961685	0.273016	0.018501
6792	0.258648	0.451526	-9.819160	-0.022540	-0.000116	0.006229	0.209766	0.226350	0.657469	0.017191	0.961665	0.273061	0.018495
6793	0.258545	0.470560	-9.881307	-0.043782	0.001744	0.026422	0.209376	0.225541	0.657472	0.017995	0.961781	0.272590	0.018642
6794	0.234556	0.446550	-9.853062	-0.022707	0.007231	0.020983	0.208852	0.225007	0.657735	0.018335	0.961836	0.272366	0.018785
6795	0.225006	0.432562	-9.716518	-0.026110	0.003551	0.017278	0.209521	0.224436	0.655523	0.018791	0.961907	0.272078	0.018866
6796	0.229889	0.418005	-9.755085	-0.022529	0.007190	0.008063	0.209911	0.223228	0.657207	0.019133	0.961896	0.272083	0.019001
6797	0.239732	0.374625	-9.782007	0.003779	0.001731	0.005439	0.208348	0.221473	0.656180	0.019023	0.961915	0.272033	0.018878
6798	0.249287	0.393942	-9.767243	0.033653	-0.005575	-0.005474	0.209777	0.224310	0.656819	0.018358	0.961852	0.272327	0.018457
6799	0.225151	0.398607	-9.796209	0.005593	-0.000116	-0.002856	0.209251	0.225125	0.656434	0.018222	0.961827	0.272437	0.018283
6800	0.244321	0.422657	-9.810097	-0.010188	0.021800	-0.004816	0.210034	0.224722	0.657596	0.018251	0.961742	0.272714	0.018628
6801	0.258828	0.412996	-9.829300	-0.015521	0.007201	0.005332	0.209774	0.223913	0.657727	0.018474	0.961751	0.272661	0.018713
6802	0.210644	0.403028	-9.901905	0.005660	0.012652	-0.015796	0.210043	0.223764	0.656687	0.018253	0.961613	0.273154	0.018792
6803	0.220054	0.451054	-9.934751	0.009053	0.025469	-0.010263	0.209117	0.224999	0.657214	0.017908	0.961540	0.273417	0.019085
6804	0.239586	0.403317	-9.834416	-0.008463	0.021810	-0.002038	0.208593	0.224734	0.657218	0.017902	0.961459	0.273678	0.019423
6805	0.278094	0.423119	-9.694551	-0.038209	0.018127	0.001508	0.206761	0.224476	0.656454	0.018499	0.961435	0.273693	0.019838
6806	0.311536	0.493348	-9.580431	-0.028554	0.008993	0.000644	0.206760	0.224208	0.656713	0.018948	0.961366	0.273888	0.020040
6807	0.166880	0.490313	-9.680243	-0.008549	0.010848	0.008122	0.206760	0.223671	0.657232	0.019016	0.961392	0.273785	0.020154
6808	0.244185	0.456768	-9.684793	0.007318	0.000804	0.000839	0.206889	0.223941	0.657361	0.018820	0.961353	0.273947	0.020002
6809	0.205440	0.492764	-9.689451	0.000426	-0.007466	-0.012107	0.207943	0.222845	0.657352	0.018825	0.961278	0.274229	0.019704
6810	0.251254	0.490402	-9.703460	0.014306	-0.007410	0.000886	0.207020	0.223403	0.657879	0.018541	0.961250	0.274371	0.019355
6811	0.282892	0.422686	-9.824139	0.045811	-0.005536	0.001049	0.207550	0.224732	0.655799	0.017657	0.961263	0.274419	0.018852
6812	0.251874	0.360567	-9.678869	0.259437	-0.010791	0.005830	0.207792	0.230690	0.655540	0.012677	0.961336	0.274553	0.017093
6813	0.172887	0.245376	-9.546795	0.322610	-0.019893	0.002474	0.208549	0.237872	0.656186	0.006544	0.961406	0.274657	0.014790
6814	0.153571	0.239532	-9.837517	0.088036	-0.021989	-0.009783	0.209055	0.244495	0.654887	0.004926	0.961325	0.275030	0.013753
6815	0.224191	0.087896	-9.896596	-0.141321	-0.034993	0.001084	0.210116	0.242848	0.653970	0.007795	0.961310	0.275019	0.013706
6816	0.269049	0.282401	-10.032678	-0.206348	-0.018573	0.009029	0.209464	0.239616	0.655401	0.011813	0.961271	0.274977	0.014357
6817	0.186949	0.316420	-9.886537	-0.101401	-0.007487	0.019689	0.210927	0.235525	0.654609	0.013760	0.961343	0.274620	0.014626
6818	0.153260	0.301809	-9.918262	-0.076806	-0.003833	0.009656	0.210028	0.230385	0.654614	0.015206	0.961334	0.274563	0.014848
6819	0.162849	0.321767	-9.716252	-0.095869	0.008891	-0.005230	0.210160	0.228901	0.655520	0.016961	0.961260	0.274689	0.015392
6820	0.176830	0.427973	-9.623413	-0.164167	-0.003978	-0.003715	0.210823	0.225652	0.656681	0.020090	0.961132	0.274889	0.016088
6821	0.094363	0.528475	-9.735597	-0.228220	-0.007692	0.001497	0.209797	0.220638	0.655649	0.024483	0.961029	0.274832	0.017041
6822	0.151913	0.596125	-9.686101	-0.290452	-0.020526	0.010428	0.211665	0.213293	0.655112	0.030125	0.960892	0.274682	0.018120
6823	0.151215	0.740199	-9.768104	-0.358915	-0.022400	0.018385	0.211177	0.201654	0.656408	0.037107	0.960750	0.274229	0.019517
6824	0.181431	0.975872	-9.817327	-0.446689	-0.022459	0.028082	0.213325	0.189291	0.655996	0.045752	0.960509	0.273623	0.021428
6825	0.145139	1.010042	-9.653954	-0.530682	-0.035358	0.029518	0.213369	0.176154	0.657157	0.056101	0.960136	0.272832	0.023526
6826	0.070679	1.467542	-9.501801	-0.639450	-0.037314	0.031712	0.212658	0.157982	0.655468	0.068513	0.959498	0.271999	0.026206
6827	0.099044	1.582736	-9.603143	-0.728924	-0.040115	0.041411	0.213529	0.136820	0.654802	0.082684	0.958634	0.270788	0.029304
6828	-0.033307	2.042156	-9.559526	-0.850073	-0.030186	0.049983	0.216497	0.116311	0.653991	0.099053	0.957356	0.269351	0.033279
6829	0.095091	2.420182	-9.548225	-1.063932	0.002518	0.054374	0.214914	0.087296	0.651395	0.119369	0.955313	0.267595	0.039008
6830	-0.037964	3.031411	-9.435273	-1.295424	0.038817	0.058646	0.213501	0.050399	0.646977	0.143770	0.952175	0.265547	0.046677
6831	0.230342	3.382415	-9.667896	-1.332439	-0.001361	0.064054	0.213157	0.008876	0.642030	0.169086	0.948333	0.263031	0.053749
6832	0.367169	4.028441	-9.386303	-1.388808	-0.014175	0.076680	0.213886	-0.030550	0.631106	0.195298	0.943697	0.259976	0.060886
6833	0.165950	4.289916	-8.791592	-1.893079	-0.007449	0.088854	0.213177	-0.072124	0.620581	0.230872	0.936081	0.255819	0.070758
6834	0.237194	5.041864	-8.453914	-2.455493	-0.013502	0.106281	0.213003	-0.135240	0.598234	0.276383	0.924201	0.250045	0.083327
6835	0.079810	5.717014	-7.927407	-2.900796	-0.054124	0.155726	0.211881	-0.209307	0.563951	0.329558	0.907472	0.241653	0.097411
6836	0.017101	6.773283	-7.169025	-3.361704	-0.061938	0.173645	0.206672	-0.292968	0.514643	0.389613	0.884307	0.231022	0.113274
6837	0.148142	7.652684	-6.180869	-3.568378	-0.079564	0.174422	0.204929	-0.371122	0.450517	0.451673	0.855253	0.218688	0.129267
6838	0.246112	8.382383	-5.329547	-3.557962	-0.073192	0.174423	0.205780	-0.438078	0.384169	0.511074	0.822029	0.205313	0.144634
6839	0.191231	8.824476	-4.066000	-3.412300	-0.076818	0.160361	0.202728	-0.494428	0.303193	0.565831	0.786131	0.191570	0.158540
6840	0.471345	9.280911	-3.024772	-3.108986	-0.091208	0.133286	0.200918	-0.535857	0.224810	0.613426	0.750357	0.178209	0.170042
6841	0.578467	9.624881	-1.703478	-2.877508	-0.098362	0.126136	0.194657	-0.568374	0.137902	0.655549	0.714586	0.165020	0.179972
6842	0.424194	9.669496	-0.528050	-2.827020	-0.102121	0.106071	0.191421	-0.584803	0.063694	0.694774	0.677227	0.151707	0.188778
6843	0.497042	9.595638	0.345374	-2.806404	-0.118627	0.096969	0.193108	-0.591345	-0.005618	0.731717	0.637898	0.137884	0.196632
6844	0.435660	9.365807	1.416999	-2.942439	-0.113384	0.096268	0.189551	-0.588957	-0.082540	0.767840	0.594596	0.123174	0.204219
6845	0.379093	9.143728	2.642409	-3.396938	-0.135933	0.088458	0.188360	-0.574762	-0.168819	0.806425	0.541881	0.105857	0.211750
6846	0.348789	8.456547	3.631094	-3.856655	-0.140165	0.092617	0.179966	-0.540064	-0.273327	0.845600	0.479132	0.085951	0.219102
6847	0.474120	7.530298	5.678897	-3.840273	-0.144002	0.071505	0.175402	-0.488516	-0.369164	0.879811	0.413621	0.065738	0.224787
6848	0.506398	6.851865	6.375429	-3.556020	-0.088020	0.063655	0.178344	-0.433216	-0.447412	0.906762	0.350737	0.047491	0.229151
6849	0.934767	6.030494	7.256091	-3.057140	-0.020793	0.056895	0.176181	-0.366187	-0.510690	0.926291	0.294783	0.032552	0.232438
6850	1.050753	4.989312	8.063540	-2.531195	0.061985	0.061322	0.177762	-0.303654	-0.558428	0.939688	0.247426	0.021470	0.235172
6851	1.036026	4.050586	8.655161	-2.271549	0.118902	0.073661	0.173221	-0.233350	-0.595084	0.949591	0.203867	0.012513	0.237820
6852	0.838775	2.954318	9.014823	-2.168044	0.122501	0.035460	0.174858	-0.176457	-0.624009	0.957337	0.162069	0.004301	0.239210
6853	0.958086	2.212510	9.420818	-2.318592	0.127715	0.003347	0.183170	-0.124985	-0.645334	0.963818	0.116763	-0.004516	0.239585
6854	0.731116	1.289984	9.948274	-2.342012	0.122016	-0.037340	0.186959	-0.060157	-0.664410	0.968422	0.071064	-0.013365	0.238599
6855	0.582142	0.678875	10.034332	-1.987816	0.116828	-0.057665	0.189137	0.004760	-0.676467	0.970797	0.031776	-0.020674	0.236889
6856	0.805464	-0.147928	10.149647	-1.398820	0.090008	-0.078588	0.189193	0.063019	-0.679036	0.971728	0.004327	-0.025580	0.234674
6857	0.335544	-0.702581	10.046263	-0.941516	0.057502	-0.090979	0.192742	0.098475	-0.680735	0.972091	-0.014441	-0.029066	0.232350
6858	0.376725	-0.740724	10.125329	-0.805171	0.031222	-0.060712	0.195841	0.117374	-0.685034	0.972046	-0.030095	-0.032303	0.230601
6859	0.375947	-1.092534	9.966756	-0.870182	0.028513	-0.022257	0.196925	0.141770	-0.683993	0.971485	-0.047378	-0.035963	0.229517
6860	0.328714	-1.309955	9.735219	-0.803799	0.019500	-0.003437	0.196824	0.168474	-0.683980	0.970645	-0.062969	-0.039362	0.228768
6861	0.411253	-1.424802	9.873607	-0.455785	0.039193	0.044447	0.196353	0.184643	-0.680595	0.969839	-0.072275	-0.040814	0.229178
6862	0.662250	-1.466339	10.245043	0.089469	0.088286	0.065597	0.196991	0.188438	-0.679950	0.969753	-0.070891	-0.038688	0.230339
6863	0.098757	-1.612678	9.992882	0.515555	0.084147	0.078824	0.200958	0.180530	-0.680115	0.970120	-0.061560	-0.034740	0.232099
6864	0.619721	-1.154887	9.884139	0.785278	0.037844	0.048883	0.201821	0.160191	-0.679871	0.970782	-0.046422	-0.030388	0.233459
6865	0.036402	-0.659795	10.068076	0.613772	-0.006374	0.020347	0.203215	0.138352	-0.679893	0.971178	-0.034669	-0.027783	0.234177
6866	0.307053	-0.289078	9.970180	0.188034	-0.028682	0.034831	0.201716	0.119250	-0.680538	0.971136	-0.030795	-0.027525	0.234921
6867	0.288202	-0.380480	9.987926	-0.098802	-0.047328	0.014953	0.197780	0.118485	-0.680118	0.970978	-0.032637	-0.029040	0.235145
6868	0.358429	-0.450442	9.891581	-0.170614	-0.051032	0.020140	0.198940	0.126317	-0.681810	0.970752	-0.035616	-0.030910	0.235407
6869	0.630153	-0.826419	9.543172	-0.026918	-0.021588	0.013472	0.197365	0.128758	-0.683483	0.970657	-0.036156	-0.031588	0.235625
6870	0.707435	-0.852532	9.601139	0.129237	0.005919	-0.020846	0.196448	0.126343	-0.682050	0.970865	-0.033555	-0.030968	0.235234
6871	0.567194	-0.766264	9.581836	0.131768	0.024183	-0.020871	0.195409	0.122701	-0.681394	0.971066	-0.031194	-0.030047	0.234849
6872	0.581361	-0.708950	9.448344	0.104575	0.029642	-0.023787	0.196864	0.119299	-0.681148	0.971274	-0.029181	-0.029085	0.234369
6873	0.653791	-0.727789	9.525572	0.106243	0.053437	-0.013661	0.197013	0.114823	-0.681281	0.971433	-0.027443	-0.027723	0.234086
6874	0.482146	-0.621818	9.657483	0.011450	0.064323	0.007979	0.200162	0.112500	-0.679620	0.971452	-0.027420	-0.026505	0.234150
6875	0.731417	-0.807697	10.034081	-0.088235	0.073401	0.024086	0.199633	0.114668	-0.680264	0.971332	-0.029565	-0.025658	0.234481
6876	0.665025	-1.033220	10.258345	-0.091393	0.060540	0.011175	0.202241	0.117227	-0.678986	0.971271	-0.031524	-0.024993	0.234552
6877	0.640622	-0.973307	10.203746	-0.061566	0.020342	0.004002	0.201313	0.119408	-0.678718	0.971227	-0.032896	-0.025084	0.234533
6878	0.568174	-0.946954	10.213041	-0.050968	0.002041	-0.005149	0.203018	0.119525	-0.678732	0.971235	-0.033787	-0.025377	0.234345
6879	0.455261	-1.039318	10.004250	-0.048986	-0.025438	-0.029089	0.201956	0.123598	-0.679240	0.971329	-0.034685	-0.026330	0.233718
6880	0.467608	-1.107147	9.861785	-0.006734	-0.038237	-0.052845	0.201298	0.122531	-0.678198	0.971566	-0.034504	-0.027231	0.232653
6881	0.416292	-0.973473	9.582323	0.000146	-0.030008	-0.060211	0.199343	0.122528	-0.680777	0.971832	-0.034417	-0.028070	0.231450
6882	0.432943	-0.930508	9.472658	-0.034801	-0.016364	-0.075176	0.198294	0.122268	-0.680769	0.972161	-0.034870	-0.028691	0.229921
6883	0.457433	-1.001884	9.692731	-0.092483	-0.001813	-0.073643	0.199854	0.126047	-0.680650	0.972434	-0.036708	-0.029421	0.228383
6884	0.559143	-1.097896	9.699535	-0.158603	0.005350	-0.109050	0.198526	0.130937	-0.681156	0.972827	-0.039647	-0.030211	0.226104
6885	0.536462	-1.385526	10.028958	-0.156361	0.009833	-0.131186	0.199948	0.136882	-0.681424	0.973295	-0.042759	-0.031060	0.223393
6886	0.514541	-1.347846	9.803636	-0.066615	-0.000253	-0.187935	0.200316	0.141234	-0.679609	0.974085	-0.043832	-0.031614	0.219632
6887	0.453238	-1.126350	9.882986	0.043736	-0.002013	-0.204000	0.198870	0.142600	-0.680115	0.975009	-0.042953	-0.031873	0.215632
6888	0.399496	-0.982490	9.769278	0.098016	0.001668	-0.218505	0.199005	0.141786	-0.680117	0.976039	-0.040805	-0.031698	0.211371
6889	0.606240	-0.867337	9.551977	0.194353	0.034667	-0.240212	0.199275	0.139076	-0.679731	0.977217	-0.037102	-0.030629	0.206718
6890	0.707756	-0.911993	9.801950	0.231323	0.043819	-0.249265	0.200071	0.136359	-0.679349	0.978436	-0.032506	-0.029093	0.201891
6891	0.711575	-0.702889	9.737704	0.223584	0.038265	-0.276992	0.201792	0.129852	-0.677549	0.979699	-0.028206	-0.027870	0.196514
6892	0.624506	-0.645451	9.699289	0.202528	0.046454	-0.278963	0.202473	0.125221	-0.678984	0.980923	-0.024162	-0.026415	0.191070
6893	0.645564	-0.510695	9.694174	0.198974	0.058327	-0.282696	0.203907	0.124012	-0.676271	0.982110	-0.020399	-0.024905	0.185538
6894	0.483640	-0.424215	9.749087	0.204759	0.076656	-0.255020	0.206283	0.119921	-0.676033	0.983166	-0.016433	-0.022837	0.180533
6895	0.690630	-0.343740	9.944187	0.181770	0.085858	-0.227462	0.208917	0.116375	-0.675277	0.984073	-0.013116	-0.020833	0.176051
6896	0.439422	-0.238037	10.044146	0.016880	0.067435	-0.196906	0.211674	0.114189	-0.673873	0.984801	-0.012839	-0.019593	0.172101
6897	0.313185	-0.047754	10.180064	-0.092149	0.043645	-0.151292	0.212449	0.117971	-0.674396	0.985314	-0.014773	-0.019347	0.169010
6898	0.221306	0.004665	10.083921	-0.113509	0.005316	-0.118122	0.214262	0.121496	-0.672203	0.985687	-0.016883	-0.019756	0.166572
6899	0.122263	0.037394	9.862611	-0.072744	-0.015583	-0.088353	0.213345	0.124598	-0.674790	0.985953	-0.018223	-0.020569	0.164744
6900	0.141854	-0.035438	9.660131	-0.055379	-0.043841	-0.073449	0.212930	0.127740	-0.672838	0.986166	-0.019042	-0.021740	0.163222
6901	0.238336	-0.047421	9.617655	-0.054739	-0.070257	-0.045713	0.210432	0.130736	-0.674244	0.986268	-0.019833	-0.023533	0.162262
6902	0.294014	-0.098032	9.559853	0.018666	-0.080181	-0.030554	0.208998	0.130330	-0.675790	0.986346	-0.019092	-0.025163	0.161631
6903	0.505434	0.066795	9.794584	0.092022	-0.116580	-0.006134	0.206247	0.128738	-0.675509	0.986343	-0.016822	-0.027368	0.161539
6904	0.732670	-0.070449	9.631547	0.084847	-0.103698	0.014131	0.203116	0.125912	-0.676913	0.986276	-0.014722	-0.029231	0.161827
6905	1.055193	0.038212	9.559265	0.098655	-0.101764	0.028972	0.201299	0.121723	-0.677679	0.986153	-0.012354	-0.031130	0.162421
6906	1.328791	0.298487	9.527061	0.105312	-0.070589	0.047414	0.197386	0.116878	-0.678688	0.985987	-0.009978	-0.032265	0.163369
6907	1.401307	0.249839	9.330215	0.146024	-0.033874	0.082641	0.194261	0.110944	-0.679184	0.985723	-0.006877	-0.032705	0.165027
6908	1.390940	0.403887	9.356283	0.127074	0.032012	0.123965	0.195981	0.105515	-0.677903	0.985355	-0.004460	-0.031733	0.167480
6909	1.045442	0.057112	9.463419	0.002750	0.102220	0.137072	0.197692	0.103468	-0.677399	0.984960	-0.004633	-0.029994	0.170096
6910	0.806083	0.211387	9.688995	-0.077981	0.166994	0.145773	0.200835	0.102773	-0.675607	0.984556	-0.006725	-0.027051	0.172836
6911	0.295544	0.108127	10.042857	-0.151812	0.153220	0.191546	0.205813	0.103540	-0.674609	0.983949	-0.010124	-0.024817	0.176426
6912	0.216564	-0.014807	10.021192	-0.134349	0.127670	0.204597	0.208942	0.105831	-0.672427	0.983260	-0.013220	-0.022832	0.180287
6913	0.245035	0.089286	10.190951	-0.073164	0.115877	0.215994	0.211686	0.107169	-0.671021	0.982514	-0.014935	-0.021015	0.184394
6914	0.015500	-0.302461	10.447370	-0.062237	0.022605	0.214355	0.212471	0.107030	-0.670508	0.981719	-0.016231	-0.020830	0.188496
6915	0.233113	-0.461726	10.173634	-0.135592	-0.059776	0.190176	0.210004	0.107091	-0.670092	0.980935	-0.018517	-0.022682	0.192119
6916	0.367580	-0.340593	10.339822	-0.004196	-0.103501	0.187215	0.208057	0.103974	-0.672155	0.980172	-0.018185	-0.024753	0.195755
6917	0.489745	-0.166511	10.518640	0.277608	-0.070287	0.186739	0.204400	0.098598	-0.671609	0.979496	-0.012320	-0.025197	0.199503
6918	0.496415	-0.053930	10.369049	0.445725	-0.039985	0.165390	0.203532	0.085993	-0.672256	0.978895	-0.003410	-0.024252	0.202889
6919	0.671193	-0.334962	9.699401	0.364040	-0.077635	0.102307	0.202271	0.072582	-0.672512	0.978446	0.004222	-0.024510	0.204998
6920	1.147066	-0.539025	9.552149	0.273184	-0.058714	0.004021	0.199547	0.064073	-0.672364	0.978375	0.009909	-0.024630	0.205130
6921	0.810809	-0.296742	9.538006	0.315676	-0.028732	-0.066898	0.198010	0.050289	-0.669632	0.978557	0.016443	-0.024141	0.203896
6922	0.694757	-0.240348	9.211246	0.173035	0.007613	-0.092598	0.197901	0.044594	-0.669894	0.978883	0.019946	-0.023347	0.202101
6923	0.331221	0.160499	9.146260	0.053502	0.054087	-0.078542	0.198038	0.042698	-0.669506	0.979207	0.020991	-0.022294	0.200540
6924	0.282374	0.310996	9.563202	-0.037635	0.053082	-0.061481	0.200123	0.044184	-0.667705	0.979502	0.020170	-0.021470	0.199269
6925	0.443586	-0.126079	9.705007	-0.023248	0.022024	-0.064103	0.201955	0.045386	-0.667460	0.979781	0.019812	-0.021344	0.197944
6926	0.705596	0.558723	9.995514	0.023695	0.027606	-0.056517	0.202482	0.043761	-0.666686	0.980016	0.020293	-0.020779	0.196785
6927	0.678863	0.102175	10.180902	-0.018047	-0.019961	-0.045562	0.203394	0.044572	-0.665914	0.980199	0.020195	-0.021468	0.195809
6928	0.693072	0.144544	9.898370	-0.028342	-0.041963	-0.076956	0.201556	0.046072	-0.667067	0.980502	0.019938	-0.022462	0.194199
6929	0.804187	0.101706	9.970820	-0.124279	-0.064058	-0.103243	0.200224	0.049625	-0.665757	0.980922	0.017942	-0.024417	0.192024
6930	0.707258	0.196980	9.745605	-0.081927	-0.047689	-0.154742	0.199438	0.052591	-0.668345	0.981526	0.016695	-0.025704	0.188859
6931	0.811410	0.616895	10.059731	-0.058284	-0.038557	-0.167577	0.199680	0.056666	-0.667307	0.982155	0.015942	-0.026887	0.185457
6932	0.644485	0.237058	10.244885	0.112862	-0.042120	-0.186999	0.197846	0.057083	-0.668330	0.982789	0.018517	-0.027329	0.181758
6933	0.527466	0.505815	10.105933	0.191752	-0.065876	-0.217034	0.198366	0.056146	-0.666518	0.983455	0.022811	-0.028096	0.177502
6934	0.516759	0.737325	10.269914	0.320564	-0.077677	-0.236680	0.196297	0.049918	-0.668061	0.984080	0.029624	-0.028470	0.172911
6935	0.334568	1.525059	9.962395	0.222579	-0.070402	-0.212312	0.196314	0.044098	-0.667026	0.984621	0.034584	-0.029175	0.168746
6936	0.230532	1.081133	9.662337	0.008540	-0.060434	-0.154325	0.194098	0.041133	-0.667788	0.985101	0.035145	-0.030323	0.165595
6937	0.320739	1.390259	9.950773	0.237195	-0.072816	-0.088560	0.194627	0.039101	-0.667015	0.985165	0.040367	-0.031079	0.163872
6938	0.239132	1.313051	9.934526	0.752372	-0.101395	-0.041607	0.191777	0.026947	-0.665440	0.984525	0.055641	-0.030670	0.163324
6939	0.366017	2.021559	10.200100	1.083260	-0.097220	0.017249	0.189110	-0.001459	-0.661927	0.982955	0.077562	-0.029177	0.164109
6940	0.384979	2.078373	9.917815	1.164311	-0.082432	0.037942	0.186449	-0.036066	-0.654912	0.980711	0.100770	-0.027122	0.165275
6941	1.001521	2.156859	8.589993	0.655376	-0.011559	0.018678	0.184180	-0.067174	-0.650106	0.979210	0.113976	-0.025319	0.165881
6942	1.137261	2.013747	8.874911	0.380728	-0.006381	0.017288	0.184864	-0.079349	-0.646612	0.978251	0.121539	-0.024310	0.166317
6943	0.906637	1.808512	8.092119	0.418113	0.004657	0.021162	0.183561	-0.087159	-0.642712	0.977101	0.130010	-0.022997	0.166861
6944	0.567505	2.128505	7.586936	0.437635	0.094259	0.030329	0.184902	-0.099072	-0.639483	0.975867	0.138326	-0.019864	0.167797
6945	0.447152	2.131810	8.622875	0.271508	0.171691	0.038580	0.187677	-0.110174	-0.634838	0.975001	0.143334	-0.015809	0.169050
6946	0.328708	1.722976	9.446609	0.160431	0.194212	-0.010003	0.193842	-0.113735	-0.631514	0.974625	0.145905	-0.011541	0.169367
6947	0.910325	2.096376	9.248430	0.103505	0.222530	-0.032478	0.197645	-0.117001	-0.628431	0.974450	0.147406	-0.006858	0.169330
6948	0.520457	2.992472	9.792670	0.043366	0.239812	-0.007033	0.204979	-0.119609	-0.623429	0.974369	0.147536	-0.002107	0.169807
6949	0.602602	2.990724	10.640788	-0.032649	0.146537	0.024098	0.209431	-0.119908	-0.621129	0.974365	0.146618	0.000472	0.170632
6950	0.963661	3.080396	9.918065	-0.264195	0.086140	0.050724	0.211776	-0.115595	-0.621016	0.974954	0.141272	0.001009	0.171770
6951	0.517525	3.639506	10.449852	-0.256505	0.071668	0.143947	0.212273	-0.106664	-0.622184	0.975145	0.136268	0.001011	0.174707
6952	0.736579	3.186477	10.114274	-0.202809	0.017147	0.225552	0.212276	-0.105324	-0.623741	0.974897	0.132353	-0.000070	0.179048
6953	0.539838	2.962850	9.561988	-0.425089	0.028063	0.297328	0.211219	-0.099376	-0.626715	0.974885	0.124225	-0.001947	0.184835
6954	0.483828	2.562576	9.335006	-0.392834	0.035477	0.323341	0.208579	-0.091512	-0.629546	0.974623	0.116515	-0.003601	0.191107
6955	0.215880	2.108292	8.915648	-0.461335	0.061044	0.349735	0.208300	-0.084211	-0.631876	0.974284	0.107525	-0.005093	0.197947
6956	0.307352	2.158248	9.399703	-0.408877	0.042866	0.374942	0.206457	-0.075565	-0.637049	0.973633	0.099445	-0.006772	0.205191
6957	0.288634	2.051006	9.710089	-0.183090	0.052278	0.396376	0.207238	-0.072601	-0.638093	0.972329	0.095877	-0.007381	0.212909
6958	0.243136	2.485597	9.478110	-0.232886	0.076110	0.438519	0.205268	-0.072174	-0.638206	0.970882	0.091058	-0.007821	0.221438
6959	0.287543	1.779760	9.893514	-0.349678	0.062256	0.445364	0.204735	-0.067709	-0.639758	0.969485	0.084203	-0.009033	0.230059
6960	0.314443	1.676937	9.359411	-0.416224	0.058541	0.433970	0.203547	-0.061897	-0.642861	0.968144	0.075883	-0.010630	0.238382
6961	0.488630	1.562948	9.695509	-0.260728	0.059531	0.397849	0.199875	-0.058767	-0.645815	0.966607	0.070752	-0.011375	0.246042
6962	0.403078	1.807963	9.630933	-0.095028	0.055027	0.354381	0.199478	-0.058756	-0.645163	0.965000	0.068667	-0.011366	0.252845
6963	0.520737	1.914625	9.796761	-0.073860	0.068724	0.337853	0.198958	-0.058489	-0.646197	0.963380	0.067140	-0.010913	0.259369
6964	0.655032	2.061337	9.704051	-0.043158	0.079706	0.319532	0.198309	-0.060920	-0.645933	0.961793	0.065931	-0.010114	0.265528
6965	0.693053	1.658823	9.470714	-0.026360	0.059635	0.319672	0.197794	-0.065239	-0.644633	0.960115	0.065408	-0.009566	0.271677
6966	0.503773	1.397560	9.165220	-0.010462	0.083363	0.303113	0.198724	-0.069578	-0.643604	0.958494	0.064804	-0.008500	0.277520
6967	0.438307	1.989596	9.254530	0.008083	0.090791	0.343770	0.198081	-0.073096	-0.643601	0.956560	0.064792	-0.007189	0.284155
6968	0.307401	1.638573	9.402017	0.018409	0.101837	0.384423	0.197306	-0.075802	-0.643985	0.954351	0.064618	-0.005715	0.291557
6969	0.189545	2.095970	9.548962	-0.045274	0.098208	0.430222	0.197574	-0.079180	-0.642561	0.951867	0.063563	-0.004663	0.299812
6970	0.428655	2.013005	9.773275	0.054175	0.058262	0.486172	0.196533	-0.084031	-0.640738	0.948858	0.064307	-0.003925	0.309059
6971	0.181368	1.309494	10.334821	-0.101118	0.006856	0.498404	0.191580	-0.092119	-0.641610	0.945852	0.062751	-0.005049	0.318436
6972	0.566457	1.439665	10.184208	-0.295715	-0.049882	0.525203	0.185818	-0.090195	-0.645587	0.942819	0.057530	-0.008610	0.328188
6973	0.434383	0.829049	10.404860	-0.254166	-0.080945	0.529175	0.181354	-0.085969	-0.648274	0.939557	0.053606	-0.012408	0.337942
6974	-0.036194	0.916268	10.152039	-0.201011	-0.106507	0.536848	0.175850	-0.085925	-0.650047	0.936073	0.050527	-0.016416	0.347771
6975	-0.429947	1.070946	9.881678	-0.250464	-0.088271	0.555007	0.168390	-0.086150	-0.653881	0.932370	0.046669	-0.020308	0.357904
6976	-0.089524	1.481041	10.001029	-0.236728	-0.033359	0.560521	0.160128	-0.083647	-0.656929	0.928515	0.042379	-0.023218	0.368138
6977	0.106406	1.326037	9.587797	-0.265140	0.021577	0.589845	0.156202	-0.082549	-0.660012	0.924338	0.037446	-0.025146	0.378900
6978	0.112662	1.522541	9.355363	-0.175843	0.045623	0.654856	0.150820	-0.081007	-0.661006	0.919464	0.033636	-0.026192	0.390856
6979	0.191541	1.141312	8.990678	0.001160	0.009503	0.738894	0.145850	-0.085426	-0.661098	0.913602	0.033659	-0.026335	0.404357
6980	0.490593	1.133508	9.348633	0.114548	-0.002997	0.799484	0.138536	-0.093354	-0.662211	0.906960	0.035471	-0.026064	0.418911
6981	0.760454	1.173125	9.519742	0.177575	0.035489	0.801596	0.130430	-0.104225	-0.660334	0.900023	0.038480	-0.024321	0.433459
6982	1.065252	0.983589	10.201671	0.193682	0.111341	0.796036	0.124550	-0.114303	-0.657955	0.892925	0.040731	-0.021309	0.447852
6983	0.925949	0.883123	10.453414	0.110002	0.133993	0.770655	0.120113	-0.123723	-0.655847	0.885885	0.041693	-0.018402	0.461661
6984	0.709243	0.803885	9.922171	-0.134511	0.120973	0.784205	0.114094	-0.127325	-0.656839	0.878709	0.038024	-0.018210	0.475491
6985	0.428365	0.048309	10.052982	-0.209899	0.077803	0.756228	0.107931	-0.128209	-0.657309	0.871608	0.033820	-0.019273	0.488655
6986	0.272943	0.267808	9.603316	-0.231052	0.051256	0.743230	0.102029	-0.125998	-0.659726	0.864441	0.029128	-0.021191	0.501443
6987	-0.093202	0.220318	10.000116	-0.094457	0.014799	0.756882	0.093910	-0.126480	-0.662906	0.856827	0.027484	-0.022166	0.514394
6988	0.135025	0.893990	9.870066	0.009884	-0.006883	0.790645	0.086818	-0.127738	-0.661033	0.848605	0.027498	-0.022665	0.527826
6989	0.269355	1.043987	10.034256	-0.106273	0.018739	0.849079	0.078697	-0.130369	-0.662137	0.839602	0.025589	-0.023737	0.542079
6990	0.445916	0.413949	10.024667	-0.281133	0.009471	0.866703	0.069774	-0.127312	-0.664789	0.830244	0.020480	-0.027111	0.556364
6991	0.712120	0.192506	9.841608	-0.347588	0.011280	0.868233	0.061771	-0.124267	-0.667579	0.820611	0.014589	-0.030955	0.570462
6992	0.289514	-1.200124	9.503667	-0.446291	0.003679	0.819809	0.052172	-0.113897	-0.671781	0.811278	0.006846	-0.036262	0.583495
6993	0.362335	-1.831767	9.085003	-0.374700	-0.000219	0.681782	0.046109	-0.102474	-0.675101	0.803305	0.000644	-0.040595	0.594182
6994	0.657044	-1.404298	10.089955	0.209880	0.033824	0.530546	0.039561	-0.104582	-0.676348	0.797004	0.003317	-0.037601	0.602794
6995	0.397027	-1.487294	9.891925	0.547044	0.036623	0.418729	0.034481	-0.120212	-0.672420	0.791898	0.011572	-0.030362	0.609788
6996	0.156392	-1.089772	9.487169	0.289962	-0.007682	0.356561	0.033316	-0.132880	-0.666186	0.787476	0.016175	-0.027065	0.615538
6997	0.314751	-1.425125	9.827215	-0.432459	-0.096253	0.340137	0.025834	-0.129294	-0.668461	0.783358	0.010564	-0.033961	0.620552
6998	0.706571	-1.673011	10.281090	-0.175830	-0.014818	0.260118	0.023196	-0.122511	-0.671033	0.780175	0.007950	-0.036464	0.624447
6999	0.765135	-1.338180	9.662203	0.064028	-0.037449	0.219831	0.019403	-0.123302	-0.673079	0.777415	0.009386	-0.036295	0.627870
7000	0.834720	-1.270850	9.610985	0.242777	0.002901	0.191141	0.016914	-0.130011	-0.668909	0.774995	0.013120	-0.033269	0.630955
7001	0.914912	-0.900599	9.487299	0.006933	0.035370	0.111437	0.015472	-0.128248	-0.670454	0.773641	0.012799	-0.032726	0.632649
7002	0.931218	-0.275402	9.376195	-0.145764	0.042534	0.110624	0.014673	-0.124852	-0.670706	0.772342	0.010068	-0.033972	0.634218
7003	1.017477	-0.164697	9.335343	-0.102220	0.035330	0.127467	0.013235	-0.127135	-0.670176	0.770799	0.008068	-0.034830	0.636075
7004	1.009067	-0.419231	9.485327	0.003197	0.003405	0.113294	0.012970	-0.125109	-0.671211	0.769396	0.008130	-0.034787	0.637772
7005	1.069045	0.166712	9.830174	0.101320	-0.004790	0.086087	0.011274	-0.128205	-0.670939	0.768309	0.009838	-0.033677	0.639117
7006	1.059460	0.157314	9.901968	0.075422	-0.008566	0.052736	0.009817	-0.125067	-0.670537	0.767651	0.011206	-0.032886	0.639926
7007	0.697547	0.200918	9.495918	0.035293	0.027821	0.011858	0.008915	-0.129532	-0.670662	0.767542	0.011568	-0.032095	0.640090
7008	0.697715	0.183132	9.922959	0.123505	0.035062	-0.041238	0.011412	-0.136025	-0.666401	0.768097	0.013177	-0.029997	0.639495
7009	0.707627	0.127944	9.960686	0.125787	0.009355	-0.087329	0.010893	-0.138184	-0.666009	0.769214	0.015247	-0.028292	0.638182
7010	0.809867	-0.076035	10.054799	0.186751	0.022112	-0.130403	0.011159	-0.142635	-0.663417	0.770861	0.018046	-0.025560	0.636235
7011	0.698987	-0.070675	10.279487	0.180117	0.020167	-0.160897	0.013000	-0.144815	-0.662394	0.772876	0.020857	-0.022973	0.633798
7012	0.296785	0.336211	9.892558	0.138540	0.058475	-0.163966	0.015110	-0.148627	-0.661634	0.774953	0.022467	-0.020276	0.631294
7013	0.049480	0.613286	9.447643	0.064468	0.129709	-0.153394	0.019313	-0.152853	-0.659204	0.776937	0.022095	-0.017412	0.628950
7014	0.100876	-0.034225	10.029565	-0.015592	0.184424	-0.149243	0.024811	-0.151945	-0.657041	0.778913	0.019719	-0.014709	0.626649
7015	0.088823	-0.512898	10.771694	-0.128545	0.165887	-0.177460	0.031495	-0.148501	-0.657613	0.781258	0.015845	-0.013687	0.623857
7016	0.059154	-0.372282	10.398911	-0.216006	0.067069	-0.194365	0.034764	-0.142863	-0.659583	0.783800	0.011819	-0.015306	0.620712
7017	0.314653	-0.391022	9.695287	-0.246150	-0.002268	-0.168551	0.039212	-0.135887	-0.661952	0.785969	0.008159	-0.018385	0.617938
7018	0.288309	-0.434943	9.531191	-0.379596	-0.002314	-0.132308	0.039323	-0.127369	-0.664155	0.787693	0.002403	-0.023125	0.615629
7019	0.324087	-0.355635	9.484627	-0.399490	0.041679	-0.078950	0.040213	-0.114538	-0.668051	0.788710	-0.004263	-0.027418	0.614138
7020	0.445170	-0.478830	9.270385	-0.336932	0.060173	-0.033427	0.042287	-0.102803	-0.671696	0.789164	-0.010166	-0.030645	0.613334
7021	0.372985	-0.502552	9.411008	-0.225334	0.058575	0.017896	0.043975	-0.094443	-0.674302	0.788958	-0.014345	-0.032522	0.613418
7022	0.315743	-0.624662	9.617605	-0.202713	0.046769	0.047563	0.043829	-0.089030	-0.675466	0.788395	-0.018015	-0.034294	0.613948
7023	0.273577	-0.887229	9.548716	-0.183590	0.029490	0.075385	0.043690	-0.084975	-0.676891	0.787450	-0.021222	-0.036101	0.614954
7024	0.331832	-0.958283	9.843524	-0.216641	0.022116	0.070617	0.044728	-0.080792	-0.677676	0.786556	-0.024824	-0.038422	0.615822
7025	0.365465	-0.929006	9.942669	-0.214597	0.031183	0.042002	0.044841	-0.073896	-0.679361	0.785981	-0.028517	-0.040606	0.616256
7026	0.386515	-0.804883	9.642143	-0.244583	0.040326	0.045526	0.044426	-0.066312	-0.680653	0.785355	-0.032762	-0.042996	0.616681
7027	0.422455	-0.761830	9.547063	-0.205985	0.044000	0.030950	0.045989	-0.060520	-0.682739	0.784903	-0.036449	-0.044877	0.616916
7028	0.248081	-0.583247	9.807194	-0.150286	0.034960	0.062606	0.046368	-0.055516	-0.683519	0.784102	-0.039162	-0.046173	0.617672
7029	0.212577	-1.243498	9.528747	0.053274	0.016855	0.042473	0.045832	-0.053604	-0.682735	0.783667	-0.038444	-0.045261	0.618336
7030	0.484529	-1.646640	9.679262	0.295845	0.024278	-0.026422	0.045448	-0.059002	-0.680658	0.784280	-0.033949	-0.041277	0.618100
7031	0.321833	-0.875898	10.019822	0.238921	0.000348	-0.053485	0.046787	-0.068489	-0.678855	0.785128	-0.030032	-0.038414	0.617411
7032	0.281532	-1.036060	9.642722	0.062898	-0.015349	-0.048804	0.046142	-0.073079	-0.677554	0.785805	-0.028683	-0.037943	0.616643
7033	0.135384	-1.228807	9.648257	-0.041827	-0.001841	-0.073347	0.046272	-0.074020	-0.676647	0.786717	-0.029145	-0.038595	0.615417
7034	-0.010137	-1.035894	9.860848	-0.031485	0.018267	-0.064114	0.047582	-0.072550	-0.677306	0.787558	-0.029683	-0.038769	0.614303
7035	-0.052198	-1.314819	9.933360	0.019291	0.093268	-0.056579	0.049419	-0.072973	-0.676802	0.788367	-0.030390	-0.037153	0.613329
7036	0.079658	-1.155539	9.999237	0.257378	0.091705	-0.060911	0.049944	-0.076479	-0.674342	0.789381	-0.027278	-0.032623	0.612428
7037	0.033369	-1.054668	9.973814	0.190718	0.058755	-0.050130	0.052592	-0.083013	-0.673976	0.790163	-0.024880	-0.029441	0.611683
7038	0.009135	-1.025656	10.029206	0.054015	0.012957	-0.028605	0.054826	-0.088427	-0.670622	0.790633	-0.024036	-0.028626	0.611149
7039	-0.142115	-1.166038	9.872194	-0.140318	-0.027463	-0.022141	0.053519	-0.087076	-0.672558	0.790848	-0.025859	-0.030839	0.610687
7040	-0.283994	-1.240773	9.910630	-0.160324	-0.053114	-0.027742	0.053250	-0.084099	-0.673463	0.791131	-0.027597	-0.033688	0.610095
7041	-0.235894	-1.208806	10.084364	-0.112200	-0.012849	-0.025716	0.051394	-0.076775	-0.675262	0.791400	-0.029190	-0.035314	0.609579
7042	-0.092468	-1.458672	10.103803	0.021268	0.010087	-0.054591	0.050600	-0.076216	-0.674477	0.792130	-0.028804	-0.034965	0.608669
7043	-0.019229	-1.156543	9.763051	0.070464	0.013715	-0.102346	0.053894	-0.079373	-0.674634	0.793451	-0.027804	-0.033988	0.607048
7044	0.101216	-1.150248	9.423393	0.025016	0.005437	-0.120090	0.053905	-0.081548	-0.675155	0.794971	-0.027258	-0.033703	0.605097
7045	0.240395	-1.012822	9.426620	-0.057234	0.016311	-0.130676	0.055215	-0.081289	-0.674905	0.796556	-0.028304	-0.034256	0.602929
7046	0.203577	-0.868024	9.577137	-0.116791	0.036333	-0.132865	0.057571	-0.077804	-0.676221	0.798158	-0.030379	-0.035199	0.600651
7047	0.280785	-0.882435	9.539248	-0.109604	0.021690	-0.149414	0.059659	-0.074574	-0.676236	0.799923	-0.032300	-0.036313	0.598132
7048	0.492608	-0.809596	9.609460	0.014649	0.045620	-0.146972	0.061228	-0.072159	-0.677026	0.801769	-0.032372	-0.035542	0.595697
7049	0.656499	-0.794401	9.736029	0.067070	0.053041	-0.131947	0.063724	-0.073536	-0.676398	0.803447	-0.031817	-0.034052	0.593550
7050	0.750518	-0.796880	9.660055	0.040673	0.064027	-0.121019	0.066098	-0.076143	-0.676808	0.804998	-0.031709	-0.032657	0.591529
7051	0.788028	-0.567900	9.759637	-0.001384	0.058490	-0.124926	0.068463	-0.079404	-0.674881	0.806541	-0.032275	-0.031914	0.589433
7052	0.430713	-0.452508	9.940358	-0.069891	0.012720	-0.099382	0.071741	-0.078223	-0.675037	0.807725	-0.033357	-0.032637	0.587709
7053	0.101029	-0.083758	9.615986	-0.101684	-0.009282	-0.105074	0.071732	-0.076186	-0.674776	0.808916	-0.034712	-0.034141	0.585905
7054	0.166885	0.252204	9.323650	-0.100730	-0.007286	-0.053400	0.072255	-0.073498	-0.676466	0.809525	-0.036089	-0.035517	0.584898
7055	0.043355	-0.117067	9.759010	-0.006208	-0.007144	-0.015998	0.073046	-0.073917	-0.676862	0.809737	-0.035933	-0.035771	0.584599
7056	-0.154893	0.018717	10.181552	0.147704	-0.008808	0.005069	0.070951	-0.075115	-0.676976	0.809831	-0.033310	-0.034225	0.584716
7057	0.024441	-0.167722	10.435063	0.240501	0.029723	0.021181	0.072021	-0.082164	-0.675690	0.809788	-0.029579	-0.030929	0.585160
7058	0.083528	-0.422251	10.547270	0.184765	0.049734	0.008884	0.073478	-0.088396	-0.673628	0.809863	-0.027042	-0.027997	0.585326
7059	0.054707	-0.467425	10.018257	0.109252	0.064320	0.013100	0.075314	-0.091375	-0.671178	0.809837	-0.025824	-0.025667	0.585524
7060	-0.371590	-0.060341	9.703122	0.121005	0.035091	0.027939	0.075854	-0.096254	-0.670405	0.809628	-0.024158	-0.023709	0.585967
7061	-0.323308	-0.079968	9.564068	0.171302	0.042585	0.071562	0.077187	-0.104115	-0.668603	0.808920	-0.021704	-0.020933	0.587145
7062	-0.264095	-0.353087	9.868054	0.191579	0.057241	0.082729	0.076153	-0.110595	-0.667040	0.808084	-0.019179	-0.017763	0.588487
7063	-0.332131	-0.240107	9.878606	0.123877	0.072751	0.104504	0.078117	-0.112625	-0.664460	0.806954	-0.017869	-0.015020	0.590152
7064	-0.302232	-0.444529	9.885620	0.054033	0.069005	0.098629	0.080363	-0.117659	-0.663702	0.805867	-0.017709	-0.013274	0.591682
7065	-0.302513	-0.392171	9.718317	0.065427	0.027889	0.093213	0.080232	-0.119543	-0.662404	0.804824	-0.016825	-0.011935	0.593155
7066	-0.504854	-0.431340	9.639063	0.047082	0.003159	0.089461	0.079851	-0.122523	-0.662662	0.803817	-0.015994	-0.011336	0.594554
7067	-0.369451	-0.510072	9.754446	-0.059349	0.003901	0.063088	0.077621	-0.122501	-0.662903	0.803078	-0.016855	-0.011859	0.595517
7068	-0.326196	-0.478541	9.803303	-0.104744	-0.029066	0.055525	0.076293	-0.119898	-0.661723	0.802409	-0.018072	-0.013594	0.596346
7069	-0.273813	-0.349280	9.579957	-0.119686	-0.025424	0.046214	0.075775	-0.118023	-0.664574	0.801836	-0.019563	-0.015304	0.597028
7070	-0.683894	-0.302234	9.504775	-0.157641	-0.041910	0.070025	0.073929	-0.113679	-0.666115	0.800959	-0.021480	-0.017870	0.598067
7071	-1.272171	-0.288379	9.677115	-0.232078	-0.058529	0.074262	0.070506	-0.110390	-0.666475	0.799968	-0.024426	-0.021385	0.599163
7072	-1.329671	-0.360332	9.776391	-0.202802	-0.104278	0.047718	0.069179	-0.103618	-0.668668	0.799281	-0.026308	-0.025500	0.599840
7073	-0.951379	-0.821185	9.874279	-0.057179	-0.165287	0.057814	0.064840	-0.100054	-0.669670	0.798493	-0.025227	-0.028569	0.600796
7074	-0.448238	-1.165688	10.152601	-0.233433	-0.173707	0.037587	0.059470	-0.098670	-0.672871	0.797845	-0.026756	-0.034168	0.601298
7075	0.058800	-1.317961	10.356839	-0.408065	-0.130042	0.009896	0.055507	-0.087002	-0.676468	0.797414	-0.031702	-0.040919	0.601208
7076	0.469273	-1.457175	10.214688	-0.239931	-0.048477	-0.000429	0.052591	-0.076955	-0.678257	0.797252	-0.034811	-0.044617	0.600988
7077	0.714129	-1.251082	9.833384	-0.037175	-0.010707	0.004235	0.050619	-0.074773	-0.679278	0.797189	-0.035263	-0.045048	0.601013
7078	0.563211	-0.948462	9.766604	-0.048190	-0.016135	0.035546	0.051412	-0.074389	-0.680583	0.796747	-0.035736	-0.045899	0.601506
7079	0.346377	-0.982938	9.660876	-0.144768	-0.004324	0.059028	0.051797	-0.070743	-0.681622	0.795951	-0.038007	-0.047502	0.602296
7080	0.139373	-1.050586	9.698804	-0.034321	0.005779	0.044801	0.049684	-0.067329	-0.681604	0.795425	-0.038532	-0.047829	0.602932
7081	0.057616	-1.078212	10.110539	0.041460	0.016693	0.008245	0.051010	-0.069793	-0.682394	0.795398	-0.038042	-0.046889	0.603073
7082	0.135672	-1.260069	10.355968	0.131405	-0.007092	-0.035553	0.050620	-0.072487	-0.681095	0.795952	-0.035699	-0.045483	0.602593
7083	0.164102	-1.159376	10.235221	0.126645	-0.021853	-0.093699	0.051015	-0.075052	-0.679541	0.797173	-0.033300	-0.044205	0.601210
7084	0.313527	-1.157324	10.044604	0.086855	-0.038443	-0.145548	0.052080	-0.078054	-0.680330	0.798976	-0.031190	-0.043910	0.598945
7085	0.332129	-1.028674	9.662502	0.152941	-0.058606	-0.208863	0.051297	-0.080745	-0.679157	0.801537	-0.027824	-0.042993	0.595748
7086	0.513711	-0.689726	9.472110	0.171146	-0.036630	-0.218041	0.051832	-0.086423	-0.676957	0.804220	-0.024323	-0.041701	0.592368
7087	0.549418	-0.593428	9.468992	0.104481	0.014491	-0.215693	0.053684	-0.090509	-0.676714	0.806857	-0.022573	-0.040199	0.588946
7088	0.549804	-0.675250	9.463047	0.017264	0.038079	-0.246622	0.056566	-0.089992	-0.675959	0.809824	-0.022411	-0.039533	0.584911
7089	0.289041	-0.588863	9.548244	0.017215	0.032555	-0.245706	0.059706	-0.088662	-0.675075	0.812750	-0.022244	-0.038789	0.580895
7090	0.059918	-0.567524	9.589613	-0.003941	0.038010	-0.233835	0.061543	-0.088145	-0.675479	0.815519	-0.022436	-0.038362	0.577022
7091	0.036188	-0.641675	9.729981	0.001135	0.034415	-0.206115	0.065215	-0.087373	-0.675508	0.817945	-0.022588	-0.037743	0.573613
7092	-0.006083	-0.877390	9.774291	0.012580	0.023471	-0.196802	0.067317	-0.088208	-0.675265	0.820253	-0.022370	-0.037346	0.570342
7093	0.307509	-0.912592	9.851139	-0.019933	0.005257	-0.172931	0.068361	-0.086189	-0.675532	0.822242	-0.022573	-0.037430	0.567456
7094	0.476453	-0.937551	10.193236	0.005374	-0.022063	-0.145070	0.071375	-0.085001	-0.675426	0.823905	-0.021994	-0.037841	0.565035
7095	0.071305	-0.935570	9.601361	-0.017010	-0.036661	-0.119328	0.069532	-0.083220	-0.675670	0.825242	-0.021724	-0.038564	0.563042
7096	0.282644	-0.780154	9.195027	0.005280	0.000037	-0.098040	0.070982	-0.083518	-0.676720	0.826380	-0.021430	-0.038591	0.561381
7097	0.432167	-0.781485	9.422051	0.026137	0.034849	-0.076759	0.071898	-0.084196	-0.675690	0.827305	-0.021282	-0.037639	0.560087
7098	0.388969	-0.809312	9.752527	-0.005406	0.051272	-0.062182	0.073998	-0.083817	-0.676096	0.828069	-0.021768	-0.036923	0.558985
7099	0.153445	-0.971487	9.604025	-0.005415	0.064040	-0.062201	0.075050	-0.083833	-0.676494	0.828834	-0.022488	-0.035841	0.557893
7100	0.172564	-0.919574	9.998612	-0.005308	0.066760	-0.061288	0.077405	-0.082229	-0.676122	0.829595	-0.023146	-0.034866	0.556796
7101	0.225216	-0.827167	10.254853	-0.019279	0.029280	-0.054846	0.079634	-0.082520	-0.675621	0.830242	-0.023720	-0.034515	0.555828
7102	0.186058	-0.712470	10.047253	-0.021090	0.005513	-0.060361	0.079770	-0.083472	-0.675753	0.830938	-0.023959	-0.034732	0.554762
7103	0.205075	-0.665099	9.817647	0.013829	-0.021842	-0.058295	0.081074	-0.081184	-0.675892	0.831602	-0.023409	-0.034864	0.553783
7104	0.248297	-0.631581	9.744104	0.020893	-0.016366	-0.069341	0.080810	-0.080907	-0.675630	0.832401	-0.022702	-0.034983	0.552603
7105	0.382732	-0.508437	9.795096	0.001412	-0.009011	-0.050995	0.081598	-0.082264	-0.674858	0.832984	-0.022491	-0.035039	0.551728
7106	0.450484	-0.558638	9.850236	-0.026425	-0.014549	-0.062197	0.079490	-0.080071	-0.674840	0.833680	-0.022597	-0.035648	0.550633
7107	0.517782	-0.520440	9.724174	-0.005487	-0.008108	-0.062099	0.079499	-0.079549	-0.676917	0.834382	-0.022480	-0.035782	0.549564
7108	0.609513	-0.546828	9.693453	0.039767	0.009387	-0.036051	0.080409	-0.080217	-0.674848	0.834835	-0.021763	-0.035251	0.548939
7109	0.498854	-0.594951	9.756558	0.050203	0.020367	-0.026789	0.080410	-0.080486	-0.674718	0.835193	-0.021032	-0.034297	0.548483
7110	0.488951	-0.539599	9.766845	0.029154	0.031310	-0.026915	0.081992	-0.081596	-0.675380	0.835554	-0.020740	-0.033513	0.547993
7111	0.455746	-0.655140	9.769715	0.009770	0.024022	-0.006694	0.080943	-0.083469	-0.674075	0.835677	-0.020723	-0.032945	0.547841
7112	0.347584	-0.717375	9.926266	-0.042912	0.016690	0.018888	0.083045	-0.082959	-0.675000	0.835495	-0.021505	-0.033176	0.548074
7113	0.360317	-0.861794	9.900354	-0.053602	0.006697	0.046544	0.082382	-0.082400	-0.674086	0.834995	-0.022393	-0.033579	0.548776
7114	0.232900	-0.939177	9.859672	-0.044839	-0.005187	0.048452	0.083304	-0.080802	-0.675910	0.834472	-0.022988	-0.034183	0.549508
7115	0.302222	-0.816550	9.797225	-0.009992	-0.012420	0.057866	0.081998	-0.082144	-0.676029	0.833851	-0.022954	-0.034426	0.550436
7116	0.321114	-0.737473	9.692888	0.028472	-0.008720	0.054362	0.080154	-0.081305	-0.675495	0.833292	-0.022290	-0.034280	0.551319
7117	0.316242	-0.727949	9.666572	0.044063	-0.019626	0.071069	0.077541	-0.083989	-0.675735	0.832542	-0.021281	-0.034047	0.552505
7118	0.330906	-0.766096	9.759792	0.038882	-0.015986	0.069193	0.078455	-0.084799	-0.674315	0.831815	-0.020374	-0.033900	0.553642
7119	0.292104	-0.720697	9.690453	-0.001358	0.007704	0.057875	0.076100	-0.086940	-0.674167	0.831207	-0.020415	-0.033725	0.554563
7120	0.222132	-0.703586	9.810064	-0.025714	0.022244	0.042958	0.075318	-0.086135	-0.675848	0.830766	-0.020988	-0.033669	0.555205
7121	0.180955	-0.660130	9.877503	0.079507	0.014991	0.025040	0.077684	-0.088052	-0.675089	0.830560	-0.019748	-0.032484	0.555631
7122	0.146764	-0.574156	9.710356	0.163566	0.015054	0.010695	0.076914	-0.093595	-0.674436	0.830544	-0.017074	-0.030457	0.555857
7123	0.131246	-0.345070	9.871857	0.035695	0.022215	0.010023	0.077959	-0.095750	-0.671850	0.830487	-0.016629	-0.029636	0.556000
7124	0.232673	-0.380931	9.879501	-0.055375	0.002048	0.019751	0.077698	-0.094135	-0.673275	0.830283	-0.017453	-0.030256	0.556246
7125	0.336988	-0.520461	9.823307	-0.013182	-0.027153	0.012638	0.077958	-0.093057	-0.673666	0.830151	-0.017264	-0.030797	0.556420
7126	0.442943	-0.496334	9.781425	-0.009745	-0.010673	0.015402	0.076777	-0.093716	-0.673137	0.830003	-0.017186	-0.031123	0.556625
7127	0.561388	-0.563546	9.757583	-0.042939	-0.001561	0.011536	0.075868	-0.094668	-0.674428	0.829889	-0.017759	-0.031585	0.556751
7128	0.527510	-0.537164	9.752835	-0.006110	0.014898	0.000620	0.076521	-0.093323	-0.674822	0.829922	-0.017896	-0.031451	0.556705
7129	0.474247	-0.489102	9.767416	0.023510	0.017692	0.011836	0.076391	-0.094938	-0.673784	0.829840	-0.017565	-0.030865	0.556870
7130	0.413899	-0.472332	9.781490	-0.027389	0.020399	0.023568	0.075996	-0.094394	-0.674040	0.829613	-0.018130	-0.030868	0.557189
