# Supplementary material for: Identification of Haptic Based Guiding Using Hard Reins
Source: PLoS One. 2015 Jul 22;10(7):e0132020. doi: 10.1371/journal.pone.0132020 (PMC4511788; doi:10.1371/journal.pone.0132020)
Supplement: S8 File — (ZIP) [file pone.0132020.s008.zip › Exp2_MotionData1/Subject1/path2/T2/sync2.txt]

// Start Time: 0
// Sample rate: 25.0Hz
// Scenario: 4.9
// Firmware Version: 2.6.1
Counter	Acc_X	Acc_Y	Acc_Z	Gyr_X	Gyr_Y	Gyr_Z	Mag_X	Mag_Y	Mag_Z	Quat_w	Quat_x	Quat_y	Quat_z
6615	1.466778	-3.959012	8.813038	-0.010773	-0.005159	-0.001845	-0.448199	0.434685	-1.181754	0.522880	-0.040739	-0.215694	0.823658
6616	1.504964	-3.921903	8.862068	-0.025354	0.007839	0.007022	-0.447934	0.434515	-1.180688	0.522548	-0.041075	-0.216058	0.823757
6617	1.524905	-3.945812	8.886930	-0.007941	-0.006718	0.026429	-0.447532	0.432808	-1.179674	0.522067	-0.041172	-0.216256	0.824005
6618	1.517476	-3.950811	8.804904	0.006764	-0.002779	0.015896	-0.446873	0.433872	-1.178037	0.521582	-0.041038	-0.216193	0.824336
6619	1.555568	-3.911278	8.839472	-0.002486	-0.010162	0.023765	-0.447146	0.436375	-1.177283	0.521133	-0.041008	-0.216341	0.824582
6620	1.548883	-3.928383	8.916418	0.017995	0.001270	0.000033	-0.447803	0.434700	-1.176658	0.520914	-0.040750	-0.216065	0.824805
6621	1.504945	-3.931620	8.794746	0.023853	-0.008896	-0.018567	-0.446610	0.434728	-1.179086	0.521191	-0.040284	-0.215800	0.824723
6622	1.509457	-3.907260	8.842840	-0.008745	0.004816	-0.008860	-0.445290	0.435699	-1.173971	0.521138	-0.040331	-0.215933	0.824719
6623	1.526965	-3.921497	8.925322	0.023860	0.015913	-0.014880	-0.445294	0.436788	-1.172728	0.521461	-0.040290	-0.215405	0.824655
6624	1.524014	-3.911853	8.819252	0.041873	0.001903	-0.017563	-0.445285	0.433851	-1.172554	0.521556	-0.039718	-0.214742	0.824796
6625	1.542976	-3.892091	8.810057	0.020116	-0.001965	-0.012356	-0.443960	0.433700	-1.173379	0.521757	-0.039432	-0.214461	0.824755
6626	1.563115	-3.915990	8.897506	0.009431	0.013994	-0.014061	-0.445022	0.434446	-1.174417	0.521830	-0.039416	-0.214203	0.824777
6627	1.558097	-3.911229	8.873246	0.029017	-0.001975	-0.008796	-0.444219	0.431910	-1.174238	0.521979	-0.039051	-0.213775	0.824811
6628	1.572264	-3.901268	8.818246	0.016989	0.009072	-0.028215	-0.444352	0.431570	-1.171429	0.522267	-0.038814	-0.213455	0.824723
6629	1.639026	-3.836939	8.879983	0.017281	0.023525	-0.036981	-0.444880	0.431030	-1.171709	0.522980	-0.038867	-0.212979	0.824391
6630	1.453962	-3.917975	8.850846	0.035715	0.013434	-0.054625	-0.444874	0.429086	-1.172174	0.523721	-0.038390	-0.212326	0.824112
6631	1.397646	-3.889870	8.844092	-0.007055	0.001179	-0.005317	-0.444607	0.428534	-1.172731	0.523796	-0.038472	-0.212459	0.824026
6632	1.469903	-3.854567	8.927879	0.003057	-0.014352	0.051177	-0.445665	0.428030	-1.174077	0.522690	-0.038339	-0.212551	0.824710
6633	1.466386	-3.815804	8.826387	0.021140	-0.023814	0.080349	-0.445140	0.429355	-1.171491	0.521267	-0.038081	-0.212411	0.825658
6634	1.603931	-3.779320	8.873657	-0.012922	-0.008021	0.077658	-0.445408	0.430626	-1.171850	0.519728	-0.038329	-0.212681	0.826548
6635	1.581200	-3.847694	8.916800	0.004610	-0.004873	0.028232	-0.444878	0.430633	-1.172661	0.519233	-0.038330	-0.212656	0.826865
6636	1.513111	-3.844080	8.864139	0.012091	0.004292	0.019489	-0.446471	0.431794	-1.173008	0.518711	-0.038271	-0.212429	0.827253
6637	1.498393	-3.824922	8.928530	0.015859	0.000944	0.012408	-0.445145	0.431194	-1.172506	0.518511	-0.038184	-0.212168	0.827450
6638	1.445132	-3.830745	8.907684	0.011947	0.004157	0.024806	-0.444880	0.431227	-1.174253	0.517920	-0.038152	-0.211940	0.827879
6639	1.503063	-3.824843	8.873313	0.017686	-0.004332	0.010612	-0.445539	0.430426	-1.175210	0.517729	-0.037953	-0.211702	0.828069
6640	1.532884	-3.860711	8.881719	0.004923	0.011346	0.019508	-0.446203	0.430984	-1.174513	0.517232	-0.038086	-0.211521	0.828420
6641	1.564429	-3.864995	8.868278	-0.008956	0.001088	-0.001826	-0.446732	0.430247	-1.172249	0.517250	-0.038197	-0.211681	0.828363
6642	1.586187	-3.852457	8.931432	-0.005322	0.010012	-0.001764	-0.445408	0.430645	-1.172655	0.517096	-0.038325	-0.211699	0.828448
6643	1.528097	-3.858367	8.915252	0.020301	0.009727	-0.017586	-0.445667	0.428391	-1.171516	0.517434	-0.038207	-0.211300	0.828344
6644	1.464070	-3.815842	8.860014	0.014955	-0.000015	-0.021187	-0.446195	0.427881	-1.173136	0.517566	-0.037875	-0.211101	0.828328
6645	1.464351	-3.835260	8.826471	-0.010326	0.001463	-0.017719	-0.446198	0.428682	-1.171500	0.517847	-0.037939	-0.211294	0.828100
6646	1.454588	-3.825723	8.864611	-0.014000	0.006679	-0.014160	-0.445668	0.428973	-1.172571	0.517889	-0.038052	-0.211499	0.828017
6647	1.488341	-3.815400	8.875196	-0.041457	-0.001054	0.001609	-0.445935	0.429556	-1.173354	0.517815	-0.038479	-0.212217	0.827859
6648	1.489599	-3.863914	8.967066	-0.002141	-0.009831	0.010517	-0.445411	0.431810	-1.174765	0.517398	-0.038303	-0.212378	0.828087
6649	1.561330	-3.833497	8.853503	-0.002199	-0.002805	0.014084	-0.445675	0.431534	-1.174636	0.517140	-0.038347	-0.212454	0.828226
6650	1.698621	-3.787311	8.881437	-0.011904	0.006110	-0.025706	-0.445146	0.431804	-1.174768	0.517365	-0.038377	-0.212640	0.828037
6651	1.598711	-3.765260	8.839863	-0.028798	0.020300	-0.063581	-0.444191	0.431462	-1.175277	0.518472	-0.038738	-0.212981	0.827240
6652	1.528524	-3.873324	8.951652	-0.014226	0.017038	-0.070611	-0.444322	0.431052	-1.175557	0.519473	-0.038779	-0.213126	0.826572
6653	1.470034	-3.869540	8.870399	0.002326	0.021032	-0.082896	-0.444192	0.431756	-1.175939	0.520925	-0.038748	-0.212957	0.825703
6654	1.506342	-3.868882	8.861880	-0.005188	0.034846	-0.068694	-0.444452	0.430094	-1.176257	0.521961	-0.038994	-0.212766	0.825086
6655	1.542757	-3.868218	8.887062	-0.005869	0.020051	-0.045813	-0.443128	0.430343	-1.176264	0.522788	-0.039191	-0.212714	0.824566
6656	1.478415	-3.929669	8.846870	-0.011176	0.012955	-0.051243	-0.442224	0.429378	-1.175416	0.523462	-0.039218	-0.212835	0.824106
6657	1.477013	-3.849585	8.908804	0.008030	0.009038	-0.029995	-0.442221	0.428605	-1.178259	0.523991	-0.039159	-0.212656	0.823819
6658	1.518494	-3.868254	8.881334	0.013139	-0.003582	-0.021226	-0.442088	0.427986	-1.175730	0.524120	-0.038787	-0.212525	0.823788
6659	1.484089	-3.854321	8.817593	0.013341	-0.001631	-0.028277	-0.442215	0.426181	-1.176055	0.524578	-0.038506	-0.212369	0.823550
6660	1.494124	-3.868701	8.834858	-0.002321	0.001444	-0.014164	-0.441554	0.426572	-1.175513	0.524619	-0.038414	-0.212434	0.823512
6661	1.543599	-3.911896	8.877789	-0.026927	0.011624	0.000041	-0.443511	0.425615	-1.176813	0.524635	-0.038896	-0.212782	0.823389
6662	1.513849	-3.878453	8.876624	-0.012132	-0.004707	-0.017694	-0.442987	0.427551	-1.176489	0.524696	-0.038790	-0.213076	0.823279
6663	1.543890	-3.926455	8.877908	0.005108	0.004474	0.012473	-0.442191	0.427452	-1.179052	0.524501	-0.038873	-0.212964	0.823428
6664	1.546717	-3.839029	8.790685	0.001573	0.008043	0.010714	-0.442987	0.428031	-1.179159	0.524166	-0.038955	-0.212876	0.823660
6665	1.510734	-3.965895	8.872375	-0.022100	-0.001265	0.019433	-0.442991	0.429436	-1.179517	0.523810	-0.039260	-0.213269	0.823771
6666	1.529406	-3.931575	8.863061	-0.019766	-0.007831	-0.001825	-0.443786	0.429153	-1.178577	0.523607	-0.039253	-0.213709	0.823786
6667	1.558196	-3.911630	8.897491	-0.000121	0.001051	0.005358	-0.443785	0.428710	-1.177517	0.523509	-0.039306	-0.213730	0.823840
6668	1.553143	-3.916586	8.801095	0.003621	0.010057	0.001894	-0.442197	0.429169	-1.174702	0.523338	-0.039365	-0.213594	0.823981
6669	1.527866	-3.863643	8.804734	-0.005855	0.010370	-0.014043	-0.442461	0.428905	-1.175110	0.523595	-0.039548	-0.213629	0.823800
6670	1.583704	-3.872341	8.782443	-0.048284	0.022289	-0.007039	-0.442197	0.429327	-1.175502	0.523591	-0.040316	-0.214227	0.823610
6671	1.594134	-4.008069	8.925797	-0.026880	0.012503	-0.035325	-0.441939	0.431560	-1.175702	0.524190	-0.040661	-0.214609	0.823113
6672	1.487757	-3.917366	8.813367	-0.011994	0.019273	-0.019380	-0.441833	0.431465	-1.175488	0.524400	-0.040945	-0.214651	0.822954
6673	1.498779	-3.951127	9.020958	-0.014214	0.012687	-0.005290	-0.440642	0.432027	-1.176826	0.524515	-0.041291	-0.214795	0.822825
6674	1.466731	-3.951727	8.844272	0.055516	-0.009310	0.008944	-0.442494	0.431219	-1.176293	0.524188	-0.040517	-0.214003	0.823279
6675	1.490362	-3.936745	8.748606	0.017047	0.007446	0.037218	-0.440771	0.430895	-1.176055	0.523605	-0.040634	-0.213655	0.823735
6676	1.486659	-3.970779	8.895573	0.011819	-0.004821	0.028281	-0.441695	0.429830	-1.177420	0.522963	-0.040481	-0.213518	0.824185
6677	1.426016	-3.863066	8.784756	0.011579	-0.012095	0.037167	-0.441276	0.431375	-1.174374	0.522292	-0.040337	-0.213463	0.824632
6678	1.484086	-3.852298	8.824967	-0.039925	-0.006460	0.079463	-0.441545	0.432167	-1.172063	0.520754	-0.040914	-0.214154	0.825396
6679	1.644901	-3.866351	9.015344	-0.008342	-0.003482	0.042411	-0.441544	0.432042	-1.172738	0.520017	-0.041139	-0.214332	0.825804
6680	1.607117	-3.935016	8.894355	0.046661	0.008514	0.007311	-0.442342	0.433350	-1.174164	0.519782	-0.040748	-0.213498	0.826187
6681	1.527699	-3.863652	8.751776	0.027493	0.010692	-0.015704	-0.442601	0.431602	-1.176901	0.520095	-0.040580	-0.212987	0.826130
6682	1.572001	-3.872540	8.912062	0.015641	0.021093	-0.008615	-0.442069	0.430892	-1.176930	0.520155	-0.040653	-0.212547	0.826202
6683	1.504250	-3.890770	8.828283	0.024142	0.009127	-0.025445	-0.440875	0.430125	-1.175089	0.520620	-0.040451	-0.212118	0.826030
6684	1.504807	-3.912601	8.866977	0.016460	0.012160	-0.006884	-0.440348	0.431239	-1.175462	0.520610	-0.040374	-0.211756	0.826132
6685	1.480739	-3.917891	8.885533	0.018922	0.001336	0.000132	-0.440345	0.430092	-1.174157	0.520614	-0.040206	-0.211475	0.826210
6686	1.486109	-3.956640	8.806561	0.015836	-0.002598	0.014245	-0.440343	0.429585	-1.176455	0.520204	-0.039985	-0.211259	0.826534
6687	1.465058	-3.874493	8.798075	-0.009002	0.004612	0.001838	-0.440076	0.428720	-1.175546	0.520170	-0.040171	-0.211408	0.826508
6688	1.465189	-3.869628	8.870251	-0.016739	0.012025	0.023077	-0.440473	0.429060	-1.177812	0.519661	-0.040570	-0.211571	0.826768
6689	1.496610	-3.859344	8.909649	-0.006090	0.000473	0.026564	-0.441665	0.428802	-1.177539	0.519203	-0.040762	-0.211694	0.827014
6690	1.499605	-3.893276	8.876299	0.005123	-0.002596	0.010668	-0.440741	0.429886	-1.176978	0.518846	-0.040638	-0.211658	0.827253
6691	1.460213	-3.862435	8.874858	0.005273	0.020560	0.009056	-0.440343	0.429552	-1.174979	0.518772	-0.040970	-0.211399	0.827350
6692	1.407174	-3.875534	8.878143	0.027361	-0.001826	-0.013108	-0.440213	0.430438	-1.177235	0.518830	-0.040528	-0.211006	0.827435
6693	1.401814	-3.851359	8.868168	-0.009717	0.003947	0.028365	-0.441670	0.429991	-1.174547	0.518353	-0.040825	-0.211149	0.827683
6694	1.450281	-3.850479	8.874463	-0.006321	-0.009487	0.033583	-0.439951	0.431333	-1.173853	0.517585	-0.040804	-0.211355	0.828112
6695	1.436275	-3.875005	8.888659	-0.014123	0.004001	0.024808	-0.440741	0.429682	-1.174165	0.517164	-0.041134	-0.211571	0.828304
6696	1.525018	-3.824845	8.915074	-0.005636	-0.002639	0.008856	-0.442200	0.430313	-1.175873	0.516833	-0.041114	-0.211715	0.828475
6697	1.503218	-3.834956	8.854307	-0.005709	0.000826	0.012421	-0.440744	0.430844	-1.176142	0.516611	-0.041247	-0.211834	0.828576
6698	1.465089	-3.862346	8.884634	-0.019966	0.000835	0.007081	-0.441543	0.432307	-1.178234	0.516315	-0.041426	-0.212181	0.828663
6699	1.416929	-3.865639	8.960204	0.019468	-0.002523	0.012497	-0.439953	0.432413	-1.178383	0.516099	-0.041244	-0.211914	0.828875
6700	1.426193	-3.865485	8.825698	0.015251	-0.005797	0.035450	-0.440216	0.431743	-1.179341	0.515334	-0.041070	-0.211722	0.829409
6701	1.419403	-3.870450	8.945874	0.015082	0.000252	0.042559	-0.440482	0.431673	-1.175984	0.514626	-0.041108	-0.211472	0.829909
6702	1.436184	-3.894442	8.737165	-0.013441	-0.015687	0.029993	-0.442205	0.431966	-1.174881	0.513866	-0.041037	-0.211862	0.830284
6703	1.528129	-3.873345	8.826478	-0.047726	-0.001873	0.035255	-0.442080	0.433850	-1.171869	0.513218	-0.041652	-0.212687	0.830443
6704	1.592281	-3.792067	8.936146	-0.048517	0.015895	-0.000017	-0.441020	0.434127	-1.172812	0.513075	-0.042341	-0.213360	0.830324
6705	1.566160	-3.814384	8.964396	0.016068	0.034725	-0.056269	-0.441555	0.435814	-1.172752	0.514159	-0.042510	-0.212824	0.829783
6706	1.426551	-3.884899	8.816227	-0.010763	0.036395	-0.061610	-0.442078	0.433647	-1.175231	0.515110	-0.042878	-0.212714	0.829202
6707	1.378497	-3.888186	8.925498	-0.011511	0.028620	-0.035131	-0.441289	0.435577	-1.174911	0.515793	-0.043319	-0.212677	0.828764
6708	1.446475	-3.894235	8.927629	0.016115	0.000278	-0.029936	-0.440626	0.435584	-1.175858	0.516100	-0.042949	-0.212465	0.828647
6709	1.426745	-3.894605	8.816306	0.020182	-0.003642	-0.014028	-0.441543	0.432297	-1.177831	0.516322	-0.042618	-0.212217	0.828589
6710	1.438877	-3.884668	8.883999	0.004176	-0.002652	0.012446	-0.441811	0.433110	-1.176460	0.515904	-0.042503	-0.212197	0.828860
6711	1.475177	-3.884010	8.873073	0.014256	0.001144	0.006305	-0.439957	0.433323	-1.175400	0.515805	-0.042398	-0.211979	0.828983
6712	1.509646	-3.919801	8.819040	0.021706	0.008515	-0.001586	-0.441672	0.431008	-1.176260	0.515675	-0.042226	-0.211566	0.829178
6713	1.496670	-3.871486	8.851975	0.002312	-0.005433	-0.019417	-0.441541	0.431414	-1.175846	0.515965	-0.042023	-0.211640	0.828989
6714	1.494954	-3.903070	8.876230	0.002368	0.007014	-0.019336	-0.441411	0.432267	-1.176625	0.516105	-0.041950	-0.211577	0.828921
6715	1.477583	-3.888825	8.837078	0.011653	0.007352	-0.029910	-0.440347	0.431133	-1.176942	0.516631	-0.041816	-0.211377	0.828652
6716	1.493500	-3.951643	8.876552	-0.010347	0.012109	-0.014037	-0.440614	0.431375	-1.175052	0.516694	-0.041981	-0.211467	0.828581
6717	1.439570	-3.918638	8.889090	0.011858	0.004940	-0.004278	-0.441673	0.431132	-1.175585	0.516784	-0.041914	-0.211270	0.828579
6718	1.445932	-3.884547	8.816819	0.000210	0.010197	-0.005166	-0.440609	0.429986	-1.175365	0.516704	-0.041976	-0.211198	0.828644
6719	1.477171	-3.862128	8.875376	-0.014645	0.004349	0.010654	-0.440477	0.429952	-1.174026	0.516522	-0.042235	-0.211434	0.828684
6720	1.459578	-3.959546	8.827432	-0.007381	0.016852	0.010766	-0.441673	0.431083	-1.173439	0.516185	-0.042550	-0.211407	0.828885
6721	1.439240	-3.908939	8.845681	-0.012509	0.004669	-0.001703	-0.440742	0.430298	-1.176696	0.516210	-0.042741	-0.211618	0.828806
6722	1.387860	-3.880740	8.867962	-0.024115	-0.006799	0.026487	-0.442336	0.431445	-1.176373	0.515527	-0.042911	-0.212097	0.829099
6723	1.456245	-3.903771	8.891896	-0.019088	-0.005323	0.040643	-0.442339	0.432907	-1.179279	0.514802	-0.043185	-0.212483	0.829436
6724	1.509007	-3.880970	8.862053	-0.015670	-0.014313	0.045889	-0.441810	0.433156	-1.178472	0.513773	-0.043225	-0.212883	0.829970
6725	1.504144	-3.878630	8.871514	-0.024401	-0.007055	0.037068	-0.443668	0.434060	-1.179495	0.513095	-0.043504	-0.213378	0.830247
6726	1.508892	-3.873689	8.871622	-0.005725	-0.002730	0.012399	-0.443144	0.435637	-1.175693	0.512638	-0.043481	-0.213525	0.830493
6727	1.485039	-3.893542	8.866226	-0.023643	-0.001039	0.009707	-0.443144	0.435917	-1.175684	0.512442	-0.043730	-0.213970	0.830486
6728	1.504273	-3.878623	8.912436	-0.017103	0.006328	0.001812	-0.441556	0.436096	-1.172877	0.512194	-0.043930	-0.214221	0.830564
6729	1.505180	-3.932014	8.862321	0.007478	0.005016	-0.008725	-0.441951	0.435280	-1.173436	0.512358	-0.043877	-0.214103	0.830496
6730	1.451927	-3.937837	8.843882	-0.014133	0.011899	-0.006968	-0.441954	0.436414	-1.174205	0.512256	-0.044095	-0.214258	0.830508
6731	1.525785	-3.989895	8.882645	0.002229	0.006882	-0.014037	-0.442356	0.438129	-1.175488	0.512512	-0.044102	-0.214215	0.830360
6732	1.442698	-3.962279	8.836562	0.009575	0.017693	-0.017462	-0.443015	0.437036	-1.175918	0.512609	-0.044122	-0.213927	0.830374
6733	1.413112	-3.938543	8.825848	-0.005148	-0.002209	-0.008789	-0.442089	0.437240	-1.173506	0.512732	-0.044076	-0.214096	0.830257
6734	1.457004	-3.947453	8.856145	-0.023110	0.006534	-0.008800	-0.441694	0.437922	-1.173220	0.512631	-0.044290	-0.214456	0.830215
6735	1.438626	-3.998761	8.851154	0.004144	0.005223	-0.018441	-0.442083	0.435116	-1.172232	0.512954	-0.044231	-0.214404	0.830032
6736	1.418651	-3.972425	8.831087	-0.012149	-0.000315	-0.015872	-0.440759	0.435529	-1.173307	0.512969	-0.044192	-0.214657	0.829959
6737	1.442111	-3.928303	8.865171	-0.005436	-0.002471	0.001809	-0.442223	0.437856	-1.175901	0.512914	-0.044191	-0.214824	0.829950
6738	1.447228	-3.952491	8.798116	0.012538	0.011814	0.005495	-0.441826	0.437904	-1.172280	0.512606	-0.044181	-0.214527	0.830218
6739	1.498168	-3.949136	8.835758	-0.012534	0.009073	0.000082	-0.442885	0.437695	-1.174288	0.512623	-0.044435	-0.214697	0.830149
6740	1.481448	-3.951860	8.895439	0.016476	0.005090	-0.008691	-0.442092	0.438223	-1.173743	0.512536	-0.044215	-0.214415	0.830288
6741	1.413906	-3.979795	8.816555	0.011290	0.008771	-0.015738	-0.441818	0.435152	-1.174113	0.512835	-0.044152	-0.214207	0.830160
6742	1.413643	-3.962806	8.840488	0.001839	0.013589	0.001943	-0.441818	0.435158	-1.174381	0.512607	-0.044272	-0.214071	0.830330
6743	1.437832	-3.957510	8.860447	0.004528	0.001211	0.000098	-0.440496	0.436764	-1.178775	0.512605	-0.044222	-0.214038	0.830342
6744	1.446901	-3.933076	8.817215	0.016216	-0.011982	-0.001720	-0.441956	0.437483	-1.178198	0.512341	-0.043755	-0.213929	0.830558
6745	1.442426	-3.950148	8.826835	-0.017273	0.007922	0.008913	-0.440891	0.436081	-1.179060	0.512202	-0.044077	-0.214183	0.830561
6746	1.428197	-3.952825	8.908255	-0.000141	0.001020	0.006272	-0.440235	0.437944	-1.175653	0.511849	-0.044028	-0.214204	0.830776
6747	1.456973	-3.947455	8.846517	0.008823	-0.002482	0.007156	-0.440632	0.437665	-1.175254	0.511718	-0.043902	-0.214132	0.830882
6748	1.410133	-3.904610	8.864012	-0.000084	-0.002472	0.003600	-0.441695	0.438666	-1.175210	0.511369	-0.043776	-0.214192	0.831088
6749	1.437203	-3.933253	8.814512	-0.003008	-0.000937	0.012438	-0.440894	0.436688	-1.175014	0.511146	-0.043820	-0.214294	0.831196
6750	1.398401	-3.931529	8.815716	-0.010765	-0.008655	-0.001772	-0.442490	0.438396	-1.174807	0.510869	-0.043682	-0.214599	0.831296
6751	1.398784	-3.933938	8.921651	-0.005747	-0.002759	0.013308	-0.441562	0.438390	-1.175489	0.510621	-0.043729	-0.214761	0.831403
6752	1.422639	-3.928660	8.835693	0.004648	-0.004823	0.028353	-0.441964	0.439746	-1.173293	0.509862	-0.043624	-0.214744	0.831879
6753	1.471000	-3.927785	8.808287	-0.007947	-0.009349	0.027391	-0.441035	0.439164	-1.173188	0.509351	-0.043643	-0.214997	0.832126
6754	1.518949	-3.888068	8.896109	-0.019904	0.004439	0.005325	-0.441034	0.438724	-1.172263	0.509003	-0.043846	-0.215314	0.832246
6755	1.471549	-3.942331	8.890250	0.020092	0.008676	-0.008655	-0.441032	0.438177	-1.172817	0.509194	-0.043721	-0.214947	0.832230
6756	1.408364	-3.943484	8.825739	0.000244	0.006682	-0.006946	-0.443283	0.437992	-1.174676	0.509027	-0.043690	-0.214919	0.832342
6757	1.364721	-3.939419	8.843625	0.011516	-0.004244	0.007174	-0.442755	0.438678	-1.174661	0.508891	-0.043507	-0.214810	0.832462
6758	1.376610	-3.929495	8.834287	-0.016468	-0.002787	0.010629	-0.442889	0.438422	-1.169432	0.508389	-0.043568	-0.215140	0.832681
6759	1.468362	-3.913267	8.832166	-0.005687	0.004378	0.012456	-0.441832	0.439546	-1.170751	0.508188	-0.043726	-0.215223	0.832774
6760	1.486881	-3.985747	8.866979	-0.019659	0.015280	-0.001666	-0.442626	0.439272	-1.170213	0.507966	-0.044067	-0.215434	0.832836
6761	1.490775	-3.939558	8.857121	-0.004820	0.008730	-0.019345	-0.442492	0.439087	-1.174516	0.508315	-0.044149	-0.215488	0.832606
6762	1.519200	-3.907487	8.852938	-0.002028	0.008843	-0.022879	-0.441036	0.439601	-1.173980	0.508441	-0.044114	-0.215489	0.832530
6763	1.449145	-3.923326	8.822024	-0.001835	-0.001610	-0.031770	-0.442230	0.440229	-1.175825	0.508955	-0.043936	-0.215609	0.832194
6764	1.448247	-3.991302	8.875463	-0.008118	0.012518	-0.029929	-0.441569	0.441060	-1.176209	0.509175	-0.043985	-0.215682	0.832038
6765	1.421462	-3.991793	8.831319	0.005116	0.005295	-0.021086	-0.442094	0.439419	-1.177195	0.509547	-0.043898	-0.215607	0.831834
6766	1.379662	-3.953708	8.880296	0.001354	0.001575	-0.015811	-0.443156	0.439630	-1.173149	0.509471	-0.043723	-0.215622	0.831886
6767	1.404333	-3.989681	8.792267	-0.009579	-0.010104	0.021210	-0.442360	0.439521	-1.175309	0.509059	-0.043715	-0.215909	0.832064
6768	1.442832	-3.971988	8.817384	-0.030881	0.004164	0.012384	-0.441168	0.439813	-1.177059	0.508573	-0.044053	-0.216406	0.832215
6769	1.491199	-3.951681	8.914993	-0.001887	-0.002480	0.003577	-0.441965	0.440380	-1.176629	0.508494	-0.044016	-0.216502	0.832240
6770	1.476554	-3.961667	8.818340	0.012669	-0.000453	-0.001662	-0.442365	0.441224	-1.176463	0.508180	-0.043752	-0.216338	0.832489
6771	1.461609	-3.949807	8.764839	-0.012785	0.004403	0.008902	-0.443686	0.439809	-1.174345	0.508033	-0.043961	-0.216542	0.832514
6772	1.472497	-3.986003	8.914679	-0.001609	0.006629	-0.005199	-0.443953	0.440373	-1.174324	0.507790	-0.043944	-0.216546	0.832662
6773	1.401678	-3.972734	8.825754	0.011250	-0.000120	-0.015793	-0.442893	0.440513	-1.175406	0.508056	-0.043727	-0.216416	0.832545
6774	1.457249	-3.962014	8.841821	-0.000080	0.008154	0.005429	-0.443690	0.441065	-1.174305	0.507649	-0.043767	-0.216370	0.832803
6775	1.453001	-3.991219	8.846725	-0.001809	-0.007731	0.000019	-0.443422	0.440265	-1.176213	0.507607	-0.043624	-0.216521	0.832797
6776	1.438211	-3.981780	8.826943	0.009063	-0.002264	-0.001676	-0.442887	0.438547	-1.174932	0.507311	-0.043375	-0.216433	0.833013
6777	1.505425	-3.946575	8.847997	0.007101	0.004662	0.005418	-0.441567	0.439901	-1.174367	0.507241	-0.043370	-0.216306	0.833089
6778	1.447380	-3.952483	8.846260	0.019835	-0.007506	-0.001680	-0.442626	0.439457	-1.172221	0.506877	-0.042910	-0.216094	0.833390
6779	1.457463	-3.969290	8.863544	0.016542	-0.007248	-0.013183	-0.441433	0.439437	-1.172504	0.507073	-0.042530	-0.215945	0.833328
6780	1.447034	-3.942786	8.798037	0.007602	-0.000192	-0.014048	-0.443418	0.438650	-1.172775	0.506946	-0.042265	-0.215872	0.833438
6781	1.388474	-3.924430	8.786473	-0.016016	-0.007680	-0.007085	-0.443817	0.439278	-1.175435	0.507011	-0.042237	-0.216263	0.833298
6782	1.457511	-3.971717	8.863564	-0.018593	-0.001328	0.022992	-0.443690	0.441235	-1.175642	0.506267	-0.042385	-0.216606	0.833654
6783	1.471804	-3.952034	8.909587	0.000664	0.000942	0.009800	-0.443158	0.440677	-1.176203	0.506102	-0.042405	-0.216615	0.833751
6784	1.461764	-3.940083	8.875491	0.001684	0.001059	0.005386	-0.442629	0.440944	-1.176201	0.505656	-0.042305	-0.216612	0.834027
6785	1.480608	-3.922756	8.813357	0.015328	0.001304	0.000123	-0.443159	0.440963	-1.176462	0.505667	-0.042139	-0.216380	0.834089
6786	1.459402	-3.952268	8.817743	-0.005400	0.004641	0.001853	-0.442626	0.439482	-1.173294	0.505260	-0.042149	-0.216463	0.834314
6787	1.466822	-3.952128	8.866109	0.000162	0.010154	-0.003401	-0.443153	0.438681	-1.174387	0.505356	-0.042268	-0.216397	0.834267
6788	1.408164	-3.928921	8.854506	0.001030	-0.007578	-0.005268	-0.443293	0.441159	-1.172696	0.505000	-0.041972	-0.216503	0.834470
6789	1.447568	-3.957332	8.875186	-0.000320	-0.002690	0.012433	-0.441702	0.440863	-1.173529	0.504775	-0.041952	-0.216559	0.834593
6790	1.447350	-3.952485	8.836631	0.001396	-0.000986	0.015986	-0.443293	0.441196	-1.174306	0.504106	-0.041858	-0.216574	0.834997
6791	1.457152	-3.957161	8.841781	0.003029	-0.006437	0.021259	-0.445145	0.440413	-1.174846	0.503720	-0.041780	-0.216603	0.835227
6792	1.480903	-3.927598	8.875984	0.008409	0.000679	0.023082	-0.444884	0.441487	-1.173204	0.502895	-0.041661	-0.216480	0.835761
6793	1.476033	-3.932546	8.837360	-0.002963	0.009735	0.012497	-0.444089	0.441335	-1.173487	0.502721	-0.041873	-0.216453	0.835863
6794	1.486402	-3.966340	8.837934	0.008847	-0.007771	0.005349	-0.443559	0.441457	-1.173220	0.502182	-0.041539	-0.216421	0.836212
6795	1.428023	-3.960121	8.807212	-0.009851	0.004645	0.000079	-0.444347	0.439254	-1.173818	0.502187	-0.041681	-0.216572	0.836162
6796	1.437587	-3.942949	8.874771	-0.006020	-0.001245	0.023919	-0.443560	0.441766	-1.174553	0.501351	-0.041685	-0.216708	0.836628
6797	1.457183	-3.957160	8.851410	0.004726	-0.008288	0.024788	-0.443297	0.442604	-1.174798	0.500900	-0.041572	-0.216722	0.836901
6798	1.480675	-3.927610	8.803768	0.001112	-0.001249	0.026585	-0.443563	0.442333	-1.168763	0.499974	-0.041503	-0.216739	0.837453
6799	1.476379	-3.942244	8.885584	-0.000140	0.006335	0.007179	-0.444359	0.442976	-1.171686	0.499876	-0.041605	-0.216702	0.837516
6800	1.486105	-3.946924	8.866662	0.009369	0.009541	-0.011338	-0.443300	0.443232	-1.171690	0.499639	-0.041469	-0.216504	0.837716
6801	1.456213	-3.908630	8.851014	0.002182	0.012146	-0.011338	-0.443032	0.442425	-1.173330	0.499879	-0.041563	-0.216385	0.837598
6802	1.466852	-3.952127	8.875738	0.005884	0.008731	-0.015770	-0.444091	0.442042	-1.173867	0.499676	-0.041421	-0.216259	0.837759
6803	1.497876	-3.927290	8.881316	0.013523	0.012747	-0.031642	-0.442900	0.442549	-1.172790	0.500269	-0.041321	-0.215960	0.837487
6804	1.486746	-3.980896	8.854903	0.029538	0.023328	-0.022678	-0.443692	0.441438	-1.172280	0.500191	-0.041140	-0.215300	0.837713
6805	1.458128	-3.998403	8.890261	0.027879	0.023444	-0.027980	-0.441835	0.440863	-1.173393	0.500780	-0.041091	-0.214653	0.837529
6806	1.401769	-3.972729	8.854641	0.036999	0.006858	-0.001523	-0.442098	0.440292	-1.172603	0.500289	-0.040652	-0.214016	0.838007
6807	1.325728	-3.930419	8.830326	0.030511	0.006624	0.005543	-0.442889	0.438926	-1.173175	0.500244	-0.040445	-0.213464	0.838184
6808	1.342412	-3.910693	8.866794	0.021888	-0.005383	0.056710	-0.442357	0.438244	-1.174410	0.498751	-0.040212	-0.213152	0.839164
6809	1.398352	-3.929103	8.815696	0.014069	-0.002480	0.080564	-0.440767	0.438190	-1.173625	0.497393	-0.040340	-0.212905	0.840026
6810	1.420711	-3.948110	8.869478	-0.007580	-0.008015	0.081340	-0.441303	0.440441	-1.173816	0.495471	-0.040468	-0.213092	0.841108
6811	1.442130	-3.918586	8.932493	0.013238	-0.005949	0.076990	-0.441569	0.440404	-1.171934	0.494155	-0.040530	-0.212897	0.841928
6812	1.412834	-3.921555	8.844967	0.028718	-0.003893	0.070872	-0.441042	0.441506	-1.171771	0.492399	-0.040310	-0.212443	0.843081
6813	1.412848	-3.933699	8.772850	0.021122	0.012436	0.055042	-0.442238	0.442510	-1.171725	0.491535	-0.040511	-0.211954	0.843699
6814	1.391246	-3.924368	8.897278	0.013070	0.024817	0.055097	-0.440646	0.442074	-1.172563	0.490179	-0.040870	-0.211493	0.844586
6815	1.330063	-3.891494	8.914409	0.026187	0.014780	0.033868	-0.440116	0.441937	-1.173245	0.489685	-0.040972	-0.210911	0.845013
6816	1.291538	-3.911617	8.865239	0.022845	0.018523	0.025051	-0.440116	0.442225	-1.173638	0.488814	-0.041002	-0.210371	0.845650
6817	1.286208	-3.887440	8.864893	-0.001215	0.038957	0.053397	-0.439060	0.443318	-1.173615	0.488066	-0.041867	-0.210000	0.846132
6818	1.133344	-3.987300	8.937979	0.027018	0.038659	0.074737	-0.437201	0.442141	-1.172869	0.486461	-0.042412	-0.209150	0.847238
6819	1.213925	-3.888738	8.987847	0.090823	0.043501	0.044887	-0.437636	0.454758	-1.174475	0.485950	-0.042431	-0.207177	0.848015
6820	1.383851	-3.691488	8.794203	0.040850	0.023068	-0.008486	-0.437635	0.454515	-1.176094	0.485538	-0.042194	-0.206322	0.848471
6821	1.382167	-3.832293	8.905933	-0.010150	-0.016036	-0.026575	-0.438694	0.454551	-1.176617	0.485908	-0.041880	-0.206703	0.848182
6822	1.163850	-3.802258	9.024169	-0.014339	-0.053698	0.056319	-0.438165	0.454824	-1.176883	0.484234	-0.041193	-0.207466	0.848987
6823	1.281134	-3.868108	8.915138	-0.023720	-0.038092	0.141240	-0.437477	0.445813	-1.174359	0.481649	-0.041334	-0.208146	0.850283
6824	1.171601	-4.078842	8.963913	-0.042903	-0.020774	0.189063	-0.437885	0.449144	-1.173040	0.477836	-0.042035	-0.208963	0.852197
6825	1.196003	-3.952168	9.050356	0.019344	-0.065351	0.107625	-0.437758	0.451110	-1.173650	0.475734	-0.041166	-0.209194	0.853358
6826	1.247340	-3.888149	8.830009	0.061368	-0.042353	0.054850	-0.438808	0.447448	-1.171205	0.474146	-0.039930	-0.208549	0.854458
6827	1.212536	-3.845089	8.823802	0.009046	-0.018120	0.063688	-0.440131	0.446898	-1.170267	0.472979	-0.039781	-0.208543	0.855113
6828	1.222555	-3.840038	8.958860	0.010253	-0.011562	0.086714	-0.439478	0.450448	-1.173517	0.470931	-0.039690	-0.208452	0.856269
6829	1.272185	-3.897393	8.965631	0.012858	-0.010794	0.056660	-0.440277	0.451595	-1.174009	0.469916	-0.039601	-0.208314	0.856864
6830	1.158454	-3.792659	8.910805	0.032066	-0.021812	0.077005	-0.438953	0.451975	-1.173609	0.467988	-0.039085	-0.207953	0.858030
6831	1.207427	-3.820900	8.893265	0.020855	-0.014318	0.093807	-0.440145	0.451537	-1.171596	0.466324	-0.039018	-0.207676	0.859005
6832	1.217297	-3.825573	8.920079	-0.002487	-0.022426	0.090143	-0.440145	0.451841	-1.172660	0.464143	-0.038870	-0.207902	0.860138
6833	1.245566	-3.776507	8.973530	0.023881	-0.024547	0.113188	-0.441082	0.454753	-1.170811	0.462102	-0.038678	-0.207646	0.861306
6834	1.246781	-3.839598	8.959600	0.033081	-0.033143	0.104324	-0.441087	0.456434	-1.171026	0.459555	-0.038051	-0.207350	0.862767
6835	1.192588	-3.789603	8.996072	0.045226	-0.044082	0.119330	-0.442410	0.455608	-1.170232	0.457338	-0.037350	-0.206896	0.864084
6836	1.222080	-3.810915	8.992324	0.077253	-0.047697	0.132663	-0.443997	0.454983	-1.171844	0.454221	-0.036175	-0.205945	0.866003
6837	1.182397	-3.777660	8.913833	0.061421	-0.061664	0.116620	-0.444925	0.454976	-1.170626	0.451981	-0.035009	-0.205366	0.867359
6838	1.167973	-3.782776	8.918242	0.052005	-0.055047	0.133434	-0.445191	0.455058	-1.167801	0.448808	-0.033944	-0.204913	0.869155
6839	1.212189	-3.808672	8.943865	0.046928	-0.040622	0.123776	-0.446119	0.455067	-1.167253	0.446512	-0.033305	-0.204386	0.870485
6840	1.178211	-3.802004	8.969248	0.038061	-0.042345	0.118439	-0.445859	0.456724	-1.166666	0.443645	-0.032527	-0.204067	0.872054
6841	1.183493	-3.831041	8.923897	0.041104	-0.062315	0.136004	-0.449040	0.457093	-1.167423	0.441034	-0.031614	-0.203824	0.873467
6842	1.181158	-3.840796	8.890202	0.026670	-0.050079	0.139575	-0.449171	0.456531	-1.167171	0.437815	-0.030904	-0.203751	0.875128
6843	1.253480	-3.815206	8.933146	-0.003764	-0.043974	0.134196	-0.450373	0.459459	-1.165722	0.435273	-0.030697	-0.204134	0.876313
6844	1.244274	-3.840052	8.926000	0.005635	-0.054995	0.118326	-0.452466	0.458888	-1.165127	0.432397	-0.030001	-0.204480	0.877679
6845	1.302433	-3.834138	8.963844	0.007610	-0.036217	0.114902	-0.452471	0.460569	-1.165342	0.430225	-0.029749	-0.204613	0.878724
6846	1.271097	-3.839560	8.982179	0.020977	-0.032740	0.086682	-0.453270	0.461704	-1.165296	0.427977	-0.029177	-0.204513	0.879863
6847	1.227555	-3.850064	8.940003	0.044656	-0.034062	0.076150	-0.454334	0.463130	-1.165507	0.426512	-0.028485	-0.204002	0.880715
6848	1.241321	-3.815834	8.911284	0.043464	-0.019344	0.055903	-0.454602	0.463470	-1.161734	0.424816	-0.027819	-0.203409	0.881693
6849	1.246014	-3.808061	8.916015	0.029443	-0.008529	0.042584	-0.455945	0.461763	-1.163168	0.424036	-0.027569	-0.202971	0.882177
6850	1.163577	-3.802273	8.937510	0.033365	-0.020597	0.028392	-0.456209	0.461484	-1.162905	0.422907	-0.026877	-0.202578	0.882831
6851	1.214357	-3.798925	8.924602	0.015564	-0.008166	0.023100	-0.456736	0.460385	-1.163203	0.422462	-0.026675	-0.202396	0.883091
6852	1.256164	-3.837009	8.878033	0.005030	-0.008013	0.013336	-0.456073	0.460067	-1.162147	0.421708	-0.026401	-0.202401	0.883459
6853	1.289796	-3.814548	8.927034	0.000067	0.001211	-0.001659	-0.456607	0.461811	-1.164635	0.421730	-0.026393	-0.202436	0.883440
6854	1.309502	-3.819037	8.999882	-0.004781	0.020280	-0.019240	-0.456740	0.462124	-1.165966	0.421661	-0.026570	-0.202393	0.883478
6855	1.212146	-3.811103	8.914998	0.017426	-0.008201	-0.046736	-0.456603	0.460744	-1.166817	0.422451	-0.026065	-0.202231	0.883153
6856	1.275218	-3.817243	8.897724	0.015069	0.019596	-0.020940	-0.455683	0.462907	-1.164611	0.422451	-0.026063	-0.201843	0.883241
6857	1.671465	-3.992098	8.959340	-0.015383	0.010653	-0.028247	-0.455148	0.461184	-1.163061	0.422973	-0.026232	-0.202111	0.882925
6858	1.638732	-3.800925	9.009847	0.005309	0.013437	-0.061761	-0.455941	0.460877	-1.167223	0.423719	-0.026051	-0.201967	0.882606
6859	1.296918	-3.712893	8.750947	-0.011080	0.046650	-0.114486	-0.456446	0.460574	-1.167713	0.425911	-0.026458	-0.201910	0.881551
6860	1.291776	-3.674133	8.902136	-0.132012	0.054297	-0.033485	-0.454457	0.459977	-1.168023	0.426315	-0.028295	-0.203821	0.880859
6861	1.527581	-3.783906	9.213476	-0.120256	-0.005495	0.088117	-0.454739	0.465704	-1.167703	0.424663	-0.029525	-0.206020	0.881105
6862	1.724895	-3.836156	9.210298	0.045510	-0.043711	0.108685	-0.455009	0.467525	-1.167642	0.422162	-0.028684	-0.205558	0.882441
6863	1.593453	-3.731769	8.916641	0.151055	-0.005498	0.073045	-0.454084	0.467995	-1.164684	0.420932	-0.027529	-0.202989	0.883659
6864	1.331604	-3.498650	8.810570	0.107115	0.040242	0.041424	-0.454602	0.463934	-1.163733	0.419919	-0.027361	-0.200768	0.884653
6865	1.283275	-3.849052	8.941706	-0.009130	0.054215	0.083606	-0.451953	0.464615	-1.165622	0.418651	-0.028645	-0.200522	0.885269
6866	1.088385	-4.134143	9.115992	-0.116799	-0.043788	0.054402	-0.451950	0.463972	-1.168059	0.417158	-0.028969	-0.202953	0.885410
6867	1.185552	-4.149374	9.095018	0.009234	-0.139961	0.103670	-0.454612	0.467634	-1.166703	0.414751	-0.026758	-0.204005	0.886368
6868	1.334086	-3.884567	8.693209	0.216077	-0.078168	0.120593	-0.458059	0.467681	-1.165319	0.412052	-0.023960	-0.200783	0.888439
6869	1.294973	-3.858570	8.749579	0.040118	-0.080023	0.171312	-0.458319	0.466467	-1.166966	0.408696	-0.022818	-0.200771	0.890022
6870	0.740298	-3.868633	8.763927	-0.086153	-0.135390	0.172452	-0.460190	0.471040	-1.163442	0.404840	-0.021727	-0.203353	0.891224
6871	0.751436	-4.062619	8.763325	-0.045777	-0.068832	0.155329	-0.463907	0.472844	-1.159180	0.401753	-0.021460	-0.204781	0.892300
6872	1.040787	-4.018550	8.586535	-0.056878	-0.053257	0.169478	-0.463657	0.477997	-1.158749	0.398297	-0.021585	-0.206172	0.893525
6873	0.898033	-3.885193	8.730380	0.030961	-0.065234	0.180308	-0.464065	0.481196	-1.157703	0.394795	-0.020893	-0.206187	0.895091
6874	0.889613	-3.550348	8.946630	0.029719	-0.114158	0.217105	-0.465128	0.482027	-1.156322	0.390282	-0.019440	-0.206484	0.897032
6875	1.181957	-3.525554	9.595664	-0.061545	-0.006341	0.213892	-0.465406	0.486516	-1.156846	0.386371	-0.020675	-0.207644	0.898428
6876	1.391217	-3.405216	9.861129	0.102557	0.105876	0.119586	-0.463289	0.488067	-1.159641	0.384349	-0.022169	-0.204959	0.899876
6877	1.045166	-3.367843	9.479557	0.208423	0.055564	-0.111949	-0.459030	0.482017	-1.162031	0.386667	-0.021083	-0.200871	0.899831
6878	0.419549	-3.447229	8.844777	0.152418	0.028117	-0.174030	-0.459419	0.479237	-1.162249	0.389277	-0.019526	-0.198015	0.899373
6879	0.414125	-3.408483	8.906899	-0.064807	0.095201	-0.048744	-0.459410	0.476367	-1.165026	0.390487	-0.021564	-0.198465	0.898703
6880	0.724990	-3.400386	9.176329	-0.072012	0.076704	0.014693	-0.455835	0.477393	-1.164632	0.390092	-0.023441	-0.199182	0.898669
6881	0.536728	-3.697524	9.071701	-0.016167	0.061238	0.011289	-0.456230	0.476853	-1.165048	0.390104	-0.024752	-0.198971	0.898675
6882	0.418937	-3.646275	8.928097	-0.021034	0.064218	-0.075319	-0.455036	0.476596	-1.167218	0.391408	-0.025672	-0.198911	0.898096
6883	0.465808	-3.543459	9.073177	0.009763	0.049634	-0.085943	-0.453048	0.476229	-1.165373	0.393127	-0.026216	-0.198347	0.897453
6884	0.395817	-3.447643	9.000504	0.004856	-0.029634	-0.118279	-0.454108	0.475955	-1.164564	0.394950	-0.025103	-0.198577	0.896633
6885	0.190290	-3.586896	9.033590	-0.040498	-0.086129	-0.081683	-0.458634	0.475128	-1.164724	0.396019	-0.023663	-0.199949	0.895896
6886	0.297107	-3.910188	9.354618	-0.105445	-0.072576	-0.040266	-0.462470	0.472651	-1.162477	0.396310	-0.022984	-0.202451	0.895223
6887	0.690143	-3.699165	9.302505	-0.029749	-0.030197	-0.037199	-0.463800	0.474173	-1.160534	0.396802	-0.022671	-0.203144	0.894856
6888	1.457089	-3.758069	9.312040	0.165274	0.054370	-0.080416	-0.464725	0.473418	-1.163232	0.398420	-0.021947	-0.199810	0.894905
6889	1.886005	-3.842583	8.779460	0.100282	-0.021463	0.016065	-0.465245	0.470065	-1.162662	0.398059	-0.020935	-0.198110	0.895468
6890	1.010463	-3.688964	8.739571	0.035787	0.053174	-0.183193	-0.464420	0.467321	-1.161498	0.401433	-0.020815	-0.197142	0.894177
6891	1.248231	-3.682208	8.874384	0.026848	0.092920	-0.246676	-0.461350	0.460309	-1.163368	0.406185	-0.021393	-0.195961	0.892275
6892	1.760634	-3.626798	8.805445	-0.022666	0.024524	-0.157206	-0.462399	0.456405	-1.162675	0.408958	-0.021341	-0.196254	0.890944
6893	1.701877	-3.525867	9.252982	0.028374	0.050378	-0.178101	-0.461206	0.456035	-1.159881	0.412314	-0.021374	-0.195379	0.889588
6894	1.636621	-3.706710	8.932219	0.051880	0.011568	-0.255161	-0.460393	0.450184	-1.161420	0.416730	-0.020082	-0.194490	0.887754
6895	1.519801	-3.592339	8.727993	0.007715	0.020798	-0.284389	-0.462368	0.445765	-1.161672	0.421835	-0.019323	-0.194287	0.885401
6896	1.641418	-3.444457	9.038701	-0.001409	0.047213	-0.276332	-0.460898	0.441851	-1.163023	0.426695	-0.019019	-0.194041	0.883130
6897	1.852899	-3.600827	9.027114	-0.009433	0.030456	-0.248214	-0.463142	0.438846	-1.163764	0.431172	-0.018686	-0.194055	0.880957
6898	1.919305	-3.784110	8.946290	-0.017139	0.068757	-0.289550	-0.461674	0.435153	-1.162556	0.436207	-0.018819	-0.193895	0.878507
6899	2.221543	-3.657277	8.769271	0.027286	0.049036	-0.339112	-0.460732	0.430707	-1.164588	0.442342	-0.018097	-0.193172	0.875609
6900	2.042788	-3.679935	8.804875	-0.101161	0.049056	-0.348317	-0.459000	0.427275	-1.162838	0.448287	-0.018407	-0.194656	0.872244
6901	1.746935	-3.646450	8.947184	-0.175772	0.026365	-0.355708	-0.460849	0.425375	-1.163415	0.454505	-0.019001	-0.197704	0.868319
6902	1.723315	-3.651716	9.107765	-0.179695	-0.024309	-0.285317	-0.462439	0.425417	-1.163664	0.459081	-0.019005	-0.201175	0.865108
6903	1.723727	-3.666269	9.146399	-0.042399	-0.029557	-0.169990	-0.462446	0.427322	-1.161454	0.461874	-0.018130	-0.202345	0.863365
6904	1.634269	-3.595098	8.892793	0.046219	-0.057451	-0.054937	-0.464426	0.424700	-1.160844	0.462327	-0.016393	-0.202123	0.863210
6905	1.614887	-3.619740	8.738338	0.086724	-0.027854	-0.015713	-0.466804	0.421934	-1.159696	0.462504	-0.014975	-0.200995	0.863404
6906	1.904155	-3.760115	8.904726	0.038887	0.020392	0.031241	-0.465469	0.418863	-1.161152	0.461805	-0.015004	-0.200150	0.863974
6907	1.767376	-3.942217	8.947635	0.058008	0.065728	-0.070042	-0.464143	0.418548	-1.160909	0.463283	-0.015245	-0.198694	0.863514
6908	1.553646	-3.912108	8.984175	0.090891	0.188394	-0.201721	-0.460685	0.414792	-1.165097	0.467311	-0.016774	-0.195462	0.862052
6909	1.766751	-3.699514	8.748414	0.150563	0.269774	-0.163932	-0.455368	0.410318	-1.170268	0.471218	-0.019300	-0.190550	0.860972
6910	1.236654	-3.971286	8.753454	0.135713	0.248754	-0.183435	-0.447132	0.404209	-1.174049	0.475188	-0.021535	-0.185961	0.859739
6911	1.014370	-4.383125	8.660683	0.063379	0.210706	-0.108690	-0.442081	0.399246	-1.175877	0.477838	-0.024113	-0.183106	0.858814
6912	0.376005	-4.465111	8.576726	-0.090908	0.124927	-0.074214	-0.438103	0.398500	-1.177826	0.479440	-0.026807	-0.183532	0.857750
6913	1.249978	-5.090032	8.974115	-0.144611	0.034845	0.100797	-0.435063	0.401709	-1.180712	0.477715	-0.029188	-0.185878	0.858129
6914	1.705676	-3.190796	9.503303	0.076728	0.060094	0.236725	-0.433217	0.404745	-1.180905	0.473857	-0.030323	-0.183869	0.860658
6915	1.105689	-2.298727	9.309676	0.303411	-0.019775	0.091152	-0.432673	0.400314	-1.183201	0.472358	-0.027440	-0.178981	0.862607
6916	0.634535	-1.671247	9.872971	0.230938	-0.012242	-0.094620	-0.434912	0.395740	-1.182516	0.473949	-0.024653	-0.175186	0.862598
6917	2.147043	-1.811207	10.652152	0.267963	0.208980	0.037410	-0.431310	0.387860	-1.183614	0.474146	-0.025798	-0.168653	0.863757
6918	2.488444	-2.584316	9.517932	0.357048	0.043675	-0.223303	-0.425981	0.378341	-1.181965	0.477946	-0.022312	-0.162211	0.862993
6919	1.265140	-2.499802	8.654171	0.364133	0.024994	-0.691677	-0.425138	0.362129	-1.182492	0.490066	-0.016910	-0.156070	0.857433
6920	0.950568	-2.418136	8.545218	0.171055	0.114745	-0.792425	-0.422974	0.347727	-1.184051	0.503750	-0.014649	-0.152286	0.850194
6921	0.652053	-2.540082	8.397373	-0.099505	-0.058080	-0.800493	-0.420426	0.337941	-1.186272	0.517084	-0.012139	-0.154852	0.841723
6922	0.912562	-2.763472	8.907701	-0.351471	-0.072195	-0.602516	-0.421615	0.336571	-1.186302	0.526835	-0.012654	-0.161669	0.834355
6923	1.117200	-2.803359	9.766344	-0.370602	-0.050183	-0.491105	-0.422813	0.338435	-1.187169	0.534727	-0.014076	-0.168551	0.827925
6924	0.958894	-2.874190	9.834230	-0.082464	-0.033468	-0.493595	-0.423472	0.337053	-1.187205	0.542627	-0.012687	-0.170430	0.822404
6925	0.573563	-3.546322	9.413480	-0.115773	-0.011687	-0.452770	-0.424912	0.331211	-1.186838	0.549968	-0.012209	-0.172598	0.817065
6926	0.674440	-3.469222	9.615771	-0.328251	0.078867	-0.231867	-0.423995	0.334801	-1.185928	0.553793	-0.016249	-0.177172	0.813425
6927	1.239345	-2.869120	9.662275	-0.146641	0.189366	-0.106085	-0.420034	0.339804	-1.188768	0.556117	-0.020627	-0.177492	0.811668
6928	2.185112	-2.769502	8.980490	0.085937	0.112863	-0.167043	-0.416576	0.336003	-1.190943	0.559006	-0.020827	-0.174940	0.810231
6929	2.692647	-2.804055	8.336817	0.092349	0.182887	-0.191423	-0.412853	0.332180	-1.192451	0.562765	-0.022077	-0.171515	0.808326
6930	2.819489	-2.719138	9.136772	-0.197542	0.274285	-0.174116	-0.403307	0.331191	-1.195412	0.566168	-0.028054	-0.171727	0.805715
6931	2.184896	-2.866509	9.833280	-0.304487	0.160828	-0.369546	-0.396824	0.335175	-1.198984	0.572472	-0.032746	-0.175078	0.800345
6932	2.041752	-2.660302	10.313538	0.007569	-0.012002	-0.392648	-0.394828	0.332824	-1.202036	0.578540	-0.031027	-0.175377	0.795972
6933	2.271592	-2.928108	9.273175	0.351962	-0.105699	-0.225975	-0.397197	0.326987	-1.200987	0.581966	-0.024354	-0.171197	0.794616
6934	1.735393	-2.894226	8.510309	0.318733	-0.178358	-0.069928	-0.400083	0.316479	-1.196724	0.582426	-0.017504	-0.168266	0.795085
6935	1.479924	-2.680372	8.768029	0.052568	-0.121468	0.234650	-0.404313	0.312788	-1.195987	0.578297	-0.015627	-0.168833	0.798012
6936	1.748214	-2.952183	9.134542	0.065584	-0.066663	0.396772	-0.409085	0.312664	-1.191908	0.571524	-0.015070	-0.168458	0.802967
6937	2.135736	-3.190318	9.102497	0.175449	-0.059302	0.496990	-0.411870	0.313280	-1.191588	0.563362	-0.013660	-0.166259	0.809194
6938	2.490915	-3.278553	8.984085	0.283145	-0.106357	0.567681	-0.414668	0.318000	-1.187512	0.553672	-0.010571	-0.162733	0.816611
6939	2.356864	-3.412097	8.663260	0.371442	-0.172640	0.688695	-0.419700	0.316081	-1.184024	0.541862	-0.005731	-0.158588	0.825350
6940	2.136415	-3.105433	8.319615	0.385458	-0.169475	0.636643	-0.425788	0.313068	-1.180560	0.530697	-0.000727	-0.153995	0.833454
6941	2.531623	-2.748720	8.341086	0.357170	-0.096376	0.764227	-0.430813	0.308939	-1.178217	0.517577	0.002489	-0.149275	0.842511
6942	2.720298	-3.696816	8.382911	0.125237	-0.152694	0.948793	-0.436658	0.313486	-1.175722	0.500974	0.003565	-0.148788	0.852569
6943	1.946870	-4.074976	8.164660	-0.081634	-0.363467	0.841781	-0.445312	0.326290	-1.171052	0.485430	0.006605	-0.154228	0.860540
6944	0.751853	-3.776140	9.170360	-0.186500	-0.495286	0.597713	-0.457676	0.338692	-1.163398	0.473557	0.011509	-0.162326	0.865599
6945	-0.009452	-3.377045	11.560578	-0.442910	-0.522189	0.448305	-0.473892	0.354164	-1.157884	0.464090	0.014944	-0.175351	0.868130
6946	1.927397	-2.395286	11.073443	0.421765	-0.164528	0.955008	-0.483733	0.365353	-1.154728	0.446658	0.018403	-0.169823	0.878247
6947	-0.324034	-2.465403	9.786967	0.669796	-0.359950	0.737580	-0.492343	0.363153	-1.147583	0.432092	0.028178	-0.161733	0.886761
6948	-0.029379	-2.076634	8.863989	0.341439	-0.379077	0.967114	-0.500959	0.362949	-1.142254	0.413344	0.034762	-0.159478	0.895827
6949	2.826264	-1.976168	9.836615	0.447715	-0.573333	1.532244	-0.515575	0.374962	-1.133647	0.383492	0.043781	-0.157327	0.908991
6950	2.735718	-1.846758	9.606606	0.741794	-0.733560	1.208588	-0.532168	0.382728	-1.120588	0.358241	0.059030	-0.150459	0.919533
6951	2.305585	-1.718751	8.494868	0.699600	-0.606845	0.993667	-0.549138	0.383352	-1.106409	0.337161	0.072184	-0.143187	0.927690
6952	2.470657	-1.235130	8.573308	0.389099	-0.317647	0.807061	-0.560812	0.386268	-1.100006	0.320464	0.078440	-0.139251	0.933681
6953	2.412134	-1.520152	8.958776	0.063830	-0.270208	0.862941	-0.568272	0.398872	-1.093879	0.303427	0.081503	-0.141209	0.938802
6954	2.044527	-1.745247	9.300611	-0.230491	-0.171186	0.712440	-0.574150	0.414171	-1.091175	0.289753	0.081357	-0.147722	0.942127
6955	2.463300	-2.084759	9.316021	-0.169140	-0.085524	0.721943	-0.577123	0.433335	-1.089321	0.276126	0.079868	-0.152622	0.945559
6956	2.075080	-2.043245	9.419330	-0.009095	-0.132356	0.584310	-0.578234	0.450378	-1.088227	0.264438	0.080605	-0.154443	0.948537
6957	2.158068	-2.223810	9.235496	0.012619	-0.143543	0.612590	-0.582899	0.458798	-1.085220	0.252320	0.081511	-0.155967	0.951506
6958	2.342963	-2.635541	9.167252	0.004842	-0.177179	0.460267	-0.587035	0.467591	-1.080729	0.242750	0.083543	-0.157505	0.953564
6959	2.119423	-2.353163	9.225657	-0.061129	-0.219026	0.260027	-0.590234	0.473110	-1.074475	0.237185	0.086614	-0.160189	0.954243
6960	2.642529	-2.465043	9.187193	0.011611	-0.181236	0.339954	-0.594628	0.479852	-1.071658	0.229851	0.089113	-0.161402	0.955603
6961	2.883766	-2.994669	9.333380	0.092336	-0.112851	0.227448	-0.597825	0.485186	-1.069571	0.224960	0.090991	-0.160594	0.956725
6962	2.650213	-2.552334	8.766869	0.049868	-0.172107	0.055471	-0.601151	0.489072	-1.065113	0.222928	0.094421	-0.160495	0.956885
6963	2.867009	-2.732881	8.750813	-0.031485	-0.115677	0.011333	-0.604455	0.485624	-1.063708	0.222386	0.096513	-0.161685	0.956602
6964	3.226599	-3.219078	9.049536	-0.182614	0.016608	-0.103290	-0.604863	0.489080	-1.061713	0.224580	0.095785	-0.164898	0.955614
6965	2.452909	-3.390951	8.516817	-0.104037	0.017804	-0.414927	-0.606317	0.487413	-1.060676	0.232737	0.096413	-0.166114	0.953386
6966	1.752733	-3.758047	8.543834	-0.205942	0.109361	-0.558597	-0.607606	0.475413	-1.059969	0.244028	0.095273	-0.168445	0.950263
6967	1.505519	-3.823179	8.885749	-0.489539	0.060122	-0.462504	-0.610119	0.473473	-1.058123	0.253884	0.093300	-0.176728	0.946364
6968	1.905516	-3.760044	9.335613	-0.565165	0.232542	-0.196515	-0.608286	0.480845	-1.058580	0.259424	0.086759	-0.185873	0.943728
6969	2.260860	-4.010849	9.776848	-0.636367	0.366680	-0.035056	-0.602755	0.493390	-1.062943	0.262465	0.076623	-0.196103	0.941692
6970	1.494885	-3.014958	9.856552	-0.467586	0.213680	-0.047758	-0.595904	0.507286	-1.066606	0.264868	0.070370	-0.203715	0.939890
6971	2.429924	-2.648381	10.532357	0.108687	0.058060	0.045645	-0.593930	0.512352	-1.070226	0.264045	0.069603	-0.201543	0.940646
6972	3.115957	-2.344765	9.463171	0.211395	-0.144395	0.142667	-0.594322	0.510379	-1.069076	0.260361	0.072920	-0.198529	0.942062
6973	2.737643	-2.579888	8.654225	0.429345	-0.078905	0.083764	-0.595096	0.502934	-1.066485	0.257807	0.076289	-0.191026	0.944047
6974	2.217402	-2.560242	8.250593	0.306386	0.005895	-0.081278	-0.596000	0.495174	-1.068334	0.258657	0.078148	-0.185078	0.944847
6975	2.273203	-2.423285	8.369213	0.070157	0.026651	0.005617	-0.596654	0.492397	-1.068415	0.258521	0.077978	-0.183658	0.945175
6976	3.043214	-2.685983	8.828074	-0.045657	0.044782	0.098029	-0.596662	0.495098	-1.070477	0.256689	0.076613	-0.184439	0.945634
6977	2.724072	-2.769399	9.297896	0.117200	0.105284	0.007929	-0.594806	0.495239	-1.072373	0.256735	0.075222	-0.181717	0.946260
6978	2.681120	-2.867316	8.890541	0.311118	0.153295	0.001795	-0.591211	0.490108	-1.077680	0.256373	0.074022	-0.175023	0.947713
6979	2.724844	-2.888380	8.790949	0.175071	0.157315	0.008460	-0.585094	0.483665	-1.083058	0.256492	0.071964	-0.170943	0.948584
6980	2.649378	-2.850898	8.918326	0.140446	0.181318	-0.039223	-0.583232	0.482027	-1.086623	0.257290	0.069478	-0.167278	0.949206
6981	2.533791	-3.010774	8.906359	0.142494	0.215078	-0.109695	-0.577637	0.472760	-1.090205	0.259879	0.066577	-0.163368	0.949390
6982	2.442538	-3.094989	8.637021	0.047956	0.230973	-0.138150	-0.572323	0.468835	-1.094956	0.262950	0.062968	-0.161069	0.949183
6983	2.348080	-2.989909	8.549087	-0.068862	0.246965	-0.141932	-0.565838	0.472140	-1.099356	0.266505	0.058477	-0.160997	0.948491
6984	2.233231	-2.890008	8.876969	-0.093592	0.291587	-0.085130	-0.560399	0.470992	-1.103483	0.269006	0.052783	-0.161121	0.948098
6985	2.511716	-3.132552	8.819949	-0.089870	0.335221	-0.014162	-0.552314	0.471231	-1.109879	0.270424	0.046118	-0.161140	0.948039
6986	2.501898	-3.356038	8.903171	-0.118766	0.311864	-0.014393	-0.542119	0.475360	-1.117383	0.271705	0.039662	-0.161699	0.947870
6987	2.300858	-3.325679	9.123027	-0.041595	0.278562	-0.079748	-0.534834	0.477296	-1.123850	0.274122	0.034579	-0.161099	0.947475
6988	2.412138	-3.906214	9.231913	0.077578	0.171895	-0.111887	-0.526611	0.475802	-1.127886	0.276661	0.032156	-0.158619	0.947240
6989	1.614212	-3.765351	9.138972	0.141765	-0.002868	-0.287680	-0.525531	0.469102	-1.129186	0.281969	0.034089	-0.156027	0.946037
6990	0.006450	-3.571196	9.232593	-0.060702	-0.290935	-0.540894	-0.529488	0.462694	-1.125988	0.291267	0.040980	-0.158448	0.942538
6991	-0.078569	-2.703740	9.276393	-0.060625	-0.194637	-0.731257	-0.540717	0.449859	-1.121570	0.304401	0.046681	-0.160349	0.937789
6992	0.559291	-2.022147	9.919041	-0.373644	0.046676	-0.023614	-0.542440	0.450019	-1.120739	0.305293	0.043648	-0.167060	0.936473
6993	0.428014	-1.699223	10.290469	-0.151590	-0.038584	0.407974	-0.539945	0.457616	-1.119451	0.297610	0.042077	-0.170603	0.938377
6994	0.700780	-2.645817	10.113422	0.217913	-0.059623	0.522143	-0.538508	0.464569	-1.119514	0.287283	0.042766	-0.167306	0.942151
6995	1.242301	-2.592389	9.277572	0.216697	-0.124312	0.693136	-0.538928	0.471952	-1.118200	0.273564	0.043977	-0.164575	0.946649
6996	1.347136	-2.117137	9.411993	0.030013	-0.019021	0.758600	-0.533537	0.486224	-1.118478	0.258904	0.042066	-0.164765	0.950816
6997	1.633345	-2.162858	9.974721	0.102765	0.088492	0.679875	-0.528931	0.497631	-1.120987	0.246143	0.038620	-0.162903	0.954665
6998	2.102015	-2.110676	9.849104	0.437933	-0.035997	0.508516	-0.527202	0.495652	-1.121741	0.235554	0.039904	-0.155095	0.958576
6999	1.855108	-2.008439	9.044053	0.624702	-0.185726	0.297802	-0.528512	0.490532	-1.122561	0.228747	0.045472	-0.144163	0.961678
7000	1.366081	-2.090172	8.675840	0.540721	-0.214381	0.203762	-0.533783	0.479975	-1.119883	0.222867	0.051632	-0.134888	0.964090
7001	1.217982	-1.932639	8.814526	0.274417	-0.217418	0.199394	-0.536415	0.473868	-1.118973	0.218152	0.056498	-0.130699	0.965472
7002	1.378456	-1.895701	9.218727	0.148310	-0.227328	0.234252	-0.541188	0.474213	-1.117028	0.212432	0.061016	-0.129074	0.966690
7003	1.519390	-2.126148	9.419753	0.192731	-0.270796	0.281827	-0.547414	0.473009	-1.113101	0.206050	0.066324	-0.126755	0.968028
7004	1.610572	-2.216743	9.329363	0.265585	-0.302099	0.278305	-0.555760	0.471121	-1.107695	0.199133	0.072647	-0.123204	0.969479
7005	1.603321	-2.377106	9.089654	0.233162	-0.262536	0.320906	-0.561724	0.470891	-1.103874	0.191922	0.077846	-0.120126	0.970915
7006	1.469100	-2.508230	8.730294	0.214531	-0.270625	0.209445	-0.568484	0.470603	-1.096689	0.186586	0.083490	-0.117309	0.971830
7007	1.250035	-2.810760	8.812506	-0.025217	-0.328882	0.145610	-0.578958	0.471273	-1.091043	0.183013	0.089383	-0.119259	0.971748
7008	1.256772	-3.140754	8.860934	-0.255254	-0.285249	0.207948	-0.586123	0.473525	-1.084578	0.178662	0.093541	-0.125635	0.971363
7009	1.216308	-3.976464	9.183715	-0.370833	-0.500413	0.455555	-0.596897	0.485572	-1.075209	0.169186	0.100651	-0.135559	0.971015
7010	1.566600	-3.902046	10.079664	-0.881117	-0.039975	0.432046	-0.604115	0.505402	-1.067645	0.162417	0.097295	-0.153655	0.969817
7011	2.950254	-3.100219	9.769469	-0.801822	0.377433	0.769701	-0.595082	0.542921	-1.068029	0.150102	0.084831	-0.169579	0.970318
7012	2.859509	-2.747517	9.352434	-0.264156	0.322707	0.577439	-0.582952	0.564552	-1.073118	0.140376	0.075855	-0.174704	0.971606
7013	2.341265	-2.536041	9.257914	-0.368194	0.128192	0.496409	-0.575309	0.579194	-1.073544	0.131674	0.070485	-0.182345	0.971825
7014	2.536083	-2.481461	9.906138	-0.484264	-0.007030	0.604745	-0.566615	0.596996	-1.072673	0.120535	0.067175	-0.192612	0.971524
7015	3.541330	-2.798178	10.081384	-0.042457	-0.047881	0.397014	-0.559766	0.610585	-1.068962	0.112667	0.066450	-0.194109	0.972220
7016	2.992686	-2.366425	9.425854	0.497842	-0.154795	-0.273758	-0.564509	0.601825	-1.072141	0.116339	0.071749	-0.184382	0.973304
7017	2.363928	-2.081788	8.561977	0.420212	-0.068459	-0.450118	-0.570025	0.584923	-1.072751	0.124243	0.075765	-0.175651	0.973638
7018	2.072972	-2.567690	8.508576	0.074987	0.014996	-0.312664	-0.573844	0.576627	-1.072703	0.129369	0.076954	-0.173615	0.973242
7019	2.263255	-2.777779	9.117740	-0.077484	0.134763	-0.245234	-0.574489	0.570791	-1.073419	0.134743	0.075055	-0.174323	0.972534
7020	2.340789	-2.994817	9.278209	0.107105	0.147975	-0.212756	-0.571166	0.567988	-1.076366	0.138078	0.073448	-0.171443	0.972701
7021	2.332454	-3.087225	9.124604	0.202921	0.113737	-0.233883	-0.571128	0.555464	-1.078511	0.142734	0.072699	-0.166764	0.972898
7022	2.235515	-3.103559	9.018254	0.309798	0.147223	-0.185569	-0.569645	0.547261	-1.081744	0.144551	0.071675	-0.159919	0.973855
7023	2.182211	-3.257472	8.815595	0.366850	0.180699	-0.225820	-0.567230	0.537794	-1.085565	0.149006	0.070061	-0.151884	0.974587
7024	2.047179	-3.199258	8.628083	0.249230	0.246388	-0.190374	-0.562164	0.528163	-1.091032	0.152115	0.066765	-0.145963	0.975243
7025	1.935257	-3.191590	8.533127	0.147986	0.310614	-0.161963	-0.556313	0.522166	-1.097333	0.155977	0.061768	-0.141934	0.975557
7026	1.827593	-3.574604	8.852839	-0.007998	0.401933	-0.168909	-0.548339	0.515769	-1.106624	0.160100	0.054462	-0.140615	0.975515
7027	1.676592	-4.487588	8.982661	-0.179046	0.299464	-0.183294	-0.539594	0.516773	-1.110452	0.164682	0.048700	-0.143086	0.974697
7028	0.992512	-3.849473	8.947229	-0.191767	0.034308	-0.360838	-0.536947	0.518443	-1.112846	0.171885	0.048486	-0.146360	0.972977
7029	0.839777	-2.643429	8.870864	-0.110950	0.030341	-0.424278	-0.538269	0.517356	-1.112865	0.180292	0.048855	-0.148180	0.971159
7030	-0.256239	-2.522470	9.409178	-0.556292	-0.155416	-0.294028	-0.541717	0.517968	-1.111732	0.186015	0.050782	-0.159253	0.968224
7031	0.320511	-2.026444	10.246314	-0.785398	0.009659	-0.249654	-0.547585	0.529243	-1.104055	0.191618	0.048461	-0.174257	0.964660
7032	1.287958	-1.700540	10.952304	-0.313785	0.088829	0.164954	-0.546036	0.543295	-1.103087	0.188948	0.045023	-0.180133	0.964274
7033	1.077721	-2.204465	10.256450	0.060566	0.046522	0.060735	-0.542600	0.546759	-1.105299	0.187881	0.044115	-0.178818	0.964769
7034	0.914173	-2.350704	9.723002	0.096533	0.132648	0.112730	-0.540481	0.547312	-1.107185	0.185583	0.041646	-0.176544	0.965742
7035	1.018987	-2.562450	9.347516	0.115521	0.140766	0.078358	-0.535845	0.548695	-1.111222	0.184472	0.039033	-0.173762	0.966568
7036	1.171302	-2.448045	9.192468	0.212779	0.081234	-0.069394	-0.533570	0.541761	-1.115766	0.185434	0.038612	-0.169285	0.967195
7037	1.033250	-2.588920	9.093016	0.140654	0.073185	-0.200477	-0.531961	0.535771	-1.118124	0.189459	0.038343	-0.166005	0.966994
7038	0.958621	-2.495609	9.070766	0.032688	0.005019	-0.213616	-0.532347	0.531388	-1.115440	0.193243	0.039174	-0.165187	0.966352
7039	0.796421	-2.624775	9.071577	0.019489	-0.036391	-0.197968	-0.535111	0.525485	-1.117207	0.196946	0.040530	-0.164640	0.965641
7040	0.828383	-2.755262	9.160193	-0.051085	-0.037330	-0.184053	-0.537758	0.523985	-1.116150	0.200235	0.041724	-0.165627	0.964745
7041	0.910373	-2.953205	9.313604	-0.081045	-0.054539	-0.142638	-0.542251	0.521199	-1.113440	0.202886	0.042814	-0.167130	0.963884
7042	0.883092	-3.041084	9.327871	-0.040514	-0.062195	-0.178798	-0.544896	0.519118	-1.111461	0.206027	0.044506	-0.168015	0.962987
7043	0.818403	-2.971874	9.231493	0.021322	-0.103589	-0.209798	-0.550199	0.519029	-1.108314	0.209709	0.047143	-0.167684	0.962123
7044	0.791233	-2.829156	9.203106	-0.009266	-0.116226	-0.212627	-0.555351	0.512947	-1.106032	0.213311	0.050109	-0.168154	0.961099
7045	0.917220	-2.836585	9.149261	-0.019778	-0.128331	-0.157950	-0.560516	0.510902	-1.103083	0.215944	0.052829	-0.168756	0.960260
7046	1.014639	-2.859090	9.162047	0.079318	-0.164685	-0.235692	-0.566988	0.502938	-1.102726	0.219753	0.057178	-0.167700	0.959331
7047	0.992757	-2.990574	9.075717	0.107613	-0.216277	-0.225312	-0.573863	0.496570	-1.098418	0.223233	0.062320	-0.166162	0.958475
7048	0.720837	-3.481000	8.883329	0.026921	-0.264552	-0.243471	-0.583523	0.490529	-1.093397	0.226924	0.068365	-0.166528	0.957131
7049	0.690995	-3.743654	9.283952	-0.231531	-0.265918	-0.204498	-0.594658	0.489955	-1.087647	0.230255	0.072762	-0.171769	0.955083
7050	1.301087	-3.756803	9.788979	-0.285989	-0.091415	-0.158610	-0.600895	0.491974	-1.084153	0.233351	0.073776	-0.177429	0.953217
7051	3.028155	-3.439094	9.271531	-0.488002	0.354786	0.069555	-0.600503	0.493926	-1.084364	0.233964	0.064162	-0.185097	0.952304
7052	3.321137	-3.093563	9.085187	-0.122258	0.531697	0.085824	-0.587411	0.506426	-1.092643	0.234391	0.053188	-0.185047	0.952885
7053	3.182924	-2.605829	8.302225	0.163748	0.441276	-0.259503	-0.577594	0.503847	-1.099686	0.240766	0.046301	-0.179516	0.952713
7054	2.742932	-3.089538	8.643790	-0.335766	0.333482	-0.243085	-0.568304	0.500142	-1.105819	0.246814	0.039252	-0.184082	0.950608
7055	2.892768	-3.441136	9.363501	-0.468134	0.209253	-0.297376	-0.564085	0.508095	-1.109641	0.253571	0.033946	-0.191682	0.947527
7056	2.687287	-3.335627	9.418981	-0.091562	0.068505	-0.877012	-0.563792	0.498778	-1.111821	0.270378	0.035595	-0.192454	0.942651
7057	2.504188	-2.972466	8.982183	-0.077725	0.057336	-0.924745	-0.567194	0.484356	-1.113048	0.288029	0.037615	-0.192901	0.937237
7058	2.113431	-2.829066	8.925787	-0.051340	0.062484	-0.765414	-0.571933	0.473101	-1.110936	0.302428	0.039171	-0.192912	0.932624
7059	2.167205	-2.820786	9.124745	-0.024406	0.110693	-0.620048	-0.572160	0.460412	-1.111741	0.314414	0.039351	-0.192158	0.928801
7060	2.261482	-2.933163	9.109230	0.014105	0.149070	-0.504768	-0.572132	0.451542	-1.114844	0.324048	0.038702	-0.190555	0.925842
7061	2.274376	-2.996057	8.958462	0.086876	0.168299	-0.394787	-0.569969	0.437601	-1.118267	0.331922	0.037687	-0.187500	0.923716
7062	2.350953	-3.072750	8.930268	0.102025	0.201969	-0.382079	-0.566362	0.428635	-1.123099	0.339209	0.036187	-0.183979	0.921835
7063	2.392290	-3.059849	9.056602	0.125257	0.218900	-0.339475	-0.561838	0.423473	-1.128016	0.346172	0.034319	-0.179903	0.920121
7064	2.301130	-2.981398	9.077283	0.118481	0.206946	-0.290048	-0.557303	0.414044	-1.129578	0.351350	0.032564	-0.176076	0.918961
7065	2.286974	-3.001074	9.074590	0.182623	0.208647	-0.265077	-0.553567	0.406256	-1.134972	0.356827	0.031047	-0.171063	0.917849
7066	2.359495	-3.014337	8.934904	0.182793	0.221299	-0.201354	-0.549291	0.395336	-1.138324	0.360091	0.029205	-0.165984	0.917568
7067	2.184327	-2.988393	8.878787	0.166698	0.224888	-0.136805	-0.542642	0.388588	-1.143182	0.363239	0.026866	-0.161246	0.917243
7068	2.240665	-2.875698	9.014456	0.206660	0.245168	-0.079989	-0.536929	0.384449	-1.145126	0.364571	0.024299	-0.155625	0.917757
7069	2.234880	-3.315156	9.010372	0.090920	0.255331	0.044388	-0.531885	0.382478	-1.149544	0.364487	0.020301	-0.152189	0.918463
7070	1.667668	-3.536619	9.090918	-0.017577	0.151932	-0.055499	-0.528168	0.381068	-1.152720	0.365591	0.017649	-0.151392	0.918211
7071	1.751532	-3.255958	9.028792	-0.054318	0.085338	-0.107346	-0.524324	0.381300	-1.154503	0.367813	0.016167	-0.151868	0.917272
7072	1.449830	-3.096387	8.883541	0.003184	0.075858	-0.172585	-0.522326	0.378208	-1.155699	0.371017	0.015389	-0.151209	0.916103
7073	0.262162	-2.506180	9.454016	-0.234684	-0.079781	-0.326165	-0.523647	0.376535	-1.154529	0.376785	0.016206	-0.156131	0.912904
7074	0.424624	-2.100259	9.749589	-0.192573	-0.080366	-0.287197	-0.528029	0.378825	-1.152525	0.381668	0.017181	-0.160171	0.910154
7075	0.950959	-2.204767	10.012037	0.035403	-0.069673	0.006983	-0.531338	0.377191	-1.151062	0.381290	0.018762	-0.160117	0.910290
7076	0.962247	-2.214306	9.689922	0.106703	-0.079945	0.302429	-0.536241	0.376455	-1.150626	0.374990	0.020182	-0.158902	0.913086
7077	1.037622	-2.023631	9.440473	0.217231	-0.078131	0.410626	-0.540094	0.379589	-1.149407	0.367134	0.021974	-0.155674	0.916785
7078	1.429750	-2.232543	9.516662	0.211388	-0.094389	0.491760	-0.542223	0.381999	-1.148769	0.356881	0.023897	-0.152696	0.921276
7079	1.590949	-2.307301	9.445148	0.241332	-0.081567	0.451238	-0.545145	0.383694	-1.146667	0.348184	0.025794	-0.149008	0.925148
7080	1.651899	-2.240681	9.215447	0.279314	-0.080418	0.309901	-0.548592	0.383732	-1.144880	0.340954	0.028509	-0.144539	0.928464
7081	1.564959	-2.242250	9.299442	0.132406	-0.063420	0.219390	-0.552566	0.382474	-1.140846	0.336619	0.030022	-0.142596	0.930297
7082	1.449872	-2.280732	9.445434	0.117864	-0.081485	0.153830	-0.555083	0.381948	-1.139759	0.332496	0.032073	-0.141028	0.931949
7083	1.340392	-2.251158	9.494804	0.090555	-0.082004	0.165256	-0.557206	0.382521	-1.138239	0.329128	0.033798	-0.139940	0.933246
7084	1.322247	-2.185944	9.532268	0.067661	-0.039124	0.221156	-0.559466	0.384660	-1.137876	0.323938	0.034526	-0.139067	0.935165
7085	1.629344	-2.012872	9.651105	-0.002471	0.085998	0.172151	-0.558409	0.385918	-1.138923	0.320964	0.032484	-0.138607	0.936331
7086	1.637363	-1.682603	9.672930	0.047218	0.082136	0.129830	-0.555894	0.386978	-1.138918	0.317760	0.031067	-0.137264	0.937668
7087	1.525371	-1.534138	9.678000	0.130180	0.019140	0.044834	-0.553639	0.386678	-1.140296	0.316906	0.031498	-0.134613	0.938327
7088	1.433305	-1.649890	9.719375	0.184652	0.044600	-0.103334	-0.551643	0.384092	-1.139193	0.318137	0.032245	-0.130791	0.938425
7089	1.339059	-1.702601	9.468963	0.195859	-0.011834	-0.262765	-0.552942	0.375192	-1.139731	0.322928	0.034492	-0.126867	0.937248
7090	1.238024	-1.680203	9.078172	0.203338	-0.039887	-0.277036	-0.553177	0.364847	-1.139253	0.327466	0.037344	-0.123119	0.936063
7091	1.221974	-1.874702	8.905846	0.123823	-0.139924	-0.214256	-0.554211	0.355606	-1.137387	0.331059	0.041383	-0.121397	0.934853
7092	1.206140	-1.753583	9.260676	-0.047894	-0.131269	-0.119268	-0.558968	0.350341	-1.134546	0.332792	0.043874	-0.123069	0.933905
7093	1.559100	-2.586980	9.869907	-0.281640	-0.039025	-0.045206	-0.561628	0.353306	-1.133212	0.333804	0.042898	-0.128406	0.932870
7094	1.204852	-2.700221	9.778055	-0.522714	0.088260	-0.026497	-0.562717	0.363013	-1.135038	0.334731	0.037896	-0.137547	0.931450
7095	1.400083	-1.817988	9.647414	-0.184111	0.208224	-0.015019	-0.557973	0.373062	-1.139338	0.335737	0.032857	-0.139429	0.931000
7096	1.479959	-2.127289	9.199689	0.047551	0.023614	-0.093267	-0.557976	0.374222	-1.141181	0.337172	0.033082	-0.138329	0.930637
7097	1.190217	-2.370392	9.529608	-0.021798	-0.043263	-0.001902	-0.557440	0.372268	-1.141787	0.337121	0.033766	-0.138886	0.930548
7098	1.759976	-2.525127	9.413467	-0.000960	-0.045532	0.026323	-0.558492	0.369690	-1.144140	0.336259	0.034606	-0.139237	0.930777
7099	1.652851	-2.274638	9.302383	0.033267	0.028928	-0.096849	-0.559285	0.368700	-1.142819	0.338134	0.034592	-0.138235	0.930247
7100	1.358200	-2.333392	9.243239	0.038271	0.042734	-0.078994	-0.556891	0.366449	-1.144530	0.339367	0.034358	-0.137185	0.929962
7101	1.334079	-2.338684	9.244946	-0.035984	-0.018516	-0.072541	-0.557683	0.365049	-1.143626	0.340703	0.034674	-0.137820	0.929368
7102	1.736384	-2.307088	9.459238	-0.118799	-0.022500	0.061459	-0.559013	0.366600	-1.142889	0.339312	0.034189	-0.140231	0.929534
7103	1.750750	-2.292259	9.498078	0.001802	-0.016270	-0.005318	-0.557034	0.369442	-1.140807	0.339375	0.034550	-0.140204	0.929502
7104	1.620799	-2.367458	9.309321	0.027754	0.000547	-0.029847	-0.558087	0.366970	-1.141680	0.339567	0.034899	-0.139668	0.929499
7105	1.658506	-2.323088	9.252377	-0.045423	-0.000327	-0.019482	-0.557822	0.366940	-1.140609	0.339970	0.034687	-0.140413	0.929248
7106	1.731339	-2.438271	9.334910	-0.062911	-0.023844	-0.009091	-0.559151	0.368400	-1.142025	0.339773	0.034816	-0.141742	0.929113
7107	1.728162	-2.404348	9.310487	-0.048066	-0.018881	-0.024926	-0.560481	0.369538	-1.141570	0.340223	0.034957	-0.142675	0.928800
7108	1.670453	-2.412667	9.400244	-0.044174	0.005327	-0.031821	-0.558227	0.369469	-1.140792	0.340473	0.034743	-0.143440	0.928599
7109	1.695929	-2.492320	9.290906	-0.055499	-0.009431	-0.014269	-0.558360	0.369478	-1.141059	0.340754	0.034631	-0.144468	0.928341
7110	1.428928	-2.701055	9.366125	-0.059970	0.003861	0.021231	-0.561050	0.382681	-1.141413	0.339877	0.034209	-0.145568	0.928506
7111	1.902185	-2.362339	9.433452	-0.009013	0.006327	-0.203270	-0.560921	0.384099	-1.142443	0.343675	0.034673	-0.145507	0.927099
7112	1.899209	-2.503212	9.135959	-0.074749	-0.013828	-0.238070	-0.560647	0.381039	-1.143350	0.347564	0.035228	-0.146819	0.925420
7113	1.640779	-2.410797	9.223611	-0.087551	0.008106	-0.159236	-0.560375	0.378769	-1.142082	0.350593	0.034996	-0.148240	0.924059
7114	1.692276	-2.536067	9.392217	-0.142748	0.010301	0.020947	-0.556635	0.369178	-1.141894	0.349991	0.033834	-0.150825	0.923912
7115	1.502298	-2.541979	9.049457	-0.190656	0.049545	0.070606	-0.556118	0.373646	-1.142295	0.348959	0.031425	-0.154026	0.923859
7116	1.926568	-2.866795	9.363389	-0.180686	0.048803	0.033414	-0.554281	0.380374	-1.145056	0.348121	0.029276	-0.157046	0.923738
7117	1.758983	-2.704761	9.499036	-0.085574	0.015494	-0.097317	-0.551376	0.384260	-1.146845	0.350011	0.028764	-0.158457	0.922798
7118	1.667572	-2.784126	9.210401	-0.056791	-0.003795	-0.099089	-0.551376	0.383965	-1.146183	0.351193	0.028901	-0.159472	0.922170
7119	1.560867	-2.776350	9.233544	-0.070097	0.008606	-0.137928	-0.550315	0.383942	-1.146196	0.353795	0.028750	-0.160629	0.920978
7120	1.624596	-2.804317	9.286257	-0.018822	0.025014	-0.100545	-0.550570	0.380305	-1.145772	0.355063	0.028632	-0.160737	0.920475
7121	1.662233	-2.752663	9.253325	-0.002649	0.003881	-0.103291	-0.550567	0.379498	-1.147141	0.356969	0.028931	-0.160711	0.919733
7122	1.675618	-2.691734	9.272532	0.010932	0.007619	-0.105883	-0.550557	0.376128	-1.146443	0.358190	0.029374	-0.160388	0.919300
7123	1.666296	-2.721039	9.205071	0.005067	0.006299	-0.054628	-0.548302	0.375850	-1.148761	0.359202	0.029528	-0.160232	0.918928
7124	1.638177	-2.755522	9.291120	0.004732	0.005989	-0.042249	-0.548696	0.374918	-1.150397	0.359268	0.029749	-0.160072	0.918923
7125	1.656689	-2.701778	9.353863	0.046712	0.001580	-0.065139	-0.548695	0.374469	-1.149069	0.360431	0.030318	-0.159180	0.918603
7126	1.723748	-2.676297	9.264264	0.080859	-0.022864	0.000220	-0.548419	0.370501	-1.146916	0.359436	0.031505	-0.157849	0.919183
7127	1.738465	-2.700314	9.168618	0.066390	-0.008894	0.005568	-0.548677	0.368003	-1.147395	0.359252	0.032184	-0.156719	0.919424
7128	1.791824	-2.694486	9.220757	0.028721	-0.021476	-0.001716	-0.548547	0.368983	-1.147634	0.358353	0.032970	-0.156333	0.919813
7129	1.748404	-2.704983	9.217097	0.000336	-0.003631	-0.014058	-0.548811	0.368695	-1.146969	0.358587	0.033142	-0.156378	0.919708
7130	1.734820	-2.751348	9.226658	-0.023030	-0.006509	-0.049508	-0.547214	0.366425	-1.147060	0.358743	0.033414	-0.156806	0.919564
