# Supplementary material for: Identification of Haptic Based Guiding Using Hard Reins
Source: PLoS One. 2015 Jul 22;10(7):e0132020. doi: 10.1371/journal.pone.0132020 (PMC4511788; doi:10.1371/journal.pone.0132020)
Supplement: S8 File — (ZIP) [file pone.0132020.s008.zip › Exp2_MotionData1/Subject1/path2/T3/fc3.txt]

// Start Time: 0
// Sample rate: 25.0Hz
// Scenario: 4.9
// Firmware Version: 2.6.1
Counter	Acc_X	Acc_Y	Acc_Z	Gyr_X	Gyr_Y	Gyr_Z	Mag_X	Mag_Y	Mag_Z	Quat_w	Quat_x	Quat_y	Quat_z
11911	8.595820	-0.890401	4.610495	-0.558580	-0.016359	-0.013085	-0.871789	0.079369	-0.119371	0.473033	-0.493644	-0.263831	-0.680403
11912	8.594042	-0.842421	4.551970	-0.551449	-0.034337	-0.020845	-0.872633	0.079644	-0.117127	0.464715	-0.497411	-0.259215	-0.685150
11913	8.663854	-0.864535	4.564206	-0.560495	-0.025229	-0.026303	-0.873754	0.079226	-0.117122	0.456958	-0.500613	-0.253846	-0.690027
11914	8.596291	-0.915024	4.538280	-0.558543	-0.004508	-0.028196	-0.872059	0.076418	-0.116047	0.448506	-0.503878	-0.248863	-0.694994
11915	8.620758	-0.837877	4.532554	-0.554898	-0.005500	-0.019286	-0.873743	0.076706	-0.117428	0.440898	-0.506663	-0.243273	-0.699800
11916	8.620514	-0.842528	4.561602	-0.556735	-0.009113	-0.017518	-0.874306	0.076840	-0.114907	0.432479	-0.509907	-0.238182	-0.704433
11917	8.620794	-0.818515	4.537170	-0.542100	0.001534	-0.006792	-0.874586	0.076418	-0.114351	0.425113	-0.512413	-0.232544	-0.708968
11918	8.587666	-0.852773	4.436112	-0.538508	-0.012965	0.000410	-0.873602	0.075996	-0.114502	0.417016	-0.515525	-0.227498	-0.713145
11919	8.639562	-0.900615	4.567057	-0.560456	-0.034484	0.000283	-0.874163	0.075997	-0.114219	0.409306	-0.518606	-0.221792	-0.717164
11920	8.669191	-0.789836	4.534369	-0.549471	-0.016476	-0.003215	-0.874591	0.077677	-0.113918	0.400930	-0.521726	-0.216603	-0.721208
11921	8.671702	-0.848107	4.493939	-0.536671	-0.002065	-0.009352	-0.874439	0.074592	-0.112834	0.393383	-0.523979	-0.211044	-0.725367
11922	8.640346	-0.833380	4.498649	-0.554805	0.007085	-0.015817	-0.875007	0.076275	-0.113092	0.384776	-0.526626	-0.205665	-0.729599
11923	8.652037	-0.813758	4.556406	-0.549344	0.005160	-0.005124	-0.874866	0.075709	-0.111422	0.377105	-0.528759	-0.199789	-0.733682
11924	8.563044	-0.852225	4.498963	-0.545579	0.016733	0.007214	-0.874586	0.076276	-0.113654	0.368882	-0.531166	-0.194177	-0.737621
11925	8.601229	-0.890904	4.535588	-0.545613	0.010411	0.009023	-0.875431	0.077116	-0.113080	0.361405	-0.533123	-0.188135	-0.741466
11926	8.659109	-0.837907	4.566331	-0.542818	0.016584	0.023189	-0.875151	0.077117	-0.113361	0.353363	-0.535454	-0.182346	-0.745100
11927	8.586783	-0.847209	4.552034	-0.552873	0.015900	0.003598	-0.875014	0.078097	-0.113631	0.345676	-0.537233	-0.176190	-0.748897
11928	8.610535	-0.878562	4.586180	-0.552930	0.008724	0.000102	-0.875295	0.078240	-0.114187	0.337074	-0.539548	-0.170506	-0.752461
11929	8.581826	-0.871313	4.557142	-0.563892	-0.000203	-0.003513	-0.875861	0.079361	-0.114031	0.329036	-0.541482	-0.164345	-0.755992
11930	8.615597	-0.905449	4.542980	-0.527437	0.017630	-0.001424	-0.875855	0.078244	-0.115020	0.320638	-0.543366	-0.158961	-0.759392
11931	8.606056	-0.905479	4.528495	-0.554743	0.005097	0.003640	-0.875584	0.080203	-0.114583	0.312762	-0.545049	-0.152799	-0.762728
11932	8.620238	-0.944113	4.548238	-0.547559	0.003462	-0.018385	-0.876137	0.078808	-0.115990	0.303770	-0.547104	-0.147345	-0.765958
11933	8.636733	-0.851782	4.643837	-0.552863	0.024075	-0.003524	-0.875016	0.078661	-0.114603	0.295801	-0.548322	-0.141152	-0.769364
11934	8.615876	-0.866891	4.525635	-0.553007	-0.001119	-0.006910	-0.874738	0.079218	-0.114041	0.286844	-0.550389	-0.135472	-0.772295
11935	8.605185	-0.916891	4.634941	-0.547602	-0.012961	0.003828	-0.875580	0.078935	-0.112361	0.278887	-0.552031	-0.129479	-0.775061
11936	8.572773	-0.871740	4.479837	-0.553080	-0.012803	-0.010385	-0.876698	0.078384	-0.114314	0.269778	-0.554144	-0.123868	-0.777690
11937	8.645062	-0.872105	4.494242	-0.567554	-0.011068	0.005373	-0.876286	0.080057	-0.112344	0.261574	-0.555733	-0.117522	-0.780339
11938	8.673779	-0.857544	4.532702	-0.540260	-0.002186	0.005643	-0.876986	0.080063	-0.113735	0.252821	-0.557526	-0.111844	-0.782776
11939	8.616156	-0.828333	4.508290	-0.571102	0.005181	0.003461	-0.875586	0.080478	-0.113183	0.244531	-0.558734	-0.105370	-0.785441
11940	8.632895	-0.908307	4.489830	-0.560216	-0.003954	0.011600	-0.876145	0.079775	-0.111929	0.235590	-0.560539	-0.099288	-0.787677
11941	8.639921	-0.944540	4.499890	-0.560163	-0.002258	0.023087	-0.875590	0.081174	-0.111779	0.227669	-0.561714	-0.092791	-0.789958
11942	8.625591	-0.949418	4.478217	-0.582065	-0.012854	0.010509	-0.876433	0.081739	-0.112884	0.218394	-0.563627	-0.086389	-0.791938
11943	8.605974	-0.946621	4.519289	-0.531118	0.003149	0.007462	-0.873355	0.083269	-0.111774	0.210521	-0.564425	-0.080499	-0.794119
11944	8.658927	-0.929873	4.545611	-0.556584	0.003341	0.000098	-0.873923	0.085094	-0.112589	0.201349	-0.565820	-0.074522	-0.796086
11945	8.649676	-0.927715	4.494857	-0.552902	0.006880	0.005428	-0.872103	0.085931	-0.112874	0.193166	-0.566513	-0.068290	-0.798177
11946	8.572535	-0.963659	4.466365	-0.545712	0.010746	-0.028147	-0.872791	0.082851	-0.112901	0.183633	-0.567578	-0.062754	-0.800123
11947	8.601479	-0.988068	4.456934	-0.558524	-0.003574	-0.031745	-0.872230	0.083132	-0.113600	0.174745	-0.568267	-0.056884	-0.802060
11948	8.648944	-1.070138	4.520610	-0.572205	-0.007016	-0.042503	-0.872932	0.082993	-0.113177	0.164617	-0.569554	-0.051131	-0.803676
11949	8.662734	-0.975131	4.654844	-0.552961	0.017976	-0.026499	-0.873203	0.081034	-0.113475	0.155873	-0.569734	-0.045214	-0.805644
11950	8.625028	-0.934416	4.557788	-0.574884	0.001960	-0.037271	-0.872782	0.081034	-0.114037	0.145770	-0.570745	-0.039306	-0.807128
11951	8.663695	-0.891071	4.571751	-0.547702	-0.019998	-0.013805	-0.874601	0.079917	-0.113755	0.137234	-0.571387	-0.033445	-0.808434
11952	8.635574	-0.818850	4.498494	-0.573212	-0.019656	-0.037983	-0.872916	0.079353	-0.113495	0.127088	-0.572599	-0.027620	-0.809454
11953	8.700668	-0.787694	4.522222	-0.569486	-0.008959	-0.026489	-0.874317	0.079076	-0.113627	0.118076	-0.572964	-0.021531	-0.810745
11954	8.681931	-0.737130	4.473357	-0.554817	0.003426	-0.008696	-0.872074	0.079349	-0.113082	0.108599	-0.573629	-0.015600	-0.811734
11955	8.665076	-0.766143	4.454372	-0.545566	0.032260	-0.014079	-0.873199	0.080195	-0.113903	0.100050	-0.573135	-0.009675	-0.813273
11956	8.678984	-0.911211	4.458389	-0.539213	0.026803	-0.012218	-0.874593	0.078096	-0.113635	0.090682	-0.573254	-0.003976	-0.814335
11957	8.645015	-0.864794	4.503826	-0.549222	0.023195	-0.007008	-0.873332	0.078518	-0.115037	0.082189	-0.572778	0.002066	-0.815577
11958	8.640012	-0.891285	4.513793	-0.538375	0.014131	-0.006830	-0.874731	0.077821	-0.114894	0.072902	-0.572973	0.007798	-0.816288
11959	8.639944	-0.864566	4.535242	-0.570964	0.026788	0.005098	-0.874312	0.078383	-0.115730	0.064346	-0.572329	0.014328	-0.817370
11960	8.610713	-0.881131	4.562046	-0.552893	0.014131	0.000070	-0.873191	0.078663	-0.116574	0.054994	-0.572413	0.020382	-0.817865
11961	8.639562	-0.890919	4.571781	-0.557357	0.024935	0.003494	-0.872492	0.079646	-0.117826	0.046560	-0.571640	0.026654	-0.818749
11962	8.608039	-0.919689	4.576977	-0.556434	0.030396	-0.003616	-0.873192	0.079371	-0.118802	0.037092	-0.571330	0.032743	-0.819228
11963	8.625306	-0.881314	4.547530	-0.543714	0.030324	-0.001688	-0.873335	0.080070	-0.118374	0.028723	-0.570322	0.038723	-0.820005
11964	8.581564	-0.871099	4.590968	-0.560125	0.019551	0.001715	-0.873336	0.080209	-0.118093	0.019306	-0.570053	0.044925	-0.820152
11965	8.590693	-0.890127	4.649159	-0.545543	0.024822	0.008927	-0.872070	0.079934	-0.120621	0.011092	-0.568991	0.051033	-0.820684
11966	8.571808	-0.878227	4.600726	-0.562052	0.014362	-0.021279	-0.875300	0.080783	-0.120866	0.001283	-0.568696	0.057001	-0.820569
11967	8.532694	-0.831521	4.687244	-0.550170	0.015876	0.003614	-0.874457	0.080785	-0.122270	-0.007062	-0.567645	0.063100	-0.820822
11968	8.561663	-0.977152	4.616341	-0.556690	-0.009208	-0.008702	-0.873618	0.081201	-0.121573	-0.016568	-0.567589	0.069119	-0.820238
11969	8.596192	-0.832526	4.590518	-0.538497	0.003410	-0.017386	-0.874458	0.080784	-0.121990	-0.025105	-0.566638	0.074764	-0.820184
11970	8.586333	-0.846843	4.610022	-0.543050	0.003462	-0.020983	-0.872631	0.080080	-0.121872	-0.034666	-0.566265	0.080406	-0.819559
11971	8.584012	-0.822662	4.609755	-0.549341	0.001465	0.003728	-0.872770	0.079802	-0.122433	-0.042974	-0.565170	0.086442	-0.819307
11972	8.600739	-0.846873	4.619668	-0.558373	0.008701	0.005347	-0.874177	0.080926	-0.122690	-0.052272	-0.564525	0.092616	-0.818536
11973	8.542629	-0.846355	4.643903	-0.558411	0.013375	-0.014157	-0.873618	0.081345	-0.122690	-0.060989	-0.563122	0.098557	-0.818206
11974	8.547308	-0.885050	4.644328	-0.543874	0.003233	0.003764	-0.874178	0.081205	-0.122407	-0.070119	-0.562453	0.104467	-0.817201
11975	8.581216	-0.858697	4.641572	-0.565699	-0.005764	0.014190	-0.873899	0.081627	-0.123243	-0.078403	-0.561156	0.110838	-0.816500
11976	8.552341	-0.880400	4.620107	-0.562137	-0.012896	0.003652	-0.872775	0.080920	-0.121862	-0.087682	-0.560595	0.117052	-0.815073
11977	8.573613	-0.909261	4.663894	-0.567542	-0.009339	0.011527	-0.873485	0.083167	-0.123231	-0.096007	-0.559218	0.123392	-0.814145
11978	8.576364	-0.899854	4.625124	-0.523947	-0.008604	0.007613	-0.873631	0.084000	-0.120846	-0.104777	-0.558523	0.128999	-0.812670
11979	8.590963	-0.858834	4.629479	-0.563904	-0.005707	0.007136	-0.872228	0.083998	-0.121415	-0.113128	-0.556966	0.135184	-0.811613
11980	8.591180	-0.871130	4.595788	-0.557583	-0.012027	0.005479	-0.873917	0.085260	-0.120551	-0.122267	-0.556135	0.141300	-0.809814
11981	8.591161	-0.866266	4.600566	-0.563906	-0.002021	-0.001733	-0.874184	0.082180	-0.120860	-0.130754	-0.554405	0.147334	-0.808598
11982	8.624478	-0.841857	4.672739	-0.552941	0.005949	0.008084	-0.872228	0.084137	-0.121135	-0.139816	-0.553156	0.153331	-0.806821
11983	8.600214	-0.865839	4.677871	-0.545777	-0.000211	-0.012149	-0.871663	0.083015	-0.121011	-0.148257	-0.551339	0.158907	-0.805477
11984	8.581094	-0.856174	4.658459	-0.553030	-0.013033	0.014382	-0.872232	0.084837	-0.120848	-0.157119	-0.550245	0.165000	-0.803318
11985	8.591071	-0.938914	4.577214	-0.560401	-0.022715	-0.006881	-0.872230	0.084131	-0.119179	-0.165539	-0.548595	0.170892	-0.801521
11986	8.593602	-0.868729	4.595758	-0.545810	-0.012903	-0.003223	-0.873914	0.084133	-0.118607	-0.174562	-0.547453	0.176642	-0.799138
11987	8.591498	-0.866541	4.557076	-0.529505	-0.018338	-0.008305	-0.874198	0.085115	-0.118874	-0.182657	-0.545710	0.181961	-0.797325
11988	8.639561	-0.886070	4.574143	-0.543972	-0.011121	-0.001435	-0.874624	0.086234	-0.118300	-0.191592	-0.544414	0.187660	-0.794789
11989	8.646926	-0.927426	4.538351	-0.556688	-0.011027	-0.005125	-0.873641	0.085952	-0.118310	-0.199931	-0.542310	0.193371	-0.792802
11990	8.635203	-0.886421	4.513746	-0.550303	-0.011137	0.003801	-0.874346	0.086368	-0.116624	-0.208799	-0.540843	0.199191	-0.790072
11991	8.625159	-0.949068	4.533789	-0.549469	-0.020083	-0.004107	-0.872666	0.087065	-0.116630	-0.216975	-0.538775	0.204786	-0.787849
11992	8.644784	-0.915511	4.509225	-0.551294	-0.027382	0.007426	-0.873505	0.086221	-0.114956	-0.225675	-0.537419	0.210690	-0.784768
11993	8.649488	-0.913018	4.526105	-0.560311	-0.009207	-0.005176	-0.874208	0.086500	-0.114249	-0.233994	-0.535004	0.216340	-0.782441
11994	8.625514	-0.910571	4.506779	-0.554896	-0.014624	-0.006852	-0.873365	0.086077	-0.113840	-0.242948	-0.533364	0.222048	-0.779226
11995	8.639619	-0.915206	4.552722	-0.562187	-0.016376	-0.008696	-0.874212	0.087338	-0.113541	-0.251270	-0.530928	0.227665	-0.776626
11996	8.629758	-0.890736	4.591123	-0.547595	-0.012972	0.005608	-0.872956	0.088595	-0.113259	-0.259894	-0.529115	0.233338	-0.773334
11997	8.659656	-0.872288	4.479727	-0.553951	-0.012901	0.002008	-0.875063	0.088873	-0.111144	-0.267937	-0.526482	0.238862	-0.770696
11998	8.630215	-0.997764	4.481167	-0.569414	-0.008137	-0.019455	-0.874642	0.088871	-0.110867	-0.277130	-0.524471	0.244535	-0.767028
11999	8.643778	-1.040743	4.578280	-0.562034	0.008894	-0.014173	-0.874355	0.087473	-0.111862	-0.285559	-0.521394	0.249833	-0.764322
12000	8.658282	-1.132967	4.530964	-0.547749	-0.021583	-0.038595	-0.874920	0.088029	-0.110315	-0.294671	-0.519675	0.255001	-0.760316
12001	8.639178	-1.079682	4.530395	-0.553213	-0.027035	-0.030661	-0.876326	0.088871	-0.109737	-0.303016	-0.517136	0.260139	-0.757020
12002	8.664011	-1.162819	4.400809	-0.536724	-0.005413	-0.038562	-0.875343	0.087877	-0.106402	-0.312018	-0.515114	0.264989	-0.753049
12003	8.673892	-1.034591	4.433193	-0.554805	0.001701	-0.018454	-0.876043	0.087883	-0.107514	-0.320279	-0.511926	0.270045	-0.749952
12004	8.652085	-0.998023	4.461810	-0.563882	0.007197	-0.023903	-0.876324	0.087600	-0.106397	-0.329320	-0.509340	0.275319	-0.745869
12005	8.645295	-1.003191	4.401469	-0.576579	0.006317	-0.019622	-0.876043	0.087743	-0.107655	-0.337776	-0.505806	0.280596	-0.742518
12006	8.640396	-1.046735	4.389880	-0.563784	0.010647	-0.007120	-0.877442	0.087190	-0.108907	-0.346494	-0.502946	0.285955	-0.738388
12007	8.683273	-1.036855	4.467034	-0.543770	0.008591	0.010826	-0.876881	0.086763	-0.107240	-0.354106	-0.499294	0.290977	-0.735287
12008	8.647231	-1.014939	4.457172	-0.572020	0.003478	-0.007170	-0.876042	0.087746	-0.108493	-0.362770	-0.496359	0.296447	-0.730852
12009	8.644584	-1.026854	4.481472	-0.549278	0.001437	0.007260	-0.876597	0.086207	-0.108505	-0.370376	-0.492662	0.301502	-0.727463
12010	8.629991	-1.021823	4.498350	-0.547496	0.008843	-0.015769	-0.875477	0.086905	-0.108646	-0.378857	-0.489762	0.306429	-0.722982
12011	8.649505	-1.031808	4.467023	-0.538378	0.008722	-0.006811	-0.877303	0.087471	-0.109045	-0.386532	-0.485994	0.311068	-0.719472
12012	8.649616	-1.022203	4.457251	-0.525535	0.031219	-0.010336	-0.877167	0.088592	-0.109454	-0.394763	-0.482795	0.315498	-0.715215
12013	8.625877	-1.027220	4.404180	-0.562858	0.012411	-0.003583	-0.876597	0.086490	-0.109340	-0.402572	-0.478632	0.320431	-0.711457
12014	8.652386	-1.007963	4.418427	-0.554802	-0.001976	-0.010470	-0.877448	0.088450	-0.108754	-0.410772	-0.475561	0.325478	-0.706521
12015	8.659591	-1.046765	4.404353	-0.556499	0.014218	-0.007053	-0.879130	0.088457	-0.109580	-0.418496	-0.471319	0.330204	-0.702627
12016	8.613590	-1.114230	4.390669	-0.560099	0.014179	-0.001805	-0.877161	0.087334	-0.110165	-0.426619	-0.467802	0.335206	-0.697706
12017	8.600779	-1.052948	4.515650	-0.532990	0.002437	-0.012917	-0.876037	0.086770	-0.109901	-0.434035	-0.463838	0.339585	-0.693650
12018	8.651697	-1.109213	4.458219	-0.567610	-0.025459	0.001895	-0.877027	0.088450	-0.108897	-0.441797	-0.460665	0.344995	-0.688173
12019	8.664340	-1.007948	4.432909	-0.552964	-0.002048	-0.003369	-0.876183	0.087888	-0.108910	-0.449144	-0.456407	0.349708	-0.683861
12020	8.664395	-0.988601	4.435109	-0.556630	-0.001950	-0.012257	-0.875058	0.087323	-0.108366	-0.457044	-0.452993	0.354556	-0.678380
12021	8.659492	-0.978813	4.449504	-0.545634	0.012381	-0.008678	-0.876882	0.087897	-0.111419	-0.464408	-0.448521	0.358919	-0.674041
12022	8.663898	-0.985773	4.500318	-0.549203	0.023192	-0.007019	-0.876737	0.086490	-0.109479	-0.472228	-0.444687	0.363406	-0.668723
12023	8.605516	-0.972913	4.565493	-0.543746	0.024026	-0.003435	-0.876178	0.087053	-0.110595	-0.479497	-0.439916	0.367609	-0.664394
12024	8.591077	-1.035880	4.529971	-0.561186	-0.009247	-0.001675	-0.874489	0.086073	-0.112015	-0.486990	-0.436251	0.372538	-0.658590
12025	8.632225	-1.014421	4.524843	-0.558409	-0.002078	0.001864	-0.874492	0.086489	-0.110614	-0.494027	-0.431525	0.377156	-0.653817
12026	8.620167	-1.002231	4.529556	-0.549328	-0.002123	0.001969	-0.875332	0.086211	-0.110610	-0.501294	-0.427749	0.381812	-0.648039
12027	8.632376	-1.024239	4.500790	-0.550222	-0.005801	0.010828	-0.875618	0.087472	-0.110595	-0.508013	-0.422967	0.386362	-0.643230
12028	8.634987	-1.031687	4.471874	-0.547464	0.001443	0.005509	-0.875480	0.088032	-0.110730	-0.515118	-0.419038	0.390909	-0.637377
12029	8.620487	-1.017035	4.481395	-0.542015	0.010570	-0.010408	-0.875480	0.088034	-0.111289	-0.522063	-0.414184	0.394935	-0.632399
12030	8.639625	-1.002475	4.510202	-0.538320	0.019524	-0.005992	-0.874919	0.088033	-0.111293	-0.529251	-0.410111	0.399000	-0.626499
12031	8.608091	-1.014268	4.524874	-0.547487	0.002388	0.000190	-0.874078	0.088029	-0.110741	-0.535936	-0.405104	0.403192	-0.621369
12032	8.677526	-1.021532	4.592518	-0.564530	0.035748	0.006873	-0.873800	0.088871	-0.111573	-0.543171	-0.400350	0.407429	-0.615375
12033	8.581517	-1.031047	4.520264	-0.554735	0.012459	-0.014119	-0.874084	0.089428	-0.110447	-0.550054	-0.395141	0.411411	-0.609955
12034	8.610038	-1.052689	4.566377	-0.533845	0.001355	0.007426	-0.873242	0.089711	-0.111848	-0.556619	-0.391040	0.415562	-0.603797
12035	8.605392	-1.108559	4.516264	-0.553014	-0.011072	-0.003343	-0.874641	0.088307	-0.109616	-0.563043	-0.385939	0.419789	-0.598173
12036	8.629919	-1.079941	4.479668	-0.558399	0.003439	-0.010562	-0.873940	0.088589	-0.110876	-0.569891	-0.381597	0.423983	-0.591479
12037	8.605989	-1.050867	4.467294	-0.562068	-0.000116	-0.014122	-0.874088	0.090692	-0.111551	-0.576476	-0.376246	0.428028	-0.585582
12038	8.639834	-1.065670	4.452916	-0.560269	-0.005559	-0.010523	-0.873387	0.090548	-0.110860	-0.583106	-0.371891	0.432252	-0.578655
12039	8.673285	-1.080154	4.489277	-0.541996	0.008707	-0.003317	-0.873802	0.089290	-0.111149	-0.589360	-0.366477	0.435957	-0.572966
12040	8.630046	-1.012172	4.495825	-0.553017	-0.007429	-0.006886	-0.872256	0.088443	-0.110332	-0.595725	-0.362104	0.440054	-0.565990
12041	8.632217	-1.045927	4.510697	-0.552986	-0.005677	-0.001593	-0.874226	0.090132	-0.111416	-0.601786	-0.356611	0.443979	-0.559968
12042	8.649281	-1.041322	4.491292	-0.553910	-0.005621	-0.006907	-0.873106	0.090549	-0.111141	-0.608017	-0.352119	0.447969	-0.552858
12043	8.625240	-1.046095	4.476880	-0.562081	-0.005584	-0.007007	-0.873803	0.089429	-0.111008	-0.614067	-0.346467	0.451865	-0.546535
12044	8.639570	-1.041216	4.498553	-0.543942	-0.007440	-0.010320	-0.873802	0.088863	-0.109058	-0.620089	-0.342061	0.455646	-0.539324
12045	8.649542	-1.022142	4.466915	-0.558429	-0.001994	-0.006978	-0.873804	0.089709	-0.110865	-0.626006	-0.336320	0.459363	-0.532907
12046	8.651842	-1.012370	4.486134	-0.540198	0.001395	0.007369	-0.874362	0.088725	-0.109334	-0.631737	-0.331622	0.463016	-0.525882
12047	8.630198	-1.031687	4.467048	-0.545685	0.001539	-0.005971	-0.872951	0.086905	-0.110342	-0.637450	-0.325907	0.466469	-0.519470
12048	8.647082	-1.034210	4.467053	-0.556608	-0.005671	0.000141	-0.873524	0.089565	-0.109891	-0.643137	-0.321061	0.470235	-0.512029
12049	8.680333	-1.007323	4.548862	-0.553791	0.008669	0.007169	-0.874927	0.089566	-0.109042	-0.648692	-0.314961	0.473667	-0.505606
12050	8.673506	-1.007613	4.495717	-0.557565	0.001769	-0.024679	-0.872822	0.089282	-0.109340	-0.654535	-0.310180	0.477087	-0.497755
12051	8.687986	-1.007704	4.495698	-0.560319	-0.016461	0.000174	-0.873802	0.088863	-0.109058	-0.659814	-0.304226	0.480763	-0.490876
12052	8.654542	-1.095034	4.409730	-0.567592	-0.005337	-0.030956	-0.873523	0.088999	-0.108081	-0.665531	-0.299369	0.484227	-0.482670
12053	8.683759	-0.998465	4.423112	-0.547550	-0.001975	-0.013916	-0.873101	0.088577	-0.107669	-0.670851	-0.293497	0.487397	-0.475670
12054	8.647632	-0.969208	4.427666	-0.556666	-0.003688	-0.019324	-0.874081	0.088300	-0.108083	-0.676227	-0.288579	0.490691	-0.467612
12055	8.698166	-1.022736	4.420947	-0.548400	0.007040	-0.013982	-0.874216	0.087465	-0.109628	-0.681484	-0.282537	0.493642	-0.460511
12056	8.702958	-1.076067	4.399789	-0.545719	-0.000149	-0.017449	-0.874217	0.087322	-0.108512	-0.686635	-0.277643	0.496687	-0.452491
12057	8.674040	-0.995926	4.432762	-0.567438	0.006099	-0.000046	-0.873091	0.086621	-0.109226	-0.691699	-0.271137	0.499792	-0.445247
12058	8.661872	-1.027280	4.430711	-0.534780	0.005152	-0.012050	-0.874077	0.087745	-0.109626	-0.696615	-0.266226	0.502590	-0.437327
12059	8.679007	-0.979102	4.422902	-0.540190	0.005054	0.002052	-0.873517	0.087882	-0.109210	-0.701344	-0.260016	0.505368	-0.430246
12060	8.649577	-0.993083	4.476256	-0.556494	0.017812	-0.006189	-0.874634	0.086623	-0.108795	-0.706273	-0.254569	0.508098	-0.422149
12061	8.659512	-0.978828	4.447088	-0.567442	0.005181	0.001727	-0.873234	0.087606	-0.110612	-0.710980	-0.247908	0.510990	-0.414655
12062	8.674067	-0.978980	4.437405	-0.571150	0.001741	-0.014215	-0.874078	0.088171	-0.111298	-0.715692	-0.242405	0.513911	-0.406104
12063	8.669137	-0.976442	4.451881	-0.543825	0.012389	-0.010424	-0.874366	0.089849	-0.110440	-0.720282	-0.236083	0.516327	-0.398578
12064	8.652205	-0.976305	4.456735	-0.540149	0.023246	-0.017528	-0.873797	0.088171	-0.111720	-0.724905	-0.230824	0.518555	-0.390300
12065	8.644936	-0.944722	4.475722	-0.563801	0.019771	-0.019551	-0.873796	0.088175	-0.112698	-0.729564	-0.224187	0.520857	-0.382341
12066	8.644711	-0.963933	4.495267	-0.556554	0.010628	-0.008798	-0.874909	0.085935	-0.112153	-0.733870	-0.218637	0.523315	-0.373865
12067	8.668226	-0.968430	4.572608	-0.543727	0.023052	0.005430	-0.874630	0.086499	-0.113687	-0.738110	-0.211948	0.525401	-0.366367
12068	8.632373	-0.975756	4.524412	-0.547479	0.016092	-0.020231	-0.873226	0.086214	-0.113142	-0.742325	-0.206555	0.527546	-0.357748
12069	8.663595	-0.946742	4.557874	-0.543861	0.003264	0.002014	-0.874068	0.086214	-0.112576	-0.746214	-0.199987	0.529785	-0.349997
12070	8.622823	-0.978203	4.509954	-0.532932	0.010496	-0.006759	-0.875193	0.087063	-0.114235	-0.750026	-0.194660	0.531849	-0.341622
12071	8.630022	-0.910343	4.547848	-0.532971	0.005977	-0.004954	-0.874354	0.087618	-0.113398	-0.753780	-0.188259	0.533821	-0.333781
12072	8.610987	-0.908018	4.514019	-0.560226	0.005221	-0.007039	-0.874634	0.087621	-0.114234	-0.757452	-0.182511	0.536028	-0.325009
12073	8.610602	-0.910129	4.562369	-0.562027	0.006081	-0.001760	-0.873790	0.087058	-0.113687	-0.761113	-0.175588	0.538070	-0.316790
12074	8.625291	-0.944326	4.519238	-0.541974	0.008577	0.010845	-0.876037	0.087623	-0.113804	-0.764443	-0.169858	0.540049	-0.308418
12075	8.620224	-0.934323	4.552982	-0.538360	0.008624	0.005568	-0.874256	0.087934	-0.113674	-0.767824	-0.163157	0.541798	-0.300468
12076	8.625126	-0.929566	4.545673	-0.569387	-0.012818	0.001801	-0.875944	0.089061	-0.114347	-0.770872	-0.157189	0.544119	-0.291516
12077	8.654424	-0.920326	4.506870	-0.534867	-0.012978	0.002214	-0.874258	0.087930	-0.112416	-0.773846	-0.150669	0.546038	-0.283379
12078	8.642153	-0.958869	4.514566	-0.551149	-0.005744	0.007280	-0.874269	0.090307	-0.111133	-0.776685	-0.144843	0.548034	-0.274662
12079	8.620285	-1.007093	4.510301	-0.552995	-0.012963	0.009061	-0.875244	0.088770	-0.111561	-0.779490	-0.137928	0.549941	-0.266337
12080	8.639601	-1.004798	4.510249	-0.523909	-0.005828	0.002285	-0.874547	0.089889	-0.111555	-0.782085	-0.132546	0.551657	-0.257777
12081	8.632427	-1.007230	4.500620	-0.572967	-0.009230	0.005269	-0.876931	0.089471	-0.110702	-0.784816	-0.125302	0.553458	-0.249093
12082	8.625505	-1.002595	4.461917	-0.556629	-0.009259	0.000153	-0.874689	0.089742	-0.109319	-0.787267	-0.119417	0.555264	-0.240067
12083	8.625234	-1.004798	4.495770	-0.558405	-0.005712	0.007186	-0.875673	0.090307	-0.110005	-0.789792	-0.112329	0.556796	-0.231494
12084	8.644458	-1.026669	4.495989	-0.549383	-0.014740	0.004694	-0.875958	0.091145	-0.109155	-0.791938	-0.106500	0.558537	-0.222550
12085	8.679909	-1.035984	4.587865	-0.543796	0.010470	0.003722	-0.874980	0.092122	-0.108733	-0.794436	-0.099580	0.559593	-0.214036
12086	8.632803	-1.031776	4.440486	-0.561994	-0.002113	0.009777	-0.873148	0.090297	-0.108906	-0.796522	-0.093408	0.561070	-0.205008
12087	8.697198	-1.070348	4.520569	-0.556693	-0.021909	0.004657	-0.875674	0.090302	-0.108467	-0.798479	-0.086379	0.562553	-0.196225
12088	8.647584	-1.027263	4.404172	-0.573128	-0.028886	-0.012300	-0.876101	0.091418	-0.106915	-0.800158	-0.080360	0.564325	-0.186620
12089	8.678770	-1.017612	4.433018	-0.562120	-0.010931	-0.010506	-0.875537	0.090573	-0.105811	-0.802095	-0.073354	0.565476	-0.177479
12090	8.645039	-1.022293	4.423450	-0.553045	-0.010946	-0.013945	-0.875543	0.091974	-0.105936	-0.803733	-0.067585	0.566746	-0.168057
12091	8.697966	-1.046732	4.433317	-0.563889	-0.001880	-0.014120	-0.876108	0.092815	-0.105783	-0.805577	-0.060542	0.567598	-0.158783
12092	8.673946	-1.080609	4.402316	-0.538506	-0.009164	-0.019094	-0.876106	0.092254	-0.105509	-0.807021	-0.055039	0.568653	-0.149406
12093	8.669288	-1.071019	4.385301	-0.551135	-0.003842	-0.003350	-0.876801	0.090855	-0.105658	-0.808588	-0.048067	0.569355	-0.140390
12094	8.688312	-1.036974	4.438054	-0.549339	-0.005667	-0.001543	-0.875407	0.092670	-0.104811	-0.809823	-0.042163	0.570272	-0.131142
12095	8.625788	-1.027065	4.413864	-0.543830	0.005145	-0.005094	-0.875965	0.092113	-0.105372	-0.811288	-0.035295	0.570657	-0.122134
12096	8.635142	-1.036579	4.447786	-0.560189	0.003405	-0.003506	-0.877089	0.092681	-0.107034	-0.812429	-0.029199	0.571317	-0.112708
12097	8.652017	-1.036670	4.450181	-0.557451	0.005187	-0.002597	-0.876247	0.092677	-0.106202	-0.813689	-0.022072	0.571580	-0.103535
12098	8.639856	-1.041366	4.459914	-0.552950	-0.003886	0.001931	-0.876531	0.093235	-0.105496	-0.814516	-0.016037	0.572209	-0.094252
12099	8.630559	-1.031898	4.418744	-0.545570	0.004944	0.017888	-0.874982	0.092114	-0.106497	-0.815524	-0.008866	0.572304	-0.085505
12100	8.698302	-1.027613	4.399275	-0.552995	-0.003740	-0.013093	-0.876674	0.093794	-0.104930	-0.816166	-0.002993	0.572795	-0.075956
12101	8.674094	-1.046793	4.399521	-0.552969	0.007189	-0.026437	-0.876528	0.092679	-0.106759	-0.817062	0.003792	0.572705	-0.066363
12102	8.680482	-1.053418	4.505904	-0.552934	0.018038	-0.030931	-0.876799	0.090722	-0.107616	-0.817760	0.009494	0.572700	-0.056508
12103	8.659914	-1.037249	4.365606	-0.571191	-0.003552	-0.024815	-0.876947	0.092119	-0.106342	-0.818306	0.016584	0.572642	-0.046704
12104	8.661315	-1.046138	4.491351	-0.554976	-0.022555	-0.024515	-0.877788	0.091838	-0.105780	-0.818306	0.022352	0.573159	-0.036927
12105	8.664646	-1.027507	4.382405	-0.545868	-0.019875	-0.026186	-0.877222	0.090714	-0.104957	-0.818456	0.028989	0.573185	-0.027371
12106	8.698528	-1.037493	4.365557	-0.547545	-0.008326	-0.006808	-0.877497	0.089170	-0.103854	-0.818397	0.034844	0.573315	-0.017957
12107	8.674376	-1.061567	4.356193	-0.543010	-0.003734	-0.019176	-0.877919	0.089309	-0.103150	-0.818516	0.041513	0.572918	-0.008522
12108	8.710426	-1.042280	4.384925	-0.534848	-0.011089	-0.006642	-0.876512	0.088468	-0.104008	-0.818228	0.047158	0.572955	0.000743
12109	8.674788	-1.032812	4.317210	-0.564825	-0.005413	-0.021184	-0.873986	0.088181	-0.103612	-0.818094	0.054145	0.572434	0.010472
12110	8.664779	-1.051855	4.353681	-0.547485	0.003431	-0.012196	-0.875389	0.088183	-0.103321	-0.817747	0.059923	0.572101	0.019983
12111	8.688892	-1.022902	4.370240	-0.556613	-0.008332	-0.001607	-0.875948	0.087622	-0.102764	-0.817376	0.066984	0.571446	0.029299
12112	8.688724	-1.027613	4.389623	-0.547542	-0.000106	-0.019245	-0.874957	0.085659	-0.102792	-0.816769	0.072670	0.571046	0.038914
12113	8.691110	-1.044574	4.384976	-0.563927	0.003745	-0.038040	-0.872994	0.085653	-0.102248	-0.816281	0.079404	0.570076	0.048927
12114	8.679462	-0.993934	4.355431	-0.542144	0.000014	-0.035102	-0.872569	0.085096	-0.103655	-0.815450	0.084808	0.569561	0.058726
12115	8.718004	-1.037751	4.343787	-0.575725	0.002873	-0.034625	-0.873551	0.084814	-0.102532	-0.814708	0.091746	0.568418	0.068811
12116	8.698294	-1.039726	4.394578	-0.549425	-0.007241	-0.026300	-0.871445	0.084531	-0.102971	-0.813570	0.097360	0.567856	0.078516
12117	8.703382	-1.020577	4.370194	-0.543989	-0.000812	-0.042195	-0.871162	0.084253	-0.103954	-0.812609	0.103670	0.566669	0.088347
12118	8.703465	-1.008525	4.365227	-0.558497	-0.008143	-0.021087	-0.868633	0.083264	-0.103145	-0.811235	0.109473	0.565952	0.098043
12119	8.689530	-1.033117	4.283366	-0.558422	-0.001885	-0.015819	-0.869755	0.082702	-0.101605	-0.810059	0.116283	0.564541	0.107589
12120	8.664681	-0.983902	4.398832	-0.565550	0.012351	0.007007	-0.869751	0.082004	-0.102451	-0.808740	0.122450	0.563271	0.116926
12121	8.698138	-1.100200	4.385588	-0.556679	-0.025534	0.007336	-0.870320	0.083825	-0.102148	-0.807138	0.129515	0.562031	0.125997
12122	8.709014	-0.844307	4.351305	-0.549414	-0.025652	0.018074	-0.869485	0.085219	-0.100743	-0.805248	0.135609	0.561250	0.134847
12123	8.708456	-0.911726	4.390719	-0.554006	-0.011741	-0.023654	-0.871028	0.085085	-0.101291	-0.803516	0.142194	0.559724	0.144400
12124	8.737650	-0.890282	4.371111	-0.540444	-0.012549	-0.040289	-0.870180	0.083824	-0.101730	-0.801427	0.147424	0.558783	0.154085
12125	8.718555	-0.849125	4.363428	-0.538681	-0.008761	-0.061521	-0.871569	0.080466	-0.101894	-0.799446	0.153275	0.557206	0.164056
12126	8.691987	-0.805308	4.387138	-0.566019	-0.015744	-0.072414	-0.872679	0.077667	-0.101915	-0.796920	0.158532	0.556185	0.174484
12127	8.680742	-0.599858	4.380027	-0.562435	-0.015706	-0.077656	-0.870840	0.074303	-0.102523	-0.794506	0.164537	0.554519	0.184922
12128	8.680634	-0.519777	4.432293	-0.525208	-0.014990	-0.076333	-0.872942	0.073321	-0.100560	-0.791877	0.169060	0.553498	0.194908
12129	8.714797	-0.505750	4.391013	-0.558755	-0.017727	-0.054582	-0.874618	0.071643	-0.100425	-0.789322	0.175188	0.551630	0.204900
12130	8.753207	-0.554309	4.393920	-0.540639	-0.010330	-0.084491	-0.874047	0.069404	-0.101291	-0.786435	0.179808	0.550366	0.215144
12131	8.704827	-0.553913	4.408478	-0.551365	0.009392	-0.068825	-0.875581	0.066880	-0.099489	-0.783929	0.185469	0.547978	0.225335
12132	8.738614	-0.539581	4.415522	-0.553232	0.006783	-0.077669	-0.874453	0.065476	-0.099373	-0.780987	0.190246	0.546219	0.235607
12133	8.719438	-0.529869	4.403358	-0.546054	-0.004000	-0.084598	-0.874717	0.061978	-0.100246	-0.778061	0.195637	0.543954	0.245889
12134	8.724004	-0.568473	4.418280	-0.561371	0.016810	-0.086679	-0.875275	0.061280	-0.100668	-0.774924	0.200342	0.541883	0.256357
12135	8.692085	-0.558136	4.493113	-0.563989	0.010993	-0.040681	-0.875545	0.058616	-0.099576	-0.772091	0.206339	0.538942	0.266158
12136	8.680231	-0.517025	4.485421	-0.547756	-0.003436	-0.047477	-0.874974	0.056376	-0.100442	-0.768770	0.211316	0.536955	0.275712
12137	8.719151	-0.447220	4.479757	-0.549416	0.001615	-0.006817	-0.875534	0.056237	-0.100159	-0.765879	0.217423	0.533927	0.284743
12138	8.651287	-0.630785	4.428738	-0.553141	-0.020004	-0.006762	-0.875259	0.057072	-0.098755	-0.762380	0.222967	0.531857	0.293581
12139	8.705123	-0.486281	4.402891	-0.557683	-0.014531	-0.010357	-0.875959	0.056793	-0.098753	-0.759063	0.229180	0.528884	0.302625
12140	8.702638	-0.534687	4.388936	-0.527677	-0.009238	-0.013583	-0.875678	0.056511	-0.098199	-0.755557	0.234152	0.526706	0.311266
12141	8.743370	-0.617123	4.387385	-0.571228	-0.010959	0.000070	-0.875960	0.056789	-0.097356	-0.752083	0.240584	0.523385	0.320247
12142	8.721352	-0.660377	4.404811	-0.549379	-0.003861	0.000271	-0.875684	0.057909	-0.097486	-0.748424	0.245943	0.520800	0.328848
12143	8.679279	-0.746534	4.497649	-0.567554	-0.009256	0.007145	-0.876106	0.058050	-0.097481	-0.744834	0.252312	0.517274	0.337621
12144	8.611670	-0.794560	4.478945	-0.545805	-0.027518	0.021647	-0.873582	0.058039	-0.095824	-0.740899	0.257944	0.514833	0.345658
12145	8.660085	-0.756200	4.478452	-0.538644	-0.047431	0.028945	-0.875556	0.059715	-0.092996	-0.737029	0.264302	0.511801	0.353543
12146	8.621525	-0.879627	4.412224	-0.545872	-0.032762	0.003980	-0.874708	0.058311	-0.092738	-0.732732	0.269732	0.509413	0.361727
12147	8.640823	-0.901558	4.402778	-0.542140	-0.034870	0.035885	-0.875837	0.059855	-0.092853	-0.728848	0.276061	0.505976	0.369539
12148	8.684154	-0.930830	4.403047	-0.557550	-0.033039	0.041006	-0.874304	0.061805	-0.090608	-0.724575	0.281982	0.503186	0.377203
12149	8.427365	-1.030239	4.479405	-0.542219	-0.059375	0.051894	-0.873890	0.063201	-0.089339	-0.720392	0.288596	0.499856	0.384567
12150	8.122063	-0.560964	4.240196	-0.530340	-0.171727	0.015577	-0.873896	0.063465	-0.084306	-0.714513	0.294872	0.499305	0.391429
12151	8.872957	-0.005534	4.155671	-0.559704	-0.272900	-0.125458	-0.873896	0.061755	-0.075380	-0.706515	0.301512	0.499795	0.400166
12152	8.941452	0.403431	3.923883	-0.544689	-0.255370	-0.273932	-0.874156	0.055285	-0.067061	-0.697175	0.305661	0.501887	0.410644
12153	9.787530	0.029513	4.497171	-0.556300	-0.124710	-0.164193	-0.873568	0.047694	-0.059319	-0.690116	0.310497	0.500366	0.420672
12154	9.228414	-0.540627	4.741079	-0.558652	-0.016330	-0.004965	-0.874967	0.046290	-0.057366	-0.685083	0.315458	0.497196	0.428886
12155	8.644925	-0.362864	4.754374	-0.545480	0.044572	0.021257	-0.874970	0.047131	-0.057497	-0.681165	0.320460	0.492091	0.437226
12156	8.290243	-0.129936	4.544447	-0.543731	0.044756	-0.002642	-0.875241	0.045461	-0.060727	-0.676675	0.324646	0.488078	0.445529
12157	8.503551	0.103578	4.227437	-0.538646	0.053120	-0.127279	-0.875226	0.041816	-0.059787	-0.671382	0.327908	0.483716	0.455787
12158	8.650784	0.155966	4.250818	-0.553257	0.053369	-0.145109	-0.873962	0.041536	-0.060498	-0.665435	0.330671	0.480283	0.466027
12159	8.761271	0.233266	4.356125	-0.558397	0.090942	-0.111756	-0.871976	0.036916	-0.062798	-0.660297	0.333861	0.474962	0.476398
12160	8.746778	0.131558	4.308953	-0.567054	0.130189	-0.064342	-0.872808	0.035105	-0.065046	-0.655539	0.336759	0.469693	0.486056
12161	8.567956	0.220136	4.380693	-0.570366	0.176892	-0.048772	-0.871672	0.033017	-0.070107	-0.651508	0.339746	0.462536	0.496156
12162	8.975046	-0.133770	4.620895	-0.562983	0.174734	-0.010607	-0.871668	0.033035	-0.075417	-0.647516	0.342561	0.456214	0.505217
12163	9.012989	-0.211037	4.670033	-0.537477	0.198239	-0.032573	-0.871237	0.032073	-0.081579	-0.643841	0.344947	0.448828	0.514814
12164	8.585427	-0.299661	4.367140	-0.546671	0.180445	-0.057426	-0.871239	0.033206	-0.085201	-0.639338	0.346979	0.442780	0.524212
12165	8.967790	-0.382908	4.193583	-0.545215	0.132074	-0.083575	-0.869542	0.030973	-0.089010	-0.634265	0.349613	0.436364	0.533915
12166	9.173745	-0.683500	4.254653	-0.548718	0.139156	-0.066851	-0.868978	0.031269	-0.094182	-0.629088	0.351921	0.430757	0.543000
12167	8.759406	-0.603935	4.193913	-0.545095	0.135499	-0.067742	-0.870093	0.030020	-0.096981	-0.623990	0.354592	0.424045	0.552347
12168	8.335309	-0.650273	4.086264	-0.553741	0.052616	-0.069191	-0.867564	0.029743	-0.099799	-0.617826	0.357802	0.419353	0.560724
12169	8.440177	-0.829247	4.170275	-0.556968	-0.055896	-0.023451	-0.868683	0.028905	-0.099519	-0.611319	0.363067	0.414431	0.568083
12170	9.170833	-1.228964	4.367062	-0.562626	-0.108362	0.009625	-0.867292	0.030850	-0.095597	-0.604467	0.368768	0.410942	0.574244
12171	9.097299	-1.278492	4.488528	-0.560446	-0.085589	0.078486	-0.867022	0.032231	-0.089995	-0.598671	0.375218	0.405452	0.580011
12172	8.936839	-1.220780	4.666905	-0.549434	-0.064073	0.081987	-0.866766	0.037832	-0.089519	-0.592963	0.380759	0.400950	0.585369
12173	8.398248	-0.918424	4.553102	-0.533206	-0.074881	0.068023	-0.865237	0.040477	-0.085731	-0.587179	0.386623	0.395586	0.590978
12174	8.166768	-0.917131	4.526818	-0.544667	-0.120000	-0.020344	-0.865669	0.042146	-0.081518	-0.579716	0.391872	0.392492	0.596922
12175	8.412180	-0.735789	4.401234	-0.554170	-0.154546	-0.075895	-0.865246	0.040728	-0.076784	-0.571260	0.397713	0.388789	0.603598
12176	8.670588	-0.839368	4.329555	-0.551628	-0.136574	-0.167935	-0.864949	0.035948	-0.071526	-0.561663	0.401979	0.386860	0.610972
12177	8.721717	-0.968526	4.210113	-0.552210	-0.075973	-0.193085	-0.864936	0.032296	-0.068490	-0.552195	0.405841	0.383075	0.619376
12178	8.593542	-1.076585	4.192160	-0.546231	0.010548	-0.201547	-0.863797	0.028083	-0.066027	-0.543163	0.407850	0.379718	0.628050
12179	8.576134	-1.260287	4.170070	-0.548591	0.064611	-0.201933	-0.865314	0.021924	-0.066220	-0.534454	0.409768	0.374334	0.637434
12180	8.505602	-1.273948	4.233140	-0.541535	0.173491	-0.191923	-0.864590	0.017738	-0.071579	-0.526608	0.409598	0.369076	0.647068
12181	8.494791	-1.054784	4.486837	-0.548092	0.280385	-0.153718	-0.865675	0.010763	-0.079469	-0.519873	0.408995	0.360826	0.657464
12182	8.894916	-0.547858	4.794765	-0.543949	0.384890	-0.148872	-0.865373	0.007715	-0.089844	-0.513883	0.406257	0.352830	0.668125
12183	8.612692	-0.329978	4.570411	-0.569560	0.315892	-0.079765	-0.864509	0.004240	-0.098691	-0.507939	0.405791	0.343149	0.677924
12184	9.172133	0.462909	4.391674	-0.516403	0.117538	-0.079469	-0.863512	0.002157	-0.105148	-0.501043	0.406731	0.337563	0.685257
12185	9.355016	0.321594	4.393006	-0.557228	0.041357	-0.199770	-0.863365	0.000902	-0.106840	-0.491456	0.408939	0.331750	0.693673
12186	9.266674	-0.212383	4.324177	-0.557332	-0.003915	-0.178346	-0.863059	-0.004698	-0.108018	-0.481887	0.411166	0.327508	0.701047
12187	8.980524	-0.042216	4.581206	-0.553506	-0.000076	-0.111141	-0.864590	-0.007779	-0.106921	-0.473081	0.414394	0.321344	0.707962
12188	8.229973	-0.012777	4.282260	-0.559166	-0.022248	-0.155438	-0.863179	-0.009461	-0.107508	-0.463534	0.416930	0.316963	0.714731
12189	8.322098	0.095388	4.280930	-0.536776	-0.058171	-0.177924	-0.862318	-0.014517	-0.104214	-0.453353	0.420292	0.312061	0.721418
12190	8.482057	0.093836	4.193746	-0.541194	-0.052947	-0.153201	-0.862310	-0.017048	-0.101166	-0.443642	0.422985	0.308103	0.727556
12191	8.760299	0.166182	4.448695	-0.568479	-0.054705	-0.141070	-0.859203	-0.021819	-0.100820	-0.433561	0.426696	0.302331	0.733861
12192	8.588290	0.192037	4.545288	-0.521389	-0.083914	-0.126222	-0.860321	-0.023506	-0.098174	-0.424083	0.429716	0.298615	0.739139
12193	8.657515	0.219360	4.346754	-0.546754	-0.079311	-0.122097	-0.859886	-0.027300	-0.094723	-0.414147	0.433594	0.293146	0.744677
12194	8.689922	0.184385	4.197290	-0.526643	-0.101658	-0.051829	-0.860449	-0.027730	-0.091370	-0.405502	0.437249	0.288774	0.748993
12195	8.877350	0.038421	4.232496	-0.553619	-0.053681	-0.061267	-0.858763	-0.029008	-0.087344	-0.396404	0.441052	0.282416	0.754041
12196	8.717917	0.010457	4.237854	-0.528084	-0.055906	-0.030029	-0.859191	-0.027326	-0.087462	-0.388232	0.444049	0.277389	0.758388
12197	8.672697	0.082952	4.191196	-0.548010	-0.063301	0.000748	-0.859618	-0.026777	-0.083541	-0.379927	0.448199	0.270586	0.762599
12198	8.718774	0.130963	4.185766	-0.557105	-0.070571	0.013087	-0.858358	-0.026650	-0.080475	-0.371968	0.451773	0.264781	0.766441
12199	8.560952	0.135627	3.999870	-0.551583	-0.059716	0.004216	-0.859064	-0.025955	-0.078366	-0.363572	0.455808	0.257827	0.770441
12200	8.562399	0.310927	4.208130	-0.546022	-0.051972	0.041401	-0.857539	-0.022183	-0.076382	-0.356152	0.459050	0.251735	0.773988
12201	8.602983	0.209220	4.216460	-0.553138	-0.011087	0.007445	-0.857538	-0.023033	-0.073596	-0.347915	0.462245	0.244354	0.778187
12202	8.892141	0.484098	4.406310	-0.552789	0.072034	-0.014207	-0.858380	-0.022890	-0.073867	-0.340087	0.463221	0.237740	0.783101
12203	8.869977	0.278075	4.674432	-0.552280	0.158539	-0.018315	-0.855857	-0.021768	-0.076111	-0.332148	0.463495	0.229424	0.788806
12204	9.091330	0.025128	4.640714	-0.567892	0.128054	-0.024488	-0.856690	-0.022871	-0.080868	-0.324185	0.463521	0.222221	0.794148
12205	8.997472	-0.433114	4.696695	-0.567087	0.088181	-0.003083	-0.855296	-0.020628	-0.082392	-0.315890	0.464943	0.213930	0.798921
12206	9.303957	-0.703623	4.259536	-0.565948	0.004239	-0.081238	-0.853887	-0.021180	-0.085902	-0.306401	0.466561	0.208018	0.803223
12207	9.249907	-0.894011	4.290729	-0.563677	0.003047	0.047031	-0.855293	-0.020901	-0.084491	-0.298439	0.469427	0.199766	0.806639
12208	8.455862	-0.907887	3.977827	-0.532683	-0.041228	0.135095	-0.854753	-0.016571	-0.081096	-0.292477	0.472349	0.192590	0.808859
12209	8.185556	-1.124341	3.874287	-0.550836	-0.094176	0.216517	-0.854353	-0.012097	-0.078957	-0.286868	0.477287	0.183432	0.810097
12210	8.730933	-1.343956	4.086226	-0.549362	-0.142725	0.209829	-0.855507	-0.005381	-0.075803	-0.281508	0.482131	0.175828	0.810794
12211	9.162410	-1.261415	4.193461	-0.553235	-0.149462	0.165686	-0.851907	0.004678	-0.070416	-0.274727	0.487705	0.167332	0.811584
12212	9.234003	-1.069716	4.389363	-0.560637	-0.142813	0.132857	-0.853337	0.009705	-0.064484	-0.267940	0.492232	0.160253	0.812548
12213	8.882485	-0.966366	4.330689	-0.556741	-0.099595	0.129928	-0.852373	0.013194	-0.061241	-0.260597	0.496775	0.151712	0.813810
12214	8.515996	-0.784956	4.372648	-0.552911	-0.057191	0.117273	-0.853373	0.016828	-0.058400	-0.253834	0.499704	0.144427	0.815478
12215	8.483527	-0.882776	4.156316	-0.556737	-0.089480	0.103264	-0.852134	0.021861	-0.056121	-0.245996	0.503867	0.136054	0.816758
12216	8.709858	-0.835297	4.247303	-0.560342	-0.062118	0.071255	-0.852851	0.025219	-0.054544	-0.238326	0.506666	0.129109	0.818426
12217	8.711823	-0.873733	4.286390	-0.575066	-0.056033	0.003806	-0.852432	0.025211	-0.052451	-0.228675	0.509963	0.121254	0.820331
12218	8.704154	-0.907274	4.325435	-0.545827	-0.010845	-0.027099	-0.852157	0.026184	-0.050486	-0.219601	0.511477	0.115281	0.822725
12219	8.686582	-0.738880	4.183434	-0.553696	0.030496	-0.010613	-0.850199	0.027580	-0.050208	-0.210047	0.513062	0.107523	0.825280
12220	8.458718	-0.891772	4.238604	-0.539693	0.088058	-0.010871	-0.849496	0.027869	-0.053564	-0.201460	0.512827	0.101040	0.828380
12221	8.374065	-0.944418	4.236888	-0.552943	0.123763	0.031193	-0.849349	0.026900	-0.057208	-0.192709	0.512794	0.092464	0.831478
12222	9.026907	-0.840919	4.440246	-0.539111	0.161468	0.047184	-0.848795	0.029577	-0.062216	-0.185172	0.511323	0.085088	0.834878
12223	9.461914	-0.470842	4.541851	-0.564576	0.182552	0.027426	-0.848511	0.029589	-0.065991	-0.176266	0.510189	0.076162	0.838354
12224	8.572597	-0.114259	4.244273	-0.548227	0.148575	0.080782	-0.846268	0.031854	-0.075068	-0.169125	0.508881	0.068321	0.841290
12225	8.994839	0.113922	4.057523	-0.537700	0.065264	0.129312	-0.846705	0.036065	-0.077536	-0.162009	0.509618	0.059318	0.842926
12226	9.438505	-0.140654	3.987281	-0.540131	-0.000694	0.057210	-0.845583	0.036629	-0.079355	-0.154314	0.510658	0.052339	0.844202
12227	9.057172	-0.167325	3.976007	-0.552746	0.004598	0.071103	-0.844477	0.040552	-0.080441	-0.145976	0.512271	0.043980	0.845184
12228	9.188574	-0.004188	3.916020	-0.547305	-0.013762	0.108485	-0.845758	0.044616	-0.079969	-0.139024	0.513483	0.036387	0.845981
12229	9.326674	0.001302	4.159820	-0.574557	-0.035731	0.161397	-0.845208	0.047558	-0.080642	-0.131965	0.515777	0.026979	0.846068
12230	8.958961	-0.206562	4.172297	-0.539441	0.021167	0.221511	-0.843548	0.053019	-0.081296	-0.126984	0.516332	0.018263	0.846725
12231	8.687002	-0.025600	3.851690	-0.548583	-0.026185	0.280064	-0.843022	0.061425	-0.082191	-0.122230	0.518313	0.008168	0.846372
12232	8.594557	0.057993	3.986193	-0.561606	-0.074854	0.287273	-0.843060	0.070108	-0.081821	-0.118075	0.520452	-0.001365	0.845686
12233	8.860705	0.055771	3.898875	-0.552658	-0.094636	0.282250	-0.840150	0.078363	-0.080779	-0.113351	0.523461	-0.011217	0.844402
12234	8.919426	-0.091164	4.035749	-0.575411	-0.116397	0.308643	-0.838783	0.086764	-0.080842	-0.109386	0.526201	-0.021107	0.843031
12235	8.930452	-0.087970	4.171012	-0.553326	-0.095364	0.361847	-0.837420	0.095720	-0.079082	-0.106047	0.529044	-0.031623	0.841348
12236	8.765591	-0.076629	4.272591	-0.552150	-0.074171	0.405925	-0.835367	0.108048	-0.081206	-0.103911	0.530839	-0.042232	0.840017
12237	8.741086	-0.163441	4.278425	-0.568456	-0.090671	0.444743	-0.834014	0.119812	-0.081652	-0.101880	0.533408	-0.053680	0.837982
12238	8.654998	-0.098089	4.207738	-0.539346	-0.085425	0.446815	-0.829995	0.131856	-0.083794	-0.100543	0.535188	-0.064473	0.836247
12239	8.649629	-0.293965	4.183352	-0.546303	-0.078819	0.515670	-0.827528	0.146011	-0.087718	-0.100008	0.537260	-0.076095	0.834002
12240	8.587726	-0.299104	4.072342	-0.551248	-0.032485	0.574590	-0.823094	0.160308	-0.093892	-0.100561	0.537848	-0.088542	0.832327
12241	8.505962	-0.163078	4.099929	-0.543474	0.036560	0.606103	-0.817543	0.176008	-0.101457	-0.101473	0.537677	-0.101044	0.830901
12242	9.567163	-0.274401	4.756985	-0.552497	0.017851	0.697402	-0.811990	0.192287	-0.114746	-0.103926	0.537004	-0.114903	0.829231
12243	8.844006	-0.694740	4.443692	-0.553885	0.076549	0.672953	-0.805444	0.206610	-0.130438	-0.105867	0.535879	-0.128045	0.827787
12244	8.690415	-0.919906	4.224110	-0.537811	-0.001362	0.709840	-0.799888	0.221761	-0.141363	-0.108696	0.535245	-0.141706	0.825601
12245	8.874791	-1.103643	4.013279	-0.541646	-0.061077	0.742033	-0.790405	0.237609	-0.154268	-0.112373	0.536017	-0.154782	0.822253
12246	9.223724	-1.073039	3.848162	-0.548740	-0.126752	0.641588	-0.781483	0.254026	-0.169258	-0.114284	0.537487	-0.167557	0.818518
12247	8.963695	-0.813004	4.203221	-0.564449	-0.122560	0.581186	-0.774782	0.263566	-0.178573	-0.115388	0.539722	-0.178760	0.814512
12248	8.893951	-1.161822	4.004237	-0.562753	-0.154978	0.576932	-0.769903	0.272547	-0.187042	-0.116139	0.541725	-0.190947	0.810299
12249	9.050932	-1.223980	4.270514	-0.540745	-0.122778	0.592043	-0.764320	0.281534	-0.197892	-0.117805	0.543786	-0.201480	0.806117
12250	8.749574	-1.178702	4.251082	-0.558996	-0.096820	0.517305	-0.757611	0.289253	-0.207086	-0.117358	0.544925	-0.213031	0.802435
12251	8.699232	-1.207747	4.193482	-0.555440	-0.074599	0.449082	-0.752584	0.296698	-0.217109	-0.116534	0.546792	-0.221918	0.798869
12252	8.606562	-1.123970	4.356980	-0.566330	-0.043541	0.406285	-0.748107	0.301479	-0.226037	-0.113952	0.547446	-0.232441	0.795794
12253	8.427098	-0.966998	4.543940	-0.568555	-0.046231	0.304517	-0.742508	0.305974	-0.233860	-0.110769	0.549541	-0.239534	0.792691
12254	8.542452	-0.938242	4.620786	-0.552556	-0.061887	0.235822	-0.739147	0.308647	-0.239867	-0.105681	0.551145	-0.247873	0.789702
12255	8.573391	-0.875061	4.707027	-0.557062	-0.021720	0.180685	-0.736894	0.307817	-0.244504	-0.100791	0.553439	-0.252932	0.787129
12256	8.672797	-0.997258	4.589859	-0.567760	0.031019	0.134245	-0.735199	0.306433	-0.250681	-0.093434	0.554009	-0.260523	0.785157
12257	8.344440	-0.922358	4.642621	-0.544888	0.073460	0.107653	-0.733513	0.306724	-0.255442	-0.087299	0.555157	-0.264235	0.783811
12258	8.262907	-0.868936	4.601057	-0.551995	0.119777	0.070122	-0.730990	0.308702	-0.262288	-0.078621	0.554524	-0.270967	0.782879
12259	8.253552	-0.849726	4.571859	-0.552844	0.169095	-0.002729	-0.728875	0.306746	-0.265400	-0.070428	0.554754	-0.273212	0.782715
12260	8.090128	-0.875913	4.470885	-0.540948	0.230233	-0.095884	-0.727606	0.306624	-0.271699	-0.058653	0.553127	-0.278020	0.783145
12261	8.821536	-0.822947	4.788268	-0.552217	0.208225	-0.138202	-0.729269	0.302863	-0.276896	-0.048415	0.553389	-0.278279	0.783567
12262	9.138391	-0.502634	4.542639	-0.570634	0.192500	-0.176243	-0.729254	0.299929	-0.279302	-0.035247	0.552627	-0.282526	0.783288
12263	9.577299	-0.445014	4.923184	-0.538184	0.122284	-0.095735	-0.728957	0.296575	-0.281715	-0.026592	0.553883	-0.282380	0.782795
12264	9.468510	-0.778694	4.786908	-0.560063	0.066924	-0.042632	-0.730211	0.294336	-0.281449	-0.016328	0.554144	-0.287776	0.780924
12265	8.295856	-0.120910	4.447687	-0.549427	0.041835	-0.074340	-0.731055	0.294898	-0.281437	-0.008571	0.556480	-0.287491	0.779491
12266	7.751003	0.251472	3.932005	-0.526949	-0.074154	-0.214061	-0.733586	0.294880	-0.274151	0.003203	0.559756	-0.290352	0.776118
12267	9.417695	-0.090830	4.204220	-0.545478	-0.157340	-0.152442	-0.736661	0.290660	-0.266625	0.010860	0.565512	-0.288611	0.772516
12268	9.531641	-0.380903	4.308789	-0.537522	-0.120720	-0.022551	-0.738354	0.291625	-0.260732	0.019553	0.568224	-0.293693	0.768429
12269	8.875186	-0.163440	4.413558	-0.553183	-0.034728	0.032358	-0.739485	0.292875	-0.256518	0.025043	0.570941	-0.293641	0.766273
12270	8.383247	0.011451	4.446093	-0.547829	0.011225	-0.075867	-0.740337	0.294263	-0.252025	0.035458	0.571805	-0.298143	0.763474
12271	8.316505	0.042713	4.354014	-0.557396	-0.025851	-0.155374	-0.743149	0.294676	-0.247807	0.043762	0.575378	-0.295553	0.761363
12272	8.556787	-0.156720	4.394579	-0.557444	-0.025655	-0.174816	-0.744697	0.294232	-0.239695	0.055592	0.577194	-0.299002	0.757862
12273	8.691150	-0.176325	4.486437	-0.559137	-0.040678	-0.105721	-0.747077	0.291979	-0.234250	0.062948	0.580504	-0.296588	0.755704
12274	8.517238	-0.209046	4.489451	-0.557037	-0.001147	-0.097133	-0.746516	0.290978	-0.228395	0.073754	0.581304	-0.300807	0.752437
12275	8.391451	-0.368004	4.450316	-0.546221	-0.004549	-0.127108	-0.748757	0.289292	-0.225321	0.081367	0.584030	-0.297522	0.750846
12276	8.329531	-0.416763	4.320463	-0.546043	0.009701	-0.109513	-0.750714	0.287187	-0.222533	0.092300	0.584576	-0.301333	0.747630
12277	8.282477	-0.344725	4.198907	-0.576554	0.061077	-0.096026	-0.751272	0.286204	-0.221561	0.100088	0.585862	-0.298443	0.746779
12278	8.165777	-0.110590	4.421167	-0.559767	0.132888	-0.076813	-0.751701	0.288026	-0.221538	0.111419	0.584162	-0.302529	0.744860
12279	8.210868	-0.197524	4.477652	-0.537805	0.175403	-0.106900	-0.750288	0.286209	-0.223804	0.119436	0.583662	-0.298413	0.745670
12280	8.930345	-0.503827	4.915041	-0.562763	0.210782	-0.015319	-0.750275	0.284122	-0.228018	0.130318	0.580227	-0.303015	0.744671
12281	9.999486	-0.875135	5.357521	-0.532374	0.145973	-0.026801	-0.749990	0.283857	-0.232774	0.136663	0.579484	-0.299567	0.745507
12282	10.207134	-0.376215	4.965067	-0.547624	0.096694	-0.141554	-0.750269	0.283578	-0.233055	0.148527	0.578372	-0.302727	0.742820
12283	8.892549	-0.268639	4.612846	-0.571159	0.129683	-0.205964	-0.751660	0.280923	-0.233910	0.157766	0.578564	-0.297597	0.742839
12284	7.368870	-0.206026	3.816806	-0.560753	0.010409	-0.189452	-0.754450	0.277571	-0.235041	0.169943	0.578752	-0.300597	0.738788
12285	8.250982	-0.719675	3.724705	-0.569030	-0.202728	-0.119119	-0.755556	0.272795	-0.230052	0.175917	0.583018	-0.297464	0.735295
12286	9.528152	-0.946759	3.865676	-0.554740	-0.205765	-0.173556	-0.759471	0.267731	-0.220851	0.186488	0.586124	-0.301193	0.728673
12287	9.782809	-0.494134	4.232395	-0.552758	-0.125969	-0.227008	-0.762698	0.266030	-0.212459	0.194414	0.589662	-0.296162	0.725803
12288	9.001772	-0.303764	4.516439	-0.546900	-0.098017	-0.144104	-0.764653	0.262935	-0.206887	0.205102	0.590831	-0.299626	0.720469
12289	8.519835	-0.323141	4.410983	-0.560882	-0.025199	-0.125349	-0.767599	0.261803	-0.201286	0.212239	0.591970	-0.295356	0.719229
12290	8.425828	-0.518987	4.302145	-0.575689	-0.041651	-0.192693	-0.769135	0.259414	-0.197945	0.224273	0.592289	-0.298359	0.714056
12291	8.548769	-0.645697	4.259901	-0.550332	-0.046991	-0.211815	-0.772768	0.254924	-0.192933	0.232365	0.593961	-0.292936	0.712324
12292	8.549006	-0.653641	4.535447	-0.549945	-0.007874	-0.155448	-0.773324	0.252527	-0.187643	0.243727	0.593468	-0.295778	0.707748
12293	8.486734	-0.617271	4.491632	-0.550807	-0.009820	-0.139528	-0.774449	0.252235	-0.183166	0.250942	0.593850	-0.290981	0.706895
12294	8.448449	-0.619719	4.448216	-0.546427	-0.024035	-0.164166	-0.777254	0.251104	-0.177985	0.262247	0.593452	-0.293689	0.701989
12295	8.491048	-0.820503	4.460065	-0.526186	0.011881	-0.161513	-0.777241	0.247309	-0.174252	0.269532	0.593455	-0.288150	0.701522
12296	8.385186	-0.812828	4.421461	-0.545645	0.069185	-0.113456	-0.778633	0.244650	-0.173850	0.280609	0.591255	-0.290897	0.697894
12297	8.226173	-0.790228	4.397258	-0.547416	0.076400	-0.115319	-0.778626	0.243253	-0.175122	0.287762	0.589646	-0.285895	0.698409
12298	8.404288	-0.994586	4.360639	-0.542428	0.143049	-0.113889	-0.780164	0.241994	-0.174424	0.299163	0.586240	-0.288124	0.695564
12299	9.371953	-1.226514	4.574567	-0.561347	0.220577	-0.197584	-0.781832	0.238926	-0.177238	0.308285	0.582642	-0.281607	0.697271
12300	11.954847	-0.684258	5.386602	-0.551795	0.116440	-0.309508	-0.782647	0.232768	-0.178414	0.322267	0.580402	-0.281807	0.692721
12301	9.239005	-0.551147	4.615534	-0.569199	0.142221	-0.195368	-0.785569	0.228309	-0.183469	0.330872	0.577376	-0.275983	0.693537
12302	8.025679	-0.055324	3.843241	-0.558606	0.090960	-0.221617	-0.786408	0.227042	-0.180960	0.343468	0.574690	-0.277419	0.689057
12303	8.026004	0.691970	3.540112	-0.546224	-0.087506	-0.512196	-0.789037	0.217790	-0.176704	0.354990	0.576262	-0.269416	0.685068
12304	9.601005	0.207214	3.741551	-0.548257	-0.182070	-0.398155	-0.793775	0.208242	-0.166286	0.368298	0.578032	-0.270470	0.676078
12305	9.834045	-0.564722	3.817510	-0.557849	-0.139521	-0.119037	-0.796847	0.203751	-0.161418	0.374428	0.577645	-0.267723	0.674132
12306	9.664024	-0.855607	3.506864	-0.557118	-0.156832	0.097756	-0.797268	0.202467	-0.154162	0.381198	0.576141	-0.274390	0.668924
12307	8.878427	0.125767	3.516294	-0.562751	-0.101746	-0.018571	-0.799107	0.205120	-0.150347	0.386285	0.574501	-0.272872	0.668037
12308	8.614038	0.184736	3.404840	-0.561921	-0.184217	-0.166715	-0.799543	0.207483	-0.144449	0.396422	0.574625	-0.276742	0.660355
12309	9.174077	0.176251	3.384855	-0.545202	-0.170634	-0.076255	-0.802896	0.203274	-0.139856	0.401831	0.574109	-0.275135	0.658204
12310	9.176730	-0.080907	3.230661	-0.546590	-0.164292	0.019205	-0.804020	0.202560	-0.135103	0.409377	0.572909	-0.280736	0.652207
12311	9.251390	0.010861	3.294778	-0.556877	-0.092700	0.078825	-0.803745	0.203250	-0.132024	0.413398	0.570247	-0.280724	0.652009
12312	9.059027	-0.015639	3.500717	-0.545691	-0.024003	0.044865	-0.803604	0.203251	-0.132584	0.421309	0.566971	-0.285431	0.647743
12313	9.402363	-0.331972	3.887979	-0.554786	-0.044138	0.085587	-0.802915	0.206048	-0.131442	0.425480	0.563497	-0.285334	0.648091
12314	9.101019	-0.686671	3.674873	-0.556289	-0.024592	0.111891	-0.802647	0.208847	-0.131135	0.432557	0.559650	-0.290922	0.644244
12315	9.075033	-0.342747	3.767722	-0.554570	0.016708	0.028536	-0.800693	0.211651	-0.133218	0.437752	0.555581	-0.289924	0.644707
12316	9.190329	-0.180144	3.606278	-0.545556	0.054429	-0.059117	-0.800689	0.210813	-0.133785	0.447278	0.551677	-0.292758	0.640225
12317	9.131578	-0.116081	3.743371	-0.552922	0.104113	-0.170099	-0.802633	0.206338	-0.134795	0.455497	0.547414	-0.289047	0.639775
12318	8.844016	-0.225476	3.737727	-0.552994	0.051223	-0.104384	-0.803186	0.204948	-0.137740	0.465549	0.543566	-0.291474	0.634699
12319	8.942778	-0.383509	3.686200	-0.543592	0.046729	-0.010472	-0.803741	0.203548	-0.137471	0.471251	0.538950	-0.290178	0.635022
12320	9.004783	-0.666913	3.645786	-0.552566	0.031951	0.033723	-0.802199	0.204251	-0.139432	0.479323	0.534410	-0.294255	0.630928
12321	9.028562	-0.691017	3.679852	-0.537705	0.056626	0.086824	-0.803459	0.204266	-0.143055	0.483692	0.529011	-0.294103	0.632213
12322	9.008389	-0.641711	3.814641	-0.544771	0.083507	0.106034	-0.800801	0.206510	-0.145847	0.490964	0.523361	-0.298341	0.629317
12323	8.899220	-0.592086	3.910886	-0.530442	0.061945	0.090390	-0.799689	0.209315	-0.147783	0.495140	0.517817	-0.298353	0.630624
12324	8.784496	-0.437606	4.150946	-0.543004	0.099879	0.084687	-0.799697	0.212131	-0.152086	0.502652	0.512003	-0.302168	0.627606
12325	9.037826	-0.825040	4.285410	-0.546232	0.177664	0.054090	-0.797452	0.212982	-0.156845	0.508028	0.504917	-0.301091	0.629532
12326	8.923052	-0.667616	4.223400	-0.554960	0.277470	-0.019166	-0.796317	0.211605	-0.164974	0.517897	0.497239	-0.302185	0.627072
12327	8.647664	-0.532348	4.321327	-0.527825	0.292208	-0.072061	-0.796298	0.209683	-0.177012	0.525221	0.489428	-0.298696	0.628796
12328	8.489105	-0.095607	4.437481	-0.564383	0.243297	-0.025284	-0.793196	0.207601	-0.184883	0.534876	0.481935	-0.300169	0.625735
12329	8.681824	-0.002000	4.527998	-0.549297	0.190064	-0.022080	-0.792053	0.204542	-0.192749	0.541098	0.474638	-0.298788	0.626624
12330	8.585061	0.037578	4.576012	-0.546938	0.124140	-0.007510	-0.790641	0.203721	-0.199477	0.549495	0.468575	-0.301467	0.622584
12331	8.484466	0.061833	4.488889	-0.572480	0.064129	0.065087	-0.787270	0.203443	-0.202580	0.554065	0.461903	-0.302829	0.622858
12332	8.569009	0.070936	4.483841	-0.539996	0.033414	0.058597	-0.788253	0.203727	-0.203128	0.560896	0.456548	-0.307019	0.618626
12333	8.583755	-0.087411	4.683726	-0.556378	0.051870	0.017572	-0.785877	0.206390	-0.205215	0.565823	0.450378	-0.308127	0.618112
12334	8.601304	-0.183066	4.863576	-0.546156	0.087789	0.024531	-0.786164	0.208217	-0.206871	0.573338	0.444394	-0.311443	0.613841
12335	8.427523	-0.196500	4.859126	-0.563283	0.084769	0.065890	-0.786163	0.208507	-0.209942	0.577901	0.437304	-0.312915	0.613906
12336	8.485647	-0.143701	4.858459	-0.550758	0.075137	0.029844	-0.784204	0.210333	-0.212873	0.585173	0.431294	-0.316460	0.609435
12337	8.466250	-0.216228	4.835131	-0.563615	0.070125	-0.007443	-0.782939	0.210625	-0.217491	0.590514	0.424713	-0.317686	0.608266
12338	8.481214	-0.296705	4.734525	-0.549326	0.032330	-0.019431	-0.782237	0.210484	-0.217638	0.597959	0.419453	-0.321262	0.602739
12339	8.447005	-0.160404	4.853865	-0.534865	0.023183	-0.012123	-0.781388	0.209652	-0.220727	0.602794	0.413696	-0.322858	0.601047
12340	8.495782	-0.270119	4.734230	-0.524207	-0.012715	-0.030363	-0.781260	0.206906	-0.219521	0.609734	0.409260	-0.326549	0.595060
12341	8.544810	-0.130448	4.703609	-0.569772	-0.034117	-0.029850	-0.782941	0.206492	-0.220072	0.614680	0.403782	-0.329296	0.592193
12342	8.506304	-0.043026	4.731681	-0.524445	-0.046966	-0.027470	-0.782923	0.202149	-0.220117	0.621223	0.399648	-0.333394	0.585842
12343	8.526559	0.106372	4.681661	-0.549897	-0.055989	-0.011763	-0.783059	0.201167	-0.219847	0.625652	0.394461	-0.336494	0.582865
12344	8.531945	0.154367	4.632792	-0.562790	-0.092084	0.001587	-0.783616	0.200044	-0.218736	0.631714	0.390100	-0.341789	0.576143
12345	8.654286	0.083813	4.696218	-0.555495	-0.090397	0.009645	-0.784018	0.200258	-0.216193	0.635701	0.385024	-0.345711	0.572822
12346	8.586556	0.004371	4.677865	-0.551049	-0.106607	0.005351	-0.784296	0.199128	-0.212849	0.641375	0.380873	-0.351034	0.565994
12347	8.714832	0.158406	4.704970	-0.558173	-0.086883	0.021999	-0.785842	0.199407	-0.211577	0.645255	0.375567	-0.355171	0.562538
12348	8.666666	0.185292	4.704735	-0.540752	-0.043449	-0.008148	-0.784304	0.200237	-0.209484	0.651298	0.370860	-0.359410	0.555965
12349	8.575177	0.115394	4.642813	-0.555280	-0.023183	-0.050930	-0.784859	0.198553	-0.208100	0.656409	0.365316	-0.362271	0.551752
12350	8.616130	0.115197	4.652426	-0.539046	-0.041268	-0.051506	-0.784725	0.199952	-0.207527	0.662778	0.360836	-0.366086	0.544522
12351	8.655494	0.133737	4.565179	-0.549956	-0.042985	-0.054262	-0.788091	0.199251	-0.205133	0.667706	0.355521	-0.369229	0.539855
12352	8.691397	0.085269	4.580170	-0.548020	-0.023155	-0.056130	-0.788646	0.197142	-0.202216	0.674157	0.350678	-0.372801	0.532500
12353	8.663486	0.113688	4.459075	-0.557246	-0.037331	-0.077379	-0.789208	0.197140	-0.201373	0.679360	0.345300	-0.375875	0.527215
12354	8.599740	0.158526	4.608471	-0.562728	-0.044637	-0.065027	-0.790744	0.195178	-0.199984	0.685670	0.340467	-0.379756	0.519349
12355	8.643188	0.051590	4.556448	-0.550916	-0.068455	-0.027590	-0.792007	0.194610	-0.196626	0.690001	0.335049	-0.383599	0.514289
12356	8.750513	0.190591	4.477431	-0.553597	-0.059419	-0.026749	-0.792285	0.193626	-0.195377	0.695564	0.330129	-0.387774	0.506790
12357	8.685237	0.220183	4.506184	-0.557135	-0.041365	-0.029566	-0.791163	0.193478	-0.193710	0.700084	0.324310	-0.391348	0.501550
12358	8.702300	0.205395	4.477330	-0.546074	-0.032679	0.000591	-0.793129	0.193616	-0.191877	0.705359	0.318938	-0.395180	0.494550
12359	8.713957	0.166867	4.511573	-0.560553	-0.019933	-0.006738	-0.792289	0.193752	-0.191043	0.709749	0.312626	-0.398679	0.489466
12360	8.648330	0.114328	4.546075	-0.538725	-0.018278	-0.002976	-0.792564	0.192491	-0.190775	0.714958	0.307178	-0.402140	0.482452
12361	8.685242	0.137762	4.466026	-0.553181	-0.014726	0.011001	-0.792856	0.194725	-0.188513	0.719074	0.300728	-0.405631	0.477451
12362	8.772467	0.141869	4.422391	-0.555029	-0.020077	0.009255	-0.793025	0.195627	-0.189496	0.724078	0.294901	-0.409276	0.470359
12363	8.750441	0.076805	4.430395	-0.520336	-0.002381	0.026347	-0.793032	0.197166	-0.188781	0.727846	0.288653	-0.412389	0.465678
12364	8.745128	0.038446	4.474324	-0.554763	0.001199	0.046261	-0.793033	0.197446	-0.188778	0.732509	0.282266	-0.415863	0.459146
12365	8.692491	0.079617	4.435274	-0.531231	-0.006012	0.034192	-0.793603	0.199407	-0.188194	0.736126	0.275802	-0.419190	0.454238
12366	8.760140	0.074282	4.423162	-0.554941	-0.012962	0.018932	-0.793044	0.200109	-0.189030	0.740751	0.269712	-0.422643	0.447121
12367	8.716804	0.057503	4.401660	-0.558581	-0.012910	0.014456	-0.792063	0.200245	-0.188477	0.744509	0.263055	-0.426204	0.441428
12368	8.708098	0.049522	4.276113	-0.556887	-0.032672	0.007523	-0.792351	0.201356	-0.185388	0.748897	0.257151	-0.429821	0.433914
12369	8.712032	0.067184	4.399142	-0.560510	-0.043744	0.037624	-0.792354	0.202201	-0.186777	0.752055	0.250526	-0.433954	0.428175
12370	8.745101	-0.145760	4.389392	-0.564224	-0.061734	0.035901	-0.792087	0.204711	-0.183119	0.755799	0.244466	-0.438128	0.420771
12371	8.799210	0.000948	4.329691	-0.560480	-0.041931	0.037625	-0.792790	0.204990	-0.182272	0.758821	0.237824	-0.442198	0.414838
12372	8.827744	-0.071608	4.349793	-0.543964	-0.013130	0.032330	-0.794894	0.204716	-0.182818	0.762745	0.231649	-0.445361	0.407692
12373	8.782355	-0.028066	4.310708	-0.540291	-0.005926	0.030557	-0.793498	0.206392	-0.182252	0.765900	0.225082	-0.448644	0.401813
12374	8.772680	0.005949	4.329671	-0.556640	-0.000378	0.023256	-0.793234	0.209890	-0.181099	0.769891	0.218646	-0.451583	0.394378
12375	8.755237	-0.049251	4.373804	-0.549214	0.019306	0.033825	-0.794068	0.207927	-0.179855	0.773138	0.211718	-0.454512	0.388397
12376	8.745893	-0.056714	4.330406	-0.552927	0.005825	0.032094	-0.794220	0.211015	-0.181499	0.776916	0.205165	-0.457272	0.381066
12377	8.760768	-0.061973	4.277287	-0.553002	-0.005852	0.028632	-0.794927	0.212138	-0.181622	0.779828	0.198436	-0.460539	0.374695
12378	8.799103	-0.100775	4.294582	-0.545566	0.017477	0.035654	-0.793524	0.212134	-0.181353	0.783476	0.191839	-0.462979	0.367442
12379	8.762155	-0.143571	4.370015	-0.547349	0.026535	0.030253	-0.792265	0.213397	-0.182887	0.786489	0.184962	-0.465638	0.361118
12380	8.805951	-0.139287	4.326415	-0.561743	0.042732	0.040613	-0.793111	0.214665	-0.184545	0.790214	0.177843	-0.467719	0.353799
12381	8.711046	-0.230171	4.383131	-0.539927	0.038926	0.049704	-0.791716	0.216623	-0.184675	0.793010	0.170833	-0.470128	0.347751
12382	8.745041	-0.230552	4.356511	-0.552792	0.022919	0.033736	-0.791717	0.216905	-0.185091	0.796380	0.164025	-0.472338	0.340252
12383	8.740607	-0.216296	4.312864	-0.549173	0.010129	0.051553	-0.791311	0.220832	-0.186591	0.798758	0.157081	-0.475195	0.333918
12384	8.633826	-0.203026	4.395013	-0.572817	0.008441	0.049494	-0.790889	0.220980	-0.189249	0.801760	0.149871	-0.477719	0.326350
12385	8.739207	-0.336361	4.435021	-0.565671	-0.016880	0.056812	-0.789211	0.222234	-0.188410	0.803725	0.142819	-0.481044	0.319728
12386	8.769039	-0.167569	4.404102	-0.560146	0.001157	0.053257	-0.790052	0.221956	-0.188406	0.806404	0.135800	-0.483507	0.312237
12387	8.701355	-0.215535	4.395062	-0.549291	0.004917	0.029456	-0.788376	0.224198	-0.189794	0.808531	0.129185	-0.486206	0.305275
12388	8.761672	-0.230445	4.390315	-0.560204	0.001348	0.032015	-0.788661	0.224896	-0.188806	0.811155	0.122344	-0.488502	0.297364
12389	8.759089	-0.235141	4.409702	-0.546600	0.003164	0.023314	-0.787257	0.225036	-0.189933	0.813120	0.115898	-0.491097	0.290219
12390	8.701937	-0.230552	4.313075	-0.574861	-0.001869	-0.003531	-0.787822	0.225593	-0.188525	0.815758	0.109163	-0.493333	0.281504
12391	8.725660	-0.269155	4.347302	-0.565875	-0.008975	-0.019307	-0.788949	0.226717	-0.188505	0.817702	0.102955	-0.496027	0.273352
12392	8.819986	-0.216585	4.346589	-0.556821	-0.011708	-0.019159	-0.789508	0.226158	-0.188506	0.820084	0.096704	-0.498166	0.264464
12393	8.779091	-0.230978	4.322641	-0.540379	0.012713	-0.038587	-0.790070	0.226156	-0.187663	0.822102	0.091064	-0.500211	0.256211
12394	8.761955	-0.264611	4.337537	-0.545759	0.023547	-0.038725	-0.789077	0.223917	-0.189092	0.824716	0.084988	-0.501554	0.247110
12395	8.720329	-0.302651	4.396009	-0.558626	-0.001645	-0.036968	-0.790628	0.225317	-0.187668	0.826427	0.079166	-0.503806	0.238602
12396	8.647104	-0.330614	4.488239	-0.560676	-0.040423	-0.033238	-0.788933	0.222791	-0.187707	0.828186	0.073084	-0.506162	0.229273
12397	8.759689	-0.225932	4.337109	-0.566209	-0.051129	-0.039386	-0.789214	0.222222	-0.184776	0.829227	0.067462	-0.509129	0.220497
12398	8.862133	-0.101399	4.258260	-0.561457	-0.010515	-0.047501	-0.789355	0.222503	-0.185051	0.831142	0.061372	-0.510841	0.210899
12399	8.830962	-0.215296	4.177419	-0.542445	-0.014014	-0.069390	-0.788784	0.219835	-0.183406	0.832455	0.056382	-0.512919	0.201876
12400	8.934553	-0.106719	4.253390	-0.556834	0.003904	-0.049290	-0.789199	0.218291	-0.182161	0.834309	0.050321	-0.514232	0.192254
12401	8.993242	-0.083468	4.166065	-0.550170	0.052537	-0.049492	-0.790454	0.216472	-0.182031	0.836036	0.044844	-0.515121	0.183529
12402	8.934833	-0.073009	4.233683	-0.563379	0.102726	-0.014583	-0.789467	0.215778	-0.184841	0.838571	0.037937	-0.514706	0.174462
12403	8.750798	-0.110136	4.294751	-0.548686	0.138847	-0.034141	-0.789321	0.214946	-0.187507	0.840933	0.032115	-0.514027	0.166062
12404	8.745835	-0.022730	4.354190	-0.565032	0.129691	-0.009498	-0.787065	0.213412	-0.191314	0.843513	0.025027	-0.513028	0.157039
12405	8.735613	-0.077960	4.400730	-0.559736	0.106266	-0.012842	-0.789027	0.213430	-0.195352	0.845283	0.019005	-0.512813	0.148859
12406	8.758962	-0.125955	4.478556	-0.554157	0.122359	-0.002265	-0.787341	0.213860	-0.199554	0.847547	0.012051	-0.511774	0.140022
12407	8.642015	-0.182505	4.592910	-0.557032	0.104429	-0.012841	-0.787895	0.213177	-0.204588	0.849114	0.006167	-0.511448	0.131864
12408	8.588209	-0.200984	4.675343	-0.559680	0.109693	0.003002	-0.786486	0.212483	-0.207542	0.851027	-0.000897	-0.510508	0.123020
12409	8.545237	-0.043529	4.690557	-0.557854	0.124245	-0.012979	-0.786614	0.210540	-0.212872	0.852619	-0.006748	-0.509710	0.114853
12410	8.496925	0.063469	4.747419	-0.539827	0.102483	-0.007326	-0.785213	0.211665	-0.215388	0.854278	-0.013349	-0.508718	0.106007
12411	8.516791	0.125918	4.705619	-0.564496	0.086502	-0.019887	-0.784778	0.209441	-0.221005	0.855324	-0.019031	-0.508443	0.097695
12412	8.526447	0.077374	4.681984	-0.565564	0.057659	-0.017956	-0.786596	0.208472	-0.223377	0.856334	-0.025865	-0.508144	0.088393
12413	8.529623	0.093230	4.901687	-0.554643	0.070262	-0.023221	-0.784208	0.208333	-0.225354	0.857054	-0.031175	-0.507995	0.080171
12414	8.496461	-0.018571	4.767666	-0.565606	0.037618	0.005145	-0.784482	0.207503	-0.228296	0.857616	-0.038204	-0.507895	0.071255
12415	8.515407	0.059169	4.851344	-0.576726	0.005221	0.006993	-0.783922	0.207926	-0.229414	0.857451	-0.043966	-0.508746	0.063418
12416	8.554546	0.068196	4.788367	-0.535049	0.001674	-0.019910	-0.785044	0.207505	-0.228431	0.857507	-0.050151	-0.509124	0.054391
12417	8.545014	0.060885	4.769131	-0.556773	0.008913	-0.012248	-0.784769	0.209190	-0.229813	0.857272	-0.055229	-0.509778	0.046485
12418	8.508878	0.097422	4.778437	-0.544145	-0.005582	-0.010246	-0.784059	0.206943	-0.228864	0.857045	-0.061646	-0.510162	0.037524
12419	8.525846	0.116648	4.778199	-0.553241	-0.012841	0.000314	-0.785745	0.207506	-0.228286	0.856441	-0.066613	-0.511051	0.029967
12420	8.535148	0.024759	4.779212	-0.544069	-0.001182	0.001225	-0.785611	0.209192	-0.229807	0.856066	-0.073129	-0.511228	0.021185
12421	8.510601	0.025246	4.832398	-0.543138	0.003305	0.002085	-0.786868	0.207792	-0.229253	0.855512	-0.077799	-0.511718	0.013813
12422	8.498404	0.015733	4.844603	-0.567750	-0.012829	0.005431	-0.784623	0.207788	-0.229689	0.854795	-0.084740	-0.511977	0.004872
12423	8.525435	0.068500	4.807733	-0.571347	-0.011084	0.014238	-0.785890	0.208629	-0.228832	0.853919	-0.089854	-0.512584	-0.002478
12424	8.534998	0.024881	4.798542	-0.567770	-0.009090	-0.008736	-0.785889	0.208350	-0.229115	0.853045	-0.096626	-0.512681	-0.011672
12425	8.530431	0.063484	4.783619	-0.513218	-0.004008	-0.001047	-0.784351	0.209463	-0.227997	0.852233	-0.100427	-0.513095	-0.018610
12426	8.549693	0.027038	4.771918	-0.547733	-0.005660	0.000328	-0.786736	0.209185	-0.226863	0.851259	-0.106925	-0.513002	-0.027453
12427	8.554624	0.024500	4.757442	-0.557766	-0.012819	0.000256	-0.785899	0.210589	-0.228392	0.850162	-0.111342	-0.513442	-0.034714
12428	8.549796	0.039075	4.764535	-0.556865	-0.015558	0.003823	-0.785342	0.211283	-0.226852	0.848889	-0.118010	-0.513384	-0.043567
12429	8.564652	0.019286	4.706745	-0.568709	-0.014453	-0.012243	-0.784643	0.212126	-0.227967	0.847630	-0.122321	-0.513765	-0.051053
12430	8.533202	0.048635	4.730622	-0.561322	-0.011177	0.019667	-0.785760	0.210442	-0.226298	0.846226	-0.129191	-0.513467	-0.059687
12431	8.554649	-0.096723	4.695971	-0.547839	-0.027269	-0.001321	-0.785766	0.211700	-0.225447	0.844796	-0.133121	-0.513962	-0.066645
12432	8.564802	0.028861	4.692140	-0.536794	0.001549	-0.004889	-0.783938	0.210996	-0.225748	0.843386	-0.139274	-0.513427	-0.075470
12433	8.579172	-0.005077	4.690083	-0.557650	-0.001182	0.009037	-0.785069	0.212536	-0.224605	0.842126	-0.143281	-0.513340	-0.082323
12434	8.593895	0.014026	4.668103	-0.551417	-0.019189	0.004804	-0.784786	0.211832	-0.223775	0.840306	-0.149782	-0.512991	-0.091062
12435	8.632286	-0.015124	4.682875	-0.553183	-0.018397	0.018051	-0.785487	0.211833	-0.223630	0.838816	-0.153678	-0.513080	-0.097569
12436	8.618094	0.011397	4.658435	-0.549609	-0.015502	-0.004924	-0.787032	0.212261	-0.224872	0.836851	-0.160007	-0.512589	-0.106447
12437	8.545162	-0.053164	4.695498	-0.533215	-0.012946	0.001420	-0.786052	0.212676	-0.223897	0.835375	-0.163234	-0.512587	-0.112947
12438	8.598387	-0.024516	4.692690	-0.547750	-0.015628	0.007474	-0.786192	0.212537	-0.224177	0.833280	-0.169624	-0.511948	-0.121580
12439	8.583888	-0.029258	4.692763	-0.564083	-0.011015	0.003712	-0.785639	0.214354	-0.223183	0.831659	-0.173235	-0.511743	-0.128266
12440	8.593430	-0.048620	4.697799	-0.562230	-0.008369	0.009024	-0.784801	0.215049	-0.222204	0.829425	-0.179826	-0.510824	-0.137025
12441	8.583739	-0.058226	4.697919	-0.540454	-0.004742	-0.004901	-0.785495	0.213086	-0.221241	0.827861	-0.182797	-0.510517	-0.143538
12442	8.569286	-0.050885	4.697856	-0.562165	0.001531	0.009844	-0.786067	0.215469	-0.221072	0.825569	-0.189327	-0.509311	-0.152292
12443	8.583927	-0.058378	4.673757	-0.553198	-0.012837	0.000309	-0.784664	0.215888	-0.221777	0.823831	-0.192450	-0.508992	-0.158721
12444	8.564133	-0.067557	4.731877	-0.538542	-0.000443	0.016320	-0.785791	0.216732	-0.221900	0.821472	-0.198620	-0.507753	-0.167092
12445	8.583599	-0.065384	4.712497	-0.568741	-0.028991	0.001108	-0.784667	0.216163	-0.220097	0.819456	-0.201928	-0.507554	-0.173507
12446	8.593578	-0.019653	4.692643	-0.573193	-0.021894	0.016060	-0.785093	0.217568	-0.221058	0.816580	-0.208690	-0.506436	-0.182118
12447	8.588629	-0.169813	4.636333	-0.551491	-0.032638	-0.003099	-0.785102	0.219242	-0.218804	0.814523	-0.211561	-0.506287	-0.188327
12448	8.632495	-0.058926	4.635037	-0.547751	-0.008254	-0.010259	-0.784672	0.217284	-0.220085	0.811636	-0.217543	-0.505035	-0.197133
12449	8.596142	-0.019790	4.673310	-0.544102	-0.001937	-0.013798	-0.785520	0.218118	-0.217554	0.809834	-0.219943	-0.504369	-0.203486
12450	8.613037	-0.048986	4.659116	-0.564970	-0.009213	0.004580	-0.785235	0.217562	-0.219240	0.806767	-0.226312	-0.502881	-0.212182
12451	8.613079	-0.126589	4.616488	-0.553097	0.002514	-0.003323	-0.784673	0.216996	-0.217852	0.804962	-0.228834	-0.501970	-0.218397
12452	8.612682	-0.072938	4.693212	-0.560367	0.001583	0.003678	-0.784668	0.215874	-0.217584	0.801866	-0.235026	-0.500214	-0.227067
12453	8.610345	-0.092377	4.674101	-0.545967	-0.016426	-0.004891	-0.784814	0.217133	-0.216871	0.799854	-0.237397	-0.499555	-0.233068
12454	8.608099	-0.068257	4.664170	-0.553150	-0.001966	-0.005945	-0.784673	0.216853	-0.217015	0.796561	-0.243344	-0.497821	-0.241759
12455	8.607746	-0.126147	4.681731	-0.567619	0.007102	-0.005294	-0.784815	0.217556	-0.217705	0.794633	-0.245848	-0.496590	-0.248023
12456	8.579027	-0.097073	4.664530	-0.556815	-0.004600	-0.012174	-0.783693	0.217410	-0.216597	0.791112	-0.251755	-0.494795	-0.256785
12457	8.603161	-0.087529	4.669224	-0.560376	-0.002038	0.005467	-0.785661	0.218541	-0.218248	0.789137	-0.254206	-0.493593	-0.262693
12458	8.603217	-0.092423	4.659614	-0.547641	0.001522	0.003825	-0.784960	0.218112	-0.216021	0.785657	-0.260045	-0.491558	-0.271090
12459	8.608251	-0.097469	4.630667	-0.554963	-0.008353	0.003802	-0.784965	0.219089	-0.214893	0.783594	-0.262351	-0.490399	-0.276876
12460	8.598410	-0.097256	4.654841	-0.535874	-0.002083	-0.002209	-0.784963	0.218952	-0.215873	0.779966	-0.267915	-0.488411	-0.285181
12461	8.589693	-0.078564	4.543494	-0.544171	-0.018153	-0.013702	-0.785798	0.217698	-0.217556	0.777720	-0.269870	-0.487465	-0.291032
12462	8.642090	-0.015307	4.663534	-0.553315	-0.027187	-0.005779	-0.784679	0.217827	-0.214908	0.773594	-0.275763	-0.485678	-0.299373
12463	8.608012	-0.194237	4.614833	-0.557130	-0.055890	-0.018944	-0.785245	0.218521	-0.212520	0.770827	-0.278025	-0.485172	-0.305181
12464	8.657288	-0.103247	4.529181	-0.575227	-0.046829	-0.013878	-0.785666	0.218238	-0.211402	0.766191	-0.284236	-0.483487	-0.313692
12465	8.667054	-0.098551	4.517035	-0.537157	-0.052286	-0.027550	-0.786364	0.217114	-0.210010	0.763453	-0.286034	-0.483000	-0.319430
12466	8.735057	-0.045996	4.487361	-0.536177	-0.041500	-0.024044	-0.787069	0.217531	-0.208323	0.758883	-0.291454	-0.481424	-0.327691
12467	8.682320	-0.060496	4.434435	-0.546031	-0.027138	-0.013642	-0.787204	0.216554	-0.209311	0.756365	-0.293314	-0.480317	-0.333428
12468	8.705928	-0.055373	4.504419	-0.553367	-0.034279	-0.017220	-0.787909	0.216969	-0.207204	0.751671	-0.298957	-0.478370	-0.341727
12469	8.720720	-0.092078	4.446817	-0.549765	-0.037833	-0.024233	-0.789032	0.216685	-0.205382	0.748888	-0.300810	-0.477358	-0.347577
12470	8.752214	-0.060861	4.446427	-0.549679	-0.032583	-0.006561	-0.789312	0.216403	-0.204684	0.744168	-0.306427	-0.475234	-0.355624
12471	8.701170	-0.096606	4.475890	-0.572340	-0.025276	-0.006887	-0.789870	0.215277	-0.202594	0.741415	-0.308666	-0.473663	-0.361487
12472	8.706007	-0.118462	4.464046	-0.553236	-0.025431	0.000413	-0.788475	0.217236	-0.203004	0.736652	-0.314292	-0.471257	-0.369435
12473	8.749765	-0.099602	4.432364	-0.562414	-0.037946	-0.004912	-0.789455	0.216677	-0.202723	0.733774	-0.316479	-0.469823	-0.375078
12474	8.745399	-0.107217	4.369631	-0.555037	-0.019927	-0.008474	-0.788902	0.218353	-0.201312	0.728847	-0.321943	-0.467271	-0.383135
12475	8.745165	-0.119147	4.393928	-0.545984	-0.023560	-0.010118	-0.789466	0.218488	-0.199349	0.726083	-0.323729	-0.465673	-0.388783
12476	8.731056	-0.061181	4.373970	-0.549529	-0.008225	-0.010248	-0.790292	0.214707	-0.199522	0.721153	-0.328943	-0.462897	-0.396813
12477	8.741818	-0.086383	4.219593	-0.529603	-0.014492	-0.024124	-0.791138	0.215831	-0.199644	0.718376	-0.330301	-0.461276	-0.402569
12478	8.686993	0.002624	4.484467	-0.562284	-0.008138	-0.013942	-0.790437	0.215827	-0.198950	0.713203	-0.335599	-0.458311	-0.410691
12479	8.701894	-0.138404	4.362789	-0.553279	-0.030754	-0.008399	-0.790438	0.215823	-0.197972	0.710158	-0.337571	-0.456509	-0.416318
12480	8.793712	-0.071197	4.381247	-0.534082	-0.012893	0.000588	-0.791274	0.214567	-0.198817	0.705119	-0.342574	-0.453644	-0.423860
