# Supplementary material for: Identification of Haptic Based Guiding Using Hard Reins
Source: PLoS One. 2015 Jul 22;10(7):e0132020. doi: 10.1371/journal.pone.0132020 (PMC4511788; doi:10.1371/journal.pone.0132020)
Supplement: S8 File — (ZIP) [file pone.0132020.s008.zip › Exp2_MotionData1/Subject1/path2/T3/fh3.txt]

// Start Time: 0
// Sample rate: 25.0Hz
// Scenario: 4.9
// Firmware Version: 2.6.1
Counter	Acc_X	Acc_Y	Acc_Z	Gyr_X	Gyr_Y	Gyr_Z	Mag_X	Mag_Y	Mag_Z	Quat_w	Quat_x	Quat_y	Quat_z
11911	-0.058636	0.433062	-9.956381	-0.014758	0.003379	0.029474	0.291158	-0.037842	0.688614	0.017639	0.980202	0.197123	0.005903
11912	0.028514	0.461464	-9.884706	-0.038889	0.005098	0.022233	0.290901	-0.038944	0.688346	0.018394	0.980310	0.196514	0.006066
11913	0.021330	0.466640	-9.783644	-0.029940	-0.014148	0.013418	0.292084	-0.039918	0.691189	0.019157	0.980354	0.196230	0.005782
11914	-0.009968	0.478984	-9.759198	0.002249	-0.008898	0.018970	0.291568	-0.042124	0.691566	0.019161	0.980465	0.195682	0.005508
11915	-0.004667	0.543959	-9.734464	0.002276	-0.000148	0.015488	0.292614	-0.041026	0.692214	0.019241	0.980527	0.195367	0.005374
11916	-0.019295	0.524802	-9.744171	0.007601	0.003335	0.026114	0.293408	-0.040477	0.690641	0.019091	0.980660	0.194714	0.005322
11917	0.000033	0.526982	-9.768347	-0.003102	0.013839	0.022545	0.292224	-0.040470	0.689746	0.019226	0.980745	0.194265	0.005487
11918	-0.046089	0.495825	-9.850020	-0.049568	0.018257	0.012538	0.291826	-0.041297	0.691832	0.020141	0.980798	0.193892	0.005945
11919	-0.057808	0.544140	-9.810910	-0.032661	0.008591	0.029381	0.291695	-0.042678	0.693646	0.020880	0.980898	0.193303	0.006122
11920	0.048923	0.610726	-9.787032	0.004033	-0.000174	0.024311	0.292365	-0.043232	0.691543	0.020814	0.981019	0.192696	0.006016
11921	0.053739	0.610527	-9.839950	0.029083	0.005083	0.028037	0.291840	-0.043781	0.691676	0.020363	0.981139	0.192139	0.005890
11922	0.029749	0.625793	-9.628073	0.030842	-0.003700	0.026261	0.292111	-0.043781	0.689715	0.019784	0.981277	0.191499	0.005613
11923	0.086866	0.512004	-9.726007	0.050563	-0.007172	0.019305	0.293016	-0.041441	0.691160	0.018964	0.981372	0.191111	0.005167
11924	-0.010295	0.433287	-9.759721	0.063069	0.006847	0.028272	0.292880	-0.041165	0.691686	0.017712	0.981525	0.190449	0.004974
11925	0.022851	0.341568	-9.780289	0.066741	0.010389	0.008898	0.293000	-0.038958	0.691706	0.016504	0.981580	0.190275	0.004808
11926	0.017773	0.305646	-9.742204	0.053256	0.020843	0.024692	0.292720	-0.035644	0.690700	0.015391	0.981709	0.189699	0.004927
11927	0.070553	0.259356	-9.800872	0.057711	0.007713	0.026415	0.292724	-0.035920	0.690175	0.014358	0.981826	0.189180	0.004750
11928	0.066513	0.370001	-9.809178	0.072061	0.010357	0.020385	0.290995	-0.034117	0.691263	0.012916	0.981947	0.188661	0.004591
11929	0.047233	0.374992	-9.799341	0.036333	0.017378	0.008701	0.292175	-0.033020	0.691517	0.012269	0.981987	0.188491	0.004684
11930	0.010905	0.360771	-9.823225	-0.006569	0.014781	-0.001305	0.291636	-0.031499	0.692323	0.012356	0.982001	0.188410	0.004903
11931	-0.010998	0.336904	-9.818503	-0.020865	0.015668	-0.005810	0.291908	-0.032328	0.691267	0.012841	0.981972	0.188519	0.005173
11932	0.017963	0.332102	-9.741901	0.025727	0.006951	-0.024899	0.291382	-0.032877	0.691661	0.012327	0.981907	0.188892	0.005110
11933	0.013001	0.315157	-9.790120	0.029280	0.013943	-0.016037	0.289784	-0.031076	0.693399	0.011834	0.981852	0.189207	0.005154
11934	0.037261	0.331731	-9.814173	-0.001106	0.024441	-0.019749	0.291368	-0.030670	0.692335	0.011780	0.981795	0.189499	0.005538
11935	0.027944	0.379865	-9.827959	-0.036104	0.015638	0.001125	0.289261	-0.031486	0.692620	0.012564	0.981788	0.189471	0.005868
11936	0.037992	0.432835	-9.784176	-0.053069	0.020887	-0.006022	0.289005	-0.032727	0.692481	0.013542	0.981767	0.189497	0.006382
11937	0.028600	0.471290	-9.817300	-0.018174	-0.000082	-0.011119	0.288614	-0.033138	0.691831	0.014044	0.981720	0.189707	0.006332
11938	0.095904	0.427520	-9.801560	0.013168	0.005165	-0.016188	0.289275	-0.033694	0.692207	0.013782	0.981679	0.189937	0.006283
11939	0.070902	0.311902	-9.920438	0.031019	-0.006191	-0.007301	0.290319	-0.032320	0.693118	0.013339	0.981661	0.190077	0.005931
11940	0.027743	0.351077	-9.804255	-0.015562	-0.005363	0.002074	0.290321	-0.032320	0.692596	0.013680	0.981681	0.189951	0.005790
11941	-0.005820	0.380629	-9.664231	-0.035267	-0.006266	0.002821	0.288216	-0.032170	0.691063	0.014538	0.981682	0.189884	0.005689
11942	-0.075538	0.424426	-9.677547	-0.022665	0.019155	-0.005776	0.289141	-0.033418	0.692342	0.014925	0.981666	0.189928	0.006054
11943	-0.019510	0.495837	-9.778150	0.005998	0.008683	-0.012655	0.289546	-0.034523	0.691672	0.014925	0.981618	0.190174	0.006081
11944	0.018669	0.432920	-9.805638	0.018477	0.013903	-0.000232	0.289802	-0.032592	0.690644	0.014524	0.981634	0.190118	0.006188
11945	0.095722	0.401159	-9.770618	0.000581	0.013871	-0.001274	0.288748	-0.033415	0.691695	0.014610	0.981628	0.190141	0.006343
11946	0.066098	0.312248	-9.819452	-0.024540	0.006852	0.012608	0.289004	-0.031760	0.691186	0.015079	0.981679	0.189835	0.006479
11947	0.031752	0.235665	-9.781583	-0.003991	0.013844	0.019826	0.288483	-0.033414	0.691960	0.015242	0.981750	0.189445	0.006656
11948	0.090179	0.302483	-9.805352	-0.008483	0.017315	0.025970	0.289270	-0.033143	0.692864	0.015355	0.981858	0.188869	0.006941
11949	0.067071	0.449239	-9.851532	0.005837	0.001591	0.022531	0.287688	-0.032029	0.690812	0.015368	0.981944	0.188424	0.006844
11950	0.072173	0.487662	-9.858344	0.007665	-0.007134	0.011945	0.289011	-0.033417	0.691822	0.015257	0.982005	0.188124	0.006583
11951	0.048052	0.490344	-9.829266	0.013938	-0.008873	0.008467	0.287428	-0.033960	0.692884	0.015160	0.982041	0.187953	0.006248
11952	0.067011	0.437536	-9.745919	-0.013764	-0.019371	-0.005009	0.289410	-0.033832	0.691551	0.015518	0.982032	0.187984	0.005823
11953	0.051685	0.322056	-9.795181	-0.020924	0.003375	0.002934	0.290069	-0.034389	0.692579	0.016058	0.982035	0.187922	0.005859
11954	0.036833	0.269432	-9.737978	-0.022751	-0.012386	0.004619	0.290207	-0.035217	0.692308	0.016565	0.982058	0.187764	0.005608
11955	0.051263	0.259830	-9.694953	-0.013820	-0.001910	0.010001	0.290742	-0.036462	0.692026	0.016972	0.982091	0.187562	0.005516
11956	-0.039522	0.399709	-9.803115	-0.013783	0.006891	0.008329	0.289549	-0.035628	0.692575	0.017230	0.982128	0.187341	0.005610
11957	-0.049057	0.418849	-9.860493	-0.002993	-0.007058	-0.005733	0.290887	-0.038118	0.690964	0.017445	0.982105	0.187448	0.005366
11958	0.021533	0.495457	-9.797734	0.005878	-0.005378	0.010192	0.291133	-0.035360	0.691509	0.017363	0.982157	0.187188	0.005147
11959	0.076984	0.485197	-9.865624	-0.015469	0.005168	-0.012853	0.291666	-0.036191	0.691493	0.017782	0.982102	0.187438	0.005191
11960	0.110530	0.451054	-9.933599	-0.024420	0.011285	-0.008506	0.291266	-0.035637	0.691766	0.018234	0.982071	0.187552	0.005406
11961	0.081199	0.398647	-9.842623	-0.042393	-0.005376	0.000992	0.289681	-0.036181	0.693480	0.019217	0.982058	0.187524	0.005355
11962	0.004107	0.418948	-9.692717	-0.017349	-0.003625	-0.000558	0.289962	-0.038390	0.692150	0.019585	0.982060	0.187473	0.005253
11963	-0.048773	0.453050	-9.687061	0.011246	-0.000125	0.008498	0.291803	-0.037019	0.691352	0.019492	0.982095	0.187305	0.005104
11964	-0.058521	0.443248	-9.771207	0.018372	0.006871	0.020033	0.290620	-0.037565	0.691104	0.019117	0.982187	0.186862	0.005083
11965	0.018779	0.447432	-9.779036	0.010313	-0.014142	0.015470	0.289034	-0.036452	0.690356	0.019093	0.982249	0.186552	0.004663
11966	0.047787	0.451986	-9.788847	0.014870	-0.000114	0.001448	0.291269	-0.035222	0.690334	0.018815	0.982269	0.186477	0.004511
11967	0.018948	0.473639	-9.860450	0.014867	-0.009716	0.001428	0.292190	-0.035227	0.690842	0.018685	0.982279	0.186445	0.004159
11968	0.091250	0.451646	-9.789227	0.036356	-0.014105	-0.005509	0.291401	-0.035775	0.691110	0.018038	0.982284	0.186494	0.003648
11969	0.042785	0.427965	-9.791484	0.086447	0.015645	0.006429	0.292311	-0.033986	0.691897	0.016406	0.982335	0.186379	0.003535
11970	-0.044777	0.341862	-9.856608	0.068495	0.006905	0.017732	0.291910	-0.032190	0.690616	0.015047	0.982432	0.185983	0.003326
11971	-0.056796	0.347016	-9.774732	0.025567	0.003397	0.010360	0.291889	-0.031088	0.694802	0.014653	0.982477	0.185781	0.003197
11972	0.008188	0.313194	-9.657918	0.000503	-0.000148	0.008373	0.292150	-0.031090	0.695451	0.014657	0.982517	0.185567	0.003100
11973	0.017689	0.293642	-9.735131	0.029077	0.005086	0.024456	0.291493	-0.030119	0.693383	0.014182	0.982615	0.185090	0.002996
11974	0.038939	0.228327	-9.803359	0.054148	0.013851	0.024652	0.291884	-0.029293	0.693124	0.013079	0.982730	0.184560	0.002980
11975	0.099181	0.210989	-9.813691	0.000434	0.013806	0.031289	0.291888	-0.029016	0.691691	0.013124	0.982843	0.183949	0.003160
11976	0.075430	0.268674	-9.887327	-0.021024	0.011201	0.029381	0.292154	-0.028465	0.689997	0.013508	0.982955	0.183321	0.003370
11977	-0.001236	0.353459	-9.885691	-0.040699	0.006848	0.026619	0.291508	-0.030945	0.690373	0.014384	0.983039	0.182798	0.003565
11978	0.048098	0.495294	-9.783545	-0.026276	0.001627	-0.000600	0.291508	-0.032327	0.692708	0.014908	0.983040	0.182748	0.003598
11979	-0.005730	0.397091	-9.786613	0.005978	0.006924	-0.009161	0.292564	-0.032608	0.692820	0.014876	0.983006	0.182932	0.003616
11980	0.032172	0.293477	-9.752082	0.034595	0.013906	-0.005436	0.291103	-0.030530	0.692341	0.014159	0.983005	0.182993	0.003666
11981	0.055789	0.220972	-9.805992	0.031967	0.010441	-0.017824	0.291906	-0.030809	0.689455	0.013596	0.982947	0.183350	0.003658
11982	0.065522	0.230591	-9.781932	0.004172	0.015642	-0.003911	0.290983	-0.031218	0.689987	0.013470	0.982945	0.183367	0.003854
11983	0.073006	0.264191	-9.786417	-0.033434	0.017364	0.002875	0.291879	-0.027498	0.691707	0.014158	0.982943	0.183314	0.004230
11984	-0.011274	0.298407	-9.823750	-0.017322	0.019150	0.003032	0.291366	-0.029703	0.691040	0.014442	0.982958	0.183206	0.004575
11985	0.033072	0.433193	-9.721611	0.000548	-0.003534	-0.004793	0.290088	-0.029158	0.692287	0.014540	0.982939	0.183301	0.004413
11986	0.040563	0.469074	-9.766927	-0.003014	-0.005271	-0.007463	0.289832	-0.029984	0.691500	0.014633	0.982922	0.183392	0.004223
11987	0.008515	0.380072	-9.851790	0.018558	0.008800	-0.023123	0.291151	-0.029992	0.691480	0.014339	0.982840	0.183853	0.004232
11988	0.056468	0.331657	-9.831131	0.024728	-0.009624	-0.009070	0.290488	-0.029850	0.692144	0.013903	0.982826	0.183972	0.003854
11989	0.051298	0.281429	-9.752354	0.031822	-0.010538	0.002423	0.291007	-0.028335	0.692151	0.013414	0.982843	0.183926	0.003444
11990	-0.007036	0.231109	-9.838949	0.041617	-0.014026	0.013946	0.291005	-0.027506	0.691376	0.012660	0.982916	0.183598	0.002924
11991	-0.011569	0.269894	-9.751944	0.000451	-0.007059	0.015441	0.290735	-0.026124	0.690872	0.012769	0.982971	0.183295	0.002698
11992	-0.069410	0.284852	-9.727239	-0.031774	-0.005314	0.018757	0.292592	-0.027238	0.689658	0.013426	0.983042	0.182871	0.002620
11993	-0.025514	0.346869	-9.784585	-0.035347	-0.007066	0.018725	0.292866	-0.029448	0.690546	0.014238	0.983099	0.182501	0.002523
11994	-0.025724	0.317964	-9.799335	0.007596	-0.007054	0.019914	0.293129	-0.029173	0.690153	0.014127	0.983185	0.182053	0.002267
11995	-0.049819	0.327553	-9.871118	0.011185	-0.028016	0.013707	0.293656	-0.029038	0.690146	0.014101	0.983237	0.181778	0.001585
11996	-0.008735	0.332057	-9.866614	0.021972	-0.007014	0.008563	0.293382	-0.027519	0.690687	0.013708	0.983284	0.181560	0.001274
11997	-0.054542	0.325277	-9.799034	-0.002225	0.001616	0.022483	0.294133	-0.028061	0.689188	0.013837	0.983363	0.181120	0.001226
11998	-0.097915	0.337687	-9.784098	-0.006637	0.019144	0.013717	0.293208	-0.028056	0.689724	0.013911	0.983419	0.180805	0.001535
11999	-0.131554	0.361930	-9.807562	-0.024518	0.023531	0.012737	0.293997	-0.028061	0.690234	0.014403	0.983456	0.180562	0.001990
12000	-0.006293	0.317787	-9.765890	-0.008307	0.033167	-0.009186	0.292681	-0.028744	0.690769	0.014461	0.983428	0.180704	0.002574
12001	0.051141	0.245179	-9.767220	0.011350	0.026149	-0.005576	0.291104	-0.029978	0.691041	0.014233	0.983408	0.180824	0.002948
12002	0.070114	0.196925	-9.767939	0.030921	0.017348	0.016548	0.291235	-0.029979	0.691300	0.013575	0.983486	0.180447	0.003087
12003	0.137483	0.162731	-9.766510	0.025470	0.007667	0.031426	0.291225	-0.028185	0.691188	0.013121	0.983604	0.179836	0.003063
12004	0.166646	0.205727	-9.831126	-0.006783	0.001606	0.036503	0.290752	-0.029161	0.691103	0.013260	0.983744	0.179061	0.003033
12005	0.058376	0.259601	-9.793522	-0.012159	-0.014114	0.032924	0.291009	-0.028335	0.691629	0.013616	0.983858	0.178412	0.002723
12006	-0.025865	0.298686	-9.811573	-0.008546	-0.002703	0.029501	0.291153	-0.029853	0.690698	0.013806	0.983972	0.177769	0.002614
12007	-0.030842	0.279357	-9.852609	0.018333	-0.020156	0.017296	0.292335	-0.029032	0.690819	0.013583	0.984038	0.177427	0.002069
12008	0.012702	0.286585	-9.737541	0.025530	-0.028033	0.003207	0.293639	-0.026002	0.690177	0.013193	0.984067	0.177303	0.001333
12009	0.019716	0.255188	-9.761996	0.018352	-0.021048	0.010221	0.294290	-0.024901	0.690569	0.012970	0.984107	0.177100	0.000771
12010	0.021710	0.197357	-9.791518	0.014852	-0.017505	-0.005664	0.295210	-0.024078	0.690302	0.012753	0.984102	0.177145	0.000277
12011	-0.002568	0.178378	-9.767493	0.010301	-0.007050	0.013729	0.294702	-0.027112	0.689758	0.012631	0.984152	0.176876	0.000022
12012	-0.065409	0.171537	-9.805484	0.018440	-0.005230	-0.003810	0.294565	-0.026145	0.689639	0.012299	0.984158	0.176868	-0.000243
12013	-0.089023	0.246271	-9.809227	0.016583	-0.009632	0.010282	0.295881	-0.026290	0.690662	0.012058	0.984197	0.176667	-0.000575
12014	-0.045341	0.274939	-9.761208	0.000482	-0.008780	0.008397	0.296143	-0.025463	0.689883	0.012093	0.984239	0.176425	-0.000843
12015	-0.066869	0.303942	-9.770302	-0.010270	-0.010533	0.011849	0.295094	-0.027252	0.691056	0.012387	0.984277	0.176193	-0.001097
12016	-0.081624	0.270053	-9.878715	-0.032589	0.005247	0.008219	0.297060	-0.025055	0.690917	0.013023	0.984309	0.175968	-0.000972
12017	-0.098556	0.269825	-9.996335	-0.071112	-0.014003	0.016688	0.297473	-0.027126	0.689324	0.014526	0.984347	0.175641	-0.001082
12018	-0.057025	0.336856	-9.993520	-0.123047	-0.014053	0.026003	0.297630	-0.031682	0.689538	0.017011	0.984412	0.175049	-0.001014
12019	-0.131401	0.400335	-9.874384	-0.117643	-0.007036	0.017289	0.297653	-0.035823	0.689757	0.019409	0.984428	0.174712	-0.000824
12020	-0.087121	0.506549	-9.635613	-0.058624	-0.007089	0.018603	0.298321	-0.038035	0.691030	0.020601	0.984482	0.174268	-0.000848
12021	-0.048881	0.448758	-9.559701	-0.014645	0.020953	-0.005672	0.296633	-0.042166	0.690232	0.020879	0.984455	0.174392	-0.000474
12022	-0.114828	0.347899	-9.675653	0.007718	0.020996	-0.001983	0.297681	-0.041621	0.691265	0.020666	0.984466	0.174357	-0.000184
12023	-0.043146	0.245897	-9.814434	0.014844	0.015738	0.006822	0.297807	-0.040379	0.691015	0.020370	0.984494	0.174232	-0.000012
12024	0.096757	0.227679	-9.909581	-0.020973	0.003447	0.011760	0.296877	-0.039684	0.691819	0.020784	0.984538	0.173931	0.000038
12025	0.012631	0.283534	-9.949070	-0.074801	0.003386	0.044890	0.297153	-0.041756	0.691794	0.022281	0.984661	0.173051	0.000302
12026	-0.077505	0.510344	-9.943281	-0.089114	0.006900	0.046634	0.296507	-0.044651	0.692558	0.024025	0.984797	0.172041	0.000670
12027	-0.093515	0.631123	-9.814377	-0.035392	-0.007074	0.031140	0.297712	-0.047832	0.692508	0.024790	0.984885	0.171427	0.000585
12028	-0.100532	0.655892	-9.597731	0.007637	-0.000056	0.009452	0.297979	-0.047419	0.691073	0.024652	0.984937	0.171145	0.000466
12029	-0.048054	0.564213	-9.555977	0.036373	0.015726	-0.010583	0.296790	-0.046722	0.690315	0.023935	0.984917	0.171364	0.000565
12030	-0.001350	0.346894	-9.715096	0.029301	0.009664	-0.028335	0.296902	-0.044101	0.691905	0.023337	0.984846	0.171854	0.000545
12031	0.007828	0.283880	-9.848083	0.025623	-0.010480	-0.009062	0.297297	-0.043827	0.691641	0.022908	0.984825	0.172031	0.000168
12032	-0.047712	0.284270	-9.862020	0.020220	-0.013978	-0.002047	0.296634	-0.042443	0.690360	0.022570	0.984844	0.171970	-0.000275
12033	-0.020163	0.419052	-9.762171	0.021988	-0.017514	-0.000268	0.298350	-0.043280	0.691239	0.022227	0.984851	0.171970	-0.000772
12034	-0.082554	0.472582	-9.720160	0.029147	-0.007008	0.001613	0.298347	-0.041900	0.689947	0.021690	0.984888	0.171823	-0.001107
12035	-0.135629	0.482339	-9.810918	0.025612	-0.006958	-0.005442	0.299396	-0.041630	0.691109	0.021243	0.984879	0.171930	-0.001412
12036	-0.077574	0.500723	-9.943391	0.014941	0.008815	-0.011641	0.298204	-0.039966	0.689969	0.020930	0.984862	0.172066	-0.001392
12037	-0.104797	0.409439	-9.975450	0.005995	0.005331	-0.012610	0.299256	-0.039420	0.689958	0.020829	0.984820	0.172320	-0.001391
12038	-0.044567	0.385356	-9.832046	0.004196	0.000041	-0.016193	0.298582	-0.037485	0.690901	0.020758	0.984782	0.172544	-0.001507
12039	-0.114865	0.343052	-9.687724	-0.017368	-0.000011	-0.000480	0.299114	-0.038730	0.691794	0.021133	0.984772	0.172558	-0.001526
12040	-0.088510	0.313997	-9.683479	-0.033457	-0.005260	-0.005917	0.298845	-0.037763	0.691547	0.021822	0.984754	0.172569	-0.001613
12041	-0.059464	0.323406	-9.678815	-0.003025	0.003487	-0.005671	0.297801	-0.039413	0.691024	0.021893	0.984732	0.172686	-0.001614
12042	-0.068806	0.371246	-9.788738	0.002331	0.006997	0.001445	0.299378	-0.038041	0.690492	0.021836	0.984760	0.172535	-0.001581
12043	-0.083065	0.404885	-9.836295	0.020196	-0.001747	0.006843	0.298589	-0.037898	0.689592	0.021464	0.984791	0.172403	-0.001759
12044	-0.034472	0.447682	-9.874676	0.018421	-0.006995	0.003281	0.298330	-0.039554	0.690885	0.021138	0.984835	0.172189	-0.002057
12045	-0.001014	0.401485	-9.952403	0.032729	-0.019234	0.003324	0.299108	-0.037350	0.691156	0.020580	0.984858	0.172118	-0.002617
12046	-0.121832	0.386005	-9.816951	0.061336	-0.012228	0.007112	0.299767	-0.036801	0.690368	0.019426	0.984931	0.171826	-0.003164
12047	-0.165317	0.381682	-9.768559	0.053319	0.007030	0.003610	0.301469	-0.034325	0.689845	0.018372	0.984962	0.171758	-0.003281
12048	-0.204279	0.334072	-9.706283	0.014852	0.021017	0.004262	0.300407	-0.033768	0.690910	0.018020	0.985007	0.171545	-0.003013
12049	-0.243348	0.276386	-9.793129	-0.018168	0.032445	-0.009153	0.298953	-0.033346	0.691198	0.018284	0.984969	0.171742	-0.002397
12050	-0.141812	0.294643	-9.856282	-0.014505	0.035091	-0.025003	0.298818	-0.033346	0.691983	0.018461	0.984904	0.172107	-0.001763
12051	-0.020985	0.303649	-9.749071	0.004248	0.000051	-0.030317	0.299084	-0.033485	0.691716	0.018390	0.984800	0.172708	-0.001870
12052	0.003484	0.346915	-9.695911	0.031029	0.007006	-0.015998	0.298289	-0.032653	0.691476	0.017766	0.984784	0.172859	-0.001942
12053	-0.086434	0.270325	-9.801763	0.007710	0.010512	-0.000280	0.298942	-0.030723	0.690180	0.017589	0.984785	0.172873	-0.001841
12054	-0.103319	0.277255	-9.938528	-0.051359	0.007015	0.006336	0.298159	-0.032237	0.690177	0.018589	0.984817	0.172589	-0.001621
12055	-0.151380	0.309002	-9.904102	-0.092483	0.004406	-0.002765	0.298958	-0.034036	0.690930	0.020402	0.984771	0.172653	-0.001299
12056	-0.102514	0.383669	-9.745044	-0.122935	-0.012271	-0.004813	0.299108	-0.037902	0.691933	0.022878	0.984735	0.172546	-0.001217
12057	-0.078048	0.424691	-9.639036	-0.058499	-0.014019	-0.011400	0.299121	-0.040111	0.691911	0.024085	0.984667	0.172770	-0.001380
12058	-0.184515	0.396455	-9.705736	0.072172	0.000943	-0.013891	0.298341	-0.041762	0.691384	0.022673	0.984694	0.172800	-0.001717
12059	-0.146059	0.374227	-9.797650	0.118731	0.007097	-0.017068	0.299246	-0.038455	0.691143	0.020313	0.984686	0.173139	-0.002085
12060	-0.191985	0.371799	-9.922256	0.047177	0.017614	-0.015773	0.299369	-0.036799	0.691157	0.019334	0.984689	0.173231	-0.002006
12061	-0.131538	0.381109	-9.869797	-0.042413	-0.006978	0.001091	0.298023	-0.033757	0.693818	0.020198	0.984675	0.173214	-0.002090
12062	-0.114269	0.429344	-9.782871	-0.040585	-0.006977	-0.009467	0.298560	-0.035416	0.693924	0.021033	0.984654	0.173230	-0.002189
12063	-0.116877	0.402862	-9.797573	0.003242	0.000026	-0.003839	0.300035	-0.038597	0.692043	0.020976	0.984641	0.173311	-0.002294
12064	-0.106887	0.448543	-9.777907	0.000542	-0.005237	-0.002110	0.299904	-0.038320	0.691525	0.020996	0.984679	0.173093	-0.002500
12065	-0.155456	0.410424	-9.782733	0.000496	-0.012239	0.005802	0.300564	-0.038738	0.692033	0.021039	0.984697	0.172978	-0.002835
12066	-0.145705	0.422447	-9.758646	0.000433	-0.012279	0.019018	0.299515	-0.037626	0.688406	0.021086	0.984795	0.172406	-0.003169
12067	-0.141146	0.386185	-9.807169	0.004056	-0.007002	0.012006	0.300565	-0.037771	0.690216	0.021042	0.984836	0.172171	-0.003411
12068	-0.066384	0.371316	-9.759918	-0.001328	-0.020155	0.010131	0.301213	-0.036395	0.691003	0.021150	0.984903	0.171768	-0.003897
12069	-0.078632	0.347322	-9.772105	0.011165	-0.003550	0.022617	0.300304	-0.038874	0.690992	0.020951	0.984983	0.171325	-0.004086
12070	-0.107294	0.390893	-9.754533	0.007606	0.003459	0.019990	0.302534	-0.036955	0.691499	0.020803	0.985096	0.170695	-0.004136
12071	-0.138860	0.367043	-9.768955	0.018367	-0.006132	0.012108	0.303331	-0.037510	0.690699	0.020469	0.985143	0.170457	-0.004403
12072	-0.117283	0.347426	-9.836660	0.034464	-0.006127	0.015741	0.301483	-0.037086	0.690470	0.019824	0.985252	0.169893	-0.004734
12073	-0.131498	0.383793	-9.778440	0.036305	0.001764	0.005220	0.302408	-0.036953	0.689804	0.019109	0.985282	0.169792	-0.004907
12074	-0.165906	0.299862	-9.783915	0.031803	-0.013103	0.006889	0.302267	-0.035710	0.690471	0.018538	0.985360	0.169390	-0.005370
12075	-0.136616	0.345187	-9.831713	0.024693	0.017520	0.006949	0.302525	-0.035022	0.690735	0.017997	0.985393	0.169263	-0.005193
12076	-0.131634	0.366766	-9.841121	-0.003106	0.005238	0.017280	0.302912	-0.035440	0.693988	0.018053	0.985497	0.168653	-0.005172
12077	-0.107448	0.371446	-9.822049	-0.028129	0.010483	0.011822	0.304376	-0.037518	0.693815	0.018580	0.985526	0.168432	-0.004950
12078	-0.150864	0.376758	-9.768740	-0.020948	0.008753	0.004832	0.302405	-0.037506	0.691626	0.018974	0.985581	0.168069	-0.004805
12079	-0.136337	0.381514	-9.749584	0.013018	-0.002630	0.008559	0.302134	-0.036677	0.692160	0.018737	0.985613	0.167903	-0.004980
12080	-0.122101	0.347596	-9.793357	0.041688	-0.006096	-0.000066	0.303971	-0.034340	0.691242	0.017946	0.985666	0.167665	-0.005339
12081	-0.098551	0.265499	-9.837764	0.050579	0.003498	0.015871	0.301979	-0.033640	0.693889	0.016945	0.985736	0.167354	-0.005514
12082	-0.151431	0.299595	-9.834513	0.050635	0.008786	0.005340	0.302889	-0.031161	0.693639	0.015929	0.985815	0.166981	-0.005607
12083	-0.076318	0.332909	-9.760274	0.004059	-0.005276	0.010219	0.304092	-0.032408	0.691260	0.015875	0.985849	0.166784	-0.005799
12084	-0.124661	0.326086	-9.755129	-0.024568	0.019215	0.016280	0.305673	-0.032693	0.692016	0.016307	0.985946	0.166177	-0.005432
12085	-0.170586	0.321473	-9.807659	-0.003040	0.010526	0.003202	0.302774	-0.032953	0.691796	0.016342	0.985955	0.166124	-0.005290
12086	-0.175763	0.275570	-9.887452	0.024643	0.000028	0.013934	0.303578	-0.032817	0.687870	0.015868	0.986055	0.165573	-0.005466
12087	-0.117830	0.270505	-9.823120	0.027331	0.020990	0.017534	0.303047	-0.032677	0.688663	0.015269	0.986122	0.165237	-0.005214
12088	-0.064787	0.260351	-9.862148	-0.024470	0.039377	0.003107	0.302767	-0.031435	0.691159	0.015633	0.986175	0.164909	-0.004454
12089	-0.125200	0.255852	-9.914552	-0.054059	0.027995	0.015205	0.300530	-0.033356	0.693001	0.016613	0.986208	0.164629	-0.003793
12090	-0.083578	0.332774	-9.822700	-0.047755	0.024492	0.002903	0.300673	-0.035565	0.693238	0.017485	0.986263	0.164220	-0.003253
12091	-0.059234	0.356946	-9.721691	-0.042375	0.041964	0.003001	0.299509	-0.037627	0.689972	0.018190	0.986259	0.164184	-0.002357
12092	-0.078812	0.323175	-9.803624	-0.045962	0.034983	0.004713	0.298854	-0.038728	0.690493	0.018994	0.986316	0.163758	-0.001615
12093	-0.021217	0.274486	-9.847941	-0.050450	0.033217	0.008172	0.298719	-0.040524	0.694393	0.019882	0.986323	0.163617	-0.000861
12094	0.027662	0.353706	-9.772948	-0.087145	0.017435	0.004323	0.297812	-0.043141	0.694119	0.021556	0.986366	0.163150	-0.000334
12095	0.020862	0.414046	-9.721725	-0.088981	0.003412	0.009559	0.298488	-0.045214	0.692784	0.023301	0.986356	0.162969	-0.000035
12096	-0.054056	0.409454	-9.841300	-0.050569	-0.010559	0.022149	0.297437	-0.046728	0.693959	0.024344	0.986461	0.162177	-0.000172
12097	-0.184333	0.429407	-9.940886	-0.043394	-0.013994	0.020472	0.297452	-0.048797	0.693025	0.025244	0.986505	0.161771	-0.000366
12098	-0.179222	0.476708	-10.190335	-0.174918	-0.027985	0.023001	0.299844	-0.051294	0.692050	0.028797	0.986563	0.160820	-0.000450
12099	-0.236382	0.594383	-10.395177	-0.432694	-0.059536	0.040440	0.300028	-0.062062	0.694812	0.037523	0.986405	0.159991	-0.000288
12100	-0.092121	0.828125	-9.884225	-0.776362	-0.073790	0.043164	0.302904	-0.080296	0.694326	0.053081	0.985897	0.158711	0.000659
12101	0.067876	1.237242	-9.400232	-1.014455	-0.046054	0.060939	0.302953	-0.110383	0.691939	0.073225	0.984809	0.157416	0.002966
12102	0.051374	1.631744	-9.426798	-1.009877	0.016953	0.059525	0.304982	-0.142139	0.691724	0.093054	0.983377	0.155789	0.006434
12103	-0.105968	1.925472	-9.732095	-0.847906	0.046820	0.073264	0.303153	-0.168353	0.691883	0.109581	0.981877	0.154299	0.010073
12104	-0.263199	2.238126	-10.140519	-0.805894	0.020676	0.087694	0.300793	-0.192630	0.689590	0.125324	0.980290	0.152170	0.013027
12105	-0.091825	2.575005	-10.440947	-1.080567	-0.024877	0.082027	0.302565	-0.223001	0.685347	0.146545	0.977608	0.150175	0.015967
12106	0.084161	2.860886	-10.102710	-1.819732	-0.042734	0.094197	0.304172	-0.268275	0.676782	0.182114	0.971936	0.147457	0.020752
12107	0.120346	3.520608	-9.783002	-2.641210	-0.064077	0.107635	0.303572	-0.338101	0.660699	0.233269	0.961322	0.143816	0.027599
12108	0.019428	4.577340	-8.976877	-3.328611	-0.113477	0.130873	0.305436	-0.416351	0.632750	0.296869	0.944126	0.138698	0.035456
12109	-0.104505	5.447374	-7.932366	-3.822609	-0.138292	0.122969	0.306423	-0.512251	0.582322	0.368260	0.919192	0.132419	0.044004
12110	-0.132811	6.518836	-6.843104	-3.917589	-0.150816	0.125960	0.307723	-0.605933	0.513903	0.439224	0.888067	0.125221	0.052325
12111	-0.282158	7.545737	-5.690823	-3.709278	-0.175483	0.128499	0.306680	-0.698354	0.434308	0.504018	0.853648	0.117137	0.059412
12112	-0.280909	8.364075	-4.715280	-3.300367	-0.254228	0.079350	0.307311	-0.758208	0.350834	0.559644	0.819071	0.109081	0.063420
12113	-0.279366	8.540933	-3.506780	-3.089226	-0.268353	0.046481	0.311452	-0.790897	0.275407	0.609596	0.783451	0.101139	0.066099
12114	-0.200713	8.693325	-2.236740	-3.229746	-0.268630	0.022525	0.313908	-0.822881	0.190095	0.659323	0.742901	0.093171	0.068629
12115	-0.233051	8.858540	-0.989628	-3.494695	-0.247952	0.018923	0.314209	-0.841322	0.095422	0.709938	0.695509	0.084542	0.071474
12116	-0.245711	8.730727	0.441406	-3.762343	-0.208944	0.017060	0.308031	-0.848125	-0.013784	0.760433	0.640589	0.075841	0.075073
12117	-0.360036	8.572112	1.764813	-3.784075	-0.185632	0.043394	0.304638	-0.835898	-0.121016	0.806827	0.581717	0.066509	0.078810
12118	-0.479068	8.093585	3.070162	-3.766434	-0.196394	0.057491	0.308908	-0.809780	-0.216612	0.848399	0.519850	0.056583	0.082298
12119	-0.401082	7.463255	4.787845	-3.470570	-0.205466	0.068236	0.304765	-0.766502	-0.310866	0.882503	0.460222	0.046489	0.084981
12120	-0.259546	6.945005	6.352455	-3.115583	-0.191751	0.075096	0.299861	-0.715225	-0.388847	0.909459	0.404848	0.036987	0.087261
12121	-0.075919	6.227472	8.137920	-2.922608	-0.139679	0.100241	0.283744	-0.644843	-0.459812	0.931523	0.351247	0.028407	0.089910
12122	0.354656	4.965370	8.655642	-2.801094	-0.079565	0.133549	0.278569	-0.583503	-0.514328	0.949513	0.298822	0.020836	0.093254
12123	0.742630	3.832678	8.910850	-2.908765	-0.068500	0.189727	0.283420	-0.527052	-0.561085	0.965012	0.243079	0.012827	0.097467
12124	0.560525	2.666506	9.348439	-3.146874	-0.026626	0.207335	0.279428	-0.448610	-0.604487	0.977970	0.182100	0.005074	0.101924
12125	0.934803	1.972574	9.899615	-2.910847	0.015145	0.240662	0.276172	-0.367418	-0.636650	0.986452	0.124519	-0.001615	0.106789
12126	0.721393	1.498849	10.174798	-2.447208	0.033754	0.199130	0.267035	-0.279852	-0.656524	0.990929	0.076081	-0.006756	0.110565
12127	0.906395	1.024206	10.379239	-1.740306	0.045275	0.180375	0.267409	-0.222983	-0.668233	0.992594	0.040981	-0.010193	0.113900
12128	0.721408	0.812259	10.599506	-1.120866	0.051738	0.112664	0.274616	-0.186166	-0.677112	0.993015	0.018598	-0.011902	0.115906
12129	0.438073	0.362244	10.584761	-0.530201	0.040702	0.076389	0.275288	-0.164914	-0.677955	0.992988	0.007524	-0.012583	0.117304
12130	0.515654	0.409368	10.462062	-0.148817	0.009438	0.020887	0.274981	-0.157183	-0.678266	0.992959	0.004556	-0.012841	0.117672
12131	0.247642	0.415982	10.368317	-0.007220	0.020180	-0.023779	0.272611	-0.160485	-0.673956	0.993019	0.003992	-0.012685	0.117199
12132	0.293949	0.486720	10.022649	-0.003404	0.020338	-0.066039	0.272337	-0.159380	-0.672897	0.993178	0.003908	-0.012377	0.115883
12133	0.269787	0.497694	9.616817	-0.085608	0.009948	-0.082518	0.274434	-0.154559	-0.676796	0.993374	0.001883	-0.012594	0.114223
12134	0.516136	-0.166137	9.460456	-0.155451	-0.016359	-0.078042	0.274934	-0.149454	-0.677275	0.993547	-0.001134	-0.013364	0.112625
12135	0.863312	-0.249942	9.682411	-0.196781	-0.025334	-0.049423	0.274104	-0.143377	-0.676419	0.993633	-0.005287	-0.014564	0.111593
12136	0.953921	-0.413917	9.775879	-0.113705	-0.042904	-0.028677	0.271700	-0.138120	-0.676330	0.993669	-0.007428	-0.015767	0.110988
12137	0.821084	-0.422073	9.916325	0.023162	-0.028872	-0.022307	0.269583	-0.137557	-0.675248	0.993704	-0.007205	-0.016585	0.110564
12138	1.110732	-0.438800	9.904020	0.082283	-0.018411	-0.034265	0.271313	-0.138531	-0.678155	0.993784	-0.005504	-0.016867	0.109906
12139	1.062357	-0.452603	9.985992	-0.026867	-0.007942	-0.035012	0.271314	-0.138807	-0.678158	0.993845	-0.006313	-0.017432	0.109216
12140	0.897069	-0.263969	9.900663	-0.180556	0.011414	-0.071219	0.271427	-0.135495	-0.678127	0.993973	-0.009888	-0.017702	0.107730
12141	0.693355	-0.387333	9.939456	-0.255466	0.048303	-0.116536	0.270601	-0.129417	-0.678054	0.994162	-0.015321	-0.017684	0.105327
12142	0.567964	-0.360151	9.856733	-0.151464	0.067726	-0.155315	0.272677	-0.124185	-0.676729	0.994456	-0.018407	-0.016797	0.102159
12143	0.480156	-0.482178	9.841668	0.034774	0.080118	-0.181227	0.275548	-0.119094	-0.676461	0.994846	-0.018094	-0.015573	0.098552
12144	0.340302	-0.452367	9.795151	0.181651	0.091644	-0.207382	0.277269	-0.120760	-0.675459	0.995331	-0.014583	-0.013560	0.094441
12145	0.277798	-0.408994	9.661601	0.144982	0.094301	-0.205847	0.279396	-0.123670	-0.675259	0.995765	-0.012083	-0.011835	0.090370
12146	0.306861	-0.394981	9.599025	-0.050961	0.080261	-0.209093	0.282185	-0.128517	-0.673001	0.996138	-0.013181	-0.010473	0.086171
12147	0.355748	-0.311281	9.565918	-0.297931	0.052190	-0.210991	0.284384	-0.121629	-0.671661	0.996397	-0.019416	-0.010367	0.081904
12148	0.431845	-0.477636	9.630643	-0.445626	0.027608	-0.206928	0.284688	-0.104791	-0.673195	0.996520	-0.028286	-0.010720	0.077669
12149	0.224263	-0.466317	9.656597	-0.385848	-0.000387	-0.178332	0.285388	-0.089890	-0.671231	0.996529	-0.036172	-0.011793	0.074042
12150	0.209188	-0.552393	9.785519	-0.223026	-0.021350	-0.184286	0.284538	-0.079396	-0.671766	0.996618	-0.040531	-0.012776	0.070327
12151	0.162681	-0.301930	9.771976	-0.044119	-0.023063	-0.174111	0.282907	-0.070830	-0.672048	0.996801	-0.041529	-0.013790	0.066875
12152	-0.119064	-0.539380	10.057675	0.034416	-0.009109	-0.134687	0.282103	-0.067788	-0.673441	0.997003	-0.040784	-0.014131	0.064203
12153	0.121226	-0.709234	10.183430	0.005649	0.023957	-0.099640	0.282646	-0.071518	-0.671790	0.997128	-0.040842	-0.014046	0.062209
12154	-0.141612	-0.995731	10.208840	-0.261064	0.057150	-0.074128	0.282360	-0.066824	-0.673044	0.997007	-0.046088	-0.013386	0.060611
12155	0.043407	-0.776811	9.909343	-0.500935	0.050031	-0.048590	0.284645	-0.053174	-0.669811	0.996554	-0.056281	-0.013326	0.059464
12156	0.225890	-0.563747	9.261314	-0.470339	0.057161	-0.065961	0.285860	-0.036343	-0.667705	0.996072	-0.065693	-0.012914	0.057956
12157	0.284303	-0.833890	9.161571	-0.191146	-0.003946	-0.090653	0.286327	-0.025995	-0.667218	0.995903	-0.069588	-0.013614	0.056111
12158	0.167170	-1.023618	9.742010	0.102223	-0.065172	-0.102852	0.285925	-0.024612	-0.667590	0.996138	-0.067442	-0.015035	0.054180
12159	0.300835	-1.249982	9.993009	0.273873	-0.065267	-0.080545	0.283186	-0.030118	-0.667342	0.996547	-0.061980	-0.016418	0.052752
12160	0.392484	-1.265161	9.982430	0.286287	-0.056602	-0.053138	0.280338	-0.039488	-0.667392	0.996921	-0.056188	-0.017405	0.051858
12161	0.542735	-1.187256	9.885896	0.112650	-0.058460	-0.037695	0.278146	-0.046928	-0.669781	0.997052	-0.053954	-0.018773	0.051220
12162	0.681987	-1.288050	9.527840	-0.068075	-0.049744	-0.028461	0.277495	-0.047613	-0.671214	0.996986	-0.055241	-0.019960	0.050685
12163	0.650206	-1.345264	9.613977	-0.167457	-0.039315	-0.013290	0.275620	-0.042220	-0.671784	0.996780	-0.058633	-0.021224	0.050405
12164	0.757546	-1.529023	9.572485	-0.152369	-0.004418	0.023886	0.275854	-0.037391	-0.671218	0.996569	-0.061668	-0.021532	0.050822
12165	0.864615	-1.414407	9.572879	-0.091716	-0.015027	0.063052	0.275051	-0.036145	-0.669758	0.996368	-0.063621	-0.022168	0.052068
12166	0.619017	-1.316215	9.595353	-0.038126	-0.018493	0.082910	0.273461	-0.034066	-0.671279	0.996222	-0.064390	-0.022566	0.053727
12167	0.565549	-1.372715	9.859533	0.083450	-0.004547	0.103231	0.273082	-0.036824	-0.671562	0.996198	-0.062881	-0.022760	0.055839
12168	0.638737	-1.274142	10.033076	0.172839	0.009374	0.121550	0.274037	-0.043040	-0.670463	0.996273	-0.059493	-0.022322	0.058328
12169	0.504904	-1.080568	10.070103	0.201372	-0.004632	0.139410	0.274356	-0.051875	-0.671730	0.996323	-0.055636	-0.022340	0.061213
12170	0.514837	-1.039977	9.998384	0.201289	-0.032649	0.151651	0.274263	-0.059328	-0.670498	0.996332	-0.051643	-0.022669	0.064361
12171	0.210604	-0.696295	9.923246	0.011431	-0.056309	0.187354	0.273924	-0.068573	-0.671759	0.996057	-0.051504	-0.023894	0.068170
12172	0.258969	-0.354608	10.094992	-0.206858	-0.073892	0.173415	0.270617	-0.067865	-0.670136	0.995554	-0.055596	-0.025564	0.071605
12173	0.458282	-0.164508	9.845510	-0.355116	-0.041469	0.131902	0.269652	-0.059854	-0.671216	0.994911	-0.062681	-0.027040	0.074102
12174	0.506458	-0.175080	9.657511	-0.321716	-0.046540	0.070433	0.268547	-0.051153	-0.671374	0.994354	-0.069040	-0.028449	0.075390
12175	0.665238	-0.258102	9.655187	-0.089689	-0.037627	0.008647	0.267336	-0.047006	-0.671315	0.994191	-0.070694	-0.029604	0.075570
12176	0.416625	-0.583041	9.730503	0.134149	-0.016430	-0.023122	0.266795	-0.043552	-0.673099	0.994400	-0.067978	-0.029855	0.075213
12177	0.589827	-0.675746	9.744766	0.270374	0.002909	-0.067952	0.265115	-0.049063	-0.674172	0.994855	-0.062431	-0.029753	0.074026
12178	0.518638	-0.834298	9.625793	0.170464	0.056418	-0.116078	0.266469	-0.056663	-0.671528	0.995262	-0.059042	-0.028618	0.071754
12179	0.650495	-0.958837	9.349242	0.004389	0.090659	-0.175380	0.266216	-0.058317	-0.672062	0.995564	-0.058834	-0.027281	0.068165
12180	0.677799	-1.192379	9.341516	-0.083159	0.080213	-0.209596	0.270144	-0.053784	-0.671033	0.995782	-0.060474	-0.026139	0.063859
12181	0.625106	-1.131864	9.333052	-0.140304	0.054042	-0.242682	0.270631	-0.048406	-0.668377	0.995936	-0.063066	-0.025810	0.058893
12182	0.898487	-1.405065	9.567887	-0.143708	-0.007182	-0.307397	0.270858	-0.042335	-0.667537	0.996088	-0.065750	-0.026604	0.052710
12183	0.579578	-1.444278	10.089311	-0.259101	0.006809	-0.323972	0.269739	-0.031978	-0.666373	0.996059	-0.070614	-0.027454	0.046113
12184	0.693943	-1.661502	10.133893	-0.435382	0.015463	-0.320018	0.269126	-0.017345	-0.665958	0.995687	-0.079113	-0.028093	0.039481
12185	0.365495	-2.342034	10.128903	-0.414084	0.031234	-0.280194	0.269018	0.000597	-0.664212	0.995221	-0.087131	-0.028518	0.033621
12186	0.160899	-2.594704	10.353678	-0.310563	0.066133	-0.218507	0.268663	0.015090	-0.661975	0.994833	-0.093223	-0.027886	0.028981
12187	0.058951	-2.666285	10.281634	-0.024608	0.097545	-0.128175	0.270215	0.019497	-0.660389	0.994907	-0.093667	-0.026435	0.026238
12188	0.359809	-2.444643	9.594230	0.214988	0.094019	-0.066552	0.273259	0.017548	-0.660193	0.995380	-0.089397	-0.024671	0.024855
12189	0.419618	-2.167788	9.044127	0.139581	0.039714	-0.010853	0.274082	0.012576	-0.661038	0.995644	-0.086646	-0.024056	0.024639
12190	0.299884	-2.027359	9.041967	0.005164	-0.044338	0.010838	0.272779	0.010099	-0.661565	0.995624	-0.086521	-0.025013	0.024944
12191	0.301258	-1.843774	9.303628	-0.080925	-0.088226	0.034756	0.271739	0.006791	-0.660538	0.995410	-0.088143	-0.026961	0.025749
12192	0.210534	-1.711929	9.714496	-0.097213	-0.093609	0.062861	0.269894	0.007216	-0.661550	0.995149	-0.090057	-0.028859	0.027125
12193	0.269622	-1.558027	9.855149	-0.056221	-0.098973	0.094873	0.267492	0.011645	-0.660947	0.994927	-0.091202	-0.030871	0.029160
12194	0.329884	-1.231746	9.738214	0.039396	-0.095522	0.127355	0.265390	0.011105	-0.662356	0.994857	-0.090434	-0.032611	0.031898
12195	0.297183	-1.073138	9.610538	0.099275	-0.088522	0.149010	0.264635	0.005590	-0.663705	0.994873	-0.088473	-0.034196	0.035087
12196	0.286233	-1.251250	9.541291	0.147584	-0.058765	0.160012	0.262289	0.001186	-0.664757	0.994968	-0.085597	-0.035074	0.038488
12197	0.570752	-1.306723	9.430048	0.186830	-0.069375	0.186600	0.260887	-0.006811	-0.665598	0.995081	-0.081899	-0.036129	0.042450
12198	0.734135	-1.421072	9.420114	0.133044	-0.088721	0.202808	0.259483	-0.013565	-0.667993	0.995045	-0.079314	-0.037545	0.046743
12199	0.820009	-1.577279	9.681945	0.027127	-0.129205	0.257340	0.257414	-0.019625	-0.669849	0.994733	-0.078784	-0.039829	0.052087
12200	0.977644	-1.482345	9.667256	-0.017894	-0.112797	0.325775	0.255056	-0.022649	-0.669582	0.994248	-0.079271	-0.041673	0.058746
12201	1.104766	-1.607901	9.832951	0.003330	-0.106857	0.376991	0.252722	-0.028708	-0.671173	0.993688	-0.079327	-0.043365	0.066410
12202	1.034880	-1.585912	9.766512	0.078175	-0.136698	0.439138	0.250125	-0.035595	-0.671724	0.993063	-0.077958	-0.045375	0.075433
12203	0.940827	-1.568383	9.753105	0.117296	-0.131540	0.495868	0.248037	-0.038895	-0.672508	0.992320	-0.075811	-0.047219	0.085586
12204	1.027996	-1.539761	9.896883	0.124332	-0.113286	0.524160	0.245979	-0.047302	-0.673865	0.991440	-0.073628	-0.048551	0.096278
12205	0.751533	-1.705865	9.931005	0.093744	-0.119421	0.557447	0.243145	-0.058742	-0.674457	0.990317	-0.072016	-0.050100	0.107588
12206	0.598445	-1.511392	10.213350	-0.004672	-0.094965	0.556898	0.240830	-0.068390	-0.675823	0.988948	-0.072442	-0.051281	0.118761
12207	0.340484	-1.451764	10.177808	-0.129895	-0.066920	0.557940	0.238350	-0.072241	-0.676868	0.987298	-0.075357	-0.052250	0.129747
12208	0.410978	-1.376331	9.856018	-0.212142	-0.054641	0.555624	0.238472	-0.071000	-0.676074	0.985403	-0.079962	-0.053133	0.140585
12209	0.440747	-1.243940	9.179540	-0.213891	-0.079016	0.559081	0.235698	-0.069880	-0.676804	0.983334	-0.084462	-0.054508	0.151487
12210	0.484175	-1.235923	8.765882	-0.092320	-0.127958	0.580935	0.233463	-0.070695	-0.677431	0.981201	-0.086498	-0.056413	0.163033
12211	0.791976	-1.425062	9.049454	0.025678	-0.163083	0.585055	0.230325	-0.074680	-0.678858	0.979086	-0.086011	-0.058615	0.174807
12212	0.897744	-1.519499	9.898240	0.113191	-0.159803	0.599734	0.225765	-0.084178	-0.679405	0.976910	-0.083911	-0.060406	0.186965
12213	1.029887	-1.292790	10.438056	0.094295	-0.121516	0.620877	0.222130	-0.093267	-0.681137	0.974528	-0.082213	-0.061482	0.199391
12214	1.186342	-1.020340	10.266797	0.057783	-0.086491	0.599603	0.219011	-0.101255	-0.681430	0.972043	-0.081448	-0.062041	0.211306
12215	1.316480	-1.030999	9.472447	0.109974	-0.068756	0.561252	0.217201	-0.107594	-0.681465	0.969712	-0.079501	-0.062116	0.222439
12216	1.491541	-1.191971	9.190298	0.288980	-0.079174	0.551865	0.213599	-0.122203	-0.683644	0.967533	-0.074198	-0.061576	0.233630
12217	1.405464	-1.099715	10.038079	0.423132	-0.114246	0.531594	0.210527	-0.138749	-0.683500	0.965456	-0.065869	-0.061175	0.244569
12218	1.512444	-1.012535	10.504408	0.567994	-0.047901	0.557538	0.206932	-0.155982	-0.683356	0.963289	-0.055315	-0.058671	0.256069
12219	1.202354	-0.786716	9.625248	0.493164	0.050392	0.539884	0.205605	-0.178611	-0.681733	0.961035	-0.046401	-0.054759	0.266946
12220	1.166134	-1.101281	8.915360	0.134302	0.039889	0.570677	0.204491	-0.192684	-0.679507	0.958082	-0.044625	-0.052832	0.278023
12221	0.674667	-0.938944	8.837350	-0.199793	0.003040	0.642310	0.202013	-0.197639	-0.679518	0.954258	-0.048854	-0.053510	0.290071
12222	0.298209	-0.906951	8.901050	-0.366520	-0.082753	0.683199	0.199366	-0.194863	-0.681539	0.949726	-0.056062	-0.056631	0.302773
12223	0.278592	-0.965343	9.419670	-0.231737	-0.175636	0.712025	0.193262	-0.187376	-0.683199	0.944858	-0.059911	-0.060732	0.316175
12224	0.343125	-0.757871	10.575105	0.157088	-0.188166	0.762394	0.186960	-0.192586	-0.683025	0.939874	-0.056638	-0.062461	0.330950
12225	0.607157	-0.285578	9.960597	0.529110	-0.182917	0.825074	0.178092	-0.209928	-0.683584	0.934615	-0.046159	-0.061569	0.347237
12226	0.724557	-0.079428	10.031651	0.752513	-0.132339	0.900909	0.166899	-0.236644	-0.682896	0.928625	-0.032238	-0.058056	0.365028
12227	0.212990	-0.045033	10.536356	0.725730	-0.107759	0.881566	0.158875	-0.266000	-0.678629	0.922305	-0.018589	-0.054246	0.382185
12228	0.817461	0.080941	10.013467	0.570332	-0.074531	0.843401	0.151613	-0.289702	-0.675361	0.915793	-0.008372	-0.051022	0.398309
12229	1.097275	0.042393	9.919282	0.406634	-0.015164	0.854669	0.144055	-0.308158	-0.671645	0.908886	-0.001234	-0.047976	0.414274
12230	0.962404	0.080615	10.276580	0.296599	0.046882	0.859419	0.138064	-0.322757	-0.669611	0.901665	0.002987	-0.044722	0.430107
12231	1.183427	-0.064313	9.852422	0.239368	0.098473	0.878488	0.131015	-0.337350	-0.666647	0.894041	0.006127	-0.041016	0.446061
12232	1.114208	-0.285374	9.747133	0.151660	0.108973	0.888439	0.125519	-0.345878	-0.665082	0.886038	0.007182	-0.037899	0.462006
12233	0.917118	-0.154211	9.663821	0.094235	0.107190	0.926873	0.120288	-0.355375	-0.662356	0.877395	0.007606	-0.035372	0.478403
12234	0.416871	0.119890	9.930850	0.158736	0.056634	0.888589	0.114789	-0.362798	-0.661825	0.868768	0.009268	-0.033069	0.494027
12235	0.322776	0.458337	10.252794	0.357787	-0.026192	0.764704	0.107059	-0.373247	-0.659723	0.861013	0.015684	-0.030212	0.507443
12236	0.341687	0.402749	10.213539	0.401344	-0.026738	0.631066	0.098811	-0.386730	-0.655295	0.854372	0.022534	-0.026873	0.518477
12237	0.370030	0.331150	9.681332	0.378369	0.011950	0.593137	0.093868	-0.400369	-0.652484	0.847977	0.028991	-0.023069	0.528737
12238	0.244209	0.311400	9.194311	0.264312	0.036753	0.510491	0.087447	-0.410827	-0.647531	0.842387	0.032901	-0.020023	0.537494
12239	0.387960	0.142861	9.503568	0.151948	0.049074	0.422397	0.082733	-0.417703	-0.645962	0.837735	0.035164	-0.017886	0.544651
12240	0.245874	-0.139940	9.472702	0.043346	0.058130	0.301785	0.080771	-0.421281	-0.644924	0.834422	0.035203	-0.016727	0.549746
12241	0.612460	-0.205199	9.516856	-0.161154	0.075654	0.218285	0.079713	-0.420309	-0.645681	0.832151	0.031945	-0.017450	0.553353
12242	0.518283	-0.543534	9.537812	-0.244198	0.068757	0.177079	0.079560	-0.414371	-0.649535	0.830354	0.027113	-0.019196	0.556244
12243	0.713101	-0.666369	9.979339	-0.203133	0.073848	0.186115	0.079663	-0.408160	-0.651302	0.828413	0.023112	-0.020430	0.559267
12244	0.913911	-0.610412	9.913359	-0.017260	0.083346	0.242089	0.079391	-0.406778	-0.651284	0.825738	0.021850	-0.019429	0.563296
12245	0.904456	-0.577119	9.764815	-0.051329	0.082451	0.261236	0.078073	-0.406494	-0.652044	0.822840	0.020193	-0.018912	0.567600
12246	0.794960	-0.352864	9.672205	-0.146141	0.089474	0.260652	0.078051	-0.401801	-0.653302	0.819959	0.016730	-0.019278	0.571852
12247	0.407074	-0.244859	10.181496	-0.240889	0.107019	0.231955	0.076188	-0.397096	-0.656360	0.817412	0.011657	-0.020526	0.575569
12248	0.588007	-0.265825	10.078753	-0.251313	0.104518	0.164845	0.078793	-0.391175	-0.656732	0.815600	0.006335	-0.021822	0.578170
12249	0.757536	-0.179751	9.556754	-0.158129	0.107259	0.151413	0.079816	-0.384693	-0.657988	0.813911	0.002636	-0.022107	0.580563
12250	0.716995	-0.111784	9.656423	-0.048921	0.083702	0.130999	0.080077	-0.384142	-0.658248	0.812426	0.000868	-0.021393	0.582671
12251	0.380172	0.398441	9.689228	-0.030920	0.072472	0.106622	0.082430	-0.379600	-0.659543	0.811219	-0.000314	-0.020754	0.584374
12252	0.457105	0.345452	9.860996	-0.012809	0.006090	0.034220	0.082295	-0.379047	-0.659536	0.810825	-0.000549	-0.020878	0.584916
12253	0.476283	0.317261	10.129681	-0.057414	-0.044612	-0.017414	0.080197	-0.381106	-0.659916	0.811016	-0.000706	-0.022428	0.584593
12254	0.379337	0.265324	10.202021	-0.023439	-0.067331	-0.020756	0.078869	-0.379718	-0.659621	0.811227	-0.000231	-0.023868	0.584245
12255	0.452245	0.336339	10.014747	0.008875	-0.067264	-0.038147	0.078216	-0.379990	-0.660919	0.811648	0.000989	-0.024984	0.583611
12256	0.532886	0.133546	9.973267	-0.057147	-0.050583	-0.074761	0.075701	-0.377491	-0.662422	0.812494	0.000747	-0.026544	0.582365
12257	0.774115	0.111255	9.591200	-0.096434	-0.007721	-0.069673	0.075421	-0.374729	-0.662390	0.813310	-0.000398	-0.027915	0.581160
12258	0.743083	-0.168236	9.352726	-0.169567	0.039651	-0.102681	0.078568	-0.370467	-0.663962	0.814518	-0.003501	-0.029315	0.579386
12259	0.571791	-0.479966	9.225646	-0.282132	0.093998	-0.122699	0.079847	-0.362191	-0.666248	0.815970	-0.008820	-0.031196	0.577184
12260	0.661338	-0.792994	9.339039	-0.452005	0.135955	-0.143265	0.084677	-0.351450	-0.669347	0.817587	-0.017618	-0.034293	0.574513
12261	0.151179	-1.221844	9.374560	-0.593273	0.125633	-0.171583	0.091308	-0.331747	-0.674211	0.819385	-0.028387	-0.039264	0.571193
12262	-0.093028	-1.267878	9.429011	-0.480446	0.103041	-0.199858	0.095436	-0.313411	-0.677746	0.821431	-0.037221	-0.043250	0.567447
12263	-0.276546	-1.607714	9.518015	-0.263022	0.077796	-0.212480	0.098283	-0.302383	-0.680290	0.823705	-0.042047	-0.045249	0.563644
12264	-0.329782	-1.648211	10.296693	-0.203320	0.104693	-0.172304	0.102069	-0.294950	-0.681318	0.825554	-0.046363	-0.046036	0.560528
12265	-0.064884	-1.418744	10.503734	-0.223143	0.132481	-0.138020	0.107047	-0.289457	-0.680556	0.827011	-0.051256	-0.046589	0.557902
12266	-0.024512	-1.499757	10.069851	-0.177549	0.150016	-0.112970	0.111099	-0.282025	-0.681979	0.828213	-0.055704	-0.046280	0.555715
12267	0.210302	-1.745499	9.747758	-0.006666	0.132556	-0.108377	0.117150	-0.278745	-0.682691	0.829535	-0.057060	-0.044392	0.553755
12268	-0.505803	-1.941117	10.020863	0.172939	0.074948	-0.081554	0.120183	-0.279038	-0.682217	0.830696	-0.054892	-0.041401	0.552465
12269	-0.133014	-1.144846	10.233489	0.297319	0.039847	-0.095708	0.120220	-0.286216	-0.680854	0.832101	-0.050215	-0.037647	0.551062
12270	-0.142343	-1.096843	10.176441	0.412006	-0.010742	-0.144387	0.122389	-0.297822	-0.678783	0.834057	-0.043074	-0.033506	0.548973
12271	0.088412	-1.238758	9.975744	0.485495	-0.030804	-0.172216	0.119552	-0.312440	-0.673143	0.836305	-0.034429	-0.028917	0.546417
12272	0.121347	-1.013808	9.687241	0.369272	-0.031637	-0.183597	0.122116	-0.324049	-0.670817	0.838503	-0.027744	-0.025613	0.543586
12273	0.052748	-0.802701	9.332161	0.245924	-0.014052	-0.194935	0.122406	-0.330402	-0.667753	0.840739	-0.023287	-0.023366	0.540434
12274	0.143789	-0.560949	9.180341	0.142246	0.024439	-0.202575	0.123223	-0.335099	-0.667420	0.842976	-0.021010	-0.021589	0.537108
12275	0.197590	-0.802075	9.119425	0.022414	0.025314	-0.215846	0.126913	-0.335396	-0.666043	0.845311	-0.020738	-0.021102	0.533455
12276	0.264669	-0.881504	9.271747	0.000897	0.013879	-0.214321	0.129046	-0.340239	-0.664558	0.847576	-0.020726	-0.021024	0.529851
12277	0.350872	-0.985400	9.337102	-0.031269	0.019108	-0.225160	0.131673	-0.337768	-0.665356	0.849952	-0.021309	-0.021239	0.526000
12278	0.262616	-1.174368	9.453455	-0.135068	0.011220	-0.229484	0.132689	-0.331978	-0.663748	0.852289	-0.023571	-0.022645	0.522049
12279	0.317175	-0.972846	9.424058	-0.244125	0.035707	-0.242501	0.133978	-0.325083	-0.666440	0.854703	-0.027964	-0.024837	0.517768
12280	0.444758	-1.361529	9.276690	-0.342361	0.021782	-0.285678	0.138017	-0.315166	-0.668491	0.857436	-0.033845	-0.028247	0.512699
12281	-0.170891	-1.699133	9.780420	-0.496329	-0.080484	-0.315263	0.138329	-0.298051	-0.672502	0.860224	-0.041364	-0.035087	0.507023
12282	-0.228965	-1.385344	9.996023	-0.487455	-0.115519	-0.313486	0.136926	-0.281203	-0.676228	0.862850	-0.048304	-0.042354	0.501360
12283	-0.382975	-1.679411	10.969730	-0.288139	-0.068446	-0.281938	0.137012	-0.271126	-0.679523	0.865304	-0.052401	-0.046826	0.496297
12284	0.038777	-1.452332	10.795661	-0.138068	0.025796	-0.194225	0.137763	-0.264091	-0.679464	0.867088	-0.054813	-0.048034	0.492795
12285	0.309612	-1.359583	9.568684	-0.017587	0.010030	-0.096511	0.138796	-0.260508	-0.678923	0.868019	-0.055174	-0.048260	0.491091
12286	0.476374	-1.667271	9.265693	0.130519	-0.109057	-0.032525	0.135920	-0.263804	-0.681000	0.868361	-0.051754	-0.048987	0.490786
12287	0.254751	-1.628453	10.383204	0.248147	-0.144348	0.031698	0.130679	-0.270953	-0.679425	0.868142	-0.046116	-0.049153	0.491719
12288	0.031933	-1.062313	10.901145	0.301732	-0.058724	0.067817	0.128751	-0.280052	-0.678964	0.867665	-0.040314	-0.047222	0.493257
12289	0.334952	-0.531127	9.981752	0.235688	0.053295	0.092452	0.127347	-0.290260	-0.675390	0.866976	-0.036869	-0.043993	0.495033
12290	0.243944	-0.393965	8.984323	0.133803	0.046501	0.093524	0.129356	-0.296207	-0.674435	0.866161	-0.035039	-0.041874	0.496774
12291	0.276593	-0.559788	9.111915	0.124761	0.020195	0.102128	0.129394	-0.302141	-0.675800	0.865243	-0.033166	-0.040288	0.498629
12292	0.186251	-0.375001	9.533001	0.196270	-0.000848	0.100867	0.127580	-0.308757	-0.674141	0.864316	-0.029788	-0.038360	0.500598
12293	0.239263	-0.394320	9.642876	0.155257	0.009677	0.068861	0.127206	-0.313725	-0.672097	0.863722	-0.027227	-0.036650	0.501897
12294	0.232143	-0.370799	9.450940	0.005048	0.025460	0.055499	0.128668	-0.315941	-0.671880	0.863128	-0.027381	-0.036211	0.502940
12295	0.318327	-0.472731	9.372117	-0.120219	0.032409	0.059853	0.126947	-0.314551	-0.672362	0.862482	-0.029777	-0.036868	0.503864
12296	0.240043	-0.611846	9.299093	-0.152544	0.013142	0.080692	0.127204	-0.313725	-0.671575	0.861501	-0.032543	-0.038215	0.505269
12297	0.182248	-0.591931	9.371921	-0.089939	-0.023573	0.073986	0.127451	-0.310413	-0.672329	0.860676	-0.033851	-0.039511	0.506488
12298	-0.319872	-0.240949	9.606203	0.038042	-0.046153	0.055669	0.126256	-0.308060	-0.673723	0.860080	-0.032719	-0.039962	0.507537
12299	-0.648060	-0.207407	9.513287	0.166103	-0.068685	0.026668	0.122976	-0.312183	-0.672148	0.859860	-0.029120	-0.039403	0.508173
12300	-0.930835	-0.591329	9.876620	0.328817	-0.101893	0.033019	0.120101	-0.318518	-0.669296	0.859589	-0.022402	-0.037873	0.509087
12301	-0.877795	0.041338	10.830356	0.452318	-0.102020	0.004052	0.115177	-0.336022	-0.666002	0.859639	-0.013548	-0.034892	0.509529
12302	-0.439402	-0.117804	11.031431	0.413295	-0.037301	-0.059611	0.113388	-0.348713	-0.661664	0.860276	-0.005967	-0.031415	0.508825
12303	0.189447	-0.623265	10.154989	0.220329	0.000359	-0.092876	0.114860	-0.354105	-0.658738	0.861241	-0.002099	-0.029020	0.507363
12304	0.472886	-0.817037	9.648017	-0.015939	0.002886	-0.066505	0.115126	-0.354935	-0.658098	0.861901	-0.002312	-0.029213	0.506229
12305	0.547624	-1.184360	10.058928	-0.042939	0.016716	-0.041205	0.116974	-0.354945	-0.658256	0.862327	-0.003213	-0.029237	0.505497
12306	0.404996	-0.866039	9.967684	0.005300	0.021107	-0.018698	0.117094	-0.351908	-0.660055	0.862511	-0.003272	-0.028899	0.505201
12307	0.401334	-0.698096	9.820639	-0.071640	0.037721	-0.010348	0.117089	-0.351080	-0.659786	0.862632	-0.004923	-0.028867	0.504984
12308	0.259538	-0.944430	9.917567	-0.164829	0.060393	0.022529	0.117735	-0.347494	-0.661979	0.862390	-0.008337	-0.029567	0.505312
12309	0.070484	-1.041663	9.886837	-0.127317	0.046442	0.033364	0.119164	-0.343361	-0.662481	0.862052	-0.011105	-0.029950	0.505812
12310	0.008646	-0.911147	9.936938	-0.061190	0.041177	0.049732	0.120080	-0.341571	-0.663260	0.861546	-0.012554	-0.029927	0.506641
12311	0.005232	-0.705059	9.679776	-0.073654	0.023751	0.039053	0.121646	-0.338405	-0.663775	0.861139	-0.014198	-0.030151	0.507275
12312	0.184600	-0.610273	9.672108	-0.091580	0.014932	0.044143	0.119785	-0.336187	-0.663203	0.860661	-0.015901	-0.030890	0.507992
12313	0.550439	-0.783433	9.823178	-0.063899	0.009540	0.049463	0.120309	-0.334532	-0.664760	0.860137	-0.017238	-0.031269	0.508812
12314	0.806622	-0.758435	9.999103	-0.002118	0.042705	0.044671	0.121103	-0.335641	-0.663870	0.859695	-0.017685	-0.030620	0.509583
12315	0.589178	-0.767083	9.762948	-0.037857	0.076046	0.049887	0.122028	-0.335646	-0.664275	0.859212	-0.019235	-0.029625	0.510399
12316	0.218392	-0.617275	9.827953	-0.118326	0.077897	0.037111	0.122148	-0.331781	-0.667110	0.858809	-0.022032	-0.029559	0.510967
12317	-0.085307	-0.546816	10.071718	-0.087899	0.074461	0.028609	0.124761	-0.328207	-0.665939	0.858513	-0.024411	-0.029101	0.511382
12318	-0.243025	-0.653732	10.100690	-0.026977	0.086805	0.013262	0.126740	-0.327941	-0.666619	0.858403	-0.025718	-0.027959	0.511567
12319	-0.126017	-0.489682	9.774712	0.012486	0.071135	-0.002363	0.129641	-0.328096	-0.665882	0.858465	-0.026323	-0.026526	0.511508
12320	-0.118825	-0.488171	9.500686	0.041127	0.034462	-0.007570	0.131753	-0.329074	-0.664879	0.858576	-0.025914	-0.025596	0.511392
12321	0.051043	-0.369426	9.438098	0.073344	0.016942	-0.011830	0.133075	-0.329219	-0.665423	0.858736	-0.024902	-0.024467	0.511228
12322	0.123758	-0.335888	9.579654	0.064387	0.037877	-0.007431	0.133090	-0.332118	-0.664930	0.858852	-0.024128	-0.023241	0.511127
12323	0.186071	-0.405739	9.705690	-0.025030	0.030852	-0.025768	0.133749	-0.332398	-0.664290	0.859113	-0.024918	-0.022887	0.510667
12324	0.166269	-0.481760	9.964548	-0.055539	0.031643	-0.013666	0.135057	-0.331439	-0.662734	0.859227	-0.026137	-0.022997	0.510408
12325	0.078897	-0.545784	10.041473	0.015972	0.027271	-0.002575	0.136105	-0.329512	-0.664036	0.859270	-0.026182	-0.022280	0.510365
12326	0.054059	-0.637446	9.891626	0.169824	0.037816	0.013556	0.136126	-0.333377	-0.663553	0.859224	-0.023604	-0.019968	0.510664
12327	0.112161	-0.616305	9.874545	0.136643	0.016767	0.024681	0.136678	-0.338626	-0.662047	0.859037	-0.021474	-0.018193	0.511140
12328	0.199733	-0.523485	9.776320	0.053412	0.006228	0.029318	0.136560	-0.342491	-0.659735	0.858750	-0.020579	-0.017606	0.511678
12329	0.148860	-0.538283	9.526640	0.013989	-0.011247	0.043084	0.136827	-0.341939	-0.661560	0.858308	-0.020267	-0.017572	0.512433
12330	0.064570	-0.512975	9.722329	-0.003982	-0.014793	0.053540	0.133927	-0.342752	-0.660741	0.857741	-0.020150	-0.017924	0.513374
12331	0.020915	-0.545712	9.917001	-0.027256	-0.010448	0.051626	0.134192	-0.343030	-0.660487	0.857193	-0.020555	-0.018300	0.514259
12332	-0.031263	-0.410858	9.837287	-0.011063	0.009735	0.041288	0.134715	-0.341652	-0.661525	0.856760	-0.020808	-0.018308	0.514969
12333	-0.051381	-0.521454	9.800139	0.026647	-0.000665	0.009787	0.134588	-0.342755	-0.661012	0.856668	-0.020372	-0.017977	0.515152
12334	0.083518	-0.561530	9.623070	0.044547	0.000205	0.013401	0.133809	-0.344821	-0.661282	0.856537	-0.019564	-0.017587	0.515415
12335	0.191581	-0.648658	9.722076	0.005138	-0.008614	0.016554	0.133543	-0.344544	-0.661014	0.856363	-0.019416	-0.017623	0.515708
12336	0.337891	-0.789104	9.786493	-0.002045	-0.000807	0.021743	0.133285	-0.345923	-0.660502	0.856126	-0.019398	-0.017728	0.516099
12337	0.367397	-0.721398	9.979285	0.003217	-0.009644	0.037611	0.132233	-0.346193	-0.661011	0.855733	-0.019278	-0.017821	0.516751
12338	0.251993	-0.646372	9.836943	-0.038850	0.006129	0.049751	0.131972	-0.346191	-0.661790	0.855190	-0.019971	-0.018177	0.517611
12339	0.030570	-0.543632	9.835227	-0.089876	0.021902	0.060979	0.130386	-0.345216	-0.662409	0.854527	-0.021776	-0.018693	0.518614
12340	-0.099031	-0.429820	9.755940	-0.102352	0.016724	0.051240	0.131424	-0.341909	-0.663044	0.853940	-0.023665	-0.019525	0.519467
12341	-0.176734	-0.491602	9.803967	-0.037806	0.006331	0.019080	0.130614	-0.339007	-0.662220	0.853723	-0.024403	-0.019774	0.519779
12342	-0.196115	-0.501013	9.823253	0.043652	-0.000619	0.008196	0.130885	-0.340526	-0.661978	0.853648	-0.023602	-0.019405	0.519954
12343	-0.116886	-0.564244	9.797809	0.048231	-0.012823	-0.018286	0.131814	-0.341083	-0.662520	0.853853	-0.022660	-0.019095	0.519670
12344	0.000790	-0.652005	9.714071	0.032040	-0.011141	0.002699	0.130224	-0.341076	-0.660669	0.853825	-0.021946	-0.019029	0.519749
12345	0.094795	-0.674506	9.674547	-0.016237	0.001085	-0.001165	0.130757	-0.341078	-0.662243	0.853828	-0.022260	-0.019149	0.519726
12346	0.207980	-0.720783	9.773979	-0.023368	0.013292	-0.006506	0.130753	-0.340802	-0.661457	0.853879	-0.022742	-0.019246	0.519619
12347	0.200709	-0.725449	9.802829	-0.026983	0.013271	0.000518	0.129434	-0.340242	-0.662214	0.853864	-0.023365	-0.019284	0.519614
12348	0.225691	-0.610072	9.842393	-0.059183	-0.002488	-0.006808	0.130344	-0.338177	-0.661816	0.853891	-0.024295	-0.020024	0.519498
12349	0.191690	-0.629769	9.606933	-0.066321	-0.003309	-0.005089	0.130605	-0.336798	-0.663373	0.853908	-0.025407	-0.020770	0.519389
12350	0.140799	-0.662354	9.832911	-0.002031	-0.030482	0.009383	0.129280	-0.335686	-0.663341	0.853782	-0.025076	-0.021385	0.519587
12351	0.088112	-0.608342	10.057498	0.001590	-0.017363	-0.001976	0.129561	-0.337619	-0.665192	0.853794	-0.024878	-0.021669	0.519565
12352	0.068198	-0.694505	10.145603	0.001625	0.009756	-0.004535	0.130102	-0.339278	-0.666261	0.853829	-0.024896	-0.021566	0.519511
12353	0.101603	-0.741348	9.856375	-0.030575	0.002792	-0.001283	0.130344	-0.336105	-0.665450	0.853826	-0.025459	-0.021844	0.519476
12354	0.140032	-0.763899	9.658710	-0.009078	0.002829	-0.001138	0.130483	-0.337348	-0.665203	0.853821	-0.025590	-0.021969	0.519474
12355	0.174197	-0.713670	9.654185	0.022274	-0.012894	-0.013303	0.130354	-0.336656	-0.667283	0.853963	-0.025081	-0.021980	0.519264
12356	0.194324	-0.605163	9.794654	0.026731	-0.011182	-0.012370	0.129030	-0.336373	-0.666216	0.854082	-0.024450	-0.021979	0.519098
12357	0.227633	-0.662746	9.885098	-0.013581	-0.002406	-0.006443	0.128520	-0.336999	-0.666591	0.854140	-0.024657	-0.022189	0.518984
12358	0.290110	-0.702057	9.773553	-0.020709	0.009848	-0.006475	0.128911	-0.336864	-0.665290	0.854178	-0.025057	-0.022317	0.518896
12359	0.295123	-0.677896	9.821855	-0.012645	0.004601	-0.011720	0.129829	-0.335765	-0.665554	0.854295	-0.025309	-0.022415	0.518687
12360	0.266272	-0.658590	9.769452	-0.014450	0.011603	-0.004645	0.129963	-0.336456	-0.665041	0.854316	-0.025621	-0.022448	0.518636
12361	0.225362	-0.639013	9.774837	-0.005465	0.025626	-0.008918	0.129965	-0.335765	-0.666862	0.854418	-0.025962	-0.022120	0.518466
12362	0.159979	-0.667144	9.847178	-0.009161	0.016830	0.012184	0.130484	-0.334802	-0.665946	0.854265	-0.026245	-0.022000	0.518709
12363	0.184331	-0.638486	9.842491	0.006925	0.010696	0.014921	0.131269	-0.333840	-0.665557	0.854119	-0.026223	-0.021791	0.518959
12364	0.165052	-0.629082	9.722597	0.015937	0.000263	0.000860	0.129958	-0.335213	-0.665812	0.854083	-0.025900	-0.021701	0.519037
12365	0.107167	-0.623436	9.848136	0.026602	-0.003271	0.012396	0.129960	-0.334384	-0.667631	0.853968	-0.025391	-0.021530	0.519260
12366	0.140897	-0.633394	9.823697	-0.007387	-0.006778	0.009481	0.130093	-0.335490	-0.666078	0.853831	-0.025397	-0.021797	0.519473
12367	0.132829	-0.748756	9.832054	0.030116	-0.005928	0.025597	0.130623	-0.335492	-0.666869	0.853579	-0.024806	-0.021633	0.519923
12368	0.125844	-0.710423	9.765261	0.039095	-0.000652	0.022168	0.130630	-0.337564	-0.665454	0.853337	-0.024088	-0.021306	0.520368
12369	0.104387	-0.671785	9.761084	0.014917	-0.005910	0.025512	0.127990	-0.337411	-0.665151	0.853077	-0.023757	-0.021302	0.520809
12370	0.189104	-0.658186	9.746022	-0.000261	-0.011257	0.021790	0.128384	-0.339407	-0.665322	0.852798	-0.023600	-0.021566	0.521261
12371	0.198938	-0.634166	9.760633	0.033786	-0.006857	0.012363	0.128529	-0.340511	-0.667293	0.852683	-0.022929	-0.021394	0.521486
12372	0.189240	-0.643358	9.875972	-0.000193	0.009744	0.009531	0.128531	-0.341339	-0.666388	0.852543	-0.022984	-0.021305	0.521716
12373	0.208578	-0.638861	9.822983	-0.026992	0.018504	0.004076	0.129060	-0.341204	-0.667047	0.852498	-0.023607	-0.021344	0.521761
12374	0.191182	-0.706205	9.779099	-0.016266	0.014144	0.005893	0.129049	-0.339271	-0.667028	0.852388	-0.023981	-0.021350	0.521924
12375	0.188787	-0.703752	9.788761	-0.007343	0.017630	0.012140	0.129312	-0.339825	-0.665993	0.852266	-0.024264	-0.021202	0.522115
12376	0.106749	-0.681219	9.828249	0.010567	0.009881	0.000861	0.129866	-0.341286	-0.667307	0.852211	-0.024132	-0.021003	0.522219
12377	0.182258	-0.590393	9.833448	-0.005519	0.013359	-0.001892	0.130523	-0.341013	-0.666922	0.852235	-0.024332	-0.020918	0.522174
12378	0.203670	-0.636166	9.863980	-0.010980	0.004556	0.014762	0.129866	-0.340180	-0.668993	0.852022	-0.024518	-0.021028	0.522509
12379	0.242714	-0.576596	9.780211	0.015904	0.009831	0.009693	0.129334	-0.340316	-0.667550	0.851934	-0.024312	-0.020780	0.522671
12380	0.218225	-0.624481	9.789486	0.024873	0.009851	0.004468	0.129340	-0.341283	-0.667560	0.851827	-0.023938	-0.020431	0.522876
12381	0.204275	-0.551963	9.872153	0.014995	0.007197	0.009691	0.130403	-0.342116	-0.668498	0.851739	-0.023713	-0.020242	0.523038
12382	0.160671	-0.566510	9.723354	0.006999	-0.000611	-0.000956	0.130661	-0.341704	-0.667453	0.851682	-0.023531	-0.020261	0.523139
12383	0.136228	-0.609452	9.775946	0.021335	0.002902	-0.006129	0.130529	-0.342394	-0.666283	0.851760	-0.023143	-0.020089	0.523035
12384	0.150997	-0.571009	9.800294	0.017789	-0.000588	-0.014976	0.130148	-0.344324	-0.667341	0.851810	-0.022771	-0.020002	0.522974
12385	0.150712	-0.609609	9.761399	0.021390	0.001180	-0.018475	0.131205	-0.344330	-0.667879	0.852016	-0.022357	-0.019866	0.522661
12386	0.162889	-0.595273	9.761458	0.010610	-0.002347	-0.009755	0.129341	-0.342388	-0.666265	0.852014	-0.022092	-0.019882	0.522675
12387	0.179846	-0.590345	9.843082	0.003446	-0.002369	-0.010695	0.128817	-0.342799	-0.666523	0.852129	-0.021947	-0.019994	0.522488
12388	0.179807	-0.595207	9.826204	0.005233	0.009874	-0.006232	0.128821	-0.343075	-0.667178	0.852064	-0.021901	-0.019857	0.522602
12389	0.165563	-0.561385	9.838733	-0.006436	-0.000640	-0.001057	0.130671	-0.342808	-0.668509	0.852075	-0.021944	-0.020041	0.522575
12390	0.146321	-0.555931	9.999986	0.005224	0.006355	-0.009755	0.130664	-0.342533	-0.666939	0.852090	-0.021862	-0.019964	0.522557
12391	0.141654	-0.531967	9.959444	0.005287	0.013389	-0.020296	0.130408	-0.344465	-0.666041	0.852313	-0.021841	-0.019795	0.522201
12392	0.105168	-0.565664	9.858431	0.017775	0.023891	-0.006062	0.130667	-0.343914	-0.665517	0.852276	-0.021729	-0.019287	0.522285
12393	0.107276	-0.604547	9.732991	0.004396	0.020431	-0.013227	0.130405	-0.344327	-0.665387	0.852427	-0.021801	-0.019003	0.522045
12394	0.102136	-0.643418	9.593195	-0.012588	0.019584	-0.013357	0.133565	-0.342687	-0.666332	0.852485	-0.022160	-0.018887	0.521940
12395	0.092367	-0.657861	9.564273	-0.007273	0.001204	-0.006335	0.132514	-0.344062	-0.665286	0.852551	-0.022239	-0.019051	0.521822
12396	0.054670	-0.531991	9.729473	-0.005472	0.004690	-0.011563	0.131848	-0.342125	-0.666823	0.852500	-0.022319	-0.019118	0.521900
12397	0.035867	-0.464099	9.860197	0.001666	0.001168	-0.011507	0.132256	-0.344060	-0.667109	0.852624	-0.022242	-0.019186	0.521698
12398	0.109480	-0.314254	10.284274	0.030347	-0.002385	-0.034222	0.132903	-0.343098	-0.664891	0.852876	-0.021630	-0.019008	0.521319
12399	0.191007	-0.387697	10.071232	0.083214	0.015167	-0.040858	0.133180	-0.344894	-0.665826	0.853346	-0.020281	-0.017996	0.520640
12400	0.213700	-0.581224	9.765988	0.100223	0.027462	-0.031917	0.133315	-0.346691	-0.663758	0.853616	-0.018790	-0.016578	0.520300
12401	0.237646	-0.605810	9.652542	0.053627	0.020429	-0.015550	0.133991	-0.349732	-0.663276	0.853808	-0.018010	-0.015783	0.520037
12402	0.174408	-0.672369	9.748456	0.032087	0.013400	-0.006036	0.135582	-0.350844	-0.663833	0.853765	-0.017544	-0.015304	0.520139
12403	0.184526	-0.609756	9.799559	0.004335	0.016870	-0.002692	0.135982	-0.351675	-0.663717	0.853803	-0.017580	-0.015087	0.520081
12404	0.124281	-0.590263	9.728203	-0.010898	0.004641	0.000701	0.135463	-0.352638	-0.664502	0.853652	-0.017758	-0.015203	0.520319
12405	0.102791	-0.556414	9.731180	-0.010915	0.015129	0.007801	0.135192	-0.351947	-0.663708	0.853575	-0.018045	-0.015173	0.520437
12406	0.054829	-0.512486	9.816216	-0.007295	0.011654	-0.004500	0.136364	-0.349745	-0.662920	0.853528	-0.018235	-0.015133	0.520508
12407	0.064147	-0.558421	9.762734	-0.010886	0.009904	-0.001019	0.136759	-0.349194	-0.663443	0.853541	-0.018470	-0.015194	0.520477
12408	0.102897	-0.539746	9.676094	-0.013541	0.011669	-0.004562	0.136752	-0.347952	-0.663692	0.853482	-0.018766	-0.015219	0.520562
12409	0.166135	-0.475386	9.647449	-0.023361	-0.003203	-0.012623	0.137415	-0.348093	-0.664225	0.853606	-0.019074	-0.015642	0.520334
12410	0.228589	-0.528152	9.855394	-0.027001	0.004586	-0.002963	0.137541	-0.347542	-0.663438	0.853507	-0.019526	-0.015928	0.520471
12411	0.224503	-0.426855	9.935905	-0.035049	0.013316	-0.002970	0.135955	-0.346705	-0.664189	0.853532	-0.020200	-0.016194	0.520397
12412	0.166099	-0.489002	9.914063	-0.041258	0.029104	-0.010002	0.137017	-0.347677	-0.664476	0.853480	-0.021147	-0.016214	0.520443
12413	0.122118	-0.558639	9.839139	-0.032278	0.027400	-0.016110	0.138190	-0.344784	-0.664987	0.853647	-0.021913	-0.016219	0.520139
12414	0.088483	-0.532153	9.762826	-0.025197	0.018639	0.000669	0.138978	-0.343130	-0.666810	0.853558	-0.022483	-0.016244	0.520259
12415	0.045019	-0.531828	9.758398	-0.000173	0.009901	0.004358	0.138973	-0.343408	-0.664725	0.853520	-0.022525	-0.016203	0.520321
12416	0.025708	-0.531603	9.782601	0.008692	-0.007625	0.016701	0.138186	-0.343679	-0.665760	0.853231	-0.022247	-0.016318	0.520803
12417	0.095436	-0.575268	9.839178	0.026677	0.006389	-0.000772	0.137130	-0.344226	-0.664574	0.853257	-0.021794	-0.016059	0.520788
12418	0.085639	-0.594448	9.834235	-0.002884	0.009865	0.007836	0.138971	-0.342717	-0.665501	0.853095	-0.021893	-0.015998	0.521050
12419	0.083265	-0.585146	9.723808	-0.014519	-0.010234	0.005921	0.137001	-0.344086	-0.665746	0.853027	-0.021974	-0.016449	0.521144
12420	0.078383	-0.594538	9.786230	-0.012740	0.006367	0.011279	0.138316	-0.343542	-0.665238	0.852802	-0.022206	-0.016551	0.521500
12421	0.107610	-0.560961	9.829624	0.001625	-0.000615	-0.002743	0.137654	-0.343262	-0.665225	0.852834	-0.022110	-0.016675	0.521447
12422	0.172936	-0.540118	9.733166	0.022145	-0.005892	0.011473	0.137390	-0.343537	-0.664702	0.852631	-0.021620	-0.016620	0.521801
12423	0.209041	-0.557164	9.756692	0.028447	-0.004135	0.002699	0.136736	-0.344362	-0.664831	0.852618	-0.021026	-0.016528	0.521851
12424	0.180443	-0.508423	9.892087	-0.007398	-0.011181	0.009477	0.136339	-0.344360	-0.664564	0.852426	-0.020984	-0.016873	0.522154
12425	0.187273	-0.566218	9.886557	-0.010995	0.006297	0.018312	0.136594	-0.342704	-0.664812	0.852236	-0.021173	-0.017012	0.522452
12426	0.194729	-0.532955	9.771514	-0.003815	-0.000671	0.014821	0.135672	-0.342699	-0.665059	0.852016	-0.021181	-0.017137	0.522806
12427	0.083433	-0.565538	9.844200	-0.010980	0.001095	0.014801	0.137131	-0.344364	-0.664576	0.851861	-0.021313	-0.017367	0.523046
12428	0.040471	-0.493234	9.782915	-0.023450	0.000265	0.004162	0.135678	-0.343389	-0.665849	0.851738	-0.021662	-0.017687	0.523221
12429	0.035179	-0.558106	9.791828	0.001691	0.002943	-0.015043	0.136999	-0.343810	-0.665612	0.851901	-0.021590	-0.017760	0.522957
12430	0.075728	-0.628184	9.788269	0.033828	-0.002342	-0.000755	0.137524	-0.343399	-0.665355	0.851874	-0.020935	-0.017526	0.523034
12431	0.121717	-0.609618	9.684742	0.029353	-0.013709	-0.000837	0.136223	-0.346429	-0.665627	0.851893	-0.020227	-0.017589	0.523029
12432	0.145766	-0.626364	9.775669	0.007856	0.001117	0.006097	0.134639	-0.346144	-0.665991	0.851744	-0.020051	-0.017566	0.523280
12433	0.165313	-0.597374	9.867161	-0.023436	0.014217	0.002390	0.135428	-0.346287	-0.664960	0.851717	-0.020538	-0.017707	0.523299
12434	0.131701	-0.568409	9.814910	-0.039472	0.006395	-0.013600	0.135031	-0.345732	-0.665471	0.851784	-0.021218	-0.018097	0.523150
12435	0.063970	-0.584731	9.810500	-0.037668	0.011671	-0.015313	0.136998	-0.343811	-0.665221	0.851935	-0.021918	-0.018436	0.522864
12436	0.064416	-0.522211	9.806409	-0.032360	0.009891	-0.002050	0.136988	-0.341878	-0.665462	0.851907	-0.022518	-0.018686	0.522875
12437	0.054310	-0.584670	9.805778	-0.009964	0.016911	-0.006277	0.136600	-0.342703	-0.666509	0.851977	-0.022804	-0.018637	0.522750
12438	0.097759	-0.585186	9.747716	0.009708	0.002916	-0.006196	0.137646	-0.341882	-0.665081	0.851993	-0.022613	-0.018569	0.522736
12439	0.107197	-0.618684	9.828963	0.023117	0.002900	-0.006110	0.136062	-0.342149	-0.664537	0.852071	-0.022190	-0.018413	0.522632
12440	0.136340	-0.594918	9.809759	0.008807	0.004641	-0.006211	0.135804	-0.342423	-0.665580	0.852074	-0.022032	-0.018325	0.522636
12441	0.131498	-0.595027	9.761732	-0.001967	0.013371	0.006081	0.137916	-0.342297	-0.666133	0.852017	-0.022150	-0.018249	0.522726
12442	0.121847	-0.594864	9.790658	-0.016237	0.014264	-0.004592	0.138707	-0.342163	-0.666144	0.852028	-0.022521	-0.018256	0.522694
12443	0.109948	-0.570696	9.798248	-0.016245	0.020382	-0.001037	0.138304	-0.340642	-0.666645	0.852041	-0.022954	-0.018213	0.522654
12444	0.133615	-0.638192	9.809285	-0.025210	0.018615	0.001514	0.138040	-0.341193	-0.665863	0.851963	-0.023524	-0.018239	0.522755
12445	0.121639	-0.623740	9.785521	-0.007319	0.010756	0.000742	0.139357	-0.340095	-0.666917	0.851958	-0.023705	-0.018267	0.522753
12446	0.126846	-0.570879	9.781277	0.003414	0.006382	0.000813	0.138822	-0.338712	-0.667156	0.851920	-0.023660	-0.018202	0.522821
12447	0.116799	-0.623842	9.739898	0.005118	0.002852	0.019311	0.139098	-0.340922	-0.666921	0.851724	-0.023552	-0.018227	0.523144
12448	0.107363	-0.594706	9.805204	0.012294	0.009850	0.015871	0.138566	-0.341058	-0.665609	0.851520	-0.023398	-0.018003	0.523490
12449	0.107387	-0.594412	9.901341	-0.014511	0.013345	0.005993	0.140278	-0.340515	-0.665629	0.851458	-0.023728	-0.018061	0.523574
12450	0.126570	-0.609376	9.776030	-0.034117	0.023886	-0.004691	0.138567	-0.340229	-0.667167	0.851453	-0.024503	-0.018094	0.523545
12451	0.121505	-0.642937	9.799722	-0.025185	0.015136	-0.004664	0.140136	-0.338443	-0.665998	0.851498	-0.025030	-0.018241	0.523442
12452	0.128688	-0.652519	9.830792	-0.023416	0.002878	-0.004700	0.139879	-0.339546	-0.666266	0.851502	-0.025403	-0.018519	0.523408
12453	0.153094	-0.614417	9.768533	-0.007294	0.018631	-0.001880	0.139607	-0.337335	-0.667415	0.851528	-0.025660	-0.018420	0.523357
12454	0.152974	-0.633445	9.838013	0.003403	0.029096	0.007923	0.141448	-0.336517	-0.667174	0.851434	-0.025856	-0.017964	0.523517
12455	0.141016	-0.618780	9.883948	-0.014461	0.031726	0.000759	0.140535	-0.337616	-0.668215	0.851433	-0.026369	-0.017719	0.523501
12456	0.140616	-0.671950	9.799223	-0.023381	0.027381	-0.004618	0.138805	-0.335951	-0.666867	0.851430	-0.026998	-0.017580	0.523477
12457	0.063407	-0.661843	9.761552	-0.018014	0.007298	-0.009031	0.141309	-0.334583	-0.668197	0.851521	-0.027311	-0.017797	0.523306
12458	0.049128	-0.632838	9.771622	-0.001957	0.004656	0.000779	0.141701	-0.334862	-0.666639	0.851496	-0.027340	-0.017816	0.523345
12459	0.034766	-0.615830	9.791168	-0.003767	0.015139	0.007860	0.142243	-0.337212	-0.667062	0.851420	-0.027498	-0.017738	0.523462
12460	0.034711	-0.623089	9.776665	-0.007310	0.007289	-0.001888	0.142622	-0.334729	-0.666260	0.851412	-0.027645	-0.017771	0.523468
12461	0.068071	-0.685844	9.790075	-0.003695	0.001179	-0.012481	0.141701	-0.334171	-0.667938	0.851544	-0.027648	-0.017940	0.523246
12462	0.106884	-0.662021	9.814048	0.001607	0.001130	0.001649	0.142500	-0.335003	-0.668741	0.851498	-0.027579	-0.017982	0.523323
12463	0.068213	-0.666559	9.804716	0.005178	-0.002358	0.002554	0.141573	-0.335828	-0.666125	0.851477	-0.027398	-0.018112	0.523362
12464	0.005262	-0.694489	9.949140	0.008725	0.011615	0.009690	0.142102	-0.335554	-0.667174	0.851357	-0.027321	-0.017897	0.523569
12465	-0.023335	-0.641356	9.947594	0.005156	0.023867	0.011490	0.143420	-0.335562	-0.666803	0.851251	-0.027422	-0.017570	0.523747
12466	-0.057251	-0.651233	9.777135	0.008820	0.011706	-0.006138	0.142640	-0.337214	-0.667199	0.851294	-0.027339	-0.017361	0.523689
12467	-0.047682	-0.661179	9.695224	0.001641	0.018698	0.002643	0.142910	-0.337491	-0.668511	0.851277	-0.027447	-0.017158	0.523718
12468	-0.043146	-0.702105	9.694715	-0.016320	0.004668	0.013026	0.142637	-0.336662	-0.667324	0.851102	-0.027725	-0.017322	0.523982
12469	-0.013836	-0.656545	9.723825	0.001581	0.000291	0.009616	0.142887	-0.334178	-0.667564	0.851005	-0.027649	-0.017425	0.524140
12470	-0.008760	-0.622838	9.748202	0.008800	-0.000557	-0.004429	0.141315	-0.336240	-0.667300	0.851020	-0.027438	-0.017425	0.524127
12471	0.015199	-0.651653	9.824572	-0.001914	-0.018053	-0.016921	0.143159	-0.336665	-0.665765	0.851192	-0.027220	-0.017889	0.523842
12472	0.099629	-0.664296	9.838118	0.010610	-0.005835	-0.013289	0.141571	-0.334447	-0.668069	0.851310	-0.026920	-0.017963	0.523664
12473	0.131546	-0.590055	9.814663	-0.009967	-0.002351	-0.011658	0.141575	-0.335690	-0.666906	0.851429	-0.027001	-0.018244	0.523457
12474	0.124307	-0.589947	9.831550	-0.009040	0.011656	-0.015124	0.143545	-0.335149	-0.665365	0.851561	-0.027218	-0.018227	0.523232
12475	0.135791	-0.671861	9.816089	-0.023375	0.002900	-0.013517	0.143153	-0.335146	-0.666403	0.851693	-0.027577	-0.018563	0.522985
12476	0.174324	-0.686565	9.825201	-0.026921	-0.004091	-0.023276	0.142091	-0.333622	-0.667155	0.851887	-0.027930	-0.019007	0.522636
12477	0.072506	-0.743378	9.863880	-0.041228	0.009926	-0.022430	0.143413	-0.333767	-0.667568	0.852104	-0.028663	-0.019419	0.522226
12478	0.062843	-0.743361	9.844736	-0.042161	0.023901	-0.009166	0.143139	-0.332247	-0.667288	0.852158	-0.029574	-0.019536	0.522083
12479	0.139984	-0.758683	9.750164	-0.030535	0.020395	-0.006474	0.143918	-0.329766	-0.667797	0.852218	-0.030240	-0.019652	0.521942
12480	0.091873	-0.734143	9.786912	-0.057333	0.037906	-0.011875	0.144575	-0.329494	-0.667413	0.852298	-0.031555	-0.019691	0.521732
