# Supplementary material for: Identification of Haptic Based Guiding Using Hard Reins
Source: PLoS One. 2015 Jul 22;10(7):e0132020. doi: 10.1371/journal.pone.0132020 (PMC4511788; doi:10.1371/journal.pone.0132020)
Supplement: S8 File — (ZIP) [file pone.0132020.s008.zip › Exp2_MotionData1/Subject1/path2/T3/gc3.txt]

// Start Time: 0
// Sample rate: 25.0Hz
// Scenario: 4.9
// Firmware Version: 2.6.1
Counter	Acc_X	Acc_Y	Acc_Z	Gyr_X	Gyr_Y	Gyr_Z	Mag_X	Mag_Y	Mag_Z	Quat_w	Quat_x	Quat_y	Quat_z
11911	8.677140	-1.174368	-4.503556	0.026033	0.019817	0.023939	-0.467009	0.253890	0.537719	-0.189235	0.829830	0.199814	0.485434
11912	8.657127	-1.250980	-4.566098	0.046595	0.044027	0.002817	-0.468417	0.254554	0.536107	-0.190176	0.829297	0.199977	0.485911
11913	8.725364	-1.199158	-4.488616	0.015253	0.032594	-0.004540	-0.469542	0.256880	0.537927	-0.190536	0.828938	0.199958	0.486388
11914	8.642747	-1.207112	-4.574935	0.011493	0.010610	-0.006370	-0.469824	0.256784	0.537090	-0.190673	0.828825	0.200063	0.486486
11915	8.706319	-1.238445	-4.442274	-0.010462	0.012516	-0.006403	-0.469956	0.255963	0.536624	-0.190507	0.828754	0.199903	0.486736
11916	8.706434	-1.209383	-4.439673	0.011780	0.011797	0.004658	-0.469728	0.258597	0.534562	-0.190764	0.828671	0.199828	0.486808
11917	8.701720	-1.229041	-4.417890	0.002579	0.010088	0.002804	-0.469854	0.258264	0.535654	-0.190893	0.828611	0.199653	0.486931
11918	8.687234	-1.233763	-4.419794	-0.005251	0.018672	-0.017416	-0.469987	0.258105	0.536062	-0.190675	0.828440	0.199744	0.487271
11919	8.769721	-1.208511	-4.357508	-0.000391	0.018935	-0.006372	-0.469991	0.258387	0.536079	-0.190701	0.828267	0.199659	0.487588
11920	8.740308	-1.214746	-4.419240	0.006045	-0.026522	-0.000790	-0.470532	0.257270	0.536016	-0.190653	0.828559	0.199758	0.487071
11921	8.725868	-1.165899	-4.437702	0.018538	-0.033271	-0.011762	-0.471507	0.257572	0.535904	-0.190729	0.828801	0.200148	0.486468
11922	8.721170	-1.236800	-4.392102	-0.016024	-0.032690	-0.004501	-0.470226	0.256054	0.537744	-0.190253	0.829222	0.200116	0.485951
11923	8.663639	-1.175937	-4.379894	-0.012175	-0.011865	0.000977	-0.469276	0.256943	0.536539	-0.190030	0.829422	0.199915	0.485779
11924	8.694220	-1.311429	-4.418147	-0.023141	0.003015	-0.000921	-0.469234	0.255135	0.538928	-0.189613	0.829537	0.199619	0.485868
11925	8.648005	-1.232303	-4.507675	-0.050009	0.012889	0.020115	-0.468952	0.255366	0.539912	-0.189049	0.829717	0.198638	0.486183
11926	8.672790	-1.158082	-4.450156	-0.050943	0.011050	0.020136	-0.470338	0.254596	0.538766	-0.188411	0.829939	0.197695	0.486435
11927	8.729109	-1.152738	-4.336305	-0.033605	0.043494	0.015547	-0.470034	0.252476	0.538772	-0.188193	0.829738	0.196835	0.487211
11928	8.778354	-1.199506	-4.490599	-0.050812	0.020063	0.023807	-0.469765	0.253309	0.538960	-0.187625	0.829886	0.195794	0.487597
11929	8.662653	-1.140068	-4.522111	-0.028388	0.009856	0.008252	-0.469336	0.252573	0.539466	-0.187286	0.829964	0.195236	0.487818
11930	8.711657	-1.161347	-4.408160	-0.017418	-0.001280	0.009220	-0.468780	0.252946	0.540317	-0.187047	0.830137	0.194843	0.487773
11931	8.701656	-1.158207	-4.456067	-0.008223	-0.012516	0.012005	-0.469333	0.252164	0.539163	-0.186989	0.830372	0.194505	0.487531
11932	8.672462	-1.211162	-4.469810	-0.017151	-0.005565	0.019302	-0.468782	0.252960	0.540040	-0.186837	0.830623	0.193965	0.487375
11933	8.662358	-1.295632	-4.494134	-0.024337	-0.015998	0.024793	-0.467390	0.252906	0.540718	-0.186623	0.831003	0.193270	0.487086
11934	8.653148	-1.213395	-4.473933	-0.025590	0.005820	0.044954	-0.466825	0.252971	0.542106	-0.186623	0.831274	0.192175	0.487057
11935	8.644899	-1.216435	-4.604057	-0.069953	-0.020786	0.030222	-0.467077	0.251261	0.542559	-0.185682	0.831892	0.190965	0.486837
11936	8.645170	-1.163257	-4.591645	-0.044191	0.001015	0.033918	-0.466805	0.252328	0.543733	-0.185248	0.832233	0.189894	0.486838
11937	8.647734	-1.212319	-4.551005	-0.058689	0.015566	0.037530	-0.464857	0.250826	0.542094	-0.184698	0.832483	0.188540	0.487146
11938	8.648241	-1.127851	-4.521493	-0.055110	0.027740	0.033862	-0.465265	0.251174	0.543786	-0.184181	0.832601	0.187263	0.487632
11939	8.691505	-1.223085	-4.494750	-0.042427	0.040057	0.027439	-0.466645	0.250117	0.542762	-0.183890	0.832512	0.186147	0.488321
11940	8.631054	-1.236911	-4.516731	-0.053351	0.031631	0.030167	-0.467474	0.249720	0.542468	-0.183382	0.832568	0.184934	0.488877
11941	8.648498	-1.247797	-4.437757	-0.038734	0.025139	0.030211	-0.466899	0.248413	0.543076	-0.183122	0.832620	0.183863	0.489289
11942	8.678275	-1.317799	-4.296840	-0.031269	0.034042	0.034798	-0.467571	0.246736	0.542980	-0.183029	0.832588	0.182771	0.489787
11943	8.734855	-1.247745	-4.486872	-0.067721	0.041273	0.039322	-0.467308	0.247857	0.543046	-0.182438	0.832617	0.181203	0.490541
11944	8.664882	-1.227564	-4.508275	-0.053331	0.039922	0.030164	-0.468705	0.247676	0.541382	-0.181962	0.832584	0.179964	0.491229
11945	8.834146	-1.102328	-4.173266	-0.056711	0.031806	0.043085	-0.471187	0.246589	0.541338	-0.181552	0.832672	0.178478	0.491774
11946	8.686769	-1.345130	-4.432578	-0.062530	0.016009	0.030171	-0.470896	0.245982	0.542131	-0.180832	0.832906	0.177227	0.492096
11947	8.849865	-1.276029	-4.247437	-0.062753	0.012777	0.022889	-0.469367	0.245156	0.541233	-0.180059	0.833125	0.176084	0.492419
11948	8.625316	-1.195570	-4.342364	-0.062646	0.038412	0.024644	-0.468790	0.243581	0.541547	-0.179360	0.833115	0.174842	0.493133
11949	8.574295	-1.101800	-4.436447	-0.076381	0.049783	-0.011185	-0.470593	0.244002	0.542146	-0.178145	0.832896	0.174002	0.494239
11950	8.740813	-1.220509	-4.351675	-0.081875	0.033197	-0.010232	-0.470271	0.240215	0.541633	-0.176764	0.832879	0.173171	0.495054
11951	8.748884	-1.295875	-4.521521	-0.080383	-0.012277	-0.019348	-0.471920	0.239891	0.543017	-0.175186	0.833256	0.172646	0.495163
11952	8.694296	-1.131097	-4.484595	-0.076405	0.027661	-0.010212	-0.470496	0.237300	0.543678	-0.173877	0.833270	0.171890	0.495865
11953	8.687356	-1.180324	-4.426695	-0.050440	0.029577	0.002674	-0.472691	0.234975	0.542861	-0.173156	0.833203	0.171150	0.496486
11954	8.726192	-1.181099	-4.389512	-0.061353	0.055391	0.002621	-0.473940	0.235262	0.543168	-0.172319	0.832929	0.170232	0.497551
11955	8.697666	-1.191326	-4.335381	-0.054905	-0.001234	0.010058	-0.473231	0.234635	0.544234	-0.171492	0.833206	0.169429	0.497646
11956	8.737315	-1.139869	-4.215776	-0.039590	0.025149	-0.000944	-0.474721	0.231189	0.543065	-0.170874	0.833145	0.168885	0.498145
11957	8.838389	-1.257434	-4.181681	-0.022682	-0.033043	-0.013660	-0.473900	0.232155	0.543255	-0.170247	0.833543	0.168904	0.497689
11958	8.873691	-1.138482	-4.030078	-0.026974	-0.094431	-0.064922	-0.471365	0.230846	0.546206	-0.168803	0.834408	0.169968	0.496366
11959	8.715050	-1.046027	-4.330254	-0.016835	-0.138860	-0.092388	-0.469647	0.228551	0.549383	-0.167131	0.835555	0.171715	0.494397
11960	8.707160	-0.986289	-4.440661	-0.000396	-0.111983	-0.096064	-0.466824	0.225999	0.551699	-0.165756	0.836387	0.173612	0.492789
11961	8.803039	-0.981224	-4.507005	0.027698	-0.117194	-0.071207	-0.465815	0.223540	0.552650	-0.165103	0.837230	0.175372	0.490949
11962	8.807035	-1.238325	-4.504000	0.018406	-0.139912	-0.075818	-0.463156	0.223227	0.555384	-0.164142	0.838329	0.177206	0.488733
11963	8.440768	-0.791814	-4.697503	0.061691	-0.079534	-0.103370	-0.462444	0.223371	0.558025	-0.163874	0.838567	0.179712	0.487498
11964	8.556167	-0.840966	-4.709383	0.119220	-0.053696	-0.075755	-0.460518	0.224212	0.557503	-0.164907	0.838480	0.182243	0.486359
11965	8.449115	-0.823766	-4.850171	0.169164	-0.016165	-0.059226	-0.460251	0.224925	0.557266	-0.167084	0.837897	0.184849	0.485636
11966	8.623834	-0.953982	-4.635369	0.175055	0.042207	-0.050108	-0.461021	0.229555	0.555058	-0.169651	0.836768	0.187170	0.485804
11967	8.623518	-0.992449	-4.659758	0.178760	0.056928	-0.050132	-0.462054	0.232415	0.551632	-0.172341	0.835455	0.189468	0.486225
11968	8.677598	-0.936173	-4.545491	0.185940	0.090311	-0.023537	-0.464738	0.235093	0.549599	-0.175524	0.833898	0.191278	0.487051
11969	8.771626	-1.078393	-4.477483	0.199904	0.017545	-0.007795	-0.466601	0.238869	0.547904	-0.178820	0.833028	0.193211	0.486577
11970	8.498637	-1.060560	-4.578251	0.166466	0.057629	-0.030924	-0.467361	0.241879	0.544207	-0.181481	0.831805	0.195065	0.486945
11971	8.754853	-1.141843	-4.438629	0.158197	0.085352	-0.000657	-0.470215	0.247090	0.542332	-0.184411	0.830432	0.196224	0.487721
11972	8.783153	-1.199505	-4.493194	0.108670	0.051554	-0.002540	-0.471099	0.248582	0.537987	-0.186363	0.829573	0.197068	0.488101
11973	8.706134	-1.277140	-4.449764	0.079153	0.012361	-0.008069	-0.470725	0.251823	0.537905	-0.187625	0.829165	0.197844	0.487996
11974	8.716320	-1.207445	-4.408635	0.068234	0.002967	-0.004390	-0.470318	0.252520	0.537944	-0.188692	0.828920	0.198499	0.487734
11975	8.715714	-1.242966	-4.471635	0.026295	-0.000913	0.001032	-0.472132	0.252487	0.536292	-0.189116	0.828875	0.198657	0.487583
11976	8.740426	-1.190566	-4.414257	0.000706	-0.004629	0.002839	-0.470457	0.252395	0.537660	-0.189103	0.828988	0.198560	0.487436
11977	8.771380	-1.219409	-4.449412	-0.018833	-0.001958	-0.010049	-0.470173	0.251701	0.537337	-0.188669	0.829078	0.198465	0.487489
11978	8.691723	-1.247853	-4.456280	-0.050941	-0.018341	-0.011943	-0.469627	0.253568	0.539391	-0.187606	0.829458	0.198170	0.487373
11979	8.711649	-1.073540	-4.446228	-0.025452	-0.038557	-0.013662	-0.468761	0.251011	0.539504	-0.186880	0.829915	0.198208	0.486857
11980	8.735496	-1.207409	-4.421427	-0.043871	-0.017812	-0.021088	-0.468742	0.250114	0.540559	-0.185842	0.830227	0.198123	0.486758
11981	8.673175	-1.053891	-4.444662	-0.041899	-0.010788	-0.015579	-0.469256	0.247015	0.540652	-0.184934	0.830465	0.197929	0.486776
11982	8.633252	-1.153643	-4.579062	-0.018700	0.012540	-0.006425	-0.468131	0.245860	0.540848	-0.184573	0.830446	0.197728	0.487027
11983	8.691505	-1.149924	-4.525670	-0.027237	0.000282	-0.016500	-0.468977	0.246736	0.540493	-0.183942	0.830521	0.197651	0.487170
11984	8.634141	-1.050333	-4.508385	-0.026966	0.007955	-0.006414	-0.468537	0.245284	0.541233	-0.183432	0.830574	0.197396	0.487375
11985	8.663372	-1.014513	-4.482679	0.005815	0.025790	-0.013706	-0.468815	0.245034	0.540665	-0.183473	0.830290	0.197503	0.487800
11986	8.715816	-1.077312	-4.528520	-0.015781	0.010266	0.000957	-0.470474	0.245031	0.541236	-0.183228	0.830309	0.197223	0.487972
11987	8.628881	-1.042212	-4.568511	0.011734	0.000747	0.004682	-0.471570	0.244968	0.542909	-0.183443	0.830322	0.197177	0.487888
11988	8.687084	-1.031088	-4.524729	0.011494	0.003141	-0.004482	-0.469374	0.245330	0.540549	-0.183570	0.830290	0.197280	0.487854
11989	8.711202	-1.072757	-4.504168	0.026016	0.003373	-0.009043	-0.471864	0.245722	0.541986	-0.183894	0.830172	0.197593	0.487806
11990	8.595394	-1.061909	-4.528747	0.025870	-0.005580	-0.013641	-0.470212	0.246420	0.541596	-0.184136	0.830135	0.198020	0.487604
11991	8.692237	-1.048777	-4.474321	0.026097	-0.000534	-0.005365	-0.469385	0.246569	0.541181	-0.184478	0.830070	0.198289	0.487476
11992	8.630946	-1.134296	-4.574019	0.018580	-0.018546	-0.011805	-0.469675	0.247557	0.541244	-0.184567	0.830193	0.198666	0.487080
11993	8.732908	-1.019298	-4.523951	0.036593	-0.027245	-0.020889	-0.468835	0.247109	0.541487	-0.184823	0.830289	0.199395	0.486520
11994	8.716295	-1.214719	-4.408681	0.018552	-0.011072	-0.013642	-0.468551	0.247065	0.542315	-0.184918	0.830333	0.199766	0.486257
11995	8.639391	-1.038927	-4.457791	0.016283	0.034315	-0.033895	-0.468572	0.247708	0.540688	-0.184959	0.829851	0.200284	0.486850
11996	8.707413	-1.079402	-4.368826	0.055355	0.040153	-0.009959	-0.469568	0.249436	0.540248	-0.185913	0.829271	0.200774	0.487273
11997	8.696960	-1.138876	-4.448520	0.061004	0.039815	-0.004457	-0.470268	0.248965	0.538559	-0.187006	0.828684	0.201217	0.487671
11998	8.721609	-1.054664	-4.412667	0.075251	0.016546	-0.016300	-0.471523	0.249546	0.538606	-0.188122	0.828235	0.202078	0.487648
11999	8.712801	-1.121891	-4.277534	0.088112	0.027486	-0.015384	-0.471151	0.252151	0.537096	-0.189509	0.827615	0.203012	0.487776
12000	8.725741	-1.136413	-4.466486	0.060489	0.000242	-0.019988	-0.471865	0.253453	0.536627	-0.190286	0.827360	0.203865	0.487552
12001	8.711497	-1.141559	-4.437006	0.076125	-0.013892	-0.015350	-0.472734	0.254859	0.534083	-0.191305	0.827186	0.204837	0.487040
12002	8.653215	-1.125719	-4.502345	0.075055	-0.018170	-0.020863	-0.471606	0.254862	0.536572	-0.192232	0.827050	0.205906	0.486455
12003	8.773957	-1.146558	-4.458694	0.079564	-0.043942	-0.020788	-0.471493	0.256708	0.536268	-0.193129	0.827130	0.207117	0.485448
12004	8.616870	-1.178757	-4.506161	0.054534	-0.032030	-0.034661	-0.472055	0.257279	0.536308	-0.193531	0.827144	0.208277	0.484768
12005	8.682153	-1.155231	-4.486713	0.053024	-0.010518	-0.024586	-0.470677	0.257439	0.535472	-0.194088	0.826985	0.209163	0.484434
12006	8.623822	-1.114917	-4.568796	0.028734	-0.016725	-0.042984	-0.471092	0.257573	0.535762	-0.194044	0.826914	0.210147	0.484147
12007	8.701116	-1.028008	-4.580780	0.045215	-0.026073	-0.041071	-0.469826	0.256402	0.536233	-0.194239	0.826869	0.211293	0.483646
12008	8.652940	-1.095971	-4.550441	0.042340	-0.004466	-0.048472	-0.470123	0.257960	0.536193	-0.194417	0.826602	0.212450	0.483525
12009	8.638623	-1.032707	-4.559154	0.054482	0.038440	-0.043005	-0.473460	0.258585	0.535985	-0.195014	0.825888	0.213469	0.484055
12010	8.682305	-1.087213	-4.495936	0.076399	0.055858	-0.011790	-0.473066	0.258967	0.533782	-0.196364	0.825058	0.214112	0.484641
12011	8.694101	-1.189287	-4.484967	0.058715	0.027916	-0.020969	-0.472407	0.259807	0.530772	-0.197197	0.824521	0.214848	0.484890
12012	8.667892	-1.126205	-4.473916	0.054474	0.029001	-0.008128	-0.474916	0.260574	0.530287	-0.198111	0.824048	0.215331	0.485108
12013	8.700997	-1.198511	-4.523926	0.055543	0.045362	-0.004488	-0.475209	0.261978	0.530515	-0.199126	0.823425	0.215694	0.485588
12014	8.730770	-1.129497	-4.442478	0.012550	0.038243	-0.037573	-0.477706	0.261238	0.529104	-0.199099	0.822901	0.216212	0.486256
12015	8.725400	-1.160202	-4.500438	0.007354	0.026506	-0.025644	-0.479655	0.261180	0.528008	-0.199032	0.822563	0.216532	0.486715
12016	8.725982	-1.131955	-4.437485	-0.007114	0.029845	-0.019248	-0.478552	0.261853	0.528317	-0.198829	0.822274	0.216600	0.487254
12017	8.755224	-1.064453	-4.423648	0.005433	0.026675	-0.028376	-0.479906	0.259597	0.528747	-0.198701	0.821930	0.216946	0.487734
12018	8.755034	-1.149476	-4.412120	0.002895	0.030156	-0.055927	-0.479646	0.260604	0.528250	-0.198301	0.821441	0.217704	0.488382
12019	8.760094	-1.149931	-4.380916	0.001434	-0.004940	-0.038438	-0.480470	0.259398	0.527212	-0.197873	0.821377	0.218300	0.488397
12020	8.688662	-1.036286	-4.319543	-0.008012	-0.011006	-0.013667	-0.480307	0.258076	0.528240	-0.197525	0.821517	0.218418	0.488250
12021	8.801717	-1.105047	-4.314559	-0.007090	-0.031350	-0.011784	-0.480299	0.257119	0.527626	-0.197103	0.821858	0.218597	0.487765
12022	8.703404	-0.966166	-4.312393	0.006683	-0.003790	-0.011800	-0.479180	0.256781	0.528428	-0.197048	0.821877	0.218801	0.487664
12023	8.773525	-0.891495	-4.312113	0.061534	0.008885	0.020430	-0.479864	0.256477	0.529110	-0.198238	0.821693	0.218965	0.487418
12024	8.693315	-0.894583	-4.400905	0.143646	0.003602	0.012320	-0.479933	0.261057	0.527725	-0.200696	0.821201	0.220071	0.486743
12025	8.677629	-1.128888	-4.459807	0.125759	-0.002740	0.026932	-0.477766	0.264198	0.526231	-0.202944	0.820898	0.220801	0.485990
12026	8.740681	-1.215399	-4.370957	0.105236	0.028795	0.008492	-0.479326	0.266510	0.525554	-0.204847	0.820288	0.221496	0.485907
12027	8.797560	-1.331211	-4.443875	0.034404	-0.000826	0.030414	-0.479503	0.268829	0.524310	-0.205642	0.820349	0.221270	0.485570
12028	8.708834	-1.263033	-4.418377	0.014459	-0.015833	0.004699	-0.478960	0.269410	0.523785	-0.205832	0.820520	0.221346	0.485166
12029	8.691978	-1.216594	-4.436765	0.003610	-0.001289	0.008329	-0.479102	0.269694	0.523803	-0.205907	0.820617	0.221184	0.485044
12030	8.711297	-1.077802	-4.489714	0.053949	0.013302	0.008429	-0.479808	0.270688	0.523871	-0.206900	0.820363	0.221445	0.484932
12031	8.706936	-1.132220	-4.407794	0.055723	0.028236	0.004731	-0.478148	0.271213	0.524166	-0.207918	0.819944	0.221729	0.485076
12032	8.701683	-1.228976	-4.422719	0.045252	0.049381	0.021176	-0.479295	0.273533	0.523208	-0.209048	0.819432	0.221541	0.485541
12033	8.745428	-1.298225	-4.345109	0.025662	0.032710	0.008319	-0.479340	0.275233	0.520118	-0.209629	0.819109	0.221454	0.485874
12034	8.807859	-1.356825	-4.347826	-0.010419	0.015233	-0.005484	-0.477377	0.274033	0.520998	-0.209443	0.819040	0.221318	0.486134
12035	8.803785	-1.297126	-4.277247	-0.055297	0.010810	-0.006470	-0.479606	0.275170	0.521506	-0.208463	0.819202	0.220774	0.486529
12036	8.746296	-1.190000	-4.279230	-0.039771	0.025593	-0.008294	-0.482210	0.272551	0.521091	-0.207820	0.819137	0.220365	0.487097
12037	8.809280	-1.183724	-4.238073	-0.043482	0.025721	-0.010120	-0.482616	0.271325	0.520325	-0.207063	0.819085	0.219934	0.487703
12038	8.760674	-1.211916	-4.279910	-0.044278	-0.015280	-0.001815	-0.482038	0.270661	0.522224	-0.206223	0.819468	0.219531	0.487596
12039	8.751378	-1.144161	-4.264631	-0.023127	-0.015618	0.002825	-0.481313	0.268769	0.523212	-0.205743	0.819789	0.219259	0.487383
12040	8.754734	-1.200163	-4.429344	-0.023455	-0.018521	-0.010031	-0.482011	0.268150	0.521653	-0.205150	0.820080	0.219207	0.487165
12041	8.753298	-1.060403	-4.363173	-0.023091	0.000043	0.002811	-0.482426	0.268672	0.522661	-0.204734	0.820249	0.218873	0.487207
12042	8.723513	-1.161100	-4.432752	-0.011263	-0.032214	0.002860	-0.480206	0.268766	0.522923	-0.204411	0.820678	0.218792	0.486656
12043	8.745693	-1.123101	-4.385033	0.021136	-0.033181	0.017619	-0.479232	0.268859	0.523614	-0.204715	0.821055	0.218782	0.485896
12044	8.724041	-1.025454	-4.422228	0.056154	-0.006101	0.024995	-0.479666	0.270017	0.523134	-0.205820	0.821054	0.218873	0.485390
12045	8.750827	-1.084666	-4.360824	0.082359	0.031397	0.043336	-0.480369	0.272042	0.525210	-0.207652	0.820662	0.218774	0.485317
12046	8.696776	-1.199523	-4.446493	0.074855	0.007807	0.037819	-0.478777	0.275044	0.520934	-0.209252	0.820498	0.218785	0.484901
12047	8.715794	-1.365042	-4.409643	0.027934	-0.011074	0.063428	-0.477954	0.276652	0.522414	-0.210199	0.820832	0.218004	0.484278
12048	8.797123	-1.462138	-4.444712	-0.048700	0.006108	0.103625	-0.478004	0.279559	0.520649	-0.210412	0.821481	0.215763	0.484089
12049	8.643210	-1.517643	-4.383773	-0.164742	0.043131	0.105133	-0.475213	0.279410	0.522836	-0.208840	0.822271	0.212195	0.485004
12050	8.565609	-1.438181	-4.481785	-0.192168	0.146863	0.095731	-0.477400	0.277434	0.523568	-0.207201	0.822102	0.208080	0.487769
12051	8.821706	-1.633876	-4.309093	-0.192252	0.060083	0.100487	-0.478482	0.274284	0.521996	-0.205211	0.822792	0.204232	0.489072
12052	8.750319	-1.405688	-4.290446	-0.219150	0.029620	0.056462	-0.480232	0.272047	0.525070	-0.202260	0.823676	0.200993	0.490153
12053	8.753503	-1.319268	-4.227211	-0.226732	0.003549	0.015215	-0.479195	0.267727	0.526600	-0.198633	0.824678	0.198433	0.490994
12054	8.761180	-1.178657	-4.228996	-0.207903	-0.061433	0.008040	-0.478577	0.264217	0.529018	-0.195024	0.826182	0.196463	0.490704
12055	8.634328	-1.033589	-4.491377	-0.184363	-0.042435	-0.002967	-0.477664	0.259819	0.532211	-0.191717	0.827367	0.194801	0.490674
12056	8.731551	-1.108916	-4.350601	-0.142241	-0.028745	-0.002894	-0.476180	0.254528	0.536178	-0.189178	0.828242	0.193471	0.490709
12057	8.711940	-1.132578	-4.383833	-0.126243	-0.024941	-0.021229	-0.476817	0.250554	0.536912	-0.186713	0.828945	0.192613	0.490805
12058	8.720798	-1.180056	-4.464170	-0.080441	-0.007575	-0.021176	-0.476793	0.249242	0.537804	-0.185123	0.829289	0.192153	0.491005
12059	8.646150	-1.111320	-4.487496	-0.062843	-0.014628	-0.011960	-0.475775	0.246857	0.540148	-0.183837	0.829685	0.191724	0.490987
12060	8.721350	-1.093228	-4.429814	-0.029269	-0.025221	-0.021032	-0.475475	0.244764	0.539600	-0.183014	0.830018	0.191803	0.490701
12061	8.726149	-1.076157	-4.439542	-0.021421	-0.026441	-0.000825	-0.476559	0.243200	0.540208	-0.182477	0.830418	0.191639	0.490288
12062	8.688366	-0.967484	-4.386705	-0.020264	0.002798	-0.028385	-0.477662	0.243176	0.541050	-0.181848	0.830410	0.191843	0.490456
12063	8.706865	-1.029671	-4.460254	0.008027	0.041598	-0.000873	-0.476272	0.242091	0.539721	-0.182056	0.830033	0.191724	0.491063
12064	8.713758	-1.090104	-4.477811	0.007975	0.017664	-0.000844	-0.479463	0.242674	0.540342	-0.182218	0.829884	0.191683	0.491270
12065	8.683167	-1.059456	-4.396770	0.011566	0.032588	-0.004530	-0.478089	0.243511	0.540103	-0.182412	0.829568	0.191693	0.491727
12066	8.711752	-1.166392	-4.393706	0.026384	0.039587	0.000981	-0.478372	0.243287	0.538981	-0.182983	0.829143	0.191725	0.492221
12067	8.721760	-1.020785	-4.407622	0.018962	0.045356	-0.002687	-0.479651	0.244792	0.537418	-0.183368	0.828679	0.191729	0.492855
12068	8.735692	-1.098009	-4.442457	0.021648	0.036256	-0.004513	-0.481304	0.243578	0.536804	-0.183796	0.828280	0.191823	0.493330
12069	8.740868	-1.069403	-4.408653	0.028748	0.047825	-0.013686	-0.481307	0.244114	0.537392	-0.184242	0.827714	0.192098	0.494007
12070	8.791348	-1.162227	-4.384580	0.031554	0.047715	-0.011849	-0.482031	0.244827	0.534526	-0.184807	0.827135	0.192371	0.494659
12071	8.717047	-1.079465	-4.369187	0.037676	0.072152	0.010144	-0.483289	0.244906	0.533293	-0.185731	0.826385	0.192249	0.495614
12072	8.755996	-1.080436	-4.317519	0.019182	0.044862	0.005573	-0.483714	0.245488	0.533055	-0.186242	0.825949	0.192104	0.496204
12073	8.837860	-1.168714	-4.287345	0.036925	0.041472	-0.015487	-0.485000	0.247816	0.531960	-0.186782	0.825403	0.192511	0.496751
12074	8.785206	-1.168954	-4.241907	0.007971	0.017655	-0.000834	-0.485264	0.246829	0.532041	-0.186950	0.825250	0.192479	0.496954
12075	8.790915	-1.092508	-4.159511	0.010884	0.035955	-0.030203	-0.484715	0.246855	0.531343	-0.186895	0.824796	0.192890	0.497569
12076	8.782779	-1.151835	-4.251365	0.015413	0.046985	0.000971	-0.487486	0.245577	0.529485	-0.187311	0.824332	0.192783	0.498223
12077	8.794703	-1.120003	-4.280583	0.015539	0.058741	0.004630	-0.488891	0.245704	0.527283	-0.187769	0.823766	0.192579	0.499064
12078	8.848867	-1.156546	-4.116209	0.009549	0.055239	-0.013717	-0.489880	0.247259	0.527527	-0.187982	0.823180	0.192639	0.499927
12079	8.891592	-1.233764	-4.166611	0.031438	0.022965	-0.013628	-0.491677	0.246207	0.526507	-0.188389	0.822837	0.193027	0.500190
12080	8.858433	-1.019920	-4.183297	0.014565	0.028486	-0.028323	-0.491539	0.246734	0.527233	-0.188423	0.822447	0.193458	0.500652
12081	8.887379	-1.103099	-4.143866	0.021648	0.008649	-0.035624	-0.491285	0.246342	0.523595	-0.188390	0.822195	0.194165	0.500803
12082	8.955321	-1.133680	-4.069324	0.046959	-0.034254	-0.042835	-0.491837	0.246859	0.524743	-0.188581	0.822249	0.195415	0.500157
12083	8.754369	-0.986677	-4.256471	0.039852	0.014322	-0.039282	-0.492543	0.247204	0.523660	-0.188832	0.821855	0.196344	0.500346
12084	8.892496	-1.069513	-4.119688	0.054408	-0.000329	-0.041044	-0.491444	0.247770	0.523268	-0.189290	0.821547	0.197504	0.500222
12085	8.937114	-1.096392	-3.947648	0.034569	-0.073178	-0.022604	-0.491828	0.246283	0.524985	-0.189279	0.822106	0.198435	0.498938
12086	8.922049	-1.173264	-3.993472	0.009881	-0.145121	-0.050082	-0.489896	0.248658	0.527752	-0.188343	0.823369	0.199849	0.496639
12087	8.833635	-1.013640	-4.276516	-0.009627	-0.144398	-0.061134	-0.487344	0.245421	0.529751	-0.186940	0.824635	0.201239	0.494503
12088	8.829371	-0.892641	-4.256248	0.020411	-0.083994	-0.072163	-0.484389	0.244085	0.533114	-0.186186	0.825158	0.202862	0.493250
12089	8.847914	-0.964656	-4.320201	0.053257	-0.049582	-0.079504	-0.485492	0.244061	0.533956	-0.186014	0.825166	0.204822	0.492491
12090	8.743509	-0.830832	-4.479648	0.099296	-0.022419	-0.105156	-0.483271	0.244015	0.534210	-0.186491	0.824642	0.207546	0.492047
12091	8.674924	-0.900872	-4.284337	0.122675	0.024481	-0.090525	-0.486618	0.244439	0.532323	-0.187651	0.823607	0.210097	0.492258
12092	8.702876	-0.972559	-4.377621	0.140118	0.059537	-0.092390	-0.486645	0.245899	0.531302	-0.189264	0.822162	0.212700	0.492938
12093	8.780771	-0.784274	-4.355155	0.141574	0.091601	-0.074038	-0.490005	0.246658	0.528325	-0.191171	0.820447	0.214911	0.494099
12094	8.727442	-0.851618	-4.368091	0.139768	0.134164	-0.077803	-0.492690	0.248036	0.523990	-0.193237	0.818306	0.216981	0.495937
12095	8.807998	-0.756462	-4.273881	0.141573	0.150846	-0.079625	-0.497035	0.249680	0.520521	-0.195327	0.815957	0.219055	0.498073
12096	8.849247	-0.727994	-4.248672	0.189213	0.178331	-0.079561	-0.501120	0.251936	0.515975	-0.198367	0.813142	0.221464	0.500404
12097	8.907238	-0.960372	-4.129188	0.183871	0.187333	-0.075938	-0.505085	0.254960	0.510087	-0.201328	0.810239	0.223748	0.502908
12098	8.821056	-0.941222	-4.065464	0.175892	0.198066	-0.101676	-0.509862	0.256308	0.504104	-0.204010	0.807131	0.226298	0.505676
12099	8.759365	-1.110717	-3.871059	0.188122	0.189641	-0.053961	-0.513391	0.257766	0.498393	-0.207267	0.804241	0.228248	0.508075
12100	9.123339	-1.342806	-3.753354	0.156618	0.192614	-0.070498	-0.517753	0.260548	0.494716	-0.209911	0.801367	0.230096	0.510691
12101	9.362581	-1.165278	-3.736992	0.176779	0.196175	-0.068546	-0.523374	0.261722	0.486785	-0.212878	0.798339	0.232117	0.513283
12102	9.246781	-1.242236	-3.723504	0.213682	0.174278	-0.089581	-0.527334	0.263406	0.479426	-0.216148	0.795273	0.234931	0.515391
12103	9.078853	-1.330112	-3.592215	0.191237	0.144843	-0.105225	-0.530429	0.265668	0.477372	-0.218737	0.792493	0.237881	0.517225
12104	9.005803	-1.288557	-3.398424	0.222798	0.116074	-0.118884	-0.534093	0.267241	0.472225	-0.221554	0.789807	0.241484	0.518464
12105	9.138201	-1.262462	-3.424940	0.235044	0.096036	-0.138064	-0.537466	0.268462	0.468443	-0.224272	0.787131	0.245597	0.519432
12106	9.123215	-1.163884	-3.534829	0.217597	0.058470	-0.171061	-0.539699	0.266754	0.463637	-0.226167	0.784764	0.250206	0.519991
12107	9.296116	-1.254339	-3.570864	0.163958	0.054449	-0.193159	-0.544975	0.266350	0.461995	-0.226991	0.782523	0.254610	0.520871
12108	9.309101	-1.017071	-3.550483	0.096912	0.027586	-0.233578	-0.545682	0.264873	0.457744	-0.226192	0.780658	0.259094	0.521805
12109	9.215225	-0.919015	-3.580144	0.032133	0.020136	-0.260307	-0.547842	0.260648	0.458338	-0.224070	0.778991	0.263313	0.523098
12110	9.280669	-0.807976	-3.577037	-0.011536	-0.000684	-0.248398	-0.550948	0.253945	0.457956	-0.221253	0.777800	0.266991	0.524204
12111	9.240662	-0.750823	-3.478567	-0.046921	0.028548	-0.274202	-0.554055	0.247899	0.458586	-0.217792	0.776284	0.270546	0.526076
12112	9.163131	-0.627588	-3.585957	-0.105480	0.030558	-0.274319	-0.557557	0.240426	0.459688	-0.213400	0.774990	0.273490	0.528255
12113	9.443336	-0.333296	-3.618666	-0.163847	0.041403	-0.267000	-0.559646	0.230569	0.460074	-0.208252	0.773832	0.275628	0.530890
12114	8.992276	-0.070039	-3.484162	-0.171376	0.093535	-0.278161	-0.563558	0.221501	0.459276	-0.203126	0.772070	0.277646	0.534379
12115	9.027814	-0.014909	-3.275023	-0.170510	0.135967	-0.248841	-0.567619	0.212630	0.457381	-0.198562	0.769967	0.279026	0.538394
12116	9.369793	0.085365	-3.337872	-0.105748	0.116614	-0.219230	-0.571647	0.202132	0.457052	-0.195177	0.767972	0.280705	0.541599
12117	9.288534	0.118933	-3.266994	-0.038659	0.109415	-0.241120	-0.575482	0.196953	0.454548	-0.192556	0.765628	0.283479	0.544404
12118	9.302867	0.150749	-3.296303	-0.054516	0.102528	-0.217275	-0.579032	0.191201	0.452144	-0.189910	0.763546	0.285749	0.547064
12119	9.216619	0.469980	-3.368279	-0.045569	0.060253	-0.218994	-0.581726	0.184774	0.451775	-0.187124	0.761858	0.288288	0.549042
12120	9.187928	0.489306	-3.347759	-0.033859	0.066171	-0.226323	-0.585522	0.178323	0.452248	-0.184464	0.760017	0.291030	0.551043
12121	9.135313	0.557280	-3.326029	0.009924	0.073493	-0.196887	-0.588943	0.172361	0.448303	-0.182821	0.758081	0.293790	0.552790
12122	9.205210	0.412859	-3.261962	0.005515	0.108159	-0.160254	-0.591266	0.168800	0.446856	-0.181734	0.755988	0.295807	0.554935
12123	9.280241	0.487335	-3.249792	0.010858	0.130688	-0.167591	-0.593051	0.166249	0.444772	-0.180760	0.753568	0.297915	0.557412
12124	9.262825	0.615909	-3.064759	-0.020860	0.132069	-0.189653	-0.597439	0.159886	0.440672	-0.179085	0.751103	0.299985	0.560162
12125	9.401922	0.523381	-3.109205	-0.046573	0.125029	-0.193349	-0.599890	0.155356	0.438889	-0.176921	0.748771	0.301846	0.562966
12126	9.028998	0.901338	-2.889933	-0.065600	0.209813	-0.226567	-0.605924	0.147746	0.434868	-0.174616	0.745330	0.303671	0.567253
12127	9.275935	1.038982	-2.796837	-0.031999	0.269318	-0.206329	-0.609634	0.141206	0.428390	-0.173375	0.741184	0.305371	0.572133
12128	9.358746	1.144147	-2.726797	-0.016757	0.256764	-0.181467	-0.615302	0.136750	0.423169	-0.172577	0.737256	0.306888	0.576620
12129	9.253366	1.168174	-2.655079	0.016451	0.246953	-0.204342	-0.619701	0.130588	0.417832	-0.171911	0.733147	0.309173	0.580822
12130	9.294545	1.475461	-2.446922	0.071409	0.260602	-0.235388	-0.624711	0.127113	0.409610	-0.171801	0.728473	0.312473	0.584955
12131	9.458593	1.551973	-2.452557	0.092608	0.227576	-0.191201	-0.633031	0.123058	0.402773	-0.172251	0.724342	0.315507	0.588315
12132	9.324516	1.722153	-2.415039	0.108893	0.140796	-0.188278	-0.636086	0.120518	0.397923	-0.172477	0.721182	0.318958	0.590266
12133	9.513661	1.938187	-2.350667	0.130148	0.123541	-0.177118	-0.638007	0.117165	0.394958	-0.172940	0.718188	0.322590	0.591805
12134	9.638072	1.865672	-2.433073	0.076904	0.072108	-0.145012	-0.640229	0.114868	0.390671	-0.172765	0.716202	0.325257	0.592803
12135	9.546037	1.725713	-2.435374	0.027489	0.016321	-0.071657	-0.641865	0.112120	0.389684	-0.172285	0.715498	0.326537	0.593089
12136	9.464402	1.837976	-2.446079	0.010943	-0.032084	-0.000041	-0.639629	0.111203	0.390440	-0.172199	0.715916	0.326697	0.592520
12137	9.382421	1.863052	-2.464586	-0.037365	-0.039065	0.042070	-0.639911	0.112540	0.392053	-0.171756	0.716833	0.325785	0.592042
12138	9.444926	1.657999	-2.395809	-0.112751	-0.083754	0.100701	-0.639324	0.111427	0.394479	-0.170755	0.718938	0.323214	0.591188
12139	9.146996	1.956179	-2.414120	-0.157310	-0.058673	0.144601	-0.637697	0.115012	0.395656	-0.169650	0.721146	0.319483	0.590845
12140	9.147628	2.106274	-2.396260	-0.178635	-0.024475	0.096817	-0.636711	0.115171	0.397879	-0.168034	0.722725	0.315983	0.591259
12141	9.151310	2.030190	-2.510401	-0.185872	-0.037550	0.100478	-0.635022	0.113821	0.399030	-0.166089	0.724466	0.312491	0.591534
12142	9.206482	2.211369	-2.308419	-0.149076	0.017355	0.104181	-0.633901	0.115177	0.402714	-0.165237	0.725476	0.309078	0.592328
12143	9.262683	2.209603	-2.206686	-0.098454	0.083395	0.074828	-0.634759	0.115598	0.400109	-0.164963	0.725305	0.306610	0.593895
12144	9.376373	2.100711	-2.102969	-0.075492	0.051884	0.046488	-0.634222	0.116869	0.399904	-0.164709	0.725293	0.304789	0.594915
12145	9.231977	2.262398	-2.149647	-0.081223	-0.019648	0.010799	-0.634178	0.114003	0.400839	-0.163258	0.725877	0.303814	0.595102
12146	9.405430	2.314863	-2.175111	-0.111812	-0.077897	0.001703	-0.635033	0.115194	0.399809	-0.161155	0.727248	0.302636	0.594602
12147	9.947700	2.168625	-2.404034	-0.204184	-0.136228	0.076028	-0.633594	0.113821	0.404433	-0.157945	0.729981	0.299643	0.593629
12148	9.670908	1.757259	-2.502628	-0.229790	-0.113140	0.106088	-0.630220	0.113637	0.410085	-0.155140	0.732746	0.295639	0.592969
12149	9.533851	1.354675	-2.606390	-0.213304	-0.078127	0.135326	-0.627985	0.113765	0.412571	-0.152836	0.735129	0.291471	0.592682
12150	9.116315	0.974231	-2.226171	-0.131293	0.007287	0.148052	-0.626603	0.115338	0.414599	-0.152673	0.736371	0.287633	0.593056
12151	9.159301	0.638051	-2.133368	-0.074582	-0.001518	0.216034	-0.626093	0.120031	0.416550	-0.153845	0.737855	0.283651	0.592826
12152	9.207589	0.852142	-2.211059	-0.038792	0.028438	0.252803	-0.624917	0.124874	0.415169	-0.156400	0.739132	0.279289	0.592639
12153	9.363561	0.761239	-2.565250	-0.055917	0.137123	0.284719	-0.625443	0.132567	0.413702	-0.159456	0.739264	0.274052	0.594102
12154	9.371446	0.517925	-2.687883	-0.037618	0.123788	0.353552	-0.625865	0.141772	0.410105	-0.163748	0.739900	0.267896	0.594951
12155	9.284312	0.246093	-2.623605	-0.056923	0.140140	0.450689	-0.625451	0.151205	0.407347	-0.168786	0.740825	0.260133	0.595836
12156	9.322878	-0.212687	-2.427589	0.003658	0.201743	0.588283	-0.625116	0.166839	0.404692	-0.176859	0.741482	0.250679	0.596729
12157	9.773282	-0.689404	-2.556215	0.019150	0.182679	0.584690	-0.623959	0.180820	0.398040	-0.184855	0.742153	0.241592	0.597220
12158	9.801273	-0.929431	-2.573317	-0.013524	0.132190	0.459882	-0.622627	0.194330	0.395246	-0.190755	0.742880	0.234031	0.597471
12159	9.771896	-1.237452	-2.192649	-0.035548	0.149283	0.420310	-0.622370	0.205037	0.392429	-0.195836	0.743228	0.226760	0.598198
12160	9.679653	-1.088600	-2.033667	-0.032134	0.083467	0.349778	-0.621403	0.214469	0.389527	-0.199899	0.743989	0.220774	0.598147
12161	9.479717	-1.294552	-1.940592	-0.032576	0.023768	0.269050	-0.619025	0.223218	0.388653	-0.202685	0.745075	0.216222	0.597520
12162	9.230764	-1.674301	-1.880628	0.006105	-0.011638	0.211258	-0.616323	0.228815	0.388693	-0.205242	0.746159	0.213137	0.596402
12163	9.851887	-1.480289	-2.028170	0.028283	0.017971	0.148106	-0.613869	0.232547	0.389455	-0.207516	0.746523	0.211085	0.595889
12164	10.068536	-1.610735	-1.998480	-0.030665	0.032511	0.061743	-0.614895	0.237062	0.389742	-0.207931	0.746583	0.209616	0.596188
12165	9.633838	-1.024804	-2.065348	-0.033758	0.109606	-0.059507	-0.614067	0.235241	0.386289	-0.207221	0.745234	0.209515	0.598154
12166	9.243988	-1.217284	-1.612488	-0.019222	0.185588	-0.070715	-0.619337	0.233498	0.383176	-0.206863	0.742853	0.209518	0.601231
12167	9.179828	-1.205514	-1.192210	-0.003955	0.190404	-0.184471	-0.623056	0.228056	0.377321	-0.205467	0.739856	0.211260	0.604785
12168	9.482685	-1.481971	-1.169110	0.093554	0.197825	-0.235655	-0.627220	0.226443	0.374067	-0.204833	0.736130	0.215012	0.608216
12169	10.058519	-1.217770	-1.283106	0.183184	0.295356	-0.314380	-0.633168	0.220706	0.366270	-0.205104	0.730449	0.220448	0.613008
12170	10.291476	-0.732800	-1.585706	0.000054	0.304474	-0.457771	-0.641431	0.211622	0.358429	-0.200813	0.724721	0.225810	0.619244
12171	9.224820	0.750993	-1.190799	-0.138495	0.222259	-0.558820	-0.651107	0.194592	0.352057	-0.192994	0.719991	0.231092	0.625270
12172	9.454306	0.792910	-0.822360	-0.342433	0.105312	-0.439677	-0.656174	0.177300	0.349654	-0.183033	0.717984	0.232658	0.629975
12173	10.331723	1.576148	-1.103642	-0.528771	-0.030842	-0.273426	-0.657362	0.162717	0.351270	-0.171913	0.719012	0.229860	0.632955
12174	10.494284	1.474119	-1.535433	-0.668274	-0.137523	-0.143227	-0.658511	0.148294	0.358312	-0.159833	0.722387	0.223844	0.634432
12175	10.402714	1.527763	-1.869765	-0.816774	-0.344242	-0.065214	-0.654220	0.133603	0.369175	-0.145658	0.728988	0.215374	0.633225
12176	9.520206	1.449825	-1.921802	-0.898508	-0.504807	-0.026789	-0.647642	0.117963	0.387319	-0.130001	0.737791	0.205735	0.629633
12177	9.194080	1.803047	-1.871079	-0.963621	-0.588444	0.081480	-0.637326	0.103211	0.406317	-0.114315	0.747882	0.193807	0.624535
12178	9.169044	2.420106	-1.943402	-0.865409	-0.473173	0.120121	-0.628758	0.092763	0.421428	-0.101001	0.756148	0.182166	0.620367
12179	9.122876	2.221135	-1.909162	-0.725739	-0.417500	0.136779	-0.622295	0.083530	0.435384	-0.090060	0.763202	0.171902	0.616330
12180	9.147983	2.186811	-2.074548	-0.612356	-0.391710	0.131448	-0.614471	0.074954	0.447006	-0.080958	0.769559	0.162949	0.612105
12181	9.540741	1.888217	-2.255403	-0.610727	-0.318374	0.045113	-0.605668	0.065271	0.457856	-0.070872	0.774526	0.155313	0.609069
12182	9.603462	1.689422	-2.471568	-0.583367	-0.225946	0.100048	-0.601318	0.056264	0.467818	-0.062326	0.778409	0.146876	0.607143
12183	9.656921	1.133306	-2.798393	-0.533637	-0.097754	0.233815	-0.599426	0.051148	0.470958	-0.056348	0.780898	0.136919	0.606858
12184	9.068121	0.963471	-2.842690	-0.471885	-0.021031	0.207961	-0.597413	0.047698	0.474616	-0.051422	0.782266	0.127871	0.607507
12185	9.279603	0.548338	-2.737381	-0.392482	-0.066480	0.272400	-0.598323	0.045007	0.478071	-0.048208	0.784150	0.118949	0.607154
12186	9.213379	-0.035127	-2.951232	-0.323806	-0.088312	0.342186	-0.593782	0.048542	0.479356	-0.047055	0.786364	0.109641	0.606132
12187	9.664974	-0.048131	-3.122766	-0.245109	-0.014352	0.334973	-0.592976	0.051811	0.481494	-0.047063	0.787505	0.101426	0.606080
12188	9.254217	-0.250490	-3.186007	-0.211855	-0.046242	0.279907	-0.593550	0.054283	0.483040	-0.047008	0.788863	0.094403	0.605453
12189	9.389279	-0.288266	-3.152663	-0.075550	-0.037535	0.313217	-0.592499	0.059570	0.484188	-0.049415	0.790014	0.088564	0.604643
12190	9.381423	-1.002341	-3.241550	-0.063454	-0.024098	0.349799	-0.590627	0.065949	0.485812	-0.052582	0.791017	0.082202	0.603962
12191	9.368662	-0.939360	-3.049874	-0.089077	0.019446	0.346023	-0.590056	0.074745	0.484541	-0.055330	0.791493	0.075563	0.603960
12192	9.387882	-1.100356	-2.988851	-0.130688	0.044472	0.360562	-0.588480	0.080720	0.482949	-0.057690	0.791669	0.068167	0.604389
12193	9.352848	-0.889867	-2.935453	-0.205081	0.043613	0.316403	-0.587991	0.086704	0.484423	-0.058326	0.791867	0.060520	0.604882
12194	9.192346	-1.041546	-2.751727	-0.239654	0.037188	0.254814	-0.589682	0.088323	0.483566	-0.057699	0.792029	0.053527	0.605389
12195	9.014902	-0.997877	-2.660281	-0.243762	0.103885	0.231730	-0.589131	0.088991	0.484158	-0.056797	0.791367	0.046644	0.606908
12196	9.385649	-0.921940	-2.731610	-0.256263	0.138496	0.240001	-0.591104	0.089990	0.481599	-0.055830	0.790222	0.039567	0.608989
12197	9.562144	-1.137102	-2.872439	-0.297448	0.109378	0.206016	-0.593909	0.090473	0.478321	-0.053799	0.789455	0.032399	0.610587
12198	9.466676	-1.159955	-2.745852	-0.364787	0.135994	0.148014	-0.594865	0.089363	0.478262	-0.049994	0.788299	0.025466	0.612729
12199	9.294348	-0.987586	-2.670663	-0.376709	0.131561	0.114040	-0.596240	0.086705	0.475334	-0.045622	0.787195	0.018730	0.614730
12200	9.453695	-1.269739	-2.509408	-0.439926	0.124843	0.075382	-0.599060	0.078900	0.474326	-0.039681	0.786101	0.011960	0.616708
12201	9.387832	-0.964779	-2.432506	-0.439132	0.122915	0.107541	-0.602291	0.070285	0.472716	-0.034264	0.785027	0.004542	0.618496
12202	9.628062	-0.603636	-2.366683	-0.328393	0.127763	0.145485	-0.604896	0.066627	0.470432	-0.030904	0.783706	-0.001990	0.620359
12203	9.627597	-1.175922	-2.184437	-0.325931	0.097261	0.100488	-0.604338	0.064121	0.466662	-0.027185	0.782777	-0.007896	0.621658
12204	9.761658	-0.606462	-2.226794	-0.136314	0.075435	0.149648	-0.606121	0.062729	0.466871	-0.026894	0.781926	-0.012063	0.622674
12205	9.567889	-0.983758	-2.197857	-0.011826	0.030964	0.085627	-0.606570	0.064757	0.465889	-0.027921	0.781621	-0.013798	0.622976
12206	9.369274	-1.268301	-2.211606	0.020697	0.005922	0.070957	-0.606334	0.067210	0.464648	-0.029125	0.781558	-0.014737	0.622978
12207	9.547740	-1.382044	-2.141739	0.068818	0.005530	0.091261	-0.607336	0.069106	0.463663	-0.031522	0.781512	-0.015569	0.622899
12208	9.538474	-1.485053	-2.050292	0.161904	-0.005831	0.014368	-0.606545	0.073118	0.465013	-0.034226	0.781517	-0.013864	0.622790
12209	9.578328	-1.644364	-2.125273	0.110406	-0.000871	-0.066507	-0.606996	0.075415	0.464325	-0.035348	0.781553	-0.011741	0.622726
12210	9.661916	-1.297365	-2.367640	0.114794	0.018236	-0.108669	-0.606692	0.073428	0.464478	-0.035778	0.781310	-0.008715	0.623055
12211	9.521433	-1.145643	-2.216496	0.076296	-0.008961	-0.176602	-0.607534	0.073240	0.462808	-0.035014	0.781479	-0.005307	0.622926
12212	9.355761	-0.728451	-2.318674	0.079995	-0.009210	-0.172895	-0.608447	0.068741	0.462818	-0.034104	0.781594	-0.001691	0.622852
12213	9.229863	-0.047852	-2.374736	0.094777	-0.046856	-0.159876	-0.607870	0.067688	0.463998	-0.033815	0.782205	0.001730	0.622101
12214	9.234276	0.704630	-2.435202	0.107285	-0.064967	-0.165203	-0.608087	0.063942	0.465714	-0.033427	0.782973	0.005602	0.621132
12215	10.240916	0.800773	-2.539836	0.029638	0.030395	-0.135909	-0.606673	0.061679	0.465423	-0.032344	0.782656	0.007855	0.621564
12216	10.724359	0.090913	-2.659142	-0.165741	-0.070934	-0.046221	-0.607468	0.058859	0.465674	-0.029161	0.783676	0.006481	0.620450
12217	8.559178	0.168151	-2.577680	-0.319947	-0.185550	0.085328	-0.605716	0.054930	0.470555	-0.025281	0.786261	0.001091	0.617376
12218	7.215236	0.524459	-2.042096	-0.574713	-0.129239	0.135904	-0.601313	0.048900	0.474310	-0.017918	0.788136	-0.008154	0.615187
12219	8.830914	-2.365616	-2.193799	-0.743111	-0.029790	0.520669	-0.601658	0.045230	0.477421	-0.012740	0.788659	-0.025703	0.614161
12220	10.807523	-1.737371	-2.345723	-0.483023	0.191806	0.442449	-0.603190	0.044376	0.475161	-0.010443	0.786165	-0.038760	0.616711
12221	11.731720	-0.986831	-3.104731	-0.443245	0.073225	0.023689	-0.604272	0.040970	0.473018	-0.003866	0.785404	-0.044853	0.617344
12222	10.303039	-1.680578	-3.418089	-0.469431	-0.135725	-0.119612	-0.603791	0.026985	0.476321	0.004866	0.787222	-0.048848	0.614712
12223	8.755818	-1.691967	-2.841077	-0.396329	-0.265668	-0.142527	-0.602552	0.018377	0.478975	0.012383	0.790668	-0.051786	0.609926
12224	8.177686	-1.675891	-2.831430	-0.300983	-0.331152	-0.162548	-0.597922	0.007263	0.485749	0.018789	0.794801	-0.053062	0.604253
12225	8.975712	-2.063565	-2.912097	-0.135588	-0.202436	-0.288947	-0.593330	-0.001795	0.490844	0.023926	0.797608	-0.050529	0.600579
12226	9.016339	-1.993231	-3.294735	-0.060456	-0.215371	-0.353001	-0.587722	-0.012971	0.498577	0.028921	0.800531	-0.045823	0.596837
12227	8.568377	-1.812353	-3.346842	0.009489	-0.157391	-0.342017	-0.583520	-0.024267	0.503400	0.032320	0.802850	-0.040740	0.593909
12228	8.790109	-1.599432	-3.428611	0.108195	-0.199631	-0.409575	-0.580515	-0.030858	0.504634	0.035296	0.805625	-0.033105	0.590446
12229	8.804448	-1.543240	-3.467422	0.153264	-0.310800	-0.492798	-0.576223	-0.037174	0.511428	0.037964	0.809831	-0.024048	0.584939
12230	8.463351	-1.249983	-3.457586	0.284553	-0.239460	-0.445885	-0.568186	-0.044336	0.517024	0.038468	0.813044	-0.013777	0.580766
12231	8.619996	-0.796871	-3.334908	0.542876	-0.135460	-0.302291	-0.560810	-0.043688	0.521716	0.032575	0.815219	-0.003179	0.578227
12232	9.428025	-0.091345	-3.210789	0.667945	0.104625	-0.193856	-0.558959	-0.036531	0.521860	0.023947	0.814414	0.007674	0.579739
12233	11.613289	1.802395	-3.091781	0.655264	0.262290	-0.297934	-0.564392	-0.025833	0.518124	0.016198	0.811686	0.019758	0.583535
12234	11.920246	1.749088	-3.255754	0.748279	0.000329	-0.214698	-0.569095	-0.018239	0.514190	0.006572	0.811782	0.031876	0.583053
12235	9.534351	2.143267	-3.185709	0.908474	-0.096422	-0.198174	-0.566326	-0.006089	0.515744	-0.006186	0.812872	0.045261	0.580648
12236	8.665763	2.520451	-3.189413	0.868618	-0.194200	-0.412938	-0.565350	0.004200	0.515533	-0.015315	0.814533	0.061978	0.576593
12237	8.684316	2.260634	-3.172480	0.880166	-0.201415	-0.323020	-0.560878	0.014532	0.519181	-0.025918	0.816143	0.077143	0.572091
12238	9.296352	2.691662	-2.728867	0.910817	-0.106561	-0.277012	-0.556242	0.023535	0.523996	-0.037420	0.816360	0.092026	0.568935
12239	8.621884	1.914407	-2.998519	0.938476	-0.162941	-0.199161	-0.553929	0.038277	0.524601	-0.050288	0.817076	0.105858	0.564493
12240	8.959903	1.114404	-3.190256	0.956148	-0.160191	-0.090004	-0.549256	0.053746	0.526896	-0.064518	0.817628	0.118166	0.559785
12241	8.850893	0.803363	-3.444202	1.003484	-0.181881	-0.099137	-0.549119	0.076648	0.528579	-0.079446	0.818041	0.131064	0.554364
12242	8.482746	0.287427	-3.472440	0.920752	-0.317289	-0.172656	-0.543195	0.092213	0.531424	-0.091723	0.819535	0.144490	0.546875
12243	9.114804	0.208399	-3.337196	0.825865	-0.302141	-0.095658	-0.535730	0.106229	0.533742	-0.103387	0.820990	0.155467	0.539553
12244	8.809544	0.394239	-3.650496	0.759532	-0.270503	-0.114204	-0.531582	0.119818	0.537871	-0.113737	0.821930	0.165983	0.532864
12245	8.828395	-0.107536	-3.492663	0.716463	-0.181824	-0.024582	-0.526507	0.135767	0.538942	-0.124685	0.822128	0.174275	0.527434
12246	8.828938	-0.259687	-3.358432	0.636641	-0.053476	-0.012118	-0.521711	0.149114	0.535549	-0.134795	0.821053	0.181223	0.524271
12247	9.109362	-0.248668	-3.243263	0.516194	0.033246	-0.008754	-0.522166	0.161911	0.533561	-0.143349	0.819280	0.186533	0.522912
12248	8.773393	-0.165718	-3.104578	0.480033	0.204056	0.060582	-0.522892	0.171537	0.527213	-0.152565	0.816011	0.189877	0.524211
12249	9.600069	-0.270243	-3.339034	0.342905	0.407817	0.111531	-0.531693	0.182507	0.518940	-0.160925	0.811084	0.190253	0.529197
12250	10.575203	0.219762	-3.324000	0.408448	0.559869	0.155758	-0.539986	0.194133	0.505701	-0.171278	0.804418	0.190142	0.536117
12251	10.162254	0.001725	-3.662578	0.425857	0.628560	0.113335	-0.551076	0.204888	0.487990	-0.181730	0.796557	0.190597	0.544191
12252	9.947604	-0.440230	-3.502870	0.456930	0.589915	0.079391	-0.562986	0.214933	0.470659	-0.192070	0.788754	0.192057	0.551445
12253	10.491553	-0.491179	-3.245810	0.595618	0.441538	0.046069	-0.572122	0.225720	0.454599	-0.203641	0.781683	0.196091	0.555923
12254	10.123637	-1.022152	-3.237929	0.606178	0.321149	-0.098865	-0.578054	0.236774	0.440747	-0.213230	0.775248	0.202972	0.558862
12255	9.051443	-1.023610	-2.927362	0.537590	0.242890	-0.192694	-0.585423	0.243016	0.430642	-0.220368	0.769404	0.210832	0.561253
12256	8.727732	-0.952630	-2.446276	0.451529	0.237511	-0.192898	-0.592227	0.247502	0.418756	-0.226114	0.763957	0.217736	0.563767
12257	8.648446	-0.990800	-2.090963	0.336778	0.147675	-0.163629	-0.595892	0.248419	0.412596	-0.230041	0.760036	0.223272	0.565311
12258	8.837118	-0.888559	-2.039390	0.296073	0.148809	-0.180166	-0.598453	0.250271	0.407177	-0.233133	0.756236	0.228589	0.567012
12259	9.461993	-1.002434	-2.193910	0.280744	0.146713	-0.172738	-0.602514	0.250036	0.401644	-0.236083	0.752454	0.233603	0.568777
12260	9.721995	-0.886847	-2.270500	0.249151	0.059258	-0.216629	-0.605494	0.252302	0.396532	-0.237615	0.749645	0.239341	0.569463
12261	9.239281	-1.155110	-2.263860	0.176487	0.012385	-0.262726	-0.608772	0.246310	0.393139	-0.237329	0.747394	0.245127	0.570079
12262	9.149553	-0.996706	-2.095249	0.121447	0.044252	-0.270213	-0.612610	0.241921	0.391794	-0.236246	0.745048	0.250259	0.571368
12263	8.846487	-0.878401	-2.078315	0.061793	0.037330	-0.275871	-0.615735	0.236108	0.390494	-0.234216	0.742940	0.254783	0.572947
12264	8.692323	-0.970046	-2.034508	0.082630	0.098410	-0.220921	-0.617784	0.232562	0.388628	-0.233381	0.740364	0.258472	0.574967
12265	8.929770	-0.822837	-1.926504	0.148604	0.216072	-0.158505	-0.622513	0.231011	0.384271	-0.234911	0.736357	0.261383	0.578164
12266	11.362329	-0.448248	-2.208223	0.059766	0.402048	-0.145538	-0.627787	0.225497	0.374535	-0.236168	0.730716	0.262237	0.584389
12267	10.350218	1.165249	-2.290274	-0.055823	0.357334	-0.351187	-0.635000	0.220647	0.366248	-0.233108	0.724925	0.264919	0.591576
12268	11.173426	1.615784	-1.965521	-0.118965	0.309574	-0.378493	-0.640364	0.212235	0.358141	-0.228514	0.719847	0.267475	0.598380
12269	9.496188	1.667202	-2.023224	-0.227097	0.167878	-0.163212	-0.646789	0.204214	0.356875	-0.224091	0.717979	0.266319	0.602796
12270	9.395185	0.760377	-1.614800	-0.106519	0.264575	0.092712	-0.648573	0.199693	0.351752	-0.225051	0.715826	0.262427	0.606694
12271	10.218192	1.128347	-1.280917	0.036189	0.113932	0.144870	-0.651649	0.200274	0.349455	-0.227795	0.715017	0.260297	0.607541
12272	10.064454	1.339440	-1.930686	0.207030	-0.157381	0.024497	-0.649730	0.203641	0.352145	-0.230201	0.716181	0.263095	0.604048
12273	9.440392	0.779205	-2.316732	0.142081	-0.320765	0.002366	-0.646940	0.205335	0.357085	-0.230376	0.719393	0.266326	0.598725
12274	9.206490	1.039700	-2.451191	0.057531	-0.389213	-0.004125	-0.641892	0.207029	0.367143	-0.229049	0.723818	0.268785	0.592772
12275	9.085778	1.092189	-2.504296	-0.011705	-0.432303	0.011388	-0.635026	0.208214	0.378404	-0.226413	0.729048	0.270587	0.586523
12276	9.036009	0.951412	-2.648256	-0.061215	-0.416525	0.073622	-0.626422	0.206207	0.393898	-0.224089	0.734659	0.270590	0.580381
12277	8.889262	0.970888	-2.937278	-0.192084	-0.422704	0.106371	-0.618017	0.207946	0.407817	-0.219868	0.741004	0.268862	0.574704
12278	8.436686	1.319713	-3.034004	-0.164884	-0.298755	0.155730	-0.613953	0.210773	0.418094	-0.217573	0.746051	0.265889	0.570415
12279	9.782831	0.903464	-3.260935	-0.189528	-0.030183	0.196765	-0.608669	0.212838	0.423311	-0.216419	0.748307	0.261156	0.570086
12280	9.917104	-0.556068	-3.347921	-0.180767	0.139311	0.225657	-0.609816	0.216076	0.423799	-0.216978	0.748736	0.255030	0.572079
12281	9.566449	-0.914025	-3.052167	-0.010659	0.205365	0.250531	-0.610984	0.219830	0.422373	-0.220351	0.747769	0.250477	0.574063
12282	9.582071	-1.384401	-2.703220	0.048088	0.243716	0.252355	-0.611364	0.224348	0.416542	-0.225148	0.746078	0.246091	0.576294
12283	9.876303	-0.883926	-2.568472	0.080127	0.240805	0.083741	-0.614690	0.231588	0.410766	-0.228164	0.743430	0.244857	0.579050
12284	9.496270	-0.975721	-2.755309	-0.099445	0.044578	-0.045780	-0.617494	0.232848	0.408925	-0.226350	0.743211	0.244112	0.580355
12285	9.442872	-1.311205	-2.663728	-0.230890	-0.096813	0.046800	-0.616847	0.228125	0.413074	-0.222693	0.745701	0.241321	0.579743
12286	9.082085	-1.143899	-2.653977	-0.313060	-0.119739	0.125536	-0.614001	0.225184	0.417590	-0.218866	0.749142	0.236266	0.578846
12287	9.207844	-1.138295	-2.595851	-0.289342	-0.170072	0.197264	-0.609221	0.225389	0.426449	-0.215745	0.753400	0.230814	0.576686
12288	9.293605	-1.007947	-2.776922	-0.310601	-0.148488	0.083444	-0.605831	0.223806	0.431876	-0.211309	0.756889	0.226532	0.575458
12289	9.254379	-1.011369	-2.862419	-0.269832	-0.220560	0.179055	-0.601322	0.223325	0.440417	-0.208042	0.761479	0.221734	0.572453
12290	9.319966	-1.230490	-3.011203	-0.229226	-0.207961	0.120362	-0.595133	0.222076	0.449729	-0.204968	0.765401	0.218050	0.569740
12291	9.305743	-1.184458	-3.000711	-0.214905	-0.208736	0.039650	-0.592572	0.220619	0.455728	-0.201008	0.768953	0.215910	0.567177
12292	9.166238	-0.910750	-3.085482	-0.217072	-0.168751	-0.044823	-0.589395	0.214747	0.462422	-0.196400	0.771602	0.214732	0.565640
12293	9.203773	-0.992166	-3.181603	-0.222386	-0.142930	-0.076081	-0.585254	0.209296	0.468856	-0.191298	0.773896	0.213995	0.564532
12294	9.213373	-0.884863	-3.231979	-0.229194	-0.112810	-0.024740	-0.584444	0.204685	0.476483	-0.186950	0.775999	0.212129	0.563806
12295	9.021722	-0.807383	-3.122876	-0.203812	-0.082818	-0.035775	-0.582563	0.201069	0.480689	-0.182856	0.777683	0.210724	0.563354
12296	9.277732	-0.849286	-3.026459	-0.158320	-0.015874	-0.017389	-0.581660	0.195946	0.481338	-0.180095	0.778431	0.209181	0.563786
12297	9.543773	-0.570034	-3.015266	-0.099675	0.093197	-0.057716	-0.583824	0.191867	0.481802	-0.178128	0.777640	0.208633	0.565702
12298	9.273780	-0.314249	-3.141161	-0.082121	0.118786	-0.087106	-0.584914	0.190724	0.482437	-0.176324	0.776289	0.208544	0.568151
12299	8.962149	-0.285548	-2.948193	-0.136138	0.164996	-0.057981	-0.587077	0.185212	0.480452	-0.174083	0.774793	0.207330	0.571319
12300	8.878911	-0.081327	-2.583907	-0.189335	0.240792	0.000546	-0.591518	0.182940	0.476325	-0.172116	0.772756	0.204225	0.575775
12301	9.889201	0.380879	-2.683877	-0.103354	0.255708	-0.033881	-0.597330	0.179557	0.472283	-0.171003	0.770156	0.202705	0.580111
12302	9.732845	0.579079	-2.734700	-0.045841	0.171808	-0.236422	-0.601753	0.175356	0.467204	-0.168221	0.767412	0.205143	0.583692
12303	9.649918	0.449733	-2.809724	0.042149	0.082110	-0.187518	-0.604768	0.171664	0.465755	-0.166816	0.765671	0.208293	0.585264
12304	9.643894	0.403100	-2.945045	0.139133	0.075162	-0.152463	-0.607798	0.169754	0.465389	-0.167441	0.763752	0.211915	0.586292
12305	9.518945	0.359496	-2.882696	0.189693	0.021863	-0.172498	-0.609044	0.167937	0.462510	-0.168188	0.762260	0.216775	0.586243
12306	9.263306	0.220284	-2.854725	0.133566	-0.028916	-0.214814	-0.609442	0.166792	0.462999	-0.167550	0.761276	0.221627	0.585890
12307	9.393998	0.367102	-2.841749	0.105226	-0.043930	-0.177171	-0.610774	0.163617	0.464901	-0.166650	0.760792	0.225789	0.585186
12308	9.577281	0.641086	-2.936173	0.098890	-0.073935	-0.135761	-0.609220	0.162905	0.467482	-0.166201	0.760778	0.229171	0.584016
12309	9.345463	0.511936	-2.947667	0.083290	-0.151366	-0.165104	-0.606948	0.160474	0.470367	-0.164594	0.761654	0.233258	0.581707
12310	9.262775	0.477279	-3.031743	0.057404	-0.184005	-0.172469	-0.604668	0.158131	0.474370	-0.162573	0.762858	0.237073	0.579149
12311	9.358948	0.508656	-3.071360	0.019112	-0.207321	-0.165141	-0.601247	0.154016	0.479641	-0.159706	0.764558	0.240592	0.576247
12312	9.305729	0.592320	-3.134032	-0.029807	-0.223109	-0.145024	-0.597960	0.150004	0.485754	-0.156472	0.766583	0.243091	0.573388
12313	9.266685	0.744658	-3.261991	-0.069218	-0.266595	-0.108316	-0.594541	0.146559	0.491762	-0.152596	0.769472	0.244901	0.569781
12314	9.260018	0.816888	-3.220215	-0.072523	-0.293349	-0.091752	-0.590279	0.143290	0.499717	-0.148964	0.772637	0.246296	0.565844
12315	9.249690	0.862062	-3.328212	-0.102199	-0.316426	-0.104617	-0.582661	0.138644	0.508807	-0.144350	0.776139	0.247812	0.561569
12316	9.119665	0.749978	-3.580076	-0.141100	-0.334324	-0.018467	-0.576406	0.131790	0.517357	-0.140257	0.780256	0.247386	0.557072
12317	8.975568	0.652637	-3.478720	-0.187165	-0.294808	-0.000314	-0.569931	0.129572	0.526189	-0.135578	0.784194	0.246243	0.553193
12318	9.359508	0.711171	-3.705219	-0.214952	-0.231284	0.049167	-0.564854	0.126263	0.531773	-0.131576	0.787625	0.243633	0.550434
12319	8.949784	0.728926	-3.728424	-0.200108	-0.233738	0.057370	-0.560042	0.123802	0.540329	-0.127620	0.791135	0.241249	0.547374
12320	8.872597	0.634514	-3.699588	-0.155957	-0.175129	0.060083	-0.555244	0.120250	0.545205	-0.124929	0.793793	0.238949	0.545150
12321	9.007092	0.758686	-3.807655	-0.176550	-0.163814	0.041720	-0.550320	0.117546	0.549994	-0.121507	0.796352	0.236874	0.543093
12322	8.934159	0.765216	-3.894242	-0.149208	-0.168286	0.038093	-0.545419	0.116161	0.553753	-0.118712	0.798776	0.234969	0.540974
12323	9.117572	0.763395	-3.855226	-0.090927	-0.141885	0.025360	-0.541351	0.115177	0.558238	-0.116579	0.800779	0.234016	0.538886
12324	9.005339	0.727613	-4.020316	-0.026784	-0.145981	0.029126	-0.539909	0.113268	0.562275	-0.115745	0.802609	0.233513	0.536557
12325	8.966206	0.650866	-4.062824	0.002590	-0.129381	-0.003899	-0.537664	0.113738	0.566450	-0.114860	0.804107	0.233995	0.534290
12326	9.062358	0.648136	-4.090587	0.018206	-0.124911	-0.002020	-0.532919	0.112322	0.567986	-0.114510	0.805448	0.234422	0.532153
12327	8.991596	0.623359	-4.194365	0.033247	-0.104548	0.010799	-0.529297	0.113219	0.571619	-0.114400	0.806669	0.234924	0.530103
12328	8.877637	0.601030	-4.277191	0.022064	-0.092937	0.001552	-0.527498	0.114519	0.573349	-0.114300	0.807670	0.235260	0.528449
12329	8.815063	0.572085	-4.255720	0.032952	-0.090924	-0.002119	-0.526653	0.115089	0.575876	-0.114122	0.808681	0.235924	0.526641
12330	8.789075	0.639658	-4.218082	0.003749	-0.039181	-0.004087	-0.524446	0.116563	0.576780	-0.113919	0.809126	0.236034	0.525953
12331	8.833879	0.870958	-4.131308	0.043944	0.027424	-0.011404	-0.524186	0.117443	0.575998	-0.114383	0.808817	0.236690	0.526031
12332	8.818137	0.619680	-4.190318	0.036171	0.023934	-0.029812	-0.525855	0.117361	0.575314	-0.114731	0.808401	0.237413	0.526269
12333	8.888461	0.642783	-4.142081	0.032827	0.016746	-0.016940	-0.524896	0.117942	0.574646	-0.114918	0.808202	0.238058	0.526243
12334	8.975094	0.652108	-4.159750	0.005623	0.016300	-0.007797	-0.524742	0.118242	0.577163	-0.114967	0.808041	0.238120	0.526452
12335	8.892531	0.609916	-4.224559	0.019933	-0.001511	-0.018779	-0.524620	0.118206	0.574937	-0.114850	0.808052	0.238693	0.526200
12336	8.844332	0.624910	-4.232319	-0.027324	-0.009508	-0.006021	-0.526393	0.116491	0.575960	-0.114264	0.808246	0.238440	0.526145
12337	8.829687	0.600955	-4.246418	-0.054182	0.009625	0.014075	-0.526260	0.116262	0.574833	-0.113357	0.808466	0.237670	0.526352
12338	8.970583	0.710134	-4.144713	-0.046382	0.015896	0.032485	-0.525409	0.115747	0.576461	-0.112988	0.808618	0.236535	0.526709
12339	8.941590	0.773884	-4.181854	-0.073326	0.012471	-0.017108	-0.526081	0.114324	0.576935	-0.111462	0.808696	0.236056	0.527129
12340	8.915379	0.729665	-4.125616	-0.085951	-0.011063	-0.007931	-0.528137	0.112386	0.576836	-0.109900	0.809025	0.235218	0.527326
12341	8.855249	0.795752	-4.139842	-0.098769	-0.011035	-0.007959	-0.526042	0.110439	0.575585	-0.107952	0.809441	0.234371	0.527467
12342	8.730237	0.822983	-4.115670	-0.079848	-0.011613	0.015914	-0.525157	0.107507	0.577619	-0.106736	0.809870	0.233209	0.527572
12343	8.812071	0.832307	-4.130744	-0.070518	-0.016662	0.023300	-0.523614	0.107257	0.579395	-0.105549	0.810422	0.232163	0.527424
12344	8.970742	0.836668	-4.177705	-0.047479	-0.053891	-0.001336	-0.523606	0.105904	0.578201	-0.104480	0.811143	0.231713	0.526727
12345	8.865891	0.996341	-4.095462	-0.018491	0.005844	-0.016968	-0.523573	0.104531	0.580339	-0.103816	0.811154	0.231820	0.526794
12346	8.841735	0.986866	-4.099450	0.057792	0.064099	-0.009578	-0.523723	0.104995	0.579535	-0.104912	0.810373	0.232363	0.527539
12347	8.995157	0.777407	-4.111382	0.055390	0.052325	0.003280	-0.525547	0.105926	0.578359	-0.105878	0.809827	0.232821	0.527981
12348	8.907943	0.739835	-4.156667	0.043515	0.028247	0.006022	-0.526264	0.106599	0.576324	-0.106741	0.809524	0.233038	0.528176
12349	8.922529	0.768770	-4.152194	0.048394	0.025686	0.017972	-0.525174	0.108525	0.576987	-0.107632	0.809340	0.233234	0.528191
12350	8.915434	0.656406	-4.087455	0.047165	0.046578	0.038104	-0.527985	0.110870	0.576046	-0.108980	0.808983	0.232930	0.528596
12351	8.966529	0.747849	-4.062204	0.015508	0.046037	0.017884	-0.529104	0.111201	0.575383	-0.109441	0.808650	0.232729	0.529099
12352	8.889232	0.704843	-4.069254	-0.010082	0.016419	0.021527	-0.529663	0.112542	0.576998	-0.109547	0.808658	0.232153	0.529317
12353	8.962201	0.664108	-3.963571	-0.025592	-0.004003	0.025213	-0.528000	0.112129	0.576263	-0.109198	0.808973	0.231501	0.529193
12354	9.019593	0.713231	-4.040263	-0.029682	-0.019672	0.010567	-0.528517	0.110356	0.578104	-0.108701	0.809355	0.230972	0.528942
12355	8.908788	0.689582	-4.026614	-0.024479	-0.021127	0.034408	-0.527975	0.110683	0.577007	-0.108396	0.809886	0.230214	0.528523
12356	8.922618	0.593026	-4.066401	-0.014398	-0.021151	0.034414	-0.527407	0.110072	0.577798	-0.108393	0.810359	0.229464	0.528125
12357	8.980241	0.627113	-4.106974	-0.044725	-0.017036	0.028860	-0.526572	0.110046	0.578066	-0.107729	0.810861	0.228565	0.527880
12358	8.893365	0.657233	-4.137340	-0.043097	-0.036982	0.023374	-0.525999	0.109669	0.579844	-0.107072	0.811509	0.227725	0.527380
12359	8.999293	0.539571	-4.098597	-0.041106	-0.055820	0.030754	-0.523779	0.110152	0.580825	-0.106321	0.812416	0.226908	0.526488
12360	8.773860	0.627134	-4.000240	-0.042412	0.017193	0.009498	-0.523201	0.108704	0.581425	-0.105773	0.812427	0.226184	0.526892
12361	9.004768	0.601796	-4.040435	-0.014565	0.027391	0.023346	-0.524028	0.108160	0.581261	-0.105762	0.812360	0.225583	0.527256
12362	8.965631	0.568953	-4.101977	-0.008159	-0.012436	0.027076	-0.523198	0.108161	0.580975	-0.105822	0.812689	0.224996	0.526986
12363	8.907434	0.565135	-4.148127	0.009512	-0.011999	0.003238	-0.523206	0.108604	0.580586	-0.105824	0.812894	0.225050	0.526647
12364	8.946795	0.597587	-4.057615	0.018092	-0.005423	0.016107	-0.523486	0.110188	0.582908	-0.106227	0.813044	0.224905	0.526396
12365	8.897573	0.553402	-4.171985	0.011373	-0.000957	0.003219	-0.524606	0.110526	0.582106	-0.106318	0.813126	0.224949	0.526233
12366	8.945748	0.531134	-4.164271	0.018725	-0.045487	0.008817	-0.523776	0.110788	0.582253	-0.106475	0.813663	0.225014	0.525342
12367	8.897696	0.550749	-4.155102	0.024211	-0.045514	0.008821	-0.520999	0.111772	0.584371	-0.106643	0.814209	0.225190	0.524386
12368	8.868374	0.566301	-4.214280	0.002409	-0.032833	0.013340	-0.521269	0.111997	0.585638	-0.106637	0.814667	0.224981	0.523765
12369	8.834723	0.576155	-4.208127	0.026106	-0.019749	0.008772	-0.519883	0.112238	0.586056	-0.106957	0.814937	0.225117	0.523221
12370	8.858583	0.542249	-4.223731	0.031421	-0.014719	0.001433	-0.518214	0.112448	0.587026	-0.107380	0.815090	0.225365	0.522790
12371	8.798763	0.605357	-4.196932	0.031324	0.008610	-0.004112	-0.518507	0.113068	0.585956	-0.107783	0.814992	0.225701	0.522714
12372	8.834244	0.601380	-4.280396	0.009082	0.008424	-0.015162	-0.519068	0.113893	0.586567	-0.107775	0.814875	0.225940	0.522795
12373	8.926299	0.702286	-4.259030	0.013383	0.018059	0.008726	-0.520325	0.114093	0.585758	-0.108063	0.814774	0.225859	0.522927
12374	8.940897	0.543419	-4.173670	0.020297	0.005094	-0.005941	-0.518930	0.114286	0.587146	-0.108316	0.814710	0.226069	0.522884
12375	8.864688	0.686289	-4.119173	0.020063	0.055553	-0.018860	-0.519768	0.114466	0.586609	-0.108598	0.814075	0.226423	0.523662
12376	8.859184	0.570463	-4.158363	0.044473	0.063382	0.003175	-0.522259	0.113036	0.584878	-0.109603	0.813388	0.226609	0.524438
12377	8.941084	0.560163	-4.156662	0.033946	0.030928	0.023410	-0.522577	0.115626	0.583928	-0.110448	0.813168	0.226470	0.524662
12378	8.866620	0.560293	-4.127312	0.029907	0.035477	0.008698	-0.524274	0.117278	0.582379	-0.111151	0.812827	0.226481	0.525036
12379	8.903958	0.528678	-3.959861	0.047568	0.060703	0.016959	-0.523874	0.117888	0.581301	-0.112290	0.812230	0.226519	0.525702
12380	8.982138	0.496300	-4.117558	0.011205	0.031647	0.027952	-0.523471	0.118216	0.580206	-0.112871	0.812059	0.226022	0.526056
12381	8.902126	0.485547	-4.177428	-0.011872	-0.002086	0.023351	-0.526560	0.121229	0.580142	-0.112833	0.812283	0.225468	0.525956
12382	8.951363	0.483372	-4.041625	-0.013464	0.017734	0.030672	-0.525449	0.121072	0.580122	-0.112983	0.812323	0.224705	0.526188
12383	8.914804	0.484359	-4.095798	-0.002668	0.002376	0.025203	-0.525432	0.120449	0.581334	-0.113141	0.812484	0.224204	0.526119
12384	8.926661	0.428515	-4.096605	0.000780	0.011198	0.016013	-0.524749	0.121282	0.581379	-0.113334	0.812497	0.223837	0.526214
12385	8.912354	0.438112	-4.081517	-0.012335	0.006363	0.004983	-0.524194	0.121147	0.581087	-0.113148	0.812546	0.223548	0.526302
12386	8.970239	0.432721	-4.071641	-0.003183	0.025789	0.003147	-0.525570	0.119928	0.580470	-0.113206	0.812356	0.223316	0.526681
12387	8.946009	0.457516	-4.099555	-0.027134	0.010479	-0.001465	-0.525567	0.120692	0.582184	-0.112736	0.812364	0.222963	0.526918
12388	8.981813	0.365178	-4.103910	-0.030387	-0.034840	0.017862	-0.524487	0.121499	0.579723	-0.112242	0.812937	0.222350	0.526399
12389	8.876630	0.481535	-4.046088	-0.012970	0.024223	0.014129	-0.525566	0.120558	0.582037	-0.112235	0.812836	0.221856	0.526764
12390	8.975645	0.519452	-4.032638	0.006193	0.053917	0.009560	-0.526675	0.120045	0.581321	-0.112634	0.812358	0.221551	0.527545
12391	8.989617	0.437280	-4.060261	0.026432	0.016601	0.016988	-0.526714	0.122101	0.579642	-0.113267	0.812258	0.221441	0.527609
12392	8.969969	0.413683	-4.098321	0.033101	-0.002311	-0.005917	-0.526455	0.122727	0.578288	-0.113698	0.812240	0.221809	0.527390
12393	8.953768	0.454098	-4.029830	0.045931	0.010530	-0.005907	-0.527151	0.123146	0.578599	-0.114385	0.812056	0.222286	0.527323
12394	8.950751	0.384453	-4.078473	0.040340	0.003403	-0.009591	-0.526465	0.124093	0.579206	-0.114915	0.811946	0.222769	0.527173
12395	8.946369	0.481272	-4.063188	0.032962	0.005374	-0.011428	-0.526354	0.125424	0.577897	-0.115314	0.811821	0.223209	0.527094
12396	8.902528	0.465335	-4.117198	0.025683	-0.009502	-0.008680	-0.526339	0.124426	0.578114	-0.115559	0.811883	0.223554	0.526797
12397	8.970279	0.427774	-4.064430	0.026014	-0.004680	0.003252	-0.526897	0.125238	0.579002	-0.115957	0.811944	0.223704	0.526552
12398	8.946240	0.442479	-4.063436	0.036913	-0.015655	0.001453	-0.526070	0.126170	0.579885	-0.116463	0.812090	0.224016	0.526082
12399	8.921477	0.397484	-4.130424	0.047724	-0.028248	-0.004027	-0.526643	0.127846	0.580411	-0.117034	0.812315	0.224564	0.525374
12400	8.940546	0.370883	-4.145801	0.030995	-0.018333	-0.015087	-0.525250	0.127792	0.581089	-0.117258	0.812428	0.225090	0.524925
12401	8.916401	0.376020	-4.154525	0.014720	-0.009464	-0.008714	-0.524438	0.128945	0.580318	-0.117333	0.812511	0.225321	0.524680
12402	8.964461	0.488083	-4.218383	0.022043	-0.031728	-0.005884	-0.523030	0.127886	0.581352	-0.117447	0.812826	0.225632	0.524032
12403	8.984529	0.345113	-4.055842	-0.000399	-0.019657	0.008719	-0.521930	0.128707	0.581531	-0.117415	0.813129	0.225444	0.523650
12404	8.825348	0.429439	-4.112131	0.024049	0.017834	-0.004162	-0.520828	0.129648	0.582134	-0.117805	0.812928	0.225633	0.523794
12405	8.911785	0.346435	-4.115904	0.044905	0.030994	0.021555	-0.522074	0.130049	0.583003	-0.118876	0.812650	0.225589	0.524002
12406	8.923573	0.298028	-4.128736	0.029891	0.014312	0.008701	-0.522497	0.129050	0.580446	-0.119473	0.812532	0.225628	0.524033
12407	8.948459	0.340370	-4.044864	0.020507	0.002804	0.001375	-0.521963	0.130730	0.580544	-0.119815	0.812514	0.225719	0.523943
12408	8.896115	0.349339	-3.963151	0.043694	0.033474	0.010540	-0.522921	0.130409	0.581644	-0.120742	0.812169	0.225828	0.524218
12409	8.939985	0.281630	-4.180172	0.016783	0.027089	-0.004192	-0.524365	0.133243	0.578915	-0.121081	0.811879	0.225908	0.524555
12410	8.916158	0.359374	-4.178775	0.005522	-0.001906	-0.011501	-0.523798	0.132511	0.579281	-0.121009	0.811892	0.226077	0.524478
12411	8.950586	0.379865	-4.097817	0.009150	-0.011124	-0.011465	-0.523498	0.131589	0.580750	-0.120975	0.811989	0.226287	0.524245
12412	8.925820	0.322682	-4.160055	0.007501	-0.002239	-0.005994	-0.523229	0.132416	0.581076	-0.120981	0.812030	0.226373	0.524143
12413	8.940522	0.307517	-4.122063	-0.007243	-0.005661	-0.009686	-0.523371	0.131916	0.579796	-0.120729	0.812117	0.226367	0.524069
12414	8.926212	0.339066	-4.116492	-0.025739	-0.005174	-0.017061	-0.521986	0.131908	0.579505	-0.120072	0.812216	0.226302	0.524094
12415	8.911882	0.375530	-4.115718	-0.012700	0.001660	-0.008786	-0.522236	0.130185	0.580235	-0.119777	0.812243	0.226205	0.524162
12416	8.945333	0.395293	-4.160311	-0.027704	-0.027091	-0.019771	-0.521816	0.130024	0.580499	-0.118955	0.812566	0.226206	0.523848
12417	8.959110	0.328093	-4.219225	-0.027747	-0.058440	-0.018813	-0.522749	0.128384	0.582630	-0.118039	0.813213	0.226257	0.523028
12418	8.813249	0.502777	-4.149842	-0.013278	-0.017463	-0.028027	-0.521090	0.128909	0.582924	-0.117413	0.813361	0.226526	0.522823
12419	8.911768	0.509860	-4.187290	0.025579	0.016666	-0.015138	-0.522604	0.127820	0.582594	-0.117737	0.813112	0.226900	0.522974
12420	8.945477	0.387725	-4.138630	0.034840	-0.002100	-0.009596	-0.521769	0.127272	0.581997	-0.118145	0.813074	0.227322	0.522759
12421	8.913790	0.371513	-4.178607	0.016702	-0.017215	-0.002277	-0.522200	0.128671	0.582364	-0.118310	0.813258	0.227471	0.522371
12422	8.902284	0.414549	-4.127181	0.025551	-0.016594	-0.013266	-0.520120	0.129162	0.583209	-0.118471	0.813372	0.227903	0.521969
12423	8.905988	0.367690	-4.250792	0.020340	-0.008825	-0.004123	-0.521084	0.128875	0.583617	-0.118716	0.813451	0.228100	0.521704
12424	8.887480	0.483544	-4.201044	0.014582	-0.029555	-0.011425	-0.520372	0.127974	0.584527	-0.118650	0.813738	0.228404	0.521138
12425	8.872762	0.493859	-4.239067	-0.005221	-0.035782	0.001389	-0.519691	0.129083	0.584728	-0.118409	0.814183	0.228311	0.520537
12426	8.911226	0.437645	-4.226381	-0.003192	-0.037139	0.008736	-0.518546	0.126769	0.585547	-0.118231	0.814681	0.228123	0.519880
12427	8.867875	0.411096	-4.212858	0.000458	-0.041763	0.008737	-0.519123	0.128994	0.586384	-0.118131	0.815208	0.227983	0.519138
12428	8.843699	0.401653	-4.219261	-0.002949	-0.038619	0.017894	-0.516487	0.129866	0.587941	-0.118057	0.815756	0.227669	0.518431
12429	8.839059	0.420886	-4.204472	-0.017524	-0.012800	0.017827	-0.515349	0.127854	0.588362	-0.117890	0.816064	0.227126	0.518223
12430	8.823963	0.441617	-4.295544	-0.028519	-0.020127	0.017814	-0.515896	0.127554	0.588905	-0.117467	0.816486	0.226480	0.517937
12431	8.862693	0.543457	-4.315649	-0.003000	-0.033893	0.016076	-0.513808	0.127483	0.589714	-0.117417	0.816970	0.226169	0.517320
12432	8.848601	0.438056	-4.224037	-0.025298	-0.019158	0.001309	-0.512285	0.127474	0.589421	-0.116886	0.817296	0.225834	0.517072
12433	8.786582	0.547148	-4.189611	0.007907	0.035641	0.006798	-0.513953	0.128041	0.589889	-0.117228	0.816991	0.225626	0.517568
12434	8.901473	0.396458	-4.223870	0.038858	0.040613	-0.000491	-0.514796	0.128642	0.589378	-0.117994	0.816540	0.225840	0.518011
12435	8.901202	0.343280	-4.236282	0.044575	0.031767	0.008701	-0.513977	0.128442	0.587413	-0.118941	0.816194	0.225988	0.518276
12436	8.855936	0.425624	-4.205072	0.036778	0.021711	-0.007810	-0.515660	0.130142	0.587811	-0.119511	0.815910	0.226344	0.518436
12437	8.838970	0.338124	-4.180857	0.065198	0.040034	-0.007802	-0.516514	0.131460	0.587067	-0.120661	0.815351	0.226954	0.518782
12438	8.901824	0.439741	-4.197035	0.034521	0.035650	-0.025258	-0.517624	0.131610	0.587225	-0.121073	0.814849	0.227532	0.519223
12439	8.857609	0.407386	-4.292195	0.042699	0.000588	-0.024287	-0.516522	0.131634	0.586383	-0.121502	0.814677	0.228274	0.519066
12440	8.872898	0.427775	-4.193617	0.062162	0.007344	-0.015074	-0.518338	0.132786	0.586470	-0.122343	0.814445	0.229045	0.518893
12441	8.906430	0.376671	-4.197619	0.065216	0.014282	-0.038937	-0.517793	0.133354	0.586222	-0.123048	0.814005	0.230227	0.518893
12442	8.877417	0.355104	-4.201505	0.087433	-0.008592	-0.026939	-0.517845	0.136006	0.583885	-0.124113	0.813815	0.231505	0.518369
12443	8.867862	0.362343	-4.193855	0.087214	-0.008104	-0.035199	-0.517846	0.136535	0.584612	-0.125111	0.813566	0.232907	0.517892
12444	8.862873	0.333410	-4.203517	0.088901	-0.008703	-0.040706	-0.518426	0.138131	0.583882	-0.126046	0.813308	0.234408	0.517393
12445	8.867405	0.399723	-4.268461	0.083221	-0.024003	-0.046189	-0.518131	0.136974	0.584364	-0.126790	0.813176	0.235987	0.516700
12446	8.973958	0.300479	-4.157169	0.081226	-0.016186	-0.053535	-0.517309	0.138590	0.585706	-0.127421	0.812954	0.237618	0.516146
12447	8.819815	0.372194	-4.179919	0.102987	0.024884	-0.064592	-0.518594	0.140651	0.584317	-0.128531	0.812171	0.239570	0.516201
12448	8.961654	0.357107	-4.214302	0.131015	0.021683	-0.042482	-0.518346	0.142911	0.584175	-0.130276	0.811470	0.241457	0.515988
12449	8.963847	0.303815	-4.219561	0.148934	0.003981	-0.055274	-0.518663	0.144448	0.581633	-0.132129	0.810814	0.243782	0.515455
12450	8.884247	0.309414	-4.233453	0.137617	-0.013759	-0.066296	-0.519248	0.146854	0.581647	-0.133562	0.810331	0.246212	0.514688
12451	8.911459	0.327495	-4.149827	0.147081	0.016967	-0.057139	-0.520653	0.147893	0.581030	-0.135431	0.809521	0.248506	0.514372
12452	8.871393	0.252380	-4.313041	0.070089	0.000903	-0.061878	-0.520546	0.149512	0.579600	-0.135885	0.809080	0.250127	0.514160
12453	8.866776	0.300838	-4.307723	0.058877	-0.020779	-0.068281	-0.519846	0.149856	0.581004	-0.136024	0.808837	0.251793	0.513693
12454	8.843283	0.377995	-4.262870	0.035186	-0.015412	-0.064656	-0.519434	0.150004	0.580731	-0.135802	0.808641	0.253141	0.513398
12455	8.886283	0.400282	-4.319879	0.000881	-0.025592	-0.046344	-0.518151	0.148740	0.583142	-0.135201	0.808712	0.253869	0.513084
12456	8.816229	0.379147	-4.334303	-0.011709	-0.026979	-0.038128	-0.518395	0.145938	0.582833	-0.134418	0.808903	0.254312	0.512770
12457	8.809194	0.369105	-4.305125	-0.018775	-0.013643	-0.029907	-0.517587	0.147111	0.581648	-0.133729	0.808989	0.254540	0.512701
12458	8.882093	0.447990	-4.259035	-0.027667	-0.003103	-0.020735	-0.516994	0.145180	0.583468	-0.133005	0.809056	0.254503	0.512803
12459	8.814281	0.461272	-4.309544	-0.044245	-0.017629	-0.023511	-0.518080	0.144018	0.584519	-0.131948	0.809282	0.254377	0.512782
12460	8.890623	0.330362	-4.351893	-0.033127	-0.047540	-0.016107	-0.516118	0.142824	0.585260	-0.130955	0.809842	0.254322	0.512179
12461	8.771679	0.518768	-4.235125	-0.029617	-0.006585	-0.024415	-0.516370	0.141763	0.586864	-0.130184	0.809910	0.254331	0.512264
12462	8.810139	0.545479	-4.258124	-0.003313	0.034389	-0.002395	-0.516922	0.141363	0.586567	-0.130220	0.809626	0.254130	0.512802
12463	8.865616	0.484012	-4.224373	0.016759	0.028922	-0.004179	-0.517786	0.142608	0.584429	-0.130587	0.809310	0.254194	0.513177
12464	8.846028	0.523715	-4.281343	0.032771	0.022492	-0.020654	-0.517632	0.141996	0.585363	-0.130963	0.808959	0.254695	0.513386
12465	8.848947	0.547194	-4.225753	0.082196	0.033389	-0.020568	-0.518766	0.143071	0.583911	-0.132240	0.808339	0.255685	0.513543
12466	8.881996	0.474986	-4.283006	0.087642	0.029811	-0.022394	-0.520464	0.145118	0.582941	-0.133528	0.807753	0.256766	0.513592
12467	8.843594	0.555478	-4.297951	0.098561	0.029882	-0.024203	-0.522988	0.146488	0.581660	-0.135009	0.807102	0.257993	0.513614
12468	8.881970	0.489664	-4.292570	0.097932	0.005191	-0.011321	-0.520649	0.148261	0.582164	-0.136438	0.806799	0.259046	0.513182
12469	8.867793	0.499033	-4.260583	0.113563	0.017919	-0.009476	-0.520004	0.151667	0.581533	-0.138247	0.806298	0.260221	0.512890
12470	8.872502	0.472364	-4.263348	0.110120	0.006338	-0.000292	-0.521165	0.154730	0.579788	-0.140009	0.805991	0.261248	0.512373
12471	8.833706	0.412100	-4.269535	0.110226	-0.012409	0.005225	-0.521760	0.156406	0.577396	-0.141753	0.805880	0.262234	0.511564
12472	8.828115	0.320813	-4.330297	0.117524	0.000625	0.002447	-0.519571	0.158898	0.577667	-0.143616	0.805624	0.263281	0.510908
12473	8.865751	0.207519	-4.400064	0.053473	-0.017411	-0.031612	-0.518880	0.159946	0.579114	-0.144047	0.805530	0.264292	0.510413
12474	8.990391	0.180941	-4.472519	0.024838	-0.051843	-0.038933	-0.519154	0.161109	0.581411	-0.143725	0.805850	0.265222	0.509515
12475	8.779256	0.239411	-4.382132	-0.013822	-0.023506	-0.050099	-0.517209	0.159754	0.579642	-0.142857	0.805916	0.265858	0.509325
12476	8.846460	0.268651	-4.427925	-0.010133	0.062556	-0.057552	-0.519379	0.156626	0.580860	-0.142373	0.805078	0.266379	0.510512
12477	8.837989	0.252046	-4.270739	-0.031243	0.039586	-0.057556	-0.521323	0.155884	0.579304	-0.141490	0.804509	0.266772	0.511447
12478	8.804193	0.291420	-4.295784	-0.048813	0.006709	-0.061209	-0.521979	0.152807	0.578983	-0.140069	0.804318	0.267146	0.511944
12479	8.820971	0.628677	-4.139649	-0.014736	0.008015	-0.084937	-0.523077	0.151973	0.579081	-0.139001	0.803875	0.268237	0.512359
12480	8.825517	0.777883	-4.237864	0.068317	-0.010533	-0.055360	-0.523738	0.149967	0.579936	-0.139410	0.803572	0.269734	0.511938
