# Supplementary material for: Identification of Haptic Based Guiding Using Hard Reins
Source: PLoS One. 2015 Jul 22;10(7):e0132020. doi: 10.1371/journal.pone.0132020 (PMC4511788; doi:10.1371/journal.pone.0132020)
Supplement: S8 File — (ZIP) [file pone.0132020.s008.zip › Exp2_MotionData1/Subject1/path2/T3/gh3.txt]

// Start Time: 0
// Sample rate: 25.0Hz
// Scenario: 4.9
// Firmware Version: 2.6.1
Counter	Acc_X	Acc_Y	Acc_Z	Gyr_X	Gyr_Y	Gyr_Z	Mag_X	Mag_Y	Mag_Z	Quat_w	Quat_x	Quat_y	Quat_z
11911	0.029561	0.740425	-9.801367	-0.024454	0.014788	0.023511	0.211225	0.205387	0.641494	-0.034283	-0.970371	-0.238802	-0.013376
11912	0.082547	0.752604	-9.788698	-0.029555	-0.000780	0.010590	0.211492	0.203757	0.642012	-0.034803	-0.970376	-0.238705	-0.013381
11913	0.067751	0.822352	-9.787858	-0.033141	-0.008083	0.016116	0.212544	0.202803	0.643046	-0.035567	-0.970427	-0.238391	-0.013280
11914	0.053109	0.860928	-9.756246	-0.003289	-0.004426	0.005184	0.213605	0.202372	0.641995	-0.035596	-0.970428	-0.238394	-0.013086
11915	0.072317	0.880430	-9.693378	-0.006916	0.006568	0.018069	0.213336	0.202655	0.642779	-0.035783	-0.970502	-0.238058	-0.013145
11916	0.062698	0.870399	-9.806436	0.009573	0.002966	0.029234	0.214137	0.200330	0.642511	-0.035521	-0.970627	-0.237595	-0.013049
11917	0.091574	0.879910	-9.856445	-0.033320	0.018454	0.025302	0.213346	0.200206	0.642777	-0.036165	-0.970713	-0.237121	-0.013471
11918	0.024145	0.868104	-9.751615	-0.059604	0.010201	0.032562	0.213347	0.200609	0.642256	-0.037210	-0.970797	-0.236593	-0.013848
11919	0.009595	0.887439	-9.717871	-0.035953	0.010218	0.030834	0.213741	0.198040	0.644337	-0.037945	-0.970908	-0.236004	-0.014122
11920	0.112839	0.976609	-9.734861	-0.010685	0.010282	0.038345	0.212960	0.196679	0.643430	-0.038039	-0.971060	-0.235356	-0.014273
11921	0.129861	0.945315	-9.749545	0.016595	-0.007992	0.027439	0.213217	0.198579	0.643299	-0.037845	-0.971198	-0.234834	-0.013947
11922	0.110793	0.899625	-9.731159	0.017622	-0.004372	0.014519	0.212429	0.198315	0.643175	-0.037464	-0.971261	-0.234652	-0.013662
11923	0.152388	0.769679	-9.761400	0.052686	0.006640	0.014688	0.214136	0.199792	0.643162	-0.036499	-0.971362	-0.234400	-0.013445
11924	0.067816	0.807858	-9.804865	0.050942	0.006615	0.009137	0.213877	0.199381	0.642512	-0.035421	-0.971422	-0.234328	-0.013213
11925	0.101884	0.740481	-9.827097	0.070151	-0.000646	0.018480	0.214648	0.203596	0.643159	-0.034144	-0.971552	-0.234002	-0.012774
11926	0.101888	0.740555	-9.805490	0.040283	0.019449	0.027526	0.214915	0.203858	0.642376	-0.033208	-0.971683	-0.233589	-0.012854
11927	0.153294	0.579726	-9.725647	0.042159	0.018536	0.027546	0.213192	0.205518	0.643172	-0.032371	-0.971829	-0.233095	-0.012926
11928	0.145811	0.630027	-9.787426	0.066660	0.004852	0.024920	0.212922	0.207290	0.643175	-0.030991	-0.971965	-0.232734	-0.012598
11929	0.107628	0.548223	-9.764924	0.040575	0.013919	0.010933	0.213707	0.208372	0.643430	-0.030197	-0.972031	-0.232561	-0.012577
11930	0.076272	0.553144	-9.714735	-0.007329	0.014713	-0.012385	0.213966	0.208918	0.643819	-0.030219	-0.971945	-0.232912	-0.012761
11931	0.088257	0.567581	-9.721622	-0.016879	0.010114	-0.020733	0.212389	0.208657	0.643180	-0.030556	-0.971830	-0.233338	-0.012911
11932	0.121495	0.673255	-9.796649	0.018004	0.011090	-0.015946	0.212250	0.210969	0.642921	-0.030104	-0.971740	-0.233772	-0.012905
11933	0.092240	0.740462	-9.827188	0.027563	0.017500	-0.014989	0.212251	0.210427	0.643182	-0.029541	-0.971676	-0.234104	-0.012994
11934	0.092240	0.740462	-9.827188	-0.011836	0.025682	-0.015201	0.211454	0.211259	0.643840	-0.029600	-0.971570	-0.234513	-0.013411
11935	0.111300	0.788631	-9.823934	-0.031151	0.024759	-0.011607	0.210671	0.210309	0.643194	-0.030148	-0.971484	-0.234767	-0.013919
11936	0.106732	0.740992	-9.680609	-0.067829	0.021051	-0.011787	0.211064	0.209634	0.644103	-0.031315	-0.971361	-0.235090	-0.014511
11937	0.106647	0.760356	-9.646730	-0.041530	0.004623	-0.013476	0.209624	0.208280	0.643202	-0.032163	-0.971264	-0.235365	-0.014674
11938	0.178915	0.769855	-9.725142	0.005781	-0.008118	-0.018750	0.209485	0.208971	0.644115	-0.032040	-0.971162	-0.235823	-0.014348
11939	0.150174	0.726216	-9.805242	0.013635	-0.010846	-0.016859	0.211331	0.208948	0.643840	-0.031888	-0.971088	-0.236171	-0.013952
11940	0.125724	0.798367	-9.799656	-0.011795	-0.013616	-0.016065	0.210009	0.208431	0.645153	-0.032132	-0.970989	-0.236563	-0.013604
11941	0.067844	0.803145	-9.776124	-0.031236	-0.004463	0.001355	0.211863	0.208392	0.643314	-0.032821	-0.970971	-0.236548	-0.013554
11942	-0.013685	0.711710	-9.730155	-0.015431	0.002849	0.001424	0.210811	0.207860	0.643323	-0.033052	-0.970947	-0.236613	-0.013555
11943	0.058427	0.754986	-9.781688	-0.003221	0.010189	0.001476	0.210945	0.206908	0.643582	-0.033126	-0.970943	-0.236612	-0.013651
11944	0.087408	0.745502	-9.757545	0.013558	0.006521	-0.011352	0.210017	0.208010	0.643850	-0.032781	-0.970877	-0.236935	-0.013578
11945	0.168904	0.846774	-9.740960	0.009082	0.010198	-0.005845	0.210017	0.208821	0.643329	-0.032620	-0.970847	-0.237080	-0.013614
11946	0.152224	0.803282	-9.784937	-0.017216	0.010181	-0.001362	0.209224	0.209916	0.643076	-0.032851	-0.970806	-0.237207	-0.013764
11947	0.111482	0.752753	-9.762019	-0.006934	0.017558	0.023597	0.209887	0.209090	0.642809	-0.032959	-0.970902	-0.236781	-0.014040
11948	0.160061	0.678408	-9.719398	-0.013840	0.012063	0.020807	0.208830	0.208837	0.643600	-0.033110	-0.970969	-0.236474	-0.014225
11949	0.140798	0.673582	-9.712444	-0.013820	-0.000735	0.020827	0.209624	0.208822	0.642942	-0.033430	-0.971053	-0.236089	-0.014179
11950	0.150066	0.750376	-9.776096	-0.001527	-0.004396	0.010740	0.210676	0.207462	0.644235	-0.033423	-0.971085	-0.235968	-0.013979
11951	0.130879	0.731268	-9.723730	0.000224	-0.011703	0.014451	0.208830	0.208027	0.644251	-0.033520	-0.971151	-0.235704	-0.013651
11952	0.133277	0.731027	-9.795729	-0.011943	-0.000777	0.001453	0.210148	0.208821	0.643459	-0.033701	-0.971129	-0.235773	-0.013565
11953	0.121369	0.702326	-9.738628	-0.039993	-0.011758	0.010557	0.210416	0.207459	0.643586	-0.034575	-0.971148	-0.235575	-0.013424
11954	0.121551	0.663828	-9.739167	-0.027696	-0.000787	0.006913	0.210154	0.208404	0.642546	-0.035060	-0.971141	-0.235535	-0.013416
11955	0.131163	0.668479	-9.791825	-0.010195	0.001061	0.005154	0.210680	0.207724	0.643193	-0.035287	-0.971151	-0.235459	-0.013379
11956	0.044444	0.653974	-9.761630	-0.020729	0.017490	0.006918	0.211600	0.206907	0.644228	-0.035550	-0.971144	-0.235430	-0.013693
11957	0.010532	0.687599	-9.759074	-0.017109	0.006489	-0.005970	0.211486	0.204444	0.642664	-0.035880	-0.971096	-0.235573	-0.013780
11958	0.092232	0.740306	-9.872801	0.006462	0.006536	-0.005849	0.211870	0.206756	0.643053	-0.035671	-0.971049	-0.235800	-0.013745
11959	0.159461	0.798123	-9.890567	-0.024132	0.021114	-0.015256	0.211867	0.206492	0.643834	-0.036067	-0.970948	-0.236132	-0.014143
11960	0.178448	0.865895	-9.783813	-0.031175	0.013805	-0.009746	0.212133	0.206889	0.643051	-0.036555	-0.970852	-0.236434	-0.014424
11961	0.161544	0.875814	-9.687809	-0.039940	0.002833	-0.004239	0.211084	0.205406	0.643189	-0.037344	-0.970796	-0.236534	-0.014556
11962	0.072449	0.851474	-9.717789	-0.004152	-0.004425	0.006104	0.211084	0.204866	0.643579	-0.037389	-0.970802	-0.236517	-0.014367
11963	0.029286	0.800759	-9.747710	0.008929	-0.006227	0.012634	0.212409	0.203755	0.642917	-0.037268	-0.970864	-0.236296	-0.014101
11964	0.019749	0.779150	-9.728897	0.007201	0.003817	0.010764	0.212666	0.204171	0.643957	-0.037053	-0.970898	-0.236194	-0.014021
11965	0.087196	0.788681	-9.795350	0.015856	0.006602	0.018190	0.212663	0.204852	0.643958	-0.036733	-0.970988	-0.235877	-0.013971
11966	0.115987	0.822787	-9.688978	0.023017	0.000176	0.005314	0.210825	0.204591	0.643060	-0.036229	-0.971007	-0.235890	-0.013742
11967	0.101843	0.750196	-9.800554	0.017667	-0.009850	0.016381	0.210955	0.204862	0.643059	-0.035949	-0.971094	-0.235597	-0.013364
11968	0.140126	0.810296	-9.837764	0.041413	-0.004373	-0.000120	0.211347	0.206756	0.642406	-0.035111	-0.971100	-0.235719	-0.012956
11969	0.120478	0.882071	-9.944966	0.084038	0.011259	0.016681	0.213445	0.208100	0.643171	-0.033445	-0.971227	-0.235452	-0.012679
11970	0.034359	0.745231	-9.806055	0.064873	0.017615	0.018421	0.212651	0.211089	0.641746	-0.032043	-0.971329	-0.235231	-0.012600
11971	0.034795	0.659103	-9.663224	0.009117	0.011105	0.002462	0.212647	0.211637	0.642137	-0.031836	-0.971338	-0.235221	-0.012658
11972	0.065890	0.712167	-9.642985	-0.021662	0.002885	0.016161	0.212392	0.210542	0.641226	-0.032184	-0.971376	-0.235012	-0.012699
11973	0.107027	0.678416	-9.686285	0.015945	0.004772	0.020044	0.212381	0.211374	0.642790	-0.031868	-0.971474	-0.234658	-0.012613
11974	0.126428	0.649155	-9.811345	0.042219	-0.000681	0.016498	0.211990	0.211101	0.642272	-0.030992	-0.971555	-0.234456	-0.012284
11975	0.184401	0.625161	-9.825543	0.017593	0.003904	0.029290	0.211980	0.211931	0.643575	-0.030639	-0.971696	-0.233923	-0.012183
11976	0.153285	0.576942	-9.836113	-0.035784	0.021201	0.027148	0.212910	0.211634	0.642135	-0.031173	-0.971770	-0.233518	-0.012651
11977	0.083485	0.552789	-9.822700	-0.038288	0.004712	0.017930	0.212914	0.210816	0.642004	-0.031894	-0.971823	-0.233193	-0.012819
11978	0.131468	0.606092	-9.742285	-0.034621	0.006504	0.001332	0.212120	0.210158	0.643313	-0.032481	-0.971778	-0.233291	-0.012981
11979	0.073439	0.639521	-9.783168	-0.011812	0.019291	-0.009650	0.211730	0.209477	0.642795	-0.032619	-0.971714	-0.233518	-0.013290
11980	0.087842	0.654102	-9.749220	0.032002	0.013846	-0.013112	0.212123	0.210421	0.642401	-0.031881	-0.971643	-0.233916	-0.013273
11981	0.121610	0.649211	-9.792184	0.035471	0.017518	-0.011252	0.211321	0.211533	0.643841	-0.031105	-0.971603	-0.234186	-0.013325
11982	0.133785	0.625305	-9.753997	-0.003062	0.013833	-0.005903	0.211188	0.212079	0.643843	-0.031046	-0.971540	-0.234447	-0.013477
11983	0.160056	0.678318	-9.745806	-0.025995	0.019333	0.008737	0.211586	0.211258	0.643839	-0.031446	-0.971554	-0.234313	-0.013866
11984	0.068537	0.658958	-9.725327	-0.022425	0.013824	0.003223	0.211987	0.210162	0.643575	-0.031761	-0.971523	-0.234383	-0.014114
11985	0.121406	0.697777	-9.661874	-0.007550	0.010193	0.005150	0.210408	0.210311	0.643066	-0.031847	-0.971534	-0.234318	-0.014234
11986	0.113910	0.750450	-9.733222	0.009200	0.013825	-0.013231	0.211461	0.210165	0.643318	-0.031552	-0.971445	-0.234719	-0.014324
11987	0.077860	0.726316	-9.733897	0.028491	-0.006266	-0.013102	0.210932	0.210716	0.643323	-0.031024	-0.971398	-0.235008	-0.013942
11988	0.145338	0.731174	-9.759605	0.024985	-0.006258	-0.013118	0.211588	0.211793	0.642927	-0.030516	-0.971326	-0.235396	-0.013567
11989	0.130497	0.810547	-9.758631	0.023108	-0.013549	-0.003891	0.211586	0.212204	0.643188	-0.030131	-0.971319	-0.235500	-0.013077
11990	0.082618	0.735605	-9.834547	0.031672	-0.015319	0.016461	0.212238	0.214640	0.642663	-0.029529	-0.971391	-0.235309	-0.012513
11991	0.087794	0.668917	-9.638586	0.003782	-0.008057	0.014464	0.211178	0.215744	0.642932	-0.029492	-0.971458	-0.235055	-0.012230
11992	0.006057	0.615496	-9.733721	-0.042683	-0.010839	0.020694	0.212115	0.213002	0.642012	-0.030312	-0.971506	-0.234757	-0.012105
11993	0.054163	0.639696	-9.720930	-0.033948	-0.006251	0.021654	0.212637	0.212736	0.643180	-0.030997	-0.971583	-0.234354	-0.012034
11994	0.044237	0.697243	-9.773028	0.005434	-0.000735	0.016305	0.213170	0.212449	0.642263	-0.030836	-0.971636	-0.234160	-0.011877
11995	0.046880	0.643968	-9.874575	0.010792	-0.004406	0.005267	0.214086	0.212992	0.643168	-0.030646	-0.971663	-0.234087	-0.011619
11996	0.065876	0.706665	-9.844711	0.017687	-0.008029	0.014534	0.213830	0.214600	0.640435	-0.030281	-0.971715	-0.233935	-0.011261
11997	0.024702	0.739709	-10.007872	0.007048	0.011165	0.017218	0.213827	0.213795	0.641607	-0.030092	-0.971792	-0.233638	-0.011330
11998	-0.028118	0.696579	-9.924950	-0.005153	0.028495	0.014360	0.213295	0.214352	0.642263	-0.030001	-0.971822	-0.233502	-0.011789
11999	-0.056630	0.615312	-9.751113	-0.031229	0.025687	0.006850	0.213294	0.213813	0.642784	-0.030492	-0.971823	-0.233406	-0.012303
12000	0.083140	0.630130	-9.720794	-0.022466	0.033027	0.006887	0.212906	0.212182	0.642526	-0.030717	-0.971807	-0.233412	-0.012926
12001	0.126503	0.637461	-9.713084	0.002097	0.021169	0.003339	0.211067	0.211248	0.642280	-0.030579	-0.971813	-0.233390	-0.013195
12002	0.172348	0.630409	-9.691150	0.024730	0.019409	0.018225	0.211580	0.213160	0.643579	-0.029947	-0.971879	-0.233188	-0.013341
12003	0.237524	0.616334	-9.623523	-0.001441	0.010236	0.014417	0.212374	0.214091	0.642271	-0.029920	-0.971937	-0.232943	-0.013427
12004	0.246903	0.666405	-9.761967	-0.005132	-0.007999	0.028270	0.212103	0.214243	0.643576	-0.029994	-0.972039	-0.232524	-0.013186
12005	0.136338	0.596535	-9.725569	-0.001611	0.013916	0.027330	0.212902	0.212596	0.643047	-0.029946	-0.972156	-0.232031	-0.013358
12006	0.064427	0.509883	-9.693848	-0.010216	-0.004405	0.019932	0.212905	0.212185	0.642786	-0.030104	-0.972216	-0.231764	-0.013204
12007	0.045119	0.512078	-9.744410	0.009077	-0.008052	0.014498	0.214085	0.212724	0.643559	-0.029943	-0.972286	-0.231511	-0.012885
12008	0.083520	0.548190	-9.760348	0.010028	-0.013551	0.005282	0.213296	0.213404	0.642654	-0.029754	-0.972288	-0.231551	-0.012452
12009	0.102661	0.576930	-9.810179	0.026730	-0.009898	-0.005714	0.213553	0.214495	0.643173	-0.029256	-0.972275	-0.231694	-0.012001
12010	0.093042	0.572123	-9.803134	0.016247	-0.008088	-0.007615	0.214219	0.214202	0.641865	-0.028924	-0.972218	-0.231991	-0.011637
12011	0.083335	0.586647	-9.771813	0.016921	-0.004384	0.012684	0.214084	0.214750	0.642127	-0.028584	-0.972283	-0.231777	-0.011349
12012	0.010998	0.586320	-9.825306	0.021326	-0.006228	0.007170	0.215402	0.215274	0.641595	-0.028141	-0.972295	-0.231797	-0.011007
12013	-0.003454	0.586529	-9.755821	0.012577	-0.011721	0.009902	0.216180	0.217046	0.642762	-0.027919	-0.972345	-0.231632	-0.010589
12014	0.034851	0.644428	-9.733047	-0.001466	-0.004418	0.010740	0.215920	0.216233	0.642764	-0.027910	-0.972359	-0.231586	-0.010389
12015	0.025179	0.649114	-9.764278	-0.005114	-0.000732	0.023637	0.216718	0.215669	0.641715	-0.027984	-0.972460	-0.231155	-0.010273
12016	-0.013407	0.648823	-9.827058	-0.045319	-0.010849	0.016065	0.217512	0.215923	0.640797	-0.028857	-0.972476	-0.230987	-0.010154
12017	-0.001474	0.667529	-9.992325	-0.066470	-0.009926	0.023341	0.216996	0.212800	0.640930	-0.030171	-0.972541	-0.230544	-0.010138
12018	0.039271	0.720719	-9.940786	-0.117182	-0.000858	0.015685	0.217657	0.211302	0.641575	-0.032395	-0.972504	-0.230379	-0.010545
12019	-0.047400	0.696639	-9.896321	-0.115332	-0.006375	0.008317	0.218730	0.206931	0.641043	-0.034650	-0.972462	-0.230218	-0.010812
12020	-0.013786	0.730787	-9.780301	-0.069887	-0.000821	0.017766	0.218470	0.205037	0.641826	-0.035953	-0.972461	-0.230013	-0.011004
12021	0.019995	0.731373	-9.628740	-0.015443	0.022044	0.003240	0.217163	0.201788	0.642096	-0.036135	-0.972455	-0.229991	-0.011358
12022	-0.030339	0.668711	-9.630089	-0.001315	0.018372	-0.005911	0.216632	0.202884	0.642231	-0.036021	-0.972390	-0.230272	-0.011591
12023	0.039543	0.673443	-9.694186	0.017709	0.015722	0.016342	0.217682	0.203285	0.642614	-0.035579	-0.972470	-0.229999	-0.011675
12024	0.183317	0.851057	-9.904005	-0.028887	0.023945	0.019784	0.215842	0.203298	0.641847	-0.035970	-0.972498	-0.229794	-0.012163
12025	0.082133	0.836531	-9.871545	-0.084154	-0.000767	0.036151	0.216379	0.200841	0.641711	-0.037584	-0.972598	-0.229099	-0.012416
12026	-0.004530	0.809979	-9.846320	-0.087670	0.007444	0.037964	0.217178	0.197842	0.642094	-0.039189	-0.972669	-0.228502	-0.012866
12027	-0.033203	0.759745	-9.744067	-0.038476	-0.011730	0.029014	0.217173	0.197853	0.643136	-0.039965	-0.972770	-0.227948	-0.012686
12028	-0.023566	0.764872	-9.657484	0.005549	-0.008092	0.005235	0.218234	0.196747	0.642606	-0.039837	-0.972765	-0.228007	-0.012383
12029	0.024711	0.752980	-9.645198	0.039073	0.011987	-0.022310	0.216387	0.197854	0.642361	-0.039004	-0.972687	-0.228490	-0.012266
12030	0.078088	0.683449	-9.604865	0.026850	0.006503	-0.018667	0.217436	0.198930	0.642353	-0.038401	-0.972585	-0.229033	-0.012130
12031	0.101893	0.745893	-9.651778	0.023272	-0.000795	-0.014984	0.217434	0.200150	0.641832	-0.037925	-0.972531	-0.229359	-0.011845
12032	0.027172	0.740831	-9.681354	0.013487	-0.018137	0.001603	0.216910	0.199745	0.641576	-0.037689	-0.972516	-0.229486	-0.011306
12033	0.043986	0.750178	-9.772288	0.017832	-0.022693	0.001633	0.217827	0.200960	0.641699	-0.037413	-0.972538	-0.229471	-0.010632
12034	-0.004230	0.750113	-9.763137	0.030178	-0.011748	-0.009398	0.219004	0.202045	0.642602	-0.036826	-0.972482	-0.229824	-0.010133
12035	-0.038144	0.778458	-9.897489	0.024746	-0.009893	0.001645	0.218485	0.202305	0.640783	-0.036356	-0.972506	-0.229820	-0.009674
12036	-0.004499	0.797463	-9.988130	0.005544	0.001037	-0.009542	0.219666	0.203652	0.640774	-0.036190	-0.972425	-0.230191	-0.009537
12037	-0.052530	0.761586	-9.897859	0.003997	0.006463	-0.026172	0.219007	0.203120	0.641300	-0.036056	-0.972302	-0.230735	-0.009469
12038	0.019847	0.754793	-9.815659	-0.010076	0.008308	-0.015169	0.218340	0.204630	0.641827	-0.036161	-0.972179	-0.231235	-0.009542
12039	-0.020782	0.682806	-9.735428	-0.018752	-0.000854	-0.015198	0.218471	0.203414	0.642868	-0.036500	-0.972091	-0.231556	-0.009444
12040	-0.003976	0.702483	-9.619767	-0.035526	0.011045	0.001309	0.219130	0.203946	0.642342	-0.037083	-0.972026	-0.231726	-0.009700
12041	0.029669	0.724108	-9.647957	-0.022374	0.006488	-0.002308	0.218221	0.201769	0.641306	-0.037453	-0.971993	-0.231801	-0.009773
12042	0.005492	0.735876	-9.710433	0.010837	0.006530	-0.000295	0.219143	0.202030	0.641298	-0.037156	-0.971960	-0.231988	-0.009724
12043	-0.004271	0.759820	-9.738995	0.009034	-0.000773	0.003398	0.218081	0.201922	0.642870	-0.036947	-0.971978	-0.231953	-0.009514
12044	0.038983	0.788666	-9.771795	0.021277	-0.009889	0.003475	0.219267	0.202853	0.642079	-0.036523	-0.971971	-0.232069	-0.009101
12045	0.087079	0.810057	-9.876672	0.026477	-0.004385	0.003494	0.220183	0.203935	0.642463	-0.035994	-0.972003	-0.232033	-0.008746
12046	-0.033181	0.749677	-9.873839	0.056214	0.001122	0.007326	0.218988	0.206938	0.642084	-0.034839	-0.972029	-0.232112	-0.008388
12047	-0.076020	0.629069	-9.938346	0.058914	0.001112	0.003653	0.220431	0.208555	0.642073	-0.033651	-0.972081	-0.232081	-0.007986
12048	-0.121715	0.607502	-9.886262	0.017817	0.017497	-0.000273	0.219773	0.209642	0.641167	-0.033167	-0.972039	-0.232322	-0.008119
12049	-0.157387	0.504015	-9.873643	-0.027546	0.042997	-0.013459	0.220424	0.208975	0.643246	-0.033461	-0.971947	-0.232638	-0.008910
12050	-0.051533	0.560244	-9.675019	-0.009832	0.035669	-0.028125	0.219370	0.208581	0.643514	-0.033435	-0.971750	-0.233439	-0.009507
12051	0.058799	0.688617	-9.489744	0.007701	0.008280	-0.026153	0.217005	0.208595	0.642231	-0.033203	-0.971627	-0.233985	-0.009450
12052	0.091831	0.829710	-9.761124	0.028447	0.004697	-0.016815	0.216737	0.210767	0.641452	-0.032576	-0.971513	-0.234555	-0.009273
12053	0.010509	0.692403	-9.761408	0.009191	0.013816	-0.011386	0.218320	0.209666	0.641960	-0.032293	-0.971458	-0.234817	-0.009332
12054	-0.028097	0.696973	-9.809715	-0.056494	0.002781	-0.008934	0.218181	0.210628	0.642743	-0.033324	-0.971330	-0.235194	-0.009521
12055	-0.049451	0.624803	-9.794123	-0.099280	-0.008250	-0.013746	0.217538	0.207498	0.641965	-0.035252	-0.971195	-0.235467	-0.009655
12056	-0.037501	0.654301	-9.618356	-0.122047	-0.018320	-0.006465	0.219388	0.204494	0.642991	-0.037655	-0.971033	-0.235758	-0.009746
12057	0.005775	0.678327	-9.653624	-0.065896	-0.010980	-0.022804	0.217950	0.201922	0.642741	-0.038944	-0.970873	-0.236210	-0.009661
12058	-0.102681	0.663046	-9.837294	0.067042	0.001049	-0.020304	0.219008	0.201497	0.642211	-0.037586	-0.970787	-0.236800	-0.009224
12059	-0.067070	0.778482	-9.873752	0.109037	0.015709	-0.027501	0.219258	0.204762	0.642471	-0.035351	-0.970730	-0.237395	-0.008822
12060	-0.105450	0.740152	-9.802630	0.038877	0.014754	-0.009398	0.217927	0.208045	0.642744	-0.034472	-0.970655	-0.237832	-0.008793
12061	-0.047779	0.783842	-9.724661	-0.046848	0.002775	-0.012583	0.218195	0.207223	0.642481	-0.035327	-0.970557	-0.238100	-0.008888
12062	-0.033688	0.858051	-9.843517	-0.050515	0.002804	-0.004297	0.218199	0.205324	0.643001	-0.036240	-0.970455	-0.238373	-0.009055
12063	-0.052760	0.817510	-9.726636	-0.004979	-0.006283	0.001485	0.218332	0.205319	0.642740	-0.036333	-0.970455	-0.238368	-0.008786
12064	-0.026573	0.889903	-9.679765	-0.003268	-0.004447	0.003333	0.218723	0.206405	0.642867	-0.036362	-0.970426	-0.238491	-0.008593
12065	-0.072019	0.810146	-9.758126	-0.012083	-0.004441	0.010675	0.218598	0.205852	0.641826	-0.036591	-0.970464	-0.238307	-0.008400
12066	-0.076675	0.773962	-9.782682	-0.003442	-0.008053	0.023647	0.221224	0.206651	0.643108	-0.036637	-0.970537	-0.238012	-0.008152
12067	-0.066735	0.714042	-9.721015	0.003742	-0.006254	0.010762	0.220698	0.206655	0.642851	-0.036568	-0.970587	-0.237828	-0.007847
12068	0.005250	0.783736	-9.786582	0.005413	-0.008057	0.013542	0.220834	0.205294	0.642980	-0.036445	-0.970620	-0.237722	-0.007549
12069	-0.001598	0.701864	-9.802198	0.012459	-0.004397	0.012653	0.220959	0.206522	0.643501	-0.036196	-0.970685	-0.237503	-0.007245
12070	-0.023301	0.706977	-9.701505	0.001994	0.004716	0.010738	0.222679	0.205813	0.642574	-0.036079	-0.970699	-0.237467	-0.007209
12071	-0.059320	0.672939	-9.783937	0.014221	-0.000750	0.012656	0.221109	0.204863	0.641023	-0.035775	-0.970764	-0.237252	-0.006967
12072	-0.032781	0.670735	-9.740511	0.008999	-0.008066	0.012641	0.221367	0.205951	0.641282	-0.035582	-0.970791	-0.237181	-0.006652
12073	-0.042618	0.711619	-9.740029	0.030030	-0.017193	0.009068	0.222147	0.207988	0.641798	-0.035047	-0.970852	-0.237026	-0.006015
12074	-0.090719	0.682279	-9.848915	0.024750	-0.004408	0.007176	0.222152	0.207844	0.641016	-0.034532	-0.970862	-0.237070	-0.005692
12075	-0.059478	0.701418	-9.898767	0.005507	0.008361	0.001523	0.222273	0.208808	0.642319	-0.034352	-0.970867	-0.237075	-0.005663
12076	-0.042424	0.668112	-9.798251	-0.019037	0.010180	0.010626	0.221752	0.208804	0.641280	-0.034618	-0.970856	-0.237077	-0.005834
12077	-0.032891	0.692242	-9.783421	-0.026132	0.006540	0.019823	0.221888	0.208522	0.640498	-0.035057	-0.970927	-0.236722	-0.005935
12078	-0.061853	0.702079	-9.704333	-0.010252	0.010175	0.008821	0.221360	0.207181	0.641804	-0.035152	-0.970915	-0.236750	-0.006062
12079	-0.052075	0.673184	-9.716650	0.003856	0.010169	-0.000335	0.222819	0.205523	0.641010	-0.034993	-0.970911	-0.236793	-0.006079
12080	-0.032849	0.682552	-9.802760	0.035195	0.003853	0.014601	0.222408	0.207721	0.642578	-0.034235	-0.970961	-0.236705	-0.005872
12081	0.005760	0.675428	-9.797699	0.051091	0.001101	0.001767	0.221091	0.208411	0.642067	-0.033198	-0.970998	-0.236706	-0.005494
12082	-0.052073	0.667994	-9.827150	0.043988	0.012073	0.009096	0.221613	0.210169	0.641543	-0.032231	-0.971021	-0.236751	-0.005401
12083	0.005831	0.658412	-9.848350	0.007185	0.004745	0.014461	0.222138	0.210843	0.641539	-0.032029	-0.971088	-0.236503	-0.005314
12084	-0.042387	0.663562	-9.721496	-0.032185	0.006518	0.016101	0.221877	0.211247	0.640759	-0.032566	-0.971089	-0.236421	-0.005479
12085	-0.076175	0.668076	-9.788964	-0.003232	-0.000785	0.007030	0.222143	0.210294	0.641017	-0.032594	-0.971116	-0.236313	-0.005330
12086	-0.097830	0.653119	-9.928610	0.024657	0.008408	0.013618	0.222933	0.210015	0.641271	-0.032020	-0.971149	-0.236256	-0.005260
12087	-0.032707	0.643298	-10.024163	0.021219	0.033066	0.001569	0.221615	0.209355	0.641803	-0.031413	-0.971161	-0.236278	-0.005649
12088	0.006067	0.605206	-9.928312	-0.041818	0.037583	0.008628	0.220545	0.211425	0.643506	-0.031991	-0.971105	-0.236411	-0.006460
12089	-0.032327	0.571837	-9.813910	-0.064528	0.030237	0.010369	0.220949	0.210052	0.642721	-0.033056	-0.971103	-0.236249	-0.007207
12090	0.015664	0.620065	-9.810386	-0.055866	0.043063	0.015930	0.220297	0.210046	0.641423	-0.033879	-0.971064	-0.236262	-0.008196
12091	0.017855	0.668349	-9.764077	-0.033068	0.032110	0.012368	0.219119	0.206399	0.642734	-0.034321	-0.971090	-0.236067	-0.008835
12092	0.000850	0.697336	-9.720619	-0.055739	0.033884	0.003019	0.217539	0.205334	0.643267	-0.035187	-0.970995	-0.236301	-0.009637
12093	0.049280	0.654254	-9.682362	-0.066156	0.028383	-0.000713	0.217801	0.204119	0.644567	-0.036289	-0.970935	-0.236352	-0.010352
12094	0.101786	0.770077	-9.615432	-0.085473	0.021064	0.002888	0.217553	0.200309	0.644307	-0.037792	-0.970819	-0.236560	-0.011045
12095	0.101768	0.774988	-9.586555	-0.090834	0.013778	0.015792	0.217567	0.197040	0.643914	-0.039439	-0.970817	-0.236273	-0.011612
12096	0.005240	0.791406	-9.654443	-0.049650	-0.000827	0.008636	0.217035	0.196785	0.645091	-0.040348	-0.970758	-0.236356	-0.011717
12097	-0.120493	0.860265	-9.849098	-0.041934	-0.014517	0.014228	0.218089	0.196504	0.645343	-0.041182	-0.970791	-0.236087	-0.011496
12098	-0.099529	1.014186	-9.880351	-0.185702	-0.015548	0.026415	0.219954	0.192391	0.644414	-0.044798	-0.970703	-0.235768	-0.011972
12099	-0.167146	1.038160	-9.866242	-0.422055	-0.052362	0.030809	0.219203	0.182461	0.643895	-0.053198	-0.970444	-0.235041	-0.012817
12100	-0.052662	1.308537	-9.669335	-0.777562	-0.107544	0.043849	0.222698	0.163783	0.644118	-0.068719	-0.969679	-0.234084	-0.014313
12101	0.121417	1.702544	-9.940653	-1.012510	-0.066619	0.044432	0.224917	0.136122	0.642785	-0.088623	-0.968313	-0.232818	-0.017672
12102	0.095334	2.116036	-10.026319	-1.011239	0.001969	0.057233	0.226365	0.104920	0.640284	-0.108099	-0.966568	-0.231430	-0.022394
12103	-0.055715	2.455605	-9.845323	-0.855822	0.024100	0.080111	0.225416	0.080280	0.638065	-0.124480	-0.964933	-0.229537	-0.026854
12104	-0.241937	2.588388	-9.605140	-0.812088	0.000357	0.085890	0.224860	0.057124	0.635063	-0.140030	-0.963160	-0.227537	-0.030681
12105	-0.072488	2.954539	-9.576818	-1.076446	-0.063898	0.077256	0.226430	0.030668	0.630999	-0.160980	-0.960311	-0.225175	-0.034415
12106	0.069779	3.460175	-9.551595	-1.773393	-0.096625	0.073757	0.227443	-0.013810	0.620287	-0.195244	-0.954385	-0.222210	-0.040646
12107	0.103969	4.412749	-8.930568	-2.617431	-0.156974	0.073215	0.229226	-0.079043	0.603176	-0.245536	-0.943316	-0.217781	-0.049375
12108	-0.054426	5.302227	-8.355433	-3.293677	-0.212529	0.099353	0.233345	-0.152732	0.573274	-0.307779	-0.925780	-0.211207	-0.059951
12109	-0.227135	6.165709	-7.634363	-3.776994	-0.246035	0.093208	0.237626	-0.242543	0.523430	-0.377620	-0.900627	-0.202847	-0.071602
12110	-0.285290	7.290403	-6.582079	-3.844599	-0.274509	0.092841	0.240658	-0.328557	0.457443	-0.446485	-0.869829	-0.192961	-0.082549
12111	-0.500759	8.045236	-5.243581	-3.665809	-0.302799	0.078963	0.241017	-0.415803	0.374018	-0.510002	-0.835608	-0.182309	-0.091766
12112	-0.548078	8.409741	-4.163449	-3.235466	-0.348187	0.047956	0.244651	-0.470785	0.295924	-0.564029	-0.801792	-0.171549	-0.097839
12113	-0.542498	8.797906	-3.231328	-3.047745	-0.368214	0.023067	0.250655	-0.503112	0.227201	-0.613046	-0.766728	-0.160722	-0.102331
12114	-0.476796	9.225282	-2.125253	-3.171608	-0.372134	-0.002504	0.251816	-0.530177	0.148488	-0.661499	-0.727177	-0.149347	-0.106431
12115	-0.530366	9.385515	-0.971226	-3.404093	-0.374309	-0.004624	0.255890	-0.547446	0.059464	-0.710537	-0.681287	-0.136850	-0.110709
12116	-0.497226	9.562717	0.169445	-3.698035	-0.325327	0.004866	0.251159	-0.552772	-0.042513	-0.759688	-0.627818	-0.123551	-0.115993
12117	-0.621528	9.396475	1.582297	-3.718846	-0.305269	0.043477	0.247673	-0.542574	-0.142016	-0.804844	-0.570514	-0.109387	-0.121549
12118	-0.757538	8.663705	3.380790	-3.667077	-0.332769	0.053020	0.250406	-0.519679	-0.230230	-0.844977	-0.511109	-0.094173	-0.126148
12119	-0.648563	8.102636	4.588634	-3.400266	-0.336199	0.059931	0.247013	-0.479974	-0.317995	-0.878218	-0.453495	-0.079074	-0.129704
12120	-0.506073	7.607899	6.177011	-3.017040	-0.312086	0.074766	0.241417	-0.435196	-0.390889	-0.904205	-0.400783	-0.064876	-0.132580
12121	-0.280197	6.788854	7.161474	-2.900060	-0.233364	0.093732	0.228349	-0.373938	-0.457200	-0.925994	-0.348386	-0.052084	-0.135827
12122	0.207233	5.714694	7.971957	-2.764823	-0.170960	0.138680	0.222609	-0.316315	-0.511325	-0.943602	-0.297427	-0.040285	-0.139751
12123	0.395378	4.717534	8.958370	-2.932487	-0.150962	0.191372	0.222510	-0.264381	-0.556509	-0.959032	-0.242068	-0.027973	-0.144493
12124	0.623965	3.262975	8.440782	-3.093124	-0.098954	0.207176	0.219404	-0.189103	-0.597489	-0.971592	-0.182887	-0.016012	-0.149351
12125	0.846473	2.114913	8.902072	-2.963117	-0.075893	0.242928	0.213487	-0.110467	-0.632451	-0.980038	-0.125147	-0.004654	-0.154411
12126	0.663167	1.137377	9.510803	-2.493019	-0.028919	0.219428	0.204854	-0.028938	-0.653450	-0.984374	-0.076395	0.004250	-0.158601
12127	0.863648	0.563961	9.869520	-1.749090	-0.003525	0.186272	0.203368	0.030026	-0.664094	-0.985863	-0.041628	0.010326	-0.161971
12128	0.663684	0.045603	10.378910	-1.127372	0.015180	0.117418	0.207759	0.063510	-0.671671	-0.986177	-0.019421	0.013869	-0.163969
12129	0.418605	-0.122633	10.575912	-0.542106	0.015658	0.076078	0.208871	0.084169	-0.672713	-0.986089	-0.008333	0.015564	-0.165278
12130	0.506293	-0.315226	10.492410	-0.156280	0.004976	0.017152	0.209509	0.092578	-0.674799	-0.986061	-0.005330	0.016082	-0.165520
12131	0.235086	-0.070807	10.358873	0.001496	0.014145	-0.028229	0.205676	0.090485	-0.670730	-0.986163	-0.005003	0.015992	-0.164931
12132	0.282070	0.178574	10.084342	0.000619	0.015942	-0.052239	0.206201	0.090887	-0.670734	-0.986345	-0.005080	0.015768	-0.163859
12133	0.257832	0.197052	9.873123	-0.096281	0.004793	-0.086858	0.207911	0.094520	-0.672831	-0.986641	-0.002908	0.016167	-0.162081
12134	0.518511	0.124639	9.653687	-0.141770	-0.017140	-0.087962	0.208684	0.099408	-0.673095	-0.986929	-0.000294	0.017057	-0.160252
12135	0.890559	-0.027864	9.871074	-0.204898	-0.024400	-0.055027	0.206827	0.104315	-0.674250	-0.987089	0.003905	0.018407	-0.159066
12136	0.983165	-0.239606	9.813754	-0.113881	-0.042527	-0.039757	0.206535	0.110048	-0.672812	-0.987193	0.005904	0.019710	-0.158198
12137	0.859095	-0.519405	9.681441	0.017459	-0.035075	-0.035401	0.204953	0.110338	-0.672799	-0.987289	0.005676	0.020603	-0.157490
12138	1.133489	-0.422498	9.716569	0.071770	-0.018544	-0.042529	0.205618	0.109913	-0.673717	-0.987428	0.004083	0.020847	-0.156639
12139	1.085796	-0.525369	9.916330	-0.012993	-0.002219	-0.046675	0.204706	0.108553	-0.674753	-0.987565	0.004550	0.021237	-0.155703
12140	0.913576	-0.822338	9.716110	-0.192189	0.008489	-0.066046	0.204955	0.112090	-0.674492	-0.987754	0.008244	0.021772	-0.154275
12141	0.701694	-0.885647	9.619622	-0.261793	0.035681	-0.115358	0.206248	0.117794	-0.674109	-0.988055	0.013738	0.022225	-0.151870
12142	0.580866	-0.828332	9.564085	-0.161752	0.072239	-0.152754	0.206472	0.125973	-0.672414	-0.988501	0.016986	0.021429	-0.148718
12143	0.465281	-0.854771	9.639454	0.043413	0.092459	-0.186820	0.210541	0.129468	-0.672054	-0.989092	0.016599	0.019875	-0.145008
12144	0.329248	-0.635840	9.713272	0.188812	0.097111	-0.208257	0.211867	0.126059	-0.671285	-0.989785	0.012964	0.017575	-0.140889
12145	0.270695	-0.481258	9.921344	0.150260	0.087003	-0.204757	0.215558	0.123852	-0.670143	-0.990409	0.010434	0.015814	-0.136860
12146	0.294731	-0.466872	9.892963	-0.059785	0.075804	-0.208572	0.216351	0.122489	-0.669498	-0.990986	0.011662	0.014620	-0.132654
12147	0.337421	-0.317621	9.890654	-0.311895	0.055422	-0.212591	0.218415	0.130384	-0.666906	-0.991456	0.018187	0.014726	-0.128326
12148	0.448638	-0.379578	10.001249	-0.465879	0.029684	-0.207788	0.220086	0.143278	-0.668216	-0.991783	0.027342	0.015510	-0.124013
12149	0.217577	-0.459259	10.053189	-0.406421	-0.006809	-0.192670	0.220022	0.158531	-0.667036	-0.991983	0.035558	0.017084	-0.120057
12150	0.203290	-0.505702	9.848354	-0.238477	-0.030351	-0.182550	0.219059	0.168752	-0.666503	-0.992230	0.040057	0.018491	-0.116335
12151	0.183039	-0.309031	9.678082	-0.033047	-0.031917	-0.172287	0.217985	0.175285	-0.667533	-0.992573	0.040761	0.019650	-0.112923
12152	-0.097467	-0.126271	9.812460	0.030524	-0.013560	-0.149865	0.217195	0.176508	-0.668568	-0.992932	0.039970	0.020076	-0.109930
12153	0.139734	-0.328359	9.679808	-0.012777	0.026764	-0.103981	0.216663	0.175986	-0.667001	-0.993149	0.040368	0.019931	-0.107830
12154	-0.087293	-0.731219	10.207369	-0.281471	0.048414	-0.070301	0.218359	0.180456	-0.667143	-0.993082	0.045940	0.019737	-0.106243
12155	0.079529	-0.845203	9.847239	-0.521505	0.055548	-0.056745	0.220671	0.194862	-0.666243	-0.992681	0.056500	0.020036	-0.104838
12156	0.267683	-0.882179	9.478787	-0.468958	0.044664	-0.067523	0.221660	0.207945	-0.663118	-0.992274	0.065780	0.020312	-0.103216
12157	0.307822	-1.193304	9.940511	-0.198712	0.001908	-0.091918	0.220435	0.217489	-0.662583	-0.992184	0.069772	0.021043	-0.101294
12158	0.191553	-1.078028	9.945844	0.117314	-0.064487	-0.093917	0.220157	0.220898	-0.662188	-0.992514	0.067180	0.022321	-0.099526
12159	0.335456	-0.918931	9.949418	0.272055	-0.058782	-0.082070	0.218880	0.214486	-0.665308	-0.992993	0.061668	0.023283	-0.098084
12160	0.451253	-0.938275	9.854204	0.280418	-0.045860	-0.045125	0.217069	0.206201	-0.665818	-0.993396	0.055894	0.023804	-0.097332
12161	0.599489	-1.183221	9.904965	0.101957	-0.044195	-0.038631	0.215266	0.197767	-0.667631	-0.993555	0.053786	0.024759	-0.096653
12162	0.724866	-1.198506	9.584243	-0.099566	-0.049828	-0.027636	0.213944	0.197926	-0.666839	-0.993480	0.055561	0.026076	-0.096071
12163	0.712722	-1.192363	9.276941	-0.155871	-0.053481	-0.010378	0.211149	0.204497	-0.666032	-0.993286	0.058572	0.027703	-0.095837
12164	0.818294	-1.078551	9.428359	-0.164134	-0.016837	0.024590	0.212725	0.208404	-0.668127	-0.993039	0.061721	0.028428	-0.096213
12165	0.895753	-1.135461	9.627532	-0.116268	-0.015774	0.064519	0.212180	0.209661	-0.665516	-0.992750	0.064042	0.029163	-0.097448
12166	0.673838	-1.117030	9.517694	-0.042163	-0.015660	0.087035	0.210203	0.211306	-0.666542	-0.992522	0.064806	0.029549	-0.099132
12167	0.616169	-1.152828	9.636683	0.091596	-0.007252	0.108925	0.210741	0.208578	-0.666547	-0.992409	0.063024	0.029653	-0.101360
12168	0.678738	-1.115558	9.945064	0.177316	0.011143	0.123171	0.209704	0.204773	-0.667192	-0.992387	0.059506	0.029021	-0.103854
12169	0.529246	-1.095182	10.361655	0.226257	-0.008903	0.146510	0.211324	0.195765	-0.668121	-0.992325	0.055048	0.028834	-0.106907
12170	0.528419	-0.932559	10.073458	0.206840	-0.023528	0.144584	0.211739	0.188699	-0.666695	-0.992224	0.050881	0.028803	-0.109879
12171	0.203007	-0.419320	10.483317	0.006793	-0.065764	0.180510	0.210062	0.180814	-0.667858	-0.991784	0.050634	0.030168	-0.113533
12172	0.267142	-0.745630	10.008825	-0.215461	-0.075121	0.174808	0.207951	0.183411	-0.669142	-0.991114	0.054747	0.032073	-0.116905
12173	0.444033	-0.948538	9.671549	-0.356682	-0.058930	0.114100	0.207137	0.189544	-0.669003	-0.990388	0.061660	0.034186	-0.118997
12174	0.518342	-0.862145	9.563027	-0.335219	-0.053544	0.058827	0.205268	0.196636	-0.669505	-0.989783	0.068116	0.036074	-0.119954
12175	0.678037	-0.992493	9.346637	-0.119328	-0.036969	0.000845	0.204443	0.202656	-0.667151	-0.989588	0.070269	0.037324	-0.119933
12176	0.422467	-0.982777	9.522031	0.124287	-0.009408	-0.027509	0.203653	0.205905	-0.669749	-0.989828	0.067670	0.037352	-0.119439
12177	0.597927	-1.392601	9.186641	0.240429	0.012566	-0.078606	0.203150	0.198976	-0.669227	-0.990339	0.062747	0.036857	-0.118041
12178	0.540130	-1.407220	9.166691	0.163749	0.063547	-0.121528	0.204232	0.191886	-0.669499	-0.990876	0.059468	0.035467	-0.115629
12179	0.649632	-1.618559	9.217562	-0.022924	0.090633	-0.176029	0.206066	0.193505	-0.668732	-0.991312	0.059898	0.034156	-0.112011
12180	0.690648	-1.610042	9.573351	-0.104742	0.088611	-0.209668	0.208156	0.195949	-0.666923	-0.991711	0.061934	0.032988	-0.107630
12181	0.614633	-1.843033	9.732613	-0.140691	0.045440	-0.268842	0.209436	0.202220	-0.664325	-0.992125	0.064570	0.032954	-0.102142
12182	0.889542	-1.846485	9.970387	-0.120880	0.018877	-0.309299	0.209416	0.207796	-0.664583	-0.992598	0.066708	0.033329	-0.095855
12183	0.584459	-1.567759	10.038666	-0.257503	0.005868	-0.317381	0.208854	0.216921	-0.664444	-0.992830	0.071565	0.034374	-0.089367
12184	0.688239	-1.586421	10.149799	-0.464897	0.009305	-0.317510	0.208799	0.230536	-0.663656	-0.992682	0.080497	0.035578	-0.082684
12185	0.392703	-1.809172	9.913461	-0.453772	0.018490	-0.292547	0.207664	0.248265	-0.661033	-0.992387	0.089276	0.036668	-0.076512
12186	0.218676	-1.720874	9.802649	-0.335671	0.071809	-0.214518	0.207601	0.262571	-0.659202	-0.992144	0.095798	0.036244	-0.071832
12187	0.142141	-1.843110	9.985065	-0.021236	0.094262	-0.134514	0.209415	0.268148	-0.657390	-0.992358	0.096200	0.034862	-0.068955
12188	0.455394	-1.814137	9.832356	0.183634	0.094748	-0.053173	0.211788	0.266228	-0.656237	-0.992850	0.092559	0.032937	-0.067796
12189	0.485386	-2.035179	9.906355	0.177512	0.027167	-0.029093	0.214971	0.261288	-0.656786	-0.993230	0.088994	0.032400	-0.067271
12190	0.349546	-1.867639	9.727393	-0.019936	-0.038749	0.012451	0.213132	0.258595	-0.655991	-0.993159	0.089256	0.033282	-0.067531
12191	0.377255	-1.612819	9.647205	-0.069230	-0.095406	0.030736	0.212358	0.254791	-0.656247	-0.992928	0.090460	0.035388	-0.068250
12192	0.250913	-1.406080	9.668131	-0.119530	-0.104540	0.060936	0.209327	0.255773	-0.656743	-0.992556	0.092644	0.037624	-0.069523
12193	0.317468	-1.201094	9.767650	-0.053533	-0.095207	0.106469	0.206686	0.259731	-0.658544	-0.992238	0.093551	0.039533	-0.071755
12194	0.364710	-1.001880	9.598042	0.047588	-0.087701	0.130959	0.204192	0.257715	-0.658785	-0.992073	0.092494	0.041065	-0.074493
12195	0.319351	-1.103588	9.432954	0.091139	-0.069324	0.149614	0.204202	0.255940	-0.659438	-0.991966	0.090543	0.042140	-0.077645
12196	0.336613	-1.185395	9.422365	0.134906	-0.065609	0.153526	0.202663	0.247231	-0.661253	-0.991917	0.087803	0.043058	-0.080849
12197	0.610964	-1.076203	9.532083	0.192389	-0.058125	0.183343	0.202172	0.240143	-0.662946	-0.991909	0.083843	0.043670	-0.084731
12198	0.755626	-1.065276	9.828857	0.120454	-0.078232	0.214389	0.200087	0.235260	-0.663844	-0.991678	0.081417	0.044759	-0.089121
12199	0.832014	-0.898646	9.963940	0.020362	-0.118466	0.247162	0.199191	0.230628	-0.665402	-0.991168	0.080763	0.046763	-0.094210
12200	0.986670	-0.996419	9.426281	-0.048757	-0.107332	0.318798	0.196834	0.227924	-0.666296	-0.990379	0.081734	0.048567	-0.100552
12201	1.088140	-1.015799	10.031903	0.020946	-0.116274	0.378227	0.193690	0.223332	-0.666403	-0.989530	0.081144	0.050320	-0.108229
12202	0.995687	-0.845725	9.865385	0.060423	-0.127032	0.443037	0.191619	0.217070	-0.668995	-0.988513	0.080025	0.052081	-0.117160
12203	0.858037	-1.318511	9.593405	0.114337	-0.117715	0.493152	0.189408	0.211098	-0.670022	-0.987388	0.077654	0.053466	-0.127187
12204	0.949306	-1.230506	9.945976	0.143106	-0.124949	0.515454	0.188652	0.204690	-0.672104	-0.986123	0.074964	0.054862	-0.137597
12205	0.675919	-1.544285	9.814194	0.084228	-0.123137	0.548383	0.186069	0.194488	-0.674693	-0.984565	0.073208	0.056346	-0.148654
12206	0.493133	-1.635890	9.868817	0.000151	-0.103137	0.555306	0.184001	0.186465	-0.676504	-0.982749	0.073423	0.057657	-0.159652
12207	0.251582	-1.534976	9.968802	-0.128479	-0.070450	0.541668	0.182438	0.182530	-0.677145	-0.980715	0.076006	0.058726	-0.170214
12208	0.308526	-1.347756	9.803919	-0.225047	-0.070500	0.554095	0.182171	0.183351	-0.677012	-0.978355	0.080728	0.060120	-0.180803
12209	0.320265	-1.290773	9.574371	-0.241889	-0.079611	0.565099	0.180577	0.185692	-0.676086	-0.975785	0.085496	0.061666	-0.191652
12210	0.365076	-1.089338	9.351960	-0.081023	-0.137881	0.573381	0.179012	0.184328	-0.678159	-0.973245	0.087155	0.063767	-0.202811
12211	0.680094	-1.430670	9.263692	0.011900	-0.181572	0.585024	0.175337	0.180560	-0.678131	-0.970629	0.086547	0.066234	-0.214480
12212	0.776549	-1.417032	9.677684	0.132618	-0.172259	0.607769	0.172751	0.172659	-0.681892	-0.967978	0.083934	0.068035	-0.226594
12213	0.901517	-1.322085	9.929843	0.088810	-0.137563	0.613028	0.167656	0.162774	-0.682897	-0.965128	0.082008	0.069259	-0.238758
12214	1.041609	-1.379813	9.853521	0.046860	-0.101050	0.603539	0.165721	0.155963	-0.685751	-0.962133	0.081346	0.070078	-0.250544
12215	1.176436	-1.356809	9.466208	0.111733	-0.077239	0.576153	0.162581	0.148933	-0.684817	-0.959298	0.079169	0.070074	-0.261857
12216	1.374730	-1.486619	9.384619	0.288845	-0.078900	0.553072	0.160269	0.135877	-0.686759	-0.956694	0.073875	0.069279	-0.272911
12217	1.304628	-1.422124	9.992216	0.416989	-0.106266	0.539907	0.157438	0.119570	-0.687786	-0.954166	0.065595	0.068278	-0.283907
12218	1.445955	-1.245188	9.585517	0.590006	-0.025608	0.536045	0.154724	0.103695	-0.686338	-0.951760	0.054805	0.064789	-0.294877
12219	1.107948	-0.655675	9.088909	0.512248	0.045612	0.544734	0.153491	0.081663	-0.686598	-0.949095	0.045529	0.060368	-0.305780
12220	1.037746	-0.572094	9.648762	0.141883	0.043398	0.570536	0.154463	0.067239	-0.685571	-0.945733	0.043673	0.058235	-0.316686
12221	0.539575	-0.261140	9.403614	-0.204800	-0.009863	0.638971	0.152257	0.060714	-0.687380	-0.941451	0.047693	0.059216	-0.328464
12222	0.112236	-0.615879	10.047608	-0.379875	-0.105997	0.691754	0.147762	0.065793	-0.687993	-0.936313	0.054846	0.063119	-0.341067
12223	0.058591	-0.496354	9.851936	-0.226989	-0.190750	0.718494	0.143140	0.071404	-0.690037	-0.930864	0.058143	0.067439	-0.354350
12224	0.087872	-0.542118	10.523731	0.179922	-0.192992	0.759316	0.135528	0.064952	-0.690761	-0.925328	0.054325	0.068941	-0.368869
12225	0.318517	0.620738	9.903638	0.556678	-0.182296	0.812849	0.127166	0.048297	-0.692004	-0.919561	0.043157	0.067230	-0.384740
12226	0.358774	0.259438	9.764514	0.745030	-0.134346	0.895887	0.117649	0.019846	-0.690377	-0.912890	0.029496	0.063250	-0.402197
12227	-0.125181	-0.865104	10.478804	0.724971	-0.103474	0.880076	0.109178	-0.007656	-0.687976	-0.905924	0.015883	0.058631	-0.419061
12228	0.500487	-0.139860	9.712225	0.586487	-0.068860	0.831329	0.102535	-0.033256	-0.683765	-0.898884	0.005529	0.054755	-0.434716
12229	0.749175	0.288550	9.607727	0.384720	-0.009593	0.843126	0.094157	-0.050823	-0.681100	-0.891482	-0.001225	0.051321	-0.450138
12230	0.601090	-0.000018	9.739131	0.291909	0.036922	0.859203	0.088401	-0.063533	-0.679496	-0.883642	-0.005340	0.048110	-0.465653
12231	0.836824	0.105696	9.557969	0.230339	0.095428	0.871727	0.081581	-0.076481	-0.675799	-0.875494	-0.008363	0.044206	-0.481131
12232	0.765036	0.005643	9.891977	0.177809	0.104517	0.888980	0.076598	-0.084709	-0.674199	-0.866869	-0.009811	0.040865	-0.496761
12233	0.521393	0.023455	9.613886	0.089827	0.099918	0.920836	0.073462	-0.091882	-0.673916	-0.857682	-0.010293	0.038262	-0.512652
12234	0.071346	-1.113812	10.808430	0.168208	0.080561	0.889908	0.066619	-0.096951	-0.671518	-0.848458	-0.011799	0.035386	-0.527946
12235	0.121189	-1.447361	11.039474	0.402618	-0.007243	0.769424	0.059142	-0.110167	-0.668077	-0.840144	-0.018709	0.031300	-0.541136
12236	0.143558	-0.621433	9.812566	0.410851	-0.000147	0.639302	0.051269	-0.121214	-0.665934	-0.832989	-0.025343	0.027141	-0.552042
12237	0.201599	-0.160206	9.565115	0.387419	0.007029	0.582859	0.045502	-0.134308	-0.661985	-0.826311	-0.031879	0.022904	-0.561845
12238	0.102862	-0.710403	9.148377	0.237633	0.028637	0.515646	0.039593	-0.143733	-0.658684	-0.820340	-0.035378	0.020133	-0.570426
12239	0.307278	-1.103974	9.327209	0.161825	0.068529	0.417399	0.035797	-0.150760	-0.658136	-0.815483	-0.037447	0.017355	-0.577307
12240	0.212456	-1.440632	9.436831	0.031831	0.069905	0.306002	0.033682	-0.152343	-0.655514	-0.811951	-0.037185	0.016118	-0.582317
12241	0.605622	-0.968077	9.492740	-0.179190	0.069476	0.203408	0.032364	-0.150166	-0.657066	-0.809747	-0.033642	0.017186	-0.585562
12242	0.522557	-0.726801	9.737806	-0.269901	0.060117	0.166029	0.032345	-0.142564	-0.658886	-0.808011	-0.028643	0.019526	-0.588147
12243	0.703417	-0.226006	9.732115	-0.216304	0.056663	0.208742	0.032859	-0.136739	-0.660842	-0.805707	-0.024586	0.021268	-0.591422
12244	0.929774	-0.172942	9.638948	-0.011893	0.077124	0.244823	0.030481	-0.133726	-0.661603	-0.802870	-0.023512	0.020326	-0.595344
12245	0.897416	-0.461203	9.793042	-0.054008	0.097239	0.274122	0.029426	-0.133172	-0.661855	-0.799675	-0.021547	0.019572	-0.599727
12246	0.787629	-0.702483	9.659002	-0.151869	0.089786	0.264418	0.030999	-0.130474	-0.662387	-0.796624	-0.018071	0.020111	-0.603870
12247	0.389612	-1.154608	9.951420	-0.260506	0.096770	0.215869	0.029931	-0.125166	-0.663418	-0.794146	-0.012777	0.021875	-0.607198
12248	0.590280	-0.759266	10.054860	-0.248741	0.109460	0.158677	0.030179	-0.119737	-0.664590	-0.792332	-0.007562	0.023235	-0.609600
12249	0.757014	-0.346418	9.668511	-0.161435	0.093136	0.148061	0.031227	-0.115010	-0.666942	-0.790601	-0.003896	0.023859	-0.611854
12250	0.713562	-0.326600	9.860431	-0.059695	0.087707	0.133813	0.032148	-0.114207	-0.667209	-0.789047	-0.001949	0.023250	-0.613890
12251	0.366116	-0.264348	9.973289	-0.045414	0.071139	0.104361	0.032395	-0.109315	-0.667600	-0.787814	-0.000413	0.022805	-0.615491
12252	0.442939	-0.670413	10.794111	-0.017772	0.005114	0.027093	0.030672	-0.109007	-0.665892	-0.787517	-0.000193	0.022980	-0.615864
12253	0.468777	-0.023698	10.630581	-0.050862	-0.066312	-0.023752	0.031866	-0.111197	-0.665903	-0.787794	-0.000324	0.024768	-0.615440
12254	0.368316	0.294235	10.084369	-0.023210	-0.064433	-0.027319	0.028838	-0.109140	-0.667702	-0.788146	-0.000899	0.026105	-0.614933
12255	0.433143	-0.163155	9.975333	0.008590	-0.068059	-0.033587	0.027921	-0.110356	-0.667825	-0.788540	-0.002018	0.027167	-0.614380
12256	0.528802	-0.017763	9.517353	-0.057910	-0.031605	-0.065356	0.026864	-0.107906	-0.668988	-0.789371	-0.001663	0.028412	-0.613256
12257	0.774903	-0.073987	9.115564	-0.104327	0.004937	-0.076705	0.027127	-0.105209	-0.671073	-0.790334	-0.000153	0.029706	-0.611956
12258	0.753041	-0.555802	8.950164	-0.180093	0.034045	-0.099259	0.026185	-0.100836	-0.670282	-0.791590	0.002917	0.031409	-0.610238
12259	0.578644	-0.898156	8.847712	-0.291785	0.086834	-0.128505	0.030243	-0.092998	-0.671093	-0.793196	0.008370	0.033725	-0.607974
12260	0.663851	-1.055393	9.254400	-0.449011	0.117684	-0.141340	0.032592	-0.081635	-0.675145	-0.794914	0.016694	0.037378	-0.605339
12261	0.164936	-1.579562	9.645690	-0.616467	0.113678	-0.164330	0.038340	-0.063508	-0.679222	-0.796731	0.027641	0.043236	-0.602151
12262	-0.055851	-1.796709	9.597374	-0.507632	0.081731	-0.182185	0.040405	-0.046428	-0.683400	-0.798707	0.036421	0.048184	-0.598680
12263	-0.259588	-1.539712	9.584673	-0.246667	0.073693	-0.210404	0.043922	-0.035045	-0.684075	-0.801109	0.040993	0.050254	-0.594994
12264	-0.265772	-1.237823	9.920130	-0.199761	0.093905	-0.180684	0.047327	-0.028832	-0.684881	-0.803220	0.044996	0.051314	-0.591760
12265	-0.038785	-1.303915	10.161380	-0.214119	0.121444	-0.132799	0.051523	-0.022898	-0.685433	-0.804719	0.049704	0.052124	-0.589271
12266	-0.000029	-1.355467	9.839340	-0.196808	0.150756	-0.125366	0.056510	-0.018325	-0.685081	-0.806193	0.054384	0.052181	-0.586833
12267	0.194372	-1.668387	10.381822	-0.007684	0.129025	-0.105860	0.058865	-0.015355	-0.685095	-0.807565	0.055882	0.050404	-0.584958
12268	-0.422563	-1.727653	10.296013	0.203959	0.070728	-0.086260	0.061894	-0.016601	-0.683816	-0.808922	0.053196	0.047011	-0.583615
12269	-0.089818	-1.715762	10.764999	0.319753	0.031571	-0.085607	0.063497	-0.024498	-0.682269	-0.810279	0.048304	0.042935	-0.582470
12270	-0.109053	-1.741021	10.425982	0.378043	0.002256	-0.146173	0.064183	-0.035095	-0.679673	-0.812364	0.041944	0.038676	-0.580353
12271	0.121340	-1.529824	10.135823	0.492038	-0.016852	-0.184325	0.064624	-0.051401	-0.676557	-0.814864	0.033626	0.033473	-0.577707
12272	0.134730	-1.322055	9.673148	0.364051	-0.031595	-0.192338	0.064919	-0.063488	-0.673698	-0.817311	0.027065	0.029954	-0.574781
12273	0.077039	-0.870280	8.848222	0.230756	0.008519	-0.211587	0.067176	-0.070152	-0.671511	-0.819864	0.023290	0.027364	-0.571429
12274	0.141444	-0.715417	9.067047	0.148458	0.026703	-0.212040	0.068248	-0.076413	-0.670480	-0.822391	0.020912	0.025372	-0.567971
12275	0.202472	-0.868778	9.214302	0.010263	0.026559	-0.208117	0.072199	-0.076050	-0.670511	-0.824773	0.020967	0.025000	-0.564521
12276	0.288506	-1.209603	9.407173	-0.036676	0.019177	-0.212940	0.073244	-0.076179	-0.668696	-0.827197	0.021550	0.025232	-0.560932
12277	0.346441	-1.229080	9.306616	-0.027637	0.006332	-0.242403	0.077202	-0.074885	-0.670812	-0.829903	0.022003	0.025665	-0.556882
12278	0.269705	-1.310552	9.448792	-0.136974	0.017156	-0.242974	0.078106	-0.072429	-0.669124	-0.832573	0.024211	0.027059	-0.552724
12279	0.308634	-1.407430	9.231865	-0.274548	0.033422	-0.251030	0.082311	-0.065168	-0.672275	-0.835212	0.029088	0.029812	-0.548348
12280	0.450685	-1.834444	10.221045	-0.320794	-0.010645	-0.286251	0.085449	-0.056645	-0.673860	-0.838154	0.034027	0.033722	-0.543326
12281	-0.175240	-1.999335	10.913863	-0.497015	-0.085982	-0.309201	0.084883	-0.041974	-0.677237	-0.841053	0.041333	0.040950	-0.537815
12282	-0.231580	-1.343580	9.923889	-0.469573	-0.127949	-0.321017	0.085637	-0.025835	-0.682058	-0.843980	0.047458	0.048466	-0.532068
12283	-0.358550	-1.007140	9.879412	-0.307456	-0.065532	-0.280629	0.084427	-0.014560	-0.685561	-0.846569	0.051805	0.053248	-0.527069
12284	0.053240	-0.384601	10.160851	-0.154697	0.015369	-0.178480	0.086514	-0.008465	-0.686096	-0.848321	0.054265	0.054855	-0.523830
12285	0.372144	-0.512985	10.426092	-0.006461	0.010275	-0.098337	0.088100	-0.009032	-0.686631	-0.849349	0.054431	0.054950	-0.522134
12286	0.524182	-1.051426	10.487176	0.126422	-0.107298	-0.031002	0.083895	-0.010628	-0.687640	-0.849713	0.050998	0.055538	-0.521827
12287	0.326961	-1.173922	9.960289	0.250014	-0.137161	0.029662	0.081812	-0.017949	-0.687105	-0.849491	0.045371	0.055311	-0.522730
12288	0.055201	-0.824602	9.544950	0.326130	-0.054718	0.073274	0.080903	-0.024718	-0.684625	-0.848971	0.039209	0.052816	-0.524329
12289	0.357888	-0.598157	9.450126	0.220777	0.060388	0.077178	0.079882	-0.033959	-0.684360	-0.848393	0.036167	0.049464	-0.525809
12290	0.284145	-0.305257	9.307110	0.117056	0.049370	0.099727	0.082007	-0.040770	-0.682556	-0.847499	0.034669	0.047374	-0.527541
12291	0.292096	-0.454184	9.374712	0.118821	0.023808	0.112703	0.081104	-0.047688	-0.681249	-0.846419	0.032966	0.045661	-0.529531
12292	0.194824	-0.778488	9.580508	0.191045	0.005528	0.094648	0.081778	-0.053127	-0.680084	-0.845582	0.029747	0.043531	-0.531236
12293	0.259782	-0.752103	9.519069	0.145789	0.020036	0.063020	0.081265	-0.057877	-0.679300	-0.845022	0.027494	0.041612	-0.532400
12294	0.256422	-0.560340	9.310475	0.005675	0.027178	0.049372	0.081537	-0.059519	-0.679825	-0.844570	0.027600	0.041115	-0.533151
12295	0.323526	-0.468196	9.480435	-0.087311	0.032615	0.071039	0.082051	-0.057877	-0.678395	-0.843801	0.029406	0.041448	-0.534244
12296	0.256461	-0.559601	9.526539	-0.171244	0.019708	0.068789	0.082327	-0.057365	-0.681263	-0.843032	0.032435	0.042953	-0.535164
12297	0.189627	-0.693840	9.711278	-0.088715	-0.014975	0.061879	0.082047	-0.053952	-0.680608	-0.842311	0.033734	0.044094	-0.536125
12298	-0.309244	-0.727992	9.864582	0.030551	-0.051528	0.045908	0.081252	-0.052720	-0.680731	-0.841871	0.032581	0.044650	-0.536841
12299	-0.638056	-0.536493	9.768175	0.186431	-0.069734	0.022710	0.078497	-0.056088	-0.680450	-0.841692	0.028640	0.043728	-0.537422
12300	-0.899903	-0.721048	10.128033	0.340670	-0.098864	0.029068	0.077476	-0.066273	-0.679404	-0.841502	0.021737	0.041762	-0.538198
12301	-0.870749	-0.766574	10.166076	0.467094	-0.095157	-0.005365	0.072240	-0.080332	-0.675719	-0.841656	0.012825	0.038178	-0.538511
12302	-0.484718	-0.818072	10.361003	0.432749	-0.020371	-0.068396	0.072264	-0.093078	-0.671034	-0.842475	0.005137	0.033926	-0.537642
12303	0.213781	-0.682458	10.210985	0.208777	0.016004	-0.089868	0.073074	-0.100691	-0.669220	-0.843474	0.001746	0.031239	-0.536258
12304	0.521378	-0.491036	9.722020	-0.021037	0.003105	-0.065163	0.072154	-0.100955	-0.669473	-0.844193	0.001962	0.031464	-0.535112
12305	0.586100	-0.913731	9.908743	-0.049004	0.015925	-0.039462	0.073594	-0.100142	-0.668181	-0.844631	0.002961	0.031566	-0.534409
12306	0.426595	-0.837434	9.797897	0.008403	0.021523	-0.013348	0.073467	-0.101501	-0.668181	-0.844808	0.002909	0.031164	-0.534153
12307	0.422659	-0.520257	9.677479	-0.081202	0.045219	-0.006469	0.075056	-0.101938	-0.669236	-0.844906	0.004797	0.031128	-0.533986
12308	0.281524	-0.748618	9.821795	-0.178557	0.045171	0.029958	0.076092	-0.096240	-0.669894	-0.844612	0.008185	0.032319	-0.534339
12309	0.099697	-1.039653	9.955250	-0.116246	0.050686	0.032116	0.076607	-0.090820	-0.671720	-0.844284	0.010777	0.032566	-0.534796
12310	0.026978	-0.952834	10.056614	-0.067323	0.037952	0.041604	0.077535	-0.090841	-0.672770	-0.843868	0.012216	0.032686	-0.535414
12311	0.040638	-0.789779	9.886186	-0.072764	0.037972	0.045263	0.080418	-0.086925	-0.672531	-0.843391	0.013972	0.032675	-0.536124
12312	0.199534	-0.749128	9.720198	-0.095566	0.021533	0.045179	0.079361	-0.084070	-0.674085	-0.842913	0.015713	0.033374	-0.536784
12313	0.585618	-0.823235	9.636340	-0.065761	0.016148	0.047203	0.079488	-0.083253	-0.673825	-0.842396	0.017117	0.033670	-0.537534
12314	0.850717	-0.803647	9.581475	0.014814	0.035453	0.040209	0.080150	-0.083807	-0.674091	-0.842012	0.017144	0.032950	-0.538178
12315	0.609648	-0.803707	9.704055	-0.044780	0.063689	0.045390	0.081590	-0.082994	-0.672799	-0.841551	0.018683	0.032256	-0.538890
12316	0.258008	-0.873752	9.829423	-0.143671	0.070835	0.046712	0.081328	-0.081508	-0.674230	-0.841055	0.021764	0.032644	-0.539526
12317	-0.076671	-0.957889	10.045973	-0.105756	0.078071	0.026578	0.081579	-0.078379	-0.674100	-0.840770	0.024485	0.032373	-0.539869
12318	-0.229026	-0.856949	10.101180	-0.040884	0.085386	0.010271	0.085393	-0.076111	-0.674260	-0.840714	0.025970	0.031423	-0.539943
12319	-0.094367	-0.784690	10.045836	-0.012680	0.081726	-0.013573	0.086581	-0.076128	-0.674660	-0.840903	0.027151	0.030088	-0.539667
12320	-0.104915	-0.605202	9.769787	0.020470	0.037906	-0.017035	0.088035	-0.076830	-0.675194	-0.841140	0.027074	0.029289	-0.539344
12321	0.058117	-0.425487	9.459352	0.079730	0.030727	-0.009339	0.089746	-0.077926	-0.673905	-0.841301	0.026138	0.027802	-0.539218
12322	0.154878	-0.489929	9.555375	0.059681	0.045330	-0.011304	0.090537	-0.080367	-0.672218	-0.841500	0.025485	0.026452	-0.539007
12323	0.210535	-0.525252	9.747446	-0.035642	0.041567	-0.009933	0.090670	-0.080911	-0.671959	-0.841612	0.026585	0.026032	-0.538799
12324	0.184350	-0.587126	9.962387	-0.051308	0.030572	-0.006304	0.093967	-0.080414	-0.673028	-0.841690	0.027643	0.026123	-0.538620
12325	0.094980	-0.548512	10.048515	0.013502	0.028787	-0.009671	0.093957	-0.077692	-0.673027	-0.841820	0.027758	0.025393	-0.538446
12326	0.065882	-0.520272	9.880599	0.163878	0.030812	0.000316	0.093964	-0.081489	-0.671595	-0.841940	0.025200	0.023159	-0.538484
12327	0.155108	-0.517045	10.068723	0.146232	0.017144	0.024244	0.094630	-0.085293	-0.670169	-0.841763	0.022951	0.021181	-0.538943
12328	0.232198	-0.510147	9.930305	0.051579	0.019822	0.031148	0.095040	-0.089919	-0.669653	-0.841480	0.022179	0.020327	-0.539450
12329	0.169526	-0.520531	9.744729	0.017210	-0.002096	0.050388	0.093196	-0.090846	-0.669117	-0.840950	0.021887	0.020063	-0.540297
12330	0.092724	-0.598003	9.649302	-0.011594	-0.002155	0.041939	0.093199	-0.091392	-0.669248	-0.840512	0.021945	0.020256	-0.540969
12331	0.054711	-0.713280	9.733752	-0.039512	-0.002199	0.041800	0.092678	-0.091127	-0.670546	-0.840049	0.022601	0.020619	-0.541647
12332	-0.000625	-0.732197	9.862602	-0.023503	0.009626	0.019711	0.092934	-0.090035	-0.670027	-0.839851	0.022977	0.020752	-0.541933
12333	-0.009902	-0.809164	9.875839	0.030974	0.009640	0.003378	0.091348	-0.089061	-0.669623	-0.839840	0.022568	0.020175	-0.541990
12334	0.112392	-0.674640	9.742034	0.029074	-0.002200	0.008924	0.092152	-0.092608	-0.669631	-0.839777	0.021929	0.019942	-0.542122
12335	0.242512	-0.659965	9.736253	-0.009359	-0.011378	0.002287	0.091360	-0.092733	-0.669364	-0.839751	0.021962	0.020169	-0.542152
12336	0.367953	-0.674050	9.766033	-0.000780	-0.011299	0.023563	0.091631	-0.093020	-0.670539	-0.839513	0.021731	0.020407	-0.542521
12337	0.377224	-0.591959	9.844090	0.004345	-0.002131	0.033722	0.089785	-0.093267	-0.670133	-0.839158	0.021630	0.020340	-0.543077
12338	0.275878	-0.578088	9.737713	-0.034386	0.016134	0.047337	0.089908	-0.092711	-0.668831	-0.838656	0.022271	0.020471	-0.543820
12339	0.049814	-0.693745	9.820402	-0.088759	0.016991	0.064591	0.088323	-0.090794	-0.669469	-0.837929	0.023945	0.021091	-0.544845
12340	-0.099439	-0.742243	9.796723	-0.118322	0.012319	0.045065	0.089107	-0.087279	-0.670907	-0.837406	0.025950	0.022202	-0.545513
12341	-0.137706	-0.804659	9.860307	-0.040935	-0.002305	0.015948	0.089107	-0.085387	-0.672209	-0.837219	0.026603	0.022642	-0.545751
12342	-0.171428	-0.809391	9.903136	0.032876	-0.002302	-0.011367	0.089630	-0.085521	-0.671431	-0.837382	0.025892	0.022377	-0.545545
12343	-0.084880	-0.761422	9.808593	0.043367	-0.018726	-0.013132	0.088979	-0.087690	-0.671297	-0.837548	0.024951	0.022183	-0.545343
12344	0.020732	-0.670448	9.614006	0.016963	0.001385	-0.012372	0.088978	-0.088768	-0.670255	-0.837713	0.024545	0.022030	-0.545113
12345	0.131657	-0.675036	9.614978	-0.019873	-0.005925	-0.002391	0.087930	-0.089308	-0.671029	-0.837736	0.024805	0.022310	-0.545056
12346	0.233487	-0.789849	9.753551	-0.035486	0.010502	-0.006179	0.087403	-0.089302	-0.671024	-0.837811	0.025380	0.022573	-0.544903
12347	0.228818	-0.815801	9.906782	-0.026552	0.008644	-0.017206	0.088451	-0.088222	-0.670641	-0.837998	0.025898	0.022706	-0.544586
12348	0.252785	-0.784358	9.941054	-0.056399	0.004980	-0.008124	0.088453	-0.086335	-0.672465	-0.838082	0.026763	0.023290	-0.544390
12349	0.218357	-0.650405	9.731360	-0.054836	-0.013270	-0.002556	0.087654	-0.084148	-0.672457	-0.838083	0.027511	0.024103	-0.544315
12350	0.160514	-0.655400	9.711546	0.003788	-0.020520	-0.000404	0.088703	-0.083339	-0.672075	-0.838104	0.027093	0.024455	-0.544288
12351	0.124692	-0.717179	9.960006	-0.003104	0.003206	-0.002322	0.086611	-0.084429	-0.674534	-0.838140	0.027145	0.024433	-0.544231
12352	0.098843	-0.856574	10.020225	-0.005590	-0.002300	-0.006013	0.086083	-0.085231	-0.673618	-0.838222	0.027080	0.024585	-0.544102
12353	0.122740	-0.818594	9.855340	-0.024910	0.014136	-0.009827	0.087533	-0.084437	-0.674281	-0.838333	0.027614	0.024627	-0.543902
12354	0.183221	-0.866964	9.747200	-0.018011	0.005048	0.001303	0.085952	-0.084286	-0.674529	-0.838333	0.027841	0.024787	-0.543883
12355	0.192918	-0.876422	9.790368	0.031965	-0.015014	-0.002104	0.087400	-0.083082	-0.675061	-0.838377	0.027107	0.024706	-0.543856
12356	0.214164	-0.785306	9.686218	0.015381	-0.005919	-0.016971	0.086228	-0.086205	-0.675574	-0.838590	0.026645	0.024696	-0.543551
12357	0.252513	-0.737073	9.696856	-0.019659	0.001360	-0.017161	0.087270	-0.084437	-0.674539	-0.838778	0.026940	0.024920	-0.543235
12358	0.305544	-0.731890	9.774241	-0.038044	0.001351	-0.013561	0.087538	-0.084853	-0.675063	-0.838929	0.027455	0.025367	-0.542955
12359	0.339448	-0.763053	9.788525	-0.027598	0.003215	-0.005202	0.087662	-0.083352	-0.674542	-0.838985	0.027897	0.025653	-0.542833
12360	0.297990	-0.664599	9.755910	-0.016321	0.019678	-0.004254	0.087925	-0.083625	-0.674284	-0.839056	0.028251	0.025552	-0.542710
12361	0.252088	-0.645508	9.736545	-0.014618	0.017854	-0.001476	0.088849	-0.082018	-0.675854	-0.839087	0.028619	0.025458	-0.542648
12362	0.199385	-0.707395	9.963241	-0.006685	0.012371	0.005031	0.089378	-0.082299	-0.676119	-0.839060	0.028738	0.025369	-0.542687
12363	0.204028	-0.674061	9.858126	0.004613	0.003262	0.008794	0.088328	-0.082699	-0.676502	-0.838984	0.028619	0.025309	-0.542813
12364	0.201690	-0.693668	9.754603	0.023819	0.006950	0.010733	0.088581	-0.081061	-0.675721	-0.838910	0.028170	0.024977	-0.542967
12365	0.153673	-0.731885	9.864047	0.021263	0.003274	0.009802	0.088191	-0.082148	-0.675979	-0.838832	0.027765	0.024739	-0.543118
12366	0.155889	-0.691009	9.855039	-0.005936	-0.002226	0.014285	0.088331	-0.084597	-0.675721	-0.838697	0.027717	0.024882	-0.543324
12367	0.151222	-0.727407	9.768064	0.023819	-0.007672	0.014447	0.087544	-0.086352	-0.675194	-0.838565	0.027148	0.024799	-0.543559
12368	0.141858	-0.785058	9.800776	0.036082	-0.002172	0.017271	0.087938	-0.085273	-0.675718	-0.838422	0.026397	0.024482	-0.543831
12369	0.137186	-0.816315	9.809896	-0.002340	-0.007717	0.010626	0.088082	-0.086783	-0.676893	-0.838317	0.026267	0.024690	-0.543989
12370	0.213938	-0.737151	9.696494	0.018567	-0.018631	0.014441	0.087026	-0.087444	-0.676103	-0.838186	0.025629	0.024842	-0.544216
12371	0.228260	-0.708396	9.653821	0.030762	-0.009468	0.016334	0.084257	-0.086598	-0.676341	-0.838035	0.024923	0.024721	-0.544486
12372	0.223752	-0.770620	9.753731	-0.005986	0.020648	0.017949	0.085972	-0.088243	-0.675573	-0.837871	0.025126	0.024480	-0.544739
12373	0.223855	-0.789647	9.818280	-0.037397	0.012369	0.012265	0.087158	-0.087851	-0.675843	-0.837741	0.025798	0.024745	-0.544896
12374	0.209343	-0.780060	9.815879	-0.025143	0.005983	0.012336	0.085705	-0.086612	-0.676092	-0.837622	0.026159	0.024961	-0.545052
12375	0.209324	-0.775174	9.837552	-0.018159	0.010563	0.014210	0.086232	-0.086212	-0.676356	-0.837480	0.026489	0.025051	-0.545251
12376	0.141891	-0.789673	9.858325	0.011688	0.012391	0.006050	0.087416	-0.087168	-0.675324	-0.837454	0.026300	0.024762	-0.545313
12377	0.189813	-0.727016	9.859652	-0.013675	0.008704	0.001311	0.086766	-0.087582	-0.676622	-0.837454	0.026527	0.024843	-0.545299
12378	0.223307	-0.671558	9.875145	-0.019814	0.001390	0.001290	0.087022	-0.086761	-0.675842	-0.837456	0.026744	0.025084	-0.545274
12379	0.266694	-0.674262	9.762685	0.004571	-0.000373	0.010648	0.087286	-0.085819	-0.676625	-0.837359	0.026561	0.025118	-0.545429
12380	0.247504	-0.693444	9.793444	0.011677	0.005090	0.001447	0.087811	-0.087442	-0.675066	-0.837381	0.026291	0.024953	-0.545416
12381	0.211373	-0.698132	9.850656	0.022188	0.014231	0.001484	0.088084	-0.089355	-0.675460	-0.837402	0.025961	0.024559	-0.545419
12382	0.175346	-0.729698	9.787461	-0.004018	0.007789	-0.004175	0.087555	-0.088535	-0.675716	-0.837476	0.025981	0.024523	-0.545305
12383	0.146374	-0.720050	9.811332	0.006625	-0.002291	-0.017028	0.088353	-0.088287	-0.677287	-0.837682	0.025722	0.024586	-0.544998
12384	0.184863	-0.703244	9.778318	0.008307	0.009610	-0.013345	0.089007	-0.089907	-0.675207	-0.837866	0.025550	0.024390	-0.544731
12385	0.175015	-0.659953	9.778833	0.020596	0.005039	-0.018816	0.087822	-0.090435	-0.674938	-0.838103	0.025133	0.024180	-0.544397
12386	0.184637	-0.655089	9.788594	0.003032	0.003209	-0.012442	0.087044	-0.090722	-0.677277	-0.838266	0.024980	0.024149	-0.544153
12387	0.199061	-0.645369	9.808069	0.002994	-0.000434	-0.007822	0.087043	-0.090720	-0.677016	-0.838371	0.024799	0.024218	-0.543997
12388	0.201495	-0.650160	9.812826	-0.003906	0.008669	-0.018945	0.088880	-0.090184	-0.675858	-0.838613	0.024819	0.024173	-0.543625
12389	0.174983	-0.650066	9.855791	-0.009294	-0.002269	-0.002345	0.087831	-0.090723	-0.676502	-0.838652	0.024822	0.024405	-0.543555
12390	0.155809	-0.674166	9.855274	-0.016222	0.005013	-0.009774	0.087564	-0.090172	-0.676108	-0.838780	0.025013	0.024551	-0.543342
12391	0.172797	-0.698251	9.838290	0.008258	0.019671	-0.007825	0.088878	-0.089640	-0.675858	-0.838897	0.024957	0.024226	-0.543177
12392	0.127009	-0.703213	9.820990	0.009999	0.026977	-0.008752	0.089544	-0.091282	-0.675994	-0.839042	0.024948	0.023718	-0.542977
12393	0.122133	-0.693763	9.773065	-0.012612	0.021429	-0.025470	0.089144	-0.092349	-0.674298	-0.839341	0.025255	0.023598	-0.542505
12394	0.126885	-0.681969	9.701257	-0.005757	0.019645	-0.013434	0.090460	-0.090065	-0.675741	-0.839524	0.025428	0.023387	-0.542223
12395	0.112531	-0.703472	9.753634	-0.005715	0.009586	-0.013419	0.090730	-0.091701	-0.675743	-0.839690	0.025497	0.023383	-0.541963
12396	0.078545	-0.652913	9.782833	-0.010978	0.001348	-0.013437	0.091777	-0.089944	-0.675751	-0.839864	0.025560	0.023535	-0.541683
12397	0.054435	-0.650342	9.845059	-0.005622	-0.008726	-0.020779	0.090463	-0.090745	-0.675741	-0.840101	0.025427	0.023837	-0.541309
12398	0.117003	-0.620964	9.956483	0.018969	0.008649	-0.028065	0.090460	-0.089794	-0.675871	-0.840448	0.025058	0.023550	-0.540801
12399	0.208146	-0.519599	9.994763	0.092583	0.026983	-0.042489	0.092563	-0.091025	-0.674064	-0.840983	0.023642	0.022198	-0.540088
12400	0.232076	-0.486234	9.887428	0.085453	0.027005	-0.035141	0.093368	-0.095789	-0.673291	-0.841448	0.022351	0.020887	-0.539472
12401	0.256255	-0.505845	9.767349	0.045075	0.021513	-0.026105	0.093241	-0.097013	-0.673290	-0.841778	0.021670	0.020135	-0.539013
12402	0.199088	-0.652719	9.769557	0.018785	0.006883	-0.013290	0.092712	-0.097138	-0.672765	-0.841964	0.021292	0.019872	-0.538748
12403	0.218403	-0.660013	9.736027	-0.002363	0.013295	-0.000485	0.092578	-0.097267	-0.672243	-0.841993	0.021332	0.019766	-0.538704
12404	0.151141	-0.707977	9.821148	-0.016313	0.009608	-0.000551	0.095220	-0.097851	-0.673176	-0.842034	0.021580	0.019829	-0.538627
12405	0.117101	-0.650561	9.744817	-0.018163	0.016012	0.002195	0.094687	-0.097157	-0.672520	-0.842029	0.021922	0.019849	-0.538621
12406	0.068917	-0.655257	9.806716	-0.009340	0.012342	-0.002371	0.092577	-0.096321	-0.672894	-0.842082	0.022081	0.019792	-0.538533
12407	0.092811	-0.612095	9.749930	-0.019850	0.005020	-0.005182	0.094023	-0.097276	-0.671472	-0.842151	0.022335	0.020017	-0.538407
12408	0.141001	-0.607276	9.724041	-0.016387	0.008696	-0.002400	0.094418	-0.096198	-0.672127	-0.842210	0.022574	0.020097	-0.538302
12409	0.201211	-0.592627	9.751215	-0.017983	-0.005954	-0.015305	0.093622	-0.095099	-0.671989	-0.842384	0.022671	0.020494	-0.538011
12410	0.266242	-0.577960	9.780835	-0.032109	0.012344	-0.004328	0.094938	-0.093759	-0.672651	-0.842459	0.023213	0.020682	-0.537862
12411	0.251781	-0.577907	9.804707	-0.042651	0.019650	-0.000702	0.095464	-0.092412	-0.673436	-0.842475	0.023999	0.020913	-0.537794
12412	0.184286	-0.577846	9.861691	-0.042577	0.014138	-0.006234	0.094408	-0.091450	-0.673688	-0.842561	0.024736	0.021185	-0.537615
12413	0.140774	-0.553905	9.852019	-0.051434	0.021453	0.001090	0.094933	-0.091588	-0.673301	-0.842553	0.025684	0.021479	-0.537571
12414	0.111935	-0.573197	9.856280	-0.025111	0.006845	-0.002446	0.095848	-0.090503	-0.672657	-0.842610	0.026050	0.021684	-0.537457
12415	0.092907	-0.626006	9.903374	-0.005790	0.005027	-0.004189	0.095727	-0.090521	-0.674610	-0.842675	0.026047	0.021763	-0.537352
12416	0.073668	-0.640860	9.792559	0.013422	-0.001340	-0.002235	0.094804	-0.091050	-0.674082	-0.842741	0.025676	0.021692	-0.537268
12417	0.114667	-0.645762	9.742460	0.017811	0.001409	-0.004984	0.094137	-0.090486	-0.672904	-0.842825	0.025236	0.021577	-0.537162
12418	0.093125	-0.674309	9.849886	-0.004077	-0.002265	0.001371	0.095065	-0.091453	-0.673302	-0.842849	0.025151	0.021708	-0.537123
12419	0.112372	-0.667159	9.818958	-0.032125	0.017815	0.001198	0.095327	-0.090103	-0.674086	-0.842848	0.025735	0.021848	-0.537091
12420	0.136700	-0.712785	9.830548	-0.014489	-0.002288	-0.006061	0.094003	-0.089806	-0.673032	-0.842941	0.025822	0.022095	-0.536931
12421	0.136474	-0.664630	9.840823	-0.011040	-0.007759	-0.002346	0.095330	-0.091326	-0.673826	-0.842978	0.025774	0.022442	-0.536862
12422	0.193912	-0.578155	9.765754	0.014209	-0.005872	0.004238	0.094807	-0.091191	-0.674603	-0.842980	0.025344	0.022436	-0.536879
12423	0.239711	-0.575599	9.783021	0.020268	-0.008580	0.012580	0.094275	-0.091311	-0.673557	-0.842872	0.024757	0.022456	-0.537075
12424	0.193929	-0.577843	9.856980	-0.017363	-0.002234	0.013300	0.094017	-0.090779	-0.675118	-0.842764	0.024902	0.022723	-0.537227
12425	0.213512	-0.642983	9.793835	-0.019992	0.005084	0.014203	0.094014	-0.091583	-0.673815	-0.842624	0.025137	0.022946	-0.537425
12426	0.203850	-0.635497	9.877870	-0.013801	0.003246	0.010544	0.093226	-0.090498	-0.675112	-0.842546	0.025279	0.023084	-0.537535
12427	0.122058	-0.674218	9.859759	-0.012930	0.010547	0.010536	0.094812	-0.091202	-0.675646	-0.842452	0.025451	0.023141	-0.537672
12428	0.064244	-0.686530	9.811035	-0.012895	-0.002263	0.006863	0.093883	-0.089963	-0.675247	-0.842417	0.025517	0.023363	-0.537714
12429	0.064464	-0.732164	9.834403	-0.004018	-0.002279	-0.002319	0.093881	-0.090363	-0.674465	-0.842460	0.025402	0.023542	-0.537645
12430	0.098019	-0.693894	9.748832	0.031830	-0.009539	-0.002125	0.093219	-0.089404	-0.674590	-0.842540	0.024632	0.023411	-0.537561
12431	0.155874	-0.693908	9.710962	0.022275	-0.002250	-0.011411	0.091784	-0.093469	-0.674450	-0.842692	0.024073	0.023310	-0.537352
12432	0.170518	-0.732459	9.686552	0.001219	0.005055	-0.005989	0.092831	-0.092926	-0.673415	-0.842797	0.023974	0.023264	-0.537193
12433	0.170589	-0.741591	9.830461	-0.030238	0.008666	-0.006155	0.092707	-0.093210	-0.674718	-0.842873	0.024425	0.023543	-0.537042
12434	0.153599	-0.717572	9.828238	-0.026695	0.013221	-0.012606	0.093759	-0.091597	-0.675507	-0.843045	0.024881	0.023662	-0.536746
12435	0.083465	-0.672005	9.825822	-0.025851	0.017780	-0.013537	0.093750	-0.091309	-0.673943	-0.843206	0.025356	0.023742	-0.536468
12436	0.088002	-0.611858	9.821907	-0.026582	0.012253	-0.031070	0.093478	-0.088859	-0.674201	-0.843572	0.025791	0.023886	-0.535865
12437	0.097662	-0.616766	9.788320	-0.016338	0.017815	-0.006107	0.093477	-0.087235	-0.675112	-0.843657	0.026108	0.023853	-0.535717
12438	0.114859	-0.681451	9.859591	0.008282	0.008690	-0.009657	0.094397	-0.087647	-0.674468	-0.843816	0.025928	0.023672	-0.535483
12439	0.126818	-0.664879	9.773514	-0.002261	0.008686	-0.009710	0.094663	-0.087789	-0.674731	-0.843943	0.025909	0.023642	-0.535285
12440	0.162975	-0.664938	9.735441	-0.004036	0.019659	-0.009734	0.094939	-0.089302	-0.676037	-0.844096	0.026053	0.023408	-0.535048
12441	0.160772	-0.708187	9.754018	-0.009288	0.016005	-0.006062	0.094399	-0.087786	-0.674729	-0.844183	0.026232	0.023330	-0.534904
12442	0.136696	-0.712868	9.806540	-0.033779	0.017799	-0.006190	0.095320	-0.087657	-0.674476	-0.844285	0.026860	0.023443	-0.534707
12443	0.141242	-0.655144	9.797791	-0.019821	0.012337	-0.004267	0.095451	-0.086711	-0.674997	-0.844346	0.027178	0.023538	-0.534591
12444	0.160369	-0.621452	9.788839	-0.012818	0.010516	-0.006076	0.096765	-0.086720	-0.674356	-0.844461	0.027375	0.023550	-0.534398
12445	0.150824	-0.640572	9.831693	-0.019872	0.014178	0.001266	0.095837	-0.085348	-0.674348	-0.844464	0.027710	0.023610	-0.534374
12446	0.160546	-0.660032	9.764294	-0.002417	0.016041	0.005045	0.095194	-0.087263	-0.676038	-0.844453	0.027795	0.023412	-0.534395
12447	0.141398	-0.688895	9.778114	0.025606	0.012414	0.006116	0.095458	-0.087536	-0.675780	-0.844428	0.027343	0.023014	-0.534475
12448	0.151240	-0.732317	9.739187	0.003644	0.019726	0.014303	0.096507	-0.087537	-0.674746	-0.844343	0.027370	0.022683	-0.534622
12449	0.137051	-0.784780	9.884755	-0.010973	0.019649	-0.004229	0.095849	-0.086857	-0.675522	-0.844412	0.027610	0.022562	-0.534507
12450	0.165865	-0.760718	9.868557	-0.034592	0.010485	-0.006180	0.095321	-0.086715	-0.675518	-0.844502	0.028174	0.022808	-0.534325
12451	0.170513	-0.727302	9.787449	-0.040694	0.009553	-0.013593	0.096760	-0.084549	-0.675007	-0.844649	0.028804	0.023184	-0.534042
12452	0.163164	-0.703304	9.773314	-0.005779	0.013266	-0.006040	0.095840	-0.084543	-0.675521	-0.844765	0.028911	0.023074	-0.533858
12453	0.199270	-0.693837	9.706567	-0.018107	0.016016	-0.001490	0.095581	-0.084954	-0.676040	-0.844799	0.029230	0.023096	-0.533786
12454	0.160821	-0.717746	9.773089	-0.007675	0.019699	0.008707	0.096632	-0.084825	-0.675527	-0.844757	0.029444	0.022890	-0.533849
12455	0.180371	-0.770412	9.839749	-0.016299	0.019667	0.001283	0.098996	-0.084161	-0.674504	-0.844764	0.029770	0.022832	-0.533823
12456	0.165856	-0.758279	9.878194	-0.032053	0.023301	0.001196	0.099267	-0.083907	-0.676069	-0.844796	0.030432	0.022829	-0.533735
12457	0.095876	-0.746505	9.844097	-0.014583	0.016006	0.003139	0.098609	-0.083091	-0.676846	-0.844782	0.030690	0.022816	-0.533742
12458	0.083676	-0.717836	9.791573	-0.012865	0.012355	0.003152	0.099259	-0.081731	-0.676199	-0.844793	0.030911	0.022792	-0.533712
12459	0.059815	-0.768233	9.843456	0.003068	0.006848	-0.009678	0.100582	-0.082836	-0.676340	-0.844923	0.030767	0.022751	-0.533517
12460	0.084005	-0.785011	9.848248	-0.003907	0.010494	-0.011564	0.099523	-0.081735	-0.676331	-0.845095	0.030811	0.022672	-0.533246
12461	0.100812	-0.770556	9.843806	-0.003925	0.005018	-0.009709	0.099401	-0.083239	-0.677113	-0.845219	0.030767	0.022737	-0.533048
12462	0.136652	-0.703210	9.816278	0.001283	0.005032	-0.009685	0.099398	-0.083097	-0.676591	-0.845367	0.030665	0.022694	-0.532822
12463	0.112673	-0.732247	9.782039	-0.006699	0.002308	0.001355	0.099656	-0.082413	-0.675942	-0.845371	0.030641	0.022828	-0.532812
12464	0.040424	-0.746642	9.836376	0.003800	0.006879	0.003244	0.100316	-0.082965	-0.675947	-0.845391	0.030523	0.022718	-0.532792
12465	-0.010065	-0.775543	9.857105	0.004745	0.008685	-0.002292	0.098739	-0.082684	-0.676846	-0.845443	0.030376	0.022620	-0.532721
12466	-0.041368	-0.785363	9.818266	0.017000	0.026966	-0.005950	0.100312	-0.082281	-0.675556	-0.845573	0.030244	0.022036	-0.532546
12467	-0.012651	-0.742158	9.771128	-0.009281	0.014150	-0.006064	0.100846	-0.082435	-0.676733	-0.845659	0.030398	0.021990	-0.532403
12468	-0.002870	-0.771012	9.770815	-0.011930	-0.011423	0.001347	0.100708	-0.082423	-0.675689	-0.845680	0.030349	0.022360	-0.532357
12469	0.021369	-0.799952	9.737026	0.010000	-0.000440	-0.004093	0.100577	-0.082422	-0.675819	-0.845750	0.030029	0.022351	-0.532265
12470	0.021311	-0.785318	9.794846	0.004763	-0.002278	-0.004119	0.100055	-0.083102	-0.676336	-0.845840	0.029793	0.022391	-0.532133
12471	0.057602	-0.809060	9.866869	0.007623	-0.002324	-0.023483	0.100060	-0.083652	-0.676858	-0.846113	0.029490	0.022450	-0.531713
12472	0.144000	-0.727224	9.825612	0.003087	-0.008680	-0.011499	0.098739	-0.082820	-0.676847	-0.846275	0.029211	0.022621	-0.531463
12473	0.163201	-0.713093	9.725165	0.003027	-0.002269	-0.010585	0.100178	-0.080923	-0.676075	-0.846409	0.028988	0.022723	-0.531259
12474	0.160862	-0.727469	9.744146	-0.003807	-0.002319	-0.026308	0.098863	-0.082266	-0.675674	-0.846732	0.028886	0.022868	-0.530742
12475	0.151562	-0.797004	9.819903	-0.017776	0.006802	-0.024545	0.099651	-0.081594	-0.675681	-0.847006	0.029105	0.023048	-0.530286
12476	0.209645	-0.842513	9.846213	-0.040541	0.003141	-0.019113	0.100046	-0.080381	-0.676465	-0.847233	0.029687	0.023486	-0.529871
12477	0.088928	-0.809292	9.780737	-0.047569	0.006767	-0.022851	0.100178	-0.079844	-0.676987	-0.847470	0.030413	0.023987	-0.529429
12478	0.096023	-0.780437	9.771605	-0.045887	0.017748	-0.019169	0.100568	-0.078892	-0.676599	-0.847693	0.031240	0.024234	-0.529012
12479	0.166089	-0.814162	9.718973	-0.047702	0.031483	-0.013657	0.101620	-0.077009	-0.677649	-0.847843	0.032235	0.024312	-0.528709
12480	0.117407	-0.718179	9.671853	-0.047782	0.034222	-0.013668	0.102939	-0.077296	-0.677660	-0.848016	0.033271	0.024297	-0.528367
