# Supplementary material for: Identification of Haptic Based Guiding Using Hard Reins
Source: PLoS One. 2015 Jul 22;10(7):e0132020. doi: 10.1371/journal.pone.0132020 (PMC4511788; doi:10.1371/journal.pone.0132020)
Supplement: S8 File — (ZIP) [file pone.0132020.s008.zip › Exp2_MotionData1/Subject1/path2/T3/sync3.txt]

// Start Time: 0
// Sample rate: 25.0Hz
// Scenario: 4.9
// Firmware Version: 2.6.1
Counter	Acc_X	Acc_Y	Acc_Z	Gyr_X	Gyr_Y	Gyr_Z	Mag_X	Mag_Y	Mag_Z	Quat_w	Quat_x	Quat_y	Quat_z
11911	0.972482	-4.455117	8.675356	-0.030135	0.007431	0.007160	-0.399320	0.519980	-1.164226	-0.387456	0.044256	0.240072	-0.888979
11912	1.012123	-4.483517	8.770662	-0.019066	0.006013	-0.003433	-0.399591	0.521544	-1.164847	-0.387482	0.044454	0.240385	-0.888874
11913	0.977630	-4.479304	8.617927	0.006004	-0.003650	0.000131	-0.398525	0.520745	-1.161649	-0.387415	0.044362	0.240185	-0.888962
11914	0.947877	-4.450718	8.585506	-0.006384	0.000864	-0.006945	-0.400785	0.519955	-1.161648	-0.387489	0.044353	0.240315	-0.888894
11915	0.960680	-4.474753	8.651072	-0.044635	-0.005182	0.008806	-0.400521	0.520787	-1.161490	-0.387215	0.044669	0.241021	-0.888807
11916	1.002315	-4.493415	8.671746	-0.041225	0.005299	0.017716	-0.400388	0.521123	-1.164042	-0.386844	0.045129	0.241715	-0.888757
11917	0.997791	-4.508061	8.681346	-0.021166	0.000395	0.007140	-0.399855	0.520834	-1.164192	-0.386647	0.045353	0.241963	-0.888764
11918	1.011878	-4.488388	8.662374	-0.005062	0.000443	0.010724	-0.400524	0.522104	-1.163874	-0.386408	0.045412	0.242057	-0.888839
11919	1.006339	-4.454505	8.657134	0.013547	0.010903	-0.010369	-0.401590	0.522415	-1.164122	-0.386605	0.045466	0.241623	-0.888869
11920	1.050274	-4.473129	8.639366	0.013362	0.000994	-0.005137	-0.401859	0.523543	-1.164082	-0.386664	0.045315	0.241400	-0.888911
11921	0.997154	-4.483803	8.633002	-0.008037	0.002763	-0.012253	-0.399993	0.522367	-1.163602	-0.386838	0.045379	0.241416	-0.888828
11922	0.978279	-4.501132	8.685509	-0.010139	-0.001073	-0.001672	-0.401052	0.520739	-1.164991	-0.386808	0.045391	0.241624	-0.888784
11923	1.017427	-4.517412	8.701276	0.020710	-0.007661	-0.012234	-0.401189	0.521873	-1.165357	-0.386957	0.045046	0.241211	-0.888849
11924	0.958436	-4.484505	8.646262	0.020547	-0.013133	-0.006952	-0.400661	0.523244	-1.164510	-0.386987	0.044579	0.240971	-0.888924
11925	1.011226	-4.464131	8.609215	0.015142	0.006295	-0.003320	-0.401721	0.522047	-1.166289	-0.387040	0.044568	0.240542	-0.889018
11926	0.997471	-4.508078	8.580240	-0.022564	0.014911	-0.005146	-0.403050	0.521046	-1.164149	-0.387135	0.044943	0.240850	-0.888874
11927	1.001481	-4.571107	8.684342	-0.019640	0.013378	-0.013988	-0.401454	0.521278	-1.163620	-0.387381	0.045276	0.241000	-0.888710
11928	0.954524	-4.528267	8.665729	-0.006409	0.006155	-0.005143	-0.402254	0.522050	-1.165878	-0.387449	0.045370	0.241089	-0.888651
11929	0.935445	-4.552894	8.607559	0.011189	-0.000273	0.009023	-0.402251	0.521196	-1.165367	-0.387246	0.045336	0.240779	-0.888825
11930	1.031594	-4.507452	8.646273	-0.005510	-0.005287	0.026596	-0.401182	0.519615	-1.164755	-0.386696	0.045372	0.240911	-0.889027
11931	1.051484	-4.531364	8.654284	0.013026	0.009530	0.009064	-0.401723	0.522574	-1.164789	-0.386543	0.045495	0.240498	-0.889199
11932	0.978278	-4.513278	8.608575	0.001077	0.006481	-0.015731	-0.401993	0.523683	-1.163942	-0.386803	0.045484	0.240461	-0.889097
11933	1.024001	-4.483309	8.696406	0.006950	0.024687	-0.030639	-0.400794	0.523018	-1.160606	-0.387424	0.045730	0.240076	-0.888918
11934	1.031366	-4.488031	8.696668	0.025667	0.037903	-0.055251	-0.401054	0.521114	-1.162956	-0.388561	0.045899	0.239394	-0.888596
11935	1.002642	-4.512831	8.652646	0.036573	0.045999	-0.091404	-0.400519	0.519965	-1.162325	-0.390390	0.046000	0.238376	-0.888063
11936	0.957806	-4.452960	8.646005	0.029814	0.038435	-0.075553	-0.400247	0.518503	-1.166150	-0.391892	0.046049	0.237634	-0.887598
11937	1.003544	-4.435136	8.661716	0.011434	0.027310	-0.063316	-0.399712	0.517790	-1.166179	-0.393108	0.046148	0.237183	-0.887176
11938	0.928446	-4.441357	8.630574	-0.004548	0.010600	-0.040469	-0.398507	0.515724	-1.169091	-0.393825	0.046140	0.237235	-0.886844
11939	0.923976	-4.463287	8.611345	-0.011145	0.006725	-0.029903	-0.398246	0.517376	-1.167962	-0.394328	0.046214	0.237318	-0.886594
11940	0.956868	-4.392281	8.732172	-0.032898	0.017042	-0.022846	-0.399040	0.515736	-1.169084	-0.394735	0.046626	0.237806	-0.886261
11941	0.977073	-4.445326	8.656166	-0.025833	0.006345	-0.019356	-0.398516	0.518174	-1.165776	-0.395035	0.046859	0.238141	-0.886025
11942	0.955029	-4.436018	8.640978	-0.036433	0.024143	-0.023691	-0.399044	0.517101	-1.167422	-0.395486	0.047421	0.238636	-0.885661
11943	0.937986	-4.416898	8.736592	-0.027481	0.010018	-0.024637	-0.397584	0.518119	-1.164306	-0.395895	0.047707	0.238974	-0.885371
11944	0.934275	-4.482512	8.681611	-0.018996	-0.001019	-0.006995	-0.397324	0.520082	-1.164515	-0.395947	0.047766	0.239343	-0.885245
11945	0.913949	-4.436760	8.673421	-0.015697	0.005814	0.005439	-0.396528	0.520880	-1.163420	-0.395814	0.048030	0.239475	-0.885255
11946	0.965435	-4.462525	8.699266	0.001187	-0.004862	0.011602	-0.398389	0.520130	-1.165580	-0.395537	0.047950	0.239499	-0.885376
11947	0.948527	-4.479834	8.607409	0.005323	-0.008715	0.024858	-0.397855	0.519692	-1.165331	-0.395010	0.047883	0.239355	-0.885654
11948	0.983209	-4.508327	8.666458	-0.004974	-0.001249	0.007184	-0.397855	0.519374	-1.163723	-0.394824	0.047894	0.239464	-0.885707
11949	1.031790	-4.512300	8.677608	-0.010059	0.006087	-0.003405	-0.398926	0.521489	-1.163104	-0.394854	0.048074	0.239506	-0.885673
11950	1.002666	-4.520117	8.614189	0.004534	0.006380	-0.010422	-0.397593	0.520904	-1.163407	-0.395023	0.048060	0.239403	-0.885626
11951	0.995846	-4.539658	8.633384	-0.000802	0.009935	-0.012182	-0.398122	0.519795	-1.163437	-0.395237	0.048192	0.239265	-0.885560
11952	0.965432	-4.586326	8.683351	0.013927	0.010363	-0.024503	-0.397590	0.519801	-1.164252	-0.395684	0.048107	0.238978	-0.885443
11953	0.886793	-4.553784	8.543489	0.008718	-0.012541	-0.035255	-0.398517	0.518948	-1.168987	-0.396207	0.047659	0.238877	-0.885261
11954	0.915141	-4.499854	8.652270	-0.026207	0.005987	-0.005199	-0.397855	0.519902	-1.168425	-0.396254	0.047908	0.239316	-0.885107
11955	0.974030	-4.542484	8.613479	-0.034224	0.013077	-0.006957	-0.397992	0.521277	-1.167031	-0.396357	0.048392	0.239748	-0.884918
11956	0.973275	-4.508516	8.589128	-0.047722	0.023588	-0.005164	-0.396929	0.521514	-1.166227	-0.396465	0.049122	0.240429	-0.884645
11957	1.013393	-4.561182	8.682225	-0.043883	0.014998	-0.015825	-0.396664	0.522094	-1.167290	-0.396723	0.049672	0.241029	-0.884335
11958	0.975405	-4.479338	8.680443	-0.037690	0.002558	-0.014112	-0.396538	0.524260	-1.163986	-0.396897	0.049907	0.241707	-0.884059
11959	0.978842	-4.527823	8.695356	-0.009570	0.010081	-0.021048	-0.396542	0.525674	-1.164480	-0.397259	0.050070	0.241741	-0.883878
11960	0.975057	-4.588583	8.647557	0.010118	0.015446	-0.015642	-0.397338	0.524531	-1.162755	-0.397567	0.050146	0.241474	-0.883808
11961	0.956348	-4.618048	8.676090	0.027997	-0.000451	-0.013915	-0.396663	0.521807	-1.167030	-0.397790	0.049860	0.240924	-0.883874
11962	0.907873	-4.626216	8.621709	0.060605	0.003549	-0.020848	-0.397327	0.521274	-1.167578	-0.398184	0.049299	0.239863	-0.884016
11963	0.934761	-4.514064	8.636130	0.064032	0.008740	-0.013742	-0.396260	0.520499	-1.165458	-0.398482	0.048892	0.238605	-0.884245
11964	0.883607	-4.524719	8.485403	0.030605	-0.013758	0.021388	-0.397052	0.518125	-1.165121	-0.398014	0.048465	0.238171	-0.884596
11965	0.872343	-4.549185	8.600780	-0.038562	-0.016814	0.049442	-0.398384	0.518427	-1.164691	-0.396969	0.048732	0.238874	-0.884862
11966	0.990533	-4.624706	8.715702	-0.016117	-0.017490	0.084846	-0.397590	0.520115	-1.165725	-0.395316	0.048914	0.239233	-0.885494
11967	0.994324	-4.580950	8.657719	0.005656	-0.031314	0.075984	-0.396796	0.521310	-1.163538	-0.393774	0.048699	0.239247	-0.886189
11968	1.002613	-4.527407	8.551659	0.032224	-0.032433	0.058377	-0.398928	0.521668	-1.158649	-0.392558	0.048107	0.238893	-0.886856
11969	0.992362	-4.503321	8.527092	-0.031548	-0.026658	0.054679	-0.397336	0.523643	-1.160761	-0.391379	0.048160	0.239556	-0.887196
11970	1.102624	-4.547431	8.631905	-0.043709	-0.021911	0.038733	-0.398538	0.525042	-1.159354	-0.390492	0.048258	0.240484	-0.887330
11971	1.054647	-4.686661	8.674809	-0.029503	-0.034373	0.044018	-0.400534	0.524996	-1.161490	-0.389467	0.048101	0.241190	-0.887597
11972	1.034473	-4.526816	8.668171	0.000283	-0.001332	0.012494	-0.399874	0.527121	-1.163047	-0.389185	0.048094	0.241201	-0.887718
11973	1.014452	-4.500482	8.633659	0.013104	-0.004564	0.003677	-0.400003	0.526070	-1.166045	-0.389063	0.047935	0.240957	-0.887847
11974	0.905734	-4.534022	8.527072	-0.001456	0.010139	-0.021001	-0.399205	0.526189	-1.165916	-0.389429	0.047983	0.240942	-0.887688
11975	0.927348	-4.494771	8.712783	-0.020651	0.010612	-0.010460	-0.398943	0.527743	-1.166678	-0.389598	0.048290	0.241190	-0.887530
11976	0.998676	-4.549309	8.700941	0.024510	0.015570	-0.015605	-0.401335	0.525999	-1.161583	-0.389914	0.048257	0.240667	-0.887535
11977	0.964248	-4.542665	8.584295	0.021400	0.017754	-0.033272	-0.400532	0.524304	-1.161916	-0.390562	0.048252	0.240137	-0.887393
11978	0.869644	-4.534669	8.605403	-0.006071	0.006457	-0.017497	-0.398937	0.525299	-1.164060	-0.390844	0.048287	0.240229	-0.887243
11979	0.927481	-4.504481	8.693604	0.001057	0.018860	-0.012991	-0.399199	0.524077	-1.165579	-0.391117	0.048561	0.240029	-0.887161
11980	0.941015	-4.586776	8.622428	0.017121	-0.007699	-0.012224	-0.398932	0.523750	-1.163840	-0.391257	0.048189	0.239816	-0.887178
11981	0.974075	-4.542481	8.627923	0.016898	0.006263	-0.001536	-0.399064	0.523498	-1.164925	-0.391282	0.048171	0.239425	-0.887273
11982	1.017938	-4.551393	8.648592	0.015380	0.006516	-0.012158	-0.398927	0.521782	-1.163633	-0.391486	0.048065	0.239131	-0.887268
11983	0.928137	-4.557887	8.564046	0.002671	0.011604	-0.006839	-0.398664	0.522900	-1.163736	-0.391617	0.048228	0.238962	-0.887247
11984	0.993236	-4.522708	8.681316	0.009678	0.013274	0.000248	-0.399201	0.524454	-1.163679	-0.391624	0.048345	0.238704	-0.887307
11985	0.993850	-4.566400	8.599825	0.017240	0.008350	-0.013901	-0.398796	0.522647	-1.164821	-0.391879	0.048299	0.238312	-0.887302
11986	0.956097	-4.503977	8.550055	-0.011652	0.008018	-0.010451	-0.399595	0.522787	-1.163998	-0.392033	0.048440	0.238485	-0.887180
11987	0.965995	-4.498932	8.646603	-0.024731	0.007474	0.007182	-0.399728	0.522790	-1.163996	-0.391869	0.048808	0.238826	-0.887140
11988	0.973906	-4.527915	8.666321	-0.022609	-0.004603	-0.007035	-0.399066	0.524058	-1.164907	-0.391892	0.048827	0.239289	-0.887005
11989	0.953749	-4.489442	8.665412	-0.023596	0.007702	-0.001652	-0.399066	0.524083	-1.165985	-0.391888	0.049146	0.239617	-0.886900
11990	0.978782	-4.527826	8.676098	-0.022869	0.005779	0.004522	-0.398129	0.522376	-1.165916	-0.391757	0.049407	0.239991	-0.886843
11991	0.943839	-4.484772	8.626559	-0.008082	0.002715	-0.010473	-0.398403	0.524888	-1.165023	-0.391901	0.049472	0.240090	-0.886748
11992	0.939115	-4.484853	8.664928	-0.011858	0.006065	-0.003391	-0.398806	0.526298	-1.164973	-0.391916	0.049612	0.240275	-0.886684
11993	0.915570	-4.521694	8.650042	-0.012028	-0.001182	0.001873	-0.398272	0.525619	-1.166484	-0.391818	0.049698	0.240459	-0.886672
11994	0.877366	-4.551517	8.641872	-0.012033	-0.002963	0.001872	-0.398939	0.526183	-1.165919	-0.391701	0.049706	0.240712	-0.886655
11995	0.926549	-4.582178	8.674905	-0.009012	-0.015861	0.021238	-0.398003	0.524912	-1.166510	-0.391191	0.049604	0.240938	-0.886825
11996	0.919860	-4.502202	8.597071	0.001450	-0.007235	0.035472	-0.397876	0.526558	-1.164976	-0.390470	0.049592	0.240952	-0.887139
11997	0.945506	-4.569703	8.617623	-0.002724	0.001884	0.024905	-0.398806	0.525997	-1.164039	-0.389987	0.049773	0.240924	-0.887349
11998	0.940351	-4.552803	8.626966	-0.002884	-0.012428	0.028349	-0.399347	0.528800	-1.163404	-0.389357	0.049667	0.241062	-0.887594
11999	0.956078	-4.608346	8.651937	0.001775	0.001923	0.024917	-0.397879	0.527514	-1.163866	-0.388879	0.049813	0.240955	-0.887825
12000	0.983720	-4.542308	8.613775	0.023449	-0.022610	0.017748	-0.398681	0.528633	-1.162878	-0.388416	0.049271	0.240715	-0.888122
12001	0.967573	-4.586297	8.594355	0.028704	-0.003230	0.026735	-0.400138	0.526441	-1.163740	-0.387908	0.049122	0.240171	-0.888500
12002	0.955243	-4.576812	8.586684	-0.002691	-0.012252	0.021277	-0.399208	0.526975	-1.163464	-0.387406	0.048983	0.240311	-0.888689
12003	0.974269	-4.552187	8.628002	-0.005395	-0.012272	0.021262	-0.400546	0.528915	-1.161094	-0.386918	0.048911	0.240452	-0.888867
12004	0.921707	-4.591982	8.614654	-0.005170	-0.004988	0.014250	-0.399347	0.528278	-1.158971	-0.386570	0.048886	0.240587	-0.888984
12005	0.920891	-4.550730	8.616725	-0.001493	0.002199	0.012538	-0.399216	0.529129	-1.159485	-0.386309	0.048999	0.240557	-0.889099
12006	0.945227	-4.552713	8.636743	0.001726	0.001878	0.026686	-0.399747	0.528937	-1.162855	-0.385782	0.049103	0.240504	-0.889336
12007	0.907042	-4.592252	8.573286	-0.014718	-0.002039	0.035461	-0.399609	0.527529	-1.162767	-0.385081	0.049354	0.240721	-0.889568
12008	0.899914	-4.582661	8.678905	-0.017268	0.001629	0.030171	-0.400415	0.529772	-1.161877	-0.384469	0.049616	0.241004	-0.889741
12009	0.877913	-4.570921	8.692584	0.013557	-0.021752	0.051340	-0.400153	0.531375	-1.164795	-0.383417	0.049377	0.240851	-0.890250
12010	0.935706	-4.567455	8.598049	0.002660	-0.029019	0.053901	-0.401480	0.530076	-1.161855	-0.382254	0.049054	0.240991	-0.890729
12011	0.936940	-4.514033	8.559171	-0.011596	-0.023696	0.049468	-0.399893	0.533240	-1.160694	-0.381201	0.048962	0.241304	-0.891101
12012	0.959810	-4.559735	8.605951	-0.027101	0.005149	0.028382	-0.402292	0.534587	-1.161971	-0.380625	0.049351	0.241738	-0.891208
12013	0.960500	-4.583990	8.671146	-0.037486	-0.006945	0.010590	-0.401359	0.533992	-1.161461	-0.380320	0.049563	0.242423	-0.891141
12014	0.975105	-4.591009	8.647577	-0.009468	-0.001288	0.007175	-0.401362	0.535123	-1.161830	-0.380112	0.049602	0.242613	-0.891175
12015	0.975012	-4.595872	8.587434	-0.001080	-0.000957	-0.003404	-0.400828	0.534560	-1.162258	-0.380123	0.049571	0.242619	-0.891171
12016	0.974851	-4.581306	8.628240	-0.000657	0.010065	-0.017479	-0.402558	0.534297	-1.161303	-0.380413	0.049625	0.242590	-0.891052
12017	0.911591	-4.572747	8.602163	-0.005051	0.022513	-0.019167	-0.401895	0.535135	-1.161823	-0.380816	0.049964	0.242504	-0.890884
12018	0.931018	-4.572393	8.617199	0.001397	0.024478	-0.024443	-0.400692	0.533789	-1.165520	-0.381305	0.050226	0.242336	-0.890706
12019	0.916445	-4.567801	8.635974	-0.005347	-0.000777	-0.012246	-0.400299	0.535727	-1.164789	-0.381472	0.050184	0.242425	-0.890613
12020	0.877488	-4.570943	8.557775	-0.019947	0.010412	-0.002485	-0.400029	0.534597	-1.164693	-0.381478	0.050463	0.242721	-0.890514
12021	0.926545	-4.591894	8.612394	-0.035862	-0.000020	0.018605	-0.400693	0.534020	-1.163356	-0.381067	0.050818	0.243317	-0.890507
12022	0.968571	-4.620252	8.695738	-0.021477	-0.006985	0.017712	-0.400033	0.535648	-1.161559	-0.380627	0.050897	0.243753	-0.890571
12023	0.917003	-4.601779	8.597734	0.005930	-0.011702	0.001867	-0.401498	0.535949	-1.160993	-0.380501	0.050640	0.243710	-0.890652
12024	0.950801	-4.596311	8.591509	0.009483	-0.001089	0.005475	-0.399504	0.536458	-1.160730	-0.380336	0.050529	0.243562	-0.890769
12025	0.916875	-4.596927	8.588065	0.005063	-0.004597	0.001910	-0.401895	0.535135	-1.161823	-0.380244	0.050403	0.243480	-0.890838
12026	0.873778	-4.631699	8.534050	-0.012274	-0.001432	0.011613	-0.400830	0.535130	-1.162645	-0.379948	0.050482	0.243716	-0.890895
12027	0.921878	-4.601689	8.607512	-0.008682	-0.001396	0.011610	-0.400830	0.535130	-1.162645	-0.379684	0.050566	0.243846	-0.890967
12028	0.941990	-4.640165	8.593976	-0.005064	-0.003121	0.010724	-0.402570	0.538054	-1.159969	-0.379395	0.050552	0.243968	-0.891058
12029	0.936977	-4.640262	8.540868	0.001248	0.020787	-0.019159	-0.401504	0.537908	-1.160795	-0.379797	0.050805	0.243786	-0.890921
12030	0.946636	-4.625513	8.622893	-0.007846	0.011780	-0.017482	-0.401238	0.537890	-1.160259	-0.380085	0.050942	0.243873	-0.890767
12031	0.903748	-4.669990	8.573771	0.001396	0.001447	-0.028116	-0.402301	0.537695	-1.162950	-0.380554	0.050804	0.243847	-0.890582
12032	0.825518	-4.642285	8.532649	-0.012296	0.009998	-0.019246	-0.402561	0.535477	-1.163827	-0.380862	0.050935	0.244028	-0.890393
12033	0.854391	-4.627193	8.562305	-0.031134	0.001987	0.010695	-0.401767	0.537107	-1.162301	-0.380607	0.051249	0.244538	-0.890344
12034	0.888482	-4.631427	8.587454	-0.022871	0.018149	0.007280	-0.400841	0.538905	-1.162119	-0.380468	0.051734	0.244819	-0.890299
12035	0.912724	-4.630986	8.593009	-0.035456	0.005665	0.004503	-0.401242	0.539640	-1.163169	-0.380336	0.052115	0.245383	-0.890177
12036	0.922306	-4.616241	8.650961	-0.022639	0.028998	0.000268	-0.400845	0.540158	-1.161674	-0.380375	0.052757	0.245584	-0.890068
12037	0.908143	-4.635919	8.645861	0.004461	0.009841	-0.006839	-0.400980	0.540585	-1.161794	-0.380508	0.052850	0.245415	-0.890052
12038	0.907251	-4.601958	8.578179	0.000550	0.013056	0.005547	-0.399912	0.540226	-1.165593	-0.380401	0.053058	0.245318	-0.890112
12039	0.879521	-4.670430	8.573031	0.005732	-0.004814	0.010763	-0.400185	0.542487	-1.166056	-0.380150	0.052966	0.245218	-0.890252
12040	0.860539	-4.687764	8.591836	0.008369	0.002231	0.014357	-0.400848	0.541350	-1.164737	-0.379834	0.052963	0.245056	-0.890432
12041	0.872947	-4.704533	8.577901	0.007960	-0.005234	0.028451	-0.399915	0.540722	-1.162745	-0.379269	0.052935	0.244902	-0.890716
12042	0.898975	-4.679790	8.535186	0.012507	-0.015775	0.024856	-0.399912	0.539890	-1.163177	-0.378686	0.052632	0.244791	-0.891013
12043	0.908214	-4.657776	8.530489	-0.010433	-0.009292	0.042504	-0.400050	0.541572	-1.162986	-0.377831	0.052738	0.244985	-0.891316
12044	0.996054	-4.668307	8.653617	0.015797	-0.008932	0.037263	-0.400453	0.542886	-1.164827	-0.377057	0.052592	0.244750	-0.891717
12045	0.981740	-4.683133	8.631626	0.050852	-0.017588	0.003726	-0.399384	0.541442	-1.164077	-0.376919	0.051890	0.243957	-0.892034
12046	0.917429	-4.628477	8.564250	0.057897	-0.010597	0.010879	-0.401115	0.541752	-1.163642	-0.376642	0.051266	0.243011	-0.892445
12047	0.891890	-4.573115	8.500464	0.027208	-0.000320	0.016158	-0.400576	0.539388	-1.165073	-0.376342	0.051109	0.242498	-0.892720
12048	0.883739	-4.641225	8.558498	-0.011321	0.001230	-0.023733	-0.400440	0.538540	-1.164967	-0.376681	0.051052	0.242734	-0.892516
12049	0.878893	-4.641314	8.558350	-0.027613	0.022254	-0.016576	-0.400977	0.540253	-1.165714	-0.377018	0.051553	0.243066	-0.892255
12050	0.968081	-4.591128	8.724388	-0.022996	0.026800	-0.054573	-0.400847	0.541091	-1.165689	-0.378009	0.051887	0.243349	-0.891739
12051	0.901579	-4.577798	8.469505	-0.021296	0.032837	-0.082800	-0.399905	0.537699	-1.165539	-0.379586	0.052203	0.243556	-0.890994
12052	0.858147	-4.554289	8.677410	-0.049380	0.067858	-0.070283	-0.399647	0.540506	-1.165856	-0.381032	0.053394	0.244013	-0.890181
12053	0.903333	-4.640862	8.626494	-0.008855	0.047803	-0.108305	-0.398715	0.540647	-1.166806	-0.383146	0.053755	0.243906	-0.889280
12054	0.820747	-4.647227	8.525318	-0.038250	0.054069	-0.084466	-0.397382	0.539785	-1.167254	-0.384787	0.054548	0.244282	-0.888420
12055	0.836024	-4.656641	8.699166	-0.015386	0.043161	-0.066790	-0.396852	0.540617	-1.167368	-0.386130	0.055081	0.244279	-0.887805
12056	0.802146	-4.671829	8.618809	0.013956	0.013905	-0.024439	-0.397113	0.538953	-1.167958	-0.386559	0.055050	0.243971	-0.887705
12057	0.749071	-4.682501	8.626888	0.031040	-0.000967	0.007358	-0.397914	0.539495	-1.166313	-0.386418	0.054809	0.243400	-0.887938
12058	0.786371	-4.613859	8.593817	0.030342	-0.029942	0.028378	-0.397241	0.536789	-1.165195	-0.385714	0.054130	0.243081	-0.888373
12059	0.872654	-4.580747	8.499932	0.003909	-0.021620	0.042476	-0.399241	0.538395	-1.165929	-0.384818	0.053905	0.243111	-0.888767
12060	0.960874	-4.630123	8.498198	-0.015090	-0.002391	0.049595	-0.397514	0.539019	-1.164311	-0.383820	0.054168	0.243364	-0.889113
12061	0.957311	-4.673867	8.628400	-0.026907	0.005324	0.021316	-0.397784	0.540763	-1.166679	-0.383399	0.054551	0.243763	-0.889162
12062	0.922962	-4.650214	8.644016	-0.008654	-0.000485	0.010733	-0.397255	0.541729	-1.166519	-0.383107	0.054609	0.243928	-0.889239
12063	0.913036	-4.645952	8.593300	-0.001258	-0.004630	0.003741	-0.397750	0.541747	-1.168079	-0.382979	0.054529	0.243967	-0.889288
12064	0.869426	-4.658888	8.515034	-0.017402	0.005897	0.003770	-0.397214	0.540625	-1.168661	-0.382836	0.054735	0.244247	-0.889261
12065	0.884193	-4.661042	8.573273	-0.011730	0.015056	-0.004999	-0.396150	0.540885	-1.168800	-0.382948	0.055042	0.244333	-0.889170
12066	0.899014	-4.670479	8.602683	-0.015861	0.002140	0.012583	-0.397753	0.542570	-1.167244	-0.382619	0.055209	0.244605	-0.889226
12067	0.879445	-4.665983	8.573164	-0.023098	-0.006813	0.012508	-0.398019	0.542600	-1.168318	-0.382301	0.055298	0.245043	-0.889237
12068	0.860308	-4.680896	8.558247	-0.008499	0.005884	0.007336	-0.397223	0.542905	-1.164003	-0.382095	0.055450	0.245160	-0.889284
12069	0.872768	-4.690375	8.606842	-0.023169	0.009057	0.017916	-0.396958	0.543325	-1.164262	-0.381758	0.055848	0.245473	-0.889317
12070	0.827618	-4.742175	8.562520	-0.004919	0.005890	0.008241	-0.398028	0.545047	-1.164869	-0.381534	0.055976	0.245526	-0.889391
12071	0.850638	-4.685929	8.533917	-0.011782	-0.008018	-0.006906	-0.396558	0.543365	-1.166423	-0.381567	0.055862	0.245796	-0.889309
12072	0.872624	-4.697670	8.515425	-0.010533	-0.004976	0.014332	-0.397225	0.543929	-1.165858	-0.381185	0.055873	0.246025	-0.889409
12073	0.840872	-4.686109	8.509548	-0.020447	0.002007	0.016120	-0.396962	0.545079	-1.167307	-0.380848	0.056116	0.246348	-0.889448
12074	0.845996	-4.690865	8.567512	-0.026481	0.019913	0.009141	-0.396968	0.546715	-1.165232	-0.380651	0.056662	0.246677	-0.889407
12075	0.875909	-4.719442	8.650485	-0.015546	0.009516	0.002029	-0.397102	0.547325	-1.167234	-0.380607	0.056931	0.246870	-0.889355
12076	0.789300	-4.759859	8.595177	0.002618	0.002723	-0.005008	-0.396433	0.546182	-1.167008	-0.380616	0.056881	0.246829	-0.889366
12077	0.783143	-4.711433	8.486304	0.009643	0.015006	0.003935	-0.396703	0.547298	-1.166430	-0.380593	0.057069	0.246530	-0.889446
12078	0.813008	-4.744872	8.523580	-0.010406	0.006643	0.011769	-0.396971	0.548036	-1.167752	-0.380297	0.057268	0.246672	-0.889521
12079	0.808777	-4.769218	8.564553	-0.012016	-0.008242	0.001945	-0.394977	0.549100	-1.167201	-0.380169	0.057199	0.246940	-0.889506
12080	0.794090	-4.764632	8.547218	-0.007404	-0.016017	0.030204	-0.396569	0.547154	-1.166436	-0.379446	0.057065	0.247178	-0.889757
12081	0.842356	-4.758904	8.519772	0.016106	-0.001550	0.028592	-0.397108	0.549105	-1.165289	-0.378908	0.057035	0.246867	-0.890074
12082	0.861860	-4.758546	8.558880	0.005289	0.005430	0.030365	-0.395510	0.549084	-1.165982	-0.378288	0.057183	0.246718	-0.890370
12083	0.857087	-4.756201	8.597229	0.023919	-0.000023	0.005635	-0.395509	0.548346	-1.164387	-0.378176	0.057006	0.246283	-0.890549
12084	0.808830	-4.788649	8.458791	0.027913	-0.009383	-0.010311	-0.397367	0.546727	-1.165362	-0.378228	0.056518	0.245890	-0.890667
12085	0.843857	-4.705469	8.565148	-0.004851	0.005958	0.005584	-0.395238	0.546923	-1.163762	-0.378114	0.056665	0.245926	-0.890696
12086	0.890763	-4.743453	8.598166	0.001652	-0.000878	-0.003289	-0.394970	0.546704	-1.166739	-0.378062	0.056564	0.245928	-0.890724
12087	0.800130	-4.822780	8.557470	0.028481	0.018598	-0.026927	-0.396566	0.546191	-1.167276	-0.378627	0.056524	0.245316	-0.890655
12088	0.834152	-4.807584	8.683567	0.079461	0.004531	-0.051622	-0.397259	0.555678	-1.170335	-0.379496	0.055678	0.243948	-0.890714
12089	0.817210	-4.822466	8.596505	0.097767	0.003187	-0.063060	-0.399118	0.554336	-1.171166	-0.380704	0.054665	0.242262	-0.890722
12090	0.807598	-4.730414	8.436650	0.082615	-0.018061	-0.072082	-0.398306	0.549807	-1.170242	-0.381845	0.053298	0.241029	-0.890651
12091	0.655843	-4.645774	8.493938	0.038743	-0.032282	-0.015701	-0.399637	0.549532	-1.169156	-0.381969	0.052339	0.240617	-0.890766
12092	0.610958	-4.690273	8.579551	0.031542	-0.044630	0.049629	-0.399336	0.538016	-1.168990	-0.380798	0.051487	0.240364	-0.891385
12093	0.656261	-4.665185	8.503726	0.048703	-0.034532	0.150523	-0.398934	0.536500	-1.164458	-0.377950	0.051228	0.239618	-0.892812
12094	0.719061	-4.751417	8.660356	0.056369	-0.040997	0.199116	-0.399999	0.536515	-1.164040	-0.374114	0.050959	0.238737	-0.894677
12095	0.900144	-4.738435	8.531018	0.067429	-0.059410	0.084950	-0.399732	0.536375	-1.164318	-0.372330	0.049807	0.237911	-0.895705
12096	0.899859	-4.728734	8.502052	0.034325	-0.046338	0.012435	-0.402793	0.536014	-1.163889	-0.371778	0.048715	0.237650	-0.896064
12097	0.801490	-4.652837	8.527346	0.029885	-0.042780	0.010694	-0.403190	0.534862	-1.162169	-0.371364	0.047789	0.237458	-0.896336
12098	0.834260	-4.593984	8.532722	0.028302	-0.005351	0.042745	-0.403321	0.533819	-1.159369	-0.370453	0.047619	0.236971	-0.896851
12099	0.909691	-4.612036	8.515916	0.022855	-0.016060	0.042644	-0.403322	0.534205	-1.157873	-0.369585	0.047377	0.236683	-0.897298
12100	0.973846	-4.550188	8.502975	0.009210	-0.004846	0.016135	-0.403586	0.533529	-1.158701	-0.369128	0.047230	0.236560	-0.897526
12101	1.055871	-4.626359	8.672154	-0.040106	-0.028816	0.105984	-0.402524	0.534694	-1.161642	-0.367005	0.047515	0.237445	-0.898148
12102	1.040182	-4.665466	8.828427	-0.023294	-0.081108	0.141066	-0.405727	0.537272	-1.160713	-0.363903	0.046829	0.238345	-0.899207
12103	0.887827	-4.588144	8.649860	0.042182	-0.088808	0.114735	-0.405331	0.538177	-1.157722	-0.361410	0.045470	0.238180	-0.900325
12104	0.789779	-4.310782	8.514778	0.078151	-0.021257	0.127670	-0.406128	0.537811	-1.159343	-0.358884	0.045051	0.236833	-0.901711
12105	0.940037	-4.286191	8.673255	0.071539	0.005926	0.177294	-0.405332	0.538943	-1.160530	-0.355734	0.045478	0.235381	-0.903316
12106	0.759374	-4.466676	8.645002	0.042481	0.017806	0.189704	-0.404270	0.539903	-1.160646	-0.352213	0.046306	0.234337	-0.904924
12107	0.796662	-4.400464	8.592691	0.066600	0.073565	0.172445	-0.402939	0.540184	-1.162001	-0.349453	0.047970	0.232491	-0.906383
12108	0.935839	-4.521702	8.925238	0.037180	0.044450	0.189814	-0.400010	0.540161	-1.163924	-0.346026	0.049312	0.231347	-0.907917
12109	0.791812	-4.466055	8.944468	0.121885	0.040722	0.117591	-0.398013	0.540109	-1.163679	-0.344159	0.049735	0.228770	-0.909255
12110	0.759092	-4.439970	8.724225	0.185185	0.044947	0.040028	-0.394277	0.537416	-1.166235	-0.343527	0.049359	0.225080	-0.910435
12111	0.836717	-4.399693	9.003116	0.207356	0.057206	0.019817	-0.392793	0.530835	-1.168351	-0.343590	0.049038	0.220927	-0.911445
12112	1.038324	-4.396099	8.407509	0.217254	0.052878	0.054270	-0.392781	0.527074	-1.169551	-0.342633	0.048621	0.216582	-0.912870
12113	1.034144	-4.634038	8.649882	0.131201	0.024150	0.036139	-0.391159	0.519445	-1.175073	-0.342177	0.048271	0.214059	-0.913654
12114	0.526361	-4.451487	8.623295	0.013122	0.017373	-0.126840	-0.391157	0.518900	-1.175765	-0.344093	0.047811	0.213860	-0.913005
12115	0.139765	-3.878327	8.768382	0.013918	0.075674	-0.147625	-0.390351	0.516205	-1.175321	-0.347092	0.048434	0.213294	-0.911969
12116	0.555671	-3.899873	9.111074	-0.034448	0.012128	0.033838	-0.390082	0.515492	-1.175078	-0.346133	0.048924	0.213837	-0.912180
12117	0.641597	-4.063371	9.196784	-0.028356	-0.101943	0.190480	-0.390620	0.517199	-1.175556	-0.342160	0.048037	0.214919	-0.913471
12118	0.561060	-4.176508	9.070000	0.075726	-0.152730	0.194043	-0.393691	0.519844	-1.171525	-0.337645	0.045442	0.214423	-0.915398
12119	0.670132	-4.109024	8.735848	0.111069	-0.175242	0.181614	-0.396484	0.519029	-1.169901	-0.333633	0.042222	0.213449	-0.917249
12120	0.741452	-4.049478	8.675004	0.052955	-0.144333	0.206367	-0.398351	0.519876	-1.168234	-0.328871	0.039978	0.213293	-0.919104
12121	0.850557	-4.161580	8.751410	0.041105	-0.125086	0.215272	-0.403010	0.519969	-1.167637	-0.324380	0.038278	0.213236	-0.920784
12122	0.784434	-4.235594	8.831779	-0.012204	-0.108965	0.192238	-0.404213	0.521392	-1.167308	-0.319900	0.037032	0.214049	-0.922212
12123	0.711730	-4.363144	8.791997	-0.025781	-0.127813	0.158502	-0.406089	0.525284	-1.163790	-0.316379	0.035470	0.215289	-0.923199
12124	0.699122	-4.343957	8.757767	-0.012257	-0.110913	0.126828	-0.408219	0.525173	-1.162960	-0.312984	0.033883	0.216158	-0.924212
12125	0.635098	-4.306289	8.673677	-0.033722	-0.082651	0.126956	-0.410092	0.528279	-1.161895	-0.310226	0.033074	0.217290	-0.924906
12126	0.697126	-4.237182	8.800227	-0.017299	-0.061038	0.121822	-0.412627	0.530184	-1.162884	-0.307069	0.032404	0.217941	-0.925829
12127	0.613109	-4.146457	8.859549	-0.010071	-0.063604	0.120074	-0.411703	0.533104	-1.162666	-0.304529	0.031776	0.218516	-0.926554
12128	0.551397	-4.225264	8.771595	-0.002595	-0.046483	0.113153	-0.413705	0.535040	-1.165547	-0.301680	0.031266	0.218804	-0.927435
12129	0.330035	-4.331252	8.604328	-0.059959	-0.075900	0.167655	-0.413577	0.536847	-1.164951	-0.298161	0.030938	0.220346	-0.928219
12130	0.137324	-4.135691	8.671558	-0.160069	-0.060950	0.211673	-0.415996	0.544138	-1.162262	-0.293571	0.031594	0.223567	-0.928889
12131	0.431387	-3.974943	9.184853	-0.161500	-0.001116	0.273853	-0.414423	0.552197	-1.160404	-0.288325	0.033753	0.226446	-0.929759
12132	0.751895	-3.939953	9.603624	-0.032038	0.044962	0.217891	-0.412174	0.556608	-1.159210	-0.284165	0.035660	0.226655	-0.930917
12133	1.099479	-3.875391	9.575291	0.081034	-0.054390	0.212227	-0.409912	0.557173	-1.161645	-0.279982	0.035127	0.225303	-0.932531
12134	0.753758	-3.847715	9.241926	0.270220	-0.105957	0.095875	-0.411500	0.553988	-1.161864	-0.277555	0.031957	0.220807	-0.934444
12135	0.365211	-3.650919	8.694151	0.301291	-0.003792	-0.071259	-0.412813	0.548001	-1.162580	-0.279018	0.029869	0.215202	-0.935385
12136	0.236223	-3.488184	8.780434	0.154158	0.151214	-0.061868	-0.411990	0.540155	-1.163920	-0.280645	0.031478	0.211529	-0.935683
12137	0.238847	-3.458981	9.028221	0.036927	0.120042	0.008284	-0.407992	0.538711	-1.166170	-0.280975	0.033535	0.210078	-0.935840
12138	0.126735	-3.791147	9.029695	-0.003112	0.087291	-0.047710	-0.406260	0.538254	-1.166340	-0.282082	0.034920	0.209693	-0.935542
12139	0.033758	-4.006461	8.922555	0.028434	0.036222	-0.057631	-0.404658	0.536841	-1.167482	-0.283279	0.035204	0.208900	-0.935347
12140	-0.016486	-3.958852	8.660691	0.032110	-0.001823	-0.100283	-0.406919	0.536179	-1.166938	-0.285042	0.034508	0.208395	-0.934950
12141	-0.254739	-4.171941	8.606846	-0.063355	0.039765	-0.089645	-0.406514	0.534384	-1.168618	-0.286777	0.035288	0.209321	-0.934183
12142	-0.372210	-3.987155	8.642768	-0.190655	0.076338	-0.102170	-0.406786	0.536371	-1.169361	-0.288786	0.037329	0.212529	-0.932760
12143	-0.244525	-3.865837	9.170510	-0.183529	0.110145	-0.027715	-0.405731	0.539386	-1.167253	-0.289553	0.040420	0.215220	-0.931776
12144	-0.078050	-3.697743	9.232121	-0.074508	-0.014448	-0.021142	-0.403347	0.543392	-1.166883	-0.289751	0.040443	0.216723	-0.931365
12145	-0.124126	-3.611217	9.001383	0.038615	-0.149217	-0.034015	-0.406536	0.541305	-1.164486	-0.289681	0.037406	0.216733	-0.931511
12146	-0.117579	-3.713062	8.896441	0.059219	-0.204034	-0.039600	-0.412930	0.542193	-1.160068	-0.289510	0.033043	0.216852	-0.931701
12147	-0.104875	-4.217732	8.963222	-0.046406	-0.252171	-0.034918	-0.420907	0.538509	-1.156587	-0.288937	0.028607	0.219014	-0.931520
12148	-0.141853	-4.383438	9.252185	-0.241559	-0.158113	-0.057907	-0.428368	0.540573	-1.153468	-0.289135	0.026761	0.224470	-0.930214
12149	0.518517	-4.672449	9.346840	-0.256946	0.078769	-0.148519	-0.430513	0.545328	-1.150594	-0.292004	0.029222	0.228692	-0.928213
12150	1.651880	-4.418868	9.172697	-0.146518	0.166627	0.078459	-0.425468	0.549721	-1.151456	-0.291164	0.033486	0.230403	-0.927910
12151	1.791667	-4.557243	8.056339	0.060033	0.080779	-0.119475	-0.423611	0.551889	-1.149924	-0.293709	0.034193	0.228765	-0.927487
12152	1.289582	-4.362414	8.376451	0.079009	0.147031	-0.347874	-0.421465	0.546854	-1.152807	-0.300797	0.034813	0.226681	-0.925702
12153	1.692314	-4.850291	8.508029	-0.065287	0.060570	-0.351603	-0.421712	0.540083	-1.150999	-0.307461	0.034791	0.227687	-0.923264
12154	1.798366	-4.848384	8.337960	-0.060913	0.057775	-0.380801	-0.422234	0.536434	-1.150435	-0.314625	0.034448	0.228729	-0.920602
12155	1.576117	-4.599936	8.594044	-0.013762	0.118610	-0.451842	-0.422351	0.531256	-1.150870	-0.323415	0.034655	0.228523	-0.917594
12156	1.256706	-4.566936	8.184421	-0.076421	0.074120	-0.437215	-0.423397	0.525025	-1.153485	-0.331599	0.034453	0.229756	-0.914367
12157	1.670362	-4.506011	8.336264	-0.175194	0.089539	-0.410117	-0.424189	0.523086	-1.153807	-0.339339	0.035337	0.232671	-0.910749
12158	1.877666	-4.589566	8.993162	-0.164907	0.057462	-0.330780	-0.422463	0.524288	-1.152845	-0.345362	0.035897	0.235530	-0.907724
12159	1.860452	-4.686968	9.065581	-0.131638	-0.022793	-0.309966	-0.422191	0.522120	-1.150355	-0.350760	0.034848	0.238353	-0.904954
12160	1.579907	-4.517313	8.781287	0.004673	-0.098376	-0.371846	-0.426446	0.520677	-1.150487	-0.356692	0.031148	0.239235	-0.902534
12161	0.636811	-4.417938	8.510892	0.019987	-0.132916	-0.410709	-0.433615	0.514073	-1.148998	-0.363448	0.026556	0.240127	-0.899744
12162	0.768234	-3.468846	8.546278	0.038731	0.186918	-0.249538	-0.434666	0.509635	-1.150206	-0.368518	0.028324	0.238224	-0.898132
12163	1.515603	-4.435936	8.884611	0.040804	0.215981	0.015746	-0.430660	0.505838	-1.153881	-0.369264	0.031891	0.235913	-0.898316
12164	1.633503	-5.074692	8.418856	-0.014994	0.008496	0.116808	-0.428004	0.508095	-1.157076	-0.366791	0.032572	0.236073	-0.899262
12165	1.232061	-5.378137	8.300508	-0.008486	-0.033922	0.035325	-0.427741	0.509180	-1.155695	-0.365970	0.032109	0.236544	-0.899490
12166	1.002279	-4.896806	8.410180	0.017092	-0.046669	-0.015925	-0.426414	0.510259	-1.155137	-0.365229	0.030826	0.236630	-0.899813
12167	0.818144	-4.303004	8.337466	0.033300	-0.012658	0.124046	-0.426684	0.511680	-1.155627	-0.362930	0.030883	0.236150	-0.900867
12168	0.882275	-4.195004	8.608211	0.045292	0.073889	0.296124	-0.427480	0.510664	-1.153358	-0.357313	0.033087	0.234648	-0.903423
12169	1.165673	-5.369576	8.818333	0.160488	0.294275	0.268702	-0.420556	0.510487	-1.158703	-0.353902	0.038472	0.229578	-0.905851
12170	0.434883	-5.909593	8.812017	0.001318	0.160886	0.141109	-0.414039	0.512500	-1.161276	-0.351526	0.041856	0.228344	-0.906938
12171	-0.152238	-4.490530	8.357246	0.069402	0.127980	-0.124031	-0.408449	0.513322	-1.166034	-0.354369	0.043144	0.226436	-0.906249
12172	0.274584	-2.759269	8.650945	0.349926	0.461926	-0.262640	-0.400968	0.505143	-1.171777	-0.361164	0.047735	0.217059	-0.905631
12173	1.338990	-2.098890	10.695744	0.130434	0.293286	-0.236427	-0.391617	0.494688	-1.178019	-0.366797	0.051046	0.212806	-0.904195
12174	1.882712	-2.647183	12.117476	0.524452	0.150311	-0.393603	-0.382664	0.483610	-1.181175	-0.374783	0.048145	0.202631	-0.903416
12175	0.455874	-3.678388	8.836750	0.930718	-0.183408	-0.825460	-0.390168	0.455580	-1.181177	-0.389705	0.034406	0.187849	-0.900921
12176	-0.244035	-3.460648	7.282738	0.703796	0.021770	-1.185382	-0.390859	0.419848	-1.182584	-0.411248	0.024773	0.175769	-0.894073
12177	-0.476535	-2.865209	8.019709	0.202358	0.346197	-0.956777	-0.384929	0.395647	-1.185586	-0.429542	0.025921	0.169655	-0.886589
12178	-0.606316	-2.539766	8.882221	-0.238282	0.191160	-0.662105	-0.384244	0.389365	-1.187683	-0.441680	0.029060	0.172583	-0.879937
12179	-0.373347	-2.707825	9.458705	-0.437012	0.052237	-0.288826	-0.382127	0.393828	-1.188643	-0.446606	0.032909	0.179811	-0.875858
12180	0.051705	-3.365234	9.447822	-0.503048	-0.121724	-0.035597	-0.384019	0.403082	-1.186437	-0.446402	0.035102	0.189743	-0.873780
12181	0.246633	-3.934594	9.255905	-0.372369	-0.223182	-0.058837	-0.386197	0.418804	-1.184559	-0.446232	0.034423	0.198101	-0.872037
12182	0.400325	-4.329892	9.383957	-0.235077	0.039325	-0.199968	-0.389409	0.424393	-1.180297	-0.449658	0.036373	0.202004	-0.869298
12183	1.552478	-4.537106	9.945614	-0.362218	0.345097	-0.308294	-0.385019	0.425449	-1.181798	-0.456036	0.044526	0.205262	-0.864821
12184	2.348907	-4.338227	9.398078	-0.133817	0.249600	-0.250010	-0.377042	0.428841	-1.184748	-0.461193	0.048993	0.205539	-0.861774
12185	2.087680	-4.003294	7.834980	0.291335	0.174099	-0.577072	-0.373555	0.420520	-1.186404	-0.472037	0.047005	0.199390	-0.857447
12186	1.314741	-3.929877	8.333040	-0.120418	0.253294	-0.613949	-0.361281	0.411787	-1.191141	-0.483356	0.049990	0.199645	-0.850888
12187	2.079208	-3.915958	8.772816	-0.331388	0.128545	-0.421091	-0.357029	0.414380	-1.192186	-0.490623	0.053734	0.204432	-0.845346
12188	2.083414	-4.173140	9.246669	-0.244448	0.021963	-0.359616	-0.357835	0.416745	-1.190483	-0.496456	0.054991	0.208751	-0.840792
12189	2.038568	-4.035620	8.960222	-0.015604	0.016964	-0.403123	-0.359425	0.414257	-1.190544	-0.503236	0.053728	0.209305	-0.836695
12190	2.162610	-3.880485	8.548843	-0.017737	-0.009885	-0.360890	-0.358609	0.408477	-1.190199	-0.509089	0.052174	0.210111	-0.833042
12191	1.798025	-3.561808	8.684489	-0.075638	0.034550	-0.308563	-0.356883	0.409840	-1.190175	-0.514264	0.052151	0.211385	-0.829535
12192	1.891165	-3.793109	9.091072	-0.145771	0.101227	-0.367610	-0.353556	0.410356	-1.191546	-0.520427	0.053697	0.213172	-0.825124
12193	1.726095	-3.834981	8.737299	-0.095794	0.113494	-0.415953	-0.352612	0.406284	-1.192362	-0.527639	0.054687	0.214066	-0.820233
12194	1.444619	-3.864396	8.435222	-0.090955	0.144832	-0.388260	-0.351544	0.405294	-1.193080	-0.534105	0.056227	0.214496	-0.815820
12195	1.525195	-3.853196	8.697573	-0.106174	0.184808	-0.283755	-0.345951	0.404970	-1.196796	-0.539385	0.059045	0.214628	-0.812104
12196	2.008033	-3.849267	8.909739	-0.130442	0.175011	-0.253947	-0.338771	0.408239	-1.199741	-0.543765	0.062090	0.215200	-0.808797
12197	2.040333	-4.139979	8.859967	-0.065597	0.199430	-0.284524	-0.334515	0.409588	-1.201635	-0.549132	0.064651	0.214520	-0.805143
12198	1.753176	-4.213166	8.784309	-0.044943	0.195771	-0.417910	-0.328916	0.406757	-1.200037	-0.556025	0.066318	0.213696	-0.800483
12199	1.601709	-3.939206	8.594659	-0.043600	0.189927	-0.469194	-0.325447	0.404228	-1.203395	-0.564266	0.067666	0.212988	-0.794771
12200	1.701307	-4.039329	8.805477	-0.110968	0.250640	-0.430140	-0.317320	0.402149	-1.206523	-0.571758	0.070979	0.212538	-0.789229
12201	1.677471	-3.821295	8.774217	-0.079410	0.202331	-0.407367	-0.310800	0.403498	-1.210735	-0.578922	0.073157	0.212147	-0.783895
12202	1.855419	-3.973408	8.910806	-0.128334	0.191121	-0.329829	-0.305208	0.403405	-1.212286	-0.584572	0.076179	0.212456	-0.779317
12203	1.394666	-3.957494	8.910990	-0.114524	0.220752	-0.302089	-0.299489	0.405804	-1.218614	-0.590043	0.079465	0.212213	-0.774919
12204	1.397360	-3.860355	8.842942	-0.034423	0.195810	-0.272826	-0.295763	0.406161	-1.219589	-0.594886	0.081683	0.210903	-0.771336
12205	1.536295	-4.008326	8.930161	-0.047393	0.117784	-0.070054	-0.291234	0.405422	-1.222497	-0.596404	0.083548	0.210438	-0.770089
12206	1.410714	-4.039741	8.868775	-0.011859	0.105347	0.013112	-0.288579	0.407818	-1.219484	-0.596490	0.085308	0.209379	-0.770119
12207	1.524475	-4.171197	8.762533	0.055587	0.112108	0.050481	-0.284319	0.407764	-1.221423	-0.596298	0.086355	0.207198	-0.770741
12208	1.540536	-4.226723	8.893426	0.061684	0.120003	0.092982	-0.281653	0.406771	-1.223644	-0.595327	0.087794	0.204692	-0.771997
12209	1.628923	-4.288235	8.867718	0.092173	0.105996	0.094740	-0.279920	0.406046	-1.224361	-0.594483	0.088479	0.201962	-0.773287
12210	1.443730	-4.490653	8.800979	0.151638	0.033930	0.080370	-0.277649	0.403328	-1.224340	-0.593521	0.087470	0.199105	-0.774880
12211	1.256063	-4.353292	8.563106	0.207909	-0.020077	0.053720	-0.276566	0.397244	-1.223199	-0.592989	0.084668	0.196181	-0.776343
12212	1.154212	-4.122116	8.466767	0.229435	-0.020800	0.090045	-0.278147	0.391360	-1.222021	-0.591790	0.081927	0.192744	-0.778410
12213	0.446108	-4.130132	8.262163	0.193644	-0.086502	0.071992	-0.279332	0.386491	-1.216499	-0.590660	0.078363	0.190798	-0.780113
12214	0.072303	-2.835771	8.573103	0.071387	0.012443	-0.087756	-0.280125	0.384717	-1.217895	-0.592083	0.077329	0.189707	-0.779403
12215	1.298259	-2.662751	11.117577	-0.086634	0.178462	0.053926	-0.273997	0.383340	-1.219089	-0.591798	0.081122	0.188930	-0.779423
12216	1.520742	-3.707352	11.276708	0.212240	0.055210	-0.036995	-0.271861	0.381561	-1.223216	-0.592825	0.079281	0.185058	-0.779760
12217	0.439906	-2.940778	8.440751	0.564080	-0.009489	-0.613335	-0.270757	0.368625	-1.223104	-0.603184	0.069930	0.177345	-0.774485
12218	1.558124	-2.391473	6.875037	0.695505	0.029944	-1.010738	-0.268567	0.348211	-1.222301	-0.619695	0.058367	0.167601	-0.764514
12219	2.390519	-4.910476	8.216990	-0.341236	0.189243	-0.578113	-0.264269	0.335305	-1.220606	-0.628729	0.063293	0.171241	-0.755890
12220	-1.185691	-2.601221	9.199489	-0.803599	0.558529	-0.862975	-0.245422	0.354185	-1.224535	-0.642425	0.078828	0.177427	-0.741348
12221	1.700186	-3.320541	11.455011	-0.770097	0.340989	-0.207165	-0.235865	0.363557	-1.226772	-0.645415	0.092812	0.184772	-0.735313
12222	3.082789	-4.955902	10.741921	-0.042062	-0.275617	0.061482	-0.234574	0.377013	-1.227435	-0.643379	0.089498	0.188859	-0.736468
12223	0.695689	-3.241989	8.494200	0.721430	-0.300839	-0.354832	-0.237620	0.371421	-1.225286	-0.648688	0.074182	0.182759	-0.735051
12224	1.292946	-2.838088	6.795650	0.251345	-0.001343	-0.186522	-0.242766	0.356365	-1.224361	-0.651756	0.070188	0.179383	-0.733559
12225	1.558595	-2.337926	8.128728	-0.434295	0.253996	0.185932	-0.237454	0.360487	-1.225908	-0.649322	0.079966	0.182225	-0.734017
12226	2.125172	-3.046006	9.639020	-0.409291	0.241375	0.491690	-0.234807	0.366072	-1.227378	-0.642204	0.090569	0.184328	-0.738508
12227	2.331075	-3.445252	9.393202	-0.041094	0.064886	0.491693	-0.231503	0.373874	-1.228245	-0.635124	0.093521	0.183281	-0.744499
12228	2.365440	-3.299033	8.921369	0.293816	-0.029276	0.674259	-0.227935	0.382968	-1.230692	-0.625409	0.091779	0.178028	-0.754152
12229	2.844040	-3.581711	8.283465	0.522314	-0.050067	0.946176	-0.231638	0.374895	-1.229829	-0.611840	0.087410	0.169167	-0.767720
12230	3.281567	-4.153944	8.156784	0.504944	-0.204917	1.234156	-0.237204	0.365944	-1.225467	-0.592812	0.082193	0.161734	-0.784640
12231	3.327289	-4.927428	8.539524	0.427603	-0.446106	1.325211	-0.255797	0.350904	-1.217912	-0.571108	0.073874	0.158442	-0.802044
12232	2.541228	-5.475636	9.395711	0.319625	-0.705843	1.075843	-0.272566	0.349034	-1.211305	-0.551853	0.062251	0.159757	-0.816125
12233	1.250071	-4.780383	10.872110	-0.063857	-0.779402	0.825963	-0.292573	0.360892	-1.200445	-0.535726	0.052381	0.168836	-0.825681
12234	-0.245100	-4.103423	12.089646	0.622205	-0.199484	0.474928	-0.302151	0.358340	-1.195831	-0.527753	0.043981	0.160204	-0.832993
12235	-2.192837	-2.269851	10.063918	1.000390	-0.075265	-0.182214	-0.308752	0.339790	-1.194056	-0.531339	0.031242	0.144812	-0.834106
12236	-1.614616	-1.278774	9.116174	1.419284	0.172167	-0.120229	-0.314764	0.302231	-1.189931	-0.534439	0.018633	0.119357	-0.836530
12237	-0.786686	-1.812415	8.543839	0.691234	0.005693	0.898272	-0.316029	0.279093	-1.183106	-0.519545	0.013262	0.107575	-0.847540
12238	-0.351692	-0.246070	8.848660	0.318668	-0.116914	1.344380	-0.320423	0.279454	-1.182235	-0.496303	0.010811	0.103017	-0.861948
12239	1.037440	-0.754816	9.646128	0.426577	-0.330158	1.307688	-0.327084	0.280791	-1.178744	-0.472976	0.003365	0.098726	-0.875520
12240	0.703240	-1.100785	9.065602	0.519450	-0.658343	0.874550	-0.345447	0.277468	-1.168389	-0.456176	-0.011393	0.095792	-0.884645
12241	0.620728	-1.170302	8.589403	0.438273	-0.378049	0.729364	-0.367283	0.278013	-1.158005	-0.442359	-0.020878	0.091715	-0.891892
12242	0.862168	-1.156149	9.162365	0.398734	-0.426162	0.649298	-0.380062	0.277641	-1.153419	-0.429652	-0.030861	0.088649	-0.898103
12243	0.702213	-1.562036	8.895741	0.264046	-0.677397	0.730430	-0.394821	0.271083	-1.146311	-0.415062	-0.044159	0.090228	-0.904230
12244	0.699846	-1.639726	9.189917	-0.017508	-0.590823	0.908681	-0.413880	0.277750	-1.136437	-0.397419	-0.053092	0.096247	-0.911030
12245	1.174384	-2.029165	9.659944	-0.213770	-0.475512	0.997996	-0.428971	0.293999	-1.132370	-0.378426	-0.058230	0.105038	-0.917807
12246	1.490951	-2.984708	9.479486	-0.362969	-0.506628	1.054769	-0.450347	0.319013	-1.124849	-0.358227	-0.062598	0.116743	-0.924189
12247	1.326409	-3.638272	9.265140	-0.283009	-0.437370	0.905238	-0.465329	0.343103	-1.120127	-0.340715	-0.066569	0.126393	-0.929251
12248	1.511418	-3.948072	9.107066	-0.139254	-0.294401	0.602456	-0.475223	0.356902	-1.112289	-0.328847	-0.069611	0.131791	-0.932548
12249	2.027693	-3.445836	10.009733	-0.210357	-0.057961	0.403788	-0.479523	0.370276	-1.109922	-0.321390	-0.068231	0.136926	-0.934507
12250	1.267960	-4.576313	9.385962	-0.190988	-0.287997	0.181586	-0.488864	0.377278	-1.106084	-0.317400	-0.071933	0.142604	-0.934744
12251	1.032727	-3.905714	9.732337	-0.799422	-0.203756	0.162551	-0.499698	0.394614	-1.104728	-0.314809	-0.070092	0.159420	-0.933042
12252	1.840482	-2.317959	10.801847	-0.391888	0.009153	0.469046	-0.501235	0.419238	-1.106214	-0.306569	-0.065997	0.167336	-0.934697
12253	1.311937	-1.477960	10.656530	-0.289874	-0.080055	0.406994	-0.503929	0.429677	-1.105983	-0.298983	-0.064209	0.174017	-0.936058
12254	2.711775	-1.840979	10.394119	-0.264555	-0.197078	0.584622	-0.507432	0.443747	-1.104143	-0.287614	-0.064321	0.180897	-0.938306
12255	2.987586	-2.302125	9.640615	0.091782	-0.329807	0.464632	-0.512387	0.452984	-1.098126	-0.277498	-0.069256	0.181820	-0.940819
12256	2.079700	-2.071142	8.306386	0.318093	-0.232735	0.064813	-0.516782	0.453284	-1.094559	-0.274868	-0.075219	0.177219	-0.942010
12257	1.431470	-1.747986	7.667849	0.329336	0.128335	-0.224444	-0.519143	0.441551	-1.094503	-0.278985	-0.075309	0.170070	-0.942110
12258	1.634719	-1.749082	8.328815	-0.106930	0.269512	-0.041080	-0.517796	0.436211	-1.095499	-0.280685	-0.069835	0.170523	-0.941945
12259	2.054272	-2.202568	9.399404	-0.298969	0.268112	0.239347	-0.511694	0.444060	-1.101252	-0.277439	-0.062187	0.175022	-0.942617
12260	2.310647	-2.736776	9.702556	-0.053221	0.274678	0.238350	-0.503206	0.455167	-1.104635	-0.273796	-0.055944	0.174799	-0.944114
12261	2.356061	-3.279760	9.142385	0.404677	0.154285	0.193069	-0.494005	0.450354	-1.112043	-0.270171	-0.054489	0.166570	-0.946727
12262	2.077489	-3.420843	8.287615	0.420030	0.165593	0.027070	-0.489322	0.442762	-1.116116	-0.269514	-0.053605	0.157748	-0.948475
12263	1.677041	-2.918355	8.204139	0.357428	0.374133	-0.086653	-0.485567	0.434083	-1.120753	-0.271888	-0.048634	0.148951	-0.949487
12264	1.949670	-3.136675	8.743706	0.191608	0.511579	-0.055414	-0.475158	0.426182	-1.129353	-0.274095	-0.040187	0.142477	-0.950241
12265	1.674700	-3.714560	8.571133	-0.069681	0.424927	-0.057584	-0.463171	0.425110	-1.137482	-0.276395	-0.031831	0.141603	-0.950022
12266	1.257886	-4.872693	8.928139	-0.317312	0.197159	0.078230	-0.453068	0.430033	-1.142026	-0.275599	-0.026156	0.146600	-0.949668
12267	0.482711	-4.439970	10.220160	-0.550176	-0.138954	-0.431991	-0.455230	0.440866	-1.141115	-0.283591	-0.026920	0.157878	-0.945477
12268	-0.119614	-2.620571	10.549011	-0.264258	-0.158596	-0.834311	-0.460822	0.441130	-1.140907	-0.298920	-0.031093	0.163313	-0.939686
12269	0.712087	-1.178054	11.377237	-0.306999	0.290491	-0.812385	-0.459874	0.435976	-1.143510	-0.315205	-0.026289	0.166978	-0.933848
12270	0.583420	-0.092907	11.254378	-0.192458	0.402351	-0.263194	-0.449746	0.432959	-1.150601	-0.321482	-0.018487	0.167903	-0.931728
12271	-0.321408	-0.126454	9.984821	0.006282	0.273811	-0.106681	-0.446275	0.430147	-1.153833	-0.324317	-0.013591	0.165889	-0.931190
12272	0.367372	-1.053327	10.441406	0.025827	0.215465	-0.039927	-0.440148	0.429259	-1.157978	-0.325644	-0.009935	0.164012	-0.931105
12273	1.008738	-1.240813	9.764453	0.393578	-0.239194	0.063406	-0.436813	0.426946	-1.158361	-0.323531	-0.016553	0.158004	-0.932785
12274	0.559915	-2.030735	8.452011	0.575443	-0.377683	0.042035	-0.446092	0.413281	-1.152758	-0.321212	-0.027242	0.149725	-0.934699
12275	0.548454	-1.759110	8.074108	0.452328	-0.347853	-0.127903	-0.458030	0.398261	-1.146628	-0.322247	-0.036821	0.143146	-0.935046
12276	0.937370	-1.985036	8.554717	0.164378	-0.381052	-0.068989	-0.469569	0.383516	-1.140629	-0.322238	-0.045251	0.142485	-0.934780
12277	0.625944	-2.650951	8.559813	-0.142604	-0.602027	0.167432	-0.484358	0.387042	-1.132658	-0.317452	-0.054865	0.148899	-0.934903
12278	0.401136	-2.523925	8.773406	-0.389469	-0.697676	-0.076153	-0.503414	0.393154	-1.123072	-0.317149	-0.065698	0.160522	-0.932380
12279	1.444663	-3.975967	9.278537	-0.802803	-0.480420	0.275624	-0.520364	0.406960	-1.114612	-0.311406	-0.068364	0.178640	-0.930828
12280	1.434268	-5.502923	10.151465	-1.265086	-0.005035	0.956233	-0.529130	0.444677	-1.110739	-0.295147	-0.057171	0.203445	-0.931789
12281	1.779965	-3.712530	9.686411	-1.158657	0.705424	0.596733	-0.522077	0.490299	-1.112595	-0.287998	-0.034391	0.221290	-0.931077
12282	3.565904	-2.966363	10.541950	-0.518236	0.531940	0.574202	-0.503782	0.516358	-1.123165	-0.279917	-0.018999	0.228245	-0.932303
12283	4.319888	-2.705142	9.992642	0.257219	-0.073067	0.210126	-0.490626	0.524104	-1.125361	-0.275494	-0.020648	0.223703	-0.934684
12284	3.649085	-3.178586	9.450890	0.477790	-0.221368	-0.119713	-0.493254	0.512520	-1.125432	-0.276438	-0.028004	0.215940	-0.936038
12285	2.791494	-3.114154	8.410714	0.446254	-0.168527	-0.544505	-0.500794	0.496661	-1.123831	-0.285586	-0.035892	0.207961	-0.934829
12286	1.825646	-2.604954	8.129309	0.270272	0.008693	-0.798340	-0.508699	0.469082	-1.124758	-0.300200	-0.040645	0.202267	-0.931298
12287	2.292249	-2.596437	8.600904	-0.084700	0.106784	-0.498353	-0.510521	0.455419	-1.126793	-0.309939	-0.040107	0.202538	-0.928067
12288	2.303871	-2.863195	9.060616	-0.158852	0.161899	-0.307274	-0.506135	0.457993	-1.127166	-0.316339	-0.037410	0.204244	-0.925643
12289	2.346454	-3.299364	9.045956	0.038488	0.220422	-0.305387	-0.501333	0.454721	-1.130023	-0.322832	-0.034794	0.201652	-0.924070
12290	2.175961	-3.499080	9.047045	0.124796	0.237753	-0.365962	-0.495182	0.446121	-1.134415	-0.330338	-0.032737	0.197561	-0.922374
12291	2.079684	-3.571250	8.799114	0.187191	0.240128	-0.477115	-0.490889	0.435277	-1.136970	-0.339921	-0.031413	0.191979	-0.920115
12292	1.848676	-3.429808	8.675420	0.120987	0.314274	-0.478568	-0.483799	0.424010	-1.142268	-0.349691	-0.028350	0.187316	-0.917510
12293	1.842281	-3.327955	8.828507	0.126668	0.367826	-0.412792	-0.474852	0.415075	-1.147108	-0.358523	-0.024017	0.181991	-0.915294
12294	2.114743	-3.376412	8.854083	0.125467	0.360691	-0.267911	-0.465242	0.407452	-1.154746	-0.364486	-0.019356	0.176986	-0.914030
12295	1.837719	-3.456688	8.872665	0.084848	0.381564	-0.191810	-0.454577	0.402547	-1.159611	-0.369269	-0.013678	0.172441	-0.913081
12296	1.651430	-3.486780	8.780522	-0.030663	0.369650	-0.181596	-0.444442	0.397155	-1.167183	-0.373627	-0.007404	0.170231	-0.911795
12297	1.601126	-3.604187	8.991686	-0.092910	0.430134	-0.131885	-0.433792	0.397610	-1.173225	-0.377462	0.000681	0.168612	-0.910545
12298	1.725784	-3.992724	9.176564	-0.089368	0.309823	-0.083150	-0.423142	0.398568	-1.182892	-0.379670	0.006621	0.167917	-0.909731
12299	1.073216	-3.623476	8.990074	-0.041910	0.101746	-0.211508	-0.419012	0.397222	-1.183388	-0.383815	0.008076	0.167925	-0.907977
12300	0.219384	-2.910774	8.631137	-0.069293	0.114941	-0.396999	-0.415403	0.392687	-1.185058	-0.391166	0.009287	0.168379	-0.904738
12301	-0.302963	-2.621608	9.270056	-0.253748	0.141785	-0.395550	-0.410878	0.393194	-1.187252	-0.398691	0.012567	0.171872	-0.900748
12302	0.242999	-2.036306	10.122458	-0.327320	-0.007490	-0.062719	-0.410096	0.398788	-1.187217	-0.399631	0.014778	0.177859	-0.899134
12303	0.553754	-2.069427	10.859178	0.051669	-0.029199	0.298951	-0.411300	0.400989	-1.190234	-0.394119	0.014979	0.176895	-0.901751
12304	0.601432	-2.398780	10.063980	0.127791	-0.130644	0.399348	-0.414764	0.401844	-1.187334	-0.386380	0.012977	0.175512	-0.905393
12305	0.761595	-2.541610	9.232314	0.193177	-0.138475	0.378275	-0.417691	0.401030	-1.185574	-0.379043	0.010379	0.172738	-0.909055
12306	0.990034	-2.581163	9.186666	0.147931	-0.099287	0.360655	-0.421686	0.401358	-1.183629	-0.372073	0.008648	0.170739	-0.912324
12307	1.096908	-2.567069	9.353520	0.066380	-0.081142	0.282688	-0.425949	0.402280	-1.182876	-0.366610	0.007695	0.169813	-0.914714
12308	1.249232	-2.644392	9.522458	0.104002	-0.083727	0.220870	-0.427808	0.400737	-1.181016	-0.362218	0.006102	0.168505	-0.916715
12309	1.303098	-2.672545	9.519509	0.151511	-0.092405	0.192662	-0.430468	0.399776	-1.179263	-0.358362	0.003988	0.166090	-0.918681
12310	1.171657	-2.529288	9.473475	0.257126	-0.123152	0.141544	-0.433920	0.396446	-1.177442	-0.355283	0.000303	0.162250	-0.920570
12311	1.110434	-2.535280	9.233342	0.291025	-0.117967	0.086890	-0.436298	0.390312	-1.176802	-0.353273	-0.003644	0.157431	-0.922172
12312	1.065198	-2.458425	9.207304	0.185418	-0.082902	0.070877	-0.440677	0.385315	-1.174753	-0.351610	-0.006308	0.154617	-0.923268
12313	1.136238	-2.355170	9.333872	0.077161	-0.045077	0.086670	-0.442395	0.380961	-1.172850	-0.349841	-0.007412	0.153216	-0.924165
12314	1.237114	-2.426159	9.366387	0.059666	-0.042979	0.068043	-0.442663	0.381510	-1.172020	-0.348374	-0.008462	0.152440	-0.924839
12315	1.266177	-2.430490	9.333613	0.034058	-0.043680	0.015792	-0.444657	0.380397	-1.170415	-0.347926	-0.009470	0.151813	-0.925100
12316	1.245820	-2.523116	9.208520	-0.008715	-0.030440	-0.031102	-0.447059	0.382432	-1.171131	-0.348342	-0.010114	0.152196	-0.924874
12317	1.177726	-2.733098	9.340403	-0.073159	0.000270	-0.072639	-0.446929	0.383530	-1.170153	-0.349684	-0.009834	0.153244	-0.924197
12318	1.176926	-2.907869	9.517412	-0.100695	0.061411	-0.109462	-0.446664	0.383755	-1.167992	-0.351848	-0.008376	0.154669	-0.923152
12319	1.224874	-2.877867	9.542728	-0.080544	0.088472	-0.118079	-0.445600	0.384060	-1.170152	-0.354295	-0.006550	0.155247	-0.922134
12320	1.199219	-2.815225	9.488513	0.062700	0.051692	-0.163833	-0.444825	0.392340	-1.170974	-0.357386	-0.006598	0.153718	-0.921196
12321	1.152231	-2.709313	9.091514	0.066176	0.018816	-0.164017	-0.445090	0.391965	-1.172736	-0.360436	-0.007237	0.152093	-0.920272
12322	1.154568	-2.820929	9.126126	-0.020620	0.022140	-0.148351	-0.442684	0.388872	-1.174886	-0.363163	-0.007179	0.152307	-0.919164
12323	1.094067	-2.657332	9.414461	-0.050158	-0.005275	-0.125553	-0.443188	0.388278	-1.175658	-0.365440	-0.007297	0.153018	-0.918142
12324	1.073306	-2.577596	9.483027	0.007772	-0.016653	-0.005209	-0.441554	0.376171	-1.175661	-0.365426	-0.007720	0.153013	-0.918146
12325	1.039446	-2.595212	9.393060	0.079604	-0.014337	0.069304	-0.443150	0.375323	-1.173781	-0.364075	-0.008349	0.151433	-0.918938
12326	1.020092	-2.707219	9.463116	0.050147	0.021987	0.100394	-0.444346	0.374148	-1.170298	-0.362211	-0.008054	0.150384	-0.919849
12327	1.138235	-2.685661	9.408809	0.042147	-0.012561	0.056802	-0.443414	0.374127	-1.170309	-0.361098	-0.008410	0.149485	-0.920430
12328	1.120817	-2.802103	9.300664	0.015889	-0.003305	0.030187	-0.444100	0.372264	-1.171221	-0.360460	-0.008542	0.149238	-0.920719
12329	1.095710	-2.778298	9.174547	-0.046527	0.039188	0.016126	-0.443308	0.374505	-1.171833	-0.360263	-0.007421	0.149614	-0.920745
12330	1.032537	-2.760018	9.237461	-0.091673	0.037787	0.021291	-0.441450	0.376725	-1.172592	-0.359925	-0.006048	0.151050	-0.920653
12331	1.080146	-2.713030	9.262638	-0.124599	0.023860	0.105957	-0.441461	0.380236	-1.172750	-0.358033	-0.004371	0.152998	-0.921078
12332	1.264116	-2.896571	9.572958	-0.035919	0.010922	0.084894	-0.440139	0.383449	-1.173471	-0.356432	-0.003700	0.153605	-0.921601
12333	1.173347	-2.743282	9.419950	0.029368	0.000392	0.032085	-0.440917	0.385476	-1.171998	-0.355812	-0.003788	0.152892	-0.921958
12334	1.113944	-2.703108	9.280621	0.015807	0.005517	0.035627	-0.440114	0.383897	-1.171248	-0.355091	-0.003739	0.152580	-0.922288
12335	1.140494	-2.821573	9.265479	-0.013947	-0.009787	0.069030	-0.441983	0.385793	-1.172515	-0.353761	-0.003598	0.152754	-0.922771
12336	1.177040	-2.820902	9.331587	-0.073990	0.079313	0.041111	-0.439855	0.386748	-1.173453	-0.353168	-0.001534	0.153577	-0.922867
12337	1.104687	-2.703261	9.417541	-0.020644	0.102079	0.001650	-0.436399	0.388822	-1.175585	-0.353423	0.000509	0.153089	-0.922852
12338	0.916092	-2.716387	9.469622	-0.024362	0.124837	-0.057409	-0.434668	0.388805	-1.176549	-0.354777	0.002759	0.152673	-0.922397
12339	0.877844	-2.729209	9.555200	-0.059215	0.097278	-0.105428	-0.431743	0.390455	-1.178014	-0.356985	0.004665	0.152930	-0.921495
12340	0.861924	-2.671247	9.484468	0.060667	0.065751	-0.084033	-0.429872	0.388190	-1.179052	-0.358657	0.005138	0.151366	-0.921101
12341	0.843262	-2.759009	9.159604	0.050399	0.007797	-0.045521	-0.427732	0.385227	-1.180521	-0.359494	0.004799	0.150238	-0.920961
12342	0.755256	-2.736342	9.060450	-0.026433	0.013075	0.002033	-0.429859	0.383702	-1.179196	-0.359416	0.005188	0.150647	-0.920923
12343	0.766022	-2.784692	9.094844	-0.084289	0.017663	0.012489	-0.427199	0.384608	-1.178524	-0.359198	0.006184	0.151933	-0.920790
12344	0.807269	-2.878593	9.284569	-0.146712	0.018676	0.058262	-0.429079	0.390154	-1.179808	-0.358088	0.007711	0.154509	-0.920782
12345	1.027553	-2.930388	9.647965	-0.121722	-0.010470	0.059867	-0.428297	0.395743	-1.179503	-0.356901	0.008602	0.156687	-0.920868
12346	1.118619	-2.870471	9.703263	0.004621	-0.033857	0.042408	-0.429367	0.397447	-1.179301	-0.355934	0.008030	0.156853	-0.921219
12347	0.929075	-2.903080	9.331819	0.101196	-0.049714	-0.003311	-0.430559	0.395209	-1.178415	-0.355823	0.006402	0.155219	-0.921551
12348	0.757543	-2.845532	9.095042	0.015643	-0.037187	0.035441	-0.431617	0.393163	-1.179952	-0.354975	0.005666	0.155207	-0.921885
12349	0.837270	-2.943603	9.165627	-0.041874	-0.019883	0.035357	-0.433222	0.395297	-1.179595	-0.354223	0.005734	0.156003	-0.922039
12350	0.906982	-3.005430	9.363205	-0.073510	0.005365	0.010647	-0.432161	0.396949	-1.179285	-0.353954	0.006338	0.157335	-0.921912
12351	0.895869	-2.927949	9.403199	-0.037582	0.002068	0.012505	-0.433229	0.397815	-1.179245	-0.353691	0.006712	0.157909	-0.921912
12352	0.983577	-2.967636	9.300279	0.008858	-0.015582	0.023132	-0.433229	0.397687	-1.179788	-0.353133	0.006386	0.157868	-0.922136
12353	0.995017	-2.938302	9.271524	0.011090	-0.034640	0.003564	-0.433899	0.398866	-1.175426	-0.352924	0.005707	0.157816	-0.922229
12354	0.945571	-3.004736	9.309021	-0.019718	-0.007707	-0.017565	-0.434298	0.398601	-1.175700	-0.353133	0.005598	0.158252	-0.922075
12355	1.010111	-2.959871	9.310663	-0.025712	0.008469	-0.026338	-0.435236	0.400604	-1.176434	-0.353608	0.005879	0.158588	-0.921833
12356	0.943765	-2.917383	9.289050	0.006897	-0.017626	-0.038766	-0.436163	0.399265	-1.178355	-0.354178	0.005332	0.158606	-0.921615
12357	0.979517	-3.008977	9.288431	-0.000203	-0.006973	-0.040492	-0.436159	0.398162	-1.179199	-0.354866	0.005103	0.158591	-0.921354
12358	0.982483	-2.916682	9.275790	-0.029525	-0.002386	-0.020225	-0.434564	0.398967	-1.179192	-0.355141	0.005154	0.159170	-0.921148
12359	0.977311	-3.018726	9.295658	-0.006020	-0.005637	-0.024588	-0.435098	0.399425	-1.180250	-0.355540	0.005041	0.159259	-0.920979
12360	0.983842	-2.979767	9.307600	-0.011786	-0.013102	-0.012280	-0.436161	0.398748	-1.180260	-0.355630	0.004794	0.159587	-0.920889
12361	1.011810	-2.925857	9.296016	0.005768	-0.016903	0.003656	-0.436166	0.400394	-1.178588	-0.355474	0.004478	0.159543	-0.920958
12362	1.053193	-2.937245	9.282929	0.001562	-0.015726	0.026628	-0.436692	0.398153	-1.178249	-0.354838	0.004211	0.159640	-0.921188
12363	1.119945	-3.001573	9.295092	-0.014537	-0.014880	0.023034	-0.437764	0.400439	-1.178973	-0.354329	0.004133	0.159963	-0.921328
12364	1.119926	-3.011291	9.227766	-0.014007	-0.008196	0.004515	-0.436698	0.400119	-1.178321	-0.354117	0.004044	0.160295	-0.921352
12365	1.100291	-2.977648	9.361706	0.005268	0.010032	-0.006801	-0.437900	0.401265	-1.178136	-0.354240	0.004183	0.160090	-0.921340
12366	1.051817	-2.993104	9.261645	0.007644	-0.011508	0.001923	-0.438028	0.399604	-1.178997	-0.354059	0.003869	0.160047	-0.921419
12367	1.052902	-3.056203	9.206792	-0.008558	-0.003689	0.003694	-0.437895	0.399576	-1.177920	-0.353942	0.003885	0.160205	-0.921436
12368	1.049339	-2.978576	9.336079	-0.011362	0.013860	-0.023614	-0.438426	0.398822	-1.175106	-0.354306	0.004091	0.160334	-0.921273
12369	0.976878	-2.999316	9.281056	-0.009973	0.020562	-0.006752	-0.437900	0.401070	-1.175714	-0.354459	0.004531	0.160353	-0.921209
12370	0.970564	-3.047980	9.276415	-0.008629	0.013897	-0.024468	-0.437895	0.399567	-1.177516	-0.354837	0.004715	0.160431	-0.921049
12371	0.928726	-3.024471	9.221998	-0.013638	0.015148	-0.005016	-0.438697	0.400887	-1.179218	-0.354939	0.005092	0.160563	-0.920984
12372	1.003052	-2.969708	9.315334	-0.013890	0.003422	0.001960	-0.438566	0.401454	-1.179606	-0.354792	0.005204	0.160811	-0.920997
12373	0.976332	-2.975054	9.261600	-0.005348	-0.004904	0.017854	-0.437105	0.402515	-1.178375	-0.354409	0.005226	0.160933	-0.921123
12374	0.945964	-3.029006	9.280332	-0.023369	-0.021015	0.015935	-0.438700	0.401860	-1.178782	-0.353928	0.005001	0.161527	-0.921205
12375	0.992626	-2.926198	9.358014	-0.007473	-0.012292	0.028401	-0.437896	0.400149	-1.178441	-0.353326	0.004937	0.161741	-0.921399
12376	1.054583	-3.007616	9.278689	0.000760	-0.026270	0.021256	-0.440299	0.402143	-1.177271	-0.352727	0.004461	0.161927	-0.921598
12377	1.071022	-2.997619	9.175614	-0.019600	-0.010200	0.011569	-0.440042	0.405100	-1.177988	-0.352442	0.004463	0.162357	-0.921632
12378	1.071930	-3.026721	9.279366	-0.026488	0.013055	0.003738	-0.439775	0.405320	-1.181761	-0.352287	0.004846	0.162769	-0.921616
12379	1.082241	-3.055662	9.291935	-0.018138	0.007107	-0.040479	-0.439243	0.405580	-1.181354	-0.353017	0.004984	0.163062	-0.921284
12380	0.993519	-2.986879	9.257402	-0.013254	-0.003074	-0.022830	-0.440306	0.405052	-1.181763	-0.353295	0.004889	0.163347	-0.921128
12381	0.956416	-3.067656	9.276130	-0.011558	-0.005818	-0.019295	-0.440570	0.404192	-1.180709	-0.353592	0.004814	0.163610	-0.920968
12382	1.024936	-3.105255	9.249631	-0.019117	-0.007983	-0.006084	-0.439109	0.404982	-1.179891	-0.353547	0.004724	0.164035	-0.920910
12383	1.087063	-3.055575	9.284862	-0.016570	-0.003664	0.000123	-0.440843	0.405649	-1.176612	-0.353492	0.004787	0.164380	-0.920869
12384	1.087684	-3.091979	9.251456	0.006528	-0.007348	-0.022812	-0.441777	0.406346	-1.175500	-0.353736	0.004469	0.164331	-0.920786
12385	1.083271	-3.123623	9.188975	-0.018363	0.006883	-0.031636	-0.440310	0.405618	-1.175810	-0.354301	0.004631	0.164646	-0.920511
12386	1.083120	-3.111485	9.217764	-0.021825	-0.003638	-0.038788	-0.440841	0.405411	-1.178508	-0.354861	0.004532	0.165094	-0.920216
12387	1.057892	-3.056108	9.252679	-0.012593	0.007282	-0.045759	-0.441107	0.405118	-1.177705	-0.355687	0.004613	0.165307	-0.919858
12388	1.024584	-3.090699	9.230254	-0.011226	0.014854	-0.028015	-0.440707	0.405006	-1.179332	-0.356097	0.004811	0.165427	-0.919677
12389	1.027486	-3.110063	9.259374	-0.027572	0.008385	-0.023688	-0.440307	0.404810	-1.177320	-0.356519	0.005094	0.165910	-0.919425
12390	1.072068	-3.034001	9.277018	-0.000613	-0.009120	-0.025497	-0.439641	0.404851	-1.179754	-0.356806	0.004785	0.166006	-0.919298
12391	1.028991	-3.066343	9.244648	-0.001452	-0.018765	0.004509	-0.440705	0.404283	-1.178411	-0.356621	0.004475	0.166199	-0.919336
12392	1.101820	-3.074733	9.232503	-0.001933	-0.005044	0.024914	-0.442042	0.406258	-1.177523	-0.355976	0.004414	0.166285	-0.919571
12393	1.144167	-3.129794	9.248660	-0.005643	-0.019340	0.026571	-0.441912	0.406742	-1.174272	-0.355383	0.004193	0.166564	-0.919751
12394	1.121696	-3.093788	9.266956	-0.002172	-0.004431	0.000158	-0.441378	0.406303	-1.174022	-0.355194	0.004063	0.166651	-0.919809
12395	1.102347	-3.108712	9.184634	0.016505	-0.008031	0.008157	-0.442446	0.407181	-1.174521	-0.354979	0.003829	0.166448	-0.919929
12396	1.083059	-3.111488	9.198506	-0.009073	-0.013909	0.021305	-0.442849	0.408639	-1.176493	-0.354353	0.003640	0.166729	-0.920121
12397	1.146153	-3.107911	9.248556	-0.002321	-0.011653	0.004527	-0.442711	0.407109	-1.177218	-0.354191	0.003459	0.166903	-0.920152
12398	1.101875	-3.069871	9.280610	0.011222	-0.006185	0.003728	-0.442449	0.408441	-1.174346	-0.353910	0.003209	0.166756	-0.920288
12399	1.063011	-3.075438	9.216875	0.007194	-0.019019	0.017789	-0.442707	0.405666	-1.175511	-0.353481	0.002869	0.166807	-0.920445
12400	1.114424	-3.103636	9.204224	0.008948	-0.008421	0.021389	-0.443514	0.408495	-1.175681	-0.352863	0.002652	0.166717	-0.920699
12401	1.111781	-3.084259	9.256951	-0.001816	0.000380	0.021410	-0.443773	0.405952	-1.174680	-0.352430	0.002743	0.166799	-0.920849
12402	1.150147	-3.069001	9.224315	-0.012181	-0.008157	0.003633	-0.444044	0.407361	-1.174632	-0.352134	0.002621	0.167097	-0.920909
12403	1.127038	-3.127681	9.209606	-0.015467	0.008033	-0.005107	-0.444438	0.405662	-1.173603	-0.352215	0.002858	0.167383	-0.920825
12404	1.136539	-3.108083	9.272333	-0.014052	0.007697	0.009036	-0.443643	0.406794	-1.174790	-0.351864	0.003056	0.167603	-0.920919
12405	1.127002	-3.122825	9.228825	0.002513	-0.000684	-0.005991	-0.444712	0.408205	-1.174058	-0.351933	0.003001	0.167622	-0.920889
12406	1.087383	-3.094424	9.140740	-0.024542	0.006109	-0.002486	-0.445779	0.408784	-1.173757	-0.351756	0.003200	0.168048	-0.920879
12407	1.151514	-3.132087	9.258532	-0.005666	0.018654	0.000290	-0.443115	0.408315	-1.174343	-0.351774	0.003578	0.168085	-0.920864
12408	1.112520	-3.118228	9.276487	0.000860	0.006524	-0.010368	-0.442720	0.410048	-1.176854	-0.351755	0.003581	0.168040	-0.920879
12409	1.068184	-3.094766	9.197924	0.016882	-0.012992	-0.006896	-0.444843	0.407849	-1.176765	-0.351800	0.003192	0.167885	-0.920891
12410	1.059299	-3.133765	9.207573	0.020003	-0.004558	0.012621	-0.444843	0.407703	-1.176500	-0.351307	0.002931	0.167565	-0.921139
12411	1.141002	-3.093440	9.243475	0.013160	0.008122	0.001167	-0.445378	0.408373	-1.174584	-0.351274	0.002985	0.167332	-0.921193
12412	1.082872	-3.094494	9.246513	0.000605	-0.003457	-0.002470	-0.445506	0.406687	-1.174367	-0.351049	0.002828	0.167361	-0.921274
12413	1.054282	-3.124146	9.214568	-0.005686	-0.002624	-0.002476	-0.444313	0.408330	-1.173789	-0.351046	0.002806	0.167553	-0.921241
12414	1.078048	-3.099439	9.222332	-0.010353	0.007810	0.005526	-0.444978	0.408056	-1.173385	-0.350714	0.002960	0.167704	-0.921339
12415	1.121664	-3.098648	9.226071	-0.006857	0.005977	0.009052	-0.444706	0.406401	-1.174925	-0.350528	0.003143	0.167857	-0.921382
12416	1.131214	-3.088763	9.243139	-0.006694	0.000821	0.001944	-0.444312	0.408056	-1.174067	-0.350238	0.003130	0.167991	-0.921467
12417	1.141406	-3.120139	9.202768	-0.019366	0.014807	0.007298	-0.444716	0.409480	-1.174556	-0.350113	0.003554	0.168315	-0.921454
12418	1.117910	-3.147260	9.264836	-0.020112	0.007863	0.000184	-0.443919	0.410178	-1.175218	-0.349857	0.003756	0.168647	-0.921490
12419	1.135390	-3.049844	9.276673	0.011806	-0.002928	0.016120	-0.444719	0.410782	-1.176268	-0.349512	0.003661	0.168519	-0.921645
12420	1.088208	-3.123530	9.218011	0.001868	-0.003061	0.017871	-0.444981	0.409413	-1.177523	-0.348883	0.003565	0.168522	-0.921883
12421	1.145956	-3.107921	9.185966	-0.019926	0.005431	0.026685	-0.444852	0.410477	-1.175062	-0.348370	0.003880	0.168921	-0.922003
12422	1.180586	-3.131559	9.259419	-0.002715	0.000376	0.021394	-0.444719	0.410468	-1.174794	-0.347658	0.003885	0.168984	-0.922260
12423	1.127390	-3.142237	9.228983	0.009090	0.003167	-0.015670	-0.445782	0.409906	-1.173721	-0.347920	0.003808	0.168870	-0.922182
12424	1.111949	-3.110970	9.141619	0.005615	0.007725	0.014411	-0.445913	0.409105	-1.175364	-0.347339	0.003864	0.168729	-0.922427
12425	1.141980	-3.149258	9.200599	-0.010500	0.005903	0.010806	-0.444979	0.408187	-1.172976	-0.347121	0.004060	0.168959	-0.922466
12426	1.161559	-3.148896	9.263781	-0.006274	0.010066	-0.012146	-0.445247	0.409261	-1.176715	-0.347026	0.004149	0.169022	-0.922490
12427	1.084108	-3.162445	9.208550	-0.004485	0.001206	-0.013062	-0.444716	0.409810	-1.176704	-0.347233	0.004134	0.169179	-0.922383
12428	1.084269	-3.177011	9.167746	-0.009786	0.006560	-0.015695	-0.444053	0.410288	-1.173729	-0.347164	0.004166	0.169332	-0.922381
12429	1.074290	-3.157769	9.198586	-0.009646	0.017317	-0.019161	-0.443255	0.410858	-1.174934	-0.347537	0.004464	0.169475	-0.922213
12430	1.057161	-3.143511	9.236466	-0.013194	0.008485	-0.022763	-0.444586	0.410596	-1.174387	-0.347606	0.004531	0.169678	-0.922149
12431	1.055214	-3.172679	9.202928	-0.018929	0.006351	-0.010415	-0.444718	0.410361	-1.176282	-0.347780	0.004723	0.170069	-0.922010
12432	1.046069	-3.197118	9.222088	-0.007973	-0.000494	-0.017495	-0.444852	0.410642	-1.176136	-0.347745	0.004610	0.170238	-0.921993
12433	1.034806	-3.114786	9.245192	-0.002049	0.000984	-0.003323	-0.444187	0.411234	-1.178148	-0.347771	0.004611	0.170352	-0.921962
12434	1.049213	-3.114529	9.204712	0.000030	-0.011969	0.017817	-0.444049	0.409520	-1.176991	-0.347065	0.004355	0.170449	-0.922212
12435	1.074811	-3.186891	9.179565	-0.019887	-0.018446	0.021247	-0.444854	0.411489	-1.176379	-0.346570	0.004207	0.171024	-0.922292
12436	1.103337	-3.142668	9.283611	-0.005613	-0.022854	0.024789	-0.445653	0.411196	-1.175030	-0.345673	0.003808	0.171301	-0.922579
12437	1.108502	-3.161996	9.262252	0.016800	-0.020145	-0.005182	-0.446183	0.410663	-1.175715	-0.345663	0.003282	0.171210	-0.922601
12438	1.037103	-3.124465	9.144238	0.019232	-0.029241	0.003626	-0.446051	0.410931	-1.175304	-0.345138	0.002522	0.171074	-0.922826
12439	1.084144	-3.167301	9.189332	0.008534	-0.028292	0.033647	-0.447117	0.410937	-1.174482	-0.344382	0.002038	0.171188	-0.923088
12440	1.094008	-3.171974	9.213740	-0.006123	-0.033077	0.042409	-0.447380	0.409827	-1.174784	-0.343156	0.001520	0.171543	-0.923480
12441	1.122179	-3.122912	9.235899	0.006341	-0.035746	0.046842	-0.449249	0.411528	-1.173629	-0.342129	0.000960	0.171746	-0.923823
12442	1.114848	-3.127905	9.185163	0.020649	-0.041028	0.049509	-0.451115	0.412259	-1.173044	-0.340696	0.000127	0.171660	-0.924369
12443	1.107769	-3.140172	9.168189	0.006457	-0.037417	0.042417	-0.451252	0.413353	-1.171659	-0.339744	-0.000478	0.171870	-0.924681
12444	1.127204	-3.139818	9.185632	0.018629	-0.037707	0.058362	-0.452851	0.413651	-1.170822	-0.338183	-0.001201	0.171797	-0.925266
12445	1.125051	-3.161710	9.132775	-0.007290	-0.042138	0.084778	-0.453384	0.413477	-1.168798	-0.336429	-0.001654	0.172294	-0.925812
12446	1.123459	-3.195718	9.181125	-0.001173	-0.040483	0.091881	-0.454849	0.413678	-1.169988	-0.334280	-0.002170	0.172605	-0.926531
12447	1.134928	-3.139662	9.330292	0.001078	-0.053254	0.105943	-0.456319	0.415657	-1.169099	-0.332092	-0.002810	0.173018	-0.927239
12448	1.204989	-3.138397	9.269849	0.027060	-0.058454	0.109513	-0.457125	0.417894	-1.167938	-0.329506	-0.003794	0.172923	-0.928175
12449	1.202545	-3.145730	9.216873	0.022833	-0.073240	0.130626	-0.459525	0.418738	-1.165591	-0.326785	-0.004866	0.173061	-0.929106
12450	1.289808	-3.144145	9.233981	0.024629	-0.061763	0.098858	-0.460988	0.418210	-1.165591	-0.324375	-0.005933	0.173029	-0.929950
12451	1.277404	-3.129805	9.233493	0.032613	-0.054774	0.070639	-0.461924	0.418983	-1.161644	-0.322828	-0.006938	0.172856	-0.930513
12452	1.276782	-3.105546	9.189963	0.036512	-0.041189	0.061898	-0.463256	0.419319	-1.162696	-0.321110	-0.007838	0.172462	-0.931174
12453	1.250747	-3.137576	9.184592	0.036091	-0.039869	0.044231	-0.464986	0.419053	-1.161606	-0.320104	-0.008682	0.172122	-0.931575
12454	1.282173	-3.129721	9.209567	0.021330	-0.035063	0.024758	-0.465252	0.418629	-1.161212	-0.319097	-0.009499	0.171964	-0.931942
12455	1.296334	-3.107615	9.229092	0.026894	-0.018926	0.021338	-0.465518	0.418766	-1.160800	-0.318591	-0.009976	0.171657	-0.932166
12456	1.286897	-3.129640	9.171199	0.019975	-0.020502	0.010701	-0.466309	0.416306	-1.162893	-0.317899	-0.010560	0.171428	-0.932438
12457	1.277534	-3.156518	9.106123	0.009648	-0.021932	-0.007017	-0.467244	0.417135	-1.161371	-0.317914	-0.011081	0.171460	-0.932421
12458	1.335100	-3.109340	9.215852	-0.011850	0.002788	-0.006944	-0.467912	0.417851	-1.161341	-0.317602	-0.011095	0.171672	-0.932488
12459	1.359118	-3.099195	9.211699	0.008199	-0.003892	-0.017538	-0.467639	0.415613	-1.161955	-0.317876	-0.011312	0.171615	-0.932403
12460	1.273208	-3.178441	9.132634	-0.000828	-0.012867	-0.017600	-0.468573	0.416503	-1.163130	-0.317731	-0.011720	0.171718	-0.932428
12461	1.301325	-3.114807	9.229300	0.003117	0.003436	-0.028103	-0.467370	0.415083	-1.163594	-0.318228	-0.011804	0.171711	-0.932259
12462	1.300416	-3.066272	9.248161	0.022207	-0.027153	-0.007023	-0.467908	0.416448	-1.161386	-0.317806	-0.012593	0.171476	-0.932436
12463	1.237821	-3.106260	9.126189	0.008563	-0.020339	0.000068	-0.468835	0.415440	-1.165454	-0.317695	-0.013056	0.171524	-0.932459
12464	1.324628	-3.065833	9.244087	0.014961	-0.028087	0.028306	-0.468835	0.415446	-1.165723	-0.316666	-0.013686	0.171439	-0.932815
12465	1.317886	-3.099945	9.195996	0.028694	-0.029534	0.019503	-0.471229	0.414348	-1.164382	-0.316155	-0.014382	0.171173	-0.933027
12466	1.268600	-3.059573	9.191772	0.008998	-0.022524	0.016843	-0.470830	0.414283	-1.161961	-0.315322	-0.014916	0.171160	-0.933303
12467	1.306962	-3.046745	9.142304	0.014795	-0.024712	0.035405	-0.472427	0.413722	-1.160342	-0.314533	-0.015377	0.171125	-0.933568
12468	1.287013	-3.124775	9.238564	0.009866	-0.030458	0.050387	-0.471495	0.413713	-1.160892	-0.313093	-0.015942	0.171156	-0.934037
12469	1.338128	-3.012184	9.253725	0.013971	-0.026403	0.031844	-0.473360	0.413992	-1.158974	-0.312364	-0.016439	0.171142	-0.934274
12470	1.294076	-2.998424	9.204128	0.013809	-0.031874	0.037124	-0.473228	0.414270	-1.158966	-0.311140	-0.017105	0.171103	-0.934678
12471	1.314232	-3.041755	9.173781	-0.005819	-0.015949	0.033626	-0.476026	0.415059	-1.159988	-0.310420	-0.017275	0.171390	-0.934862
12472	1.374656	-3.162036	9.130809	-0.031547	-0.029994	0.017535	-0.474964	0.416126	-1.158617	-0.309621	-0.017684	0.172179	-0.934974
12473	1.334921	-3.099633	9.220588	-0.011211	-0.014215	0.033617	-0.474831	0.415986	-1.158758	-0.308908	-0.017787	0.172560	-0.935138
12474	1.334609	-3.080217	9.244502	0.003004	-0.001868	0.042580	-0.475101	0.417547	-1.159244	-0.307733	-0.017797	0.172538	-0.935529
12475	1.327657	-3.090049	9.282876	0.016130	0.000502	0.023187	-0.476434	0.417980	-1.158406	-0.307255	-0.017826	0.172310	-0.935727
12476	1.315741	-3.109691	9.222482	0.012342	-0.011221	0.028410	-0.476835	0.418409	-1.158387	-0.306279	-0.018122	0.172165	-0.936068
12477	1.319739	-3.080498	9.138137	0.030245	-0.022673	0.030161	-0.476701	0.417815	-1.157059	-0.305585	-0.018645	0.171815	-0.936349
12478	1.397241	-3.083951	9.102028	-0.007045	-0.004807	0.014229	-0.476968	0.417594	-1.153286	-0.304936	-0.018745	0.171989	-0.936527
12479	1.455506	-3.087747	9.111066	-0.041621	0.015805	0.031921	-0.477235	0.418351	-1.155417	-0.304369	-0.018106	0.172756	-0.936583
12480	1.430332	-3.039655	9.117151	-0.063933	0.027248	-0.006972	-0.477771	0.419369	-1.156457	-0.304282	-0.017328	0.173793	-0.936434
