# Supplementary material for: Identification of Haptic Based Guiding Using Hard Reins
Source: PLoS One. 2015 Jul 22;10(7):e0132020. doi: 10.1371/journal.pone.0132020 (PMC4511788; doi:10.1371/journal.pone.0132020)
Supplement: S8 File — (ZIP) [file pone.0132020.s008.zip › Exp2_MotionData1/Subject1/path2/T4/fc4.txt]

// Start Time: 0
// Sample rate: 25.0Hz
// Scenario: 4.9
// Firmware Version: 2.6.1
Counter	Acc_X	Acc_Y	Acc_Z	Gyr_X	Gyr_Y	Gyr_Z	Mag_X	Mag_Y	Mag_Z	Quat_w	Quat_x	Quat_y	Quat_z
17849	8.611627	-0.662631	4.526048	-0.542926	-0.000160	0.007265	-0.579299	-0.126642	-0.616272	-0.259240	0.546260	0.132794	0.785341
17850	8.645338	-0.643390	4.545119	-0.554693	0.009844	0.003536	-0.579858	-0.127483	-0.616417	-0.250388	0.547824	0.126829	0.788105
17851	8.621726	-0.595180	4.501119	-0.540173	0.005230	0.008161	-0.580138	-0.127762	-0.616978	-0.242211	0.548882	0.120411	0.790926
17852	8.635701	-0.609405	4.559251	-0.543784	0.012494	0.003649	-0.580421	-0.127197	-0.617530	-0.233430	0.550226	0.114569	0.793496
17853	8.650072	-0.667586	4.545383	-0.549372	-0.012723	0.005504	-0.579439	-0.126923	-0.616134	-0.225010	0.551475	0.108098	0.795965
17854	8.649754	-0.667327	4.586458	-0.560205	-0.005545	0.014178	-0.579444	-0.125515	-0.617520	-0.216121	0.553077	0.101933	0.798128
17855	8.649923	-0.686858	4.555264	-0.556559	-0.001910	0.008889	-0.580008	-0.124951	-0.617790	-0.207642	0.554058	0.095244	0.800521
17856	8.635201	-0.710810	4.574881	-0.564706	0.005382	0.003434	-0.581134	-0.124950	-0.617221	-0.198503	0.555350	0.089050	0.802654
17857	8.630514	-0.703622	4.560309	-0.542003	0.006207	0.000157	-0.579734	-0.123550	-0.616937	-0.190008	0.555989	0.082641	0.804949
17858	8.640121	-0.706069	4.565156	-0.561045	0.010787	0.001677	-0.579172	-0.123127	-0.617778	-0.180846	0.557044	0.076477	0.806938
17859	8.625791	-0.710948	4.543483	-0.545550	0.023407	-0.007068	-0.579597	-0.122707	-0.617209	-0.172174	0.557273	0.070015	0.809259
17860	8.649831	-0.696478	4.562620	-0.538398	-0.001982	0.007331	-0.579880	-0.122143	-0.617762	-0.163299	0.558331	0.064173	0.810852
17861	8.606342	-0.703439	4.565172	-0.523889	0.005345	-0.013785	-0.579039	-0.121016	-0.619438	-0.154691	0.558642	0.058192	0.812775
17862	8.594463	-0.713212	4.536301	-0.538347	0.010723	-0.003374	-0.577915	-0.121021	-0.618606	-0.145625	0.559354	0.052409	0.814353
17863	8.572939	-0.710811	4.512139	-0.550211	0.001784	-0.005230	-0.578059	-0.120321	-0.618037	-0.136820	0.559680	0.045907	0.816046
17864	8.659188	-0.769021	4.565834	-0.560259	-0.012675	0.005364	-0.578903	-0.120318	-0.618311	-0.127598	0.560712	0.039717	0.817156
17865	8.674368	-0.694534	4.511822	-0.567539	-0.003446	-0.014224	-0.579746	-0.120600	-0.617186	-0.118410	0.561023	0.033044	0.818621
17866	8.635706	-0.686980	4.521455	-0.563872	-0.001731	-0.007122	-0.579609	-0.119899	-0.616900	-0.108924	0.561737	0.026892	0.819673
17867	8.640515	-0.706389	4.514416	-0.523919	-0.003708	-0.008413	-0.579610	-0.119760	-0.616618	-0.100289	0.561820	0.020870	0.820893
17868	8.645210	-0.696616	4.536048	-0.546587	0.001775	-0.005172	-0.579886	-0.120883	-0.616488	-0.091008	0.562307	0.014961	0.821769
17869	8.589832	-0.701221	4.516842	-0.549245	0.010775	-0.003500	-0.579328	-0.119760	-0.616901	-0.082147	0.562070	0.008444	0.822957
17870	8.596814	-0.759234	4.522313	-0.545747	-0.011752	-0.005097	-0.580594	-0.119900	-0.616051	-0.072858	0.562648	0.002559	0.823476
17871	8.630411	-0.701114	4.574780	-0.552905	-0.001988	0.015118	-0.580454	-0.119616	-0.617030	-0.064238	0.562487	-0.004199	0.824296
17872	8.642740	-0.701403	4.540937	-0.539253	0.009800	0.000171	-0.578621	-0.120603	-0.617195	-0.055095	0.562576	-0.010071	0.824846
17873	8.654535	-0.703682	4.574776	-0.558340	0.010824	-0.003597	-0.579466	-0.120320	-0.617326	-0.046085	0.562073	-0.016714	0.825634
17874	8.630635	-0.691600	4.550509	-0.545591	0.010681	0.005397	-0.580036	-0.118919	-0.615765	-0.036948	0.562022	-0.022752	0.825983
17875	8.635498	-0.672267	4.555120	-0.554680	0.016228	-0.005356	-0.579465	-0.120601	-0.617048	-0.027932	0.561286	-0.029304	0.826631
17876	8.611327	-0.686629	4.552896	-0.545599	0.016198	-0.007025	-0.579185	-0.120179	-0.617607	-0.018582	0.561019	-0.035206	0.826845
17877	8.630241	-0.686431	4.603612	-0.550004	0.034143	0.003430	-0.579184	-0.120317	-0.618449	-0.009740	0.559837	-0.041768	0.827492
17878	8.567728	-0.712892	4.560497	-0.560228	0.001877	-0.010659	-0.578067	-0.118495	-0.618018	-0.000181	0.559681	-0.047869	0.827324
17879	8.572083	-0.668906	4.642156	-0.547473	0.001655	0.007187	-0.576937	-0.119481	-0.618037	0.008552	0.558889	-0.054403	0.827412
17880	8.567085	-0.792365	4.604879	-0.536617	-0.000959	-0.008609	-0.576664	-0.117514	-0.618579	0.017805	0.558651	-0.060130	0.827028
17881	8.630223	-0.710658	4.594217	-0.547420	0.016206	-0.007048	-0.579188	-0.119333	-0.618578	0.026791	0.557495	-0.066476	0.827081
17882	8.620643	-0.671871	4.603462	-0.550245	0.012809	-0.028289	-0.578206	-0.118775	-0.618300	0.036529	0.556918	-0.072196	0.826617
17883	8.596436	-0.710445	4.594260	-0.547421	0.023539	-0.021254	-0.577082	-0.117924	-0.621662	0.045761	0.555515	-0.078348	0.826541
17884	8.639673	-0.744490	4.604247	-0.565643	0.006382	-0.007203	-0.574548	-0.118207	-0.622806	0.055296	0.554861	-0.084553	0.825786
17885	8.639970	-0.691401	4.591573	-0.542004	0.005274	0.003703	-0.575953	-0.118770	-0.621400	0.064020	0.553587	-0.090879	0.825339
17886	8.601057	-0.724853	4.613745	-0.569220	0.018140	-0.010862	-0.575676	-0.117929	-0.621113	0.073657	0.552604	-0.097071	0.824488
17887	8.605940	-0.715232	4.611215	-0.574687	0.014547	-0.009132	-0.575676	-0.118214	-0.619715	0.082960	0.551010	-0.103748	0.823858
17888	8.574378	-0.719730	4.633055	-0.549248	0.016231	-0.009737	-0.574557	-0.116815	-0.619148	0.092330	0.549951	-0.109607	0.822810
17889	8.586203	-0.743850	4.652639	-0.547444	0.012594	-0.007042	-0.575112	-0.118498	-0.619162	0.101279	0.548284	-0.115823	0.822017
17890	8.600954	-0.732042	4.623491	-0.539166	0.025107	0.000061	-0.574549	-0.118639	-0.619448	0.110371	0.546947	-0.121584	0.820904
17891	8.601075	-0.720020	4.613691	-0.554651	0.016140	0.003476	-0.573426	-0.117936	-0.620570	0.119215	0.545044	-0.127987	0.819960
17892	8.574267	-0.748729	4.633379	-0.560142	0.014447	-0.006319	-0.573565	-0.118216	-0.620572	0.128581	0.543720	-0.134023	0.818458
17893	8.574416	-0.729458	4.623497	-0.565596	0.012648	-0.003715	-0.573708	-0.117794	-0.620706	0.137629	0.541721	-0.140489	0.817227
17894	8.529554	-0.725128	4.497859	-0.560144	0.009927	-0.004522	-0.572860	-0.118638	-0.621002	0.146916	0.540332	-0.146529	0.815467
17895	8.523602	-0.704789	4.652287	-0.553796	0.016254	-0.010685	-0.573700	-0.119478	-0.621285	0.155933	0.538186	-0.152666	0.814084
17896	8.564306	-0.789628	4.653179	-0.562118	-0.012585	-0.005300	-0.574127	-0.118070	-0.622107	0.165141	0.537025	-0.158770	0.811865
17897	8.572188	-0.700504	4.613512	-0.547510	0.001783	-0.006972	-0.573555	-0.120320	-0.621294	0.173956	0.534985	-0.164834	0.810160
17898	8.576659	-0.714790	4.652327	-0.543887	-0.005548	0.004613	-0.572436	-0.119060	-0.621150	0.182783	0.533609	-0.170693	0.807908
17899	8.591366	-0.724761	4.618590	-0.554695	-0.005727	0.030146	-0.572572	-0.120185	-0.620320	0.191017	0.531405	-0.177239	0.806045
17900	8.629430	-0.760918	4.672102	-0.558287	0.010654	0.014080	-0.573702	-0.118915	-0.621559	0.199851	0.529559	-0.183335	0.803751
17901	8.583509	-0.777545	4.672349	-0.545609	0.008874	0.004497	-0.573277	-0.119620	-0.621009	0.208416	0.527111	-0.189347	0.801789
17902	8.527966	-0.835346	4.648905	-0.534663	0.012393	0.007240	-0.572996	-0.119621	-0.620731	0.217064	0.525235	-0.194946	0.799380
17903	8.566858	-0.753395	4.652771	-0.539191	0.012342	0.016052	-0.573422	-0.118921	-0.620020	0.225348	0.522580	-0.200902	0.797350
17904	8.557139	-0.760553	4.657697	-0.534785	0.001701	-0.005066	-0.573704	-0.118922	-0.619317	0.234095	0.520807	-0.206385	0.794585
17905	8.586027	-0.799462	4.648427	-0.558332	0.007141	0.003473	-0.573706	-0.118361	-0.619311	0.242715	0.518062	-0.212469	0.792186
17906	8.566935	-0.772850	4.633657	-0.545689	-0.004633	0.003694	-0.573707	-0.118076	-0.620429	0.251346	0.516179	-0.218206	0.789158
17907	8.576476	-0.782516	4.643418	-0.558414	0.001864	-0.010649	-0.575252	-0.118352	-0.620981	0.260117	0.513442	-0.224101	0.786445
17908	8.591032	-0.782668	4.633735	-0.556597	0.003691	-0.014174	-0.573704	-0.118922	-0.619317	0.269110	0.511325	-0.229735	0.783166
17909	8.595971	-0.782790	4.619231	-0.543974	-0.007099	-0.022805	-0.574417	-0.116817	-0.618589	0.277826	0.508723	-0.235255	0.780172
17910	8.619092	-0.782119	4.749676	-0.545761	0.001925	-0.023767	-0.573848	-0.117938	-0.619726	0.286778	0.506611	-0.240580	0.776676
17911	8.603529	-0.768549	4.585233	-0.531293	-0.012547	-0.024388	-0.573851	-0.116950	-0.621117	0.295306	0.504038	-0.245845	0.773499
17912	8.629869	-0.724913	4.633038	-0.542150	-0.012653	-0.006812	-0.574982	-0.116252	-0.618999	0.303813	0.501968	-0.251317	0.769783
17913	8.601167	-0.829177	4.549668	-0.576767	-0.019459	-0.033730	-0.574138	-0.116254	-0.619146	0.312841	0.499143	-0.257156	0.766066
17914	8.625518	-0.693757	4.586786	-0.534924	-0.008904	-0.026208	-0.576385	-0.116809	-0.619414	0.321511	0.497036	-0.262243	0.762112
17915	8.625789	-0.677009	4.560019	-0.545734	-0.001763	-0.013105	-0.574407	-0.119064	-0.618333	0.329938	0.493893	-0.267619	0.758677
17916	8.644723	-0.715613	4.589420	-0.542066	0.001790	-0.009548	-0.574686	-0.119766	-0.618338	0.338398	0.491370	-0.272854	0.754714
17917	8.610487	-0.744124	4.633278	-0.568397	0.001877	-0.006330	-0.575810	-0.119760	-0.619170	0.346892	0.487850	-0.278532	0.751058
17918	8.610916	-0.710536	4.594242	-0.538424	0.001745	-0.006857	-0.576653	-0.119899	-0.619164	0.355186	0.485221	-0.283682	0.746946
17919	8.632840	-0.647811	4.598345	-0.552981	0.001852	-0.010555	-0.575102	-0.121028	-0.618628	0.363517	0.481699	-0.289001	0.743168
17920	8.616078	-0.662357	4.574366	-0.560267	-0.005372	-0.005292	-0.577635	-0.120884	-0.617906	0.371863	0.478891	-0.294480	0.738690
17921	8.620718	-0.671932	4.593798	-0.576569	0.002815	-0.005534	-0.576780	-0.123272	-0.618218	0.380269	0.475021	-0.300098	0.734637
17922	8.630353	-0.676826	4.593839	-0.571084	0.006361	-0.001952	-0.577065	-0.122713	-0.617229	0.388635	0.471815	-0.305612	0.730038
17923	8.591962	-0.657372	4.574343	-0.562027	0.001810	-0.001822	-0.576641	-0.123135	-0.617097	0.396751	0.467915	-0.310967	0.725909
17924	8.610804	-0.700748	4.613463	-0.540144	0.013385	0.001898	-0.575798	-0.122854	-0.617801	0.404710	0.464709	-0.315942	0.721413
17925	8.620380	-0.681354	4.632565	-0.545600	0.012496	0.003612	-0.576079	-0.122711	-0.618358	0.412574	0.460626	-0.320933	0.717362
17926	8.596230	-0.705429	4.623200	-0.561091	0.005390	-0.000072	-0.578184	-0.123973	-0.617654	0.420597	0.457263	-0.326188	0.712468
17927	8.593159	-0.690335	4.714857	-0.540062	0.028680	0.003567	-0.576915	-0.124249	-0.619768	0.428427	0.452873	-0.330870	0.708436
17928	8.545809	-0.685929	4.598886	-0.556570	0.005429	-0.007103	-0.576920	-0.123411	-0.618639	0.436395	0.449477	-0.335927	0.703337
17929	8.562222	-0.644435	4.680558	-0.556583	-0.000089	0.005321	-0.575229	-0.124115	-0.619220	0.444063	0.445218	-0.341009	0.698786
17930	8.567112	-0.770570	4.611885	-0.556658	-0.014459	0.000088	-0.576785	-0.122289	-0.618068	0.451679	0.441940	-0.346233	0.693396
17931	8.613363	-0.642704	4.622478	-0.550196	0.005327	0.001837	-0.577761	-0.124255	-0.617520	0.459276	0.437569	-0.351048	0.688741
17932	8.572851	-0.645289	4.554903	-0.532107	-0.003676	-0.008517	-0.577896	-0.125375	-0.618371	0.466752	0.434318	-0.355687	0.683372
17933	8.611028	-0.691234	4.589193	-0.556544	0.012693	-0.012442	-0.576911	-0.125801	-0.617543	0.474548	0.429775	-0.360298	0.678442
17934	8.606145	-0.696006	4.594086	-0.568442	0.002001	-0.019594	-0.578040	-0.124958	-0.617105	0.482404	0.426073	-0.365204	0.672588
17935	8.634653	-0.647339	4.675660	-0.543899	0.001773	-0.006913	-0.578601	-0.125377	-0.617245	0.489825	0.421643	-0.369695	0.667544
17936	8.586498	-0.676216	4.647051	-0.560277	-0.001710	-0.012403	-0.576355	-0.124400	-0.616972	0.497357	0.417907	-0.374505	0.661617
17937	8.586649	-0.676338	4.627721	-0.554801	0.001869	-0.012360	-0.577195	-0.124956	-0.618092	0.504827	0.413296	-0.378992	0.656278
17938	8.584087	-0.705292	4.632881	-0.542950	0.005366	-0.006939	-0.578602	-0.124670	-0.618779	0.512064	0.409493	-0.383463	0.650432
17939	8.584162	-0.695656	4.627940	-0.550233	0.001781	-0.005232	-0.577758	-0.124814	-0.618226	0.519283	0.404765	-0.387850	0.645044
17940	8.610822	-0.695915	4.613409	-0.540177	0.006146	0.005481	-0.577766	-0.123130	-0.618069	0.526213	0.400786	-0.392294	0.639198
17941	8.605845	-0.705459	4.628020	-0.543867	0.005397	-0.009599	-0.578602	-0.124811	-0.618500	0.533343	0.396010	-0.396430	0.633692
17942	8.557821	-0.710201	4.594309	-0.564733	-0.000050	0.005220	-0.578048	-0.123131	-0.617366	0.540288	0.391750	-0.401161	0.627448
17943	8.591535	-0.720050	4.599206	-0.547476	0.001705	0.001878	-0.578892	-0.122990	-0.617078	0.547142	0.386790	-0.405373	0.621853
17944	8.610185	-0.705093	4.690835	-0.549229	0.016145	0.000001	-0.576921	-0.123270	-0.618777	0.554022	0.382441	-0.409602	0.615650
17945	8.547801	-0.707419	4.642618	-0.545706	0.003629	-0.013162	-0.578047	-0.123271	-0.617508	0.560933	0.377498	-0.413554	0.609772
17946	8.567004	-0.680791	4.668875	-0.545744	-0.005451	-0.005138	-0.577620	-0.124109	-0.619341	0.567530	0.373398	-0.417850	0.603229
17947	8.586626	-0.761163	4.590006	-0.562142	-0.012498	-0.014136	-0.576916	-0.124394	-0.618509	0.574304	0.368377	-0.422070	0.596933
17948	8.620288	-0.705520	4.632834	-0.545776	-0.009000	-0.010415	-0.577060	-0.123692	-0.618360	0.580788	0.364271	-0.426273	0.590155
17949	8.543657	-0.671582	4.572150	-0.543942	-0.005378	-0.013963	-0.576077	-0.123416	-0.617524	0.587346	0.359281	-0.430091	0.583921
17950	8.640184	-0.669759	4.574417	-0.558412	0.003680	-0.010630	-0.576492	-0.124673	-0.619216	0.593881	0.354787	-0.434194	0.576980
17951	8.609104	-0.725554	4.509839	-0.549330	0.000030	-0.010511	-0.577337	-0.124247	-0.620045	0.600337	0.349554	-0.437933	0.570633
17952	8.664271	-0.667449	4.581607	-0.535723	-0.000963	-0.006792	-0.576779	-0.123551	-0.618641	0.606476	0.345262	-0.441761	0.563763
17953	8.649887	-0.706221	4.550647	-0.556663	-0.003447	-0.020298	-0.573405	-0.123139	-0.618243	0.612914	0.339982	-0.445450	0.557066
17954	8.630505	-0.706038	4.560336	-0.562984	-0.003524	-0.008875	-0.574109	-0.122856	-0.618515	0.619082	0.335316	-0.449498	0.549774
17955	8.644817	-0.720537	4.574977	-0.549353	-0.005439	-0.003396	-0.573689	-0.122576	-0.618515	0.625111	0.329915	-0.453137	0.543194
17956	8.596491	-0.695945	4.594098	-0.554903	-0.003326	-0.035329	-0.573124	-0.122997	-0.619084	0.631349	0.325500	-0.456814	0.535508
17957	8.625565	-0.686523	4.584289	-0.562143	-0.012523	-0.010579	-0.571155	-0.122859	-0.619658	0.637319	0.319994	-0.460516	0.528539
17958	8.639935	-0.735007	4.575145	-0.539360	-0.001819	-0.010381	-0.572983	-0.123280	-0.618388	0.643038	0.315451	-0.464065	0.521187
17959	8.616083	-0.749628	4.531846	-0.536721	-0.012565	-0.019136	-0.569889	-0.123148	-0.618130	0.648777	0.310272	-0.467338	0.514213
17960	8.640102	-0.715750	4.562848	-0.554132	-0.039573	-0.012088	-0.570454	-0.122726	-0.617981	0.654092	0.305863	-0.471412	0.506342
17961	8.663478	-0.722557	4.657130	-0.554864	-0.019025	0.007238	-0.571303	-0.121604	-0.616842	0.659457	0.300197	-0.475001	0.499373
17962	8.552978	-0.753791	4.575471	-0.554986	-0.039710	0.002033	-0.572709	-0.122024	-0.616135	0.664461	0.295565	-0.479066	0.491557
17963	8.639724	-0.652416	4.641881	-0.544064	-0.040813	0.019888	-0.573551	-0.122871	-0.614176	0.669273	0.290068	-0.482793	0.484608
17964	8.577563	-0.773703	4.508002	-0.527777	-0.037857	-0.017116	-0.573276	-0.122040	-0.611087	0.674155	0.285896	-0.486355	0.476695
17965	8.631241	-0.626642	4.503873	-0.556790	-0.026926	-0.013954	-0.574814	-0.124002	-0.611096	0.679343	0.280357	-0.489704	0.469130
17966	8.669679	-0.648558	4.516148	-0.540371	-0.018031	-0.009389	-0.577202	-0.124841	-0.610525	0.684247	0.275681	-0.493053	0.461199
17967	8.669733	-0.614665	4.525435	-0.560360	-0.012440	-0.019384	-0.578325	-0.125685	-0.609124	0.689479	0.269949	-0.496085	0.453482
17968	8.699090	-0.649106	4.458122	-0.569359	-0.008917	-0.005352	-0.578461	-0.126666	-0.609694	0.694415	0.264679	-0.499479	0.445256
17969	8.664870	-0.633998	4.520825	-0.549412	-0.004369	-0.021078	-0.578880	-0.127653	-0.608020	0.699505	0.258984	-0.502170	0.437545
17970	8.662093	-0.670048	4.550227	-0.542130	-0.004447	-0.016576	-0.579159	-0.128215	-0.608023	0.704262	0.254094	-0.505083	0.429351
17971	8.669791	-0.638953	4.506375	-0.560256	-0.003544	-0.007055	-0.581971	-0.128634	-0.606605	0.709121	0.248039	-0.507801	0.421618
17972	8.679554	-0.580924	4.520213	-0.557554	0.009302	-0.033633	-0.581402	-0.130038	-0.607184	0.714053	0.242923	-0.510449	0.412987
17973	8.686984	-0.619909	4.477144	-0.569305	0.016567	-0.033816	-0.581542	-0.130036	-0.607464	0.719200	0.236785	-0.512690	0.404762
17974	8.625767	-0.628509	4.586057	-0.545804	0.018550	-0.067188	-0.581394	-0.131720	-0.608043	0.724245	0.232039	-0.514824	0.395706
17975	8.640985	-0.568598	4.520127	-0.546646	0.009221	-0.030857	-0.581111	-0.132427	-0.606791	0.729003	0.226195	-0.516863	0.387612
17976	8.630871	-0.551194	4.587604	-0.560282	0.003781	-0.020370	-0.579133	-0.134253	-0.607947	0.733398	0.220808	-0.519415	0.378918
17977	8.747172	-0.511086	4.548339	-0.556611	0.005494	-0.010576	-0.580819	-0.134244	-0.609475	0.737824	0.214589	-0.521542	0.370893
17978	8.664635	-0.459272	4.634860	-0.560180	0.032755	-0.035570	-0.580115	-0.134668	-0.609064	0.742435	0.209086	-0.523475	0.362005
17979	8.582955	-0.488150	4.572466	-0.549613	-0.015813	-0.051089	-0.579405	-0.136216	-0.608525	0.746715	0.203497	-0.525558	0.353262
17980	8.630607	-0.521890	4.635604	-0.545817	-0.005299	-0.020144	-0.580667	-0.137197	-0.608246	0.750563	0.198265	-0.527885	0.344505
17981	8.616320	-0.618919	4.564216	-0.556806	-0.012256	-0.042358	-0.580234	-0.140009	-0.607438	0.754656	0.192402	-0.529865	0.335734
17982	8.665384	-0.455033	4.540574	-0.524060	-0.016261	-0.013610	-0.581775	-0.141127	-0.607998	0.758071	0.187450	-0.532111	0.327183
17983	8.655721	-0.433147	4.552424	-0.542067	-0.001969	0.009093	-0.581354	-0.141131	-0.607301	0.761697	0.181161	-0.533900	0.319295
17984	8.689444	-0.450276	4.552570	-0.545552	0.014141	0.023112	-0.580504	-0.142537	-0.607322	0.765095	0.175249	-0.535843	0.311111
17985	8.698613	-0.503273	4.589395	-0.564452	0.039409	0.028037	-0.580086	-0.141695	-0.607316	0.768942	0.168122	-0.537077	0.303334
17986	8.635843	-0.473772	4.606064	-0.532604	0.037246	0.050529	-0.580638	-0.143652	-0.609574	0.772190	0.161926	-0.538563	0.295722
17987	8.625706	-0.536344	4.638188	-0.554399	0.041014	0.043162	-0.578951	-0.143516	-0.609446	0.775749	0.154750	-0.539629	0.288212
17988	8.553493	-0.422110	4.668423	-0.556193	0.040897	0.056410	-0.578103	-0.144503	-0.608762	0.778894	0.148064	-0.541097	0.280384
17989	8.557919	-0.458176	4.702648	-0.547209	0.024634	0.056609	-0.578380	-0.145483	-0.609471	0.781999	0.140923	-0.542283	0.273034
17990	8.572119	-0.472584	4.731786	-0.545415	0.022847	0.053987	-0.576970	-0.146473	-0.608371	0.784746	0.134495	-0.543847	0.265172
17991	8.543400	-0.438660	4.716948	-0.541901	0.001165	0.058584	-0.578656	-0.146750	-0.608501	0.787399	0.127523	-0.545245	0.257776
17992	8.492696	-0.394690	4.740689	-0.564633	-0.006020	0.067203	-0.578229	-0.148156	-0.608239	0.789628	0.120766	-0.547278	0.249779
17993	8.451779	-0.379977	4.733330	-0.562958	-0.033127	0.074460	-0.578925	-0.150128	-0.605873	0.791703	0.113451	-0.549226	0.242249
17994	8.543583	-0.370935	4.725857	-0.551127	-0.035078	0.086131	-0.580323	-0.152375	-0.604904	0.793302	0.106814	-0.551576	0.234578
17995	8.576674	-0.326948	4.836474	-0.545587	-0.024428	0.101176	-0.581159	-0.154625	-0.603240	0.795140	0.099439	-0.553223	0.227615
17996	8.524515	-0.298285	4.729905	-0.562070	-0.042266	0.089590	-0.582274	-0.157156	-0.601296	0.796481	0.092595	-0.555629	0.219818
17997	8.527039	-0.249908	4.739027	-0.542078	-0.053404	0.115554	-0.586054	-0.161362	-0.600751	0.797766	0.085255	-0.557612	0.213001
17998	8.565923	-0.366727	4.648458	-0.560347	-0.069435	0.104820	-0.588155	-0.163893	-0.598239	0.798551	0.078363	-0.560354	0.205374
17999	8.496311	-0.247812	4.656889	-0.551155	-0.047843	0.103026	-0.589409	-0.166985	-0.596580	0.799804	0.071013	-0.562128	0.198199
18000	8.525417	-0.318411	4.604478	-0.560398	-0.071126	0.092445	-0.592496	-0.169518	-0.592519	0.800434	0.064243	-0.564758	0.190335
18001	8.538131	-0.316588	4.522285	-0.560378	-0.082134	0.114635	-0.594438	-0.176405	-0.589354	0.801100	0.056767	-0.566991	0.183133
18002	8.455930	-0.570483	4.418909	-0.553138	-0.105764	0.131629	-0.595552	-0.180214	-0.583220	0.800998	0.049780	-0.570073	0.175901
18003	8.345566	-0.936829	4.469055	-0.543695	-0.103006	0.216576	-0.600184	-0.183162	-0.580133	0.800882	0.041494	-0.572548	0.170456
18004	8.718160	-1.289951	4.801121	-0.568299	-0.170478	0.319336	-0.602985	-0.187109	-0.573427	0.799219	0.032327	-0.576765	0.165972
18005	8.759168	-0.836410	4.711432	-0.543931	-0.195957	0.337541	-0.610287	-0.191328	-0.566549	0.797457	0.022971	-0.580666	0.162360
18006	9.015411	-0.649286	4.747663	-0.545892	-0.179155	0.278218	-0.617021	-0.196957	-0.558150	0.795619	0.014664	-0.584798	0.157440
18007	8.755823	-0.527301	4.669326	-0.545937	-0.136903	0.186807	-0.622928	-0.198654	-0.550276	0.794871	0.006892	-0.587553	0.151372
18008	8.477430	-0.495294	4.483283	-0.546339	-0.170536	0.117963	-0.627135	-0.202737	-0.543981	0.793449	0.000418	-0.591386	0.143878
18009	8.593693	-0.746045	4.309532	-0.564461	-0.172217	0.115107	-0.631057	-0.208091	-0.535740	0.792347	-0.006655	-0.594591	0.136392
18010	8.713898	-0.937930	4.277683	-0.562486	-0.128593	0.073286	-0.634979	-0.212873	-0.530436	0.791354	-0.012972	-0.597675	0.127967
18011	8.713382	-0.935086	4.345310	-0.552997	-0.071154	0.092503	-0.636928	-0.218215	-0.527534	0.791361	-0.019830	-0.599089	0.120196
18012	8.636313	-0.813526	4.382718	-0.552785	-0.040655	0.106471	-0.639727	-0.221867	-0.525028	0.791158	-0.026613	-0.600612	0.112363
18013	8.587555	-0.774038	4.464499	-0.550058	0.030729	-0.017794	-0.640704	-0.224405	-0.521124	0.792484	-0.032296	-0.600302	0.102786
18014	8.537343	-0.788645	4.397071	-0.552765	0.008744	0.022994	-0.638719	-0.228346	-0.519780	0.792876	-0.038193	-0.600942	0.093587
18015	8.622444	-0.678182	4.369144	-0.549779	0.062950	0.006805	-0.638150	-0.229749	-0.520640	0.794369	-0.044183	-0.599929	0.084329
18016	8.863015	-0.640292	4.486801	-0.559539	0.131916	-0.039685	-0.638001	-0.230576	-0.525413	0.796136	-0.049651	-0.598528	0.073934
18017	8.250298	-0.500915	4.515062	-0.552051	0.189830	-0.078986	-0.633222	-0.229170	-0.529218	0.799086	-0.054804	-0.595378	0.063113
18018	9.498058	-0.652298	4.751884	-0.561334	0.173886	-0.089388	-0.630111	-0.232397	-0.532359	0.801175	-0.059767	-0.593176	0.051848
18019	8.768957	-0.375048	4.295492	-0.543153	0.124395	-0.012884	-0.625612	-0.231274	-0.535464	0.803067	-0.065437	-0.590778	0.042217
18020	9.075077	-0.517264	4.277338	-0.559482	0.106163	0.022467	-0.624207	-0.230425	-0.538549	0.804021	-0.071622	-0.589357	0.032843
18021	9.188547	-0.547100	4.258188	-0.543051	0.117794	0.024378	-0.621111	-0.230140	-0.541932	0.805608	-0.077670	-0.586854	0.023782
18022	8.580051	-0.659369	4.243341	-0.564749	0.124081	0.029255	-0.620270	-0.228725	-0.545847	0.806552	-0.084021	-0.584984	0.014428
18023	8.302935	-0.146005	4.124415	-0.553243	0.056910	0.077587	-0.619155	-0.225911	-0.548348	0.807204	-0.090782	-0.583217	0.006178
18024	8.507115	0.016374	4.016010	-0.543718	-0.009663	0.065790	-0.619448	-0.222960	-0.548735	0.806417	-0.097182	-0.583304	-0.002104
18025	8.849449	-0.029117	4.042640	-0.540615	-0.063186	0.009602	-0.620588	-0.219730	-0.547992	0.805519	-0.102860	-0.583469	-0.011121
18026	9.614490	-0.201669	4.273095	-0.540932	-0.108159	0.009998	-0.622000	-0.218889	-0.546571	0.803400	-0.108562	-0.585116	-0.020066
18027	9.163723	-0.619110	4.312185	-0.560323	-0.066482	0.085446	-0.624824	-0.216355	-0.546523	0.802279	-0.115370	-0.585019	-0.028120
18028	8.701983	-0.404200	4.204085	-0.542280	-0.085507	0.083058	-0.626239	-0.214815	-0.544114	0.800271	-0.121926	-0.586011	-0.035940
18029	8.481639	-0.442960	3.968010	-0.554355	-0.082758	-0.017103	-0.627513	-0.213559	-0.540869	0.798735	-0.127383	-0.586278	-0.045547
18030	8.592748	-0.400100	3.977049	-0.540835	-0.088053	-0.034577	-0.628775	-0.214541	-0.540309	0.796418	-0.132520	-0.587459	-0.055210
18031	9.012110	-0.523485	3.992363	-0.560746	-0.091775	-0.006409	-0.630455	-0.216792	-0.537657	0.794589	-0.138152	-0.587668	-0.064712
18032	9.001752	-0.353166	4.164453	-0.545932	-0.051543	0.020067	-0.631713	-0.219185	-0.535010	0.792558	-0.143941	-0.587971	-0.073646
18033	8.856638	-0.221102	4.267076	-0.575047	-0.039465	-0.006904	-0.634521	-0.220871	-0.532764	0.791124	-0.149651	-0.587161	-0.083486
18034	8.701482	-0.328646	4.304729	-0.556960	-0.061296	0.004010	-0.633954	-0.221999	-0.531660	0.788726	-0.155419	-0.587498	-0.092748
18035	8.648964	-0.423320	4.185039	-0.543253	-0.055994	0.007659	-0.636348	-0.221720	-0.529537	0.787052	-0.160756	-0.586783	-0.101940
18036	8.629564	-0.437667	4.190058	-0.538414	-0.015603	0.021616	-0.636908	-0.222565	-0.528420	0.785099	-0.166320	-0.586238	-0.110825
18037	8.673113	-0.341065	4.222750	-0.534521	0.026669	0.028498	-0.638037	-0.222004	-0.527285	0.784314	-0.171523	-0.584008	-0.119858
18038	8.569494	-0.180550	4.279090	-0.536151	0.063634	0.025595	-0.636625	-0.223273	-0.526889	0.783127	-0.176888	-0.582075	-0.128888
18039	8.578450	-0.112169	4.401549	-0.559603	0.097106	0.022466	-0.634789	-0.224105	-0.531115	0.782902	-0.182158	-0.578519	-0.138557
18040	9.031803	-0.297013	4.671219	-0.559498	0.120584	0.020610	-0.633668	-0.222980	-0.532653	0.782084	-0.187645	-0.575501	-0.148100
18041	8.747970	-0.618872	4.704187	-0.542956	0.153070	0.001041	-0.630992	-0.222685	-0.538695	0.782329	-0.192171	-0.570995	-0.158103
18042	8.720819	-0.569733	4.805162	-0.552131	0.149634	-0.013204	-0.628053	-0.218184	-0.543154	0.781560	-0.197031	-0.567511	-0.168149
18043	8.677185	-0.387018	4.607457	-0.561796	0.085332	-0.069515	-0.625400	-0.213410	-0.544806	0.780538	-0.201204	-0.564069	-0.179177
18044	9.322783	-0.285407	4.501556	-0.544214	0.028231	-0.130733	-0.624988	-0.210450	-0.548421	0.777793	-0.204989	-0.562809	-0.190429
18045	9.040383	-0.319486	4.178524	-0.574904	0.029851	-0.097532	-0.622176	-0.210033	-0.549280	0.775774	-0.209177	-0.560091	-0.201785
18046	8.842654	-0.686839	3.979914	-0.556144	0.044872	0.021058	-0.620772	-0.209190	-0.550402	0.773549	-0.214738	-0.557730	-0.210822
18047	8.664413	-0.938105	3.813812	-0.537656	0.044083	0.095528	-0.623020	-0.209744	-0.551231	0.772448	-0.220422	-0.553969	-0.218761
18048	8.751720	-0.808096	3.821910	-0.554600	-0.027555	0.057765	-0.623715	-0.211567	-0.551385	0.769401	-0.226649	-0.552447	-0.226833
18049	9.301389	-0.626853	3.985880	-0.554985	-0.092609	0.085712	-0.627364	-0.214098	-0.547881	0.766504	-0.233065	-0.550626	-0.234443
18050	9.536759	-0.617718	4.137693	-0.545929	-0.067916	0.043245	-0.628911	-0.214664	-0.545353	0.762807	-0.239139	-0.549709	-0.242399
18051	9.130816	-0.447503	4.281318	-0.560193	-0.003682	0.016077	-0.630458	-0.214945	-0.544083	0.760366	-0.244385	-0.546687	-0.251502
18052	8.521271	-0.731028	4.319126	-0.528977	0.052147	-0.006180	-0.631304	-0.213810	-0.547286	0.757647	-0.249023	-0.544131	-0.260539
18053	8.280129	-0.962383	4.181882	-0.542183	0.035388	-0.141653	-0.629483	-0.211418	-0.550078	0.754726	-0.252038	-0.541208	-0.271955
18054	8.406002	-0.944085	4.142848	-0.547868	-0.029891	-0.091749	-0.629197	-0.212682	-0.549953	0.750376	-0.256416	-0.540056	-0.282004
18055	8.710084	-0.948419	4.142490	-0.556985	-0.062730	-0.038514	-0.629206	-0.210433	-0.550630	0.746691	-0.261272	-0.537821	-0.291440
18056	8.709334	-1.115072	4.158849	-0.554283	-0.062621	-0.052660	-0.630623	-0.207904	-0.550312	0.741975	-0.266299	-0.536775	-0.300718
18057	8.674931	-1.019819	4.283482	-0.553258	-0.013575	-0.097182	-0.631483	-0.204249	-0.550828	0.738302	-0.270142	-0.533966	-0.311149
18058	8.574724	-1.071026	4.110210	-0.564301	-0.031349	-0.119336	-0.631058	-0.205381	-0.548601	0.733250	-0.274356	-0.532589	-0.321592
18059	8.818911	-1.172779	4.316409	-0.577077	-0.038511	-0.115876	-0.632319	-0.206502	-0.548323	0.728858	-0.278472	-0.529900	-0.332302
18060	8.771703	-1.027891	4.249613	-0.562472	-0.000326	-0.161044	-0.628936	-0.208052	-0.549066	0.723637	-0.281942	-0.528145	-0.343396
18061	8.708967	-1.092957	4.216595	-0.553375	0.011544	-0.184031	-0.628799	-0.206782	-0.551155	0.719225	-0.284617	-0.525059	-0.354996
18062	8.660274	-1.046250	4.293462	-0.555249	0.012568	-0.197337	-0.627533	-0.206497	-0.553264	0.713684	-0.287433	-0.523188	-0.366486
18063	8.544776	-1.043377	4.250090	-0.558914	0.003531	-0.193807	-0.625857	-0.203548	-0.554507	0.708852	-0.290103	-0.520012	-0.378096
18064	8.684866	-1.172826	4.174024	-0.536873	0.026673	-0.172444	-0.623051	-0.201584	-0.555769	0.703509	-0.292731	-0.517753	-0.388992
18065	9.026430	-1.217693	4.299717	-0.563634	0.111537	-0.174105	-0.620529	-0.198485	-0.560520	0.699687	-0.294810	-0.512690	-0.400842
18066	8.891364	-1.076313	4.356313	-0.552693	0.103959	-0.140326	-0.615756	-0.195393	-0.564728	0.695071	-0.297311	-0.508853	-0.411765
18067	9.051629	-0.811463	4.357976	-0.539923	0.093566	-0.090507	-0.613231	-0.192997	-0.569206	0.691663	-0.300026	-0.503540	-0.421941
18068	9.008876	-0.729330	4.308789	-0.546324	0.074467	-0.067459	-0.611131	-0.189901	-0.572833	0.687186	-0.303355	-0.499575	-0.431481
18069	9.478716	-0.462112	4.227856	-0.560052	0.069252	-0.073646	-0.608468	-0.187370	-0.575629	0.683347	-0.306693	-0.494170	-0.441330
18070	9.184347	-0.358500	4.268171	-0.545467	0.096461	-0.104654	-0.605812	-0.183157	-0.577847	0.678567	-0.309377	-0.489996	-0.451373
18071	8.318460	-0.069375	4.026885	-0.558547	0.060868	-0.156026	-0.605822	-0.179769	-0.583136	0.673695	-0.311915	-0.485067	-0.462119
18072	8.072648	0.351732	3.872701	-0.526652	-0.023293	-0.231204	-0.603876	-0.173724	-0.586731	0.666486	-0.314131	-0.483310	-0.472789
18073	8.751371	0.245198	3.752164	-0.563622	-0.111045	-0.262813	-0.603332	-0.169373	-0.586269	0.658658	-0.317240	-0.481145	-0.483765
18074	9.623730	-0.072438	4.078332	-0.548984	-0.137077	-0.173011	-0.604760	-0.164311	-0.587326	0.650533	-0.321300	-0.480140	-0.492989
18075	9.474725	-0.331861	4.182913	-0.548394	-0.089173	-0.094635	-0.605342	-0.160103	-0.585596	0.644419	-0.325567	-0.476620	-0.501561
18076	8.807788	-0.220325	4.342040	-0.543479	-0.050035	-0.050715	-0.607326	-0.156729	-0.585545	0.638189	-0.329785	-0.473613	-0.509556
18077	8.591662	-0.132569	4.244696	-0.536141	-0.011780	-0.102202	-0.608467	-0.152789	-0.587177	0.632630	-0.332999	-0.469143	-0.518455
18078	8.542627	-0.175275	4.322561	-0.560702	0.021399	-0.172599	-0.606650	-0.149557	-0.589118	0.625520	-0.335474	-0.465720	-0.528476
18079	8.658716	-0.171355	4.293366	-0.544707	-0.027164	-0.188896	-0.606365	-0.150398	-0.589690	0.618654	-0.338099	-0.461769	-0.538261
18080	8.725948	-0.241801	4.303728	-0.566484	-0.052750	-0.137680	-0.606090	-0.148852	-0.590376	0.610987	-0.341661	-0.458814	-0.547223
18081	8.599844	-0.291423	4.357610	-0.553842	-0.091089	-0.091330	-0.606658	-0.147875	-0.588260	0.604334	-0.345945	-0.454736	-0.555264
18082	8.585238	-0.402738	4.320210	-0.555721	-0.109170	-0.084179	-0.609478	-0.146607	-0.587384	0.596631	-0.350400	-0.452083	-0.562915
18083	8.647719	-0.463518	4.325637	-0.557435	-0.083768	-0.102044	-0.610209	-0.140718	-0.584235	0.589727	-0.354503	-0.447813	-0.570976
18084	8.721268	-0.321884	4.246635	-0.535346	-0.040712	-0.090512	-0.610774	-0.140156	-0.584084	0.582543	-0.357799	-0.444496	-0.578833
18085	8.733349	-0.254098	4.277275	-0.540630	-0.002705	-0.105837	-0.610641	-0.137900	-0.587004	0.576267	-0.360695	-0.439364	-0.587175
18086	8.682343	-0.146854	4.370384	-0.543950	0.064156	-0.125750	-0.609944	-0.136070	-0.588812	0.569368	-0.362470	-0.434862	-0.596096
18087	8.595100	-0.116926	4.430576	-0.549135	0.107386	-0.122554	-0.608260	-0.134805	-0.590353	0.563614	-0.363958	-0.428346	-0.605305
18088	8.570688	-0.165029	4.443227	-0.564516	0.105475	-0.103272	-0.605166	-0.133812	-0.595550	0.557015	-0.365571	-0.422826	-0.614256
18089	9.071792	-0.371096	4.459354	-0.539690	0.128431	-0.058815	-0.602090	-0.129037	-0.598046	0.552098	-0.367187	-0.415587	-0.622615
18090	9.127988	-0.150934	4.166860	-0.535046	0.205132	-0.170643	-0.597327	-0.123553	-0.603630	0.545524	-0.366585	-0.409695	-0.632590
18091	8.920374	-0.096247	4.200356	-0.558239	0.169887	-0.248583	-0.592286	-0.116659	-0.611303	0.538212	-0.366273	-0.403019	-0.643232
18092	9.737803	-0.151246	3.958241	-0.539187	0.066219	-0.339554	-0.588365	-0.112164	-0.614509	0.528097	-0.365998	-0.399650	-0.653788
18093	9.904778	-0.410093	4.086556	-0.562298	0.086978	-0.232031	-0.588095	-0.109070	-0.616160	0.520058	-0.366876	-0.393561	-0.663364
18094	8.972015	-0.575370	4.157307	-0.539851	0.145590	-0.163342	-0.584588	-0.105970	-0.621759	0.512672	-0.366840	-0.387914	-0.672398
18095	8.107300	-0.408400	3.707160	-0.565758	0.095854	-0.237783	-0.582066	-0.102872	-0.626230	0.504379	-0.367571	-0.381593	-0.681822
18096	8.850932	-0.679978	3.540051	-0.570244	-0.006032	-0.316702	-0.578701	-0.100067	-0.627628	0.493321	-0.368599	-0.378052	-0.691264
18097	9.593571	-0.650161	3.645044	-0.564778	-0.007992	-0.292590	-0.577874	-0.095710	-0.629270	0.483261	-0.370296	-0.373077	-0.700109
18098	9.052452	-0.515915	4.084045	-0.547454	0.038196	-0.336133	-0.579175	-0.087274	-0.631834	0.472207	-0.370200	-0.369415	-0.709581
18099	8.746028	-0.453446	4.103089	-0.541483	-0.025855	-0.333956	-0.576380	-0.082642	-0.633068	0.461386	-0.371575	-0.365095	-0.718165
18100	8.856381	-0.642685	4.097804	-0.555817	-0.029915	-0.275714	-0.578100	-0.075194	-0.633537	0.450427	-0.372823	-0.361356	-0.726320
18101	8.887177	-0.671501	4.158494	-0.552015	0.004401	-0.286496	-0.579258	-0.067321	-0.635547	0.440230	-0.374161	-0.356127	-0.734422
18102	8.694003	-0.578088	4.215702	-0.563145	-0.042620	-0.264252	-0.578859	-0.061989	-0.634794	0.429111	-0.375613	-0.352162	-0.742132
18103	8.656911	-0.417146	4.407263	-0.551222	-0.030325	-0.235876	-0.578040	-0.056091	-0.635440	0.419239	-0.377762	-0.346746	-0.749201
18104	8.554963	-0.382095	4.498830	-0.553860	-0.030608	-0.204963	-0.579336	-0.049066	-0.635636	0.408995	-0.379248	-0.342248	-0.756148
18105	8.641768	-0.491663	4.456442	-0.557531	-0.032256	-0.219144	-0.579227	-0.042049	-0.634443	0.399154	-0.381545	-0.336506	-0.762799
18106	8.578958	-0.556668	4.433088	-0.550038	-0.010886	-0.196207	-0.580100	-0.035163	-0.635485	0.389057	-0.382641	-0.331733	-0.769529
18107	8.603718	-0.511271	4.374556	-0.566215	0.014378	-0.191230	-0.579985	-0.029409	-0.634585	0.379740	-0.384432	-0.325160	-0.776068
18108	8.526418	-0.597994	4.341798	-0.560376	0.068302	-0.180903	-0.579016	-0.025190	-0.637070	0.370175	-0.384368	-0.319400	-0.783080
18109	8.438504	-0.773567	4.389786	-0.549977	0.125817	-0.172331	-0.578757	-0.019424	-0.640095	0.361850	-0.384381	-0.311979	-0.789927
18110	8.293151	-0.714032	4.488387	-0.537751	0.197828	-0.173542	-0.576256	-0.011268	-0.645353	0.353252	-0.382044	-0.305472	-0.797460
18111	9.067647	-0.697403	4.835119	-0.546803	0.217773	-0.173626	-0.572340	-0.005652	-0.647846	0.345350	-0.380526	-0.297319	-0.804695
18112	8.974922	-0.457484	4.460448	-0.534079	0.197621	-0.142362	-0.567016	-0.000035	-0.651752	0.337143	-0.378240	-0.290534	-0.811701
18113	9.145955	0.000327	4.411616	-0.547258	0.127333	-0.129603	-0.561828	0.004319	-0.655670	0.329265	-0.378424	-0.282574	-0.817638
18114	9.719752	-0.208856	4.389019	-0.538623	0.062657	-0.148475	-0.561431	0.010501	-0.657009	0.320028	-0.378231	-0.276580	-0.823424
18115	9.090154	-0.139683	4.381840	-0.553179	0.048103	-0.133637	-0.560471	0.016402	-0.658636	0.311459	-0.379720	-0.269023	-0.828512
18116	8.163415	0.014494	4.142141	-0.558889	0.012245	-0.161066	-0.561057	0.022451	-0.661651	0.301473	-0.380321	-0.263035	-0.833836
18117	8.100328	0.134423	3.933081	-0.550552	-0.090134	-0.201020	-0.563051	0.027783	-0.658918	0.290932	-0.383699	-0.256846	-0.837952
18118	9.282931	-0.084426	4.136914	-0.583379	-0.139103	-0.135436	-0.566300	0.030308	-0.655784	0.280291	-0.386980	-0.251078	-0.841810
18119	9.191755	-0.300983	4.584061	-0.555485	-0.102653	-0.000936	-0.569983	0.035928	-0.654155	0.272890	-0.391585	-0.243306	-0.844390
18120	8.841866	-0.055937	4.383654	-0.531567	-0.059623	0.007895	-0.572114	0.040133	-0.650452	0.265372	-0.393863	-0.236807	-0.847568
18121	8.489596	0.009238	4.402729	-0.554573	-0.062401	-0.075578	-0.573961	0.044347	-0.649553	0.256806	-0.397397	-0.229396	-0.850590
18122	8.418678	-0.039994	4.188318	-0.559234	-0.087577	-0.079027	-0.578772	0.050528	-0.646649	0.247386	-0.399791	-0.223211	-0.853899
18123	8.741523	-0.172482	4.196614	-0.548224	-0.082384	-0.057650	-0.579626	0.052347	-0.644241	0.238978	-0.403672	-0.215850	-0.856357
18124	8.799725	-0.153683	4.169746	-0.555237	-0.072045	-0.001163	-0.580900	0.054031	-0.642953	0.230912	-0.406022	-0.208987	-0.859157
18125	8.791388	-0.002452	4.383125	-0.545691	-0.011227	0.042815	-0.583589	0.057971	-0.643591	0.224447	-0.409061	-0.200514	-0.861445
18126	8.730186	0.042265	4.515607	-0.563645	0.037663	0.024598	-0.584573	0.057122	-0.640791	0.217135	-0.409583	-0.192760	-0.864834
18127	8.450521	0.026824	4.470243	-0.559777	0.063597	0.040351	-0.584435	0.058253	-0.643442	0.210703	-0.411328	-0.183724	-0.867559
18128	8.470100	0.028906	4.436365	-0.549503	0.118673	0.022446	-0.582614	0.060646	-0.646373	0.203701	-0.410289	-0.175853	-0.871346
18129	8.330953	0.089715	4.358549	-0.534080	0.127824	-0.002217	-0.579238	0.061209	-0.649196	0.196863	-0.410604	-0.167347	-0.874439
18130	8.260434	0.000895	4.383798	-0.542912	0.171174	-0.010575	-0.575859	0.060644	-0.650489	0.189449	-0.408411	-0.159622	-0.878539
18131	9.027916	-0.006856	4.689734	-0.535675	0.169247	0.008240	-0.573604	0.060372	-0.654852	0.182809	-0.407988	-0.150846	-0.881687
18132	8.549911	-0.057054	4.683685	-0.547741	0.277479	-0.005055	-0.567410	0.060377	-0.660645	0.175702	-0.403855	-0.142573	-0.886399
18133	8.741636	-0.095961	4.838509	-0.557369	0.218493	-0.050779	-0.562765	0.060523	-0.665723	0.167881	-0.402409	-0.133706	-0.889947
18134	9.164702	-0.582077	4.824037	-0.550246	0.069470	-0.109911	-0.560367	0.059262	-0.668137	0.158251	-0.401582	-0.126914	-0.893074
18135	9.931892	-0.950302	4.684554	-0.553509	-0.066235	-0.037343	-0.560338	0.052520	-0.667787	0.149868	-0.405194	-0.118928	-0.893987
18136	9.195712	-0.981475	4.369346	-0.552859	-0.027546	0.058712	-0.563140	0.049999	-0.667792	0.142922	-0.406422	-0.111026	-0.895582
18137	8.239521	-0.644431	3.970583	-0.528621	-0.068968	0.034347	-0.565377	0.046915	-0.667807	0.135943	-0.410160	-0.102907	-0.895934
18138	8.475065	-0.717856	4.060492	-0.555609	-0.158692	0.009847	-0.569169	0.045232	-0.665833	0.127773	-0.413548	-0.095708	-0.896377
18139	9.064060	-0.842870	3.986192	-0.552155	-0.174618	-0.016446	-0.574519	0.045795	-0.662423	0.119399	-0.419102	-0.087884	-0.895753
18140	8.995915	-0.735322	4.110733	-0.566136	-0.084556	-0.006553	-0.577621	0.046915	-0.659025	0.110928	-0.421048	-0.080450	-0.896628
18141	8.744375	-0.728449	4.183484	-0.538628	-0.061615	0.028959	-0.579030	0.047335	-0.657889	0.103600	-0.424569	-0.072244	-0.896543
18142	8.651537	-0.683320	4.349832	-0.552907	-0.011042	0.021383	-0.580593	0.050848	-0.657279	0.095808	-0.425115	-0.064656	-0.897729
18143	8.544582	-0.778994	4.401786	-0.552788	0.001472	0.030118	-0.579750	0.051272	-0.658823	0.088391	-0.427467	-0.056081	-0.897950
18144	8.568994	-0.706649	4.400946	-0.532911	-0.009356	0.022469	-0.580317	0.052254	-0.658107	0.080754	-0.427856	-0.048841	-0.898906
18145	8.709102	-0.673699	4.400391	-0.549323	-0.005455	0.000170	-0.581306	0.052955	-0.657112	0.072742	-0.430225	-0.040634	-0.898868
18146	8.684381	-0.748217	4.439917	-0.547667	-0.028832	-0.006760	-0.581601	0.056184	-0.656795	0.064402	-0.430864	-0.033415	-0.899496
18147	8.712548	-0.808357	4.513041	-0.556688	-0.016145	-0.010488	-0.582733	0.057445	-0.655092	0.056052	-0.433344	-0.025226	-0.899130
18148	8.585163	-0.827371	4.436100	-0.549491	-0.023271	-0.024539	-0.584982	0.056886	-0.654380	0.047349	-0.433774	-0.018131	-0.899594
18149	8.482504	-0.691876	4.357403	-0.563859	-0.009015	-0.000024	-0.585125	0.057162	-0.652555	0.039056	-0.436042	-0.009767	-0.899025
18150	8.383208	-0.889747	4.306584	-0.556558	0.001953	-0.023050	-0.585411	0.058571	-0.653939	0.030297	-0.435924	-0.002528	-0.899470
18151	8.476524	-0.865443	4.422173	-0.570843	0.049830	-0.028803	-0.585973	0.058575	-0.654775	0.021363	-0.437031	0.005699	-0.899174
18152	8.697870	-0.948702	4.471133	-0.564054	0.110009	-0.009598	-0.584567	0.059143	-0.657582	0.012751	-0.434860	0.013224	-0.900311
18153	8.687901	-0.686583	4.637365	-0.556060	0.110280	-0.043099	-0.581896	0.059561	-0.658439	0.003614	-0.434780	0.021023	-0.900284
18154	9.289727	-0.519458	4.914991	-0.561986	0.060112	-0.063960	-0.579786	0.059982	-0.659852	-0.005959	-0.433408	0.028008	-0.900743
18155	9.144784	-0.502932	4.320579	-0.545566	0.016148	0.007274	-0.580339	0.057736	-0.659871	-0.014113	-0.434904	0.035964	-0.899647
18156	9.139206	0.041661	4.058376	-0.558587	-0.027023	0.009237	-0.579920	0.058297	-0.659869	-0.022298	-0.434952	0.043512	-0.899125
18157	8.188238	0.325022	3.582883	-0.533972	-0.081590	-0.154818	-0.582195	0.063918	-0.659512	-0.033244	-0.438274	0.049743	-0.896848
18158	8.625527	0.286012	3.196117	-0.545467	-0.198794	-0.132899	-0.587289	0.069951	-0.654506	-0.043713	-0.441401	0.055881	-0.894501
18159	9.770944	-0.244516	3.376898	-0.541777	-0.213490	-0.091914	-0.594215	0.076685	-0.647656	-0.053505	-0.446929	0.062757	-0.890760
18160	9.992741	-0.729073	3.795204	-0.569717	-0.102847	0.039738	-0.597203	0.083985	-0.645035	-0.061235	-0.447976	0.070717	-0.889138
18161	9.321703	-0.841113	3.753858	-0.545765	-0.076336	0.075092	-0.600888	0.090165	-0.642700	-0.068307	-0.450757	0.078938	-0.886522
18162	8.744886	-0.601856	3.558652	-0.547482	-0.027138	0.010113	-0.601754	0.094366	-0.638727	-0.076481	-0.450433	0.086099	-0.885352
18163	8.828758	-0.521429	3.364334	-0.531056	-0.040188	0.052000	-0.602889	0.096616	-0.638834	-0.083929	-0.452535	0.093720	-0.882827
18164	9.151397	-0.358012	3.540889	-0.564845	-0.037849	0.014514	-0.603727	0.095211	-0.638002	-0.092163	-0.452263	0.101200	-0.881319
18165	9.198010	-0.279400	3.791250	-0.532730	-0.002397	0.062450	-0.603442	0.094369	-0.638293	-0.099562	-0.453583	0.108767	-0.878931
18166	9.052052	-0.471479	3.846748	-0.545261	0.032019	0.046111	-0.603421	0.089882	-0.640161	-0.107205	-0.451949	0.116010	-0.877947
18167	8.694972	-0.352956	3.889397	-0.564034	0.069686	0.070370	-0.603123	0.086518	-0.642441	-0.114950	-0.451809	0.123936	-0.875954
18168	8.459750	-0.299665	4.058262	-0.544921	0.084961	0.061604	-0.597893	0.080896	-0.644502	-0.122438	-0.449109	0.131150	-0.875277
18169	9.353190	-0.325550	4.296574	-0.543390	0.048076	0.065555	-0.596184	0.076691	-0.647921	-0.130058	-0.449287	0.138595	-0.872936
18170	9.150348	-0.438111	4.257023	-0.536263	0.008177	0.087061	-0.595593	0.070232	-0.648694	-0.136808	-0.447780	0.146030	-0.871465
18171	8.821102	-0.366860	4.111688	-0.545424	-0.006185	0.082568	-0.593746	0.066159	-0.649732	-0.144028	-0.448737	0.153682	-0.868489
18172	8.843155	-0.270303	4.115414	-0.545176	0.037068	0.082322	-0.593310	0.063073	-0.650888	-0.151021	-0.446618	0.161095	-0.867049
18173	8.702350	-0.254205	4.228991	-0.557759	0.069681	0.066903	-0.592314	0.060546	-0.651763	-0.158889	-0.446148	0.168453	-0.864483
18174	8.560903	-0.317579	4.386950	-0.561325	0.084121	0.063190	-0.591740	0.058588	-0.654590	-0.166494	-0.443120	0.175771	-0.863151
18175	8.579682	-0.436052	4.397913	-0.545108	0.059713	0.063517	-0.587223	0.054929	-0.655364	-0.174289	-0.442732	0.182765	-0.860354
18176	8.691448	-0.413120	4.312935	-0.552430	0.051689	0.059972	-0.587207	0.051566	-0.657501	-0.181735	-0.440198	0.189948	-0.858556
18177	8.876533	-0.428227	4.402260	-0.552500	0.044515	0.058278	-0.583832	0.052125	-0.659062	-0.189642	-0.439930	0.196927	-0.855405
18178	8.718883	-0.433878	4.499188	-0.549619	0.059603	0.079413	-0.583689	0.051707	-0.660188	-0.196739	-0.437089	0.204138	-0.853566
18179	8.583570	-0.425624	4.523441	-0.552322	0.064120	0.077556	-0.582415	0.050307	-0.662315	-0.204401	-0.436267	0.211053	-0.850499
18180	8.670222	-0.309627	4.609019	-0.567076	0.055546	0.038541	-0.581850	0.049887	-0.663164	-0.212298	-0.433490	0.218154	-0.848189
18181	8.651222	-0.445504	4.504241	-0.546193	0.059240	0.017515	-0.579738	0.049320	-0.663186	-0.220908	-0.432887	0.224290	-0.844691
18182	8.582131	-0.511721	4.666968	-0.545200	0.064447	0.036926	-0.577907	0.049469	-0.666842	-0.228648	-0.429947	0.230894	-0.842350
18183	8.601830	-0.483073	4.630377	-0.528154	0.052126	-0.003483	-0.576647	0.050727	-0.666138	-0.237411	-0.429493	0.236412	-0.838619
18184	8.562510	-0.608309	4.660823	-0.553508	0.059397	0.001458	-0.575807	0.051853	-0.667394	-0.245756	-0.426650	0.242794	-0.835838
18185	8.567155	-0.695458	4.642459	-0.545275	0.073900	-0.012698	-0.573844	0.053252	-0.667394	-0.254903	-0.425634	0.248253	-0.832004
18186	8.590536	-0.656213	4.757974	-0.542812	0.045217	-0.030181	-0.573280	0.053540	-0.669918	-0.263564	-0.423121	0.254179	-0.828792
18187	8.570146	-0.623220	4.602987	-0.554701	0.034563	-0.040863	-0.572583	0.054944	-0.670329	-0.273031	-0.422681	0.259589	-0.824262
18188	8.543839	-0.589311	4.588146	-0.549284	0.025461	-0.033667	-0.572016	0.053817	-0.669504	-0.281648	-0.420360	0.265611	-0.820624
18189	8.636091	-0.541848	4.541582	-0.576693	0.002213	-0.037356	-0.569775	0.056060	-0.670059	-0.291033	-0.420138	0.271422	-0.815545
18190	8.731646	-0.735585	4.575028	-0.545803	-0.005221	-0.028110	-0.572028	0.056627	-0.670035	-0.299306	-0.418191	0.277518	-0.811490
18191	8.623940	-0.706541	4.473362	-0.558251	0.025288	-0.008994	-0.570618	0.055777	-0.668934	-0.308162	-0.417374	0.282973	-0.806698
18192	8.727996	-0.654092	4.462972	-0.558171	0.047039	-0.021483	-0.569206	0.054369	-0.668680	-0.316658	-0.414355	0.288919	-0.802847
18193	8.661674	-0.730310	4.575063	-0.528874	0.081058	-0.014301	-0.567934	0.053532	-0.671080	-0.325627	-0.412689	0.293354	-0.798497
18194	8.620198	-0.768473	4.614206	-0.547701	0.111613	0.002968	-0.566515	0.051008	-0.673359	-0.333952	-0.408444	0.298827	-0.795206
18195	8.781792	-0.670497	4.985014	-0.539548	0.126072	-0.004959	-0.564534	0.049052	-0.677738	-0.343067	-0.405770	0.303055	-0.791084
18196	8.522839	-0.490850	4.852873	-0.532999	0.180476	-0.048587	-0.561134	0.043997	-0.680199	-0.352426	-0.400731	0.307309	-0.787891
18197	8.247332	-0.355006	4.656002	-0.556206	0.128856	-0.108727	-0.556613	0.040069	-0.684619	-0.363246	-0.398347	0.310765	-0.782814
18198	8.376465	-0.395591	4.479888	-0.556516	0.023541	-0.017821	-0.553936	0.039222	-0.684929	-0.371251	-0.395281	0.316648	-0.778241
18199	8.525213	-0.361879	4.609796	-0.551084	-0.000331	0.030188	-0.551967	0.038932	-0.683826	-0.378986	-0.393924	0.321909	-0.773025
18200	8.578221	-0.483347	4.562754	-0.556527	0.010743	0.004400	-0.553232	0.038369	-0.682421	-0.386484	-0.390812	0.327970	-0.768331
18201	8.520553	-0.328047	4.604592	-0.560323	-0.001702	-0.012370	-0.552247	0.038652	-0.683827	-0.394875	-0.389526	0.332902	-0.762574
18202	8.578606	-0.304276	4.599417	-0.565029	-0.025057	-0.016690	-0.553359	0.035706	-0.683849	-0.402438	-0.386921	0.339108	-0.757193
18203	8.596991	-0.255167	4.741408	-0.562295	-0.016021	-0.021133	-0.552360	0.032194	-0.684034	-0.410814	-0.385738	0.343950	-0.751091
18204	8.504997	-0.225270	4.791941	-0.567398	0.003170	0.049443	-0.552916	0.030934	-0.684883	-0.417504	-0.382119	0.350369	-0.746269
18205	8.420565	-0.215071	4.791941	-0.557541	-0.009340	0.031926	-0.552911	0.029955	-0.686154	-0.425020	-0.380354	0.355329	-0.740561
18206	8.460896	-0.161433	4.907273	-0.536712	-0.013009	0.028663	-0.555134	0.023497	-0.684944	-0.431585	-0.377279	0.361173	-0.735492
18207	8.446321	-0.146720	4.926459	-0.538612	-0.038438	0.051796	-0.554282	0.021529	-0.684971	-0.438391	-0.375809	0.366088	-0.729767
18208	8.485776	-0.089469	4.846028	-0.562196	-0.040230	0.063935	-0.554275	0.019842	-0.684288	-0.444349	-0.372558	0.372713	-0.724458
18209	8.563648	-0.182594	4.718896	-0.538582	-0.042071	0.057156	-0.556239	0.018724	-0.684565	-0.450987	-0.370965	0.377547	-0.718648
18210	8.621347	-0.211866	4.733644	-0.554888	-0.023783	0.036513	-0.557222	0.018160	-0.683162	-0.457320	-0.367649	0.383617	-0.713113
18211	8.524743	-0.179690	4.757577	-0.549372	-0.003861	0.021400	-0.558768	0.017600	-0.682595	-0.464770	-0.365540	0.387840	-0.707072
18212	8.525049	-0.129033	4.742514	-0.556818	-0.018923	-0.002473	-0.557358	0.016754	-0.682615	-0.471606	-0.362334	0.393506	-0.701039
18213	8.568210	-0.133927	4.776340	-0.551470	-0.030594	-0.009409	-0.558195	0.015212	-0.682765	-0.479215	-0.360671	0.397618	-0.694384
18214	8.544248	-0.182396	4.731002	-0.575059	-0.034176	0.000059	-0.558477	0.014925	-0.680524	-0.485919	-0.357375	0.403588	-0.687955
18215	8.582889	-0.151147	4.742683	-0.536920	-0.030685	-0.006582	-0.560591	0.016195	-0.681054	-0.493295	-0.355681	0.407361	-0.681328
18216	8.481704	-0.162774	4.713952	-0.564167	-0.025047	-0.019341	-0.561427	0.014087	-0.679949	-0.500149	-0.352415	0.412839	-0.674699
18217	8.510738	-0.143624	4.713699	-0.558801	-0.045004	-0.006762	-0.563258	0.014509	-0.678810	-0.507471	-0.350542	0.416892	-0.667679
18218	8.610287	-0.105949	4.655153	-0.542516	-0.061380	0.004172	-0.563119	0.014646	-0.677829	-0.513440	-0.347682	0.422498	-0.661054
18219	8.642009	-0.113701	4.606871	-0.560647	-0.051289	-0.005825	-0.564524	0.014083	-0.676422	-0.520617	-0.345719	0.426491	-0.653866
18220	8.622993	-0.135633	4.558814	-0.539742	-0.061470	0.013055	-0.566499	0.015210	-0.676115	-0.526336	-0.342712	0.432015	-0.647211
18221	8.656605	-0.162368	4.568732	-0.535254	-0.055842	-0.013463	-0.567633	0.016891	-0.674267	-0.533302	-0.340997	0.435531	-0.640018
