# Supplementary material for: Identification of Haptic Based Guiding Using Hard Reins
Source: PLoS One. 2015 Jul 22;10(7):e0132020. doi: 10.1371/journal.pone.0132020 (PMC4511788; doi:10.1371/journal.pone.0132020)
Supplement: S8 File — (ZIP) [file pone.0132020.s008.zip › Exp2_MotionData1/Subject1/path2/T4/fh4.txt]

// Start Time: 0
// Sample rate: 25.0Hz
// Scenario: 4.9
// Firmware Version: 2.6.1
Counter	Acc_X	Acc_Y	Acc_Z	Gyr_X	Gyr_Y	Gyr_Z	Mag_X	Mag_Y	Mag_Z	Quat_w	Quat_x	Quat_y	Quat_z
17849	-0.634926	1.060364	-9.720304	-0.014859	0.006275	-0.004930	-0.162780	-0.378609	0.674638	-0.015206	0.320842	-0.945119	-0.059825
17850	-0.678239	1.099097	-9.791556	0.012871	0.009889	-0.004648	-0.164289	-0.378410	0.675885	-0.015178	0.321269	-0.944992	-0.059548
17851	-0.712338	1.056259	-9.729266	0.036142	0.011651	-0.007997	-0.163497	-0.378138	0.675875	-0.015269	0.321445	-0.944976	-0.058822
17852	-0.654944	0.976559	-9.689819	0.032606	0.012526	-0.018628	-0.163898	-0.377028	0.675107	-0.015334	0.322165	-0.944771	-0.058151
17853	-0.640773	0.935263	-9.786552	0.007523	0.016886	-0.008231	-0.164695	-0.376609	0.675516	-0.015144	0.322360	-0.944722	-0.057929
17854	-0.640733	0.940147	-9.762463	0.000337	0.009871	-0.004784	-0.165105	-0.375640	0.677757	-0.015037	0.322792	-0.944578	-0.057889
17855	-0.640417	0.983514	-9.737933	0.027127	0.015093	0.007775	-0.163777	-0.376200	0.677207	-0.014990	0.322676	-0.944654	-0.057311
17856	-0.611340	0.997689	-9.747635	0.016360	0.002826	0.011171	-0.163785	-0.377171	0.681123	-0.015095	0.322892	-0.944596	-0.057020
17857	-0.601827	0.976084	-9.709511	0.005671	0.006337	0.000524	-0.165110	-0.376472	0.680627	-0.015082	0.322909	-0.944597	-0.056903
17858	-0.613885	0.978562	-9.716588	0.000324	0.018593	-0.000348	-0.163654	-0.375510	0.678652	-0.014804	0.323276	-0.944482	-0.056808
17859	-0.621584	0.915988	-9.748486	0.010061	0.022047	0.024399	-0.164175	-0.376060	0.677084	-0.014495	0.322859	-0.944647	-0.056512
17860	-0.626620	0.887163	-9.748774	0.025389	-0.008488	-0.010851	-0.163394	-0.374681	0.678525	-0.014902	0.323408	-0.944477	-0.056116
17861	-0.631307	0.906494	-9.731687	0.007442	-0.002402	0.002262	-0.163381	-0.374679	0.674730	-0.015065	0.323382	-0.944489	-0.056016
17862	-0.616408	0.964083	-9.738363	-0.015826	-0.002416	0.003863	-0.163642	-0.376200	0.676420	-0.015074	0.323682	-0.944365	-0.056364
17863	-0.635717	0.966537	-9.771816	-0.014076	0.009816	0.017144	-0.162596	-0.375239	0.678246	-0.014850	0.323395	-0.944453	-0.056598
17864	-0.679231	0.959676	-9.766713	0.006556	0.015108	0.006751	-0.162327	-0.375793	0.677844	-0.014668	0.323676	-0.944371	-0.056411
17865	-0.655223	0.938031	-9.704680	0.016396	0.004601	0.002366	-0.164582	-0.374674	0.677758	-0.014760	0.323654	-0.944396	-0.056099
17866	-0.626470	0.906552	-9.700484	-0.001475	0.005475	-0.003063	-0.164568	-0.376057	0.676043	-0.014720	0.324093	-0.944244	-0.056123
17867	-0.626416	0.915996	-9.758058	0.007490	0.001123	-0.006535	-0.162462	-0.374685	0.676548	-0.014832	0.324238	-0.944200	-0.055997
17868	-0.616658	0.930308	-9.772397	0.018128	0.006320	0.017353	-0.162594	-0.375238	0.677592	-0.014877	0.324326	-0.944190	-0.055651
17869	-0.592497	0.930295	-9.714925	-0.005137	0.001051	0.014512	-0.162988	-0.374682	0.675771	-0.014884	0.324078	-0.944268	-0.055769
17870	-0.616395	0.964245	-9.685487	-0.012294	-0.002447	0.012699	-0.162592	-0.375238	0.676937	-0.014906	0.324207	-0.944206	-0.056053
17871	-0.635585	0.983506	-9.728361	-0.014050	-0.005916	0.005635	-0.163913	-0.375230	0.676434	-0.014997	0.324121	-0.944215	-0.056384
17872	-0.640336	0.995481	-9.757023	-0.003314	0.002835	0.009274	-0.163377	-0.376063	0.676025	-0.014981	0.324315	-0.944144	-0.056463
17873	-0.645134	1.000285	-9.771347	0.002915	-0.005921	0.014577	-0.162852	-0.376205	0.677324	-0.015171	0.324055	-0.944229	-0.056481
17874	-0.611578	0.964060	-9.733599	-0.005103	-0.005919	0.005689	-0.163121	-0.375651	0.677726	-0.015313	0.324314	-0.944128	-0.056650
17875	-0.635902	0.940131	-9.755295	0.000277	0.001094	0.005756	-0.163252	-0.375373	0.676815	-0.015363	0.324228	-0.944155	-0.056668
17876	-0.652529	0.978739	-9.757111	-0.014065	-0.007663	0.009158	-0.162463	-0.375101	0.677591	-0.015475	0.324431	-0.944063	-0.057019
17877	-0.640140	1.022012	-9.732686	-0.024819	-0.007684	0.012609	-0.163242	-0.377171	0.677059	-0.015520	0.324213	-0.944103	-0.057573
17878	-0.673746	1.051051	-9.760903	-0.010480	-0.005032	0.009215	-0.162849	-0.376482	0.676798	-0.015604	0.324431	-0.944010	-0.057839
17879	-0.661920	1.017210	-9.785428	0.014665	0.006391	-0.007313	-0.161536	-0.375659	0.678095	-0.015662	0.324594	-0.943971	-0.057555
17880	-0.664557	0.985983	-9.778554	0.007436	-0.000642	0.005821	-0.162061	-0.375379	0.676535	-0.015782	0.324909	-0.943867	-0.057454
17881	-0.635721	0.964286	-9.721371	-0.018567	-0.007689	0.014403	-0.163130	-0.376483	0.681513	-0.015865	0.324655	-0.943925	-0.057896
17882	-0.582427	0.983531	-9.584616	-0.014065	-0.009458	0.003840	-0.162601	-0.377317	0.683066	-0.016017	0.324947	-0.943801	-0.058257
17883	-0.611204	1.012517	-9.617682	-0.002449	0.005414	0.012806	-0.161935	-0.375935	0.679406	-0.015955	0.324733	-0.943872	-0.058309
17884	-0.625963	0.978590	-9.738114	0.011030	0.002848	0.002321	-0.161670	-0.375797	0.678880	-0.016043	0.324997	-0.943792	-0.058114
17885	-0.693761	0.954884	-9.797887	0.002978	0.009870	0.005829	-0.162993	-0.375513	0.678772	-0.015942	0.324918	-0.943825	-0.058031
17886	-0.633247	0.973778	-9.757334	-0.021227	0.001071	0.012655	-0.161664	-0.375935	0.677570	-0.015840	0.325015	-0.943767	-0.058461
17887	-0.635296	1.024350	-9.742314	-0.032834	0.008073	0.009082	-0.162188	-0.376624	0.677048	-0.015535	0.324884	-0.943780	-0.059066
17888	-0.644970	1.022050	-9.732644	-0.015780	-0.007633	-0.007591	-0.161794	-0.376072	0.676917	-0.015658	0.325319	-0.943604	-0.059443
17889	-0.652420	0.993244	-9.732911	0.027207	0.015137	-0.009842	-0.161396	-0.376905	0.677949	-0.015631	0.325536	-0.943566	-0.058863
17890	-0.616578	0.940061	-9.729025	0.028970	0.015114	-0.004564	-0.160742	-0.375525	0.677691	-0.015611	0.325963	-0.943457	-0.058248
17891	-0.645504	0.945289	-9.666226	-0.000601	0.004590	0.000478	-0.161920	-0.375794	0.674828	-0.015590	0.325981	-0.943451	-0.058261
17892	-0.645227	0.985986	-9.728250	0.011931	0.001980	0.000569	-0.162715	-0.376067	0.675753	-0.015704	0.326256	-0.943366	-0.058055
17893	-0.678698	1.034223	-9.770667	0.002987	0.011613	0.004084	-0.162055	-0.376763	0.677045	-0.015570	0.326213	-0.943390	-0.057958
17894	-0.625561	1.036190	-9.778314	-0.001466	-0.004131	-0.004832	-0.161925	-0.377041	0.678218	-0.015716	0.326614	-0.943243	-0.058042
17895	-0.596860	0.995288	-9.709332	-0.010436	0.004581	0.000402	-0.162585	-0.376899	0.677575	-0.015628	0.326637	-0.943224	-0.058244
17896	-0.606659	0.973893	-9.651813	-0.007695	0.016847	-0.010110	-0.162876	-0.375240	0.682699	-0.015350	0.327076	-0.943073	-0.058306
17897	-0.616443	0.959266	-9.740822	-0.005083	0.002837	0.003959	-0.162728	-0.374545	0.676815	-0.015324	0.327027	-0.943083	-0.058418
17898	-0.645515	0.947349	-9.779162	0.000231	0.006323	0.018116	-0.161668	-0.375797	0.678226	-0.015259	0.326975	-0.943103	-0.058409
17899	-0.602293	0.911129	-9.715060	-0.008651	-0.004160	-0.001394	-0.162459	-0.376069	0.678105	-0.015348	0.327020	-0.943072	-0.058626
17900	-0.616743	0.916097	-9.700458	-0.014051	-0.002426	0.005627	-0.161927	-0.377180	0.679001	-0.015371	0.327167	-0.943001	-0.058939
17901	-0.671943	0.964547	-9.728266	0.000292	0.002856	0.002253	-0.162578	-0.376759	0.675352	-0.015383	0.327149	-0.943007	-0.058939
17902	-0.630742	0.985829	-9.742797	0.002044	0.015068	0.014639	-0.160465	-0.376079	0.675065	-0.015170	0.327152	-0.943016	-0.058837
17903	-0.620995	0.997809	-9.733130	0.014589	-0.005908	0.004080	-0.161015	-0.373725	0.677190	-0.015438	0.327085	-0.943048	-0.058625
17904	-0.645293	0.978587	-9.788419	0.000257	0.009834	0.013730	-0.161406	-0.375522	0.678487	-0.015315	0.327074	-0.943056	-0.058590
17905	-0.664738	0.959622	-9.747611	-0.017605	-0.001521	0.002104	-0.162466	-0.374547	0.677727	-0.015293	0.327059	-0.943039	-0.058955
17906	-0.684191	0.940560	-9.738050	-0.005051	0.015115	0.000495	-0.161936	-0.375519	0.678887	-0.015050	0.327318	-0.942951	-0.058982
17907	-0.708057	0.979291	-9.718171	0.007438	0.009856	0.006750	-0.161931	-0.376073	0.678489	-0.014977	0.327222	-0.942997	-0.058799
17908	-0.633134	0.988319	-9.721117	-0.003280	0.008092	0.002239	-0.161542	-0.374691	0.678235	-0.014874	0.327463	-0.942913	-0.058840
17909	-0.635249	1.031514	-9.759056	-0.012219	0.015968	0.003975	-0.162456	-0.376069	0.677189	-0.014559	0.327431	-0.942919	-0.058989
17910	-0.632843	1.031385	-9.795130	0.000284	0.001100	0.005775	-0.161529	-0.376351	0.677433	-0.014606	0.327622	-0.942851	-0.059009
17911	-0.613878	0.978643	-9.690150	0.006566	0.008087	0.000540	-0.161270	-0.374968	0.676658	-0.014566	0.327641	-0.942855	-0.058854
17912	-0.636051	0.916358	-9.664237	0.014574	0.002824	0.007622	-0.162589	-0.375099	0.675761	-0.014675	0.327751	-0.942831	-0.058593
17913	-0.689047	0.935876	-9.709220	0.000235	0.001081	0.013701	-0.162065	-0.375657	0.678103	-0.014714	0.327515	-0.942912	-0.058604
17914	-0.664743	0.959563	-9.766839	-0.022989	0.002844	0.007368	-0.162587	-0.376622	0.677709	-0.014575	0.327668	-0.942833	-0.059052
17915	-0.645146	0.997946	-9.749743	-0.011391	0.015062	0.018073	-0.162848	-0.376066	0.676017	-0.014269	0.327370	-0.942932	-0.059191
17916	-0.630587	1.007476	-9.742549	-0.006889	0.001082	0.007478	-0.162865	-0.377454	0.683069	-0.014269	0.327515	-0.942872	-0.059347
17917	-0.606510	0.995466	-9.675600	0.005624	0.009806	0.011115	-0.162205	-0.376627	0.682021	-0.014182	0.327337	-0.942945	-0.059197
17918	-0.657536	0.954666	-9.776571	0.007465	0.009864	0.002326	-0.161810	-0.374413	0.678896	-0.014117	0.327569	-0.942876	-0.059023
17919	-0.669789	0.930613	-9.807986	-0.010429	0.001125	0.000401	-0.162859	-0.375929	0.678897	-0.014104	0.327587	-0.942857	-0.059226
17920	-0.664631	0.974097	-9.733026	0.000241	-0.005915	0.011033	-0.162600	-0.375101	0.678901	-0.014277	0.327673	-0.942820	-0.059295
17921	-0.707683	1.032147	-9.736794	0.000294	0.008113	0.004059	-0.163245	-0.375371	0.674722	-0.014202	0.327628	-0.942840	-0.059253
17922	-0.639508	1.108746	-9.683626	0.005750	0.011627	-0.015280	-0.162846	-0.375789	0.674973	-0.014108	0.328274	-0.942627	-0.059095
17923	-0.653312	1.205016	-9.699224	0.027213	0.018626	-0.009787	-0.162584	-0.377037	0.677704	-0.014026	0.328494	-0.942589	-0.058485
17924	-0.673165	1.132776	-9.776793	0.036252	0.022193	-0.027338	-0.162460	-0.376208	0.678757	-0.013948	0.329384	-0.942330	-0.057680
17925	-0.645354	0.969062	-9.757284	0.036161	-0.005840	-0.016909	-0.162996	-0.375237	0.679037	-0.014395	0.329706	-0.942247	-0.057066
17926	-0.607660	0.834362	-9.663022	0.011077	0.011603	-0.008258	-0.163678	-0.373436	0.682205	-0.014333	0.330165	-0.942103	-0.056810
17927	-0.622492	0.788571	-9.730716	-0.025648	0.004593	0.000257	-0.163672	-0.374543	0.682325	-0.014158	0.330194	-0.942067	-0.057285
17928	-0.626685	0.877586	-9.734463	-0.021212	0.004574	0.009121	-0.163263	-0.374682	0.678916	-0.013992	0.330374	-0.941982	-0.057689
17929	-0.606450	1.004984	-9.709139	0.001957	-0.002477	0.027788	-0.163271	-0.373852	0.679840	-0.014102	0.329869	-0.942157	-0.057696
17930	-0.622601	1.108672	-9.664546	0.010995	0.004562	0.009400	-0.165120	-0.373842	0.679083	-0.014151	0.329982	-0.942128	-0.057493
17931	-0.639667	1.089247	-9.767968	0.012791	0.006336	0.011185	-0.164577	-0.373704	0.674889	-0.014183	0.329796	-0.942208	-0.057243
17932	-0.669111	1.026696	-9.847745	0.007455	0.006373	0.005857	-0.164588	-0.372736	0.676469	-0.014177	0.330027	-0.942137	-0.057094
17933	-0.635914	0.939977	-9.805768	0.002108	0.022109	0.004084	-0.163547	-0.371914	0.679863	-0.013851	0.329996	-0.942162	-0.056940
17934	-0.619165	0.916020	-9.731682	-0.006846	0.018590	0.002233	-0.163544	-0.371636	0.678558	-0.013521	0.330349	-0.942040	-0.056979
17935	-0.631290	0.906707	-9.661986	-0.031877	0.034327	0.000345	-0.164602	-0.371907	0.678964	-0.012747	0.330411	-0.942005	-0.057380
17936	-0.611778	0.935271	-9.709894	-0.021145	0.032579	0.002180	-0.165098	-0.375085	0.674883	-0.012058	0.330808	-0.941862	-0.057596
17937	-0.561006	0.944437	-9.729454	-0.010403	0.022080	-0.001317	-0.166151	-0.376048	0.675152	-0.011658	0.330882	-0.941836	-0.057669
17938	-0.548670	0.982679	-9.777188	-0.008544	0.012500	-0.018075	-0.166422	-0.376324	0.677246	-0.011457	0.331578	-0.941587	-0.057775
17939	-0.519917	0.955583	-9.912338	-0.035407	-0.007616	-0.015712	-0.166020	-0.376325	0.675932	-0.011464	0.331895	-0.941430	-0.058509
17940	-0.544050	0.955934	-9.859251	-0.056912	-0.008513	-0.010578	-0.166003	-0.379093	0.675511	-0.011326	0.332477	-0.941154	-0.059666
17941	-0.558037	1.017044	-9.574827	-0.069541	-0.018227	0.001641	-0.165601	-0.380479	0.676277	-0.011283	0.332461	-0.941067	-0.061114
17942	-0.620386	1.075480	-9.501515	-0.119667	0.006236	0.011968	-0.166237	-0.383380	0.673771	-0.010427	0.332563	-0.940893	-0.063358
17943	-0.663314	1.152611	-9.557940	-0.187616	0.015006	0.005366	-0.165553	-0.386703	0.672681	-0.008971	0.332539	-0.940677	-0.066813
17944	-0.614347	1.252649	-9.754291	-0.225133	0.016789	-0.001940	-0.166563	-0.393615	0.670273	-0.007233	0.332897	-0.940261	-0.070965
17945	-0.551114	1.319143	-9.871839	-0.287843	0.042959	0.026773	-0.166512	-0.400254	0.666542	-0.004550	0.332510	-0.940012	-0.076122
17946	-0.536261	1.371768	-9.929043	-0.481123	0.055142	0.035990	-0.169080	-0.413800	0.666970	-0.000322	0.332261	-0.939365	-0.084828
17947	-0.578389	1.555249	-9.813610	-0.828417	0.089067	0.074163	-0.171335	-0.430525	0.658464	0.006902	0.330996	-0.938313	-0.099810
17948	-0.542708	1.823728	-10.019927	-1.295537	0.109902	0.102605	-0.175100	-0.456507	0.643085	0.017668	0.329163	-0.936013	-0.123364
17949	-0.595137	2.609390	-10.433440	-2.025724	0.119332	0.139800	-0.180963	-0.502674	0.617854	0.033470	0.325869	-0.931118	-0.160340
17950	-0.590464	3.237129	-9.645159	-2.739088	0.099631	0.173410	-0.186158	-0.563778	0.577287	0.053557	0.320641	-0.922007	-0.210295
17951	-0.400767	4.064071	-8.526917	-3.160895	0.104317	0.233885	-0.192396	-0.638702	0.517234	0.076488	0.312760	-0.908273	-0.267153
17952	-0.200002	5.099102	-7.762082	-3.324839	0.104837	0.264548	-0.201564	-0.705026	0.448674	0.100352	0.302934	-0.889962	-0.325774
17953	-0.060961	6.279245	-6.894104	-3.189991	0.100164	0.302704	-0.206998	-0.754214	0.381014	0.123098	0.291189	-0.869021	-0.380602
17954	0.070161	7.367783	-6.113632	-3.069271	0.103471	0.303761	-0.215216	-0.795632	0.302613	0.144618	0.278411	-0.845631	-0.431836
17955	0.241842	8.042962	-5.117150	-2.932401	0.078794	0.278299	-0.223238	-0.825152	0.224065	0.164334	0.265410	-0.820184	-0.479426
17956	0.320464	8.536151	-4.093117	-2.814306	0.071637	0.252753	-0.237378	-0.843564	0.137347	0.182449	0.252218	-0.793068	-0.523586
17957	0.343826	8.727083	-2.947105	-2.952143	0.081886	0.235931	-0.245254	-0.852607	0.059394	0.200711	0.238087	-0.761667	-0.568237
17958	0.405316	8.850065	-1.900744	-3.104352	0.071997	0.227720	-0.246056	-0.851175	-0.016862	0.218613	0.222451	-0.725809	-0.613127
17959	0.603869	9.227162	-0.780541	-3.172472	0.102284	0.234376	-0.252711	-0.838359	-0.102075	0.236574	0.205933	-0.686041	-0.656485
17960	0.521722	9.181100	0.464599	-3.310384	0.116016	0.230765	-0.257064	-0.810888	-0.188747	0.254152	0.188140	-0.641593	-0.698834
17961	0.593248	9.009117	1.824732	-3.446579	0.141893	0.242997	-0.270206	-0.767453	-0.284417	0.271663	0.168975	-0.592080	-0.739654
17962	0.932845	9.178971	3.176868	-3.480728	0.141503	0.239125	-0.273670	-0.712454	-0.368081	0.287838	0.148895	-0.539342	-0.777232
17963	0.872467	8.798588	4.480464	-3.040661	0.102913	0.220956	-0.270335	-0.654737	-0.433634	0.300867	0.130224	-0.491058	-0.807083
17964	0.940959	8.209838	5.617123	-2.532530	0.087976	0.198885	-0.273406	-0.595332	-0.485335	0.311054	0.114238	-0.449616	-0.829482
17965	1.071604	7.555858	6.031475	-2.256826	0.087162	0.155770	-0.272528	-0.539691	-0.525618	0.319248	0.099971	-0.411354	-0.847865
17966	1.218035	7.071274	6.822568	-2.061864	0.087023	0.150861	-0.280601	-0.472383	-0.558977	0.326295	0.086897	-0.375845	-0.862972
17967	1.141079	6.428421	7.200385	-2.052904	0.094014	0.135855	-0.279222	-0.418688	-0.587773	0.332636	0.073839	-0.339507	-0.876719
17968	1.170372	5.776013	7.870390	-2.274868	0.114816	0.135037	-0.274279	-0.367369	-0.610889	0.338724	0.059665	-0.298776	-0.890190
17969	0.981584	5.023817	8.387311	-2.629245	0.125183	0.133265	-0.272761	-0.296246	-0.632580	0.344506	0.043002	-0.250651	-0.903682
17970	0.895285	4.411240	9.202975	-2.879831	0.132003	0.122535	-0.269723	-0.215448	-0.650664	0.349221	0.024812	-0.197504	-0.915653
17971	0.766802	3.321016	9.451117	-2.751847	0.135589	0.102143	-0.271431	-0.121763	-0.656510	0.352450	0.007431	-0.145684	-0.924392
17972	0.695079	2.403327	9.633456	-2.380480	0.133989	0.080001	-0.267243	-0.044856	-0.656856	0.354229	-0.007179	-0.100662	-0.929698
17973	0.656867	1.451068	9.608418	-2.205071	0.100876	0.056304	-0.260064	0.016122	-0.654134	0.354802	-0.021241	-0.058563	-0.932864
17974	0.925961	0.578893	9.812373	-2.647904	0.081470	0.026308	-0.256818	0.087768	-0.641172	0.353731	-0.038572	-0.008596	-0.934512
17975	0.656715	-0.606737	9.964497	-2.659650	0.037781	0.027661	-0.255488	0.165785	-0.619743	0.351684	-0.056836	0.041670	-0.933462
17976	0.688343	-0.918936	10.203377	-1.714892	0.022221	0.032649	-0.256748	0.229699	-0.591087	0.350098	-0.068504	0.073798	-0.931285
17977	0.740636	-1.704051	10.008838	-0.512344	0.031341	0.030700	-0.256147	0.256809	-0.580228	0.349882	-0.071674	0.083887	-0.930273
17978	1.123857	-1.462315	9.808828	0.382449	0.049885	0.030178	-0.252458	0.259002	-0.580001	0.350881	-0.068106	0.077124	-0.930750
17979	1.203654	-1.785188	9.826058	0.735004	0.052603	0.022093	-0.250220	0.242945	-0.588569	0.352154	-0.062157	0.064067	-0.931676
17980	1.261692	-1.782399	10.099577	0.559567	0.040221	0.026033	-0.249557	0.224128	-0.596224	0.353235	-0.057517	0.053915	-0.932207
17981	1.237679	-1.760828	10.013510	0.147756	0.038259	0.079433	-0.249951	0.206010	-0.605165	0.354820	-0.055935	0.051740	-0.931825
17982	1.112942	-1.644410	10.011118	-0.113705	0.042491	0.125188	-0.248105	0.206969	-0.605183	0.356950	-0.055908	0.054263	-0.930869
17983	1.011776	-1.605442	9.911496	-0.063641	0.050396	0.139720	-0.243292	0.218978	-0.601997	0.359399	-0.055554	0.056172	-0.929834
17984	0.849423	-1.340195	9.716464	0.170716	0.033007	0.155571	-0.240650	0.219517	-0.602162	0.362418	-0.053626	0.053369	-0.928940
17985	0.846234	-1.109412	9.668674	0.389036	0.033069	0.157212	-0.238744	0.212868	-0.606837	0.365684	-0.050304	0.046726	-0.928203
17986	0.483496	-0.837823	9.463427	0.457273	0.056947	0.119193	-0.236112	0.195701	-0.613067	0.368260	-0.045877	0.038733	-0.927782
17987	0.583309	-0.718925	9.271661	0.525490	0.075435	0.082747	-0.234575	0.184903	-0.618954	0.370175	-0.040804	0.029758	-0.927588
17988	0.876137	-0.634198	9.409506	0.527254	0.073565	0.084441	-0.232509	0.173688	-0.624200	0.372079	-0.035570	0.020551	-0.927292
17989	0.771134	-0.814535	9.946699	0.214018	0.054160	0.080309	-0.228730	0.163431	-0.629070	0.373672	-0.033214	0.017169	-0.926807
17990	0.955203	-0.738953	9.962804	-0.099085	0.066286	0.071863	-0.227412	0.164393	-0.629604	0.374884	-0.032787	0.019510	-0.926286
17991	0.853169	-0.820341	9.830562	-0.267208	0.075081	0.058350	-0.225864	0.169918	-0.627479	0.375730	-0.033673	0.025179	-0.925775
17992	0.678726	-0.896395	9.684586	-0.286928	0.068137	0.067914	-0.223006	0.177926	-0.625873	0.376724	-0.034619	0.031010	-0.925159
17993	0.770447	-0.901945	9.676519	-0.152692	0.075156	0.064483	-0.221214	0.187186	-0.624238	0.377737	-0.034649	0.034557	-0.924619
17994	0.701872	-1.036107	9.675569	-0.043681	0.081255	0.097896	-0.218452	0.189522	-0.623733	0.379433	-0.033495	0.036007	-0.923911
17995	0.634526	-1.006011	9.907223	-0.040271	0.096018	0.133243	-0.214494	0.191854	-0.624948	0.381771	-0.032251	0.037671	-0.922926
17996	0.606304	-0.899999	9.894264	-0.088814	0.097643	0.184914	-0.211191	0.192389	-0.624862	0.385022	-0.031074	0.040135	-0.921510
17997	0.514879	-0.855723	9.982084	-0.133815	0.076521	0.234771	-0.207788	0.198736	-0.625374	0.389170	-0.030828	0.043417	-0.919625
17998	0.452361	-0.812512	9.795655	-0.074891	0.083511	0.270504	-0.203055	0.204106	-0.626177	0.393995	-0.029726	0.045571	-0.917501
17999	0.330275	-1.003689	9.890647	0.032427	0.048566	0.267631	-0.197657	0.207951	-0.625698	0.398847	-0.028654	0.045579	-0.915436
18000	0.325522	-0.993942	9.919641	0.103958	0.034567	0.273391	-0.193688	0.208761	-0.627582	0.403850	-0.027028	0.044066	-0.913364
18001	0.302492	-0.837445	9.912025	0.187987	-0.009165	0.278290	-0.193671	0.206824	-0.629433	0.409007	-0.025743	0.040752	-0.911257
18002	0.448903	-0.624515	9.913210	0.266698	-0.009206	0.285031	-0.189796	0.201547	-0.632161	0.414308	-0.023582	0.035920	-0.909122
18003	0.597917	-0.715384	9.680153	0.279487	0.048635	0.250029	-0.185526	0.197237	-0.636064	0.418914	-0.020521	0.031372	-0.907252
18004	0.525818	-0.655775	9.325758	0.097067	0.022481	0.229261	-0.181930	0.193621	-0.637463	0.423069	-0.019240	0.029850	-0.905401
18005	0.394507	-0.447712	9.386965	-0.090004	-0.003815	0.236694	-0.180627	0.196934	-0.637450	0.427291	-0.020255	0.031530	-0.903337
18006	0.307618	-0.446569	9.539142	-0.089961	-0.005539	0.222613	-0.178001	0.199964	-0.636936	0.431249	-0.021068	0.033154	-0.901377
18007	0.295073	-0.526863	9.992569	0.002250	0.024182	0.206627	-0.174320	0.203125	-0.635914	0.434930	-0.020794	0.033375	-0.899605
18008	0.179937	-0.424394	10.172592	0.060681	0.075057	0.157062	-0.173004	0.203948	-0.635402	0.437702	-0.018895	0.032958	-0.898317
18009	0.295984	-0.390626	9.712930	0.074334	0.076962	0.119261	-0.169820	0.204071	-0.638590	0.439795	-0.017090	0.032277	-0.897355
18010	0.314272	-0.532853	9.655858	0.094060	0.049016	0.102528	-0.167696	0.202537	-0.638637	0.441608	-0.015400	0.031011	-0.896540
18011	0.241637	-0.561009	9.701826	0.088772	0.017594	0.074193	-0.163708	0.201134	-0.642114	0.442930	-0.014563	0.029517	-0.895952
18012	0.172023	-0.500559	9.628616	0.026183	-0.008604	0.059578	-0.164097	0.199476	-0.641863	0.443984	-0.014534	0.028944	-0.895449
18013	0.188569	-0.551149	9.644715	-0.038153	-0.027819	0.034351	-0.163444	0.199886	-0.640167	0.444579	-0.015655	0.029298	-0.895123
18014	0.148873	-0.697703	9.597709	-0.091846	-0.055795	0.028555	-0.165317	0.203216	-0.639190	0.445068	-0.017538	0.030411	-0.894809
18015	0.168214	-0.699760	9.760949	-0.082812	-0.059275	0.003926	-0.167188	0.205993	-0.638218	0.445119	-0.019635	0.031275	-0.894710
18016	0.221692	-0.656324	9.943645	-0.045999	-0.071484	-0.032871	-0.170117	0.209607	-0.638399	0.444531	-0.021428	0.031404	-0.894956
18017	0.216473	-0.713725	10.036763	-0.023563	-0.052217	-0.044986	-0.173560	0.209625	-0.637038	0.443722	-0.022897	0.031244	-0.895327
18018	0.415391	-0.581163	9.846703	-0.009079	-0.041668	-0.073068	-0.174364	0.211151	-0.636487	0.442409	-0.023853	0.030958	-0.895961
18019	0.327733	-0.685988	9.952003	-0.030442	-0.043352	-0.101425	-0.176218	0.211022	-0.635675	0.440577	-0.025258	0.030959	-0.896825
18020	0.518242	-0.721242	9.921113	-0.051847	-0.030257	-0.112171	-0.179127	0.210069	-0.634071	0.438530	-0.026410	0.031521	-0.897775
18021	0.302161	-0.878803	9.757735	0.021710	-0.043163	-0.153942	-0.181763	0.208423	-0.634047	0.435776	-0.027391	0.030555	-0.899119
18022	0.008970	-0.679448	9.704875	0.300860	-0.081477	-0.160728	-0.186754	0.203608	-0.635851	0.433064	-0.026416	0.024302	-0.900648
18023	0.200829	-0.531407	9.839512	0.433391	-0.075344	-0.186205	-0.188803	0.193243	-0.637754	0.429931	-0.024384	0.015628	-0.902397
18024	0.334909	-0.354461	9.840389	0.372595	-0.069260	-0.193680	-0.192688	0.181645	-0.642390	0.426596	-0.022574	0.008169	-0.904124
18025	0.325534	-0.320184	10.013909	0.166872	-0.057064	-0.209227	-0.198185	0.171989	-0.642926	0.422866	-0.022480	0.004452	-0.905902
18026	0.287991	-0.511670	10.223531	-0.091828	-0.041473	-0.184654	-0.202620	0.162606	-0.644915	0.419447	-0.024108	0.005640	-0.907442
18027	0.121751	-0.461925	10.336094	-0.160806	-0.011775	-0.160318	-0.203704	0.166486	-0.643813	0.416431	-0.025935	0.008287	-0.908760
18028	0.261652	-0.473625	10.012696	-0.237843	0.026637	-0.120244	-0.204955	0.175346	-0.640958	0.414083	-0.027536	0.012727	-0.909733
18029	0.363718	-0.706689	9.566911	-0.339844	0.016160	-0.112282	-0.206069	0.183375	-0.637983	0.411812	-0.030321	0.018904	-0.910568
18030	0.297586	-0.831748	9.402613	-0.196755	-0.039750	-0.109682	-0.208764	0.190583	-0.635515	0.409678	-0.032792	0.022051	-0.911374
18031	0.235889	-0.681929	9.472162	0.097628	-0.053649	-0.118113	-0.209824	0.189758	-0.633414	0.407584	-0.033248	0.019693	-0.912350
18032	0.303182	-0.730239	9.576776	0.227325	-0.069407	-0.117257	-0.213479	0.182722	-0.635521	0.405590	-0.032792	0.014860	-0.913346
18033	0.431099	-0.742943	9.681275	0.068038	-0.045032	-0.107799	-0.215434	0.178445	-0.636843	0.403652	-0.033312	0.013135	-0.914212
18034	0.582535	-0.842519	9.753329	-0.161042	-0.020678	-0.097112	-0.218361	0.180951	-0.635857	0.401742	-0.035100	0.015807	-0.914944
18035	0.693261	-0.882760	9.461101	-0.209520	-0.017265	-0.052548	-0.220250	0.186217	-0.633552	0.400608	-0.037343	0.019437	-0.915282
18036	0.767303	-0.657429	9.400564	-0.162234	-0.010347	-0.017788	-0.220543	0.190231	-0.631937	0.400135	-0.038925	0.022269	-0.915358
18037	0.902879	-0.614650	9.577738	-0.123785	-0.012165	-0.017550	-0.221104	0.194383	-0.629532	0.399694	-0.040386	0.024383	-0.915434
18038	0.921757	-0.686017	9.884389	-0.086310	0.001734	0.000370	-0.222448	0.198265	-0.629735	0.399603	-0.041130	0.025936	-0.915398
18039	1.004604	-0.580933	9.851235	-0.059472	0.012209	0.005888	-0.222716	0.198543	-0.629205	0.399627	-0.041635	0.027062	-0.915332
18040	0.931108	-0.727157	9.826154	-0.018333	0.005245	0.007917	-0.222467	0.201309	-0.629443	0.399727	-0.041766	0.027405	-0.915272
18041	0.819607	-0.795157	10.114742	0.033528	0.040209	0.017247	-0.221802	0.201029	-0.629979	0.400020	-0.041019	0.027046	-0.915189
18042	0.719831	-0.561434	9.995717	0.025419	0.054207	0.038467	-0.220879	0.201300	-0.629729	0.400688	-0.039888	0.027005	-0.914947
18043	0.333865	-0.503290	9.934824	-0.000489	0.045596	0.029564	-0.218105	0.201008	-0.628465	0.401175	-0.039292	0.027305	-0.914751
18044	0.154878	-0.545104	9.962324	0.038899	0.031676	0.020153	-0.217042	0.201280	-0.630311	0.401531	-0.038475	0.026822	-0.914644
18045	-0.043352	-0.581458	10.153485	0.192978	0.070317	-0.014664	-0.216354	0.197956	-0.632448	0.401342	-0.035854	0.023749	-0.914918
18046	-0.028998	-0.594178	9.963346	0.165555	0.089732	-0.072954	-0.216034	0.189377	-0.634239	0.400051	-0.033003	0.021346	-0.915650
18047	0.124790	-0.685753	9.511532	-0.006860	0.084603	-0.121867	-0.214158	0.186324	-0.636391	0.397750	-0.031736	0.021986	-0.916681
18048	0.140046	-0.912327	9.393432	-0.190214	0.044386	-0.146307	-0.214844	0.190202	-0.635557	0.394894	-0.032585	0.025693	-0.917789
18049	0.286418	-1.041072	9.352234	-0.166283	0.011016	-0.105789	-0.214361	0.196562	-0.633015	0.392808	-0.033918	0.028711	-0.918546
18050	0.207973	-1.215063	9.672966	-0.039416	-0.038030	-0.089200	-0.216218	0.197402	-0.632717	0.391137	-0.035063	0.029036	-0.919206
18051	0.063484	-1.169652	9.996790	-0.066398	-0.041613	-0.068216	-0.219674	0.199911	-0.631724	0.389834	-0.036543	0.029869	-0.919675
18052	0.207018	-1.026014	10.141407	-0.128844	-0.001381	-0.100265	-0.219958	0.202679	-0.630645	0.387867	-0.037718	0.032114	-0.920383
18053	0.186358	-0.872278	10.023183	-0.123228	0.032868	-0.140594	-0.221693	0.203933	-0.628120	0.385136	-0.038297	0.034530	-0.921418
18054	0.210862	-0.815418	9.802512	-0.058626	0.028631	-0.175376	-0.222747	0.202692	-0.627070	0.381808	-0.038428	0.035656	-0.922754
18055	0.293499	-0.734856	9.615261	0.041780	0.014770	-0.216995	-0.225513	0.201186	-0.627959	0.377796	-0.038113	0.034824	-0.924448
18056	0.237780	-0.762983	9.713958	0.099168	-0.012253	-0.255437	-0.228014	0.199401	-0.628331	0.373125	-0.037854	0.032663	-0.926433
18057	0.220970	-0.748544	9.673410	0.097553	-0.014776	-0.293339	-0.232475	0.193892	-0.629365	0.367742	-0.037696	0.030513	-0.928663
18058	0.361343	-0.706185	9.725561	0.087059	0.001035	-0.343620	-0.235858	0.186302	-0.632660	0.361383	-0.037331	0.028606	-0.931230
18059	0.441322	-0.657107	9.461061	0.074757	-0.012828	-0.389588	-0.239792	0.180097	-0.631877	0.354154	-0.037350	0.026812	-0.934056
18060	0.431003	-0.409512	9.387089	0.044553	-0.024960	-0.437380	-0.244780	0.174313	-0.632905	0.345984	-0.037821	0.025439	-0.937133
18061	0.251799	-0.489083	9.652094	-0.050026	-0.031829	-0.505031	-0.251231	0.168675	-0.631947	0.336454	-0.039102	0.025742	-0.940536
18062	0.453707	-0.629261	9.946762	-0.060462	-0.039644	-0.582775	-0.258747	0.163180	-0.629140	0.325404	-0.040639	0.026121	-0.944340
18063	0.622231	-0.702563	10.002147	-0.031563	-0.026437	-0.639859	-0.264273	0.158644	-0.629624	0.313256	-0.041755	0.025989	-0.948394
18064	0.685281	-0.660253	9.841061	-0.097465	-0.000935	-0.695767	-0.271909	0.152459	-0.629046	0.299912	-0.042829	0.027215	-0.952616
18065	0.676049	-0.593500	9.623199	-0.167147	0.013999	-0.708536	-0.277450	0.149306	-0.627554	0.286205	-0.044029	0.029832	-0.956691
18066	0.845724	-0.507890	9.735679	-0.092913	0.051534	-0.693797	-0.284555	0.142703	-0.627119	0.272753	-0.044074	0.031260	-0.960566
18067	0.891056	-0.921955	9.732931	-0.063375	0.062915	-0.695401	-0.289533	0.134151	-0.626344	0.259245	-0.043736	0.032154	-0.964285
18068	0.860514	-1.147186	9.937297	-0.133130	0.055904	-0.711837	-0.292952	0.130157	-0.625416	0.245302	-0.043891	0.034357	-0.967843
18069	0.784364	-1.010002	10.557204	-0.172610	0.033028	-0.710408	-0.298219	0.125342	-0.623813	0.231325	-0.044688	0.037196	-0.971138
18070	0.446604	-0.964291	10.486139	-0.063506	0.054123	-0.690038	-0.303618	0.120666	-0.622600	0.217769	-0.044530	0.038034	-0.974242
18071	0.470788	-0.959626	10.500404	0.065403	0.115390	-0.687121	-0.306989	0.111001	-0.626047	0.204305	-0.042603	0.036617	-0.977294
18072	0.547613	-1.002962	9.895990	0.154838	0.146940	-0.652889	-0.309032	0.099668	-0.628222	0.191513	-0.039664	0.033609	-0.980112
18073	0.890446	-0.999641	9.496510	0.201264	0.118879	-0.628073	-0.309877	0.086114	-0.628998	0.179239	-0.037076	0.029603	-0.982661
18074	0.553910	-1.126529	9.618124	0.215053	0.064484	-0.532050	-0.312564	0.072294	-0.632366	0.168853	-0.035442	0.025191	-0.984682
18075	0.455662	-1.030953	9.946933	0.252507	0.045170	-0.518588	-0.314200	0.058744	-0.633784	0.158759	-0.034051	0.020024	-0.986527
18076	0.602207	-0.803225	10.068457	0.195136	0.053775	-0.494302	-0.314628	0.043806	-0.638113	0.149067	-0.032658	0.015988	-0.988158
18077	0.765904	-0.526486	9.743364	0.173656	0.052009	-0.482995	-0.316934	0.031366	-0.638987	0.139584	-0.031366	0.012431	-0.989635
18078	0.825575	-0.621048	9.648029	0.168299	0.062505	-0.480388	-0.318057	0.020304	-0.640127	0.130118	-0.029869	0.008957	-0.991008
18079	0.893671	-0.545411	9.386341	0.207547	0.072963	-0.443054	-0.319043	0.008965	-0.642187	0.121414	-0.028084	0.004822	-0.992193
18080	0.974742	-0.355686	9.498380	0.112719	0.106124	-0.438326	-0.317649	-0.001972	-0.644672	0.112725	-0.025838	0.002582	-0.993287
18081	0.880214	-0.398815	9.311234	-0.130670	0.158567	-0.413451	-0.315489	-0.009179	-0.645300	0.104403	-0.023155	0.005387	-0.994251
18082	0.815421	-0.679703	9.318177	-0.393775	0.189972	-0.394145	-0.311793	-0.007676	-0.646127	0.096313	-0.020333	0.013418	-0.995053
18083	0.832542	-0.989832	9.410600	-0.517415	0.184598	-0.363414	-0.309727	0.001445	-0.646591	0.088784	-0.017936	0.024027	-0.995600
18084	0.480875	-0.866666	9.463118	-0.429934	0.168869	-0.323932	-0.306077	0.011111	-0.647597	0.082061	-0.015585	0.032758	-0.995967
18085	0.439627	-0.899504	9.631334	-0.215304	0.158368	-0.308305	-0.302649	0.013860	-0.649192	0.075717	-0.013180	0.037333	-0.996343
18086	0.427767	-0.874858	9.795151	-0.054448	0.119816	-0.280833	-0.300278	0.016339	-0.650642	0.069986	-0.011178	0.038514	-0.996742
18087	0.035399	-0.707615	9.999941	-0.036771	0.074320	-0.250761	-0.298405	0.013008	-0.651227	0.064891	-0.010137	0.039413	-0.997062
18088	-0.021528	-0.226139	9.993951	-0.047495	0.022738	-0.265890	-0.299301	0.008586	-0.652697	0.059526	-0.010048	0.040326	-0.997361
18089	-0.103443	-0.188130	9.629778	-0.004529	0.011469	-0.262934	-0.299938	0.004716	-0.653249	0.054241	-0.010212	0.040442	-0.997656
18090	-0.241111	-0.191849	9.635730	0.009721	0.005358	-0.250475	-0.300713	0.001953	-0.653788	0.049207	-0.010391	0.040194	-0.997925
18091	0.029525	-0.504240	9.634610	-0.077202	-0.007920	-0.226629	-0.302946	-0.000802	-0.653520	0.044645	-0.010961	0.041708	-0.998072
18092	-0.141639	-0.814389	10.026678	-0.148999	0.019930	-0.183014	-0.303875	-0.001490	-0.651681	0.040903	-0.010942	0.044652	-0.998105
18093	-0.191956	-1.121888	10.807085	-0.160856	0.049448	-0.147812	-0.299938	0.004023	-0.651948	0.037846	-0.010347	0.047903	-0.998081
18094	-0.148040	-1.068417	11.100535	-0.108982	0.098359	-0.136691	-0.300476	0.005548	-0.651793	0.034966	-0.008690	0.050118	-0.998093
18095	-0.074360	-0.860661	10.011146	0.029013	0.089891	-0.153295	-0.299930	0.004025	-0.654434	0.031795	-0.007138	0.049600	-0.998237
18096	0.059927	-0.956524	8.893708	0.120453	0.037674	-0.177526	-0.298049	0.000003	-0.656203	0.028194	-0.006579	0.047188	-0.998466
18097	0.158769	-1.328964	9.268310	0.113060	0.011246	-0.146068	-0.298797	-0.006771	-0.658222	0.025255	-0.006537	0.044962	-0.998648
18098	-0.027534	-1.745721	10.154384	-0.023163	0.033765	-0.117068	-0.299416	-0.014101	-0.658024	0.022837	-0.006073	0.045421	-0.998688
18099	-0.269870	-1.544970	10.687531	-0.220707	0.117737	-0.148061	-0.297839	-0.011619	-0.659331	0.019720	-0.004049	0.049963	-0.998548
18100	0.093611	-1.675780	9.738355	-0.398414	0.179112	-0.180971	-0.294969	-0.004162	-0.660348	0.015854	-0.000903	0.057968	-0.998192
18101	0.169772	-1.817216	9.301056	-0.468044	0.173975	-0.206212	-0.288947	0.007705	-0.662415	0.011500	0.002081	0.067509	-0.997650
18102	0.155527	-1.792191	9.582664	-0.349913	0.156495	-0.224797	-0.285297	0.016679	-0.662119	0.006787	0.004725	0.074530	-0.997185
18103	-0.018709	-1.848166	9.710904	-0.167351	0.128616	-0.244677	-0.281869	0.019290	-0.663454	0.001705	0.006789	0.078083	-0.996922
18104	-0.156823	-1.579785	9.816124	-0.162096	0.117209	-0.224319	-0.279613	0.019695	-0.666493	-0.002960	0.008676	0.081345	-0.996644
18105	-0.328949	-1.326833	9.508076	-0.228342	0.124255	-0.204400	-0.278035	0.021346	-0.666632	-0.007223	0.010725	0.086082	-0.996204
18106	-0.345900	-0.986098	9.199697	-0.219374	0.128680	-0.197187	-0.275148	0.025205	-0.666637	-0.011360	0.012887	0.090473	-0.995751
18107	-0.352572	-0.908810	9.287166	-0.219475	0.107630	-0.183150	-0.273969	0.027551	-0.667417	-0.015168	0.014650	0.094960	-0.995258
18108	-0.190519	-0.876043	9.403912	-0.180096	0.060364	-0.202464	-0.272255	0.029480	-0.668994	-0.019299	0.015428	0.098583	-0.994822
18109	-0.256049	-0.938880	9.925292	-0.046871	-0.002658	-0.215825	-0.274109	0.030459	-0.670003	-0.023595	0.014865	0.099596	-0.994637
18110	0.084076	-0.987419	9.864118	0.123131	-0.016690	-0.219153	-0.275661	0.025487	-0.671861	-0.027993	0.013944	0.097218	-0.994772
18111	0.102980	-1.045295	9.863289	0.225924	-0.007974	-0.194599	-0.278511	0.014710	-0.671139	-0.031935	0.013154	0.092719	-0.995093
18112	0.138071	-0.865243	9.841022	0.234723	-0.004563	-0.159249	-0.278718	0.005996	-0.673055	-0.035195	0.012524	0.088091	-0.995412
18113	0.030882	-0.992262	9.717914	0.170281	-0.001040	-0.150885	-0.277880	-0.000926	-0.674706	-0.038264	0.011972	0.084615	-0.995607
18114	-0.314071	-1.291452	10.104397	0.095013	0.022544	-0.131928	-0.279427	-0.007282	-0.675400	-0.040989	0.012031	0.082738	-0.995655
18115	-0.634496	-1.551062	10.911718	0.034103	0.081058	-0.123323	-0.277807	-0.011994	-0.677304	-0.043610	0.013290	0.081875	-0.995599
18116	-0.558424	-1.704561	10.462265	0.009090	0.128337	-0.106636	-0.275677	-0.013527	-0.678921	-0.045982	0.015569	0.081611	-0.995481
18117	-0.429583	-1.884737	9.288627	-0.026573	0.118041	-0.106102	-0.272759	-0.014511	-0.679761	-0.048300	0.017670	0.081937	-0.995310
18118	-0.477424	-2.143197	8.807792	0.009056	0.048110	-0.079688	-0.271029	-0.015349	-0.681496	-0.050008	0.018395	0.081740	-0.995228
18119	-0.400273	-2.178175	9.364312	0.141307	0.018226	-0.066539	-0.271003	-0.019223	-0.682582	-0.051434	0.018423	0.078864	-0.995387
18120	-0.135898	-2.025376	9.666616	0.191269	0.021536	-0.041545	-0.270027	-0.027391	-0.683725	-0.052413	0.018496	0.075050	-0.995630
18121	-0.186838	-2.067333	9.974209	0.042650	0.050273	-0.021376	-0.270262	-0.031124	-0.685852	-0.052952	0.019328	0.074131	-0.995654
18122	-0.079330	-2.222718	9.774416	-0.138085	0.109686	0.000373	-0.268807	-0.030578	-0.686915	-0.053105	0.021566	0.076766	-0.995400
18123	0.031142	-2.296787	9.431329	-0.249156	0.136718	0.044560	-0.264337	-0.024790	-0.688888	-0.052345	0.024509	0.081599	-0.994988
18124	-0.253689	-2.278000	9.342673	-0.201129	0.119190	0.105739	-0.260014	-0.017619	-0.689013	-0.050379	0.027170	0.085426	-0.994699
18125	-0.187078	-2.083431	9.428454	-0.133297	0.094601	0.134359	-0.258708	-0.013889	-0.690566	-0.047822	0.029294	0.087991	-0.994541
18126	-0.444531	-1.951698	9.376912	-0.099480	0.052625	0.164519	-0.253194	-0.006170	-0.691751	-0.044622	0.030631	0.089824	-0.994486
18127	-0.610939	-1.584770	9.387373	-0.043164	0.026417	0.170246	-0.251349	-0.004519	-0.692679	-0.041283	0.031384	0.090635	-0.994533
18128	-0.388291	-1.510174	9.179618	-0.017099	-0.013773	0.138521	-0.251361	-0.002721	-0.692137	-0.038534	0.031281	0.090901	-0.994622
18129	-0.301541	-1.539364	9.293897	0.060694	-0.043547	0.137184	-0.249239	-0.003839	-0.692311	-0.035791	0.030488	0.089702	-0.994858
18130	-0.222441	-1.630518	9.575768	0.188455	-0.055912	0.166219	-0.250406	-0.007430	-0.692853	-0.032539	0.029445	0.085891	-0.995338
18131	-0.212254	-1.562690	9.759117	0.245541	-0.066513	0.197444	-0.252337	-0.015582	-0.694605	-0.028667	0.028150	0.080977	-0.995906
18132	-0.526782	-1.323227	10.182775	0.278469	-0.064825	0.226903	-0.253628	-0.021525	-0.693729	-0.024242	0.026972	0.075337	-0.996498
18133	-0.940983	-1.172415	10.464474	0.290135	-0.038497	0.220183	-0.253437	-0.030242	-0.696305	-0.019978	0.026263	0.069467	-0.997038
18134	-1.244028	-0.995124	10.250418	0.215237	-0.006791	0.179350	-0.252601	-0.037995	-0.695740	-0.016558	0.026197	0.065081	-0.997399
18135	-1.384667	-1.067065	9.962397	0.161690	-0.039876	0.147152	-0.253493	-0.043109	-0.696955	-0.013678	0.025468	0.061774	-0.997671
18136	-1.113924	-1.034774	10.200771	0.056151	-0.038250	0.132210	-0.253468	-0.046567	-0.698560	-0.011088	0.024760	0.060595	-0.997794
18137	-0.732355	-1.019546	9.861178	0.065153	-0.038281	0.129528	-0.254118	-0.048223	-0.699090	-0.008509	0.024098	0.059204	-0.997919
18138	-0.429252	-1.167575	9.419443	0.121280	-0.097867	0.176311	-0.255574	-0.048770	-0.697634	-0.004997	0.022241	0.056712	-0.998130
18139	-0.708955	-1.116648	9.629134	0.259664	-0.115423	0.231979	-0.258182	-0.054843	-0.698178	-0.000370	0.020140	0.051404	-0.998475
18140	-0.768611	-0.682897	9.740385	0.378529	-0.090990	0.268284	-0.261570	-0.063265	-0.698734	0.004850	0.018503	0.043733	-0.998860
18141	-0.541651	-0.345888	9.622131	0.431636	-0.078630	0.207038	-0.264142	-0.075564	-0.699340	0.008874	0.017139	0.034960	-0.999202
18142	-0.337731	-0.528310	9.478878	0.276267	-0.078542	0.140604	-0.266201	-0.085515	-0.699408	0.011544	0.015624	0.029372	-0.999380
18143	-0.012435	-0.626995	9.498971	0.076005	-0.080358	0.103772	-0.268306	-0.088411	-0.697573	0.013618	0.014066	0.027737	-0.999424
18144	-0.044678	-0.751291	9.670864	-0.011616	-0.052381	0.092642	-0.269878	-0.091446	-0.696794	0.015400	0.012976	0.027924	-0.999407
18145	-0.405521	-0.560705	9.724236	-0.126060	-0.040037	0.077900	-0.272009	-0.088252	-0.697777	0.016988	0.012143	0.030359	-0.999321
18146	-0.611913	-0.385553	9.843394	0.002861	-0.053914	0.054212	-0.273753	-0.084230	-0.697187	0.018019	0.011007	0.030266	-0.999319
18147	-0.456367	-0.579549	9.724459	0.090631	-0.048621	0.038926	-0.274927	-0.086714	-0.697717	0.018784	0.010075	0.028370	-0.999370
18148	-0.538534	-0.245138	9.541548	0.129946	-0.069583	0.051570	-0.276475	-0.093347	-0.697890	0.019713	0.008670	0.025731	-0.999437
18149	-0.574875	0.079499	9.425424	0.060136	-0.092329	0.054583	-0.278442	-0.096934	-0.696980	0.020818	0.006885	0.024395	-0.999462
18150	-0.550379	0.127473	9.444991	0.049338	-0.137842	0.054342	-0.282137	-0.099129	-0.695507	0.021854	0.004084	0.023338	-0.999480
18151	-0.580111	0.021886	9.448840	-0.004331	-0.167566	0.041494	-0.286747	-0.103671	-0.693127	0.022740	0.000790	0.023223	-0.999471
18152	-1.008990	0.152930	9.521342	-0.188592	-0.169226	0.027963	-0.290469	-0.100745	-0.692387	0.023283	-0.002757	0.026910	-0.999363
18153	-1.137624	0.405894	9.328282	-0.209805	-0.153301	-0.017860	-0.296079	-0.092553	-0.689734	0.022979	-0.005812	0.030854	-0.999243
18154	-1.153370	0.212846	9.869367	-0.016351	-0.124364	-0.067500	-0.298216	-0.090052	-0.687845	0.021659	-0.008440	0.031110	-0.999246
18155	-0.841111	-0.044587	10.642414	0.021470	-0.055351	-0.123533	-0.302181	-0.091969	-0.685187	0.019214	-0.009420	0.030414	-0.999308
18156	-0.391302	-0.616787	10.297882	-0.044475	0.007661	-0.157515	-0.304441	-0.089466	-0.685912	0.016012	-0.009473	0.031271	-0.999338
18157	-0.132294	-1.209976	10.469082	-0.048068	0.025058	-0.157681	-0.305370	-0.089738	-0.684723	0.012824	-0.008871	0.032025	-0.999365
18158	0.311663	-1.589512	10.189303	0.078830	0.028433	-0.117296	-0.303497	-0.093345	-0.684919	0.010431	-0.008451	0.030431	-0.999447
18159	0.442691	-1.486180	9.706278	0.173458	0.017886	-0.059376	-0.303988	-0.098876	-0.686667	0.009247	-0.007911	0.026856	-0.999565
18160	0.444877	-1.182912	9.779445	0.089030	0.014178	0.010549	-0.302916	-0.101788	-0.685796	0.009411	-0.007698	0.025077	-0.999612
18161	0.313306	-0.680742	10.057938	-0.073942	0.049023	0.044870	-0.302123	-0.101239	-0.686588	0.010255	-0.006560	0.026508	-0.999574
18162	0.160791	-0.400213	10.165825	-0.082828	0.070058	0.036170	-0.300016	-0.099313	-0.687386	0.010870	-0.005250	0.028178	-0.999530
18163	-0.031796	-0.308134	9.896961	0.013971	0.075510	0.008781	-0.298968	-0.097520	-0.687515	0.010989	-0.003591	0.027841	-0.999546
18164	-0.103938	-0.264421	9.850019	-0.009144	0.042380	-0.032010	-0.297757	-0.099877	-0.689520	0.010271	-0.002857	0.028026	-0.999550
18165	-0.012066	-0.254959	10.031993	-0.030624	0.038820	-0.036615	-0.296840	-0.098637	-0.689259	0.009499	-0.001969	0.028549	-0.999545
18166	-0.011950	-0.235975	9.948091	0.058863	0.033616	-0.038619	-0.295503	-0.100858	-0.689825	0.008661	-0.001401	0.027374	-0.999587
18167	-0.012619	-0.325357	9.819689	0.051744	0.028410	-0.045755	-0.294694	-0.103768	-0.689343	0.007715	-0.000720	0.026232	-0.999626
18168	-0.022662	-0.371685	9.588516	0.040944	0.031911	-0.024674	-0.294286	-0.104876	-0.690930	0.007155	-0.000181	0.025414	-0.999651
18169	-0.139127	-0.447877	9.545384	0.033729	0.003942	-0.019520	-0.292564	-0.105855	-0.689920	0.006746	0.000017	0.024629	-0.999674
18170	-0.202558	-0.547508	9.838000	-0.000328	-0.010108	-0.019827	-0.293086	-0.106543	-0.690834	0.006305	-0.000288	0.024630	-0.999677
18171	-0.106995	-0.703441	10.215120	0.007679	0.012525	-0.014469	-0.296006	-0.104867	-0.690643	0.005992	0.000082	0.024383	-0.999685
18172	0.003613	-0.760482	9.934716	0.062258	0.024792	-0.003491	-0.294403	-0.106535	-0.692515	0.005863	0.000490	0.023138	-0.999715
18173	0.099355	-0.872509	9.725909	0.108710	0.024773	0.017948	-0.294920	-0.109854	-0.690447	0.006190	0.001115	0.020905	-0.999762
18174	0.152850	-0.815699	9.562670	0.083534	0.035202	0.053048	-0.294507	-0.112624	-0.690481	0.007178	0.001759	0.019234	-0.999788
18175	0.168315	-0.674375	9.410344	0.013745	0.040442	0.059636	-0.292379	-0.114018	-0.691705	0.008334	0.002675	0.018933	-0.999782
18176	0.091772	-0.570516	9.356920	-0.088282	0.040428	0.067749	-0.290260	-0.113198	-0.693953	0.009610	0.003402	0.020698	-0.999734
18177	0.057969	-0.583398	9.777658	-0.145598	0.021097	0.061973	-0.290148	-0.109601	-0.694181	0.010829	0.003884	0.023595	-0.999655
18178	-0.004792	-0.587056	9.994464	-0.095478	0.035969	0.057118	-0.289119	-0.104349	-0.694537	0.011895	0.004517	0.025503	-0.999594
18179	-0.013812	-0.495773	9.933103	-0.054299	0.057860	0.061045	-0.288342	-0.101032	-0.695170	0.013070	0.005739	0.026587	-0.999545
18180	-0.117899	-0.524433	9.734189	-0.031079	0.031673	0.068198	-0.286897	-0.099103	-0.695696	0.014352	0.006308	0.027204	-0.999507
18181	-0.197646	-0.535564	9.823675	-0.024777	0.015092	0.052343	-0.286244	-0.098415	-0.694521	0.015372	0.006673	0.027688	-0.999476
18182	-0.203067	-0.619576	9.866017	0.010856	0.000154	0.080730	-0.286244	-0.097861	-0.695301	0.016913	0.006632	0.027456	-0.999458
18183	-0.043192	-0.544385	9.692457	0.047515	-0.017360	0.086191	-0.285444	-0.099111	-0.695194	0.018617	0.006382	0.026483	-0.999456
18184	-0.062371	-0.524978	9.697653	0.033156	-0.026125	0.093114	-0.287553	-0.099791	-0.695954	0.020411	0.005829	0.025793	-0.999442
18185	0.000972	-0.448370	9.741248	0.024263	-0.031374	0.078927	-0.288881	-0.099923	-0.694104	0.021979	0.005272	0.025278	-0.999425
18186	-0.032265	-0.370934	9.809721	0.024224	-0.031396	0.086000	-0.289670	-0.100887	-0.693839	0.023629	0.004606	0.024765	-0.999403
18187	-0.094859	-0.350599	10.007573	0.017129	-0.013890	0.071932	-0.290728	-0.101020	-0.693563	0.025049	0.004382	0.024390	-0.999379
18188	-0.108224	-0.191904	9.956638	0.019019	0.005405	0.057955	-0.290589	-0.101574	-0.694617	0.026123	0.004436	0.024002	-0.999361
18189	-0.044654	-0.068617	9.534509	0.058468	0.001126	0.051193	-0.288471	-0.102554	-0.693613	0.027118	0.004517	0.022783	-0.999362
18190	0.028629	0.042087	9.741842	0.071965	-0.008505	0.026579	-0.288993	-0.103797	-0.693617	0.027573	0.004305	0.021332	-0.999383
18191	-0.046227	-0.305138	10.053341	0.119408	-0.002373	0.012793	-0.290298	-0.106003	-0.694928	0.027795	0.004320	0.018875	-0.999426
18192	-0.103086	-0.148662	9.952285	0.081923	0.000315	-0.003280	-0.290808	-0.109875	-0.693912	0.027650	0.004278	0.017232	-0.999460
18193	-0.090386	-0.394488	9.824371	0.033635	0.006459	-0.005423	-0.290403	-0.111537	-0.693542	0.027511	0.004411	0.016492	-0.999476
18194	0.082875	-0.477743	9.783465	0.033589	-0.011968	-0.000271	-0.290670	-0.111813	-0.692494	0.027432	0.004098	0.015808	-0.999490
18195	0.027271	-0.482515	9.654106	0.065753	-0.010199	0.014087	-0.291182	-0.114024	-0.693555	0.027686	0.003905	0.014432	-0.999505
18196	-0.079684	-0.245735	9.729854	0.038922	0.000305	0.014008	-0.291165	-0.116652	-0.694235	0.027874	0.003845	0.013648	-0.999511
18197	-0.204490	-0.143338	9.861892	-0.027226	0.019569	0.003077	-0.291690	-0.117480	-0.694105	0.027906	0.004194	0.014144	-0.999502
18198	-0.122096	-0.098663	9.736717	-0.025346	0.033599	-0.009207	-0.289846	-0.116245	-0.693859	0.027631	0.004756	0.014665	-0.999499
18199	-0.050041	-0.150018	9.644176	0.000713	0.031909	-0.031964	-0.288659	-0.115421	-0.694392	0.026957	0.005353	0.014604	-0.999516
18200	0.036409	-0.222384	9.796415	0.009724	0.017909	-0.054904	-0.288651	-0.117358	-0.693626	0.025771	0.005608	0.014419	-0.999548
18201	-0.067915	-0.297841	10.024771	0.007872	0.011755	-0.049642	-0.289177	-0.118186	-0.693103	0.024748	0.005790	0.014208	-0.999576
18202	-0.119146	-0.374080	10.132489	0.005128	0.014348	-0.039081	-0.289026	-0.120261	-0.694958	0.023873	0.005976	0.014111	-0.999598
18203	-0.046373	-0.322276	9.954606	0.012253	0.014336	-0.026700	-0.289562	-0.119428	-0.694287	0.023307	0.006211	0.013819	-0.999614
18204	0.021856	-0.231848	9.810853	0.012230	0.005579	-0.019681	-0.288224	-0.122064	-0.694334	0.022821	0.006231	0.013574	-0.999628
18205	0.090070	-0.143788	9.679090	0.023843	-0.010169	-0.016129	-0.289814	-0.121641	-0.694305	0.022471	0.005968	0.013035	-0.999645
18206	0.046436	-0.171862	9.825750	0.046149	-0.015450	-0.008050	-0.289273	-0.123581	-0.694464	0.022216	0.005585	0.012101	-0.999664
18207	-0.073542	-0.067318	9.885670	0.032811	-0.000523	-0.023017	-0.290719	-0.124679	-0.695238	0.021725	0.005508	0.011380	-0.999684
18208	-0.180555	-0.170248	9.774853	-0.001981	0.007441	-0.040852	-0.289917	-0.126760	-0.694093	0.020811	0.005554	0.011422	-0.999703
18209	-0.311506	-0.244112	9.669384	0.008755	0.007499	-0.038103	-0.288730	-0.126767	-0.693195	0.020019	0.005634	0.011189	-0.999721
18210	-0.292837	-0.335588	9.692205	0.040932	0.001363	-0.033510	-0.289507	-0.128699	-0.694904	0.019250	0.005577	0.010370	-0.999745
18211	-0.120535	-0.221053	9.831432	0.022930	-0.020631	-0.019654	-0.289243	-0.129254	-0.693866	0.018832	0.005110	0.009851	-0.999761
18212	-0.019318	-0.250606	9.863867	0.012237	-0.008403	-0.026774	-0.292683	-0.129513	-0.692770	0.018200	0.004848	0.009600	-0.999777
18213	0.089345	-0.251413	9.877340	0.005010	0.007265	-0.007417	-0.290827	-0.129799	-0.693717	0.018021	0.004921	0.009456	-0.999781
18214	-0.012346	-0.284718	9.738438	0.021170	0.012595	-0.014303	-0.290960	-0.129798	-0.693453	0.017622	0.005086	0.009034	-0.999791
18215	-0.045992	-0.256164	9.551592	0.056940	0.010882	-0.005216	-0.290952	-0.131736	-0.692688	0.017482	0.005243	0.007861	-0.999803
18216	-0.051203	-0.300294	9.265124	0.107868	-0.029317	0.006463	-0.290927	-0.135056	-0.694291	0.017470	0.004603	0.005689	-0.999821
18217	-0.147311	-0.247611	9.730415	0.033585	-0.039883	-0.004661	-0.293289	-0.138918	-0.693247	0.017349	0.003736	0.004979	-0.999830
18218	-0.088092	-0.089920	10.322954	-0.043442	-0.027813	0.000991	-0.293701	-0.137118	-0.691783	0.017220	0.003073	0.005833	-0.999830
18219	-0.014941	0.010392	10.277811	-0.002208	0.012441	-0.002088	-0.294494	-0.137252	-0.691773	0.017148	0.003238	0.005853	-0.999831
18220	0.002257	0.066553	9.809646	0.026521	0.035295	-0.003542	-0.293300	-0.137396	-0.692577	0.016941	0.003860	0.005330	-0.999835
18221	-0.043691	0.059476	9.737859	0.012270	0.014364	-0.022212	-0.292773	-0.137953	-0.691021	0.016465	0.004063	0.005050	-0.999843
