# Supplementary material for: Identification of Haptic Based Guiding Using Hard Reins
Source: PLoS One. 2015 Jul 22;10(7):e0132020. doi: 10.1371/journal.pone.0132020 (PMC4511788; doi:10.1371/journal.pone.0132020)
Supplement: S8 File — (ZIP) [file pone.0132020.s008.zip › Exp2_MotionData1/Subject1/path2/T4/gc4.txt]

// Start Time: 0
// Sample rate: 25.0Hz
// Scenario: 4.9
// Firmware Version: 2.6.1
Counter	Acc_X	Acc_Y	Acc_Z	Gyr_X	Gyr_Y	Gyr_Z	Mag_X	Mag_Y	Mag_Z	Quat_w	Quat_x	Quat_y	Quat_z
17849	8.791405	-1.774643	-4.075560	0.006450	0.015807	-0.000481	-0.746747	-0.138142	0.208637	0.410427	0.412127	-0.732757	0.353226
17850	8.757284	-1.815184	-4.108360	0.000025	0.004774	-0.000491	-0.747732	-0.137012	0.208994	0.410459	0.412036	-0.732799	0.353207
17851	8.781809	-1.796597	-4.060854	0.002761	0.022368	-0.002339	-0.747312	-0.137556	0.208399	0.410701	0.411869	-0.732685	0.353357
17852	8.771490	-1.844113	-4.128401	-0.005261	0.024721	0.004970	-0.746758	-0.137423	0.208402	0.411027	0.411519	-0.732642	0.353474
17853	8.747439	-1.731835	-4.170242	0.005085	0.011268	-0.016998	-0.747039	-0.137271	0.208275	0.411189	0.411666	-0.732483	0.353444
17854	8.791199	-1.791354	-4.094983	-0.005379	-0.007445	0.004118	-0.747741	-0.137220	0.207449	0.411054	0.411549	-0.732703	0.353283
17855	8.762401	-1.781597	-4.084181	-0.013007	-0.003959	-0.007835	-0.747877	-0.136842	0.208449	0.411077	0.411520	-0.732872	0.352938
17856	8.752350	-1.805193	-4.127431	0.007136	-0.018856	-0.005945	-0.747172	-0.137437	0.208823	0.410741	0.411738	-0.733011	0.352787
17857	8.747443	-1.831832	-4.127422	0.003232	-0.005532	0.017878	-0.747173	-0.137296	0.208832	0.410423	0.411476	-0.733292	0.352878
17858	8.733232	-1.793139	-4.112147	0.013095	-0.005129	0.010560	-0.747032	-0.137177	0.209256	0.410122	0.411403	-0.733413	0.353063
17859	8.709351	-1.776270	-4.091824	-0.007543	-0.003930	-0.008753	-0.747316	-0.136226	0.210153	0.410105	0.411432	-0.733537	0.352790
17860	8.799771	-1.901743	-4.185382	0.002144	-0.031019	0.013327	-0.747449	-0.135734	0.211717	0.409494	0.411412	-0.733970	0.352623
17861	8.689385	-1.838335	-4.154275	-0.007511	0.003436	-0.008782	-0.747573	-0.136867	0.211788	0.409581	0.411389	-0.734035	0.352412
17862	8.723589	-1.795500	-4.111802	0.026125	0.023964	0.016042	-0.747599	-0.136457	0.209166	0.409563	0.411134	-0.733872	0.353070
17863	8.771868	-1.854529	-4.075350	0.018697	0.016845	0.012370	-0.748278	-0.136669	0.210831	0.409482	0.410919	-0.733817	0.353529
17864	8.728426	-1.834587	-4.092917	0.018033	0.014628	-0.012409	-0.746356	-0.135247	0.210065	0.409592	0.411087	-0.733550	0.353762
17865	8.738323	-1.818037	-4.066613	0.018169	0.030981	-0.008759	-0.746077	-0.135251	0.210062	0.409872	0.411077	-0.733208	0.354157
17866	8.771480	-1.841656	-4.130800	0.029458	0.025649	0.003202	-0.748555	-0.137329	0.209957	0.409938	0.411032	-0.732897	0.354775
17867	8.742523	-1.795039	-4.155980	0.010672	0.008269	-0.013323	-0.749708	-0.135895	0.206992	0.409978	0.411189	-0.732758	0.354835
17868	8.762148	-1.834808	-4.094180	-0.012883	0.003188	-0.004186	-0.748045	-0.134188	0.209171	0.410119	0.411057	-0.732875	0.354583
17869	8.755045	-1.820343	-4.084159	-0.011283	-0.009272	-0.011502	-0.748315	-0.135540	0.207976	0.410069	0.411132	-0.733050	0.354192
17870	8.752584	-1.825112	-4.088928	-0.011282	-0.000011	-0.012436	-0.747325	-0.135911	0.209476	0.410206	0.411161	-0.733111	0.353872
17871	8.742908	-1.820101	-4.095779	-0.007058	0.002405	0.008671	-0.746656	-0.133933	0.209313	0.410149	0.410892	-0.733327	0.353804
17872	8.757377	-1.815347	-4.096289	-0.011150	0.004321	-0.007852	-0.747201	-0.135040	0.208971	0.410317	0.410822	-0.733391	0.353559
17873	8.726407	-1.757212	-4.075431	-0.014559	-0.007378	0.003174	-0.747054	-0.135216	0.209655	0.410218	0.410642	-0.733694	0.353254
17874	8.823984	-1.892365	-4.174150	0.003397	-0.018609	-0.009623	-0.749435	-0.134039	0.209472	0.409943	0.410877	-0.733829	0.353018
17875	8.713634	-1.863163	-4.123947	-0.018376	-0.000485	-0.004207	-0.745654	-0.135815	0.209884	0.410026	0.410723	-0.734043	0.352655
17876	8.724046	-1.703626	-4.091899	0.021145	0.023008	0.001368	-0.746781	-0.134670	0.209965	0.410135	0.410656	-0.733799	0.353115
17877	8.769818	-1.791734	-4.055543	0.031994	0.025149	-0.004123	-0.747895	-0.134908	0.209404	0.410183	0.410735	-0.733446	0.353701
17878	8.761985	-1.861348	-4.104007	0.036568	0.019614	-0.004120	-0.747752	-0.135327	0.209237	0.410156	0.410895	-0.733076	0.354313
17879	8.772215	-1.840503	-4.036630	0.023747	0.027068	-0.005067	-0.746379	-0.134065	0.209024	0.410305	0.410904	-0.732757	0.354788
17880	8.791068	-1.864289	-4.080962	0.040328	0.021230	-0.000438	-0.746951	-0.133439	0.207953	0.410245	0.411028	-0.732378	0.355497
17881	8.723580	-1.741832	-4.135603	0.036460	0.003149	-0.005919	-0.748341	-0.133163	0.208540	0.409945	0.411325	-0.732158	0.355952
17882	8.766990	-1.771473	-4.118099	0.025536	0.003999	-0.004101	-0.748342	-0.132894	0.208836	0.409780	0.411504	-0.731994	0.356273
17883	8.767347	-1.815997	-4.053194	0.045973	-0.008799	0.008800	-0.749169	-0.132922	0.209677	0.409122	0.411749	-0.731924	0.356888
17884	8.750123	-1.851832	-4.084180	0.040191	-0.011811	-0.002228	-0.747382	-0.131780	0.208895	0.408591	0.412131	-0.731801	0.357307
17885	8.737906	-1.897788	-4.086438	0.040512	-0.003262	0.008759	-0.748213	-0.131137	0.210475	0.408058	0.412292	-0.731725	0.357887
17886	8.757153	-1.888118	-4.094340	0.029557	0.005981	0.008729	-0.748600	-0.134186	0.209316	0.407795	0.412303	-0.731619	0.358388
17887	8.706621	-1.861050	-4.097105	-0.005821	-0.003664	-0.013353	-0.746929	-0.132781	0.211894	0.407795	0.412412	-0.731697	0.358106
17888	8.800098	-1.921825	-4.134808	0.023436	-0.024958	-0.012335	-0.747935	-0.131269	0.210186	0.407283	0.412898	-0.731717	0.358088
17889	8.715922	-1.882478	-4.131403	-0.005314	0.002615	0.004987	-0.747077	-0.131812	0.212373	0.407237	0.412697	-0.731892	0.358014
17890	8.728651	-1.800838	-4.078215	0.032238	0.024598	0.005043	-0.748207	-0.130909	0.211603	0.407250	0.412652	-0.731584	0.358679
17891	8.776745	-1.881492	-4.056388	0.035240	0.025892	0.014220	-0.747661	-0.131642	0.209046	0.407145	0.412480	-0.731354	0.359464
17892	8.737919	-1.922197	-4.074522	0.028898	0.013027	-0.016985	-0.748505	-0.130005	0.210547	0.407176	0.412808	-0.730985	0.359803
17893	8.757544	-1.922944	-4.029374	0.011378	0.032618	0.010482	-0.748235	-0.129700	0.210006	0.407392	0.412447	-0.730840	0.360265
17894	8.805354	-1.959205	-4.062794	0.033239	0.030022	0.006862	-0.749645	-0.129175	0.208380	0.407465	0.412339	-0.730498	0.361001
17895	8.766967	-1.800699	-4.108628	0.007404	0.010169	0.001355	-0.748250	-0.129478	0.208349	0.407451	0.412241	-0.730490	0.361145
17896	8.786296	-1.917990	-4.052153	0.011077	0.010156	0.001348	-0.749777	-0.129737	0.208347	0.407455	0.412178	-0.730422	0.361349
17897	8.743214	-1.908432	-4.019083	-0.000089	0.014296	-0.006028	-0.749239	-0.128067	0.208723	0.407616	0.412098	-0.730373	0.361357
17898	8.767178	-1.923007	-4.029734	-0.005585	0.010635	-0.006030	-0.749806	-0.128387	0.206759	0.407819	0.412000	-0.730363	0.361260
17899	8.757641	-1.932870	-4.012536	-0.020184	0.025405	-0.006085	-0.749799	-0.128428	0.207592	0.408309	0.411675	-0.730368	0.361066
17900	8.777142	-1.909012	-3.993789	-0.018431	0.016304	-0.007894	-0.750223	-0.128905	0.205895	0.408713	0.411461	-0.730388	0.360814
17901	8.771663	-1.910263	-4.078121	-0.034157	0.003796	-0.013414	-0.749244	-0.129738	0.205277	0.409055	0.411285	-0.730610	0.360178
17902	8.810388	-1.871819	-4.072073	-0.015080	-0.008924	-0.017011	-0.749518	-0.130023	0.205402	0.409128	0.411412	-0.730736	0.359692
17903	8.753069	-1.864982	-4.009508	-0.024293	0.006034	-0.020733	-0.748384	-0.131604	0.205572	0.409474	0.411408	-0.730808	0.359158
17904	8.782490	-1.817299	-3.964410	-0.018761	0.026273	-0.020739	-0.748107	-0.131602	0.205430	0.410117	0.411310	-0.730640	0.358879
17905	8.813902	-1.866454	-3.932093	-0.011021	0.017907	-0.004194	-0.749223	-0.132089	0.204157	0.410412	0.411087	-0.730651	0.358773
17906	8.801373	-1.899667	-3.980143	-0.012886	0.001343	-0.004181	-0.750890	-0.132333	0.203879	0.410526	0.410968	-0.730785	0.358507
17907	8.811137	-1.860936	-3.980256	0.000013	0.010350	-0.001409	-0.750178	-0.133753	0.203785	0.410601	0.410848	-0.730801	0.358525
17908	8.774691	-1.899167	-4.003294	0.014846	0.017285	0.005017	-0.749523	-0.131433	0.202389	0.410653	0.410710	-0.730679	0.358873
17909	8.813569	-1.797586	-4.004085	-0.012909	0.016188	-0.006021	-0.749654	-0.132264	0.202061	0.410954	0.410509	-0.730701	0.358712
17910	8.803418	-1.862465	-4.042770	-0.005833	-0.007332	-0.013325	-0.749661	-0.131438	0.202530	0.410948	0.410646	-0.730779	0.358404
17911	8.782251	-1.860779	-3.976760	-0.003704	-0.002479	-0.002320	-0.749513	-0.132534	0.201764	0.410874	0.410601	-0.730919	0.358256
17912	8.782228	-1.816843	-3.998209	-0.001105	-0.018838	-0.005952	-0.748664	-0.133420	0.202259	0.410607	0.410752	-0.731117	0.357984
17913	8.791675	-1.884860	-3.994175	0.011238	-0.018013	0.010578	-0.750170	-0.133666	0.204905	0.410092	0.410752	-0.731382	0.358032
17914	8.762784	-1.857869	-4.002579	0.005378	-0.009763	-0.004130	-0.749769	-0.133054	0.203824	0.409892	0.410864	-0.731475	0.357944
17915	8.781330	-1.900627	-4.078420	-0.011218	-0.026057	-0.007812	-0.749488	-0.132944	0.204386	0.409575	0.411006	-0.731815	0.357448
17916	8.805593	-1.786469	-4.105149	0.021973	-0.024905	0.002368	-0.748917	-0.133826	0.204883	0.408970	0.411267	-0.731967	0.357531
17917	8.743359	-1.825766	-4.035455	-0.003508	-0.019598	0.006879	-0.749185	-0.133748	0.206283	0.408579	0.411212	-0.732319	0.357319
17918	8.748701	-1.814523	-3.972789	0.005185	0.012872	-0.013337	-0.748762	-0.134311	0.206105	0.408777	0.411297	-0.732151	0.357340
17919	8.767966	-1.860978	-3.954491	0.005703	0.022830	0.004996	-0.747946	-0.133169	0.205611	0.408949	0.411041	-0.732072	0.357597
17920	8.796142	-1.911106	-4.028325	-0.003751	0.003216	-0.005088	-0.747681	-0.131789	0.206251	0.409020	0.411000	-0.732116	0.357475
17921	8.762670	-1.869862	-4.012313	-0.014694	0.010551	-0.004204	-0.749621	-0.133372	0.204500	0.409247	0.410799	-0.732207	0.357260
17922	8.783505	-1.872729	-3.810241	0.023910	0.047029	-0.000506	-0.749358	-0.132503	0.203994	0.409701	0.410602	-0.731732	0.357938
17923	8.815904	-1.853563	-3.990047	-0.013037	0.020197	-0.011542	-0.749370	-0.131905	0.203334	0.410112	0.410450	-0.731668	0.357772
17924	8.812643	-1.917903	-4.072458	-0.029552	-0.003685	-0.011550	-0.750477	-0.132708	0.202738	0.410342	0.410338	-0.731901	0.357160
17925	8.806325	-1.853598	-3.982443	-0.007941	-0.003224	0.010526	-0.750197	-0.133249	0.202145	0.410211	0.410071	-0.732174	0.357057
17926	8.782069	-1.797054	-4.027055	-0.003657	-0.019263	0.001387	-0.749636	-0.132237	0.204431	0.409905	0.410098	-0.732453	0.356806
17927	8.748299	-1.811381	-4.025886	0.010896	-0.015413	-0.002271	-0.749629	-0.132277	0.205264	0.409534	0.410262	-0.732585	0.356772
17928	8.811016	-1.807073	-4.018542	0.024734	-0.008295	0.001430	-0.748797	-0.132538	0.204543	0.409157	0.410439	-0.732573	0.357025
17929	8.774858	-1.826298	-4.012485	0.028531	-0.012323	0.006938	-0.749348	-0.131906	0.206259	0.408623	0.410590	-0.732627	0.357351
17930	8.772326	-1.801677	-4.038796	0.038443	-0.032386	0.003322	-0.749880	-0.132428	0.208461	0.407764	0.411029	-0.732727	0.357624
17931	8.878627	-1.971204	-3.930366	0.025949	-0.049675	0.016170	-0.748949	-0.130367	0.206489	0.406641	0.411289	-0.733176	0.357683
17932	8.685065	-1.936724	-4.048490	-0.004732	-0.017230	0.028863	-0.750483	-0.129008	0.208120	0.406182	0.410880	-0.733677	0.357648
17933	8.767345	-1.923300	-4.008007	-0.000927	0.002807	0.032531	-0.748389	-0.128563	0.209939	0.405932	0.410304	-0.734025	0.357880
17934	8.771538	-1.975891	-4.066469	-0.017464	-0.028440	0.032539	-0.749222	-0.128295	0.210520	0.405379	0.409831	-0.734729	0.357604
17935	8.693748	-1.969263	-4.157706	-0.035965	-0.014958	0.023286	-0.749791	-0.127427	0.210300	0.405219	0.409232	-0.735396	0.357100
17936	8.723351	-1.951165	-4.076581	-0.028602	0.023794	0.021416	-0.749252	-0.125898	0.210668	0.405606	0.408453	-0.735667	0.356994
17937	8.707761	-2.022243	-4.192388	-0.070764	0.024144	0.017643	-0.749388	-0.125909	0.210947	0.406342	0.407373	-0.736218	0.356252
17938	8.695753	-1.927114	-4.227545	-0.074653	0.015387	0.010321	-0.749673	-0.126388	0.209249	0.407059	0.406443	-0.736792	0.355310
17939	8.746673	-1.984126	-4.162198	-0.092979	0.021077	0.008445	-0.747872	-0.126899	0.207529	0.407990	0.405338	-0.737450	0.354137
17940	8.754508	-1.936464	-4.104217	-0.093348	0.014472	-0.004380	-0.749394	-0.127709	0.207215	0.408947	0.404475	-0.738040	0.352788
17941	8.734781	-1.955049	-4.154318	-0.086281	0.008553	-0.013541	-0.750754	-0.130226	0.207072	0.409790	0.403834	-0.738570	0.351432
17942	8.708321	-1.950059	-4.150881	-0.103498	-0.001965	-0.006222	-0.749090	-0.130479	0.205927	0.410596	0.403028	-0.739345	0.349783
17943	8.727788	-1.879806	-4.155981	-0.093720	0.022710	-0.019073	-0.750486	-0.131083	0.204231	0.411741	0.402306	-0.739763	0.348382
17944	8.708866	-1.775421	-4.154593	-0.099404	0.028684	-0.026421	-0.749927	-0.131373	0.204208	0.413105	0.401613	-0.740089	0.346871
17945	8.765718	-1.871676	-4.239460	-0.105678	0.017575	-0.055784	-0.749611	-0.135131	0.202859	0.414520	0.401368	-0.740331	0.344944
17946	8.669957	-1.818420	-4.182400	-0.097362	0.072874	-0.057702	-0.750025	-0.137106	0.199955	0.416734	0.400847	-0.740017	0.343555
17947	8.704113	-1.755993	-4.154289	-0.092036	0.104480	-0.032031	-0.750705	-0.139540	0.197862	0.419153	0.399760	-0.739626	0.342719
17948	8.762494	-1.708597	-4.103030	-0.101527	0.088598	-0.043012	-0.750151	-0.141368	0.194540	0.421524	0.398875	-0.739314	0.341514
17949	8.786722	-1.728511	-4.077499	-0.129906	0.081318	-0.043053	-0.750185	-0.140910	0.190946	0.423971	0.397784	-0.739276	0.339835
17950	8.859545	-1.678753	-4.029181	-0.174561	0.077342	-0.035768	-0.749871	-0.145051	0.188738	0.426699	0.396240	-0.739599	0.337513
17951	8.864354	-1.681209	-4.029377	-0.209174	0.079880	-0.030333	-0.751260	-0.147394	0.184985	0.429655	0.394284	-0.740189	0.334750
17952	8.879683	-1.368235	-4.049646	-0.209375	0.057090	-0.033913	-0.750418	-0.150596	0.180740	0.432331	0.392533	-0.740909	0.331755
17953	8.869960	-1.489957	-4.009018	-0.228278	0.052057	-0.056902	-0.752645	-0.151597	0.178749	0.435187	0.390978	-0.741624	0.328241
17954	8.894441	-1.439590	-3.980624	-0.216615	0.029161	-0.028383	-0.750250	-0.154956	0.177266	0.437451	0.389254	-0.742645	0.324957
17955	8.889902	-1.401025	-3.960882	-0.221375	0.016610	-0.033872	-0.750509	-0.158336	0.174135	0.439560	0.387633	-0.743770	0.321455
17956	8.851609	-1.371938	-3.939940	-0.225888	0.023871	-0.032060	-0.750220	-0.161281	0.170608	0.441826	0.385896	-0.744840	0.317943
17957	8.909560	-1.284770	-3.960860	-0.215002	0.020333	-0.034759	-0.751333	-0.162050	0.169317	0.443930	0.384305	-0.745853	0.314545
17958	8.855950	-1.278464	-4.040928	-0.207015	0.007908	-0.042995	-0.749925	-0.164267	0.167913	0.445863	0.382985	-0.746830	0.311083
17959	8.899299	-1.225080	-4.066352	-0.180253	0.005455	-0.033746	-0.750996	-0.168158	0.166848	0.447458	0.381769	-0.747741	0.308088
17960	8.884981	-1.195956	-4.060796	-0.180384	0.050187	-0.042991	-0.749466	-0.170276	0.163360	0.449804	0.380417	-0.748150	0.305337
17961	8.900895	-1.027893	-3.944370	-0.158065	0.089969	-0.031965	-0.749438	-0.173580	0.161485	0.452473	0.378846	-0.748157	0.303324
17962	8.963547	-1.116145	-3.906231	-0.128927	0.088377	-0.037411	-0.750836	-0.175090	0.158062	0.454952	0.377635	-0.747931	0.301679
17963	8.987252	-1.135145	-3.948298	-0.132155	0.083732	-0.020892	-0.749879	-0.176185	0.154085	0.457258	0.376160	-0.747901	0.300104
17964	8.901424	-0.970290	-3.900542	-0.121392	0.086877	-0.028207	-0.749885	-0.177326	0.151368	0.459595	0.374879	-0.747700	0.298635
17965	8.882221	-0.972719	-3.890180	-0.084935	0.108375	-0.035515	-0.750742	-0.177575	0.148017	0.461997	0.373903	-0.747038	0.297809
17966	8.969800	-0.860178	-3.829928	-0.091999	0.102231	-0.024468	-0.751060	-0.177994	0.142144	0.464316	0.372730	-0.746539	0.296920
17967	9.010762	-0.923879	-3.802893	-0.084546	0.113044	-0.020801	-0.751898	-0.180445	0.137543	0.466695	0.371507	-0.745926	0.296265
17968	9.071839	-0.947726	-3.684577	-0.045966	0.099605	-0.013351	-0.751355	-0.180769	0.135289	0.468556	0.370617	-0.745247	0.296149
17969	9.074813	-0.868252	-3.645528	-0.028626	0.072973	-0.046292	-0.752760	-0.181715	0.131901	0.470076	0.370528	-0.744477	0.295791
17970	9.047723	-1.018241	-3.657568	-0.001783	0.075226	-0.070131	-0.751614	-0.186116	0.128972	0.471581	0.371036	-0.743341	0.295614
17971	8.999893	-0.999018	-3.619428	0.000956	0.075205	-0.070132	-0.751600	-0.188292	0.127166	0.473053	0.371561	-0.742190	0.295494
17972	9.049386	-1.055974	-3.737576	0.006668	0.045323	-0.093933	-0.753008	-0.188560	0.124377	0.474192	0.372668	-0.741109	0.294988
17973	9.094912	-0.948547	-3.815861	0.033728	0.031293	-0.106678	-0.751152	-0.192139	0.124696	0.474976	0.374299	-0.739906	0.294682
17974	9.104196	-1.065057	-3.812138	0.043358	0.063765	-0.126915	-0.750568	-0.194928	0.123683	0.476298	0.376143	-0.738171	0.294550
17975	9.057362	-0.989046	-3.669814	0.035527	0.096147	-0.114129	-0.749988	-0.197958	0.121819	0.478058	0.377508	-0.736278	0.294691
17976	9.115736	-0.909935	-3.632839	0.032154	0.080672	-0.101238	-0.749673	-0.201843	0.120184	0.479555	0.378761	-0.734631	0.294761
17977	9.019529	-0.765663	-3.671773	0.023101	0.078571	-0.096662	-0.747978	-0.205682	0.117146	0.481037	0.379847	-0.733104	0.294752
17978	9.125598	-0.751876	-3.670820	0.006707	0.116441	-0.097647	-0.748096	-0.208292	0.115593	0.483224	0.380587	-0.731279	0.294752
17979	9.190255	-0.621706	-3.467104	0.043073	0.152887	-0.108602	-0.746987	-0.211297	0.110104	0.485703	0.381595	-0.728814	0.295479
17980	9.296047	-0.483056	-3.554685	-0.046944	0.131741	-0.119712	-0.746131	-0.214969	0.106805	0.488645	0.382032	-0.726976	0.294591
17981	9.277636	-0.264942	-3.535669	-0.113511	0.151523	-0.077632	-0.746249	-0.219539	0.101928	0.492107	0.381070	-0.725661	0.293312
17982	9.210371	-0.112930	-3.264085	-0.228712	0.227078	-0.011893	-0.745856	-0.221371	0.095821	0.497159	0.377592	-0.724739	0.291565
17983	9.032326	0.034894	-2.983555	-0.343591	0.296322	0.066678	-0.747626	-0.219969	0.084919	0.503593	0.371389	-0.724356	0.289435
17984	9.163946	0.065473	-2.802314	-0.403501	0.352825	0.079357	-0.750786	-0.220647	0.070699	0.511167	0.364047	-0.723764	0.286956
17985	9.245392	-0.261072	-2.725374	-0.475228	0.391012	0.059853	-0.751634	-0.218177	0.054978	0.519875	0.355977	-0.722947	0.283474
17986	9.340115	-0.353291	-2.589440	-0.549875	0.373740	0.075343	-0.753896	-0.215028	0.037363	0.528685	0.346927	-0.722742	0.278888
17987	9.478449	-0.436488	-2.426097	-0.578563	0.337326	0.101059	-0.756265	-0.213629	0.020894	0.536945	0.337353	-0.723099	0.273881
17988	9.589460	-0.520500	-2.368002	-0.546858	0.290039	0.059001	-0.754863	-0.211730	0.007486	0.544421	0.328937	-0.723403	0.268504
17989	9.479789	-0.653443	-2.161898	-0.434464	0.276302	0.020664	-0.755493	-0.212338	-0.003133	0.551126	0.322308	-0.722879	0.264240
17990	10.363078	-0.941576	-2.476958	-0.267573	0.207714	0.039588	-0.755470	-0.210224	-0.014704	0.555590	0.317600	-0.722324	0.262102
17991	9.924703	-0.924088	-2.465283	-0.236485	0.080182	-0.017131	-0.756249	-0.207238	-0.020642	0.558316	0.314675	-0.722613	0.259025
17992	9.502545	-0.619569	-2.348492	-0.188352	0.043788	-0.059226	-0.755127	-0.210450	-0.024751	0.560396	0.313110	-0.722805	0.255873
17993	9.488491	-0.651875	-2.282969	-0.124638	-0.004539	-0.101239	-0.753997	-0.212925	-0.026586	0.561603	0.313066	-0.722918	0.252947
17994	9.534827	-0.922116	-2.407219	-0.123811	-0.038477	-0.103057	-0.753384	-0.216405	-0.024995	0.562297	0.313279	-0.723406	0.249723
17995	9.615446	-0.810675	-2.622038	-0.112869	-0.070803	-0.101120	-0.753356	-0.218668	-0.024995	0.562441	0.313674	-0.724203	0.246573
17996	9.647241	-0.702657	-2.917167	-0.132822	-0.095882	-0.126795	-0.751734	-0.224722	-0.023155	0.562464	0.314407	-0.725214	0.242586
17997	9.335308	-0.678315	-2.760437	-0.176338	-0.072481	-0.148082	-0.752483	-0.230706	-0.021984	0.563168	0.314757	-0.726040	0.237984
17998	9.559150	-0.503217	-2.555135	-0.232848	0.032718	-0.149192	-0.751069	-0.233615	-0.023709	0.565768	0.314060	-0.725907	0.233091
17999	10.162277	-0.025950	-2.659106	-0.341264	0.063721	-0.167595	-0.749514	-0.238626	-0.028768	0.569531	0.312155	-0.725803	0.226725
18000	9.478940	0.241312	-2.339583	-0.501393	0.084514	-0.202906	-0.746430	-0.244963	-0.036153	0.574732	0.308906	-0.725881	0.217617
18001	8.318486	0.602949	-1.755262	-0.545219	0.104290	-0.197695	-0.745308	-0.250405	-0.043882	0.580375	0.304867	-0.725877	0.208144
18002	9.514289	0.292576	-1.843056	-0.505289	0.164646	-0.080054	-0.742823	-0.254263	-0.052640	0.586104	0.299382	-0.725614	0.200843
18003	9.630246	0.505837	-1.894304	-0.517552	0.179163	-0.059855	-0.742187	-0.255756	-0.062907	0.591963	0.293268	-0.725273	0.193785
18004	9.679090	0.987226	-2.013749	-0.396496	0.181521	-0.011821	-0.739760	-0.256531	-0.073983	0.596904	0.287948	-0.724638	0.188923
18005	9.670635	1.307143	-1.996856	-0.310166	0.093996	-0.092207	-0.738122	-0.258207	-0.080788	0.600354	0.285056	-0.724213	0.183936
18006	9.619484	1.159704	-2.005565	-0.249705	0.066319	-0.156312	-0.738674	-0.262281	-0.087023	0.603263	0.283985	-0.723506	0.178787
18007	9.376399	1.253630	-2.010354	-0.158594	0.071020	-0.101125	-0.736015	-0.265429	-0.090028	0.605521	0.283130	-0.722705	0.175725
18008	9.311023	1.457751	-1.827860	-0.104834	0.075643	-0.073475	-0.734615	-0.267860	-0.092838	0.607422	0.282575	-0.721809	0.173726
18009	9.682319	1.640046	-1.874367	-0.159825	0.007539	-0.069692	-0.732948	-0.269570	-0.096024	0.608657	0.281484	-0.721933	0.170634
18010	9.734338	1.573114	-1.973353	-0.184748	-0.012416	-0.042184	-0.732113	-0.271422	-0.098932	0.609617	0.279802	-0.722543	0.167358
18011	9.749075	1.692021	-1.987620	-0.231255	-0.044349	0.001842	-0.732689	-0.270642	-0.100271	0.610247	0.276995	-0.723912	0.163779
18012	9.580109	1.788862	-2.067615	-0.248892	-0.084732	0.031211	-0.733816	-0.269101	-0.099609	0.610246	0.273702	-0.725992	0.160067
18013	9.676171	1.691180	-2.067014	-0.290781	-0.127593	0.042214	-0.732848	-0.268041	-0.098438	0.609830	0.269861	-0.728742	0.155616
18014	9.550428	1.702613	-2.129860	-0.368539	-0.147054	0.078768	-0.734031	-0.263162	-0.099519	0.609369	0.264587	-0.732152	0.150387
18015	9.453170	1.734102	-2.256435	-0.427082	-0.166559	0.115368	-0.737699	-0.259005	-0.099507	0.608808	0.258123	-0.736087	0.144576
18016	9.407034	1.544826	-2.222132	-0.484032	-0.191975	0.142784	-0.740265	-0.253502	-0.098448	0.607989	0.250588	-0.740583	0.138171
18017	9.167599	1.802403	-2.136631	-0.512840	-0.143101	0.157323	-0.742872	-0.246050	-0.099636	0.607961	0.242364	-0.744520	0.131657
18018	9.415668	1.854477	-2.172134	-0.501419	-0.103337	0.170191	-0.745609	-0.238523	-0.099425	0.608327	0.233902	-0.747944	0.125728
18019	9.603159	1.629560	-2.134723	-0.538315	-0.082070	0.155409	-0.747936	-0.232661	-0.102942	0.609189	0.225202	-0.751001	0.119039
18020	9.769537	1.398236	-2.330832	-0.535345	0.000708	0.188307	-0.750429	-0.224278	-0.105885	0.611080	0.215746	-0.753130	0.113266
18021	9.292368	1.431735	-2.047108	-0.497485	0.094283	0.158778	-0.752974	-0.214551	-0.113202	0.614259	0.207042	-0.753766	0.107963
18022	9.095902	1.008608	-2.035275	-0.543632	0.028744	0.147668	-0.754811	-0.205822	-0.120588	0.616544	0.197960	-0.755216	0.101663
18023	9.253077	0.965058	-1.944831	-0.571780	0.013345	0.191712	-0.756339	-0.198192	-0.125815	0.618584	0.187963	-0.756930	0.095290
18024	9.932684	0.759334	-2.150303	-0.579514	0.057176	0.169714	-0.756644	-0.188063	-0.130481	0.621215	0.178006	-0.757971	0.088802
18025	9.574306	0.201618	-2.142953	-0.539529	0.029560	0.228389	-0.759325	-0.177562	-0.136217	0.623143	0.167747	-0.759336	0.083440
18026	9.776452	-0.131055	-2.034339	-0.422525	0.005064	0.294715	-0.762279	-0.166305	-0.139954	0.624069	0.157888	-0.760986	0.080685
18027	10.028109	0.189646	-2.031998	-0.364003	-0.039116	0.230779	-0.763838	-0.154700	-0.142568	0.624233	0.149828	-0.762777	0.077823
18028	9.728454	0.203065	-2.151122	-0.300588	-0.125482	0.146556	-0.765749	-0.146870	-0.143042	0.622932	0.143914	-0.765292	0.074653
18029	9.409385	0.021760	-2.205582	-0.261353	-0.172380	0.111737	-0.770101	-0.141595	-0.139612	0.620862	0.139119	-0.768156	0.071500
18030	9.467395	-0.081400	-2.138385	-0.199788	-0.207613	0.159625	-0.771543	-0.134993	-0.135291	0.617941	0.134371	-0.771505	0.069805
18031	9.607248	-0.116717	-2.110033	-0.186803	-0.188566	0.164234	-0.772535	-0.129634	-0.128823	0.615287	0.129678	-0.774546	0.068433
18032	9.623409	-0.022930	-2.240442	-0.187629	-0.195956	0.133979	-0.775340	-0.124745	-0.123759	0.612496	0.125468	-0.777602	0.066650
18033	9.542702	-0.095876	-2.363486	-0.191748	-0.202278	0.116513	-0.776917	-0.118557	-0.119602	0.609657	0.121443	-0.780639	0.064604
18034	9.402306	-0.110822	-2.440448	-0.167106	-0.214977	0.080760	-0.778594	-0.114161	-0.113464	0.606546	0.118304	-0.783716	0.062421
18035	9.479341	-0.135639	-2.438660	-0.158765	-0.172408	0.045853	-0.780397	-0.111812	-0.108845	0.604143	0.115721	-0.786133	0.060125
18036	9.497684	-0.182920	-2.538674	-0.187902	-0.142958	0.047578	-0.782455	-0.110895	-0.103754	0.602218	0.112777	-0.788239	0.057395
18037	9.343744	0.012810	-2.587189	-0.220909	-0.122413	0.043807	-0.783052	-0.107247	-0.102967	0.600714	0.109395	-0.790085	0.054232
18038	9.223128	-0.108022	-2.554485	-0.249223	-0.072424	0.039956	-0.783076	-0.103701	-0.100241	0.600015	0.105737	-0.791355	0.050585
18039	9.274446	-0.197435	-2.424155	-0.244054	0.023462	0.052659	-0.784212	-0.102764	-0.101704	0.600829	0.101759	-0.791450	0.047500
18040	9.696317	-0.000826	-2.479706	-0.215098	0.113046	0.032511	-0.784828	-0.100835	-0.106316	0.602970	0.098452	-0.790403	0.044695
18041	9.492275	0.140065	-2.751311	-0.225308	0.136744	-0.009786	-0.785156	-0.100280	-0.111851	0.605563	0.095562	-0.788954	0.041397
18042	9.838511	0.255933	-2.893919	-0.220257	0.193357	-0.031797	-0.783809	-0.100044	-0.117143	0.609002	0.093132	-0.786770	0.037884
18043	9.100173	1.115481	-2.771348	-0.236287	0.233534	-0.152111	-0.783168	-0.101444	-0.126429	0.613191	0.092274	-0.783839	0.032845
18044	9.269839	1.144232	-2.654334	-0.132094	0.244569	-0.156467	-0.782899	-0.105711	-0.134774	0.617312	0.092835	-0.780673	0.029281
18045	9.729359	1.047735	-2.391992	-0.095116	0.278855	-0.145345	-0.780820	-0.110415	-0.143441	0.621884	0.093592	-0.777042	0.026587
18046	10.171628	1.326922	-2.648221	-0.053265	0.227049	-0.078979	-0.779604	-0.113757	-0.153688	0.625500	0.093935	-0.774139	0.025186
18047	10.169503	1.106272	-2.828299	-0.068587	0.127391	-0.027508	-0.776869	-0.114180	-0.160427	0.627567	0.093286	-0.772579	0.024062
18048	9.688198	0.981850	-2.700017	-0.117646	0.059481	-0.077168	-0.776456	-0.114952	-0.162150	0.628694	0.092867	-0.771792	0.021366
18049	9.232783	1.195542	-2.483556	-0.232652	-0.022503	-0.057133	-0.777837	-0.116818	-0.164063	0.628729	0.090697	-0.772129	0.017037
18050	9.138136	1.368789	-2.333980	-0.393521	-0.046770	-0.013352	-0.777298	-0.116074	-0.164997	0.628659	0.085872	-0.772851	0.010696
18051	9.224194	1.623679	-2.219611	-0.484244	-0.028158	0.049819	-0.776796	-0.111966	-0.165306	0.628938	0.078910	-0.773431	0.003776
18052	9.472614	1.719037	-2.228279	-0.531213	-0.044170	0.074598	-0.778828	-0.105946	-0.166309	0.629005	0.070971	-0.774147	-0.003587
18053	9.463350	1.796492	-2.212937	-0.558396	-0.087314	0.089307	-0.778921	-0.099379	-0.167575	0.628328	0.062483	-0.775353	-0.011290
18054	9.357770	1.737952	-2.132087	-0.558505	-0.129692	0.089344	-0.780800	-0.092918	-0.166045	0.626946	0.053941	-0.776961	-0.019004
18055	9.367639	1.791133	-2.124863	-0.520117	-0.140851	0.089448	-0.783073	-0.086587	-0.161733	0.625230	0.045936	-0.778647	-0.026215
18056	9.464803	2.074409	-2.143556	-0.465273	-0.163194	0.091494	-0.783416	-0.080707	-0.160393	0.623085	0.038499	-0.780530	-0.032480
18057	9.387960	2.179369	-2.154489	-0.414886	-0.183708	0.062263	-0.785973	-0.074068	-0.156477	0.620467	0.032246	-0.782624	-0.038480
18058	9.373974	2.105485	-2.062673	-0.356735	-0.227429	0.051423	-0.788199	-0.070369	-0.150378	0.617107	0.026727	-0.785217	-0.043588
18059	9.129457	2.148945	-1.920415	-0.355172	-0.160686	0.104496	-0.789358	-0.064061	-0.145938	0.614769	0.020613	-0.786965	-0.048178
18060	9.362648	2.196982	-2.008521	-0.345663	-0.172579	0.119272	-0.791071	-0.057758	-0.141216	0.612242	0.014209	-0.788815	-0.052238
18061	9.640882	1.806327	-2.316115	-0.402549	-0.142565	0.175989	-0.792941	-0.048202	-0.133505	0.610200	0.006441	-0.790187	-0.056737
18062	9.759367	1.591899	-2.481341	-0.371569	-0.046349	0.229101	-0.794589	-0.037542	-0.131161	0.609703	-0.001879	-0.790366	-0.059835
18063	9.589014	1.261942	-2.559236	-0.313567	0.095567	0.192189	-0.794426	-0.029937	-0.133481	0.611353	-0.008528	-0.788822	-0.062728
18064	9.132337	0.271732	-2.616238	-0.328535	0.155858	0.167938	-0.794700	-0.020245	-0.134971	0.613897	-0.015110	-0.786485	-0.065899
18065	8.743948	-0.033746	-2.236609	-0.339512	0.166703	0.200808	-0.794445	-0.010405	-0.139660	0.616596	-0.022156	-0.783933	-0.069047
18066	9.668964	-0.305759	-2.149800	-0.414835	0.178787	0.220990	-0.792413	-0.000149	-0.147685	0.619440	-0.030602	-0.781051	-0.072917
18067	10.059101	-0.381350	-2.143144	-0.411970	0.147345	0.193592	-0.794809	0.011354	-0.150854	0.621693	-0.038509	-0.778496	-0.077192
18068	10.737544	-0.174644	-2.362790	-0.391301	0.028094	0.157298	-0.793663	0.018495	-0.152654	0.621999	-0.045897	-0.777426	-0.081364
18069	9.504322	-0.025178	-2.371250	-0.378979	-0.118918	0.085738	-0.793451	0.025817	-0.149140	0.619870	-0.052176	-0.778211	-0.086175
18070	9.129962	-0.201434	-2.411534	-0.364104	-0.149147	0.096712	-0.795713	0.032350	-0.143144	0.617263	-0.058575	-0.779335	-0.090506
18071	9.322492	-0.073149	-2.495180	-0.330063	-0.186909	0.142779	-0.797692	0.038717	-0.136744	0.614139	-0.065293	-0.780889	-0.093712
18072	9.502761	-0.290712	-2.459867	-0.335922	-0.198416	0.197846	-0.798561	0.045606	-0.129764	0.610898	-0.072994	-0.782436	-0.096279
18073	9.383844	0.058603	-2.407256	-0.330551	-0.128865	0.188603	-0.798775	0.055076	-0.123746	0.608676	-0.080346	-0.783113	-0.098958
18074	9.427161	0.063266	-2.416091	-0.301507	-0.137254	0.111606	-0.801041	0.061106	-0.119035	0.606192	-0.086179	-0.784011	-0.102134
18075	9.503762	-0.024200	-2.443677	-0.350572	-0.121866	0.087631	-0.801374	0.067979	-0.114847	0.603770	-0.092190	-0.784638	-0.106327
18076	9.326036	0.149215	-2.443146	-0.365494	-0.064999	0.106769	-0.802253	0.074404	-0.109985	0.602226	-0.098579	-0.784443	-0.110700
18077	9.327233	-0.026033	-2.214897	-0.372237	-0.006086	0.122239	-0.802589	0.081157	-0.106223	0.601585	-0.105150	-0.783462	-0.115001
18078	9.372141	0.112419	-2.075597	-0.345446	0.042472	0.093806	-0.802366	0.085928	-0.105513	0.601663	-0.110849	-0.781954	-0.119426
18079	9.513257	0.196831	-1.935416	-0.310862	0.070953	0.015884	-0.801444	0.089352	-0.106426	0.602062	-0.114837	-0.780328	-0.124187
18080	9.813033	0.349036	-1.870765	-0.276121	0.132451	-0.059294	-0.801774	0.092015	-0.108766	0.603267	-0.117123	-0.778174	-0.129601
18081	9.922039	0.507531	-2.173282	-0.242367	0.142514	-0.167477	-0.803211	0.093091	-0.113004	0.604440	-0.117241	-0.776211	-0.135661
18082	9.859132	0.805964	-2.333212	-0.261635	0.146542	-0.203276	-0.803996	0.087060	-0.116712	0.605471	-0.117028	-0.774197	-0.142579
18083	9.202307	1.199161	-2.376127	-0.187903	0.189707	-0.253749	-0.804818	0.083460	-0.120966	0.607194	-0.114990	-0.771949	-0.148954
18084	9.543215	1.355653	-2.291250	-0.164220	0.177838	-0.255414	-0.804210	0.076213	-0.126293	0.608717	-0.112718	-0.769876	-0.155078
18085	9.935328	1.453956	-2.413952	-0.166857	0.122843	-0.211189	-0.806382	0.070310	-0.129283	0.609524	-0.111255	-0.768344	-0.160469
18086	10.245538	1.308931	-2.431327	-0.129199	0.079496	-0.133008	-0.806774	0.066240	-0.132734	0.609972	-0.110672	-0.767267	-0.164279
18087	9.742298	1.450925	-2.447810	-0.063807	0.026518	-0.144812	-0.806335	0.063487	-0.134440	0.609703	-0.109274	-0.767080	-0.167065
18088	9.537796	1.512818	-2.434930	-0.003371	-0.094027	-0.164723	-0.809595	0.060071	-0.130023	0.607643	-0.107248	-0.768585	-0.168950
18089	9.102632	1.318474	-2.540681	-0.075573	-0.229405	-0.115231	-0.810626	0.056602	-0.125212	0.603481	-0.107297	-0.771399	-0.171003
18090	9.036376	1.585102	-2.497823	-0.131782	-0.245750	-0.023525	-0.812783	0.056761	-0.116127	0.599265	-0.109496	-0.773969	-0.172810
18091	9.123547	1.934918	-2.590577	-0.161580	-0.211640	0.024151	-0.815484	0.056332	-0.106377	0.595613	-0.112647	-0.775941	-0.174560
18092	9.249678	1.644106	-2.669643	-0.218522	-0.181622	0.079941	-0.816604	0.061371	-0.099091	0.592518	-0.117256	-0.777163	-0.176609
18093	9.285732	1.868369	-2.775794	-0.244067	-0.191007	0.084536	-0.817163	0.065844	-0.091984	0.589147	-0.122229	-0.778418	-0.178969
18094	9.214331	1.845390	-2.652518	-0.239724	-0.168526	0.108349	-0.817994	0.069764	-0.085048	0.586262	-0.127469	-0.779280	-0.181026
18095	9.122904	1.731185	-2.587051	-0.229951	-0.156998	0.130335	-0.820940	0.076240	-0.077657	0.583563	-0.132838	-0.780014	-0.182721
18096	9.191351	1.682652	-2.440189	-0.247039	-0.136319	0.139456	-0.820841	0.082624	-0.072249	0.581225	-0.138522	-0.780328	-0.184600
18097	9.204290	1.771240	-2.362812	-0.269140	-0.113035	0.166923	-0.822415	0.089314	-0.066808	0.579192	-0.144724	-0.780235	-0.186613
18098	9.221117	1.839476	-2.396808	-0.279063	-0.112405	0.172422	-0.823154	0.097040	-0.059638	0.577207	-0.151192	-0.779988	-0.188657
18099	9.245681	1.965300	-2.389661	-0.303282	-0.121583	0.157735	-0.823593	0.102284	-0.053878	0.574851	-0.157632	-0.779808	-0.191305
18100	9.234903	1.718607	-2.431923	-0.321788	-0.117476	0.182422	-0.823919	0.109761	-0.047564	0.572632	-0.164744	-0.779339	-0.193863
18101	9.550563	1.594393	-2.376913	-0.300027	0.027040	0.229080	-0.825659	0.118187	-0.042850	0.572824	-0.171643	-0.777136	-0.196139
18102	9.654768	1.240748	-2.460398	-0.215222	0.155160	0.238179	-0.825241	0.129065	-0.042741	0.575362	-0.177327	-0.773684	-0.197299
18103	9.860718	0.821340	-2.755817	-0.203488	0.176327	0.192255	-0.824374	0.136088	-0.044963	0.578009	-0.181950	-0.770197	-0.198987
18104	9.073959	0.438943	-2.757872	-0.194661	0.153320	0.111325	-0.825711	0.140922	-0.047996	0.580043	-0.185429	-0.767241	-0.201266
18105	8.925573	0.209006	-2.531632	-0.171897	0.195865	0.136929	-0.826356	0.146424	-0.050437	0.582842	-0.188774	-0.763806	-0.203124
18106	9.811234	0.204498	-2.661383	-0.160686	0.183505	0.146338	-0.827473	0.153296	-0.057665	0.585569	-0.192265	-0.760455	-0.204577
18107	9.753842	0.091286	-2.867675	-0.238655	0.077989	0.113283	-0.827995	0.160199	-0.059882	0.586175	-0.196544	-0.758178	-0.207208
18108	9.648206	0.106007	-2.824987	-0.252082	0.032658	0.163777	-0.828167	0.165365	-0.055522	0.586291	-0.201978	-0.756096	-0.209252
18109	9.589253	0.182228	-2.691870	-0.265266	-0.013331	0.085834	-0.831160	0.171459	-0.054840	0.585239	-0.206562	-0.754855	-0.212182
18110	9.540525	0.173759	-2.757726	-0.249558	-0.045919	0.060210	-0.831010	0.173881	-0.049399	0.583706	-0.210718	-0.754076	-0.215067
18111	9.465631	0.062455	-2.736330	-0.265739	-0.149507	0.115364	-0.832292	0.179835	-0.043448	0.580673	-0.216357	-0.754259	-0.217030
18112	9.380258	0.113653	-2.892202	-0.243434	-0.166097	0.130100	-0.832570	0.184553	-0.035632	0.577611	-0.221992	-0.754554	-0.218479
18113	9.259496	0.207688	-2.969187	-0.254509	-0.199223	0.130118	-0.833534	0.188703	-0.027567	0.573867	-0.227952	-0.755244	-0.219822
18114	9.476071	0.065182	-2.944403	-0.240676	-0.240169	0.137576	-0.833264	0.194896	-0.018272	0.569676	-0.233966	-0.756296	-0.220785
18115	9.243725	0.152238	-2.804731	-0.264297	-0.147984	0.135515	-0.833684	0.199502	-0.011020	0.566613	-0.239892	-0.756267	-0.222401
18116	9.404786	0.290753	-2.911286	-0.259331	-0.120871	0.113515	-0.834914	0.202797	-0.002726	0.563979	-0.245204	-0.755924	-0.224460
18117	9.433695	0.044242	-2.807708	-0.284938	-0.109645	0.111581	-0.836045	0.208158	0.003745	0.561233	-0.250825	-0.755423	-0.226804
18118	9.389344	-0.017143	-2.907885	-0.317143	-0.114866	0.139030	-0.835367	0.213351	0.010187	0.558466	-0.257123	-0.754554	-0.229458
18119	9.358494	0.099313	-2.896312	-0.349257	-0.103283	0.100424	-0.834813	0.216371	0.014826	0.555373	-0.263257	-0.753672	-0.232882
18120	9.132854	0.143332	-2.805474	-0.339317	-0.017212	0.122288	-0.832881	0.221271	0.021099	0.553826	-0.269065	-0.751616	-0.236546
18121	9.262199	0.259049	-2.642913	-0.303436	0.039092	0.056255	-0.833478	0.226228	0.024057	0.552856	-0.273340	-0.749532	-0.240493
18122	9.480633	0.184019	-2.407643	-0.272575	0.064069	-0.024428	-0.834601	0.227615	0.024989	0.552143	-0.275801	-0.747628	-0.245202
18123	9.745367	0.182673	-2.446532	-0.213850	0.037857	-0.049906	-0.836250	0.225692	0.024329	0.551120	-0.277489	-0.746516	-0.248960
18124	9.583868	0.374156	-2.535850	-0.166658	0.000032	-0.128672	-0.837883	0.223675	0.025613	0.549494	-0.277525	-0.746388	-0.252868
18125	9.806817	0.594035	-2.774604	-0.132504	-0.006058	-0.150539	-0.840607	0.219714	0.026509	0.547753	-0.277021	-0.746694	-0.256269
18126	9.326012	0.861379	-2.747638	-0.126957	0.000286	-0.181797	-0.841628	0.213962	0.028811	0.546061	-0.275817	-0.747033	-0.260160
18127	9.033356	0.814857	-2.560694	-0.152255	0.014650	-0.067239	-0.844612	0.209380	0.030925	0.544941	-0.276648	-0.746527	-0.263064
18128	9.165042	0.825811	-2.362677	-0.062000	0.065374	0.020064	-0.844771	0.210806	0.030736	0.545623	-0.277403	-0.745369	-0.264137
18129	9.467926	1.078526	-2.560735	-0.048263	0.099815	-0.016565	-0.844787	0.211551	0.029946	0.546617	-0.277393	-0.744187	-0.265423
18130	9.418850	1.224309	-2.736668	-0.022226	0.122349	-0.071597	-0.845936	0.211783	0.025514	0.547876	-0.276048	-0.743116	-0.267222
18131	9.521690	1.393868	-2.596916	-0.029195	0.148368	-0.059668	-0.848727	0.209911	0.021246	0.549458	-0.274905	-0.741734	-0.268985
18132	9.593850	1.447225	-2.635493	-0.035718	0.131997	-0.062384	-0.850274	0.209122	0.017590	0.550827	-0.273788	-0.740423	-0.270931
18133	9.609061	1.438486	-2.534684	-0.005412	0.103846	-0.054934	-0.849984	0.205908	0.013767	0.551893	-0.272667	-0.739625	-0.272069
18134	9.520656	1.246913	-2.667874	-0.004170	0.081670	-0.007238	-0.854883	0.207075	0.011656	0.552984	-0.272286	-0.738732	-0.272660
18135	9.712073	1.426597	-2.606237	-0.022318	0.019311	0.005747	-0.853796	0.207603	0.009171	0.553029	-0.272697	-0.738447	-0.272931
18136	9.931297	1.400718	-2.600112	-0.059575	-0.134605	-0.004129	-0.855605	0.208422	0.010353	0.550638	-0.274149	-0.739624	-0.273122
18137	9.089684	0.983988	-3.445631	-0.218222	-0.406532	0.038840	-0.852442	0.206723	0.021084	0.543443	-0.279519	-0.742762	-0.273576
18138	9.175320	1.362234	-3.127572	-0.264941	-0.483941	0.150908	-0.854042	0.211977	0.038696	0.535511	-0.287386	-0.745673	-0.273146
18139	9.285614	1.277327	-3.180445	-0.305134	-0.504376	0.156409	-0.851963	0.218007	0.057753	0.526852	-0.295893	-0.748561	-0.273003
18140	8.891716	1.513141	-3.738978	-0.251384	-0.407950	0.172810	-0.850766	0.223126	0.077284	0.520118	-0.303461	-0.750415	-0.272519
18141	8.968349	1.379281	-3.742716	-0.185103	-0.277509	0.174561	-0.847107	0.229378	0.093101	0.515531	-0.309674	-0.751340	-0.271696
18142	8.517642	1.110257	-3.336367	-0.185695	-0.133679	0.137495	-0.845415	0.232623	0.101505	0.513055	-0.314496	-0.750835	-0.272239
18143	9.309894	0.896383	-2.995456	-0.169952	0.006769	0.130111	-0.845580	0.235654	0.103226	0.512556	-0.318309	-0.749139	-0.273415
18144	9.810833	0.893228	-3.023869	-0.104340	0.068190	0.148602	-0.843274	0.239891	0.102630	0.513666	-0.321347	-0.746906	-0.273888
18145	9.501048	0.410065	-2.996114	-0.137074	-0.031678	0.094413	-0.843586	0.243233	0.103814	0.512613	-0.324489	-0.745977	-0.274686
18146	9.051687	0.581861	-2.912983	-0.155606	-0.060906	0.089767	-0.841926	0.245096	0.105724	0.511128	-0.327873	-0.745146	-0.275690
18147	9.366584	0.493125	-2.971223	-0.178579	-0.073671	0.120993	-0.841920	0.248071	0.111481	0.509325	-0.332055	-0.744206	-0.276558
18148	9.431956	0.389001	-3.196538	-0.210118	-0.167880	0.112814	-0.840388	0.251184	0.116813	0.505989	-0.336914	-0.743978	-0.277416
18149	9.340055	0.643883	-3.348423	-0.220123	-0.187284	0.083481	-0.839797	0.253593	0.125316	0.501987	-0.341570	-0.744160	-0.278505
18150	9.170532	0.568543	-3.427104	-0.171255	-0.212143	0.065212	-0.836948	0.254732	0.135949	0.497957	-0.345555	-0.744863	-0.278946
18151	9.068974	0.608914	-3.490667	-0.171543	-0.218921	0.055111	-0.836910	0.256867	0.144440	0.493625	-0.349454	-0.745772	-0.279359
18152	9.082757	0.678274	-3.606656	-0.166128	-0.209498	0.051447	-0.834364	0.258414	0.152592	0.489560	-0.353144	-0.746524	-0.279860
18153	9.048685	0.708374	-3.663149	-0.177485	-0.167868	0.033002	-0.833038	0.257441	0.160601	0.485794	-0.356461	-0.747009	-0.280922
18154	9.068010	0.893498	-3.735118	-0.144707	-0.182465	0.029452	-0.831045	0.258720	0.168603	0.482138	-0.359446	-0.747732	-0.281495
18155	9.041998	0.867758	-3.970996	-0.115930	-0.213775	0.013025	-0.830438	0.259463	0.176446	0.477985	-0.362104	-0.749115	-0.281493
18156	9.031116	0.718799	-4.068164	-0.114595	-0.237595	-0.004399	-0.828387	0.257257	0.186322	0.473505	-0.364583	-0.750743	-0.281527
18157	8.823347	0.764850	-4.139900	-0.095101	-0.158795	0.031226	-0.827022	0.257985	0.192976	0.470403	-0.366992	-0.751558	-0.281424
18158	8.929631	0.758751	-4.102857	-0.049701	-0.122947	0.014765	-0.825042	0.259076	0.199014	0.468211	-0.368489	-0.752303	-0.281130
18159	8.828423	0.825336	-4.132450	-0.072138	-0.117204	-0.003652	-0.824843	0.257281	0.203917	0.465694	-0.369915	-0.753099	-0.281309
18160	8.780291	0.832893	-4.128186	-0.093965	-0.103558	-0.000055	-0.824933	0.257000	0.209751	0.463376	-0.371486	-0.753512	-0.281958
18161	8.866969	0.883600	-4.157662	-0.093207	-0.071922	0.025614	-0.822156	0.257771	0.210469	0.461542	-0.373285	-0.753539	-0.282518
18162	8.866654	0.862203	-4.189187	-0.091285	-0.038782	0.025561	-0.821854	0.257626	0.213382	0.460359	-0.374846	-0.753168	-0.283368
18163	8.914113	0.821969	-4.285308	-0.080388	-0.037766	0.023778	-0.821907	0.257980	0.216123	0.459120	-0.376301	-0.752959	-0.284005
18164	8.899731	0.775604	-4.256091	-0.069238	-0.020585	0.028350	-0.820792	0.258997	0.218126	0.458389	-0.377596	-0.752519	-0.284633
18165	8.813302	0.839083	-4.242785	-0.056171	-0.019399	0.038459	-0.820780	0.259319	0.220235	0.457690	-0.378943	-0.752163	-0.284908
18166	8.866991	0.822882	-4.148293	-0.042753	-0.007856	0.060501	-0.819380	0.258855	0.220611	0.457532	-0.380403	-0.751511	-0.284938
18167	8.876973	0.836845	-4.109934	-0.037278	-0.011556	0.060523	-0.819686	0.260069	0.219017	0.457223	-0.381859	-0.751016	-0.284790
18168	8.869181	0.813494	-4.172588	-0.032134	-0.019319	0.082560	-0.818025	0.262448	0.221935	0.457096	-0.383616	-0.750357	-0.284370
18169	8.909872	0.769778	-4.188885	0.008016	-0.044177	0.080844	-0.817499	0.265496	0.223093	0.456761	-0.385145	-0.750254	-0.283110
18170	8.821336	0.642521	-4.055987	-0.038804	-0.015906	0.071495	-0.816976	0.269477	0.225423	0.456567	-0.386777	-0.749606	-0.282916
18171	8.896333	0.695112	-4.039128	0.011214	0.017746	0.091751	-0.814637	0.271034	0.224661	0.457256	-0.388084	-0.748859	-0.281991
18172	8.895737	0.583971	-4.068811	0.016649	0.008634	0.089922	-0.814139	0.274774	0.223215	0.457960	-0.389343	-0.748153	-0.280986
18173	8.885337	0.512209	-4.136514	-0.003453	0.012380	0.089860	-0.811519	0.276830	0.223735	0.458450	-0.390784	-0.747375	-0.280255
18174	8.915343	0.544235	-4.009426	-0.008979	0.003184	0.089880	-0.812089	0.279142	0.225833	0.458868	-0.392307	-0.746569	-0.279590
18175	8.997240	0.560479	-4.000412	0.014554	0.018622	0.077044	-0.810538	0.282085	0.224533	0.459530	-0.393350	-0.745921	-0.278764
18176	8.933486	0.414097	-4.081096	-0.014946	0.015566	0.067775	-0.810039	0.285945	0.223513	0.459960	-0.394527	-0.745138	-0.278486
18177	8.943318	0.428321	-4.062050	-0.007727	-0.021281	0.067853	-0.810323	0.287031	0.224557	0.459809	-0.395858	-0.744795	-0.277764
18178	8.945420	0.482495	-4.124568	-0.018381	-0.016427	0.079760	-0.808813	0.289741	0.226521	0.459799	-0.397421	-0.744188	-0.277173
18179	8.990715	0.419612	-4.160484	0.003000	-0.046636	0.060580	-0.807149	0.290790	0.227684	0.459320	-0.398682	-0.744187	-0.276158
18180	9.029006	0.356384	-4.167158	0.019792	-0.019604	0.069743	-0.806610	0.292192	0.227765	0.459508	-0.399761	-0.743897	-0.275065
18181	8.951234	0.328838	-4.241714	0.017767	-0.004331	0.060515	-0.805813	0.296323	0.229823	0.459781	-0.400651	-0.743581	-0.274167
18182	8.849961	0.320222	-4.266859	0.032353	-0.006232	0.060553	-0.804375	0.298610	0.230304	0.460215	-0.401406	-0.743306	-0.273079
18183	8.845079	0.188672	-4.219232	0.056064	-0.004250	0.056905	-0.804267	0.300623	0.229591	0.460777	-0.401891	-0.743222	-0.271641
18184	8.816540	0.185784	-4.169881	0.036839	0.010636	0.055003	-0.803743	0.303295	0.229750	0.461467	-0.402427	-0.742858	-0.270671
18185	8.870151	0.269711	-4.127866	0.061038	0.019081	0.035795	-0.804898	0.305649	0.228234	0.462306	-0.402425	-0.742749	-0.269540
18186	8.883986	0.107297	-4.139103	0.062579	0.001265	0.025709	-0.804090	0.306974	0.226915	0.462904	-0.402336	-0.742844	-0.268382
18187	8.854565	0.042544	-4.177067	0.049898	-0.010074	0.031189	-0.802868	0.308829	0.226182	0.463202	-0.402528	-0.742973	-0.267219
18188	8.893149	0.100743	-4.197451	0.015136	-0.006279	0.031133	-0.802605	0.310222	0.226544	0.463332	-0.403001	-0.742838	-0.266655
18189	8.915515	0.104276	-4.111320	0.058341	0.000519	0.038555	-0.802064	0.312135	0.227771	0.463902	-0.403167	-0.742848	-0.265382
18190	8.906919	0.087210	-4.280169	0.004043	-0.016145	0.027455	-0.800838	0.313843	0.227168	0.463776	-0.403741	-0.742774	-0.264938
18191	8.916703	0.086886	-4.261215	0.003730	-0.005254	0.014593	-0.802655	0.313917	0.226214	0.463695	-0.404090	-0.742738	-0.264649
18192	8.904908	0.110917	-4.238882	-0.000905	-0.007898	0.012755	-0.800978	0.314113	0.227465	0.463573	-0.404446	-0.742680	-0.264480
18193	8.897465	0.135733	-4.277083	-0.022414	-0.018820	-0.003784	-0.799872	0.315050	0.228209	0.462984	-0.404836	-0.742778	-0.264640
18194	8.839560	0.067994	-4.258454	-0.026124	0.005387	-0.008442	-0.801236	0.313083	0.228379	0.462744	-0.405040	-0.742635	-0.265150
18195	8.868765	0.135564	-4.249445	-0.036510	0.022583	0.012633	-0.800143	0.314618	0.228463	0.462745	-0.405585	-0.742139	-0.265701
18196	8.887555	0.126522	-4.308169	-0.062847	0.004862	-0.013082	-0.801237	0.314003	0.229829	0.462172	-0.406066	-0.741841	-0.266796
18197	8.921203	0.070339	-4.295303	-0.059804	-0.014318	-0.000200	-0.800409	0.314555	0.229855	0.461369	-0.406833	-0.741663	-0.267509
18198	8.792088	0.189019	-4.217248	-0.071755	0.029282	-0.005805	-0.799969	0.313890	0.231761	0.461123	-0.407371	-0.741030	-0.268866
18199	8.883960	0.251231	-4.203372	-0.049145	0.059227	0.016244	-0.800500	0.311393	0.230915	0.461587	-0.407885	-0.740093	-0.269871
18200	8.941073	0.115497	-4.237789	-0.085816	0.040124	0.014357	-0.801918	0.313012	0.230053	0.461493	-0.408789	-0.739117	-0.271335
18201	8.873741	0.115743	-4.220779	-0.116023	0.043936	0.013360	-0.801637	0.313122	0.230614	0.461167	-0.409958	-0.737974	-0.273226
18202	8.908193	0.165461	-4.149289	-0.160717	0.053923	0.017863	-0.803006	0.311968	0.231532	0.460676	-0.411526	-0.736422	-0.275875
18203	8.942426	0.205805	-4.102004	-0.134641	0.056496	0.035359	-0.801756	0.311828	0.231093	0.460501	-0.413114	-0.734865	-0.277939
18204	8.999800	0.254963	-4.181113	-0.157605	0.049381	0.032591	-0.801740	0.310821	0.231449	0.460039	-0.414885	-0.733234	-0.280361
18205	8.927548	0.252979	-4.176009	-0.151052	0.032339	0.039956	-0.801879	0.311084	0.231885	0.459390	-0.416817	-0.731754	-0.282419
18206	8.971322	0.259284	-4.126887	-0.143457	0.027985	0.051001	-0.800779	0.311532	0.231066	0.458826	-0.418838	-0.730231	-0.284280
18207	8.921185	0.280784	-4.076570	-0.149518	0.016298	0.030815	-0.800651	0.312906	0.231846	0.457897	-0.420703	-0.728967	-0.286262
18208	8.894643	0.278599	-4.080422	-0.129183	0.021321	0.038181	-0.801054	0.312697	0.233369	0.457274	-0.422438	-0.727680	-0.287973
18209	9.053497	0.185095	-4.062820	-0.136154	0.037288	0.049173	-0.798397	0.312577	0.235009	0.456864	-0.424320	-0.726130	-0.289764
18210	8.976347	0.254011	-4.098128	-0.158612	-0.002294	0.034504	-0.798110	0.312519	0.236117	0.455617	-0.426401	-0.724906	-0.291731
18211	9.039099	0.189973	-4.057419	-0.187489	-0.038274	0.052862	-0.798335	0.310515	0.239619	0.453689	-0.429234	-0.723694	-0.293583
18212	8.821104	0.325884	-3.951777	-0.181616	0.045920	0.060057	-0.796381	0.310969	0.241300	0.453079	-0.431597	-0.721660	-0.296057
18213	8.982910	0.338721	-3.909441	-0.136990	0.040499	0.087719	-0.795717	0.313370	0.241163	0.452925	-0.433997	-0.719706	-0.297537
18214	9.020910	0.188207	-3.916674	-0.156026	0.008944	0.062023	-0.795005	0.313393	0.243387	0.452001	-0.436367	-0.718122	-0.299296
18215	9.088549	0.245956	-3.918827	-0.143749	0.009892	0.076752	-0.794310	0.315088	0.246132	0.451283	-0.438841	-0.716477	-0.300704
18216	9.180095	0.216064	-3.907954	-0.123716	-0.006385	0.040129	-0.793515	0.317662	0.245308	0.450280	-0.440691	-0.715403	-0.302057
18217	8.885267	0.170902	-4.001074	-0.110102	-0.030073	0.003415	-0.793209	0.316973	0.247771	0.448844	-0.442046	-0.714949	-0.303287
18218	8.808602	0.312133	-4.004532	-0.095172	-0.040100	0.016313	-0.792192	0.315265	0.250582	0.447461	-0.443497	-0.714552	-0.304146
18219	8.955997	0.315236	-3.952060	-0.091819	-0.026434	0.003486	-0.790645	0.315934	0.253813	0.446237	-0.444661	-0.714167	-0.305145
18220	9.044954	0.366156	-3.998527	-0.080597	-0.062192	0.016438	-0.791466	0.316389	0.256357	0.444665	-0.446119	-0.714046	-0.305598
18221	9.051730	0.354703	-4.051988	-0.076789	-0.081966	0.023815	-0.789195	0.314260	0.258712	0.442906	-0.447772	-0.714057	-0.305708
