# Supplementary material for: Identification of Haptic Based Guiding Using Hard Reins
Source: PLoS One. 2015 Jul 22;10(7):e0132020. doi: 10.1371/journal.pone.0132020 (PMC4511788; doi:10.1371/journal.pone.0132020)
Supplement: S8 File — (ZIP) [file pone.0132020.s008.zip › Exp2_MotionData1/Subject1/path2/T4/gh4.txt]

// Start Time: 0
// Sample rate: 25.0Hz
// Scenario: 4.9
// Firmware Version: 2.6.1
Counter	Acc_X	Acc_Y	Acc_Z	Gyr_X	Gyr_Y	Gyr_Z	Mag_X	Mag_Y	Mag_Z	Quat_w	Quat_x	Quat_y	Quat_z
17849	-0.586576	1.365385	-9.749272	-0.023446	0.005945	-0.005535	-0.205472	-0.147117	0.616696	0.000511	-0.388605	0.918474	0.073430
17850	-0.605770	1.346145	-9.735317	-0.005943	0.018755	-0.005466	-0.205732	-0.147665	0.616175	0.000275	-0.388631	0.918468	0.073362
17851	-0.639082	1.254814	-9.686496	0.036202	0.016947	-0.011707	-0.206536	-0.147769	0.618533	0.000417	-0.388883	0.918427	0.072543
17852	-0.583833	1.298262	-9.678168	0.020349	0.017873	-0.003483	-0.205483	-0.146824	0.618656	0.000398	-0.388878	0.918471	0.071999
17853	-0.571829	1.307813	-9.706730	-0.004159	0.020587	-0.005457	-0.206411	-0.145995	0.618664	0.000150	-0.389021	0.918419	0.071894
17854	-0.564706	1.331972	-9.682319	0.001108	0.005969	-0.005409	-0.206813	-0.145168	0.619059	0.000204	-0.389020	0.918427	0.071796
17855	-0.576809	1.341523	-9.696701	0.011581	0.020603	-0.005379	-0.206944	-0.144761	0.618669	0.000078	-0.389161	0.918398	0.071405
17856	-0.542848	1.298312	-9.687387	0.011608	0.009644	-0.003513	-0.206276	-0.146138	0.618140	0.000141	-0.389150	0.918427	0.071085
17857	-0.533154	1.288806	-9.658623	-0.002544	0.010584	0.013027	-0.206940	-0.144769	0.617885	0.000061	-0.388938	0.918521	0.071032
17858	-0.537887	1.269514	-9.668540	-0.006865	0.015135	0.007461	-0.206151	-0.145585	0.619054	-0.000135	-0.388725	0.918613	0.071009
17859	-0.561810	1.231048	-9.645297	0.001192	-0.005001	-0.005387	-0.206142	-0.147228	0.618530	0.000128	-0.388830	0.918569	0.071006
17860	-0.561898	1.247727	-9.693076	0.020322	-0.004951	0.004862	-0.206414	-0.145448	0.618795	0.000515	-0.388639	0.918678	0.070640
17861	-0.576562	1.288521	-9.716647	-0.000662	0.000493	-0.001716	-0.205887	-0.145315	0.619052	0.000657	-0.388684	0.918660	0.070629
17862	-0.535486	1.269330	-9.723736	-0.013000	0.005993	0.007445	-0.205627	-0.144226	0.619050	0.000582	-0.388458	0.918743	0.070790
17863	-0.564440	1.274075	-9.726339	-0.019996	-0.004986	0.007425	-0.205629	-0.144899	0.619965	0.000661	-0.388328	0.918768	0.071175
17864	-0.605361	1.259514	-9.738929	0.000999	0.010567	0.006584	-0.204562	-0.144932	0.617865	0.000610	-0.388129	0.918862	0.071043
17865	-0.602527	1.173151	-9.665694	0.007292	0.003235	-0.001676	-0.205763	-0.144623	0.620096	0.000767	-0.388178	0.918856	0.070861
17866	-0.542367	1.197318	-9.669595	-0.012851	0.005964	-0.001781	-0.205756	-0.144502	0.618659	0.000706	-0.388119	0.918869	0.071019
17867	-0.552225	1.240438	-9.719496	-0.010350	0.013300	0.005602	-0.205624	-0.144368	0.618528	0.000530	-0.388048	0.918894	0.071078
17868	-0.547420	1.245366	-9.688173	0.004561	0.010568	0.003835	-0.205098	-0.144234	0.618915	0.000511	-0.387900	0.918972	0.070881
17869	-0.509067	1.293667	-9.658330	-0.019900	-0.006829	0.000046	-0.204960	-0.145059	0.618391	0.000637	-0.387903	0.918940	0.071271
17870	-0.542822	1.293566	-9.668249	-0.017379	-0.001323	0.009278	-0.205632	-0.143947	0.619704	0.000659	-0.387627	0.919033	0.071569
17871	-0.571700	1.281427	-9.683093	-0.010400	0.000514	0.011156	-0.205227	-0.144644	0.618655	0.000707	-0.387436	0.919102	0.071728
17872	-0.576573	1.290935	-9.714213	0.002760	0.005999	0.005676	-0.205494	-0.145856	0.619963	0.000755	-0.387252	0.919189	0.071600
17873	-0.590981	1.278892	-9.709715	-0.010322	0.002317	0.001924	-0.205369	-0.142863	0.619179	0.000784	-0.387233	0.919186	0.071744
17874	-0.545208	1.286170	-9.718788	-0.007705	0.007811	0.001930	-0.204834	-0.144643	0.619174	0.000724	-0.387110	0.919234	0.071793
17875	-0.576564	1.288488	-9.726251	-0.007788	0.009654	0.009309	-0.205097	-0.144643	0.618915	0.000627	-0.386965	0.919292	0.071834
17876	-0.586252	1.298110	-9.721405	-0.013105	-0.006783	0.017613	-0.204837	-0.144095	0.619436	0.000772	-0.386528	0.919455	0.072096
17877	-0.571733	1.288662	-9.678190	-0.035765	-0.001347	0.009184	-0.205357	-0.145188	0.618656	0.000661	-0.386370	0.919471	0.072736
17878	-0.605768	1.346178	-9.725714	-0.016492	0.000483	0.001892	-0.205489	-0.145865	0.619048	0.000668	-0.386234	0.919507	0.073004
17879	-0.605561	1.302916	-9.711915	0.008036	-0.006799	0.003875	-0.204295	-0.145346	0.617732	0.001005	-0.386165	0.919545	0.072883
17880	-0.610300	1.283509	-9.755444	-0.004208	-0.004987	0.001966	-0.203778	-0.144924	0.619558	0.001208	-0.386020	0.919599	0.072967
17881	-0.571759	1.293409	-9.697329	-0.020913	0.013294	0.009236	-0.204701	-0.146677	0.620610	0.000945	-0.385883	0.919637	0.073223
17882	-0.513946	1.308308	-9.595754	-0.025136	-0.001358	-0.000914	-0.205623	-0.146266	0.619703	0.000925	-0.385787	0.919642	0.073664
17883	-0.547759	1.320213	-9.612706	-0.007593	0.005952	-0.007298	-0.203907	-0.146147	0.619950	0.000920	-0.385943	0.919571	0.073730
17884	-0.562223	1.317605	-9.663292	0.006294	0.005995	0.002924	-0.204693	-0.145611	0.618127	0.001000	-0.385799	0.919647	0.073536
17885	-0.610361	1.298077	-9.716829	-0.002488	0.009640	0.003797	-0.203505	-0.145485	0.618379	0.000951	-0.385756	0.919670	0.073479
17886	-0.567126	1.331786	-9.735158	-0.007873	-0.001292	0.016707	-0.203241	-0.146435	0.619161	0.001036	-0.385353	0.919829	0.073602
17887	-0.576574	1.290911	-9.721416	-0.042842	0.007799	0.013749	-0.204695	-0.145335	0.618389	0.000694	-0.385125	0.919868	0.074301
17888	-0.571526	1.245383	-9.669192	-0.030413	-0.001361	0.001830	-0.205351	-0.147097	0.618785	0.000630	-0.384971	0.919889	0.074839
17889	-0.564437	1.274141	-9.707133	0.008233	-0.001357	-0.014587	-0.205486	-0.146547	0.619048	0.000893	-0.385250	0.919786	0.074662
17890	-0.537757	1.240508	-9.707356	0.022267	-0.000426	-0.015438	-0.206678	-0.144904	0.618274	0.001244	-0.385411	0.919754	0.074224
17891	-0.573971	1.252597	-9.669114	0.006390	0.005976	-0.003533	-0.204568	-0.144919	0.619172	0.001340	-0.385498	0.919734	0.074018
17892	-0.571789	1.298090	-9.735674	0.000973	0.011488	0.007505	-0.205626	-0.144636	0.619050	0.001272	-0.385272	0.919840	0.073880
17893	-0.605437	1.279051	-9.654634	0.027381	0.007822	-0.003432	-0.203901	-0.144670	0.617599	0.001497	-0.385359	0.919852	0.073272
17894	-0.552587	1.317477	-9.706415	-0.010235	0.006865	-0.009158	-0.205759	-0.144633	0.619182	0.001452	-0.385430	0.919814	0.073375
17895	-0.538256	1.346413	-9.696273	-0.010299	0.005967	-0.003620	-0.203646	-0.144248	0.619165	0.001417	-0.385519	0.919769	0.073476
17896	-0.552573	1.317740	-9.629591	-0.013766	0.009611	-0.003643	-0.204959	-0.145469	0.618391	0.001287	-0.385493	0.919768	0.073623
17897	-0.552625	1.327249	-9.663067	-0.012922	0.005964	-0.001788	-0.205490	-0.144915	0.618526	0.001227	-0.385549	0.919733	0.073772
17898	-0.557246	1.283854	-9.685325	-0.014659	0.000481	-0.000863	-0.204966	-0.145182	0.619698	0.001254	-0.385448	0.919756	0.074006
17899	-0.532899	1.235952	-9.635355	-0.007711	0.002341	0.009324	-0.204438	-0.144375	0.619171	0.001283	-0.385293	0.919815	0.074083
17900	-0.537716	1.233421	-9.669044	-0.014686	0.000498	0.005600	-0.204165	-0.146021	0.618646	0.001299	-0.385090	0.919881	0.074318
17901	-0.605103	1.206718	-9.698856	-0.016366	-0.001358	-0.001790	-0.204958	-0.145064	0.617868	0.001347	-0.385134	0.919841	0.074576
17902	-0.561816	1.230933	-9.678907	-0.007598	0.000480	-0.003594	-0.204959	-0.144925	0.618130	0.001433	-0.385089	0.919852	0.074680
17903	-0.533174	1.288428	-9.769058	0.014134	-0.001289	0.005748	-0.205227	-0.145728	0.619438	0.001702	-0.384995	0.919916	0.074370
17904	-0.576553	1.283437	-9.795940	0.013381	0.006893	-0.009036	-0.204964	-0.144374	0.618653	0.001839	-0.385060	0.919915	0.074039
17905	-0.605427	1.273992	-9.726724	-0.023398	-0.001368	-0.003674	-0.204574	-0.144095	0.619695	0.001835	-0.385140	0.919851	0.074418
17906	-0.629602	1.288430	-9.712342	-0.009419	0.000476	-0.001762	-0.204966	-0.144912	0.619437	0.001904	-0.385056	0.919875	0.074555
17907	-0.629431	1.252354	-9.708046	-0.010429	0.009651	0.012987	-0.204698	-0.145193	0.618912	0.001775	-0.384846	0.919958	0.074610
17908	-0.566881	1.281371	-9.702253	-0.000727	0.003254	0.005663	-0.204306	-0.144783	0.619431	0.001848	-0.384638	0.920049	0.074566
17909	-0.552613	1.322223	-9.725554	-0.007773	0.014218	0.005610	-0.204430	-0.145610	0.618517	0.001665	-0.384571	0.920080	0.074535
17910	-0.576576	1.293489	-9.670966	-0.002416	0.000493	0.000120	-0.204441	-0.143693	0.619172	0.001785	-0.384449	0.920130	0.074543
17911	-0.533140	1.286449	-9.644252	0.002852	0.002331	0.000146	-0.204303	-0.145195	0.619170	0.001908	-0.384464	0.920135	0.074406
17912	-0.557489	1.336914	-9.648573	0.015010	0.009667	0.005730	-0.205494	-0.143959	0.618657	0.001985	-0.384260	0.920250	0.074023
17913	-0.595824	1.283719	-9.702491	0.007233	0.005977	-0.003531	-0.205627	-0.143821	0.618658	0.002079	-0.384348	0.920233	0.073777
17914	-0.581516	1.317468	-9.692282	-0.027081	0.006897	0.012905	-0.205891	-0.144360	0.619052	0.001872	-0.384008	0.920343	0.074191
17915	-0.586272	1.302971	-9.706933	-0.042816	0.006876	0.010980	-0.204034	-0.143854	0.617208	0.001543	-0.383831	0.920362	0.074861
17916	-0.544989	1.243129	-9.640169	-0.019979	0.000501	0.010187	-0.205092	-0.144652	0.618000	0.001513	-0.383534	0.920459	0.075193
17917	-0.542753	1.279145	-9.663650	0.006307	0.006914	0.003848	-0.205495	-0.143687	0.618527	0.001570	-0.383487	0.920498	0.074953
17918	-0.595719	1.259493	-9.750843	-0.002484	0.015128	0.003791	-0.204699	-0.145057	0.618912	0.001413	-0.383339	0.920568	0.074851
17919	-0.595603	1.235480	-9.736774	-0.013787	-0.001346	0.000069	-0.205101	-0.143957	0.619307	0.001475	-0.383351	0.920548	0.075040
17920	-0.581365	1.283625	-9.738367	-0.005946	0.006891	0.000094	-0.204826	-0.144793	0.617868	0.001450	-0.383253	0.920587	0.075064
17921	-0.648857	1.281156	-9.717425	-0.007637	0.004121	-0.005451	-0.204829	-0.143704	0.617607	0.001469	-0.383375	0.920534	0.075096
17922	-0.576627	1.303016	-9.699640	0.003697	0.013292	-0.001714	-0.205093	-0.145328	0.618653	0.001402	-0.383325	0.920571	0.074894
17923	-0.581792	1.375167	-9.705878	0.020417	0.022413	-0.016414	-0.205231	-0.144637	0.619308	0.001316	-0.383674	0.920476	0.074271
17924	-0.615295	1.322163	-9.706935	0.024891	0.022394	-0.023773	-0.205631	-0.143271	0.619051	0.001277	-0.384034	0.920379	0.073608
17925	-0.576778	1.336858	-9.653555	0.027653	0.013231	-0.034819	-0.206037	-0.142705	0.620622	0.001443	-0.384708	0.920152	0.072924
17926	-0.519029	1.361037	-9.652677	0.015142	0.011464	-0.009038	-0.206829	-0.143239	0.620890	0.001508	-0.384779	0.920154	0.072525
17927	-0.557364	1.310446	-9.648943	-0.030439	0.011431	-0.000039	-0.205888	-0.144772	0.618791	0.001206	-0.384812	0.920108	0.072930
17928	-0.557121	1.259998	-9.625642	-0.042884	0.005992	0.023904	-0.205370	-0.143674	0.619963	0.000878	-0.384279	0.920275	0.073641
17929	-0.528424	1.308049	-9.663110	0.003548	0.015167	0.014895	-0.206164	-0.142579	0.619447	0.000745	-0.384041	0.920394	0.073392
17930	-0.557406	1.317525	-9.689655	0.014911	-0.001269	0.016823	-0.206953	-0.144202	0.619976	0.001004	-0.383626	0.920591	0.073095
17931	-0.557411	1.317418	-9.720865	0.007103	0.006013	0.007543	-0.206299	-0.141218	0.618926	0.001077	-0.383510	0.920658	0.072852
17932	-0.593598	1.316934	-9.841242	0.022043	0.013313	-0.004390	-0.206570	-0.141202	0.620235	0.001155	-0.383491	0.920709	0.072311
17933	-0.566712	1.240006	-9.837269	-0.004169	0.020596	-0.005452	-0.207487	-0.141748	0.619197	0.000893	-0.383635	0.920660	0.072163
17934	-0.537698	1.225890	-9.760375	-0.007758	0.021537	0.007450	-0.206958	-0.142025	0.619323	0.000574	-0.383411	0.920759	0.072108
17935	-0.551959	1.185169	-9.698663	-0.033918	0.020573	0.001782	-0.207091	-0.142022	0.619455	0.000075	-0.383422	0.920723	0.072503
17936	-0.546984	1.153997	-9.670245	-0.039107	0.037002	-0.003805	-0.209332	-0.143633	0.619603	-0.000753	-0.383428	0.920688	0.072907
17937	-0.499163	1.240931	-9.606163	-0.007550	0.027887	-0.009172	-0.210379	-0.144451	0.618435	-0.001167	-0.383652	0.920607	0.072754
17938	-0.475292	1.288890	-9.667685	-0.018145	0.020587	-0.003678	-0.208933	-0.143235	0.618947	-0.001534	-0.383651	0.920595	0.072899
17939	-0.456252	1.341923	-9.649959	-0.044298	0.013219	-0.015798	-0.208923	-0.144473	0.617901	-0.001955	-0.383975	0.920409	0.073535
17940	-0.475818	1.396906	-9.742995	-0.070742	-0.000479	-0.002070	-0.209176	-0.146389	0.617118	-0.002339	-0.383908	0.920333	0.074810
17941	-0.475875	1.414176	-9.617920	-0.086628	-0.011426	0.016322	-0.207590	-0.147220	0.617628	-0.002683	-0.383600	0.920328	0.076418
17942	-0.543327	1.404612	-9.561068	-0.132011	-0.001469	0.003153	-0.207559	-0.151616	0.614751	-0.003526	-0.383434	0.920191	0.078827
17943	-0.596513	1.433223	-9.606775	-0.193257	0.005752	-0.004554	-0.207406	-0.155722	0.613702	-0.004968	-0.383525	0.919845	0.082271
17944	-0.553658	1.541015	-9.772908	-0.232000	0.024032	0.004449	-0.208297	-0.162550	0.612138	-0.007049	-0.383356	0.919531	0.086323
17945	-0.497064	1.800236	-9.992005	-0.288297	0.027668	0.009688	-0.209047	-0.168043	0.607830	-0.009648	-0.383192	0.919090	0.091348
17946	-0.488621	2.050188	-10.079645	-0.483104	0.053130	0.038183	-0.209767	-0.180637	0.602996	-0.014238	-0.382305	0.918523	0.099780
17947	-0.523211	2.230913	-9.981407	-0.830110	0.078405	0.065908	-0.212549	-0.200081	0.593079	-0.022023	-0.380972	0.917223	0.114352
17948	-0.491102	2.582605	-9.882549	-1.296250	0.067017	0.098618	-0.214506	-0.223933	0.580018	-0.033109	-0.377987	0.914941	0.137522
17949	-0.585988	3.265081	-10.077918	-2.019109	0.058998	0.124468	-0.218444	-0.266577	0.554944	-0.049625	-0.374236	0.909552	0.173780
17950	-0.587297	4.078141	-9.432755	-2.708518	0.012612	0.161608	-0.221982	-0.324798	0.514703	-0.070207	-0.367148	0.900422	0.222515
17951	-0.454041	4.990473	-8.684117	-3.125706	-0.009708	0.196398	-0.225633	-0.396991	0.455380	-0.093548	-0.358476	0.886238	0.278075
17952	-0.284244	5.820837	-8.003507	-3.275258	0.004880	0.250949	-0.231387	-0.459296	0.386409	-0.118156	-0.347269	0.867935	0.334861
17953	-0.210817	6.641842	-7.189490	-3.172261	0.001339	0.266196	-0.235893	-0.505355	0.319657	-0.141591	-0.334468	0.846831	0.388535
17954	-0.132329	7.417567	-6.251227	-3.028895	-0.000348	0.277954	-0.242630	-0.544241	0.244695	-0.163564	-0.320562	0.823682	0.438217
17955	0.022057	7.955812	-5.145141	-2.907782	-0.011279	0.260093	-0.248745	-0.570054	0.167644	-0.183882	-0.306115	0.798555	0.484552
17956	0.097271	8.406904	-4.149045	-2.791802	-0.031387	0.231148	-0.260412	-0.588215	0.085545	-0.202311	-0.291436	0.771854	0.527615
17957	0.115424	8.694792	-2.999729	-2.920011	-0.026173	0.210160	-0.267130	-0.595458	0.009160	-0.220675	-0.275581	0.741113	0.571060
17958	0.167181	9.006145	-2.044223	-3.077429	-0.028217	0.214879	-0.268741	-0.594002	-0.064779	-0.239093	-0.257966	0.706003	0.614694
17959	0.343996	9.379983	-1.182699	-3.146502	-0.011864	0.218174	-0.273127	-0.580864	-0.147184	-0.257249	-0.239153	0.667189	0.656878
17960	0.258015	9.264113	0.164037	-3.303652	0.006162	0.230257	-0.278883	-0.554886	-0.229702	-0.275451	-0.218654	0.623569	0.698197
17961	0.324378	9.049635	1.433992	-3.411674	0.014201	0.237079	-0.289695	-0.509818	-0.319227	-0.293101	-0.196563	0.575548	0.737699
17962	0.624314	8.908751	2.980832	-3.403929	0.013210	0.231583	-0.295057	-0.454733	-0.397031	-0.309251	-0.173701	0.525027	0.773653
17963	0.609815	8.460837	4.285168	-2.962748	-0.013865	0.219098	-0.294015	-0.401885	-0.459470	-0.322166	-0.152488	0.479165	0.802096
17964	0.716559	7.848035	5.146604	-2.479521	0.002985	0.192011	-0.297939	-0.345983	-0.508802	-0.332359	-0.134509	0.439510	0.823575
17965	0.864160	7.259099	5.927134	-2.228282	0.010456	0.164687	-0.299934	-0.291761	-0.546522	-0.340779	-0.118175	0.402731	0.841256
17966	1.011061	6.814196	6.611250	-2.036774	0.014239	0.147213	-0.306075	-0.230215	-0.579893	-0.347834	-0.103209	0.368510	0.855897
17967	0.941046	6.344013	7.064927	-2.035488	0.029724	0.146287	-0.307338	-0.176694	-0.605206	-0.354438	-0.088250	0.333416	0.869149
17968	0.846945	5.884696	7.895432	-2.307130	0.041216	0.141211	-0.304371	-0.127966	-0.627420	-0.360793	-0.071533	0.293066	0.882510
17969	0.845807	5.120749	8.244804	-2.626903	0.046301	0.135925	-0.302426	-0.056554	-0.647524	-0.366694	-0.052356	0.246125	0.895666
17970	0.783380	4.073730	8.877711	-2.909633	0.060523	0.127129	-0.301057	0.023220	-0.664484	-0.371641	-0.031358	0.193479	0.907450
17971	0.648418	3.059381	9.255931	-2.780939	0.064200	0.105665	-0.305209	0.117752	-0.671986	-0.374953	-0.011249	0.142242	0.915997
17972	0.638891	2.030775	9.613515	-2.417581	0.069964	0.078009	-0.303518	0.192657	-0.670658	-0.376658	0.005883	0.097449	0.921194
17973	0.635878	1.151120	9.901231	-2.236539	0.048166	0.067924	-0.298617	0.253498	-0.666750	-0.377347	0.022130	0.055646	0.924134
17974	0.893478	0.244818	10.687938	-2.683326	0.010957	0.015928	-0.296569	0.322923	-0.653669	-0.375904	0.042209	0.006072	0.925677
17975	0.679694	-0.460479	10.018273	-2.679710	-0.056640	0.025313	-0.297374	0.401340	-0.631675	-0.373555	0.063498	-0.043259	0.924420
17976	0.720629	-0.981995	9.468794	-1.758863	-0.021772	0.030879	-0.300796	0.463482	-0.602874	-0.371680	0.077044	-0.075487	0.922074
17977	0.796762	-1.790724	9.342931	-0.512072	0.015246	0.036257	-0.298572	0.488679	-0.591383	-0.371511	0.080681	-0.085254	0.920979
17978	1.168262	-1.827947	9.499517	0.379217	0.063746	0.022253	-0.295947	0.493832	-0.591663	-0.372420	0.076727	-0.078656	0.921536
17979	1.264899	-1.850221	9.965833	0.755967	0.052216	0.007566	-0.294792	0.478457	-0.599519	-0.373588	0.070299	-0.065231	0.922624
17980	1.321136	-1.498142	10.163347	0.578887	0.045666	0.023274	-0.292563	0.458837	-0.607647	-0.374743	0.065173	-0.054799	0.923210
17981	1.295400	-1.156693	10.115082	0.156255	0.049912	0.074638	-0.293097	0.437061	-0.616276	-0.376258	0.063202	-0.052449	0.922868
17982	1.170384	-1.239364	9.935108	-0.113871	0.045170	0.124960	-0.290863	0.439363	-0.615509	-0.378355	0.063169	-0.054928	0.921867
17983	1.041268	-1.470918	9.844232	-0.044030	0.052608	0.151151	-0.286972	0.453951	-0.612267	-0.381016	0.062581	-0.056364	0.920724
17984	0.879584	-1.442600	9.775902	0.167672	0.049183	0.158682	-0.284322	0.453635	-0.613595	-0.384090	0.060294	-0.053728	0.919757
17985	0.871706	-1.318494	9.484690	0.398736	0.040280	0.144174	-0.282430	0.447571	-0.617403	-0.387156	0.056550	-0.046892	0.919083
17986	0.488303	-1.320370	9.159398	0.447783	0.085933	0.118499	-0.278912	0.433961	-0.623578	-0.389736	0.051465	-0.039338	0.918646
17987	0.596939	-0.836140	9.272833	0.531922	0.085956	0.085681	-0.277512	0.422009	-0.629997	-0.391756	0.045873	-0.030330	0.918424
17988	0.883152	-0.673047	9.657094	0.538986	0.075936	0.089422	-0.275343	0.412394	-0.633808	-0.393815	0.040272	-0.020984	0.918067
17989	0.793398	-1.046939	10.135942	0.224341	0.065464	0.080471	-0.270786	0.401922	-0.638815	-0.395430	0.037481	-0.017444	0.917565
17990	0.970846	-0.855093	9.845010	-0.096911	0.056894	0.062246	-0.267884	0.401763	-0.637793	-0.396465	0.037255	-0.019597	0.917084
17991	0.860083	-0.884101	9.869976	-0.271058	0.052110	0.059522	-0.267889	0.405972	-0.639882	-0.397317	0.038660	-0.025022	0.916525
17992	0.701321	-0.966694	9.732900	-0.282451	0.059389	0.057607	-0.266883	0.414321	-0.636228	-0.398105	0.039859	-0.030594	0.915963
17993	0.787301	-0.808909	9.385421	-0.160277	0.057779	0.074840	-0.262843	0.424543	-0.632859	-0.399298	0.040276	-0.034036	0.915303
17994	0.743959	-0.813193	9.565005	-0.045678	0.072536	0.086469	-0.260467	0.426145	-0.633661	-0.400786	0.039327	-0.035400	0.914642
17995	0.641395	-0.528719	9.786496	-0.026854	0.087237	0.119745	-0.259018	0.428574	-0.634717	-0.402881	0.038108	-0.036640	0.913724
17996	0.640148	-0.253460	10.068821	-0.102818	0.092785	0.183938	-0.254018	0.431267	-0.632666	-0.406081	0.037179	-0.039285	0.912235
17997	0.515918	-0.494292	10.076286	-0.143436	0.083705	0.233589	-0.250341	0.437906	-0.633215	-0.410152	0.036867	-0.042659	0.910273
17998	0.449436	-0.716201	9.954922	-0.091094	0.063722	0.261582	-0.246005	0.443862	-0.633117	-0.414778	0.036302	-0.044910	0.908088
17999	0.345160	-1.096429	9.996629	0.021150	0.056515	0.264021	-0.241795	0.448726	-0.633148	-0.419520	0.035089	-0.045073	0.905947
18000	0.330710	-1.090923	10.207828	0.112317	0.034654	0.260822	-0.238086	0.448665	-0.635008	-0.424280	0.033354	-0.043388	0.903876
18001	0.300123	-0.739563	10.246079	0.180286	0.000040	0.277813	-0.234903	0.448063	-0.636994	-0.429402	0.031797	-0.040187	0.901659
18002	0.436060	-0.963000	9.560030	0.255538	0.014783	0.267121	-0.232498	0.444190	-0.639497	-0.434350	0.029190	-0.035751	0.899561
18003	0.581236	-1.073516	9.523825	0.272524	0.042158	0.233951	-0.228507	0.440705	-0.642275	-0.438666	0.026124	-0.031220	0.897728
18004	0.512347	-0.769487	9.815524	0.087878	0.027282	0.223789	-0.224255	0.438036	-0.645055	-0.442698	0.024791	-0.029874	0.895830
18005	0.383380	-0.527393	9.620863	-0.105831	0.006980	0.230209	-0.223481	0.440772	-0.643492	-0.446749	0.025698	-0.031801	0.893724
18006	0.314311	-0.718552	9.346264	-0.113458	-0.007705	0.206207	-0.220596	0.446607	-0.643512	-0.450366	0.026784	-0.033741	0.891804
18007	0.315585	-0.982814	9.465002	0.006717	0.038078	0.193836	-0.217711	0.448782	-0.641052	-0.453786	0.026148	-0.033925	0.890081
18008	0.175884	-1.001508	9.708302	0.049938	0.070914	0.164464	-0.215738	0.451216	-0.641067	-0.456679	0.024387	-0.033640	0.888661
18009	0.286056	-0.836899	9.934899	0.078359	0.078151	0.122137	-0.212684	0.449255	-0.642660	-0.458822	0.022433	-0.032882	0.887636
18010	0.329709	-0.884410	10.088282	0.075228	0.056142	0.096317	-0.208315	0.449053	-0.644264	-0.460518	0.020748	-0.031979	0.886831
18011	0.233475	-0.930544	10.021919	0.084224	0.027754	0.074256	-0.208168	0.445094	-0.644267	-0.461840	0.019672	-0.030634	0.886216
18012	0.204500	-0.923548	9.973734	0.049386	-0.015278	0.059379	-0.207101	0.444927	-0.646105	-0.462910	0.019515	-0.029516	0.885699
18013	0.199091	-0.803577	9.879340	-0.050157	-0.042877	0.027534	-0.206592	0.447937	-0.644670	-0.463391	0.020965	-0.029886	0.885401
18014	0.141916	-0.953206	9.780683	-0.113033	-0.053940	0.018010	-0.207670	0.452190	-0.643614	-0.463685	0.023021	-0.031269	0.885149
18015	0.171664	-1.126459	9.759325	-0.081097	-0.074088	-0.013165	-0.209264	0.454528	-0.643600	-0.463448	0.025338	-0.031898	0.885187
18016	0.243771	-1.078091	9.789484	-0.065232	-0.066783	-0.026017	-0.211390	0.456471	-0.642798	-0.462987	0.027206	-0.032295	0.885359
18017	0.221957	-1.054089	9.784816	-0.024731	-0.054016	-0.053520	-0.214044	0.456525	-0.640425	-0.462049	0.028672	-0.032103	0.885809
18018	0.421894	-1.015038	9.830441	-0.007903	-0.031177	-0.074692	-0.216157	0.456547	-0.640538	-0.460730	0.029410	-0.031787	0.886483
18019	0.334898	-0.971836	9.849441	-0.024392	-0.028511	-0.092320	-0.218405	0.456576	-0.640259	-0.459085	0.030451	-0.031805	0.887301
18020	0.528176	-1.053010	9.922125	-0.066018	-0.024957	-0.122981	-0.220393	0.456070	-0.638545	-0.456866	0.031643	-0.032546	0.888377
18021	0.319758	-1.334844	9.949836	-0.002573	-0.039615	-0.149396	-0.224100	0.459105	-0.639428	-0.454222	0.032730	-0.032051	0.889710
18022	-0.001732	-1.165079	9.824383	0.305614	-0.061306	-0.171816	-0.226703	0.451744	-0.641631	-0.451385	0.031220	-0.025817	0.891409
18023	0.201443	-0.794210	9.802673	0.459626	-0.059312	-0.186738	-0.229289	0.440286	-0.644098	-0.448340	0.028468	-0.016902	0.893250
18024	0.313768	-0.587278	9.739406	0.364999	-0.061227	-0.189988	-0.233180	0.427457	-0.648776	-0.445149	0.026418	-0.009599	0.895015
18025	0.337184	-0.432584	9.931445	0.165465	-0.054157	-0.196556	-0.236838	0.418885	-0.650449	-0.441711	0.026186	-0.005984	0.896755
18026	0.302906	-0.314117	10.117637	-0.095403	-0.045316	-0.196054	-0.241555	0.411684	-0.652766	-0.438130	0.027932	-0.007067	0.898450
18027	0.139771	0.011830	9.837409	-0.185339	-0.017913	-0.164269	-0.244748	0.415013	-0.650910	-0.435058	0.030110	-0.010073	0.899842
18028	0.288216	-0.273816	9.950019	-0.253030	0.022354	-0.117589	-0.245979	0.422560	-0.648152	-0.432768	0.032000	-0.014626	0.900818
18029	0.391974	-0.803105	9.905153	-0.346565	0.013169	-0.099560	-0.245766	0.430784	-0.644231	-0.430723	0.034988	-0.020848	0.901565
18030	0.325156	-0.952721	9.816009	-0.213267	-0.025118	-0.115432	-0.248324	0.438762	-0.640809	-0.428491	0.037395	-0.024272	0.902445
18031	0.252401	-0.871804	9.598005	0.099226	-0.048560	-0.125815	-0.249499	0.437122	-0.642368	-0.426302	0.037669	-0.021916	0.903530
18032	0.319809	-0.857814	9.428385	0.234886	-0.068502	-0.127862	-0.252115	0.431005	-0.643003	-0.424187	0.037028	-0.016867	0.904660
18033	0.439689	-0.712919	9.513158	0.064883	-0.041225	-0.115848	-0.255264	0.427206	-0.644417	-0.422137	0.037441	-0.015212	0.905631
18034	0.612716	-0.592152	9.547675	-0.171639	-0.030455	-0.102296	-0.256860	0.428329	-0.643097	-0.420152	0.039542	-0.017864	0.906416
18035	0.732719	-0.481634	9.430313	-0.224628	-0.015769	-0.065670	-0.258078	0.433816	-0.641517	-0.418770	0.041920	-0.021693	0.906865
18036	0.790886	-0.549178	9.345885	-0.191713	-0.017453	-0.028579	-0.259817	0.437128	-0.639802	-0.418087	0.043924	-0.024877	0.907003
18037	0.912048	-0.668406	9.590210	-0.128621	-0.002742	-0.019968	-0.260378	0.440721	-0.636007	-0.417598	0.045250	-0.027088	0.907100
18038	0.948172	-0.653387	9.739598	-0.091962	0.004642	-0.005029	-0.259738	0.445088	-0.635226	-0.417414	0.046007	-0.028667	0.907098
18039	1.042112	-0.633881	9.759953	-0.063882	0.004669	-0.011345	-0.260796	0.447404	-0.636785	-0.417133	0.046668	-0.029741	0.907159
18040	0.974784	-0.672583	9.739577	-0.034256	0.015692	0.001708	-0.259762	0.449604	-0.633917	-0.417117	0.046739	-0.030372	0.907142
18041	0.859182	-0.691417	9.927885	0.030312	0.028593	0.027851	-0.258692	0.448211	-0.635495	-0.417618	0.046164	-0.029944	0.906955
18042	0.728549	-0.603021	9.819877	0.012544	0.038654	0.042503	-0.258553	0.448603	-0.637063	-0.418370	0.045403	-0.029955	0.906646
18043	0.348909	-0.870303	9.980630	0.016328	0.052261	0.028655	-0.256170	0.448024	-0.637736	-0.418858	0.044500	-0.029971	0.906465
18044	0.175603	-0.933437	9.913309	0.044528	0.043082	0.009428	-0.256434	0.449517	-0.638779	-0.419038	0.043411	-0.029409	0.906453
18045	-0.035300	-1.214060	9.592920	0.184015	0.076036	-0.024977	-0.254564	0.445934	-0.640233	-0.418682	0.040672	-0.026568	0.906833
18046	-0.020253	-1.328871	9.783503	0.162720	0.105118	-0.074963	-0.252022	0.440832	-0.642608	-0.417393	0.037513	-0.024313	0.907626
18047	0.116639	-1.212866	9.853625	-0.027591	0.090171	-0.127586	-0.251346	0.438763	-0.644051	-0.414994	0.036315	-0.025399	0.908744
18048	0.151620	-0.957293	9.987171	-0.200913	0.046107	-0.130254	-0.250164	0.441337	-0.644582	-0.412448	0.037281	-0.029216	0.909749
18049	0.300054	-0.740860	9.866758	-0.176721	-0.006780	-0.106058	-0.251116	0.445735	-0.642482	-0.410372	0.039055	-0.032233	0.910511
18050	0.251044	-1.085180	9.823061	-0.040174	-0.030349	-0.085011	-0.252721	0.447958	-0.640377	-0.408811	0.040064	-0.032526	0.911159
18051	0.088557	-1.390835	9.894078	-0.068153	-0.028549	-0.070382	-0.254047	0.448524	-0.639844	-0.407477	0.041306	-0.033445	0.911668
18052	0.204861	-1.521242	9.686879	-0.134414	-0.020434	-0.097480	-0.256714	0.453207	-0.638513	-0.405598	0.042911	-0.035526	0.912353
18053	0.207083	-1.477630	9.773935	-0.133259	0.029741	-0.131702	-0.257378	0.453628	-0.638116	-0.403042	0.043654	-0.038095	0.913346
18054	0.192435	-1.433920	9.899245	-0.079362	0.018701	-0.179407	-0.258574	0.453791	-0.636800	-0.399675	0.044162	-0.039416	0.914744
18055	0.288172	-1.289715	9.796533	0.021778	0.011374	-0.237951	-0.261745	0.454505	-0.637296	-0.395313	0.044070	-0.038930	0.916662
18056	0.230483	-1.328471	9.754640	0.106046	-0.006874	-0.259645	-0.264364	0.449071	-0.637800	-0.390645	0.043633	-0.036580	0.918779
18057	0.204210	-1.384121	9.679193	0.116126	-0.006979	-0.305736	-0.266698	0.443052	-0.641965	-0.385112	0.043170	-0.034181	0.921226
18058	0.317232	-1.323918	9.628279	0.081482	0.000207	-0.348374	-0.270373	0.437221	-0.642461	-0.378751	0.042851	-0.032259	0.923943
18059	0.377368	-1.297575	9.557190	0.069664	0.001001	-0.396423	-0.274700	0.430707	-0.643866	-0.371459	0.042654	-0.030721	0.926960
18060	0.355271	-1.213402	9.558165	0.040285	-0.010109	-0.439013	-0.280486	0.425030	-0.644998	-0.363342	0.042887	-0.029403	0.930204
18061	0.134355	-1.393567	9.772035	-0.030678	-0.014976	-0.505815	-0.286289	0.420200	-0.643385	-0.353883	0.043773	-0.029544	0.933798
18062	0.313672	-1.577950	9.927164	-0.077081	-0.025241	-0.574315	-0.294193	0.414555	-0.643716	-0.343075	0.045205	-0.030182	0.937734
18063	0.438813	-1.537464	9.732047	-0.031063	-0.028050	-0.633137	-0.299587	0.408206	-0.643414	-0.331151	0.046417	-0.030157	0.941953
18064	0.490116	-1.174400	9.627189	-0.109370	0.000939	-0.709270	-0.307496	0.402709	-0.642699	-0.317649	0.047628	-0.031445	0.946489
18065	0.463369	-0.626625	9.404160	-0.171097	0.024663	-0.705953	-0.315009	0.397882	-0.642640	-0.304063	0.048782	-0.034320	0.950783
18066	0.651236	-0.593117	9.243138	-0.073303	0.054094	-0.690729	-0.319869	0.390705	-0.642735	-0.290787	0.048753	-0.035252	0.954895
18067	0.678212	-1.173264	9.849819	-0.064706	0.077764	-0.711004	-0.325399	0.383010	-0.640734	-0.277050	0.048243	-0.036384	0.958954
18068	0.674107	-1.306526	10.284830	-0.142219	0.057505	-0.724285	-0.329863	0.377318	-0.641877	-0.262947	0.048538	-0.038616	0.962815
18069	0.580397	-0.858699	10.424672	-0.156442	0.043771	-0.721594	-0.336050	0.371250	-0.641699	-0.248827	0.049174	-0.041291	0.966417
18070	0.258125	-1.053950	9.804360	-0.114110	0.064929	-0.683569	-0.341044	0.363940	-0.641531	-0.235422	0.049138	-0.043034	0.969696
18071	0.285878	-0.798318	9.959446	0.056421	0.119949	-0.682804	-0.345350	0.352507	-0.643461	-0.222099	0.047213	-0.041957	0.972976
18072	0.382314	-0.803420	9.818636	0.131316	0.161258	-0.652950	-0.346073	0.340189	-0.648034	-0.209360	0.044129	-0.039392	0.976048
18073	0.745870	-0.178810	10.025242	0.220074	0.121279	-0.617388	-0.348517	0.325460	-0.649981	-0.197376	0.041401	-0.035139	0.978823
18074	0.467838	-0.525826	10.029783	0.206329	0.078479	-0.532479	-0.349502	0.309755	-0.652463	-0.187053	0.039518	-0.030863	0.981069
18075	0.365209	-1.260258	9.922499	0.242441	0.054780	-0.515614	-0.351294	0.296795	-0.654153	-0.177067	0.037921	-0.025989	0.983124
18076	0.528326	-0.571471	10.015304	0.192070	0.065755	-0.502071	-0.354911	0.279746	-0.657529	-0.167292	0.036305	-0.021961	0.984994
18077	0.689516	-0.514760	9.619096	0.154081	0.081348	-0.484744	-0.355114	0.267033	-0.660015	-0.157793	0.034472	-0.018922	0.986689
18078	0.738156	-0.603691	9.618302	0.156684	0.085945	-0.477349	-0.355994	0.256662	-0.661058	-0.148437	0.032561	-0.015671	0.988261
18079	0.826751	-0.491849	9.202986	0.180801	0.075101	-0.456904	-0.356201	0.244363	-0.663153	-0.139475	0.030776	-0.012099	0.989673
18080	0.895091	-0.165041	9.040162	0.111177	0.122622	-0.438883	-0.355875	0.231236	-0.665513	-0.130813	0.028245	-0.009872	0.990955
18081	0.824920	-0.117534	8.900935	-0.172713	0.158910	-0.423768	-0.353726	0.224371	-0.667363	-0.122259	0.025751	-0.013524	0.992072
18082	0.747991	-0.660345	9.228695	-0.396645	0.187927	-0.400932	-0.350026	0.224597	-0.667785	-0.114027	0.023203	-0.021550	0.992973
18083	0.814438	-0.423367	9.535121	-0.526676	0.178763	-0.351753	-0.347009	0.232056	-0.668982	-0.106690	0.021152	-0.032306	0.993542
18084	0.459920	-0.904768	9.688304	-0.442798	0.164279	-0.305153	-0.342285	0.240598	-0.669016	-0.100319	0.019134	-0.041230	0.993917
18085	0.431353	-0.981808	9.691758	-0.220330	0.147132	-0.312304	-0.339918	0.243030	-0.668773	-0.093882	0.017068	-0.045845	0.994381
18086	0.405141	-0.513067	10.279044	-0.066511	0.115333	-0.288434	-0.338319	0.243256	-0.671660	-0.088012	0.015271	-0.047192	0.994884
18087	0.027771	-0.743694	10.603577	-0.026290	0.067850	-0.256786	-0.337510	0.239693	-0.672191	-0.082809	0.014365	-0.047780	0.995316
18088	-0.024345	-0.441585	10.324051	-0.052756	0.040411	-0.260582	-0.336558	0.233534	-0.672985	-0.077561	0.014005	-0.048731	0.995697
18089	-0.115992	-0.458047	9.785220	-0.014378	0.016707	-0.264039	-0.336805	0.230254	-0.673769	-0.072262	0.014087	-0.048947	0.996084
18090	-0.271316	-0.241752	9.801208	-0.009189	0.004797	-0.269548	-0.336789	0.226295	-0.674032	-0.066887	0.014378	-0.048970	0.996454
18091	0.031158	0.032954	9.745467	-0.078099	0.005817	-0.219141	-0.338884	0.221813	-0.674279	-0.062473	0.014693	-0.050379	0.996666
18092	-0.115859	-0.481756	9.888117	-0.150021	0.013129	-0.172431	-0.339949	0.223195	-0.673747	-0.058985	0.014903	-0.053246	0.996726
18093	-0.151656	-1.053202	10.261471	-0.186764	0.040568	-0.132030	-0.339681	0.223589	-0.674925	-0.056237	0.014541	-0.056865	0.996691
18094	-0.131049	-1.313943	10.694923	-0.109478	0.091796	-0.133556	-0.336518	0.224653	-0.674166	-0.053455	0.013099	-0.059023	0.996738
18095	-0.063516	-1.342147	10.147811	-0.002600	0.091892	-0.160691	-0.336236	0.222990	-0.676390	-0.050126	0.011527	-0.059031	0.996930
18096	0.084631	-1.086567	9.514206	0.131955	0.040918	-0.165467	-0.333178	0.219125	-0.677331	-0.046841	0.010887	-0.056314	0.997254
18097	0.183241	-1.041102	9.383728	0.125740	0.004397	-0.158056	-0.334595	0.212297	-0.679413	-0.043695	0.010928	-0.053675	0.997542
18098	0.020734	-1.849418	9.517314	-0.023860	0.046319	-0.122854	-0.335233	0.207656	-0.680325	-0.041203	0.010269	-0.054077	0.997634
18099	-0.242713	-2.209897	9.797876	-0.217730	0.117260	-0.150706	-0.331541	0.209661	-0.680354	-0.038008	0.008326	-0.058465	0.997531
18100	0.134276	-2.404876	9.553795	-0.422347	0.179196	-0.173960	-0.327585	0.214641	-0.682735	-0.034254	0.005388	-0.066909	0.997156
18101	0.172895	-2.406596	9.731779	-0.509386	0.162539	-0.214983	-0.323130	0.226988	-0.684595	-0.029677	0.002849	-0.077221	0.996568
18102	0.188604	-2.156023	9.821863	-0.337768	0.160857	-0.230736	-0.319194	0.233362	-0.684101	-0.024810	0.000313	-0.083947	0.996161
18103	0.025983	-1.925223	9.861993	-0.148616	0.114389	-0.246336	-0.315240	0.236994	-0.684785	-0.019694	-0.001399	-0.087058	0.996008
18104	-0.129841	-1.603040	9.884262	-0.147218	0.100709	-0.227872	-0.311661	0.235169	-0.685860	-0.014982	-0.002836	-0.089952	0.995829
18105	-0.317683	-1.154754	9.509495	-0.237151	0.120780	-0.206234	-0.308491	0.237437	-0.687452	-0.010657	-0.004727	-0.094781	0.995430
18106	-0.349378	-1.090688	9.265231	-0.246220	0.124487	-0.187829	-0.307687	0.237677	-0.689811	-0.006702	-0.006681	-0.099643	0.994978
18107	-0.344757	-1.036822	9.534903	-0.216329	0.091596	-0.189478	-0.305049	0.239822	-0.690615	-0.002767	-0.008036	-0.103976	0.994543
18108	-0.189747	-1.162068	10.110748	-0.179149	0.042249	-0.194746	-0.300709	0.244688	-0.690256	0.001145	-0.008343	-0.107491	0.994170
18109	-0.211320	-1.193819	9.985268	-0.052909	0.004875	-0.212504	-0.302537	0.241009	-0.691811	0.005379	-0.007923	-0.108490	0.994051
18110	0.098985	-1.046708	9.903804	0.136928	-0.003079	-0.207833	-0.303305	0.237448	-0.694027	0.009474	-0.007273	-0.105720	0.994324
18111	0.121635	-0.741352	9.826675	0.270434	-0.002862	-0.185021	-0.304313	0.226664	-0.695592	0.013196	-0.006692	-0.100185	0.994859
18112	0.181834	-0.732164	9.664123	0.214178	0.017243	-0.169644	-0.306107	0.215199	-0.697935	0.016578	-0.006516	-0.095861	0.995235
18113	0.059677	-0.900731	9.694227	0.151071	0.020852	-0.152431	-0.304355	0.206715	-0.698345	0.019683	-0.006490	-0.092603	0.995487
18114	-0.290786	-1.220982	9.828103	0.112566	0.018962	-0.134165	-0.304200	0.200709	-0.698349	0.022362	-0.006453	-0.090293	0.995643
18115	-0.602476	-1.579374	10.043427	0.044274	0.082842	-0.116149	-0.303122	0.196863	-0.699666	0.024840	-0.007798	-0.089102	0.995682
18116	-0.517116	-1.788805	9.964466	-0.025747	0.150413	-0.115671	-0.301505	0.192720	-0.702817	0.027373	-0.010478	-0.089480	0.995557
18117	-0.393444	-1.945485	9.809781	-0.055608	0.129432	-0.098240	-0.298331	0.195251	-0.705324	0.029555	-0.012857	-0.090268	0.995396
18118	-0.411709	-2.172585	9.549556	0.000343	0.062836	-0.079383	-0.296724	0.191533	-0.706906	0.031177	-0.013839	-0.090167	0.995342
18119	-0.330182	-2.086494	9.347469	0.126296	0.015487	-0.074978	-0.296302	0.187414	-0.708872	0.032739	-0.013889	-0.087437	0.995535
18120	-0.090244	-1.835303	9.487668	0.192464	0.033938	-0.046990	-0.295347	0.180843	-0.709928	0.033645	-0.014226	-0.083520	0.995836
18121	-0.147430	-1.979890	9.456299	0.017234	0.061206	-0.027610	-0.294530	0.175640	-0.710851	0.034311	-0.015334	-0.082946	0.995845
18122	-0.011900	-2.095690	9.287894	-0.152943	0.110486	0.004689	-0.291087	0.175314	-0.712186	0.034309	-0.017524	-0.085838	0.995564
18123	0.083582	-1.888168	9.406927	-0.261034	0.130572	0.039172	-0.288452	0.180175	-0.714295	0.033672	-0.020294	-0.090771	0.995095
18124	-0.198338	-1.917078	9.559933	-0.201072	0.117916	0.089320	-0.283721	0.187756	-0.714983	0.031906	-0.022807	-0.094582	0.994744
18125	-0.147958	-1.856189	9.746106	-0.140128	0.079701	0.132138	-0.281083	0.191797	-0.717224	0.029375	-0.024640	-0.097108	0.994535
18126	-0.408256	-1.876030	9.724194	-0.103562	0.042289	0.154522	-0.277665	0.197480	-0.718164	0.026226	-0.025712	-0.098992	0.994410
18127	-0.576357	-2.021039	9.634168	-0.048419	0.021323	0.160372	-0.275286	0.199619	-0.719881	0.023064	-0.026390	-0.099715	0.994399
18128	-0.370028	-1.806501	9.629499	-0.043964	-0.002437	0.145663	-0.275286	0.198670	-0.719228	0.020079	-0.026527	-0.100437	0.994387
18129	-0.260035	-1.619054	9.498719	0.050630	-0.048039	0.131443	-0.275411	0.198522	-0.720533	0.017407	-0.025713	-0.099218	0.994581
18130	-0.193363	-1.435488	9.665160	0.176307	-0.056951	0.167155	-0.276848	0.194714	-0.720916	0.013984	-0.024725	-0.095567	0.995018
18131	-0.190807	-1.458954	9.837702	0.235573	-0.066862	0.202540	-0.278264	0.186667	-0.722084	0.009955	-0.023591	-0.090601	0.995558
18132	-0.491959	-1.502595	9.915900	0.287139	-0.064091	0.212015	-0.281275	0.178656	-0.721540	0.005738	-0.022523	-0.084715	0.996134
18133	-0.923126	-1.579841	10.093242	0.298530	-0.027598	0.212001	-0.280968	0.169630	-0.723246	0.001615	-0.022192	-0.078464	0.996669
18134	-1.233678	-1.676553	10.137000	0.207849	-0.005903	0.176430	-0.280801	0.162517	-0.724818	-0.001829	-0.022227	-0.074162	0.996997
18135	-1.377856	-1.767378	10.398452	0.155931	-0.040841	0.132841	-0.282229	0.156794	-0.725593	-0.004460	-0.021572	-0.070799	0.997247
18136	-1.100482	-1.291240	10.158051	0.059429	-0.028117	0.120326	-0.283401	0.153524	-0.726500	-0.006875	-0.021071	-0.069478	0.997337
18137	-0.692240	-0.951500	10.060998	0.067841	-0.041697	0.138848	-0.285229	0.151607	-0.729230	-0.009668	-0.020428	-0.067849	0.997440
18138	-0.413089	-0.845457	9.949860	0.113097	-0.089970	0.165000	-0.287205	0.149450	-0.728823	-0.013039	-0.018763	-0.065426	0.997596
18139	-0.716875	-0.859235	9.615541	0.234971	-0.118959	0.221951	-0.291684	0.144466	-0.727482	-0.017528	-0.016735	-0.060380	0.997881
18140	-0.793224	-1.035585	9.453913	0.348471	-0.096827	0.252032	-0.296135	0.136038	-0.729279	-0.022560	-0.015114	-0.053222	0.998213
18141	-0.545820	-1.345175	9.543105	0.444487	-0.071212	0.210972	-0.297943	0.124059	-0.728486	-0.026703	-0.014131	-0.044025	0.998573
18142	-0.333802	-1.305607	9.732889	0.283387	-0.082531	0.134500	-0.302388	0.111963	-0.728717	-0.029361	-0.012640	-0.038198	0.998759
18143	-0.002236	-1.074999	9.429535	0.071630	-0.084585	0.106672	-0.305006	0.105715	-0.728830	-0.031525	-0.011073	-0.036503	0.998775
18144	-0.060744	-0.940493	9.394865	-0.007063	-0.060967	0.085002	-0.307244	0.104641	-0.729596	-0.033228	-0.009802	-0.036502	0.998733
18145	-0.388040	-1.055708	9.666269	-0.131293	-0.039230	0.088021	-0.308833	0.105884	-0.729844	-0.035026	-0.008988	-0.038923	0.998588
18146	-0.570986	-1.108316	9.867879	-0.002135	-0.046544	0.048072	-0.311750	0.110137	-0.730864	-0.036063	-0.007981	-0.038839	0.998563
18147	-0.438186	-0.641357	9.842058	0.098323	-0.045506	0.043024	-0.314109	0.105386	-0.731108	-0.036929	-0.007188	-0.036691	0.998618
18148	-0.533767	-0.314403	9.816944	0.131188	-0.064613	0.065351	-0.316203	0.099546	-0.730702	-0.038236	-0.005931	-0.033928	0.998675
18149	-0.584364	-0.316501	9.936475	0.084112	-0.097610	0.054085	-0.319220	0.095747	-0.731986	-0.039361	-0.004120	-0.031996	0.998704
18150	-0.546145	-0.247137	9.793766	0.057929	-0.139691	0.042943	-0.322512	0.092242	-0.731438	-0.040279	-0.001292	-0.030639	0.998718
18151	-0.579859	-0.262184	9.634797	0.008947	-0.167170	0.037201	-0.330434	0.088257	-0.729547	-0.041113	0.001950	-0.030131	0.998698
18152	-0.994617	-0.253874	9.491805	-0.194127	-0.160160	0.025072	-0.335741	0.091341	-0.727412	-0.041668	0.005403	-0.033791	0.998545
18153	-1.150590	-0.423675	9.180685	-0.232315	-0.162126	-0.012028	-0.341051	0.098088	-0.727366	-0.041509	0.008697	-0.038089	0.998374
18154	-1.184980	-0.788652	9.420111	-0.010823	-0.131011	-0.079235	-0.345425	0.099248	-0.725501	-0.040012	0.011494	-0.038096	0.998407
18155	-0.833007	-0.772764	9.639677	0.005440	-0.057056	-0.129093	-0.348739	0.099173	-0.723122	-0.037481	0.012505	-0.037722	0.998507
18156	-0.359334	-0.997022	9.924230	-0.048313	0.004083	-0.160812	-0.349262	0.097948	-0.723380	-0.034239	0.012692	-0.038564	0.998589
18157	-0.107619	-1.187820	10.271996	-0.058643	0.018722	-0.153489	-0.348212	0.097949	-0.722081	-0.031150	0.012236	-0.039554	0.998657
18158	0.340446	-1.112757	10.149997	0.072222	0.044625	-0.115935	-0.346745	0.094927	-0.722487	-0.028801	0.011503	-0.038025	0.998795
18159	0.484415	-0.978703	9.865143	0.150221	0.030296	-0.050913	-0.345144	0.090138	-0.721979	-0.027797	0.010644	-0.034900	0.998947
18160	0.487658	-0.654646	9.639256	0.078546	0.020322	0.002254	-0.346043	0.084003	-0.722497	-0.027824	0.010305	-0.033258	0.999006
18161	0.343240	-0.702824	9.706852	-0.068897	0.044913	0.042073	-0.345642	0.086291	-0.725113	-0.028619	0.009246	-0.034542	0.998951
18162	0.165362	-0.808433	9.886159	-0.074865	0.072260	0.032767	-0.343020	0.089145	-0.723303	-0.029194	0.007934	-0.035999	0.998894
18163	-0.029827	-0.822665	10.059385	0.023491	0.070428	0.005572	-0.340891	0.088008	-0.725412	-0.029257	0.006346	-0.035456	0.998923
18164	-0.071273	-0.721343	10.161246	0.009763	0.033779	-0.020289	-0.339836	0.087595	-0.724636	-0.028811	0.005792	-0.035193	0.998948
18165	-0.004678	-0.533975	10.032460	-0.015557	0.041028	-0.042583	-0.338253	0.087716	-0.724388	-0.027928	0.004851	-0.035402	0.998971
18166	0.001887	-0.399797	9.863957	0.035886	0.033807	-0.034933	-0.338500	0.086060	-0.726477	-0.027193	0.004292	-0.034616	0.999021
18167	-0.000561	-0.392632	9.849631	0.041186	0.037453	-0.041372	-0.336372	0.082488	-0.726496	-0.026341	0.003398	-0.033668	0.999080
18168	-0.005181	-0.438639	9.767322	0.039304	0.030179	-0.027524	-0.337681	0.080717	-0.727662	-0.025754	0.002905	-0.032812	0.999125
18169	-0.120231	-0.578112	9.857917	0.041079	0.002766	-0.016396	-0.335961	0.079609	-0.727415	-0.025424	0.002692	-0.031842	0.999166
18170	-0.158356	-0.669288	9.954708	-0.009612	-0.021057	-0.012923	-0.336888	0.080707	-0.727799	-0.025162	0.003238	-0.031938	0.999168
18171	-0.087949	-0.775249	9.886662	-0.012215	0.015504	-0.015753	-0.338200	0.078944	-0.728181	-0.024833	0.002798	-0.032051	0.999174
18172	0.034938	-0.765885	9.739100	0.054148	0.026599	-0.005276	-0.337940	0.078814	-0.727269	-0.024695	0.002355	-0.030897	0.999215
18173	0.116920	-0.770795	9.662975	0.110768	0.045018	0.018982	-0.336481	0.076891	-0.726890	-0.025046	0.001260	-0.028584	0.999277
18174	0.177080	-0.751859	9.536568	0.077289	0.048698	0.035422	-0.335929	0.072639	-0.728464	-0.025708	0.000340	-0.026979	0.999305
18175	0.184028	-0.694309	9.475023	0.005271	0.055983	0.053502	-0.335133	0.072623	-0.729124	-0.026739	-0.000913	-0.026797	0.999283
18176	0.111867	-0.725366	9.581943	-0.084921	0.030306	0.065080	-0.333026	0.074238	-0.729009	-0.028004	-0.001396	-0.028424	0.999203
18177	0.078170	-0.732226	9.706366	-0.146089	0.021074	0.060168	-0.332897	0.077224	-0.730446	-0.029189	-0.001849	-0.031263	0.999083
18178	0.008270	-0.732022	9.806543	-0.093646	0.031190	0.069642	-0.333185	0.082012	-0.729527	-0.030545	-0.002350	-0.033065	0.998984
18179	-0.013644	-0.683704	9.876636	-0.050683	0.042174	0.060610	-0.331869	0.084988	-0.730582	-0.031721	-0.003267	-0.034015	0.998912
18180	-0.100465	-0.673885	9.983992	-0.040142	0.031198	0.060675	-0.331074	0.085923	-0.731764	-0.032897	-0.003794	-0.034748	0.998847
18181	-0.182360	-0.688307	10.035839	-0.019172	0.017515	0.068183	-0.329493	0.087131	-0.731907	-0.034239	-0.004238	-0.035051	0.998790
18182	-0.206377	-0.707573	10.044948	0.000193	-0.002594	0.060929	-0.331213	0.088240	-0.732153	-0.035440	-0.004118	-0.034955	0.998752
18183	-0.018697	-0.635664	9.855657	0.043674	-0.018898	0.083330	-0.331339	0.085927	-0.731631	-0.037104	-0.003881	-0.033973	0.998726
18184	-0.042778	-0.643030	9.826520	0.034883	-0.053620	0.090722	-0.332130	0.085390	-0.731625	-0.038927	-0.002786	-0.033144	0.998688
18185	0.010099	-0.611954	9.736225	0.026175	-0.038106	0.079580	-0.333716	0.086088	-0.731873	-0.040529	-0.002135	-0.032495	0.998648
18186	0.000266	-0.573606	9.698261	0.018134	-0.024376	0.090591	-0.336087	0.084205	-0.731855	-0.042331	-0.001611	-0.032023	0.998589
18187	-0.108097	-0.597559	9.792939	0.022641	-0.013455	0.079519	-0.335827	0.084073	-0.731073	-0.043915	-0.001441	-0.031461	0.998539
18188	-0.095993	-0.607093	9.812124	0.011428	0.009334	0.060969	-0.337419	0.085458	-0.730798	-0.045109	-0.001565	-0.031153	0.998495
18189	-0.043630	-0.467772	9.713739	0.033398	-0.002552	0.042638	-0.336226	0.084083	-0.730547	-0.045948	-0.001594	-0.030380	0.998480
18190	0.052144	-0.322877	9.812692	0.068631	-0.002570	0.016970	-0.336609	0.081760	-0.731329	-0.046265	-0.001506	-0.028920	0.998509
18191	-0.043666	-0.452727	9.891598	0.114218	-0.002537	0.019049	-0.338450	0.078513	-0.730662	-0.046630	-0.001583	-0.026519	0.998559
18192	-0.096808	-0.431154	9.898606	0.079438	0.009230	-0.007913	-0.338698	0.075234	-0.731315	-0.046443	-0.001727	-0.024855	0.998610
18193	-0.096182	-0.563494	9.896756	0.037578	0.009161	-0.016424	-0.338696	0.073603	-0.730662	-0.046095	-0.001945	-0.023998	0.998647
18194	0.098888	-0.520051	9.822366	0.023397	-0.002659	0.000141	-0.338962	0.073068	-0.729877	-0.046078	-0.001803	-0.023441	0.998661
18195	0.057965	-0.539901	9.670465	0.067058	-0.002592	0.005900	-0.338023	0.070592	-0.730800	-0.046179	-0.001807	-0.021990	0.998689
18196	-0.067620	-0.497024	9.617080	0.030254	0.005572	0.002926	-0.339203	0.069235	-0.731444	-0.046211	-0.001837	-0.021304	0.998703
18197	-0.192751	-0.545171	9.682454	-0.023116	0.022852	0.001703	-0.340398	0.068988	-0.730128	-0.046220	-0.002264	-0.021688	0.998693
18198	-0.120721	-0.482513	9.669601	-0.030835	0.030115	-0.018651	-0.338818	0.069386	-0.729487	-0.045813	-0.002719	-0.022245	0.998699
18199	-0.060709	-0.424445	9.728592	-0.002693	0.022807	-0.031419	-0.338145	0.069085	-0.731584	-0.045159	-0.003145	-0.022226	0.998728
18200	0.047889	-0.440618	9.861414	0.006348	0.015458	-0.052585	-0.337750	0.067729	-0.730281	-0.044080	-0.003326	-0.022029	0.998780
18201	-0.028770	-0.538943	10.000957	0.001090	0.019111	-0.042465	-0.337880	0.067183	-0.730411	-0.043206	-0.003664	-0.021936	0.998819
18202	-0.087004	-0.456937	10.092789	0.009658	0.035594	-0.027688	-0.337075	0.066067	-0.731986	-0.042615	-0.004261	-0.021689	0.998847
18203	-0.024725	-0.375361	9.988886	0.018478	0.008176	-0.038676	-0.338009	0.065554	-0.729757	-0.041819	-0.004389	-0.021238	0.998890
18204	0.047354	-0.322279	9.990303	0.007832	0.011862	-0.026738	-0.336413	0.065244	-0.731599	-0.041262	-0.004511	-0.021008	0.998917
18205	0.109902	-0.298526	9.863986	0.033218	-0.010033	-0.029342	-0.337986	0.062258	-0.731849	-0.040657	-0.004272	-0.020238	0.998959
18206	0.042538	-0.332653	9.774055	0.035738	-0.015494	-0.020091	-0.335871	0.060336	-0.730561	-0.040234	-0.003874	-0.019427	0.998994
18207	-0.041715	-0.364432	9.676796	0.028684	0.002771	-0.020156	-0.338251	0.059689	-0.729758	-0.039807	-0.003881	-0.018755	0.999024
18208	-0.154934	-0.381176	9.771531	0.004277	0.004530	-0.027670	-0.337980	0.058183	-0.730022	-0.039231	-0.003854	-0.018589	0.999050
18209	-0.285055	-0.395811	9.789316	0.016510	0.006355	-0.025770	-0.337711	0.056545	-0.729764	-0.038692	-0.003928	-0.018167	0.999078
18210	-0.260499	-0.486934	9.865088	0.046515	-0.008276	-0.040357	-0.337190	0.057095	-0.728722	-0.037870	-0.003674	-0.017148	0.999129
18211	-0.111348	-0.419472	9.805010	0.023582	-0.010066	-0.026624	-0.338764	0.054925	-0.729233	-0.037320	-0.003430	-0.016582	0.999160
18212	-0.002963	-0.400340	9.707863	0.026989	-0.012765	-0.020138	-0.340606	0.053846	-0.730003	-0.036896	-0.003078	-0.015948	0.999187
18213	0.085903	-0.327933	9.721711	0.007663	0.008252	-0.018422	-0.339550	0.053160	-0.729228	-0.036504	-0.003178	-0.015717	0.999205
18214	-0.000698	-0.366386	9.785181	0.007593	0.019225	-0.009213	-0.339280	0.051519	-0.729231	-0.036288	-0.003454	-0.015494	0.999215
18215	-0.012628	-0.395506	9.719844	0.042540	0.006490	-0.001631	-0.339808	0.052067	-0.729618	-0.036229	-0.003542	-0.014570	0.999231
18216	-0.029526	-0.393332	9.662101	0.088913	-0.013559	0.000480	-0.338084	0.048919	-0.728588	-0.036222	-0.003225	-0.012697	0.999258
18217	-0.111407	-0.404855	9.858028	0.030288	-0.045614	0.009457	-0.341378	0.046094	-0.728302	-0.036398	-0.002262	-0.011990	0.999263
18218	-0.083038	-0.284372	9.893592	-0.048461	-0.028359	-0.001126	-0.341384	0.045431	-0.726473	-0.036348	-0.001550	-0.012851	0.999255
18219	-0.006280	-0.202520	9.861847	0.000424	0.015586	0.001822	-0.342048	0.046934	-0.726989	-0.036358	-0.001784	-0.012785	0.999255
18220	0.012965	-0.192807	9.876567	0.021482	0.033870	-0.005483	-0.340855	0.046912	-0.727783	-0.036227	-0.002365	-0.012294	0.999265
18221	-0.025711	-0.168568	9.950966	0.007608	0.016454	-0.015681	-0.341656	0.047480	-0.726469	-0.035887	-0.002613	-0.012079	0.999279
