# Supplementary material for: Identification of Haptic Based Guiding Using Hard Reins
Source: PLoS One. 2015 Jul 22;10(7):e0132020. doi: 10.1371/journal.pone.0132020 (PMC4511788; doi:10.1371/journal.pone.0132020)
Supplement: S8 File — (ZIP) [file pone.0132020.s008.zip › Exp2_MotionData1/Subject1/path2/T4/sync4.txt]

// Start Time: 0
// Sample rate: 25.0Hz
// Scenario: 4.9
// Firmware Version: 2.6.1
Counter	Acc_X	Acc_Y	Acc_Z	Gyr_X	Gyr_Y	Gyr_Z	Mag_X	Mag_Y	Mag_Z	Quat_w	Quat_x	Quat_y	Quat_z
17849	0.679825	-4.339885	8.741101	0.000692	-0.000096	0.015957	0.130750	0.800444	-1.160853	-0.937691	0.230163	-0.024540	0.259148
17850	0.728696	-4.355988	8.766794	-0.005388	0.007143	0.008901	0.129947	0.801026	-1.160825	-0.937698	0.230234	-0.024723	0.259043
17851	0.738948	-4.380075	8.791362	0.004818	0.002202	-0.003478	0.129945	0.801614	-1.161889	-0.937709	0.230143	-0.024704	0.259088
17852	0.694703	-4.351749	8.772941	0.010447	0.011311	-0.010466	0.130217	0.800218	-1.162749	-0.937688	0.229904	-0.024793	0.259366
17853	0.709203	-4.358775	8.715667	0.006575	0.007481	-0.000779	0.130213	0.801604	-1.161757	-0.937718	0.229751	-0.024876	0.259385
17854	0.728319	-4.339004	8.754619	0.003106	0.011120	-0.005193	0.129676	0.802299	-1.160781	-0.937683	0.229648	-0.025031	0.259590
17855	0.718693	-4.336747	8.790413	-0.009367	-0.002144	-0.012388	0.130749	0.801038	-1.162188	-0.937584	0.229849	-0.024961	0.259775
17856	0.718520	-4.331897	8.766300	0.009581	-0.001942	-0.014096	0.129948	0.800763	-1.161646	-0.937548	0.229698	-0.024788	0.260055
17857	0.714002	-4.351402	8.747051	-0.004088	0.011948	-0.005206	0.128613	0.800261	-1.163000	-0.937503	0.229723	-0.024987	0.260173
17858	0.699102	-4.327393	8.784927	-0.007964	0.003696	0.003571	0.130082	0.800950	-1.163807	-0.937474	0.229862	-0.025093	0.260148
17859	0.728048	-4.322013	8.776146	0.003296	0.001563	-0.014096	0.129948	0.801094	-1.163801	-0.937423	0.229805	-0.025017	0.260389
17860	0.689580	-4.342135	8.746232	-0.007692	0.011027	-0.005219	0.129678	0.801920	-1.162688	-0.937339	0.229905	-0.025224	0.260581
17861	0.714310	-4.361102	8.783241	-0.004205	0.007415	-0.001700	0.129683	0.800083	-1.162477	-0.937316	0.229952	-0.025354	0.260613
17862	0.674567	-4.313273	8.779254	-0.004562	-0.008854	0.008811	0.129812	0.801451	-1.160810	-0.937331	0.230089	-0.025235	0.260446
17863	0.684183	-4.313101	8.755476	-0.013528	-0.001817	0.008826	0.129809	0.802621	-1.162667	-0.937325	0.230350	-0.025289	0.260234
17864	0.718895	-4.346453	8.792900	0.006127	-0.007093	0.013267	0.130080	0.801338	-1.162305	-0.937414	0.230276	-0.025167	0.259991
17865	0.752927	-4.357977	8.753110	0.005096	0.011313	-0.012263	0.129809	0.802633	-1.163208	-0.937376	0.230130	-0.025270	0.260244
17866	0.704497	-4.361284	8.744427	-0.008410	0.009419	-0.012306	0.130343	0.802581	-1.161456	-0.937251	0.230255	-0.025420	0.260569
17867	0.679947	-4.347166	8.733938	-0.007967	0.001915	0.003566	0.128609	0.801797	-1.162409	-0.937241	0.230395	-0.025489	0.260476
17868	0.728717	-4.360845	8.742760	-0.007811	-0.005017	-0.003561	0.130478	0.802271	-1.160385	-0.937175	0.230579	-0.025402	0.260557
17869	0.733506	-4.351044	8.786161	-0.013253	0.007297	0.000034	0.130476	0.802834	-1.160367	-0.937120	0.230792	-0.025582	0.260553
17870	0.738602	-4.370376	8.743134	-0.005718	0.007665	-0.012316	0.129144	0.801463	-1.160666	-0.937011	0.230876	-0.025682	0.260860
17871	0.723820	-4.356077	8.757016	-0.018351	0.000447	-0.012400	0.128609	0.801819	-1.163356	-0.936870	0.231226	-0.025699	0.261054
17872	0.721989	-4.380382	8.790844	0.009578	0.007794	-0.012264	0.129143	0.801782	-1.162280	-0.936831	0.231022	-0.025722	0.261370
17873	0.713591	-4.331990	8.739671	0.005155	0.003398	-0.015842	0.129539	0.803646	-1.164120	-0.936779	0.230917	-0.025656	0.261655
17874	0.710141	-4.400022	8.752113	0.003061	0.000450	-0.005255	0.129941	0.803331	-1.163052	-0.936746	0.230870	-0.025612	0.261821
17875	0.702551	-4.385595	8.742144	-0.014937	0.000299	-0.005311	0.129009	0.802232	-1.163347	-0.936657	0.231154	-0.025642	0.261884
17876	0.689580	-4.342135	8.746232	-0.000880	-0.001668	0.007099	0.128468	0.803896	-1.161663	-0.936670	0.231185	-0.025638	0.261813
17877	0.701597	-4.337061	8.746562	0.000927	-0.010498	0.005277	0.129270	0.804019	-1.161668	-0.936716	0.231221	-0.025432	0.261636
17878	0.738513	-4.365522	8.745502	0.015427	0.011850	0.005458	0.129004	0.803474	-1.162224	-0.936789	0.230877	-0.025587	0.261662
17879	0.709656	-4.375755	8.751916	-0.004281	0.000258	0.000024	0.128469	0.803777	-1.162614	-0.936779	0.230956	-0.025585	0.261631
17880	0.700123	-4.380781	8.770919	-0.004492	-0.009676	0.006151	0.127932	0.804493	-1.162585	-0.936772	0.231097	-0.025446	0.261543
17881	0.680117	-4.361732	8.695539	0.000475	-0.007387	0.022984	0.128741	0.802370	-1.162934	-0.936907	0.231117	-0.025383	0.261048
17882	0.763002	-4.379644	8.736732	0.002406	-0.003698	0.018575	0.128873	0.802764	-1.161839	-0.936998	0.231091	-0.025374	0.260743
17883	0.770405	-4.384363	8.749031	-0.011931	-0.005530	0.015864	0.128470	0.803149	-1.159791	-0.937037	0.231339	-0.025374	0.260384
17884	0.758133	-4.379733	8.729362	0.004403	-0.007041	0.010604	0.128470	0.803146	-1.159656	-0.937089	0.231297	-0.025264	0.260247
17885	0.743718	-4.379991	8.767436	-0.004243	-0.001474	-0.001762	0.128206	0.802013	-1.159148	-0.937069	0.231389	-0.025215	0.260242
17886	0.714448	-4.375670	8.735212	-0.005962	-0.004959	-0.005319	0.126869	0.802409	-1.162775	-0.936997	0.231539	-0.025116	0.260375
17887	0.731349	-4.370507	8.747727	-0.001314	-0.003010	-0.010601	0.127936	0.803205	-1.161679	-0.936945	0.231589	-0.024982	0.260530
17888	0.690246	-4.378538	8.727269	-0.013120	0.003869	-0.005280	0.127398	0.804153	-1.159476	-0.936824	0.231826	-0.025097	0.260743
17889	0.700577	-4.405049	8.761487	-0.022201	-0.013986	-0.005424	0.127663	0.804694	-1.158785	-0.936708	0.232322	-0.024892	0.260739
17890	0.719090	-4.363447	8.747298	-0.004187	0.000347	-0.003513	0.127534	0.802996	-1.158296	-0.936653	0.232410	-0.024891	0.260860
17891	0.728866	-4.370554	8.728395	-0.013225	-0.008619	-0.003601	0.127534	0.803167	-1.159645	-0.936585	0.232708	-0.024748	0.260851
17892	0.719220	-4.370728	8.742542	-0.015380	-0.003653	0.010572	0.128203	0.803177	-1.160735	-0.936556	0.233020	-0.024793	0.260673
17893	0.738796	-4.380082	8.743214	-0.011394	-0.001491	-0.003551	0.128465	0.805013	-1.161221	-0.936494	0.233244	-0.024775	0.260698
17894	0.720013	-4.404695	8.778931	-0.005838	-0.008382	-0.010646	0.128464	0.805295	-1.161212	-0.936390	0.233412	-0.024591	0.260936
17895	0.676016	-4.400648	8.686078	-0.004361	0.001943	0.003581	0.127666	0.804199	-1.161779	-0.936397	0.233481	-0.024637	0.260846
17896	0.759184	-4.433120	8.724982	-0.011634	0.007135	0.007110	0.126467	0.802491	-1.159789	-0.936356	0.233668	-0.024853	0.260805
17897	0.739536	-4.414052	8.762751	-0.006223	-0.010512	0.003481	0.127537	0.802188	-1.159947	-0.936359	0.233839	-0.024674	0.260658
17898	0.720074	-4.424125	8.675571	-0.007833	0.009116	0.000072	0.127933	0.803709	-1.159090	-0.936295	0.233947	-0.024878	0.260772
17899	0.705079	-4.390404	8.744664	-0.011511	0.003708	0.001794	0.128324	0.807054	-1.157904	-0.936257	0.234143	-0.024986	0.260720
17900	0.759536	-4.447677	8.744360	-0.004278	0.000260	0.000017	0.127528	0.805132	-1.159311	-0.936211	0.234231	-0.025008	0.260806
17901	0.739902	-4.440754	8.710006	-0.000786	-0.003357	0.003546	0.128063	0.805126	-1.159588	-0.936236	0.234263	-0.024935	0.260693
17902	0.735120	-4.443268	8.714692	-0.006035	0.009133	0.000074	0.126456	0.806295	-1.159802	-0.936174	0.234337	-0.025136	0.260831
17903	0.720993	-4.455656	8.767309	0.001990	0.003822	0.001836	0.126997	0.804177	-1.160147	-0.936199	0.234282	-0.025176	0.260785
17904	0.710489	-4.424295	8.708979	0.001061	-0.003299	0.001789	0.127658	0.806702	-1.160345	-0.936190	0.234288	-0.025110	0.260819
17905	0.777633	-4.389091	8.705959	-0.010183	0.003286	0.019462	0.127394	0.805576	-1.160107	-0.936251	0.234454	-0.025285	0.260435
17906	0.797734	-4.417852	8.750122	-0.011867	-0.001928	0.014114	0.126596	0.804162	-1.159060	-0.936246	0.234688	-0.025369	0.260232
17907	0.778394	-4.427919	8.701461	0.010596	0.000822	-0.017619	0.127388	0.807241	-1.158970	-0.936212	0.234497	-0.025211	0.260542
17908	0.759664	-4.452528	8.754029	0.005104	0.012202	-0.012255	0.126590	0.805826	-1.157923	-0.936122	0.234351	-0.025366	0.260982
17909	0.700879	-4.429325	8.703908	0.008340	-0.006707	-0.001743	0.126461	0.804409	-1.157426	-0.936164	0.234234	-0.025154	0.260958
17910	0.720342	-4.438686	8.668468	0.008121	-0.008684	0.006197	0.128463	0.805211	-1.157559	-0.936209	0.234133	-0.024976	0.260905
17911	0.778255	-4.413351	8.749490	-0.022548	-0.007222	0.008747	0.126858	0.805839	-1.158738	-0.936160	0.234592	-0.024964	0.260667
17912	0.744772	-4.435806	8.748632	0.005921	0.004163	-0.010533	0.128463	0.805214	-1.157694	-0.936101	0.234474	-0.024960	0.260987
17913	0.729862	-4.428802	8.675907	-0.005939	0.003908	-0.004378	0.126724	0.806192	-1.161704	-0.936056	0.234571	-0.025008	0.261055
17914	0.739375	-4.406773	8.757876	-0.006174	0.010780	0.005385	0.126722	0.806758	-1.161821	-0.936015	0.234636	-0.025270	0.261121
17915	0.720374	-4.433826	8.709354	0.006903	0.011324	-0.012246	0.126725	0.805604	-1.160640	-0.935985	0.234457	-0.025354	0.261378
17916	0.710328	-4.417016	8.704104	0.001440	0.007678	-0.010516	0.126857	0.806127	-1.159000	-0.935892	0.234403	-0.025448	0.261750
17917	0.720730	-4.445953	8.745564	0.003364	0.004271	-0.015839	0.126725	0.805585	-1.159828	-0.935831	0.234329	-0.025403	0.262039
17918	0.681267	-4.415114	8.722456	-0.000305	0.009484	-0.012273	0.127790	0.806784	-1.157907	-0.935724	0.234299	-0.025529	0.262438
17919	0.709550	-4.375761	8.718212	-0.004089	0.011057	-0.005209	0.127521	0.807204	-1.157484	-0.935681	0.234320	-0.025701	0.262555
17920	0.715020	-4.402361	8.747467	-0.006016	0.009155	-0.000808	0.127793	0.806124	-1.159823	-0.935617	0.234394	-0.025895	0.262696
17921	0.730014	-4.428794	8.724054	0.009404	0.009393	-0.005180	0.128329	0.805383	-1.158770	-0.935639	0.234170	-0.025966	0.262812
17922	0.693487	-4.414888	8.756529	0.015883	0.007843	-0.012236	0.126726	0.805282	-1.158890	-0.935602	0.233846	-0.025981	0.263229
17923	0.690846	-4.410085	8.717897	0.017542	-0.013524	-0.010598	0.126858	0.805723	-1.159825	-0.935645	0.233592	-0.025557	0.263343
17924	0.675921	-4.390936	8.717295	0.013588	0.007363	0.006323	0.129802	0.804517	-1.159357	-0.935711	0.233305	-0.025647	0.263355
17925	0.739108	-4.399499	8.719298	0.001063	0.008217	0.003624	0.129001	0.804588	-1.161647	-0.935741	0.233236	-0.025785	0.263296
17926	0.748639	-4.379899	8.791657	0.002852	0.007345	0.003619	0.126057	0.805628	-1.161038	-0.935723	0.233149	-0.025937	0.263422
17927	0.758283	-4.384583	8.746253	0.020972	0.007606	-0.000744	0.129004	0.803425	-1.160060	-0.935823	0.232712	-0.025935	0.263453
17928	0.719935	-4.409557	8.723600	0.017344	-0.004852	-0.001709	0.128069	0.803005	-1.159250	-0.935862	0.232422	-0.025747	0.263590
17929	0.690668	-4.388232	8.799570	0.011884	0.003905	0.001870	0.129272	0.803456	-1.161686	-0.935936	0.232172	-0.025737	0.263549
17930	0.670142	-4.347348	8.697532	0.015457	-0.003181	0.001841	0.128471	0.803039	-1.161149	-0.935981	0.231906	-0.025609	0.263636
17931	0.714941	-4.399936	8.737818	0.009836	0.000113	0.010677	0.129276	0.802042	-1.161461	-0.936093	0.231710	-0.025581	0.263411
17932	0.724615	-4.385186	8.824660	0.027338	0.007725	-0.003370	0.128743	0.801369	-1.162289	-0.936161	0.231167	-0.025569	0.263648
17933	0.762530	-4.360235	8.710093	0.046717	0.018948	-0.019157	0.129413	0.800731	-1.159745	-0.936277	0.230196	-0.025560	0.264088
17934	0.853300	-4.290615	8.731610	0.018455	0.025366	-0.072273	0.126976	0.811410	-1.162216	-0.935858	0.229754	-0.025669	0.265941
17935	0.799620	-4.267311	8.763487	0.008846	0.037947	-0.081053	0.125636	0.812576	-1.162569	-0.935457	0.229421	-0.025922	0.267609
17936	0.779113	-4.311364	8.897991	0.008749	0.038750	-0.077509	0.126171	0.812616	-1.164876	-0.935000	0.229096	-0.026267	0.269443
17937	0.738294	-4.341242	8.829563	0.040020	0.012285	-0.039553	0.125907	0.811490	-1.164638	-0.934975	0.228291	-0.026059	0.270232
17938	0.767180	-4.335865	8.801523	0.014893	0.001518	-0.044127	0.129143	0.801920	-1.162140	-0.934793	0.228039	-0.025786	0.271102
17939	0.698598	-4.312844	8.717402	0.002170	0.012013	0.030179	0.128607	0.802360	-1.162391	-0.934971	0.227909	-0.026097	0.270567
17940	0.744300	-4.396964	8.844611	0.003395	0.023790	-0.013955	0.129145	0.800909	-1.161090	-0.934822	0.227729	-0.026494	0.271191
17941	0.753048	-4.370117	8.714690	0.013557	0.024055	-0.057241	0.128357	0.796748	-1.163110	-0.934570	0.227372	-0.026570	0.272351
17942	0.702248	-4.239944	8.798807	0.015871	0.041382	-0.073917	0.128352	0.798106	-1.160900	-0.934158	0.226895	-0.026939	0.274119
17943	0.688802	-4.288733	8.837277	0.031700	0.058878	-0.056954	0.128078	0.800248	-1.161911	-0.933967	0.226004	-0.027569	0.275440
17944	0.735579	-4.205350	8.828455	0.048170	0.052192	-0.068452	0.128612	0.800352	-1.160831	-0.933658	0.224855	-0.028037	0.277374
17945	0.707644	-4.268977	8.789563	0.038798	0.041136	-0.056165	0.128348	0.799520	-1.161125	-0.933508	0.223925	-0.028298	0.278602
17946	0.610000	-4.236765	8.769474	0.027921	0.033882	-0.054457	0.126488	0.795967	-1.164061	-0.933246	0.223251	-0.028553	0.279993
17947	0.700227	-4.125878	8.879727	0.011250	0.036872	-0.036835	0.128757	0.797032	-1.163647	-0.933080	0.222843	-0.028977	0.280824
17948	0.797163	-4.131405	8.844230	0.024023	0.038916	-0.042991	0.128352	0.798152	-1.162930	-0.932829	0.222204	-0.029421	0.282118
17949	0.777404	-4.122060	8.785781	0.019030	0.044555	-0.057110	0.127415	0.798590	-1.162634	-0.932577	0.221615	-0.029846	0.283367
17950	0.739940	-4.180995	8.828404	-0.007076	0.048699	-0.089867	0.128214	0.799551	-1.162341	-0.931915	0.221527	-0.030437	0.285543
17951	0.691682	-4.181865	8.889517	-0.016024	0.039820	-0.093479	0.128750	0.799238	-1.161545	-0.931297	0.221638	-0.030809	0.287426
17952	0.642728	-4.173053	8.791661	-0.019899	0.050143	-0.081035	0.127809	0.800971	-1.162426	-0.930649	0.221776	-0.031516	0.289336
17953	0.646918	-4.126845	8.875692	-0.025625	0.063083	-0.066830	0.129275	0.802501	-1.163071	-0.930121	0.221909	-0.032497	0.290818
17954	0.662526	-4.177538	8.893404	-0.013195	0.056834	-0.061528	0.128204	0.802923	-1.161962	-0.929601	0.221868	-0.033378	0.292407
17955	0.670395	-4.216242	8.838573	-0.009261	0.030612	-0.078480	0.128201	0.804043	-1.161655	-0.929094	0.221891	-0.033608	0.293970
17956	0.710866	-4.181523	8.827517	-0.023881	0.044454	-0.067838	0.128739	0.802405	-1.158329	-0.928509	0.222125	-0.034281	0.295560
17957	0.750605	-4.219635	8.891609	-0.010848	0.042315	-0.084617	0.128202	0.803302	-1.160054	-0.927945	0.222111	-0.034705	0.297287
17958	0.696822	-4.206053	8.829678	0.019860	0.034698	-0.089862	0.127393	0.805517	-1.157537	-0.927383	0.221600	-0.034869	0.299395
17959	0.644210	-4.243422	8.816310	0.011552	0.029115	-0.082837	0.127655	0.807038	-1.156543	-0.926932	0.221247	-0.034924	0.301044
17960	0.606695	-4.304790	8.827657	-0.012925	0.030510	-0.075822	0.127657	0.806481	-1.156832	-0.926331	0.221361	-0.035249	0.302766
17961	0.620661	-4.265689	8.892784	0.002768	0.003625	-0.061806	0.124711	0.808544	-1.157814	-0.925981	0.221312	-0.034982	0.303903
17962	0.585985	-4.237194	8.836141	0.031033	-0.005491	-0.043202	0.124445	0.807999	-1.158370	-0.925772	0.220804	-0.034535	0.304958
17963	0.625648	-4.294744	8.753541	0.007334	-0.016598	-0.033627	0.124175	0.808475	-1.154290	-0.925624	0.220777	-0.033998	0.305485
17964	0.649596	-4.289460	8.696465	-0.012822	0.007687	-0.015857	0.122839	0.808509	-1.154409	-0.925385	0.220982	-0.034178	0.306043
17965	0.679609	-4.318034	8.810738	-0.017472	0.008353	-0.044166	0.123105	0.808772	-1.153862	-0.925043	0.221278	-0.034213	0.306857
17966	0.652713	-4.323388	8.701631	-0.003498	0.017749	-0.059967	0.121767	0.809550	-1.155717	-0.924591	0.221281	-0.034308	0.308202
17967	0.595119	-4.222472	8.752059	-0.024510	0.043847	-0.043945	0.122034	0.809709	-1.156798	-0.924192	0.221493	-0.035052	0.309162
17968	0.619661	-4.217158	8.882758	-0.046845	0.028829	-0.019366	0.122829	0.812409	-1.158616	-0.923808	0.222203	-0.035785	0.309716
17969	0.632745	-4.265471	8.883525	-0.005727	0.019176	-0.010459	0.122295	0.811843	-1.157951	-0.923716	0.222193	-0.036109	0.309959
17970	0.667684	-4.196867	8.869637	0.023064	0.018532	-0.010383	0.122827	0.812635	-1.156171	-0.923676	0.221665	-0.036280	0.310436
17971	0.705679	-4.162196	8.841655	0.016890	0.003602	0.016016	0.125770	0.811699	-1.155152	-0.923861	0.221311	-0.036292	0.310138
17972	0.684975	-4.099458	8.821289	0.027342	0.010451	0.030240	0.125505	0.810851	-1.154770	-0.924106	0.220726	-0.036460	0.309806
17973	0.734722	-4.161670	8.832913	0.019726	0.022398	0.047965	0.125642	0.809940	-1.158186	-0.924487	0.220174	-0.036938	0.309003
17974	0.700435	-4.254530	8.899962	0.001878	0.013532	0.040790	0.127520	0.807929	-1.158408	-0.924690	0.220033	-0.037361	0.308446
17975	0.677734	-4.211248	8.891717	0.030215	-0.014986	0.053077	0.129118	0.809876	-1.158906	-0.925174	0.219515	-0.037103	0.307391
17976	0.753467	-4.137059	8.785160	0.025687	-0.000884	0.056672	0.128058	0.806619	-1.157103	-0.925545	0.219005	-0.037213	0.306623
17977	0.753431	-4.132203	8.804379	-0.000696	-0.001367	0.067194	0.129397	0.805916	-1.158495	-0.925967	0.218966	-0.037449	0.305346
17978	0.746341	-4.248843	8.891699	-0.020275	-0.004868	0.058274	0.131668	0.806305	-1.159321	-0.926173	0.219332	-0.037755	0.304419
17979	0.660451	-4.308657	8.942472	0.001394	-0.014419	0.020286	0.130604	0.804640	-1.159362	-0.926325	0.219373	-0.037528	0.303955
17980	0.578579	-4.458222	8.931459	0.009690	-0.056679	0.005920	0.129532	0.805337	-1.157973	-0.926331	0.219533	-0.036498	0.303946
17981	0.534120	-4.568288	8.738353	0.006985	-0.071838	-0.029529	0.128465	0.804698	-1.159742	-0.926242	0.219873	-0.034966	0.304154
17982	0.565217	-4.672110	8.720834	-0.021272	-0.061063	-0.115307	0.126589	0.806589	-1.160471	-0.925454	0.220728	-0.033451	0.306095
17983	0.435836	-4.548256	8.439106	-0.004445	-0.035796	-0.268892	0.122314	0.805976	-1.160171	-0.923801	0.221248	-0.031621	0.310871
17984	0.477640	-4.452822	8.466147	-0.001192	0.081452	-0.370699	0.117353	0.810832	-1.158061	-0.921402	0.221004	-0.031471	0.318095
17985	0.602812	-4.620454	8.673454	0.015989	0.125796	-0.467635	0.112401	0.813166	-1.156575	-0.918374	0.220257	-0.031635	0.327223
17986	0.683643	-4.293696	8.707170	0.053232	0.145882	-0.511626	0.108382	0.816711	-1.159663	-0.915113	0.218650	-0.031684	0.337278
17987	0.953072	-4.203851	8.642545	0.155639	0.173822	-0.634959	0.104367	0.818492	-1.159559	-0.911315	0.215086	-0.031054	0.349685
17988	0.937839	-3.895811	8.834733	0.115035	0.199038	-0.661461	0.099014	0.820922	-1.161856	-0.906963	0.212002	-0.031004	0.362646
17989	1.061572	-3.388622	9.012834	0.071063	0.207184	-0.429970	0.097673	0.822641	-1.161785	-0.903978	0.209517	-0.032424	0.371315
17990	1.046204	-4.063744	9.089670	-0.081869	0.092817	-0.316222	0.095931	0.824076	-1.161177	-0.901211	0.210525	-0.033352	0.377341
17991	1.342279	-3.830177	9.161986	-0.197573	0.049033	-0.238258	0.092299	0.831362	-1.155756	-0.898533	0.213920	-0.034706	0.381670
17992	1.542376	-3.768279	9.220617	-0.068076	-0.017116	-0.179090	0.089076	0.835878	-1.152865	-0.896887	0.215413	-0.034119	0.384742
17993	1.500670	-3.647678	9.054741	0.015140	-0.044369	-0.199329	0.086131	0.837499	-1.153049	-0.895445	0.215652	-0.032286	0.388112
17994	1.333670	-3.548760	8.981470	0.098166	0.025684	-0.127860	0.083858	0.838008	-1.154496	-0.894492	0.213763	-0.031602	0.391396
17995	1.370325	-3.980229	8.653662	0.089937	0.083144	-0.009918	0.085336	0.835768	-1.156616	-0.894747	0.211538	-0.032259	0.391968
17996	1.732932	-4.182419	8.622986	0.097216	0.147868	-0.035190	0.088557	0.831349	-1.157608	-0.894613	0.208663	-0.034055	0.393659
17997	1.785283	-4.084335	8.936783	0.212969	0.226470	-0.009593	0.094449	0.827764	-1.160770	-0.895249	0.203137	-0.036266	0.394903
17998	1.361054	-4.431879	9.003415	0.107303	0.146237	-0.110232	0.099794	0.828386	-1.162573	-0.894638	0.200149	-0.037592	0.397681
17999	1.261631	-5.030849	9.036176	-0.003145	0.062012	-0.302033	0.098592	0.828157	-1.163649	-0.892142	0.200062	-0.037396	0.403310
18000	0.911119	-4.471600	9.013980	-0.071670	-0.151415	-0.504245	0.092035	0.831147	-1.164560	-0.887891	0.202948	-0.033204	0.411533
18001	0.583917	-3.242002	8.330288	0.054273	-0.057840	-0.722466	0.077579	0.838533	-1.164967	-0.882093	0.203044	-0.028695	0.424100
18002	0.688940	-3.138124	8.477156	0.121792	0.234301	-0.503816	0.072233	0.838714	-1.167471	-0.878130	0.199203	-0.029716	0.433961
18003	0.907365	-3.493335	9.401258	-0.268400	0.207423	-0.052618	0.072757	0.841666	-1.161560	-0.876454	0.202228	-0.035394	0.435522
18004	0.347027	-3.571461	9.509825	-0.215581	0.093311	-0.095495	0.075006	0.848513	-1.155273	-0.874690	0.205279	-0.038485	0.437374
18005	0.737026	-3.739204	9.161984	0.050193	0.158497	-0.195100	0.075537	0.849918	-1.155641	-0.873060	0.203205	-0.039966	0.441447
18006	1.065217	-3.691996	9.017641	0.159769	0.159447	-0.051600	0.082634	0.845555	-1.156811	-0.872971	0.199052	-0.041168	0.443402
18007	0.657142	-3.905752	8.905631	0.168124	0.102310	0.031265	0.086652	0.842836	-1.158976	-0.873833	0.195218	-0.041550	0.443373
18008	0.440252	-3.472728	8.958295	0.027727	0.134566	-0.098900	0.088127	0.841257	-1.159180	-0.872765	0.193622	-0.043321	0.446000
18009	0.894913	-3.231387	9.415750	0.057494	0.220796	-0.122246	0.090799	0.841771	-1.159736	-0.871708	0.190753	-0.046159	0.449007
18010	0.644771	-3.417969	9.604461	0.097561	0.201969	-0.210590	0.094545	0.840272	-1.159557	-0.869715	0.187419	-0.048084	0.454046
18011	0.353051	-3.401435	9.422070	0.119770	0.137060	-0.311653	0.096692	0.837389	-1.158862	-0.867202	0.184349	-0.048196	0.460057
18012	0.387622	-3.070666	9.413413	0.054026	0.174394	-0.405354	0.094817	0.838877	-1.160417	-0.863482	0.182211	-0.049194	0.467737
18013	0.794653	-2.898177	9.701426	0.175973	0.150184	-0.461811	0.093476	0.839940	-1.156306	-0.859642	0.178125	-0.048438	0.476383
18014	0.640449	-3.221432	9.477674	0.237633	0.035777	-0.632925	0.086530	0.838894	-1.158966	-0.854362	0.174317	-0.044496	0.487544
18015	0.438344	-3.256714	8.951792	0.187838	0.030428	-0.722349	0.075569	0.839962	-1.163814	-0.847887	0.171331	-0.040663	0.500080
18016	0.206461	-3.209968	8.722865	0.097275	0.077740	-0.725812	0.065142	0.841477	-1.170278	-0.840843	0.169500	-0.038477	0.512613
18017	0.120321	-2.997893	8.877495	-0.053648	0.091845	-0.700550	0.055769	0.847297	-1.168899	-0.833367	0.169858	-0.038249	0.524580
18018	0.120246	-2.973605	9.007296	-0.177141	-0.030381	-0.546125	0.046267	0.851421	-1.167167	-0.827036	0.173560	-0.037705	0.533354
18019	0.238533	-3.422969	9.091344	-0.196720	-0.122102	-0.367315	0.035815	0.860196	-1.164597	-0.822549	0.178239	-0.036623	0.538798
18020	-0.341654	-4.428755	9.331472	-0.523781	-0.002181	-0.296683	0.026966	0.868843	-1.157987	-0.817450	0.187107	-0.041136	0.543207
18021	0.806404	-3.247530	9.680350	-0.477110	0.329396	-0.238144	0.025042	0.884906	-1.143909	-0.812807	0.191347	-0.051001	0.547841
18022	1.755634	-3.808132	8.967489	0.075491	0.123245	-0.340452	0.025295	0.889227	-1.142148	-0.809231	0.189135	-0.050842	0.553884
18023	1.411777	-3.460037	8.184021	0.087173	0.070853	-0.448528	0.017681	0.887990	-1.141964	-0.804540	0.187268	-0.049491	0.561424
18024	1.946528	-3.610516	8.504868	-0.263979	0.070736	-0.274701	0.014183	0.895315	-1.138438	-0.800394	0.191012	-0.052530	0.565796
18025	2.011843	-3.803503	8.782744	-0.338383	0.214489	-0.396031	0.011483	0.903368	-1.130566	-0.794385	0.194345	-0.058401	0.572514
18026	1.803585	-3.447927	9.543961	-0.278152	0.179332	-0.571101	0.005312	0.910441	-1.125663	-0.786517	0.197387	-0.062174	0.581862
18027	1.765463	-3.516613	9.317037	-0.174460	-0.002737	-0.508271	-0.006204	0.917368	-1.121245	-0.779911	0.200728	-0.062229	0.589555
18028	1.689282	-3.629692	9.036322	-0.096927	-0.088438	-0.324659	-0.013308	0.924099	-1.118915	-0.775829	0.203710	-0.060648	0.594065
18029	1.992779	-3.536794	9.035305	0.046268	-0.010035	-0.281343	-0.020263	0.925331	-1.116493	-0.772709	0.203405	-0.058835	0.598403
18030	1.906259	-3.356318	8.870009	0.114941	0.077543	-0.276132	-0.025343	0.926363	-1.119515	-0.769802	0.201050	-0.057498	0.603058
18031	2.039764	-3.487408	8.877502	0.109966	0.123933	-0.283832	-0.027996	0.919716	-1.121864	-0.766689	0.198152	-0.056934	0.608015
18032	1.985117	-3.658323	8.910815	0.046247	0.160731	-0.283778	-0.031468	0.918841	-1.123206	-0.763264	0.195836	-0.057674	0.612984
18033	1.822121	-3.743813	8.940158	0.113203	0.189000	-0.325784	-0.032540	0.919697	-1.122624	-0.759493	0.192155	-0.057870	0.618787
18034	1.600713	-3.837660	8.837786	0.155400	0.227240	-0.348338	-0.033601	0.917540	-1.125795	-0.755531	0.187407	-0.058021	0.625048
18035	1.503268	-3.812726	8.834607	0.149499	0.251507	-0.325195	-0.033463	0.916191	-1.128548	-0.751722	0.182395	-0.058715	0.631030
18036	1.599660	-3.769698	8.933527	0.124932	0.276800	-0.277395	-0.034384	0.911920	-1.131789	-0.748359	0.177372	-0.060253	0.636292
18037	1.695349	-3.964601	8.841647	0.147824	0.276512	-0.257886	-0.031702	0.909227	-1.133802	-0.745254	0.172008	-0.061581	0.641263
18038	1.646703	-3.984924	8.657364	0.120326	0.268608	-0.307515	-0.028894	0.908803	-1.136556	-0.741405	0.167172	-0.062948	0.646846
18039	1.298806	-4.015496	8.805792	0.019410	0.335742	-0.325010	-0.027292	0.909783	-1.137897	-0.736813	0.163060	-0.066590	0.652752
18040	1.225305	-4.196451	8.944516	-0.042841	0.334081	-0.387081	-0.024889	0.910708	-1.137625	-0.731168	0.159866	-0.070775	0.659414
18041	0.791554	-4.369427	8.634024	-0.063594	0.293002	-0.424430	-0.024898	0.913477	-1.135504	-0.724909	0.157691	-0.074590	0.666391
18042	0.684779	-4.582543	8.776784	-0.144105	0.250378	-0.382491	-0.024634	0.914266	-1.133316	-0.718981	0.157036	-0.078900	0.672444
18043	-0.425393	-3.604980	8.740156	-0.591508	-0.030579	-0.394328	-0.030022	0.926632	-1.120399	-0.711795	0.166722	-0.085299	0.676960
18044	-0.127644	-1.997322	9.582077	-0.211353	0.191156	-0.239807	-0.032726	0.936393	-1.113284	-0.707530	0.167577	-0.090050	0.680595
18045	1.106006	-1.848601	10.557602	-0.125325	0.117917	0.094759	-0.028995	0.939652	-1.111733	-0.708201	0.167618	-0.093817	0.679377
18046	1.323389	-1.912530	11.457810	-0.026528	0.040865	0.153743	-0.025801	0.944375	-1.112025	-0.710143	0.167178	-0.095244	0.677257
18047	0.957472	-2.657229	10.597659	0.326448	0.006457	0.009772	-0.023377	0.938794	-1.116836	-0.711370	0.162391	-0.090927	0.677727
18048	0.916962	-3.061101	9.032404	0.384228	0.068481	-0.251274	-0.021880	0.930922	-1.125230	-0.709118	0.156479	-0.085838	0.682128
18049	0.724665	-2.477175	8.617696	0.224330	0.178615	-0.445540	-0.026012	0.927915	-1.131236	-0.703428	0.151557	-0.083876	0.689336
18050	0.733653	-2.409019	8.824472	0.030168	0.262207	-0.440320	-0.029212	0.925641	-1.133303	-0.697030	0.148282	-0.085775	0.696279
18051	0.444011	-2.547760	9.086233	-0.098023	0.269498	-0.491888	-0.034966	0.927865	-1.132352	-0.689421	0.146635	-0.089388	0.703709
18052	0.265375	-2.776728	9.395409	-0.104208	0.310115	-0.590623	-0.039652	0.930156	-1.129245	-0.680231	0.144783	-0.093359	0.712466
18053	0.219729	-2.796977	9.394160	-0.085391	0.227914	-0.568093	-0.043812	0.935560	-1.127263	-0.671459	0.143609	-0.095994	0.720627
18054	-0.140671	-2.997748	9.112607	-0.060810	0.132860	-0.492499	-0.049701	0.938000	-1.123325	-0.663945	0.143482	-0.097204	0.727421
18055	-0.359962	-3.084280	8.959694	-0.172826	0.062545	-0.420751	-0.059064	0.940153	-1.121793	-0.657238	0.145492	-0.099360	0.732801
18056	-0.276077	-3.005055	9.163872	-0.238319	0.018163	-0.301916	-0.068704	0.944998	-1.114485	-0.652096	0.148986	-0.102183	0.736297
18057	0.040772	-3.062399	9.371414	-0.209406	-0.022892	-0.212868	-0.074065	0.949526	-1.109944	-0.648445	0.152249	-0.104390	0.738540
18058	0.236971	-3.189932	9.301368	-0.065564	-0.097955	-0.220006	-0.079962	0.954653	-1.106461	-0.645225	0.155035	-0.103390	0.740918
18059	0.044754	-3.343975	8.853715	-0.023265	-0.265764	-0.180220	-0.090916	0.952785	-1.106123	-0.643099	0.159373	-0.099833	0.742332
18060	-0.385859	-3.650391	8.693569	-0.083953	-0.309201	-0.171737	-0.105090	0.954848	-1.101966	-0.640913	0.165414	-0.096526	0.743338
18061	-0.438293	-4.425724	8.678552	-0.283864	-0.300210	-0.029041	-0.117128	0.956947	-1.095395	-0.640199	0.173257	-0.096992	0.742105
18062	-0.267964	-4.405603	9.023036	-0.651238	-0.151264	-0.064650	-0.127847	0.964839	-1.084727	-0.637241	0.183980	-0.104464	0.741055
18063	1.834671	-4.199842	10.032019	-0.655369	0.338384	0.238563	-0.125356	0.979082	-1.069404	-0.637693	0.186485	-0.119584	0.737747
18064	2.359975	-4.872508	9.434574	-0.096335	0.219081	0.113056	-0.116019	0.984599	-1.061347	-0.638485	0.184237	-0.124197	0.736864
18065	2.074020	-3.681109	7.758280	0.344307	0.262022	-0.539453	-0.120014	0.980278	-1.065502	-0.631179	0.177078	-0.120647	0.745454
18066	2.019410	-3.565544	8.078291	-0.017820	0.246193	-0.598155	-0.125089	0.978992	-1.065755	-0.621584	0.175093	-0.121866	0.753741
18067	2.537740	-3.658002	8.937399	-0.520018	0.224792	-0.333890	-0.130458	0.985560	-1.058035	-0.614194	0.178824	-0.131420	0.757309
18068	2.323255	-3.885092	10.184252	-0.245059	0.151223	-0.535926	-0.140231	0.990233	-1.049241	-0.604790	0.180971	-0.135038	0.763704
18069	1.880514	-3.966063	9.143421	0.148498	-0.082665	-0.617398	-0.156661	0.987253	-1.050229	-0.596124	0.181990	-0.129549	0.771189
18070	1.867215	-3.410478	8.443153	0.237903	-0.018753	-0.583117	-0.174688	0.982395	-1.053696	-0.588059	0.180976	-0.123494	0.778578
18071	2.131131	-3.257597	8.565642	0.236983	0.154161	-0.384047	-0.182698	0.979868	-1.058288	-0.582569	0.176664	-0.120183	0.784193
18072	2.335433	-3.617990	8.822567	0.103591	0.266194	-0.357262	-0.185888	0.974684	-1.062479	-0.576722	0.172170	-0.120365	0.789469
18073	2.027485	-3.876056	8.673042	0.028352	0.341756	-0.491313	-0.191082	0.968670	-1.065320	-0.568224	0.167606	-0.122079	0.796320
18074	1.649135	-4.086822	8.783380	0.087081	0.344818	-0.667836	-0.198154	0.965240	-1.068327	-0.557051	0.162777	-0.122326	0.805130
18075	1.239803	-3.987446	8.717112	0.067632	0.367959	-0.676502	-0.205626	0.961380	-1.070666	-0.545434	0.157747	-0.123052	0.813926
18076	1.161262	-3.930605	8.762416	0.080397	0.414361	-0.607193	-0.209099	0.961090	-1.072937	-0.534825	0.151646	-0.124300	0.821898
18077	1.142511	-3.950357	8.839019	0.010270	0.414938	-0.474794	-0.212298	0.958387	-1.074746	-0.526000	0.145908	-0.127076	0.828183
18078	1.061887	-4.031924	8.885303	0.019347	0.387741	-0.414802	-0.216020	0.952280	-1.081128	-0.518228	0.140366	-0.129590	0.833633
18079	0.786413	-4.306372	8.939098	0.058318	0.339647	-0.399004	-0.218151	0.950150	-1.084421	-0.510854	0.135160	-0.131007	0.838807
18080	0.642250	-4.369676	8.932745	0.076173	0.349332	-0.425374	-0.218945	0.947984	-1.087460	-0.503052	0.129669	-0.132114	0.844198
18081	0.546496	-4.652994	9.052302	-0.011824	0.200141	-0.391211	-0.222681	0.945774	-1.085592	-0.495892	0.127480	-0.133373	0.848558
18082	0.328342	-4.154448	9.118876	0.014901	0.048021	-0.307204	-0.229484	0.941418	-1.085383	-0.490640	0.127374	-0.132787	0.851714
18083	0.070570	-3.882398	9.022256	0.030166	-0.022667	-0.284574	-0.237497	0.939329	-1.084544	-0.485953	0.128237	-0.131446	0.854475
18084	0.375147	-2.332931	9.356915	0.102897	0.079804	-0.230785	-0.245505	0.935889	-1.086187	-0.482108	0.126517	-0.129847	0.857149
18085	1.052787	-1.621387	10.489262	0.029622	0.120197	0.055480	-0.245495	0.932860	-1.089263	-0.482856	0.124001	-0.130671	0.856971
18086	1.124208	-1.921021	11.259190	0.076959	0.196455	0.080849	-0.241749	0.931692	-1.091239	-0.483952	0.119715	-0.131428	0.856846
18087	0.801644	-2.164863	10.408626	0.332145	0.133054	-0.182111	-0.239859	0.926491	-1.099823	-0.481298	0.114637	-0.126508	0.859771
18088	0.909519	-2.148452	9.371921	0.552234	0.036800	-0.350011	-0.244502	0.915672	-1.108647	-0.476503	0.109608	-0.116528	0.864496
18089	0.679668	-2.157553	8.666861	0.504424	-0.014980	-0.251408	-0.254218	0.903456	-1.119081	-0.473300	0.105573	-0.106982	0.867984
18090	0.616818	-1.974237	8.340990	0.277036	0.019041	-0.087450	-0.257387	0.891423	-1.125660	-0.472383	0.102846	-0.102144	0.869393
18091	0.698666	-2.089205	8.975044	0.056825	0.052193	0.007523	-0.260706	0.884756	-1.132605	-0.472556	0.101312	-0.101522	0.869552
18092	0.934101	-2.405320	9.393870	-0.064801	0.036872	-0.024831	-0.261777	0.885478	-1.132299	-0.471957	0.101370	-0.102927	0.869705
18093	0.796915	-2.568022	9.434216	-0.038785	-0.044503	-0.069439	-0.263252	0.886769	-1.131834	-0.470793	0.102585	-0.102889	0.870198
18094	0.462342	-2.588677	9.260419	-0.045603	-0.098363	-0.159902	-0.268324	0.884642	-1.132250	-0.468169	0.105094	-0.102407	0.871370
18095	0.438303	-2.632832	9.043370	-0.111168	-0.153652	-0.140115	-0.278885	0.885227	-1.128723	-0.465838	0.109014	-0.102480	0.872129
18096	0.561567	-2.742264	9.014278	-0.212620	-0.215203	-0.058630	-0.288111	0.885705	-1.121831	-0.464826	0.114905	-0.104034	0.871728
18097	0.690268	-2.863724	9.096173	-0.259709	-0.229915	0.017134	-0.296285	0.892062	-1.114356	-0.465033	0.121195	-0.106358	0.870485
18098	0.588438	-3.096180	9.147759	-0.272608	-0.233966	-0.039483	-0.303781	0.895033	-1.107404	-0.464210	0.127922	-0.108810	0.869658
18099	0.601762	-3.295007	9.041347	-0.242604	-0.262720	-0.089073	-0.313149	0.898455	-1.099738	-0.462643	0.134822	-0.110301	0.869263
18100	0.685680	-3.623634	8.981407	-0.300904	-0.274395	0.003494	-0.325053	0.900533	-1.092357	-0.462519	0.142401	-0.112980	0.867775
18101	0.500422	-3.923146	9.050197	-0.401235	-0.225155	0.062779	-0.337235	0.905599	-1.079867	-0.463009	0.149738	-0.118048	0.865601
18102	0.477319	-4.297371	9.345984	-0.739292	-0.033707	0.151366	-0.341545	0.915223	-1.065156	-0.463457	0.156826	-0.130958	0.862243
18103	1.127306	-4.227252	9.947932	-0.675270	0.257277	0.094035	-0.341445	0.925130	-1.054955	-0.462307	0.158226	-0.145342	0.860298
18104	2.079429	-3.957587	9.257783	-0.210655	0.234879	0.081884	-0.337991	0.931712	-1.050586	-0.462369	0.155923	-0.151380	0.859643
18105	2.109520	-3.141464	8.595396	0.132029	0.315769	-0.267528	-0.342249	0.925711	-1.054927	-0.457265	0.149965	-0.151204	0.863457
18106	2.334006	-3.054827	8.859197	-0.095636	0.309448	-0.304589	-0.344103	0.920313	-1.057245	-0.450790	0.146445	-0.154749	0.866830
18107	2.792215	-3.497997	9.184717	-0.223605	0.127764	-0.262923	-0.348643	0.918968	-1.055476	-0.445205	0.147017	-0.158918	0.868863
18108	1.979984	-3.823444	9.311491	-0.179095	0.049277	-0.527437	-0.358918	0.913050	-1.051214	-0.435370	0.149459	-0.160889	0.873058
18109	1.573723	-3.117110	9.447754	-0.068069	0.081468	-0.569262	-0.375475	0.907487	-1.049982	-0.424963	0.150433	-0.160928	0.877997
18110	1.954267	-2.994085	9.473117	0.115828	0.083596	-0.444909	-0.387034	0.897996	-1.052514	-0.417260	0.149445	-0.158240	0.882338
18111	2.049244	-2.936556	9.215624	0.222750	-0.024301	-0.287915	-0.398376	0.891767	-1.058271	-0.412927	0.148924	-0.153004	0.885383
18112	1.937244	-3.227514	8.747393	0.217081	0.019595	-0.268154	-0.404096	0.882707	-1.062965	-0.408809	0.147641	-0.148500	0.888271
18113	1.881559	-3.369333	8.636024	0.105898	0.156077	-0.360437	-0.410214	0.872770	-1.065922	-0.402250	0.145095	-0.146552	0.892001
18114	1.928300	-3.509270	8.739615	0.019465	0.218017	-0.449611	-0.415537	0.865109	-1.070575	-0.393669	0.142398	-0.146630	0.896241
18115	1.891466	-3.300724	9.141145	-0.015508	0.296578	-0.476715	-0.416619	0.858814	-1.073139	-0.384189	0.138641	-0.147578	0.900776
18116	1.927379	-3.372880	9.313699	0.108050	0.312872	-0.517784	-0.419536	0.851663	-1.077803	-0.374259	0.133732	-0.146571	0.905849
18117	1.727753	-3.371677	9.035556	0.153792	0.264325	-0.553264	-0.424315	0.841635	-1.084163	-0.363843	0.129466	-0.143952	0.911117
18118	1.438605	-3.498329	8.762851	0.105467	0.262447	-0.495003	-0.427362	0.833554	-1.091157	-0.354371	0.125373	-0.142632	0.915619
18119	1.215482	-3.745138	8.685652	-0.064231	0.299464	-0.468715	-0.428943	0.826378	-1.096108	-0.344755	0.121738	-0.144457	0.919487
18120	1.010453	-3.647291	8.837664	-0.128501	0.296023	-0.421080	-0.431172	0.822137	-1.098048	-0.335865	0.118429	-0.147814	0.922670
18121	1.081830	-3.524581	9.192780	-0.139392	0.322558	-0.346711	-0.430901	0.820691	-1.096744	-0.328177	0.114483	-0.151466	0.925339
18122	1.229197	-3.332528	9.491935	-0.036459	0.277082	-0.233565	-0.430359	0.818816	-1.101550	-0.322964	0.110338	-0.153407	0.927354
18123	1.043572	-3.530117	9.321635	0.109127	0.183451	-0.173537	-0.429140	0.813469	-1.103090	-0.319430	0.106809	-0.151927	0.929233
18124	0.814129	-3.745512	8.976810	0.086922	0.130566	-0.057179	-0.429527	0.809512	-1.108359	-0.318203	0.104041	-0.151008	0.930118
18125	0.923760	-3.886740	9.034197	0.023123	0.068369	0.063323	-0.427917	0.807977	-1.110594	-0.319237	0.102476	-0.150933	0.929949
18126	1.421327	-3.537843	9.176820	0.136757	0.009532	0.110032	-0.430042	0.803441	-1.113424	-0.321574	0.101131	-0.148662	0.929657
18127	1.236136	-3.400430	8.958270	0.214358	0.003157	0.034244	-0.430560	0.798611	-1.117365	-0.322643	0.099660	-0.144559	0.930092
18128	0.157269	-2.949105	8.604013	0.045632	0.051378	-0.142566	-0.434690	0.794115	-1.119899	-0.319988	0.098863	-0.143742	0.931221
18129	0.354972	-3.329029	8.949949	-0.146435	0.163750	-0.041700	-0.433079	0.791659	-1.118914	-0.318467	0.096903	-0.147260	0.931398
18130	0.475773	-3.593810	9.461157	-0.251313	0.067067	0.093473	-0.433616	0.792219	-1.118212	-0.319527	0.097012	-0.152537	0.930174
18131	0.200200	-3.254095	9.527167	-0.097540	-0.006944	0.118280	-0.437360	0.792589	-1.118292	-0.321584	0.097407	-0.154387	0.929118
18132	0.268291	-3.019815	9.546746	-0.005711	0.014295	0.154042	-0.439759	0.790097	-1.117803	-0.324403	0.096736	-0.154874	0.928127
18133	0.726556	-2.894968	9.641710	-0.021959	0.041774	0.261033	-0.436683	0.789942	-1.120281	-0.329102	0.095275	-0.155881	0.926453
18134	1.074415	-2.951765	9.696142	-0.067154	0.080922	0.173542	-0.435343	0.789113	-1.122355	-0.331946	0.093710	-0.157977	0.925242
18135	1.625825	-2.368836	9.949382	-0.052318	0.143316	0.030616	-0.433736	0.788541	-1.123611	-0.331985	0.091314	-0.159699	0.925172
18136	1.120376	-1.363243	10.496782	0.230033	0.091058	-0.276437	-0.432238	0.779564	-1.126896	-0.327022	0.089019	-0.155526	0.927871
18137	0.738225	-1.642059	10.508823	0.520243	0.269424	-0.631458	-0.433136	0.767965	-1.136332	-0.315369	0.082554	-0.146081	0.934017
18138	0.872372	-2.261298	8.404124	0.862125	0.037221	-0.762669	-0.434003	0.746427	-1.148661	-0.302412	0.078670	-0.128903	0.941139
18139	-0.306020	-2.166198	8.049500	0.520717	-0.033148	-0.626010	-0.443818	0.721793	-1.158278	-0.291517	0.077703	-0.117494	0.946137
18140	-0.076376	-2.351276	8.996737	-0.254133	-0.065257	-0.094727	-0.447546	0.716637	-1.157046	-0.289510	0.080680	-0.121762	0.945965
18141	0.095135	-2.962267	9.565070	-0.538357	-0.169731	0.150346	-0.448367	0.722298	-1.151167	-0.291909	0.086551	-0.130838	0.943493
18142	0.664916	-3.303977	9.026671	-0.232658	-0.344185	0.334863	-0.451079	0.734271	-1.142083	-0.298731	0.093560	-0.133780	0.940271
18143	0.403396	-4.061267	8.913630	-0.151055	-0.347604	0.212301	-0.458605	0.745622	-1.125651	-0.303392	0.100338	-0.134659	0.937951
18144	0.901826	-3.163661	9.726145	-0.524663	0.097374	0.357915	-0.456230	0.755422	-1.119134	-0.308786	0.100760	-0.145788	0.934476
18145	1.634366	-3.252280	10.141661	-0.106105	0.031691	0.139389	-0.449844	0.765089	-1.117001	-0.311116	0.100341	-0.147962	0.933405
18146	1.559819	-3.171187	9.303476	0.250488	0.006878	-0.174351	-0.450883	0.755675	-1.123250	-0.308372	0.099207	-0.142964	0.935214
18147	1.185431	-2.944989	8.825699	0.240651	0.030639	-0.205088	-0.451118	0.745629	-1.127363	-0.304946	0.097684	-0.137947	0.937249
18148	1.169216	-2.964692	8.938486	-0.025040	-0.004370	-0.102706	-0.452182	0.744035	-1.130516	-0.303017	0.098241	-0.138177	0.937783
18149	1.336238	-3.005308	9.386836	-0.050798	0.014427	-0.079727	-0.451651	0.744809	-1.127924	-0.301405	0.098465	-0.138764	0.938192
18150	0.992503	-3.157204	9.319662	0.026734	0.043380	-0.146405	-0.451645	0.742835	-1.127853	-0.298623	0.097935	-0.138224	0.939216
18151	0.901460	-3.100604	9.241819	0.042611	0.036016	-0.202964	-0.455500	0.735901	-1.128844	-0.294816	0.097528	-0.136960	0.940645
18152	0.869196	-3.062349	9.242948	-0.009811	0.068175	-0.155177	-0.455892	0.732831	-1.129750	-0.291721	0.096766	-0.137232	0.941649
18153	0.978809	-3.094348	9.217667	-0.008389	0.051076	-0.110216	-0.453755	0.733661	-1.131238	-0.289514	0.096115	-0.137212	0.942399
18154	0.948191	-3.143457	9.188211	-0.029178	0.046330	-0.141245	-0.454017	0.731843	-1.131564	-0.286701	0.095837	-0.137747	0.943209
18155	0.833386	-2.956180	9.318077	-0.036599	0.053159	-0.132369	-0.455617	0.730803	-1.133746	-0.284014	0.095362	-0.138241	0.943998
18156	0.876323	-2.918986	9.335964	-0.021264	0.040102	-0.102357	-0.455611	0.728616	-1.130566	-0.281962	0.095047	-0.138663	0.944583
18157	0.711708	-2.914681	9.419945	-0.032732	0.027041	-0.045862	-0.456950	0.729044	-1.129454	-0.280988	0.094789	-0.139104	0.944834
18158	0.788517	-2.869586	9.470105	0.024583	0.007853	-0.005157	-0.455757	0.732549	-1.129896	-0.280949	0.094555	-0.138663	0.944934
18159	0.749862	-2.899434	9.319900	0.053165	-0.000979	0.001962	-0.457888	0.729779	-1.129825	-0.281122	0.094197	-0.137414	0.945100
18160	0.744159	-3.001510	9.171251	0.038609	0.002274	0.009019	-0.455746	0.728898	-1.130420	-0.281391	0.093951	-0.136703	0.945148
18161	0.912775	-3.073705	9.157713	-0.010097	0.003545	0.013261	-0.456280	0.728616	-1.129882	-0.281646	0.093828	-0.136714	0.945083
18162	0.996966	-3.021185	9.289886	-0.016362	0.008858	0.012368	-0.454679	0.729577	-1.130411	-0.281857	0.093757	-0.137085	0.944973
18163	1.005567	-3.093859	9.252184	-0.015110	0.002106	-0.001815	-0.454548	0.730719	-1.131188	-0.281822	0.093735	-0.137165	0.944974
18164	1.005594	-3.103574	9.199301	-0.015599	-0.002783	0.015835	-0.454948	0.730165	-1.131201	-0.282131	0.093871	-0.137463	0.944825
18165	1.067690	-3.051465	9.239327	-0.040745	-0.005588	0.013070	-0.455750	0.730168	-1.130515	-0.282350	0.094106	-0.138022	0.944655
18166	1.048390	-3.063958	9.188279	-0.036686	0.011683	-0.000946	-0.453346	0.730933	-1.129435	-0.282262	0.094134	-0.138769	0.944569
18167	1.043699	-3.059180	9.267535	-0.040350	0.014256	0.001710	-0.455525	0.744240	-1.129929	-0.282211	0.094031	-0.139418	0.944499
18168	1.063273	-3.053960	9.359570	-0.030879	0.018217	-0.083114	-0.454992	0.744619	-1.128569	-0.280569	0.094132	-0.139937	0.944901
18169	0.994587	-3.045519	9.150382	-0.034793	0.028492	-0.068895	-0.456998	0.744609	-1.126108	-0.279153	0.093930	-0.140432	0.945267
18170	0.924077	-3.143891	9.223582	-0.053525	0.023171	-0.076043	-0.456596	0.744153	-1.125044	-0.277583	0.094043	-0.141420	0.945571
18171	0.908749	-3.085896	9.340625	-0.053663	-0.006105	-0.042637	-0.458606	0.746238	-1.127933	-0.276725	0.094525	-0.142139	0.945666
18172	0.875735	-3.144765	9.258213	-0.057538	-0.017030	-0.033867	-0.459539	0.745236	-1.126329	-0.276056	0.095300	-0.143058	0.945645
18173	0.959459	-3.216074	9.227620	-0.068056	0.002619	-0.040861	-0.455908	0.737476	-1.123371	-0.275179	0.095690	-0.144112	0.945702
18174	0.872200	-3.217659	9.212918	-0.083430	-0.005503	-0.005579	-0.457250	0.739159	-1.121676	-0.274959	0.096307	-0.145638	0.945469
18175	0.924196	-3.255545	9.323122	-0.067157	0.023043	-0.003590	-0.456190	0.741920	-1.120246	-0.274729	0.096194	-0.146871	0.945357
18176	0.950228	-3.233231	9.265981	-0.041170	0.004513	-0.036343	-0.456453	0.740487	-1.118935	-0.273982	0.096480	-0.147593	0.945432
18177	0.902526	-3.280225	9.211914	-0.033110	-0.001612	-0.001864	-0.456450	0.739520	-1.119778	-0.273923	0.096640	-0.148059	0.945360
18178	0.960784	-3.288881	9.187288	-0.035421	-0.000331	0.017575	-0.456729	0.743171	-1.118980	-0.274221	0.096827	-0.148751	0.945146
18179	0.950119	-3.230807	9.246701	-0.041926	-0.012961	0.022777	-0.456059	0.742862	-1.118456	-0.274644	0.097177	-0.149375	0.944888
18180	0.967350	-3.361578	9.272288	-0.017143	-0.021162	0.003353	-0.457134	0.744545	-1.117036	-0.274771	0.097699	-0.149579	0.944766
18181	0.920402	-3.454688	9.165635	-0.012109	-0.020646	-0.016061	-0.456459	0.742258	-1.116305	-0.274542	0.098148	-0.149537	0.944792
18182	0.962039	-3.366549	9.094033	-0.003630	0.001025	-0.026516	-0.456861	0.742540	-1.115885	-0.274065	0.098267	-0.149549	0.944916
18183	1.028435	-3.302234	9.037813	-0.018549	0.011047	-0.005296	-0.456995	0.742537	-1.115612	-0.273931	0.098124	-0.149836	0.944925
18184	0.975764	-3.322602	9.113380	-0.043901	-0.001701	-0.001910	-0.457935	0.743669	-1.114888	-0.273848	0.098441	-0.150641	0.944788
18185	1.094794	-3.194197	9.246051	-0.031068	0.002195	-0.010721	-0.457802	0.743785	-1.113938	-0.273613	0.098554	-0.151107	0.944770
18186	1.124056	-3.198518	9.275867	0.010823	0.008320	-0.028239	-0.456325	0.741636	-1.113889	-0.273110	0.098462	-0.150881	0.944961
18187	1.066340	-3.243275	9.134818	0.023554	0.003216	-0.033518	-0.456595	0.742791	-1.114796	-0.272547	0.098332	-0.150270	0.945234
18188	1.058047	-3.313824	9.132689	0.000065	0.008242	-0.029134	-0.457532	0.742866	-1.110991	-0.272010	0.098303	-0.150245	0.945396
18189	1.010934	-3.370505	9.203886	-0.008770	0.008319	-0.035339	-0.457129	0.741865	-1.110757	-0.271333	0.098263	-0.150277	0.945590
18190	0.953157	-3.395833	9.166196	0.004127	0.021086	-0.044043	-0.459135	0.742198	-1.110994	-0.270481	0.098013	-0.150216	0.945869
18191	0.977667	-3.414811	9.133391	0.010832	0.015371	-0.026381	-0.459131	0.741272	-1.113597	-0.269991	0.097707	-0.149947	0.946084
18192	0.933703	-3.386471	9.204043	-0.000715	0.008337	-0.033528	-0.458869	0.743084	-1.113000	-0.269368	0.097693	-0.149929	0.946265
18193	0.951821	-3.332744	9.141607	-0.003500	0.010004	-0.029994	-0.458192	0.740246	-1.112828	-0.268798	0.097576	-0.149906	0.946443
18194	0.960991	-3.303445	9.160925	-0.012321	0.008329	-0.037109	-0.460196	0.739922	-1.115118	-0.268082	0.097634	-0.150101	0.946609
18195	0.982770	-3.293334	9.214475	-0.011042	0.019375	-0.015823	-0.459664	0.740880	-1.114416	-0.267738	0.097337	-0.150303	0.946705
18196	1.042943	-3.277680	9.182503	0.013787	0.001486	-0.038859	-0.459127	0.739983	-1.112690	-0.267064	0.097392	-0.149963	0.946944
18197	1.021299	-3.292643	9.141030	-0.003661	0.016945	-0.022895	-0.459928	0.739441	-1.112834	-0.266607	0.097126	-0.150002	0.947094
18198	1.005406	-3.346337	9.140947	-0.010463	0.015480	-0.037949	-0.458861	0.740286	-1.113903	-0.265860	0.097042	-0.150198	0.947281
18199	1.014799	-3.331601	9.138718	-0.007204	0.008112	-0.026496	-0.458324	0.739904	-1.116223	-0.265354	0.096976	-0.150257	0.947421
18200	0.975743	-3.317745	9.137414	-0.032124	0.027634	-0.033513	-0.459660	0.739628	-1.115133	-0.264611	0.096763	-0.150936	0.947542
18201	1.001253	-3.385255	9.114635	-0.026901	0.029281	-0.026416	-0.459127	0.739998	-1.113367	-0.264004	0.096402	-0.151490	0.947660
18202	1.010064	-3.341400	9.112167	-0.017654	0.001262	-0.040715	-0.459661	0.739422	-1.112296	-0.263234	0.096635	-0.151741	0.947810
18203	1.014936	-3.331594	9.182051	-0.053939	0.044025	-0.056472	-0.458588	0.738415	-1.112476	-0.261959	0.096231	-0.152831	0.948029
18204	1.015576	-3.365569	9.170291	-0.052856	0.031806	-0.065386	-0.459125	0.739269	-1.112307	-0.260558	0.096144	-0.153863	0.948257
18205	1.011258	-3.406925	9.076591	-0.021925	0.029759	-0.044079	-0.459131	0.740956	-1.112117	-0.259622	0.095810	-0.154299	0.948477
18206	1.015923	-3.394701	9.095899	-0.055912	0.024360	-0.053063	-0.459666	0.741244	-1.111831	-0.258474	0.095842	-0.155374	0.948612
18207	1.051745	-3.486295	9.116946	-0.038941	0.027040	-0.047693	-0.459530	0.740362	-1.110371	-0.257443	0.095665	-0.156119	0.948788
18208	1.049996	-3.408653	9.053720	-0.050454	0.037684	-0.086562	-0.460066	0.740658	-1.110491	-0.255627	0.095520	-0.157094	0.949133
18209	1.142055	-3.368115	9.299363	-0.040764	0.080931	-0.105732	-0.458998	0.741210	-1.111027	-0.253318	0.094519	-0.158035	0.949695
18210	1.174518	-3.566603	9.116506	-0.019043	0.040477	-0.116526	-0.457931	0.742030	-1.111013	-0.250989	0.094256	-0.158370	0.950284
18211	1.057471	-3.549320	8.997240	-0.014015	0.036508	-0.170437	-0.459259	0.738935	-1.109879	-0.247636	0.094181	-0.158464	0.951155
18212	0.934855	-3.473861	9.016979	-0.032178	0.089316	-0.155103	-0.461394	0.737866	-1.110295	-0.244387	0.093173	-0.159215	0.951969
18213	1.013268	-3.385041	9.083709	-0.037559	0.053895	-0.162442	-0.460859	0.737382	-1.108150	-0.241081	0.092858	-0.159862	0.952734
18214	1.016974	-3.302420	9.244479	-0.050610	0.030372	-0.150265	-0.461128	0.737795	-1.107456	-0.238080	0.093046	-0.160681	0.953332
18215	1.011635	-3.365610	9.456622	-0.008464	0.084550	-0.169237	-0.463528	0.735873	-1.107219	-0.234594	0.092028	-0.160890	0.954260
18216	0.976502	-3.570174	9.317472	0.040530	0.064884	-0.220466	-0.463522	0.733963	-1.109989	-0.230306	0.091350	-0.160002	0.955517
18217	0.816766	-3.626510	9.028950	0.082370	0.031127	-0.208129	-0.462974	0.729889	-1.111075	-0.226408	0.091048	-0.158166	0.956783
18218	0.884991	-3.440806	8.784112	0.071295	0.018486	-0.132231	-0.464835	0.726096	-1.109686	-0.224014	0.090834	-0.156632	0.957619
18219	0.994338	-3.414519	9.042429	0.012218	0.013116	-0.078553	-0.464694	0.723846	-1.110030	-0.222521	0.090782	-0.156303	0.958025
18220	1.016692	-3.409236	9.247684	0.004177	0.003387	-0.083071	-0.465363	0.723824	-1.108398	-0.220988	0.091001	-0.156076	0.958396
18221	0.952844	-3.361840	9.281474	0.025152	0.002933	-0.093606	-0.467230	0.722346	-1.109643	-0.219261	0.091131	-0.155429	0.958885
