# Supplementary material for: Identification of Haptic Based Guiding Using Hard Reins
Source: PLoS One. 2015 Jul 22;10(7):e0132020. doi: 10.1371/journal.pone.0132020 (PMC4511788; doi:10.1371/journal.pone.0132020)
Supplement: S8 File — (ZIP) [file pone.0132020.s008.zip › Exp2_MotionData1/Subject1/path2/T5/fc5.txt]

// Start Time: 0
// Sample rate: 25.0Hz
// Scenario: 4.9
// Firmware Version: 2.6.1
Counter	Acc_X	Acc_Y	Acc_Z	Gyr_X	Gyr_Y	Gyr_Z	Mag_X	Mag_Y	Mag_Z	Quat_w	Quat_x	Quat_y	Quat_z
20273	8.513429	-0.645963	4.743507	-0.562227	-0.023317	-0.010557	-0.880268	0.077685	-0.130961	0.772971	-0.257362	-0.518467	-0.259757
20274	8.544626	-0.672682	4.753429	-0.520421	-0.019910	-0.010087	-0.878724	0.078240	-0.130127	0.769318	-0.262427	-0.517057	-0.268203
20275	8.535131	-0.665478	4.736447	-0.562231	-0.019630	-0.019424	-0.880836	0.078241	-0.128709	0.766228	-0.267395	-0.514189	-0.277496
20276	8.542277	-0.655751	4.753243	-0.563990	-0.012462	-0.014179	-0.880544	0.076280	-0.130694	0.762214	-0.272994	-0.512317	-0.286419
20277	8.523363	-0.631707	4.714339	-0.534865	-0.005425	-0.010342	-0.881674	0.077123	-0.130115	0.759296	-0.277488	-0.509182	-0.295302
20278	8.545066	-0.646374	4.709641	-0.545879	-0.023374	-0.012127	-0.880828	0.076700	-0.130126	0.755099	-0.282845	-0.507434	-0.303867
20279	8.508922	-0.660737	4.695351	-0.578365	0.002777	0.001478	-0.879707	0.077535	-0.128444	0.751922	-0.287996	-0.503697	-0.312988
20280	8.514668	-0.671211	4.572226	-0.552966	-0.005432	0.000062	-0.881814	0.076554	-0.127878	0.747754	-0.293420	-0.501433	-0.321454
20281	8.460389	-0.645674	4.736326	-0.560382	-0.019736	-0.009684	-0.880833	0.077394	-0.127596	0.744210	-0.298263	-0.498057	-0.330347
20282	8.561794	-0.709373	4.700656	-0.547724	-0.026921	-0.017439	-0.880552	0.077533	-0.127317	0.739563	-0.303515	-0.496122	-0.338805
20283	8.581756	-0.656695	4.642049	-0.563909	-0.012630	0.005298	-0.881678	0.077392	-0.126468	0.736000	-0.308440	-0.492376	-0.347469
20284	8.571991	-0.695330	4.637660	-0.552986	-0.007231	0.000078	-0.881824	0.078228	-0.124216	0.731454	-0.313749	-0.489879	-0.355745
20285	8.591222	-0.666300	4.661474	-0.552947	-0.003697	0.008025	-0.881813	0.075701	-0.124803	0.727901	-0.318409	-0.485917	-0.364225
20286	8.571765	-0.675754	4.676104	-0.556528	0.003501	0.010587	-0.881541	0.077662	-0.123243	0.723339	-0.323732	-0.483046	-0.372352
20287	8.489820	-0.660783	4.668797	-0.552871	0.008913	0.007044	-0.882384	0.077672	-0.125619	0.719738	-0.328218	-0.478767	-0.380832
20288	8.516147	-0.723796	4.667049	-0.540201	0.001677	0.003695	-0.882814	0.079496	-0.124615	0.715042	-0.333190	-0.475966	-0.388787
20289	8.571448	-0.704585	4.703006	-0.554706	0.006225	0.007048	-0.881128	0.080056	-0.125183	0.711244	-0.337653	-0.471573	-0.397168
20290	8.542656	-0.709388	4.678934	-0.547438	0.010782	-0.002631	-0.880287	0.080898	-0.125461	0.706367	-0.342532	-0.468508	-0.405238
20291	8.576162	-0.709372	4.715135	-0.563651	0.025125	0.013904	-0.881691	0.080056	-0.124898	0.702578	-0.346961	-0.463589	-0.413628
20292	8.638724	-0.709616	4.739217	-0.554477	0.046808	0.003274	-0.882110	0.079499	-0.126022	0.697864	-0.351630	-0.459797	-0.421816
20293	8.484658	-0.708962	4.688673	-0.541675	0.059361	0.001549	-0.880422	0.079921	-0.127433	0.694276	-0.355278	-0.454532	-0.430301
20294	8.484471	-0.713658	4.710473	-0.570903	0.032453	0.003140	-0.879864	0.081331	-0.129244	0.689143	-0.360226	-0.450674	-0.438420
20295	8.518076	-0.786445	4.699158	-0.552738	0.035151	-0.005513	-0.879864	0.081187	-0.128125	0.685026	-0.364100	-0.445570	-0.446809
20296	8.551544	-0.771854	4.747277	-0.553530	0.054047	-0.002093	-0.880705	0.080772	-0.129524	0.679994	-0.368492	-0.441483	-0.454878
20297	8.476906	-0.769102	4.725599	-0.571028	0.008992	0.006812	-0.878740	0.081892	-0.129808	0.675457	-0.372892	-0.436347	-0.462937
20298	8.550930	-0.858622	4.784492	-0.567532	-0.010796	0.001667	-0.878326	0.083574	-0.128953	0.669615	-0.378023	-0.432866	-0.470469
20299	8.532630	-0.752658	4.706010	-0.576556	0.000073	0.000624	-0.878466	0.083434	-0.128953	0.664732	-0.382449	-0.427719	-0.478457
20300	8.491285	-0.805473	4.721153	-0.551108	0.003588	-0.003539	-0.876779	0.083852	-0.129242	0.658923	-0.387100	-0.424125	-0.485894
20301	8.522877	-0.827664	4.682697	-0.556511	0.010842	-0.005411	-0.878605	0.083298	-0.130215	0.654062	-0.391031	-0.418954	-0.493735
20302	8.517611	-0.844245	4.731216	-0.533751	0.016072	0.001895	-0.879452	0.084144	-0.130620	0.648391	-0.395299	-0.415215	-0.500923
20303	8.488501	-0.868183	4.738771	-0.564680	0.009023	-0.000202	-0.877341	0.083572	-0.128960	0.643346	-0.399326	-0.409830	-0.508610
20304	8.507743	-0.875524	4.743660	-0.545585	0.016206	-0.007098	-0.878185	0.083860	-0.130493	0.637336	-0.403591	-0.405937	-0.515880
20305	8.507955	-0.805397	4.750126	-0.542073	0.009160	-0.026466	-0.878467	0.083999	-0.130068	0.632045	-0.407039	-0.400881	-0.523576
20306	8.507750	-0.824623	4.767256	-0.543014	0.001923	-0.022898	-0.877339	0.083578	-0.130923	0.625626	-0.411208	-0.397216	-0.530773
20307	8.483335	-0.838787	4.796443	-0.563928	-0.003419	-0.019579	-0.878177	0.082034	-0.130652	0.619971	-0.415040	-0.391922	-0.538308
20308	8.512380	-0.831766	4.789076	-0.547512	0.004567	-0.014121	-0.877752	0.081613	-0.131220	0.613475	-0.419218	-0.387999	-0.545309
20309	8.526043	-0.814224	4.902431	-0.560227	0.005478	-0.008968	-0.879020	0.081612	-0.130089	0.607879	-0.422907	-0.382438	-0.552606
20310	8.495415	-0.751607	4.836532	-0.556485	0.016161	0.003400	-0.879720	0.081057	-0.131491	0.601440	-0.427112	-0.378025	-0.559412
20311	8.464712	-0.693777	4.777935	-0.571160	-0.005360	-0.000174	-0.877472	0.081750	-0.130380	0.595610	-0.431036	-0.372298	-0.566436
20312	8.503449	-0.701392	4.758637	-0.553127	-0.019728	-0.014021	-0.877190	0.081324	-0.128985	0.588586	-0.435382	-0.368403	-0.572965
20313	8.531857	-0.679307	4.840509	-0.560344	-0.012549	-0.007068	-0.877049	0.081184	-0.129408	0.582562	-0.439117	-0.362852	-0.579773
20314	8.513781	-0.740789	4.652743	-0.576803	-0.030375	-0.019539	-0.876209	0.081735	-0.126465	0.575042	-0.443728	-0.358753	-0.586283
20315	8.570458	-0.791049	4.788545	-0.556942	-0.046672	-0.020977	-0.876487	0.081035	-0.127031	0.568485	-0.447634	-0.353672	-0.592761
20316	8.503835	-0.708977	4.705562	-0.544267	-0.052108	-0.024333	-0.876902	0.078636	-0.123689	0.560899	-0.451995	-0.350151	-0.598738
20317	8.542245	-0.733295	4.720280	-0.546069	-0.053971	-0.016377	-0.875921	0.079473	-0.122567	0.554297	-0.455807	-0.345159	-0.604863
20318	8.528008	-0.718856	4.695974	-0.547892	-0.053938	-0.019052	-0.875645	0.080165	-0.119618	0.546595	-0.460171	-0.341476	-0.610631
20319	8.527950	-0.704265	4.710310	-0.542602	-0.077358	-0.022384	-0.876066	0.079316	-0.117381	0.539653	-0.464100	-0.336762	-0.616423
20320	8.542694	-0.714267	4.671740	-0.553539	-0.082676	-0.026014	-0.875508	0.079437	-0.111778	0.531486	-0.468728	-0.333295	-0.621877
20321	8.532851	-0.694660	4.705363	-0.560970	-0.104202	-0.033047	-0.875652	0.080139	-0.111489	0.523920	-0.473018	-0.328663	-0.627489
20322	8.581552	-0.700163	4.647367	-0.564700	-0.120379	-0.034748	-0.874384	0.078571	-0.105628	0.515154	-0.478068	-0.325444	-0.632578
20323	8.683795	-0.657883	4.554936	-0.540996	-0.109711	-0.029198	-0.872704	0.079533	-0.100165	0.507649	-0.482143	-0.321013	-0.637794
20324	8.756667	-0.673266	4.487353	-0.566197	-0.075374	-0.026149	-0.871584	0.079797	-0.095825	0.499137	-0.486576	-0.317142	-0.643061
20325	8.728098	-0.639464	4.453185	-0.558809	-0.052837	-0.031509	-0.871863	0.078378	-0.091213	0.491655	-0.489990	-0.311867	-0.648787
20326	8.738129	-0.659224	4.395399	-0.553191	-0.029467	-0.028046	-0.871870	0.079777	-0.089516	0.483409	-0.493576	-0.307638	-0.654261
20327	8.742917	-0.644679	4.407312	-0.571280	-0.014948	-0.030114	-0.870323	0.079485	-0.087288	0.475916	-0.496523	-0.301749	-0.660239
20328	8.723574	-0.668768	4.400358	-0.562079	-0.001560	-0.021249	-0.870605	0.079486	-0.087286	0.467719	-0.499755	-0.296982	-0.665797
20329	8.760231	-0.608765	4.370643	-0.583699	0.012702	0.007621	-0.869756	0.078357	-0.086464	0.460629	-0.502567	-0.290223	-0.671579
20330	8.728215	-0.717131	4.400891	-0.554613	0.018032	-0.000056	-0.869900	0.079060	-0.086455	0.452786	-0.505481	-0.285081	-0.676906
20331	8.737306	-0.707037	4.478090	-0.532562	0.059339	0.003487	-0.870044	0.080046	-0.087285	0.446294	-0.507065	-0.278567	-0.682720
20332	8.703378	-0.713983	4.492711	-0.577965	0.071425	-0.014820	-0.870605	0.080056	-0.089803	0.438205	-0.509266	-0.272695	-0.688667
20333	8.630832	-0.681897	4.526279	-0.568977	0.046877	0.004001	-0.870610	0.081751	-0.092589	0.431155	-0.511233	-0.265720	-0.694363
20334	8.674185	-0.764518	4.498147	-0.538223	0.026976	-0.002594	-0.869765	0.081750	-0.092876	0.423288	-0.513652	-0.260584	-0.699346
20335	8.640450	-0.711018	4.516926	-0.552569	0.055817	0.003252	-0.870467	0.081760	-0.095393	0.416320	-0.515236	-0.253715	-0.704867
20336	8.582563	-0.681593	4.526340	-0.556301	0.043263	-0.002031	-0.872289	0.080363	-0.096655	0.408260	-0.517471	-0.248110	-0.709922
20337	8.596931	-0.662199	4.550268	-0.563483	0.048545	0.015550	-0.872291	0.080928	-0.097490	0.401197	-0.519192	-0.240968	-0.715133
20338	8.674366	-0.653157	4.528316	-0.556224	0.048536	0.013884	-0.870471	0.083456	-0.098739	0.393290	-0.521314	-0.235089	-0.719922
20339	8.507166	-0.680649	4.601338	-0.557311	0.023354	0.006907	-0.872297	0.083046	-0.100972	0.385933	-0.523192	-0.228278	-0.724717
20340	8.547767	-0.758131	4.619062	-0.574790	-0.005249	-0.009047	-0.872156	0.082902	-0.099993	0.377155	-0.526008	-0.222724	-0.729016
20341	8.596051	-0.705118	4.642570	-0.544065	-0.029732	-0.006753	-0.871311	0.082904	-0.100981	0.369393	-0.528378	-0.216609	-0.733108
20342	8.632648	-0.739606	4.575248	-0.531257	-0.014422	-0.011999	-0.871598	0.084024	-0.099846	0.360899	-0.530871	-0.211734	-0.736951
20343	8.685837	-0.715774	4.574911	-0.560262	-0.005298	-0.008841	-0.869765	0.082607	-0.097352	0.352939	-0.532875	-0.205186	-0.741200
20344	8.678949	-0.652989	4.559721	-0.554681	0.016285	-0.007132	-0.872020	0.083744	-0.099565	0.344311	-0.534984	-0.199639	-0.745242
20345	8.582356	-0.676577	4.555281	-0.556577	0.000032	-0.003539	-0.871453	0.082902	-0.100279	0.336390	-0.536785	-0.193013	-0.749299
20346	8.621066	-0.691442	4.536064	-0.571106	-0.001728	-0.000152	-0.869490	0.084154	-0.098039	0.327535	-0.539178	-0.187213	-0.752967
20347	8.679082	-0.687035	4.526272	-0.557535	-0.018132	0.014274	-0.871043	0.085281	-0.097875	0.319708	-0.541205	-0.180470	-0.756515
20348	8.681777	-0.687279	4.490026	-0.556551	-0.015577	0.030196	-0.869913	0.084439	-0.098874	0.311339	-0.543701	-0.174601	-0.759587
20349	8.698689	-0.668007	4.497037	-0.567458	-0.010937	0.021199	-0.871613	0.087111	-0.098552	0.303443	-0.545587	-0.167565	-0.763007
20350	8.683542	-0.664950	4.584012	-0.567277	0.016007	0.029875	-0.872454	0.086409	-0.098132	0.294987	-0.547542	-0.161296	-0.766266
20351	8.659309	-0.749561	4.555992	-0.561893	0.008880	0.017583	-0.871050	0.087254	-0.099676	0.287076	-0.548956	-0.154238	-0.769705
20352	8.640224	-0.691441	4.555369	-0.540230	-0.022935	0.037497	-0.871339	0.088654	-0.097977	0.278847	-0.551252	-0.148482	-0.772216
20353	8.621009	-0.824720	4.479559	-0.538462	-0.019972	0.007404	-0.870924	0.090054	-0.096845	0.270869	-0.552830	-0.142046	-0.775134
20354	8.702977	-0.759715	4.522218	-0.564770	-0.008074	0.001739	-0.871631	0.090613	-0.095432	0.261798	-0.554804	-0.136183	-0.777887
20355	8.654972	-0.783866	4.476641	-0.569182	0.009946	0.003335	-0.871068	0.091182	-0.098233	0.253422	-0.555942	-0.129137	-0.781044
20356	8.686215	-0.774260	4.498240	-0.531082	0.006219	-0.002382	-0.872473	0.090479	-0.096828	0.244639	-0.557385	-0.123732	-0.783686
20357	8.721884	-0.810417	4.549339	-0.550123	0.016287	-0.009744	-0.873882	0.091190	-0.098632	0.236214	-0.558165	-0.117081	-0.786732
20358	8.591735	-0.778226	4.541904	-0.561980	0.016466	-0.024944	-0.872754	0.090481	-0.097246	0.226700	-0.559416	-0.111357	-0.789469
20359	8.601271	-0.838793	4.528069	-0.545829	-0.016016	-0.028100	-0.872611	0.090061	-0.097813	0.217894	-0.560510	-0.105108	-0.792025
20360	8.649773	-0.817470	4.508436	-0.545744	0.002076	-0.035273	-0.875563	0.088937	-0.095839	0.208311	-0.561759	-0.099791	-0.794402
20361	8.649679	-0.822242	4.518155	-0.538469	0.007511	-0.042300	-0.873301	0.087257	-0.099238	0.199349	-0.562288	-0.093700	-0.797065
20362	8.659575	-0.798259	4.498543	-0.547569	0.002103	-0.037059	-0.873585	0.087252	-0.097274	0.189669	-0.563408	-0.088342	-0.799245
20363	8.630316	-0.841468	4.515979	-0.556524	0.010965	-0.016884	-0.874009	0.087530	-0.096146	0.180858	-0.563863	-0.081650	-0.801675
20364	8.712765	-0.813215	4.479308	-0.552802	0.012544	0.007057	-0.874845	0.085708	-0.096719	0.171800	-0.564778	-0.075644	-0.803610
20365	8.615705	-0.850967	4.528186	-0.554680	0.001718	0.007959	-0.875124	0.085287	-0.096722	0.163344	-0.565283	-0.068722	-0.805637
20366	8.738620	-0.837061	4.556863	-0.545469	0.034285	-0.009800	-0.874836	0.084025	-0.097858	0.154088	-0.565672	-0.062932	-0.807658
20367	8.577874	-0.783486	4.459826	-0.552888	0.016440	-0.026607	-0.874833	0.083326	-0.098847	0.145070	-0.565754	-0.056371	-0.809753
20368	8.591999	-0.807530	4.493904	-0.549187	0.017146	-0.007108	-0.875539	0.084033	-0.099535	0.135760	-0.566300	-0.050522	-0.811370
20369	8.612246	-0.818111	4.368344	-0.552815	0.014467	-0.007125	-0.874692	0.083470	-0.099828	0.127013	-0.566303	-0.043742	-0.813176
20370	8.523672	-0.796797	4.595363	-0.558406	-0.003561	-0.005336	-0.873844	0.082339	-0.098444	0.117580	-0.567080	-0.037759	-0.814352
20371	8.620567	-0.812241	4.542245	-0.560354	-0.025146	-0.006976	-0.874974	0.083466	-0.098424	0.108681	-0.567607	-0.030950	-0.815508
20372	8.620797	-0.742129	4.546296	-0.554939	-0.026939	-0.010431	-0.875252	0.082623	-0.098290	0.099162	-0.568620	-0.025121	-0.816215
20373	8.601314	-0.768529	4.556282	-0.561276	-0.026961	-0.005205	-0.873844	0.082196	-0.097605	0.090248	-0.569039	-0.018288	-0.817139
20374	8.679321	-0.772073	4.454730	-0.539541	-0.037832	-0.008402	-0.874976	0.083174	-0.095063	0.080914	-0.570072	-0.012696	-0.817502
20375	8.633119	-0.754532	4.507756	-0.582056	-0.008828	-0.006433	-0.874413	0.083173	-0.095348	0.071718	-0.570086	-0.005518	-0.818430
20376	8.623726	-0.725594	4.488114	-0.549179	0.008851	0.014192	-0.874969	0.081488	-0.095081	0.062637	-0.570244	0.000569	-0.819084
20377	8.633268	-0.754654	4.488426	-0.551008	0.005240	0.015960	-0.874976	0.083173	-0.094783	0.054139	-0.569848	0.007502	-0.819931
20378	8.650100	-0.643201	4.549985	-0.560121	0.008956	0.008769	-0.874688	0.082056	-0.097039	0.044834	-0.569887	0.013711	-0.820385
20379	8.640223	-0.672048	4.564818	-0.560111	0.012597	0.004317	-0.874973	0.082901	-0.097449	0.036014	-0.569241	0.020646	-0.821122
20380	8.630346	-0.710591	4.574927	-0.528381	0.008959	-0.008567	-0.875257	0.083462	-0.097160	0.026780	-0.569133	0.026139	-0.821394
20381	8.640393	-0.696427	4.531261	-0.563824	0.000033	0.000810	-0.874272	0.083461	-0.097448	0.017848	-0.568553	0.033066	-0.821788
20382	8.664492	-0.735336	4.517165	-0.557439	0.003617	-0.000021	-0.874126	0.082337	-0.097461	0.008425	-0.568412	0.039129	-0.821770
20383	8.640244	-0.715699	4.541142	-0.547296	0.026951	0.004374	-0.874129	0.083181	-0.098013	-0.000295	-0.567242	0.045804	-0.822276
20384	8.620702	-0.708114	4.574912	-0.554543	0.030578	0.005147	-0.874135	0.084586	-0.097858	-0.009620	-0.566520	0.051879	-0.822357
20385	8.601404	-0.724969	4.565461	-0.540149	0.008915	0.001904	-0.873429	0.084309	-0.099548	-0.018291	-0.565514	0.058384	-0.822466
20386	8.653152	-0.772691	4.715738	-0.556327	0.023126	0.032587	-0.875259	0.084598	-0.100652	-0.027171	-0.564750	0.064790	-0.822266
20387	8.651734	-0.802574	4.573509	-0.543685	-0.005964	0.055032	-0.873582	0.087403	-0.100496	-0.034991	-0.563787	0.071935	-0.822037
20388	8.625438	-0.761401	4.561002	-0.560188	-0.043953	0.079843	-0.873448	0.088664	-0.099643	-0.043033	-0.563934	0.078970	-0.820908
20389	8.640589	-0.832335	4.440956	-0.556625	-0.056517	0.072885	-0.873458	0.090623	-0.097380	-0.050629	-0.563640	0.086529	-0.819914
20390	8.712839	-0.793883	4.479092	-0.556470	-0.027661	0.070958	-0.873890	0.093158	-0.098892	-0.058788	-0.563416	0.093370	-0.818773
20391	8.664867	-0.735641	4.468841	-0.569198	-0.012929	0.042408	-0.872069	0.094838	-0.098328	-0.067100	-0.562318	0.100699	-0.818019
20392	8.683707	-0.759624	4.517410	-0.531110	-0.011125	0.022494	-0.872076	0.096378	-0.096910	-0.075780	-0.561826	0.106544	-0.816858
20393	8.669229	-0.798320	4.498530	-0.543807	0.003566	-0.001637	-0.872779	0.096099	-0.096907	-0.084559	-0.560450	0.112889	-0.816089
20394	8.669481	-0.791253	4.469455	-0.549346	-0.000734	-0.021135	-0.871932	0.095678	-0.097759	-0.094154	-0.559728	0.118507	-0.814736
20395	8.664310	-0.832152	4.494082	-0.578478	0.002338	-0.047156	-0.872215	0.095529	-0.094955	-0.104052	-0.558270	0.124858	-0.813584
20396	8.683952	-0.784064	4.474188	-0.553021	0.010387	-0.053089	-0.874172	0.092729	-0.096511	-0.114205	-0.557296	0.130131	-0.812062
20397	8.671924	-0.793715	4.464647	-0.556571	0.031254	-0.067417	-0.874449	0.091747	-0.096659	-0.124247	-0.555311	0.135781	-0.811021
20398	8.712748	-0.827745	4.474637	-0.538276	0.038153	-0.042472	-0.873178	0.090903	-0.097239	-0.134102	-0.553750	0.140840	-0.809655
20399	8.662017	-0.810418	4.489010	-0.541789	0.054317	-0.035544	-0.874148	0.087822	-0.099506	-0.143508	-0.551194	0.146491	-0.808783
20400	8.644899	-0.829522	4.508577	-0.530819	0.054068	-0.014189	-0.873724	0.087827	-0.101191	-0.152830	-0.549182	0.151671	-0.807488
20401	8.591904	-0.768666	4.524883	-0.564432	0.041385	0.010261	-0.873163	0.088535	-0.103431	-0.161682	-0.546486	0.158177	-0.806345
20402	8.623446	-0.759304	4.507822	-0.552699	0.023218	0.021134	-0.874286	0.088119	-0.104268	-0.170535	-0.544668	0.164165	-0.804552
20403	8.650196	-0.686913	4.516644	-0.559993	0.012301	0.037054	-0.873166	0.089521	-0.104262	-0.178788	-0.542230	0.170924	-0.802998
20404	8.635668	-0.669814	4.530971	-0.541865	0.008641	0.033748	-0.874018	0.091781	-0.107315	-0.187225	-0.540521	0.176893	-0.800932
20405	8.633056	-0.638124	4.571698	-0.547268	0.023163	0.024751	-0.873736	0.091782	-0.107878	-0.195553	-0.537864	0.183204	-0.799311
20406	8.616295	-0.676912	4.535908	-0.565370	0.028605	0.029807	-0.871766	0.092204	-0.109290	-0.204328	-0.535635	0.189394	-0.797167
20407	8.576798	-0.671103	4.651882	-0.568360	-0.000946	0.010479	-0.872047	0.092063	-0.109149	-0.212986	-0.533193	0.195913	-0.794959
20408	8.601659	-0.589427	4.597777	-0.571195	-0.012548	0.000804	-0.870782	0.092200	-0.108878	-0.222069	-0.531574	0.202014	-0.792026
20409	8.601410	-0.654675	4.598505	-0.560283	-0.000697	-0.020381	-0.871913	0.093608	-0.108994	-0.231099	-0.529144	0.207990	-0.789519
20410	8.591803	-0.652228	4.593658	-0.548586	-0.007777	-0.040549	-0.872187	0.091640	-0.108452	-0.240551	-0.527587	0.213229	-0.786334
20411	8.620822	-0.676698	4.574562	-0.560376	-0.008667	-0.035370	-0.872878	0.088688	-0.107496	-0.249744	-0.525196	0.219001	-0.783477
20412	8.639833	-0.754151	4.575400	-0.560345	-0.012384	-0.022967	-0.873724	0.088829	-0.107068	-0.258954	-0.523444	0.224585	-0.780071
20413	8.620337	-0.729635	4.611398	-0.553013	-0.001634	-0.020296	-0.873871	0.090232	-0.106211	-0.267817	-0.520768	0.230282	-0.777203
20414	8.651675	-0.744347	4.609104	-0.565814	-0.014160	-0.023018	-0.873307	0.089949	-0.105938	-0.277002	-0.518881	0.235911	-0.773549
20415	8.635304	-0.715577	4.555645	-0.567530	-0.004336	-0.012480	-0.873300	0.088406	-0.106655	-0.285828	-0.515986	0.241843	-0.770437
20416	8.610741	-0.749013	4.594713	-0.547444	0.001693	0.007168	-0.875282	0.090507	-0.103534	-0.294355	-0.513684	0.247359	-0.767005
20417	8.620674	-0.725061	4.570269	-0.532902	-0.005727	0.023314	-0.876830	0.090794	-0.104220	-0.302213	-0.510698	0.253055	-0.764080
20418	8.596745	-0.710531	4.550808	-0.539285	-0.012954	0.028589	-0.874720	0.090932	-0.104936	-0.310181	-0.508446	0.258704	-0.760489
20419	8.620822	-0.676698	4.574562	-0.545641	-0.014786	0.035611	-0.875013	0.093600	-0.104485	-0.317882	-0.505329	0.264690	-0.757320
20420	8.642561	-0.672002	4.574480	-0.547488	-0.015612	0.028523	-0.874454	0.094441	-0.104200	-0.325841	-0.502954	0.270427	-0.753481
20421	8.611113	-0.691137	4.574736	-0.558335	0.001708	0.011473	-0.873325	0.094164	-0.106174	-0.334065	-0.499503	0.276164	-0.750087
20422	8.623088	-0.720227	4.572628	-0.560309	-0.010663	-0.014130	-0.875156	0.094163	-0.104758	-0.342733	-0.497081	0.281578	-0.745761
20423	8.620635	-0.695939	4.589275	-0.547538	-0.003565	-0.008715	-0.874032	0.094440	-0.104344	-0.351056	-0.493755	0.286893	-0.742064
20424	8.635517	-0.669692	4.550300	-0.560402	-0.012252	-0.037112	-0.876278	0.093321	-0.104198	-0.359960	-0.491361	0.292030	-0.737368
20425	8.654608	-0.638124	4.593417	-0.543143	-0.017867	-0.022716	-0.874870	0.092753	-0.103093	-0.368294	-0.488220	0.297146	-0.733284
20426	8.635494	-0.754517	4.512585	-0.556896	-0.040266	-0.029831	-0.873739	0.091342	-0.102276	-0.376791	-0.486094	0.302442	-0.728196
20427	8.664736	-0.730686	4.488116	-0.564031	-0.019519	-0.028262	-0.874859	0.089936	-0.100880	-0.385319	-0.482718	0.307726	-0.723752
20428	8.679440	-0.721263	4.463828	-0.548487	-0.007958	-0.019300	-0.874866	0.091339	-0.100445	-0.393673	-0.479999	0.312687	-0.718922
20429	8.679432	-0.733377	4.459130	-0.542142	-0.010692	-0.019210	-0.875429	0.091052	-0.098201	-0.401826	-0.476476	0.317583	-0.714596
20430	8.698627	-0.723710	4.478328	-0.542811	0.006964	0.021371	-0.875147	0.090770	-0.098206	-0.409537	-0.473214	0.322663	-0.710096
20431	8.664568	-0.754791	4.498051	-0.574596	0.008936	0.018322	-0.874594	0.093300	-0.099025	-0.417496	-0.468778	0.328130	-0.705886
20432	8.662307	-0.783988	4.464551	-0.547302	-0.005032	0.054109	-0.876009	0.095272	-0.099554	-0.424604	-0.465323	0.333613	-0.701347
20433	8.684174	-0.716369	4.478265	-0.543688	-0.005945	0.054170	-0.874460	0.095131	-0.100549	-0.431578	-0.460997	0.339014	-0.697346
20434	8.662378	-0.735565	4.478508	-0.550861	0.012162	0.047775	-0.873627	0.097372	-0.099130	-0.438820	-0.457210	0.344272	-0.692728
20435	8.679113	-0.742814	4.495481	-0.559969	0.003108	0.057457	-0.873917	0.099910	-0.101624	-0.445866	-0.452475	0.349759	-0.688577
20436	8.650125	-0.745033	4.497962	-0.556261	0.017543	0.052982	-0.873638	0.100470	-0.101340	-0.453013	-0.448425	0.355018	-0.683854
20437	8.649788	-0.764152	4.532004	-0.539942	0.013875	0.051422	-0.872800	0.102157	-0.102170	-0.459941	-0.443647	0.359984	-0.679738
20438	8.640097	-0.764061	4.536849	-0.568965	0.023055	0.047486	-0.872107	0.104544	-0.102431	-0.467201	-0.439339	0.365241	-0.674762
20439	8.649639	-0.783424	4.541885	-0.556296	0.013968	0.049458	-0.872958	0.106235	-0.103388	-0.474199	-0.434306	0.370312	-0.670360
20440	8.640060	-0.783424	4.532232	-0.556264	0.026710	0.035225	-0.873108	0.108484	-0.103503	-0.481419	-0.430055	0.375176	-0.665230
20441	8.596207	-0.802209	4.575995	-0.552728	0.014120	0.030022	-0.872546	0.109050	-0.105324	-0.488540	-0.425082	0.379929	-0.660520
20442	8.638952	-0.767980	4.681876	-0.556314	0.026769	0.028141	-0.872549	0.110041	-0.107556	-0.495733	-0.420780	0.384651	-0.655162
20443	8.622604	-0.802254	4.595291	-0.550933	0.015996	0.021190	-0.871427	0.110735	-0.105735	-0.502859	-0.415752	0.389183	-0.650246
20444	8.629695	-0.807026	4.612249	-0.549188	0.003350	0.023942	-0.872834	0.111025	-0.107543	-0.509740	-0.411757	0.393926	-0.644549
20445	8.600894	-0.809398	4.590567	-0.552965	-0.012716	0.008952	-0.872278	0.112426	-0.106832	-0.516701	-0.407068	0.398570	-0.639107
20446	8.620414	-0.763635	4.585198	-0.532866	0.001511	0.019726	-0.870594	0.113405	-0.106835	-0.523363	-0.403201	0.403003	-0.633332
20447	8.601127	-0.778073	4.575719	-0.538427	-0.018303	0.021546	-0.871581	0.113828	-0.106543	-0.529887	-0.398529	0.407519	-0.627952
20448	8.629584	-0.831177	4.614935	-0.552858	-0.005684	0.028374	-0.871589	0.115512	-0.105964	-0.536414	-0.394379	0.412264	-0.621903
20449	8.610098	-0.986053	4.563530	-0.556463	-0.012986	0.039856	-0.871032	0.116914	-0.105393	-0.542774	-0.389194	0.416993	-0.616475
20450	8.582734	-0.977949	4.672212	-0.552919	-0.016477	0.024870	-0.870901	0.119161	-0.105371	-0.549120	-0.385114	0.421740	-0.610156
20451	8.637749	-1.023955	4.713730	-0.540519	-0.008344	-0.082957	-0.872026	0.118880	-0.104524	-0.556767	-0.380971	0.425166	-0.603411
20452	8.508378	-0.989972	4.607204	-0.533058	-0.027198	0.003923	-0.870624	0.119430	-0.102006	-0.562990	-0.377310	0.429529	-0.596811
20453	8.498317	-1.086545	4.613128	-0.560581	-0.061093	-0.020090	-0.871884	0.117743	-0.100613	-0.569441	-0.372930	0.434161	-0.590055
20454	8.473508	-1.095541	4.695418	-0.526182	-0.053645	-0.064861	-0.871181	0.117312	-0.098380	-0.576055	-0.370168	0.438131	-0.582389
20455	8.175177	-0.711405	4.759188	-0.548153	-0.038600	-0.125380	-0.872157	0.114918	-0.095874	-0.583702	-0.366465	0.441449	-0.574560
20456	8.259232	0.028706	4.547843	-0.558212	-0.127688	-0.225677	-0.874246	0.109009	-0.091715	-0.591572	-0.365480	0.445353	-0.564029
20457	9.023103	-0.059997	4.658963	-0.567865	-0.164573	-0.316542	-0.874077	0.100835	-0.083812	-0.600233	-0.364554	0.448794	-0.552634
20458	9.133803	-0.409510	4.532232	-0.561902	-0.119998	-0.267222	-0.874750	0.092811	-0.078284	-0.608422	-0.363658	0.452164	-0.541408
20459	9.106406	-0.631669	4.534748	-0.561071	-0.070885	-0.121583	-0.873886	0.086889	-0.072186	-0.615529	-0.359881	0.455653	-0.532908
20460	8.743538	-0.831838	4.237839	-0.547487	-0.018136	0.010862	-0.874167	0.086604	-0.070785	-0.621352	-0.355427	0.459505	-0.525784
20461	8.618150	-0.530071	4.058245	-0.576078	-0.088305	0.014518	-0.874594	0.087444	-0.069651	-0.626780	-0.350298	0.464248	-0.518567
20462	9.141077	-0.958417	3.335002	-0.552846	-0.056343	0.062451	-0.873059	0.089675	-0.065715	-0.631598	-0.345618	0.468889	-0.511640
20463	10.322268	-0.849344	4.187594	-0.549509	0.036790	0.135558	-0.872508	0.092487	-0.066671	-0.636583	-0.338344	0.472552	-0.506932
20464	9.143869	-1.350455	4.028035	-0.562224	0.157392	0.138794	-0.870841	0.098827	-0.073346	-0.642544	-0.330571	0.475005	-0.502226
20465	7.691861	-0.730179	3.590528	-0.552074	0.109877	-0.006073	-0.868731	0.100104	-0.078956	-0.649478	-0.323777	0.476740	-0.496049
20466	7.861125	-0.813926	3.509080	-0.562043	0.017149	-0.105556	-0.867868	0.096604	-0.083204	-0.656362	-0.319636	0.479287	-0.487141
20467	8.608843	-1.048570	3.455122	-0.547903	-0.040349	-0.121720	-0.867028	0.097586	-0.083200	-0.662767	-0.315397	0.482098	-0.478379
20468	10.209544	-0.957810	3.734680	-0.569198	-0.057626	-0.171962	-0.867014	0.093498	-0.079038	-0.669406	-0.312423	0.485138	-0.467899
20469	9.152663	-1.088015	4.264313	-0.573395	-0.040436	-0.095411	-0.868699	0.092229	-0.076375	-0.675501	-0.307499	0.488240	-0.459091
20470	8.312287	-1.322298	4.214893	-0.546477	-0.083517	-0.139263	-0.870658	0.089562	-0.075687	-0.681215	-0.304653	0.491493	-0.448963
20471	8.413671	-0.645673	3.917243	-0.528835	-0.217881	-0.030184	-0.871634	0.085601	-0.066610	-0.684511	-0.301189	0.496872	-0.440281
20472	9.513429	-0.685926	3.998377	-0.557237	-0.116973	-0.001727	-0.872063	0.086144	-0.060574	-0.688547	-0.297075	0.501377	-0.431591
20473	8.989392	-0.786598	3.990536	-0.549844	-0.071509	-0.058656	-0.872345	0.085574	-0.057914	-0.693479	-0.292261	0.504660	-0.423072
20474	8.806563	-0.917302	4.161385	-0.546042	-0.020718	-0.101449	-0.874025	0.083326	-0.056523	-0.699078	-0.288402	0.507025	-0.413570
20475	8.739780	-0.679959	4.173324	-0.533241	-0.040351	-0.029507	-0.876543	0.079958	-0.055978	-0.703805	-0.283165	0.509780	-0.405709
20476	8.933221	-0.359068	4.280636	-0.557158	-0.040511	-0.095173	-0.875121	0.076157	-0.054347	-0.709012	-0.279175	0.512431	-0.395953
20477	8.881094	-0.243164	4.211754	-0.544511	-0.025736	-0.141110	-0.876940	0.073202	-0.051560	-0.714658	-0.274731	0.514305	-0.386364
20478	8.795619	-0.110435	4.094403	-0.546359	-0.032051	-0.139318	-0.877062	0.068705	-0.051046	-0.720021	-0.271192	0.516362	-0.376024
20479	8.900855	-0.459399	4.049829	-0.562649	-0.025561	-0.151070	-0.876630	0.065886	-0.048416	-0.725624	-0.266511	0.518171	-0.365978
20480	8.982531	-0.372340	4.140570	-0.564054	0.041033	-0.140856	-0.878153	0.060273	-0.049163	-0.731618	-0.262109	0.519141	-0.355706
20481	8.760211	-0.317379	4.203079	-0.532957	0.058564	-0.106141	-0.880096	0.054951	-0.052848	-0.737390	-0.256695	0.519603	-0.346953
20482	8.803048	-0.239590	4.318139	-0.564679	0.069435	-0.095950	-0.880081	0.051725	-0.054564	-0.743137	-0.251533	0.520246	-0.337375
20483	8.842333	-0.153110	4.273627	-0.527293	0.065180	-0.042387	-0.878102	0.049757	-0.055581	-0.748313	-0.245420	0.520759	-0.329555
20484	8.784247	-0.249577	4.248201	-0.545594	0.047366	-0.056668	-0.878654	0.047941	-0.058259	-0.753260	-0.240208	0.521672	-0.320558
20485	8.745950	-0.220502	4.221348	-0.520207	0.016223	-0.013720	-0.879216	0.047803	-0.058536	-0.757520	-0.234156	0.522892	-0.312919
20486	8.846784	-0.143139	4.326669	-0.536365	0.041346	0.007193	-0.880057	0.047532	-0.061055	-0.761765	-0.228397	0.524023	-0.304874
20487	8.666195	0.085528	4.382352	-0.538330	0.019653	0.014370	-0.880626	0.049224	-0.062435	-0.765794	-0.221701	0.525317	-0.297406
20488	8.462378	0.211798	4.272480	-0.516871	0.005827	-0.063162	-0.881466	0.047815	-0.060481	-0.769811	-0.217140	0.526449	-0.288257
20489	8.636412	0.452895	4.354129	-0.566624	-0.050776	-0.150913	-0.881448	0.043599	-0.060245	-0.773989	-0.212116	0.528125	-0.277546
20490	9.187037	0.228060	4.510548	-0.553813	-0.060240	-0.101974	-0.880879	0.041766	-0.058306	-0.777471	-0.207707	0.530173	-0.267046
20491	8.950500	-0.151493	4.640750	-0.553280	-0.002980	-0.063498	-0.882694	0.038252	-0.056647	-0.781396	-0.201650	0.531248	-0.257941
20492	8.777873	-0.355427	4.706082	-0.545706	-0.008388	0.028561	-0.883255	0.037407	-0.055530	-0.784500	-0.195645	0.532849	-0.249710
20493	8.483284	-0.081471	4.546356	-0.556647	-0.025666	0.049753	-0.881854	0.038807	-0.054965	-0.787427	-0.188382	0.534617	-0.242190
20494	8.503288	0.194188	4.589164	-0.535302	-0.092447	0.052220	-0.881020	0.040763	-0.052429	-0.789289	-0.182652	0.537470	-0.234067
20495	8.664136	0.119192	4.352983	-0.563646	-0.102648	0.002446	-0.881319	0.044124	-0.049027	-0.791452	-0.176123	0.540179	-0.225369
20496	8.803051	0.289339	4.261493	-0.562485	-0.092378	0.064375	-0.879082	0.046634	-0.044813	-0.793168	-0.169787	0.543073	-0.217094
20497	8.737819	0.355257	4.301923	-0.551146	-0.020390	0.067598	-0.880219	0.048879	-0.043099	-0.795691	-0.162373	0.544524	-0.209772
20498	8.659653	0.007434	4.255165	-0.542045	-0.000167	0.016212	-0.878964	0.051260	-0.041822	-0.798352	-0.156448	0.545592	-0.201215
20499	8.716043	0.016065	4.146257	-0.557463	0.007222	0.005389	-0.878544	0.052107	-0.043639	-0.801259	-0.149466	0.546304	-0.192862
20500	8.704874	0.054197	4.049192	-0.564310	0.026293	0.091893	-0.877715	0.055476	-0.043470	-0.803787	-0.142214	0.547140	-0.185309
20501	9.292536	-0.011555	4.174790	-0.539362	0.057964	0.169945	-0.875762	0.059975	-0.045681	-0.806374	-0.133513	0.547337	-0.179883
20502	9.035306	-0.348173	4.193389	-0.558658	0.142417	0.200951	-0.876074	0.068142	-0.051480	-0.809567	-0.124703	0.546468	-0.174421
20503	9.356325	-0.372518	4.488027	-0.548688	0.155122	0.188653	-0.873848	0.074751	-0.055072	-0.812972	-0.115267	0.545063	-0.169402
20504	9.067374	-0.443952	4.368393	-0.548169	0.149857	0.070087	-0.872317	0.079252	-0.057841	-0.816463	-0.107995	0.543610	-0.161905
20505	9.196500	-0.348781	4.258422	-0.548608	0.122675	-0.009325	-0.872464	0.081943	-0.064399	-0.819952	-0.100796	0.542167	-0.153536
20506	8.813087	-0.414499	4.184761	-0.552082	0.144303	-0.013120	-0.870784	0.085049	-0.070127	-0.823438	-0.094355	0.540503	-0.144580
20507	8.514188	-0.582597	4.056554	-0.549437	0.114407	-0.000597	-0.869372	0.084495	-0.073647	-0.826577	-0.087042	0.539094	-0.136280
20508	8.644360	-0.840248	3.952935	-0.537772	0.068176	0.025476	-0.870775	0.083942	-0.075184	-0.828890	-0.080607	0.538586	-0.127943
20509	8.745319	-0.981156	3.937458	-0.545055	0.051831	0.044072	-0.868821	0.088161	-0.078239	-0.831001	-0.073018	0.538178	-0.120293
20510	8.681870	-0.992790	4.331539	-0.559729	0.019121	0.079454	-0.867419	0.090138	-0.082154	-0.832487	-0.065738	0.538503	-0.112512
20511	8.510902	-1.176255	4.193666	-0.561909	-0.071345	0.118856	-0.866596	0.094765	-0.080149	-0.832908	-0.057309	0.540183	-0.105742
20512	8.918259	-1.052356	4.319806	-0.549376	-0.092997	0.120998	-0.865768	0.097987	-0.078020	-0.832885	-0.049988	0.542293	-0.098599
20513	8.968631	-1.045151	4.363152	-0.542144	-0.091128	0.110465	-0.865787	0.102056	-0.076435	-0.832883	-0.042001	0.544152	-0.091866
20514	8.699285	-0.906052	4.306384	-0.538672	-0.136541	0.146135	-0.862012	0.107095	-0.073468	-0.832145	-0.034654	0.546877	-0.085203
20515	8.660706	-0.886445	4.311049	-0.543170	-0.088095	0.071470	-0.860628	0.111998	-0.070484	-0.832045	-0.027076	0.548558	-0.077789
20516	8.549809	-1.021593	4.230550	-0.546917	-0.101414	0.050240	-0.862319	0.112139	-0.069349	-0.831664	-0.020572	0.550534	-0.069451
20517	8.685413	-1.071295	4.148767	-0.546165	-0.126581	0.045121	-0.861211	0.115495	-0.065257	-0.830977	-0.013283	0.552734	-0.061534
20518	8.752705	-1.008463	4.215634	-0.553605	-0.135290	0.016798	-0.860374	0.116322	-0.061190	-0.830060	-0.007079	0.555148	-0.052541
20519	8.791652	-0.921709	4.214613	-0.549925	-0.112565	-0.006280	-0.860943	0.116871	-0.056695	-0.829372	-0.000290	0.556983	-0.043716
20520	8.777294	-0.938686	4.190659	-0.562358	-0.068374	-0.004932	-0.860950	0.118129	-0.055000	-0.829006	0.005882	0.558159	-0.034258
20521	8.759528	-0.940295	4.301853	-0.538423	-0.012617	-0.006773	-0.860950	0.117701	-0.052902	-0.829220	0.012544	0.558199	-0.025533
20522	8.626994	-0.915384	4.287254	-0.567317	0.023692	-0.023280	-0.861374	0.118265	-0.053173	-0.829672	0.018650	0.557719	-0.015693
20523	8.564216	-0.883451	4.306313	-0.559952	0.056343	-0.051713	-0.859397	0.116859	-0.054184	-0.830446	0.025186	0.556498	-0.005944
20524	8.506059	-0.885319	4.335408	-0.553413	0.090614	-0.059822	-0.859105	0.114899	-0.056449	-0.831424	0.030663	0.554775	0.004380
20525	8.544476	-0.878130	4.364272	-0.554357	0.112689	-0.108616	-0.859937	0.112664	-0.059830	-0.832583	0.036464	0.552494	0.015058
20526	8.760226	-0.798319	4.590230	-0.554237	0.165353	-0.151357	-0.859919	0.109590	-0.064768	-0.834104	0.040917	0.549426	0.026965
20527	8.359733	-0.868626	4.538391	-0.536124	0.183785	-0.211503	-0.859326	0.103421	-0.069042	-0.835733	0.045240	0.545862	0.039222
20528	10.115474	-0.750222	4.757025	-0.554791	0.111813	-0.190568	-0.858324	0.099916	-0.071610	-0.836344	0.049305	0.543528	0.051728
20529	9.570174	-0.719750	4.443288	-0.565415	0.114910	-0.135072	-0.858292	0.093325	-0.075183	-0.836956	0.054983	0.540849	0.062963
20530	9.331739	-0.992569	4.248510	-0.546253	0.089132	-0.087878	-0.858141	0.091795	-0.079966	-0.837169	0.060033	0.538633	0.073616
20531	8.708446	-0.441753	3.972566	-0.531906	0.118795	-0.191439	-0.858124	0.088431	-0.082244	-0.837486	0.064516	0.535871	0.085427
20532	7.810289	0.003918	3.611174	-0.562638	0.073366	-0.340248	-0.860479	0.080153	-0.083854	-0.836795	0.067144	0.534022	0.100431
20533	8.443042	0.123208	3.613829	-0.545263	-0.076670	-0.287670	-0.861856	0.072991	-0.083498	-0.834485	0.071130	0.534456	0.113723
20534	9.786372	-0.263133	3.862811	-0.568852	-0.126059	-0.179503	-0.861270	0.066367	-0.077404	-0.831658	0.075966	0.535491	0.125792
20535	9.719747	-0.705622	4.148135	-0.549460	-0.034188	0.007619	-0.861685	0.064109	-0.074061	-0.830206	0.083040	0.534644	0.134233
20536	8.878080	-0.405076	4.211149	-0.545555	0.001534	0.030309	-0.861252	0.061579	-0.073810	-0.829084	0.089386	0.533160	0.142727
20537	8.438875	-0.011581	4.084112	-0.543826	0.041975	-0.061955	-0.861547	0.064956	-0.075454	-0.828035	0.095374	0.531078	0.152373
20538	8.526827	0.006396	3.955726	-0.536823	-0.004919	-0.058905	-0.861685	0.064394	-0.075319	-0.826391	0.100630	0.529757	0.162200
20539	8.715291	-0.002239	3.924158	-0.558672	-0.055046	0.018150	-0.860420	0.064386	-0.073787	-0.824311	0.107961	0.528958	0.170465
20540	8.960633	0.025971	4.044333	-0.551184	-0.047510	0.080164	-0.858880	0.065782	-0.072243	-0.822442	0.115038	0.527886	0.178022
20541	8.916070	0.126544	4.236578	-0.569066	-0.006196	0.102697	-0.858319	0.066628	-0.073360	-0.820935	0.123198	0.525954	0.185094
20542	8.736637	0.036236	4.300652	-0.554663	-0.035221	0.113608	-0.857493	0.070842	-0.073883	-0.819118	0.130619	0.524475	0.192121
20543	8.727278	0.133022	4.309249	-0.564732	-0.058821	0.138415	-0.857661	0.076877	-0.072276	-0.817007	0.139206	0.523216	0.198411
20544	8.684443	0.016446	4.175292	-0.549303	-0.069744	0.142184	-0.855990	0.080806	-0.071828	-0.814767	0.146942	0.522138	0.204779
20545	8.722511	0.060280	4.266573	-0.556280	-0.021094	0.146235	-0.854182	0.085290	-0.069833	-0.812916	0.155236	0.520165	0.210947
20546	8.669467	0.162386	4.308999	-0.545217	0.009492	0.145292	-0.856590	0.089519	-0.072573	-0.811349	0.162579	0.517699	0.217415
20547	8.708014	0.351277	4.408327	-0.561479	0.036688	0.136116	-0.853511	0.093730	-0.073534	-0.809854	0.170501	0.514685	0.223977
20548	8.495997	0.517157	4.440588	-0.574091	0.070275	0.112738	-0.852827	0.098796	-0.076850	-0.808486	0.177670	0.511103	0.231426
20549	8.793896	0.482444	4.600057	-0.544948	0.090935	0.107693	-0.850020	0.101475	-0.081890	-0.807291	0.184657	0.507265	0.238466
20550	8.490754	0.160706	4.633049	-0.559277	0.101548	0.131241	-0.848062	0.104994	-0.085373	-0.806190	0.191585	0.503061	0.245523
20551	8.561623	0.193487	4.535934	-0.537700	0.083768	0.095356	-0.848358	0.109223	-0.089671	-0.804711	0.198253	0.499304	0.252649
20552	9.353185	0.295192	4.591732	-0.557727	0.092165	0.084626	-0.846960	0.112327	-0.094696	-0.803102	0.204690	0.495326	0.260349
20553	9.007585	-0.272383	4.690350	-0.557245	0.156067	0.084091	-0.845291	0.117105	-0.096341	-0.802013	0.211072	0.490240	0.268122
20554	8.998260	-0.127144	4.717738	-0.555905	0.102325	0.049067	-0.844177	0.120772	-0.101637	-0.800124	0.217036	0.486137	0.276346
20555	9.041953	-0.253675	4.624854	-0.557685	0.111492	0.033064	-0.844737	0.121070	-0.106396	-0.798118	0.223057	0.481861	0.284715
20556	8.661422	-0.295547	4.502596	-0.563221	0.095339	0.024174	-0.841922	0.121494	-0.109216	-0.795787	0.228881	0.477817	0.293305
20557	8.425897	-0.566360	4.244967	-0.552456	0.031762	0.071506	-0.841370	0.124310	-0.111294	-0.793068	0.235558	0.474549	0.300597
20558	8.552761	-0.667650	4.021206	-0.548839	0.008121	0.095602	-0.838291	0.128664	-0.113375	-0.790206	0.242296	0.471536	0.307442
20559	8.533184	-0.870933	3.958259	-0.561582	-0.006290	0.100822	-0.838442	0.131480	-0.115026	-0.787072	0.249561	0.468585	0.314111
20560	8.933279	-1.152274	4.202499	-0.532330	0.016878	0.116980	-0.838036	0.135132	-0.115411	-0.784334	0.256129	0.465333	0.320443
20561	8.730483	-1.209597	4.493373	-0.561238	0.045779	0.119940	-0.836372	0.141176	-0.117464	-0.781632	0.263179	0.461366	0.327002
20562	8.693102	-1.208889	4.954939	-0.537705	0.009026	0.184106	-0.836811	0.145253	-0.118259	-0.779067	0.270452	0.457753	0.332223
20563	8.471390	-1.127757	4.951914	-0.548559	0.032738	0.155490	-0.833453	0.150028	-0.120197	-0.776389	0.277630	0.453766	0.337989
20564	8.299002	-0.958094	4.856013	-0.563281	0.022308	0.119987	-0.831500	0.153957	-0.120171	-0.773210	0.284572	0.450030	0.344439
20565	8.262823	-1.030608	4.818209	-0.543665	-0.039027	0.117040	-0.829549	0.158451	-0.120981	-0.769501	0.291714	0.447281	0.350300
20566	8.299379	-1.002035	4.786429	-0.545694	-0.069581	0.110139	-0.829004	0.162378	-0.119542	-0.765359	0.298871	0.445045	0.356141
20567	8.362184	-0.987931	4.786188	-0.547719	-0.074503	0.058852	-0.826765	0.164896	-0.117851	-0.760747	0.305695	0.443043	0.362667
20568	8.242868	-1.085237	4.565128	-0.560555	-0.090460	0.035773	-0.827479	0.166857	-0.115582	-0.755621	0.312499	0.441364	0.369566
20569	8.368145	-1.134329	4.570341	-0.557803	-0.092359	0.046451	-0.826503	0.168392	-0.113051	-0.750535	0.319384	0.439512	0.376193
20570	8.332058	-1.172980	4.536992	-0.549265	-0.027403	0.031987	-0.824812	0.167966	-0.113069	-0.745823	0.325436	0.436892	0.383361
20571	8.223637	-1.094873	4.550763	-0.548899	0.032019	0.035152	-0.824825	0.170775	-0.112759	-0.741641	0.331028	0.433194	0.390810
20572	8.184592	-1.128218	4.589849	-0.541313	0.086067	0.031356	-0.823698	0.171063	-0.115708	-0.737787	0.336004	0.428850	0.398572
20573	8.703545	-1.214439	4.851084	-0.541003	0.156585	0.009778	-0.823695	0.171359	-0.120330	-0.734370	0.340153	0.423414	0.407084
20574	9.949793	-0.945221	5.484330	-0.539203	0.203852	-0.022079	-0.821859	0.170954	-0.126516	-0.730912	0.343610	0.417601	0.416305
20575	9.202602	-1.217642	5.227403	-0.562945	0.124838	0.049609	-0.821709	0.170133	-0.133534	-0.727243	0.348533	0.412034	0.424112
20576	8.735461	-0.598878	4.766848	-0.541025	0.124374	0.087913	-0.820717	0.170156	-0.141111	-0.723844	0.353507	0.406503	0.431090
20577	7.854468	-0.417759	4.244073	-0.561324	0.087951	0.032920	-0.820015	0.171292	-0.145309	-0.719568	0.358449	0.401509	0.438779
20578	7.866393	-0.276643	4.020177	-0.531187	-0.044770	0.050042	-0.817913	0.173540	-0.146984	-0.714383	0.364369	0.398672	0.444918
20579	8.785389	-0.211719	4.119710	-0.549709	-0.139967	0.137296	-0.817910	0.172978	-0.146710	-0.709124	0.371857	0.396230	0.449297
20580	9.529894	-0.523748	4.441155	-0.560245	-0.146433	0.266467	-0.817086	0.177468	-0.145828	-0.704698	0.380734	0.392901	0.451743
20581	9.241281	-0.380189	4.691240	-0.558135	-0.116281	0.314024	-0.816265	0.183091	-0.147598	-0.700993	0.389383	0.388668	0.453792
20582	8.646728	-0.183774	4.583524	-0.545658	-0.115716	0.238881	-0.814606	0.190113	-0.147958	-0.696514	0.397482	0.385172	0.456638
20583	8.259876	0.079088	4.489287	-0.548018	-0.158252	0.158572	-0.812939	0.194599	-0.146382	-0.691013	0.404996	0.382777	0.460392
20584	8.570272	-0.266336	4.444399	-0.542597	-0.136051	0.094826	-0.812956	0.198246	-0.144662	-0.684932	0.412043	0.380664	0.464956
20585	8.759413	-0.142195	4.389601	-0.553338	-0.138287	0.151389	-0.812127	0.201612	-0.143512	-0.679340	0.419218	0.377930	0.468958
20586	8.643629	-0.223934	4.342341	-0.525993	-0.138626	0.172910	-0.809470	0.205257	-0.143214	-0.673965	0.426568	0.375279	0.472205
20587	8.624741	-0.163550	4.317529	-0.546716	-0.107851	0.168060	-0.807654	0.208340	-0.142355	-0.668687	0.433322	0.372000	0.476136
20588	8.442533	-0.238527	4.125301	-0.533065	-0.126187	0.193949	-0.807525	0.211295	-0.143727	-0.663416	0.440721	0.368852	0.479159
20589	8.395600	-0.292638	3.927826	-0.554472	-0.075741	0.205767	-0.806563	0.216916	-0.145077	-0.658540	0.447389	0.364693	0.482873
20590	8.541691	-0.234470	4.100959	-0.551968	0.006541	0.272552	-0.804191	0.221692	-0.146587	-0.654700	0.454243	0.358829	0.486079
20591	9.362199	-0.000089	4.532190	-0.571695	0.069763	0.275649	-0.802373	0.226070	-0.155106	-0.651275	0.460054	0.351919	0.490249
20592	8.988665	-1.020155	4.901694	-0.532830	0.139307	0.324992	-0.797180	0.230723	-0.163788	-0.648931	0.465629	0.343946	0.493740
20593	8.587563	-0.587224	4.549444	-0.564517	0.042712	0.261511	-0.794250	0.238189	-0.172143	-0.645147	0.471339	0.337512	0.497705
20594	8.950097	-0.650531	4.453011	-0.533664	-0.001251	0.329445	-0.791172	0.243255	-0.177019	-0.641753	0.478239	0.331226	0.499730
20595	8.436261	-0.685779	4.096471	-0.532008	-0.004300	0.262158	-0.787257	0.250005	-0.181885	-0.637855	0.483847	0.325683	0.502955
20596	8.286500	-0.905325	4.007300	-0.563635	-0.133901	0.260760	-0.785019	0.253950	-0.186907	-0.632497	0.491911	0.321374	0.504668
20597	8.776375	-1.415487	4.079996	-0.568849	-0.127019	0.303151	-0.781390	0.260968	-0.187843	-0.627741	0.499336	0.316567	0.506350
20598	8.982888	-1.236565	4.300027	-0.559866	-0.117803	0.278484	-0.779151	0.264342	-0.190208	-0.622565	0.507194	0.311846	0.507858
20599	9.270582	-1.178655	4.574461	-0.538423	-0.140904	0.234698	-0.777764	0.269118	-0.191010	-0.617232	0.513778	0.308159	0.509996
20600	8.958129	-1.248504	4.684394	-0.547274	-0.073733	0.179256	-0.775522	0.271502	-0.191423	-0.611318	0.520309	0.303967	0.513005
20601	8.475081	-1.058033	4.511354	-0.548964	-0.068570	0.202139	-0.773567	0.275156	-0.193082	-0.605912	0.525897	0.299553	0.516306
20602	8.322173	-0.956508	4.360611	-0.545912	-0.136587	0.149503	-0.772446	0.276562	-0.194338	-0.599209	0.532778	0.296382	0.518897
20603	8.466386	-1.082992	4.376328	-0.553407	-0.121223	0.050254	-0.771604	0.277266	-0.195458	-0.591776	0.537870	0.294113	0.523445
20604	8.625763	-1.025892	4.392392	-0.555042	-0.063113	0.003916	-0.772160	0.275581	-0.195331	-0.583761	0.543110	0.291453	0.528498
20605	8.439919	-1.170157	4.324176	-0.545750	-0.023329	-0.019273	-0.772718	0.274742	-0.196036	-0.576154	0.546474	0.288782	0.534807
20606	8.504831	-1.383686	4.253982	-0.536299	0.001389	0.031984	-0.772433	0.273615	-0.195210	-0.568889	0.550843	0.285182	0.540008
20607	8.408593	-1.363927	4.224894	-0.542879	0.114061	0.028545	-0.771592	0.274456	-0.195207	-0.562521	0.552780	0.280362	0.547177
20608	8.177049	-1.285014	4.243654	-0.559614	0.210692	0.009140	-0.771870	0.274327	-0.198430	-0.555801	0.554873	0.274306	0.554940
20609	9.018803	-1.254007	4.638464	-0.566029	0.239994	-0.029882	-0.770465	0.275172	-0.200254	-0.549122	0.555134	0.268360	0.564158
20610	9.960562	-0.662091	5.167029	-0.548723	0.194139	-0.135311	-0.767782	0.273346	-0.202117	-0.540648	0.556343	0.264106	0.573088
20611	9.905435	-0.988826	4.651233	-0.543355	0.099444	-0.028538	-0.771159	0.273497	-0.202930	-0.533364	0.557701	0.259839	0.580496
20612	9.684730	-0.534723	4.387910	-0.531690	0.204422	0.013442	-0.770600	0.274909	-0.205442	-0.526695	0.559221	0.253941	0.587689
20613	7.999033	0.062451	3.885733	-0.561472	0.222089	-0.247343	-0.771019	0.274065	-0.204887	-0.517105	0.558010	0.250534	0.598715
20614	8.002830	1.002819	3.539360	-0.543115	0.041183	-0.370614	-0.774525	0.270405	-0.200273	-0.504747	0.559443	0.250356	0.607927
20615	9.212923	0.481970	3.787605	-0.548847	-0.053193	-0.280584	-0.778584	0.263929	-0.193020	-0.493265	0.560958	0.250206	0.615965
20616	9.536191	-0.641329	4.195990	-0.540076	0.098643	-0.141738	-0.780948	0.256900	-0.189852	-0.483839	0.562564	0.246834	0.623294
20617	8.816409	-0.020603	4.566978	-0.561917	0.078272	-0.078260	-0.780378	0.255214	-0.190294	-0.475216	0.563366	0.242845	0.630725
20618	8.396989	0.442203	4.721855	-0.543172	0.106302	-0.202096	-0.781773	0.252121	-0.188353	-0.464881	0.564442	0.239952	0.638525
20619	8.417629	0.426454	4.543192	-0.575823	-0.008355	-0.257495	-0.784279	0.245376	-0.186162	-0.453260	0.565350	0.238503	0.646569
20620	8.553448	0.245677	4.371050	-0.525160	-0.057357	-0.243319	-0.787493	0.239898	-0.183951	-0.441653	0.567956	0.237707	0.652582
20621	8.607085	0.288536	4.322173	-0.558650	-0.074000	-0.178127	-0.789586	0.234972	-0.179781	-0.430782	0.569685	0.236052	0.658912
20622	8.884936	0.060617	4.483824	-0.554087	-0.116206	-0.094638	-0.790986	0.232430	-0.174751	-0.420382	0.573839	0.233596	0.662888
20623	8.586637	0.068992	4.363312	-0.557368	-0.069465	-0.084402	-0.791401	0.229745	-0.169590	-0.410667	0.575732	0.230754	0.668310
20624	8.433185	-0.101018	4.462069	-0.544592	-0.071502	-0.068374	-0.793086	0.228191	-0.165809	-0.400828	0.579179	0.227661	0.672354
20625	8.297791	0.281091	4.366164	-0.544602	-0.058756	-0.082581	-0.794768	0.226365	-0.164553	-0.391244	0.580643	0.224780	0.677684
20626	8.480295	0.241895	4.465428	-0.562587	-0.028052	-0.079414	-0.795337	0.227056	-0.160617	-0.381144	0.583436	0.221145	0.682221
20627	8.528090	0.338940	4.573017	-0.553221	0.015012	-0.063628	-0.794202	0.225092	-0.162328	-0.371962	0.583851	0.217258	0.688158
20628	8.623845	0.380175	4.693247	-0.540199	0.058013	-0.042490	-0.795461	0.223265	-0.161216	-0.362915	0.585302	0.212769	0.693141
20629	8.858189	0.174402	4.874040	-0.534460	0.084675	-0.003649	-0.794898	0.223835	-0.164158	-0.355015	0.584679	0.207827	0.699230
20630	8.681020	0.184066	4.695359	-0.552676	0.104216	-0.064164	-0.793484	0.222433	-0.165866	-0.345630	0.585340	0.203010	0.704772
20631	9.421511	0.070183	5.007349	-0.545534	0.112668	-0.097627	-0.794751	0.223004	-0.167672	-0.336331	0.583817	0.198707	0.711726
20632	9.192669	0.299619	4.751377	-0.549759	0.145485	-0.336735	-0.796556	0.217957	-0.169813	-0.323167	0.582588	0.196742	0.719338
20633	8.741694	0.263884	4.380260	-0.528095	0.109300	-0.336339	-0.797380	0.212613	-0.167340	-0.310525	0.579790	0.195336	0.727504
20634	8.833577	-0.272560	4.100994	-0.552760	0.125991	-0.177532	-0.800170	0.207283	-0.167934	-0.299433	0.579224	0.191491	0.733601
20635	8.378851	-0.625228	4.059627	-0.547044	0.114402	-0.102336	-0.799743	0.206302	-0.168929	-0.289923	0.577184	0.186894	0.740185
20636	8.293386	-0.514325	3.930437	-0.549335	0.031447	-0.093888	-0.799306	0.202789	-0.168829	-0.279664	0.578137	0.182597	0.744449
20637	8.593010	-0.540744	3.872338	-0.513309	-0.052127	-0.032738	-0.798187	0.203619	-0.165745	-0.270923	0.578508	0.178511	0.748374
20638	9.338684	-0.645250	4.143138	-0.568751	-0.050936	-0.027959	-0.799325	0.206000	-0.162768	-0.261061	0.580887	0.173553	0.751197
20639	9.029614	-0.475917	4.243149	-0.563996	0.014298	-0.074352	-0.800451	0.205571	-0.159820	-0.251311	0.580273	0.168718	0.756082
20640	8.709122	-0.528103	4.464049	-0.560888	-0.067732	-0.076548	-0.801578	0.205283	-0.156731	-0.240699	0.582545	0.164444	0.758725
20641	8.780828	-0.689930	4.166131	-0.567645	0.006236	-0.081497	-0.802431	0.206112	-0.151810	-0.230742	0.581903	0.159554	0.763341
20642	8.680461	-0.838449	4.276659	-0.540590	-0.011678	-0.109424	-0.804118	0.204977	-0.147464	-0.219994	0.582967	0.155631	0.766506
20643	8.699656	-0.853024	4.284045	-0.560788	-0.014653	-0.168026	-0.804125	0.205808	-0.143811	-0.208713	0.582196	0.151797	0.771002
20644	8.872536	-1.071567	4.293501	-0.568282	-0.054218	-0.171402	-0.804966	0.203394	-0.135139	-0.196502	0.583663	0.148274	0.773783
20645	8.885099	-1.227189	4.155072	-0.564711	-0.090580	-0.137532	-0.807493	0.200849	-0.128418	-0.185416	0.584026	0.144163	0.777015
20646	8.767256	-1.260718	4.085530	-0.557332	-0.112864	-0.070101	-0.809176	0.198020	-0.121426	-0.174681	0.586480	0.139784	0.778453
20647	8.825967	-1.104157	4.059540	-0.542673	-0.104167	-0.041641	-0.811434	0.198569	-0.115796	-0.165325	0.587137	0.134797	0.780876
20648	8.709994	-1.003935	4.123819	-0.568010	-0.091556	-0.029644	-0.809885	0.197569	-0.111894	-0.155118	0.589257	0.129648	0.782244
20649	8.657044	-1.093410	4.062063	-0.554511	-0.137016	0.007928	-0.812139	0.196995	-0.106697	-0.146342	0.590496	0.123864	0.783936
20650	8.801217	-1.161683	4.110959	-0.549696	-0.091977	0.007727	-0.810743	0.198662	-0.102065	-0.136904	0.592523	0.118522	0.784937
20651	8.853824	-1.151925	4.178438	-0.554141	-0.068437	-0.002192	-0.811309	0.199364	-0.101492	-0.128179	0.592565	0.112543	0.787256
20652	8.878207	-1.086829	4.177679	-0.533135	-0.037729	-0.020699	-0.810463	0.198654	-0.099544	-0.118594	0.593498	0.107610	0.788743
20653	8.789075	-1.171243	4.115915	-0.553178	-0.055729	-0.013772	-0.812012	0.198370	-0.097713	-0.109766	0.593211	0.101628	0.791027
20654	8.801729	-1.106345	4.071679	-0.542073	-0.017870	-0.020939	-0.812299	0.199490	-0.096297	-0.100091	0.593719	0.096474	0.792573
20655	8.690536	-1.151561	4.072332	-0.556309	0.018046	-0.001893	-0.810605	0.198363	-0.096602	-0.091597	0.592193	0.090030	0.795495
20656	8.752455	-1.221580	4.145522	-0.547147	0.032437	-0.003643	-0.812154	0.198934	-0.098266	-0.082217	0.591813	0.084451	0.797412
20657	9.162238	-1.177703	4.231472	-0.565504	0.017415	-0.021373	-0.812713	0.198094	-0.098691	-0.073345	0.590178	0.077974	0.800144
20658	8.745818	-0.855508	3.933639	-0.560056	0.042141	-0.071030	-0.811437	0.195843	-0.098444	-0.062737	0.589414	0.072933	0.802082
20659	9.093472	-0.659021	4.013137	-0.549183	0.034718	-0.047764	-0.813545	0.195286	-0.098714	-0.053680	0.587335	0.066906	0.804785
20660	8.900359	-0.652924	4.020576	-0.540014	0.054586	-0.060203	-0.812830	0.192903	-0.100707	-0.043489	0.586220	0.062010	0.806604
20661	8.694049	-0.764136	3.807038	-0.560293	-0.021312	-0.028174	-0.812532	0.189536	-0.102286	-0.034568	0.584986	0.055532	0.808402
20662	8.925911	-0.819066	3.759013	-0.527608	-0.056193	0.029083	-0.813097	0.189816	-0.101438	-0.025830	0.585625	0.049850	0.808635
20663	9.028030	-0.602151	3.766122	-0.533012	-0.021571	-0.008300	-0.813954	0.192623	-0.100281	-0.017571	0.584338	0.043515	0.810152
20664	8.880792	-0.419399	3.856101	-0.563848	0.031464	-0.079768	-0.814925	0.189253	-0.100028	-0.006730	0.583345	0.038456	0.811286
20665	8.960026	-0.315333	3.958737	-0.545690	0.045964	-0.097313	-0.815340	0.187856	-0.102002	0.003056	0.580804	0.032873	0.813374
20666	8.986687	-0.172571	4.012684	-0.552917	0.027486	-0.042415	-0.815337	0.187295	-0.102288	0.013156	0.579748	0.027527	0.814225
20667	9.018446	-0.170657	3.964293	-0.549131	0.043563	-0.028307	-0.816171	0.185193	-0.103425	0.021861	0.577200	0.021039	0.816039
20668	8.898532	-0.138998	3.881944	-0.554611	0.032703	-0.021243	-0.815883	0.184360	-0.106379	0.031621	0.575934	0.015397	0.816740
20669	8.890358	-0.363635	3.894127	-0.557296	0.012538	0.016857	-0.815609	0.185905	-0.106645	0.039681	0.573824	0.008191	0.817976
20670	8.980027	-0.316018	3.869313	-0.560827	0.025094	0.026496	-0.814757	0.184644	-0.108207	0.048720	0.572562	0.001879	0.818410
20671	8.941054	-0.300940	3.922356	-0.552552	0.028411	0.053103	-0.816167	0.185923	-0.111547	0.056110	0.570129	-0.005689	0.819617
20672	8.810374	-0.314374	3.961343	-0.535206	0.031738	0.072717	-0.815044	0.186910	-0.113507	0.064081	0.568666	-0.012116	0.819979
20673	8.789575	-0.468183	4.079072	-0.574107	0.040663	0.100486	-0.814490	0.189444	-0.115588	0.070918	0.565922	-0.020593	0.821145
20674	8.715642	-0.602232	4.211150	-0.563001	0.076680	0.095048	-0.813375	0.192542	-0.118788	0.078833	0.563564	-0.027675	0.821837
20675	8.588937	-0.985892	4.181772	-0.531922	0.088987	0.109417	-0.812543	0.196067	-0.123243	0.085032	0.560002	-0.035529	0.823350
20676	8.913528	-1.220145	4.536740	-0.551891	0.117367	0.071873	-0.810858	0.197474	-0.125203	0.093205	0.556892	-0.042107	0.824264
20677	8.908885	-0.832409	4.699148	-0.562797	0.162092	0.014895	-0.807910	0.199726	-0.128567	0.101324	0.552049	-0.049328	0.826161
20678	8.763802	-0.574316	4.858358	-0.541979	0.189492	-0.038112	-0.807480	0.199042	-0.134464	0.111239	0.547736	-0.054386	0.827438
20679	8.561652	-0.529874	4.804973	-0.553883	0.189818	-0.070133	-0.807472	0.197646	-0.137002	0.120680	0.542414	-0.060490	0.829195
20680	8.417895	-0.767853	4.865813	-0.544690	0.193205	-0.054186	-0.806333	0.195982	-0.144317	0.130860	0.537901	-0.065405	0.830217
20681	8.320030	-0.996455	4.926488	-0.539230	0.185884	-0.047052	-0.807451	0.195442	-0.150201	0.139725	0.532527	-0.071558	0.831728
20682	8.229637	-1.174384	4.981754	-0.551993	0.171461	-0.041849	-0.804911	0.194608	-0.154714	0.149707	0.528196	-0.076783	0.832287
20683	8.272328	-1.164352	5.083072	-0.552153	0.138866	-0.023953	-0.804913	0.195885	-0.158766	0.158210	0.523416	-0.083570	0.833079
20684	8.157212	-1.115731	5.012609	-0.543025	0.149706	-0.032773	-0.804767	0.195333	-0.161856	0.167870	0.519331	-0.088797	0.833205
20685	8.850884	-0.992926	5.251946	-0.530645	0.126588	-0.064187	-0.803069	0.193226	-0.163013	0.176753	0.514796	-0.094874	0.833512
20686	8.942561	-0.731674	5.381808	-0.559656	0.174045	-0.114311	-0.804469	0.192398	-0.166655	0.187940	0.510262	-0.099434	0.833321
20687	8.252258	-0.525594	5.177458	-0.545489	0.101703	-0.099652	-0.804454	0.189173	-0.168371	0.197485	0.506049	-0.105492	0.832938
20688	7.928470	-0.500944	4.928731	-0.538570	0.005621	-0.042415	-0.804585	0.187354	-0.170491	0.206855	0.504120	-0.111065	0.831107
20689	8.107976	-0.711284	4.710950	-0.560311	-0.029972	0.021263	-0.802897	0.187348	-0.169804	0.214218	0.501699	-0.119103	0.829592
20690	8.382412	-0.855476	4.731523	-0.540214	-0.044072	0.078238	-0.803325	0.188469	-0.168667	0.221433	0.500210	-0.126107	0.827559
20691	8.805549	-0.624118	5.052166	-0.574569	0.006708	0.065241	-0.803463	0.187908	-0.169092	0.228255	0.496957	-0.134639	0.826321
20692	8.190081	-0.246414	4.927957	-0.549288	0.038053	-0.032038	-0.803180	0.187913	-0.170777	0.237537	0.494262	-0.140305	0.824376
20693	8.032010	-0.183371	4.801815	-0.567798	-0.014932	-0.042563	-0.803325	0.188611	-0.169367	0.245985	0.491609	-0.147706	0.822189
20694	8.504379	-0.399135	4.784259	-0.546305	-0.053489	-0.068544	-0.802475	0.186916	-0.167148	0.255507	0.490429	-0.153376	0.818945
20695	8.529862	-0.480857	4.881792	-0.546224	-0.015249	-0.113020	-0.804441	0.185796	-0.166724	0.264859	0.488033	-0.159673	0.816197
20696	8.611184	-0.417750	5.006629	-0.566162	-0.008035	-0.102663	-0.804434	0.183964	-0.165061	0.275196	0.485985	-0.165062	0.812921
20697	8.619721	-0.472180	4.813917	-0.554631	-0.053021	-0.114633	-0.806388	0.179887	-0.162706	0.284478	0.484086	-0.171632	0.809491
20698	8.456523	-0.394318	4.733526	-0.544034	-0.100790	-0.119543	-0.806665	0.178050	-0.159359	0.294474	0.483596	-0.176976	0.805046
20699	8.570381	-0.208246	4.458249	-0.552056	-0.090118	-0.096641	-0.809321	0.173695	-0.157422	0.303255	0.482175	-0.183817	0.801096
20700	8.689773	-0.287962	4.584630	-0.558962	-0.015062	-0.122829	-0.807629	0.172564	-0.156325	0.313666	0.480112	-0.188804	0.797157
20701	8.670105	-0.391784	4.580982	-0.575269	-0.018723	-0.108861	-0.809724	0.168773	-0.155367	0.323061	0.477369	-0.195394	0.793455
20702	8.533620	-0.365607	4.764515	-0.547858	-0.015731	-0.058167	-0.811537	0.164841	-0.154694	0.332240	0.475014	-0.200778	0.789726
20703	8.563233	-0.293597	4.715345	-0.547971	-0.053902	-0.020762	-0.809990	0.164831	-0.152603	0.339778	0.472577	-0.207932	0.786121
20704	8.447427	-0.145028	4.781500	-0.540887	-0.040704	-0.089770	-0.813076	0.162590	-0.152603	0.349195	0.470692	-0.213026	0.781749
20705	8.442165	-0.258577	4.782774	-0.553622	-0.065281	-0.056167	-0.812785	0.159916	-0.151231	0.357241	0.468453	-0.219922	0.777537
20706	8.553518	-0.211067	4.762764	-0.535458	-0.084611	-0.018651	-0.813762	0.157805	-0.149564	0.365212	0.466877	-0.225858	0.773068
20707	8.529532	-0.177098	4.760001	-0.546331	-0.072735	-0.031237	-0.815022	0.155976	-0.147611	0.372713	0.464620	-0.232831	0.768767
20708	8.544174	-0.208834	4.724090	-0.550043	-0.083463	-0.038291	-0.814174	0.154562	-0.145389	0.381029	0.462903	-0.238748	0.763896
20709	8.588089	-0.114952	4.708486	-0.546476	-0.072337	-0.073681	-0.815437	0.153432	-0.142588	0.389121	0.460762	-0.245223	0.759045
20710	8.588070	-0.114937	4.710902	-0.564667	-0.076763	-0.072982	-0.816838	0.151744	-0.141193	0.398024	0.458880	-0.250928	0.753685
20711	8.665709	-0.072123	4.678907	-0.543709	-0.073384	-0.057696	-0.816273	0.150609	-0.138126	0.405774	0.456611	-0.257405	0.748730
20712	8.680662	-0.116231	4.597223	-0.546324	-0.062621	-0.050714	-0.817954	0.148360	-0.136314	0.414134	0.454440	-0.262859	0.743561
20713	8.720062	-0.073479	4.516954	-0.540798	-0.051842	-0.048929	-0.817535	0.148916	-0.135050	0.421766	0.451750	-0.269086	0.738666
20714	8.610874	0.066331	4.348811	-0.560667	-0.033712	-0.051039	-0.816819	0.145394	-0.132289	0.430303	0.448923	-0.274440	0.733478
20715	8.701239	-0.010724	4.484866	-0.549571	-0.014181	-0.024488	-0.819213	0.146104	-0.133104	0.437784	0.445396	-0.280582	0.728863
20716	8.764052	-0.151770	4.409032	-0.564259	-0.044741	-0.024473	-0.818080	0.143988	-0.131173	0.445783	0.442443	-0.286257	0.723587
20717	8.797931	-0.093878	4.425256	-0.534987	-0.018907	-0.006583	-0.818927	0.144408	-0.130040	0.452771	0.438943	-0.292276	0.718959
20718	8.686837	-0.078572	4.442148	-0.560323	0.000171	-0.012326	-0.817524	0.145246	-0.129762	0.460702	0.435205	-0.297528	0.714022
20719	8.740080	-0.030544	4.446373	-0.547521	0.009015	0.000171	-0.818369	0.145814	-0.131011	0.467791	0.431076	-0.303418	0.709424
20720	8.720602	0.003654	4.484680	-0.551001	0.025070	0.019492	-0.817808	0.145807	-0.129194	0.475223	0.426780	-0.308509	0.704872
20721	8.701038	-0.107525	4.464200	-0.561890	0.023314	0.019358	-0.818658	0.147500	-0.130711	0.482170	0.422121	-0.314515	0.700290
20722	8.661600	-0.150247	4.549301	-0.552869	0.005097	0.035482	-0.819222	0.147784	-0.131405	0.489151	0.417892	-0.319888	0.695535
20723	8.726876	-0.170143	4.525272	-0.569114	0.017732	0.042303	-0.818101	0.149047	-0.131540	0.495718	0.413018	-0.326119	0.690887
20724	8.676083	-0.179429	4.535110	-0.523686	0.022979	0.035713	-0.818809	0.149891	-0.131526	0.502454	0.408741	-0.330843	0.686304
20725	8.685326	-0.217941	4.569356	-0.559966	0.039497	0.021028	-0.819377	0.151300	-0.132348	0.509296	0.403721	-0.336434	0.681498
20726	8.637115	-0.246773	4.547995	-0.554589	0.026867	0.019387	-0.818823	0.153836	-0.135129	0.516411	0.399098	-0.341334	0.676411
20727	8.680345	-0.297780	4.550922	-0.549116	0.026796	0.024762	-0.816296	0.155235	-0.135134	0.522937	0.394260	-0.346813	0.671429
20728	8.671037	-0.285881	4.512141	-0.540007	0.034025	0.017748	-0.816157	0.155655	-0.134570	0.529883	0.389616	-0.351351	0.666315
20729	8.637305	-0.280865	4.507297	-0.574565	0.023311	0.024481	-0.817849	0.156789	-0.136647	0.536487	0.384483	-0.357080	0.660945
20730	8.665890	-0.261349	4.565033	-0.543713	0.023213	0.019540	-0.817008	0.157346	-0.135667	0.543232	0.379848	-0.361714	0.655575
20731	8.642030	-0.297781	4.512312	-0.560199	0.005382	0.007065	-0.817289	0.157350	-0.136646	0.549719	0.375157	-0.367184	0.649801
20732	8.626272	-0.277259	4.686082	-0.543906	-0.003793	0.016149	-0.817297	0.159317	-0.136906	0.556183	0.370812	-0.372003	0.644028
20733	8.593193	-0.377011	4.547091	-0.554839	-0.012706	0.010755	-0.817583	0.160301	-0.136893	0.562342	0.366314	-0.377498	0.638028
20734	8.624790	-0.328907	4.541679	-0.540245	-0.001966	0.011758	-0.816458	0.160296	-0.136201	0.568717	0.361939	-0.382129	0.632091
20735	8.665950	-0.324424	4.527076	-0.568379	-0.009218	0.031829	-0.815612	0.159729	-0.135232	0.574622	0.357012	-0.387776	0.626084
20736	8.689992	-0.358439	4.522590	-0.567529	-0.012712	0.019477	-0.816460	0.160858	-0.136055	0.580871	0.352321	-0.392838	0.619788
20737	8.675284	-0.324226	4.568139	-0.560068	0.014167	0.031783	-0.816464	0.161699	-0.135485	0.586785	0.347131	-0.397969	0.613843
20738	8.612516	-0.323815	4.570635	-0.554584	0.015879	0.038016	-0.816328	0.163108	-0.137014	0.592796	0.342010	-0.402574	0.607912
20739	8.631744	-0.403867	4.542506	-0.546484	0.001433	0.037310	-0.815906	0.163535	-0.138975	0.598333	0.337027	-0.407591	0.601897
20740	8.636522	-0.367496	4.566257	-0.550948	0.010377	0.046938	-0.816196	0.165077	-0.137555	0.604028	0.331868	-0.412182	0.595919
20741	8.631593	-0.384351	4.571285	-0.560090	0.008754	0.031799	-0.814229	0.165915	-0.137561	0.609665	0.326619	-0.417101	0.589623
20742	8.622116	-0.357769	4.561336	-0.556435	0.016001	0.025607	-0.815356	0.166341	-0.138109	0.615551	0.321429	-0.421449	0.583233
20743	8.631488	-0.343056	4.604653	-0.561898	0.016035	0.024660	-0.814382	0.169011	-0.139070	0.621222	0.316070	-0.426106	0.576728
20744	8.595531	-0.347874	4.570926	-0.535522	0.023162	0.019610	-0.813819	0.169012	-0.139915	0.626957	0.311035	-0.429985	0.570346
20745	8.592779	-0.347585	4.614421	-0.540215	0.001591	0.016147	-0.814101	0.169439	-0.141310	0.632345	0.306127	-0.434376	0.563687
20746	8.629189	-0.381920	4.571261	-0.543748	0.027017	-0.003508	-0.814379	0.168880	-0.141874	0.638280	0.301078	-0.438055	0.556829
20747	8.574045	-0.374594	4.527759	-0.578360	0.009142	-0.002042	-0.812411	0.169155	-0.141606	0.644036	0.295698	-0.442517	0.549508
20748	8.544061	-0.356611	4.667747	-0.539291	0.023508	-0.017607	-0.812689	0.168596	-0.142171	0.649909	0.290803	-0.445999	0.542344
20749	8.621538	-0.420326	4.605529	-0.545680	0.009019	-0.005197	-0.813255	0.169158	-0.142020	0.655370	0.285811	-0.449931	0.535131
20750	8.660374	-0.338329	4.616643	-0.563746	0.027117	-0.003732	-0.812698	0.170276	-0.140611	0.661104	0.280366	-0.453596	0.527813
20751	8.626437	-0.376782	4.617118	-0.543769	0.030716	-0.014148	-0.813256	0.170009	-0.144254	0.666706	0.275197	-0.457020	0.520483
20752	8.612349	-0.338223	4.585294	-0.547394	0.023382	0.001781	-0.812971	0.169167	-0.144966	0.672093	0.269888	-0.460479	0.513236
20753	8.607240	-0.333116	4.623906	-0.552768	0.036003	0.003408	-0.811286	0.170147	-0.144969	0.677470	0.264335	-0.463868	0.505953
20754	8.614112	-0.439522	4.620251	-0.561838	0.032391	0.008620	-0.812971	0.169879	-0.147762	0.682780	0.258609	-0.467274	0.498586
20755	8.606872	-0.439476	4.620260	-0.545334	0.044716	0.031736	-0.812137	0.172125	-0.147745	0.687772	0.252757	-0.470465	0.491676
20756	8.601623	-0.441527	4.673450	-0.532652	0.037397	0.037234	-0.810312	0.173244	-0.147747	0.692533	0.247052	-0.473551	0.484884
20757	8.601457	-0.494722	4.669211	-0.543538	0.041099	0.031769	-0.810738	0.174375	-0.149414	0.697346	0.241216	-0.476629	0.477858
20758	8.572392	-0.482335	4.688443	-0.552620	0.041123	0.033427	-0.809896	0.175078	-0.150394	0.702116	0.235177	-0.479726	0.470731
20759	8.563017	-0.448564	4.668747	-0.550010	0.032262	0.015822	-0.809895	0.175083	-0.151796	0.706882	0.229443	-0.482765	0.463262
20760	8.553140	-0.477410	4.683581	-0.554643	0.016047	0.017631	-0.809622	0.177049	-0.151778	0.711399	0.223704	-0.486043	0.455665
20761	8.555477	-0.448274	4.707416	-0.547436	0.012490	0.008893	-0.809620	0.177198	-0.154299	0.715876	0.218215	-0.489154	0.447920
20762	8.562371	-0.469856	4.741477	-0.551095	0.010736	0.005320	-0.809202	0.177898	-0.153874	0.720264	0.212640	-0.492302	0.440048
20763	8.561891	-0.428255	4.823169	-0.554700	0.023446	-0.003645	-0.809068	0.179443	-0.153859	0.724840	0.207034	-0.495105	0.431989
20764	8.524386	-0.496789	4.647590	-0.556552	0.009006	-0.000048	-0.808777	0.177194	-0.153745	0.729101	0.201392	-0.498180	0.423873
20765	8.566704	-0.510694	4.785421	-0.562033	-0.012013	0.035403	-0.809067	0.179161	-0.153582	0.732865	0.195553	-0.501561	0.416059
20766	8.581724	-0.438501	4.750766	-0.562072	-0.005507	0.014145	-0.809072	0.180570	-0.154829	0.736701	0.189765	-0.504830	0.407932
20767	8.542869	-0.501089	4.751517	-0.571044	0.010747	0.013924	-0.807662	0.179721	-0.154008	0.740746	0.183786	-0.507703	0.399696
20768	8.552410	-0.501058	4.766002	-0.553787	0.005163	0.024777	-0.806820	0.180138	-0.153309	0.744390	0.177876	-0.510661	0.391751
20769	8.547618	-0.462271	4.780073	-0.540089	0.023198	0.015984	-0.806543	0.181546	-0.154418	0.748276	0.172207	-0.512951	0.383809
20770	8.518473	-0.515268	4.778287	-0.581851	0.025194	0.015470	-0.806830	0.182954	-0.155242	0.752112	0.165771	-0.515666	0.375416
20771	8.525935	-0.462164	4.775269	-0.552980	0.006331	-0.005299	-0.807110	0.182959	-0.156641	0.755865	0.160225	-0.518075	0.366872
20772	8.489147	-0.536606	4.814810	-0.545601	0.023406	-0.005336	-0.806830	0.182953	-0.154961	0.759530	0.154521	-0.520344	0.358440
20773	8.516067	-0.478898	4.794799	-0.561263	-0.000663	-0.024820	-0.805840	0.181972	-0.156381	0.763209	0.149068	-0.522691	0.349405
20774	8.518249	-0.524782	4.802557	-0.549441	0.002006	-0.027358	-0.806685	0.181971	-0.155393	0.766629	0.143648	-0.525113	0.340444
20775	8.508502	-0.553736	4.800477	-0.567671	-0.008713	-0.028395	-0.807526	0.180987	-0.154696	0.770090	0.138157	-0.527443	0.331177
20776	8.528110	-0.544405	4.766518	-0.525842	0.000133	-0.031492	-0.806122	0.181542	-0.153440	0.773258	0.133119	-0.529591	0.322312
20777	8.542757	-0.520391	4.756565	-0.563966	0.003906	-0.030186	-0.807806	0.180563	-0.153857	0.776677	0.127590	-0.531524	0.313010
20778	8.513814	-0.495981	4.765996	-0.554907	0.002082	-0.032726	-0.808231	0.181411	-0.154826	0.779753	0.122066	-0.533691	0.303743
20779	8.547057	-0.490904	4.838386	-0.543032	0.010965	-0.024675	-0.807662	0.179862	-0.154146	0.782984	0.116735	-0.535226	0.294691
20780	8.551887	-0.539419	4.814757	-0.527774	-0.014224	-0.036731	-0.808080	0.178735	-0.153033	0.785648	0.111739	-0.537342	0.285542
20781	8.528282	-0.459702	4.784904	-0.564109	-0.026888	-0.012302	-0.808078	0.178029	-0.151919	0.788280	0.106138	-0.539450	0.276302
20782	8.499254	-0.595214	4.728462	-0.533345	-0.039455	-0.034001	-0.808923	0.178029	-0.151352	0.790473	0.101138	-0.541873	0.267013
20783	8.528559	-0.535074	4.713253	-0.546879	-0.030494	-0.020931	-0.809343	0.177180	-0.148975	0.792904	0.095897	-0.543756	0.257752
20784	8.574804	-0.472653	4.693164	-0.563997	-0.012488	-0.009723	-0.808643	0.177881	-0.149113	0.795126	0.089977	-0.545824	0.248505
20785	8.591249	-0.491788	4.741683	-0.560349	-0.010729	-0.007038	-0.809617	0.175069	-0.147874	0.797546	0.084250	-0.547321	0.239295
20786	8.552756	-0.489219	4.727207	-0.556746	-0.016156	-0.006970	-0.809055	0.175349	-0.147875	0.799499	0.078405	-0.549277	0.230106
20787	8.582026	-0.458138	4.702658	-0.565877	-0.017812	-0.017671	-0.808640	0.176891	-0.147302	0.801716	0.072722	-0.550726	0.220596
20788	8.557783	-0.545166	4.674665	-0.525900	-0.019818	-0.016321	-0.808076	0.176610	-0.147449	0.803429	0.067466	-0.552451	0.211538
20789	8.606367	-0.477852	4.666600	-0.569584	-0.034057	-0.012303	-0.808643	0.177022	-0.144357	0.805267	0.061716	-0.554015	0.202001
20790	8.601766	-0.492550	4.630525	-0.554875	-0.012600	-0.001648	-0.810328	0.176611	-0.146170	0.806839	0.055784	-0.555626	0.192818
20791	8.596768	-0.458443	4.668812	-0.539459	-0.008056	-0.013879	-0.810888	0.175768	-0.145754	0.808753	0.050421	-0.556487	0.183574
20792	8.577461	-0.458321	4.668837	-0.585951	-0.026613	-0.030236	-0.812288	0.173939	-0.144080	0.810102	0.044335	-0.558263	0.173526
20793	8.611361	-0.448929	4.659021	-0.558639	-0.017753	-0.027308	-0.810608	0.175476	-0.142676	0.811785	0.038839	-0.559166	0.163797
20794	8.601802	-0.463490	4.639866	-0.553259	-0.034062	-0.020071	-0.812015	0.175479	-0.142524	0.812776	0.033173	-0.560810	0.154231
20795	8.626012	-0.473400	4.625446	-0.516894	-0.026067	-0.025883	-0.811731	0.174630	-0.140854	0.814150	0.028359	-0.561556	0.144948
20796	8.602610	-0.478690	4.528882	-0.538871	-0.053828	-0.033047	-0.812575	0.174349	-0.140289	0.814753	0.023114	-0.563330	0.135290
20797	8.587975	-0.415448	4.578939	-0.535047	-0.030598	-0.013681	-0.813138	0.174064	-0.138746	0.815880	0.017879	-0.564051	0.125965
20798	8.664872	-0.502932	4.579813	-0.560620	-0.048378	-0.026251	-0.813135	0.172789	-0.135395	0.816331	0.012172	-0.565654	0.116148
20799	8.699312	-0.426104	4.532999	-0.551432	-0.017570	-0.049314	-0.814265	0.173633	-0.134957	0.817509	0.007039	-0.566028	0.106029
20800	8.655704	-0.479025	4.528815	-0.567728	-0.008457	-0.053115	-0.814545	0.173210	-0.134259	0.818257	0.001419	-0.566833	0.095675
20801	8.627102	-0.517920	4.464045	-0.555041	-0.022132	-0.042275	-0.815100	0.170814	-0.131476	0.819167	-0.003855	-0.567117	0.085609
20802	8.685098	-0.484407	4.470843	-0.542314	-0.025901	-0.029702	-0.815381	0.170814	-0.131474	0.819461	-0.009300	-0.568010	0.075907
20803	8.747754	-0.499271	4.475758	-0.556782	-0.014096	-0.031702	-0.815942	0.169824	-0.128817	0.820249	-0.014739	-0.567998	0.065975
20804	8.660260	-0.490956	4.557938	-0.571189	0.009402	-0.033805	-0.815937	0.168986	-0.130508	0.820731	-0.020665	-0.568203	0.055855
20805	8.633739	-0.454448	4.572064	-0.536728	-0.001626	-0.028028	-0.816211	0.167016	-0.129265	0.821469	-0.025839	-0.567792	0.046197
20806	8.631440	-0.503008	4.533947	-0.582192	-0.008569	-0.033830	-0.815938	0.168982	-0.129246	0.821522	-0.031929	-0.568146	0.035951
20807	8.662966	-0.503328	4.514578	-0.543184	-0.012274	-0.042190	-0.816495	0.167292	-0.127437	0.821950	-0.037044	-0.567760	0.025989
20808	8.689297	-0.500896	4.543512	-0.542196	-0.005182	-0.029832	-0.817483	0.167570	-0.126025	0.821854	-0.042523	-0.567876	0.016256
20809	8.679827	-0.433110	4.552433	-0.564888	-0.003318	-0.024795	-0.816915	0.166445	-0.125901	0.822165	-0.048196	-0.567170	0.006326
20810	8.665981	-0.385052	4.493923	-0.549470	0.002177	-0.042335	-0.818035	0.164900	-0.125348	0.821937	-0.053650	-0.567034	-0.003699
20811	8.682502	-0.413945	4.528052	-0.553088	-0.001514	-0.030857	-0.817890	0.164058	-0.125638	0.822082	-0.059057	-0.566134	-0.013595
20812	8.718415	-0.459997	4.543016	-0.542156	0.005684	-0.035195	-0.818452	0.163634	-0.124517	0.821693	-0.064465	-0.565789	-0.023418
20813	8.641395	-0.503313	4.495276	-0.545883	-0.008659	-0.042247	-0.819161	0.164759	-0.124219	0.821566	-0.069627	-0.564859	-0.033398
20814	8.665524	-0.425890	4.533041	-0.520492	-0.025203	-0.018835	-0.817326	0.163204	-0.122568	0.820668	-0.074874	-0.564870	-0.042654
20815	8.685784	-0.511629	4.369658	-0.553231	-0.032153	-0.029790	-0.819437	0.163064	-0.121151	0.820083	-0.080312	-0.564147	-0.052465
20816	8.738836	-0.414965	4.421669	-0.567617	-0.012399	-0.014135	-0.819720	0.163343	-0.120585	0.819059	-0.086360	-0.563753	-0.062180
20817	8.666818	-0.412397	4.373409	-0.554912	-0.016070	-0.013976	-0.819720	0.162917	-0.119188	0.818469	-0.091979	-0.562582	-0.071758
20818	8.744066	-0.417748	4.368533	-0.548615	-0.026919	-0.012051	-0.819017	0.163055	-0.118772	0.817112	-0.097746	-0.562302	-0.081176
20819	8.729363	-0.456261	4.378648	-0.552949	-0.005471	0.008989	-0.819018	0.163051	-0.117650	0.816488	-0.103563	-0.560765	-0.090354
20820	8.704816	-0.446076	4.436560	-0.562113	-0.019896	0.014272	-0.818315	0.163334	-0.118774	0.815028	-0.109822	-0.560155	-0.099478
20821	8.690490	-0.523682	4.379452	-0.545768	-0.025399	0.016256	-0.820005	0.163331	-0.116519	0.814022	-0.115628	-0.558794	-0.108385
20822	8.724502	-0.499836	4.362226	-0.551240	-0.019817	0.000245	-0.820851	0.163613	-0.116229	0.812360	-0.121534	-0.558099	-0.117586
20823	8.734024	-0.499790	4.379128	-0.542048	-0.005509	0.007343	-0.818600	0.163604	-0.115125	0.811382	-0.127122	-0.556300	-0.126611
20824	8.724034	-0.528545	4.408458	-0.557478	-0.003636	0.007144	-0.819172	0.165857	-0.116358	0.809705	-0.133146	-0.555172	-0.135773
20825	8.714568	-0.523788	4.386670	-0.556574	-0.000873	0.000060	-0.818323	0.164586	-0.115117	0.808532	-0.138860	-0.553131	-0.145052
20826	8.748506	-0.524123	4.367298	-0.560189	0.003686	-0.003541	-0.819169	0.165154	-0.116226	0.806697	-0.144764	-0.551766	-0.154395
20827	8.729327	-0.490169	4.366944	-0.552940	0.005517	-0.010544	-0.819163	0.164319	-0.118757	0.805377	-0.150264	-0.549514	-0.163779
20828	8.731295	-0.552848	4.394221	-0.531172	0.011008	-0.031563	-0.820015	0.165579	-0.116635	0.803418	-0.155342	-0.548069	-0.173231
20829	8.751906	-0.518147	4.553286	-0.552736	0.045186	-0.014332	-0.820012	0.164876	-0.116502	0.802331	-0.160638	-0.545035	-0.182751
20830	8.739189	-0.519488	4.326180	-0.556380	0.036185	-0.012542	-0.820008	0.163892	-0.116372	0.800434	-0.166213	-0.542897	-0.192199
