# Supplementary material for: Identification of Haptic Based Guiding Using Hard Reins
Source: PLoS One. 2015 Jul 22;10(7):e0132020. doi: 10.1371/journal.pone.0132020 (PMC4511788; doi:10.1371/journal.pone.0132020)
Supplement: S8 File — (ZIP) [file pone.0132020.s008.zip › Exp2_MotionData1/Subject1/path2/T5/fh5.txt]

// Start Time: 0
// Sample rate: 25.0Hz
// Scenario: 4.9
// Firmware Version: 2.6.1
Counter	Acc_X	Acc_Y	Acc_Z	Gyr_X	Gyr_Y	Gyr_Z	Mag_X	Mag_Y	Mag_Z	Quat_w	Quat_x	Quat_y	Quat_z
20273	-0.105823	0.818699	-9.698681	0.016256	0.001146	0.017277	0.299221	-0.047965	0.701062	-0.037103	-0.981220	-0.189236	-0.004510
20274	-0.148953	0.864819	-9.671341	0.018078	0.006416	0.011163	0.298830	-0.048516	0.700015	-0.036740	-0.981277	-0.189013	-0.004481
20275	-0.129455	0.893221	-9.772125	0.002023	0.022185	0.007580	0.299224	-0.048241	0.700536	-0.036717	-0.981298	-0.188900	-0.004716
20276	-0.074045	0.875870	-9.799241	0.021716	0.002947	0.000585	0.299752	-0.047274	0.699228	-0.036297	-0.981318	-0.188884	-0.004598
20277	-0.112836	0.854503	-9.806362	0.075487	0.003020	-0.018401	0.299204	-0.044780	0.700440	-0.034914	-0.981295	-0.189274	-0.004165
20278	-0.125212	0.811392	-9.777910	0.059340	0.004743	-0.009706	0.299470	-0.045059	0.700695	-0.033750	-0.981300	-0.189460	-0.003932
20279	-0.123307	0.741489	-9.821991	-0.011328	0.006489	-0.011991	0.298016	-0.046020	0.701755	-0.034061	-0.981240	-0.189718	-0.003901
20280	-0.104406	0.681377	-9.767567	-0.031957	-0.007544	-0.006924	0.299594	-0.043536	0.700446	-0.034734	-0.981193	-0.189841	-0.003776
20281	-0.058214	0.724363	-9.750648	-0.029303	-0.005828	0.000145	0.298816	-0.044638	0.697828	-0.035441	-0.981166	-0.189852	-0.003583
20282	-0.101346	0.768269	-9.660845	-0.000671	0.002922	0.000405	0.299476	-0.045889	0.700162	-0.035460	-0.981169	-0.189833	-0.003549
20283	-0.115641	0.797076	-9.715669	0.016310	-0.004066	0.004040	0.299742	-0.045613	0.699376	-0.035268	-0.981189	-0.189771	-0.003224
20284	-0.154234	0.806661	-9.825782	0.028890	-0.004008	-0.004664	0.299464	-0.043119	0.699143	-0.034734	-0.981193	-0.189854	-0.002938
20285	-0.142137	0.809060	-9.797018	0.035965	-0.004057	0.013007	0.299726	-0.043121	0.699924	-0.034161	-0.981260	-0.189617	-0.002546
20286	-0.120385	0.809125	-9.720296	0.035929	-0.005842	0.018279	0.299982	-0.044233	0.704361	-0.033494	-0.981357	-0.189240	-0.002213
20287	-0.183330	0.787866	-9.753645	0.012671	-0.004947	0.018128	0.299448	-0.042568	0.702815	-0.033388	-0.981427	-0.188901	-0.001897
20288	-0.169032	0.763488	-9.823748	0.016275	0.008189	0.018194	0.299853	-0.042707	0.700843	-0.033054	-0.981507	-0.188540	-0.001914
20289	-0.079644	0.767724	-9.783612	0.028860	0.008191	0.004160	0.299850	-0.042153	0.700849	-0.032585	-0.981534	-0.188485	-0.001789
20290	-0.106168	0.772787	-9.768905	0.031567	0.008209	-0.001098	0.299975	-0.041046	0.700989	-0.031951	-0.981552	-0.188500	-0.001736
20291	-0.094455	0.724382	-9.836858	0.030673	0.015212	0.002433	0.300764	-0.038834	0.698642	-0.031423	-0.981572	-0.188482	-0.001746
20292	-0.091833	0.753241	-9.831741	-0.006823	0.019614	-0.014561	0.298651	-0.038545	0.696975	-0.031501	-0.981514	-0.188771	-0.002054
20293	-0.062309	0.829951	-9.840728	-0.043576	0.016062	0.000145	0.299036	-0.038965	0.701155	-0.032434	-0.981478	-0.188795	-0.002366
20294	-0.120129	0.847373	-9.796767	-0.030167	0.004702	-0.001541	0.297985	-0.040344	0.701419	-0.033026	-0.981454	-0.188815	-0.002477
20295	-0.096058	0.835291	-9.753853	-0.015812	0.015206	-0.008458	0.298791	-0.042009	0.700604	-0.033428	-0.981403	-0.189009	-0.002666
20296	-0.135328	0.748814	-9.816997	-0.013990	0.029236	-0.010161	0.297991	-0.040897	0.700628	-0.033609	-0.981356	-0.189213	-0.003192
20297	-0.145554	0.671717	-9.885090	-0.033723	0.008236	-0.004224	0.296933	-0.040891	0.700382	-0.034387	-0.981308	-0.189319	-0.003314
20298	-0.075640	0.652258	-9.777763	-0.049900	0.002913	0.007067	0.296801	-0.040890	0.700253	-0.035372	-0.981301	-0.189171	-0.003471
20299	-0.077836	0.676887	-9.594802	-0.024894	0.022105	0.017894	0.297475	-0.043941	0.701783	-0.035914	-0.981341	-0.188854	-0.003850
20300	-0.101238	0.782752	-9.643855	0.020815	0.032660	0.005959	0.298924	-0.042564	0.701251	-0.035399	-0.981379	-0.188742	-0.004322
20301	-0.101006	0.816314	-9.679523	0.025229	0.019519	0.016525	0.296686	-0.044767	0.701525	-0.034970	-0.981449	-0.188454	-0.004462
20302	-0.066981	0.849458	-9.765958	-0.031936	0.029174	0.000281	0.296284	-0.044211	0.702323	-0.035504	-0.981428	-0.188451	-0.005061
20303	-0.028587	0.815490	-9.764276	-0.055192	0.016920	-0.005238	0.295520	-0.045865	0.696164	-0.036669	-0.981358	-0.188580	-0.005442
20304	0.021606	0.742952	-9.760736	-0.032907	0.004629	0.008948	0.296462	-0.048917	0.696905	-0.037313	-0.981371	-0.188383	-0.005569
20305	0.043058	0.704247	-9.778190	-0.008723	-0.012842	-0.001527	0.296588	-0.048364	0.697694	-0.037670	-0.981351	-0.188423	-0.005201
20306	0.038178	0.699276	-9.843098	-0.008797	-0.019863	0.014310	0.297481	-0.048374	0.707369	-0.037933	-0.981403	-0.188112	-0.004761
20307	-0.028699	0.800956	-9.798090	0.026946	-0.021617	0.023416	0.298148	-0.048932	0.706830	-0.037612	-0.981505	-0.187659	-0.004112
20308	-0.197165	0.879363	-9.757280	0.035920	-0.023308	0.016492	0.298813	-0.046994	0.702518	-0.037010	-0.981599	-0.187301	-0.003438
20309	-0.271672	0.928090	-9.744061	0.084373	-0.002221	-0.007720	0.299854	-0.045201	0.704484	-0.035501	-0.981623	-0.187476	-0.002924
20310	-0.241081	0.817109	-9.776844	0.098823	0.025832	-0.028692	0.300485	-0.040360	0.705308	-0.033483	-0.981584	-0.188051	-0.002946
20311	-0.101923	0.693178	-9.834748	0.029085	0.047670	-0.032712	0.297715	-0.039650	0.701692	-0.032875	-0.981469	-0.188747	-0.003599
20312	-0.058975	0.622874	-9.905626	-0.065791	0.032763	-0.028196	0.296653	-0.039922	0.703014	-0.034061	-0.981317	-0.189307	-0.004377
20313	0.018664	0.670690	-9.802400	-0.078327	0.015227	-0.033653	0.297188	-0.041448	0.704038	-0.035676	-0.981126	-0.189991	-0.004803
20314	-0.043372	0.772472	-9.711768	-0.008595	0.004726	-0.026096	0.296528	-0.041999	0.704436	-0.035846	-0.981023	-0.190491	-0.004815
20315	-0.086312	0.845056	-9.681722	0.071898	0.009982	-0.017533	0.296790	-0.041446	0.704437	-0.034533	-0.980997	-0.190869	-0.004580
20316	-0.156330	0.847892	-9.719540	0.046848	0.016998	-0.015024	0.297070	-0.040614	0.698419	-0.033568	-0.980974	-0.191160	-0.004630
20317	-0.211982	0.835948	-9.834560	-0.010416	0.022262	-0.010119	0.295999	-0.038947	0.699368	-0.033831	-0.980918	-0.191393	-0.004950
20318	-0.125073	0.830648	-9.772882	-0.035481	0.006476	-0.013912	0.295590	-0.039778	0.704210	-0.034521	-0.980840	-0.191662	-0.005109
20319	-0.083875	0.847509	-9.660084	0.003800	0.011658	0.004005	0.294522	-0.038527	0.704894	-0.034552	-0.980849	-0.191613	-0.005176
20320	-0.053102	0.762897	-9.721408	0.000223	0.015158	0.005729	0.295585	-0.039225	0.704609	-0.034507	-0.980870	-0.191504	-0.005382
20321	0.019043	0.723612	-9.799391	-0.032034	0.015118	0.017802	0.295342	-0.040883	0.701192	-0.035223	-0.980906	-0.191183	-0.005668
20322	0.019146	0.738028	-9.804033	-0.051735	0.001114	0.017611	0.294823	-0.042541	0.700921	-0.036249	-0.980938	-0.190822	-0.005806
20323	-0.009371	0.800930	-9.757399	-0.049939	0.002865	0.015888	0.294419	-0.042679	0.703283	-0.037361	-0.980953	-0.190528	-0.005925
20324	-0.004232	0.841987	-9.689675	-0.026686	-0.016382	0.010706	0.296807	-0.044077	0.703756	-0.037963	-0.980977	-0.190294	-0.005619
20325	-0.052053	0.907401	-9.657267	0.014493	-0.004112	0.009316	0.296287	-0.045735	0.703748	-0.037842	-0.981015	-0.190131	-0.005355
20326	-0.056695	0.936066	-9.733807	0.028829	-0.019824	0.002323	0.295772	-0.046839	0.701650	-0.037368	-0.981050	-0.190059	-0.004764
20327	0.022212	0.829378	-9.812623	0.036017	-0.002328	0.002395	0.296030	-0.045178	0.700746	-0.036822	-0.981077	-0.190034	-0.004454
20328	0.019187	0.745119	-9.844810	0.005629	-0.016301	-0.008467	0.297337	-0.043109	0.702056	-0.036791	-0.981051	-0.190183	-0.004012
20329	-0.005512	0.666134	-9.780613	0.032442	-0.026801	-0.007439	0.298397	-0.043115	0.701516	-0.036399	-0.981039	-0.190333	-0.003235
20330	0.018887	0.699750	-9.737175	0.057513	-0.018055	-0.009869	0.298655	-0.042009	0.701523	-0.035357	-0.981047	-0.190502	-0.002560
20331	-0.053670	0.690109	-9.928933	0.046804	0.006489	-0.003666	0.299710	-0.040352	0.699952	-0.034547	-0.981057	-0.190601	-0.002390
20332	0.034021	0.795332	-9.904446	-0.008615	0.001223	-0.017312	0.299175	-0.039519	0.700230	-0.034729	-0.980987	-0.190929	-0.002341
20333	0.014668	0.786258	-9.774599	-0.035474	-0.018042	-0.022863	0.298906	-0.038964	0.700633	-0.035629	-0.980866	-0.191384	-0.002001
20334	0.002505	0.769898	-9.649705	0.012862	-0.025903	-0.033116	0.299828	-0.038969	0.701797	-0.035494	-0.980752	-0.192001	-0.001326
20335	-0.082455	0.710231	-9.714550	0.100558	-0.019716	-0.032440	0.300219	-0.036755	0.699980	-0.033728	-0.980688	-0.192647	-0.000430
20336	-0.136582	0.575463	-9.876660	0.064775	-0.003940	-0.025602	0.300990	-0.033715	0.701570	-0.032491	-0.980635	-0.193128	0.000008
20337	-0.155825	0.583108	-9.785077	-0.030125	-0.005752	-0.015721	0.300194	-0.032186	0.699371	-0.033223	-0.980547	-0.193454	0.000117
20338	-0.193660	0.694139	-9.754633	-0.026585	0.008222	-0.003274	0.300994	-0.033021	0.699089	-0.033730	-0.980518	-0.193511	-0.000051
20339	-0.229576	0.739842	-9.845127	0.014583	0.025748	0.002398	0.299544	-0.035091	0.701054	-0.033466	-0.980529	-0.193502	-0.000394
20340	-0.198256	0.729946	-9.855125	0.007529	0.031039	-0.018793	0.299805	-0.034538	0.701056	-0.033216	-0.980464	-0.193870	-0.000867
20341	-0.106701	0.700424	-9.837028	-0.046161	0.033616	-0.017447	0.297946	-0.035084	0.703828	-0.034112	-0.980356	-0.194255	-0.001586
20342	-0.116180	0.724648	-9.805423	-0.080126	0.043240	-0.022939	0.297937	-0.035085	0.706316	-0.035533	-0.980211	-0.194723	-0.002635
20343	-0.065111	0.772554	-9.740420	-0.056841	0.053725	-0.026263	0.296889	-0.033969	0.701630	-0.036561	-0.980056	-0.195294	-0.003785
20344	-0.023874	0.796475	-9.678012	-0.024667	0.037953	-0.024333	0.295312	-0.037007	0.703456	-0.036916	-0.979942	-0.195781	-0.004513
20345	-0.057689	0.796622	-9.716173	0.007539	0.029232	-0.025000	0.293978	-0.036170	0.705056	-0.036778	-0.979838	-0.196315	-0.004935
20346	-0.002411	0.772485	-9.644794	0.016510	0.018819	-0.039930	0.292724	-0.037145	0.700664	-0.036402	-0.979695	-0.197095	-0.005115
20347	-0.039139	0.705107	-9.748598	0.006712	0.022364	-0.046157	0.292062	-0.037419	0.701326	-0.036304	-0.979507	-0.198038	-0.005393
20348	-0.065552	0.729080	-9.841828	-0.000532	0.004851	-0.029517	0.292705	-0.035485	0.703562	-0.036317	-0.979392	-0.198605	-0.005374
20349	-0.043164	0.815939	-9.696817	0.018219	0.006554	-0.024079	0.292849	-0.036731	0.702238	-0.036053	-0.979300	-0.199106	-0.005313
20350	-0.123823	1.018546	-9.717827	0.025376	-0.005665	-0.025767	0.293231	-0.035073	0.703820	-0.035600	-0.979219	-0.199592	-0.004988
20351	-0.123928	1.004093	-9.725202	0.057648	-0.001251	-0.037855	0.293236	-0.034517	0.701468	-0.034616	-0.979100	-0.200360	-0.004604
20352	-0.127223	0.866819	-9.748414	0.128371	0.011822	-0.038245	0.293693	-0.030075	0.700931	-0.032076	-0.979033	-0.201117	-0.004201
20353	-0.067719	0.746071	-9.755123	0.122071	-0.005699	-0.035753	0.291670	-0.024665	0.702980	-0.029855	-0.978956	-0.201844	-0.003472
20354	-0.136687	0.558817	-9.814363	0.104228	0.012719	-0.041120	0.292711	-0.021625	0.703125	-0.027784	-0.978850	-0.202661	-0.003182
20355	-0.098672	0.471927	-9.815689	0.028999	0.018774	-0.024052	0.292450	-0.020653	0.700390	-0.027274	-0.978759	-0.203166	-0.003311
20356	-0.127713	0.462577	-9.801126	-0.049812	0.016973	-0.008765	0.292167	-0.020239	0.704850	-0.028199	-0.978695	-0.203340	-0.003747
20357	-0.172857	0.566287	-9.823578	-0.096340	0.022219	-0.005525	0.291904	-0.021900	0.707194	-0.030121	-0.978606	-0.203476	-0.004455
20358	-0.105228	0.568178	-9.819333	-0.094592	0.015182	0.001491	0.291530	-0.023973	0.704167	-0.031929	-0.978553	-0.203444	-0.005044
20359	-0.068600	0.623361	-9.770947	-0.044529	0.018652	0.010680	0.291672	-0.026051	0.704668	-0.032842	-0.978557	-0.203265	-0.005478
20360	-0.075101	0.729078	-9.824953	0.012721	0.015170	0.014634	0.290483	-0.026321	0.704684	-0.032549	-0.978625	-0.202982	-0.005639
20361	-0.055564	0.757944	-9.774319	0.053887	0.020417	0.013189	0.289963	-0.026871	0.702853	-0.031531	-0.978703	-0.202766	-0.005710
20362	-0.036432	0.733579	-9.827639	0.020814	0.039665	0.013008	0.289174	-0.027282	0.702075	-0.030980	-0.978766	-0.202528	-0.006316
20363	-0.014869	0.709401	-9.813683	-0.014058	0.027418	0.003886	0.288632	-0.025895	0.703538	-0.031267	-0.978761	-0.202490	-0.006794
20364	0.105487	0.653357	-9.743262	-0.026601	0.022116	0.003727	0.288771	-0.027973	0.705086	-0.031717	-0.978758	-0.202422	-0.007244
20365	0.167797	0.602441	-9.758775	-0.003381	0.023925	0.009205	0.288819	-0.027987	0.705005	-0.031800	-0.978782	-0.202279	-0.007625
20366	0.182294	0.602430	-9.725252	0.023420	0.009038	0.012866	0.287368	-0.027701	0.702935	-0.031322	-0.978849	-0.202028	-0.007621
20367	0.155580	0.585420	-9.850195	0.032271	-0.005847	0.033151	0.287234	-0.028255	0.704503	-0.030813	-0.978997	-0.201403	-0.007302
20368	0.145915	0.583222	-9.806875	0.032368	-0.028535	0.003993	0.288545	-0.026462	0.705155	-0.030312	-0.979039	-0.201298	-0.006521
20369	0.042039	0.574693	-9.714746	0.064489	-0.019812	0.023672	0.290398	-0.026195	0.704606	-0.029221	-0.979168	-0.200854	-0.005798
20370	-0.021044	0.531993	-9.681046	0.064588	-0.007504	0.004341	0.290645	-0.023427	0.705154	-0.028004	-0.979227	-0.200754	-0.005300
20371	-0.088434	0.565953	-9.759387	0.041275	-0.005758	0.018305	0.290117	-0.022592	0.703337	-0.027307	-0.979317	-0.200420	-0.004939
20372	-0.056960	0.579896	-9.838811	0.016320	0.008278	0.003189	0.290375	-0.021347	0.703083	-0.026973	-0.979341	-0.200350	-0.004943
20373	-0.030328	0.591516	-9.903799	0.002894	0.022264	0.010187	0.290770	-0.021350	0.703732	-0.026916	-0.979374	-0.200186	-0.005278
20374	0.018430	0.651687	-9.766533	-0.014080	0.016990	-0.000535	0.290764	-0.020242	0.703612	-0.027142	-0.979365	-0.200191	-0.005573
20375	0.071456	0.636928	-9.738319	0.005603	0.019598	-0.000402	0.289838	-0.020375	0.703887	-0.027047	-0.979357	-0.200234	-0.005844
20376	0.061655	0.617696	-9.760087	0.018081	0.015212	0.009365	0.288782	-0.022725	0.706761	-0.026650	-0.979407	-0.200040	-0.005981
20377	0.027583	0.583986	-9.858721	0.005593	0.029244	0.007568	0.290231	-0.022319	0.708052	-0.026516	-0.979430	-0.199932	-0.006449
20378	0.070978	0.557236	-9.801752	0.014512	0.009884	0.011023	0.288489	-0.021739	0.699784	-0.026209	-0.979484	-0.199707	-0.006497
20379	0.078270	0.564351	-9.816154	0.007415	0.015160	-0.000465	0.289284	-0.021188	0.698337	-0.026094	-0.979477	-0.199748	-0.006681
20380	0.095323	0.583608	-9.768011	0.011768	-0.012020	0.017090	0.289012	-0.020634	0.699787	-0.025927	-0.979556	-0.199392	-0.006314
20381	0.073459	0.564609	-9.744007	0.021677	0.002886	0.005763	0.287664	-0.018413	0.703103	-0.025580	-0.979583	-0.199307	-0.006210
20382	0.037566	0.608400	-9.673494	0.000159	-0.007637	0.010873	0.288721	-0.016756	0.700878	-0.025624	-0.979629	-0.199083	-0.005971
20383	0.011028	0.615478	-9.786144	0.000230	0.016906	0.005687	0.290044	-0.018981	0.704633	-0.025645	-0.979643	-0.199004	-0.006228
20384	0.032843	0.627290	-9.800617	0.005565	0.002896	0.009196	0.289784	-0.020642	0.706060	-0.025541	-0.979688	-0.198801	-0.006173
20385	0.076265	0.634441	-9.752810	0.019947	0.012623	-0.008255	0.289162	-0.018988	0.705613	-0.025199	-0.979656	-0.198995	-0.006264
20386	0.078308	0.583795	-9.791864	0.032428	0.018730	0.004184	0.288251	-0.019119	0.701435	-0.024507	-0.979690	-0.198912	-0.006411
20387	0.135626	0.492186	-9.714100	0.035103	0.002962	-0.001178	0.287976	-0.017456	0.701456	-0.023902	-0.979695	-0.198965	-0.006261
20388	0.123039	0.420161	-9.702802	0.027031	0.008200	0.004058	0.289284	-0.016911	0.705239	-0.023357	-0.979726	-0.198877	-0.006223
20389	0.074581	0.396574	-9.673814	0.026976	-0.005808	0.011065	0.288750	-0.016632	0.705905	-0.022934	-0.979777	-0.198684	-0.005943
20390	0.069873	0.415648	-9.740849	0.009949	-0.009313	0.017985	0.290070	-0.015254	0.704851	-0.022793	-0.979858	-0.198312	-0.005635
20391	-0.007460	0.411090	-9.855599	0.035913	-0.012755	0.016424	0.289813	-0.014419	0.701196	-0.022214	-0.979934	-0.198012	-0.005185
20392	0.016889	0.435320	-9.735360	0.032329	-0.005789	0.016418	0.289809	-0.014142	0.701723	-0.021620	-0.980018	-0.197669	-0.004857
20393	-0.000198	0.411254	-9.783557	0.009059	0.008203	0.023350	0.289133	-0.012478	0.703190	-0.021479	-0.980108	-0.197240	-0.004924
20394	-0.123370	0.420707	-10.152512	-0.055309	0.024043	0.026510	0.288619	-0.015661	0.703952	-0.022484	-0.980190	-0.196703	-0.005531
20395	-0.257009	0.643038	-10.151206	-0.164473	0.036283	0.032893	0.289166	-0.018433	0.703654	-0.025640	-0.980229	-0.196079	-0.006821
20396	-0.129533	0.898073	-9.800879	-0.203801	0.039694	0.016764	0.287891	-0.027012	0.703719	-0.029495	-0.980181	-0.195722	-0.008313
20397	0.040601	1.046366	-9.639612	-0.096311	0.037959	-0.014205	0.287905	-0.029920	0.704607	-0.031345	-0.980052	-0.196030	-0.009341
20398	0.165364	0.934648	-9.673218	0.018239	0.039723	-0.018711	0.285654	-0.029908	0.704903	-0.030854	-0.979985	-0.196415	-0.009943
20399	0.226520	0.712370	-9.842136	0.074589	0.016135	-0.018445	0.285117	-0.029491	0.706225	-0.029448	-0.979947	-0.196824	-0.009882
20400	0.277967	0.476375	-9.802032	0.036066	-0.002277	-0.015333	0.286031	-0.026587	0.705192	-0.028772	-0.979910	-0.197120	-0.009593
20401	0.280126	0.438115	-9.723178	-0.014173	-0.005868	0.010713	0.285085	-0.024090	0.706541	-0.029167	-0.979938	-0.196927	-0.009480
20402	0.142645	0.458654	-9.649653	-0.029485	-0.009393	0.030018	0.286695	-0.027145	0.705439	-0.029795	-0.980044	-0.196315	-0.009335
20403	0.068284	0.528918	-9.672238	-0.005376	-0.001520	0.044358	0.285905	-0.028526	0.706354	-0.029982	-0.980208	-0.195467	-0.009293
20404	0.051922	0.603700	-9.642396	0.021519	-0.016352	0.027778	0.288822	-0.029650	0.706691	-0.029637	-0.980337	-0.194891	-0.008810
20405	-0.001017	0.626115	-9.526318	0.060902	-0.009341	0.023703	0.287757	-0.028259	0.706328	-0.028557	-0.980460	-0.194455	-0.008339
20406	-0.020114	0.661875	-9.679561	0.070869	0.009990	0.006238	0.286814	-0.024375	0.704548	-0.027145	-0.980524	-0.194341	-0.008170
20407	-0.108007	0.541031	-10.093579	0.070052	0.001376	-0.002600	0.289315	-0.022035	0.704795	-0.025849	-0.980545	-0.194427	-0.007849
20408	-0.079214	0.516620	-10.137370	0.019953	0.001365	-0.002978	0.288646	-0.021201	0.705337	-0.025471	-0.980547	-0.194473	-0.007703
20409	-0.083223	0.623258	-9.883750	-0.007873	-0.011844	0.006482	0.287721	-0.020641	0.703916	-0.025754	-0.980563	-0.194363	-0.007420
20410	-0.072797	0.724730	-9.709628	-0.021291	0.008233	0.007352	0.289047	-0.021064	0.704023	-0.026157	-0.980582	-0.194209	-0.007574
20411	-0.082308	0.744173	-9.668464	-0.001623	0.023965	0.014607	0.288262	-0.022582	0.703889	-0.026192	-0.980628	-0.193959	-0.007967
20412	-0.002792	0.723940	-9.789554	0.021698	0.032740	0.007734	0.288265	-0.022998	0.703754	-0.025656	-0.980666	-0.193815	-0.008435
20413	0.056975	0.641514	-9.848699	0.063811	0.039771	-0.002541	0.286663	-0.020912	0.704323	-0.024357	-0.980675	-0.193920	-0.008875
20414	0.157642	0.534994	-9.817144	0.034226	0.023964	0.004183	0.286522	-0.019943	0.705120	-0.023610	-0.980705	-0.193850	-0.009121
20415	0.193161	0.433963	-9.729686	-0.015077	0.004646	0.016057	0.286520	-0.020081	0.705905	-0.023984	-0.980752	-0.193558	-0.009193
20416	0.263468	0.467580	-9.568877	-0.018713	-0.005923	0.021261	0.287050	-0.019807	0.705375	-0.024388	-0.980828	-0.193130	-0.009066
20417	0.176696	0.489922	-9.563065	0.050090	-0.030410	0.034041	0.286520	-0.019250	0.704603	-0.023609	-0.980982	-0.192480	-0.008218
20418	0.200639	0.467484	-9.760610	0.103825	-0.009361	0.034501	0.287041	-0.018284	0.705522	-0.021620	-0.981166	-0.191803	-0.007557
20419	0.205154	0.428493	-9.914915	0.077014	-0.009330	0.031657	0.287038	-0.015928	0.702402	-0.020223	-0.981315	-0.191213	-0.007027
20420	0.142055	0.387794	-10.013379	-0.015927	-0.005766	0.010738	0.288889	-0.016770	0.704461	-0.020574	-0.981353	-0.190984	-0.006885
20421	0.098649	0.393231	-9.919209	-0.071410	-0.023275	0.004996	0.288890	-0.016770	0.703937	-0.022140	-0.981339	-0.190890	-0.006641
20422	-0.031313	0.449983	-9.782844	-0.005195	-0.012746	0.003802	0.289162	-0.017879	0.703660	-0.022308	-0.981356	-0.190796	-0.006318
20423	-0.079289	0.491550	-9.683412	0.071869	-0.007420	-0.022913	0.290346	-0.016362	0.703264	-0.021005	-0.981294	-0.191276	-0.005817
20424	-0.055153	0.491229	-9.726885	0.059381	0.008335	-0.025597	0.290859	-0.013734	0.703675	-0.019828	-0.981223	-0.191773	-0.005649
20425	0.026771	0.470897	-9.874434	-0.014030	0.015286	-0.010271	0.290596	-0.014148	0.703937	-0.020125	-0.981170	-0.192003	-0.005923
20426	0.070414	0.496897	-9.912967	-0.055219	0.022246	0.000021	0.288876	-0.014138	0.703702	-0.021141	-0.981147	-0.191996	-0.006478
20427	0.061021	0.533139	-9.883628	-0.044527	0.015228	0.007132	0.287832	-0.016903	0.703952	-0.022037	-0.981147	-0.191881	-0.006878
20428	0.061583	0.608046	-9.769811	-0.028491	0.015178	0.019598	0.289167	-0.018571	0.703391	-0.022553	-0.981211	-0.191482	-0.007200
20429	0.129344	0.626913	-9.719707	-0.035718	0.008991	0.031842	0.289430	-0.019127	0.704822	-0.023306	-0.981308	-0.190879	-0.007459
20430	0.153120	0.576097	-9.758951	-0.007212	-0.009428	0.054877	0.289306	-0.020373	0.704419	-0.023493	-0.981517	-0.189788	-0.007234
20431	0.210814	0.543964	-9.894409	0.035690	-0.005937	0.069280	0.290231	-0.019962	0.704278	-0.022895	-0.981790	-0.188454	-0.006955
20432	0.215508	0.524714	-9.885057	0.074954	-0.016476	0.088908	0.291814	-0.019002	0.704263	-0.021491	-0.982162	-0.186699	-0.006296
20433	0.278145	0.500508	-9.775319	0.098021	-0.032343	0.124239	0.292734	-0.017899	0.704260	-0.019758	-0.982661	-0.184280	-0.005303
20434	0.224946	0.491208	-9.806211	0.085438	-0.035853	0.136486	0.292454	-0.015405	0.704551	-0.018213	-0.983197	-0.181586	-0.004244
20435	0.108872	0.468084	-9.798265	0.081741	-0.051620	0.157580	0.294581	-0.015415	0.701769	-0.016868	-0.983791	-0.178498	-0.002955
20436	0.060672	0.482776	-9.836135	0.044067	-0.049912	0.180240	0.297501	-0.015845	0.700018	-0.016185	-0.984447	-0.174927	-0.001783
20437	-0.105725	0.513053	-9.798301	0.013704	-0.040230	0.169535	0.299500	-0.017517	0.698923	-0.016146	-0.985034	-0.171599	-0.000961
20438	-0.209995	0.455824	-9.901405	0.028125	-0.053239	0.144942	0.301480	-0.016836	0.699423	-0.015787	-0.985537	-0.168724	0.000230
20439	-0.205355	0.427129	-9.834480	0.040824	-0.036544	0.109840	0.303341	-0.018508	0.699640	-0.015210	-0.985912	-0.166571	0.001103
20440	-0.210768	0.345404	-9.830565	0.057033	-0.004131	0.095961	0.305183	-0.015748	0.698330	-0.014116	-0.986246	-0.164673	0.001439
20441	-0.105412	0.219582	-9.806484	0.069691	0.022142	0.073181	0.305444	-0.014364	0.697030	-0.012770	-0.986500	-0.163258	0.001269
20442	0.004420	0.047693	-9.891124	0.076799	0.046586	0.092640	0.304242	-0.013527	0.698759	-0.011120	-0.986820	-0.161435	0.000670
20443	0.288987	-0.009467	-9.766855	0.121399	0.023694	0.112168	0.303970	-0.011725	0.697865	-0.008724	-0.987200	-0.159249	0.000616
20444	0.318320	0.042949	-9.855433	0.198264	0.020178	0.132105	0.303414	-0.007707	0.698961	-0.004761	-0.987646	-0.156629	0.000919
20445	0.309132	0.110232	-9.900245	0.164143	0.000877	0.154715	0.303661	-0.004384	0.698466	-0.001581	-0.988132	-0.153594	0.001424
20446	0.208148	0.171178	-9.891462	-0.027342	-0.037627	0.146173	0.304205	-0.005771	0.696611	-0.002255	-0.988575	-0.150699	0.002172
20447	0.330537	0.398971	-9.810586	-0.219720	-0.058724	0.141178	0.307937	-0.010223	0.696641	-0.006856	-0.988969	-0.147938	0.002664
20448	0.361339	0.653712	-9.803117	-0.272434	-0.085823	0.117828	0.310227	-0.017852	0.697578	-0.012518	-0.989255	-0.145616	0.003633
20449	0.651395	0.696769	-9.927698	-0.243635	-0.125144	0.072880	0.313190	-0.026176	0.696664	-0.017810	-0.989377	-0.144180	0.005336
20450	0.417800	0.455068	-10.120735	-0.059260	-0.152939	0.055644	0.317456	-0.030491	0.694985	-0.019442	-0.989492	-0.143034	0.008265
20451	-0.145577	0.012427	-10.008002	0.071254	-0.207014	0.060000	0.322501	-0.031764	0.692407	-0.018716	-0.989643	-0.141774	0.012482
20452	-0.215429	-0.312935	-9.612174	0.105177	-0.221063	0.060142	0.329117	-0.029860	0.689837	-0.017288	-0.989784	-0.140473	0.017226
20453	-0.906813	-0.422534	-9.460860	0.148821	-0.201733	0.104771	0.335994	-0.026849	0.686358	-0.014973	-0.990042	-0.138300	0.021573
20454	-1.611755	-0.397724	-9.437669	-0.100772	-0.093157	0.128234	0.339183	-0.027695	0.683943	-0.017292	-0.990318	-0.135768	0.023194
20455	-1.170299	-0.463482	-9.365324	-1.278872	0.032434	0.104094	0.341030	-0.050417	0.685261	-0.042552	-0.989844	-0.134292	0.019093
20456	-2.318981	0.337420	-9.951866	-3.306982	0.193300	0.116853	0.338517	-0.121860	0.688517	-0.107322	-0.985228	-0.133295	0.006347
20457	-2.026965	1.651884	-9.605198	-5.279811	0.330772	0.141918	0.330371	-0.264026	0.677666	-0.209298	-0.968907	-0.131186	-0.014278
20458	-1.444284	4.755713	-8.567508	-3.751661	0.321993	0.141123	0.321785	-0.385821	0.645678	-0.280331	-0.950788	-0.128341	-0.030759
20459	-0.127710	6.502363	-8.217501	-1.728744	0.234572	0.132592	0.313133	-0.453890	0.619726	-0.312382	-0.940702	-0.126034	-0.040155
20460	0.040172	5.987810	-7.732165	-1.576575	0.185576	0.087537	0.305224	-0.494271	0.601110	-0.341348	-0.930460	-0.124173	-0.048031
20461	0.375859	6.012123	-8.364476	-2.344168	0.143439	0.072897	0.297164	-0.565659	0.562675	-0.384143	-0.913489	-0.121447	-0.056758
20462	0.085828	6.660557	-8.640526	-3.795811	0.062511	0.145080	0.292631	-0.641765	0.507639	-0.451882	-0.882062	-0.114675	-0.067966
20463	-0.048622	8.046755	-6.373830	-5.281578	-0.001447	0.183640	0.291223	-0.714548	0.423516	-0.541747	-0.830170	-0.103716	-0.081062
20464	0.270229	9.305037	-3.093468	-4.894639	-0.053794	0.190765	0.288947	-0.794778	0.296639	-0.619843	-0.773901	-0.091717	-0.091977
20465	0.047002	9.774051	-1.307622	-3.723471	-0.140274	0.127736	0.285068	-0.834849	0.183937	-0.675637	-0.726222	-0.080969	-0.097772
20466	-0.269165	8.741638	0.065201	-3.904166	-0.163114	0.068033	0.275048	-0.878477	0.054269	-0.730253	-0.671850	-0.069914	-0.102274
20467	-0.408406	6.797634	1.103958	-4.929796	-0.125107	0.097327	0.271379	-0.877552	-0.072434	-0.792669	-0.597307	-0.056491	-0.108207
20468	-0.014552	5.078597	3.133312	-6.398764	-0.066774	0.204395	0.274881	-0.828192	-0.210026	-0.861705	-0.492227	-0.038814	-0.116923
20469	0.392411	4.483481	6.199332	-6.814023	-0.064457	0.336766	0.267529	-0.736380	-0.378984	-0.919626	-0.371553	-0.018339	-0.126096
20470	0.869026	4.169586	9.378541	-5.796448	-0.040624	0.393336	0.258512	-0.608300	-0.509840	-0.955299	-0.263428	0.000021	-0.134200
20471	1.060013	2.495628	9.900819	-4.726504	-0.001151	0.415845	0.238547	-0.475463	-0.621100	-0.974792	-0.171910	0.014861	-0.141445
20472	1.495516	0.891158	10.960152	-4.528129	0.011653	0.437122	0.233236	-0.349112	-0.672668	-0.985062	-0.083138	0.028913	-0.148004
20473	1.603339	-0.563709	10.553141	-4.867815	0.032781	0.377126	0.240342	-0.217172	-0.688488	-0.987353	0.013624	0.043189	-0.151928
20474	1.831171	-1.801328	10.705184	-3.872282	0.042047	0.238697	0.241716	-0.083128	-0.696080	-0.982656	0.090137	0.053990	-0.152796
20475	1.932181	-3.228928	11.332015	-1.823012	0.016461	0.133364	0.244135	-0.001859	-0.688760	-0.978235	0.126717	0.059138	-0.153300
20476	2.023562	-3.300106	11.885597	-0.157382	0.059049	0.013428	0.235984	0.033496	-0.686712	-0.977860	0.129976	0.058524	-0.153203
20477	1.977944	-2.911456	11.441020	0.559097	0.187326	-0.086524	0.240817	0.022115	-0.687423	-0.979647	0.120082	0.053626	-0.151643
20478	1.666946	-2.128391	10.303874	0.463935	0.249038	-0.158971	0.251781	0.002530	-0.687261	-0.981451	0.111555	0.047813	-0.148403
20479	1.127105	-1.944565	9.262755	0.277239	0.231962	-0.200705	0.257918	-0.006644	-0.686136	-0.982790	0.107108	0.043188	-0.144172
20480	1.309940	-1.692130	8.903568	0.375051	0.163926	-0.272489	0.262724	-0.014010	-0.685758	-0.984474	0.099953	0.039561	-0.138765
20481	1.037930	-1.919872	9.244582	0.571832	0.099281	-0.288885	0.263624	-0.031323	-0.687778	-0.986365	0.089182	0.036943	-0.133285
20482	1.147767	-1.765878	9.543428	0.591490	0.053724	-0.303895	0.265564	-0.046151	-0.688086	-0.988182	0.077412	0.034940	-0.127601
20483	0.972277	-1.662774	9.776855	0.428732	0.081717	-0.319891	0.267599	-0.055995	-0.686251	-0.989624	0.069334	0.033110	-0.121411
20484	0.980954	-1.793363	9.568585	0.255040	0.095634	-0.285884	0.268158	-0.062231	-0.684488	-0.990705	0.064315	0.031087	-0.115764
20485	0.701406	-1.700993	9.173093	0.027679	0.085166	-0.255745	0.271468	-0.062803	-0.684020	-0.991336	0.064220	0.030072	-0.110568
20486	0.754113	-1.763562	9.296896	0.109802	0.057077	-0.225320	0.270829	-0.066122	-0.685091	-0.991996	0.062021	0.029080	-0.106070
20487	0.768189	-1.812602	9.027028	0.299234	0.036925	-0.168507	0.271387	-0.072219	-0.683196	-0.992690	0.056495	0.028346	-0.102820
20488	0.556326	-1.728648	9.198060	0.352513	-0.008704	-0.096832	0.273005	-0.076659	-0.684312	-0.993256	0.049412	0.027997	-0.101081
20489	0.286990	-1.581316	9.497699	0.284003	-0.062293	-0.007542	0.270690	-0.088278	-0.684393	-0.993471	0.044092	0.029080	-0.101121
20490	-0.108614	-0.862398	9.978044	-0.067096	-0.045065	0.068641	0.269396	-0.092563	-0.685987	-0.993245	0.045363	0.030144	-0.102462
20491	-0.089629	-0.236890	10.071594	-0.342705	-0.015466	0.085364	0.269106	-0.088269	-0.685678	-0.992696	0.052591	0.031420	-0.103933
20492	0.052309	0.002349	10.798952	-0.319313	0.020301	0.048645	0.269050	-0.078437	-0.685841	-0.992251	0.058991	0.031723	-0.104653
20493	0.301985	-0.184124	10.234658	-0.092562	0.017953	-0.022067	0.269522	-0.070271	-0.682886	-0.992173	0.061145	0.031882	-0.104105
20494	0.493085	-0.465574	9.924540	0.115993	-0.029166	-0.047261	0.269003	-0.071375	-0.683937	-0.992391	0.058741	0.032371	-0.103254
20495	0.756937	-0.708658	9.760842	0.191142	-0.044935	-0.046896	0.267182	-0.076766	-0.684225	-0.992656	0.055049	0.033211	-0.102471
20496	0.789152	-0.593483	9.752275	0.148218	-0.025710	-0.045363	0.265907	-0.084374	-0.685722	-0.992890	0.052013	0.033562	-0.101677
20497	0.953065	-0.300945	9.874395	0.142868	0.000455	-0.043537	0.265136	-0.087415	-0.687312	-0.993108	0.049306	0.033605	-0.100879
20498	1.126138	-0.430410	10.453040	0.166062	0.054505	-0.029165	0.266465	-0.089085	-0.686039	-0.993360	0.046087	0.032310	-0.100335
20499	0.975716	-1.186174	9.902476	0.125669	0.117531	0.028829	0.268871	-0.094639	-0.683773	-0.993476	0.043972	0.030018	-0.100852
20500	0.741987	-1.427306	9.108593	0.017138	0.113184	0.107366	0.271132	-0.097976	-0.681353	-0.993337	0.043914	0.027734	-0.102875
20501	0.479520	-1.647750	8.714163	-0.090671	0.070224	0.201634	0.274977	-0.098827	-0.682075	-0.992858	0.046145	0.026675	-0.106738
20502	0.213910	-1.650012	8.870248	-0.157381	0.022786	0.293574	0.275505	-0.099662	-0.680257	-0.992076	0.049463	0.026381	-0.112439
20503	0.117533	-1.629148	9.154922	-0.143578	-0.026454	0.384284	0.274702	-0.097719	-0.680750	-0.991006	0.052676	0.027149	-0.119980
20504	0.241601	-1.863499	9.917847	-0.070762	-0.051344	0.476264	0.274722	-0.100211	-0.682346	-0.989715	0.054199	0.027927	-0.129407
20505	0.470576	-1.608236	10.601377	-0.090867	-0.056114	0.550087	0.271968	-0.104350	-0.682869	-0.988081	0.056412	0.028959	-0.140268
20506	0.636252	-1.404893	10.662371	-0.141023	-0.027363	0.569202	0.268531	-0.106548	-0.680482	-0.986243	0.059433	0.029345	-0.151434
20507	0.704287	-1.336582	10.364545	-0.197969	-0.024570	0.508877	0.268805	-0.108211	-0.680372	-0.984373	0.063804	0.030109	-0.161345
20508	0.911669	-1.363566	9.934637	-0.240529	-0.032247	0.432700	0.268408	-0.107100	-0.682188	-0.982604	0.068676	0.031060	-0.169731
20509	0.833427	-1.495557	9.832851	-0.205320	-0.067008	0.355287	0.266547	-0.105289	-0.683058	-0.981019	0.072930	0.032895	-0.176640
20510	0.699091	-1.378329	10.070893	-0.120054	-0.058104	0.293437	0.263772	-0.105551	-0.683674	-0.979750	0.075254	0.034124	-0.182380
20511	0.476527	-1.088753	9.811767	-0.018665	-0.049091	0.242351	0.261780	-0.104155	-0.684153	-0.978773	0.075792	0.035095	-0.187156
20512	0.387272	-1.062831	9.409061	0.066635	-0.052326	0.186607	0.262065	-0.107202	-0.684974	-0.978133	0.074403	0.035680	-0.190913
20513	0.107231	-1.051114	9.380367	0.088448	-0.052059	0.112836	0.258386	-0.112168	-0.684443	-0.977777	0.072698	0.036468	-0.193231
20514	-0.003863	-1.054872	9.441368	0.158443	-0.039669	0.069364	0.257628	-0.117148	-0.686577	-0.977705	0.069477	0.036624	-0.194741
20515	0.048085	-1.223285	9.559155	0.146062	-0.043123	0.032200	0.255799	-0.122262	-0.684897	-0.977735	0.066592	0.037083	-0.195509
20516	0.242824	-1.340545	9.464796	0.088918	-0.048362	0.006130	0.253449	-0.128204	-0.684397	-0.977793	0.064649	0.037766	-0.195742
20517	0.249272	-1.453485	9.516317	0.060302	-0.051866	-0.000286	0.252415	-0.131105	-0.686767	-0.977822	0.063379	0.038752	-0.195822
20518	0.582012	-1.523461	9.505432	0.076350	-0.051984	0.012053	0.250034	-0.132201	-0.685432	-0.977830	0.061672	0.039547	-0.196164
20519	0.716315	-1.660860	9.750245	-0.002647	-0.064452	0.058060	0.248718	-0.134133	-0.684515	-0.977535	0.061640	0.040961	-0.197351
20520	0.702821	-1.521295	9.735143	-0.025737	-0.025895	0.032511	0.247663	-0.133156	-0.687108	-0.977355	0.062048	0.041622	-0.197978
20521	0.650076	-1.463588	9.594460	-0.052383	0.003962	0.002496	0.246872	-0.133567	-0.687231	-0.977270	0.063214	0.041968	-0.197952
20522	0.984319	-1.313275	9.261632	-0.105685	0.004092	-0.071973	0.247636	-0.129141	-0.686020	-0.977423	0.065215	0.042490	-0.196432
20523	1.204683	-1.565097	9.276063	-0.053635	-0.022103	-0.115865	0.246696	-0.126782	-0.685851	-0.977773	0.066193	0.043542	-0.194122
20524	1.378876	-1.536008	9.794032	-0.075258	-0.036305	-0.101152	0.246552	-0.124704	-0.685959	-0.978032	0.067416	0.044770	-0.192107
20525	1.205713	-1.442772	9.952821	-0.087911	-0.052088	-0.081848	0.243753	-0.121088	-0.686405	-0.978162	0.068960	0.046538	-0.190466
20526	1.157993	-1.365155	10.043051	-0.114916	-0.057428	-0.049433	0.240296	-0.117745	-0.687236	-0.978135	0.070924	0.048260	-0.189452
20527	0.823130	-1.599871	10.302811	-0.236854	-0.066269	-0.004486	0.239341	-0.112477	-0.687692	-0.977725	0.075379	0.050771	-0.189195
20528	0.472292	-1.341429	9.760830	-0.260338	-0.048727	0.066071	0.238775	-0.106381	-0.687361	-0.977018	0.080332	0.052702	-0.190276
20529	0.177260	-1.401601	9.781911	-0.219427	-0.026025	0.126446	0.237943	-0.099175	-0.688456	-0.976131	0.084707	0.054106	-0.192523
20530	0.050076	-1.289945	9.789099	-0.097939	0.045639	0.191096	0.237669	-0.097651	-0.688305	-0.975269	0.086981	0.053362	-0.196052
20531	0.231858	-1.195227	9.764585	0.037947	0.098027	0.232775	0.240178	-0.098081	-0.685859	-0.974509	0.086884	0.051098	-0.200432
20532	0.371870	-1.201192	9.744081	0.116639	0.118973	0.249243	0.242715	-0.102250	-0.685416	-0.973817	0.085321	0.047971	-0.205182
20533	-0.010980	-1.372514	9.375289	0.012904	0.101657	0.241463	0.246315	-0.108364	-0.682912	-0.972932	0.085694	0.045682	-0.209695
20534	0.091611	-1.200910	9.121614	-0.112386	0.043902	0.238588	0.248838	-0.109069	-0.684267	-0.971765	0.088260	0.044983	-0.214146
20535	-0.071606	-1.086694	9.874202	-0.196601	-0.020949	0.223697	0.248427	-0.107545	-0.682674	-0.970431	0.092125	0.045943	-0.218327
20536	-0.065708	-0.948576	10.221831	-0.105219	-0.006930	0.192710	0.247354	-0.104769	-0.683154	-0.969379	0.094291	0.046275	-0.221974
20537	0.270141	-1.243722	9.734857	-0.019094	0.017678	0.160673	0.247355	-0.104769	-0.683416	-0.968655	0.094760	0.045775	-0.225017
20538	0.691015	-1.813037	9.474725	0.061443	0.017639	0.161904	0.247084	-0.104353	-0.682229	-0.968052	0.093773	0.044944	-0.228169
20539	0.727854	-2.065740	9.519569	0.054059	-0.029706	0.195099	0.246574	-0.107396	-0.682906	-0.967242	0.092636	0.044989	-0.232027
20540	0.444713	-1.813368	9.524914	0.023443	-0.068214	0.228358	0.245272	-0.111266	-0.682794	-0.966152	0.092046	0.045870	-0.236588
20541	0.463510	-1.887919	9.576770	0.002110	-0.052419	0.200040	0.243744	-0.120812	-0.684176	-0.965167	0.091807	0.046589	-0.240528
20542	0.354535	-2.273821	9.739109	-0.013972	-0.030532	0.194666	0.242031	-0.121910	-0.684684	-0.964164	0.092085	0.046983	-0.244337
20543	0.670362	-2.680597	9.664412	-0.103338	-0.005213	0.178068	0.241883	-0.118308	-0.685956	-0.963101	0.094126	0.047358	-0.247658
20544	0.527317	-3.089218	9.389361	-0.303585	-0.012077	0.143065	0.241722	-0.113877	-0.685254	-0.961787	0.100022	0.048918	-0.250138
20545	0.731676	-3.211408	9.280443	-0.496857	-0.043652	0.137934	0.239803	-0.102511	-0.684850	-0.960009	0.109480	0.052098	-0.252355
20546	0.538480	-3.218959	9.464683	-0.505133	-0.062102	0.176631	0.238376	-0.083392	-0.686603	-0.957892	0.119017	0.055543	-0.255328
20547	0.474145	-3.091597	9.262412	-0.227103	-0.059479	0.235111	0.235552	-0.076454	-0.685181	-0.956055	0.123366	0.057432	-0.259693
20548	0.426850	-2.945125	9.060214	0.163735	-0.078653	0.271423	0.234236	-0.077416	-0.685825	-0.954941	0.120110	0.057507	-0.265244
20549	0.456599	-2.834947	8.984314	0.382622	-0.091003	0.341720	0.231141	-0.090692	-0.687482	-0.953880	0.112777	0.056546	-0.272393
20550	0.491321	-2.718659	9.345864	0.292840	-0.094751	0.399214	0.229373	-0.105777	-0.686819	-0.952211	0.107092	0.055947	-0.280528
20551	0.473768	-2.475273	9.449758	0.138868	-0.061624	0.424700	0.226810	-0.120303	-0.687187	-0.950006	0.104656	0.055586	-0.288869
20552	0.243379	-2.271744	9.348335	0.045901	-0.037047	0.417175	0.225267	-0.126940	-0.689063	-0.947618	0.104001	0.055242	-0.296903
20553	0.390701	-2.281350	9.729096	0.072776	-0.017885	0.405050	0.223429	-0.130393	-0.687760	-0.945303	0.103040	0.054447	-0.304665
20554	0.359535	-2.258612	10.006020	0.110514	0.020648	0.373750	0.223471	-0.137732	-0.687702	-0.943250	0.101450	0.052702	-0.311786
20555	0.510381	-2.105424	10.145878	0.142680	0.003950	0.375669	0.222450	-0.144512	-0.687231	-0.941164	0.099237	0.051111	-0.318983
20556	0.442929	-2.089788	10.367754	0.189104	0.003022	0.391884	0.221175	-0.153646	-0.686254	-0.939009	0.096062	0.049159	-0.326522
20557	-0.432647	-1.598438	9.929115	0.230226	-0.019413	0.408336	0.220974	-0.165139	-0.685580	-0.936723	0.092044	0.047333	-0.334421
20558	0.107343	-1.032188	9.277237	0.260486	-0.056291	0.454212	0.218383	-0.175234	-0.684986	-0.934063	0.087180	0.045897	-0.343248
20559	0.366628	-1.250081	9.474382	0.256739	-0.051231	0.485798	0.215813	-0.188791	-0.684820	-0.931077	0.082449	0.044320	-0.352608
20560	0.623534	-1.130736	9.829244	0.317263	-0.083862	0.537168	0.211522	-0.201922	-0.685148	-0.927667	0.076385	0.042844	-0.362993
20561	0.283140	-0.790353	10.153344	0.406841	-0.093361	0.504467	0.205141	-0.221414	-0.682887	-0.924479	0.068491	0.040919	-0.372791
20562	0.121899	-0.371045	10.000931	0.392782	-0.091426	0.455164	0.199933	-0.236896	-0.681914	-0.921477	0.060878	0.039144	-0.381630
20563	0.435392	-0.422443	9.723646	0.217750	-0.084354	0.390371	0.196945	-0.247682	-0.680405	-0.918677	0.056353	0.038604	-0.389059
20564	0.442784	-0.394357	9.488370	0.092436	-0.052031	0.417781	0.193817	-0.255142	-0.681872	-0.915445	0.054531	0.038458	-0.396872
20565	0.497833	-0.455627	9.256463	0.073631	-0.045903	0.429097	0.187489	-0.260093	-0.680777	-0.912071	0.052915	0.038285	-0.404797
20566	0.301773	-0.860318	9.344831	0.090621	-0.045847	0.426552	0.182767	-0.267268	-0.681301	-0.908594	0.051171	0.038028	-0.412787
20567	0.411779	-1.014717	9.474295	0.144191	-0.045938	0.447141	0.180428	-0.275564	-0.680038	-0.904997	0.048265	0.037259	-0.421027
20568	0.493121	-1.121182	9.474772	0.240734	-0.014500	0.475229	0.175705	-0.284126	-0.677825	-0.901128	0.044093	0.035124	-0.429873
20569	0.639215	-0.947249	9.307273	0.188849	0.014321	0.487287	0.172984	-0.294635	-0.677365	-0.897087	0.040903	0.032882	-0.438726
20570	0.692113	-0.983346	9.436186	0.038446	0.011579	0.502016	0.168522	-0.301258	-0.677232	-0.892636	0.040597	0.032013	-0.447803
20571	0.759054	-1.088632	9.785296	-0.015366	0.009682	0.519191	0.164313	-0.305944	-0.676952	-0.887954	0.041034	0.031668	-0.457002
20572	0.607705	-0.653382	10.152119	0.043726	0.006197	0.502112	0.161420	-0.309251	-0.676941	-0.883340	0.040585	0.030830	-0.465953
20573	0.720544	-0.421984	10.600842	0.310491	0.013227	0.463551	0.158269	-0.314913	-0.674854	-0.879249	0.035210	0.027456	-0.474266
20574	0.557331	-0.281373	10.546185	0.582806	0.021385	0.398675	0.156373	-0.332630	-0.671335	-0.875801	0.025335	0.021351	-0.481534
20575	0.262637	0.375703	10.724521	0.668184	0.041754	0.320285	0.153163	-0.354080	-0.664428	-0.872996	0.013817	0.014140	-0.487327
20576	0.185126	0.368985	9.903144	0.526531	0.085893	0.221643	0.151411	-0.375123	-0.658587	-0.870921	0.005476	0.007528	-0.491335
20577	-0.045390	0.553397	9.842360	0.231420	0.108696	0.197654	0.153458	-0.388153	-0.654819	-0.869019	0.002160	0.003431	-0.494763
20578	-0.173890	0.158536	9.384684	0.013308	0.063391	0.150047	0.153054	-0.388291	-0.652588	-0.867526	0.002520	0.002271	-0.497381
20579	-0.454910	0.039761	9.155015	-0.000071	0.026805	0.135784	0.151212	-0.389804	-0.653230	-0.866190	0.002432	0.001865	-0.499706
20580	-0.429642	0.198140	9.098936	0.110743	-0.055429	0.143369	0.148047	-0.392418	-0.652160	-0.864742	-0.000082	0.001791	-0.502213
20581	-0.439751	0.109300	9.910357	0.192224	-0.095711	0.095320	0.145684	-0.395729	-0.652288	-0.863786	-0.004703	0.001546	-0.503834
20582	-0.234589	-0.260892	10.505184	0.176250	-0.068678	0.055498	0.142537	-0.402499	-0.649426	-0.863187	-0.008485	0.001041	-0.504811
20583	-0.056971	-0.411414	10.501921	0.053874	-0.006573	0.028312	0.141628	-0.406372	-0.648010	-0.862906	-0.009765	0.000649	-0.505270
20584	-0.205911	-0.286691	10.007133	-0.145499	0.036409	0.021809	0.141360	-0.405123	-0.649303	-0.862640	-0.006933	0.001574	-0.505769
20585	-0.029011	-0.520613	9.471762	-0.135499	0.049644	0.004217	0.142534	-0.401667	-0.650073	-0.862629	-0.004320	0.002130	-0.505814
20586	-0.029077	-0.530197	9.483669	-0.068280	0.047971	-0.021736	0.144491	-0.395584	-0.651875	-0.862694	-0.002705	0.002070	-0.505716
20587	0.170123	-0.700285	9.429523	-0.034334	0.054902	-0.007459	0.146335	-0.393793	-0.652409	-0.862788	-0.001732	0.001537	-0.505561
20588	0.316616	-0.820979	9.662407	-0.084579	0.039004	0.011430	0.145538	-0.392403	-0.653824	-0.862444	0.000074	0.001799	-0.506149
20589	0.341289	-0.753278	9.840825	-0.131072	0.017988	-0.006606	0.146320	-0.390192	-0.653945	-0.862524	0.002389	0.002930	-0.506002
20590	0.329136	-0.423944	9.748580	-0.061210	-0.013426	-0.027286	0.146312	-0.388530	-0.654452	-0.862748	0.003259	0.003862	-0.505608
20591	-0.095794	-0.065612	9.434308	0.071184	-0.063959	-0.025415	0.145506	-0.386310	-0.654680	-0.863018	0.001265	0.004372	-0.505152
20592	0.181642	-0.108174	9.594857	0.128309	-0.057123	0.002247	0.144331	-0.389905	-0.653388	-0.862970	-0.001574	0.004141	-0.505235
20593	0.250125	-0.014646	10.465379	0.060235	0.010870	0.015194	0.143687	-0.393779	-0.651976	-0.862830	-0.002620	0.003476	-0.505475
20594	0.318026	0.036668	10.114484	-0.148953	0.056405	-0.001148	0.144478	-0.391982	-0.654066	-0.862799	0.000473	0.004088	-0.505530
20595	0.207565	0.124044	10.090004	-0.286657	0.077430	-0.012598	0.146302	-0.386175	-0.655345	-0.862931	0.006073	0.005788	-0.505253
20596	-0.001949	0.207186	10.001438	-0.172070	0.061825	-0.027599	0.147063	-0.379254	-0.657252	-0.863138	0.009616	0.006544	-0.504834
20597	-0.004956	0.142907	9.423904	0.050076	0.025379	-0.078100	0.148645	-0.378432	-0.656875	-0.863954	0.008852	0.005735	-0.503460
20598	0.150755	0.307474	9.364367	0.101032	-0.006149	-0.075211	0.150234	-0.379688	-0.655209	-0.864655	0.006987	0.004918	-0.502293
20599	0.131401	0.291802	9.696026	0.042820	-0.022849	-0.077463	0.150245	-0.380795	-0.656399	-0.865451	0.005833	0.005004	-0.500934
20600	0.025608	0.337660	10.264672	-0.027818	0.039183	-0.084774	0.151438	-0.381633	-0.655509	-0.866165	0.006650	0.004697	-0.499692
20601	0.103677	0.452183	10.159565	-0.185910	0.092608	-0.126264	0.152090	-0.380114	-0.655242	-0.867417	0.010578	0.005060	-0.497443
20602	0.347799	0.162507	9.654218	-0.226714	0.135637	-0.179397	0.158396	-0.371285	-0.656429	-0.869066	0.015794	0.005084	-0.494418
20603	0.263175	-0.183767	9.465903	-0.258773	0.148011	-0.206062	0.163517	-0.363142	-0.657997	-0.871033	0.021505	0.005241	-0.490726
20604	0.173014	-0.637416	9.545586	-0.281121	0.163783	-0.210641	0.168499	-0.353613	-0.660335	-0.872926	0.027940	0.005322	-0.487022
20605	0.073452	-1.054925	9.620957	-0.376770	0.155089	-0.236981	0.175970	-0.340636	-0.660843	-0.875023	0.035798	0.006549	-0.482712
20606	0.048930	-1.103215	9.498039	-0.677498	0.141869	-0.216310	0.184099	-0.324476	-0.665259	-0.876530	0.048944	0.010846	-0.478729
20607	0.041154	-1.175506	9.434786	-0.972926	0.119858	-0.185069	0.189253	-0.296528	-0.671345	-0.877226	0.066910	0.018396	-0.475036
20608	-0.459668	-1.310936	9.490425	-0.929052	0.104290	-0.198783	0.192935	-0.266773	-0.675557	-0.877738	0.084066	0.025741	-0.471006
20609	-0.578702	-1.082917	9.816132	-0.564718	0.116701	-0.241828	0.196525	-0.244357	-0.679318	-0.879085	0.094759	0.029550	-0.466216
20610	-1.301736	-1.565149	9.946610	-0.215798	0.096003	-0.248056	0.200554	-0.231362	-0.679381	-0.881009	0.099253	0.030433	-0.461569
20611	-1.487001	-1.155137	10.625879	-0.051162	0.123972	-0.257204	0.202746	-0.221126	-0.679705	-0.883367	0.100956	0.029276	-0.456742
20612	-1.222870	-1.350911	10.203156	-0.161839	0.141560	-0.301235	0.207208	-0.214781	-0.679186	-0.885815	0.104882	0.028956	-0.451102
20613	-0.895899	-2.233255	10.377656	-0.433623	0.183474	-0.346523	0.214167	-0.205818	-0.678024	-0.888101	0.113835	0.030339	-0.444294
20614	-0.774666	-2.831465	10.129391	-0.467695	0.188693	-0.325758	0.219360	-0.187706	-0.678970	-0.889953	0.123567	0.031979	-0.437826
20615	-1.024039	-3.231463	9.256907	-0.222787	0.148623	-0.260662	0.226161	-0.173757	-0.678673	-0.891771	0.128554	0.031920	-0.432665
20616	-1.128606	-2.986240	8.952991	0.088364	0.079587	-0.223309	0.228506	-0.168647	-0.676300	-0.893968	0.127480	0.030400	-0.428540
20617	-0.930811	-3.016666	8.946128	0.251052	0.021787	-0.206537	0.229587	-0.172530	-0.676094	-0.896379	0.123007	0.028365	-0.424934
20618	-0.767422	-3.128797	8.876133	0.120281	0.005033	-0.179424	0.230139	-0.177104	-0.675100	-0.898162	0.120747	0.027792	-0.421845
20619	-0.793732	-3.440375	9.170801	-0.101705	0.006648	-0.168762	0.231186	-0.175171	-0.674835	-0.899334	0.122570	0.028931	-0.418733
20620	-0.670631	-3.783112	9.096100	-0.232301	0.029350	-0.169737	0.232469	-0.167838	-0.675305	-0.900178	0.126852	0.030856	-0.415495
20621	-0.472505	-3.761204	8.899965	-0.366577	0.054607	-0.142477	0.233206	-0.158011	-0.675218	-0.900422	0.133943	0.033306	-0.412542
20622	-0.568816	-3.721964	8.901247	-0.345228	0.086927	-0.105158	0.236579	-0.145704	-0.675933	-0.900399	0.140763	0.034959	-0.410177
20623	-0.519587	-3.587995	8.789402	-0.139409	0.095741	-0.105374	0.239042	-0.137964	-0.673929	-0.900904	0.144179	0.034727	-0.407895
20624	-0.465017	-3.390750	8.933001	-0.123331	0.085195	-0.105274	0.240343	-0.134371	-0.673258	-0.901465	0.146982	0.034590	-0.405661
20625	-0.381028	-3.131247	9.060237	-0.191234	0.079055	-0.130439	0.244542	-0.127885	-0.673519	-0.901975	0.151191	0.035172	-0.402922
20626	-0.336648	-3.006266	9.143007	-0.051647	0.072947	-0.135602	0.246892	-0.122359	-0.673500	-0.902963	0.152575	0.034771	-0.400211
20627	-0.296064	-2.739126	9.297144	0.200539	0.048423	-0.117071	0.249553	-0.125421	-0.672524	-0.904510	0.149443	0.032738	-0.398065
20628	-0.495863	-2.325153	9.661736	0.547430	-0.002342	-0.081106	0.249480	-0.135806	-0.672233	-0.906740	0.139421	0.028752	-0.396934
20629	-0.681758	-1.982087	9.684109	0.860648	-0.044156	-0.105284	0.248816	-0.159345	-0.671017	-0.909802	0.123510	0.023086	-0.395567
20630	-0.341775	-2.060917	9.942242	0.647767	-0.070546	-0.135253	0.247607	-0.180110	-0.669633	-0.912357	0.111055	0.019668	-0.393555
20631	-0.387322	-2.017000	10.029662	0.422163	-0.082917	-0.112248	0.244807	-0.199621	-0.669523	-0.914106	0.102740	0.018189	-0.391822
20632	-0.796810	-1.887373	10.474511	0.602717	-0.037444	-0.070094	0.244620	-0.213329	-0.669133	-0.915805	0.091358	0.014384	-0.390829
20633	-1.023868	-1.901927	10.642138	0.692144	0.039543	-0.041786	0.244435	-0.229255	-0.665753	-0.917319	0.079057	0.008378	-0.390135
20634	-1.074700	-1.550867	9.690054	0.520291	0.079829	0.012729	0.246105	-0.246438	-0.660842	-0.918005	0.070096	0.002923	-0.390314
20635	-1.017478	-1.300252	9.202145	0.480858	0.006385	0.020151	0.247514	-0.262234	-0.659318	-0.918481	0.061423	-0.000957	-0.390666
20636	-1.005252	-1.274330	9.058132	0.563021	-0.075846	0.033675	0.246559	-0.282725	-0.655317	-0.918852	0.050448	-0.003916	-0.391345
20637	-0.839160	-1.011026	9.064533	0.437607	-0.149464	0.046596	0.243203	-0.299049	-0.652809	-0.918904	0.041362	-0.004645	-0.392280
20638	-0.924250	-1.100823	9.371872	0.249611	-0.133846	0.064669	0.238727	-0.304149	-0.651351	-0.918605	0.035681	-0.004110	-0.393542
20639	-0.871638	-0.840913	9.552259	-0.021437	-0.079729	0.064685	0.234525	-0.309111	-0.652646	-0.918088	0.035606	-0.002549	-0.394767
20640	-0.813998	-0.893473	9.815534	-0.306879	-0.025660	0.077747	0.233708	-0.305229	-0.652464	-0.917242	0.040996	0.000376	-0.396214
20641	-0.750378	-0.773968	9.729836	-0.373074	0.007547	0.087085	0.233546	-0.297609	-0.656707	-0.916218	0.048078	0.003076	-0.397773
20642	-0.630024	-0.823443	9.588830	-0.220893	0.007615	0.074052	0.232582	-0.290125	-0.658190	-0.915414	0.052153	0.004709	-0.399092
20643	-0.423890	-1.036888	9.531722	-0.042127	-0.016958	0.106884	0.231633	-0.285827	-0.658787	-0.914510	0.052973	0.005192	-0.401046
20644	-0.390319	-1.079522	9.833773	-0.056655	-0.027617	0.141961	0.229784	-0.285539	-0.660328	-0.913312	0.053764	0.006087	-0.403649
20645	-0.490818	-0.957784	10.059557	-0.142710	-0.017239	0.174906	0.230182	-0.284987	-0.661507	-0.911732	0.056418	0.007312	-0.406826
20646	-0.396679	-0.622124	9.947240	-0.196383	-0.030384	0.173628	0.226064	-0.282056	-0.662201	-0.910087	0.059738	0.009355	-0.409981
20647	-0.404915	-0.424681	9.995246	-0.181890	-0.055657	0.126982	0.223671	-0.278856	-0.664228	-0.908807	0.062730	0.011643	-0.412309
20648	-0.206589	-0.380583	9.977219	0.057126	-0.104551	0.086201	0.222339	-0.276910	-0.664974	-0.908147	0.060810	0.013050	-0.414006
20649	-0.128285	-0.239052	10.052676	0.389176	-0.071220	0.072003	0.218672	-0.284507	-0.663815	-0.907979	0.053208	0.010964	-0.415478
20650	-0.059903	-0.124792	9.837092	0.471775	-0.025575	0.029601	0.217687	-0.298905	-0.661063	-0.908193	0.044393	0.007563	-0.416122
20651	-0.154251	-0.150350	9.890488	0.204401	-0.044785	-0.011167	0.215110	-0.312602	-0.658671	-0.908460	0.040281	0.006614	-0.415973
20652	-0.122946	-0.162622	9.890076	0.003255	-0.030771	-0.044316	0.214326	-0.314398	-0.658547	-0.908823	0.039921	0.007268	-0.415204
20653	-0.143919	-0.393401	9.877990	-0.037809	-0.023723	-0.064016	0.214053	-0.312180	-0.659830	-0.909329	0.040340	0.007995	-0.414040
20654	-0.197900	-0.513217	9.886692	0.026726	-0.035870	-0.093558	0.214564	-0.310245	-0.657854	-0.910120	0.039503	0.008587	-0.412368
20655	-0.179670	-0.662741	9.803100	0.105640	-0.049735	-0.135363	0.214700	-0.310245	-0.658773	-0.911315	0.037074	0.008662	-0.409945
20656	-0.050402	-0.817960	9.713676	0.155732	-0.075980	-0.138687	0.212725	-0.312173	-0.658631	-0.912546	0.033550	0.008959	-0.407496
20657	-0.092864	-0.680280	9.794938	0.225475	-0.103969	-0.138241	0.210368	-0.317146	-0.657597	-0.913801	0.028494	0.009057	-0.405061
20658	-0.234115	-0.517267	10.043180	0.141333	-0.086523	-0.130790	0.209595	-0.321712	-0.656190	-0.914915	0.025148	0.009654	-0.402746
20659	-0.207755	-0.541887	9.924902	-0.012497	-0.037556	-0.127338	0.209478	-0.323927	-0.656996	-0.915934	0.024987	0.010447	-0.400414
20660	-0.098389	-0.783116	9.974060	-0.109083	0.013124	-0.125298	0.210244	-0.318669	-0.657479	-0.916879	0.027026	0.011229	-0.398091
20661	-0.026753	-0.894469	9.924093	-0.073313	0.048088	-0.109974	0.211419	-0.315074	-0.658771	-0.917731	0.028690	0.010941	-0.396013
20662	0.051221	-0.785499	9.576179	-0.023188	0.053383	-0.102534	0.214175	-0.311766	-0.657470	-0.918540	0.029478	0.010290	-0.394093
20663	0.070702	-0.761708	9.540233	-0.038490	0.013109	-0.093099	0.216280	-0.308869	-0.658783	-0.919261	0.030240	0.010375	-0.392348
20664	0.118272	-0.871889	9.812545	-0.041277	0.014754	-0.078176	0.217594	-0.307769	-0.657875	-0.919851	0.031061	0.010561	-0.390895
20665	0.040215	-0.986265	9.965722	0.019459	0.019091	-0.058335	0.216533	-0.308041	-0.656683	-0.920331	0.030826	0.010081	-0.389795
20666	-0.017254	-0.914059	9.834860	0.046286	0.025245	-0.049271	0.217580	-0.306108	-0.656418	-0.920746	0.030124	0.009373	-0.388885
20667	-0.186497	-0.946108	9.934491	0.067675	0.032238	-0.031424	0.219314	-0.308333	-0.656729	-0.921044	0.029129	0.008267	-0.388280
20668	-0.236685	-0.873511	9.950180	0.105192	0.047091	-0.013444	0.220123	-0.310968	-0.656505	-0.921214	0.027518	0.006677	-0.388024
20669	-0.320781	-0.810681	9.831457	0.103376	0.044494	-0.004614	0.220654	-0.311664	-0.655865	-0.921318	0.025988	0.005051	-0.387906
20670	-0.334528	-0.700544	9.630955	0.062165	0.030495	0.009164	0.221722	-0.315411	-0.652383	-0.921283	0.025043	0.004088	-0.388063
20671	-0.353450	-0.647273	9.699026	0.044233	0.012977	0.010748	0.222407	-0.318599	-0.653735	-0.921230	0.024376	0.003487	-0.388237
20672	-0.362827	-0.610840	9.790855	0.061162	0.025174	0.027666	0.222934	-0.318463	-0.653480	-0.921049	0.023410	0.002621	-0.388733
20673	-0.367212	-0.546111	9.709922	0.054980	0.026100	0.012661	0.223207	-0.320266	-0.652716	-0.920985	0.022660	0.001686	-0.388935
20674	-0.352194	-0.469507	9.628957	0.004845	0.011212	0.017541	0.223880	-0.321931	-0.653267	-0.920854	0.022622	0.001520	-0.389247
20675	-0.230614	-0.350367	9.571595	-0.034591	-0.015096	0.026840	0.223214	-0.322066	-0.651686	-0.920636	0.023201	0.002031	-0.389726
20676	-0.085381	-0.298895	9.469991	0.026267	-0.027341	0.022803	0.222155	-0.322199	-0.651410	-0.920473	0.022469	0.002405	-0.390153
20677	0.007094	-0.211835	9.859548	0.042302	-0.044948	0.022837	0.219777	-0.322463	-0.652424	-0.920319	0.021379	0.002876	-0.390574
20678	0.066750	0.010446	10.337464	0.010083	-0.023196	0.019174	0.220448	-0.324128	-0.652320	-0.920174	0.020977	0.003302	-0.390933
20679	0.109851	-0.047002	10.538320	0.038830	0.012680	-0.001664	0.220184	-0.323849	-0.652968	-0.920213	0.020359	0.002759	-0.390878
20680	0.278236	-0.124209	10.103364	0.062308	0.039046	-0.029652	0.219136	-0.325644	-0.653100	-0.920471	0.019479	0.001651	-0.390322
20681	0.405461	-0.213414	9.572489	0.119677	0.018175	-0.045215	0.221258	-0.328011	-0.650537	-0.920878	0.017382	0.000422	-0.389463
20682	0.512669	-0.418568	9.614870	0.116032	0.018109	-0.032981	0.221934	-0.331339	-0.649009	-0.921168	0.015350	-0.000718	-0.388862
20683	0.602952	-0.630453	9.772684	0.090825	0.016230	-0.005048	0.223145	-0.334669	-0.649323	-0.921245	0.013760	-0.001649	-0.388737
20684	0.381190	-0.577882	9.880952	0.033449	0.035440	0.022876	0.222221	-0.335634	-0.648270	-0.921056	0.013382	-0.002482	-0.389192
20685	0.078389	-0.371264	9.818645	-0.056017	0.052998	0.029472	0.223670	-0.335227	-0.647110	-0.920820	0.014786	-0.002930	-0.389696
20686	-0.263007	-0.161644	9.852841	-0.116739	0.056630	0.004514	0.224216	-0.336198	-0.650140	-0.920715	0.017341	-0.002977	-0.389838
20687	-0.663743	-0.152911	10.113564	-0.089778	0.056777	-0.028657	0.226309	-0.331639	-0.650519	-0.920914	0.019402	-0.003233	-0.389270
20688	-0.739961	0.007602	9.709890	-0.062685	0.067483	-0.068890	0.228001	-0.327772	-0.648935	-0.921410	0.021050	-0.003874	-0.388002
20689	-0.648667	-0.040475	9.165378	-0.067814	0.043178	-0.113980	0.229965	-0.324737	-0.647756	-0.922270	0.022603	-0.004051	-0.385864
20690	-0.466438	-0.220044	9.113672	-0.046413	-0.009356	-0.113223	0.232203	-0.321424	-0.649852	-0.923113	0.023361	-0.003382	-0.383804
20691	-0.249605	-0.293549	9.226321	-0.050079	-0.051450	-0.109960	0.232187	-0.318377	-0.650084	-0.923944	0.023856	-0.001961	-0.381777
20692	-0.250121	-0.392041	10.051968	-0.059087	-0.023623	-0.111726	0.231641	-0.315328	-0.650307	-0.924758	0.024736	-0.000932	-0.379750
20693	-0.217973	-0.627664	10.164346	-0.044785	-0.006157	-0.108094	0.231635	-0.313665	-0.651469	-0.925565	0.025483	-0.000386	-0.377731
20694	-0.122381	-0.759095	9.902441	-0.016227	-0.016665	-0.088588	0.232015	-0.311730	-0.649884	-0.926214	0.025623	0.000178	-0.376127
20695	0.074213	-0.625419	10.070520	0.050785	-0.011535	-0.070493	0.232018	-0.311452	-0.651191	-0.926779	0.024569	0.000102	-0.374803
20696	0.084915	-0.822249	10.229194	0.339680	-0.001039	-0.049892	0.230062	-0.316981	-0.650430	-0.927287	0.018229	-0.002313	-0.373901
20697	0.003611	-0.710938	10.240789	0.536317	0.011169	-0.000785	0.231045	-0.330284	-0.644554	-0.927445	0.008357	-0.006451	-0.373810
20698	-0.143090	-0.284505	10.095542	0.368946	0.012895	0.018403	0.232559	-0.341648	-0.642463	-0.927334	0.001573	-0.009366	-0.374115
20699	-0.247692	-0.037523	9.580147	0.060275	0.039148	0.039252	0.231921	-0.346492	-0.641323	-0.927045	0.000740	-0.010464	-0.374802
20700	-0.281418	-0.016523	9.282656	-0.177639	0.039181	0.028728	0.233368	-0.344838	-0.641460	-0.926798	0.004287	-0.009773	-0.375410
20701	-0.340091	-0.119266	9.356486	-0.199098	0.016458	0.016148	0.233095	-0.342898	-0.642484	-0.926660	0.008106	-0.008510	-0.375716
20702	-0.330015	-0.070348	9.647776	-0.154305	0.011206	-0.005573	0.232680	-0.338463	-0.644529	-0.926657	0.011016	-0.007470	-0.375672
20703	-0.387487	-0.006963	9.778785	-0.157760	0.016511	-0.034631	0.232510	-0.331399	-0.645373	-0.926886	0.014074	-0.006518	-0.375022
20704	-0.269606	-0.072499	9.885167	-0.128132	0.011276	-0.061801	0.234341	-0.326700	-0.646925	-0.927302	0.016508	-0.005662	-0.373907
20705	-0.147717	-0.249072	9.872472	-0.117369	0.013014	-0.067957	0.234320	-0.321713	-0.648971	-0.927777	0.018787	-0.004937	-0.372629
20706	-0.095483	-0.370094	9.757669	-0.080718	0.016509	-0.057141	0.235373	-0.321165	-0.648326	-0.928155	0.020379	-0.004532	-0.371608
20707	-0.122572	-0.446567	9.850757	-0.080730	0.011253	-0.058932	0.235090	-0.317563	-0.649072	-0.928568	0.021964	-0.004040	-0.370490
20708	-0.072449	-0.528734	9.851784	-0.105874	0.004192	-0.041549	0.235990	-0.312860	-0.649301	-0.928815	0.023930	-0.003228	-0.369757
20709	-0.111762	-0.620131	9.752532	-0.098822	0.000671	-0.016843	0.235975	-0.308981	-0.651357	-0.928901	0.025776	-0.002411	-0.369423
20710	-0.146020	-0.686852	9.869827	-0.085465	0.001510	-0.006174	0.235956	-0.305519	-0.651584	-0.928890	0.027341	-0.001717	-0.369341
20711	-0.160083	-0.628867	9.918684	-0.050651	-0.006396	0.008165	0.236610	-0.303583	-0.652623	-0.928812	0.028246	-0.001130	-0.369472
20712	-0.131222	-0.648056	10.009544	0.004787	-0.008169	0.012953	0.235153	-0.303437	-0.652337	-0.928708	0.028062	-0.000932	-0.369747
20713	-0.160128	-0.633802	9.877769	0.071829	0.002336	0.033761	0.234106	-0.305370	-0.652472	-0.928508	0.026760	-0.001420	-0.370345
20714	-0.159005	-0.470828	9.689764	0.144348	-0.006342	0.027246	0.235316	-0.309531	-0.651222	-0.928369	0.023997	-0.002298	-0.370878
20715	-0.196234	-0.277770	9.802861	0.085259	-0.022127	0.028569	0.234141	-0.313126	-0.649799	-0.928208	0.022255	-0.002428	-0.371388
20716	-0.210896	-0.303923	9.865176	0.033426	-0.001129	0.019453	0.231507	-0.316159	-0.648611	-0.928056	0.021591	-0.002576	-0.371806
20717	-0.149069	-0.436790	9.834274	0.033408	-0.002896	0.022926	0.232831	-0.317275	-0.646809	-0.927911	0.020950	-0.002674	-0.372204
20718	-0.091126	-0.437361	9.795313	0.011937	-0.004660	0.022747	0.233231	-0.317138	-0.647992	-0.927734	0.020659	-0.002599	-0.372661
20719	-0.081860	-0.490512	9.741747	-0.013990	0.005842	0.022583	0.231907	-0.316577	-0.648752	-0.927571	0.020964	-0.002498	-0.373051
20720	-0.078773	-0.398913	9.814876	-0.007721	-0.002912	0.017327	0.231115	-0.316849	-0.649004	-0.927419	0.021050	-0.002306	-0.373425
20721	-0.067125	-0.456879	9.766041	-0.023840	0.004078	0.023388	0.233231	-0.316306	-0.649424	-0.927245	0.021524	-0.002091	-0.373830
20722	-0.100985	-0.468266	9.888776	-0.024806	0.001410	0.034832	0.232176	-0.316577	-0.650066	-0.926957	0.021958	-0.001859	-0.374520
20723	-0.100122	-0.350176	9.967035	-0.009580	0.000532	0.029675	0.232302	-0.315747	-0.649535	-0.926742	0.022137	-0.001683	-0.375042
20724	-0.124031	-0.316350	9.955614	0.019118	0.007577	0.017588	0.231782	-0.317684	-0.648892	-0.926598	0.021804	-0.001887	-0.375417
20725	-0.106907	-0.283045	9.878940	0.015498	0.011058	0.029913	0.233110	-0.318522	-0.649051	-0.926391	0.021587	-0.002093	-0.375939
20726	-0.118729	-0.244760	9.783345	0.015548	0.002356	0.019322	0.232057	-0.319347	-0.649175	-0.926227	0.021280	-0.002174	-0.376358
20727	-0.143024	-0.263946	9.740072	0.031666	0.011999	0.020360	0.232328	-0.320179	-0.649711	-0.926099	0.020759	-0.002515	-0.376702
20728	-0.153021	-0.311901	9.763641	0.057560	-0.022122	0.021299	0.231795	-0.320176	-0.648524	-0.925936	0.019490	-0.002460	-0.377170
20729	-0.194500	-0.373895	9.835389	0.013703	-0.008148	0.026315	0.230476	-0.321832	-0.647211	-0.925754	0.019148	-0.002295	-0.377633
20730	-0.230967	-0.407358	9.811285	0.008332	0.000609	0.029837	0.230751	-0.322386	-0.649316	-0.925498	0.018962	-0.002293	-0.378270
20731	-0.245479	-0.411930	9.852216	0.028913	0.000614	0.028227	0.230489	-0.322939	-0.649186	-0.925307	0.018412	-0.002411	-0.378764
20732	-0.172532	-0.340458	9.813953	0.024466	-0.002889	0.022888	0.229165	-0.323763	-0.647734	-0.925113	0.017901	-0.002463	-0.379261
20733	-0.191936	-0.350141	9.744310	0.002987	0.004113	0.028050	0.229703	-0.324874	-0.648146	-0.924913	0.017858	-0.002450	-0.379751
20734	-0.147913	-0.273411	9.778461	-0.030999	-0.002029	0.022494	0.230233	-0.324460	-0.649198	-0.924702	0.018380	-0.002097	-0.380241
20735	-0.109137	-0.254428	9.792765	-0.025570	0.002361	0.010205	0.228638	-0.323344	-0.648900	-0.924627	0.018847	-0.001828	-0.380403
20736	-0.116304	-0.246847	9.893857	-0.002317	-0.001148	0.008601	0.228656	-0.325697	-0.650365	-0.924518	0.018846	-0.001704	-0.380669
20737	-0.060461	-0.206246	9.941911	0.019203	0.019842	0.003538	0.228385	-0.324727	-0.650220	-0.924509	0.018608	-0.002095	-0.380700
20738	-0.070521	-0.257164	9.782786	0.010280	0.018131	0.001700	0.231165	-0.325158	-0.649481	-0.924463	0.018521	-0.002421	-0.380814
20739	-0.070701	-0.279113	9.683995	0.004933	0.004166	-0.004560	0.229301	-0.323486	-0.649174	-0.924511	0.018420	-0.002407	-0.380702
20740	-0.099973	-0.322011	9.739034	-0.011167	0.016408	-0.003753	0.229306	-0.323901	-0.649964	-0.924476	0.018717	-0.002534	-0.380771
20741	-0.158200	-0.364425	9.878447	-0.002290	0.011125	0.005991	0.229553	-0.322381	-0.647333	-0.924441	0.018802	-0.002595	-0.380852
20742	-0.133740	-0.321276	9.893152	0.029064	0.007645	-0.003484	0.230890	-0.323633	-0.649069	-0.924432	0.018288	-0.002868	-0.380898
20743	-0.143853	-0.383824	9.863679	0.033553	0.012036	-0.005207	0.232339	-0.323226	-0.647908	-0.924495	0.017720	-0.003213	-0.380769
20744	-0.119222	-0.314438	9.806582	0.015617	0.004139	0.003453	0.229702	-0.324596	-0.648405	-0.924419	0.017428	-0.003321	-0.380966
20745	-0.162915	-0.345425	9.787375	0.015593	0.014636	0.012310	0.230497	-0.324323	-0.649200	-0.924342	0.017211	-0.003582	-0.381161
20746	-0.109797	-0.345899	9.767685	-0.000473	0.005895	0.001571	0.230375	-0.325984	-0.649477	-0.924277	0.017230	-0.003599	-0.381317
20747	-0.051760	-0.336541	9.829781	-0.045216	0.005854	0.001228	0.230774	-0.326263	-0.649486	-0.924263	0.018072	-0.003224	-0.381314
20748	-0.105300	-0.393894	9.815163	-0.071132	0.028616	0.001127	0.229431	-0.323071	-0.649172	-0.924172	0.019570	-0.003122	-0.381462
20749	-0.091015	-0.420642	9.757050	-0.027372	0.011103	0.015472	0.229943	-0.320582	-0.648107	-0.924055	0.020124	-0.002980	-0.381718
20750	-0.110395	-0.432223	9.853220	-0.004095	0.012857	0.010363	0.231007	-0.321419	-0.648394	-0.923936	0.020262	-0.003102	-0.381997
20751	-0.095055	-0.314378	9.888091	0.001193	0.011055	0.027156	0.228623	-0.320297	-0.649656	-0.923741	0.020286	-0.003178	-0.382467
20752	-0.143333	-0.311624	9.878925	-0.009546	-0.001175	0.024405	0.229169	-0.323069	-0.649953	-0.923499	0.020417	-0.003004	-0.383044
20753	-0.137717	-0.201080	9.860920	0.004766	-0.013417	0.022724	0.230357	-0.323354	-0.648665	-0.923340	0.020179	-0.002654	-0.383443
20754	-0.164209	-0.191252	9.861262	0.038799	-0.002890	0.018614	0.227991	-0.325556	-0.649698	-0.923156	0.019404	-0.002816	-0.383925
20755	-0.089715	-0.240133	9.797568	0.026327	0.002370	0.009699	0.227989	-0.325002	-0.649955	-0.923104	0.018879	-0.002919	-0.384076
20756	-0.123660	-0.259139	9.788029	-0.021092	-0.006374	0.006685	0.227728	-0.325554	-0.649956	-0.922983	0.019184	-0.002553	-0.384354
20757	-0.094499	-0.235152	9.840928	-0.011262	0.012842	0.013871	0.228252	-0.324449	-0.650215	-0.922884	0.019427	-0.002561	-0.384580
20758	-0.152752	-0.277890	9.874587	0.033482	0.005876	0.008893	0.227852	-0.324031	-0.650205	-0.922768	0.018818	-0.002841	-0.384886
20759	-0.172077	-0.277827	9.845914	0.019267	0.005934	-0.012352	0.227590	-0.325554	-0.648383	-0.922882	0.018443	-0.002949	-0.384630
20760	-0.203621	-0.297014	9.783477	-0.012927	0.012073	-0.012558	0.229050	-0.325284	-0.649974	-0.922898	0.018740	-0.002978	-0.384577
20761	-0.235687	-0.392816	9.835527	-0.014736	-0.004545	-0.015286	0.227855	-0.325556	-0.648649	-0.923022	0.018916	-0.002633	-0.384272
20762	-0.206926	-0.422008	9.801295	0.003150	0.019935	-0.005388	0.229437	-0.323625	-0.649963	-0.923000	0.018976	-0.002934	-0.384321
20763	-0.185542	-0.470333	9.783731	-0.002236	0.011178	-0.003712	0.228248	-0.324034	-0.649949	-0.923039	0.019053	-0.002981	-0.384223
20764	-0.178062	-0.436769	9.767229	-0.045201	0.004162	-0.001402	0.229172	-0.323901	-0.649438	-0.922967	0.019884	-0.002620	-0.384357
20765	-0.172604	-0.347916	9.734555	-0.041638	0.002406	0.003040	0.227577	-0.322645	-0.649532	-0.922938	0.020624	-0.002205	-0.384388
20766	-0.133596	-0.293177	9.643518	-0.016614	-0.004597	0.010248	0.227848	-0.323478	-0.649937	-0.922782	0.020860	-0.001907	-0.384752
20767	-0.099565	-0.268743	9.855006	-0.021080	-0.002887	0.003163	0.228372	-0.321541	-0.651498	-0.922761	0.021172	-0.001551	-0.384787
20768	-0.118692	-0.244312	9.929958	-0.007560	0.005905	-0.017846	0.228370	-0.321402	-0.651234	-0.922828	0.021322	-0.001504	-0.384618
20769	-0.070449	-0.249699	9.864588	-0.009395	0.007626	-0.005531	0.228632	-0.321404	-0.650453	-0.922879	0.021489	-0.001429	-0.384488
20770	-0.051668	-0.324441	9.853952	0.008555	0.014653	-0.015969	0.229415	-0.320024	-0.649534	-0.922937	0.021409	-0.001668	-0.384352
20771	-0.090787	-0.389315	9.776635	0.017431	0.005899	-0.000956	0.228890	-0.320575	-0.649924	-0.922964	0.021064	-0.001764	-0.384307
20772	-0.178358	-0.479901	9.819611	0.033533	0.000678	-0.003495	0.228626	-0.320158	-0.650702	-0.922937	0.020414	-0.001943	-0.384404
20773	-0.207467	-0.498857	9.838871	0.024564	0.004168	0.001744	0.229687	-0.321272	-0.649551	-0.922946	0.019935	-0.002064	-0.384408
20774	-0.231558	-0.489209	9.786315	0.011985	0.007650	0.015774	0.229956	-0.322105	-0.649563	-0.922774	0.019736	-0.002215	-0.384830
20775	-0.221238	-0.393399	9.681577	-0.013078	-0.001097	0.019103	0.228510	-0.322788	-0.651119	-0.922634	0.019920	-0.001960	-0.385158
20776	-0.187149	-0.355092	9.710565	-0.018349	0.002434	-0.002073	0.228768	-0.322652	-0.649550	-0.922575	0.020242	-0.001772	-0.385282
20777	-0.153350	-0.359814	9.825583	-0.016551	0.007658	-0.005580	0.228760	-0.320713	-0.650448	-0.922623	0.020559	-0.001644	-0.385152
20778	-0.100281	-0.369674	9.882693	-0.030914	0.007607	0.003108	0.228088	-0.319602	-0.649379	-0.922530	0.021152	-0.001458	-0.385343
20779	-0.047538	-0.423012	9.879222	-0.021076	0.011091	0.004928	0.229940	-0.319612	-0.648883	-0.922494	0.021577	-0.001357	-0.385405
20780	-0.066931	-0.432563	9.852841	-0.002311	-0.002896	0.006781	0.228487	-0.319604	-0.649909	-0.922392	0.021562	-0.001200	-0.385650
20781	-0.080672	-0.326752	9.810915	-0.007671	0.005857	0.009444	0.229554	-0.319608	-0.652282	-0.922328	0.021696	-0.001103	-0.385796
20782	-0.071168	-0.346275	9.743313	0.003107	0.004140	0.001580	0.229544	-0.318778	-0.650702	-0.922276	0.021635	-0.001115	-0.385924
20783	-0.070783	-0.293287	9.767953	0.008458	0.007625	0.006048	0.230338	-0.318921	-0.650323	-0.922245	0.021478	-0.001172	-0.386007
20784	-0.143846	-0.381537	9.825251	0.004846	0.001502	0.009527	0.229006	-0.318084	-0.649378	-0.922129	0.021364	-0.001152	-0.386290
20785	-0.139012	-0.379324	9.774763	-0.004073	-0.002852	0.003278	0.229148	-0.318914	-0.650828	-0.922114	0.021358	-0.000919	-0.386326
20786	-0.160780	-0.383986	9.767687	-0.020189	-0.002854	0.005809	0.228089	-0.318631	-0.651071	-0.922009	0.021672	-0.000623	-0.386561
20787	-0.114998	-0.400888	9.863234	-0.034499	0.007611	0.004843	0.227810	-0.317108	-0.649481	-0.921968	0.022308	-0.000348	-0.386623
20788	-0.158631	-0.422371	9.805681	-0.004001	0.000685	-0.012574	0.228870	-0.315727	-0.652102	-0.922025	0.022351	-0.000236	-0.386483
20789	-0.173263	-0.441573	9.781552	0.003159	0.000697	-0.012520	0.228725	-0.314619	-0.650386	-0.922135	0.022243	-0.000119	-0.386227
20790	-0.127431	-0.449089	9.800299	-0.030909	-0.001112	0.001308	0.229121	-0.314345	-0.650652	-0.922071	0.022768	0.000229	-0.386351
20791	-0.120304	-0.465938	9.814464	-0.018337	0.011152	-0.005611	0.227679	-0.315720	-0.652346	-0.922118	0.023140	0.000316	-0.386217
20792	-0.069623	-0.471057	9.842809	-0.014786	-0.001121	-0.003885	0.229529	-0.314345	-0.653801	-0.922100	0.023368	0.000542	-0.386246
20793	-0.079579	-0.509729	9.755927	-0.023739	-0.001110	-0.000428	0.228860	-0.313788	-0.652606	-0.922103	0.023747	0.000899	-0.386213
20794	-0.140033	-0.523490	9.821182	-0.054233	-0.008142	0.011675	0.229125	-0.313235	-0.653391	-0.921951	0.024648	0.001552	-0.386518
20795	-0.166472	-0.508623	9.896088	-0.059577	0.011102	0.009952	0.228706	-0.309355	-0.653739	-0.921856	0.025788	0.001954	-0.386668
20796	-0.168654	-0.475034	9.862844	-0.034529	0.004115	0.010118	0.229369	-0.309913	-0.653099	-0.921731	0.026420	0.002229	-0.386923
20797	-0.183317	-0.499002	9.853082	0.024548	0.005900	0.005267	0.228053	-0.311845	-0.652051	-0.921715	0.025969	0.002075	-0.386993
20798	-0.144263	-0.439306	9.810169	0.012081	0.002422	-0.007171	0.228852	-0.311433	-0.654023	-0.921740	0.025728	0.002030	-0.386949
20799	-0.110901	-0.499863	9.756310	0.004917	0.005915	-0.003707	0.227795	-0.312120	-0.653490	-0.921783	0.025638	0.002030	-0.386853
20800	-0.099192	-0.552696	9.813284	0.024511	-0.001132	0.012256	0.228857	-0.312264	-0.654032	-0.921667	0.025141	0.001944	-0.387161
20801	-0.086789	-0.507061	9.823316	0.015562	0.000607	0.013083	0.227521	-0.310595	-0.653471	-0.921585	0.024816	0.001954	-0.387377
20802	-0.144720	-0.504159	9.838269	0.017377	-0.002862	0.006052	0.228189	-0.311707	-0.653230	-0.921520	0.024437	0.001957	-0.387557
20803	-0.129795	-0.441869	9.795595	-0.025573	0.004120	0.010180	0.227926	-0.312121	-0.653100	-0.921440	0.024898	0.002221	-0.387716
20804	-0.159252	-0.508966	9.802288	-0.016567	-0.001084	-0.004758	0.228182	-0.310738	-0.652959	-0.921438	0.025158	0.002460	-0.387702
20805	-0.084302	-0.495216	9.770555	-0.034460	0.008512	-0.001348	0.229115	-0.310603	-0.654936	-0.921443	0.025818	0.002716	-0.387646
20806	-0.033732	-0.514869	9.765085	-0.023756	0.002365	0.003975	0.229244	-0.310604	-0.654021	-0.921370	0.026238	0.002944	-0.387789
20807	-0.118473	-0.547712	9.820718	-0.017467	0.000648	-0.003898	0.227390	-0.310178	-0.654513	-0.921402	0.026525	0.003217	-0.387690
20808	-0.062336	-0.466200	9.876450	-0.007672	0.011092	0.008546	0.228443	-0.309076	-0.654518	-0.921306	0.026716	0.003156	-0.387908
20809	-0.101487	-0.538054	9.875961	-0.018403	0.011106	0.006703	0.229097	-0.307557	-0.654774	-0.921256	0.027099	0.003239	-0.387999
20810	-0.079798	-0.543138	9.842068	-0.028181	0.001517	-0.009271	0.229226	-0.307835	-0.653339	-0.921289	0.027592	0.003523	-0.387883
20811	-0.096960	-0.579098	9.836995	-0.030856	0.008523	-0.009268	0.230947	-0.306735	-0.655318	-0.921355	0.028185	0.003760	-0.387680
20812	-0.116553	-0.615231	9.769453	-0.011181	0.023405	-0.001140	0.229494	-0.306727	-0.656344	-0.921335	0.028535	0.003505	-0.387705
20813	-0.116326	-0.581727	9.714558	-0.014795	0.018146	0.006753	0.229088	-0.306033	-0.654890	-0.921287	0.028911	0.003431	-0.387793
20814	-0.174342	-0.593028	9.803855	-0.016619	-0.001978	0.005799	0.230016	-0.306315	-0.654776	-0.921210	0.029166	0.003682	-0.387954
20815	-0.159493	-0.542646	9.799500	0.019177	0.002401	0.006082	0.230011	-0.305762	-0.654116	-0.921185	0.028795	0.003632	-0.388041
20816	-0.198136	-0.544632	9.838264	0.010267	-0.005446	-0.005456	0.228568	-0.306860	-0.656200	-0.921206	0.028526	0.003744	-0.388009
20817	-0.183795	-0.564104	9.799462	0.003098	0.000669	-0.000207	0.228827	-0.306586	-0.654892	-0.921221	0.028440	0.003849	-0.387980
20818	-0.207766	-0.537620	9.747098	0.004941	0.005958	-0.008972	0.228437	-0.307414	-0.655549	-0.921266	0.028358	0.003795	-0.387880
20819	-0.217492	-0.547150	9.751880	0.004052	-0.001032	-0.012528	0.229485	-0.306313	-0.654375	-0.921376	0.028242	0.003923	-0.387625
20820	-0.188488	-0.544840	9.794917	-0.020115	-0.001933	-0.011835	0.229357	-0.306588	-0.655031	-0.921428	0.028560	0.004210	-0.387474
20821	-0.208277	-0.611917	9.832771	-0.005858	0.004164	0.001500	0.228560	-0.305753	-0.655534	-0.921424	0.028672	0.004307	-0.387474
20822	-0.145391	-0.595755	9.772329	0.019200	-0.002831	-0.000120	0.228427	-0.306861	-0.653710	-0.921404	0.028259	0.004299	-0.387554
20823	-0.136097	-0.648577	9.826921	0.014713	-0.013341	-0.001967	0.228027	-0.306028	-0.654219	-0.921436	0.027862	0.004560	-0.387502
20824	-0.077669	-0.581765	9.800747	0.001278	0.002371	0.006800	0.228167	-0.307275	-0.654234	-0.921356	0.027820	0.004591	-0.387695
20825	-0.116485	-0.605625	9.764756	-0.004071	-0.001100	0.002350	0.228173	-0.308106	-0.654504	-0.921346	0.027866	0.004771	-0.387714
20826	-0.084724	-0.557443	9.870787	-0.023778	-0.006390	0.003066	0.227108	-0.306992	-0.654608	-0.921278	0.028218	0.005160	-0.387844
20827	-0.118458	-0.547536	9.878402	-0.006781	0.004114	0.006765	0.227766	-0.305887	-0.655523	-0.921233	0.028353	0.005262	-0.387941
20828	-0.106753	-0.593829	9.714336	-0.002207	-0.001057	-0.012615	0.227764	-0.305472	-0.655650	-0.921306	0.028347	0.005394	-0.387766
20829	-0.087798	-0.644497	9.711186	-0.013031	-0.023842	-0.000456	0.227500	-0.305470	-0.655646	-0.921310	0.028383	0.006063	-0.387745
20830	-0.099581	-0.612327	9.976034	-0.002327	-0.002908	0.005870	0.227763	-0.305472	-0.655126	-0.921238	0.028367	0.006220	-0.387913
