# Supplementary material for: Identification of Haptic Based Guiding Using Hard Reins
Source: PLoS One. 2015 Jul 22;10(7):e0132020. doi: 10.1371/journal.pone.0132020 (PMC4511788; doi:10.1371/journal.pone.0132020)
Supplement: S8 File — (ZIP) [file pone.0132020.s008.zip › Exp2_MotionData1/Subject1/path2/T5/gc5.txt]

// Start Time: 0
// Sample rate: 25.0Hz
// Scenario: 4.9
// Firmware Version: 2.6.1
Counter	Acc_X	Acc_Y	Acc_Z	Gyr_X	Gyr_Y	Gyr_Z	Mag_X	Mag_Y	Mag_Z	Quat_w	Quat_x	Quat_y	Quat_z
20273	8.612412	-0.534274	-4.784799	0.000970	-0.018136	-0.016649	-0.466214	0.144357	0.589674	0.075817	-0.854800	-0.077035	-0.507577
20274	8.631743	-0.583284	-4.756859	-0.028325	-0.008733	-0.018559	-0.464682	0.145120	0.590962	0.075137	-0.854942	-0.077047	-0.507436
20275	8.656333	-0.489208	-4.733014	-0.031634	-0.017878	-0.003848	-0.464250	0.143978	0.591027	0.074512	-0.855229	-0.076712	-0.507096
20276	8.651155	-0.495863	-4.776336	-0.044895	-0.043662	-0.018517	-0.464640	0.142646	0.592343	0.073490	-0.855750	-0.076600	-0.506383
20277	8.632238	-0.474404	-4.739262	-0.043071	-0.025153	-0.020378	-0.464757	0.141337	0.593100	0.072489	-0.856101	-0.076444	-0.505957
20278	8.574099	-0.466131	-4.782922	-0.025989	-0.032151	0.003511	-0.463898	0.140007	0.593986	0.072027	-0.856510	-0.076121	-0.505380
20279	8.596091	-0.405853	-4.768860	-0.037131	-0.053992	-0.000131	-0.462333	0.138350	0.595542	0.071285	-0.857174	-0.075722	-0.504418
20280	8.651488	-0.452546	-4.751915	-0.037352	-0.066436	-0.007447	-0.461210	0.137883	0.596061	0.070468	-0.857925	-0.075526	-0.503284
20281	8.473500	-0.373789	-4.744746	-0.015910	-0.000793	0.001639	-0.458680	0.136266	0.596495	0.070185	-0.858024	-0.075237	-0.503199
20282	8.552916	-0.396132	-4.747861	0.014363	0.010072	0.003530	-0.459257	0.137834	0.596458	0.070483	-0.857947	-0.075268	-0.503283
20283	8.571778	-0.456515	-4.775527	0.009710	0.010081	0.034712	-0.459942	0.138039	0.598290	0.070987	-0.857949	-0.074654	-0.503300
20284	8.627428	-0.432926	-4.755718	0.038729	-0.012576	0.027481	-0.458746	0.141368	0.596392	0.071919	-0.858100	-0.074567	-0.502924
20285	8.632212	-0.476796	-4.741692	0.073529	-0.001632	0.027526	-0.459310	0.141941	0.596432	0.073427	-0.858114	-0.074735	-0.502657
20286	8.573647	-0.528748	-4.814710	0.060397	0.000086	0.014627	-0.460188	0.144562	0.595208	0.074611	-0.858086	-0.075052	-0.502483
20287	8.564015	-0.499426	-4.826234	0.078087	-0.026388	-0.005480	-0.459954	0.147832	0.594849	0.075828	-0.858290	-0.075870	-0.501829
20288	8.612704	-0.559173	-4.736669	0.079628	-0.020389	0.017456	-0.458994	0.149344	0.595491	0.077345	-0.858438	-0.076372	-0.501268
20289	8.550032	-0.561121	-4.739168	0.076845	-0.025862	0.016528	-0.456519	0.151847	0.595622	0.078762	-0.858666	-0.076797	-0.500591
20290	8.576403	-0.626923	-4.728508	0.087581	-0.029028	0.007373	-0.457646	0.153121	0.595990	0.080296	-0.858869	-0.077555	-0.499883
20291	8.554400	-0.650603	-4.759236	0.080321	-0.045797	0.011046	-0.455986	0.153943	0.596025	0.081691	-0.859275	-0.078139	-0.498867
20292	8.580046	-0.737085	-4.833213	0.060043	-0.063866	0.006437	-0.454901	0.156978	0.597318	0.082689	-0.859862	-0.078698	-0.497600
20293	8.553332	-0.712143	-4.870694	0.055630	-0.082529	-0.020155	-0.451973	0.157694	0.599147	0.083297	-0.860620	-0.079629	-0.496039
20294	8.548744	-0.834452	-4.789205	0.005908	-0.078867	-0.033123	-0.449046	0.158155	0.600403	0.082944	-0.861378	-0.080353	-0.494663
20295	8.457569	-0.727168	-4.785096	-0.016080	-0.027857	-0.038755	-0.449736	0.157607	0.600236	0.082231	-0.861677	-0.080796	-0.494190
20296	8.536702	-0.800233	-4.803022	-0.023453	-0.016553	-0.042453	-0.449440	0.155929	0.599712	0.081380	-0.861850	-0.081287	-0.493948
20297	8.495569	-0.675264	-4.877954	-0.022064	-0.040598	-0.056166	-0.449267	0.154159	0.601135	0.080380	-0.862251	-0.081988	-0.493296
20298	8.501125	-0.532699	-4.843421	-0.002323	-0.021318	-0.071731	-0.448836	0.153420	0.601643	0.079594	-0.862386	-0.083195	-0.492984
20299	8.507683	-0.326039	-4.707071	0.089725	0.022422	-0.053229	-0.447430	0.152532	0.601993	0.080645	-0.861984	-0.084852	-0.493234
20300	8.524037	-0.603964	-4.965499	0.074620	0.007010	-0.071637	-0.448553	0.152864	0.601327	0.081224	-0.861713	-0.086755	-0.493281
20301	8.533784	-0.492038	-4.998946	0.080598	-0.023769	-0.049534	-0.449000	0.155398	0.601767	0.082074	-0.861783	-0.088333	-0.492739
20302	8.570370	-0.580867	-4.904287	0.109374	-0.041235	-0.066888	-0.447193	0.155781	0.602052	0.083224	-0.861928	-0.090593	-0.491880
20303	8.509404	-0.725493	-4.936762	0.118348	-0.051937	-0.073315	-0.447641	0.158456	0.602500	0.084446	-0.862158	-0.092994	-0.490820
20304	8.485155	-0.773828	-4.936171	0.091347	-0.045020	-0.126611	-0.445842	0.159538	0.602968	0.084694	-0.862245	-0.096118	-0.490022
20305	8.461021	-0.534587	-5.042390	0.093605	-0.056236	-0.108206	-0.445670	0.158037	0.604687	0.085143	-0.862479	-0.098880	-0.488982
20306	8.424705	-0.516954	-5.072314	0.072089	-0.072918	-0.089876	-0.445085	0.155246	0.603673	0.085337	-0.862933	-0.101182	-0.487675
20307	8.441650	-0.480630	-5.077541	0.090779	-0.107201	-0.071424	-0.443852	0.158353	0.606363	0.085991	-0.863730	-0.103368	-0.485687
20308	8.417720	-0.422215	-5.081096	0.111360	-0.078677	-0.056744	-0.440091	0.158418	0.606750	0.087188	-0.864223	-0.105515	-0.484132
20309	8.480852	-0.574715	-4.954033	0.065196	-0.021996	-0.078954	-0.441920	0.160260	0.607299	0.087505	-0.864207	-0.107434	-0.483681
20310	8.446893	-0.566763	-4.986523	0.061875	-0.041274	-0.064255	-0.439407	0.160054	0.607820	0.087853	-0.864399	-0.109169	-0.482884
20311	8.345144	-0.391928	-5.131318	0.110141	-0.042598	-0.106365	-0.438027	0.160625	0.607284	0.088637	-0.864434	-0.112032	-0.482024
20312	8.354915	-0.419054	-5.102878	0.128305	-0.020121	-0.113708	-0.438290	0.160804	0.609529	0.089694	-0.864184	-0.115208	-0.481528
20313	8.257353	-0.416301	-5.256196	0.166999	0.005102	-0.106358	-0.438622	0.163477	0.607048	0.091561	-0.863639	-0.118533	-0.481347
20314	8.378084	-0.244452	-5.295818	0.187945	0.001321	-0.074142	-0.440051	0.166335	0.606958	0.094085	-0.863141	-0.121573	-0.480995
20315	8.336071	-0.422791	-5.355788	0.157309	-0.006993	-0.056795	-0.440091	0.169057	0.606290	0.096219	-0.862831	-0.123974	-0.480516
20316	8.401278	-0.579601	-5.269888	0.160346	0.008337	-0.082515	-0.439020	0.171387	0.604611	0.098197	-0.862275	-0.126870	-0.480357
20317	8.473423	-0.716442	-5.230005	0.102037	-0.011011	-0.141328	-0.440452	0.173210	0.602505	0.098562	-0.861881	-0.130198	-0.480099
20318	8.347203	-0.418158	-5.165378	0.090864	-0.010680	-0.146832	-0.440714	0.172333	0.603151	0.098677	-0.861460	-0.133574	-0.479905
20319	8.350292	-0.270597	-5.140380	0.105792	-0.002172	-0.135780	-0.440976	0.170670	0.602493	0.099173	-0.860969	-0.136826	-0.479765
20320	8.316074	-0.323163	-5.180501	0.088352	0.006151	-0.104647	-0.442406	0.172480	0.600666	0.099691	-0.860489	-0.139411	-0.479776
20321	8.482275	-0.319371	-5.189106	0.103516	0.002179	-0.084387	-0.443112	0.173861	0.601594	0.100645	-0.860091	-0.141749	-0.479606
20322	8.340936	-0.232001	-5.120457	0.104104	0.058188	-0.067056	-0.443676	0.173648	0.600332	0.101934	-0.859175	-0.143720	-0.480387
20323	8.441695	-0.146595	-5.213029	0.140786	0.065311	-0.064210	-0.445380	0.176093	0.600080	0.103887	-0.858140	-0.145947	-0.481148
20324	8.713495	-0.222626	-4.931455	0.253240	0.015873	-0.027152	-0.447126	0.179836	0.596423	0.107995	-0.857417	-0.148754	-0.480673
20325	8.247977	-0.330654	-4.948565	0.254884	0.033815	-0.036475	-0.448335	0.186299	0.594880	0.112072	-0.856486	-0.151663	-0.480490
20326	8.398745	-0.637218	-4.951370	0.243693	0.058117	0.020337	-0.450105	0.192671	0.592501	0.116606	-0.855475	-0.153484	-0.480633
20327	8.563250	-0.644414	-4.863378	0.192751	0.059478	0.031284	-0.451309	0.197931	0.589490	0.120357	-0.854604	-0.154563	-0.480912
20328	8.511128	-0.523651	-4.800263	0.179806	-0.003211	0.033205	-0.450829	0.202172	0.586539	0.123726	-0.854343	-0.155689	-0.480157
20329	8.408613	-0.803527	-4.851388	0.127680	-0.026891	0.000037	-0.450602	0.206531	0.587085	0.125802	-0.854340	-0.156879	-0.479235
20330	8.374318	-0.738895	-4.951119	0.087688	-0.018108	0.009121	-0.450911	0.208680	0.586662	0.127322	-0.854363	-0.157573	-0.478563
20331	8.479518	-0.626034	-5.104056	0.028720	0.029332	-0.011220	-0.449005	0.211259	0.585409	0.127777	-0.854032	-0.157864	-0.478938
20332	8.369396	-0.533824	-5.051035	0.046698	0.100312	-0.029657	-0.450383	0.210278	0.585640	0.128591	-0.852901	-0.158514	-0.480517
20333	8.557823	-0.545766	-4.983289	0.056305	0.099279	-0.012161	-0.453358	0.212715	0.583030	0.129719	-0.851820	-0.158910	-0.481999
20334	8.537928	-0.671362	-5.009931	0.023868	0.068658	0.008903	-0.454186	0.211639	0.582134	0.130415	-0.851170	-0.158765	-0.483007
20335	8.702434	-0.717580	-4.905286	-0.000391	0.032569	0.029132	-0.454499	0.213546	0.580860	0.130764	-0.851006	-0.158083	-0.483425
20336	8.666229	-0.433635	-4.723361	0.021768	0.041372	0.003514	-0.457580	0.213699	0.578668	0.131293	-0.850603	-0.158093	-0.483986
20337	8.531161	-0.559256	-4.687733	0.006214	-0.017632	-0.025834	-0.457306	0.213850	0.578396	0.131055	-0.850727	-0.158547	-0.483685
20338	8.428719	-0.761217	-4.762503	-0.009858	-0.009155	-0.013092	-0.454235	0.213629	0.579050	0.130723	-0.850844	-0.158663	-0.483531
20339	8.412430	-0.850583	-4.960518	-0.055107	0.021424	0.001428	-0.454492	0.213243	0.581260	0.129837	-0.850837	-0.157953	-0.484015
20340	8.446779	-0.803127	-4.901115	-0.076482	0.053487	0.020621	-0.456134	0.209437	0.578531	0.128889	-0.850627	-0.156674	-0.485050
20341	8.580896	-0.788028	-5.012298	-0.115358	0.073196	0.001273	-0.458894	0.207891	0.579159	0.127145	-0.850269	-0.155245	-0.486596
20342	8.615486	-0.550766	-5.002384	-0.119048	0.056534	0.003175	-0.458868	0.205774	0.579028	0.125318	-0.850073	-0.153850	-0.487855
20343	8.645440	-0.562546	-4.863503	-0.097093	0.039781	0.005089	-0.459661	0.203312	0.580418	0.123810	-0.849995	-0.152620	-0.488760
20344	8.529579	-0.488201	-4.921479	-0.091872	-0.004115	-0.000351	-0.460188	0.201445	0.581144	0.122217	-0.850307	-0.151688	-0.488909
20345	8.548764	-0.541832	-4.910470	-0.100372	0.000020	0.023478	-0.459863	0.198677	0.582644	0.120704	-0.850676	-0.150214	-0.489097
20346	8.522081	-0.558403	-4.926486	-0.086025	-0.010475	0.013421	-0.459306	0.197621	0.580900	0.119329	-0.851070	-0.149126	-0.489082
20347	8.572614	-0.551330	-4.937991	-0.063177	-0.010477	0.012560	-0.458966	0.193327	0.581748	0.118307	-0.851417	-0.148226	-0.489000
20348	8.520072	-0.483484	-4.906602	-0.062511	-0.008105	0.003382	-0.457987	0.194334	0.584032	0.117233	-0.851700	-0.147520	-0.488979
20349	8.596994	-0.615409	-4.874111	-0.046281	-0.013121	-0.005758	-0.460333	0.192676	0.583952	0.116311	-0.851977	-0.147104	-0.488843
20350	8.370742	-0.467892	-4.905747	-0.038605	0.058190	0.001457	-0.459067	0.192845	0.585903	0.115824	-0.851547	-0.146516	-0.489884
20351	8.484531	-0.452575	-4.842278	-0.021457	0.078834	0.025345	-0.459768	0.191834	0.583616	0.115894	-0.850956	-0.145602	-0.491165
20352	8.525188	-0.540131	-4.844369	-0.035231	0.088078	0.056495	-0.460881	0.191581	0.583332	0.116088	-0.850381	-0.144033	-0.492575
20353	8.641223	-0.495278	-4.814603	-0.042444	0.078815	0.027167	-0.461597	0.192365	0.581992	0.115815	-0.849838	-0.142881	-0.493909
20354	8.632207	-0.467032	-4.746458	-0.003567	0.053786	0.012607	-0.464118	0.192228	0.579776	0.116028	-0.849394	-0.142470	-0.494742
20355	8.580591	-0.562446	-4.836926	0.014668	0.059472	0.008933	-0.465251	0.193401	0.579302	0.116487	-0.848855	-0.142237	-0.495625
20356	8.583921	-0.432380	-4.773408	0.032138	0.030669	-0.018490	-0.465542	0.193741	0.578210	0.116928	-0.848468	-0.142755	-0.496035
20357	8.603339	-0.540071	-4.709628	0.039235	0.015430	-0.025804	-0.466639	0.192877	0.578864	0.117330	-0.848208	-0.143460	-0.496181
20358	8.642224	-0.487276	-4.689001	0.046893	-0.000189	-0.011065	-0.466953	0.195053	0.577886	0.118006	-0.848113	-0.144069	-0.496007
20359	8.594002	-0.428345	-4.718211	0.035730	-0.049767	-0.012844	-0.466401	0.194547	0.576455	0.118284	-0.848543	-0.144676	-0.495028
20360	8.579435	-0.535358	-4.686967	0.038041	-0.037873	0.003637	-0.465031	0.196490	0.576840	0.118851	-0.848881	-0.145045	-0.494204
20361	8.590747	-0.541471	-4.779205	0.036678	-0.029632	0.020137	-0.462237	0.197443	0.579662	0.119528	-0.849202	-0.145054	-0.493485
20362	8.549223	-0.601166	-4.826344	0.043487	-0.043297	0.001800	-0.463650	0.199419	0.580215	0.120151	-0.849575	-0.145515	-0.492556
20363	8.618911	-0.679375	-4.817384	0.032897	-0.047807	0.016470	-0.462128	0.200109	0.580104	0.120678	-0.850073	-0.145590	-0.491545
20364	8.554215	-0.616136	-4.797647	0.047148	0.010186	0.031083	-0.461023	0.200926	0.580423	0.121799	-0.849995	-0.145449	-0.491445
20365	8.573503	-0.521180	-4.836391	0.062168	0.015031	0.010937	-0.460890	0.200965	0.579587	0.122949	-0.849786	-0.145755	-0.491429
20366	8.553806	-0.727604	-4.803188	0.077380	0.019303	0.031109	-0.461100	0.204786	0.576757	0.124619	-0.849540	-0.145901	-0.491391
20367	8.544109	-0.734750	-4.807703	0.077821	0.020160	0.047621	-0.461408	0.207317	0.577195	0.126415	-0.849345	-0.145721	-0.491322
20368	8.592680	-0.762585	-4.746907	0.088553	0.018836	0.038477	-0.459771	0.209981	0.577204	0.128337	-0.849094	-0.145838	-0.491224
20369	8.625508	-0.873426	-4.816481	0.062678	0.041782	0.025530	-0.462891	0.213637	0.575786	0.129728	-0.848656	-0.145825	-0.491619
20370	8.596816	-0.741914	-4.843532	0.069617	0.024055	0.013658	-0.461794	0.214763	0.575566	0.131105	-0.848323	-0.146173	-0.491725
20371	8.599257	-0.878558	-4.781721	0.042419	0.010641	0.023699	-0.461527	0.215351	0.575042	0.132046	-0.848237	-0.146071	-0.491651
20372	8.602068	-0.881716	-4.728713	0.031418	0.003304	0.023691	-0.463089	0.216732	0.573329	0.132808	-0.848237	-0.145922	-0.491490
20373	8.592400	-0.835259	-4.752200	0.033262	-0.007858	0.025553	-0.460883	0.219314	0.574862	0.133562	-0.848361	-0.145745	-0.491124
20374	8.587575	-0.893745	-4.728250	-0.010205	-0.006872	0.041973	-0.460892	0.219630	0.574184	0.133769	-0.848624	-0.144905	-0.490862
20375	8.606812	-0.903570	-4.729033	-0.040626	-0.021073	0.034598	-0.460051	0.219846	0.575305	0.133324	-0.849099	-0.143882	-0.490462
20376	8.544099	-0.805456	-4.779181	-0.037092	-0.027317	0.030945	-0.457534	0.220265	0.577538	0.132906	-0.849601	-0.143018	-0.489959
20377	8.688324	-0.952208	-4.761380	-0.036408	-0.049874	0.023650	-0.457515	0.218585	0.577156	0.132345	-0.850312	-0.142296	-0.489086
20378	8.601975	-0.864483	-4.747919	-0.020014	0.002052	0.016255	-0.456399	0.218951	0.578004	0.132153	-0.850439	-0.141766	-0.489073
20379	8.549417	-0.689301	-4.764132	0.001555	0.012059	0.001617	-0.457505	0.218262	0.577972	0.132194	-0.850379	-0.141629	-0.489206
20380	8.534442	-0.890711	-4.745564	0.011232	0.017379	0.019942	-0.458371	0.219895	0.576687	0.132617	-0.850281	-0.141308	-0.489353
20381	8.578128	-0.859867	-4.718015	0.011074	0.014951	0.014456	-0.457501	0.217583	0.577373	0.132956	-0.850202	-0.141037	-0.489477
20382	8.559125	-0.835821	-4.692996	0.033078	0.016612	0.016332	-0.457250	0.219710	0.577222	0.133703	-0.850046	-0.140976	-0.489561
20383	8.616298	-0.903372	-4.748707	0.044357	0.004839	0.028301	-0.456449	0.221466	0.575789	0.134715	-0.850014	-0.140823	-0.489384
20384	8.553575	-0.785730	-4.808389	0.068173	-0.015709	0.032054	-0.456316	0.222290	0.576257	0.136125	-0.850121	-0.140931	-0.488776
20385	8.500401	-0.980169	-4.747290	0.100118	0.008268	0.060481	-0.456366	0.225726	0.575493	0.138406	-0.849991	-0.140766	-0.488410
20386	8.533661	-1.023479	-4.789873	0.089096	0.015839	0.057694	-0.455561	0.228248	0.575781	0.140510	-0.849798	-0.140555	-0.488205
20387	8.490291	-1.015856	-4.793032	0.111631	0.014457	0.079753	-0.455354	0.232593	0.573676	0.143193	-0.849621	-0.140155	-0.487849
20388	8.606088	-0.980342	-4.789885	0.080079	0.043565	0.025540	-0.454551	0.234732	0.573103	0.144910	-0.849084	-0.140327	-0.488227
20389	8.550745	-1.058122	-4.747265	0.091261	0.009949	0.001734	-0.454444	0.236754	0.572250	0.146467	-0.848783	-0.141069	-0.488072
20390	8.567111	-1.037856	-4.820199	0.052530	-0.015160	-0.007472	-0.454627	0.238847	0.570011	0.147234	-0.848802	-0.141713	-0.487622
20391	8.558030	-1.175335	-4.690338	0.032823	-0.044746	0.010867	-0.455905	0.240842	0.570146	0.147734	-0.849229	-0.141890	-0.486674
20392	8.567051	-1.213344	-4.753717	0.007242	0.039551	0.003336	-0.455479	0.240002	0.569811	0.147987	-0.848880	-0.141738	-0.487251
20393	8.572981	-0.981198	-4.708953	0.013037	0.003568	0.019962	-0.454233	0.240548	0.569833	0.148375	-0.848920	-0.141425	-0.487154
20394	8.548272	-1.116526	-4.730647	0.035208	0.003063	0.027318	-0.455362	0.242749	0.571513	0.149233	-0.848910	-0.141246	-0.486961
20395	8.571804	-1.288865	-4.730236	0.010988	0.013433	0.008879	-0.453990	0.243898	0.570734	0.149511	-0.848828	-0.141069	-0.487070
20396	8.579858	-1.175738	-4.671836	0.013587	0.021114	0.003389	-0.455681	0.244824	0.569692	0.149825	-0.848638	-0.141041	-0.487313
20397	8.629768	-1.209036	-4.746374	-0.032419	0.025374	0.027153	-0.455115	0.243713	0.569060	0.149581	-0.848619	-0.140094	-0.487694
20398	8.557413	-1.023050	-4.834231	-0.012350	-0.004030	-0.005782	-0.454276	0.244339	0.570485	0.149288	-0.848727	-0.140032	-0.487613
20399	8.567295	-1.162557	-4.743734	-0.006021	-0.010337	-0.008530	-0.453730	0.244654	0.569663	0.149038	-0.848879	-0.140057	-0.487418
20400	8.552420	-1.210498	-4.777303	0.005954	-0.010536	-0.005766	-0.453991	0.243771	0.570448	0.149037	-0.848996	-0.140193	-0.487175
20401	8.499742	-1.149730	-4.760446	0.005922	-0.018833	-0.005754	-0.454262	0.242686	0.569547	0.148995	-0.849204	-0.140312	-0.486792
20402	8.518985	-1.152249	-4.763597	0.016044	0.003236	-0.005766	-0.452863	0.242625	0.570366	0.149200	-0.849158	-0.140498	-0.486756
20403	8.513934	-1.115228	-4.809054	-0.011337	-0.007945	-0.002127	-0.452155	0.242674	0.572036	0.148928	-0.849322	-0.140356	-0.486593
20404	8.536021	-1.038043	-4.790056	-0.000172	-0.025091	0.007116	-0.452162	0.242715	0.571202	0.148909	-0.849635	-0.140258	-0.486081
20405	8.500171	-1.077318	-4.735838	-0.033468	-0.033449	-0.005794	-0.452289	0.242387	0.572159	0.148147	-0.850103	-0.140043	-0.485557
20406	8.533481	-1.145102	-4.761677	-0.034847	0.013729	0.006051	-0.451033	0.241824	0.571694	0.147639	-0.850136	-0.139516	-0.485804
20407	8.552965	-1.091952	-4.757229	-0.007407	0.014572	0.006117	-0.450881	0.241486	0.572788	0.147570	-0.850093	-0.139209	-0.485989
20408	8.528149	-1.141732	-4.829080	-0.013306	-0.007608	-0.007639	-0.451707	0.241048	0.573326	0.147231	-0.850233	-0.139178	-0.485856
20409	8.475480	-1.173656	-4.771770	-0.003718	-0.006791	0.008880	-0.452557	0.242197	0.573265	0.147193	-0.850395	-0.138923	-0.485657
20410	8.480851	-1.199043	-4.690022	0.026179	0.008377	0.030935	-0.450862	0.240457	0.573561	0.147940	-0.850372	-0.138566	-0.485573
20411	8.413345	-1.325990	-4.951576	-0.032066	-0.036502	0.045530	-0.448633	0.240807	0.574398	0.147700	-0.851009	-0.137496	-0.484833
20412	8.364961	-1.130203	-5.059587	-0.023055	-0.012612	0.107923	-0.448642	0.242434	0.575893	0.148303	-0.851542	-0.135421	-0.484297
20413	8.473779	-1.014596	-5.058072	-0.079359	-0.007422	0.054629	-0.448088	0.243360	0.577060	0.147412	-0.852065	-0.133657	-0.484139
20414	8.893445	-1.084148	-4.975197	-0.036925	0.051240	0.027175	-0.448931	0.243809	0.576817	0.147170	-0.851797	-0.132640	-0.484964
20415	8.497236	-1.032484	-4.822381	-0.028044	-0.014368	-0.079216	-0.448612	0.241210	0.577769	0.145827	-0.851876	-0.133679	-0.484944
20416	8.350761	-1.051831	-4.749407	0.025030	0.003503	-0.011274	-0.447766	0.240351	0.577708	0.146129	-0.851789	-0.134037	-0.484908
20417	8.460772	-1.256031	-4.769342	0.001074	-0.018173	-0.016802	-0.450019	0.242105	0.577280	0.145878	-0.851986	-0.134305	-0.484562
20418	8.411412	-1.307295	-4.898249	-0.039637	-0.056303	0.038211	-0.447366	0.242018	0.578226	0.145411	-0.852795	-0.133393	-0.483531
20419	8.378937	-1.158052	-4.799456	-0.070498	0.011682	0.041733	-0.443999	0.240644	0.579225	0.144589	-0.853068	-0.131881	-0.483711
20420	8.659426	-1.039827	-4.722228	-0.025218	0.055200	0.020732	-0.444834	0.240260	0.578651	0.144485	-0.852709	-0.131066	-0.484595
20421	8.533839	-1.155486	-4.711040	0.010918	0.050578	0.003329	-0.448437	0.238378	0.577732	0.144781	-0.852262	-0.130886	-0.485342
20422	8.624666	-1.271914	-4.756253	0.021331	0.049114	-0.018671	-0.449163	0.240136	0.576732	0.145074	-0.851722	-0.131214	-0.486113
20423	8.499909	-1.223187	-4.707798	-0.000486	0.051585	-0.013230	-0.449743	0.241066	0.575261	0.145024	-0.851250	-0.131200	-0.486958
20424	8.537974	-1.242119	-4.762478	0.007443	0.077994	0.006934	-0.451394	0.240190	0.576338	0.145404	-0.850535	-0.130871	-0.488181
20425	8.586919	-1.180373	-4.691451	-0.022420	0.044191	-0.011399	-0.451834	0.240062	0.573267	0.144982	-0.850201	-0.130630	-0.488953
20426	8.598577	-1.228554	-4.721183	-0.018399	0.048945	0.001441	-0.453347	0.238928	0.573769	0.144796	-0.849826	-0.130232	-0.489764
20427	8.606255	-1.200125	-4.675397	-0.015454	0.038491	-0.024221	-0.455424	0.237588	0.572869	0.144355	-0.849491	-0.130292	-0.490459
20428	8.654799	-1.066956	-4.686005	-0.004130	0.066355	-0.013200	-0.456685	0.237520	0.571761	0.144312	-0.848866	-0.130229	-0.491571
20429	8.548726	-1.166095	-4.651288	0.002787	0.091107	0.003252	-0.457786	0.236151	0.571129	0.144586	-0.848029	-0.129850	-0.493032
20430	8.722760	-1.075618	-4.618563	0.020523	0.138415	0.012441	-0.461846	0.236474	0.568677	0.145392	-0.846684	-0.129374	-0.495227
20431	8.607122	-1.001664	-4.647569	0.036734	0.137051	0.003285	-0.463681	0.237301	0.566793	0.146351	-0.845285	-0.129200	-0.497376
20432	8.689925	-1.135481	-4.477647	0.045524	0.163783	-0.013255	-0.466118	0.240369	0.562683	0.147401	-0.843531	-0.129350	-0.499997
20433	8.642541	-1.112158	-4.383948	0.055211	0.262511	-0.002387	-0.472401	0.239515	0.558924	0.148937	-0.840782	-0.129084	-0.504223
20434	8.759356	-0.934538	-4.309874	0.068911	0.283772	-0.004172	-0.477498	0.242965	0.553607	0.150767	-0.837741	-0.128943	-0.508757
20435	8.799147	-1.088185	-4.085340	0.111834	0.269929	-0.005911	-0.483267	0.244194	0.547601	0.153219	-0.834681	-0.129286	-0.512949
20436	8.828097	-1.254293	-4.010221	0.097394	0.282531	-0.000472	-0.490579	0.245117	0.539639	0.155552	-0.831520	-0.129366	-0.517342
20437	8.599687	-1.316254	-3.610830	0.114139	0.303949	0.008654	-0.497352	0.248363	0.533210	0.158281	-0.828072	-0.129371	-0.522023
20438	9.042167	-1.615422	-3.595514	0.143446	0.250276	0.013433	-0.499097	0.251044	0.528092	0.161434	-0.825076	-0.129803	-0.525680
20439	9.392877	-1.569703	-3.753238	0.197520	0.181474	0.023822	-0.504489	0.254862	0.521127	0.165397	-0.822617	-0.130803	-0.528049
20440	9.190386	-1.570540	-3.764993	0.226122	0.121962	-0.030209	-0.507497	0.259329	0.517526	0.169103	-0.820544	-0.133224	-0.529493
20441	9.058045	-1.662590	-3.702682	0.234684	0.089905	-0.049453	-0.511068	0.263053	0.511933	0.172670	-0.818691	-0.136109	-0.530476
20442	9.044381	-1.673629	-3.595976	0.253865	0.061186	-0.047536	-0.514364	0.267840	0.507657	0.176476	-0.817078	-0.139311	-0.530879
20443	8.955573	-1.724811	-3.530195	0.266834	0.050790	-0.075048	-0.514021	0.272332	0.505421	0.180201	-0.815408	-0.143072	-0.531196
20444	8.940175	-1.862072	-3.593308	0.238978	0.033333	-0.089784	-0.515213	0.276470	0.502201	0.183223	-0.813980	-0.146892	-0.531309
20445	9.066712	-1.748077	-3.481369	0.265797	0.062414	-0.115419	-0.517234	0.279673	0.498094	0.186550	-0.812021	-0.151232	-0.531930
20446	9.003177	-1.691743	-3.309566	0.304612	0.099020	-0.207159	-0.521756	0.282355	0.493840	0.189569	-0.809239	-0.157398	-0.533312
20447	9.159225	-1.662597	-3.394911	0.314585	0.199680	-0.289845	-0.526560	0.283623	0.486712	0.192252	-0.804996	-0.164539	-0.536607
20448	9.613970	-1.337220	-3.305943	0.375215	0.260248	-0.319029	-0.533130	0.281516	0.479672	0.195687	-0.799723	-0.172612	-0.540698
20449	9.776186	-1.350166	-3.510135	0.371321	0.315729	-0.368647	-0.543808	0.282630	0.468825	0.198775	-0.793549	-0.181135	-0.545856
20450	8.702398	-1.040241	-2.912480	0.245345	0.352236	-0.392975	-0.553862	0.278889	0.458648	0.199621	-0.787313	-0.188568	-0.552025
20451	9.002239	-0.985017	-2.488606	0.332498	0.338918	-0.311948	-0.565868	0.274410	0.446772	0.202737	-0.781036	-0.195646	-0.557318
20452	9.420314	-1.011003	-2.939134	0.376700	0.284643	-0.297020	-0.573474	0.274511	0.435415	0.206388	-0.775191	-0.203242	-0.561405
20453	9.137144	-0.472023	-3.019223	0.451560	0.271598	-0.298663	-0.581621	0.275184	0.427027	0.211162	-0.769034	-0.211678	-0.564968
20454	9.500558	-0.490268	-2.755189	0.528028	0.203727	-0.305660	-0.588137	0.276847	0.415198	0.216654	-0.763212	-0.221397	-0.567056
20455	9.284076	-0.352806	-2.765520	0.576533	0.144186	-0.298155	-0.596002	0.276703	0.406060	0.222699	-0.757725	-0.231735	-0.567941
20456	9.775105	0.181800	-2.746584	0.644078	0.071829	-0.259171	-0.599763	0.282035	0.396523	0.229809	-0.752834	-0.242569	-0.567089
20457	9.642141	-0.608010	-3.089711	0.477372	-0.013543	-0.332938	-0.602314	0.282073	0.390692	0.233104	-0.749176	-0.252964	-0.566046
20458	9.565817	-0.572244	-3.004509	0.306225	-0.074269	-0.294646	-0.604971	0.280083	0.385854	0.233966	-0.747134	-0.261134	-0.564677
20459	9.594614	-0.486886	-3.055747	0.221568	-0.177491	-0.164331	-0.604105	0.278451	0.387139	0.234435	-0.747296	-0.266851	-0.561587
20460	9.310315	-0.387352	-3.095186	0.153812	-0.186434	-0.026860	-0.603540	0.279840	0.390427	0.235416	-0.748584	-0.269790	-0.558045
20461	9.300097	-0.247258	-3.229138	0.081887	-0.193297	-0.047159	-0.599886	0.279060	0.393691	0.234989	-0.750184	-0.272267	-0.554864
20462	9.264718	-0.305107	-3.416574	0.012639	-0.254367	-0.100440	-0.595631	0.276973	0.400355	0.232655	-0.752458	-0.275043	-0.551389
20463	9.128348	-0.286999	-3.609398	-0.065915	-0.284040	-0.093238	-0.594597	0.275956	0.406419	0.228955	-0.755484	-0.277004	-0.547806
20464	9.132174	-0.177309	-3.473578	-0.126536	-0.216715	-0.108122	-0.591852	0.272715	0.414002	0.224640	-0.757892	-0.278187	-0.545664
20465	9.257038	-0.247495	-3.188887	-0.231946	-0.137972	-0.157978	-0.589500	0.266187	0.419434	0.218497	-0.759669	-0.278643	-0.545453
20466	9.614029	0.090725	-3.282146	-0.228811	-0.085157	-0.146913	-0.589442	0.255345	0.426993	0.212908	-0.760839	-0.278671	-0.546019
20467	9.122568	0.030678	-3.247255	-0.136792	-0.045772	-0.165265	-0.591007	0.248727	0.429668	0.208617	-0.761116	-0.279872	-0.546674
20468	9.035761	-0.283195	-3.122882	-0.116531	-0.046081	-0.161623	-0.590806	0.244692	0.431090	0.204794	-0.761261	-0.281185	-0.547244
20469	9.317535	-0.192287	-3.178714	-0.155328	-0.074712	-0.172588	-0.590571	0.238894	0.433799	0.199983	-0.761859	-0.282394	-0.547569
20470	9.285437	-0.185829	-3.281323	-0.212938	-0.069243	-0.137850	-0.589867	0.229904	0.437979	0.194808	-0.762747	-0.282366	-0.548211
20471	9.135830	-0.028303	-3.376138	-0.216007	-0.078035	-0.113995	-0.590315	0.223640	0.441780	0.189696	-0.763917	-0.282009	-0.548559
20472	9.011005	0.135165	-3.384895	-0.176835	-0.061395	-0.086419	-0.589949	0.219850	0.446842	0.185674	-0.764833	-0.281552	-0.548893
20473	9.309773	-0.015708	-3.322181	-0.188768	0.005294	-0.060813	-0.589173	0.214656	0.448607	0.182032	-0.765256	-0.280353	-0.550136
20474	9.086786	0.242478	-3.290424	-0.174750	0.082444	-0.090277	-0.592172	0.209351	0.448029	0.178799	-0.764538	-0.279440	-0.552653
20475	9.205392	0.426042	-3.298492	-0.113960	0.124334	-0.147058	-0.595705	0.202346	0.447630	0.176010	-0.762871	-0.279947	-0.555588
20476	9.159056	0.696285	-3.174241	-0.058181	0.163210	-0.184593	-0.598466	0.197010	0.441749	0.173957	-0.760286	-0.281467	-0.559000
20477	9.296403	0.734998	-2.879647	0.010102	0.159575	-0.126601	-0.602600	0.192891	0.440419	0.173471	-0.757870	-0.282919	-0.561692
20478	9.324372	0.942661	-2.468765	0.092938	0.015220	-0.056419	-0.603560	0.191246	0.439629	0.174301	-0.757125	-0.284684	-0.561547
20479	9.069674	0.902859	-2.981171	0.013649	0.090150	0.049666	-0.603886	0.193361	0.436974	0.175448	-0.756455	-0.283749	-0.562566
20480	9.409453	1.068649	-3.045929	-0.000220	0.291803	0.128329	-0.606733	0.195339	0.432102	0.178514	-0.753954	-0.280701	-0.566475
20481	8.797274	0.876433	-2.676510	-0.025155	0.480936	0.135163	-0.612962	0.198914	0.424572	0.182207	-0.749420	-0.276641	-0.573271
20482	9.081228	0.792131	-2.687677	-0.034465	0.518041	0.193859	-0.618973	0.204153	0.411844	0.186744	-0.744702	-0.271362	-0.580438
20483	9.545679	0.717359	-2.420545	-0.030445	0.411495	0.252861	-0.624703	0.209367	0.399529	0.191292	-0.741477	-0.265699	-0.585682
20484	9.739141	0.607453	-2.283587	-0.046428	0.441768	0.302359	-0.629046	0.216819	0.390268	0.196463	-0.738112	-0.258896	-0.591241
20485	9.586345	0.381711	-2.006434	-0.060053	0.365832	0.278534	-0.632416	0.224135	0.380571	0.200597	-0.735526	-0.252637	-0.595766
20486	9.720113	-0.113367	-1.326347	-0.135604	0.309859	0.262846	-0.636166	0.229924	0.373294	0.203283	-0.733745	-0.245840	-0.599881
20487	9.899228	-0.117415	-1.840251	-0.250512	0.370664	0.268970	-0.640314	0.233381	0.364621	0.204514	-0.731676	-0.237362	-0.605379
20488	9.672987	-0.286959	-1.736291	-0.370754	0.406863	0.284201	-0.641502	0.235536	0.358490	0.204436	-0.729627	-0.226969	-0.611830
20489	9.669387	-1.147511	-1.215265	-0.408346	0.253371	0.327371	-0.642540	0.238012	0.354469	0.203531	-0.729703	-0.216108	-0.615960
20490	9.954280	-0.847445	-0.958296	-0.369543	0.290274	0.340355	-0.643034	0.242132	0.351381	0.203580	-0.729115	-0.205345	-0.620307
20491	10.417600	-1.218450	-1.021512	-0.274211	0.174483	0.287546	-0.644239	0.246614	0.346927	0.203823	-0.729272	-0.196956	-0.622758
20492	10.290121	-1.203982	-1.308883	-0.230581	0.031206	0.186892	-0.643723	0.250511	0.348139	0.202933	-0.730603	-0.191198	-0.623282
20493	9.665057	-1.363624	-1.371081	-0.163782	0.035032	0.117113	-0.641089	0.251587	0.348459	0.202138	-0.731325	-0.187192	-0.623909
20494	9.968410	-1.564659	-1.006972	-0.101349	-0.007784	0.060459	-0.639673	0.250383	0.349487	0.201382	-0.732120	-0.185015	-0.623871
20495	9.722577	-1.538410	-1.026590	-0.071768	-0.106355	0.012909	-0.638827	0.250828	0.351738	0.200160	-0.733825	-0.184206	-0.622499
20496	9.696610	-1.222121	-1.091182	-0.024032	-0.136377	-0.010761	-0.638761	0.249005	0.357203	0.199164	-0.735642	-0.184543	-0.620570
20497	9.802047	-1.465736	-1.062900	-0.047902	-0.159889	-0.047490	-0.637059	0.248401	0.360357	0.197380	-0.737673	-0.185099	-0.618562
20498	9.674189	-1.410904	-1.106065	-0.038444	-0.163005	-0.104377	-0.634072	0.246421	0.365227	0.194911	-0.739514	-0.186738	-0.616650
20499	9.359257	-1.688607	-1.207195	-0.106023	-0.210765	-0.166029	-0.633122	0.241151	0.371447	0.190657	-0.741923	-0.188479	-0.614554
20500	9.403276	-1.782724	-1.083867	-0.136100	-0.212565	-0.196367	-0.631589	0.234023	0.377826	0.185403	-0.744366	-0.190449	-0.612596
20501	9.288781	-1.462013	-1.070250	-0.142635	-0.150339	-0.205626	-0.629471	0.225146	0.385068	0.180402	-0.745958	-0.192042	-0.611654
20502	9.453377	-1.335234	-1.027275	-0.039513	-0.078053	-0.187130	-0.628260	0.219448	0.388331	0.177199	-0.746399	-0.194544	-0.611262
20503	9.933744	-1.172582	-1.292937	0.089006	-0.019815	-0.210704	-0.629292	0.214275	0.390253	0.176140	-0.745501	-0.198531	-0.611382
20504	10.133453	-0.330373	-1.995306	0.133675	0.034282	-0.253667	-0.631766	0.210326	0.387802	0.175142	-0.743661	-0.203737	-0.612197
20505	9.617552	-0.209174	-2.081492	0.115413	0.086192	-0.291503	-0.637016	0.206365	0.386492	0.173889	-0.741011	-0.208873	-0.614034
20506	9.700303	0.754555	-2.382612	0.129982	0.084022	-0.254599	-0.640027	0.199292	0.381482	0.173014	-0.738520	-0.213861	-0.615563
20507	9.772976	1.579030	-2.061156	-0.027243	0.072317	-0.173976	-0.640806	0.194525	0.380777	0.170946	-0.736999	-0.215601	-0.617355
20508	10.014447	0.800870	-1.664683	-0.044869	0.127551	-0.157647	-0.643956	0.188893	0.378228	0.168865	-0.734961	-0.216848	-0.619915
20509	10.440580	0.959405	-1.776190	0.080568	-0.001903	-0.105693	-0.645878	0.186011	0.376953	0.168854	-0.734271	-0.219198	-0.619909
20510	9.919401	1.071687	-1.917784	0.048647	-0.172835	-0.188165	-0.646652	0.182655	0.379264	0.166457	-0.735483	-0.223063	-0.617738
20511	9.336329	1.095298	-1.924809	0.036713	-0.274500	-0.213844	-0.645141	0.176435	0.384444	0.163196	-0.737804	-0.227406	-0.614247
20512	9.101895	1.361595	-2.129255	-0.011972	-0.323294	-0.180842	-0.641131	0.173109	0.393405	0.159307	-0.741039	-0.230899	-0.610057
20513	9.151031	1.598599	-2.107811	-0.010738	-0.302076	-0.134944	-0.636703	0.168593	0.400475	0.156104	-0.744147	-0.233613	-0.606054
20514	9.442111	1.430831	-2.407191	-0.031651	-0.274540	-0.100134	-0.632974	0.164491	0.407996	0.153117	-0.747158	-0.235496	-0.602371
20515	9.182589	1.641186	-2.405776	0.011488	-0.210501	-0.065306	-0.629281	0.163750	0.416283	0.151449	-0.749376	-0.237186	-0.599368
20516	9.157052	1.246357	-2.424301	0.046645	-0.145109	0.009827	-0.626463	0.162727	0.418982	0.151558	-0.751083	-0.237959	-0.596892
20517	9.075694	1.267900	-2.360740	0.027499	-0.106986	0.112485	-0.624219	0.163648	0.422644	0.152703	-0.752841	-0.236884	-0.594809
20518	9.422715	1.348258	-2.387683	0.066561	-0.090382	0.204382	-0.622611	0.169229	0.423809	0.155686	-0.754739	-0.234793	-0.592455
20519	9.410197	1.354724	-2.140828	0.201838	0.004895	0.329290	-0.619252	0.179321	0.424818	0.162512	-0.755602	-0.232187	-0.590546
20520	9.668750	1.146065	-2.267783	0.293188	0.097273	0.382559	-0.616818	0.194139	0.422083	0.171877	-0.755309	-0.229455	-0.589337
20521	9.464969	0.545104	-2.191626	0.444496	0.123729	0.424878	-0.616273	0.212332	0.414554	0.183989	-0.754234	-0.227849	-0.587677
20522	9.258467	-0.284539	-2.058895	0.536569	0.116267	0.374423	-0.615306	0.231541	0.409314	0.196975	-0.752600	-0.227982	-0.585506
20523	10.254706	-0.563196	-2.416763	0.517299	0.169856	0.329501	-0.615020	0.248703	0.402700	0.209237	-0.750039	-0.228398	-0.584376
20524	9.847152	-1.611485	-2.328657	0.572898	0.062676	0.223080	-0.613072	0.266029	0.395104	0.220688	-0.747940	-0.231395	-0.581669
20525	10.203325	-1.591316	-2.392562	0.534594	-0.039336	0.099375	-0.612441	0.277425	0.387573	0.229562	-0.746489	-0.236250	-0.578136
20526	9.941673	-1.479664	-2.623564	0.389756	-0.163391	-0.037475	-0.609381	0.287643	0.386082	0.234160	-0.746449	-0.242005	-0.573948
20527	9.477298	-1.663533	-2.771628	0.232850	-0.250156	-0.151560	-0.608003	0.289148	0.386720	0.234629	-0.747532	-0.248040	-0.569755
20528	8.919577	-1.486209	-2.681994	0.161523	-0.265468	-0.078360	-0.605469	0.290777	0.393211	0.234821	-0.749460	-0.252241	-0.565282
20529	9.122162	-1.322139	-2.727142	0.156334	-0.205430	-0.003154	-0.602258	0.291207	0.395020	0.236065	-0.751097	-0.254929	-0.561372
20530	9.239169	-1.257719	-2.890496	0.168097	-0.166443	0.022531	-0.598799	0.294684	0.398130	0.237977	-0.752344	-0.257204	-0.557845
20531	9.275104	-1.238102	-2.925524	0.147003	-0.117886	-0.018869	-0.597397	0.296706	0.402704	0.239363	-0.752948	-0.259584	-0.555330
20532	9.159901	-1.360011	-2.815745	0.146321	-0.075612	-0.049260	-0.595338	0.299202	0.403118	0.240607	-0.752895	-0.262251	-0.553608
20533	9.116459	-1.413232	-2.802392	0.110629	-0.041927	-0.087940	-0.594218	0.298755	0.403219	0.241097	-0.752463	-0.264877	-0.552731
20534	9.341472	-1.367676	-2.701827	0.047641	-0.021670	-0.084365	-0.597565	0.299101	0.402993	0.240750	-0.752091	-0.266721	-0.552502
20535	9.266633	-1.440056	-2.689840	0.066819	-0.019793	-0.086194	-0.595458	0.297913	0.403458	0.240748	-0.751631	-0.268703	-0.552168
20536	8.786857	-1.611059	-2.344555	0.101544	0.025643	-0.126695	-0.598216	0.294392	0.401035	0.240984	-0.750247	-0.271532	-0.552564
20537	9.264227	-1.380834	-2.404377	0.176475	0.118699	-0.207302	-0.599315	0.291445	0.397936	0.242076	-0.747050	-0.275834	-0.554285
20538	10.383401	-0.767856	-3.132961	0.143840	0.271790	-0.313723	-0.606568	0.289006	0.392136	0.242208	-0.741656	-0.280715	-0.559000
20539	9.604944	-0.351594	-3.023854	-0.103552	0.341981	-0.401587	-0.615435	0.280764	0.383902	0.238169	-0.736154	-0.283669	-0.566467
20540	9.447989	0.237456	-2.386208	-0.116551	0.292054	-0.398696	-0.623927	0.266446	0.378219	0.233556	-0.731175	-0.286742	-0.573249
20541	9.599056	0.958456	-2.164964	-0.080006	0.237669	-0.321301	-0.633880	0.255700	0.369423	0.230097	-0.727067	-0.289264	-0.578581
20542	9.967871	0.792154	-2.073573	0.133479	0.242200	-0.344692	-0.639379	0.247118	0.364204	0.229418	-0.721701	-0.294624	-0.582847
20543	10.292304	1.049838	-2.291727	0.283825	0.064949	-0.279777	-0.642982	0.242488	0.358654	0.230628	-0.718070	-0.301557	-0.583309
20544	9.795492	0.855943	-2.578722	0.245140	-0.085062	-0.310962	-0.643785	0.238904	0.356906	0.229984	-0.716104	-0.309202	-0.581976
20545	9.376618	0.797293	-2.505478	0.186827	-0.166513	-0.224793	-0.646790	0.235467	0.358675	0.228968	-0.715885	-0.315280	-0.579380
20546	9.222160	0.911011	-2.585906	0.136854	-0.184288	-0.140463	-0.644920	0.233254	0.362844	0.228116	-0.716569	-0.319654	-0.576466
20547	9.240243	0.881257	-2.726854	0.022130	-0.261289	-0.078174	-0.640554	0.233424	0.369646	0.225781	-0.719087	-0.322171	-0.572837
20548	9.075131	0.891954	-2.894501	-0.101778	-0.271344	-0.058253	-0.636559	0.229654	0.376070	0.221883	-0.722335	-0.323007	-0.569795
20549	9.061613	1.144048	-2.880276	-0.156033	-0.204606	0.029661	-0.634103	0.227527	0.384143	0.218524	-0.725666	-0.321688	-0.567603
20550	9.191361	1.175465	-2.940472	-0.178656	-0.168238	0.069964	-0.631275	0.227760	0.390127	0.215619	-0.728868	-0.319313	-0.565950
20551	9.143858	1.118514	-2.827970	-0.186163	-0.134898	0.128604	-0.627698	0.223472	0.395686	0.213339	-0.732134	-0.315921	-0.564500
20552	9.152122	1.204448	-2.731113	-0.197692	-0.111871	0.175361	-0.625172	0.224631	0.400196	0.211683	-0.735411	-0.311518	-0.563310
20553	9.336800	1.133896	-2.810933	-0.217126	-0.029948	0.192652	-0.620993	0.227835	0.405793	0.210279	-0.737973	-0.306396	-0.563294
20554	9.779628	1.051173	-2.842522	-0.196274	-0.001876	0.216588	-0.619598	0.229105	0.408368	0.209777	-0.740208	-0.300915	-0.563503
20555	10.245630	0.591197	-3.143102	-0.112206	0.146602	0.194510	-0.618270	0.233655	0.407520	0.210978	-0.740301	-0.296202	-0.565426
20556	8.669723	-0.456542	-3.023380	-0.104017	0.205475	0.250803	-0.617827	0.240599	0.404318	0.213459	-0.739957	-0.290365	-0.567967
20557	8.977216	-0.802072	-2.375381	0.069119	0.194288	0.260365	-0.622091	0.244312	0.399149	0.218397	-0.739078	-0.286481	-0.569206
20558	9.730849	-0.865700	-2.727606	-0.047395	0.189589	0.177708	-0.620952	0.250331	0.394350	0.220778	-0.738207	-0.282411	-0.571448
20559	10.342945	-0.572667	-2.840359	-0.200366	0.141375	0.038196	-0.624153	0.249458	0.392932	0.218924	-0.737817	-0.278920	-0.574371
20560	9.492430	-0.796609	-3.051530	-0.216453	0.000161	-0.004051	-0.625506	0.246890	0.393762	0.215662	-0.738803	-0.276423	-0.575543
20561	9.164759	-0.749737	-2.758815	-0.309591	-0.093159	0.082113	-0.622951	0.245387	0.397690	0.211413	-0.741801	-0.272010	-0.575367
20562	9.216760	-0.606222	-2.639067	-0.285046	-0.126494	0.115286	-0.620073	0.241916	0.404142	0.207794	-0.745143	-0.267476	-0.574492
20563	9.225268	-0.662845	-2.760511	-0.216370	-0.122653	0.047502	-0.617226	0.240986	0.410751	0.204381	-0.747856	-0.264735	-0.573460
20564	9.588378	-0.566613	-2.894219	-0.202853	-0.108254	0.038422	-0.614635	0.236787	0.414791	0.201185	-0.750192	-0.262196	-0.572703
20565	9.382926	-0.598172	-2.964027	-0.162220	-0.093290	0.016403	-0.612901	0.233770	0.418075	0.198394	-0.752163	-0.260395	-0.571913
20566	9.282603	-0.535577	-2.877753	-0.108956	-0.090686	0.093570	-0.610385	0.235775	0.422637	0.197325	-0.754186	-0.258022	-0.570694
20567	9.242414	-0.551948	-3.081644	-0.059917	-0.102717	0.045953	-0.606428	0.233539	0.426645	0.196378	-0.756007	-0.256964	-0.569086
20568	9.281357	-0.999204	-2.842086	-0.058496	-0.055400	0.023800	-0.605169	0.234010	0.428197	0.195449	-0.757059	-0.256075	-0.568407
20569	9.274808	-0.636284	-2.597961	-0.010704	0.071365	0.056790	-0.604187	0.234083	0.429307	0.196297	-0.756758	-0.254700	-0.569133
20570	9.523417	-0.833905	-2.458807	0.067535	0.176143	-0.005593	-0.607852	0.235838	0.426382	0.198120	-0.754526	-0.254777	-0.571426
20571	9.612795	-0.786159	-2.449762	-0.024587	0.196370	-0.031470	-0.610106	0.235240	0.421904	0.198428	-0.752386	-0.254046	-0.574459
20572	9.437814	-0.351721	-2.206118	-0.078911	0.210248	-0.077435	-0.613315	0.232707	0.416758	0.197389	-0.749952	-0.253387	-0.578276
20573	9.487427	0.045407	-2.190893	-0.110333	0.229876	-0.158197	-0.617468	0.228703	0.413064	0.195115	-0.747076	-0.253421	-0.582740
20574	9.539449	0.296193	-2.113919	-0.191593	0.200236	-0.182109	-0.621578	0.220773	0.408570	0.191115	-0.744621	-0.253043	-0.587353
20575	9.538139	0.738144	-2.159292	-0.111261	0.118772	-0.178080	-0.624845	0.213838	0.406639	0.187994	-0.742891	-0.253796	-0.590220
20576	9.672703	0.864646	-2.260105	-0.044699	0.085971	-0.217306	-0.630060	0.206402	0.403999	0.185174	-0.741004	-0.256091	-0.592488
20577	9.816613	1.028172	-2.414159	-0.006436	-0.021394	-0.177550	-0.631367	0.199633	0.403873	0.182857	-0.740509	-0.258619	-0.592727
20578	9.666717	1.222785	-2.561855	-0.000252	-0.057805	-0.216023	-0.632691	0.196110	0.406875	0.179968	-0.740141	-0.261944	-0.592611
20579	9.576267	1.165400	-2.394617	-0.016944	-0.051950	-0.190397	-0.631222	0.190926	0.408215	0.177138	-0.739953	-0.264677	-0.592484
20580	9.731040	1.516940	-2.470567	-0.006061	-0.115221	-0.116778	-0.630459	0.186855	0.410188	0.175029	-0.740788	-0.266661	-0.591176
20581	9.714308	1.547849	-2.776463	-0.022029	-0.171802	-0.092870	-0.628685	0.182299	0.416026	0.172586	-0.742530	-0.268347	-0.588943
20582	9.467584	1.217155	-2.759732	-0.014884	-0.218611	-0.096561	-0.625979	0.181384	0.422359	0.170026	-0.744700	-0.270276	-0.586058
20583	9.221891	1.443138	-2.845678	0.001863	-0.174023	-0.089278	-0.625206	0.178301	0.427322	0.167924	-0.746380	-0.272219	-0.583623
20584	9.026443	1.493791	-2.903248	0.005475	-0.152673	-0.093012	-0.621231	0.174787	0.431390	0.166058	-0.747704	-0.274098	-0.581579
20585	9.000150	1.330209	-2.806726	-0.077491	-0.144932	-0.049173	-0.618694	0.174305	0.434683	0.163351	-0.749507	-0.274443	-0.579859
20586	8.943611	1.452744	-2.692716	-0.152716	-0.107710	0.009357	-0.616937	0.170891	0.440313	0.160549	-0.751371	-0.272799	-0.579004
20587	9.115058	1.602080	-2.707814	-0.181425	-0.003976	0.124812	-0.614679	0.169634	0.442167	0.159029	-0.752800	-0.268890	-0.579397
20588	9.739500	1.196332	-2.796602	-0.226855	0.078457	0.229263	-0.613430	0.170557	0.443188	0.158657	-0.753898	-0.262468	-0.581013
20589	9.950936	1.215383	-2.881669	-0.169485	0.113506	0.319289	-0.614586	0.173961	0.443409	0.160172	-0.754891	-0.255386	-0.582463
20590	9.020659	0.685154	-2.995248	-0.094086	0.246192	0.248273	-0.616363	0.179197	0.438170	0.162867	-0.753642	-0.249660	-0.585806
20591	8.716833	0.133029	-2.171168	-0.081738	0.226223	0.162861	-0.621186	0.183194	0.433163	0.164452	-0.752180	-0.245568	-0.588962
20592	9.611712	0.046282	-2.321122	-0.163603	0.171028	0.184990	-0.621245	0.185373	0.429115	0.164981	-0.751667	-0.240209	-0.591673
20593	9.668898	-0.084701	-2.348266	-0.252264	0.178788	0.151762	-0.624038	0.185200	0.427736	0.163655	-0.751213	-0.234384	-0.594946
20594	10.111807	-0.052945	-2.417754	-0.202917	0.142259	0.084117	-0.625990	0.184200	0.425601	0.162247	-0.750636	-0.230154	-0.597704
20595	9.909212	-0.068231	-2.436844	-0.174048	-0.032894	0.086240	-0.626817	0.183635	0.425853	0.160357	-0.752102	-0.226898	-0.597617
20596	9.744131	-0.267325	-2.511669	-0.138356	-0.130930	0.060702	-0.624032	0.185428	0.428865	0.158385	-0.754446	-0.224671	-0.596028
20597	9.545402	-0.087635	-2.425782	-0.134162	-0.129997	0.012984	-0.622300	0.183473	0.433609	0.155801	-0.756592	-0.223278	-0.594509
20598	9.248126	-0.093694	-2.540293	-0.055493	-0.098757	0.009347	-0.619190	0.182102	0.437540	0.154606	-0.758046	-0.222699	-0.593185
20599	9.363031	-0.341961	-2.531717	-0.081125	-0.137437	0.011178	-0.617783	0.183177	0.441218	0.152793	-0.760096	-0.221960	-0.591305
20600	9.418357	-0.230008	-2.591020	-0.113898	-0.126602	0.016631	-0.616191	0.180834	0.445242	0.150674	-0.762076	-0.220666	-0.589784
20601	9.506786	-0.258644	-2.671798	-0.148530	-0.095053	-0.016507	-0.613465	0.177446	0.450028	0.147720	-0.763692	-0.219397	-0.588912
20602	9.458567	-0.316780	-2.651052	-0.231697	-0.085951	0.019999	-0.610053	0.174102	0.453694	0.144013	-0.765533	-0.216529	-0.588502
20603	9.382769	-0.179506	-2.541057	-0.276275	-0.071658	0.029075	-0.610258	0.170663	0.457528	0.139768	-0.767410	-0.212957	-0.588384
20604	9.329533	-0.342131	-2.501484	-0.349358	-0.056837	0.030706	-0.607402	0.166534	0.460036	0.134502	-0.769229	-0.208450	-0.588850
20605	9.445901	-0.275913	-2.437780	-0.358070	-0.033729	0.045372	-0.605617	0.160337	0.464657	0.129376	-0.770879	-0.203512	-0.589568
20606	9.658095	-0.299647	-2.407227	-0.383504	-0.039575	0.052716	-0.605211	0.152776	0.468649	0.123894	-0.772592	-0.198186	-0.590317
20607	9.620104	-0.112567	-2.414247	-0.381558	0.015652	0.052654	-0.603448	0.146842	0.470777	0.118706	-0.773650	-0.192686	-0.591816
20608	9.551590	0.197033	-2.680163	-0.391672	0.019663	0.016871	-0.603501	0.142017	0.473966	0.112898	-0.774448	-0.187655	-0.593523
20609	9.244564	0.518715	-2.637604	-0.447131	0.056111	-0.006248	-0.605045	0.133047	0.475519	0.106134	-0.774847	-0.182172	-0.595954
20610	8.598703	0.463217	-2.319168	-0.405275	0.182235	-0.026697	-0.607441	0.124580	0.475717	0.100174	-0.773467	-0.177274	-0.600240
20611	9.336338	0.865356	-2.136426	-0.390734	0.293104	0.030280	-0.614333	0.116288	0.470809	0.095550	-0.770903	-0.171386	-0.605975
20612	9.647095	1.402918	-2.062427	-0.339225	0.314855	-0.027300	-0.618719	0.106911	0.464136	0.091041	-0.767669	-0.166995	-0.611971
20613	10.350633	1.522354	-2.116937	-0.290261	0.306574	-0.042617	-0.622899	0.103848	0.458548	0.087067	-0.764360	-0.163431	-0.617628
20614	10.080734	1.431661	-2.083285	-0.185771	0.250437	-0.064419	-0.629391	0.096827	0.453575	0.084238	-0.761421	-0.161601	-0.622115
20615	9.500274	1.484845	-1.766586	-0.060050	0.184573	-0.110974	-0.632853	0.092711	0.449030	0.082488	-0.758931	-0.162159	-0.625239
20616	9.684676	1.637385	-1.666220	-0.013545	0.123417	-0.074930	-0.634937	0.089570	0.444394	0.081732	-0.757222	-0.162837	-0.627231
20617	9.913196	1.807142	-1.787170	-0.014877	-0.018937	-0.110416	-0.636450	0.088571	0.445044	0.079967	-0.757181	-0.164316	-0.627123
20618	9.735349	1.728892	-2.005639	-0.015961	-0.090241	-0.041545	-0.634589	0.085492	0.446649	0.078894	-0.758258	-0.164803	-0.625828
20619	9.511460	1.495342	-2.192001	-0.044679	-0.188365	-0.047044	-0.633120	0.082533	0.451752	0.076875	-0.760581	-0.165246	-0.623137
20620	9.297216	1.564800	-2.195612	-0.045520	-0.176774	-0.010397	-0.628464	0.081320	0.457769	0.075449	-0.762874	-0.165015	-0.620565
20621	9.338120	1.579243	-2.209124	-0.063137	-0.213440	0.019000	-0.626307	0.079581	0.463778	0.073851	-0.765728	-0.164283	-0.617428
20622	9.284519	1.622114	-2.303446	-0.044676	-0.206457	0.024523	-0.621656	0.079444	0.470977	0.072769	-0.768476	-0.163565	-0.614326
20623	9.274693	1.671290	-2.348645	-0.041146	-0.217295	0.020881	-0.616725	0.078638	0.477295	0.071479	-0.771320	-0.163101	-0.611028
20624	9.414545	1.472575	-2.251319	-0.061196	-0.196965	0.020811	-0.612506	0.078333	0.482257	0.070124	-0.773933	-0.162218	-0.608108
20625	9.319095	1.686249	-2.222205	-0.060199	-0.133355	0.018891	-0.609683	0.078586	0.487824	0.068757	-0.775742	-0.161449	-0.606161
20626	9.332334	1.671204	-2.372538	-0.040401	-0.128205	0.040022	-0.607130	0.077358	0.491907	0.068178	-0.777535	-0.160418	-0.604199
20627	9.557086	1.377546	-2.472216	-0.090676	-0.125417	0.073867	-0.603754	0.076454	0.494888	0.067000	-0.779444	-0.158430	-0.602394
20628	9.728909	1.159725	-2.593573	-0.109776	-0.046044	0.103063	-0.601912	0.075976	0.498327	0.066360	-0.780526	-0.155465	-0.601836
20629	9.756562	1.020278	-2.696952	-0.067802	-0.006022	0.093885	-0.602165	0.074784	0.499650	0.066155	-0.781013	-0.153276	-0.601788
20630	9.505453	0.662030	-2.612613	-0.083349	0.069773	0.119313	-0.601489	0.076467	0.499748	0.066478	-0.780701	-0.150219	-0.602926
20631	8.898065	0.493536	-2.566848	-0.033010	0.050748	0.155984	-0.604445	0.078790	0.499501	0.067760	-0.780635	-0.147387	-0.603568
20632	9.284838	0.451340	-2.697512	-0.051315	0.002799	0.159769	-0.603773	0.081018	0.500050	0.068872	-0.781194	-0.144172	-0.603495
20633	9.198487	0.221347	-2.860013	-0.087028	0.007494	0.190827	-0.603245	0.082361	0.498454	0.069627	-0.781814	-0.140179	-0.603547
20634	9.677039	0.004966	-2.888978	-0.119208	0.002367	0.218369	-0.603256	0.084129	0.499958	0.070381	-0.782610	-0.135223	-0.603558
20635	9.961783	-0.339906	-2.998479	-0.049732	-0.079929	0.222308	-0.601362	0.088745	0.500504	0.071907	-0.784295	-0.131267	-0.602063
20636	9.599618	-0.414081	-3.062705	-0.022100	-0.155983	0.167335	-0.598848	0.091019	0.505361	0.073143	-0.786691	-0.128504	-0.599378
20637	9.310173	-0.216388	-3.185841	0.025723	-0.205947	0.044518	-0.592422	0.091979	0.509822	0.073430	-0.789304	-0.128390	-0.595923
20638	9.383001	-0.305649	-3.078050	0.006173	-0.229397	0.068378	-0.590038	0.094329	0.516081	0.073731	-0.792250	-0.127626	-0.592128
20639	9.180788	-0.043582	-3.165386	0.041062	-0.215072	0.073008	-0.584161	0.095646	0.522103	0.074603	-0.794998	-0.127226	-0.588409
20640	9.126672	-0.087606	-3.289237	0.118790	-0.213121	0.036430	-0.579712	0.099545	0.527879	0.076354	-0.797467	-0.128266	-0.584607
20641	9.115064	-0.274315	-3.463910	0.147598	-0.212049	0.017176	-0.573998	0.101261	0.531557	0.078294	-0.799852	-0.129976	-0.580701
20642	9.022770	-0.389444	-3.509512	0.142441	-0.203496	0.028122	-0.569139	0.105463	0.536790	0.080344	-0.802109	-0.131403	-0.576974
20643	8.955425	-0.437951	-3.473498	0.120888	-0.180275	0.040868	-0.565107	0.108448	0.541120	0.082243	-0.804205	-0.132341	-0.573564
20644	9.148128	-0.336793	-3.523517	0.066562	-0.183221	0.062846	-0.562351	0.112244	0.543698	0.083524	-0.806411	-0.132303	-0.570282
20645	9.532716	-0.176945	-3.710746	-0.002925	-0.189011	0.134396	-0.558033	0.114788	0.548277	0.084492	-0.809035	-0.130311	-0.566871
20646	9.804959	-0.096590	-4.058522	-0.115216	-0.196503	0.143427	-0.550780	0.117220	0.554215	0.083715	-0.811873	-0.126923	-0.563689
20647	8.680031	0.111535	-3.797739	-0.260659	-0.144652	0.141020	-0.546276	0.116084	0.558705	0.080683	-0.814406	-0.121830	-0.561597
20648	8.687675	0.194353	-3.469025	-0.268149	-0.085085	0.129925	-0.542577	0.112030	0.562324	0.077540	-0.816147	-0.116744	-0.560591
20649	9.226529	-0.059151	-3.473921	-0.194140	-0.048978	0.155780	-0.541688	0.109610	0.565235	0.075979	-0.817472	-0.111998	-0.559842
20650	9.211145	-0.040354	-3.601226	-0.165898	-0.075413	0.119170	-0.540841	0.110579	0.568354	0.074406	-0.818879	-0.108212	-0.558741
20651	9.123866	0.100213	-3.729879	-0.122906	-0.063809	0.014632	-0.536318	0.105659	0.569124	0.072391	-0.819923	-0.106594	-0.557784
20652	9.264194	0.032363	-3.626887	-0.084679	-0.085673	0.009259	-0.534617	0.104934	0.571852	0.070896	-0.821069	-0.105526	-0.556492
20653	9.033328	0.106390	-3.600865	-0.065800	-0.042675	0.027541	-0.533356	0.105003	0.572960	0.070002	-0.821810	-0.104305	-0.555741
20654	8.996501	0.083458	-3.679338	-0.017929	-0.015688	0.035835	-0.530674	0.104358	0.576660	0.070045	-0.822134	-0.103443	-0.555417
20655	9.147945	-0.087719	-3.652304	-0.024521	-0.035744	0.064305	-0.531405	0.105881	0.574669	0.070252	-0.822811	-0.102066	-0.554643
20656	9.100087	-0.048935	-3.626111	-0.035513	-0.037564	0.064283	-0.532081	0.105118	0.576023	0.070278	-0.823457	-0.100573	-0.553953
20657	9.152446	-0.160359	-3.662607	-0.036034	-0.021512	0.042227	-0.530136	0.106816	0.578341	0.070084	-0.823939	-0.099408	-0.553471
20658	9.118484	-0.164595	-3.690346	-0.099634	-0.020468	0.058608	-0.528744	0.106406	0.577605	0.069026	-0.824469	-0.097277	-0.553194
20659	9.128602	-0.014299	-3.692160	-0.107247	-0.050387	0.051328	-0.527308	0.104160	0.579684	0.067703	-0.825376	-0.095211	-0.552363
20660	9.113836	0.015610	-3.744546	-0.115702	-0.050790	0.043054	-0.527010	0.104175	0.582192	0.066147	-0.826222	-0.093199	-0.551630
20661	9.108481	-0.027317	-3.795344	-0.112783	-0.071540	0.051341	-0.525019	0.101934	0.583988	0.064688	-0.827354	-0.091101	-0.550455
20662	9.072177	-0.034093	-3.813351	-0.128049	-0.071004	0.027443	-0.523054	0.101159	0.584758	0.062717	-0.828396	-0.089237	-0.549421
20663	9.079115	-0.109239	-3.818931	-0.122580	-0.045944	0.023732	-0.521459	0.097358	0.586740	0.060837	-0.829193	-0.087455	-0.548716
20664	9.100984	-0.080448	-3.807485	-0.118141	-0.040103	0.018236	-0.518650	0.096261	0.588040	0.058982	-0.829854	-0.085811	-0.548179
20665	9.021603	0.002804	-3.825711	-0.137380	-0.073366	0.021000	-0.519432	0.093080	0.589664	0.056779	-0.830947	-0.083943	-0.547044
20666	9.083651	-0.103899	-3.857708	-0.139236	-0.081577	0.020087	-0.517414	0.089635	0.592919	0.054521	-0.832074	-0.082083	-0.545842
20667	8.966213	0.017780	-3.828372	-0.131549	-0.015829	0.028251	-0.514576	0.086266	0.594358	0.052588	-0.832524	-0.080093	-0.545640
20668	8.963660	0.008293	-3.842829	-0.076973	0.016930	0.047571	-0.513592	0.085673	0.594591	0.051826	-0.832541	-0.078348	-0.545940
20669	9.020277	-0.102183	-3.951933	-0.077479	-0.000371	0.029237	-0.514401	0.083958	0.595190	0.050831	-0.832759	-0.076913	-0.545906
20670	8.982140	-0.048980	-3.921178	-0.091121	-0.002400	0.032885	-0.512849	0.082375	0.595217	0.049643	-0.832973	-0.075278	-0.545917
20671	9.011546	0.101158	-3.921299	-0.063912	-0.001062	0.024710	-0.515490	0.081339	0.594063	0.048821	-0.833170	-0.074069	-0.545855
20672	9.093568	0.110156	-3.912232	-0.043609	0.001274	0.031189	-0.513819	0.082101	0.595349	0.048414	-0.833290	-0.072980	-0.545855
20673	9.025711	0.172291	-3.988989	0.022199	-0.021021	0.031346	-0.512840	0.082456	0.596477	0.049060	-0.833628	-0.072626	-0.545328
20674	8.996124	0.046856	-4.022512	0.039873	-0.029096	0.042375	-0.512866	0.084439	0.596460	0.050120	-0.834013	-0.072288	-0.544688
20675	9.063354	-0.062956	-4.006421	0.048833	-0.085853	0.005778	-0.510658	0.086879	0.597985	0.050836	-0.834990	-0.072716	-0.543065
20676	8.961823	-0.115308	-4.027117	0.049926	-0.098508	0.047977	-0.508154	0.086855	0.597681	0.052022	-0.836122	-0.072462	-0.541242
20677	8.973625	-0.266171	-3.994730	0.018514	-0.093051	0.035039	-0.504819	0.088936	0.600427	0.052546	-0.837242	-0.072075	-0.539510
20678	8.971174	-0.256326	-4.004235	0.011201	-0.071746	0.033156	-0.503436	0.090804	0.602342	0.052965	-0.838096	-0.071626	-0.538201
20679	8.971038	-0.207311	-4.042552	-0.012274	-0.080721	0.045978	-0.502584	0.090301	0.603697	0.053116	-0.839122	-0.070704	-0.536707
20680	8.989862	-0.284700	-4.067912	-0.032571	-0.076537	0.038581	-0.498948	0.091598	0.607926	0.052850	-0.840076	-0.069696	-0.535371
20681	8.845629	-0.230606	-4.047676	-0.017967	-0.020069	0.032074	-0.497866	0.093074	0.606334	0.052850	-0.840430	-0.068876	-0.534920
20682	8.942245	-0.207317	-4.026985	0.002404	0.009887	0.038515	-0.497305	0.092783	0.606311	0.053292	-0.840419	-0.068154	-0.534986
20683	8.878236	-0.328866	-4.150971	-0.039480	-0.016313	0.047613	-0.497854	0.092220	0.606421	0.053108	-0.840774	-0.066835	-0.534614
20684	8.912298	-0.339439	-4.104011	-0.063176	0.000221	0.049383	-0.495615	0.091992	0.607501	0.052550	-0.840948	-0.065237	-0.534593
20685	8.917124	-0.337046	-4.104176	-0.082647	0.009911	0.073187	-0.496299	0.091538	0.608316	0.051957	-0.841093	-0.062992	-0.534692
20686	8.917160	-0.371251	-4.085079	-0.116813	0.055181	0.056527	-0.497552	0.091294	0.607895	0.050645	-0.840736	-0.060648	-0.535649
20687	9.030354	-0.230517	-4.151188	-0.113818	0.045342	0.067606	-0.500186	0.089559	0.606557	0.049517	-0.840512	-0.058122	-0.536385
20688	8.972653	-0.332755	-4.091733	-0.134688	0.054494	0.038160	-0.498901	0.086865	0.606240	0.047703	-0.840145	-0.055891	-0.537361
20689	8.960518	-0.281302	-4.124756	-0.128813	0.036926	0.054721	-0.499708	0.084484	0.605961	0.046180	-0.839995	-0.053425	-0.537979
20690	8.992957	-0.202708	-4.033576	-0.126972	0.029336	0.058462	-0.501237	0.084512	0.606411	0.044688	-0.839898	-0.050964	-0.538494
20691	8.990413	-0.192700	-4.055152	-0.113654	0.041327	0.041953	-0.500625	0.079985	0.606126	0.043284	-0.839658	-0.048873	-0.539177
20692	8.983098	-0.202253	-4.062186	-0.081448	0.037112	0.049360	-0.502010	0.078392	0.604367	0.042458	-0.839418	-0.047035	-0.539780
20693	8.961168	-0.221182	-4.085641	-0.067303	0.014112	0.032899	-0.502158	0.079100	0.604412	0.041707	-0.839415	-0.045619	-0.539965
20694	8.984948	-0.313476	-4.087132	-0.040381	0.003213	0.013690	-0.502410	0.077242	0.604857	0.041160	-0.839468	-0.044862	-0.539987
20695	8.870071	-0.270119	-4.005269	-0.011878	0.072201	0.012702	-0.503808	0.077431	0.604324	0.041177	-0.838770	-0.044333	-0.541114
20696	8.990817	-0.257105	-3.956671	0.014550	0.099331	0.004450	-0.506469	0.077548	0.602250	0.041536	-0.837728	-0.044244	-0.542706
20697	8.944969	-0.315192	-3.940845	0.003475	0.087547	0.001676	-0.507322	0.079234	0.602781	0.041708	-0.836833	-0.044051	-0.544086
20698	8.991096	-0.330757	-3.889538	-0.000801	0.075062	-0.020325	-0.507895	0.078423	0.599250	0.041523	-0.836041	-0.044235	-0.545303
20699	9.145766	-0.347295	-3.822975	0.003113	0.042089	-0.007385	-0.510409	0.078246	0.597868	0.041556	-0.835627	-0.044223	-0.545935
20700	9.078293	-0.288270	-3.849049	-0.013507	0.005411	-0.009200	-0.510410	0.078514	0.598164	0.041219	-0.835614	-0.044141	-0.545988
20701	8.974339	-0.277174	-3.898223	-0.006636	-0.017690	-0.023854	-0.511227	0.077498	0.598945	0.040859	-0.835844	-0.044346	-0.545646
20702	8.996054	-0.311522	-3.879937	-0.030115	-0.012748	-0.012897	-0.510112	0.076561	0.597483	0.040186	-0.836038	-0.044157	-0.545413
20703	8.967432	-0.282564	-3.854527	-0.044460	-0.018946	-0.000987	-0.510100	0.076621	0.599160	0.039447	-0.836330	-0.043565	-0.545068
20704	8.967257	-0.267624	-3.883405	-0.027343	-0.018394	-0.011047	-0.509220	0.074121	0.600810	0.038834	-0.836584	-0.043379	-0.544736
20705	9.039386	-0.262988	-3.905393	-0.034515	-0.018683	-0.005539	-0.508660	0.073441	0.600066	0.038215	-0.836858	-0.042969	-0.544392
20706	8.986353	-0.218671	-3.927272	-0.013016	-0.005697	-0.023874	-0.508109	0.073728	0.599799	0.037721	-0.836951	-0.043155	-0.544269
20707	8.962241	-0.169694	-3.950203	-0.008865	-0.016808	-0.038527	-0.508657	0.073158	0.600048	0.037173	-0.837154	-0.043576	-0.543960
20708	9.062972	-0.267147	-3.969095	0.016991	-0.043295	-0.027418	-0.507085	0.071065	0.601856	0.037101	-0.837630	-0.044162	-0.543184
20709	8.954965	-0.235405	-3.928623	0.011982	-0.001598	-0.047699	-0.506254	0.071731	0.602448	0.036819	-0.837642	-0.044950	-0.543121
20710	8.995965	-0.208937	-3.934813	0.044410	0.006649	-0.032954	-0.506382	0.071410	0.603266	0.037198	-0.837549	-0.045899	-0.543159
20711	9.014787	-0.281444	-3.962557	0.036800	-0.016714	-0.042116	-0.506811	0.071215	0.601584	0.037384	-0.837708	-0.046872	-0.542818
20712	8.999995	-0.236857	-4.024507	0.037935	-0.024624	-0.032923	-0.505978	0.071478	0.601732	0.037624	-0.837957	-0.047772	-0.542338
20713	9.000653	-0.174600	-3.966162	0.035003	-0.016819	-0.040270	-0.506289	0.074165	0.601901	0.037802	-0.838117	-0.048692	-0.541996
20714	8.971300	-0.173627	-4.023022	0.048681	-0.016751	-0.042086	-0.503770	0.073919	0.603256	0.038138	-0.838262	-0.049868	-0.541641
20715	8.966505	-0.088277	-4.056098	0.040660	-0.043156	-0.031037	-0.504466	0.073801	0.602977	0.038483	-0.838710	-0.050716	-0.540844
20716	8.963655	-0.119194	-4.099665	0.048286	-0.040147	-0.020023	-0.503484	0.073874	0.604087	0.039017	-0.839129	-0.051519	-0.540080
20717	8.980745	-0.129460	-4.066559	0.033068	-0.038794	-0.042074	-0.502356	0.073380	0.605162	0.039118	-0.839522	-0.052469	-0.539369
20718	8.917579	-0.167125	-4.117576	0.045971	-0.042740	-0.038394	-0.500422	0.075274	0.606376	0.039419	-0.839948	-0.053567	-0.538576
20719	8.941424	-0.205882	-4.133211	0.040499	-0.057558	-0.036547	-0.500426	0.076477	0.607845	0.039687	-0.840541	-0.054518	-0.537535
20720	8.922538	-0.169555	-4.117672	0.027959	-0.045290	-0.025546	-0.498326	0.075346	0.607631	0.039816	-0.841019	-0.055202	-0.536707
20721	8.903057	-0.176376	-4.141140	0.015221	-0.047258	-0.022821	-0.496902	0.073832	0.609198	0.039820	-0.841534	-0.055640	-0.535853
20722	8.960524	-0.234686	-4.162990	0.017158	-0.056730	-0.018212	-0.495797	0.075442	0.610682	0.039834	-0.842150	-0.056094	-0.534837
20723	8.850258	-0.151978	-4.124516	0.002672	-0.029311	-0.014623	-0.496199	0.074567	0.611329	0.039739	-0.842489	-0.056243	-0.534293
20724	8.903190	-0.125394	-4.145643	0.010337	-0.007879	-0.003616	-0.493823	0.074875	0.612999	0.039846	-0.842604	-0.056336	-0.534095
20725	8.912676	-0.181289	-4.141531	0.016143	-0.019706	0.009253	-0.494382	0.074500	0.612144	0.040246	-0.842855	-0.056218	-0.533681
20726	8.856748	-0.170536	-4.192608	0.012495	-0.034432	0.009225	-0.494533	0.076254	0.613493	0.040501	-0.843264	-0.056145	-0.533022
20727	8.902812	-0.171358	-4.155694	0.028772	-0.004414	-0.000873	-0.491906	0.077371	0.612979	0.041025	-0.843330	-0.056319	-0.532860
20728	8.895215	-0.175540	-4.201324	0.034246	-0.011793	-0.000854	-0.493159	0.077780	0.613713	0.041563	-0.843468	-0.056627	-0.532567
20729	8.882772	-0.086967	-4.289642	0.050567	-0.018927	-0.005390	-0.492885	0.078199	0.613737	0.042388	-0.843665	-0.057123	-0.532138
20730	8.887429	-0.174514	-4.273481	0.045185	-0.000609	-0.003607	-0.492621	0.079721	0.614386	0.043092	-0.843671	-0.057582	-0.532022
20731	8.863715	-0.175008	-4.224295	0.061741	-0.002726	0.000095	-0.491263	0.081078	0.612226	0.044183	-0.843690	-0.058090	-0.531847
20732	8.858375	-0.191133	-4.284579	0.061270	-0.018311	-0.016403	-0.491670	0.081286	0.613916	0.044999	-0.843854	-0.058947	-0.531424
20733	8.867914	-0.186152	-4.299394	0.071597	-0.010597	-0.007217	-0.490850	0.082934	0.614707	0.046168	-0.843938	-0.059691	-0.531107
20734	8.884963	-0.208541	-4.266365	0.083315	0.014770	-0.016410	-0.490865	0.084198	0.614924	0.047396	-0.843727	-0.060752	-0.531214
20735	8.827058	-0.203116	-4.278656	0.061217	-0.001528	-0.020109	-0.490916	0.087902	0.614456	0.048263	-0.843706	-0.061595	-0.531071
20736	8.857748	-0.277833	-4.328593	0.064897	-0.018209	-0.018248	-0.491761	0.087975	0.613213	0.049127	-0.843856	-0.062534	-0.530644
20737	8.834098	-0.202838	-4.303068	0.068615	0.027914	-0.020141	-0.492050	0.088302	0.612399	0.050155	-0.843515	-0.063426	-0.530984
20738	8.849265	-0.179795	-4.221371	0.061257	0.063188	-0.024790	-0.491097	0.089854	0.612207	0.050984	-0.842794	-0.064344	-0.531939
20739	8.921405	-0.306872	-4.186254	0.063457	0.058691	-0.011019	-0.492377	0.091338	0.611195	0.052062	-0.842137	-0.064997	-0.532795
20740	8.902008	-0.277259	-4.214317	0.048918	0.041835	-0.005515	-0.494216	0.092717	0.609624	0.052863	-0.841676	-0.065485	-0.533384
20741	8.890212	-0.270297	-4.184849	0.037985	0.041753	-0.003702	-0.495077	0.094054	0.608599	0.053569	-0.841234	-0.065759	-0.533978
20742	8.882814	-0.299215	-4.194422	0.048625	0.059164	-0.018397	-0.497602	0.094992	0.607565	0.054250	-0.840568	-0.066442	-0.534871
20743	8.970133	-0.186218	-4.167968	0.031040	0.040917	0.011000	-0.497204	0.096276	0.607222	0.054994	-0.840160	-0.066397	-0.535442
20744	8.916880	-0.258576	-4.168864	0.023678	0.020674	0.010994	-0.497212	0.096324	0.606249	0.055516	-0.839971	-0.066356	-0.535689
20745	8.941677	-0.298997	-4.061373	0.018009	0.026644	0.003635	-0.499195	0.098383	0.605279	0.055944	-0.839719	-0.066310	-0.536046
20746	8.946276	-0.308401	-4.085758	0.013882	0.010840	0.022002	-0.499595	0.096978	0.605196	0.056406	-0.839661	-0.065990	-0.536128
20747	8.941526	-0.332876	-4.066419	0.010729	0.011772	0.006391	-0.500864	0.097743	0.604419	0.056723	-0.839578	-0.065835	-0.536244
20748	8.953492	-0.345013	-4.071775	-0.022605	0.035004	-0.011145	-0.500864	0.097091	0.603263	0.056251	-0.839257	-0.065657	-0.536817
20749	8.931116	-0.329018	-4.167440	-0.037379	0.000177	-0.012958	-0.500294	0.096222	0.603483	0.055540	-0.839327	-0.065322	-0.536822
20750	8.984878	-0.211211	-4.120380	-0.011541	-0.000437	-0.003698	-0.500298	0.096504	0.603500	0.055288	-0.839384	-0.065179	-0.536777
20751	8.985147	-0.265049	-4.081994	-0.033550	-0.004058	-0.003711	-0.499853	0.094521	0.603946	0.054731	-0.839506	-0.064737	-0.536697
20752	8.908496	-0.226271	-4.040232	-0.024103	0.039650	0.003569	-0.500959	0.093966	0.604062	0.054393	-0.839156	-0.064285	-0.537333
20753	8.961531	-0.292540	-4.008835	0.006304	0.016873	0.013760	-0.500398	0.093938	0.604473	0.054718	-0.839029	-0.063955	-0.537536
20754	8.989813	-0.333101	-4.072951	0.003846	0.001453	0.025706	-0.500691	0.094419	0.603390	0.055040	-0.839087	-0.063476	-0.537471
20755	8.951421	-0.311157	-4.061712	0.007187	-0.007118	0.014710	-0.501823	0.096372	0.604358	0.055362	-0.839217	-0.063165	-0.537270
20756	8.957680	-0.306394	-3.878363	0.038226	0.028085	0.009217	-0.504076	0.097078	0.602191	0.056121	-0.838928	-0.063310	-0.537626
20757	8.941319	-0.327348	-4.114573	0.017780	0.028927	-0.003685	-0.503095	0.096761	0.602581	0.056470	-0.838634	-0.063381	-0.538041
20758	8.921627	-0.341117	-4.162229	-0.004821	0.000613	0.009154	-0.502249	0.096822	0.603971	0.056465	-0.838689	-0.063085	-0.537990
20759	8.999683	-0.318942	-4.049076	0.002657	0.009475	0.014685	-0.502652	0.095954	0.604479	0.056733	-0.838644	-0.062707	-0.538076
20760	8.965616	-0.337629	-4.084151	0.001361	-0.008175	0.001853	-0.500991	0.095728	0.602776	0.056741	-0.838778	-0.062608	-0.537878
20761	8.941716	-0.320727	-4.066241	0.003008	-0.002226	-0.005496	-0.500565	0.095802	0.604032	0.056782	-0.838833	-0.062586	-0.537790
20762	8.932014	-0.318108	-4.075522	-0.003983	0.002609	0.006409	-0.500557	0.095627	0.604718	0.056765	-0.838862	-0.062344	-0.537775
20763	8.922282	-0.291048	-4.099133	0.008576	0.010537	-0.003671	-0.501000	0.097483	0.604558	0.056933	-0.838777	-0.062339	-0.537891
20764	8.926674	-0.278141	-4.159592	0.010027	-0.005269	-0.016488	-0.500716	0.096658	0.603947	0.056899	-0.838845	-0.062646	-0.537751
20765	9.011469	-0.362469	-4.064291	-0.001718	-0.035179	-0.008197	-0.502256	0.097515	0.604293	0.056786	-0.839258	-0.062659	-0.537117
20766	8.826241	-0.310466	-4.047366	-0.000469	0.032526	-0.001911	-0.500026	0.097213	0.603974	0.056779	-0.838951	-0.062566	-0.537609
20767	8.951403	-0.294054	-4.071260	0.031936	0.042917	-0.022939	-0.499344	0.097546	0.602733	0.057168	-0.838467	-0.063101	-0.538260
20768	8.963433	-0.359957	-4.045573	0.030463	0.036580	-0.009176	-0.501995	0.098271	0.603221	0.057606	-0.838071	-0.063454	-0.538788
20769	8.922499	-0.332887	-4.053526	0.035480	0.024649	-0.025668	-0.502837	0.098324	0.602396	0.058002	-0.837774	-0.064094	-0.539131
20770	8.956918	-0.309938	-3.974964	0.043181	0.034856	-0.011892	-0.501436	0.097200	0.601755	0.058615	-0.837378	-0.064622	-0.539617
20771	8.952013	-0.302437	-3.989223	0.021007	0.035413	-0.020195	-0.505086	0.099130	0.601072	0.058839	-0.836987	-0.065002	-0.540154
20772	8.965872	-0.289299	-4.071770	0.023490	-0.001028	-0.026552	-0.505377	0.099599	0.600267	0.058930	-0.836980	-0.065624	-0.540080
20773	8.973198	-0.304155	-4.052820	0.020315	-0.002109	-0.008205	-0.503132	0.099074	0.601608	0.059221	-0.837010	-0.065842	-0.539974
20774	8.985553	-0.256003	-4.033647	0.035647	-0.018343	-0.014561	-0.504272	0.100819	0.601029	0.059617	-0.837192	-0.066407	-0.539580
20775	8.922631	-0.298974	-4.050895	0.040998	-0.018043	-0.020078	-0.501764	0.100378	0.600559	0.060101	-0.837354	-0.067068	-0.539193
20776	8.946632	-0.313615	-4.056718	0.039447	-0.024211	-0.009058	-0.502345	0.102491	0.600974	0.060612	-0.837600	-0.067590	-0.538688
20777	8.985049	-0.328285	-4.067911	0.036075	-0.008166	0.000092	-0.501782	0.102449	0.601664	0.061243	-0.837688	-0.067848	-0.538447
20778	8.916875	-0.321688	-4.161925	0.032276	-0.017093	-0.004506	-0.501108	0.104012	0.601335	0.061692	-0.837871	-0.068207	-0.538065
20779	8.984808	-0.293720	-4.113564	0.032337	-0.019089	-0.001729	-0.500264	0.104208	0.602874	0.062222	-0.838080	-0.068471	-0.537645
20780	8.951045	-0.322692	-4.105246	0.017316	-0.018181	-0.016453	-0.499976	0.104674	0.604852	0.062288	-0.838276	-0.068867	-0.537280
20781	8.903478	-0.308808	-4.030922	0.023202	0.006801	-0.003641	-0.498872	0.104456	0.603155	0.062679	-0.838215	-0.069034	-0.537309
20782	8.946251	-0.371767	-4.062019	0.039711	0.017919	-0.005496	-0.499020	0.105014	0.602758	0.063287	-0.838011	-0.069441	-0.537504
20783	8.979627	-0.386014	-4.102002	0.023508	-0.003906	0.006439	-0.499581	0.105702	0.603363	0.063777	-0.838078	-0.069455	-0.537340
20784	8.931479	-0.366236	-4.104903	0.032506	-0.013796	0.001878	-0.499050	0.107414	0.602906	0.064304	-0.838232	-0.069707	-0.537004
20785	8.944622	-0.329217	-3.979566	0.061806	0.028621	-0.000873	-0.499896	0.108274	0.602967	0.065402	-0.837889	-0.070214	-0.537341
20786	8.940897	-0.397624	-4.119950	0.023968	0.007303	-0.011940	-0.498934	0.109120	0.602731	0.065664	-0.837807	-0.070575	-0.537388
20787	8.921087	-0.379481	-4.196376	0.030245	-0.005383	-0.015582	-0.499074	0.109391	0.603028	0.066026	-0.837851	-0.071034	-0.537215
20788	8.941093	-0.361097	-4.129275	0.034370	-0.001017	0.003730	-0.499090	0.110026	0.602245	0.066618	-0.837868	-0.071254	-0.537087
20789	8.917016	-0.380467	-4.118841	0.029920	-0.006631	-0.025640	-0.499944	0.112116	0.603219	0.066864	-0.837912	-0.071881	-0.536904
20790	8.921832	-0.414639	-4.104753	0.033924	-0.006486	-0.012791	-0.497449	0.112932	0.603106	0.067268	-0.837963	-0.072389	-0.536706
20791	8.964922	-0.438844	-4.130673	0.021702	-0.007746	0.009214	-0.498271	0.112339	0.603914	0.067751	-0.838080	-0.072343	-0.536468
20792	8.907245	-0.404552	-4.125877	0.028655	0.003220	-0.005478	-0.499400	0.114017	0.604726	0.068154	-0.838045	-0.072651	-0.536430
20793	8.882741	-0.428053	-4.168587	0.000828	-0.014349	-0.018361	-0.497992	0.112463	0.604198	0.067981	-0.838224	-0.072852	-0.536146
20794	8.911374	-0.464639	-4.170002	0.003408	-0.027033	0.009160	-0.498422	0.113830	0.604690	0.068075	-0.838568	-0.072685	-0.535618
20795	8.892404	-0.374801	-4.168706	0.002392	-0.004611	0.003627	-0.497304	0.113397	0.604514	0.068178	-0.838674	-0.072522	-0.535461
20796	8.895296	-0.336642	-4.122678	0.004956	0.022621	-0.005579	-0.496070	0.114407	0.603728	0.068213	-0.838463	-0.072552	-0.535783
20797	8.941082	-0.449161	-4.074406	0.025443	0.024563	0.007297	-0.497876	0.113359	0.602564	0.068783	-0.838230	-0.072535	-0.536077
20798	8.945550	-0.458336	-4.115690	0.006312	0.017041	0.010940	-0.498037	0.115324	0.602966	0.069009	-0.838100	-0.072308	-0.536281
20799	8.946041	-0.434808	-4.062422	0.008755	0.025103	-0.000991	-0.499012	0.115600	0.603411	0.069213	-0.837871	-0.072249	-0.536620
20800	8.892986	-0.475522	-4.070259	0.025349	0.024663	0.005479	-0.500830	0.115302	0.602029	0.069708	-0.837626	-0.072305	-0.536932
20801	9.020741	-0.381407	-4.103404	0.023331	0.012136	0.000032	-0.501102	0.115010	0.602292	0.070148	-0.837517	-0.072404	-0.537031
20802	8.940621	-0.457822	-4.149209	0.000192	-0.001993	-0.009198	-0.500295	0.117257	0.602423	0.070030	-0.837571	-0.072480	-0.536952
20803	8.960797	-0.444901	-4.038783	0.019690	-0.000870	0.001859	-0.500446	0.117851	0.601903	0.070410	-0.837610	-0.072526	-0.536835
20804	8.926582	-0.446256	-4.100306	0.017430	0.000117	-0.014673	-0.499886	0.117305	0.601307	0.070522	-0.837609	-0.072870	-0.536776
20805	8.953245	-0.463794	-4.072435	0.024697	-0.001635	-0.016487	-0.500846	0.115921	0.600951	0.070788	-0.837622	-0.073279	-0.536664
20806	8.960580	-0.476226	-4.053470	0.010296	0.014543	-0.009200	-0.498064	0.116686	0.601809	0.070858	-0.837485	-0.073431	-0.536848
20807	8.945961	-0.458767	-4.081791	0.002696	0.000380	-0.018370	-0.500436	0.117797	0.603016	0.070741	-0.837504	-0.073631	-0.536806
20808	8.922052	-0.444289	-4.063897	-0.004419	-0.003778	-0.010121	-0.499593	0.116951	0.602677	0.070531	-0.837582	-0.073672	-0.536706
20809	8.979250	-0.487496	-4.126696	-0.024660	-0.023792	-0.012878	-0.498759	0.117079	0.602677	0.069980	-0.837908	-0.073520	-0.536290
20810	8.878626	-0.436568	-4.074298	-0.009745	0.012529	-0.005578	-0.499580	0.116614	0.603772	0.069754	-0.837825	-0.073405	-0.536465
20811	8.946363	-0.371676	-4.066747	-0.004232	0.025415	-0.005562	-0.500129	0.115137	0.602291	0.069695	-0.837605	-0.073281	-0.536834
20812	8.967975	-0.459496	-4.039146	0.000036	0.021279	0.017383	-0.500292	0.115671	0.600094	0.069889	-0.837448	-0.072871	-0.537109
20813	8.967887	-0.469097	-4.046451	-0.001464	0.010569	-0.003708	-0.500433	0.116466	0.601260	0.069877	-0.837385	-0.072765	-0.537224
20814	8.970740	-0.408921	-4.014768	-0.003858	0.019018	0.009131	-0.501266	0.116203	0.601112	0.069916	-0.837245	-0.072456	-0.537478
20815	8.943923	-0.437451	-4.042933	0.017738	0.017927	-0.004600	-0.501135	0.116907	0.601154	0.070225	-0.837073	-0.072562	-0.537691
20816	8.941271	-0.341896	-4.114666	0.006845	0.007567	-0.000004	-0.502374	0.115137	0.600081	0.070325	-0.837029	-0.072532	-0.537751
20817	8.960314	-0.409912	-4.115821	-0.011594	0.005190	-0.005549	-0.501976	0.117343	0.601189	0.070110	-0.837035	-0.072358	-0.537793
20818	8.946445	-0.420593	-4.035672	0.001263	-0.011648	-0.001829	-0.501685	0.116478	0.601412	0.070074	-0.837202	-0.072335	-0.537541
20819	8.946057	-0.429671	-4.081605	0.001577	-0.014194	0.010101	-0.500839	0.115094	0.600482	0.070219	-0.837421	-0.072069	-0.537217
20820	8.955655	-0.429669	-4.086794	0.015896	0.003154	-0.003660	-0.501240	0.115006	0.602433	0.070423	-0.837406	-0.072202	-0.537195
20821	8.979796	-0.425043	-4.082836	0.006766	-0.007971	-0.001819	-0.500285	0.116544	0.602519	0.070534	-0.837534	-0.072183	-0.536984
20822	8.941514	-0.381343	-4.066629	0.008578	-0.011667	-0.001810	-0.498900	0.116046	0.600662	0.070620	-0.837690	-0.072236	-0.536721
20823	8.922080	-0.407757	-4.075735	0.006396	-0.018267	-0.014659	-0.499043	0.116459	0.600968	0.070568	-0.837910	-0.072446	-0.536357
20824	9.013090	-0.463536	-4.122974	-0.008123	-0.042520	-0.008216	-0.499436	0.115274	0.602154	0.070259	-0.838412	-0.072467	-0.535610
20825	8.857164	-0.405101	-4.058800	0.001857	0.005724	-0.015637	-0.499170	0.117045	0.603516	0.070155	-0.838379	-0.072611	-0.535656
20826	8.946238	-0.398281	-4.071746	0.028614	0.026457	-0.009174	-0.499157	0.115270	0.602151	0.070551	-0.838088	-0.072945	-0.536013
20827	8.960299	-0.492806	-4.082549	0.016282	0.017121	0.009155	-0.500149	0.117349	0.603404	0.070972	-0.837948	-0.072811	-0.536195
20828	8.945964	-0.502671	-4.062756	-0.001130	0.006120	0.009134	-0.499319	0.116449	0.601249	0.071037	-0.837943	-0.072550	-0.536229
20829	8.951248	-0.430355	-4.033500	-0.009352	0.015349	0.009118	-0.499031	0.116391	0.602358	0.071027	-0.837857	-0.072144	-0.536420
20830	8.955958	-0.439955	-4.043400	0.005208	0.021971	0.005464	-0.500581	0.117571	0.601887	0.071183	-0.837667	-0.071990	-0.536716
