# Supplementary material for: Identification of Haptic Based Guiding Using Hard Reins
Source: PLoS One. 2015 Jul 22;10(7):e0132020. doi: 10.1371/journal.pone.0132020 (PMC4511788; doi:10.1371/journal.pone.0132020)
Supplement: S8 File — (ZIP) [file pone.0132020.s008.zip › Exp2_MotionData1/Subject1/path2/T5/gh5.txt]

// Start Time: 0
// Sample rate: 25.0Hz
// Scenario: 4.9
// Firmware Version: 2.6.1
Counter	Acc_X	Acc_Y	Acc_Z	Gyr_X	Gyr_Y	Gyr_Z	Mag_X	Mag_Y	Mag_Z	Quat_w	Quat_x	Quat_y	Quat_z
20273	-0.041446	1.263286	-9.706877	0.005505	-0.001345	0.016959	0.217806	0.189469	0.651082	0.057297	0.979098	0.194894	0.009997
20274	-0.089451	1.217437	-9.717570	0.007296	0.007780	0.013263	0.218337	0.188238	0.651469	0.057066	0.979150	0.194701	0.010010
20275	-0.065253	1.198187	-9.732018	-0.006734	0.005951	0.016888	0.218340	0.188368	0.650816	0.057152	0.979207	0.194390	0.010007
20276	-0.021972	1.222271	-9.750483	0.024897	0.005958	0.003206	0.217799	0.190567	0.651606	0.056585	0.979238	0.194406	0.009905
20277	-0.050789	1.198175	-9.743887	0.049567	0.009596	-0.012364	0.219114	0.191786	0.652119	0.055565	0.979243	0.194683	0.009724
20278	-0.052993	1.154899	-9.732512	0.046084	0.016902	-0.012391	0.218180	0.193710	0.652258	0.054543	0.979233	0.195020	0.009736
20279	-0.045728	1.150282	-9.679694	-0.009828	0.007680	-0.020043	0.217912	0.193721	0.653045	0.054698	0.979142	0.195433	0.009741
20280	-0.021798	1.188863	-9.669327	-0.034504	0.000387	-0.003546	0.217650	0.193719	0.652524	0.055317	0.979080	0.195569	0.009755
20281	0.002229	1.203070	-9.750525	-0.013541	-0.006887	-0.001582	0.217923	0.192342	0.651736	0.055603	0.979059	0.195604	0.009514
20282	-0.031527	1.208209	-9.635537	-0.003081	-0.001387	0.005843	0.219241	0.193693	0.651726	0.055612	0.979068	0.195563	0.009380
20283	-0.050912	1.227304	-9.669059	0.009059	0.011440	0.013267	0.218845	0.192882	0.652121	0.055388	0.979127	0.195331	0.009428
20284	-0.067524	1.169373	-9.713239	0.031042	0.000478	0.006014	0.218979	0.193283	0.651467	0.054721	0.979173	0.195298	0.009198
20285	-0.074921	1.202963	-9.736843	0.028379	-0.006830	0.007856	0.218576	0.194792	0.651601	0.054197	0.979234	0.195155	0.008807
20286	-0.050812	1.202996	-9.741419	0.034656	0.004106	-0.008740	0.219368	0.195056	0.651595	0.053447	0.979224	0.195423	0.008618
20287	-0.113499	1.202836	-9.751609	0.005651	0.004093	0.002186	0.219106	0.195460	0.650813	0.053334	0.979235	0.195399	0.008524
20288	-0.089098	1.140233	-9.778666	0.026600	0.007798	0.010596	0.218830	0.196978	0.651993	0.052724	0.979288	0.195302	0.008459
20289	-0.007094	1.135726	-9.737153	0.021432	0.005959	0.005039	0.218838	0.196555	0.650685	0.052297	0.979327	0.195227	0.008345
20290	-0.035947	1.116196	-9.802515	0.017925	0.018743	0.002233	0.219631	0.195734	0.651462	0.051816	0.979337	0.195296	0.008520
20291	-0.031095	1.108897	-9.828979	0.031970	0.026059	-0.003244	0.217243	0.198217	0.651221	0.051107	0.979351	0.195406	0.008752
20292	-0.033610	1.135771	-9.708592	-0.014420	0.005907	0.002087	0.217501	0.200125	0.651089	0.051309	0.979323	0.195489	0.008803
20293	-0.007224	1.164732	-9.698337	-0.041474	0.006771	-0.007281	0.216316	0.197823	0.651752	0.052121	0.979248	0.195644	0.008944
20294	-0.046111	1.226928	-9.781851	-0.041561	0.005863	-0.005437	0.217642	0.196987	0.651610	0.052857	0.979164	0.195862	0.009092
20295	-0.041331	1.236628	-9.762465	-0.018648	0.027775	-0.023814	0.217118	0.196170	0.651221	0.053152	0.979042	0.196368	0.009540
20296	-0.062713	1.169169	-9.775614	-0.013506	0.024159	-0.009013	0.216846	0.194833	0.653708	0.053267	0.978968	0.196689	0.009934
20297	-0.084304	1.147585	-9.742509	-0.032698	0.018639	-0.012794	0.217115	0.195092	0.652659	0.053875	0.978875	0.196966	0.010268
20298	-0.002445	1.171780	-9.751008	-0.052038	0.007687	-0.003644	0.216718	0.195232	0.652532	0.054808	0.978778	0.197178	0.010498
20299	0.002951	1.054197	-9.661382	-0.036430	0.016897	0.020421	0.218312	0.193166	0.652649	0.055486	0.978812	0.196802	0.010851
20300	-0.031795	1.260817	-9.730828	0.010831	0.020571	0.005878	0.217787	0.192488	0.652522	0.055135	0.978821	0.196839	0.011095
20301	-0.036082	1.150335	-9.670000	0.026615	0.035213	0.009631	0.216459	0.194004	0.652403	0.054513	0.978877	0.196709	0.011546
20302	-0.016664	1.126624	-9.578926	-0.046844	0.022333	0.009280	0.215141	0.192249	0.652936	0.055283	0.978832	0.196687	0.012056
20303	0.031314	1.177186	-9.596974	-0.060656	0.018615	-0.012934	0.214872	0.192260	0.653723	0.056440	0.978706	0.196959	0.012503
20304	0.089224	1.170314	-9.529312	-0.048441	0.005861	-0.003622	0.215274	0.191839	0.653065	0.057309	0.978609	0.197177	0.012683
20305	0.118116	1.177476	-9.562551	-0.013509	-0.012349	0.005814	0.214880	0.190076	0.653852	0.057659	0.978616	0.197059	0.012367
20306	0.127466	1.232239	-9.736944	-0.006582	-0.026950	0.005871	0.216344	0.188957	0.652794	0.057835	0.978616	0.197047	0.011750
20307	0.026288	1.215265	-9.716521	0.002918	-0.036058	0.020696	0.217654	0.190864	0.653830	0.057952	0.978706	0.196614	0.010928
20308	-0.122714	1.106067	-9.899493	0.031925	-0.023283	0.004213	0.218849	0.190706	0.653036	0.057361	0.978738	0.196665	0.010231
20309	-0.197555	1.125010	-9.945539	0.079180	0.005991	-0.002057	0.218315	0.193433	0.651995	0.055818	0.978815	0.196741	0.009895
20310	-0.161136	1.066972	-10.051642	0.096828	0.027912	-0.019531	0.218300	0.195631	0.653304	0.053760	0.978813	0.197325	0.009917
20311	-0.021080	1.029429	-9.854007	0.035791	0.044264	-0.034626	0.217504	0.198085	0.652004	0.052913	0.978702	0.198071	0.010460
20312	0.022315	1.039946	-9.618189	-0.069265	0.036857	-0.023151	0.214852	0.197181	0.654117	0.054071	0.978500	0.198712	0.011311
20313	0.104246	1.049786	-9.602882	-0.081459	0.018569	-0.025951	0.216182	0.195523	0.653713	0.055613	0.978301	0.199236	0.011830
20314	0.011934	1.193760	-9.664142	-0.007168	0.000370	-0.023710	0.216181	0.197153	0.652799	0.055700	0.978171	0.199855	0.011718
20315	-0.022185	1.270675	-9.668182	0.047908	0.029668	-0.025327	0.215640	0.198267	0.654373	0.054672	0.978113	0.200409	0.011940
20316	-0.075482	1.318174	-9.819256	0.038983	0.024202	-0.016138	0.215391	0.196883	0.652282	0.053760	0.978060	0.200904	0.012118
20317	-0.142996	1.325790	-9.663736	-0.018754	0.020466	-0.014583	0.215387	0.196891	0.653067	0.054086	0.977973	0.201220	0.012434
20318	-0.048904	1.311436	-9.694267	-0.022268	0.007693	-0.010885	0.216039	0.197985	0.653977	0.054437	0.977872	0.201607	0.012542
20319	-0.007590	1.241698	-9.706863	-0.003117	0.022375	0.002115	0.214722	0.197449	0.653465	0.054456	0.977868	0.201602	0.012849
20320	0.016658	1.215508	-9.639786	-0.017901	0.022343	-0.003496	0.215116	0.197991	0.653462	0.054660	0.977799	0.201856	0.013234
20321	0.086698	1.189116	-9.658708	-0.048556	0.007712	0.001913	0.214466	0.194182	0.654250	0.055630	0.977748	0.201827	0.013442
20322	0.099025	1.131358	-9.669005	-0.060045	0.004083	0.016630	0.213546	0.193368	0.653734	0.056726	0.977719	0.201648	0.013662
20323	0.084529	1.141249	-9.582578	-0.062650	0.000418	0.017543	0.214212	0.193216	0.652944	0.057991	0.977714	0.201302	0.013807
20324	0.065068	1.177254	-9.596659	-0.027555	-0.001401	0.006647	0.215271	0.191846	0.653719	0.058477	0.977681	0.201322	0.013777
20325	-0.007845	1.299776	-9.610024	-0.006643	-0.012345	0.009530	0.214737	0.192809	0.653855	0.058702	0.977711	0.201132	0.013439
20326	-0.002502	1.183811	-9.750840	0.024873	-0.006818	0.009688	0.216070	0.191283	0.652928	0.058184	0.977756	0.201089	0.013096
20327	0.072640	1.099810	-9.732112	0.019745	-0.012313	0.004140	0.216067	0.192102	0.652928	0.057885	0.977795	0.201012	0.012647
20328	0.104045	1.087933	-9.705578	0.011243	-0.008725	-0.019902	0.216453	0.194153	0.653580	0.057649	0.977701	0.201558	0.012287
20329	0.060550	1.106988	-9.736925	0.046168	-0.018725	-0.012329	0.216849	0.194962	0.653054	0.056853	0.977706	0.201803	0.011592
20330	0.084485	1.137800	-9.887511	0.056674	-0.005013	-0.021525	0.216851	0.195230	0.652531	0.055713	0.977658	0.202381	0.011119
20331	0.022185	1.058457	-9.833990	0.040949	-0.012347	-0.017901	0.217634	0.198494	0.652003	0.054986	0.977631	0.202740	0.010566
20332	0.113584	1.106947	-9.779643	-0.008052	-0.006911	-0.020002	0.217364	0.199864	0.652137	0.055120	0.977508	0.203308	0.010322
20333	0.089626	1.083543	-9.573737	-0.034145	-0.012461	-0.027511	0.218422	0.199987	0.651997	0.055858	0.977358	0.203839	0.010070
20334	0.074826	1.150608	-9.654557	0.027131	-0.014236	-0.034584	0.218689	0.199572	0.651733	0.055336	0.977221	0.204664	0.009522
20335	-0.021575	1.135417	-9.818915	0.091786	-0.008672	-0.029652	0.219470	0.202029	0.652513	0.053596	0.977198	0.205264	0.008831
20336	-0.071816	1.050933	-9.868583	0.055838	-0.006867	-0.021528	0.218680	0.203115	0.650950	0.052481	0.977139	0.205855	0.008324
20337	-0.069651	1.109197	-9.718904	-0.022161	-0.010586	-0.009001	0.219732	0.204198	0.651204	0.052970	0.977077	0.206031	0.008084
20338	-0.117758	1.077161	-9.911856	-0.041457	0.002185	-0.012808	0.219474	0.203511	0.650552	0.053718	0.976942	0.206477	0.008165
20339	-0.151498	1.072116	-9.960255	0.000467	0.022348	-0.008013	0.220002	0.202557	0.651332	0.053627	0.976903	0.206671	0.008470
20340	-0.112757	1.038606	-9.931555	0.013729	0.029649	-0.019029	0.218938	0.204886	0.650818	0.053183	0.976791	0.207300	0.008854
20341	-0.023542	1.041562	-9.822651	-0.055451	0.044217	-0.012940	0.217356	0.202590	0.651615	0.054089	0.976667	0.207605	0.009811
20342	-0.043022	1.082470	-9.810256	-0.073820	0.046927	-0.016732	0.217096	0.200145	0.652662	0.055283	0.976461	0.208202	0.010899
20343	0.002746	1.097509	-9.660776	-0.066621	0.039584	-0.030528	0.216304	0.200422	0.652145	0.056426	0.976249	0.208842	0.011792
20344	0.041289	1.107458	-9.588257	-0.035924	0.046918	-0.034998	0.215242	0.198817	0.654246	0.056882	0.975997	0.209842	0.012704
20345	0.017224	1.100388	-9.530965	0.010521	0.022285	-0.034726	0.213921	0.197744	0.654779	0.056589	0.975856	0.210562	0.012934
20346	0.062760	1.155610	-9.592182	0.011409	0.016800	-0.040251	0.213394	0.197745	0.654260	0.056249	0.975645	0.211618	0.013052
20347	0.033872	1.145902	-9.599791	-0.007907	0.020445	-0.034817	0.212330	0.199667	0.654008	0.056322	0.975482	0.212333	0.013325
20348	-0.012217	1.203419	-9.640225	-0.010720	-0.001453	-0.018190	0.212320	0.200229	0.655578	0.056485	0.975335	0.212970	0.013208
20349	0.001853	1.285095	-9.686961	-0.001078	0.010422	-0.027391	0.212989	0.199664	0.654526	0.056472	0.975213	0.213530	0.013265
20350	-0.065925	1.342757	-9.672381	0.025143	0.013182	-0.027268	0.211664	0.202125	0.653230	0.055876	0.975068	0.214347	0.013268
20351	-0.075414	1.308968	-9.696951	0.042634	0.016862	-0.025338	0.212057	0.202128	0.654011	0.054996	0.974999	0.214885	0.013262
20352	-0.065317	1.212706	-9.707809	0.098808	0.005934	-0.034260	0.213362	0.205400	0.654918	0.052997	0.974911	0.215815	0.012797
20353	-0.011862	1.121016	-9.814225	0.123361	0.013277	-0.037831	0.212554	0.209776	0.654534	0.050565	0.974869	0.216612	0.012355
20354	-0.055031	1.070201	-9.872957	0.091841	0.022379	-0.038003	0.212934	0.213870	0.654664	0.048630	0.974735	0.217660	0.012238
20355	-0.021083	1.031999	-9.805958	0.007625	0.024175	-0.014435	0.212537	0.216045	0.653229	0.048401	0.974671	0.217982	0.012530
20356	-0.045040	1.000752	-9.782613	-0.046784	0.025065	0.001901	0.212005	0.215108	0.654541	0.049147	0.974569	0.218236	0.013107
20357	-0.074014	1.010384	-9.763542	-0.093946	0.027722	-0.009419	0.210687	0.211995	0.655858	0.050880	0.974424	0.218437	0.013909
20358	-0.011316	1.010741	-9.695734	-0.090553	0.024111	0.005372	0.211227	0.210207	0.655199	0.052482	0.974291	0.218602	0.014664
20359	0.007490	1.111775	-9.713346	-0.046016	0.015041	0.011145	0.210301	0.209539	0.655598	0.053328	0.974285	0.218402	0.015028
20360	0.014793	1.092146	-9.828786	0.005586	0.007800	0.013266	0.210297	0.209411	0.656514	0.053124	0.974288	0.218437	0.015054
20361	0.031632	1.099316	-9.852534	0.031816	0.022456	0.013376	0.210042	0.209938	0.654293	0.052418	0.974371	0.218224	0.015223
20362	0.031551	1.116143	-9.857100	0.014350	0.031560	0.006813	0.208186	0.209698	0.655485	0.051941	0.974345	0.218421	0.015667
20363	0.055818	1.087704	-9.744442	-0.018839	0.044307	0.003857	0.208847	0.209554	0.655479	0.052129	0.974327	0.218401	0.016472
20364	0.176382	1.088218	-9.664087	-0.029306	0.035172	0.005668	0.208711	0.208479	0.657049	0.052487	0.974247	0.218617	0.017176
20365	0.229340	1.107707	-9.624908	-0.001220	0.032450	-0.000645	0.207523	0.208624	0.656536	0.052381	0.974230	0.218678	0.017678
20366	0.253605	1.079226	-9.524254	0.019687	0.006014	0.018883	0.207398	0.207255	0.656144	0.051907	0.974269	0.218620	0.017614
20367	0.225139	0.977885	-9.590759	0.019668	0.000544	0.024434	0.206862	0.208768	0.656541	0.051517	0.974395	0.218167	0.017437
20368	0.220518	0.934489	-9.613017	0.035634	-0.025071	0.007944	0.208698	0.210268	0.658358	0.050872	0.974407	0.218322	0.016688
20369	0.121685	0.924147	-9.765326	0.068722	-0.023182	0.019182	0.208972	0.211331	0.655741	0.049618	0.974566	0.217963	0.015832
20370	0.061619	0.878151	-9.812144	0.066975	-0.010400	0.017308	0.210016	0.212430	0.657564	0.048296	0.974644	0.217957	0.015240
20371	-0.001156	0.894695	-9.862912	0.031968	0.000510	0.011574	0.210026	0.212952	0.655210	0.047647	0.974724	0.217758	0.014991
20372	0.032364	0.942781	-9.893134	0.011017	0.015089	0.000370	0.209231	0.214185	0.654694	0.047308	0.974645	0.218175	0.015127
20373	0.041883	0.971889	-9.830219	-0.013550	0.017818	0.006700	0.210144	0.214877	0.656648	0.047469	0.974655	0.218073	0.015406
20374	0.089832	1.032388	-9.756904	-0.018650	0.018689	-0.009018	0.210150	0.214593	0.655602	0.047695	0.974496	0.218712	0.015735
20375	0.142775	1.051613	-9.794550	0.000509	0.016914	-0.000611	0.209622	0.214055	0.655737	0.047591	0.974488	0.218756	0.015930
20376	0.130765	1.041948	-9.799600	0.021430	0.022440	0.007792	0.209882	0.214603	0.656258	0.047013	0.974434	0.219103	0.016174
20377	0.099844	0.958110	-9.671428	-0.002852	0.015054	-0.005238	0.210801	0.215148	0.657166	0.046985	0.974403	0.219234	0.016345
20378	0.152878	0.958070	-9.714146	-0.001163	0.013253	0.000313	0.208957	0.214884	0.656004	0.046889	0.974294	0.219727	0.016501
20379	0.150284	0.996548	-9.718431	0.011023	0.005969	0.005921	0.208828	0.213930	0.656005	0.046625	0.974328	0.219637	0.016448
20380	0.176767	1.006374	-9.674834	0.004034	0.005963	0.005886	0.207369	0.214361	0.656540	0.046458	0.974253	0.220003	0.016444
20381	0.143106	0.984469	-9.728271	0.000454	0.002320	0.013257	0.208027	0.216258	0.655751	0.046415	0.974311	0.219763	0.016377
20382	0.114301	0.957975	-9.719308	0.000552	0.007775	0.004020	0.207898	0.215034	0.656143	0.046309	0.974225	0.220161	0.016422
20383	0.104763	0.933746	-9.762949	-0.006486	0.004123	0.007683	0.208034	0.215295	0.655096	0.046392	0.974251	0.220029	0.016414
20384	0.104712	0.945876	-9.733972	0.000627	0.013237	-0.004293	0.208688	0.215438	0.656399	0.046263	0.974126	0.220598	0.016557
20385	0.140494	1.025222	-9.770935	0.007539	0.013263	-0.000569	0.208814	0.216668	0.656660	0.046036	0.974126	0.220639	0.016659
20386	0.162330	0.996392	-9.771135	0.023317	0.016937	-0.001415	0.208552	0.217074	0.656008	0.045447	0.974029	0.221179	0.016777
20387	0.198695	0.958318	-9.668101	0.033832	0.015132	0.004180	0.208025	0.217483	0.655359	0.044697	0.974073	0.221138	0.016808
20388	0.196654	0.881422	-9.637990	0.019990	0.022394	-0.007896	0.208014	0.218045	0.656928	0.044152	0.973953	0.221755	0.017037
20389	0.163278	0.804617	-9.562558	0.028631	0.013302	0.011545	0.208289	0.219379	0.654050	0.043502	0.974025	0.221568	0.017064
20390	0.143854	0.830833	-9.624788	0.023444	-0.005001	0.003239	0.208024	0.218975	0.654313	0.043008	0.973983	0.221871	0.016751
20391	0.088407	0.822977	-9.779059	0.024106	-0.004958	0.018932	0.207081	0.219968	0.656937	0.042519	0.974089	0.221523	0.016444
20392	0.085872	0.846829	-9.838765	0.033757	0.006006	0.011580	0.208538	0.220490	0.656141	0.041772	0.974083	0.221700	0.016307
20393	0.066634	0.832016	-9.937580	-0.011069	0.015137	0.026106	0.209203	0.221559	0.654567	0.041873	0.974185	0.221217	0.016549
20394	-0.042036	0.857328	-10.211915	-0.053981	0.016894	0.014809	0.209073	0.219252	0.655874	0.042784	0.974074	0.221494	0.017023
20395	-0.185080	1.028112	-10.143636	-0.165320	0.016772	0.023460	0.208549	0.216672	0.656793	0.045889	0.974026	0.221011	0.017959
20396	-0.074205	1.048719	-9.811020	-0.207214	0.020374	0.023242	0.206729	0.209313	0.656281	0.049759	0.973745	0.221305	0.019203
20397	0.103409	1.222713	-9.694091	-0.105454	0.044193	-0.005815	0.206079	0.204959	0.657200	0.051598	0.973595	0.221437	0.020375
20398	0.238670	1.175182	-9.599869	0.005867	0.036998	-0.012617	0.206346	0.204003	0.657459	0.051262	0.973413	0.222263	0.020954
20399	0.282226	1.146806	-9.479827	0.063845	0.024231	-0.025223	0.205540	0.206207	0.658382	0.049906	0.973355	0.222821	0.020975
20400	0.354762	1.098426	-9.597461	0.039264	0.004139	-0.016081	0.205261	0.209356	0.658908	0.049067	0.973203	0.223689	0.020760
20401	0.354794	1.088546	-9.672020	-0.031064	-0.001342	0.013106	0.205926	0.209611	0.657857	0.049657	0.973232	0.223435	0.020760
20402	0.227547	0.977824	-9.609942	-0.045189	-0.008642	0.033349	0.205533	0.208253	0.658121	0.050500	0.973235	0.223235	0.020721
20403	0.148385	0.896123	-9.532605	-0.020612	0.002329	0.031611	0.206331	0.207828	0.657591	0.050853	0.973355	0.222629	0.020763
20404	0.138723	0.898378	-9.571074	0.024869	-0.019542	0.036489	0.206327	0.209192	0.657330	0.050381	0.973466	0.222301	0.020198
20405	0.061565	0.895479	-9.670262	0.065319	-0.008598	0.011757	0.207258	0.207815	0.657322	0.049107	0.973588	0.222106	0.019618
20406	0.046946	0.921401	-9.821278	0.084638	0.006016	-0.003857	0.205936	0.210269	0.655372	0.047376	0.973583	0.222535	0.019240
20407	-0.030026	0.880076	-9.899397	0.062741	0.013295	-0.004902	0.207243	0.212183	0.657063	0.046054	0.973616	0.222683	0.019068
20408	-0.030414	0.959251	-9.965508	0.014621	-0.000480	-0.012511	0.207236	0.213688	0.657325	0.045717	0.973486	0.223337	0.018870
20409	-0.006724	1.048347	-9.959237	-0.010075	-0.001379	0.002129	0.207502	0.214901	0.656016	0.045880	0.973488	0.223307	0.018731
20410	-0.002195	1.116223	-9.814202	-0.031139	0.027844	0.005663	0.206713	0.212596	0.656806	0.046300	0.973381	0.223636	0.019307
20411	-0.016676	1.121146	-9.773458	-0.008362	0.020553	0.005789	0.206969	0.213830	0.657589	0.046345	0.973392	0.223555	0.019581
20412	0.072668	1.092476	-9.765823	0.010901	0.038864	0.005863	0.206450	0.212733	0.656546	0.045898	0.973338	0.223829	0.020180
20413	0.123769	0.991370	-9.809977	0.044346	0.037047	-0.007801	0.206566	0.215338	0.657724	0.044854	0.973329	0.224049	0.020525
20414	0.230067	0.953676	-9.636665	0.033893	0.024259	-0.001370	0.205760	0.216728	0.659169	0.044027	0.973266	0.224466	0.020729
20415	0.283240	0.935289	-9.415565	-0.022023	0.020534	-0.001647	0.205636	0.215629	0.658385	0.044345	0.973231	0.224524	0.021063
20416	0.343149	1.012377	-9.423528	-0.018767	-0.015944	0.024266	0.206028	0.218073	0.657468	0.044714	0.973267	0.224326	0.020741
20417	0.258926	0.973338	-9.532891	0.049454	-0.012213	0.026451	0.206826	0.216157	0.657983	0.043778	0.973434	0.223837	0.020153
20418	0.259341	0.876325	-9.757510	0.087053	-0.018550	0.028504	0.207220	0.216972	0.657981	0.042100	0.973601	0.223507	0.019305
20419	0.264701	0.755433	-9.932004	0.059941	-0.004869	0.024662	0.206552	0.219703	0.657203	0.040917	0.973763	0.223062	0.018815
20420	0.236167	0.671157	-9.933453	-0.016976	-0.014112	0.018753	0.208261	0.221331	0.657974	0.041245	0.973763	0.223030	0.018516
20421	0.187873	0.693249	-9.777550	-0.061379	-0.012402	-0.001783	0.208932	0.220220	0.656922	0.042452	0.973709	0.223048	0.018399
20422	0.043172	0.702655	-9.757162	-0.009725	-0.018770	-0.003364	0.208671	0.217775	0.657969	0.042668	0.973621	0.223424	0.017958
20423	-0.010184	0.764773	-9.855216	0.066423	-0.006829	-0.012229	0.209327	0.219405	0.657834	0.041355	0.973626	0.223697	0.017358
20424	0.032968	0.817871	-9.832463	0.048132	0.009575	-0.025269	0.210389	0.221011	0.655734	0.040327	0.973480	0.224534	0.017191
20425	0.102179	0.967157	-9.841726	-0.014994	0.029625	-0.025624	0.209321	0.223483	0.655874	0.040444	0.973343	0.225068	0.017651
20426	0.159575	1.063284	-9.909462	-0.071283	0.015011	-0.003739	0.208800	0.221305	0.656008	0.041706	0.973175	0.225524	0.018147
20427	0.142631	1.082960	-9.774906	-0.048538	0.011383	0.001916	0.207733	0.222013	0.657325	0.042564	0.973140	0.225495	0.018430
20428	0.164253	1.102516	-9.697609	-0.034665	0.016917	0.016743	0.208937	0.219125	0.656660	0.043098	0.973099	0.225535	0.018815
20429	0.200182	1.155797	-9.617305	-0.033034	0.000506	0.031541	0.208280	0.218717	0.656142	0.043709	0.973213	0.224925	0.018848
20430	0.219509	1.148716	-9.588415	0.005390	-0.001251	0.042814	0.208412	0.217361	0.657187	0.043537	0.973347	0.224390	0.018719
20431	0.281971	1.189182	-9.752911	0.027836	-0.001144	0.066925	0.209474	0.217340	0.656393	0.042974	0.973670	0.223111	0.018490
20432	0.287010	1.146109	-9.686250	0.078393	-0.024780	0.096751	0.209730	0.219524	0.656523	0.041466	0.974119	0.221501	0.017621
20433	0.363752	1.232873	-9.689117	0.104424	-0.033827	0.117200	0.212247	0.219079	0.655849	0.039556	0.974730	0.219240	0.016474
20434	0.282249	1.136754	-9.604802	0.099892	-0.051150	0.143045	0.211845	0.221263	0.655330	0.037731	0.975406	0.216642	0.015029
20435	0.176963	0.962882	-9.728257	0.072715	-0.058477	0.152154	0.214618	0.223679	0.654262	0.036549	0.976129	0.213664	0.013576
20436	0.124180	0.907382	-9.743932	0.027138	-0.052118	0.159297	0.216738	0.222562	0.654244	0.036144	0.976803	0.210701	0.012436
20437	-0.029212	0.711970	-9.805720	0.018431	-0.055798	0.162031	0.217136	0.222826	0.653718	0.036008	0.977504	0.207513	0.011270
20438	-0.173150	0.557565	-9.842839	0.022202	-0.046734	0.138967	0.220587	0.221541	0.652120	0.035680	0.978068	0.204950	0.010242
20439	-0.136911	0.532828	-10.061309	0.034714	-0.043128	0.105805	0.221789	0.219878	0.651064	0.035169	0.978531	0.202871	0.009198
20440	-0.136771	0.498772	-10.169815	0.047080	-0.012078	0.088288	0.222177	0.222332	0.651062	0.034224	0.978873	0.201395	0.008712
20441	0.004945	0.614804	-10.094845	0.068199	0.018992	0.070811	0.224282	0.224091	0.651830	0.032796	0.979198	0.200048	0.008715
20442	0.101551	0.589303	-9.868638	0.078630	0.033665	0.087455	0.222168	0.225061	0.650801	0.031049	0.979524	0.198713	0.008999
20443	0.344995	0.612141	-9.664390	0.132834	0.028305	0.104356	0.222682	0.227387	0.651845	0.028302	0.980009	0.196724	0.008961
20444	0.400329	0.638836	-9.629889	0.234118	0.028488	0.130710	0.223723	0.232019	0.651838	0.023519	0.980564	0.194597	0.008552
20445	0.354841	0.574039	-9.554401	0.170168	0.003766	0.145191	0.223721	0.235139	0.649747	0.020128	0.981197	0.191795	0.007928
20446	0.280595	0.473139	-9.465284	-0.035395	-0.035778	0.144212	0.225037	0.236492	0.649999	0.020878	0.981670	0.189301	0.007299
20447	0.366771	0.603143	-9.493865	-0.215621	-0.059755	0.130414	0.225985	0.231830	0.649204	0.025306	0.982067	0.186698	0.006912
20448	0.424288	0.680595	-9.393814	-0.284464	-0.100106	0.104284	0.229578	0.225373	0.649434	0.031194	0.982266	0.184785	0.005940
20449	0.708764	0.680760	-9.511190	-0.241236	-0.118372	0.071319	0.231204	0.217688	0.647586	0.036349	0.982376	0.183291	0.004506
20450	0.500905	0.780736	-9.706182	-0.059960	-0.152968	0.051976	0.235987	0.212438	0.647022	0.038025	0.982512	0.182269	0.001634
20451	-0.100291	0.457603	-9.565084	0.065322	-0.201344	0.063751	0.242757	0.209599	0.643958	0.037445	0.982790	0.180876	-0.002542
20452	-0.135534	0.260007	-9.630601	0.089990	-0.220527	0.058377	0.246990	0.213343	0.640787	0.036420	0.983025	0.179674	-0.007282
20453	-0.823033	0.319865	-10.020286	0.147127	-0.196684	0.093675	0.252141	0.217364	0.639047	0.034189	0.983425	0.177678	-0.011668
20454	-1.531393	0.180580	-10.936303	-0.121449	-0.101899	0.119845	0.257182	0.218224	0.635214	0.036913	0.983679	0.175604	-0.013274
20455	-1.090193	-0.276502	-9.762269	-1.298847	-0.020996	0.102708	0.258851	0.195406	0.635975	0.062444	0.982744	0.173871	-0.009187
20456	-2.246204	0.406315	-11.352723	-3.463871	0.097233	0.096115	0.258597	0.123164	0.635944	0.129832	0.976312	0.173018	0.004841
20457	-1.975335	2.306032	-10.430502	-5.243352	0.170250	0.097972	0.254580	-0.012728	0.617213	0.230227	0.957790	0.170146	0.026149
20458	-1.507409	4.353865	-9.230688	-3.749274	0.184768	0.132185	0.248178	-0.129198	0.585171	0.300451	0.938269	0.165980	0.042791
20459	-0.283596	5.641368	-7.765608	-1.748263	0.179718	0.130297	0.242462	-0.192073	0.559949	0.332231	0.927515	0.163069	0.052413
20460	-0.066889	5.741308	-6.811519	-1.537346	0.145059	0.082498	0.237420	-0.232893	0.542054	0.359966	0.917016	0.160769	0.060499
20461	0.271292	6.617156	-7.002536	-2.264198	0.076688	0.071512	0.229537	-0.296850	0.501810	0.400647	0.899985	0.157157	0.069355
20462	-0.016445	7.820448	-6.767483	-3.595617	-0.069076	0.120296	0.228079	-0.364015	0.448696	0.464169	0.869444	0.149026	0.080037
20463	-0.269613	8.892412	-5.554477	-5.168922	-0.182317	0.150265	0.229400	-0.433099	0.370842	0.551342	0.817895	0.135783	0.092914
20464	-0.001996	9.507867	-3.046653	-4.855762	-0.225978	0.150947	0.228460	-0.508753	0.248409	0.628099	0.761646	0.121178	0.103456
20465	-0.165211	9.453188	-0.648276	-3.658592	-0.287150	0.101699	0.228089	-0.547373	0.142466	0.682476	0.714631	0.108214	0.108712
20466	-0.597810	9.179555	-0.202425	-3.761067	-0.302121	0.047667	0.223975	-0.588302	0.020074	0.734666	0.662248	0.094844	0.112689
20467	-0.609096	8.552835	0.880983	-4.793728	-0.284927	0.097801	0.220340	-0.588076	-0.097071	0.794828	0.589944	0.078289	0.118681
20468	-0.186177	7.405348	2.813376	-6.300699	-0.270858	0.202790	0.221078	-0.543606	-0.223124	0.862244	0.486962	0.056129	0.127489
20469	0.193373	6.258333	4.908617	-6.615487	-0.325841	0.324994	0.210998	-0.461243	-0.382290	0.918201	0.370799	0.030306	0.136003
20470	0.656575	5.270643	7.107701	-5.706357	-0.218751	0.401458	0.200619	-0.346029	-0.507174	0.953323	0.265203	0.007643	0.144168
20471	0.890633	2.760614	8.952003	-4.703182	-0.136407	0.423133	0.181667	-0.220743	-0.618123	0.972775	0.175066	-0.010669	0.151480
20472	1.601393	1.361366	9.567986	-4.332974	-0.104833	0.447197	0.174731	-0.102358	-0.668491	0.982845	0.090739	-0.027396	0.158217
20473	1.503814	-1.456551	9.522750	-4.925996	-0.092914	0.377860	0.177888	0.029223	-0.685457	0.985735	-0.006287	-0.045323	0.161964
20474	1.821706	-3.403729	9.858506	-4.053405	-0.079511	0.247619	0.175319	0.161083	-0.694792	0.981126	-0.085787	-0.059891	0.162619
20475	2.029856	-4.581428	10.117607	-1.917440	-0.033635	0.127377	0.174433	0.244616	-0.686900	0.976589	-0.123853	-0.066679	0.162755
20476	2.107373	-4.658254	10.122055	-0.160580	0.057589	0.025393	0.169269	0.278970	-0.685273	0.976188	-0.127113	-0.066113	0.162877
20477	2.031505	-3.912671	10.074188	0.604862	0.206215	-0.079900	0.172758	0.266631	-0.686091	0.978098	-0.116408	-0.060571	0.161569
20478	1.708142	-2.835561	10.019058	0.471777	0.260700	-0.150863	0.182477	0.246735	-0.684348	0.979945	-0.107735	-0.054395	0.158565
20479	1.115337	-2.399587	9.796378	0.249483	0.239268	-0.192604	0.189379	0.238202	-0.683100	0.981256	-0.103907	-0.049631	0.154523
20480	1.281254	-2.318467	9.498981	0.376148	0.168908	-0.260142	0.193629	0.231612	-0.681830	0.982969	-0.096688	-0.045793	0.149422
20481	1.048932	-2.122980	9.806840	0.586544	0.116006	-0.287627	0.193698	0.216024	-0.683669	0.984928	-0.085715	-0.042653	0.144048
20482	1.197690	-1.976457	9.647038	0.585795	0.075776	-0.307871	0.197204	0.200126	-0.685274	0.986801	-0.074029	-0.040099	0.138328
20483	0.978956	-1.611430	9.568494	0.416580	0.095676	-0.308784	0.199615	0.189873	-0.683598	0.988252	-0.066273	-0.037891	0.132399
20484	0.983160	-1.481534	9.555951	0.248188	0.107439	-0.284743	0.202016	0.182213	-0.682051	0.989390	-0.061340	-0.035589	0.126798
20485	0.724597	-1.362090	9.454385	0.015026	0.079797	-0.261901	0.204390	0.183691	-0.681808	0.990077	-0.061483	-0.034687	0.121505
20486	0.765395	-1.323623	9.421696	0.079373	0.064448	-0.219098	0.205467	0.179981	-0.682865	0.990744	-0.059822	-0.033591	0.117126
20487	0.808211	-1.198239	9.474268	0.248680	0.044656	-0.169301	0.207320	0.177516	-0.681443	0.991417	-0.055279	-0.032731	0.113863
20488	0.598904	-0.769128	9.836033	0.372348	-0.015430	-0.110473	0.208263	0.170694	-0.679753	0.992043	-0.047695	-0.032414	0.111912
20489	0.337279	-0.509948	9.789212	0.288941	-0.046372	-0.011197	0.206726	0.160312	-0.681707	0.992272	-0.042184	-0.033081	0.111904
20490	-0.078491	-0.279526	9.865385	-0.068999	-0.044827	0.055253	0.205156	0.156637	-0.682219	0.992061	-0.043398	-0.034183	0.112975
20491	-0.063259	-0.448507	9.695110	-0.338850	-0.026763	0.081556	0.202771	0.158707	-0.682853	0.991517	-0.050390	-0.035723	0.114366
20492	0.063083	-0.629138	10.274717	-0.332815	0.015127	0.029847	0.204051	0.168805	-0.682205	0.991105	-0.056952	-0.036258	0.114685
20493	0.295340	-0.781305	10.673262	-0.090623	0.022613	-0.005842	0.204945	0.176312	-0.681555	0.991009	-0.059016	-0.036291	0.114462
20494	0.516706	-0.705385	10.229869	0.100465	-0.035701	-0.043536	0.204418	0.175772	-0.681551	0.991202	-0.056819	-0.036924	0.113693
20495	0.798468	-0.658514	9.700208	0.191350	-0.034618	-0.047677	0.201790	0.170483	-0.680878	0.991478	-0.053071	-0.037487	0.112914
20496	0.810283	-0.615835	9.508863	0.149243	-0.027339	-0.048823	0.200626	0.164346	-0.681264	0.991724	-0.049921	-0.037849	0.112067
20497	0.970056	-0.245165	9.453136	0.127801	0.001052	-0.029606	0.200912	0.159285	-0.681791	0.991902	-0.047461	-0.037838	0.111562
20498	1.155367	-0.167249	9.614403	0.145361	0.066865	-0.039769	0.201575	0.158053	-0.681274	0.992177	-0.044604	-0.036330	0.110796
20499	1.021494	-0.408061	9.633782	0.113352	0.116302	0.017218	0.203311	0.154341	-0.681813	0.992309	-0.042654	-0.034045	0.111102
20500	0.787376	-0.366085	9.380116	-0.010209	0.121860	0.105173	0.207539	0.151995	-0.679494	0.992148	-0.043107	-0.031663	0.113054
20501	0.545259	-0.665284	9.275232	-0.105405	0.068017	0.189687	0.209786	0.151294	-0.678728	0.991654	-0.045468	-0.030675	0.116678
20502	0.240669	-0.492371	9.356437	-0.141511	0.023419	0.296607	0.210306	0.152391	-0.677686	0.990831	-0.048418	-0.030375	0.122425
20503	0.111836	-0.771000	9.572188	-0.157814	-0.027602	0.381516	0.210426	0.154581	-0.677032	0.989688	-0.051678	-0.031188	0.129898
20504	0.208743	-0.851105	10.013692	-0.074341	-0.058392	0.465049	0.208591	0.151859	-0.678195	0.988328	-0.053192	-0.032158	0.139084
20505	0.393489	-1.152480	10.431306	-0.099290	-0.052743	0.544300	0.208480	0.148295	-0.679635	0.986610	-0.055313	-0.033119	0.149812
20506	0.540871	-1.724612	10.499078	-0.142782	-0.039969	0.551476	0.205450	0.144511	-0.679089	0.984715	-0.058276	-0.033824	0.160611
20507	0.605013	-2.037737	10.365648	-0.198205	-0.034654	0.503216	0.203338	0.143715	-0.679203	0.982781	-0.062404	-0.034780	0.170404
20508	0.871838	-2.391998	10.046282	-0.253468	-0.043962	0.438379	0.203202	0.145892	-0.680116	0.980896	-0.067440	-0.036058	0.178870
20509	0.825593	-2.305968	9.900617	-0.200052	-0.080704	0.340875	0.201079	0.147828	-0.680098	0.979305	-0.071379	-0.038150	0.185502
20510	0.688934	-1.957200	9.945044	-0.121047	-0.071608	0.296940	0.198441	0.148659	-0.681907	0.977962	-0.073610	-0.039675	0.191306
20511	0.469696	-2.006992	9.584599	-0.015565	-0.057030	0.236539	0.198185	0.148103	-0.683213	0.976963	-0.073965	-0.040758	0.195989
20512	0.405190	-1.622116	9.591797	0.047929	-0.060798	0.166705	0.196875	0.145111	-0.683465	0.976331	-0.072825	-0.041607	0.199356
20513	0.141446	-1.946202	9.258299	0.074788	-0.057282	0.107780	0.195301	0.141173	-0.682931	0.975944	-0.071320	-0.042504	0.201594
20514	0.023686	-1.518245	9.229592	0.162420	-0.031708	0.067551	0.193201	0.135879	-0.682132	0.975876	-0.067978	-0.042467	0.203078
20515	0.087484	-1.733035	9.707309	0.140460	-0.035543	0.017617	0.192173	0.130411	-0.683826	0.975948	-0.065210	-0.042759	0.203578
20516	0.274406	-1.497223	9.601931	0.067837	-0.059384	0.002517	0.191393	0.126733	-0.683822	0.975980	-0.063545	-0.043734	0.203746
20517	0.288935	-1.511730	9.573054	0.054835	-0.046637	-0.012333	0.189290	0.124699	-0.684721	0.976046	-0.062379	-0.044605	0.203603
20518	0.620441	-1.258709	9.490872	0.070185	-0.059281	0.017298	0.189032	0.123063	-0.684720	0.976014	-0.060682	-0.045550	0.204058
20519	0.766369	-1.520177	9.639810	-0.012171	-0.053807	0.046422	0.187192	0.121164	-0.685490	0.975747	-0.060838	-0.046764	0.205010
20520	0.758555	-1.920745	9.307628	-0.048765	-0.030094	0.036071	0.185865	0.121187	-0.684695	0.975516	-0.061599	-0.047603	0.205688
20521	0.686488	-1.973581	9.378234	-0.057098	-0.010116	-0.004610	0.184022	0.123632	-0.688079	0.975439	-0.062798	-0.048224	0.205548
20522	1.011586	-2.401267	9.365666	-0.108644	0.001565	-0.077765	0.184807	0.123639	-0.686516	0.975625	-0.064748	-0.048833	0.203908
20523	1.262324	-1.370053	9.627338	-0.012422	-0.019410	-0.114204	0.185588	0.126367	-0.685998	0.976034	-0.064947	-0.049633	0.201684
20524	1.407787	-1.527602	9.909765	-0.074474	-0.042291	-0.099707	0.184394	0.128284	-0.686772	0.976299	-0.066030	-0.050984	0.199703
20525	1.261246	-1.123075	10.082118	-0.079217	-0.065116	-0.077573	0.183326	0.130892	-0.686762	0.976415	-0.067348	-0.052933	0.198183
20526	1.193231	-1.012213	10.174264	-0.133724	-0.061483	-0.057560	0.180791	0.134896	-0.685301	0.976398	-0.069554	-0.054838	0.196984
20527	0.898806	-0.950016	10.239607	-0.225410	-0.079745	0.006591	0.178675	0.139123	-0.688290	0.975943	-0.073697	-0.057533	0.196964
20528	0.525744	-0.609340	9.463087	-0.277260	-0.050413	0.059789	0.177328	0.145150	-0.688015	0.975229	-0.078877	-0.059616	0.197869
20529	0.202908	-0.673655	9.137482	-0.237867	-0.017310	0.131917	0.177171	0.152385	-0.688533	0.974288	-0.083578	-0.060890	0.200173
20530	0.102043	-0.763341	9.003246	-0.138692	0.039593	0.185861	0.177160	0.154982	-0.688271	0.973357	-0.086564	-0.060458	0.203540
20531	0.256795	-0.848922	9.217150	0.027166	0.092924	0.240154	0.180066	0.154550	-0.687248	0.972527	-0.086612	-0.058261	0.208076
20532	0.389003	-1.261476	9.519882	0.088757	0.122229	0.240443	0.182467	0.148516	-0.687009	0.971815	-0.085572	-0.055191	0.212620
20533	0.018498	-1.409843	9.972871	0.020669	0.111106	0.243794	0.186842	0.144649	-0.686392	0.970930	-0.085785	-0.052613	0.217181
20534	0.105271	-1.404863	9.971350	-0.122703	0.042396	0.234871	0.186837	0.144389	-0.685084	0.969739	-0.088496	-0.052012	0.221515
20535	-0.063573	-1.383015	10.126123	-0.197744	-0.015335	0.220728	0.190262	0.146816	-0.684326	0.968393	-0.092335	-0.052825	0.225609
20536	-0.049092	-1.393193	9.955668	-0.118718	-0.013486	0.189750	0.187874	0.149026	-0.684568	0.967306	-0.094671	-0.053363	0.229150
20537	0.289508	-1.637198	9.470472	-0.006460	0.008588	0.164474	0.188146	0.148195	-0.685355	0.966562	-0.094826	-0.052904	0.232306
20538	0.744872	-1.558350	9.747104	0.067195	0.016021	0.162077	0.188146	0.145619	-0.683525	0.965962	-0.093670	-0.052065	0.235440
20539	0.776283	-1.556997	10.124320	0.035552	-0.016857	0.194266	0.186570	0.143990	-0.684298	0.965112	-0.092880	-0.051859	0.239256
20540	0.488760	-1.953515	9.731969	0.012601	-0.073485	0.225628	0.185929	0.140974	-0.686125	0.963986	-0.092416	-0.052885	0.243707
20541	0.484385	-2.065657	9.307837	-0.001377	-0.069849	0.212642	0.185020	0.136344	-0.685858	0.962885	-0.092109	-0.053846	0.247928
20542	0.428821	-2.549193	9.367756	-0.027338	-0.037010	0.206943	0.182910	0.135815	-0.686495	0.961776	-0.092570	-0.054401	0.251909
20543	0.732150	-2.954659	9.532947	-0.117667	-0.007946	0.164017	0.181984	0.135012	-0.685965	0.960730	-0.094815	-0.054863	0.254946
20544	0.601220	-3.300732	9.728526	-0.320301	-0.017391	0.145480	0.181701	0.141829	-0.687398	0.959351	-0.100933	-0.056642	0.257392
20545	0.827109	-3.143968	9.704025	-0.554812	-0.061502	0.136055	0.180739	0.152892	-0.688431	0.957404	-0.111328	-0.060455	0.259480
20546	0.627854	-2.830337	9.360868	-0.534577	-0.079635	0.184158	0.180014	0.168613	-0.687634	0.955112	-0.121260	-0.064428	0.262501
20547	0.547028	-2.571267	9.176496	-0.270869	-0.071925	0.226075	0.178924	0.176415	-0.687098	0.953154	-0.126281	-0.066736	0.266640
20548	0.476849	-2.523892	8.998856	0.180297	-0.067671	0.267112	0.175891	0.176705	-0.688904	0.952088	-0.122731	-0.066475	0.272114
20549	0.504118	-2.162063	9.249053	0.397542	-0.081905	0.330971	0.174350	0.164568	-0.688897	0.951108	-0.115065	-0.065107	0.279133
20550	0.504346	-2.210188	9.248381	0.278762	-0.089179	0.396832	0.170437	0.150273	-0.688872	0.949384	-0.109669	-0.064417	0.287218
20551	0.454570	-2.398582	9.067624	0.108749	-0.058237	0.416236	0.169593	0.134400	-0.692927	0.947127	-0.107711	-0.064028	0.295379
20552	0.238458	-2.576424	9.255166	0.032678	-0.036425	0.419507	0.167362	0.129376	-0.692519	0.944648	-0.107301	-0.063704	0.303429
20553	0.400356	-2.647906	9.366105	0.074076	-0.019961	0.401241	0.167374	0.126640	-0.692912	0.942319	-0.106220	-0.062803	0.311139
20554	0.366006	-2.501958	9.847965	0.120806	0.000088	0.373746	0.166076	0.119829	-0.692643	0.940234	-0.104300	-0.061337	0.318307
20555	0.523957	-2.238119	10.215641	0.135666	0.007421	0.375645	0.166370	0.111094	-0.691865	0.938110	-0.102178	-0.059575	0.325514
20556	0.431270	-1.999005	10.535017	0.179225	0.006569	0.394306	0.165090	0.099639	-0.691599	0.935893	-0.099212	-0.057559	0.333088
20557	-0.463613	-1.419646	10.201098	0.225758	-0.021753	0.416676	0.165532	0.088160	-0.691869	0.933510	-0.095198	-0.055610	0.341179
20558	0.082471	-0.684878	9.443486	0.273955	-0.039776	0.439091	0.163970	0.080131	-0.690814	0.930957	-0.090183	-0.053723	0.349713
20559	0.309997	-0.851048	9.971426	0.247531	-0.046997	0.488816	0.160055	0.065297	-0.690004	0.927900	-0.085555	-0.051919	0.359146
20560	0.517816	-0.941293	10.197762	0.329684	-0.079712	0.522516	0.156134	0.053865	-0.690501	0.924571	-0.079286	-0.050209	0.369272
20561	0.180281	-1.457296	10.074543	0.409741	-0.083380	0.502637	0.152761	0.035748	-0.689697	0.921371	-0.071328	-0.047848	0.379077
20562	0.029490	-1.180892	10.074612	0.388276	-0.091796	0.443457	0.146474	0.018893	-0.688869	0.918419	-0.063780	-0.046036	0.387709
20563	0.386235	-0.674179	9.580909	0.207820	-0.067302	0.411122	0.143066	0.009519	-0.687800	0.915421	-0.059513	-0.045039	0.395517
20564	0.389033	-0.251062	9.474038	0.091965	-0.056440	0.413268	0.137808	0.002197	-0.688545	0.912189	-0.057635	-0.044925	0.403201
20565	0.443633	-0.588506	9.270559	0.051649	-0.056423	0.430619	0.134393	-0.003773	-0.688521	0.908722	-0.056257	-0.044935	0.411146
20566	0.247221	-0.858106	9.351369	0.093931	-0.058271	0.419766	0.130711	-0.010278	-0.687709	0.905301	-0.054326	-0.044819	0.418892
20567	0.362605	-0.785735	9.339057	0.135725	-0.052676	0.438428	0.127026	-0.016505	-0.686374	0.901721	-0.051430	-0.044049	0.426983
20568	0.433371	-0.979290	8.986505	0.241365	-0.021397	0.461081	0.122702	-0.025887	-0.687128	0.897975	-0.047177	-0.041966	0.435493
20569	0.568198	-0.924906	9.331821	0.191291	0.011511	0.486616	0.117959	-0.034951	-0.683956	0.893907	-0.043849	-0.039543	0.444347
20570	0.627515	-0.717456	9.450517	0.017659	0.002254	0.513428	0.115605	-0.041616	-0.683940	0.889323	-0.043835	-0.038960	0.453503
20571	0.675658	-1.197530	9.758720	-0.032807	0.013162	0.520561	0.110845	-0.042649	-0.683378	0.884564	-0.044531	-0.038508	0.462688
20572	0.519331	-1.263923	10.135635	0.039370	0.005817	0.496935	0.106634	-0.047657	-0.683608	0.879971	-0.044145	-0.037661	0.471471
20573	0.655765	-1.046494	10.312806	0.305721	0.017006	0.465958	0.104134	-0.052803	-0.682152	0.875832	-0.038863	-0.034040	0.479843
20574	0.499053	-1.041506	10.455454	0.593557	0.036291	0.392623	0.101405	-0.071300	-0.677692	0.872475	-0.028954	-0.027461	0.487027
20575	0.190049	-0.960515	10.396090	0.671198	0.068128	0.315429	0.099067	-0.091961	-0.670621	0.869751	-0.017679	-0.019542	0.492787
20576	0.132504	-0.528314	10.166349	0.486117	0.111583	0.225806	0.096741	-0.113323	-0.665380	0.867692	-0.010285	-0.012789	0.496832
20577	-0.064958	-0.074328	10.055641	0.200728	0.123976	0.194781	0.097824	-0.124092	-0.662256	0.865828	-0.007697	-0.008589	0.500208
20578	-0.199209	-0.241008	9.941620	0.015688	0.067901	0.151481	0.098483	-0.126401	-0.660170	0.864332	-0.008005	-0.007291	0.502805
20579	-0.450981	-0.030277	9.793385	0.027034	0.006634	0.142386	0.097165	-0.128019	-0.659636	0.862917	-0.007264	-0.006844	0.505247
20580	-0.425559	-0.304257	9.871402	0.071978	-0.059136	0.139038	0.094790	-0.129765	-0.659357	0.861523	-0.005317	-0.007175	0.507639
20581	-0.423682	-0.698679	9.923503	0.181273	-0.097532	0.091679	0.091616	-0.131083	-0.658285	0.860602	-0.000909	-0.006954	0.509229
20582	-0.204395	-0.674174	9.925894	0.162268	-0.057383	0.061995	0.087930	-0.137174	-0.656950	0.859973	0.002586	-0.006345	0.510293
20583	-0.018375	-0.747997	10.041826	0.061090	-0.012774	0.030045	0.087537	-0.141244	-0.654726	0.859673	0.004009	-0.005906	0.510795
20584	-0.187565	-0.675035	9.664366	-0.157825	0.044520	0.010384	0.086613	-0.138661	-0.656940	0.859590	0.000966	-0.006810	0.510938
20585	0.001028	-0.798218	9.417130	-0.134924	0.059170	-0.006119	0.086604	-0.135390	-0.657593	0.859671	-0.001775	-0.007151	0.510795
20586	-0.013778	-0.723408	9.490061	-0.064773	0.059203	-0.020535	0.089629	-0.131326	-0.657485	0.859904	-0.003364	-0.006852	0.510399
20587	0.192529	-0.501461	9.540711	-0.028292	0.046534	0.001815	0.091878	-0.129727	-0.658941	0.859900	-0.004180	-0.006343	0.510405
20588	0.343917	-0.892411	9.817519	-0.105013	0.030009	0.007011	0.092145	-0.129464	-0.659597	0.859840	-0.006166	-0.006955	0.510480
20589	0.373254	-0.960720	10.229750	-0.106486	0.007118	0.001502	0.091726	-0.124264	-0.659068	0.859821	-0.007962	-0.007971	0.510471
20590	0.336331	-0.807338	10.073112	-0.071383	-0.010255	-0.020450	0.090404	-0.122623	-0.660364	0.860035	-0.008955	-0.008936	0.510078
20591	-0.069718	-0.101989	9.709513	0.078781	-0.044879	-0.034448	0.091475	-0.124288	-0.661681	0.860401	-0.007038	-0.008974	0.509490
20592	0.183509	0.373364	9.252814	0.127050	-0.059277	0.002726	0.090687	-0.128628	-0.659584	0.860407	-0.004122	-0.008756	0.509515
20593	0.239868	-0.310920	9.647055	0.046711	0.013783	0.028078	0.088050	-0.131324	-0.659041	0.860137	-0.003346	-0.008105	0.509987
20594	0.341001	-0.268594	10.003891	-0.138478	0.056444	-0.004306	0.090956	-0.131350	-0.658411	0.860185	-0.006176	-0.008604	0.509872
20595	0.204589	0.029783	10.088426	-0.285586	0.055324	-0.014299	0.091724	-0.122905	-0.659721	0.860302	-0.011522	-0.010639	0.509544
20596	0.003503	-0.273743	10.101497	-0.166243	0.062689	-0.030312	0.091985	-0.118563	-0.662206	0.860598	-0.014888	-0.011319	0.508942
20597	-0.001294	-0.289012	9.861171	0.044182	0.033588	-0.069805	0.093304	-0.117759	-0.662216	0.861339	-0.014323	-0.010379	0.507723
20598	0.150491	0.235165	9.668283	0.089499	0.002580	-0.080619	0.095424	-0.120231	-0.661188	0.862225	-0.012665	-0.009506	0.506278
20599	0.126986	0.099760	9.488516	0.037004	-0.010265	-0.080858	0.095951	-0.120775	-0.660408	0.863061	-0.011742	-0.009387	0.504875
20600	0.012158	-0.082705	9.672137	-0.037983	0.042576	-0.101620	0.096481	-0.119971	-0.661327	0.864112	-0.012683	-0.009117	0.503056
20601	0.089812	-0.193629	9.556074	-0.216306	0.091680	-0.130277	0.099913	-0.118370	-0.661224	0.865385	-0.017146	-0.009796	0.500718
20602	0.307867	-0.424697	9.406027	-0.257915	0.135448	-0.167449	0.104649	-0.111057	-0.662043	0.867002	-0.022807	-0.010150	0.497679
20603	0.231291	-0.539809	9.562141	-0.262690	0.148115	-0.206254	0.110172	-0.101977	-0.662738	0.868956	-0.028614	-0.010366	0.493952
20604	0.155778	-0.886451	9.558975	-0.304506	0.149876	-0.208300	0.115436	-0.092769	-0.664607	0.870907	-0.035218	-0.010944	0.490063
20605	0.075205	-1.174697	9.748634	-0.381179	0.146073	-0.221594	0.120959	-0.081791	-0.666739	0.872820	-0.043078	-0.012395	0.485980
20606	0.060224	-1.058653	9.918169	-0.707747	0.138414	-0.214016	0.128577	-0.064021	-0.670062	0.874319	-0.056596	-0.017092	0.481737
20607	0.077227	-1.092931	9.735396	-1.001212	0.107094	-0.191454	0.133390	-0.036536	-0.674796	0.874903	-0.074888	-0.025200	0.477810
20608	-0.442948	-1.734361	9.627919	-0.962448	0.083305	-0.187517	0.138076	-0.008114	-0.681491	0.875248	-0.092296	-0.033256	0.473621
20609	-0.573052	-1.748659	9.744137	-0.624108	0.105462	-0.233834	0.141831	0.016128	-0.683864	0.876320	-0.103902	-0.037856	0.468865
20610	-1.291862	-1.672538	9.906542	-0.244064	0.091998	-0.254071	0.145619	0.027292	-0.683105	0.878382	-0.108734	-0.039094	0.463781
20611	-1.474935	-1.701290	10.048470	-0.119741	0.118597	-0.255336	0.149423	0.037611	-0.684700	0.880583	-0.111591	-0.038698	0.458937
20612	-1.246774	-2.023215	10.060489	-0.178683	0.156837	-0.298122	0.153888	0.045077	-0.684210	0.883055	-0.115823	-0.038300	0.453136
20613	-0.867944	-2.584532	10.341830	-0.471999	0.161025	-0.332800	0.160591	0.052942	-0.682168	0.885052	-0.125229	-0.040480	0.446501
20614	-0.727934	-2.628177	10.162476	-0.540448	0.201222	-0.323047	0.165942	0.071997	-0.682595	0.886691	-0.136198	-0.042615	0.439787
20615	-0.981921	-2.976322	9.823930	-0.267789	0.151376	-0.267127	0.172097	0.086415	-0.681461	0.888422	-0.141940	-0.042972	0.434411
20616	-1.054596	-2.920090	9.423128	0.060839	0.084224	-0.226598	0.175776	0.092383	-0.681357	0.890654	-0.141275	-0.041654	0.430165
20617	-0.871327	-2.940046	9.110072	0.228666	0.042469	-0.205369	0.176844	0.089234	-0.680975	0.893091	-0.137316	-0.039449	0.426587
20618	-0.696043	-3.295667	9.149932	0.072848	0.018625	-0.177487	0.178443	0.084447	-0.679813	0.894834	-0.135913	-0.039050	0.423408
20619	-0.730532	-3.657255	8.974092	-0.115158	0.014753	-0.183030	0.180687	0.085513	-0.679962	0.896071	-0.137942	-0.040208	0.420014
20620	-0.543919	-3.869292	8.778405	-0.247459	0.029316	-0.165245	0.179870	0.093974	-0.681520	0.896803	-0.142368	-0.042286	0.416757
20621	-0.400229	-3.672372	8.583253	-0.381049	0.058542	-0.130898	0.182469	0.104607	-0.680490	0.896815	-0.149634	-0.044765	0.413920
20622	-0.469350	-3.840924	8.587445	-0.368996	0.071408	-0.103165	0.185586	0.119863	-0.680901	0.896622	-0.156628	-0.046916	0.411503
20623	-0.427885	-3.936662	8.711324	-0.169468	0.084450	-0.089249	0.188471	0.125030	-0.679876	0.896872	-0.160394	-0.047083	0.409485
20624	-0.365505	-3.863692	8.904984	-0.146415	0.095369	-0.116839	0.190042	0.129380	-0.680148	0.897460	-0.163572	-0.047017	0.406939
20625	-0.313502	-3.636809	9.081499	-0.202250	0.078799	-0.139257	0.193047	0.136602	-0.678338	0.897964	-0.167849	-0.047737	0.403992
20626	-0.272713	-3.083128	9.137659	-0.065905	0.070715	-0.145963	0.195805	0.141215	-0.678227	0.899004	-0.169346	-0.047560	0.401063
20627	-0.241763	-2.472858	9.564223	0.220656	0.038214	-0.103888	0.197530	0.138338	-0.677197	0.900592	-0.165661	-0.045494	0.399276
20628	-0.443628	-2.605002	9.738135	0.546114	0.019410	-0.072681	0.198358	0.129585	-0.677469	0.902968	-0.155787	-0.041093	0.398361
20629	-0.646527	-3.020442	10.095316	0.869073	-0.013320	-0.118977	0.200819	0.108253	-0.677499	0.906465	-0.139898	-0.034803	0.396912
20630	-0.294743	-2.458709	10.214508	0.669622	-0.055604	-0.149470	0.200372	0.085054	-0.676198	0.909421	-0.127083	-0.030983	0.394769
20631	-0.321855	-1.839178	9.865245	0.416776	-0.066740	-0.120305	0.197663	0.066788	-0.675923	0.911356	-0.118871	-0.029241	0.392995
20632	-0.741276	-1.874986	9.488725	0.610346	-0.018904	-0.066804	0.197448	0.053002	-0.675404	0.913270	-0.107433	-0.025018	0.392135
20633	-0.940585	-1.523052	9.791883	0.686884	0.067114	-0.038891	0.199346	0.037979	-0.673334	0.915002	-0.095334	-0.018480	0.391588
20634	-1.037466	-1.421495	9.994061	0.522794	0.096251	-0.001016	0.201633	0.020526	-0.667999	0.916010	-0.086398	-0.012698	0.391534
20635	-0.974425	-1.490673	10.132917	0.481667	0.021308	0.017354	0.203406	0.004947	-0.666974	0.916675	-0.077683	-0.008460	0.391920
20636	-0.960469	-1.387570	10.019261	0.569147	-0.066304	0.024389	0.201618	-0.015489	-0.664092	0.917311	-0.066611	-0.005250	0.392524
20637	-0.831323	-1.186910	9.519141	0.428741	-0.119371	0.038528	0.199820	-0.031297	-0.662777	0.917536	-0.057759	-0.003953	0.393417
20638	-0.908839	-1.136273	8.892553	0.256709	-0.128607	0.059822	0.196928	-0.038076	-0.661187	0.917351	-0.051923	-0.004298	0.394655
20639	-0.841667	-1.061224	8.987859	-0.000743	-0.072211	0.063043	0.192976	-0.041314	-0.661680	0.916848	-0.051347	-0.005469	0.395884
20640	-0.794144	-0.898678	9.350682	-0.307315	-0.045086	0.085434	0.192178	-0.037229	-0.663764	0.915845	-0.056516	-0.008714	0.397438
20641	-0.754643	-1.090810	9.432380	-0.377223	0.004177	0.081322	0.190978	-0.030148	-0.667151	0.914747	-0.063459	-0.011428	0.398848
20642	-0.600615	-1.019707	9.730097	-0.223077	-0.001136	0.082110	0.189638	-0.022778	-0.669099	0.913813	-0.067431	-0.013197	0.400281
20643	-0.398285	-0.978384	9.734965	-0.034236	-0.022767	0.108946	0.189883	-0.016778	-0.669752	0.912887	-0.067873	-0.013616	0.402299
20644	-0.374276	-0.954035	9.805150	-0.039676	-0.040994	0.132018	0.188561	-0.016222	-0.670264	0.911773	-0.068185	-0.014576	0.404733
20645	-0.455764	-1.049874	9.971092	-0.153696	-0.024612	0.163716	0.187251	-0.017045	-0.672085	0.910224	-0.070780	-0.015916	0.407712
20646	-0.383258	-1.077863	10.187436	-0.195593	-0.034717	0.163521	0.184603	-0.015381	-0.672585	0.908605	-0.073990	-0.017983	0.410658
20647	-0.415842	-1.312697	10.488724	-0.188038	-0.068625	0.135932	0.181155	-0.011255	-0.673602	0.907179	-0.076812	-0.020440	0.413169
20648	-0.248950	-0.933678	10.056275	0.057109	-0.104033	0.099383	0.180097	-0.010702	-0.674116	0.906414	-0.074837	-0.021774	0.415138
20649	-0.119459	-0.815617	9.324535	0.398543	-0.042472	0.053034	0.176293	-0.016683	-0.675657	0.906529	-0.067153	-0.019022	0.416333
20650	-0.042075	-0.842545	9.848226	0.493477	-0.016861	0.031324	0.176330	-0.032208	-0.671218	0.906895	-0.057955	-0.015246	0.417074
20651	-0.143454	-0.808258	10.083026	0.180657	-0.044769	-0.015447	0.175448	-0.045163	-0.670302	0.907222	-0.054138	-0.014443	0.416903
20652	-0.095262	-0.813926	9.804918	-0.020490	-0.024932	-0.046024	0.174782	-0.046094	-0.668597	0.907588	-0.054169	-0.015187	0.416075
20653	-0.138169	-0.920084	9.745413	-0.063952	-0.010435	-0.075795	0.174778	-0.042425	-0.670426	0.908156	-0.055043	-0.015874	0.414695
20654	-0.192308	-1.183713	10.082105	-0.003924	-0.023260	-0.098537	0.173703	-0.040210	-0.668716	0.908973	-0.054771	-0.016508	0.412910
20655	-0.170062	-1.304391	9.960587	0.094498	-0.046990	-0.132140	0.173719	-0.043496	-0.669502	0.910158	-0.052456	-0.016621	0.410591
20656	-0.021930	-1.015031	10.057253	0.183813	-0.074319	-0.142730	0.172139	-0.044170	-0.670405	0.911500	-0.048332	-0.016685	0.408108
20657	-0.090320	-0.852403	9.799746	0.220177	-0.087088	-0.138802	0.172443	-0.050316	-0.669619	0.912813	-0.043389	-0.016514	0.405730
20658	-0.234994	-0.855578	9.659112	0.155207	-0.068864	-0.128088	0.170470	-0.054111	-0.668951	0.913969	-0.039835	-0.016695	0.403479
20659	-0.193895	-0.887449	9.462193	-0.012717	-0.027963	-0.152992	0.170204	-0.054376	-0.668425	0.915189	-0.039631	-0.017332	0.400697
20660	-0.068883	-0.810115	9.488452	-0.123213	0.022232	-0.140708	0.171651	-0.051665	-0.668828	0.916232	-0.041897	-0.018096	0.398040
20661	-0.008175	-0.896173	9.617448	-0.079777	0.062590	-0.101783	0.172302	-0.047857	-0.669747	0.917004	-0.043664	-0.017579	0.396092
20662	0.093391	-0.953143	9.785644	-0.035933	0.055337	-0.097854	0.174932	-0.044602	-0.669113	0.917777	-0.044609	-0.017007	0.394215
20663	0.093147	-0.885551	9.858487	-0.054942	0.026092	-0.101641	0.177149	-0.042977	-0.668353	0.918546	-0.045630	-0.016977	0.392305
20664	0.141490	-0.914575	9.786511	-0.053368	0.011532	-0.082225	0.177673	-0.040940	-0.668879	0.919158	-0.046555	-0.017332	0.390745
20665	0.064914	-1.034910	9.822519	0.016478	0.015312	-0.056957	0.177537	-0.039305	-0.669401	0.919633	-0.046191	-0.016917	0.389687
20666	0.011608	-0.982343	9.745937	0.040763	0.026342	-0.042089	0.177682	-0.042042	-0.669795	0.920019	-0.045515	-0.016227	0.388883
20667	-0.144608	-1.085963	9.791039	0.045852	0.056527	-0.023653	0.180059	-0.042605	-0.668769	0.920272	-0.044951	-0.014801	0.388407
20668	-0.195624	-1.001585	9.868568	0.099913	0.057535	-0.004930	0.182042	-0.043574	-0.667870	0.920429	-0.043440	-0.013044	0.388271
20669	-0.297338	-0.920015	9.849680	0.097854	0.041056	0.003424	0.182863	-0.046987	-0.666432	0.920504	-0.041817	-0.011472	0.388319
20670	-0.307109	-0.893599	9.840357	0.061000	0.033725	0.011553	0.184321	-0.049856	-0.664875	0.920485	-0.040841	-0.010442	0.388496
20671	-0.336095	-0.886817	9.729751	0.018979	0.015399	0.009522	0.183538	-0.052038	-0.665393	0.920438	-0.040484	-0.009944	0.388659
20672	-0.336255	-0.853138	9.727820	0.043331	0.037389	0.020685	0.184065	-0.051769	-0.665136	0.920332	-0.039863	-0.008976	0.388997
20673	-0.336628	-0.771064	9.805790	0.045149	0.020920	0.014254	0.185121	-0.053133	-0.663837	0.920268	-0.039077	-0.008164	0.389247
20674	-0.332164	-0.693948	9.838121	-0.005684	0.006254	0.019553	0.184067	-0.054757	-0.663436	0.920125	-0.039116	-0.008152	0.389581
20675	-0.197643	-0.578404	9.783259	-0.028192	-0.020239	0.009288	0.184304	-0.053659	-0.663185	0.920035	-0.039352	-0.008670	0.389759
20676	-0.082366	-0.481839	9.809696	0.003220	-0.052148	0.020571	0.183129	-0.055979	-0.664353	0.919880	-0.038773	-0.009662	0.390158
20677	-0.005329	-0.457637	9.805954	0.053979	-0.050252	0.020827	0.181939	-0.057457	-0.663298	0.919758	-0.037241	-0.010088	0.390586
20678	0.086360	-0.469204	9.888270	0.019072	-0.024717	0.011385	0.180884	-0.057180	-0.664074	0.919691	-0.036582	-0.010459	0.390796
20679	0.113513	-0.596138	10.045187	0.042181	0.009046	-0.015309	0.179557	-0.058512	-0.662233	0.919852	-0.035702	-0.009928	0.390510
20680	0.293882	-0.499540	10.043424	0.072070	0.030992	-0.034570	0.179573	-0.060441	-0.663934	0.920191	-0.034494	-0.008893	0.389846
20681	0.399742	-0.461598	9.819282	0.098225	0.026489	-0.032580	0.181547	-0.060715	-0.661858	0.920526	-0.032686	-0.007645	0.389236
20682	0.524863	-0.428219	9.648191	0.115475	0.015541	-0.030584	0.182115	-0.064557	-0.662248	0.920854	-0.030559	-0.006554	0.388654
20683	0.616722	-0.481143	9.597893	0.081950	0.026558	-0.003078	0.183440	-0.067153	-0.660821	0.920942	-0.029024	-0.005456	0.388579
20684	0.405348	-0.644825	9.701654	0.029177	0.039343	0.031704	0.183452	-0.070432	-0.660823	0.920730	-0.028679	-0.004560	0.389118
20685	0.077783	-0.712616	9.769666	-0.046130	0.048358	0.035913	0.184111	-0.069757	-0.660828	0.920441	-0.029677	-0.004061	0.389733
20686	-0.273944	-0.770978	9.794373	-0.107070	0.051805	0.001441	0.185556	-0.068126	-0.660054	0.920383	-0.031935	-0.004015	0.389692
20687	-0.663988	-0.882174	9.870795	-0.083913	0.057156	-0.035377	0.187664	-0.065287	-0.660593	0.920620	-0.033725	-0.003679	0.388984
20688	-0.756446	-0.704266	9.882030	-0.067847	0.070759	-0.079628	0.190156	-0.060936	-0.659826	0.921213	-0.035402	-0.003031	0.387433
20689	-0.650986	-0.579536	9.707114	-0.067577	0.033229	-0.114638	0.191478	-0.059323	-0.660882	0.922063	-0.036722	-0.003034	0.385282
20690	-0.453975	-0.440151	9.542861	-0.050079	-0.008764	-0.120019	0.191738	-0.056063	-0.662453	0.922962	-0.037453	-0.003744	0.383045
20691	-0.261123	-0.435047	9.515924	-0.044685	-0.041652	-0.129162	0.191986	-0.054135	-0.660623	0.923923	-0.037767	-0.004952	0.380678
20692	-0.226486	-0.612267	9.739426	-0.060425	-0.036158	-0.112631	0.192239	-0.050048	-0.661408	0.924744	-0.038480	-0.006239	0.378588
20693	-0.206264	-0.799043	9.991466	-0.042808	-0.008725	-0.107040	0.193428	-0.047210	-0.663116	0.925529	-0.039012	-0.006808	0.376600
20694	-0.100241	-0.784260	10.031074	-0.027186	-0.003174	-0.092200	0.192625	-0.045962	-0.662194	0.926215	-0.039363	-0.007219	0.374865
20695	0.091924	-0.634857	9.984549	0.042543	-0.017625	-0.067829	0.193683	-0.045162	-0.662856	0.926765	-0.038246	-0.007293	0.373618
20696	0.125563	-0.610751	9.977999	0.303078	-0.002640	-0.038846	0.193429	-0.049788	-0.661417	0.927286	-0.032486	-0.005183	0.372906
20697	0.033574	-0.528829	10.064713	0.531979	0.014142	0.001041	0.192800	-0.063945	-0.657233	0.927583	-0.022524	-0.000980	0.372937
20698	-0.135982	-0.365761	10.003000	0.368690	0.034136	0.033393	0.192962	-0.074988	-0.654885	0.927488	-0.015823	0.002342	0.373511
20699	-0.261783	-0.290247	9.642784	0.046401	0.048407	0.028966	0.194559	-0.080719	-0.652546	0.927293	-0.015127	0.003569	0.374015
20700	-0.290329	-0.377373	9.511660	-0.168730	0.030765	0.010373	0.194020	-0.078525	-0.652279	0.927168	-0.018370	0.002805	0.374183
20701	-0.314157	-0.435007	9.558642	-0.196718	0.007892	0.015806	0.194812	-0.075006	-0.654638	0.926980	-0.021898	0.001462	0.374467
20702	-0.330631	-0.516540	9.648571	-0.157915	-0.003094	-0.004282	0.194544	-0.071200	-0.656727	0.926953	-0.024686	0.000145	0.374364
20703	-0.371239	-0.593343	9.728737	-0.155873	-0.001336	-0.027346	0.193989	-0.064093	-0.656981	0.927087	-0.027407	-0.001079	0.373843
20704	-0.270027	-0.578372	9.825919	-0.150311	0.005917	-0.055936	0.194902	-0.059603	-0.657771	0.927434	-0.030121	-0.002199	0.372765
20705	-0.164107	-0.544553	9.803375	-0.120503	0.013260	-0.063177	0.195817	-0.055389	-0.658692	0.927840	-0.032299	-0.002909	0.371566
20706	-0.087078	-0.520499	9.756418	-0.080281	0.015152	-0.061128	0.195548	-0.052258	-0.660127	0.928257	-0.033782	-0.003340	0.370387
20707	-0.106168	-0.558750	9.839726	-0.072408	0.015165	-0.055551	0.195801	-0.049800	-0.659867	0.928630	-0.035074	-0.003658	0.369328
20708	-0.043369	-0.582685	9.839977	-0.117224	0.013349	-0.035468	0.196719	-0.045727	-0.661311	0.928824	-0.037232	-0.004377	0.368620
20709	-0.110624	-0.635718	9.850609	-0.110377	0.013392	-0.016976	0.196716	-0.043009	-0.662749	0.928877	-0.039212	-0.004989	0.368272
20710	-0.119806	-0.729235	9.950040	-0.071991	-0.002966	0.007242	0.197502	-0.040969	-0.662754	0.928783	-0.040413	-0.005645	0.368371
20711	-0.143740	-0.767898	9.915665	-0.058044	0.004373	0.012840	0.196165	-0.039570	-0.660911	0.928653	-0.041356	-0.006020	0.368588
20712	-0.095421	-0.789530	9.894206	0.011108	0.002632	0.014119	0.195910	-0.038366	-0.663786	0.928575	-0.041055	-0.005954	0.368819
20713	-0.146282	-0.741549	9.882401	0.060849	0.013674	0.024502	0.196569	-0.040131	-0.661961	0.928457	-0.039858	-0.005276	0.369258
20714	-0.139313	-0.688844	9.811186	0.144551	-0.000775	0.054479	0.195915	-0.043663	-0.660780	0.928182	-0.037058	-0.004255	0.370252
20715	-0.187748	-0.645827	9.753720	0.067692	-0.015536	0.033806	0.194342	-0.046384	-0.661423	0.927991	-0.035515	-0.004064	0.370883
20716	-0.182806	-0.669765	9.787041	0.032788	-0.008289	0.024390	0.193558	-0.050192	-0.660634	0.927847	-0.034731	-0.004033	0.371318
20717	-0.139331	-0.686570	9.772806	0.038166	-0.000997	0.011488	0.194094	-0.052381	-0.660377	0.927799	-0.033846	-0.003810	0.371522
20718	-0.071892	-0.669392	9.831293	-0.000320	0.008101	0.009434	0.193298	-0.051553	-0.660501	0.927746	-0.033797	-0.003731	0.371659
20719	-0.057347	-0.688843	9.763937	-0.017067	-0.002847	0.021366	0.193030	-0.051542	-0.659714	0.927587	-0.033924	-0.003955	0.372042
20720	-0.052661	-0.659934	9.771588	-0.023198	-0.002856	0.020411	0.193550	-0.049904	-0.659194	0.927438	-0.034219	-0.004242	0.372384
20721	-0.052659	-0.659901	9.781192	-0.035439	0.004437	0.018492	0.193300	-0.050608	-0.661547	0.927288	-0.034741	-0.004478	0.372707
20722	-0.076693	-0.674248	9.821577	-0.021414	-0.010172	0.020431	0.192647	-0.052379	-0.661804	0.927135	-0.034948	-0.004888	0.373061
20723	-0.072121	-0.616045	9.952072	-0.005730	0.001737	0.027871	0.191573	-0.050438	-0.660225	0.926935	-0.034898	-0.004952	0.373562
20724	-0.096382	-0.587498	9.870624	0.006471	0.005409	0.027925	0.191984	-0.051284	-0.662322	0.926751	-0.034705	-0.004859	0.374039
20725	-0.111082	-0.536907	9.897603	0.014385	0.017276	0.020561	0.193577	-0.053482	-0.661812	0.926621	-0.034390	-0.004491	0.374395
20726	-0.111069	-0.539272	9.909574	0.006546	0.006295	0.018692	0.192248	-0.053320	-0.660755	0.926503	-0.034201	-0.004388	0.374703
20727	-0.135432	-0.491673	9.770775	0.018674	-0.000982	0.024301	0.193708	-0.054295	-0.661029	0.926346	-0.033662	-0.004324	0.375141
20728	-0.127967	-0.539700	9.794178	0.036209	0.004520	0.024383	0.192254	-0.054415	-0.661017	0.926206	-0.032911	-0.004027	0.375556
20729	-0.154251	-0.587714	9.841272	0.010060	-0.021116	0.020600	0.193046	-0.055507	-0.659978	0.926069	-0.032377	-0.004405	0.375938
20730	-0.211899	-0.636169	9.777637	0.015243	-0.011962	0.026150	0.191724	-0.056035	-0.659706	0.925899	-0.031891	-0.004569	0.376395
20731	-0.231110	-0.650473	9.827671	0.027505	0.000840	0.026192	0.192262	-0.057142	-0.660495	0.925731	-0.031208	-0.004401	0.376867
20732	-0.185495	-0.597580	9.797508	0.018915	-0.010092	0.026124	0.189865	-0.059971	-0.659963	0.925561	-0.030668	-0.004504	0.377329
20733	-0.183119	-0.592992	9.730376	-0.000233	-0.002834	0.011251	0.191842	-0.058489	-0.659717	0.925487	-0.030475	-0.004620	0.377524
20734	-0.144514	-0.597620	9.761880	-0.029965	-0.010174	0.011113	0.190257	-0.058476	-0.660227	0.925403	-0.030837	-0.005102	0.377694
20735	-0.096474	-0.558982	9.774874	-0.028165	-0.001045	0.003724	0.189855	-0.057106	-0.660223	0.925369	-0.031175	-0.005402	0.377746
20736	-0.082073	-0.544450	9.794417	-0.005504	0.004488	0.013059	0.191048	-0.057395	-0.660495	0.925287	-0.031196	-0.005427	0.377944
20737	-0.043523	-0.534369	9.905349	-0.001796	0.015410	-0.005397	0.190259	-0.057938	-0.661012	0.925340	-0.031165	-0.005232	0.377820
20738	-0.072610	-0.515197	9.891065	-0.007319	0.011728	0.002002	0.190550	-0.058630	-0.661005	0.925338	-0.031273	-0.005143	0.377816
20739	-0.058196	-0.510898	9.732816	-0.009877	0.011707	-0.010929	0.190549	-0.057815	-0.661398	0.925428	-0.031358	-0.005084	0.377590
20740	-0.081969	-0.577992	9.827680	-0.013395	0.008059	-0.001711	0.191202	-0.057533	-0.659833	0.925452	-0.031550	-0.005112	0.377513
20741	-0.144562	-0.597327	9.838827	-0.000196	-0.012053	-0.005306	0.191079	-0.058635	-0.660879	0.925503	-0.031278	-0.005416	0.377408
20742	-0.115726	-0.578110	9.812959	0.025939	0.000801	0.004035	0.191866	-0.058631	-0.659577	0.925508	-0.030688	-0.005278	0.377445
20743	-0.134955	-0.587511	9.889469	0.022477	0.009009	0.002158	0.190406	-0.057520	-0.659434	0.925518	-0.030158	-0.005016	0.377467
20744	-0.115891	-0.544521	9.784620	0.017131	0.020900	0.003958	0.189487	-0.057658	-0.660604	0.925519	-0.029883	-0.004572	0.377493
20745	-0.159129	-0.578296	9.783743	0.004920	0.011736	0.002065	0.191342	-0.059449	-0.659966	0.925519	-0.029701	-0.004393	0.377509
20746	-0.101454	-0.539811	9.746410	0.003160	-0.002877	0.002079	0.190546	-0.059978	-0.659175	0.925524	-0.029504	-0.004495	0.377512
20747	-0.038957	-0.501316	9.709123	-0.042479	0.015383	0.009204	0.190013	-0.057794	-0.659954	0.925442	-0.030225	-0.004605	0.377654
20748	-0.069905	-0.583027	9.755701	-0.077472	0.019000	0.012715	0.190013	-0.057387	-0.660216	0.925318	-0.031688	-0.004905	0.377833
20749	-0.077056	-0.597216	9.832257	-0.033747	0.013579	0.021251	0.189738	-0.055466	-0.659689	0.925149	-0.032236	-0.004979	0.378200
20750	-0.096293	-0.606781	9.860751	-0.014383	0.004435	0.013056	0.191862	-0.056184	-0.660753	0.925063	-0.032420	-0.005071	0.378392
20751	-0.096601	-0.539210	9.919312	0.006479	0.006315	0.026075	0.191069	-0.055768	-0.661008	0.924883	-0.032167	-0.004973	0.378857
20752	-0.127886	-0.548668	9.986107	0.006530	0.000817	0.024237	0.189745	-0.055208	-0.661128	0.924723	-0.031938	-0.004967	0.379265
20753	-0.121067	-0.467351	9.838469	-0.005768	-0.013815	0.020504	0.190010	-0.056026	-0.660738	0.924575	-0.031753	-0.005337	0.379638
20754	-0.135403	-0.496370	9.804318	0.034532	0.000838	0.015149	0.187763	-0.057088	-0.660197	0.924499	-0.031006	-0.005124	0.379886
20755	-0.080032	-0.479455	9.793070	0.027414	0.000867	0.026189	0.188827	-0.057518	-0.660991	0.924329	-0.030314	-0.004966	0.380358
20756	-0.099098	-0.527726	9.761005	-0.018092	-0.010147	0.027823	0.189367	-0.058630	-0.662304	0.924125	-0.030457	-0.005348	0.380837
20757	-0.101351	-0.558831	9.813363	-0.012580	-0.001067	0.003843	0.188031	-0.057640	-0.660461	0.924100	-0.030487	-0.005544	0.380892
20758	-0.139848	-0.578388	9.745511	0.022494	0.006259	-0.005220	0.188169	-0.058738	-0.660855	0.924173	-0.030002	-0.005334	0.380757
20759	-0.156644	-0.592613	9.817175	0.029579	0.008986	-0.010726	0.187639	-0.060085	-0.659544	0.924285	-0.029332	-0.005030	0.380542
20760	-0.192704	-0.611673	9.893393	-0.021238	0.004373	-0.001749	0.187783	-0.060381	-0.661638	0.924304	-0.029641	-0.005186	0.380470
20761	-0.207167	-0.616893	9.782753	-0.024666	0.001605	-0.012836	0.188039	-0.059689	-0.660462	0.924398	-0.029927	-0.005428	0.380214
20762	-0.178377	-0.588058	9.754619	-0.007296	0.019019	-0.003545	0.188429	-0.058597	-0.660073	0.924443	-0.030090	-0.005208	0.380095
20763	-0.173408	-0.616726	9.811879	-0.005507	0.004399	-0.001667	0.189620	-0.059018	-0.659821	0.924465	-0.030051	-0.005244	0.380046
20764	-0.149393	-0.597510	9.788365	-0.037907	0.002541	-0.001828	0.189622	-0.057394	-0.661390	0.924477	-0.030654	-0.005560	0.379964
20765	-0.139784	-0.592900	9.723701	-0.049414	0.011697	0.007329	0.187766	-0.056417	-0.661374	0.924403	-0.031487	-0.005787	0.380072
20766	-0.120529	-0.582998	9.793640	-0.009865	0.002567	-0.005377	0.188694	-0.056567	-0.661644	0.924457	-0.031572	-0.005892	0.379932
20767	-0.089325	-0.554101	9.782333	-0.026509	0.000726	-0.005459	0.187761	-0.054914	-0.661374	0.924493	-0.031896	-0.006157	0.379812
20768	-0.101321	-0.563495	9.856510	-0.008878	0.011677	-0.016462	0.188819	-0.054656	-0.661644	0.924635	-0.032030	-0.006093	0.379457
20769	-0.050766	-0.546484	9.876426	-0.022911	0.008936	-0.012836	0.189207	-0.053557	-0.660600	0.924730	-0.032344	-0.006185	0.379196
20770	-0.024297	-0.539556	9.775942	-0.023774	0.011674	-0.018381	0.189077	-0.053561	-0.661122	0.924875	-0.032754	-0.006236	0.378806
20771	-0.062598	-0.597351	9.784377	-0.001917	0.013533	-0.012734	0.189609	-0.054792	-0.660734	0.924984	-0.032711	-0.006087	0.378547
20772	-0.158629	-0.681558	9.842316	0.015581	0.000758	-0.004320	0.189607	-0.054382	-0.660734	0.925047	-0.032311	-0.006032	0.378427
20773	-0.185297	-0.650322	9.844906	0.022536	0.015388	-0.003387	0.189475	-0.054923	-0.660341	0.925101	-0.031837	-0.005656	0.378343
20774	-0.216499	-0.681782	9.810564	-0.000279	0.004412	0.003898	0.190934	-0.055762	-0.660615	0.925092	-0.031760	-0.005648	0.378369
20775	-0.216598	-0.662696	9.762817	-0.021369	0.004406	0.009328	0.189482	-0.054666	-0.661911	0.925020	-0.032026	-0.005795	0.378522
20776	-0.173217	-0.660301	9.734447	-0.017802	-0.010218	0.003834	0.189211	-0.055194	-0.660339	0.924998	-0.032162	-0.006191	0.378557
20777	-0.134705	-0.645695	9.761419	-0.024757	0.000731	-0.001755	0.189474	-0.054650	-0.660341	0.925007	-0.032468	-0.006437	0.378507
20778	-0.081783	-0.616409	9.851149	-0.040503	0.004374	-0.000918	0.188544	-0.053276	-0.660594	0.925009	-0.033134	-0.006738	0.378438
20779	-0.043274	-0.601878	9.856514	-0.027398	0.000745	0.001923	0.189071	-0.053143	-0.660337	0.924987	-0.033486	-0.007005	0.378455
20780	-0.062476	-0.621249	9.832056	-0.007264	-0.001062	0.002028	0.188805	-0.052188	-0.660727	0.924989	-0.033496	-0.007152	0.378446
20781	-0.062676	-0.577846	9.859070	-0.002004	0.009900	-0.001656	0.189334	-0.052194	-0.660731	0.925013	-0.033443	-0.007062	0.378394
20782	-0.067624	-0.554032	9.789739	-0.005620	0.004438	0.006640	0.188421	-0.053021	-0.662555	0.924980	-0.033465	-0.007093	0.378473
20783	-0.060343	-0.563593	9.804076	-0.000309	0.002604	0.002055	0.190258	-0.051521	-0.660738	0.924976	-0.033320	-0.007124	0.378495
20784	-0.139685	-0.609373	9.831502	0.015462	-0.017490	0.005857	0.189477	-0.053435	-0.661779	0.924962	-0.032786	-0.007401	0.378571
20785	-0.120355	-0.621645	9.749887	0.003173	-0.006528	0.005780	0.186826	-0.052039	-0.661757	0.924930	-0.032508	-0.007570	0.378668
20786	-0.129813	-0.660098	9.768465	-0.022963	-0.010239	-0.003574	0.186825	-0.051495	-0.662018	0.924962	-0.032739	-0.008010	0.378562
20787	-0.105382	-0.727374	9.782154	-0.042081	0.001595	-0.014760	0.188938	-0.051378	-0.661512	0.925057	-0.033363	-0.008384	0.378267
20788	-0.158419	-0.727399	9.805665	-0.016689	-0.002957	-0.014627	0.188149	-0.051378	-0.662422	0.925178	-0.033531	-0.008649	0.377950
20789	-0.146527	-0.693754	9.787043	-0.005332	0.008936	-0.016434	0.188803	-0.050286	-0.661772	0.925311	-0.033538	-0.008608	0.377625
20790	-0.110523	-0.660018	9.780650	-0.037760	0.000691	-0.012895	0.188412	-0.051105	-0.662162	0.925405	-0.034123	-0.008963	0.377335
20791	-0.100932	-0.647894	9.802515	-0.034309	0.006190	-0.008272	0.187085	-0.047693	-0.663981	0.925456	-0.034648	-0.009185	0.377157
20792	-0.052715	-0.645242	9.846214	-0.033469	0.000727	-0.001797	0.187740	-0.047280	-0.662940	0.925469	-0.035157	-0.009499	0.377068
20793	-0.062231	-0.674284	9.802506	-0.028318	-0.006549	0.009316	0.188272	-0.047699	-0.663206	0.925389	-0.035476	-0.009900	0.377225
20794	-0.119874	-0.722657	9.762879	-0.052834	-0.010233	0.011044	0.187737	-0.046462	-0.663070	0.925288	-0.036262	-0.010555	0.377381
20795	-0.143747	-0.770649	9.814798	-0.069438	0.002535	0.010941	0.189725	-0.044730	-0.665178	0.925166	-0.037417	-0.011094	0.377552
20796	-0.158159	-0.780155	9.857742	-0.013393	0.011726	0.009364	0.189589	-0.044584	-0.664392	0.925112	-0.037639	-0.011045	0.377663
20797	-0.153385	-0.770554	9.848319	0.006771	0.008085	0.005780	0.188272	-0.044309	-0.665689	0.925086	-0.037429	-0.010905	0.377752
20798	-0.115081	-0.712710	9.854289	0.006899	0.001656	-0.008977	0.188537	-0.046077	-0.664646	0.925180	-0.037195	-0.010903	0.377545
20799	-0.086231	-0.698469	9.780337	0.022446	-0.001926	0.009567	0.187337	-0.043875	-0.664374	0.925134	-0.036619	-0.010826	0.377715
20800	-0.074037	-0.727286	9.789649	0.020796	0.006275	0.000318	0.188535	-0.046072	-0.664123	0.925172	-0.036165	-0.010626	0.377672
20801	-0.052263	-0.741540	9.830464	0.010212	0.004464	0.011343	0.188538	-0.045671	-0.665038	0.925105	-0.035865	-0.010523	0.377867
20802	-0.138994	-0.756219	9.810244	0.004121	-0.002875	0.007630	0.187483	-0.047834	-0.663984	0.925071	-0.035652	-0.010613	0.377969
20803	-0.100543	-0.732292	9.748521	-0.019535	0.011725	0.004720	0.188271	-0.045664	-0.664644	0.925034	-0.035960	-0.010603	0.378030
20804	-0.124586	-0.746794	9.743291	-0.028217	0.008040	-0.001779	0.187075	-0.045233	-0.663849	0.925052	-0.036426	-0.010743	0.377936
20805	-0.052350	-0.727464	9.725031	-0.029976	0.008050	-0.001786	0.187736	-0.044426	-0.664377	0.925056	-0.036900	-0.010884	0.377877
20806	-0.023345	-0.741744	9.753910	-0.040472	0.011699	-0.000920	0.187742	-0.044574	-0.665424	0.925058	-0.037621	-0.011048	0.377796
20807	-0.090528	-0.806520	9.848401	-0.012405	0.008972	0.000149	0.187866	-0.043745	-0.664378	0.925061	-0.037779	-0.011040	0.377775
20808	-0.042622	-0.741586	9.811348	-0.026405	-0.001095	-0.003599	0.188529	-0.043079	-0.665299	0.925093	-0.038142	-0.011336	0.377650
20809	-0.080918	-0.799282	9.848592	-0.029941	0.016271	0.001894	0.189058	-0.043083	-0.665172	0.925070	-0.038680	-0.011326	0.377652
20810	-0.059377	-0.765518	9.858870	-0.036918	0.015343	-0.001832	0.189050	-0.041441	-0.664910	0.925083	-0.039362	-0.011396	0.377548
20811	-0.090588	-0.794555	9.829363	-0.022946	0.013537	0.001934	0.189841	-0.041175	-0.664654	0.925064	-0.039750	-0.011384	0.377553
20812	-0.090507	-0.813985	9.776277	-0.014209	0.019033	0.001971	0.187992	-0.040344	-0.665685	0.925065	-0.040041	-0.011211	0.377525
20813	-0.095396	-0.799541	9.781235	-0.034216	0.015322	-0.011046	0.188384	-0.039797	-0.665165	0.925135	-0.040649	-0.011262	0.377287
20814	-0.148350	-0.818948	9.766064	-0.000195	-0.008372	0.003928	0.189438	-0.038987	-0.664912	0.925131	-0.040474	-0.011488	0.377310
20815	-0.133827	-0.828330	9.828485	0.004127	0.000788	0.011319	0.188643	-0.038434	-0.665166	0.925059	-0.040271	-0.011498	0.377506
20816	-0.186945	-0.814139	9.787377	0.008719	-0.006584	-0.012643	0.188520	-0.040890	-0.665036	0.925183	-0.039941	-0.011638	0.377234
20817	-0.158174	-0.780435	9.776115	0.019040	0.008093	0.002152	0.189450	-0.040232	-0.666482	0.925195	-0.039517	-0.011402	0.377258
20818	-0.186964	-0.809269	9.804251	0.008743	0.006201	-0.016355	0.189310	-0.040080	-0.665042	0.925353	-0.039282	-0.011308	0.376897
20819	-0.196701	-0.790072	9.794826	-0.005309	0.002538	-0.012730	0.189572	-0.040348	-0.664259	0.925456	-0.039269	-0.011363	0.376644
20820	-0.182320	-0.770678	9.828841	-0.012276	-0.008441	-0.014595	0.189314	-0.039544	-0.666088	0.925578	-0.039313	-0.011698	0.376328
20821	-0.165189	-0.823515	9.847466	-0.007038	-0.010249	-0.009025	0.187856	-0.039793	-0.665292	0.925649	-0.039239	-0.011995	0.376153
20822	-0.119524	-0.794679	9.809886	0.031346	0.000794	0.000382	0.188909	-0.039524	-0.664515	0.925695	-0.038549	-0.011819	0.376116
20823	-0.114639	-0.809205	9.780919	0.001571	-0.002887	0.002084	0.188381	-0.039792	-0.664642	0.925690	-0.038376	-0.011905	0.376144
20824	-0.032536	-0.838054	9.740470	-0.008976	-0.002870	0.007573	0.188118	-0.039521	-0.665163	0.925649	-0.038406	-0.012094	0.376235
20825	-0.090274	-0.862011	9.804413	-0.005427	-0.002885	0.005743	0.187857	-0.039389	-0.665945	0.925611	-0.038369	-0.012234	0.376328
20826	-0.071198	-0.818792	9.766787	-0.014220	0.000768	0.005692	0.186007	-0.040185	-0.665669	0.925579	-0.038523	-0.012396	0.376385
20827	-0.095078	-0.864312	9.837945	-0.014104	0.019013	-0.003564	0.187860	-0.040615	-0.665554	0.925610	-0.038813	-0.012204	0.376286
20828	-0.088010	-0.828081	9.874530	-0.012218	-0.006604	-0.014592	0.187587	-0.038833	-0.665289	0.925736	-0.038870	-0.012503	0.375960
20829	-0.059417	-0.761034	9.762905	-0.026404	-0.023024	-0.001719	0.186928	-0.038965	-0.665545	0.925732	-0.039071	-0.013180	0.375925
20830	-0.076022	-0.816215	9.819592	-0.000098	-0.006556	-0.003455	0.187189	-0.037606	-0.665939	0.925783	-0.038907	-0.013379	0.375810
