# Supplementary material for: Identification of Haptic Based Guiding Using Hard Reins
Source: PLoS One. 2015 Jul 22;10(7):e0132020. doi: 10.1371/journal.pone.0132020 (PMC4511788; doi:10.1371/journal.pone.0132020)
Supplement: S8 File — (ZIP) [file pone.0132020.s008.zip › Exp2_MotionData1/Subject1/path2/T5/sync5.txt]

// Start Time: 0
// Sample rate: 25.0Hz
// Scenario: 4.9
// Firmware Version: 2.6.1
Counter	Acc_X	Acc_Y	Acc_Z	Gyr_X	Gyr_Y	Gyr_Z	Mag_X	Mag_Y	Mag_Z	Quat_w	Quat_x	Quat_y	Quat_z
20273	2.425563	-3.395855	8.803178	-0.002545	0.001677	0.039085	-0.467017	0.387319	-1.152735	0.663683	-0.022808	-0.220059	0.714548
20274	2.511922	-3.345733	8.839150	-0.012632	0.013828	0.047950	-0.466481	0.387138	-1.151526	0.663002	-0.023354	-0.220062	0.715162
20275	2.546560	-3.374230	8.883758	-0.012710	-0.003061	0.047835	-0.467027	0.390380	-1.150873	0.662267	-0.023693	-0.220284	0.715762
20276	2.487120	-3.438430	8.841496	0.005062	-0.012872	0.054917	-0.466760	0.391000	-1.153568	0.661376	-0.023654	-0.220384	0.716556
20277	2.552060	-3.412976	8.845704	0.018609	-0.017132	0.052264	-0.466895	0.391279	-1.153286	0.660529	-0.023396	-0.220342	0.717359
20278	2.552793	-3.454234	8.817151	0.026006	-0.021320	0.044306	-0.467160	0.390098	-1.150745	0.659760	-0.022911	-0.220257	0.718108
20279	2.502169	-3.358058	8.742657	0.005030	-0.010249	0.056697	-0.467033	0.392367	-1.151351	0.658871	-0.022950	-0.220320	0.718903
20280	2.580915	-3.407601	8.808034	-0.007632	-0.007747	0.059309	-0.467701	0.391790	-1.150142	0.657928	-0.023169	-0.220532	0.719695
20281	2.529373	-3.495928	8.811933	-0.002101	-0.005818	0.054933	-0.468506	0.392826	-1.151455	0.657078	-0.023356	-0.220642	0.720430
20282	2.538244	-3.456927	8.797467	0.005803	-0.005984	0.028432	-0.468237	0.392385	-1.150930	0.656592	-0.023287	-0.220651	0.720873
20283	2.489884	-3.462660	8.796027	-0.007003	-0.000091	0.037281	-0.467173	0.394303	-1.149525	0.656019	-0.023543	-0.220768	0.721350
20284	2.489465	-3.443248	8.786239	-0.023052	0.001684	0.031937	-0.467844	0.395030	-1.149765	0.655502	-0.023979	-0.221091	0.721707
20285	2.499969	-3.486756	8.767632	-0.015873	0.007034	0.033762	-0.467715	0.396430	-1.149450	0.655006	-0.024438	-0.221245	0.722095
20286	2.485793	-3.496717	8.820230	-0.034143	-0.000450	0.042500	-0.468788	0.397485	-1.151302	0.654319	-0.025035	-0.221750	0.722541
20287	2.480647	-3.487104	8.786299	-0.013641	-0.001401	0.016037	-0.468525	0.399039	-1.151661	0.654042	-0.025265	-0.221992	0.722710
20288	2.475563	-3.472629	8.802884	-0.028128	0.000169	0.019538	-0.468524	0.399073	-1.153152	0.653695	-0.025692	-0.222414	0.722880
20289	2.441609	-3.463530	8.852324	-0.017939	-0.003850	0.041652	-0.467594	0.401179	-1.153637	0.653034	-0.026057	-0.222735	0.723365
20290	2.409477	-3.561220	8.803931	-0.000334	-0.004079	0.056747	-0.467458	0.400766	-1.154194	0.652142	-0.026224	-0.222791	0.724146
20291	2.403431	-3.498212	8.822528	-0.002012	-0.007517	0.051414	-0.468130	0.401105	-1.149837	0.651330	-0.026375	-0.222921	0.724831
20292	2.439942	-3.504831	8.830920	-0.006000	-0.020299	0.063689	-0.467331	0.402502	-1.150072	0.650259	-0.026411	-0.223265	0.725685
20293	2.452601	-3.541021	8.773809	0.014017	-0.025248	0.054879	-0.468540	0.404130	-1.152175	0.649324	-0.026112	-0.223390	0.726494
20294	2.438072	-3.541284	8.775772	-0.005623	-0.011102	0.051375	-0.469610	0.403870	-1.152035	0.648471	-0.026222	-0.223617	0.727182
20295	2.467819	-3.569872	8.805787	0.007581	-0.017511	0.027499	-0.469614	0.404985	-1.151457	0.647963	-0.025997	-0.223749	0.727602
20296	2.375252	-3.554564	8.752280	-0.004759	-0.003223	0.020500	-0.468942	0.404137	-1.152035	0.647597	-0.026073	-0.223876	0.727886
20297	2.370692	-3.571642	8.735419	-0.011813	0.023408	0.019767	-0.469610	0.403547	-1.150283	0.647374	-0.026665	-0.223763	0.728098
20298	2.336649	-3.557688	8.787227	-0.018977	0.021613	0.017970	-0.468548	0.406287	-1.147767	0.647144	-0.027274	-0.223777	0.728275
20299	2.332400	-3.586896	8.792131	-0.008239	0.023415	0.020670	-0.468412	0.405904	-1.149679	0.646909	-0.027830	-0.223606	0.728516
20300	2.277941	-3.636425	8.884714	-0.008953	0.006815	0.044443	-0.468282	0.407020	-1.149238	0.646235	-0.028212	-0.223650	0.729085
20301	2.266563	-3.554096	8.871708	0.032300	0.006198	0.083467	-0.467749	0.408023	-1.150432	0.645028	-0.028283	-0.223067	0.730329
20302	2.496775	-3.559633	8.830670	0.032502	-0.033382	0.102615	-0.468291	0.410457	-1.151432	0.643345	-0.027802	-0.222991	0.731853
20303	2.506351	-3.564322	8.763598	0.046073	-0.028781	0.100919	-0.469088	0.408541	-1.153247	0.641729	-0.027255	-0.222652	0.733394
20304	2.433632	-3.563214	8.766173	0.035540	-0.000353	0.062184	-0.470293	0.408710	-1.153227	0.640779	-0.027039	-0.222128	0.734391
20305	2.359847	-3.508718	8.768312	0.023760	0.003844	0.032129	-0.469620	0.407444	-1.154090	0.640303	-0.026948	-0.221734	0.734929
20306	2.374859	-3.537580	8.735290	0.001377	0.006468	0.062133	-0.469351	0.406652	-1.150593	0.639364	-0.027269	-0.221624	0.735767
20307	2.380636	-3.566594	8.846416	-0.013573	0.011155	0.083331	-0.470963	0.408516	-1.150243	0.638145	-0.027990	-0.221659	0.736787
20308	2.449267	-3.604189	8.853621	0.010022	0.002686	0.074497	-0.468826	0.410153	-1.149944	0.637007	-0.028199	-0.221461	0.737822
20309	2.380499	-3.547168	8.925703	0.049154	-0.015118	0.088662	-0.469635	0.411697	-1.148800	0.635624	-0.027753	-0.220903	0.739198
20310	2.356850	-3.593732	8.817005	0.090584	-0.036002	0.084247	-0.471236	0.410189	-1.149101	0.634207	-0.026407	-0.220001	0.740732
20311	2.306944	-3.538815	8.709143	0.071037	-0.018239	0.078122	-0.469895	0.409331	-1.149958	0.632972	-0.025590	-0.219165	0.742064
20312	2.220402	-3.569513	8.738012	0.044953	-0.011315	0.112584	-0.471236	0.410195	-1.149372	0.631215	-0.025313	-0.218609	0.743732
20313	2.201257	-3.564994	8.843307	0.026793	-0.019576	0.116896	-0.471500	0.408917	-1.148732	0.629367	-0.025211	-0.218422	0.745354
20314	2.278900	-3.587873	8.727910	0.009008	-0.044215	0.172366	-0.471906	0.410342	-1.148953	0.626549	-0.025159	-0.218782	0.747621
20315	2.298850	-3.616642	8.723925	-0.034265	-0.025172	0.178538	-0.473129	0.416417	-1.148065	0.623712	-0.026011	-0.219547	0.749737
20316	2.424681	-3.585214	8.862351	-0.031192	-0.012381	0.166220	-0.473126	0.415426	-1.147961	0.621087	-0.026910	-0.220108	0.751718
20317	2.363315	-3.664006	8.885135	-0.009513	-0.014841	0.129157	-0.473675	0.419644	-1.146734	0.619036	-0.027387	-0.220400	0.753305
20318	2.225994	-3.596108	8.805786	0.019298	0.010078	0.065782	-0.471944	0.422499	-1.143815	0.618039	-0.027555	-0.219974	0.754241
20319	2.255221	-3.602860	8.809141	-0.003121	0.005592	0.095736	-0.472209	0.421700	-1.145600	0.616580	-0.028111	-0.219933	0.755426
20320	2.218781	-3.598666	8.807991	-0.012215	0.000114	0.098332	-0.473287	0.423977	-1.145379	0.615025	-0.028661	-0.220086	0.756627
20321	2.280683	-3.655798	8.863280	0.001709	0.005110	0.116961	-0.472224	0.426794	-1.146249	0.613241	-0.029243	-0.219965	0.758087
20322	2.305277	-3.674773	8.856956	0.013336	-0.009962	0.083301	-0.471421	0.426782	-1.146530	0.611881	-0.029260	-0.219862	0.759215
20323	2.284017	-3.585342	8.829150	0.015457	-0.011417	0.070923	-0.472628	0.427449	-1.143647	0.610726	-0.029213	-0.219764	0.760173
20324	2.376179	-3.479293	8.754148	0.026530	-0.002210	0.062153	-0.471691	0.427478	-1.145827	0.609721	-0.029093	-0.219378	0.761096
20325	2.411768	-3.672844	8.824101	0.030032	0.001268	0.066605	-0.472627	0.427214	-1.145689	0.608695	-0.029029	-0.218914	0.762053
20326	2.086318	-3.654485	8.717689	-0.010913	-0.009424	-0.019274	-0.473431	0.427189	-1.143782	0.608872	-0.028896	-0.219232	0.761825
20327	2.016467	-3.548937	8.753263	-0.054935	0.007153	0.014299	-0.471830	0.429179	-1.146042	0.608619	-0.029733	-0.220016	0.761769
20328	2.092126	-3.683498	8.838445	-0.085247	0.005505	0.070762	-0.473043	0.432511	-1.148632	0.607450	-0.031131	-0.221231	0.762294
20329	2.093305	-3.741737	8.843735	-0.082815	-0.000975	0.045976	-0.472513	0.434166	-1.147500	0.606657	-0.032327	-0.222516	0.762501
20330	2.065276	-3.790794	8.867317	-0.024176	-0.000354	0.040867	-0.470912	0.436175	-1.150573	0.605957	-0.032762	-0.222888	0.762931
20331	2.075185	-3.819757	8.752295	-0.027257	-0.003400	0.054985	-0.471724	0.438650	-1.146958	0.605048	-0.033292	-0.223347	0.763495
20332	2.175929	-3.769379	8.740562	-0.039195	0.028992	0.035681	-0.470921	0.438622	-1.146561	0.604541	-0.034333	-0.223596	0.763778
20333	2.259167	-3.789702	8.878073	-0.018308	0.016913	-0.007672	-0.470121	0.439741	-1.146941	0.604685	-0.034780	-0.223718	0.763608
20334	2.107469	-3.773072	8.526657	-0.075127	0.015339	-0.036109	-0.469452	0.439726	-1.146950	0.605191	-0.035727	-0.224731	0.762865
20335	2.202205	-3.880576	8.684435	-0.133430	0.042542	-0.005196	-0.469464	0.443990	-1.148304	0.605327	-0.037968	-0.226303	0.762184
20336	2.149340	-3.879091	8.836862	-0.133749	0.015696	0.001712	-0.470820	0.449995	-1.150399	0.605204	-0.039798	-0.228176	0.761630
20337	2.102312	-3.950343	8.843178	-0.091702	0.001645	0.008840	-0.471359	0.451270	-1.150081	0.604966	-0.040975	-0.229594	0.761330
20338	2.067769	-3.931557	8.767353	-0.032712	0.011441	-0.007701	-0.469758	0.452556	-1.146261	0.605045	-0.041473	-0.229985	0.761122
20339	2.097107	-3.935874	8.821244	0.005673	0.000857	0.002069	-0.469897	0.454404	-1.146743	0.604986	-0.041429	-0.229932	0.761188
20340	2.053458	-3.956101	8.685255	0.015284	0.008567	-0.019056	-0.469359	0.453706	-1.147585	0.605263	-0.041251	-0.229637	0.761066
20341	2.081364	-4.025999	8.638494	-0.024590	0.030050	-0.038496	-0.469086	0.452033	-1.148727	0.605929	-0.041834	-0.229725	0.760478
20342	2.029317	-3.966254	8.650890	-0.037090	0.021184	-0.043887	-0.468814	0.450654	-1.150401	0.606601	-0.042369	-0.230095	0.759800
20343	2.012245	-4.068511	8.737797	-0.038961	0.037039	-0.038481	-0.468820	0.452640	-1.150880	0.607284	-0.043237	-0.230316	0.759139
20344	2.011184	-4.019982	8.708511	-0.046340	0.012909	-0.036008	-0.467616	0.452729	-1.149806	0.607789	-0.043795	-0.230920	0.758519
20345	2.050322	-4.038693	8.705039	-0.018279	0.011579	-0.008529	-0.466009	0.452877	-1.151718	0.607916	-0.044168	-0.231108	0.758338
20346	2.123216	-4.047080	8.712153	-0.000282	0.011735	-0.008488	-0.467347	0.452435	-1.149548	0.608038	-0.044275	-0.231003	0.758266
20347	2.069287	-4.026217	8.650162	-0.023707	0.004422	-0.008596	-0.467345	0.451877	-1.149837	0.608127	-0.044605	-0.231364	0.758065
20348	2.107010	-3.959980	8.735071	-0.028414	0.007747	-0.000646	-0.466818	0.454347	-1.147323	0.608087	-0.045031	-0.231727	0.757961
20349	2.074787	-4.045528	8.734728	-0.012610	0.009224	-0.019142	-0.468422	0.453516	-1.146382	0.608369	-0.045249	-0.231870	0.757678
20350	2.062079	-4.019058	8.714881	-0.001325	0.012422	-0.036765	-0.466813	0.452642	-1.146835	0.608920	-0.045248	-0.231798	0.757257
20351	2.024593	-3.966335	8.689260	0.007468	-0.001862	-0.031518	-0.466279	0.453416	-1.150342	0.609356	-0.044997	-0.231780	0.756927
20352	1.918991	-4.019231	8.681604	-0.008394	-0.001697	-0.043918	-0.466545	0.452886	-1.151576	0.609949	-0.044837	-0.231993	0.756394
20353	1.830082	-3.931021	8.711911	-0.042952	-0.018254	-0.033508	-0.466947	0.453027	-1.151160	0.610292	-0.044954	-0.232928	0.755822
20354	1.855029	-3.959695	8.756223	-0.033140	-0.006686	0.005491	-0.466817	0.454289	-1.150986	0.610093	-0.045251	-0.233532	0.755779
20355	1.961940	-3.972319	8.764413	-0.012585	-0.018093	0.042590	-0.468291	0.454893	-1.151220	0.609312	-0.045363	-0.233923	0.756281
20356	2.029777	-3.988092	8.658291	0.004853	-0.018470	0.063849	-0.469093	0.454614	-1.150542	0.608205	-0.045290	-0.234043	0.757139
20357	2.135717	-3.944896	8.711766	-0.005529	-0.018154	0.047879	-0.469770	0.456867	-1.149648	0.607350	-0.045338	-0.234320	0.757737
20358	2.131997	-4.003226	8.700056	0.000395	-0.017625	0.028454	-0.468293	0.455408	-1.149034	0.606779	-0.045166	-0.234528	0.758139
20359	2.033945	-3.961318	8.612480	-0.011645	0.000483	0.010873	-0.467764	0.457350	-1.148164	0.606567	-0.045396	-0.234704	0.758241
20360	2.049174	-3.980452	8.709379	-0.015733	-0.012387	0.026686	-0.469904	0.456851	-1.148833	0.606030	-0.045490	-0.235094	0.758544
20361	2.059243	-4.004549	8.676169	-0.005482	-0.019895	0.046119	-0.468044	0.461307	-1.148169	0.605193	-0.045501	-0.235387	0.759121
20362	2.109200	-4.076467	8.692688	-0.000435	-0.004242	0.062141	-0.468845	0.460777	-1.148855	0.604170	-0.045700	-0.235414	0.759915
20363	2.120851	-4.056838	8.668825	-0.005187	0.003399	0.039186	-0.469782	0.460820	-1.149791	0.603547	-0.046026	-0.235429	0.760386
20364	2.128151	-4.051846	8.709934	-0.019599	-0.025058	0.034535	-0.469519	0.462481	-1.148656	0.602824	-0.046010	-0.236023	0.760775
20365	2.129073	-4.105240	8.664629	0.033100	-0.013535	0.017980	-0.470321	0.462052	-1.147576	0.602479	-0.045513	-0.235681	0.761185
20366	2.099480	-4.091219	8.591399	0.013015	-0.004292	-0.003234	-0.469783	0.461034	-1.146802	0.602458	-0.045241	-0.235563	0.761254
20367	2.113057	-4.037563	8.625112	-0.004492	-0.010120	0.010813	-0.471120	0.460698	-1.149238	0.602204	-0.045214	-0.235761	0.761395
20368	2.109653	-4.105594	8.651999	-0.004695	-0.003229	0.019700	-0.471123	0.461328	-1.145963	0.601821	-0.045278	-0.235880	0.761657
20369	2.089823	-4.081676	8.663246	-0.013033	0.007937	-0.003238	-0.470189	0.462453	-1.146751	0.601858	-0.045562	-0.236005	0.761572
20370	2.094806	-4.081582	8.706728	-0.009958	-0.013765	0.012544	-0.471259	0.462211	-1.147424	0.601531	-0.045496	-0.236337	0.761732
20371	2.070155	-4.072327	8.633686	0.017464	-0.004299	-0.001448	-0.470723	0.461914	-1.147305	0.601511	-0.045234	-0.236143	0.761823
20372	2.079020	-4.028468	8.648070	-0.022523	0.003863	0.014389	-0.471525	0.461503	-1.147037	0.601227	-0.045596	-0.236453	0.761930
20373	2.075537	-4.101361	8.619627	-0.018633	0.004156	0.003798	-0.471666	0.463884	-1.146145	0.601133	-0.045921	-0.236703	0.761907
20374	2.036687	-4.094781	8.637643	-0.020394	0.013029	0.003857	-0.471262	0.463023	-1.145907	0.601054	-0.046347	-0.236879	0.761889
20375	2.039366	-4.111729	8.611374	-0.034827	-0.005717	0.001925	-0.470062	0.464853	-1.146946	0.600927	-0.046709	-0.237495	0.761775
20376	2.074849	-4.072247	8.585686	-0.055228	0.006837	0.026686	-0.472205	0.465325	-1.146906	0.600439	-0.047569	-0.238255	0.761869
20377	2.116343	-4.192861	8.684156	-0.055210	0.011286	0.026708	-0.470877	0.468678	-1.146814	0.599994	-0.048551	-0.238956	0.761938
20378	2.103020	-4.256220	8.669783	-0.029729	-0.010378	0.012510	-0.470209	0.469045	-1.145047	0.599664	-0.048774	-0.239547	0.761998
20379	2.115985	-4.173446	8.693627	0.019255	-0.006059	-0.001461	-0.471548	0.468929	-1.144764	0.599637	-0.048462	-0.239350	0.762101
20380	2.092446	-4.229721	8.558527	0.043124	0.001641	-0.017239	-0.471279	0.468794	-1.145314	0.599884	-0.047851	-0.238716	0.762144
20381	2.054654	-4.155151	8.573655	0.009531	0.010773	-0.038499	-0.471407	0.466842	-1.146189	0.600492	-0.047736	-0.238505	0.761739
20382	2.018857	-4.180074	8.592002	-0.003375	0.015690	-0.026123	-0.470199	0.465699	-1.146782	0.600901	-0.047856	-0.238418	0.761436
20383	2.027562	-4.218734	8.801987	0.036839	0.009533	-0.050795	-0.470337	0.467241	-1.146188	0.601716	-0.047338	-0.237816	0.761013
20384	2.069412	-4.067507	8.429015	0.040805	0.024047	-0.061306	-0.471532	0.463906	-1.147231	0.602736	-0.046886	-0.236989	0.760491
20385	2.204297	-4.249457	9.317966	0.164310	0.034164	-0.103333	-0.470852	0.460507	-1.147348	0.604581	-0.044954	-0.234196	0.760009
20386	2.102879	-3.770718	8.622786	0.304966	-0.032835	-0.258899	-0.474836	0.449871	-1.147102	0.608545	-0.039516	-0.230209	0.758363
20387	2.056904	-3.839485	8.978158	0.456778	-0.055750	-0.286856	-0.480819	0.436467	-1.147194	0.612929	-0.031805	-0.224186	0.756998
20388	2.184827	-3.526490	8.488655	0.181182	-0.034832	-0.004710	-0.482933	0.427843	-1.150430	0.612881	-0.028997	-0.221898	0.757824
20389	2.289546	-3.597364	8.969028	0.239764	-0.072438	-0.117077	-0.488143	0.423977	-1.148867	0.614431	-0.024452	-0.219229	0.757506
20390	2.338972	-3.475139	8.509849	0.216575	-0.024772	-0.183155	-0.491202	0.417527	-1.147547	0.617114	-0.020572	-0.216365	0.756263
20391	2.094326	-3.346054	8.597655	0.021783	0.016807	-0.026088	-0.490395	0.415715	-1.143141	0.617557	-0.020455	-0.215854	0.756050
20392	2.234081	-3.467268	9.110775	-0.032197	-0.003939	-0.031732	-0.490403	0.418093	-1.142251	0.617937	-0.020619	-0.216429	0.755571
20393	2.391889	-3.398887	8.864755	0.049929	0.004041	-0.038528	-0.489596	0.416756	-1.140134	0.618525	-0.019904	-0.215652	0.755331
20394	2.425266	-3.376437	8.831908	-0.001233	0.001967	-0.044014	-0.488393	0.417001	-1.139733	0.619128	-0.019722	-0.215690	0.754831
20395	2.311605	-3.378493	8.895838	0.013621	-0.001033	-0.061644	-0.490132	0.417066	-1.140795	0.620028	-0.019275	-0.215536	0.754147
20396	2.251447	-3.394145	8.932625	0.032975	0.010223	-0.042933	-0.490265	0.416781	-1.140532	0.620656	-0.018796	-0.214955	0.753808
20397	2.367045	-3.367779	8.868571	0.042886	-0.002956	-0.045663	-0.493746	0.417867	-1.147507	0.621317	-0.018025	-0.214374	0.753448
20398	2.366850	-3.362931	8.837235	0.011375	0.003847	-0.043950	-0.489058	0.415779	-1.141120	0.621928	-0.017716	-0.214197	0.753001
20399	2.371418	-3.333707	8.933443	0.029807	0.018579	-0.057948	-0.487983	0.414479	-1.140904	0.622861	-0.017375	-0.213551	0.752422
20400	2.312007	-3.276528	8.899895	0.017232	0.002555	-0.061614	-0.483165	0.413588	-1.131497	0.623734	-0.016899	-0.213307	0.751778
20401	2.333040	-3.353824	8.932417	0.021085	0.006363	-0.070421	-0.487707	0.411321	-1.138839	0.624797	-0.016429	-0.212945	0.751008
20402	2.384413	-3.270365	8.844297	0.017368	0.011537	-0.065108	-0.485829	0.410148	-1.138763	0.625754	-0.016070	-0.212588	0.750320
20403	2.403157	-3.231179	8.887907	0.001243	0.018561	-0.066888	-0.482348	0.409245	-1.133680	0.626808	-0.016042	-0.212370	0.749502
20404	2.354542	-3.227208	8.867127	0.007918	0.026977	-0.045584	-0.488362	0.407375	-1.144518	0.627528	-0.016114	-0.211954	0.749015
20405	2.283547	-3.301315	8.940131	-0.010278	0.024868	-0.038565	-0.488226	0.406815	-1.144809	0.628180	-0.016445	-0.211817	0.748501
20406	2.292943	-3.276863	9.000415	0.015963	0.004921	-0.013861	-0.489972	0.408853	-1.145808	0.628331	-0.016220	-0.211547	0.748455
20407	2.296710	-3.237964	8.903949	0.003006	0.002704	-0.000655	-0.484210	0.405737	-1.138789	0.628326	-0.016215	-0.211472	0.748480
20408	2.328279	-3.234959	8.943410	-0.000353	-0.000636	-0.010420	-0.487420	0.405158	-1.141075	0.628404	-0.016128	-0.211515	0.748405
20409	2.316246	-3.252179	8.861326	0.008172	-0.013407	0.005444	-0.485011	0.404666	-1.134339	0.628241	-0.015843	-0.211560	0.748535
20410	2.283269	-3.291613	8.913570	-0.011926	0.003853	0.019644	-0.486073	0.402658	-1.144154	0.627889	-0.016096	-0.211711	0.748783
20411	2.311840	-3.276536	8.846931	-0.010652	-0.009020	0.037242	-0.484990	0.398987	-1.145099	0.627262	-0.016250	-0.211970	0.749231
20412	2.861008	-3.955747	11.155739	0.036574	-0.000708	0.152226	-0.488618	0.404976	-1.156524	0.624894	-0.016382	-0.211407	0.751363
20413	1.680798	-3.645450	3.154195	-0.578385	0.142581	0.176407	-0.485645	0.395785	-1.158618	0.622570	-0.026504	-0.218301	0.751032
20414	3.177653	-4.607596	13.678666	0.385538	-0.067337	-0.194652	-0.477138	0.415835	-1.161732	0.625335	-0.019812	-0.213470	0.750330
20415	2.068298	-3.222864	7.274379	0.632840	-0.136142	-0.285037	-0.482962	0.392530	-1.148584	0.629183	-0.008641	-0.205814	0.749463
20416	2.278506	-3.335422	8.663406	-0.267764	0.063521	0.107641	-0.485230	0.390019	-1.147554	0.627698	-0.013367	-0.209033	0.749748
20417	2.266369	-3.359853	9.269831	-0.052110	0.034871	0.046237	-0.484175	0.395365	-1.147937	0.627098	-0.014752	-0.209410	0.750118
20418	2.145097	-3.216471	8.610271	0.117822	-0.025156	-0.057899	-0.483910	0.395670	-1.143049	0.627827	-0.012618	-0.208000	0.749940
20419	1.816532	-2.906936	7.822738	-0.843059	0.238472	0.384661	-0.485674	0.404700	-1.153584	0.622684	-0.028401	-0.217552	0.751085
20420	2.724650	-4.065130	10.261720	-0.020200	0.020614	0.060296	-0.481426	0.416623	-1.154877	0.621790	-0.029189	-0.217591	0.751784
20421	2.411476	-3.631563	8.992285	0.260924	-0.100152	-0.139316	-0.480066	0.409199	-1.152420	0.623551	-0.023847	-0.215034	0.751249
20422	2.081641	-3.472540	8.386387	0.243687	-0.070241	-0.025936	-0.482719	0.400849	-1.148590	0.623686	-0.019606	-0.212284	0.752041
20423	2.241312	-3.430783	8.561883	0.002118	-0.019420	0.030172	-0.485122	0.399142	-1.151736	0.623112	-0.019436	-0.212532	0.752452
20424	2.429158	-3.555995	8.929670	-0.048719	-0.007817	0.047723	-0.485263	0.401727	-1.153549	0.622280	-0.020094	-0.213370	0.752886
20425	2.255379	-3.607710	8.828440	-0.041776	-0.014273	0.022992	-0.485801	0.402585	-1.153516	0.621815	-0.020518	-0.214225	0.753015
20426	2.302172	-3.524324	8.824432	-0.036735	0.012836	0.007255	-0.482459	0.403737	-1.151755	0.621690	-0.021166	-0.214642	0.752982
20427	2.221855	-3.875352	8.800544	-0.104927	0.080748	0.113598	-0.480723	0.404816	-1.151333	0.620234	-0.024203	-0.215235	0.753921
20428	1.977033	-3.700121	9.123901	0.005091	0.014511	0.025150	-0.483304	0.417904	-1.153458	0.619857	-0.024432	-0.214992	0.754294
20429	2.278831	-3.820915	8.768181	0.057672	-0.003350	-0.025245	-0.483301	0.416616	-1.152686	0.620205	-0.023599	-0.214243	0.754247
20430	2.257967	-3.651383	8.604980	-0.061351	0.000742	-0.015866	-0.484103	0.416199	-1.152147	0.620365	-0.024271	-0.215192	0.753824
20431	2.268162	-3.753124	8.887702	-0.112222	-0.028431	-0.003840	-0.483848	0.420583	-1.152823	0.620196	-0.025262	-0.217316	0.753321
20432	2.168005	-3.837481	8.870822	-0.005829	-0.060018	0.051131	-0.485462	0.422994	-1.151777	0.619113	-0.024622	-0.218148	0.753992
20433	2.089136	-3.800090	8.689987	0.006526	-0.064588	0.060001	-0.485294	0.412019	-1.153217	0.617878	-0.023885	-0.218900	0.754811
20434	2.243320	-3.976918	8.816412	-0.040082	-0.044375	0.090013	-0.486901	0.412049	-1.152927	0.616260	-0.024075	-0.220035	0.755796
20435	2.341537	-3.834362	8.587260	-0.029012	-0.055704	-0.023209	-0.487975	0.413177	-1.151793	0.616296	-0.023552	-0.221266	0.755424
20436	2.415441	-3.658242	8.544870	-0.081119	-0.024175	-0.021425	-0.487833	0.409985	-1.148101	0.616432	-0.024062	-0.222824	0.754839
20437	2.331206	-3.528657	8.782026	-0.070023	-0.018367	0.035236	-0.488238	0.410821	-1.147256	0.615729	-0.024862	-0.224189	0.754983
20438	2.579579	-3.698927	8.846298	0.001011	0.014998	0.077175	-0.487979	0.414123	-1.150000	0.614585	-0.025392	-0.223976	0.755959
20439	2.797052	-3.792085	8.822381	0.041603	-0.011953	0.102725	-0.487444	0.414571	-1.151619	0.612945	-0.025198	-0.223557	0.757420
20440	2.628657	-3.848543	8.860970	0.057875	-0.027698	0.097409	-0.487583	0.416248	-1.150749	0.611326	-0.024474	-0.222996	0.758917
20441	2.435799	-3.691848	8.639628	0.085783	-0.047899	0.060277	-0.489453	0.414555	-1.148884	0.610185	-0.022994	-0.222378	0.760062
20442	2.439319	-3.624217	8.641803	0.083184	-0.020281	0.095886	-0.490238	0.414080	-1.148292	0.608625	-0.022066	-0.221342	0.761641
20443	2.360104	-3.766441	8.751176	0.058249	-0.016604	0.154201	-0.489700	0.413356	-1.148050	0.606172	-0.021810	-0.220723	0.763781
20444	2.025462	-3.772525	8.649479	0.070691	0.008103	0.165083	-0.490772	0.413688	-1.149112	0.603664	-0.021774	-0.219497	0.766118
20445	1.929294	-3.813112	8.637205	0.061053	0.009296	0.257028	-0.489971	0.414540	-1.150179	0.599728	-0.022352	-0.218463	0.769480
20446	1.918629	-3.983218	8.789815	0.059860	-0.021807	0.363805	-0.488913	0.418715	-1.148700	0.593997	-0.022856	-0.217660	0.774125
20447	1.925855	-4.339933	8.824021	0.092318	-0.081589	0.419233	-0.491197	0.421303	-1.148455	0.587108	-0.022393	-0.217133	0.779523
20448	2.291920	-4.481381	8.735220	0.150557	-0.129960	0.454397	-0.492014	0.425455	-1.144107	0.579454	-0.020541	-0.216121	0.785559
20449	2.783677	-4.829305	8.772193	0.212528	-0.157027	0.420729	-0.494969	0.428449	-1.142484	0.572154	-0.017505	-0.214608	0.791377
20450	2.189240	-4.196795	8.715479	0.274785	-0.385823	0.272809	-0.502325	0.425391	-1.137073	0.566203	-0.009395	-0.214589	0.795787
20451	1.687270	-3.307775	8.096383	0.292046	-0.296323	0.181580	-0.511287	0.422722	-1.134749	0.561998	-0.002241	-0.213446	0.799121
20452	2.016444	-3.340192	8.530227	0.016015	-0.201515	0.422512	-0.515983	0.421799	-1.130444	0.554323	-0.000615	-0.215450	0.803932
20453	2.240997	-3.141889	8.752269	-0.180472	-0.222544	0.631225	-0.522708	0.432185	-1.127455	0.543086	-0.001852	-0.220963	0.810080
20454	2.464772	-3.365978	9.129127	-0.130344	-0.128597	0.589499	-0.523822	0.446553	-1.125351	0.532881	-0.003758	-0.224455	0.815870
20455	2.597280	-2.523590	9.598647	0.051169	-0.157428	0.524387	-0.525729	0.457277	-1.123492	0.523525	-0.003068	-0.225375	0.821656
20456	2.958851	-2.502434	9.881596	0.222635	-0.136332	0.306605	-0.527089	0.464181	-1.121762	0.517816	0.000155	-0.223139	0.825878
20457	2.635124	-2.843342	9.585370	0.379557	-0.237266	0.413517	-0.529764	0.463503	-1.120262	0.509840	0.006134	-0.219389	0.831801
20458	2.198876	-2.453609	8.967415	0.401390	-0.214089	0.275992	-0.533089	0.458353	-1.115852	0.504159	0.012616	-0.214936	0.836342
20459	2.767116	-2.229646	9.209439	0.429649	-0.058667	0.186760	-0.535880	0.451642	-1.115764	0.500618	0.017132	-0.208402	0.840034
20460	2.771614	-2.142125	9.651841	0.373639	-0.010810	0.066640	-0.536259	0.443895	-1.116009	0.499164	0.020833	-0.202268	0.842311
20461	2.320641	-2.325224	8.430971	0.274306	-0.027172	0.080505	-0.538915	0.437052	-1.116470	0.497554	0.023740	-0.197933	0.844215
20462	1.851075	-2.367739	8.349481	0.047467	-0.024750	0.083452	-0.540245	0.433968	-1.116012	0.495882	0.024355	-0.197435	0.845297
20463	1.429046	-2.756469	8.854603	-0.207760	-0.107808	0.190075	-0.541731	0.438536	-1.116796	0.492314	0.023379	-0.202051	0.846319
20464	1.666418	-2.929330	9.255564	-0.210458	-0.162509	0.280722	-0.546840	0.445531	-1.115155	0.486920	0.022962	-0.207359	0.848165
20465	1.908525	-3.575556	8.933269	-0.046773	-0.277925	0.401597	-0.551953	0.453104	-1.107935	0.478929	0.025538	-0.210959	0.851746
20466	2.305160	-3.854780	9.212337	-0.374184	-0.071652	0.362909	-0.557897	0.469989	-1.099863	0.472531	0.021684	-0.218212	0.853597
20467	3.027496	-3.797934	9.614412	-0.217487	0.098177	0.454492	-0.554460	0.484588	-1.099975	0.465243	0.015958	-0.221130	0.856969
20468	3.092566	-3.806564	8.677668	0.298477	-0.086347	0.110147	-0.553525	0.484894	-1.095771	0.462739	0.019781	-0.216865	0.859331
20469	2.476448	-3.609024	8.216754	0.304193	-0.072140	-0.032827	-0.558058	0.478483	-1.094705	0.462833	0.023996	-0.212280	0.860318
20470	2.410090	-3.527668	8.437973	-0.010630	0.005058	-0.026242	-0.558182	0.475045	-1.092373	0.463185	0.023976	-0.212420	0.860095
20471	2.427776	-3.524893	8.684029	-0.141172	-0.012932	-0.062139	-0.556975	0.474704	-1.097144	0.464234	0.023177	-0.214953	0.858921
20472	2.391282	-3.620216	8.803988	-0.138048	0.020191	-0.106112	-0.556845	0.476255	-1.097232	0.466119	0.022048	-0.217105	0.857387
20473	2.114926	-3.872851	8.717976	-0.156755	0.019331	-0.078697	-0.559395	0.477974	-1.095790	0.467584	0.020611	-0.219608	0.855987
20474	1.987041	-3.768352	8.787886	-0.210291	-0.001724	0.035069	-0.558738	0.482214	-1.096746	0.466977	0.018562	-0.223255	0.855421
20475	2.382728	-3.897097	8.950246	-0.119544	-0.023029	0.137685	-0.560232	0.489268	-1.095145	0.464521	0.017225	-0.225603	0.856170
20476	2.363821	-3.946008	8.793567	-0.023753	-0.062601	0.116524	-0.561306	0.489797	-1.092539	0.462162	0.017594	-0.226649	0.857162
20477	2.473739	-3.876048	8.741047	-0.028282	-0.069686	0.150034	-0.562121	0.493570	-1.090102	0.459240	0.017847	-0.227882	0.858399
20478	2.503553	-3.909490	8.761472	-0.050415	-0.071355	0.102208	-0.564810	0.497141	-1.089278	0.457090	0.018188	-0.229457	0.859120
20479	2.443934	-4.298965	8.909419	0.145808	-0.069904	-0.033290	-0.566679	0.495461	-1.087954	0.457241	0.020874	-0.227652	0.859459
20480	2.360078	-4.023773	8.652014	0.343046	-0.128643	-0.251402	-0.570939	0.487054	-1.086277	0.460725	0.027411	-0.222836	0.858676
20481	2.524828	-3.581427	8.362462	0.229458	-0.086223	-0.135720	-0.572112	0.476185	-1.084986	0.462492	0.031610	-0.219705	0.858389
20482	2.539377	-3.598167	8.259525	0.003977	-0.030047	-0.039703	-0.575852	0.473263	-1.083002	0.462965	0.032377	-0.219908	0.858053
20483	2.653638	-3.753896	8.155883	-0.138563	0.012476	-0.153940	-0.576787	0.472257	-1.081261	0.465697	0.031562	-0.222193	0.856014
20484	2.412777	-3.741215	8.706865	-0.175751	0.063113	-0.236797	-0.576245	0.470258	-1.080789	0.470077	0.029933	-0.224480	0.853077
20485	2.452110	-3.738052	8.903031	-0.207266	0.041609	-0.240583	-0.574367	0.469124	-1.082475	0.474429	0.028348	-0.227605	0.849888
20486	2.403361	-3.508337	8.731298	-0.134647	-0.006841	-0.306082	-0.577052	0.471748	-1.083444	0.479615	0.028614	-0.229800	0.846371
20487	2.817054	-3.369756	8.610552	-0.049838	0.022432	-0.309259	-0.579181	0.467272	-1.083021	0.484919	0.029176	-0.230369	0.843168
20488	3.579414	-3.919111	8.647720	-0.061089	0.088300	-0.314323	-0.576625	0.463093	-1.081829	0.490595	0.028578	-0.230374	0.839897
20489	3.516460	-3.706647	8.473274	-0.086137	0.092486	-0.420455	-0.575276	0.459728	-1.084123	0.498062	0.028158	-0.230836	0.835378
20490	3.170480	-3.365781	8.508229	-0.157915	0.030003	-0.507659	-0.573915	0.452340	-1.083292	0.506696	0.028458	-0.232897	0.829583
20491	2.937923	-3.576318	8.743402	-0.313222	0.065393	-0.482227	-0.574441	0.449588	-1.085816	0.515096	0.026505	-0.237318	0.823197
20492	2.831903	-3.806402	9.018711	-0.247187	0.026478	-0.468097	-0.574698	0.445902	-1.084847	0.522989	0.025774	-0.240875	0.817188
20493	2.716293	-3.653173	8.679407	-0.053935	-0.004747	-0.362458	-0.576031	0.444121	-1.085838	0.528854	0.027085	-0.241780	0.813094
20494	2.940543	-3.532620	8.314671	0.034625	0.078092	-0.158358	-0.578555	0.437724	-1.087371	0.531730	0.026980	-0.240325	0.811652
20495	3.044146	-3.598695	8.472409	0.035446	0.141167	0.024145	-0.574264	0.435701	-1.089656	0.531946	0.025005	-0.238431	0.812132
20496	3.135899	-3.796070	8.652439	0.133374	0.094982	0.055967	-0.570512	0.434819	-1.091898	0.531361	0.024649	-0.235303	0.813437
20497	3.219217	-3.877119	8.431738	0.136460	0.073161	0.004551	-0.568230	0.432824	-1.093345	0.531510	0.024950	-0.232502	0.814136
20498	3.191256	-3.824229	8.353451	0.140510	0.088654	-0.009477	-0.568084	0.429377	-1.096984	0.531947	0.025079	-0.229287	0.814758
20499	3.102634	-3.854953	8.490581	0.246084	0.112767	-0.049642	-0.564593	0.425953	-1.098898	0.533087	0.026158	-0.224278	0.815373
20500	3.080386	-3.879663	8.196406	0.256742	0.139253	-0.038817	-0.563364	0.418351	-1.100921	0.534148	0.026832	-0.218605	0.816197
20501	3.151673	-3.922060	8.247058	0.202360	0.208493	0.055153	-0.557457	0.413208	-1.104139	0.533980	0.025427	-0.213381	0.817733
20502	3.115463	-4.027086	8.395985	0.194028	0.146296	0.086564	-0.553298	0.410675	-1.108609	0.533037	0.024769	-0.208709	0.819572
20503	3.220982	-4.328611	8.440013	0.245649	0.116091	0.103319	-0.549268	0.406073	-1.108940	0.531627	0.025136	-0.203847	0.821698
20504	2.984832	-4.755287	8.474501	0.210283	-0.051655	0.186191	-0.550604	0.405245	-1.108408	0.528203	0.027492	-0.201053	0.824514
20505	2.138612	-4.090903	8.701090	0.271273	-0.298607	-0.019267	-0.554072	0.400738	-1.105258	0.527065	0.035406	-0.200134	0.825164
20506	1.136212	-2.599098	9.210322	0.116607	-0.407232	-0.282873	-0.565831	0.392518	-1.098063	0.529961	0.044515	-0.202314	0.822331
20507	2.712842	-2.065479	9.943137	-0.078446	0.105992	-0.172729	-0.569030	0.387634	-1.097234	0.533214	0.042649	-0.202647	0.820243
20508	3.535523	-1.878111	10.713200	-0.100573	0.244003	0.138190	-0.562078	0.391263	-1.102487	0.531972	0.037043	-0.201832	0.821522
20509	2.013407	-1.723730	10.102042	0.235056	0.167375	-0.140275	-0.557253	0.390097	-1.105700	0.534706	0.037382	-0.196301	0.821071
20510	1.647644	-2.133449	9.106958	0.269848	0.185399	-0.391892	-0.553201	0.378519	-1.109511	0.541589	0.038793	-0.189607	0.818062
20511	1.891893	-1.886276	8.968158	0.290156	0.087125	-0.293500	-0.544869	0.368570	-1.114811	0.546425	0.041614	-0.183823	0.816025
20512	2.097860	-2.050070	8.691665	0.343781	-0.064948	-0.237756	-0.545634	0.355731	-1.114131	0.549714	0.047336	-0.178741	0.814632
20513	2.081940	-1.999392	8.575249	0.262189	-0.226996	-0.041011	-0.552440	0.347843	-1.107932	0.549262	0.054040	-0.177027	0.814894
20514	2.292954	-2.335396	8.808127	0.166396	-0.286471	0.030765	-0.558047	0.341780	-1.102501	0.547508	0.060459	-0.177514	0.815517
20515	2.484009	-2.446031	8.749831	0.106659	-0.334982	0.102726	-0.566080	0.341069	-1.094158	0.544450	0.066679	-0.179662	0.816609
20516	2.654612	-2.241441	8.811296	0.125685	-0.397472	0.120020	-0.576523	0.340619	-1.088626	0.540832	0.074137	-0.182114	0.817826
20517	3.046473	-2.219776	8.712426	0.063550	-0.386441	0.156942	-0.586968	0.340057	-1.078215	0.536692	0.080519	-0.185579	0.819170
20518	3.380115	-2.412774	8.774672	-0.012112	-0.334829	0.202056	-0.597144	0.339350	-1.067948	0.532101	0.085154	-0.189714	0.820747
20519	3.253761	-2.502449	8.870166	-0.202643	-0.271732	0.101991	-0.603055	0.345537	-1.061035	0.529671	0.087016	-0.196215	0.820595
20520	3.156120	-3.404820	9.085811	-0.319698	-0.204082	-0.085315	-0.610568	0.349965	-1.055786	0.530775	0.087341	-0.203493	0.818071
20521	3.380378	-3.607104	8.985894	-0.571876	0.117421	-0.156581	-0.611940	0.361155	-1.056224	0.534702	0.079889	-0.211469	0.814244
20522	3.431186	-3.052738	8.624599	-0.238796	0.159053	-0.287908	-0.609810	0.365706	-1.059899	0.540389	0.075990	-0.213213	0.810398
20523	3.522488	-2.677175	9.211924	-0.357217	0.346275	-0.204028	-0.602718	0.366994	-1.061703	0.545610	0.067288	-0.215099	0.807165
20524	3.479286	-2.410897	9.492638	-0.188011	0.344420	-0.070905	-0.593889	0.370711	-1.072671	0.548432	0.060010	-0.214298	0.806038
20525	3.692069	-1.821942	9.990606	0.156410	0.057101	-0.485496	-0.589315	0.363653	-1.077156	0.556226	0.062813	-0.210669	0.801427
20526	3.036508	-1.578986	9.605170	0.142888	-0.166929	-0.421406	-0.589807	0.348887	-1.072744	0.562037	0.068879	-0.209722	0.797112
20527	2.929363	-1.816499	8.710605	0.393217	-0.214272	-0.364289	-0.594856	0.335648	-1.068772	0.566322	0.078174	-0.205394	0.794344
20528	3.119720	-1.851947	8.138987	0.315123	-0.137495	-0.188137	-0.600711	0.322759	-1.060847	0.568189	0.084730	-0.201669	0.793292
20529	3.190969	-1.673454	8.038724	0.026382	0.010419	0.203531	-0.602054	0.323684	-1.056733	0.564913	0.083988	-0.201507	0.795748
20530	3.860654	-2.268155	8.371882	-0.157006	0.130775	0.452905	-0.601273	0.331521	-1.060829	0.558414	0.078337	-0.203302	0.800441
20531	4.298429	-2.512625	8.851749	-0.190057	0.183806	0.384085	-0.597822	0.342302	-1.066760	0.553243	0.071687	-0.204952	0.804225
20532	4.014705	-2.624585	8.855924	0.024570	0.146711	0.159148	-0.594636	0.351623	-1.070294	0.551186	0.068981	-0.203182	0.806320
20533	4.001160	-2.484069	8.524662	0.124116	0.165313	-0.127742	-0.590615	0.350350	-1.074179	0.553696	0.068220	-0.199283	0.805638
20534	3.760250	-2.551553	8.553886	0.059494	0.262396	-0.049469	-0.586317	0.346569	-1.079776	0.555393	0.064881	-0.195371	0.805705
20535	3.156486	-2.938807	8.309596	-0.002348	0.245138	-0.093823	-0.575076	0.348158	-1.080398	0.557809	0.061301	-0.192702	0.804958
20536	2.540877	-2.962132	8.148856	-0.118516	0.292554	-0.183036	-0.572373	0.340662	-1.088537	0.561967	0.056005	-0.191141	0.802821
20537	2.840220	-3.364513	8.305510	-0.198913	0.430979	0.088957	-0.562743	0.344737	-1.097469	0.562325	0.046506	-0.189759	0.803504
20538	3.121675	-4.252678	8.937089	-0.398580	0.329162	0.471330	-0.550874	0.360700	-1.104009	0.556275	0.034972	-0.192906	0.807541
20539	2.298397	-4.168006	9.695932	-0.440959	-0.140466	0.390552	-0.554407	0.379320	-1.112455	0.549618	0.030776	-0.202083	0.810022
20540	1.023240	-2.472453	9.538094	-0.175667	-0.382479	-0.017511	-0.563005	0.388717	-1.107441	0.548412	0.035139	-0.209139	0.808870
20541	1.948144	-1.695842	9.565432	-0.110672	-0.047813	0.065049	-0.572668	0.395845	-1.100860	0.547169	0.034328	-0.211615	0.809102
20542	2.913198	-1.323802	10.540674	-0.334891	0.093817	0.664407	-0.567620	0.409010	-1.101579	0.536937	0.026363	-0.216462	0.814953
20543	3.355790	-2.000337	10.583432	0.146279	-0.036046	0.688001	-0.569260	0.420716	-1.105794	0.525397	0.025491	-0.214817	0.822898
20544	3.700506	-2.062158	9.609934	0.552756	-0.005284	0.302196	-0.558825	0.422259	-1.097457	0.519984	0.030129	-0.205934	0.828432
20545	2.908185	-1.984312	9.385235	0.668198	-0.034484	0.154022	-0.566024	0.412655	-1.102158	0.516817	0.037027	-0.195267	0.832707
20546	2.252258	-2.025427	8.624001	0.723961	-0.119699	-0.194512	-0.562630	0.396559	-1.099055	0.518803	0.047322	-0.184295	0.833450
20547	2.134972	-2.071315	8.030985	0.385746	-0.173906	-0.276328	-0.578240	0.379094	-1.103233	0.522361	0.055254	-0.179344	0.831818
20548	2.212334	-2.023762	8.271313	0.126918	-0.230285	-0.098057	-0.575935	0.368230	-1.093303	0.522922	0.060806	-0.179546	0.831034
20549	2.303201	-2.121586	8.799607	0.020427	-0.241813	0.044727	-0.584094	0.365227	-1.089508	0.521265	0.064877	-0.181718	0.831295
20550	2.360411	-2.623013	9.166225	-0.019008	-0.296765	0.096412	-0.579827	0.368927	-1.070587	0.518534	0.069298	-0.185270	0.831863
20551	2.475814	-2.477708	9.024239	-0.067385	-0.349972	0.146284	-0.596982	0.375275	-1.071674	0.514865	0.073845	-0.190142	0.832651
20552	2.872374	-2.460821	8.848519	0.051940	-0.359808	0.226079	-0.606362	0.377013	-1.064186	0.509570	0.079546	-0.193328	0.834647
20553	3.115475	-2.946750	9.085922	0.009097	-0.366855	0.245311	-0.616142	0.377922	-1.050887	0.504002	0.084765	-0.197236	0.836597
20554	2.782554	-3.525706	8.978971	-0.212109	-0.294416	0.151468	-0.629542	0.381553	-1.048038	0.500595	0.086988	-0.204024	0.836787
20555	2.781660	-4.292803	9.220635	-0.590718	0.038153	0.200175	-0.636276	0.394614	-1.044690	0.498347	0.079501	-0.213845	0.836421
20556	3.128281	-3.131031	8.907166	-0.683232	0.384912	0.421238	-0.623765	0.419697	-1.049588	0.493905	0.064475	-0.222094	0.838197
20557	3.964744	-1.809908	8.159786	0.082371	0.268169	-0.130762	-0.613073	0.426681	-1.057218	0.497133	0.061293	-0.217876	0.837635
20558	4.387328	-1.850706	8.952993	-0.169590	0.202871	0.124303	-0.611724	0.424530	-1.069373	0.496071	0.055703	-0.218868	0.838396
20559	4.510624	-2.319330	9.733022	-0.230052	-0.059138	0.488419	-0.604412	0.441498	-1.065928	0.487827	0.052285	-0.223819	0.842138
20560	3.528071	-3.216002	9.110243	0.071277	-0.242526	-0.445129	-0.611495	0.437141	-1.065714	0.494050	0.059099	-0.224525	0.837861
20561	3.420182	-2.567472	8.206563	0.186835	-0.154057	-0.712058	-0.615721	0.416674	-1.055068	0.504994	0.066759	-0.222033	0.831400
20562	3.809730	-2.201145	8.018363	-0.012535	0.081545	-0.383279	-0.615419	0.404941	-1.054501	0.511626	0.067024	-0.220916	0.827613
20563	3.844020	-2.355814	8.689783	-0.176335	0.152298	-0.135815	-0.615553	0.405583	-1.057733	0.514765	0.063388	-0.222077	0.825640
20564	3.667842	-2.978023	8.828688	-0.110882	0.092436	-0.102336	-0.612737	0.404816	-1.064029	0.516866	0.061231	-0.222841	0.824283
20565	3.436311	-3.076928	8.559945	0.021721	0.086543	-0.215059	-0.609111	0.401085	-1.065005	0.520752	0.061088	-0.221326	0.822253
20566	3.456065	-3.159150	8.156762	0.084587	0.129402	-0.201318	-0.604420	0.399452	-1.066198	0.524400	0.060784	-0.218355	0.820751
20567	3.560763	-3.067434	8.123176	0.011635	0.223634	-0.081619	-0.598509	0.393194	-1.069994	0.526677	0.057706	-0.215760	0.820200
20568	3.875541	-3.015573	8.363535	-0.001581	0.286960	0.086643	-0.596494	0.391758	-1.077116	0.526382	0.052655	-0.212879	0.821481
20569	3.983096	-3.513674	8.577612	0.020527	0.305535	0.206174	-0.585533	0.397624	-1.079360	0.524235	0.047121	-0.209641	0.824019
20570	3.810095	-3.808104	8.723770	-0.032044	0.221192	0.003062	-0.580716	0.399427	-1.088987	0.525058	0.043167	-0.207871	0.824160
20571	3.096422	-4.007987	8.626348	-0.061433	0.111885	-0.262786	-0.571473	0.398179	-1.093068	0.529862	0.041923	-0.207655	0.821199
20572	2.630863	-3.300329	8.414146	-0.097523	0.047419	-0.473645	-0.571052	0.392008	-1.095171	0.537850	0.042108	-0.208370	0.815798
20573	1.927574	-2.669706	9.177367	-0.172545	-0.010955	-0.440548	-0.572910	0.386207	-1.092623	0.545075	0.042382	-0.211073	0.810275
20574	1.769927	-2.505040	9.412006	-0.059913	-0.010482	-0.277499	-0.572896	0.381544	-1.092367	0.549521	0.043102	-0.211942	0.807000
20575	1.814427	-2.574650	9.250208	-0.026436	0.010576	-0.111056	-0.570755	0.381561	-1.089137	0.551348	0.043167	-0.212223	0.805676
20576	2.016851	-2.252952	9.383982	-0.005235	0.001283	0.272581	-0.573694	0.380073	-1.095118	0.546881	0.041970	-0.212548	0.808692
20577	2.320577	-2.650410	9.425187	0.124432	0.003493	0.371967	-0.573440	0.384555	-1.093891	0.540734	0.041711	-0.210799	0.813284
20578	2.480687	-2.904828	9.403133	0.077543	0.032224	0.380821	-0.571454	0.391141	-1.087735	0.534463	0.040473	-0.209519	0.817810
20579	2.635529	-2.547609	9.275201	0.097627	0.071420	0.241404	-0.570387	0.393197	-1.092292	0.530706	0.039341	-0.207314	0.820868
20580	2.615299	-2.353752	9.465693	0.102329	0.053703	0.060945	-0.567170	0.392371	-1.096425	0.529699	0.039350	-0.205129	0.822066
20581	2.367774	-2.314532	9.609455	0.049896	0.090007	-0.059172	-0.566096	0.391568	-1.099447	0.530988	0.038642	-0.203218	0.821743
20582	1.946648	-2.361027	9.493374	0.155390	0.051030	-0.173924	-0.562329	0.385607	-1.101717	0.533780	0.040217	-0.200003	0.820646
20583	2.079607	-2.548019	8.974095	0.223514	-0.060244	-0.181504	-0.563509	0.377133	-1.100213	0.536322	0.044286	-0.196689	0.819579
20584	2.100095	-2.513683	8.772261	0.168185	-0.185681	-0.018043	-0.566569	0.370510	-1.097543	0.535646	0.049246	-0.195926	0.819922
20585	2.351435	-2.378049	8.639334	0.212464	-0.293854	0.057377	-0.573930	0.369005	-1.092217	0.533326	0.056065	-0.195485	0.821101
20586	2.623901	-2.543028	8.692268	0.116645	-0.370174	0.127261	-0.579674	0.364033	-1.084987	0.529580	0.062924	-0.197675	0.822502
20587	2.914117	-2.625148	8.749938	-0.048001	-0.364247	0.227506	-0.589326	0.367435	-1.075949	0.524434	0.067451	-0.202454	0.824277
20588	3.002843	-3.167298	8.862667	-0.080481	-0.312432	0.206518	-0.599515	0.371516	-1.071359	0.519800	0.070954	-0.207351	0.825699
20589	2.159201	-4.304093	9.269021	-0.314221	-0.198779	-0.085012	-0.608638	0.377231	-1.065237	0.520791	0.071208	-0.214366	0.823258
20590	2.681883	-4.003290	9.383894	-0.949528	0.348857	0.277074	-0.610021	0.392247	-1.066365	0.518911	0.054408	-0.226733	0.822413
20591	3.552715	-2.652460	8.196828	-0.168348	0.304033	0.201219	-0.600851	0.415620	-1.073313	0.517115	0.046622	-0.226465	0.824095
20592	3.016811	-2.744712	8.282181	0.142814	0.009136	-0.280511	-0.599620	0.406874	-1.074694	0.521576	0.049254	-0.223771	0.821863
20593	3.631523	-2.131467	8.816372	-0.396560	0.083436	0.415638	-0.596964	0.413313	-1.068957	0.515450	0.041800	-0.229710	0.824498
20594	3.956393	-2.766378	9.447373	-0.165312	0.071846	0.245602	-0.591120	0.429026	-1.070824	0.511791	0.037820	-0.231917	0.826350
20595	3.659558	-2.985413	9.228084	-0.072610	-0.070651	-0.217313	-0.591786	0.428211	-1.071521	0.515090	0.039226	-0.233568	0.823765
20596	3.353296	-2.767683	8.783748	0.050088	-0.146521	-0.308405	-0.598185	0.419062	-1.072284	0.519366	0.043634	-0.234026	0.820723
20597	3.433869	-2.972600	8.445945	0.179731	-0.122299	-0.237119	-0.602313	0.411326	-1.069230	0.522512	0.048623	-0.232031	0.819011
20598	3.802705	-2.992608	8.467043	0.121330	0.012055	-0.116288	-0.603106	0.408464	-1.072839	0.524244	0.050282	-0.229822	0.818426
20599	3.540817	-2.997368	8.389234	0.122397	0.052858	-0.148675	-0.601748	0.402241	-1.073598	0.526788	0.051426	-0.227036	0.817499
20600	3.387064	-3.058415	8.430713	0.098139	0.088036	-0.177665	-0.599856	0.396269	-1.073541	0.529857	0.051881	-0.224336	0.816231
20601	3.519027	-3.352179	8.456236	0.016660	0.131059	-0.219215	-0.597164	0.391063	-1.070757	0.533990	0.050958	-0.222399	0.814123
20602	3.449225	-3.236911	8.568769	-0.013153	0.179245	-0.308284	-0.594471	0.386436	-1.074735	0.539657	0.049329	-0.220396	0.811025
20603	3.506900	-3.240739	8.390029	0.021122	0.215003	-0.304420	-0.588961	0.380596	-1.084073	0.545492	0.047481	-0.217418	0.808031
20604	3.583597	-3.183504	8.481017	-0.043410	0.262636	-0.238917	-0.582526	0.378001	-1.088165	0.550383	0.043857	-0.215040	0.805551
20605	3.453464	-3.212563	8.530201	-0.061988	0.322967	-0.240329	-0.576888	0.373628	-1.093932	0.555659	0.039094	-0.212301	0.802896
20606	3.244130	-3.395991	8.616634	-0.051102	0.333581	-0.342728	-0.566424	0.366862	-1.098612	0.562459	0.034678	-0.209157	0.799181
20607	3.331625	-3.646866	8.645284	-0.167085	0.338901	-0.345720	-0.558783	0.364305	-1.105564	0.569460	0.028922	-0.207849	0.794781
20608	3.066709	-4.210007	8.684732	-0.217142	0.223654	-0.377476	-0.552624	0.365360	-1.114688	0.576403	0.024503	-0.208548	0.789726
20609	2.652429	-4.132585	8.449973	-0.119018	0.094988	-0.535265	-0.548592	0.360560	-1.118687	0.585231	0.023929	-0.209208	0.783048
20610	1.588838	-3.328964	8.257212	-0.118059	0.067277	-0.711166	-0.547491	0.350370	-1.118486	0.596601	0.024497	-0.209932	0.774206
20611	1.550491	-3.317500	8.465374	-0.285075	0.169357	-0.437853	-0.543994	0.345092	-1.119511	0.604144	0.020304	-0.212221	0.767828
20612	1.320291	-3.086129	9.169095	-0.625855	0.088522	-0.161813	-0.541070	0.352886	-1.123905	0.607168	0.012097	-0.220704	0.763210
20613	1.956415	-3.030812	9.888692	-0.592807	0.208581	0.102355	-0.536419	0.365203	-1.130343	0.606572	0.001190	-0.227274	0.761850
20614	2.367543	-3.057303	10.214443	-0.359911	0.279531	0.154719	-0.528688	0.377469	-1.137632	0.605409	-0.008105	-0.229386	0.762100
20615	2.045687	-2.907827	9.772551	0.008098	0.148710	0.068471	-0.523882	0.382551	-1.142542	0.605007	-0.010672	-0.227422	0.762976
20616	2.164501	-2.536758	9.068089	0.050519	0.152530	-0.035718	-0.520946	0.385765	-1.144100	0.606178	-0.012187	-0.224838	0.762789
20617	2.303548	-2.776958	9.372661	-0.035445	0.196550	-0.010979	-0.515327	0.387428	-1.148452	0.607188	-0.015635	-0.222914	0.762488
20618	2.131292	-2.862603	9.538932	0.117120	0.158160	-0.204322	-0.507410	0.381622	-1.149409	0.610965	-0.015676	-0.219293	0.760517
20619	1.897503	-2.922758	8.800424	0.352116	-0.088677	-0.282892	-0.507103	0.368480	-1.148887	0.614945	-0.008854	-0.214974	0.758651
20620	1.658738	-2.822764	8.265166	0.204298	-0.195328	-0.156670	-0.512959	0.356544	-1.145542	0.616458	-0.002673	-0.214325	0.757652
20621	1.825755	-2.749291	8.664517	0.006266	-0.169211	0.050586	-0.517514	0.357819	-1.147346	0.614949	-0.000338	-0.216153	0.758364
20622	2.246214	-3.020809	8.862415	-0.035627	-0.232730	0.125109	-0.522744	0.360073	-1.141924	0.611995	0.002241	-0.219577	0.759765
20623	2.402792	-3.185448	9.056224	0.056454	-0.328166	0.097348	-0.529970	0.358318	-1.138099	0.609045	0.007396	-0.222563	0.761232
20624	2.225738	-3.052715	9.083489	0.130004	-0.388972	0.028265	-0.541214	0.357306	-1.131898	0.606807	0.014803	-0.225344	0.762093
20625	2.452569	-3.031625	8.907345	0.197377	-0.386692	0.067343	-0.553788	0.352569	-1.121868	0.603950	0.022678	-0.226845	0.763722
20626	2.606512	-3.223040	8.865369	0.244451	-0.389584	0.056839	-0.564220	0.347767	-1.111187	0.601139	0.031350	-0.227858	0.765330
20627	2.252829	-3.489218	8.765050	0.191183	-0.440653	0.089147	-0.577868	0.343878	-1.100169	0.597612	0.039842	-0.230071	0.767033
20628	2.198961	-3.677098	8.938132	-0.115815	-0.290025	0.220891	-0.587773	0.342216	-1.091563	0.592927	0.041917	-0.235509	0.768906
20629	2.957577	-3.750690	9.260460	-0.395088	0.068652	0.292866	-0.589950	0.353841	-1.091705	0.589033	0.034599	-0.240795	0.770624
20630	4.338979	-3.055640	9.052073	-0.341768	0.247764	0.550235	-0.584111	0.371765	-1.097705	0.581883	0.024131	-0.243526	0.775581
20631	4.154559	-3.665968	8.191649	0.108594	0.159275	0.254116	-0.579191	0.383641	-1.103618	0.578632	0.021558	-0.239951	0.779194
20632	3.181652	-3.042774	7.947666	0.183305	0.065101	-0.336623	-0.573942	0.374637	-1.103970	0.584048	0.024309	-0.236213	0.776209
20633	3.534273	-3.007262	7.789716	-0.125205	0.102013	-0.100496	-0.570853	0.371167	-1.103439	0.586127	0.021648	-0.236794	0.774542
20634	4.659925	-3.176095	8.622313	-0.350893	0.083810	-0.013173	-0.567391	0.377765	-1.105437	0.586820	0.016328	-0.241260	0.772767
20635	4.055285	-3.376345	9.281692	-0.290901	-0.003881	-0.186700	-0.564196	0.383784	-1.106501	0.589751	0.013863	-0.245666	0.769188
20636	3.405054	-3.111413	9.187524	0.035042	-0.136813	-0.418023	-0.569265	0.377839	-1.106769	0.595437	0.018462	-0.246639	0.764384
20637	3.607713	-2.816508	8.459730	0.134485	-0.152203	-0.301151	-0.571377	0.367510	-1.103415	0.599217	0.023900	-0.246204	0.761414
20638	3.838205	-2.720086	8.384232	0.145701	-0.085875	-0.102710	-0.573640	0.362702	-1.100696	0.600232	0.027490	-0.244988	0.760885
20639	3.601529	-2.872454	8.450334	0.174778	-0.097578	0.020250	-0.574706	0.360712	-1.098985	0.599344	0.031041	-0.243444	0.761944
20640	3.775906	-2.876580	8.388315	0.179972	-0.046263	0.104545	-0.578437	0.354862	-1.098588	0.597337	0.033431	-0.241342	0.764084
20641	4.139960	-2.899101	8.414100	0.155465	0.035650	0.092536	-0.575752	0.351865	-1.093697	0.595988	0.034408	-0.238561	0.765966
20642	4.147365	-2.777585	8.456739	0.271959	0.087419	0.052557	-0.575204	0.347622	-1.093840	0.595309	0.036104	-0.233407	0.768000
20643	4.004204	-2.780190	8.384965	0.273745	0.158950	-0.035354	-0.571575	0.343065	-1.095657	0.596386	0.037248	-0.227271	0.768950
20644	3.858049	-2.870238	8.347458	0.183013	0.205076	-0.134324	-0.566603	0.337392	-1.099424	0.599147	0.036930	-0.221929	0.768379
20645	3.999291	-3.401745	8.273957	0.082874	0.205753	-0.124032	-0.560696	0.332537	-1.102904	0.601892	0.035506	-0.218141	0.767385
20646	3.540747	-3.919809	8.677833	-0.133022	0.080671	-0.318126	-0.555328	0.328929	-1.110949	0.607144	0.034088	-0.219005	0.763054
20647	2.700723	-3.070812	8.963399	-0.241505	-0.074213	-0.565089	-0.556124	0.326519	-1.109661	0.615546	0.034929	-0.223256	0.755009
20648	2.470653	-2.798302	8.434329	-0.032059	0.067974	-0.563470	-0.555307	0.321865	-1.110634	0.624296	0.036051	-0.222522	0.747957
20649	2.856576	-2.689331	8.541637	-0.258492	0.143118	-0.226957	-0.553285	0.317808	-1.114179	0.628484	0.031830	-0.224475	0.744047
20650	2.726341	-2.606652	9.263990	-0.381563	0.091590	0.125083	-0.549296	0.327245	-1.117447	0.627193	0.025143	-0.229099	0.743983
20651	2.982696	-3.099672	9.049300	-0.158840	0.056706	0.137905	-0.550650	0.332365	-1.117809	0.625466	0.021787	-0.230830	0.745007
20652	3.260539	-3.201458	8.902126	0.027311	0.049186	0.074733	-0.549858	0.336326	-1.119047	0.624473	0.021095	-0.229865	0.746158
20653	3.084081	-2.995900	8.810909	0.041734	-0.027754	0.026578	-0.547187	0.338356	-1.117928	0.623921	0.022018	-0.229610	0.746671
20654	2.993855	-2.987841	8.685312	-0.020955	0.015416	0.056739	-0.546918	0.338086	-1.118753	0.623080	0.021303	-0.229780	0.747341
20655	3.161266	-3.130464	8.612088	-0.083096	0.013082	0.058268	-0.545987	0.340061	-1.119650	0.622293	0.019909	-0.230894	0.747692
20656	3.124096	-3.194244	8.717345	-0.093330	0.034769	0.040702	-0.546122	0.340615	-1.119088	0.621803	0.018079	-0.231898	0.747835
20657	3.144768	-3.242409	8.819446	-0.110450	0.042528	0.008866	-0.546131	0.343436	-1.118997	0.621894	0.016129	-0.233038	0.747450
20658	3.076427	-3.231520	8.735421	-0.060900	0.043811	-0.026317	-0.544265	0.347052	-1.124734	0.622432	0.014879	-0.233420	0.746908
20659	3.081724	-3.272705	8.617942	-0.038763	0.046252	-0.045679	-0.542664	0.348733	-1.125783	0.623328	0.014016	-0.233426	0.746175
20660	3.053268	-3.287776	8.720692	-0.054787	0.044516	-0.052808	-0.541190	0.348736	-1.127427	0.624262	0.012954	-0.233699	0.745328
20661	2.975940	-3.294031	8.752067	-0.045190	0.030980	-0.077602	-0.540649	0.346706	-1.125601	0.625560	0.012380	-0.233982	0.744160
20662	2.864461	-3.310630	8.647669	-0.028041	0.029379	-0.079299	-0.540783	0.346575	-1.125874	0.626802	0.012004	-0.234038	0.743102
20663	2.947119	-3.309120	8.739261	-0.075293	0.043681	-0.026332	-0.540256	0.349377	-1.125519	0.627400	0.010612	-0.234615	0.742437
20664	3.000410	-3.298437	8.798588	-0.055793	0.031185	-0.017523	-0.538526	0.352988	-1.124745	0.627734	0.009572	-0.235074	0.742023
20665	2.961643	-3.342866	8.520905	-0.017674	0.024688	-0.029805	-0.542971	0.362382	-1.129951	0.628279	0.009195	-0.235035	0.741579
20666	2.940075	-3.394180	9.040586	0.001727	0.069675	-0.008244	-0.540831	0.363161	-1.129137	0.628629	0.008268	-0.234158	0.741571
20667	3.183002	-3.363111	8.653026	-0.059961	0.019893	-0.065383	-0.538697	0.365657	-1.129352	0.629683	0.007594	-0.234801	0.740480
20668	3.060683	-3.428447	8.644951	-0.065357	0.021500	-0.132550	-0.538430	0.366120	-1.131375	0.631676	0.007115	-0.235503	0.738562
20669	2.976555	-3.337724	8.670570	-0.037864	0.025836	-0.082913	-0.538160	0.365249	-1.130592	0.633008	0.006709	-0.235743	0.737348
20670	2.967896	-3.401006	8.598566	-0.083512	0.028487	0.009795	-0.535052	0.355518	-1.127823	0.632925	0.005227	-0.236641	0.737143
20671	2.884405	-3.468065	8.596510	-0.095244	0.034598	0.046066	-0.534513	0.354437	-1.130441	0.632397	0.003348	-0.237634	0.737287
20672	2.950853	-3.503262	8.695103	-0.085543	0.014094	0.015891	-0.534253	0.357258	-1.130624	0.632148	0.002026	-0.238744	0.737148
20673	2.994427	-3.521906	8.561778	-0.056931	0.003476	-0.012383	-0.531992	0.362135	-1.130222	0.632326	0.001364	-0.239566	0.736730
20674	2.879975	-3.504569	8.497954	-0.096358	0.017505	0.017667	-0.534400	0.361807	-1.131968	0.632066	-0.000156	-0.240791	0.736554
20675	2.896319	-3.465426	8.548712	-0.139243	0.012237	0.072306	-0.534415	0.366934	-1.133972	0.631032	-0.002401	-0.242714	0.736806
20676	2.916156	-3.489343	8.539872	-0.176578	0.028392	0.125334	-0.532560	0.373052	-1.131898	0.629227	-0.005615	-0.244976	0.737583
20677	2.981184	-3.594978	8.511372	-0.223104	0.053143	0.187222	-0.532581	0.380441	-1.134101	0.626665	-0.010081	-0.247602	0.738839
20678	2.979529	-3.740652	8.601486	-0.259076	0.057345	0.220736	-0.530461	0.387857	-1.133479	0.623529	-0.015223	-0.250689	0.740361
20679	2.973550	-3.922824	8.626749	-0.221178	0.047955	0.181903	-0.526615	0.399906	-1.133543	0.620973	-0.019557	-0.253341	0.741504
20680	2.918393	-4.081622	8.575703	-0.142616	0.019467	0.066173	-0.527559	0.402694	-1.137239	0.619942	-0.021908	-0.255214	0.741658
20681	2.768323	-4.098916	8.525492	-0.124098	0.024457	0.014137	-0.527709	0.407933	-1.137882	0.619774	-0.023839	-0.256785	0.741197
20682	2.768749	-4.137761	8.415067	-0.093996	0.028611	0.000117	-0.526514	0.411265	-1.136704	0.619778	-0.025382	-0.257851	0.740773
20683	2.774544	-4.181349	8.439646	-0.083071	0.025279	-0.005175	-0.525980	0.411529	-1.136430	0.619913	-0.026721	-0.258816	0.740276
20684	2.760091	-4.201042	8.343062	-0.072074	0.025542	-0.012205	-0.525586	0.414030	-1.135134	0.620091	-0.027883	-0.259600	0.739809
20685	2.790032	-4.239336	8.373157	-0.101052	0.053465	-0.000630	-0.522251	0.417877	-1.133964	0.620288	-0.029888	-0.260486	0.739254
20686	2.797026	-4.346021	8.378990	-0.128765	0.047148	-0.042306	-0.521713	0.417397	-1.138190	0.620994	-0.031919	-0.261856	0.738091
20687	2.723413	-4.308522	8.328304	-0.110401	0.044090	-0.056398	-0.519846	0.420253	-1.141510	0.621952	-0.033613	-0.263035	0.736790
20688	2.682020	-4.411224	8.385582	-0.114297	0.061484	-0.042141	-0.516777	0.423530	-1.139812	0.622736	-0.035678	-0.264010	0.735681
20689	2.689249	-4.415952	8.342510	-0.107245	0.060464	-0.070417	-0.517717	0.424757	-1.143152	0.623976	-0.037506	-0.264950	0.734199
20690	2.647821	-4.406996	8.326728	-0.090374	0.062162	-0.061503	-0.516250	0.426713	-1.143785	0.625049	-0.039176	-0.265575	0.732973
20691	2.618256	-4.378398	8.354491	-0.084930	0.051626	-0.065085	-0.515314	0.427243	-1.143236	0.626171	-0.040631	-0.266291	0.731675
20692	2.651971	-4.358360	8.413147	-0.070845	0.051464	-0.053558	-0.514648	0.428381	-1.144292	0.627083	-0.041942	-0.266755	0.730651
20693	2.630258	-4.373326	8.350007	-0.053221	0.024698	-0.043943	-0.513309	0.428538	-1.146337	0.627773	-0.042721	-0.267323	0.729804
20694	2.583903	-4.359603	8.338852	-0.077126	0.037304	-0.022709	-0.512113	0.431601	-1.145709	0.628157	-0.044071	-0.268027	0.729135
20695	2.584897	-4.403277	8.377728	-0.063323	0.030673	-0.001490	-0.511047	0.433465	-1.148103	0.628248	-0.045296	-0.268624	0.728761
20696	2.619110	-4.412363	8.410139	-0.047672	0.014368	0.016129	-0.510513	0.433876	-1.148096	0.627963	-0.046149	-0.269152	0.728759
20697	2.580213	-4.417932	8.336772	-0.018775	-0.006556	0.009023	-0.511856	0.435455	-1.147894	0.627741	-0.046331	-0.269553	0.728790
20698	2.628313	-4.417071	8.225103	-0.036392	0.011455	0.065657	-0.510788	0.436267	-1.147473	0.626723	-0.047265	-0.269908	0.729475
20699	2.707278	-4.483606	8.252100	-0.028949	0.002895	0.055001	-0.510257	0.437499	-1.146355	0.625870	-0.047959	-0.270298	0.730018
20700	2.776263	-4.526041	8.341196	-0.026031	0.011933	0.014385	-0.509724	0.438333	-1.146334	0.625613	-0.048493	-0.270543	0.730112
20701	2.722284	-4.507610	8.247928	-0.012388	0.012115	-0.024457	-0.511063	0.438984	-1.148739	0.625985	-0.048679	-0.270659	0.729738
20702	2.699450	-4.580853	8.228521	-0.019732	0.010141	-0.019180	-0.509726	0.439511	-1.148466	0.626218	-0.048928	-0.270867	0.729444
20703	2.645505	-4.540558	8.284335	-0.005461	0.003948	-0.015630	-0.510133	0.441213	-1.148406	0.626423	-0.048956	-0.270980	0.729224
20704	2.640835	-4.547924	8.293876	-0.003385	0.002450	-0.026241	-0.508527	0.441336	-1.149235	0.626736	-0.048851	-0.271053	0.728935
20705	2.621425	-4.550706	8.269230	0.021212	-0.005872	-0.004994	-0.508792	0.440489	-1.148988	0.626758	-0.048460	-0.270891	0.729002
20706	2.601180	-4.509807	8.256264	0.010104	-0.000938	0.007383	-0.509857	0.438380	-1.148230	0.626570	-0.048317	-0.270777	0.729216
20707	2.623054	-4.509408	8.278597	0.016789	0.000417	0.026857	-0.509594	0.439937	-1.148725	0.626156	-0.048248	-0.270570	0.729652
20708	2.636011	-4.552869	8.269693	0.013507	-0.002860	0.014448	-0.510796	0.438931	-1.146709	0.625856	-0.048072	-0.270423	0.729976
20709	2.620344	-4.485175	8.340918	0.006378	-0.006387	0.010865	-0.511334	0.439811	-1.147624	0.625628	-0.047948	-0.270468	0.730162
20710	2.582440	-4.539276	8.275168	0.042816	-0.025163	-0.008578	-0.511333	0.439225	-1.146693	0.625578	-0.046958	-0.270194	0.730372
20711	2.604706	-4.441770	8.267895	0.016687	-0.016497	0.027634	-0.511327	0.437380	-1.146210	0.625059	-0.046651	-0.270198	0.730833
20712	2.620126	-4.480328	8.302360	-0.001584	-0.008932	0.039115	-0.511058	0.436963	-1.146769	0.624359	-0.046711	-0.270325	0.731381
20713	2.655194	-4.537953	8.299056	0.020168	-0.001527	0.034805	-0.510126	0.438950	-1.148208	0.623819	-0.046621	-0.270084	0.731936
20714	2.678871	-4.508391	8.309188	0.017432	-0.013141	0.000237	-0.511461	0.437711	-1.148232	0.623680	-0.046171	-0.270021	0.732106
20715	2.638953	-4.460571	8.249829	0.034280	-0.016778	0.009115	-0.512124	0.435790	-1.149914	0.623446	-0.045541	-0.269790	0.732430
20716	2.654081	-4.484569	8.284176	0.024222	-0.009924	0.016197	-0.512000	0.438360	-1.145222	0.623096	-0.045140	-0.269572	0.732834
20717	2.698350	-4.512893	8.309820	0.031097	-0.019015	0.026760	-0.511727	0.436809	-1.145546	0.622587	-0.044612	-0.269401	0.733361
20718	2.677772	-4.459865	8.267866	0.044311	-0.018337	0.003823	-0.513733	0.435705	-1.144609	0.622390	-0.043770	-0.269004	0.733724
20719	2.653260	-4.445744	8.269415	0.019074	-0.006192	0.007363	-0.512664	0.436490	-1.142969	0.622223	-0.043475	-0.268870	0.733933
20720	2.687210	-4.445127	8.280081	0.021039	-0.000708	0.002092	-0.512258	0.434954	-1.144108	0.622133	-0.043175	-0.268595	0.734127
20721	2.730428	-4.420064	8.310104	0.021563	0.001560	-0.017353	-0.513997	0.435084	-1.148016	0.622373	-0.042828	-0.268352	0.734034
20722	2.643757	-4.450768	8.298047	0.018346	0.001876	-0.031486	-0.514530	0.434072	-1.146415	0.622782	-0.042418	-0.268114	0.733797
20723	2.632091	-4.470398	8.317095	0.015599	0.001809	-0.029724	-0.513055	0.433349	-1.147134	0.623198	-0.042084	-0.267966	0.733517
20724	2.633851	-4.436380	8.321707	0.016284	0.001618	-0.021768	-0.514124	0.432542	-1.147826	0.623469	-0.041751	-0.267752	0.733384
20725	2.662415	-4.416446	8.283917	0.013135	0.001178	-0.004989	-0.514391	0.432226	-1.146070	0.623516	-0.041573	-0.267627	0.733400
20726	2.669920	-4.423589	8.313088	-0.005070	0.007920	0.003836	-0.513049	0.431377	-1.147333	0.623426	-0.041736	-0.267627	0.733467
20727	2.667822	-4.440620	8.308338	0.002580	0.003087	-0.013852	-0.513986	0.431101	-1.146653	0.623604	-0.041672	-0.267642	0.733314
20728	2.648464	-4.436112	8.346225	0.009303	0.003536	-0.029738	-0.513591	0.433145	-1.143879	0.623993	-0.041410	-0.267514	0.733045
20729	2.637651	-4.387763	8.297384	0.013559	0.001574	-0.020895	-0.512778	0.429739	-1.143863	0.624274	-0.041152	-0.267391	0.732864
20730	2.628541	-4.417059	8.297326	0.002771	0.002429	0.012675	-0.512108	0.429439	-1.143745	0.624037	-0.041184	-0.267337	0.733084
20731	2.623638	-4.407433	8.340432	-0.004866	0.000195	0.028550	-0.514116	0.429847	-1.147234	0.623571	-0.041404	-0.267460	0.733424
20732	2.643093	-4.416794	8.302585	-0.004359	-0.002876	0.009079	-0.513583	0.430798	-1.146125	0.623349	-0.041428	-0.267579	0.733568
20733	2.613034	-4.368789	8.296486	-0.026620	0.006948	0.035599	-0.513178	0.429854	-1.148466	0.622796	-0.042058	-0.267930	0.733873
20734	2.628151	-4.383070	8.388531	-0.016159	-0.003891	0.046167	-0.514123	0.432094	-1.146755	0.622014	-0.042412	-0.268203	0.734416
20735	2.657706	-4.416526	8.327104	0.014648	-0.026463	0.034622	-0.514929	0.433241	-1.146709	0.621330	-0.042034	-0.268361	0.734959
20736	2.623695	-4.417147	8.297178	0.004958	-0.018335	0.062059	-0.514394	0.432860	-1.142930	0.620254	-0.041998	-0.268491	0.735822
20737	2.623883	-4.421995	8.326106	-0.015032	-0.018677	0.069066	-0.515603	0.434300	-1.143005	0.619078	-0.042289	-0.268957	0.736625
20738	2.692716	-4.469296	8.335797	0.000173	-0.007177	0.040883	-0.515876	0.435789	-1.139970	0.618364	-0.042363	-0.269036	0.737191
20739	2.601834	-4.415116	8.294085	0.005707	-0.019408	0.033768	-0.516944	0.434720	-1.141484	0.617721	-0.042196	-0.269235	0.737667
20740	2.676825	-4.411330	8.274693	-0.030897	-0.007877	0.058465	-0.516150	0.437813	-1.141800	0.616722	-0.042740	-0.269765	0.738277
20741	2.688450	-4.503363	8.304629	-0.030516	-0.007524	0.044324	-0.515748	0.438123	-1.143423	0.615955	-0.043251	-0.270345	0.738676
20742	2.688391	-4.498507	8.316628	-0.022560	-0.006757	0.016063	-0.516692	0.440417	-1.144016	0.615596	-0.043480	-0.270774	0.738805
20743	2.659111	-4.499046	8.250738	-0.011661	-0.006582	0.012570	-0.516690	0.440034	-1.145791	0.615318	-0.043599	-0.271093	0.738912
20744	2.649211	-4.489516	8.245548	-0.026118	0.011834	0.017949	-0.517361	0.440626	-1.146307	0.615028	-0.044156	-0.271344	0.739029
20745	2.690715	-4.498469	8.285405	-0.026094	0.007437	0.016143	-0.516961	0.441193	-1.146836	0.614761	-0.044677	-0.271702	0.739088
20746	2.654469	-4.503982	8.284334	-0.015847	0.000758	0.001995	-0.516032	0.443479	-1.142840	0.614655	-0.044858	-0.271952	0.739073
20747	2.634408	-4.470360	8.283464	-0.009327	0.008099	-0.005007	-0.516563	0.441974	-1.144374	0.614720	-0.045066	-0.272073	0.738962
20748	2.605394	-4.470885	8.301836	-0.022022	0.007903	-0.001506	-0.515900	0.443724	-1.141342	0.614697	-0.045409	-0.272329	0.738865
20749	2.605858	-4.502440	8.249130	-0.013136	0.002555	0.002027	-0.515096	0.443571	-1.141627	0.614625	-0.045620	-0.272566	0.738826
20750	2.610491	-4.490217	8.258809	-0.033006	0.018259	0.007368	-0.514829	0.444025	-1.143243	0.614521	-0.046300	-0.272849	0.738765
20751	2.621652	-4.562840	8.264514	-0.037566	0.003997	0.007262	-0.515904	0.445638	-1.144806	0.614356	-0.046861	-0.273423	0.738655
20752	2.582499	-4.544131	8.263171	-0.036595	0.009381	0.005540	-0.515641	0.447183	-1.144759	0.614224	-0.047444	-0.273870	0.738562
20753	2.602342	-4.572906	8.225482	-0.019011	0.000288	0.019680	-0.516446	0.447750	-1.144053	0.613872	-0.047791	-0.274202	0.738708
20754	2.616900	-4.577499	8.201891	-0.056955	0.013997	0.027603	-0.516047	0.448292	-1.143498	0.613419	-0.048812	-0.274872	0.738770
20755	2.661990	-4.644648	8.242296	-0.040564	0.015202	0.020581	-0.514849	0.450788	-1.142754	0.613114	-0.049647	-0.275341	0.738792
20756	2.643472	-4.688680	8.239654	-0.028828	0.008194	-0.015668	-0.513912	0.450785	-1.143578	0.613299	-0.050001	-0.275708	0.738478
20757	2.586783	-4.646016	8.208706	-0.010544	0.008606	-0.026206	-0.514452	0.452508	-1.144330	0.613678	-0.050113	-0.275863	0.738097
20758	2.545842	-4.656468	8.224379	-0.027310	0.018562	-0.003200	-0.514190	0.454310	-1.143190	0.613734	-0.050668	-0.276069	0.737936
20759	2.604555	-4.669958	8.312941	0.001599	0.013608	-0.008460	-0.513650	0.452756	-1.143654	0.613891	-0.050805	-0.275964	0.737836
20760	2.584617	-4.650905	8.259227	0.023610	0.000003	-0.026154	-0.513247	0.452333	-1.144079	0.614237	-0.050336	-0.275669	0.737689
20761	2.557072	-4.622285	8.159471	0.016061	-0.005704	-0.013830	-0.513909	0.450133	-1.145905	0.614381	-0.049980	-0.275592	0.737623
20762	2.591367	-4.636225	8.187107	-0.003690	0.015425	-0.011996	-0.514718	0.451815	-1.144621	0.614573	-0.050151	-0.275496	0.737487
20763	2.603254	-4.611725	8.269133	-0.015444	0.015286	-0.010272	-0.513510	0.450819	-1.145481	0.614748	-0.050513	-0.275623	0.737269
20764	2.559193	-4.597965	8.217125	-0.000126	0.008342	-0.012026	-0.514045	0.450518	-1.144128	0.614908	-0.050536	-0.275561	0.737157
20765	2.530792	-4.627608	8.245363	-0.016317	0.009983	-0.012059	-0.511900	0.449774	-1.144584	0.615079	-0.050822	-0.275765	0.736919
20766	2.525805	-4.617986	8.261989	-0.011392	0.009587	0.005636	-0.513374	0.449933	-1.143883	0.614973	-0.051099	-0.275836	0.736961
20767	2.517700	-4.579295	8.242190	0.002903	-0.013408	0.005534	-0.514047	0.451371	-1.144372	0.614776	-0.050903	-0.276021	0.737070
20768	2.534420	-4.569283	8.228185	-0.019633	-0.002068	0.042663	-0.514179	0.451000	-1.146552	0.614052	-0.051315	-0.276319	0.737533
20769	2.573865	-4.602552	8.229646	-0.012535	0.006752	0.048039	-0.512983	0.453631	-1.145532	0.613323	-0.051841	-0.276436	0.738059
20770	2.584644	-4.660621	8.206343	-0.004347	-0.015288	0.007257	-0.513649	0.452837	-1.147177	0.613063	-0.051673	-0.276707	0.738185
20771	2.574144	-4.607396	8.287464	-0.004358	-0.005550	0.009085	-0.514190	0.454019	-1.142793	0.612850	-0.051701	-0.276894	0.738290
20772	2.557063	-4.607710	8.248426	0.006370	0.004207	0.013607	-0.513920	0.453433	-1.142137	0.612609	-0.051723	-0.276761	0.738538
20773	2.584419	-4.650916	8.196634	0.004291	-0.001385	0.023286	-0.514462	0.455103	-1.140585	0.612218	-0.051784	-0.276753	0.738861
20774	2.584362	-4.641202	8.239888	0.005294	0.001379	0.019769	-0.513388	0.454214	-1.139812	0.611871	-0.051812	-0.276664	0.739180
20775	2.604192	-4.665119	8.228642	0.008362	-0.000912	0.005616	-0.514461	0.454828	-1.140865	0.611748	-0.051730	-0.276609	0.739308
20776	2.557641	-4.646547	8.186151	0.001371	0.002757	-0.001445	-0.513658	0.455629	-1.145866	0.611722	-0.051711	-0.276583	0.739340
20777	2.567372	-4.641511	8.229740	-0.011382	0.000742	0.003803	-0.513655	0.454486	-1.145225	0.611615	-0.051885	-0.276801	0.739335
20778	2.570498	-4.670581	8.268571	-0.000569	-0.006234	0.002024	-0.514324	0.454366	-1.145492	0.611483	-0.051775	-0.276910	0.739411
20779	2.550604	-4.656384	8.198045	0.022960	-0.009465	-0.003222	-0.515264	0.455365	-1.145042	0.611459	-0.051339	-0.276751	0.739521
20780	2.492560	-4.662292	8.198715	-0.000782	0.007718	0.012740	-0.514726	0.454513	-1.145347	0.611245	-0.051496	-0.276682	0.739713
20781	2.526545	-4.651957	8.281525	-0.000838	-0.013570	0.010826	-0.515132	0.455588	-1.142596	0.610965	-0.051371	-0.276908	0.739868
20782	2.531178	-4.651880	8.214265	0.005537	-0.008140	0.009113	-0.514728	0.455046	-1.143974	0.610725	-0.051198	-0.276943	0.740065
20783	2.518487	-4.627838	8.184808	-0.001794	0.004068	0.016243	-0.514863	0.455341	-1.144370	0.610462	-0.051377	-0.276960	0.740264
20784	2.580224	-4.680120	8.218390	-0.011331	0.011411	0.003871	-0.513657	0.455157	-1.143712	0.610390	-0.051670	-0.277011	0.740284
20785	2.568517	-4.697323	8.239825	0.003697	-0.000275	-0.021792	-0.513930	0.457027	-1.145004	0.610671	-0.051506	-0.277039	0.740052
20786	2.535962	-4.651795	8.195153	-0.003383	-0.010852	-0.028064	-0.514061	0.456031	-1.144493	0.610959	-0.051196	-0.277278	0.739747
20787	2.497452	-4.662202	8.213308	-0.011756	0.011008	0.019798	-0.514730	0.455770	-1.144764	0.610671	-0.051622	-0.277352	0.739927
20788	2.570658	-4.690006	8.196507	-0.013390	-0.004785	0.010837	-0.514735	0.457650	-1.146738	0.610404	-0.051738	-0.277624	0.740037
20789	2.575222	-4.670499	8.230200	0.005607	-0.013383	0.005534	-0.513801	0.458603	-1.146176	0.610210	-0.051511	-0.277755	0.740164
20790	2.550418	-4.646677	8.200373	0.002752	0.004152	0.014483	-0.514199	0.457794	-1.147418	0.609957	-0.051584	-0.277675	0.740397
20791	2.570122	-4.660884	8.210713	-0.014877	-0.002734	-0.000649	-0.516070	0.456358	-1.144459	0.609893	-0.051730	-0.277985	0.740324
20792	2.575416	-4.680206	8.230279	0.006831	-0.004220	-0.005012	-0.514731	0.456368	-1.146237	0.609885	-0.051520	-0.277967	0.740352
20793	2.565074	-4.651266	8.208079	0.012981	-0.006079	0.000301	-0.515406	0.457866	-1.143197	0.609817	-0.051281	-0.277903	0.740448
20794	2.555918	-4.685422	8.162319	-0.011501	0.004163	0.009135	-0.515139	0.457992	-1.142789	0.609624	-0.051496	-0.278040	0.740541
20795	2.556870	-4.719381	8.249264	-0.025667	0.014889	0.002086	-0.514602	0.457873	-1.144291	0.609605	-0.052050	-0.278292	0.740423
20796	2.551254	-4.685501	8.219949	0.010897	-0.005529	-0.022684	-0.515674	0.458195	-1.144946	0.609856	-0.051673	-0.278248	0.740259
20797	2.516637	-4.661860	8.151307	-0.004143	-0.002715	0.002050	-0.516745	0.458223	-1.145069	0.609763	-0.051704	-0.278394	0.740279
20798	2.565274	-4.665830	8.179309	-0.018773	0.014662	0.013597	-0.515679	0.459549	-1.142462	0.609555	-0.052189	-0.278506	0.740374
20799	2.615360	-4.737742	8.236753	-0.011205	0.007989	-0.001461	-0.515679	0.459421	-1.143008	0.609566	-0.052444	-0.278631	0.740300
20800	2.527480	-4.710209	8.209777	0.002058	-0.001918	-0.027986	-0.517015	0.458596	-1.142612	0.609904	-0.052198	-0.278680	0.740020
20801	2.511785	-4.657091	8.180009	0.001381	0.004531	-0.001423	-0.514875	0.459574	-1.144369	0.609908	-0.052250	-0.278659	0.740021
20802	2.500896	-4.715548	8.199373	-0.009954	-0.004914	0.017051	-0.514876	0.460010	-1.144897	0.609557	-0.052360	-0.278875	0.740221
20803	2.541778	-4.700241	8.195698	-0.015414	-0.002356	0.019693	-0.514211	0.461095	-1.143649	0.609192	-0.052635	-0.279162	0.740394
20804	2.575891	-4.709332	8.196813	-0.006213	0.000566	0.012661	-0.515949	0.460580	-1.144053	0.608934	-0.052753	-0.279261	0.740561
20805	2.558983	-4.714495	8.181890	-0.013250	-0.005543	0.005532	-0.515414	0.460577	-1.144466	0.608763	-0.052874	-0.279570	0.740576
20806	2.542532	-4.734210	8.220049	-0.011013	0.008160	-0.008516	-0.516221	0.461852	-1.143873	0.608857	-0.053046	-0.279670	0.740449
20807	2.532744	-4.729533	8.219713	0.008694	-0.012122	-0.008582	-0.515145	0.460270	-1.143665	0.608881	-0.052725	-0.279748	0.740422
20808	2.546629	-4.705011	8.166996	0.008764	0.002991	-0.008487	-0.514206	0.459587	-1.145597	0.608973	-0.052582	-0.279617	0.740406
20809	2.548002	-4.772957	8.172365	0.002918	0.007838	0.009209	-0.515281	0.461344	-1.147291	0.608839	-0.052727	-0.279520	0.740543
20810	2.566828	-4.738625	8.211199	-0.007453	-0.000698	-0.008566	-0.515006	0.458797	-1.147240	0.608889	-0.052724	-0.279674	0.740443
20811	2.558886	-4.709642	8.181850	0.017801	-0.009290	-0.012077	-0.515546	0.460154	-1.144342	0.608990	-0.052316	-0.279588	0.740422
20812	2.526625	-4.681103	8.122872	-0.000446	0.008027	0.000361	-0.514744	0.460421	-1.144479	0.608964	-0.052407	-0.279523	0.740462
20813	2.585512	-4.706730	8.189867	-0.011264	0.025634	0.003963	-0.515553	0.462106	-1.143330	0.608992	-0.052959	-0.279425	0.740436
20814	2.579342	-4.755389	8.230968	-0.007019	0.017414	-0.021712	-0.514073	0.460139	-1.145174	0.609338	-0.053145	-0.279366	0.740160
20815	2.503808	-4.737340	8.216477	0.000545	0.008954	-0.036756	-0.514614	0.461665	-1.143491	0.609888	-0.053080	-0.279339	0.739722
20816	2.497463	-4.671918	8.155609	-0.012952	0.008009	-0.003209	-0.513269	0.459854	-1.145870	0.609904	-0.053304	-0.279463	0.739646
20817	2.511305	-4.749750	8.204933	0.000411	0.004500	0.002194	-0.514197	0.460818	-1.145908	0.609852	-0.053395	-0.279448	0.739688
20818	2.559196	-4.719750	8.210991	-0.008046	-0.001207	0.014497	-0.513525	0.459658	-1.145275	0.609557	-0.053520	-0.279593	0.739868
20819	2.546363	-4.690857	8.167049	-0.005535	-0.000531	-0.012011	-0.515129	0.458830	-1.144469	0.609681	-0.053529	-0.279743	0.739708
20820	2.532014	-4.695969	8.195534	-0.021900	0.009802	-0.004037	-0.515672	0.461246	-1.144656	0.609703	-0.053881	-0.279978	0.739575
20821	2.551921	-4.715024	8.239618	0.005348	0.008495	-0.013689	-0.514594	0.459281	-1.146224	0.609915	-0.053881	-0.279856	0.739447
20822	2.532008	-4.691111	8.224383	0.006982	0.003042	-0.008411	-0.514600	0.460965	-1.145763	0.610000	-0.053759	-0.279752	0.739425
20823	2.512025	-4.672060	8.156225	0.007097	0.011996	-0.011000	-0.513256	0.458137	-1.134610	0.610193	-0.053804	-0.279555	0.739336
20824	2.498515	-4.718426	8.189861	-0.015038	0.002461	0.007439	-0.514064	0.459891	-1.136444	0.610009	-0.054027	-0.279767	0.739392
20825	2.556955	-4.719784	8.268695	-0.009779	0.004158	0.012756	-0.514066	0.460449	-1.136154	0.609789	-0.054296	-0.279888	0.739508
20826	2.565691	-4.683220	8.196471	0.028550	0.001425	-0.007476	-0.515130	0.458955	-1.143786	0.609874	-0.053891	-0.279483	0.739621
20827	2.519141	-4.666671	8.146605	0.000756	-0.009334	0.019704	-0.515814	0.459684	-1.142049	0.609487	-0.053869	-0.279605	0.739895
20828	2.570831	-4.694856	8.220620	-0.018483	0.011394	0.002083	-0.513535	0.459449	-1.146423	0.609437	-0.054239	-0.279764	0.739849
20829	2.571446	-4.726403	8.216063	0.003543	0.001347	-0.015593	-0.514068	0.458462	-1.145906	0.609636	-0.054141	-0.279752	0.739697
20830	2.507852	-4.695998	8.223511	-0.005647	0.001092	-0.008538	-0.514337	0.458738	-1.145351	0.609693	-0.054141	-0.279858	0.739609
