# Supplementary material for: Identification of Haptic Based Guiding Using Hard Reins
Source: PLoS One. 2015 Jul 22;10(7):e0132020. doi: 10.1371/journal.pone.0132020 (PMC4511788; doi:10.1371/journal.pone.0132020)
Supplement: S8 File — (ZIP) [file pone.0132020.s008.zip › Exp2_MotionData1/Subject1/path2/T6/fc6.txt]

// Start Time: 0
// Sample rate: 25.0Hz
// Scenario: 4.9
// Firmware Version: 2.6.1
Counter	Acc_X	Acc_Y	Acc_Z	Gyr_X	Gyr_Y	Gyr_Z	Mag_X	Mag_Y	Mag_Z	Quat_w	Quat_x	Quat_y	Quat_z
25080	8.718641	-0.600278	4.435969	-0.558340	-0.000805	0.004396	-0.873238	0.081731	-0.107693	-0.254931	0.539573	0.124191	0.792747
25081	8.699006	-0.607162	4.474735	-0.556442	0.012689	0.005214	-0.873670	0.083982	-0.107666	-0.246480	0.540730	0.117453	0.795653
25082	8.703430	-0.614138	4.523134	-0.545521	0.014389	0.010636	-0.871972	0.082289	-0.107416	-0.237821	0.542108	0.111457	0.798209
25083	8.640719	-0.642864	4.504208	-0.552803	0.006243	0.017663	-0.872686	0.084402	-0.107810	-0.229526	0.543249	0.104662	0.800777
25084	8.660173	-0.589774	4.510839	-0.540174	0.006395	-0.005181	-0.871847	0.085375	-0.104719	-0.220600	0.544575	0.098933	0.803110
25085	8.679801	-0.599852	4.465014	-0.560090	0.007251	0.010510	-0.872966	0.083837	-0.106691	-0.212050	0.545583	0.092088	0.805540
25086	8.679520	-0.609320	4.496532	-0.549201	0.010881	0.001766	-0.872826	0.084260	-0.107249	-0.203094	0.546766	0.086092	0.807706
25087	8.674937	-0.604639	4.467490	-0.538366	0.006438	-0.010464	-0.873246	0.083273	-0.106133	-0.194382	0.547528	0.079827	0.809973
25088	8.679540	-0.623881	4.487029	-0.542002	0.012874	-0.022934	-0.873674	0.084683	-0.106817	-0.185062	0.548481	0.074186	0.812045
25089	8.698977	-0.609564	4.477178	-0.552989	-0.006989	-0.012318	-0.871985	0.084957	-0.105985	-0.176086	0.549380	0.067751	0.813993
25090	8.679419	-0.635903	4.496829	-0.545704	-0.005242	-0.010483	-0.871692	0.082141	-0.105175	-0.166858	0.550529	0.061960	0.815620
25091	8.717684	-0.580107	4.568646	-0.547358	0.018084	0.001751	-0.873386	0.083560	-0.107954	-0.158155	0.550882	0.055380	0.817587
25092	8.670131	-0.638563	4.448544	-0.556499	0.002791	0.003496	-0.873382	0.082717	-0.108243	-0.149011	0.551822	0.049210	0.819064
25093	8.679331	-0.580077	4.534868	-0.569206	0.009175	0.001544	-0.873670	0.084124	-0.108086	-0.140006	0.552250	0.042310	0.820749
25094	8.655591	-0.594790	4.477071	-0.531140	0.005589	-0.020109	-0.872964	0.083559	-0.107817	-0.130724	0.552921	0.036792	0.822092
25095	8.670088	-0.541563	4.500621	-0.552815	0.023643	-0.012503	-0.872966	0.084407	-0.109211	-0.121638	0.552912	0.030288	0.823757
25096	8.684960	-0.512884	4.464036	-0.569219	0.012881	-0.009082	-0.872680	0.083422	-0.109083	-0.112093	0.553434	0.023989	0.824967
25097	8.694418	-0.529754	4.481126	-0.550987	0.023606	-0.008935	-0.872396	0.083144	-0.110211	-0.103044	0.553283	0.017493	0.826410
25098	8.682203	-0.568344	4.481573	-0.558303	0.016462	-0.012523	-0.872259	0.083846	-0.110065	-0.093541	0.553583	0.011393	0.827446
25099	8.630891	-0.545696	4.573212	-0.556403	0.031745	-0.010837	-0.871411	0.083424	-0.110777	-0.084367	0.553165	0.004832	0.828775
25100	8.630573	-0.569679	4.602476	-0.563832	0.009318	-0.017868	-0.871692	0.083427	-0.111477	-0.074696	0.553454	-0.001299	0.829522
25101	8.640582	-0.536090	4.573092	-0.552848	0.009036	0.007924	-0.872260	0.084554	-0.111461	-0.065841	0.553261	-0.007951	0.830364
25102	8.679161	-0.570243	4.561339	-0.560247	-0.003370	-0.010659	-0.872965	0.084270	-0.110335	-0.056316	0.553620	-0.014088	0.830743
25103	8.660136	-0.580046	4.520395	-0.533098	-0.023355	-0.006684	-0.871555	0.084270	-0.111188	-0.047422	0.553806	-0.020189	0.831049
25104	8.675215	-0.551535	4.457231	-0.556674	-0.023334	0.003666	-0.870991	0.083984	-0.110073	-0.038171	0.554353	-0.026404	0.830986
25105	8.718507	-0.541990	4.481230	-0.538444	-0.009869	0.000267	-0.872266	0.085392	-0.109627	-0.029307	0.554187	-0.032653	0.831235
25106	8.684868	-0.537050	4.464306	-0.542145	-0.023402	0.003840	-0.871699	0.084546	-0.109500	-0.020216	0.554595	-0.038628	0.830978
25107	8.689780	-0.549270	4.447521	-0.535799	-0.025217	0.002156	-0.871699	0.084545	-0.109220	-0.011409	0.554550	-0.044815	0.830864
25108	8.730350	-0.551580	4.505486	-0.556590	-0.008930	0.005357	-0.871420	0.084962	-0.107814	-0.002169	0.554590	-0.051043	0.830554
25109	8.641594	-0.527216	4.447339	-0.538598	-0.028676	-0.012901	-0.872129	0.086091	-0.108639	0.006924	0.554484	-0.057079	0.830205
25110	8.640843	-0.526607	4.543989	-0.534887	-0.027121	0.011898	-0.871002	0.085803	-0.107247	0.015793	0.554687	-0.063010	0.829519
25111	8.689138	-0.643290	4.484817	-0.549585	-0.041182	-0.019152	-0.873546	0.087493	-0.106087	0.025100	0.554658	-0.069129	0.828822
25112	8.747750	-0.566643	4.433139	-0.551335	-0.032200	-0.013896	-0.873115	0.085378	-0.104709	0.034566	0.554839	-0.075035	0.827846
25113	8.721521	-0.561887	4.394459	-0.553015	-0.005067	-0.024701	-0.872689	0.084533	-0.104721	0.044057	0.554077	-0.081087	0.827335
25114	8.699651	-0.576173	4.406729	-0.568375	0.000281	-0.010766	-0.871568	0.085650	-0.103174	0.053695	0.553560	-0.087271	0.826482
25115	8.762269	-0.566765	4.428288	-0.556568	0.000215	-0.008845	-0.873397	0.085092	-0.103306	0.062968	0.552535	-0.093513	0.825830
25116	8.718769	-0.542203	4.447403	-0.542113	-0.008821	-0.013935	-0.874093	0.083125	-0.103321	0.072333	0.552067	-0.099221	0.824709
25117	8.675277	-0.643702	4.405099	-0.560213	-0.010689	0.001768	-0.873675	0.084249	-0.103313	0.081441	0.551050	-0.105613	0.823746
25118	8.740679	-0.561886	4.413764	-0.556534	-0.005370	0.010649	-0.872975	0.085230	-0.102606	0.090545	0.550321	-0.111804	0.822465
25119	8.723561	-0.595536	4.426244	-0.540200	0.000099	-0.005126	-0.872550	0.084096	-0.100235	0.099555	0.549036	-0.117727	0.821455
25120	8.709137	-0.595491	4.419014	-0.547531	-0.010679	-0.005148	-0.874531	0.086353	-0.101038	0.108780	0.548314	-0.123584	0.819906
25121	8.738360	-0.576493	4.394599	-0.556671	-0.015972	-0.012290	-0.873681	0.085512	-0.102457	0.118033	0.547135	-0.129684	0.818470
25122	8.748033	-0.581417	4.389809	-0.576541	-0.001524	-0.005532	-0.874245	0.085513	-0.102453	0.127574	0.546059	-0.135962	0.816737
25123	8.723916	-0.557038	4.399234	-0.547397	0.010932	-0.003501	-0.873117	0.084800	-0.100083	0.136630	0.544296	-0.141889	0.815440
25124	8.750445	-0.571736	4.394530	-0.560240	-0.003307	-0.015945	-0.873964	0.085367	-0.100913	0.146118	0.543181	-0.147765	0.813492
25125	8.800566	-0.571598	4.466953	-0.556394	0.030867	-0.010795	-0.875093	0.085506	-0.099499	0.155425	0.540943	-0.153643	0.812168
25126	8.649157	-0.580854	4.380269	-0.554759	0.011248	-0.035454	-0.873956	0.083823	-0.101771	0.165168	0.539530	-0.159146	0.810124
25127	8.634336	-0.551398	4.437953	-0.554689	0.009185	-0.007134	-0.872970	0.083821	-0.102059	0.174298	0.537486	-0.165045	0.808387
25128	8.704623	-0.651469	4.351986	-0.538421	-0.005245	-0.013042	-0.874102	0.085090	-0.102178	0.183401	0.536191	-0.170548	0.806087
25129	8.743281	-0.591145	4.375425	-0.549227	0.009173	-0.007050	-0.875231	0.085372	-0.101464	0.192436	0.534026	-0.176304	0.804178
25130	8.685116	-0.605127	4.399823	-0.562852	0.011064	-0.010774	-0.874524	0.084809	-0.102037	0.201769	0.532237	-0.182127	0.801775
25131	8.719110	-0.595811	4.377926	-0.540217	0.010245	-0.030842	-0.874382	0.084526	-0.101480	0.211050	0.530036	-0.187422	0.799621
25132	8.752561	-0.600598	4.419013	-0.538358	0.012852	-0.021101	-0.873535	0.083960	-0.101212	0.220239	0.528222	-0.192694	0.797085
25133	8.733105	-0.619748	4.428918	-0.540171	0.009189	-0.014029	-0.875219	0.082560	-0.101774	0.229201	0.525834	-0.198113	0.794806
25134	8.675379	-0.626816	4.400078	-0.529342	0.000186	-0.020936	-0.873531	0.083117	-0.101361	0.238185	0.524138	-0.203260	0.791980
25135	8.738446	-0.608077	4.368371	-0.552901	0.003815	-0.010601	-0.873531	0.083117	-0.101501	0.247154	0.521622	-0.208881	0.789426
25136	8.718970	-0.607818	4.390142	-0.567442	0.000230	-0.005446	-0.873812	0.082832	-0.100098	0.256225	0.519548	-0.214748	0.786322
25137	8.723993	-0.600735	4.368309	-0.554802	-0.008775	-0.012317	-0.875501	0.082414	-0.100090	0.265128	0.517089	-0.220382	0.783427
25138	8.728765	-0.610417	4.370827	-0.561928	0.009199	-0.003665	-0.873534	0.083390	-0.098691	0.274084	0.514761	-0.226081	0.780248
25139	8.748129	-0.615433	4.361191	-0.543936	-0.012388	-0.016588	-0.874089	0.081709	-0.100389	0.282859	0.512300	-0.231461	0.777152
25140	8.740776	-0.624993	4.370974	-0.576553	-0.004213	-0.007292	-0.873106	0.082124	-0.099129	0.291886	0.509981	-0.237368	0.773549
25141	8.748112	-0.644509	4.349434	-0.560191	-0.005224	-0.003555	-0.874937	0.082132	-0.100097	0.300589	0.507118	-0.243028	0.770334
25142	8.719319	-0.644463	4.327724	-0.539185	0.014528	-0.006974	-0.873956	0.083538	-0.100651	0.309241	0.504603	-0.248194	0.766907
25143	8.709589	-0.624947	4.346851	-0.523781	0.003544	0.003889	-0.873958	0.083531	-0.098546	0.317434	0.501658	-0.253253	0.763831
25144	8.747821	-0.646697	4.385705	-0.554761	-0.012540	0.005397	-0.873677	0.084098	-0.100086	0.325838	0.499278	-0.258898	0.759949
25145	8.755593	-0.596268	4.341637	-0.545621	0.003752	-0.006971	-0.872413	0.084937	-0.099526	0.334345	0.496122	-0.264111	0.756519
25146	8.728802	-0.610448	4.365994	-0.547338	0.018139	-0.003549	-0.873961	0.084520	-0.099939	0.342886	0.493248	-0.269294	0.752739
25147	8.748149	-0.639691	4.346964	-0.556404	0.019987	-0.003665	-0.873392	0.083536	-0.100656	0.351455	0.489626	-0.274522	0.749255
25148	8.762142	-0.639386	4.409768	-0.543582	0.039763	-0.005406	-0.873249	0.083119	-0.102065	0.360015	0.486344	-0.279418	0.745509
25149	8.672920	-0.658278	4.390767	-0.559928	0.039846	-0.007387	-0.873534	0.083964	-0.102334	0.368696	0.482284	-0.284449	0.741993
25150	8.679924	-0.626617	4.436315	-0.554511	0.030714	0.003352	-0.871842	0.083963	-0.103190	0.377084	0.478886	-0.289594	0.737978
25151	8.718563	-0.546884	4.471620	-0.547349	0.012594	0.011525	-0.871416	0.083404	-0.104602	0.385120	0.475084	-0.294745	0.734236
25152	8.701857	-0.556627	4.442754	-0.561879	0.016339	0.003367	-0.871424	0.085518	-0.105703	0.393394	0.471725	-0.300042	0.729857
25153	8.689807	-0.532323	4.452165	-0.557310	0.023556	-0.000162	-0.871137	0.084393	-0.106138	0.401671	0.467628	-0.305060	0.725895
25154	8.689448	-0.498094	4.514609	-0.538337	0.009040	0.001035	-0.871983	0.084109	-0.104731	0.409608	0.464460	-0.309983	0.721394
25155	8.694367	-0.464262	4.519057	-0.556545	0.009226	-0.009790	-0.871983	0.084395	-0.106131	0.417838	0.460511	-0.314927	0.717051
25156	8.680508	-0.493764	4.425167	-0.562189	-0.019474	-0.021182	-0.871140	0.084953	-0.105290	0.426026	0.457578	-0.320155	0.711776
25157	8.718773	-0.600385	4.419056	-0.540338	-0.017840	-0.013865	-0.871700	0.083827	-0.104736	0.433894	0.454058	-0.324971	0.707079
25158	8.741709	-0.648046	4.550042	-0.534605	0.016125	0.012525	-0.871852	0.086357	-0.104007	0.441473	0.450528	-0.329732	0.702426
25159	8.689317	-0.650707	4.458319	-0.538401	-0.001687	-0.008648	-0.871849	0.085512	-0.103735	0.449251	0.446646	-0.334353	0.697774
25160	8.698810	-0.614275	4.496562	-0.563902	-0.011491	-0.007112	-0.871570	0.086213	-0.103168	0.457073	0.443261	-0.339518	0.692337
25161	8.684761	-0.638777	4.429195	-0.553048	-0.017786	-0.014026	-0.873819	0.085238	-0.104564	0.464837	0.439389	-0.344357	0.687228
25162	8.704517	-0.605325	4.387717	-0.560220	-0.003346	-0.012419	-0.873123	0.086775	-0.102027	0.472632	0.435849	-0.349266	0.681665
25163	8.724169	-0.549971	4.370159	-0.545709	-0.003370	-0.016661	-0.872412	0.085228	-0.102610	0.480351	0.431753	-0.353762	0.676539
25164	8.752821	-0.552326	4.408809	-0.549319	0.002063	-0.017617	-0.872274	0.086217	-0.103864	0.488036	0.428168	-0.358346	0.670881
25165	8.747679	-0.624764	4.414456	-0.534678	0.010887	-0.005126	-0.874663	0.084532	-0.103162	0.495490	0.423796	-0.362568	0.665906
25166	8.733327	-0.581143	4.418822	-0.541839	0.028016	-0.002658	-0.872971	0.084389	-0.103738	0.502972	0.419727	-0.366842	0.660511
25167	8.708467	-0.672518	4.468202	-0.541788	0.030638	0.005269	-0.872130	0.085515	-0.104575	0.510374	0.414838	-0.370965	0.655601
25168	8.718454	-0.604974	4.457769	-0.523560	0.043185	0.003647	-0.872130	0.085942	-0.105833	0.517609	0.410611	-0.374818	0.650378
25169	8.650450	-0.676925	4.477994	-0.552570	0.048686	0.006788	-0.872980	0.087072	-0.106938	0.525091	0.405256	-0.378821	0.645400
25170	8.746538	-0.677168	4.535862	-0.545275	0.061371	-0.003803	-0.871573	0.087921	-0.109185	0.532606	0.400527	-0.382623	0.639928
25171	8.691494	-0.614168	4.506236	-0.539751	0.075790	-0.007368	-0.874385	0.087375	-0.112537	0.540242	0.394961	-0.385970	0.634958
25172	8.582785	-0.591582	4.530293	-0.545350	0.057880	-0.017959	-0.874104	0.087659	-0.113379	0.547770	0.390282	-0.389612	0.629151
25173	8.601768	-0.666588	4.535937	-0.543688	0.029007	-0.014230	-0.873820	0.087666	-0.115767	0.555026	0.385212	-0.393370	0.623553
25174	8.601896	-0.623058	4.540284	-0.563691	0.030970	-0.021548	-0.872406	0.086824	-0.117471	0.562388	0.380596	-0.397418	0.617191
25175	8.569037	-0.626024	4.419542	-0.542020	0.009292	-0.026470	-0.872267	0.087390	-0.118308	0.569483	0.375789	-0.401193	0.611160
25176	8.594678	-0.589009	4.552017	-0.565709	0.000396	-0.024929	-0.872164	0.086579	-0.117756	0.576505	0.371451	-0.405487	0.604356
25177	8.572845	-0.603326	4.559455	-0.542239	-0.034127	-0.005872	-0.873010	0.086152	-0.115788	0.582857	0.366907	-0.409821	0.598084
25178	8.694877	-0.425806	4.470321	-0.558581	-0.034096	0.001951	-0.872729	0.086433	-0.115928	0.589073	0.362754	-0.414531	0.591242
25179	8.727736	-0.590105	4.510772	-0.563880	-0.011534	-0.000035	-0.871888	0.087272	-0.114803	0.595553	0.357558	-0.418802	0.584872
25180	8.699023	-0.653151	4.448689	-0.552859	0.002794	0.003533	-0.873716	0.086434	-0.115359	0.601863	0.352934	-0.422922	0.578217
25181	8.679442	-0.645536	4.487292	-0.547376	0.007237	0.007104	-0.873298	0.087558	-0.115350	0.608148	0.347571	-0.426732	0.572058
25182	8.650244	-0.671909	4.506936	-0.534645	0.013516	0.001020	-0.873397	0.087525	-0.115912	0.614302	0.342981	-0.430403	0.565465
25183	8.640551	-0.642726	4.525954	-0.547371	0.010833	0.005312	-0.872975	0.087948	-0.116472	0.620490	0.337509	-0.434059	0.559172
25184	8.650295	-0.599227	4.535121	-0.557367	0.014536	-0.000128	-0.874385	0.088521	-0.118560	0.626668	0.332552	-0.437869	0.552239
25185	8.659986	-0.599318	4.530276	-0.547314	0.023483	0.001706	-0.872560	0.089922	-0.118279	0.632853	0.326894	-0.441239	0.545844
25186	8.630839	-0.618377	4.545026	-0.561851	0.025398	-0.003793	-0.873540	0.088517	-0.118005	0.639031	0.321709	-0.444835	0.538762
25187	8.633177	-0.603786	4.561775	-0.550051	0.032679	-0.017852	-0.874669	0.089655	-0.121072	0.645368	0.316013	-0.447884	0.532011
25188	8.620548	-0.627495	4.622466	-0.550039	0.032626	-0.012552	-0.873833	0.091764	-0.121478	0.651465	0.310893	-0.451100	0.524831
25189	8.601184	-0.622479	4.632101	-0.560026	0.030821	-0.007354	-0.873825	0.089792	-0.120797	0.657572	0.304915	-0.454232	0.517977
25190	8.586796	-0.598222	4.631850	-0.542815	0.023530	-0.007108	-0.873124	0.091206	-0.123454	0.663317	0.299856	-0.457421	0.510748
25191	8.567947	-0.596049	4.573858	-0.557416	0.010985	-0.007202	-0.874244	0.089521	-0.123463	0.669059	0.294042	-0.460676	0.503664
25192	8.582046	-0.627343	4.608017	-0.553903	-0.014357	0.003607	-0.873973	0.091625	-0.122040	0.674245	0.289045	-0.464440	0.496127
25193	8.577048	-0.602933	4.641581	-0.547633	-0.021499	-0.006891	-0.872845	0.091339	-0.121209	0.679460	0.283619	-0.467922	0.488818
25194	8.632915	-0.608421	4.593240	-0.545856	-0.025039	-0.013912	-0.874249	0.090215	-0.120789	0.684504	0.278926	-0.471545	0.480937
25195	8.625749	-0.598740	4.588309	-0.562133	-0.015083	-0.010625	-0.873978	0.092178	-0.119087	0.689729	0.273213	-0.474943	0.473348
25196	8.630614	-0.618194	4.574021	-0.521371	-0.030530	-0.017131	-0.873272	0.091608	-0.117273	0.694444	0.268870	-0.478286	0.465510
25197	8.659688	-0.628165	4.554762	-0.544039	-0.025020	-0.016540	-0.872856	0.093442	-0.119222	0.699364	0.263497	-0.481502	0.457837
25198	8.640585	-0.594272	4.544744	-0.557509	-0.001570	-0.012418	-0.873978	0.092032	-0.117264	0.704335	0.258271	-0.484691	0.449758
25199	8.640698	-0.608909	4.523160	-0.571293	-0.030368	-0.008864	-0.874125	0.092867	-0.114447	0.709096	0.252428	-0.488153	0.441781
25200	8.698752	-0.599684	4.510897	-0.551357	-0.041324	-0.002358	-0.874683	0.091461	-0.114457	0.713375	0.247480	-0.491784	0.433588
25201	8.664984	-0.623728	4.496713	-0.539612	-0.048520	-0.010147	-0.874268	0.093003	-0.113041	0.717631	0.242208	-0.495100	0.425695
25202	8.672148	-0.604319	4.515817	-0.548611	-0.041397	0.003861	-0.875397	0.093143	-0.111908	0.721668	0.237175	-0.498624	0.417513
25203	8.689642	-0.595217	4.443201	-0.545958	-0.043014	-0.017321	-0.874975	0.092853	-0.109668	0.725894	0.231790	-0.501765	0.409370
25204	8.675366	-0.580747	4.423728	-0.568702	-0.050129	-0.015774	-0.875677	0.092003	-0.107426	0.729915	0.226671	-0.505367	0.400560
25205	8.718827	-0.576188	4.423618	-0.565892	-0.033887	-0.019370	-0.875819	0.091999	-0.106162	0.734153	0.220897	-0.508400	0.392114
25206	8.728705	-0.557038	4.404060	-0.540509	-0.043032	-0.017242	-0.876525	0.092281	-0.105873	0.737940	0.216087	-0.511547	0.383499
25207	8.776167	-0.551838	4.510260	-0.547613	-0.015097	-0.013953	-0.878220	0.092839	-0.103187	0.742066	0.210339	-0.514054	0.375293
25208	8.758004	-0.557495	4.360532	-0.561303	-0.022108	-0.028222	-0.877654	0.092419	-0.104179	0.746047	0.205116	-0.516881	0.366299
25209	8.724138	-0.518433	4.389138	-0.554221	-0.055563	-0.019090	-0.877930	0.090299	-0.100971	0.749634	0.199579	-0.519889	0.357678
25210	8.758250	-0.601330	4.307860	-0.562271	-0.039303	-0.019284	-0.877369	0.090718	-0.100269	0.753179	0.194322	-0.522886	0.348642
25211	8.797235	-0.485514	4.316181	-0.547659	-0.026814	-0.012091	-0.877930	0.090153	-0.099288	0.756799	0.188570	-0.525313	0.340209
25212	8.754128	-0.466121	4.282193	-0.545772	-0.016014	-0.012140	-0.877930	0.089869	-0.098449	0.760282	0.183274	-0.527747	0.331457
25213	8.802417	-0.480986	4.272629	-0.543868	-0.001593	-0.013082	-0.878920	0.090287	-0.096472	0.763976	0.177390	-0.529635	0.323048
25214	8.804598	-0.512326	4.287474	-0.538422	-0.007099	-0.005027	-0.878209	0.089020	-0.096771	0.767292	0.172025	-0.531789	0.314438
25215	8.797009	-0.499877	4.338089	-0.571015	0.011058	-0.003753	-0.879202	0.090713	-0.097588	0.770966	0.165515	-0.533554	0.305837
25216	8.768106	-0.519134	4.321428	-0.551048	0.009189	-0.007054	-0.879336	0.089453	-0.099144	0.774316	0.159829	-0.535404	0.297039
25217	8.777553	-0.499633	4.357443	-0.534557	0.028853	0.001867	-0.878076	0.091280	-0.099556	0.777838	0.153686	-0.536557	0.288886
25218	8.750726	-0.547722	4.370098	-0.547279	0.030774	-0.005383	-0.878358	0.091138	-0.099134	0.781204	0.147871	-0.537931	0.280153
25219	8.731512	-0.552525	4.355679	-0.543735	0.014521	-0.003476	-0.877939	0.091979	-0.098567	0.784445	0.141693	-0.539211	0.271700
25220	8.733887	-0.533116	4.369957	-0.559992	0.032652	-0.007314	-0.878353	0.090153	-0.098864	0.787680	0.135653	-0.540489	0.262735
25221	8.738697	-0.557373	4.360556	-0.545467	0.023460	0.005296	-0.879906	0.091433	-0.102206	0.790784	0.129277	-0.541528	0.254354
25222	8.721673	-0.581402	4.365680	-0.545542	0.014511	-0.001734	-0.881031	0.090730	-0.101363	0.793556	0.123461	-0.542905	0.245522
25223	8.776112	-0.556641	4.515146	-0.552698	0.034313	0.004260	-0.879485	0.091997	-0.102906	0.796612	0.116904	-0.543665	0.237004
25224	8.729436	-0.538239	4.319276	-0.568198	0.023642	-0.002930	-0.879764	0.091294	-0.102770	0.799339	0.110660	-0.544873	0.227871
25225	8.711147	-0.592754	4.472141	-0.529292	0.005498	-0.010344	-0.880616	0.092844	-0.102888	0.801900	0.104748	-0.545818	0.219244
25226	8.719297	-0.600812	4.351401	-0.545686	-0.001570	-0.016678	-0.877794	0.092280	-0.104460	0.804163	0.099097	-0.547166	0.210026
25227	8.733483	-0.595731	4.390008	-0.540087	0.023657	-0.017660	-0.879385	0.091756	-0.104029	0.806784	0.092997	-0.547716	0.201141
25228	8.666298	-0.551989	4.360613	-0.559982	0.025340	0.005091	-0.878677	0.090768	-0.103483	0.809078	0.086737	-0.548597	0.192124
25229	8.738177	-0.571413	4.418727	-0.553580	0.039827	-0.005529	-0.879239	0.090775	-0.105444	0.811649	0.080209	-0.548825	0.183258
25230	8.704465	-0.590655	4.399656	-0.560046	0.018182	-0.000172	-0.877408	0.091194	-0.105734	0.813676	0.074002	-0.549678	0.174098
25231	8.689755	-0.522501	4.461741	-0.563720	0.009092	0.010459	-0.879806	0.091763	-0.105991	0.815664	0.067232	-0.550323	0.165280
25232	8.663591	-0.510525	4.418148	-0.538454	-0.012541	-0.001499	-0.878114	0.091764	-0.107408	0.817120	0.061474	-0.551472	0.156252
25233	8.680097	-0.527368	4.461788	-0.575582	0.001938	0.008601	-0.878358	0.092996	-0.108097	0.818849	0.054549	-0.552122	0.147215
25234	8.718545	-0.551717	4.471673	-0.547324	0.018024	0.008837	-0.878353	0.091586	-0.106989	0.820416	0.048423	-0.552682	0.138258
25235	8.670071	-0.575487	4.486502	-0.569177	0.013697	-0.000252	-0.878361	0.093272	-0.106269	0.822086	0.041658	-0.552962	0.129117
25236	8.670444	-0.537004	4.457075	-0.552822	0.012688	0.003491	-0.877091	0.092846	-0.106143	0.823407	0.035500	-0.553487	0.119974
25237	8.704102	-0.561353	4.462135	-0.571167	-0.008717	-0.010743	-0.878915	0.091021	-0.105868	0.824644	0.028871	-0.553985	0.110582
25238	8.718593	-0.578422	4.452641	-0.547602	-0.017838	-0.010410	-0.877511	0.092284	-0.105865	0.825445	0.023012	-0.554856	0.101222
25239	8.713364	-0.595033	4.496327	-0.541955	0.009065	0.000101	-0.878083	0.093971	-0.105422	0.826639	0.016711	-0.554859	0.092307
25240	8.719110	-0.610356	4.370839	-0.567487	-0.010630	-0.000072	-0.878076	0.092425	-0.105579	0.827298	0.010382	-0.555519	0.082880
25241	8.727639	-0.609502	4.515801	-0.547644	-0.028733	-0.001503	-0.878224	0.093971	-0.105140	0.827875	0.004073	-0.556017	0.073838
25242	8.723860	-0.561841	4.404120	-0.554949	-0.023061	-0.026382	-0.878364	0.093403	-0.103461	0.828221	-0.001740	-0.556722	0.064094
25243	8.728677	-0.559439	4.406504	-0.553033	-0.010520	-0.019358	-0.877095	0.093115	-0.102351	0.828821	-0.007955	-0.556780	0.054672
25244	8.700070	-0.530455	4.374806	-0.518447	-0.003543	-0.011920	-0.877379	0.093679	-0.102624	0.829164	-0.013351	-0.556985	0.045561
25245	8.743241	-0.542630	4.403880	-0.569317	-0.004213	-0.010736	-0.877941	0.093115	-0.101643	0.829619	-0.019927	-0.556807	0.036079
25246	8.733414	-0.617575	4.390232	-0.564843	-0.019588	-0.007062	-0.877656	0.092555	-0.102633	0.829555	-0.026135	-0.557182	0.026530
25247	8.728705	-0.566735	4.399336	-0.577437	0.002098	-0.007337	-0.877661	0.093679	-0.102341	0.829856	-0.032872	-0.556749	0.016995
25248	8.752559	-0.571507	4.433187	-0.536680	-0.012447	-0.013845	-0.878226	0.093819	-0.101633	0.829676	-0.038540	-0.556861	0.007642
25249	8.728631	-0.571522	4.406639	-0.527514	-0.000796	-0.012044	-0.879488	0.092271	-0.100517	0.829780	-0.044376	-0.556322	-0.001424
25250	8.733196	-0.590733	4.431011	-0.532979	-0.008977	-0.001445	-0.877240	0.093672	-0.100520	0.829444	-0.050118	-0.556237	-0.010530
25251	8.738380	-0.600750	4.380372	-0.543806	0.001897	-0.002521	-0.876671	0.092262	-0.099977	0.829372	-0.056310	-0.555505	-0.019628
25252	8.728502	-0.619901	4.399930	-0.561959	0.005610	-0.005415	-0.877517	0.092548	-0.100810	0.828962	-0.062476	-0.555041	-0.029131
25253	8.733476	-0.561871	4.408941	-0.549312	-0.008945	0.003677	-0.876954	0.092688	-0.100953	0.828564	-0.068813	-0.554336	-0.038173
25254	8.753419	-0.514026	4.350387	-0.554761	-0.010746	0.007175	-0.876110	0.092966	-0.100395	0.827782	-0.074997	-0.553995	-0.047355
25255	8.798264	-0.561977	4.457183	-0.543775	0.010921	-0.003447	-0.876661	0.090156	-0.100982	0.827406	-0.081117	-0.552837	-0.056481
25256	8.758110	-0.608488	4.322438	-0.549368	-0.008731	-0.019323	-0.876105	0.091556	-0.099568	0.826420	-0.086906	-0.552375	-0.066027
25257	8.757622	-0.588698	4.394710	-0.556786	-0.033974	-0.013948	-0.875402	0.091834	-0.098869	0.825311	-0.093152	-0.551817	-0.075385
25258	8.767589	-0.654465	4.322939	-0.544003	-0.028660	-0.010295	-0.874411	0.090279	-0.097349	0.823918	-0.098959	-0.551540	-0.084668
25259	8.777595	-0.577239	4.314815	-0.545655	0.002019	-0.014029	-0.872441	0.090836	-0.096938	0.823024	-0.104931	-0.550265	-0.093960
25260	8.778014	-0.541219	4.278166	-0.567565	-0.015894	-0.014169	-0.872439	0.090701	-0.098764	0.821509	-0.111044	-0.549606	-0.103564
25261	8.799652	-0.563105	4.278381	-0.554724	0.002035	-0.010589	-0.870746	0.089990	-0.097661	0.820394	-0.117164	-0.548164	-0.112883
25262	8.796979	-0.611361	4.288589	-0.571073	0.002126	-0.012557	-0.870465	0.089988	-0.097102	0.818854	-0.123290	-0.547055	-0.122507
25263	8.787333	-0.570096	4.307473	-0.545588	0.009164	-0.006992	-0.870753	0.091108	-0.095404	0.817641	-0.129244	-0.545367	-0.131660
25264	8.731253	-0.600796	4.365883	-0.531075	0.009133	-0.012148	-0.870330	0.091253	-0.096809	0.816073	-0.134677	-0.544110	-0.140823
25265	8.763223	-0.523906	4.326321	-0.540193	0.003763	-0.010434	-0.870471	0.091110	-0.095968	0.814613	-0.140479	-0.542393	-0.149934
25266	8.729156	-0.552555	4.348433	-0.552799	0.012682	0.005275	-0.870616	0.092379	-0.097076	0.812878	-0.146416	-0.540837	-0.159021
25267	8.762647	-0.605858	4.361065	-0.545562	0.012745	-0.005257	-0.870618	0.092801	-0.096931	0.811319	-0.152292	-0.538805	-0.168100
25268	8.751071	-0.521337	4.338390	-0.552843	0.009131	-0.000002	-0.871043	0.093364	-0.096641	0.809327	-0.158152	-0.537189	-0.177219
25269	8.738622	-0.557312	4.370221	-0.543792	0.003677	0.000129	-0.872041	0.095896	-0.096186	0.807500	-0.164040	-0.535156	-0.186128
25270	8.738828	-0.552631	4.346005	-0.557380	0.009149	-0.000062	-0.872455	0.093928	-0.096063	0.805291	-0.169937	-0.533390	-0.195249
25271	8.738564	-0.542721	4.384557	-0.547448	0.020235	-0.035400	-0.874565	0.093374	-0.097175	0.803293	-0.175390	-0.531057	-0.204785
25272	8.718987	-0.501087	4.437299	-0.554607	0.038288	-0.033836	-0.876433	0.092292	-0.098010	0.801062	-0.180726	-0.528811	-0.214467
25273	8.734292	-0.472758	4.345140	-0.554764	0.014016	-0.038985	-0.876858	0.092713	-0.097581	0.798751	-0.186230	-0.526412	-0.224068
25274	8.708688	-0.527167	4.507679	-0.560278	-0.016072	0.001808	-0.876574	0.092149	-0.097308	0.795875	-0.192227	-0.524740	-0.232980
25275	8.710276	-0.407250	4.361356	-0.583136	-0.026523	-0.024911	-0.877411	0.090182	-0.097322	0.792883	-0.198453	-0.522659	-0.242449
25276	8.763054	-0.436417	4.388191	-0.558333	0.009242	-0.007142	-0.876854	0.091298	-0.095069	0.790030	-0.204155	-0.520492	-0.251519
25277	8.763501	-0.378601	4.358549	-0.569298	0.006715	-0.020516	-0.877410	0.089898	-0.096764	0.787251	-0.209978	-0.517787	-0.260848
25278	8.768601	-0.330455	4.348318	-0.552966	0.014884	-0.037166	-0.878074	0.090001	-0.095639	0.784116	-0.215205	-0.515550	-0.270289
25279	8.748660	-0.397693	4.397423	-0.543914	0.005768	-0.030827	-0.878910	0.088035	-0.096075	0.781180	-0.220457	-0.512894	-0.279456
25280	8.731912	-0.329830	4.411186	-0.575690	0.016837	-0.042762	-0.878905	0.086912	-0.096648	0.777725	-0.225918	-0.510389	-0.289150
25281	8.758720	-0.301120	4.391499	-0.538698	0.002683	-0.090003	-0.881707	0.083546	-0.097644	0.774236	-0.230429	-0.507935	-0.299105
25282	8.763699	-0.320666	4.362714	-0.533126	-0.004985	-0.042120	-0.879871	0.082414	-0.097108	0.770554	-0.235305	-0.505871	-0.308177
25283	8.754078	-0.308427	4.362611	-0.544017	-0.004932	-0.040488	-0.880756	0.081465	-0.096686	0.767063	-0.240373	-0.503135	-0.317316
25284	8.754052	-0.349617	4.346156	-0.542191	-0.012271	-0.027157	-0.879910	0.081036	-0.095153	0.763166	-0.245532	-0.500929	-0.326132
25285	8.770572	-0.363964	4.387372	-0.542056	0.006585	-0.020194	-0.881175	0.080194	-0.095011	0.759742	-0.250628	-0.497799	-0.334925
25286	8.768269	-0.334949	4.387052	-0.547501	0.003837	-0.012276	-0.881034	0.080192	-0.094591	0.755888	-0.255856	-0.495113	-0.343561
25287	8.743950	-0.378281	4.389984	-0.572911	0.009408	-0.017926	-0.882440	0.079636	-0.095428	0.752160	-0.261349	-0.491584	-0.352558
25288	8.700564	-0.387750	4.378066	-0.549321	0.000216	-0.010526	-0.882587	0.080900	-0.094712	0.748082	-0.266588	-0.488805	-0.361074
25289	8.781796	-0.397293	4.479552	-0.549226	0.010904	0.003574	-0.880613	0.080900	-0.096272	0.744460	-0.271849	-0.485172	-0.369440
25290	8.729107	-0.443347	4.405228	-0.551147	0.002091	-0.017639	-0.879483	0.080192	-0.095586	0.740151	-0.276975	-0.482270	-0.377992
25291	8.685306	-0.394298	4.474814	-0.565704	-0.010652	0.003495	-0.878926	0.081883	-0.096696	0.736051	-0.282563	-0.478697	-0.386310
25292	8.704987	-0.523202	4.365073	-0.562070	-0.019727	0.008893	-0.880478	0.082020	-0.094576	0.731485	-0.288208	-0.475765	-0.394352
25293	8.743952	-0.412220	4.373448	-0.575645	-0.005189	0.003359	-0.878218	0.080607	-0.094328	0.727193	-0.293822	-0.471905	-0.402698
25294	8.719573	-0.489525	4.369490	-0.543046	-0.027056	0.010947	-0.878886	0.081980	-0.094033	0.722503	-0.299203	-0.469099	-0.410381
25295	8.772413	-0.462987	4.415034	-0.533065	-0.019778	-0.001354	-0.880147	0.080292	-0.093058	0.718113	-0.304197	-0.465702	-0.418210
25296	8.748756	-0.441406	4.364081	-0.543809	0.002766	0.001920	-0.880857	0.081702	-0.093740	0.713453	-0.309191	-0.462403	-0.426110
25297	8.767838	-0.441345	4.393052	-0.541949	0.010868	0.001895	-0.880008	0.080573	-0.093197	0.709153	-0.314009	-0.458355	-0.434063
25298	8.709202	-0.578574	4.418825	-0.538209	0.023426	0.004485	-0.880719	0.082264	-0.093454	0.704571	-0.318700	-0.454683	-0.441897
25299	8.699638	-0.520408	4.435103	-0.553616	0.048109	-0.026805	-0.879875	0.082686	-0.094158	0.700114	-0.323017	-0.450066	-0.450489
25300	8.641572	-0.539235	4.442661	-0.561818	0.036348	-0.016237	-0.880334	0.081747	-0.097388	0.695138	-0.327663	-0.446015	-0.458792
25301	8.738355	-0.554588	4.404041	-0.539346	-0.001565	-0.018375	-0.880185	0.079919	-0.097549	0.690229	-0.332232	-0.442043	-0.466696
25302	8.728935	-0.561990	4.370306	-0.549946	0.030664	0.009610	-0.880894	0.080905	-0.097392	0.685345	-0.336911	-0.437898	-0.474382
25303	8.729076	-0.569377	4.348641	-0.538300	0.016410	-0.014051	-0.879344	0.081044	-0.098105	0.680473	-0.341266	-0.433549	-0.482213
25304	8.758514	-0.538433	4.302345	-0.567151	0.039788	0.006711	-0.879902	0.079923	-0.099095	0.675356	-0.345984	-0.429022	-0.490030
25305	8.622599	-0.638775	4.351975	-0.547098	0.054175	-0.002917	-0.879334	0.079365	-0.100930	0.670684	-0.350112	-0.423891	-0.497916
25306	8.631945	-0.512531	4.452042	-0.549741	0.072185	-0.000391	-0.880741	0.079376	-0.103165	0.665724	-0.354132	-0.419039	-0.505776
25307	8.597912	-0.512120	4.483496	-0.552655	0.041552	0.000639	-0.881020	0.078959	-0.104571	0.660776	-0.358407	-0.413881	-0.513441
25308	8.718729	-0.416032	4.511258	-0.543728	0.023563	-0.005303	-0.880460	0.080089	-0.106248	0.655237	-0.362719	-0.409667	-0.520839
25309	8.682914	-0.605200	4.370851	-0.560046	0.023699	-0.012596	-0.880451	0.078121	-0.106830	0.649782	-0.367079	-0.404660	-0.528476
25310	8.583783	-0.434742	4.475402	-0.531163	0.012949	-0.035196	-0.880730	0.077560	-0.107115	0.643772	-0.371013	-0.400833	-0.535948
25311	8.531357	-0.323441	4.442817	-0.553012	-0.007912	-0.008780	-0.880163	0.077000	-0.108248	0.637993	-0.375551	-0.396177	-0.543113
25312	8.647658	-0.101521	4.490929	-0.549630	-0.000024	-0.083048	-0.881001	0.074887	-0.106860	0.631053	-0.379395	-0.392579	-0.551102
25313	8.608828	0.039496	4.586062	-0.564282	0.014009	-0.132840	-0.881559	0.073763	-0.107148	0.623820	-0.382735	-0.388355	-0.559949
25314	8.786332	0.097436	4.754325	-0.550818	-0.002208	-0.137855	-0.879280	0.068131	-0.107365	0.616059	-0.386085	-0.385067	-0.568448
25315	8.929100	-0.161202	4.892338	-0.549909	-0.014085	-0.120089	-0.881665	0.065461	-0.106392	0.608671	-0.389527	-0.381136	-0.576648
25316	8.774761	-0.162752	4.875647	-0.564905	0.026000	-0.063925	-0.882071	0.061521	-0.106009	0.601683	-0.393178	-0.376653	-0.584398
25317	8.519626	-0.093824	4.819643	-0.553133	-0.003276	-0.023839	-0.880938	0.060394	-0.106310	0.595305	-0.397148	-0.371686	-0.591385
25318	8.366145	-0.013650	4.731964	-0.532484	-0.024688	-0.058869	-0.881223	0.060813	-0.105040	0.588090	-0.400951	-0.368054	-0.598268
25319	8.410640	0.104003	4.653266	-0.544656	-0.052959	-0.112772	-0.880368	0.058130	-0.102689	0.580195	-0.404632	-0.364387	-0.605696
25320	8.482956	0.159373	4.691214	-0.532895	-0.069417	-0.091282	-0.880068	0.053765	-0.101754	0.572106	-0.408635	-0.361431	-0.612438
25321	8.545773	0.137105	4.672048	-0.550138	-0.067525	-0.091485	-0.881200	0.054320	-0.098511	0.564154	-0.412583	-0.357596	-0.619379
25322	8.623325	0.078177	4.602526	-0.550782	-0.050780	-0.049121	-0.882033	0.050368	-0.094194	0.556417	-0.416755	-0.353760	-0.625754
25323	8.490422	0.066942	4.619723	-0.524080	-0.014370	-0.008359	-0.880024	0.051738	-0.092797	0.549948	-0.420226	-0.348880	-0.631863
25324	8.463738	-0.017625	4.596539	-0.549483	-0.014287	-0.005133	-0.879601	0.051739	-0.093361	0.542897	-0.424139	-0.344198	-0.637885
25325	8.768277	-0.027653	4.845130	-0.552904	0.001524	0.044318	-0.878481	0.053137	-0.091671	0.536836	-0.427976	-0.338250	-0.643607
25326	8.818737	-0.228995	4.777235	-0.570840	0.030410	0.047458	-0.877092	0.057635	-0.091775	0.530449	-0.431811	-0.332280	-0.649426
25327	8.723016	-0.083602	4.741911	-0.519755	0.088155	0.011431	-0.876248	0.058628	-0.095000	0.524699	-0.433850	-0.326042	-0.655867
25328	8.573930	-0.303699	4.565754	-0.539667	0.110217	-0.028797	-0.875553	0.060880	-0.095964	0.517985	-0.435711	-0.320208	-0.662808
25329	8.602933	-0.386336	4.520727	-0.549831	0.090638	-0.050029	-0.876814	0.060051	-0.099471	0.511045	-0.437533	-0.313995	-0.669929
25330	8.603644	-0.352976	4.445446	-0.552709	0.048952	-0.021490	-0.874134	0.059484	-0.100200	0.503794	-0.440280	-0.308463	-0.676163
25331	8.826585	-0.413290	4.300838	-0.556596	-0.005204	-0.005235	-0.873006	0.059486	-0.101612	0.496659	-0.443649	-0.302664	-0.681836
25332	8.956714	-0.564247	4.254020	-0.556499	-0.020044	0.042638	-0.872727	0.060046	-0.100766	0.489698	-0.447654	-0.297128	-0.686671
25333	8.873758	-0.601785	4.351205	-0.556200	0.010252	0.077814	-0.871049	0.062852	-0.099908	0.483668	-0.451228	-0.290382	-0.691474
25334	8.515944	-0.734694	4.365270	-0.545108	0.023490	0.098994	-0.872082	0.064296	-0.101285	0.477733	-0.454758	-0.284003	-0.695923
25335	8.346484	-0.864111	4.369357	-0.541718	-0.020700	0.099253	-0.870973	0.068513	-0.100828	0.471852	-0.458669	-0.277491	-0.699984
25336	8.698201	-0.877928	4.446365	-0.541978	-0.063989	0.108429	-0.870145	0.072448	-0.100372	0.465487	-0.463350	-0.271839	-0.703372
25337	9.064447	-0.751276	4.584612	-0.558475	-0.092941	0.135038	-0.870168	0.077223	-0.097795	0.459455	-0.468545	-0.265381	-0.706356
25338	8.896096	-0.590698	4.585462	-0.558653	-0.076028	0.057070	-0.869338	0.080452	-0.096364	0.452040	-0.473179	-0.260032	-0.710032
25339	8.565756	-0.613100	4.535409	-0.535002	-0.056051	0.023539	-0.868211	0.079875	-0.092729	0.444738	-0.476948	-0.254570	-0.714089
25340	8.416295	-0.685021	4.478419	-0.529593	-0.039419	-0.026961	-0.867092	0.081557	-0.091738	0.436487	-0.480263	-0.250043	-0.718544
25341	8.567542	-0.796839	4.527792	-0.560868	-0.069321	-0.089938	-0.868778	0.079864	-0.088935	0.427137	-0.483763	-0.245347	-0.723417
25342	8.571602	-0.830184	4.610316	-0.549972	-0.080382	-0.068519	-0.868770	0.077748	-0.087132	0.417774	-0.487512	-0.241212	-0.727746
25343	8.654715	-0.909131	4.437106	-0.557215	-0.074800	-0.082777	-0.868908	0.076186	-0.082796	0.408420	-0.490968	-0.236473	-0.732273
25344	8.666439	-0.712096	4.265745	-0.544693	-0.070661	-0.146314	-0.868334	0.073080	-0.079744	0.397900	-0.494028	-0.233028	-0.737096
25345	8.768806	-0.696581	4.144615	-0.558139	-0.028892	-0.173238	-0.868885	0.069980	-0.078088	0.387293	-0.496253	-0.228733	-0.742575
25346	8.745099	-0.781620	4.048941	-0.558737	0.021645	-0.182413	-0.868016	0.064348	-0.077171	0.376398	-0.497735	-0.224636	-0.748414
25347	8.674043	-0.843341	4.156045	-0.547429	0.093736	-0.191598	-0.870246	0.058441	-0.076233	0.366043	-0.497824	-0.219670	-0.754936
25348	8.968145	-0.935093	4.465973	-0.574100	0.218591	-0.233336	-0.869095	0.053954	-0.081623	0.354962	-0.496050	-0.214305	-0.762895
25349	9.621606	-0.689535	4.969799	-0.568770	0.235045	-0.254465	-0.870044	0.046520	-0.087730	0.343908	-0.493696	-0.208506	-0.771049
25350	8.568400	-0.404828	4.605573	-0.554807	0.123911	-0.237857	-0.870150	0.039645	-0.093135	0.332404	-0.493024	-0.204036	-0.777692
25351	8.538763	-0.175271	4.182600	-0.540694	0.050900	-0.238970	-0.869270	0.032055	-0.096029	0.320955	-0.493214	-0.199693	-0.783486
25352	8.708498	-0.259401	4.040746	-0.551923	0.007985	-0.267115	-0.870368	0.025162	-0.095391	0.308426	-0.494029	-0.196237	-0.788859
25353	8.565936	-0.010628	3.871430	-0.539830	-0.081997	-0.285872	-0.871193	0.019805	-0.091370	0.295585	-0.495969	-0.193147	-0.793309
25354	8.715814	0.160344	3.922482	-0.544741	-0.115867	-0.321057	-0.871441	0.011357	-0.089210	0.281666	-0.498290	-0.191012	-0.797424
25355	9.450345	0.069711	4.081991	-0.563515	-0.089153	-0.268231	-0.870852	0.004584	-0.083530	0.268704	-0.500372	-0.187365	-0.801449
25356	9.404263	-0.454385	4.479356	-0.539005	-0.014745	-0.145533	-0.871388	-0.002171	-0.082333	0.257925	-0.501523	-0.182945	-0.805283
25357	8.683709	-0.101628	4.510213	-0.553103	0.044435	-0.115202	-0.870808	-0.005688	-0.082936	0.247933	-0.501827	-0.177153	-0.809516
25358	8.528955	0.217624	4.390871	-0.571548	-0.015249	-0.081420	-0.870657	-0.008366	-0.081562	0.237790	-0.503241	-0.171500	-0.812891
25359	8.627270	0.317385	4.210814	-0.557325	-0.069387	-0.077341	-0.870229	-0.009776	-0.080737	0.227890	-0.505415	-0.165781	-0.815561
25360	8.766826	0.190793	4.204791	-0.533814	-0.091144	-0.073382	-0.871915	-0.011612	-0.077374	0.217936	-0.507779	-0.160970	-0.817773
25361	8.892019	0.272670	4.283450	-0.560746	-0.051646	-0.042060	-0.871359	-0.010212	-0.075680	0.208561	-0.509666	-0.154734	-0.820244
25362	8.790204	0.200867	4.308531	-0.551459	-0.032111	-0.019093	-0.870189	-0.010940	-0.073741	0.199449	-0.511185	-0.148788	-0.822662
25363	8.736963	0.114051	4.285407	-0.540506	-0.041423	0.007611	-0.870192	-0.010523	-0.072192	0.191072	-0.512857	-0.142304	-0.824754
25364	8.665552	0.137942	4.169250	-0.554898	-0.039861	0.041043	-0.869638	-0.008844	-0.069934	0.182845	-0.514570	-0.135681	-0.826666
25365	8.729706	0.199433	4.018662	-0.547518	-0.043822	0.078337	-0.868807	-0.006041	-0.067384	0.175505	-0.516403	-0.128345	-0.828283
25366	8.861156	0.122072	4.147418	-0.541806	0.001208	0.078138	-0.869095	-0.004348	-0.068628	0.168090	-0.517378	-0.121385	-0.830260
25367	8.791493	0.282239	4.181969	-0.561469	0.055311	0.082888	-0.869818	-0.000128	-0.068157	0.160877	-0.517522	-0.113420	-0.832721
25368	9.146226	0.221466	4.467326	-0.546954	0.073533	0.058218	-0.869306	0.002706	-0.069664	0.153212	-0.517154	-0.106314	-0.835329
25369	8.683486	0.146294	4.347965	-0.544884	0.124215	0.025985	-0.870015	0.004266	-0.072731	0.145318	-0.515856	-0.098993	-0.838437
25370	8.688394	0.197104	4.361890	-0.552380	0.099202	0.006596	-0.868473	0.006663	-0.075525	0.136753	-0.514845	-0.092221	-0.841266
25371	9.188468	0.045206	4.536895	-0.548791	0.119440	-0.035874	-0.867911	0.007942	-0.079868	0.127715	-0.513399	-0.085483	-0.844277
25372	8.840648	-0.076003	4.514550	-0.557899	0.128770	-0.071509	-0.867051	0.005421	-0.083972	0.117793	-0.511626	-0.079317	-0.847391
25373	8.705911	-0.296086	4.355289	-0.556212	0.063324	-0.010980	-0.865635	0.003871	-0.084280	0.108974	-0.511057	-0.072309	-0.849539
25374	8.831135	-0.718452	4.188271	-0.570584	0.032055	0.066871	-0.865081	0.006549	-0.086222	0.101090	-0.511028	-0.064715	-0.851142
25375	8.809074	-0.688949	4.245965	-0.539771	-0.002752	0.113443	-0.864811	0.009507	-0.087316	0.094443	-0.511629	-0.056815	-0.852108
25376	8.984118	-0.776403	4.350610	-0.547279	-0.057036	0.143786	-0.864556	0.015124	-0.084451	0.087978	-0.513056	-0.048992	-0.852428
25377	8.645972	-0.669344	4.125144	-0.557353	-0.106168	0.198773	-0.863451	0.019613	-0.081325	0.082480	-0.515453	-0.040079	-0.851997
25378	8.545226	-1.098757	4.149403	-0.546922	-0.076112	0.253481	-0.863625	0.026782	-0.079423	0.077846	-0.517196	-0.031161	-0.851750
25379	8.864017	-1.212929	4.377390	-0.559570	-0.061643	0.256822	-0.862674	0.034653	-0.077664	0.073340	-0.518786	-0.021501	-0.851481
25380	8.994927	-1.200159	4.618711	-0.575915	-0.021392	0.198899	-0.860599	0.043366	-0.076466	0.067486	-0.519507	-0.012570	-0.851704
25381	8.522302	-1.168421	4.580327	-0.544965	-0.014393	0.200012	-0.862321	0.050831	-0.077778	0.062175	-0.520136	-0.003656	-0.851810
25382	8.450160	-1.148784	4.556040	-0.557682	-0.010662	0.191868	-0.861931	0.058568	-0.077981	0.056377	-0.520539	0.004906	-0.851961
25383	8.410990	-1.283841	4.562433	-0.554189	-0.021236	0.162755	-0.860538	0.062222	-0.077532	0.050327	-0.521184	0.013594	-0.851851
25384	8.609002	-1.226998	4.576032	-0.561583	-0.030958	0.148621	-0.858585	0.066292	-0.076101	0.043743	-0.521833	0.021747	-0.851648
25385	8.637785	-1.067043	4.675696	-0.554427	-0.024390	0.116839	-0.858049	0.072619	-0.075197	0.036895	-0.522433	0.029949	-0.851355
25386	8.407053	-1.100299	4.536226	-0.545264	-0.028238	0.136387	-0.856654	0.075710	-0.074895	0.030263	-0.522915	0.037693	-0.851013
25387	8.359654	-1.226757	4.363721	-0.552410	-0.010075	0.123789	-0.856390	0.079929	-0.074712	0.023531	-0.523152	0.045925	-0.850676
25388	8.355247	-1.343426	4.253875	-0.559269	0.032915	0.155281	-0.855699	0.083023	-0.074825	0.017013	-0.522472	0.054126	-0.850767
25389	8.360191	-1.430821	4.196851	-0.570378	0.137387	0.165118	-0.853190	0.090062	-0.078000	0.010634	-0.520052	0.063140	-0.851731
25390	8.210325	-1.303633	4.287455	-0.538324	0.259175	0.030261	-0.853054	0.092902	-0.086254	0.001932	-0.515550	0.069730	-0.854016
25391	9.562521	-0.697921	5.114954	-0.573414	0.284095	-0.099145	-0.851769	0.090965	-0.096953	-0.009197	-0.510823	0.076032	-0.856267
25392	7.979422	-0.342857	4.646749	-0.559338	0.209315	-0.123547	-0.851756	0.089296	-0.103006	-0.020667	-0.507223	0.081384	-0.857715
25393	8.845825	-0.132074	4.442677	-0.562734	0.020375	-0.236330	-0.851448	0.083675	-0.104893	-0.033654	-0.507066	0.086095	-0.856936
25394	9.458630	-0.368483	4.357505	-0.543367	-0.004195	-0.112889	-0.850591	0.080858	-0.104508	-0.044422	-0.506937	0.091344	-0.855978
25395	8.846293	-0.447591	4.231139	-0.564185	0.048011	-0.203816	-0.851981	0.076217	-0.104124	-0.056936	-0.506122	0.096290	-0.855177
25396	8.639259	-0.078240	4.340865	-0.539910	-0.002012	-0.166070	-0.853095	0.072407	-0.099944	-0.068562	-0.505892	0.100917	-0.853925
25397	9.023379	-0.287498	4.502167	-0.549899	-0.013871	-0.141300	-0.853921	0.067906	-0.099423	-0.079755	-0.505880	0.106223	-0.852315
25398	8.896094	-0.556759	4.601997	-0.548357	0.046741	-0.073602	-0.854055	0.066219	-0.099861	-0.089973	-0.504463	0.111816	-0.851422
25399	8.534788	-0.358699	4.605103	-0.555012	-0.012044	-0.049482	-0.853767	0.064810	-0.099316	-0.099649	-0.504073	0.118066	-0.849730
25400	8.478865	-0.061790	4.490711	-0.532244	0.004107	-0.052822	-0.854049	0.064669	-0.099035	-0.109233	-0.503238	0.123636	-0.848254
25401	8.397183	-0.090669	4.428317	-0.544318	-0.004227	-0.121931	-0.854038	0.061704	-0.095978	-0.120050	-0.502780	0.128860	-0.846283
25402	8.413868	-0.027577	4.485584	-0.563950	-0.088777	-0.126940	-0.853461	0.058038	-0.093775	-0.130938	-0.503484	0.134403	-0.843383
25403	8.768541	-0.017609	4.504329	-0.571996	-0.098262	-0.065863	-0.852892	0.056198	-0.090850	-0.140837	-0.504246	0.140780	-0.840287
25404	8.778709	-0.001119	4.446138	-0.542780	-0.098791	-0.022164	-0.852046	0.055480	-0.087074	-0.149681	-0.504747	0.147007	-0.837386
25405	8.741555	-0.072841	4.533978	-0.547133	-0.088307	0.014854	-0.853743	0.056179	-0.084387	-0.157995	-0.505047	0.153650	-0.834480
25406	8.648985	-0.010482	4.364259	-0.561525	-0.092230	0.057170	-0.852342	0.057858	-0.082695	-0.165684	-0.505018	0.160934	-0.831629
25407	8.639579	0.069373	4.370630	-0.560364	-0.052654	0.064025	-0.854045	0.060107	-0.080693	-0.173420	-0.504407	0.168072	-0.829006
25408	8.617154	0.077354	4.464810	-0.552869	-0.016720	0.070961	-0.852651	0.063334	-0.079126	-0.181001	-0.502990	0.175055	-0.826798
25409	8.582590	0.308968	4.365616	-0.545504	0.008578	0.060304	-0.850967	0.064877	-0.079123	-0.188854	-0.501311	0.181576	-0.824653
25410	8.567132	0.329246	4.500728	-0.572529	0.062987	0.034877	-0.851112	0.066577	-0.082473	-0.197471	-0.498514	0.188180	-0.822847
25411	8.860316	0.323563	4.659880	-0.557841	0.082574	0.056211	-0.851819	0.067713	-0.085264	-0.205780	-0.495450	0.194444	-0.821203
25412	9.102970	-0.135715	4.891821	-0.552276	0.096965	0.056168	-0.849989	0.068991	-0.089897	-0.213926	-0.491971	0.200742	-0.819697
25413	8.472563	-0.181768	4.622543	-0.538077	0.053068	0.014019	-0.848867	0.070683	-0.091994	-0.222587	-0.489507	0.206283	-0.817487
25414	8.893337	-0.182670	4.515669	-0.556302	0.008481	0.077864	-0.846334	0.072094	-0.095087	-0.230007	-0.487245	0.213194	-0.815008
25415	8.898477	-0.233861	4.450992	-0.531703	0.008211	0.094960	-0.847198	0.076603	-0.096437	-0.237074	-0.485095	0.219525	-0.812581
25416	8.667994	-0.211565	4.306068	-0.540059	-0.038831	0.118114	-0.847771	0.078997	-0.096969	-0.243423	-0.483395	0.226739	-0.809731
25417	8.484019	-0.537217	4.220542	-0.540073	-0.106413	0.214879	-0.845255	0.083776	-0.097219	-0.248086	-0.482419	0.234834	-0.806584
25418	8.579451	-0.866608	4.204759	-0.559533	-0.094785	0.333100	-0.845006	0.090945	-0.095882	-0.250850	-0.480431	0.244663	-0.803991
25419	8.674444	-1.074437	4.303607	-0.543065	-0.076828	0.331401	-0.843080	0.101916	-0.096344	-0.253759	-0.478302	0.253718	-0.801537
25420	9.184381	-0.964760	4.577168	-0.563103	-0.043775	0.279760	-0.841141	0.110075	-0.097537	-0.257612	-0.475640	0.262779	-0.798968
25421	8.933539	-0.745133	4.662043	-0.545333	-0.105201	0.285625	-0.840337	0.119929	-0.099827	-0.261089	-0.474068	0.271483	-0.795857
25422	8.390595	-0.433433	4.490144	-0.548853	-0.050574	0.219723	-0.838950	0.125275	-0.100905	-0.265683	-0.471815	0.279723	-0.792816
25423	8.240004	-0.584432	4.540359	-0.546991	-0.063496	0.249849	-0.836020	0.132305	-0.101556	-0.269950	-0.469643	0.287767	-0.789780
25424	8.561902	-0.842207	4.610463	-0.559709	-0.060611	0.239096	-0.834784	0.139759	-0.101768	-0.274227	-0.467284	0.296356	-0.786523
25425	8.716179	-0.753338	4.676923	-0.572425	-0.046879	0.223864	-0.833116	0.145104	-0.102708	-0.279212	-0.464741	0.304335	-0.783222
25426	8.566267	-0.805500	4.687372	-0.526903	-0.043706	0.245571	-0.830187	0.152129	-0.101955	-0.283128	-0.462156	0.312314	-0.780199
25427	8.391016	-0.683939	4.625840	-0.559548	-0.017153	0.214046	-0.828665	0.159169	-0.104841	-0.288305	-0.459165	0.319690	-0.777075
25428	8.408847	-0.660565	4.516818	-0.545117	-0.036136	0.214343	-0.826718	0.165075	-0.105216	-0.292864	-0.456455	0.327562	-0.773681
25429	8.421287	-0.770030	4.416535	-0.566732	0.004779	0.184639	-0.824627	0.170845	-0.107418	-0.298683	-0.453162	0.334505	-0.770415
25430	8.167845	-0.756288	4.426386	-0.553834	0.045434	0.162374	-0.823094	0.175212	-0.110191	-0.304602	-0.449383	0.341486	-0.767241
25431	8.393632	-0.941077	4.476474	-0.541677	0.130586	0.107166	-0.821138	0.180004	-0.114368	-0.312201	-0.444711	0.346436	-0.764686
25432	8.460630	-0.994364	4.525307	-0.553362	0.187103	0.041223	-0.819451	0.182131	-0.120395	-0.320868	-0.439486	0.351375	-0.761860
25433	9.503780	-0.832643	5.155198	-0.529477	0.261009	0.037714	-0.818459	0.182294	-0.128122	-0.330280	-0.433242	0.354521	-0.759955
25434	8.207611	-0.452983	5.043959	-0.536930	0.228467	0.038500	-0.818442	0.180785	-0.139789	-0.339040	-0.427378	0.358830	-0.757391
25435	8.708050	-0.196966	4.748050	-0.554027	0.100550	0.054274	-0.815902	0.181367	-0.147243	-0.347213	-0.423144	0.363373	-0.753892
25436	9.422169	-0.530939	4.622753	-0.548633	0.044078	0.127334	-0.813074	0.180397	-0.153732	-0.353321	-0.419233	0.369786	-0.750110
25437	9.094732	-0.454366	4.557094	-0.566126	0.123852	0.177894	-0.813368	0.184497	-0.159864	-0.359874	-0.413572	0.375231	-0.747429
25438	8.141737	-0.142694	4.354331	-0.544758	0.037869	0.199758	-0.810983	0.187884	-0.164760	-0.364729	-0.409141	0.382165	-0.743993
25439	7.821088	0.240120	4.183758	-0.560889	-0.055517	0.171826	-0.809021	0.190841	-0.166990	-0.369938	-0.406161	0.388620	-0.739698
25440	9.012878	-0.023986	4.117452	-0.553465	-0.172446	0.161344	-0.807066	0.194773	-0.165982	-0.373734	-0.404986	0.396837	-0.734050
25441	9.679935	-0.349895	4.460906	-0.560915	-0.130452	0.308812	-0.806800	0.198146	-0.165247	-0.376335	-0.401971	0.404806	-0.730016
25442	9.249252	-0.183885	4.679521	-0.552411	-0.087594	0.341302	-0.805143	0.206451	-0.167699	-0.378082	-0.398031	0.413739	-0.726254
25443	8.446692	-0.053672	4.596985	-0.532315	-0.066032	0.327992	-0.802069	0.212778	-0.168780	-0.380683	-0.394072	0.420785	-0.722999
25444	8.294551	-0.215054	4.531331	-0.543275	-0.085872	0.333245	-0.798577	0.220088	-0.169573	-0.382405	-0.390153	0.429424	-0.719126
25445	8.536262	-0.219297	4.482727	-0.532813	-0.139663	0.301902	-0.796213	0.227971	-0.172457	-0.384742	-0.387409	0.436666	-0.714990
25446	8.599488	-0.203112	4.429301	-0.553041	-0.157198	0.260212	-0.795958	0.234305	-0.173656	-0.386892	-0.384984	0.445335	-0.709774
25447	8.570449	-0.144686	4.467350	-0.561086	-0.128242	0.250209	-0.793443	0.239222	-0.173343	-0.390283	-0.382247	0.452312	-0.704968
25448	8.462123	-0.105442	4.450142	-0.558317	-0.104566	0.220002	-0.791627	0.243160	-0.174439	-0.393431	-0.379306	0.460245	-0.699652
25449	8.490157	-0.017124	4.301720	-0.567310	-0.071753	0.184334	-0.788394	0.244981	-0.174165	-0.398305	-0.376256	0.466180	-0.694594
25450	8.387585	0.048001	4.177895	-0.565302	-0.016372	0.136240	-0.787419	0.248369	-0.178488	-0.403406	-0.372714	0.472781	-0.689076
25451	8.176074	0.194079	4.135469	-0.548508	0.065658	0.120871	-0.782915	0.250911	-0.184533	-0.410301	-0.368434	0.476689	-0.684600
25452	8.837716	0.075207	4.343719	-0.542072	0.081855	0.127150	-0.782915	0.252199	-0.191258	-0.416195	-0.363717	0.482006	-0.679825
25453	9.649681	-0.826694	4.707906	-0.553350	0.155773	0.133674	-0.781227	0.253900	-0.196307	-0.423789	-0.357961	0.485135	-0.675952
25454	8.584304	-0.830298	4.218846	-0.551982	0.087601	0.087913	-0.778268	0.255180	-0.202493	-0.430235	-0.353361	0.490158	-0.670656
25455	9.084760	-0.941297	4.364398	-0.561389	0.024383	0.114811	-0.776868	0.257861	-0.205845	-0.436804	-0.349384	0.494215	-0.665496
25456	8.783375	-0.437362	4.257689	-0.550012	-0.005794	0.057636	-0.777715	0.258716	-0.208637	-0.442622	-0.346258	0.499702	-0.659158
25457	8.517741	-0.687672	4.156934	-0.553087	-0.068798	0.048175	-0.777712	0.258583	-0.210884	-0.449051	-0.344150	0.503847	-0.652727
25458	8.786448	-0.925642	4.248636	-0.571900	-0.082196	0.146252	-0.776582	0.257734	-0.210340	-0.453001	-0.340842	0.510797	-0.646300
25459	8.905433	-0.934727	4.461220	-0.538018	-0.019081	0.124157	-0.773776	0.260684	-0.211033	-0.458798	-0.337369	0.514670	-0.640938
25460	8.854807	-0.614468	4.607530	-0.538482	-0.072977	0.106814	-0.772645	0.260123	-0.212452	-0.463023	-0.334556	0.520739	-0.634439
25461	8.698195	-0.613693	4.573901	-0.549429	-0.070947	0.085412	-0.773499	0.262381	-0.213825	-0.468828	-0.331950	0.524807	-0.628162
25462	8.524117	-0.595376	4.622257	-0.546679	-0.071062	0.094256	-0.771810	0.262939	-0.213552	-0.473192	-0.329077	0.530771	-0.621353
25463	8.341021	-0.558123	4.597923	-0.543931	-0.071143	0.099565	-0.770969	0.264207	-0.214668	-0.478747	-0.326273	0.534696	-0.615181
25464	8.418109	-0.536677	4.626577	-0.552884	-0.056820	0.115312	-0.770702	0.267296	-0.213094	-0.482946	-0.322851	0.540629	-0.608483
25465	8.442255	-0.573200	4.607621	-0.538019	0.044827	0.026399	-0.769430	0.266735	-0.214513	-0.490563	-0.319376	0.542718	-0.602332
25466	8.523602	-0.621623	4.675711	-0.571421	0.059071	0.063083	-0.768853	0.264498	-0.219174	-0.496660	-0.314828	0.547290	-0.595555
25467	8.128254	-0.587986	4.632370	-0.551767	0.138012	0.085754	-0.765759	0.266469	-0.221704	-0.504601	-0.309335	0.548809	-0.590337
25468	8.348025	-0.808140	4.818178	-0.559986	0.276768	0.090122	-0.762242	0.268872	-0.227602	-0.512557	-0.301922	0.551089	-0.585175
25469	9.235506	-0.614418	4.998474	-0.550717	0.364001	0.015582	-0.759569	0.271281	-0.234757	-0.523670	-0.294408	0.549640	-0.580508
25470	7.902303	-0.003082	4.795292	-0.556209	0.243714	-0.044083	-0.757872	0.271301	-0.242070	-0.532619	-0.288756	0.551250	-0.573638
25471	9.263969	0.638568	4.423852	-0.547931	0.017433	-0.109451	-0.756750	0.271847	-0.238002	-0.541225	-0.286512	0.552475	-0.565471
25472	9.133693	0.120586	4.168837	-0.554020	-0.055578	-0.204695	-0.757877	0.270706	-0.232390	-0.548521	-0.285955	0.556168	-0.555006
25473	8.505068	-0.051025	3.920290	-0.548605	-0.086470	-0.186888	-0.761818	0.267875	-0.224387	-0.556744	-0.285590	0.557904	-0.545176
25474	8.978817	0.150986	4.236364	-0.559643	-0.139403	-0.100774	-0.766049	0.267297	-0.216639	-0.561825	-0.284602	0.563000	-0.535149
25475	9.192630	-0.286390	4.463266	-0.536652	-0.086170	-0.121202	-0.766618	0.266276	-0.205275	-0.569167	-0.283510	0.564800	-0.525997
25476	8.830797	-0.403041	4.382895	-0.573494	-0.054937	-0.074140	-0.770420	0.265153	-0.203292	-0.574841	-0.281046	0.569076	-0.516453
25477	8.672265	-0.160237	4.402145	-0.547854	-0.048408	-0.013727	-0.770851	0.266121	-0.197944	-0.581443	-0.278072	0.571006	-0.508479
25478	8.624928	-0.068573	4.326278	-0.556937	-0.033707	-0.040457	-0.770716	0.266528	-0.193449	-0.586766	-0.275097	0.574911	-0.499505
25479	8.548579	-0.059106	4.217537	-0.534401	-0.040625	-0.084392	-0.771985	0.265955	-0.189514	-0.593985	-0.272883	0.576073	-0.490772
25480	8.640271	-0.049972	4.224561	-0.546123	-0.029819	-0.076614	-0.773246	0.263982	-0.187560	-0.599501	-0.270307	0.579473	-0.481398
25481	8.684345	0.051054	4.191962	-0.553111	-0.001256	-0.042347	-0.773521	0.262294	-0.187295	-0.606749	-0.266866	0.580416	-0.473028
25482	8.659014	-0.015697	4.313560	-0.545642	0.038430	-0.052254	-0.775488	0.260892	-0.187575	-0.612659	-0.263263	0.582972	-0.464204
25483	8.628199	0.090230	4.602385	-0.559840	0.107938	-0.060815	-0.775904	0.259774	-0.189408	-0.621250	-0.258790	0.582368	-0.455986
25484	8.410684	0.007002	4.601189	-0.558152	0.089076	-0.071350	-0.775187	0.257246	-0.191125	-0.627813	-0.254676	0.584161	-0.446931
25485	8.362092	0.060899	4.668311	-0.561010	0.068328	-0.067724	-0.775331	0.258379	-0.193358	-0.635851	-0.250471	0.583831	-0.438291
25486	8.738560	-0.057808	4.615972	-0.554604	0.083817	-0.085372	-0.776450	0.256554	-0.193789	-0.642271	-0.246509	0.585421	-0.428956
25487	8.545533	-0.527390	4.693962	-0.524751	0.160457	-0.013057	-0.775889	0.257687	-0.196589	-0.650564	-0.241176	0.583684	-0.421797
25488	8.928398	-0.512131	4.814098	-0.553713	0.157499	0.034468	-0.772226	0.258677	-0.200679	-0.656638	-0.235091	0.584745	-0.414284
25489	9.160780	-0.460822	4.750389	-0.516022	0.095375	0.014116	-0.770535	0.259244	-0.203072	-0.663722	-0.229959	0.583768	-0.407194
25490	9.454662	-0.410839	4.536796	-0.554725	0.001885	0.016083	-0.770533	0.259251	-0.205178	-0.667968	-0.225263	0.586665	-0.398624
25491	8.733611	-0.432941	4.141720	-0.578002	-0.013392	0.114853	-0.768561	0.260103	-0.209115	-0.673087	-0.218890	0.587970	-0.391576
25492	8.558102	-0.531765	4.007740	-0.552275	-0.006890	0.176996	-0.765602	0.260955	-0.213621	-0.675790	-0.212334	0.591554	-0.385080
25493	9.003060	-0.846050	4.054147	-0.555986	0.001694	0.130947	-0.765612	0.263490	-0.214296	-0.680683	-0.205855	0.592467	-0.378519
25494	9.332104	-0.931680	4.218976	-0.562854	0.087624	0.100310	-0.762233	0.265328	-0.219638	-0.684982	-0.199277	0.594399	-0.371184
25495	8.794310	-0.587292	4.641137	-0.561112	0.133276	0.025655	-0.760546	0.267168	-0.224264	-0.692053	-0.192876	0.593007	-0.363599
25496	8.336398	-0.534017	4.583162	-0.555955	0.092833	0.006417	-0.759144	0.269283	-0.226639	-0.696897	-0.187385	0.594301	-0.355005
25497	7.892807	-0.454038	4.558699	-0.545717	0.007543	-0.037250	-0.758013	0.269010	-0.229739	-0.702669	-0.182720	0.594163	-0.346180
25498	8.340671	-0.674197	4.587137	-0.542397	-0.061163	-0.008419	-0.758585	0.270266	-0.226493	-0.705563	-0.178599	0.597313	-0.336898
25499	8.788815	-0.765626	4.331420	-0.553377	-0.057062	-0.050943	-0.758723	0.268706	-0.222578	-0.710493	-0.174319	0.597969	-0.327485
25500	8.732436	-0.977893	4.341114	-0.546194	-0.069613	-0.063206	-0.759579	0.270239	-0.217642	-0.713481	-0.170778	0.600926	-0.317281
25501	8.732184	-1.161923	4.285175	-0.553295	-0.031453	-0.095392	-0.762692	0.272057	-0.212124	-0.718787	-0.166738	0.600940	-0.307268
25502	8.728269	-1.136446	4.490288	-0.545917	-0.022743	-0.067058	-0.763258	0.272192	-0.209872	-0.722169	-0.162875	0.603055	-0.297101
25503	8.609568	-1.118372	4.555488	-0.538545	-0.013945	-0.049358	-0.762834	0.271193	-0.205955	-0.727142	-0.158251	0.602751	-0.287947
25504	8.475346	-1.149790	4.420701	-0.576634	-0.039501	0.005176	-0.764816	0.272879	-0.203816	-0.729807	-0.153093	0.605367	-0.278342
25505	8.509222	-1.057957	4.453460	-0.538353	0.002042	-0.024692	-0.765105	0.274281	-0.202115	-0.734616	-0.147969	0.604795	-0.269570
25506	8.729895	-1.140669	4.589405	-0.543026	0.006973	-0.067211	-0.765673	0.274553	-0.198738	-0.737945	-0.143853	0.606182	-0.259397
25507	9.116755	-1.066107	4.534894	-0.524240	-0.007901	-0.119887	-0.766229	0.272296	-0.196512	-0.742875	-0.140015	0.605281	-0.249334
25508	8.934592	-0.789623	4.505473	-0.553361	-0.011375	-0.120207	-0.768199	0.271452	-0.195382	-0.746074	-0.136409	0.606676	-0.238140
25509	8.666729	-0.857779	4.158633	-0.550842	-0.078420	-0.082658	-0.768473	0.269338	-0.193998	-0.749805	-0.131939	0.606934	-0.228070
25510	8.667363	-0.695400	3.845106	-0.539171	-0.116493	-0.061020	-0.770721	0.266936	-0.189233	-0.751200	-0.128254	0.609837	-0.217596
25511	8.714269	-0.686846	3.714463	-0.540879	-0.091069	-0.080642	-0.772117	0.263557	-0.187573	-0.754502	-0.123871	0.610151	-0.207599
25512	9.168665	-0.239361	3.844179	-0.550001	-0.069174	-0.098432	-0.772532	0.261014	-0.183947	-0.756453	-0.120215	0.612138	-0.196503
25513	9.253839	-0.185188	4.089931	-0.553321	0.000383	-0.116578	-0.774499	0.259183	-0.181985	-0.760804	-0.115627	0.610920	-0.185967
25514	8.979826	-0.097095	3.987827	-0.547617	0.031737	-0.102589	-0.776038	0.256796	-0.182139	-0.763777	-0.111604	0.611190	-0.175031
25515	8.909093	-0.212408	4.027871	-0.545913	0.011909	-0.104248	-0.777023	0.256088	-0.180033	-0.767949	-0.106834	0.609674	-0.164739
25516	8.830444	-0.079388	3.963666	-0.533289	-0.009906	-0.089808	-0.779267	0.253845	-0.180881	-0.770118	-0.102957	0.610400	-0.154045
25517	8.968423	-0.328329	4.101576	-0.563712	0.031156	-0.032040	-0.780398	0.254122	-0.178904	-0.774087	-0.096885	0.608672	-0.144642
25518	8.788406	-0.570886	4.167350	-0.560745	0.027794	0.035177	-0.777725	0.255385	-0.179754	-0.776189	-0.090893	0.609002	-0.135593
25519	8.882865	-0.785553	4.331517	-0.532381	0.007866	0.131156	-0.777299	0.254825	-0.180886	-0.779133	-0.083297	0.607747	-0.129066
25520	9.041552	-1.081812	4.266952	-0.559624	-0.010192	0.150407	-0.775343	0.259045	-0.181980	-0.780280	-0.075981	0.608743	-0.121743
25521	8.604948	-1.013794	4.269194	-0.546789	-0.012442	0.187646	-0.773390	0.264113	-0.184469	-0.782650	-0.067453	0.607840	-0.115928
25522	8.630432	-0.957342	4.432844	-0.549367	0.043866	0.139504	-0.771999	0.268618	-0.186398	-0.784285	-0.060273	0.607837	-0.108623
25523	8.699146	-0.942201	4.604146	-0.532301	0.058878	0.065309	-0.768772	0.272420	-0.189612	-0.787570	-0.053227	0.605527	-0.101184
25524	8.551846	-0.858788	4.654156	-0.545196	0.055706	0.022694	-0.768770	0.272285	-0.191438	-0.789404	-0.047470	0.605066	-0.092099
25525	8.416266	-0.949706	4.665018	-0.536030	0.084780	-0.011034	-0.768205	0.272575	-0.194388	-0.792935	-0.041167	0.602161	-0.083441
25526	8.541414	-1.042329	4.665884	-0.537869	0.077559	-0.007459	-0.766512	0.272721	-0.197207	-0.794880	-0.035813	0.601175	-0.073979
25527	8.407727	-1.191018	4.716050	-0.564273	0.066898	-0.013059	-0.768628	0.273433	-0.198306	-0.797979	-0.029030	0.598472	-0.064950
25528	8.293643	-0.947360	4.916460	-0.561648	0.076126	-0.039626	-0.767501	0.273427	-0.197332	-0.799745	-0.023655	0.597377	-0.054679
25529	8.347747	-1.028511	4.748146	-0.547445	0.025772	-0.056834	-0.764956	0.271594	-0.197933	-0.802148	-0.017628	0.595156	-0.045142
25530	8.578176	-1.104094	4.874333	-0.555059	-0.015409	-0.079639	-0.766367	0.271591	-0.196097	-0.802630	-0.012897	0.595353	-0.034268
25531	8.821046	-0.878986	4.786922	-0.558794	-0.026155	-0.080419	-0.768042	0.267511	-0.194723	-0.804186	-0.006940	0.593843	-0.024213
25532	8.485176	-0.808192	4.561858	-0.549729	-0.036145	-0.079416	-0.768743	0.266522	-0.193184	-0.804188	-0.002277	0.594220	-0.013404
25533	8.491496	-0.683381	4.429972	-0.566112	-0.055203	-0.054697	-0.770429	0.264974	-0.191783	-0.805132	0.004150	0.593069	-0.003684
25534	8.640943	-0.841740	4.378379	-0.562274	-0.041033	-0.028187	-0.770706	0.263849	-0.191652	-0.804839	0.009641	0.593380	0.006443
25535	8.727787	-0.808318	4.399637	-0.540388	-0.039566	-0.001380	-0.771261	0.262025	-0.192649	-0.805724	0.016336	0.591877	0.014977
25536	8.629110	-0.691559	4.420214	-0.557404	0.001938	-0.000071	-0.771835	0.264272	-0.191218	-0.805734	0.022086	0.591355	0.024591
25537	8.606556	-0.564691	4.587975	-0.556525	0.001881	0.005251	-0.771546	0.262869	-0.192638	-0.806867	0.029143	0.589079	0.033212
25538	8.614224	-0.502056	4.563102	-0.534685	0.017227	-0.008731	-0.771404	0.262444	-0.191661	-0.806854	0.034428	0.588199	0.042689
25539	8.591738	-0.554628	4.636210	-0.569260	0.025783	-0.041050	-0.770415	0.262452	-0.194757	-0.807978	0.041157	0.585450	0.052217
25540	8.703013	-0.625837	4.569197	-0.568471	0.002350	-0.039111	-0.772660	0.260206	-0.194904	-0.807517	0.046659	0.584660	0.062545
25541	8.712734	-0.647769	4.550098	-0.569436	-0.017627	-0.021306	-0.772372	0.259084	-0.195900	-0.807891	0.053699	0.582484	0.071701
25542	8.670451	-0.580562	4.433418	-0.554081	-0.041253	-0.006822	-0.772795	0.258799	-0.194637	-0.806755	0.059411	0.582247	0.081267
25543	8.704396	-0.529995	4.437641	-0.560306	-0.017791	-0.007026	-0.771944	0.257530	-0.194376	-0.806906	0.066481	0.579975	0.090069
25544	8.724031	-0.523111	4.398876	-0.562956	0.011347	-0.039076	-0.773066	0.256553	-0.196062	-0.806094	0.071874	0.578782	0.100293
25545	8.679400	-0.558233	4.534645	-0.538482	-0.001509	-0.026346	-0.772497	0.255286	-0.196079	-0.806178	0.078350	0.576214	0.109157
25546	8.740120	-0.537107	4.495666	-0.553011	-0.010600	-0.008750	-0.774036	0.253329	-0.198755	-0.804975	0.083978	0.575215	0.118707
25547	8.752100	-0.648623	4.453400	-0.560221	-0.003327	-0.012428	-0.773476	0.254171	-0.198610	-0.804786	0.090974	0.572512	0.127571
25548	8.685365	-0.605246	4.366015	-0.552832	0.010986	-0.005356	-0.772062	0.252756	-0.197232	-0.803626	0.096580	0.571027	0.137061
25549	8.738624	-0.513597	4.389085	-0.554639	0.014584	-0.002724	-0.773193	0.253891	-0.199317	-0.803424	0.103548	0.567939	0.145712
25550	8.738318	-0.588497	4.392337	-0.549121	0.019896	0.004376	-0.774318	0.253617	-0.200575	-0.802191	0.109173	0.566175	0.154977
25551	8.675629	-0.479063	4.437111	-0.532806	0.028091	-0.014062	-0.771499	0.253753	-0.201157	-0.801908	0.115612	0.562870	0.163568
25552	8.747607	-0.433116	4.513826	-0.552983	0.014921	-0.040740	-0.771912	0.251646	-0.202018	-0.800255	0.120796	0.561146	0.173539
25553	8.682413	-0.386622	4.539975	-0.542930	0.031165	-0.049577	-0.772334	0.251508	-0.202578	-0.799614	0.126966	0.557745	0.182803
25554	8.624211	-0.424816	4.557394	-0.552801	0.053792	-0.056926	-0.772895	0.251520	-0.205661	-0.798115	0.131812	0.555303	0.193072
25555	8.654763	-0.463131	4.644771	-0.582580	0.085436	-0.053933	-0.772042	0.249832	-0.206247	-0.797690	0.138339	0.550780	0.202963
25556	8.601712	-0.441016	4.649427	-0.567228	0.082847	-0.074977	-0.773152	0.246323	-0.207960	-0.796155	0.143084	0.547722	0.213692
25557	8.591912	-0.341447	4.715988	-0.525582	0.078369	-0.099225	-0.772860	0.244503	-0.210929	-0.795343	0.148206	0.543556	0.223632
25558	8.553760	-0.230069	4.709964	-0.561982	0.067691	-0.095155	-0.772701	0.241139	-0.214756	-0.793329	0.152690	0.540667	0.234510
25559	8.492114	-0.177239	4.593470	-0.531380	0.029870	-0.113142	-0.772976	0.239453	-0.215192	-0.791633	0.157939	0.537179	0.244562
25560	8.520097	-0.128144	4.742701	-0.569440	0.031548	-0.079977	-0.773950	0.237069	-0.216894	-0.789039	0.162843	0.534628	0.255092
25561	8.601705	-0.305258	4.715571	-0.542097	0.034913	-0.067297	-0.774641	0.233976	-0.217202	-0.787323	0.168686	0.530754	0.264514
25562	8.556620	-0.172268	4.680318	-0.553151	0.017027	-0.076154	-0.776041	0.231870	-0.217354	-0.784415	0.173421	0.528365	0.274680
25563	8.583097	-0.240253	4.656878	-0.584173	-0.010802	-0.071040	-0.775618	0.231727	-0.217078	-0.781783	0.180083	0.524884	0.284400
25564	8.612329	-0.228536	4.627711	-0.553331	-0.022738	-0.061751	-0.775898	0.231162	-0.216099	-0.778302	0.185160	0.522933	0.294115
25565	8.568832	-0.242762	4.627928	-0.555101	-0.026516	-0.042297	-0.777296	0.228206	-0.214715	-0.775516	0.191704	0.519652	0.302963
25566	8.597394	-0.308071	4.647950	-0.555111	-0.039299	-0.023644	-0.777724	0.229186	-0.213017	-0.771868	0.197269	0.517678	0.311954
25567	8.646107	-0.354794	4.568665	-0.546175	-0.072777	-0.011826	-0.777865	0.228615	-0.210214	-0.768584	0.204224	0.514955	0.319990
25568	8.660728	-0.342879	4.556431	-0.567805	-0.055729	0.007283	-0.777871	0.229592	-0.207958	-0.764704	0.210364	0.512908	0.328482
25569	8.670052	-0.320855	4.609333	-0.543235	-0.048678	0.011953	-0.779148	0.231280	-0.206807	-0.761603	0.217304	0.509647	0.336153
25570	8.655739	-0.316052	4.589967	-0.542265	-0.041516	0.016342	-0.779007	0.231137	-0.206248	-0.757843	0.223011	0.507400	0.344216
25571	8.679848	-0.347697	4.578207	-0.547469	-0.009165	0.028469	-0.777311	0.230150	-0.206974	-0.755019	0.229847	0.503349	0.351790
25572	8.655435	-0.395801	4.590858	-0.560162	-0.005490	0.026517	-0.777593	0.230149	-0.206270	-0.751423	0.235637	0.500275	0.359949
25573	8.655452	-0.371574	4.600253	-0.538272	0.005138	0.035556	-0.776899	0.232540	-0.206531	-0.748619	0.242234	0.495950	0.367324
25574	8.602466	-0.332542	4.604721	-0.560074	0.014392	0.019315	-0.776761	0.233671	-0.208485	-0.744977	0.247760	0.492502	0.375588
25575	8.650434	-0.332603	4.643320	-0.552817	0.016196	0.015858	-0.776336	0.233108	-0.208635	-0.741845	0.254219	0.487906	0.383389
25576	8.485628	-0.369792	4.714030	-0.561980	0.014607	-0.005512	-0.775776	0.234237	-0.210172	-0.737810	0.259478	0.484451	0.391937
25577	8.490263	-0.287246	4.778346	-0.578755	-0.055670	0.003578	-0.777036	0.232266	-0.208919	-0.733528	0.266672	0.480668	0.399726
25578	8.594068	-0.418824	4.712016	-0.540635	-0.053856	-0.016326	-0.776054	0.232677	-0.205975	-0.728657	0.271994	0.478340	0.407761
25579	8.643099	-0.293693	4.674308	-0.565912	-0.019380	-0.028306	-0.775778	0.234227	-0.207083	-0.724310	0.278303	0.474197	0.416005
25580	8.568505	-0.269162	4.657220	-0.565855	-0.010378	-0.028372	-0.776904	0.233520	-0.205117	-0.719419	0.283460	0.470979	0.424576
25581	8.621770	-0.264785	4.637768	-0.558641	-0.026752	-0.014021	-0.778312	0.232671	-0.202588	-0.714937	0.289761	0.466820	0.432414
25582	8.646054	-0.269908	4.616045	-0.555013	-0.024907	-0.020177	-0.779436	0.232113	-0.203287	-0.709845	0.294899	0.463745	0.440563
25583	8.586150	-0.279575	4.555824	-0.534972	-0.012306	-0.029761	-0.779998	0.231407	-0.202027	-0.705284	0.300489	0.459587	0.448397
25584	8.627078	-0.316113	4.551344	-0.554904	-0.009584	-0.021161	-0.779573	0.230984	-0.202315	-0.700139	0.305414	0.456189	0.456529
25585	8.670695	-0.270472	4.550776	-0.553053	0.000373	-0.026494	-0.780134	0.230423	-0.202316	-0.695402	0.311071	0.451582	0.464462
25586	8.651296	-0.294516	4.551071	-0.554835	-0.001536	-0.014125	-0.780557	0.230136	-0.200211	-0.690209	0.315916	0.447917	0.472418
25587	8.675225	-0.328440	4.561083	-0.563927	0.005869	-0.031085	-0.780561	0.230981	-0.200623	-0.685195	0.321524	0.443069	0.480437
25588	8.653992	-0.314154	4.505375	-0.552999	-0.007980	0.000091	-0.779290	0.230271	-0.199517	-0.679910	0.326459	0.439309	0.488011
25589	8.685552	-0.270868	4.502433	-0.543859	0.006463	-0.006956	-0.780985	0.231120	-0.199776	-0.675056	0.331892	0.434409	0.495415
25590	8.671165	-0.266004	4.492733	-0.554672	0.012692	0.007032	-0.779574	0.230837	-0.200211	-0.669836	0.336633	0.430202	0.502916
25591	8.666038	-0.265730	4.531399	-0.557305	0.031671	0.001573	-0.779995	0.230561	-0.201474	-0.664994	0.341958	0.424693	0.510376
25592	8.663193	-0.270212	4.584613	-0.564529	0.037978	0.004985	-0.780416	0.230139	-0.201194	-0.659726	0.346480	0.419958	0.518024
25593	8.660008	-0.245330	4.695493	-0.559948	0.054275	-0.006564	-0.779855	0.231272	-0.203854	-0.654770	0.351418	0.414092	0.525652
25594	8.650378	-0.327709	4.652931	-0.545653	0.016435	-0.014137	-0.780140	0.231833	-0.203144	-0.649081	0.355680	0.409866	0.533100
25595	8.607365	-0.269603	4.625760	-0.550396	-0.015981	-0.013993	-0.780705	0.232112	-0.202294	-0.643342	0.361055	0.404987	0.540126
25596	8.622263	-0.352454	4.532425	-0.518656	-0.015913	-0.037511	-0.780697	0.230142	-0.202175	-0.637165	0.365046	0.401547	0.547286
25597	8.660879	-0.376940	4.520565	-0.567607	0.006053	-0.049713	-0.780420	0.231268	-0.202305	-0.630902	0.369992	0.396378	0.554935
25598	8.632235	-0.333380	4.500786	-0.556723	-0.004956	-0.033594	-0.780561	0.231122	-0.200762	-0.624408	0.374292	0.392252	0.562279
25599	8.699552	-0.391775	4.506180	-0.542184	-0.004103	-0.035193	-0.781403	0.229994	-0.199363	-0.618223	0.379027	0.387312	0.569322
25600	8.665463	-0.405863	4.537796	-0.560165	0.020199	-0.024062	-0.781409	0.231260	-0.199350	-0.611839	0.383066	0.382666	0.576611
25601	8.626769	-0.327983	4.585307	-0.560147	0.023760	-0.019661	-0.782811	0.230002	-0.200756	-0.605727	0.387701	0.376983	0.583667
25602	8.607297	-0.400452	4.571643	-0.539212	0.024492	-0.012356	-0.781401	0.229715	-0.199928	-0.599510	0.391433	0.372345	0.590532
25603	8.602900	-0.366832	4.532612	-0.561748	0.052533	-0.012787	-0.781821	0.229155	-0.200632	-0.593502	0.395675	0.366170	0.597593
25604	8.616631	-0.385708	4.619794	-0.570799	0.045124	0.013688	-0.780278	0.230839	-0.200486	-0.587342	0.399638	0.360611	0.604383
25605	8.645564	-0.383443	4.624562	-0.552691	0.039699	0.006862	-0.780139	0.231405	-0.201324	-0.581371	0.403945	0.354472	0.610890
25606	8.631001	-0.414799	4.620099	-0.523670	0.035117	0.000146	-0.780849	0.232959	-0.202986	-0.575204	0.407290	0.349628	0.617265
25607	8.606951	-0.412291	4.610438	-0.549324	0.005617	-0.012362	-0.780288	0.233520	-0.202704	-0.568625	0.411718	0.344016	0.623544
25608	8.597270	-0.438874	4.601082	-0.551195	-0.003370	-0.014103	-0.779865	0.233375	-0.201867	-0.561644	0.415662	0.339309	0.629802
25609	8.621014	-0.492039	4.625807	-0.560307	-0.010567	-0.010630	-0.780149	0.233942	-0.202981	-0.554725	0.420302	0.333664	0.635842
25610	8.659572	-0.467995	4.644818	-0.553032	-0.008811	-0.008776	-0.780710	0.233095	-0.201582	-0.547612	0.424272	0.328870	0.641840
25611	8.621276	-0.482556	4.596704	-0.547612	-0.008727	-0.021106	-0.780714	0.233938	-0.201293	-0.540522	0.428550	0.323397	0.647762
25612	8.558194	-0.421287	4.668597	-0.554832	-0.010712	0.001814	-0.781134	0.233661	-0.202415	-0.533379	0.432529	0.318429	0.653474
25613	8.584863	-0.557304	4.587922	-0.532197	-0.023353	-0.006698	-0.779443	0.233372	-0.201168	-0.526370	0.436799	0.313135	0.658854
25614	8.633750	-0.385997	4.590777	-0.556694	-0.005058	-0.022988	-0.781690	0.231690	-0.201449	-0.518784	0.440463	0.308224	0.664721
25615	8.626827	-0.361968	4.561522	-0.558540	-0.001300	-0.038954	-0.782254	0.231979	-0.203407	-0.511106	0.444382	0.302586	0.670625
25616	8.665227	-0.359612	4.590441	-0.553799	0.025599	-0.026672	-0.780552	0.229154	-0.201203	-0.503544	0.447471	0.297355	0.676604
25617	8.665159	-0.328044	4.614253	-0.553713	0.038165	-0.021437	-0.781400	0.230008	-0.203434	-0.496234	0.450774	0.291177	0.682474
25618	8.626360	-0.395527	4.605392	-0.552807	0.034533	-0.019651	-0.781118	0.230150	-0.204137	-0.488696	0.453663	0.285732	0.688275
25619	8.635829	-0.443920	4.605919	-0.531066	0.009876	0.005520	-0.780547	0.228746	-0.205279	-0.481662	0.457152	0.279854	0.693322
25620	8.607553	-0.303695	4.585061	-0.547483	0.006426	-0.002599	-0.781395	0.229167	-0.204425	-0.474125	0.460368	0.274536	0.698496
25621	8.626863	-0.342605	4.566139	-0.542931	0.010066	-0.008761	-0.780264	0.228463	-0.205003	-0.466656	0.463754	0.268590	0.703579
25622	8.655638	-0.352332	4.585540	-0.563784	0.010973	0.001609	-0.780824	0.227907	-0.206689	-0.458933	0.466970	0.262895	0.708665
25623	8.616852	-0.318012	4.623871	-0.542836	0.018011	0.008883	-0.780545	0.228895	-0.207944	-0.451629	0.470199	0.256684	0.713483
25624	8.633637	-0.376209	4.609999	-0.530967	0.026981	0.007194	-0.779004	0.230718	-0.207376	-0.444262	0.472809	0.251196	0.718320
25625	8.607032	-0.351753	4.629093	-0.552779	0.028933	0.001616	-0.780554	0.231007	-0.208343	-0.436698	0.475795	0.244783	0.723184
25626	8.616610	-0.342056	4.643470	-0.552801	0.028982	-0.003690	-0.779563	0.230165	-0.209904	-0.428867	0.478405	0.239009	0.728064
25627	8.587572	-0.322419	4.662621	-0.550115	0.025394	-0.007180	-0.781395	0.230169	-0.209609	-0.421064	0.481231	0.232723	0.732777
25628	8.620816	-0.322190	4.732649	-0.567371	0.030932	-0.012720	-0.778858	0.230163	-0.209769	-0.412858	0.483774	0.226747	0.737629
25629	8.603737	-0.360719	4.737935	-0.561966	0.027379	-0.021490	-0.777723	0.228905	-0.212879	-0.404623	0.486453	0.220380	0.742345
25630	8.510244	-0.268522	4.700786	-0.554813	0.003816	-0.010651	-0.777156	0.228343	-0.213732	-0.396341	0.489180	0.214733	0.746663
25631	8.567603	-0.396907	4.711807	-0.556868	-0.033951	-0.017526	-0.776879	0.228895	-0.210500	-0.387836	0.492597	0.208871	0.750536
25632	8.645006	-0.312691	4.730094	-0.534868	-0.012661	0.009166	-0.775749	0.228331	-0.210936	-0.379876	0.495378	0.203410	0.754267
25633	8.592340	-0.288464	4.686400	-0.535760	-0.010858	0.009138	-0.775611	0.228465	-0.208970	-0.371978	0.498251	0.197410	0.757896
25634	8.609282	-0.305578	4.672070	-0.550205	-0.000024	0.014213	-0.774759	0.227343	-0.210673	-0.363903	0.500862	0.191527	0.761597
25635	8.594290	-0.360825	4.711369	-0.545642	0.006312	0.008023	-0.773076	0.229166	-0.209965	-0.355863	0.503399	0.185249	0.765267
25636	8.529108	-0.374945	4.706780	-0.552968	0.000105	-0.000002	-0.775330	0.229319	-0.212332	-0.347456	0.505856	0.179420	0.768891
25637	8.548810	-0.380235	4.653653	-0.545818	-0.023400	0.005540	-0.773640	0.229312	-0.211223	-0.339179	0.508693	0.173359	0.772098
25638	8.592530	-0.327404	4.643339	-0.543915	-0.012670	0.014359	-0.774342	0.228892	-0.211502	-0.330954	0.511213	0.167572	0.775274
25639	8.601889	-0.404797	4.644190	-0.552981	-0.008976	0.008915	-0.773793	0.231983	-0.210632	-0.322622	0.513740	0.161260	0.778448
25640	8.582318	-0.404462	4.678042	-0.569400	-0.010558	-0.007197	-0.773223	0.230289	-0.209250	-0.313726	0.516200	0.155244	0.781673
25641	8.611738	-0.383200	4.629438	-0.551309	-0.019584	-0.013996	-0.774065	0.229160	-0.207571	-0.304937	0.518656	0.149254	0.784686
25642	8.614300	-0.354246	4.624279	-0.531321	-0.012374	-0.024418	-0.773927	0.230005	-0.207844	-0.296080	0.520729	0.143987	0.787684
25643	8.643326	-0.327815	4.628778	-0.534994	-0.015924	-0.027968	-0.774777	0.230848	-0.207127	-0.287175	0.522836	0.138374	0.790586
25644	8.609800	-0.327816	4.594993	-0.553238	-0.024769	-0.036979	-0.775055	0.229432	-0.204051	-0.277785	0.525069	0.132929	0.793390
25645	8.636497	-0.323257	4.577991	-0.549484	-0.008621	-0.030835	-0.775898	0.228875	-0.205033	-0.268627	0.526979	0.127077	0.796231
25646	8.631577	-0.313453	4.594803	-0.556813	-0.017589	-0.031751	-0.776745	0.229300	-0.205443	-0.259230	0.528998	0.121445	0.798882
25647	8.641059	-0.269740	4.637798	-0.560325	-0.003283	-0.017720	-0.775618	0.229152	-0.204050	-0.250108	0.530750	0.115256	0.801540
25648	8.626186	-0.312965	4.667297	-0.553058	0.002180	-0.028294	-0.776175	0.227605	-0.203781	-0.240788	0.532308	0.109516	0.804161
25649	8.607045	-0.269344	4.666836	-0.549431	-0.012495	-0.001621	-0.775890	0.227046	-0.205192	-0.231958	0.534027	0.103376	0.806427
25650	8.655509	-0.386165	4.585917	-0.547637	-0.012355	-0.017525	-0.776456	0.227321	-0.202939	-0.222777	0.535688	0.097652	0.808624
25651	8.679921	-0.323515	4.580353	-0.545743	-0.005271	-0.004264	-0.778422	0.225636	-0.202520	-0.213901	0.537113	0.091570	0.810784
25652	8.637358	-0.280321	4.488105	-0.554899	-0.025154	0.007253	-0.775888	0.225909	-0.201555	-0.204968	0.538929	0.085492	0.812548
25653	8.709818	-0.285672	4.478403	-0.553021	-0.019829	0.016103	-0.777301	0.226753	-0.200692	-0.196264	0.540508	0.079147	0.814290
25654	8.702307	-0.297527	4.507541	-0.562123	-0.021573	0.014234	-0.776462	0.228444	-0.202085	-0.187324	0.542176	0.072840	0.815874
25655	8.685255	-0.343351	4.505659	-0.563010	-0.017945	0.011538	-0.776037	0.227594	-0.200694	-0.178390	0.543602	0.066386	0.817476
25656	8.661050	-0.406168	4.484645	-0.549420	-0.034369	0.026824	-0.777598	0.230128	-0.200093	-0.169733	0.545317	0.060176	0.818656
25657	8.714162	-0.362882	4.503422	-0.556605	-0.018093	0.024887	-0.776185	0.229282	-0.200254	-0.161043	0.546589	0.053696	0.820014
25658	8.646605	-0.396411	4.484556	-0.560280	-0.027102	0.025766	-0.776333	0.230828	-0.199815	-0.152221	0.548090	0.047279	0.821091
25659	8.718935	-0.406503	4.489404	-0.554801	-0.023541	0.028476	-0.776055	0.231388	-0.199110	-0.143565	0.549297	0.040821	0.822189
25660	8.714697	-0.375438	4.428654	-0.531065	-0.001979	0.023319	-0.776627	0.233356	-0.198242	-0.135012	0.550170	0.034826	0.823330
25661	8.719029	-0.421125	4.470236	-0.554745	-0.001692	0.003571	-0.775212	0.231949	-0.199110	-0.125930	0.550850	0.028598	0.824554
25662	8.690237	-0.425928	4.446165	-0.545686	-0.014480	0.017905	-0.775076	0.233213	-0.198677	-0.117090	0.551834	0.022444	0.825388
25663	8.712014	-0.416414	4.443613	-0.560172	-0.005382	0.015916	-0.775507	0.234472	-0.196134	-0.108118	0.552442	0.016019	0.826355
25664	8.729096	-0.421521	4.417067	-0.569346	-0.016067	0.007032	-0.775506	0.234189	-0.195575	-0.098812	0.553366	0.009590	0.827001
25665	8.711902	-0.421171	4.455748	-0.540217	0.002840	-0.006903	-0.775505	0.234194	-0.197260	-0.089657	0.553638	0.003754	0.827908
25666	8.761626	-0.406167	4.585999	-0.554656	0.010827	0.014116	-0.775922	0.233071	-0.197549	-0.080614	0.553950	-0.002566	0.828634
25667	8.719258	-0.479490	4.412894	-0.553764	0.010982	-0.003577	-0.776067	0.233914	-0.197258	-0.071343	0.553959	-0.008654	0.829436
25668	8.711519	-0.462070	4.485201	-0.556591	-0.005258	0.000026	-0.774804	0.234894	-0.196696	-0.062031	0.554403	-0.014829	0.829801
25669	8.675873	-0.493807	4.398613	-0.534852	-0.001478	-0.030713	-0.775928	0.234477	-0.197534	-0.052505	0.554448	-0.020261	0.830313
25670	8.723782	-0.421094	4.479895	-0.550170	0.012847	-0.012387	-0.775927	0.233912	-0.196838	-0.043039	0.554446	-0.026210	0.830693
25671	8.685410	-0.416200	4.450895	-0.567389	0.016498	-0.009078	-0.777618	0.234200	-0.197524	-0.033490	0.554056	-0.032413	0.831174
