# Supplementary material for: Identification of Haptic Based Guiding Using Hard Reins
Source: PLoS One. 2015 Jul 22;10(7):e0132020. doi: 10.1371/journal.pone.0132020 (PMC4511788; doi:10.1371/journal.pone.0132020)
Supplement: S8 File — (ZIP) [file pone.0132020.s008.zip › Exp2_MotionData1/Subject1/path2/T6/fh6.txt]

// Start Time: 0
// Sample rate: 25.0Hz
// Scenario: 4.9
// Firmware Version: 2.6.1
Counter	Acc_X	Acc_Y	Acc_Z	Gyr_X	Gyr_Y	Gyr_Z	Mag_X	Mag_Y	Mag_Z	Quat_w	Quat_x	Quat_y	Quat_z
25080	0.188468	0.865156	-9.738950	0.026970	-0.000148	-0.004489	0.275122	-0.050992	0.711663	0.042087	0.985144	0.166030	0.012434
25081	0.133068	0.884840	-9.735842	0.000092	-0.003656	0.002373	0.275637	-0.051553	0.717025	0.042118	0.985149	0.166003	0.012271
25082	0.077500	0.882708	-9.788262	-0.024960	0.003356	0.005758	0.274990	-0.054322	0.717007	0.042620	0.985219	0.165457	0.012312
25083	0.091823	0.858623	-9.762225	0.003658	-0.003646	0.005931	0.275505	-0.053078	0.719371	0.042580	0.985239	0.165361	0.012139
25084	0.106150	0.834597	-9.716960	0.043041	-0.010632	-0.000867	0.276163	-0.051973	0.718848	0.041789	0.985332	0.165042	0.011678
25085	0.106039	0.820070	-9.748371	0.021522	-0.000164	0.013111	0.276161	-0.051695	0.718851	0.041382	0.985389	0.164811	0.011521
25086	0.101114	0.807971	-9.784519	-0.016002	0.012977	0.005835	0.276821	-0.051977	0.720149	0.041674	0.985450	0.164361	0.011726
25087	0.125441	0.834122	-9.822884	-0.014237	0.008591	0.011118	0.276810	-0.050869	0.721340	0.041941	0.985469	0.164169	0.011859
25088	0.091713	0.844118	-9.786426	-0.001689	-0.001883	0.002371	0.277213	-0.051286	0.720412	0.042001	0.985532	0.163782	0.011721
25089	0.072610	0.873228	-9.754682	0.000108	0.015609	0.005102	0.278004	-0.050459	0.720277	0.041965	0.985542	0.163718	0.011940
25090	0.072333	0.836914	-9.832006	-0.008886	0.006851	0.014692	0.277613	-0.051288	0.719882	0.042136	0.985646	0.163039	0.012005
25091	0.101168	0.815216	-9.774822	-0.021335	0.010369	-0.003024	0.277231	-0.051561	0.715821	0.042540	0.985613	0.163125	0.012183
25092	0.139951	0.834274	-9.736483	-0.028597	0.001552	0.016269	0.277497	-0.051840	0.715814	0.043116	0.985704	0.162420	0.012210
25093	0.144929	0.853610	-9.693042	-0.017772	0.017331	0.000545	0.278020	-0.052260	0.718555	0.043424	0.985683	0.162442	0.012519
25094	0.121197	0.911554	-9.682557	-0.016050	0.008556	0.012881	0.278026	-0.053369	0.718806	0.043731	0.985762	0.161867	0.012642
25095	0.106679	0.911300	-9.802607	0.005478	0.008612	0.004233	0.277371	-0.053919	0.717499	0.043610	0.985775	0.161816	0.012708
25096	0.116305	0.906429	-9.797938	0.003650	-0.001904	0.009465	0.277249	-0.055166	0.716440	0.043564	0.985872	0.161250	0.012556
25097	0.150073	0.896925	-9.673361	-0.003461	0.003336	-0.002919	0.277246	-0.054195	0.715925	0.043640	0.985855	0.161333	0.012542
25098	0.147687	0.899496	-9.625241	-0.024916	0.015575	-0.004793	0.278034	-0.053784	0.717228	0.044102	0.985850	0.161214	0.012821
25099	0.106565	0.896736	-9.846035	-0.012396	0.029610	0.006821	0.274985	-0.053213	0.716756	0.044267	0.985850	0.161125	0.013365
25100	0.012191	0.877453	-10.100206	0.005545	0.001724	-0.004575	0.276305	-0.053637	0.718829	0.044175	0.985893	0.160894	0.013268
25101	0.002105	0.821833	-10.223334	0.035897	-0.035879	0.002554	0.277908	-0.054615	0.716698	0.043595	0.985939	0.160845	0.012351
25102	0.077131	0.836494	-9.957031	0.057273	-0.054347	0.011429	0.278160	-0.052398	0.716716	0.042676	0.986345	0.158693	0.010928
25103	0.125535	0.839653	-9.587283	0.034006	-0.022946	0.011351	0.279479	-0.051713	0.717227	0.042086	0.986411	0.158480	0.010281
25104	0.128004	0.840295	-9.370988	-0.003615	0.010215	0.024409	0.278564	-0.053232	0.716308	0.042145	0.986609	0.157223	0.010387
25105	0.106414	0.861958	-9.421025	-0.034024	0.016347	0.025103	0.279884	-0.052824	0.716947	0.042772	0.986652	0.156758	0.010746
25106	0.070283	0.878703	-9.543096	-0.017850	0.033028	0.018249	0.279632	-0.054485	0.715886	0.043036	0.986725	0.156181	0.011364
25107	0.067881	0.883268	-9.629546	-0.003576	0.017285	0.025349	0.276447	-0.053636	0.715943	0.043063	0.986794	0.155718	0.011646
25108	0.077699	0.907083	-9.682233	0.014390	0.012085	0.009603	0.277372	-0.053503	0.716586	0.042757	0.986856	0.155400	0.011747
25109	0.067885	0.892096	-9.889016	0.042195	0.002543	-0.002561	0.277906	-0.053921	0.716049	0.041935	0.986880	0.155485	0.011571
25110	0.081954	0.836383	-9.981109	0.035936	-0.007938	-0.004420	0.279215	-0.051295	0.716317	0.041270	0.986935	0.155342	0.011194
25111	0.067538	0.843962	-9.899180	0.035822	-0.014126	0.016709	0.278693	-0.051429	0.714358	0.040621	0.987016	0.155032	0.010723
25112	0.009912	0.887915	-9.830882	-0.000822	-0.003617	0.009455	0.278690	-0.051291	0.714752	0.040666	0.987102	0.154482	0.010552
25113	0.048910	0.935938	-9.758563	-0.012451	0.006850	0.010286	0.278428	-0.051983	0.715274	0.040914	0.987118	0.154305	0.010636
25114	0.015075	0.931458	-9.736691	-0.008796	0.015641	-0.004627	0.278435	-0.053647	0.715913	0.041061	0.987158	0.153996	0.010857
25115	0.041129	0.859203	-9.701695	0.005489	0.015619	0.000741	0.277893	-0.052258	0.717115	0.040935	0.987158	0.154019	0.011048
25116	-0.014493	0.849826	-9.763813	0.026960	0.008654	0.000889	0.278155	-0.051705	0.717116	0.040395	0.987225	0.153729	0.011030
25117	0.013878	0.767579	-9.844316	0.050275	0.012191	-0.007764	0.277624	-0.050592	0.715431	0.039397	0.987235	0.153926	0.011002
25118	0.059584	0.738761	-9.712853	0.028754	0.019124	0.000893	0.277208	-0.048512	0.717293	0.038790	0.987303	0.153631	0.011185
25119	0.129830	0.769444	-9.725123	-0.007016	0.027848	-0.000231	0.276157	-0.048782	0.715209	0.038870	0.987287	0.153679	0.011649
25120	0.105896	0.805161	-9.904764	-0.032070	0.017380	0.002210	0.275355	-0.049057	0.717841	0.039469	0.987312	0.153344	0.011986
25121	0.105978	0.817128	-9.923855	-0.021324	0.001651	-0.003934	0.276433	-0.051280	0.716229	0.039912	0.987279	0.153441	0.011974
25122	0.144862	0.848403	-9.822886	-0.008057	-0.029929	0.018070	0.276425	-0.051420	0.718587	0.040182	0.987421	0.152504	0.011305
25123	0.138046	0.901977	-9.625130	0.000048	-0.008944	0.007640	0.276835	-0.051975	0.716085	0.040237	0.987443	0.152369	0.011031
25124	0.073023	0.926554	-9.619479	-0.008849	0.001589	-0.000293	0.277100	-0.052254	0.716602	0.040427	0.987489	0.152020	0.010980
25125	0.024405	0.885661	-9.744509	-0.023098	0.001654	-0.011843	0.278554	-0.051152	0.715542	0.040919	0.987430	0.152273	0.010969
25126	0.089507	0.873022	-9.778864	0.012690	-0.001848	-0.011616	0.277103	-0.052253	0.715553	0.040696	0.987447	0.152234	0.010778
25127	0.072598	0.873081	-9.802752	0.014498	-0.001829	-0.015122	0.278690	-0.051707	0.715535	0.040460	0.987409	0.152558	0.010582
25128	0.091826	0.858667	-9.747805	-0.010578	0.003385	-0.010009	0.279354	-0.052543	0.716434	0.040679	0.987416	0.152458	0.010566
25129	0.062627	0.827633	-9.745506	-0.010544	0.002537	-0.017940	0.277909	-0.053643	0.714872	0.040926	0.987348	0.152836	0.010530
25130	0.069695	0.805680	-9.827536	-0.016888	0.003378	0.002279	0.278436	-0.053508	0.715390	0.041267	0.987382	0.152519	0.010544
25131	0.053042	0.839588	-9.793354	0.000131	0.002517	-0.002876	0.277642	-0.053920	0.715660	0.041298	0.987369	0.152601	0.010486
25132	0.067776	0.873207	-9.773868	-0.001675	-0.002746	-0.001144	0.278177	-0.055032	0.716165	0.041359	0.987414	0.152303	0.010328
25133	0.067753	0.868536	-9.728255	0.013560	-0.003610	-0.008087	0.277897	-0.052119	0.715805	0.041146	0.987397	0.152486	0.010105
25134	0.091462	0.805928	-9.690725	-0.015029	0.020876	-0.011752	0.277900	-0.052951	0.716321	0.041400	0.987377	0.152522	0.010450
25135	0.067380	0.815687	-9.707230	-0.008850	0.006853	0.003232	0.277635	-0.052949	0.716063	0.041592	0.987374	0.152485	0.010511
25136	0.048221	0.839729	-9.759663	0.003664	0.001617	0.005959	0.278687	-0.051430	0.716062	0.041532	0.987424	0.152181	0.010434
25137	0.060397	0.854051	-9.764410	0.020696	0.001635	-0.000967	0.277892	-0.051287	0.715813	0.041158	0.987434	0.152229	0.010298
25138	0.072435	0.849138	-9.766974	0.009955	-0.005369	-0.001956	0.278026	-0.051982	0.716591	0.040996	0.987473	0.152037	0.010056
25139	0.060148	0.820282	-9.796041	-0.014179	0.006887	-0.002970	0.276698	-0.051142	0.716095	0.041295	0.987447	0.152122	0.010128
25140	0.040865	0.825244	-9.795817	0.007296	0.008648	-0.002800	0.277763	-0.051702	0.715549	0.041143	0.987476	0.151971	0.010171
25141	0.038443	0.825182	-9.822235	0.032382	0.010425	-0.008778	0.277761	-0.051703	0.716073	0.040511	0.987469	0.152182	0.010164
25142	0.105893	0.800733	-9.779837	0.024268	-0.001000	-0.000093	0.277494	-0.050591	0.714777	0.040053	0.987529	0.151931	0.009965
25143	0.125252	0.805480	-9.751108	0.003713	0.006866	-0.003745	0.278403	-0.048796	0.717010	0.039995	0.987515	0.152034	0.009984
25144	0.087038	0.863596	-9.721269	-0.012367	0.006005	-0.010010	0.277081	-0.047955	0.714810	0.040241	0.987501	0.152059	0.010030
25145	0.101382	0.844160	-9.748054	-0.014264	0.001578	0.012863	0.278281	-0.049903	0.715952	0.040553	0.987524	0.151826	0.010015
25146	0.060357	0.849174	-9.786097	-0.001648	0.005142	-0.004642	0.276558	-0.049616	0.715457	0.040589	0.987543	0.151693	0.010013
25147	0.062849	0.858886	-9.749955	0.009077	-0.000114	-0.004582	0.277345	-0.048790	0.716502	0.040451	0.987532	0.151809	0.009879
25148	0.091731	0.844331	-9.716723	-0.005184	0.001646	-0.017029	0.277889	-0.050178	0.714907	0.040570	0.987510	0.151927	0.009810
25149	0.096314	0.810561	-9.736379	0.012640	-0.003629	-0.002827	0.277358	-0.051008	0.716480	0.040371	0.987508	0.152006	0.009600
25150	0.091100	0.759810	-9.828248	0.041293	-0.000970	-0.004378	0.278148	-0.050180	0.716607	0.039577	0.987563	0.151875	0.009348
25151	0.090953	0.738251	-9.799653	0.035921	-0.012344	-0.007988	0.278538	-0.047547	0.714267	0.038940	0.987565	0.152053	0.008893
25152	0.071996	0.788897	-9.803715	-0.021389	0.003359	0.007529	0.278397	-0.047131	0.715978	0.039369	0.987598	0.151724	0.008928
25153	0.072374	0.839613	-9.735839	-0.048194	-0.000138	-0.003245	0.278277	-0.048377	0.714394	0.040356	0.987546	0.151803	0.008975
25154	0.060780	0.907025	-9.744577	-0.011443	0.006904	-0.015270	0.278802	-0.047965	0.715177	0.040581	0.987519	0.151912	0.009031
25155	0.039073	0.911888	-9.782789	0.012657	-0.003600	-0.004550	0.278403	-0.047963	0.715707	0.040385	0.987512	0.152024	0.008824
25156	0.010235	0.931371	-9.777509	0.012661	-0.012334	-0.008094	0.278013	-0.049347	0.715700	0.040191	0.987532	0.151969	0.008432
25157	0.000251	0.883570	-9.703466	0.003773	-0.005318	-0.021359	0.279994	-0.047972	0.715421	0.040185	0.987466	0.152410	0.008203
25158	0.041116	0.856842	-9.687302	0.005466	-0.012375	-0.002886	0.279195	-0.047413	0.715570	0.040132	0.987483	0.152334	0.007840
25159	0.043248	0.820451	-9.783876	0.035900	0.001644	0.000905	0.279995	-0.048249	0.715680	0.039468	0.987509	0.152346	0.007669
25160	0.018673	0.762731	-9.844414	0.046635	0.001664	0.002743	0.280510	-0.045479	0.715176	0.038558	0.987577	0.152148	0.007461
25161	0.030931	0.786843	-9.793770	-0.005295	0.008615	0.011201	0.280909	-0.046314	0.716210	0.038682	0.987601	0.151955	0.007561
25162	0.067455	0.829780	-9.817626	-0.057161	0.010356	0.006422	0.279995	-0.047139	0.713856	0.039796	0.987597	0.151679	0.007844
25163	0.000160	0.873677	-9.792506	-0.042901	0.003351	0.016222	0.279872	-0.049079	0.714232	0.040681	0.987607	0.151377	0.007959
25164	0.072701	0.885312	-9.735316	0.000162	0.006890	-0.009907	0.280131	-0.049082	0.715801	0.040676	0.987598	0.151430	0.007986
25165	0.053293	0.873379	-9.754513	0.017183	-0.002704	-0.016863	0.279598	-0.048802	0.716336	0.040401	0.987557	0.151787	0.007776
25166	0.052795	0.805841	-9.817775	0.021643	-0.005321	-0.013328	0.279596	-0.047137	0.714255	0.040008	0.987553	0.151926	0.007494
25167	0.081513	0.771735	-9.885711	-0.014185	-0.005349	-0.003029	0.279602	-0.048246	0.714244	0.040355	0.987529	0.152002	0.007341
25168	0.101026	0.795916	-9.794271	-0.012425	-0.001011	0.002284	0.279595	-0.047692	0.715430	0.040620	0.987549	0.151802	0.007260
25169	0.096520	0.839409	-9.740856	-0.010621	0.005109	-0.000315	0.280269	-0.049637	0.715400	0.040862	0.987534	0.151834	0.007310
25170	0.060099	0.810903	-9.716835	0.003710	0.005129	-0.004612	0.280526	-0.048529	0.715670	0.040791	0.987548	0.151765	0.007295
25171	0.040670	0.796528	-9.748077	-0.007922	0.001639	-0.004706	0.279210	-0.049908	0.715414	0.040989	0.987522	0.151881	0.007267
25172	0.031028	0.801201	-9.817640	-0.008846	0.008631	0.005892	0.280137	-0.049913	0.715662	0.041153	0.987557	0.151604	0.007367
25173	-0.033747	0.859532	-9.785166	-0.023195	-0.011488	0.006626	0.280794	-0.049085	0.715791	0.041690	0.987554	0.151483	0.007133
25174	0.005167	0.895565	-9.700967	-0.004339	0.006888	-0.004631	0.278942	-0.049907	0.716204	0.041772	0.987556	0.151451	0.007178
25175	-0.004648	0.873979	-9.705937	0.010890	0.003409	-0.009821	0.279865	-0.048942	0.715938	0.041596	0.987530	0.151671	0.007120
25176	-0.009627	0.854628	-9.754186	0.007336	0.012174	-0.011579	0.278669	-0.050878	0.720132	0.041433	0.987521	0.151768	0.007228
25177	0.000489	0.917206	-9.715098	-0.018601	0.015659	-0.013509	0.279470	-0.052408	0.721022	0.041806	0.987457	0.152068	0.007497
25178	0.058560	0.933560	-9.725025	-0.028460	0.019129	-0.008295	0.278685	-0.051708	0.717108	0.042328	0.987422	0.152136	0.007856
25179	0.029765	0.960149	-9.755716	0.016218	-0.000113	-0.000094	0.277884	-0.051566	0.718564	0.042066	0.987430	0.152163	0.007721
25180	0.092170	0.906764	-9.749658	0.020670	-0.017628	-0.001036	0.278672	-0.050462	0.718694	0.041728	0.987459	0.152090	0.007211
25181	0.116077	0.872917	-9.745446	0.003726	-0.005369	-0.009941	0.278551	-0.050181	0.714897	0.041732	0.987427	0.152304	0.007009
25182	0.067365	0.815510	-9.764914	-0.003530	-0.001906	0.012933	0.278408	-0.048795	0.715568	0.041822	0.987474	0.151982	0.006895
25183	0.052623	0.779589	-9.750779	-0.010676	-0.012391	0.006671	0.278802	-0.049491	0.717653	0.042123	0.987482	0.151861	0.006615
25184	0.096268	0.805604	-9.784504	-0.003553	-0.008918	0.016422	0.279467	-0.048662	0.715553	0.042234	0.987541	0.151453	0.006365
25185	0.053114	0.849246	-9.781227	0.005497	-0.003605	-0.004619	0.281465	-0.050475	0.715767	0.042187	0.987527	0.151564	0.006204
25186	0.062873	0.863565	-9.793163	-0.014232	0.008606	0.009380	0.280531	-0.049777	0.716313	0.042457	0.987557	0.151292	0.006327
25187	0.039207	0.931086	-9.796990	-0.028506	-0.004487	-0.003087	0.280933	-0.050750	0.716559	0.043086	0.987518	0.151367	0.006256
25188	-0.004243	0.933801	-9.806197	-0.010597	-0.000089	-0.004689	0.279872	-0.050189	0.716187	0.043312	0.987505	0.151389	0.006184
25189	0.024410	0.887919	-9.792552	0.001947	0.006910	-0.007234	0.280668	-0.050055	0.715390	0.043307	0.987479	0.151560	0.006243
25190	0.087253	0.892562	-9.687289	0.009964	0.017353	0.000773	0.280668	-0.050610	0.716433	0.043074	0.987500	0.151480	0.006458
25191	0.038883	0.883223	-9.718224	-0.007083	0.002478	0.007657	0.282004	-0.052142	0.715873	0.043259	0.987512	0.151351	0.006474
25192	0.048610	0.892761	-9.720602	0.001852	0.005094	0.011256	0.281211	-0.052414	0.715620	0.043222	0.987558	0.151058	0.006481
25193	-0.006945	0.892990	-9.787416	0.007193	0.002485	0.018353	0.281476	-0.052832	0.716268	0.043124	0.987614	0.150720	0.006463
25194	0.036487	0.887869	-9.778235	0.028751	-0.010595	-0.004462	0.280948	-0.052829	0.715751	0.042605	0.987637	0.150733	0.006066
25195	0.014431	0.844568	-9.836226	0.034995	-0.005341	0.002651	0.281204	-0.051722	0.716545	0.041982	0.987670	0.150702	0.005797
25196	-0.017118	0.820938	-9.778543	0.035877	-0.008843	0.002648	0.281999	-0.050338	0.714187	0.041315	0.987719	0.150581	0.005419
25197	0.052793	0.801427	-9.688040	0.026914	-0.000143	0.006112	0.282516	-0.048401	0.714723	0.040833	0.987755	0.150485	0.005281
25198	0.062577	0.818247	-9.668703	0.011722	0.008600	0.004270	0.283068	-0.049094	0.709463	0.040591	0.987786	0.150344	0.005321
25199	-0.014740	0.816087	-9.785830	-0.001704	0.006011	0.007713	0.282935	-0.048538	0.708684	0.040654	0.987802	0.150218	0.005394
25200	0.021551	0.825446	-9.778825	0.007235	0.012117	0.011316	0.282140	-0.049089	0.709871	0.040490	0.987849	0.149948	0.005523
25201	0.021504	0.820474	-9.831758	0.023382	0.009528	0.002613	0.281866	-0.050754	0.714971	0.040046	0.987870	0.149928	0.005587
25202	-0.048499	0.825700	-9.874355	0.021597	-0.003559	-0.000949	0.281859	-0.048951	0.714203	0.039646	0.987895	0.149879	0.005354
25203	0.047969	0.805923	-9.803311	0.028723	-0.005361	0.003467	0.281966	-0.045626	0.716070	0.039142	0.987923	0.149831	0.005106
25204	0.057659	0.806229	-9.678412	0.014408	0.003358	0.002508	0.281552	-0.043684	0.717406	0.038862	0.987946	0.149757	0.005036
25205	-0.009756	0.835489	-9.720757	-0.017791	0.006878	0.002313	0.282889	-0.045354	0.716845	0.039242	0.987933	0.149737	0.005171
25206	0.033906	0.863909	-9.754455	-0.017786	0.006872	0.002306	0.281836	-0.047151	0.717630	0.039589	0.987935	0.149632	0.005265
25207	0.024213	0.859174	-9.754425	0.005459	0.012118	0.007784	0.282625	-0.046740	0.718671	0.039497	0.987956	0.149510	0.005440
25208	0.018874	0.789328	-9.798445	0.025176	0.010402	0.000860	0.282361	-0.046184	0.717631	0.038985	0.987984	0.149458	0.005475
25209	-0.005221	0.796740	-9.795748	0.007256	0.008641	0.006019	0.282630	-0.046739	0.717229	0.038867	0.988002	0.149369	0.005574
25210	-0.014842	0.797271	-9.646646	-0.021323	0.001647	-0.011838	0.282907	-0.048682	0.717205	0.039301	0.987958	0.149544	0.005564
25211	0.040683	0.796682	-9.697603	-0.012432	0.008606	0.004097	0.281040	-0.046731	0.717384	0.039573	0.987954	0.149490	0.005719
25212	-0.019394	0.844605	-9.910440	0.001898	0.005168	0.005984	0.282633	-0.047988	0.718527	0.039535	0.987979	0.149340	0.005725
25213	0.024045	0.839565	-9.874822	0.014476	-0.012307	-0.011626	0.282760	-0.046047	0.716840	0.039341	0.987951	0.149584	0.005373
25214	0.048311	0.851799	-9.745105	0.010889	0.005148	-0.008072	0.282888	-0.045493	0.717237	0.039127	0.987940	0.149715	0.005340
25215	0.004724	0.835273	-9.754532	-0.001699	-0.000119	0.004164	0.283423	-0.045773	0.716439	0.039218	0.987946	0.149655	0.005292
25216	-0.053446	0.806739	-9.795217	-0.001640	-0.000939	-0.008163	0.283834	-0.046606	0.713934	0.039270	0.987927	0.149769	0.005175
25217	0.028698	0.811024	-9.757421	0.009969	-0.001851	-0.004581	0.283445	-0.047712	0.713273	0.039136	0.987916	0.149881	0.005049
25218	0.040947	0.835026	-9.742830	0.003741	0.010400	-0.008987	0.283952	-0.045915	0.716692	0.039048	0.987896	0.150033	0.005141
25219	0.023930	0.820595	-9.786111	0.007273	-0.001853	-0.001072	0.283149	-0.044940	0.717632	0.038969	0.987894	0.150075	0.005028
25220	0.038074	0.772384	-9.784384	-0.011500	0.005143	-0.002960	0.283155	-0.045772	0.717099	0.039197	0.987880	0.150106	0.005066
25221	-0.014835	0.799551	-9.687478	-0.005291	-0.008873	0.002341	0.283568	-0.046049	0.713288	0.039385	0.987878	0.150074	0.004855
25222	-0.038816	0.821519	-9.643757	0.023287	-0.008893	0.013133	0.284225	-0.046054	0.714851	0.038966	0.987942	0.149775	0.004524
25223	-0.048177	0.864750	-9.688844	0.016110	-0.010646	0.018374	0.283952	-0.044805	0.715130	0.038740	0.988005	0.149427	0.004223
25224	-0.014386	0.864302	-9.749227	-0.011532	0.006883	0.004129	0.285690	-0.047032	0.714295	0.038962	0.988012	0.149319	0.004301
25225	0.028781	0.825213	-9.836573	-0.041108	0.003353	0.016218	0.285154	-0.047169	0.716137	0.039828	0.988022	0.149020	0.004449
25226	0.023911	0.820360	-9.863024	-0.044603	0.015642	0.002139	0.284376	-0.048688	0.713774	0.040678	0.987994	0.148966	0.004797
25227	0.033120	0.757726	-9.871034	-0.025840	0.008639	0.005760	0.284915	-0.050909	0.714792	0.041222	0.987983	0.148878	0.004997
25228	0.052540	0.767607	-9.736495	-0.041009	0.006881	-0.007581	0.285973	-0.050777	0.715171	0.042028	0.987930	0.149000	0.005153
25229	0.047791	0.777405	-9.690677	-0.042808	0.019112	-0.003142	0.284783	-0.051602	0.715836	0.042871	0.987877	0.149095	0.005606
25230	-0.024307	0.828247	-9.766379	-0.032105	0.015630	0.005769	0.284515	-0.050769	0.715324	0.043474	0.987867	0.148973	0.005920
25231	-0.043396	0.859725	-9.746626	0.007239	-0.000109	0.006010	0.285048	-0.051187	0.715050	0.043381	0.987886	0.148876	0.005848
25232	-0.014312	0.873981	-9.729889	0.019696	0.015586	0.025538	0.284916	-0.051325	0.715313	0.042958	0.987982	0.148354	0.006023
25233	-0.048223	0.859800	-9.734566	-0.016069	0.005107	0.017316	0.285580	-0.051745	0.715560	0.043309	0.988014	0.148036	0.006129
25234	0.000704	0.946164	-9.683523	-0.050089	0.001566	0.019700	0.285332	-0.054377	0.715014	0.044307	0.988033	0.147611	0.006230
25235	0.034940	1.008238	-9.747997	-0.017884	-0.008923	0.019901	0.286130	-0.055352	0.715778	0.044741	0.988071	0.147229	0.006068
25236	0.068682	0.998411	-9.729174	0.017931	-0.010661	0.013094	0.285063	-0.055625	0.718283	0.044432	0.988130	0.146939	0.005720
25237	0.054027	0.974531	-9.710094	-0.010686	-0.010659	0.009360	0.286253	-0.055355	0.718530	0.044736	0.988144	0.146765	0.005498
25238	-0.006717	0.924317	-9.767830	-0.069749	-0.012402	0.012457	0.285868	-0.056877	0.717340	0.046165	0.988120	0.146486	0.005374
25239	-0.055212	0.898083	-9.818186	-0.107224	-0.005341	-0.007166	0.286562	-0.061732	0.716233	0.048361	0.987993	0.146632	0.005522
25240	-0.028489	0.917404	-9.724460	-0.083187	-0.008916	0.015900	0.287501	-0.063400	0.715808	0.050044	0.987962	0.146275	0.005509
25241	0.003377	0.984431	-9.747998	-0.051034	-0.019438	0.026675	0.289110	-0.065071	0.713145	0.051163	0.987985	0.145743	0.005246
25242	-0.008073	1.071158	-9.732482	-0.059059	-0.010684	0.023145	0.288725	-0.068119	0.714563	0.052374	0.987995	0.145244	0.005135
25243	-0.041769	1.090312	-9.847336	-0.112739	-0.008047	0.026304	0.289521	-0.069233	0.715982	0.054681	0.987946	0.144724	0.005276
25244	-0.002854	1.128552	-9.828005	-0.198545	0.009448	0.011639	0.289556	-0.074639	0.715010	0.058590	0.987755	0.144471	0.005955
25245	-0.021646	1.200978	-9.788555	-0.268347	0.006797	0.012903	0.289607	-0.083650	0.715181	0.063928	0.987457	0.144209	0.006826
25246	0.007698	1.249135	-9.696924	-0.383736	0.017251	0.006812	0.288603	-0.094319	0.716663	0.071469	0.986957	0.144018	0.008185
25247	0.022952	1.354955	-9.662190	-0.508138	0.025931	0.016527	0.288674	-0.108322	0.719407	0.081471	0.986216	0.143655	0.010132
25248	-0.033644	1.547578	-9.741204	-0.631562	0.039935	0.013093	0.287593	-0.125642	0.716105	0.093819	0.985140	0.143307	0.012657
25249	-0.041322	1.824263	-9.735554	-0.823187	0.033677	0.046098	0.287988	-0.148656	0.716656	0.109962	0.983579	0.142248	0.015708
25250	-0.086209	2.294271	-9.530277	-1.168520	0.061550	0.043787	0.287114	-0.180117	0.715307	0.132739	0.980846	0.141109	0.020236
25251	0.101204	2.829908	-9.295006	-1.621277	0.100658	0.056538	0.283970	-0.226810	0.705975	0.164210	0.976135	0.139546	0.026865
25252	0.129085	3.349441	-9.226784	-1.950499	0.137279	0.059655	0.279026	-0.283475	0.697357	0.201736	0.969083	0.137667	0.035057
25253	0.139879	3.851491	-9.413380	-2.112389	0.149515	0.058623	0.276335	-0.338902	0.686358	0.242060	0.959745	0.135530	0.043910
25254	0.056949	4.725090	-8.681588	-2.369306	0.134404	0.067457	0.272676	-0.404022	0.665051	0.286806	0.947270	0.132679	0.053089
25255	0.302324	5.240631	-7.790909	-2.757796	0.157597	0.091157	0.267244	-0.477583	0.634247	0.338073	0.930093	0.128719	0.063755
25256	0.407842	6.127179	-7.062999	-3.128282	0.216755	0.108190	0.259976	-0.567342	0.586398	0.394807	0.907160	0.123943	0.076329
25257	0.601022	7.116385	-6.363505	-3.221512	0.251423	0.143893	0.250433	-0.647657	0.529632	0.451523	0.879839	0.118120	0.089771
25258	0.666143	8.083655	-5.297837	-3.166149	0.287899	0.155157	0.244898	-0.709279	0.470370	0.505264	0.849375	0.112114	0.103445
25259	0.691611	8.911482	-4.312743	-3.152001	0.271899	0.165035	0.236742	-0.769078	0.399890	0.556810	0.815661	0.105271	0.116521
25260	0.837433	9.000845	-3.034344	-3.177114	0.257637	0.139193	0.229612	-0.817232	0.320072	0.606546	0.778392	0.098280	0.128643
25261	1.074903	9.072784	-1.713675	-3.173607	0.232852	0.111726	0.217049	-0.858280	0.228346	0.653964	0.737963	0.090933	0.139548
25262	1.049533	9.536275	-0.443919	-2.955359	0.183717	0.079729	0.212581	-0.883436	0.145046	0.695814	0.697725	0.083748	0.148353
25263	1.118430	9.680945	0.633890	-2.725342	0.145159	0.023975	0.216221	-0.894501	0.068841	0.732534	0.658340	0.077119	0.155029
25264	0.963978	9.659068	1.738149	-2.527567	0.099647	-0.028482	0.217288	-0.896403	-0.006183	0.764779	0.620173	0.070995	0.159559
25265	0.848980	9.087414	2.494459	-2.473817	0.052420	-0.081231	0.219087	-0.890272	-0.076551	0.794774	0.581222	0.064701	0.162264
25266	0.669329	8.582173	3.566940	-2.660071	0.027719	-0.088037	0.215000	-0.869688	-0.154813	0.824785	0.537984	0.057407	0.164341
25267	0.875756	8.035485	4.654841	-3.028904	0.051794	-0.069688	0.216972	-0.842344	-0.233755	0.856083	0.486705	0.048818	0.166903
25268	0.576803	7.402841	5.448089	-3.156256	0.023614	-0.037290	0.225133	-0.808796	-0.311943	0.885151	0.431703	0.038916	0.169191
25269	0.884996	6.568904	6.462109	-3.154748	-0.001227	-0.015626	0.226702	-0.758578	-0.389078	0.910735	0.374870	0.028130	0.171004
25270	0.687358	5.914458	7.463331	-3.001140	-0.073102	-0.005170	0.227123	-0.697268	-0.459137	0.931623	0.319890	0.016472	0.171691
25271	0.854210	4.910030	8.209829	-2.763217	-0.065336	-0.012491	0.215924	-0.621896	-0.525732	0.948006	0.267920	0.005648	0.171675
25272	0.755309	3.888438	8.958423	-2.672980	-0.083791	-0.015621	0.214512	-0.554350	-0.574332	0.961023	0.217230	-0.005108	0.170939
25273	0.816751	2.996026	9.884974	-2.496743	-0.066396	-0.035643	0.220535	-0.496001	-0.612255	0.970840	0.168878	-0.014953	0.169488
25274	0.923883	2.433359	10.214061	-2.367075	-0.048971	-0.027740	0.218786	-0.426801	-0.642740	0.977821	0.122968	-0.023893	0.167849
25275	0.947977	1.413323	10.211739	-2.230258	-0.029713	-0.011027	0.218758	-0.360525	-0.668169	0.982382	0.078940	-0.032124	0.166319
25276	0.871706	0.536430	10.356135	-2.073025	-0.001786	0.041168	0.212018	-0.285346	-0.683180	0.984672	0.038171	-0.039176	0.165615
25277	0.988048	-0.069096	10.064564	-1.885085	0.003562	0.037118	0.210921	-0.226142	-0.694110	0.985283	0.000530	-0.045577	0.164743
25278	0.946287	-0.502074	9.949388	-1.605967	-0.009455	0.042556	0.215049	-0.179028	-0.701832	0.984643	-0.031093	-0.051121	0.164005
25279	0.864021	-1.203417	10.067013	-1.319662	-0.027717	0.032119	0.214012	-0.134106	-0.706482	0.983307	-0.057478	-0.056187	0.163236
25280	0.978230	-1.440140	10.029657	-0.997499	-0.017128	0.022087	0.212739	-0.097503	-0.705704	0.981873	-0.077033	-0.059836	0.162513
25281	0.831459	-1.703538	10.042315	-0.643028	-0.004661	-0.010542	0.209644	-0.068378	-0.701958	0.980777	-0.090073	-0.062251	0.161517
25282	0.856700	-1.888890	10.059195	-0.353031	0.025196	-0.025989	0.210751	-0.053829	-0.701568	0.980231	-0.097029	-0.063037	0.160499
25283	0.970019	-1.907232	9.856117	-0.213177	0.042861	-0.076047	0.212843	-0.047601	-0.703766	0.980051	-0.101656	-0.063240	0.158640
25284	1.007483	-2.071090	9.853909	-0.093150	0.070937	-0.098026	0.213995	-0.041370	-0.702542	0.980256	-0.103567	-0.062438	0.156439
25285	1.100075	-1.949685	9.676652	0.032330	0.085942	-0.135828	0.216241	-0.040690	-0.701652	0.980801	-0.103398	-0.061150	0.153621
25286	1.142376	-2.106894	9.501432	0.162258	0.099210	-0.170121	0.217859	-0.046244	-0.700552	0.981766	-0.100296	-0.059151	0.150259
25287	1.108938	-2.058253	9.591208	0.250748	0.078198	-0.158960	0.220535	-0.051527	-0.699465	0.982777	-0.095754	-0.057411	0.147256
25288	1.142706	-2.063357	9.581244	0.251636	0.102669	-0.150064	0.224531	-0.055292	-0.699170	0.983798	-0.090922	-0.055033	0.144378
25289	1.212648	-2.078109	9.654977	0.086050	0.127045	-0.131822	0.227473	-0.059744	-0.699653	0.984428	-0.089770	-0.052779	0.141624
25290	1.075262	-2.038842	9.560476	-0.170857	0.130465	-0.101909	0.227980	-0.057253	-0.697145	0.984535	-0.093381	-0.050971	0.139185
25291	0.939286	-2.143570	9.574866	-0.341755	0.120840	-0.104932	0.231363	-0.048956	-0.693181	0.984243	-0.100649	-0.050006	0.136513
25292	0.776690	-2.248796	9.358749	-0.347147	0.090306	-0.103288	0.233949	-0.038158	-0.692588	0.983887	-0.107610	-0.049478	0.133931
25293	0.745460	-2.229029	9.450577	-0.112749	0.078111	-0.104256	0.236405	-0.028053	-0.691738	0.983953	-0.110235	-0.048736	0.131570
25294	0.972353	-2.247231	9.583003	0.225460	0.078117	-0.108034	0.238014	-0.031666	-0.691274	0.984796	-0.105884	-0.046938	0.129473
25295	0.833574	-2.074753	9.785668	0.359747	0.088691	-0.126330	0.240454	-0.040828	-0.691927	0.985901	-0.099182	-0.044805	0.127101
25296	0.771963	-1.910699	9.790490	0.273984	0.104486	-0.149757	0.242361	-0.050959	-0.690222	0.986897	-0.093897	-0.042439	0.124167
25297	0.809991	-1.997443	9.837233	-0.008686	0.099182	-0.167727	0.244362	-0.053049	-0.690797	0.987341	-0.094424	-0.041100	0.120631
25298	0.718265	-1.987544	9.693932	-0.269878	0.074713	-0.186429	0.246849	-0.048489	-0.689348	0.987320	-0.099767	-0.040722	0.116568
25299	0.650129	-2.059275	9.660047	-0.263617	0.074741	-0.185495	0.248629	-0.036578	-0.687552	0.987232	-0.105231	-0.040514	0.112505
25300	0.737387	-2.007643	9.462806	-0.089086	0.054709	-0.198406	0.249789	-0.030484	-0.688426	0.987525	-0.106941	-0.040146	0.108383
25301	0.753917	-2.060616	9.486089	0.052269	0.015387	-0.208108	0.248428	-0.024933	-0.687302	0.988060	-0.105989	-0.040463	0.104246
25302	0.486944	-1.909527	9.446867	0.131023	-0.015981	-0.218991	0.248305	-0.026734	-0.686793	0.988767	-0.103179	-0.041065	0.100041
25303	0.560606	-1.732738	9.241569	0.148893	-0.029976	-0.210963	0.248067	-0.030752	-0.688141	0.989431	-0.100185	-0.042070	0.096019
25304	0.909879	-1.833729	8.569239	0.102350	-0.063223	-0.199196	0.246090	-0.032682	-0.687736	0.989953	-0.097861	-0.043618	0.092273
25305	0.769443	-2.226817	8.662067	0.083319	-0.133264	-0.171432	0.242383	-0.032662	-0.688729	0.990276	-0.096003	-0.046726	0.089179
25306	0.713763	-1.935223	9.487877	0.118881	-0.131737	-0.142030	0.236317	-0.037341	-0.689207	0.990622	-0.093272	-0.049491	0.086713
25307	0.619037	-1.694439	10.116356	0.147520	-0.082833	-0.145105	0.232764	-0.040093	-0.691540	0.991030	-0.090228	-0.051414	0.084109
25308	0.756463	-1.405194	10.666480	0.098372	-0.023487	-0.154936	0.231194	-0.043827	-0.691291	0.991435	-0.088071	-0.052089	0.081165
25309	0.520298	-1.329500	10.433851	0.001878	0.027373	-0.163294	0.231332	-0.044937	-0.691042	0.991706	-0.088021	-0.052062	0.077851
25310	0.583365	-1.282606	10.198309	-0.141299	0.067561	-0.140404	0.233292	-0.040374	-0.690633	0.991734	-0.090775	-0.051284	0.074785
25311	0.635610	-1.394713	9.852878	-0.241398	0.064133	-0.157038	0.233647	-0.032751	-0.690956	0.991565	-0.095564	-0.050857	0.071277
25312	0.756634	-1.693801	9.889254	-0.162619	0.016928	-0.183168	0.234127	-0.024992	-0.689313	0.991517	-0.098618	-0.051198	0.067432
25313	0.836100	-1.723442	9.837754	0.067358	0.004750	-0.192139	0.232904	-0.020134	-0.688591	0.991894	-0.097133	-0.051577	0.063654
25314	0.876657	-1.793434	9.863038	0.218601	0.018784	-0.196300	0.233063	-0.024848	-0.688640	0.992567	-0.092610	-0.051402	0.059933
25315	1.100686	-1.865399	9.711265	0.214970	0.011720	-0.183214	0.232297	-0.029002	-0.690112	0.993170	-0.088197	-0.051437	0.056467
25316	1.099859	-1.980850	9.709944	0.069851	0.016843	-0.144623	0.232319	-0.032189	-0.691062	0.993465	-0.086674	-0.051374	0.053623
25317	1.052631	-1.824778	9.500644	-0.103787	0.053529	-0.113983	0.232574	-0.030389	-0.691179	0.993445	-0.088713	-0.050815	0.051130
25318	0.989392	-1.875972	9.116051	-0.173607	0.095541	-0.084363	0.233988	-0.023743	-0.689692	0.993308	-0.092169	-0.049339	0.049094
25319	1.070156	-2.059735	9.007489	-0.130673	0.092046	-0.080598	0.236606	-0.018490	-0.689155	0.993217	-0.094829	-0.047993	0.047165
25320	1.203447	-2.334608	9.128158	-0.102141	0.070970	-0.069991	0.237369	-0.014060	-0.687287	0.993150	-0.096853	-0.046908	0.045527
25321	1.142865	-2.367486	9.234054	-0.037856	0.034196	-0.053785	0.239732	-0.010746	-0.686503	0.993138	-0.097673	-0.046597	0.044327
25322	1.150817	-2.260130	8.966034	0.048004	0.013250	-0.044398	0.240526	-0.011028	-0.685601	0.993280	-0.096686	-0.046474	0.043448
25323	0.909310	-2.265295	9.020934	0.187389	-0.009483	-0.009910	0.239766	-0.016846	-0.686040	0.993614	-0.093060	-0.046762	0.043414
25324	1.102435	-2.287175	9.437215	0.183513	-0.013253	0.042847	0.240072	-0.023223	-0.687419	0.993895	-0.089437	-0.046882	0.044446
25325	1.138278	-2.010133	9.670821	-0.042229	0.033711	0.111025	0.241938	-0.025729	-0.686424	0.993727	-0.090544	-0.046309	0.046522
25326	1.071884	-1.841090	9.721406	-0.330603	0.080716	0.184046	0.242562	-0.019634	-0.685586	0.992999	-0.097353	-0.044773	0.049710
25327	1.121273	-1.692005	9.833252	-0.468522	0.077954	0.209479	0.246081	-0.010505	-0.683713	0.991872	-0.107031	-0.043550	0.053261
25328	1.083306	-1.604527	10.026860	-0.372001	0.073530	0.227815	0.248930	-0.000125	-0.682080	0.990856	-0.114678	-0.042095	0.057282
25329	0.837221	-1.573664	10.053373	-0.150017	0.046598	0.199455	0.251956	0.002491	-0.680134	0.990295	-0.117925	-0.041158	0.060962
25330	0.637782	-1.428428	9.845262	0.025526	-0.003019	0.153066	0.252359	0.001380	-0.680020	0.990158	-0.117536	-0.040922	0.064008
25331	0.720978	-1.607605	9.669436	0.104591	-0.019434	0.079507	0.251717	-0.002360	-0.679785	0.990276	-0.115491	-0.041246	0.065675
25332	0.544707	-1.943022	9.652679	0.104792	-0.032382	0.030100	0.249759	-0.006645	-0.681109	0.990447	-0.113392	-0.041777	0.066421
25333	0.418608	-2.018816	9.715385	0.032318	-0.027125	0.029612	0.250297	-0.008728	-0.679958	0.990454	-0.112703	-0.042440	0.067060
25334	0.466771	-2.033963	9.604238	-0.081316	-0.023657	0.034069	0.249375	-0.008722	-0.681517	0.990201	-0.114305	-0.043037	0.067710
25335	0.553108	-2.103327	9.165270	-0.163565	-0.034096	0.028114	0.248825	-0.006225	-0.679911	0.989752	-0.117475	-0.044084	0.068169
25336	0.585319	-2.325005	9.119181	-0.017566	-0.056705	-0.013254	0.247605	-0.000950	-0.680626	0.989675	-0.117728	-0.045358	0.068013
25337	0.609268	-2.362723	9.430987	0.144365	-0.079455	-0.025396	0.244979	-0.004540	-0.681671	0.989969	-0.114699	-0.046995	0.067796
25338	0.614033	-2.381121	9.719148	0.205227	-0.056738	-0.031049	0.243692	-0.010354	-0.682889	0.990416	-0.110522	-0.048008	0.067494
25339	0.763690	-2.398307	9.986844	0.131990	-0.006058	-0.052602	0.241469	-0.015055	-0.683689	0.990766	-0.107816	-0.048253	0.066562
25340	0.654524	-2.121688	9.712167	-0.130956	0.048200	-0.050702	0.241859	-0.013948	-0.683159	0.990590	-0.110419	-0.047678	0.065319
25341	0.629165	-2.276785	9.268370	-0.311578	0.067525	-0.059012	0.243280	-0.008689	-0.681555	0.990019	-0.116593	-0.047047	0.063674
25342	0.608791	-2.416843	9.036205	-0.286480	0.046614	-0.069496	0.243756	0.000318	-0.680948	0.989463	-0.122251	-0.046747	0.061912
25343	0.665180	-2.638328	9.114889	-0.177290	0.022157	-0.087357	0.246084	0.009454	-0.679450	0.989145	-0.125697	-0.046903	0.059937
25344	0.622356	-2.555535	9.337327	-0.009185	-0.009352	-0.079172	0.244343	0.011403	-0.677307	0.989204	-0.125787	-0.047394	0.058375
25345	0.743458	-2.514679	9.634778	0.040947	0.002836	-0.089371	0.244216	0.011682	-0.679400	0.989406	-0.124890	-0.047666	0.056614
25346	0.700744	-2.406398	9.540255	0.033836	0.012500	-0.093757	0.243691	0.009743	-0.677838	0.989603	-0.124140	-0.047711	0.054754
25347	0.779598	-2.185720	9.542111	-0.005472	0.016862	-0.104580	0.244084	0.010295	-0.677314	0.989715	-0.124148	-0.047786	0.052613
25348	0.996617	-2.230627	9.568563	-0.066214	-0.002405	-0.133365	0.243932	0.014039	-0.677930	0.989680	-0.125323	-0.048331	0.049910
25349	0.805997	-2.555457	9.830852	-0.066202	-0.011116	-0.147510	0.243377	0.017646	-0.676574	0.989643	-0.126450	-0.049132	0.046929
25350	1.000304	-2.420227	10.501289	0.032184	0.007969	-0.152057	0.243897	0.019584	-0.677087	0.989867	-0.125666	-0.049426	0.043924
25351	1.074154	-2.201634	9.808572	0.075300	0.036996	-0.160411	0.243246	0.018479	-0.678400	0.990227	-0.123994	-0.049181	0.040703
25352	0.986532	-2.286239	9.447840	0.034133	0.008207	-0.157274	0.242850	0.017649	-0.677615	0.990439	-0.123165	-0.049478	0.037598
25353	0.765718	-2.438161	9.544135	0.001887	0.029221	-0.146825	0.241922	0.017931	-0.677729	0.990579	-0.122945	-0.049408	0.034593
25354	0.685918	-2.456515	9.631137	0.003632	0.067682	-0.128151	0.242702	0.020006	-0.676934	0.990735	-0.122789	-0.048477	0.031888
25355	0.595773	-2.223180	9.408674	-0.017921	0.099164	-0.093748	0.245475	0.020822	-0.675657	0.990846	-0.123055	-0.046881	0.029745
25356	0.639504	-2.185139	9.375086	0.010710	0.089545	-0.095342	0.246397	0.021371	-0.675010	0.991005	-0.122803	-0.045432	0.027644
25357	0.658582	-2.227732	9.653231	0.066233	0.088665	-0.114346	0.248790	0.020249	-0.675320	0.991311	-0.121362	-0.044030	0.025198
25358	0.803526	-2.206135	9.219609	0.008930	0.055424	-0.103459	0.250773	0.020238	-0.674302	0.991427	-0.121118	-0.043276	0.023022
25359	0.806709	-2.439195	9.310637	-0.032463	0.022058	-0.065160	0.249578	0.020105	-0.673236	0.991400	-0.121646	-0.043123	0.021627
25360	0.705144	-2.468751	9.611603	-0.060365	0.000966	-0.043393	0.250623	0.022594	-0.673096	0.991268	-0.122804	-0.043334	0.020714
25361	0.763314	-2.435825	9.515342	-0.005914	0.011404	-0.009483	0.250485	0.023427	-0.672954	0.991271	-0.122855	-0.043240	0.020472
25362	0.705118	-2.469074	9.505848	0.022553	0.020089	0.029539	0.250762	0.021762	-0.673631	0.991327	-0.122439	-0.042858	0.021031
25363	0.743688	-2.472355	9.318009	-0.007950	0.030548	0.055781	0.251020	0.022176	-0.672319	0.991312	-0.122604	-0.042221	0.022035
25364	0.826166	-2.420082	9.317899	0.015150	-0.002782	0.082250	0.252362	0.020229	-0.673801	0.991306	-0.122370	-0.042166	0.023688
25365	1.034356	-2.351617	9.427447	0.079312	-0.030958	0.128385	0.251841	0.017597	-0.671984	0.991410	-0.120840	-0.042542	0.026354
25366	1.141650	-2.216742	9.759747	0.218617	-0.090604	0.162657	0.250826	0.011921	-0.675696	0.991755	-0.116592	-0.043928	0.029982
25367	1.095308	-1.946683	9.859389	0.245292	-0.081948	0.200840	0.248232	0.003064	-0.677187	0.992116	-0.111778	-0.045075	0.034346
25368	1.096348	-1.800096	9.817803	0.202251	-0.079384	0.224358	0.247888	-0.006361	-0.676882	0.992319	-0.107907	-0.046107	0.039158
25369	1.122814	-1.814633	9.851056	0.204032	-0.069782	0.227918	0.245682	-0.013417	-0.678492	0.992502	-0.103907	-0.046996	0.043990
25370	1.159190	-1.784485	9.577097	0.243481	-0.064454	0.219415	0.243622	-0.022970	-0.679998	0.992728	-0.099217	-0.047702	0.048705
25371	0.990744	-1.701421	9.567489	0.263990	-0.061813	0.236384	0.242373	-0.035438	-0.681283	0.992941	-0.094018	-0.048375	0.053739
25372	1.026691	-1.748950	9.847834	0.232710	-0.029502	0.230078	0.242035	-0.045140	-0.682161	0.993078	-0.089580	-0.048374	0.058587
25373	0.926360	-1.935615	9.901833	0.195091	0.014213	0.249338	0.242088	-0.053734	-0.683428	0.993133	-0.085842	-0.047594	0.063669
25374	0.882419	-1.998164	9.786128	0.052910	0.029988	0.238669	0.242130	-0.060665	-0.684022	0.992932	-0.085049	-0.046617	0.068406
25375	0.843390	-2.046561	9.591229	-0.118033	0.040450	0.257735	0.244252	-0.061508	-0.683276	0.992402	-0.087596	-0.045716	0.073312
25376	0.574776	-2.126227	9.597438	-0.214590	0.054533	0.244810	0.246361	-0.060551	-0.681725	0.991692	-0.092150	-0.044615	0.077876
25377	0.525116	-1.985724	9.796564	-0.172566	0.073746	0.252274	0.246612	-0.059028	-0.680141	0.991029	-0.095842	-0.043116	0.082559
25378	0.454022	-1.779938	9.265980	-0.040767	0.096750	0.214622	0.250837	-0.056417	-0.680179	0.990666	-0.096986	-0.040951	0.086587
25379	0.439486	-1.773821	8.869609	0.017509	0.077653	0.193844	0.252834	-0.058924	-0.678792	0.990423	-0.096862	-0.039150	0.090264
25380	0.390855	-1.832435	9.241887	0.036436	0.018232	0.135604	0.254849	-0.062261	-0.681085	0.990256	-0.096270	-0.038557	0.092946
25381	0.202729	-1.815120	9.705170	0.045357	-0.018517	0.117962	0.255392	-0.065869	-0.679032	0.990111	-0.095357	-0.038732	0.095328
25382	0.409576	-1.590869	9.629053	0.056317	-0.023701	0.070425	0.255142	-0.068640	-0.678793	0.990060	-0.094242	-0.039057	0.096820
25383	0.325981	-1.456065	9.451066	0.108457	-0.028760	0.020617	0.254229	-0.070714	-0.679324	0.990207	-0.091959	-0.039477	0.097344
25384	0.409760	-1.221090	9.421801	0.090706	-0.051452	-0.015699	0.253065	-0.075560	-0.679486	0.990357	-0.090040	-0.040447	0.097216
25385	0.411049	-1.047310	9.620870	0.072973	-0.044413	-0.053662	0.251617	-0.077354	-0.679351	0.990566	-0.088323	-0.041361	0.096269
25386	0.486988	-0.907349	9.963112	0.197491	-0.016399	-0.087021	0.251236	-0.080402	-0.678982	0.991054	-0.084295	-0.041557	0.094756
25387	0.735432	-0.938907	9.715454	0.282656	-0.014577	-0.116429	0.249693	-0.087601	-0.680604	0.991736	-0.078366	-0.041575	0.092682
25388	0.830001	-1.210151	9.351004	0.166380	-0.011056	-0.115577	0.249321	-0.093283	-0.678557	0.992188	-0.074939	-0.041765	0.090566
25389	1.102080	-1.318396	9.256082	-0.051943	-0.016427	-0.113765	0.251444	-0.093850	-0.678464	0.992314	-0.075634	-0.042449	0.088261
25390	0.945751	-1.571708	9.396320	-0.255901	-0.014680	-0.127589	0.247552	-0.085095	-0.678580	0.992119	-0.080568	-0.043482	0.085547
25391	1.060976	-2.007718	9.476837	-0.248739	-0.061924	-0.147219	0.247653	-0.078579	-0.680351	0.991912	-0.085084	-0.045491	0.082478
25392	0.707381	-2.182436	10.432044	-0.091495	-0.083017	-0.130239	0.244961	-0.071079	-0.680760	0.991884	-0.086634	-0.047608	0.079960
25393	0.952001	-1.733169	10.098618	0.023136	-0.053239	-0.132795	0.243352	-0.067743	-0.680834	0.992093	-0.085797	-0.048975	0.077411
25394	0.901895	-1.978816	9.870302	-0.145176	-0.055031	-0.105860	0.241479	-0.064406	-0.681034	0.991942	-0.088479	-0.050571	0.075273
25395	0.479909	-2.239341	10.120906	-0.393310	-0.029797	-0.042303	0.239974	-0.056635	-0.680147	0.991258	-0.096056	-0.051931	0.074059
25396	0.590180	-2.350997	10.070601	-0.473112	0.005921	0.006536	0.238969	-0.042767	-0.680780	0.990295	-0.105437	-0.052600	0.073710
25397	0.585706	-2.285163	9.564272	-0.324794	0.005928	0.066681	0.239706	-0.033207	-0.679910	0.989505	-0.111837	-0.052900	0.074653
25398	0.315736	-2.211389	9.404016	-0.035034	-0.023692	0.092577	0.240985	-0.026006	-0.678546	0.989256	-0.112584	-0.053313	0.076515
25399	0.481357	-2.019704	9.585048	0.199310	-0.013256	0.108406	0.240749	-0.030440	-0.679636	0.989526	-0.108624	-0.053071	0.078885
25400	0.453597	-1.837810	9.217250	0.220533	-0.041303	0.166670	0.239740	-0.039445	-0.679317	0.989673	-0.104358	-0.053281	0.082566
25401	0.612919	-1.844015	9.167735	0.016378	-0.065960	0.195005	0.238216	-0.049833	-0.681101	0.989320	-0.104009	-0.054177	0.086564
25402	0.726894	-2.123114	9.430325	-0.112774	-0.080209	0.250310	0.237144	-0.048719	-0.679501	0.988533	-0.106356	-0.055547	0.091680
25403	0.765354	-2.151897	9.554640	-0.089732	-0.089089	0.292721	0.235806	-0.045106	-0.681673	0.987700	-0.108173	-0.056869	0.097540
25404	1.077338	-2.091291	9.718482	0.029999	-0.080515	0.327024	0.233704	-0.047589	-0.682715	0.987001	-0.107779	-0.057796	0.104275
25405	1.403452	-2.079058	9.831174	0.159319	-0.097420	0.410638	0.231894	-0.055619	-0.682505	0.986348	-0.104773	-0.058548	0.112752
25406	1.280318	-1.745507	10.047574	0.132806	-0.149314	0.516097	0.229580	-0.066973	-0.684156	0.985216	-0.102399	-0.060212	0.123447
25407	0.983291	-1.406622	9.991544	0.330959	-0.161664	0.621634	0.224354	-0.079142	-0.685246	0.984078	-0.096039	-0.061363	0.136388
25408	0.638780	-0.947729	9.730607	0.662579	-0.149376	0.707128	0.221416	-0.096869	-0.687345	0.983044	-0.083429	-0.061222	0.151377
25409	0.491872	-0.543564	9.380813	0.910314	-0.053101	0.771099	0.217883	-0.128733	-0.685511	0.981904	-0.066039	-0.058236	0.167667
25410	0.617056	-0.588686	9.102818	0.865662	0.057108	0.792280	0.216753	-0.162829	-0.685047	0.980181	-0.050122	-0.053246	0.184115
25411	0.638844	-0.916200	9.029165	0.439739	0.065736	0.801471	0.216002	-0.194570	-0.683385	0.977593	-0.042307	-0.049546	0.200166
25412	0.437236	-1.095990	9.499911	-0.048811	0.016621	0.778361	0.214870	-0.205793	-0.682300	0.974326	-0.044073	-0.048846	0.215315
25413	0.504424	-1.513125	10.124237	-0.276043	-0.020248	0.741205	0.211559	-0.205497	-0.683033	0.970768	-0.049834	-0.049782	0.229452
25414	0.319466	-1.711485	10.070677	-0.120304	-0.014862	0.730921	0.208117	-0.205894	-0.683378	0.967167	-0.052801	-0.049982	0.243519
25415	0.441982	-1.792607	9.811519	0.144507	-0.014801	0.744259	0.205774	-0.213228	-0.683284	0.963585	-0.050476	-0.048777	0.258024
25416	0.803231	-2.275604	10.098472	0.056779	-0.080559	0.723782	0.199186	-0.218459	-0.685071	0.959717	-0.049641	-0.049394	0.272101
25417	0.548556	-2.108694	10.544821	-0.220614	-0.112996	0.708526	0.192580	-0.220501	-0.687089	0.955435	-0.053834	-0.052082	0.285541
25418	0.859611	-1.814802	9.911008	-0.246359	-0.074432	0.694360	0.188354	-0.223805	-0.685484	0.950994	-0.058801	-0.054255	0.298680
25419	0.767881	-1.791780	9.340046	-0.016276	-0.053204	0.686466	0.182804	-0.225576	-0.686728	0.946736	-0.059443	-0.054606	0.311731
25420	1.236503	-1.421399	8.950904	0.187921	-0.021661	0.665101	0.179276	-0.234846	-0.685587	0.942679	-0.056438	-0.053143	0.324573
25421	0.972459	-1.574531	10.114686	-0.033931	-0.093487	0.601565	0.172150	-0.238687	-0.687614	0.938575	-0.057014	-0.054538	0.335935
25422	1.093672	-1.188929	10.670864	-0.091097	-0.121562	0.558780	0.165668	-0.239205	-0.689618	0.934507	-0.058479	-0.056883	0.346469
25423	0.792365	-0.423075	10.220809	0.094927	-0.072458	0.608154	0.161874	-0.247918	-0.688992	0.930263	-0.056739	-0.056959	0.357976
25424	0.618846	-0.014921	9.534809	0.477970	-0.080909	0.605778	0.155581	-0.260082	-0.688231	0.926261	-0.047916	-0.054438	0.369840
25425	0.449534	0.293410	9.251402	0.882588	-0.080615	0.571839	0.150674	-0.285288	-0.683163	0.922601	-0.031335	-0.048896	0.381360
25426	0.437131	0.582386	9.331741	1.100285	-0.076059	0.511822	0.142893	-0.318657	-0.676560	0.919040	-0.010913	-0.041662	0.391804
25427	0.722212	0.599516	9.367933	0.934804	-0.057808	0.506193	0.135382	-0.353553	-0.668665	0.915034	0.006632	-0.035297	0.401775
25428	0.872364	0.660808	9.343308	0.517939	-0.007207	0.504187	0.129933	-0.378619	-0.660572	0.910814	0.015849	-0.031415	0.411315
25429	0.996643	0.472922	9.570807	0.117150	0.053854	0.503169	0.126274	-0.388858	-0.658128	0.906632	0.017596	-0.029653	0.420512
25430	0.965307	0.148016	9.427941	-0.163717	0.136051	0.511940	0.123232	-0.389118	-0.659264	0.902413	0.013218	-0.028825	0.429702
25431	0.763930	-0.319647	9.361813	-0.308306	0.182622	0.445815	0.123316	-0.379969	-0.660354	0.898723	0.006183	-0.028350	0.437556
25432	1.223633	-0.875965	9.519691	-0.284747	0.111816	0.352071	0.124080	-0.373041	-0.663050	0.895708	-0.000072	-0.028958	0.443698
25433	0.351681	-1.257298	10.017938	-0.363348	-0.029591	0.264805	0.121550	-0.368728	-0.666508	0.893319	-0.006184	-0.032819	0.448181
25434	0.157183	-0.778337	10.409673	-0.313127	-0.052268	0.224702	0.119115	-0.357206	-0.671076	0.891209	-0.011415	-0.036614	0.451970
25435	0.248628	-0.822379	10.398764	-0.484635	-0.006725	0.175998	0.115622	-0.346511	-0.674849	0.889471	-0.019880	-0.041166	0.454699
25436	0.385706	-1.215370	9.657611	-0.394355	0.010823	0.218910	0.113823	-0.330695	-0.679121	0.887297	-0.027130	-0.044555	0.458239
25437	0.165476	-0.950918	9.840405	-0.012485	0.003866	0.253507	0.109566	-0.326929	-0.680330	0.884975	-0.027412	-0.044550	0.462691
25438	0.139975	-0.469262	9.971143	0.200573	0.017945	0.232303	0.108668	-0.333024	-0.678673	0.882934	-0.024190	-0.042332	0.466959
25439	0.369736	-0.074901	9.735754	0.374447	0.028593	0.178993	0.107914	-0.342310	-0.675214	0.881453	-0.017774	-0.038292	0.470381
25440	0.304526	-0.402572	9.388858	0.339008	0.006110	0.102833	0.107048	-0.354505	-0.672700	0.880588	-0.011889	-0.035040	0.472435
25441	0.179064	-0.409140	10.067634	0.097688	-0.006126	0.023509	0.104842	-0.364337	-0.669881	0.880399	-0.009911	-0.034247	0.472892
25442	0.294908	-0.419579	10.095356	-0.027439	0.011360	-0.002050	0.105509	-0.364617	-0.670549	0.880415	-0.010455	-0.034390	0.472840
25443	0.442195	-0.438402	10.608204	-0.054068	0.063807	-0.047935	0.107729	-0.358946	-0.670657	0.880915	-0.011771	-0.033805	0.471918
25444	0.448698	-0.526523	10.124043	0.089159	0.088437	-0.043286	0.108793	-0.360894	-0.668727	0.881401	-0.010961	-0.031498	0.471190
25445	0.261467	-0.357778	9.769487	0.353859	0.113894	0.006417	0.112799	-0.367571	-0.666625	0.881480	-0.005604	-0.026165	0.471463
25446	0.174587	-0.338943	9.414744	0.459381	0.076373	0.017662	0.115111	-0.380339	-0.662593	0.881368	0.001809	-0.020566	0.471979
25447	0.311855	-0.056006	9.474496	0.412843	0.048316	0.011949	0.115841	-0.394762	-0.658290	0.881243	0.008812	-0.015823	0.472317
25448	0.248100	-0.194710	9.574395	0.278750	0.030861	-0.022587	0.117872	-0.404756	-0.654225	0.881399	0.013484	-0.012723	0.472009
25449	0.222838	-0.357402	9.793859	0.046166	-0.000676	-0.049100	0.117355	-0.409192	-0.650591	0.881862	0.014467	-0.012300	0.471126
25450	0.402484	-0.224173	9.772210	-0.127488	-0.030544	-0.039926	0.116813	-0.406416	-0.651604	0.882252	0.012559	-0.014109	0.470398
25451	0.517927	-0.289984	9.782475	-0.188411	-0.030635	-0.022795	0.115993	-0.400310	-0.654677	0.882512	0.009653	-0.016454	0.469904
25452	0.482233	-0.549838	9.664430	-0.233248	-0.083126	-0.014540	0.116760	-0.393936	-0.656985	0.882643	0.006366	-0.020192	0.469566
25453	0.498732	-0.946589	9.746249	-0.204902	-0.159341	0.021431	0.109968	-0.386828	-0.658908	0.882404	0.004310	-0.025004	0.469808
25454	0.678804	-0.775225	10.397998	-0.104003	-0.123725	0.060152	0.107309	-0.383485	-0.661850	0.881749	0.003653	-0.028251	0.470858
25455	0.666267	-0.494470	10.148973	-0.058230	-0.044914	0.060838	0.104387	-0.382083	-0.661922	0.881164	0.003062	-0.029693	0.471867
25456	0.614425	-0.311594	10.040965	-0.090213	0.004186	0.029116	0.100795	-0.378180	-0.664320	0.880860	0.001462	-0.030555	0.472387
25457	0.558268	-0.065322	10.202908	-0.188540	0.082886	0.028748	0.101955	-0.373474	-0.662717	0.880648	-0.002607	-0.030973	0.472750
25458	0.577436	-0.062895	9.472125	-0.263503	0.102306	0.011540	0.105537	-0.371551	-0.667079	0.880545	-0.008176	-0.031744	0.472828
25459	0.645158	-0.040121	9.226652	-0.224121	0.062117	0.003741	0.105757	-0.362540	-0.669090	0.880514	-0.012633	-0.032863	0.472710
25460	0.664249	-0.082553	9.557673	-0.141852	0.067309	0.006100	0.108898	-0.355626	-0.669331	0.880446	-0.015726	-0.033100	0.472729
25461	0.510164	-0.029703	9.929740	-0.002295	0.064701	0.000107	0.109701	-0.356184	-0.670922	0.880499	-0.016262	-0.032071	0.472683
25462	0.420458	0.248499	10.222125	0.294866	0.091918	-0.022224	0.112243	-0.361744	-0.668656	0.880837	-0.011879	-0.027755	0.472456
25463	0.386150	0.189951	9.866039	0.343478	0.088651	-0.079152	0.114000	-0.369102	-0.666397	0.881706	-0.006459	-0.023030	0.471192
25464	0.689015	0.008231	9.419105	-0.030234	0.097425	-0.128664	0.117590	-0.374115	-0.661913	0.882948	-0.007807	-0.021696	0.468904
25465	0.578317	-0.274810	9.392771	-0.341620	0.060652	-0.136377	0.120862	-0.365814	-0.663846	0.884190	-0.014168	-0.023931	0.466299
25466	0.411350	-0.328313	9.561837	-0.436654	0.032573	-0.107176	0.123866	-0.355570	-0.668510	0.885043	-0.022098	-0.027540	0.464169
25467	0.179616	-0.314590	9.525539	-0.282815	0.020417	-0.097214	0.123801	-0.343370	-0.669960	0.885832	-0.027052	-0.029922	0.462250
25468	0.111041	-0.444370	9.385240	-0.064356	0.009228	-0.129150	0.125089	-0.336029	-0.671349	0.886994	-0.028157	-0.030507	0.459912
25469	-0.010953	-0.625621	9.581290	0.073444	-0.051049	-0.155684	0.124553	-0.336166	-0.669638	0.888446	-0.026106	-0.030881	0.457196
25470	-0.296382	-0.717265	10.346992	0.116320	-0.068588	-0.166840	0.124822	-0.336861	-0.669518	0.889980	-0.023265	-0.031207	0.454335
25471	-0.235143	-0.925371	10.094113	-0.053613	-0.054584	-0.171608	0.124566	-0.339910	-0.666922	0.891489	-0.023471	-0.032766	0.451246
25472	-0.284531	-1.089808	10.467586	-0.280890	-0.063433	-0.182135	0.123992	-0.331450	-0.668402	0.892926	-0.027743	-0.036602	0.447854
25473	-0.046164	-1.194458	10.675828	-0.268301	-0.023272	-0.190807	0.124617	-0.323135	-0.671344	0.894464	-0.032091	-0.039521	0.444233
25474	0.196907	-1.287490	9.975664	-0.071428	0.001315	-0.171737	0.124855	-0.317452	-0.672865	0.895926	-0.033201	-0.040328	0.441121
25475	0.210137	-1.454424	9.692429	0.078829	-0.011747	-0.155741	0.125911	-0.317597	-0.671571	0.897349	-0.031507	-0.039946	0.438380
25476	0.215473	-1.395597	10.065592	0.125191	-0.000511	-0.126282	0.126185	-0.318707	-0.672373	0.898508	-0.029112	-0.039023	0.436248
25477	0.584866	-1.060139	9.801884	0.101982	0.020416	-0.122887	0.127651	-0.321211	-0.670847	0.899661	-0.027335	-0.037849	0.434085
25478	0.753328	-1.132021	9.535225	0.048334	0.016916	-0.125113	0.129256	-0.324270	-0.669853	0.900749	-0.026474	-0.037280	0.431927
25479	0.571500	-1.233868	9.588499	0.019687	0.029189	-0.119957	0.128455	-0.323295	-0.669831	0.901823	-0.026274	-0.036689	0.429742
25480	0.512168	-1.091251	9.667561	0.003611	0.037945	-0.125285	0.131897	-0.323870	-0.668054	0.902864	-0.026397	-0.036128	0.427592
25481	0.329095	-1.020739	9.448834	-0.032035	0.050334	-0.146573	0.134931	-0.320281	-0.670162	0.904140	-0.027311	-0.035623	0.424872
25482	0.427208	-1.144320	9.400902	-0.040977	0.052066	-0.146686	0.138512	-0.320855	-0.670222	0.905266	-0.028339	-0.035203	0.422434
25483	0.491695	-1.245682	9.454459	-0.030419	0.044957	-0.111429	0.138227	-0.318081	-0.669010	0.906226	-0.029227	-0.034780	0.420346
25484	0.569255	-1.216410	9.785801	0.008800	0.039572	-0.089158	0.140209	-0.317677	-0.668381	0.906712	-0.029274	-0.034147	0.419346
25485	0.362484	-1.094141	9.913969	0.092723	0.037790	-0.052341	0.141139	-0.318514	-0.667748	0.907234	-0.027926	-0.032800	0.418415
25486	0.291256	-0.916336	9.671477	0.094486	0.033456	-0.039944	0.141293	-0.323229	-0.665962	0.907430	-0.026410	-0.031524	0.418186
25487	0.147690	-1.069134	9.678169	0.033485	0.023785	-0.008690	0.142896	-0.325456	-0.666008	0.907541	-0.026065	-0.030901	0.418014
25488	0.107554	-0.928146	9.273956	-0.062379	0.011519	0.027626	0.143420	-0.325043	-0.665095	0.907096	-0.027257	-0.031296	0.418872
25489	-0.129889	-1.039267	9.298761	-0.120765	-0.019149	0.067671	0.141700	-0.325033	-0.665855	0.906452	-0.029424	-0.032688	0.420012
25490	-0.235431	-0.972785	10.319494	-0.126192	-0.062147	0.040183	0.139685	-0.319754	-0.666558	0.905890	-0.031168	-0.034944	0.420918
25491	-0.315515	-0.710475	10.945691	-0.031232	-0.009674	0.013812	0.137435	-0.318770	-0.668743	0.905750	-0.031770	-0.035401	0.421134
25492	0.029466	-0.397818	10.242103	0.042412	0.055185	-0.006589	0.138221	-0.318082	-0.667306	0.905832	-0.031419	-0.034137	0.421090
25493	0.143787	-0.598055	9.551431	0.074727	0.055322	-0.011700	0.140621	-0.320313	-0.668020	0.906018	-0.030609	-0.032516	0.420876
25494	0.104857	-0.634280	9.404740	0.079931	0.015052	0.016397	0.141425	-0.321981	-0.668049	0.905902	-0.029256	-0.031649	0.421288
25495	0.085126	-0.707229	9.882356	0.103031	0.011414	0.037681	0.142106	-0.326422	-0.666006	0.905656	-0.027589	-0.030543	0.422011
25496	0.007224	-0.469732	10.265502	0.124389	0.028806	0.059111	0.141461	-0.330578	-0.664071	0.905210	-0.025574	-0.029026	0.423201
25497	0.014855	-0.401403	9.819182	0.065453	0.053395	0.053505	0.142539	-0.334466	-0.662946	0.904827	-0.024936	-0.027447	0.424161
25498	0.008840	-0.554114	9.418508	-0.020454	0.000968	0.050907	0.142429	-0.337376	-0.664547	0.904361	-0.025301	-0.027665	0.425119
25499	-0.120297	-0.720921	9.600365	0.000896	-0.044542	0.058829	0.140968	-0.336813	-0.664257	0.903843	-0.025008	-0.028387	0.426188
25500	-0.233835	-0.733789	9.822313	0.104632	-0.076018	0.055091	0.136733	-0.338316	-0.663159	0.903366	-0.022459	-0.028928	0.427303
25501	-0.189676	-0.637839	9.849473	0.167381	-0.075961	0.029120	0.135436	-0.343715	-0.662406	0.903151	-0.018886	-0.028785	0.427940
25502	-0.332404	-0.329452	9.652362	0.162269	-0.051285	-0.013014	0.134003	-0.348144	-0.662035	0.903283	-0.015468	-0.028413	0.427824
25503	-0.234655	-0.166762	9.617337	0.033667	-0.000511	-0.049010	0.132686	-0.350633	-0.660335	0.903722	-0.014911	-0.028039	0.426941
25504	-0.056562	-0.247841	9.513924	-0.105701	0.008270	-0.090595	0.132541	-0.348691	-0.659790	0.904461	-0.016801	-0.028904	0.425245
25505	0.049386	-0.285236	9.353952	-0.168210	0.011807	-0.112222	0.133187	-0.344257	-0.662377	0.905368	-0.019954	-0.030032	0.423095
25506	-0.043392	-0.439661	9.744739	-0.206712	0.011757	-0.117802	0.137131	-0.337624	-0.664469	0.906279	-0.023686	-0.031700	0.420824
25507	-0.050395	-0.753718	10.065652	-0.170157	-0.012819	-0.107120	0.137234	-0.331247	-0.666504	0.907093	-0.026677	-0.033273	0.418765
25508	-0.046321	-0.870540	10.415175	-0.086218	-0.016428	-0.081881	0.137740	-0.326674	-0.667384	0.907721	-0.028010	-0.034423	0.417221
25509	0.017930	-0.670904	10.577947	0.019260	-0.011254	-0.061690	0.137339	-0.326673	-0.666329	0.908246	-0.027613	-0.034345	0.416110
25510	0.302970	-0.645483	10.179213	0.079236	-0.002505	-0.054244	0.137209	-0.326949	-0.666461	0.908740	-0.026077	-0.033846	0.415169
25511	0.496129	-0.638402	9.841146	0.132871	-0.015638	-0.038088	0.136029	-0.330409	-0.664511	0.909121	-0.023580	-0.032901	0.414561
25512	0.612065	-0.630143	9.691228	0.164135	-0.026161	-0.025592	0.136054	-0.335123	-0.663903	0.909390	-0.020323	-0.032113	0.414205
25513	0.572945	-0.706015	9.950264	0.201634	-0.011352	-0.011176	0.135268	-0.338309	-0.661170	0.909560	-0.016615	-0.030532	0.414116
25514	0.548613	-0.732225	9.969400	0.183705	0.025355	0.006451	0.136104	-0.345244	-0.661514	0.909579	-0.013448	-0.028632	0.414326
25515	0.528868	-0.787776	9.843953	0.097784	0.028841	0.016409	0.136651	-0.348852	-0.660247	0.909494	-0.011985	-0.027196	0.414654
25516	0.426869	-0.864332	9.718974	0.044017	0.014844	0.033608	0.135070	-0.350507	-0.660239	0.909234	-0.011287	-0.026638	0.415280
25517	0.301837	-0.786617	9.644036	0.079720	0.020101	0.056852	0.136414	-0.354119	-0.659771	0.908798	-0.010123	-0.025517	0.416332
25518	0.215881	-0.651141	9.679984	0.088636	0.018354	0.063132	0.135753	-0.355225	-0.658330	0.908300	-0.008659	-0.024518	0.417511
25519	0.207140	-0.519130	9.566212	0.067176	0.006129	0.060320	0.135768	-0.357720	-0.658486	0.907819	-0.007620	-0.023758	0.418619
25520	0.304215	-0.454665	9.657446	-0.000727	0.018358	0.040466	0.134181	-0.359099	-0.656903	0.907490	-0.007768	-0.023510	0.419344
25521	0.377282	-0.368570	9.681840	-0.042738	0.021838	0.032237	0.133909	-0.357711	-0.657278	0.907232	-0.008841	-0.023400	0.419886
25522	0.324982	-0.259331	9.875822	-0.066922	0.027048	0.034756	0.133649	-0.357847	-0.658587	0.906940	-0.010259	-0.023550	0.420475
25523	0.392735	-0.242759	9.961952	-0.047145	0.039309	0.015540	0.135759	-0.355502	-0.659513	0.906827	-0.011535	-0.023170	0.420707
25524	0.412151	-0.230737	10.009992	-0.007736	0.035830	0.004355	0.134952	-0.353834	-0.658829	0.906807	-0.011940	-0.022669	0.420767
25525	0.306627	-0.126701	9.939995	-0.000548	0.041132	0.001838	0.137467	-0.353848	-0.658212	0.906820	-0.012356	-0.021872	0.420770
25526	0.338326	-0.077083	9.728789	0.015660	0.025471	-0.019243	0.135214	-0.353420	-0.658697	0.906996	-0.012239	-0.021368	0.420418
25527	0.386102	-0.147433	9.655465	0.047917	0.020257	-0.029628	0.137866	-0.354405	-0.657699	0.907276	-0.011559	-0.020557	0.419875
25528	0.385874	-0.185344	9.842500	0.058597	-0.001656	-0.028761	0.137214	-0.355510	-0.658749	0.907529	-0.010432	-0.020186	0.419373
25529	0.407471	-0.200327	9.717162	0.058713	0.011533	-0.047223	0.138012	-0.356069	-0.658898	0.907952	-0.009455	-0.019457	0.418515
25530	0.411701	-0.282319	9.658501	0.047943	-0.005965	-0.043857	0.138818	-0.358014	-0.658667	0.908324	-0.008479	-0.019257	0.417738
25531	0.399413	-0.317775	9.831246	0.033607	-0.016493	-0.047532	0.138288	-0.359121	-0.656835	0.908731	-0.007716	-0.019262	0.416867
25532	0.362624	-0.403463	10.032467	0.014808	0.002717	-0.045848	0.139097	-0.361343	-0.657393	0.909112	-0.007413	-0.019181	0.416044
25533	0.299846	-0.396329	9.845623	0.010393	0.029023	-0.045760	0.139481	-0.360376	-0.655161	0.909515	-0.007454	-0.018562	0.415189
25534	0.326296	-0.402287	9.537686	0.005029	0.008951	-0.044112	0.140544	-0.360520	-0.655703	0.909882	-0.007382	-0.018449	0.414392
25535	0.304313	-0.435908	9.499034	-0.002157	-0.009414	-0.042468	0.141871	-0.360389	-0.656377	0.910240	-0.007339	-0.018644	0.413596
25536	0.275729	-0.389188	9.759389	-0.021013	-0.005987	-0.033769	0.142397	-0.359143	-0.657422	0.910509	-0.007621	-0.019017	0.412980
25537	0.218184	-0.333282	9.803790	-0.059399	0.004548	-0.050725	0.142399	-0.360253	-0.656122	0.910930	-0.008736	-0.019437	0.412010
25538	0.232849	-0.309285	9.823167	-0.070104	-0.000692	-0.059634	0.141054	-0.356364	-0.656718	0.911400	-0.009946	-0.020123	0.410910
25539	0.334146	-0.329100	9.894169	-0.052179	0.002786	-0.067457	0.141574	-0.352899	-0.659707	0.911954	-0.010904	-0.020523	0.409635
25540	0.410383	-0.474018	9.891845	-0.041516	-0.007759	-0.055134	0.142893	-0.352214	-0.659196	0.912386	-0.011537	-0.021102	0.408624
25541	0.415149	-0.483604	9.915728	0.006726	-0.005165	-0.038915	0.143141	-0.349165	-0.659169	0.912713	-0.011367	-0.021174	0.407894
25542	0.386318	-0.464047	9.945043	0.022803	-0.006047	-0.033503	0.142211	-0.348883	-0.658890	0.912982	-0.010849	-0.021191	0.407306
25543	0.367433	-0.401551	9.883434	0.008494	0.015825	-0.026458	0.142871	-0.349165	-0.657723	0.913215	-0.010822	-0.020872	0.406799
25544	0.318507	-0.487908	9.834795	0.004919	0.021971	-0.024702	0.143136	-0.349166	-0.657858	0.913416	-0.010862	-0.020521	0.406364
25545	0.288829	-0.584052	9.781070	-0.037973	0.011515	-0.039160	0.143403	-0.348890	-0.658777	0.913740	-0.011652	-0.020669	0.405606
25546	0.276087	-0.338722	9.745545	-0.147136	0.002741	-0.038171	0.143925	-0.347368	-0.659032	0.913999	-0.014309	-0.021907	0.404871
25547	0.294451	-0.471250	9.715022	-0.159638	0.007999	-0.041799	0.143107	-0.342511	-0.660544	0.914299	-0.017289	-0.023109	0.404009
25548	0.274692	-0.535754	9.808186	-0.077316	-0.005097	-0.050068	0.143613	-0.337661	-0.661684	0.914663	-0.018601	-0.023931	0.403080
25549	0.275034	-0.489870	9.868795	-0.002141	0.002792	-0.053008	0.144008	-0.336554	-0.662727	0.915098	-0.018650	-0.023962	0.402085
25550	0.260635	-0.479886	9.950751	0.001301	-0.002533	-0.026563	0.143335	-0.335858	-0.660875	0.915299	-0.018555	-0.024095	0.401624
25551	0.190508	-0.491556	9.888733	0.033552	-0.016463	-0.037813	0.142540	-0.335437	-0.661645	0.915616	-0.017800	-0.024184	0.400931
25552	0.245636	-0.545273	9.767468	0.060414	-0.019940	-0.040298	0.142419	-0.337377	-0.661663	0.915939	-0.016477	-0.024165	0.400251
25553	0.263325	-0.769449	9.654180	0.007584	-0.016459	-0.028383	0.143357	-0.338768	-0.662215	0.916169	-0.016212	-0.024462	0.399717
25554	0.248236	-0.857888	9.797500	-0.078400	-0.016543	-0.013166	0.142156	-0.336821	-0.662964	0.916228	-0.017472	-0.025483	0.399465
25555	0.355431	-0.728602	9.874971	-0.125876	0.006103	0.004186	0.140545	-0.333208	-0.662904	0.916158	-0.019867	-0.026428	0.399452
25556	0.432127	-0.808653	9.849355	-0.085626	0.014835	0.009759	0.141461	-0.330162	-0.664723	0.916042	-0.021522	-0.026923	0.399599
25557	0.524452	-0.732212	9.911926	-0.025691	0.011309	0.010170	0.140524	-0.328493	-0.664692	0.915962	-0.022128	-0.026986	0.399744
25558	0.500239	-0.739415	9.854370	-0.014112	0.018296	0.025266	0.141446	-0.327389	-0.665088	0.915752	-0.022509	-0.026839	0.400214
25559	0.447524	-0.681333	9.836265	-0.038317	0.018281	0.036573	0.141437	-0.326003	-0.664812	0.915458	-0.023412	-0.026876	0.400831
25560	0.360071	-0.752905	9.804952	-0.034674	0.016599	0.022507	0.142484	-0.322958	-0.665977	0.915259	-0.024154	-0.026926	0.401238
25561	0.316669	-0.743025	9.779002	0.008236	0.011361	0.029866	0.142629	-0.325177	-0.665871	0.915036	-0.024148	-0.026725	0.401760
25562	0.282874	-0.738244	9.683211	0.033253	0.006127	0.038854	0.140917	-0.326692	-0.666515	0.914726	-0.023571	-0.026414	0.402521
25563	0.208243	-0.708575	9.756299	0.033235	0.004379	0.040637	0.140259	-0.327798	-0.665861	0.914423	-0.023061	-0.026133	0.403256
25564	0.177414	-0.631229	9.800716	0.010049	0.004412	0.022869	0.140784	-0.328357	-0.663514	0.914232	-0.022887	-0.026047	0.403705
25565	0.143592	-0.633355	9.805791	0.004658	-0.006084	0.024564	0.138406	-0.328343	-0.665444	0.914039	-0.022807	-0.026188	0.404136
25566	0.171026	-0.508770	9.715656	0.009170	-0.014805	0.016654	0.138947	-0.329454	-0.666906	0.913887	-0.022490	-0.026464	0.404480
25567	0.260301	-0.519090	9.714767	0.024493	0.000970	-0.003473	0.138154	-0.330559	-0.665594	0.913934	-0.022083	-0.026322	0.404406
25568	0.318150	-0.536174	9.781367	0.033369	-0.021824	0.003536	0.137617	-0.328892	-0.666356	0.913895	-0.021260	-0.026536	0.404524
25569	0.376051	-0.546028	9.852858	0.045880	-0.020107	0.005375	0.136554	-0.328609	-0.665812	0.913867	-0.020286	-0.026605	0.404632
25570	0.462766	-0.577859	9.890199	0.033383	0.006106	0.005345	0.137371	-0.331524	-0.667427	0.913824	-0.019689	-0.026307	0.404778
25571	0.535125	-0.590393	9.908658	0.010121	0.002580	0.003376	0.134316	-0.331092	-0.666065	0.913810	-0.019542	-0.026264	0.404820
25572	0.554761	-0.542748	9.808092	-0.056011	0.004359	-0.010311	0.134703	-0.329570	-0.665400	0.913850	-0.020556	-0.026728	0.404648
25573	0.537374	-0.609992	9.797854	-0.035408	0.020124	-0.010994	0.135750	-0.327358	-0.665525	0.913943	-0.021364	-0.026753	0.404395
25574	0.530002	-0.629060	9.836154	0.031694	0.011394	-0.014063	0.137201	-0.326534	-0.665015	0.914055	-0.020831	-0.026381	0.404195
25575	0.420737	-0.710223	9.759254	0.069222	0.016670	0.000346	0.137083	-0.329306	-0.664647	0.914097	-0.019701	-0.025629	0.404206
25576	0.466157	-0.777649	9.849418	0.015530	0.025371	0.001719	0.138172	-0.334303	-0.664714	0.914066	-0.019583	-0.025127	0.404312
25577	0.292318	-0.771669	9.788497	-0.131243	0.035864	0.014841	0.138435	-0.333333	-0.665626	0.913917	-0.022291	-0.025647	0.404476
25578	0.248928	-0.757250	9.673672	-0.147399	0.022747	0.025268	0.139060	-0.326682	-0.665962	0.913628	-0.025143	-0.026500	0.404906
25579	0.196421	-0.670290	9.660704	-0.073992	0.020178	0.017016	0.139318	-0.324604	-0.667257	0.913470	-0.026684	-0.026839	0.405142
25580	0.206389	-0.631471	9.795657	-0.000616	-0.002556	0.005134	0.139580	-0.324051	-0.667386	0.913401	-0.026638	-0.026976	0.405292
25581	0.230921	-0.578671	9.820086	-0.027433	-0.000814	-0.000339	0.139433	-0.321277	-0.667750	0.913396	-0.027142	-0.027324	0.405247
25582	0.312505	-0.651448	9.825756	-0.052473	-0.007831	-0.005874	0.138504	-0.319607	-0.670079	0.913382	-0.027994	-0.027984	0.405174
25583	0.427946	-0.715090	9.759135	-0.027494	0.004356	0.015454	0.139429	-0.319890	-0.668916	0.913251	-0.028541	-0.028234	0.405414
25584	0.418011	-0.753513	9.753973	-0.015027	0.002585	0.027870	0.138369	-0.319607	-0.669421	0.912982	-0.028812	-0.028381	0.405990
25585	0.432146	-0.801841	9.717243	0.006336	-0.004458	0.050898	0.138112	-0.320992	-0.669300	0.912577	-0.028686	-0.028505	0.406900
25586	0.398302	-0.810823	9.840008	0.008119	-0.009715	0.047373	0.137044	-0.319045	-0.670313	0.912154	-0.028445	-0.028678	0.407853
25587	0.427675	-0.757914	9.912466	0.015302	-0.002726	0.042164	0.135726	-0.320701	-0.669654	0.911824	-0.028161	-0.028709	0.408606
25588	0.432596	-0.743667	9.864518	0.032302	0.011274	0.047628	0.135864	-0.322089	-0.668883	0.911416	-0.027650	-0.028302	0.409580
25589	0.418451	-0.691065	9.725845	0.018985	0.027086	0.033507	0.135341	-0.323195	-0.668886	0.911175	-0.027530	-0.027770	0.410160
25590	0.364603	-0.791698	9.715540	-0.014936	0.020142	0.013845	0.136132	-0.322506	-0.669023	0.911016	-0.027933	-0.027607	0.410496
25591	0.325834	-0.810594	9.730078	-0.047204	0.007873	0.022385	0.136917	-0.320986	-0.668626	0.910818	-0.028857	-0.027979	0.410847
25592	0.296165	-0.906628	9.712405	-0.025703	0.005284	0.015472	0.137177	-0.319600	-0.669403	0.910637	-0.029337	-0.028174	0.411201
25593	0.294007	-0.872738	9.777706	-0.068731	0.002597	0.031016	0.137566	-0.318216	-0.669264	0.910349	-0.030622	-0.028817	0.411699
25594	0.315861	-0.858256	9.849788	-0.075917	-0.006181	0.032689	0.135971	-0.317515	-0.668970	0.909984	-0.031930	-0.029624	0.412349
25595	0.359748	-0.800753	9.888525	-0.042772	-0.002674	0.024129	0.136762	-0.315577	-0.671061	0.909763	-0.032693	-0.030154	0.412738
25596	0.369392	-0.801005	9.830756	-0.011458	-0.014902	0.022549	0.136235	-0.315296	-0.672361	0.909522	-0.032750	-0.030594	0.413232
25597	0.350226	-0.781450	9.884022	0.026103	-0.007909	0.027263	0.135037	-0.315013	-0.671291	0.909317	-0.032211	-0.030650	0.413723
25598	0.335546	-0.805624	9.806961	0.019016	0.011378	0.019352	0.135579	-0.316263	-0.672623	0.909132	-0.031930	-0.030363	0.414170
25599	0.321162	-0.786680	9.672710	0.008315	0.025408	0.019336	0.136108	-0.316682	-0.671848	0.909001	-0.031981	-0.029964	0.414485
25600	0.314035	-0.772023	9.728219	0.029791	0.014916	0.014171	0.134261	-0.318336	-0.671312	0.908854	-0.031529	-0.029527	0.414872
25601	0.292697	-0.714355	9.654560	0.056703	0.011477	0.000276	0.135190	-0.317924	-0.672502	0.908902	-0.030567	-0.028991	0.414877
25602	0.371962	-0.772792	9.624363	0.026351	0.000995	-0.017642	0.134275	-0.320554	-0.671597	0.908999	-0.030043	-0.028856	0.414712
25603	0.397987	-0.854176	9.820285	0.024536	-0.004299	-0.019465	0.135326	-0.320006	-0.669903	0.909180	-0.029522	-0.028890	0.414349
25604	0.484585	-0.904999	9.939125	0.017329	0.000878	-0.010726	0.134937	-0.321806	-0.669391	0.909221	-0.029165	-0.028827	0.414290
25605	0.417546	-0.825045	9.957446	0.003003	0.011376	-0.005470	0.135074	-0.322500	-0.669662	0.909283	-0.029173	-0.028756	0.414158
25606	0.355322	-0.743107	9.850771	-0.024733	0.005280	-0.003894	0.135855	-0.320564	-0.668606	0.909256	-0.029622	-0.028956	0.414171
25607	0.302178	-0.742941	9.769514	-0.052403	0.011455	-0.014629	0.136385	-0.320289	-0.669267	0.909360	-0.030630	-0.029347	0.413841
25608	0.224875	-0.747132	9.774940	-0.066724	0.013219	-0.012943	0.135850	-0.317928	-0.671726	0.909377	-0.031902	-0.029757	0.413678
25609	0.181333	-0.756523	9.739156	-0.027284	0.016782	-0.026729	0.137693	-0.315581	-0.672255	0.909599	-0.032489	-0.029843	0.413139
25610	0.147167	-0.804562	9.674006	-0.027306	0.019416	-0.019669	0.137422	-0.315304	-0.670937	0.909697	-0.033091	-0.029819	0.412877
25611	0.215098	-0.761679	9.712368	-0.045274	-0.009509	-0.012867	0.136759	-0.313358	-0.673792	0.909776	-0.033797	-0.030513	0.412596
25612	0.349956	-0.815476	9.768269	-0.010404	-0.039287	-0.018061	0.136620	-0.312248	-0.673778	0.909827	-0.033607	-0.031417	0.412431
25613	0.489954	-0.826002	9.829429	0.033440	-0.030580	-0.017755	0.134237	-0.313761	-0.672053	0.909984	-0.032695	-0.031854	0.412123
25614	0.518890	-0.831112	9.805086	0.065689	-0.023560	-0.023672	0.133180	-0.314171	-0.672041	0.910128	-0.031246	-0.031849	0.411917
25615	0.503886	-0.905341	9.876465	0.020908	0.000883	-0.008942	0.135046	-0.315705	-0.672609	0.910224	-0.030822	-0.031820	0.411740
25616	0.525791	-0.879259	9.809279	-0.047147	0.011331	0.008223	0.134248	-0.315840	-0.671681	0.910070	-0.031736	-0.032088	0.411989
25617	0.450665	-0.917098	9.828720	-0.036396	0.013111	0.004798	0.133704	-0.312648	-0.672820	0.910024	-0.032464	-0.032310	0.412017
25618	0.349933	-0.820139	9.816283	-0.018481	0.013154	0.001454	0.133839	-0.312787	-0.673348	0.909957	-0.032867	-0.032312	0.412134
25619	0.384017	-0.781891	9.826043	0.003830	0.013118	0.013950	0.135159	-0.311963	-0.673360	0.909861	-0.032864	-0.032194	0.412354
25620	0.285440	-0.721044	9.808366	0.022575	-0.007855	0.018459	0.134760	-0.311822	-0.673222	0.909670	-0.032358	-0.032228	0.412813
25621	0.210997	-0.664939	9.874546	0.024422	-0.001694	0.006191	0.133709	-0.313619	-0.672830	0.909643	-0.031847	-0.032203	0.412915
25622	0.195940	-0.742021	9.799283	0.060301	-0.001620	-0.012062	0.133455	-0.315558	-0.672583	0.909706	-0.030684	-0.031834	0.412892
25623	0.220094	-0.737730	9.690969	0.033423	-0.009507	-0.003478	0.133320	-0.315974	-0.671143	0.909758	-0.029938	-0.031871	0.412829
25624	0.244061	-0.762067	9.659238	0.020907	0.000986	-0.001781	0.132935	-0.317912	-0.671681	0.909697	-0.029519	-0.031774	0.413002
25625	0.287019	-0.834432	9.701297	0.013714	-0.007794	0.001631	0.133326	-0.316528	-0.671936	0.909695	-0.029154	-0.031934	0.413019
25626	0.354728	-0.824988	9.816186	0.047702	-0.011326	0.000083	0.131879	-0.318184	-0.672192	0.909625	-0.028147	-0.031838	0.413251
25627	0.379142	-0.788995	9.850038	0.029819	-0.013087	-0.003579	0.130957	-0.319843	-0.671146	0.909672	-0.027444	-0.031964	0.413186
25628	0.446999	-0.753593	9.801790	0.003000	-0.004352	-0.004636	0.130821	-0.319704	-0.670487	0.909621	-0.027305	-0.032112	0.413296
25629	0.451610	-0.782640	9.753348	-0.032845	-0.006133	0.008307	0.128427	-0.318305	-0.669912	0.909539	-0.027805	-0.032627	0.413403
25630	0.429648	-0.816011	9.796415	-0.011328	-0.000857	-0.001211	0.127631	-0.318300	-0.669638	0.909453	-0.027957	-0.032829	0.413565
25631	0.388862	-0.777338	9.753950	0.042316	-0.020083	0.003537	0.127090	-0.317189	-0.668439	0.909442	-0.026973	-0.032980	0.413642
25632	0.398956	-0.715039	9.701704	0.047697	-0.016574	0.003600	0.127224	-0.317745	-0.668053	0.909356	-0.025926	-0.032975	0.413900
25633	0.303685	-0.531383	9.738286	0.013753	-0.005171	-0.005352	0.126310	-0.319958	-0.668061	0.909412	-0.025573	-0.033090	0.413788
25634	0.246479	-0.429630	9.831280	-0.025536	-0.006015	-0.024991	0.126969	-0.319962	-0.667022	0.909472	-0.025922	-0.033517	0.413599
25635	0.305400	-0.632143	9.828443	-0.034457	-0.013009	-0.033952	0.126300	-0.318572	-0.667523	0.909736	-0.026353	-0.034174	0.412939
25636	0.432237	-0.787549	9.671741	0.032640	-0.016502	-0.030018	0.125900	-0.318292	-0.667252	0.909844	-0.025551	-0.034315	0.412739
25637	0.503498	-0.951789	9.630784	0.072871	-0.016517	-0.022729	0.124318	-0.320780	-0.665417	0.910065	-0.024016	-0.034149	0.412358
25638	0.566242	-0.961520	9.755109	0.101392	-0.014854	-0.001391	0.126984	-0.323151	-0.666268	0.909996	-0.021999	-0.033676	0.412661
25639	0.591063	-0.872267	9.902531	0.022577	-0.009702	0.013922	0.124999	-0.323694	-0.665981	0.909892	-0.021471	-0.033796	0.412907
25640	0.563031	-0.739774	9.897086	-0.032886	0.012153	0.018919	0.123409	-0.323825	-0.665695	0.909639	-0.022137	-0.033929	0.413420
25641	0.640684	-0.683020	9.776896	-0.018489	0.025308	0.008489	0.125545	-0.326054	-0.666537	0.909585	-0.022639	-0.033763	0.413524
25642	0.558959	-0.629522	9.758989	-0.023790	0.025367	-0.005613	0.126591	-0.323703	-0.666529	0.909573	-0.023233	-0.033590	0.413533
25643	0.462900	-0.556462	9.808726	-0.047084	0.028860	0.001322	0.127782	-0.323987	-0.665764	0.909567	-0.024271	-0.033599	0.413484
25644	0.428262	-0.676114	9.920611	-0.020294	0.027089	0.008544	0.125517	-0.321341	-0.666358	0.909430	-0.024825	-0.033361	0.413773
25645	0.394367	-0.685727	9.836673	0.004784	0.027132	0.005212	0.127773	-0.321907	-0.666398	0.909416	-0.024906	-0.032968	0.413830
25646	0.476163	-0.725184	9.727359	0.008376	0.018389	0.002533	0.127389	-0.324123	-0.666677	0.909339	-0.024864	-0.032653	0.414026
25647	0.480376	-0.811774	9.738344	-0.007770	-0.013114	0.001401	0.128053	-0.324959	-0.665909	0.909324	-0.024839	-0.033102	0.414026
25648	0.333889	-0.699775	9.808192	-0.025658	0.001778	0.003152	0.128171	-0.322326	-0.665884	0.909227	-0.025279	-0.033370	0.414191
25649	0.404216	-0.652747	9.635078	-0.061575	0.020068	0.041721	0.128168	-0.321216	-0.666922	0.908871	-0.026534	-0.033636	0.414871
25650	0.459138	-0.739711	9.652832	-0.038426	0.016502	0.064752	0.125909	-0.319540	-0.667920	0.908244	-0.027368	-0.033711	0.416182
25651	0.457555	-0.632966	9.947292	0.109942	-0.013315	0.083365	0.126186	-0.321759	-0.667684	0.907607	-0.025251	-0.033135	0.417749
25652	0.525575	-0.578013	10.000214	0.220804	-0.004615	0.103579	0.125950	-0.327303	-0.666818	0.906785	-0.021230	-0.031409	0.419886
25653	0.593841	-0.484943	9.933398	0.181488	-0.013355	0.091806	0.123452	-0.332143	-0.664337	0.906084	-0.017803	-0.030235	0.421640
25654	0.535784	-0.498936	9.928931	0.076077	0.011204	0.062063	0.124012	-0.337969	-0.663355	0.905535	-0.016513	-0.029455	0.422926
25655	0.467943	-0.527549	9.837857	0.008192	0.042756	0.048481	0.122948	-0.337409	-0.663071	0.905162	-0.016669	-0.028744	0.423766
25656	0.313089	-0.565293	9.684939	0.010028	0.079574	0.053076	0.122024	-0.338513	-0.662281	0.904701	-0.017149	-0.027288	0.424826
25657	0.303066	-0.609173	9.468211	0.011846	0.081374	0.053095	0.125880	-0.341307	-0.661581	0.904307	-0.017578	-0.025842	0.425738
25658	0.181601	-0.722527	9.845296	-0.081287	0.001722	0.036271	0.126797	-0.338955	-0.662620	0.903911	-0.019039	-0.026577	0.426468
25659	0.240365	-0.614296	9.992643	-0.007865	-0.016634	0.015593	0.123481	-0.337827	-0.663214	0.903776	-0.018984	-0.027076	0.426726
25660	0.295994	-0.593855	9.740037	0.007502	0.011451	-0.003586	0.123217	-0.338658	-0.662301	0.903745	-0.018900	-0.026895	0.426806
25661	0.336331	-0.692872	9.712112	-0.071994	-0.000746	-0.036844	0.123216	-0.337548	-0.663601	0.904041	-0.020120	-0.027673	0.426075
25662	0.326730	-0.685507	9.736315	-0.148908	-0.014741	-0.048907	0.123185	-0.332281	-0.663548	0.904320	-0.022615	-0.029317	0.425247
25663	0.343653	-0.685389	9.817887	-0.182957	-0.014793	-0.040350	0.123028	-0.327289	-0.664675	0.904574	-0.025724	-0.031294	0.424387
25664	0.504875	-0.768154	9.906875	-0.149033	-0.025373	-0.029635	0.122470	-0.320908	-0.667094	0.904675	-0.028142	-0.033122	0.423879
25665	0.466487	-0.734105	9.931632	-0.016682	-0.030613	-0.016335	0.122721	-0.318552	-0.667075	0.904793	-0.028118	-0.033968	0.423563
25666	0.332813	-0.512191	9.795938	0.074554	-0.005193	0.002134	0.121141	-0.319513	-0.668371	0.904765	-0.026683	-0.033518	0.423751
25667	0.299680	-0.413723	9.662763	0.103071	0.006149	0.035019	0.121147	-0.321455	-0.666817	0.904535	-0.024821	-0.032643	0.424424
25668	0.181386	-0.412489	9.764742	0.058292	-0.002610	0.039101	0.120103	-0.324638	-0.666309	0.904150	-0.023724	-0.032266	0.425334
25669	0.058171	-0.421102	9.780127	0.081537	0.004417	0.044617	0.119982	-0.327133	-0.665283	0.903821	-0.022237	-0.031575	0.426165
25670	0.241885	-0.395978	9.812479	0.187193	0.007924	0.027726	0.119470	-0.331012	-0.664003	0.903548	-0.018890	-0.029914	0.427023
25671	0.337176	-0.577200	9.785539	0.239159	-0.002537	0.008616	0.118581	-0.339049	-0.661972	0.903564	-0.014468	-0.028009	0.427293
