# Supplementary material for: Identification of Haptic Based Guiding Using Hard Reins
Source: PLoS One. 2015 Jul 22;10(7):e0132020. doi: 10.1371/journal.pone.0132020 (PMC4511788; doi:10.1371/journal.pone.0132020)
Supplement: S8 File — (ZIP) [file pone.0132020.s008.zip › Exp2_MotionData1/Subject1/path2/T6/gc6.txt]

// Start Time: 0
// Sample rate: 25.0Hz
// Scenario: 4.9
// Firmware Version: 2.6.1
Counter	Acc_X	Acc_Y	Acc_Z	Gyr_X	Gyr_Y	Gyr_Z	Mag_X	Mag_Y	Mag_Z	Quat_w	Quat_x	Quat_y	Quat_z
25080	8.600533	0.125245	-4.770187	0.013660	-0.007232	-0.014634	-0.480229	0.117085	0.585636	-0.087189	0.845737	0.158653	0.501953
25081	8.595650	0.088809	-4.762997	0.009344	-0.003163	-0.005481	-0.479392	0.116804	0.585331	-0.087250	0.845801	0.158748	0.501804
25082	8.605202	0.125474	-4.789681	-0.007823	0.006584	0.001818	-0.478849	0.117138	0.584091	-0.087134	0.845803	0.158555	0.501881
25083	8.648545	0.188622	-4.819872	0.013261	-0.012098	0.005579	-0.478165	0.119165	0.585884	-0.087340	0.845986	0.158520	0.501547
25084	8.622326	0.046862	-4.723210	-0.014871	-0.004180	0.012825	-0.476475	0.117856	0.586066	-0.087178	0.846145	0.158083	0.501446
25085	8.557289	0.159474	-4.768347	-0.005634	0.035373	0.012783	-0.477306	0.117445	0.586049	-0.087287	0.845907	0.157654	0.501963
25086	8.629355	0.066668	-4.757156	0.004065	0.045260	0.032056	-0.480387	0.118506	0.585585	-0.087796	0.845596	0.156998	0.502604
25087	8.660567	0.047131	-4.763280	-0.037950	0.005422	0.038464	-0.479841	0.119217	0.585345	-0.087524	0.845796	0.155860	0.502670
25088	8.605197	0.023052	-4.746876	-0.040244	0.012950	0.020081	-0.479005	0.118808	0.584754	-0.087066	0.845846	0.155025	0.502922
25089	8.653934	0.090039	-4.704789	-0.027627	0.055922	0.009049	-0.480370	0.116442	0.584342	-0.086831	0.845426	0.154399	0.503861
25090	8.677686	0.017305	-4.718227	-0.051259	0.036228	0.016368	-0.482065	0.118571	0.584768	-0.086222	0.845248	0.153474	0.504546
25091	8.609914	0.093923	-4.790063	-0.040838	0.011503	-0.001929	-0.481780	0.116429	0.582122	-0.085516	0.845265	0.152977	0.504790
25092	8.690038	0.070340	-4.701437	-0.033084	0.011427	0.014620	-0.482596	0.116589	0.584930	-0.085114	0.845300	0.152297	0.505004
25093	8.673227	0.080116	-4.698329	-0.038680	-0.010546	0.012807	-0.481750	0.114943	0.583565	-0.084528	0.845579	0.151609	0.504843
25094	8.615132	0.056608	-4.722877	-0.042374	-0.006753	0.010941	-0.480350	0.114619	0.583950	-0.083877	0.845801	0.150930	0.504783
25095	8.624675	0.017685	-4.718657	-0.038936	-0.000693	0.001758	-0.481325	0.114634	0.583960	-0.083208	0.845946	0.150408	0.504806
25096	8.629601	0.061362	-4.723387	-0.033429	-0.010023	0.003627	-0.479908	0.113422	0.585128	-0.082625	0.846163	0.149950	0.504675
25097	8.658156	0.125192	-4.796494	-0.040698	-0.026778	0.007324	-0.480868	0.112173	0.584920	-0.081904	0.846591	0.149359	0.504249
25098	8.699352	0.041572	-4.730955	-0.042771	-0.029909	-0.001853	-0.479882	0.111438	0.585145	-0.081049	0.847005	0.148934	0.503818
25099	8.572445	0.167903	-4.681913	-0.014886	0.026352	0.010034	-0.478733	0.109646	0.586697	-0.080951	0.846861	0.148471	0.504212
25100	8.653960	0.075361	-4.695225	0.000077	0.033036	0.021066	-0.480696	0.110536	0.586492	-0.081231	0.846641	0.147972	0.504682
25101	8.649075	0.099900	-4.714204	-0.008087	0.014375	0.025670	-0.480443	0.111205	0.584298	-0.081372	0.846653	0.147330	0.504828
25102	8.639835	0.128536	-4.675029	0.017788	0.007424	0.001879	-0.479889	0.111479	0.584310	-0.081691	0.846603	0.147391	0.504842
25103	8.654047	0.123984	-4.704572	0.024979	0.022520	-0.004553	-0.481985	0.111678	0.583784	-0.082109	0.846388	0.147583	0.505080
25104	8.622120	-0.025943	-4.718846	0.002495	0.041206	0.007269	-0.482856	0.113998	0.582959	-0.082330	0.846035	0.147353	0.505700
25105	8.641884	0.065741	-4.694836	-0.001365	0.007374	0.003666	-0.482294	0.113566	0.582927	-0.082344	0.846041	0.147162	0.505744
25106	8.659530	0.098401	-4.608337	0.010651	0.002404	0.009215	-0.483938	0.111203	0.582518	-0.082590	0.846079	0.147015	0.505684
25107	8.663868	0.089454	-4.666522	0.024971	-0.009867	-0.001751	-0.483401	0.112621	0.582321	-0.082944	0.846197	0.147211	0.505370
25108	8.613305	0.084871	-4.659831	0.024929	-0.007007	-0.003602	-0.482163	0.113745	0.582100	-0.083290	0.846264	0.147467	0.505128
25109	8.634257	0.046979	-4.738146	0.017585	-0.011523	-0.004531	-0.481762	0.114492	0.581166	-0.083486	0.846403	0.147638	0.504811
25110	8.649039	0.021920	-4.685729	0.024875	0.005188	-0.007296	-0.481761	0.115534	0.583043	-0.083828	0.846336	0.147932	0.504781
25111	8.609591	-0.025015	-4.781166	-0.008100	-0.005706	-0.008280	-0.481903	0.115550	0.582767	-0.083571	0.846450	0.147896	0.504644
25112	8.707907	-0.124877	-4.799984	-0.034997	-0.053110	0.016523	-0.481353	0.115979	0.582509	-0.082972	0.847139	0.147287	0.503763
25113	8.523829	0.047053	-4.685713	-0.037004	0.004584	0.005407	-0.481055	0.115336	0.584001	-0.082400	0.847238	0.146707	0.503860
25114	8.639159	0.083382	-4.742922	0.007011	0.043149	0.005461	-0.482039	0.115532	0.583185	-0.082676	0.846857	0.146536	0.504506
25115	8.687605	0.006988	-4.677608	0.016588	0.018097	0.023871	-0.482317	0.114487	0.581449	-0.083239	0.846783	0.146161	0.504645
25116	8.638983	0.008087	-4.733746	0.032953	0.014580	0.020226	-0.482322	0.115435	0.582345	-0.084013	0.846691	0.146037	0.504707
25117	8.639304	0.036792	-4.704589	0.032391	0.025093	-0.001808	-0.483460	0.116636	0.581314	-0.084605	0.846446	0.146244	0.504960
25118	8.619777	-0.006530	-4.718632	0.024847	0.047862	-0.012882	-0.482652	0.118096	0.580141	-0.085017	0.845930	0.146563	0.505662
25119	8.641596	0.046735	-4.723931	0.039606	0.022531	-0.005458	-0.483780	0.118718	0.579353	-0.085686	0.845687	0.146909	0.505855
25120	8.668021	0.002788	-4.715545	0.037896	0.010244	0.000062	-0.484352	0.119863	0.579289	-0.086335	0.845568	0.147198	0.505860
25121	8.677881	-0.019619	-4.677417	0.024044	-0.002388	-0.003615	-0.483504	0.119252	0.579941	-0.086687	0.845609	0.147397	0.505673
25122	8.629702	-0.009540	-4.680380	0.030407	0.001376	-0.005453	-0.484215	0.119612	0.578575	-0.087122	0.845577	0.147711	0.505561
25123	8.653755	0.002556	-4.690862	0.017661	0.006834	-0.003644	-0.485615	0.120723	0.579494	-0.087394	0.845535	0.147830	0.505548
25124	8.668169	-0.031614	-4.681963	0.029045	0.011455	0.011049	-0.483131	0.122393	0.579294	-0.088008	0.845450	0.147844	0.505580
25125	8.672604	-0.011466	-4.739961	0.016559	-0.011240	-0.009123	-0.482033	0.123648	0.579361	-0.088153	0.845578	0.148076	0.505273
25126	8.639610	0.038694	-4.665946	0.025287	-0.003162	0.009236	-0.485058	0.120842	0.579775	-0.088632	0.845644	0.148091	0.505074
25127	8.629519	0.002975	-4.709274	0.001136	0.021828	-0.007377	-0.484235	0.121166	0.578671	-0.088628	0.845470	0.148082	0.505369
25128	8.673694	0.079300	-4.637974	0.003399	0.026367	0.009161	-0.484521	0.122132	0.579291	-0.088833	0.845274	0.147839	0.505732
25129	8.673368	-0.029874	-4.633843	0.035406	0.033746	0.007359	-0.484552	0.123625	0.577709	-0.089589	0.844960	0.147907	0.506103
25130	8.687884	-0.066664	-4.610474	0.021615	0.024689	0.005509	-0.484822	0.123582	0.578686	-0.090057	0.844738	0.147907	0.506390
25131	8.690298	-0.020351	-4.629583	0.017940	0.039542	0.003651	-0.486675	0.125687	0.576741	-0.090498	0.844384	0.147849	0.506919
25132	8.661019	-0.109743	-4.638732	0.046703	0.042491	-0.016506	-0.488472	0.124584	0.576690	-0.091221	0.843869	0.148446	0.507472
25133	8.719419	0.010784	-4.615979	0.031525	0.025915	0.000041	-0.489188	0.124972	0.574767	-0.091815	0.843616	0.148612	0.507736
25134	8.692539	-0.020073	-4.651402	0.024648	0.000160	-0.015543	-0.487796	0.125482	0.575483	-0.092048	0.843574	0.149045	0.507638
25135	8.697669	-0.066988	-4.591521	0.028049	0.011847	-0.026570	-0.487802	0.125516	0.574787	-0.092271	0.843390	0.149651	0.507724
25136	8.702310	-0.030128	-4.630096	0.017180	-0.010593	-0.020127	-0.489193	0.125133	0.574359	-0.092299	0.843456	0.150105	0.507475
25137	8.663632	-0.071095	-4.628917	0.020767	-0.003028	-0.023817	-0.489218	0.127245	0.574629	-0.092382	0.843445	0.150618	0.507327
25138	8.668489	-0.076073	-4.621886	-0.004250	-0.006158	-0.000921	-0.488650	0.125993	0.573988	-0.092261	0.843562	0.150529	0.507180
25139	8.706964	-0.056701	-4.640104	-0.006458	0.007673	-0.016535	-0.488071	0.125332	0.575755	-0.091991	0.843515	0.150623	0.507281
25140	8.707011	0.070033	-4.687583	0.002512	-0.036429	-0.018263	-0.486953	0.125033	0.575726	-0.091711	0.843875	0.150941	0.506636
25141	8.693090	-0.079570	-4.555204	-0.022648	0.003374	-0.005553	-0.488914	0.125129	0.574356	-0.091265	0.843933	0.150694	0.506694
25142	8.621026	0.008355	-4.564012	-0.016965	0.026954	-0.000076	-0.487761	0.123182	0.576178	-0.091031	0.843742	0.150390	0.507144
25143	8.693029	-0.013615	-4.590999	0.003153	0.039909	-0.001881	-0.488745	0.123378	0.575362	-0.091166	0.843392	0.150277	0.507736
25144	8.726299	-0.059382	-4.631184	0.003367	0.006122	0.009183	-0.489306	0.123669	0.575385	-0.091310	0.843401	0.150068	0.507756
25145	8.687817	-0.042157	-4.629633	0.000901	0.024219	-0.016549	-0.488747	0.122867	0.574215	-0.091213	0.843170	0.150207	0.508116
25146	8.707972	-0.024322	-4.524004	0.015978	0.047233	-0.001864	-0.489875	0.123227	0.572992	-0.091579	0.842706	0.150234	0.508812
25147	8.760209	-0.042859	-4.615438	-0.024604	0.029613	-0.012921	-0.489877	0.123234	0.572853	-0.091105	0.842476	0.150042	0.509335
25148	8.678087	-0.002908	-4.657995	-0.023452	0.010531	-0.001890	-0.491120	0.122540	0.572961	-0.090699	0.842456	0.149740	0.509529
25149	8.736524	0.010249	-4.585225	-0.001607	-0.002255	-0.004562	-0.491239	0.121371	0.573727	-0.090600	0.842534	0.149700	0.509430
25150	8.712230	-0.023374	-4.596611	-0.022933	-0.010803	-0.014695	-0.491400	0.122813	0.573260	-0.090011	0.842690	0.149662	0.509286
25151	8.712460	0.000611	-4.577142	-0.023602	-0.007664	-0.005521	-0.490232	0.119339	0.574429	-0.089516	0.842860	0.149425	0.509163
25152	8.712214	-0.028224	-4.596642	-0.034758	-0.003512	-0.012895	-0.490794	0.119375	0.573879	-0.088758	0.842971	0.149206	0.509175
25153	8.710164	0.034572	-4.576835	-0.030465	-0.004768	-0.022968	-0.489102	0.118442	0.575061	-0.087977	0.843070	0.149187	0.509152
25154	8.688563	0.102865	-4.594903	-0.028832	-0.030280	-0.027505	-0.489358	0.117531	0.576402	-0.087095	0.843397	0.149331	0.508720
25155	8.770457	0.034046	-4.569432	-0.019254	-0.018278	-0.012817	-0.488226	0.116357	0.576877	-0.086564	0.843642	0.149280	0.508420
25156	8.614442	0.121903	-4.529213	-0.015082	0.017521	0.003632	-0.488505	0.116106	0.576306	-0.086372	0.843551	0.148953	0.508699
25157	8.707982	0.102477	-4.576311	0.036515	0.051776	0.013787	-0.488819	0.118410	0.575614	-0.087258	0.843064	0.148902	0.509370
25158	8.726971	-0.004464	-4.568057	0.020621	0.017440	0.003704	-0.489649	0.118127	0.575884	-0.087670	0.842912	0.148940	0.509540
25159	8.707974	0.043960	-4.552540	0.030543	0.022336	-0.001786	-0.490358	0.118736	0.575230	-0.088210	0.842686	0.149140	0.509761
25160	8.732049	0.068211	-4.565358	0.056034	0.040140	-0.008178	-0.488996	0.119946	0.573200	-0.089167	0.842203	0.149701	0.510228
25161	8.731346	-0.069569	-4.597627	0.033660	0.030087	-0.023829	-0.489281	0.120771	0.573811	-0.089558	0.841826	0.150289	0.510609
25162	8.688329	-0.023543	-4.571567	0.028293	0.005720	-0.016461	-0.491261	0.123073	0.573693	-0.089867	0.841716	0.150780	0.510592
25163	8.722560	0.038755	-4.533798	0.032366	0.001048	0.000090	-0.489976	0.120909	0.574105	-0.090394	0.841708	0.151005	0.510444
25164	8.717316	0.034655	-4.586762	0.035363	-0.012271	-0.023743	-0.491398	0.122537	0.573103	-0.090682	0.841749	0.151703	0.510118
25165	8.688342	-0.013812	-4.573919	0.030008	-0.009773	-0.019184	-0.490558	0.122370	0.573364	-0.090939	0.841799	0.152248	0.509829
25166	8.678459	-0.037701	-4.595442	0.039504	-0.017983	-0.005395	-0.489998	0.122348	0.573636	-0.091465	0.841946	0.152688	0.509361
25167	8.700213	-0.003833	-4.600865	0.024172	-0.006400	0.001907	-0.489448	0.123954	0.575404	-0.091851	0.842036	0.152811	0.509105
25168	8.683420	0.027863	-4.604860	0.008407	-0.029966	-0.003590	-0.490297	0.124565	0.574752	-0.091844	0.842363	0.152942	0.508525
25169	8.745033	-0.085396	-4.690018	0.009946	-0.038504	-0.014592	-0.488335	0.124596	0.576410	-0.091725	0.842756	0.153257	0.507800
25170	8.610970	-0.005478	-4.612029	-0.007695	-0.002967	0.007324	-0.489309	0.124476	0.576272	-0.091635	0.842874	0.152981	0.507704
25171	8.668776	-0.052186	-4.595174	0.018319	0.016457	0.020196	-0.488329	0.124172	0.576384	-0.092180	0.842800	0.152693	0.507815
25172	8.711720	-0.085893	-4.635642	0.001657	0.004011	0.013763	-0.488899	0.124255	0.574860	-0.092331	0.842850	0.152386	0.507797
25173	8.668445	-0.061362	-4.633864	0.003207	0.000914	0.003672	-0.487093	0.125828	0.576893	-0.092409	0.842911	0.152249	0.507722
25174	8.716749	-0.022884	-4.635419	0.021389	0.014086	-0.001802	-0.488073	0.125345	0.575477	-0.092768	0.842774	0.152391	0.507841
25175	8.641430	-0.104180	-4.681436	0.001358	-0.000868	0.002739	-0.488936	0.127093	0.574756	-0.092801	0.842856	0.152254	0.507741
25176	8.677765	-0.009660	-4.696670	0.013963	0.000460	-0.004556	-0.486960	0.125073	0.574892	-0.092963	0.842863	0.152389	0.507659
25177	8.706994	-0.025050	-4.649559	0.010124	-0.002828	-0.010976	-0.488629	0.125085	0.575187	-0.092997	0.842908	0.152577	0.507522
25178	8.682908	-0.046844	-4.639141	0.009364	-0.018919	-0.003620	-0.486685	0.126273	0.576358	-0.093035	0.843122	0.152690	0.507125
25179	8.653781	-0.068215	-4.657512	0.011938	-0.001869	-0.011911	-0.486982	0.126909	0.575005	-0.093093	0.843152	0.152911	0.506998
25180	8.673007	-0.036560	-4.677346	0.010038	0.000148	-0.014661	-0.487223	0.124331	0.575686	-0.093083	0.843139	0.153171	0.506942
25181	8.697332	-0.027379	-4.651628	0.006260	0.011536	-0.020185	-0.488649	0.126383	0.574709	-0.093002	0.843019	0.153448	0.507074
25182	8.673339	0.006757	-4.652924	0.006317	-0.010836	-0.015561	-0.487523	0.126298	0.576089	-0.092896	0.843119	0.153723	0.506844
25183	8.725655	-0.072886	-4.708533	-0.004809	-0.027088	-0.020148	-0.487375	0.125590	0.576044	-0.092509	0.843411	0.153960	0.506356
25184	8.649764	0.025529	-4.593956	-0.009999	0.040703	-0.014757	-0.488191	0.124439	0.576678	-0.092287	0.843024	0.153946	0.507045
25185	8.683249	-0.001102	-4.614704	0.017791	0.039867	-0.001853	-0.488194	0.124453	0.576400	-0.092671	0.842651	0.153981	0.507584
25186	8.721968	-0.043128	-4.575367	-0.009151	0.029774	-0.016568	-0.488737	0.122282	0.574597	-0.092408	0.842367	0.154021	0.508090
25187	8.673773	-0.020828	-4.585496	-0.000621	0.032769	-0.005553	-0.489734	0.123736	0.574138	-0.092424	0.842088	0.153943	0.508574
25188	8.712722	0.034295	-4.557611	0.006717	0.043800	-0.005537	-0.489308	0.123293	0.574386	-0.092590	0.841664	0.153943	0.509245
25189	8.683297	-0.042647	-4.590825	-0.006368	0.035229	-0.015663	-0.491825	0.123908	0.574168	-0.092414	0.841337	0.153972	0.509808
25190	8.712370	0.030033	-4.601099	-0.000974	0.002077	-0.015581	-0.491267	0.124156	0.574736	-0.092222	0.841320	0.154145	0.509818
25191	8.712609	0.017420	-4.564962	-0.004388	-0.005881	-0.005483	-0.490697	0.122762	0.574087	-0.092055	0.841440	0.154099	0.509664
25192	8.710040	-0.013986	-4.572317	-0.009949	-0.007542	-0.008250	-0.491554	0.124214	0.573627	-0.091757	0.841560	0.154075	0.509527
25193	8.693069	-0.018562	-4.583787	-0.000592	-0.011745	0.000029	-0.491131	0.124046	0.574031	-0.091693	0.841750	0.153986	0.509252
25194	8.716993	-0.028190	-4.601651	-0.033090	-0.012624	0.016486	-0.490712	0.123374	0.573148	-0.091239	0.842041	0.153313	0.509055
25195	8.681067	0.010711	-4.590393	-0.007838	0.017735	-0.000031	-0.491247	0.122864	0.575075	-0.091144	0.841944	0.153097	0.509298
25196	8.702752	-0.021148	-4.576921	-0.015157	-0.011864	0.002755	-0.489132	0.121367	0.576079	-0.090847	0.842154	0.152824	0.509086
25197	8.730783	-0.080779	-4.665303	-0.011429	-0.019390	0.005520	-0.488587	0.122219	0.575847	-0.090637	0.842459	0.152543	0.508703
25198	8.654437	0.015995	-4.608685	-0.033324	0.011956	0.005429	-0.488857	0.121780	0.576241	-0.090143	0.842464	0.152013	0.508940
25199	8.717107	0.005755	-4.601434	0.017117	0.011546	0.010128	-0.489009	0.122118	0.575147	-0.090556	0.842416	0.151889	0.508984
25200	8.726555	-0.067145	-4.595017	-0.011137	0.002152	0.014666	-0.489437	0.122837	0.575056	-0.090499	0.842510	0.151446	0.508971
25201	8.702468	-0.066987	-4.594115	-0.005750	0.000508	0.011003	-0.491239	0.121896	0.574597	-0.090506	0.842617	0.151092	0.508897
25202	8.717324	-0.019014	-4.562961	0.006489	0.027666	-0.012861	-0.490122	0.121866	0.574863	-0.090538	0.842337	0.151238	0.509311
25203	8.700149	-0.023230	-4.600989	-0.011892	0.013100	-0.014714	-0.490245	0.120590	0.574925	-0.090219	0.842250	0.151232	0.509515
25204	8.688022	0.030648	-4.633996	-0.008586	-0.008351	-0.025679	-0.490787	0.119858	0.575583	-0.089757	0.842324	0.151505	0.509391
25205	8.707393	0.015712	-4.615497	-0.019158	-0.001824	-0.011027	-0.489393	0.119696	0.575560	-0.089306	0.842413	0.151390	0.509357
25206	8.726643	-0.018522	-4.604364	-0.009768	-0.013496	-0.000897	-0.489386	0.119656	0.576394	-0.089065	0.842617	0.151248	0.509106
25207	8.692718	-0.005754	-4.634409	0.009271	-0.042799	-0.004490	-0.490073	0.119088	0.576645	-0.089036	0.843092	0.151385	0.508282
25208	8.658907	-0.032203	-4.633317	-0.006080	-0.032094	0.001874	-0.486453	0.119565	0.577337	-0.088827	0.843486	0.151264	0.507701
25209	8.659005	0.031033	-4.647399	-0.014593	-0.024048	-0.009156	-0.486985	0.118121	0.578090	-0.088406	0.843799	0.151204	0.507272
25210	8.653722	0.031880	-4.707575	-0.027615	-0.032776	-0.016511	-0.486140	0.118841	0.580499	-0.087646	0.844181	0.151178	0.506776
25211	8.648897	-0.009535	-4.690759	-0.015298	-0.058762	0.001898	-0.483617	0.117398	0.580246	-0.087219	0.844880	0.150984	0.505741
25212	8.581491	0.081075	-4.721460	-0.028479	-0.010690	-0.016556	-0.483329	0.117340	0.581356	-0.086509	0.845039	0.150909	0.505620
25213	8.651714	0.084847	-4.678173	0.023395	0.003455	0.006479	-0.483727	0.116182	0.581986	-0.086967	0.845055	0.150923	0.505510
25214	8.649002	-0.051179	-4.659637	0.016305	0.000221	0.014706	-0.484726	0.117643	0.581388	-0.087362	0.845121	0.150752	0.505384
25215	8.663276	-0.048522	-4.684305	0.006767	-0.000716	0.000010	-0.482620	0.116993	0.582444	-0.087465	0.845188	0.150711	0.505265
25216	8.649228	0.016711	-4.659203	-0.004721	0.004140	-0.019280	-0.483744	0.117064	0.581343	-0.087173	0.845148	0.150896	0.505328
25217	8.680389	-0.012492	-4.667804	0.009923	0.013365	-0.020182	-0.484027	0.118016	0.582241	-0.087171	0.845006	0.151203	0.505474
25218	8.634996	0.060319	-4.648726	0.012694	-0.008967	-0.016468	-0.481940	0.117474	0.581072	-0.087163	0.845076	0.151541	0.505257
25219	8.668125	0.090401	-4.739130	0.000460	-0.009994	-0.029327	-0.484156	0.117433	0.582625	-0.086834	0.845158	0.151950	0.505053
25220	8.634733	0.155892	-4.722963	0.022385	0.019612	-0.032998	-0.481925	0.116465	0.581428	-0.086908	0.844872	0.152613	0.505319
25221	8.649127	0.143706	-4.725996	0.046764	0.003396	-0.009066	-0.483614	0.118299	0.582115	-0.087600	0.844801	0.153128	0.505163
25222	8.653818	-0.012187	-4.676469	0.045986	0.014452	-0.040306	-0.483641	0.119765	0.581090	-0.087990	0.844500	0.154171	0.505281
25223	8.678108	-0.007822	-4.653197	0.032185	0.000566	-0.007271	-0.483765	0.119021	0.581882	-0.088448	0.844487	0.154511	0.505119
25224	8.677557	-0.060512	-4.701823	0.024508	-0.010613	-0.020125	-0.483915	0.119742	0.581649	-0.088595	0.844540	0.155030	0.504845
25225	8.692691	0.047947	-4.660625	0.030123	-0.029478	-0.012721	-0.483486	0.119016	0.581879	-0.088874	0.844816	0.155492	0.504192
25226	8.654283	-0.047144	-4.601845	-0.005280	-0.016814	-0.038525	-0.481235	0.117544	0.582325	-0.088310	0.844927	0.156027	0.503939
25227	8.679074	0.090478	-4.570477	-0.002171	-0.017692	-0.023807	-0.482353	0.117971	0.582641	-0.087972	0.845103	0.156328	0.503610
25228	8.659234	0.020878	-4.613662	0.008871	-0.032444	-0.054976	-0.481790	0.117801	0.583044	-0.087441	0.845292	0.157327	0.503075
25229	8.633868	0.098875	-4.810248	0.002809	-0.029263	-0.077014	-0.480946	0.117607	0.583861	-0.086616	0.845405	0.158597	0.502628
25230	8.735838	0.113879	-4.717357	0.022690	-0.009324	-0.087990	-0.480376	0.117262	0.584951	-0.086059	0.845229	0.160250	0.502495
25231	8.593289	0.086302	-4.755679	0.048304	-0.012186	-0.087973	-0.481744	0.115043	0.584408	-0.085947	0.845052	0.162131	0.502209
25232	8.620237	0.260931	-4.772454	0.055265	-0.009594	-0.100775	-0.480899	0.114715	0.585077	-0.085806	0.844777	0.164317	0.501985
25233	8.571097	0.236109	-4.884291	0.079526	0.000402	-0.084246	-0.480891	0.114405	0.585616	-0.086292	0.844426	0.166430	0.501796
25234	8.595751	0.203257	-4.798481	0.067721	0.012985	-0.047583	-0.481600	0.114490	0.584094	-0.086969	0.844072	0.167802	0.501817
25235	8.586159	0.154468	-4.771874	0.064236	0.003348	-0.040243	-0.481327	0.115037	0.584404	-0.087647	0.843862	0.169012	0.501648
25236	8.601061	0.204801	-4.735876	0.057841	0.029253	-0.042119	-0.482878	0.115437	0.582490	-0.088269	0.843376	0.170167	0.501965
25237	8.663533	0.124182	-4.724247	0.056528	0.020933	-0.056789	-0.483567	0.115010	0.582749	-0.088713	0.842941	0.171546	0.502147
25238	8.601308	0.250706	-4.723510	0.048482	0.007512	-0.047600	-0.483445	0.115499	0.581383	-0.089046	0.842669	0.172736	0.502138
25239	8.625094	0.312045	-4.789209	0.059519	0.012906	-0.045739	-0.485379	0.115306	0.583063	-0.089618	0.842345	0.173976	0.502152
25240	8.633058	0.161941	-4.631085	0.023812	0.035310	-0.049533	-0.484282	0.115781	0.581687	-0.089613	0.841828	0.174899	0.502699
25241	8.546266	0.279709	-4.687451	0.046318	0.065444	-0.031187	-0.484284	0.115532	0.580974	-0.090292	0.841046	0.175667	0.503618
25242	8.688567	0.205287	-4.637709	0.053845	0.066850	-0.023813	-0.484997	0.116423	0.580339	-0.091158	0.840245	0.176397	0.504543
25243	8.692813	0.157480	-4.691312	0.042740	0.023673	-0.024692	-0.487662	0.117230	0.579158	-0.091698	0.839909	0.177093	0.504761
25244	8.688593	0.190609	-4.628144	0.042869	0.029838	-0.020107	-0.488795	0.117616	0.577379	-0.092293	0.839510	0.177728	0.505093
25245	8.670267	0.203717	-4.511446	0.071243	0.057468	-0.021929	-0.490903	0.118542	0.576479	-0.093462	0.838784	0.178600	0.505775
25246	8.707977	0.185405	-4.611997	0.027936	0.037958	-0.032074	-0.490501	0.119155	0.575397	-0.093712	0.838286	0.179265	0.506318
25247	8.659401	0.205933	-4.670426	0.014872	0.023753	-0.040344	-0.490910	0.118583	0.575645	-0.093630	0.837939	0.179937	0.506669
25248	8.717670	0.180362	-4.602732	0.024224	0.026977	-0.032980	-0.490753	0.117431	0.575991	-0.093763	0.837557	0.180592	0.507044
25249	8.698277	0.205093	-4.628412	-0.002831	0.022676	-0.052296	-0.491138	0.115675	0.577281	-0.093262	0.837209	0.181286	0.507463
25250	8.693535	0.239135	-4.632843	-0.007183	0.007359	-0.042182	-0.491846	0.116277	0.576767	-0.092710	0.837048	0.181821	0.507638
25251	8.718056	0.267485	-4.590103	-0.014813	0.002512	-0.053188	-0.493772	0.114329	0.576665	-0.091926	0.836922	0.182445	0.507765
25252	8.708375	0.321282	-4.618372	-0.017079	0.005342	-0.069708	-0.493350	0.113247	0.575478	-0.090922	0.836697	0.183346	0.507991
25253	8.727236	0.356014	-4.686475	-0.002509	-0.001947	-0.071495	-0.492214	0.111535	0.575362	-0.090138	0.836525	0.184410	0.508029
25254	8.728266	0.327386	-4.541791	-0.031293	0.002558	-0.053207	-0.492165	0.108885	0.577430	-0.089047	0.836415	0.184884	0.508231
25255	8.617782	0.490955	-4.565575	0.015744	0.048009	-0.077043	-0.491296	0.105665	0.576386	-0.088693	0.835678	0.186139	0.509047
25256	8.723648	0.392915	-4.543606	0.019700	0.063121	-0.067876	-0.494380	0.107009	0.575940	-0.088533	0.834800	0.187274	0.510097
25257	8.795312	0.230088	-4.554593	0.016270	0.029348	-0.056829	-0.494392	0.106552	0.573680	-0.088329	0.834323	0.188225	0.510563
25258	8.684237	0.289822	-4.610429	-0.023578	0.020183	-0.040392	-0.495214	0.106221	0.574923	-0.087571	0.834059	0.188540	0.511008
25259	8.692277	0.359078	-4.535408	0.007265	0.074356	-0.055084	-0.496986	0.103403	0.575184	-0.087409	0.833143	0.189288	0.512253
25260	8.737297	0.360083	-4.633691	-0.035430	0.079599	-0.079026	-0.498545	0.103581	0.572001	-0.086280	0.832142	0.190017	0.513798
25261	8.638811	0.521213	-4.662770	-0.012502	0.057323	-0.108304	-0.499738	0.098791	0.571857	-0.085176	0.831230	0.191477	0.514916
25262	8.697510	0.494891	-4.539549	-0.031031	0.081968	-0.119378	-0.502072	0.096009	0.571568	-0.083707	0.830035	0.192904	0.516549
25263	8.714025	0.514895	-4.593169	-0.047826	0.086471	-0.132258	-0.503017	0.092439	0.569543	-0.081880	0.828780	0.194345	0.518314
25264	8.789460	0.552091	-4.513632	-0.062575	0.084899	-0.135930	-0.505632	0.089802	0.569265	-0.079733	0.827524	0.195724	0.520133
25265	8.817044	0.703658	-4.438806	-0.086077	0.074078	-0.123078	-0.507263	0.085133	0.566760	-0.077319	0.826478	0.196631	0.521815
25266	8.791560	0.821562	-4.357385	-0.084740	0.096206	-0.108413	-0.509705	0.079548	0.565881	-0.075130	0.825231	0.197294	0.523855
25267	8.799091	0.935603	-4.366583	-0.083053	0.050401	-0.143184	-0.510477	0.073945	0.564845	-0.072451	0.824332	0.198600	0.525154
25268	8.842852	0.819991	-4.267537	-0.073480	0.022583	-0.124776	-0.512800	0.070181	0.564356	-0.069986	0.823757	0.199761	0.525948
25269	8.718518	1.063080	-4.246812	-0.053009	0.076271	-0.115632	-0.514566	0.066932	0.564730	-0.068191	0.822635	0.200892	0.527507
25270	8.810461	1.061762	-4.197125	-0.033190	0.067444	-0.091701	-0.514528	0.063173	0.563382	-0.066913	0.821656	0.201861	0.528826
25271	8.858615	1.066361	-4.203726	-0.020823	0.044124	-0.071442	-0.515893	0.060410	0.562387	-0.065979	0.820996	0.202648	0.529666
25272	8.834567	1.134735	-4.226533	-0.020502	0.002632	-0.054853	-0.516568	0.057932	0.561125	-0.065038	0.820829	0.203233	0.529817
25273	8.810907	1.173165	-4.186755	-0.007496	0.026195	-0.049357	-0.518651	0.057929	0.561842	-0.064477	0.820428	0.203826	0.530279
25274	8.783352	1.058131	-4.273420	-0.013252	0.026868	-0.060409	-0.518901	0.056454	0.563148	-0.063698	0.819968	0.204552	0.530804
25275	8.781476	1.184032	-4.258039	-0.022879	0.018670	-0.076910	-0.519577	0.053990	0.561607	-0.062558	0.819552	0.205445	0.531238
25276	8.839471	1.222349	-4.252712	-0.001723	0.005174	-0.036454	-0.519029	0.054035	0.560489	-0.062136	0.819404	0.205931	0.531328
25277	8.796424	1.197702	-4.200544	-0.011445	0.009258	-0.058513	-0.517905	0.053696	0.561295	-0.061335	0.819146	0.206658	0.531536
25278	8.795930	1.218078	-4.272848	-0.011122	0.002057	-0.045654	-0.517735	0.051286	0.561284	-0.060643	0.819005	0.207191	0.531625
25279	8.762399	1.208209	-4.242677	0.002148	0.030597	-0.031001	-0.518826	0.049594	0.561469	-0.060443	0.818618	0.207587	0.532090
25280	8.757513	1.232748	-4.261655	0.005795	0.054688	-0.033782	-0.519670	0.049916	0.560939	-0.060373	0.817944	0.208042	0.532955
25281	8.766695	1.243232	-4.324724	-0.001878	0.075898	-0.049428	-0.520751	0.046597	0.559628	-0.060094	0.817002	0.208645	0.534194
25282	8.829530	1.237580	-4.298129	0.006995	0.082060	-0.060418	-0.523546	0.046693	0.558544	-0.059871	0.815921	0.209512	0.535531
25283	8.785029	1.425893	-4.213122	0.019070	0.146344	-0.058638	-0.524388	0.045690	0.556119	-0.060123	0.814155	0.210407	0.537834
25284	8.843637	1.485086	-4.137643	0.032630	0.181838	-0.067819	-0.527895	0.045366	0.552225	-0.060656	0.811926	0.211547	0.540689
25285	8.899225	1.281976	-4.029948	0.044525	0.189047	-0.034792	-0.532087	0.044454	0.549000	-0.061752	0.809749	0.212277	0.543536
25286	8.909687	1.378018	-3.964504	0.008283	0.182755	-0.020151	-0.536445	0.044492	0.543742	-0.062410	0.807719	0.212372	0.546436
25287	8.935079	1.341435	-3.782140	-0.015695	0.223975	-0.031270	-0.542037	0.043251	0.538975	-0.062713	0.805223	0.212341	0.550085
25288	9.051181	1.344711	-3.726082	-0.011671	0.234266	-0.018404	-0.545308	0.045398	0.533698	-0.063294	0.802629	0.212129	0.553879
25289	9.134639	1.609709	-3.640529	-0.026807	0.227936	-0.034875	-0.551428	0.043082	0.530822	-0.063385	0.800050	0.212022	0.557628
25290	9.157023	1.540046	-3.521063	-0.077762	0.212640	-0.023024	-0.554779	0.039771	0.524232	-0.062751	0.797732	0.211152	0.561339
25291	9.016617	1.772112	-3.393542	-0.072298	0.182908	-0.019284	-0.560666	0.038763	0.517669	-0.062080	0.795743	0.210347	0.564529
25292	8.975185	1.944621	-3.216977	-0.118345	0.165098	-0.027578	-0.562064	0.036451	0.513215	-0.060562	0.793958	0.209165	0.567638
25293	9.317484	1.985826	-3.215017	-0.164890	0.131494	0.014676	-0.564686	0.034123	0.512398	-0.058557	0.792769	0.206847	0.570352
25294	9.303704	2.165213	-3.203672	-0.241815	0.076263	0.018311	-0.566486	0.031205	0.508887	-0.055229	0.792303	0.203626	0.572487
25295	9.120055	2.182071	-3.278810	-0.284061	-0.014027	0.021086	-0.566976	0.026626	0.510004	-0.050770	0.792890	0.200024	0.573357
25296	9.007849	2.259097	-3.177506	-0.296676	-0.034875	0.031179	-0.564386	0.020597	0.510863	-0.046257	0.793758	0.196066	0.573904
25297	8.975694	2.080303	-3.208866	-0.325929	-0.055156	0.032951	-0.564722	0.015148	0.512344	-0.041066	0.794835	0.191844	0.574236
25298	9.274035	1.981391	-3.223082	-0.302605	-0.013753	0.079776	-0.564118	0.011455	0.512390	-0.037095	0.795587	0.187018	0.575057
25299	9.494863	2.005685	-3.342278	-0.232445	0.010619	0.101028	-0.565172	0.007322	0.513261	-0.034404	0.796027	0.182731	0.575992
25300	9.589402	1.642402	-3.425466	-0.176229	0.047450	0.145080	-0.564205	0.007744	0.512999	-0.033415	0.796179	0.178258	0.577241
25301	9.030605	1.346041	-3.273670	-0.119094	0.084247	0.155975	-0.567690	0.007944	0.512904	-0.033439	0.795858	0.174338	0.578876
25302	8.790943	1.143080	-3.022100	-0.081264	0.113207	0.130232	-0.568864	0.011324	0.510752	-0.034025	0.795105	0.171153	0.580825
25303	9.118899	1.150043	-2.990846	-0.083377	0.115770	0.119287	-0.569588	0.012545	0.509160	-0.034327	0.794243	0.168189	0.582848
25304	9.132861	1.070327	-3.020869	-0.106746	0.102895	0.135768	-0.572978	0.014310	0.505953	-0.034539	0.793621	0.164624	0.584698
25305	9.197984	0.972197	-2.970811	-0.122719	0.083338	0.155954	-0.574824	0.015858	0.503834	-0.034565	0.793261	0.160616	0.586297
25306	9.237580	0.864549	-3.100996	-0.118215	0.043528	0.190881	-0.575400	0.016626	0.502770	-0.035046	0.793491	0.156075	0.587183
25307	9.232523	0.877193	-3.136952	-0.107236	0.062020	0.189038	-0.577964	0.020403	0.501633	-0.035664	0.793450	0.151713	0.588344
25308	9.202786	0.791042	-3.206441	-0.117604	0.053727	0.143129	-0.576731	0.022213	0.501872	-0.035634	0.793381	0.147937	0.589399
25309	9.271276	0.918029	-3.128474	-0.115633	0.023723	0.152395	-0.577317	0.023829	0.500861	-0.035595	0.793667	0.144066	0.589975
25310	9.236649	0.771065	-3.181271	-0.102854	-0.034536	0.156149	-0.576499	0.025626	0.501522	-0.035695	0.794643	0.140316	0.589559
25311	9.232546	0.591813	-3.013225	-0.156543	0.017983	0.126573	-0.575954	0.026472	0.501430	-0.034706	0.794937	0.136355	0.590151
25312	9.242737	0.690769	-2.983979	-0.179135	0.078713	0.097089	-0.577629	0.025992	0.500161	-0.033217	0.794438	0.132570	0.591769
25313	9.386359	0.649940	-3.088637	-0.193647	0.102622	0.098879	-0.578474	0.025534	0.498187	-0.031562	0.793654	0.128533	0.593798
25314	9.433918	0.577538	-3.139191	-0.311262	0.050457	0.084048	-0.581491	0.021767	0.497983	-0.027748	0.793499	0.123396	0.595284
25315	9.309814	0.512936	-2.958665	-0.343123	0.039026	0.091313	-0.581300	0.017400	0.497433	-0.023494	0.793486	0.117713	0.596633
25316	9.455007	0.408392	-2.834357	-0.331066	0.042362	0.096855	-0.581949	0.012414	0.495318	-0.019485	0.793395	0.112117	0.597976
25317	9.464505	0.271994	-2.794544	-0.361681	0.025137	0.047254	-0.581890	0.007350	0.494587	-0.014417	0.793378	0.106876	0.599100
25318	9.413383	0.276385	-2.553504	-0.357977	0.027229	-0.019728	-0.582082	0.000299	0.494014	-0.008553	0.793140	0.102806	0.600239
25319	9.736751	0.587830	-2.621529	-0.278202	0.067530	-0.049795	-0.582002	-0.006459	0.493178	-0.003768	0.792315	0.100061	0.601839
25320	9.611892	0.763552	-2.639866	-0.206930	0.024840	-0.047752	-0.584152	-0.012916	0.492660	0.000052	0.791978	0.098225	0.602597
25321	9.437887	0.760819	-2.705832	-0.128137	-0.019698	-0.108128	-0.583279	-0.016815	0.491016	0.003317	0.792053	0.098196	0.602494
25322	9.457412	0.662696	-2.632332	-0.087049	-0.057799	-0.073129	-0.584318	-0.021695	0.492678	0.005705	0.792645	0.098205	0.601695
25323	9.395703	0.651744	-2.506923	-0.051474	-0.036197	-0.113479	-0.581903	-0.024232	0.494592	0.007821	0.792902	0.099162	0.601175
25324	9.327756	0.614044	-2.552931	-0.044683	-0.036869	-0.133674	-0.580296	-0.028627	0.497096	0.010226	0.793118	0.100639	0.600609
25325	9.323278	0.586654	-2.497393	-0.071179	-0.019997	-0.168624	-0.579261	-0.033316	0.497076	0.013249	0.793051	0.102208	0.600374
25326	9.367727	0.952719	-2.513575	-0.016519	0.069162	-0.184188	-0.579748	-0.039091	0.496585	0.015600	0.791882	0.104847	0.601404
25327	9.810545	1.187058	-2.680761	-0.030268	0.162145	-0.228276	-0.582521	-0.042795	0.492057	0.018299	0.789480	0.107888	0.603943
25328	9.829193	1.568471	-2.922902	-0.074241	0.201244	-0.232952	-0.583716	-0.049407	0.488592	0.021866	0.786552	0.110641	0.607138
25329	8.867331	2.248836	-2.341506	-0.135159	0.203898	-0.247837	-0.586427	-0.057670	0.484620	0.026395	0.783500	0.112745	0.610508
25330	9.033587	2.226385	-2.021823	-0.067349	0.264112	-0.179857	-0.592217	-0.065793	0.478733	0.029070	0.779866	0.114772	0.614647
25331	9.794565	2.113727	-2.338416	0.084323	0.238043	-0.116985	-0.596421	-0.068729	0.470500	0.028522	0.776749	0.117550	0.618085
25332	9.787345	2.452757	-2.480845	0.185424	0.064799	-0.149493	-0.599516	-0.068111	0.467498	0.027353	0.775742	0.122098	0.618521
25333	9.491096	2.156443	-2.650421	0.172958	-0.003967	-0.200912	-0.597965	-0.069163	0.468255	0.027071	0.775429	0.127155	0.617906
25334	9.290354	2.261612	-2.791968	0.124436	-0.091054	-0.158690	-0.598505	-0.069256	0.470347	0.027346	0.776260	0.131007	0.616044
25335	9.036501	2.140527	-2.850889	0.030033	-0.129498	-0.127694	-0.594552	-0.071198	0.474096	0.028721	0.777592	0.133113	0.613846
25336	8.961415	2.491170	-2.739529	-0.061345	-0.163397	-0.048861	-0.590560	-0.075722	0.478523	0.030730	0.779478	0.132920	0.611394
25337	8.847605	2.424675	-2.784010	-0.141549	-0.202946	0.000557	-0.587711	-0.077446	0.483970	0.033432	0.781932	0.130909	0.608545
25338	8.869155	2.532065	-2.846910	-0.225992	-0.194896	0.024257	-0.582937	-0.078916	0.486485	0.037188	0.784249	0.127559	0.606053
25339	9.011138	2.553314	-2.878647	-0.227909	-0.194870	0.055485	-0.578935	-0.083239	0.492598	0.040585	0.786642	0.123662	0.603536
25340	8.865343	2.715684	-2.794852	-0.239530	-0.112002	0.024130	-0.576251	-0.085465	0.493831	0.044350	0.787893	0.120205	0.602335
25341	8.964303	2.814675	-2.814813	-0.261578	-0.089722	0.053451	-0.576293	-0.092322	0.495082	0.048088	0.788931	0.116047	0.601505
25342	8.947983	2.684583	-2.689463	-0.286262	-0.108416	0.090115	-0.573445	-0.095875	0.497347	0.051791	0.790199	0.110970	0.600491
25343	8.818076	2.763188	-2.696169	-0.316153	-0.122233	0.137776	-0.571867	-0.098783	0.498409	0.055488	0.791691	0.104813	0.599300
25344	9.093487	2.735575	-2.590720	-0.342357	-0.064722	0.178984	-0.570688	-0.103245	0.499517	0.058914	0.792482	0.097698	0.599130
25345	9.093676	2.657203	-2.533274	-0.364819	-0.072261	0.229408	-0.569846	-0.103029	0.500639	0.062207	0.793392	0.089574	0.598862
25346	9.247253	2.701108	-2.632922	-0.369044	-0.053758	0.275287	-0.570096	-0.105816	0.499772	0.064869	0.794078	0.080620	0.598943
25347	9.270074	2.332470	-2.641008	-0.385246	-0.047699	0.282529	-0.568707	-0.105548	0.499636	0.067824	0.794616	0.071443	0.599068
25348	9.428814	2.136739	-2.595087	-0.355213	-0.047555	0.310119	-0.570365	-0.107042	0.498861	0.069830	0.795151	0.062091	0.599169
25349	9.307149	1.949451	-2.669043	-0.319911	-0.033579	0.258721	-0.569532	-0.106255	0.499879	0.072006	0.795443	0.054086	0.599300
25350	9.241317	1.643981	-2.639591	-0.301930	-0.044164	0.280730	-0.572335	-0.105850	0.498256	0.073497	0.795852	0.045841	0.599263
25351	9.170520	1.485131	-2.691113	-0.286472	-0.034687	0.275196	-0.571793	-0.104721	0.498181	0.074921	0.796116	0.037954	0.599288
25352	9.326314	1.465947	-2.788839	-0.326715	-0.053050	0.277010	-0.572613	-0.105852	0.498398	0.076849	0.796480	0.029448	0.599038
25353	9.255492	1.243730	-2.816621	-0.327193	-0.063019	0.258620	-0.572054	-0.105605	0.498966	0.079108	0.796901	0.021275	0.598530
25354	9.172029	1.134821	-2.968780	-0.391334	-0.045880	0.252003	-0.570934	-0.105790	0.499502	0.082342	0.796939	0.012415	0.598292
25355	9.131428	1.149116	-2.928526	-0.358251	0.040715	0.249171	-0.574685	-0.107361	0.498046	0.085142	0.795947	0.004171	0.599334
25356	9.370357	0.794876	-3.038791	-0.334778	0.063776	0.232654	-0.573999	-0.108098	0.495482	0.087674	0.794640	-0.003529	0.600706
25357	9.535361	0.620289	-3.125799	-0.365970	0.017875	0.232671	-0.577063	-0.110150	0.492037	0.090729	0.793805	-0.011679	0.601254
25358	9.440173	0.553041	-2.943957	-0.357130	0.040725	0.218862	-0.578305	-0.112034	0.490397	0.093776	0.792621	-0.019471	0.602145
25359	9.532735	0.635998	-2.850271	-0.302459	0.083631	0.207009	-0.580690	-0.112159	0.487901	0.096097	0.791021	-0.026358	0.603620
25360	9.577374	0.604204	-2.673426	-0.285992	0.017310	0.144762	-0.582335	-0.115699	0.485466	0.098885	0.790202	-0.032168	0.603960
25361	9.460748	0.589654	-2.792333	-0.291627	-0.020093	0.108075	-0.584270	-0.118117	0.483382	0.102126	0.789865	-0.037587	0.603548
25362	9.397557	0.505691	-2.826745	-0.284057	-0.038042	0.084233	-0.584236	-0.120411	0.483938	0.105566	0.789698	-0.042521	0.602847
25363	9.391325	0.567409	-2.724673	-0.243534	-0.059189	0.097204	-0.583243	-0.122106	0.483545	0.108104	0.789894	-0.047292	0.601784
25364	9.384232	0.562346	-2.705119	-0.200297	-0.057795	0.071592	-0.582073	-0.125856	0.484558	0.110358	0.790111	-0.051065	0.600781
25365	9.481455	0.677249	-2.645212	-0.154250	-0.042690	0.047844	-0.581635	-0.127812	0.483875	0.112065	0.790324	-0.053964	0.599931
25366	9.427399	0.606293	-2.749920	-0.113723	-0.034841	0.022191	-0.580883	-0.132080	0.484024	0.113568	0.790490	-0.055869	0.599255
25367	9.422865	0.561930	-2.694491	-0.101110	-0.036290	0.014871	-0.579753	-0.133105	0.484368	0.114808	0.790774	-0.057615	0.598478
25368	9.346414	0.497927	-2.583367	-0.120767	0.013614	0.027574	-0.579192	-0.133665	0.484049	0.116408	0.790329	-0.059570	0.598566
25369	9.448197	0.457164	-2.490833	-0.103812	0.100665	0.002713	-0.580014	-0.135562	0.482545	0.117967	0.788972	-0.060862	0.599919
25370	9.451189	0.519536	-2.442235	-0.078674	0.132913	0.016486	-0.581846	-0.135938	0.479191	0.119178	0.787196	-0.061860	0.601907
25371	9.502314	0.591422	-2.405036	-0.031179	0.129435	-0.020094	-0.586576	-0.137474	0.477327	0.119879	0.785680	-0.061871	0.603745
25372	9.595434	0.583166	-2.200868	0.009307	0.160464	-0.048484	-0.588814	-0.139223	0.473195	0.120523	0.783849	-0.060722	0.606109
25373	9.730527	0.547782	-2.165093	0.073622	0.198582	-0.041971	-0.592340	-0.138652	0.468380	0.119905	0.781748	-0.058974	0.609110
25374	9.547835	0.880006	-2.250287	0.066885	0.184621	-0.085993	-0.595145	-0.139155	0.465027	0.120130	0.779783	-0.056481	0.611814
25375	9.557516	0.938395	-2.269589	0.118551	0.185333	-0.069366	-0.599072	-0.139593	0.460713	0.119123	0.777955	-0.053788	0.614575
25376	9.237514	1.360017	-2.078569	0.129901	0.175154	-0.085838	-0.602761	-0.136781	0.456457	0.118349	0.776226	-0.050547	0.617180
25377	9.356468	1.875326	-1.871955	0.119134	0.200656	-0.111473	-0.605571	-0.137647	0.451826	0.117904	0.774213	-0.047124	0.620058
25378	9.659410	1.688965	-1.877252	0.085116	0.214019	-0.085833	-0.608352	-0.139602	0.449220	0.117857	0.771863	-0.044345	0.623194
25379	9.635733	2.059104	-1.980220	0.074032	0.191965	-0.085766	-0.611746	-0.138469	0.444440	0.117827	0.769788	-0.041863	0.625931
25380	9.653209	1.984753	-1.870262	0.014466	0.127754	-0.117900	-0.613674	-0.142239	0.441017	0.119190	0.768349	-0.039673	0.627582
25381	9.628408	2.206330	-1.744717	0.016425	0.075065	-0.037030	-0.615931	-0.142299	0.437128	0.119391	0.767545	-0.038890	0.628576
25382	9.756716	1.935418	-1.862378	-0.070627	-0.009626	-0.001300	-0.617847	-0.145350	0.436400	0.120489	0.767529	-0.039891	0.628323
25383	9.440696	2.030994	-1.951374	-0.142757	-0.045224	0.042603	-0.615180	-0.146170	0.437859	0.122079	0.767787	-0.042584	0.627524
25384	9.516229	1.946076	-1.807428	-0.194477	-0.090689	0.097636	-0.614921	-0.144224	0.438534	0.123757	0.768390	-0.046843	0.626152
25385	9.324385	2.136070	-1.770034	-0.281729	-0.154818	0.126921	-0.614022	-0.148010	0.440385	0.126366	0.769560	-0.052801	0.623716
25386	9.323845	2.041901	-1.799609	-0.318563	-0.147146	0.185545	-0.611606	-0.149640	0.444028	0.128799	0.770400	-0.060110	0.621516
25387	9.092686	1.831103	-1.690903	-0.320556	-0.112017	0.244127	-0.611462	-0.149669	0.444583	0.130626	0.770704	-0.068203	0.619920
25388	9.559673	1.791996	-1.732772	-0.337273	-0.042247	0.296381	-0.613286	-0.149171	0.443655	0.132087	0.769939	-0.077167	0.619510
25389	9.785199	1.443331	-1.709666	-0.274048	-0.003102	0.363417	-0.614160	-0.146313	0.443420	0.131886	0.768707	-0.086201	0.619891
25390	9.469254	0.918640	-1.836520	-0.222141	0.084256	0.376981	-0.618427	-0.141543	0.439849	0.130768	0.766423	-0.094633	0.621724
25391	9.273211	0.763035	-1.883337	-0.157011	0.045220	0.317457	-0.621855	-0.136536	0.436981	0.129394	0.764875	-0.101372	0.622854
25392	9.466591	0.198978	-1.874924	-0.127496	0.067043	0.321099	-0.624159	-0.131606	0.435354	0.127474	0.763066	-0.107802	0.624387
25393	10.027905	-0.042082	-2.095528	-0.151548	0.110574	0.304544	-0.626493	-0.124142	0.434023	0.126264	0.760671	-0.114132	0.626428
25394	9.822913	-0.421433	-2.269057	-0.160958	-0.014632	0.304611	-0.629764	-0.120031	0.432075	0.124848	0.759761	-0.120913	0.626543
25395	9.854356	-0.585264	-2.184355	-0.173109	-0.117482	0.269866	-0.628957	-0.116991	0.433371	0.123790	0.760188	-0.127600	0.624907
25396	9.740684	-0.464213	-2.290412	-0.166869	-0.116956	0.229496	-0.628432	-0.113670	0.434826	0.123155	0.760661	-0.133570	0.623207
25397	9.456697	-0.726168	-2.136591	-0.134202	-0.111410	0.148702	-0.628433	-0.111828	0.437730	0.122973	0.761377	-0.137948	0.621412
25398	9.587070	-0.732425	-2.100450	-0.064376	-0.016877	0.150552	-0.627902	-0.109194	0.438725	0.122030	0.761034	-0.141187	0.621291
25399	9.623580	-0.523589	-2.141511	-0.024962	-0.083463	0.092052	-0.627923	-0.106975	0.439699	0.120915	0.761812	-0.143307	0.620068
25400	9.651909	-1.086810	-2.288736	-0.092189	-0.170519	0.011221	-0.627340	-0.106479	0.443909	0.121687	0.763690	-0.145139	0.617175
25401	9.580205	-1.056287	-2.537032	-0.047032	-0.204482	-0.007925	-0.623122	-0.107948	0.446569	0.121728	0.766187	-0.146353	0.613775
25402	9.885715	-0.784450	-2.715744	-0.010451	-0.191568	-0.008684	-0.618594	-0.109212	0.453703	0.121432	0.768556	-0.146924	0.610729
25403	8.739044	-1.220597	-2.499404	-0.153533	-0.262310	-0.086246	-0.614748	-0.112390	0.459609	0.123831	0.771706	-0.148412	0.605895
25404	9.951490	-1.684325	-2.552594	-0.126378	-0.289923	0.040665	-0.609381	-0.114999	0.464978	0.124426	0.774791	-0.151397	0.601079
25405	9.594914	-1.481862	-2.634547	-0.044861	-0.501427	0.031939	-0.604146	-0.115810	0.474225	0.122881	0.780648	-0.154041	0.593093
25406	9.815460	-1.296795	-3.168091	-0.012682	-0.815129	-0.172971	-0.589098	-0.117010	0.491309	0.122604	0.790729	-0.153584	0.579765
25407	8.633901	-0.077856	-4.111006	-0.286556	-0.917672	-0.481736	-0.568450	-0.129752	0.510975	0.129489	0.802061	-0.151892	0.562902
25408	8.344309	0.948882	-3.673248	-0.229968	-0.549559	-0.654597	-0.552841	-0.144368	0.524156	0.138860	0.809533	-0.145488	0.551550
25409	8.153528	1.147171	-4.432840	-0.329918	-0.439681	-0.778873	-0.537845	-0.166673	0.535474	0.151138	0.815717	-0.138060	0.541020
25410	8.533517	1.668971	-4.124847	-0.314612	-0.244067	-0.631245	-0.523862	-0.190187	0.539890	0.162419	0.819074	-0.132000	0.534148
25411	8.597082	2.741347	-3.840076	-0.069331	-0.062478	-0.569377	-0.514822	-0.212316	0.537742	0.169192	0.821108	-0.123893	0.530854
25412	8.598100	3.052814	-4.461194	0.217331	-0.102856	-0.553122	-0.507983	-0.222222	0.541252	0.171243	0.824261	-0.112959	0.527740
25413	7.484850	2.677942	-4.310912	0.614552	0.075450	-0.323541	-0.503110	-0.219269	0.545992	0.164495	0.826380	-0.101092	0.528978
25414	9.301125	3.472043	-4.088664	0.831316	0.363338	-0.245960	-0.506734	-0.207508	0.547030	0.154080	0.825641	-0.087136	0.535709
25415	10.154211	2.544981	-4.300498	0.809435	0.165182	-0.160324	-0.510110	-0.193869	0.547206	0.142595	0.826682	-0.075465	0.539044
25416	8.557549	2.792116	-3.988006	0.917317	0.089574	-0.014400	-0.513630	-0.176926	0.552330	0.127714	0.828236	-0.065185	0.541725
25417	8.374748	2.197789	-3.695227	0.812231	0.156146	0.015438	-0.514708	-0.156886	0.554134	0.114243	0.828641	-0.056358	0.545093
25418	6.981860	1.501460	-3.116348	0.472586	0.090114	0.114490	-0.517940	-0.143020	0.555439	0.105275	0.828594	-0.053005	0.547302
25419	8.496396	1.845052	-2.774656	0.150488	0.454521	0.354087	-0.523649	-0.134268	0.551987	0.099391	0.823647	-0.056360	0.555473
25420	10.512624	-1.885645	-3.743824	0.011628	0.458559	0.889468	-0.541537	-0.114730	0.540247	0.089832	0.817436	-0.070068	0.564640
25421	11.505467	-1.357072	-4.260534	0.055739	0.309263	0.429461	-0.549835	-0.102583	0.531867	0.084351	0.813536	-0.076116	0.570307
25422	10.621226	-0.449593	-4.018681	0.097288	0.147497	0.016854	-0.556941	-0.094838	0.526273	0.082811	0.812015	-0.075139	0.572825
25423	8.591964	-0.439641	-3.152981	-0.007472	0.168387	-0.276511	-0.561117	-0.097015	0.522830	0.086150	0.810615	-0.070708	0.574876
25424	8.405148	-0.971252	-2.473217	0.083628	0.253725	-0.231616	-0.563605	-0.101812	0.517396	0.087824	0.808178	-0.065661	0.578640
25425	8.744487	-0.578961	-2.070358	0.272864	0.207403	0.013056	-0.567464	-0.098036	0.510829	0.083269	0.806342	-0.062656	0.582196
25426	9.137488	-0.746274	-2.276941	0.484523	0.068397	-0.134904	-0.569320	-0.095386	0.509336	0.077121	0.806510	-0.054835	0.583598
25427	8.632969	-0.966108	-2.614536	0.843893	-0.027901	-0.236976	-0.568301	-0.086062	0.512413	0.065900	0.808375	-0.041561	0.583489
25428	7.947770	-1.296223	-2.591067	1.148951	-0.164760	-0.243708	-0.564716	-0.070153	0.516151	0.050032	0.811820	-0.024533	0.581243
25429	8.181952	-0.991402	-2.660630	1.506224	-0.013609	-0.169746	-0.560774	-0.047861	0.522511	0.027113	0.813279	-0.004701	0.581223
25430	10.478530	0.502002	-2.939644	1.748339	0.258565	-0.167125	-0.562062	-0.013751	0.520442	0.000659	0.810767	0.018362	0.585081
25431	13.490884	2.307093	-3.330337	1.455026	0.310300	-0.392549	-0.566328	0.012039	0.515655	-0.018769	0.806672	0.041379	0.589250
25432	11.487803	1.901869	-3.881186	1.464057	0.222245	-0.218579	-0.571959	0.034796	0.509579	-0.039961	0.803010	0.061945	0.591389
25433	9.919484	2.162670	-3.337811	1.439769	0.309340	-0.450281	-0.578312	0.056933	0.499006	-0.058297	0.797307	0.085662	0.594613
25434	9.229632	1.027497	-2.952312	1.182664	0.162529	-0.511438	-0.584374	0.069792	0.492742	-0.071309	0.792906	0.107558	0.595522
25435	8.095521	1.972763	-2.324106	1.126595	0.110067	-0.405098	-0.589872	0.081292	0.485132	-0.084645	0.788933	0.127028	0.595218
25436	8.894633	1.622241	-2.283817	1.010532	0.058339	-0.362914	-0.592016	0.093461	0.480183	-0.096373	0.785483	0.144554	0.593998
25437	8.659134	1.498436	-2.150230	0.935058	0.124364	-0.387093	-0.594685	0.103621	0.475952	-0.106795	0.780956	0.161359	0.593856
25438	9.382914	1.469722	-2.018082	0.862323	0.151052	-0.303618	-0.599724	0.112384	0.469146	-0.117101	0.776270	0.175895	0.593930
25439	9.798687	0.902153	-2.225710	0.757608	0.012882	-0.171480	-0.602369	0.120170	0.464211	-0.126799	0.773667	0.187431	0.591803
25440	9.323698	0.476175	-2.396693	0.676108	-0.092412	-0.132197	-0.601142	0.132127	0.462565	-0.135313	0.772541	0.197604	0.588068
25441	9.328626	1.169248	-2.365793	0.523846	-0.214976	-0.200081	-0.598165	0.139539	0.463552	-0.140106	0.772822	0.207374	0.583192
25442	9.164528	0.784843	-2.545714	0.504406	-0.263060	-0.102885	-0.593779	0.147885	0.468211	-0.145583	0.774062	0.215491	0.577233
25443	9.057973	0.771904	-2.609438	0.452444	-0.264970	-0.130539	-0.587821	0.152302	0.471636	-0.149811	0.775211	0.223465	0.571549
25444	8.695961	0.760867	-2.680504	0.438460	-0.157404	-0.082190	-0.584268	0.158939	0.473825	-0.154926	0.775364	0.230118	0.567322
25445	8.510264	0.787541	-2.402889	0.388727	-0.006825	-0.074298	-0.583198	0.163374	0.475484	-0.159930	0.773883	0.235685	0.565668
25446	9.817062	0.912668	-2.656226	0.409805	0.177925	0.012002	-0.584706	0.170363	0.472023	-0.167189	0.770663	0.239440	0.566388
25447	10.208514	0.227924	-3.153528	0.451128	0.288595	0.070588	-0.586563	0.180383	0.464567	-0.176158	0.766186	0.242484	0.568445
25448	9.209463	0.037010	-3.578709	0.544445	0.259051	0.002650	-0.591802	0.191731	0.454156	-0.185740	0.761353	0.247611	0.569676
25449	9.788226	0.080831	-3.534856	0.673382	0.279710	-0.070400	-0.597861	0.202473	0.444831	-0.196388	0.755270	0.255305	0.570805
25450	10.577185	-0.287553	-3.243129	0.716064	0.386306	-0.129090	-0.604068	0.212484	0.433091	-0.207629	0.747369	0.263771	0.573371
25451	10.489917	-0.334792	-3.290892	0.744476	0.318224	-0.224382	-0.610311	0.221918	0.415735	-0.217676	0.739396	0.274315	0.575033
25452	9.546485	-0.388521	-3.127961	0.693079	0.124885	-0.349177	-0.617416	0.227296	0.406368	-0.224553	0.733006	0.286808	0.574473
25453	8.808156	-0.639325	-2.843566	0.534451	0.054556	-0.183489	-0.621956	0.229811	0.399730	-0.230435	0.728964	0.295382	0.572940
25454	9.282638	-0.452141	-2.947034	0.280042	-0.039333	-0.107544	-0.622596	0.233977	0.395808	-0.233032	0.727548	0.300270	0.571146
25455	8.841241	-0.328025	-2.748583	0.161607	-0.044427	-0.017915	-0.622468	0.234566	0.395285	-0.234777	0.727299	0.302583	0.569526
25456	9.281222	-0.407525	-2.838008	0.067826	0.023298	0.025919	-0.621353	0.235854	0.397586	-0.236151	0.726960	0.302767	0.569292
25457	9.668961	-0.329468	-2.895471	0.001217	-0.031966	-0.030916	-0.620827	0.237864	0.396868	-0.235501	0.727256	0.303374	0.568860
25458	9.336888	-0.305923	-2.849088	-0.077283	-0.079753	-0.122819	-0.621330	0.235195	0.399498	-0.232477	0.727850	0.304594	0.568692
25459	9.237048	-0.110038	-2.757132	-0.142980	-0.073577	-0.115603	-0.620432	0.232720	0.403522	-0.228513	0.728781	0.304979	0.568901
25460	8.998345	-0.109819	-2.468047	-0.171809	-0.042216	-0.101071	-0.619782	0.226928	0.405949	-0.224572	0.729500	0.304613	0.569743
25461	9.138535	-0.179865	-2.381970	-0.172436	-0.008568	-0.093764	-0.621612	0.219182	0.408558	-0.220834	0.729935	0.304028	0.570959
25462	8.931365	-0.273589	-2.336192	-0.160337	0.023818	-0.020446	-0.621261	0.215081	0.411231	-0.218361	0.730327	0.302294	0.572328
25463	9.391063	-0.048469	-2.187683	-0.045599	0.080326	0.093611	-0.621416	0.215044	0.409138	-0.219179	0.730306	0.300006	0.573245
25464	10.545928	0.343799	-2.571262	0.023281	0.154051	0.062739	-0.623111	0.217046	0.409277	-0.221120	0.728894	0.298586	0.575036
25465	9.708907	0.737369	-2.547058	-0.032881	0.135380	-0.119140	-0.623992	0.217584	0.404296	-0.219993	0.726898	0.299308	0.577614
25466	8.833094	0.634118	-2.343506	-0.082763	0.173010	-0.071788	-0.628129	0.213207	0.402391	-0.218968	0.724904	0.298557	0.580888
25467	9.449026	0.733736	-2.501137	-0.083291	0.186254	0.079738	-0.630647	0.211470	0.398123	-0.219689	0.723707	0.295598	0.583615
25468	9.637578	0.955701	-2.516401	-0.075746	0.203503	0.053194	-0.631660	0.212366	0.394560	-0.220377	0.722055	0.292956	0.586726
25469	9.961811	1.138814	-2.418649	-0.008338	0.232662	0.040538	-0.633963	0.215454	0.390029	-0.221945	0.719726	0.291262	0.589832
25470	10.202133	0.994311	-2.438238	-0.050579	0.150326	-0.027285	-0.637053	0.213550	0.383523	-0.221750	0.718089	0.290318	0.592360
25471	9.615953	0.921605	-2.494078	-0.028587	0.033617	-0.049221	-0.635963	0.214859	0.382478	-0.220766	0.717671	0.290588	0.593102
25472	9.461233	0.799220	-2.508412	-0.036412	-0.039508	-0.027153	-0.637876	0.212836	0.383906	-0.219669	0.718218	0.290644	0.592818
25473	9.483166	0.830337	-2.489708	-0.066132	-0.095843	-0.038121	-0.637128	0.210821	0.387262	-0.217492	0.719570	0.290905	0.591853
25474	9.464130	1.103198	-2.574163	-0.132789	-0.169879	-0.059198	-0.635510	0.207152	0.392322	-0.213862	0.721886	0.290840	0.590387
25475	9.386632	1.011763	-2.586352	-0.149496	-0.204677	-0.030763	-0.632233	0.205496	0.399164	-0.209888	0.724907	0.290499	0.588274
25476	9.376026	0.940359	-2.680612	-0.220912	-0.198026	0.000267	-0.629645	0.203675	0.406700	-0.205507	0.728230	0.288643	0.586629
25477	9.408197	0.977676	-2.587381	-0.227515	-0.217244	0.029664	-0.625650	0.200307	0.413570	-0.200993	0.732026	0.286558	0.584486
25478	9.421711	1.238414	-2.508901	-0.237041	-0.177571	0.013114	-0.622480	0.196373	0.420691	-0.196626	0.735194	0.284220	0.583136
25479	9.277391	1.165839	-2.446014	-0.189436	-0.129656	0.009418	-0.619619	0.194057	0.426660	-0.192889	0.737643	0.282529	0.582112
25480	9.101542	1.118239	-2.420428	-0.195325	-0.101196	0.025832	-0.616346	0.191110	0.430911	-0.189704	0.739789	0.280177	0.581572
25481	9.318810	1.047687	-2.337236	-0.250413	-0.085724	0.016562	-0.616142	0.188242	0.434499	-0.185368	0.741952	0.277502	0.581497
25482	9.402736	1.135596	-2.426747	-0.310378	-0.094096	0.067873	-0.612964	0.183602	0.441577	-0.180995	0.744632	0.273142	0.581513
25483	9.458517	0.909519	-2.594537	-0.295485	-0.035532	0.104481	-0.611812	0.182186	0.444130	-0.177260	0.746792	0.268441	0.582082
25484	9.555477	0.780323	-2.775311	-0.267671	0.024574	0.145725	-0.610902	0.178857	0.448241	-0.175057	0.748297	0.262969	0.583313
25485	9.214619	0.232849	-2.997989	-0.266498	0.035470	0.116173	-0.610444	0.176779	0.450061	-0.172262	0.749541	0.258156	0.584697
25486	9.117416	-0.364971	-2.850927	-0.254096	0.039765	0.166541	-0.609187	0.177527	0.451770	-0.170574	0.750869	0.252459	0.585973
25487	9.684302	-0.062852	-2.894306	-0.256745	0.089605	0.166631	-0.610163	0.177151	0.451058	-0.168817	0.751656	0.246768	0.587893
25488	9.910212	-0.082951	-2.960849	-0.297011	0.103001	0.129872	-0.609868	0.176663	0.452281	-0.166357	0.752143	0.240883	0.590408
25489	9.606630	-0.217393	-2.902070	-0.350512	0.045055	0.083894	-0.612037	0.171887	0.452146	-0.162019	0.753306	0.235433	0.592328
25490	9.521195	-0.204430	-2.739391	-0.407747	-0.018720	0.105894	-0.610585	0.168638	0.454443	-0.157011	0.755390	0.228973	0.593553
25491	9.473090	-0.267644	-2.701777	-0.371555	-0.101262	0.098736	-0.610629	0.163367	0.458025	-0.151869	0.758335	0.223458	0.593237
25492	9.462401	-0.173063	-2.877067	-0.325802	-0.103048	0.064886	-0.607622	0.160356	0.463670	-0.147208	0.760887	0.218828	0.592870
25493	9.500384	-0.030892	-3.010394	-0.244810	-0.078240	0.046681	-0.604591	0.155369	0.469193	-0.143485	0.762886	0.215498	0.592433
25494	9.365612	-0.039967	-2.986092	-0.196987	-0.124856	-0.008237	-0.603115	0.152240	0.474846	-0.139815	0.764955	0.213554	0.591346
25495	9.279526	0.081442	-2.953100	-0.174873	-0.121639	-0.001773	-0.600260	0.148123	0.477076	-0.136410	0.767033	0.211890	0.590046
25496	9.702930	0.138126	-3.062753	-0.141825	-0.164482	0.006717	-0.596838	0.144467	0.481282	-0.133589	0.769449	0.210469	0.588052
25497	9.341495	0.204123	-3.092281	-0.170510	-0.165827	0.029533	-0.592863	0.141086	0.485501	-0.130438	0.772141	0.208477	0.585937
25498	9.312943	0.389042	-3.123820	-0.240679	-0.183184	0.077161	-0.590567	0.139350	0.491371	-0.126833	0.775287	0.204848	0.583850
25499	9.629539	0.409523	-3.009937	-0.293294	-0.127010	0.157793	-0.586164	0.136037	0.496984	-0.123432	0.778311	0.199317	0.582469
25500	9.017282	0.532042	-2.783371	-0.299183	-0.115214	0.142973	-0.581524	0.135322	0.501500	-0.119951	0.781006	0.193794	0.581451
25501	8.993423	0.668371	-2.810572	-0.223922	-0.111896	0.083489	-0.580039	0.131090	0.506526	-0.116810	0.783319	0.190178	0.580172
25502	9.353509	0.287693	-2.821688	-0.135724	-0.068333	0.090948	-0.578050	0.129265	0.508488	-0.115450	0.784833	0.187241	0.579352
25503	9.400451	0.367576	-3.016135	-0.059635	-0.100146	0.065473	-0.576369	0.131015	0.512765	-0.114728	0.786528	0.185770	0.577669
25504	9.303444	0.525440	-3.163633	-0.008108	-0.115392	0.009626	-0.573278	0.131076	0.516367	-0.114256	0.787976	0.185697	0.575810
25505	9.365089	0.292623	-3.194023	0.037424	-0.121009	-0.068297	-0.570732	0.129767	0.519192	-0.113441	0.789180	0.187495	0.573736
25506	9.221379	0.379944	-3.120456	0.012094	-0.087396	-0.060156	-0.568761	0.129354	0.521240	-0.112586	0.789990	0.188688	0.572396
25507	9.283612	0.385100	-3.175882	0.064142	-0.074545	-0.030700	-0.566813	0.130381	0.522820	-0.112804	0.790731	0.190084	0.570867
25508	9.312008	0.322392	-3.215995	0.027980	-0.099455	-0.012385	-0.564968	0.129499	0.525817	-0.112698	0.791817	0.190729	0.569164
25509	9.246099	0.353611	-3.338915	0.017343	-0.118709	0.002293	-0.562195	0.131368	0.527302	-0.112390	0.793282	0.191160	0.567036
25510	9.229144	0.392907	-3.367007	0.014142	-0.108633	0.018789	-0.561335	0.131213	0.530214	-0.112384	0.794614	0.191174	0.565164
25511	9.168135	0.336155	-3.442381	0.007333	-0.085662	0.035230	-0.558839	0.133079	0.531840	-0.112420	0.795845	0.190888	0.563519
25512	9.194103	0.346659	-3.515738	0.014333	-0.116428	0.026122	-0.554365	0.134222	0.536053	-0.112468	0.797284	0.190802	0.561501
25513	9.150166	0.352836	-3.591339	0.001630	-0.105507	0.028822	-0.553777	0.133380	0.538646	-0.112267	0.798721	0.190593	0.559567
25514	9.150276	0.318500	-3.562586	-0.012633	-0.102603	0.042548	-0.551844	0.136074	0.540887	-0.112121	0.800119	0.189910	0.557829
25515	9.082364	0.358781	-3.637069	-0.012756	-0.083814	0.036084	-0.549036	0.135897	0.543640	-0.111854	0.801365	0.189370	0.556274
25516	9.144609	0.266364	-3.649659	-0.008302	-0.061283	0.028714	-0.546944	0.135591	0.543462	-0.111778	0.802235	0.188861	0.555208
25517	9.103523	0.281507	-3.672176	-0.003753	-0.042726	0.025934	-0.545965	0.136867	0.546042	-0.111702	0.802963	0.188487	0.554298
25518	9.072241	0.330433	-3.687593	0.001005	-0.078154	0.002143	-0.544148	0.137062	0.547293	-0.111417	0.803895	0.188546	0.552983
25519	9.192355	0.266799	-3.706990	0.006401	-0.081609	-0.001496	-0.542470	0.137917	0.549562	-0.111057	0.804923	0.188808	0.551468
25520	9.028947	0.333044	-3.678712	0.024821	-0.029222	-0.001568	-0.541772	0.138552	0.550850	-0.111298	0.805244	0.189080	0.550857
25521	9.115615	0.295976	-3.672534	0.037463	0.007261	-0.011681	-0.542492	0.139484	0.549380	-0.111664	0.805181	0.189648	0.550680
25522	9.081314	0.224045	-3.715193	0.024809	-0.004133	-0.005286	-0.540532	0.138877	0.549603	-0.111959	0.805212	0.189922	0.550480
25523	9.032916	0.297916	-3.773280	0.028688	-0.010217	0.003907	-0.540545	0.140000	0.549812	-0.112294	0.805419	0.190178	0.550020
25524	9.120358	0.296074	-3.682371	0.042954	-0.002014	-0.010738	-0.539026	0.141235	0.550152	-0.112829	0.805365	0.190736	0.549797
25525	9.115300	0.218485	-3.680272	0.028476	0.018063	-0.007142	-0.541703	0.142895	0.548885	-0.113153	0.805217	0.191099	0.549821
25526	9.158607	0.242675	-3.698640	0.005181	-0.034830	0.016767	-0.542254	0.143260	0.550308	-0.113258	0.805713	0.190874	0.549151
25527	9.119678	0.238731	-3.745513	-0.014788	-0.031418	0.022218	-0.539192	0.143355	0.550285	-0.113023	0.806316	0.190396	0.548479
25528	9.042912	0.209423	-3.689700	-0.011124	-0.048130	0.024067	-0.539477	0.144186	0.550757	-0.112894	0.807021	0.189903	0.547639
25529	9.066370	0.127448	-3.737000	-0.029476	-0.056244	0.022199	-0.538617	0.143508	0.552800	-0.112336	0.807926	0.189314	0.546624
25530	9.047000	0.142383	-3.755499	-0.041969	-0.028214	0.031303	-0.535694	0.143868	0.553213	-0.111862	0.808507	0.188320	0.546205
25531	9.118963	0.142431	-3.796832	-0.051259	-0.027842	0.025793	-0.535528	0.142796	0.554820	-0.111106	0.809158	0.187364	0.545722
25532	9.056217	0.157683	-3.816123	-0.069247	-0.038689	0.038610	-0.534968	0.143292	0.556100	-0.110231	0.809938	0.185978	0.545218
25533	9.169122	0.098945	-3.835219	-0.071724	-0.049210	0.014779	-0.533423	0.142670	0.556745	-0.108953	0.810821	0.185017	0.544488
25534	8.967740	0.205912	-3.749706	-0.073546	0.019203	0.009137	-0.533093	0.139223	0.557645	-0.107899	0.810865	0.183932	0.545000
25535	9.090640	0.209891	-3.749446	-0.038437	0.038724	0.020213	-0.535172	0.138406	0.557615	-0.107549	0.810731	0.183050	0.545565
25536	9.095053	0.161790	-3.781321	-0.069571	0.014828	0.021100	-0.535450	0.137752	0.556600	-0.106675	0.810854	0.181825	0.545963
25537	9.109481	0.137351	-3.774775	-0.058580	0.009219	0.022047	-0.535858	0.137569	0.557570	-0.105919	0.811087	0.180750	0.546121
25538	9.102384	0.176193	-3.774256	-0.049253	0.005072	0.029418	-0.535848	0.136857	0.557665	-0.105429	0.811301	0.179632	0.546267
25539	9.079999	0.099530	-3.831882	-0.073621	0.015539	0.040345	-0.536115	0.136269	0.558189	-0.104658	0.811558	0.178077	0.546543
25540	9.070412	0.114141	-3.831429	-0.076223	0.015218	0.045846	-0.536387	0.135184	0.557288	-0.103946	0.811772	0.176375	0.546913
25541	9.089739	0.074894	-3.808256	-0.091016	0.010066	0.040318	-0.535251	0.133728	0.557745	-0.102881	0.812118	0.174634	0.547159
25542	9.092501	0.113281	-3.779127	-0.129125	0.003890	0.053108	-0.536081	0.132920	0.557145	-0.101349	0.812582	0.172257	0.547510
25543	9.105142	0.112158	-3.702322	-0.132954	0.015379	0.045746	-0.535091	0.131903	0.557352	-0.099687	0.812961	0.169950	0.547973
25544	9.100439	0.180275	-3.716193	-0.122139	0.030515	0.038413	-0.536161	0.128907	0.558154	-0.098196	0.813055	0.167833	0.548754
25545	9.085814	0.151405	-3.725495	-0.109500	0.038276	0.031076	-0.537121	0.126870	0.556642	-0.096835	0.813073	0.165970	0.549536
25546	9.100141	0.180797	-3.754821	-0.101056	0.026664	0.040294	-0.537916	0.123500	0.556303	-0.095693	0.813165	0.164057	0.550173
25547	9.177351	0.067877	-3.693235	-0.084002	0.016283	0.028415	-0.538892	0.123649	0.556460	-0.094652	0.813356	0.162554	0.550517
25548	8.985221	0.177891	-3.658767	-0.069015	0.056107	0.038451	-0.537913	0.124139	0.557737	-0.094107	0.813050	0.160970	0.551527
25549	9.412660	0.072516	-3.801025	-0.048981	0.045315	0.034910	-0.540426	0.122502	0.554312	-0.093808	0.812870	0.159686	0.552217
25550	9.181533	-0.038349	-3.730311	-0.106070	-0.061145	0.031231	-0.541243	0.121358	0.554807	-0.092206	0.813898	0.158029	0.551449
25551	8.985379	0.067868	-3.591866	-0.128079	-0.051816	0.029316	-0.538978	0.120981	0.558947	-0.090259	0.814908	0.156134	0.550818
25552	9.209756	0.231601	-3.623340	-0.104514	-0.055084	0.022103	-0.538404	0.119432	0.558567	-0.088600	0.815826	0.154630	0.550152
25553	9.122211	0.214110	-3.719202	-0.102415	-0.094583	0.035909	-0.536001	0.118273	0.561263	-0.087013	0.817265	0.152983	0.548729
25554	9.090930	0.263037	-3.734619	-0.043247	-0.119820	-0.007061	-0.534427	0.116959	0.564516	-0.085834	0.818686	0.152739	0.546861
25555	9.008787	0.268880	-3.765321	0.000303	-0.110804	-0.021690	-0.531898	0.115879	0.565541	-0.085243	0.819934	0.153185	0.544955
25556	8.974522	0.257859	-3.829321	0.024251	-0.088078	-0.018020	-0.529947	0.115843	0.565660	-0.085146	0.820851	0.153803	0.543414
25557	8.988657	0.202226	-3.847119	0.051422	-0.076398	-0.029921	-0.527696	0.116334	0.569436	-0.085412	0.821603	0.154880	0.541928
25558	9.065688	0.187173	-3.850097	0.057180	-0.076999	-0.019801	-0.525748	0.117629	0.571311	-0.085869	0.822332	0.155863	0.540466
25559	9.014988	0.197464	-3.867455	0.057218	-0.071538	-0.018902	-0.525730	0.116997	0.572667	-0.086369	0.823045	0.156809	0.539025
25560	8.985475	0.240177	-3.962680	0.048907	-0.110231	-0.017942	-0.523497	0.116937	0.573200	-0.086604	0.824146	0.157727	0.537034
25561	9.016339	0.150521	-3.983739	0.067548	-0.111733	-0.039933	-0.519904	0.120063	0.574754	-0.086926	0.825196	0.159195	0.534933
25562	8.877159	0.252946	-3.953716	0.078963	-0.076708	-0.026216	-0.518665	0.122358	0.576698	-0.087677	0.825848	0.160518	0.533406
25563	8.972528	0.239398	-4.078128	0.115541	-0.060051	-0.028909	-0.517966	0.122334	0.576969	-0.089074	0.826283	0.162224	0.531983
25564	9.011069	0.161100	-4.046268	0.125024	-0.103405	-0.012309	-0.516184	0.125098	0.577820	-0.090642	0.827172	0.163848	0.529835
25565	8.875602	0.162996	-4.116059	0.155853	-0.136223	-0.019568	-0.513701	0.128087	0.579655	-0.092560	0.828351	0.165957	0.526996
25566	8.969504	0.201468	-4.141056	0.179375	-0.096788	-0.033323	-0.511361	0.131360	0.581509	-0.094828	0.828977	0.168486	0.524802
25567	8.869545	0.145686	-4.268100	0.159848	-0.105465	-0.010443	-0.510973	0.134407	0.582809	-0.097007	0.829828	0.170424	0.522429
25568	8.874208	0.155679	-4.292361	0.175510	-0.135175	-0.037890	-0.506670	0.137187	0.585451	-0.099030	0.830818	0.173055	0.519602
25569	8.854804	0.126775	-4.296654	0.176043	-0.134309	-0.052581	-0.505023	0.140840	0.588451	-0.100937	0.831760	0.175911	0.516761
25570	8.830236	0.118018	-4.353756	0.158989	-0.140544	-0.039767	-0.501720	0.144038	0.588617	-0.102644	0.832800	0.178411	0.513886
25571	8.742848	0.051479	-4.408886	0.162308	-0.126806	-0.054496	-0.497589	0.147662	0.588523	-0.104329	0.833652	0.181133	0.511205
25572	8.797648	-0.050262	-4.445411	0.133474	-0.075805	-0.043629	-0.495383	0.150117	0.589769	-0.105802	0.834042	0.183296	0.509493
25573	8.761315	-0.020407	-4.482500	0.131942	-0.072775	-0.032630	-0.493587	0.152537	0.591855	-0.107405	0.834463	0.185221	0.507768
25574	8.649733	-0.040263	-4.570233	0.082169	-0.068088	-0.047447	-0.493169	0.153183	0.593007	-0.108008	0.834857	0.186904	0.506375
25575	8.808422	-0.082263	-4.595762	0.066986	-0.060486	-0.034615	-0.491666	0.156086	0.594009	-0.108558	0.835276	0.188170	0.505095
25576	8.640351	-0.008940	-4.550356	0.058516	-0.042407	-0.044777	-0.488582	0.154614	0.594168	-0.108890	0.835464	0.189513	0.504210
25577	8.697394	-0.003100	-4.653888	0.062535	-0.056158	-0.030056	-0.488322	0.156291	0.594548	-0.109430	0.835861	0.190645	0.503006
25578	8.740969	-0.028152	-4.617038	0.066187	-0.069107	-0.029104	-0.486366	0.156753	0.596093	-0.109946	0.836355	0.191862	0.501608
25579	8.711912	-0.039890	-4.630519	0.085636	-0.097268	-0.051969	-0.484717	0.160003	0.598649	-0.110500	0.837021	0.193678	0.499674
25580	8.654357	-0.008252	-4.608840	0.078619	-0.081288	-0.041922	-0.482758	0.159658	0.599307	-0.111048	0.837551	0.195259	0.498047
25581	8.561059	-0.126502	-4.782428	0.059272	-0.034777	-0.018223	-0.481935	0.161030	0.599942	-0.111746	0.837774	0.196103	0.497183
25582	8.662869	-0.018546	-4.749304	0.079233	-0.036332	-0.023645	-0.482787	0.162186	0.599742	-0.112662	0.837921	0.197282	0.496262
25583	8.622011	0.042535	-4.761868	0.079224	-0.017817	-0.025509	-0.481832	0.164519	0.600993	-0.113689	0.837897	0.198407	0.495619
25584	8.634285	0.010348	-4.719065	0.095723	-0.034603	-0.022699	-0.478665	0.166785	0.599987	-0.114895	0.837987	0.199730	0.494656
25585	8.631783	-0.045566	-4.707260	0.088609	-0.033178	-0.015384	-0.479241	0.168474	0.600376	-0.116121	0.838127	0.200810	0.493695
25586	8.609468	-0.073573	-4.776648	0.071298	-0.018449	-0.014535	-0.480072	0.168459	0.600941	-0.117061	0.838141	0.201713	0.493080
25587	8.594943	-0.005067	-4.814300	0.070129	-0.001219	-0.025569	-0.479818	0.169646	0.599756	-0.118005	0.837963	0.202706	0.492751
25588	8.556150	-0.058025	-4.822855	0.068172	0.002789	-0.031102	-0.479114	0.169198	0.600001	-0.118815	0.837706	0.203803	0.492541
25589	8.671564	-0.019402	-4.870392	0.086319	-0.017273	-0.034675	-0.479412	0.170628	0.599813	-0.119874	0.837606	0.205146	0.491895
25590	8.474889	0.031636	-4.775760	0.117122	0.022127	-0.049391	-0.478347	0.174566	0.600045	-0.121405	0.836960	0.206988	0.491849
25591	8.653416	-0.009045	-4.729567	0.148662	0.056286	-0.036504	-0.480456	0.174847	0.597850	-0.123789	0.835967	0.208796	0.492178
25592	8.667413	-0.066874	-4.764279	0.137254	0.033031	-0.016310	-0.481225	0.179081	0.595468	-0.126024	0.835289	0.210251	0.492143
25593	8.590174	-0.136814	-4.752187	0.122286	0.058613	0.002861	-0.483642	0.181759	0.593564	-0.128365	0.834490	0.211131	0.492517
25594	8.738336	-0.117979	-4.607864	0.123187	0.085488	0.000107	-0.484959	0.185034	0.590709	-0.130746	0.833387	0.212038	0.493368
25595	8.660444	-0.225799	-4.663619	0.045997	0.075191	0.021958	-0.485677	0.185959	0.589378	-0.132077	0.832690	0.211798	0.494292
25596	8.716080	-0.172918	-4.658109	0.031318	0.062356	0.021971	-0.487689	0.189754	0.587677	-0.133047	0.832141	0.211496	0.495085
25597	8.721823	-0.069702	-4.582781	0.022521	0.074503	0.034802	-0.489108	0.191241	0.586667	-0.134109	0.831561	0.210811	0.496064
25598	8.688166	-0.106176	-4.557609	0.025677	0.047846	0.018321	-0.489821	0.191609	0.585161	-0.134884	0.831153	0.210549	0.496649
25599	8.706648	-0.207355	-4.616923	-0.014920	0.039531	0.005395	-0.492342	0.192117	0.584240	-0.134882	0.830893	0.210075	0.497285
25600	8.706779	-0.207583	-4.600023	-0.053419	0.049067	0.001634	-0.491344	0.190266	0.584116	-0.134182	0.830614	0.209301	0.498266
25601	8.707351	-0.232684	-4.534895	-0.096923	0.057415	0.018082	-0.494238	0.187027	0.582698	-0.133021	0.830444	0.207750	0.499508
25602	8.756094	-0.197413	-4.478524	-0.091128	0.047434	0.030974	-0.494088	0.186178	0.582644	-0.131980	0.830398	0.206115	0.500537
25603	8.904918	-0.297476	-4.508893	-0.107917	0.010313	0.021840	-0.495623	0.186738	0.583252	-0.130483	0.830733	0.204510	0.501031
25604	8.693620	-0.185075	-4.461616	-0.098886	0.029902	0.016295	-0.495282	0.182960	0.585108	-0.129093	0.830814	0.203088	0.501835
25605	8.842767	-0.188152	-4.491365	-0.069666	0.043875	0.012691	-0.496391	0.181632	0.583641	-0.128278	0.830667	0.201927	0.502755
25606	8.800220	-0.225869	-4.369262	-0.059135	0.038131	0.031060	-0.496668	0.181367	0.583349	-0.127731	0.830617	0.200639	0.503492
25607	8.862582	-0.198989	-4.417307	-0.062023	0.019961	0.027430	-0.496410	0.181484	0.580842	-0.127101	0.830742	0.199367	0.503950
25608	8.853718	-0.192957	-4.320330	-0.045112	-0.008688	0.012830	-0.497327	0.178142	0.582877	-0.126413	0.831053	0.198637	0.503899
25609	8.766328	-0.220472	-4.392111	-0.104382	-0.010801	0.020032	-0.497326	0.178922	0.584320	-0.124887	0.831558	0.197134	0.504037
25610	8.867379	-0.250199	-4.398499	-0.062856	-0.041115	0.001827	-0.496737	0.176633	0.584592	-0.123671	0.832191	0.196498	0.503540
25611	8.862609	-0.140504	-4.438663	-0.050303	-0.040604	-0.007309	-0.495299	0.174513	0.586960	-0.122656	0.832744	0.196065	0.503041
25612	8.838304	-0.132648	-4.469100	-0.026699	-0.055079	-0.012751	-0.495277	0.173336	0.587864	-0.121834	0.833371	0.196059	0.502205
25613	8.669195	-0.072143	-4.551743	0.004334	-0.053191	-0.015476	-0.493475	0.174150	0.588036	-0.121597	0.833882	0.196344	0.501303
25614	8.636989	-0.148417	-4.633151	0.008074	-0.037604	-0.014598	-0.491217	0.173685	0.591056	-0.121405	0.834238	0.196677	0.500625
25615	8.687948	-0.081120	-4.615297	0.009734	-0.008745	0.011074	-0.492199	0.173740	0.590232	-0.121697	0.834396	0.196465	0.500375
25616	8.654649	-0.032863	-4.579925	-0.003642	-0.002112	0.023885	-0.490812	0.173491	0.589087	-0.121835	0.834576	0.195954	0.500241
25617	8.692883	-0.147204	-4.572439	0.000175	-0.004286	0.029391	-0.491341	0.172813	0.591562	-0.122165	0.834783	0.195332	0.500059
25618	8.640462	-0.042989	-4.540818	0.051842	0.066760	0.039479	-0.491655	0.174728	0.590148	-0.123650	0.834199	0.194939	0.500820
25619	8.716985	-0.120561	-4.582828	0.112425	0.038610	0.014870	-0.491830	0.176903	0.589167	-0.125870	0.833639	0.195581	0.500950
25620	8.707891	-0.160466	-4.495802	0.131019	0.043643	-0.008964	-0.494275	0.181580	0.586967	-0.128105	0.832890	0.196855	0.501131
25621	8.719285	-0.220378	-4.554582	0.127412	0.021348	-0.005275	-0.494751	0.183759	0.583060	-0.130303	0.832374	0.198025	0.500961
25622	8.700452	-0.179555	-4.514969	0.171568	0.024348	0.003986	-0.495774	0.187722	0.583453	-0.133262	0.831751	0.199531	0.500618
25623	8.729208	-0.218506	-4.518713	0.149658	0.021548	0.005783	-0.495108	0.189730	0.582734	-0.135936	0.831203	0.200738	0.500327
25624	8.735925	-0.242050	-4.574667	0.142359	-0.010864	0.009486	-0.496005	0.192979	0.580291	-0.138319	0.831019	0.201949	0.499492
25625	8.726265	-0.266618	-4.548003	0.124184	-0.001718	0.011234	-0.496192	0.197150	0.580959	-0.140523	0.830783	0.202873	0.498893
25626	8.697707	-0.235333	-4.515335	0.127259	0.000492	-0.010785	-0.496516	0.199522	0.578877	-0.142501	0.830432	0.204243	0.498358
25627	8.721373	-0.266456	-4.557480	0.110894	-0.019111	-0.005282	-0.496542	0.201768	0.579294	-0.144239	0.830332	0.205362	0.497565
25628	8.711657	-0.363803	-4.526354	0.090841	0.004879	-0.005377	-0.495885	0.204347	0.578471	-0.145682	0.830056	0.206262	0.497232
25629	8.706779	-0.392932	-4.521532	0.076912	0.014441	0.020267	-0.496065	0.205372	0.574908	-0.147246	0.829819	0.206521	0.497059
25630	8.750460	-0.369394	-4.491614	0.082875	-0.007024	0.040514	-0.494314	0.207922	0.571422	-0.148966	0.829868	0.206621	0.496423
25631	8.749741	-0.568117	-4.500128	0.031744	-0.007037	0.043134	-0.494877	0.210196	0.574358	-0.149920	0.830069	0.206113	0.496011
25632	8.687524	-0.422097	-4.506511	0.023905	0.034846	0.020123	-0.493953	0.213100	0.572575	-0.150633	0.829791	0.205841	0.496373
25633	8.769721	-0.462179	-4.454297	0.040031	0.029819	0.042197	-0.493405	0.213670	0.572326	-0.151865	0.829593	0.205322	0.496543
25634	8.677818	-0.465808	-4.496772	0.033045	0.020031	0.021072	-0.494526	0.213855	0.571790	-0.152668	0.829441	0.205154	0.496620
25635	8.687456	-0.397590	-4.525670	0.032665	0.017172	0.007325	-0.493996	0.214923	0.570037	-0.153373	0.829248	0.205182	0.496715
25636	8.765715	-0.483078	-4.340771	0.049721	0.027834	0.028455	-0.494025	0.217318	0.570325	-0.154565	0.828992	0.205046	0.496827
25637	8.727194	-0.546946	-4.619905	0.022267	0.023385	0.027463	-0.494442	0.216927	0.569746	-0.155321	0.828850	0.204618	0.497005
25638	8.690921	-0.633970	-4.619012	-0.018255	-0.009319	0.021940	-0.493617	0.218077	0.570235	-0.155167	0.829148	0.204025	0.496800
25639	8.734256	-0.736644	-4.580244	-0.043567	0.009548	0.031030	-0.494184	0.218664	0.569998	-0.154814	0.829365	0.202924	0.497000
25640	8.677282	-0.732851	-4.471822	-0.107207	0.002519	0.012557	-0.493053	0.216979	0.569325	-0.153145	0.829777	0.201575	0.497378
25641	8.691997	-0.660240	-4.469483	-0.115642	0.022425	0.003348	-0.494113	0.213006	0.569788	-0.151378	0.829970	0.200172	0.498163
25642	8.705881	-0.661780	-4.542468	-0.132307	0.034768	0.028988	-0.493807	0.212450	0.572402	-0.149577	0.830195	0.198187	0.499123
25643	8.764256	-0.655832	-4.474572	-0.171376	0.010189	0.041814	-0.493056	0.208451	0.572846	-0.147224	0.830819	0.195619	0.499799
25644	8.727823	-0.538004	-4.561802	-0.183198	-0.032559	0.049208	-0.490646	0.206599	0.575220	-0.144513	0.831927	0.192988	0.499769
25645	8.679297	-0.654137	-4.555914	-0.236890	0.015135	0.054503	-0.492668	0.202042	0.576354	-0.141211	0.832715	0.189534	0.500722
25646	8.738604	-0.554704	-4.407744	-0.230624	0.079984	0.078303	-0.492040	0.195852	0.575268	-0.138421	0.832910	0.185607	0.502644
25647	8.745669	-0.681289	-4.375021	-0.196917	0.083946	0.071921	-0.495079	0.194041	0.575604	-0.136221	0.832921	0.182055	0.504522
25648	8.663786	-0.744184	-4.343388	-0.204341	0.087903	0.067284	-0.494632	0.192421	0.576755	-0.133788	0.832882	0.178557	0.506483
25649	8.813297	-0.784480	-4.310598	-0.216286	0.065869	0.067324	-0.496098	0.187600	0.577309	-0.131168	0.833075	0.174915	0.508120
25650	8.788221	-0.757814	-4.118794	-0.185881	0.064628	0.039831	-0.496073	0.184528	0.575436	-0.128670	0.833095	0.172108	0.509682
25651	8.823356	-0.590468	-4.319475	-0.172647	0.070538	-0.013343	-0.498525	0.180705	0.576200	-0.125982	0.832815	0.170227	0.511440
25652	8.790199	-0.605871	-4.238636	-0.138141	0.046921	-0.020586	-0.500707	0.177194	0.576283	-0.123600	0.832665	0.168955	0.512685
25653	8.651451	-0.492008	-4.157835	-0.101380	0.057673	-0.048985	-0.500389	0.174862	0.577532	-0.121696	0.832201	0.168420	0.514068
25654	8.402597	-0.466435	-3.945490	-0.115478	0.043624	-0.060963	-0.503147	0.171071	0.574813	-0.119266	0.831880	0.168060	0.515273
25655	8.100407	-0.364307	-3.807937	-0.094401	0.126904	-0.101474	-0.505314	0.166679	0.575539	-0.117173	0.830492	0.168300	0.517907
25656	8.178843	-0.266909	-3.696616	-0.105731	0.223888	-0.121768	-0.509886	0.161382	0.570240	-0.114877	0.828056	0.168612	0.522204
25657	8.445807	-0.294779	-3.747838	-0.147833	0.231544	-0.123645	-0.516001	0.158501	0.567329	-0.112019	0.825582	0.168404	0.526788
25658	9.149356	0.141688	-3.935532	-0.114638	0.257067	-0.149091	-0.522779	0.151372	0.561651	-0.109394	0.822667	0.168998	0.531687
25659	9.668593	0.171819	-4.104491	-0.156309	0.226987	-0.165526	-0.527896	0.146378	0.558182	-0.105914	0.820051	0.169390	0.536289
25660	9.768496	0.525235	-4.110754	-0.104446	0.233154	-0.209397	-0.532744	0.141043	0.552875	-0.102725	0.817098	0.171134	0.540843
25661	9.883301	0.477126	-4.199891	-0.068763	0.194424	-0.240449	-0.539920	0.133147	0.548549	-0.099725	0.814327	0.173762	0.544733
25662	9.752357	0.323422	-4.241884	-0.118296	0.154148	-0.242372	-0.543183	0.126175	0.547312	-0.095667	0.812082	0.176026	0.548075
25663	9.352370	0.270868	-3.910884	-0.172055	0.190063	-0.133430	-0.548148	0.119268	0.542328	-0.092134	0.809879	0.175787	0.552001
25664	8.669975	0.528473	-3.775006	-0.168976	0.178627	-0.083043	-0.552281	0.114340	0.540109	-0.089085	0.807972	0.174853	0.555582
25665	8.859663	1.036909	-3.455153	-0.133557	0.192086	-0.125067	-0.556439	0.108766	0.533665	-0.086238	0.805665	0.174909	0.559352
25666	9.811646	1.605300	-3.665767	-0.129941	0.110263	-0.185190	-0.561653	0.101043	0.531005	-0.082443	0.804052	0.176172	0.561843
25667	9.222883	1.606755	-3.465020	-0.079874	-0.040237	-0.213421	-0.561846	0.094253	0.530867	-0.078587	0.803907	0.178673	0.561813
25668	8.977365	1.671472	-3.460248	-0.026849	-0.152438	-0.203088	-0.560918	0.088717	0.533726	-0.075321	0.804977	0.181810	0.559718
25669	9.163200	1.461646	-3.642456	0.001723	-0.185466	-0.158935	-0.557223	0.085622	0.537966	-0.072813	0.806493	0.184599	0.556948
25670	9.356301	1.569426	-3.644144	0.069194	-0.181857	-0.098189	-0.554095	0.083369	0.542542	-0.072148	0.808100	0.187142	0.553847
25671	9.208250	1.266816	-3.964212	0.030080	-0.244362	-0.051462	-0.546263	0.083730	0.547234	-0.071036	0.810591	0.188608	0.549839
