# Supplementary material for: Identification of Haptic Based Guiding Using Hard Reins
Source: PLoS One. 2015 Jul 22;10(7):e0132020. doi: 10.1371/journal.pone.0132020 (PMC4511788; doi:10.1371/journal.pone.0132020)
Supplement: S8 File — (ZIP) [file pone.0132020.s008.zip › Exp2_MotionData1/Subject1/path2/T6/gh6.txt]

// Start Time: 0
// Sample rate: 25.0Hz
// Scenario: 4.9
// Firmware Version: 2.6.1
Counter	Acc_X	Acc_Y	Acc_Z	Gyr_X	Gyr_Y	Gyr_Z	Mag_X	Mag_Y	Mag_Z	Quat_w	Quat_x	Quat_y	Quat_z
25080	0.262314	1.203830	-9.728472	0.018851	-0.005168	-0.003055	0.192972	0.192209	0.668106	-0.053866	-0.954065	-0.293531	-0.026437
25081	0.209281	1.203887	-9.680952	-0.007497	0.003041	0.006025	0.192577	0.192888	0.667193	-0.053996	-0.954091	-0.293423	-0.026424
25082	0.156369	1.174790	-9.715464	-0.026732	-0.001560	0.004089	0.193368	0.193158	0.667711	-0.054468	-0.954057	-0.293446	-0.026428
25083	0.156434	1.160303	-9.730070	0.006651	0.003928	-0.008670	0.194295	0.193553	0.667311	-0.054329	-0.954012	-0.293627	-0.026330
25084	0.180425	1.186919	-9.700665	0.031093	-0.001508	-0.001156	0.194823	0.194908	0.666652	-0.053700	-0.954012	-0.293772	-0.025990
25085	0.195158	1.129092	-9.732547	0.010006	0.007635	0.007956	0.196144	0.194898	0.667165	-0.053463	-0.954066	-0.293641	-0.025961
25086	0.175880	1.126614	-9.742365	-0.014414	0.005755	-0.001394	0.194556	0.194101	0.667701	-0.053660	-0.954012	-0.293776	-0.026026
25087	0.187780	1.157796	-9.777826	-0.018035	0.005779	0.007816	0.194816	0.194650	0.668223	-0.053966	-0.954036	-0.293632	-0.026126
25088	0.161306	1.148134	-9.773408	0.006526	0.010357	0.002395	0.194949	0.194918	0.667830	-0.053734	-0.954020	-0.293724	-0.026161
25089	0.151598	1.160014	-9.811743	-0.002139	0.002098	-0.007789	0.195739	0.194918	0.668740	-0.053764	-0.953972	-0.293882	-0.026079
25090	0.142078	1.136137	-9.752150	0.003086	0.000286	-0.001299	0.195865	0.197099	0.668216	-0.053658	-0.953931	-0.294047	-0.025938
25091	0.175703	1.165220	-9.710616	-0.024943	0.003918	0.000399	0.195483	0.194495	0.667170	-0.054106	-0.953906	-0.294038	-0.026032
25092	0.214083	1.208767	-9.664034	-0.028445	0.009398	-0.000552	0.196284	0.193659	0.666509	-0.054548	-0.953838	-0.294156	-0.026250
25093	0.218993	1.189461	-9.683464	-0.007614	0.002161	0.018947	0.195091	0.193134	0.667304	-0.054666	-0.953942	-0.293801	-0.026232
25094	0.189971	1.208677	-9.676263	-0.005817	0.013107	0.011554	0.196023	0.192298	0.666772	-0.054649	-0.953967	-0.293708	-0.026401
25095	0.170824	1.177242	-9.710493	-0.002295	-0.001513	0.011596	0.196151	0.192033	0.667818	-0.054690	-0.954034	-0.293491	-0.026274
25096	0.168486	1.160262	-9.749164	-0.002241	-0.005181	0.006066	0.195228	0.192309	0.667041	-0.054714	-0.954038	-0.293494	-0.026068
25097	0.199652	1.198923	-9.719522	-0.007441	0.005765	-0.001362	0.194290	0.193427	0.668358	-0.054816	-0.954020	-0.293530	-0.026095
25098	0.213897	1.247201	-9.682702	-0.023208	0.020366	-0.003312	0.194700	0.192719	0.666390	-0.055095	-0.953932	-0.293728	-0.026490
25099	0.170548	1.232306	-9.791347	-0.033821	0.005756	0.005886	0.195756	0.190542	0.668607	-0.055698	-0.953928	-0.293612	-0.026682
25100	0.098330	1.208081	-9.797162	0.008196	0.005792	0.006097	0.194970	0.189991	0.667303	-0.055459	-0.953942	-0.293617	-0.026624
25101	0.084014	1.174184	-9.850586	0.045036	-0.028905	0.002647	0.195231	0.191082	0.667302	-0.054762	-0.954023	-0.293566	-0.025681
25102	0.146556	1.203037	-9.892810	0.046770	-0.056301	0.005469	0.195357	0.193536	0.666778	-0.054151	-0.954092	-0.293583	-0.024213
25103	0.194594	1.246874	-9.766911	0.030981	-0.043513	0.009982	0.196545	0.194478	0.666638	-0.053806	-0.954205	-0.293368	-0.023084
25104	0.189839	1.237650	-9.647050	-0.018130	-0.001513	0.018896	0.196540	0.194216	0.667816	-0.054106	-0.954257	-0.293146	-0.023056
25105	0.151715	1.146497	-9.543054	-0.044373	0.024043	0.022417	0.197481	0.192143	0.666629	-0.054799	-0.954330	-0.292731	-0.023676
25106	0.132574	1.117780	-9.486018	-0.019743	0.013077	0.015175	0.196832	0.191175	0.664801	-0.055047	-0.954363	-0.292555	-0.023930
25107	0.118010	1.136869	-9.524298	-0.003956	0.009426	0.009722	0.197892	0.190619	0.665054	-0.055056	-0.954412	-0.292386	-0.024020
25108	0.146880	1.146240	-9.615123	0.006630	0.016727	-0.003154	0.196289	0.192292	0.666508	-0.054788	-0.954365	-0.292576	-0.024169
25109	0.139395	1.193891	-9.748963	0.038007	0.003995	0.004407	0.195762	0.191751	0.666512	-0.054030	-0.954432	-0.292522	-0.023904
25110	0.148992	1.198279	-9.878449	0.041529	0.005818	-0.002960	0.195492	0.192849	0.666646	-0.053160	-0.954431	-0.292706	-0.023640
25111	0.131944	1.234339	-9.878103	0.020371	0.007654	0.009848	0.196806	0.195567	0.666506	-0.052716	-0.954508	-0.292543	-0.023555
25112	0.103016	1.236982	-9.791911	-0.022443	-0.001552	0.005952	0.194827	0.194356	0.666128	-0.053105	-0.954486	-0.292543	-0.023536
25113	0.117706	1.183565	-9.941366	-0.023465	0.009454	0.017009	0.196815	0.194193	0.665850	-0.053489	-0.954557	-0.292225	-0.023747
25114	0.079378	1.140996	-9.702251	-0.018030	0.006676	0.009656	0.197351	0.193360	0.665191	-0.053744	-0.954561	-0.292157	-0.023863
25115	0.098812	1.112324	-9.654459	-0.014392	0.005739	-0.000475	0.196282	0.193934	0.666640	-0.053983	-0.954541	-0.292173	-0.023928
25116	0.060300	1.092503	-9.799138	0.018903	0.027686	-0.011413	0.196028	0.192016	0.665987	-0.053420	-0.954450	-0.292548	-0.024206
25117	0.084431	1.087707	-9.808582	0.050452	0.020407	-0.014010	0.195489	0.194483	0.665992	-0.052337	-0.954413	-0.292870	-0.024151
25118	0.156572	1.131445	-9.725672	0.032933	0.027709	-0.012264	0.195743	0.196675	0.666646	-0.051506	-0.954323	-0.293296	-0.024348
25119	0.195110	1.141287	-9.684362	-0.021425	0.024938	-0.001460	0.195208	0.197368	0.667043	-0.051761	-0.954281	-0.293348	-0.024816
25120	0.180445	1.184677	-9.652682	-0.046032	0.020361	0.007648	0.194544	0.197244	0.667572	-0.052470	-0.954229	-0.293346	-0.025357
25121	0.185337	1.170282	-9.643235	-0.021441	0.000270	0.003190	0.194420	0.194788	0.667834	-0.052871	-0.954226	-0.293283	-0.025361
25122	0.214257	1.170111	-9.710187	-0.014473	-0.010674	0.006013	0.194296	0.193687	0.667049	-0.053162	-0.954223	-0.293259	-0.025120
25123	0.214276	1.167852	-9.667006	0.006548	-0.008826	0.006116	0.195888	0.193662	0.666381	-0.053080	-0.954272	-0.293144	-0.024794
25124	0.158993	1.131630	-9.672832	-0.005566	0.003910	-0.008732	0.194822	0.195860	0.666129	-0.053122	-0.954180	-0.293437	-0.024765
25125	0.103691	1.097699	-9.712234	-0.018667	-0.005254	-0.010630	0.195893	0.193109	0.665726	-0.053506	-0.954102	-0.293633	-0.024634
25126	0.156384	1.169829	-9.758745	0.011910	0.000275	-0.010484	0.195360	0.195022	0.665077	-0.053238	-0.954024	-0.293950	-0.024430
25127	0.141823	1.188976	-9.780219	-0.002104	0.005739	-0.012411	0.196144	0.195033	0.667034	-0.053243	-0.953947	-0.294200	-0.024410
25128	0.156291	1.189047	-9.768080	-0.009227	0.005765	0.000474	0.195881	0.195303	0.666382	-0.053340	-0.953906	-0.294312	-0.024447
25129	0.132344	1.155393	-9.744768	-0.021305	0.014843	-0.016213	0.195090	0.195170	0.665865	-0.053660	-0.953782	-0.294635	-0.024710
25130	0.132298	1.165001	-9.749435	-0.016077	0.013026	-0.014338	0.196678	0.194747	0.666375	-0.053852	-0.953644	-0.295030	-0.024910
25131	0.129830	1.177027	-9.749290	0.002253	0.005749	-0.008697	0.196416	0.193116	0.667031	-0.053773	-0.953593	-0.295211	-0.024867
25132	0.127522	1.155366	-9.749615	-0.002096	0.007566	-0.010567	0.195218	0.195043	0.666911	-0.053728	-0.953491	-0.295549	-0.024885
25133	0.151429	1.198760	-9.739181	-0.007338	0.000248	-0.012429	0.196812	0.194200	0.666505	-0.053867	-0.953411	-0.295791	-0.024789
25134	0.156421	1.165296	-9.677185	-0.019783	0.005772	0.010573	0.196025	0.193109	0.665856	-0.054160	-0.953420	-0.295697	-0.024900
25135	0.132350	1.160731	-9.591048	-0.030152	0.016687	-0.001496	0.195754	0.193937	0.666382	-0.054631	-0.953372	-0.295736	-0.025264
25136	0.103503	1.138696	-9.685254	0.004803	0.013082	0.002379	0.195229	0.193121	0.666124	-0.054416	-0.953354	-0.295824	-0.025360
25137	0.129957	1.150592	-9.740056	0.010054	-0.005183	0.002435	0.195495	0.192573	0.666384	-0.054245	-0.953383	-0.295786	-0.025070
25138	0.142059	1.141007	-9.735276	-0.003927	0.011244	-0.001352	0.194963	0.193534	0.666127	-0.054209	-0.953335	-0.295940	-0.025179
25139	0.118056	1.116781	-9.769450	-0.010853	0.020351	-0.010629	0.194959	0.194898	0.665866	-0.054289	-0.953251	-0.296168	-0.025483
25140	0.113442	1.073509	-9.755695	0.005805	0.007577	-0.008678	0.195231	0.192574	0.666124	-0.054093	-0.953173	-0.296458	-0.025456
25141	0.103368	1.164975	-9.740103	0.043498	0.005763	-0.018641	0.195490	0.194617	0.665730	-0.053223	-0.953108	-0.296851	-0.025147
25142	0.163639	1.165023	-9.761146	0.026775	0.014002	-0.010430	0.194693	0.195582	0.665606	-0.052590	-0.953032	-0.297211	-0.025117
25143	0.204720	1.145897	-9.749027	0.004927	0.002102	-0.010519	0.195220	0.195582	0.666126	-0.052473	-0.952975	-0.297424	-0.024978
25144	0.156357	1.179808	-9.655375	-0.009300	0.000306	0.013402	0.195214	0.195458	0.667435	-0.052596	-0.953011	-0.297292	-0.024926
25145	0.171043	1.131572	-9.696727	-0.014401	0.005751	-0.001395	0.193897	0.196409	0.665351	-0.052822	-0.952986	-0.297326	-0.024983
25146	0.122801	1.136296	-9.694711	-0.005611	-0.000654	-0.005034	0.195351	0.196939	0.665340	-0.052890	-0.952915	-0.297550	-0.024871
25147	0.156550	1.136274	-9.720803	0.011981	-0.001565	-0.014171	0.197069	0.195840	0.666765	-0.052663	-0.952846	-0.297833	-0.024617
25148	0.168499	1.160500	-9.679541	-0.014398	0.010314	-0.003250	0.195477	0.196950	0.666517	-0.052833	-0.952775	-0.298019	-0.024768
25149	0.180610	1.148485	-9.681996	0.016282	-0.005192	-0.004915	0.194952	0.196677	0.665997	-0.052541	-0.952767	-0.298124	-0.024431
25150	0.166190	1.136211	-9.744721	0.039965	-0.008835	-0.011249	0.194816	0.197499	0.665999	-0.051793	-0.952715	-0.298465	-0.023885
25151	0.166361	1.097497	-9.807680	0.032707	-0.008774	0.014558	0.195734	0.198591	0.666908	-0.051198	-0.952841	-0.298202	-0.023403
25152	0.147130	1.088055	-9.743174	-0.025920	-0.001534	0.014249	0.194683	0.198858	0.665084	-0.051649	-0.952863	-0.298054	-0.023416
25153	0.146946	1.126530	-9.749838	-0.044293	-0.005216	0.011391	0.196270	0.197622	0.666249	-0.052500	-0.952889	-0.297819	-0.023459
25154	0.122680	1.160235	-9.730386	-0.030224	0.003911	0.002216	0.196538	0.196798	0.666246	-0.053007	-0.952836	-0.297888	-0.023588
25155	0.103220	1.198876	-9.677211	0.008282	0.005775	0.002405	0.196277	0.196522	0.665725	-0.052799	-0.952858	-0.297861	-0.023518
25156	0.079106	1.198770	-9.694242	0.006578	-0.008862	-0.001273	0.195748	0.195984	0.665991	-0.052683	-0.952831	-0.297995	-0.023181
25157	0.069445	1.203662	-9.665455	-0.009065	-0.007083	-0.012431	0.196811	0.195693	0.665458	-0.052895	-0.952752	-0.298228	-0.022951
25158	0.117305	1.280833	-9.642320	0.020657	0.000268	-0.012294	0.197733	0.195964	0.666236	-0.052462	-0.952675	-0.298569	-0.022691
25159	0.117666	1.198528	-9.787513	0.046727	0.000353	0.006302	0.196664	0.199252	0.665723	-0.051565	-0.952762	-0.298478	-0.022292
25160	0.098531	1.164686	-9.821775	0.034497	0.013124	0.002530	0.197458	0.199787	0.665455	-0.050784	-0.952777	-0.298571	-0.022211
25161	0.117921	1.145689	-9.759442	-0.005696	0.000278	0.000501	0.197189	0.199526	0.666373	-0.050892	-0.952774	-0.298567	-0.022118
25162	0.142067	1.138552	-9.749715	-0.067970	0.009385	0.013093	0.196663	0.198711	0.666246	-0.052082	-0.952748	-0.298409	-0.022588
25163	0.069894	1.107305	-9.698011	-0.046973	0.011230	0.016886	0.197599	0.196104	0.666368	-0.052904	-0.952795	-0.298086	-0.022967
25164	0.122879	1.119427	-9.702148	-0.009240	0.005773	0.007859	0.197864	0.195695	0.666759	-0.052998	-0.952806	-0.298031	-0.023011
25165	0.098727	1.126449	-9.745487	0.006655	-0.001561	-0.007740	0.198123	0.196380	0.667281	-0.052884	-0.952768	-0.298188	-0.022800
25166	0.118261	1.073469	-9.770056	-0.009019	0.016683	-0.016150	0.197215	0.194319	0.665192	-0.052919	-0.952630	-0.298607	-0.023026
25167	0.146939	1.126399	-9.788251	-0.010881	0.007571	-0.006917	0.196021	0.195287	0.664941	-0.053080	-0.952574	-0.298750	-0.023095
25168	0.146806	1.155340	-9.768641	-0.026702	0.002086	-0.000530	0.197071	0.196922	0.665588	-0.053532	-0.952506	-0.298880	-0.023167
25169	0.146567	1.208490	-9.705480	-0.023236	0.003921	0.002250	0.197995	0.196917	0.666104	-0.053946	-0.952494	-0.298838	-0.023253
25170	0.137250	1.138633	-9.723351	0.005612	0.000314	0.009788	0.197603	0.196096	0.665583	-0.053789	-0.952530	-0.298764	-0.023108
25171	0.118104	1.109825	-9.692725	-0.014398	0.009398	-0.001402	0.196813	0.194062	0.666374	-0.054000	-0.952503	-0.298802	-0.023241
25172	0.098775	1.116874	-9.731217	-0.009184	-0.005210	0.002338	0.197085	0.194044	0.664932	-0.054161	-0.952481	-0.298855	-0.023071
25173	0.041014	1.092497	-9.789715	-0.028359	0.003876	-0.008848	0.197076	0.194469	0.666372	-0.054671	-0.952397	-0.299023	-0.023171
25174	0.072146	1.138378	-9.759973	-0.016088	0.011194	-0.012490	0.196277	0.194894	0.666902	-0.054871	-0.952263	-0.299399	-0.023340
25175	0.069457	1.198660	-9.720741	0.004924	0.005727	-0.014225	0.196681	0.194334	0.666113	-0.054739	-0.952182	-0.299687	-0.023267
25176	0.064705	1.184246	-9.711385	-0.002158	0.005741	-0.005031	0.197342	0.194328	0.666239	-0.054704	-0.952117	-0.299899	-0.023256
25177	0.074158	1.227832	-9.636264	-0.025741	0.013009	-0.010702	0.195877	0.195040	0.667429	-0.055114	-0.952020	-0.300113	-0.023508
25178	0.136643	1.271329	-9.618266	-0.021361	0.016673	-0.012531	0.196543	0.194753	0.666769	-0.055382	-0.951883	-0.300475	-0.023812
25179	0.103042	1.237458	-9.652664	-0.003914	0.007569	-0.005045	0.196133	0.194784	0.669391	-0.055411	-0.951845	-0.300586	-0.023838
25180	0.155970	1.261620	-9.654232	0.025936	0.002103	-0.014113	0.195615	0.195581	0.666515	-0.054868	-0.951762	-0.300970	-0.023578
25181	0.184977	1.244744	-9.680606	-0.002249	0.000297	0.004207	0.196682	0.194467	0.665721	-0.054908	-0.951785	-0.300897	-0.023471
25182	0.137130	1.165192	-9.696572	-0.014423	-0.001563	-0.000464	0.196679	0.194745	0.666113	-0.055148	-0.951745	-0.300987	-0.023399
25183	0.108321	1.138640	-9.704415	-0.021444	-0.001568	0.002269	0.197592	0.195983	0.667940	-0.055563	-0.951736	-0.300940	-0.023370
25184	0.168586	1.138564	-9.761471	-0.009269	-0.007006	0.009726	0.197868	0.195550	0.665973	-0.055733	-0.951762	-0.300843	-0.023175
25185	0.118078	1.111952	-9.774319	-0.003953	0.002113	0.002355	0.197072	0.194749	0.667027	-0.055785	-0.951772	-0.300807	-0.023113
25186	0.141984	1.155322	-9.771087	-0.007388	-0.008872	-0.005030	0.198928	0.193908	0.667011	-0.055938	-0.951712	-0.300985	-0.022854
25187	0.117634	1.203176	-9.835462	-0.016266	-0.008862	0.002306	0.198141	0.193089	0.666232	-0.056287	-0.951714	-0.300931	-0.022658
25188	0.059782	1.203289	-9.768781	-0.014372	0.005713	-0.012477	0.199071	0.192800	0.665831	-0.056488	-0.951591	-0.301278	-0.022712
25189	0.117434	1.251810	-9.685938	-0.003858	0.005727	-0.012425	0.197738	0.193648	0.667021	-0.056521	-0.951510	-0.301526	-0.022703
25190	0.155917	1.271105	-9.694911	-0.017965	0.007570	-0.003269	0.197466	0.194478	0.667678	-0.056775	-0.951433	-0.301714	-0.022825
25191	0.122188	1.266274	-9.680889	-0.011879	0.000273	0.002309	0.198006	0.192823	0.666887	-0.056990	-0.951434	-0.301672	-0.022782
25192	0.117469	1.244608	-9.681237	-0.007573	0.007607	0.009703	0.198796	0.193908	0.666881	-0.057041	-0.951455	-0.301591	-0.022855
25193	0.059823	1.196202	-9.730469	0.013452	-0.005171	0.009830	0.199601	0.193064	0.665434	-0.056803	-0.951533	-0.301411	-0.022564
25194	0.088725	1.203545	-9.710890	0.020561	0.002123	-0.001219	0.199992	0.192936	0.666740	-0.056357	-0.951525	-0.301537	-0.022350
25195	0.086479	1.167339	-9.742628	0.032782	0.005803	0.002531	0.199061	0.194448	0.666487	-0.055687	-0.951576	-0.301517	-0.022143
25196	0.050509	1.126401	-9.731534	0.020556	-0.012491	0.004343	0.199056	0.196630	0.665964	-0.055325	-0.951597	-0.301551	-0.021659
25197	0.122746	1.145748	-9.744993	0.011827	-0.001533	-0.000330	0.199065	0.195255	0.665178	-0.055095	-0.951610	-0.301568	-0.021434
25198	0.146824	1.153048	-9.735063	-0.002255	0.003957	0.006974	0.199981	0.196350	0.666349	-0.055067	-0.951620	-0.301544	-0.021403
25199	0.055419	1.107095	-9.750965	-0.016264	0.014896	0.006885	0.199587	0.196212	0.665829	-0.055266	-0.951639	-0.301430	-0.021669
25200	0.088994	1.145729	-9.730904	-0.016188	0.011223	-0.001416	0.199981	0.195807	0.666742	-0.055463	-0.951576	-0.301578	-0.021851
25201	0.101108	1.131135	-9.783811	0.016192	0.000299	-0.000311	0.197999	0.196637	0.665449	-0.055132	-0.951594	-0.301599	-0.021636
25202	0.026606	1.080470	-9.780416	0.020551	0.009438	0.002466	0.198654	0.197185	0.666360	-0.054638	-0.951590	-0.301705	-0.021568
25203	0.117884	1.155462	-9.716094	0.023205	0.009442	-0.001213	0.199444	0.199222	0.665831	-0.054115	-0.951606	-0.301756	-0.021482
25204	0.117795	1.174753	-9.703820	0.006614	0.002102	-0.004979	0.199564	0.199786	0.667663	-0.053934	-0.951544	-0.301992	-0.021350
25205	0.060023	1.155411	-9.697429	0.003017	0.011252	0.004216	0.199972	0.199218	0.666089	-0.053783	-0.951570	-0.301932	-0.021427
25206	0.098549	1.165031	-9.720942	-0.021507	0.016716	0.004085	0.198920	0.197587	0.665835	-0.054046	-0.951533	-0.301978	-0.021751
25207	0.098599	1.155489	-9.697067	0.006611	0.013066	-0.004996	0.199314	0.197319	0.666748	-0.053821	-0.951506	-0.302098	-0.021832
25208	0.098817	1.109803	-9.688104	0.013586	0.000296	0.002445	0.200110	0.197576	0.666087	-0.053516	-0.951505	-0.302170	-0.021630
25209	0.082086	1.078455	-9.698302	0.008390	0.008499	-0.003131	0.198255	0.198687	0.665710	-0.053280	-0.951493	-0.302250	-0.021615
25210	0.045902	1.083276	-9.674565	-0.014498	0.005760	0.010599	0.199050	0.197863	0.666227	-0.053472	-0.951504	-0.302175	-0.021696
25211	0.108359	1.131495	-9.682909	-0.023115	0.002066	-0.005128	0.200115	0.196889	0.665694	-0.053874	-0.951450	-0.302272	-0.021745
25212	0.052962	1.116715	-9.750853	0.011909	0.002091	-0.008643	0.199312	0.196778	0.667402	-0.053595	-0.951379	-0.302557	-0.021575
25213	0.088968	1.150476	-9.750043	0.018875	-0.008853	-0.004899	0.199312	0.196780	0.667533	-0.053264	-0.951375	-0.302657	-0.021161
25214	0.129799	1.184295	-9.734783	0.006604	-0.001550	-0.004973	0.200372	0.197580	0.666739	-0.053106	-0.951320	-0.302869	-0.020958
25215	0.079478	1.116670	-9.779414	-0.004706	-0.001581	-0.010566	0.201162	0.197986	0.667257	-0.053183	-0.951254	-0.303074	-0.020821
25216	0.016931	1.087726	-9.763599	-0.016159	0.011209	-0.003261	0.200370	0.199483	0.665693	-0.053379	-0.951174	-0.303279	-0.021002
25217	0.098732	1.126548	-9.716678	0.006636	0.000272	-0.004974	0.199839	0.199221	0.666221	-0.053226	-0.951152	-0.303384	-0.020836
25218	0.103273	1.184151	-9.761440	0.006627	-0.001561	-0.008665	0.199703	0.200721	0.665699	-0.053069	-0.951069	-0.303686	-0.020630
25219	0.098628	1.150791	-9.663524	-0.003792	0.002980	-0.012416	0.201159	0.199077	0.666996	-0.053103	-0.950990	-0.303931	-0.020573
25220	0.100976	1.165332	-9.634489	-0.009198	0.013063	0.002306	0.200622	0.199506	0.668178	-0.053154	-0.950959	-0.304008	-0.020752
25221	0.050254	1.184496	-9.629892	-0.009213	-0.001563	0.004172	0.200898	0.198395	0.666866	-0.053316	-0.950977	-0.303931	-0.020660
25222	0.040494	1.208490	-9.644052	0.009949	0.000305	0.011648	0.201702	0.198637	0.664634	-0.053077	-0.951032	-0.303810	-0.020489
25223	0.030948	1.184112	-9.730907	0.013424	0.005797	0.011659	0.202494	0.198091	0.665544	-0.052767	-0.951116	-0.303607	-0.020407
25224	0.060098	1.135865	-9.784127	-0.025984	0.014905	0.013295	0.201699	0.198373	0.665551	-0.053122	-0.951136	-0.303460	-0.020734
25225	0.118099	1.107107	-9.783989	-0.047827	0.016712	0.011339	0.202488	0.198916	0.666068	-0.053909	-0.951148	-0.303250	-0.021232
25226	0.098939	1.078037	-9.830189	-0.032041	0.003930	0.009594	0.202494	0.196734	0.666591	-0.054448	-0.951141	-0.303167	-0.021383
25227	0.104008	1.025036	-9.852491	-0.031949	0.005741	0.002212	0.201717	0.195893	0.663717	-0.054994	-0.951118	-0.303124	-0.021566
25228	0.123216	1.044538	-9.789620	-0.042261	0.009337	-0.016305	0.202507	0.193994	0.666066	-0.055705	-0.950935	-0.303548	-0.021854
25229	0.118090	1.112182	-9.707096	-0.038881	0.013018	-0.005223	0.203308	0.192615	0.665797	-0.056334	-0.950857	-0.303652	-0.022210
25230	0.043095	1.167523	-9.663807	-0.030157	0.016670	-0.005191	0.203580	0.191376	0.665270	-0.056764	-0.950752	-0.303873	-0.022577
25231	0.006601	1.234644	-9.716022	0.011765	0.005761	-0.000351	0.202514	0.192351	0.665803	-0.056475	-0.950763	-0.303899	-0.022489
25232	0.059468	1.270762	-9.739029	0.018522	0.017713	0.020892	0.203044	0.191937	0.666061	-0.055961	-0.950867	-0.303658	-0.022610
25233	0.021097	1.232612	-9.615086	-0.037420	0.020373	0.018758	0.202774	0.192765	0.666456	-0.056516	-0.950932	-0.303315	-0.023117
25234	0.049965	1.247190	-9.590605	-0.063730	0.007571	0.026027	0.204108	0.191101	0.665659	-0.057626	-0.950981	-0.302918	-0.023550
25235	0.098017	1.280794	-9.642500	-0.030358	-0.005209	0.013296	0.203058	0.189467	0.665143	-0.058209	-0.951031	-0.302653	-0.023522
25236	0.127148	1.237425	-9.676447	0.002990	-0.005185	0.006086	0.203056	0.188928	0.665928	-0.058137	-0.951047	-0.302635	-0.023284
25237	0.131967	1.237385	-9.690806	-0.009194	-0.007043	-0.001356	0.203319	0.189879	0.665665	-0.058334	-0.951033	-0.302656	-0.023079
25238	0.074214	1.213165	-9.703689	-0.072269	-0.019897	0.005727	0.204385	0.188361	0.665393	-0.059783	-0.950963	-0.302598	-0.023017
25239	0.020902	1.270865	-9.686572	-0.109038	-0.025433	0.003698	0.204525	0.185901	0.665653	-0.061989	-0.950866	-0.302454	-0.023069
25240	0.054164	1.376980	-9.634358	-0.102178	-0.027223	0.014806	0.205204	0.182333	0.665122	-0.064046	-0.950814	-0.302190	-0.023060
25241	0.058755	1.419801	-9.780157	-0.058542	-0.015273	0.018700	0.205349	0.179049	0.664989	-0.065228	-0.950861	-0.301794	-0.023021
25242	0.063600	1.415007	-9.777779	-0.058610	-0.001549	0.024216	0.205628	0.175762	0.664723	-0.066297	-0.950910	-0.301389	-0.023248
25243	0.025195	1.376224	-9.838698	-0.111046	-0.012594	0.016586	0.207610	0.175611	0.665492	-0.068462	-0.950868	-0.301010	-0.023573
25244	0.061300	1.390882	-9.794943	-0.187203	0.001947	0.016178	0.207366	0.170415	0.665230	-0.071958	-0.950670	-0.300734	-0.024634
25245	0.039408	1.434381	-9.727318	-0.275548	0.003654	0.009264	0.208197	0.162463	0.663911	-0.077148	-0.950317	-0.300429	-0.026247
25246	0.077441	1.550024	-9.706136	-0.398087	0.010820	0.002167	0.208494	0.153171	0.664689	-0.084601	-0.949651	-0.300301	-0.028723
25247	0.095647	1.783862	-9.587453	-0.510316	0.009809	0.012663	0.207487	0.139511	0.664691	-0.094200	-0.948814	-0.299772	-0.031870
25248	0.008100	1.937284	-9.703752	-0.638221	0.003264	0.010170	0.207420	0.123505	0.663637	-0.106230	-0.947564	-0.299276	-0.035654
25249	-0.003177	2.286506	-9.600531	-0.822397	0.009507	0.029513	0.207777	0.100253	0.662969	-0.121701	-0.945866	-0.298113	-0.040688
25250	-0.053264	2.678396	-9.662721	-1.146589	0.006436	0.037084	0.206584	0.070291	0.659561	-0.143239	-0.943023	-0.296520	-0.047605
25251	0.117624	3.254134	-9.566626	-1.593424	0.048043	0.046732	0.205201	0.027026	0.651697	-0.172868	-0.938222	-0.294109	-0.057942
25252	0.134807	3.696716	-9.620275	-1.950838	0.078735	0.043932	0.202801	-0.026491	0.642920	-0.208757	-0.930937	-0.291126	-0.070871
25253	0.107872	4.324812	-8.874704	-2.080537	0.084046	0.050609	0.200558	-0.079920	0.629560	-0.246714	-0.921642	-0.287329	-0.084567
25254	0.013053	5.019086	-8.438528	-2.346998	0.076445	0.063995	0.199051	-0.143003	0.608595	-0.289069	-0.909322	-0.282247	-0.099541
25255	0.232047	5.626819	-8.161484	-2.721874	0.079719	0.065759	0.196694	-0.210976	0.576377	-0.337481	-0.892499	-0.275670	-0.116441
25256	0.299882	6.603637	-7.520569	-3.104267	0.119598	0.106161	0.192098	-0.297660	0.529897	-0.391222	-0.870270	-0.266639	-0.135934
25257	0.455399	7.398141	-6.768560	-3.172976	0.148814	0.131568	0.186710	-0.371720	0.473610	-0.444378	-0.844078	-0.256342	-0.156046
25258	0.480994	8.158220	-5.454085	-3.148681	0.183551	0.155581	0.181931	-0.430756	0.416540	-0.495121	-0.814797	-0.244847	-0.176099
25259	0.470174	8.461001	-4.155966	-3.134241	0.163343	0.145503	0.176405	-0.488250	0.348872	-0.543790	-0.782407	-0.232554	-0.195063
25260	0.585783	8.542844	-2.806951	-3.166655	0.155820	0.107496	0.171276	-0.534348	0.272959	-0.591003	-0.746449	-0.219656	-0.212791
25261	0.850353	8.754029	-1.013004	-3.139618	0.111854	0.092914	0.161167	-0.576012	0.183733	-0.635738	-0.707914	-0.205754	-0.228824
25262	0.787210	8.889441	-0.077825	-2.914926	0.075389	0.062710	0.159686	-0.599104	0.102040	-0.675251	-0.669714	-0.192076	-0.242127
25263	0.820804	8.975585	1.169656	-2.698643	0.060783	0.010282	0.162857	-0.609000	0.032752	-0.710117	-0.632101	-0.179328	-0.253029
25264	0.696087	8.888117	2.401221	-2.478657	0.015059	-0.051305	0.165475	-0.611786	-0.037182	-0.740730	-0.595995	-0.167378	-0.260948
25265	0.588227	8.789801	3.265485	-2.421769	-0.041735	-0.095237	0.166718	-0.604688	-0.104613	-0.769407	-0.559305	-0.154943	-0.266802
25266	0.422520	8.681216	3.975421	-2.618399	-0.062130	-0.094365	0.162792	-0.586526	-0.178805	-0.798281	-0.518434	-0.140812	-0.272297
25267	0.657369	8.511463	4.858687	-2.918393	-0.082536	-0.070928	0.164400	-0.562136	-0.252778	-0.827839	-0.471182	-0.123973	-0.278030
25268	0.359070	7.897961	5.754759	-3.131668	-0.062701	-0.039730	0.170606	-0.530805	-0.324820	-0.856036	-0.418860	-0.105620	-0.283906
25269	0.795084	6.502700	6.997222	-3.231988	-0.117658	-0.025316	0.169754	-0.483439	-0.400857	-0.881753	-0.363211	-0.085106	-0.288698
25270	0.507454	6.172330	7.654895	-3.014786	-0.137546	0.005344	0.168538	-0.425288	-0.465233	-0.902207	-0.310388	-0.065041	-0.292322
25271	0.682009	4.981779	8.400846	-2.768541	-0.155648	-0.011783	0.160531	-0.355311	-0.530597	-0.918330	-0.260701	-0.045844	-0.294286
25272	0.638546	3.996848	8.890770	-2.660939	-0.170229	-0.018558	0.157351	-0.289323	-0.579243	-0.931143	-0.212618	-0.027034	-0.295019
25273	0.709870	3.219769	9.583940	-2.511389	-0.154599	-0.025176	0.159960	-0.232964	-0.613801	-0.940916	-0.166251	-0.009208	-0.294877
25274	0.818620	2.667427	9.834082	-2.388501	-0.117000	-0.022737	0.158678	-0.166824	-0.645313	-0.947928	-0.121958	0.007078	-0.294123
25275	0.908744	1.965062	9.849078	-2.269413	-0.076575	0.009219	0.155765	-0.101531	-0.667777	-0.952436	-0.079002	0.022113	-0.293488
25276	0.880398	0.829922	10.029749	-2.114981	-0.056259	0.039554	0.149220	-0.030115	-0.683664	-0.954668	-0.039101	0.035714	-0.292925
25277	0.985530	0.011988	10.014457	-1.901928	-0.044117	0.049887	0.147730	0.028850	-0.694884	-0.955128	-0.002692	0.047945	-0.292274
25278	0.945398	-0.678699	10.001994	-1.658942	-0.052128	0.036396	0.150108	0.075634	-0.702999	-0.954432	0.028602	0.058692	-0.291199
25279	0.881175	-1.379552	9.845122	-1.359172	-0.055487	0.028724	0.149166	0.119223	-0.706375	-0.953033	0.054562	0.067868	-0.290078
25280	1.013149	-1.754589	9.862700	-1.013917	-0.038692	0.012012	0.148502	0.154367	-0.706353	-0.951613	0.073556	0.074544	-0.288905
25281	0.853096	-2.075480	9.700661	-0.681041	-0.025594	-0.004769	0.145729	0.183548	-0.703437	-0.950462	0.086675	0.079203	-0.287814
25282	0.883137	-2.316604	9.534311	-0.374371	0.012151	-0.032792	0.145134	0.199424	-0.702378	-0.949999	0.093698	0.081267	-0.286563
25283	1.021783	-2.573794	9.531999	-0.230425	0.036932	-0.059770	0.146033	0.205981	-0.701989	-0.949904	0.098508	0.082230	-0.284986
25284	1.057639	-2.506165	9.586097	-0.088208	0.073523	-0.108023	0.149055	0.211149	-0.701226	-0.950467	0.100316	0.081635	-0.282640
25285	1.113104	-2.516319	9.399219	0.013481	0.084565	-0.130592	0.150246	0.211543	-0.701497	-0.951312	0.100629	0.080452	-0.280013
25286	1.170310	-2.373987	9.473769	0.181700	0.092010	-0.151907	0.151832	0.209088	-0.699154	-0.952668	0.097334	0.078075	-0.277224
25287	1.119842	-1.900162	9.448735	0.247859	0.101243	-0.144228	0.153442	0.202920	-0.698909	-0.954045	0.093213	0.075298	-0.274663
25288	1.173539	-2.039723	9.416070	0.246105	0.117714	-0.138715	0.157832	0.197536	-0.699077	-0.955430	0.088845	0.072045	-0.272158
25289	1.260082	-1.976189	9.650636	0.099004	0.121233	-0.128394	0.158375	0.193975	-0.699084	-0.956432	0.087660	0.069679	-0.269628
25290	1.100250	-1.824679	9.720889	-0.195372	0.122762	-0.109598	0.160874	0.196150	-0.697532	-0.956844	0.091798	0.068663	-0.267037
25291	0.967508	-2.303613	9.765748	-0.368540	0.102475	-0.094736	0.164274	0.202030	-0.693629	-0.956745	0.099472	0.069111	-0.264515
25292	0.825691	-2.400561	9.643030	-0.361550	0.084198	-0.091903	0.166730	0.215823	-0.692333	-0.956607	0.106598	0.069681	-0.262078
25293	0.785114	-2.502988	9.266706	-0.125152	0.075301	-0.105451	0.167883	0.224298	-0.691160	-0.956951	0.109440	0.069387	-0.259717
25294	1.031392	-2.571811	9.402478	0.232229	0.075681	-0.118396	0.170272	0.222223	-0.690919	-0.958172	0.105117	0.067079	-0.257600
25295	0.871131	-2.323567	9.615726	0.348711	0.095836	-0.135393	0.171889	0.214549	-0.690805	-0.959667	0.098928	0.064004	-0.255256
25296	0.793554	-2.232122	9.664298	0.235815	0.113956	-0.144307	0.174052	0.202224	-0.690435	-0.961005	0.094691	0.060987	-0.252556
25297	0.813157	-2.283821	10.014256	-0.019453	0.104475	-0.160353	0.177225	0.202062	-0.689413	-0.961867	0.095567	0.059656	-0.249241
25298	0.754812	-2.188165	9.875813	-0.285484	0.084956	-0.176441	0.178926	0.207237	-0.689425	-0.962285	0.101164	0.059870	-0.245334
25299	0.687979	-2.338047	9.709841	-0.280081	0.076704	-0.189315	0.180725	0.218179	-0.686947	-0.962684	0.106859	0.060423	-0.241183
25300	0.736222	-2.348001	9.585316	-0.096159	0.062266	-0.201278	0.182411	0.225691	-0.685779	-0.963522	0.108662	0.060208	-0.237051
25301	0.759754	-2.212102	9.909134	0.045837	0.027647	-0.211589	0.181999	0.229662	-0.685643	-0.964620	0.107788	0.060189	-0.232955
25302	0.515139	-1.992255	9.607447	0.127973	-0.010677	-0.218514	0.180951	0.227209	-0.686028	-0.965895	0.104901	0.060361	-0.228909
25303	0.584008	-1.781285	9.342172	0.157429	-0.019723	-0.207281	0.181231	0.222698	-0.685640	-0.967114	0.101613	0.060708	-0.225124
25304	0.931160	-1.778604	9.220613	0.096061	-0.047116	-0.194614	0.179664	0.220773	-0.688508	-0.968124	0.099202	0.061674	-0.221564
25305	0.816101	-1.926087	9.080631	0.094145	-0.131134	-0.164956	0.176092	0.218910	-0.687433	-0.968849	0.096657	0.064378	-0.218735
25306	0.743921	-1.952225	9.218831	0.114132	-0.129253	-0.144558	0.172274	0.217285	-0.690283	-0.969530	0.093591	0.066755	-0.216322
25307	0.642517	-1.913150	9.446499	0.144722	-0.075321	-0.141726	0.168313	0.214866	-0.690514	-0.970285	0.090317	0.068093	-0.213900
25308	0.794955	-1.499892	9.885842	0.113188	-0.017808	-0.152146	0.168600	0.211156	-0.692089	-0.971113	0.087735	0.068322	-0.211124
25309	0.533121	-1.186934	10.084644	0.007942	0.030472	-0.150935	0.168344	0.209378	-0.692480	-0.971789	0.087496	0.068163	-0.208144
25310	0.609262	-1.480147	10.138859	-0.146091	0.060500	-0.137902	0.168592	0.213071	-0.691957	-0.972186	0.090297	0.067930	-0.205148
25311	0.666369	-1.826254	10.216162	-0.249077	0.040266	-0.142989	0.168549	0.219669	-0.688550	-0.972354	0.095073	0.068593	-0.201950
25312	0.775770	-2.018633	10.185676	-0.180228	0.014654	-0.186885	0.170890	0.229222	-0.687517	-0.972779	0.098279	0.069485	-0.198024
25313	0.850352	-2.000530	9.807317	0.047344	0.005771	-0.198633	0.169031	0.232240	-0.688679	-0.973654	0.097051	0.069725	-0.194211
25314	0.902813	-1.885572	9.619764	0.225828	0.007804	-0.203271	0.169706	0.228408	-0.688293	-0.974881	0.092299	0.069184	-0.190532
25315	1.138006	-1.653988	9.656416	0.208062	0.029792	-0.188631	0.169985	0.224577	-0.688297	-0.976006	0.088015	0.068305	-0.187081
25316	1.119069	-1.736513	9.458225	0.039686	0.030606	-0.159947	0.168690	0.219650	-0.690253	-0.976716	0.087037	0.067936	-0.183943
25317	1.094311	-1.612489	9.152445	-0.132509	0.058877	-0.118413	0.169734	0.222111	-0.689082	-0.976993	0.089584	0.067633	-0.181342
25318	1.013203	-1.805991	8.904103	-0.170471	0.091815	-0.089115	0.172355	0.227560	-0.688053	-0.977132	0.093028	0.066712	-0.179187
25319	1.120496	-2.055566	9.036043	-0.146658	0.093676	-0.087136	0.173919	0.232748	-0.687016	-0.977288	0.096019	0.065732	-0.177108
25320	1.261445	-2.270235	9.504884	-0.113222	0.064494	-0.069376	0.176020	0.236286	-0.686246	-0.977403	0.098271	0.065102	-0.175463
25321	1.204210	-2.405241	9.461644	-0.055601	0.044503	-0.045977	0.177849	0.240383	-0.684688	-0.977509	0.099375	0.064703	-0.174397
25322	1.203389	-2.242512	9.202243	0.056386	0.008066	-0.054587	0.178382	0.239962	-0.685085	-0.977827	0.098132	0.064554	-0.173371
25323	0.951688	-2.046118	9.082614	0.176671	-0.008188	-0.018900	0.177470	0.235468	-0.684425	-0.978218	0.094548	0.064335	-0.173237
25324	1.152336	-1.646042	9.157317	0.184674	0.012100	0.037393	0.177501	0.229029	-0.685737	-0.978451	0.090927	0.063484	-0.174169
25325	1.179549	-1.280038	9.220322	-0.052630	0.034892	0.114584	0.178838	0.224508	-0.685096	-0.977997	0.092110	0.062984	-0.176270
25326	1.107681	-1.371047	9.386423	-0.347334	0.052087	0.183205	0.179880	0.228331	-0.684448	-0.976751	0.099217	0.062948	-0.179306
25327	1.159690	-1.641124	9.887265	-0.487374	0.066605	0.214783	0.181945	0.240081	-0.682888	-0.975048	0.109082	0.063178	-0.182732
25328	1.109868	-1.804194	10.076569	-0.371695	0.042958	0.220024	0.184803	0.250604	-0.680026	-0.973459	0.116663	0.063312	-0.186438
25329	0.860745	-2.133148	10.422531	-0.167974	0.035710	0.184154	0.186634	0.255240	-0.679253	-0.972427	0.120097	0.063021	-0.189712
25330	0.654359	-2.346081	10.194354	0.024997	-0.006225	0.150131	0.189280	0.253855	-0.677966	-0.971915	0.119678	0.062780	-0.192658
25331	0.746628	-2.501357	9.765714	0.067669	-0.017286	0.078394	0.187044	0.251682	-0.679127	-0.971767	0.118182	0.062861	-0.194296
25332	0.584875	-2.458560	9.709589	0.112738	-0.020123	0.028783	0.186001	0.247049	-0.678728	-0.971903	0.115850	0.062840	-0.195026
25333	0.484203	-2.073745	9.718848	0.029394	-0.031196	0.026510	0.185876	0.245407	-0.678990	-0.971845	0.114968	0.063439	-0.195641
25334	0.532552	-2.107902	9.553172	-0.086231	-0.020328	0.029604	0.184287	0.245698	-0.679108	-0.971513	0.116503	0.064196	-0.196131
25335	0.606947	-2.551079	9.379602	-0.184905	-0.024999	0.025447	0.185339	0.248684	-0.680031	-0.970962	0.119810	0.065497	-0.196438
25336	0.623351	-2.962665	9.330770	-0.036290	-0.059678	-0.018025	0.183734	0.251450	-0.678708	-0.970878	0.120158	0.066934	-0.196156
25337	0.669069	-2.433161	9.348227	0.154268	-0.066771	-0.018919	0.181622	0.249426	-0.678430	-0.971244	0.116676	0.067809	-0.196150
25338	0.670756	-2.791872	9.290396	0.217563	-0.070382	-0.027803	0.179934	0.244495	-0.681299	-0.971766	0.112037	0.068479	-0.196034
25339	0.785465	-2.569746	9.445826	0.102085	-0.010230	-0.047870	0.178901	0.239707	-0.682733	-0.972177	0.109775	0.068515	-0.195263
25340	0.712062	-2.346367	9.373852	-0.136361	0.045291	-0.035333	0.179559	0.237942	-0.680775	-0.972082	0.112455	0.068338	-0.194269
25341	0.689471	-2.676826	9.148143	-0.347862	0.055973	-0.060398	0.180054	0.246146	-0.680121	-0.971596	0.119199	0.068855	-0.192487
25342	0.660763	-2.719836	9.252902	-0.298504	0.033101	-0.085954	0.182270	0.254602	-0.679611	-0.971253	0.124908	0.069658	-0.190299
25343	0.747802	-2.762266	9.459579	-0.168017	0.023202	-0.079737	0.182089	0.264741	-0.677641	-0.971171	0.128015	0.070156	-0.188459
25344	0.654427	-2.904745	9.363082	-0.020019	-0.008632	-0.078934	0.181535	0.268458	-0.675671	-0.971417	0.128163	0.070693	-0.186883
25345	0.805828	-2.801035	9.346744	0.030814	0.017002	-0.093482	0.181151	0.266266	-0.676585	-0.971875	0.127379	0.070589	-0.185071
25346	0.756466	-2.555343	9.452959	0.014983	0.030670	-0.098213	0.182749	0.263787	-0.676600	-0.972328	0.126965	0.070281	-0.183081
25347	0.834056	-2.641286	9.606122	-0.025226	0.013281	-0.090078	0.181813	0.266258	-0.676591	-0.972619	0.127254	0.070437	-0.181265
25348	1.049173	-2.751309	9.673806	-0.068478	-0.003291	-0.129020	0.181406	0.267910	-0.675932	-0.972915	0.128296	0.071170	-0.178636
25349	0.873553	-2.828287	9.781519	-0.063082	-0.010650	-0.136369	0.182314	0.271330	-0.674760	-0.973229	0.129169	0.072049	-0.175924
25350	1.055991	-2.649033	10.025805	0.034204	0.011366	-0.150681	0.180192	0.272311	-0.674742	-0.973872	0.128230	0.072189	-0.172974
25351	1.104057	-2.625645	9.800917	0.077180	0.042454	-0.172657	0.181118	0.272980	-0.675142	-0.974731	0.126487	0.071638	-0.169616
25352	1.030102	-2.299972	9.387074	0.022528	0.031466	-0.167394	0.181515	0.272569	-0.674753	-0.975407	0.125819	0.071464	-0.166265
25353	0.817782	-2.279648	9.121301	-0.018071	0.040598	-0.148239	0.180720	0.273938	-0.675531	-0.975920	0.125937	0.071202	-0.163247
25354	0.741165	-2.387641	9.248709	0.009779	0.079046	-0.126930	0.182950	0.275038	-0.672407	-0.976481	0.125729	0.070039	-0.160536
25355	0.638786	-2.152051	9.246256	-0.018718	0.093710	-0.093888	0.184409	0.276237	-0.673858	-0.976879	0.126090	0.068581	-0.158445
25356	0.707947	-2.498167	9.314068	-0.004508	0.102867	-0.092889	0.186128	0.275541	-0.673087	-0.977314	0.126284	0.066912	-0.156308
25357	0.722563	-2.511039	9.762953	0.065757	0.113860	-0.100860	0.186390	0.275410	-0.672303	-0.977960	0.125041	0.064797	-0.154143
25358	0.860651	-2.140154	9.781447	0.002536	0.069965	-0.093742	0.189958	0.275516	-0.671285	-0.978361	0.124995	0.063744	-0.152059
25359	0.863637	-2.270842	9.558779	-0.037850	0.016974	-0.075398	0.189552	0.276081	-0.669972	-0.978538	0.125485	0.063773	-0.150499
25360	0.783780	-2.208391	9.573314	-0.075042	0.011541	-0.034976	0.190074	0.277175	-0.669321	-0.978487	0.126853	0.063951	-0.149606
25361	0.815095	-2.214093	9.295045	-0.012443	0.026338	-0.003299	0.189940	0.279351	-0.670628	-0.978524	0.126943	0.063533	-0.149465
25362	0.765217	-2.367727	9.429264	0.022460	0.028245	0.020874	0.190606	0.278250	-0.670634	-0.978575	0.126525	0.062948	-0.149730
25363	0.803526	-2.309792	9.461643	-0.009340	0.022804	0.049329	0.190865	0.278529	-0.669720	-0.978460	0.126597	0.062452	-0.150632
25364	0.870572	-2.208298	9.550117	0.000943	0.006428	0.072476	0.190871	0.277025	-0.669720	-0.978271	0.126598	0.062228	-0.151939
25365	1.106184	-2.047440	10.013105	0.081185	-0.039060	0.119093	0.192074	0.273596	-0.669470	-0.978094	0.124759	0.062499	-0.154472
25366	1.196700	-1.816461	9.957172	0.201488	-0.078103	0.160363	0.188930	0.267732	-0.671542	-0.978006	0.120684	0.063094	-0.157982
25367	1.128766	-1.735508	9.746413	0.234267	-0.086192	0.197453	0.188321	0.257730	-0.674422	-0.977855	0.115736	0.063634	-0.162342
25368	1.120130	-1.941905	9.906685	0.197562	-0.080736	0.208341	0.187822	0.250077	-0.674683	-0.977527	0.111779	0.064183	-0.166811
25369	1.134665	-1.969413	9.594344	0.188600	-0.078866	0.219373	0.185080	0.243520	-0.677282	-0.977135	0.107739	0.064691	-0.171509
25370	1.168540	-2.001127	9.447773	0.241065	-0.063256	0.219619	0.184454	0.234230	-0.677282	-0.976807	0.102997	0.064720	-0.176213
25371	1.032756	-1.837652	9.484809	0.239190	-0.053220	0.221426	0.181862	0.222208	-0.679361	-0.976463	0.098039	0.064562	-0.180943
25372	1.027933	-1.842918	9.355053	0.229328	-0.025765	0.237025	0.183748	0.214795	-0.680165	-0.976008	0.093674	0.063864	-0.185889
25373	0.939053	-1.905069	9.526201	0.196862	0.027207	0.246928	0.183255	0.205502	-0.680427	-0.975505	0.089863	0.062246	-0.190894
25374	0.885709	-2.339774	9.793285	0.048294	0.023382	0.257272	0.184343	0.198242	-0.680570	-0.974632	0.089231	0.061237	-0.195908
25375	0.851039	-2.160541	9.454577	-0.123344	0.034141	0.239768	0.184352	0.197816	-0.682142	-0.973528	0.091715	0.060741	-0.200355
25376	0.610328	-2.248014	9.345473	-0.218092	0.053245	0.256790	0.187251	0.199981	-0.681117	-0.972150	0.096385	0.060199	-0.204962
25377	0.543507	-2.397674	9.244323	-0.163758	0.081615	0.250567	0.189214	0.202716	-0.678775	-0.970914	0.099899	0.058906	-0.209469
25378	0.451609	-2.342836	9.150607	-0.046306	0.107258	0.223430	0.192116	0.204740	-0.678143	-0.970014	0.101410	0.056661	-0.213493
25379	0.456821	-2.411490	9.476187	0.031321	0.057869	0.185138	0.194762	0.202543	-0.676201	-0.969368	0.100989	0.055123	-0.216997
25380	0.439915	-2.396339	9.694704	0.049317	0.012994	0.148378	0.196369	0.199231	-0.677394	-0.968851	0.100152	0.054446	-0.219847
25381	0.230324	-2.425055	9.862794	0.055868	-0.015461	0.114300	0.197179	0.194713	-0.677141	-0.968461	0.098886	0.054348	-0.222152
25382	0.432683	-2.401586	9.572128	0.041389	-0.015554	0.063478	0.196923	0.193207	-0.677663	-0.968265	0.097985	0.054426	-0.223383
25383	0.342297	-2.151402	9.608403	0.108376	-0.019303	0.002896	0.197073	0.188963	-0.678059	-0.968459	0.095585	0.054374	-0.223595
25384	0.439144	-1.730364	9.540791	0.091739	-0.052249	-0.017457	0.196029	0.186366	-0.679099	-0.968680	0.093458	0.055093	-0.223360
25385	0.424237	-1.641724	9.436265	0.029774	-0.052380	-0.045461	0.195504	0.184464	-0.678572	-0.968899	0.092365	0.056106	-0.222611
25386	0.506142	-1.621906	9.554941	0.180038	-0.012153	-0.105673	0.194470	0.178727	-0.679221	-0.969705	0.088604	0.055820	-0.220695
25387	0.731105	-1.265111	9.624463	0.284136	0.006245	-0.116258	0.195027	0.172969	-0.680145	-0.970730	0.082727	0.054687	-0.218742
25388	0.832672	-1.332544	9.547643	0.152911	-0.003029	-0.120592	0.195438	0.169001	-0.680019	-0.971521	0.079514	0.054364	-0.216494
25389	1.116309	-1.154318	9.432755	-0.065169	-0.026964	-0.116118	0.195311	0.168043	-0.680280	-0.971909	0.080240	0.055407	-0.214204
25390	0.986225	-2.193774	9.508188	-0.261507	-0.035446	-0.117055	0.193831	0.175027	-0.680789	-0.971949	0.084941	0.057494	-0.211647
25391	1.073358	-2.239687	10.103729	-0.215295	-0.069345	-0.157377	0.193798	0.184047	-0.681177	-0.972175	0.088387	0.060101	-0.208450
25392	0.682275	-2.134536	10.120760	-0.136788	-0.091198	-0.136663	0.191133	0.188996	-0.681415	-0.972402	0.090403	0.062775	-0.205722
25393	0.985769	-2.081822	9.879461	0.023366	-0.065393	-0.145108	0.189661	0.192572	-0.681009	-0.972972	0.089249	0.064294	-0.203042
25394	0.911214	-1.604974	10.048700	-0.135727	-0.050848	-0.101666	0.189786	0.195571	-0.681663	-0.973087	0.091455	0.066106	-0.200919
25395	0.545301	-1.736654	9.750554	-0.394507	-0.036421	-0.055012	0.188175	0.202689	-0.682694	-0.972530	0.098646	0.068562	-0.199385
25396	0.661656	-1.866127	9.817043	-0.474789	-0.008899	0.016534	0.188118	0.215013	-0.680724	-0.971482	0.107764	0.070684	-0.199029
25397	0.638170	-2.009048	9.550743	-0.338663	-0.008632	0.057840	0.186760	0.225410	-0.681625	-0.970516	0.114113	0.072113	-0.199691
25398	0.374556	-2.354218	9.384995	-0.027195	-0.008261	0.083420	0.189106	0.231833	-0.679284	-0.970124	0.114632	0.072281	-0.201235
25399	0.523540	-1.740468	9.351782	0.161344	-0.002489	0.102800	0.188599	0.228267	-0.680984	-0.970100	0.111351	0.071447	-0.203475
25400	0.467261	-1.559594	9.505037	0.213348	-0.044356	0.155721	0.189434	0.219493	-0.682435	-0.969876	0.107153	0.071183	-0.206863
25401	0.641158	-1.621666	9.546601	0.013548	-0.068229	0.188902	0.186955	0.210629	-0.682942	-0.969055	0.106545	0.072017	-0.210699
25402	0.759539	-1.674529	9.498951	-0.137397	-0.079230	0.232461	0.186302	0.210212	-0.684377	-0.967660	0.109106	0.073728	-0.215160
25403	0.787017	-1.876599	9.496373	-0.087017	-0.090007	0.285349	0.184440	0.213236	-0.684885	-0.966133	0.110461	0.075181	-0.220755
25404	1.073256	-1.731432	9.563499	0.040357	-0.084243	0.325673	0.183122	0.211475	-0.684744	-0.964644	0.109695	0.076001	-0.227271
25405	1.378332	-0.958790	10.167754	0.193464	-0.087516	0.405789	0.181311	0.203272	-0.686828	-0.963101	0.105736	0.075887	-0.235580
25406	1.206520	-0.798024	10.840599	0.129497	-0.144022	0.523661	0.178719	0.190978	-0.688645	-0.960634	0.103248	0.077030	-0.246148
25407	0.862741	-0.537085	9.947993	0.322566	-0.181974	0.604051	0.174926	0.181026	-0.690190	-0.958011	0.096509	0.077637	-0.258598
25408	0.432110	-0.256415	9.246908	0.664240	-0.141154	0.699831	0.170652	0.160399	-0.693307	-0.955277	0.084016	0.075630	-0.273255
25409	0.267874	-0.235920	8.299790	0.919612	-0.040145	0.760037	0.166794	0.129825	-0.692635	-0.952392	0.066695	0.069979	-0.289144
25410	0.341651	-0.523011	8.738179	0.874067	0.043926	0.785529	0.165593	0.096216	-0.691725	-0.948816	0.051275	0.063108	-0.305183
25411	0.368753	-1.111284	9.786486	0.441385	0.061675	0.794402	0.164644	0.063986	-0.689375	-0.944384	0.043597	0.058300	-0.320687
25412	0.173837	-1.688130	10.083864	-0.050020	0.024505	0.786451	0.162823	0.054581	-0.688579	-0.939210	0.045497	0.057547	-0.335415
25413	0.271999	-2.043369	10.281456	-0.271669	-0.056245	0.755939	0.161227	0.055970	-0.688173	-0.933748	0.050495	0.059604	-0.349303
25414	0.117101	-1.944770	9.652411	-0.156199	-0.029660	0.728793	0.156069	0.056834	-0.689702	-0.928364	0.053953	0.060585	-0.362710
25415	0.233006	-1.959573	10.181438	0.110000	-0.030275	0.741215	0.152918	0.049219	-0.689156	-0.923003	0.052065	0.059410	-0.376597
25416	0.605321	-2.641123	11.193248	0.072550	-0.096196	0.722706	0.146460	0.042995	-0.690023	-0.917427	0.050738	0.059956	-0.390076
25417	0.360434	-2.384469	10.397532	-0.242970	-0.136730	0.721158	0.139725	0.041816	-0.692456	-0.911313	0.054563	0.063512	-0.403109
25418	0.672944	-2.233483	9.336659	-0.278231	-0.101974	0.696947	0.134835	0.039550	-0.692287	-0.905162	0.059571	0.066917	-0.415518
25419	0.610040	-2.216742	8.640106	-0.057660	-0.059734	0.664780	0.130342	0.039993	-0.694083	-0.899436	0.060645	0.067606	-0.427513
25420	1.065938	-1.727800	9.222584	0.220726	-0.031999	0.657828	0.126138	0.030614	-0.693399	-0.893955	0.057163	0.065559	-0.439635
25421	0.820974	-2.877306	10.956679	0.009987	-0.094720	0.593204	0.120064	0.026988	-0.693744	-0.888584	0.056611	0.066455	-0.450330
25422	0.962731	-1.277208	10.173813	-0.087935	-0.124064	0.555775	0.113725	0.024588	-0.694872	-0.883261	0.057668	0.068882	-0.460195
25423	0.649065	-0.209493	10.176258	0.065079	-0.089102	0.593347	0.109121	0.017934	-0.695623	-0.877715	0.056137	0.069126	-0.470835
25424	0.419141	-0.558431	9.593052	0.457052	-0.088640	0.606421	0.103474	0.005426	-0.695060	-0.872298	0.047987	0.065751	-0.482151
25425	0.282695	-0.271154	9.245307	0.873884	-0.080992	0.556823	0.097334	-0.019904	-0.692141	-0.867497	0.032259	0.058101	-0.492983
25426	0.281893	-0.092320	9.473473	1.149205	-0.071695	0.506510	0.090806	-0.052712	-0.685557	-0.862891	0.012072	0.047731	-0.502986
25427	0.597130	0.543324	9.413310	0.968642	-0.033483	0.491675	0.086395	-0.086083	-0.678205	-0.857957	-0.004989	0.038306	-0.512267
25428	0.731970	0.566476	9.069193	0.508776	-0.000998	0.506839	0.080096	-0.111225	-0.670442	-0.852627	-0.013467	0.033213	-0.521290
25429	0.877881	0.296793	8.927532	0.095731	0.058881	0.499137	0.077474	-0.120607	-0.668330	-0.847401	-0.014665	0.031217	-0.529832
25430	0.841791	-0.240862	8.631572	-0.202540	0.129820	0.486470	0.074301	-0.121665	-0.668305	-0.842341	-0.009680	0.031357	-0.537945
25431	0.663494	-1.261930	9.186951	-0.341573	0.187989	0.451565	0.073212	-0.108839	-0.672087	-0.837619	-0.002080	0.031872	-0.545320
25432	1.165749	-2.355986	11.221684	-0.286496	0.097213	0.347746	0.071470	-0.102128	-0.672855	-0.833871	0.003872	0.033432	-0.550933
25433	0.340434	-2.203981	11.120084	-0.382900	-0.027509	0.264353	0.072258	-0.097376	-0.675216	-0.830885	0.009800	0.038102	-0.555051
25434	0.134181	-1.467441	9.908938	-0.326493	-0.068593	0.229602	0.066948	-0.087652	-0.679489	-0.828201	0.014508	0.042869	-0.558601
25435	0.238798	-1.154202	9.976726	-0.475072	-0.015844	0.185380	0.063617	-0.077124	-0.683123	-0.825947	0.022095	0.048403	-0.561231
25436	0.420258	-0.799449	9.474449	-0.389984	-0.006460	0.218094	0.061191	-0.060050	-0.687416	-0.823295	0.028544	0.052837	-0.564427
25437	0.156326	-1.058907	9.746826	-0.018180	-0.011490	0.262437	0.059058	-0.055653	-0.687658	-0.820311	0.028743	0.053087	-0.568723
25438	0.119587	-1.451547	9.640147	0.200301	0.019717	0.222906	0.058404	-0.059597	-0.686345	-0.817905	0.025787	0.050403	-0.572560
25439	0.348393	-0.895665	9.525244	0.356177	0.047245	0.179338	0.056312	-0.070074	-0.683715	-0.816066	0.020464	0.045454	-0.575805
25440	0.288277	-1.423899	9.886980	0.325028	0.017719	0.099876	0.056081	-0.081264	-0.681885	-0.815053	0.015322	0.041426	-0.577701
25441	0.214556	-1.135773	9.751093	0.077829	0.013608	0.024783	0.055303	-0.090514	-0.678217	-0.814808	0.014060	0.040301	-0.578158
25442	0.320008	-1.000719	9.780379	0.022157	0.013459	-0.016108	0.054774	-0.091594	-0.677428	-0.815018	0.013710	0.039876	-0.577899
25443	0.464142	-0.879318	10.016294	-0.076415	0.055306	-0.052668	0.056353	-0.088608	-0.677832	-0.815655	0.015403	0.039882	-0.576957
25444	0.456716	-0.341364	9.721283	0.062277	0.103014	-0.051140	0.058204	-0.087675	-0.678109	-0.816354	0.015404	0.037545	-0.576124
25445	0.312776	-0.501027	9.554453	0.315592	0.107073	0.003669	0.060332	-0.095182	-0.674464	-0.816478	0.011327	0.032157	-0.576368
25446	0.153746	-0.515252	9.708815	0.468614	0.094467	0.026605	0.063804	-0.108578	-0.670308	-0.816313	0.004650	0.025252	-0.577039
25447	0.326354	-0.315947	9.489957	0.436141	0.070700	0.020940	0.064361	-0.121122	-0.666391	-0.816122	-0.001799	0.019054	-0.577563
25448	0.213578	-0.913085	10.138318	0.286520	0.035648	-0.012971	0.066896	-0.132588	-0.661704	-0.816272	-0.006200	0.015208	-0.577434
25449	0.227053	-0.695869	10.323943	0.061137	-0.010417	-0.058352	0.067433	-0.136680	-0.660139	-0.816941	-0.007444	0.014680	-0.576486
25450	0.397415	-0.033088	9.840287	-0.129317	-0.035227	-0.057452	0.065705	-0.133932	-0.660778	-0.817622	-0.005885	0.016783	-0.575481
25451	0.543636	-0.349352	10.149305	-0.196733	-0.041618	-0.023619	0.064904	-0.130383	-0.662210	-0.817903	-0.003263	0.019755	-0.575008
25452	0.482281	-0.612653	10.586767	-0.236625	-0.096542	-0.023731	0.063051	-0.125477	-0.665859	-0.818157	-0.000643	0.024100	-0.574490
25453	0.529979	-0.533307	9.839310	-0.209270	-0.163970	0.019894	0.060521	-0.118499	-0.668192	-0.817845	0.000812	0.029239	-0.574694
25454	0.709197	-0.716987	9.497508	-0.127395	-0.119874	0.055331	0.054817	-0.114340	-0.668929	-0.817148	0.001420	0.032709	-0.575498
25455	0.675671	-0.765180	9.496519	-0.055771	-0.055802	0.064824	0.052172	-0.113774	-0.669955	-0.816366	0.001647	0.034340	-0.576511
25456	0.650946	-0.648391	9.185836	-0.106578	0.002598	0.042324	0.052444	-0.111618	-0.672836	-0.815890	0.003315	0.035571	-0.577103
25457	0.548642	-0.411387	9.596323	-0.199207	0.073680	0.017730	0.051637	-0.107787	-0.673352	-0.815721	0.007343	0.036752	-0.577231
25458	0.572512	-0.355584	9.717363	-0.263006	0.095512	0.006295	0.054270	-0.103174	-0.673894	-0.815677	0.012610	0.038275	-0.577103
25459	0.634570	-0.231023	9.518031	-0.251614	0.049830	-0.002807	0.056235	-0.096370	-0.674824	-0.815678	0.017177	0.040447	-0.576835
25460	0.668242	-0.211549	9.564232	-0.136047	0.035336	-0.002199	0.056880	-0.089832	-0.676528	-0.815699	0.019672	0.041487	-0.576652
25461	0.523887	-0.276818	9.559568	0.000588	0.050064	-0.010762	0.059532	-0.087428	-0.679167	-0.815870	0.020082	0.040738	-0.576448
25462	0.417732	-0.257388	9.674084	0.312243	0.096056	-0.018490	0.059267	-0.092580	-0.675239	-0.816283	0.015948	0.035624	-0.576332
25463	0.381502	-0.750515	9.734048	0.358562	0.106921	-0.071778	0.062862	-0.102567	-0.671869	-0.817283	0.011116	0.029829	-0.575356
25464	0.683746	-0.422571	9.765476	-0.006952	0.102784	-0.123463	0.067236	-0.107105	-0.669550	-0.818772	0.012208	0.028302	-0.573291
25465	0.567179	-0.239437	9.910998	-0.341288	0.062169	-0.128801	0.070000	-0.100456	-0.671402	-0.820187	0.018254	0.031300	-0.570947
25466	0.417468	-0.199474	9.722907	-0.425560	0.025559	-0.110718	0.072628	-0.091900	-0.674038	-0.821292	0.025326	0.035826	-0.568818
25467	0.171352	-0.674449	9.584311	-0.289871	0.027544	-0.093407	0.073117	-0.077713	-0.676654	-0.822222	0.030138	0.038780	-0.567044
25468	0.098325	-1.024901	9.873999	-0.081702	0.009352	-0.133844	0.074819	-0.071725	-0.677450	-0.823710	0.031353	0.039680	-0.564752
25469	-0.003227	-0.957180	10.034847	0.060425	-0.036282	-0.159827	0.075614	-0.072685	-0.676803	-0.825527	0.029644	0.039743	-0.562180
25470	-0.301701	-1.058584	10.107461	0.107865	-0.050017	-0.170647	0.075747	-0.074044	-0.675888	-0.827479	0.027035	0.039505	-0.559452
25471	-0.228825	-1.163458	10.356342	-0.060026	-0.054781	-0.171485	0.074556	-0.077288	-0.673523	-0.829323	0.027145	0.041193	-0.556588
25472	-0.264717	-1.221281	10.355196	-0.324229	-0.067896	-0.182031	0.073749	-0.070605	-0.676001	-0.831106	0.031486	0.046075	-0.553307
25473	-0.040194	-1.299076	9.991296	-0.263097	-0.038515	-0.178058	0.074120	-0.060788	-0.678225	-0.832863	0.035177	0.049732	-0.550117
25474	0.229987	-1.332464	9.921329	-0.074166	0.012940	-0.167939	0.076229	-0.055638	-0.680335	-0.834691	0.036259	0.050499	-0.547198
25475	0.245139	-1.479363	9.876197	0.071075	-0.002396	-0.152405	0.077682	-0.054834	-0.680346	-0.836406	0.034825	0.049866	-0.544725
25476	0.239662	-1.347572	9.719548	0.133852	0.000455	-0.141022	0.077811	-0.056321	-0.678515	-0.838058	0.032322	0.048548	-0.542455
25477	0.625191	-1.298799	9.685420	0.086341	0.040727	-0.121008	0.078623	-0.060300	-0.679047	-0.839464	0.031143	0.047011	-0.540481
25478	0.779307	-1.265358	9.524080	0.054800	0.031583	-0.122993	0.080345	-0.063443	-0.676968	-0.840878	0.030321	0.046016	-0.538411
25479	0.601235	-1.343113	9.406095	0.005755	0.036994	-0.123252	0.082992	-0.062251	-0.677774	-0.842242	0.030457	0.045441	-0.536317
25480	0.524394	-1.405535	9.490927	0.004116	0.051578	-0.130667	0.085644	-0.062968	-0.678058	-0.843752	0.030698	0.044657	-0.533990
25481	0.340870	-1.348402	9.417994	-0.027295	0.052390	-0.149294	0.088152	-0.061218	-0.677946	-0.845373	0.031553	0.044206	-0.531408
25482	0.445684	-1.076003	9.504416	-0.027390	0.056968	-0.151157	0.092117	-0.059621	-0.677847	-0.847176	0.032372	0.043672	-0.528525
25483	0.541490	-0.938390	9.584064	-0.041741	0.051561	-0.118924	0.094493	-0.058143	-0.677735	-0.848449	0.033480	0.043376	-0.526434
25484	0.607404	-1.101078	9.817664	0.000095	0.031592	-0.078989	0.094748	-0.057584	-0.676165	-0.849434	0.033624	0.042938	-0.524870
25485	0.387532	-1.000295	9.865040	0.092589	0.035371	-0.056391	0.096350	-0.060343	-0.676834	-0.850118	0.032326	0.041471	-0.523961
25486	0.309735	-0.871072	9.702879	0.088717	0.045479	-0.034285	0.098202	-0.062124	-0.675148	-0.850694	0.031147	0.039837	-0.523223
25487	0.174741	-0.876141	9.706349	0.042911	0.029949	-0.004042	0.099267	-0.064726	-0.674372	-0.850789	0.030675	0.038940	-0.523164
25488	0.134905	-0.614300	9.604019	-0.071240	0.004293	0.016633	0.098864	-0.064440	-0.673583	-0.850683	0.031825	0.039650	-0.523215
25489	-0.099597	-0.982243	9.798328	-0.136156	-0.027707	0.060659	0.098601	-0.062676	-0.675151	-0.849937	0.033852	0.041544	-0.524151
25490	-0.227917	-1.361246	10.214336	-0.118095	-0.054291	0.043265	0.098327	-0.059262	-0.675933	-0.849542	0.035213	0.043718	-0.524525
25491	-0.291404	-1.193018	10.192097	-0.044573	-0.003080	0.026013	0.095815	-0.057882	-0.677483	-0.849235	0.035950	0.044224	-0.524930
25492	0.037792	-0.969605	9.895816	0.029032	0.049993	-0.008761	0.097551	-0.059832	-0.679069	-0.849440	0.035849	0.043128	-0.524696
25493	0.158786	-0.558292	9.785080	0.076117	0.048231	-0.015917	0.098740	-0.061332	-0.677378	-0.849703	0.035026	0.041506	-0.524457
25494	0.134352	-0.496312	9.629676	0.054749	0.030012	0.013534	0.100464	-0.064073	-0.676084	-0.849665	0.034296	0.040464	-0.524648
25495	0.110981	-0.644907	9.814628	0.091450	0.017297	0.036816	0.099418	-0.067344	-0.676208	-0.849356	0.032911	0.039150	-0.525336
25496	0.016597	-0.567909	9.870043	0.124536	0.035626	0.048944	0.100224	-0.071311	-0.675561	-0.848970	0.031081	0.037257	-0.526208
25497	0.013874	-0.497796	9.969429	0.061576	0.056547	0.039360	0.100100	-0.074446	-0.674776	-0.848639	0.030602	0.035566	-0.526887
25498	0.034336	-0.737724	10.158310	-0.013630	0.008063	0.059368	0.101289	-0.075948	-0.673216	-0.848026	0.030833	0.035590	-0.527858
25499	-0.092511	-0.937832	10.115909	0.010208	-0.046779	0.054041	0.100504	-0.076636	-0.674519	-0.847432	0.030153	0.036169	-0.528812
25500	-0.238963	-1.075827	9.954161	0.104017	-0.081445	0.043498	0.098387	-0.078242	-0.673455	-0.846989	0.027433	0.036476	-0.529648
25501	-0.195564	-1.088822	9.647095	0.153959	-0.086883	0.028999	0.095760	-0.082594	-0.674221	-0.846700	0.023907	0.036208	-0.530299
25502	-0.316458	-1.037886	9.132933	0.164612	-0.046750	-0.015309	0.094447	-0.088571	-0.671857	-0.846914	0.020484	0.035314	-0.530160
25503	-0.221276	-0.767880	9.228834	0.035267	0.000549	-0.052964	0.093925	-0.091294	-0.671330	-0.847492	0.019871	0.034837	-0.529290
25504	-0.066809	-0.790727	9.494032	-0.105191	0.007620	-0.088752	0.093659	-0.090067	-0.671982	-0.848402	0.021545	0.035910	-0.527694
25505	0.043133	-0.588559	9.445078	-0.182063	0.007488	-0.116833	0.095239	-0.085592	-0.673826	-0.849555	0.024656	0.037628	-0.525578
25506	-0.024132	-0.623409	9.847278	-0.222139	-0.014530	-0.117007	0.097594	-0.077558	-0.674365	-0.850667	0.028062	0.040320	-0.523405
25507	-0.018873	-0.701655	10.182326	-0.164242	-0.010826	-0.113028	0.098110	-0.070345	-0.676984	-0.851743	0.030678	0.042142	-0.521361
25508	-0.018704	-0.727286	10.426839	-0.089183	-0.021642	-0.078486	0.097705	-0.066797	-0.678157	-0.852496	0.031778	0.043543	-0.519946
25509	0.049061	-0.782600	10.395487	0.028848	-0.015978	-0.062202	0.096378	-0.066369	-0.677885	-0.853147	0.031089	0.043392	-0.518932
25510	0.307056	-0.797510	10.107202	0.096102	0.000620	-0.056336	0.097711	-0.067486	-0.678681	-0.853799	0.029279	0.042474	-0.518040
25511	0.520736	-0.612239	9.982158	0.147573	-0.019368	-0.048660	0.096263	-0.071150	-0.677624	-0.854372	0.026518	0.041146	-0.517352
25512	0.631642	-0.625147	9.661319	0.172602	-0.017408	-0.022687	0.096663	-0.074418	-0.675796	-0.854687	0.023242	0.039724	-0.517100
25513	0.602925	-0.673560	9.593153	0.221628	-0.011875	-0.024291	0.096144	-0.078773	-0.674484	-0.855027	0.019286	0.037507	-0.516865
25514	0.586394	-0.740460	9.740903	0.179384	0.019211	0.004058	0.096163	-0.085189	-0.673440	-0.855072	0.016292	0.035378	-0.517045
25515	0.560256	-0.814532	9.907668	0.084857	0.030078	0.011869	0.096431	-0.088728	-0.671611	-0.855001	0.015128	0.033864	-0.517299
25516	0.468449	-0.778952	9.811283	0.046274	0.019067	0.013532	0.095648	-0.091861	-0.671344	-0.854895	0.014416	0.033111	-0.517543
25517	0.316390	-0.750910	9.656612	0.059792	0.017347	0.054205	0.096453	-0.093926	-0.671875	-0.854366	0.013583	0.032074	-0.518503
25518	0.246767	-0.813597	9.659885	0.080888	0.026479	0.046915	0.096846	-0.095688	-0.669916	-0.853926	0.012378	0.030825	-0.519333
25519	0.212891	-0.789767	9.611889	0.045785	0.013663	0.054138	0.096188	-0.097316	-0.669387	-0.853387	0.011761	0.030002	-0.520281
25520	0.318438	-0.673889	9.662514	-0.001383	0.009936	0.040983	0.096056	-0.098129	-0.668863	-0.852975	0.011785	0.029892	-0.520962
25521	0.382975	-0.558521	9.587912	-0.024221	0.020890	0.039002	0.095671	-0.100862	-0.669123	-0.852579	0.012431	0.029688	-0.521607
25522	0.327496	-0.543390	9.822874	-0.071323	0.006172	0.031397	0.094737	-0.098803	-0.669376	-0.852244	0.013602	0.030373	-0.522084
25523	0.404939	-0.603284	9.853966	-0.048438	0.033595	0.020402	0.095660	-0.095141	-0.671215	-0.852042	0.014778	0.030218	-0.522392
25524	0.419012	-0.516309	9.948944	-0.024722	0.037248	0.010360	0.094593	-0.094300	-0.670420	-0.851958	0.015467	0.029893	-0.522527
25525	0.312901	-0.509165	9.988866	0.000841	0.037210	-0.007974	0.096980	-0.095555	-0.670178	-0.852068	0.015814	0.029177	-0.522378
25526	0.346268	-0.432516	9.867817	0.006163	0.037191	-0.023637	0.097244	-0.094879	-0.670573	-0.852348	0.015956	0.028540	-0.521951
25527	0.384375	-0.336468	9.787896	0.025477	0.015263	-0.034582	0.097770	-0.094607	-0.670184	-0.852730	0.015620	0.027955	-0.521369
25528	0.399072	-0.381878	9.869020	0.064078	0.018947	-0.038082	0.098970	-0.096809	-0.670195	-0.853168	0.014576	0.027030	-0.520732
25529	0.418638	-0.442127	9.829947	0.056315	0.017092	-0.047343	0.097909	-0.098284	-0.668616	-0.853691	0.013709	0.026105	-0.519945
25530	0.423778	-0.514731	9.704140	0.051913	0.018929	-0.045517	0.098705	-0.099519	-0.668100	-0.854197	0.012868	0.025309	-0.519174
25531	0.402104	-0.519555	9.713473	0.032783	0.000599	-0.055739	0.100963	-0.101188	-0.668380	-0.854789	0.012221	0.024927	-0.518233
25532	0.380515	-0.538487	9.818636	0.022264	0.020693	-0.052132	0.100833	-0.102819	-0.667595	-0.855356	0.011901	0.024410	-0.517329
25533	0.322881	-0.586663	9.836628	0.008211	0.029822	-0.045758	0.101621	-0.101323	-0.667469	-0.855850	0.011982	0.023791	-0.516537
25534	0.337173	-0.553226	9.755607	0.006471	0.013369	-0.049433	0.101359	-0.101597	-0.667860	-0.856380	0.011858	0.023563	-0.515671
25535	0.327417	-0.534390	9.640547	-0.002392	-0.014028	-0.040206	0.102412	-0.100784	-0.667345	-0.856793	0.011671	0.023813	-0.514979
25536	0.284233	-0.577625	9.687551	-0.027798	-0.010397	-0.034803	0.102681	-0.099709	-0.668917	-0.857153	0.011896	0.024341	-0.514348
25537	0.219198	-0.587045	9.785240	-0.061819	-0.003163	-0.044219	0.101747	-0.098326	-0.668386	-0.857596	0.012843	0.025024	-0.513554
25538	0.245767	-0.596575	9.797359	-0.058185	0.002295	-0.057128	0.101740	-0.095463	-0.669170	-0.858180	0.013709	0.025653	-0.512524
25539	0.332207	-0.514029	9.962570	-0.073809	-0.010539	-0.066419	0.103597	-0.094406	-0.670755	-0.858838	0.014776	0.026596	-0.511343
25540	0.423607	-0.470795	9.887207	-0.030207	-0.014094	-0.053270	0.102264	-0.091930	-0.670743	-0.859380	0.014995	0.027219	-0.510393
25541	0.442910	-0.475708	9.846507	-0.020694	-0.003088	-0.044008	0.103590	-0.091406	-0.671539	-0.859825	0.015225	0.027494	-0.509620
25542	0.431123	-0.533580	9.816776	0.030869	0.004303	-0.034527	0.103059	-0.091534	-0.671273	-0.860203	0.014592	0.027172	-0.509018
25543	0.376018	-0.605757	9.851260	0.002844	0.017068	-0.030073	0.102128	-0.090973	-0.670873	-0.860524	0.014625	0.026866	-0.508491
25544	0.332937	-0.673244	9.842710	-0.007614	0.026182	-0.032907	0.104253	-0.092637	-0.670891	-0.860884	0.014878	0.026559	-0.507890
25545	0.304001	-0.673368	9.823233	-0.035636	0.013358	-0.031184	0.103986	-0.091002	-0.671673	-0.861201	0.015541	0.026715	-0.507323
25546	0.294249	-0.649218	9.854689	-0.140694	0.000453	-0.028007	0.105034	-0.087194	-0.672466	-0.861454	0.017827	0.028199	-0.506738
25547	0.323416	-0.702393	9.767791	-0.156186	-0.006931	-0.053910	0.102642	-0.082941	-0.673753	-0.861941	0.020351	0.029941	-0.505715
25548	0.306812	-0.760160	9.771626	-0.089663	-0.010508	-0.049874	0.103687	-0.079397	-0.673629	-0.862415	0.021634	0.031106	-0.504782
25549	0.298436	-0.517038	9.806168	-0.005732	-0.003114	-0.053164	0.103952	-0.079130	-0.673893	-0.862951	0.021598	0.031263	-0.503857
25550	0.269682	-0.542554	10.100826	-0.005865	-0.003074	-0.027327	0.103954	-0.077233	-0.675594	-0.863238	0.021525	0.031443	-0.503357
25551	0.222372	-0.740407	9.967973	0.041490	-0.015822	-0.028904	0.104353	-0.078598	-0.674944	-0.863541	0.020558	0.031330	-0.502885
25552	0.246517	-0.760660	9.660625	0.064261	-0.019455	-0.039853	0.103295	-0.078590	-0.675328	-0.863970	0.019102	0.031093	-0.502219
25553	0.289871	-0.750922	9.668368	0.002979	-0.008550	-0.040179	0.103299	-0.080362	-0.674805	-0.864373	0.018873	0.031246	-0.501524
25554	0.275627	-0.799183	9.636350	-0.089915	-0.008619	-0.027726	0.102754	-0.077340	-0.674014	-0.864624	0.020198	0.032365	-0.500969
25555	0.391414	-0.808336	9.706922	-0.123434	0.002398	0.001624	0.102486	-0.073530	-0.676104	-0.864560	0.022298	0.033584	-0.500909
25556	0.468757	-0.843904	9.815176	-0.090109	0.006093	0.001790	0.101954	-0.071077	-0.677539	-0.864520	0.023793	0.034438	-0.500853
25557	0.545696	-0.797980	9.830942	-0.034199	0.011672	0.011294	0.101154	-0.068614	-0.678186	-0.864402	0.024444	0.034611	-0.501013
25558	0.516854	-0.817305	9.825601	-0.021990	0.008954	0.016897	0.101555	-0.069033	-0.678582	-0.864244	0.024800	0.034726	-0.501260
25559	0.468768	-0.846310	9.815143	-0.041320	0.015342	0.024172	0.101418	-0.068208	-0.678319	-0.863995	0.025614	0.034912	-0.501635
25560	0.396600	-0.880086	9.830800	-0.044805	0.015326	0.024153	0.101410	-0.066565	-0.678056	-0.863757	0.026433	0.035141	-0.501985
25561	0.328980	-0.861359	9.717599	0.005811	0.015404	0.033636	0.101418	-0.067393	-0.678842	-0.863437	0.026440	0.034851	-0.502556
25562	0.304892	-0.863617	9.774960	0.054867	0.013617	0.032040	0.100884	-0.068194	-0.677529	-0.863170	0.025526	0.034104	-0.503113
25563	0.242337	-0.890097	9.807613	0.025118	0.006266	0.033745	0.100232	-0.068885	-0.678964	-0.862851	0.025113	0.033778	-0.503703
25564	0.174960	-0.913951	9.907479	0.013008	-0.002928	0.024467	0.100491	-0.069283	-0.677526	-0.862626	0.024750	0.033742	-0.504109
25565	0.170085	-0.904484	9.864354	0.000862	-0.019417	0.013356	0.099824	-0.068451	-0.677128	-0.862481	0.024495	0.034108	-0.504344
25566	0.193336	-0.731925	9.650929	0.003358	-0.010268	0.007812	0.098121	-0.070909	-0.678686	-0.862410	0.024213	0.034304	-0.504465
25567	0.284973	-0.731395	9.752621	0.020113	0.000700	-0.001347	0.096799	-0.072254	-0.678022	-0.862437	0.023819	0.034130	-0.504450
25568	0.347825	-0.762229	9.846402	0.017568	-0.015751	-0.001331	0.097727	-0.071997	-0.678553	-0.862464	0.023230	0.034282	-0.504422
25569	0.405556	-0.735791	9.804099	0.032453	-0.010249	-0.004955	0.097592	-0.071582	-0.678290	-0.862525	0.022505	0.034178	-0.504358
25570	0.475527	-0.747788	9.773375	0.053498	-0.008395	-0.008539	0.095746	-0.073612	-0.678276	-0.862643	0.021366	0.033843	-0.504227
25571	0.545556	-0.769171	9.812140	-0.009573	0.015319	-0.003354	0.095740	-0.072649	-0.677751	-0.862687	0.021617	0.033732	-0.504149
25572	0.564691	-0.740569	9.721493	-0.069140	0.015264	-0.003656	0.096266	-0.072243	-0.677494	-0.862720	0.022835	0.034224	-0.504005
25573	0.550485	-0.793355	9.773436	-0.045429	0.026238	-0.008165	0.096262	-0.070606	-0.677886	-0.862803	0.023803	0.034301	-0.503814
25574	0.565034	-0.807492	9.852596	0.020279	0.029955	-0.010607	0.096793	-0.071701	-0.677367	-0.862958	0.023621	0.033641	-0.503601
25575	0.449085	-0.764685	9.772891	0.058709	0.028164	-0.008569	0.097852	-0.073069	-0.676328	-0.863094	0.022803	0.032646	-0.503471
25576	0.477841	-0.726028	9.802510	0.017396	0.017201	0.009695	0.097859	-0.074168	-0.676853	-0.863037	0.022557	0.032226	-0.503606
25577	0.314229	-0.798629	9.775958	-0.121839	0.018871	0.016368	0.097335	-0.073359	-0.678550	-0.862831	0.024775	0.033203	-0.503792
25578	0.268995	-0.924142	9.687350	-0.153359	0.023414	0.019898	0.099960	-0.068867	-0.677522	-0.862589	0.027545	0.034390	-0.503983
25579	0.218443	-0.938484	9.744294	-0.071122	0.016200	0.027707	0.098106	-0.065859	-0.679600	-0.862284	0.028879	0.034894	-0.504395
25580	0.223501	-0.981187	9.918993	-0.023506	0.009776	0.002118	0.097969	-0.065306	-0.679075	-0.862273	0.029258	0.035018	-0.504383
25581	0.249299	-0.827044	9.947803	-0.023399	-0.003057	-0.014481	0.099424	-0.063826	-0.679872	-0.862407	0.029550	0.035392	-0.504112
25582	0.332881	-0.666427	9.725171	-0.066486	-0.003064	-0.011010	0.098097	-0.062314	-0.680515	-0.862496	0.030532	0.036178	-0.503844
25583	0.458048	-0.625498	9.659694	-0.023885	-0.001100	0.015048	0.097703	-0.061364	-0.681690	-0.862333	0.030853	0.036505	-0.504080
25584	0.458550	-0.726116	9.787925	-0.022237	0.004426	0.035355	0.098361	-0.061365	-0.681040	-0.861992	0.031182	0.036688	-0.504631
25585	0.478362	-0.836765	9.786557	-0.001284	0.011790	0.046530	0.097430	-0.060804	-0.680640	-0.861534	0.031251	0.036551	-0.505417
25586	0.421166	-0.976279	9.832081	0.004009	-0.008306	0.053975	0.096910	-0.061359	-0.682076	-0.861010	0.031012	0.036676	-0.506315
25587	0.440748	-1.038852	9.816981	-0.001994	-0.010160	0.044723	0.095847	-0.062425	-0.680497	-0.860553	0.030871	0.036934	-0.507082
25588	0.459830	-1.000757	9.688057	0.032188	0.000824	0.031959	0.095586	-0.063377	-0.680364	-0.860274	0.030223	0.036629	-0.507615
25589	0.440285	-0.950593	9.592550	0.019970	0.028198	0.018009	0.095721	-0.063927	-0.680497	-0.860129	0.030072	0.036030	-0.507914
25590	0.401965	-0.995650	9.807623	-0.010481	0.011676	0.011418	0.096913	-0.063807	-0.680768	-0.860049	0.030254	0.035984	-0.508042
25591	0.358238	-0.931156	9.695287	-0.034296	0.011678	0.021446	0.096380	-0.062030	-0.681417	-0.859823	0.030872	0.036222	-0.508370
25592	0.324675	-0.969567	9.740048	-0.013396	0.015383	0.035390	0.095583	-0.062016	-0.680887	-0.859494	0.031159	0.036127	-0.508915
25593	0.307881	-0.981140	9.883771	-0.059622	0.002501	0.025945	0.096776	-0.061489	-0.681551	-0.859198	0.032125	0.036779	-0.509307
25594	0.349112	-1.034109	9.849803	-0.095534	-0.003000	0.031313	0.095724	-0.060678	-0.683637	-0.858841	0.033634	0.037839	-0.509735
25595	0.368327	-1.017112	9.883830	-0.049081	-0.019409	0.027882	0.094654	-0.059016	-0.682711	-0.858513	0.034199	0.038760	-0.510181
25596	0.392155	-0.962097	9.774392	-0.009732	-0.013879	0.024381	0.095044	-0.057649	-0.682321	-0.858278	0.034118	0.039136	-0.510551
25597	0.396911	-0.950237	9.721787	0.014863	0.004396	0.010634	0.093862	-0.058060	-0.683752	-0.858188	0.033809	0.039010	-0.510734
25598	0.358367	-0.957567	9.711722	0.013012	0.029995	0.017044	0.095183	-0.057663	-0.683500	-0.858076	0.033780	0.038406	-0.510969
25599	0.348843	-0.981534	9.744907	0.006071	0.015356	0.015186	0.093588	-0.057226	-0.682702	-0.857942	0.033736	0.038179	-0.511215
25600	0.353845	-1.020056	9.734811	0.014856	0.011709	0.014316	0.095181	-0.058880	-0.682192	-0.857844	0.033486	0.037871	-0.511418
25601	0.325064	-1.053950	9.690854	0.055300	0.011705	-0.003936	0.094134	-0.061200	-0.682970	-0.857934	0.032548	0.037218	-0.511375
25602	0.397453	-1.063183	9.763421	0.031005	-0.002980	-0.019724	0.093736	-0.062008	-0.682181	-0.858178	0.031845	0.037020	-0.511025
25603	0.435725	-1.000707	9.716640	0.013510	-0.006659	-0.025345	0.095196	-0.064338	-0.681147	-0.858445	0.031421	0.037130	-0.510595
25604	0.512766	-0.971199	9.857014	0.017912	0.007970	-0.025345	0.094408	-0.063933	-0.682581	-0.858749	0.031051	0.036881	-0.510123
25605	0.445115	-0.942576	9.823174	0.001143	0.017108	-0.016219	0.094661	-0.063100	-0.681011	-0.858933	0.031083	0.036712	-0.509824
25606	0.367953	-0.940293	9.832088	-0.028689	0.011598	-0.008982	0.095325	-0.062840	-0.681540	-0.859043	0.031562	0.036866	-0.509597
25607	0.324634	-0.954604	9.893902	-0.066204	0.013348	-0.019328	0.095328	-0.062032	-0.682849	-0.859212	0.032710	0.037449	-0.509197
25608	0.237701	-0.931144	9.768583	-0.068815	-0.003125	-0.025779	0.095315	-0.059021	-0.682455	-0.859452	0.033716	0.038275	-0.508665
25609	0.208313	-0.837590	9.702402	-0.037380	0.007874	-0.027487	0.097696	-0.057687	-0.683128	-0.859717	0.034307	0.038655	-0.508149
25610	0.172324	-0.871022	9.797625	-0.028675	-0.001240	-0.016355	0.097687	-0.056041	-0.682604	-0.859900	0.034650	0.039034	-0.507788
25611	0.252530	-1.000288	9.945403	-0.044255	-0.017714	-0.018247	0.096102	-0.055216	-0.683900	-0.860045	0.035108	0.039907	-0.507443
25612	0.366018	-1.038773	9.883505	-0.013557	-0.028636	-0.021759	0.095173	-0.055472	-0.683237	-0.860255	0.034908	0.040609	-0.507044
25613	0.512694	-0.962084	9.708298	0.038878	-0.021237	-0.023347	0.094775	-0.054110	-0.684150	-0.860506	0.033890	0.040707	-0.506679
25614	0.560525	-0.885455	9.572980	0.041347	-0.023025	-0.015949	0.093730	-0.058197	-0.683882	-0.860704	0.032807	0.040750	-0.506410
25615	0.555934	-0.928292	9.713977	0.032584	0.001644	-0.010494	0.095322	-0.057949	-0.684680	-0.860838	0.032127	0.040518	-0.506245
25616	0.551245	-0.951995	9.821632	-0.044476	-0.001168	-0.001651	0.093330	-0.057372	-0.683878	-0.860856	0.032755	0.041045	-0.506131
25617	0.479003	-0.971432	9.808681	-0.052449	0.000665	0.007533	0.094517	-0.055612	-0.684280	-0.860751	0.033537	0.041685	-0.506207
25618	0.372588	-0.904502	9.741407	-0.034213	0.013484	0.013136	0.093985	-0.054109	-0.684929	-0.860641	0.034149	0.041845	-0.506340
25619	0.396848	-0.927825	9.942966	0.000817	0.006221	0.021631	0.095042	-0.055201	-0.683629	-0.860433	0.034078	0.041836	-0.506699
25620	0.300470	-0.942573	9.908249	0.016707	0.001619	0.006950	0.094257	-0.055212	-0.685587	-0.860406	0.033688	0.041689	-0.506782
25621	0.220867	-0.938233	9.816340	0.028966	-0.002953	0.002402	0.092938	-0.056428	-0.685576	-0.860404	0.033027	0.041554	-0.506840
25622	0.228280	-0.979379	9.741411	0.048289	-0.015735	-0.003015	0.093198	-0.057913	-0.683484	-0.860483	0.031909	0.041393	-0.506792
25623	0.251923	-0.883303	9.678161	0.037804	-0.002970	-0.014165	0.092674	-0.059411	-0.683481	-0.860653	0.031086	0.041169	-0.506573
25624	0.268952	-0.914484	9.697088	-0.003336	0.004301	-0.012537	0.092410	-0.059137	-0.683740	-0.860813	0.031052	0.041191	-0.506300
25625	0.343744	-0.918620	9.851373	-0.002482	-0.010293	-0.001434	0.093203	-0.059959	-0.682962	-0.860823	0.030863	0.041486	-0.506272
25626	0.401764	-0.952256	9.832236	0.049938	-0.019333	0.011770	0.091622	-0.061313	-0.683473	-0.860751	0.029693	0.041361	-0.506473
25627	0.430890	-0.995723	9.769481	0.037770	-0.012050	0.002472	0.091633	-0.062420	-0.684783	-0.860743	0.028798	0.041277	-0.506546
25628	0.483392	-0.882621	9.742749	0.000916	-0.006591	0.004120	0.090828	-0.062390	-0.682682	-0.860729	0.028594	0.041434	-0.506567
25629	0.502833	-0.913781	9.766500	-0.020938	0.008004	0.002143	0.089233	-0.060594	-0.682668	-0.860707	0.028909	0.041602	-0.506574
25630	0.464473	-0.956942	9.832756	-0.016504	-0.002969	0.002182	0.086310	-0.060135	-0.681073	-0.860693	0.029039	0.041875	-0.506568
25631	0.421239	-0.995874	9.730978	0.030727	0.000741	0.003340	0.087627	-0.058643	-0.680821	-0.860682	0.028396	0.041645	-0.506643
25632	0.420645	-0.870782	9.723124	0.049820	-0.006521	0.013593	0.086314	-0.062176	-0.680158	-0.860599	0.027359	0.041300	-0.506868
25633	0.333601	-0.817971	9.737456	0.013236	-0.002975	-0.008753	0.086051	-0.062585	-0.680287	-0.860697	0.026968	0.041312	-0.506722
25634	0.251597	-0.808200	9.828054	-0.030451	-0.006711	-0.014510	0.086044	-0.062570	-0.678846	-0.860854	0.027288	0.041799	-0.506398
25635	0.343416	-0.851409	9.804298	-0.026792	-0.010381	-0.027401	0.086308	-0.060944	-0.680026	-0.861112	0.027500	0.042344	-0.505901
25636	0.459099	-0.846806	9.675805	0.010078	-0.010352	-0.041975	0.086322	-0.063415	-0.680944	-0.861568	0.027062	0.042499	-0.505135
25637	0.531612	-0.885160	9.675944	0.077273	-0.012035	-0.017632	0.085004	-0.064496	-0.681195	-0.861781	0.025469	0.042017	-0.504895
25638	0.584646	-0.885201	9.633226	0.086690	-0.010134	0.002719	0.085928	-0.065450	-0.679894	-0.861836	0.023752	0.041370	-0.504938
25639	0.616341	-0.951896	9.812638	0.029001	-0.002891	0.004264	0.085665	-0.067895	-0.678584	-0.861809	0.023101	0.041216	-0.505028
25640	0.599564	-0.976247	9.737719	-0.034125	0.009856	0.011309	0.085397	-0.067070	-0.678450	-0.861718	0.023673	0.041442	-0.505138
25641	0.654471	-0.865875	9.614944	-0.023592	0.035434	-0.005291	0.086993	-0.068189	-0.679119	-0.861793	0.024307	0.041173	-0.505001
25642	0.593895	-0.798277	9.716155	-0.016545	0.037241	-0.010802	0.086988	-0.067093	-0.678856	-0.861958	0.024835	0.040760	-0.504728
25643	0.477660	-0.687495	9.812652	-0.045571	0.031731	0.000123	0.087110	-0.065310	-0.678202	-0.861964	0.025807	0.040775	-0.504667
25644	0.444478	-0.802587	9.949967	-0.034097	0.029904	0.002032	0.087511	-0.065052	-0.679252	-0.861984	0.026574	0.040659	-0.504603
25645	0.391758	-0.870003	9.967735	-0.004241	0.006157	-0.000547	0.088298	-0.065045	-0.677688	-0.861997	0.026574	0.040695	-0.504577
25646	0.507359	-0.845970	9.892329	0.020225	0.009865	0.000498	0.088296	-0.063686	-0.678472	-0.862049	0.026201	0.040376	-0.504534
25647	0.497653	-0.836668	9.803544	-0.010469	-0.002949	0.004054	0.087243	-0.064362	-0.678988	-0.862005	0.026217	0.040631	-0.504587
25648	0.338056	-0.746251	9.599263	-0.029124	-0.001116	0.016869	0.086582	-0.065171	-0.678590	-0.861843	0.026596	0.040991	-0.504816
25649	0.419021	-0.534484	9.559777	-0.078463	0.028136	0.033179	0.088306	-0.064518	-0.679651	-0.861493	0.028114	0.041373	-0.505299
25650	0.453024	-0.571675	9.922077	-0.036459	0.004449	0.053731	0.086841	-0.062043	-0.679900	-0.860982	0.028708	0.041689	-0.506110
25651	0.477024	-0.547490	9.944246	0.101554	-0.002633	0.083973	0.084992	-0.063794	-0.679362	-0.860192	0.026835	0.040743	-0.507632
25652	0.539976	-0.602641	9.963266	0.213526	-0.000647	0.095617	0.084749	-0.070619	-0.678578	-0.859364	0.023108	0.038590	-0.509383
25653	0.598801	-0.807186	9.922535	0.180472	0.004780	0.084379	0.084494	-0.076198	-0.676222	-0.858591	0.019941	0.036718	-0.510956
25654	0.555922	-0.923266	9.776465	0.072032	0.011949	0.073673	0.082520	-0.080134	-0.675684	-0.857894	0.018754	0.035803	-0.512234
25655	0.502263	-0.809204	9.388653	-0.008583	0.033778	0.057538	0.081991	-0.081215	-0.675025	-0.857332	0.019118	0.035387	-0.513191
25656	0.332861	-0.682524	9.240005	0.003531	0.079459	0.051058	0.083580	-0.082727	-0.673992	-0.856894	0.019783	0.034024	-0.513988
25657	0.314628	-0.874971	9.966946	0.014321	0.070299	0.061279	0.084115	-0.083964	-0.673997	-0.856322	0.020143	0.032742	-0.515009
25658	0.209750	-1.101413	10.654190	-0.083006	-0.003055	0.035980	0.085302	-0.081799	-0.674922	-0.855949	0.021431	0.033689	-0.515516
25659	0.267007	-1.015764	9.633231	-0.013103	-0.010280	0.006822	0.084636	-0.080019	-0.675439	-0.855872	0.021422	0.034091	-0.515619
25660	0.314711	-0.904840	9.676044	0.018446	0.006185	-0.003199	0.083979	-0.081105	-0.675434	-0.855942	0.021042	0.033851	-0.515534
25661	0.353944	-1.033911	9.905066	-0.070503	0.000548	-0.020248	0.082111	-0.079428	-0.673847	-0.856125	0.022126	0.034673	-0.515129
25662	0.343964	-0.966892	9.807485	-0.129070	-0.019649	-0.033436	0.082112	-0.076444	-0.676202	-0.856413	0.023983	0.036408	-0.514447
25663	0.377214	-0.861015	9.790074	-0.201670	-0.021577	-0.044879	0.083816	-0.070730	-0.677130	-0.856759	0.027077	0.038972	-0.513528
25664	0.516555	-0.744313	10.061890	-0.125508	-0.032444	-0.038943	0.081553	-0.065524	-0.678550	-0.857086	0.028738	0.040893	-0.512743
25665	0.510805	-0.562631	9.718684	-0.025284	-0.026771	-0.018145	0.081549	-0.063346	-0.679465	-0.857240	0.028756	0.041719	-0.512417
25666	0.346201	-0.433781	9.498092	0.058197	-0.002834	0.017300	0.079569	-0.063878	-0.680235	-0.857119	0.027618	0.041216	-0.512723
25667	0.297851	-0.399633	9.661366	0.110617	0.016426	0.028605	0.079575	-0.066331	-0.679450	-0.856904	0.025766	0.039865	-0.513286
25668	0.189968	-0.524582	9.773840	0.065951	0.000851	0.043170	0.079579	-0.068918	-0.678404	-0.856535	0.024554	0.039205	-0.514011
25669	0.081832	-0.607123	9.622830	0.068725	0.009027	0.024715	0.079712	-0.069191	-0.678274	-0.856327	0.023341	0.038390	-0.514475
25670	0.267784	-0.663923	9.791818	0.156284	0.005505	0.034401	0.078139	-0.073818	-0.677871	-0.856100	0.020624	0.036725	-0.515090
25671	0.353270	-0.884132	10.080010	0.237278	-0.002700	0.012685	0.078288	-0.081452	-0.675519	-0.856061	0.016401	0.034372	-0.515469
