# Supplementary material for: Identification of Haptic Based Guiding Using Hard Reins
Source: PLoS One. 2015 Jul 22;10(7):e0132020. doi: 10.1371/journal.pone.0132020 (PMC4511788; doi:10.1371/journal.pone.0132020)
Supplement: S8 File — (ZIP) [file pone.0132020.s008.zip › Exp2_MotionData1/Subject1/path2/T6/sync6.txt]

// Start Time: 0
// Sample rate: 25.0Hz
// Scenario: 4.9
// Firmware Version: 2.6.1
Counter	Acc_X	Acc_Y	Acc_Z	Gyr_X	Gyr_Y	Gyr_Z	Mag_X	Mag_Y	Mag_Z	Quat_w	Quat_x	Quat_y	Quat_z
25080	1.973565	-3.811891	8.799292	0.003349	0.005258	-0.000455	-0.464058	0.471240	-1.147085	-0.577445	0.034346	0.224551	-0.784191
25081	2.000256	-3.818693	8.766460	0.001330	0.003267	0.007478	-0.464590	0.469807	-1.145766	-0.577300	0.034443	0.224494	-0.784310
25082	1.998063	-3.821155	8.824186	-0.005234	0.003804	-0.016410	-0.464324	0.470552	-1.147648	-0.577509	0.034455	0.224567	-0.784134
25083	1.992708	-3.801835	8.785360	-0.003503	0.009064	-0.012834	-0.464054	0.470134	-1.148209	-0.577706	0.034605	0.224531	-0.783992
25084	1.954942	-3.851071	8.794202	-0.014039	0.014525	-0.021662	-0.464053	0.469864	-1.148761	-0.578040	0.034863	0.224622	-0.783709
25085	1.935365	-3.841716	8.793530	-0.017703	0.000269	-0.021761	-0.462173	0.469526	-1.148250	-0.578327	0.035000	0.224915	-0.783407
25086	1.925678	-3.839463	8.810066	-0.014065	0.003878	-0.022609	-0.463519	0.470681	-1.147925	-0.578628	0.035087	0.225130	-0.783118
25087	1.929264	-3.783568	8.764017	-0.020071	-0.000276	-0.000554	-0.462984	0.471234	-1.147914	-0.578579	0.035340	0.225446	-0.783052
25088	1.979359	-3.855480	8.823871	-0.020040	0.012153	0.000400	-0.463117	0.470609	-1.145214	-0.578552	0.035729	0.225643	-0.782998
25089	1.945159	-3.851252	8.765016	-0.010760	0.016023	-0.009263	-0.462585	0.472324	-1.146524	-0.578719	0.036090	0.225630	-0.782862
25090	1.910987	-3.832447	8.807156	-0.018421	0.008452	0.006584	-0.463118	0.471187	-1.145739	-0.578579	0.036430	0.225840	-0.782889
25091	1.950393	-3.870578	8.765322	-0.007775	0.004855	0.011893	-0.462854	0.472789	-1.148001	-0.578367	0.036678	0.225891	-0.783020
25092	2.020463	-3.859596	8.767389	-0.008173	-0.009673	0.024160	-0.462582	0.471520	-1.148453	-0.577878	0.036695	0.226136	-0.783309
25093	2.001732	-3.884206	8.819960	0.001310	-0.001177	0.007450	-0.462451	0.472478	-1.147200	-0.577716	0.036719	0.226119	-0.783433
25094	1.988629	-3.845609	8.751863	-0.004256	0.009187	-0.018136	-0.464330	0.472666	-1.147308	-0.577972	0.036794	0.226117	-0.783240
25095	1.945532	-3.870667	8.760359	-0.022269	0.010789	-0.017288	-0.463524	0.472220	-1.147196	-0.578234	0.037165	0.226349	-0.782962
25096	1.970166	-3.884781	8.797330	-0.007076	0.003741	-0.014639	-0.463526	0.473081	-1.147712	-0.578413	0.037204	0.226451	-0.782799
25097	1.988940	-3.857739	8.773630	-0.000911	-0.005183	-0.011145	-0.463254	0.471944	-1.147752	-0.578522	0.037103	0.226528	-0.782701
25098	1.989853	-3.903848	8.771599	-0.010811	-0.000844	-0.010262	-0.462988	0.472845	-1.150308	-0.578609	0.037133	0.226738	-0.782574
25099	1.942410	-3.953259	8.784959	-0.005515	0.012379	-0.003961	-0.463530	0.474670	-1.149156	-0.578683	0.037393	0.226679	-0.782525
25100	1.922242	-3.919642	8.750384	-0.005088	0.012774	-0.019866	-0.462726	0.475144	-1.152140	-0.578983	0.037526	0.226650	-0.782305
25101	1.904282	-3.871417	8.739841	-0.040134	0.012581	0.011852	-0.462732	0.476747	-1.148010	-0.578783	0.038264	0.227117	-0.782281
25102	1.990817	-3.947524	8.800844	-0.016261	0.002659	0.025991	-0.461658	0.476575	-1.147757	-0.578311	0.038575	0.227344	-0.782549
25103	1.986833	-4.001010	8.736130	-0.001303	-0.005562	0.003888	-0.462065	0.477800	-1.145265	-0.578183	0.038542	0.227423	-0.782623
25104	1.956275	-3.923879	8.756275	-0.014680	0.001525	0.000358	-0.462329	0.476399	-1.145580	-0.578107	0.038701	0.227659	-0.782602
25105	1.934354	-3.916993	8.765180	-0.013031	-0.010995	0.003824	-0.461527	0.477341	-1.144335	-0.577946	0.038718	0.227983	-0.782626
25106	1.970568	-3.916341	8.725363	-0.016771	-0.005844	0.010027	-0.463539	0.477318	-1.147439	-0.577684	0.038830	0.228329	-0.782712
25107	1.989723	-3.896567	8.776354	-0.013010	-0.005657	0.003845	-0.462868	0.477296	-1.147175	-0.577548	0.038927	0.228591	-0.782732
25108	2.004583	-3.918149	8.740864	-0.007734	-0.007500	0.008268	-0.461666	0.479059	-1.145093	-0.577313	0.038901	0.228817	-0.782840
25109	1.961135	-3.935937	8.684299	-0.003962	-0.002008	0.003022	-0.463276	0.478835	-1.146034	-0.577214	0.038945	0.228897	-0.782888
25110	1.970567	-3.909053	8.771046	-0.019931	0.008704	-0.004037	-0.463280	0.480268	-1.146803	-0.577233	0.039256	0.229135	-0.782789
25111	1.955577	-3.880189	8.811292	-0.007191	0.009832	-0.009293	-0.463151	0.481933	-1.145527	-0.577379	0.039464	0.229135	-0.782671
25112	1.954589	-3.955465	8.790164	0.023787	-0.001905	0.008414	-0.462741	0.479521	-1.145610	-0.577188	0.039161	0.228802	-0.782924
25113	1.970975	-3.945470	8.670229	-0.018383	0.003161	0.004777	-0.463416	0.480956	-1.145827	-0.577074	0.039457	0.229044	-0.782922
25114	1.981906	-3.870005	8.771099	-0.023708	-0.003881	0.000287	-0.463281	0.480670	-1.145838	-0.576965	0.039634	0.229484	-0.782865
25115	1.965632	-3.904287	8.773266	-0.022742	0.005037	-0.000532	-0.462744	0.480683	-1.146932	-0.576940	0.039982	0.229774	-0.782781
25116	2.024483	-3.937204	8.782542	-0.013348	0.008194	0.018956	-0.462882	0.481773	-1.144992	-0.576599	0.040314	0.229897	-0.782979
25117	1.996180	-3.986277	8.719455	0.014446	0.005610	-0.011023	-0.462611	0.480931	-1.145566	-0.576771	0.040190	0.229608	-0.782943
25118	1.941943	-3.943567	8.698211	-0.005394	0.016910	-0.007466	-0.463281	0.480999	-1.147867	-0.576889	0.040444	0.229528	-0.782866
25119	1.956326	-3.928735	8.741870	0.006167	0.001889	0.028717	-0.462078	0.482225	-1.147025	-0.576416	0.040539	0.229378	-0.783254
25120	1.991298	-3.981508	8.738527	0.008264	-0.000475	0.017210	-0.461672	0.481547	-1.148683	-0.576079	0.040477	0.229265	-0.783538
25121	1.995705	-3.957151	8.752922	0.010669	0.008961	-0.003942	-0.463283	0.481257	-1.146771	-0.576154	0.040477	0.228992	-0.783563
25122	1.975970	-3.942945	8.732951	-0.000880	-0.010476	-0.012940	-0.462480	0.482059	-1.145531	-0.576231	0.040224	0.229161	-0.783470
25123	1.971533	-3.967304	8.708926	-0.005414	0.012467	-0.007500	-0.462343	0.481399	-1.147729	-0.576365	0.040446	0.229104	-0.783377
25124	1.947347	-3.965313	8.737056	-0.014001	0.020745	-0.021615	-0.463150	0.481841	-1.147705	-0.576710	0.040794	0.229127	-0.783098
25125	1.947078	-3.943464	8.789843	0.003500	0.016011	-0.003911	-0.462083	0.483937	-1.147650	-0.576811	0.040984	0.228885	-0.783084
25126	1.952098	-3.962800	8.722739	-0.008873	0.012568	-0.012811	-0.462205	0.479976	-1.147504	-0.576985	0.041185	0.228914	-0.782937
25127	1.904483	-4.007362	8.711986	-0.011529	0.016119	-0.013668	-0.462340	0.480293	-1.148852	-0.577227	0.041506	0.228916	-0.782741
25128	1.865286	-3.978937	8.758714	-0.004082	0.004019	-0.025209	-0.461403	0.481277	-1.149511	-0.577562	0.041462	0.228979	-0.782478
25129	1.855026	-3.954850	8.731737	-0.000157	0.001748	-0.003991	-0.461266	0.480121	-1.148598	-0.577595	0.041475	0.228957	-0.782459
25130	1.932188	-3.929170	8.770020	-0.020915	0.009552	0.033106	-0.461272	0.482094	-1.148263	-0.577026	0.041978	0.229171	-0.782790
25131	1.955428	-3.996719	8.795315	-0.007567	-0.002037	0.003012	-0.461681	0.484402	-1.149814	-0.576927	0.042047	0.229303	-0.782821
25132	1.894300	-3.978413	8.740342	-0.005427	-0.000829	-0.009337	-0.461538	0.481544	-1.148685	-0.576988	0.042014	0.229429	-0.782740
25133	1.903290	-3.944264	8.733138	0.002730	-0.009504	0.020689	-0.462076	0.481638	-1.146093	-0.576586	0.041929	0.229469	-0.783029
25134	1.932424	-3.948592	8.722029	0.000994	-0.005918	0.018932	-0.461276	0.482983	-1.143884	-0.576184	0.041872	0.229530	-0.783310
25135	1.996093	-3.976564	8.753080	0.000684	-0.011512	0.029491	-0.461675	0.482031	-1.145133	-0.575634	0.041816	0.229618	-0.783692
25136	1.991017	-3.962089	8.772074	0.012326	-0.001780	-0.000469	-0.461540	0.481946	-1.147720	-0.575565	0.041604	0.229470	-0.783797
25137	1.971503	-3.967306	8.699297	0.003411	-0.005327	-0.004050	-0.462347	0.482517	-1.147149	-0.575572	0.041456	0.229474	-0.783798
25138	1.971578	-3.967302	8.723372	-0.010768	0.012466	-0.009285	-0.461676	0.482464	-1.145527	-0.575682	0.041692	0.229532	-0.783688
25139	1.961766	-3.955338	8.761496	-0.005237	0.010866	-0.014582	-0.462754	0.483598	-1.144526	-0.575921	0.041846	0.229494	-0.783515
25140	1.980434	-3.928302	8.704091	0.009172	0.012765	-0.014528	-0.461005	0.482449	-1.145535	-0.576130	0.041832	0.229240	-0.783436
25141	1.947671	-3.982301	8.732380	-0.007066	0.003737	-0.014628	-0.461540	0.481933	-1.147177	-0.576337	0.041892	0.229315	-0.783260
25142	1.908838	-3.978149	8.740786	-0.005739	0.003308	0.003063	-0.462344	0.481657	-1.146633	-0.576212	0.041982	0.229389	-0.783325
25143	1.934444	-3.929135	8.717130	0.003140	-0.012661	0.004750	-0.461942	0.481607	-1.144872	-0.576049	0.041756	0.229475	-0.783432
25144	1.976212	-3.955079	8.733050	-0.011464	0.004737	0.015416	-0.461953	0.485301	-1.145568	-0.575731	0.041990	0.229613	-0.783613
25145	2.010839	-3.986006	8.758419	-0.007561	0.009479	0.004842	-0.461138	0.481890	-1.145688	-0.575659	0.042232	0.229614	-0.783652
25146	1.938000	-3.987334	8.708049	-0.005137	0.010951	-0.018110	-0.460606	0.483617	-1.147541	-0.575902	0.042337	0.229608	-0.783470
25147	1.913311	-3.958647	8.745590	0.001333	0.001481	0.007492	-0.459935	0.483596	-1.147278	-0.575759	0.042362	0.229559	-0.783587
25148	1.918560	-3.977972	8.750711	0.000695	0.000885	0.031356	-0.462221	0.484864	-1.144764	-0.575175	0.042466	0.229537	-0.784017
25149	1.981434	-3.976835	8.714117	-0.003931	0.005106	0.003065	-0.460610	0.484833	-1.145055	-0.575114	0.042586	0.229534	-0.784056
25150	1.937892	-3.972764	8.765709	-0.010533	0.012685	-0.018117	-0.460877	0.484255	-1.144255	-0.575355	0.042779	0.229594	-0.783851
25151	1.913315	-3.968363	8.685483	-0.007086	-0.001601	-0.014654	-0.461140	0.482584	-1.145122	-0.575539	0.042748	0.229732	-0.783678
25152	1.895128	-4.022096	8.726254	-0.021499	0.015970	-0.011046	-0.462210	0.481490	-1.145688	-0.575673	0.043150	0.229920	-0.783502
25153	1.884909	-3.988290	8.773829	-0.010927	0.008773	-0.003986	-0.460743	0.484758	-1.147775	-0.575734	0.043377	0.229987	-0.783425
25154	1.932588	-3.958300	8.712478	-0.011430	0.001221	0.013635	-0.459935	0.483750	-1.147817	-0.575426	0.043547	0.230166	-0.783590
25155	1.953732	-4.045310	8.718597	-0.011110	0.008599	0.003073	-0.460874	0.483774	-1.147941	-0.575375	0.043803	0.230234	-0.783593
25156	1.905028	-4.031626	8.731443	-0.014427	0.008830	-0.007535	-0.460208	0.484997	-1.146414	-0.575422	0.044027	0.230391	-0.783499
25157	1.913781	-3.982914	8.740973	0.007192	0.003723	-0.009272	-0.460473	0.483869	-1.146311	-0.575558	0.043939	0.230239	-0.783449
25158	1.906678	-3.995184	8.716776	-0.007559	0.008582	0.004861	-0.461278	0.483138	-1.138305	-0.575409	0.044134	0.230280	-0.783535
25159	1.919157	-4.007092	8.755764	-0.004136	0.001369	0.010127	-0.460478	0.484803	-1.137717	-0.575221	0.044228	0.230315	-0.783658
25160	1.914244	-4.002324	8.765206	-0.003628	-0.000812	-0.009335	-0.460478	0.484819	-1.138396	-0.575260	0.044168	0.230415	-0.783603
25161	1.879972	-3.988383	8.744792	0.006876	-0.014280	-0.000540	-0.460207	0.484708	-1.146151	-0.575177	0.043841	0.230465	-0.783668
25162	1.870689	-4.012830	8.720619	0.016929	-0.013120	0.027793	-0.461820	0.485740	-1.146371	-0.574599	0.043523	0.230352	-0.784143
25163	1.947699	-3.987158	8.710752	0.017007	0.004666	0.027890	-0.461548	0.484650	-1.148449	-0.574166	0.043507	0.229999	-0.784564
25164	1.956969	-3.957853	8.761368	0.000833	-0.009603	0.024207	-0.460473	0.484365	-1.149422	-0.573645	0.043413	0.230101	-0.784921
25165	1.971788	-3.977008	8.728266	0.017563	-0.012516	0.003905	-0.461814	0.484097	-1.148735	-0.573510	0.043006	0.229958	-0.785083
25166	1.976721	-3.986633	8.694788	0.005039	-0.001932	0.003050	-0.462888	0.483777	-1.146014	-0.573344	0.042882	0.229925	-0.785221
25167	1.954061	-3.933630	8.761096	0.001594	0.002616	-0.002235	-0.462086	0.484563	-1.144095	-0.573363	0.042864	0.229866	-0.785226
25168	1.975919	-3.938089	8.747356	0.001780	0.001905	-0.009316	-0.461280	0.484550	-1.144377	-0.573410	0.042782	0.229850	-0.785200
25169	1.947677	-3.987159	8.703529	-0.003447	0.012634	-0.013675	-0.460205	0.484293	-1.146573	-0.573651	0.042923	0.229766	-0.785042
25170	1.925931	-3.987551	8.722123	0.001636	0.010614	-0.002175	-0.461412	0.483743	-1.146033	-0.573621	0.043010	0.229646	-0.785093
25171	1.935341	-3.967956	8.755966	0.007323	0.002079	-0.014592	-0.461947	0.483331	-1.146040	-0.573837	0.042857	0.229515	-0.784982
25172	1.918117	-3.963419	8.702443	-0.010923	0.008773	-0.003993	-0.461545	0.483426	-1.144410	-0.573813	0.043050	0.229616	-0.784960
25173	1.952623	-3.982207	8.766232	-0.012444	0.009027	-0.014613	-0.461148	0.485448	-1.146660	-0.574045	0.043231	0.229715	-0.784751
25174	1.914220	-4.007184	8.726727	-0.010813	0.001793	-0.009340	-0.460071	0.484327	-1.148204	-0.574080	0.043291	0.229898	-0.784668
25175	1.913418	-3.965929	8.733612	-0.003599	0.016035	-0.007459	-0.462488	0.484957	-1.148564	-0.574239	0.043513	0.229772	-0.784577
25176	1.918754	-3.987679	8.750791	0.004895	0.008557	0.010200	-0.460212	0.486558	-1.146635	-0.573997	0.043584	0.229615	-0.784796
25177	1.916270	-3.987725	8.731457	0.017613	0.003460	0.004904	-0.461282	0.485445	-1.146387	-0.573923	0.043421	0.229289	-0.784954
25178	1.932776	-3.963149	8.741407	-0.003743	0.005280	-0.003997	-0.459939	0.485358	-1.150076	-0.573889	0.043477	0.229317	-0.784968
25179	1.928145	-3.977801	8.717303	0.003530	0.000093	-0.007541	-0.459670	0.485232	-1.151034	-0.573983	0.043364	0.229262	-0.784922
25180	1.894890	-4.007533	8.742987	0.003495	0.013338	-0.003912	-0.458459	0.484045	-1.149863	-0.573990	0.043464	0.229084	-0.784963
25181	1.880033	-3.988380	8.764051	0.008786	0.010628	-0.000375	-0.461016	0.486190	-1.148269	-0.574023	0.043490	0.228819	-0.785014
25182	1.908797	-3.975722	8.743174	0.010783	0.001975	-0.009271	-0.460610	0.485185	-1.148034	-0.574053	0.043299	0.228662	-0.785049
25183	1.895005	-4.014815	8.733417	0.002458	0.003463	-0.000442	-0.460209	0.485236	-1.144503	-0.574049	0.043285	0.228579	-0.785077
25184	1.856889	-4.044635	8.754137	-0.005380	0.008947	-0.009263	-0.460212	0.486084	-1.144476	-0.574101	0.043390	0.228596	-0.785028
25185	1.865144	-3.974086	8.744228	0.001599	0.002609	-0.002214	-0.460207	0.484535	-1.144798	-0.574120	0.043368	0.228537	-0.785033
25186	1.870304	-3.995845	8.706036	-0.005743	0.001526	0.003061	-0.459133	0.485016	-1.148329	-0.573957	0.043420	0.228633	-0.785121
25187	1.926783	-4.026375	8.746515	-0.011397	0.008333	0.013684	-0.458596	0.484715	-1.148073	-0.573741	0.043710	0.228700	-0.785243
25188	1.921525	-4.011909	8.707728	-0.003289	0.000385	-0.021703	-0.457932	0.487133	-1.149362	-0.573957	0.043602	0.228794	-0.785064
25189	1.928833	-4.006916	8.751245	-0.008245	0.009664	-0.003096	-0.459269	0.485468	-1.149400	-0.574013	0.043799	0.228813	-0.785006
25190	1.914071	-3.997475	8.741093	0.005218	-0.003537	-0.004020	-0.460344	0.486067	-1.149776	-0.573928	0.043608	0.228803	-0.785082
25191	1.928115	-3.977803	8.707673	-0.003898	-0.009034	-0.000550	-0.460612	0.485750	-1.148016	-0.573863	0.043471	0.228968	-0.785089
25192	1.937997	-3.984905	8.722473	-0.005817	-0.003847	0.004779	-0.461151	0.486463	-1.147715	-0.573629	0.043443	0.229127	-0.785216
25193	1.923784	-4.002156	8.717353	0.000208	0.009173	-0.016332	-0.459939	0.485499	-1.150071	-0.573898	0.043472	0.229034	-0.785044
25194	1.923927	-4.007008	8.731837	-0.011919	-0.001946	-0.002297	-0.458997	0.484654	-1.151197	-0.573792	0.043514	0.229272	-0.785050
25195	1.938471	-3.999455	8.780372	0.003802	-0.001418	-0.018162	-0.460740	0.484270	-1.151189	-0.574045	0.043326	0.229247	-0.784883
25196	1.923202	-3.973036	8.717115	0.012761	-0.000500	-0.016356	-0.460741	0.484079	-1.149020	-0.574164	0.043037	0.229095	-0.784856
25197	1.933154	-3.987422	8.707900	-0.003566	0.001899	-0.011089	-0.461002	0.481830	-1.149362	-0.574315	0.043016	0.229142	-0.784733
25198	1.909547	-4.012122	8.750693	-0.005454	0.008885	-0.006624	-0.460469	0.482566	-1.144994	-0.574310	0.043129	0.229159	-0.784725
25199	1.913502	-3.965924	8.760095	-0.003973	-0.003788	0.003021	-0.460205	0.483816	-1.144277	-0.574213	0.043089	0.229265	-0.784767
25200	1.865241	-3.978940	8.744268	-0.011059	-0.000208	-0.000503	-0.458998	0.484197	-1.143599	-0.574072	0.043153	0.229469	-0.784808
25201	1.952414	-3.972501	8.761338	-0.011156	0.010335	0.004849	-0.459934	0.483486	-1.148641	-0.574005	0.043425	0.229523	-0.784826
25202	1.957655	-3.991826	8.764052	0.023431	0.003017	-0.011004	-0.461011	0.484641	-1.148591	-0.574062	0.043092	0.229158	-0.784910
25203	1.879584	-3.968969	8.744634	0.016292	-0.004962	-0.014597	-0.459800	0.483825	-1.151214	-0.574253	0.042720	0.228972	-0.784844
25204	1.869929	-3.974002	8.725117	0.002958	-0.001329	0.013678	-0.461276	0.483862	-1.151332	-0.573893	0.042669	0.228957	-0.785114
25205	1.928473	-3.985072	8.775142	0.002989	-0.003947	0.011880	-0.461008	0.483834	-1.150384	-0.573662	0.042588	0.228944	-0.785291
25206	1.957178	-3.967559	8.766262	-0.000722	-0.007620	0.015374	-0.460467	0.482367	-1.148671	-0.573240	0.042488	0.229058	-0.785572
25207	1.952310	-3.974936	8.713208	0.024741	-0.001856	0.006653	-0.461540	0.482106	-1.148531	-0.573119	0.042164	0.228685	-0.785786
25208	1.913062	-3.953801	8.697401	-0.007702	0.008450	0.010161	-0.460468	0.482166	-1.146095	-0.572836	0.042369	0.228730	-0.785969
25209	1.937780	-3.967911	8.760855	-0.018150	0.014006	-0.002219	-0.461272	0.482062	-1.146904	-0.572891	0.042744	0.228857	-0.785871
25210	1.932306	-3.938881	8.746024	-0.005568	0.005243	-0.003120	-0.460197	0.481419	-1.144627	-0.572805	0.042814	0.228916	-0.785913
25211	1.952055	-3.957944	8.739552	0.005248	0.003578	-0.003984	-0.460997	0.479930	-1.146704	-0.572861	0.042747	0.228796	-0.785910
25212	1.938114	-3.987328	8.744161	-0.003718	0.010614	-0.003963	-0.460740	0.483611	-1.147132	-0.572810	0.042875	0.228765	-0.785950
25213	1.923002	-3.958471	8.745887	0.012408	0.005371	-0.002176	-0.460335	0.483124	-1.150959	-0.572852	0.042761	0.228512	-0.785999
25214	1.893397	-3.934734	8.730355	0.005248	0.003574	-0.003972	-0.460600	0.481999	-1.150992	-0.572784	0.042678	0.228420	-0.786080
25215	1.942222	-3.948411	8.756029	-0.016019	0.013499	0.019000	-0.461135	0.481741	-1.151538	-0.572506	0.043113	0.228501	-0.786235
25216	1.943413	-4.004221	8.780560	0.005800	0.011176	-0.023381	-0.459252	0.479792	-1.148632	-0.572772	0.043053	0.228331	-0.786094
25217	1.879957	-3.988384	8.739977	-0.010514	0.005613	-0.019917	-0.460726	0.479421	-1.149443	-0.573075	0.043123	0.228450	-0.785835
25218	1.883879	-3.939759	8.754173	0.003238	-0.001062	0.003067	-0.459793	0.481526	-1.149657	-0.572863	0.043019	0.228438	-0.785998
25219	1.926262	-3.997251	8.765537	0.003409	0.005296	-0.002204	-0.460462	0.480859	-1.150759	-0.572898	0.043006	0.228326	-0.786006
25220	1.925365	-3.958430	8.726701	0.001736	0.001856	-0.007536	-0.461132	0.480617	-1.151846	-0.572862	0.042916	0.228313	-0.786041
25221	1.933080	-3.982567	8.715083	0.006846	-0.000141	0.003076	-0.460726	0.479446	-1.150529	-0.572792	0.042801	0.228206	-0.786129
25222	1.865374	-3.988650	8.725088	0.002978	-0.007509	0.011872	-0.460732	0.481406	-1.149650	-0.572409	0.042638	0.228264	-0.786401
25223	1.903374	-3.944260	8.759621	-0.008805	-0.009447	0.014464	-0.461131	0.479816	-1.147794	-0.572103	0.042608	0.228499	-0.786556
25224	1.956529	-3.933583	8.775615	0.003152	0.001522	0.006602	-0.461666	0.479411	-1.148073	-0.571843	0.042561	0.228456	-0.786760
25225	1.991362	-3.983934	8.743361	0.009037	0.003788	-0.011051	-0.459523	0.480646	-1.148602	-0.572016	0.042415	0.228282	-0.786693
25226	1.928198	-3.977798	8.734156	0.007815	0.016700	-0.030408	-0.460590	0.478742	-1.150826	-0.572414	0.042385	0.228023	-0.786481
25227	1.907716	-3.910189	8.814863	0.015100	0.011538	-0.034839	-0.460317	0.477002	-1.149254	-0.573001	0.042183	0.227684	-0.786162
25228	1.884112	-3.944605	8.797548	0.038975	-0.004594	-0.021599	-0.459510	0.476563	-1.149413	-0.573186	0.041500	0.227171	-0.786211
25229	1.853899	-3.901466	8.712042	0.031504	0.002167	-0.010079	-0.461121	0.476882	-1.149384	-0.573354	0.041077	0.226658	-0.786259
25230	1.822077	-3.999142	8.762354	0.032020	-0.005271	0.003146	-0.461385	0.475331	-1.149295	-0.573135	0.040575	0.226241	-0.786565
25231	1.791706	-3.931718	8.780171	0.038820	0.002334	-0.014462	-0.460578	0.474624	-1.150143	-0.573377	0.040058	0.225610	-0.786597
25232	2.001065	-3.942460	9.008144	0.065928	-0.040730	-0.060676	-0.464095	0.484359	-1.151691	-0.574021	0.038319	0.225117	-0.786355
25233	1.859501	-3.741173	8.429356	0.025664	-0.029344	-0.032402	-0.464893	0.481802	-1.150405	-0.574390	0.037372	0.225071	-0.786144
25234	2.013890	-3.908276	8.680894	-0.035390	0.002279	0.034766	-0.464896	0.482654	-1.150513	-0.573677	0.037911	0.225602	-0.786486
25235	2.016874	-3.786823	8.858206	-0.008916	-0.005042	0.052473	-0.465433	0.482945	-1.150361	-0.572795	0.038122	0.225758	-0.787074
25236	1.872282	-3.833147	8.825231	0.000093	-0.006640	0.119716	-0.462720	0.472795	-1.148410	-0.570736	0.038499	0.225768	-0.788548
25237	1.877645	-3.871900	8.743841	0.018882	-0.012738	0.156870	-0.461651	0.474313	-1.147830	-0.568189	0.038745	0.225487	-0.790453
25238	1.993382	-4.059135	8.907684	0.013864	-0.010642	0.142700	-0.461252	0.475284	-1.147395	-0.565727	0.038997	0.225305	-0.792256
25239	2.058321	-3.943881	8.711413	0.038291	-0.027304	0.033914	-0.463130	0.475025	-1.146566	-0.565069	0.038234	0.224982	-0.792855
25240	1.970860	-3.938189	8.679799	0.007270	-0.010366	-0.014679	-0.462594	0.475314	-1.147379	-0.565085	0.037854	0.225024	-0.792849
25241	1.892395	-3.871625	8.811695	0.001710	-0.001699	-0.007557	-0.462064	0.477859	-1.147846	-0.565172	0.037723	0.225026	-0.792793
25242	1.897465	-3.881243	8.821552	0.008539	0.005099	0.007536	-0.463403	0.476765	-1.148138	-0.564902	0.037672	0.224856	-0.793036
25243	1.918043	-3.832326	8.739968	-0.004187	0.002216	0.011893	-0.461384	0.474540	-1.145651	-0.564693	0.037757	0.224892	-0.793171
25244	1.931687	-3.897616	8.810690	-0.000625	-0.005753	0.011852	-0.462458	0.474690	-1.144953	-0.564309	0.037660	0.224986	-0.793422
25245	1.897093	-3.861828	8.826209	-0.001355	-0.014454	0.003843	-0.461921	0.474703	-1.146047	-0.564155	0.037411	0.225169	-0.793491
25246	1.913648	-3.846966	8.790496	0.015414	-0.019931	0.015350	-0.462998	0.475701	-1.145322	-0.563665	0.036924	0.225166	-0.793863
25247	1.897732	-3.900663	8.783191	0.011440	-0.009692	0.031322	-0.464079	0.478273	-1.145363	-0.563106	0.036731	0.225071	-0.794296
25248	1.946087	-3.890072	8.813482	0.022629	-0.016312	0.015390	-0.462726	0.474724	-1.146173	-0.562637	0.036221	0.224912	-0.794697
25249	1.936380	-3.890248	8.808371	0.029798	-0.012741	0.017206	-0.464607	0.475489	-1.146806	-0.562301	0.035708	0.224570	-0.795054
25250	1.911699	-3.880995	8.725698	0.020472	-0.012298	-0.004032	-0.463664	0.474161	-1.145364	-0.562146	0.035196	0.224414	-0.795230
25251	1.906644	-3.859230	8.797595	0.008642	0.001654	0.003092	-0.464873	0.474497	-1.146427	-0.562084	0.035088	0.224258	-0.795323
25252	1.892435	-3.866765	8.854990	0.017736	-0.007917	-0.002244	-0.464602	0.473935	-1.146856	-0.561920	0.034685	0.224094	-0.795503
25253	1.896777	-3.852128	8.787610	0.021351	-0.005221	-0.002215	-0.465405	0.472794	-1.145660	-0.561920	0.034303	0.223814	-0.795598
25254	1.907191	-3.890782	8.771370	0.010145	-0.002153	0.013683	-0.464060	0.471915	-1.145704	-0.561527	0.034149	0.223695	-0.795915
25255	1.892135	-3.857064	8.821206	0.020074	-0.015317	0.010094	-0.465130	0.470671	-1.145868	-0.561284	0.033679	0.223540	-0.796151
25256	1.868577	-3.891478	8.818336	0.016979	-0.014828	0.025123	-0.464593	0.470486	-1.144521	-0.560653	0.033297	0.223447	-0.796637
25257	1.843991	-3.879790	8.781384	0.016574	-0.026718	0.038313	-0.466874	0.470560	-1.145443	-0.559905	0.032816	0.223455	-0.797181
25258	1.935971	-3.865977	8.832248	-0.000186	-0.014085	0.061305	-0.465267	0.471861	-1.148275	-0.558692	0.032801	0.223603	-0.797991
25259	2.003225	-3.830767	8.862933	0.016315	-0.013656	0.049850	-0.467411	0.471056	-1.148004	-0.557817	0.032582	0.223461	-0.798651
25260	1.950490	-3.875431	8.765362	0.038681	-0.018088	0.020733	-0.466069	0.470570	-1.146676	-0.557240	0.031882	0.223060	-0.799195
25261	1.892821	-3.910471	8.701267	0.022218	-0.005203	0.033156	-0.467949	0.470987	-1.144465	-0.556671	0.031659	0.222745	-0.799688
25262	1.896429	-3.827853	8.830747	0.032984	-0.009553	0.033155	-0.467412	0.470968	-1.144200	-0.555914	0.031212	0.222331	-0.800346
25263	1.901407	-3.830188	8.857397	0.045250	-0.009756	0.045568	-0.467680	0.470482	-1.141222	-0.555139	0.030718	0.221688	-0.801081
25264	1.851935	-3.789823	8.795393	0.019005	-0.017201	0.049869	-0.468078	0.469102	-1.142350	-0.554078	0.030379	0.221571	-0.801861
25265	1.929462	-3.783557	8.826612	0.012962	-0.017005	0.040108	-0.469021	0.469956	-1.141631	-0.553337	0.030104	0.221527	-0.802395
25266	1.924150	-3.749660	8.893596	-0.002748	0.008165	0.059668	-0.468348	0.469724	-1.144502	-0.552223	0.030459	0.221472	-0.803164
25267	1.972426	-3.748790	8.837296	0.033476	-0.004602	0.049082	-0.468612	0.468323	-1.144816	-0.551404	0.030194	0.220954	-0.803879
25268	1.928888	-3.761724	8.783099	0.016437	-0.013552	0.045446	-0.469156	0.471099	-1.148118	-0.550431	0.029924	0.220839	-0.804588
25269	1.928722	-3.749587	8.807075	0.016065	-0.012126	0.059598	-0.468890	0.471589	-1.145115	-0.549398	0.029774	0.220677	-0.805343
25270	1.991109	-3.709607	8.861647	0.003324	-0.010580	0.064856	-0.469966	0.472499	-1.146704	-0.548111	0.029781	0.220728	-0.806205
25271	2.024896	-3.699281	8.881864	0.018564	-0.011440	0.033063	-0.469697	0.472032	-1.145091	-0.547511	0.029491	0.220533	-0.806677
25272	1.986917	-3.748529	8.823296	0.034542	-0.004440	0.042894	-0.469159	0.471891	-1.145645	-0.546628	0.029159	0.220026	-0.807425
25273	1.982941	-3.789869	8.837930	0.031464	0.001327	0.024358	-0.470772	0.472405	-1.141804	-0.546232	0.028891	0.219491	-0.807849
25274	1.876785	-3.813643	8.839665	0.044925	-0.017250	-0.011057	-0.471036	0.471023	-1.142933	-0.546148	0.027996	0.218988	-0.808074
25275	1.805890	-3.795517	8.760322	0.031678	-0.016203	0.013679	-0.471032	0.469603	-1.142707	-0.545845	0.027400	0.218648	-0.808391
25276	1.861708	-3.794501	8.790914	0.014955	-0.016819	0.033059	-0.471971	0.469662	-1.144325	-0.545050	0.027037	0.218598	-0.808953
25277	1.910230	-3.783901	8.874169	0.005527	-0.016397	0.048933	-0.470899	0.469895	-1.143243	-0.544160	0.026880	0.218666	-0.809538
25278	1.864258	-3.799309	8.800657	0.009816	-0.000685	0.026073	-0.472506	0.468918	-1.142168	-0.543530	0.026800	0.218528	-0.810001
25279	1.857714	-3.833413	8.815157	-0.016968	-0.006025	0.017117	-0.471710	0.471714	-1.141543	-0.543187	0.026921	0.218867	-0.810136
25280	1.848465	-3.848141	8.863130	-0.022616	-0.018693	0.024092	-0.472245	0.471167	-1.141827	-0.542496	0.026894	0.219450	-0.810442
25281	1.795437	-3.863670	8.856805	-0.019906	-0.005441	-0.007629	-0.473054	0.472611	-1.142314	-0.542554	0.026954	0.219844	-0.810295
25282	1.747821	-3.908231	8.846050	0.001579	-0.000063	-0.002210	-0.473321	0.472347	-1.142863	-0.542368	0.026847	0.219848	-0.810422
25283	1.674868	-3.890131	8.882192	-0.021640	-0.001864	-0.009353	-0.472382	0.472480	-1.143414	-0.542465	0.026989	0.220228	-0.810248
25284	1.736219	-3.796762	8.945958	0.017149	-0.016433	0.018063	-0.473321	0.472353	-1.143135	-0.541901	0.026541	0.220146	-0.810663
25285	1.751605	-3.832892	8.985219	0.048468	-0.008365	0.026167	-0.475066	0.472425	-1.144472	-0.541429	0.025984	0.219432	-0.811190
25286	1.739355	-3.859841	8.773209	-0.001770	0.021490	0.059804	-0.473719	0.470642	-1.142098	-0.540331	0.026536	0.219224	-0.811960
25287	1.649763	-3.710934	8.971544	-0.006668	0.032556	0.042187	-0.473455	0.472080	-1.143414	-0.539747	0.027321	0.218945	-0.812397
25288	1.699739	-3.899374	9.025052	-0.004240	0.045549	0.021055	-0.472520	0.473610	-1.143240	-0.539396	0.028125	0.218538	-0.812713
25289	1.833646	-3.809551	9.018854	-0.003622	0.079783	0.003562	-0.470644	0.474434	-1.144051	-0.539646	0.029482	0.217717	-0.812719
25290	1.838423	-3.790033	9.119958	0.019147	0.098879	0.030273	-0.466750	0.473767	-1.143574	-0.539375	0.030937	0.216348	-0.813210
25291	1.829957	-3.615404	9.077457	0.062629	0.157729	-0.105366	-0.465135	0.472392	-1.146900	-0.541769	0.032372	0.213667	-0.812271
25292	1.702202	-3.540047	9.005566	0.145155	0.187939	-0.292312	-0.460690	0.467566	-1.150642	-0.547168	0.032523	0.209485	-0.809732
25293	1.498253	-3.543763	8.864530	0.071875	0.187557	-0.446326	-0.455833	0.459520	-1.156260	-0.555167	0.032907	0.206513	-0.805021
25294	1.288651	-3.210109	9.065010	0.072695	0.147513	-0.552642	-0.452720	0.450711	-1.157668	-0.564559	0.032138	0.204080	-0.799119
25295	1.086324	-3.148232	9.084814	0.144498	0.039814	-0.631747	-0.451884	0.440858	-1.160579	-0.574828	0.028588	0.201634	-0.792527
25296	1.148327	-2.889806	8.863300	0.123711	-0.017931	-0.604795	-0.453988	0.426474	-1.160340	-0.584304	0.024405	0.200233	-0.786066
25297	1.398305	-3.171741	8.728663	0.115146	-0.208298	-0.316102	-0.457586	0.418038	-1.158939	-0.588444	0.018566	0.200897	-0.782962
25298	1.308815	-3.804552	8.624773	-0.007538	-0.319215	-0.188072	-0.464417	0.412784	-1.151145	-0.590044	0.012869	0.204860	-0.780843
25299	1.841527	-3.578774	9.135310	-0.346839	0.008289	-0.098771	-0.468451	0.415250	-1.149794	-0.591476	0.016770	0.210094	-0.778290
25300	2.054832	-3.883167	9.524498	-0.245100	0.111082	-0.049214	-0.466061	0.423676	-1.149550	-0.592554	0.021156	0.212633	-0.776672
25301	1.987195	-3.966982	9.065678	-0.147699	0.146456	-0.116727	-0.464186	0.425269	-1.153055	-0.594876	0.024785	0.213144	-0.774647
25302	2.330590	-3.489827	8.774117	-0.062224	0.138175	-0.219153	-0.462844	0.425521	-1.153062	-0.598751	0.026695	0.212595	-0.771743
25303	2.406240	-3.432646	8.532875	0.057230	0.051355	-0.191057	-0.460019	0.423236	-1.154936	-0.601901	0.026067	0.211126	-0.769715
25304	2.500375	-3.549900	8.437951	-0.035047	0.043151	-0.106540	-0.457735	0.422348	-1.155535	-0.603638	0.026668	0.211226	-0.768306
25305	2.553793	-3.517346	8.675255	-0.077078	0.086399	-0.143546	-0.456258	0.422032	-1.155563	-0.606121	0.028369	0.211410	-0.766236
25306	2.292117	-3.519667	8.681685	-0.090515	0.061320	-0.285143	-0.455440	0.418093	-1.157331	-0.610613	0.029161	0.212237	-0.762402
25307	2.401300	-3.391441	8.763508	-0.119812	0.046527	-0.235853	-0.455438	0.417552	-1.158436	-0.614288	0.030363	0.213616	-0.759010
25308	2.452741	-3.541020	8.758993	-0.034180	0.059815	-0.204561	-0.452750	0.416549	-1.160539	-0.617546	0.030778	0.213548	-0.756364
25309	2.210426	-3.695949	8.560146	-0.026471	0.025775	-0.228561	-0.451665	0.412560	-1.160408	-0.621051	0.030538	0.213777	-0.753434
25310	2.202317	-3.628106	8.723079	-0.145860	0.078243	-0.197662	-0.450999	0.414099	-1.160366	-0.624186	0.032643	0.215147	-0.750359
25311	2.400542	-3.537071	9.137707	-0.103073	0.080055	-0.183428	-0.449385	0.412957	-1.161510	-0.627171	0.034352	0.215829	-0.747593
25312	2.505904	-3.472040	9.145265	0.023136	0.044040	-0.265508	-0.448709	0.411876	-1.164407	-0.631244	0.033530	0.215137	-0.744394
25313	2.575666	-3.616464	8.835552	0.117368	-0.007728	-0.297372	-0.447754	0.406323	-1.163782	-0.635669	0.030641	0.213714	-0.741157
25314	2.517576	-3.535004	8.606874	0.108991	0.022855	-0.314870	-0.447460	0.397796	-1.162294	-0.640387	0.028202	0.212024	-0.737668
25315	2.561155	-3.417693	8.566403	0.043553	0.027863	-0.323897	-0.447174	0.392161	-1.163567	-0.645260	0.026652	0.211258	-0.733689
25316	2.558291	-3.543998	8.396354	-0.074224	0.065804	-0.388552	-0.446215	0.385326	-1.162575	-0.651088	0.026890	0.211726	-0.728377
25317	2.748635	-3.423976	8.800892	-0.157098	0.155397	-0.371497	-0.442586	0.383588	-1.164441	-0.657015	0.029580	0.212267	-0.722772
25318	3.139818	-3.411980	9.190744	-0.067648	0.138010	-0.355510	-0.437210	0.381592	-1.169190	-0.662583	0.030910	0.211664	-0.717793
25319	3.059032	-3.733888	9.202730	0.092052	0.039613	-0.421030	-0.435049	0.376747	-1.169780	-0.668794	0.028395	0.210188	-0.712551
25320	2.595118	-3.635543	8.735188	0.172023	-0.017399	-0.390977	-0.434753	0.367669	-1.168989	-0.674281	0.024161	0.208212	-0.708102
25321	2.271425	-3.214166	8.664303	0.183007	0.018371	-0.324352	-0.434454	0.357289	-1.166881	-0.678986	0.020526	0.205650	-0.704460
25322	2.432499	-3.002453	8.821712	0.172492	0.075566	-0.123381	-0.431749	0.350335	-1.168632	-0.680989	0.018694	0.202272	-0.703556
25323	2.646752	-3.299591	8.789605	0.161358	0.142548	-0.031077	-0.429991	0.345892	-1.167845	-0.682021	0.018300	0.198203	-0.703724
25324	2.605221	-3.402302	8.803550	0.163495	0.175572	-0.071513	-0.424340	0.341167	-1.171054	-0.683641	0.018204	0.193561	-0.703447
25325	2.494534	-3.428578	8.889420	0.184942	0.229450	-0.157718	-0.419623	0.334576	-1.172137	-0.686761	0.018225	0.188032	-0.701905
25326	2.463629	-3.720463	8.770310	0.166316	0.272947	-0.125649	-0.410877	0.327271	-1.176961	-0.689498	0.019257	0.182020	-0.700778
25327	2.305894	-4.208854	8.689715	0.064633	0.244662	-0.096034	-0.404692	0.323508	-1.179466	-0.691702	0.021411	0.177980	-0.699581
25328	1.361576	-4.439581	9.040415	-0.276469	0.132664	-0.216078	-0.398393	0.326577	-1.183926	-0.695008	0.026291	0.180129	-0.695576
25329	1.126107	-3.108691	8.885935	-0.197388	0.091500	-0.322183	-0.394514	0.331039	-1.185051	-0.699637	0.029193	0.181957	-0.690324
25330	1.540371	-2.329167	9.155157	0.021637	0.231245	-0.143915	-0.389538	0.327749	-1.188478	-0.702421	0.031530	0.178533	-0.688285
25331	1.431870	-1.333274	10.251649	-0.168116	0.044661	0.218493	-0.388210	0.332735	-1.191323	-0.699408	0.035325	0.180187	-0.690733
25332	2.039407	-1.761633	10.369814	0.064612	0.077573	0.406739	-0.387157	0.339495	-1.191117	-0.693986	0.036913	0.177947	-0.696675
25333	2.594732	-2.222564	9.865553	0.306769	0.090887	0.239518	-0.384054	0.334047	-1.191057	-0.691141	0.034756	0.172301	-0.701019
25334	2.507468	-2.267876	9.574347	0.368085	-0.016848	0.014493	-0.382150	0.325652	-1.190807	-0.690778	0.029382	0.167399	-0.702808
25335	1.940932	-1.884936	9.106324	0.366053	0.017834	-0.239787	-0.381305	0.312032	-1.189897	-0.694370	0.023710	0.162204	-0.700698
25336	1.596849	-1.993210	8.441810	0.307956	0.020220	-0.285830	-0.380470	0.302088	-1.188869	-0.698290	0.018708	0.157773	-0.697960
25337	1.523686	-1.926535	8.718303	-0.005977	0.071907	-0.182155	-0.379645	0.295549	-1.188274	-0.701028	0.019159	0.156959	-0.695382
25338	1.616176	-1.983062	9.253570	-0.208874	0.044474	-0.004414	-0.377099	0.296474	-1.188002	-0.701009	0.022642	0.159273	-0.694770
25339	1.607506	-2.371617	9.424743	-0.204935	-0.026117	-0.096784	-0.378321	0.301499	-1.190000	-0.702148	0.024790	0.162545	-0.692787
25340	1.680860	-2.413989	9.362317	-0.141589	-0.042969	-0.112619	-0.380208	0.304369	-1.189886	-0.703391	0.025774	0.165196	-0.690859
25341	1.655043	-2.458156	9.349822	-0.081254	-0.097321	-0.123379	-0.382229	0.307254	-1.190313	-0.704706	0.025120	0.167748	-0.688926
25342	1.685026	-2.404220	9.208307	-0.031312	-0.091292	-0.206293	-0.384910	0.306166	-1.189501	-0.707151	0.023577	0.169598	-0.686016
25343	1.873910	-2.429946	8.997645	-0.093766	-0.123083	-0.164291	-0.387857	0.304042	-1.186409	-0.708915	0.022619	0.172685	-0.683453
25344	1.904086	-2.473087	9.071115	-0.144135	-0.137638	-0.168085	-0.391620	0.305479	-1.183599	-0.710609	0.022170	0.176710	-0.680674
25345	1.854539	-2.648765	9.155173	-0.201088	-0.137528	-0.192117	-0.394308	0.306957	-1.183656	-0.712614	0.022450	0.181456	-0.677312
25346	1.695983	-2.952658	9.212781	-0.310669	-0.141819	-0.200399	-0.399550	0.309599	-1.182558	-0.714610	0.024201	0.187799	-0.673408
25347	1.738295	-2.854764	9.415550	-0.352586	-0.080653	-0.170983	-0.402932	0.318715	-1.181952	-0.716393	0.027521	0.193724	-0.669698
25348	2.164690	-3.031485	9.786242	-0.316956	0.028204	-0.172922	-0.403079	0.322808	-1.181411	-0.718573	0.031739	0.197685	-0.666008
25349	2.683944	-3.119205	9.427307	-0.084907	0.002535	-0.205171	-0.402547	0.324505	-1.181906	-0.721231	0.032193	0.198852	-0.662757
25350	2.636956	-3.042437	8.847547	0.015661	-0.005843	-0.264122	-0.402678	0.323361	-1.181261	-0.724660	0.030810	0.198926	-0.659050
25351	2.399632	-2.937506	8.800956	-0.039548	0.054204	-0.410619	-0.400384	0.319376	-1.182504	-0.730215	0.030466	0.198865	-0.652924
25352	2.610109	-2.911834	8.845737	-0.128926	0.066442	-0.432087	-0.396352	0.317512	-1.185466	-0.735980	0.031473	0.199863	-0.646063
25353	2.527878	-3.175515	8.768170	-0.187126	0.042348	-0.412943	-0.395269	0.314523	-1.185712	-0.741312	0.033122	0.201883	-0.639220
25354	2.466131	-3.230037	8.824461	-0.164051	0.066920	-0.463976	-0.393930	0.315356	-1.186380	-0.747330	0.034510	0.203316	-0.631640
25355	2.712326	-3.181874	8.809988	-0.126820	0.045592	-0.379180	-0.390571	0.314509	-1.189845	-0.752167	0.035443	0.204481	-0.625440
25356	2.745358	-3.181305	8.529349	-0.137679	0.038340	-0.377493	-0.388017	0.313031	-1.189651	-0.756898	0.036429	0.205917	-0.619174
25357	3.081430	-2.980972	8.774061	-0.162061	0.109884	-0.329459	-0.384531	0.314113	-1.191016	-0.761263	0.038874	0.206511	-0.613450
25358	3.499247	-2.997644	8.974774	-0.214343	0.105881	-0.327976	-0.379429	0.313456	-1.192184	-0.765493	0.042057	0.207808	-0.607509
25359	3.353757	-2.966280	9.148210	-0.233386	0.047890	-0.434470	-0.376350	0.315653	-1.192421	-0.770712	0.044347	0.210318	-0.599835
25360	3.161014	-2.814434	8.934126	-0.106644	0.035455	-0.464170	-0.374061	0.313537	-1.194963	-0.776294	0.044450	0.211482	-0.592171
25361	2.905926	-2.940467	8.710596	-0.054465	0.034160	-0.394990	-0.370301	0.313108	-1.198555	-0.781022	0.043944	0.212007	-0.585771
25362	2.899186	-2.843483	8.724101	-0.075202	0.075725	-0.285166	-0.368150	0.311941	-1.199161	-0.784589	0.044782	0.211982	-0.580929
25363	3.153214	-2.935973	8.766295	-0.085464	0.120528	-0.230151	-0.365326	0.309901	-1.199396	-0.787667	0.046443	0.211362	-0.576845
25364	3.082375	-3.034366	8.735977	-0.063973	0.147151	-0.221052	-0.361567	0.309613	-1.202983	-0.790729	0.048190	0.210017	-0.572991
25365	2.961882	-3.060823	8.785439	-0.041228	0.170579	-0.226109	-0.356196	0.308674	-1.204436	-0.793965	0.049729	0.208096	-0.569072
25366	2.954521	-3.167764	8.848608	0.017286	0.201185	-0.221305	-0.350154	0.308070	-1.208876	-0.797291	0.050801	0.204953	-0.565456
25367	2.978580	-3.164904	8.810809	0.081028	0.223762	-0.177645	-0.344648	0.306845	-1.210339	-0.800266	0.051187	0.200751	-0.562720
25368	2.945961	-3.250476	8.685276	0.022426	0.208050	-0.209743	-0.337526	0.302970	-1.202799	-0.803433	0.052304	0.197413	-0.559274
25369	2.705930	-3.351925	8.779780	-0.042389	0.202158	-0.209929	-0.331347	0.301359	-1.206593	-0.806499	0.054299	0.194979	-0.555513
25370	2.655669	-3.255729	8.820843	-0.065476	0.218299	-0.151543	-0.324638	0.301839	-1.209647	-0.808914	0.057167	0.192381	-0.552612
25371	2.755489	-3.394715	8.853842	-0.031306	0.209817	-0.084317	-0.316044	0.301010	-1.219153	-0.810584	0.059559	0.189568	-0.550881
25372	2.732189	-3.429116	8.932825	-0.010634	0.159667	0.009144	-0.313090	0.300720	-1.221780	-0.811034	0.061503	0.187118	-0.550843
25373	2.604589	-3.577076	9.033537	-0.030148	0.116430	0.024752	-0.310007	0.302169	-1.226391	-0.811129	0.063272	0.185694	-0.550985
25374	2.381801	-3.377224	8.818170	0.051612	0.095717	0.026689	-0.305847	0.302507	-1.226836	-0.811219	0.063567	0.183571	-0.551530
25375	2.109931	-3.486550	8.757691	0.107370	0.137668	0.002444	-0.303689	0.299122	-1.229418	-0.811796	0.063283	0.180318	-0.551787
25376	1.503239	-3.179528	8.907672	-0.061657	0.092061	-0.046001	-0.301270	0.297295	-1.226243	-0.812515	0.065110	0.179595	-0.550749
25377	1.600602	-2.816035	9.035501	-0.080965	0.121717	0.007133	-0.298321	0.298839	-1.228674	-0.812731	0.067758	0.178631	-0.550425
25378	1.583516	-2.881856	9.348416	-0.063929	0.119329	0.109724	-0.294160	0.299484	-1.236314	-0.811812	0.070477	0.177280	-0.551875
25379	1.474883	-2.587611	9.807462	-0.128195	0.070801	0.180823	-0.292028	0.304429	-1.238218	-0.809848	0.073960	0.177372	-0.554270
25380	1.904755	-2.371024	9.927345	0.070182	0.119754	0.140100	-0.290820	0.304882	-1.240665	-0.808731	0.074609	0.174486	-0.556724
25381	2.107402	-2.250854	9.624530	0.232459	0.040604	-0.019074	-0.290138	0.300545	-1.237278	-0.809403	0.071172	0.171323	-0.557180
25382	1.906685	-2.322503	9.310783	0.285187	0.033200	-0.241689	-0.289573	0.291150	-1.235277	-0.812544	0.066069	0.167982	-0.554247
25383	1.722178	-2.456961	9.127999	0.149484	0.050626	-0.346274	-0.285791	0.282169	-1.229902	-0.816711	0.062956	0.165991	-0.549061
25384	1.657652	-2.297937	8.886501	0.086067	-0.012390	-0.408749	-0.282686	0.276008	-1.229594	-0.821233	0.060042	0.165787	-0.542666
25385	1.471228	-2.461563	8.679806	0.013133	-0.081197	-0.384611	-0.284014	0.271202	-1.228374	-0.825114	0.057597	0.167447	-0.536498
25386	1.407843	-2.676336	8.739662	-0.101023	-0.109326	-0.293183	-0.284545	0.270591	-1.238175	-0.827750	0.057094	0.170700	-0.531442
25387	1.348785	-2.818170	9.095193	-0.307309	-0.121791	-0.255000	-0.288584	0.274616	-1.236911	-0.829650	0.059988	0.176246	-0.526327
25388	1.734996	-3.194702	9.292836	-0.370024	-0.170399	-0.071693	-0.292360	0.281602	-1.241670	-0.829303	0.064060	0.183082	-0.524055
25389	1.527315	-3.936444	9.446123	-0.543756	-0.147990	-0.031354	-0.300183	0.294941	-1.241828	-0.828318	0.071449	0.191216	-0.521748
25390	2.093312	-3.566841	9.894009	-0.544205	0.184571	0.041348	-0.301574	0.311443	-1.244541	-0.827695	0.082511	0.193805	-0.520147
25391	2.779315	-3.413730	8.604362	0.076397	0.030558	-0.205359	-0.298907	0.317008	-1.243169	-0.830042	0.080813	0.192801	-0.517038
25392	3.025172	-2.914075	8.266308	0.111752	0.019445	-0.318548	-0.296201	0.309584	-1.242897	-0.833563	0.077918	0.191864	-0.512143
25393	3.685256	-3.108380	8.851327	-0.186141	0.050890	-0.179748	-0.292040	0.309093	-1.244185	-0.835275	0.080836	0.193221	-0.508377
25394	3.319422	-3.204818	9.047851	-0.152748	0.080079	-0.414542	-0.289905	0.313334	-1.246247	-0.839490	0.082579	0.194132	-0.500749
25395	2.604013	-3.072152	8.971936	-0.114062	0.038457	-0.589581	-0.286674	0.310157	-1.246660	-0.845275	0.082535	0.195638	-0.490331
25396	2.691535	-3.167724	8.455378	-0.153858	0.020507	-0.381181	-0.284665	0.311364	-1.245829	-0.848803	0.083834	0.197453	-0.483237
25397	2.935119	-3.012728	9.056273	-0.226672	0.120255	-0.267683	-0.280921	0.316040	-1.249935	-0.851444	0.087713	0.198112	-0.477600
25398	3.191953	-2.702146	9.463822	-0.039882	0.139239	-0.251141	-0.275156	0.318204	-1.251428	-0.854286	0.088711	0.196592	-0.472944
25399	3.174551	-2.765637	8.924543	0.111800	0.063837	-0.314783	-0.270576	0.312461	-1.252346	-0.857684	0.086030	0.195085	-0.467888
25400	2.985544	-2.803078	8.697559	0.128844	0.065766	-0.243942	-0.267875	0.306915	-1.253780	-0.860418	0.083472	0.193200	-0.464099
25401	2.891140	-2.829081	8.569681	0.069283	0.086446	-0.166172	-0.265983	0.302290	-1.251369	-0.862396	0.082272	0.191451	-0.461358
25402	3.505178	-2.813042	8.949492	0.013048	0.168097	-0.069606	-0.262221	0.300803	-1.252005	-0.863672	0.083316	0.188579	-0.459964
25403	4.023363	-2.711419	8.680571	0.328775	0.172455	-0.028916	-0.257248	0.298157	-1.252692	-0.865107	0.078875	0.182786	-0.460388
25404	3.274852	-2.661921	8.341878	0.194104	0.081015	-0.190656	-0.253054	0.286698	-1.250664	-0.867432	0.075551	0.179929	-0.457689
25405	1.487945	-1.446419	9.642782	-0.459710	0.068843	-0.248170	-0.248245	0.294135	-1.252927	-0.869213	0.082983	0.183456	-0.451582
25406	-0.037115	-1.556564	10.275657	-0.338953	0.269520	-0.522900	-0.248137	0.303106	-1.255629	-0.874257	0.089368	0.182718	-0.440798
25407	-0.520160	-3.609304	10.878132	-0.164090	0.214844	-0.303273	-0.245208	0.311013	-1.257991	-0.877409	0.092837	0.180912	-0.434518
25408	1.311727	-2.818867	8.867780	0.424933	0.070340	0.602560	-0.244939	0.310671	-1.255694	-0.873097	0.088148	0.174882	-0.446484
25409	2.948042	-3.514990	9.207302	0.636719	0.011109	1.491890	-0.245576	0.298830	-1.250632	-0.860493	0.082135	0.166255	-0.474516
25410	2.280545	-3.116850	9.097153	0.711848	-0.152267	1.075696	-0.250775	0.286302	-1.241868	-0.850627	0.071973	0.160334	-0.495527
25411	3.253911	-2.667130	8.584407	0.693946	-0.173402	1.135402	-0.258508	0.268451	-1.232839	-0.839517	0.061871	0.154742	-0.517144
25412	3.605779	-3.845456	8.190047	0.711339	-0.170779	0.891448	-0.269743	0.255203	-1.223620	-0.830391	0.050884	0.149144	-0.534431
25413	1.990477	-2.614874	7.904912	0.452831	-0.295898	0.573647	-0.281000	0.249381	-1.217424	-0.823724	0.041719	0.148725	-0.545545
25414	2.096819	-1.571299	9.799623	-0.009293	-0.207254	0.429433	-0.290921	0.245820	-1.212530	-0.818346	0.040865	0.151910	-0.552778
25415	3.373642	-2.152433	11.376607	0.125110	-0.010692	0.549284	-0.294689	0.249267	-1.211015	-0.812284	0.040126	0.150365	-0.562117
25416	1.858000	-2.032050	9.543008	0.639759	-0.064079	0.146020	-0.300837	0.240551	-1.207147	-0.810862	0.029427	0.144117	-0.566451
25417	2.320952	-1.611081	8.384116	0.492908	-0.026921	-0.076198	-0.299988	0.225444	-1.203023	-0.811886	0.020655	0.139131	-0.566619
25418	3.209204	-0.388398	8.825826	0.507048	-0.142732	-0.597874	-0.299683	0.212915	-1.199761	-0.818352	0.009121	0.135965	-0.558328
25419	4.847552	-2.201861	6.581398	1.236175	-0.613061	-0.238043	-0.303976	0.184995	-1.185340	-0.819217	-0.018966	0.132428	-0.557661
25420	3.435769	-4.067264	9.736943	-0.784618	0.794512	-0.825627	-0.291601	0.175546	-1.180623	-0.830485	0.000543	0.127834	-0.542174
25421	0.151968	-1.104366	10.841517	-1.212472	0.246275	-0.812222	-0.269673	0.205377	-1.195687	-0.839522	0.020999	0.137053	-0.525337
25422	1.834748	-1.850647	10.995078	-0.430894	-0.004837	-0.669384	-0.266751	0.216242	-1.203527	-0.846235	0.026327	0.141959	-0.512875
25423	3.632044	-2.478471	9.788754	-0.055665	-0.229010	0.005455	-0.265179	0.228885	-1.201234	-0.845469	0.024669	0.146629	-0.512907
25424	2.721696	-1.351381	7.994852	0.710841	-0.280788	-0.125853	-0.270849	0.218245	-1.196119	-0.846171	0.009383	0.144165	-0.512955
25425	2.682140	-1.429862	7.252797	0.202209	-0.310992	0.416981	-0.281426	0.208783	-1.186106	-0.840951	0.003678	0.147532	-0.520598
25426	2.223978	-0.666096	8.205503	-0.139649	-0.175744	0.871238	-0.294564	0.204489	-1.182965	-0.831190	0.006747	0.151889	-0.534796
25427	3.477669	-1.764877	8.396701	0.273008	-0.027719	1.285225	-0.308014	0.214404	-1.182352	-0.817081	0.005498	0.149506	-0.556772
25428	4.488028	-3.241967	8.190904	0.652504	-0.051832	1.564590	-0.319304	0.219955	-1.178642	-0.799087	-0.001084	0.142868	-0.583992
25429	4.695785	-3.692645	7.428119	1.033394	-0.208497	1.668292	-0.336003	0.210516	-1.167825	-0.778314	-0.015566	0.134559	-0.613089
25430	3.540519	-3.744930	9.641436	0.376742	-0.473062	1.571030	-0.356130	0.206989	-1.154108	-0.757202	-0.023014	0.137747	-0.638076
25431	2.806878	-3.879360	12.080150	0.232809	-0.584720	1.543450	-0.385131	0.208508	-1.141756	-0.735289	-0.029924	0.144834	-0.661421
25432	-1.535743	-3.370571	13.112971	-0.601863	-0.628407	0.031454	-0.406926	0.225035	-1.137160	-0.733272	-0.029316	0.162063	-0.659688
25433	-0.949406	-0.558551	12.411646	-0.296668	0.351749	-0.378831	-0.408575	0.239171	-1.147289	-0.739459	-0.021484	0.160870	-0.653345
25434	1.186894	0.912302	10.559563	1.307629	0.197914	0.857136	-0.406784	0.223856	-1.147533	-0.727935	-0.035487	0.141186	-0.670014
25435	1.018920	-0.401511	8.166527	0.928503	-0.138177	1.727335	-0.420346	0.213844	-1.137152	-0.703147	-0.045868	0.132016	-0.697174
25436	1.509674	0.024860	7.403236	0.301006	-0.285361	1.676578	-0.435664	0.219525	-1.128905	-0.678272	-0.049657	0.133319	-0.720907
25437	3.204805	-0.152990	8.920205	-0.008997	-0.356557	1.471411	-0.453036	0.239622	-1.124247	-0.655771	-0.050703	0.139786	-0.740171
25438	2.794332	-0.874096	9.452272	0.437410	-0.631639	0.882361	-0.475758	0.252446	-1.111605	-0.640265	-0.063340	0.142477	-0.752163
25439	1.987448	-1.189805	9.042326	0.585927	-0.410968	0.348687	-0.493586	0.244676	-1.100230	-0.632985	-0.075995	0.139425	-0.757704
25440	1.968656	-0.879830	8.883109	0.465954	-0.345630	0.472575	-0.503609	0.234549	-1.090584	-0.624024	-0.085838	0.137467	-0.764414
25441	2.334879	-0.751791	9.008929	0.372899	-0.435414	0.908356	-0.517445	0.237232	-1.082586	-0.608125	-0.094576	0.138757	-0.775877
25442	2.414818	-1.255295	8.885190	0.121358	-0.491612	1.152988	-0.534927	0.247294	-1.071859	-0.588393	-0.100484	0.145013	-0.789093
25443	2.194997	-2.332332	8.448449	-0.184352	-0.455099	1.152366	-0.556192	0.265358	-1.060830	-0.569037	-0.102018	0.155573	-0.800991
25444	2.067993	-2.757032	8.524788	-0.475403	-0.303042	1.159542	-0.571847	0.293193	-1.055805	-0.550255	-0.097856	0.168971	-0.811845
25445	2.781341	-2.974260	8.952567	-0.395142	-0.308208	1.251467	-0.583612	0.323023	-1.052061	-0.529415	-0.094073	0.181211	-0.823427
25446	3.558631	-3.239285	9.368394	-0.238331	-0.342114	1.168468	-0.597945	0.358272	-1.045046	-0.509175	-0.092954	0.190921	-0.834056
25447	3.164521	-3.600750	10.447104	-0.398105	-0.125246	1.188880	-0.605809	0.384998	-1.043003	-0.489372	-0.086209	0.201058	-0.844191
25448	3.543786	-3.489612	9.225392	-0.168554	0.151509	0.934045	-0.606144	0.407193	-1.042146	-0.474364	-0.078265	0.204014	-0.852779
25449	3.191114	-2.974183	8.247782	0.184413	0.015812	0.500280	-0.604565	0.417854	-1.046034	-0.465494	-0.077489	0.201594	-0.858295
25450	3.650796	-1.179326	10.121358	-0.541306	-0.019597	0.971505	-0.604351	0.433342	-1.045458	-0.449419	-0.068886	0.212542	-0.864930
25451	5.165064	-1.525537	11.626828	-0.325883	0.023923	1.232024	-0.593590	0.470690	-1.050088	-0.428456	-0.060157	0.219592	-0.874406
25452	5.200015	-2.355343	9.778169	0.723998	-0.390486	0.369874	-0.597103	0.477695	-1.043566	-0.419239	-0.071599	0.210701	-0.880180
25453	3.867320	-1.734013	7.647902	0.973089	-0.418761	-0.060638	-0.605247	0.462432	-1.036078	-0.417014	-0.087349	0.196952	-0.882994
25454	3.345572	-1.393945	7.277866	0.491926	-0.090754	-0.115636	-0.610156	0.442936	-1.032300	-0.417626	-0.093570	0.188813	-0.883845
25455	3.267266	-1.497256	7.921386	-0.158755	0.191371	-0.168910	-0.608397	0.438711	-1.034904	-0.421596	-0.089528	0.189683	-0.882192
25456	3.907579	-1.873963	8.767159	-0.350674	0.278915	-0.248664	-0.604069	0.428404	-1.040183	-0.427545	-0.082636	0.193076	-0.879260
25457	4.003427	-2.474219	9.232007	-0.147814	0.251922	-0.165989	-0.600046	0.430121	-1.045069	-0.431649	-0.077662	0.193233	-0.877672
25458	3.598363	-2.857873	9.005818	0.134144	0.230187	-0.414444	-0.592943	0.434516	-1.052624	-0.439435	-0.076434	0.188248	-0.874996
25459	3.111885	-2.818182	8.696905	0.226631	0.171228	-0.516972	-0.589682	0.421787	-1.056064	-0.448722	-0.077469	0.181995	-0.871507
25460	2.707616	-2.522098	8.412653	0.077964	0.253822	-0.529203	-0.585747	0.407946	-1.061044	-0.458605	-0.075714	0.177540	-0.867426
25461	2.747283	-2.562644	8.438249	0.059645	0.389816	-0.425845	-0.578438	0.388401	-1.067472	-0.467225	-0.071096	0.172312	-0.864265
25462	2.804989	-2.748500	8.653259	-0.084319	0.420836	-0.219233	-0.569832	0.384126	-1.074781	-0.472472	-0.063830	0.169534	-0.862528
25463	2.579612	-2.878830	8.601589	-0.239594	0.432384	-0.164777	-0.559375	0.389700	-1.087775	-0.477025	-0.054747	0.169441	-0.860663
25464	2.944997	-3.469316	9.293694	-0.365284	0.415116	-0.011524	-0.547306	0.394139	-1.096066	-0.478930	-0.044193	0.171764	-0.859750
25465	2.965547	-3.813610	9.788003	-0.134747	0.045506	-0.014937	-0.541956	0.400757	-1.100130	-0.479414	-0.042254	0.173784	-0.859172
25466	1.514653	-3.140881	8.924751	-0.037973	-0.165893	-0.641602	-0.544623	0.394640	-1.095946	-0.489798	-0.047003	0.175489	-0.852697
25467	0.854970	-1.749758	8.354787	-0.220641	0.054505	-0.773276	-0.546872	0.383627	-1.094644	-0.503270	-0.046642	0.178074	-0.844295
25468	1.263333	-1.113455	9.686507	-0.467328	0.058085	-0.065143	-0.544864	0.385591	-1.095963	-0.504938	-0.041223	0.185332	-0.842015
25469	2.154193	-1.497726	10.775937	-0.444538	0.075276	0.329132	-0.542221	0.399385	-1.095548	-0.499978	-0.034238	0.192291	-0.843726
25470	2.504012	-2.112822	10.988708	-0.117975	0.142175	0.109508	-0.539568	0.409861	-1.098504	-0.498555	-0.030306	0.192949	-0.844568
25471	1.973692	-1.947376	9.875712	0.168206	0.085640	-0.100312	-0.539431	0.407601	-1.102451	-0.500453	-0.030915	0.189079	-0.844299
25472	1.783952	-1.533345	9.199959	0.274553	0.095367	-0.170602	-0.536988	0.398553	-1.105083	-0.502999	-0.032832	0.183382	-0.843970
25473	1.960042	-1.632121	9.080931	0.204178	0.045140	-0.104870	-0.536161	0.391153	-1.103972	-0.504786	-0.034500	0.179225	-0.843729
25474	1.850160	-1.721515	9.022866	0.154492	0.006407	-0.137955	-0.533990	0.383207	-1.105070	-0.506878	-0.036501	0.176473	-0.842971
25475	1.878288	-2.046309	8.970813	0.134869	-0.074178	-0.157973	-0.536390	0.378142	-1.103846	-0.509173	-0.039659	0.174607	-0.841833
25476	1.760771	-2.097388	9.035165	0.065504	-0.150761	-0.066629	-0.541200	0.373104	-1.104159	-0.509627	-0.043139	0.175005	-0.841304
25477	1.846114	-2.236635	9.086980	-0.006369	-0.180302	0.024886	-0.546437	0.373560	-1.100277	-0.508579	-0.045981	0.176718	-0.841429
25478	1.984046	-2.336084	9.159366	-0.074049	-0.212790	0.093396	-0.551138	0.373612	-1.091654	-0.506249	-0.048517	0.180232	-0.841947
25479	2.039586	-2.305931	9.286019	-0.072917	-0.243480	0.112637	-0.559470	0.376496	-1.085617	-0.503540	-0.051411	0.183761	-0.842636
25480	2.206352	-2.552967	9.114864	-0.005868	-0.284901	0.156764	-0.567798	0.377689	-1.079907	-0.499784	-0.055613	0.186907	-0.843913
25481	2.248037	-2.503691	8.812458	0.102539	-0.363307	0.128308	-0.575858	0.379448	-1.074454	-0.496134	-0.062211	0.188672	-0.845212
25482	2.102648	-3.120519	8.759690	-0.068680	-0.416250	0.196449	-0.587142	0.381485	-1.065554	-0.491252	-0.067858	0.194220	-0.846372
25483	1.984634	-3.598440	9.043730	-0.448483	-0.291994	0.219078	-0.597364	0.388144	-1.061821	-0.486978	-0.067407	0.204717	-0.846404
25484	2.555497	-3.049147	9.098028	-0.548417	0.037163	0.107559	-0.601573	0.404017	-1.058811	-0.485968	-0.061026	0.213791	-0.845225
25485	4.103331	-3.140019	9.033072	-0.355490	0.163586	0.386239	-0.598932	0.418436	-1.060960	-0.480527	-0.053037	0.218452	-0.847679
25486	3.872974	-2.835938	8.614475	-0.114984	0.270743	0.161403	-0.591449	0.429947	-1.064618	-0.479007	-0.046676	0.217984	-0.849032
25487	3.454926	-2.513357	8.738833	-0.001093	0.260998	-0.197163	-0.584462	0.428389	-1.071548	-0.483472	-0.043039	0.215120	-0.847423
25488	4.266915	-3.134661	8.681778	-0.290755	0.032181	-0.174049	-0.580831	0.426559	-1.075593	-0.486731	-0.040469	0.219601	-0.844530
25489	3.741338	-2.930501	9.309253	-0.329607	0.069326	-0.467355	-0.578962	0.429601	-1.074428	-0.495155	-0.038158	0.223954	-0.838576
25490	3.330980	-2.534971	9.259974	0.008641	0.024839	-0.638900	-0.579473	0.421281	-1.075099	-0.505861	-0.040725	0.223077	-0.832275
25491	3.247659	-2.594817	8.591060	0.047156	0.000346	-0.499214	-0.581585	0.409326	-1.076005	-0.514110	-0.043476	0.221713	-0.827432
25492	2.991403	-2.614024	8.672409	-0.036637	0.054742	-0.283359	-0.581555	0.399401	-1.075102	-0.519000	-0.043486	0.221527	-0.824423
25493	3.198068	-2.726771	8.937178	-0.020530	0.066496	-0.177190	-0.576860	0.400101	-1.073367	-0.522237	-0.043033	0.220855	-0.822582
25494	3.446106	-2.770823	8.923457	0.086931	0.065154	-0.157465	-0.576712	0.395747	-1.074869	-0.524968	-0.043602	0.218627	-0.821407
25495	3.760277	-2.777295	8.600945	0.207412	0.058977	-0.153651	-0.574948	0.389185	-1.074286	-0.527570	-0.045595	0.214321	-0.820766
25496	3.608924	-2.835871	8.652110	0.216020	0.117988	-0.128458	-0.571305	0.383565	-1.079676	-0.529910	-0.046526	0.209431	-0.820469
25497	3.459148	-3.100768	8.666363	0.131665	0.121794	-0.203801	-0.566593	0.378811	-1.080701	-0.533639	-0.046919	0.205685	-0.818976
25498	3.170615	-3.390070	8.332305	-0.080917	0.096526	-0.334506	-0.564152	0.371071	-1.084922	-0.539513	-0.045886	0.205682	-0.815178
25499	2.757272	-3.506773	8.705661	-0.290070	0.107543	-0.420760	-0.560654	0.368619	-1.086402	-0.547047	-0.042860	0.208800	-0.809509
25500	2.099388	-2.562208	8.952773	-0.396807	0.032742	-0.381690	-0.559589	0.371619	-1.088765	-0.553618	-0.039614	0.214549	-0.803683
25501	2.482404	-2.807727	8.966379	-0.202756	0.101573	-0.221582	-0.560399	0.373183	-1.088297	-0.557762	-0.036778	0.216414	-0.800446
25502	2.654467	-2.644355	9.228003	-0.140366	0.083314	-0.000534	-0.557729	0.378265	-1.090475	-0.558162	-0.033918	0.217752	-0.799930
25503	2.404271	-2.979048	9.234886	-0.140311	-0.012959	0.116502	-0.556259	0.380854	-1.093808	-0.556332	-0.032121	0.220098	-0.800637
25504	2.808946	-3.020287	8.956338	0.073374	0.018370	0.073972	-0.557205	0.382855	-1.093732	-0.555113	-0.032355	0.218788	-0.801832
25505	3.109288	-3.014839	8.934219	0.154692	-0.007183	0.057200	-0.556803	0.383160	-1.095087	-0.554060	-0.034011	0.216305	-0.803165
25506	2.713366	-2.983191	8.854428	0.139117	-0.054582	0.025993	-0.557332	0.379943	-1.090018	-0.553237	-0.036355	0.214713	-0.804056
25507	2.668126	-2.906331	8.828387	0.048864	-0.039645	0.038190	-0.559074	0.379141	-1.090295	-0.552414	-0.037433	0.214272	-0.804689
25508	2.934206	-2.877224	8.850777	0.041958	-0.026904	0.096539	-0.560013	0.378198	-1.085284	-0.550642	-0.037954	0.213988	-0.805954
25509	3.000083	-3.024115	8.829834	0.056389	-0.021447	0.096611	-0.559750	0.380153	-1.084408	-0.548945	-0.038574	0.213276	-0.807270
25510	3.096518	-3.000518	8.818172	0.030889	0.008062	0.045421	-0.560559	0.381315	-1.084905	-0.548149	-0.038628	0.212745	-0.807948
25511	2.922021	-2.989111	8.889763	0.035454	-0.006118	-0.027113	-0.562304	0.381897	-1.090033	-0.548528	-0.039303	0.212120	-0.807823
25512	2.827688	-2.903447	8.722528	0.011780	-0.005757	-0.050150	-0.562427	0.378360	-1.089874	-0.549235	-0.039776	0.211975	-0.807357
25513	2.885986	-2.892667	8.832562	-0.037138	0.028962	-0.032416	-0.561354	0.378445	-1.088524	-0.549904	-0.039107	0.212139	-0.806891
25514	2.907504	-2.994232	8.865283	-0.047841	0.018337	-0.037823	-0.561629	0.380588	-1.089131	-0.550557	-0.038484	0.212701	-0.806327
25515	2.804782	-2.942686	8.895444	-0.048729	0.022711	-0.071373	-0.560015	0.379577	-1.089862	-0.551833	-0.037949	0.213095	-0.805376
25516	2.677960	-2.911006	8.843167	-0.053056	0.037923	-0.041203	-0.559477	0.379282	-1.089878	-0.552630	-0.036966	0.213521	-0.804762
25517	2.866234	-3.072638	9.114963	-0.053144	0.016627	-0.042265	-0.559755	0.382411	-1.090318	-0.553410	-0.036345	0.214073	-0.804107
25518	2.795501	-2.942840	9.025152	0.032769	0.021269	-0.056983	-0.560317	0.390975	-1.093026	-0.554316	-0.036650	0.213291	-0.803678
25519	2.865147	-2.958602	8.724094	0.008381	0.017417	-0.053555	-0.562195	0.390710	-1.091925	-0.555233	-0.036741	0.212838	-0.803160
25520	2.909921	-2.969896	9.016830	-0.028855	-0.011506	-0.046800	-0.562189	0.388448	-1.091998	-0.555882	-0.036844	0.213416	-0.802553
25521	2.713515	-2.980754	8.917003	-0.023456	-0.017527	0.054009	-0.562206	0.394084	-1.091000	-0.554946	-0.036678	0.213942	-0.803068
25522	2.722818	-2.973310	8.840199	-0.031816	0.006112	0.101874	-0.559227	0.385214	-1.089689	-0.553288	-0.035828	0.214482	-0.804106
25523	2.809857	-2.969308	8.799510	-0.023050	0.015765	0.146149	-0.558020	0.385776	-1.090773	-0.551005	-0.034730	0.214698	-0.805662
25524	2.919367	-3.100830	8.878488	-0.024514	0.013364	0.099252	-0.558833	0.388330	-1.090273	-0.549401	-0.033859	0.215035	-0.806704
25525	2.889854	-3.084376	8.846164	-0.021397	0.009184	-0.018341	-0.557493	0.389195	-1.092300	-0.549735	-0.033593	0.215194	-0.806445
25526	2.818810	-3.056541	8.781185	-0.040962	0.018079	-0.025402	-0.558573	0.391199	-1.092223	-0.550173	-0.033000	0.215660	-0.806047
25527	2.806509	-3.039766	8.828826	-0.064735	0.019309	-0.011322	-0.558978	0.391739	-1.090705	-0.550464	-0.032062	0.216416	-0.805683
25528	2.858341	-3.084949	8.840386	-0.060961	0.015962	-0.018414	-0.556559	0.391011	-1.092252	-0.550795	-0.031253	0.217232	-0.805269
25529	2.812364	-3.083352	8.872665	-0.048344	0.020511	-0.018337	-0.556562	0.392136	-1.091944	-0.551191	-0.030506	0.217710	-0.804897
25530	2.759161	-3.098889	8.810968	-0.036097	0.024703	-0.004112	-0.556029	0.393280	-1.093001	-0.551308	-0.029769	0.218038	-0.804756
25531	2.779731	-3.156778	8.819258	-0.046665	0.033680	-0.011163	-0.555497	0.394989	-1.094040	-0.551643	-0.028794	0.218352	-0.804477
25532	2.809269	-3.175660	8.844379	-0.044595	0.031295	-0.021787	-0.555497	0.395325	-1.096340	-0.552075	-0.027934	0.218733	-0.804107
25533	2.780968	-3.219874	8.812551	-0.039605	0.034438	-0.039424	-0.554960	0.395328	-1.097026	-0.552861	-0.027146	0.218915	-0.803545
25534	2.737394	-3.220663	8.823256	-0.052986	0.018496	-0.046631	-0.554160	0.397468	-1.098598	-0.553639	-0.026508	0.219558	-0.802854
25535	2.742709	-3.244843	8.818787	-0.049881	0.023375	-0.027141	-0.554962	0.396387	-1.099983	-0.554181	-0.025725	0.220039	-0.802374
25536	2.741482	-3.184176	8.813477	-0.042678	0.003966	-0.030781	-0.553756	0.397019	-1.097938	-0.554632	-0.025365	0.220686	-0.801896
25537	2.794695	-3.183213	8.786215	-0.020334	0.031510	0.013659	-0.552553	0.398697	-1.098305	-0.554539	-0.024598	0.220625	-0.802001
25538	2.791864	-3.292513	8.733994	-0.047235	0.040215	0.011868	-0.550811	0.399311	-1.095994	-0.554462	-0.023420	0.220964	-0.801996
25539	2.715538	-3.337583	8.837910	-0.082693	0.024482	-0.011314	-0.550277	0.400153	-1.096245	-0.554764	-0.022181	0.221979	-0.801543
25540	2.681522	-3.347921	8.745469	-0.082258	0.040810	-0.024459	-0.550416	0.402170	-1.097674	-0.555284	-0.020766	0.222855	-0.800977
25541	2.682092	-3.367325	8.803407	-0.089867	0.034175	-0.010381	-0.549075	0.402780	-1.100933	-0.555612	-0.019282	0.223881	-0.800500
25542	2.749943	-3.361235	8.839145	-0.080884	0.036901	-0.009467	-0.546936	0.405719	-1.101679	-0.555874	-0.017877	0.224784	-0.800098
25543	2.780566	-3.448080	8.778151	-0.035225	0.025493	-0.035921	-0.548686	0.407468	-1.102146	-0.556547	-0.017254	0.225030	-0.799575
25544	2.767934	-3.428892	8.736695	-0.060318	0.037771	-0.037686	-0.546675	0.408110	-1.101333	-0.557239	-0.016195	0.225583	-0.798958
25545	2.813681	-3.408638	8.769240	-0.056888	0.032339	-0.032417	-0.545874	0.409678	-1.102651	-0.557891	-0.015208	0.226109	-0.798374
25546	2.800183	-3.472008	8.699494	-0.032132	0.032958	-0.049126	-0.545877	0.410837	-1.103837	-0.558730	-0.014593	0.226261	-0.797755
25547	2.679209	-3.483915	8.688649	-0.059569	0.029601	-0.066888	-0.542384	0.409617	-1.103510	-0.559915	-0.013776	0.226860	-0.796768
25548	2.630576	-3.465369	8.754420	-0.081093	0.041887	-0.067752	-0.544536	0.411064	-1.102758	-0.561101	-0.012556	0.227686	-0.795718
25549	2.586710	-3.577837	8.734665	-0.068959	0.030922	-0.051856	-0.541717	0.411316	-1.104278	-0.562049	-0.011537	0.228426	-0.794852
25550	2.352190	-3.620945	8.641131	-0.129763	0.008664	-0.036220	-0.543470	0.413932	-1.105533	-0.562595	-0.010151	0.230404	-0.793913
25551	2.493037	-3.402339	8.576402	-0.129949	0.051941	0.011758	-0.545761	0.417252	-1.106079	-0.562636	-0.007806	0.231885	-0.793480
25552	2.722616	-3.463700	8.747603	-0.144463	0.048312	0.082363	-0.543093	0.422890	-1.107831	-0.561469	-0.005079	0.233668	-0.793805
25553	2.763153	-3.545499	8.787980	-0.117335	0.046006	0.077123	-0.541229	0.427638	-1.107020	-0.560433	-0.002674	0.235022	-0.794149
25554	2.758888	-3.574707	8.788070	-0.092835	0.044572	0.035641	-0.539897	0.431634	-1.109897	-0.559976	-0.000806	0.236021	-0.794179
25555	2.774844	-3.642389	8.808329	-0.041191	0.044386	-0.011056	-0.538694	0.432996	-1.108780	-0.560326	0.000295	0.236182	-0.793884
25556	2.615714	-3.688977	8.774909	-0.027734	0.024026	-0.046469	-0.537760	0.435299	-1.111436	-0.561065	0.000718	0.236376	-0.793304
25557	2.498310	-3.657135	8.636260	-0.042683	0.025973	-0.058853	-0.538293	0.433913	-1.112154	-0.562086	0.001319	0.236767	-0.792464
25558	2.472059	-3.662457	8.731785	-0.051655	0.020724	0.006511	-0.537495	0.436464	-1.113169	-0.561971	0.002210	0.237375	-0.792361
25559	2.466346	-3.730527	8.794711	-0.026631	0.012860	0.045441	-0.536559	0.437542	-1.111785	-0.561276	0.002922	0.237648	-0.792770
25560	2.509644	-3.734610	8.666080	-0.008570	-0.006416	0.040064	-0.536161	0.439249	-1.112550	-0.560500	0.003057	0.237877	-0.793250
25561	2.492331	-3.725219	8.614924	-0.022095	0.006774	0.077241	-0.537638	0.438950	-1.110367	-0.559269	0.003775	0.238144	-0.794035
25562	2.521812	-3.734387	8.683302	-0.026882	0.005644	0.121415	-0.536578	0.443578	-1.109686	-0.557245	0.004691	0.238521	-0.795339
25563	2.571210	-3.896136	8.722147	0.008075	-0.014609	0.089564	-0.536173	0.443537	-1.114451	-0.555714	0.004792	0.238548	-0.796401
25564	2.494008	-3.812585	8.593970	-0.026284	-0.018708	0.027561	-0.536045	0.445350	-1.113442	-0.555075	0.004868	0.239194	-0.796652
25565	2.476159	-3.769212	8.588281	-0.028312	0.004082	0.040079	-0.536987	0.446373	-1.113942	-0.554416	0.005436	0.239600	-0.796985
25566	2.544768	-3.799521	8.633945	-0.047173	0.011988	0.073651	-0.536594	0.449475	-1.113846	-0.553176	0.006451	0.240233	-0.797648
25567	2.493798	-3.909683	8.681357	-0.035795	0.014383	0.052499	-0.535530	0.452893	-1.115924	-0.552365	0.007324	0.240645	-0.798078
25568	2.389609	-3.921292	8.615659	-0.056590	0.002541	0.020556	-0.534726	0.453095	-1.113207	-0.551927	0.008037	0.241540	-0.798105
25569	2.408065	-3.869974	8.644725	-0.057376	0.007958	0.017045	-0.535005	0.456350	-1.112963	-0.551645	0.008880	0.242372	-0.798038
25570	2.415310	-3.862555	8.683408	-0.042838	0.007382	0.045374	-0.534869	0.456076	-1.113517	-0.550833	0.009639	0.242989	-0.798402
25571	2.436170	-3.927716	8.737499	-0.017949	0.001996	0.056024	-0.533677	0.461455	-1.114853	-0.549906	0.010143	0.243246	-0.798957
25572	2.396651	-3.896879	8.697537	0.004843	-0.006400	0.043673	-0.535023	0.462598	-1.113984	-0.549055	0.010145	0.243253	-0.799540
25573	2.378032	-3.945776	8.632339	0.008711	-0.012274	0.066641	-0.534353	0.462825	-1.112217	-0.547892	0.010182	0.243235	-0.800342
25574	2.408871	-3.920946	8.577731	-0.009514	-0.010866	0.075427	-0.533279	0.463143	-1.114803	-0.546517	0.010429	0.243513	-0.801194
25575	2.344403	-3.980386	8.508799	-0.027864	0.013427	0.093225	-0.534361	0.465389	-1.112950	-0.545042	0.011409	0.243795	-0.802099
25576	2.291826	-4.017754	8.507467	-0.073354	0.017894	0.112574	-0.533832	0.468232	-1.114088	-0.543183	0.012991	0.244773	-0.803037
25577	2.337619	-4.131024	8.478433	-0.098599	0.037110	0.117917	-0.531697	0.472459	-1.115472	-0.541401	0.015247	0.245929	-0.803848
25578	2.368154	-4.188722	8.573688	-0.137349	0.026122	0.117719	-0.530370	0.477166	-1.112344	-0.539476	0.017681	0.247840	-0.804505
25579	2.368863	-4.222694	8.583594	-0.101690	0.035791	0.098444	-0.528238	0.482540	-1.114371	-0.537988	0.019855	0.249069	-0.805071
25580	2.365148	-4.266450	8.665657	-0.064866	0.021819	0.064876	-0.529858	0.485837	-1.114653	-0.536896	0.021171	0.249876	-0.805516
25581	2.312618	-4.311103	8.633088	-0.021939	-0.005632	0.002963	-0.528517	0.486246	-1.115336	-0.536766	0.021342	0.250308	-0.805464
25582	2.227627	-4.205848	8.478028	-0.025137	-0.001761	-0.011149	-0.528652	0.486551	-1.116140	-0.536804	0.021474	0.250760	-0.805295
25583	2.285749	-4.207223	8.455750	-0.040811	0.028802	0.042030	-0.529059	0.488100	-1.115405	-0.536209	0.022600	0.251112	-0.805551
25584	2.308971	-4.272343	8.490656	-0.041391	0.014983	0.061386	-0.527725	0.490551	-1.112622	-0.535137	0.023534	0.251614	-0.806080
25585	2.231941	-4.288300	8.555816	-0.053508	0.007358	0.041865	-0.527459	0.491412	-1.113414	-0.534427	0.024448	0.252404	-0.806277
25586	2.180954	-4.289229	8.520556	-0.056741	0.004120	0.027701	-0.527735	0.493979	-1.114007	-0.533843	0.025204	0.253285	-0.806364
25587	2.181266	-4.308647	8.496639	-0.063543	0.007137	0.047150	-0.528006	0.494535	-1.113306	-0.533040	0.026252	0.254234	-0.806563
25588	2.211183	-4.351801	8.488255	-0.049615	0.001506	0.063951	-0.526134	0.497376	-1.115684	-0.531866	0.027076	0.255008	-0.807067
25589	2.152786	-4.362587	8.346923	-0.039426	0.015173	0.089725	-0.527221	0.501774	-1.115121	-0.530424	0.028215	0.255462	-0.807832
25590	2.066798	-4.432125	8.306293	-0.102348	0.028030	0.123228	-0.524276	0.504402	-1.115478	-0.528390	0.030328	0.256771	-0.808673
25591	2.077788	-4.475607	8.441764	-0.152861	0.034591	0.128412	-0.524431	0.511163	-1.114034	-0.526344	0.033185	0.258828	-0.809240
25592	2.077594	-4.465900	8.441685	-0.173996	0.022450	0.108818	-0.521897	0.516505	-1.115115	-0.524464	0.035891	0.261357	-0.809532
25593	2.069627	-4.548581	8.466137	-0.144358	0.018266	0.144252	-0.522048	0.522179	-1.115610	-0.522065	0.038479	0.263425	-0.810293
25594	2.038420	-4.697239	8.389269	-0.154765	0.018523	0.130091	-0.519114	0.528348	-1.116125	-0.519817	0.041028	0.265661	-0.810883
25595	2.010674	-4.753571	8.456245	-0.138625	0.018498	0.064726	-0.519126	0.532605	-1.116667	-0.518697	0.043141	0.267692	-0.810822
25596	2.006303	-4.782785	8.422630	-0.106059	0.014441	0.024138	-0.519135	0.535266	-1.115493	-0.518174	0.044551	0.269264	-0.810560
25597	1.996279	-4.778120	8.347662	-0.068314	0.003140	-0.009408	-0.519417	0.539796	-1.115343	-0.518229	0.045287	0.270377	-0.810114
25598	1.967715	-4.793196	8.416710	-0.035879	0.022925	-0.007406	-0.518475	0.539058	-1.114970	-0.518323	0.045937	0.270751	-0.809892
25599	1.938140	-4.769457	8.410809	0.013316	-0.013186	0.031422	-0.517010	0.542999	-1.115540	-0.517702	0.045785	0.270667	-0.810326
25600	1.901253	-4.760428	8.298875	0.032776	-0.016891	0.043847	-0.518084	0.543008	-1.114847	-0.516808	0.045354	0.270295	-0.811045
25601	1.958367	-4.705984	8.309846	0.010896	-0.026178	0.052545	-0.517409	0.541425	-1.114362	-0.515771	0.045133	0.270360	-0.811695
25602	2.063090	-4.602118	8.360421	0.007460	-0.013641	0.048166	-0.517676	0.540982	-1.113286	-0.514808	0.045042	0.270360	-0.812311
25603	2.091844	-4.701124	8.398159	0.021939	-0.011675	0.045568	-0.518759	0.543821	-1.112637	-0.513974	0.044896	0.270099	-0.812934
25604	2.039695	-4.772480	8.317657	0.028955	-0.000400	-0.012671	-0.519563	0.543249	-1.111559	-0.514070	0.044464	0.269668	-0.813040
25605	1.968500	-4.839311	8.373751	0.006295	0.006284	-0.039204	-0.518218	0.542380	-1.112010	-0.514697	0.044312	0.269554	-0.812689
25606	1.998092	-4.751386	8.323443	0.021315	-0.001865	-0.063972	-0.518476	0.539649	-1.116039	-0.515633	0.043665	0.269307	-0.812213
25607	2.081946	-4.694023	8.378544	0.053065	0.003130	-0.039109	-0.519412	0.538232	-1.114986	-0.516282	0.042976	0.268465	-0.812116
25608	1.990096	-4.841355	8.292583	0.071916	-0.017089	-0.006440	-0.519011	0.539293	-1.118491	-0.516225	0.041863	0.267503	-0.812528
25609	2.020902	-4.821386	8.197087	0.033169	-0.002469	-0.035648	-0.520351	0.538457	-1.117687	-0.516768	0.041310	0.267046	-0.812361
25610	2.076048	-4.766961	8.352433	0.025759	0.016773	-0.024957	-0.518736	0.537028	-1.118704	-0.517155	0.041126	0.266499	-0.812304
25611	2.063265	-4.728348	8.385451	0.079970	0.003267	-0.035482	-0.520334	0.532497	-1.116928	-0.517763	0.040181	0.265227	-0.812380
25612	2.068357	-4.730676	8.448214	0.096938	-0.003789	-0.031940	-0.519793	0.531394	-1.118737	-0.518195	0.038884	0.263741	-0.812652
25613	2.042618	-4.663176	8.398769	0.119538	-0.022984	-0.039061	-0.519920	0.528796	-1.116373	-0.518749	0.037084	0.262100	-0.812913
25614	2.027682	-4.661031	8.287561	0.122421	-0.016552	-0.010714	-0.521521	0.525418	-1.115511	-0.518773	0.035424	0.260313	-0.813546
25615	2.040670	-4.578254	8.318629	0.060391	-0.001067	-0.010816	-0.522054	0.524321	-1.116492	-0.518934	0.034744	0.259389	-0.813767
25616	2.054694	-4.548865	8.340504	0.029727	-0.005753	0.024416	-0.521514	0.523492	-1.117885	-0.518392	0.034410	0.258972	-0.814260
25617	2.095637	-4.640360	8.448369	0.001801	0.000139	-0.007469	-0.521512	0.522663	-1.118728	-0.518464	0.034375	0.258992	-0.814210
25618	2.114260	-4.601180	8.453460	0.009474	-0.014404	-0.027877	-0.522317	0.523014	-1.120882	-0.518718	0.033841	0.259030	-0.814058
25619	2.084080	-4.541034	8.485782	0.072515	-0.018256	-0.030353	-0.521506	0.521142	-1.120272	-0.519114	0.032654	0.258107	-0.814147
25620	2.058267	-4.468678	8.443520	0.068678	-0.039757	-0.025195	-0.522309	0.520318	-1.120562	-0.519229	0.031105	0.257441	-0.814345
25621	2.043215	-4.451964	8.387566	0.069172	-0.037424	0.024334	-0.523370	0.515904	-1.118245	-0.518630	0.029924	0.256736	-0.814993
25622	2.062618	-4.468616	8.287182	0.033350	-0.033092	0.052539	-0.523640	0.516312	-1.117276	-0.517492	0.029252	0.256527	-0.815806
25623	2.077919	-4.509610	8.268703	-0.062757	-0.014252	0.048821	-0.523776	0.516542	-1.114820	-0.516531	0.029943	0.257724	-0.816013
25624	2.064760	-4.543811	8.490024	-0.078685	0.007130	0.041834	-0.523247	0.518936	-1.114885	-0.515723	0.031036	0.258932	-0.816101
25625	2.150111	-4.556819	8.574588	-0.019109	-0.013436	0.031260	-0.524064	0.522756	-1.114072	-0.515076	0.031201	0.259418	-0.816349
25626	2.070962	-4.490292	8.489811	0.031266	-0.039603	0.027731	-0.525408	0.523694	-1.116609	-0.514312	0.030321	0.259321	-0.816894
25627	2.081643	-4.422128	8.465551	0.036523	-0.040520	0.066636	-0.524331	0.522517	-1.115708	-0.512980	0.029654	0.259151	-0.817810
25628	2.135643	-4.469709	8.380906	0.035693	-0.047551	0.063045	-0.525130	0.520409	-1.115495	-0.511607	0.028785	0.259040	-0.818736
25629	2.159766	-4.457129	8.424883	0.002054	-0.011898	0.048131	-0.524332	0.522910	-1.114336	-0.510704	0.028841	0.259153	-0.819261
25630	2.174326	-4.449575	8.478231	-0.000313	-0.014312	0.001247	-0.524066	0.523290	-1.112695	-0.510485	0.028561	0.259326	-0.819353
25631	2.125291	-4.426193	8.447663	-0.002877	-0.004529	-0.035819	-0.524335	0.523253	-1.110790	-0.510994	0.028349	0.259491	-0.818991
25632	2.077003	-4.429492	8.484723	-0.003098	0.009428	-0.025112	-0.523265	0.524796	-1.111296	-0.511329	0.028350	0.259482	-0.818785
25633	2.116785	-4.477321	8.500748	0.007969	0.006230	-0.035714	-0.523929	0.522081	-1.109473	-0.511898	0.028205	0.259355	-0.818474
25634	2.060278	-4.441934	8.481896	0.020506	0.002731	-0.033917	-0.523522	0.520655	-1.109387	-0.512354	0.027809	0.259033	-0.818304
25635	2.061366	-4.373941	8.488638	0.011014	0.009284	-0.014458	-0.523388	0.520633	-1.108574	-0.512593	0.027795	0.258806	-0.818227
25636	2.076535	-4.412512	8.443657	0.003456	-0.008823	-0.003990	-0.525263	0.519476	-1.111717	-0.512491	0.027540	0.258865	-0.818281
25637	2.066716	-4.407836	8.433691	0.002943	-0.018155	0.013633	-0.525802	0.520195	-1.111687	-0.512124	0.027307	0.259032	-0.818466
25638	2.159746	-4.440125	8.525858	-0.002280	-0.010000	0.041938	-0.524863	0.519957	-1.108443	-0.511263	0.027329	0.259171	-0.818959
25639	2.302704	-4.442388	8.501375	0.024462	-0.023335	0.015383	-0.525128	0.519127	-1.109010	-0.510852	0.026795	0.259038	-0.819275
25640	2.340757	-4.417429	8.430137	0.032564	-0.011811	-0.016352	-0.524858	0.518408	-1.108765	-0.510948	0.026127	0.258656	-0.819357
25641	2.386350	-4.402041	8.383275	0.038866	0.010323	-0.046259	-0.526070	0.519850	-1.108704	-0.511731	0.025665	0.257984	-0.819095
25642	2.410233	-4.391903	8.335787	0.009510	0.034241	-0.088638	-0.525926	0.516742	-1.109078	-0.513215	0.025608	0.257546	-0.818306
25643	2.420901	-4.432973	8.384569	-0.005970	0.068420	-0.109688	-0.525518	0.515071	-1.110632	-0.515311	0.026215	0.257057	-0.817122
25644	2.353315	-4.451196	8.356153	-0.040180	0.065402	-0.143393	-0.525783	0.514122	-1.112155	-0.517817	0.026897	0.257137	-0.815489
25645	2.321411	-4.544018	8.411241	-0.037951	0.075606	-0.123862	-0.523499	0.513548	-1.114104	-0.520157	0.027869	0.257112	-0.813974
25646	2.304367	-4.537042	8.429923	-0.049043	0.084096	-0.111462	-0.522287	0.512057	-1.111991	-0.522227	0.029113	0.257120	-0.812601
25647	2.302129	-4.539506	8.473204	-0.026587	0.086019	-0.109612	-0.520948	0.513515	-1.115223	-0.524388	0.030204	0.256800	-0.811270
25648	2.290694	-4.466895	8.380829	-0.023647	0.074805	-0.086686	-0.519604	0.512247	-1.110657	-0.526002	0.031154	0.256476	-0.810291
25649	2.387357	-4.470008	8.273085	-0.021724	0.099774	-0.052944	-0.517454	0.511516	-1.111793	-0.527312	0.032699	0.255907	-0.809558
25650	2.442694	-4.541812	8.458277	0.009450	0.105013	-0.074044	-0.515310	0.512773	-1.113273	-0.528895	0.033855	0.254719	-0.808852
25651	2.428247	-4.542071	8.486722	0.080035	0.100548	-0.156952	-0.513149	0.509183	-1.119261	-0.531953	0.033792	0.252578	-0.807520
25652	2.204869	-4.546141	8.330647	0.111706	0.093857	-0.163916	-0.511788	0.502959	-1.120701	-0.535001	0.033231	0.249909	-0.806359
25653	2.124704	-4.431082	8.231030	0.160519	0.088313	-0.139029	-0.510833	0.498322	-1.123038	-0.537741	0.032200	0.246591	-0.805599
25654	2.077332	-4.514499	8.052069	0.276782	0.017765	-0.123184	-0.510678	0.491558	-1.124346	-0.539857	0.028847	0.242039	-0.805692
25655	1.996653	-4.414042	7.697376	0.271496	-0.058236	-0.072388	-0.510925	0.484194	-1.123765	-0.540839	0.024594	0.238485	-0.806234
25656	2.297276	-3.927917	7.731821	0.337416	-0.123653	0.007764	-0.513314	0.475160	-1.122262	-0.540196	0.018946	0.234394	-0.808015
25657	1.791815	-4.043864	8.102345	0.481911	-0.098867	0.060644	-0.517046	0.466293	-1.120465	-0.538855	0.012399	0.227808	-0.810916
25658	1.642785	-4.303864	8.383789	0.304462	-0.103216	0.031806	-0.519436	0.457419	-1.119772	-0.537859	0.007550	0.223992	-0.812698
25659	1.963921	-4.225114	9.269290	-0.230506	-0.035366	0.055221	-0.521316	0.457723	-1.118789	-0.536701	0.009713	0.228275	-0.812249
25660	2.441899	-3.381165	10.933782	-0.137733	0.219332	-0.213566	-0.517026	0.459670	-1.121631	-0.541061	0.013741	0.228217	-0.809309
25661	2.774996	-3.282851	11.126213	0.599816	0.056889	-0.294594	-0.515914	0.446902	-1.121241	-0.546159	0.006810	0.218044	-0.808777
25662	1.444349	-4.190854	9.190498	0.835994	0.073043	-0.297794	-0.516243	0.422939	-1.124731	-0.551095	-0.002515	0.203753	-0.809180
25663	1.265950	-4.165075	8.118416	0.227943	0.489722	-0.098937	-0.511374	0.411207	-1.130061	-0.554590	0.002546	0.194745	-0.809010
25664	1.382145	-2.813047	9.710197	-0.024895	0.899275	-0.205087	-0.491223	0.406824	-1.144307	-0.561149	0.016511	0.185177	-0.806566
25665	1.298389	-2.173703	9.483744	0.242549	0.713273	-0.142671	-0.471335	0.400757	-1.158875	-0.566056	0.024828	0.173312	-0.805560
25666	1.108313	-2.424974	7.568447	0.222052	0.123071	0.056040	-0.463786	0.390505	-1.163645	-0.565543	0.024438	0.168337	-0.806986
25667	0.525726	-2.020348	8.293765	-0.171375	0.009277	0.208002	-0.462319	0.393644	-1.166280	-0.562076	0.027302	0.170882	-0.808779
25668	1.393166	-2.162339	8.870310	-0.378185	-0.243166	0.424792	-0.464769	0.404963	-1.163847	-0.554052	0.029031	0.179511	-0.812379
25669	1.358679	-2.692232	8.415871	-0.455242	-0.536181	0.633127	-0.476372	0.424062	-1.158335	-0.541432	0.027689	0.192412	-0.817962
25670	1.145115	-3.133055	8.607631	-0.695688	-0.580709	0.732933	-0.490543	0.448907	-1.147849	-0.526628	0.028501	0.209640	-0.823348
25671	1.415709	-4.167066	9.480718	-0.808978	-0.411441	0.825568	-0.503942	0.484237	-1.132683	-0.510640	0.033771	0.226709	-0.828679
