# Supplementary material for: Identification of Haptic Based Guiding Using Hard Reins
Source: PLoS One. 2015 Jul 22;10(7):e0132020. doi: 10.1371/journal.pone.0132020 (PMC4511788; doi:10.1371/journal.pone.0132020)
Supplement: S8 File — (ZIP) [file pone.0132020.s008.zip › Exp2_MotionData1/Subject1/path2/T7/fc7.txt]

// Start Time: 0
// Sample rate: 25.0Hz
// Scenario: 4.9
// Firmware Version: 2.6.1
Counter	Acc_X	Acc_Y	Acc_Z	Gyr_X	Gyr_Y	Gyr_Z	Mag_X	Mag_Y	Mag_Z	Quat_w	Quat_x	Quat_y	Quat_z
29212	8.705014	-0.426009	4.402712	-0.538427	-0.001556	-0.013959	-0.865014	0.098754	-0.111644	0.705329	-0.323645	-0.444841	-0.447082
29213	8.718950	-0.411113	4.479852	-0.538404	0.005667	-0.015771	-0.865299	0.099172	-0.110092	0.700601	-0.328234	-0.440822	-0.455079
29214	8.680561	-0.425598	4.443820	-0.554664	0.012853	-0.005398	-0.865290	0.097348	-0.111797	0.695451	-0.333133	-0.437070	-0.462969
29215	8.720972	-0.444748	4.514054	-0.547413	0.011002	-0.003530	-0.865855	0.097488	-0.111369	0.690649	-0.337823	-0.432704	-0.470794
29216	8.679531	-0.453851	4.562539	-0.561796	0.034457	-0.000316	-0.864165	0.098193	-0.112920	0.685511	-0.342582	-0.428441	-0.478696
29217	8.614483	-0.502016	4.524502	-0.560017	0.023596	0.003293	-0.865154	0.099044	-0.114168	0.680624	-0.347298	-0.423620	-0.486499
29218	8.670084	-0.458806	4.533610	-0.523751	0.016255	0.000240	-0.864453	0.099601	-0.112763	0.675430	-0.351639	-0.419864	-0.493820
29219	8.679953	-0.451769	4.509355	-0.554636	0.013670	0.003437	-0.863891	0.100164	-0.113183	0.670331	-0.356290	-0.415124	-0.501384
29220	8.684696	-0.463853	4.514316	-0.532806	0.012568	0.014314	-0.864034	0.101014	-0.114578	0.665027	-0.360829	-0.411131	-0.508441
29221	8.662974	-0.454019	4.519068	-0.523691	0.017928	0.014384	-0.863764	0.103545	-0.113991	0.660136	-0.365028	-0.406473	-0.515514
29222	8.655455	-0.482835	4.541147	-0.543836	0.000146	-0.001672	-0.864181	0.102280	-0.114282	0.654335	-0.369634	-0.402550	-0.522657
29223	8.708682	-0.492974	4.519442	-0.543783	0.007344	0.000064	-0.863898	0.101996	-0.113725	0.648905	-0.374001	-0.397835	-0.529880
29224	8.598658	-0.497930	4.389159	-0.556562	-0.003351	-0.007114	-0.862772	0.102275	-0.113591	0.642765	-0.378681	-0.393763	-0.537033
29225	8.612403	-0.434396	4.514084	-0.543827	-0.003549	0.008081	-0.861790	0.103683	-0.114427	0.637174	-0.383135	-0.389036	-0.543937
29226	8.669764	-0.591874	4.510932	-0.543033	-0.019665	-0.003320	-0.865034	0.103689	-0.113839	0.630894	-0.387763	-0.385194	-0.550671
29227	8.704194	-0.517460	4.464144	-0.543937	-0.016016	-0.006872	-0.863340	0.102974	-0.111893	0.624886	-0.392147	-0.380650	-0.557533
29228	8.655933	-0.490497	4.475990	-0.543915	-0.007848	-0.014007	-0.863908	0.103818	-0.111318	0.618420	-0.396484	-0.376638	-0.564359
29229	8.699610	-0.498234	4.442188	-0.552930	-0.003390	-0.003514	-0.864184	0.102270	-0.111051	0.612318	-0.400767	-0.371721	-0.571205
29230	8.711602	-0.498249	4.451838	-0.569282	-0.003311	-0.003704	-0.863908	0.103962	-0.112160	0.605646	-0.405347	-0.367187	-0.577980
29231	8.713940	-0.478809	4.470949	-0.578388	-0.005053	-0.005567	-0.864188	0.103400	-0.112163	0.599140	-0.409841	-0.361926	-0.584869
29232	8.679967	-0.536626	4.466807	-0.563889	-0.008668	-0.012466	-0.862632	0.101982	-0.110224	0.592211	-0.414253	-0.357493	-0.591506
29233	8.709170	-0.503067	4.451895	-0.540248	-0.007939	-0.005106	-0.864895	0.103820	-0.111170	0.585847	-0.418224	-0.352624	-0.597936
29234	8.711547	-0.503052	4.456724	-0.560322	-0.017674	-0.014127	-0.864755	0.103676	-0.110049	0.578716	-0.422589	-0.348260	-0.604335
29235	8.689863	-0.502946	4.451919	-0.543866	-0.001553	-0.012269	-0.863902	0.102269	-0.110913	0.572131	-0.426371	-0.343259	-0.610775
29236	8.738413	-0.498630	4.417976	-0.563890	-0.008658	-0.012447	-0.865313	0.102267	-0.109498	0.564908	-0.430577	-0.338640	-0.617094
29237	8.719198	-0.484039	4.413007	-0.545685	-0.003356	-0.010499	-0.865313	0.102126	-0.109499	0.558168	-0.434309	-0.333549	-0.623353
29238	8.723620	-0.461923	4.475580	-0.531042	0.009975	0.001976	-0.864891	0.102121	-0.108238	0.551396	-0.437910	-0.328919	-0.629293
29239	8.738412	-0.479236	4.427426	-0.560469	-0.026428	-0.041489	-0.865174	0.102545	-0.108372	0.543843	-0.441786	-0.324094	-0.635628
29240	8.738354	-0.445251	4.451210	-0.558489	-0.015915	-0.009680	-0.865454	0.101983	-0.108516	0.536378	-0.445827	-0.319421	-0.641488
29241	8.704686	-0.580888	4.370612	-0.554853	-0.012182	-0.026489	-0.865037	0.103388	-0.107943	0.529011	-0.449446	-0.314309	-0.647577
29242	8.743370	-0.474525	4.412868	-0.545734	-0.005058	-0.021099	-0.864330	0.102823	-0.107954	0.521448	-0.453029	-0.309703	-0.653407
29243	8.724492	-0.440814	4.373855	-0.553970	-0.010344	-0.030007	-0.865457	0.102257	-0.106406	0.513914	-0.456479	-0.304546	-0.659372
29244	8.733829	-0.493949	4.388934	-0.539311	-0.000666	-0.012208	-0.865167	0.100711	-0.107267	0.506424	-0.459883	-0.299820	-0.664944
29245	8.743092	-0.522781	4.425489	-0.547488	0.000289	-0.014082	-0.864321	0.100568	-0.107276	0.499093	-0.463110	-0.294428	-0.670633
29246	8.728815	-0.493766	4.413102	-0.545603	0.005582	-0.002591	-0.866289	0.099164	-0.106994	0.491589	-0.466442	-0.289391	-0.676036
29247	8.748047	-0.484130	4.427467	-0.542055	-0.005205	-0.006902	-0.865730	0.100286	-0.106144	0.484247	-0.469619	-0.283999	-0.681401
29248	8.748346	-0.469828	4.395894	-0.545662	-0.005250	0.000137	-0.865449	0.100427	-0.106285	0.476601	-0.473003	-0.278971	-0.686509
29249	8.733529	-0.484008	4.432318	-0.560120	0.006512	0.001658	-0.866997	0.099582	-0.105158	0.469148	-0.476125	-0.273082	-0.691832
29250	8.733529	-0.484008	4.432318	-0.552892	0.000170	0.001781	-0.866006	0.098883	-0.107140	0.461371	-0.479402	-0.267815	-0.696840
29251	8.721800	-0.484207	4.388841	-0.551048	0.001940	0.004446	-0.866437	0.100426	-0.105434	0.453898	-0.482396	-0.262013	-0.701869
29252	8.738564	-0.498752	4.398646	-0.542059	-0.005174	-0.010443	-0.865734	0.100988	-0.105434	0.445915	-0.485473	-0.256998	-0.706703
29253	8.785802	-0.522460	4.519668	-0.574580	0.017346	0.006732	-0.865874	0.100705	-0.104874	0.438210	-0.488345	-0.250648	-0.711806
29254	8.743636	-0.532920	4.350693	-0.545794	-0.019498	-0.018362	-0.866015	0.100420	-0.103752	0.429897	-0.491508	-0.245716	-0.716402
29255	8.776935	-0.503646	4.427647	-0.531166	-0.016211	0.009220	-0.867151	0.102109	-0.102883	0.422374	-0.494369	-0.240205	-0.720764
29256	8.738773	-0.566799	4.338996	-0.556649	-0.017718	-0.010543	-0.865879	0.101404	-0.103462	0.413972	-0.497523	-0.234964	-0.725182
29257	8.769929	-0.501366	4.398634	-0.571036	0.005716	-0.003766	-0.867432	0.102116	-0.104847	0.405863	-0.500214	-0.228776	-0.729879
29258	8.729283	-0.479602	4.359783	-0.562022	-0.003291	-0.008917	-0.867005	0.101125	-0.103456	0.397395	-0.503088	-0.223258	-0.734259
29259	8.762940	-0.484557	4.374291	-0.554752	-0.003339	-0.007056	-0.864755	0.102100	-0.101778	0.389250	-0.505634	-0.217370	-0.738626
29260	8.719396	-0.491472	4.384093	-0.543700	0.016344	0.001788	-0.867006	0.101121	-0.102192	0.381113	-0.507999	-0.211804	-0.742852
29261	8.682926	-0.561326	4.384921	-0.572776	0.012872	0.001453	-0.866440	0.100844	-0.104025	0.372882	-0.510349	-0.205392	-0.747206
29262	8.740975	-0.484222	4.405730	-0.530994	0.012633	0.007272	-0.866726	0.101686	-0.103031	0.364850	-0.512579	-0.199936	-0.751115
29263	8.724345	-0.494026	4.367200	-0.547400	0.012888	-0.012387	-0.866590	0.102954	-0.103300	0.356575	-0.514556	-0.194007	-0.755280
29264	8.752689	-0.522796	4.432725	-0.558199	0.023639	-0.000195	-0.866590	0.102956	-0.103862	0.348108	-0.516663	-0.188089	-0.759277
29265	8.709470	-0.493614	4.417959	-0.567408	0.013028	-0.017935	-0.867435	0.102676	-0.103858	0.339449	-0.518626	-0.181875	-0.763363
29266	8.709602	-0.503418	4.396321	-0.540186	0.005658	-0.014033	-0.868557	0.101271	-0.103864	0.330806	-0.520704	-0.176449	-0.767007
29267	8.733812	-0.518177	4.379539	-0.543817	0.010264	-0.022946	-0.869542	0.100993	-0.104421	0.322216	-0.522399	-0.170634	-0.770818
29268	8.718882	-0.527416	4.432822	-0.554602	0.031050	-0.024976	-0.867569	0.101273	-0.105136	0.313262	-0.524014	-0.164890	-0.774653
29269	8.685318	-0.517689	4.408595	-0.552911	0.002079	-0.010628	-0.868408	0.100011	-0.106126	0.304660	-0.525800	-0.158821	-0.778134
29270	8.747761	-0.549349	4.433028	-0.545667	-0.005223	-0.003414	-0.868687	0.098880	-0.104590	0.295939	-0.527865	-0.153171	-0.781228
29271	8.758300	-0.455588	4.364309	-0.538437	0.002167	-0.026358	-0.870669	0.100572	-0.103855	0.287164	-0.529383	-0.147468	-0.784566
29272	8.709694	-0.479252	4.396051	-0.558365	0.005770	-0.016897	-0.869820	0.100149	-0.104287	0.278062	-0.531177	-0.141657	-0.787696
29273	8.721781	-0.479343	4.393620	-0.565578	0.011156	-0.010819	-0.870521	0.098880	-0.103171	0.269194	-0.532616	-0.135287	-0.790919
29274	8.752873	-0.474463	4.432186	-0.547307	0.023589	-0.000061	-0.870095	0.098604	-0.105144	0.260455	-0.533983	-0.129336	-0.793912
29275	8.757494	-0.469478	4.461121	-0.545549	0.016396	-0.002650	-0.869821	0.100575	-0.105547	0.251875	-0.535118	-0.123147	-0.796896
29276	8.680359	-0.493310	4.437326	-0.543807	0.001954	-0.001674	-0.870240	0.099448	-0.104853	0.243034	-0.536680	-0.117346	-0.799461
29277	8.728721	-0.479145	4.432271	-0.556416	0.018207	0.001629	-0.871225	0.099172	-0.105972	0.234345	-0.537713	-0.110912	-0.802276
29278	8.699777	-0.464432	4.436978	-0.540061	0.014441	0.010686	-0.870803	0.099312	-0.105834	0.225716	-0.538960	-0.104947	-0.804711
29279	8.709402	-0.452348	4.446496	-0.556325	0.027102	0.013959	-0.870525	0.100296	-0.105825	0.217184	-0.539738	-0.098328	-0.807369
29280	8.692518	-0.469219	4.437041	-0.547392	0.010992	-0.002651	-0.870238	0.099311	-0.106119	0.208204	-0.540922	-0.092374	-0.809643
29281	8.685305	-0.452227	4.441694	-0.532792	0.018057	0.005439	-0.869671	0.098609	-0.106973	0.199715	-0.541593	-0.086260	-0.812004
29282	8.690085	-0.454643	4.446547	-0.534609	0.016232	0.008968	-0.871645	0.098753	-0.106676	0.191025	-0.542536	-0.080341	-0.814069
29283	8.599031	-0.478841	4.350283	-0.551031	0.006488	-0.001797	-0.871088	0.100159	-0.106525	0.182152	-0.543324	-0.074046	-0.816172
29284	8.664948	-0.460948	4.572304	-0.567459	0.009415	-0.017925	-0.870945	0.099736	-0.106390	0.172611	-0.544327	-0.067888	-0.818110
29285	8.641577	-0.541414	4.435498	-0.532889	0.001872	0.001094	-0.872643	0.101290	-0.106641	0.163931	-0.544989	-0.061867	-0.819931
29286	8.723462	-0.473915	4.490212	-0.552980	0.002211	-0.024775	-0.871508	0.099456	-0.106248	0.154386	-0.545919	-0.056026	-0.821583
29287	8.651692	-0.415795	4.436500	-0.545744	-0.005068	-0.021111	-0.872350	0.098471	-0.105830	0.145150	-0.546570	-0.050057	-0.823218
29288	8.711964	-0.413697	4.446061	-0.545716	0.002179	-0.024682	-0.870379	0.098882	-0.103734	0.135649	-0.547343	-0.044319	-0.824652
29289	8.719329	-0.464752	4.405542	-0.527482	0.001948	-0.008547	-0.871220	0.097761	-0.104863	0.126788	-0.547702	-0.038495	-0.826115
29290	8.718935	-0.474128	4.451559	-0.543742	0.012755	0.000039	-0.872913	0.098046	-0.104566	0.117696	-0.548185	-0.032479	-0.827397
29291	8.719056	-0.452409	4.446484	-0.564674	0.005632	0.001611	-0.870942	0.099030	-0.105695	0.108566	-0.548445	-0.025922	-0.828704
29292	8.718729	-0.469112	4.480500	-0.542819	0.013610	0.004467	-0.870380	0.099452	-0.105976	0.099531	-0.548784	-0.019862	-0.829780
29293	8.701817	-0.483536	4.475851	-0.552825	0.009127	0.007027	-0.870101	0.100012	-0.105270	0.090594	-0.548821	-0.013438	-0.830907
29294	8.704239	-0.471438	4.480545	-0.547236	0.027032	0.016715	-0.869537	0.100296	-0.106395	0.081697	-0.548820	-0.007140	-0.831908
29295	8.699271	-0.478566	4.495130	-0.532708	0.031555	0.007123	-0.868976	0.101142	-0.107233	0.072964	-0.548315	-0.001020	-0.833082
29296	8.699347	-0.483475	4.483102	-0.523621	0.026926	0.016104	-0.868981	0.102557	-0.109325	0.064301	-0.548153	0.004884	-0.833889
29297	8.708137	-0.458592	4.606049	-0.552669	0.037939	0.008619	-0.868409	0.100866	-0.109348	0.055353	-0.547433	0.011347	-0.834940
29298	8.679675	-0.514571	4.514889	-0.543662	0.027178	-0.001834	-0.869118	0.101999	-0.110875	0.046160	-0.547167	0.017393	-0.835568
29299	8.671916	-0.472894	4.601424	-0.540116	0.003523	0.021353	-0.867297	0.104953	-0.111420	0.037557	-0.546865	0.023735	-0.836041
29300	8.645730	-0.565138	4.510666	-0.531074	0.006421	-0.005111	-0.867720	0.104955	-0.111698	0.028448	-0.546815	0.029514	-0.836250
29301	8.679553	-0.507200	4.534138	-0.545503	0.018080	0.008816	-0.868842	0.103550	-0.111704	0.019557	-0.546141	0.035802	-0.836699
29302	8.665575	-0.454186	4.494903	-0.550117	0.012802	-0.002700	-0.867435	0.104108	-0.111147	0.010273	-0.545865	0.041926	-0.836761
29303	8.679646	-0.502427	4.524419	-0.558201	0.027256	-0.002888	-0.867573	0.103690	-0.112555	0.001031	-0.544910	0.048276	-0.837103
29304	8.645506	-0.574652	4.534936	-0.547430	0.002846	0.000025	-0.868142	0.105103	-0.113519	-0.008165	-0.544664	0.054380	-0.836850
29305	8.671978	-0.560213	4.551654	-0.558310	0.011074	-0.007223	-0.868426	0.105383	-0.113093	-0.017468	-0.543841	0.060660	-0.836811
29306	8.664773	-0.526259	4.563367	-0.556439	0.018225	-0.001935	-0.867721	0.105666	-0.113938	-0.026806	-0.543202	0.066880	-0.836505
29307	8.623950	-0.521319	4.539203	-0.561799	0.027176	0.006787	-0.868709	0.106095	-0.115190	-0.035932	-0.541945	0.073335	-0.836437
29308	8.650248	-0.567342	4.549346	-0.552810	0.016411	-0.002774	-0.867017	0.105804	-0.113661	-0.045231	-0.541207	0.079474	-0.835903
29309	8.640528	-0.559955	4.561359	-0.563726	0.012833	-0.000227	-0.867719	0.104959	-0.112822	-0.054466	-0.540053	0.085866	-0.835466
29310	8.650200	-0.555182	4.561293	-0.543722	0.016343	-0.000012	-0.866025	0.105105	-0.115783	-0.063605	-0.539189	0.091867	-0.834740
29311	8.630836	-0.555015	4.568566	-0.538370	0.003757	-0.006069	-0.867430	0.104127	-0.117047	-0.072638	-0.538087	0.097751	-0.834045
29312	8.661328	-0.539950	4.689177	-0.547291	0.030773	-0.000144	-0.866873	0.105814	-0.116612	-0.081828	-0.536847	0.103767	-0.833266
29313	8.640446	-0.605947	4.549790	-0.545640	0.001998	-0.007032	-0.866734	0.105952	-0.115909	-0.090933	-0.535628	0.109733	-0.832342
29314	8.659367	-0.554847	4.624103	-0.554718	0.003805	-0.002719	-0.867164	0.107927	-0.116869	-0.100166	-0.534697	0.115868	-0.831048
29315	8.640399	-0.608333	4.554650	-0.561104	-0.001532	-0.007191	-0.866739	0.107218	-0.115615	-0.109411	-0.533366	0.122057	-0.829850
29316	8.650105	-0.535712	4.582823	-0.567379	0.012884	-0.003805	-0.867300	0.106516	-0.115899	-0.118790	-0.532124	0.128344	-0.828409
29317	8.616652	-0.492136	4.560634	-0.558385	0.011247	-0.026690	-0.869274	0.106523	-0.116445	-0.128338	-0.530493	0.134206	-0.827100
29318	8.640565	-0.550288	4.561251	-0.552954	0.006717	-0.026601	-0.867855	0.104549	-0.116758	-0.137889	-0.529308	0.139997	-0.825361
29319	8.640166	-0.629961	4.574223	-0.545674	-0.001576	-0.010553	-0.868142	0.105675	-0.116463	-0.146971	-0.527736	0.145809	-0.823793
29320	8.611344	-0.612923	4.564406	-0.538419	-0.001581	-0.014010	-0.867576	0.104824	-0.114931	-0.156099	-0.526564	0.151486	-0.821837
29321	8.601778	-0.511119	4.601945	-0.542080	-0.003380	-0.012263	-0.866731	0.105390	-0.116196	-0.165136	-0.524899	0.157177	-0.820065
29322	8.640431	-0.521090	4.592339	-0.543026	-0.006926	-0.017553	-0.867288	0.103700	-0.115648	-0.174311	-0.523683	0.162878	-0.817828
29323	8.635485	-0.552476	4.592696	-0.535730	-0.007944	-0.008620	-0.867861	0.105529	-0.114922	-0.183174	-0.521967	0.168466	-0.815854
29324	8.630799	-0.559833	4.571036	-0.564799	-0.005038	-0.016056	-0.867581	0.106377	-0.116039	-0.192511	-0.520507	0.174495	-0.813366
29325	8.633286	-0.535666	4.573180	-0.523823	0.009135	-0.010352	-0.867296	0.105529	-0.115488	-0.201298	-0.518430	0.179752	-0.811417
29326	8.616205	-0.545104	4.592639	-0.518350	0.009041	-0.003216	-0.867575	0.104685	-0.115495	-0.209943	-0.516753	0.185068	-0.809098
29327	8.620901	-0.559574	4.602460	-0.557426	0.011110	-0.012534	-0.868703	0.104542	-0.113942	-0.219078	-0.514381	0.190784	-0.806857
29328	8.585637	-0.555259	4.484056	-0.563813	0.002115	-0.010785	-0.868704	0.104826	-0.114501	-0.228231	-0.512522	0.196746	-0.804066
29329	8.599366	-0.535347	4.590137	-0.545672	-0.001626	-0.005242	-0.867008	0.104121	-0.115365	-0.237028	-0.510242	0.202344	-0.801578
29330	8.649613	-0.625005	4.603152	-0.558455	-0.016011	-0.001766	-0.866592	0.105668	-0.115352	-0.245847	-0.508532	0.208353	-0.798464
29331	8.664978	-0.511881	4.543875	-0.556655	-0.012326	-0.010594	-0.867296	0.105246	-0.114789	-0.254744	-0.506257	0.214062	-0.795605
29332	8.662435	-0.526304	4.553705	-0.560205	0.002121	-0.012496	-0.868136	0.104122	-0.115075	-0.263761	-0.504164	0.219850	-0.792411
29333	8.662416	-0.531138	4.553759	-0.561946	0.012917	-0.009929	-0.867857	0.104686	-0.115352	-0.272750	-0.501318	0.225451	-0.789594
29334	8.645391	-0.545470	4.563607	-0.546505	0.011015	-0.007089	-0.868426	0.105954	-0.115475	-0.281511	-0.499006	0.230979	-0.786380
29335	8.664718	-0.550455	4.558805	-0.545621	0.013828	-0.019477	-0.868420	0.104546	-0.115209	-0.290428	-0.496145	0.236155	-0.783404
29336	8.606563	-0.591112	4.569002	-0.547524	-0.001489	-0.019423	-0.867006	0.103558	-0.115511	-0.299259	-0.493954	0.241598	-0.779798
29337	8.640031	-0.566823	4.621846	-0.545683	-0.000682	-0.009668	-0.868129	0.102575	-0.115512	-0.307888	-0.491138	0.246888	-0.776553
29338	8.640152	-0.554801	4.612047	-0.567481	0.002166	-0.014362	-0.867713	0.103981	-0.115220	-0.316773	-0.488618	0.252612	-0.772719
29339	8.633202	-0.528325	4.587596	-0.560109	0.017417	-0.010827	-0.867710	0.103420	-0.115788	-0.325580	-0.485302	0.257927	-0.769385
29340	8.647858	-0.482500	4.587065	-0.534736	0.014693	-0.021121	-0.867710	0.103420	-0.115788	-0.334227	-0.482709	0.262944	-0.765601
29341	8.621215	-0.477408	4.601542	-0.558265	0.025550	-0.014391	-0.868834	0.102864	-0.117190	-0.343039	-0.479162	0.268062	-0.762149
29342	8.592198	-0.491725	4.601741	-0.545730	0.003089	-0.028268	-0.869954	0.100895	-0.117061	-0.351749	-0.476590	0.273201	-0.757955
29343	8.629745	-0.505645	4.732332	-0.525655	0.016427	-0.019269	-0.869383	0.099345	-0.117082	-0.360198	-0.473303	0.277758	-0.754382
29344	8.601808	-0.537809	4.585328	-0.565845	-0.008335	-0.049668	-0.870375	0.100046	-0.115381	-0.369262	-0.470753	0.283019	-0.749625
29345	8.620633	-0.472087	4.678809	-0.578606	-0.024716	-0.024939	-0.870659	0.100182	-0.113692	-0.377979	-0.467593	0.288536	-0.745141
29346	8.604494	-0.540469	4.549108	-0.561384	-0.028273	-0.038876	-0.872062	0.098779	-0.114257	-0.386618	-0.465186	0.293911	-0.740098
29347	8.674629	-0.453759	4.572210	-0.550395	-0.014872	-0.030843	-0.870929	0.097366	-0.113438	-0.395122	-0.461996	0.298795	-0.735636
29348	8.607426	-0.419698	4.540507	-0.572228	-0.021088	-0.030184	-0.872057	0.097225	-0.112588	-0.403667	-0.459219	0.304283	-0.730468
29349	8.635940	-0.472849	4.572475	-0.543108	-0.017704	-0.021020	-0.871209	0.096657	-0.111617	-0.411846	-0.455943	0.309090	-0.725922
29350	8.626660	-0.463396	4.528887	-0.547583	-0.008687	-0.019357	-0.872336	0.096380	-0.112033	-0.419975	-0.452999	0.314144	-0.720921
29351	8.631488	-0.477972	4.521794	-0.553005	-0.012394	-0.005244	-0.872615	0.095530	-0.110214	-0.427951	-0.449343	0.319113	-0.716321
29352	8.684525	-0.439473	4.547874	-0.525799	-0.022509	0.003997	-0.873745	0.095812	-0.109640	-0.435353	-0.446524	0.324114	-0.711360
29353	8.679925	-0.459019	4.509436	-0.567455	0.002106	-0.006374	-0.872477	0.095947	-0.108806	-0.443468	-0.442427	0.329070	-0.706617
29354	8.645874	-0.458593	4.543306	-0.532969	-0.001660	-0.006841	-0.872900	0.095807	-0.108804	-0.451113	-0.439214	0.333825	-0.701533
29355	8.650738	-0.439260	4.547917	-0.560129	0.007377	0.004290	-0.873606	0.095805	-0.107674	-0.458942	-0.434916	0.338635	-0.696811
29356	8.648362	-0.458669	4.533638	-0.569272	0.002102	-0.005518	-0.874592	0.096096	-0.109911	-0.466792	-0.431201	0.343801	-0.691355
29357	8.645967	-0.444124	4.538312	-0.556561	0.000215	-0.002703	-0.873046	0.096934	-0.108791	-0.474524	-0.426966	0.348478	-0.686360
29358	8.655818	-0.451617	4.509386	-0.543803	0.006471	-0.003474	-0.874453	0.096518	-0.109908	-0.482035	-0.423305	0.353189	-0.680964
29359	8.593811	-0.483339	4.398668	-0.543864	-0.012534	0.005477	-0.874874	0.095667	-0.107526	-0.489343	-0.419199	0.357802	-0.675865
29360	8.621616	-0.441372	4.567310	-0.545665	-0.007169	0.010734	-0.874317	0.097358	-0.108636	-0.496460	-0.415502	0.362710	-0.670318
29361	8.672987	-0.498006	4.451887	-0.573005	-0.025034	0.008763	-0.874040	0.098483	-0.108345	-0.503756	-0.411145	0.367780	-0.664776
29362	8.718822	-0.454643	4.475505	-0.569311	-0.001427	-0.012556	-0.874319	0.097636	-0.107509	-0.511291	-0.407201	0.372667	-0.658702
29363	8.641591	-0.463853	4.470879	-0.560181	-0.011672	0.018559	-0.874184	0.099328	-0.108335	-0.518323	-0.402613	0.377418	-0.653299
29364	8.709123	-0.490908	4.463841	-0.557489	-0.003336	-0.007104	-0.874039	0.098055	-0.106664	-0.525539	-0.398673	0.382127	-0.647184
29365	8.699893	-0.522705	4.394133	-0.534779	-0.008898	-0.001500	-0.874182	0.098480	-0.107361	-0.532523	-0.394366	0.386272	-0.641630
29366	8.718468	-0.507687	4.495429	-0.558274	0.005484	0.014062	-0.873755	0.097920	-0.108634	-0.539408	-0.390040	0.390974	-0.635647
29367	8.675408	-0.471362	4.463668	-0.560203	-0.005192	-0.000052	-0.873056	0.099325	-0.108344	-0.546470	-0.385305	0.395327	-0.629784
29368	8.670516	-0.473702	4.470950	-0.547369	0.016410	-0.004460	-0.873201	0.100028	-0.107914	-0.553452	-0.381007	0.399536	-0.623615
29369	8.675055	-0.509860	4.490678	-0.538292	0.014555	-0.003462	-0.873199	0.099748	-0.108479	-0.560411	-0.376196	0.403278	-0.617886
29370	8.689319	-0.507352	4.519628	-0.541939	0.014597	-0.006157	-0.873768	0.100877	-0.108744	-0.567220	-0.371900	0.407336	-0.611579
29371	8.670059	-0.514541	4.510068	-0.552766	0.023616	-0.001920	-0.873197	0.099469	-0.109044	-0.574207	-0.366708	0.411069	-0.605668
29372	8.665073	-0.536199	4.519982	-0.552876	0.009263	-0.008915	-0.873200	0.100032	-0.109038	-0.580940	-0.362279	0.415209	-0.599053
29373	8.669786	-0.516744	4.543923	-0.545553	0.012720	0.003537	-0.871931	0.099887	-0.108769	-0.587578	-0.357165	0.418920	-0.593035
29374	8.593102	-0.540942	4.462138	-0.547525	-0.003286	-0.019403	-0.871508	0.100315	-0.110734	-0.594141	-0.352943	0.422974	-0.586106
29375	8.633059	-0.501544	4.618711	-0.531167	-0.005311	-0.003270	-0.871791	0.100310	-0.109046	-0.600469	-0.348182	0.426580	-0.579859
29376	8.597669	-0.579547	4.477061	-0.538529	-0.026902	-0.003234	-0.872788	0.102419	-0.107612	-0.606431	-0.344116	0.430831	-0.572897
29377	8.684567	-0.517080	4.505245	-0.572090	-0.012249	-0.010769	-0.871516	0.101856	-0.108330	-0.612921	-0.338923	0.434838	-0.566016
29378	8.651255	-0.471194	4.466115	-0.547587	-0.015971	-0.010459	-0.871377	0.101993	-0.107487	-0.618966	-0.334597	0.438911	-0.558823
29379	8.704118	-0.493157	4.485620	-0.554727	0.000206	-0.001788	-0.871942	0.102420	-0.108320	-0.625193	-0.329316	0.442522	-0.552141
29380	8.699322	-0.534362	4.461923	-0.550165	-0.001676	0.004464	-0.869963	0.101144	-0.107226	-0.631055	-0.324581	0.446445	-0.545072
29381	8.699160	-0.488171	4.504902	-0.540186	0.001937	-0.001630	-0.873070	0.102277	-0.107049	-0.637047	-0.319387	0.449773	-0.538393
29382	8.699151	-0.509982	4.495481	-0.549270	0.000162	0.000041	-0.871939	0.101287	-0.106225	-0.642811	-0.314600	0.453531	-0.531160
29383	8.701743	-0.512566	4.471342	-0.540097	0.006297	0.014266	-0.871803	0.102409	-0.105231	-0.648521	-0.309146	0.456800	-0.524579
29384	8.674952	-0.526746	4.495700	-0.558275	0.020152	-0.014348	-0.871947	0.103543	-0.107466	-0.654509	-0.304084	0.460202	-0.517074
29385	8.682247	-0.502595	4.500253	-0.568388	0.002198	-0.016121	-0.872086	0.102979	-0.107190	-0.660508	-0.298504	0.463522	-0.509679
29386	8.679909	-0.502641	4.490592	-0.550130	0.014693	-0.012446	-0.870669	0.101285	-0.106657	-0.666205	-0.293509	0.466809	-0.502108
29387	8.689507	-0.507504	4.495466	-0.542063	0.002121	-0.021119	-0.870100	0.100160	-0.107516	-0.671927	-0.288253	0.469723	-0.494757
29388	8.703238	-0.516683	4.587373	-0.534598	0.028985	-0.007046	-0.871660	0.102418	-0.107901	-0.677449	-0.283200	0.472583	-0.487366
29389	8.655383	-0.555502	4.515378	-0.576556	0.004065	-0.019780	-0.871938	0.101432	-0.107629	-0.683200	-0.277371	0.475704	-0.479591
29390	8.674163	-0.506712	4.606632	-0.549236	0.003678	0.008856	-0.871091	0.101006	-0.107078	-0.688239	-0.272141	0.479026	-0.472018
29391	8.665506	-0.551096	4.457322	-0.560313	-0.015847	-0.017693	-0.871095	0.102135	-0.107909	-0.693510	-0.266636	0.482160	-0.464188
29392	8.692071	-0.512490	4.473770	-0.560022	0.023639	-0.000229	-0.871092	0.101288	-0.107356	-0.698711	-0.261088	0.485137	-0.456375
29393	8.641593	-0.483247	4.461430	-0.561126	-0.001475	-0.012479	-0.870105	0.101427	-0.107362	-0.703893	-0.255324	0.487993	-0.448561
29394	8.689507	-0.526899	4.486016	-0.563001	-0.008631	-0.016877	-0.870383	0.100585	-0.107930	-0.708761	-0.250119	0.491242	-0.440204
29395	8.689667	-0.514907	4.471384	-0.545765	-0.019645	-0.003336	-0.869962	0.100862	-0.106807	-0.713428	-0.244584	0.494145	-0.432458
29396	8.699218	-0.531854	4.476393	-0.532050	-0.004377	-0.005039	-0.869545	0.102272	-0.107919	-0.717903	-0.239603	0.497007	-0.424488
29397	8.723353	-0.541703	4.471638	-0.543960	-0.012282	-0.021049	-0.869545	0.102271	-0.107638	-0.722612	-0.234153	0.499589	-0.416431
29398	8.701792	-0.548968	4.447584	-0.547482	0.004852	-0.021200	-0.867566	0.100855	-0.106545	-0.727210	-0.228973	0.502253	-0.408018
29399	8.711229	-0.536732	4.481265	-0.523975	-0.012387	-0.019933	-0.868544	0.098745	-0.106419	-0.731639	-0.223748	0.504563	-0.400071
29400	8.689675	-0.502793	4.476082	-0.565723	-0.007716	-0.016911	-0.868266	0.099871	-0.106409	-0.735974	-0.218300	0.507454	-0.391380
29401	8.708982	-0.493218	4.480782	-0.523874	0.001973	-0.013822	-0.867271	0.097898	-0.106578	-0.740323	-0.212857	0.509464	-0.383484
29402	8.684642	-0.502595	4.502666	-0.545685	0.000272	-0.014074	-0.866705	0.097904	-0.108830	-0.744444	-0.207553	0.511971	-0.374980
29403	8.674817	-0.463609	4.543324	-0.541966	0.019222	-0.019454	-0.867826	0.096218	-0.108839	-0.748913	-0.201724	0.513717	-0.366787
29404	8.643517	-0.463472	4.533698	-0.562043	0.010417	-0.032025	-0.865292	0.097339	-0.109128	-0.753143	-0.196226	0.515995	-0.357798
29405	8.686918	-0.405533	4.566823	-0.553809	0.012926	-0.014237	-0.865858	0.097907	-0.110241	-0.757369	-0.190166	0.517808	-0.349434
29406	8.645914	-0.507109	4.514851	-0.545668	0.002969	-0.014099	-0.864441	0.096214	-0.109989	-0.761134	-0.184728	0.520026	-0.340768
29407	8.645725	-0.477865	4.553187	-0.533671	0.030762	-0.005282	-0.865851	0.096645	-0.111659	-0.765224	-0.178718	0.521333	-0.332723
29408	8.646172	-0.420049	4.523544	-0.560050	0.010829	0.021080	-0.864170	0.099317	-0.112066	-0.768696	-0.172587	0.523533	-0.324396
29409	8.718801	-0.440082	4.485009	-0.554631	0.002671	0.024747	-0.863886	0.099037	-0.112914	-0.772183	-0.166094	0.525391	-0.316404
29410	8.703575	-0.507260	4.548605	-0.552747	0.043699	-0.030346	-0.863459	0.098479	-0.114609	-0.776106	-0.160363	0.526740	-0.307390
29411	8.645625	-0.366273	4.619601	-0.541980	0.023765	-0.023902	-0.863599	0.098483	-0.115731	-0.779888	-0.154404	0.527897	-0.298764
29412	8.660704	-0.332912	4.558798	-0.549362	-0.008848	0.000107	-0.865567	0.097083	-0.116573	-0.782863	-0.148677	0.530008	-0.290021
29413	8.634324	-0.323185	4.541811	-0.554604	0.005270	0.035342	-0.864026	0.099044	-0.114879	-0.785952	-0.141982	0.531574	-0.282044
29414	8.653430	-0.395867	4.532930	-0.554580	0.005237	0.038876	-0.863889	0.100459	-0.117253	-0.788676	-0.135641	0.533487	-0.273829
29415	8.646280	-0.357109	4.539757	-0.552782	0.005261	0.035361	-0.864597	0.101308	-0.117941	-0.791574	-0.128953	0.534916	-0.265795
29416	8.680032	-0.366989	4.539822	-0.529214	0.008949	0.014388	-0.864321	0.102715	-0.117929	-0.794215	-0.123220	0.536450	-0.257413
29417	8.682615	-0.386535	4.508623	-0.552930	0.000198	-0.001759	-0.865169	0.103281	-0.118338	-0.797067	-0.116934	0.537734	-0.248702
29418	8.718544	-0.355027	4.558968	-0.552875	0.016500	-0.010696	-0.865308	0.103003	-0.119182	-0.799777	-0.111025	0.539082	-0.239625
29419	8.623963	-0.419515	4.586394	-0.545716	0.014938	-0.042479	-0.865870	0.102441	-0.119184	-0.802769	-0.105202	0.539866	-0.230302
29420	8.626125	-0.288422	4.681584	-0.545788	0.000380	-0.026454	-0.867551	0.100195	-0.119756	-0.805161	-0.099617	0.541267	-0.220959
29421	8.620870	-0.508641	4.630888	-0.569489	-0.006489	-0.052370	-0.865577	0.100191	-0.120052	-0.807804	-0.093595	0.542335	-0.211105
29422	8.614629	-0.276690	4.613810	-0.545804	0.006865	-0.045954	-0.865578	0.100187	-0.118929	-0.810137	-0.088165	0.543454	-0.201403
29423	8.622143	-0.293926	4.570497	-0.542164	-0.017879	-0.001526	-0.864726	0.098922	-0.119932	-0.812193	-0.082064	0.544536	-0.192584
29424	8.699467	-0.299338	4.555955	-0.556636	-0.007890	-0.001741	-0.865576	0.099909	-0.119915	-0.814001	-0.076012	0.545881	-0.183408
29425	8.690094	-0.284960	4.526811	-0.542161	-0.016035	-0.005058	-0.865713	0.098781	-0.119364	-0.815894	-0.069936	0.546794	-0.174476
29426	8.663343	-0.347656	4.522714	-0.542072	-0.005261	-0.001598	-0.866416	0.098504	-0.120204	-0.817508	-0.064089	0.547913	-0.165423
29427	8.709347	-0.309279	4.522224	-0.538554	-0.015971	-0.013862	-0.866704	0.099910	-0.119485	-0.819232	-0.058161	0.548667	-0.156336
29428	8.680126	-0.362217	4.530103	-0.562959	0.002160	-0.014272	-0.864725	0.098639	-0.119654	-0.820789	-0.052069	0.549580	-0.146817
29429	8.646337	-0.347458	4.537232	-0.525766	-0.000644	-0.022671	-0.865147	0.098213	-0.118250	-0.822495	-0.046395	0.549900	-0.137697
29430	8.670806	-0.294551	4.519695	-0.568441	-0.000499	-0.016082	-0.866134	0.098644	-0.120205	-0.823823	-0.040222	0.550728	-0.128052
29431	8.693095	-0.239395	4.473138	-0.554877	-0.008642	-0.018513	-0.867539	0.097381	-0.120207	-0.825247	-0.034047	0.551122	-0.118627
29432	8.690608	-0.258713	4.473357	-0.556786	-0.017531	-0.030869	-0.866407	0.096392	-0.120086	-0.826196	-0.028256	0.552049	-0.108825
29433	8.742681	-0.241247	4.613243	-0.556621	0.006676	-0.017740	-0.865842	0.096106	-0.119110	-0.827581	-0.022016	0.552045	-0.099359
29434	8.683584	-0.261267	4.444398	-0.560391	-0.017578	-0.023834	-0.865840	0.095399	-0.117994	-0.828297	-0.016071	0.552844	-0.089612
29435	8.690108	-0.217096	4.557467	-0.572148	-0.011321	-0.012508	-0.866537	0.093713	-0.118568	-0.829264	-0.009562	0.553017	-0.080015
29436	8.685961	-0.280645	4.439778	-0.560451	-0.025647	-0.028210	-0.866963	0.094278	-0.118839	-0.829674	-0.003667	0.553808	-0.070174
29437	8.700286	-0.193341	4.501611	-0.563967	-0.000367	-0.031934	-0.866669	0.091744	-0.119149	-0.830571	0.002493	0.553631	-0.060313
29438	8.645114	-0.183569	4.462914	-0.540340	-0.008738	-0.015691	-0.868225	0.092588	-0.117723	-0.830937	0.008224	0.553973	-0.050891
29439	8.710015	-0.193463	4.491934	-0.533087	-0.005082	-0.024464	-0.867514	0.091322	-0.118726	-0.831569	0.013931	0.553696	-0.041468
29440	8.666348	-0.193006	4.520984	-0.547479	0.018406	-0.024787	-0.868508	0.092872	-0.118421	-0.832036	0.019707	0.553459	-0.031800
29441	8.627700	-0.270309	4.488069	-0.546678	-0.003244	-0.022892	-0.868073	0.090339	-0.118872	-0.832479	0.025646	0.553016	-0.022234
29442	8.666293	-0.226900	4.511696	-0.536683	0.002168	-0.028103	-0.868918	0.089775	-0.118169	-0.832562	0.031194	0.552908	-0.012632
29443	8.647079	-0.212309	4.506727	-0.545679	0.016625	-0.028299	-0.868356	0.090052	-0.117187	-0.833022	0.037045	0.551990	-0.002960
29444	8.654022	-0.270293	4.517030	-0.556684	0.004158	-0.038974	-0.868919	0.090198	-0.118305	-0.832900	0.042807	0.551720	0.007043
29445	8.661133	-0.294475	4.522123	-0.572072	0.010506	-0.035656	-0.869474	0.088088	-0.118463	-0.833053	0.048996	0.550753	0.017133
29446	8.644164	-0.299156	4.529447	-0.549308	0.016654	-0.030124	-0.869475	0.088369	-0.118320	-0.832853	0.054723	0.550124	0.026912
29447	8.646316	-0.313503	4.556185	-0.531224	0.013123	-0.047586	-0.868901	0.086404	-0.120311	-0.832855	0.060083	0.548992	0.036754
29448	8.646149	-0.347306	4.561395	-0.542890	0.027457	-0.032776	-0.869603	0.085701	-0.120173	-0.832569	0.065657	0.548047	0.046508
29449	8.641133	-0.337426	4.590288	-0.556666	0.016926	-0.056759	-0.867911	0.085698	-0.120467	-0.832356	0.071321	0.546693	0.056780
29450	8.616704	-0.414606	4.591182	-0.563893	0.003142	-0.024042	-0.868181	0.083169	-0.121615	-0.831566	0.077352	0.545971	0.066568
29451	8.622254	-0.284321	4.560724	-0.547601	0.009595	-0.047758	-0.869028	0.082882	-0.119364	-0.831073	0.082951	0.544586	0.076568
29452	8.602518	-0.337182	4.590337	-0.543884	0.018518	-0.040704	-0.870157	0.083167	-0.119774	-0.830241	0.088432	0.543518	0.086419
29453	8.669555	-0.400197	4.629613	-0.534823	0.002051	-0.017492	-0.871138	0.081902	-0.119498	-0.829530	0.094141	0.542079	0.095745
29454	8.645870	-0.400411	4.571653	-0.532778	0.030760	-0.005262	-0.867469	0.081047	-0.118974	-0.828710	0.099779	0.540632	0.104885
29455	8.616407	-0.482241	4.596770	-0.538247	0.030859	-0.014191	-0.868880	0.081476	-0.119942	-0.828113	0.105506	0.538564	0.114223
29456	8.557795	-0.554040	4.650811	-0.567453	0.011229	-0.021513	-0.869157	0.080780	-0.122335	-0.826767	0.111568	0.537261	0.123934
29457	8.649673	-0.530513	4.640759	-0.532745	0.031606	0.000022	-0.870005	0.081063	-0.122044	-0.826021	0.117333	0.535020	0.132949
29458	8.555634	-0.537261	4.626462	-0.563829	0.007577	-0.017906	-0.868313	0.080915	-0.121076	-0.824438	0.123366	0.533641	0.142513
29459	8.543458	-0.614669	4.603179	-0.543958	-0.014153	-0.016667	-0.869017	0.080775	-0.120791	-0.822928	0.129243	0.532024	0.151774
29460	8.476354	-0.520086	4.587714	-0.550504	-0.048452	-0.006803	-0.868314	0.080481	-0.117569	-0.820606	0.135314	0.531442	0.160829
29461	8.501822	-0.230424	4.555451	-0.572935	-0.105350	-0.077443	-0.869874	0.081883	-0.114592	-0.817639	0.141273	0.531251	0.171114
29462	8.788254	-0.049798	4.741531	-0.532538	-0.132797	-0.147500	-0.870420	0.076940	-0.109583	-0.813768	0.145801	0.532353	0.182000
29463	8.469362	0.146876	4.565783	-0.540488	-0.197759	-0.234805	-0.872242	0.073122	-0.103147	-0.809092	0.149818	0.534052	0.194200
29464	8.888821	0.067048	4.590276	-0.569794	-0.213430	-0.274786	-0.872496	0.065359	-0.096624	-0.803467	0.153843	0.536492	0.207240
29465	9.038287	-0.382704	4.706249	-0.544841	-0.165125	-0.250053	-0.873596	0.057025	-0.087291	-0.798750	0.157572	0.537470	0.219762
29466	8.826973	-0.496647	4.823790	-0.561172	-0.083314	-0.126961	-0.876251	0.050827	-0.084245	-0.794881	0.162435	0.537189	0.230667
29467	8.633044	-0.259118	4.736825	-0.565834	-0.001222	-0.038176	-0.876667	0.048566	-0.081316	-0.792565	0.168002	0.534585	0.240489
29468	8.400553	0.056186	4.680457	-0.529470	0.038726	-0.091964	-0.874966	0.047164	-0.084153	-0.790037	0.172131	0.532258	0.250826
29469	8.377643	0.292910	4.636767	-0.544072	0.016923	-0.063664	-0.875812	0.046883	-0.083728	-0.787666	0.176934	0.529382	0.260829
29470	8.559367	0.242704	4.521098	-0.534970	0.018737	-0.067071	-0.874959	0.045477	-0.084733	-0.784818	0.181477	0.527118	0.270691
29471	8.566613	0.155385	4.478567	-0.554761	0.060502	-0.092337	-0.875087	0.042663	-0.085323	-0.782500	0.185852	0.523444	0.281353
29472	8.527090	-0.047263	4.497796	-0.542770	0.093913	-0.108360	-0.874655	0.040979	-0.087030	-0.779961	0.189625	0.519961	0.292137
29473	8.488259	-0.049268	4.524451	-0.547109	0.110774	-0.078447	-0.872950	0.038449	-0.089598	-0.778048	0.193691	0.515320	0.302605
29474	8.481583	0.098192	4.522814	-0.559649	0.139606	-0.071676	-0.872517	0.037054	-0.093830	-0.775900	0.197785	0.510730	0.313075
29475	8.674019	0.136282	4.623620	-0.542163	0.138836	0.006421	-0.871665	0.036218	-0.096936	-0.774596	0.202420	0.505190	0.322197
29476	9.415255	-0.036381	4.813034	-0.559086	0.174628	0.050356	-0.869685	0.036237	-0.103975	-0.773359	0.207473	0.499431	0.330816
29477	8.862574	-0.476994	4.910513	-0.537601	0.237155	0.088973	-0.868006	0.040764	-0.111947	-0.773386	0.212188	0.491919	0.338919
29478	8.227896	-0.140456	4.752958	-0.536984	0.223227	0.028831	-0.868009	0.042613	-0.117827	-0.772364	0.216323	0.485513	0.347756
29479	8.316730	-0.132892	4.506282	-0.552195	0.124500	-0.002556	-0.867165	0.044036	-0.122876	-0.770384	0.221101	0.479892	0.356827
29480	8.904659	-0.060202	4.354868	-0.543770	0.053020	-0.063807	-0.865468	0.043333	-0.124582	-0.766824	0.225593	0.476342	0.366316
29481	8.889395	-0.127350	4.423297	-0.550222	0.023987	-0.038949	-0.863489	0.042346	-0.125451	-0.763404	0.230680	0.472337	0.375364
29482	8.430636	-0.206716	4.410298	-0.548929	0.042201	0.031622	-0.864055	0.043200	-0.127685	-0.760228	0.236178	0.468356	0.383296
29483	8.338889	-0.392768	4.325507	-0.543480	0.032217	0.035247	-0.862226	0.044180	-0.127548	-0.757274	0.241776	0.463835	0.391072
29484	8.863848	-0.773775	4.604525	-0.557713	-0.018248	-0.051259	-0.862230	0.045025	-0.127539	-0.752658	0.247057	0.460988	0.399949
29485	9.163296	-0.749620	4.903488	-0.531788	-0.051281	-0.094934	-0.862503	0.042768	-0.126016	-0.747754	0.251919	0.458348	0.409044
29486	8.811687	-0.510446	4.920620	-0.568186	-0.057447	-0.095364	-0.863916	0.042903	-0.123334	-0.742158	0.257201	0.456090	0.418368
29487	8.498859	-0.562549	4.776637	-0.557194	-0.029265	-0.132627	-0.863483	0.039938	-0.120840	-0.736785	0.261870	0.452979	0.428231
29488	8.291308	-0.677604	4.720205	-0.547389	-0.037890	-0.182939	-0.862211	0.038515	-0.117213	-0.730498	0.265812	0.450918	0.438622
29489	8.358314	-0.689687	4.787910	-0.532192	-0.051063	-0.227788	-0.863315	0.032884	-0.116421	-0.723988	0.269395	0.448693	0.449380
29490	8.471085	-0.645751	4.584291	-0.539987	-0.131031	-0.245042	-0.864430	0.028642	-0.109854	-0.716094	0.273417	0.448220	0.459947
29491	8.422955	-0.676596	4.241571	-0.554628	-0.135066	-0.288533	-0.863139	0.022427	-0.104451	-0.707867	0.277484	0.447177	0.471126
29492	9.021127	-0.892919	3.875893	-0.543420	-0.098135	-0.284978	-0.864381	0.015378	-0.100301	-0.699590	0.280785	0.446247	0.482283
29493	8.531089	-0.948402	4.171968	-0.560302	0.072365	-0.209381	-0.864077	0.009881	-0.098395	-0.693642	0.283616	0.441642	0.493332
29494	9.953141	-0.713909	4.839206	-0.553720	0.148267	-0.220097	-0.864058	0.006089	-0.101104	-0.687851	0.285148	0.436644	0.504870
29495	8.114891	0.624474	4.444940	-0.553583	0.135357	-0.402437	-0.865142	-0.002899	-0.106949	-0.680238	0.285497	0.432168	0.518651
29496	8.592010	0.544494	4.503188	-0.549551	-0.079725	-0.425754	-0.864806	-0.015285	-0.107924	-0.670069	0.287407	0.431277	0.531418
29497	9.380305	0.244986	4.167180	-0.565704	-0.143106	-0.273257	-0.863921	-0.025013	-0.104099	-0.660986	0.291828	0.429531	0.541698
29498	9.468127	0.153506	4.313066	-0.557940	-0.111559	-0.179589	-0.862775	-0.030241	-0.098825	-0.652838	0.296186	0.427379	0.550839
29499	8.886871	0.258672	4.312671	-0.548578	-0.086761	-0.144352	-0.864461	-0.032364	-0.094339	-0.645482	0.300814	0.424213	0.559381
29500	8.600006	0.289299	4.283716	-0.550369	-0.064839	-0.179946	-0.864595	-0.034625	-0.091553	-0.637550	0.304463	0.421408	0.568549
29501	8.476879	0.348288	4.317052	-0.546761	-0.070324	-0.174582	-0.863308	-0.039139	-0.089643	-0.629779	0.308555	0.418120	0.577363
29502	8.652080	0.396936	4.156793	-0.557984	-0.131622	-0.161902	-0.863296	-0.042529	-0.086308	-0.621234	0.313124	0.415821	0.585760
29503	8.859648	0.368953	4.142329	-0.536078	-0.135661	-0.122657	-0.863853	-0.045218	-0.081415	-0.613365	0.318205	0.413059	0.593221
29504	8.874021	0.291376	4.119012	-0.563101	-0.126948	-0.076147	-0.862722	-0.046639	-0.078068	-0.605642	0.323394	0.409976	0.600445
29505	8.815457	0.345594	4.227223	-0.542538	-0.049923	-0.037466	-0.861877	-0.047218	-0.073866	-0.599259	0.328170	0.405466	0.607282
29506	8.663726	0.327380	3.867586	-0.562534	-0.060604	-0.042073	-0.863013	-0.045960	-0.070473	-0.592324	0.332751	0.401255	0.614347
29507	8.788627	0.307682	3.935298	-0.553675	-0.091205	-0.048839	-0.863437	-0.046391	-0.067384	-0.585213	0.338021	0.397105	0.620947
29508	8.752399	0.371437	3.659166	-0.550045	-0.080112	-0.080698	-0.861749	-0.045984	-0.064022	-0.577561	0.342297	0.393437	0.628063
29509	9.431050	0.262064	3.857623	-0.569760	-0.033162	-0.074024	-0.862444	-0.048520	-0.062919	-0.570291	0.346771	0.388520	0.635272
29510	9.221960	0.157955	4.004048	-0.552682	0.090240	-0.083492	-0.861873	-0.050211	-0.062660	-0.563743	0.348805	0.382784	0.643433
29511	9.040460	-0.316593	4.459036	-0.546701	0.146443	-0.031693	-0.862706	-0.053166	-0.062685	-0.558386	0.350989	0.375726	0.651031
29512	8.335207	-0.560934	4.097831	-0.523037	0.109824	0.011113	-0.861574	-0.053293	-0.067471	-0.553266	0.353073	0.369391	0.657865
29513	8.694943	-0.553611	4.085186	-0.559538	0.075651	0.027779	-0.862288	-0.050609	-0.069825	-0.547914	0.356728	0.362432	0.664212
29514	8.923817	-0.680782	4.076633	-0.550560	0.055800	0.028921	-0.861308	-0.049205	-0.069537	-0.542298	0.359877	0.356121	0.670507
29515	8.740063	-0.795716	4.063663	-0.541412	0.059294	0.033379	-0.862156	-0.048638	-0.070086	-0.536882	0.363564	0.349458	0.676356
29516	8.855311	-0.854141	4.112489	-0.534212	-0.002851	0.127630	-0.861322	-0.045824	-0.070204	-0.532180	0.367942	0.343204	0.680892
29517	8.796872	-1.003653	4.106987	-0.515773	-0.014616	0.221659	-0.862477	-0.039631	-0.069147	-0.528865	0.373642	0.336227	0.683846
29518	8.624557	-0.963007	4.249331	-0.553911	-0.049364	0.294814	-0.862647	-0.033442	-0.067535	-0.525870	0.379927	0.328893	0.686255
29519	8.750422	-0.889424	4.547974	-0.548445	-0.071594	0.359614	-0.862130	-0.022892	-0.065322	-0.523694	0.387622	0.320943	0.687379
29520	8.933940	-0.910051	4.526211	-0.566653	-0.087864	0.377230	-0.860772	-0.011644	-0.061984	-0.521353	0.395020	0.313137	0.688546
29521	8.769888	-0.719985	4.608883	-0.552000	-0.070058	0.391433	-0.862389	0.003418	-0.060690	-0.519449	0.402847	0.304788	0.689196
29522	8.553764	-0.709802	4.473741	-0.544944	-0.073121	0.326034	-0.861736	0.015094	-0.058606	-0.516538	0.409413	0.297470	0.690710
29523	8.572322	-0.709314	4.570366	-0.544811	-0.035055	0.301032	-0.860371	0.025366	-0.058509	-0.513514	0.416035	0.289527	0.692381
29524	8.673906	-0.603469	4.593213	-0.539503	-0.021921	0.242660	-0.858427	0.032116	-0.057610	-0.509682	0.421265	0.282387	0.694994
29525	8.605854	-0.491146	4.708038	-0.537732	0.023901	0.155700	-0.857891	0.039020	-0.059790	-0.504906	0.426059	0.275120	0.698464
29526	8.499813	-0.514841	4.677031	-0.561352	0.051530	0.100383	-0.857908	0.043392	-0.062272	-0.499204	0.429603	0.268080	0.703115
29527	8.541879	-0.712776	4.758924	-0.545051	0.085523	0.018958	-0.857632	0.045086	-0.063942	-0.492646	0.432744	0.261229	0.708373
29528	8.355995	-0.752298	4.435818	-0.552360	0.110581	-0.059158	-0.856353	0.043545	-0.067199	-0.484950	0.434414	0.255042	0.714886
29529	8.389328	-0.655175	4.541010	-0.563378	0.114532	-0.091143	-0.855776	0.041160	-0.070038	-0.476659	0.436617	0.248561	0.721373
29530	8.399008	-0.471022	4.625933	-0.561147	0.188392	-0.089780	-0.854497	0.039765	-0.074839	-0.468682	0.436963	0.241703	0.728684
29531	8.600604	-0.325930	4.841519	-0.546181	0.298739	-0.142427	-0.854891	0.035156	-0.085559	-0.460508	0.435914	0.234149	0.736943
29532	9.101395	-0.182664	5.066391	-0.526530	0.288396	-0.197756	-0.854867	0.031100	-0.093468	-0.451553	0.433808	0.227720	0.745690
29533	8.881616	0.001135	4.864074	-0.546642	0.243061	-0.157031	-0.854840	0.026480	-0.101243	-0.442701	0.433330	0.220769	0.753327
29534	8.992088	0.249098	4.433457	-0.545559	0.127911	-0.172160	-0.854389	0.021148	-0.107061	-0.433072	0.433766	0.215188	0.760256
29535	9.069130	-0.037284	4.320562	-0.540604	0.019480	-0.139604	-0.853386	0.017771	-0.108228	-0.423372	0.436554	0.210158	0.765513
29536	8.568041	-0.204549	4.122539	-0.542463	-0.011381	-0.120089	-0.852531	0.015515	-0.107697	-0.413829	0.439171	0.205313	0.770533
29537	8.363434	0.036777	3.859149	-0.566418	-0.061614	-0.132444	-0.853654	0.014391	-0.107419	-0.403512	0.443328	0.200517	0.774875
29538	9.016561	0.043097	3.981441	-0.546688	-0.090387	-0.140754	-0.852937	0.011145	-0.105351	-0.393160	0.446982	0.196383	0.779144
29539	9.368868	-0.044401	4.257415	-0.542492	-0.046238	-0.040964	-0.852513	0.010004	-0.101153	-0.384380	0.450944	0.191051	0.782561
29540	9.048823	0.041222	4.486445	-0.554415	0.041278	0.045872	-0.853498	0.009728	-0.102272	-0.377271	0.453202	0.184056	0.786383
29541	8.644290	0.222411	4.453551	-0.549180	0.016130	0.030107	-0.853499	0.010153	-0.103110	-0.369658	0.456394	0.177521	0.789648
29542	8.490636	0.208184	4.342762	-0.555310	-0.053377	-0.052722	-0.854345	0.010297	-0.103383	-0.360548	0.459685	0.172077	0.793148
29543	8.582065	0.346490	4.135702	-0.548305	-0.085630	-0.073627	-0.854061	0.009445	-0.101287	-0.350815	0.463977	0.167284	0.796034
29544	8.748842	0.573107	4.212691	-0.540227	-0.116679	-0.029051	-0.853218	0.009144	-0.096240	-0.341907	0.468116	0.162269	0.798521
29545	8.832690	0.636109	4.323030	-0.553644	-0.113597	0.036257	-0.853645	0.009130	-0.091601	-0.333654	0.473107	0.156613	0.800198
29546	8.756139	0.468300	4.465156	-0.536985	-0.076049	0.057408	-0.851248	0.008553	-0.088957	-0.326199	0.476738	0.150534	0.802281
29547	8.687764	0.319077	4.495909	-0.547732	-0.072706	0.089959	-0.852536	0.012205	-0.085537	-0.318885	0.481056	0.144226	0.803801
29548	8.600520	0.363551	4.563189	-0.565905	-0.056163	0.062206	-0.851282	0.015579	-0.085231	-0.311208	0.484459	0.137484	0.805945
29549	8.510659	0.483833	4.383154	-0.539638	-0.056047	0.035979	-0.851007	0.016979	-0.083111	-0.303052	0.488158	0.131761	0.807775
29550	8.451157	0.543661	4.614540	-0.557053	-0.070328	0.028770	-0.851293	0.017254	-0.080859	-0.294806	0.491523	0.125544	0.809774
29551	8.567509	0.557065	4.556241	-0.526076	-0.048723	0.016643	-0.852143	0.017527	-0.077478	-0.286393	0.494812	0.120236	0.811593
29552	8.560408	0.573966	4.546396	-0.531392	-0.012424	-0.009295	-0.850455	0.018365	-0.076920	-0.277852	0.496874	0.114452	0.814135
29553	8.425977	0.566959	4.449998	-0.549354	0.010970	0.001827	-0.851159	0.018226	-0.076916	-0.269021	0.499123	0.108624	0.816520
29554	8.520641	0.638651	4.415242	-0.534568	0.045008	0.017745	-0.850037	0.019917	-0.078312	-0.260949	0.500204	0.102185	0.819304
29555	8.905593	0.656586	4.578842	-0.546139	0.073646	0.049354	-0.849896	0.020490	-0.081398	-0.252973	0.501348	0.095660	0.821890
29556	9.097590	0.510797	4.647871	-0.550447	0.087711	0.091697	-0.849903	0.022468	-0.083484	-0.245979	0.501836	0.087980	0.824569
29557	9.472845	0.186545	4.962702	-0.568271	0.123486	0.131983	-0.849636	0.026416	-0.085552	-0.239155	0.502267	0.080062	0.827117
29558	8.435393	0.455580	4.427065	-0.554072	0.115314	0.022351	-0.847813	0.029379	-0.088906	-0.230964	0.502088	0.072868	0.830213
29559	8.530883	0.545996	4.295443	-0.545480	0.043357	0.007008	-0.846828	0.030228	-0.090871	-0.222103	0.503384	0.067013	0.832336
29560	8.960461	0.203921	4.134370	-0.543532	0.052369	0.010565	-0.848387	0.032204	-0.091541	-0.213672	0.504053	0.060391	0.834642
29561	8.896421	0.113247	4.256288	-0.554146	0.080930	0.043852	-0.846980	0.034193	-0.097852	-0.205311	0.504667	0.053904	0.836811
29562	8.620874	0.125014	4.314518	-0.544857	0.080289	0.105831	-0.845440	0.036580	-0.097277	-0.198442	0.504858	0.046171	0.838813
29563	8.456372	0.000307	4.304049	-0.537766	0.029485	0.138024	-0.845874	0.039689	-0.100612	-0.191716	0.506228	0.039251	0.839903
29564	8.272565	-0.153369	4.279429	-0.558168	-0.049813	0.147063	-0.844773	0.045880	-0.100275	-0.185251	0.508578	0.031377	0.840266
29565	8.921483	-0.552831	4.437667	-0.556216	-0.048271	0.180766	-0.843955	0.051780	-0.097130	-0.178942	0.511224	0.024030	0.840269
29566	9.181554	-0.539456	4.519328	-0.547274	-0.101106	0.243171	-0.844132	0.059657	-0.095079	-0.174135	0.514333	0.015538	0.839581
29567	8.982538	-0.030180	4.596068	-0.553678	-0.062717	0.185380	-0.842047	0.066121	-0.093061	-0.167858	0.517097	0.008282	0.839265
29568	8.547575	0.038929	4.388069	-0.535006	-0.078124	0.082120	-0.841504	0.070618	-0.091052	-0.160445	0.519630	0.001576	0.839190
29569	8.605439	-0.242590	4.260648	-0.553307	-0.125130	0.108716	-0.840673	0.073275	-0.086254	-0.152820	0.523280	-0.004627	0.838333
29570	8.701880	-0.495230	4.152184	-0.574809	-0.101869	0.138392	-0.840975	0.077349	-0.083681	-0.145891	0.526210	-0.012507	0.837653
29571	8.770800	-0.628129	4.226067	-0.538073	-0.057324	0.174811	-0.840439	0.083538	-0.082496	-0.139471	0.528528	-0.019318	0.837158
29572	8.628189	-0.782201	4.179649	-0.532459	-0.048555	0.196008	-0.839333	0.088318	-0.081191	-0.133905	0.530309	-0.027247	0.836720
29573	8.770944	-0.688850	4.178416	-0.536148	-0.055749	0.198704	-0.837525	0.093798	-0.079321	-0.127866	0.532457	-0.034256	0.836042
29574	8.777697	-0.688499	4.241230	-0.554234	-0.033928	0.185972	-0.837545	0.098588	-0.080676	-0.121860	0.533946	-0.042471	0.835613
29575	8.758064	-0.591148	4.329576	-0.530459	-0.019900	0.216246	-0.834748	0.104073	-0.080921	-0.116108	0.535330	-0.049616	0.835152
29576	8.719693	-0.600800	4.293489	-0.550251	-0.003816	0.240678	-0.834773	0.110417	-0.083664	-0.111003	0.536141	-0.058411	0.834757
29577	8.589217	-0.619250	4.303535	-0.538996	0.042796	0.259071	-0.832265	0.117884	-0.087257	-0.105768	0.536318	-0.066241	0.834739
29578	8.501307	-0.719683	4.386931	-0.544137	0.086864	0.268437	-0.831304	0.124791	-0.090844	-0.101056	0.535451	-0.075415	0.835100
29579	9.188878	-0.804280	4.691421	-0.540496	0.098626	0.268522	-0.828080	0.130579	-0.097973	-0.095857	0.534542	-0.083420	0.835534
29580	8.730209	-0.495856	4.852908	-0.545718	0.132632	0.291191	-0.826697	0.138344	-0.105909	-0.091414	0.532756	-0.092935	0.836168
29581	8.752615	-0.542129	4.432941	-0.560403	0.069215	0.339198	-0.822500	0.147368	-0.113292	-0.087211	0.532099	-0.101879	0.835994
29582	8.957211	-0.350991	4.285551	-0.562448	0.020374	0.365202	-0.820271	0.154700	-0.118430	-0.084023	0.531951	-0.112238	0.835087
29583	8.966116	-0.289363	4.101205	-0.557635	-0.049297	0.297587	-0.818195	0.164276	-0.121015	-0.079354	0.533244	-0.120375	0.833585
29584	8.640501	-0.085790	3.862562	-0.559630	-0.076251	0.287969	-0.814841	0.171311	-0.122091	-0.075107	0.534756	-0.129680	0.831612
29585	8.436230	0.065092	3.822490	-0.548930	-0.094121	0.264298	-0.813454	0.176944	-0.123869	-0.070016	0.536749	-0.137114	0.829577
29586	9.320718	-0.160552	4.186283	-0.552634	-0.093990	0.260850	-0.812924	0.184540	-0.122389	-0.065420	0.538496	-0.145960	0.827308
29587	9.483642	-0.425329	4.522482	-0.552160	-0.047707	0.322480	-0.810987	0.193553	-0.124978	-0.061050	0.539432	-0.153990	0.825575
29588	8.760616	-0.506909	4.662095	-0.546329	-0.023163	0.384157	-0.805934	0.199461	-0.127063	-0.058333	0.539508	-0.164121	0.823767
29589	8.523672	-0.611735	4.665998	-0.544470	-0.021418	0.385875	-0.803017	0.210307	-0.131186	-0.054966	0.539657	-0.172601	0.822167
29590	8.523123	-0.844006	4.625096	-0.573394	0.000433	0.374759	-0.797835	0.219461	-0.135906	-0.051708	0.539281	-0.183066	0.820359
29591	8.393227	-0.671420	4.652341	-0.551711	-0.058068	0.454984	-0.794760	0.227081	-0.143717	-0.049495	0.539628	-0.192232	0.818168
29592	8.592096	-0.346193	4.684691	-0.551856	-0.050487	0.417861	-0.791700	0.237789	-0.148685	-0.047348	0.539781	-0.202714	0.815660
29593	8.413639	-0.156097	4.757717	-0.557520	-0.029834	0.327420	-0.785388	0.246661	-0.154120	-0.042819	0.540032	-0.210437	0.813786
29594	8.144602	-0.058459	4.641000	-0.555980	-0.036397	0.253131	-0.783427	0.250332	-0.158592	-0.037876	0.540514	-0.219179	0.811401
29595	8.221586	-0.015111	4.693574	-0.581617	-0.026596	0.180250	-0.780341	0.254698	-0.161379	-0.030616	0.541206	-0.225505	0.809510
29596	8.289991	-0.064693	4.563550	-0.543260	0.025867	0.138812	-0.777246	0.257957	-0.170078	-0.023670	0.541051	-0.232801	0.807779
29597	8.188776	0.040540	4.284626	-0.548529	0.074960	0.093338	-0.775278	0.260790	-0.176947	-0.014835	0.540314	-0.237509	0.807112
29598	8.136859	0.150950	4.496107	-0.549869	0.154132	0.105215	-0.773995	0.258840	-0.184001	-0.006668	0.538108	-0.244546	0.806593
29599	9.604589	-0.581936	4.722213	-0.560670	0.137619	0.158464	-0.771597	0.260554	-0.193273	0.001592	0.535867	-0.249967	0.806450
29600	8.793250	-1.129189	4.511930	-0.544312	0.095695	0.190533	-0.767217	0.260434	-0.202719	0.008028	0.534044	-0.257777	0.805161
29601	9.599541	-1.122310	4.491443	-0.555526	0.025165	0.235234	-0.764545	0.263553	-0.211136	0.014449	0.533063	-0.263801	0.803769
29602	8.654976	-0.580880	3.935727	-0.544304	0.042596	0.286470	-0.761721	0.264563	-0.220699	0.019066	0.531473	-0.272593	0.801790
29603	8.567743	-0.563080	3.988806	-0.544645	0.008685	0.249501	-0.758907	0.267681	-0.229116	0.025093	0.530563	-0.278457	0.800209
29604	8.922199	-0.611592	4.317502	-0.535145	-0.013970	0.163108	-0.755946	0.268961	-0.235026	0.031270	0.530448	-0.285769	0.797485
29605	8.864758	-0.638763	4.552273	-0.539996	-0.055346	0.156202	-0.754256	0.270667	-0.241342	0.038432	0.530942	-0.290445	0.795151
29606	8.597178	-0.530666	4.563507	-0.552450	-0.019410	0.170833	-0.752120	0.266880	-0.247158	0.044638	0.530737	-0.298063	0.792139
29607	8.398717	-0.625931	4.588999	-0.541726	-0.039111	0.148909	-0.750993	0.268019	-0.251931	0.052072	0.530855	-0.302517	0.789914
29608	8.287212	-0.653926	4.637789	-0.538305	-0.086197	0.171326	-0.748883	0.269284	-0.252777	0.057711	0.531589	-0.309933	0.786145
29609	8.465845	-0.655082	4.632730	-0.549326	-0.120618	0.199753	-0.747896	0.269994	-0.255305	0.063971	0.532509	-0.314981	0.783026
29610	8.428105	-0.553736	4.568823	-0.553104	-0.122046	0.160802	-0.745654	0.273371	-0.256411	0.069699	0.533734	-0.322504	0.778628
29611	8.411240	-0.398508	4.639606	-0.567767	-0.116223	0.122568	-0.743260	0.273641	-0.254741	0.077446	0.534878	-0.326848	0.775292
29612	8.382131	-0.441840	4.637712	-0.533210	-0.092661	0.089200	-0.745247	0.276744	-0.254974	0.084256	0.536008	-0.333197	0.771088
29613	8.389526	-0.534129	4.573489	-0.556575	-0.041869	0.063838	-0.744399	0.276178	-0.254706	0.093334	0.536212	-0.336453	0.768482
29614	8.269903	-0.519677	4.445419	-0.539900	0.026840	0.028209	-0.743269	0.276039	-0.256121	0.101938	0.535760	-0.341977	0.765260
29615	8.385187	-0.534495	4.510673	-0.559766	0.070564	-0.012967	-0.744399	0.276606	-0.256387	0.113014	0.534525	-0.344083	0.763621
29616	8.663828	-0.724270	4.589742	-0.535120	0.128784	-0.084663	-0.742991	0.276883	-0.256114	0.123961	0.533133	-0.348030	0.761103
29617	9.481395	-0.453071	5.107563	-0.526933	0.202562	-0.167114	-0.744106	0.274786	-0.259780	0.137956	0.530738	-0.347482	0.760619
29618	9.375127	-0.270529	5.204740	-0.534670	0.145135	-0.189856	-0.743803	0.270290	-0.262498	0.150562	0.529605	-0.350172	0.757780
29619	9.746260	-0.135725	4.719460	-0.556525	0.064040	-0.070955	-0.743221	0.266634	-0.264086	0.162460	0.528232	-0.351287	0.755761
29620	9.050849	0.044424	4.227852	-0.556331	0.070998	-0.049860	-0.746036	0.265517	-0.264919	0.172608	0.526981	-0.355920	0.752209
29621	7.889873	-0.003450	3.906143	-0.533022	0.035250	-0.107983	-0.746863	0.261298	-0.265799	0.184615	0.526128	-0.356270	0.749785
29622	7.918067	0.507017	3.629773	-0.557604	-0.099476	-0.137436	-0.747716	0.261845	-0.260168	0.194827	0.527856	-0.360534	0.743925
29623	9.502252	0.606813	4.177477	-0.563797	-0.196648	-0.129524	-0.750539	0.260696	-0.251309	0.205870	0.530242	-0.361874	0.738585
29624	9.859404	-0.215724	4.408486	-0.546507	-0.134954	0.012683	-0.751532	0.261247	-0.247081	0.213446	0.531266	-0.367606	0.732846
29625	9.032706	-0.047051	4.654183	-0.550627	-0.119790	0.119424	-0.751830	0.264476	-0.243954	0.221265	0.530523	-0.370976	0.729358
29626	8.369273	0.146478	4.401606	-0.544305	-0.092200	0.047574	-0.754524	0.266715	-0.238010	0.228571	0.530537	-0.376798	0.724092
29627	8.001060	0.225529	4.304561	-0.548305	-0.074672	-0.098607	-0.755239	0.268109	-0.233495	0.239870	0.530553	-0.377530	0.720033
29628	8.187256	0.170734	4.232431	-0.561273	-0.148985	-0.041651	-0.756508	0.267254	-0.229280	0.248167	0.531792	-0.382847	0.713469
29629	8.737992	0.171732	4.173689	-0.548159	-0.089643	-0.027592	-0.757646	0.268363	-0.223360	0.258331	0.531233	-0.384314	0.709478
29630	8.521214	0.167902	4.116029	-0.575177	-0.062636	-0.013962	-0.757366	0.268067	-0.219151	0.266981	0.530781	-0.389610	0.703702
29631	8.541182	0.204084	3.738641	-0.554116	-0.055703	0.007500	-0.758773	0.266937	-0.217045	0.276950	0.529198	-0.391301	0.700094
29632	8.663272	0.233207	3.880720	-0.559848	0.037805	0.032535	-0.758352	0.267502	-0.217885	0.285503	0.526890	-0.396245	0.695604
29633	8.646147	0.068181	4.141139	-0.546746	0.117246	0.006509	-0.757941	0.270318	-0.218421	0.296713	0.522702	-0.396791	0.693758
29634	9.274724	0.166630	4.670805	-0.542776	0.220450	-0.043502	-0.757510	0.269632	-0.224050	0.307501	0.518381	-0.399547	0.690714
29635	9.709213	-0.559515	4.934465	-0.544132	0.268833	-0.011985	-0.754404	0.270211	-0.231092	0.320033	0.511945	-0.398839	0.690231
29636	8.630649	-0.722129	4.512438	-0.560545	0.247362	-0.033498	-0.752138	0.269385	-0.238422	0.330960	0.506851	-0.401675	0.687186
29637	9.300941	-0.727776	4.284463	-0.530153	0.118590	0.052721	-0.751282	0.267706	-0.242099	0.341089	0.501763	-0.402359	0.685565
29638	9.141771	-0.576094	4.031678	-0.548781	0.052211	0.029909	-0.749034	0.270103	-0.244760	0.349354	0.498750	-0.406898	0.680907
29639	8.810902	-0.120032	3.969038	-0.542525	-0.029491	-0.105756	-0.748467	0.269828	-0.247296	0.360456	0.496665	-0.407190	0.676455
29640	8.801670	-0.127587	3.911141	-0.555462	-0.083762	-0.075497	-0.750422	0.265324	-0.246064	0.369022	0.496131	-0.411646	0.669495
29641	9.419202	-0.390612	3.826260	-0.550029	-0.111074	-0.039783	-0.752960	0.264759	-0.243802	0.378546	0.494323	-0.413298	0.664479
29642	9.297757	-0.335892	3.951464	-0.546216	-0.076855	-0.041742	-0.752955	0.263059	-0.240449	0.386528	0.493327	-0.417827	0.657758
29643	8.867945	-0.468759	3.914860	-0.568819	-0.042154	-0.087439	-0.753938	0.261788	-0.238628	0.397320	0.490635	-0.418743	0.652740
29644	8.728045	-0.574605	3.853402	-0.532598	-0.054774	-0.107324	-0.756480	0.262065	-0.235234	0.406102	0.489832	-0.422193	0.645677
29645	8.753023	-0.560898	3.751727	-0.540795	-0.069288	-0.091395	-0.759156	0.260655	-0.232700	0.416301	0.487509	-0.422941	0.640429
29646	8.784801	-0.544453	3.708006	-0.569696	-0.032943	-0.109639	-0.760002	0.259795	-0.227364	0.425541	0.485967	-0.426570	0.633079
29647	8.921328	-0.571141	3.828941	-0.540651	-0.018414	-0.135909	-0.762111	0.257679	-0.224561	0.436574	0.483139	-0.426476	0.627772
29648	9.059644	-0.495523	4.079216	-0.550416	0.041326	-0.160249	-0.762665	0.254854	-0.221355	0.446763	0.481068	-0.428622	0.620692
29649	8.946841	-0.526834	3.983061	-0.557658	0.036772	-0.152367	-0.764630	0.252318	-0.219400	0.458452	0.477272	-0.428098	0.615439
29650	8.874898	-0.490867	4.250976	-0.533124	0.057553	-0.173461	-0.765464	0.248931	-0.216339	0.468626	0.475080	-0.429647	0.608352
29651	8.908038	-0.636003	4.264633	-0.554758	0.104893	-0.216480	-0.768562	0.247665	-0.214361	0.481443	0.470741	-0.427824	0.602978
29652	8.922634	-0.794235	4.483855	-0.559948	0.133479	-0.188436	-0.770805	0.244430	-0.213535	0.492529	0.467291	-0.428710	0.596039
29653	9.131174	-0.697430	4.714469	-0.561802	0.130692	-0.176011	-0.770939	0.242595	-0.212008	0.504892	0.461918	-0.427072	0.591038
29654	8.578530	-0.269273	4.604110	-0.560219	0.113795	-0.206020	-0.771355	0.240762	-0.210760	0.515826	0.458635	-0.427872	0.583526
29655	8.256928	-0.283243	4.365473	-0.546297	0.014750	-0.222998	-0.774024	0.237802	-0.207820	0.527363	0.454893	-0.426788	0.576899
29656	8.507589	-0.270005	4.415734	-0.562860	-0.048744	-0.164365	-0.776538	0.231745	-0.204773	0.536263	0.452910	-0.429567	0.568126
29657	8.831386	-0.248122	4.376394	-0.560870	-0.038222	-0.128950	-0.777094	0.229347	-0.202828	0.546171	0.448583	-0.430069	0.561704
29658	8.749994	-0.093001	4.365107	-0.542404	0.001121	-0.105971	-0.778497	0.227228	-0.199749	0.554481	0.445588	-0.432502	0.554025
29659	8.620163	0.086805	4.387438	-0.542430	0.026759	-0.152134	-0.780895	0.226658	-0.196084	0.564819	0.440732	-0.431893	0.547909
29660	8.645740	0.029248	4.484702	-0.546031	0.030329	-0.146897	-0.781027	0.224545	-0.195543	0.573689	0.437559	-0.433575	0.539848
29661	8.624582	0.009533	4.402792	-0.540647	0.017705	-0.148529	-0.783128	0.220741	-0.192898	0.583658	0.432579	-0.433091	0.533527
29662	8.634393	0.050555	4.402322	-0.555171	0.014069	-0.137169	-0.785092	0.218208	-0.191925	0.592176	0.429222	-0.435039	0.525202
29663	8.724319	0.056755	4.324808	-0.553499	-0.023985	-0.113008	-0.786079	0.217352	-0.187853	0.601275	0.424031	-0.435507	0.518653
29664	8.753205	0.056633	4.334435	-0.557020	-0.002293	-0.118484	-0.787197	0.214388	-0.184504	0.609280	0.420508	-0.437724	0.510244
29665	8.707353	0.008437	4.310871	-0.535243	-0.015130	-0.105780	-0.788885	0.213262	-0.183520	0.617982	0.415210	-0.437984	0.503854
29666	8.672883	0.106169	4.445145	-0.555092	0.000068	-0.083106	-0.788032	0.211567	-0.182280	0.625447	0.411230	-0.440348	0.495781
29667	8.655978	-0.034316	4.379076	-0.535241	-0.016982	-0.101365	-0.790006	0.210715	-0.178621	0.633844	0.405754	-0.440696	0.489277
29668	8.700879	-0.058071	4.490435	-0.540661	-0.022579	-0.077508	-0.791549	0.208887	-0.178066	0.640755	0.401992	-0.443153	0.481093
29669	8.662527	-0.077435	4.447207	-0.546307	-0.062297	-0.066723	-0.790426	0.209437	-0.174979	0.648261	0.396360	-0.444491	0.474431
29670	8.745184	-0.054197	4.381595	-0.524710	-0.105796	-0.048487	-0.790982	0.206893	-0.171490	0.653851	0.393218	-0.448014	0.465985
29671	8.746378	0.056343	4.281287	-0.563051	-0.128902	-0.062929	-0.792395	0.206314	-0.165585	0.660614	0.387839	-0.450431	0.458565
29672	8.800215	0.215400	4.262526	-0.564891	-0.103233	-0.109077	-0.793943	0.204327	-0.159694	0.666907	0.384568	-0.453724	0.448862
29673	8.812120	0.099096	4.227561	-0.550389	-0.083000	-0.162121	-0.795345	0.201782	-0.155496	0.674623	0.379706	-0.454665	0.440439
29674	9.054844	0.161429	4.390856	-0.566623	-0.046696	-0.180176	-0.797590	0.198680	-0.152420	0.681851	0.376409	-0.456552	0.430065
29675	8.876569	0.128356	4.333470	-0.562699	-0.014492	-0.159135	-0.798845	0.195160	-0.151043	0.689976	0.370604	-0.456691	0.421924
29676	8.858459	0.166290	4.197753	-0.561637	-0.033188	-0.084690	-0.800237	0.190798	-0.150797	0.696249	0.366242	-0.458948	0.412881
29677	8.955456	0.201672	4.156150	-0.542071	0.024011	-0.042324	-0.800519	0.190512	-0.149112	0.703323	0.359221	-0.459249	0.406679
29678	8.868073	0.214745	4.226196	-0.561364	0.110120	0.008211	-0.800655	0.189529	-0.149964	0.709947	0.352720	-0.460071	0.399873
29679	8.650032	0.284665	4.365859	-0.546412	0.160107	0.048730	-0.799801	0.188983	-0.155736	0.717302	0.343597	-0.459134	0.395746
29680	8.755784	0.434650	4.494529	-0.556421	0.169243	0.041514	-0.798384	0.189007	-0.164034	0.723961	0.336278	-0.459212	0.389771
29681	8.495312	0.542808	4.522667	-0.544818	0.153199	0.013399	-0.798092	0.188760	-0.174714	0.731253	0.327458	-0.458106	0.384940
29682	8.633877	0.526107	4.696649	-0.559418	0.169866	-0.027549	-0.795971	0.188207	-0.179232	0.738255	0.320616	-0.457635	0.377829
29683	8.671593	0.349632	4.727564	-0.548732	0.140223	-0.043182	-0.797641	0.184573	-0.185999	0.745611	0.312254	-0.456360	0.371884
29684	8.580791	0.361592	4.616398	-0.563350	0.093853	0.009998	-0.795380	0.184159	-0.190235	0.751440	0.305472	-0.457174	0.364715
29685	8.565970	0.233479	4.598516	-0.563310	0.082809	0.034818	-0.793694	0.185993	-0.192336	0.757510	0.296526	-0.457335	0.359298
29686	8.574996	0.078784	4.605063	-0.545014	0.082427	0.066863	-0.794105	0.183894	-0.196007	0.762509	0.289497	-0.458437	0.352997
29687	8.642023	0.003656	4.639641	-0.527734	0.080466	0.075926	-0.793126	0.186295	-0.199080	0.767795	0.280674	-0.458620	0.348396
29688	8.554961	-0.002924	4.659163	-0.551963	0.109998	0.109058	-0.790459	0.189817	-0.201873	0.772601	0.272883	-0.459500	0.342757
29689	8.501842	0.079850	4.701805	-0.553924	0.087445	0.112710	-0.790750	0.192935	-0.208019	0.777585	0.263223	-0.459956	0.338403
29690	8.641693	0.202704	4.777572	-0.523274	0.051205	0.121293	-0.787091	0.195188	-0.210693	0.781425	0.256095	-0.461534	0.332830
29691	8.670290	0.176152	4.811659	-0.547288	0.004766	0.088567	-0.788221	0.196328	-0.214184	0.785531	0.247291	-0.463100	0.327609
29692	8.516083	0.007229	4.697763	-0.554939	-0.034331	0.030284	-0.787106	0.199139	-0.213601	0.789153	0.241013	-0.465689	0.319817
29693	8.511620	-0.123940	4.588079	-0.553145	-0.056159	0.051658	-0.786549	0.200253	-0.210223	0.792714	0.232832	-0.468057	0.313554
29694	8.646702	-0.182913	4.569225	-0.539380	-0.034586	0.051707	-0.786417	0.202223	-0.210203	0.795929	0.226546	-0.470566	0.306174
29695	8.646565	-0.100382	4.626298	-0.560141	-0.005589	0.044217	-0.785438	0.203906	-0.208788	0.799790	0.217995	-0.472126	0.299851
29696	8.660765	-0.095396	4.664886	-0.582149	-0.019594	0.010431	-0.785731	0.206156	-0.207920	0.803375	0.211263	-0.474380	0.291409
29697	8.679172	-0.085089	4.785566	-0.545756	-0.004421	0.007224	-0.786152	0.205591	-0.207220	0.807148	0.203273	-0.475650	0.284516
29698	8.580279	-0.037977	4.490372	-0.545763	-0.008860	0.000174	-0.785166	0.205871	-0.207225	0.810528	0.197102	-0.477380	0.276232
29699	8.670920	-0.013443	4.639793	-0.549588	-0.034048	-0.001471	-0.785171	0.206711	-0.205952	0.813829	0.189295	-0.479091	0.268928
29700	8.645270	0.034478	4.547470	-0.553143	-0.019564	-0.006904	-0.785453	0.206714	-0.206511	0.816962	0.183082	-0.480908	0.260350
29701	8.642463	0.025116	4.593490	-0.545738	0.001990	-0.003415	-0.784607	0.206710	-0.206097	0.820351	0.175170	-0.481970	0.253069
29702	8.642259	-0.013505	4.601171	-0.549293	0.010967	0.001791	-0.785589	0.205586	-0.205820	0.823506	0.168731	-0.483199	0.244719
29703	8.666224	-0.008671	4.625248	-0.564687	0.016392	0.007774	-0.784747	0.206286	-0.205398	0.826788	0.160332	-0.484115	0.237375
29704	8.729200	-0.018947	4.591449	-0.546442	0.030770	0.003489	-0.785173	0.207563	-0.208190	0.829900	0.153784	-0.484908	0.229085
29705	8.627333	0.066945	4.696949	-0.539953	0.063275	-0.009034	-0.785315	0.207846	-0.208467	0.833383	0.145752	-0.484832	0.221734
29706	8.558982	-0.016845	4.755969	-0.558254	0.063735	-0.051741	-0.785015	0.204335	-0.211316	0.836872	0.139350	-0.484860	0.212453
29707	8.481063	-0.112764	4.798222	-0.570995	0.052888	-0.043007	-0.785299	0.204760	-0.211730	0.840228	0.131176	-0.484929	0.204092
29708	8.495278	-0.059309	4.858016	-0.542198	0.016793	-0.051288	-0.783170	0.202230	-0.214442	0.842975	0.125193	-0.485568	0.194789
29709	8.510674	0.012581	4.775036	-0.575118	-0.017248	-0.054987	-0.784859	0.201674	-0.215559	0.845437	0.117357	-0.486729	0.185898
29710	8.516016	0.176973	4.787693	-0.546115	-0.033775	-0.035062	-0.786259	0.199428	-0.216414	0.847407	0.111310	-0.488164	0.176657
29711	8.531022	0.176455	4.720019	-0.560562	-0.033911	-0.012224	-0.785408	0.198014	-0.215171	0.849255	0.103395	-0.489578	0.168490
29712	8.564497	0.094077	4.720893	-0.538736	-0.041383	0.005767	-0.786253	0.197446	-0.213064	0.850771	0.097073	-0.491100	0.159956
29713	8.646083	0.137577	4.802456	-0.567571	-0.008954	0.022057	-0.786965	0.198995	-0.212621	0.852517	0.088660	-0.492110	0.152258
29714	8.569448	0.205455	4.758307	-0.544278	-0.046663	-0.004868	-0.787098	0.197450	-0.213759	0.853805	0.082337	-0.493621	0.143446
29715	8.545999	0.365045	4.746891	-0.549792	-0.061177	0.009327	-0.786542	0.198566	-0.210943	0.854802	0.074559	-0.495367	0.135522
29716	8.560751	0.219284	4.642177	-0.547927	-0.052047	-0.004872	-0.787954	0.198704	-0.209245	0.855823	0.068173	-0.496875	0.126630
29717	8.625892	0.281920	4.675220	-0.545927	-0.012291	-0.017458	-0.788236	0.198562	-0.208401	0.857127	0.060656	-0.497660	0.118271
29718	8.594212	0.207217	4.678513	-0.545823	-0.005219	-0.003362	-0.788657	0.198282	-0.208682	0.858389	0.054158	-0.498250	0.109458
29719	8.598712	0.180786	4.707798	-0.549384	0.002841	0.003620	-0.788231	0.197578	-0.209114	0.859561	0.046392	-0.498727	0.101362
29720	8.618366	0.177958	4.661892	-0.556650	0.003813	-0.000004	-0.787246	0.197997	-0.208696	0.860696	0.039643	-0.499078	0.092482
29721	8.642639	0.214056	4.661457	-0.542076	0.016442	-0.008748	-0.786828	0.199122	-0.208547	0.861780	0.032162	-0.499214	0.084183
29722	8.548236	0.171241	4.676559	-0.549413	0.009352	-0.019431	-0.787391	0.199126	-0.209385	0.862776	0.025711	-0.499327	0.075022
29723	8.593959	0.200150	4.707589	-0.541992	0.027189	-0.002634	-0.787959	0.199827	-0.208109	0.863723	0.018221	-0.499192	0.066765
29724	8.564783	0.168992	4.720057	-0.542114	0.012873	-0.014058	-0.788524	0.200111	-0.208383	0.864522	0.011830	-0.499126	0.057754
29725	8.596056	0.156757	4.727401	-0.572004	0.020114	-0.002063	-0.787112	0.199544	-0.208400	0.865169	0.003894	-0.499052	0.049140
29726	8.588759	0.156848	4.734659	-0.538381	0.030901	-0.016777	-0.788244	0.200678	-0.209784	0.865924	-0.002424	-0.498559	0.040107
29727	8.536343	0.079058	4.609945	-0.534883	-0.012626	0.011825	-0.788805	0.199974	-0.209506	0.865999	-0.009760	-0.498922	0.032053
29728	8.661936	0.092736	4.604791	-0.556737	-0.018788	0.008981	-0.788115	0.203064	-0.207934	0.866021	-0.016611	-0.499189	0.023276
29729	8.719658	0.157986	4.661979	-0.549297	0.007216	0.019542	-0.787411	0.203056	-0.205973	0.866058	-0.024201	-0.499127	0.015158
29730	8.629105	0.082475	4.476881	-0.538417	0.009168	-0.003363	-0.788405	0.204895	-0.207912	0.866154	-0.030618	-0.498798	0.006334
29731	8.641809	-0.003442	4.663885	-0.553079	-0.019780	0.016088	-0.788125	0.205029	-0.206087	0.865696	-0.038156	-0.499111	-0.001902
29732	8.637918	0.024918	4.557252	-0.544126	-0.028587	-0.010285	-0.787560	0.204745	-0.205673	0.865194	-0.044588	-0.499332	-0.010881
29733	8.512698	0.040026	4.528255	-0.560597	-0.044659	-0.019247	-0.788122	0.204324	-0.205813	0.864244	-0.051821	-0.500004	-0.019816
29734	8.638705	0.024277	4.455770	-0.553488	-0.075366	-0.012756	-0.788545	0.203753	-0.202866	0.863043	-0.058391	-0.500912	-0.028882
29735	8.835388	0.043415	4.622024	-0.560349	-0.003243	-0.012360	-0.788263	0.203609	-0.202308	0.862273	-0.065566	-0.500760	-0.037774
29736	8.657505	0.048810	4.532795	-0.568392	0.014798	-0.012596	-0.788823	0.202910	-0.203154	0.861728	-0.072321	-0.499978	-0.047087
29737	8.632734	0.030086	4.605529	-0.546584	0.023802	-0.023907	-0.789104	0.202913	-0.204135	0.861003	-0.079025	-0.499280	-0.056101
29738	8.594322	0.073799	4.600260	-0.545757	0.003852	-0.010508	-0.788814	0.200941	-0.203877	0.860164	-0.085403	-0.498581	-0.065123
29739	8.632695	0.059208	4.624536	-0.545786	-0.005235	-0.001601	-0.787700	0.204321	-0.204974	0.858960	-0.092250	-0.498241	-0.073718
29740	8.575296	0.068843	4.561679	-0.538581	0.000422	-0.033406	-0.789104	0.202913	-0.204135	0.857850	-0.098254	-0.497537	-0.083042
29741	8.623472	0.054070	4.566612	-0.524027	-0.008862	-0.010170	-0.787549	0.202066	-0.204437	0.856432	-0.104546	-0.497202	-0.091573
29742	8.647684	0.024765	4.542743	-0.558490	-0.005155	-0.003517	-0.787978	0.203049	-0.203299	0.855066	-0.111170	-0.496379	-0.100552
29743	8.642352	-0.008732	4.591451	-0.554007	-0.010521	-0.010516	-0.787702	0.204310	-0.201743	0.853354	-0.117873	-0.495910	-0.109389
29744	8.623343	0.010540	4.562265	-0.543974	-0.007931	-0.003338	-0.786852	0.203467	-0.202882	0.851781	-0.124224	-0.495044	-0.118192
29745	8.585339	0.012712	4.484967	-0.554849	-0.005162	-0.005255	-0.787420	0.204309	-0.201745	0.849920	-0.130874	-0.494356	-0.126961
29746	8.599205	0.078571	4.595367	-0.527588	-0.004487	0.005681	-0.788963	0.202342	-0.201754	0.848241	-0.136993	-0.493333	-0.135430
29747	8.598913	-0.056944	4.567883	-0.549348	-0.008088	0.016049	-0.788265	0.204031	-0.202023	0.846225	-0.143659	-0.492540	-0.143773
29748	8.662015	0.024796	4.562054	-0.562007	0.003696	0.015852	-0.787560	0.204029	-0.202028	0.844355	-0.150401	-0.491139	-0.152402
29749	8.695868	0.031802	4.557098	-0.549269	0.003576	0.023087	-0.785027	0.205433	-0.202735	0.842276	-0.156987	-0.490017	-0.160651
29750	8.681277	-0.006803	4.552715	-0.574635	0.016356	0.017396	-0.786863	0.206286	-0.203836	0.840285	-0.163875	-0.488237	-0.169381
29751	8.676645	0.024583	4.542706	-0.560065	0.018009	0.026406	-0.786303	0.207127	-0.203270	0.838126	-0.170510	-0.486713	-0.177712
29752	8.676418	0.053857	4.585875	-0.552773	0.028866	0.017580	-0.786301	0.206850	-0.204677	0.836121	-0.176945	-0.484678	-0.186226
29753	8.632833	-0.052415	4.553289	-0.561947	0.009064	0.019343	-0.784760	0.209527	-0.206487	0.833650	-0.183456	-0.483203	-0.194643
29754	8.651744	-0.018277	4.620542	-0.554616	0.025296	0.014026	-0.783915	0.209805	-0.205929	0.831385	-0.189850	-0.481117	-0.203180
29755	8.651754	-0.035254	4.611066	-0.532938	0.007212	0.009966	-0.784481	0.210375	-0.207464	0.828784	-0.195676	-0.479709	-0.211443
29756	8.647032	-0.057126	4.587152	-0.542996	-0.005362	0.010807	-0.783922	0.211783	-0.208156	0.826061	-0.201925	-0.478076	-0.219757
29757	8.664077	-0.057354	4.567801	-0.556500	0.009041	0.019412	-0.782516	0.212625	-0.208298	0.823246	-0.208100	-0.476387	-0.228072
29758	8.651823	-0.076520	4.582530	-0.538439	-0.005416	0.014398	-0.781809	0.212058	-0.207608	0.820364	-0.214259	-0.474648	-0.236230
29759	8.661262	-0.093375	4.602036	-0.551177	-0.003465	0.004505	-0.782242	0.214310	-0.207159	0.817205	-0.220139	-0.473136	-0.244656
29760	8.679885	-0.095365	4.689023	-0.549278	0.010916	0.007092	-0.782382	0.214313	-0.208001	0.814205	-0.226273	-0.470994	-0.253054
29761	8.613418	-0.149172	4.520566	-0.547500	-0.001710	0.007178	-0.781388	0.212907	-0.209288	0.810917	-0.231989	-0.469340	-0.261371
29762	8.717982	-0.216395	4.697573	-0.545749	-0.010757	0.010797	-0.781954	0.213472	-0.209418	0.807556	-0.238154	-0.467436	-0.269517
29763	8.726457	-0.154416	4.568800	-0.554759	0.009277	-0.007108	-0.781537	0.214594	-0.208426	0.804087	-0.243672	-0.465515	-0.278144
29764	8.622685	-0.112557	4.587803	-0.530971	0.052641	-0.033652	-0.782373	0.212060	-0.207744	0.800951	-0.248775	-0.462770	-0.287111
29765	8.622861	-0.066640	4.587291	-0.557452	0.023817	-0.020510	-0.782373	0.212629	-0.209704	0.797355	-0.254005	-0.460535	-0.295996
29766	8.642522	-0.013718	4.567343	-0.552854	0.035537	-0.023170	-0.781526	0.212633	-0.211256	0.793812	-0.259585	-0.457766	-0.304842
29767	8.593732	-0.090563	4.597262	-0.554598	0.039944	-0.012623	-0.781240	0.212074	-0.212809	0.790250	-0.264615	-0.455125	-0.313601
29768	8.578936	-0.143546	4.612372	-0.554691	0.023722	-0.012535	-0.781381	0.212220	-0.214352	0.786457	-0.270327	-0.452355	-0.322155
29769	8.617512	-0.114668	4.631329	-0.556515	0.020068	-0.005446	-0.780105	0.210953	-0.215218	0.782579	-0.275452	-0.449850	-0.330652
29770	8.593376	-0.109668	4.633722	-0.567345	0.034581	-0.010974	-0.779832	0.213068	-0.216321	0.778628	-0.281232	-0.446700	-0.339273
29771	8.583628	-0.090136	4.655265	-0.529242	0.032676	-0.019364	-0.780389	0.211521	-0.216333	0.774756	-0.285598	-0.444137	-0.347749
29772	8.588584	-0.056334	4.654881	-0.549263	0.025534	-0.016010	-0.781519	0.212373	-0.218001	0.770604	-0.291041	-0.441158	-0.356151
29773	8.597696	-0.099589	4.703679	-0.556563	0.017409	-0.010744	-0.779399	0.211245	-0.218732	0.766341	-0.295887	-0.438469	-0.364580
29774	8.554411	-0.063081	4.700913	-0.552967	0.012899	-0.012447	-0.780669	0.211529	-0.218719	0.761893	-0.301434	-0.435521	-0.372797
29775	8.596848	-0.035873	4.843120	-0.565581	0.035501	-0.014497	-0.780665	0.210687	-0.219571	0.757545	-0.306115	-0.432384	-0.381397
29776	8.554235	-0.104149	4.703788	-0.531263	0.003912	-0.026298	-0.780659	0.209565	-0.220706	0.752863	-0.311208	-0.429706	-0.389486
29777	8.592629	-0.004822	4.779953	-0.553107	-0.005100	-0.014096	-0.780662	0.210126	-0.220138	0.748090	-0.315886	-0.427149	-0.397646
29778	8.576121	-0.031695	4.717449	-0.567726	-0.008418	-0.038136	-0.780384	0.210825	-0.218729	0.742794	-0.321442	-0.424330	-0.406049
29779	8.573688	0.002275	4.736404	-0.563941	0.009448	-0.023159	-0.780933	0.208019	-0.221423	0.737843	-0.325953	-0.421400	-0.414446
29780	8.545135	0.060304	4.711631	-0.554840	0.011174	-0.019522	-0.781213	0.207456	-0.221286	0.732760	-0.331231	-0.418157	-0.422484
29781	8.569044	0.070032	4.745320	-0.560382	0.002273	-0.028374	-0.779237	0.206887	-0.220886	0.727571	-0.335572	-0.415273	-0.430790
29782	8.563706	-0.024064	4.765708	-0.549463	-0.001469	-0.019391	-0.780929	0.207179	-0.222696	0.722242	-0.340794	-0.412146	-0.438591
29783	8.563944	0.007341	4.748464	-0.554953	-0.012300	-0.012316	-0.780668	0.206670	-0.221180	0.716958	-0.345189	-0.409289	-0.446429
29784	8.588378	0.021490	4.716860	-0.547772	-0.029497	-0.006810	-0.780242	0.205824	-0.220911	0.711350	-0.350653	-0.406384	-0.453735
29785	8.603065	0.026080	4.692625	-0.553124	-0.015986	-0.003413	-0.781236	0.207372	-0.220044	0.705984	-0.355003	-0.403421	-0.461315
29786	8.593205	0.006914	4.709767	-0.554038	-0.015051	-0.006973	-0.782508	0.207510	-0.218347	0.700281	-0.360338	-0.400147	-0.468664
29787	8.578724	0.021551	4.716872	-0.560321	-0.004242	-0.003576	-0.781942	0.207230	-0.219197	0.694813	-0.364555	-0.396838	-0.476292
29788	8.603095	-0.015155	4.668921	-0.545813	-0.012449	0.000185	-0.782220	0.206387	-0.219485	0.689095	-0.369719	-0.393447	-0.483379
29789	8.615246	0.006518	4.668663	-0.574946	-0.017634	-0.008965	-0.780105	0.206379	-0.218659	0.683218	-0.374104	-0.390108	-0.490995
29790	8.598633	0.006396	4.632441	-0.557687	-0.017701	-0.010533	-0.781804	0.207503	-0.216667	0.677100	-0.379306	-0.386646	-0.498163
29791	8.580199	-0.025706	4.504755	-0.525946	-0.032299	-0.006536	-0.783212	0.206944	-0.216943	0.671361	-0.383076	-0.383865	-0.505148
29792	8.661493	0.039849	4.634400	-0.542131	-0.003447	0.000194	-0.782652	0.208068	-0.216654	0.665426	-0.387913	-0.380185	-0.512045
29793	8.622513	-0.134150	4.597731	-0.552880	0.003610	0.021228	-0.781525	0.208062	-0.215679	0.659908	-0.391784	-0.376331	-0.519039
29794	8.637773	0.029969	4.576548	-0.552747	0.030672	0.018434	-0.782088	0.208069	-0.217361	0.654186	-0.396456	-0.371851	-0.525919
29795	8.651564	-0.051984	4.625772	-0.561716	0.052400	0.011109	-0.780121	0.210039	-0.218480	0.648724	-0.399745	-0.367241	-0.533381
29796	8.627413	-0.095453	4.606958	-0.541778	0.045125	0.007838	-0.780963	0.209343	-0.220166	0.642934	-0.403949	-0.362673	-0.540304
29797	8.632820	-0.066865	4.546222	-0.561777	0.046198	-0.000356	-0.779831	0.208637	-0.220464	0.637167	-0.407112	-0.358130	-0.547742
29798	8.622771	-0.056787	4.601700	-0.560013	0.034393	0.008580	-0.779694	0.209625	-0.221157	0.631012	-0.411573	-0.353395	-0.554566
29799	8.583949	-0.051527	4.630691	-0.552806	0.025343	0.008711	-0.779971	0.208784	-0.222287	0.625133	-0.414806	-0.349042	-0.561528
29800	8.583574	-0.051222	4.679016	-0.532784	0.026951	0.019549	-0.779691	0.209206	-0.222285	0.619132	-0.418986	-0.344521	-0.567830
29801	8.602087	-0.101606	4.756878	-0.565564	0.023646	0.003256	-0.777444	0.211885	-0.224804	0.612947	-0.422250	-0.339993	-0.574810
29802	8.558460	-0.139968	4.762197	-0.525544	0.023319	0.017866	-0.777730	0.212873	-0.225353	0.606830	-0.426274	-0.335526	-0.580922
29803	8.544044	-0.132657	4.757302	-0.560123	0.019992	0.005095	-0.777585	0.212170	-0.225924	0.600565	-0.429415	-0.330990	-0.587682
29804	8.553474	-0.151929	4.776835	-0.535739	0.003769	-0.006906	-0.777442	0.212034	-0.227331	0.593809	-0.433529	-0.326766	-0.593858
29805	8.582546	-0.113415	4.781199	-0.549489	0.002327	-0.038894	-0.777864	0.211611	-0.227051	0.586873	-0.436350	-0.322849	-0.600789
29806	8.591497	-0.049961	4.903695	-0.558362	0.034659	-0.025029	-0.778261	0.210565	-0.227036	0.579766	-0.440133	-0.318056	-0.607450
29807	8.553972	-0.099087	4.739978	-0.560466	-0.010253	-0.038938	-0.778258	0.209861	-0.226762	0.572525	-0.443119	-0.314049	-0.614194
29808	8.602333	-0.060679	4.746734	-0.571212	0.007681	-0.023236	-0.778258	0.210005	-0.227744	0.565011	-0.447268	-0.309302	-0.620521
29809	8.485406	-0.175429	4.830328	-0.549618	0.004483	-0.081393	-0.779382	0.209164	-0.228025	0.557299	-0.449570	-0.305539	-0.627655
29810	8.519916	0.003158	4.823456	-0.538585	0.024151	-0.068969	-0.780503	0.208046	-0.229713	0.549469	-0.452741	-0.301328	-0.634280
29811	8.525422	0.092269	4.778960	-0.552986	0.012851	-0.007129	-0.780926	0.207476	-0.227468	0.542589	-0.455301	-0.296661	-0.640539
29812	8.544646	0.070398	4.779178	-0.553024	0.010214	-0.014189	-0.780506	0.208464	-0.228445	0.535109	-0.459025	-0.291838	-0.646362
29813	8.496324	0.031960	4.767590	-0.540308	0.023918	-0.042447	-0.781353	0.208322	-0.227456	0.527835	-0.460984	-0.287456	-0.652881
29814	8.500706	-0.069524	4.775965	-0.565889	0.006162	-0.058574	-0.781629	0.206914	-0.227188	0.519510	-0.464522	-0.282825	-0.659044
29815	8.544500	0.012337	4.770160	-0.553100	0.009536	-0.038963	-0.780636	0.205644	-0.226928	0.511957	-0.466703	-0.278303	-0.665308
29816	8.530111	0.036595	4.769909	-0.567614	0.011375	-0.035605	-0.782042	0.204662	-0.227068	0.503818	-0.470195	-0.273293	-0.671115
29817	8.495983	0.075871	4.832343	-0.560350	0.024126	-0.055066	-0.782320	0.203535	-0.226656	0.495939	-0.472045	-0.268592	-0.677552
29818	8.476498	0.068865	4.851778	-0.554950	0.013237	-0.049634	-0.782739	0.202833	-0.226941	0.487616	-0.475183	-0.263778	-0.683267
29819	8.490802	0.042251	4.861722	-0.533170	0.009529	-0.049357	-0.782447	0.200296	-0.226268	0.479877	-0.476873	-0.259451	-0.689199
29820	8.476731	0.080795	4.827481	-0.531420	-0.001290	-0.049266	-0.783718	0.200720	-0.225832	0.471593	-0.479864	-0.255017	-0.694476
29821	8.501053	0.099885	4.812737	-0.534969	0.003075	-0.031634	-0.785976	0.201004	-0.225109	0.463940	-0.481637	-0.250481	-0.700032
29822	8.491680	0.094868	4.774143	-0.538637	-0.006867	-0.026309	-0.784416	0.198889	-0.225003	0.455773	-0.484776	-0.245704	-0.704907
29823	8.455388	0.124345	4.798048	-0.534158	-0.017703	-0.024434	-0.784446	0.200209	-0.223326	0.448022	-0.486762	-0.241230	-0.710034
29824	8.491368	0.066117	4.798649	-0.557028	-0.055603	-0.005892	-0.785431	0.199648	-0.223324	0.439628	-0.490737	-0.236360	-0.714170
29825	8.571366	0.108962	4.773900	-0.553248	-0.028546	-0.009529	-0.785712	0.199224	-0.222483	0.431745	-0.493009	-0.231503	-0.718989
29826	8.520292	0.065965	4.803445	-0.544025	-0.006983	-0.008687	-0.787404	0.199087	-0.222472	0.423568	-0.496043	-0.226354	-0.723392
29827	8.501040	0.070889	4.798583	-0.565823	-0.008715	-0.005395	-0.785709	0.198519	-0.222210	0.415614	-0.498042	-0.221033	-0.728261
29828	8.525173	0.099828	4.812726	-0.556757	-0.016059	0.005379	-0.785853	0.199079	-0.221219	0.407379	-0.501257	-0.215569	-0.732335
29829	8.520527	0.216071	4.845265	-0.543227	-0.028751	0.007397	-0.785708	0.198235	-0.221510	0.399655	-0.503304	-0.210554	-0.736633
29830	8.510974	0.104540	4.778863	-0.547759	-0.039673	0.021553	-0.785301	0.201608	-0.219792	0.391560	-0.506743	-0.205189	-0.740128
29831	8.544154	-0.084263	4.766428	-0.547702	-0.028752	0.009084	-0.786714	0.201317	-0.216131	0.383727	-0.508728	-0.200033	-0.744269
29832	8.525045	-0.110968	4.728088	-0.533206	-0.025026	-0.012006	-0.784457	0.201028	-0.215309	0.375259	-0.511585	-0.195053	-0.747941
29833	8.554238	-0.060432	4.722653	-0.545944	-0.030422	-0.005916	-0.786292	0.201738	-0.215990	0.367131	-0.513414	-0.190024	-0.752005
29834	8.632045	0.025882	4.690172	-0.549547	-0.024092	-0.005084	-0.786859	0.202018	-0.214858	0.358521	-0.516285	-0.184665	-0.755520
29835	8.627366	0.059730	4.687384	-0.571168	0.002077	0.001583	-0.786721	0.202576	-0.213448	0.350277	-0.517721	-0.178889	-0.759783
