# Supplementary material for: Identification of Haptic Based Guiding Using Hard Reins
Source: PLoS One. 2015 Jul 22;10(7):e0132020. doi: 10.1371/journal.pone.0132020 (PMC4511788; doi:10.1371/journal.pone.0132020)
Supplement: S8 File — (ZIP) [file pone.0132020.s008.zip › Exp2_MotionData1/Subject1/path2/T7/fh7.txt]

// Start Time: 0
// Sample rate: 25.0Hz
// Scenario: 4.9
// Firmware Version: 2.6.1
Counter	Acc_X	Acc_Y	Acc_Z	Gyr_X	Gyr_Y	Gyr_Z	Mag_X	Mag_Y	Mag_Z	Quat_w	Quat_x	Quat_y	Quat_z
29212	0.034927	-0.297587	-9.791758	-0.039353	0.021122	0.007385	0.282513	0.037145	0.690285	-0.018035	0.992935	0.117265	-0.001823
29213	0.078071	-0.339154	-9.903166	-0.017862	0.015896	0.004860	0.281311	0.037289	0.692797	-0.017704	0.992950	0.117192	-0.001548
29214	0.116748	-0.336743	-9.802527	-0.005389	0.006227	0.011071	0.279590	0.036882	0.692688	-0.017599	0.992991	0.116866	-0.001505
29215	0.136151	-0.327082	-9.740094	-0.005344	0.015853	0.002289	0.280788	0.036182	0.692532	-0.017517	0.992995	0.116844	-0.001251
29216	0.101982	-0.377342	-9.745184	-0.005392	0.010595	0.011082	0.278792	0.036192	0.694399	-0.017421	0.993037	0.116501	-0.001121
29217	0.053476	-0.405901	-9.769128	0.001761	-0.000754	0.009340	0.279985	0.035907	0.695165	-0.017446	0.993055	0.116345	-0.001213
29218	0.048582	-0.415425	-9.749968	0.021439	-0.003377	0.009473	0.280121	0.035768	0.694243	-0.017851	0.993086	0.116013	-0.001421
29219	0.044027	-0.376918	-9.754292	0.012505	0.005373	0.009449	0.279319	0.037577	0.693224	-0.018108	0.993100	0.115852	-0.001415
29220	0.077967	-0.357985	-9.768788	0.026838	-0.006864	0.002453	0.279852	0.037713	0.692037	-0.018612	0.993108	0.115701	-0.001704
29221	0.015302	-0.338501	-9.849741	0.014331	0.005413	0.004194	0.280654	0.037293	0.690839	-0.018904	0.993109	0.115644	-0.001698
29222	0.019928	-0.367358	-9.835692	0.028659	-0.001574	-0.001022	0.281845	0.037703	0.690825	-0.019457	0.993114	0.115508	-0.001883
29223	0.044027	-0.376918	-9.754292	0.021477	0.006262	0.004230	0.280770	0.039234	0.692562	-0.019892	0.993112	0.115449	-0.001876
29224	0.031709	-0.408349	-9.838669	0.005426	0.012424	-0.003796	0.279839	0.039794	0.692320	-0.020016	0.993113	0.115422	-0.001729
29225	0.077424	-0.432665	-9.808098	-0.007150	0.016749	0.007564	0.279969	0.040348	0.692323	-0.019909	0.993131	0.115294	-0.001447
29226	0.101865	-0.394135	-9.730955	-0.014267	0.012377	-0.004841	0.279718	0.038547	0.691260	-0.019642	0.993142	0.115245	-0.001255
29227	0.067959	-0.406073	-9.788483	0.003575	0.015871	0.009409	0.279723	0.038131	0.690468	-0.019747	0.993159	0.115081	-0.001012
29228	0.063048	-0.415810	-9.839025	0.000022	0.006274	0.002300	0.279447	0.039241	0.691796	-0.019749	0.993178	0.114919	-0.000977
29229	0.053643	-0.381907	-9.788081	0.007173	0.005392	0.002357	0.279316	0.038409	0.692576	-0.019902	0.993177	0.114899	-0.000948
29230	0.029491	-0.381777	-9.807099	0.009871	0.001912	-0.001153	0.279972	0.040071	0.691796	-0.020090	0.993185	0.114798	-0.001020
29231	0.012383	-0.410493	-9.802475	0.014305	-0.008594	0.004128	0.278657	0.038414	0.691537	-0.020352	0.993185	0.114749	-0.001288
29232	0.043747	-0.415461	-9.773961	0.012526	0.001890	0.004142	0.279446	0.039519	0.691667	-0.020593	0.993207	0.114514	-0.001368
29233	0.043884	-0.396219	-9.773741	0.006249	0.003630	0.007631	0.279980	0.038822	0.691521	-0.020723	0.993219	0.114390	-0.001376
29234	0.034295	-0.386515	-9.771143	-0.012536	0.006252	0.007508	0.279320	0.038410	0.691527	-0.020475	0.993258	0.114098	-0.001313
29235	0.082510	-0.396639	-9.812534	-0.011613	0.008882	0.003103	0.279708	0.039100	0.693102	-0.020262	0.993266	0.114062	-0.001172
29236	0.053341	-0.422914	-9.827005	0.017870	-0.008608	0.007664	0.279450	0.038964	0.691268	-0.020584	0.993290	0.113797	-0.001476
29237	0.043534	-0.444397	-9.798326	0.014276	-0.005120	0.011173	0.279454	0.038548	0.690870	-0.020855	0.993306	0.113606	-0.001675
29238	0.041300	-0.420223	-9.764380	-0.032194	-0.003360	-0.001491	0.278251	0.039386	0.692209	-0.020196	0.993327	0.113536	-0.001756
29239	0.024560	-0.396156	-9.802415	-0.007113	0.008913	-0.003015	0.279314	0.038687	0.692710	-0.020074	0.993320	0.113622	-0.001622
29240	0.029279	-0.410713	-9.831465	0.000039	-0.004201	-0.004776	0.278909	0.040076	0.692599	-0.020053	0.993322	0.113604	-0.001792
29241	0.048782	-0.386650	-9.778481	0.019696	-0.001601	0.000661	0.279312	0.039242	0.692454	-0.020439	0.993312	0.113620	-0.001929
29242	0.072809	-0.403669	-9.776480	-0.001697	0.016790	-0.011775	0.279703	0.040071	0.693112	-0.020432	0.993302	0.113713	-0.001675
29243	0.070466	-0.391792	-9.831602	-0.003535	0.001908	-0.003908	0.278656	0.038275	0.691929	-0.020365	0.993291	0.113819	-0.001684
29244	0.048591	-0.410923	-9.850862	0.024203	0.001926	-0.003702	0.280774	0.038540	0.692424	-0.020838	0.993292	0.113729	-0.001787
29245	0.029142	-0.429940	-9.826878	0.001818	0.015905	0.003236	0.279185	0.037994	0.692968	-0.020909	0.993295	0.113687	-0.001533
29246	0.048633	-0.408224	-9.754692	-0.023282	0.007113	0.009186	0.278646	0.039661	0.692730	-0.020450	0.993336	0.113417	-0.001432
29247	0.068050	-0.396187	-9.701845	-0.007115	0.010633	-0.004786	0.278917	0.038828	0.692193	-0.020332	0.993325	0.113537	-0.001258
29248	0.077709	-0.394063	-9.769201	0.012536	0.015874	0.005949	0.278654	0.038135	0.692715	-0.020604	0.993349	0.113282	-0.001062
29249	0.082252	-0.432717	-9.812947	0.014338	0.015887	0.004191	0.279713	0.037990	0.693484	-0.020925	0.993349	0.113221	-0.000833
29250	0.103918	-0.442472	-9.801229	0.016135	0.010638	0.000652	0.278650	0.038412	0.693505	-0.021257	0.993357	0.113093	-0.000747
29251	0.057969	-0.449556	-9.875421	0.020584	0.003656	0.005960	0.277987	0.038971	0.692602	-0.021676	0.993358	0.113003	-0.000775
29252	0.088860	-0.519554	-9.876493	0.010724	0.008883	0.011171	0.277853	0.039250	0.692476	-0.021897	0.993391	0.112671	-0.000716
29253	0.072301	-0.473516	-9.808523	-0.008031	0.009764	0.002238	0.278242	0.040079	0.693790	-0.021766	0.993396	0.112652	-0.000556
29254	0.125920	-0.406423	-9.755339	-0.014328	0.006222	0.007463	0.278779	0.039522	0.692727	-0.021483	0.993430	0.112405	-0.000492
29255	0.106709	-0.391797	-9.740583	-0.025046	0.008854	0.003878	0.279450	0.038409	0.692181	-0.021011	0.993446	0.112354	-0.000308
29256	0.044241	-0.347960	-9.722716	0.019745	0.003663	-0.009885	0.278260	0.036750	0.694019	-0.021399	0.993430	0.112425	-0.000363
29257	0.005103	-0.415261	-9.807274	0.048379	0.005446	-0.007908	0.278643	0.040077	0.692734	-0.022374	0.993387	0.112609	-0.000411
29258	0.057914	-0.459001	-9.817846	0.021557	0.001940	-0.013428	0.278618	0.044794	0.692126	-0.022794	0.993349	0.112865	-0.000505
29259	0.116089	-0.430400	-9.755529	-0.011585	0.008879	-0.004846	0.279420	0.043125	0.693147	-0.022585	0.993340	0.112988	-0.000349
29260	0.034191	-0.400954	-9.773712	-0.018805	0.001876	0.007444	0.280341	0.043118	0.694969	-0.022203	0.993376	0.112746	-0.000361
29261	0.058113	-0.432426	-9.779087	0.026841	0.001891	0.004238	0.278633	0.042020	0.692360	-0.022740	0.993370	0.112691	-0.000437
29262	0.096729	-0.435162	-9.789065	0.059039	-0.001614	0.006211	0.279281	0.043957	0.693419	-0.023897	0.993366	0.112480	-0.000693
29263	0.072059	-0.507204	-9.813715	0.035798	-0.010340	-0.001046	0.279426	0.042709	0.691962	-0.024585	0.993343	0.112535	-0.001028
29264	0.076917	-0.502505	-9.837738	-0.025126	-0.006899	0.018789	0.280081	0.043398	0.693008	-0.024058	0.993407	0.112081	-0.001206
29265	0.040999	-0.459023	-9.868173	-0.043026	-0.012139	0.019541	0.281022	0.041729	0.692190	-0.023175	0.993467	0.111730	-0.001410
29266	0.038946	-0.410686	-9.797899	-0.014350	0.003619	0.012767	0.282078	0.042139	0.692703	-0.022885	0.993511	0.111399	-0.001401
29267	0.058562	-0.372074	-9.706293	-0.010740	-0.000756	0.002203	0.281281	0.042143	0.693240	-0.022665	0.993518	0.111386	-0.001443
29268	0.024708	-0.376782	-9.758931	-0.021444	0.000150	-0.003148	0.281958	0.040337	0.692162	-0.022227	0.993529	0.111371	-0.001479
29269	0.041115	-0.444437	-9.817533	-0.032178	-0.001594	-0.003250	0.283028	0.038111	0.693173	-0.021577	0.993533	0.111467	-0.001489
29270	0.079624	-0.463834	-9.770020	-0.007130	0.012382	0.000491	0.283549	0.039495	0.693703	-0.021450	0.993545	0.111382	-0.001316
29271	0.130237	-0.478575	-9.741785	0.014341	-0.001622	-0.003828	0.282236	0.037838	0.692657	-0.021729	0.993527	0.111488	-0.001425
29272	0.096462	-0.469152	-9.892802	0.012540	0.008896	0.005905	0.282497	0.039225	0.691618	-0.021985	0.993543	0.111299	-0.001368
29273	0.086705	-0.483442	-9.871251	-0.008933	-0.001602	0.002186	0.282890	0.039361	0.692663	-0.021805	0.993548	0.111286	-0.001425
29274	0.062746	-0.459009	-9.808274	-0.023210	0.008904	-0.004919	0.282364	0.038115	0.693445	-0.021351	0.993555	0.111315	-0.001283
29275	0.043775	-0.412923	-9.730670	-0.025062	0.010613	0.007424	0.283431	0.037555	0.692636	-0.020878	0.993579	0.111194	-0.001064
29276	0.063286	-0.386565	-9.713711	-0.028710	-0.001675	0.018807	0.281840	0.037147	0.693181	-0.020291	0.993638	0.110774	-0.001131
29277	0.089979	-0.367612	-9.740162	0.002699	0.003624	0.000547	0.282765	0.037419	0.693695	-0.020351	0.993635	0.110792	-0.001108
29278	0.082740	-0.365297	-9.788141	0.042945	0.005384	0.006137	0.282504	0.037143	0.692909	-0.021204	0.993637	0.110608	-0.001188
29279	0.024562	-0.393927	-9.860072	0.028654	-0.000699	0.000737	0.285148	0.038655	0.692621	-0.021769	0.993623	0.110623	-0.001308
29280	0.038967	-0.406037	-9.850722	-0.014332	0.006259	0.011016	0.285950	0.036847	0.693640	-0.021485	0.993661	0.110339	-0.001246
29281	0.038924	-0.413150	-9.817155	-0.021418	0.012410	-0.003995	0.284622	0.037548	0.693143	-0.021082	0.993658	0.110443	-0.000994
29282	0.031771	-0.401008	-9.797726	0.014291	0.005382	0.011224	0.285673	0.038235	0.694839	-0.021365	0.993681	0.110180	-0.001013
29283	0.058514	-0.377046	-9.759226	0.021456	0.020238	0.013088	0.285814	0.037680	0.693257	-0.021829	0.993698	0.109941	-0.000709
29284	0.077731	-0.391599	-9.749946	0.007149	0.015860	0.009434	0.285552	0.037682	0.692343	-0.021993	0.993722	0.109690	-0.000502
29285	0.068515	-0.329046	-9.768374	-0.021521	0.007092	0.016259	0.285284	0.037127	0.694178	-0.021568	0.993764	0.109394	-0.000365
29286	0.058623	-0.358149	-9.871972	-0.003618	-0.001623	0.014595	0.285692	0.036433	0.692328	-0.021481	0.993803	0.109059	-0.000485
29287	0.043697	-0.416070	-9.973454	0.021538	-0.010286	-0.008169	0.286078	0.039067	0.691299	-0.021871	0.993773	0.109255	-0.000778
29288	0.087069	-0.435102	-9.793788	-0.003634	-0.028755	0.007421	0.286617	0.037399	0.691537	-0.021724	0.993795	0.109078	-0.001435
29289	0.106777	-0.386582	-9.608335	0.008925	-0.005161	0.002311	0.287147	0.037257	0.692052	-0.021874	0.993793	0.109064	-0.001600
29290	0.077469	-0.429922	-9.697508	-0.005431	-0.007786	0.012773	0.287416	0.036701	0.691911	-0.021737	0.993827	0.108772	-0.001838
29291	0.062734	-0.461356	-9.789073	-0.030363	0.005404	-0.007628	0.286881	0.037258	0.692318	-0.021132	0.993821	0.108952	-0.001701
29292	0.096544	-0.459369	-9.839814	-0.012552	0.007112	0.012766	0.289275	0.036136	0.691746	-0.020886	0.993858	0.108664	-0.001628
29293	0.125580	-0.452285	-9.808739	-0.017924	-0.005146	0.009150	0.287820	0.035867	0.691241	-0.020509	0.993882	0.108515	-0.001731
29294	0.135385	-0.433015	-9.774954	-0.042975	0.010579	0.012549	0.288084	0.034615	0.693848	-0.019665	0.993929	0.108239	-0.001523
29295	0.082510	-0.396639	-9.812534	-0.014322	-0.000749	0.005692	0.288088	0.033644	0.694232	-0.019372	0.993944	0.108156	-0.001540
29296	0.021998	-0.415489	-9.838667	0.042070	-0.007695	-0.000957	0.288232	0.032951	0.691993	-0.020180	0.993929	0.108137	-0.001874
29297	0.002411	-0.453756	-9.817307	0.035833	-0.015549	-0.009845	0.287561	0.034342	0.692017	-0.020855	0.993890	0.108367	-0.002291
29298	0.009949	-0.415093	-9.740017	-0.007158	-0.010352	-0.000442	0.289007	0.036553	0.692017	-0.020679	0.993892	0.108369	-0.002572
29299	0.019770	-0.391249	-9.783090	-0.012507	-0.003345	-0.001334	0.289543	0.035718	0.691869	-0.020419	0.993891	0.108428	-0.002647
29300	-0.006709	-0.376859	-9.864413	0.025080	0.001935	0.000734	0.289538	0.036273	0.692268	-0.020910	0.993886	0.108379	-0.002753
29301	-0.023772	-0.396233	-9.951013	0.014360	0.024693	0.006028	0.289001	0.037663	0.691765	-0.021241	0.993891	0.108278	-0.002336
29302	0.000386	-0.396290	-9.907960	-0.030378	0.008928	0.000350	0.289003	0.037664	0.691241	-0.020645	0.993907	0.108250	-0.002183
29303	0.092282	-0.382165	-9.773997	-0.035777	0.003617	0.002026	0.288476	0.036001	0.693200	-0.019933	0.993923	0.108240	-0.002073
29304	0.039096	-0.391297	-9.749609	-0.014270	0.001904	-0.006622	0.287948	0.035449	0.693334	-0.019642	0.993918	0.108338	-0.002092
29305	0.033847	-0.449059	-9.774261	0.006306	0.005413	-0.004706	0.288753	0.035168	0.691220	-0.019773	0.993902	0.108459	-0.002035
29306	0.024245	-0.443901	-9.685192	0.032234	-0.000722	-0.004538	0.286900	0.033235	0.693328	-0.020400	0.993885	0.108499	-0.002207
29307	0.024166	-0.453647	-9.726162	0.021530	-0.004199	-0.011679	0.287950	0.036005	0.691765	-0.020818	0.993847	0.108762	-0.002373
29308	0.050900	-0.429802	-9.726119	0.007171	-0.006857	-0.002984	0.287943	0.036003	0.693864	-0.020934	0.993839	0.108807	-0.002614
29309	0.019513	-0.425113	-9.845966	-0.008899	0.001928	-0.004819	0.287417	0.036146	0.692299	-0.020760	0.993829	0.108932	-0.002595
29310	0.053146	-0.449438	-9.848940	-0.008924	-0.005089	-0.001335	0.287412	0.036700	0.692830	-0.020560	0.993831	0.108944	-0.002767
29311	0.000310	-0.410391	-9.799966	-0.025061	0.016757	0.010986	0.289293	0.033084	0.691715	-0.020098	0.993863	0.108750	-0.002424
29312	0.053601	-0.386806	-9.816978	-0.010757	0.012369	0.012826	0.288486	0.034753	0.692269	-0.019899	0.993899	0.108459	-0.002250
29313	0.031911	-0.381737	-9.787892	-0.019643	0.012400	-0.001331	0.287560	0.034342	0.692541	-0.019535	0.993901	0.108512	-0.002001
29314	0.024568	-0.396060	-9.771169	0.017011	0.010646	0.004216	0.288091	0.034617	0.691618	-0.019884	0.993907	0.108399	-0.001918
29315	0.029149	-0.429860	-9.800439	0.025157	0.007203	-0.016893	0.287822	0.035589	0.691369	-0.020401	0.993857	0.108761	-0.001864
29316	0.062704	-0.463915	-9.839575	0.012569	0.001918	-0.003802	0.288344	0.036835	0.691636	-0.020643	0.993846	0.108816	-0.001941
29317	0.026409	-0.473319	-9.861001	0.003621	-0.003317	-0.004758	0.287810	0.037392	0.691650	-0.020713	0.993830	0.108942	-0.002055
29318	0.048432	-0.434821	-9.800662	0.000063	-0.006821	-0.011846	0.288202	0.038361	0.691785	-0.020688	0.993806	0.109165	-0.002276
29319	0.014861	-0.403149	-9.754343	0.000019	-0.012088	-0.004801	0.289141	0.036414	0.691751	-0.020668	0.993791	0.109296	-0.002556
29320	0.043962	-0.386495	-9.739982	0.016172	-0.005075	-0.013475	0.289791	0.038074	0.692807	-0.020967	0.993758	0.109536	-0.002777
29321	0.010160	-0.386179	-9.722862	0.002758	0.001927	-0.013538	0.288983	0.038354	0.695971	-0.021030	0.993724	0.109834	-0.002781
29322	0.024595	-0.393530	-9.730282	-0.021427	-0.007714	-0.010230	0.290041	0.038626	0.696220	-0.020576	0.993711	0.110026	-0.002973
29323	-0.004526	-0.410434	-9.826363	0.005497	0.003725	-0.022321	0.289655	0.038491	0.693207	-0.020696	0.993657	0.110498	-0.002945
29324	0.058123	-0.430116	-9.810306	0.014397	0.000186	-0.013481	0.290583	0.039042	0.692149	-0.020971	0.993623	0.110743	-0.003057
29325	0.072626	-0.430046	-9.750343	0.020624	-0.015584	-0.011736	0.290053	0.038767	0.692679	-0.021350	0.993584	0.111011	-0.003447
29326	0.063006	-0.425101	-9.730976	0.034910	-0.005102	-0.002778	0.290069	0.037659	0.689781	-0.022021	0.993565	0.111036	-0.003715
29327	0.002375	-0.458581	-9.822169	0.005392	-0.001576	-0.001205	0.289522	0.040574	0.689819	-0.022128	0.993557	0.111091	-0.003796
29328	-0.026644	-0.463268	-9.855620	-0.053651	0.007170	0.000167	0.290045	0.040848	0.691388	-0.021066	0.993580	0.111095	-0.003625
29329	0.043603	-0.434776	-9.798217	-0.035761	-0.003350	-0.003282	0.290712	0.039457	0.692413	-0.020353	0.993584	0.111194	-0.003649
29330	0.031968	-0.374448	-9.763774	0.001774	-0.003366	0.005818	0.290318	0.039182	0.691892	-0.020368	0.993597	0.111064	-0.003813
29331	0.012557	-0.386411	-9.792585	0.001787	0.003646	0.005848	0.289263	0.039466	0.689812	-0.020413	0.993606	0.110976	-0.003784
29332	0.021750	-0.449251	-9.867894	-0.028643	-0.003352	0.007349	0.288609	0.038083	0.689545	-0.019824	0.993635	0.110823	-0.003880
29333	0.038848	-0.425044	-9.774029	-0.010793	-0.010385	0.012739	0.290722	0.038348	0.691615	-0.019590	0.993663	0.110605	-0.004104
29334	0.053543	-0.396294	-9.773826	0.023286	-0.010340	-0.004635	0.288865	0.038358	0.691643	-0.020018	0.993644	0.110689	-0.004449
29335	0.024092	-0.461127	-9.812772	0.007183	-0.012076	-0.004762	0.290459	0.038349	0.690832	-0.020142	0.993625	0.110818	-0.004736
29336	-0.024294	-0.472849	-9.836523	-0.005381	-0.012080	0.003971	0.290200	0.038074	0.689521	-0.019996	0.993636	0.110734	-0.005057
29337	-0.067449	-0.429229	-9.840457	0.007188	-0.005048	-0.002940	0.290600	0.037101	0.690424	-0.020138	0.993622	0.110824	-0.005208
29338	-0.057990	-0.458079	-9.812029	0.026849	-0.000689	0.002497	0.291241	0.040703	0.690843	-0.020658	0.993617	0.110768	-0.005373
29339	-0.034108	-0.492228	-9.906362	-0.000019	-0.017315	0.005754	0.290975	0.040566	0.691240	-0.020632	0.993624	0.110691	-0.005758
29340	0.004887	-0.444242	-9.846060	-0.030358	0.003683	-0.007612	0.290719	0.039736	0.689923	-0.020026	0.993621	0.110835	-0.005705
29341	-0.004370	-0.390964	-9.751634	-0.017894	0.003641	0.003945	0.291781	0.039591	0.690037	-0.019692	0.993633	0.110787	-0.005631
29342	0.024874	-0.355002	-9.715420	-0.001782	0.006257	0.002308	0.292846	0.038336	0.690795	-0.019658	0.993641	0.110726	-0.005593
29343	-0.018514	-0.344946	-9.683685	-0.008946	0.003636	0.002260	0.292320	0.036952	0.691708	-0.019498	0.993646	0.110710	-0.005536
29344	-0.028381	-0.371555	-9.758413	-0.007142	-0.000713	-0.000387	0.292335	0.035566	0.689857	-0.019342	0.993649	0.110703	-0.005625
29345	-0.057853	-0.438852	-9.816615	-0.008925	0.000184	-0.000400	0.292731	0.035147	0.690896	-0.019175	0.993648	0.110742	-0.005636
29346	-0.019248	-0.443906	-9.797779	-0.000006	0.001907	0.005826	0.292722	0.036672	0.691043	-0.019167	0.993661	0.110624	-0.005691
29347	-0.004863	-0.458451	-9.798070	-0.014276	0.000174	-0.004865	0.294052	0.036388	0.690364	-0.018898	0.993652	0.110752	-0.005689
29348	-0.007216	-0.448899	-9.826781	-0.022392	0.003641	0.010953	0.292320	0.037646	0.690534	-0.018448	0.993684	0.110539	-0.005662
29349	0.039215	-0.374468	-9.751820	-0.011607	0.009763	0.000479	0.294041	0.037636	0.691295	-0.018255	0.993687	0.110558	-0.005473
29350	0.010244	-0.371990	-9.802013	-0.000030	0.000135	0.011113	0.293118	0.037086	0.690910	-0.018242	0.993712	0.110333	-0.005565
29351	-0.045945	-0.458519	-9.925099	0.007138	-0.002444	0.011158	0.294175	0.037080	0.691812	-0.018396	0.993729	0.110142	-0.005665
29352	-0.024036	-0.438970	-9.768840	0.001761	-0.000731	0.009356	0.294975	0.036521	0.691532	-0.018417	0.993750	0.109950	-0.005777
29353	0.029564	-0.376496	-9.653218	-0.008952	0.008862	0.004020	0.295910	0.035545	0.690983	-0.018279	0.993759	0.109898	-0.005612
29354	0.010595	-0.328189	-9.635674	-0.026837	0.010613	0.002149	0.295382	0.034993	0.691248	-0.017757	0.993774	0.109853	-0.005433
29355	-0.045035	-0.337662	-9.729038	-0.017789	0.017692	-0.015366	0.296302	0.036098	0.691770	-0.017461	0.993745	0.110184	-0.005065
29356	-0.018553	-0.345423	-9.839915	-0.001680	0.022954	-0.011712	0.294725	0.033887	0.691378	-0.017468	0.993722	0.110406	-0.004692
29357	-0.008971	-0.357407	-9.801681	0.030474	-0.003306	-0.008054	0.294464	0.033334	0.691245	-0.018083	0.993689	0.110594	-0.004850
29358	-0.009309	-0.405439	-9.778195	0.041222	-0.003299	-0.011511	0.294466	0.035972	0.686287	-0.018884	0.993648	0.110821	-0.005093
29359	-0.026458	-0.439039	-9.797661	0.014383	0.008945	-0.008139	0.295528	0.036522	0.684964	-0.019209	0.993621	0.111008	-0.004973
29360	-0.028848	-0.434327	-9.836041	-0.017829	0.015937	-0.004821	0.295265	0.036107	0.684964	-0.018879	0.993619	0.111100	-0.004706
29361	0.014853	-0.403252	-9.787992	-0.007115	0.008913	-0.003014	0.293911	0.037359	0.691032	-0.018778	0.993612	0.111187	-0.004541
29362	0.002753	-0.405680	-9.826371	0.007202	0.012424	-0.001130	0.293775	0.038193	0.690780	-0.018937	0.993606	0.111213	-0.004401
29363	0.002825	-0.396015	-9.811840	0.010781	-0.010312	-0.008234	0.293102	0.037917	0.693936	-0.019150	0.993579	0.111410	-0.004655
29364	-0.013635	-0.335597	-9.760530	0.012528	-0.002468	0.002397	0.294035	0.037913	0.692609	-0.019381	0.993579	0.111361	-0.004824
29365	-0.037936	-0.357048	-9.758164	0.026895	-0.008551	-0.010735	0.294703	0.037077	0.692591	-0.019914	0.993540	0.111605	-0.005080
29366	-0.062623	-0.431496	-9.782842	0.057268	-0.005057	0.000947	0.293651	0.037778	0.688941	-0.021028	0.993519	0.111577	-0.005399
29367	-0.075088	-0.484478	-9.836219	0.042994	0.003718	-0.004418	0.294965	0.039574	0.689201	-0.021910	0.993487	0.111689	-0.005454
29368	-0.072969	-0.525416	-9.846322	0.017900	0.001943	0.004195	0.294813	0.041932	0.691064	-0.022257	0.993487	0.111610	-0.005548
29369	-0.072694	-0.486946	-9.850689	-0.007190	0.016780	0.017292	0.294943	0.041792	0.692110	-0.022171	0.993527	0.111290	-0.005245
29370	-0.053121	-0.453248	-9.792788	-0.023268	0.008905	0.007453	0.294557	0.040824	0.690269	-0.021716	0.993554	0.111140	-0.005110
29371	-0.004693	-0.434428	-9.807409	-0.008841	0.015949	-0.014456	0.292179	0.040283	0.688726	-0.021597	0.993523	0.111452	-0.004808
29372	0.019391	-0.444164	-9.783694	0.006379	0.016822	-0.016995	0.292168	0.041253	0.690310	-0.021751	0.993484	0.111783	-0.004571
29373	-0.019429	-0.468061	-9.831703	0.000040	0.012429	-0.000307	0.292828	0.040694	0.692000	-0.021800	0.993480	0.111814	-0.004364
29374	-0.019636	-0.496939	-9.836841	-0.021368	0.022951	-0.011886	0.291229	0.041673	0.692821	-0.021416	0.993464	0.112045	-0.003946
29375	0.031335	-0.463398	-9.750371	-0.047364	0.022890	-0.003275	0.290973	0.040010	0.692808	-0.020549	0.993475	0.112135	-0.003424
29376	-0.006845	-0.400471	-9.720476	-0.041140	0.007138	0.000262	0.291234	0.039175	0.695288	-0.019735	0.993492	0.112129	-0.003280
29377	0.019594	-0.415345	-9.797786	-0.017858	0.008907	-0.001333	0.291636	0.038618	0.695146	-0.019423	0.993493	0.112183	-0.003104
29378	0.048702	-0.396396	-9.819450	-0.017945	-0.005134	0.014472	0.290441	0.039735	0.693732	-0.019041	0.993531	0.111907	-0.003262
29379	0.015250	-0.347916	-9.782553	-0.030475	-0.017378	0.010831	0.290442	0.040013	0.692948	-0.018416	0.993561	0.111730	-0.003583
29380	-0.008790	-0.333252	-9.767756	-0.069799	-0.001622	0.005324	0.292175	0.038061	0.693426	-0.017013	0.993597	0.111636	-0.003552
29381	-0.037863	-0.345184	-9.810905	-0.094862	-0.008615	0.006885	0.291810	0.032931	0.692594	-0.015125	0.993639	0.111538	-0.003555
29382	-0.056998	-0.318656	-9.836872	-0.093887	0.007175	-0.005375	0.292090	0.030572	0.692304	-0.013263	0.993654	0.111643	-0.003293
29383	0.001399	-0.258809	-9.781408	-0.135955	0.022867	0.001418	0.293310	0.024461	0.694717	-0.010628	0.993688	0.111646	-0.002579
29384	-0.024477	-0.160236	-9.861769	-0.212911	0.016737	0.004390	0.291609	0.020725	0.694443	-0.006422	0.993735	0.111564	-0.001863
29385	-0.007120	-0.095551	-9.902034	-0.269249	0.027229	0.002263	0.291250	0.012264	0.697119	-0.001142	0.993758	0.111552	-0.000768
29386	0.056333	-0.002245	-9.903912	-0.338231	0.029767	0.022918	0.291558	0.004772	0.697302	0.005527	0.993794	0.111099	0.000486
29387	0.015931	0.089395	-9.928947	-0.493861	0.038509	0.014798	0.290040	-0.008259	0.697982	0.015246	0.993720	0.110825	0.002305
29388	-0.028331	0.315840	-9.928366	-0.585198	0.048070	0.035374	0.288531	-0.024065	0.700340	0.026779	0.993549	0.110105	0.004475
29389	-0.026593	0.565347	-10.134612	-0.687169	0.055075	0.038236	0.287307	-0.043895	0.703834	0.040298	0.993164	0.109326	0.007050
29390	-0.017768	0.795320	-10.418055	-0.873195	0.048977	0.028097	0.286907	-0.068307	0.706746	0.057535	0.992363	0.108661	0.009859
29391	0.054656	1.124775	-10.256264	-1.295563	0.043534	0.035615	0.284609	-0.106023	0.705617	0.083108	0.990608	0.107732	0.013515
29392	0.073399	1.709997	-9.968493	-1.846730	0.067796	0.040606	0.282649	-0.156224	0.704360	0.119470	0.986933	0.106472	0.018796
29393	0.233283	2.443527	-9.588904	-2.229736	0.095516	0.055632	0.281805	-0.214197	0.699596	0.163089	0.980713	0.104669	0.025478
29394	0.296978	3.235355	-9.267901	-2.360522	0.117170	0.091902	0.278265	-0.283942	0.689247	0.208875	0.972057	0.101952	0.032887
29395	0.058276	4.287072	-8.893231	-2.444688	0.114474	0.100369	0.274234	-0.355760	0.671014	0.255802	0.960823	0.098751	0.040406
29396	0.256383	4.960381	-8.444964	-2.407116	0.109090	0.091880	0.270544	-0.437842	0.647950	0.301433	0.947506	0.095441	0.047560
29397	0.442050	5.572225	-7.677638	-2.223727	0.084454	0.073793	0.266099	-0.499664	0.617884	0.343013	0.933236	0.092330	0.053736
29398	0.439432	6.201675	-7.139215	-2.034994	0.061644	0.068154	0.264224	-0.547352	0.587789	0.380503	0.918572	0.089238	0.058977
29399	0.449072	6.857421	-6.622228	-2.009967	0.042302	0.057813	0.261577	-0.596697	0.553491	0.416965	0.902599	0.086030	0.063673
29400	0.521277	7.481490	-6.079706	-2.172782	0.031659	0.037296	0.260274	-0.645492	0.513406	0.455665	0.883667	0.082803	0.068155
29401	0.555508	7.853951	-5.323438	-2.469904	0.035781	0.035194	0.256269	-0.700506	0.459657	0.498628	0.860111	0.079001	0.073058
29402	0.580013	8.212482	-4.427847	-2.817160	0.057345	0.040718	0.255163	-0.749291	0.400941	0.546077	0.830677	0.074680	0.078725
29403	0.465673	8.397125	-3.331167	-3.173522	0.077967	0.074372	0.255644	-0.792115	0.333471	0.597401	0.794388	0.069099	0.085353
29404	0.440604	8.908194	-2.233908	-3.422506	0.068857	0.099047	0.252208	-0.833796	0.246524	0.649990	0.751752	0.062408	0.092124
29405	0.542993	9.000471	-0.899815	-3.694744	0.078924	0.118206	0.248730	-0.862572	0.150524	0.703353	0.701771	0.054622	0.099139
29406	0.572216	8.983481	0.698032	-4.061839	0.092439	0.134037	0.237581	-0.880473	0.031136	0.757496	0.642478	0.045849	0.106391
29407	0.781674	8.505734	2.315465	-4.014722	0.095507	0.154462	0.231188	-0.875238	-0.083633	0.806138	0.579641	0.036547	0.113234
29408	0.673302	8.157923	3.925117	-3.847723	0.074209	0.171389	0.233800	-0.853276	-0.185124	0.847790	0.516039	0.026935	0.119290
29409	0.742789	7.697630	5.387733	-3.584738	0.056537	0.137848	0.229940	-0.814220	-0.283590	0.882250	0.453867	0.017747	0.123789
29410	0.716604	7.374393	6.590775	-3.343115	0.077450	0.099066	0.229142	-0.762983	-0.367551	0.910291	0.393850	0.009859	0.127102
29411	0.922569	6.419378	7.866268	-3.103264	0.112303	0.054834	0.217880	-0.692965	-0.447492	0.932868	0.336188	0.003432	0.129319
29412	1.015758	5.251309	8.400021	-2.681827	0.112356	0.029430	0.218521	-0.630237	-0.506697	0.949452	0.285463	-0.001677	0.130570
29413	0.920434	4.397554	8.984680	-2.289166	0.091380	0.030295	0.228458	-0.580748	-0.548597	0.961519	0.241179	-0.006260	0.131432
29414	0.876090	3.923024	9.433859	-2.075506	0.101798	0.058231	0.230109	-0.524699	-0.582434	0.970554	0.200828	-0.010110	0.132627
29415	0.911272	3.441555	9.389565	-2.078153	0.101827	0.048411	0.232551	-0.470737	-0.611582	0.978005	0.159713	-0.014020	0.133420
29416	0.663817	2.610868	9.264380	-2.385844	0.108906	0.027597	0.226793	-0.401339	-0.633628	0.984463	0.112630	-0.018408	0.133451
29417	0.739611	1.734246	9.099826	-2.638230	0.077353	0.033376	0.230562	-0.327830	-0.657353	0.988988	0.060018	-0.024167	0.133102
29418	0.625798	0.687847	8.778731	-2.656138	0.031986	0.025859	0.235407	-0.257379	-0.680207	0.990727	0.007383	-0.030683	0.132153
29419	0.631701	-0.512412	8.788915	-2.285914	-0.092143	0.025217	0.233946	-0.181769	-0.690188	0.989886	-0.038018	-0.038721	0.131075
29420	0.714946	-1.071734	10.151733	-1.774353	-0.129053	0.023355	0.230295	-0.121270	-0.693465	0.987751	-0.072769	-0.045973	0.130153
29421	0.874691	-1.704703	10.436298	-1.192578	-0.120120	-0.028951	0.222145	-0.065743	-0.690951	0.985654	-0.096320	-0.051687	0.128600
29422	0.889736	-2.316767	10.895401	-0.557278	-0.079759	-0.041938	0.219335	-0.038958	-0.689591	0.984542	-0.107039	-0.054863	0.127319
29423	0.995391	-2.408234	11.143396	-0.109800	-0.026309	-0.057925	0.219856	-0.036185	-0.691539	0.984376	-0.109402	-0.055993	0.126094
29424	0.869996	-2.378844	10.995802	0.115793	0.025460	-0.064859	0.219736	-0.037849	-0.692341	0.984816	-0.107102	-0.055436	0.124877
29425	0.661360	-2.162035	10.572281	0.183960	0.048415	-0.081786	0.220420	-0.041459	-0.692650	0.985420	-0.103802	-0.054386	0.123346
29426	0.562734	-2.090807	10.016350	0.148238	0.074780	-0.073082	0.219390	-0.049223	-0.688514	0.985981	-0.100974	-0.052793	0.121899
29427	0.771726	-1.896215	9.685108	0.068550	0.067716	-0.052556	0.219938	-0.051445	-0.689987	0.986283	-0.099997	-0.051568	0.120780
29428	0.527008	-2.329092	9.086186	-0.007135	0.034832	-0.129009	0.221636	-0.046043	-0.691534	0.986610	-0.100077	-0.051250	0.118143
29429	0.918746	-2.259496	9.247042	0.055378	0.003170	-0.116439	0.222439	-0.047713	-0.691038	0.986962	-0.099146	-0.051461	0.115877
29430	0.837048	-2.205659	9.339696	0.142744	-0.024942	-0.056832	0.222176	-0.047711	-0.691690	0.987344	-0.096201	-0.051829	0.114937
29431	0.673151	-2.165567	9.447323	0.126552	-0.014467	-0.037472	0.219823	-0.053107	-0.692364	0.987623	-0.093903	-0.052064	0.114338
29432	0.805661	-2.207554	9.426470	0.004026	0.023965	-0.037392	0.219031	-0.054352	-0.691314	0.987738	-0.093829	-0.051746	0.113546
29433	0.832051	-2.234014	9.493235	-0.071113	0.039676	-0.038779	0.218503	-0.053516	-0.693135	0.987698	-0.095563	-0.051366	0.112613
29434	0.987072	-2.167891	9.487850	-0.106010	0.057107	-0.032835	0.220860	-0.049923	-0.690773	0.987623	-0.097742	-0.050634	0.111732
29435	0.889887	-2.249061	9.439687	-0.029015	0.055441	-0.042840	0.220321	-0.047978	-0.691533	0.987682	-0.098676	-0.049869	0.110729
29436	0.861890	-2.113949	9.503971	0.097165	0.039743	-0.053398	0.222168	-0.046601	-0.691023	0.988027	-0.096781	-0.049069	0.109677
29437	0.925321	-2.027499	9.619783	0.182143	0.034470	-0.052802	0.222464	-0.052152	-0.690820	0.988489	-0.093473	-0.048279	0.108724
29438	0.960181	-1.883184	9.707666	0.119623	0.053719	-0.073437	0.225933	-0.056610	-0.689605	0.988918	-0.091144	-0.047188	0.107273
29439	0.984192	-1.902600	9.712043	0.048083	0.058085	-0.081004	0.226079	-0.058691	-0.690153	0.989202	-0.090491	-0.046287	0.105587
29440	0.830468	-1.786057	9.676253	0.061529	0.044158	-0.088816	0.227671	-0.059533	-0.689005	0.989537	-0.089275	-0.045538	0.103793
29441	0.790788	-1.593411	9.647566	0.139283	0.036274	-0.069721	0.227293	-0.062582	-0.689686	0.989932	-0.086752	-0.044859	0.102451
29442	0.861442	-1.509460	9.751270	0.160766	0.034497	-0.074864	0.229045	-0.067307	-0.690022	0.990387	-0.083564	-0.044071	0.101038
29443	0.822099	-1.607802	9.740865	0.126730	0.018746	-0.071653	0.229604	-0.071748	-0.690993	0.990733	-0.081221	-0.043771	0.099675
29444	0.893218	-1.454524	9.705962	0.062420	0.025761	-0.092352	0.229489	-0.075355	-0.689978	0.991036	-0.079946	-0.043380	0.097845
29445	0.847623	-1.411186	9.603505	-0.027002	0.027539	-0.100022	0.231607	-0.074534	-0.690527	0.991190	-0.080613	-0.043261	0.095769
29446	0.846611	-1.555244	9.685979	-0.103819	0.046815	-0.126097	0.231844	-0.070097	-0.689699	0.991297	-0.082643	-0.042829	0.093089
29447	0.846151	-1.620120	9.706867	-0.132378	0.059085	-0.139492	0.233146	-0.066776	-0.688374	0.991361	-0.085405	-0.042355	0.090085
29448	0.735446	-1.568630	9.744467	-0.087466	0.071454	-0.175205	0.234166	-0.060124	-0.687667	0.991577	-0.087112	-0.041489	0.086400
29449	0.599107	-1.719485	9.618929	-0.024640	0.096117	-0.208129	0.235743	-0.057913	-0.687407	0.991945	-0.087723	-0.040201	0.082057
29450	0.748588	-1.747606	9.456285	0.012184	0.079567	-0.239690	0.239703	-0.054467	-0.688220	0.992409	-0.087411	-0.039117	0.077158
29451	0.660010	-1.977786	9.468823	0.063269	0.071787	-0.262277	0.240627	-0.055167	-0.685879	0.992947	-0.086191	-0.038268	0.071848
29452	0.622822	-1.784212	9.750170	0.039953	0.041988	-0.266035	0.241150	-0.054060	-0.685483	0.993414	-0.085247	-0.037929	0.066510
29453	0.758518	-1.718040	9.711305	-0.005569	0.052488	-0.285741	0.241004	-0.051979	-0.685197	0.993790	-0.085334	-0.037595	0.060711
29454	0.846137	-1.957108	9.626082	-0.040443	0.033248	-0.294949	0.242839	-0.048521	-0.684797	0.994084	-0.085950	-0.037581	0.054748
29455	0.752040	-1.944463	9.588585	-0.031564	0.026252	-0.280780	0.242947	-0.044916	-0.683582	0.994322	-0.086528	-0.037798	0.049068
29456	0.868680	-1.839818	9.497451	0.070412	0.048978	-0.265867	0.242805	-0.042001	-0.685650	0.994724	-0.084970	-0.037310	0.043735
29457	0.753371	-1.754801	9.475389	0.090051	0.062984	-0.250641	0.245053	-0.042153	-0.683849	0.995109	-0.083180	-0.036634	0.038680
29458	0.792248	-1.723615	9.547515	0.027361	0.071658	-0.236975	0.244523	-0.042151	-0.683841	0.995376	-0.082514	-0.035676	0.033851
29459	0.715835	-1.602792	9.535143	-0.017509	0.083838	-0.202844	0.246232	-0.040218	-0.683061	0.995516	-0.082903	-0.034586	0.029633
29460	0.678895	-1.366672	9.571825	-0.105190	0.064578	-0.208781	0.249521	-0.036075	-0.682545	0.995496	-0.084888	-0.033804	0.025283
29461	0.664498	-1.356673	9.658588	-0.160760	0.034775	-0.198715	0.249751	-0.030945	-0.680923	0.995318	-0.088071	-0.033760	0.021129
29462	0.738277	-1.176274	9.847495	-0.148210	0.012876	-0.214554	0.248938	-0.026918	-0.682445	0.995139	-0.090880	-0.034039	0.016724
29463	0.747172	-0.938857	9.638644	-0.089181	-0.015953	-0.210653	0.248887	-0.020123	-0.679097	0.995015	-0.092546	-0.035000	0.012469
29464	0.580640	-0.927771	9.693085	0.034326	-0.049089	-0.229207	0.248080	-0.017066	-0.680890	0.995087	-0.091689	-0.036487	0.008010
29465	0.672526	-1.591773	9.881741	0.252479	-0.008052	-0.190627	0.245061	-0.021487	-0.682200	0.995547	-0.086517	-0.037174	0.004385
29466	0.933728	-1.542657	10.091555	0.284425	0.029310	-0.126888	0.244175	-0.028556	-0.682520	0.996049	-0.080761	-0.036879	0.002010
29467	1.045097	-1.493853	9.817162	0.101798	0.081677	-0.081345	0.245387	-0.032308	-0.681788	0.996265	-0.078659	-0.035610	0.000302
29468	1.154773	-1.683022	9.588116	-0.098706	0.089457	-0.055528	0.247115	-0.032595	-0.682474	0.996167	-0.080587	-0.034011	-0.001023
29469	1.010580	-1.581279	9.455936	-0.167788	0.088526	-0.010147	0.248679	-0.029137	-0.680626	0.995941	-0.083912	-0.032515	-0.001516
29470	0.740367	-1.549992	9.559573	-0.243934	0.085022	0.006994	0.251150	-0.022077	-0.678495	0.995571	-0.088773	-0.030897	-0.001689
29471	0.807620	-1.598787	9.505555	-0.258277	0.096361	0.017475	0.255867	-0.013504	-0.676513	0.995151	-0.093907	-0.029197	-0.001707
29472	0.729634	-1.699115	9.533916	-0.226171	0.058739	0.028149	0.257547	-0.006717	-0.675290	0.994748	-0.098423	-0.028062	-0.001400
29473	0.348397	-1.648759	9.297440	-0.167963	-0.021517	0.000216	0.257383	-0.001307	-0.675103	0.994395	-0.101738	-0.028734	-0.001483
29474	0.979533	-1.865357	9.294311	-0.029165	-0.060945	-0.037921	0.256699	0.002025	-0.674534	0.994295	-0.102300	-0.030118	-0.002141
29475	0.853172	-2.316278	9.388758	-0.002334	-0.093259	-0.050235	0.252721	0.002880	-0.675777	0.994223	-0.102306	-0.032343	-0.002987
29476	0.788910	-2.185819	9.412443	0.008320	-0.089790	-0.030714	0.248218	0.003183	-0.677804	0.994174	-0.102127	-0.034287	-0.003419
29477	0.676857	-2.324190	9.498343	-0.013074	-0.085358	-0.050236	0.246754	0.003746	-0.677121	0.994073	-0.102366	-0.036351	-0.004288
29478	0.763544	-2.358558	9.492393	-0.095418	-0.067057	-0.038466	0.244904	0.002785	-0.677102	0.993819	-0.104242	-0.037850	-0.004994
29479	0.908022	-1.743690	9.570320	-0.122120	-0.044330	-0.061408	0.243277	0.008203	-0.675843	0.993509	-0.106638	-0.039111	-0.006250
29480	0.643791	-2.878757	8.973107	0.057766	-0.031817	-0.057548	0.241415	0.009323	-0.675803	0.993594	-0.105451	-0.039968	-0.007293
29481	0.349057	-2.917689	9.648169	0.204791	-0.056585	0.050121	0.239596	0.004341	-0.678317	0.993961	-0.101506	-0.041249	-0.006043
29482	0.774518	-2.197713	10.205569	0.118824	0.004332	0.072633	0.239642	-0.003011	-0.679310	0.994207	-0.099204	-0.041125	-0.004520
29483	0.559847	-2.138251	9.439001	-0.048327	0.029028	0.065429	0.241777	-0.006213	-0.678194	0.994122	-0.100302	-0.040625	-0.003344
29484	0.274253	-2.223095	9.281862	-0.264924	-0.016426	0.071689	0.241478	-0.001358	-0.676304	0.993563	-0.105628	-0.040885	-0.002109
29485	0.166325	-2.132090	9.663585	-0.188879	-0.012939	0.064368	0.242240	0.004186	-0.675867	0.993131	-0.109529	-0.041158	-0.000980
29486	0.095792	-1.875553	9.998819	0.110150	-0.014547	0.014618	0.242769	0.004738	-0.676525	0.993354	-0.107354	-0.041512	-0.000577
29487	0.068677	-1.619930	10.146199	0.362584	-0.000449	-0.009869	0.240697	-0.003573	-0.676970	0.994096	-0.100195	-0.041642	-0.000489
29488	0.558774	-1.279219	9.547429	0.389726	-0.005599	-0.059100	0.240641	-0.015639	-0.678795	0.994837	-0.092395	-0.041971	-0.001329
29489	0.796397	-1.821959	9.647293	0.195685	-0.044131	-0.102253	0.240432	-0.024792	-0.679933	0.995142	-0.088444	-0.043129	-0.003137
29490	0.666606	-1.745531	9.925689	-0.003909	-0.054718	-0.097529	0.238592	-0.026723	-0.681498	0.995075	-0.088441	-0.044487	-0.004977
29491	0.826820	-1.626729	9.855972	-0.009230	-0.033750	-0.099277	0.236222	-0.029484	-0.681489	0.995011	-0.088560	-0.045408	-0.006920
29492	1.031080	-1.758938	9.617152	-0.003805	-0.004885	-0.097453	0.236740	-0.027545	-0.681084	0.994980	-0.088548	-0.045774	-0.008849
29493	0.922232	-1.780117	9.492868	-0.061104	-0.002245	-0.085494	0.237240	-0.022277	-0.681040	0.994846	-0.089711	-0.046042	-0.010622
29494	0.692952	-2.098357	9.452732	-0.071956	0.015262	-0.055545	0.234716	-0.021986	-0.680211	0.994713	-0.091089	-0.045919	-0.011819
29495	0.674666	-1.975865	10.134475	-0.078571	0.028970	0.007916	0.237351	-0.019366	-0.679700	0.994590	-0.092694	-0.045373	-0.011803
29496	0.885082	-1.592672	10.129855	-0.057080	0.083124	0.022383	0.238152	-0.020480	-0.679592	0.994559	-0.093831	-0.043761	-0.011557
29497	0.715705	-1.624130	9.635843	-0.021220	0.085042	0.020944	0.241464	-0.021192	-0.677682	0.994592	-0.094272	-0.042082	-0.011336
29498	0.598926	-1.741448	9.515329	-0.046321	0.050965	0.024176	0.243296	-0.017736	-0.676364	0.994548	-0.095204	-0.041109	-0.010983
29499	0.463304	-1.487493	10.413504	-0.070602	0.034181	0.023130	0.243292	-0.016487	-0.677401	0.994444	-0.096616	-0.040402	-0.010662
29500	0.704071	-1.233574	9.900007	-0.056072	0.043036	-0.005820	0.245005	-0.015526	-0.675974	0.994365	-0.097718	-0.039644	-0.010885
29501	0.730985	-0.837793	9.611104	0.090701	0.015137	-0.011821	0.244886	-0.017883	-0.675996	0.994555	-0.095832	-0.039415	-0.011096
29502	0.818519	-0.747676	9.414302	0.224980	-0.007524	-0.027671	0.245713	-0.022881	-0.676845	0.994960	-0.091336	-0.039767	-0.011417
29503	0.974822	-1.172687	9.263860	0.234015	-0.028472	-0.051603	0.244682	-0.028979	-0.675185	0.995351	-0.086517	-0.040525	-0.012228
29504	1.117490	-1.490601	9.492108	-0.163659	-0.025360	0.031752	0.243238	-0.030080	-0.677535	0.995046	-0.089805	-0.041036	-0.011631
29505	1.362782	-1.649710	10.000098	-0.516405	-0.016967	0.067866	0.243181	-0.020648	-0.676653	0.994076	-0.100004	-0.041209	-0.010698
29506	1.469713	-2.230185	10.011729	-0.501409	-0.015340	0.111888	0.242175	-0.007604	-0.675721	0.993028	-0.110063	-0.041281	-0.008826
29507	1.334425	-2.236505	9.959948	-0.160687	-0.020535	0.149640	0.241065	-0.000109	-0.674055	0.992682	-0.113263	-0.041455	-0.005968
29508	1.249528	-1.952005	9.963951	0.185485	-0.030965	0.168070	0.241061	0.001140	-0.674830	0.993080	-0.109723	-0.041807	-0.002411
29509	1.143890	-1.860325	9.785658	0.299217	-0.001100	0.160249	0.240468	-0.009674	-0.677290	0.993728	-0.103775	-0.041641	0.000993
29510	1.107732	-1.846110	9.622699	0.160518	0.011131	0.171636	0.241169	-0.017169	-0.675670	0.994052	-0.100727	-0.041157	0.004524
29511	1.027418	-1.929993	9.516675	0.079046	0.004129	0.183363	0.243095	-0.029109	-0.676212	0.994197	-0.099167	-0.040868	0.008193
29512	1.067396	-1.749277	9.722701	0.003869	0.021538	0.188186	0.243516	-0.032439	-0.677301	0.994181	-0.099246	-0.040163	0.011909
29513	1.153863	-1.799488	9.255109	-0.015592	0.019945	0.151003	0.244431	-0.030503	-0.676771	0.994132	-0.099539	-0.039664	0.014824
29514	1.080651	-1.900529	9.062303	0.004222	0.011326	0.124687	0.245629	-0.031342	-0.676797	0.994106	-0.099556	-0.039285	0.017282
29515	0.903897	-1.640653	9.432140	0.027564	-0.000878	0.094951	0.244565	-0.031753	-0.674949	0.994132	-0.098938	-0.039315	0.019157
29516	0.830769	-1.734082	9.369207	0.043728	-0.014800	0.079162	0.245122	-0.035778	-0.676047	0.994171	-0.098124	-0.039532	0.020795
29517	0.716670	-1.487230	9.572516	-0.038439	-0.005132	0.045194	0.244340	-0.037437	-0.677101	0.994081	-0.098762	-0.039769	0.021636
29518	0.792408	-1.697509	9.432448	-0.095687	0.007981	0.048286	0.246704	-0.033983	-0.676447	0.993871	-0.100705	-0.039653	0.022505
29519	0.903879	-1.658440	9.907819	-0.153005	0.014828	0.049619	0.245894	-0.031760	-0.675887	0.993558	-0.103618	-0.039538	0.023301
29520	0.771038	-1.996802	9.825761	-0.131661	0.013080	0.077939	0.247463	-0.028995	-0.674309	0.993251	-0.106299	-0.039274	0.024719
29521	0.751940	-1.965434	9.809463	-0.128196	0.021773	0.106205	0.247852	-0.027055	-0.674821	0.992949	-0.108764	-0.038886	0.026643
29522	0.785694	-1.959746	9.395843	-0.060329	0.004286	0.141883	0.248235	-0.025393	-0.673498	0.992738	-0.110073	-0.038620	0.029404
29523	0.650891	-1.896490	9.287174	0.030770	-0.016706	0.175130	0.247845	-0.026639	-0.673505	0.992696	-0.109408	-0.038752	0.032903
29524	0.573690	-1.886257	9.290361	0.048563	-0.023727	0.195527	0.249195	-0.030669	-0.673828	0.992644	-0.108576	-0.038860	0.036875
29525	0.690648	-1.747006	9.504861	0.061038	-0.020323	0.202668	0.248420	-0.033994	-0.674374	0.992617	-0.107314	-0.038974	0.040952
29526	0.574238	-1.820309	9.620388	-0.063377	-0.016864	0.210603	0.247645	-0.037874	-0.673876	0.992282	-0.108718	-0.039005	0.045122
29527	0.612529	-1.866509	9.554633	-0.184059	-0.004600	0.192125	0.248159	-0.034547	-0.674638	0.991708	-0.112311	-0.039029	0.048764
29528	0.475648	-2.100820	9.666082	-0.261026	-0.006349	0.191548	0.248270	-0.031635	-0.673167	0.990906	-0.117625	-0.039076	0.052376
29529	0.439936	-2.360896	9.475931	-0.208127	-0.013226	0.168960	0.249560	-0.025678	-0.672865	0.990234	-0.121670	-0.039324	0.055558
29530	0.671370	-2.406812	9.209026	-0.176731	-0.030691	0.153192	0.246895	-0.023028	-0.673323	0.989595	-0.125250	-0.039853	0.058531
29531	0.761584	-2.623943	9.224979	-0.135612	-0.028973	0.160475	0.249111	-0.017632	-0.671204	0.989053	-0.127852	-0.040355	0.061637
29532	0.577076	-2.775092	9.667068	-0.082007	-0.022011	0.167074	0.248451	-0.018183	-0.671199	0.988609	-0.129575	-0.040561	0.064935
29533	0.618430	-2.404163	9.940163	-0.092680	-0.006306	0.152131	0.247643	-0.015681	-0.671818	0.988178	-0.131352	-0.040576	0.067851
29534	0.595662	-2.200557	9.606217	-0.142483	-0.020104	0.091854	0.247632	-0.014156	-0.671016	0.987654	-0.134209	-0.041023	0.069610
29535	0.301415	-2.489129	9.663121	-0.144106	-0.016434	0.053112	0.248413	-0.011525	-0.671264	0.987196	-0.136890	-0.041552	0.070554
29536	0.216618	-2.527040	9.634576	-0.157428	-0.040839	0.024748	0.246519	-0.005411	-0.670649	0.986687	-0.139954	-0.042610	0.071031
29537	0.290575	-2.315930	9.641171	-0.114308	-0.009290	-0.003000	0.245171	-0.001243	-0.671112	0.986387	-0.141991	-0.043076	0.070875
29538	0.280405	-2.379170	9.385766	0.010260	0.013624	-0.033736	0.244489	0.001396	-0.670025	0.986472	-0.141772	-0.042986	0.070187
29539	0.202828	-2.417431	9.261016	0.069290	0.025911	-0.021788	0.245833	-0.001802	-0.669815	0.986749	-0.140205	-0.042517	0.069722
29540	0.260390	-2.479730	9.485727	-0.059543	0.043321	-0.025342	0.247681	-0.001258	-0.668526	0.986649	-0.141412	-0.041916	0.069066
29541	0.620634	-2.756726	9.491452	-0.224160	-0.004905	-0.044505	0.246597	0.004298	-0.670816	0.986093	-0.145571	-0.042510	0.067994
29542	0.705398	-3.069207	9.775542	-0.227925	-0.004185	-0.012903	0.244950	0.012906	-0.668868	0.985429	-0.150041	-0.043039	0.067570
29543	0.844897	-3.134125	9.352988	0.015347	0.060559	0.038404	0.245998	0.014425	-0.667951	0.985502	-0.149654	-0.041785	0.068140
29544	0.655265	-3.306394	9.167578	-0.010941	0.029861	0.108621	0.247325	0.013585	-0.666930	0.985340	-0.149994	-0.040985	0.070195
29545	0.337920	-3.115652	9.381609	-0.085575	-0.042869	0.164338	0.248369	0.016076	-0.666265	0.984834	-0.151587	-0.041528	0.073475
29546	0.369092	-2.803711	9.216685	0.150484	-0.076104	0.194193	0.246944	0.010813	-0.667083	0.984924	-0.148663	-0.042316	0.077671
29547	0.378263	-2.869007	9.124524	0.298962	-0.104055	0.198685	0.246100	-0.001664	-0.670474	0.985411	-0.142612	-0.043366	0.082130
29548	0.720700	-2.932056	9.043934	0.307990	-0.112841	0.180100	0.242832	-0.009830	-0.670506	0.985863	-0.136501	-0.044670	0.086292
29549	0.840837	-3.023725	9.262961	0.044926	-0.120853	0.173688	0.239961	-0.015916	-0.673409	0.985586	-0.135423	-0.046576	0.090067
29550	0.654573	-3.083396	9.725345	-0.082212	-0.071978	0.194120	0.237852	-0.017429	-0.674441	0.984929	-0.137083	-0.047720	0.094052
29551	1.054077	-2.909503	9.363446	-0.035747	-0.078096	0.212028	0.236314	-0.020068	-0.674825	0.984361	-0.137727	-0.048836	0.098387
29552	0.975644	-3.076752	9.530441	-0.007106	-0.057095	0.210537	0.234201	-0.021721	-0.674678	0.983855	-0.137948	-0.049495	0.102713
29553	1.001865	-3.120629	9.407135	-0.179787	-0.064123	0.211001	0.234717	-0.019088	-0.674922	0.982855	-0.141472	-0.050663	0.106839
29554	0.790386	-2.974872	9.338531	-0.301608	-0.058913	0.245474	0.232690	-0.013528	-0.673261	0.981381	-0.147508	-0.051870	0.111548
29555	0.825885	-3.067370	9.070378	-0.284658	-0.041415	0.268547	0.231205	-0.008247	-0.674498	0.979876	-0.153203	-0.052655	0.116618
29556	0.954263	-3.017406	9.218859	-0.122154	-0.086199	0.325933	0.231725	-0.006863	-0.673705	0.978619	-0.155723	-0.053730	0.123160
29557	0.743939	-3.075047	9.537201	0.144173	-0.164178	0.365481	0.229590	-0.009894	-0.675027	0.977963	-0.152807	-0.055592	0.130949
29558	0.554559	-2.559646	10.059099	0.288840	-0.185307	0.409787	0.226334	-0.019585	-0.675730	0.977506	-0.147106	-0.057302	0.139854
29559	0.669568	-1.992263	9.478189	0.320769	-0.111961	0.512595	0.224034	-0.032887	-0.678452	0.976830	-0.140959	-0.057207	0.150535
29560	0.514730	-2.034202	9.527111	0.520116	-0.122453	0.547531	0.220164	-0.051175	-0.679231	0.976388	-0.131025	-0.056581	0.162165
29561	0.072019	-1.813724	9.706514	0.567327	-0.152181	0.581426	0.219004	-0.077799	-0.682758	0.975707	-0.119896	-0.056268	0.174514
29562	-0.096711	-1.086846	9.432720	0.611739	-0.174129	0.658537	0.213578	-0.101904	-0.683703	0.974510	-0.108057	-0.056039	0.188452
29563	0.145140	-1.016804	9.316139	0.765303	-0.225811	0.714972	0.209237	-0.124660	-0.685296	0.973022	-0.092790	-0.056025	0.203665
29564	0.249550	-1.285907	9.677469	0.799080	-0.269711	0.739637	0.200663	-0.155413	-0.685603	0.970943	-0.076931	-0.056725	0.219394
29565	0.676035	-1.082175	9.743429	0.737079	-0.263010	0.799041	0.191019	-0.185189	-0.684835	0.968057	-0.062035	-0.057361	0.236066
29566	0.985973	-0.964375	9.727689	0.537477	-0.201989	0.834748	0.179806	-0.217453	-0.686560	0.964349	-0.051600	-0.057779	0.253042
29567	1.048552	-1.002469	10.015125	0.186868	-0.111142	0.825439	0.172209	-0.234893	-0.684519	0.960120	-0.048038	-0.058144	0.269222
29568	1.149834	-1.022475	10.023635	-0.193276	-0.032520	0.822038	0.166370	-0.234445	-0.684163	0.955333	-0.052498	-0.059101	0.284763
29569	1.152055	-1.383623	9.913712	-0.335540	0.028674	0.841417	0.163298	-0.229155	-0.686426	0.950094	-0.059715	-0.059632	0.300331
29570	1.159019	-1.769208	9.731296	-0.181796	0.038202	0.884747	0.160619	-0.227143	-0.687949	0.944455	-0.064416	-0.059022	0.316814
29571	1.164025	-1.740743	9.613811	-0.126484	0.014540	0.916793	0.157029	-0.225459	-0.687878	0.938368	-0.067648	-0.058468	0.333873
29572	1.156581	-1.437055	9.797626	0.028269	0.026770	0.925075	0.152016	-0.230148	-0.687323	0.932103	-0.068336	-0.056605	0.351156
29573	0.906141	-1.330096	9.527022	0.093789	0.016511	0.885085	0.149687	-0.239567	-0.688038	0.925916	-0.067359	-0.054564	0.367647
29574	0.804195	-1.414783	9.889850	0.053909	-0.046279	0.771782	0.144548	-0.245642	-0.687233	0.920156	-0.066821	-0.054066	0.382000
29575	0.751999	-1.288905	10.019130	0.087480	-0.118610	0.644915	0.138745	-0.250882	-0.687065	0.915168	-0.064647	-0.054873	0.394051
29576	0.752587	-1.204898	9.962408	0.155891	-0.145479	0.548406	0.131122	-0.261381	-0.689022	0.910829	-0.061208	-0.055681	0.404406
29577	0.812089	-0.973511	9.483865	0.394144	-0.070041	0.529308	0.124948	-0.271612	-0.688505	0.906902	-0.053671	-0.053284	0.414500
29578	0.600557	-0.828415	9.198944	0.660978	0.000185	0.513983	0.120127	-0.289065	-0.683752	0.903229	-0.042187	-0.047328	0.424449
29579	0.365667	-0.579102	9.112506	0.646829	0.003839	0.482294	0.117064	-0.312076	-0.679999	0.899590	-0.030595	-0.041509	0.433680
29580	0.188212	-0.419982	9.567716	0.275010	-0.020563	0.377356	0.114483	-0.327046	-0.675386	0.896435	-0.025741	-0.039346	0.440673
29581	0.451023	-0.479495	9.653691	-0.025194	-0.022260	0.279903	0.111615	-0.335630	-0.675428	0.893947	-0.025821	-0.039953	0.445642
29582	0.686291	-1.010513	9.647960	-0.101812	0.011064	0.214080	0.108421	-0.333115	-0.675879	0.891991	-0.027870	-0.040635	0.449360
29583	0.616851	-1.261381	9.982224	-0.089140	0.047062	0.177300	0.107351	-0.328606	-0.678167	0.890401	-0.029666	-0.040651	0.452386
29584	0.631303	-1.281702	10.452944	-0.131920	0.078541	0.136550	0.108787	-0.325563	-0.676846	0.889151	-0.032795	-0.040448	0.454642
29585	0.708017	-1.354949	10.292811	-0.196144	0.133715	0.113337	0.111288	-0.321414	-0.678155	0.888111	-0.037264	-0.039957	0.456370
29586	0.716498	-1.518670	10.262014	-0.273045	0.179193	0.116430	0.113100	-0.313099	-0.679150	0.886973	-0.043800	-0.039262	0.458059
29587	0.484278	-1.574523	10.282603	-0.271355	0.203691	0.144787	0.118492	-0.303970	-0.681503	0.885570	-0.050302	-0.038214	0.460190
29588	0.441627	-1.454493	10.096882	-0.044105	0.216024	0.157103	0.122983	-0.300665	-0.681800	0.884240	-0.053149	-0.034719	0.462697
29589	0.406285	-1.667559	9.589945	0.179669	0.193397	0.148011	0.127496	-0.304921	-0.679955	0.883205	-0.051599	-0.029709	0.465193
29590	0.165040	-1.621218	9.183972	0.210022	0.130544	0.156026	0.131251	-0.313404	-0.677998	0.882041	-0.049154	-0.025371	0.467915
29591	-0.387098	-1.169012	9.352564	0.208099	0.081632	0.169307	0.132606	-0.319793	-0.675983	0.880711	-0.046108	-0.022042	0.470889
29592	-0.284663	-1.019090	9.086620	0.159874	0.060685	0.151262	0.135299	-0.328825	-0.672835	0.879460	-0.043887	-0.019411	0.473547
29593	-0.653842	-1.323377	9.319442	-0.006508	-0.007458	0.114600	0.133323	-0.331173	-0.672828	0.878384	-0.043795	-0.019702	0.475537
29594	-0.509978	-1.131837	9.397313	-0.178331	-0.015451	0.118600	0.132251	-0.328947	-0.673052	0.877093	-0.046784	-0.021649	0.477547
29595	-0.556084	-1.164975	9.455013	-0.117537	-0.023323	0.125189	0.131038	-0.324223	-0.675085	0.875790	-0.048536	-0.023232	0.479683
29596	-0.560939	-1.174037	9.625596	0.000480	-0.079320	0.123198	0.127600	-0.325453	-0.675832	0.874574	-0.047781	-0.024580	0.481905
29597	-0.213326	-1.178014	9.211560	0.086525	-0.068767	0.104382	0.124426	-0.326683	-0.676059	0.873629	-0.045544	-0.024995	0.483811
29598	-0.124327	-1.235602	9.484124	0.106199	-0.070580	0.098306	0.121538	-0.331522	-0.676194	0.872739	-0.043010	-0.025194	0.485635
29599	0.103858	-1.403638	9.388892	0.041865	-0.026881	0.093489	0.119691	-0.334426	-0.673965	0.871866	-0.041982	-0.025330	0.487283
29600	-0.342152	-1.655877	9.928213	-0.163864	0.020369	0.078132	0.118886	-0.333035	-0.673676	0.870974	-0.045032	-0.026588	0.488538
29601	-0.376219	-1.024695	10.166495	-0.449836	0.053651	0.009334	0.117942	-0.327757	-0.677807	0.870483	-0.053350	-0.030174	0.488367
29602	-0.079656	-0.746895	10.484454	-0.449622	0.086936	-0.039884	0.120263	-0.312721	-0.680436	0.870407	-0.061955	-0.033177	0.487292
29603	0.156600	-0.792952	10.183858	-0.197261	0.100996	-0.038068	0.123782	-0.301085	-0.682211	0.870606	-0.066260	-0.033503	0.486345
29604	-0.005037	-1.104740	10.066302	0.104979	0.099309	0.002887	0.126164	-0.300682	-0.681455	0.870784	-0.065356	-0.030832	0.486326
29605	-0.342923	-1.078043	10.069525	0.249761	0.074878	0.032158	0.127520	-0.307351	-0.678918	0.870848	-0.061647	-0.027150	0.486915
29606	-0.476525	-0.850861	10.082903	0.260521	0.089788	0.032377	0.130476	-0.314582	-0.677986	0.870891	-0.057956	-0.023092	0.487500
29607	-0.481828	-0.909284	9.841931	0.139060	0.082039	-0.012600	0.132352	-0.319727	-0.675310	0.871225	-0.056210	-0.020379	0.487229
29608	-0.425462	-1.117882	9.416039	0.010592	0.047275	-0.094779	0.133428	-0.323063	-0.673916	0.872176	-0.056403	-0.019642	0.485533
29609	-0.394243	-1.137788	9.278543	-0.134284	0.012309	-0.117120	0.134076	-0.319597	-0.675466	0.873176	-0.058717	-0.020908	0.483403
29610	-0.017055	-1.414432	9.442754	-0.280963	-0.029797	-0.148475	0.136293	-0.311839	-0.677522	0.874249	-0.063228	-0.024403	0.480724
29611	-0.174781	-1.866978	9.712905	-0.321979	-0.076931	-0.203628	0.135961	-0.299350	-0.678967	0.875749	-0.067941	-0.029166	0.477071
29612	-0.109935	-1.581068	9.773315	-0.184986	-0.071634	-0.223721	0.133933	-0.290458	-0.682522	0.877571	-0.070322	-0.032574	0.473142
29613	-0.016023	-1.613521	9.625522	-0.015788	-0.015584	-0.224079	0.134722	-0.289769	-0.681740	0.879662	-0.070238	-0.033386	0.469197
29614	0.017635	-1.287556	9.333354	0.027103	0.005407	-0.195430	0.134973	-0.287273	-0.681718	0.881524	-0.069637	-0.033397	0.465780
29615	0.128915	-1.276378	9.380526	0.009181	0.033237	-0.177913	0.137348	-0.287496	-0.682424	0.883224	-0.069583	-0.033051	0.462581
29616	-0.017523	-1.496189	9.489820	-0.006143	0.015720	-0.162231	0.138945	-0.289170	-0.681416	0.884715	-0.069686	-0.033142	0.459700
29617	-0.197196	-1.642932	9.811746	0.001808	-0.015798	-0.158745	0.140793	-0.288626	-0.679864	0.886175	-0.069331	-0.033704	0.456893
29618	-0.553945	-1.562257	10.113779	0.016126	-0.004369	-0.163770	0.139855	-0.286678	-0.680355	0.887678	-0.068852	-0.033947	0.454021
29619	-0.415874	-1.168546	10.218060	-0.009475	0.065686	-0.220061	0.143689	-0.285729	-0.678830	0.889710	-0.069399	-0.033212	0.449997
29620	-0.558656	-1.547597	10.176478	0.018374	0.099911	-0.235628	0.147264	-0.284361	-0.679658	0.891897	-0.069772	-0.031683	0.445699
29621	-0.454325	-1.466256	10.258299	-0.042353	0.153337	-0.251710	0.150447	-0.282226	-0.678492	0.894173	-0.071682	-0.029689	0.440948
29622	-0.289297	-1.671304	9.696916	-0.069145	0.171759	-0.243106	0.157325	-0.278656	-0.679349	0.896283	-0.074246	-0.027665	0.436346
29623	-0.579940	-1.776352	9.212717	0.045266	0.149156	-0.211437	0.162881	-0.276883	-0.678366	0.898273	-0.074597	-0.024913	0.432342
29624	-1.007250	-1.771891	9.581780	0.181948	0.035484	-0.208088	0.167131	-0.279544	-0.675702	0.900317	-0.071489	-0.023104	0.428700
29625	-0.846809	-1.291555	9.754161	0.189994	-0.022313	-0.225816	0.169006	-0.283301	-0.674981	0.902504	-0.067781	-0.022162	0.424737
29626	-0.426409	-1.256755	9.621147	0.164964	0.035297	-0.210045	0.170362	-0.289136	-0.673747	0.904455	-0.064967	-0.020504	0.421093
29627	-0.292895	-1.489408	9.391396	-0.006094	0.035168	-0.169078	0.173810	-0.289710	-0.673150	0.905885	-0.065323	-0.020097	0.417973
29628	-0.352006	-1.652364	9.438101	-0.145914	-0.034930	-0.138646	0.174456	-0.286800	-0.672999	0.906743	-0.067576	-0.022232	0.415639
29629	-0.345365	-1.393208	9.253553	-0.052007	-0.048898	-0.127383	0.173647	-0.283743	-0.674006	0.907709	-0.068094	-0.023683	0.413361
29630	-0.189768	-1.243239	9.138570	0.058857	-0.049818	-0.105444	0.173909	-0.283467	-0.673745	0.908529	-0.066520	-0.024349	0.411774
29631	-0.279752	-1.340354	9.400207	0.080153	-0.078768	-0.082481	0.172584	-0.283460	-0.673987	0.909275	-0.064412	-0.025188	0.410408
29632	-0.257104	-1.215194	9.485571	-0.023682	-0.085837	-0.076197	0.169936	-0.283167	-0.675518	0.909737	-0.064056	-0.027142	0.409315
29633	-0.521405	-1.034628	9.653362	-0.102298	-0.056895	-0.097701	0.168865	-0.282329	-0.674050	0.910374	-0.065430	-0.029079	0.407545
29634	-0.706410	-1.244516	9.763104	-0.128209	-0.040226	-0.104869	0.168854	-0.279831	-0.675075	0.910981	-0.067334	-0.031089	0.405727
29635	-0.688813	-1.489577	9.899535	-0.142601	-0.043784	-0.094471	0.168692	-0.273725	-0.676849	0.911523	-0.069566	-0.033072	0.403971
29636	-0.787896	-1.170541	10.149211	-0.152442	-0.035060	-0.097065	0.167478	-0.269000	-0.678751	0.912044	-0.071958	-0.035169	0.402195
29637	-0.850142	-1.084474	9.819060	-0.068292	-0.034950	-0.097289	0.167986	-0.265118	-0.678589	0.912702	-0.072900	-0.036341	0.400426
29638	-1.033849	-1.111696	9.887630	-0.009289	-0.082132	-0.102268	0.165456	-0.263579	-0.678273	0.913439	-0.072300	-0.038152	0.398680
29639	-0.741752	-1.464962	9.948344	0.108637	-0.096266	-0.070781	0.163743	-0.265651	-0.677742	0.914083	-0.069547	-0.038935	0.397617
29640	-0.697633	-1.392888	10.073704	0.242836	-0.127837	-0.076131	0.160564	-0.269732	-0.677878	0.914912	-0.063994	-0.039534	0.396583
29641	-0.487600	-1.736287	10.005454	0.247401	-0.119086	-0.093821	0.156348	-0.275258	-0.676557	0.915864	-0.058526	-0.039625	0.395218
29642	-0.197950	-1.753103	9.964306	0.185604	-0.085111	-0.069566	0.152934	-0.281065	-0.676301	0.916555	-0.054362	-0.039886	0.394183
29643	-0.023142	-1.630922	10.250214	0.064018	-0.019612	-0.079060	0.152948	-0.284812	-0.674239	0.917231	-0.053079	-0.039581	0.392814
29644	0.264852	-1.865511	9.781165	-0.070086	0.020620	-0.079135	0.154933	-0.283713	-0.674783	0.917793	-0.054428	-0.039925	0.391279
29645	0.396682	-1.658024	9.537262	-0.137964	0.026776	-0.096341	0.154910	-0.279551	-0.675135	0.918411	-0.057228	-0.040404	0.389376
29646	0.524803	-1.976537	9.532494	-0.145091	0.025889	-0.105311	0.155816	-0.274422	-0.677328	0.919079	-0.059973	-0.041267	0.387290
29647	0.573809	-1.861455	9.495006	-0.125450	0.033820	-0.096274	0.159124	-0.269371	-0.677972	0.919692	-0.062619	-0.041566	0.385379
29648	0.515398	-1.928055	9.590882	-0.145181	0.062650	-0.080450	0.159234	-0.264237	-0.680021	0.920175	-0.065669	-0.041721	0.383698
29649	0.382059	-2.003734	9.672880	-0.209740	0.062591	-0.052701	0.161856	-0.258702	-0.680662	0.920338	-0.070141	-0.042118	0.382471
29650	0.326692	-1.981461	9.736104	-0.238504	0.052028	-0.028256	0.164077	-0.252887	-0.680638	0.920250	-0.074869	-0.043113	0.381676
29651	0.172929	-1.869787	9.681031	-0.170572	0.058181	-0.009164	0.164824	-0.244289	-0.680826	0.920096	-0.078627	-0.043248	0.381274
29652	0.063253	-1.671819	9.640991	-0.099906	0.053851	-0.004184	0.166794	-0.240693	-0.681214	0.920014	-0.080837	-0.043114	0.381026
29653	0.005917	-1.597208	9.550946	-0.023791	0.034605	-0.016046	0.166630	-0.238831	-0.681598	0.920116	-0.081693	-0.042574	0.380659
29654	-0.099904	-1.536304	9.533332	0.031794	0.011975	-0.046519	0.168492	-0.239118	-0.682810	0.920529	-0.081124	-0.042277	0.379813
29655	-0.040638	-1.364883	9.895309	0.040724	0.008395	-0.052626	0.169545	-0.238570	-0.681509	0.920992	-0.080535	-0.041778	0.378869
29656	0.081952	-1.097321	9.608913	0.044480	0.013732	-0.080752	0.170221	-0.242181	-0.679456	0.921683	-0.079717	-0.041407	0.377399
29657	0.009171	-1.142616	9.556145	0.067886	0.015591	-0.110521	0.170361	-0.243291	-0.679469	0.922631	-0.078586	-0.040655	0.375397
29658	0.085717	-1.250839	9.756130	0.069684	0.019045	-0.117594	0.170760	-0.243710	-0.679217	0.923634	-0.077313	-0.040054	0.373255
29659	0.113726	-1.390189	9.879266	0.090296	0.022543	-0.128045	0.173150	-0.244694	-0.678739	0.924742	-0.075773	-0.039034	0.370928
29660	0.132070	-1.527351	9.906372	0.014239	0.022515	-0.128634	0.173422	-0.246499	-0.677711	0.925730	-0.075541	-0.038796	0.368527
29661	0.116437	-1.688286	9.938305	-0.001840	0.029524	-0.134041	0.174210	-0.244283	-0.679275	0.926734	-0.075742	-0.038345	0.366000
29662	0.078139	-1.633368	9.708535	0.039327	0.033081	-0.128414	0.175791	-0.243044	-0.678500	0.927755	-0.075123	-0.037728	0.363599
29663	0.058158	-1.718150	9.462581	0.125206	0.001663	-0.127907	0.178312	-0.243613	-0.677888	0.928868	-0.072771	-0.036866	0.361316
29664	0.123049	-1.766295	9.615288	0.209146	-0.005434	-0.098276	0.176876	-0.248739	-0.675950	0.929868	-0.068740	-0.035687	0.359648
29665	0.154695	-1.734890	9.740355	0.273460	-0.028234	-0.084678	0.178104	-0.254987	-0.675506	0.930818	-0.063457	-0.034262	0.358299
29666	0.097058	-1.678683	9.842511	0.226903	-0.015930	-0.081377	0.179230	-0.262963	-0.674146	0.931666	-0.059030	-0.033124	0.356955
29667	0.114100	-1.655166	9.710444	0.087276	-0.008985	-0.064743	0.177658	-0.268089	-0.671287	0.932223	-0.057382	-0.032656	0.355811
29668	0.087105	-1.712927	9.630699	0.040728	0.003254	-0.054466	0.179523	-0.269348	-0.671590	0.932656	-0.056578	-0.032457	0.354821
29669	0.121298	-1.660173	9.664660	0.047785	-0.016049	-0.038623	0.178731	-0.270315	-0.671063	0.932972	-0.055660	-0.032383	0.354143
29670	0.190189	-1.480455	9.618062	0.067422	-0.023082	-0.027915	0.178737	-0.271147	-0.671465	0.933227	-0.054188	-0.032456	0.353691
29671	0.163850	-1.453378	9.753194	0.065585	-0.016125	-0.019081	0.176888	-0.273080	-0.670406	0.933420	-0.052960	-0.032248	0.353387
29672	0.239180	-1.401292	9.714621	0.042361	-0.004853	-0.018384	0.178731	-0.274829	-0.670597	0.933590	-0.052091	-0.032147	0.353076
29673	0.248700	-1.425023	9.844052	0.033362	-0.004029	-0.010527	0.177807	-0.275795	-0.670199	0.933694	-0.051562	-0.031944	0.352896
29674	0.316100	-1.454466	9.826308	0.019003	-0.002323	-0.000077	0.177020	-0.278011	-0.668897	0.933710	-0.051158	-0.031943	0.352913
29675	0.368635	-1.541096	9.947434	0.015331	0.001096	0.017496	0.177282	-0.277180	-0.669286	0.933601	-0.051030	-0.031763	0.353237
29676	0.345571	-1.387199	9.874896	0.038582	0.006354	0.024774	0.177419	-0.277735	-0.669688	0.933468	-0.050338	-0.031435	0.353717
29677	0.395482	-1.157107	9.735308	0.058190	0.004571	0.046093	0.178229	-0.280792	-0.668943	0.933201	-0.049445	-0.030875	0.354596
29678	0.400013	-1.195900	9.645894	0.065371	-0.012890	0.038145	0.179033	-0.282600	-0.668449	0.932983	-0.048125	-0.030703	0.355364
29679	0.463939	-1.033158	9.541462	0.054626	0.001085	0.047826	0.177862	-0.286894	-0.667687	0.932695	-0.047261	-0.030252	0.356273
29680	0.515007	-0.980881	9.462309	0.013502	-0.012904	0.038661	0.176801	-0.286888	-0.667670	0.932418	-0.046907	-0.030449	0.357027
29681	0.593817	-1.110727	9.676446	-0.013404	-0.009498	0.047234	0.176282	-0.287300	-0.670028	0.932063	-0.047216	-0.030705	0.357892
29682	0.521157	-1.147954	9.902570	-0.009790	0.014993	0.040309	0.176278	-0.286606	-0.670021	0.931766	-0.047498	-0.030547	0.358641
29683	0.366491	-1.174624	10.225660	-0.000811	0.046488	0.033473	0.177603	-0.287030	-0.669258	0.931554	-0.047953	-0.029699	0.359202
29684	0.223115	-1.289960	9.898702	-0.011538	0.067569	0.045834	0.177733	-0.286754	-0.668864	0.931243	-0.048647	-0.028569	0.360004
29685	0.088053	-1.256212	9.578193	0.018881	0.053672	0.051347	0.179456	-0.287596	-0.667324	0.930922	-0.048806	-0.027431	0.360900
29686	-0.058683	-1.173575	9.484271	0.033158	0.025730	0.054938	0.179738	-0.290372	-0.667619	0.930563	-0.048371	-0.026749	0.361935
29687	-0.150063	-1.119956	9.480868	0.059892	-0.002274	0.070931	0.181352	-0.293709	-0.668726	0.930106	-0.047380	-0.026325	0.363271
29688	-0.168144	-0.946657	9.473404	0.052732	-0.032004	0.063763	0.177897	-0.292997	-0.667748	0.929669	-0.046167	-0.026565	0.364526
29689	-0.133511	-0.833654	9.546508	0.050102	-0.040745	0.047862	0.177372	-0.293826	-0.667748	0.929345	-0.045059	-0.026931	0.365463
29690	-0.047110	-0.913223	9.703475	0.083260	-0.044252	0.030422	0.176330	-0.297428	-0.667112	0.929167	-0.043171	-0.027206	0.366122
29691	0.122105	-0.890317	9.759961	0.095811	-0.032053	0.026985	0.173556	-0.300188	-0.665392	0.929035	-0.041256	-0.027087	0.366685
29692	0.214426	-1.144929	10.068753	0.081388	-0.026840	0.037431	0.172150	-0.304272	-0.667234	0.928805	-0.039533	-0.027046	0.367461
29693	0.270007	-1.131666	9.828081	0.043829	-0.011957	0.044252	0.172681	-0.305108	-0.665938	0.928510	-0.038746	-0.026931	0.368298
29694	0.300152	-0.966166	9.752813	0.009775	-0.009373	0.059901	0.171222	-0.305378	-0.665656	0.928066	-0.038494	-0.027074	0.369431
29695	0.349023	-0.884868	9.719678	-0.003653	-0.026006	0.057983	0.170692	-0.305652	-0.665257	0.927623	-0.038484	-0.027570	0.370507
29696	0.362151	-0.742582	9.875021	-0.013410	-0.022498	0.036798	0.168316	-0.306332	-0.667065	0.927319	-0.038552	-0.028147	0.371216
29697	0.259199	-0.627857	10.160836	-0.004414	0.006368	0.027324	0.168179	-0.305638	-0.667187	0.927120	-0.038752	-0.028074	0.371696
29698	0.157375	-0.678131	9.978475	-0.025762	0.032717	0.012308	0.168445	-0.305639	-0.667191	0.927018	-0.039446	-0.027738	0.371903
29699	0.088873	-0.793833	9.722969	-0.013154	0.043317	0.003629	0.169631	-0.304814	-0.666545	0.927009	-0.040055	-0.027057	0.371910
29700	0.025933	-0.806235	9.439761	0.020881	0.025917	-0.001450	0.169892	-0.304260	-0.666149	0.927043	-0.039826	-0.026510	0.371889
29701	0.102163	-0.953442	9.475866	0.033377	-0.009094	-0.006827	0.172025	-0.306770	-0.665420	0.927121	-0.039177	-0.026458	0.371769
29702	0.125332	-1.101670	9.829674	0.020689	-0.022351	0.014136	0.170566	-0.306206	-0.666179	0.927013	-0.038600	-0.026795	0.372075
29703	0.270921	-1.001974	9.767075	0.018899	-0.012770	0.019422	0.169377	-0.307866	-0.664603	0.926881	-0.038212	-0.026904	0.372436
29704	0.318648	-1.086110	9.905095	0.002806	0.004688	0.017571	0.169915	-0.308562	-0.665668	0.926745	-0.038170	-0.026871	0.372779
29705	0.388048	-1.166736	9.672838	0.033173	0.002062	0.034493	0.169659	-0.310364	-0.665419	0.926519	-0.037642	-0.026604	0.373415
29706	0.371495	-1.118425	9.697571	0.067108	-0.005832	0.046181	0.168621	-0.314520	-0.665183	0.926208	-0.036345	-0.026264	0.374336
29707	0.299820	-1.016324	9.867605	0.047367	-0.005000	0.054891	0.168763	-0.315908	-0.665461	0.925833	-0.035517	-0.026021	0.375360
29708	0.229248	-0.760264	10.046610	-0.010799	0.011580	0.058121	0.169023	-0.315911	-0.664022	0.925384	-0.035800	-0.025934	0.376443
29709	0.162707	-0.601789	9.787029	-0.075976	0.020430	0.038351	0.167156	-0.313542	-0.664757	0.925056	-0.037421	-0.026156	0.377077
29710	0.129221	-0.553713	9.691733	-0.117028	0.016999	0.016913	0.169002	-0.311192	-0.665811	0.924835	-0.039688	-0.026799	0.377343
29711	0.128282	-0.683707	9.654195	-0.070419	0.001325	-0.005740	0.169248	-0.307031	-0.667086	0.924828	-0.041019	-0.027358	0.377177
29712	0.195520	-0.737085	9.674632	-0.009480	0.006617	-0.026456	0.168449	-0.307305	-0.665764	0.925010	-0.041194	-0.027418	0.376707
29713	0.175085	-0.895460	9.745091	0.011874	-0.001308	-0.005209	0.168584	-0.307305	-0.666291	0.925064	-0.040971	-0.027404	0.376598
29714	0.237974	-0.885861	9.898480	0.000250	-0.005721	-0.012379	0.168045	-0.306054	-0.666008	0.925141	-0.040882	-0.027607	0.376406
29715	0.276162	-0.948699	9.897429	-0.006907	0.002138	-0.010665	0.166592	-0.306600	-0.666647	0.925223	-0.041021	-0.027679	0.376182
29716	0.304893	-0.978259	9.743019	0.020827	0.004783	-0.005178	0.166859	-0.307157	-0.666263	0.925263	-0.040634	-0.027528	0.376138
29717	0.367351	-1.022221	9.684292	0.047590	-0.010998	0.009033	0.166738	-0.308543	-0.667325	0.925234	-0.039675	-0.027429	0.376318
29718	0.415721	-1.012890	9.712823	0.049400	-0.004885	0.005530	0.166057	-0.306320	-0.665849	0.925210	-0.038692	-0.027233	0.376493
29719	0.406245	-0.993029	9.890989	0.076216	-0.001418	0.007503	0.165666	-0.307428	-0.665854	0.925218	-0.037271	-0.026758	0.376652
29720	0.333960	-0.968601	9.829404	0.106651	-0.002247	0.005988	0.165026	-0.311865	-0.665233	0.925221	-0.035248	-0.026082	0.376885
29721	0.330146	-0.826653	9.831069	0.022557	0.025713	0.012556	0.164246	-0.315052	-0.664596	0.925163	-0.035025	-0.025515	0.377088
29722	0.272412	-0.797190	9.879974	-0.043635	0.023964	0.006802	0.164775	-0.314638	-0.664863	0.925057	-0.035980	-0.025486	0.377260
29723	0.235869	-0.838163	9.759646	-0.047153	0.029271	-0.002011	0.167695	-0.314793	-0.665171	0.925061	-0.037061	-0.025393	0.377154
29724	0.237634	-0.929522	9.777808	-0.027482	0.025771	-0.001018	0.166901	-0.314510	-0.666337	0.925025	-0.037727	-0.025215	0.377186
29725	0.232746	-0.934596	9.679251	-0.014131	0.015262	0.014023	0.166627	-0.313261	-0.665796	0.924924	-0.038101	-0.025124	0.377403
29726	0.256592	-0.973570	9.580055	0.020786	0.006548	0.008946	0.166102	-0.313951	-0.666057	0.924837	-0.037734	-0.024930	0.377665
29727	0.280093	-1.067256	9.679720	-0.009706	0.011731	0.022813	0.166897	-0.313956	-0.666069	0.924670	-0.038011	-0.024874	0.378049
29728	0.188826	-1.001273	9.787018	0.000902	-0.016304	0.040451	0.165034	-0.313113	-0.665639	0.924318	-0.037855	-0.025229	0.378903
29729	0.184097	-0.991239	9.909751	0.008086	0.002931	0.037049	0.165305	-0.314086	-0.665653	0.924051	-0.037749	-0.025193	0.379565
29730	0.175247	-0.880316	9.978399	-0.034819	0.026538	0.033321	0.164516	-0.314636	-0.666565	0.923743	-0.038574	-0.025033	0.380243
29731	0.137319	-0.774793	9.780453	-0.045462	0.027495	0.019185	0.164233	-0.311860	-0.666008	0.923582	-0.039630	-0.024959	0.380529
29732	0.132788	-0.729408	9.665648	-0.032110	0.018736	0.035125	0.165816	-0.310204	-0.666278	0.923263	-0.040346	-0.024920	0.381231
29733	0.089838	-0.659124	9.729317	0.018747	0.007310	0.061915	0.165563	-0.312005	-0.667079	0.922817	-0.040069	-0.024688	0.382354
29734	0.073061	-0.644289	9.818560	0.052812	0.004721	0.044537	0.164504	-0.313110	-0.665762	0.922472	-0.039115	-0.024253	0.383311
29735	0.075104	-0.699327	9.916451	0.043990	0.001273	0.012724	0.163851	-0.315049	-0.665378	0.922418	-0.038287	-0.023968	0.383542
29736	0.113177	-0.778929	9.939241	0.062040	0.001346	-0.022419	0.162131	-0.315317	-0.666010	0.922588	-0.037104	-0.023576	0.383274
29737	0.213641	-0.905501	9.706187	0.029905	0.017124	-0.028815	0.164266	-0.318104	-0.665283	0.922848	-0.036635	-0.023139	0.382720
29738	0.236704	-1.055021	9.636972	0.001203	0.017088	-0.012318	0.164792	-0.317969	-0.664109	0.922899	-0.036701	-0.022915	0.382604
29739	0.232058	-1.030799	9.680553	0.006492	-0.009189	-0.003558	0.163194	-0.316433	-0.664857	0.922935	-0.036486	-0.023134	0.382524
29740	0.246382	-1.054862	9.713801	0.015351	-0.005743	0.015895	0.162677	-0.318095	-0.665915	0.922763	-0.036128	-0.023203	0.382969
29741	0.251872	-0.963427	9.738840	-0.040104	0.013480	0.017339	0.162806	-0.317541	-0.665649	0.922615	-0.036965	-0.023356	0.383236
29742	0.145957	-0.914637	9.692245	-0.064338	-0.007515	0.029466	0.161343	-0.316422	-0.666272	0.922272	-0.038070	-0.024059	0.383908
29743	0.210230	-0.708159	9.732521	-0.081346	-0.002309	0.032907	0.160536	-0.315031	-0.665327	0.921964	-0.039548	-0.024808	0.384453
29744	0.118261	-0.740740	9.855515	-0.050136	-0.005843	0.051645	0.161857	-0.312539	-0.667947	0.921458	-0.040415	-0.025354	0.385537
29745	0.167134	-0.659420	9.829591	0.040255	-0.011065	0.046119	0.160534	-0.313920	-0.666628	0.921138	-0.039576	-0.025310	0.386391
29746	0.142325	-0.750719	9.799914	0.056488	-0.005734	0.019811	0.157895	-0.316126	-0.666872	0.920934	-0.038460	-0.025060	0.387005
29747	0.226175	-0.845097	9.826947	0.021653	-0.030221	-0.001725	0.158306	-0.317931	-0.667684	0.920958	-0.037783	-0.025549	0.386983
29748	0.290672	-0.944149	9.849286	-0.053396	-0.005722	-0.019846	0.157764	-0.316541	-0.666612	0.920972	-0.038670	-0.026179	0.386820
29749	0.311742	-1.035822	9.814402	-0.124040	0.015267	-0.022072	0.158270	-0.312104	-0.666969	0.921061	-0.041021	-0.026983	0.386310
29750	0.337969	-1.079633	9.712727	-0.124138	0.016974	0.002592	0.157588	-0.307382	-0.669273	0.920842	-0.043398	-0.027725	0.386520
29751	0.250873	-1.102939	9.734841	-0.070489	0.006500	0.006490	0.157184	-0.305714	-0.670300	0.920742	-0.044714	-0.028262	0.386570
29752	0.241481	-1.068874	9.838663	0.022482	0.016963	0.024837	0.158365	-0.304890	-0.668079	0.920470	-0.044403	-0.027854	0.387281
29753	0.198391	-1.013470	9.755550	0.067238	-0.000480	0.018076	0.158250	-0.306692	-0.669933	0.920398	-0.043135	-0.027445	0.387627
29754	0.174606	-0.962763	9.758742	0.069070	0.006542	0.011083	0.156666	-0.308487	-0.669139	0.920243	-0.041876	-0.026881	0.388172
29755	0.150139	-1.006001	9.715194	0.026225	0.006598	-0.010377	0.156809	-0.310152	-0.669552	0.920357	-0.041405	-0.026682	0.387964
29756	0.147611	-1.020531	9.676594	0.001181	0.003105	-0.012336	0.156415	-0.311400	-0.668377	0.920314	-0.041356	-0.026728	0.388070
29757	0.145457	-0.986604	9.753913	-0.013173	0.004819	-0.005379	0.156271	-0.309595	-0.668094	0.920355	-0.041602	-0.026862	0.387935
29758	0.193989	-0.957737	9.878805	-0.038228	0.013521	-0.005542	0.156267	-0.308902	-0.668219	0.920248	-0.042364	-0.027015	0.388096
29759	0.203862	-0.928847	9.912701	-0.029294	0.006513	-0.005500	0.156263	-0.307791	-0.668864	0.920278	-0.042917	-0.027243	0.387948
29760	0.165402	-0.902263	9.855656	0.003818	0.018785	-0.001671	0.155598	-0.307510	-0.668719	0.920175	-0.042948	-0.026970	0.388209
29761	0.160712	-0.880769	9.793453	0.015595	0.025868	-0.029750	0.157326	-0.308352	-0.668492	0.920442	-0.042805	-0.026511	0.387623
29762	0.148668	-0.875922	9.774385	0.019152	0.019744	-0.026217	0.156533	-0.307931	-0.669919	0.920530	-0.042547	-0.026124	0.387468
29763	0.158173	-0.895431	9.711589	-0.002264	0.008408	-0.040518	0.155997	-0.307096	-0.669640	0.920856	-0.042587	-0.026130	0.386689
29764	0.225726	-0.905464	9.749346	-0.054141	0.012750	-0.044428	0.156658	-0.306266	-0.670560	0.920986	-0.043613	-0.026458	0.386242
29765	0.237610	-0.934215	9.816210	-0.070253	0.019724	-0.042769	0.156649	-0.304601	-0.670675	0.921274	-0.044985	-0.026787	0.385375
29766	0.218237	-0.941324	9.801874	-0.048836	0.018835	-0.030275	0.157307	-0.303217	-0.671589	0.921267	-0.045964	-0.026955	0.385264
29767	0.232564	-0.963158	9.777465	-0.023842	0.027555	-0.014208	0.157953	-0.300446	-0.671309	0.921379	-0.046549	-0.026759	0.384939
29768	0.193745	-0.991440	9.868806	0.019100	0.018819	-0.018329	0.159540	-0.299483	-0.671586	0.921358	-0.046284	-0.026392	0.385045
29769	0.155233	-0.972072	9.811678	0.033340	0.025798	0.002084	0.159815	-0.301150	-0.671738	0.921397	-0.045806	-0.025772	0.385053
29770	0.179403	-0.967590	9.765856	0.020828	0.013560	-0.003344	0.160358	-0.303928	-0.670593	0.921203	-0.045474	-0.025481	0.385576
29771	0.155205	-0.972410	9.701116	0.004775	0.016223	-0.012255	0.159817	-0.301705	-0.671350	0.921320	-0.045437	-0.025272	0.385313
29772	0.169550	-0.991838	9.676734	-0.004131	0.015367	-0.021143	0.159418	-0.301842	-0.670821	0.921202	-0.045568	-0.025160	0.385588
29773	0.121032	-1.029313	9.883419	-0.006893	0.006567	-0.012381	0.161539	-0.301576	-0.671113	0.921304	-0.045672	-0.025219	0.385326
29774	0.135365	-1.048889	9.810966	0.010121	0.017079	-0.010463	0.162199	-0.301163	-0.670856	0.921164	-0.045562	-0.024951	0.385691
29775	0.169218	-1.039796	9.724255	-0.006862	0.027578	-0.008793	0.161134	-0.300603	-0.670572	0.921250	-0.045832	-0.024622	0.385476
29776	0.106435	-1.039305	9.724802	-0.047140	0.015337	-0.009112	0.162322	-0.299777	-0.670319	0.920986	-0.046761	-0.024834	0.385982
29777	0.121086	-1.017683	9.753765	-0.070386	0.011832	-0.014582	0.161928	-0.299496	-0.671885	0.921048	-0.048078	-0.025290	0.385643
29778	0.115805	-1.080233	9.736268	-0.034557	0.011868	-0.023143	0.164030	-0.296872	-0.670710	0.920891	-0.048740	-0.025486	0.385920
29779	0.159240	-1.085318	9.757465	0.017293	0.011844	-0.013968	0.162841	-0.296865	-0.672004	0.921032	-0.048444	-0.025267	0.385635
29780	0.174408	-0.991524	9.792062	0.033349	0.018805	-0.001475	0.163645	-0.297701	-0.672812	0.920730	-0.047916	-0.024796	0.386452
29781	0.130826	-1.005791	9.734591	0.024386	-0.010913	-0.005162	0.164191	-0.302146	-0.669978	0.920798	-0.047313	-0.024933	0.386355
29782	0.118952	-0.981306	9.845533	0.018994	-0.006568	-0.001654	0.163400	-0.302141	-0.671278	0.920429	-0.046851	-0.025044	0.387283
29783	0.128586	-0.981691	9.744501	0.029741	-0.002176	0.000201	0.162583	-0.299779	-0.669142	0.920465	-0.046217	-0.024972	0.387279
29784	0.140353	-1.025035	9.758322	0.018995	-0.007434	0.000091	0.164324	-0.301730	-0.670894	0.920144	-0.045753	-0.025088	0.388089
29785	0.106722	-0.998489	9.701234	0.028842	0.003081	0.003743	0.163927	-0.302561	-0.669847	0.920153	-0.045178	-0.024922	0.388145
29786	0.125996	-1.005754	9.734632	0.025331	0.006603	-0.011258	0.163125	-0.301030	-0.670344	0.919845	-0.044696	-0.024749	0.388940
29787	0.116346	-1.005575	9.768367	0.004692	-0.009175	-0.003533	0.162335	-0.302135	-0.670081	0.919883	-0.044469	-0.025002	0.388861
29788	0.118999	-0.971950	9.759116	-0.002478	-0.010932	-0.000942	0.163266	-0.302557	-0.670230	0.919423	-0.044364	-0.025363	0.389937
29789	0.140592	-0.991391	9.749093	-0.004246	-0.010926	-0.005371	0.160874	-0.301989	-0.669795	0.919465	-0.044287	-0.025718	0.389822
29790	0.166896	-1.029863	9.820527	0.006516	-0.008304	-0.012349	0.162474	-0.303246	-0.670225	0.919095	-0.044029	-0.025970	0.390707
29791	0.167122	-1.000765	9.897770	0.028777	-0.009240	0.008962	0.161934	-0.300884	-0.671374	0.919055	-0.043367	-0.026025	0.390871
29792	0.198843	-0.953074	9.842766	0.051233	0.003050	-0.004927	0.160354	-0.303512	-0.670327	0.918809	-0.042389	-0.025695	0.391578
29793	0.206242	-0.929291	9.773274	0.032444	-0.001320	-0.004195	0.160079	-0.302540	-0.669132	0.918878	-0.041711	-0.025588	0.391494
29794	0.242816	-0.881352	9.811966	0.024434	-0.005689	-0.015726	0.160098	-0.305592	-0.669556	0.918707	-0.041154	-0.025634	0.391951
29795	0.238125	-0.862072	9.812228	0.022695	0.008327	-0.022732	0.161692	-0.306156	-0.669324	0.918919	-0.040715	-0.025443	0.391514
29796	0.194408	-0.895538	9.768958	0.033466	0.006619	-0.029702	0.160902	-0.307539	-0.668538	0.918903	-0.040083	-0.025199	0.391631
29797	0.131579	-0.902204	9.788651	0.004849	0.018876	-0.029849	0.161437	-0.308097	-0.669077	0.919161	-0.040051	-0.024958	0.391046
29798	0.088313	-0.875303	9.822982	-0.032714	0.020629	-0.033623	0.161167	-0.307680	-0.668412	0.919124	-0.040743	-0.024978	0.391060
29799	0.124408	-0.890283	9.735974	-0.068523	0.020612	-0.026847	0.162225	-0.306019	-0.670249	0.919298	-0.042076	-0.025272	0.390491
29800	0.083224	-0.909159	9.750533	-0.052422	0.025871	-0.024940	0.163534	-0.303530	-0.669457	0.919201	-0.043177	-0.025342	0.390594
29801	0.015519	-0.922944	9.789414	0.008371	0.006641	-0.021025	0.162470	-0.301858	-0.671261	0.919386	-0.042991	-0.025281	0.390182
29802	0.054232	-0.913515	9.825240	0.020831	0.004844	-0.007734	0.163520	-0.301032	-0.669694	0.919237	-0.042592	-0.025148	0.390584
29803	0.105223	-0.870948	9.717134	0.019128	0.008386	-0.022718	0.164191	-0.302424	-0.669456	0.919446	-0.042220	-0.024966	0.390146
29804	0.146104	-0.895292	9.726115	0.002989	0.013597	-0.014022	0.162869	-0.302971	-0.669703	0.919281	-0.042211	-0.024821	0.390545
29805	0.150908	-0.902223	9.831746	-0.016722	0.015310	-0.010640	0.163397	-0.302141	-0.670491	0.919368	-0.042556	-0.024781	0.390305
29806	0.140755	-0.971841	9.850261	-0.005961	0.018826	-0.015848	0.164588	-0.302148	-0.669721	0.919275	-0.042755	-0.024606	0.390512
29807	0.097432	-0.950015	9.798010	-0.020285	0.018837	-0.012409	0.164720	-0.301871	-0.669983	0.919374	-0.043195	-0.024529	0.390235
29808	0.006505	-0.831587	9.752087	-0.023803	0.027641	-0.021162	0.165110	-0.301041	-0.669194	0.919319	-0.043789	-0.024335	0.390311
29809	0.016148	-0.831846	9.691915	-0.034563	0.010144	-0.019543	0.166696	-0.299662	-0.669991	0.919457	-0.044416	-0.024526	0.389904
29810	0.000968	-0.930179	9.746194	-0.023792	0.001421	-0.031849	0.167217	-0.298556	-0.669201	0.919504	-0.044802	-0.024822	0.389730
29811	0.073714	-0.889709	9.794101	-0.015755	0.005757	-0.028265	0.167475	-0.297169	-0.669453	0.919723	-0.045043	-0.024948	0.389176
29812	0.164103	-1.080552	9.755075	-0.002321	-0.002116	-0.033548	0.165886	-0.297438	-0.669432	0.919788	-0.045005	-0.025145	0.389014
29813	0.206845	-1.184113	9.820812	0.022630	-0.003930	-0.014022	0.166284	-0.297163	-0.670091	0.919926	-0.044480	-0.025145	0.388749
29814	0.241280	-1.097671	9.859964	0.011819	-0.003990	0.001766	0.166953	-0.297999	-0.670241	0.919730	-0.044185	-0.025234	0.389239
29815	0.205135	-1.083286	9.752286	-0.013248	0.004766	0.010443	0.166805	-0.295778	-0.669561	0.919649	-0.044405	-0.025340	0.389398
29816	0.194047	-0.943849	9.701109	-0.023962	0.013525	0.010430	0.167473	-0.296614	-0.669579	0.919344	-0.044908	-0.025380	0.390060
29817	0.138098	-1.001118	9.708143	-0.016772	0.016184	0.003448	0.167091	-0.298137	-0.671557	0.919320	-0.045276	-0.025312	0.390078
29818	0.143010	-0.991359	9.765897	-0.015009	0.013537	0.006975	0.168933	-0.296344	-0.670517	0.919021	-0.045611	-0.025289	0.390744
29819	0.155092	-0.989165	9.727362	-0.014029	0.013583	-0.010644	0.168662	-0.294955	-0.671024	0.919108	-0.045900	-0.025262	0.390507
29820	0.169466	-1.006035	9.753482	-0.000723	-0.000470	0.009661	0.168658	-0.294678	-0.670496	0.918792	-0.045864	-0.025382	0.391245
29821	0.205539	-1.027870	9.784164	0.015403	-0.002218	0.003588	0.168940	-0.297454	-0.670528	0.918787	-0.045495	-0.025407	0.391299
29822	0.169237	-1.039562	9.801167	0.020876	-0.005651	-0.021049	0.168945	-0.298287	-0.670799	0.918720	-0.045005	-0.025482	0.391509
29823	0.198672	-0.972720	9.710351	-0.007835	-0.007447	-0.000991	0.167355	-0.298833	-0.670124	0.918727	-0.045018	-0.025792	0.391471
29824	0.198896	-0.943652	9.777980	-0.014990	-0.002211	-0.001901	0.168543	-0.298146	-0.669742	0.918505	-0.045225	-0.026064	0.391950
29825	0.184652	-0.909828	9.790509	0.017151	-0.004860	0.012433	0.168942	-0.298565	-0.669490	0.918430	-0.044801	-0.026120	0.392169
29826	0.218459	-0.910070	9.797425	0.061945	-0.002206	0.000422	0.166305	-0.301325	-0.669215	0.918286	-0.043597	-0.025783	0.392664
29827	0.216177	-0.890876	9.776034	0.064617	-0.002209	0.003972	0.165520	-0.302708	-0.670004	0.918320	-0.042310	-0.025427	0.392749
29828	0.196971	-0.873998	9.740342	0.015487	-0.000422	-0.012231	0.165657	-0.304236	-0.668709	0.918274	-0.041970	-0.025427	0.392894
29829	0.116889	-0.928710	9.735598	-0.017570	0.011862	-0.019464	0.165659	-0.304374	-0.669104	0.918428	-0.042289	-0.025476	0.392494
29830	0.101949	-0.991177	9.720587	0.011891	-0.001272	-0.008730	0.166588	-0.303824	-0.670162	0.918352	-0.042011	-0.025517	0.392700
29831	0.130502	-1.053647	9.815761	0.031455	-0.014464	0.010727	0.165523	-0.303124	-0.670270	0.918297	-0.041246	-0.025639	0.392903
29832	0.155326	-0.957772	9.768579	0.052973	-0.010941	0.003860	0.165792	-0.305069	-0.668063	0.918142	-0.040143	-0.025523	0.393387
29833	0.180561	-0.804187	9.717252	0.033364	0.001329	-0.006788	0.164732	-0.305063	-0.668178	0.918232	-0.039456	-0.025353	0.393255
29834	0.248769	-0.718413	9.623915	0.033410	0.001344	-0.013837	0.164073	-0.305753	-0.668306	0.918202	-0.038800	-0.025179	0.393402
29835	0.224443	-0.748942	9.804032	-0.034630	-0.001337	-0.010821	0.163010	-0.305887	-0.667504	0.918270	-0.039328	-0.025596	0.393163
