# Supplementary material for: Identification of Haptic Based Guiding Using Hard Reins
Source: PLoS One. 2015 Jul 22;10(7):e0132020. doi: 10.1371/journal.pone.0132020 (PMC4511788; doi:10.1371/journal.pone.0132020)
Supplement: S8 File — (ZIP) [file pone.0132020.s008.zip › Exp2_MotionData1/Subject1/path2/T7/gc7.txt]

// Start Time: 0
// Sample rate: 25.0Hz
// Scenario: 4.9
// Firmware Version: 2.6.1
Counter	Acc_X	Acc_Y	Acc_Z	Gyr_X	Gyr_Y	Gyr_Z	Mag_X	Mag_Y	Mag_Z	Quat_w	Quat_x	Quat_y	Quat_z
29212	8.527764	0.243668	-4.882621	0.009519	-0.004521	0.001870	-0.453913	0.054837	0.608055	-0.034652	0.863182	0.081824	0.497011
29213	8.513381	0.253396	-4.877190	0.013667	-0.018395	-0.012783	-0.454333	0.055382	0.608650	-0.034696	0.863367	0.082094	0.496643
29214	8.505925	0.229458	-4.896388	-0.004399	-0.015149	-0.004571	-0.454053	0.055108	0.608352	-0.034528	0.863555	0.082058	0.496334
29215	8.515540	0.268450	-4.915815	0.012873	-0.009400	-0.009127	-0.454047	0.055337	0.609482	-0.034608	0.863655	0.082251	0.496122
29216	8.551350	0.278531	-4.962976	-0.013885	-0.031944	-0.015558	-0.453489	0.054273	0.607876	-0.034138	0.863998	0.082319	0.495546
29217	8.563388	0.215053	-4.937274	0.001019	-0.035349	-0.005437	-0.452659	0.056258	0.610502	-0.034006	0.864368	0.082349	0.494904
29218	8.402366	0.234986	-4.892480	0.010231	0.010729	-0.007359	-0.450579	0.056280	0.609368	-0.034109	0.864284	0.082494	0.495021
29219	8.483820	0.225469	-4.948721	0.049794	0.000882	0.001925	-0.451709	0.057965	0.610040	-0.034952	0.864273	0.082855	0.494920
29220	8.517087	0.167513	-4.984155	0.050142	-0.019315	0.016635	-0.451732	0.059149	0.608997	-0.035930	0.864497	0.082996	0.494434
29221	8.473764	0.172614	-4.980087	0.033957	-0.018780	-0.007263	-0.451720	0.058812	0.610093	-0.036379	0.864676	0.083372	0.494026
29222	8.478666	0.226087	-4.991997	0.063134	0.001717	-0.012734	-0.450745	0.059719	0.611534	-0.037319	0.864634	0.084121	0.493903
29223	8.439094	0.096454	-5.068647	0.030498	-0.004365	-0.001810	-0.450083	0.061874	0.610685	-0.037788	0.864681	0.084357	0.493743
29224	8.417545	0.169531	-5.081856	0.017518	-0.028969	-0.005459	-0.449792	0.061668	0.611925	-0.037968	0.864986	0.084567	0.493159
29225	8.444148	0.178925	-5.073129	0.012285	-0.004527	0.001840	-0.448134	0.063163	0.612699	-0.038157	0.865058	0.084561	0.493020
29226	8.461013	0.134910	-5.054725	0.023530	-0.016261	0.012888	-0.448994	0.063579	0.610221	-0.038645	0.865263	0.084506	0.492631
29227	8.456138	0.139921	-5.064171	0.024387	-0.019837	0.011060	-0.448432	0.063544	0.610772	-0.039110	0.865492	0.084470	0.492197
29228	8.434373	0.125581	-5.068281	0.023325	-0.030613	0.006480	-0.447464	0.065271	0.612822	-0.039504	0.865828	0.084529	0.491565
29229	8.439440	0.166572	-5.053712	0.002717	-0.016519	-0.012844	-0.446626	0.065507	0.613527	-0.039365	0.866002	0.084691	0.491242
29230	8.438796	0.131116	-5.121544	0.015627	-0.018611	-0.009153	-0.446771	0.066067	0.613702	-0.039494	0.866198	0.084941	0.490843
29231	8.457993	0.221354	-5.169976	0.024646	-0.046138	-0.010909	-0.445515	0.064986	0.612229	-0.039701	0.866650	0.085310	0.489964
29232	8.400965	0.130129	-5.028359	0.003039	-0.006137	-0.001862	-0.444939	0.064736	0.614300	-0.039696	0.866747	0.085285	0.489796
29233	8.376779	0.179237	-5.060947	0.019375	0.020028	-0.009211	-0.443966	0.065259	0.614881	-0.039941	0.866557	0.085520	0.490072
29234	8.434403	0.101139	-5.053950	0.031285	0.021844	-0.009191	-0.445651	0.065365	0.613230	-0.040407	0.866343	0.085885	0.490347
29235	8.453033	0.077745	-5.127254	0.017687	-0.008002	-0.001831	-0.445386	0.066746	0.613870	-0.040650	0.866442	0.085996	0.490133
29236	8.397835	0.082631	-5.101007	0.010063	0.006580	-0.014726	-0.445783	0.065582	0.614639	-0.040667	0.866386	0.086261	0.490184
29237	8.406177	0.124531	-4.975458	0.022887	0.037022	-0.016572	-0.445947	0.067044	0.613755	-0.040936	0.866013	0.086640	0.490754
29238	8.467890	0.125719	-5.096100	-0.009211	0.003997	-0.016572	-0.445944	0.066761	0.613737	-0.040603	0.865994	0.086761	0.490794
29239	8.405144	0.140971	-5.115391	-0.004967	0.008420	-0.029429	-0.446216	0.065151	0.611966	-0.040214	0.865902	0.087114	0.490925
29240	8.463540	0.159075	-5.049832	-0.015227	0.006821	-0.001901	-0.446483	0.065613	0.614229	-0.039921	0.865886	0.086910	0.491013
29241	8.439155	0.159755	-5.087558	-0.018976	-0.028154	-0.001859	-0.448138	0.063445	0.612716	-0.039496	0.866213	0.086677	0.490512
29242	8.419845	0.164829	-5.094049	-0.019527	-0.015800	-0.023905	-0.445607	0.062876	0.614889	-0.038869	0.866385	0.086823	0.490234
29243	8.415163	0.154868	-5.072202	-0.037858	-0.028638	-0.023922	-0.443641	0.061704	0.615077	-0.037900	0.866692	0.086787	0.489772
29244	8.414949	0.208896	-5.122560	-0.011711	-0.009545	-0.005543	-0.443924	0.061473	0.614089	-0.037605	0.866826	0.086697	0.489574
29245	8.407485	0.199603	-5.148908	-0.015840	-0.041804	-0.020185	-0.443778	0.061303	0.614636	-0.037030	0.867252	0.086822	0.488840
29246	8.414112	0.132319	-5.197898	-0.013585	-0.070514	-0.001794	-0.441799	0.060708	0.617510	-0.036633	0.867988	0.086693	0.487584
29247	8.304133	0.255984	-5.139846	-0.008396	-0.027334	-0.016536	-0.441204	0.058648	0.618912	-0.036248	0.868274	0.086817	0.487082
29248	8.410154	0.311317	-5.162771	0.017644	0.006834	-0.003662	-0.440243	0.059239	0.618102	-0.036502	0.868231	0.086957	0.487115
29249	8.405219	0.174981	-5.120002	0.031545	-0.025060	0.005570	-0.440918	0.058597	0.619883	-0.037028	0.868503	0.087086	0.486568
29250	8.366067	0.171429	-5.195846	0.030804	-0.034700	0.012913	-0.439971	0.060976	0.620160	-0.037604	0.868881	0.087105	0.485844
29251	8.347177	0.195279	-5.156342	0.022795	-0.017398	-0.014657	-0.439148	0.061428	0.619343	-0.037795	0.869050	0.087493	0.485458
29252	8.351399	0.118247	-5.200475	0.038439	-0.006501	-0.012822	-0.437072	0.062527	0.619391	-0.038306	0.869102	0.088016	0.485229
29253	8.375940	0.270939	-5.207643	0.001456	-0.019661	0.009179	-0.437466	0.061867	0.621447	-0.038352	0.869351	0.087786	0.484821
29254	8.337042	0.225482	-5.233051	-0.013758	-0.029417	-0.011956	-0.437736	0.060513	0.620250	-0.037917	0.869668	0.087793	0.484286
29255	8.365796	0.191413	-5.239179	-0.004116	-0.019427	0.005481	-0.437176	0.061271	0.621965	-0.037829	0.869913	0.087573	0.483892
29256	8.331873	0.165159	-5.252572	-0.011657	-0.031863	-0.001866	-0.434521	0.060922	0.622477	-0.037529	0.870268	0.087437	0.483302
29257	8.320048	0.191681	-5.235051	-0.000206	-0.034831	0.016515	-0.435762	0.060080	0.622715	-0.037589	0.870678	0.087075	0.482623
29258	8.310127	0.167856	-5.261402	0.001300	-0.011868	0.001793	-0.434647	0.060978	0.624295	-0.037584	0.870836	0.086982	0.482355
29259	8.309812	0.129388	-5.285792	0.004658	-0.000066	-0.011073	-0.432698	0.060693	0.623701	-0.037525	0.870860	0.087120	0.482291
29260	8.317245	0.270427	-5.318964	0.002187	-0.018308	0.001821	-0.432404	0.059942	0.624489	-0.037520	0.871080	0.087033	0.481910
29261	8.344188	0.162166	-5.216825	0.001260	0.001186	-0.000973	-0.432966	0.060502	0.624808	-0.037499	0.871113	0.086962	0.481865
29262	8.265453	0.219900	-5.141050	0.011913	0.040726	-0.016620	-0.434349	0.060072	0.625352	-0.037592	0.870723	0.087253	0.482509
29263	8.327340	0.098844	-5.187626	0.030575	0.060287	-0.005612	-0.434794	0.060630	0.622740	-0.038142	0.870153	0.087501	0.483448
29264	8.413973	0.113052	-5.207679	0.030857	0.018925	0.009157	-0.434667	0.062276	0.623817	-0.038779	0.870004	0.087547	0.483658
29265	8.336979	0.128040	-5.199872	0.013917	0.025573	-0.009252	-0.434955	0.062596	0.623142	-0.038946	0.869774	0.087721	0.484026
29266	8.352526	0.174807	-5.079391	0.059649	0.064314	-0.012880	-0.437192	0.063463	0.623496	-0.039947	0.869123	0.088387	0.484992
29267	8.413971	0.078911	-5.193410	0.009104	0.042826	-0.020291	-0.437336	0.062968	0.622071	-0.039957	0.868708	0.088691	0.485679
29268	8.368071	0.162367	-5.244283	0.008834	-0.001040	-0.025725	-0.436508	0.063130	0.621376	-0.039835	0.868707	0.089143	0.485608
29269	8.395329	0.199878	-5.162943	0.004621	0.011096	-0.012892	-0.436502	0.063359	0.622506	-0.039782	0.868617	0.089300	0.485744
29270	8.370997	0.205342	-5.195809	-0.017470	-0.003352	-0.016587	-0.436484	0.061946	0.622419	-0.039285	0.868676	0.089335	0.485673
29271	8.366169	0.190761	-5.190894	-0.035688	-0.010883	-0.012944	-0.436188	0.060006	0.621459	-0.038490	0.868831	0.089120	0.485498
29272	8.366371	0.195284	-5.166720	-0.016257	-0.000331	-0.005581	-0.437002	0.059231	0.623093	-0.038125	0.868879	0.088970	0.485468
29273	8.347380	0.233943	-5.146437	-0.004521	0.016636	-0.012923	-0.437296	0.059719	0.621871	-0.037919	0.868743	0.089037	0.485716
29274	8.371600	0.228675	-5.128056	-0.029809	0.012269	-0.000114	-0.436570	0.057705	0.622298	-0.037395	0.868688	0.088653	0.485925
29275	8.404820	0.190312	-5.177851	-0.022755	-0.018607	-0.007392	-0.435722	0.057618	0.623819	-0.036863	0.868917	0.088473	0.485590
29276	8.338051	0.292002	-5.131218	-0.013713	0.003772	-0.012912	-0.434890	0.057102	0.622524	-0.036483	0.868908	0.088481	0.485632
29277	8.391094	0.301320	-5.130726	0.010817	0.027962	0.012803	-0.437118	0.056348	0.621243	-0.036808	0.868694	0.088245	0.486033
29278	8.405132	0.182451	-5.134441	0.021862	0.009301	0.016508	-0.435717	0.057457	0.624227	-0.037335	0.868659	0.088071	0.486087
29279	8.405033	0.175307	-5.144145	0.014245	0.006296	0.005485	-0.436280	0.057109	0.622816	-0.037612	0.868639	0.088010	0.486113
29280	8.366781	0.194566	-5.113607	0.030572	0.010247	0.000001	-0.434321	0.057422	0.624491	-0.038130	0.868559	0.088203	0.486180
29281	8.424268	0.097201	-5.116391	0.037868	0.014027	-0.001830	-0.435335	0.059757	0.623389	-0.038765	0.868431	0.088491	0.486306
29282	8.398068	0.248061	-5.140995	0.031923	-0.003498	-0.016476	-0.436303	0.059994	0.624668	-0.039132	0.868452	0.089013	0.486144
29283	8.370954	0.181030	-5.191136	0.011742	-0.010695	-0.018358	-0.434637	0.060265	0.624390	-0.039105	0.868555	0.089354	0.485899
29284	8.371161	0.175790	-5.162196	0.017597	-0.018952	-0.003652	-0.433801	0.060642	0.625103	-0.039316	0.868761	0.089519	0.485484
29285	8.346610	0.171881	-5.219267	0.046795	-0.031818	-0.005417	-0.433512	0.060187	0.625631	-0.039987	0.869065	0.089992	0.484797
29286	8.341732	0.125682	-5.207310	0.024185	-0.026775	0.003698	-0.432685	0.060484	0.625083	-0.040363	0.869355	0.090087	0.484228
29287	8.358371	0.143033	-5.244047	0.015705	-0.009517	-0.007352	-0.432131	0.061545	0.626399	-0.040517	0.869464	0.090273	0.483984
29288	8.345996	0.133935	-5.282286	0.017437	-0.011145	-0.011022	-0.431426	0.062005	0.628374	-0.040669	0.869580	0.090559	0.483710
29289	8.399211	0.245382	-5.302870	0.030212	-0.018534	-0.010955	-0.430881	0.062071	0.626838	-0.041022	0.869760	0.090957	0.483283
29290	8.339789	0.124882	-5.146864	0.006460	0.001817	-0.011980	-0.430561	0.059861	0.628512	-0.040985	0.869759	0.091122	0.483256
29291	8.279673	0.200701	-5.163443	0.006820	0.041715	-0.001951	-0.429466	0.060087	0.626423	-0.041128	0.869391	0.091087	0.483912
29292	8.371222	0.165928	-5.150187	0.021811	0.044607	0.010935	-0.430568	0.059767	0.627530	-0.041661	0.869004	0.090973	0.484582
29293	8.394693	0.132706	-5.216490	0.010592	0.022991	0.003604	-0.430172	0.060675	0.626187	-0.041890	0.868823	0.090894	0.484902
29294	8.368624	0.137011	-5.162354	0.005935	0.030578	-0.000090	-0.431434	0.061790	0.626965	-0.042025	0.868563	0.090848	0.485365
29295	8.369560	0.181709	-5.060661	0.042163	0.062744	-0.016577	-0.432679	0.060188	0.625344	-0.042679	0.867930	0.091392	0.486338
29296	8.438643	0.141141	-5.145624	-0.002787	0.029864	-0.018441	-0.434368	0.061498	0.625161	-0.042476	0.867651	0.091567	0.486819
29297	8.375859	0.173529	-5.176877	0.002916	0.010826	-0.008316	-0.435077	0.061972	0.624360	-0.042433	0.867571	0.091630	0.486955
29298	8.419874	0.179409	-5.096370	-0.011578	0.021645	-0.003760	-0.435234	0.062735	0.623293	-0.042215	0.867404	0.091489	0.487297
29299	8.371183	0.131852	-5.140747	-0.013466	0.014389	-0.005608	-0.435092	0.062060	0.622552	-0.041921	0.867307	0.091342	0.487522
29300	8.414746	0.131209	-5.115813	-0.008132	0.011024	-0.011087	-0.435354	0.061445	0.623633	-0.041663	0.867229	0.091355	0.487680
29301	8.448324	0.121485	-5.131623	-0.022014	0.001964	0.018268	-0.436054	0.061342	0.623075	-0.041433	0.867304	0.090720	0.487686
29302	8.424683	0.142812	-5.082297	-0.020925	-0.000096	-0.009254	-0.437273	0.059584	0.624652	-0.040949	0.867348	0.090583	0.487673
29303	8.376367	0.218977	-5.130713	-0.033751	-0.013006	-0.008340	-0.436711	0.059025	0.624334	-0.040228	0.867529	0.090308	0.487462
29304	8.452524	0.144483	-5.220991	-0.032086	-0.045913	-0.011953	-0.434067	0.059133	0.624176	-0.039451	0.868022	0.090161	0.486675
29305	8.328302	0.241050	-5.123941	-0.022792	-0.000050	-0.010181	-0.433195	0.056417	0.624418	-0.038924	0.868064	0.090016	0.486670
29306	8.405372	0.243002	-5.129225	0.008846	0.007934	0.009154	-0.434575	0.055705	0.624946	-0.039142	0.868041	0.089828	0.486728
29307	8.409971	0.121412	-5.106038	0.016337	-0.007256	0.016515	-0.435414	0.056921	0.626424	-0.039543	0.868169	0.089605	0.486508
29308	8.424339	0.140975	-5.125769	0.024687	-0.014739	-0.012813	-0.433626	0.057809	0.625066	-0.039796	0.868312	0.089995	0.486160
29309	8.407531	0.145870	-5.120278	0.046522	-0.005274	-0.018294	-0.434877	0.057552	0.624923	-0.040389	0.868333	0.090667	0.485949
29310	8.371184	0.092830	-5.124095	0.029700	-0.022936	-0.030244	-0.433907	0.058351	0.625661	-0.040540	0.868519	0.091407	0.485464
29311	8.356457	0.269000	-5.233493	0.027680	-0.041982	-0.034783	-0.432652	0.058063	0.625352	-0.040577	0.868881	0.092212	0.484661
29312	8.327262	0.216043	-5.247238	-0.000972	-0.029401	-0.012853	-0.430833	0.059300	0.628480	-0.040356	0.869185	0.092365	0.484104
29313	8.332052	0.196549	-5.242713	0.013295	-0.026958	0.007356	-0.431124	0.059116	0.626519	-0.040577	0.869492	0.092286	0.483551
29314	8.327083	0.184653	-5.257096	0.019354	-0.029896	-0.005477	-0.430004	0.059852	0.628506	-0.040778	0.869797	0.092504	0.482942
29315	8.329298	0.143516	-5.264693	0.005614	-0.039061	-0.005496	-0.428058	0.060630	0.629373	-0.040719	0.870203	0.092584	0.482199
29316	8.298207	0.182353	-5.251201	-0.004371	-0.015156	-0.004636	-0.426382	0.060054	0.629043	-0.040543	0.870387	0.092547	0.481890
29317	8.292551	0.144830	-5.343010	-0.017130	-0.029084	-0.001897	-0.426371	0.059207	0.628990	-0.040143	0.870723	0.092337	0.481356
29318	8.319575	0.280305	-5.333477	-0.005875	-0.027004	0.009162	-0.425368	0.058768	0.631884	-0.040046	0.871048	0.092047	0.480832
29319	8.269397	0.233590	-5.259450	-0.022323	-0.019607	0.009101	-0.425082	0.057930	0.631550	-0.039673	0.871318	0.091591	0.480461
29320	8.269999	0.278875	-5.201214	-0.014861	0.039286	0.009031	-0.425228	0.057972	0.630717	-0.039544	0.871010	0.091170	0.481108
29321	8.317646	0.142910	-5.213543	-0.001722	0.045969	0.020045	-0.425358	0.056872	0.630092	-0.039754	0.870651	0.090670	0.481835
29322	8.346359	0.152810	-5.243534	0.002902	0.027333	0.023761	-0.425949	0.059173	0.629542	-0.040056	0.870470	0.090176	0.482229
29323	8.317457	0.165189	-5.247203	0.005403	0.027865	0.014585	-0.427058	0.059029	0.629962	-0.040305	0.870269	0.089853	0.482632
29324	8.308970	0.160804	-5.097174	0.036134	0.055437	-0.001914	-0.426776	0.059266	0.630812	-0.040980	0.869744	0.090090	0.483476
29325	8.423685	0.125047	-5.203134	-0.013214	0.034223	0.001710	-0.428179	0.059213	0.629426	-0.040794	0.869471	0.089804	0.484036
29326	8.358094	0.172781	-5.292145	-0.042190	0.013462	-0.019427	-0.428473	0.059178	0.627334	-0.039877	0.869381	0.089648	0.484303
29327	8.351820	0.244328	-5.199668	-0.019214	0.013112	-0.014780	-0.428999	0.057955	0.629357	-0.039386	0.869288	0.089610	0.484518
29328	8.337384	0.210249	-5.182445	-0.006267	0.027582	-0.011116	-0.430249	0.057039	0.628196	-0.039187	0.869049	0.089625	0.484960
29329	8.361993	0.248200	-5.132400	0.004930	0.002958	-0.000030	-0.430373	0.056166	0.628701	-0.039237	0.869060	0.089574	0.484944
29330	8.380838	0.221990	-5.176748	-0.001147	0.017290	-0.023924	-0.430118	0.057346	0.627655	-0.038991	0.868893	0.089881	0.485208
29331	8.400168	0.251025	-5.182112	0.003135	0.014944	-0.000046	-0.431495	0.055699	0.627009	-0.039029	0.868789	0.089805	0.485405
29332	8.347374	0.209566	-5.136935	-0.017128	-0.000444	-0.003748	-0.431075	0.055552	0.626996	-0.038662	0.868843	0.089607	0.485374
29333	8.385390	0.176086	-5.191708	-0.021538	-0.012594	-0.031263	-0.430771	0.053301	0.626575	-0.037919	0.868969	0.089856	0.485160
29334	8.287074	0.297901	-5.182407	-0.013760	0.040919	-0.018489	-0.431623	0.054982	0.627245	-0.037550	0.868591	0.089930	0.485853
29335	8.434328	0.325641	-5.158751	0.003327	0.056160	0.003580	-0.432734	0.054191	0.626369	-0.037695	0.868092	0.089766	0.486762
29336	8.453891	0.188430	-5.063771	0.031285	0.041983	0.023828	-0.436096	0.054618	0.624474	-0.038513	0.867745	0.089528	0.487360
29337	8.381244	0.174943	-5.104615	0.025269	0.024667	0.005473	-0.435818	0.054486	0.624185	-0.039004	0.867537	0.089566	0.487685
29338	8.395894	0.189135	-5.085749	0.017705	0.034497	-0.004644	-0.435859	0.056955	0.622942	-0.039304	0.867220	0.089711	0.488198
29339	8.443836	0.096553	-5.078485	0.032260	0.025419	-0.007359	-0.436728	0.059126	0.622247	-0.039797	0.866974	0.090037	0.488535
29340	8.386200	0.250271	-5.118800	0.025155	0.003605	0.003685	-0.435749	0.058560	0.621924	-0.040249	0.866967	0.090129	0.488492
29341	8.434107	0.191895	-5.130633	-0.004514	0.016652	-0.012910	-0.436411	0.056143	0.622339	-0.040032	0.866826	0.090201	0.488747
29342	8.429443	0.181901	-5.106372	0.007917	0.002644	-0.025711	-0.437108	0.056422	0.622642	-0.039890	0.866792	0.090622	0.488742
29343	8.414801	0.170134	-5.125222	0.003199	-0.000928	0.003642	-0.437662	0.056410	0.623065	-0.039937	0.866846	0.090495	0.488665
29344	8.414870	0.179767	-5.120332	0.003236	-0.004720	0.005485	-0.436274	0.056941	0.623364	-0.040011	0.866942	0.090346	0.488516
29345	8.414721	0.162958	-5.132512	-0.001587	0.010679	-0.005563	-0.436823	0.055591	0.622170	-0.039908	0.866871	0.090322	0.488655
29346	8.434114	0.194319	-5.130617	0.010220	0.007129	-0.008278	-0.436846	0.058085	0.623300	-0.039994	0.866820	0.090477	0.488709
29347	8.460662	0.276975	-5.160053	0.000801	-0.018176	-0.015578	-0.437112	0.057363	0.623677	-0.039779	0.867011	0.090675	0.488351
29348	8.473485	0.173103	-5.016300	-0.021102	-0.008972	-0.014727	-0.436266	0.056766	0.624050	-0.039225	0.867132	0.090640	0.488189
29349	8.338672	0.207998	-5.015862	-0.008970	0.047828	-0.011148	-0.436809	0.056296	0.625143	-0.039005	0.866691	0.090612	0.488993
29350	8.422802	0.166292	-5.024110	0.030447	0.055905	-0.009238	-0.437928	0.055815	0.623729	-0.039511	0.866147	0.090928	0.489858
29351	8.487309	0.142402	-5.084641	0.012103	0.016281	-0.007367	-0.439187	0.055868	0.623046	-0.039641	0.866003	0.091063	0.490076
29352	8.424868	0.164438	-5.067672	-0.004437	0.018321	-0.010164	-0.438787	0.056225	0.621390	-0.039473	0.865851	0.091095	0.490353
29353	8.454360	0.216873	-5.015300	0.019034	0.041166	-0.023902	-0.438927	0.056234	0.621253	-0.039608	0.865426	0.091565	0.491004
29354	8.465753	0.122820	-5.059812	-0.006396	0.022343	-0.015678	-0.439484	0.056894	0.622415	-0.039359	0.865226	0.091669	0.491358
29355	8.434052	0.209063	-5.145010	-0.020993	0.003758	-0.012002	-0.440034	0.055686	0.621229	-0.038853	0.865222	0.091567	0.491423
29356	8.483213	0.246040	-5.035510	-0.020817	0.010741	-0.005569	-0.439173	0.054079	0.621959	-0.038425	0.865166	0.091351	0.491595
29357	8.429914	0.188392	-5.048384	-0.033824	0.005682	-0.012949	-0.440290	0.055030	0.623144	-0.037691	0.865151	0.091137	0.491718
29358	8.449335	0.222145	-5.044059	-0.027517	-0.001535	-0.015667	-0.438860	0.052171	0.623233	-0.037030	0.865202	0.091047	0.491697
29359	8.459141	0.216907	-5.020308	-0.026489	-0.013834	-0.010138	-0.439697	0.052191	0.623103	-0.036417	0.865377	0.090870	0.491467
29360	8.449544	0.251045	-5.029388	-0.013697	0.000046	-0.011967	-0.438152	0.051831	0.624182	-0.036038	0.865407	0.090857	0.491444
29361	8.434317	0.254935	-5.130229	-0.030545	-0.008286	-0.025757	-0.437991	0.048817	0.622042	-0.035212	0.865502	0.090907	0.491328
29362	8.439507	0.310344	-5.105911	-0.005020	-0.039664	-0.025645	-0.439066	0.046903	0.623887	-0.034764	0.865893	0.091221	0.490612
29363	8.367186	0.354820	-5.129483	-0.017922	-0.017216	-0.031221	-0.437525	0.046698	0.624697	-0.034083	0.866057	0.091498	0.490318
29364	8.401525	0.421804	-5.079613	0.004306	0.035791	-0.025737	-0.438794	0.047591	0.624206	-0.033948	0.865697	0.091880	0.490891
29365	8.420580	0.295237	-5.054584	0.031949	0.029751	-0.018349	-0.437693	0.048180	0.623395	-0.034339	0.865389	0.092393	0.491310
29366	8.439435	0.305593	-5.113185	0.025116	0.010169	0.001860	-0.440049	0.047227	0.623358	-0.034777	0.865319	0.092500	0.491382
29367	8.427681	0.285655	-5.066987	0.015701	0.001528	-0.007325	-0.438974	0.049665	0.622382	-0.034944	0.865321	0.092682	0.491334
29368	8.406618	0.245697	-4.969854	0.046955	0.021458	-0.003634	-0.438672	0.047825	0.622266	-0.035728	0.865114	0.093093	0.491564
29369	8.517150	0.264955	-5.017334	0.020597	-0.002690	-0.029312	-0.442308	0.049143	0.622521	-0.035759	0.865110	0.093703	0.491453
29370	8.473472	0.309699	-5.075788	0.022941	-0.018683	-0.008182	-0.440903	0.049183	0.624185	-0.036015	0.865304	0.093998	0.491036
29371	8.440133	0.306810	-5.023842	0.013832	-0.029879	-0.005435	-0.438688	0.049224	0.622632	-0.036112	0.865616	0.094149	0.490450
29372	8.386798	0.339461	-5.079599	0.012839	-0.040819	-0.007263	-0.437298	0.049486	0.622635	-0.036157	0.866036	0.094338	0.489668
29373	8.391401	0.320293	-5.099217	0.010340	-0.041354	0.001906	-0.436738	0.049981	0.623915	-0.036241	0.866476	0.094338	0.488882
29374	8.388891	0.300977	-5.104079	0.006398	-0.011065	-0.011918	-0.436468	0.050556	0.623669	-0.036189	0.866600	0.094529	0.488631
29375	8.398388	0.315788	-5.128489	0.013736	-0.012978	-0.010979	-0.437554	0.049092	0.624984	-0.036258	0.866735	0.094765	0.488339
29376	8.407921	0.296393	-5.133803	-0.019355	-0.018075	-0.016542	-0.434899	0.048219	0.624626	-0.035691	0.866939	0.094773	0.488018
29377	8.458261	0.223322	-5.136161	-0.025137	-0.041440	-0.025693	-0.432810	0.049237	0.626344	-0.034891	0.867351	0.094903	0.487317
29378	8.251408	0.336345	-5.137351	-0.017544	0.015250	-0.020290	-0.432642	0.047627	0.627359	-0.034391	0.867219	0.094985	0.487572
29379	8.357437	0.394102	-5.160260	0.002452	0.041429	-0.027601	-0.432921	0.046583	0.625623	-0.034205	0.866801	0.095362	0.488254
29380	8.415131	0.291496	-5.134104	-0.000807	0.040575	-0.012929	-0.435171	0.048317	0.625612	-0.034119	0.866422	0.095469	0.488911
29381	8.405822	0.310500	-5.099820	0.000943	0.012025	-0.012878	-0.435142	0.046179	0.625898	-0.033997	0.866320	0.095594	0.489076
29382	8.386915	0.329501	-5.060347	0.009124	0.050066	-0.018428	-0.436399	0.046218	0.625494	-0.034035	0.865833	0.095865	0.489882
29383	8.420272	0.242124	-5.071824	-0.001080	0.065269	-0.025820	-0.436143	0.047135	0.624013	-0.033857	0.865185	0.096155	0.490982
29384	8.440051	0.394750	-5.071569	0.004738	0.035045	-0.044082	-0.438762	0.044915	0.623901	-0.033544	0.864795	0.096848	0.491553
29385	8.447066	0.387755	-5.096028	0.007432	0.033308	-0.045909	-0.438757	0.044491	0.623875	-0.033252	0.864415	0.097592	0.492095
29386	8.430244	0.365848	-5.081051	0.024013	0.038561	-0.042222	-0.440733	0.046114	0.623157	-0.033306	0.863978	0.098454	0.492686
29387	8.488212	0.367632	-5.063886	0.029940	0.033143	-0.059622	-0.442530	0.043962	0.621367	-0.033269	0.863555	0.099656	0.493189
29388	8.428139	0.411671	-5.061353	0.038555	0.042416	-0.045862	-0.441302	0.045276	0.620181	-0.033536	0.863062	0.100705	0.493819
29389	8.450303	0.444821	-5.013662	0.024240	0.057456	-0.034891	-0.444250	0.046503	0.619168	-0.033692	0.862450	0.101408	0.494734
29390	8.449410	0.424435	-5.120028	0.024016	0.042251	-0.042215	-0.445902	0.044450	0.618220	-0.033745	0.861973	0.102252	0.495386
29391	8.483680	0.520808	-5.091700	0.024097	0.042038	-0.038520	-0.446466	0.044364	0.617243	-0.033826	0.861507	0.103029	0.496031
29392	8.459820	0.347413	-4.988086	0.005856	0.056806	-0.038610	-0.448156	0.045284	0.616340	-0.033638	0.860902	0.103632	0.496968
29393	8.422003	0.429321	-4.928174	0.016604	0.123919	-0.053370	-0.450657	0.044239	0.615322	-0.033616	0.859591	0.104533	0.499045
29394	8.532818	0.365162	-4.903755	0.033216	0.138401	-0.049676	-0.452062	0.043802	0.613076	-0.033948	0.858125	0.105525	0.501331
29395	8.590631	0.359901	-4.903536	0.009538	0.104904	-0.042316	-0.457920	0.043022	0.610572	-0.033881	0.857022	0.106172	0.503083
29396	8.572026	0.407639	-4.837320	-0.020030	0.090796	-0.051521	-0.459575	0.040458	0.608477	-0.033182	0.856056	0.106695	0.504661
29397	8.597499	0.468466	-4.685721	0.005268	0.106205	-0.064322	-0.462098	0.040066	0.605686	-0.032826	0.854886	0.107673	0.506457
29398	8.591474	0.331598	-4.782994	-0.042930	0.080043	-0.086423	-0.463905	0.039151	0.604670	-0.031371	0.853958	0.108587	0.507918
29399	8.572666	0.504070	-4.795657	-0.081606	0.067703	-0.093796	-0.464968	0.035852	0.605872	-0.029156	0.853161	0.109207	0.509254
29400	8.662566	0.589924	-4.735665	-0.068983	0.077320	-0.101091	-0.467157	0.031857	0.604251	-0.027091	0.852235	0.110091	0.510727
29401	8.611838	0.653916	-4.779239	-0.069041	0.076504	-0.102927	-0.468259	0.028915	0.601011	-0.025016	0.851309	0.110988	0.512181
29402	8.602987	0.725773	-4.708400	-0.044854	0.071069	-0.121210	-0.470447	0.025304	0.600250	-0.023144	0.850375	0.112468	0.513496
29403	8.642049	0.724606	-4.642244	-0.034170	0.080954	-0.133123	-0.471524	0.021830	0.599209	-0.021361	0.849304	0.114234	0.514953
29404	8.681049	0.772324	-4.604749	-0.011503	0.089667	-0.141333	-0.473602	0.019434	0.596709	-0.019891	0.848103	0.116388	0.516507
29405	8.664181	0.860244	-4.642188	-0.027004	0.079598	-0.172535	-0.475810	0.015937	0.593585	-0.017819	0.846934	0.118894	0.517929
29406	8.729847	0.885542	-4.574439	-0.037830	0.075573	-0.166106	-0.479105	0.011777	0.592801	-0.015615	0.845808	0.121201	0.519303
29407	8.644175	1.052563	-4.507352	-0.031136	0.117619	-0.192759	-0.480291	0.005501	0.591170	-0.013352	0.844170	0.123992	0.521368
29408	8.679083	1.177085	-4.408825	-0.017905	0.177687	-0.181786	-0.483902	0.003134	0.588547	-0.011566	0.841907	0.126729	0.524404
29409	8.731993	1.118350	-4.396695	0.006600	0.188987	-0.156062	-0.488910	0.000815	0.585382	-0.010496	0.839566	0.129274	0.527548
29410	8.703591	1.190822	-4.361349	-0.019510	0.169553	-0.137724	-0.492509	-0.002668	0.582411	-0.009130	0.837463	0.131253	0.530420
29411	8.796239	1.288262	-4.262741	-0.026576	0.174737	-0.162480	-0.496104	-0.008013	0.576953	-0.007393	0.835227	0.133554	0.533390
29412	8.714628	1.329757	-4.240098	0.016643	0.178704	-0.154155	-0.502239	-0.009455	0.573574	-0.006482	0.832943	0.136190	0.536299
29413	8.854784	1.435362	-4.232574	-0.008072	0.160283	-0.152289	-0.503055	-0.012704	0.570731	-0.005119	0.830851	0.138516	0.538956
29414	8.831382	1.444076	-4.147112	0.005393	0.154102	-0.126562	-0.507215	-0.016420	0.566913	-0.004241	0.828881	0.140558	0.541462
29415	8.894877	1.422637	-4.028869	0.022224	0.108773	-0.108091	-0.509450	-0.017140	0.564937	-0.003712	0.827443	0.142479	0.543161
29416	8.857067	1.489899	-3.961807	0.020824	0.083683	-0.088780	-0.513590	-0.021758	0.562180	-0.003301	0.826326	0.144065	0.544445
29417	8.871779	1.528370	-3.945200	0.018305	0.070204	-0.078660	-0.513598	-0.021973	0.560772	-0.002915	0.825379	0.145459	0.545511
29418	8.920087	1.449780	-3.896801	0.008463	0.058644	-0.069485	-0.514702	-0.023194	0.560009	-0.002445	0.824583	0.146602	0.546411
29419	8.886200	1.518577	-3.945804	-0.011468	0.024905	-0.058457	-0.515407	-0.023398	0.558608	-0.001659	0.824185	0.147337	0.546816
29420	8.902802	1.553063	-3.994503	-0.026131	-0.002772	-0.056598	-0.517045	-0.025270	0.559764	-0.000584	0.824095	0.147899	0.546802
29421	8.948869	1.508337	-3.938553	-0.029854	-0.028535	-0.056560	-0.515368	-0.026250	0.558990	0.000639	0.824286	0.148399	0.546379
29422	8.737457	1.586793	-3.891494	-0.031780	0.034573	-0.065873	-0.516309	-0.028791	0.559121	0.001802	0.823759	0.149046	0.546995
29423	8.883978	1.664593	-3.983411	-0.012931	0.042564	-0.045619	-0.516578	-0.030024	0.558350	0.002416	0.823202	0.149553	0.547692
29424	8.832969	1.548607	-3.987090	-0.006893	0.032076	-0.024517	-0.516601	-0.029102	0.556873	0.002719	0.822823	0.149798	0.548193
29425	8.835982	1.606065	-3.933695	0.004058	0.035776	-0.025407	-0.518809	-0.031154	0.556069	0.002847	0.822403	0.150155	0.548725
29426	8.920624	1.604925	-3.893394	0.023762	0.056846	-0.008867	-0.521334	-0.031930	0.552418	0.002411	0.821802	0.150464	0.549542
29427	8.648658	1.547112	-4.139608	0.067516	0.046194	-0.049215	-0.522187	-0.030505	0.552514	0.001723	0.821202	0.151908	0.550045
29428	8.825159	1.808867	-3.861929	-0.010595	0.043177	-0.025414	-0.522176	-0.031359	0.552601	0.002066	0.820696	0.152120	0.550739
29429	8.915405	1.586146	-3.936795	0.018131	0.034759	0.022350	-0.522462	-0.031045	0.552065	0.001439	0.820435	0.151846	0.551205
29430	8.804768	1.630484	-3.929953	0.049501	0.030537	-0.001456	-0.523467	-0.029807	0.550198	0.000572	0.820143	0.152324	0.551509
29431	8.897058	1.604169	-3.824894	0.045967	0.045296	-0.032665	-0.527264	-0.028230	0.548098	0.000060	0.819599	0.153259	0.552059
29432	8.867477	1.615297	-3.915491	0.047898	0.045076	-0.028998	-0.528388	-0.027635	0.547867	-0.000533	0.819057	0.154188	0.552605
29433	8.882142	1.600197	-3.882326	0.045725	0.071786	-0.044642	-0.527841	-0.026924	0.547626	-0.000993	0.818182	0.155314	0.553584
29434	8.886403	1.669426	-3.983470	0.035293	0.105777	-0.027273	-0.531196	-0.027069	0.545836	-0.001577	0.816971	0.156058	0.555159
29435	8.875774	1.745071	-3.832840	0.055374	0.133539	-0.030934	-0.532609	-0.027323	0.542764	-0.002535	0.815448	0.157067	0.557107
29436	9.030022	1.680497	-3.800386	0.050931	0.165000	-0.064001	-0.536519	-0.027863	0.540535	-0.003144	0.813451	0.158569	0.559592
29437	9.029012	1.807322	-3.673934	0.063503	0.215429	-0.076878	-0.540457	-0.027845	0.535551	-0.003977	0.810845	0.160410	0.562835
29438	9.068515	1.837089	-3.564120	0.087888	0.266050	-0.093411	-0.545100	-0.026585	0.531488	-0.005188	0.807578	0.162805	0.566820
29439	9.113310	2.014760	-3.455955	0.078275	0.227945	-0.071304	-0.549581	-0.027957	0.526144	-0.006352	0.804802	0.164721	0.570193
29440	8.937859	2.308570	-3.213209	0.077832	0.193560	-0.082243	-0.553804	-0.027894	0.520328	-0.007282	0.802358	0.166810	0.573013
29441	9.085942	2.281206	-3.059525	0.073168	0.213940	-0.052889	-0.559280	-0.026904	0.516256	-0.008496	0.799758	0.168386	0.576161
29442	9.078297	2.335640	-3.136169	-0.030265	0.154884	-0.014453	-0.563314	-0.029890	0.511924	-0.008344	0.797978	0.168145	0.578696
29443	9.054360	2.442841	-3.161141	-0.133791	0.083040	0.022174	-0.564467	-0.028991	0.508363	-0.006642	0.797149	0.166173	0.580427
29444	9.011918	2.475667	-3.055489	-0.216966	0.003210	0.068017	-0.565399	-0.033684	0.506130	-0.003968	0.797409	0.162479	0.581140
29445	8.848138	2.559636	-3.082629	-0.272454	-0.040214	0.119340	-0.565226	-0.035193	0.507988	-0.000733	0.798302	0.157383	0.581329
29446	8.982873	2.568776	-3.111759	-0.283869	-0.065515	0.174443	-0.564084	-0.036420	0.509576	0.001996	0.799649	0.151202	0.581116
29447	9.194965	2.581803	-3.109945	-0.245996	-0.057142	0.187399	-0.563652	-0.037429	0.509789	0.004114	0.800876	0.145343	0.580910
29448	9.066500	2.510880	-3.178058	-0.218883	-0.019206	0.135964	-0.563359	-0.037514	0.511455	0.006117	0.801515	0.140520	0.581197
29449	8.998597	2.238980	-3.119328	-0.242971	-0.073959	0.128606	-0.563032	-0.040424	0.512946	0.008948	0.802709	0.135647	0.580670
29450	9.380846	2.115824	-3.177897	-0.214286	-0.056325	0.172739	-0.561646	-0.039093	0.514271	0.010556	0.803830	0.130274	0.580323
29451	9.151072	2.095267	-2.971396	-0.137050	0.063077	0.141454	-0.561358	-0.040986	0.512338	0.011191	0.803438	0.126454	0.581697
29452	9.449203	1.950385	-2.993149	-0.078190	0.136624	0.110295	-0.563354	-0.038462	0.510559	0.010841	0.802153	0.123699	0.584064
29453	9.461827	1.458415	-3.020980	-0.048785	0.166975	0.109306	-0.567149	-0.037155	0.508164	0.010160	0.800458	0.121438	0.586870
29454	8.737761	1.268817	-2.787437	-0.053420	0.136616	0.075211	-0.571367	-0.035686	0.505504	0.009821	0.799071	0.119533	0.589153
29455	9.083485	1.198483	-2.607611	-0.104421	0.150190	0.082501	-0.572227	-0.036447	0.501001	0.010354	0.797471	0.117021	0.591810
29456	9.241318	1.192124	-2.758464	-0.192285	0.112640	0.084253	-0.578106	-0.035539	0.498741	0.012177	0.796334	0.113326	0.594021
29457	9.276365	1.069405	-2.847520	-0.264967	0.093258	0.104314	-0.578953	-0.037160	0.494464	0.015105	0.795383	0.108521	0.596122
29458	9.248251	0.989490	-3.020881	-0.283332	0.055347	0.139181	-0.579634	-0.039079	0.493375	0.017847	0.794970	0.102847	0.597601
29459	9.223751	0.663572	-2.935143	-0.329815	0.050539	0.144546	-0.579890	-0.040911	0.493265	0.021367	0.794533	0.096572	0.599112
29460	9.359121	0.559417	-2.834618	-0.316239	0.061770	0.172098	-0.583494	-0.043843	0.490607	0.024221	0.794014	0.089978	0.600715
29461	9.900677	0.547505	-2.594109	-0.299662	0.041168	0.178712	-0.584870	-0.046014	0.489091	0.026799	0.793687	0.083460	0.601978
29462	9.866358	0.695097	-2.731943	-0.243613	-0.016767	0.159657	-0.584567	-0.048520	0.488096	0.028786	0.794056	0.077881	0.602147
29463	9.306851	0.714582	-2.805085	-0.191120	-0.102802	0.146928	-0.582211	-0.046652	0.489724	0.030204	0.795417	0.073055	0.600885
29464	9.267298	0.619057	-2.893589	-0.108393	-0.166848	0.167351	-0.580680	-0.045357	0.491743	0.030162	0.797633	0.068904	0.598435
29465	9.262443	0.326500	-2.774557	-0.119631	-0.168017	0.156274	-0.578287	-0.043968	0.497386	0.030372	0.799800	0.064711	0.595995
29466	9.252451	0.405228	-2.853370	-0.034452	-0.088640	0.117784	-0.575231	-0.041606	0.500293	0.029639	0.801026	0.062273	0.594643
29467	9.382585	0.355491	-2.829579	0.029815	-0.076125	0.090383	-0.573144	-0.039788	0.503036	0.028073	0.802087	0.060934	0.593427
29468	9.372601	0.346410	-2.870322	0.010804	-0.050158	0.026069	-0.572476	-0.037270	0.503464	0.027659	0.802762	0.060524	0.592575
29469	9.155752	0.396716	-2.890868	0.001401	-0.026043	-0.054774	-0.571888	-0.038375	0.505623	0.028166	0.803035	0.061176	0.592113
29470	9.378801	0.558572	-2.782226	0.013360	0.115643	-0.099859	-0.573130	-0.040259	0.503983	0.029005	0.801591	0.062905	0.593847
29471	10.422087	0.887080	-3.234502	-0.080565	0.191619	-0.130172	-0.575627	-0.043429	0.500045	0.031427	0.799128	0.063897	0.596929
29472	8.432456	1.951546	-2.365825	-0.242994	0.181938	-0.277521	-0.578902	-0.051637	0.495105	0.038395	0.796464	0.065454	0.599905
29473	9.602781	1.493255	-2.260420	-0.267155	0.217372	-0.125122	-0.583275	-0.061368	0.489803	0.043733	0.793488	0.064184	0.603609
29474	9.695476	2.014964	-2.335355	-0.133362	0.086700	-0.100690	-0.585298	-0.068674	0.486302	0.046971	0.792234	0.064139	0.605017
29475	10.007361	2.476029	-2.703869	-0.038118	-0.097647	-0.145954	-0.585123	-0.070324	0.488152	0.049386	0.793200	0.065712	0.603387
29476	9.429919	2.126130	-3.068568	-0.033564	-0.228326	-0.101890	-0.580272	-0.077490	0.491291	0.051461	0.795821	0.066594	0.599654
29477	9.308163	2.102402	-3.223569	-0.098022	-0.290781	-0.008359	-0.576017	-0.079444	0.498106	0.053465	0.799208	0.065095	0.595123
29478	8.833513	2.044767	-3.196536	-0.200882	-0.357922	0.086862	-0.568980	-0.080235	0.506361	0.056113	0.803378	0.060838	0.589689
29479	8.802201	2.023020	-3.185846	-0.221574	-0.376461	0.136390	-0.562506	-0.081502	0.512919	0.058512	0.807738	0.055480	0.584002
29480	8.701039	2.272433	-3.286704	-0.257902	-0.299246	0.139882	-0.554325	-0.084710	0.521014	0.061385	0.811097	0.049760	0.579550
29481	8.734999	2.354715	-3.292268	-0.287794	-0.251484	0.112241	-0.550609	-0.087805	0.528182	0.065047	0.813784	0.044203	0.575822
29482	8.787210	2.277983	-3.381560	-0.309803	-0.207112	0.141517	-0.545122	-0.091563	0.530687	0.068643	0.815902	0.037976	0.572843
29483	8.842882	2.257635	-3.340301	-0.330516	-0.192967	0.152475	-0.541871	-0.092930	0.534479	0.072528	0.817787	0.031379	0.570070
29484	8.777342	2.297966	-3.419703	-0.369049	-0.177801	0.146860	-0.538019	-0.098233	0.537465	0.076999	0.819375	0.024428	0.567538
29485	9.084327	2.059275	-3.502778	-0.360718	-0.104931	0.176148	-0.534343	-0.101745	0.538609	0.081094	0.820106	0.017255	0.566173
29486	8.866081	1.943749	-3.633034	-0.316939	-0.035281	0.163205	-0.535251	-0.105794	0.540600	0.084464	0.820061	0.010835	0.565905
29487	9.454263	1.770832	-3.525736	-0.221738	0.012633	0.159748	-0.534951	-0.108287	0.539327	0.086437	0.819604	0.005708	0.566343
29488	9.533527	1.487124	-3.747914	-0.155052	0.085273	0.112012	-0.536469	-0.109266	0.539560	0.087712	0.818409	0.002161	0.567898
29489	8.589628	1.175698	-3.535927	-0.039172	0.108610	0.097265	-0.540408	-0.108461	0.535880	0.087375	0.817155	0.000286	0.569758
29490	9.015055	1.067885	-3.315852	0.067487	0.114866	0.220502	-0.543837	-0.102666	0.534316	0.083768	0.815987	-0.002448	0.571963
29491	9.231089	0.897065	-3.349195	0.035934	0.105395	0.134221	-0.545599	-0.097918	0.530439	0.081750	0.814881	-0.004101	0.573819
29492	9.191838	0.976603	-3.472798	0.015553	0.046756	0.130606	-0.548310	-0.093573	0.529338	0.080000	0.814390	-0.006060	0.574746
29493	9.138237	0.890218	-3.512414	0.028482	0.031654	0.136133	-0.548198	-0.090798	0.530485	0.078047	0.814112	-0.007965	0.575384
29494	9.104589	0.704670	-3.403790	0.003919	0.036893	0.172713	-0.549248	-0.084497	0.529629	0.075997	0.813694	-0.010755	0.576203
29495	9.104404	0.739137	-3.442201	0.023444	0.104869	0.143284	-0.552635	-0.081569	0.528725	0.074028	0.812554	-0.012744	0.578026
29496	9.128401	0.475748	-3.343379	0.080067	0.129068	0.135980	-0.555653	-0.075741	0.526323	0.071180	0.811173	-0.013916	0.580291
29497	9.204859	0.434872	-3.409298	0.053757	0.138166	0.108395	-0.557406	-0.071439	0.522838	0.069090	0.809687	-0.014967	0.582588
29498	9.354900	0.357064	-3.292243	0.086573	0.127257	0.104830	-0.561219	-0.067670	0.522270	0.066496	0.808322	-0.015557	0.584767
29499	9.239479	0.186760	-3.190016	0.084950	0.147384	0.075382	-0.565211	-0.063401	0.517269	0.064248	0.806765	-0.015729	0.587159
29500	9.346889	0.104851	-3.286342	-0.001957	0.123625	0.077092	-0.566112	-0.059864	0.514706	0.063400	0.805318	-0.016909	0.589200
29501	9.393389	0.200819	-3.234322	0.008179	0.086567	0.049672	-0.570029	-0.059443	0.513095	0.062630	0.804381	-0.017676	0.590539
29502	9.406017	0.111919	-3.121861	-0.018629	0.074522	0.005587	-0.571717	-0.059585	0.510730	0.062894	0.803510	-0.017987	0.591686
29503	9.466400	0.155135	-3.121422	-0.050078	0.056868	-0.005437	-0.573689	-0.059166	0.508542	0.063663	0.802871	-0.018622	0.592451
29504	9.432314	0.175504	-3.175564	-0.067376	0.036566	-0.034807	-0.572152	-0.060137	0.507631	0.065171	0.802399	-0.018906	0.592917
29505	9.248862	0.021299	-3.152803	-0.112247	0.047696	-0.003780	-0.575485	-0.061190	0.507039	0.066876	0.801791	-0.020343	0.593502
29506	9.602928	0.268447	-2.963974	-0.083819	0.049980	0.034936	-0.576287	-0.064782	0.505430	0.067835	0.801105	-0.021935	0.594263
29507	9.286711	0.723549	-2.920201	-0.037888	-0.014494	0.016784	-0.575876	-0.065272	0.503722	0.068065	0.801323	-0.022912	0.593905
29508	9.435785	0.569393	-2.895383	0.001289	-0.029908	0.011388	-0.574901	-0.064762	0.504582	0.067903	0.801709	-0.023223	0.593390
29509	9.378623	0.763743	-2.891979	-0.035590	0.003176	-0.001563	-0.575308	-0.064823	0.505977	0.068324	0.801728	-0.023853	0.593291
29510	9.317982	0.853354	-2.671763	-0.030321	0.057059	0.020391	-0.576722	-0.064412	0.503783	0.068601	0.801034	-0.024562	0.594168
29511	9.362447	0.836498	-2.523796	-0.094681	0.055881	0.043218	-0.577990	-0.063788	0.502997	0.069477	0.800312	-0.026530	0.594954
29512	9.372315	0.962843	-2.547493	-0.109212	0.056577	0.047799	-0.578410	-0.064817	0.500984	0.070690	0.799493	-0.028615	0.595815
29513	9.478319	1.001427	-2.584909	-0.104925	0.055985	0.073562	-0.580378	-0.065977	0.499110	0.071393	0.798718	-0.031173	0.596641
29514	9.439293	0.968387	-2.631968	-0.138002	0.036043	0.069843	-0.579804	-0.067001	0.499599	0.072791	0.798078	-0.033985	0.597176
29515	9.380548	0.958209	-2.745766	-0.119893	0.006801	0.065319	-0.580663	-0.066329	0.497695	0.073820	0.797856	-0.036644	0.597187
29516	9.234525	0.549621	-2.759875	-0.116534	-0.010023	0.053323	-0.581761	-0.067193	0.498350	0.075035	0.797796	-0.038997	0.596968
29517	9.206028	0.149135	-2.536810	-0.042202	0.001140	0.093757	-0.582872	-0.068246	0.497040	0.074465	0.797724	-0.041202	0.596987
29518	9.889185	0.058471	-2.645062	0.031462	0.003768	0.110546	-0.582764	-0.065316	0.497917	0.072654	0.797665	-0.042691	0.597184
29519	9.710138	0.112254	-2.763605	0.050979	-0.055637	0.024393	-0.582229	-0.063360	0.498312	0.071347	0.798456	-0.042782	0.596278
29520	9.342984	0.133520	-2.889816	0.086870	-0.102368	0.002434	-0.580545	-0.062403	0.501425	0.069850	0.799829	-0.042035	0.594666
29521	9.269668	0.082185	-3.000922	0.089647	-0.135971	0.041003	-0.578343	-0.059396	0.502985	0.067634	0.801610	-0.042061	0.592519
29522	9.293251	-0.063419	-3.005168	0.142563	-0.145002	0.035596	-0.577246	-0.055902	0.506539	0.064813	0.803517	-0.041243	0.590304
29523	9.046839	-0.221508	-3.021136	0.124676	-0.069941	0.042700	-0.573376	-0.051979	0.509117	0.062033	0.804546	-0.040819	0.589229
29524	9.447559	-0.211018	-2.929785	0.138588	0.040783	0.038974	-0.573260	-0.049351	0.510394	0.059386	0.804236	-0.039868	0.589990
29525	9.587301	-0.133954	-2.963490	0.149243	0.083884	0.057320	-0.575533	-0.046176	0.509914	0.056133	0.803450	-0.039224	0.591422
29526	9.546474	0.049011	-3.023564	0.082179	0.088995	-0.056579	-0.577125	-0.043711	0.506313	0.055560	0.802565	-0.037348	0.592797
29527	9.712531	0.172557	-3.101423	-0.014086	0.167755	-0.106387	-0.580464	-0.044603	0.505313	0.056922	0.800713	-0.035922	0.595255
29528	8.609910	0.775196	-2.616705	-0.132501	0.174198	-0.151718	-0.582384	-0.049604	0.500976	0.060982	0.798621	-0.034974	0.597715
29529	9.070839	1.071327	-2.339776	-0.093801	0.267434	-0.079143	-0.588082	-0.054449	0.494591	0.063406	0.795427	-0.034776	0.601719
29530	9.490644	1.025924	-2.249503	-0.060960	0.278327	-0.014778	-0.594378	-0.056432	0.487830	0.064755	0.792032	-0.035028	0.606024
29531	9.735284	1.358216	-2.205876	-0.016724	0.218460	-0.031033	-0.598696	-0.058334	0.481765	0.065396	0.789439	-0.034691	0.609349
29532	9.946240	1.368351	-2.348947	-0.063742	0.141702	-0.037382	-0.601752	-0.061220	0.477989	0.066963	0.787686	-0.034798	0.611438
29533	9.833921	1.144924	-2.445224	-0.125588	0.068687	0.016686	-0.603289	-0.062481	0.475275	0.068680	0.786720	-0.036702	0.612379
29534	9.606234	1.109605	-2.584265	-0.152958	0.012604	0.093738	-0.605523	-0.062677	0.474168	0.069950	0.786316	-0.040134	0.612538
29535	9.421882	1.022823	-2.705940	-0.237006	-0.122392	0.076297	-0.604665	-0.063604	0.475497	0.072570	0.787475	-0.044580	0.610434
29536	9.236715	1.043012	-2.667488	-0.280121	-0.148203	0.109250	-0.602363	-0.068265	0.477420	0.075518	0.788796	-0.050037	0.607943
29537	9.285173	1.183941	-2.711746	-0.354276	-0.173218	0.146831	-0.599139	-0.069354	0.481217	0.079108	0.790262	-0.057063	0.604956
29538	9.296268	1.227663	-2.542814	-0.384104	-0.123282	0.190752	-0.598811	-0.071216	0.484448	0.082720	0.790929	-0.065008	0.602795
29539	9.672042	1.003251	-2.461722	-0.379102	-0.070838	0.269637	-0.597539	-0.072129	0.485357	0.085373	0.790836	-0.074070	0.601502
29540	9.891512	0.809748	-2.973544	-0.280342	-0.030673	0.365194	-0.599240	-0.070362	0.484505	0.085366	0.790181	-0.083369	0.601146
29541	7.977248	-0.130027	-2.410567	-0.267106	0.014567	0.338893	-0.598705	-0.068931	0.484030	0.085531	0.789025	-0.092024	0.601378
29542	9.250384	-0.574782	-2.103629	0.012778	0.135427	0.495452	-0.601720	-0.062860	0.482480	0.079629	0.786491	-0.099572	0.604298
29543	10.891325	-0.571145	-2.696408	0.159989	0.137877	0.453839	-0.604575	-0.047044	0.478611	0.071855	0.784194	-0.104700	0.607384
29544	10.093706	-0.600847	-3.314038	0.235042	-0.099661	0.200913	-0.605682	-0.036559	0.478849	0.065514	0.785335	-0.105236	0.606533
29545	9.303564	-1.017446	-3.115732	0.322926	-0.201161	0.073466	-0.601967	-0.029796	0.484254	0.059040	0.788094	-0.102913	0.604013
29546	8.822525	-1.347202	-2.865624	0.395425	-0.149874	0.041257	-0.602087	-0.017295	0.489351	0.051998	0.790289	-0.099061	0.602434
29547	9.333563	-1.448776	-2.793619	0.473678	-0.140175	0.092877	-0.599975	-0.006817	0.491651	0.042961	0.792323	-0.095191	0.601097
29548	9.362161	-1.394776	-2.857131	0.481075	-0.136665	0.095652	-0.595886	0.002293	0.495244	0.033933	0.794187	-0.091145	0.599840
29549	8.955647	-1.483721	-3.059766	0.462055	-0.164310	0.002905	-0.592804	0.013722	0.501214	0.026054	0.796507	-0.086024	0.597911
29550	9.336139	-1.490936	-3.083702	0.519132	-0.078134	0.007548	-0.589547	0.021516	0.503059	0.017565	0.797688	-0.080077	0.597472
29551	8.701735	-1.496715	-2.861974	0.419084	0.004405	-0.047050	-0.589826	0.032166	0.502603	0.011199	0.797909	-0.074618	0.598037
29552	9.329469	-1.220477	-2.816022	0.226700	0.192240	-0.005331	-0.592594	0.039074	0.498311	0.007936	0.795690	-0.071878	0.601371
29553	9.057452	-0.260946	-2.258600	0.067796	0.204518	0.010973	-0.596264	0.040454	0.494384	0.006784	0.793291	-0.071499	0.604592
29554	9.923566	0.404086	-2.397748	-0.125254	0.254925	0.042929	-0.601592	0.039949	0.488961	0.008622	0.790153	-0.073762	0.608393
29555	10.499622	0.116768	-2.252101	-0.314170	0.274787	0.091244	-0.605211	0.036573	0.483763	0.012729	0.786654	-0.079210	0.612159
29556	10.288074	0.106988	-2.495431	-0.395540	0.174698	0.137068	-0.611323	0.030659	0.476200	0.017554	0.784201	-0.086265	0.614231
29557	9.113031	0.050546	-2.369745	-0.525896	0.016947	0.067064	-0.614609	0.024608	0.473486	0.024915	0.783710	-0.093951	0.613474
29558	8.062611	0.312112	-2.154870	-0.629709	-0.026388	0.022705	-0.612776	0.013941	0.476717	0.034452	0.783649	-0.102135	0.611781
29559	8.606516	-2.146781	-2.437583	-0.734746	-0.044049	0.326865	-0.613510	0.006541	0.477663	0.041768	0.782976	-0.116458	0.609625
29560	10.374729	-2.656233	-2.267922	-0.175622	0.094639	0.419804	-0.617172	0.008398	0.475580	0.039625	0.780692	-0.125200	0.610962
29561	11.134551	-0.415185	-3.419266	-0.196218	-0.048282	0.011259	-0.615505	0.008400	0.475006	0.042294	0.781152	-0.128030	0.609608
29562	9.783426	-1.854882	-3.663116	-0.072379	-0.285759	-0.341016	-0.610713	-0.003159	0.481085	0.046849	0.785445	-0.123926	0.604585
29563	8.406247	-1.805476	-3.548503	0.126196	-0.370366	-0.294907	-0.606979	-0.006881	0.489471	0.047309	0.790822	-0.118378	0.598623
29564	8.273690	-1.442852	-3.396273	0.270556	-0.200583	-0.247147	-0.601164	-0.010976	0.496141	0.045517	0.794066	-0.111524	0.595776
29565	8.750460	-2.157826	-3.133773	0.349424	-0.102380	-0.322396	-0.598356	-0.011670	0.497885	0.043303	0.796387	-0.102652	0.594437
29566	8.942579	-1.933706	-3.310972	0.499792	-0.112388	-0.377067	-0.593805	-0.015686	0.503316	0.039599	0.798896	-0.090903	0.593240
29567	8.685589	-2.143736	-3.425905	0.666164	-0.159764	-0.378597	-0.589903	-0.012866	0.508197	0.032786	0.802019	-0.077457	0.591347
29568	8.643104	-2.199310	-3.598570	0.624655	-0.222722	-0.385943	-0.587591	-0.006277	0.511791	0.026991	0.805599	-0.064123	0.588362
29569	8.612228	-2.292546	-3.501417	0.637253	-0.200484	-0.327248	-0.583142	-0.002886	0.516424	0.019840	0.808752	-0.051921	0.585518
29570	8.305737	-2.440048	-3.191438	0.683230	-0.206088	-0.283188	-0.577337	0.004115	0.522103	0.011902	0.811670	-0.039523	0.582655
29571	7.672212	-1.879124	-3.096467	0.756613	-0.119540	-0.211656	-0.572685	0.013717	0.527117	0.001415	0.813423	-0.027831	0.581005
29572	10.380628	-1.420604	-3.272040	0.805521	0.132981	-0.115866	-0.573428	0.027132	0.525301	-0.010253	0.811894	-0.016685	0.583477
29573	11.211728	0.551262	-3.198487	0.645898	0.188018	-0.334134	-0.577668	0.037015	0.515624	-0.017322	0.809678	-0.004279	0.586604
29574	13.072993	1.078158	-2.965171	0.796431	0.279335	-0.182996	-0.583431	0.046987	0.507503	-0.028029	0.806063	0.007826	0.591114
29575	10.151569	1.155183	-2.831276	0.853755	0.007738	-0.304200	-0.585261	0.056330	0.502376	-0.038607	0.805372	0.022389	0.591088
29576	8.612323	1.419694	-2.578782	0.891563	-0.003810	-0.427351	-0.589610	0.065508	0.495587	-0.047889	0.804427	0.039705	0.590785
29577	9.399640	1.527991	-2.390152	0.883235	0.026368	-0.467591	-0.592236	0.073315	0.493164	-0.056863	0.802784	0.057303	0.590779
29578	9.364246	1.459330	-1.954548	0.880306	-0.139354	-0.560930	-0.589369	0.077677	0.492848	-0.064178	0.802660	0.076752	0.587986
29579	9.178822	1.450029	-2.247154	0.835515	-0.206585	-0.449935	-0.586349	0.082091	0.494347	-0.072133	0.803199	0.093811	0.583839
29580	8.868015	1.100337	-2.406873	0.832466	-0.171754	-0.432695	-0.584479	0.089347	0.496033	-0.080095	0.803100	0.110611	0.579984
29581	9.014293	0.675492	-2.627646	0.763274	-0.243602	-0.381376	-0.581009	0.091992	0.498815	-0.087474	0.803746	0.125774	0.574910
29582	9.208055	0.461953	-2.718399	0.732898	-0.249362	-0.251126	-0.577596	0.099688	0.502606	-0.095702	0.804650	0.138556	0.569370
29583	9.132651	0.214966	-2.705114	0.705491	-0.234918	-0.183359	-0.573231	0.109738	0.507232	-0.104377	0.805375	0.149804	0.563947
29584	9.171137	0.046532	-2.642441	0.656495	-0.217123	-0.170655	-0.568749	0.120042	0.509499	-0.112338	0.805919	0.160299	0.558730
29585	9.047620	0.113680	-3.062453	0.567899	-0.331756	-0.189026	-0.562403	0.126605	0.512356	-0.118370	0.807661	0.170260	0.551982
29586	8.632408	0.069209	-3.143823	0.459701	-0.377673	-0.125035	-0.555793	0.136392	0.518758	-0.123092	0.810316	0.178143	0.544519
29587	8.640638	-0.138133	-3.237259	0.311308	-0.266238	-0.041122	-0.546928	0.143248	0.523563	-0.126797	0.812265	0.182693	0.539232
29588	8.492788	0.045585	-3.117020	0.179172	-0.051722	0.165652	-0.544185	0.148439	0.526648	-0.131271	0.813025	0.181968	0.537257
29589	9.882730	0.057572	-3.475641	0.223770	0.266570	0.296742	-0.545444	0.156905	0.521880	-0.139116	0.810596	0.178691	0.540047
29590	10.825447	-0.187420	-3.604265	0.277998	0.446037	0.251763	-0.551491	0.166391	0.512196	-0.147892	0.805913	0.176263	0.545494
29591	9.976563	-0.236191	-3.679108	0.316702	0.447409	0.192914	-0.557624	0.180842	0.499471	-0.156714	0.800686	0.175132	0.551064
29592	9.774736	-0.004066	-3.703860	0.314234	0.638504	0.012752	-0.567259	0.185594	0.486320	-0.164077	0.792693	0.176281	0.560037
29593	9.840410	0.234072	-3.414944	0.412587	0.721440	-0.148619	-0.580143	0.192230	0.470385	-0.171467	0.782593	0.180763	0.570501
29594	11.507389	0.308953	-3.186971	0.528360	0.665556	-0.261695	-0.594382	0.194078	0.451377	-0.179100	0.772187	0.188484	0.579762
29595	10.353612	-0.397389	-2.530151	0.559774	0.462612	-0.369935	-0.604865	0.197867	0.434965	-0.185136	0.763287	0.198930	0.586126
29596	9.205015	-0.502693	-2.391282	0.422792	0.207531	-0.335194	-0.615199	0.193179	0.423889	-0.188449	0.757976	0.208133	0.588762
29597	8.424287	-0.042082	-1.972660	0.362861	0.070631	-0.231489	-0.619168	0.195210	0.418331	-0.191462	0.754754	0.215574	0.589250
29598	8.790717	-0.088909	-1.928703	0.360379	0.018911	-0.320342	-0.619740	0.194519	0.415224	-0.193175	0.751808	0.224487	0.589130
29599	9.265625	-0.181171	-2.169257	0.415140	-0.014519	-0.254034	-0.622231	0.193016	0.414876	-0.196292	0.749172	0.233182	0.588079
29600	9.220942	-0.173689	-2.341429	0.456180	-0.195611	-0.275700	-0.620980	0.193932	0.416037	-0.198931	0.748422	0.243341	0.584017
29601	9.371467	-0.182294	-2.501684	0.407074	-0.310888	-0.253563	-0.616940	0.195970	0.419473	-0.200473	0.749137	0.253054	0.578419
29602	8.799441	-0.220432	-2.610961	0.416947	-0.308513	-0.295893	-0.614387	0.195669	0.424873	-0.201693	0.749558	0.263443	0.572783
29603	8.792587	-0.367364	-2.500566	0.379195	-0.148768	-0.287069	-0.612128	0.195723	0.428901	-0.203236	0.748183	0.272613	0.569736
29604	8.316377	-0.213612	-2.143634	0.322009	-0.007678	-0.213150	-0.611291	0.195966	0.429467	-0.205543	0.745855	0.279405	0.568669
29605	8.545131	0.146642	-2.004930	0.300476	0.140714	-0.105958	-0.613839	0.196502	0.425058	-0.209555	0.742406	0.283744	0.569569
29606	11.039631	0.018411	-2.794609	0.250571	0.271174	0.065828	-0.617335	0.203468	0.416870	-0.215525	0.738699	0.284389	0.571836
29607	10.411298	1.422472	-3.008307	0.046878	0.240285	-0.118864	-0.622140	0.204462	0.409581	-0.216142	0.735059	0.285595	0.575679
29608	9.967916	1.250086	-2.939718	0.095014	0.279346	-0.067573	-0.625940	0.204740	0.405029	-0.218322	0.731112	0.286386	0.579478
29609	10.766441	1.363966	-3.171708	0.009570	0.264661	-0.045506	-0.630450	0.205245	0.398963	-0.219297	0.727741	0.286016	0.583521
29610	9.965590	1.557927	-2.749242	0.074830	0.205302	-0.060097	-0.634399	0.204794	0.391996	-0.220828	0.724744	0.286777	0.586293
29611	9.457872	0.749978	-2.629256	0.168707	0.081640	-0.030597	-0.637452	0.202149	0.389071	-0.223174	0.722884	0.288899	0.586660
29612	8.869701	0.622901	-2.608091	0.221641	-0.095702	-0.087250	-0.639697	0.203850	0.389755	-0.224767	0.722585	0.293097	0.584333
29613	9.057671	1.187319	-2.843296	0.162906	-0.191081	-0.151315	-0.636369	0.206383	0.391973	-0.223972	0.723231	0.298143	0.581278
29614	9.081439	1.153575	-2.870971	0.081994	-0.236213	-0.162413	-0.633523	0.205466	0.398308	-0.221831	0.724707	0.302420	0.578043
29615	9.100220	1.090897	-2.908310	-0.021269	-0.273391	-0.120354	-0.631184	0.201906	0.406718	-0.218160	0.727282	0.305268	0.574698
29616	9.081387	1.165861	-2.882965	-0.077093	-0.206048	-0.058166	-0.626879	0.197968	0.416481	-0.215074	0.729706	0.306035	0.572376
29617	9.130300	1.161815	-2.788214	-0.115830	-0.159149	-0.039952	-0.624565	0.196130	0.424439	-0.211595	0.731844	0.306145	0.570883
29618	9.237144	1.227901	-2.709663	-0.148016	-0.145944	-0.012472	-0.623268	0.194281	0.427104	-0.208360	0.734132	0.305170	0.569656
29619	9.259149	1.358885	-2.724123	-0.169477	-0.172039	0.009576	-0.618999	0.192260	0.435311	-0.204537	0.736912	0.304005	0.568073
29620	8.947070	1.175498	-2.807840	-0.184434	-0.156447	-0.005261	-0.614900	0.191069	0.441059	-0.200773	0.739481	0.302539	0.566858
29621	8.890674	1.346558	-2.695934	-0.174906	-0.044450	-0.000814	-0.615621	0.185430	0.446579	-0.197486	0.740736	0.300958	0.567216
29622	9.396582	1.460179	-2.755169	-0.110914	0.007000	0.061753	-0.612258	0.186314	0.450648	-0.196550	0.741543	0.298668	0.567697
29623	10.419291	0.697839	-3.223449	-0.040076	0.190151	0.156193	-0.614353	0.187159	0.451418	-0.198433	0.740522	0.295368	0.570096
29624	8.841207	0.460056	-3.105610	-0.025258	0.225929	0.089714	-0.618892	0.190717	0.446657	-0.200380	0.738646	0.292763	0.573184
29625	9.352824	0.464774	-3.003953	0.048907	0.299033	0.050404	-0.620488	0.193337	0.442787	-0.203008	0.735376	0.291599	0.577044
29626	9.852215	-0.150239	-2.973502	0.110203	0.317970	0.148683	-0.626758	0.198442	0.432975	-0.208161	0.732185	0.289299	0.580414
29627	9.890098	-0.178609	-3.047558	0.085147	0.199634	0.112121	-0.632014	0.203175	0.427595	-0.211482	0.730249	0.288010	0.582290
29628	9.516726	0.214755	-2.890953	0.084364	0.083038	0.027877	-0.632488	0.206787	0.426288	-0.213486	0.729162	0.288149	0.582852
29629	9.492877	-0.090353	-2.730234	-0.018055	-0.017227	-0.030939	-0.634574	0.207187	0.427448	-0.212398	0.729374	0.288652	0.582735
29630	9.473991	0.052990	-2.740670	-0.064758	-0.141339	0.015066	-0.632037	0.205670	0.428726	-0.210783	0.731458	0.288193	0.580934
29631	9.439671	0.093278	-2.833315	-0.071221	-0.222890	0.055554	-0.627520	0.206046	0.437079	-0.208748	0.734785	0.287663	0.577725
29632	9.274153	-0.034327	-2.994603	-0.074736	-0.252794	0.062872	-0.623572	0.207547	0.445786	-0.206887	0.738447	0.286840	0.574123
29633	9.320748	-0.024563	-3.203986	-0.106604	-0.308334	0.039047	-0.616271	0.208419	0.454701	-0.203647	0.742778	0.286468	0.569863
29634	9.194236	-0.097144	-3.330147	-0.153620	-0.371471	0.065622	-0.610318	0.206164	0.464274	-0.199946	0.748065	0.285161	0.564892
29635	9.087544	0.085259	-3.494030	-0.150773	-0.319181	0.099496	-0.604657	0.206745	0.476815	-0.196652	0.752981	0.283385	0.560394
29636	9.458098	0.010348	-3.527695	-0.126649	-0.290261	0.108741	-0.595705	0.209160	0.485530	-0.194281	0.757406	0.281377	0.556253
29637	9.216155	-0.083753	-3.615868	-0.160626	-0.254901	0.134238	-0.590079	0.208894	0.492159	-0.191575	0.761776	0.278674	0.552573
29638	9.235863	0.137285	-3.653807	-0.237774	-0.329993	0.131495	-0.581496	0.208274	0.502226	-0.187526	0.767112	0.275212	0.548299
29639	9.683001	0.250524	-3.834019	-0.316149	-0.222916	0.132200	-0.575143	0.207170	0.511307	-0.182563	0.771618	0.270672	0.545905
29640	8.421141	0.424757	-3.505540	-0.426974	-0.161614	0.123388	-0.570973	0.202157	0.519889	-0.176403	0.775647	0.264598	0.545199
29641	8.772528	0.652883	-3.343301	-0.440419	-0.114081	0.130747	-0.565234	0.192972	0.526385	-0.170041	0.779269	0.258294	0.545078
29642	9.108200	0.550957	-3.513503	-0.385678	-0.137826	0.126356	-0.560390	0.188346	0.532612	-0.164653	0.782778	0.252490	0.544424
29643	8.891917	0.641732	-3.478256	-0.267536	-0.154998	0.099055	-0.557795	0.185045	0.538524	-0.160402	0.785988	0.248671	0.542823
29644	9.396477	0.750395	-3.708949	-0.157299	-0.127076	0.044294	-0.554387	0.183043	0.543670	-0.157742	0.788154	0.246583	0.541412
29645	9.140451	0.621595	-3.734028	-0.043430	-0.114065	-0.010638	-0.550977	0.180248	0.547652	-0.156010	0.789622	0.246786	0.539679
29646	9.019154	0.555605	-3.812037	0.045797	-0.117047	-0.027016	-0.548465	0.180709	0.549052	-0.155828	0.790675	0.247981	0.537639
29647	9.022926	0.484237	-3.916496	0.047666	-0.124288	-0.060048	-0.544828	0.181750	0.552710	-0.154946	0.791713	0.249976	0.535439
29648	9.148342	0.312418	-3.828114	0.048669	-0.117020	-0.058220	-0.543691	0.180684	0.553889	-0.154472	0.792589	0.251691	0.533472
29649	8.986560	0.397089	-3.908458	0.028981	-0.075398	-0.045503	-0.542152	0.181670	0.556447	-0.153700	0.793222	0.253093	0.532090
29650	8.918633	0.376427	-3.959187	0.039908	-0.097534	-0.045467	-0.539473	0.180661	0.558871	-0.153319	0.793973	0.254448	0.530431
29651	8.916405	0.368810	-3.932586	0.027940	-0.129033	-0.010573	-0.537510	0.180423	0.560234	-0.152635	0.795346	0.255439	0.528089
29652	8.915586	0.365364	-4.036430	0.009151	-0.137313	0.005916	-0.534835	0.180094	0.563258	-0.152104	0.796864	0.255770	0.525789
29653	8.963453	0.385097	-4.086394	-0.013948	-0.084858	-0.007964	-0.531320	0.179066	0.565813	-0.151012	0.797902	0.256132	0.524351
29654	8.997010	0.380288	-4.107002	-0.041051	-0.066089	0.002970	-0.531732	0.179563	0.567382	-0.150012	0.798801	0.255764	0.523449
29655	8.927485	0.467968	-4.099000	-0.057237	-0.054686	0.013013	-0.529900	0.178494	0.568415	-0.148608	0.799753	0.255240	0.522651
29656	8.927464	0.472883	-4.103797	-0.047896	-0.036627	0.018508	-0.528604	0.176396	0.570366	-0.147811	0.800439	0.254461	0.522206
29657	8.910686	0.436265	-4.076842	-0.042795	-0.019097	0.001965	-0.528597	0.176355	0.571201	-0.146709	0.800913	0.254153	0.521940
29658	8.896000	0.439208	-4.107671	-0.039756	-0.012569	0.046918	-0.527211	0.178211	0.573396	-0.146461	0.801465	0.252934	0.521754
29659	8.949216	0.365306	-4.049764	-0.058894	0.022531	0.045908	-0.527466	0.175982	0.572702	-0.145780	0.801768	0.251624	0.522113
29660	8.949059	0.380212	-4.076227	-0.073003	0.004925	0.033064	-0.526920	0.175772	0.571010	-0.144942	0.802161	0.250227	0.522414
29661	8.963850	0.447812	-4.061849	-0.072836	0.017489	0.038565	-0.526731	0.172730	0.572355	-0.143942	0.802510	0.248897	0.522789
29662	9.086414	0.340191	-4.057473	-0.069076	-0.006763	0.044126	-0.526599	0.174476	0.574276	-0.143224	0.803065	0.247395	0.522848
29663	8.882047	0.409163	-4.030060	-0.065432	0.030228	0.040371	-0.526286	0.172171	0.574968	-0.142434	0.803259	0.246069	0.523391
29664	8.993704	0.450840	-3.942187	-0.017809	0.031604	0.077199	-0.526293	0.172084	0.573846	-0.143074	0.803424	0.244460	0.523717
29665	8.951492	0.331377	-4.052485	-0.031377	0.007273	0.084519	-0.527158	0.173967	0.573273	-0.143189	0.803968	0.242839	0.523604
29666	8.948814	0.200169	-4.031504	-0.033657	-0.004632	0.067996	-0.526346	0.176456	0.574256	-0.143301	0.804508	0.241317	0.523448
29667	8.943807	0.171268	-4.043581	-0.051305	0.009709	0.090871	-0.523541	0.175258	0.574714	-0.143189	0.805107	0.239365	0.523455
29668	8.977191	0.103353	-4.059762	-0.035844	0.016388	0.086299	-0.523690	0.176101	0.574907	-0.143556	0.805515	0.237461	0.523593
29669	9.054448	0.156189	-4.062307	-0.064472	0.009668	0.077104	-0.522858	0.176767	0.575498	-0.143102	0.806077	0.235580	0.523702
29670	9.080319	0.103456	-4.121582	-0.101624	-0.022266	0.058726	-0.521728	0.176004	0.576277	-0.141937	0.806941	0.233542	0.523602
29671	9.006260	0.073610	-4.027231	-0.103629	-0.032084	0.053213	-0.520298	0.174194	0.578106	-0.140419	0.807927	0.231741	0.523290
29672	9.001625	0.117220	-4.021944	-0.105622	-0.036355	0.047717	-0.518612	0.173563	0.578888	-0.139007	0.808888	0.229876	0.523006
29673	9.026237	0.150290	-3.969515	-0.107489	-0.028875	0.045879	-0.517608	0.172593	0.581052	-0.137376	0.809801	0.228131	0.522786
29674	9.002182	0.194287	-3.982819	-0.103578	-0.020000	0.020182	-0.517165	0.170737	0.581212	-0.135782	0.810449	0.226685	0.522828
29675	8.953672	0.212261	-4.031607	-0.116769	-0.021164	0.040336	-0.516273	0.167381	0.582950	-0.133987	0.811266	0.224903	0.522794
29676	9.043265	0.223049	-3.979338	-0.100431	-0.013507	0.034873	-0.515271	0.165900	0.583965	-0.132624	0.811895	0.223231	0.522882
29677	8.944653	0.267340	-3.975362	-0.121245	-0.006591	0.043065	-0.516064	0.163302	0.585208	-0.130857	0.812566	0.221309	0.523101
29678	8.960436	0.362469	-3.844913	-0.098127	0.050140	0.047631	-0.516056	0.163127	0.585895	-0.129946	0.812570	0.219285	0.524174
29679	8.984002	0.251039	-3.865842	-0.075982	0.040438	0.055017	-0.515609	0.160592	0.585455	-0.129254	0.812665	0.217512	0.524936
29680	9.065265	0.251611	-3.950992	-0.068555	0.023542	0.060579	-0.514763	0.160256	0.586264	-0.128841	0.812920	0.215653	0.525409
29681	8.978619	0.227672	-3.928587	-0.051500	0.037178	0.046804	-0.516192	0.161273	0.583270	-0.128454	0.812939	0.214273	0.526039
29682	9.022408	0.255896	-3.886568	-0.016150	0.052626	0.033101	-0.516176	0.160526	0.584061	-0.128730	0.812630	0.213338	0.526828
29683	8.992290	0.150902	-3.997223	-0.029109	0.041947	0.027559	-0.517288	0.160133	0.583768	-0.128533	0.812452	0.212487	0.527495
29684	8.991989	0.212399	-4.062020	-0.023381	0.026782	0.003746	-0.517853	0.160054	0.582652	-0.128272	0.812307	0.212019	0.527969
29685	9.098508	0.130288	-3.962687	-0.029401	0.003735	0.020300	-0.516742	0.160192	0.582371	-0.127840	0.812498	0.211376	0.528038
29686	9.006820	0.145795	-3.985724	-0.048067	-0.006511	0.007416	-0.519501	0.159022	0.584000	-0.127074	0.812783	0.210672	0.528065
29687	9.045670	0.176704	-3.960408	-0.034960	-0.020196	0.020324	-0.518528	0.158759	0.583277	-0.126460	0.813237	0.210024	0.527773
29688	9.021118	0.155725	-4.010345	-0.036779	-0.018349	0.020307	-0.517407	0.158574	0.583813	-0.125964	0.813670	0.209260	0.527526
29689	8.958405	0.214817	-4.043843	-0.037716	0.003903	0.017512	-0.517104	0.157379	0.584992	-0.125382	0.813862	0.208564	0.527646
29690	8.977253	0.183725	-4.085808	-0.057283	-0.013736	0.005571	-0.516260	0.157057	0.585522	-0.124416	0.814235	0.207810	0.527596
29691	9.030868	0.150584	-3.993837	-0.056964	-0.040385	0.020304	-0.515683	0.155098	0.584838	-0.123372	0.814949	0.206970	0.527068
29692	8.852994	0.241334	-3.976934	-0.033292	0.033814	0.009198	-0.514556	0.154745	0.585922	-0.123032	0.814774	0.206292	0.527683
29693	8.992475	0.172528	-3.982598	-0.018420	0.044410	0.016569	-0.515381	0.154038	0.586165	-0.122933	0.814479	0.205706	0.528390
29694	8.932289	0.143599	-3.963630	-0.005257	0.049118	0.029416	-0.515816	0.154932	0.585387	-0.123325	0.814155	0.204957	0.529088
29695	8.958872	0.174978	-3.966835	0.011028	0.055035	0.022109	-0.516522	0.154869	0.583994	-0.123815	0.813695	0.204560	0.529835
29696	9.007277	0.142555	-3.925383	-0.000190	0.055619	0.012917	-0.519069	0.156312	0.581317	-0.124143	0.813220	0.204119	0.530658
29697	8.963606	0.082419	-3.938633	0.013417	0.072524	0.006473	-0.520758	0.156304	0.579100	-0.124586	0.812500	0.203952	0.531720
29698	9.026441	0.132860	-3.935824	0.005403	0.057230	0.016598	-0.522982	0.156572	0.580114	-0.125049	0.812007	0.203504	0.532535
29699	9.022011	0.159041	-3.896845	-0.007402	0.060946	0.016572	-0.523850	0.157951	0.578254	-0.125221	0.811499	0.202977	0.533469
29700	9.046332	0.099941	-3.842591	-0.013187	0.047752	0.006485	-0.524961	0.157295	0.577526	-0.125236	0.811111	0.202519	0.534230
29701	9.041953	0.118717	-3.794002	0.002958	0.047487	-0.005408	-0.525523	0.157068	0.576540	-0.125294	0.810627	0.202487	0.534961
29702	9.061132	0.130942	-3.811545	0.037945	0.039479	0.003855	-0.527492	0.157467	0.574770	-0.126077	0.810187	0.202639	0.535387
29703	9.075331	0.099588	-3.831602	0.009590	0.058089	0.001932	-0.526531	0.157272	0.572655	-0.126371	0.809600	0.202527	0.536247
29704	9.123168	0.121812	-3.886379	-0.000888	0.029437	-0.010876	-0.528056	0.157778	0.574376	-0.126325	0.809305	0.202526	0.536703
29705	9.109973	0.178238	-3.747854	0.054132	0.010410	-0.003387	-0.529049	0.158156	0.572734	-0.127094	0.809093	0.203096	0.536626
29706	9.070378	0.109612	-3.853087	0.042598	0.011525	0.009411	-0.526814	0.157040	0.571667	-0.127896	0.808962	0.203277	0.536565
29707	9.090938	0.175516	-3.715763	0.043431	0.043142	0.003877	-0.529350	0.159472	0.571981	-0.128706	0.808452	0.203528	0.537044
29708	9.095465	0.049175	-3.699849	0.069326	0.049884	0.013073	-0.529276	0.163392	0.569989	-0.130139	0.807852	0.203843	0.537483
29709	9.114418	-0.006490	-3.717827	0.067569	0.018266	0.018620	-0.528732	0.164117	0.569471	-0.131406	0.807601	0.204172	0.537426
29710	9.109549	0.022898	-3.736775	0.056500	0.031461	0.013992	-0.530176	0.166661	0.567129	-0.132565	0.807234	0.204379	0.537615
29711	9.120687	0.051908	-3.555865	0.082076	0.049947	0.011273	-0.532438	0.168981	0.566736	-0.134124	0.806567	0.204893	0.538033
29712	9.131140	-0.025867	-3.728239	0.028747	0.032254	0.002005	-0.533581	0.170081	0.564861	-0.134709	0.806214	0.204993	0.538378
29713	9.123595	-0.003313	-3.778528	0.020007	0.005645	-0.014485	-0.532317	0.169087	0.564509	-0.134815	0.806083	0.205369	0.538405
29714	9.114681	-0.028899	-3.674510	0.021157	-0.014357	-0.003443	-0.532591	0.169327	0.565503	-0.135026	0.806230	0.205597	0.538044
29715	9.111828	-0.015912	-3.737113	0.001001	-0.026261	-0.003464	-0.531782	0.171568	0.565773	-0.134820	0.806537	0.205672	0.537606
29716	9.090223	-0.015900	-3.726644	-0.000880	-0.036333	-0.004373	-0.530661	0.170206	0.564283	-0.134578	0.806974	0.205742	0.536984
29717	9.138306	0.001017	-3.747653	0.008218	-0.027899	-0.007109	-0.530376	0.170558	0.565697	-0.134448	0.807263	0.205953	0.536501
29718	9.073210	-0.027717	-3.740576	0.003091	-0.029635	0.006628	-0.531344	0.170922	0.567264	-0.134414	0.807663	0.205867	0.535940
29719	9.070356	0.041363	-3.826965	0.001114	-0.019113	0.000193	-0.529391	0.170745	0.567374	-0.134289	0.807906	0.205858	0.535609
29720	9.131751	-0.000110	-3.660470	-0.006052	-0.014820	0.005689	-0.529387	0.170725	0.567791	-0.134157	0.808168	0.205649	0.535327
29721	8.994476	0.064157	-3.679069	0.016292	0.025865	0.016659	-0.529697	0.173009	0.567517	-0.134643	0.807952	0.205412	0.535621
29722	9.100705	0.024016	-3.635000	0.060927	0.042866	0.007561	-0.531642	0.171828	0.566206	-0.135851	0.807423	0.205734	0.535991
29723	9.123363	-0.134603	-3.752809	0.043779	0.027656	0.016703	-0.531946	0.173816	0.566192	-0.136797	0.807110	0.205780	0.536204
29724	9.148110	-0.077385	-3.692982	0.035379	0.024324	0.011203	-0.530024	0.175523	0.565442	-0.137555	0.806861	0.205821	0.536368
29725	9.105151	-0.053409	-3.650162	0.025033	0.021259	0.001090	-0.530033	0.175577	0.564329	-0.138012	0.806601	0.205931	0.536601
29726	9.119330	-0.084730	-3.672633	0.024952	0.015904	-0.001657	-0.532571	0.177364	0.563347	-0.138431	0.806417	0.206093	0.536707
29727	9.128927	0.010388	-3.718260	0.041593	0.002482	0.006672	-0.532571	0.176839	0.562478	-0.139141	0.806333	0.206340	0.536555
29728	9.046675	-0.061619	-3.730144	0.036023	0.004543	0.002957	-0.532884	0.179534	0.562507	-0.139740	0.806259	0.206576	0.536419
29729	9.017986	-0.064246	-3.700107	0.046854	-0.004432	-0.001602	-0.532602	0.180168	0.563939	-0.140420	0.806199	0.207030	0.536156
29730	9.046302	-0.060966	-3.778429	0.063616	0.031921	0.005718	-0.534030	0.181441	0.561519	-0.141606	0.805765	0.207438	0.536340
29731	9.162755	-0.087570	-3.664614	0.079483	0.044350	-0.018103	-0.536015	0.182849	0.559392	-0.142840	0.805018	0.208368	0.536774
29732	9.157929	-0.072892	-3.671584	0.103487	0.056962	-0.045602	-0.535735	0.182704	0.559381	-0.144218	0.803983	0.209956	0.537337
29733	9.128618	-0.115890	-3.704580	0.085756	0.022626	-0.055690	-0.537309	0.184281	0.556563	-0.145060	0.803287	0.211617	0.537500
29734	9.133198	-0.125261	-3.731379	0.073289	0.012643	-0.041936	-0.536927	0.186845	0.556159	-0.145811	0.802822	0.212956	0.537462
29735	9.066302	-0.067247	-3.682612	0.076969	0.044025	-0.043818	-0.539159	0.185587	0.553591	-0.146732	0.801968	0.214266	0.537966
29736	9.115412	-0.000913	-3.592240	0.115686	0.087667	-0.036447	-0.541444	0.188829	0.551719	-0.148538	0.800590	0.215747	0.538930
29737	9.193023	-0.056000	-3.503725	0.150614	0.074245	-0.029006	-0.544125	0.190375	0.549886	-0.150927	0.799241	0.217520	0.539555
29738	9.209077	-0.118108	-3.582015	0.170597	0.059739	-0.033541	-0.544318	0.193445	0.547985	-0.153516	0.797996	0.219623	0.539815
29739	9.199929	-0.050611	-3.547421	0.197693	0.051156	-0.045392	-0.546350	0.197491	0.544067	-0.156378	0.796658	0.222229	0.539904
29740	9.183130	-0.099385	-3.518129	0.254029	0.068535	-0.061837	-0.551154	0.200973	0.540978	-0.160029	0.794903	0.225653	0.540001
29741	9.284161	-0.051034	-3.560234	0.256728	0.033458	-0.059912	-0.549008	0.205353	0.537600	-0.163585	0.793466	0.229175	0.539566
29742	9.195592	-0.178916	-3.741308	0.247974	0.008795	-0.078288	-0.550998	0.206660	0.534630	-0.166678	0.792258	0.232970	0.538767
29743	9.254412	-0.224961	-3.594068	0.205594	-0.057097	-0.082843	-0.550926	0.211905	0.534534	-0.168750	0.791826	0.236593	0.537177
29744	9.312119	-0.244672	-3.601184	0.172085	-0.139026	-0.096532	-0.550387	0.214103	0.535781	-0.169749	0.792338	0.240356	0.534429
29745	9.167396	-0.179966	-3.648484	0.108890	-0.149627	-0.132447	-0.547162	0.213012	0.536800	-0.169316	0.792957	0.244028	0.531979
29746	8.966275	-0.210708	-3.781243	0.077481	-0.117791	-0.078475	-0.546171	0.213435	0.539468	-0.169100	0.793628	0.246409	0.529946
29747	9.021892	-0.157794	-3.778148	0.042470	-0.119202	-0.052828	-0.544744	0.212687	0.542757	-0.168607	0.794523	0.248001	0.528015
29748	9.023823	-0.025280	-3.895699	0.048172	-0.107674	-0.045476	-0.542647	0.212750	0.543718	-0.168322	0.795337	0.249509	0.526167
29749	9.022240	-0.036464	-3.784615	0.034555	-0.064375	-0.045571	-0.540668	0.211893	0.546158	-0.168047	0.795711	0.250718	0.525114
29750	8.964830	0.055888	-3.769791	0.056863	-0.017124	-0.036424	-0.541521	0.213055	0.545819	-0.168447	0.795584	0.251865	0.524629
29751	8.957621	-0.003303	-4.052481	0.038178	-0.008698	-0.053010	-0.539433	0.213428	0.546241	-0.168424	0.795324	0.253046	0.524463
29752	9.166512	0.094726	-3.878516	0.026339	-0.034743	-0.047418	-0.540676	0.212599	0.546202	-0.168135	0.795426	0.254108	0.523886
29753	9.036498	0.034506	-3.840235	0.021316	-0.059664	-0.062107	-0.539556	0.212286	0.546451	-0.167485	0.795707	0.255431	0.523024
29754	9.076262	-0.048370	-3.649049	0.046396	-0.029330	-0.016227	-0.538547	0.211155	0.549023	-0.167864	0.795845	0.256182	0.522325
29755	9.026616	-0.084499	-3.821319	-0.008625	-0.047356	-0.019998	-0.538966	0.210778	0.548166	-0.167248	0.796306	0.256476	0.521675
29756	9.002049	-0.059116	-3.892690	-0.017652	-0.047600	-0.015431	-0.538128	0.210227	0.547566	-0.166530	0.796848	0.256617	0.521008
29757	8.968915	-0.023341	-3.830839	-0.037359	-0.041115	0.000120	-0.537240	0.207026	0.549035	-0.165701	0.797441	0.256266	0.520537
29758	8.997817	0.037445	-3.858090	-0.035430	-0.037647	0.003804	-0.536560	0.209208	0.550558	-0.164947	0.798037	0.255877	0.520055
29759	9.007584	0.071294	-3.855819	-0.016790	-0.044041	0.017622	-0.535562	0.208279	0.551887	-0.164614	0.798678	0.255469	0.519375
29760	8.996885	-0.017017	-3.955017	-0.029863	-0.069283	0.009358	-0.534576	0.207934	0.552833	-0.163844	0.799610	0.255152	0.518340
29761	9.020940	0.029220	-3.979766	-0.029810	-0.047181	0.009335	-0.534014	0.208161	0.553819	-0.163201	0.800282	0.254750	0.517703
29762	9.001140	0.044905	-4.053794	-0.043072	-0.072965	-0.005335	-0.532869	0.207707	0.556989	-0.162050	0.801216	0.254545	0.516720
29763	8.990727	-0.075611	-4.102493	-0.072141	-0.076075	0.001930	-0.530194	0.205797	0.557544	-0.160505	0.802284	0.253915	0.515854
29764	8.885698	0.025842	-4.018204	-0.042294	-0.016410	0.018406	-0.528918	0.205388	0.559739	-0.159896	0.802749	0.253150	0.515696
29765	8.947693	0.060682	-4.116901	-0.029812	-0.011979	0.005594	-0.529999	0.202848	0.559872	-0.159393	0.803036	0.252692	0.515629
29766	8.947609	-0.031846	-4.088520	-0.027022	0.000898	0.005564	-0.530549	0.202554	0.560277	-0.158983	0.803208	0.252234	0.515712
29767	8.952383	-0.056190	-4.084027	-0.048278	-0.007810	-0.001807	-0.531091	0.201950	0.561222	-0.158133	0.803474	0.251688	0.515826
29768	8.986888	0.054405	-4.031462	-0.036045	0.011932	-0.024727	-0.530386	0.201630	0.561754	-0.157324	0.803405	0.251593	0.516227
29769	8.962383	0.030904	-4.074172	-0.043425	0.004696	-0.026575	-0.530093	0.200489	0.561820	-0.156360	0.803400	0.251454	0.516595
29770	8.942861	0.090005	-4.131021	-0.039838	-0.011829	-0.027456	-0.531162	0.197620	0.562909	-0.155340	0.803575	0.251432	0.516642
29771	8.918786	0.082823	-4.125337	-0.070765	-0.017703	-0.020172	-0.529477	0.195947	0.561813	-0.153888	0.803918	0.250978	0.516764
29772	8.916676	0.138410	-4.110405	-0.067865	-0.010675	-0.014663	-0.530136	0.194033	0.563515	-0.152557	0.804228	0.250461	0.516927
29773	8.904525	0.145992	-4.126807	-0.074429	0.011930	-0.022972	-0.529825	0.192004	0.564364	-0.151163	0.804259	0.249924	0.517547
29774	8.947921	0.162712	-4.130736	-0.076157	0.023749	-0.020230	-0.530780	0.190848	0.565139	-0.149812	0.804206	0.249304	0.518321
29775	8.916710	0.216390	-4.138880	-0.056422	0.044000	-0.036738	-0.529921	0.188865	0.564869	-0.148721	0.803780	0.249079	0.519403
29776	8.914400	0.223550	-4.129086	-0.067165	0.041644	-0.027578	-0.531547	0.186004	0.565964	-0.147523	0.803476	0.248608	0.520440
29777	8.986207	0.221434	-4.189749	-0.026982	0.012085	-0.027439	-0.534315	0.184364	0.565609	-0.146839	0.803340	0.248635	0.520829
29778	8.944117	0.331686	-4.071528	-0.052470	0.034019	-0.023841	-0.533320	0.182398	0.564921	-0.145881	0.803086	0.248284	0.521657
29779	8.982978	0.360137	-4.043814	-0.028051	0.054739	-0.001790	-0.534846	0.181601	0.564328	-0.145652	0.802635	0.247767	0.522661
29780	8.997856	0.273940	-3.953156	-0.026060	0.039561	0.005570	-0.535130	0.181107	0.562905	-0.145453	0.802390	0.247203	0.523359
29781	8.988226	0.281310	-3.955163	-0.011129	0.040703	0.016608	-0.534581	0.181146	0.561925	-0.145618	0.802123	0.246608	0.524002
29782	8.983711	0.310078	-3.928240	0.013852	0.028870	0.028608	-0.535692	0.180094	0.560615	-0.146244	0.801988	0.246118	0.524265
29783	8.993060	0.286128	-3.955313	0.023558	0.048185	0.012995	-0.537824	0.184309	0.562011	-0.146962	0.801522	0.245923	0.524869
29784	9.046453	0.377753	-3.944636	0.032921	0.023577	0.024091	-0.538102	0.182867	0.559692	-0.147824	0.801361	0.245727	0.524964
29785	8.975508	0.253305	-4.029740	0.053038	0.010622	0.024112	-0.538564	0.185618	0.558610	-0.148940	0.801255	0.245777	0.524786
29786	8.983049	0.218562	-3.974700	0.062362	0.030572	0.028684	-0.537060	0.187600	0.558160	-0.150357	0.800954	0.245795	0.524834
29787	8.982514	0.170722	-4.023295	0.054195	0.002479	0.068159	-0.537079	0.189281	0.558543	-0.151912	0.801145	0.245177	0.524383
29788	9.011361	0.102348	-4.003083	0.048994	0.016683	0.077297	-0.537244	0.190878	0.557806	-0.153550	0.801266	0.244308	0.524126
29789	8.965172	0.054612	-4.035480	0.027698	0.015269	0.102013	-0.536596	0.193901	0.556591	-0.155098	0.801567	0.242828	0.523899
29790	8.952815	0.028412	-4.064170	-0.004592	0.012281	0.091854	-0.536210	0.196310	0.556457	-0.156013	0.801962	0.241185	0.523781
29791	8.985908	-0.126791	-4.080910	-0.024224	-0.008878	0.077149	-0.536671	0.199451	0.556097	-0.156353	0.802555	0.239633	0.523484
29792	8.856485	0.046081	-4.065283	-0.047545	0.068766	0.087991	-0.536394	0.199985	0.556686	-0.156809	0.802467	0.237425	0.524488
29793	9.025706	-0.036571	-3.958637	-0.025101	0.085234	0.104552	-0.535450	0.201067	0.554511	-0.157868	0.802201	0.235128	0.525610
29794	9.107774	-0.171540	-3.882885	-0.034833	0.079213	0.082519	-0.537429	0.203229	0.554384	-0.158515	0.801929	0.233101	0.526732
29795	9.061854	-0.217308	-3.881467	-0.051796	0.054456	0.065991	-0.537142	0.201214	0.552024	-0.158602	0.801882	0.231232	0.527601
29796	9.069917	-0.231012	-3.768345	-0.050185	0.066035	0.056803	-0.539940	0.201450	0.550949	-0.158666	0.801671	0.229492	0.528660
29797	9.090798	-0.312679	-3.837283	-0.057967	0.068078	0.038422	-0.542197	0.202567	0.549085	-0.158435	0.801365	0.227948	0.529860
29798	9.156804	-0.241639	-3.745096	-0.103340	0.033292	0.021902	-0.542183	0.201302	0.548868	-0.157138	0.801499	0.226322	0.530740
29799	9.098174	-0.239824	-3.849159	-0.133887	0.024937	0.008993	-0.540476	0.199501	0.550415	-0.155186	0.801748	0.224574	0.531681
29800	9.185939	-0.161750	-3.750495	-0.114230	-0.018541	-0.003709	-0.541536	0.195657	0.551165	-0.153199	0.802345	0.223389	0.531855
29801	9.101365	-0.129024	-3.795423	-0.109236	-0.039682	-0.020197	-0.540934	0.192507	0.551662	-0.151044	0.803063	0.222566	0.531733
29802	9.034237	-0.055973	-3.782776	-0.092556	-0.046734	-0.010980	-0.540602	0.189569	0.553711	-0.149200	0.803853	0.221812	0.531374
29803	9.036541	-0.031416	-3.806854	-0.078135	-0.036102	-0.020140	-0.539039	0.188712	0.556294	-0.147559	0.804432	0.221307	0.531166
29804	8.992111	-0.048767	-3.935724	-0.076115	-0.051325	-0.011871	-0.539280	0.186268	0.557122	-0.145952	0.805211	0.220759	0.530659
29805	9.091183	-0.079228	-3.886494	-0.059810	-0.049136	-0.018247	-0.538125	0.184703	0.559806	-0.144568	0.805880	0.220455	0.530148
29806	8.992385	-0.000470	-3.920928	-0.061710	-0.053640	-0.020088	-0.537357	0.179426	0.560310	-0.143082	0.806605	0.220179	0.529564
29807	8.964005	0.084158	-3.887918	-0.056278	-0.013750	-0.025638	-0.535817	0.178966	0.560546	-0.141829	0.806853	0.219931	0.529626
29808	9.050304	0.003837	-3.910990	-0.023058	-0.003327	-0.016409	-0.535100	0.178572	0.562608	-0.141238	0.806944	0.219877	0.529668
29809	8.996614	0.002967	-3.998349	-0.013210	-0.023231	-0.022796	-0.534549	0.179780	0.563794	-0.140669	0.807183	0.220065	0.529376
29810	9.011689	0.043243	-3.935856	-0.010160	-0.029300	-0.044790	-0.534115	0.178503	0.563711	-0.139876	0.807384	0.220687	0.529020
29811	8.924107	0.008747	-4.029412	0.005664	-0.031796	-0.034690	-0.533105	0.176712	0.565266	-0.139448	0.807610	0.221291	0.528536
29812	9.021336	0.204120	-4.002793	0.002217	-0.032312	-0.025465	-0.534768	0.176683	0.566396	-0.139037	0.807897	0.221726	0.528024
29813	9.006297	0.146709	-4.053323	0.002321	-0.052892	-0.019941	-0.532119	0.176240	0.565925	-0.138609	0.808420	0.222119	0.527170
29814	8.943598	0.069205	-4.027332	0.022906	-0.048425	-0.003418	-0.531244	0.174559	0.568185	-0.138688	0.808917	0.222452	0.526245
29815	8.962132	0.011833	-4.098439	0.004173	-0.025120	-0.022768	-0.529043	0.176524	0.567867	-0.138384	0.809131	0.222832	0.525835
29816	8.981632	0.035692	-4.079691	-0.008128	-0.024385	-0.003516	-0.530990	0.175618	0.566713	-0.138087	0.809452	0.222804	0.525432
29817	8.924021	0.050358	-4.058120	-0.015824	-0.017980	-0.018232	-0.528299	0.174401	0.570520	-0.137541	0.809667	0.222880	0.525210
29818	8.928657	0.114052	-4.108596	-0.038189	-0.026471	0.001935	-0.528165	0.174957	0.570692	-0.136790	0.810122	0.222431	0.524896
29819	8.965164	0.142422	-4.073549	-0.015357	-0.039423	0.002014	-0.528686	0.173176	0.572541	-0.136366	0.810652	0.222244	0.524266
29820	8.944304	0.219173	-3.999814	-0.018488	-0.035100	0.022198	-0.525890	0.173080	0.573625	-0.136103	0.811234	0.221688	0.523669
29821	8.916458	0.300430	-3.896806	0.010908	-0.018847	0.025911	-0.526037	0.173129	0.572652	-0.136440	0.811578	0.221337	0.523197
29822	8.963504	0.119180	-3.967372	0.035292	-0.007214	0.046104	-0.526764	0.175676	0.572956	-0.137434	0.811822	0.220897	0.522745
29823	9.000496	-0.080785	-4.083571	0.008217	0.008800	0.057008	-0.523585	0.177478	0.572758	-0.138179	0.812018	0.219934	0.522649
29824	8.976583	-0.056543	-4.070443	-0.002863	0.009045	0.053315	-0.525237	0.176601	0.573836	-0.138688	0.812232	0.218913	0.522611
29825	8.932647	-0.128411	-4.112741	0.007312	0.012703	0.022108	-0.525531	0.178529	0.575074	-0.139077	0.812236	0.218491	0.522677
29826	9.010738	0.005885	-4.042331	-0.012505	0.019428	0.034029	-0.524735	0.180589	0.573240	-0.139294	0.812274	0.217685	0.522898
29827	9.010520	-0.003488	-4.066535	-0.023881	-0.012971	0.022128	-0.523638	0.180936	0.571576	-0.139066	0.812632	0.217008	0.522684
29828	8.982121	-0.009061	-3.997886	0.003095	-0.008519	0.038685	-0.524194	0.181724	0.573026	-0.139456	0.812940	0.216357	0.522371
29829	8.981711	-0.047366	-4.034348	0.006996	0.000417	0.012061	-0.524053	0.181446	0.572868	-0.139685	0.813026	0.216128	0.522270
29830	8.976399	-0.100122	-4.075551	-0.009316	-0.009120	0.018456	-0.522821	0.182342	0.571516	-0.139659	0.813286	0.215677	0.522057
29831	9.000744	-0.056832	-4.061687	-0.005881	0.000625	0.009284	-0.523505	0.183065	0.574358	-0.139653	0.813394	0.215356	0.522024
29832	8.918224	-0.040572	-4.145442	-0.022804	-0.026080	-0.005405	-0.522789	0.180977	0.573385	-0.139078	0.813769	0.215188	0.521662
29833	8.928194	-0.002200	-4.118998	-0.001644	-0.024574	-0.000769	-0.522487	0.179916	0.574712	-0.138926	0.814085	0.215146	0.521226
29834	8.930347	-0.050546	-4.131469	-0.004145	0.000831	0.005600	-0.522080	0.181289	0.575491	-0.138887	0.814174	0.214923	0.521190
29835	8.928515	-0.012519	-4.073189	-0.000563	0.039863	-0.000870	-0.523627	0.181130	0.573402	-0.139028	0.813815	0.214714	0.521799
