# Supplementary material for: Identification of Haptic Based Guiding Using Hard Reins
Source: PLoS One. 2015 Jul 22;10(7):e0132020. doi: 10.1371/journal.pone.0132020 (PMC4511788; doi:10.1371/journal.pone.0132020)
Supplement: S8 File — (ZIP) [file pone.0132020.s008.zip › Exp2_MotionData1/Subject1/path2/T7/gh7.txt]

// Start Time: 0
// Sample rate: 25.0Hz
// Scenario: 4.9
// Firmware Version: 2.6.1
Counter	Acc_X	Acc_Y	Acc_Z	Gyr_X	Gyr_Y	Gyr_Z	Mag_X	Mag_Y	Mag_Z	Quat_w	Quat_x	Quat_y	Quat_z
29212	0.142404	0.019488	-9.827662	-0.036990	0.029406	-0.001411	0.202065	0.278850	0.647987	0.004034	-0.952041	-0.305906	-0.004753
29213	0.190788	-0.014020	-9.803673	-0.024725	0.018466	0.002362	0.201127	0.280239	0.649043	0.003719	-0.952054	-0.305863	-0.005143
29214	0.212340	0.019942	-9.735776	-0.000220	0.020322	0.003405	0.200208	0.279690	0.647871	0.003882	-0.951942	-0.306205	-0.005396
29215	0.239022	-0.013676	-9.731196	-0.008913	0.012997	0.000606	0.199945	0.279826	0.647481	0.003834	-0.951944	-0.306198	-0.005592
29216	0.200582	-0.042620	-9.729561	-0.010714	0.013005	0.007057	0.199150	0.278615	0.648534	0.003753	-0.951894	-0.306350	-0.005769
29217	0.166983	-0.073847	-9.694302	-0.004483	0.002021	0.000645	0.198749	0.278354	0.649323	0.003725	-0.951897	-0.306343	-0.005731
29218	0.152476	-0.066772	-9.727948	0.010340	0.003875	0.004409	0.199287	0.277245	0.648533	0.003988	-0.951852	-0.306482	-0.005606
29219	0.142851	-0.071670	-9.747312	0.008531	0.002973	0.009938	0.199550	0.278468	0.648007	0.004218	-0.951910	-0.306300	-0.005505
29220	0.145111	-0.043069	-9.828514	0.024273	0.005729	0.006322	0.200335	0.278885	0.649573	0.004758	-0.951874	-0.306408	-0.005329
29221	0.133206	-0.076962	-9.881916	0.023454	0.009369	-0.000146	0.200872	0.280494	0.646950	0.005310	-0.951868	-0.306418	-0.005258
29222	0.123589	-0.081704	-9.855664	0.026132	0.005704	-0.003819	0.200609	0.280765	0.646428	0.005884	-0.951761	-0.306743	-0.005071
29223	0.147632	-0.067193	-9.848034	0.006814	0.023973	-0.000254	0.200865	0.280780	0.648129	0.006208	-0.951754	-0.306752	-0.005379
29224	0.128415	-0.081620	-9.834012	-0.008048	0.011160	0.000614	0.199942	0.281054	0.647219	0.006166	-0.951670	-0.307010	-0.005505
29225	0.181512	-0.090973	-9.785633	-0.003646	0.028529	-0.001235	0.199666	0.282436	0.648270	0.006320	-0.951658	-0.307036	-0.005963
29226	0.205429	-0.047399	-9.722381	-0.017670	0.016642	0.002402	0.200728	0.281061	0.648785	0.006128	-0.951596	-0.307228	-0.006252
29227	0.171668	-0.047582	-9.756308	-0.014201	0.014820	0.004268	0.199937	0.280521	0.648529	0.005996	-0.951620	-0.307149	-0.006515
29228	0.162274	-0.100539	-9.757138	-0.005221	0.000158	-0.014120	0.199140	0.281620	0.648143	0.005938	-0.951453	-0.307669	-0.006417
29229	0.181305	-0.047694	-9.794631	0.003306	0.003876	0.004374	0.200205	0.280240	0.648134	0.006072	-0.951478	-0.307592	-0.006363
29230	0.133151	-0.062262	-9.804888	0.012091	0.005698	0.000723	0.198619	0.279979	0.647623	0.006379	-0.951413	-0.307788	-0.006262
29231	0.104215	-0.062386	-9.824365	0.004959	0.000236	0.013615	0.198607	0.281633	0.648802	0.006520	-0.951494	-0.307536	-0.006124
29232	0.137965	-0.059780	-9.785602	0.003329	0.003864	0.002527	0.198603	0.282455	0.648934	0.006650	-0.951421	-0.307761	-0.006041
29233	0.133133	-0.057367	-9.780812	-0.007195	0.005684	0.004316	0.200069	0.281198	0.648004	0.006589	-0.951446	-0.307684	-0.006081
29234	0.147766	-0.090886	-9.740334	-0.014108	0.005661	-0.001254	0.199273	0.280668	0.648796	0.006398	-0.951370	-0.307924	-0.006140
29235	0.200774	-0.086188	-9.804592	-0.025507	-0.001648	-0.000375	0.199268	0.280405	0.649844	0.005944	-0.951369	-0.307935	-0.006154
29236	0.147800	-0.100716	-9.800488	0.017275	0.007556	0.009978	0.199150	0.279564	0.647749	0.006362	-0.951356	-0.307969	-0.006055
29237	0.152808	-0.139140	-9.781775	-0.000173	0.005701	0.007125	0.199543	0.281468	0.647092	0.006440	-0.951397	-0.307839	-0.006050
29238	0.128647	-0.129663	-9.810677	-0.010600	-0.005300	-0.001218	0.199403	0.280942	0.649057	0.006248	-0.951311	-0.308112	-0.005879
29239	0.143182	-0.144055	-9.805941	-0.014099	0.002009	-0.001245	0.198872	0.281765	0.648669	0.006040	-0.951303	-0.308141	-0.005887
29240	0.118928	-0.112756	-9.786523	0.006899	0.012990	-0.003004	0.199405	0.281345	0.648272	0.006293	-0.951204	-0.308440	-0.005957
29241	0.145323	-0.086242	-9.788305	0.006953	0.003841	-0.008528	0.199533	0.281896	0.648795	0.006497	-0.951149	-0.308609	-0.005869
29242	0.181421	-0.071723	-9.785364	-0.014036	0.001991	-0.010476	0.198335	0.283143	0.649067	0.006283	-0.951000	-0.309073	-0.005859
29243	0.181238	-0.035860	-9.852082	0.003388	0.016643	-0.008566	0.199536	0.281618	0.648402	0.006496	-0.950943	-0.309240	-0.006038
29244	0.147448	-0.028725	-9.857100	0.019068	0.011191	-0.001096	0.199266	0.282175	0.649059	0.006970	-0.950862	-0.309478	-0.005997
29245	0.133210	-0.074260	-9.795452	-0.010684	0.012988	0.002443	0.199526	0.282724	0.649581	0.006891	-0.950875	-0.309435	-0.006192
29246	0.145273	-0.074088	-9.752125	-0.032354	0.001949	-0.016108	0.199008	0.280534	0.648798	0.006327	-0.950701	-0.309982	-0.006296
29247	0.181401	-0.066853	-9.768491	-0.007187	0.018483	0.003376	0.198748	0.279985	0.648276	0.006348	-0.950718	-0.309921	-0.006573
29248	0.191165	-0.090790	-9.737527	0.012057	0.020340	0.007163	0.197813	0.280690	0.649332	0.006746	-0.950681	-0.310022	-0.006748
29249	0.171984	-0.115006	-9.771655	0.004273	0.009343	-0.001164	0.198079	0.280685	0.649199	0.006930	-0.950671	-0.310050	-0.006781
29250	0.210688	-0.143984	-9.824515	0.010374	0.002056	0.002573	0.198082	0.281222	0.648151	0.007182	-0.950613	-0.310224	-0.006620
29251	0.162481	-0.149058	-9.873051	0.010349	0.005708	0.002566	0.198338	0.282322	0.649067	0.007463	-0.950625	-0.310182	-0.006545
29252	0.201188	-0.175350	-9.844250	0.005118	0.005708	0.003465	0.198074	0.282052	0.649069	0.007638	-0.950566	-0.310361	-0.006485
29253	0.184189	-0.148850	-9.824831	-0.000203	0.016678	0.008033	0.197936	0.282472	0.649856	0.007792	-0.950612	-0.310212	-0.006683
29254	0.210562	-0.114895	-9.761690	-0.025488	0.016626	-0.001325	0.197406	0.282071	0.650253	0.007452	-0.950525	-0.310479	-0.007021
29255	0.220378	-0.148325	-9.692448	-0.029648	0.010178	-0.017947	0.198474	0.281363	0.649065	0.007005	-0.950415	-0.310821	-0.007284
29256	0.162269	-0.100637	-9.785949	0.010472	-0.008946	-0.007566	0.198469	0.281373	0.649982	0.007189	-0.950304	-0.311164	-0.006914
29257	0.104471	-0.115225	-9.796295	0.049031	0.016658	-0.015718	0.197274	0.282751	0.649730	0.008278	-0.950195	-0.311473	-0.006806
29258	0.171647	-0.045364	-9.811493	0.019222	-0.001632	-0.012149	0.198738	0.282991	0.648016	0.008672	-0.950048	-0.311914	-0.006521
29259	0.210196	-0.037945	-9.775019	-0.014191	0.007513	0.003357	0.199380	0.285196	0.650369	0.008499	-0.950069	-0.311854	-0.006631
29260	0.130912	-0.095716	-9.735757	-0.026396	0.005654	0.002375	0.199390	0.283005	0.650106	0.008075	-0.950016	-0.312023	-0.006767
29261	0.157470	-0.102832	-9.721205	0.029625	-0.000674	0.004515	0.199930	0.282979	0.648137	0.008681	-0.950038	-0.311947	-0.006446
29262	0.205711	-0.110208	-9.795280	0.045480	-0.007070	-0.006466	0.199916	0.286670	0.648008	0.009541	-0.949919	-0.312295	-0.005893
29263	0.181563	-0.100483	-9.752156	0.020880	-0.007078	0.003559	0.198849	0.286697	0.649457	0.009939	-0.949936	-0.312237	-0.005506
29264	0.196004	-0.098311	-9.828814	-0.036988	-0.008943	0.010653	0.199387	0.285997	0.648405	0.009223	-0.949944	-0.312238	-0.005429
29265	0.147904	-0.124976	-9.858445	-0.045742	-0.001649	0.009675	0.201516	0.284460	0.647601	0.008387	-0.950010	-0.312056	-0.005561
29266	0.138165	-0.105811	-9.877473	-0.021316	-0.008914	0.017192	0.201256	0.283366	0.647341	0.007970	-0.950056	-0.311931	-0.005386
29267	0.171911	-0.100651	-9.795462	-0.023027	0.013008	0.013458	0.201382	0.283378	0.648650	0.007656	-0.950141	-0.311677	-0.005653
29268	0.109316	-0.120027	-9.796317	-0.021192	0.005670	0.006094	0.202571	0.283234	0.649295	0.007331	-0.950107	-0.311785	-0.005756
29269	0.152953	-0.170471	-9.796618	-0.032338	0.005612	-0.014262	0.201914	0.281875	0.649430	0.006793	-0.950020	-0.312057	-0.005943
29270	0.181676	-0.124562	-9.757295	-0.008922	0.013003	0.006147	0.203646	0.280612	0.648237	0.006747	-0.949997	-0.312127	-0.006109
29271	0.224959	-0.100445	-9.766155	0.005140	0.002044	0.000698	0.202447	0.281590	0.648902	0.006904	-0.949999	-0.312120	-0.005995
29272	0.210682	-0.144082	-9.853326	-0.004546	0.011186	0.004329	0.203118	0.279936	0.648372	0.006929	-0.949960	-0.312235	-0.006100
29273	0.196098	-0.120131	-9.877132	-0.021182	0.011163	0.002398	0.202842	0.282405	0.648768	0.006647	-0.949975	-0.312192	-0.006324
29274	0.176771	-0.110414	-9.838765	-0.017609	0.009317	-0.004043	0.201788	0.280371	0.649300	0.006411	-0.949872	-0.312507	-0.006476
29275	0.145549	-0.131788	-9.738527	-0.024618	0.014793	0.000526	0.203108	0.280093	0.650337	0.006089	-0.949875	-0.312498	-0.006790
29276	0.171898	-0.093046	-9.682522	-0.028196	0.005673	0.009750	0.203910	0.279255	0.649544	0.005631	-0.949878	-0.312495	-0.006937
29277	0.193444	-0.061811	-9.708290	0.006751	0.009382	0.013612	0.203113	0.279403	0.649812	0.005873	-0.949959	-0.312242	-0.006951
29278	0.181300	-0.047792	-9.823441	0.038286	0.005749	0.006394	0.203788	0.277876	0.648365	0.006679	-0.949943	-0.312282	-0.006685
29279	0.123511	-0.062215	-9.785771	0.026098	-0.005252	0.002656	0.204171	0.280616	0.649150	0.007193	-0.949955	-0.312242	-0.006300
29280	0.157340	-0.081701	-9.874555	-0.014207	0.012993	0.002427	0.204573	0.279788	0.648884	0.007045	-0.949905	-0.312391	-0.006500
29281	0.152474	-0.072045	-9.862461	-0.028254	0.009332	0.006975	0.204848	0.278543	0.647833	0.006616	-0.949950	-0.312259	-0.006730
29282	0.123507	-0.062273	-9.802577	0.012085	0.017575	-0.000219	0.204048	0.279649	0.648102	0.006997	-0.949874	-0.312479	-0.006853
29283	0.154772	-0.042738	-9.737192	0.019047	0.013029	0.006283	0.204707	0.279376	0.648883	0.007486	-0.949907	-0.312366	-0.006856
29284	0.176656	-0.081128	-9.718321	-0.021159	0.020289	0.002379	0.204575	0.279920	0.648491	0.007253	-0.949859	-0.312510	-0.007237
29285	0.166839	-0.045095	-9.729911	-0.025665	0.016656	0.013435	0.205769	0.278815	0.648743	0.006913	-0.949943	-0.312255	-0.007588
29286	0.157187	-0.045279	-9.778017	-0.007187	0.011167	0.002462	0.205378	0.277994	0.648222	0.006888	-0.949903	-0.312373	-0.007709
29287	0.142933	-0.091092	-9.797998	0.026134	-0.001600	-0.000116	0.206302	0.278532	0.648345	0.007415	-0.949898	-0.312385	-0.007388
29288	0.186483	-0.122228	-9.781223	-0.021966	-0.011702	-0.000341	0.206431	0.280031	0.647952	0.006966	-0.949835	-0.312592	-0.007167
29289	0.205616	-0.091031	-9.816618	0.009616	-0.011687	-0.010333	0.208019	0.279878	0.648201	0.007116	-0.949769	-0.312798	-0.006759
29290	0.186407	-0.105303	-9.756980	-0.019381	0.020287	-0.000378	0.208024	0.278647	0.648201	0.006915	-0.949715	-0.312957	-0.007131
29291	0.162360	-0.119887	-9.786218	-0.035148	0.003825	0.002336	0.206967	0.278791	0.647685	0.006316	-0.949733	-0.312913	-0.007295
29292	0.210511	-0.105385	-9.795167	-0.015940	0.002038	0.007052	0.207767	0.277956	0.647154	0.006068	-0.949718	-0.312963	-0.007298
29293	0.220135	-0.100496	-9.778204	-0.017596	0.009322	-0.003120	0.207766	0.277958	0.647416	0.005839	-0.949698	-0.313025	-0.007459
29294	0.244173	-0.083464	-9.736929	-0.046522	0.005649	0.002277	0.207896	0.276739	0.648725	0.005032	-0.949662	-0.313140	-0.007722
29295	0.174440	-0.124634	-9.774168	-0.022898	-0.000726	0.004252	0.207901	0.276187	0.648200	0.004644	-0.949690	-0.313062	-0.007727
29296	0.123728	-0.110537	-9.844064	0.036663	-0.007079	-0.002822	0.208567	0.277394	0.646624	0.005337	-0.949617	-0.313283	-0.007228
29297	0.123921	-0.148824	-9.782181	0.040175	-0.008899	0.000891	0.210023	0.277514	0.646612	0.006099	-0.949618	-0.313278	-0.006677
29298	0.116515	-0.112794	-9.796148	-0.000991	-0.008029	0.000680	0.209222	0.278894	0.646881	0.006071	-0.949569	-0.313434	-0.006395
29299	0.123434	-0.047926	-9.828784	-0.007074	-0.008969	-0.008581	0.209489	0.278344	0.646879	0.005934	-0.949516	-0.313603	-0.006137
29300	0.084751	-0.034289	-10.040215	0.029510	0.017599	-0.002899	0.209085	0.279040	0.647668	0.006645	-0.949431	-0.313847	-0.006151
29301	0.094567	-0.065107	-9.910918	0.010388	0.020293	-0.010383	0.208158	0.279729	0.647152	0.007017	-0.949360	-0.314048	-0.006335
29302	0.118836	-0.096143	-9.853510	-0.042138	0.016592	-0.005104	0.208685	0.279729	0.647672	0.006362	-0.949242	-0.314409	-0.006780
29303	0.190901	-0.038099	-9.808811	-0.045669	0.020257	-0.003282	0.208029	0.278366	0.647415	0.005669	-0.949223	-0.314468	-0.007315
29304	0.152517	-0.073860	-9.689635	-0.021094	0.000167	-0.001282	0.208693	0.277132	0.647932	0.005311	-0.949140	-0.314726	-0.007315
29305	0.143197	-0.143775	-9.724313	0.008831	0.003818	-0.015899	0.208429	0.277406	0.647673	0.005550	-0.949037	-0.315035	-0.007194
29306	0.123849	-0.129213	-9.676275	0.036742	0.002043	-0.004682	0.208168	0.276452	0.647674	0.006300	-0.948941	-0.315315	-0.006866
29307	0.135971	-0.143659	-9.685967	0.022782	-0.007116	-0.007506	0.207892	0.279191	0.647678	0.006740	-0.948891	-0.315467	-0.006445
29308	0.162312	-0.110312	-9.800488	-0.000077	0.005674	-0.004873	0.208420	0.280681	0.646888	0.006814	-0.948789	-0.315772	-0.006418
29309	0.133255	-0.086505	-9.858042	-0.007162	0.005678	-0.000296	0.208423	0.278505	0.648066	0.006767	-0.948786	-0.315782	-0.006427
29310	0.152500	-0.076808	-9.848124	-0.021092	0.003818	-0.007746	0.209087	0.278765	0.647537	0.006431	-0.948681	-0.316101	-0.006498
29311	0.113867	-0.067474	-9.910771	-0.031760	0.014803	0.004179	0.208956	0.279577	0.646491	0.005973	-0.948708	-0.316022	-0.006834
29312	0.137814	-0.028564	-9.804371	-0.017710	0.009327	0.002411	0.207759	0.279195	0.647941	0.005737	-0.948638	-0.316234	-0.006987
29313	0.138032	-0.071630	-9.732952	-0.017562	0.018432	-0.008676	0.208559	0.278632	0.647279	0.005568	-0.948581	-0.316400	-0.007302
29314	0.133545	-0.143943	-9.767618	0.008708	0.002020	-0.004822	0.207893	0.278374	0.648071	0.005786	-0.948483	-0.316694	-0.007150
29315	0.145676	-0.158224	-9.729294	0.033294	0.002032	-0.010234	0.208682	0.280413	0.647672	0.006482	-0.948413	-0.316899	-0.006830
29316	0.176959	-0.148815	-9.810494	0.010525	0.000185	-0.012191	0.206831	0.280428	0.647163	0.006722	-0.948265	-0.317339	-0.006632
29317	0.153053	-0.192177	-9.811325	-0.000099	-0.001621	0.002526	0.208157	0.279323	0.647545	0.006769	-0.948280	-0.317297	-0.006452
29318	0.162330	-0.112603	-9.766910	0.003461	-0.012604	-0.004827	0.208021	0.280282	0.647546	0.006794	-0.948192	-0.317567	-0.006056
29319	0.109182	-0.091103	-9.781508	-0.006946	-0.007171	-0.017811	0.210144	0.279437	0.647529	0.006673	-0.948079	-0.317911	-0.005815
29320	0.147545	-0.047877	-9.828558	0.013994	0.002006	-0.015874	0.210145	0.279298	0.647267	0.006990	-0.947926	-0.318363	-0.005630
29321	0.123567	-0.071627	-9.723484	-0.008728	-0.001682	-0.014138	0.209081	0.280542	0.647407	0.006866	-0.947836	-0.318637	-0.005505
29322	0.128353	-0.067067	-9.800199	-0.018493	0.011133	-0.004978	0.208559	0.279989	0.646232	0.006626	-0.947739	-0.318927	-0.005699
29323	0.087363	-0.067199	-9.814987	-0.007038	0.000154	-0.012287	0.210274	0.280932	0.646743	0.006543	-0.947660	-0.319165	-0.005596
29324	0.162197	-0.081026	-9.680043	0.005176	-0.001631	-0.001146	0.209738	0.281222	0.647795	0.006671	-0.947593	-0.319366	-0.005396
29325	0.195848	-0.061938	-9.746681	0.029733	-0.014405	-0.007461	0.210007	0.281482	0.646745	0.007192	-0.947541	-0.319518	-0.004786
29326	0.162196	-0.086282	-9.809754	0.038408	0.000238	-0.002824	0.211330	0.282014	0.646735	0.007960	-0.947468	-0.319721	-0.004410
29327	0.104423	-0.105649	-9.810566	-0.007067	0.013874	-0.008615	0.209873	0.282573	0.646223	0.007963	-0.947411	-0.319887	-0.004572
29328	0.089817	-0.074233	-9.762247	-0.060414	0.005576	-0.012566	0.209338	0.282725	0.647144	0.006892	-0.947272	-0.320317	-0.004930
29329	0.157326	-0.076716	-9.824070	-0.038640	-0.005325	-0.001361	0.210143	0.281066	0.646351	0.006171	-0.947268	-0.320346	-0.004930
29330	0.162103	-0.067081	-9.823891	0.003256	-0.001594	0.009920	0.210675	0.279971	0.646870	0.006263	-0.947281	-0.320309	-0.004742
29331	0.123715	-0.105544	-9.791179	0.006790	0.023982	0.006207	0.208949	0.280270	0.647408	0.006591	-0.947316	-0.320195	-0.005007
29332	0.128642	-0.124505	-9.709774	-0.031618	0.001990	0.002355	0.209877	0.280801	0.646877	0.006044	-0.947272	-0.320331	-0.005111
29333	0.167126	-0.105210	-9.718747	-0.014017	-0.008975	-0.006767	0.210009	0.281072	0.646745	0.005768	-0.947230	-0.320465	-0.004887
29334	0.142892	-0.084013	-9.838712	0.012088	-0.005261	0.002588	0.210006	0.281214	0.647269	0.006003	-0.947192	-0.320579	-0.004574
29335	0.123785	-0.119941	-9.779376	0.013941	-0.005283	-0.003863	0.211330	0.281607	0.646996	0.006282	-0.947164	-0.320660	-0.004241
29336	0.104580	-0.142006	-9.887897	-0.021125	-0.007138	-0.001267	0.210812	0.279824	0.645952	0.005875	-0.947110	-0.320828	-0.004106
29337	0.056449	-0.161378	-9.895820	-0.001847	-0.008042	-0.003015	0.211071	0.280376	0.646736	0.005840	-0.947090	-0.320891	-0.003819
29338	0.056346	-0.139730	-9.897918	0.013973	-0.005303	-0.011246	0.210539	0.281608	0.646217	0.006109	-0.946949	-0.321306	-0.003495
29339	0.053922	-0.134741	-9.845055	0.002524	0.012975	-0.004873	0.211466	0.282412	0.645686	0.006293	-0.946915	-0.321402	-0.003574
29340	0.113782	-0.045473	-9.809634	-0.015877	0.005651	-0.004957	0.210537	0.281612	0.646610	0.006068	-0.946818	-0.321691	-0.003648
29341	0.108980	-0.047725	-9.761697	-0.017680	0.003835	0.002419	0.211206	0.281048	0.645687	0.005807	-0.946834	-0.321649	-0.003685
29342	0.123363	-0.028298	-9.718077	-0.009689	0.005643	-0.008619	0.212664	0.279128	0.646853	0.005699	-0.946729	-0.321960	-0.003720
29343	0.094549	-0.052345	-9.697077	-0.015890	-0.007137	0.002444	0.212923	0.280766	0.646852	0.005398	-0.946745	-0.321919	-0.003540
29344	0.070528	-0.074288	-9.767229	-0.004447	0.007474	-0.007672	0.211872	0.278861	0.646598	0.005400	-0.946636	-0.322239	-0.003575
29345	0.051364	-0.100812	-9.772582	-0.017581	-0.001675	-0.004955	0.212400	0.280353	0.645939	0.005101	-0.946605	-0.322337	-0.003508
29346	0.087505	-0.098588	-9.846635	-0.004514	-0.000727	-0.001196	0.212391	0.280233	0.647642	0.005050	-0.946536	-0.322541	-0.003388
29347	0.104309	-0.081586	-9.810229	-0.008947	0.005680	0.004308	0.212404	0.279937	0.645415	0.004964	-0.946563	-0.322464	-0.003404
29348	0.104198	-0.057475	-9.795487	-0.024576	0.000146	-0.008685	0.213197	0.279524	0.646063	0.004538	-0.946452	-0.322793	-0.003431
29349	0.152419	-0.057361	-9.790235	-0.007274	0.009362	0.011694	0.214258	0.278965	0.646055	0.004507	-0.946526	-0.322576	-0.003508
29350	0.123382	-0.035812	-9.804607	-0.009041	0.006616	0.011688	0.216238	0.279092	0.647348	0.004418	-0.946552	-0.322502	-0.003555
29351	0.046558	-0.105774	-9.813508	-0.007167	-0.012605	0.004344	0.214262	0.277329	0.646578	0.004248	-0.946580	-0.322426	-0.003217
29352	0.080297	-0.103374	-9.834765	0.012052	-0.008915	0.007206	0.214522	0.277878	0.647100	0.004458	-0.946564	-0.322471	-0.002834
29353	0.123494	-0.057288	-9.752092	-0.015918	0.003839	0.002429	0.216247	0.278123	0.646169	0.004229	-0.946580	-0.322430	-0.002865
29354	0.109027	-0.057333	-9.757030	-0.028193	0.017532	0.002345	0.215972	0.278418	0.648005	0.003847	-0.946539	-0.322551	-0.003243
29355	0.075506	-0.105412	-9.724407	-0.026262	0.016575	-0.012410	0.214518	0.277614	0.648016	0.003505	-0.946458	-0.322789	-0.003584
29356	0.070593	-0.086171	-9.724183	-0.003552	0.009300	-0.007670	0.215190	0.277317	0.646439	0.003536	-0.946360	-0.323075	-0.003648
29357	0.087240	-0.038070	-9.740158	0.027906	0.005690	-0.004738	0.215190	0.277859	0.645915	0.004151	-0.946325	-0.323172	-0.003432
29358	0.104257	-0.072085	-9.846107	0.034996	0.007507	-0.015776	0.214391	0.278828	0.646184	0.004899	-0.946172	-0.323611	-0.003213
29359	0.113945	-0.081715	-9.853354	0.006832	0.003865	0.000700	0.216241	0.278679	0.647086	0.005104	-0.946174	-0.323603	-0.003099
29360	0.085109	-0.100925	-9.825084	-0.015916	0.010231	0.000574	0.215183	0.278688	0.646702	0.004908	-0.946130	-0.323733	-0.003260
29361	0.104229	-0.064751	-9.812394	-0.004546	0.013899	-0.000298	0.213197	0.279389	0.646194	0.004962	-0.946126	-0.323742	-0.003411
29362	0.109144	-0.081330	-9.738159	0.003416	0.012977	-0.004870	0.214386	0.278702	0.647232	0.005150	-0.946043	-0.323982	-0.003499
29363	0.113936	-0.074036	-9.718806	-0.010522	0.005636	-0.010467	0.214917	0.278558	0.647097	0.005037	-0.945974	-0.324184	-0.003534
29364	0.089680	-0.042754	-9.704190	0.013918	-0.008946	-0.002940	0.214520	0.278833	0.646838	0.005281	-0.945910	-0.324372	-0.003139
29365	0.060837	-0.062087	-9.711932	0.034929	0.005691	-0.004703	0.212261	0.279551	0.647643	0.006026	-0.945873	-0.324468	-0.002879
29366	0.051449	-0.120177	-9.806462	0.052551	-0.010761	-0.014736	0.213852	0.281432	0.646059	0.006988	-0.945727	-0.324878	-0.002201
29367	0.029597	-0.091658	-9.897493	0.041918	0.000215	-0.008348	0.215166	0.283066	0.646835	0.007828	-0.945665	-0.325044	-0.001789
29368	0.032296	-0.154364	-9.941560	0.010340	0.011169	-0.001138	0.214236	0.283353	0.647105	0.008135	-0.945607	-0.325205	-0.001797
29369	0.046675	-0.135011	-9.919548	-0.009824	0.007501	0.002457	0.213978	0.282392	0.646451	0.008043	-0.945622	-0.325163	-0.001856
29370	0.056492	-0.168432	-9.847904	-0.035105	0.020245	-0.005073	0.214509	0.282249	0.646447	0.007549	-0.945538	-0.325416	-0.002331
29371	0.109575	-0.175429	-9.813897	-0.021080	0.022093	-0.005003	0.213715	0.282800	0.645930	0.007341	-0.945505	-0.325512	-0.002740
29372	0.109423	-0.144205	-9.830265	-0.003658	0.012994	0.002481	0.211990	0.283368	0.646075	0.007395	-0.945450	-0.325670	-0.002872
29373	0.104770	-0.177722	-9.777964	0.005226	0.024851	-0.008566	0.212645	0.284461	0.646725	0.007705	-0.945390	-0.325834	-0.003162
29374	0.095031	-0.158565	-9.799392	-0.031512	0.018405	-0.012435	0.211726	0.283505	0.645815	0.007267	-0.945254	-0.326236	-0.003581
29375	0.128415	-0.076380	-9.709102	-0.052467	0.027502	-0.019942	0.212256	0.281870	0.646989	0.006503	-0.945127	-0.326611	-0.004300
29376	0.123321	-0.018615	-9.701137	-0.040430	0.018427	0.000434	0.212262	0.279820	0.647250	0.005897	-0.945089	-0.326725	-0.004776
29377	0.113767	-0.037893	-9.703897	-0.035133	0.003804	-0.001362	0.210148	0.278341	0.647397	0.005302	-0.945082	-0.326753	-0.004933
29378	0.161887	-0.018726	-9.755995	-0.033411	-0.007146	0.000511	0.211074	0.278470	0.647652	0.004663	-0.945037	-0.326894	-0.004880
29379	0.123309	-0.018837	-9.765959	-0.033460	0.003823	0.003261	0.211873	0.278858	0.646336	0.004097	-0.945060	-0.326834	-0.005029
29380	0.089644	-0.038188	-9.776148	-0.100053	-0.001717	0.011238	0.212407	0.277081	0.646985	0.002235	-0.945089	-0.326760	-0.005514
29381	0.075064	-0.016775	-9.838402	-0.100083	-0.007198	0.011246	0.212418	0.273530	0.647508	0.000338	-0.945164	-0.326542	-0.005887
29382	0.036356	0.009493	-9.874405	-0.099139	-0.001744	0.000165	0.211759	0.270815	0.648822	-0.001509	-0.945115	-0.326672	-0.006367
29383	0.108187	0.115539	-9.865045	-0.140453	0.013787	0.011004	0.212701	0.267788	0.648158	-0.004034	-0.945177	-0.326450	-0.007399
29384	0.083883	0.156396	-9.864698	-0.206877	0.009111	-0.001326	0.212979	0.263009	0.649201	-0.007846	-0.945086	-0.326610	-0.008788
29385	0.083257	0.288740	-9.862848	-0.284053	0.020012	0.004720	0.212736	0.254687	0.651033	-0.013050	-0.945054	-0.326474	-0.010876
29386	0.120914	0.478518	-9.975069	-0.362152	0.020871	0.009854	0.211445	0.245948	0.651039	-0.019715	-0.944923	-0.326419	-0.013506
29387	0.101514	0.502574	-9.965309	-0.482175	0.024415	0.018468	0.211617	0.233651	0.652473	-0.028636	-0.944805	-0.325938	-0.016977
29388	0.057068	0.721242	-10.025076	-0.592584	0.017892	0.016061	0.210479	0.218488	0.653130	-0.039663	-0.944382	-0.325770	-0.021065
29389	0.041775	0.894331	-10.061202	-0.687328	0.039745	0.022922	0.210672	0.199362	0.655477	-0.052351	-0.943884	-0.325051	-0.026160
29390	0.064651	1.148917	-10.211062	-0.865975	0.026748	0.012799	0.209031	0.176144	0.657052	-0.068446	-0.942675	-0.325025	-0.032218
29391	0.120253	1.630531	-10.131767	-1.276010	0.008078	0.030110	0.208501	0.142496	0.656255	-0.092383	-0.940820	-0.323543	-0.040541
29392	0.112645	2.225358	-9.979453	-1.829598	0.029427	0.037394	0.208034	0.094062	0.654141	-0.126389	-0.936569	-0.322574	-0.053019
29393	0.263121	3.047171	-9.683239	-2.218709	0.027224	0.051078	0.206814	0.039581	0.648362	-0.167552	-0.930356	-0.319017	-0.067760
29394	0.308337	3.698238	-9.299176	-2.349477	0.026191	0.064227	0.205810	-0.028099	0.636027	-0.210730	-0.921801	-0.314551	-0.083269
29395	0.029966	4.464866	-8.707651	-2.440037	0.041594	0.078455	0.203783	-0.094481	0.615580	-0.255027	-0.910872	-0.308839	-0.099457
29396	0.215462	5.024934	-8.277941	-2.394490	0.026988	0.063917	0.200250	-0.173499	0.588198	-0.298074	-0.898258	-0.301930	-0.114551
29397	0.361811	5.720931	-7.479383	-2.203835	0.000698	0.076884	0.198521	-0.235334	0.557927	-0.337162	-0.884747	-0.295199	-0.128071
29398	0.315756	6.310244	-6.806552	-2.040963	0.001705	0.061979	0.199091	-0.278701	0.530528	-0.372838	-0.870818	-0.288153	-0.140124
29399	0.308500	6.846172	-6.287754	-1.993512	-0.029413	0.036394	0.198391	-0.327049	0.496064	-0.407307	-0.855594	-0.281464	-0.151126
29400	0.397296	7.464058	-5.781313	-2.140587	-0.038756	0.024557	0.199811	-0.370807	0.458048	-0.443679	-0.837761	-0.273774	-0.162333
29401	0.365280	8.144937	-5.078259	-2.422327	-0.046479	0.000950	0.196288	-0.421880	0.407888	-0.483963	-0.815494	-0.265132	-0.174510
29402	0.382081	8.700877	-4.350094	-2.784972	-0.032240	0.021206	0.195708	-0.469378	0.349323	-0.528651	-0.787628	-0.254246	-0.188495
29403	0.274137	9.137369	-3.298273	-3.144036	-0.030808	0.052571	0.197648	-0.509718	0.284716	-0.577021	-0.753304	-0.240711	-0.204052
29404	0.229728	9.396025	-2.219546	-3.373471	-0.033790	0.088303	0.197419	-0.548699	0.203100	-0.626209	-0.713398	-0.224627	-0.220157
29405	0.283670	9.261070	-0.905350	-3.634708	-0.053329	0.099001	0.195094	-0.578474	0.109847	-0.676118	-0.666813	-0.205935	-0.236253
29406	0.323063	9.155981	0.706815	-3.973984	-0.048250	0.129563	0.186715	-0.592098	-0.002602	-0.726403	-0.612001	-0.184100	-0.252784
29407	0.565923	8.848880	2.231621	-3.930619	-0.049122	0.159323	0.181701	-0.588503	-0.112714	-0.771549	-0.554016	-0.160980	-0.268075
29408	0.439350	8.151626	3.867542	-3.761542	-0.068282	0.158373	0.182370	-0.569349	-0.206229	-0.810296	-0.495544	-0.137532	-0.280965
29409	0.517941	7.388290	5.057920	-3.555692	-0.063616	0.142823	0.178198	-0.533705	-0.297603	-0.842837	-0.437505	-0.114703	-0.291647
29410	0.680515	6.261974	7.708418	-3.213932	-0.073612	0.092917	0.175777	-0.485254	-0.378244	-0.868783	-0.383283	-0.093629	-0.299239
29411	0.734880	5.964658	7.279831	-3.145352	0.008648	0.052551	0.167056	-0.420700	-0.456207	-0.890886	-0.327853	-0.074249	-0.305486
29412	0.912658	5.129211	8.434114	-2.664642	0.036479	0.037441	0.165663	-0.362301	-0.512228	-0.906782	-0.279919	-0.058210	-0.309844
29413	0.819568	4.440015	8.889314	-2.299868	0.027657	0.029175	0.171904	-0.312853	-0.552205	-0.918547	-0.237574	-0.044055	-0.312872
29414	0.792978	3.959939	9.242437	-2.101879	0.046167	0.050471	0.172676	-0.261911	-0.585849	-0.927353	-0.198651	-0.031403	-0.315545
29415	0.808441	3.245832	9.386211	-2.092637	0.038840	0.047794	0.172744	-0.208570	-0.612938	-0.934573	-0.159205	-0.018495	-0.317623
29416	0.602089	2.531261	9.523106	-2.424652	0.038379	0.028603	0.168905	-0.142023	-0.636977	-0.940990	-0.113630	-0.003633	-0.318769
29417	0.697626	1.703745	9.526795	-2.679823	0.014360	0.036621	0.169011	-0.069219	-0.659996	-0.945504	-0.062724	0.013468	-0.319227
29418	0.625672	0.609130	9.623604	-2.707057	-0.037817	0.029230	0.172953	0.001105	-0.680429	-0.947318	-0.011861	0.031539	-0.318518
29419	0.621046	-0.452071	9.601474	-2.331587	-0.144383	0.018427	0.168612	0.075195	-0.689528	-0.946607	0.031674	0.049305	-0.317018
29420	0.716826	-1.316953	9.935938	-1.793298	-0.178596	0.000945	0.166164	0.133168	-0.694197	-0.944680	0.064341	0.064096	-0.315169
29421	0.908376	-2.052755	9.965816	-1.230600	-0.143328	-0.033133	0.157070	0.187190	-0.691216	-0.942784	0.086924	0.074811	-0.313060
29422	0.940159	-2.648921	10.111397	-0.566650	-0.098783	-0.044577	0.154044	0.214325	-0.689346	-0.941872	0.096807	0.080375	-0.311522
29423	1.058621	-2.708148	10.313331	-0.111321	-0.028860	-0.057141	0.154842	0.217297	-0.692101	-0.941907	0.098936	0.081957	-0.310331
29424	0.930533	-2.640744	10.397105	0.125123	0.020677	-0.076333	0.153650	0.216766	-0.691830	-0.942661	0.096471	0.081024	-0.309061
29425	0.712025	-2.326416	10.267436	0.182578	0.057285	-0.074275	0.154066	0.212516	-0.692359	-0.943507	0.093546	0.079175	-0.307855
29426	0.619537	-2.154279	9.997707	0.133342	0.068207	-0.074550	0.156202	0.205808	-0.690546	-0.944321	0.091221	0.077289	-0.306534
29427	0.812058	-2.095187	9.575409	0.022700	0.073675	-0.056651	0.157262	0.204302	-0.689507	-0.944777	0.091415	0.076057	-0.305376
29428	0.571303	-3.188073	9.572237	-0.008333	0.035016	-0.130536	0.157530	0.205243	-0.690819	-0.945612	0.091477	0.075768	-0.302835
29429	0.978974	-1.702643	9.577671	0.054734	0.004118	-0.120996	0.156340	0.206067	-0.691857	-0.946404	0.090544	0.075772	-0.300634
29430	0.887859	-1.819117	9.344720	0.130220	-0.024869	-0.052270	0.155421	0.203889	-0.691850	-0.946915	0.087740	0.075638	-0.299888
29431	0.735710	-2.281955	9.183163	0.109245	0.006192	-0.041331	0.153185	0.200219	-0.692096	-0.947321	0.085888	0.075124	-0.299271
29432	0.856629	-2.358662	9.197620	0.008668	0.012487	-0.044611	0.154521	0.196650	-0.691846	-0.947623	0.085621	0.074996	-0.298421
29433	0.890138	-2.305557	9.227486	-0.084134	0.038886	-0.047892	0.155040	0.200060	-0.692242	-0.947779	0.087624	0.075032	-0.297332
29434	1.044488	-2.309647	9.348905	-0.098137	0.046209	-0.042432	0.155825	0.201834	-0.691723	-0.947929	0.089586	0.074898	-0.296303
29435	0.943885	-2.444183	9.468514	-0.034086	0.051724	-0.047652	0.156474	0.205655	-0.691858	-0.948184	0.090714	0.074404	-0.295266
29436	0.914180	-2.280584	9.480134	0.103361	0.031742	-0.056164	0.156861	0.205670	-0.689896	-0.948750	0.088749	0.073378	-0.294299
29437	0.962450	-2.290045	9.499658	0.166334	0.048279	-0.051254	0.157940	0.201276	-0.690431	-0.949372	0.086041	0.071777	-0.293493
29438	1.000190	-2.106559	9.658629	0.115699	0.062794	-0.070923	0.160074	0.197421	-0.690581	-0.950075	0.084001	0.070112	-0.292207
29439	1.024209	-2.084640	9.721580	0.036964	0.062700	-0.074091	0.161010	0.194543	-0.690066	-0.950619	0.083783	0.069041	-0.290753
29440	0.881023	-1.885028	9.775858	0.063095	0.057230	-0.071197	0.161145	0.193313	-0.689806	-0.951218	0.082709	0.067791	-0.289393
29441	0.853607	-1.697525	9.739820	0.129507	0.048166	-0.070857	0.163943	0.190669	-0.691140	-0.951870	0.080616	0.066449	-0.288147
29442	0.921349	-1.745415	9.768590	0.159404	0.033564	-0.078061	0.165017	0.185470	-0.690103	-0.952618	0.077562	0.065103	-0.286818
29443	0.848958	-1.736199	9.691221	0.140100	0.023489	-0.076300	0.165688	0.182052	-0.689193	-0.953270	0.075090	0.064176	-0.285515
29444	0.913709	-1.663979	9.664030	0.075288	0.035307	-0.078493	0.166493	0.180121	-0.689855	-0.953877	0.073646	0.063276	-0.284061
29445	0.873267	-1.784834	9.527518	-0.057509	0.049720	-0.105023	0.166883	0.181490	-0.689334	-0.954422	0.075035	0.063018	-0.281916
29446	0.868965	-1.895581	9.511520	-0.123732	0.042274	-0.129337	0.167544	0.182842	-0.690125	-0.955015	0.077364	0.063189	-0.279227
29447	0.876635	-1.986922	9.534318	-0.151618	0.064152	-0.138736	0.166860	0.187916	-0.689593	-0.955601	0.080581	0.063241	-0.276287
29448	0.754480	-2.160659	9.461121	-0.104021	0.075081	-0.168040	0.170275	0.192682	-0.687784	-0.956451	0.082663	0.062738	-0.272822
29449	0.615254	-2.288267	9.518048	-0.037001	0.084155	-0.212013	0.172900	0.196908	-0.686232	-0.957614	0.083716	0.061895	-0.268582
29450	0.749805	-2.184098	9.645602	0.007066	0.077743	-0.241314	0.173158	0.199091	-0.686495	-0.959009	0.083592	0.060859	-0.263837
29451	0.677804	-2.248786	9.768859	0.065118	0.069510	-0.261312	0.176336	0.198513	-0.685997	-0.960538	0.082550	0.059835	-0.258788
29452	0.638399	-2.078398	9.660449	0.031795	0.051185	-0.266999	0.177256	0.199739	-0.685480	-0.962023	0.081778	0.059216	-0.253610
29453	0.778493	-2.130996	9.677824	-0.009971	0.067552	-0.289377	0.178046	0.200281	-0.685093	-0.963509	0.082131	0.058657	-0.247919
29454	0.843563	-2.115663	9.901912	-0.051707	0.041867	-0.306162	0.179082	0.204796	-0.683790	-0.964976	0.082869	0.058698	-0.241887
29455	0.772568	-1.905434	9.500879	-0.043343	0.032792	-0.293193	0.179074	0.208204	-0.684836	-0.966315	0.083676	0.058984	-0.236123
29456	0.887265	-1.701884	9.149501	0.054199	0.060422	-0.269671	0.178802	0.209581	-0.684309	-0.967739	0.082490	0.058102	-0.230871
29457	0.762037	-1.728228	9.258395	0.085624	0.073253	-0.258461	0.180127	0.208207	-0.683404	-0.969117	0.081006	0.056944	-0.225847
29458	0.804726	-1.571159	9.429046	0.041618	0.084222	-0.237483	0.180786	0.208205	-0.682885	-0.970344	0.080206	0.055600	-0.221153
29459	0.713020	-1.544169	9.635029	-0.007621	0.086038	-0.210055	0.184488	0.209804	-0.682915	-0.971324	0.080607	0.054526	-0.216930
29460	0.702878	-1.427769	9.905445	-0.117799	0.069432	-0.216134	0.184202	0.212971	-0.681077	-0.972139	0.082858	0.054130	-0.212488
29461	0.688756	-1.499936	9.918705	-0.144230	0.040219	-0.190379	0.185767	0.218568	-0.680432	-0.972722	0.085695	0.054491	-0.208563
29462	0.721566	-1.297529	9.984269	-0.119654	0.020110	-0.203153	0.186275	0.224848	-0.680957	-0.973380	0.087783	0.055041	-0.204442
29463	0.740563	-1.229590	10.139044	-0.080861	-0.012813	-0.225060	0.185987	0.229648	-0.680036	-0.974120	0.089064	0.056218	-0.199994
29464	0.570853	-1.053675	9.611773	0.010054	-0.040156	-0.241178	0.184399	0.230208	-0.680547	-0.975050	0.088335	0.057484	-0.195372
29465	0.691369	-1.059328	9.295926	0.257066	-0.012281	-0.182742	0.179768	0.228351	-0.679986	-0.976178	0.083005	0.057223	-0.192124
29466	0.944593	-1.062824	9.533509	0.280324	0.035401	-0.138392	0.182453	0.220783	-0.681452	-0.977201	0.077409	0.055779	-0.189673
29467	1.058193	-1.120181	9.581779	0.085591	0.079178	-0.096063	0.182467	0.216547	-0.681061	-0.977780	0.075819	0.054243	-0.187767
29468	1.203491	-1.257291	9.509191	-0.100361	0.097389	-0.052721	0.185636	0.218023	-0.680301	-0.977931	0.077991	0.052891	-0.186471
29469	1.042310	-1.332113	9.535445	-0.174238	0.093727	-0.013408	0.187202	0.221851	-0.678740	-0.977802	0.081591	0.051933	-0.185874
29470	0.790259	-1.568585	9.486564	-0.267082	0.095453	0.000887	0.189824	0.228119	-0.678103	-0.977452	0.087070	0.051153	-0.185447
29471	0.857811	-1.572883	9.597566	-0.255805	0.088198	0.017569	0.191631	0.237829	-0.676149	-0.977022	0.092256	0.050554	-0.185369
29472	0.775264	-1.928891	10.379232	-0.240482	0.044295	0.026949	0.193315	0.244265	-0.673540	-0.976518	0.097047	0.050625	-0.185557
29473	0.408474	-2.395900	9.826700	-0.187605	-0.028848	0.001504	0.194219	0.249187	-0.672759	-0.976117	0.100455	0.052079	-0.185449
29474	1.025274	-2.313546	9.627151	-0.009357	-0.054286	-0.056597	0.192094	0.250715	-0.672741	-0.976257	0.100279	0.053383	-0.184434
29475	0.897262	-2.265663	9.631430	-0.005017	-0.085364	-0.052843	0.191835	0.251386	-0.674310	-0.976352	0.099865	0.055390	-0.183564
29476	0.851746	-2.344086	9.240992	0.006969	-0.099906	-0.034295	0.186534	0.254033	-0.675576	-0.976385	0.099226	0.057479	-0.183093
29477	0.758246	-2.454849	9.272175	-0.015657	-0.083521	-0.043663	0.183364	0.253509	-0.676860	-0.976415	0.099062	0.059475	-0.182384
29478	0.832798	-2.411106	9.355108	-0.099613	-0.057127	-0.053358	0.182298	0.254756	-0.676458	-0.976346	0.100637	0.061156	-0.181333
29479	0.938822	-2.396323	9.394716	-0.125760	-0.045290	-0.064580	0.181353	0.257381	-0.674878	-0.976263	0.102757	0.062851	-0.180005
29480	0.768335	-2.551268	9.215701	0.030002	-0.042382	-0.060101	0.180680	0.259446	-0.674347	-0.976491	0.101846	0.063790	-0.178952
29481	0.451349	-2.311339	9.199303	0.210903	-0.037402	0.040456	0.179918	0.254504	-0.676963	-0.976712	0.097579	0.063890	-0.180086
29482	0.806774	-2.517100	9.334173	0.111001	0.019256	0.065725	0.178623	0.247265	-0.677480	-0.976716	0.095466	0.063082	-0.181472
29483	0.614828	-2.186227	9.805160	-0.036043	0.031818	0.059395	0.180620	0.244508	-0.677366	-0.976463	0.096317	0.062671	-0.182527
29484	0.321209	-2.305311	9.630299	-0.265477	-0.008646	0.071212	0.180462	0.249447	-0.676053	-0.975670	0.101460	0.063768	-0.183598
29485	0.209120	-2.565415	9.625605	-0.188233	-0.028704	0.065183	0.180171	0.254116	-0.674477	-0.974994	0.105095	0.065036	-0.184694
29486	0.138619	-2.440234	9.684319	0.104388	-0.010208	0.030634	0.180425	0.256307	-0.673954	-0.975090	0.102964	0.064880	-0.185443
29487	0.094457	-2.271260	9.868730	0.350729	0.004556	-0.012453	0.179931	0.248098	-0.674739	-0.975831	0.096120	0.063608	-0.185655
29488	0.585078	-2.010375	9.881770	0.394095	0.005447	-0.069447	0.181036	0.237951	-0.676063	-0.976827	0.088260	0.062266	-0.184777
29489	0.831577	-2.119612	10.161020	0.188121	-0.039637	-0.105479	0.179759	0.228775	-0.678676	-0.977483	0.084301	0.062610	-0.183032
29490	0.714156	-1.776968	9.809426	-0.020696	-0.054429	-0.088073	0.178573	0.227013	-0.678405	-0.977703	0.084298	0.063995	-0.181371
29491	0.868812	-1.867018	9.420692	-0.017212	-0.028809	-0.097309	0.176595	0.225526	-0.678914	-0.977981	0.084395	0.064857	-0.179509
29492	1.071073	-1.808727	9.461809	0.001982	-0.003161	-0.093555	0.176857	0.226070	-0.678916	-0.978318	0.084126	0.065166	-0.177679
29493	0.988578	-1.703363	9.361688	-0.055938	0.004093	-0.090176	0.175256	0.228827	-0.678640	-0.978541	0.085098	0.065517	-0.175848
29494	0.746891	-1.583825	9.277084	-0.103706	0.007766	-0.052599	0.175775	0.231558	-0.678512	-0.978561	0.086988	0.065916	-0.174660
29495	0.673168	-1.285226	9.388616	-0.035446	0.039085	0.020588	0.176292	0.234156	-0.677991	-0.978476	0.087796	0.065301	-0.174962
29496	0.916038	-1.641932	9.777194	-0.069243	0.092048	0.016666	0.178679	0.232086	-0.677094	-0.978419	0.089398	0.063809	-0.175024
29497	0.757387	-1.738101	9.891998	-0.020231	0.099399	0.024283	0.181315	0.233168	-0.675281	-0.978423	0.090101	0.061942	-0.175309
29498	0.637139	-1.798139	9.995665	-0.030469	0.049972	0.009538	0.182899	0.233567	-0.674639	-0.978402	0.090787	0.061150	-0.175351
29499	0.607757	-1.707089	9.900640	-0.062211	0.033533	0.026011	0.182749	0.236184	-0.673065	-0.978241	0.092065	0.060696	-0.175738
29500	0.757013	-1.658662	9.902712	-0.061931	0.034394	-0.003518	0.184599	0.238343	-0.673865	-0.978188	0.093297	0.060342	-0.175506
29501	0.764348	-1.172776	9.851978	0.086704	0.008043	-0.011976	0.184210	0.236430	-0.674124	-0.978409	0.091479	0.059923	-0.175376
29502	0.838801	-1.120411	9.642146	0.218153	0.000839	-0.036215	0.184358	0.231239	-0.673342	-0.978937	0.087073	0.059301	-0.174883
29503	1.009480	-1.014255	9.626022	0.235623	-0.027438	-0.033312	0.183725	0.225079	-0.674519	-0.979434	0.082124	0.059091	-0.174566
29504	1.163543	-0.960850	9.673823	-0.169247	-0.039613	0.016341	0.183330	0.224809	-0.674647	-0.979060	0.085226	0.060523	-0.174687
29505	1.420663	-1.282303	9.808555	-0.538838	-0.041700	0.063410	0.182234	0.234123	-0.674502	-0.977832	0.095448	0.063156	-0.175344
29506	1.509834	-1.777257	9.965693	-0.518089	-0.030564	0.123511	0.181251	0.246054	-0.672524	-0.976330	0.105529	0.065423	-0.177098
29507	1.364160	-2.076159	9.892920	-0.172514	-0.031044	0.154805	0.179090	0.255257	-0.671062	-0.975390	0.108712	0.066395	-0.179963
29508	1.279978	-2.124915	9.757011	0.180951	-0.022405	0.167657	0.181602	0.256595	-0.671212	-0.975159	0.105231	0.065903	-0.183434
29509	1.159199	-2.087513	9.506736	0.305965	-0.002160	0.168255	0.180860	0.245911	-0.673569	-0.975181	0.099186	0.064571	-0.187120
29510	1.167219	-1.740697	9.598101	0.160399	0.012326	0.176707	0.181946	0.239058	-0.673712	-0.974855	0.096235	0.063471	-0.190703
29511	1.066464	-1.851893	9.506774	0.067442	0.014091	0.195617	0.182524	0.228098	-0.674900	-0.974271	0.094915	0.062681	-0.194571
29512	1.097464	-2.284590	9.609026	0.017037	0.015833	0.187074	0.183600	0.224116	-0.675173	-0.973597	0.094780	0.062044	-0.198182
29513	1.179940	-2.400796	9.353692	-0.035064	0.013864	0.142526	0.183982	0.226721	-0.674127	-0.972997	0.095416	0.061788	-0.200884
29514	1.113974	-2.223341	9.216324	-0.017383	0.022023	0.107523	0.185312	0.225609	-0.674400	-0.972568	0.095877	0.061315	-0.202877
29515	0.947183	-2.124331	9.417815	0.007329	-0.017326	0.092006	0.184785	0.223708	-0.673611	-0.972203	0.095515	0.061608	-0.204703
29516	0.850965	-2.170113	9.454686	0.040683	-0.011842	0.084782	0.186129	0.219582	-0.674410	-0.971926	0.094681	0.061602	-0.206398
29517	0.757792	-1.848403	9.299883	-0.055414	-0.010230	0.039976	0.186527	0.219848	-0.674675	-0.971658	0.095510	0.062115	-0.207122
29518	0.810482	-1.771082	9.363877	-0.090495	-0.002027	0.044398	0.187042	0.222995	-0.674023	-0.971308	0.097217	0.062535	-0.207844
29519	0.954768	-1.673045	9.803527	-0.155310	0.017122	0.058802	0.187029	0.226550	-0.674152	-0.970797	0.100102	0.062892	-0.208752
29520	0.815607	-1.817784	9.776191	-0.129281	0.026340	0.086608	0.187539	0.229297	-0.672452	-0.970215	0.102732	0.062837	-0.210189
29521	0.772084	-1.788751	9.848212	-0.109333	0.004473	0.108888	0.188065	0.231879	-0.673503	-0.969558	0.104709	0.063135	-0.212150
29522	0.815274	-1.761152	9.450486	-0.064986	0.011902	0.122027	0.189510	0.233106	-0.672204	-0.968927	0.106074	0.063014	-0.214379
29523	0.687771	-1.818996	9.496499	0.017019	-0.017188	0.157555	0.189507	0.232976	-0.671549	-0.968288	0.105546	0.063079	-0.217485
29524	0.598747	-1.862883	9.379819	0.051789	-0.035372	0.181754	0.191113	0.228581	-0.671564	-0.967566	0.104518	0.063245	-0.221115
29525	0.714289	-1.824256	9.350230	0.058630	-0.022517	0.194692	0.188346	0.225327	-0.671805	-0.966820	0.103190	0.063141	-0.224999
29526	0.599334	-1.977619	9.601480	-0.077769	-0.022700	0.195848	0.190343	0.222840	-0.672085	-0.965751	0.104737	0.063615	-0.228711
29527	0.643293	-2.103240	9.429679	-0.211580	-0.013719	0.184091	0.189541	0.225035	-0.672339	-0.964464	0.108654	0.064575	-0.232021
29528	0.490851	-2.482515	9.780641	-0.260985	-0.028488	0.169106	0.190581	0.229814	-0.671952	-0.963068	0.113671	0.066056	-0.234981
29529	0.476989	-2.623167	9.468848	-0.208422	-0.030260	0.161079	0.190024	0.234896	-0.670505	-0.961814	0.117442	0.067348	-0.237876
29530	0.722711	-2.595043	9.106629	-0.179656	-0.039303	0.162174	0.190536	0.238862	-0.669983	-0.960571	0.120827	0.068663	-0.240810
29531	0.804669	-2.587322	9.205932	-0.147205	-0.042923	0.160500	0.190530	0.241860	-0.671030	-0.959404	0.123371	0.069912	-0.243796
29532	0.632770	-2.935750	9.441911	-0.092783	-0.022783	0.169058	0.189723	0.243524	-0.669713	-0.958327	0.125175	0.070468	-0.246931
29533	0.633685	-3.115052	9.780304	-0.095895	-0.002757	0.149635	0.190915	0.243509	-0.669853	-0.957364	0.126947	0.070720	-0.249674
29534	0.619014	-3.074389	9.718319	-0.160982	-0.010292	0.088404	0.189985	0.245427	-0.670631	-0.956510	0.130001	0.071579	-0.251128
29535	0.353463	-3.002671	9.736053	-0.164054	-0.028734	0.040413	0.190756	0.249266	-0.668801	-0.955857	0.132817	0.072932	-0.251749
29536	0.278716	-3.013400	9.456722	-0.164746	-0.028801	0.010878	0.189017	0.254478	-0.669309	-0.955342	0.135737	0.074362	-0.251728
29537	0.352605	-2.840623	9.277382	-0.147173	-0.017849	-0.013049	0.188731	0.260223	-0.669566	-0.955000	0.138222	0.075536	-0.251323
29538	0.351324	-2.576494	9.117827	0.001430	0.017045	-0.017899	0.188992	0.260771	-0.669175	-0.955154	0.138158	0.075326	-0.250838
29539	0.265002	-2.672542	9.226107	0.061121	0.033511	-0.028697	0.189132	0.259804	-0.669962	-0.955541	0.136893	0.074483	-0.250309
29540	0.319045	-2.868482	9.593571	-0.073309	0.029658	-0.040439	0.190321	0.259797	-0.669317	-0.955623	0.138287	0.074465	-0.249230
29541	0.680617	-2.837858	9.895062	-0.221844	-0.007052	-0.049431	0.191487	0.264721	-0.668014	-0.955263	0.142191	0.075847	-0.247996
29542	0.796312	-2.859248	9.202040	-0.238070	-0.010595	-0.024576	0.191588	0.272112	-0.667357	-0.954715	0.146552	0.077372	-0.247093
29543	0.920096	-2.543004	8.729891	0.045354	0.050257	0.041363	0.191047	0.274720	-0.667089	-0.954750	0.145757	0.076084	-0.247828
29544	0.728076	-2.663426	10.214845	-0.023831	0.033761	0.107467	0.194229	0.272777	-0.666330	-0.954226	0.146446	0.075320	-0.249667
29545	0.396023	-2.819216	9.883065	-0.104832	-0.050305	0.158867	0.193959	0.274418	-0.666589	-0.953078	0.148159	0.076335	-0.252712
29546	0.430106	-2.915160	9.248252	0.144987	-0.069993	0.197092	0.193856	0.268933	-0.668163	-0.952414	0.145240	0.076431	-0.256848
29547	0.416479	-3.085442	9.418587	0.288654	-0.097252	0.205251	0.191913	0.260180	-0.670247	-0.952058	0.139281	0.076183	-0.261501
29548	0.779926	-3.475492	9.133225	0.301397	-0.104566	0.172139	0.190363	0.251298	-0.671155	-0.951838	0.133154	0.076194	-0.265460
29549	0.907892	-2.998348	9.270750	0.045513	-0.112114	0.181910	0.188013	0.244877	-0.673104	-0.950841	0.131726	0.077603	-0.269311
29550	0.758453	-3.013523	9.141905	-0.101716	-0.072057	0.188482	0.185380	0.243110	-0.674917	-0.949458	0.133462	0.079103	-0.272872
29551	1.125471	-3.123133	9.242223	-0.028235	-0.082847	0.209193	0.183265	0.240276	-0.673591	-0.948124	0.133651	0.080296	-0.277038
29552	1.030262	-3.383154	9.252090	-0.021112	-0.070063	0.209218	0.183016	0.238620	-0.675293	-0.946822	0.133900	0.081253	-0.281064
29553	1.058013	-3.122317	9.520085	-0.168299	-0.066557	0.217681	0.182086	0.240264	-0.676070	-0.945044	0.136860	0.082928	-0.285103
29554	0.843963	-2.744077	9.079263	-0.299240	-0.083107	0.231788	0.182067	0.244917	-0.675806	-0.942772	0.142323	0.085639	-0.289121
29555	0.872897	-2.749234	8.961826	-0.305776	-0.061078	0.266794	0.181787	0.250381	-0.676849	-0.940246	0.147970	0.087854	-0.293808
29556	0.969494	-2.751338	9.697313	-0.127365	-0.090046	0.315728	0.180718	0.252584	-0.676577	-0.937863	0.150286	0.089431	-0.299715
29557	0.758296	-2.932621	10.283372	0.163249	-0.157340	0.354213	0.178094	0.247948	-0.678130	-0.935947	0.146647	0.090385	-0.307130
29558	0.560555	-1.931715	9.678585	0.318792	-0.182634	0.391907	0.176151	0.238246	-0.679428	-0.934109	0.140152	0.090767	-0.315529
29559	0.599256	-0.964003	9.080339	0.294944	-0.127465	0.507947	0.173964	0.225656	-0.682560	-0.931480	0.134375	0.089859	-0.325905
29560	0.426831	-2.193275	9.964152	0.511723	-0.118093	0.549680	0.172583	0.207603	-0.683998	-0.928960	0.124935	0.087315	-0.337343
29561	-0.040297	-1.298642	10.101978	0.582776	-0.145431	0.575860	0.168087	0.176565	-0.688036	-0.926202	0.113669	0.084571	-0.349396
29562	-0.285169	-0.510552	9.913889	0.643589	-0.174404	0.661073	0.164875	0.154279	-0.690902	-0.922590	0.101515	0.081865	-0.363071
29563	-0.094957	-0.957078	10.101458	0.771263	-0.225301	0.715353	0.159788	0.133550	-0.690608	-0.918436	0.086254	0.078789	-0.377925
29564	0.011929	-1.114740	10.373924	0.830969	-0.256301	0.721250	0.152238	0.102154	-0.692919	-0.913782	0.070055	0.076027	-0.392829
29565	0.375988	-0.640650	9.481308	0.738708	-0.234174	0.787198	0.143881	0.072964	-0.694437	-0.908103	0.055302	0.073168	-0.408579
29566	0.694433	-0.688854	9.272343	0.561527	-0.201324	0.818568	0.132076	0.043957	-0.695271	-0.901554	0.044527	0.071387	-0.424408
29567	0.778243	-1.073426	9.344553	0.179993	-0.105770	0.820201	0.125787	0.027333	-0.696145	-0.894517	0.040933	0.070817	-0.439488
29568	0.841118	-1.116940	9.248502	-0.207947	-0.055885	0.830162	0.119964	0.026034	-0.695967	-0.886839	0.045209	0.073022	-0.454028
29569	0.859123	-1.355101	9.252531	-0.382093	-0.006716	0.832908	0.115049	0.031548	-0.697234	-0.878821	0.052528	0.075662	-0.468177
29570	0.856476	-1.288798	9.644751	-0.170651	0.006405	0.881941	0.110802	0.034329	-0.697461	-0.870253	0.056789	0.076271	-0.483341
29571	0.809893	-1.624933	9.884473	-0.128737	-0.008100	0.921872	0.107216	0.038192	-0.698216	-0.861083	0.059743	0.076435	-0.499123
29572	0.791692	-1.866550	9.602433	0.025209	0.003995	0.934645	0.103131	0.031682	-0.697400	-0.851641	0.060641	0.075043	-0.515169
29573	0.563119	-2.462593	9.935240	0.089205	0.001116	0.879616	0.098917	0.023943	-0.696452	-0.842599	0.059882	0.072903	-0.530213
29574	0.541534	-2.965400	10.674604	0.061164	-0.063237	0.768841	0.093908	0.018253	-0.696676	-0.834328	0.059166	0.072444	-0.543275
29575	0.577267	-2.871270	10.738676	0.086982	-0.131161	0.641714	0.087832	0.012860	-0.695844	-0.827230	0.056735	0.072846	-0.554224
29576	0.583628	-2.228141	9.528199	0.150080	-0.149493	0.554370	0.078849	0.008302	-0.696821	-0.820981	0.053269	0.073071	-0.563750
29577	0.702427	-1.389089	8.551988	0.380547	-0.068792	0.524009	0.072797	-0.003655	-0.695729	-0.815335	0.046553	0.069297	-0.572939
29578	0.517856	-1.100093	8.734371	0.667563	0.010050	0.511474	0.068349	-0.021089	-0.693475	-0.809995	0.036355	0.061045	-0.582116
29579	0.274620	-1.631722	9.617705	0.643130	0.015305	0.474433	0.066284	-0.041263	-0.689014	-0.804872	0.026260	0.052911	-0.590501
29580	0.121423	-1.852235	9.956483	0.274087	-0.012813	0.376627	0.062883	-0.056240	-0.686112	-0.800521	0.021962	0.049725	-0.596835
29581	0.443089	-1.568950	9.581747	-0.017469	-0.013327	0.268099	0.060253	-0.063035	-0.684784	-0.797301	0.021990	0.050002	-0.601105
29582	0.640629	-1.545433	9.307839	-0.106289	0.008409	0.208560	0.058665	-0.063020	-0.685033	-0.794748	0.023861	0.051096	-0.604314
29583	0.639986	-1.905242	9.634084	-0.095108	0.041190	0.167972	0.057712	-0.056171	-0.685153	-0.792719	0.025735	0.051531	-0.606860
29584	0.652070	-1.904667	9.795052	-0.143767	0.092213	0.130729	0.057706	-0.053173	-0.686199	-0.791149	0.029135	0.051788	-0.608730
29585	0.737855	-1.692947	9.738805	-0.196193	0.132318	0.102709	0.060082	-0.049111	-0.687657	-0.789920	0.033691	0.052089	-0.610063
29586	0.731816	-1.427612	9.934525	-0.287506	0.152360	0.120658	0.063630	-0.042852	-0.686897	-0.788399	0.040084	0.053148	-0.611551
29587	0.481020	-1.418543	9.917908	-0.277332	0.194437	0.144629	0.067446	-0.034701	-0.688103	-0.786605	0.046731	0.053445	-0.613362
29588	0.443811	-1.709974	9.855856	-0.043667	0.231279	0.158690	0.071003	-0.030089	-0.687868	-0.784857	0.050291	0.050233	-0.615586
29589	0.415888	-1.913759	10.088006	0.171058	0.194924	0.156148	0.075911	-0.033417	-0.686862	-0.783299	0.049923	0.045024	-0.617999
29590	0.159119	-1.664338	9.997881	0.208611	0.130954	0.152725	0.078843	-0.041632	-0.684401	-0.781732	0.048277	0.040280	-0.620437
29591	-0.378286	-1.229075	9.533235	0.198524	0.087046	0.156396	0.082162	-0.049017	-0.680501	-0.780052	0.046165	0.036411	-0.622946
29592	-0.286867	-1.690411	9.669258	0.121836	0.057716	0.157924	0.082444	-0.055841	-0.678804	-0.778241	0.044964	0.033885	-0.625436
29593	-0.633925	-1.701764	10.069178	0.003391	0.006218	0.114933	0.080861	-0.058822	-0.677745	-0.776816	0.044910	0.033742	-0.627218
29594	-0.484297	-1.248868	9.435939	-0.210792	-0.023141	0.132343	0.078741	-0.055403	-0.680215	-0.774950	0.047850	0.036664	-0.629141
29595	-0.555762	-1.421377	9.692128	-0.119432	-0.039556	0.119913	0.080326	-0.052698	-0.681405	-0.773297	0.049172	0.038741	-0.630946
29596	-0.570982	-1.273123	9.429988	0.074790	-0.052137	0.113528	0.076624	-0.052532	-0.682685	-0.771914	0.047312	0.038528	-0.632792
29597	-0.179122	-1.539246	9.482729	0.082094	-0.078598	0.108096	0.072655	-0.054667	-0.681868	-0.770560	0.045044	0.038660	-0.634597
29598	-0.104545	-1.521234	9.077959	0.104740	-0.066665	0.102662	0.070681	-0.058062	-0.681722	-0.769319	0.042530	0.038301	-0.636296
29599	0.138984	-1.538809	8.722281	0.048642	-0.020988	0.094938	0.068967	-0.061996	-0.680400	-0.768134	0.041522	0.038002	-0.637810
29600	-0.293451	-2.340373	9.585659	-0.209645	0.026077	0.078803	0.069354	-0.059807	-0.679879	-0.766994	0.045002	0.040244	-0.638807
29601	-0.357665	-2.002376	9.954707	-0.413900	0.034796	0.013129	0.068549	-0.053806	-0.682489	-0.766451	0.051809	0.045080	-0.638621
29602	-0.064754	-1.226602	10.073953	-0.476856	0.074864	-0.035270	0.069049	-0.041533	-0.685631	-0.766457	0.059907	0.050092	-0.637530
29603	0.164863	-0.841528	9.966263	-0.209292	0.098973	-0.032115	0.072452	-0.029684	-0.686701	-0.766703	0.064316	0.051356	-0.636705
29604	0.043764	-0.721040	10.089258	0.095058	0.097511	-0.008434	0.075096	-0.029568	-0.685805	-0.767093	0.063962	0.048691	-0.636480
29605	-0.306535	-1.077376	10.227434	0.238447	0.073943	0.032938	0.077757	-0.036411	-0.683211	-0.767040	0.061206	0.044516	-0.637120
29606	-0.450162	-1.309753	9.905941	0.270003	0.083099	0.026633	0.079896	-0.044618	-0.680874	-0.767143	0.058014	0.039800	-0.637607
29607	-0.462161	-1.824145	10.066664	0.118424	0.099258	-0.014744	0.081634	-0.051187	-0.679319	-0.767542	0.057399	0.036804	-0.637362
29608	-0.414006	-1.817403	9.899158	0.008667	0.040532	-0.067810	0.083496	-0.055023	-0.677895	-0.768488	0.057601	0.036182	-0.636239
29609	-0.380520	-1.777842	9.487105	-0.167925	0.020173	-0.105585	0.084682	-0.050952	-0.679737	-0.769643	0.060343	0.038157	-0.634470
29610	0.016625	-2.116472	10.146255	-0.285997	-0.029414	-0.149458	0.085323	-0.043588	-0.681180	-0.771209	0.064125	0.042451	-0.631919
29611	-0.160347	-2.425087	10.065853	-0.336892	-0.073512	-0.207781	0.085566	-0.034045	-0.683928	-0.773309	0.068222	0.048172	-0.628505
29612	-0.094960	-2.014164	9.169563	-0.178844	-0.060511	-0.226388	0.085278	-0.024494	-0.686540	-0.775873	0.069877	0.051699	-0.624872
29613	-0.007615	-1.624532	9.070212	-0.026912	-0.025567	-0.217381	0.086336	-0.023010	-0.687465	-0.778510	0.069761	0.052812	-0.621504
29614	0.046255	-1.292587	9.008151	0.016405	0.011107	-0.196928	0.087131	-0.022749	-0.687734	-0.781032	0.069305	0.052743	-0.618388
29615	0.151645	-1.132509	9.318670	0.012724	0.033082	-0.177607	0.089250	-0.024129	-0.686573	-0.783271	0.069303	0.052384	-0.615581
29616	0.002138	-1.617219	9.795418	-0.004438	0.007439	-0.165645	0.090573	-0.023735	-0.686714	-0.785398	0.069164	0.052582	-0.612864
29617	-0.172488	-1.906079	9.861757	0.015002	-0.007197	-0.165517	0.093495	-0.024463	-0.687786	-0.787430	0.068640	0.052807	-0.610290
29618	-0.519219	-2.010841	9.684201	0.009856	0.000027	-0.182173	0.093092	-0.023632	-0.687258	-0.789748	0.068167	0.052967	-0.607327
29619	-0.408960	-1.876080	9.624702	-0.009258	0.049305	-0.211880	0.097188	-0.022304	-0.686505	-0.792345	0.068692	0.052638	-0.603904
29620	-0.553519	-1.898012	9.627847	-0.003879	0.103160	-0.232244	0.100758	-0.021789	-0.685748	-0.795317	0.069627	0.051402	-0.599984
29621	-0.450079	-1.849817	9.588676	-0.057243	0.157009	-0.245516	0.105129	-0.022789	-0.684998	-0.798320	0.072201	0.049960	-0.595799
29622	-0.279901	-1.632539	9.701344	-0.063462	0.182612	-0.245593	0.113592	-0.018651	-0.685589	-0.801377	0.075015	0.048192	-0.591478
29623	-0.564203	-1.666046	9.919086	0.044969	0.138864	-0.221915	0.118875	-0.015154	-0.685499	-0.804180	0.075757	0.045775	-0.587758
29624	-0.990609	-2.212483	10.800502	0.178645	0.042017	-0.213706	0.122586	-0.017916	-0.683958	-0.807027	0.073052	0.043362	-0.584372
29625	-0.845133	-1.417626	9.550240	0.170944	-0.014560	-0.225673	0.124452	-0.023119	-0.682404	-0.809875	0.069993	0.041897	-0.580903
29626	-0.408386	-1.002166	9.060797	0.180768	0.036802	-0.199859	0.127119	-0.027529	-0.682690	-0.812495	0.067194	0.039524	-0.577732
29627	-0.258701	-1.516108	9.962451	-0.006207	0.031141	-0.169399	0.129764	-0.029181	-0.680747	-0.814452	0.067573	0.039272	-0.574943
29628	-0.318805	-1.549687	10.028639	-0.169075	-0.018362	-0.153537	0.131743	-0.027967	-0.680239	-0.815990	0.069865	0.041767	-0.572306
29629	-0.296134	-1.280607	9.192378	-0.042011	-0.046406	-0.121474	0.130946	-0.023609	-0.682981	-0.817267	0.069963	0.043122	-0.570368
29630	-0.154147	-1.222405	9.242534	0.061087	-0.054448	-0.100633	0.131483	-0.024716	-0.683641	-0.818479	0.068128	0.043501	-0.568823
29631	-0.251757	-1.471755	9.559820	0.071744	-0.074554	-0.088546	0.129891	-0.024148	-0.683366	-0.819505	0.066060	0.043966	-0.567552
29632	-0.230263	-1.436258	9.373263	-0.022781	-0.083801	-0.097315	0.129368	-0.026600	-0.682970	-0.820527	0.065267	0.045772	-0.566021
29633	-0.483346	-1.453695	9.346650	-0.110377	-0.061996	-0.096878	0.127782	-0.025230	-0.684528	-0.821407	0.066326	0.048090	-0.564428
29634	-0.676201	-1.445716	9.681060	-0.134700	-0.039257	-0.109046	0.127509	-0.022226	-0.685310	-0.822432	0.067861	0.050447	-0.562544
29635	-0.646934	-1.507498	9.891728	-0.142652	-0.060242	-0.086903	0.127234	-0.017315	-0.686877	-0.823135	0.069497	0.053047	-0.561075
29636	-0.751194	-1.382467	9.926119	-0.145363	-0.047466	-0.086947	0.125900	-0.012394	-0.688698	-0.823865	0.071135	0.055628	-0.559546
29637	-0.825805	-1.401112	10.146026	-0.050655	-0.021832	-0.099432	0.124022	-0.006896	-0.688156	-0.824862	0.071683	0.056529	-0.557914
29638	-1.002550	-1.242442	10.209020	-0.034924	-0.083985	-0.097426	0.124559	-0.007730	-0.688816	-0.825810	0.071082	0.058492	-0.556385
29639	-0.712319	-1.444894	9.942410	0.117225	-0.083708	-0.076328	0.122711	-0.008943	-0.689194	-0.826705	0.068204	0.058450	-0.555419
29640	-0.683923	-1.828830	10.232577	0.238417	-0.108285	-0.080274	0.119809	-0.013278	-0.688256	-0.827789	0.062835	0.057750	-0.554511
29641	-0.443030	-1.800848	9.831900	0.235648	-0.109135	-0.079351	0.117595	-0.021199	-0.689552	-0.828808	0.057743	0.056785	-0.553641
29642	-0.134141	-1.878875	9.351148	0.194283	-0.079832	-0.070356	0.116149	-0.026905	-0.687447	-0.829717	0.053428	0.056088	-0.552783
29643	0.020564	-1.954907	9.543581	0.040314	-0.012373	-0.074924	0.113903	-0.029741	-0.686382	-0.830554	0.052679	0.055678	-0.551638
29644	0.319941	-2.040936	9.542768	-0.089239	0.031405	-0.071940	0.115225	-0.028666	-0.686785	-0.831290	0.054298	0.056267	-0.550311
29645	0.435866	-2.078939	9.620140	-0.164310	0.034952	-0.087087	0.116267	-0.024300	-0.686661	-0.832082	0.057472	0.057375	-0.548675
29646	0.585515	-2.117465	9.524968	-0.134221	0.027620	-0.119216	0.117844	-0.018591	-0.688374	-0.833267	0.059743	0.058575	-0.546503
29647	0.637519	-1.906290	9.329157	-0.125978	0.035047	-0.086890	0.118890	-0.013962	-0.689297	-0.834081	0.062275	0.059304	-0.544899
29648	0.559826	-1.790839	9.361260	-0.154158	0.049651	-0.077835	0.120462	-0.008922	-0.689569	-0.834795	0.065167	0.060304	-0.543354
29649	0.449250	-1.847712	9.681125	-0.212116	0.049631	-0.044910	0.121650	-0.004584	-0.692065	-0.835036	0.069328	0.061701	-0.542312
29650	0.377298	-1.924579	9.760999	-0.237542	0.055095	-0.034895	0.123734	0.003878	-0.691554	-0.835148	0.073721	0.063456	-0.541356
29651	0.206516	-2.011715	9.710169	-0.217542	0.045995	-0.019093	0.125300	0.010693	-0.692088	-0.835060	0.077953	0.064948	-0.540722
29652	0.136432	-1.978267	9.681175	-0.084581	0.038836	-0.012875	0.125021	0.014389	-0.692084	-0.835122	0.079640	0.065286	-0.540340
29653	0.034981	-1.940070	9.651956	-0.017924	0.040678	-0.031003	0.126470	0.016832	-0.692357	-0.835456	0.080456	0.064728	-0.539768
29654	-0.051801	-1.939966	9.732771	0.040106	0.015079	-0.051901	0.127006	0.015727	-0.692885	-0.836106	0.079753	0.064178	-0.538932
29655	0.005431	-1.805017	9.759205	0.031391	0.016880	-0.062104	0.127800	0.014362	-0.691714	-0.836823	0.079438	0.063528	-0.537941
29656	0.115587	-1.651220	9.637554	0.048880	0.023296	-0.073102	0.128330	0.015170	-0.692372	-0.837721	0.078649	0.062780	-0.536746
29657	0.038023	-1.567387	9.570786	0.063325	0.018604	-0.125633	0.129931	0.012279	-0.692387	-0.839170	0.077713	0.061853	-0.534723
29658	0.095543	-1.492529	9.615585	0.056368	0.025895	-0.133064	0.131376	0.012557	-0.690303	-0.840715	0.076751	0.061075	-0.532520
29659	0.144083	-1.557170	9.682351	0.079074	0.025952	-0.120948	0.132707	0.011170	-0.690707	-0.842136	0.075604	0.059847	-0.530574
29660	0.154629	-1.739336	9.881554	0.017980	0.040487	-0.123118	0.133504	0.011428	-0.691368	-0.843521	0.075456	0.059213	-0.528462
29661	0.150144	-1.808995	9.918946	-0.006485	0.033149	-0.121382	0.136149	0.009778	-0.689295	-0.844817	0.075812	0.058776	-0.526387
29662	0.116599	-1.857533	9.817122	0.028500	0.042328	-0.121217	0.136276	0.011007	-0.689295	-0.846189	0.075505	0.057998	-0.524309
29663	0.121051	-1.785862	9.664525	0.115987	0.007706	-0.121645	0.138002	0.010302	-0.689441	-0.847630	0.073514	0.056711	-0.522401
29664	0.159518	-1.764259	9.626776	0.205173	-0.014096	-0.111007	0.139859	0.005660	-0.686576	-0.849073	0.069635	0.055023	-0.520767
29665	0.183560	-1.747169	9.684856	0.251474	-0.003055	-0.101561	0.139091	-0.001444	-0.686573	-0.850454	0.065245	0.052481	-0.519342
29666	0.144993	-1.747067	9.737313	0.222414	0.004262	-0.083264	0.137796	-0.009361	-0.686435	-0.851609	0.061291	0.050262	-0.518150
29667	0.149406	-1.663027	9.683317	0.099662	0.004171	-0.069122	0.138853	-0.012083	-0.683957	-0.852439	0.059594	0.049136	-0.517090
29668	0.135107	-1.699224	9.661070	0.036496	-0.001341	-0.052820	0.140187	-0.014425	-0.684099	-0.853032	0.058779	0.048900	-0.516226
29669	0.154308	-1.679869	9.680726	0.032864	-0.013187	-0.038054	0.139655	-0.013872	-0.684095	-0.853440	0.058079	0.048734	-0.515647
29670	0.221285	-1.569193	9.639690	0.069463	-0.010367	-0.028647	0.139920	-0.015503	-0.682788	-0.853811	0.056631	0.048283	-0.515236
29671	0.211584	-1.554561	9.702224	0.064207	-0.010374	-0.026829	0.140200	-0.019065	-0.683054	-0.854139	0.055434	0.047742	-0.514872
29672	0.249748	-1.467908	9.689391	0.043020	-0.006701	-0.014024	0.139674	-0.020424	-0.682788	-0.854330	0.054490	0.047485	-0.514681
29673	0.307803	-1.506135	9.735010	0.046467	0.000642	-0.004786	0.139936	-0.021100	-0.681743	-0.854421	0.053724	0.046925	-0.514661
29674	0.351055	-1.472121	9.805511	0.011392	0.002452	0.002416	0.139016	-0.021920	-0.682653	-0.854416	0.053430	0.046820	-0.514709
29675	0.416301	-1.500643	9.870539	0.014651	0.017153	0.030100	0.140213	-0.024114	-0.681877	-0.854130	0.053400	0.046285	-0.515236
29676	0.370165	-1.433517	9.825437	0.054926	0.004386	0.024782	0.138487	-0.023000	-0.681863	-0.853942	0.052403	0.045673	-0.515704
29677	0.432530	-1.366064	9.812561	0.061735	0.000791	0.041433	0.138894	-0.026011	-0.681606	-0.853572	0.051397	0.044937	-0.516481
29678	0.422567	-1.303948	9.688502	0.070383	0.004470	0.043315	0.139034	-0.028743	-0.681084	-0.853206	0.050154	0.044145	-0.517276
29679	0.479975	-1.212854	9.555877	0.042324	-0.001035	0.039489	0.138241	-0.029143	-0.680947	-0.852834	0.049438	0.043660	-0.518001
29680	0.542736	-1.229686	9.522616	0.014453	-0.006570	0.026440	0.136655	-0.031304	-0.680018	-0.852574	0.049019	0.043651	-0.518468
29681	0.615219	-1.260731	9.549265	-0.027593	-0.010245	0.033620	0.138646	-0.032421	-0.680035	-0.852186	0.049372	0.044078	-0.519036
29682	0.576697	-1.270261	9.599187	0.003022	0.006234	0.035593	0.136792	-0.031587	-0.680805	-0.851833	0.049290	0.043960	-0.519634
29683	0.408031	-1.284333	9.803876	-0.000539	0.046422	0.042888	0.139045	-0.032157	-0.680562	-0.851424	0.049761	0.043150	-0.520326
29684	0.249245	-1.354222	9.863832	-0.021554	0.057347	0.046453	0.138906	-0.032008	-0.679513	-0.850976	0.050638	0.042406	-0.521034
29685	0.114153	-1.342776	9.771504	0.016826	0.061051	0.054020	0.140365	-0.032435	-0.679525	-0.850479	0.050976	0.041156	-0.521913
29686	-0.049943	-1.309182	9.840064	0.052699	0.026344	0.058861	0.139312	-0.034064	-0.679517	-0.849947	0.050276	0.040152	-0.522925
29687	-0.115102	-1.299984	9.753160	0.061510	0.002570	0.051557	0.139719	-0.036397	-0.679783	-0.849468	0.049251	0.039420	-0.523855
29688	-0.166043	-1.237779	9.679135	0.045646	-0.015711	0.057961	0.139313	-0.035696	-0.678601	-0.848901	0.048229	0.039206	-0.524884
29689	-0.105974	-1.194377	9.670702	0.056341	-0.039498	0.039595	0.138806	-0.039942	-0.679778	-0.848505	0.046851	0.039240	-0.525647
29690	-0.026361	-1.203776	9.690518	0.073122	-0.041330	0.026765	0.136955	-0.041693	-0.679109	-0.848265	0.045069	0.039202	-0.526192
29691	0.156486	-1.121675	9.669370	0.093338	-0.046790	0.015805	0.134322	-0.045495	-0.679351	-0.848141	0.042967	0.038988	-0.526583
29692	0.253148	-1.159241	9.885808	0.084595	-0.009317	0.021243	0.133403	-0.049030	-0.678297	-0.847988	0.041323	0.038291	-0.527013
29693	0.277047	-1.116011	9.848227	0.028351	-0.009322	0.040338	0.133402	-0.050115	-0.677381	-0.847576	0.040730	0.038114	-0.527734
29694	0.329959	-1.092145	9.760229	0.008925	-0.013864	0.054092	0.131691	-0.051744	-0.678154	-0.847009	0.040346	0.038264	-0.528663
29695	0.378285	-1.111027	9.839639	0.002023	-0.013884	0.048522	0.130765	-0.051193	-0.678801	-0.846484	0.040147	0.038447	-0.529504
29696	0.385401	-1.092255	9.695926	-0.008451	-0.015735	0.039244	0.130362	-0.050906	-0.677881	-0.846058	0.040026	0.038825	-0.530167
29697	0.286274	-1.034737	9.686205	-0.010152	0.007979	0.026271	0.129835	-0.049819	-0.679186	-0.845776	0.040239	0.038793	-0.530603
29698	0.165505	-0.981419	9.868279	-0.029348	0.035327	0.018739	0.131953	-0.050656	-0.678417	-0.845589	0.040997	0.038545	-0.530861
29699	0.088507	-1.015345	9.843078	-0.018615	0.040752	-0.005211	0.129572	-0.050771	-0.678922	-0.845659	0.041672	0.038069	-0.530731
29700	0.057258	-1.039848	9.732010	0.014679	0.018848	-0.008699	0.132217	-0.051336	-0.677765	-0.845785	0.041490	0.037655	-0.530573
29701	0.122391	-1.046911	9.739720	0.028644	-0.003041	-0.000285	0.132740	-0.050243	-0.677245	-0.845809	0.040904	0.037410	-0.530599
29702	0.156295	-1.078099	9.746801	0.014662	-0.023152	0.002446	0.131957	-0.052566	-0.677894	-0.845786	0.040285	0.037697	-0.530662
29703	0.286799	-1.145392	9.694261	0.003922	0.004337	0.026354	0.132747	-0.051479	-0.677769	-0.845512	0.040214	0.037572	-0.531113
29704	0.349652	-1.173598	9.852898	-0.009929	0.004300	0.018902	0.131162	-0.052827	-0.677626	-0.845314	0.040314	0.037643	-0.531415
29705	0.402674	-1.173869	9.742957	0.021299	0.000760	0.044910	0.130371	-0.053640	-0.677751	-0.844854	0.039920	0.037394	-0.532194
29706	0.412067	-1.123556	9.674129	0.075429	-0.002806	0.054418	0.132231	-0.056116	-0.676981	-0.844341	0.038528	0.036648	-0.533161
29707	0.334805	-1.096923	9.767409	0.052704	-0.006509	0.052457	0.131716	-0.059125	-0.677633	-0.843817	0.037524	0.036194	-0.534093
29708	0.233280	-1.039181	9.824888	-0.017361	0.015328	0.051138	0.129727	-0.060184	-0.676308	-0.843276	0.037890	0.036135	-0.534924
29709	0.180077	-1.005617	9.820062	-0.090765	0.020684	0.035065	0.130515	-0.058959	-0.676052	-0.842846	0.039582	0.036770	-0.535436
29710	0.124571	-0.996219	9.786065	-0.125685	0.015129	0.023820	0.131036	-0.055553	-0.676840	-0.842510	0.041752	0.037894	-0.535722
29711	0.160911	-1.034794	9.742651	-0.064174	0.004181	0.002003	0.130503	-0.052282	-0.678537	-0.842438	0.042792	0.038546	-0.535707
29712	0.223513	-1.015302	9.777119	-0.009720	0.000547	-0.015250	0.130494	-0.051315	-0.677620	-0.842604	0.042822	0.038707	-0.535432
29713	0.208933	-0.993888	9.714865	0.006071	-0.006761	-0.021619	0.129568	-0.050491	-0.678267	-0.842836	0.042533	0.038811	-0.535081
29714	0.281462	-1.031930	9.806234	-0.002716	-0.001260	-0.012440	0.129307	-0.051175	-0.678658	-0.842976	0.042428	0.038924	-0.534861
29715	0.310618	-1.077459	9.844279	-0.014963	-0.008572	-0.007873	0.129043	-0.051174	-0.678787	-0.843042	0.042475	0.039277	-0.534727
29716	0.344359	-1.077637	9.772571	0.014647	0.013431	0.002397	0.127989	-0.052258	-0.679041	-0.843050	0.042246	0.038945	-0.534757
29717	0.402464	-1.130655	9.714752	0.033921	0.011636	0.002502	0.128252	-0.051714	-0.679043	-0.843063	0.041683	0.038436	-0.534818
29718	0.426536	-1.123470	9.691071	0.042664	-0.002968	0.004416	0.129046	-0.052945	-0.678133	-0.843063	0.040808	0.038078	-0.534911
29719	0.433826	-1.132866	9.753426	0.066244	0.004385	0.011907	0.127204	-0.055391	-0.678643	-0.842995	0.039620	0.037352	-0.535159
29720	0.344419	-1.092239	9.724352	0.093338	0.029985	0.008308	0.126404	-0.056458	-0.676803	-0.843013	0.038246	0.035893	-0.535330
29721	0.344108	-1.024724	9.766109	0.026713	0.022622	0.017207	0.127617	-0.062214	-0.676554	-0.842868	0.037918	0.035288	-0.535621
29722	0.295936	-1.034389	9.782328	-0.048362	0.026135	-0.003484	0.125626	-0.061503	-0.676144	-0.842899	0.038883	0.035420	-0.535495
29723	0.267200	-1.072668	9.863147	-0.065813	0.020622	-0.003564	0.127746	-0.059630	-0.677863	-0.842903	0.040076	0.035861	-0.535372
29724	0.247883	-1.068010	9.829422	-0.034266	0.013333	-0.008008	0.128531	-0.057991	-0.677214	-0.842991	0.040663	0.036061	-0.535176
29725	0.278965	-1.015223	9.768034	0.005919	0.016136	-0.005040	0.128800	-0.058544	-0.677478	-0.843065	0.040594	0.035814	-0.535081
29726	0.300714	-1.029961	9.667201	0.003176	0.001548	0.006046	0.127201	-0.056606	-0.677072	-0.843022	0.040434	0.035801	-0.535161
29727	0.310678	-1.097292	9.673552	-0.006547	0.008882	0.018909	0.126022	-0.058520	-0.678242	-0.842824	0.040509	0.035797	-0.535467
29728	0.238753	-1.178898	9.774966	0.000468	0.000664	0.026341	0.127339	-0.058928	-0.676550	-0.842564	0.040400	0.035812	-0.535884
29729	0.209755	-1.164469	9.789302	-0.003163	0.012564	0.037377	0.125622	-0.059053	-0.677322	-0.842173	0.040476	0.035699	-0.536500
29730	0.199772	-1.092244	9.807027	-0.039934	0.020738	0.033482	0.124692	-0.059171	-0.676529	-0.841812	0.041267	0.035803	-0.537000
29731	0.155520	-0.914491	9.744287	-0.062860	0.024379	0.037042	0.126546	-0.056478	-0.678638	-0.841382	0.042472	0.036130	-0.537556
29732	0.149789	-0.719339	9.821393	-0.032340	0.029899	0.039946	0.127344	-0.057037	-0.678907	-0.840972	0.043239	0.035992	-0.538146
29733	0.085327	-0.854262	9.806895	0.015724	0.004396	0.057768	0.127206	-0.056482	-0.678250	-0.840371	0.042908	0.035781	-0.539124
29734	0.088494	-1.010352	9.895963	0.049379	0.002527	0.030262	0.125093	-0.057556	-0.678627	-0.840111	0.041999	0.035231	-0.539637
29735	0.077244	-1.178666	9.936709	0.037432	0.002455	0.009905	0.125098	-0.059330	-0.678235	-0.840042	0.041252	0.034855	-0.539827
29736	0.147150	-1.181407	9.798082	0.058707	0.007900	-0.022293	0.126161	-0.062335	-0.676673	-0.840357	0.040208	0.034158	-0.539459
29737	0.230754	-1.020379	9.695491	0.030624	0.022498	-0.028921	0.124313	-0.062869	-0.677444	-0.840714	0.039766	0.033553	-0.538975
29738	0.267199	-1.072701	9.853543	-0.009757	0.002401	-0.005097	0.125237	-0.063010	-0.676797	-0.840783	0.039825	0.033673	-0.538854
29739	0.276975	-1.106879	9.704311	-0.007980	-0.003083	-0.010613	0.125238	-0.063825	-0.676273	-0.840894	0.039768	0.033908	-0.538671
29740	0.276688	-1.049392	9.628293	0.005675	-0.002987	0.018986	0.124305	-0.061631	-0.676789	-0.840718	0.039526	0.033933	-0.538961
29741	0.269690	-1.094763	9.733222	-0.048503	0.004246	0.015010	0.122859	-0.062722	-0.678087	-0.840525	0.040245	0.034469	-0.539175
29742	0.180274	-1.054317	9.651331	-0.069668	-0.006722	0.025990	0.123650	-0.060824	-0.678879	-0.840211	0.041235	0.035363	-0.539532
29743	0.236400	-0.683358	9.738682	-0.074393	0.000636	0.043473	0.122583	-0.058488	-0.679000	-0.839685	0.042359	0.036213	-0.540207
29744	0.140661	-0.827566	9.841396	-0.039369	-0.002979	0.053810	0.122585	-0.057678	-0.680047	-0.839103	0.042901	0.036693	-0.541035
29745	0.199522	-1.039306	9.807767	0.035317	0.002547	0.035734	0.121523	-0.058747	-0.678729	-0.838754	0.042191	0.036326	-0.541657
29746	0.147411	-1.231519	9.919818	0.063675	-0.017594	0.017457	0.119937	-0.060365	-0.678193	-0.838636	0.040818	0.035967	-0.541968
29747	0.258343	-1.241306	9.807883	0.014844	-0.010368	-0.004945	0.119419	-0.060926	-0.680154	-0.838699	0.040290	0.036077	-0.541903
29748	0.315790	-1.159952	9.641512	-0.048185	0.002351	-0.016358	0.118755	-0.061322	-0.679494	-0.838870	0.040985	0.036623	-0.541550
29749	0.349134	-1.073275	9.638237	-0.111123	0.015046	-0.031465	0.119017	-0.058061	-0.681328	-0.839133	0.042824	0.037702	-0.540925
29750	0.344327	-1.072997	9.722220	-0.137541	0.007751	-0.011286	0.119796	-0.053151	-0.681856	-0.839190	0.045082	0.039118	-0.540553
29751	0.267428	-1.126025	9.739964	-0.073714	0.012400	-0.001741	0.118989	-0.049859	-0.681848	-0.839157	0.046281	0.039816	-0.540452
29752	0.282302	-1.207422	9.851795	0.016347	0.013453	0.017174	0.118188	-0.049024	-0.681317	-0.839045	0.046040	0.039446	-0.540674
29753	0.214948	-1.241336	9.824283	0.056609	0.015317	0.017375	0.119255	-0.050545	-0.681720	-0.838926	0.045098	0.038671	-0.540993
29754	0.200433	-1.237046	9.680165	0.056656	0.004335	0.008164	0.118872	-0.054097	-0.681718	-0.838939	0.044075	0.038026	-0.541103
29755	0.200453	-1.241900	9.668094	0.032194	0.008864	0.002496	0.118081	-0.054503	-0.682236	-0.838952	0.043467	0.037639	-0.541159
29756	0.181055	-1.217810	9.687456	-0.002848	0.018877	0.003224	0.117150	-0.055434	-0.680657	-0.838969	0.043596	0.037399	-0.541139
29757	0.180992	-1.203274	9.716468	-0.027354	0.012453	0.004032	0.116755	-0.054349	-0.681963	-0.838916	0.044034	0.037596	-0.541173
29758	0.219395	-1.161912	9.827839	-0.041285	0.015164	-0.001582	0.117411	-0.052715	-0.681968	-0.838957	0.044764	0.037838	-0.541032
29759	0.219262	-1.135591	9.784994	-0.027128	0.013308	-0.019966	0.116482	-0.051072	-0.682876	-0.839164	0.045188	0.038040	-0.540662
29760	0.204549	-1.085221	9.747152	-0.009813	0.015194	-0.005118	0.116611	-0.050523	-0.682484	-0.839267	0.045387	0.037944	-0.540491
29761	0.190359	-1.140331	9.823070	0.016561	0.026163	-0.012383	0.117673	-0.051898	-0.682100	-0.839441	0.045220	0.037450	-0.540269
29762	0.171465	-1.222043	9.862558	0.015077	0.018791	-0.032680	0.117677	-0.051091	-0.683410	-0.839869	0.045020	0.037050	-0.539649
29763	0.195463	-1.203138	9.747814	-0.013839	0.004149	-0.032803	0.117669	-0.051483	-0.681576	-0.840219	0.045113	0.037273	-0.539081
29764	0.240676	-1.078011	9.723583	-0.051351	0.018685	-0.055169	0.118332	-0.049455	-0.683153	-0.840826	0.046011	0.037611	-0.538034
29765	0.262171	-1.034655	9.724392	-0.073368	0.007730	-0.042344	0.118725	-0.047823	-0.683679	-0.841224	0.047128	0.038425	-0.537256
29766	0.252348	-0.996108	9.744047	-0.060382	0.023307	-0.031230	0.118191	-0.045501	-0.684590	-0.841571	0.048245	0.038760	-0.536589
29767	0.266933	-1.020043	9.772655	-0.034210	0.026105	-0.020026	0.118979	-0.044275	-0.684203	-0.841780	0.048904	0.038823	-0.536198
29768	0.221392	-1.072745	9.867519	0.011287	0.016111	-0.010551	0.119371	-0.042775	-0.684206	-0.841984	0.048754	0.038488	-0.535914
29769	0.190334	-1.135568	9.808732	0.042824	0.017054	-0.012236	0.120172	-0.044969	-0.683820	-0.842177	0.048017	0.037868	-0.535722
29770	0.205045	-1.188566	9.781718	0.011260	0.018869	-0.005012	0.121760	-0.045527	-0.683179	-0.842319	0.047902	0.037482	-0.535536
29771	0.190362	-1.145521	9.712564	0.013059	0.011539	-0.014223	0.121365	-0.046207	-0.683176	-0.842500	0.047604	0.037276	-0.535292
29772	0.176069	-1.181595	9.726329	-0.009702	0.018827	-0.012502	0.122550	-0.045798	-0.682006	-0.842700	0.047835	0.037123	-0.534968
29773	0.152093	-1.207932	9.778551	-0.013156	0.006020	-0.012500	0.122156	-0.045529	-0.682920	-0.842833	0.047923	0.037289	-0.534739
29774	0.176214	-1.212926	9.711487	-0.016736	0.024313	-0.008853	0.123745	-0.046226	-0.682409	-0.842988	0.048334	0.037115	-0.534469
29775	0.190504	-1.174281	9.745772	-0.007930	0.027048	-0.015275	0.123478	-0.045404	-0.682537	-0.843171	0.048557	0.036874	-0.534176
29776	0.127982	-1.207997	9.773524	-0.048157	0.007802	-0.014527	0.124275	-0.044332	-0.683853	-0.843343	0.049318	0.037320	-0.533805
29777	0.132899	-1.227171	9.792506	-0.076967	0.020546	-0.022075	0.123470	-0.042129	-0.683322	-0.843524	0.050633	0.037931	-0.533352
29778	0.137670	-1.217635	9.763876	-0.031615	0.008759	-0.005215	0.125180	-0.040498	-0.682418	-0.843613	0.051131	0.038174	-0.533147
29779	0.171126	-1.155054	9.750662	0.017353	0.004255	-0.003116	0.124659	-0.041186	-0.683462	-0.843675	0.050693	0.038034	-0.533101
29780	0.194930	-1.087392	9.821454	0.048045	0.009753	-0.010355	0.125062	-0.041611	-0.684382	-0.843894	0.049854	0.037417	-0.532877
29781	0.156753	-1.171680	9.822316	0.021805	0.000587	-0.006780	0.125328	-0.042160	-0.684254	-0.843996	0.049293	0.037294	-0.532776
29782	0.137632	-1.207879	9.802424	0.021781	-0.001233	-0.003084	0.124269	-0.042961	-0.683591	-0.844094	0.048784	0.037135	-0.532678
29783	0.161615	-1.184014	9.730962	0.018259	0.000595	-0.004950	0.125599	-0.043939	-0.684126	-0.844173	0.048285	0.037047	-0.532605
29784	0.154277	-1.162422	9.716792	0.017395	-0.001240	-0.007721	0.125068	-0.045017	-0.683074	-0.844320	0.047848	0.036940	-0.532419
29785	0.144829	-1.203298	9.730535	0.014744	0.004249	-0.003127	0.124546	-0.046926	-0.683071	-0.844378	0.047450	0.036825	-0.532370
29786	0.140100	-1.222509	9.744625	0.010387	0.000587	-0.003143	0.125469	-0.044485	-0.684125	-0.844474	0.047154	0.036757	-0.532249
29787	0.128053	-1.222393	9.785326	0.002614	0.000550	-0.012412	0.123607	-0.044177	-0.682800	-0.844616	0.046920	0.036841	-0.532039
29788	0.142265	-1.169484	9.769396	-0.000909	-0.008589	-0.012418	0.124276	-0.045690	-0.682937	-0.844783	0.046710	0.037058	-0.531777
29789	0.180546	-1.106844	9.770632	-0.013245	-0.010410	-0.006942	0.123479	-0.045405	-0.682669	-0.844843	0.046632	0.037490	-0.531658
29790	0.175860	-1.133125	9.827836	0.013031	-0.010382	-0.004962	0.124282	-0.046516	-0.683461	-0.844945	0.046172	0.037581	-0.531529
29791	0.192874	-1.164569	9.769938	0.035767	-0.009432	-0.003000	0.122163	-0.047037	-0.683182	-0.845010	0.045279	0.037471	-0.531512
29792	0.238619	-1.149982	9.787374	0.049885	-0.003044	-0.014935	0.122829	-0.048680	-0.682665	-0.845249	0.044267	0.037057	-0.531245
29793	0.209608	-1.135792	9.732086	0.042786	-0.009430	-0.007579	0.122961	-0.048545	-0.682666	-0.845366	0.043252	0.036878	-0.531155
29794	0.267404	-1.121237	9.732829	0.030650	0.004239	-0.021504	0.121906	-0.050035	-0.682396	-0.845662	0.042637	0.036550	-0.530756
29795	0.252858	-1.104439	9.728127	0.042945	0.004237	-0.026980	0.122041	-0.051128	-0.682136	-0.845994	0.041750	0.036158	-0.530324
29796	0.219091	-1.102117	9.723044	0.041165	0.007891	-0.025150	0.121911	-0.051810	-0.682135	-0.846339	0.040993	0.035660	-0.529867
29797	0.156239	-1.068672	9.689317	-0.000785	0.040702	-0.040184	0.122444	-0.051280	-0.683187	-0.846798	0.041227	0.035124	-0.529150
29798	0.093457	-1.044374	9.794703	-0.042063	0.022409	-0.021911	0.122962	-0.050176	-0.681619	-0.847050	0.042036	0.035259	-0.528674
29799	0.141492	-1.005843	9.776485	-0.058590	0.022367	-0.034915	0.123355	-0.047729	-0.682669	-0.847391	0.043061	0.035635	-0.528019
29800	0.112770	-1.049115	9.804419	-0.053429	0.018743	-0.021962	0.124544	-0.046243	-0.683201	-0.847635	0.044023	0.035951	-0.527527
29801	0.060101	-1.126042	9.855663	0.020061	0.011525	-0.011426	0.126130	-0.046798	-0.682167	-0.847787	0.043622	0.035654	-0.527336
29802	0.083789	-1.039614	9.785076	0.021704	0.018855	-0.008663	0.125602	-0.047473	-0.681901	-0.847954	0.043322	0.035164	-0.527125
29803	0.122391	-1.046903	9.742122	0.014744	0.007880	-0.012370	0.124942	-0.047200	-0.682681	-0.848108	0.042974	0.034979	-0.526917
29804	0.143907	-1.011012	9.670805	0.009582	0.002367	-0.025309	0.127063	-0.048584	-0.681913	-0.848434	0.042693	0.034911	-0.526420
29805	0.189994	-1.068587	9.694434	-0.007934	0.004193	-0.019858	0.126532	-0.047083	-0.682825	-0.848645	0.042685	0.035033	-0.526072
29806	0.170981	-1.121103	9.827959	-0.003520	0.020640	-0.018015	0.126535	-0.047497	-0.683218	-0.848891	0.042825	0.034786	-0.525680
29807	0.117878	-1.106625	9.870879	-0.027221	0.018794	-0.010753	0.126795	-0.045861	-0.683481	-0.849000	0.043308	0.034855	-0.525461
29808	0.026040	-1.066364	9.736148	-0.035094	0.005969	-0.018160	0.126654	-0.045570	-0.681908	-0.849209	0.043829	0.035189	-0.525057
29809	0.045525	-1.104554	9.815017	-0.044592	0.016899	-0.027452	0.128239	-0.043408	-0.682706	-0.849475	0.044583	0.035478	-0.524544
29810	0.026190	-1.097613	9.745314	-0.030488	-0.001390	-0.038427	0.128100	-0.041628	-0.682704	-0.849906	0.044935	0.035906	-0.523786
29811	0.103206	-1.068598	9.741638	-0.025308	0.005953	-0.032874	0.127835	-0.041219	-0.683095	-0.850236	0.045246	0.036178	-0.523204
29812	0.204846	-1.142527	9.875989	-0.012969	-0.001334	-0.030025	0.127438	-0.041757	-0.682699	-0.850582	0.045306	0.036415	-0.522620
29813	0.241145	-1.174015	9.794262	0.007889	0.002391	-0.016078	0.129954	-0.040565	-0.683636	-0.850764	0.045026	0.036388	-0.522350
29814	0.272312	-1.140584	9.701395	0.007681	0.013407	-0.001329	0.128496	-0.040953	-0.683100	-0.850844	0.044910	0.036132	-0.522247
29815	0.224285	-1.181580	9.702772	-0.008114	0.016138	0.004124	0.128760	-0.041226	-0.682709	-0.850810	0.045059	0.036026	-0.522296
29816	0.214575	-1.169732	9.654834	-0.034504	0.013397	0.015069	0.128106	-0.042319	-0.683360	-0.850670	0.045672	0.036197	-0.522460
29817	0.180950	-1.193567	9.740611	-0.030850	0.011534	0.004015	0.128500	-0.042318	-0.682839	-0.850613	0.046163	0.036410	-0.522494
29818	0.190449	-1.159597	9.817999	-0.013370	0.011559	0.007792	0.129153	-0.040270	-0.682450	-0.850577	0.046392	0.036397	-0.522534
29819	0.180630	-1.126225	9.731950	-0.009959	0.013405	0.011497	0.129945	-0.039187	-0.682718	-0.850462	0.046551	0.036354	-0.522710
29820	0.190567	-1.183594	9.836868	-0.013331	0.004243	0.006882	0.129946	-0.039190	-0.682980	-0.850427	0.046703	0.036466	-0.522746
29821	0.234578	-1.313477	9.825855	0.020112	-0.003052	-0.003081	0.129686	-0.040826	-0.682717	-0.850480	0.046170	0.036407	-0.522710
29822	0.190675	-1.213003	9.680411	0.009509	-0.001235	-0.004988	0.129420	-0.040549	-0.682714	-0.850577	0.045867	0.036385	-0.522581
29823	0.214146	-1.075609	9.737774	0.000553	-0.010340	0.011586	0.128496	-0.041224	-0.682838	-0.850454	0.045600	0.036643	-0.522787
29824	0.228395	-1.027258	9.796202	-0.018648	-0.014032	0.005955	0.128760	-0.041632	-0.682317	-0.850401	0.045650	0.037123	-0.522835
29825	0.223732	-1.063583	9.730830	0.018104	0.004285	0.004269	0.128365	-0.042040	-0.682576	-0.850381	0.045225	0.036956	-0.522916
29826	0.252875	-1.106730	9.761705	0.066275	-0.002967	0.006373	0.127841	-0.042994	-0.682834	-0.850407	0.043946	0.036359	-0.523025
29827	0.257677	-1.104478	9.713768	0.054914	-0.002985	0.002625	0.127711	-0.044492	-0.682309	-0.850430	0.042815	0.035935	-0.523110
29828	0.209419	-1.097423	9.694211	0.021609	0.004289	0.004288	0.127987	-0.047368	-0.682313	-0.850440	0.042370	0.035685	-0.523148
29829	0.146955	-1.143137	9.731398	-0.013291	-0.001264	-0.003264	0.127191	-0.047356	-0.682045	-0.850467	0.042416	0.035950	-0.523082
29830	0.132553	-1.155066	9.769507	0.011322	0.002390	-0.012374	0.126794	-0.046537	-0.682696	-0.850642	0.042114	0.035854	-0.522829
29831	0.180739	-1.145146	9.827713	0.028928	-0.003090	-0.019659	0.127182	-0.046795	-0.680734	-0.850874	0.041418	0.035720	-0.522516
29832	0.180520	-1.102097	9.751493	0.046088	-0.013952	0.011822	0.126402	-0.048444	-0.682301	-0.850814	0.040371	0.035519	-0.522709
29833	0.199593	-1.058926	9.699461	0.028652	-0.001202	-0.001207	0.126535	-0.048717	-0.682171	-0.850853	0.039715	0.035340	-0.522707
29834	0.271594	-0.991618	9.638659	0.025201	0.004266	-0.012308	0.126270	-0.050072	-0.681122	-0.851041	0.039197	0.035066	-0.522459
29835	0.257199	-1.000788	9.780037	-0.031479	-0.006814	-0.027345	0.125999	-0.049379	-0.680595	-0.851301	0.039484	0.035634	-0.521974
