# Supplementary material for: Identification of Haptic Based Guiding Using Hard Reins
Source: PLoS One. 2015 Jul 22;10(7):e0132020. doi: 10.1371/journal.pone.0132020 (PMC4511788; doi:10.1371/journal.pone.0132020)
Supplement: S8 File — (ZIP) [file pone.0132020.s008.zip › Exp2_MotionData1/Subject1/path2/T7/sync7.txt]

// Start Time: 0
// Sample rate: 25.0Hz
// Scenario: 4.9
// Firmware Version: 2.6.1
Counter	Acc_X	Acc_Y	Acc_Z	Gyr_X	Gyr_Y	Gyr_Z	Mag_X	Mag_Y	Mag_Z	Quat_w	Quat_x	Quat_y	Quat_z
29212	2.001949	-4.027852	8.716315	0.020111	-0.000864	-0.015785	-0.465898	0.422965	-1.166201	-0.616944	0.050519	0.228210	-0.751497
29213	1.987249	-4.025695	8.679738	0.012875	0.000808	-0.014025	-0.465904	0.424428	-1.162070	-0.617121	0.050349	0.228044	-0.751414
29214	1.952966	-4.009325	8.671341	0.007713	-0.004331	-0.023792	-0.465899	0.422745	-1.162805	-0.617394	0.050046	0.228032	-0.751214
29215	1.991879	-4.003755	8.749526	0.000136	0.002350	-0.008754	-0.465630	0.422921	-1.164572	-0.617485	0.050081	0.228033	-0.751136
29216	2.020975	-4.008085	8.726378	0.010747	-0.008359	-0.003491	-0.465897	0.422380	-1.165403	-0.617440	0.049773	0.228005	-0.751202
29217	1.957745	-4.004382	8.681080	0.017887	-0.011904	-0.001708	-0.466975	0.423069	-1.163462	-0.617378	0.049406	0.227909	-0.751306
29218	1.962804	-4.004282	8.748638	0.001732	-0.001369	-0.001694	-0.467104	0.421417	-1.165420	-0.617327	0.049322	0.227928	-0.751348
29219	2.015848	-3.988753	8.759778	0.031268	-0.015429	0.001832	-0.467507	0.421401	-1.164327	-0.617209	0.048754	0.227671	-0.751560
29220	2.005225	-3.959826	8.648499	0.006583	-0.008921	0.017714	-0.466839	0.422808	-1.164562	-0.616837	0.048585	0.227691	-0.751870
29221	2.054090	-3.968642	8.717468	0.006665	0.000019	0.015991	-0.468586	0.422678	-1.163320	-0.616553	0.048616	0.227601	-0.752128
29222	2.050387	-4.022115	8.741831	0.007280	-0.010032	-0.008823	-0.469387	0.420853	-1.163234	-0.616571	0.048299	0.227650	-0.752119
29223	2.039710	-3.973757	8.736324	0.012528	-0.011898	-0.003514	-0.468581	0.420834	-1.163244	-0.616532	0.047987	0.227641	-0.752174
29224	2.020599	-3.998387	8.668519	0.010671	-0.015516	-0.001768	-0.470059	0.420859	-1.162817	-0.616426	0.047580	0.227699	-0.752269
29225	2.048962	-3.961457	8.673925	-0.010883	-0.015650	-0.003612	-0.470732	0.421025	-1.163212	-0.616348	0.047498	0.228091	-0.752219
29226	2.078420	-3.963339	8.780765	0.007144	-0.007494	-0.003512	-0.468850	0.421143	-1.164047	-0.616304	0.047248	0.228105	-0.752266
29227	2.075516	-3.948833	8.720384	0.005595	-0.015247	-0.014174	-0.469380	0.418597	-1.163715	-0.616403	0.046918	0.228255	-0.752160
29228	2.058354	-3.939434	8.717379	0.001854	-0.015410	-0.008879	-0.470733	0.421135	-1.161847	-0.616394	0.046587	0.228452	-0.752129
29229	2.034007	-3.930162	8.740635	0.012561	-0.003896	-0.003463	-0.469652	0.419393	-1.161100	-0.616390	0.046389	0.228346	-0.752176
29230	2.040913	-3.905757	8.779179	0.001501	-0.019275	0.003473	-0.471531	0.418295	-1.160705	-0.616177	0.046062	0.228584	-0.752298
29231	2.087281	-3.929197	8.732633	0.013938	-0.014010	0.010610	-0.471128	0.418628	-1.163285	-0.615918	0.045757	0.228568	-0.752535
29232	2.048632	-3.939611	8.707453	0.015926	-0.014711	0.003549	-0.471129	0.418905	-1.163004	-0.615739	0.045321	0.228532	-0.752718
29233	2.060326	-3.905403	8.789401	0.007468	-0.008074	-0.015891	-0.471532	0.419093	-1.164627	-0.615900	0.045064	0.228562	-0.752593
29234	2.038853	-3.930074	8.740783	0.020538	-0.010139	0.000057	-0.472064	0.417108	-1.164004	-0.615796	0.044623	0.228404	-0.752752
29235	2.067120	-3.895579	8.700466	0.005635	-0.007188	0.019473	-0.471660	0.417133	-1.165506	-0.615427	0.044563	0.228417	-0.753053
29236	2.090041	-3.943711	8.747271	-0.000343	-0.008708	0.007063	-0.472200	0.417618	-1.161399	-0.615204	0.044433	0.228549	-0.753203
29237	2.068310	-3.944103	8.770679	0.000043	-0.001265	-0.006145	-0.472200	0.417624	-1.161672	-0.615242	0.044413	0.228597	-0.753159
29238	2.047858	-3.895925	8.738394	0.020623	-0.011828	-0.003493	-0.472468	0.417215	-1.162090	-0.615184	0.043930	0.228461	-0.753276
29239	2.038956	-3.939786	8.711971	0.011628	-0.018048	0.029155	-0.473008	0.418083	-1.162328	-0.614624	0.043677	0.228507	-0.753734
29240	2.108445	-3.899683	8.713801	0.006778	-0.005179	0.010639	-0.471927	0.416076	-1.162405	-0.614371	0.043529	0.228485	-0.753955
29241	2.130590	-3.908987	8.760290	0.014053	-0.003271	0.008016	-0.473410	0.417680	-1.162881	-0.614200	0.043370	0.228332	-0.754150
29242	2.106216	-3.909434	8.713807	0.006841	-0.012203	0.007059	-0.473538	0.415547	-1.162404	-0.613965	0.043097	0.228399	-0.754337
29243	2.096287	-3.895047	8.730245	0.001969	0.000640	-0.010555	-0.473678	0.417057	-1.160175	-0.614081	0.043059	0.228397	-0.754245
29244	2.110879	-3.889921	8.778799	0.008573	-0.005161	0.010642	-0.472607	0.418442	-1.159871	-0.613826	0.042888	0.228348	-0.754477
29245	2.139780	-3.889403	8.724315	0.024814	-0.006759	0.008910	-0.472603	0.417309	-1.159907	-0.613635	0.042543	0.228075	-0.754734
29246	2.117142	-3.855832	8.675221	0.023198	-0.008378	0.001826	-0.474475	0.414245	-1.160257	-0.613507	0.042103	0.227853	-0.754930
29247	2.101187	-3.890097	8.778503	0.001567	-0.004157	0.003556	-0.474475	0.414295	-1.162433	-0.613390	0.042056	0.227904	-0.755013
29248	2.110466	-3.868079	8.785844	0.025207	-0.007273	-0.006118	-0.473942	0.415648	-1.160218	-0.613390	0.041572	0.227644	-0.755118
29249	2.049391	-3.857059	8.702039	0.030405	-0.006544	0.001875	-0.474207	0.414393	-1.160800	-0.613311	0.041128	0.227288	-0.755313
29250	2.087905	-3.841793	8.715142	-0.018784	0.008437	0.026562	-0.473530	0.412801	-1.160042	-0.612851	0.041569	0.227472	-0.755607
29251	2.125782	-3.909073	8.772180	0.002626	-0.000460	-0.001726	-0.473536	0.414660	-1.160799	-0.612832	0.041540	0.227465	-0.755626
29252	2.094440	-3.919353	8.759258	0.018364	0.002730	-0.017562	-0.474476	0.414697	-1.161467	-0.613041	0.041238	0.227195	-0.755554
29253	2.066478	-3.866461	8.680968	0.005264	-0.004932	0.000036	-0.472993	0.413125	-1.162352	-0.612977	0.041118	0.227201	-0.755611
29254	2.091933	-3.919402	8.732702	0.005184	-0.001462	0.003589	-0.473398	0.413701	-1.162329	-0.612842	0.041012	0.227164	-0.755738
29255	2.127496	-3.875056	8.762346	-0.010759	0.014585	-0.003441	-0.474069	0.413285	-1.162062	-0.612905	0.041367	0.227177	-0.755663
29256	2.091542	-3.897558	8.746969	0.007490	-0.003628	-0.015868	-0.474332	0.411457	-1.162391	-0.613052	0.041110	0.227147	-0.755567
29257	2.081441	-3.885609	8.693608	-0.003309	0.006015	-0.014069	-0.473253	0.410285	-1.161761	-0.613243	0.041196	0.227162	-0.755403
29258	2.091157	-3.880574	8.732386	-0.016212	0.002090	-0.003529	-0.475545	0.412611	-1.162067	-0.613209	0.041373	0.227411	-0.755346
29259	2.105645	-3.870595	8.778493	-0.000803	-0.003870	-0.008828	-0.473799	0.413134	-1.161934	-0.613278	0.041302	0.227504	-0.755266
29260	2.100701	-3.870688	8.747047	0.007252	-0.003847	-0.007033	-0.473661	0.411728	-1.162526	-0.613295	0.041087	0.227474	-0.755273
29261	2.057815	-3.907881	8.746012	0.003927	0.004341	-0.015821	-0.472587	0.412254	-1.161841	-0.613511	0.041051	0.227400	-0.755121
29262	2.039882	-3.857225	8.759522	-0.011128	0.016004	0.010731	-0.473934	0.413106	-1.160572	-0.613328	0.041440	0.227389	-0.755252
29263	2.104632	-3.817204	8.794910	0.002963	-0.008938	0.017671	-0.472991	0.412603	-1.164275	-0.612977	0.041369	0.227461	-0.755519
29264	2.134976	-3.899206	8.676096	-0.008142	0.003951	0.031864	-0.473797	0.412282	-1.161826	-0.612425	0.041636	0.227536	-0.755930
29265	2.148939	-3.850386	8.801334	-0.015018	0.015718	0.021300	-0.473534	0.414584	-1.163660	-0.612116	0.042170	0.227576	-0.756138
29266	2.087352	-3.924334	8.785559	0.008961	-0.003032	-0.003482	-0.475144	0.413303	-1.161777	-0.612074	0.041959	0.227508	-0.756205
29267	2.066903	-3.885873	8.693164	0.003354	0.002033	0.005379	-0.475676	0.411617	-1.161825	-0.611959	0.041990	0.227451	-0.756313
29268	2.057936	-3.920021	8.707590	-0.011666	0.010183	0.030141	-0.473525	0.411615	-1.163893	-0.611458	0.042386	0.227504	-0.756680
29269	2.140027	-3.899107	8.741246	0.002457	-0.006815	0.003535	-0.473260	0.412420	-1.162236	-0.611330	0.042284	0.227573	-0.756768
29270	2.131404	-3.947813	8.772644	0.003721	0.011237	-0.006952	-0.472989	0.411867	-1.163074	-0.611404	0.042339	0.227412	-0.756754
29271	2.062164	-3.885956	8.726722	0.004204	0.013452	-0.024604	-0.472455	0.413003	-1.163724	-0.611796	0.042394	0.227231	-0.756488
29272	2.067247	-3.900431	8.710135	-0.008567	0.006101	-0.019386	-0.472721	0.412159	-1.163748	-0.612024	0.042464	0.227329	-0.756270
29273	2.047738	-3.891072	8.731132	-0.013889	0.013212	-0.021122	-0.473794	0.411266	-1.160770	-0.612347	0.042753	0.227422	-0.755965
29274	2.115514	-3.884986	8.742795	-0.002990	0.015174	-0.024627	-0.471920	0.413796	-1.161799	-0.612698	0.042868	0.227329	-0.755701
29275	2.077774	-3.943938	8.698750	-0.006528	0.006337	-0.028220	-0.471916	0.412676	-1.162380	-0.613103	0.042930	0.227403	-0.755347
29276	2.019555	-3.925563	8.797931	-0.031747	0.023817	-0.024641	-0.471372	0.410430	-1.163820	-0.613473	0.043529	0.227639	-0.754942
29277	2.067909	-3.793591	8.827307	0.014414	-0.010009	-0.007048	-0.471638	0.409907	-1.165467	-0.613501	0.043184	0.227574	-0.754958
29278	2.042856	-3.898450	8.673263	0.001627	-0.003231	0.001810	-0.472446	0.410011	-1.163004	-0.613373	0.043084	0.227614	-0.755056
29279	2.118182	-3.899505	8.728542	-0.024211	0.002170	0.026500	-0.472176	0.409901	-1.164644	-0.612917	0.043548	0.227955	-0.755297
29280	2.092013	-3.909680	8.819293	-0.007865	-0.004687	-0.014156	-0.470837	0.411254	-1.163255	-0.613018	0.043471	0.228170	-0.755154
29281	2.043685	-3.925129	8.767374	0.009515	-0.006062	-0.024707	-0.472711	0.408891	-1.163310	-0.613327	0.043164	0.228145	-0.754928
29282	2.035251	-3.871877	8.735418	0.013825	-0.017657	0.014132	-0.472983	0.410228	-1.165714	-0.612957	0.042753	0.228167	-0.755245
29283	2.101416	-3.909519	8.728104	0.011829	-0.019623	0.021173	-0.472444	0.409250	-1.160714	-0.612513	0.042423	0.228232	-0.755604
29284	2.144253	-3.869900	8.729119	0.008503	-0.010538	0.012369	-0.474455	0.407579	-1.159928	-0.612193	0.042175	0.228250	-0.755873
29285	2.110465	-3.880226	8.708902	0.012476	-0.011936	-0.001765	-0.474455	0.407758	-1.161556	-0.612131	0.041845	0.228231	-0.755946
29286	2.116123	-3.923822	8.690146	-0.003505	0.004062	-0.007016	-0.474183	0.406773	-1.162136	-0.612166	0.041879	0.228267	-0.755906
29287	2.096449	-3.897467	8.766377	0.003467	-0.003165	0.000034	-0.474314	0.405484	-1.161359	-0.612110	0.041799	0.228277	-0.755952
29288	2.135007	-3.887058	8.762667	0.008936	-0.008363	-0.003527	-0.474310	0.403917	-1.161001	-0.612042	0.041508	0.228274	-0.756024
29289	2.149663	-3.903792	8.693432	0.010773	-0.001237	-0.003477	-0.474984	0.404474	-1.159886	-0.612055	0.041349	0.228155	-0.756059
29290	2.108739	-3.916673	8.699495	0.003693	0.004122	-0.006992	-0.474717	0.405336	-1.160678	-0.612089	0.041294	0.228082	-0.756056
29291	2.091376	-3.885421	8.770945	-0.007049	0.002321	-0.009688	-0.475523	0.405080	-1.161086	-0.612196	0.041380	0.228194	-0.755930
29292	2.051839	-3.852155	8.740593	0.001470	-0.010450	0.006178	-0.476055	0.403397	-1.161270	-0.611964	0.041191	0.228322	-0.756090
29293	2.110495	-3.880224	8.718533	-0.008486	0.002695	0.010640	-0.474984	0.405137	-1.164085	-0.611764	0.041394	0.228432	-0.756207
29294	2.149876	-3.903781	8.760842	-0.003768	0.010025	0.003621	-0.475657	0.405288	-1.163800	-0.611660	0.041568	0.228390	-0.756295
29295	2.098554	-3.885294	8.742277	-0.004971	0.006135	-0.019383	-0.476066	0.407131	-1.163463	-0.611934	0.041641	0.228431	-0.756057
29296	2.066489	-3.856744	8.745893	-0.007080	-0.004793	-0.009729	-0.474713	0.403936	-1.161404	-0.611961	0.041570	0.228632	-0.755978
29297	2.071965	-3.888203	8.746298	0.001140	-0.005446	0.019467	-0.475791	0.405093	-1.161354	-0.611600	0.041572	0.228686	-0.756254
29298	2.139242	-3.865138	8.707264	-0.000541	-0.000035	0.015945	-0.475388	0.405121	-1.162992	-0.611263	0.041610	0.228709	-0.756518
29299	2.163873	-3.876824	8.758661	-0.004232	-0.008996	0.017639	-0.475121	0.405971	-1.163240	-0.610908	0.041612	0.228891	-0.756749
29300	2.149470	-3.894085	8.693353	0.001797	0.004022	-0.003472	-0.474854	0.406383	-1.162957	-0.610885	0.041593	0.228844	-0.756782
29301	2.125333	-3.889662	8.752761	-0.005311	0.009362	-0.006108	-0.474315	0.405613	-1.160810	-0.610974	0.041775	0.228839	-0.756703
29302	2.134759	-3.870066	8.791419	0.014554	0.004284	-0.009619	-0.474585	0.406062	-1.161609	-0.611050	0.041575	0.228602	-0.756723
29303	2.129424	-3.855603	8.728557	0.014534	0.004260	-0.008733	-0.474715	0.404773	-1.160833	-0.611172	0.041423	0.228360	-0.756706
29304	2.095711	-3.870784	8.701157	0.010504	0.002051	0.007163	-0.474310	0.403895	-1.160049	-0.610979	0.041315	0.228197	-0.756917
29305	2.057294	-3.878757	8.765035	-0.006827	0.009607	-0.016706	-0.475386	0.404351	-1.160294	-0.611229	0.041469	0.228218	-0.756701
29306	2.089819	-3.802907	8.799162	0.018008	-0.011757	-0.007051	-0.474450	0.405924	-1.161888	-0.611196	0.040995	0.228123	-0.756782
29307	2.085539	-3.844263	8.717495	0.011330	-0.025399	0.038817	-0.476334	0.406829	-1.162381	-0.610460	0.040650	0.228247	-0.757357
29308	2.131142	-3.811869	8.781240	0.002495	0.002135	0.037185	-0.475658	0.405385	-1.161891	-0.609801	0.040777	0.228181	-0.757900
29309	2.178693	-3.883833	8.802500	0.031936	-0.001448	0.012492	-0.475259	0.406785	-1.161578	-0.609591	0.040420	0.227721	-0.758227
29310	2.143787	-3.835914	8.796252	0.044501	-0.019081	0.010656	-0.474581	0.404788	-1.161651	-0.609271	0.039592	0.227298	-0.758655
29311	2.148023	-3.821283	8.695167	0.041256	-0.016079	0.031884	-0.476459	0.403699	-1.161664	-0.608706	0.038984	0.226860	-0.759270
29312	2.144283	-3.882045	8.661808	0.006883	-0.003311	0.007108	-0.477666	0.402899	-1.162629	-0.608470	0.038834	0.226818	-0.759480
29313	2.143165	-3.811654	8.752720	-0.008477	-0.004369	0.008816	-0.475379	0.401617	-1.158477	-0.608270	0.038903	0.227014	-0.759578
29314	2.144329	-3.869896	8.753195	0.012678	0.002424	-0.006985	-0.476722	0.401201	-1.157521	-0.608282	0.038707	0.226825	-0.759635
29315	2.117328	-3.858252	8.718576	0.005362	-0.003061	-0.003501	-0.476857	0.401484	-1.157375	-0.608286	0.038571	0.226806	-0.759644
29316	2.124676	-3.860545	8.728448	-0.010619	0.013828	-0.008749	-0.476178	0.399742	-1.162340	-0.608365	0.038825	0.226834	-0.759560
29317	2.090697	-3.851446	8.770668	-0.012268	0.016611	-0.014035	-0.475645	0.401139	-1.162029	-0.608604	0.039156	0.226852	-0.759346
29318	2.100340	-3.860990	8.694003	-0.006906	0.017499	-0.012244	-0.474570	0.400922	-1.159870	-0.608750	0.039403	0.226781	-0.759238
29319	2.105319	-3.858466	8.751911	-0.039620	0.010742	-0.001784	-0.475111	0.402086	-1.160643	-0.608754	0.040034	0.227277	-0.759053
29320	2.110705	-3.877784	8.800368	-0.021166	0.018404	-0.017592	-0.476723	0.402126	-1.160759	-0.608967	0.040442	0.227416	-0.758819
29321	2.039082	-3.823257	8.720725	-0.010639	0.009377	-0.008760	-0.475379	0.402120	-1.161864	-0.609093	0.040668	0.227492	-0.758682
29322	2.086220	-3.880666	8.703347	-0.057470	0.031969	-0.003466	-0.474979	0.403250	-1.162104	-0.609133	0.041791	0.228005	-0.758435
29323	2.108631	-3.889956	8.834098	-0.022296	0.019954	-0.008744	-0.474174	0.403496	-1.161289	-0.609298	0.042320	0.228128	-0.758237
29324	2.021267	-3.896405	8.756840	-0.018074	0.020550	-0.031692	-0.471892	0.404591	-1.161961	-0.609747	0.042661	0.228207	-0.757833
29325	2.012947	-3.850435	8.715314	-0.025406	0.010679	0.005354	-0.473371	0.404635	-1.162350	-0.609652	0.043154	0.228474	-0.757801
29326	2.015091	-3.940207	8.826792	-0.018754	0.015546	0.026625	-0.471763	0.406290	-1.162043	-0.609186	0.043692	0.228574	-0.758115
29327	2.105707	-3.877880	8.752069	0.010477	0.002031	0.008043	-0.472566	0.405211	-1.163566	-0.609042	0.043629	0.228397	-0.758287
29328	2.076962	-3.900254	8.717654	-0.014518	0.019707	0.003666	-0.471626	0.405809	-1.165872	-0.608947	0.044074	0.228403	-0.758336
29329	2.050861	-3.929860	8.707448	-0.026453	0.009593	-0.022952	-0.472166	0.407003	-1.168006	-0.609276	0.044433	0.228722	-0.757954
29330	2.033933	-3.925308	8.747818	-0.017425	0.016781	-0.022875	-0.471364	0.408064	-1.165666	-0.609565	0.044747	0.228831	-0.757670
29331	2.024779	-3.949748	8.764572	-0.014250	0.016413	-0.006951	-0.470825	0.407426	-1.163107	-0.609693	0.045135	0.228866	-0.757534
29332	2.048381	-3.920190	8.750629	0.003755	0.018344	-0.006888	-0.470555	0.407156	-1.163935	-0.609763	0.045286	0.228620	-0.757543
29333	2.014705	-3.935369	8.735267	0.012926	0.003524	-0.015787	-0.470021	0.408141	-1.164182	-0.609990	0.045108	0.228408	-0.757435
29334	1.990788	-3.955226	8.710610	-0.014302	0.003963	-0.007022	-0.469751	0.407842	-1.163787	-0.609985	0.045263	0.228611	-0.757368
29335	2.040433	-3.886348	8.750131	-0.017885	0.009272	-0.007014	-0.469483	0.408150	-1.165141	-0.610077	0.045588	0.228785	-0.757222
29336	2.013960	-3.896539	8.744580	-0.021578	0.009152	-0.003484	-0.469218	0.409553	-1.164826	-0.610035	0.045926	0.229032	-0.757161
29337	2.052681	-3.895838	8.731319	-0.014488	0.016194	0.001880	-0.469490	0.410421	-1.165340	-0.610027	0.046355	0.229060	-0.757132
29338	2.034319	-3.949580	8.716718	-0.010482	0.011285	-0.014046	-0.469757	0.410169	-1.166434	-0.610159	0.046540	0.229123	-0.756996
29339	2.019767	-3.937699	8.788400	-0.016195	0.005642	-0.003490	-0.468813	0.408984	-1.165122	-0.610183	0.046805	0.229310	-0.756904
29340	2.033864	-3.925311	8.726150	0.001089	-0.007272	0.021234	-0.469090	0.411859	-1.166659	-0.609708	0.046729	0.229391	-0.757266
29341	2.063759	-3.968468	8.710542	0.010375	0.003694	0.012488	-0.468282	0.410787	-1.163981	-0.609506	0.046712	0.229184	-0.757492
29342	2.092464	-3.943667	8.747345	0.003337	-0.001521	0.005352	-0.469086	0.410264	-1.165077	-0.609293	0.046622	0.229177	-0.757672
29343	2.063685	-3.963613	8.717725	0.002708	0.006632	-0.037026	-0.468011	0.410400	-1.165902	-0.609848	0.046513	0.229099	-0.757255
29344	2.005265	-3.954966	8.691794	-0.004867	0.006214	-0.022894	-0.468273	0.408148	-1.166244	-0.610096	0.046512	0.229147	-0.757041
29345	1.984077	-3.977193	8.749086	0.000025	0.009330	-0.003405	-0.467873	0.409123	-1.165945	-0.610151	0.046633	0.229044	-0.757020
29346	1.985759	-3.935889	8.775307	0.012493	-0.008388	-0.001714	-0.469621	0.409440	-1.165642	-0.610017	0.046293	0.228988	-0.757166
29347	2.014652	-3.935371	8.718414	0.008937	0.000473	-0.001673	-0.467198	0.408289	-1.167341	-0.610014	0.046180	0.228855	-0.757216
29348	2.010477	-3.969434	8.716136	0.000216	0.009507	-0.010481	-0.467337	0.409495	-1.164170	-0.610094	0.046224	0.228774	-0.757173
29349	2.002876	-3.945291	8.763866	-0.016003	0.005817	-0.010556	-0.468674	0.407254	-1.163954	-0.610227	0.046457	0.228960	-0.756996
29350	2.021983	-3.930377	8.769155	0.008790	-0.010282	0.001791	-0.468139	0.408138	-1.165974	-0.610035	0.046152	0.228980	-0.757163
29351	2.028948	-3.930262	8.673077	0.003067	0.010610	0.017821	-0.468409	0.408732	-1.166905	-0.609778	0.046355	0.228792	-0.757415
29352	2.068265	-3.944105	8.756235	-0.005631	0.005514	0.005374	-0.469753	0.408911	-1.167155	-0.609580	0.046478	0.228834	-0.757553
29353	2.029549	-3.949664	8.740644	0.002327	-0.004346	-0.024714	-0.468138	0.407836	-1.165167	-0.609898	0.046267	0.228880	-0.757297
29354	1.995031	-3.921160	8.734556	0.009290	-0.004509	-0.015846	-0.467458	0.405103	-1.164038	-0.610005	0.045964	0.228837	-0.757241
29355	2.014772	-3.940224	8.725677	-0.001354	-0.007942	0.011502	-0.468404	0.406833	-1.164379	-0.609754	0.045910	0.228947	-0.757413
29356	2.083150	-3.968116	8.713542	-0.011129	-0.001710	0.007961	-0.468271	0.407273	-1.165184	-0.609485	0.046004	0.229159	-0.757560
29357	2.070542	-3.936781	8.756249	0.001765	-0.003095	-0.003500	-0.468542	0.408449	-1.166776	-0.609487	0.045915	0.229178	-0.757559
29358	2.048662	-3.939610	8.717083	0.007436	-0.001031	-0.013188	-0.468671	0.406634	-1.167786	-0.609559	0.045696	0.229119	-0.757532
29359	2.009553	-3.920897	8.730186	-0.003316	0.009544	-0.013146	-0.468404	0.407157	-1.166139	-0.609760	0.045816	0.229070	-0.757378
29360	2.041637	-3.939729	8.793901	-0.003352	0.018372	-0.010446	-0.467595	0.406292	-1.166312	-0.609864	0.046034	0.228936	-0.757321
29361	2.030839	-3.891377	8.749874	0.020015	0.000831	-0.012251	-0.468398	0.404885	-1.165940	-0.610034	0.045741	0.228636	-0.757293
29362	2.024168	-3.927917	8.709021	0.010524	0.005602	0.007203	-0.468268	0.406628	-1.167927	-0.609821	0.045676	0.228431	-0.757529
29363	2.019699	-3.944990	8.721049	-0.007191	0.005716	-0.003459	-0.468132	0.406216	-1.168623	-0.609855	0.045829	0.228476	-0.757480
29364	2.029245	-3.930246	8.766969	0.014127	-0.008524	0.004470	-0.468675	0.407908	-1.167745	-0.609623	0.045494	0.228392	-0.757712
29365	2.029001	-3.922971	8.735612	0.008769	-0.004992	0.003592	-0.468269	0.407043	-1.167505	-0.609515	0.045323	0.228318	-0.757831
29366	2.028979	-3.930260	8.682706	-0.023309	-0.009343	0.024683	-0.468130	0.405637	-1.168097	-0.608947	0.045526	0.228792	-0.758132
29367	2.078557	-3.963332	8.824100	0.002797	0.005062	0.026612	-0.467596	0.406732	-1.166979	-0.608531	0.045685	0.228666	-0.758495
29368	1.971423	-3.945860	8.777349	0.025313	-0.011619	-0.010531	-0.468133	0.406292	-1.165761	-0.608518	0.045097	0.228463	-0.758602
29369	2.047800	-3.878923	8.827333	0.031690	-0.001793	-0.045832	-0.469508	0.416867	-1.168398	-0.609195	0.044469	0.228045	-0.758221
29370	2.016929	-3.813954	8.671830	0.004568	0.010245	-0.038760	-0.471125	0.418461	-1.168328	-0.609676	0.044332	0.227916	-0.757881
29371	2.057404	-3.881181	8.784314	-0.010357	0.009644	-0.019370	-0.471393	0.418023	-1.167522	-0.609967	0.044509	0.227969	-0.757621
29372	1.984113	-3.848521	8.805891	0.001602	0.009150	0.004549	-0.470316	0.417439	-1.167826	-0.609798	0.044593	0.227859	-0.757785
29373	2.021763	-3.930389	8.699337	0.010098	-0.016044	0.019441	-0.470316	0.417090	-1.164978	-0.609401	0.044310	0.227879	-0.758115
29374	1.969902	-3.868202	8.786345	0.007557	-0.011432	0.047760	-0.467056	0.405213	-1.163086	-0.608507	0.044213	0.227890	-0.758835
29375	1.951631	-3.921940	8.800634	0.011144	-0.010478	0.082263	-0.467867	0.406802	-1.163570	-0.607182	0.044291	0.227764	-0.759929
29376	1.973846	-3.945816	8.777423	0.019903	-0.015993	0.056613	-0.467328	0.406556	-1.165762	-0.606129	0.044011	0.227635	-0.760824
29377	1.999622	-3.911368	8.715364	0.018907	-0.005522	0.028381	-0.468396	0.404332	-1.166502	-0.605650	0.043827	0.227377	-0.761293
29378	2.010287	-3.950010	8.778573	0.003471	0.002140	0.000973	-0.468805	0.406140	-1.164669	-0.605506	0.043767	0.227327	-0.761426
29379	1.965771	-3.907122	8.767254	0.014592	-0.004553	-0.012288	-0.468673	0.406839	-1.164376	-0.605647	0.043468	0.227158	-0.761382
29380	1.958029	-3.892703	8.709133	-0.014241	0.002250	-0.009680	-0.469346	0.407119	-1.163542	-0.605659	0.043578	0.227385	-0.761298
29381	1.989709	-3.892121	8.767876	-0.036237	0.024724	0.008952	-0.470684	0.405186	-1.164406	-0.605564	0.044439	0.227615	-0.761255
29382	1.990768	-3.938222	8.811587	0.003854	-0.001041	-0.014073	-0.468944	0.407534	-1.163534	-0.605646	0.044260	0.227610	-0.761201
29383	1.951279	-3.907383	8.781255	0.003626	-0.010111	-0.007051	-0.469341	0.406093	-1.168204	-0.605671	0.044038	0.227666	-0.761177
29384	1.951027	-3.900108	8.747491	0.004593	-0.007335	0.024797	-0.469610	0.406105	-1.168473	-0.605144	0.043934	0.227692	-0.761595
29385	2.021923	-3.930381	8.749894	0.000717	-0.005847	0.035389	-0.469610	0.406407	-1.169280	-0.604539	0.044006	0.227702	-0.762068
29386	2.048562	-3.925039	8.777152	0.000580	-0.009511	0.039779	-0.470417	0.406023	-1.164110	-0.603756	0.043982	0.227802	-0.762660
29387	2.048830	-3.939601	8.770048	0.019977	-0.003578	0.022197	-0.469343	0.406621	-1.166553	-0.603379	0.043794	0.227505	-0.763058
29388	1.999913	-3.925929	8.715484	0.016842	-0.011150	0.003585	-0.469881	0.406127	-1.163024	-0.603159	0.043385	0.227408	-0.763284
29389	1.985504	-3.926186	8.755967	0.006882	-0.003320	0.007142	-0.470150	0.406420	-1.163147	-0.603001	0.043291	0.227322	-0.763440
29390	2.004972	-3.925829	8.783042	0.017189	-0.007225	0.024826	-0.470422	0.407278	-1.163252	-0.602472	0.043034	0.227154	-0.763922
29391	1.960475	-3.892657	8.716430	0.020789	-0.008088	0.024842	-0.472840	0.407076	-1.164320	-0.602033	0.042781	0.226896	-0.764358
29392	1.971100	-3.936160	8.736342	0.007934	-0.012859	0.033611	-0.471495	0.406762	-1.164346	-0.601340	0.042590	0.226929	-0.764905
29393	1.974778	-3.868113	8.796124	-0.020287	-0.009843	0.045914	-0.470424	0.407993	-1.163502	-0.600535	0.042902	0.227301	-0.765409
29394	2.013912	-3.881966	8.821502	0.009617	-0.015593	0.037121	-0.472169	0.407161	-1.162555	-0.599775	0.042665	0.227338	-0.766008
29395	1.989073	-3.867862	8.719527	0.003041	-0.004460	0.015961	-0.472983	0.409696	-1.161102	-0.599473	0.042641	0.227313	-0.766253
29396	2.017963	-3.852768	8.754002	-0.006765	0.015966	0.049648	-0.472718	0.411137	-1.162420	-0.598642	0.043139	0.227211	-0.766904
29397	2.017990	-3.843050	8.823741	-0.018948	0.010058	0.032773	-0.471641	0.410581	-1.163948	-0.598130	0.043674	0.227333	-0.767237
29398	1.989734	-3.887261	8.806356	0.013216	0.005625	0.007215	-0.471107	0.411531	-1.162698	-0.597927	0.043584	0.227085	-0.767474
29399	1.962618	-3.868335	8.781308	0.015886	0.008326	0.042610	-0.470836	0.410940	-1.161904	-0.597286	0.043719	0.226682	-0.768085
29400	1.980864	-3.926263	8.820822	0.027955	-0.003623	0.026655	-0.473124	0.411983	-1.161843	-0.596737	0.043394	0.226301	-0.768641
29401	1.931741	-3.893167	8.823879	0.034466	-0.008687	0.017812	-0.471774	0.409810	-1.161113	-0.596416	0.042933	0.225836	-0.769054
29402	1.902811	-3.913121	8.746109	0.053356	-0.012089	0.017859	-0.471906	0.408973	-1.161546	-0.596003	0.042140	0.225172	-0.769612
29403	1.869314	-3.938008	8.726010	0.045773	-0.014283	0.031975	-0.472445	0.409571	-1.162338	-0.595445	0.041528	0.224585	-0.770248
29404	1.844700	-3.909316	8.787628	0.031994	-0.013714	0.076142	-0.472711	0.408728	-1.162362	-0.594107	0.041226	0.224220	-0.771403
29405	1.878855	-3.913547	8.832039	0.051568	-0.020833	0.083222	-0.472987	0.411282	-1.162276	-0.592730	0.040679	0.223575	-0.772677
29406	1.874220	-3.937917	8.745419	0.049180	-0.016980	0.106229	-0.473787	0.409023	-1.161795	-0.590921	0.040258	0.222957	-0.774262
29407	1.854139	-3.894578	8.799843	0.036832	-0.023043	0.095544	-0.474600	0.411303	-1.161576	-0.589326	0.039911	0.222554	-0.775611
29408	1.917265	-3.893428	8.842695	0.043821	-0.037334	0.100764	-0.474595	0.409595	-1.161223	-0.587507	0.039214	0.222260	-0.777108
29409	1.873021	-3.874818	8.764164	0.039872	-0.032388	0.114940	-0.475409	0.411885	-1.161411	-0.585564	0.038775	0.221903	-0.778698
29410	1.877745	-3.874737	8.725792	0.009120	-0.015086	0.123795	-0.475948	0.412142	-1.159763	-0.583449	0.038932	0.221868	-0.780286
29411	1.892340	-3.872040	8.759921	-0.005368	-0.013515	0.127291	-0.475819	0.414115	-1.159428	-0.581353	0.039371	0.221986	-0.781793
29412	1.906303	-3.835367	8.808219	0.007367	-0.018586	0.121105	-0.475960	0.416389	-1.159626	-0.579258	0.039483	0.222017	-0.783332
29413	1.959718	-3.844111	8.783444	0.020977	-0.042217	0.146624	-0.476771	0.417996	-1.160925	-0.576745	0.039249	0.222039	-0.785190
29414	1.931607	-3.907750	8.689178	0.021201	-0.036712	0.139598	-0.476914	0.420513	-1.159345	-0.574277	0.038997	0.222046	-0.787008
29415	1.978951	-3.838909	8.767144	-0.004228	-0.028269	0.149282	-0.476788	0.423344	-1.159391	-0.571753	0.039277	0.222304	-0.788756
29416	2.011235	-3.872306	8.802089	-0.010791	-0.038355	0.123552	-0.480284	0.423645	-1.156618	-0.569480	0.039289	0.222843	-0.790247
29417	2.012083	-3.920847	8.763965	0.011807	-0.026624	0.088337	-0.479484	0.425891	-1.156554	-0.567932	0.039132	0.222883	-0.791357
29418	1.985482	-3.926187	8.748745	0.014704	-0.034442	0.045867	-0.479487	0.426753	-1.157071	-0.566923	0.038570	0.223033	-0.792065
29419	1.950279	-3.858850	8.771229	0.000480	-0.015806	0.042410	-0.479356	0.427857	-1.155947	-0.566140	0.038501	0.223172	-0.792589
29420	1.950615	-3.873408	8.785793	-0.006321	-0.000444	0.030110	-0.479894	0.427675	-1.153633	-0.565496	0.038640	0.223282	-0.793011
29421	1.952176	-3.946205	8.820092	0.017354	-0.012385	0.017732	-0.481639	0.427350	-1.156209	-0.565133	0.038319	0.223138	-0.793326
29422	1.883604	-3.908606	8.832148	0.027425	-0.015686	0.010684	-0.480962	0.425790	-1.156812	-0.564752	0.037748	0.222900	-0.793691
29423	1.852874	-3.833912	8.782495	0.023534	-0.017761	0.021272	-0.482577	0.426201	-1.154602	-0.564313	0.037286	0.222716	-0.794077
29424	1.868511	-3.889464	8.778580	0.009840	-0.019829	0.028287	-0.483389	0.427881	-1.152905	-0.563602	0.036921	0.222791	-0.794578
29425	1.892895	-3.903592	8.736104	0.002132	-0.018596	0.047717	-0.483658	0.428208	-1.154525	-0.562722	0.036805	0.222939	-0.795165
29426	1.918552	-3.966239	8.790324	-0.004651	-0.014723	0.032687	-0.482319	0.429888	-1.155030	-0.561971	0.036709	0.223182	-0.795633
29427	1.847587	-3.928682	8.811935	0.022937	-0.013949	0.010690	-0.484742	0.431035	-1.153195	-0.561714	0.036269	0.222976	-0.795891
29428	1.788147	-3.881220	8.708648	0.029139	-0.048472	0.042329	-0.484740	0.429824	-1.149831	-0.560667	0.035294	0.223054	-0.796652
29429	1.911326	-3.869280	8.649748	-0.009727	-0.014368	0.088371	-0.484069	0.430215	-1.149009	-0.559146	0.035561	0.223320	-0.797634
29430	1.981761	-3.965085	8.859659	-0.041827	0.012216	0.081351	-0.483675	0.433326	-1.149185	-0.557699	0.036524	0.223820	-0.798463
29431	1.962969	-3.989698	8.892970	0.038079	-0.014891	-0.017584	-0.484079	0.433631	-1.149715	-0.557899	0.035772	0.223410	-0.798472
29432	1.708955	-3.911782	8.764223	0.045549	-0.030544	-0.029982	-0.485820	0.431394	-1.149223	-0.558093	0.034577	0.223072	-0.798483
29433	1.718874	-3.892160	8.959369	0.078485	-0.024331	0.017893	-0.485821	0.432321	-1.152596	-0.557710	0.033391	0.222087	-0.799076
29434	1.739336	-3.935479	9.025320	0.110322	-0.053791	0.033714	-0.487161	0.430911	-1.151537	-0.556833	0.031388	0.220928	-0.800089
29435	1.640886	-3.869298	8.966433	0.150072	-0.046245	0.029487	-0.487958	0.427526	-1.151365	-0.556205	0.029118	0.219021	-0.801136
29436	1.622552	-3.908464	9.052827	0.156625	-0.047669	0.053372	-0.490097	0.423882	-1.150913	-0.555068	0.026786	0.217035	-0.802545
29437	1.576589	-4.020960	9.136520	0.156187	-0.009128	0.076616	-0.490892	0.419918	-1.150216	-0.553832	0.025271	0.214574	-0.804108
29438	1.560039	-3.686253	9.080527	0.146685	0.080639	0.110747	-0.490211	0.416912	-1.149504	-0.552312	0.025362	0.211290	-0.806018
29439	1.628813	-3.568450	9.346550	0.146402	0.138842	0.130542	-0.486981	0.415463	-1.151358	-0.550815	0.026581	0.207294	-0.808038
29440	1.741250	-3.517873	9.200367	0.217542	0.159788	0.099048	-0.481864	0.412747	-1.155454	-0.549831	0.027122	0.201987	-0.810032
29441	1.843380	-3.302396	9.134472	0.278795	0.158387	-0.038715	-0.476734	0.405523	-1.160649	-0.551193	0.026505	0.195704	-0.810669
29442	1.857181	-2.991388	9.329947	0.276590	0.180730	-0.223372	-0.472804	0.395493	-1.165784	-0.555496	0.025457	0.189365	-0.809269
29443	1.831467	-2.957895	9.073732	0.357045	0.111511	-0.417165	-0.468198	0.383400	-1.168135	-0.562778	0.021734	0.182500	-0.805917
29444	1.502422	-2.803684	8.691750	0.396059	-0.006819	-0.617527	-0.465461	0.367204	-1.168827	-0.572695	0.014864	0.176466	-0.800412
29445	1.110030	-2.470950	8.564055	0.183290	-0.018828	-0.673009	-0.464875	0.351025	-1.168132	-0.583363	0.010118	0.173865	-0.793319
29446	0.835548	-2.160314	8.796424	-0.077976	-0.028240	-0.597815	-0.466985	0.337397	-1.164737	-0.592626	0.008467	0.175564	-0.786066
29447	0.894388	-2.365546	9.247533	-0.323864	-0.062840	-0.361005	-0.468596	0.336566	-1.163928	-0.597961	0.010121	0.181327	-0.780680
29448	1.333965	-2.724106	9.571860	-0.303812	-0.098367	-0.174719	-0.470225	0.341633	-1.160886	-0.600203	0.011554	0.187302	-0.777522
29449	1.480944	-3.189987	9.425819	-0.036990	-0.174436	-0.135479	-0.474263	0.343513	-1.158464	-0.601604	0.008879	0.189848	-0.775855
29450	1.161063	-3.640105	8.894610	-0.086655	-0.163658	-0.158450	-0.480174	0.342289	-1.154758	-0.603367	0.006750	0.193212	-0.773674
29451	0.957233	-3.352467	9.098026	-0.371790	0.027149	-0.097978	-0.483142	0.346352	-1.155954	-0.604872	0.011444	0.198473	-0.771107
29452	1.605203	-3.394032	9.878926	-0.315310	0.269959	-0.151219	-0.479542	0.356266	-1.159487	-0.608127	0.018791	0.200122	-0.767972
29453	2.114801	-3.719832	9.560003	-0.176218	0.181604	0.018304	-0.473906	0.359116	-1.159733	-0.608444	0.023982	0.200434	-0.767494
29454	2.087443	-3.443662	8.781935	0.074622	0.134575	-0.080214	-0.473104	0.360745	-1.163637	-0.610191	0.024787	0.197713	-0.766787
29455	2.148060	-3.092992	8.704117	0.111417	0.172608	-0.239016	-0.467981	0.355532	-1.163866	-0.614530	0.025298	0.193859	-0.764285
29456	2.237473	-3.256486	8.356630	-0.087448	0.115207	-0.215257	-0.463400	0.352121	-1.167978	-0.618162	0.027269	0.193912	-0.761269
29457	2.431657	-3.466561	8.657864	-0.166027	0.212531	-0.221994	-0.458028	0.353448	-1.169495	-0.622207	0.031837	0.193825	-0.757811
29458	2.605133	-3.638189	8.784846	-0.102168	0.198725	-0.324470	-0.454394	0.352329	-1.173794	-0.627753	0.034831	0.193127	-0.753270
29459	2.808353	-3.663662	8.509623	-0.100676	0.149647	-0.388470	-0.449821	0.351142	-1.176064	-0.634037	0.036947	0.192999	-0.747919
29460	2.925789	-3.435734	8.764272	-0.167936	0.123729	-0.369438	-0.445914	0.348247	-1.177293	-0.639835	0.039469	0.194234	-0.742514
29461	3.227091	-3.422949	9.091183	-0.163484	0.076913	-0.343276	-0.442022	0.350161	-1.178229	-0.645036	0.041400	0.195986	-0.737431
29462	3.152398	-3.778717	9.284158	-0.129157	-0.034342	-0.434914	-0.441211	0.348768	-1.180053	-0.651119	0.040822	0.198712	-0.731362
29463	2.784466	-3.372736	8.923155	0.065718	-0.118277	-0.534668	-0.444417	0.341802	-1.175749	-0.658441	0.036086	0.199816	-0.724725
29464	2.276134	-3.110114	8.477077	0.147593	-0.053992	-0.555106	-0.446539	0.332336	-1.174669	-0.666265	0.031107	0.198803	-0.718053
29465	2.184801	-3.024374	8.492886	0.004896	0.121612	-0.370526	-0.445704	0.322977	-1.175118	-0.672012	0.031277	0.197447	-0.713048
29466	2.376835	-3.329139	9.049938	0.012961	0.199816	-0.221517	-0.438977	0.320593	-1.176771	-0.675849	0.033035	0.194742	-0.710079
29467	2.389250	-3.452714	9.130692	0.115645	0.169724	-0.263823	-0.432784	0.317092	-1.178590	-0.680277	0.032812	0.191100	-0.706843
29468	2.266408	-3.498646	9.081531	0.229017	0.164440	-0.263472	-0.428994	0.308716	-1.181628	-0.684656	0.030971	0.185822	-0.704100
29469	1.883703	-3.928035	8.740821	0.246523	0.201999	-0.303734	-0.422515	0.299392	-1.183095	-0.689764	0.029292	0.179911	-0.700714
29470	1.689228	-4.184066	8.471983	0.188123	0.312042	-0.388025	-0.414957	0.289090	-1.186239	-0.696322	0.029639	0.173217	-0.695883
29471	1.021218	-4.618530	9.080654	-0.203402	0.205051	-0.439296	-0.405794	0.281478	-1.190949	-0.702927	0.033870	0.173610	-0.688917
29472	0.870444	-3.174426	8.834033	-0.441743	0.117524	-0.361057	-0.402588	0.288290	-1.194714	-0.707919	0.040417	0.178306	-0.682220
29473	1.350909	-1.893564	9.440935	0.056027	0.287997	-0.035005	-0.393454	0.290773	-1.201003	-0.709398	0.043524	0.173599	-0.681707
29474	1.537542	-1.234599	10.539412	-0.278291	0.065096	0.308985	-0.387020	0.296319	-1.202260	-0.705086	0.049402	0.176224	-0.685097
29475	2.644053	-1.413578	10.606014	0.152134	0.007790	0.187728	-0.386497	0.301440	-1.203734	-0.702644	0.048038	0.173883	-0.688294
29476	3.101520	-2.585178	9.923558	0.452545	-0.039112	-0.114021	-0.388342	0.288951	-1.200849	-0.704363	0.040698	0.168338	-0.688388
29477	2.234110	-2.484481	9.099368	0.523272	-0.112026	-0.380168	-0.389365	0.271325	-1.197187	-0.709553	0.030450	0.163077	-0.684845
29478	1.288640	-1.851107	8.410794	0.306073	0.041137	-0.610415	-0.387836	0.253908	-1.192868	-0.718065	0.024637	0.158689	-0.677195
29479	1.006801	-1.637696	8.768849	-0.043788	0.089045	-0.510376	-0.384315	0.244913	-1.193336	-0.725172	0.024811	0.158266	-0.669673
29480	1.156710	-1.923823	9.151144	-0.229522	0.039926	-0.169165	-0.381363	0.246849	-1.194261	-0.727357	0.028104	0.160873	-0.666545
29481	1.321495	-2.345625	9.549363	-0.186706	-0.020027	-0.030642	-0.382182	0.251187	-1.197242	-0.727565	0.030440	0.163643	-0.665540
29482	1.374902	-2.354369	9.522181	0.005670	-0.125833	-0.108525	-0.384603	0.251755	-1.194881	-0.728533	0.028297	0.165494	-0.664117
29483	1.410991	-2.249346	9.334728	0.156547	-0.203762	-0.177517	-0.389302	0.249331	-1.189459	-0.730266	0.022727	0.166416	-0.662194
29484	1.442268	-2.387173	9.158588	0.113586	-0.255272	-0.194775	-0.396537	0.241787	-1.186759	-0.731990	0.017015	0.168754	-0.659865
29485	1.161261	-2.639892	9.137428	-0.120985	-0.201059	-0.095190	-0.404062	0.240872	-1.182481	-0.732492	0.015863	0.173224	-0.658177
29486	1.208523	-2.767662	9.481677	-0.336907	-0.069991	-0.075593	-0.409976	0.241139	-1.181995	-0.733072	0.019589	0.178735	-0.655954
29487	1.836104	-2.865505	9.590744	-0.383748	0.107524	-0.077392	-0.410542	0.250850	-1.184805	-0.734267	0.026450	0.182085	-0.653450
29488	3.253116	-3.291317	9.721697	-0.402859	0.138124	0.407806	-0.405480	0.266065	-1.186278	-0.729120	0.035626	0.185124	-0.657908
29489	3.328076	-3.285185	8.939177	0.065692	0.097163	0.246345	-0.404022	0.273052	-1.189745	-0.726241	0.036915	0.182603	-0.661716
29490	2.401805	-2.719407	8.530946	0.150503	0.004909	-0.418617	-0.402386	0.265327	-1.188108	-0.731824	0.033235	0.180872	-0.656212
29491	2.691016	-2.340266	8.878796	-0.144674	0.115108	-0.300459	-0.395657	0.262373	-1.189643	-0.736040	0.035796	0.181246	-0.651241
29492	2.583927	-2.764591	9.124253	-0.153575	0.049708	-0.247825	-0.392705	0.263746	-1.190722	-0.739271	0.037778	0.182720	-0.647044
29493	2.271824	-2.915914	9.106188	-0.038945	0.027093	-0.229853	-0.392974	0.264202	-1.191794	-0.742277	0.037868	0.182978	-0.643514
29494	2.324109	-2.876131	9.030459	-0.020113	0.042292	-0.190809	-0.388933	0.261297	-1.192752	-0.744808	0.037984	0.182783	-0.640632
29495	2.327816	-2.851810	8.823363	-0.074394	0.025727	-0.115051	-0.388131	0.262720	-1.193804	-0.746287	0.038997	0.183437	-0.638659
29496	2.367290	-2.882650	8.848880	-0.140886	0.014752	-0.053452	-0.388404	0.263802	-1.191316	-0.746838	0.041060	0.185090	-0.637408
29497	2.473805	-2.839422	9.082922	-0.155185	0.029030	0.011985	-0.387613	0.268867	-1.190616	-0.746633	0.043775	0.186636	-0.637017
29498	2.718732	-2.966068	9.096209	-0.090955	0.008700	0.029689	-0.387081	0.271031	-1.192867	-0.746120	0.045318	0.187673	-0.637206
29499	2.774666	-3.118008	8.964263	0.022339	-0.036493	0.026216	-0.389237	0.272930	-1.193189	-0.745640	0.044573	0.187954	-0.637737
29500	2.635386	-2.948179	8.910562	0.018372	-0.042290	-0.028621	-0.388959	0.269797	-1.192749	-0.745762	0.043612	0.188410	-0.637526
29501	2.634480	-2.914217	8.838059	-0.038559	-0.000549	-0.046214	-0.390042	0.272351	-1.191837	-0.746287	0.043936	0.189019	-0.636707
29502	2.725093	-2.810592	9.023012	-0.060033	0.031287	-0.046106	-0.388160	0.272166	-1.191864	-0.746813	0.045008	0.189393	-0.635905
29503	2.850925	-3.041360	9.038243	-0.007177	-0.012757	-0.044472	-0.388428	0.271729	-1.191059	-0.747298	0.044685	0.189811	-0.635233
29504	2.979784	-2.946776	8.998154	0.023439	-0.006327	-0.077962	-0.387218	0.271406	-1.190539	-0.748154	0.043909	0.189714	-0.634308
29505	3.026857	-2.987184	9.067307	0.011228	-0.039703	-0.098558	-0.387886	0.270292	-1.190703	-0.749238	0.042724	0.190383	-0.632907
29506	2.655978	-2.644352	8.908901	-0.004557	-0.016462	-0.109880	-0.390034	0.269158	-1.188537	-0.750443	0.042120	0.190817	-0.631388
29507	2.225970	-2.448219	9.053106	-0.100095	-0.005015	-0.102951	-0.391248	0.271073	-1.190502	-0.751616	0.043008	0.192367	-0.629459
29508	2.380657	-2.792564	9.046008	0.062216	0.088811	-0.030251	-0.389768	0.269955	-1.186472	-0.752260	0.043024	0.190311	-0.629313
29509	2.563806	-3.454401	9.138469	-0.010311	0.032809	-0.019359	-0.388153	0.269402	-1.188687	-0.752599	0.043364	0.190096	-0.628950
29510	2.526984	-3.328846	9.016027	0.081668	-0.028332	-0.104327	-0.388551	0.267703	-1.188329	-0.753772	0.041341	0.189619	-0.627824
29511	2.016642	-2.789473	8.914450	0.028204	-0.009047	-0.256341	-0.388003	0.264117	-1.186954	-0.756946	0.039685	0.189740	-0.624064
29512	1.852057	-2.792454	8.964788	-0.064809	0.034132	-0.236872	-0.386651	0.261720	-1.188817	-0.759890	0.040158	0.190251	-0.620290
29513	1.921757	-3.104338	9.111310	-0.122729	0.052931	-0.153835	-0.385042	0.263001	-1.190700	-0.761870	0.041981	0.191192	-0.617444
29514	2.126386	-3.399223	9.115000	-0.082721	0.015632	-0.141604	-0.384375	0.264537	-1.190386	-0.763495	0.042849	0.192129	-0.615082
29515	2.177468	-3.077871	8.902303	0.031148	-0.035979	-0.100929	-0.385719	0.264568	-1.190369	-0.764595	0.041458	0.192475	-0.613701
29516	2.554221	-2.784585	8.800917	0.070123	-0.023791	-0.076067	-0.385978	0.261837	-1.194539	-0.765411	0.039765	0.192075	-0.612921
29517	2.907216	-2.598520	8.940339	0.006478	0.066367	-0.003284	-0.383288	0.260869	-1.192151	-0.765685	0.040359	0.191088	-0.612849
29518	3.064873	-3.037452	9.275879	-0.064775	0.054913	-0.067259	-0.383286	0.259992	-1.190954	-0.766554	0.041723	0.191131	-0.611655
29519	2.930544	-3.112722	9.241030	0.031495	-0.032956	-0.148821	-0.383557	0.261168	-1.192546	-0.768245	0.040138	0.191508	-0.609519
29520	2.719092	-3.000059	8.995370	0.178023	-0.086800	-0.151311	-0.383540	0.255172	-1.190562	-0.769847	0.035742	0.190822	-0.607985
29521	2.693607	-2.752943	8.626816	0.205660	-0.009652	-0.026071	-0.385138	0.250428	-1.192059	-0.770239	0.032221	0.188636	-0.608367
29522	2.768403	-2.875407	8.514486	0.130824	0.098628	0.099918	-0.385390	0.245070	-1.192910	-0.769399	0.031750	0.185492	-0.610418
29523	2.791132	-3.003632	8.761694	0.030939	0.165929	0.077043	-0.383774	0.244102	-1.195547	-0.769057	0.033446	0.182686	-0.611603
29524	2.627246	-3.026011	8.910899	-0.036577	0.217414	-0.014750	-0.377995	0.244598	-1.198321	-0.769929	0.036582	0.179831	-0.611173
29525	2.506885	-3.397172	9.126661	-0.094146	0.179762	-0.022207	-0.373028	0.246853	-1.202798	-0.770738	0.040025	0.178423	-0.610350
29526	2.566347	-4.109843	8.871469	0.019841	0.144023	-0.048578	-0.367530	0.250983	-1.203137	-0.771806	0.041278	0.176031	-0.609611
29527	1.854296	-4.171342	8.635834	-0.059840	0.050641	-0.112915	-0.365103	0.248426	-1.205291	-0.773262	0.042361	0.176296	-0.607611
29528	1.391074	-3.084903	8.493057	-0.177580	0.029392	-0.157564	-0.364166	0.250028	-1.208109	-0.775080	0.044886	0.178163	-0.604561
29529	1.540586	-2.540814	8.623534	-0.088138	0.145715	-0.084103	-0.359060	0.250543	-1.211011	-0.776484	0.047695	0.177235	-0.602815
29530	1.359722	-2.325515	9.502239	-0.453682	0.039367	0.136868	-0.355855	0.257581	-1.212318	-0.774458	0.055673	0.181987	-0.603321
29531	1.862705	-2.175522	10.094291	-0.383816	0.124851	0.229448	-0.354559	0.274081	-1.216564	-0.771643	0.063936	0.184549	-0.605327
29532	2.621104	-2.487032	10.370273	0.030790	0.088159	0.131336	-0.351215	0.279751	-1.220095	-0.770338	0.064981	0.182681	-0.607440
29533	2.276570	-2.566180	9.748847	0.200589	-0.024307	-0.010210	-0.350670	0.276823	-1.216521	-0.770598	0.061485	0.180744	-0.608054
29534	1.750450	-2.272328	9.239398	0.151318	0.036956	-0.276849	-0.350116	0.271444	-1.217246	-0.774195	0.058568	0.178706	-0.604364
29535	1.832965	-2.200459	8.962144	0.129189	0.024544	-0.393711	-0.347405	0.263430	-1.216448	-0.779143	0.055363	0.177299	-0.598695
29536	1.679369	-2.475194	8.473231	0.050561	-0.075491	-0.295524	-0.346838	0.254292	-1.220017	-0.782413	0.052599	0.178226	-0.594389
29537	1.553389	-2.462904	8.565564	-0.089376	-0.113323	-0.251976	-0.349522	0.252743	-1.217722	-0.784876	0.051670	0.181378	-0.590257
29538	1.816473	-2.666834	9.234772	-0.286458	-0.147600	-0.226356	-0.351972	0.262500	-1.214518	-0.786654	0.053580	0.187336	-0.585841
29539	2.194496	-3.208576	9.630811	-0.350878	-0.125623	-0.237097	-0.356157	0.268827	-1.214401	-0.788533	0.056672	0.193704	-0.580933
29540	2.243464	-4.613315	9.354037	-0.554082	0.032757	-0.348060	-0.359551	0.280571	-1.216568	-0.791912	0.064396	0.200041	-0.573334
29541	2.558033	-3.226350	8.751406	-0.240174	0.349615	-0.253217	-0.353536	0.291845	-1.220085	-0.795838	0.071161	0.197622	-0.567911
29542	2.770701	-2.309760	8.211786	0.193601	0.181217	-0.485518	-0.342634	0.286537	-1.222018	-0.802235	0.068188	0.193252	-0.560734
29543	2.911206	-2.625116	9.268052	-0.531152	0.118314	0.085531	-0.336466	0.291218	-1.222347	-0.800942	0.078269	0.197248	-0.559875
29544	2.801582	-3.556797	10.109451	-0.402859	-0.032189	0.175189	-0.336516	0.308145	-1.225338	-0.798079	0.085003	0.202036	-0.561272
29545	2.594549	-3.900526	9.147593	0.370726	-0.235839	-0.315154	-0.340546	0.307027	-1.221924	-0.801228	0.075056	0.202239	-0.558121
29546	2.762138	-2.819696	8.417582	0.399000	-0.168473	-0.081301	-0.346148	0.292941	-1.219728	-0.802031	0.066448	0.200626	-0.558641
29547	2.592018	-2.837377	8.157323	0.184531	-0.124839	0.309113	-0.349218	0.285100	-1.214500	-0.798282	0.063198	0.200245	-0.564495
29548	2.868219	-3.288738	8.347343	-0.051908	-0.046693	0.448509	-0.353515	0.284428	-1.217875	-0.792862	0.065262	0.201037	-0.571573
29549	3.319872	-3.494119	8.858653	-0.033645	-0.037367	0.438798	-0.354613	0.291933	-1.216666	-0.787602	0.066976	0.201572	-0.578417
29550	3.728228	-3.945549	8.686823	0.262557	-0.090604	0.392464	-0.357027	0.290139	-1.216288	-0.782963	0.063348	0.199459	-0.585809
29551	3.228327	-3.859989	8.256783	0.299910	-0.140570	0.266838	-0.361867	0.290451	-1.212682	-0.779600	0.057892	0.198016	-0.591322
29552	2.443583	-4.316021	8.602049	0.122524	-0.163053	-0.036918	-0.364537	0.284228	-1.210401	-0.779493	0.053888	0.199181	-0.591451
29553	1.068510	-3.268023	8.031971	-0.199028	-0.178421	-0.535489	-0.369371	0.282383	-1.205367	-0.784807	0.052636	0.205077	-0.582452
29554	1.595091	-2.539784	9.005549	-0.220442	0.087337	-0.500430	-0.370448	0.283307	-1.207503	-0.790683	0.055040	0.206819	-0.573600
29555	2.308635	-2.560637	10.727146	-0.354720	0.052853	0.204227	-0.364419	0.289789	-1.212129	-0.788113	0.062001	0.209946	-0.575288
29556	1.275474	-3.730076	10.786111	-0.312758	0.044291	-0.085401	-0.366741	0.302642	-1.214272	-0.788811	0.067050	0.212983	-0.572643
29557	1.738145	-2.867319	9.257954	0.056225	0.097165	-0.479190	-0.361768	0.302232	-1.213799	-0.794725	0.065186	0.211477	-0.565191
29558	2.781399	-2.732061	7.396824	0.590882	-0.065976	-0.709492	-0.360387	0.289669	-1.210954	-0.803156	0.052055	0.206759	-0.556311
29559	4.410446	-4.532822	8.423315	-0.025907	0.206887	0.058277	-0.354692	0.272628	-1.208713	-0.803297	0.054942	0.203777	-0.556930
29560	1.232640	-0.953877	8.626184	-0.479700	0.527763	-0.422371	-0.341283	0.283355	-1.214377	-0.809434	0.066762	0.201116	-0.547642
29561	2.676627	-2.029574	10.888498	-0.451065	0.200466	-0.546705	-0.333632	0.286627	-1.216539	-0.815528	0.073934	0.203554	-0.536669
29562	5.308277	-4.822240	10.012971	0.379218	-0.194291	0.315793	-0.330269	0.285399	-1.215801	-0.811842	0.066933	0.202205	-0.543642
29563	1.777576	-3.080357	8.119719	1.002159	-0.397076	-0.125726	-0.337617	0.270982	-1.215909	-0.812733	0.045690	0.197975	-0.546062
29564	1.992009	-1.343239	7.183982	0.345796	-0.130566	0.234528	-0.344545	0.250330	-1.210234	-0.809930	0.039562	0.196130	-0.551345
29565	3.404314	-2.009382	8.142302	-0.136521	0.070748	0.669850	-0.346171	0.254928	-1.211428	-0.802623	0.044995	0.196048	-0.561548
29566	4.112084	-2.785465	8.636890	-0.160223	0.014877	0.873505	-0.353567	0.255859	-1.207499	-0.792541	0.051124	0.196826	-0.574912
29567	4.085531	-2.805378	8.544748	0.106653	-0.065763	0.773934	-0.359900	0.261392	-1.207655	-0.783383	0.051462	0.196023	-0.587569
29568	4.136654	-2.532610	8.038730	0.261578	-0.106858	0.762653	-0.362620	0.272068	-1.207141	-0.774130	0.049071	0.193844	-0.600616
29569	4.784994	-2.744206	7.862825	0.437381	-0.060429	0.995885	-0.368400	0.271823	-1.202998	-0.762167	0.045064	0.188825	-0.617589
29570	4.739399	-3.929764	7.422616	0.462276	-0.100243	1.138999	-0.375784	0.269061	-1.198644	-0.747870	0.041047	0.183591	-0.636631
29571	4.571600	-4.248389	7.530606	0.471572	-0.218862	0.904919	-0.387323	0.261937	-1.191388	-0.735739	0.034114	0.180588	-0.651853
29572	3.980277	-4.865868	9.009633	0.259896	-0.277582	0.797910	-0.397804	0.260611	-1.184774	-0.724362	0.029526	0.180742	-0.664650
29573	2.760450	-5.179062	11.391474	-0.544445	-0.608939	0.726302	-0.409704	0.284434	-1.180053	-0.711961	0.031589	0.196918	-0.673303
29574	0.718013	-4.215843	12.308515	0.046448	-0.401897	0.606095	-0.426558	0.302106	-1.173838	-0.702136	0.027878	0.201640	-0.682326
29575	-0.356496	-3.194049	10.818646	0.525874	-0.564724	0.016221	-0.442686	0.301450	-1.166047	-0.699781	0.012679	0.202772	-0.684858
29576	-0.467975	-1.895052	9.052923	1.032428	-0.468821	-0.094726	-0.463600	0.283117	-1.154688	-0.699223	-0.008596	0.195194	-0.687687
29577	0.861027	-1.601570	8.116544	0.831487	-0.256841	0.830466	-0.476449	0.264341	-1.144527	-0.686393	-0.020568	0.187686	-0.702293
29578	1.008404	-1.035564	9.243404	0.226248	-0.117834	1.475636	-0.483987	0.268452	-1.143217	-0.664772	-0.019810	0.186678	-0.723075
29579	2.452365	-1.708497	9.439638	0.499451	-0.218693	1.336753	-0.491817	0.279933	-1.141801	-0.644105	-0.024636	0.182963	-0.742325
29580	2.211526	-2.135349	8.759022	0.839395	-0.620283	1.008227	-0.507275	0.279470	-1.130744	-0.626120	-0.040985	0.178939	-0.757809
29581	2.305604	-1.837531	8.198765	0.904361	-0.593262	0.872436	-0.525686	0.277537	-1.114391	-0.609745	-0.058165	0.173431	-0.771200
29582	2.456312	-1.689105	8.510402	0.590618	-0.414101	0.855754	-0.540998	0.273064	-1.101560	-0.594198	-0.068804	0.170348	-0.783056
29583	2.819764	-1.658132	9.445719	0.207025	-0.312722	1.013347	-0.550809	0.272075	-1.091812	-0.576792	-0.072687	0.172270	-0.795205
29584	3.320832	-2.197659	9.679414	0.346411	-0.369000	1.108811	-0.561597	0.283348	-1.084514	-0.557140	-0.078744	0.172601	-0.808457
29585	3.229308	-2.859735	8.747575	0.545597	-0.405841	0.723811	-0.574783	0.287563	-1.075919	-0.543011	-0.088857	0.169530	-0.817621
29586	2.966085	-3.180207	7.791038	0.551154	-0.363607	0.526159	-0.583797	0.290186	-1.070011	-0.532052	-0.099025	0.165400	-0.824474
29587	3.057439	-3.168856	7.627653	0.315190	-0.244794	0.351115	-0.589575	0.288995	-1.061678	-0.524721	-0.105211	0.163702	-0.828734
29588	2.892217	-3.526215	8.306540	-0.157643	-0.103105	0.320515	-0.599111	0.286735	-1.058508	-0.519340	-0.104245	0.168090	-0.831363
29589	3.481743	-2.651079	10.186081	-0.572453	0.141688	0.386876	-0.601309	0.302368	-1.058521	-0.514434	-0.094554	0.177179	-0.833681
29590	3.227551	-4.100033	11.096758	-0.382002	0.172676	0.169398	-0.598130	0.318564	-1.063752	-0.512876	-0.087172	0.182109	-0.834383
29591	1.150712	-4.533630	9.180279	-0.205083	0.029674	-0.610201	-0.596267	0.325101	-1.066557	-0.523371	-0.086598	0.184425	-0.827388
29592	1.907932	-3.109423	9.305914	-0.517963	-0.182459	-0.190177	-0.602721	0.325778	-1.064826	-0.526667	-0.084920	0.194588	-0.823132
29593	1.007240	-1.246642	10.609891	-0.555024	-0.080266	0.266635	-0.606911	0.333615	-1.062618	-0.522760	-0.079059	0.205164	-0.823638
29594	3.523889	-0.970293	11.127977	-0.419457	-0.149731	0.971534	-0.611810	0.353503	-1.060148	-0.506646	-0.073166	0.215150	-0.831665
29595	5.203387	-1.940082	10.358729	0.159855	-0.047173	1.339705	-0.611618	0.379176	-1.061770	-0.483661	-0.069548	0.214917	-0.845604
29596	3.733123	-2.132025	8.649218	0.930832	-0.253747	0.747072	-0.612462	0.391522	-1.061905	-0.468439	-0.079642	0.202628	-0.856250
29597	2.822320	-1.444718	7.000795	0.765993	-0.292363	-0.195910	-0.618721	0.371692	-1.055666	-0.469251	-0.092420	0.191954	-0.856981
29598	2.588896	-0.890578	7.191662	0.260298	0.090201	-0.234807	-0.620946	0.351747	-1.054652	-0.473069	-0.094250	0.186228	-0.855945
29599	3.047449	-1.343385	8.323723	-0.266531	0.265757	0.110230	-0.617454	0.352884	-1.058332	-0.472601	-0.086601	0.188475	-0.856519
29600	3.233502	-1.815752	8.997406	-0.220793	0.338444	0.566986	-0.608620	0.366056	-1.067130	-0.464440	-0.076607	0.190043	-0.861574
29601	3.359024	-2.990865	9.087157	0.291132	0.362969	0.612971	-0.600846	0.373709	-1.075142	-0.454699	-0.070573	0.182570	-0.868871
29602	3.009485	-3.291008	8.553907	0.527282	0.345394	0.396217	-0.592645	0.373562	-1.083138	-0.448200	-0.067950	0.170825	-0.874825
29603	2.947190	-3.105225	8.420601	0.488799	0.326298	0.148441	-0.583896	0.369806	-1.088807	-0.445956	-0.065980	0.159603	-0.878235
29604	2.753138	-2.984944	8.360778	0.272542	0.336613	0.160246	-0.575814	0.364701	-1.096691	-0.443768	-0.062021	0.152037	-0.880970
29605	2.383917	-3.574291	8.209456	0.064621	0.369227	0.135157	-0.568550	0.362986	-1.103366	-0.442342	-0.055552	0.147939	-0.882815
29606	1.949055	-4.218117	9.183140	-0.528124	0.173553	0.222321	-0.561295	0.364676	-1.110203	-0.439437	-0.047188	0.155983	-0.883367
29607	1.347982	-2.794154	10.497215	-0.627097	-0.224753	0.044456	-0.567259	0.381540	-1.110677	-0.438415	-0.045334	0.169250	-0.881528
29608	1.566144	-1.452483	11.312264	-0.144890	-0.051344	-0.328779	-0.569426	0.386598	-1.106676	-0.444111	-0.046113	0.171971	-0.878103
29609	1.314113	-0.736058	11.241350	-0.488969	-0.095217	-0.326575	-0.572109	0.385099	-1.106557	-0.449865	-0.044358	0.181107	-0.873415
29610	1.871388	-0.840120	10.537052	-0.334839	0.127508	0.211869	-0.574021	0.395539	-1.108919	-0.446858	-0.038383	0.186010	-0.874211
29611	1.908118	-0.737493	10.537405	0.128248	0.190096	0.068720	-0.574693	0.395437	-1.110004	-0.446207	-0.035751	0.181974	-0.875503
29612	1.481803	-0.444326	9.395502	0.295165	0.139267	-0.121934	-0.571038	0.387238	-1.114396	-0.448552	-0.036427	0.175490	-0.875601
29613	1.632332	-1.344780	8.395856	0.288769	-0.017440	0.027365	-0.567534	0.384069	-1.115629	-0.447760	-0.039036	0.170352	-0.876908
29614	1.753322	-1.565918	8.473455	0.221811	-0.216529	0.073602	-0.572090	0.379631	-1.115175	-0.445482	-0.044605	0.168474	-0.878165
29615	1.483434	-1.803812	8.996571	0.121005	-0.289083	0.060501	-0.580678	0.374893	-1.109918	-0.443304	-0.050365	0.168677	-0.878916
29616	1.744562	-1.973834	9.261039	0.068517	-0.317305	-0.001786	-0.592750	0.365913	-1.101491	-0.442129	-0.056590	0.170299	-0.878816
29617	1.972777	-1.984252	9.321081	0.139626	-0.354686	0.024669	-0.601344	0.362801	-1.093050	-0.440300	-0.063773	0.170675	-0.879169
29618	2.028902	-2.162904	9.081016	0.200282	-0.439584	0.098579	-0.613172	0.362701	-1.089104	-0.436734	-0.072961	0.171161	-0.880139
29619	2.067379	-2.414696	8.930030	0.153515	-0.407220	0.103950	-0.624187	0.359872	-1.078176	-0.433259	-0.080898	0.171827	-0.881032
29620	2.089706	-2.569664	8.881331	0.032417	-0.347524	0.201203	-0.635478	0.359647	-1.069338	-0.428400	-0.086642	0.174607	-0.882315
29621	2.303021	-2.602228	8.688318	0.059558	-0.299254	0.272283	-0.647569	0.356854	-1.058941	-0.422420	-0.091245	0.176269	-0.884401
29622	2.135325	-3.190333	8.661129	0.032065	-0.381655	0.142656	-0.657251	0.357718	-1.049814	-0.418428	-0.097794	0.179200	-0.885010
29623	2.220802	-3.679060	9.615909	-0.583851	-0.162328	0.124425	-0.665612	0.366885	-1.045744	-0.416726	-0.095043	0.190851	-0.883676
29624	2.662742	-3.942921	9.751826	-0.742618	0.211493	0.271218	-0.666477	0.386488	-1.047278	-0.414050	-0.084102	0.202721	-0.883399
29625	4.366052	-2.280769	8.595138	0.103423	0.046459	0.406780	-0.666240	0.397316	-1.050198	-0.406822	-0.082225	0.200959	-0.887328
29626	4.738255	-2.390486	9.110510	-0.289974	0.364337	0.937938	-0.661978	0.410649	-1.055262	-0.391973	-0.069650	0.204656	-0.894216
29627	3.659286	-1.686582	9.570395	-0.231148	0.285591	0.437427	-0.650468	0.427578	-1.063834	-0.385582	-0.060769	0.206905	-0.897120
29628	4.318999	-1.990227	9.344981	-0.012236	-0.037989	-0.099836	-0.645370	0.430745	-1.065016	-0.387169	-0.061805	0.207313	-0.896271
29629	3.837435	-1.935868	9.151654	0.151417	-0.081596	-0.438980	-0.648298	0.420866	-1.063668	-0.394482	-0.066186	0.204420	-0.893429
29630	3.069637	-1.634235	8.906754	0.126168	-0.064540	-0.635938	-0.654966	0.403712	-1.062511	-0.405311	-0.070965	0.201832	-0.888792
29631	3.180933	-1.379741	8.920285	0.053965	0.038533	-0.441927	-0.656931	0.386894	-1.062216	-0.413236	-0.072467	0.199610	-0.885517
29632	3.213725	-1.830700	8.780257	0.057007	0.056968	-0.180097	-0.658120	0.380014	-1.063650	-0.416502	-0.072684	0.197884	-0.884355
29633	3.415636	-2.239738	8.736579	0.069732	0.160086	-0.030898	-0.654081	0.377987	-1.065804	-0.417593	-0.070565	0.194949	-0.884665
29634	3.442112	-2.472309	8.743960	0.141647	0.228558	-0.150466	-0.650840	0.373144	-1.067905	-0.420862	-0.068328	0.190335	-0.884296
29635	3.549053	-2.373268	8.698349	0.207905	0.230476	-0.205085	-0.644499	0.365801	-1.075296	-0.425085	-0.066838	0.184140	-0.883701
29636	3.176725	-2.486804	9.034429	0.167004	0.311144	-0.209923	-0.638291	0.357555	-1.080264	-0.429621	-0.063569	0.178273	-0.882952
29637	2.936716	-2.704776	9.168330	0.015406	0.261562	-0.270775	-0.631416	0.351597	-1.086799	-0.435313	-0.060123	0.175142	-0.881029
29638	2.790473	-2.668591	9.134682	0.035802	0.207277	-0.370044	-0.626022	0.345711	-1.088823	-0.442418	-0.058116	0.172272	-0.878186
29639	2.736332	-3.193914	9.392156	0.026767	0.095717	-0.320366	-0.622368	0.337646	-1.092938	-0.448336	-0.057853	0.170361	-0.875571
29640	2.083816	-2.217726	9.239588	-0.071474	-0.120645	-0.522638	-0.622885	0.330493	-1.089352	-0.457059	-0.061140	0.172098	-0.870483
29641	1.526136	-1.778775	8.862884	0.122227	-0.006716	-0.678554	-0.624731	0.318639	-1.089441	-0.468662	-0.064744	0.168933	-0.864654
29642	1.492609	-1.512315	9.139090	-0.252881	0.036739	-0.442529	-0.626047	0.309626	-1.090398	-0.476679	-0.063265	0.172399	-0.859682
29643	1.922664	-1.752090	9.500745	-0.330257	0.032376	-0.039753	-0.624845	0.312184	-1.091963	-0.477893	-0.059694	0.177401	-0.858245
29644	2.439320	-2.723462	9.639479	-0.150790	0.033612	0.116339	-0.625676	0.320463	-1.093864	-0.476134	-0.057296	0.179826	-0.858881
29645	2.474443	-2.560187	9.514146	0.116473	-0.042014	0.137900	-0.625147	0.323250	-1.092418	-0.473485	-0.058614	0.178075	-0.860619
29646	2.270512	-2.221621	9.240532	0.278829	-0.083822	0.049771	-0.627562	0.321723	-1.091350	-0.471931	-0.062554	0.174145	-0.861999
29647	2.283034	-2.061213	8.847319	0.129676	-0.053010	0.046848	-0.631051	0.319746	-1.088106	-0.470783	-0.064504	0.172150	-0.862883
29648	2.368265	-2.176174	9.016904	-0.028842	-0.015382	0.125257	-0.633323	0.315043	-1.084556	-0.468545	-0.064101	0.172974	-0.863966
29649	2.647914	-2.297304	9.315274	-0.007264	-0.004551	0.127098	-0.632124	0.318724	-1.085676	-0.466348	-0.063646	0.172993	-0.865183
29650	2.623720	-2.314747	9.218371	0.035893	-0.044183	0.054494	-0.633477	0.321561	-1.084480	-0.465147	-0.064592	0.172873	-0.865783
29651	2.500268	-2.232041	9.021377	-0.005433	-0.018921	-0.010867	-0.634028	0.326276	-1.085682	-0.465283	-0.064882	0.172828	-0.865698
29652	2.564322	-2.276999	9.067013	-0.075311	0.030369	-0.014321	-0.632682	0.325543	-1.085994	-0.465676	-0.063739	0.173850	-0.865367
29653	2.550098	-2.532156	9.090167	-0.097459	0.026952	-0.027660	-0.633896	0.326675	-1.084718	-0.466374	-0.062433	0.174966	-0.864861
29654	2.555298	-2.529620	9.217894	-0.074782	0.011385	-0.037418	-0.633362	0.328135	-1.087127	-0.467096	-0.061704	0.176126	-0.864288
29655	2.488777	-2.606090	9.158654	0.015992	0.013842	0.001801	-0.632288	0.328818	-1.087118	-0.467093	-0.061573	0.175456	-0.864435
29656	2.585794	-2.371280	9.130972	-0.005557	0.018933	-0.067222	-0.635287	0.342979	-1.090028	-0.468263	-0.061465	0.175312	-0.863839
29657	2.741185	-2.409746	8.977150	-0.033850	0.044832	-0.081320	-0.635419	0.342428	-1.090589	-0.469863	-0.060629	0.175128	-0.863066
29658	2.750195	-2.499407	8.961252	-0.059020	0.039330	-0.083200	-0.633669	0.341916	-1.094710	-0.471447	-0.059721	0.175695	-0.862150
29659	2.528992	-2.445143	9.096085	-0.100358	0.022214	-0.088700	-0.633669	0.341925	-1.095118	-0.473167	-0.058677	0.176881	-0.861036
29660	2.468493	-2.431663	9.209676	-0.086122	0.038231	-0.012512	-0.630419	0.333776	-1.095147	-0.473561	-0.057282	0.178008	-0.860681
29661	2.588274	-2.487756	9.180073	-0.036951	0.017984	-0.003670	-0.628258	0.330009	-1.093661	-0.473723	-0.056606	0.178249	-0.860587
29662	2.627326	-2.502017	9.171920	0.035102	0.001816	-0.041490	-0.629750	0.330071	-1.091940	-0.474342	-0.057090	0.177600	-0.860348
29663	2.681305	-2.430647	9.064710	0.054706	-0.015907	-0.037134	-0.628810	0.330131	-1.089362	-0.474852	-0.057992	0.176561	-0.860220
29664	2.647793	-2.341441	8.993196	0.012704	0.006196	-0.010596	-0.629205	0.327309	-1.089448	-0.474979	-0.058079	0.176291	-0.860199
29665	2.643829	-2.380351	9.027071	-0.041530	0.017809	-0.067272	-0.628802	0.327303	-1.089589	-0.476237	-0.057600	0.176564	-0.859480
29666	2.693208	-2.418292	9.074611	-0.074580	0.024903	-0.041702	-0.628667	0.327661	-1.092983	-0.477065	-0.056643	0.177581	-0.858875
29667	2.699435	-2.486152	9.082536	-0.063567	0.045551	-0.045954	-0.625978	0.327631	-1.094378	-0.478076	-0.055410	0.178008	-0.858305
29668	2.666553	-2.525178	9.173128	-0.049837	0.020112	-0.093888	-0.626106	0.329374	-1.092890	-0.479749	-0.054957	0.178586	-0.857279
29669	2.540444	-2.532330	9.101908	-0.022158	0.002364	-0.122176	-0.625165	0.329362	-1.093310	-0.481862	-0.055133	0.178644	-0.856070
29670	2.483763	-2.618333	9.028599	-0.036939	0.019575	-0.104413	-0.625429	0.327666	-1.093225	-0.483694	-0.054850	0.178992	-0.854981
29671	2.529832	-2.619925	9.025210	-0.059125	0.025047	-0.081471	-0.625153	0.325392	-1.093166	-0.485224	-0.054128	0.179522	-0.854049
29672	2.533244	-2.658698	9.093012	-0.068356	0.026530	-0.072651	-0.623410	0.326793	-1.094230	-0.486569	-0.053307	0.180373	-0.853155
29673	2.552796	-2.672913	9.055202	-0.064232	0.027046	-0.092087	-0.623145	0.327743	-1.092705	-0.488285	-0.052534	0.180975	-0.852095
29674	2.534556	-2.726649	9.079121	-0.049169	0.026952	-0.083194	-0.623143	0.327158	-1.091907	-0.489784	-0.051931	0.181482	-0.851164
29675	2.490241	-2.693467	9.070289	-0.062202	0.041436	-0.098163	-0.621527	0.326014	-1.093052	-0.491644	-0.050946	0.181916	-0.850057
29676	2.460373	-2.660027	9.033010	-0.077127	0.055816	-0.109605	-0.621259	0.326624	-1.095214	-0.493721	-0.049673	0.182586	-0.848784
29677	2.438199	-2.752672	9.100432	-0.113179	0.052860	-0.074367	-0.619787	0.328861	-1.095431	-0.495260	-0.047894	0.183805	-0.847726
29678	2.419095	-2.757868	9.157660	-0.089423	0.028605	-0.092126	-0.618846	0.329374	-1.100190	-0.496946	-0.046897	0.184970	-0.846541
29679	2.407715	-2.680395	9.113396	-0.068385	0.019410	-0.072669	-0.617635	0.328774	-1.099951	-0.498282	-0.046112	0.185766	-0.845624
29680	2.382748	-2.661439	9.001752	-0.081954	0.032553	-0.033720	-0.618044	0.330642	-1.100703	-0.498982	-0.044905	0.186817	-0.845044
29681	2.497028	-2.785591	9.102487	-0.086904	0.041898	0.018462	-0.615903	0.333519	-1.098593	-0.498872	-0.043210	0.187791	-0.844982
29682	2.511906	-2.790168	9.180011	-0.053611	0.027964	-0.017774	-0.616164	0.331005	-1.099896	-0.499257	-0.042304	0.188423	-0.844659
29683	2.476942	-2.744682	9.140078	-0.000560	-0.001790	-0.054923	-0.616040	0.335025	-1.102354	-0.500146	-0.042484	0.188316	-0.844148
29684	2.432564	-2.728508	9.003786	0.008008	0.004949	-0.037159	-0.614696	0.334840	-1.101831	-0.500717	-0.042655	0.188120	-0.843844
29685	2.441862	-2.704060	9.032775	-0.011263	0.005386	0.010520	-0.614958	0.332427	-1.101362	-0.500536	-0.042358	0.188182	-0.843953
29686	2.477390	-2.776239	9.082555	-0.023217	0.002346	-0.014297	-0.615233	0.334736	-1.102918	-0.500739	-0.042175	0.188559	-0.843758
29687	2.491941	-2.780833	9.056556	-0.029957	-0.000829	-0.032023	-0.614428	0.335142	-1.102914	-0.501266	-0.041954	0.188970	-0.843364
29688	2.516459	-2.799812	9.026157	-0.008570	-0.006158	-0.024921	-0.614028	0.335593	-1.098275	-0.501602	-0.042102	0.189176	-0.843110
29689	2.514611	-2.828977	9.023913	-0.025374	-0.005090	-0.001979	-0.613091	0.337024	-1.099874	-0.501601	-0.041885	0.189588	-0.843029
29690	2.540873	-2.813938	8.993311	-0.010705	0.002364	-0.010732	-0.613896	0.336747	-1.099329	-0.501732	-0.041814	0.189756	-0.842917
29691	2.508580	-2.892206	9.016983	-0.039303	0.004075	-0.017874	-0.611745	0.336786	-1.103164	-0.502043	-0.041363	0.190309	-0.842630
29692	2.439384	-2.815771	9.076873	-0.046036	0.009766	-0.034645	-0.613091	0.337543	-1.103941	-0.502634	-0.040903	0.190979	-0.842148
29693	2.473989	-2.853988	9.049335	-0.019210	-0.013187	-0.032061	-0.611885	0.338623	-1.102831	-0.503100	-0.040995	0.191360	-0.841779
29694	2.400021	-2.807193	8.940962	-0.041905	0.008657	0.014077	-0.612569	0.339213	-1.100151	-0.502861	-0.040410	0.192011	-0.841802
29695	2.508598	-2.899897	8.969066	-0.071955	0.023189	0.063564	-0.613117	0.342648	-1.101123	-0.501895	-0.038989	0.192999	-0.842219
29696	2.553620	-2.959764	9.033488	-0.066394	0.007457	0.054631	-0.612313	0.343787	-1.102184	-0.500985	-0.038022	0.194105	-0.842550
29697	2.495985	-2.985085	9.041540	-0.025265	0.002129	-0.003610	-0.614474	0.347254	-1.102864	-0.501030	-0.037684	0.194477	-0.842454
29698	2.467931	-2.932198	8.934360	-0.037511	-0.005571	0.015759	-0.613400	0.348006	-1.105848	-0.500700	-0.037377	0.195197	-0.842497
29699	2.456241	-2.951426	8.953235	-0.055671	0.014497	0.058188	-0.612992	0.349629	-1.106001	-0.499771	-0.036284	0.196010	-0.842907
29700	2.507836	-2.974758	9.027212	-0.050411	0.016193	0.063508	-0.611390	0.352964	-1.104823	-0.498729	-0.035295	0.196764	-0.843391
29701	2.501371	-3.018575	9.005679	-0.026182	0.001223	0.029897	-0.611795	0.353524	-1.104120	-0.498201	-0.034834	0.197199	-0.843620
29702	2.495221	-2.950711	9.021830	-0.011519	0.008678	0.021148	-0.611797	0.354232	-1.104097	-0.497813	-0.034526	0.197342	-0.843829
29703	2.476155	-2.975339	8.968470	0.002782	-0.003695	0.022888	-0.611261	0.354607	-1.102457	-0.497363	-0.034467	0.197336	-0.844097
29704	2.451864	-2.981045	8.910162	-0.029627	0.008454	0.026488	-0.611270	0.354696	-1.103205	-0.496896	-0.033961	0.197790	-0.844287
29705	2.476031	-2.966033	8.983009	-0.050900	0.019210	0.015874	-0.612086	0.357855	-1.104183	-0.496691	-0.033012	0.198463	-0.844287
29706	2.478319	-3.075231	9.017605	-0.055919	0.008893	-0.000118	-0.611549	0.358274	-1.104448	-0.496690	-0.032344	0.199338	-0.844108
29707	2.429856	-3.078540	8.999291	-0.032042	-0.000208	-0.019540	-0.612356	0.358144	-1.104170	-0.496991	-0.032051	0.199868	-0.843816
29708	2.443177	-3.020037	8.982409	-0.019662	-0.006501	-0.012474	-0.611557	0.361030	-1.107218	-0.497114	-0.032052	0.200276	-0.843647
29709	2.419562	-3.058909	8.938476	-0.020963	0.001084	0.037006	-0.611151	0.363053	-1.106405	-0.496458	-0.031621	0.200645	-0.843962
29710	2.432707	-3.107220	8.958502	-0.023480	0.010085	0.031750	-0.611420	0.363053	-1.106130	-0.495900	-0.031128	0.200981	-0.844228
29711	2.445637	-3.140968	9.002484	-0.014871	-0.001762	0.010481	-0.612502	0.365157	-1.104143	-0.495675	-0.030913	0.201264	-0.844300
29712	2.430421	-3.107257	9.001763	0.016080	-0.006488	-0.003596	-0.614379	0.363784	-1.104166	-0.495620	-0.031234	0.201074	-0.844366
29713	2.371453	-3.079204	8.925117	0.003234	-0.010376	0.005193	-0.612633	0.364213	-1.106078	-0.495438	-0.031364	0.201136	-0.844454
29714	2.444846	-3.107404	8.959045	-0.000779	0.008739	0.024818	-0.612784	0.366690	-1.105659	-0.494977	-0.031146	0.201098	-0.844741
29715	2.459651	-3.114414	8.998070	0.005524	0.000778	-0.010580	-0.613313	0.364043	-1.107100	-0.495104	-0.031175	0.201005	-0.844687
29716	2.473689	-3.097171	8.947817	0.015021	-0.014619	-0.031870	-0.613042	0.362829	-1.103875	-0.495497	-0.031736	0.200896	-0.844462
29717	2.471841	-3.126337	8.945573	0.007660	0.011726	-0.021114	-0.613713	0.362555	-1.103603	-0.495844	-0.031646	0.200659	-0.844318
29718	2.459466	-3.111995	8.954715	0.014205	-0.017206	-0.035421	-0.612508	0.364094	-1.103976	-0.496283	-0.032258	0.200587	-0.844054
29719	2.471407	-3.106925	8.930969	0.011301	-0.010337	-0.026548	-0.613852	0.363980	-1.103828	-0.496630	-0.032599	0.200509	-0.843855
29720	2.480519	-3.199010	8.931944	-0.005219	0.011355	-0.010546	-0.614117	0.362866	-1.104405	-0.496775	-0.032436	0.200498	-0.843779
29721	2.450953	-3.170412	8.959708	-0.006443	-0.006713	-0.035415	-0.612637	0.362206	-1.101857	-0.497296	-0.032574	0.200688	-0.843422
29722	2.460285	-3.155679	8.938218	0.002490	-0.000502	-0.031813	-0.614117	0.362552	-1.103054	-0.497748	-0.032773	0.200650	-0.843156
29723	2.391144	-3.093817	8.923594	0.009303	-0.002577	-0.017647	-0.613581	0.362901	-1.100326	-0.497973	-0.032924	0.200550	-0.843041
29724	2.420240	-3.098146	8.900446	-0.001280	0.012637	0.010702	-0.613039	0.361486	-1.100922	-0.497764	-0.032693	0.200473	-0.843192
29725	2.440831	-3.141459	9.007325	-0.023217	0.012982	-0.010587	-0.612508	0.363748	-1.101264	-0.497953	-0.032227	0.200775	-0.843027
29726	2.435306	-3.107572	9.006900	-0.011836	0.006534	-0.033579	-0.613583	0.363823	-1.103428	-0.498471	-0.032172	0.200907	-0.842691
29727	2.395556	-3.074317	8.909138	-0.003841	-0.008502	0.001723	-0.612237	0.363059	-1.102379	-0.498354	-0.032209	0.201106	-0.842711
29728	2.430099	-3.097962	8.953708	-0.019283	0.012488	0.010642	-0.612102	0.363217	-1.103192	-0.498159	-0.031802	0.201333	-0.842788
29729	2.454011	-3.073246	9.007215	-0.006453	-0.009261	0.031753	-0.612642	0.363795	-1.103167	-0.497533	-0.031704	0.201603	-0.843097
29730	2.430542	-3.112514	9.001976	-0.004296	-0.014229	0.017590	-0.612243	0.365498	-1.103661	-0.497102	-0.031869	0.201848	-0.843286
29731	2.435432	-3.117283	8.985312	0.024291	0.001749	0.028390	-0.611978	0.366652	-1.104853	-0.496557	-0.031903	0.201489	-0.843692
29732	2.455308	-3.141198	8.988509	0.058149	-0.010674	0.039022	-0.613184	0.365538	-1.104466	-0.495735	-0.032543	0.200658	-0.844348
29733	2.415569	-3.098225	8.955670	0.066605	-0.016422	0.058469	-0.612378	0.365645	-1.103791	-0.494579	-0.033182	0.199786	-0.845208
29734	2.381425	-3.096423	8.899241	0.052228	-0.002366	0.060291	-0.612913	0.364808	-1.103812	-0.493433	-0.033536	0.198986	-0.846052
29735	2.380987	-3.067295	8.944747	0.012493	0.009574	0.067313	-0.612649	0.366212	-1.103497	-0.492264	-0.033163	0.198779	-0.846796
29736	2.395075	-3.040332	8.971456	0.015686	0.015374	0.049674	-0.612381	0.366526	-1.105124	-0.491391	-0.032898	0.198414	-0.847398
29737	2.292305	-2.988787	8.987171	0.009567	0.019026	0.043510	-0.612114	0.367388	-1.105917	-0.490665	-0.032428	0.198143	-0.847901
29738	2.311703	-2.981147	9.038262	-0.000486	0.021516	0.083272	-0.610095	0.366452	-1.104200	-0.489257	-0.031766	0.198014	-0.848769
29739	2.368639	-3.031087	9.100569	0.043166	0.006482	0.131041	-0.610775	0.368723	-1.103710	-0.486971	-0.031489	0.197344	-0.850249
29740	2.317875	-3.041722	9.075018	0.060172	-0.014716	0.130971	-0.610915	0.370737	-1.104869	-0.484562	-0.031847	0.196565	-0.851791
29741	2.317005	-3.012616	8.983294	0.071165	-0.041842	0.152935	-0.611723	0.371334	-1.105385	-0.481686	-0.032576	0.195895	-0.853547
29742	2.323959	-2.990637	9.021859	0.091340	-0.048296	0.205114	-0.612531	0.371598	-1.103733	-0.477847	-0.033515	0.194952	-0.855881
29743	2.334947	-3.070560	8.926508	0.062648	-0.037827	0.203326	-0.612805	0.373467	-1.104622	-0.474115	-0.033897	0.194418	-0.858060
29744	2.323286	-3.095049	8.916705	0.037649	-0.036085	0.196190	-0.614152	0.374326	-1.103626	-0.470496	-0.034149	0.194264	-0.860075
29745	2.372592	-2.875654	9.032113	0.037684	-0.022799	0.162658	-0.613089	0.378542	-1.103229	-0.467523	-0.034196	0.193982	-0.861756
29746	2.457631	-2.874103	9.109337	0.034321	-0.014679	0.121127	-0.613901	0.380250	-1.102756	-0.465267	-0.034340	0.193629	-0.863050
29747	2.427875	-2.991189	8.923946	0.002586	-0.013474	0.097181	-0.613771	0.381682	-1.103528	-0.463478	-0.034163	0.193819	-0.863976
29748	2.466632	-2.975911	9.014090	-0.038345	0.030784	0.019525	-0.613913	0.384231	-1.103308	-0.463197	-0.033240	0.194228	-0.864071
29749	2.394522	-2.996634	9.072215	-0.033276	0.033068	-0.035242	-0.612034	0.385185	-1.103571	-0.463901	-0.032450	0.194519	-0.863658
29750	2.308241	-3.051612	9.031466	-0.016512	0.010700	-0.060065	-0.610421	0.385311	-1.104539	-0.464903	-0.032385	0.194684	-0.863084
29751	2.187219	-3.044087	9.128801	0.016474	0.004543	-0.015773	-0.611493	0.384225	-1.105515	-0.465127	-0.032472	0.194391	-0.863026
29752	2.092254	-3.167208	8.977564	0.036919	-0.014973	0.024864	-0.611625	0.383662	-1.105532	-0.464526	-0.033018	0.193927	-0.863433
29753	2.205785	-3.034061	8.931898	0.017389	-0.013883	0.082245	-0.612027	0.383089	-1.104865	-0.462984	-0.033043	0.193854	-0.864277
29754	2.330723	-2.968668	9.000236	-0.004084	-0.000593	0.113174	-0.611776	0.388740	-1.104413	-0.460936	-0.032617	0.194023	-0.865349
29755	2.405661	-3.076549	9.025015	-0.009270	0.000396	0.071600	-0.610567	0.388983	-1.103874	-0.459648	-0.032197	0.194274	-0.865993
29756	2.425457	-3.102898	8.987304	0.003182	0.010877	0.011586	-0.609498	0.391255	-1.105175	-0.459397	-0.032033	0.194144	-0.866162
29757	2.419447	-3.044744	8.986681	0.008418	0.003585	-0.051215	-0.610575	0.392148	-1.105950	-0.460237	-0.032207	0.193989	-0.865744
29758	2.381024	-3.060005	9.002468	0.001013	0.000620	-0.077771	-0.610036	0.391416	-1.105436	-0.461489	-0.032549	0.193933	-0.865077
29759	2.306063	-3.066219	9.017065	0.011198	0.022211	-0.084657	-0.609096	0.391973	-1.105973	-0.462976	-0.032561	0.193540	-0.864370
29760	2.298422	-3.046936	9.021500	0.004660	0.011314	-0.077674	-0.609760	0.389009	-1.105789	-0.464262	-0.032751	0.193321	-0.863722
29761	2.244818	-3.033343	9.017345	-0.017671	0.005133	-0.051250	-0.608683	0.388405	-1.105276	-0.465123	-0.032660	0.193607	-0.863198
29762	2.284527	-3.076318	9.040553	0.007693	-0.000642	-0.024692	-0.610024	0.387435	-1.104884	-0.465446	-0.032881	0.193482	-0.863043
29763	2.277206	-3.071594	9.054737	0.033394	-0.014126	-0.045915	-0.609894	0.388694	-1.104300	-0.466105	-0.033575	0.193070	-0.862753
29764	2.244704	-3.033349	8.981233	0.004589	0.004211	-0.042344	-0.609084	0.387537	-1.104074	-0.466753	-0.033751	0.192941	-0.862425
29765	2.276103	-3.013349	9.073522	0.000622	-0.007659	-0.030949	-0.610021	0.386451	-1.105188	-0.467200	-0.033968	0.193044	-0.862151
29766	2.273432	-3.008547	9.025258	0.018205	-0.011441	-0.015887	-0.610156	0.386781	-1.107082	-0.467324	-0.034439	0.192845	-0.862110
29767	2.278171	-3.008465	8.991701	0.009398	-0.000716	-0.021151	-0.609887	0.386737	-1.105453	-0.467623	-0.034579	0.192738	-0.861966
29768	2.317345	-3.017457	9.060375	-0.006246	0.003216	-0.041519	-0.610016	0.384739	-1.104699	-0.468260	-0.034667	0.192805	-0.861601
29769	2.288018	-2.998563	9.102664	0.020938	-0.001694	-0.049417	-0.610284	0.384481	-1.105521	-0.469034	-0.035040	0.192488	-0.861236
29770	2.200461	-3.002593	8.979643	0.024635	-0.003363	-0.052930	-0.609341	0.384034	-1.105546	-0.469822	-0.035574	0.192076	-0.860877
29771	2.238755	-2.975192	8.999869	-0.004220	0.004371	-0.015850	-0.610816	0.382665	-1.106118	-0.470058	-0.035471	0.192157	-0.860734
29772	2.330778	-2.963806	9.048346	-0.022120	0.015887	0.015973	-0.611088	0.383835	-1.107439	-0.469766	-0.034970	0.192418	-0.860856
29773	2.302634	-3.012871	9.035816	-0.005564	0.000415	0.000021	-0.610014	0.384160	-1.104173	-0.469714	-0.034861	0.192570	-0.860854
29774	2.323798	-2.983357	9.016985	-0.026831	0.011168	-0.010591	-0.610553	0.384471	-1.104837	-0.469866	-0.034499	0.192938	-0.860704
29775	2.360294	-2.982690	9.066245	-0.018317	0.009028	0.007094	-0.610288	0.385576	-1.103851	-0.469734	-0.034096	0.193234	-0.860725
29776	2.385081	-3.016231	9.028743	0.001713	-0.002987	-0.003532	-0.610822	0.384808	-1.106866	-0.469689	-0.034219	0.193249	-0.860741
29777	2.346550	-3.036356	8.979566	-0.007083	0.009512	-0.008774	-0.609073	0.384503	-1.107713	-0.469825	-0.033977	0.193340	-0.860656
29778	2.312189	-3.012702	8.992777	-0.039367	0.013772	-0.012378	-0.608935	0.383204	-1.106804	-0.470028	-0.033459	0.193898	-0.860441
29779	2.327164	-3.022133	9.070341	-0.021975	-0.003509	-0.026584	-0.610017	0.385201	-1.106318	-0.470429	-0.033371	0.194357	-0.860121
29780	2.301921	-2.988616	8.963392	-0.014259	0.004158	-0.010591	-0.607735	0.386301	-1.107126	-0.470544	-0.033248	0.194574	-0.860014
29781	2.321486	-3.000401	8.944823	-0.056663	0.009953	0.028210	-0.609749	0.385447	-1.104951	-0.470078	-0.032390	0.195539	-0.860083
29782	2.347510	-3.070316	9.068921	-0.052273	0.008960	-0.001847	-0.610829	0.387208	-1.106516	-0.470083	-0.031794	0.196371	-0.859913
29783	2.361667	-3.050638	9.071614	-0.024804	-0.000995	-0.021279	-0.609488	0.388304	-1.106223	-0.470404	-0.031620	0.196858	-0.859632
29784	2.295959	-3.051841	8.978130	-0.005310	-0.007324	-0.010632	-0.609624	0.388414	-1.104721	-0.470467	-0.031779	0.197030	-0.859552
29785	2.303334	-3.051703	9.012057	0.001275	-0.017571	0.010538	-0.610026	0.388008	-1.105137	-0.470159	-0.032010	0.197243	-0.859663
29786	2.325095	-3.051310	8.998279	0.014972	-0.026958	0.035271	-0.609626	0.389449	-1.106593	-0.469343	-0.032517	0.197280	-0.860081
29787	2.327739	-3.070688	8.945545	-0.010086	-0.012880	0.032632	-0.610703	0.389738	-1.105754	-0.468681	-0.032475	0.197658	-0.860357
29788	2.400630	-3.074217	8.981511	-0.026106	0.001325	0.028235	-0.611513	0.391044	-1.106247	-0.468120	-0.032138	0.198131	-0.860567
29789	2.439882	-3.097781	8.982894	-0.032667	-0.003449	0.003422	-0.611514	0.391487	-1.107050	-0.468012	-0.031843	0.198794	-0.860483
29790	2.430145	-3.097959	8.968152	-0.038721	0.009951	-0.037176	-0.610179	0.394445	-1.107651	-0.468620	-0.031499	0.199361	-0.860034
29791	2.439603	-3.092937	8.925074	-0.038750	0.002838	-0.037223	-0.609365	0.392133	-1.106510	-0.469240	-0.031208	0.200047	-0.859547
29792	2.426387	-3.156293	8.944405	-0.053614	0.016340	-0.084919	-0.611791	0.394152	-1.105599	-0.470696	-0.030807	0.200780	-0.858594
29793	2.364590	-3.220535	8.923735	-0.082044	0.002266	-0.100995	-0.609767	0.391406	-1.105303	-0.472432	-0.030376	0.202180	-0.857326
29794	2.286331	-3.187970	8.906643	-0.096566	0.016187	-0.093862	-0.610986	0.394536	-1.104643	-0.474070	-0.029607	0.203644	-0.856102
29795	2.359151	-3.181786	8.981050	-0.095806	0.027640	-0.053137	-0.610183	0.395342	-1.103537	-0.475092	-0.028414	0.205065	-0.855236
29796	2.384202	-3.220172	8.996552	-0.053315	0.017607	-0.028318	-0.609515	0.397083	-1.105939	-0.475582	-0.027764	0.205812	-0.854805
29797	2.375605	-3.278593	8.975063	-0.035017	0.010063	-0.040681	-0.611124	0.395716	-1.106509	-0.476282	-0.027399	0.206367	-0.854294
29798	2.354980	-3.225566	8.918663	-0.013701	0.009977	-0.030002	-0.608579	0.398810	-1.108073	-0.476745	-0.027265	0.206508	-0.854005
29799	2.355295	-3.235266	8.957262	-0.007719	0.019421	-0.050257	-0.609921	0.398139	-1.108351	-0.477631	-0.027040	0.206500	-0.853519
29800	2.330275	-3.196879	8.951390	-0.020690	0.015427	-0.037058	-0.609916	0.396730	-1.108669	-0.478238	-0.026775	0.206704	-0.853138
29801	2.335615	-3.216199	8.985402	-0.004659	0.010097	-0.031739	-0.609110	0.396680	-1.107319	-0.478768	-0.026662	0.206738	-0.852836
29802	2.384086	-3.225036	8.929181	0.019295	0.007269	-0.052909	-0.609111	0.396988	-1.108398	-0.479588	-0.026985	0.206329	-0.852464
29803	2.436615	-3.185241	8.930492	0.004231	0.011846	-0.027302	-0.608705	0.396107	-1.107478	-0.480045	-0.026913	0.206197	-0.852242
29804	2.402900	-3.193134	8.948776	0.020650	0.013957	-0.035186	-0.607761	0.395416	-1.109145	-0.480588	-0.027062	0.205710	-0.852048
29805	2.383831	-3.215333	8.909842	0.007778	0.016193	-0.058192	-0.607892	0.393975	-1.107965	-0.481587	-0.027079	0.205458	-0.851544
29806	2.332798	-3.204117	8.937078	-0.005723	0.005453	-0.060061	-0.608695	0.392895	-1.109488	-0.482531	-0.027222	0.205488	-0.850998
29807	2.344858	-3.196613	8.966279	0.017460	0.010764	-0.051117	-0.607884	0.391435	-1.108456	-0.483381	-0.027394	0.205124	-0.850598
29808	2.324187	-3.136299	8.941117	0.018352	-0.002463	-0.019370	-0.607882	0.391209	-1.110914	-0.483588	-0.027737	0.204844	-0.850537
29809	2.387956	-3.171555	8.957784	0.015952	0.000509	0.003615	-0.607613	0.390897	-1.109974	-0.483466	-0.027845	0.204631	-0.850654
29810	2.403340	-3.224691	8.888845	0.021288	0.005798	0.007202	-0.606806	0.390910	-1.111345	-0.483251	-0.027966	0.204235	-0.850867
29811	2.397602	-3.171381	8.943635	-0.005378	-0.002963	-0.007085	-0.606531	0.388588	-1.109245	-0.483309	-0.027972	0.204415	-0.850791
29812	2.363329	-3.157440	8.923220	0.002845	-0.007211	-0.012383	-0.607874	0.388349	-1.109781	-0.483384	-0.028217	0.204448	-0.850732
29813	2.366298	-3.181660	8.942752	0.006947	-0.001347	0.003580	-0.607341	0.389582	-1.108522	-0.483260	-0.028271	0.204406	-0.850810
29814	2.396806	-3.127696	8.967354	-0.008198	0.001386	0.031831	-0.607608	0.389327	-1.109480	-0.482623	-0.028082	0.204569	-0.851139
29815	2.395337	-3.176276	8.962860	0.007987	-0.012659	0.030027	-0.609223	0.389924	-1.109170	-0.482002	-0.028232	0.204632	-0.851471
29816	2.434237	-3.185282	8.944864	0.003116	-0.010439	0.010568	-0.607610	0.389752	-1.109467	-0.481672	-0.028440	0.204704	-0.851633
29817	2.426732	-3.178139	8.915692	0.005431	-0.001093	-0.007044	-0.607609	0.389617	-1.109743	-0.481732	-0.028523	0.204680	-0.851603
29818	2.417193	-3.185595	8.917863	-0.019553	0.004206	-0.014159	-0.608417	0.389881	-1.108091	-0.481891	-0.028366	0.204983	-0.851445
29819	2.449281	-3.214144	8.921471	-0.013983	0.010608	-0.019411	-0.608284	0.390167	-1.108356	-0.482220	-0.028116	0.205172	-0.851221
29820	2.423625	-3.272878	8.868166	-0.049677	0.013235	-0.030106	-0.609630	0.390745	-1.107504	-0.482704	-0.027581	0.205891	-0.850791
29821	2.364544	-3.220538	8.909289	-0.067602	-0.001010	-0.035548	-0.609629	0.390475	-1.108058	-0.483288	-0.027077	0.207100	-0.850182
29822	2.398125	-3.195647	8.955871	-0.055087	0.002567	-0.031959	-0.609898	0.390795	-1.109406	-0.483769	-0.026677	0.208013	-0.849698
29823	2.370615	-3.278689	8.929173	-0.034894	-0.007426	0.019327	-0.608694	0.391565	-1.100953	-0.483375	-0.026369	0.208754	-0.849750
29824	2.407953	-3.321704	8.969159	-0.022833	0.005408	0.007947	-0.609773	0.393015	-1.101302	-0.483161	-0.026070	0.209112	-0.849793
29825	2.414201	-3.268181	8.983391	-0.009128	-0.003240	-0.068985	-0.609634	0.391473	-1.102170	-0.484271	-0.026309	0.209329	-0.849100
29826	2.321487	-3.260169	8.838455	-0.003779	0.003818	-0.065363	-0.610575	0.392334	-1.107851	-0.485294	-0.026526	0.209340	-0.848506
29827	2.321947	-3.269862	8.922798	-0.034830	0.019081	-0.045915	-0.609230	0.391724	-1.107341	-0.486118	-0.026036	0.209784	-0.847940
29828	2.375874	-3.281008	9.044901	0.013500	0.014829	-0.036964	-0.609231	0.392658	-1.110988	-0.486695	-0.026115	0.209411	-0.847699
29829	2.325914	-3.221234	8.951440	0.033921	-0.004795	-0.063537	-0.608556	0.391488	-1.110080	-0.487680	-0.026769	0.208905	-0.847237
29830	2.277278	-3.226982	8.863329	0.017475	0.011646	-0.051093	-0.609630	0.391113	-1.111169	-0.488477	-0.027001	0.208487	-0.846873
29831	2.404551	-3.278072	8.935024	0.014325	0.005959	-0.001658	-0.609086	0.388748	-1.107439	-0.488469	-0.027019	0.208240	-0.846938
29832	2.427356	-3.204828	8.944800	0.038356	-0.009182	-0.028211	-0.608949	0.388043	-1.107736	-0.488781	-0.027711	0.207683	-0.846872
29833	2.397798	-3.195664	8.852347	0.018368	0.009941	-0.017534	-0.609084	0.388395	-1.110583	-0.489056	-0.027769	0.207319	-0.846801
29834	2.379297	-3.234838	8.885777	-0.024962	0.021848	-0.010516	-0.608149	0.390368	-1.111074	-0.489233	-0.027243	0.207541	-0.846662
29835	2.418696	-3.241390	9.041101	-0.013441	0.017318	-0.038811	-0.607339	0.389223	-1.111393	-0.489916	-0.026951	0.207630	-0.846254
