# Supplementary material for: Identification of Haptic Based Guiding Using Hard Reins
Source: PLoS One. 2015 Jul 22;10(7):e0132020. doi: 10.1371/journal.pone.0132020 (PMC4511788; doi:10.1371/journal.pone.0132020)
Supplement: S8 File — (ZIP) [file pone.0132020.s008.zip › Exp2_MotionData1/Subject1/path2/T8/fc8.txt]

// Start Time: 0
// Sample rate: 25.0Hz
// Scenario: 4.9
// Firmware Version: 2.6.1
Counter	Acc_X	Acc_Y	Acc_Z	Gyr_X	Gyr_Y	Gyr_Z	Mag_X	Mag_Y	Mag_Z	Quat_w	Quat_x	Quat_y	Quat_z
30773	8.604008	-0.486660	4.635520	-0.554688	0.009216	-0.001879	-0.591458	-0.198231	-0.582924	0.362095	0.474095	-0.282641	0.751155
30774	8.601335	-0.534917	4.645727	-0.549272	0.005631	-0.007109	-0.591738	-0.198508	-0.584049	0.370463	0.471229	-0.287913	0.746864
30775	8.610970	-0.559205	4.636320	-0.531132	0.005634	-0.016629	-0.591450	-0.199917	-0.583785	0.378763	0.467847	-0.292519	0.743028
30776	8.584233	-0.524945	4.677052	-0.561994	0.006606	-0.009037	-0.592295	-0.199912	-0.584902	0.387187	0.464760	-0.297889	0.738475
30777	8.557908	-0.491021	4.664627	-0.558415	-0.003347	-0.006280	-0.590042	-0.199358	-0.583790	0.395446	0.461115	-0.302985	0.734299
30778	8.586664	-0.495885	4.688807	-0.540334	-0.016037	-0.006871	-0.591449	-0.200056	-0.584348	0.403399	0.458401	-0.308166	0.729501
30779	8.608595	-0.549523	4.636215	-0.545813	-0.019548	-0.013991	-0.591881	-0.198089	-0.582779	0.411464	0.455018	-0.313054	0.725020
30780	8.593467	-0.546481	4.720775	-0.543892	0.002102	-0.018531	-0.591311	-0.199499	-0.582798	0.419628	0.451970	-0.317962	0.720094
30781	8.620719	-0.569039	4.619502	-0.543043	-0.015087	-0.010447	-0.592445	-0.198514	-0.581795	0.427547	0.448398	-0.322726	0.715535
30782	8.590800	-0.558382	4.747492	-0.535038	-0.041295	-0.006664	-0.593864	-0.196683	-0.580922	0.435074	0.445862	-0.327913	0.710204
30783	8.635497	-0.525737	4.602084	-0.550446	-0.032095	-0.018381	-0.593444	-0.196268	-0.578954	0.442965	0.442403	-0.332773	0.705211
30784	8.596526	-0.530053	4.645679	-0.553948	-0.012302	-0.014131	-0.592878	-0.196690	-0.579525	0.450845	0.439228	-0.337832	0.699776
30785	8.630774	-0.528215	4.587619	-0.549537	-0.032091	-0.019256	-0.594007	-0.196550	-0.578391	0.458631	0.435663	-0.342590	0.694614
30786	8.596725	-0.556880	4.607316	-0.557759	-0.041084	-0.017539	-0.595136	-0.196834	-0.576839	0.466275	0.432763	-0.347855	0.688695
30787	8.562535	-0.592703	4.641591	-0.547846	-0.059238	-0.008478	-0.596271	-0.195714	-0.574149	0.473597	0.429395	-0.352849	0.683245
30788	8.713272	-0.521818	4.534277	-0.533302	-0.059315	-0.004724	-0.594442	-0.194877	-0.573171	0.480607	0.426778	-0.357980	0.677294
30789	8.820211	-0.469763	4.463477	-0.547820	-0.055608	-0.006654	-0.596417	-0.195304	-0.570350	0.487818	0.423243	-0.362872	0.671731
30790	8.671064	-0.454671	4.407931	-0.557757	-0.041031	-0.021040	-0.597262	-0.196154	-0.567964	0.495263	0.420155	-0.367937	0.665437
30791	8.714453	-0.498536	4.393864	-0.553077	-0.015757	-0.028214	-0.595847	-0.197285	-0.567706	0.502977	0.416086	-0.372238	0.659792
30792	8.552545	-0.502197	4.418286	-0.556615	-0.010515	-0.010629	-0.596413	-0.197005	-0.566715	0.510367	0.412414	-0.376984	0.653700
30793	8.762441	-0.503460	4.427684	-0.538537	-0.022274	-0.012072	-0.595857	-0.195322	-0.565297	0.517573	0.408352	-0.381209	0.648110
30794	8.738605	-0.484157	4.398504	-0.563931	-0.015839	-0.013295	-0.596699	-0.196734	-0.563479	0.524883	0.404588	-0.385993	0.641729
30795	8.724200	-0.503521	4.379408	-0.565678	-0.005012	-0.014271	-0.594873	-0.195048	-0.563475	0.532339	0.399934	-0.390281	0.635884
30796	8.767315	-0.510801	4.418094	-0.562888	0.007608	-0.016079	-0.594871	-0.195329	-0.563759	0.539714	0.395794	-0.394688	0.629505
30797	8.714530	-0.547082	4.360576	-0.565750	-0.017612	-0.015970	-0.596003	-0.194765	-0.563182	0.546949	0.391204	-0.399009	0.623376
30798	8.723283	-0.527017	4.485993	-0.560182	-0.005204	0.003479	-0.596990	-0.195048	-0.562054	0.553812	0.386995	-0.403577	0.616970
30799	8.740127	-0.638594	4.438888	-0.533031	-0.019654	-0.006739	-0.596981	-0.196447	-0.564738	0.560521	0.382616	-0.407499	0.611036
30800	8.713837	-0.551366	4.447616	-0.550349	-0.024945	-0.010442	-0.597973	-0.195891	-0.561914	0.567179	0.378773	-0.411965	0.604255
30801	8.709420	-0.522580	4.408638	-0.533034	-0.022428	0.001250	-0.599242	-0.195743	-0.563308	0.573636	0.374271	-0.415890	0.598246
30802	8.583323	-0.560089	4.467218	-0.557588	-0.026826	0.000072	-0.600655	-0.195462	-0.562029	0.580060	0.370185	-0.420451	0.591366
30803	8.946664	-0.561022	4.297595	-0.553012	-0.034183	0.019715	-0.601358	-0.195742	-0.562167	0.586208	0.365349	-0.424796	0.585173
30804	8.692695	-0.517762	4.389275	-0.538295	-0.009170	0.032067	-0.603193	-0.195742	-0.560748	0.592120	0.360922	-0.429065	0.578820
30805	8.741117	-0.556977	4.350986	-0.557587	-0.041428	0.023200	-0.603481	-0.194335	-0.560310	0.598054	0.355999	-0.433485	0.572439
30806	8.748303	-0.600613	4.336965	-0.542082	-0.030658	0.019773	-0.603486	-0.193635	-0.558897	0.603807	0.351798	-0.437870	0.565619
30807	8.792007	-0.591404	4.307806	-0.560232	-0.025110	0.014231	-0.604058	-0.191805	-0.558452	0.609857	0.346651	-0.441966	0.559083
30808	8.763175	-0.552540	4.309828	-0.547528	-0.022406	0.007285	-0.606170	-0.192643	-0.559006	0.615709	0.342315	-0.446128	0.551989
30809	8.768266	-0.577026	4.264183	-0.529312	-0.016184	0.007460	-0.607162	-0.191517	-0.558144	0.621553	0.337431	-0.449629	0.545569
30810	8.797221	-0.628111	4.240550	-0.528345	-0.003492	-0.001453	-0.607308	-0.190390	-0.558131	0.627392	0.333122	-0.453191	0.538542
30811	8.749167	-0.630406	4.211643	-0.563827	-0.015974	0.001738	-0.608998	-0.191236	-0.556722	0.633378	0.327778	-0.456932	0.531608
30812	8.806380	-0.668980	4.284489	-0.545487	0.006346	0.015089	-0.609001	-0.190245	-0.558257	0.639088	0.322918	-0.460560	0.524572
30813	8.777765	-0.666655	4.241006	-0.534610	0.003629	0.010806	-0.609990	-0.190105	-0.557545	0.644809	0.317578	-0.463707	0.518017
30814	8.747918	-0.593028	4.390041	-0.542800	0.010935	0.003584	-0.610137	-0.188413	-0.558088	0.650508	0.312733	-0.467071	0.510766
30815	8.734052	-0.668585	4.274916	-0.545522	0.011028	-0.005301	-0.610981	-0.188831	-0.558648	0.656376	0.307251	-0.470032	0.503822
30816	8.772702	-0.630070	4.288933	-0.545541	0.003729	0.005371	-0.609858	-0.187423	-0.559485	0.661845	0.302347	-0.473424	0.496405
30817	8.719381	-0.644098	4.310908	-0.546373	0.020007	-0.001829	-0.610133	-0.189111	-0.559922	0.667606	0.296663	-0.476191	0.489423
30818	8.765088	-0.658811	4.323093	-0.556369	0.012739	0.010490	-0.609857	-0.187704	-0.559769	0.673006	0.291399	-0.479491	0.481910
30819	8.762865	-0.697736	4.280035	-0.541812	0.016305	0.007096	-0.609153	-0.187708	-0.558931	0.678451	0.285659	-0.482213	0.474945
30820	8.762580	-0.644174	4.342264	-0.556352	0.016342	0.010469	-0.609150	-0.187986	-0.560058	0.683716	0.280286	-0.485352	0.467338
30821	8.704614	-0.704377	4.318850	-0.552810	0.005618	-0.001828	-0.609154	-0.187142	-0.559768	0.689033	0.274517	-0.488167	0.459964
30822	8.762227	-0.706915	4.357463	-0.534563	0.016283	0.005407	-0.610704	-0.187418	-0.560321	0.694054	0.269423	-0.490964	0.452388
30823	8.738336	-0.682718	4.337894	-0.556420	0.013796	-0.007219	-0.608728	-0.187561	-0.561181	0.699346	0.263515	-0.493559	0.444831
30824	8.743103	-0.629369	4.371122	-0.520044	0.018049	0.002033	-0.608867	-0.188126	-0.560624	0.704169	0.258577	-0.496074	0.437257
30825	8.764955	-0.624765	4.356543	-0.564593	0.020212	-0.014419	-0.608578	-0.189817	-0.560363	0.709455	0.252507	-0.498498	0.429434
30826	8.745412	-0.607482	4.395039	-0.549125	0.020038	-0.003625	-0.609002	-0.189389	-0.561760	0.714320	0.247132	-0.501095	0.421399
30827	8.801229	-0.581417	4.368093	-0.552762	0.025567	-0.014301	-0.607864	-0.191504	-0.561791	0.719415	0.241126	-0.503222	0.413603
30828	8.762162	-0.556565	4.437943	-0.556317	0.043646	-0.019770	-0.605900	-0.189256	-0.561642	0.724500	0.235549	-0.505340	0.405275
30829	8.748940	-0.581738	4.264261	-0.554559	0.023739	-0.010778	-0.606455	-0.191225	-0.561799	0.729369	0.229439	-0.507406	0.397389
30830	8.767068	-0.614839	4.399924	-0.552891	-0.000649	-0.005308	-0.606185	-0.188693	-0.561353	0.733683	0.224057	-0.510086	0.388999
30831	8.767773	-0.637229	4.298685	-0.523771	0.001870	0.000327	-0.606892	-0.188269	-0.561343	0.737923	0.218410	-0.512166	0.381384
30832	8.776865	-0.656226	4.361711	-0.532791	0.009046	0.008136	-0.605612	-0.190380	-0.562500	0.741966	0.213056	-0.514492	0.373352
30833	8.719240	-0.627014	4.337298	-0.549103	0.014518	0.008789	-0.606332	-0.187142	-0.561898	0.746206	0.206808	-0.516501	0.365560
30834	8.757473	-0.658460	4.371428	-0.547324	0.009113	0.007960	-0.607600	-0.187278	-0.562451	0.750131	0.201186	-0.518818	0.357291
30835	8.723370	-0.730716	4.377112	-0.542686	0.024425	0.005250	-0.605624	-0.187705	-0.562331	0.754290	0.194953	-0.520500	0.349457
30836	8.740431	-0.706717	4.367156	-0.543662	0.010870	0.010637	-0.605202	-0.187423	-0.562893	0.758014	0.189293	-0.522657	0.341193
30837	8.709202	-0.629065	4.385662	-0.556494	0.000214	-0.000061	-0.605768	-0.187001	-0.562463	0.761823	0.183033	-0.524661	0.332949
30838	8.718316	-0.701412	4.420287	-0.552882	0.009429	-0.024854	-0.606761	-0.185304	-0.563983	0.765612	0.177567	-0.526647	0.323961
30839	8.703799	-0.730381	4.410964	-0.556433	0.025726	-0.032079	-0.606193	-0.186435	-0.562735	0.769703	0.171432	-0.528014	0.315230
30840	8.698654	-0.734940	4.449684	-0.564608	0.020252	-0.020644	-0.604220	-0.186157	-0.563028	0.773415	0.165621	-0.529790	0.306141
30841	8.674780	-0.710759	4.427699	-0.550113	0.020286	-0.031976	-0.604496	-0.187135	-0.565284	0.777220	0.159572	-0.531070	0.297371
30842	8.701438	-0.657684	4.439153	-0.520154	0.016496	-0.026283	-0.603093	-0.185307	-0.565557	0.780583	0.154488	-0.532491	0.288579
30843	8.703775	-0.647941	4.453539	-0.542840	0.023861	-0.031900	-0.604355	-0.187137	-0.564864	0.784209	0.148494	-0.533543	0.279818
30844	8.682738	-0.626542	4.376004	-0.562028	0.009634	-0.042651	-0.603224	-0.187845	-0.564459	0.787515	0.142926	-0.535131	0.270235
30845	8.631199	-0.574619	4.510812	-0.558292	0.020242	-0.023220	-0.602935	-0.188966	-0.566299	0.790896	0.136584	-0.536212	0.261353
30846	8.674293	-0.715211	4.488159	-0.527500	0.007586	-0.034291	-0.603216	-0.189532	-0.565179	0.793828	0.131441	-0.537545	0.252200
30847	8.680011	-0.560820	4.447766	-0.543821	0.014872	-0.033619	-0.604338	-0.191079	-0.565046	0.796967	0.125436	-0.538473	0.243221
30848	8.680179	-0.536714	4.437831	-0.551125	0.013171	-0.040767	-0.601660	-0.190807	-0.563799	0.799847	0.119922	-0.539689	0.233665
30849	8.699216	-0.568131	4.457488	-0.554649	0.023887	-0.028491	-0.601941	-0.191230	-0.563521	0.802878	0.113620	-0.540400	0.224601
30850	8.669983	-0.579848	4.486654	-0.552751	0.034637	-0.023235	-0.601652	-0.192494	-0.564660	0.805699	0.107759	-0.541186	0.215301
30851	8.698877	-0.558159	4.505705	-0.554602	0.028310	-0.019672	-0.600805	-0.192493	-0.565650	0.808529	0.101315	-0.541707	0.206324
30852	8.633163	-0.603360	4.554625	-0.560176	0.020426	-0.042711	-0.601089	-0.192212	-0.565223	0.811076	0.095574	-0.542578	0.196546
30853	8.654941	-0.588997	4.554436	-0.541914	0.023736	-0.019511	-0.600529	-0.191229	-0.564796	0.813625	0.089327	-0.542979	0.187641
30854	8.640498	-0.603481	4.542535	-0.560068	0.018303	-0.007309	-0.599545	-0.190383	-0.565778	0.815797	0.083183	-0.543814	0.178388
30855	8.616083	-0.617646	4.571722	-0.534688	0.016487	-0.019394	-0.600391	-0.190237	-0.566754	0.818049	0.077059	-0.544176	0.169498
30856	8.645474	-0.598785	4.525561	-0.560170	0.013092	-0.028507	-0.600250	-0.190380	-0.566194	0.820026	0.071137	-0.544927	0.159848
30857	8.669684	-0.598998	4.515865	-0.545610	0.006541	-0.008829	-0.599269	-0.188975	-0.566187	0.821946	0.064735	-0.545369	0.150950
30858	8.640759	-0.589149	4.515794	-0.549217	0.012895	-0.012453	-0.599126	-0.189398	-0.566052	0.823643	0.058798	-0.545978	0.141644
30859	8.650247	-0.618164	4.523355	-0.565618	0.002129	-0.009043	-0.599839	-0.187421	-0.567150	0.825330	0.052066	-0.546415	0.132477
30860	8.669892	-0.633106	4.472750	-0.547375	0.011023	-0.005341	-0.600405	-0.187140	-0.566721	0.826772	0.046072	-0.546926	0.123273
30861	8.621078	-0.608117	4.554694	-0.552990	-0.010534	-0.010593	-0.601105	-0.188265	-0.566727	0.828100	0.039584	-0.547402	0.114170
30862	8.674830	-0.604137	4.472421	-0.545691	-0.005121	-0.014064	-0.602510	-0.189673	-0.565607	0.829176	0.033740	-0.548038	0.104798
30863	8.679319	-0.603893	4.515907	-0.543789	0.003774	-0.002597	-0.601806	-0.189109	-0.566450	0.830429	0.027280	-0.548128	0.095905
30864	8.660497	-0.555682	4.476732	-0.552917	0.003940	-0.015970	-0.601806	-0.189536	-0.565049	0.831402	0.021308	-0.548499	0.086406
30865	8.655371	-0.565105	4.510674	-0.557392	0.005600	0.001656	-0.602374	-0.188690	-0.564896	0.832466	0.014571	-0.548449	0.077404
30866	8.645456	-0.613316	4.520890	-0.560124	0.001981	0.004292	-0.601528	-0.188552	-0.564760	0.833171	0.008251	-0.548738	0.068145
30867	8.630978	-0.642316	4.506735	-0.547426	0.001991	-0.003528	-0.602372	-0.188826	-0.566302	0.833990	0.001744	-0.548598	0.059141
30868	8.669347	-0.608421	4.554633	-0.562018	-0.005143	-0.003645	-0.603077	-0.189110	-0.565035	0.834414	-0.004518	-0.548873	0.049715
30869	8.698812	-0.560530	4.512980	-0.554631	0.009148	0.006984	-0.601811	-0.188268	-0.565036	0.835090	-0.011260	-0.548483	0.040784
30870	8.650227	-0.608452	4.530495	-0.563774	0.002039	-0.000173	-0.603083	-0.187704	-0.564599	0.835372	-0.017598	-0.548505	0.031389
30871	8.643044	-0.622998	4.516169	-0.549294	-0.001538	-0.010600	-0.605761	-0.187976	-0.565564	0.835733	-0.024041	-0.548160	0.022208
30872	8.691415	-0.606416	4.511086	-0.562084	-0.018686	-0.000017	-0.604067	-0.188545	-0.565021	0.835574	-0.030342	-0.548389	0.012840
30873	8.669835	-0.608818	4.491811	-0.545660	-0.001551	-0.010549	-0.604217	-0.186289	-0.565980	0.835724	-0.036707	-0.547909	0.003686
30874	8.640762	-0.632786	4.494534	-0.552895	-0.001593	-0.002681	-0.604502	-0.186014	-0.563727	0.835548	-0.042825	-0.547718	-0.005637
30875	8.675236	-0.645677	4.400392	-0.552982	-0.015961	-0.007007	-0.605203	-0.186714	-0.564291	0.835322	-0.049336	-0.547342	-0.014806
30876	8.684430	-0.647789	4.458396	-0.552951	-0.014241	0.001828	-0.604360	-0.186297	-0.563169	0.834798	-0.055497	-0.547225	-0.024037
30877	8.659883	-0.652149	4.509222	-0.549399	-0.019557	-0.010491	-0.604364	-0.185167	-0.564422	0.834324	-0.061893	-0.546780	-0.033223
30878	8.723584	-0.556352	4.433160	-0.551157	-0.003219	-0.021199	-0.604919	-0.187280	-0.563737	0.833697	-0.067753	-0.546374	-0.042823
30879	8.689320	-0.592114	4.477100	-0.496657	-0.005321	-0.017023	-0.605209	-0.186018	-0.561895	0.833244	-0.073162	-0.545613	-0.051561
30880	8.704000	-0.565619	4.462306	-0.539344	-0.008765	-0.010426	-0.605325	-0.188149	-0.562856	0.832385	-0.078935	-0.545165	-0.060830
30881	8.710906	-0.613876	4.482167	-0.547471	-0.000603	-0.012347	-0.605466	-0.188431	-0.562436	0.831715	-0.085206	-0.544135	-0.070048
30882	8.684340	-0.608845	4.486979	-0.556524	0.011263	-0.024915	-0.607578	-0.188986	-0.563690	0.830815	-0.091064	-0.543224	-0.079759
30883	8.669768	-0.671708	4.468369	-0.538363	-0.001602	-0.006941	-0.605610	-0.187729	-0.561865	0.829953	-0.097217	-0.542076	-0.088775
30884	8.708502	-0.601747	4.486868	-0.565707	-0.010410	-0.014268	-0.607723	-0.188284	-0.562979	0.828602	-0.103359	-0.541354	-0.098344
30885	8.689503	-0.589756	4.452930	-0.551169	-0.010480	-0.014098	-0.606174	-0.187727	-0.562001	0.827395	-0.109627	-0.540208	-0.107585
30886	8.684409	-0.599288	4.484436	-0.550136	0.009285	-0.010664	-0.605479	-0.188405	-0.563744	0.826084	-0.115485	-0.539049	-0.116939
30887	8.703830	-0.614047	4.462827	-0.545611	0.003828	-0.007036	-0.608161	-0.188408	-0.560914	0.824854	-0.121668	-0.537524	-0.126015
30888	8.710978	-0.638259	4.463087	-0.560167	-0.001525	-0.005405	-0.605626	-0.187283	-0.562326	0.823206	-0.127749	-0.536375	-0.135331
30889	8.708714	-0.618971	4.453209	-0.547388	0.005567	0.000896	-0.607314	-0.188410	-0.561061	0.821806	-0.134000	-0.534662	-0.144276
30890	8.684504	-0.609061	4.467630	-0.556599	-0.012372	-0.003530	-0.606750	-0.188698	-0.559523	0.819846	-0.140046	-0.533565	-0.153455
30891	8.722219	-0.608573	4.583561	-0.545557	0.014613	-0.004449	-0.607592	-0.189392	-0.561771	0.818330	-0.146132	-0.531587	-0.162468
30892	8.679787	-0.580031	4.467312	-0.565761	-0.024950	-0.002672	-0.608725	-0.188406	-0.561190	0.816005	-0.152351	-0.530530	-0.171647
30893	8.698654	-0.577370	4.525250	-0.538422	-0.018025	0.014415	-0.608724	-0.188405	-0.561471	0.814029	-0.158575	-0.528920	-0.180152
30894	8.699025	-0.677062	4.429707	-0.556713	-0.024841	-0.019382	-0.610135	-0.188690	-0.559496	0.811465	-0.164435	-0.527817	-0.189458
30895	8.740161	-0.580442	4.462403	-0.540274	-0.010560	-0.012181	-0.608587	-0.187992	-0.558658	0.809269	-0.170326	-0.526031	-0.198404
30896	8.675653	-0.546625	4.394453	-0.534961	-0.028513	-0.022630	-0.611412	-0.187142	-0.558346	0.806524	-0.175780	-0.524955	-0.207469
30897	8.743530	-0.556992	4.350983	-0.565701	-0.003080	-0.028439	-0.610140	-0.187564	-0.559203	0.804049	-0.181818	-0.522866	-0.216931
30898	8.789274	-0.571735	4.358335	-0.563864	0.004188	-0.035532	-0.612402	-0.186435	-0.558471	0.801277	-0.187424	-0.521054	-0.226564
30899	8.762110	-0.619550	4.414482	-0.560036	0.031112	-0.026820	-0.610711	-0.185872	-0.559743	0.798971	-0.193172	-0.518291	-0.236017
30900	8.680035	-0.638412	4.407553	-0.542821	0.023828	-0.028362	-0.610708	-0.186433	-0.560311	0.796304	-0.198383	-0.516101	-0.245325
30901	8.711186	-0.672366	4.419972	-0.560049	0.027500	-0.026816	-0.609865	-0.185588	-0.560871	0.793753	-0.204088	-0.513253	-0.254707
30902	8.682447	-0.633578	4.409913	-0.538330	0.013863	-0.024709	-0.609581	-0.186010	-0.561299	0.790815	-0.209270	-0.511101	-0.263804
30903	8.694512	-0.594866	4.428795	-0.538229	0.030968	-0.023037	-0.610713	-0.185163	-0.561141	0.788210	-0.214584	-0.508160	-0.272861
30904	8.701706	-0.587601	4.438370	-0.549167	0.031118	-0.033780	-0.608170	-0.186011	-0.562012	0.785153	-0.219706	-0.505590	-0.282212
30905	8.679637	-0.570212	4.491367	-0.564539	0.036465	-0.019843	-0.608031	-0.185447	-0.562288	0.782306	-0.225366	-0.502262	-0.291446
30906	8.674959	-0.570304	4.472043	-0.547292	0.029094	-0.010750	-0.608447	-0.186850	-0.563564	0.779164	-0.230651	-0.499504	-0.300330
30907	8.679486	-0.560393	4.515421	-0.538191	0.035389	-0.014220	-0.608159	-0.187974	-0.564562	0.776263	-0.235890	-0.496189	-0.309141
30908	8.583529	-0.574803	4.433553	-0.540110	0.018318	-0.019463	-0.606186	-0.187840	-0.563733	0.772801	-0.240992	-0.493562	-0.317960
30909	8.606753	-0.557246	4.558979	-0.539196	0.016398	-0.007055	-0.606888	-0.188400	-0.564295	0.769566	-0.246364	-0.490370	-0.326511
30910	8.674944	-0.623622	4.448474	-0.529369	-0.008771	-0.017390	-0.607311	-0.188398	-0.564713	0.765716	-0.251444	-0.488104	-0.334977
30911	8.684314	-0.570121	4.510691	-0.556509	0.009332	-0.012505	-0.605620	-0.188406	-0.563462	0.762104	-0.257000	-0.484806	-0.343673
30912	8.626763	-0.540969	4.476613	-0.545622	0.003821	-0.007043	-0.605897	-0.189245	-0.564874	0.758176	-0.262289	-0.482067	-0.352115
30913	8.679784	-0.521849	4.495659	-0.564750	-0.001455	-0.010760	-0.606597	-0.190370	-0.564880	0.754237	-0.267982	-0.478737	-0.360725
30914	8.679748	-0.550909	4.486318	-0.556463	0.012872	-0.005447	-0.605750	-0.190511	-0.565450	0.750157	-0.273322	-0.475656	-0.369203
30915	8.679372	-0.531210	4.544093	-0.565621	0.007589	-0.014368	-0.605048	-0.189810	-0.564886	0.746079	-0.278847	-0.472072	-0.377834
30916	8.655630	-0.516833	4.500469	-0.553009	-0.010492	-0.014110	-0.605752	-0.190230	-0.565166	0.741540	-0.284163	-0.469293	-0.386180
30917	8.675087	-0.507379	4.485839	-0.527482	0.003789	-0.012124	-0.606031	-0.191220	-0.563770	0.737473	-0.289084	-0.465922	-0.394309
30918	8.689345	-0.546076	4.495917	-0.542862	0.006453	0.000062	-0.604344	-0.189671	-0.565031	0.733082	-0.294186	-0.462775	-0.402349
30919	8.684349	-0.541060	4.520032	-0.558348	0.005721	-0.010732	-0.604485	-0.189385	-0.566151	0.728687	-0.299477	-0.459004	-0.410662
30920	8.674788	-0.536227	4.510325	-0.571019	0.011155	-0.007376	-0.603783	-0.188538	-0.567412	0.723926	-0.304812	-0.455485	-0.418992
30921	8.669943	-0.531332	4.515110	-0.552799	0.020077	-0.007218	-0.604051	-0.191635	-0.567442	0.719539	-0.309846	-0.451409	-0.427188
30922	8.660569	-0.516955	4.485965	-0.545678	-0.005200	-0.005209	-0.604056	-0.190509	-0.567290	0.714620	-0.314903	-0.448210	-0.435043
30923	8.689323	-0.502424	4.519594	-0.543703	0.016321	0.005304	-0.603354	-0.189949	-0.566587	0.710189	-0.319858	-0.444074	-0.442855
30924	8.593556	-0.531532	4.406476	-0.552895	0.003903	-0.012438	-0.603353	-0.189803	-0.568272	0.705066	-0.324805	-0.440618	-0.450821
30925	8.563600	-0.515995	4.541661	-0.550072	0.023704	-0.012538	-0.603067	-0.190932	-0.567724	0.700327	-0.329532	-0.436322	-0.458884
30926	8.640949	-0.628090	4.472733	-0.557589	-0.017635	-0.019444	-0.602790	-0.189523	-0.568273	0.694743	-0.334606	-0.433057	-0.466726
30927	8.698943	-0.560637	4.496067	-0.567527	-0.004032	-0.023163	-0.602791	-0.189811	-0.566309	0.689367	-0.339644	-0.428942	-0.474789
30928	8.641217	-0.548310	4.476675	-0.560168	0.009427	-0.021399	-0.603357	-0.189103	-0.567000	0.683798	-0.344400	-0.425178	-0.482735
30929	8.650974	-0.550879	4.462193	-0.565647	-0.000537	-0.012554	-0.603773	-0.191078	-0.565612	0.678386	-0.349372	-0.420842	-0.490533
30930	8.679708	-0.502394	4.514774	-0.547435	0.001954	0.001808	-0.602071	-0.193048	-0.567332	0.672894	-0.354140	-0.417035	-0.497876
30931	8.659669	-0.521071	4.599583	-0.552874	-0.005412	0.021241	-0.603624	-0.192909	-0.565633	0.667701	-0.359171	-0.412544	-0.504955
30932	8.630915	-0.530754	4.568316	-0.545616	-0.016398	0.036427	-0.604186	-0.193613	-0.565214	0.662256	-0.364307	-0.408655	-0.511565
30933	8.664963	-0.482695	4.558069	-0.542847	-0.005552	0.031983	-0.603911	-0.192496	-0.562535	0.657089	-0.369195	-0.404092	-0.518303
30934	8.660158	-0.531165	4.532036	-0.556457	-0.005497	0.032702	-0.604046	-0.193761	-0.563109	0.651462	-0.374251	-0.399878	-0.525006
30935	8.691442	-0.579772	4.520454	-0.549168	-0.001901	0.030112	-0.604762	-0.191082	-0.563637	0.646107	-0.379071	-0.395120	-0.531725
30936	8.689123	-0.594378	4.501289	-0.563795	-0.018050	0.030039	-0.606454	-0.191362	-0.563065	0.640141	-0.384248	-0.390913	-0.538293
30937	8.660254	-0.565181	4.503418	-0.553687	0.003556	0.026483	-0.605894	-0.190377	-0.563340	0.634601	-0.388936	-0.385972	-0.545010
30938	8.679655	-0.565379	4.491313	-0.561967	-0.008935	0.017621	-0.606319	-0.189957	-0.562209	0.628430	-0.393808	-0.381666	-0.551654
30939	8.667393	-0.606355	4.496619	-0.551092	-0.012570	0.015109	-0.606463	-0.189394	-0.562061	0.622510	-0.398448	-0.376954	-0.558235
30940	8.669045	-0.579086	4.607467	-0.538285	0.006295	0.014257	-0.606326	-0.188553	-0.561070	0.616454	-0.402737	-0.372655	-0.564726
30941	8.718341	-0.655373	4.439105	-0.561950	-0.012585	0.022951	-0.607175	-0.187988	-0.560776	0.610389	-0.407465	-0.367665	-0.571156
30942	8.710277	-0.674051	4.535980	-0.562054	-0.019669	0.008830	-0.606898	-0.186720	-0.561327	0.603737	-0.412209	-0.363370	-0.577536
30943	8.699061	-0.657699	4.434323	-0.550234	-0.012386	-0.005226	-0.607887	-0.186725	-0.559212	0.597297	-0.416477	-0.358654	-0.584081
30944	8.679604	-0.647758	4.458403	-0.556463	0.005597	0.001664	-0.609303	-0.185311	-0.560029	0.590639	-0.420708	-0.354087	-0.590570
30945	8.699116	-0.614108	4.448335	-0.541958	-0.001733	0.008080	-0.608451	-0.186434	-0.561453	0.584357	-0.424741	-0.349145	-0.596842
30946	8.703551	-0.657455	4.477810	-0.532798	0.009926	0.008994	-0.609866	-0.185449	-0.560307	0.577876	-0.428598	-0.344662	-0.602969
30947	8.674293	-0.715211	4.488159	-0.543737	-0.001805	0.016001	-0.608592	-0.186578	-0.560469	0.571541	-0.432601	-0.339549	-0.609019
30948	8.662213	-0.669066	4.511824	-0.561918	0.000124	0.011356	-0.608036	-0.184749	-0.560595	0.564633	-0.436830	-0.334723	-0.615085
30949	8.688939	-0.662105	4.492380	-0.565612	-0.001520	-0.003709	-0.608032	-0.185592	-0.561166	0.557729	-0.440830	-0.329429	-0.621357
30950	8.645441	-0.666634	4.497321	-0.560100	0.003782	0.004275	-0.609161	-0.185305	-0.561716	0.550631	-0.444839	-0.324559	-0.627363
30951	8.652514	-0.681088	4.511971	-0.557390	0.003809	-0.000118	-0.607750	-0.185307	-0.562289	0.543740	-0.448586	-0.319195	-0.633429
30952	8.701025	-0.657348	4.492311	-0.558309	0.009339	-0.012533	-0.607466	-0.185589	-0.562294	0.536344	-0.452289	-0.314354	-0.639493
30953	8.684299	-0.652530	4.472948	-0.541996	0.005705	-0.017630	-0.606765	-0.185031	-0.561310	0.529246	-0.455615	-0.309248	-0.645507
30954	8.669895	-0.681591	4.449127	-0.540245	0.002235	-0.033517	-0.607047	-0.185031	-0.561027	0.521565	-0.458979	-0.304824	-0.651453
30955	8.704039	-0.653003	4.417349	-0.543004	-0.003151	-0.033504	-0.606901	-0.186159	-0.560759	0.514067	-0.462214	-0.299870	-0.657397
30956	8.679643	-0.676880	4.439396	-0.560295	-0.013974	-0.023918	-0.606478	-0.185874	-0.562024	0.506098	-0.465942	-0.295183	-0.663046
30957	8.654542	-0.673518	4.565045	-0.545580	0.016542	-0.019521	-0.606761	-0.185589	-0.562721	0.498748	-0.468903	-0.289796	-0.668879
30958	8.689410	-0.691578	4.417799	-0.523858	-0.005257	-0.010275	-0.606754	-0.187422	-0.561898	0.491231	-0.472122	-0.285299	-0.674090
30959	8.683700	-0.666588	4.543181	-0.547620	-0.024970	-0.010435	-0.605767	-0.187568	-0.561064	0.483626	-0.475593	-0.280142	-0.679292
30960	8.699378	-0.614321	4.414508	-0.558440	-0.010437	-0.016828	-0.605618	-0.189114	-0.562205	0.475543	-0.479071	-0.275222	-0.684546
30961	8.703597	-0.645372	4.477675	-0.574657	0.003916	-0.002073	-0.607447	-0.190237	-0.561922	0.467833	-0.482325	-0.269273	-0.689918
30962	8.708936	-0.570669	4.447837	-0.542082	-0.012404	-0.006887	-0.605894	-0.190953	-0.559412	0.459912	-0.485619	-0.264427	-0.694791
30963	8.711349	-0.556139	4.454921	-0.541953	0.009220	-0.007017	-0.605892	-0.190659	-0.563203	0.452360	-0.488338	-0.258874	-0.699915
30964	8.675055	-0.594622	4.448150	-0.556613	-0.003169	-0.024817	-0.606599	-0.190375	-0.563475	0.443986	-0.491428	-0.253846	-0.704937
30965	8.679937	-0.580153	4.447982	-0.571244	-0.015664	-0.030216	-0.604192	-0.192637	-0.562253	0.435578	-0.494508	-0.248273	-0.709996
30966	8.733406	-0.542004	4.418488	-0.554769	0.002238	-0.024808	-0.604614	-0.193202	-0.561413	0.427131	-0.497381	-0.243156	-0.714875
30967	8.699236	-0.587540	4.445622	-0.538426	0.005846	-0.034384	-0.603343	-0.193628	-0.561287	0.418981	-0.499719	-0.237849	-0.719835
30968	8.684372	-0.613803	4.482181	-0.540206	0.007580	-0.026462	-0.602781	-0.193211	-0.560022	0.410576	-0.502262	-0.232847	-0.724529
30969	8.689179	-0.599273	4.491678	-0.556580	-0.000531	-0.017755	-0.601231	-0.192933	-0.559891	0.402353	-0.504789	-0.227108	-0.729193
30970	8.756816	-0.570574	4.496121	-0.561027	0.020320	-0.026774	-0.602064	-0.192672	-0.560259	0.393686	-0.507190	-0.221644	-0.733923
30971	8.673363	-0.490871	4.403520	-0.556553	0.013168	-0.035526	-0.600931	-0.193374	-0.561539	0.385160	-0.509301	-0.215924	-0.738675
30972	8.684907	-0.529309	4.452261	-0.560237	0.000489	-0.026650	-0.599795	-0.194923	-0.562267	0.376314	-0.511858	-0.210561	-0.743003
30973	8.660542	-0.608967	4.443517	-0.561962	0.000283	-0.003683	-0.600647	-0.194226	-0.559724	0.368050	-0.514198	-0.204484	-0.747212
30974	8.698701	-0.502177	4.553429	-0.576503	0.002111	0.001460	-0.601490	-0.195072	-0.558883	0.359363	-0.516840	-0.198519	-0.751215
30975	8.679543	-0.507026	4.531761	-0.564874	-0.023094	-0.007099	-0.601767	-0.196768	-0.556650	0.350831	-0.519398	-0.192557	-0.755026
30976	8.669867	-0.502180	4.538949	-0.554850	-0.032428	0.021391	-0.604172	-0.198285	-0.557536	0.342443	-0.522353	-0.186903	-0.758253
30977	8.704191	-0.539192	4.452325	-0.549519	-0.039398	-0.006806	-0.605573	-0.200968	-0.554181	0.333927	-0.524919	-0.181247	-0.761645
30978	8.689319	-0.419999	4.559753	-0.560400	-0.030337	-0.006981	-0.606273	-0.202521	-0.552365	0.324972	-0.527647	-0.175741	-0.764916
30979	8.665076	-0.492483	4.538846	-0.546778	-0.028525	-0.015693	-0.607387	-0.206183	-0.551130	0.316308	-0.529856	-0.170114	-0.768286
30980	8.684920	-0.362137	4.532533	-0.554961	-0.029427	-0.010454	-0.608369	-0.207877	-0.549033	0.307280	-0.532393	-0.164673	-0.771375
30981	8.709095	-0.415653	4.501684	-0.550360	-0.014002	-0.024650	-0.610185	-0.212103	-0.547237	0.298407	-0.534228	-0.158968	-0.774779
30982	8.685141	-0.284743	4.541334	-0.558509	0.000551	-0.035440	-0.610318	-0.214074	-0.547256	0.288975	-0.536109	-0.153511	-0.778149
30983	8.685545	-0.297192	4.483479	-0.560433	-0.024763	-0.024690	-0.610873	-0.216330	-0.546011	0.279883	-0.538019	-0.147684	-0.781275
30984	8.709763	-0.280443	4.480844	-0.547569	0.000415	-0.025572	-0.610585	-0.217738	-0.546028	0.270646	-0.539733	-0.142254	-0.784348
30985	8.690997	-0.241975	4.429695	-0.540404	-0.009408	-0.038694	-0.611852	-0.218301	-0.545181	0.261522	-0.541107	-0.136783	-0.787464
30986	8.688323	-0.285383	4.442265	-0.560317	-0.008575	-0.021246	-0.611705	-0.219851	-0.545198	0.252124	-0.542905	-0.131113	-0.790252
30987	8.753449	-0.290612	4.444653	-0.563914	-0.003161	-0.019539	-0.610016	-0.219153	-0.544361	0.242993	-0.544206	-0.125012	-0.793200
30988	8.770420	-0.310174	4.425517	-0.545661	0.000197	-0.001652	-0.610716	-0.220275	-0.545351	0.234026	-0.545706	-0.119280	-0.795744
30989	8.715135	-0.300310	4.401317	-0.560106	0.012859	-0.000138	-0.610422	-0.223095	-0.544259	0.225220	-0.546637	-0.112934	-0.798568
30990	8.715731	-0.223221	4.361794	-0.563753	0.001908	0.017591	-0.612679	-0.223233	-0.543681	0.216309	-0.548105	-0.106658	-0.800884
30991	8.706161	-0.368677	4.281272	-0.560285	-0.022295	0.001840	-0.612675	-0.223792	-0.544811	0.207396	-0.549465	-0.100427	-0.803112
30992	8.655327	-0.458407	4.567476	-0.543747	-0.009249	0.042611	-0.613101	-0.223371	-0.544100	0.199034	-0.550945	-0.094219	-0.804965
30993	8.670315	-0.548520	4.457328	-0.557425	-0.034569	0.062056	-0.612245	-0.222697	-0.544333	0.191056	-0.552467	-0.087398	-0.806622
30994	8.719177	-0.432948	4.436642	-0.560107	-0.023717	0.060215	-0.613520	-0.221571	-0.543327	0.182725	-0.554152	-0.080767	-0.808086
30995	8.569419	-0.557959	4.392325	-0.567231	-0.016673	0.079506	-0.615074	-0.221289	-0.542469	0.174911	-0.555312	-0.073513	-0.809710
30996	8.638046	-0.396821	4.334858	-0.545616	-0.043789	0.079963	-0.616631	-0.220161	-0.541743	0.166993	-0.557180	-0.066944	-0.810668
30997	8.714426	-0.609942	4.341967	-0.540202	-0.041804	0.057001	-0.619032	-0.219595	-0.540875	0.159040	-0.558493	-0.060461	-0.811872
30998	8.263773	-0.486511	4.317008	-0.552768	-0.025735	0.072613	-0.619336	-0.217458	-0.539353	0.150913	-0.559957	-0.053782	-0.812885
30999	8.099380	-0.133272	4.211798	-0.520715	-0.110327	0.045216	-0.621873	-0.218019	-0.538215	0.142877	-0.562182	-0.047959	-0.813165
31000	9.781232	0.255897	4.753726	-0.552249	-0.163769	0.015466	-0.623569	-0.218031	-0.533566	0.133654	-0.565701	-0.042323	-0.812606
31001	9.434410	-0.225378	4.740230	-0.548446	-0.140236	-0.005113	-0.625539	-0.219726	-0.530618	0.124404	-0.568297	-0.036737	-0.812535
31002	8.990641	-0.453600	4.900437	-0.531374	-0.089148	0.106994	-0.629339	-0.222120	-0.527803	0.116931	-0.570480	-0.030192	-0.812384
31003	8.419513	-0.756137	4.643606	-0.545216	-0.032099	0.173571	-0.630474	-0.220857	-0.525674	0.110678	-0.571279	-0.022363	-0.812952
31004	8.289523	-0.568369	4.378318	-0.549068	-0.073539	0.177320	-0.634430	-0.217786	-0.523169	0.104145	-0.573176	-0.014679	-0.812655
31005	8.493369	-0.391166	4.320490	-0.558602	-0.146506	0.184801	-0.636695	-0.216809	-0.518926	0.097861	-0.575727	-0.006761	-0.811736
31006	8.661477	-0.236407	4.502185	-0.552881	-0.053067	0.113568	-0.640215	-0.218923	-0.516110	0.090224	-0.577170	0.000287	-0.811624
31007	8.550661	-0.187389	4.499370	-0.549273	-0.056700	0.113616	-0.643026	-0.222026	-0.512748	0.082874	-0.578086	0.007373	-0.811723
31008	8.489635	-0.268870	4.548689	-0.563620	-0.046137	0.146975	-0.644571	-0.224002	-0.510227	0.075639	-0.579305	0.014997	-0.811455
31009	8.443857	-0.302582	4.522546	-0.543656	-0.044324	0.134800	-0.645549	-0.227401	-0.503650	0.068671	-0.579860	0.022220	-0.811513
31010	8.569360	-0.109527	4.616859	-0.554134	0.031372	0.138691	-0.647238	-0.229909	-0.501331	0.061367	-0.579685	0.029700	-0.811984
31011	8.650056	-0.249539	4.724635	-0.553731	0.087071	0.156039	-0.649192	-0.234690	-0.501928	0.054533	-0.577950	0.037455	-0.813386
31012	8.984547	-0.435571	5.071808	-0.551347	0.162369	0.198980	-0.646082	-0.236101	-0.503372	0.048145	-0.575471	0.045735	-0.815122
31013	8.081055	-0.469437	4.544204	-0.558535	0.184438	0.143749	-0.643819	-0.237514	-0.503405	0.040960	-0.572000	0.053489	-0.817482
31014	8.840949	-0.214087	4.402603	-0.544497	0.123401	0.123252	-0.641553	-0.239345	-0.504847	0.033456	-0.570087	0.060750	-0.818652
31015	9.051430	-0.698709	4.414978	-0.542939	0.103222	0.063219	-0.642530	-0.241591	-0.505987	0.025196	-0.567881	0.067218	-0.819974
31016	10.301997	-0.731154	4.350840	-0.545436	0.003460	0.054326	-0.638147	-0.243852	-0.506887	0.016711	-0.567889	0.073637	-0.819635
31017	9.317180	-0.659391	4.399685	-0.551883	0.069898	0.169536	-0.640389	-0.247511	-0.505784	0.010107	-0.565952	0.081387	-0.820349
31018	8.219707	-0.608884	4.028465	-0.553489	0.095132	0.156776	-0.640795	-0.251881	-0.503860	0.003071	-0.564185	0.089119	-0.820819
31019	8.286829	-0.541064	4.119442	-0.545937	-0.055606	-0.013811	-0.641060	-0.256112	-0.501654	-0.006263	-0.564500	0.094650	-0.819965
31020	9.214505	-0.940836	4.122661	-0.542124	-0.087098	0.089183	-0.644437	-0.258793	-0.497441	-0.013947	-0.565700	0.101413	-0.818232
31021	9.103994	-0.926482	4.373955	-0.552939	-0.074582	0.103102	-0.644425	-0.262039	-0.495227	-0.021416	-0.565975	0.108342	-0.816992
31022	8.656931	-0.629401	4.279415	-0.545603	-0.063891	0.108381	-0.646121	-0.262048	-0.491280	-0.028864	-0.566633	0.115354	-0.815345
31023	8.363318	-0.538525	4.215967	-0.567551	-0.070717	0.074504	-0.650060	-0.264578	-0.489730	-0.036985	-0.566766	0.122135	-0.813935
31024	8.622976	-0.982978	4.131173	-0.553063	-0.092427	0.078346	-0.652882	-0.265152	-0.484656	-0.044925	-0.567826	0.128927	-0.811747
31025	8.796626	-0.872466	4.199782	-0.545696	-0.067163	0.073015	-0.655133	-0.267129	-0.481288	-0.052833	-0.567785	0.135282	-0.810264
31026	8.602466	-0.790371	4.377940	-0.556553	-0.054524	0.072773	-0.657376	-0.270650	-0.479199	-0.060985	-0.568111	0.142008	-0.808309
31027	8.563279	-0.811481	4.441054	-0.560466	-0.088574	0.053461	-0.660473	-0.272910	-0.474844	-0.069316	-0.568303	0.148346	-0.806362
31028	8.447263	-0.776674	4.479483	-0.547727	-0.074072	0.035807	-0.661032	-0.274895	-0.470504	-0.077889	-0.568932	0.154503	-0.803977
31029	8.563519	-0.748649	4.440352	-0.550369	-0.066947	0.048146	-0.663850	-0.276024	-0.467544	-0.086256	-0.568643	0.160517	-0.802147
31030	8.544758	-0.782909	4.353770	-0.560207	-0.032454	0.024815	-0.665954	-0.279268	-0.464330	-0.095254	-0.568485	0.166649	-0.799988
31031	8.700109	-0.610067	4.322636	-0.569250	-0.014251	0.012267	-0.666796	-0.280539	-0.462791	-0.104580	-0.567270	0.172392	-0.798467
31032	8.626698	-0.700910	4.408322	-0.569138	0.053227	-0.078410	-0.666650	-0.281376	-0.465330	-0.115588	-0.565929	0.177282	-0.796828
31033	8.746780	-0.870881	4.402809	-0.548777	0.107133	-0.071422	-0.664115	-0.279679	-0.469126	-0.126428	-0.562918	0.181409	-0.796386
31034	8.914340	-0.958092	4.538876	-0.541048	0.186420	-0.074456	-0.660599	-0.276289	-0.474878	-0.137492	-0.559338	0.185528	-0.796126
31035	10.050500	-1.098594	4.857888	-0.553022	0.139203	-0.014836	-0.657363	-0.273033	-0.482456	-0.147558	-0.555392	0.190220	-0.795979
31036	9.441324	-1.063914	4.379869	-0.542634	0.138280	0.075427	-0.655677	-0.270341	-0.488904	-0.156031	-0.551856	0.196125	-0.795390
31037	8.672549	-0.838894	4.032842	-0.544449	0.191491	-0.036498	-0.655403	-0.267222	-0.495617	-0.166511	-0.547035	0.200232	-0.795571
31038	8.185082	-0.141515	3.738180	-0.556182	0.147911	-0.192069	-0.651597	-0.264863	-0.499217	-0.179366	-0.544194	0.203345	-0.793934
31039	7.869116	0.445017	3.683730	-0.557436	0.013720	-0.297403	-0.645672	-0.263727	-0.506278	-0.193397	-0.542999	0.205331	-0.790942
31040	9.233478	0.406238	3.880482	-0.547462	-0.139603	-0.267772	-0.645954	-0.263727	-0.505995	-0.206108	-0.544826	0.208487	-0.785632
31041	9.823915	-0.337114	4.255280	-0.555619	-0.074183	-0.123180	-0.645949	-0.264852	-0.506569	-0.216989	-0.544099	0.212569	-0.782104
31042	9.252011	-0.637075	4.409210	-0.540430	-0.026539	-0.029687	-0.646936	-0.264849	-0.506842	-0.226295	-0.543008	0.217678	-0.778813
31043	8.508356	-0.144489	4.375690	-0.545965	-0.015503	-0.060860	-0.646526	-0.263125	-0.506041	-0.236301	-0.540971	0.221967	-0.776043
31044	8.121984	-0.248539	4.353205	-0.555370	-0.016360	-0.165443	-0.645822	-0.262412	-0.509130	-0.247852	-0.540098	0.225742	-0.771949
31045	8.406772	-0.240637	4.357568	-0.561002	-0.074470	-0.109361	-0.646102	-0.262549	-0.510112	-0.258456	-0.538910	0.229954	-0.768048
31046	8.793712	-0.214621	4.269770	-0.557117	-0.087053	-0.010072	-0.643857	-0.260449	-0.508000	-0.267235	-0.538243	0.235729	-0.763749
31047	8.822565	-0.134719	4.322001	-0.543815	0.001919	0.008128	-0.646392	-0.261575	-0.506306	-0.276159	-0.535272	0.240468	-0.761181
31048	8.494864	-0.033689	4.301980	-0.561957	0.031222	-0.038318	-0.646111	-0.261151	-0.507007	-0.285903	-0.532768	0.245328	-0.757781
31049	8.384955	0.050953	4.199694	-0.529424	0.018712	-0.067061	-0.645128	-0.260025	-0.507705	-0.295843	-0.529824	0.248881	-0.754865
31050	8.417490	-0.168839	4.255264	-0.545635	0.056946	-0.102895	-0.644703	-0.259875	-0.510657	-0.306434	-0.527194	0.252597	-0.751239
31051	8.265506	0.135565	4.082922	-0.547229	0.096614	-0.104910	-0.641886	-0.258036	-0.515437	-0.317452	-0.522979	0.255476	-0.748631
31052	8.288812	0.194266	4.217555	-0.545075	0.141397	-0.076846	-0.637646	-0.259725	-0.518438	-0.327978	-0.518789	0.258866	-0.745840
31053	9.612316	-0.189103	4.536610	-0.559180	0.164119	0.022136	-0.634827	-0.258738	-0.520838	-0.337482	-0.512650	0.262740	-0.744489
31054	11.012014	-0.484846	5.030982	-0.559104	0.174792	0.052374	-0.630887	-0.255203	-0.528138	-0.346299	-0.507048	0.267392	-0.742617
31055	9.508252	-0.777680	4.598916	-0.535227	0.111758	-0.079990	-0.628208	-0.251848	-0.533693	-0.356676	-0.502238	0.270202	-0.739953
31056	8.997885	-0.644595	4.496624	-0.549214	0.056925	-0.092284	-0.627240	-0.246626	-0.537721	-0.366801	-0.499075	0.274006	-0.735733
31057	8.263990	-0.383834	3.716615	-0.554467	0.060346	-0.074753	-0.626117	-0.245074	-0.539260	-0.376891	-0.494700	0.277484	-0.732275
31058	7.923200	-0.618856	3.666533	-0.529194	0.005812	-0.040604	-0.623717	-0.245214	-0.541107	-0.385667	-0.492008	0.281830	-0.727847
31059	8.622852	-0.816997	3.604981	-0.555639	-0.141420	-0.076158	-0.625833	-0.245785	-0.537442	-0.394514	-0.490446	0.286851	-0.722176
31060	9.565540	-1.014222	3.949030	-0.554694	-0.129726	-0.066327	-0.626406	-0.246604	-0.534546	-0.403040	-0.489535	0.292293	-0.715876
31061	9.670390	-0.844111	4.203129	-0.550220	-0.115097	-0.091104	-0.627532	-0.247164	-0.534543	-0.412043	-0.487595	0.296872	-0.710168
31062	9.022672	-0.655057	4.409697	-0.550171	-0.081515	-0.126813	-0.628651	-0.249417	-0.533715	-0.421548	-0.486245	0.301190	-0.703668
31063	8.546402	-0.510316	4.273401	-0.564524	-0.074606	-0.091710	-0.629357	-0.249705	-0.531464	-0.430803	-0.483450	0.305581	-0.698072
31064	8.478834	-0.497776	4.278184	-0.539067	-0.069305	-0.094111	-0.632025	-0.252805	-0.528947	-0.439683	-0.481684	0.309883	-0.691832
31065	8.618227	-0.286802	4.145157	-0.544762	-0.083286	-0.135608	-0.632014	-0.255622	-0.528414	-0.449165	-0.479296	0.313601	-0.685697
31066	8.859118	-0.452713	4.122543	-0.543023	-0.073810	-0.183397	-0.632005	-0.256088	-0.526260	-0.459145	-0.477966	0.317057	-0.678387
31067	8.738594	-0.532548	4.374901	-0.543119	-0.066306	-0.218876	-0.631023	-0.254248	-0.529621	-0.469689	-0.475713	0.319746	-0.671455
31068	8.854233	-0.666438	4.337578	-0.539559	-0.055059	-0.267550	-0.631466	-0.249457	-0.530270	-0.480721	-0.474525	0.322081	-0.663323
31069	8.824775	-0.687670	4.391015	-0.541553	-0.060076	-0.310017	-0.631200	-0.245080	-0.534020	-0.492304	-0.472575	0.323761	-0.655354
31070	8.762815	-0.721854	4.273076	-0.558857	-0.045140	-0.358978	-0.630086	-0.240557	-0.539603	-0.504576	-0.471452	0.325263	-0.646019
31071	8.748390	-0.879379	4.190279	-0.561379	0.009386	-0.409786	-0.627150	-0.233219	-0.546294	-0.517829	-0.468800	0.325489	-0.637288
31072	8.637460	-0.953900	4.142931	-0.556024	0.037156	-0.495733	-0.623093	-0.223623	-0.555079	-0.532082	-0.467279	0.324677	-0.626996
31073	8.766750	-1.033876	4.237890	-0.553815	0.109347	-0.508524	-0.618468	-0.215444	-0.561493	-0.546815	-0.463772	0.322733	-0.617861
31074	8.956156	-1.172233	4.333420	-0.542539	0.157743	-0.484788	-0.612299	-0.204434	-0.573371	-0.561248	-0.460524	0.320374	-0.608505
31075	8.452476	-0.888447	4.374423	-0.552993	0.218730	-0.454391	-0.606139	-0.191741	-0.583404	-0.575626	-0.455003	0.317617	-0.600622
31076	8.891118	-0.754969	4.517330	-0.542522	0.164768	-0.464453	-0.597155	-0.179618	-0.593184	-0.589508	-0.451247	0.315211	-0.591184
31077	8.750858	-0.253528	4.173625	-0.544263	0.177359	-0.459191	-0.591537	-0.172279	-0.601864	-0.603211	-0.446059	0.312700	-0.582569
31078	8.747167	0.211017	4.250604	-0.548507	0.101871	-0.476414	-0.584935	-0.164241	-0.609701	-0.616534	-0.442763	0.310853	-0.572029
31079	9.651393	0.591898	4.230645	-0.553989	0.090854	-0.437252	-0.579043	-0.155789	-0.614577	-0.629139	-0.438080	0.309622	-0.562499
31080	8.649503	0.756508	4.036837	-0.551755	0.006093	-0.442188	-0.575129	-0.146201	-0.620971	-0.641147	-0.435359	0.309164	-0.551190
31081	8.729555	0.933115	3.759289	-0.537400	-0.139348	-0.502999	-0.576589	-0.134358	-0.623787	-0.652509	-0.433646	0.310039	-0.538571
31082	9.645684	0.587797	4.341853	-0.569899	-0.111479	-0.471588	-0.577059	-0.123085	-0.625492	-0.663889	-0.431913	0.310851	-0.525427
31083	8.927598	0.064812	4.256807	-0.546930	-0.009219	-0.348299	-0.577265	-0.112652	-0.626676	-0.674083	-0.427521	0.311397	-0.515626
31084	8.441780	0.373892	4.495648	-0.547118	-0.051088	-0.307421	-0.577600	-0.099972	-0.628929	-0.683595	-0.424221	0.312458	-0.505078
31085	8.467889	0.624247	4.362333	-0.547144	-0.051054	-0.309147	-0.577504	-0.089267	-0.630082	-0.692800	-0.419835	0.313865	-0.495232
31086	8.474573	0.408426	4.640203	-0.534443	-0.038294	-0.333887	-0.577967	-0.079828	-0.631385	-0.702251	-0.416575	0.314285	-0.484288
31087	8.503909	0.407939	4.591841	-0.554230	-0.040543	-0.273941	-0.575452	-0.074056	-0.633030	-0.710918	-0.411580	0.315865	-0.474791
31088	8.576809	0.438594	4.543073	-0.550823	-0.102225	-0.228384	-0.577883	-0.067164	-0.629145	-0.718799	-0.407872	0.318118	-0.464510
31089	8.651479	0.232189	4.463119	-0.548564	-0.048357	-0.208349	-0.579033	-0.062094	-0.628521	-0.726445	-0.402479	0.320271	-0.455757
31090	8.490078	0.371140	4.490781	-0.570046	-0.012551	-0.173452	-0.579196	-0.056737	-0.630431	-0.734288	-0.397177	0.321752	-0.446707
31091	8.494710	0.330057	4.496066	-0.584099	0.021029	-0.094209	-0.580209	-0.050538	-0.630920	-0.741350	-0.389770	0.324112	-0.439808
31092	8.393532	0.349938	4.481481	-0.556528	0.063990	-0.078245	-0.578961	-0.045754	-0.630879	-0.748496	-0.383261	0.325013	-0.432702
31093	8.451414	0.407786	4.514588	-0.552524	0.123381	-0.071468	-0.577016	-0.038426	-0.634049	-0.755518	-0.375168	0.325744	-0.427004
31094	8.396038	0.446899	4.514246	-0.560414	0.192277	-0.112692	-0.572359	-0.033202	-0.638639	-0.763588	-0.367611	0.324408	-0.420183
31095	8.642609	0.267582	4.687482	-0.552189	0.219573	-0.144591	-0.568992	-0.028409	-0.642269	-0.771567	-0.359061	0.323129	-0.413942
31096	9.774417	0.153869	4.648573	-0.545237	0.189326	-0.175952	-0.566189	-0.023047	-0.647575	-0.779761	-0.352043	0.321159	-0.406072
31097	8.945702	0.005628	4.071400	-0.565660	0.143325	-0.268072	-0.560014	-0.015164	-0.650632	-0.787998	-0.344594	0.320323	-0.397125
31098	9.686655	-0.452855	4.160099	-0.546418	0.011656	-0.256334	-0.557631	-0.011504	-0.652018	-0.795404	-0.339367	0.320481	-0.386592
31099	9.207694	-0.418906	3.696412	-0.553269	-0.025884	-0.091713	-0.560745	-0.008962	-0.651826	-0.800731	-0.332234	0.323468	-0.379235
31100	8.796760	-0.180173	3.583143	-0.544123	-0.046300	-0.034912	-0.562719	-0.009239	-0.651954	-0.805801	-0.325976	0.325947	-0.371731
31101	8.956139	-0.552625	3.703074	-0.565913	-0.086435	0.030523	-0.564117	-0.012624	-0.649449	-0.809603	-0.318257	0.330865	-0.365765
31102	9.267854	-0.402652	4.036863	-0.562350	-0.080984	0.027059	-0.566385	-0.010373	-0.647160	-0.813894	-0.311491	0.334373	-0.358811
31103	9.261816	-0.379820	4.203348	-0.538664	-0.053896	0.007702	-0.571891	-0.009232	-0.647526	-0.817628	-0.304089	0.338474	-0.352774
31104	8.652994	-0.363353	4.290969	-0.561168	-0.028747	0.019542	-0.571340	-0.006421	-0.646096	-0.822112	-0.296956	0.341001	-0.345930
31105	8.417542	-0.401599	4.137042	-0.553029	-0.056115	0.048078	-0.573631	-0.003333	-0.646493	-0.825384	-0.289007	0.345508	-0.340355
31106	8.557233	-0.424064	4.163686	-0.561392	-0.070219	0.019782	-0.576608	-0.000379	-0.643629	-0.829372	-0.282097	0.348654	-0.333171
31107	8.628490	-0.561766	4.244868	-0.542371	-0.053658	-0.027874	-0.578876	0.002016	-0.642462	-0.832854	-0.274793	0.352635	-0.326330
31108	8.680833	-0.503308	4.369799	-0.538806	-0.044412	-0.055301	-0.578458	0.002998	-0.641612	-0.837178	-0.268559	0.354708	-0.318107
31109	8.637403	-0.406079	4.414683	-0.553299	-0.042680	-0.040441	-0.581575	0.006384	-0.641272	-0.840620	-0.261047	0.358510	-0.310940
31110	8.492284	-0.521272	4.399248	-0.534938	-0.022178	-0.028011	-0.581717	0.006381	-0.640287	-0.844692	-0.254494	0.360254	-0.303226
31111	8.511494	-0.681224	4.333369	-0.568238	0.009331	-0.006500	-0.583119	0.008653	-0.639522	-0.848121	-0.246119	0.363443	-0.296692
31112	8.451761	-0.749211	4.223053	-0.552494	0.045153	0.008487	-0.582841	0.009784	-0.640777	-0.852332	-0.238555	0.364261	-0.289715
31113	8.396316	-0.712551	4.232383	-0.548542	0.088216	0.025954	-0.581426	0.008936	-0.641078	-0.855800	-0.229772	0.366154	-0.284153
31114	8.550028	-0.742006	4.314664	-0.544773	0.122611	0.008118	-0.578035	0.008094	-0.644205	-0.860327	-0.221853	0.365530	-0.277501
31115	9.503568	-0.484442	4.721302	-0.542907	0.175306	-0.029130	-0.576061	0.008943	-0.647022	-0.864461	-0.213048	0.365657	-0.271315
31116	9.653036	-0.361618	4.801889	-0.555731	0.199391	-0.093079	-0.573793	0.007121	-0.651275	-0.869905	-0.205208	0.363244	-0.263076
31117	9.533892	-0.518286	5.151737	-0.555574	0.196991	-0.032959	-0.568018	0.004993	-0.656004	-0.873991	-0.196072	0.363039	-0.256706
31118	8.785484	-0.774230	4.437924	-0.556007	0.199801	0.046484	-0.564209	0.005561	-0.660383	-0.878456	-0.187166	0.361085	-0.250802
31119	8.069294	0.397246	3.990858	-0.527030	0.263773	-0.070317	-0.560139	0.011202	-0.665695	-0.882823	-0.178472	0.359431	-0.244093
31120	8.042503	0.320516	3.675202	-0.549442	0.101496	-0.244741	-0.557213	0.020217	-0.668995	-0.887712	-0.172204	0.358023	-0.232666
31121	9.242697	-0.333877	4.202841	-0.554309	-0.013922	-0.121873	-0.558350	0.022479	-0.670929	-0.890120	-0.164780	0.361202	-0.223758
31122	9.678092	-0.721294	4.511068	-0.549097	0.012659	0.028429	-0.557339	0.022784	-0.672178	-0.892854	-0.156944	0.362189	-0.216794
31123	9.000264	-0.812327	4.730468	-0.553448	-0.006236	0.116797	-0.558477	0.024897	-0.671585	-0.893988	-0.147777	0.366018	-0.212079
31124	8.189551	-0.455406	4.563254	-0.541892	-0.016664	0.060267	-0.559757	0.027295	-0.671690	-0.896141	-0.139949	0.367538	-0.205576
31125	8.290322	-0.433265	4.340563	-0.556457	-0.003581	0.018473	-0.560192	0.030114	-0.672079	-0.897476	-0.131462	0.371028	-0.198978
31126	8.379679	-0.152674	4.467798	-0.521524	-0.083196	0.038881	-0.561042	0.031101	-0.672062	-0.898964	-0.124408	0.373525	-0.192005
31127	8.492681	-0.058019	4.258780	-0.553519	-0.131890	0.062736	-0.562445	0.029129	-0.670947	-0.898910	-0.116209	0.379392	-0.185788
31128	8.539088	0.015914	4.533363	-0.547955	-0.124147	0.099914	-0.565977	0.029548	-0.667121	-0.899715	-0.108370	0.382794	-0.179551
31129	8.377517	-0.283768	4.372608	-0.573109	-0.057716	0.037223	-0.569375	0.032228	-0.666223	-0.900100	-0.099814	0.387304	-0.172779
31130	8.374566	0.039575	4.286846	-0.542429	-0.059230	-0.008365	-0.570211	0.029835	-0.665961	-0.901553	-0.092669	0.389209	-0.164716
31131	8.376536	-0.095833	4.278688	-0.547977	-0.077197	-0.011874	-0.573876	0.028709	-0.663415	-0.901648	-0.085097	0.393835	-0.157113
31132	8.378045	-0.007843	4.437187	-0.567479	0.031401	-0.055228	-0.575279	0.027023	-0.663843	-0.903771	-0.077588	0.394011	-0.148099
31133	8.824921	0.020064	4.711748	-0.557086	0.115308	-0.068810	-0.573433	0.024487	-0.664727	-0.905311	-0.069805	0.395031	-0.139607
31134	8.779586	-0.336899	4.783451	-0.522900	0.191539	-0.050359	-0.570168	0.020551	-0.669150	-0.908368	-0.062606	0.392086	-0.131210
31135	8.948236	-0.454085	4.765202	-0.546648	0.161839	-0.039818	-0.566071	0.019707	-0.672564	-0.909930	-0.054715	0.392214	-0.123298
31136	8.751293	-0.006618	4.236113	-0.540144	0.082437	-0.127676	-0.562117	0.019426	-0.675408	-0.912090	-0.048089	0.391115	-0.113177
31137	9.653846	-0.191629	4.159645	-0.549735	0.021695	-0.168829	-0.562120	0.020275	-0.676523	-0.912572	-0.041601	0.393627	-0.102660
31138	9.322101	-0.295313	4.250652	-0.545367	0.141501	-0.174022	-0.562542	0.020138	-0.677365	-0.915015	-0.035151	0.391297	-0.091642
31139	8.397511	-0.136180	4.047116	-0.565354	0.074729	-0.066070	-0.560707	0.014910	-0.679842	-0.915434	-0.027557	0.392882	-0.082854
31140	8.337823	-0.306016	3.882360	-0.562278	-0.050950	-0.019287	-0.561547	0.013504	-0.679709	-0.915837	-0.019932	0.394098	-0.074373
31141	9.050573	-0.595242	3.954709	-0.546180	-0.084150	-0.034713	-0.560836	0.011950	-0.678748	-0.914674	-0.012786	0.398538	-0.066146
31142	9.472095	-0.571041	4.383994	-0.542341	-0.026316	-0.051762	-0.564645	0.011952	-0.676751	-0.915076	-0.005780	0.399164	-0.057190
31143	9.169089	-0.283959	4.381196	-0.558681	-0.017220	-0.055573	-0.565495	0.012656	-0.676035	-0.914209	0.001421	0.402338	-0.048423
31144	8.710598	-0.135673	4.442981	-0.555177	-0.055452	-0.019989	-0.566913	0.014206	-0.675445	-0.914106	0.008865	0.403408	-0.039912
31145	8.514173	-0.300385	4.172049	-0.563571	-0.069243	-0.084639	-0.569302	0.017044	-0.673972	-0.912576	0.015759	0.407463	-0.030502
31146	8.651071	-0.402523	4.209251	-0.562627	-0.078480	-0.058904	-0.573114	0.017185	-0.671270	-0.912066	0.022977	0.408850	-0.021194
31147	9.013618	-0.444020	4.122239	-0.533440	-0.049574	-0.077244	-0.573834	0.020564	-0.670527	-0.910430	0.029283	0.412448	-0.012085
31148	8.987239	-0.300966	4.169006	-0.533495	-0.029349	-0.121590	-0.575549	0.024922	-0.667095	-0.910107	0.035435	0.412851	-0.001823
31149	8.978924	-0.255934	4.018698	-0.548080	-0.032748	-0.135883	-0.579092	0.028731	-0.666606	-0.908340	0.041406	0.416089	0.008540
31150	8.761836	-0.206266	4.028080	-0.553235	0.025044	-0.152251	-0.578008	0.034336	-0.666156	-0.908180	0.047608	0.415402	0.019587
31151	8.550829	-0.398510	4.378469	-0.545928	0.026637	-0.138105	-0.578028	0.039126	-0.666808	-0.906635	0.053387	0.417443	0.030074
31152	8.679719	-0.538765	4.495848	-0.539934	0.102073	-0.113726	-0.578065	0.047859	-0.667981	-0.906879	0.059574	0.415198	0.040405
31153	9.097599	-0.559130	4.751655	-0.552741	0.100435	-0.120872	-0.575270	0.053624	-0.667520	-0.905697	0.065475	0.415752	0.050762
31154	8.745805	-0.535555	4.689036	-0.556414	0.074929	-0.092516	-0.574165	0.059256	-0.668313	-0.905453	0.072114	0.413831	0.060816
31155	8.371397	-0.389433	4.489762	-0.524673	0.025481	-0.024657	-0.573044	0.060660	-0.667745	-0.903569	0.078292	0.415515	0.069138
31156	8.531734	-0.347654	4.375510	-0.565876	-0.050335	0.014294	-0.572078	0.065442	-0.666860	-0.902180	0.086106	0.415576	0.077153
31157	8.754204	-0.359102	4.314930	-0.538433	-0.012483	0.002045	-0.573206	0.065303	-0.666571	-0.899786	0.092709	0.417789	0.085102
31158	8.700991	-0.281099	4.367292	-0.560890	0.017111	0.028136	-0.572785	0.066294	-0.668391	-0.898778	0.100393	0.416509	0.092950
31159	8.623715	0.003050	4.509208	-0.562032	-0.004415	0.017653	-0.574056	0.066576	-0.667816	-0.896229	0.107425	0.418399	0.100870
31160	8.768534	-0.019689	4.497186	-0.555141	-0.029973	-0.046660	-0.574059	0.066997	-0.667249	-0.894471	0.114421	0.418029	0.109912
31161	8.736104	0.158807	4.408247	-0.549838	-0.024127	-0.097038	-0.574914	0.068683	-0.665539	-0.891321	0.120165	0.420430	0.119772
31162	8.716324	-0.015142	4.383655	-0.546229	-0.031295	-0.102294	-0.577569	0.067738	-0.666490	-0.889205	0.126478	0.420109	0.129718
31163	8.658456	0.009420	4.388291	-0.558795	-0.015168	-0.086626	-0.577149	0.068295	-0.664941	-0.885899	0.132291	0.422159	0.139511
31164	8.643421	0.007537	4.458408	-0.562320	0.002840	-0.084130	-0.577151	0.068433	-0.663956	-0.883829	0.138883	0.421017	0.149340
31165	8.676922	-0.043349	4.471013	-0.562418	-0.011534	-0.088467	-0.578286	0.069984	-0.663931	-0.880310	0.144587	0.422847	0.159216
31166	8.658189	0.077513	4.455191	-0.545929	-0.004707	-0.054687	-0.577436	0.069422	-0.664646	-0.878076	0.151091	0.421681	0.168346
31167	8.664116	0.197797	4.371683	-0.524116	-0.008519	-0.042003	-0.579980	0.070270	-0.664056	-0.874644	0.156352	0.423308	0.177097
31168	8.779434	0.078712	4.382523	-0.538682	-0.011981	-0.049221	-0.579139	0.071247	-0.661944	-0.872175	0.162735	0.422164	0.186024
31169	8.765142	0.059256	4.348930	-0.540434	-0.002963	-0.049301	-0.579143	0.072092	-0.661794	-0.868523	0.168061	0.423525	0.195064
31170	8.741239	0.110128	4.343561	-0.534724	0.036589	-0.042398	-0.580280	0.074066	-0.661765	-0.866294	0.174176	0.421416	0.203974
31171	8.787794	-0.092413	4.466579	-0.552831	0.047528	-0.048007	-0.578879	0.076032	-0.660912	-0.862845	0.179394	0.421704	0.213264
31172	8.777433	-0.198441	4.506439	-0.556309	0.052638	-0.014481	-0.577474	0.077723	-0.662311	-0.860583	0.185979	0.419012	0.221896
31173	8.770329	-0.261533	4.458825	-0.574576	0.027399	-0.003931	-0.577192	0.077724	-0.662875	-0.856891	0.191917	0.419240	0.230530
31174	8.710116	-0.149743	4.496320	-0.563600	0.032572	0.015628	-0.575783	0.078144	-0.663022	-0.854360	0.198896	0.416633	0.238594
31175	8.759817	-0.238479	4.270102	-0.552487	0.048571	0.035131	-0.574370	0.077577	-0.663039	-0.850939	0.204573	0.416308	0.246455
31176	8.830383	-0.256836	4.497354	-0.548607	0.080754	0.060635	-0.572941	0.073636	-0.664637	-0.848897	0.211366	0.412665	0.253785
31177	8.635390	-0.105710	4.505594	-0.552159	0.106135	0.043608	-0.569127	0.072787	-0.666081	-0.845845	0.216712	0.411195	0.261728
31178	8.723976	-0.105694	4.597299	-0.554117	0.073506	0.066800	-0.568266	0.069694	-0.668228	-0.843569	0.223619	0.407513	0.268923
31179	8.652040	-0.100770	4.539346	-0.567845	0.051893	0.072069	-0.566017	0.071660	-0.668225	-0.840006	0.229632	0.406620	0.276261
31180	8.632067	-0.255253	4.550763	-0.545325	0.039533	0.031690	-0.563760	0.071655	-0.668243	-0.837115	0.236218	0.403620	0.283778
31181	8.598485	-0.260056	4.521864	-0.538112	0.026833	0.037154	-0.563476	0.071375	-0.668951	-0.833149	0.241478	0.403334	0.291329
31182	8.626452	-0.269128	4.645165	-0.550199	0.014773	-0.017762	-0.562499	0.073912	-0.670197	-0.829563	0.247814	0.400857	0.299543
31183	8.564696	-0.379105	4.774544	-0.547521	0.013038	-0.028368	-0.561657	0.074466	-0.667949	-0.824905	0.252660	0.400908	0.308167
31184	8.572218	-0.364834	4.745378	-0.545530	0.023554	0.003442	-0.561526	0.076715	-0.666943	-0.821352	0.258949	0.398097	0.315983
31185	8.543023	-0.395976	4.760263	-0.549277	0.007397	-0.001821	-0.561810	0.077427	-0.669181	-0.816656	0.263951	0.397934	0.324118
31186	8.528868	-0.340393	4.745163	-0.540215	0.002818	0.001857	-0.562094	0.077561	-0.666648	-0.812771	0.270190	0.395401	0.331752
31187	8.557570	-0.388848	4.755331	-0.561152	-0.003356	-0.001890	-0.560401	0.077561	-0.668067	-0.807781	0.275331	0.395172	0.339886
31188	8.577438	-0.360336	4.696993	-0.574955	-0.032100	-0.003633	-0.561110	0.078404	-0.666928	-0.803202	0.282237	0.392891	0.347628
31189	8.567822	-0.350608	4.696897	-0.557603	-0.021453	0.005350	-0.562234	0.077282	-0.667493	-0.797986	0.287373	0.392774	0.355477
31190	8.587502	-0.302550	4.672170	-0.538488	-0.015248	0.007316	-0.563080	0.076997	-0.665803	-0.793637	0.293574	0.390309	0.362785
31191	8.573900	-0.259538	4.579885	-0.538611	-0.023128	-0.017400	-0.564483	0.075311	-0.666091	-0.788213	0.298119	0.390332	0.370792
31192	8.536795	-0.219790	4.714810	-0.571358	-0.032085	-0.007121	-0.565041	0.073906	-0.666664	-0.783252	0.304758	0.387867	0.378416
31193	8.577833	-0.375202	4.639164	-0.561374	-0.039340	-0.006968	-0.564338	0.074182	-0.665401	-0.777498	0.309731	0.387747	0.386284
31194	8.680091	-0.231116	4.593925	-0.558629	-0.022954	-0.024687	-0.567576	0.072638	-0.664830	-0.772360	0.315866	0.385234	0.394060
31195	8.607240	-0.283628	4.626021	-0.542351	-0.033824	-0.027992	-0.568127	0.069969	-0.666540	-0.766461	0.320208	0.385142	0.402082
31196	8.631819	-0.192024	4.612884	-0.550414	-0.017633	-0.020207	-0.567537	0.063766	-0.664923	-0.761269	0.326107	0.382474	0.409680
31197	8.656605	-0.095738	4.575530	-0.533094	-0.000500	-0.029821	-0.568655	0.061234	-0.664941	-0.755537	0.329887	0.381804	0.417809
31198	8.637427	-0.076329	4.568090	-0.571371	-0.022875	-0.026594	-0.567792	0.057289	-0.664989	-0.749936	0.335999	0.378967	0.425541
31199	8.627409	-0.102638	4.602227	-0.558746	-0.030019	-0.040564	-0.568353	0.056442	-0.664151	-0.743578	0.340191	0.378437	0.433759
31200	8.623205	-0.008572	4.567353	-0.545980	-0.024741	-0.032472	-0.571444	0.053346	-0.662473	-0.737902	0.345787	0.375772	0.441279
31201	8.676133	-0.018466	4.584307	-0.550477	-0.017515	-0.031676	-0.570588	0.051378	-0.664186	-0.731638	0.349670	0.374905	0.449313
31202	8.642294	0.032694	4.615195	-0.534965	-0.004994	-0.029804	-0.570865	0.050253	-0.664758	-0.726040	0.354846	0.371923	0.456754
31203	8.652079	0.047072	4.605356	-0.535058	-0.024894	-0.020832	-0.569733	0.049261	-0.663513	-0.719810	0.358512	0.371068	0.464384
31204	8.654017	-0.018009	4.635077	-0.540462	-0.008493	-0.038698	-0.573679	0.048139	-0.662229	-0.713898	0.363629	0.368047	0.471873
31205	8.633100	0.044503	4.561914	-0.556760	-0.012209	-0.017627	-0.573396	0.047855	-0.661672	-0.707520	0.367375	0.366620	0.479627
31206	8.647527	0.000821	4.547884	-0.553239	-0.033882	-0.013916	-0.574242	0.047716	-0.661526	-0.701398	0.372993	0.363551	0.486567
31207	8.671996	0.039182	4.523260	-0.547683	-0.014049	-0.017501	-0.575364	0.046169	-0.661534	-0.694952	0.376497	0.362080	0.494155
31208	8.598428	0.021670	4.354405	-0.540400	-0.023201	-0.005868	-0.575226	0.046727	-0.659983	-0.688927	0.381786	0.358822	0.500864
31209	8.598689	0.098553	4.667679	-0.550283	-0.004394	0.010704	-0.575644	0.045602	-0.660273	-0.682702	0.385306	0.356825	0.508068
31210	8.651905	-0.037632	4.586970	-0.567581	-0.012352	0.003471	-0.576358	0.047292	-0.659547	-0.676486	0.390822	0.352970	0.514817
31211	8.691272	0.109387	4.561113	-0.558443	0.003898	-0.003571	-0.576066	0.045179	-0.659571	-0.670000	0.394139	0.350735	0.522244
31212	8.626291	0.039350	4.503988	-0.545802	-0.000483	-0.024647	-0.576344	0.044337	-0.660280	-0.663593	0.398931	0.347063	0.529194
31213	8.681371	0.015107	4.547679	-0.558396	0.018470	-0.021367	-0.575501	0.045039	-0.660280	-0.656910	0.401842	0.344617	0.536872
31214	8.676569	0.061176	4.566503	-0.525505	0.043413	-0.006977	-0.576632	0.045460	-0.659002	-0.651010	0.405911	0.340341	0.543682
31215	8.565487	0.015868	4.552659	-0.547230	0.054330	-0.009095	-0.576074	0.047153	-0.660534	-0.644694	0.408250	0.337293	0.551303
31216	8.622712	-0.083320	4.594768	-0.549132	0.032604	0.003398	-0.574523	0.047719	-0.662227	-0.638503	0.412707	0.332716	0.557930
31217	8.656365	-0.015547	4.644711	-0.557373	0.030943	-0.007291	-0.572127	0.048279	-0.662942	-0.631866	0.415332	0.329688	0.565289
31218	8.627826	-0.013283	4.591563	-0.570869	0.041673	0.008406	-0.572131	0.049122	-0.662512	-0.625468	0.419879	0.324611	0.571943
31219	8.608254	-0.003251	4.630140	-0.527253	0.038646	0.021315	-0.571294	0.051520	-0.664039	-0.619360	0.422116	0.321444	0.578693
31220	8.605505	-0.027204	4.661824	-0.543633	0.037885	0.014046	-0.569320	0.051796	-0.663770	-0.613099	0.426293	0.316586	0.584943
31221	8.595741	-0.065840	4.657436	-0.562762	0.032648	0.005001	-0.570883	0.054336	-0.664294	-0.606369	0.428828	0.313075	0.591952
31222	8.586124	-0.065810	4.652616	-0.525498	0.036073	0.005414	-0.569194	0.055461	-0.664998	-0.600020	0.432641	0.308440	0.598049
31223	8.588520	-0.085204	4.645579	-0.552963	0.011153	-0.014217	-0.568488	0.055462	-0.665706	-0.592916	0.435090	0.305322	0.604918
31224	8.598071	-0.092454	4.655313	-0.560207	0.012958	-0.010774	-0.566800	0.056300	-0.664867	-0.585799	0.439378	0.300597	0.611087
31225	8.492510	-0.123810	4.559148	-0.568522	0.000615	-0.037356	-0.567649	0.057006	-0.664853	-0.578105	0.441893	0.297467	0.618093
31226	8.486376	-0.071811	4.751888	-0.558526	-0.001393	-0.020422	-0.568488	0.055319	-0.665145	-0.570662	0.446154	0.292919	0.624091
31227	8.559672	-0.104507	4.621669	-0.553117	-0.015887	-0.013176	-0.568203	0.055042	-0.666837	-0.563203	0.448728	0.289806	0.630442
31228	8.617630	-0.056417	4.640387	-0.571291	-0.007563	-0.026692	-0.568201	0.054194	-0.665862	-0.555397	0.453050	0.285135	0.636379
31229	8.586593	-0.056494	4.596933	-0.538542	-0.007834	-0.013927	-0.569187	0.053772	-0.665296	-0.548004	0.455252	0.281983	0.642591
31230	8.608425	-0.027631	4.596582	-0.534833	0.002924	-0.009518	-0.567911	0.052076	-0.664200	-0.540684	0.459014	0.277420	0.648078
31231	8.622792	-0.008236	4.620511	-0.541996	0.010900	0.008931	-0.568755	0.051800	-0.665461	-0.533564	0.461043	0.273682	0.654100
31232	8.564870	-0.017568	4.615860	-0.542798	0.027107	0.009694	-0.567622	0.050813	-0.666042	-0.526441	0.464568	0.268500	0.659503
31233	8.569435	-0.046477	4.635507	-0.552833	0.016285	0.015832	-0.566911	0.049543	-0.665640	-0.519251	0.466584	0.264372	0.665421
31234	8.603584	0.042711	4.632050	-0.560172	0.010986	0.008720	-0.566775	0.050955	-0.666891	-0.511755	0.470381	0.259059	0.670625
31235	8.607973	0.001826	4.668746	-0.543822	0.012739	0.005356	-0.565510	0.052079	-0.666889	-0.504396	0.472198	0.255067	0.676427
31236	8.597619	-0.053299	4.732202	-0.545617	0.013595	0.010625	-0.565366	0.051232	-0.666477	-0.496968	0.475701	0.249828	0.681408
31237	8.592971	-0.055838	4.708072	-0.535649	0.010877	0.007220	-0.566079	0.052923	-0.666313	-0.489618	0.477376	0.245830	0.686989
31238	8.585675	-0.079989	4.703519	-0.556619	0.000212	0.001728	-0.564250	0.054332	-0.667718	-0.481793	0.481007	0.240582	0.691830
31239	8.583245	-0.113899	4.689402	-0.531190	-0.001713	0.002033	-0.565096	0.054333	-0.667571	-0.474267	0.482693	0.236704	0.697172
31240	8.602364	-0.094474	4.722989	-0.543975	-0.014312	0.007273	-0.565942	0.054338	-0.668267	-0.466472	0.486311	0.231643	0.701603
31241	8.625746	-0.055228	4.838507	-0.545623	0.005316	0.029254	-0.563122	0.054470	-0.667725	-0.459138	0.488064	0.227127	0.706682
31242	8.578294	-0.082254	4.720469	-0.554790	-0.007168	0.019485	-0.565095	0.054052	-0.667714	-0.451347	0.491621	0.221658	0.710959
31243	8.592783	-0.065383	4.727510	-0.534982	-0.037942	0.025218	-0.564391	0.054189	-0.666875	-0.443787	0.493781	0.217621	0.715454
31244	8.631145	-0.220566	4.685696	-0.540446	-0.028633	-0.004991	-0.566078	0.052781	-0.666034	-0.435599	0.497289	0.212728	0.719517
31245	8.622031	-0.143371	4.653433	-0.545683	-0.005388	0.017815	-0.564527	0.053061	-0.666605	-0.427887	0.498950	0.208219	0.724297
31246	8.617513	-0.121773	4.624201	-0.558318	0.001786	0.028242	-0.566356	0.051941	-0.667165	-0.420039	0.502192	0.202409	0.728287
31247	8.641860	-0.071191	4.621188	-0.547367	0.012566	0.026547	-0.566919	0.051804	-0.668005	-0.412427	0.503551	0.197540	0.733020
31248	8.656734	-0.076451	4.568066	-0.549196	0.007140	0.030102	-0.565369	0.052224	-0.668434	-0.404635	0.506524	0.191737	0.736845
31249	8.690876	-0.023620	4.548099	-0.550137	-0.001939	0.039008	-0.565929	0.051237	-0.667456	-0.397036	0.508079	0.186732	0.741181
31250	8.649553	-0.129785	4.534841	-0.552980	-0.019873	0.030217	-0.565364	0.050955	-0.667745	-0.389024	0.511362	0.181030	0.744579
31251	8.647419	-0.086362	4.519861	-0.560244	-0.025355	0.042556	-0.564660	0.051232	-0.666904	-0.381204	0.513266	0.175937	0.748524
31252	8.692791	-0.144437	4.554277	-0.569217	-0.000871	0.029916	-0.564800	0.051236	-0.668027	-0.373006	0.516263	0.169796	0.752003
31253	8.680740	-0.115285	4.566051	-0.540020	0.016019	0.039886	-0.565090	0.052497	-0.665904	-0.365416	0.517291	0.164640	0.756157
31254	8.656026	-0.143751	4.626811	-0.549150	0.013426	0.031822	-0.565650	0.051940	-0.667311	-0.357428	0.519806	0.158621	0.759530
31255	8.607456	-0.133506	4.670257	-0.540101	0.016200	0.018630	-0.566499	0.052791	-0.668700	-0.349443	0.520667	0.153608	0.763675
31256	8.602714	-0.140817	4.655847	-0.547383	0.012622	0.019450	-0.563680	0.053064	-0.667876	-0.341211	0.523017	0.147699	0.766950
31257	8.622114	-0.199277	4.617790	-0.543811	0.014616	-0.005282	-0.565395	0.052754	-0.666623	-0.332742	0.523756	0.142815	0.771081
31258	8.645602	-0.211025	4.695214	-0.574660	0.016468	0.004961	-0.564268	0.053460	-0.668170	-0.323943	0.526052	0.136561	0.774391
31259	8.640776	-0.215843	4.692858	-0.561965	0.016471	-0.001970	-0.561875	0.054442	-0.668740	-0.315266	0.526781	0.131274	0.778381
31260	8.641298	-0.172633	4.646463	-0.552829	0.009875	0.025609	-0.563003	0.054446	-0.669013	-0.306932	0.528956	0.125135	0.781243
31261	8.616851	-0.283738	4.633238	-0.565683	0.002118	-0.007243	-0.561731	0.053594	-0.667907	-0.298024	0.529811	0.119864	0.784930
31262	8.612281	-0.186950	4.646662	-0.556438	0.023572	0.006898	-0.562999	0.053315	-0.667900	-0.289326	0.531610	0.113741	0.787873
31263	8.583305	-0.186672	4.646719	-0.556514	0.017400	-0.006350	-0.561990	0.054050	-0.669144	-0.280496	0.532061	0.108448	0.791500
31264	8.593015	-0.172233	4.646544	-0.563677	0.023558	0.013879	-0.560713	0.052360	-0.670155	-0.271771	0.533777	0.102094	0.794229
31265	8.595037	-0.205868	4.680747	-0.556361	0.030713	0.015685	-0.560437	0.053766	-0.669581	-0.263254	0.533951	0.096436	0.797680
31266	8.602145	-0.210656	4.695289	-0.545593	0.016358	0.003514	-0.561990	0.054336	-0.670687	-0.254488	0.535531	0.090480	0.800160
31267	8.534272	-0.268168	4.705688	-0.574637	0.018288	0.003141	-0.561005	0.054612	-0.669567	-0.245490	0.535856	0.084672	0.803383
31268	8.558377	-0.256176	4.715187	-0.552868	0.010014	0.010529	-0.560444	0.055171	-0.668723	-0.236696	0.537452	0.078520	0.805577
31269	8.548360	-0.292182	4.744599	-0.551079	0.009165	0.003470	-0.558750	0.055028	-0.669018	-0.227886	0.537692	0.073079	0.808464
31270	8.545461	-0.325710	4.790889	-0.534627	0.027119	0.001776	-0.559310	0.054187	-0.669866	-0.219125	0.538782	0.067206	0.810667
31271	8.550612	-0.255704	4.782851	-0.552849	0.023670	-0.005483	-0.559588	0.053201	-0.669593	-0.210123	0.538665	0.061717	0.813560
31272	8.543715	-0.205030	4.762964	-0.558375	0.011068	-0.003695	-0.558458	0.053062	-0.671009	-0.200955	0.539976	0.055557	0.815449
31273	8.533482	-0.228740	4.826069	-0.536571	0.012761	-0.003458	-0.557194	0.054183	-0.670164	-0.192096	0.539853	0.050317	0.818001
31274	8.553258	-0.214697	4.772725	-0.545644	0.001805	0.017743	-0.557194	0.053897	-0.668902	-0.183368	0.541152	0.044141	0.819501
31275	8.543622	-0.200106	4.777408	-0.556592	-0.001683	0.010559	-0.556913	0.054466	-0.670725	-0.174460	0.541242	0.038443	0.821671
31276	8.605679	-0.214483	4.859643	-0.554732	0.003653	0.017632	-0.556356	0.056440	-0.671833	-0.165600	0.542409	0.032091	0.823007
31277	8.577125	-0.284932	4.773477	-0.556700	-0.022421	0.012450	-0.556494	0.055309	-0.670438	-0.156665	0.542724	0.026407	0.824748
31278	8.591482	-0.267954	4.797432	-0.552988	-0.018093	0.030164	-0.556216	0.056293	-0.670149	-0.147986	0.544115	0.020000	0.825614
31279	8.558223	-0.326351	4.701472	-0.538729	-0.037496	-0.023523	-0.556499	0.056292	-0.669585	-0.138607	0.544498	0.015022	0.827094
31280	8.572457	-0.292304	4.749401	-0.555001	-0.023009	-0.022913	-0.559041	0.056715	-0.668015	-0.128999	0.545815	0.009158	0.827865
31281	8.575358	-0.292715	4.686575	-0.540461	-0.028562	-0.013858	-0.560453	0.057142	-0.668280	-0.119726	0.545937	0.003994	0.829218
31282	8.592653	-0.237392	4.661771	-0.553301	-0.043748	-0.020981	-0.561160	0.057708	-0.668831	-0.110142	0.547455	-0.001827	0.829553
31283	8.626530	-0.303128	4.618964	-0.558775	-0.046358	-0.028105	-0.561866	0.057564	-0.667141	-0.100394	0.547792	-0.007118	0.830539
31284	8.607125	-0.254445	4.654692	-0.553247	-0.037472	-0.017479	-0.562859	0.058406	-0.665719	-0.090848	0.549060	-0.013001	0.830729
31285	8.631452	-0.317781	4.599789	-0.553461	-0.066148	-0.034114	-0.564140	0.060941	-0.664839	-0.081033	0.549591	-0.018121	0.831297
31286	8.636410	-0.322766	4.580507	-0.558725	-0.043717	-0.021042	-0.565692	0.060371	-0.661741	-0.071352	0.550826	-0.024051	0.831217
31287	8.670385	-0.313435	4.561026	-0.553262	-0.033699	-0.035185	-0.568092	0.060799	-0.661577	-0.061482	0.550691	-0.029221	0.831929
31288	8.651377	-0.294163	4.531840	-0.560581	-0.042674	-0.035216	-0.568519	0.061644	-0.661284	-0.051536	0.551770	-0.035036	0.831665
31289	8.656053	-0.284374	4.555888	-0.555068	-0.037391	-0.024567	-0.570496	0.061925	-0.659861	-0.041802	0.551560	-0.040360	0.832109
31290	8.672985	-0.289360	4.548672	-0.532271	-0.023082	-0.024385	-0.570493	0.061077	-0.658886	-0.032328	0.552136	-0.045844	0.831865
31291	8.690234	-0.270362	4.512191	-0.554828	-0.005054	-0.013252	-0.571909	0.062492	-0.659703	-0.022741	0.551247	-0.051319	0.832452
31292	8.673312	-0.267808	4.517018	-0.540399	-0.018584	-0.019196	-0.572333	0.062348	-0.658718	-0.013262	0.551612	-0.057002	0.832045
31293	8.704548	-0.304256	4.517383	-0.550255	-0.007900	0.000087	-0.572612	0.062074	-0.660686	-0.003940	0.550624	-0.062548	0.832397
31294	8.604664	-0.280578	4.338439	-0.551247	-0.019500	-0.012247	-0.572056	0.063901	-0.659968	0.005536	0.550862	-0.068488	0.831763
31295	8.573973	-0.220811	4.589118	-0.560270	-0.012436	0.007056	-0.572752	0.061364	-0.658865	0.014853	0.549810	-0.074273	0.831848
31296	8.627338	-0.347421	4.493804	-0.562085	-0.019663	0.010617	-0.573179	0.062494	-0.659553	0.024056	0.549876	-0.080641	0.830996
31297	8.721569	-0.222044	4.540606	-0.552988	-0.001495	-0.008818	-0.575428	0.060524	-0.658431	0.033575	0.548542	-0.086118	0.830998
31298	8.641909	-0.265163	4.521863	-0.521174	0.001979	-0.012026	-0.575435	0.061645	-0.656874	0.042726	0.548172	-0.091539	0.830243
31299	8.685480	-0.231604	4.521430	-0.547558	-0.010615	0.000141	-0.575435	0.061788	-0.657434	0.052017	0.546847	-0.097021	0.829964
31300	8.721419	-0.226770	4.557574	-0.545608	0.016473	-0.007074	-0.573738	0.060939	-0.657457	0.061365	0.546073	-0.102874	0.829129
31301	8.708958	-0.226374	4.608331	-0.549235	0.010952	0.007067	-0.574434	0.058972	-0.658174	0.070594	0.544242	-0.108421	0.828892
