# Supplementary material for: Identification of Haptic Based Guiding Using Hard Reins
Source: PLoS One. 2015 Jul 22;10(7):e0132020. doi: 10.1371/journal.pone.0132020 (PMC4511788; doi:10.1371/journal.pone.0132020)
Supplement: S8 File — (ZIP) [file pone.0132020.s008.zip › Exp2_MotionData1/Subject1/path2/T8/fh8.txt]

// Start Time: 0
// Sample rate: 25.0Hz
// Scenario: 4.9
// Firmware Version: 2.6.1
Counter	Acc_X	Acc_Y	Acc_Z	Gyr_X	Gyr_Y	Gyr_Z	Mag_X	Mag_Y	Mag_Z	Quat_w	Quat_x	Quat_y	Quat_z
30773	-0.117879	-0.038903	-9.792240	0.002739	0.005543	-0.008963	-0.140264	-0.361769	0.685712	0.007466	-0.472515	0.881291	0.000713
30774	-0.079379	-0.058418	-9.783183	-0.003596	-0.008498	0.002379	-0.140926	-0.362042	0.685851	0.007662	-0.472622	0.881231	0.000901
30775	-0.117856	-0.034239	-9.840256	0.014262	0.000250	0.014895	-0.139863	-0.361770	0.684919	0.007864	-0.472377	0.881361	0.000709
30776	-0.117789	-0.024633	-9.844953	-0.000043	-0.007617	0.010359	-0.140530	-0.361351	0.685327	0.008078	-0.472338	0.881380	0.000828
30777	-0.180358	0.004795	-9.820040	-0.030482	-0.004997	0.014576	-0.140122	-0.362184	0.683607	0.007949	-0.472105	0.881505	0.001476
30778	-0.202108	0.000360	-9.752606	-0.039408	0.005500	0.011029	-0.138929	-0.362747	0.684895	0.007559	-0.472073	0.881524	0.002165
30779	-0.209469	-0.018576	-9.671043	-0.022351	0.005525	-0.003830	-0.139727	-0.362465	0.684910	0.007325	-0.472163	0.881477	0.002571
30780	-0.156291	-0.009539	-9.726678	0.026855	0.007277	-0.000835	-0.139459	-0.362743	0.684641	0.007530	-0.472310	0.881398	0.002073
30781	-0.158757	-0.014529	-9.791607	0.014306	-0.001471	0.003449	-0.137335	-0.362616	0.683822	0.007766	-0.472266	0.881420	0.001900
30782	-0.093680	-0.029676	-9.859639	-0.016075	-0.004965	-0.004736	-0.139450	-0.363853	0.683842	0.007782	-0.472491	0.881298	0.002274
30783	-0.110298	0.009057	-9.820596	0.010735	-0.001479	0.002533	-0.140116	-0.364128	0.685162	0.007980	-0.472463	0.881312	0.002163
30784	-0.078974	0.001405	-9.883444	0.035784	-0.003222	0.004462	-0.137748	-0.361227	0.685942	0.008455	-0.472517	0.881279	0.001608
30785	-0.132151	-0.009809	-9.753327	-0.008947	-0.003235	-0.000259	-0.136954	-0.360677	0.685410	0.008495	-0.472542	0.881265	0.001858
30786	-0.122486	-0.009811	-9.729376	-0.025081	-0.001511	0.005794	-0.138526	-0.363303	0.684096	0.008364	-0.472568	0.881252	0.002360
30787	-0.180512	-0.019030	-9.745806	0.027697	0.002014	0.009732	-0.138269	-0.362612	0.685542	0.008657	-0.472410	0.881334	0.001917
30788	-0.226863	-0.081509	-9.844666	0.048389	0.016098	-0.008567	-0.139083	-0.359000	0.684672	0.008910	-0.472665	0.881197	0.000954
30789	-0.161976	-0.125313	-9.845729	-0.001736	0.016057	-0.004555	-0.137500	-0.358871	0.686749	0.008681	-0.472765	0.881145	0.000892
30790	-0.069940	-0.087518	-9.836474	-0.033921	0.009911	-0.011881	-0.138153	-0.359282	0.684655	0.008266	-0.473118	0.880959	0.001439
30791	-0.062219	-0.022486	-9.787724	-0.017872	-0.004115	-0.004756	-0.138144	-0.360531	0.684118	0.008234	-0.473224	0.880902	0.001847
30792	-0.117358	0.033313	-9.772186	0.021525	0.000294	-0.009712	-0.137751	-0.359700	0.684120	0.008513	-0.473516	0.880743	0.001508
30793	-0.235715	0.029392	-9.783228	0.044803	-0.006650	-0.014820	-0.136955	-0.359982	0.684499	0.009120	-0.473787	0.880592	0.000839
30794	-0.243479	-0.042746	-9.796007	0.031393	-0.004893	-0.016686	-0.136963	-0.359012	0.685296	0.009584	-0.474202	0.880364	0.000374
30795	-0.234250	-0.100753	-9.864051	0.002743	-0.000529	-0.009842	-0.137243	-0.357207	0.686368	0.009689	-0.474394	0.880259	0.000392
30796	-0.205087	-0.074551	-9.873615	-0.021460	-0.006688	-0.001233	-0.136704	-0.357903	0.685303	0.009683	-0.474544	0.880178	0.000878
30797	-0.156480	-0.033797	-9.794251	-0.024983	0.009052	-0.010902	-0.136562	-0.359430	0.685023	0.009356	-0.474760	0.880065	0.001294
30798	-0.132483	-0.055568	-9.773078	-0.008942	-0.003228	-0.001149	-0.136291	-0.360125	0.684487	0.009408	-0.474923	0.879975	0.001526
30799	-0.163928	-0.062574	-9.784904	-0.010737	0.003775	0.002396	-0.136820	-0.360538	0.684885	0.009308	-0.474902	0.879988	0.001742
30800	-0.197757	-0.062582	-9.873541	-0.010750	0.009912	0.009480	-0.136814	-0.361370	0.684352	0.009111	-0.474876	0.880003	0.001883
30801	-0.190909	-0.120159	-9.806965	-0.008958	-0.004961	0.002374	-0.136301	-0.361376	0.689461	0.009185	-0.474855	0.880014	0.002148
30802	-0.156942	-0.100902	-9.715705	0.005419	-0.004949	-0.013390	-0.136557	-0.362484	0.688667	0.009403	-0.475237	0.879805	0.002142
30803	-0.152146	-0.105728	-9.708591	0.041160	0.009023	0.001017	-0.136434	-0.359709	0.686855	0.009707	-0.475230	0.879807	0.001387
30804	-0.185994	-0.105985	-9.878948	0.035819	0.019564	0.002792	-0.137367	-0.358872	0.686878	0.009783	-0.475310	0.879764	0.000616
30805	-0.185789	-0.077137	-9.883425	0.035815	0.009068	0.000998	-0.137373	-0.357762	0.686627	0.010036	-0.475305	0.879764	-0.000047
30806	-0.161418	-0.048250	-9.813602	0.035804	0.013417	0.002773	-0.137765	-0.357203	0.684014	0.010221	-0.475408	0.879706	-0.000759
30807	-0.171209	-0.067350	-9.792107	0.035845	0.009940	-0.007815	-0.137390	-0.354570	0.686134	0.010458	-0.475557	0.879622	-0.001431
30808	-0.181040	-0.091327	-9.792297	0.014309	0.005534	0.004347	-0.137260	-0.354710	0.687180	0.010577	-0.475630	0.879580	-0.001689
30809	-0.214884	-0.095917	-9.806479	0.027753	0.003813	-0.000839	-0.136457	-0.355408	0.686374	0.010847	-0.475658	0.879561	-0.002156
30810	-0.244041	-0.119846	-9.840151	0.026791	0.010788	0.016807	-0.137003	-0.353741	0.687973	0.010993	-0.475527	0.879628	-0.002681
30811	-0.210155	-0.112549	-9.727397	-0.003646	0.002000	0.014780	-0.136223	-0.353192	0.691510	0.011000	-0.475287	0.879758	-0.002571
30812	-0.152072	-0.093849	-9.756525	-0.018012	0.008952	0.028786	-0.138597	-0.354288	0.689567	0.010753	-0.474933	0.879953	-0.002288
30813	-0.094188	-0.101731	-9.826815	-0.016212	0.010701	0.028788	-0.137137	-0.353185	0.687587	0.010485	-0.474448	0.880219	-0.002037
30814	-0.108883	-0.126096	-9.966369	-0.032242	0.017756	0.018126	-0.137805	-0.353460	0.689432	0.009948	-0.474295	0.880308	-0.001589
30815	-0.118304	-0.096776	-9.840971	-0.040257	0.009013	0.003943	-0.138584	-0.354842	0.686937	0.009478	-0.474253	0.880337	-0.000906
30816	-0.142764	-0.144310	-9.716327	-0.003628	0.005487	0.011241	-0.138562	-0.356782	0.683899	0.009427	-0.474223	0.880354	-0.000847
30817	-0.172047	-0.187334	-9.702147	0.032207	0.006402	0.000931	-0.139106	-0.355115	0.684974	0.009692	-0.474220	0.880352	-0.001420
30818	-0.172372	-0.230819	-9.765135	0.035789	0.016034	0.004510	-0.138182	-0.356232	0.688098	0.009829	-0.474315	0.880298	-0.002156
30819	-0.099722	-0.202494	-9.755822	0.007153	0.006382	0.002487	-0.138445	-0.356508	0.687837	0.009859	-0.474289	0.880311	-0.002294
30820	-0.113789	-0.140167	-9.860736	0.016153	0.010801	-0.004461	-0.139239	-0.355670	0.686020	0.009902	-0.474527	0.880181	-0.002637
30821	-0.113401	-0.087134	-9.821674	0.016062	0.005501	0.013152	-0.138448	-0.354564	0.685494	0.010030	-0.474312	0.880295	-0.002922
30822	-0.093926	-0.067808	-9.744710	0.003539	0.005481	0.010414	-0.138452	-0.353731	0.685240	0.010048	-0.474293	0.880305	-0.002989
30823	-0.147551	-0.134974	-9.821930	-0.001795	0.003778	0.004205	-0.138323	-0.353594	0.686158	0.010034	-0.474238	0.880334	-0.002944
30824	-0.121519	-0.209701	-9.808593	-0.012557	0.017745	0.012965	-0.138325	-0.354427	0.687987	0.009684	-0.474183	0.880368	-0.002844
30825	-0.109329	-0.193003	-9.822927	-0.010774	0.010745	0.012953	-0.137794	-0.353597	0.686412	0.009463	-0.473976	0.880483	-0.002710
30826	-0.128353	-0.149748	-9.884755	-0.028659	0.002014	0.010163	-0.138873	-0.353872	0.692199	0.009237	-0.473964	0.880493	-0.002178
30827	-0.098865	-0.082275	-9.768868	-0.039395	-0.003262	0.005663	-0.140207	-0.352477	0.692234	0.008989	-0.473891	0.880537	-0.001409
30828	-0.122986	-0.077379	-9.802252	0.014363	-0.006695	-0.010691	-0.138597	-0.353177	0.687741	0.009323	-0.474229	0.880351	-0.001555
30829	-0.171865	-0.158779	-9.802766	0.046528	-0.004944	-0.000760	-0.137807	-0.352349	0.687999	0.009921	-0.474253	0.880329	-0.002285
30830	-0.111858	-0.211939	-9.729388	0.025152	-0.008424	-0.025631	-0.137010	-0.352909	0.688769	0.010387	-0.474887	0.879982	-0.002607
30831	-0.142984	-0.173342	-9.771938	0.000017	0.002033	-0.002848	-0.136488	-0.352358	0.690079	0.010421	-0.474957	0.879944	-0.002589
30832	-0.215532	-0.182859	-9.922839	-0.016098	0.010812	0.005901	-0.135429	-0.352364	0.690587	0.010158	-0.475050	0.879897	-0.002362
30833	-0.152442	-0.144469	-9.793156	-0.003612	-0.004983	0.006802	-0.136212	-0.353191	0.688492	0.010284	-0.474951	0.879950	-0.002211
30834	-0.147326	-0.105891	-9.749494	0.010774	0.012535	-0.004479	-0.136614	-0.353189	0.689679	0.010246	-0.475212	0.879808	-0.002475
30835	-0.190944	-0.124984	-9.811827	0.025079	-0.000559	-0.004412	-0.137948	-0.351655	0.689321	0.010567	-0.475304	0.879754	-0.002871
30836	-0.218031	-0.197036	-9.846070	0.014328	-0.001429	-0.000975	-0.135959	-0.351250	0.688638	0.010809	-0.475516	0.879635	-0.003064
30837	-0.172239	-0.209436	-9.851415	0.007164	0.005549	0.002507	-0.135035	-0.350700	0.689155	0.010856	-0.475490	0.879648	-0.003203
30838	-0.138002	-0.149562	-9.848619	-0.004459	0.002040	-0.000232	-0.134641	-0.350286	0.689415	0.010859	-0.475737	0.879515	-0.003098
30839	-0.166495	-0.081966	-9.840384	-0.033959	0.005549	-0.004818	-0.135698	-0.351391	0.690208	0.010513	-0.475848	0.879461	-0.002513
30840	-0.142003	-0.036235	-9.767966	-0.017840	0.003792	-0.009993	-0.134624	-0.353061	0.689125	0.010357	-0.476262	0.879240	-0.002191
30841	-0.123156	-0.103601	-9.725641	0.005412	0.019522	-0.004500	-0.136474	-0.353605	0.688098	0.010138	-0.476359	0.879189	-0.002428
30842	-0.121156	-0.159161	-9.798401	-0.023229	0.011651	-0.002986	-0.136477	-0.354439	0.690452	0.009792	-0.476606	0.879060	-0.002085
30843	-0.118910	-0.183196	-9.786679	-0.033933	0.002046	-0.013678	-0.134088	-0.353618	0.688586	0.009504	-0.476873	0.878920	-0.001470
30844	-0.079789	-0.116100	-9.769422	-0.035807	-0.007633	0.002136	-0.134351	-0.354033	0.688586	0.009377	-0.477037	0.878833	-0.000722
30845	-0.088958	-0.046389	-9.806996	0.001679	-0.018157	0.020893	-0.133548	-0.355147	0.688169	0.009780	-0.476689	0.879018	-0.000534
30846	-0.171039	-0.043327	-9.801446	0.016082	-0.011964	0.003422	-0.133405	-0.354452	0.684237	0.010224	-0.476816	0.878943	-0.000656
30847	-0.169042	-0.101131	-9.821356	-0.016121	-0.004970	0.004082	-0.133006	-0.355148	0.685012	0.010226	-0.476767	0.878970	-0.000282
30848	-0.176629	-0.149157	-9.814631	-0.039406	-0.008483	0.007417	-0.131822	-0.354740	0.687097	0.010079	-0.476835	0.878935	0.000539
30849	-0.159383	-0.103391	-9.749361	-0.001837	-0.015488	0.005906	-0.131432	-0.353910	0.687887	0.010403	-0.476750	0.878977	0.000760
30850	-0.171165	-0.062422	-9.753595	0.002652	-0.017225	0.002419	-0.130761	-0.355579	0.688385	0.010811	-0.476896	0.878893	0.000924
30851	-0.166242	-0.048146	-9.791929	-0.009023	-0.014624	0.013801	-0.130218	-0.355580	0.684834	0.011049	-0.476674	0.879010	0.001266
30852	-0.204817	-0.038333	-9.827535	-0.012571	-0.010221	0.009400	-0.129158	-0.355586	0.684949	0.011188	-0.476695	0.878996	0.001632
30853	-0.180662	-0.038426	-9.796499	-0.021531	-0.004995	0.012870	-0.128764	-0.356560	0.687557	0.011137	-0.476492	0.879106	0.002105
30854	-0.190321	-0.038351	-9.796415	-0.028618	-0.003209	-0.002152	-0.129030	-0.355726	0.686389	0.011000	-0.476695	0.878996	0.002683
30855	-0.180968	-0.081677	-9.782574	-0.016160	-0.000621	0.012916	-0.128235	-0.356147	0.687291	0.010922	-0.476490	0.879107	0.003018
30856	-0.180928	-0.076793	-9.758483	-0.012506	0.003787	-0.002902	-0.127687	-0.357953	0.685428	0.010816	-0.476732	0.878976	0.003247
30857	-0.161885	-0.115413	-9.754285	-0.032252	-0.011994	0.005695	-0.126891	-0.357957	0.685153	0.010784	-0.476657	0.879014	0.003967
30858	-0.142594	-0.115888	-9.860209	-0.021446	0.009039	-0.000322	-0.126364	-0.358377	0.686978	0.010500	-0.476834	0.878920	0.004304
30859	-0.142321	-0.077440	-9.871786	0.007097	-0.001491	0.016598	-0.127687	-0.358647	0.686602	0.010654	-0.476560	0.879067	0.004227
30860	-0.158911	-0.036176	-9.791855	0.000019	-0.004083	-0.003718	-0.125842	-0.357270	0.687506	0.010806	-0.476785	0.878943	0.004310
30861	-0.161246	-0.026404	-9.748460	0.017000	-0.004968	-0.000952	-0.126630	-0.357542	0.685678	0.011115	-0.476816	0.878923	0.004086
30862	-0.178167	-0.028677	-9.748340	0.043002	-0.004928	-0.013094	-0.126108	-0.357269	0.687641	0.011692	-0.477184	0.878719	0.003420
30863	-0.200482	-0.105872	-9.878821	0.064453	-0.002283	-0.004123	-0.126002	-0.353663	0.689381	0.012406	-0.477260	0.878671	0.002333
30864	-0.234309	-0.110256	-9.825705	0.044768	-0.010156	-0.007811	-0.126274	-0.351996	0.688615	0.013092	-0.477514	0.878525	0.001687
30865	-0.200287	-0.081540	-9.787212	0.014286	0.000281	0.007860	-0.124681	-0.352560	0.689110	0.013282	-0.477391	0.878589	0.001460
30866	-0.229232	-0.076532	-9.796518	-0.014320	-0.000579	0.002371	-0.124145	-0.352285	0.687005	0.013235	-0.477521	0.878519	0.001763
30867	-0.197674	-0.052799	-9.820553	-0.014347	-0.008468	0.006744	-0.123224	-0.352291	0.689090	0.013304	-0.477425	0.878569	0.002125
30868	-0.207540	-0.081586	-9.820799	0.008953	-0.000570	0.000772	-0.125480	-0.352279	0.689649	0.013479	-0.477537	0.878506	0.002018
30869	-0.258528	-0.119718	-9.835217	-0.011659	0.009918	0.011241	-0.124421	-0.351590	0.688853	0.013250	-0.477362	0.878604	0.002158
30870	-0.229574	-0.124608	-9.787455	-0.032187	0.003803	-0.003040	-0.124682	-0.352699	0.689633	0.012956	-0.477576	0.878491	0.002732
30871	-0.171519	-0.110645	-9.792602	-0.008881	0.011684	-0.009905	-0.124134	-0.355338	0.688811	0.012723	-0.477772	0.878388	0.002796
30872	-0.178900	-0.129830	-9.792759	-0.016072	-0.000573	-0.006479	-0.125457	-0.355191	0.687783	0.012659	-0.478031	0.878246	0.003128
30873	-0.151970	-0.079440	-9.763571	-0.001769	-0.020701	-0.009971	-0.124125	-0.356308	0.687751	0.013060	-0.478224	0.878134	0.003373
30874	-0.229004	-0.043028	-9.851415	0.003608	0.007320	-0.000986	-0.125588	-0.356440	0.689347	0.013046	-0.478371	0.878055	0.003284
30875	-0.236172	-0.033262	-9.822399	-0.008958	0.003796	0.005962	-0.124920	-0.356443	0.688025	0.012946	-0.478287	0.878101	0.003427
30876	-0.248164	-0.023392	-9.771709	0.005365	0.002050	0.002540	-0.125465	-0.354498	0.688840	0.013041	-0.478362	0.878059	0.003359
30877	-0.253096	-0.037779	-9.769429	0.021494	0.009064	-0.000843	-0.125200	-0.354500	0.689098	0.013141	-0.478391	0.878044	0.002918
30878	-0.188214	-0.081635	-9.787317	0.007222	0.016937	-0.007996	-0.124795	-0.354640	0.686991	0.012993	-0.478669	0.877895	0.002673
30879	-0.205185	-0.086724	-9.921824	0.000048	0.003836	-0.004564	-0.125322	-0.356025	0.688429	0.012978	-0.478768	0.877842	0.002656
30880	-0.152106	-0.096467	-9.826255	0.003542	-0.008477	0.007733	-0.125066	-0.354500	0.688571	0.013240	-0.478751	0.877847	0.002722
30881	-0.159104	-0.064863	-9.734500	0.016071	-0.010234	0.004300	-0.125317	-0.356024	0.687116	0.013621	-0.478690	0.877875	0.002558
30882	-0.246273	-0.095657	-9.801398	0.019689	0.007311	0.002649	-0.124002	-0.355200	0.688810	0.013760	-0.478768	0.877831	0.002188
30883	-0.253601	-0.105405	-9.861534	-0.029496	0.019563	0.002337	-0.124007	-0.354506	0.689211	0.013183	-0.478755	0.877846	0.002538
30884	-0.214607	-0.057419	-9.801232	-0.035752	0.005553	-0.004812	-0.123996	-0.356310	0.688799	0.012823	-0.478968	0.877733	0.003157
30885	-0.178375	-0.057562	-9.755880	0.009881	0.012545	-0.004466	-0.125853	-0.356578	0.689481	0.012745	-0.479063	0.877683	0.002881
30886	-0.190614	-0.081440	-9.729611	0.019677	-0.001466	0.000839	-0.123734	-0.355201	0.688150	0.013039	-0.479155	0.877630	0.002595
30887	-0.210164	-0.112660	-9.763451	0.014248	-0.001487	0.014899	-0.126130	-0.354078	0.688723	0.013247	-0.478909	0.877761	0.002380
30888	-0.205538	-0.139331	-9.821480	0.010739	0.003802	0.002550	-0.124000	-0.355616	0.688806	0.013363	-0.478972	0.877726	0.002201
30889	-0.217499	-0.124695	-9.785156	0.010766	-0.008427	-0.008062	-0.125070	-0.354640	0.689882	0.013662	-0.479129	0.877635	0.002104
30890	-0.214854	-0.091166	-9.825652	0.007184	-0.003180	-0.004537	-0.125069	-0.354084	0.688838	0.013866	-0.479297	0.877541	0.002053
30891	-0.253463	-0.086156	-9.858911	0.021473	0.003822	0.004417	-0.123747	-0.354092	0.689867	0.014052	-0.479233	0.877574	0.001655
30892	-0.263013	-0.073775	-9.767354	-0.001825	0.009032	0.011319	-0.125335	-0.354083	0.688842	0.013955	-0.479144	0.877624	0.001649
30893	-0.219633	-0.086126	-9.763063	0.014328	0.016043	0.002635	-0.123495	-0.351874	0.690148	0.013858	-0.479113	0.877643	0.001262
30894	-0.190853	-0.112899	-9.792461	0.014342	0.000308	-0.004485	-0.124818	-0.351866	0.689250	0.014070	-0.479289	0.877543	0.001051
30895	-0.176541	-0.134909	-9.874555	0.007177	0.005558	0.000762	-0.123762	-0.351317	0.689633	0.014087	-0.479293	0.877541	0.000887
30896	-0.200512	-0.110624	-9.859649	0.005354	-0.006697	0.004241	-0.122962	-0.352154	0.689875	0.014335	-0.479331	0.877517	0.000904
30897	-0.243852	-0.093403	-9.844656	0.007162	-0.006677	-0.000136	-0.124294	-0.351870	0.690947	0.014566	-0.479350	0.877502	0.000859
30898	-0.258211	-0.074150	-9.877958	-0.005435	0.005533	0.020093	-0.124169	-0.350761	0.691219	0.014496	-0.479091	0.877645	0.000952
30899	-0.228894	-0.028508	-9.822408	-0.017923	0.002033	0.009414	-0.122026	-0.354102	0.690891	0.014333	-0.478950	0.877724	0.001271
30900	-0.236108	-0.028092	-9.704571	-0.021491	0.003772	0.004107	-0.122295	-0.352712	0.689596	0.014140	-0.479002	0.877699	0.001659
30901	-0.219835	-0.114931	-9.744165	-0.001811	-0.001468	0.004210	-0.123089	-0.352569	0.688823	0.014192	-0.478947	0.877727	0.001730
30902	-0.220530	-0.211214	-9.769300	-0.032213	-0.003208	-0.000443	-0.124144	-0.352979	0.687785	0.014020	-0.479048	0.877674	0.002371
30903	-0.186313	-0.153782	-9.778549	-0.016109	0.006403	0.003236	-0.122291	-0.353406	0.689590	0.013797	-0.479015	0.877694	0.002610
30904	-0.166249	-0.048234	-9.820771	0.021464	-0.000588	0.004382	-0.123612	-0.354787	0.690383	0.014092	-0.479034	0.877680	0.002286
30905	-0.185368	-0.019315	-9.851519	0.028625	-0.001449	0.004443	-0.122685	-0.354237	0.689850	0.014431	-0.478967	0.877712	0.001817
30906	-0.171136	-0.057678	-9.775172	0.000002	0.006403	0.002487	-0.123895	-0.351178	0.689636	0.014398	-0.479001	0.877694	0.001801
30907	-0.210165	-0.112674	-9.768257	-0.016072	-0.004940	-0.008245	-0.123357	-0.352846	0.690136	0.014368	-0.479169	0.877602	0.002146
30908	-0.217807	-0.167968	-9.778440	-0.000081	0.000257	0.018317	-0.122832	-0.351877	0.690007	0.014441	-0.478935	0.877729	0.002195
30909	-0.220199	-0.163271	-9.821629	0.012412	-0.007619	0.024550	-0.122432	-0.352157	0.689867	0.014730	-0.478519	0.877951	0.002070
30910	-0.248575	-0.081089	-9.762755	-0.012570	0.003774	0.011216	-0.123492	-0.352151	0.689620	0.014623	-0.478407	0.878013	0.002302
30911	-0.248400	-0.054808	-9.820138	-0.007191	0.005537	0.011268	-0.122690	-0.352988	0.689337	0.014494	-0.478230	0.878111	0.002395
30912	-0.252904	-0.009085	-9.824381	-0.014332	-0.001450	0.005914	-0.122948	-0.354096	0.689068	0.014461	-0.478220	0.878117	0.002707
30913	-0.243446	-0.037957	-9.803163	0.012533	-0.004934	-0.000961	-0.123091	-0.352708	0.689609	0.014705	-0.478252	0.878096	0.002554
30914	-0.233895	-0.054708	-9.750562	-0.007192	0.005523	0.009500	-0.123749	-0.352704	0.688307	0.014618	-0.478160	0.878147	0.002675
30915	-0.209950	-0.081509	-9.801549	-0.025055	0.012530	0.005859	-0.124678	-0.353254	0.689365	0.014193	-0.478084	0.878194	0.003017
30916	-0.243569	-0.054823	-9.812969	-0.021524	0.010768	0.016468	-0.124406	-0.355476	0.690913	0.013877	-0.477884	0.878307	0.003342
30917	-0.209596	-0.033294	-9.764946	-0.014319	0.009029	0.004171	-0.123870	-0.355756	0.689853	0.013615	-0.477834	0.878338	0.003530
30918	-0.207118	-0.023758	-9.786489	-0.010696	0.009929	-0.004610	-0.124674	-0.354503	0.690271	0.013419	-0.477989	0.878256	0.003667
30919	-0.185528	-0.043228	-9.806127	0.001836	0.016053	-0.003625	-0.125730	-0.354775	0.689366	0.013186	-0.478072	0.878215	0.003502
30920	-0.178414	-0.062432	-9.775164	0.009892	0.024794	-0.002660	-0.125716	-0.355883	0.686993	0.012925	-0.478192	0.878154	0.003135
30921	-0.205160	-0.086416	-9.820874	0.005366	-0.000576	0.002506	-0.125176	-0.357134	0.686447	0.013017	-0.478166	0.878168	0.003067
30922	-0.219678	-0.091062	-9.803979	-0.007084	0.009955	-0.011642	-0.126249	-0.355881	0.687788	0.012854	-0.478440	0.878020	0.003138
30923	-0.219188	-0.023619	-9.771962	-0.007172	-0.003213	0.003302	-0.125713	-0.356855	0.687770	0.012873	-0.478403	0.878040	0.003317
30924	-0.209266	0.012450	-9.750002	0.005449	0.000329	-0.016856	-0.125707	-0.358104	0.688283	0.013000	-0.478771	0.877838	0.003258
30925	-0.216618	0.000209	-9.839007	0.012516	0.002049	0.006114	-0.124519	-0.357833	0.689448	0.013113	-0.478679	0.877887	0.003045
30926	-0.286842	-0.028003	-9.805078	-0.008935	-0.001426	-0.001090	-0.124920	-0.356304	0.687764	0.013132	-0.478768	0.877837	0.003260
30927	-0.217116	-0.071728	-9.767727	-0.010721	0.005545	-0.001108	-0.124398	-0.355059	0.688031	0.012963	-0.478809	0.877816	0.003422
30928	-0.226890	-0.086224	-9.813475	-0.014313	0.003799	0.002385	-0.124652	-0.356444	0.687233	0.012839	-0.478840	0.877801	0.003682
30929	-0.159171	-0.074470	-9.729803	-0.034003	0.000261	0.000447	-0.123853	-0.357281	0.687475	0.012539	-0.478860	0.877791	0.004301
30930	-0.175992	-0.062355	-9.743939	-0.010781	-0.001496	0.009429	-0.124641	-0.358386	0.687083	0.012541	-0.478763	0.877843	0.004551
30931	-0.197840	-0.076771	-9.794389	-0.014275	0.016048	-0.002865	-0.124654	-0.359083	0.692193	0.012152	-0.478837	0.877807	0.004668
30932	-0.180866	-0.067260	-9.787215	-0.001737	-0.001436	-0.010770	-0.124779	-0.360331	0.691920	0.012241	-0.479093	0.877666	0.004754
30933	-0.151441	-0.004935	-9.781946	0.031354	0.009047	-0.004319	-0.123854	-0.358392	0.689695	0.012410	-0.479180	0.877619	0.004134
30934	-0.180359	0.004787	-9.822443	0.034120	0.000360	-0.023705	-0.124118	-0.358113	0.688914	0.012812	-0.479649	0.877360	0.003571
30935	-0.156371	-0.017100	-9.839726	0.016242	-0.006635	-0.029159	-0.121473	-0.357295	0.689669	0.013110	-0.480175	0.877068	0.003361
30936	-0.209927	-0.076845	-9.849565	0.021647	-0.003098	-0.036152	-0.122651	-0.358397	0.687052	0.013454	-0.480865	0.876686	0.003046
30937	-0.224723	-0.119997	-9.840320	0.028746	-0.006620	-0.024662	-0.122257	-0.357289	0.686270	0.013873	-0.481308	0.876438	0.002616
30938	-0.219882	-0.119895	-9.794695	0.014400	0.002096	-0.016807	-0.121620	-0.354936	0.689695	0.014055	-0.481654	0.876245	0.002383
30939	-0.262923	-0.059505	-9.820066	0.001812	-0.006668	-0.004568	-0.120037	-0.353835	0.690207	0.014215	-0.481753	0.876189	0.002432
30940	-0.248218	-0.028438	-9.848678	-0.008919	0.006446	-0.001072	-0.121092	-0.354245	0.689432	0.014096	-0.481833	0.876146	0.002571
30941	-0.209504	-0.019002	-9.810449	-0.055387	0.010819	-0.013742	-0.120832	-0.352997	0.688653	0.013398	-0.482109	0.876002	0.003455
30942	-0.291775	-0.042397	-9.805201	-0.035744	0.010826	-0.004767	-0.119359	-0.354947	0.687824	0.012943	-0.482264	0.875921	0.004020
30943	-0.190481	-0.062256	-9.748620	-0.049990	0.009073	-0.022536	-0.118807	-0.358557	0.687779	0.012330	-0.482691	0.875691	0.004825
30944	-0.200182	-0.062695	-9.916783	-0.180711	0.009018	0.002071	-0.119723	-0.361189	0.688554	0.010507	-0.482755	0.875656	0.007948
30945	-0.137217	-0.039001	-9.873792	-0.361530	0.015897	0.021030	-0.120730	-0.367979	0.684303	0.006759	-0.482470	0.875772	0.014147
30946	-0.198673	0.144502	-9.801452	-0.408020	0.021151	0.013716	-0.120920	-0.380741	0.683654	0.002526	-0.482329	0.875731	0.021135
30947	-0.303351	0.366433	-9.858083	-0.345350	0.029963	0.010758	-0.122161	-0.393496	0.680265	-0.001307	-0.482175	0.875660	0.026914
30948	-0.270781	0.529847	-9.822837	-0.365915	0.034317	0.008884	-0.122491	-0.401538	0.674154	-0.005362	-0.482078	0.875489	0.033034
30949	-0.259740	0.722250	-9.801492	-0.382856	0.040451	-0.001756	-0.124253	-0.415122	0.669453	-0.009729	-0.482094	0.875180	0.039374
30950	-0.237340	0.822425	-10.021651	-0.370265	0.033516	-0.011363	-0.123919	-0.424416	0.665156	-0.013799	-0.482300	0.874711	0.045576
30951	-0.198211	0.898401	-10.247041	-0.355960	0.005553	-0.010470	-0.124101	-0.437872	0.663319	-0.017284	-0.482390	0.874254	0.051780
30952	-0.170520	1.052467	-10.134949	-0.441917	-0.012019	-0.004090	-0.125086	-0.447297	0.657073	-0.021255	-0.482337	0.873693	0.059665
30953	-0.171825	1.195541	-9.758354	-0.644219	-0.005186	0.008580	-0.124050	-0.461588	0.649829	-0.027350	-0.481877	0.872930	0.070989
30954	-0.111336	1.535543	-9.324748	-0.787413	0.022645	0.014728	-0.124164	-0.481282	0.638875	-0.035274	-0.481218	0.871801	0.084542
30955	-0.093575	1.983666	-9.038545	-0.825014	0.059285	0.025241	-0.124269	-0.502085	0.627122	-0.044255	-0.480236	0.870483	0.098362
30956	-0.124762	2.349558	-9.024455	-0.834797	0.101279	0.026287	-0.129126	-0.525775	0.613970	-0.054004	-0.479220	0.868852	0.111926
30957	-0.072052	2.641397	-9.415721	-0.907206	0.078593	0.017799	-0.131875	-0.547673	0.601852	-0.064070	-0.478028	0.866757	0.126951
30958	0.026853	2.974054	-9.713181	-1.075372	0.085570	0.020168	-0.133138	-0.570825	0.583927	-0.075791	-0.476438	0.863891	0.144758
30959	0.031912	3.342163	-9.668134	-1.324139	0.076723	0.025445	-0.136071	-0.601596	0.562933	-0.089757	-0.474039	0.859877	0.166861
30960	0.092731	3.732301	-9.356531	-1.628481	0.106226	0.056873	-0.140019	-0.635687	0.534573	-0.107077	-0.470259	0.854325	0.193699
30961	0.003992	4.143035	-8.983314	-2.020598	0.124324	0.103529	-0.142918	-0.680040	0.488118	-0.128480	-0.464246	0.846510	0.226693
30962	0.019463	4.942686	-8.587297	-2.614850	0.134492	0.132869	-0.149231	-0.726591	0.435789	-0.155347	-0.455274	0.834390	0.269046
30963	0.082770	5.663915	-7.757569	-3.107182	0.129706	0.162858	-0.153812	-0.770094	0.375985	-0.186290	-0.442714	0.817171	0.318640
30964	0.220292	6.634524	-6.990508	-3.443633	0.115426	0.149921	-0.159626	-0.814408	0.290867	-0.219003	-0.427104	0.794264	0.372511
30965	0.443867	7.468633	-5.807557	-3.629807	0.094089	0.130941	-0.162680	-0.847632	0.194270	-0.251787	-0.408701	0.765917	0.427713
30966	0.567431	8.496315	-4.503748	-3.701513	0.057020	0.118092	-0.172236	-0.870682	0.082128	-0.283050	-0.387622	0.732955	0.482088
30967	0.690916	9.175239	-3.196738	-3.510114	0.049788	0.100147	-0.175985	-0.871850	-0.020042	-0.311179	-0.365782	0.697890	0.531338
30968	0.517516	9.538754	-1.962897	-3.076281	0.042710	0.091046	-0.173100	-0.861272	-0.104615	-0.334519	-0.345110	0.664374	0.572366
30969	0.566131	9.546667	-0.823987	-2.905339	0.026859	0.044613	-0.174926	-0.840959	-0.185213	-0.354833	-0.324735	0.630176	0.609524
30970	0.689596	9.212725	0.406484	-2.940333	0.019596	0.028339	-0.175632	-0.809555	-0.262961	-0.373783	-0.303164	0.593387	0.645190
30971	0.481044	9.052045	1.603357	-2.995147	0.022846	0.047340	-0.183325	-0.761602	-0.341882	-0.392120	-0.279875	0.553838	0.679099
30972	0.583454	8.816535	2.719776	-2.998073	0.017287	0.066581	-0.184051	-0.707587	-0.413238	-0.409177	-0.255337	0.512471	0.710458
30973	0.478619	8.642665	3.800236	-2.811142	0.003189	0.046716	-0.179099	-0.656801	-0.472116	-0.423558	-0.231382	0.471943	0.737788
30974	0.475168	8.104424	5.543793	-2.786174	0.012531	0.016825	-0.179543	-0.594614	-0.523713	-0.436070	-0.207419	0.430171	0.762740
30975	0.510136	7.585205	5.739412	-2.916797	0.013351	0.006943	-0.179785	-0.523829	-0.571290	-0.447630	-0.181641	0.384828	0.786474
30976	0.550725	6.804656	7.013533	-3.333939	0.063675	0.025034	-0.185756	-0.426653	-0.616418	-0.459540	-0.152195	0.331211	0.809913
30977	0.703556	5.521902	7.951637	-3.412786	0.067826	0.017096	-0.185392	-0.329795	-0.652723	-0.469562	-0.121320	0.274550	0.830310
30978	0.601699	4.755893	8.897881	-3.781364	0.112260	-0.012011	-0.176578	-0.232434	-0.679179	-0.477738	-0.087417	0.210113	0.848515
30979	0.644991	3.373280	9.150798	-3.795766	0.145431	0.001802	-0.173499	-0.115349	-0.690655	-0.483614	-0.053210	0.143674	0.861768
30980	0.776467	1.824343	9.511600	-3.602683	0.157588	0.025799	-0.169644	-0.004244	-0.686456	-0.487046	-0.020875	0.079919	0.869462
30981	0.580733	0.441761	9.951646	-3.309210	0.112235	-0.007706	-0.171231	0.118533	-0.661851	-0.487384	0.009660	0.020965	0.872883
30982	0.795242	-0.627901	9.939899	-2.457588	0.054643	0.005939	-0.169159	0.203413	-0.635581	-0.486428	0.032705	-0.022401	0.872821
30983	0.764101	-0.928493	9.883837	-1.309844	-0.004581	0.032543	-0.163495	0.246937	-0.620274	-0.485945	0.045813	-0.045491	0.871602
30984	0.781994	-1.465034	9.877513	-0.289006	-0.034049	0.032712	-0.164967	0.266640	-0.610871	-0.486258	0.049267	-0.050182	0.870981
30985	0.855929	-1.610768	10.389539	0.360344	-0.023591	0.070903	-0.164023	0.264138	-0.611435	-0.487830	0.046437	-0.043985	0.870592
30986	0.853961	-1.200431	10.067404	0.426581	-0.022650	0.076768	-0.168285	0.246127	-0.614305	-0.489546	0.042682	-0.036361	0.870173
30987	0.799649	-1.711575	10.316762	0.222479	0.000845	0.096420	-0.168491	0.239056	-0.619490	-0.491381	0.040773	-0.032805	0.869371
30988	0.718309	-1.250706	9.798809	-0.054886	0.028837	0.121065	-0.163579	0.239585	-0.622184	-0.493401	0.040813	-0.034095	0.868174
30989	0.533345	-1.096946	9.268606	-0.156769	0.001018	0.102697	-0.162154	0.244294	-0.620321	-0.495023	0.042634	-0.037126	0.867039
30990	0.292615	-1.332835	9.385740	0.009618	-0.040864	0.093205	-0.162040	0.247623	-0.620290	-0.496659	0.043259	-0.036588	0.866095
30991	0.407149	-0.854670	9.517633	0.222697	-0.053922	0.059525	-0.164673	0.242919	-0.617935	-0.497890	0.042286	-0.032453	0.865601
30992	0.698242	-0.682672	9.872810	0.287140	-0.061905	0.043163	-0.165676	0.234185	-0.620237	-0.498892	0.040551	-0.026855	0.865298
30993	0.852249	-0.089218	10.051353	0.167620	-0.033854	-0.032435	-0.165239	0.230856	-0.626051	-0.498456	0.039826	-0.023738	0.865674
30994	0.915186	-0.063662	9.916511	0.001410	0.011678	-0.061689	-0.166148	0.226421	-0.624244	-0.497364	0.039720	-0.023734	0.866307
30995	1.076155	0.156550	9.975337	-0.127231	0.071142	-0.088851	-0.167360	0.229201	-0.623410	-0.495659	0.040139	-0.026638	0.867180
30996	1.443143	0.157512	9.652522	-0.162675	0.107976	-0.145474	-0.167382	0.232809	-0.623112	-0.492922	0.040037	-0.030367	0.868621
30997	1.350988	-0.222928	9.286021	-0.158835	0.114324	-0.193048	-0.167677	0.236971	-0.621360	-0.489332	0.040106	-0.034062	0.870509
30998	1.281079	-0.892374	9.641850	-0.164178	0.137933	-0.205462	-0.165562	0.237653	-0.620729	-0.485502	0.039532	-0.038059	0.872512
30999	1.007528	-1.334253	9.958789	-0.216332	0.123842	-0.163612	-0.165334	0.243200	-0.619103	-0.482338	0.040004	-0.042840	0.874022
31000	0.622485	-1.828633	10.127071	-0.170026	0.104607	-0.128086	-0.165372	0.249027	-0.617732	-0.479850	0.040007	-0.046673	0.875194
31001	0.416447	-1.614002	10.571150	-0.030717	0.148213	-0.066897	-0.164854	0.250411	-0.616676	-0.478477	0.038187	-0.048534	0.875926
31002	0.303907	-1.824163	10.776402	-0.018490	0.193539	0.005598	-0.160079	0.250107	-0.616490	-0.478352	0.035050	-0.050670	0.876004
31003	0.087439	-1.678122	10.001228	-0.043702	0.201492	0.065474	-0.154652	0.252714	-0.617990	-0.479223	0.032283	-0.053392	0.875472
31004	0.124318	-1.232582	9.491693	-0.061694	0.155145	0.089939	-0.152018	0.256307	-0.618650	-0.480572	0.030144	-0.055973	0.874648
31005	0.016062	-1.165317	9.188162	0.027711	0.111489	0.101060	-0.146702	0.255863	-0.621229	-0.482194	0.028213	-0.056604	0.873778
31006	0.172292	-1.271987	9.312971	0.066947	0.074647	0.115240	-0.141663	0.255697	-0.621045	-0.484143	0.026215	-0.056174	0.872790
31007	0.080665	-1.260884	9.563848	0.027489	0.057092	0.122843	-0.139529	0.254715	-0.622924	-0.486202	0.025210	-0.056291	0.871667
31008	0.210008	-1.419608	9.902199	-0.068330	0.035955	0.124633	-0.136759	0.257059	-0.622680	-0.488281	0.025190	-0.057850	0.870403
31009	0.386776	-1.346895	9.747688	-0.203626	0.011307	0.164057	-0.133883	0.262313	-0.619392	-0.490978	0.027199	-0.061560	0.868569
31010	0.422811	-1.360409	9.353055	-0.117645	-0.006940	0.150514	-0.131932	0.268267	-0.618181	-0.493518	0.028372	-0.063571	0.866945
31011	0.363520	-1.549706	9.437915	-0.006667	-0.011255	0.138948	-0.132349	0.271460	-0.617880	-0.495897	0.028882	-0.063615	0.865566
31012	0.249170	-1.336652	9.599978	-0.069088	-0.005914	0.091004	-0.131561	0.272288	-0.617228	-0.497424	0.029635	-0.064759	0.864580
31013	-0.021776	-1.404296	9.599135	-0.169089	-0.030234	0.037384	-0.131063	0.276863	-0.615353	-0.497966	0.032215	-0.067356	0.863976
31014	0.049001	-1.290302	9.301806	-0.220775	-0.049357	-0.005349	-0.132039	0.283109	-0.611995	-0.497778	0.035355	-0.070629	0.863700
31015	-0.221084	-1.581080	9.485860	-0.193157	-0.058094	0.011580	-0.133417	0.289635	-0.607842	-0.497879	0.038671	-0.073347	0.863273
31016	-0.444679	-1.794522	9.908343	-0.027817	-0.044145	0.043691	-0.135028	0.292696	-0.607262	-0.498662	0.039728	-0.073375	0.862771
31017	-0.575730	-1.906897	10.581150	0.011475	0.013478	0.058286	-0.135826	0.293394	-0.607767	-0.499620	0.039662	-0.073339	0.862223
31018	-0.336799	-1.577852	10.246387	-0.075903	0.059049	0.015521	-0.133980	0.294493	-0.606472	-0.499725	0.039461	-0.075204	0.862011
31019	0.204102	-1.549039	9.249425	-0.157063	0.057401	-0.015171	-0.134410	0.298517	-0.604064	-0.499213	0.040413	-0.078448	0.861974
31020	-0.314051	-1.735591	9.061877	-0.084388	0.027981	-0.063971	-0.134708	0.303374	-0.602436	-0.497983	0.040955	-0.080084	0.862509
31021	-0.410658	-1.752638	9.533592	0.067796	0.021027	-0.096357	-0.133882	0.299486	-0.604850	-0.496307	0.040393	-0.079036	0.863598
31022	-0.216212	-1.580596	9.656469	0.123401	0.082236	-0.109855	-0.134789	0.296439	-0.605785	-0.494362	0.038003	-0.077585	0.864953
31023	-0.139576	-1.663575	9.460174	0.065419	0.057838	-0.150935	-0.136768	0.295480	-0.607207	-0.491675	0.036894	-0.076898	0.866592
31024	0.429643	-1.754990	9.334039	0.002091	0.008813	-0.206393	-0.138352	0.293962	-0.606936	-0.488067	0.037120	-0.076750	0.868632
31025	-0.242345	-1.850508	9.420456	0.079918	-0.024214	-0.215458	-0.142305	0.290655	-0.608483	-0.484383	0.037400	-0.074953	0.870837
31026	-0.098089	-1.273462	9.714260	0.148727	-0.006855	-0.196321	-0.147321	0.287076	-0.609230	-0.481064	0.036455	-0.072104	0.872955
31027	0.029634	-1.308328	9.650268	0.071746	0.017562	-0.180096	-0.149155	0.283757	-0.610285	-0.477912	0.036011	-0.070854	0.874805
31028	0.132868	-1.395465	9.734900	-0.066048	-0.027985	-0.195414	-0.151134	0.282103	-0.610534	-0.474466	0.037491	-0.071557	0.876559
31029	0.289611	-1.088817	9.732266	-0.055303	-0.085742	-0.212271	-0.155779	0.282405	-0.609935	-0.470789	0.040113	-0.071487	0.878429
31030	0.071728	-1.172971	9.973524	0.053953	-0.147712	-0.259240	-0.162001	0.280219	-0.609337	-0.466465	0.042653	-0.068896	0.880820
31031	0.333853	-0.989660	10.021439	0.275964	-0.137188	-0.282299	-0.170840	0.272776	-0.609933	-0.461871	0.043159	-0.062407	0.883695
31032	0.329469	-0.929315	10.079854	0.345802	-0.088188	-0.279838	-0.177392	0.261438	-0.613882	-0.457298	0.041954	-0.055194	0.886607
31033	0.363505	-0.896038	10.036680	0.220737	-0.036536	-0.307000	-0.184627	0.252877	-0.616482	-0.452039	0.041183	-0.050546	0.889612
31034	0.458508	-1.113693	9.893958	0.063385	-0.006787	-0.322207	-0.186842	0.247063	-0.618080	-0.446337	0.041139	-0.049048	0.892572
31035	0.342362	-1.146452	9.896987	-0.015357	0.012460	-0.315634	-0.191331	0.243064	-0.617002	-0.440640	0.041619	-0.049025	0.895377
31036	0.347685	-1.087787	10.217275	0.079490	0.023804	-0.321948	-0.195018	0.240450	-0.620121	-0.434890	0.040891	-0.047501	0.898300
31037	0.522060	-1.012598	10.079638	0.181641	0.065847	-0.338708	-0.198022	0.233669	-0.622242	-0.428850	0.038698	-0.044372	0.901455
31038	0.492506	-1.089669	9.970851	0.140385	0.096416	-0.305419	-0.201031	0.227027	-0.623050	-0.423337	0.036110	-0.042390	0.904259
31039	0.236356	-1.111954	9.895894	0.049161	0.138468	-0.299689	-0.202196	0.223427	-0.625168	-0.417799	0.033687	-0.042299	0.906929
31040	0.000454	-0.986939	9.274468	0.040104	0.135942	-0.258239	-0.200441	0.219257	-0.627335	-0.413000	0.031188	-0.042494	0.909204
31041	-0.221116	-1.240265	9.244626	0.041825	0.110628	-0.251253	-0.199619	0.215646	-0.628827	-0.408333	0.029262	-0.042362	0.911380
31042	-0.319847	-1.214233	9.639944	0.029988	0.070267	-0.228549	-0.199601	0.213427	-0.630293	-0.404101	0.028015	-0.042217	0.913310
31043	-0.088597	-0.969502	10.030123	0.048530	0.024544	-0.196885	-0.201582	0.212328	-0.630799	-0.400484	0.027531	-0.041316	0.914957
31044	-0.121075	-1.118617	9.951777	0.275631	0.000065	-0.167140	-0.203789	0.205405	-0.633065	-0.397550	0.025545	-0.036143	0.916513
31045	-0.191897	-1.219971	9.662809	0.325720	-0.036588	-0.166901	-0.205848	0.195983	-0.635621	-0.394651	0.023916	-0.029727	0.918039
31046	-0.263600	-0.768227	9.332138	0.065054	-0.115451	-0.112570	-0.210826	0.186717	-0.637868	-0.392658	0.025675	-0.027531	0.918914
31047	-0.259241	-0.157454	9.286246	0.004865	-0.189053	-0.076142	-0.216000	0.186328	-0.636349	-0.391340	0.029287	-0.025854	0.919416
31048	0.009605	0.279384	9.668695	0.238147	-0.194510	-0.032165	-0.221692	0.183861	-0.635106	-0.390960	0.031102	-0.019898	0.919667
31049	-0.045819	-0.053407	10.033076	0.312403	-0.144681	-0.027979	-0.225611	0.175282	-0.638019	-0.390666	0.031427	-0.012905	0.919905
31050	0.189794	-0.201700	10.120669	0.181959	-0.049390	-0.044548	-0.229544	0.168090	-0.639080	-0.389944	0.031011	-0.009107	0.920271
31051	-0.015983	-0.587237	9.370538	-0.064750	-0.029915	-0.072711	-0.230326	0.165319	-0.638571	-0.388549	0.032151	-0.009938	0.920814
31052	0.333551	-0.339489	9.476122	-0.200696	-0.032672	-0.086986	-0.233540	0.169914	-0.637164	-0.386791	0.034415	-0.013288	0.921429
31053	0.837918	-0.719087	9.332812	-0.019813	-0.072010	-0.129214	-0.236212	0.172425	-0.635393	-0.384393	0.036008	-0.012930	0.922377
31054	0.794704	-0.702523	9.919819	0.252283	-0.141910	-0.187400	-0.238308	0.167719	-0.635145	-0.381124	0.036820	-0.007014	0.923764
31055	0.683785	-0.699744	10.545707	0.311596	-0.138323	-0.260953	-0.245925	0.155831	-0.636591	-0.376516	0.037126	0.000053	0.925666
31056	0.845018	-0.445565	10.701058	0.274584	-0.069917	-0.368477	-0.253288	0.145327	-0.637502	-0.369852	0.036436	0.005971	0.928357
31057	1.030403	-0.173955	10.325239	0.106965	-0.011955	-0.469934	-0.256678	0.135912	-0.638594	-0.361162	0.035911	0.008451	0.931773
31058	0.896692	-0.280517	9.745935	0.077123	0.000706	-0.578458	-0.262188	0.126787	-0.640438	-0.350384	0.035327	0.010332	0.935883
31059	0.463396	-0.413056	9.346773	0.104476	-0.010200	-0.683927	-0.268366	0.117526	-0.640961	-0.337598	0.034746	0.012882	0.940561
31060	0.292548	-0.655640	9.025799	0.082631	-0.030817	-0.797823	-0.273471	0.106177	-0.641259	-0.322568	0.034644	0.015228	0.945790
31061	-0.015873	-0.913930	9.510988	-0.048631	-0.037684	-0.872793	-0.282436	0.096792	-0.640691	-0.305944	0.035484	0.015116	0.951268
31062	-0.316525	-1.093424	9.826371	-0.103943	0.007899	-0.904707	-0.289138	0.086284	-0.640956	-0.288576	0.035778	0.013758	0.956690
31063	-0.347252	-1.003853	9.935822	-0.291411	0.098119	-0.974452	-0.292811	0.078395	-0.639142	-0.269674	0.035347	0.008162	0.962268
31064	-0.151994	-1.366003	9.204129	-0.330394	0.133345	-1.031120	-0.299164	0.075099	-0.637372	-0.249520	0.034475	0.001838	0.967754
31065	0.125839	-0.994495	8.696471	-0.298220	0.154302	-1.000847	-0.301654	0.070674	-0.638428	-0.229882	0.032961	-0.004257	0.972651
31066	0.699840	-1.112872	9.204496	-0.301997	0.151336	-0.972895	-0.301764	0.066790	-0.638465	-0.210669	0.031572	-0.010163	0.976995
31067	0.657408	-0.985784	9.754312	-0.483208	0.164085	-0.878977	-0.302815	0.065409	-0.638988	-0.193100	0.030631	-0.020027	0.980496
31068	0.559222	-1.221856	10.175453	-0.571072	0.205913	-0.839841	-0.302962	0.067351	-0.638179	-0.176130	0.029219	-0.031482	0.983429
31069	0.624211	-0.907854	9.983823	-0.532087	0.219715	-0.744292	-0.302201	0.072341	-0.636304	-0.160997	0.027316	-0.042588	0.985657
31070	0.473129	-1.103406	10.148716	-0.274536	0.251220	-0.711458	-0.302064	0.072619	-0.638140	-0.146565	0.023942	-0.048399	0.987726
31071	0.525866	-0.820027	10.137098	-0.125140	0.272210	-0.697915	-0.297676	0.072319	-0.641096	-0.132421	0.019703	-0.051618	0.989652
31072	0.629983	-0.786630	10.312037	-0.199339	0.273915	-0.716101	-0.294571	0.064257	-0.643717	-0.117846	0.015638	-0.055987	0.991329
31073	0.520592	-0.554468	10.443032	-0.346277	0.240550	-0.683731	-0.290172	0.060626	-0.644214	-0.103878	0.012573	-0.063430	0.992486
31074	0.208429	-0.311163	10.554276	-0.239232	0.188891	-0.629245	-0.290435	0.060905	-0.645257	-0.091053	0.010210	-0.068397	0.993442
31075	-0.280526	-0.475479	10.633515	0.075506	0.125175	-0.605041	-0.290654	0.054526	-0.647942	-0.078850	0.008528	-0.067138	0.994587
31076	-0.711511	0.387949	10.296257	0.141680	0.056247	-0.602733	-0.290040	0.041205	-0.649921	-0.066775	0.008086	-0.064293	0.995662
31077	-0.665484	0.411348	10.199991	0.116487	0.048298	-0.571230	-0.291559	0.029699	-0.651850	-0.055337	0.007768	-0.061946	0.996514
31078	-0.555445	0.279281	9.767304	0.168329	0.065809	-0.543523	-0.292407	0.016802	-0.653540	-0.044402	0.007034	-0.058571	0.997271
31079	-0.362236	-0.399837	9.990964	0.141141	0.076047	-0.474274	-0.293791	0.004602	-0.654952	-0.034857	0.005976	-0.055673	0.997823
31080	-0.142563	-1.097913	10.375210	0.149592	0.065201	-0.382827	-0.293998	-0.004553	-0.656353	-0.027114	0.005088	-0.052683	0.998230
31081	0.272669	-1.124289	10.674159	0.231579	0.084125	-0.313567	-0.294736	-0.013149	-0.658920	-0.020773	0.003643	-0.047995	0.998625
31082	0.295947	-1.557491	9.866223	0.430202	0.086923	-0.291039	-0.291194	-0.028429	-0.660701	-0.014870	0.002099	-0.039414	0.999110
31083	0.580176	-1.645152	9.454175	0.299665	0.145501	-0.283942	-0.291098	-0.042995	-0.663997	-0.009075	-0.000617	-0.033444	0.999399
31084	0.793714	-2.154027	8.768707	-0.373114	0.171636	-0.273923	-0.287767	-0.044954	-0.665380	-0.003434	-0.003706	-0.040934	0.999149
31085	0.351303	-2.218387	8.617964	-1.005157	0.141704	-0.199209	-0.283761	-0.025691	-0.667086	0.000609	-0.006207	-0.061143	0.998110
31086	0.305253	-2.246457	8.759842	-1.171775	0.166033	-0.152747	-0.278506	0.005774	-0.666852	0.003753	-0.009255	-0.084527	0.996371
31087	-0.279260	-2.278922	9.237993	-0.736150	0.141712	-0.148621	-0.276680	0.032122	-0.663599	0.006837	-0.011773	-0.099381	0.994956
31088	-0.496962	-2.343320	9.647718	-0.044511	0.099939	-0.174530	-0.271821	0.040975	-0.664766	0.010510	-0.013328	-0.100294	0.994813
31089	-0.502956	-1.833140	9.716125	0.449208	0.061486	-0.146293	-0.270156	0.030008	-0.667787	0.013681	-0.014071	-0.091557	0.995606
31090	-0.456943	-1.475303	9.652546	0.441995	0.030837	-0.139347	-0.271903	0.012399	-0.670036	0.016668	-0.014216	-0.082785	0.996327
31091	-0.228750	-1.313023	9.815878	0.133129	-0.000040	-0.111789	-0.270467	-0.005644	-0.671812	0.018952	-0.013899	-0.080308	0.996493
31092	-0.242424	-1.199804	9.836526	-0.168509	-0.011549	-0.090210	-0.271261	-0.005639	-0.672325	0.020739	-0.013498	-0.083697	0.996184
31093	-0.208703	-1.201097	9.499736	-0.245391	-0.022863	-0.098745	-0.272108	0.002550	-0.671180	0.022619	-0.012890	-0.088726	0.995716
31094	-0.150780	-1.206302	9.518404	-0.109461	-0.028128	-0.085456	-0.274113	0.005475	-0.671383	0.024276	-0.012136	-0.090943	0.995486
31095	-0.195424	-1.374021	9.617806	0.067618	-0.028117	-0.071852	-0.273571	0.003252	-0.670889	0.025687	-0.011322	-0.089691	0.995574
31096	-0.161804	-1.402899	9.698901	0.167663	-0.033443	-0.039438	-0.277245	-0.002693	-0.672335	0.026491	-0.010408	-0.086381	0.995856
31097	-0.542905	-1.348676	9.940755	0.246205	-0.054433	-0.008862	-0.278255	-0.011150	-0.673060	0.026639	-0.009098	-0.081538	0.996273
31098	-0.642363	-1.080312	10.136975	0.255106	-0.057961	-0.003442	-0.278207	-0.019058	-0.673665	0.026711	-0.007711	-0.076488	0.996683
31099	-0.632800	-1.099123	10.302515	0.250452	-0.051086	0.033547	-0.280403	-0.028618	-0.674645	0.026015	-0.006563	-0.071502	0.997079
31100	-0.162375	-0.815274	9.936395	0.151165	-0.072176	0.032672	-0.279710	-0.033755	-0.674707	0.025346	-0.005002	-0.068523	0.997315
31101	-0.131463	-1.219636	9.926671	0.118921	-0.091433	0.032276	-0.283796	-0.038589	-0.673906	0.024602	-0.003117	-0.066150	0.997501
31102	-0.297519	-1.463502	9.944595	0.129468	-0.060780	0.076566	-0.286494	-0.044002	-0.673512	0.023070	-0.001852	-0.063594	0.997707
31103	-0.420660	-1.121223	9.867876	0.107122	-0.007402	0.091685	-0.286745	-0.045526	-0.674967	0.021248	-0.001747	-0.061413	0.997885
31104	-0.326620	-0.799945	9.769813	0.090163	0.004833	0.090764	-0.286060	-0.048582	-0.676320	0.019515	-0.001827	-0.059611	0.998029
31105	-0.070278	-0.735806	9.374171	0.017072	0.017180	0.044400	-0.286718	-0.049688	-0.676059	0.018662	-0.002200	-0.059189	0.998070
31106	0.127687	-1.074653	9.190711	-0.025903	-0.037078	0.037598	-0.284052	-0.051507	-0.676642	0.017943	-0.001425	-0.059720	0.998053
31107	-0.021405	-1.332489	9.443800	0.015049	-0.080878	0.061516	-0.286179	-0.050801	-0.676603	0.016632	0.000144	-0.059385	0.998097
31108	-0.076948	-1.008483	9.856592	0.099074	-0.058217	0.076383	-0.288824	-0.052869	-0.675271	0.015106	0.001339	-0.057429	0.998234
31109	-0.034286	-1.134184	9.801836	0.040194	-0.014517	0.056644	-0.288733	-0.055071	-0.676094	0.013971	0.001596	-0.056567	0.998300
31110	0.241883	-1.002496	9.522166	-0.195937	0.004653	0.053181	-0.290866	-0.052561	-0.676824	0.013002	0.001477	-0.060480	0.998084
31111	0.398041	-1.446853	9.337854	-0.378442	0.018599	0.055292	-0.288676	-0.042030	-0.675703	0.011946	0.000983	-0.067977	0.997615
31112	0.441837	-1.405834	9.491769	-0.348197	0.027224	0.092545	-0.287804	-0.031490	-0.677185	0.010210	0.000320	-0.074919	0.997137
31113	0.248118	-1.479003	9.454144	-0.207000	0.008002	0.125270	-0.286123	-0.024007	-0.677005	0.007740	-0.000002	-0.079003	0.996844
31114	0.169038	-1.055153	9.421245	-0.117589	0.006260	0.141888	-0.285222	-0.019573	-0.676712	0.004978	-0.000279	-0.081347	0.996673
31115	0.067849	-1.029632	9.643529	-0.025518	0.011482	0.156707	-0.284840	-0.016800	-0.676822	0.001887	-0.000689	-0.081772	0.996649
31116	-0.481768	-0.908550	10.082285	-0.083815	0.004492	0.174060	-0.285618	-0.019431	-0.677492	-0.001514	-0.000977	-0.083440	0.996511
31117	-0.710545	-0.828964	10.354361	-0.116120	0.001836	0.187112	-0.284715	-0.014580	-0.678245	-0.005233	-0.001284	-0.085608	0.996314
31118	-0.101013	-0.698253	10.605371	-0.142845	0.044514	0.167524	-0.282234	-0.007795	-0.678215	-0.008455	-0.002352	-0.088454	0.996042
31119	-0.299833	-1.140038	10.356854	-0.190216	0.081359	0.171693	-0.280816	0.000245	-0.679862	-0.011733	-0.004214	-0.092040	0.995677
31120	-0.173092	-1.640032	9.994301	-0.235798	0.068288	0.164132	-0.277682	0.008274	-0.679174	-0.014859	-0.005729	-0.096736	0.995183
31121	-0.560840	-1.823066	9.716742	-0.214307	0.041358	0.158989	-0.277198	0.016874	-0.680145	-0.017964	-0.006779	-0.100786	0.994723
31122	-0.888884	-1.761290	9.417446	0.009560	0.004927	0.116548	-0.276425	0.021309	-0.680900	-0.020239	-0.007023	-0.100580	0.994698
31123	-0.257256	-1.908238	9.381466	0.117179	0.024147	0.066956	-0.277729	0.018265	-0.682354	-0.021506	-0.007693	-0.098045	0.994920
31124	-0.642587	-2.443442	9.570913	0.000192	0.009467	0.005252	-0.275856	0.016591	-0.684367	-0.021548	-0.007802	-0.098043	0.994918
31125	-0.566398	-2.593349	9.510849	-0.170672	-0.010682	-0.006692	-0.276405	0.019785	-0.684196	-0.021464	-0.007534	-0.101292	0.994597
31126	-0.639252	-2.624157	8.689142	-0.102576	-0.022712	-0.008849	-0.278267	0.020350	-0.683506	-0.021287	-0.006932	-0.103322	0.994396
31127	-0.710164	-2.407360	8.612932	0.033236	-0.048979	0.028240	-0.278533	0.020351	-0.683370	-0.021950	-0.006092	-0.102558	0.994466
31128	-0.455968	-1.329494	9.356186	-0.002721	-0.075523	0.042990	-0.279330	0.020216	-0.682703	-0.022898	-0.004589	-0.102571	0.994451
31129	-0.282174	-1.694797	9.898474	-0.070739	-0.002223	0.051432	-0.281055	0.020503	-0.682806	-0.023938	-0.004689	-0.103860	0.994293
31130	-0.243084	-1.960496	9.633105	-0.049291	-0.007440	0.061202	-0.281862	0.022172	-0.682252	-0.025117	-0.004556	-0.104829	0.994163
31131	-0.297476	-2.133618	9.513815	-0.029622	-0.032761	0.059475	-0.282250	0.021204	-0.683568	-0.026378	-0.004087	-0.105291	0.994083
31132	-0.113763	-2.115107	9.743175	-0.021674	-0.068751	0.065515	-0.284229	0.019133	-0.683033	-0.027761	-0.002759	-0.105678	0.994009
31133	0.083020	-1.950609	9.764998	-0.010082	-0.084573	0.069922	-0.284925	0.023715	-0.681271	-0.029335	-0.001277	-0.105722	0.993962
31134	-0.271139	-2.501908	9.490126	0.161713	-0.091357	0.071149	-0.287027	0.020535	-0.681533	-0.030889	0.000384	-0.102449	0.994259
31135	-0.723829	-2.978625	8.969404	0.333066	-0.136780	0.165687	-0.288578	0.013468	-0.681318	-0.034470	0.002478	-0.095701	0.994810
31136	-0.847275	-2.027937	9.635139	0.302291	-0.166791	0.221966	-0.293158	0.003227	-0.682137	-0.039144	0.005251	-0.089577	0.995197
31137	-0.805036	-1.536452	10.005752	0.165361	-0.135451	0.231735	-0.296972	-0.002163	-0.682133	-0.044022	0.007268	-0.086160	0.995282
31138	-0.639174	-1.308900	10.117496	0.066293	-0.113562	0.181741	-0.298682	-0.004929	-0.681741	-0.047784	0.009246	-0.084763	0.995212
31139	-0.498666	-1.249571	10.213103	-0.050726	-0.078577	0.147498	-0.300815	-0.004641	-0.678819	-0.050854	0.010435	-0.085647	0.994972
31140	-0.213855	-1.248899	9.585755	0.005892	-0.074926	0.110843	-0.301617	-0.002555	-0.680492	-0.053146	0.011821	-0.085472	0.994852
31141	0.137666	-1.391486	9.475330	0.165197	-0.095054	0.097700	-0.304268	-0.003790	-0.678758	-0.055300	0.013195	-0.082005	0.995009
31142	0.038367	-1.440428	9.735198	0.217011	-0.110828	0.103322	-0.306352	-0.010160	-0.679183	-0.057557	0.015082	-0.077586	0.995209
31143	-0.252928	-1.324192	10.034673	0.229632	-0.091502	0.080678	-0.309365	-0.017220	-0.678158	-0.059379	0.016329	-0.072820	0.995442
31144	-0.074500	-1.027077	10.115864	0.156346	-0.053080	0.073239	-0.311720	-0.023034	-0.677655	-0.060926	0.017185	-0.069662	0.995560
31145	0.000345	-1.019012	9.798055	0.038431	-0.030255	0.046895	-0.311568	-0.025809	-0.678472	-0.061921	0.017480	-0.068736	0.995558
31146	0.143570	-1.251093	9.779730	-0.027706	-0.025021	0.031362	-0.313427	-0.026355	-0.676875	-0.062533	0.018061	-0.069262	0.995473
31147	0.084215	-1.447753	9.816436	-0.008074	-0.002291	0.047425	-0.313563	-0.026355	-0.676085	-0.063483	0.017860	-0.069302	0.995414
31148	-0.186096	-1.430816	9.946346	0.045525	-0.002261	0.062877	-0.311847	-0.024005	-0.677663	-0.064722	0.017852	-0.068410	0.995396
31149	-0.223475	-1.252753	9.874208	0.050027	0.011761	0.063891	-0.311834	-0.026225	-0.677685	-0.066003	0.017252	-0.067321	0.995396
31150	0.020592	-0.889279	9.799371	0.033152	0.025739	0.044436	-0.311570	-0.026365	-0.677166	-0.066832	0.016727	-0.066704	0.995391
31151	0.078596	-0.882517	9.798948	0.000101	0.032736	0.034512	-0.310234	-0.027204	-0.678507	-0.067482	0.015814	-0.066598	0.995370
31152	0.284047	-0.846535	9.504368	0.011802	0.023139	0.024821	-0.309170	-0.026376	-0.680876	-0.067919	0.015397	-0.066397	0.995360
31153	0.371117	-0.825737	9.448576	0.033325	0.013535	0.012586	-0.309697	-0.028178	-0.678918	-0.068166	0.014872	-0.065568	0.995406
31154	0.412565	-0.762726	9.667725	0.047652	0.003096	-0.003168	-0.311090	-0.029848	-0.680083	-0.068083	0.014842	-0.064617	0.995474
31155	0.457188	-0.604040	9.760495	0.094314	-0.002099	-0.036314	-0.309758	-0.031521	-0.679070	-0.067392	0.014638	-0.062500	0.995659
31156	0.338797	-0.942987	9.524485	0.137292	-0.029972	-0.046704	-0.311045	-0.037619	-0.680292	-0.066510	0.015201	-0.059706	0.995882
31157	0.288050	-1.286450	9.557025	0.201678	-0.063178	-0.051698	-0.312341	-0.042330	-0.680976	-0.065614	0.016109	-0.055369	0.996177
31158	0.220472	-1.294294	9.966106	0.219439	-0.070277	-0.035723	-0.314566	-0.048563	-0.679429	-0.065021	0.017353	-0.050887	0.996435
31159	0.232236	-1.003069	10.055878	0.121920	-0.037099	-0.028330	-0.315989	-0.054938	-0.679208	-0.064529	0.017828	-0.048197	0.996592
31160	0.174642	-0.968921	10.104769	0.004833	-0.007421	-0.043196	-0.318033	-0.055187	-0.677486	-0.063645	0.018103	-0.048070	0.996650
31161	0.174074	-1.043896	9.969318	-0.021122	0.025817	-0.028297	-0.318291	-0.056295	-0.677624	-0.063042	0.017510	-0.048324	0.996686
31162	0.139199	-1.188387	9.823750	-0.009447	0.030251	-0.033498	-0.316164	-0.056862	-0.678187	-0.062310	0.017043	-0.048533	0.996730
31163	0.192680	-1.131752	9.602822	0.025445	0.022405	-0.028866	-0.316424	-0.057415	-0.678976	-0.061715	0.016464	-0.047881	0.996809
31164	0.215280	-1.007187	9.493501	-0.000466	0.020673	-0.033446	-0.316688	-0.056858	-0.680147	-0.060997	0.016176	-0.047899	0.996857
31165	0.158509	-1.184242	9.655390	-0.027415	-0.011743	-0.024971	-0.316961	-0.055469	-0.680129	-0.060495	0.016346	-0.048283	0.996866
31166	-0.147554	-1.432257	9.573462	0.088805	-0.026516	-0.007392	-0.316681	-0.058801	-0.678986	-0.060369	0.016866	-0.046472	0.996951
31167	-0.058580	-1.151155	9.696098	0.042172	-0.032758	0.012540	-0.317724	-0.062542	-0.677826	-0.060658	0.017319	-0.045493	0.996971
31168	0.005496	-0.971216	9.709632	-0.091111	-0.001325	0.015225	-0.317215	-0.059076	-0.677406	-0.060897	0.017534	-0.047308	0.996868
31169	0.050216	-1.134993	9.753028	-0.111679	0.013525	0.015081	-0.318562	-0.056017	-0.676567	-0.061141	0.017241	-0.049469	0.996753
31170	0.179614	-0.940867	9.852686	-0.129532	0.008237	0.002594	-0.316995	-0.051447	-0.677071	-0.061108	0.017324	-0.052056	0.996622
31171	0.445099	-0.959922	9.804510	-0.090177	0.006421	0.006316	-0.315553	-0.048402	-0.677456	-0.061191	0.017170	-0.053776	0.996528
31172	0.377082	-1.017031	9.833282	-0.007836	0.013469	0.001663	-0.314767	-0.046603	-0.677450	-0.061176	0.017001	-0.053943	0.996523
31173	0.314921	-0.932121	9.911705	0.004676	0.011720	0.002663	-0.315165	-0.046879	-0.676922	-0.061213	0.016646	-0.053773	0.996536
31174	0.271574	-0.914981	9.900259	0.001117	-0.001372	-0.005324	-0.314115	-0.045498	-0.676137	-0.061076	0.016769	-0.053741	0.996544
31175	0.179098	-1.015217	9.921535	0.024397	-0.002204	-0.010438	-0.314369	-0.046883	-0.677196	-0.060873	0.016689	-0.053151	0.996590
31176	0.095150	-1.274203	9.964948	0.038606	-0.003978	0.009898	-0.315150	-0.049515	-0.676948	-0.061053	0.016802	-0.052375	0.996618
31177	-0.005646	-0.847800	9.925055	0.093212	0.008314	0.011340	-0.315140	-0.051318	-0.676966	-0.061296	0.016398	-0.050438	0.996710
31178	0.012052	-0.735062	9.868515	0.137132	0.006617	-0.004188	-0.313531	-0.053963	-0.677673	-0.061220	0.016194	-0.047706	0.996852
31179	0.340371	-0.740800	9.615657	0.155097	0.018841	-0.009395	-0.313500	-0.059374	-0.677465	-0.061057	0.015528	-0.044527	0.997020
31180	0.457044	-0.970357	9.568748	0.128315	0.009227	-0.025567	-0.313341	-0.063536	-0.678165	-0.060545	0.015301	-0.041966	0.997166
31181	0.656922	-1.048791	9.599771	0.064736	0.008247	-0.015536	-0.313194	-0.065757	-0.678846	-0.060237	0.014998	-0.040592	0.997246
31182	0.659563	-1.021897	9.749071	-0.002510	0.001138	0.009503	-0.313323	-0.065755	-0.679762	-0.060388	0.015062	-0.040640	0.997234
31183	0.502835	-0.993755	9.899761	-0.009676	0.020390	0.013095	-0.311477	-0.064101	-0.679643	-0.060617	0.014619	-0.040791	0.997220
31184	0.262258	-0.862423	9.759140	0.010919	0.026612	0.016013	-0.311212	-0.064380	-0.679125	-0.060880	0.014154	-0.040605	0.997218
31185	0.118281	-0.731714	9.660939	-0.013168	0.001338	-0.003567	-0.312003	-0.064514	-0.680033	-0.060790	0.014113	-0.040800	0.997216
31186	0.031745	-0.677942	9.719987	-0.031030	-0.000384	-0.012480	-0.310942	-0.064381	-0.680441	-0.060494	0.014260	-0.041409	0.997207
31187	0.099430	-0.668792	9.738736	-0.025619	-0.009128	-0.024827	-0.310424	-0.062997	-0.679123	-0.059986	0.014453	-0.041827	0.997218
31188	0.225198	-0.640955	9.723551	-0.004110	-0.007390	-0.031745	-0.310290	-0.063692	-0.678476	-0.059321	0.014723	-0.041886	0.997251
31189	0.214775	-0.748984	9.765660	0.033539	-0.002097	-0.047333	-0.309227	-0.063697	-0.679017	-0.058375	0.014730	-0.041119	0.997339
31190	0.277128	-0.809591	9.769233	0.051393	-0.000381	-0.038416	-0.311200	-0.066461	-0.679015	-0.057587	0.014801	-0.040076	0.997426
31191	0.271947	-0.862131	9.879232	0.026359	0.003106	-0.044765	-0.311196	-0.066738	-0.679805	-0.056686	0.014719	-0.039465	0.997503
31192	0.296438	-0.814230	9.874764	0.001307	0.004840	-0.044058	-0.312120	-0.067843	-0.679146	-0.055765	0.014747	-0.039427	0.997556
31193	0.286550	-0.845481	9.855263	0.012003	0.011824	-0.032502	-0.311190	-0.067848	-0.679553	-0.055096	0.014508	-0.039122	0.997609
31194	0.228247	-0.895406	9.898455	0.022667	0.001309	-0.021001	-0.310791	-0.068406	-0.679040	-0.054644	0.014565	-0.038660	0.997651
31195	0.142622	-0.720754	10.160774	0.013720	0.029268	-0.019147	-0.311444	-0.070622	-0.678265	-0.054228	0.013966	-0.038348	0.997694
31196	0.061355	-0.595803	9.912952	-0.027328	0.043360	-0.031676	-0.309860	-0.068966	-0.678797	-0.053516	0.013246	-0.038927	0.997720
31197	-0.021482	-0.687574	9.580935	-0.048786	0.036443	-0.028320	-0.309598	-0.068273	-0.679057	-0.052896	0.012567	-0.039862	0.997725
31198	0.117879	-0.776125	9.295107	-0.019212	-0.000244	-0.042389	-0.309075	-0.066611	-0.679704	-0.052008	0.012718	-0.040230	0.997755
31199	0.235943	-0.819699	9.505092	0.028020	-0.042363	-0.019336	-0.310399	-0.067992	-0.678123	-0.051649	0.013529	-0.039559	0.997790
31200	0.359522	-0.771522	9.843467	0.058336	-0.035502	-0.003264	-0.312245	-0.070202	-0.677330	-0.051588	0.014271	-0.038352	0.997830
31201	0.355145	-0.717673	10.137345	0.008242	-0.007573	-0.005285	-0.312235	-0.071034	-0.678913	-0.051475	0.014412	-0.038114	0.997843
31202	0.368875	-0.819225	9.999062	-0.016712	0.006480	-0.019536	-0.313971	-0.070193	-0.676779	-0.051035	0.014406	-0.038444	0.997853
31203	0.174764	-0.952063	10.112172	-0.032816	0.020511	-0.019574	-0.312118	-0.068538	-0.678496	-0.050604	0.014047	-0.039061	0.997856
31204	0.344855	-0.808710	10.230122	-0.047075	0.047571	-0.026654	-0.311325	-0.067709	-0.679025	-0.049980	0.013258	-0.040037	0.997859
31205	0.484004	-0.902842	9.651076	0.031707	0.059121	-0.022517	-0.310748	-0.067734	-0.677710	-0.049476	0.012086	-0.039411	0.997924
31206	0.411503	-0.907387	9.553108	0.133629	0.029415	-0.011284	-0.310066	-0.069124	-0.680753	-0.049218	0.011467	-0.036765	0.998045
31207	0.428856	-0.840561	9.426343	0.165771	0.001420	-0.000566	-0.309371	-0.074679	-0.680556	-0.049226	0.011320	-0.033423	0.998164
31208	0.291889	-0.750078	9.563159	0.069098	-0.009103	0.002272	-0.309094	-0.077456	-0.679538	-0.049240	0.011523	-0.032031	0.998207
31209	0.229889	-0.645654	9.730733	-0.061508	-0.003889	-0.005674	-0.309101	-0.075790	-0.680309	-0.049096	0.011718	-0.033226	0.998172
31210	0.336722	-0.566884	9.805224	-0.082939	0.015319	-0.011065	-0.309246	-0.073847	-0.679762	-0.048792	0.011592	-0.034890	0.998132
31211	0.215334	-0.671913	9.800190	-0.056887	0.032816	-0.024940	-0.308775	-0.072856	-0.679509	-0.048239	0.011071	-0.036020	0.998125
31212	0.205149	-0.746312	9.828264	-0.043421	0.022351	-0.038991	-0.310105	-0.072711	-0.678569	-0.047380	0.010786	-0.036895	0.998137
31213	0.282150	-0.780935	9.714239	-0.027259	0.025878	-0.047700	-0.308379	-0.071748	-0.680816	-0.046383	0.010398	-0.037426	0.998168
31214	0.175363	-0.856947	9.755145	0.003917	0.004857	-0.024623	-0.309181	-0.072022	-0.678445	-0.045833	0.010407	-0.037343	0.998197
31215	0.175927	-0.777618	9.741632	-0.017509	0.018865	-0.029999	-0.309976	-0.071184	-0.679868	-0.045197	0.010139	-0.037684	0.998216
31216	0.152157	-0.722343	9.665562	0.001245	0.011873	-0.021937	-0.307845	-0.073139	-0.679526	-0.044689	0.010008	-0.037662	0.998241
31217	0.091850	-0.710153	9.565277	0.023591	-0.005588	-0.019171	-0.309437	-0.073130	-0.679239	-0.044296	0.010181	-0.037162	0.998275
31218	0.008116	-0.601182	9.591288	0.024456	-0.033566	-0.020981	-0.308913	-0.072162	-0.678844	-0.043853	0.010936	-0.036636	0.998306
31219	-0.049667	-0.585489	9.856346	0.013718	-0.037089	-0.028988	-0.309442	-0.072437	-0.678838	-0.043286	0.011740	-0.036294	0.998334
31220	0.206047	-0.621209	9.839309	0.001211	-0.026661	-0.030007	-0.310238	-0.072988	-0.678045	-0.042652	0.012384	-0.036236	0.998356
31221	0.282408	-0.751448	9.918870	-0.039070	-0.012721	-0.025014	-0.312897	-0.072419	-0.676949	-0.042133	0.012747	-0.036968	0.998346
31222	0.528377	-0.792520	9.699965	-0.073935	-0.011005	-0.025339	-0.312383	-0.069369	-0.677188	-0.041561	0.013139	-0.038425	0.998310
31223	0.542475	-0.854480	9.925055	-0.015829	-0.014549	-0.021426	-0.311722	-0.069095	-0.677065	-0.041120	0.013544	-0.038699	0.998313
31224	0.464436	-0.945251	9.891104	0.061912	-0.019705	-0.004967	-0.314453	-0.069518	-0.677146	-0.040988	0.013981	-0.037442	0.998360
31225	0.503700	-0.863253	10.062353	0.057426	-0.014505	-0.004979	-0.314182	-0.071047	-0.676378	-0.040895	0.014333	-0.036268	0.998402
31226	0.372854	-0.924828	10.043547	0.007328	0.001267	-0.001736	-0.314716	-0.070906	-0.675450	-0.040785	0.014393	-0.036119	0.998411
31227	0.392184	-0.916041	9.819959	0.001066	-0.007451	0.001713	-0.314451	-0.070629	-0.675845	-0.040803	0.014655	-0.036094	0.998407
31228	0.367805	-0.945024	9.718891	0.033310	-0.002156	-0.001554	-0.314046	-0.072436	-0.674950	-0.040690	0.014761	-0.035424	0.998435
31229	0.411541	-0.904732	9.634855	0.024304	0.004805	0.016026	-0.315238	-0.071874	-0.676239	-0.040992	0.014759	-0.034965	0.998438
31230	0.353935	-0.858336	9.715200	-0.016820	-0.000432	0.005158	-0.314049	-0.071603	-0.675336	-0.040976	0.014867	-0.035299	0.998426
31231	0.339781	-0.812435	9.744692	-0.027602	0.003038	0.015679	-0.312989	-0.070776	-0.676525	-0.041256	0.014948	-0.035885	0.998392
31232	0.349413	-0.819432	9.840667	-0.025846	0.011748	0.022766	-0.312728	-0.069667	-0.677174	-0.041555	0.014806	-0.036416	0.998363
31233	0.388309	-0.781427	9.783085	-0.016827	0.011784	0.008731	-0.314200	-0.068966	-0.674388	-0.041693	0.014716	-0.036795	0.998344
31234	0.470884	-0.714803	9.756701	-0.006021	0.011800	-0.005300	-0.313402	-0.068692	-0.675710	-0.041415	0.014576	-0.036922	0.998353
31235	0.427410	-0.718972	9.855570	0.022576	0.008291	-0.001569	-0.313660	-0.069801	-0.675980	-0.041361	0.014543	-0.036505	0.998371
31236	0.398665	-0.689574	9.957101	0.075382	0.006557	-0.008228	-0.314963	-0.073679	-0.676261	-0.041017	0.014441	-0.035002	0.998441
31237	0.340709	-0.703752	9.933336	0.133504	-0.000511	0.002715	-0.313530	-0.077965	-0.676207	-0.041087	0.014495	-0.032359	0.998526
31238	0.391760	-0.647275	9.654744	0.110351	-0.005682	-0.015094	-0.312851	-0.080605	-0.676506	-0.040631	0.014615	-0.030145	0.998612
31239	0.326634	-0.643713	9.866851	0.103114	-0.009235	-0.004570	-0.314294	-0.083233	-0.676773	-0.040552	0.014878	-0.028099	0.998671
31240	0.379983	-0.608447	9.737009	0.132660	-0.000470	-0.002566	-0.314410	-0.086146	-0.676538	-0.040334	0.014868	-0.025447	0.998751
31241	0.360169	-0.675819	9.678722	0.115639	-0.009213	0.000796	-0.315169	-0.092940	-0.676069	-0.040365	0.015123	-0.023160	0.998802
31242	0.428232	-0.622544	9.969566	0.106713	-0.009269	-0.011621	-0.316343	-0.095569	-0.677127	-0.039852	0.015313	-0.021018	0.998867
31243	0.431008	-0.569860	9.900448	0.090607	0.043197	0.006086	-0.314732	-0.099185	-0.676794	-0.039959	0.014547	-0.019284	0.998909
31244	0.244207	-0.669798	9.737542	-0.027466	0.060842	0.003611	-0.314013	-0.100327	-0.676541	-0.039591	0.013436	-0.019884	0.998928
31245	0.003952	-0.499416	9.782434	-0.159985	0.038080	0.018530	-0.312979	-0.095059	-0.677423	-0.039879	0.012952	-0.023167	0.998852
31246	0.106888	-0.284111	9.661445	-0.102635	0.035498	0.003093	-0.310586	-0.094794	-0.679295	-0.039462	0.012405	-0.025248	0.998825
31247	0.097328	-0.269663	9.642466	0.004749	0.032917	-0.000533	-0.310329	-0.093408	-0.679285	-0.039413	0.011888	-0.025213	0.998834
31248	0.066079	-0.252316	9.729459	0.051275	0.002322	-0.011749	-0.309938	-0.092855	-0.678104	-0.038923	0.011893	-0.024187	0.998879
31249	0.162348	-0.298676	9.759340	0.049501	0.005796	-0.015313	-0.310587	-0.094377	-0.679684	-0.038603	0.011878	-0.023214	0.998914
31250	0.151664	-0.461793	9.918521	0.058459	-0.002172	-0.020642	-0.311700	-0.095594	-0.677723	-0.037965	0.011973	-0.022039	0.998964
31251	0.298513	-0.525482	9.916522	0.045899	-0.005731	-0.014635	-0.310363	-0.097405	-0.677761	-0.037663	0.012190	-0.021131	0.998993
31252	0.312243	-0.631441	9.910378	0.010060	-0.009263	-0.005242	-0.311417	-0.098370	-0.678280	-0.037280	0.012456	-0.020921	0.999008
31253	0.321626	-0.670001	9.909854	-0.036520	-0.011054	0.005857	-0.311025	-0.097540	-0.677884	-0.037370	0.012838	-0.021678	0.998984
31254	0.384883	-0.603226	9.883637	-0.050945	-0.022498	0.027734	-0.311031	-0.095874	-0.679048	-0.037551	0.013397	-0.022687	0.998947
31255	0.395123	-0.521574	9.867664	0.013457	0.004613	0.040652	-0.311835	-0.094760	-0.678500	-0.038341	0.013422	-0.022472	0.998922
31256	0.262577	-0.482213	9.816384	0.033134	0.011654	0.046157	-0.312105	-0.094899	-0.676660	-0.038868	0.013227	-0.021833	0.998918
31257	0.209950	-0.409889	9.735952	0.065455	0.020489	0.027071	-0.312096	-0.095592	-0.678242	-0.039394	0.012897	-0.020586	0.998928
31258	0.152174	-0.385325	9.755961	0.086998	0.020543	0.011390	-0.310887	-0.098234	-0.678418	-0.039202	0.012497	-0.018869	0.998975
31259	0.067747	-0.370423	9.694371	0.033490	0.025900	-0.024198	-0.310339	-0.100873	-0.678977	-0.038694	0.012092	-0.018249	0.999011
31260	0.064654	-0.464297	9.664476	-0.070272	0.036386	-0.026696	-0.309423	-0.098797	-0.678970	-0.037653	0.011512	-0.019676	0.999031
31261	0.150452	-0.625850	9.753210	-0.106982	0.027586	-0.027056	-0.308515	-0.095333	-0.678687	-0.037054	0.011171	-0.021874	0.999011
31262	0.172198	-0.625858	9.805899	-0.071324	0.018770	-0.002163	-0.308530	-0.092697	-0.678923	-0.036456	0.010930	-0.023315	0.999003
31263	0.237862	-0.549009	9.892808	-0.014186	0.003039	0.014096	-0.306760	-0.092040	-0.678013	-0.036711	0.010992	-0.023658	0.998985
31264	0.226664	-0.428468	9.954376	0.051115	-0.009202	0.012792	-0.307296	-0.089816	-0.680082	-0.036516	0.011214	-0.022634	0.999014
31265	0.313720	-0.410045	9.908172	0.032340	-0.009219	0.010871	-0.309403	-0.093413	-0.678511	-0.036722	0.011492	-0.022031	0.999017
31266	0.294089	-0.453233	9.893424	-0.025723	0.005688	-0.005362	-0.307544	-0.094256	-0.677761	-0.036008	0.011479	-0.022551	0.999031
31267	0.414594	-0.483320	9.800707	-0.047265	-0.000494	0.010280	-0.308353	-0.092309	-0.677204	-0.036180	0.011650	-0.023543	0.999000
31268	0.438568	-0.507576	9.795414	0.054785	0.001303	-0.000437	-0.307558	-0.091758	-0.677998	-0.035625	0.011665	-0.022452	0.999045
31269	0.264155	-0.583228	9.781628	0.112092	0.008391	-0.007887	-0.308606	-0.094945	-0.676439	-0.035467	0.011562	-0.020266	0.999098
31270	0.216163	-0.539651	9.751298	0.051182	-0.011754	0.002194	-0.308321	-0.097582	-0.677782	-0.034711	0.011836	-0.019241	0.999142
31271	0.230486	-0.559337	9.642793	0.008253	-0.009121	0.001885	-0.308177	-0.099943	-0.677020	-0.034731	0.012152	-0.019130	0.999140
31272	0.283860	-0.525961	9.681171	-0.045492	0.001304	0.017382	-0.308310	-0.099386	-0.677800	-0.033707	0.012216	-0.020057	0.999156
31273	0.279493	-0.465410	9.806885	-0.109907	0.002144	0.013401	-0.308067	-0.095919	-0.677244	-0.033924	0.012383	-0.022322	0.999098
31274	0.287306	-0.386086	9.810133	-0.063414	-0.010981	0.017231	-0.308611	-0.093279	-0.677603	-0.032955	0.012700	-0.023599	0.999097
31275	0.251331	-0.352070	9.830062	0.051107	-0.016192	0.016302	-0.307821	-0.092173	-0.677867	-0.033278	0.013124	-0.022624	0.999104
31276	0.265936	-0.337583	9.885383	0.108409	-0.023165	0.004355	-0.310198	-0.094659	-0.676805	-0.032266	0.013582	-0.020456	0.999178
31277	0.333359	-0.362363	9.819622	0.086999	-0.010905	-0.004592	-0.309912	-0.098268	-0.676846	-0.032179	0.013889	-0.018752	0.999210
31278	0.313460	-0.443954	9.830873	0.042369	0.004883	-0.024257	-0.310174	-0.099238	-0.676064	-0.030536	0.013845	-0.017914	0.999277
31279	0.361342	-0.499844	9.767327	-0.020243	0.006622	-0.026493	-0.310702	-0.100069	-0.675539	-0.029975	0.013881	-0.018364	0.999286
31280	0.273427	-0.642906	9.953911	-0.077624	0.011794	-0.004871	-0.309909	-0.099518	-0.675415	-0.028831	0.013765	-0.019932	0.999291
31281	0.283602	-0.568624	9.887381	-0.086611	0.013525	0.006539	-0.310720	-0.095904	-0.677204	-0.028909	0.013688	-0.021736	0.999252
31282	0.177799	-0.503115	9.802522	0.003695	0.001317	0.019536	-0.310461	-0.094240	-0.677978	-0.028736	0.013731	-0.021673	0.999258
31283	0.190274	-0.447816	9.827085	0.077980	-0.009153	0.011235	-0.309523	-0.096466	-0.677227	-0.028963	0.014001	-0.020175	0.999279
31284	0.207763	-0.363962	9.763004	0.090583	-0.012606	-0.004533	-0.311109	-0.097845	-0.676430	-0.028292	0.014283	-0.018362	0.999329
31285	0.174280	-0.318057	9.744594	0.060154	-0.007361	-0.000310	-0.311087	-0.101592	-0.676730	-0.028283	0.014525	-0.017211	0.999346
31286	0.256164	-0.347672	9.707495	0.015466	-0.001244	-0.008574	-0.311860	-0.105195	-0.677279	-0.027113	0.014619	-0.016911	0.999382
31287	0.328492	-0.362788	9.668242	-0.021155	-0.000362	-0.021198	-0.311596	-0.105197	-0.676889	-0.026659	0.014773	-0.017381	0.999384
31288	0.342736	-0.401004	9.792659	-0.050713	0.011833	-0.014335	-0.310031	-0.101043	-0.676084	-0.025421	0.014643	-0.018408	0.999400
31289	0.284531	-0.443140	10.023409	-0.071318	0.008301	-0.016256	-0.310441	-0.098959	-0.676057	-0.025049	0.014648	-0.019888	0.999381
31290	0.386072	-0.422668	9.897788	-0.056114	0.015285	-0.009095	-0.312440	-0.097422	-0.675749	-0.024186	0.014453	-0.021022	0.999382
31291	0.313277	-0.470331	9.857010	-0.009670	0.003043	0.006192	-0.310862	-0.094655	-0.676533	-0.024282	0.014527	-0.021274	0.999373
31292	0.351945	-0.463645	9.782246	0.033269	-0.012689	0.005559	-0.311391	-0.096041	-0.674701	-0.023894	0.014844	-0.020609	0.999392
31293	0.342873	-0.381769	9.790476	0.059222	-0.002188	0.007567	-0.312701	-0.098115	-0.675883	-0.024041	0.014991	-0.019479	0.999409
31294	0.265539	-0.390719	9.812671	0.042193	-0.001314	0.013636	-0.312426	-0.100337	-0.675122	-0.023704	0.015073	-0.018646	0.999431
31295	0.314151	-0.347714	9.841588	0.058369	0.003079	-0.001217	-0.313487	-0.099775	-0.676150	-0.023672	0.015117	-0.017528	0.999452
31296	0.374218	-0.386965	9.744479	0.008359	0.004862	-0.019222	-0.312283	-0.101725	-0.675663	-0.022731	0.015106	-0.017364	0.999477
31297	0.376030	-0.473367	9.810767	-0.041723	0.017094	-0.023087	-0.314009	-0.101438	-0.675634	-0.022227	0.014929	-0.018250	0.999475
31298	0.441466	-0.444618	9.940320	-0.068561	0.018798	-0.026818	-0.311108	-0.098818	-0.675127	-0.021229	0.014678	-0.019625	0.999474
31299	0.365709	-0.569186	9.913104	-0.049819	0.025804	-0.014322	-0.311646	-0.097844	-0.674715	-0.020894	0.014334	-0.020686	0.999465
31300	0.307722	-0.569151	9.776608	-0.020317	0.025837	-0.005275	-0.312576	-0.097144	-0.675482	-0.020460	0.013914	-0.021104	0.999471
31301	0.298405	-0.521000	9.767628	-0.011495	0.013535	0.019431	-0.311780	-0.095621	-0.677841	-0.020815	0.013785	-0.021410	0.999459
