# Supplementary material for: Identification of Haptic Based Guiding Using Hard Reins
Source: PLoS One. 2015 Jul 22;10(7):e0132020. doi: 10.1371/journal.pone.0132020 (PMC4511788; doi:10.1371/journal.pone.0132020)
Supplement: S8 File — (ZIP) [file pone.0132020.s008.zip › Exp2_MotionData1/Subject1/path2/T8/gc8.txt]

// Start Time: 0
// Sample rate: 25.0Hz
// Scenario: 4.9
// Firmware Version: 2.6.1
Counter	Acc_X	Acc_Y	Acc_Z	Gyr_X	Gyr_Y	Gyr_Z	Mag_X	Mag_Y	Mag_Z	Quat_w	Quat_x	Quat_y	Quat_z
30773	8.923681	-0.503335	-4.177644	-0.015347	-0.018846	-0.003644	-0.723274	-0.236556	0.164809	-0.442021	-0.438267	0.718896	-0.309399
30774	8.970531	-0.600643	-3.998893	-0.031144	-0.029365	-0.011917	-0.722420	-0.236804	0.166739	-0.441916	-0.438252	0.719346	-0.308524
30775	8.820980	-0.555400	-4.038894	-0.027932	0.012133	0.001760	-0.721861	-0.236826	0.167011	-0.442285	-0.437849	0.719514	-0.308177
30776	8.926368	-0.555051	-4.120118	0.003272	0.028532	0.003651	-0.722695	-0.237479	0.166141	-0.442611	-0.437564	0.719371	-0.308447
30777	8.950463	-0.552785	-4.121004	0.001597	-0.005147	0.012883	-0.723259	-0.237693	0.164878	-0.442404	-0.437368	0.719606	-0.308473
30778	8.897854	-0.516524	-4.084989	0.005902	0.006529	0.001857	-0.723271	-0.236179	0.165809	-0.442408	-0.437253	0.719635	-0.308562
30779	8.889470	-0.523529	-3.920490	0.054681	0.047360	0.009230	-0.722714	-0.236840	0.164646	-0.442519	-0.437253	0.719042	-0.309781
30780	8.960875	-0.522502	-4.034250	0.040107	0.031559	0.012909	-0.722024	-0.237079	0.163509	-0.442510	-0.437139	0.718726	-0.310687
30781	8.941272	-0.526670	-4.074602	0.071110	0.028003	0.009299	-0.722749	-0.234015	0.164821	-0.442200	-0.437403	0.718200	-0.311972
30782	8.927037	-0.534274	-4.042723	0.063592	0.017353	0.002875	-0.723592	-0.233962	0.163995	-0.441850	-0.437713	0.717783	-0.312992
30783	8.960178	-0.618835	-4.083156	0.045441	0.002305	0.009279	-0.723298	-0.233926	0.166087	-0.441395	-0.437909	0.717642	-0.313682
30784	8.926472	-0.630835	-4.074728	0.036370	-0.005259	0.012934	-0.724692	-0.233636	0.166397	-0.440885	-0.437996	0.717670	-0.314214
30785	8.959908	-0.654944	-4.102702	0.023573	-0.003371	0.012908	-0.723887	-0.231503	0.165963	-0.440516	-0.437982	0.717747	-0.314573
30786	8.931128	-0.662289	-4.082353	-0.005998	-0.004479	0.001835	-0.722748	-0.233107	0.166551	-0.440461	-0.437843	0.717941	-0.314402
30787	8.916827	-0.594174	-4.091034	-0.033299	-0.019566	0.009154	-0.723854	-0.233138	0.167537	-0.440380	-0.437485	0.718486	-0.313769
30788	8.978393	-0.687841	-4.190554	-0.042897	-0.050867	-0.005501	-0.723320	-0.231962	0.166488	-0.440037	-0.437393	0.719268	-0.312583
30789	8.805758	-0.583227	-4.125453	-0.029752	0.012143	0.001746	-0.722591	-0.232686	0.169506	-0.440424	-0.436973	0.719448	-0.312211
30790	8.921776	-0.577364	-4.081449	-0.005707	0.028172	0.010053	-0.723315	-0.231989	0.167044	-0.440780	-0.436526	0.719416	-0.312409
30791	8.950848	-0.594917	-4.053669	-0.004128	0.015772	0.001822	-0.724860	-0.231105	0.166834	-0.440997	-0.436308	0.719402	-0.312438
30792	8.926877	-0.604719	-4.033515	0.003162	0.004696	0.001848	-0.724019	-0.231804	0.166365	-0.440997	-0.436184	0.719461	-0.312474
30793	8.954035	-0.586540	-3.957127	0.024821	0.042327	-0.012840	-0.724030	-0.231871	0.164826	-0.441439	-0.436266	0.718902	-0.313024
30794	8.950114	-0.691185	-4.107402	0.010258	0.033013	-0.010123	-0.723042	-0.233008	0.164607	-0.441855	-0.436210	0.718556	-0.313310
30795	8.953050	-0.628715	-4.066047	0.015479	0.018755	-0.018336	-0.723617	-0.231850	0.164265	-0.442072	-0.436435	0.718214	-0.313472
30796	8.955720	-0.556024	-4.063258	0.002737	0.011210	-0.014666	-0.722768	-0.233772	0.162743	-0.442275	-0.436498	0.718078	-0.313410
30797	8.953650	-0.600500	-4.000677	-0.009308	0.007883	-0.020196	-0.724444	-0.233465	0.162778	-0.442567	-0.436599	0.717971	-0.313104
30798	8.945988	-0.585057	-4.063084	-0.023217	-0.008316	-0.025703	-0.723036	-0.233963	0.163850	-0.442780	-0.436725	0.718066	-0.312408
30799	8.950773	-0.594787	-4.063326	-0.020903	-0.000150	-0.008278	-0.723282	-0.236246	0.164270	-0.442982	-0.436602	0.718206	-0.311971
30800	8.953387	-0.521998	-4.067780	-0.004601	0.005708	-0.014666	-0.722753	-0.235044	0.162664	-0.443168	-0.436639	0.718161	-0.311758
30801	8.922020	-0.526577	-4.071466	-0.026475	-0.018496	-0.009173	-0.721466	-0.237349	0.163068	-0.443162	-0.436595	0.718490	-0.311069
30802	9.022059	-0.617941	-4.182070	-0.033520	-0.033830	0.001852	-0.721047	-0.237100	0.163638	-0.442922	-0.436400	0.719110	-0.310251
30803	8.898548	-0.398239	-4.045601	-0.017072	-0.006186	0.000019	-0.721342	-0.235690	0.163867	-0.442953	-0.436232	0.719351	-0.309883
30804	8.908411	-0.425528	-4.005090	0.001506	0.026464	0.007342	-0.721879	-0.238029	0.162611	-0.443244	-0.435886	0.719272	-0.310138
30805	8.970409	-0.507756	-4.053832	0.007423	0.016276	0.023885	-0.721344	-0.235677	0.163589	-0.443241	-0.435454	0.719368	-0.310529
30806	8.902151	-0.593688	-4.119464	-0.000157	0.003026	0.014684	-0.723039	-0.234864	0.161980	-0.443168	-0.435122	0.719576	-0.310614
30807	8.888418	-0.507056	-4.062838	-0.000651	0.043915	-0.007391	-0.723306	-0.234403	0.164244	-0.443826	-0.434897	0.719205	-0.310849
30808	9.076544	-0.547735	-4.021834	0.034879	0.018053	0.023953	-0.722071	-0.234442	0.161718	-0.443596	-0.434673	0.719128	-0.311667
30809	8.912482	-0.497418	-4.070920	0.005206	-0.001377	0.011051	-0.723867	-0.235552	0.161806	-0.443439	-0.434518	0.719281	-0.311755
30810	9.003723	-0.585305	-4.074904	0.018439	-0.020847	0.028547	-0.723031	-0.234515	0.163537	-0.442764	-0.434322	0.719692	-0.312037
30811	8.945741	-0.648032	-4.068315	-0.001568	-0.043277	0.034944	-0.723339	-0.231982	0.163975	-0.441913	-0.434023	0.720466	-0.311875
30812	8.897804	-0.604236	-4.054161	-0.011034	-0.049971	0.023923	-0.722213	-0.232590	0.164485	-0.441110	-0.433797	0.721287	-0.311428
30813	8.911644	-0.681299	-4.101069	-0.013105	-0.045676	0.013807	-0.722907	-0.232069	0.165640	-0.440455	-0.433714	0.721968	-0.310893
30814	8.921233	-0.627629	-4.130060	-0.018470	-0.042245	0.018389	-0.723447	-0.232949	0.166428	-0.439859	-0.433458	0.722714	-0.310359
30815	8.881780	-0.625777	-4.246915	-0.037011	-0.045325	0.009170	-0.722633	-0.230210	0.168124	-0.439441	-0.433229	0.723500	-0.309438
30816	8.930307	-0.660854	-4.188580	-0.018567	-0.064224	0.016584	-0.721776	-0.231131	0.169315	-0.438537	-0.433136	0.724420	-0.308697
30817	8.853486	-0.582760	-4.185198	-0.029684	-0.037992	0.009175	-0.720950	-0.229516	0.170803	-0.438160	-0.432926	0.725095	-0.307943
30818	8.819851	-0.533915	-4.193282	-0.015039	0.004526	0.005466	-0.720374	-0.229632	0.173023	-0.438281	-0.432618	0.725281	-0.307763
30819	8.940482	-0.622840	-4.135579	0.012379	-0.010267	0.005557	-0.721760	-0.230439	0.172567	-0.437966	-0.432659	0.725420	-0.307827
30820	8.857735	-0.618378	-4.243553	0.001807	-0.005590	0.020189	-0.721629	-0.229869	0.172462	-0.437714	-0.432325	0.725733	-0.307919
30821	8.868302	-0.620072	-4.123201	0.023090	-0.000454	-0.005464	-0.721058	-0.231007	0.172386	-0.437517	-0.432559	0.725624	-0.308126
30822	8.869495	-0.703319	-4.244546	0.017761	-0.002595	0.000017	-0.721336	-0.231138	0.172241	-0.437292	-0.432646	0.725633	-0.308302
30823	8.882447	-0.583047	-4.179037	0.000871	-0.007201	-0.014665	-0.720931	-0.229886	0.172594	-0.437246	-0.432861	0.725640	-0.308048
30824	8.876724	-0.635085	-4.273354	-0.019290	-0.025546	-0.014688	-0.721202	-0.229405	0.174440	-0.437099	-0.432977	0.725952	-0.307359
30825	8.833826	-0.620971	-4.218524	-0.028576	-0.028943	-0.019294	-0.721057	-0.229703	0.174699	-0.437020	-0.433135	0.726291	-0.306447
30826	8.838883	-0.616545	-4.189703	-0.037312	-0.028003	-0.003711	-0.722025	-0.230253	0.174674	-0.436928	-0.432941	0.726833	-0.305565
30827	8.826431	-0.620630	-4.239982	-0.024109	-0.027070	0.010990	-0.721167	-0.231706	0.175135	-0.436652	-0.432685	0.727389	-0.304998
30828	8.833551	-0.613175	-4.257105	-0.022395	0.002824	0.003607	-0.720757	-0.230750	0.175748	-0.436827	-0.432343	0.727623	-0.304674
30829	8.856980	-0.619497	-4.340138	-0.033540	-0.026373	-0.000037	-0.719077	-0.231084	0.176270	-0.436708	-0.432162	0.728135	-0.303879
30830	8.867236	-0.557238	-4.286982	-0.023566	-0.018822	-0.003685	-0.720740	-0.231107	0.177261	-0.436624	-0.432042	0.728504	-0.303284
30831	8.857654	-0.586531	-4.267494	-0.048478	-0.025682	-0.011070	-0.720211	-0.229904	0.175655	-0.436711	-0.431886	0.729003	-0.302179
30832	8.752468	-0.509194	-4.193017	-0.033740	0.019359	-0.011121	-0.720185	-0.231888	0.175672	-0.437319	-0.431546	0.729041	-0.301695
30833	8.901555	-0.558503	-4.210989	-0.004220	0.034517	-0.003723	-0.719643	-0.230760	0.175597	-0.437860	-0.431306	0.728806	-0.301819
30834	8.872303	-0.589409	-4.241493	-0.013309	0.017752	-0.000056	-0.719509	-0.230735	0.175039	-0.438198	-0.431002	0.728824	-0.301721
30835	8.795466	-0.572258	-4.214357	-0.018552	0.002365	0.010956	-0.719376	-0.230172	0.175073	-0.438306	-0.430615	0.729083	-0.301490
30836	8.838318	-0.639943	-4.252628	0.000989	0.014783	-0.012886	-0.720783	-0.230070	0.173418	-0.438561	-0.430627	0.728938	-0.301453
30837	8.877587	-0.500023	-4.219372	-0.004109	0.005538	0.003668	-0.720913	-0.230647	0.173663	-0.438636	-0.430453	0.729019	-0.301396
30838	8.890694	-0.600191	-4.350934	-0.016958	-0.000745	0.001800	-0.720357	-0.230783	0.173370	-0.438724	-0.430202	0.729236	-0.301102
30839	8.848224	-0.513663	-4.271496	-0.001980	-0.008813	-0.018337	-0.719788	-0.231645	0.173451	-0.438704	-0.430455	0.729241	-0.300758
30840	8.835913	-0.537505	-4.295343	0.009347	-0.007768	-0.005478	-0.719232	-0.231385	0.173741	-0.438508	-0.430580	0.729300	-0.300722
30841	8.847987	-0.562026	-4.281464	0.010371	-0.004306	-0.001812	-0.720073	-0.231076	0.173489	-0.438346	-0.430674	0.729334	-0.300741
30842	8.852604	-0.532440	-4.320086	0.005068	0.011960	0.003662	-0.719787	-0.230993	0.174608	-0.438419	-0.430512	0.729322	-0.300893
30843	8.865047	-0.513709	-4.276956	0.008089	-0.006997	-0.018316	-0.719922	-0.230756	0.175600	-0.438338	-0.430844	0.729251	-0.300709
30844	8.832667	-0.540902	-4.401511	0.021527	0.024913	0.001830	-0.719222	-0.231573	0.174706	-0.438467	-0.430778	0.729011	-0.301198
30845	8.862052	-0.532176	-4.344589	0.006750	0.010444	-0.001836	-0.719511	-0.230721	0.174761	-0.438550	-0.430755	0.728938	-0.301286
30846	8.720703	-0.481371	-4.261687	0.015853	0.054900	-0.007415	-0.719518	-0.230419	0.174361	-0.439221	-0.430593	0.728388	-0.301870
30847	8.845851	-0.547854	-4.252309	0.032612	0.050537	0.003652	-0.719250	-0.230490	0.172819	-0.439631	-0.430476	0.727855	-0.302725
30848	8.872032	-0.569425	-4.284826	0.038445	0.049765	0.016512	-0.719675	-0.229918	0.172859	-0.439886	-0.430198	0.727415	-0.303805
30849	8.863026	-0.577778	-4.200013	0.039449	0.051605	-0.014687	-0.719677	-0.230302	0.171998	-0.440363	-0.430401	0.726671	-0.304606
30850	8.914255	-0.620699	-4.100772	0.081504	0.058955	-0.016445	-0.721098	-0.229070	0.170413	-0.440583	-0.430913	0.725608	-0.306094
30851	8.892591	-0.559614	-4.123715	0.049008	0.047141	-0.033001	-0.719713	-0.228257	0.170729	-0.441026	-0.431489	0.724683	-0.306835
30852	8.959210	-0.639091	-4.199179	0.032044	0.033341	-0.016497	-0.720811	-0.229908	0.170079	-0.441295	-0.431733	0.724139	-0.307390
30853	8.943448	-0.601883	-4.072759	0.024764	0.016558	-0.012807	-0.718441	-0.229298	0.171350	-0.441380	-0.431989	0.723804	-0.307696
30854	8.945754	-0.565137	-4.101587	0.022540	-0.002923	-0.025621	-0.719713	-0.228647	0.170007	-0.441265	-0.432495	0.723565	-0.307714
30855	8.897539	-0.633038	-4.076076	0.030060	-0.003394	-0.018286	-0.719300	-0.228101	0.170316	-0.441051	-0.432998	0.723325	-0.307877
30856	8.940603	-0.642564	-4.111560	0.015668	-0.003884	-0.009130	-0.719001	-0.229276	0.171078	-0.440878	-0.433216	0.723274	-0.307936
30857	8.889050	-0.640535	-4.235208	-0.012263	-0.006393	-0.027547	-0.719408	-0.229068	0.172769	-0.441041	-0.433498	0.723242	-0.307382
30858	8.930772	-0.510461	-4.192447	-0.008437	-0.017937	-0.019231	-0.718981	-0.229391	0.173443	-0.440935	-0.433737	0.723376	-0.306882
30859	8.868414	-0.564175	-4.132501	-0.020831	-0.018845	-0.003676	-0.719253	-0.229293	0.174428	-0.440846	-0.433674	0.723712	-0.306304
30860	8.854943	-0.517023	-4.025423	-0.008068	0.044144	-0.011084	-0.717578	-0.229990	0.173672	-0.441583	-0.433423	0.723364	-0.306422
30861	8.888376	-0.497227	-4.072433	0.018327	0.044175	0.018339	-0.720939	-0.230101	0.171185	-0.441936	-0.433000	0.723091	-0.307152
30862	8.911627	-0.573962	-4.148672	0.036796	0.028966	0.025730	-0.720402	-0.227634	0.172727	-0.441841	-0.432696	0.722925	-0.308107
30863	8.931782	-0.556127	-4.043042	0.042096	0.053426	0.016536	-0.720406	-0.227870	0.171736	-0.442134	-0.432452	0.722406	-0.309245
30864	8.943170	-0.696509	-4.068535	0.035215	0.063626	0.031166	-0.721461	-0.223724	0.168374	-0.442522	-0.431831	0.721993	-0.310519
30865	8.953073	-0.672652	-4.044598	0.003279	0.045209	0.001778	-0.722566	-0.224414	0.168342	-0.443122	-0.431503	0.721658	-0.310898
30866	8.954968	-0.691282	-4.102754	-0.009522	0.026731	0.003613	-0.721726	-0.224843	0.168168	-0.443526	-0.431133	0.721598	-0.310976
30867	8.962847	-0.653449	-4.035178	-0.013230	0.021268	0.002707	-0.722257	-0.227613	0.167025	-0.443915	-0.430792	0.721586	-0.310920
30868	8.931171	-0.637978	-4.087026	-0.035297	0.006765	-0.000072	-0.722273	-0.225945	0.167686	-0.444278	-0.430365	0.721834	-0.310417
30869	9.003902	-0.644149	-4.026992	-0.026638	0.005996	-0.018388	-0.722996	-0.225517	0.164929	-0.444692	-0.430304	0.721859	-0.309850
30870	8.974778	-0.653332	-4.050114	-0.037837	0.013936	-0.027607	-0.723246	-0.226993	0.166236	-0.445354	-0.430198	0.721826	-0.309122
30871	8.945092	-0.673724	-4.140913	-0.042643	-0.004024	-0.034941	-0.722141	-0.226956	0.165111	-0.445860	-0.430293	0.721898	-0.308091
30872	8.984505	-0.502349	-4.102627	-0.019803	-0.024449	-0.032990	-0.721549	-0.229789	0.164931	-0.445845	-0.430663	0.722048	-0.307245
30873	8.944116	-0.503060	-4.028666	-0.027374	-0.034999	-0.041253	-0.721536	-0.230912	0.164722	-0.445811	-0.431176	0.722244	-0.306109
30874	8.867416	-0.444689	-4.001266	0.000610	0.017372	-0.025690	-0.719449	-0.230930	0.164422	-0.446178	-0.431366	0.721958	-0.305983
30875	8.980136	-0.542123	-4.027853	0.011785	0.029925	-0.020175	-0.720545	-0.232198	0.164633	-0.446618	-0.431527	0.721515	-0.306159
30876	8.941149	-0.541088	-4.084352	-0.005565	-0.014544	-0.014642	-0.721791	-0.231830	0.166202	-0.446507	-0.431703	0.721642	-0.305771
30877	8.943854	-0.502603	-4.062466	0.010121	0.001762	-0.010960	-0.720951	-0.232522	0.165594	-0.446497	-0.431888	0.721541	-0.305763
30878	8.908899	-0.543444	-3.892364	0.035750	0.027550	-0.012795	-0.721093	-0.232244	0.165752	-0.446627	-0.432147	0.721057	-0.306350
30879	8.965713	-0.488426	-4.046285	0.005345	0.018895	-0.020165	-0.719565	-0.231587	0.166336	-0.446965	-0.432316	0.720750	-0.306341
30880	8.945499	-0.540304	-4.144889	0.001172	-0.019002	-0.001777	-0.719684	-0.233670	0.165511	-0.446653	-0.432394	0.720988	-0.306126
30881	8.950702	-0.526375	-4.101520	0.010268	-0.018923	-0.003590	-0.720234	-0.233703	0.166351	-0.446299	-0.432599	0.721134	-0.306009
30882	8.887990	-0.506306	-4.118365	-0.000011	-0.025833	-0.010950	-0.720500	-0.233901	0.167597	-0.445956	-0.432839	0.721361	-0.305634
30883	8.921797	-0.526185	-4.100438	-0.005933	-0.018560	0.006465	-0.719113	-0.233498	0.167609	-0.445683	-0.432753	0.721691	-0.305375
30884	8.921851	-0.487260	-4.109847	-0.007900	-0.004362	0.000022	-0.718987	-0.232107	0.168112	-0.445651	-0.432631	0.721871	-0.305169
30885	8.897061	-0.534649	-4.179268	-0.026437	-0.025965	-0.007336	-0.718950	-0.234421	0.169086	-0.445531	-0.432607	0.722274	-0.304424
30886	8.931126	-0.437917	-4.177496	0.002272	-0.026860	0.006509	-0.718684	-0.233565	0.168857	-0.445046	-0.432620	0.722647	-0.304229
30887	8.902215	-0.462104	-4.166912	-0.013896	-0.040242	-0.015533	-0.718653	-0.234534	0.171308	-0.444659	-0.432915	0.723030	-0.303465
30888	8.825712	-0.479681	-4.082051	-0.007587	0.024531	0.009133	-0.719373	-0.233467	0.169986	-0.444986	-0.432491	0.723027	-0.303596
30889	8.917010	-0.550596	-4.085927	0.010843	0.033483	0.012833	-0.719097	-0.232409	0.171444	-0.445278	-0.432147	0.722849	-0.304082
30890	8.931217	-0.545384	-4.120236	0.003585	0.000041	0.018381	-0.720229	-0.231369	0.170821	-0.445097	-0.431839	0.723075	-0.304247
30891	8.902825	-0.526581	-4.061088	0.001173	0.003186	-0.003652	-0.719948	-0.233223	0.168053	-0.445135	-0.431831	0.723082	-0.304185
30892	8.906310	-0.518725	-3.925918	0.032688	0.033619	0.009213	-0.719954	-0.232402	0.168661	-0.445246	-0.431706	0.722755	-0.304976
30893	8.975268	-0.517617	-4.044417	-0.004342	-0.005992	-0.003630	-0.719823	-0.231046	0.169860	-0.445204	-0.431702	0.722875	-0.304760
30894	8.940279	-0.554200	-4.190672	0.005006	-0.010131	0.003717	-0.718714	-0.231425	0.168570	-0.444955	-0.431675	0.723060	-0.304723
30895	8.916757	-0.491621	-4.143497	0.010371	-0.015461	0.000072	-0.719401	-0.231341	0.169978	-0.444624	-0.431808	0.723207	-0.304669
30896	8.916694	-0.476878	-4.157889	0.011886	-0.024017	-0.010920	-0.718840	-0.231235	0.170537	-0.444203	-0.432141	0.723345	-0.304483
30897	8.894949	-0.530273	-4.142933	0.015943	-0.004544	0.001890	-0.718980	-0.230971	0.170973	-0.443969	-0.432231	0.723378	-0.304618
30898	8.914062	-0.515493	-4.170118	0.017978	-0.000376	0.009233	-0.720100	-0.230658	0.170724	-0.443716	-0.432180	0.723445	-0.304902
30899	8.913092	-0.586960	-4.264739	-0.007653	-0.012260	0.009187	-0.719255	-0.230725	0.171828	-0.443527	-0.432002	0.723755	-0.304692
30900	8.921297	-0.496045	-4.177507	0.004856	-0.007967	-0.001786	-0.719255	-0.230725	0.171828	-0.443341	-0.432047	0.723870	-0.304626
30901	8.921649	-0.491783	-4.134020	0.014165	-0.019482	0.005593	-0.719679	-0.229898	0.172441	-0.442881	-0.432160	0.724080	-0.304636
30902	8.876630	-0.385484	-4.080925	0.032910	0.029401	0.018407	-0.719697	-0.228741	0.171955	-0.442873	-0.431927	0.723870	-0.305475
30903	8.911781	-0.583987	-4.124591	0.068527	0.029524	0.014779	-0.719157	-0.227337	0.172036	-0.442599	-0.432090	0.723390	-0.306775
30904	8.911330	-0.651486	-4.153996	0.054936	0.020033	0.020261	-0.720836	-0.227009	0.171654	-0.442252	-0.432083	0.723142	-0.307868
30905	8.902101	-0.642376	-4.105289	0.043789	0.013021	0.014746	-0.720568	-0.225769	0.172286	-0.441950	-0.432127	0.722959	-0.308669
30906	8.917610	-0.668708	-3.958716	0.061974	0.046535	0.007391	-0.721154	-0.224677	0.170405	-0.442005	-0.432200	0.722322	-0.309977
30907	8.921382	-0.627890	-4.110746	0.019385	0.019117	-0.009162	-0.721425	-0.224458	0.171817	-0.442151	-0.432333	0.722027	-0.310269
30908	8.939969	-0.641454	-4.193645	0.011961	0.003663	-0.011905	-0.721435	-0.223611	0.171869	-0.442135	-0.432515	0.721908	-0.310317
30909	8.940818	-0.623428	-4.092122	0.003068	0.003081	-0.001822	-0.721844	-0.224183	0.172117	-0.442143	-0.432497	0.721921	-0.310299
30910	8.914144	-0.603433	-4.122391	0.006577	-0.016968	-0.005457	-0.720581	-0.224646	0.172495	-0.441836	-0.432666	0.722073	-0.310148
30911	8.907030	-0.642604	-4.090984	0.013725	-0.009193	-0.012803	-0.721136	-0.224913	0.172344	-0.441642	-0.432977	0.722034	-0.310081
30912	8.965138	-0.643505	-4.054520	0.009828	-0.025309	-0.020111	-0.721833	-0.224903	0.172351	-0.441282	-0.433427	0.722119	-0.309767
30913	8.920866	-0.675762	-4.156927	-0.006570	-0.040208	-0.016468	-0.720712	-0.224953	0.173035	-0.440838	-0.433802	0.722447	-0.309109
30914	8.906957	-0.552239	-4.138695	0.016955	-0.039736	-0.025580	-0.718308	-0.227296	0.173845	-0.440236	-0.434493	0.722560	-0.308731
30915	8.945442	-0.591417	-4.130729	-0.015655	-0.047761	-0.012783	-0.719693	-0.227060	0.175268	-0.439740	-0.434781	0.723041	-0.307906
30916	8.815493	-0.576147	-4.116109	-0.020096	0.005622	-0.012903	-0.718847	-0.227920	0.175207	-0.440038	-0.434679	0.723095	-0.307496
30917	8.926029	-0.622746	-4.135037	0.008550	-0.000617	-0.001810	-0.718983	-0.227938	0.175626	-0.439945	-0.434730	0.723107	-0.307529
30918	8.887218	-0.602508	-4.176927	-0.004152	-0.015640	0.003689	-0.718838	-0.228889	0.174728	-0.439696	-0.434658	0.723395	-0.307310
30919	8.902061	-0.598406	-4.129152	0.008565	-0.002518	-0.000890	-0.718842	-0.228082	0.175615	-0.439570	-0.434706	0.723432	-0.307335
30920	8.886111	-0.560872	-4.026875	0.052428	0.010393	-0.003572	-0.718830	-0.228674	0.176137	-0.439248	-0.435082	0.723076	-0.308101
30921	8.896735	-0.626753	-4.182271	0.019858	-0.003026	-0.023814	-0.718840	-0.228351	0.175320	-0.439160	-0.435563	0.722846	-0.308086
30922	8.835423	-0.600056	-4.331960	0.016979	-0.000847	-0.029343	-0.718824	-0.228580	0.177119	-0.439144	-0.436064	0.722586	-0.308011
30923	8.925550	-0.597520	-4.207310	0.015421	0.013349	-0.020168	-0.718962	-0.228712	0.176973	-0.439304	-0.436354	0.722274	-0.308104
30924	8.848248	-0.596623	-4.233396	0.017034	0.004561	-0.027509	-0.717987	-0.228727	0.176963	-0.439354	-0.436796	0.721981	-0.308093
30925	8.867559	-0.606579	-4.224522	0.020849	0.026430	-0.023864	-0.716997	-0.229219	0.178040	-0.439675	-0.437107	0.721489	-0.308345
30926	8.904018	-0.592757	-4.189568	0.017297	0.031750	-0.020197	-0.719211	-0.231634	0.175958	-0.440068	-0.437280	0.721017	-0.308641
30927	8.813887	-0.624552	-4.302332	-0.004832	0.026666	-0.026684	-0.719635	-0.231856	0.174832	-0.440630	-0.437405	0.720660	-0.308499
30928	8.959705	-0.513140	-4.188716	0.009433	0.032062	-0.040374	-0.717829	-0.231459	0.174839	-0.441222	-0.437795	0.720058	-0.308505
30929	8.917006	-0.562784	-4.081176	-0.021496	-0.002528	-0.030300	-0.718644	-0.233539	0.174161	-0.441532	-0.438004	0.720028	-0.307834
30930	8.845173	-0.524038	-4.039595	-0.005160	0.053243	-0.040459	-0.717264	-0.233088	0.173199	-0.442556	-0.438136	0.719327	-0.307814
30931	8.960789	-0.536985	-4.039172	0.012858	0.072159	-0.018409	-0.718481	-0.236433	0.172446	-0.443568	-0.438015	0.718526	-0.308400
30932	8.897532	-0.545228	-4.114145	0.021103	0.055449	-0.016549	-0.717526	-0.235539	0.171236	-0.444242	-0.438030	0.717845	-0.308993
30933	8.946280	-0.497769	-4.062525	0.005859	0.050362	-0.038572	-0.717107	-0.236601	0.169631	-0.445125	-0.438269	0.717102	-0.309108
30934	8.913410	-0.545378	-3.931188	0.028177	0.078163	-0.027573	-0.719060	-0.237345	0.168069	-0.446132	-0.438355	0.716083	-0.309897
30935	9.018731	-0.503451	-4.038705	-0.028388	0.063195	-0.020292	-0.716837	-0.237607	0.166916	-0.447387	-0.437944	0.715594	-0.309798
30936	8.960431	-0.492460	-4.104078	-0.034401	0.047726	-0.038643	-0.717413	-0.237484	0.164556	-0.448573	-0.437817	0.715133	-0.309325
30937	8.953854	-0.449650	-4.038343	-0.023380	0.049419	-0.036782	-0.717407	-0.238573	0.163652	-0.449685	-0.437772	0.714592	-0.309026
30938	8.992715	-0.421199	-4.010629	-0.036030	0.037978	-0.029433	-0.717954	-0.240193	0.162162	-0.450687	-0.437561	0.714306	-0.308528
30939	8.951808	-0.430759	-3.999501	-0.048700	0.034917	-0.023958	-0.718788	-0.240718	0.161579	-0.451731	-0.437194	0.714162	-0.307853
30940	8.985751	-0.387467	-3.990828	-0.026535	0.061229	-0.018436	-0.718660	-0.241177	0.159317	-0.452913	-0.436765	0.713703	-0.307790
30941	8.995257	-0.409254	-3.998570	-0.045056	0.058094	-0.026727	-0.718247	-0.242730	0.156147	-0.454270	-0.436326	0.713301	-0.307343
30942	9.039020	-0.271236	-4.006553	-0.006505	0.048403	-0.020181	-0.718252	-0.244014	0.153417	-0.455107	-0.436176	0.712820	-0.307433
30943	9.075963	-0.404590	-3.846988	-0.023055	0.050502	-0.023896	-0.719367	-0.243729	0.153724	-0.456146	-0.435944	0.712375	-0.307256
30944	8.943965	-0.343595	-3.805427	-0.022848	0.088867	-0.019387	-0.718258	-0.244498	0.151713	-0.457689	-0.435397	0.711621	-0.307482
30945	9.030461	-0.409629	-3.809092	-0.017126	0.108739	-0.012976	-0.719132	-0.243873	0.147852	-0.459437	-0.434702	0.710697	-0.307997
30946	9.071374	-0.375691	-3.829722	-0.008191	0.064750	-0.016545	-0.719414	-0.243983	0.147290	-0.460493	-0.434387	0.710100	-0.308239
30947	9.117482	-0.352202	-3.797480	-0.006304	0.070166	-0.014700	-0.719711	-0.243999	0.144780	-0.461607	-0.434050	0.709445	-0.308556
30948	9.065800	-0.363902	-3.621733	0.013167	0.099106	-0.007375	-0.720418	-0.244976	0.141796	-0.462907	-0.433586	0.708477	-0.309482
30949	9.151683	-0.377648	-3.726470	-0.037570	0.065061	-0.020252	-0.719588	-0.245742	0.139788	-0.464255	-0.433066	0.708010	-0.309263
30950	9.090906	-0.342133	-3.810912	-0.034350	0.045665	-0.034907	-0.720415	-0.247095	0.138735	-0.465376	-0.432886	0.707586	-0.308799
30951	9.113275	-0.343483	-3.722396	-0.048669	0.020895	-0.020206	-0.720697	-0.247595	0.137451	-0.466189	-0.432534	0.707597	-0.308039
30952	9.098987	-0.299777	-3.719162	-0.055976	0.019018	-0.019296	-0.721277	-0.247714	0.134240	-0.467030	-0.432080	0.707697	-0.307173
30953	9.098894	-0.355707	-3.707447	-0.028454	0.016931	-0.016495	-0.720019	-0.248284	0.133914	-0.467587	-0.431887	0.707653	-0.306699
30954	9.149604	-0.329433	-3.704342	-0.049572	0.026427	-0.020206	-0.720856	-0.249051	0.132479	-0.468476	-0.431470	0.707628	-0.305985
30955	9.099029	-0.309606	-3.709567	-0.054169	0.000545	-0.018346	-0.720141	-0.250219	0.132958	-0.469032	-0.431161	0.707878	-0.304989
30956	9.108588	-0.197353	-3.767157	-0.037472	-0.009302	-0.008186	-0.720013	-0.249629	0.132435	-0.469236	-0.430906	0.708215	-0.304252
30957	9.159761	-0.257246	-3.668024	-0.053845	-0.039096	-0.001743	-0.719734	-0.250158	0.131563	-0.469124	-0.430605	0.708977	-0.303072
30958	8.969658	-0.222184	-3.651026	-0.020159	0.031498	-0.014671	-0.719447	-0.250996	0.131229	-0.469798	-0.430354	0.708771	-0.302868
30959	9.118400	-0.251378	-3.721987	0.028074	0.059773	-0.027443	-0.720296	-0.250647	0.130143	-0.470536	-0.430587	0.707886	-0.303459
30960	9.123406	-0.312711	-3.671856	0.013109	0.034634	-0.037533	-0.720283	-0.251770	0.129934	-0.471105	-0.430954	0.707250	-0.303538
30961	9.140851	-0.306526	-3.600013	0.019032	0.026213	-0.020066	-0.718609	-0.252071	0.129760	-0.471400	-0.431198	0.706799	-0.303786
30962	9.160476	-0.251180	-3.578650	0.051910	0.044749	-0.023688	-0.720398	-0.254008	0.129378	-0.471690	-0.431677	0.705947	-0.304634
30963	9.188565	-0.315790	-3.657407	0.009537	0.030756	-0.033849	-0.720837	-0.253356	0.127748	-0.472215	-0.431995	0.705390	-0.304660
30964	9.126164	-0.174326	-3.685548	0.016837	0.002943	-0.031028	-0.719842	-0.254796	0.127929	-0.472267	-0.432491	0.705089	-0.304575
30965	9.114311	-0.145315	-3.672840	0.024059	0.004977	-0.034685	-0.718165	-0.255117	0.128172	-0.472305	-0.433116	0.704680	-0.304572
30966	9.128644	-0.203731	-3.664096	0.012610	0.007944	-0.053070	-0.720105	-0.256198	0.127705	-0.472597	-0.433851	0.704166	-0.304262
30967	9.166993	-0.232917	-3.677796	-0.001829	0.007559	-0.045754	-0.719261	-0.257044	0.127366	-0.472961	-0.434372	0.703795	-0.303812
30968	9.101989	-0.239862	-3.668165	-0.024236	0.021590	-0.064187	-0.716453	-0.258653	0.127519	-0.473827	-0.434841	0.703271	-0.303003
30969	9.157604	-0.164996	-3.674587	-0.042253	0.021002	-0.053186	-0.717125	-0.261407	0.126100	-0.474772	-0.435000	0.702954	-0.302031
30970	9.100298	-0.019171	-3.669079	-0.073430	0.021192	-0.055070	-0.717816	-0.261693	0.126368	-0.476005	-0.434870	0.702810	-0.300608
30971	9.162934	-0.185436	-3.600050	-0.104650	0.006776	-0.058790	-0.714993	-0.265615	0.124564	-0.477322	-0.434596	0.702951	-0.298579
30972	9.101036	-0.078994	-3.548738	-0.096908	0.065004	-0.047851	-0.716674	-0.266720	0.121582	-0.479327	-0.433875	0.702586	-0.297272
30973	9.164180	0.041632	-3.535822	-0.081926	0.073416	-0.034955	-0.714993	-0.268762	0.119347	-0.481237	-0.433081	0.702153	-0.296367
30974	9.173635	-0.045914	-3.522255	-0.093138	0.053631	-0.042298	-0.716958	-0.269177	0.116828	-0.483012	-0.432380	0.701914	-0.295065
30975	9.222355	-0.017918	-3.465931	-0.080313	0.062803	-0.042270	-0.715004	-0.271190	0.113894	-0.484798	-0.431761	0.701502	-0.294021
30976	9.261209	-0.013843	-3.428715	-0.056930	0.058086	-0.056888	-0.715552	-0.273596	0.111100	-0.486404	-0.431584	0.700876	-0.293121
30977	9.221951	-0.083057	-3.490492	-0.082880	0.055241	-0.069802	-0.716391	-0.275009	0.108369	-0.488263	-0.431361	0.700308	-0.291712
30978	9.217518	0.021169	-3.484816	-0.072465	0.012920	-0.086214	-0.714963	-0.277855	0.108180	-0.489537	-0.431703	0.699954	-0.289914
30979	9.224872	0.421540	-3.327911	-0.052554	-0.024787	-0.087877	-0.713821	-0.280656	0.107160	-0.490118	-0.432492	0.699827	-0.288059
30980	9.020185	0.212370	-3.534155	-0.080436	-0.021795	-0.106374	-0.713492	-0.285019	0.106469	-0.491089	-0.433227	0.699680	-0.285645
30981	9.203155	0.250355	-3.569731	-0.094568	-0.004336	-0.088950	-0.711523	-0.287644	0.104474	-0.492317	-0.433498	0.699578	-0.283362
30982	9.262145	0.457647	-3.507792	-0.064027	0.000058	-0.040216	-0.709556	-0.289341	0.103793	-0.493068	-0.433346	0.699686	-0.282019
30983	9.168560	0.564947	-3.503592	-0.024742	0.007627	-0.076857	-0.709675	-0.290900	0.103837	-0.493788	-0.434071	0.699169	-0.280926
30984	9.130151	0.638135	-3.516170	-0.017385	0.026013	-0.076869	-0.710223	-0.292391	0.102634	-0.494703	-0.434739	0.698440	-0.280094
30985	9.297180	0.625846	-3.411399	-0.044284	0.050803	-0.058572	-0.709645	-0.295271	0.100497	-0.496098	-0.434775	0.697756	-0.279274
30986	9.129859	0.800286	-3.312229	-0.049172	0.127130	-0.042191	-0.709649	-0.296562	0.097906	-0.498497	-0.434091	0.696489	-0.279229
30987	9.154439	0.857797	-3.274131	-0.030956	0.152953	-0.012818	-0.709400	-0.296915	0.093417	-0.500949	-0.433053	0.695096	-0.279922
30988	9.212531	0.852047	-3.237698	-0.058039	0.177936	0.032981	-0.710277	-0.296794	0.088269	-0.503701	-0.430940	0.694009	-0.280941
30989	9.174422	0.846667	-3.178344	-0.082544	0.195852	0.073270	-0.711154	-0.296808	0.082974	-0.506708	-0.427943	0.693190	-0.282134
30990	9.161502	0.912368	-3.008371	-0.099888	0.252954	0.104356	-0.712531	-0.292657	0.073755	-0.510435	-0.423976	0.692162	-0.283924
30991	9.139165	0.703926	-3.004065	-0.141630	0.317189	0.109638	-0.719332	-0.290322	0.062800	-0.515394	-0.419164	0.690698	-0.285671
30992	9.194071	0.723938	-3.078442	-0.180462	0.343039	0.126050	-0.718898	-0.287516	0.051527	-0.520871	-0.413513	0.689317	-0.287301
30993	9.185045	0.625384	-2.957989	-0.223729	0.424338	0.107470	-0.723245	-0.283065	0.037051	-0.527930	-0.407217	0.687096	-0.288728
30994	9.185579	0.195221	-2.707222	-0.314620	0.449268	0.125540	-0.723674	-0.281396	0.020274	-0.535869	-0.399473	0.685240	-0.289330
30995	9.437650	-0.074982	-2.402023	-0.406616	0.432235	0.107057	-0.724680	-0.278165	0.003599	-0.544378	-0.391083	0.683826	-0.288249
30996	9.234229	-0.360615	-1.792488	-0.513092	0.438789	0.093001	-0.727532	-0.274046	-0.016214	-0.553770	-0.381575	0.682766	-0.285606
30997	10.195814	-0.620741	-1.347109	-0.446550	0.414833	0.154831	-0.728455	-0.268388	-0.036229	-0.561920	-0.372040	0.681900	-0.284332
30998	10.581365	-0.296734	-1.480172	-0.372347	0.254121	0.037917	-0.729281	-0.265657	-0.048472	-0.567885	-0.365781	0.681515	-0.281509
30999	10.349101	-0.388539	-1.563861	-0.303469	0.115054	-0.042542	-0.727960	-0.264210	-0.055372	-0.571917	-0.362149	0.681633	-0.277733
31000	9.777122	-0.252925	-1.430492	-0.252523	0.025015	-0.112134	-0.727397	-0.267527	-0.060187	-0.574664	-0.360557	0.682021	-0.273144
31001	9.752468	-0.124957	-1.556739	-0.185030	-0.059929	-0.110937	-0.729043	-0.270932	-0.062474	-0.575801	-0.360133	0.682953	-0.268948
31002	9.725885	-0.212429	-1.529748	-0.136054	-0.125769	-0.120849	-0.727053	-0.273814	-0.062113	-0.575672	-0.360799	0.684350	-0.264747
31003	9.676815	-0.227617	-1.636695	-0.159175	-0.153113	-0.093340	-0.725745	-0.277425	-0.061092	-0.575232	-0.360890	0.686316	-0.260455
31004	9.593007	-0.145018	-1.604041	-0.172414	-0.163269	-0.108035	-0.726405	-0.278283	-0.057790	-0.574753	-0.361149	0.688394	-0.255626
31005	9.278860	-0.114368	-1.734588	-0.221493	-0.150937	-0.097208	-0.725220	-0.282383	-0.055403	-0.574782	-0.360523	0.690592	-0.250463
31006	9.857600	-0.051676	-2.011827	-0.209254	-0.108974	-0.088863	-0.725165	-0.285720	-0.053795	-0.575184	-0.359806	0.692329	-0.245730
31007	10.050110	0.598551	-2.319097	-0.327598	-0.059404	-0.172532	-0.722895	-0.289271	-0.054315	-0.577562	-0.358514	0.693414	-0.238886
31008	9.437097	1.551583	-2.541139	-0.535075	-0.108080	-0.259095	-0.720348	-0.294648	-0.058159	-0.581057	-0.356332	0.695397	-0.227646
31009	8.585344	2.030010	-1.967590	-0.612174	-0.060977	-0.199769	-0.718212	-0.300981	-0.062616	-0.585446	-0.352085	0.697461	-0.216421
31010	9.515001	2.128988	-2.062086	-0.528287	-0.065151	-0.036968	-0.717540	-0.302813	-0.068876	-0.588345	-0.346593	0.700293	-0.208117
31011	10.100846	2.026007	-2.285122	-0.430824	-0.070654	0.084457	-0.718695	-0.302170	-0.073011	-0.589989	-0.340488	0.703514	-0.202604
31012	10.096024	1.946648	-2.872343	-0.429356	-0.154866	0.077221	-0.719057	-0.297484	-0.076068	-0.590358	-0.334857	0.707661	-0.196376
31013	9.465137	1.438284	-2.605720	-0.467488	-0.210096	0.091700	-0.722320	-0.292633	-0.075737	-0.590130	-0.328737	0.712600	-0.189420
31014	8.888455	1.771272	-2.540928	-0.528748	-0.231763	0.131918	-0.726570	-0.287701	-0.076788	-0.589725	-0.321373	0.718240	-0.181864
31015	9.057309	2.084348	-2.649053	-0.609114	-0.243421	0.208942	-0.729296	-0.280908	-0.075785	-0.589324	-0.311964	0.724649	-0.173952
31016	9.049716	2.092354	-2.699435	-0.682234	-0.272989	0.214350	-0.732620	-0.272035	-0.076602	-0.588770	-0.301635	0.731571	-0.164833
31017	9.018193	2.080730	-2.720068	-0.726918	-0.212274	0.248107	-0.736895	-0.265252	-0.077818	-0.589148	-0.290062	0.737915	-0.155727
31018	9.079118	2.213234	-2.687670	-0.678367	-0.155393	0.280262	-0.741127	-0.252014	-0.080728	-0.589810	-0.278287	0.743477	-0.148064
31019	9.173053	2.188241	-2.681685	-0.680319	-0.092112	0.269164	-0.745755	-0.241124	-0.084757	-0.591357	-0.266491	0.748032	-0.140456
31020	9.116893	2.390593	-2.552678	-0.642533	-0.061260	0.243521	-0.748424	-0.231096	-0.089137	-0.593082	-0.255298	0.751860	-0.133352
31021	9.145580	2.302986	-2.544661	-0.620803	-0.050593	0.233445	-0.750827	-0.220481	-0.094041	-0.594817	-0.244563	0.755264	-0.126324
31022	9.133173	2.275115	-2.269051	-0.605649	-0.024083	0.250868	-0.754365	-0.207758	-0.098246	-0.596687	-0.233509	0.758313	-0.120001
31023	10.156316	1.790721	-2.489189	-0.584090	0.042733	0.260117	-0.757036	-0.198376	-0.103921	-0.599407	-0.222523	0.760362	-0.114212
31024	10.006274	1.094069	-2.898696	-0.522292	0.126410	0.196629	-0.759893	-0.186886	-0.112116	-0.603120	-0.212869	0.760933	-0.109154
31025	8.915232	0.711491	-2.367700	-0.474675	0.162877	0.055987	-0.759906	-0.179971	-0.120340	-0.607479	-0.205969	0.760211	-0.103080
31026	10.014809	-0.450265	-2.387408	-0.504161	-0.039581	0.199443	-0.762994	-0.171242	-0.127029	-0.608462	-0.196777	0.762574	-0.097640
31027	10.199428	-0.420722	-2.517292	-0.534190	-0.104537	0.350013	-0.766512	-0.157719	-0.127277	-0.608244	-0.185114	0.766216	-0.093195
31028	9.626207	0.373780	-2.512415	-0.633978	-0.159620	0.288434	-0.767062	-0.147374	-0.127192	-0.607499	-0.173159	0.770391	-0.086363
31029	9.342305	0.536030	-2.527308	-0.512792	-0.251376	0.245655	-0.770112	-0.135855	-0.124220	-0.604932	-0.163536	0.775139	-0.080452
31030	8.816350	-0.635900	-2.739890	-0.377585	-0.268537	0.371336	-0.773280	-0.124456	-0.118742	-0.601317	-0.153524	0.780216	-0.078180
31031	9.000091	-0.648039	-2.655064	-0.360940	-0.265257	0.377827	-0.777038	-0.109322	-0.111215	-0.597639	-0.143617	0.785107	-0.076216
31032	9.418492	-0.517834	-2.819601	-0.347672	-0.196574	0.353996	-0.781375	-0.093918	-0.106177	-0.594930	-0.134064	0.789021	-0.074375
31033	9.274180	-0.346541	-2.858976	-0.397376	-0.168760	0.306136	-0.784112	-0.084045	-0.101495	-0.592817	-0.124641	0.792434	-0.071278
31034	9.453743	-0.037845	-2.827450	-0.417680	-0.138312	0.229063	-0.786877	-0.072826	-0.098265	-0.591262	-0.116120	0.795260	-0.066983
31035	9.292630	-0.134817	-2.744773	-0.439081	-0.116880	0.178471	-0.787795	-0.064473	-0.094951	-0.590127	-0.108117	0.797644	-0.061843
31036	9.322880	-0.352653	-2.790797	-0.443486	-0.056041	0.177417	-0.788746	-0.055393	-0.094940	-0.589896	-0.099974	0.799259	-0.056687
31037	9.226831	-0.284262	-2.777099	-0.426237	-0.009535	0.168191	-0.790801	-0.046889	-0.094395	-0.590351	-0.092119	0.800193	-0.051874
31038	9.317393	-0.429492	-2.844226	-0.410555	0.088586	0.127685	-0.790475	-0.040854	-0.096259	-0.592320	-0.084997	0.799832	-0.046929
31039	8.975227	-0.054977	-2.384601	-0.349772	0.256149	0.060554	-0.790721	-0.036297	-0.102534	-0.596908	-0.079477	0.797229	-0.042546
31040	9.707777	0.027508	-2.411455	-0.231672	0.393030	0.015780	-0.789736	-0.033197	-0.114213	-0.603453	-0.075990	0.792780	-0.039623
31041	9.224166	0.046119	-2.639597	-0.211879	0.380201	-0.065019	-0.789145	-0.033379	-0.128183	-0.609813	-0.073986	0.788257	-0.036127
31042	9.529617	0.619392	-2.333311	-0.217126	0.493381	-0.063202	-0.786505	-0.031783	-0.144436	-0.617871	-0.071838	0.782311	-0.032620
31043	10.132621	2.025675	-1.916793	-0.192863	0.453337	-0.101248	-0.783535	-0.032848	-0.158484	-0.625269	-0.070602	0.776667	-0.029025
31044	10.777946	0.540116	-1.962684	-0.141482	0.334111	0.045749	-0.782553	-0.029600	-0.170293	-0.630566	-0.067799	0.772667	-0.027838
31045	11.053279	0.841196	-2.316385	-0.001467	0.100087	0.106138	-0.780437	-0.026221	-0.179314	-0.632052	-0.065954	0.771558	-0.029303
31046	9.600266	0.504001	-2.805246	0.038101	-0.135224	0.031875	-0.782672	-0.024971	-0.178099	-0.629844	-0.065901	0.773336	-0.030089
31047	8.954001	0.202207	-2.744405	-0.072487	-0.206809	-0.062011	-0.785694	-0.023864	-0.170747	-0.626737	-0.065946	0.775933	-0.027924
31048	8.736100	0.987352	-2.591059	-0.191302	-0.260779	-0.047388	-0.786315	-0.025738	-0.164019	-0.622905	-0.064292	0.779282	-0.023979
31049	8.979633	1.117013	-2.623472	-0.259706	-0.301567	-0.069404	-0.787945	-0.023858	-0.155515	-0.618495	-0.062186	0.783102	-0.018652
31050	9.187436	1.128470	-2.863023	-0.235212	-0.242012	-0.049224	-0.791640	-0.023535	-0.146390	-0.614951	-0.059957	0.786158	-0.013985
31051	9.287990	1.236188	-2.991669	-0.168027	-0.083598	-0.084178	-0.791174	-0.024215	-0.141274	-0.613776	-0.059172	0.787194	-0.010144
31052	9.486544	1.174548	-2.840095	-0.180854	0.051923	-0.133012	-0.791149	-0.026199	-0.141257	-0.614778	-0.058872	0.786480	-0.005665
31053	9.364324	1.252978	-2.477570	-0.151892	0.197791	-0.157966	-0.790884	-0.026775	-0.144086	-0.617987	-0.059426	0.783938	-0.001473
31054	9.470998	1.087678	-2.323236	-0.172732	0.266676	-0.123248	-0.789102	-0.029517	-0.152365	-0.622313	-0.059060	0.780533	0.002493
31055	9.338926	1.483594	-2.122504	-0.213906	0.314967	-0.160065	-0.787190	-0.032208	-0.161759	-0.627369	-0.058891	0.776455	0.007570
31056	9.487763	1.246935	-2.093385	-0.368425	0.356986	-0.162275	-0.785585	-0.034464	-0.174192	-0.633236	-0.056703	0.771734	0.014943
31057	9.590556	0.511110	-1.887076	-0.463527	0.319062	0.046714	-0.784313	-0.032471	-0.186500	-0.638580	-0.050182	0.767624	0.021252
31058	10.218347	0.407475	-1.362985	-0.544856	0.313866	0.154976	-0.782286	-0.021619	-0.194781	-0.643908	-0.040839	0.763522	0.027354
31059	10.567018	0.228875	-1.068047	-0.585270	0.214262	0.331287	-0.779871	-0.008378	-0.202777	-0.647722	-0.028301	0.760681	0.031915
31060	10.451284	0.050441	-1.622784	-0.631890	-0.003349	0.386526	-0.780528	0.009413	-0.204325	-0.648155	-0.014098	0.760501	0.036547
31061	9.502732	0.226520	-1.595828	-0.556331	-0.169693	0.390430	-0.783557	0.029352	-0.202647	-0.645901	-0.000735	0.762371	0.040022
31062	9.455559	-0.444506	-1.801311	-0.488460	-0.184836	0.394128	-0.784860	0.048303	-0.195745	-0.643296	0.011903	0.764348	0.042435
31063	9.422569	-0.494344	-1.684475	-0.462042	-0.212671	0.427245	-0.786818	0.064002	-0.188758	-0.640184	0.024692	0.766567	0.043924
31064	9.375992	-0.409024	-1.513116	-0.391321	-0.218504	0.335644	-0.786382	0.079382	-0.178882	-0.636840	0.035204	0.768842	0.045567
31065	9.282006	-0.385702	-1.214800	-0.350143	-0.177369	0.229212	-0.789565	0.092705	-0.172170	-0.634003	0.043511	0.770622	0.047848
31066	9.570346	-0.476592	-1.279308	-0.234486	-0.144701	0.170707	-0.790066	0.103291	-0.165372	-0.631661	0.049438	0.772099	0.049236
31067	9.568918	-0.454584	-1.472324	-0.170625	-0.112109	0.022130	-0.791912	0.109942	-0.158805	-0.629749	0.052232	0.773335	0.051395
31068	9.425096	0.037773	-1.584494	-0.065282	-0.082613	-0.076763	-0.792871	0.111173	-0.154673	-0.628265	0.052120	0.774417	0.053337
31069	8.899209	-0.359140	-1.185822	0.055017	0.000116	-0.207126	-0.792528	0.106339	-0.154416	-0.628088	0.048415	0.774685	0.054993
31070	8.822540	-0.058703	-0.946726	0.257197	0.169753	-0.221643	-0.794839	0.100664	-0.156419	-0.630651	0.041710	0.773062	0.053990
31071	10.837206	0.047000	-1.569613	0.485112	0.374778	-0.204566	-0.797476	0.093959	-0.166296	-0.636596	0.032223	0.768947	0.049280
31072	10.576528	0.810546	-1.950974	0.361302	0.390062	-0.456190	-0.794064	0.080660	-0.179429	-0.642262	0.020362	0.764594	0.049809
31073	11.660885	1.661153	-2.299948	0.142661	0.270983	-0.544143	-0.795493	0.066707	-0.189206	-0.645886	0.010103	0.761407	0.054672
31074	10.203817	0.947759	-2.221132	0.071024	0.096333	-0.333400	-0.797326	0.054777	-0.193832	-0.646936	0.004139	0.760329	0.057943
31075	10.193537	0.585571	-2.150654	0.421809	-0.056986	-0.062763	-0.798394	0.050851	-0.194343	-0.646002	-0.002042	0.761540	0.052282
31076	9.497986	0.659175	-2.389832	0.480216	-0.322807	-0.179824	-0.800735	0.039951	-0.190808	-0.640782	-0.010515	0.766191	0.047325
31077	8.931483	0.526419	-2.678655	0.314757	-0.460902	-0.266335	-0.806044	0.028535	-0.175694	-0.633312	-0.018022	0.772321	0.045946
31078	8.881672	0.979695	-2.458888	0.119196	-0.430402	-0.119882	-0.810521	0.026979	-0.162631	-0.626433	-0.020833	0.777848	0.045821
31079	9.087857	1.121478	-2.651641	0.017974	-0.420107	-0.039286	-0.814144	0.024920	-0.148212	-0.619766	-0.021125	0.783143	0.046156
31080	9.265541	1.311520	-2.811617	0.041259	-0.348859	-0.030112	-0.816713	0.026599	-0.135246	-0.614188	-0.021604	0.787516	0.046097
31081	9.096445	1.201288	-2.820503	0.021925	-0.267748	-0.078050	-0.821065	0.025788	-0.122976	-0.609793	-0.022715	0.790852	0.046793
31082	9.188351	1.200035	-2.775645	-0.051684	-0.247551	-0.026820	-0.824345	0.025991	-0.114420	-0.605811	-0.022056	0.793844	0.048146
31083	9.142799	1.180448	-2.737842	-0.159115	-0.263459	0.028956	-0.825010	0.028569	-0.106022	-0.601617	-0.019286	0.796959	0.050419
31084	9.035405	1.250136	-2.634350	-0.285638	-0.244453	0.086477	-0.829992	0.031992	-0.096136	-0.597840	-0.013979	0.799663	0.054138
31085	9.356009	1.489054	-2.717236	-0.318642	-0.226802	0.117690	-0.830555	0.037931	-0.086973	-0.594310	-0.007930	0.802110	0.057894
31086	9.179819	1.339618	-2.692301	-0.322739	-0.203071	0.167130	-0.831711	0.046059	-0.078926	-0.591210	-0.000863	0.804186	0.061279
31087	9.015296	1.380987	-2.796976	-0.359380	-0.145469	0.159593	-0.835107	0.055329	-0.070368	-0.588953	0.006225	0.805509	0.065202
31088	9.535624	1.299465	-2.778322	-0.384260	-0.142790	0.117434	-0.836403	0.062147	-0.064493	-0.586659	0.013236	0.806675	0.070218
31089	9.250982	1.302046	-2.820795	-0.283034	0.009250	0.124665	-0.837711	0.068253	-0.061453	-0.586806	0.018634	0.806181	0.073372
31090	9.814280	1.056839	-3.094633	-0.300765	0.059658	0.069571	-0.840423	0.074830	-0.058928	-0.587673	0.023542	0.805024	0.077609
31091	9.462248	0.832279	-3.341356	-0.258036	0.109489	0.018067	-0.840751	0.077613	-0.060707	-0.589237	0.026778	0.803378	0.081645
31092	9.181958	0.723459	-3.396793	-0.299847	0.040454	0.034530	-0.843586	0.081085	-0.061303	-0.589704	0.031070	0.802404	0.086204
31093	9.093050	0.493742	-3.578518	-0.428997	-0.007509	0.135224	-0.846850	0.085942	-0.061112	-0.589409	0.038414	0.801716	0.091500
31094	9.362914	0.360128	-3.521856	-0.467489	-0.027952	0.203122	-0.847069	0.094271	-0.057526	-0.588879	0.047439	0.801017	0.096656
31095	9.338837	0.487085	-3.573261	-0.474808	-0.059449	0.206842	-0.849406	0.105033	-0.053770	-0.587705	0.056587	0.800656	0.101740
31096	9.400457	0.544530	-3.729761	-0.415973	-0.063931	0.217993	-0.849758	0.114117	-0.048183	-0.586567	0.065272	0.800301	0.105819
31097	9.166127	0.501596	-3.479763	-0.351953	-0.091744	0.185997	-0.851762	0.121672	-0.042675	-0.584849	0.072722	0.800476	0.109092
31098	9.095797	0.561420	-3.563689	-0.326473	-0.111686	0.148449	-0.852906	0.127103	-0.037445	-0.582835	0.079308	0.800855	0.112452
31099	9.007399	0.453428	-3.421008	-0.223334	-0.060745	0.168723	-0.852275	0.134813	-0.033068	-0.581692	0.084917	0.800908	0.113885
31100	8.893725	0.411081	-3.458091	-0.106981	-0.056831	0.174416	-0.853737	0.141534	-0.030965	-0.580935	0.089227	0.801043	0.113501
31101	9.153610	0.258623	-3.437406	-0.043208	-0.050969	0.197503	-0.855488	0.149885	-0.027364	-0.580282	0.093198	0.801318	0.111699
31102	9.096107	0.170671	-3.358544	-0.045427	-0.026010	0.180000	-0.856365	0.154593	-0.024832	-0.580122	0.096801	0.801199	0.110312
31103	9.397209	-0.109344	-3.250870	-0.056648	-0.015612	0.099238	-0.854918	0.161364	-0.024707	-0.579770	0.099299	0.801205	0.109894
31104	9.275791	-0.121471	-3.367167	-0.205931	-0.026134	0.128293	-0.855517	0.166336	-0.021883	-0.579160	0.103932	0.800812	0.111675
31105	9.704265	0.332947	-3.302942	-0.269449	0.022815	0.145698	-0.854751	0.173023	-0.019803	-0.579066	0.109568	0.799775	0.114181
31106	9.454742	0.178538	-3.410546	-0.314192	-0.050886	0.086001	-0.854237	0.177198	-0.018434	-0.577690	0.114824	0.799462	0.118114
31107	9.535537	0.175733	-3.244524	-0.324078	-0.053134	0.093349	-0.853678	0.180068	-0.013518	-0.576083	0.120430	0.799226	0.121908
31108	8.880354	0.327045	-2.972692	-0.318538	-0.054959	0.028104	-0.853832	0.184085	-0.008664	-0.574437	0.124809	0.799017	0.126558
31109	9.280629	0.406600	-2.967820	-0.325846	-0.045135	0.096994	-0.854957	0.186785	-0.005557	-0.572918	0.130460	0.798595	0.130351
31110	9.094186	0.400438	-2.772506	-0.340491	-0.079429	0.100654	-0.854394	0.189103	-0.000954	-0.570951	0.136297	0.798351	0.134438
31111	9.050623	0.327917	-2.766519	-0.249931	-0.053939	0.131966	-0.854704	0.193882	0.002833	-0.569551	0.141645	0.798055	0.136592
31112	9.685537	0.262077	-2.892127	-0.249198	0.018185	0.082429	-0.853085	0.199144	0.004816	-0.569294	0.145878	0.796937	0.139696
31113	9.576479	0.369498	-2.708627	-0.222896	0.038176	0.038404	-0.851589	0.202350	0.005419	-0.569171	0.149163	0.795877	0.142743
31114	9.704762	0.462011	-2.983318	-0.162806	-0.033083	-0.034736	-0.853815	0.202632	0.006155	-0.567998	0.150689	0.795901	0.145646
31115	9.614067	0.079335	-3.330204	-0.137294	-0.088505	-0.001659	-0.854615	0.202697	0.010911	-0.565991	0.152729	0.796619	0.147395
31116	9.071019	0.368361	-3.259711	-0.121871	-0.126462	-0.000721	-0.856550	0.202632	0.012878	-0.563541	0.154596	0.797702	0.148971
31117	9.258730	0.347238	-3.590499	-0.105584	-0.160233	-0.005195	-0.856232	0.203447	0.019345	-0.560455	0.156436	0.799320	0.150018
31118	9.168553	0.256992	-3.684322	-0.201508	-0.210447	0.038703	-0.856469	0.204391	0.026243	-0.556509	0.160068	0.800952	0.152157
31119	9.080197	0.316525	-3.917315	-0.320155	-0.223689	0.050404	-0.855738	0.207325	0.035626	-0.551835	0.165382	0.802408	0.155784
31120	8.903244	0.356890	-3.760695	-0.437336	-0.168121	0.111537	-0.854856	0.209141	0.044660	-0.547954	0.172638	0.802505	0.161019
31121	8.524408	0.775804	-3.697911	-0.477998	-0.166395	0.098597	-0.853994	0.212389	0.053365	-0.543702	0.180250	0.802542	0.166806
31122	8.829081	0.927849	-3.623782	-0.492452	-0.074584	0.166418	-0.852038	0.217047	0.061866	-0.541196	0.188638	0.801074	0.172633
31123	9.281491	0.896371	-3.684377	-0.496979	-0.009013	0.195760	-0.850825	0.223424	0.067272	-0.539596	0.197421	0.798808	0.178234
31124	9.289078	1.251757	-3.788611	-0.488343	-0.079777	0.116118	-0.848471	0.227801	0.072682	-0.536720	0.204945	0.797433	0.184468
31125	9.203567	1.020294	-3.842471	-0.415686	-0.065754	0.093239	-0.848584	0.229745	0.079362	-0.534057	0.211353	0.796333	0.189651
31126	9.009537	1.063586	-3.714175	-0.444388	-0.027738	0.042624	-0.845375	0.231769	0.083363	-0.531818	0.217000	0.794735	0.196158
31127	8.773110	1.417647	-3.591929	-0.380864	-0.052887	0.028117	-0.846996	0.230972	0.088632	-0.529177	0.221898	0.793797	0.201541
31128	8.839890	1.167173	-3.574322	-0.347554	-0.044478	0.040071	-0.845282	0.231228	0.094492	-0.527018	0.226511	0.792671	0.206440
31129	9.201624	1.156746	-3.529953	-0.357273	-0.069017	0.020902	-0.845365	0.230375	0.100441	-0.524139	0.231066	0.791943	0.211454
31130	8.974223	1.067269	-3.608979	-0.354269	-0.062417	0.063955	-0.845454	0.230214	0.106711	-0.521711	0.236175	0.790782	0.216109
31131	8.797105	1.305466	-3.557330	-0.255049	0.034175	0.106205	-0.843810	0.232584	0.106981	-0.521259	0.240528	0.788942	0.219102
31132	9.236146	1.160004	-3.429786	-0.201841	0.067354	0.073300	-0.844802	0.235053	0.108957	-0.521608	0.243618	0.786992	0.221853
31133	9.264060	0.964006	-3.475580	-0.214254	0.066581	0.087013	-0.843155	0.236616	0.108340	-0.521766	0.247078	0.785037	0.224565
31134	9.190938	0.914769	-3.562528	-0.244816	0.019162	0.111777	-0.843342	0.240567	0.108725	-0.521293	0.251423	0.783171	0.227341
31135	9.088606	0.971124	-3.732225	-0.236698	0.026598	0.141124	-0.841531	0.242900	0.112619	-0.520926	0.256129	0.781218	0.229635
31136	9.282380	0.943591	-3.589911	-0.207024	0.000125	0.089883	-0.842131	0.246178	0.112409	-0.520217	0.259812	0.779793	0.231937
31137	9.165830	0.906958	-3.689643	-0.148977	-0.067425	0.077223	-0.841028	0.248454	0.114771	-0.518520	0.263029	0.779517	0.233035
31138	9.147202	0.998634	-3.644876	-0.081716	-0.062047	0.060842	-0.840044	0.250618	0.119500	-0.517346	0.265239	0.779452	0.233356
31139	9.218667	0.770308	-3.653867	-0.054343	-0.085021	0.059075	-0.838934	0.251678	0.120672	-0.515782	0.267268	0.779881	0.233070
31140	9.089877	0.925001	-3.549022	-0.052797	-0.051154	0.046178	-0.838644	0.252655	0.123799	-0.514858	0.268895	0.779909	0.233148
31141	9.128679	0.885269	-3.500013	-0.007336	-0.011747	0.031526	-0.837787	0.251996	0.125425	-0.514565	0.269663	0.779938	0.232812
31142	9.094423	0.798627	-3.530694	-0.064757	-0.030769	0.075465	-0.836127	0.254789	0.128651	-0.514026	0.271775	0.779538	0.232885
31143	9.017192	0.804275	-3.549506	-0.057666	-0.006213	0.064412	-0.836434	0.257585	0.129524	-0.513705	0.273544	0.779088	0.233028
31144	9.118763	0.834610	-3.514464	-0.090125	0.011332	0.080866	-0.835031	0.257113	0.130040	-0.513704	0.275801	0.778101	0.233667
31145	9.072785	0.827963	-3.536939	-0.077421	0.026345	0.075349	-0.834518	0.260112	0.129383	-0.513835	0.277785	0.777151	0.234190
31146	9.173339	0.789353	-3.603745	-0.054991	0.035451	0.091908	-0.834556	0.263220	0.129575	-0.514450	0.279738	0.776009	0.234302
31147	9.204580	0.711233	-3.581271	-0.055606	0.028532	0.068973	-0.834309	0.265368	0.129008	-0.514707	0.281385	0.775164	0.234565
31148	9.199531	0.653138	-3.586291	-0.046690	0.019789	0.060736	-0.832498	0.266390	0.130728	-0.514975	0.282840	0.774390	0.234780
31149	9.194787	0.618899	-3.562185	0.003605	0.012501	0.025972	-0.832790	0.266603	0.129349	-0.515121	0.283287	0.774223	0.234476
31150	9.214433	0.630308	-3.519373	0.021337	0.039643	0.002113	-0.833279	0.270303	0.126233	-0.515805	0.283040	0.773894	0.234353
31151	9.156407	0.633503	-3.546164	0.043358	0.026462	0.005835	-0.833661	0.268392	0.127793	-0.516304	0.282700	0.773878	0.233719
31152	9.180346	0.633607	-3.566380	0.035505	-0.011194	-0.010632	-0.834515	0.269165	0.126732	-0.516221	0.282347	0.774211	0.233221
31153	9.201899	0.550766	-3.548404	-0.012665	-0.039312	-0.030876	-0.833949	0.268322	0.126396	-0.515219	0.282326	0.774815	0.233460
31154	9.079826	0.642892	-3.482860	-0.011952	0.018270	-0.008955	-0.834761	0.267278	0.127734	-0.515333	0.282351	0.774614	0.233845
31155	9.234082	0.597813	-3.457525	0.018215	0.012510	0.025091	-0.834209	0.266773	0.126303	-0.515578	0.282636	0.774504	0.233322
31156	9.155496	0.483893	-3.600239	-0.049749	-0.032943	0.018567	-0.834471	0.266810	0.128540	-0.514813	0.283716	0.774498	0.233720
31157	9.189822	0.541146	-3.548016	-0.081154	-0.015743	0.040519	-0.833350	0.267674	0.130815	-0.514134	0.285399	0.774122	0.234411
31158	9.138031	0.671086	-3.446210	-0.078243	0.002316	0.046015	-0.832092	0.268160	0.132089	-0.513878	0.287033	0.773458	0.235168
31159	9.154646	0.642141	-3.466342	-0.028935	0.000552	0.042442	-0.830185	0.271003	0.131270	-0.513766	0.288128	0.773138	0.235129
31160	9.146948	0.691791	-3.547846	-0.036022	0.015794	0.049748	-0.830482	0.272951	0.132091	-0.513974	0.289322	0.772509	0.235272
31161	9.185178	0.604284	-3.552261	-0.025037	0.003746	0.050700	-0.830489	0.272992	0.131256	-0.513977	0.290487	0.772120	0.235108
31162	9.127327	0.575469	-3.543040	-0.039619	-0.013013	0.054351	-0.829393	0.275443	0.132932	-0.513739	0.291922	0.771742	0.235091
31163	9.151699	0.638221	-3.533881	-0.032619	0.008042	0.040584	-0.830372	0.275875	0.133107	-0.513719	0.292986	0.771326	0.235177
31164	9.257781	0.593458	-3.506743	-0.025545	0.004902	0.031444	-0.828164	0.277665	0.133476	-0.513731	0.293840	0.770961	0.235283
31165	9.180299	0.541013	-3.533170	-0.047208	0.002458	0.042390	-0.829004	0.278229	0.133798	-0.513553	0.295105	0.770516	0.235544
31166	9.180329	0.628757	-3.566411	-0.038423	-0.002326	0.029582	-0.827052	0.278845	0.135073	-0.513368	0.296096	0.770174	0.235824
31167	9.166549	0.515491	-3.431385	-0.053000	-0.000567	0.031368	-0.828021	0.278953	0.136066	-0.513062	0.297262	0.769791	0.236273
31168	9.079608	0.594497	-3.490413	-0.022586	0.073104	-0.001731	-0.825390	0.279661	0.135247	-0.513982	0.297253	0.768932	0.237081
31169	9.214508	0.574085	-3.485930	0.043473	0.078077	0.004840	-0.827206	0.279197	0.133701	-0.515338	0.296644	0.768349	0.236789
31170	9.184697	0.449041	-3.548424	0.032170	0.047407	-0.005256	-0.825707	0.280285	0.131242	-0.516170	0.296139	0.768032	0.236638
31171	9.218906	0.482112	-3.501185	0.017273	0.062838	-0.016306	-0.826849	0.279542	0.126463	-0.517039	0.295549	0.767602	0.236872
31172	9.231726	0.512379	-3.414521	0.024516	0.074997	-0.019971	-0.828663	0.278278	0.123890	-0.518178	0.294763	0.767050	0.237151
31173	9.224663	0.521897	-3.397289	-0.006865	0.045141	-0.027325	-0.827417	0.278959	0.124060	-0.518586	0.294337	0.766748	0.237765
31174	9.244308	0.572329	-3.371128	0.009566	0.015525	-0.025397	-0.827983	0.279021	0.122953	-0.518696	0.293910	0.766769	0.237983
31175	9.259032	0.586390	-3.342605	-0.004670	0.003539	-0.008882	-0.828810	0.278455	0.123205	-0.518573	0.293939	0.766795	0.238132
31176	9.234772	0.579536	-3.361064	0.004375	-0.018477	-0.010672	-0.829314	0.274481	0.123523	-0.518203	0.293948	0.767060	0.238074
31177	9.133621	0.528955	-3.333460	0.007990	-0.018402	-0.012530	-0.829034	0.274860	0.124381	-0.517807	0.293893	0.767390	0.237939
31178	9.184532	0.581705	-3.315698	0.006871	-0.003344	0.013157	-0.827629	0.274772	0.125757	-0.517795	0.294177	0.767367	0.237689
31179	9.167215	0.580174	-3.373024	-0.009892	-0.006321	0.002112	-0.829313	0.275133	0.124679	-0.517554	0.294471	0.767397	0.237752
31180	9.206079	0.620813	-3.350061	0.024031	0.008435	-0.030862	-0.829844	0.273937	0.126145	-0.517615	0.293846	0.767593	0.237764
31181	9.185758	0.452063	-3.413195	-0.001262	-0.008824	-0.018073	-0.828460	0.275020	0.126757	-0.517296	0.293753	0.767804	0.237890
31182	9.230027	0.601389	-3.360744	0.007378	0.029289	-0.040102	-0.828698	0.271640	0.126411	-0.517533	0.293061	0.767758	0.238376
31183	9.285629	0.644571	-3.355296	0.048421	0.020190	-0.043658	-0.829107	0.270544	0.125789	-0.517835	0.291919	0.768050	0.238179
31184	9.234381	0.541198	-3.395111	0.033298	-0.004570	-0.060194	-0.829350	0.268375	0.126774	-0.517607	0.290813	0.768592	0.238278
31185	9.162342	0.597373	-3.387221	0.016476	0.008997	-0.040068	-0.830907	0.269985	0.126191	-0.517571	0.290111	0.768823	0.238469
31186	9.262099	0.648632	-3.284350	0.038796	0.022909	-0.027167	-0.830598	0.266524	0.124439	-0.517954	0.289324	0.768914	0.238301
31187	9.205516	0.609604	-3.417738	0.000922	0.005143	-0.005214	-0.830336	0.266614	0.122489	-0.517940	0.289335	0.768904	0.238350
31188	9.166879	0.636854	-3.440267	-0.004411	-0.026693	0.003997	-0.830021	0.265742	0.125781	-0.517458	0.289713	0.769121	0.238237
31189	9.243958	0.602208	-3.428884	-0.017436	-0.018731	-0.005205	-0.831128	0.265321	0.126044	-0.516972	0.290028	0.769269	0.238430
31190	9.200585	0.631784	-3.441560	-0.035799	-0.061142	-0.003343	-0.829430	0.264885	0.128653	-0.515742	0.290782	0.769734	0.238676
31191	9.171412	0.608053	-3.464776	-0.013688	-0.041175	0.000328	-0.831396	0.267100	0.130343	-0.514960	0.291251	0.770096	0.238622
31192	9.161440	0.613585	-3.510255	-0.009844	-0.026781	0.005815	-0.830553	0.267047	0.131169	-0.514451	0.291717	0.770274	0.238576
31193	9.122098	0.615241	-3.612625	-0.034208	-0.045762	-0.014401	-0.830541	0.267767	0.133864	-0.513406	0.292194	0.770672	0.238960
31194	9.199944	0.608516	-3.514143	0.020238	-0.032168	0.002219	-0.829819	0.267083	0.136048	-0.512972	0.292322	0.771068	0.238456
31195	9.185850	0.749436	-3.527188	0.022499	-0.023720	-0.016121	-0.829140	0.268485	0.136128	-0.512591	0.292083	0.771518	0.238114
31196	9.183756	0.753779	-3.488439	0.075852	0.014349	-0.008736	-0.828830	0.266988	0.137707	-0.513146	0.291253	0.771764	0.237138
31197	9.238956	0.614754	-3.457597	0.117560	-0.025621	-0.019611	-0.829673	0.267565	0.137751	-0.513275	0.289988	0.772698	0.235357
31198	9.131816	0.561379	-3.579527	0.104450	-0.019535	0.002339	-0.830794	0.267225	0.136345	-0.513522	0.289190	0.773359	0.233624
31199	9.175637	0.638324	-3.554097	0.089853	-0.036274	0.006030	-0.830675	0.268394	0.135579	-0.513444	0.288654	0.774116	0.231943
31200	9.169387	0.587889	-3.406868	0.141530	-0.029829	-0.012236	-0.829438	0.269916	0.135940	-0.513672	0.287303	0.775128	0.229728
31201	9.237629	0.531719	-3.593338	0.108375	-0.029156	-0.021477	-0.829409	0.268173	0.136809	-0.513684	0.286113	0.776045	0.228084
31202	9.232298	0.535089	-3.660741	0.104563	-0.042676	-0.026054	-0.830250	0.268475	0.136696	-0.513432	0.284980	0.777090	0.226506
31203	9.155510	0.454602	-3.585939	0.093462	-0.045156	-0.030687	-0.831075	0.267640	0.136652	-0.513066	0.283873	0.778147	0.225091
31204	9.121305	0.489812	-3.661716	0.093006	-0.055450	-0.012324	-0.829961	0.268410	0.137945	-0.512606	0.283130	0.779186	0.223478
31205	9.025320	0.431274	-3.586054	0.071705	-0.043712	-0.023424	-0.830646	0.268615	0.139778	-0.512172	0.282353	0.780081	0.222331
31206	9.046715	0.402362	-3.611194	0.056211	-0.023405	-0.023488	-0.829522	0.267233	0.138706	-0.511950	0.281669	0.780685	0.221586
31207	9.092035	0.436986	-3.685117	0.000660	-0.018246	-0.014415	-0.829227	0.266872	0.140216	-0.511555	0.281650	0.780949	0.221594
31208	9.125214	0.369429	-3.727856	-0.011883	-0.033583	-0.003410	-0.829087	0.266998	0.140501	-0.510878	0.282023	0.781241	0.221650
31209	8.990444	0.501799	-3.763011	-0.015456	-0.011608	-0.001625	-0.828236	0.267422	0.143171	-0.510552	0.282343	0.781293	0.221810
31210	9.077822	0.553725	-3.703146	0.010661	0.035328	0.013062	-0.827418	0.267773	0.141510	-0.511151	0.282441	0.780887	0.221738
31211	9.081919	0.393993	-3.728492	0.002486	0.029721	0.014863	-0.829661	0.267887	0.139864	-0.511647	0.282654	0.780502	0.221679
31212	9.094079	0.440047	-3.733477	-0.022832	0.034670	0.025827	-0.830233	0.268770	0.139365	-0.512104	0.283290	0.779882	0.221991
31213	9.135274	0.468614	-3.715510	-0.026180	0.028628	0.003823	-0.829533	0.268343	0.139193	-0.512371	0.283630	0.779443	0.222483
31214	9.087992	0.489316	-3.607340	0.010674	0.039003	0.013050	-0.829693	0.269516	0.138430	-0.513027	0.283709	0.778997	0.222431
31215	9.179037	0.567609	-3.706840	-0.020841	0.051152	-0.003517	-0.829567	0.269595	0.136759	-0.513644	0.283779	0.778390	0.223045
31216	9.115867	0.500684	-3.745972	-0.034111	0.018911	-0.018199	-0.830408	0.269506	0.135924	-0.513593	0.283919	0.778128	0.223896
31217	9.141046	0.552270	-3.628235	-0.048153	0.029607	0.003796	-0.830126	0.268823	0.135321	-0.513750	0.284479	0.777577	0.224737
31218	9.126483	0.586701	-3.656448	-0.043027	0.022069	-0.009026	-0.830118	0.268910	0.136443	-0.513737	0.284840	0.777188	0.225651
31219	9.160949	0.590057	-3.563523	-0.027228	0.029070	-0.034687	-0.830092	0.266791	0.136312	-0.513831	0.284586	0.776954	0.226563
31220	9.039742	0.601948	-3.662765	0.013500	0.072538	-0.055810	-0.830938	0.266078	0.133764	-0.514711	0.283412	0.776566	0.227368
31221	9.155061	0.533430	-3.677185	-0.003370	0.062435	-0.070494	-0.830655	0.264211	0.131274	-0.515292	0.282205	0.776298	0.228465
31222	9.314888	0.618696	-3.610151	0.001165	0.031440	-0.137367	-0.833406	0.260768	0.130111	-0.515087	0.280076	0.776732	0.230067
31223	9.288959	0.732502	-3.584287	-0.024216	0.001514	-0.159377	-0.834027	0.254960	0.130316	-0.514193	0.277977	0.777485	0.232061
31224	9.165136	0.847879	-3.443656	0.003864	0.035300	-0.172225	-0.836458	0.249179	0.130541	-0.513890	0.275256	0.778072	0.233997
31225	9.172320	0.840590	-3.446388	0.033219	0.009110	-0.166621	-0.837516	0.244278	0.129690	-0.513391	0.272408	0.779035	0.235219
31226	9.123617	0.834513	-3.509815	0.005752	-0.019461	-0.164807	-0.838547	0.238039	0.130152	-0.512270	0.270036	0.780136	0.236746
31227	9.043239	0.964089	-3.365886	0.002586	-0.023441	-0.144612	-0.840131	0.231781	0.131177	-0.511194	0.267990	0.781151	0.238043
31228	9.144653	1.009330	-3.357307	0.043481	0.019450	-0.124384	-0.839259	0.229064	0.131419	-0.511062	0.265688	0.781799	0.238780
31229	9.181540	0.980265	-3.559334	-0.011759	-0.009167	-0.135460	-0.843092	0.223089	0.130250	-0.510176	0.263857	0.782536	0.240288
31230	9.166943	1.100114	-3.628047	-0.032531	-0.046570	-0.155613	-0.842488	0.220060	0.131173	-0.508451	0.262150	0.783649	0.242175
31231	9.088078	1.192217	-3.583440	-0.052869	-0.046093	-0.162994	-0.844602	0.212599	0.133803	-0.506625	0.260477	0.784695	0.244411
31232	8.960467	1.163697	-3.559533	-0.066770	-0.043111	-0.135531	-0.844238	0.208168	0.137433	-0.504860	0.259418	0.785482	0.246649
31233	9.028754	1.359325	-3.536659	-0.062452	-0.030772	-0.110720	-0.846129	0.204047	0.138313	-0.503472	0.258580	0.786039	0.248586
31234	9.047580	1.316077	-3.576288	-0.048799	-0.036394	-0.078573	-0.846642	0.201828	0.140414	-0.502178	0.258205	0.786541	0.250002
31235	9.051749	1.290353	-3.649066	-0.038478	-0.037191	-0.034514	-0.846885	0.199007	0.140242	-0.501188	0.258353	0.786882	0.250762
31236	9.032310	1.329796	-3.686725	-0.068087	-0.067343	0.025120	-0.845032	0.198602	0.145083	-0.499826	0.259951	0.787058	0.251276
31237	9.008628	1.192673	-3.575636	-0.080868	-0.074050	0.060867	-0.844867	0.198976	0.149012	-0.498512	0.262210	0.787054	0.251552
31238	8.720870	0.981213	-3.928528	-0.142775	0.032325	0.163235	-0.844356	0.203959	0.151268	-0.499010	0.266228	0.785120	0.252387
31239	9.084938	1.276432	-3.713192	-0.167880	0.053403	0.182558	-0.842199	0.208144	0.148994	-0.499831	0.270626	0.782742	0.253467
31240	8.988941	1.242303	-3.649446	-0.134105	0.012487	0.218449	-0.841179	0.215365	0.148732	-0.500328	0.275493	0.780719	0.253484
31241	8.873401	1.160004	-3.599774	-0.127966	0.066132	0.306425	-0.840456	0.224534	0.149291	-0.502157	0.281344	0.777687	0.252758
31242	9.461588	0.379139	-3.544743	-0.091210	0.063601	0.100966	-0.838062	0.232502	0.147807	-0.503059	0.283706	0.775980	0.253571
31243	9.125988	1.140094	-3.334021	-0.124002	0.063421	0.042236	-0.836950	0.232499	0.147517	-0.503524	0.285421	0.774447	0.255403
31244	9.157949	1.368001	-3.348221	-0.007463	0.023330	0.060924	-0.836298	0.235637	0.146867	-0.504072	0.286515	0.773790	0.255088
31245	9.190074	0.706544	-3.585589	-0.041263	0.042543	-0.012689	-0.837139	0.235676	0.146319	-0.504405	0.286650	0.773197	0.256074
31246	9.162852	0.952546	-3.471871	-0.036590	0.001232	0.031468	-0.835875	0.234285	0.145384	-0.504298	0.287681	0.772785	0.256370
31247	9.008932	0.958015	-3.437098	-0.027195	-0.014213	0.042490	-0.836582	0.235143	0.145444	-0.504119	0.288819	0.772516	0.256256
31248	9.182302	0.893865	-3.443892	0.001857	-0.021248	0.036194	-0.835692	0.237612	0.148017	-0.503905	0.289664	0.772494	0.255789
31249	9.119564	0.872519	-3.446515	-0.019948	-0.028942	0.042569	-0.833765	0.240085	0.148989	-0.503543	0.290806	0.772405	0.255473
31250	9.118425	1.042789	-3.665143	0.001883	-0.036131	0.038975	-0.835170	0.241748	0.150221	-0.503113	0.291767	0.772515	0.254890
31251	9.288736	1.072855	-3.466026	0.053402	-0.013798	0.048264	-0.835159	0.241680	0.151613	-0.503440	0.292178	0.772613	0.253476
31252	9.298368	1.189860	-3.516342	0.099391	-0.082113	0.065000	-0.834779	0.245307	0.152670	-0.502999	0.292788	0.773525	0.250851
31253	9.089145	1.048513	-3.714729	0.168992	-0.049090	0.063171	-0.832441	0.248077	0.153238	-0.503522	0.292435	0.774462	0.247299
31254	9.218790	0.638399	-3.582277	0.164811	-0.055072	0.040166	-0.831989	0.250859	0.152929	-0.503746	0.291863	0.775556	0.244067
31255	9.043261	0.516391	-3.793873	0.097116	-0.067372	-0.028831	-0.832405	0.251638	0.154516	-0.503106	0.290899	0.776845	0.242432
31256	9.074708	0.657403	-3.837603	0.046451	-0.038263	-0.113364	-0.830839	0.250633	0.157230	-0.502147	0.289055	0.778076	0.242680
31257	9.077719	0.646579	-3.755671	0.029851	-0.009937	-0.155649	-0.832448	0.246097	0.157802	-0.501386	0.286520	0.779190	0.243685
31258	9.144904	0.827061	-3.868104	-0.011528	-0.023964	-0.196039	-0.834323	0.240314	0.157882	-0.499910	0.283874	0.780463	0.245730
31259	8.841002	1.068755	-4.009734	-0.021531	-0.029949	-0.157542	-0.835745	0.233004	0.160095	-0.498512	0.281918	0.781528	0.247432
31260	8.890487	1.112484	-3.861560	0.011059	0.023979	-0.106158	-0.835274	0.229016	0.160403	-0.498348	0.280204	0.781913	0.248489
31261	8.973680	1.185284	-3.728947	0.010708	0.002085	-0.047364	-0.839022	0.226765	0.158346	-0.498167	0.279486	0.782196	0.248771
31262	8.989928	1.069182	-3.759294	-0.006807	0.015238	-0.019908	-0.837172	0.224020	0.158857	-0.498196	0.279334	0.782097	0.249194
31263	9.114172	1.104952	-3.599475	-0.019931	-0.019437	0.006770	-0.837193	0.226375	0.159979	-0.497778	0.279873	0.782137	0.249299
31264	8.952133	1.180315	-3.708853	-0.042534	0.002214	0.014922	-0.837596	0.225634	0.160774	-0.497570	0.280705	0.781787	0.249873
31265	9.012142	1.246136	-3.766216	-0.006211	-0.007458	0.005855	-0.836187	0.225391	0.162421	-0.497409	0.281029	0.781783	0.249846
31266	9.048854	0.917405	-3.863923	0.020907	-0.008722	0.026047	-0.835368	0.226919	0.162786	-0.497441	0.281462	0.781795	0.249257
31267	9.054568	0.967018	-3.769622	-0.020636	0.020913	0.009415	-0.836197	0.225976	0.162038	-0.497658	0.281847	0.781417	0.249572
31268	9.146697	1.004396	-3.712444	-0.004530	0.025378	-0.004296	-0.835218	0.225807	0.162298	-0.497931	0.281877	0.781137	0.249869
31269	8.948967	1.020696	-3.738757	0.030638	0.003949	0.013199	-0.836768	0.226066	0.160375	-0.498192	0.281897	0.781162	0.249248
31270	8.968506	1.022538	-3.705663	0.048774	0.017221	0.005878	-0.837059	0.227059	0.160439	-0.498690	0.281594	0.781172	0.248563
31271	8.953592	1.069777	-3.784498	0.061817	0.033323	0.013221	-0.835431	0.228467	0.157161	-0.499582	0.281157	0.781059	0.247619
31272	9.070557	1.061788	-3.612617	0.113605	0.044867	0.033520	-0.837404	0.230205	0.157008	-0.501008	0.280508	0.780952	0.245806
31273	9.112687	0.946589	-3.723625	0.077191	0.011305	0.042665	-0.836194	0.233455	0.156778	-0.501787	0.280481	0.780964	0.244204
31274	9.121349	0.806778	-3.790070	0.062308	0.000853	0.033453	-0.836619	0.233502	0.155948	-0.502236	0.280555	0.781042	0.242941
31275	9.059272	0.713551	-3.677259	0.025081	-0.019849	0.011366	-0.834405	0.234471	0.155708	-0.502084	0.280720	0.781285	0.242284
31276	9.095540	0.810626	-3.702134	0.006202	-0.014793	-0.010677	-0.833983	0.234310	0.155973	-0.501760	0.280738	0.781497	0.242249
31277	9.083514	0.849695	-3.715921	-0.005084	-0.009449	-0.022633	-0.834966	0.235031	0.156027	-0.501438	0.280626	0.781679	0.242459
31278	9.011406	0.896237	-3.712921	0.016959	-0.001406	-0.019858	-0.835236	0.234194	0.155838	-0.501341	0.280326	0.781861	0.242421
31279	9.122392	1.029323	-3.750015	0.030056	0.003452	-0.008784	-0.835790	0.234182	0.156261	-0.501484	0.280014	0.782006	0.242018
31280	8.962679	1.012143	-3.831101	0.028899	-0.020298	0.018739	-0.835776	0.233052	0.156191	-0.501346	0.280285	0.782220	0.241298
31281	9.053840	0.787823	-3.787669	0.045297	-0.012697	0.014155	-0.835236	0.234719	0.156708	-0.501429	0.280258	0.782473	0.240332
31282	9.035266	0.884282	-3.738043	-0.022234	-0.014782	0.021380	-0.834961	0.234997	0.156722	-0.501102	0.281058	0.782369	0.240419
31283	9.092992	0.903561	-3.759397	-0.036902	0.020531	0.016723	-0.834133	0.236216	0.157627	-0.501256	0.281735	0.781879	0.240901
31284	9.131347	0.825590	-3.751678	-0.018399	0.001525	0.025961	-0.834563	0.236814	0.157110	-0.501227	0.282491	0.781602	0.240973
31285	9.054201	0.772557	-3.734649	-0.024670	0.007007	-0.004366	-0.833868	0.237597	0.158268	-0.501139	0.282783	0.781423	0.241395
31286	8.972770	0.884465	-3.718798	-0.028416	-0.009516	-0.005263	-0.835249	0.236763	0.158369	-0.500730	0.283202	0.781386	0.241873
31287	9.007408	0.950926	-3.630299	0.020831	0.048071	-0.016248	-0.835516	0.234864	0.156719	-0.501484	0.282652	0.781081	0.241939
31288	9.131880	0.951475	-3.736387	0.015197	0.007723	-0.018006	-0.835944	0.236108	0.157498	-0.501528	0.282356	0.781152	0.241964
31289	9.048970	0.963538	-3.868457	0.024236	-0.017976	-0.019803	-0.836214	0.235016	0.156735	-0.501249	0.282034	0.781547	0.241641
31290	9.035209	0.923403	-3.761937	0.024601	0.001556	-0.007911	-0.835104	0.235416	0.156889	-0.501300	0.281827	0.781670	0.241379
31291	8.972409	0.933871	-3.786087	0.021047	-0.004240	-0.003334	-0.834944	0.233457	0.156348	-0.501295	0.281726	0.781821	0.241019
31292	9.034556	0.851382	-3.815516	-0.009104	0.005070	-0.003408	-0.836797	0.237136	0.157011	-0.501231	0.281916	0.781718	0.241262
31293	9.107251	0.879416	-3.774578	-0.039021	-0.017689	0.009438	-0.834972	0.235717	0.156488	-0.500737	0.282683	0.781642	0.241635
31294	9.064289	0.908274	-3.734141	-0.030501	0.004974	-0.016278	-0.833572	0.236052	0.157891	-0.500489	0.282882	0.781512	0.242338
31295	9.029813	0.851283	-3.805678	-0.019811	-0.017530	-0.025416	-0.834938	0.234734	0.159218	-0.499937	0.282912	0.781724	0.242759
31296	8.947873	0.917742	-3.835993	0.012485	0.016911	-0.018075	-0.836051	0.233957	0.158064	-0.500112	0.282589	0.781694	0.242873
31297	9.049985	0.874256	-3.719231	-0.012506	-0.000983	-0.025385	-0.835550	0.233378	0.159339	-0.499858	0.282467	0.781776	0.243272
31298	9.025535	0.928702	-3.788002	-0.012341	0.035681	-0.022689	-0.834318	0.234402	0.158274	-0.500160	0.282240	0.781459	0.243932
31299	9.111974	0.828625	-3.784641	-0.001606	0.039026	-0.032764	-0.837371	0.233331	0.157957	-0.500556	0.281700	0.781235	0.244458
31300	9.025997	0.971791	-3.746680	-0.030493	0.011304	-0.014419	-0.835975	0.233028	0.157926	-0.500417	0.281895	0.781029	0.245176
31301	9.011482	0.874444	-3.712960	-0.096380	-0.011808	0.021257	-0.836401	0.233343	0.157391	-0.499748	0.283396	0.780544	0.246353
