# Supplementary material for: Identification of Haptic Based Guiding Using Hard Reins
Source: PLoS One. 2015 Jul 22;10(7):e0132020. doi: 10.1371/journal.pone.0132020 (PMC4511788; doi:10.1371/journal.pone.0132020)
Supplement: S8 File — (ZIP) [file pone.0132020.s008.zip › Exp2_MotionData1/Subject1/path2/T8/gh8.txt]

// Start Time: 0
// Sample rate: 25.0Hz
// Scenario: 4.9
// Firmware Version: 2.6.1
Counter	Acc_X	Acc_Y	Acc_Z	Gyr_X	Gyr_Y	Gyr_Z	Mag_X	Mag_Y	Mag_Z	Quat_w	Quat_x	Quat_y	Quat_z
30773	-0.027736	0.301187	-9.685975	0.003026	0.009268	-0.004851	-0.179837	-0.139513	0.629575	0.005671	0.559871	-0.828454	-0.013280
30774	0.015541	0.327809	-9.665993	-0.010929	-0.010856	-0.007659	-0.179968	-0.140058	0.629707	0.005471	0.559897	-0.828433	-0.013581
30775	-0.032782	0.341516	-9.851106	0.004575	-0.012615	0.009957	-0.178765	-0.140772	0.628125	0.005086	0.559735	-0.828544	-0.013635
30776	-0.023053	0.324783	-9.824841	-0.004974	-0.001678	0.002509	-0.180360	-0.139250	0.628007	0.004974	0.559592	-0.828640	-0.013733
30777	-0.078433	0.307712	-9.859208	-0.032109	-0.009025	0.002382	-0.180490	-0.139254	0.627484	0.005058	0.559552	-0.828655	-0.014358
30778	-0.109600	0.271678	-9.823994	-0.053214	0.005595	0.013328	-0.179825	-0.140487	0.628002	0.005610	0.559225	-0.828858	-0.015173
30779	-0.119004	0.226375	-9.697479	-0.011106	0.001969	0.011701	-0.179035	-0.139944	0.628520	0.005640	0.559036	-0.828982	-0.015325
30780	-0.071086	0.288920	-9.729765	0.019549	0.011134	0.004458	-0.179293	-0.140499	0.627474	0.005467	0.558871	-0.829103	-0.014873
30781	-0.046951	0.284189	-9.720003	0.012615	0.007459	-0.001108	-0.180475	-0.141998	0.626697	0.005319	0.558899	-0.829091	-0.014570
30782	-0.003699	0.312963	-9.774412	-0.023285	0.007426	-0.003134	-0.179023	-0.141868	0.627602	0.005561	0.558861	-0.829109	-0.014871
30783	-0.003757	0.322358	-9.841500	0.001286	0.005607	-0.012235	-0.179825	-0.139808	0.627479	0.005510	0.559072	-0.828969	-0.014776
30784	0.005859	0.329703	-9.810099	0.020433	-0.001652	0.000793	-0.179302	-0.138715	0.627999	0.005114	0.558962	-0.829051	-0.014453
30785	-0.032703	0.327268	-9.796088	-0.007486	0.000115	-0.008582	-0.179037	-0.139125	0.628259	0.005074	0.559109	-0.828950	-0.014564
30786	-0.020720	0.344284	-9.752525	-0.023339	-0.001703	0.002415	-0.178770	-0.140084	0.628518	0.005167	0.558982	-0.829029	-0.014967
30787	-0.078296	0.278853	-9.854810	0.009800	0.002015	0.013654	-0.179041	-0.140612	0.630092	0.004974	0.558762	-0.829182	-0.014767
30788	-0.138021	0.163313	-9.832981	0.037992	0.023931	-0.001001	-0.179438	-0.138977	0.628917	0.004805	0.558697	-0.829242	-0.013867
30789	-0.068126	0.168234	-9.841863	-0.007385	0.016548	-0.014137	-0.178912	-0.138161	0.629044	0.005032	0.558941	-0.829078	-0.013788
30790	0.025772	0.202621	-9.691660	-0.024950	0.014732	-0.003148	-0.180233	-0.139241	0.629054	0.005414	0.558897	-0.829101	-0.014034
30791	0.025427	0.274726	-9.714659	-0.009222	-0.001699	-0.003047	-0.178893	-0.139285	0.626161	0.005365	0.558952	-0.829061	-0.014183
30792	-0.027851	0.322613	-9.752895	0.037248	-0.008994	-0.014801	-0.178896	-0.139007	0.626554	0.004655	0.559120	-0.828961	-0.013665
30793	-0.126386	0.255005	-9.764366	0.040002	-0.014515	-0.024931	-0.178777	-0.137217	0.627864	0.003836	0.559538	-0.828691	-0.013144
30794	-0.119381	0.297905	-9.888536	0.025786	-0.001692	-0.012103	-0.177858	-0.136805	0.629036	0.003376	0.559654	-0.828622	-0.012734
30795	-0.136226	0.290611	-9.900800	-0.004058	0.005604	-0.004882	-0.177060	-0.136412	0.628244	0.003387	0.559742	-0.828563	-0.012722
30796	-0.119476	0.319701	-9.847420	-0.025953	0.005584	-0.003149	-0.178246	-0.138312	0.628384	0.003629	0.559693	-0.828589	-0.013087
30797	-0.037514	0.324860	-9.793766	-0.029476	0.014737	0.000513	-0.177717	-0.138317	0.628510	0.004079	0.559692	-0.828582	-0.013399
30798	-0.042181	0.293700	-9.755836	-0.019823	0.005609	0.002423	-0.177707	-0.139016	0.627069	0.004254	0.559557	-0.828668	-0.013662
30799	-0.070866	0.240647	-9.773653	-0.014552	0.005611	0.002451	-0.177447	-0.139688	0.628507	0.004386	0.559522	-0.828688	-0.013827
30800	-0.080348	0.204369	-9.822264	-0.014514	0.005603	-0.001238	-0.178501	-0.140095	0.627730	0.004501	0.559443	-0.828739	-0.014003
30801	-0.075438	0.187683	-9.779240	-0.003954	0.009258	-0.004881	-0.178774	-0.137903	0.627733	0.004570	0.559532	-0.828679	-0.013949
30802	-0.060990	0.192615	-9.752627	0.001268	0.011102	-0.001166	-0.177965	-0.140656	0.626939	0.004599	0.559461	-0.828729	-0.013801
30803	-0.066010	0.230802	-9.840965	0.033625	0.005655	-0.002841	-0.177310	-0.139833	0.627851	0.004188	0.559518	-0.828703	-0.013161
30804	-0.070750	0.211377	-9.889296	0.051928	0.018487	0.002771	-0.177321	-0.138184	0.628638	0.003774	0.559383	-0.828812	-0.012090
30805	-0.085132	0.197206	-9.803204	0.025823	0.005629	-0.007494	-0.177323	-0.137092	0.628377	0.003447	0.559517	-0.828731	-0.011579
30806	-0.066214	0.274131	-9.835558	0.046748	0.007493	-0.004625	-0.178382	-0.135996	0.627338	0.002907	0.559482	-0.828768	-0.010718
30807	-0.080522	0.243025	-9.776110	0.033678	0.018429	-0.008400	-0.178123	-0.136259	0.628645	0.002704	0.559633	-0.828676	-0.009936
30808	-0.080662	0.274446	-9.734859	0.006579	0.003770	-0.010362	-0.177471	-0.133937	0.629034	0.002551	0.559700	-0.828633	-0.009783
30809	-0.104812	0.278898	-9.826248	0.029193	0.007479	-0.000101	-0.177480	-0.133105	0.630083	0.002219	0.559711	-0.828634	-0.009205
30810	-0.157801	0.269330	-9.778863	0.034572	-0.001691	-0.010214	-0.177213	-0.131754	0.628771	0.001662	0.559766	-0.828604	-0.008648
30811	-0.129036	0.308151	-9.701227	-0.007685	0.005636	0.014477	-0.177483	-0.132014	0.629821	0.001712	0.559533	-0.828761	-0.008712
30812	-0.051738	0.271737	-9.840258	-0.019164	0.017542	0.020867	-0.178013	-0.132549	0.630349	0.002081	0.559077	-0.829066	-0.008830
30813	-0.000724	0.192548	-9.807282	-0.014654	0.018446	0.013511	-0.178007	-0.132969	0.629432	0.002425	0.558861	-0.829210	-0.008867
30814	0.001878	0.148977	-9.884692	-0.035767	0.012972	0.024490	-0.179330	-0.134859	0.630490	0.002905	0.558343	-0.829553	-0.009311
30815	-0.019569	0.098665	-9.808775	-0.039094	0.003792	0.013414	-0.178265	-0.134066	0.628910	0.003280	0.558125	-0.829691	-0.009912
30816	-0.046042	0.091655	-9.732298	-0.022274	0.005587	-0.003118	-0.178254	-0.135445	0.627861	0.003480	0.558067	-0.829726	-0.010217
30817	-0.070162	0.091426	-9.785342	0.027523	0.020279	0.002649	-0.177863	-0.134894	0.628644	0.003380	0.558035	-0.829756	-0.009524
30818	-0.075049	0.105920	-9.765979	0.036279	0.009321	0.003632	-0.179990	-0.134040	0.629579	0.002990	0.557856	-0.829885	-0.008814
30819	-0.002965	0.159061	-9.747755	0.012712	0.010198	-0.004795	-0.177868	-0.134341	0.629168	0.002886	0.557945	-0.829830	-0.008477
30820	-0.012802	0.197336	-9.807328	0.017040	0.012948	-0.004779	-0.178936	-0.133227	0.629964	0.002770	0.557924	-0.829849	-0.008047
30821	-0.032199	0.221466	-9.775962	0.022243	0.005652	0.000794	-0.180531	-0.132382	0.630501	0.002486	0.557919	-0.829857	-0.007604
30822	0.015997	0.226335	-9.787447	0.023992	0.012971	-0.000129	-0.179471	-0.131853	0.629969	0.002294	0.557816	-0.829931	-0.007058
30823	-0.046632	0.214186	-9.785801	0.001144	0.005651	0.009916	-0.179215	-0.130481	0.630622	0.002250	0.557659	-0.830038	-0.006968
30824	-0.007939	0.187639	-9.831426	-0.011036	0.020245	0.000606	-0.178416	-0.130634	0.629961	0.002570	0.557552	-0.830109	-0.006922
30825	-0.007823	0.163625	-9.817357	-0.005819	0.012955	0.007105	-0.177885	-0.129690	0.629171	0.002726	0.557441	-0.830183	-0.006867
30826	-0.022141	0.134926	-9.757875	-0.016298	0.014767	0.007972	-0.179465	-0.132407	0.629313	0.003014	0.557207	-0.830339	-0.006969
30827	-0.012472	0.130174	-9.745849	-0.032845	-0.001716	0.002377	-0.179736	-0.131579	0.629709	0.003227	0.557171	-0.830357	-0.007526
30828	-0.022139	0.134968	-9.745872	0.003108	0.000131	-0.004827	-0.180125	-0.133083	0.629318	0.003054	0.557148	-0.830374	-0.007470
30829	-0.060734	0.137164	-9.784613	0.026683	0.001992	-0.001020	-0.180135	-0.131570	0.630105	0.002663	0.557173	-0.830363	-0.006996
30830	-0.027035	0.149297	-9.774525	0.013649	-0.015402	-0.008442	-0.177755	-0.130637	0.630348	0.002114	0.557219	-0.830334	-0.006938
30831	-0.039353	0.201980	-9.841121	-0.011869	0.003781	-0.003066	-0.179870	-0.130079	0.629056	0.002183	0.557276	-0.830294	-0.007087
30832	-0.123543	0.158333	-9.890532	-0.004925	0.003793	0.002506	-0.178814	-0.129812	0.629571	0.002161	0.557119	-0.830399	-0.007123
30833	-0.051175	0.156549	-9.750641	-0.004830	0.005612	-0.001187	-0.178144	-0.131600	0.629434	0.002179	0.557146	-0.830381	-0.007138
30834	-0.058536	0.182954	-9.764744	-0.011857	-0.005358	0.000639	-0.176293	-0.131614	0.630074	0.002083	0.557041	-0.830449	-0.007391
30835	-0.106655	0.158564	-9.832755	0.017086	0.006529	-0.008461	-0.177487	-0.130784	0.629691	0.001868	0.557190	-0.830353	-0.007035
30836	-0.118620	0.139273	-9.837938	0.003080	0.012910	-0.008542	-0.176025	-0.131353	0.629155	0.001908	0.557220	-0.830334	-0.006837
30837	-0.094629	0.163269	-9.870988	0.008368	0.009252	-0.014046	-0.175775	-0.129425	0.630726	0.001831	0.557462	-0.830174	-0.006600
30838	-0.041639	0.175490	-9.846314	-0.016227	-0.000794	-0.003080	-0.176962	-0.128742	0.629295	0.001859	0.557365	-0.830237	-0.006875
30839	-0.060973	0.187688	-9.786306	-0.038932	0.011041	-0.008752	-0.177492	-0.130637	0.630608	0.002341	0.557517	-0.830129	-0.007406
30840	-0.032338	0.250284	-9.792363	-0.021571	0.012922	0.002406	-0.176163	-0.131339	0.630335	0.002657	0.557357	-0.830234	-0.007617
30841	-0.041925	0.240870	-9.725366	0.009205	0.010179	-0.008510	-0.176685	-0.133387	0.630207	0.002590	0.557507	-0.830136	-0.007362
30842	-0.037035	0.226425	-9.730324	-0.030238	0.001930	-0.001313	-0.175888	-0.132177	0.629022	0.002819	0.557413	-0.830193	-0.007840
30843	-0.020012	0.197765	-9.677752	-0.042414	-0.001750	-0.005059	-0.176814	-0.133255	0.629553	0.003132	0.557501	-0.830126	-0.008577
30844	0.030223	0.279499	-9.728951	-0.028519	-0.018155	0.002419	-0.175884	-0.133000	0.628760	0.003009	0.557351	-0.830220	-0.009250
30845	0.006098	0.279171	-9.810805	-0.007570	-0.012641	0.004362	-0.175614	-0.134371	0.628757	0.002760	0.557282	-0.830264	-0.009530
30846	-0.077956	0.206632	-9.865422	0.001960	-0.012612	0.015486	-0.173891	-0.133578	0.627957	0.002392	0.556935	-0.830497	-0.009634
30847	-0.070590	0.182954	-9.757654	-0.018971	-0.001684	0.011672	-0.174426	-0.133969	0.629272	0.002453	0.556746	-0.830619	-0.009982
30848	-0.080168	0.168456	-9.769951	-0.028512	-0.011767	0.004256	-0.172573	-0.134123	0.629650	0.002436	0.556580	-0.830723	-0.010583
30849	-0.061057	0.207077	-9.745223	-0.014455	0.002852	-0.004003	-0.172308	-0.134397	0.629909	0.002517	0.556652	-0.830672	-0.010805
30850	-0.070878	0.245656	-9.715965	-0.003944	-0.019072	-0.002995	-0.172574	-0.132899	0.628995	0.002104	0.556601	-0.830703	-0.011079
30851	-0.063913	0.298272	-9.813591	-0.014615	-0.008998	0.006163	-0.171646	-0.133318	0.629118	0.001994	0.556502	-0.830765	-0.011437
30852	-0.099989	0.278924	-9.821402	-0.018167	-0.008993	0.011682	-0.172033	-0.134148	0.627811	0.001910	0.556219	-0.830949	-0.011835
30853	-0.071063	0.278868	-9.854742	-0.023329	-0.001708	0.000571	-0.171370	-0.133886	0.627413	0.002018	0.556214	-0.830946	-0.012259
30854	-0.085543	0.283815	-9.806794	-0.025058	-0.008113	0.000571	-0.169790	-0.134971	0.630151	0.002022	0.556122	-0.831000	-0.012762
30855	-0.090292	0.269466	-9.778231	-0.016374	0.003793	0.007980	-0.170039	-0.135814	0.627663	0.002148	0.555995	-0.831081	-0.013010
30856	-0.075594	0.221444	-9.757161	-0.023379	0.005622	0.011636	-0.169776	-0.135814	0.627923	0.002365	0.555719	-0.831260	-0.013332
30857	-0.075474	0.194869	-9.788742	-0.046136	0.007427	0.011520	-0.170303	-0.135813	0.627403	0.002883	0.555533	-0.831371	-0.014029
30858	-0.061007	0.192295	-9.846260	-0.014643	0.007468	0.011680	-0.168850	-0.135685	0.628178	0.003033	0.555257	-0.831553	-0.014186
30859	-0.065873	0.201951	-9.834167	0.002963	-0.001677	0.002554	-0.169119	-0.134725	0.628180	0.002853	0.555219	-0.831579	-0.014162
30860	-0.070681	0.202196	-9.759786	-0.007337	0.001915	-0.015963	-0.168454	-0.135008	0.627913	0.002821	0.555394	-0.831460	-0.014260
30861	-0.070699	0.204471	-9.798165	0.004788	0.005615	-0.004832	-0.169118	-0.137034	0.629751	0.002739	0.555481	-0.831405	-0.014120
30862	-0.085342	0.243057	-9.764151	0.045058	0.020268	-0.008345	-0.168600	-0.134437	0.630141	0.002433	0.555540	-0.831382	-0.013143
30863	-0.090250	0.259759	-9.802374	0.057447	0.009280	-0.023032	-0.168468	-0.133486	0.629617	0.001823	0.555933	-0.831137	-0.012086
30864	-0.129028	0.303060	-9.782923	0.039832	-0.007169	-0.012025	-0.167159	-0.132386	0.631703	0.001118	0.556050	-0.831069	-0.011501
30865	-0.104904	0.298132	-9.830781	0.022145	-0.001656	0.004491	-0.166907	-0.131005	0.633273	0.000725	0.555981	-0.831120	-0.011157
30866	-0.128882	0.274365	-9.730509	-0.011825	0.003747	-0.008611	-0.167027	-0.130756	0.630654	0.000777	0.556037	-0.831080	-0.011308
30867	-0.100020	0.286209	-9.802094	-0.014569	0.002863	0.000607	-0.167823	-0.130201	0.630530	0.000868	0.556033	-0.831080	-0.011529
30868	-0.104513	0.213765	-9.875174	-0.000533	0.001963	-0.001163	-0.167433	-0.130599	0.632230	0.000766	0.555965	-0.831126	-0.011512
30869	-0.157396	0.182606	-9.808885	-0.014585	0.010179	0.006135	-0.167032	-0.131153	0.631964	0.000978	0.555871	-0.831186	-0.011652
30870	-0.138046	0.168076	-9.847319	-0.039062	0.011062	0.002320	-0.166496	-0.132530	0.631697	0.001457	0.555750	-0.831259	-0.012175
30871	-0.104345	0.182861	-9.765173	-0.011805	0.020202	-0.008631	-0.167543	-0.134444	0.630657	0.001799	0.555904	-0.831156	-0.012156
30872	-0.065738	0.183514	-9.596754	-0.017883	0.005575	-0.004948	-0.167280	-0.134171	0.630917	0.001949	0.555898	-0.831156	-0.012388
30873	-0.046940	0.279146	-9.787293	-0.014580	-0.005347	0.004313	-0.167012	-0.134587	0.630652	0.001903	0.555830	-0.831197	-0.012696
30874	-0.133702	0.269165	-9.841059	0.002988	-0.001704	-0.004835	-0.168736	-0.134835	0.631190	0.001700	0.555820	-0.831205	-0.012662
30875	-0.119319	0.288576	-9.802241	-0.023366	0.005602	0.004248	-0.168609	-0.133332	0.631190	0.001932	0.555755	-0.831242	-0.012998
30876	-0.143438	0.288363	-9.850483	-0.011095	-0.009013	0.002487	-0.167151	-0.133080	0.630654	0.001766	0.555627	-0.831324	-0.013279
30877	-0.152915	0.254804	-9.807830	0.002978	0.005607	-0.003001	-0.166885	-0.133220	0.630652	0.001702	0.555684	-0.831288	-0.013180
30878	-0.104632	0.242985	-9.773935	-0.002315	0.014759	0.002498	-0.168212	-0.133880	0.631579	0.001834	0.555555	-0.831375	-0.013051
30879	-0.090054	0.216282	-9.850996	-0.025957	-0.001706	0.004252	-0.166348	-0.135006	0.630516	0.001972	0.555489	-0.831412	-0.013513
30880	-0.070727	0.211821	-9.759651	-0.003934	0.003770	-0.006720	-0.167148	-0.135257	0.631832	0.001936	0.555516	-0.831393	-0.013533
30881	-0.070840	0.235884	-9.759315	0.016998	0.009291	-0.001086	-0.167682	-0.133750	0.631444	0.001780	0.555543	-0.831382	-0.013154
30882	-0.143171	0.233118	-9.822447	0.022297	0.005616	-0.008439	-0.166893	-0.131440	0.630784	0.001483	0.555592	-0.831356	-0.012718
30883	-0.162520	0.245044	-9.841666	-0.025041	0.013800	-0.004078	-0.167416	-0.132668	0.630525	0.001866	0.555668	-0.831300	-0.012990
30884	-0.116844	0.274078	-9.821627	-0.047814	0.016525	-0.003274	-0.165958	-0.133229	0.630775	0.002531	0.555637	-0.831310	-0.013598
30885	-0.104752	0.269544	-9.747156	-0.007490	0.007421	-0.004902	-0.167285	-0.133346	0.631310	0.002612	0.555726	-0.831249	-0.013650
30886	-0.090042	0.221752	-9.658863	0.017046	0.005625	-0.001082	-0.168077	-0.133751	0.630923	0.002375	0.555648	-0.831308	-0.013301
30887	-0.099659	0.211763	-9.759922	0.013489	-0.005331	0.002610	-0.167290	-0.133201	0.632096	0.002012	0.555610	-0.831337	-0.013144
30888	-0.114180	0.221194	-9.807940	0.013473	0.001977	0.000753	-0.167288	-0.133205	0.631703	0.001756	0.555513	-0.831406	-0.012894
30889	-0.109377	0.226082	-9.788621	-0.000538	0.011100	0.000667	-0.166758	-0.132940	0.631437	0.001820	0.555510	-0.831409	-0.012786
30890	-0.119122	0.245132	-9.841260	0.009806	-0.001643	0.015505	-0.166227	-0.133220	0.631433	0.001548	0.555169	-0.831640	-0.012637
30891	-0.138160	0.192139	-9.846982	0.005522	0.009295	0.007162	-0.168082	-0.131567	0.630400	0.001516	0.555058	-0.831717	-0.012449
30892	-0.162302	0.201986	-9.767846	-0.018018	0.016550	-0.001277	-0.168085	-0.131970	0.631186	0.001850	0.554974	-0.831771	-0.012561
30893	-0.123835	0.223581	-9.807996	-0.000505	0.014744	-0.003953	-0.166764	-0.131571	0.631569	0.001970	0.555049	-0.831722	-0.012413
30894	-0.099709	0.221305	-9.783796	-0.000505	0.018403	-0.003035	-0.167027	-0.130892	0.630785	0.002141	0.555010	-0.831752	-0.012214
30895	-0.094900	0.226308	-9.730865	0.006528	0.007441	-0.002983	-0.168228	-0.130454	0.632105	0.002061	0.555067	-0.831716	-0.012029
30896	-0.090237	0.254774	-9.852859	0.001162	0.000150	0.003462	-0.165312	-0.131169	0.632343	0.001911	0.554922	-0.831814	-0.012004
30897	-0.128746	0.240251	-9.855823	0.013369	0.003825	0.008131	-0.166631	-0.131030	0.631044	0.001698	0.554794	-0.831903	-0.011747
30898	-0.162461	0.233046	-9.832232	-0.011079	0.005605	0.002466	-0.167437	-0.130320	0.632754	0.001774	0.554634	-0.832008	-0.011866
30899	-0.138338	0.230721	-9.822435	-0.028640	-0.001704	0.009773	-0.165575	-0.130083	0.631167	0.001932	0.554476	-0.832105	-0.012372
30900	-0.128745	0.245507	-9.726110	-0.021476	0.007400	-0.004973	-0.165845	-0.129936	0.631955	0.002152	0.554455	-0.832115	-0.012644
30901	-0.118920	0.206993	-9.736162	-0.000486	0.007434	-0.001173	-0.165838	-0.131443	0.631692	0.002146	0.554483	-0.832098	-0.012581
30902	-0.137822	0.125141	-9.737486	-0.023231	0.002845	0.002414	-0.166090	-0.133365	0.630776	0.002311	0.554342	-0.832185	-0.012932
30903	-0.077832	0.182767	-9.808140	-0.035479	0.000091	-0.003181	-0.165303	-0.132409	0.631425	0.002568	0.554400	-0.832137	-0.013529
30904	-0.080659	0.269272	-9.840562	0.009919	-0.005323	0.003514	-0.165430	-0.133097	0.630902	0.002230	0.554230	-0.832253	-0.013419
30905	-0.085481	0.269263	-9.840608	0.030073	0.012965	-0.001027	-0.165842	-0.130620	0.631955	0.001977	0.554258	-0.832245	-0.012781
30906	-0.078121	0.248081	-9.706396	-0.004082	-0.008988	0.009908	-0.166108	-0.130206	0.631957	0.001735	0.553970	-0.832434	-0.012944
30907	-0.104552	0.226133	-9.776571	-0.022467	0.009262	0.006096	-0.166369	-0.130754	0.631566	0.002005	0.553876	-0.832492	-0.013221
30908	-0.123737	0.204462	-9.769853	-0.014577	-0.005351	0.008005	-0.164914	-0.130361	0.631554	0.001940	0.553639	-0.832645	-0.013518
30909	-0.138243	0.211537	-9.803498	0.006371	-0.001662	0.011796	-0.165444	-0.130354	0.631559	0.001709	0.553448	-0.832773	-0.013434
30910	-0.157583	0.221024	-9.832355	-0.014728	0.013865	0.017202	-0.165574	-0.130900	0.631559	0.001967	0.553051	-0.833035	-0.013522
30911	-0.152817	0.235701	-9.764884	-0.018002	0.005580	-0.003107	-0.165305	-0.131182	0.631033	0.002119	0.553110	-0.832992	-0.013765
30912	-0.167426	0.264416	-9.803029	-0.028682	0.005607	0.011604	-0.166499	-0.131437	0.631567	0.002392	0.552794	-0.833194	-0.014176
30913	-0.148181	0.271509	-9.850764	0.018590	-0.000737	0.010008	-0.164512	-0.132274	0.632205	0.002037	0.552634	-0.833306	-0.013881
30914	-0.128756	0.245293	-9.788532	-0.005843	0.014757	0.004325	-0.166106	-0.130755	0.631826	0.002208	0.552445	-0.833432	-0.013811
30915	-0.119184	0.259684	-9.807446	-0.036514	0.017473	0.006011	-0.165834	-0.131043	0.630644	0.002763	0.552354	-0.833484	-0.014234
30916	-0.148062	0.247545	-9.822290	-0.030347	0.012897	0.002357	-0.167416	-0.134027	0.631442	0.003173	0.552188	-0.833586	-0.014593
30917	-0.109303	0.211751	-9.757611	-0.030306	0.018381	0.002351	-0.166888	-0.133757	0.631700	0.003672	0.552158	-0.833598	-0.014901
30918	-0.114126	0.211717	-9.764859	-0.009234	0.007423	-0.003062	-0.167944	-0.134568	0.631446	0.003756	0.552077	-0.833650	-0.014969
30919	-0.090176	0.245445	-9.766563	0.006448	0.009286	0.002551	-0.168066	-0.135267	0.629874	0.003696	0.552044	-0.833676	-0.014761
30920	-0.085519	0.279019	-9.802059	0.009988	0.011103	-0.004818	-0.167941	-0.135389	0.631446	0.003629	0.552004	-0.833708	-0.014469
30921	-0.109543	0.259638	-9.826563	0.004747	0.001956	-0.004830	-0.167928	-0.136228	0.629611	0.003464	0.552092	-0.833652	-0.014370
30922	-0.109551	0.264730	-9.744867	-0.017912	0.002820	-0.012331	-0.168727	-0.134853	0.629487	0.003564	0.552154	-0.833606	-0.014634
30923	-0.116877	0.286552	-9.691814	-0.000461	-0.005372	-0.004849	-0.167535	-0.136090	0.630263	0.003333	0.552239	-0.833549	-0.014703
30924	-0.119449	0.317582	-9.763424	0.004778	0.005595	-0.009454	-0.167276	-0.134179	0.630131	0.003230	0.552284	-0.833522	-0.014559
30925	-0.119316	0.288642	-9.783034	0.013465	0.000143	-0.001094	-0.167542	-0.134853	0.630787	0.002940	0.552310	-0.833510	-0.014337
30926	-0.181798	0.242582	-9.846682	0.002954	0.001954	-0.001150	-0.166484	-0.133911	0.630386	0.002798	0.552213	-0.833577	-0.014262
30927	-0.138526	0.269114	-9.853108	-0.023195	0.012865	-0.015142	-0.167276	-0.134994	0.630654	0.003118	0.552474	-0.833398	-0.014513
30928	-0.114320	0.252623	-9.764287	-0.017921	0.009218	-0.012340	-0.166614	-0.134594	0.630387	0.003325	0.552549	-0.833344	-0.014707
30929	-0.056558	0.274380	-9.768245	-0.030214	-0.000827	-0.007771	-0.166078	-0.135154	0.629727	0.003497	0.552683	-0.833245	-0.015223
30930	-0.070868	0.240614	-9.783256	-0.028605	0.012917	0.006060	-0.166075	-0.135161	0.629072	0.003889	0.552458	-0.833386	-0.015553
30931	-0.123743	0.206967	-9.741009	-0.017975	0.006496	-0.003106	-0.168716	-0.136233	0.628307	0.004049	0.552517	-0.833342	-0.015780
30932	-0.070593	0.182897	-9.774460	-0.003954	0.006519	-0.003954	-0.167127	-0.137065	0.628949	0.004059	0.552457	-0.833382	-0.015771
30933	-0.065972	0.226285	-9.754602	0.027677	0.005605	-0.017638	-0.165539	-0.136401	0.628805	0.003695	0.552762	-0.833192	-0.015241
30934	-0.102273	0.255111	-9.747335	0.022453	0.005582	-0.022282	-0.166872	-0.135283	0.629603	0.003392	0.553015	-0.833033	-0.014803
30935	-0.039508	0.235733	-9.821443	0.011956	0.014717	-0.025113	-0.165291	-0.133925	0.630377	0.003353	0.553445	-0.832754	-0.014431
30936	-0.124007	0.259658	-9.812293	0.004083	0.001898	-0.026061	-0.164892	-0.134748	0.630635	0.003191	0.553770	-0.832540	-0.014340
30937	-0.126443	0.264417	-9.826653	0.025890	-0.001714	-0.018562	-0.163701	-0.133672	0.630102	0.002724	0.554087	-0.832338	-0.013919
30938	-0.143456	0.293274	-9.821606	0.017111	0.005585	-0.018620	-0.164104	-0.132572	0.630237	0.002482	0.554271	-0.832222	-0.013569
30939	-0.155439	0.278878	-9.802714	0.006556	0.007415	-0.012216	-0.162520	-0.132850	0.631534	0.002382	0.554483	-0.832084	-0.013373
30940	-0.155695	0.329097	-9.893239	-0.009209	0.009219	-0.017837	-0.162650	-0.133396	0.631535	0.002492	0.554658	-0.831967	-0.013421
30941	-0.109594	0.274404	-9.730328	-0.051223	0.006450	-0.007891	-0.163043	-0.133536	0.630752	0.003018	0.554795	-0.831861	-0.014200
30942	-0.196228	0.235367	-9.837316	-0.047700	0.002781	-0.012482	-0.163832	-0.134624	0.630495	0.003449	0.554847	-0.831810	-0.014960
30943	-0.105156	0.351036	-9.839644	-0.051247	0.010099	-0.014360	-0.162765	-0.135467	0.629569	0.004033	0.555092	-0.831631	-0.015703
30944	-0.090424	0.293184	-9.878730	-0.180077	0.010923	0.003448	-0.162873	-0.140401	0.628520	0.006073	0.554875	-0.831704	-0.018574
30945	-0.032825	0.356422	-9.714057	-0.378641	0.007023	-0.006783	-0.163759	-0.147260	0.625642	0.010242	0.554935	-0.831461	-0.024793
30946	-0.110800	0.521608	-9.914127	-0.406832	0.012481	-0.006943	-0.163549	-0.159908	0.619739	0.014816	0.554793	-0.831263	-0.031419
30947	-0.207762	0.626927	-10.019186	-0.359814	0.021700	0.006194	-0.163493	-0.169930	0.616328	0.019023	0.554588	-0.831077	-0.037158
30948	-0.193888	0.765164	-9.709827	-0.379021	0.041758	0.002364	-0.163301	-0.179419	0.611605	0.023774	0.554230	-0.830912	-0.042994
30949	-0.177972	0.964606	-9.798108	-0.378994	0.016144	-0.011448	-0.164424	-0.191084	0.606762	0.028077	0.554244	-0.830429	-0.049121
30950	-0.161420	1.034520	-9.768165	-0.372753	0.027080	-0.027125	-0.165828	-0.200134	0.603101	0.032476	0.554258	-0.829888	-0.055031
30951	-0.133455	1.236490	-9.827489	-0.359814	0.002453	-0.017801	-0.166282	-0.211275	0.596680	0.036325	0.554314	-0.829275	-0.060990
30952	-0.110642	1.505613	-9.948338	-0.416977	-0.022241	-0.006988	-0.165163	-0.221046	0.592212	0.040406	0.553790	-0.828877	-0.068166
30953	-0.126115	1.722475	-9.849413	-0.624535	-0.015159	-0.006217	-0.163348	-0.235097	0.584592	0.046901	0.553330	-0.827908	-0.078698
30954	-0.055140	2.016809	-9.662168	-0.787727	0.008495	0.020593	-0.164552	-0.253787	0.574899	0.055600	0.551782	-0.827071	-0.091642
30955	-0.051694	2.321091	-9.340975	-0.824574	0.035854	0.020346	-0.165586	-0.276083	0.560486	0.065172	0.550523	-0.825639	-0.104871
30956	-0.106256	2.648777	-9.178441	-0.843990	0.074199	0.018323	-0.167019	-0.298372	0.546338	0.075556	0.549036	-0.823976	-0.117962
30957	-0.051796	2.860780	-9.134148	-0.922884	0.063162	0.021623	-0.169241	-0.321475	0.531935	0.086624	0.547342	-0.821808	-0.132457
30958	0.040168	3.283288	-9.473064	-1.071938	0.059364	0.011632	-0.171075	-0.341037	0.516482	0.099179	0.545188	-0.818913	-0.149385
30959	0.042241	3.860479	-9.558578	-1.324367	0.052705	0.010337	-0.172171	-0.368902	0.492372	0.114339	0.542357	-0.814689	-0.170462
30960	0.085272	4.452905	-9.434632	-1.629644	0.044256	0.050306	-0.173881	-0.402286	0.463025	0.132670	0.537549	-0.809255	-0.196334
30961	-0.015809	4.940100	-9.039827	-1.989099	0.047596	0.093670	-0.175769	-0.442897	0.422147	0.154943	0.530515	-0.801703	-0.227638
30962	-0.056877	5.493223	-8.398666	-2.603009	0.062475	0.114497	-0.179448	-0.484973	0.369754	0.183674	0.520111	-0.789885	-0.268010
30963	-0.013847	6.119699	-7.465206	-3.083829	0.031819	0.145293	-0.183206	-0.526203	0.306226	0.216497	0.505686	-0.773292	-0.315326
30964	0.072762	6.699878	-6.726445	-3.421694	0.002170	0.143595	-0.186480	-0.564484	0.223700	0.251293	0.487452	-0.751484	-0.366762
30965	0.286214	7.503671	-5.404793	-3.585806	-0.023742	0.107687	-0.189190	-0.595508	0.128857	0.285833	0.466420	-0.724509	-0.419331
30966	0.378392	8.450848	-4.300727	-3.667914	-0.056847	0.083272	-0.195570	-0.614344	0.017543	0.318937	0.442553	-0.693058	-0.471271
30967	0.447335	9.215298	-3.141823	-3.475278	-0.054886	0.077736	-0.197856	-0.613664	-0.080170	0.348732	0.417744	-0.659773	-0.518242
30968	0.282816	9.392948	-1.758060	-3.056295	-0.076527	0.062325	-0.195385	-0.600668	-0.158659	0.373093	0.394051	-0.628058	-0.557736
30969	0.331434	9.358587	-0.576940	-2.885737	-0.076494	0.033646	-0.197583	-0.579408	-0.236974	0.394512	0.370571	-0.595735	-0.593411
30970	0.420305	9.478210	0.577906	-2.923837	-0.066566	0.027884	-0.199191	-0.546335	-0.309787	0.414905	0.345755	-0.560902	-0.627453
30971	0.236494	9.140336	1.795812	-2.956472	-0.080430	0.028658	-0.204566	-0.497220	-0.383347	0.433983	0.319262	-0.523761	-0.659853
30972	0.352791	9.067397	2.914604	-2.985851	-0.089642	0.038670	-0.207071	-0.444929	-0.450641	0.451721	0.291202	-0.484620	-0.690140
30973	0.233272	8.379889	3.878533	-2.766237	-0.098652	0.034277	-0.205530	-0.393649	-0.505261	0.466582	0.264024	-0.446834	-0.716192
30974	0.298308	8.428646	4.729674	-2.653815	-0.069368	0.021870	-0.206845	-0.332279	-0.552778	0.479538	0.237698	-0.409117	-0.739031
30975	0.285886	7.521922	5.557088	-2.901408	-0.075244	0.003124	-0.208605	-0.263751	-0.596489	0.491889	0.208286	-0.366326	-0.761884
30976	0.330190	6.889998	7.200324	-3.272594	-0.048327	0.013214	-0.216031	-0.171331	-0.637785	0.504225	0.174840	-0.316429	-0.784258
30977	0.552756	5.742743	7.916125	-3.372408	-0.052107	0.021999	-0.217282	-0.076437	-0.671007	0.514834	0.139432	-0.263462	-0.803799
30978	0.489839	4.767728	7.801033	-3.935424	-0.050961	0.000734	-0.213015	0.018076	-0.695104	0.523887	0.097738	-0.200226	-0.822131
30979	0.591862	3.615154	8.438811	-3.837484	0.040487	0.000218	-0.209445	0.134516	-0.702677	0.529975	0.057880	-0.136218	-0.834998
30980	0.722517	1.541451	9.889780	-3.684497	0.048797	0.014912	-0.207523	0.246878	-0.695960	0.533154	0.019496	-0.074114	-0.842540
30981	0.546048	0.122424	10.170719	-3.406681	0.015138	-0.014948	-0.213149	0.366779	-0.669264	0.533004	-0.016698	-0.016363	-0.845790
30982	0.794994	-0.514655	10.188114	-2.497803	-0.003921	-0.001046	-0.213078	0.449691	-0.641191	0.531483	-0.043391	0.025686	-0.845567
30983	0.777130	-0.823319	10.001164	-1.328560	-0.050074	0.036341	-0.206982	0.493588	-0.622486	0.530772	-0.058525	0.047760	-0.844141
30984	0.798900	-1.355703	9.806645	-0.300622	-0.057189	0.030513	-0.208161	0.512844	-0.613559	0.530985	-0.062707	0.052133	-0.843448
30985	0.886305	-1.480341	9.896939	0.376494	-0.011550	0.076333	-0.208937	0.508743	-0.614078	0.532733	-0.059039	0.045845	-0.842976
30986	0.885736	-1.354789	10.023532	0.434235	0.006780	0.074743	-0.213096	0.493698	-0.618506	0.534477	-0.054282	0.038554	-0.842556
30987	0.847483	-1.422151	10.048638	0.209918	0.016648	0.101280	-0.211717	0.485699	-0.623237	0.536384	-0.051909	0.035370	-0.841633
30988	0.745790	-1.341340	9.815954	-0.067072	0.017327	0.125713	-0.208540	0.488520	-0.624834	0.538415	-0.052301	0.036686	-0.840255
30989	0.558688	-1.549044	9.698461	-0.175265	-0.006644	0.098442	-0.206581	0.494119	-0.623668	0.539876	-0.054465	0.039727	-0.839041
30990	0.301424	-1.701168	9.691525	0.006313	-0.039463	0.068954	-0.205662	0.495755	-0.623150	0.541070	-0.055058	0.039141	-0.838260
30991	0.408582	-1.424788	9.533154	0.220745	-0.050207	0.052515	-0.208312	0.492526	-0.620772	0.542219	-0.053699	0.035034	-0.837788
30992	0.711506	-1.230835	9.783574	0.306863	-0.044685	0.019717	-0.209322	0.483750	-0.623912	0.542898	-0.051158	0.029299	-0.837727
30993	0.854211	-0.821907	9.665805	0.171311	-0.032103	-0.020686	-0.207949	0.477802	-0.628905	0.542733	-0.050083	0.026112	-0.838004
30994	0.905691	-0.500051	9.469140	-0.013253	0.018788	-0.066010	-0.211510	0.475367	-0.630187	0.541601	-0.049999	0.026343	-0.838734
30995	1.055135	-0.495265	9.374574	-0.137318	0.067039	-0.098084	-0.211397	0.478528	-0.628614	0.539769	-0.050658	0.029273	-0.839778
30996	1.407737	-0.619695	9.371318	-0.187630	0.108057	-0.138990	-0.210626	0.480874	-0.625737	0.537172	-0.051003	0.033320	-0.841269
30997	1.330669	-0.644456	9.211805	-0.169525	0.106081	-0.205344	-0.209581	0.483606	-0.624958	0.533452	-0.051455	0.037031	-0.843451
30998	1.268652	-0.773485	9.511906	-0.173799	0.135298	-0.201719	-0.209198	0.486618	-0.624305	0.529761	-0.051229	0.041069	-0.845602
30999	1.015104	-1.170960	10.228977	-0.228777	0.122427	-0.170598	-0.209104	0.492394	-0.621159	0.526514	-0.052027	0.045940	-0.847328
31000	0.668423	-1.287885	10.012839	-0.160207	0.120773	-0.116725	-0.208467	0.495697	-0.618542	0.524254	-0.051829	0.049676	-0.848530
31001	0.441031	-1.129596	9.993731	-0.019987	0.142975	-0.059769	-0.206090	0.498127	-0.619085	0.523059	-0.049971	0.051315	-0.849282
31002	0.345077	-1.217573	10.356509	-0.024046	0.205245	0.006559	-0.203174	0.498905	-0.620025	0.522932	-0.046785	0.053748	-0.849391
31003	0.113788	-1.256755	10.291383	-0.059607	0.194348	0.060840	-0.198415	0.502130	-0.620455	0.523682	-0.044322	0.056706	-0.848868
31004	0.116391	-1.308169	10.031409	-0.072064	0.158756	0.079295	-0.193128	0.505215	-0.620497	0.524781	-0.042347	0.059533	-0.848096
31005	0.012084	-1.191884	9.619145	0.011687	0.110455	0.090864	-0.188618	0.506103	-0.622367	0.526186	-0.040505	0.060423	-0.847253
31006	0.200109	-1.184302	9.616205	0.040404	0.077671	0.114139	-0.186095	0.505791	-0.623304	0.528058	-0.038681	0.060519	-0.846166
31007	0.095559	-1.501534	9.788432	0.006418	0.046558	0.126022	-0.180393	0.505715	-0.624399	0.530125	-0.037930	0.060844	-0.844883
31008	0.234788	-1.360752	10.065387	-0.063612	0.041014	0.131209	-0.180014	0.508326	-0.622829	0.532242	-0.037807	0.062325	-0.843448
31009	0.396518	-1.401382	10.051922	-0.231744	0.016214	0.145170	-0.176598	0.512416	-0.620365	0.534474	-0.040082	0.066343	-0.841623
31010	0.436043	-1.627172	9.439344	-0.130248	-0.001915	0.142041	-0.175576	0.520626	-0.619060	0.536761	-0.041372	0.068499	-0.839931
31011	0.381884	-1.901647	9.420586	-0.023092	-0.011918	0.120461	-0.174003	0.524307	-0.618547	0.538765	-0.041940	0.068683	-0.838603
31012	0.248110	-2.151037	9.747136	-0.069831	-0.013917	0.091621	-0.171767	0.524856	-0.615813	0.540263	-0.042853	0.069652	-0.837513
31013	-0.005068	-2.144050	9.826495	-0.174284	-0.034326	0.033893	-0.171787	0.528289	-0.614633	0.540709	-0.045557	0.072078	-0.836877
31014	0.066587	-1.507572	9.447177	-0.226960	-0.057262	0.003182	-0.173691	0.536011	-0.610683	0.540636	-0.049018	0.075130	-0.836460
31015	-0.184129	-1.517967	9.367868	-0.195502	-0.058172	0.003335	-0.174661	0.542489	-0.607004	0.540567	-0.052375	0.077621	-0.836074
31016	-0.404724	-1.773215	9.439052	-0.044228	-0.039698	0.031762	-0.177597	0.545009	-0.604621	0.541116	-0.053521	0.077835	-0.835626
31017	-0.527909	-2.214446	9.950266	0.007577	0.013354	0.051334	-0.177330	0.546087	-0.605933	0.541949	-0.053374	0.077790	-0.835100
31018	-0.300843	-2.305491	9.931903	-0.102365	0.060703	0.016570	-0.174168	0.548802	-0.604516	0.542025	-0.053497	0.080045	-0.834829
31019	0.233055	-2.041610	9.388425	-0.177613	0.057007	-0.015169	-0.174325	0.551567	-0.601762	0.541473	-0.054727	0.083513	-0.834768
31020	-0.281129	-2.417980	9.392751	-0.107741	0.018481	-0.068285	-0.174743	0.555142	-0.600447	0.540187	-0.055752	0.085308	-0.835351
31021	-0.369510	-2.096817	9.074736	0.043649	0.033211	-0.097089	-0.176605	0.557079	-0.600431	0.538544	-0.055104	0.084764	-0.836510
31022	-0.190733	-2.168300	9.176231	0.120782	0.082647	-0.104149	-0.176042	0.552663	-0.603582	0.536797	-0.052650	0.083389	-0.837928
31023	-0.112047	-2.458988	9.967523	0.060398	0.063234	-0.145024	-0.176691	0.549657	-0.603971	0.534310	-0.051390	0.082861	-0.839646
31024	0.451109	-2.251805	9.714007	0.019674	0.009245	-0.194969	-0.178006	0.547751	-0.604486	0.531043	-0.051402	0.082299	-0.841771
31025	-0.230517	-1.897612	9.549365	0.083411	-0.018223	-0.209411	-0.181303	0.544637	-0.604984	0.527615	-0.051379	0.080443	-0.844104
31026	-0.075193	-1.114608	9.048046	0.149053	0.007575	-0.184227	-0.184187	0.540402	-0.607714	0.524646	-0.050030	0.077687	-0.846291
31027	0.057161	-1.529683	10.022948	0.077755	0.033054	-0.174462	-0.185358	0.537114	-0.609409	0.521706	-0.049119	0.076471	-0.848270
31028	0.135715	-1.807141	10.461520	-0.058123	-0.036645	-0.200872	-0.189321	0.535644	-0.610426	0.518297	-0.050710	0.076749	-0.850239
31029	0.289173	-1.634121	10.306932	-0.047513	-0.084168	-0.219203	-0.193046	0.537210	-0.608561	0.514635	-0.053164	0.076367	-0.852345
31030	0.087274	-1.764222	10.375244	0.073814	-0.149059	-0.257252	-0.199669	0.534570	-0.606543	0.510554	-0.055394	0.073172	-0.854934
31031	0.310786	-1.141258	9.473800	0.262399	-0.131430	-0.276639	-0.207832	0.526960	-0.610673	0.506283	-0.055548	0.066915	-0.857971
31032	0.320899	-1.242482	9.419659	0.344766	-0.072877	-0.289227	-0.213341	0.517140	-0.613908	0.501786	-0.053751	0.059810	-0.861246
31033	0.326194	-1.338378	9.519193	0.219802	-0.032852	-0.306530	-0.219236	0.506214	-0.618712	0.496761	-0.052651	0.055226	-0.864527
31034	0.434656	-1.328336	9.577963	0.054431	-0.000139	-0.314798	-0.224105	0.500232	-0.620510	0.491369	-0.052519	0.053824	-0.867699
31035	0.331204	-1.366274	9.802132	-0.025959	0.014347	-0.321693	-0.227405	0.498346	-0.621401	0.485726	-0.053040	0.053933	-0.870832
31036	0.321780	-1.414574	9.755753	0.101944	0.027253	-0.333060	-0.229904	0.493178	-0.621121	0.480000	-0.051995	0.051942	-0.874185
31037	0.469770	-1.101730	9.682299	0.182206	0.062112	-0.329025	-0.233036	0.485790	-0.624767	0.474352	-0.049663	0.048858	-0.877574
31038	0.468904	-0.924110	9.555143	0.139899	0.105970	-0.320085	-0.233268	0.481383	-0.627912	0.468765	-0.046851	0.046963	-0.880829
31039	0.227751	-0.917675	9.466558	0.032682	0.138809	-0.287463	-0.236156	0.476746	-0.629724	0.463585	-0.044520	0.047252	-0.883671
31040	-0.007523	-1.132408	9.432541	0.009691	0.142484	-0.256205	-0.235076	0.473708	-0.631307	0.458928	-0.042218	0.048048	-0.886168
31041	-0.245866	-1.194451	9.722333	0.040418	0.131503	-0.252351	-0.232794	0.470906	-0.635257	0.454352	-0.039881	0.048178	-0.888624
31042	-0.330533	-1.121275	10.061069	0.030686	0.065721	-0.225545	-0.232646	0.468431	-0.636307	0.450311	-0.038717	0.047925	-0.890744
31043	-0.076349	-0.806179	10.584013	0.076019	0.040253	-0.198524	-0.235018	0.465989	-0.636944	0.446788	-0.037594	0.046636	-0.892632
31044	-0.135970	-1.471862	10.156396	0.252881	0.003954	-0.177233	-0.234716	0.461024	-0.640617	0.443818	-0.035496	0.041899	-0.894433
31045	-0.176557	-1.038091	10.373363	0.334912	-0.017877	-0.165734	-0.238628	0.450357	-0.644651	0.441091	-0.033047	0.035514	-0.896150
31046	-0.251706	-0.441403	10.405039	0.074352	-0.105806	-0.128189	-0.241762	0.441341	-0.646857	0.438923	-0.034447	0.033039	-0.897256
31047	-0.280143	0.444075	9.720987	0.033790	-0.198871	-0.072913	-0.246527	0.440845	-0.647212	0.437763	-0.037786	0.030487	-0.897779
31048	-0.009272	0.248087	9.245427	0.260846	-0.172843	-0.025633	-0.251815	0.437897	-0.647039	0.437637	-0.038690	0.024145	-0.897995
31049	-0.064465	-0.314930	9.285029	0.329409	-0.119789	-0.029034	-0.256406	0.429441	-0.649626	0.437415	-0.037955	0.016983	-0.898298
31050	0.192546	-0.614850	9.384051	0.172149	-0.052343	-0.044678	-0.257684	0.422576	-0.653549	0.436796	-0.037473	0.013273	-0.898682
31051	-0.027998	-0.874386	9.608820	-0.051437	-0.021652	-0.079081	-0.261386	0.419617	-0.652735	0.435338	-0.038298	0.013806	-0.899346
31052	0.328693	-0.842285	9.641408	-0.198301	-0.025457	-0.094573	-0.261933	0.422643	-0.651681	0.433518	-0.040577	0.016954	-0.900071
31053	0.852167	-1.393299	10.039484	-0.034510	-0.068300	-0.136088	-0.263148	0.427453	-0.650883	0.431059	-0.042131	0.016761	-0.901183
31054	0.772529	-1.884054	10.115882	0.258757	-0.120242	-0.191722	-0.267370	0.422988	-0.650719	0.427917	-0.042200	0.010774	-0.902768
31055	0.656123	-1.737161	10.217686	0.334798	-0.127703	-0.274399	-0.271688	0.411797	-0.652917	0.423252	-0.041706	0.003365	-0.905046
31056	0.784333	-1.841588	9.862113	0.275978	-0.069449	-0.359679	-0.280098	0.400354	-0.657570	0.416975	-0.040719	-0.002640	-0.908002
31057	0.925365	-1.581227	9.924698	0.110621	-0.002275	-0.476912	-0.284818	0.390264	-0.659633	0.408380	-0.039853	-0.005017	-0.911928
31058	0.732093	-1.510325	9.662211	0.062506	0.002871	-0.586073	-0.288744	0.381661	-0.662487	0.397721	-0.039300	-0.006721	-0.916640
31059	0.251523	-1.868321	9.391027	0.077401	0.019056	-0.674619	-0.294007	0.371873	-0.662318	0.385378	-0.038302	-0.008378	-0.921925
31060	0.003292	-1.893050	9.340349	0.101519	-0.025166	-0.811024	-0.301635	0.360989	-0.664881	0.370450	-0.037917	-0.011183	-0.928011
31061	-0.328061	-1.672227	9.373964	-0.086345	-0.027369	-0.859987	-0.309017	0.350682	-0.664302	0.354364	-0.038917	-0.010160	-0.934242
31062	-0.664473	-1.924112	9.088809	-0.116506	0.029086	-0.916521	-0.317989	0.342567	-0.665150	0.337094	-0.039084	-0.008605	-0.940620
31063	-0.755547	-2.034575	9.206445	-0.318959	0.110932	-0.981352	-0.325117	0.334452	-0.663917	0.318337	-0.038989	-0.002186	-0.947173
31064	-0.604239	-1.404136	9.125473	-0.332873	0.137332	-1.031323	-0.330142	0.328380	-0.661259	0.298470	-0.038536	0.004076	-0.953632
31065	-0.327728	-0.755688	8.608994	-0.291636	0.169509	-1.009030	-0.334885	0.322410	-0.661747	0.278929	-0.037117	0.010379	-0.959538
31066	0.282687	-0.299215	9.456539	-0.281379	0.153207	-0.968354	-0.336715	0.316272	-0.661997	0.260047	-0.036027	0.015802	-0.964794
31067	0.304194	-0.771033	9.382902	-0.530588	0.178740	-0.884724	-0.339361	0.313036	-0.660274	0.242488	-0.035626	0.026824	-0.969129
31068	0.278170	-0.330169	10.257899	-0.570375	0.209822	-0.840708	-0.339365	0.312638	-0.659095	0.225622	-0.034860	0.038184	-0.972842
31069	0.360376	-0.393782	9.902470	-0.581133	0.219254	-0.735556	-0.338863	0.317032	-0.656870	0.210702	-0.033799	0.050401	-0.975665
31070	0.246670	-0.817139	10.005902	-0.267766	0.258004	-0.713711	-0.337793	0.314284	-0.656880	0.196310	-0.030703	0.056120	-0.978453
31071	0.310750	-1.115733	9.901483	-0.147133	0.274670	-0.685421	-0.335906	0.309853	-0.660041	0.182479	-0.026712	0.060054	-0.981010
31072	0.373332	-1.065165	10.579776	-0.171191	0.272720	-0.707697	-0.334273	0.301060	-0.661893	0.168156	-0.022931	0.063922	-0.983418
31073	0.290963	0.062894	11.204609	-0.308398	0.237877	-0.677948	-0.329469	0.294689	-0.664162	0.154356	-0.020209	0.070776	-0.985270
31074	0.036359	-0.144807	11.127297	-0.243084	0.203297	-0.633263	-0.328273	0.294398	-0.664565	0.141480	-0.017949	0.075833	-0.986869
31075	-0.440632	-0.222214	11.285008	0.104355	0.137841	-0.612961	-0.326765	0.284368	-0.667202	0.129201	-0.015901	0.074116	-0.988717
31076	-0.877793	0.429916	10.853146	0.135074	0.073955	-0.582295	-0.326563	0.269972	-0.670092	0.117619	-0.015055	0.071351	-0.990378
31077	-0.834897	0.499168	9.971058	0.097839	0.063051	-0.569537	-0.327050	0.258352	-0.669832	0.106277	-0.014372	0.069411	-0.991807
31078	-0.680781	0.519477	9.487838	0.184839	0.087965	-0.535901	-0.327906	0.243694	-0.672714	0.095586	-0.013084	0.065680	-0.993166
31079	-0.498892	0.317085	10.005250	0.135602	0.090779	-0.480770	-0.327178	0.229707	-0.675215	0.085957	-0.011596	0.062925	-0.994242
31080	-0.173635	-0.133915	10.213222	0.132452	0.080068	-0.388448	-0.327917	0.219285	-0.678489	0.078184	-0.010373	0.060247	-0.995063
31081	0.260917	-0.758341	10.304548	0.202979	0.100501	-0.308707	-0.325222	0.210475	-0.680873	0.071966	-0.008371	0.056132	-0.995791
31082	0.298814	-1.665605	9.538355	0.401735	0.128217	-0.294768	-0.323176	0.197030	-0.682337	0.066076	-0.005681	0.048175	-0.996635
31083	0.571703	-1.782526	8.963092	0.267612	0.168372	-0.291795	-0.320716	0.181511	-0.685508	0.060128	-0.002226	0.042926	-0.997265
31084	0.818897	-1.530985	9.199395	-0.383053	0.175980	-0.265575	-0.316722	0.177895	-0.686853	0.054646	0.000487	0.050676	-0.997219
31085	0.405027	-1.715405	8.986485	-1.028843	0.123321	-0.193091	-0.314268	0.196457	-0.688436	0.050670	0.001606	0.071274	-0.996168
31086	0.351746	-2.188228	8.662462	-1.216435	0.152468	-0.155300	-0.308168	0.226778	-0.686375	0.047381	0.003079	0.095554	-0.994291
31087	-0.289998	-2.581609	9.395174	-0.748631	0.123597	-0.147363	-0.304563	0.252470	-0.685083	0.044261	0.004510	0.110576	-0.992871
31088	-0.454317	-2.494542	9.620528	-0.034161	0.095964	-0.162173	-0.303277	0.262714	-0.685219	0.040871	0.005912	0.111268	-0.992932
31089	-0.469345	-1.848228	10.056779	0.494216	0.088324	-0.148448	-0.298977	0.250055	-0.687618	0.037674	0.007716	0.101553	-0.994087
31090	-0.425872	-1.347059	10.232264	0.455406	0.044451	-0.133835	-0.298624	0.231411	-0.691036	0.034874	0.008557	0.092464	-0.995068
31091	-0.202335	-1.202345	10.202769	0.115601	0.001207	-0.117029	-0.299069	0.213054	-0.694054	0.032529	0.008424	0.090138	-0.995362
31092	-0.228902	-1.200633	10.015290	-0.180590	-0.029188	-0.087103	-0.298671	0.212506	-0.693664	0.030852	0.007459	0.093644	-0.995100
31093	-0.181764	-1.503097	9.492935	-0.240012	-0.021935	-0.100313	-0.299626	0.219089	-0.693130	0.028940	0.006660	0.098338	-0.994710
31094	-0.113071	-1.237807	9.631738	-0.066730	-0.035461	-0.104041	-0.298962	0.219757	-0.693921	0.027006	0.005594	0.099575	-0.994648
31095	-0.151716	-1.226068	9.569123	0.077373	-0.045279	-0.072842	-0.300010	0.216758	-0.694045	0.025648	0.004559	0.097883	-0.994857
31096	-0.108618	-1.155640	9.733761	0.200523	-0.027714	-0.044562	-0.302366	0.210889	-0.695338	0.024949	0.003897	0.093800	-0.995271
31097	-0.474672	-1.229660	10.113420	0.256426	-0.041373	-0.016586	-0.302986	0.200360	-0.695600	0.024686	0.003147	0.088485	-0.995767
31098	-0.607907	-1.097617	10.104424	0.272817	-0.039507	-0.001751	-0.302946	0.190775	-0.696391	0.024895	0.002364	0.082949	-0.996240
31099	-0.582110	-0.938241	10.255745	0.238320	-0.035809	0.031284	-0.303033	0.180639	-0.697705	0.025577	0.001826	0.077939	-0.996628
31100	-0.118716	-1.038418	10.244261	0.138612	-0.054116	0.036368	-0.305923	0.175736	-0.698863	0.026425	0.000759	0.075063	-0.996828
31101	-0.098573	-1.237170	9.809534	0.077375	-0.060568	0.028700	-0.307495	0.170559	-0.698459	0.027095	-0.000360	0.073223	-0.996947
31102	-0.238434	-1.240484	9.625729	0.129489	-0.050385	0.060324	-0.309587	0.165913	-0.700279	0.028397	-0.001320	0.070531	-0.997104
31103	-0.392838	-1.224280	9.528486	0.090618	-0.017476	0.085911	-0.309704	0.162626	-0.700803	0.030146	-0.001478	0.068449	-0.997198
31104	-0.310769	-1.243315	9.543389	0.080218	0.020876	0.072883	-0.309695	0.159620	-0.700412	0.031602	-0.001027	0.066780	-0.997267
31105	-0.048271	-1.175146	9.623618	0.013992	0.004320	0.046738	-0.309151	0.159043	-0.702775	0.032538	-0.000846	0.066240	-0.997273
31106	0.156690	-1.174305	9.750380	-0.039134	-0.035968	0.031771	-0.308868	0.156561	-0.704350	0.033229	-0.001659	0.066913	-0.997204
31107	0.016779	-1.165439	9.609957	-0.000896	-0.076083	0.057864	-0.310715	0.154801	-0.704598	0.034493	-0.003088	0.066617	-0.997177
31108	-0.069564	-1.267120	9.478086	0.083800	-0.057669	0.076725	-0.311386	0.155640	-0.703544	0.036149	-0.004193	0.064826	-0.997233
31109	-0.015809	-1.421326	9.385199	0.017507	-0.021229	0.054194	-0.313217	0.151541	-0.705103	0.037266	-0.004522	0.064218	-0.997230
31110	0.268163	-1.310178	9.355799	-0.231027	0.008670	0.039975	-0.312695	0.154266	-0.705630	0.038001	-0.004579	0.068750	-0.996899
31111	0.441450	-1.242238	9.420787	-0.376533	0.005846	0.061394	-0.313242	0.160552	-0.706933	0.039188	-0.004679	0.076026	-0.996324
31112	0.485011	-1.281037	9.307817	-0.373334	0.018729	0.089082	-0.312619	0.171213	-0.707195	0.040872	-0.004572	0.083402	-0.995667
31113	0.277467	-1.232707	9.489011	-0.207239	0.011618	0.113917	-0.312252	0.179687	-0.707587	0.043108	-0.004362	0.087295	-0.995240
31114	0.199353	-1.030827	9.464705	-0.125432	0.008135	0.149394	-0.311729	0.183497	-0.709031	0.046078	-0.004160	0.089726	-0.994891
31115	0.078749	-1.016338	9.550208	-0.012619	0.009178	0.161032	-0.310941	0.185131	-0.708905	0.049271	-0.003753	0.089700	-0.994742
31116	-0.492693	-0.981308	10.275181	-0.078289	-0.001028	0.182833	-0.311862	0.185129	-0.710077	0.052898	-0.003633	0.091184	-0.994421
31117	-0.720988	-1.153650	9.968143	-0.145787	-0.013892	0.189897	-0.312545	0.191151	-0.710593	0.056701	-0.003731	0.093736	-0.993974
31118	-0.085768	-0.872728	10.126857	-0.144856	0.038252	0.175064	-0.312423	0.193615	-0.710331	0.060094	-0.002916	0.096584	-0.993505
31119	-0.300591	-1.324960	10.288959	-0.242600	0.064588	0.170848	-0.312712	0.201541	-0.711504	0.063365	-0.001601	0.101091	-0.992856
31120	-0.168084	-1.823638	10.035929	-0.236128	0.049970	0.158015	-0.311549	0.210275	-0.712295	0.066393	-0.000697	0.105760	-0.992173
31121	-0.532113	-2.333848	10.217431	-0.224356	0.026132	0.152583	-0.312111	0.219306	-0.712811	0.069381	-0.000150	0.109862	-0.991522
31122	-0.849091	-2.645852	9.228208	0.015621	0.000738	0.118782	-0.313183	0.225045	-0.714633	0.071746	0.000038	0.109465	-0.991398
31123	-0.217222	-2.688389	9.087065	0.122840	0.022784	0.076866	-0.313567	0.222171	-0.715156	0.073240	0.000858	0.106742	-0.991585
31124	-0.580738	-3.272790	10.088573	-0.012316	0.013173	0.002368	-0.314468	0.218329	-0.717377	0.073256	0.000999	0.106918	-0.991565
31125	-0.505737	-2.841463	9.523955	-0.201647	-0.008948	-0.013335	-0.314081	0.221739	-0.717903	0.073036	0.000537	0.110670	-0.991170
31126	-0.569510	-2.636672	8.935658	-0.115484	-0.003295	0.001854	-0.316464	0.223392	-0.719455	0.073074	0.000200	0.112866	-0.990919
31127	-0.653323	-2.244289	9.036408	0.040931	-0.046973	0.015610	-0.319100	0.220818	-0.719959	0.073514	-0.000572	0.111795	-0.991008
31128	-0.420560	-1.500295	9.044214	0.002716	-0.065192	0.037567	-0.321491	0.221400	-0.719153	0.074406	-0.001884	0.111557	-0.990967
31129	-0.206680	-1.845053	9.425488	-0.039944	-0.021353	0.044687	-0.322809	0.221131	-0.720190	0.075364	-0.002195	0.112101	-0.990832
31130	-0.205502	-2.087543	9.580544	-0.050363	-0.021352	0.055719	-0.324145	0.223884	-0.720047	0.076513	-0.002677	0.112980	-0.990643
31131	-0.232386	-2.502388	10.011404	-0.041313	-0.035978	0.066876	-0.327848	0.221197	-0.719363	0.077944	-0.003232	0.113540	-0.990466
31132	-0.074069	-2.336528	9.871165	-0.028959	-0.070705	0.048535	-0.329712	0.221645	-0.717776	0.079054	-0.004674	0.113918	-0.990329
31133	0.119282	-1.932465	9.708187	-0.013664	-0.086122	0.070775	-0.331566	0.223159	-0.718939	0.080676	-0.006187	0.113846	-0.990198
31134	-0.205581	-2.068062	9.648037	0.150742	-0.085031	0.088213	-0.334739	0.221281	-0.718783	0.082639	-0.007534	0.110645	-0.990390
31135	-0.668164	-2.138681	9.671537	0.335622	-0.136800	0.164892	-0.339217	0.214764	-0.718881	0.086280	-0.009249	0.103579	-0.990829
31136	-0.837779	-1.960967	9.670046	0.308708	-0.170516	0.223858	-0.343406	0.202221	-0.719377	0.091115	-0.011737	0.097116	-0.991024
31137	-0.779278	-2.090386	9.786411	0.211652	-0.119457	0.218680	-0.347772	0.197371	-0.716855	0.095757	-0.013166	0.092552	-0.991005
31138	-0.642251	-2.003335	9.832125	0.062333	-0.119699	0.180086	-0.352534	0.194969	-0.716293	0.099556	-0.015191	0.091043	-0.990742
31139	-0.476767	-1.817733	9.831470	-0.063589	-0.081491	0.153545	-0.355993	0.197480	-0.715347	0.102758	-0.016488	0.091999	-0.990306
31140	-0.191795	-1.920989	9.727052	0.017296	-0.079606	0.122591	-0.358520	0.198886	-0.714409	0.105334	-0.017908	0.091441	-0.990062
31141	0.154240	-1.679973	9.642435	0.166225	-0.101375	0.100309	-0.359453	0.197824	-0.712305	0.107594	-0.019217	0.087787	-0.990125
31142	0.047885	-1.622355	9.666257	0.220644	-0.099553	0.081194	-0.364188	0.191157	-0.713973	0.109459	-0.020675	0.083141	-0.990292
31143	-0.229466	-1.608741	9.587037	0.208311	-0.077671	0.079242	-0.366292	0.186263	-0.713303	0.111270	-0.021450	0.078692	-0.990437
31144	-0.078024	-1.509515	9.666665	0.178580	-0.042978	0.070731	-0.369182	0.180410	-0.713676	0.112811	-0.021897	0.074996	-0.990540
31145	0.012969	-1.374382	9.727026	0.042218	-0.028557	0.045097	-0.368515	0.178628	-0.713289	0.113792	-0.022116	0.073929	-0.990503
31146	0.171988	-1.355155	9.627951	-0.011165	-0.030422	0.041144	-0.372608	0.175796	-0.713781	0.114640	-0.022787	0.074006	-0.990385
31147	0.114466	-1.430047	9.573547	-0.027879	0.004297	0.046545	-0.372347	0.176480	-0.713521	0.115569	-0.022517	0.074402	-0.990253
31148	-0.164572	-1.560041	9.717964	0.031589	0.004347	0.061606	-0.372746	0.176623	-0.713387	0.116793	-0.022370	0.073721	-0.990164
31149	-0.174351	-1.525913	9.852791	0.058800	0.009836	0.056194	-0.372998	0.175243	-0.714826	0.117945	-0.021756	0.072429	-0.990136
31150	0.041437	-1.280857	9.618172	0.029842	0.011651	0.043124	-0.372203	0.174554	-0.714440	0.118791	-0.021496	0.071791	-0.990087
31151	0.086284	-1.073531	9.707923	-0.013905	0.022545	0.031801	-0.371009	0.174537	-0.714712	0.119410	-0.020837	0.071942	-0.990016
31152	0.301196	-1.145499	9.646502	0.001868	0.028086	0.033731	-0.371008	0.176572	-0.716414	0.120035	-0.020331	0.071893	-0.989954
31153	0.383319	-1.173994	9.709287	0.033729	0.004295	0.006246	-0.370744	0.175891	-0.715892	0.120191	-0.019977	0.071029	-0.990005
31154	0.431260	-1.116278	9.672132	0.063483	-0.001152	0.003636	-0.370599	0.174235	-0.717073	0.120287	-0.019946	0.069677	-0.990090
31155	0.465572	-1.228877	9.795710	0.077927	0.004255	-0.030441	-0.371390	0.172879	-0.716806	0.119731	-0.019566	0.067907	-0.990288
31156	0.371844	-1.288878	9.894823	0.109781	-0.019560	-0.056086	-0.373888	0.166624	-0.715871	0.118684	-0.019870	0.065570	-0.990565
31157	0.306546	-1.250855	9.793918	0.197250	-0.066976	-0.050035	-0.375986	0.160360	-0.715333	0.117876	-0.020664	0.061259	-0.990922
31158	0.234127	-1.236941	9.683004	0.240778	-0.068711	-0.031356	-0.376762	0.154493	-0.714674	0.117433	-0.021600	0.056217	-0.991253
31159	0.234111	-1.229378	9.783939	0.112945	-0.024985	-0.030227	-0.377805	0.147820	-0.712835	0.116924	-0.021743	0.053693	-0.991450
31160	0.190509	-1.188748	9.728887	-0.006057	0.006837	-0.043803	-0.379384	0.146729	-0.714264	0.116038	-0.021772	0.053716	-0.991552
31161	0.181121	-1.241582	9.764069	-0.018317	0.029672	-0.042052	-0.380436	0.146048	-0.715172	0.115177	-0.021154	0.053934	-0.991654
31162	0.161970	-1.270496	9.763484	-0.051750	0.033334	-0.023769	-0.378056	0.148338	-0.715977	0.114643	-0.020741	0.054934	-0.991670
31163	0.229362	-1.246346	9.750048	0.028812	0.026113	-0.027040	-0.379518	0.148771	-0.715441	0.114103	-0.020075	0.054234	-0.991784
31164	0.234350	-1.279909	9.783234	-0.006149	0.011450	-0.027193	-0.377921	0.146702	-0.715324	0.113543	-0.019996	0.054278	-0.991848
31165	0.183675	-1.270337	9.797298	-0.031593	-0.003191	-0.019918	-0.379119	0.148220	-0.715313	0.113152	-0.020049	0.054731	-0.991867
31166	-0.112543	-1.348405	9.656599	0.084611	-0.014018	-0.000861	-0.379767	0.144397	-0.715310	0.113178	-0.020240	0.052927	-0.991958
31167	-0.035941	-1.232839	9.632526	0.059994	-0.007623	0.002693	-0.380686	0.140726	-0.714125	0.113277	-0.020135	0.051585	-0.992019
31168	0.026585	-1.204297	9.499071	-0.106484	-0.003189	0.012921	-0.380574	0.143887	-0.712552	0.113486	-0.020530	0.053602	-0.991880
31169	0.070029	-1.208595	9.624253	-0.097671	0.013262	0.010172	-0.378984	0.145905	-0.714136	0.113648	-0.020356	0.055455	-0.991763
31170	0.209996	-1.226889	9.822161	-0.134358	0.011406	0.012761	-0.380322	0.149614	-0.714124	0.113826	-0.020525	0.058058	-0.991590
31171	0.484347	-1.120573	9.792603	-0.097525	0.011463	0.001879	-0.379813	0.154673	-0.713863	0.113825	-0.020413	0.059901	-0.991483
31172	0.392987	-1.173531	9.839022	-0.002930	0.004233	0.000522	-0.379150	0.156021	-0.715047	0.113827	-0.020440	0.059876	-0.991484
31173	0.330421	-1.192350	10.001422	-0.001040	0.007848	-0.007784	-0.378891	0.156030	-0.713870	0.113676	-0.020209	0.059791	-0.991511
31174	0.291489	-1.123114	9.865190	-0.011657	0.002365	-0.005063	-0.378494	0.156026	-0.713873	0.113563	-0.020299	0.059932	-0.991514
31175	0.214392	-1.135326	9.857096	0.018084	0.013354	-0.004932	-0.377963	0.156562	-0.714402	0.113469	-0.019921	0.059475	-0.991560
31176	0.142608	-1.248336	9.922061	0.035575	0.015208	0.004384	-0.378619	0.153841	-0.713611	0.113547	-0.019638	0.058713	-0.991602
31177	0.016921	-1.183736	9.888184	0.097613	0.007964	0.010240	-0.378083	0.151787	-0.713224	0.113791	-0.019164	0.056676	-0.991702
31178	0.045332	-1.083420	9.654587	0.117736	0.018938	-0.004443	-0.375955	0.149029	-0.712980	0.113722	-0.018630	0.054289	-0.991853
31179	0.353722	-1.034572	9.686959	0.168612	0.020842	-0.013408	-0.375403	0.144905	-0.714297	0.113506	-0.017771	0.050861	-0.992076
31180	0.471805	-1.024947	9.618575	0.128463	0.017132	-0.026521	-0.375384	0.140795	-0.714823	0.113002	-0.017271	0.048248	-0.992272
31181	0.671786	-0.995634	9.630456	0.047838	0.004310	-0.013983	-0.376028	0.135878	-0.714820	0.112743	-0.017051	0.047178	-0.992357
31182	0.686588	-1.062652	9.725682	0.000429	0.004308	0.007929	-0.375364	0.135597	-0.714825	0.112886	-0.017061	0.047089	-0.992345
31183	0.518048	-1.111027	9.749839	-0.015365	0.018896	0.011514	-0.374706	0.136682	-0.714961	0.113095	-0.016709	0.047325	-0.992316
31184	0.286531	-1.096861	9.805493	0.002197	0.020687	0.004207	-0.374431	0.135574	-0.716012	0.113150	-0.016393	0.047236	-0.992319
31185	0.136829	-1.048857	9.857585	-0.016958	0.013299	-0.007885	-0.372323	0.137067	-0.714849	0.112979	-0.016180	0.047494	-0.992330
31186	0.044860	-0.982242	9.689611	-0.024024	-0.001339	-0.010672	-0.372986	0.138841	-0.716022	0.112756	-0.016375	0.047871	-0.992334
31187	0.112353	-0.977178	9.723923	-0.029177	-0.001358	-0.019002	-0.373784	0.138584	-0.715230	0.112374	-0.016486	0.048338	-0.992353
31188	0.237521	-0.933628	9.720900	0.002515	0.004128	-0.039151	-0.372324	0.137340	-0.714849	0.111585	-0.016541	0.048192	-0.992448
31189	0.237707	-0.972046	9.744370	0.032296	0.004160	-0.038076	-0.372587	0.136932	-0.714978	0.110838	-0.016430	0.047443	-0.992569
31190	0.305262	-0.981535	9.744867	0.030681	0.007791	-0.051007	-0.372578	0.134334	-0.714849	0.109821	-0.016360	0.046742	-0.992717
31191	0.285988	-0.981295	9.826315	0.014965	-0.001374	-0.051074	-0.372567	0.134449	-0.716945	0.108815	-0.016422	0.046324	-0.992846
31192	0.319663	-0.961763	9.889321	-0.006071	0.005924	-0.047501	-0.373363	0.132286	-0.715236	0.107855	-0.016466	0.046349	-0.992949
31193	0.309950	-0.947353	9.887033	0.021795	-0.003148	-0.032580	-0.372298	0.131722	-0.715769	0.107219	-0.016542	0.045797	-0.993042
31194	0.247310	-0.962320	9.768603	0.018191	0.001431	-0.027069	-0.372822	0.129544	-0.715242	0.106677	-0.016604	0.045338	-0.993121
31195	0.160112	-0.875705	9.817019	0.017140	0.015154	-0.015106	-0.371893	0.129530	-0.715642	0.106369	-0.016314	0.044924	-0.993177
31196	0.068479	-0.870897	9.869046	-0.041514	0.047967	-0.018227	-0.370828	0.128556	-0.716044	0.105940	-0.015570	0.045752	-0.993197
31197	-0.008533	-0.899846	9.891928	-0.055256	0.038739	-0.042279	-0.368979	0.129632	-0.715797	0.105049	-0.014979	0.046817	-0.993252
31198	0.135767	-0.827761	9.779052	-0.008096	-0.014159	-0.030880	-0.369771	0.129637	-0.716183	0.104439	-0.015410	0.046847	-0.993308
31199	0.246692	-0.837687	9.626303	0.025045	-0.035088	-0.019599	-0.371096	0.128836	-0.715649	0.104091	-0.016099	0.046161	-0.993366
31200	0.372214	-0.866095	9.689494	0.049541	-0.039598	-0.012079	-0.371101	0.128847	-0.714601	0.103899	-0.016899	0.044998	-0.993426
31201	0.375098	-0.959376	9.851461	0.016370	-0.008579	-0.014138	-0.371882	0.127743	-0.716429	0.103631	-0.017089	0.044540	-0.993471
31202	0.368163	-1.024540	9.797667	-0.036100	0.009630	-0.019966	-0.371363	0.128843	-0.715254	0.103205	-0.017095	0.045178	-0.993487
31203	0.218946	-1.077468	9.886759	-0.041283	0.018725	-0.023702	-0.372291	0.128584	-0.714853	0.102702	-0.016879	0.045930	-0.993508
31204	0.363322	-1.014416	9.946608	-0.044838	0.049817	-0.021920	-0.370178	0.131288	-0.715655	0.102199	-0.016106	0.046824	-0.993531
31205	0.503109	-1.009895	9.779926	0.007624	0.063614	-0.022592	-0.368582	0.129087	-0.715145	0.101690	-0.014917	0.046700	-0.993607
31206	0.459478	-0.961940	9.756185	0.133555	0.040926	-0.011771	-0.369105	0.128264	-0.715928	0.101452	-0.013948	0.044034	-0.993767
31207	0.447227	-0.923727	9.679784	0.168512	0.015388	-0.007864	-0.366966	0.123313	-0.716078	0.101325	-0.013399	0.040619	-0.993934
31208	0.324412	-0.955273	9.673393	0.063399	-0.008479	0.002712	-0.367620	0.120588	-0.715681	0.101391	-0.013542	0.039251	-0.993980
31209	0.252082	-0.958007	9.619864	-0.056457	0.002324	-0.008066	-0.367618	0.120584	-0.716074	0.101208	-0.013719	0.040293	-0.993954
31210	0.353095	-0.904864	9.621552	-0.083613	0.005965	-0.008207	-0.368425	0.124148	-0.716328	0.101005	-0.013881	0.041873	-0.993907
31211	0.232511	-0.895236	9.692583	-0.069527	0.026039	-0.018325	-0.367511	0.124978	-0.714370	0.100594	-0.013631	0.043226	-0.993895
31212	0.247554	-1.010141	9.856761	-0.037750	0.029680	-0.032932	-0.367246	0.125518	-0.714765	0.099889	-0.013250	0.043935	-0.993940
31213	0.314741	-0.942687	9.841529	-0.037663	0.004079	-0.042121	-0.364865	0.127263	-0.715438	0.099032	-0.013401	0.044609	-0.993993
31214	0.213506	-0.952845	9.744413	-0.013328	0.015095	-0.030020	-0.365652	0.126985	-0.716742	0.098412	-0.013260	0.044805	-0.994048
31215	0.198892	-0.918957	9.811972	-0.037734	0.002246	-0.038432	-0.365520	0.126713	-0.716481	0.097629	-0.013446	0.045479	-0.994092
31216	0.179251	-0.847021	9.750380	-0.023973	0.000483	-0.019906	-0.364335	0.126984	-0.715312	0.097214	-0.013606	0.045860	-0.994113
31217	0.121552	-0.880711	9.782978	0.026899	-0.020507	-0.025154	-0.366187	0.125643	-0.714773	0.096734	-0.014104	0.045204	-0.994183
31218	0.020158	-0.851926	9.816046	0.016358	-0.032407	-0.021503	-0.365927	0.126192	-0.714251	0.096335	-0.014842	0.044718	-0.994233
31219	-0.013459	-0.886092	9.695217	0.012925	-0.037915	-0.030739	-0.366725	0.126751	-0.713982	0.095756	-0.015701	0.044302	-0.994294
31220	0.222348	-0.787106	9.655594	0.010265	-0.015954	-0.034473	-0.368305	0.124578	-0.714233	0.095078	-0.016135	0.043966	-0.994368
31221	0.285286	-0.832041	9.847608	-0.039543	-0.014181	-0.032880	-0.368444	0.125135	-0.713445	0.094419	-0.016626	0.044630	-0.994393
31222	0.555527	-0.874800	9.851931	-0.079944	-0.017791	-0.012763	-0.370172	0.126933	-0.713430	0.094142	-0.017247	0.046091	-0.994342
31223	0.565303	-0.901126	9.887664	-0.041345	-0.019592	-0.018101	-0.368459	0.128425	-0.712788	0.093780	-0.017860	0.046781	-0.994333
31224	0.491294	-1.052575	9.971273	0.054845	-0.020368	0.002695	-0.369128	0.128988	-0.711997	0.093879	-0.018267	0.045562	-0.994373
31225	0.508134	-1.047991	9.894672	0.056572	-0.003001	-0.000091	-0.369249	0.126250	-0.712259	0.093893	-0.018366	0.044347	-0.994424
31226	0.392694	-1.105663	9.984014	-0.002941	-0.003079	0.004220	-0.369911	0.126258	-0.712254	0.093961	-0.018535	0.044311	-0.994417
31227	0.435872	-1.067798	9.773685	-0.006401	-0.003095	-0.009639	-0.370971	0.125728	-0.711721	0.093761	-0.018772	0.044357	-0.994429
31228	0.406723	-1.027394	9.644341	0.010866	0.006108	0.006122	-0.370310	0.125994	-0.711727	0.093870	-0.018731	0.044064	-0.994432
31229	0.430756	-1.010452	9.659207	0.021438	0.007932	-0.001210	-0.370045	0.125311	-0.711336	0.093838	-0.018698	0.043589	-0.994457
31230	0.358291	-0.981674	9.673339	-0.015488	0.007918	0.013364	-0.370573	0.125179	-0.711463	0.094068	-0.018663	0.043826	-0.994426
31231	0.353723	-1.034556	9.691760	-0.038271	0.013387	0.018780	-0.370838	0.125724	-0.711984	0.094407	-0.018620	0.044565	-0.994361
31232	0.377952	-1.053248	9.840569	-0.038040	0.013338	0.002169	-0.371239	0.126008	-0.711457	0.094382	-0.018529	0.045257	-0.994334
31233	0.423330	-0.966924	9.726969	-0.011802	0.006057	-0.003225	-0.369659	0.128860	-0.711730	0.094299	-0.018609	0.045452	-0.994332
31234	0.461409	-0.860922	9.743216	-0.013645	0.018864	-0.000489	-0.369391	0.128444	-0.711995	0.094278	-0.018366	0.045667	-0.994328
31235	0.444833	-0.918180	9.895903	0.010129	0.011552	-0.004972	-0.369388	0.127624	-0.711864	0.094162	-0.018306	0.045429	-0.994351
31236	0.430639	-0.970736	10.015068	0.068897	0.013419	-0.010214	-0.368584	0.126510	-0.712919	0.093964	-0.018025	0.043989	-0.994440
31237	0.357938	-0.899221	9.861748	0.114221	0.009838	-0.000754	-0.368838	0.122418	-0.712002	0.093971	-0.017804	0.041676	-0.994543
31238	0.410586	-0.817448	9.820173	0.103783	0.000671	-0.011869	-0.370280	0.118739	-0.712123	0.093728	-0.017710	0.039519	-0.994656
31239	0.342971	-0.798614	9.738182	0.103710	-0.008462	-0.008166	-0.370009	0.115465	-0.710948	0.093598	-0.017883	0.037374	-0.994748
31240	0.391033	-0.770061	9.616595	0.121232	0.006173	-0.017327	-0.371457	0.113290	-0.711199	0.093297	-0.017652	0.034876	-0.994871
31241	0.372451	-0.911420	9.804095	0.114324	0.004333	-0.011818	-0.371034	0.107126	-0.711467	0.093088	-0.017558	0.032549	-0.994971
31242	0.444537	-0.860857	9.771867	0.103687	-0.001121	-0.000788	-0.371809	0.101800	-0.711464	0.092956	-0.017489	0.030395	-0.995053
31243	0.443522	-0.662452	9.390528	0.098196	0.039100	-0.007343	-0.371006	0.100417	-0.711995	0.092808	-0.016739	0.028461	-0.995136
31244	0.265296	-0.682810	9.873521	-0.062908	0.048055	0.013042	-0.368871	0.097103	-0.712669	0.092798	-0.015991	0.029719	-0.995113
31245	-0.005108	-0.606438	9.848062	-0.159243	0.037855	0.010710	-0.369419	0.101489	-0.712400	0.092926	-0.015716	0.032914	-0.995005
31246	0.120228	-0.601651	9.767674	-0.103200	0.033362	0.007315	-0.368091	0.104999	-0.715553	0.092940	-0.015343	0.034943	-0.994940
31247	0.096080	-0.591927	9.810798	0.007206	0.017002	-0.001332	-0.368890	0.105287	-0.715023	0.092894	-0.015166	0.034774	-0.994953
31248	0.086387	-0.582387	9.791636	0.038710	-0.003065	0.000704	-0.367707	0.106787	-0.714246	0.092960	-0.015262	0.033907	-0.994975
31249	0.163111	-0.490727	9.812843	0.045834	0.002395	-0.015882	-0.367169	0.103776	-0.713727	0.092647	-0.015300	0.032924	-0.995037
31250	0.159127	-0.663643	9.911210	0.047782	0.001457	-0.022324	-0.367432	0.102690	-0.713202	0.092162	-0.015302	0.031879	-0.995116
31251	0.308415	-0.622475	9.901177	0.042536	-0.003098	-0.023262	-0.368611	0.099147	-0.713194	0.091705	-0.015457	0.030946	-0.995185
31252	0.344844	-0.672474	10.035255	-0.002975	0.000521	-0.016113	-0.368478	0.099145	-0.713195	0.091309	-0.015566	0.030911	-0.995221
31253	0.354573	-0.689199	10.063921	-0.039921	-0.015912	0.006798	-0.368747	0.099698	-0.712930	0.091432	-0.016113	0.031607	-0.995179
31254	0.394960	-0.572023	9.828271	-0.055906	-0.015884	0.015022	-0.367954	0.101594	-0.713984	0.091684	-0.016627	0.032605	-0.995115
31255	0.418913	-0.548733	9.588751	-0.000240	-0.001117	0.039279	-0.368758	0.104065	-0.713976	0.092457	-0.016793	0.032539	-0.995043
31256	0.279881	-0.711992	9.774819	0.031382	0.009853	0.041268	-0.369817	0.103533	-0.713706	0.093269	-0.016618	0.031856	-0.994992
31257	0.210357	-0.799030	9.693726	0.061136	0.001662	0.044203	-0.369548	0.101078	-0.712661	0.094159	-0.016607	0.030583	-0.994949
31258	0.143228	-0.881111	9.653537	0.082605	0.018922	-0.002781	-0.368219	0.100104	-0.712803	0.094087	-0.016182	0.028883	-0.995013
31259	0.082470	-0.780235	9.635179	0.044969	0.033474	-0.012230	-0.367952	0.098059	-0.711758	0.093830	-0.015590	0.027991	-0.995073
31260	0.077420	-0.726897	9.755916	-0.071210	0.030540	-0.034967	-0.366093	0.098980	-0.713345	0.093027	-0.015239	0.029364	-0.995114
31261	0.154012	-0.606264	9.806336	-0.115965	0.019556	-0.025952	-0.365562	0.100602	-0.714659	0.092455	-0.015220	0.031650	-0.995097
31262	0.206833	-0.552677	9.966027	-0.080310	0.002303	0.003786	-0.365046	0.102795	-0.713614	0.092436	-0.015425	0.033164	-0.995047
31263	0.245444	-0.557206	10.026342	-0.013856	0.000575	0.014278	-0.364927	0.105128	-0.712828	0.092708	-0.015564	0.033383	-0.995012
31264	0.250891	-0.692168	9.959681	0.038640	-0.006654	0.022868	-0.365318	0.104577	-0.713611	0.093180	-0.015716	0.032518	-0.994994
31265	0.328116	-0.711624	9.854498	0.040541	0.002459	0.004411	-0.364787	0.103619	-0.713092	0.093271	-0.015726	0.031655	-0.995013
31266	0.313545	-0.687434	9.900314	-0.045948	0.002316	-0.012641	-0.365447	0.103621	-0.713610	0.092962	-0.015878	0.032479	-0.995013
31267	0.419359	-0.634668	9.789208	-0.041779	-0.001270	0.003078	-0.365984	0.104864	-0.713081	0.093003	-0.016123	0.033244	-0.994980
31268	0.448389	-0.658985	9.697912	0.044048	0.011608	-0.004810	-0.365061	0.106084	-0.713088	0.092930	-0.015920	0.032296	-0.995021
31269	0.284837	-0.740915	9.757654	0.110559	0.001617	0.002922	-0.364787	0.102532	-0.712306	0.093014	-0.015832	0.030036	-0.995086
31270	0.217156	-0.702354	9.815181	0.040564	0.001518	-0.001129	-0.365039	0.099659	-0.712567	0.092940	-0.015831	0.029141	-0.995119
31271	0.241192	-0.693223	9.657086	0.007255	-0.008557	-0.001280	-0.366888	0.099941	-0.713862	0.092913	-0.016136	0.028922	-0.995123
31272	0.298690	-0.616155	9.644300	-0.045416	0.008784	0.007654	-0.365835	0.098854	-0.711906	0.092965	-0.016145	0.029755	-0.995094
31273	0.269674	-0.586353	9.932531	-0.110041	0.004104	0.001791	-0.365974	0.101856	-0.712821	0.092954	-0.016414	0.031893	-0.995024
31274	0.279071	-0.535950	9.890114	-0.062865	-0.015926	0.009443	-0.366244	0.104043	-0.713342	0.093093	-0.016947	0.033027	-0.994965
31275	0.274390	-0.567372	9.851218	0.059600	-0.017597	0.018373	-0.367837	0.104747	-0.713197	0.093482	-0.017318	0.031743	-0.994964
31276	0.265045	-0.632508	9.807005	0.112279	-0.023057	0.004808	-0.367570	0.101888	-0.711498	0.093647	-0.017671	0.029376	-0.995015
31277	0.356932	-0.692808	9.710988	0.084370	-0.010301	-0.006420	-0.367164	0.099150	-0.711240	0.093547	-0.017866	0.027605	-0.995072
31278	0.328056	-0.707518	9.648094	0.033724	0.001485	-0.022383	-0.367559	0.097928	-0.710714	0.093082	-0.017891	0.026838	-0.995136
31279	0.361428	-0.625555	9.673562	-0.022358	0.018794	-0.021774	-0.368476	0.095475	-0.710838	0.092622	-0.017718	0.027248	-0.995171
31280	0.289303	-0.658501	9.931703	-0.071402	0.023313	-0.009113	-0.368210	0.096555	-0.712019	0.092266	-0.017493	0.028620	-0.995169
31281	0.298785	-0.622224	9.980314	-0.083755	0.015100	0.001909	-0.368231	0.100669	-0.710969	0.092258	-0.017491	0.030256	-0.995122
31282	0.192566	-0.596134	9.931675	0.003666	0.000583	0.010676	-0.365982	0.101194	-0.710725	0.092486	-0.017573	0.030096	-0.995104
31283	0.212203	-0.670771	9.906804	0.070164	-0.002979	0.017483	-0.367432	0.100381	-0.711500	0.092852	-0.017628	0.028640	-0.995112
31284	0.226508	-0.644946	9.710442	0.075489	0.000657	0.000894	-0.368358	0.098216	-0.710183	0.092880	-0.017580	0.027048	-0.995155
31285	0.187783	-0.616379	9.643262	0.039570	0.004268	-0.001141	-0.368740	0.094524	-0.710444	0.092861	-0.017550	0.026211	-0.995179
31286	0.260178	-0.630753	9.619728	-0.001391	-0.001291	-0.017949	-0.369792	0.093300	-0.710960	0.092402	-0.017691	0.026141	-0.995221
31287	0.346886	-0.611286	9.632814	-0.020599	0.020616	-0.025461	-0.370591	0.095082	-0.711476	0.091870	-0.017461	0.026528	-0.995264
31288	0.346716	-0.567325	9.823085	-0.053820	0.004122	-0.022839	-0.368880	0.096307	-0.710180	0.091393	-0.017596	0.027508	-0.995279
31289	0.293651	-0.557363	9.952368	-0.090603	0.013216	-0.018429	-0.368875	0.096026	-0.710966	0.090979	-0.017638	0.029275	-0.995266
31290	0.409073	-0.489540	10.016815	-0.055644	0.011454	-0.012711	-0.368094	0.100117	-0.711363	0.090671	-0.017624	0.030308	-0.995264
31291	0.327317	-0.537987	9.969759	-0.001366	0.004193	-0.012426	-0.366896	0.098870	-0.711505	0.090413	-0.017684	0.030273	-0.995287
31292	0.389788	-0.500009	9.781219	0.036923	-0.013978	0.004411	-0.368617	0.098751	-0.711753	0.090490	-0.017998	0.029424	-0.995300
31293	0.380344	-0.543424	9.756515	0.043858	-0.006641	0.011820	-0.368881	0.097938	-0.711227	0.090737	-0.018182	0.028468	-0.995302
31294	0.274796	-0.654063	9.830800	0.038703	-0.008501	0.009952	-0.368627	0.097686	-0.708871	0.090949	-0.018381	0.027595	-0.995303
31295	0.323170	-0.693008	9.672258	0.056310	0.001552	-0.004735	-0.369403	0.096299	-0.711617	0.090866	-0.018387	0.026407	-0.995343
31296	0.385776	-0.673434	9.730735	0.007380	0.004226	-0.012370	-0.369665	0.093851	-0.710436	0.090551	-0.018400	0.026173	-0.995378
31297	0.383454	-0.692738	9.716038	-0.035364	0.007798	-0.027357	-0.369666	0.095076	-0.711091	0.089981	-0.018465	0.026822	-0.995411
31298	0.457711	-0.586408	9.807049	-0.066032	0.020565	-0.027535	-0.368747	0.095489	-0.709788	0.089358	-0.018294	0.028073	-0.995436
31299	0.375820	-0.600707	9.894910	-0.076602	0.026042	-0.018372	-0.367421	0.097101	-0.711239	0.088941	-0.018071	0.029579	-0.995434
31300	0.322962	-0.641885	9.845825	-0.027607	0.020614	-0.015346	-0.369015	0.099029	-0.711749	0.088598	-0.017825	0.030069	-0.995454
31301	0.317858	-0.581706	9.856224	-0.017231	0.018823	-0.005142	-0.367423	0.098191	-0.711632	0.088470	-0.017631	0.030381	-0.995459
