# Supplementary material for: Identification of Haptic Based Guiding Using Hard Reins
Source: PLoS One. 2015 Jul 22;10(7):e0132020. doi: 10.1371/journal.pone.0132020 (PMC4511788; doi:10.1371/journal.pone.0132020)
Supplement: S8 File — (ZIP) [file pone.0132020.s008.zip › Exp2_MotionData1/Subject1/path2/T8/sync8.txt]

// Start Time: 0
// Sample rate: 25.0Hz
// Scenario: 4.9
// Firmware Version: 2.6.1
Counter	Acc_X	Acc_Y	Acc_Z	Gyr_X	Gyr_Y	Gyr_Z	Mag_X	Mag_Y	Mag_Z	Quat_w	Quat_x	Quat_y	Quat_z
30773	2.109532	-3.570303	8.827238	-0.019783	0.003978	-0.003386	0.007660	0.656345	-1.209976	0.947447	-0.207681	-0.060576	-0.235674
30774	2.100374	-3.585027	8.904101	-0.025376	0.003757	0.003668	0.008331	0.656588	-1.208886	0.947367	-0.208162	-0.060400	-0.235617
30775	2.119512	-3.570112	8.919020	0.009505	-0.000626	-0.022778	0.008328	0.657586	-1.209126	0.947303	-0.207978	-0.060587	-0.235990
30776	2.085154	-3.561033	8.840864	-0.000017	0.002342	-0.002446	0.006316	0.656247	-1.210508	0.947296	-0.207979	-0.060581	-0.236019
30777	2.085751	-3.590153	8.845917	-0.019963	0.016202	0.005538	0.006714	0.657931	-1.210186	0.947263	-0.208308	-0.060193	-0.235962
30778	2.119748	-3.589534	8.871028	-0.003420	0.009582	-0.008606	0.007387	0.657635	-1.210339	0.947221	-0.208331	-0.060059	-0.236141
30779	2.081445	-3.609648	8.894077	-0.019706	0.005821	-0.006020	0.007655	0.657913	-1.210334	0.947122	-0.208691	-0.059918	-0.236259
30780	2.072171	-3.629236	8.903569	0.008934	-0.008251	-0.002481	0.007120	0.657050	-1.209266	0.947141	-0.208572	-0.060156	-0.236227
30781	2.041432	-3.547255	8.897193	0.031809	-0.003229	0.017960	0.007791	0.657632	-1.210617	0.947359	-0.208025	-0.060327	-0.235791
30782	2.119509	-3.579829	8.856503	0.018945	-0.000040	0.028534	0.006716	0.657368	-1.210340	0.947567	-0.207717	-0.060321	-0.235228
30783	2.138734	-3.574627	8.837796	0.008142	-0.001018	0.028490	0.006447	0.657220	-1.209797	0.947737	-0.207622	-0.060299	-0.234631
30784	2.152863	-3.550092	8.862118	0.001583	0.005720	0.005522	0.007792	0.657176	-1.209269	0.947775	-0.207587	-0.060201	-0.234532
30785	2.105011	-3.575232	8.899356	0.000571	0.013521	-0.022711	0.008196	0.656893	-1.209692	0.947691	-0.207505	-0.060083	-0.234975
30786	2.061339	-3.571168	8.910021	0.024221	-0.003757	-0.035116	0.006452	0.655816	-1.210387	0.947623	-0.207036	-0.060442	-0.235572
30787	2.084870	-3.546472	8.843153	0.013118	0.011802	-0.020910	0.006582	0.657248	-1.211160	0.947596	-0.206725	-0.060409	-0.235958
30788	2.022636	-3.581586	8.867988	-0.004824	0.013469	-0.022710	0.006587	0.656030	-1.213651	0.947488	-0.206740	-0.060254	-0.236420
30789	2.042387	-3.595791	8.892775	-0.031713	0.006265	-0.028149	0.006850	0.657890	-1.214683	0.947235	-0.207297	-0.060139	-0.236973
30790	2.053983	-3.568876	8.897741	-0.008964	0.009400	-0.003307	0.006588	0.655438	-1.212580	0.947200	-0.207432	-0.059965	-0.237041
30791	2.046904	-3.581144	8.880766	-0.010936	-0.008484	0.000111	0.006847	0.658485	-1.209761	0.947150	-0.207699	-0.060109	-0.236973
30792	2.111833	-3.550831	8.911417	-0.003725	0.005762	0.001977	0.006178	0.657245	-1.210610	0.947148	-0.207760	-0.059998	-0.236955
30793	2.120339	-3.613796	8.904931	0.003777	-0.000981	-0.010419	0.006442	0.658777	-1.209747	0.947117	-0.207700	-0.060115	-0.237100
30794	2.073027	-3.551537	8.898195	0.014575	-0.000894	-0.010377	0.006446	0.657660	-1.210464	0.947125	-0.207431	-0.060270	-0.237263
30795	2.027085	-3.566943	8.834311	0.010352	0.016189	0.016254	0.005368	0.658528	-1.210151	0.947270	-0.207196	-0.059980	-0.236965
30796	2.105031	-3.580090	8.875319	-0.000714	-0.010698	0.021334	0.006178	0.657065	-1.208982	0.947352	-0.207301	-0.060115	-0.236510
30797	2.148517	-3.574446	8.866982	0.017419	-0.001566	0.017904	0.006990	0.655653	-1.209990	0.947511	-0.207020	-0.060192	-0.236100
30798	2.133567	-3.560156	8.827899	0.001503	0.002985	0.008162	0.006852	0.656625	-1.209004	0.947557	-0.207002	-0.060134	-0.235943
30799	2.131505	-3.569898	8.880870	-0.008775	0.009582	-0.010394	0.008600	0.656598	-1.209570	0.947487	-0.207132	-0.059997	-0.236147
30800	2.111846	-3.555689	8.884974	0.004359	0.003104	-0.031609	0.008735	0.656447	-1.209304	0.947363	-0.207010	-0.060120	-0.236719
30801	2.108168	-3.497495	8.855535	0.002464	0.003000	-0.028080	0.006855	0.655665	-1.210397	0.947247	-0.206935	-0.060237	-0.237218
30802	2.094600	-3.546294	8.855486	-0.008521	0.013356	-0.019203	0.008199	0.655940	-1.211357	0.947141	-0.207023	-0.060054	-0.237609
30803	2.119525	-3.574970	8.892577	-0.026198	0.011738	-0.031651	0.007121	0.656955	-1.211312	0.946900	-0.207445	-0.059885	-0.238246
30804	2.092196	-3.536620	8.922744	0.007924	-0.003978	-0.031641	0.006310	0.658415	-1.212345	0.946775	-0.207292	-0.060154	-0.238808
30805	2.080275	-3.558694	8.845511	0.000007	0.012988	-0.001493	0.006313	0.657267	-1.211701	0.946787	-0.207246	-0.059961	-0.238848
30806	2.099752	-3.560766	8.860568	-0.015356	0.009262	0.000199	0.005907	0.657931	-1.209359	0.946733	-0.207508	-0.059737	-0.238888
30807	2.097760	-3.577793	8.889524	-0.021630	-0.000504	-0.002535	0.006308	0.658636	-1.209613	0.946634	-0.207936	-0.059701	-0.238918
30808	2.129375	-3.579644	8.912173	-0.003243	0.002670	-0.016610	0.008059	0.657419	-1.207767	0.946551	-0.207978	-0.059736	-0.239203
30809	2.021649	-3.537910	8.831519	-0.001098	-0.012004	0.001893	0.006310	0.657890	-1.208003	0.946545	-0.208075	-0.059997	-0.239077
30810	2.094659	-3.551150	8.843489	-0.007825	-0.001825	0.019602	0.006984	0.657138	-1.206810	0.946604	-0.208271	-0.059939	-0.238686
30811	2.172587	-3.554581	8.939790	0.003108	-0.001594	0.014314	0.004968	0.657254	-1.209779	0.946687	-0.208252	-0.059974	-0.238364
30812	2.172528	-3.569160	8.829163	0.007647	0.006384	-0.019212	0.006585	0.656096	-1.210380	0.946641	-0.208067	-0.060001	-0.238702
30813	2.128577	-3.540817	8.904634	-0.002740	0.004912	-0.035161	0.005909	0.657213	-1.208974	0.946471	-0.208068	-0.060095	-0.239351
30814	2.104562	-3.555821	8.879937	0.018995	0.003445	-0.040400	0.005639	0.657811	-1.210041	0.946355	-0.207660	-0.060311	-0.240110
30815	2.055109	-3.513026	8.839580	0.018903	0.003352	-0.036854	0.005906	0.658217	-1.209486	0.946264	-0.207255	-0.060543	-0.240759
30816	2.065359	-3.541972	8.832891	-0.022933	0.020301	-0.017428	0.005901	0.660077	-1.210243	0.946105	-0.207586	-0.060144	-0.241196
30817	2.066268	-3.571076	8.936652	-0.042526	0.004400	-0.028202	0.005368	0.658217	-1.208935	0.945802	-0.208347	-0.060022	-0.241758
30818	2.080699	-3.570818	8.903391	0.002095	0.004424	-0.013919	0.004288	0.659953	-1.209411	0.945753	-0.208284	-0.060037	-0.242001
30819	2.041550	-3.556966	8.873198	-0.019817	-0.003138	-0.003418	0.003484	0.658974	-1.209161	0.945655	-0.208680	-0.060060	-0.242035
30820	2.114132	-3.555652	8.841713	-0.011039	-0.010347	0.003620	0.005907	0.657773	-1.208683	0.945628	-0.208955	-0.060226	-0.241863
30821	2.143926	-3.584238	8.886174	-0.016526	0.001925	0.008980	0.005499	0.659347	-1.208900	0.945610	-0.209279	-0.060119	-0.241680
30822	2.100777	-3.604440	8.909075	-0.012414	0.000660	-0.010455	0.002814	0.658105	-1.207683	0.945508	-0.209513	-0.060117	-0.241876
30823	2.099704	-3.558339	8.860548	-0.003768	0.005715	0.003749	0.004290	0.659440	-1.211743	0.945523	-0.209571	-0.060021	-0.241793
30824	2.086036	-3.599856	8.874886	0.010387	-0.001476	0.011708	0.004962	0.659422	-1.211615	0.945627	-0.209409	-0.060081	-0.241513
30825	2.177593	-3.573919	8.867871	0.006895	-0.003167	0.007245	0.004832	0.657987	-1.210707	0.945692	-0.209312	-0.060191	-0.241314
30826	2.139189	-3.598896	8.828364	-0.003292	-0.004466	-0.015771	0.004426	0.658518	-1.208778	0.945596	-0.209392	-0.060352	-0.241578
30827	2.139441	-3.606171	8.862129	-0.008220	0.006555	-0.031630	0.003082	0.658250	-1.208090	0.945422	-0.209488	-0.060369	-0.242173
30828	2.119733	-3.589535	8.866213	-0.003058	0.006379	-0.022770	0.004153	0.659582	-1.205472	0.945303	-0.209504	-0.060353	-0.242629
30829	2.109505	-3.560587	8.880124	-0.002981	0.013535	-0.024492	0.002944	0.659160	-1.204382	0.945193	-0.209474	-0.060233	-0.243112
30830	2.090270	-3.570648	8.865167	-0.000563	0.002667	-0.015708	0.004558	0.658988	-1.204679	0.945121	-0.209467	-0.060275	-0.243388
30831	2.093244	-3.599727	8.855848	-0.019554	0.013044	-0.010396	0.003485	0.658688	-1.209034	0.945009	-0.209770	-0.060023	-0.243621
30832	2.100591	-3.594732	8.911404	-0.010575	0.009565	-0.010393	0.003488	0.657549	-1.208799	0.944942	-0.209922	-0.059875	-0.243789
30833	2.109138	-3.546031	8.855930	-0.005485	0.013746	0.002024	0.003078	0.659654	-1.207500	0.944951	-0.209968	-0.059624	-0.243774
30834	2.105707	-3.623782	8.813081	-0.011695	0.011112	-0.001544	0.003609	0.661779	-1.207982	0.944898	-0.210151	-0.059382	-0.243883
30835	2.163316	-3.588745	8.857915	-0.007226	-0.004803	-0.003415	0.003744	0.661646	-1.208533	0.944851	-0.210315	-0.059498	-0.243895
30836	2.120099	-3.596803	8.936090	0.003790	0.002576	-0.010398	0.004691	0.659592	-1.206431	0.944828	-0.210232	-0.059546	-0.244042
30837	2.056027	-3.556705	8.854382	0.011089	0.002718	-0.013896	0.002676	0.659103	-1.207785	0.944817	-0.209998	-0.059652	-0.244262
30838	2.066257	-3.580794	8.871728	-0.000415	0.013480	0.014426	0.003344	0.660491	-1.207203	0.944896	-0.209974	-0.059357	-0.244048
30839	2.124370	-3.579740	8.861466	0.003219	0.000266	0.010804	0.003079	0.659078	-1.207110	0.944969	-0.209929	-0.059366	-0.243801
30840	2.143774	-3.584246	8.838023	0.001697	0.004051	0.001095	0.003611	0.661181	-1.206639	0.944983	-0.209894	-0.059317	-0.243790
30841	2.129314	-3.579647	8.892913	-0.005286	0.005968	-0.006870	0.003613	0.660627	-1.207202	0.944941	-0.209961	-0.059253	-0.243911
30842	2.099752	-3.560766	8.860568	-0.003200	0.006245	-0.017464	0.004553	0.660873	-1.206524	0.944855	-0.209984	-0.059223	-0.244231
30843	2.100372	-3.589885	8.872844	0.010651	-0.000343	0.001988	0.004559	0.659252	-1.209982	0.944916	-0.209789	-0.059319	-0.244140
30844	2.095925	-3.599669	8.937778	0.035730	-0.004664	0.005575	0.002948	0.658115	-1.208229	0.945088	-0.209158	-0.059586	-0.243950
30845	2.108441	-3.509628	8.865264	0.024979	-0.004710	0.003768	0.002950	0.657882	-1.210416	0.945212	-0.208713	-0.059826	-0.243790
30846	2.098954	-3.541373	8.730404	-0.010454	0.013205	-0.013903	0.003218	0.657973	-1.208509	0.945116	-0.208845	-0.059609	-0.244105
30847	2.168213	-3.593513	8.843657	-0.041161	0.016402	-0.009574	0.002138	0.659248	-1.207366	0.944923	-0.209534	-0.059186	-0.244363
30848	2.129139	-3.579656	8.837540	-0.054739	0.003818	-0.008805	0.002407	0.658917	-1.205609	0.944665	-0.210552	-0.058919	-0.244550
30849	2.100528	-3.599594	8.860885	-0.023201	0.012970	-0.008641	0.002939	0.660756	-1.205964	0.944547	-0.210919	-0.058645	-0.244756
30850	2.091391	-3.619175	8.913713	-0.021448	0.003207	-0.008697	0.002805	0.660743	-1.205282	0.944423	-0.211313	-0.058547	-0.244919
30851	2.044440	-3.578761	8.883080	-0.004447	-0.009086	0.026650	0.002402	0.660780	-1.206502	0.944531	-0.211472	-0.058630	-0.244342
30852	2.066652	-3.600208	8.874293	0.006362	-0.007217	0.026693	0.001192	0.660522	-1.206360	0.944680	-0.211433	-0.058712	-0.243778
30853	2.100870	-3.619011	8.846599	-0.000981	-0.008297	0.031961	0.001864	0.660802	-1.206904	0.944830	-0.211529	-0.058773	-0.243100
30854	2.144371	-3.613366	8.843076	-0.006157	-0.000162	0.024914	0.003073	0.661215	-1.207585	0.944930	-0.211689	-0.058672	-0.242596
30855	2.185154	-3.709729	8.869127	0.003366	0.011026	0.007329	0.003614	0.660224	-1.208169	0.945000	-0.211582	-0.058497	-0.242460
30856	2.115929	-3.647871	8.828020	0.018278	-0.000775	-0.013904	0.003342	0.661058	-1.207185	0.945006	-0.211240	-0.058683	-0.242689
30857	2.152231	-3.637496	8.877201	0.013205	0.010116	-0.024469	0.001866	0.660251	-1.207603	0.944961	-0.210916	-0.058710	-0.243139
30858	2.065865	-3.697338	8.778710	0.018632	0.003084	-0.026241	0.001599	0.659729	-1.209251	0.944917	-0.210533	-0.058881	-0.243600
30859	2.024154	-3.668961	8.796474	-0.021929	0.009767	-0.022782	0.001056	0.661440	-1.209189	0.944731	-0.210882	-0.058731	-0.244056
30860	2.043678	-3.658885	8.902919	-0.010806	0.009339	-0.001539	0.002808	0.660258	-1.208839	0.944697	-0.211052	-0.058542	-0.244085
30861	2.039198	-3.685676	8.850023	-0.007123	-0.004724	-0.006919	0.001060	0.659968	-1.206785	0.944633	-0.211213	-0.058666	-0.244162
30862	2.057669	-3.646503	8.806963	-0.016366	0.003826	0.003711	0.001330	0.659870	-1.208971	0.944594	-0.211521	-0.058531	-0.244078
30863	2.073150	-3.685058	8.860689	-0.020299	0.003489	0.016071	0.000650	0.662268	-1.207795	0.944597	-0.211921	-0.058335	-0.243770
30864	2.074365	-3.736010	8.923701	0.008259	-0.012425	0.022247	0.001999	0.660695	-1.208543	0.944728	-0.211865	-0.058544	-0.243256
30865	2.080829	-3.590245	8.821693	0.025136	-0.013428	-0.003349	0.000925	0.660273	-1.207591	0.944809	-0.211466	-0.058970	-0.243190
30866	2.052847	-3.653877	8.768354	-0.016046	-0.000253	0.024906	0.000927	0.659738	-1.208970	0.944866	-0.211814	-0.058821	-0.242701
30867	2.084358	-3.638729	8.865499	-0.032727	0.010630	0.010769	0.000115	0.661453	-1.208769	0.944797	-0.212409	-0.058449	-0.242537
30868	2.092148	-3.667722	8.846698	-0.021618	0.005695	-0.001605	0.001054	0.661796	-1.206181	0.944706	-0.212803	-0.058271	-0.242591
30869	2.053014	-3.653869	8.821320	-0.026747	0.012979	-0.010407	0.000915	0.663194	-1.205181	0.944562	-0.213249	-0.057972	-0.242829
30870	2.073014	-3.672919	8.894296	-0.021968	0.001829	0.010749	0.001991	0.663018	-1.204790	0.944531	-0.213680	-0.057818	-0.242610
30871	2.078143	-3.687392	8.892156	0.008930	-0.004717	-0.001573	0.000651	0.661815	-1.206584	0.944562	-0.213547	-0.057988	-0.242565
30872	2.120726	-3.645356	8.828148	0.018010	0.002516	-0.003276	0.001989	0.663770	-1.206673	0.944626	-0.213205	-0.058068	-0.242599
30873	2.104948	-3.706335	8.818495	0.010823	0.014856	-0.001445	0.001723	0.662908	-1.205881	0.944688	-0.212942	-0.057878	-0.242633
30874	2.075333	-3.675310	8.846239	-0.001220	0.002877	-0.024541	0.001856	0.663336	-1.206141	0.944568	-0.212937	-0.057950	-0.243085
30875	2.047970	-3.634533	8.881202	0.019609	-0.010051	0.001967	0.002128	0.662322	-1.205496	0.944656	-0.212631	-0.058257	-0.242939
30876	2.033815	-3.668787	8.787141	0.009523	0.009156	0.012674	0.001597	0.660283	-1.208688	0.944780	-0.212434	-0.058113	-0.242662
30877	2.126054	-3.667107	8.842919	0.001465	0.009140	0.010859	0.001460	0.661271	-1.208382	0.944856	-0.212389	-0.057932	-0.242450
30878	2.122070	-3.701160	8.900829	0.001753	0.000560	-0.001571	0.002260	0.663185	-1.206150	0.944844	-0.212369	-0.057952	-0.242508
30879	2.067312	-3.643900	8.807240	0.020084	0.000125	-0.013882	0.001996	0.661661	-1.207422	0.944868	-0.211989	-0.058137	-0.242703
30880	2.024521	-3.683517	8.820669	-0.001271	0.000219	0.010817	0.001998	0.660972	-1.208262	0.944925	-0.212037	-0.058116	-0.242444
30881	2.082105	-3.653340	8.827023	-0.012018	0.001956	0.009012	0.002669	0.661193	-1.206219	0.944926	-0.212282	-0.058011	-0.242251
30882	2.131421	-3.696143	8.824045	-0.007533	-0.001560	0.008994	0.002797	0.663471	-1.206828	0.944933	-0.212458	-0.057989	-0.242076
30883	2.097561	-3.696756	8.842269	-0.014331	-0.001247	-0.006047	0.003476	0.660979	-1.203920	0.944846	-0.212749	-0.058000	-0.242156
30884	2.065331	-3.663355	8.824177	-0.015087	0.014812	-0.008593	0.002530	0.662707	-1.204126	0.944763	-0.212966	-0.057715	-0.242358
30885	2.082487	-3.667896	8.856032	-0.017719	0.009545	-0.012175	0.002257	0.663814	-1.202725	0.944645	-0.213260	-0.057530	-0.242604
30886	2.096755	-3.657929	8.832322	-0.003115	0.002775	-0.021017	0.001991	0.663354	-1.207095	0.944543	-0.213294	-0.057588	-0.242956
30887	2.049250	-3.707345	8.826422	-0.021448	0.000533	-0.008699	0.002259	0.663619	-1.206545	0.944415	-0.213707	-0.057540	-0.243102
30888	2.019414	-3.669043	8.830032	-0.017354	0.001025	-0.027244	0.001854	0.664078	-1.207615	0.944222	-0.214010	-0.057591	-0.243573
30889	2.035836	-3.637183	8.859183	-0.012763	-0.004990	0.001901	0.002930	0.664075	-1.208581	0.944177	-0.214295	-0.057641	-0.243485
30890	2.048929	-3.692786	8.816673	-0.022719	0.001950	0.005451	0.003736	0.664463	-1.207760	0.944124	-0.214732	-0.057510	-0.243336
30891	2.087280	-3.667811	8.839328	-0.019644	0.002330	-0.008692	0.002387	0.665429	-1.205262	0.944007	-0.215097	-0.057433	-0.243487
30892	2.036660	-3.678438	8.859520	-0.006714	0.002741	-0.021015	0.001850	0.665152	-1.204992	0.943881	-0.215201	-0.057468	-0.243875
30893	2.024888	-3.698074	8.844863	-0.013697	0.002047	0.004601	0.001989	0.664232	-1.208292	0.943854	-0.215468	-0.057364	-0.243766
30894	2.020731	-3.734565	8.832974	-0.011760	-0.005728	0.031966	0.000917	0.662982	-1.208320	0.943976	-0.215764	-0.057324	-0.243043
30895	2.121925	-3.701167	8.855086	-0.004298	-0.008951	0.021336	0.000641	0.665088	-1.207159	0.944058	-0.215925	-0.057401	-0.242561
30896	2.141752	-3.734802	8.781322	0.013335	-0.011857	0.001038	0.002257	0.664157	-1.205302	0.944107	-0.215747	-0.057711	-0.242456
30897	2.095731	-3.735637	8.784731	-0.005128	-0.004531	-0.013993	0.001717	0.664868	-1.204864	0.944019	-0.215865	-0.057855	-0.242660
30898	2.092646	-3.696847	8.820453	-0.011317	0.010575	-0.015685	0.001048	0.663770	-1.205709	0.943918	-0.216021	-0.057705	-0.242949
30899	2.073381	-3.706910	8.795865	-0.005130	-0.004532	-0.013989	0.001316	0.664022	-1.204614	0.943830	-0.216138	-0.057850	-0.243154
30900	2.063974	-3.716788	8.824538	-0.005327	0.014761	-0.003256	0.000641	0.664890	-1.204714	0.943812	-0.216177	-0.057589	-0.243251
30901	2.064528	-3.741052	8.846404	-0.019782	0.012819	-0.001545	0.001317	0.663449	-1.204360	0.943741	-0.216499	-0.057278	-0.243312
30902	2.078919	-3.726626	8.885423	0.011109	0.001006	-0.013825	0.000358	0.665336	-1.205469	0.943731	-0.216282	-0.057407	-0.243512
30903	2.034129	-3.683752	8.787433	0.009260	0.009788	-0.010228	0.000895	0.665770	-1.206415	0.943741	-0.216058	-0.057331	-0.243691
30904	2.067928	-3.675854	8.795632	-0.010983	-0.004953	0.003752	0.001837	0.665767	-1.207244	0.943719	-0.216306	-0.057393	-0.243542
30905	2.083058	-3.707140	8.784296	-0.015605	0.009058	0.010898	0.000357	0.665795	-1.206953	0.943723	-0.216578	-0.057118	-0.243347
30906	2.102618	-3.701921	8.871520	-0.000646	0.009712	-0.010275	0.000361	0.664350	-1.205774	0.943691	-0.216544	-0.057011	-0.243527
30907	2.067824	-3.658855	8.870127	0.003773	-0.002721	-0.009451	0.000492	0.665477	-1.205603	0.943668	-0.216479	-0.057143	-0.243644
30908	2.066898	-3.741416	8.822576	0.013652	-0.003551	-0.008537	0.000492	0.665311	-1.204518	0.943681	-0.216244	-0.057339	-0.243754
30909	2.102512	-3.701926	8.837814	0.012288	0.009294	0.010981	-0.000049	0.666145	-1.203259	0.943808	-0.215983	-0.057197	-0.243528
30910	2.078533	-3.721787	8.793897	0.007444	-0.004405	-0.012101	0.000224	0.665037	-1.204660	0.943779	-0.215865	-0.057398	-0.243697
30911	2.072995	-3.683043	8.819915	-0.003059	-0.000673	-0.022720	-0.001656	0.664557	-1.206561	0.943664	-0.215903	-0.057515	-0.244082
30912	2.075309	-3.668023	8.884700	0.003499	0.004061	0.001118	-0.000839	0.665238	-1.206048	0.943697	-0.215832	-0.057483	-0.244025
30913	2.088221	-3.711489	8.861351	0.030704	-0.018540	-0.010435	-0.000840	0.665107	-1.200331	0.943767	-0.215331	-0.058049	-0.244062
30914	2.106601	-3.672321	8.789401	0.053609	-0.002872	0.010951	-0.001103	0.663457	-1.202289	0.944034	-0.214364	-0.058332	-0.243815
30915	2.121912	-3.696309	8.881529	0.017890	-0.002905	0.000226	0.000782	0.662571	-1.202612	0.944118	-0.214041	-0.058495	-0.243733
30916	2.102167	-3.686963	8.827892	0.035393	-0.018326	-0.017495	-0.000562	0.662699	-1.206814	0.944170	-0.213455	-0.059122	-0.243893
30917	2.071411	-3.610247	8.778393	0.016730	-0.012910	-0.024506	-0.000569	0.660856	-1.206966	0.944117	-0.213173	-0.059574	-0.244236
30918	2.100842	-3.614559	8.861177	-0.005165	0.006119	-0.010316	-0.000034	0.662216	-1.211151	0.944069	-0.213240	-0.059518	-0.244378
30919	2.126623	-3.691776	8.862551	0.020604	-0.015219	-0.001533	-0.001105	0.660553	-1.211737	0.944141	-0.212923	-0.059935	-0.244274
30920	2.087223	-3.658502	8.875534	0.025482	0.006418	-0.011981	-0.001374	0.660540	-1.210917	0.944198	-0.212411	-0.060015	-0.244479
30921	2.086498	-3.624530	8.860812	0.043163	-0.011432	-0.003200	-0.001646	0.661378	-1.210070	0.944362	-0.211647	-0.060475	-0.244394
30922	2.032450	-3.601243	8.777129	0.033248	-0.001750	0.033091	-0.001097	0.657651	-1.208834	0.944656	-0.211084	-0.060552	-0.243727
30923	2.103608	-3.633931	8.846964	0.024165	0.001649	0.036605	-0.002036	0.657490	-1.213188	0.944948	-0.210663	-0.060500	-0.242968
30924	2.149668	-3.628236	8.886851	0.050146	-0.011566	0.004763	0.000117	0.656858	-1.212552	0.945166	-0.209793	-0.060967	-0.242758
30925	2.112811	-3.619205	8.784546	0.025108	0.016689	0.003992	-0.000956	0.656190	-1.213243	0.945321	-0.209244	-0.060774	-0.242676
30926	2.153438	-3.579618	8.852899	0.021342	0.002351	0.007412	-0.000410	0.653191	-1.212801	0.945452	-0.208853	-0.060832	-0.242490
30927	2.119041	-3.551107	8.885330	0.034039	-0.016926	0.000262	0.000129	0.652892	-1.212681	0.945584	-0.208294	-0.061336	-0.242328
30928	2.103720	-3.531978	8.759536	0.005725	0.003687	0.019760	-0.000271	0.651598	-1.211492	0.945706	-0.208207	-0.061236	-0.241952
30929	2.114747	-3.580318	8.875789	-0.020198	0.001870	0.012591	-0.000814	0.653156	-1.210890	0.945694	-0.208599	-0.061071	-0.241701
30930	2.148324	-3.545710	8.982479	0.003525	0.003270	0.000286	0.000668	0.652404	-1.210523	0.945716	-0.208531	-0.061053	-0.241678
30931	2.094781	-3.551549	8.874959	0.030678	-0.006114	-0.006747	-0.001615	0.651673	-1.213381	0.945814	-0.207973	-0.061367	-0.241698
30932	2.089941	-3.556495	8.845961	0.000256	0.000874	-0.012100	-0.000810	0.652221	-1.213373	0.945757	-0.207964	-0.061428	-0.241912
30933	2.138146	-3.545912	8.828102	0.015199	0.006817	-0.031475	-0.001480	0.651698	-1.214608	0.945686	-0.207606	-0.061526	-0.242472
30934	2.032758	-3.591510	8.935947	-0.003710	0.004875	-0.031525	-0.002318	0.662249	-1.216436	0.945491	-0.207637	-0.061546	-0.243199
30935	2.117095	-3.461325	8.836447	0.008153	-0.000179	-0.038614	-0.005544	0.661750	-1.216142	0.945347	-0.207436	-0.061768	-0.243874
30936	2.084586	-3.537175	8.807134	-0.012332	0.013169	-0.010291	-0.006085	0.662587	-1.215019	0.945251	-0.207610	-0.061519	-0.244162
30937	2.127957	-3.512103	8.885309	-0.011897	-0.005783	0.037317	-0.003668	0.663510	-1.214472	0.945387	-0.207908	-0.061434	-0.243402
30938	2.206986	-3.578638	8.931568	-0.010837	-0.012647	0.063783	-0.001485	0.652919	-1.212252	0.945670	-0.208259	-0.061412	-0.242002
30939	2.085761	-3.585700	8.872533	-0.014921	0.003674	0.085121	-0.000678	0.652895	-1.211990	0.946033	-0.208628	-0.060935	-0.240381
30940	2.101234	-3.624256	8.923852	-0.016818	0.003573	0.088647	-0.000410	0.653005	-1.210900	0.946390	-0.209052	-0.060442	-0.238725
30941	2.140513	-3.657536	8.872348	-0.020825	0.003053	0.036465	0.000677	0.649634	-1.213338	0.946490	-0.209480	-0.060153	-0.238028
30942	2.153683	-3.594182	8.838572	-0.022106	0.009667	-0.015662	0.000810	0.650342	-1.213453	0.946360	-0.209841	-0.059980	-0.238268
30943	2.057250	-3.620208	8.835809	-0.026729	0.002422	-0.012165	0.001612	0.651888	-1.213684	0.946201	-0.210327	-0.059881	-0.238495
30944	2.027912	-3.591598	8.935800	-0.014083	0.004351	-0.013878	0.001879	0.652443	-1.213397	0.946090	-0.210568	-0.059824	-0.238737
30945	2.066176	-3.576345	8.869454	-0.001094	-0.004867	0.003778	0.001340	0.652757	-1.214198	0.946108	-0.210618	-0.059915	-0.238602
30946	2.051295	-3.569339	8.806355	-0.015637	0.003724	0.010865	0.001343	0.651555	-1.211240	0.946104	-0.210922	-0.059757	-0.238385
30947	2.100594	-3.597567	8.889929	-0.022660	0.023315	0.007420	0.002417	0.652053	-1.209329	0.946082	-0.211248	-0.059197	-0.238326
30948	2.064353	-3.595792	8.936949	-0.018589	0.023786	-0.010239	0.002003	0.655628	-1.210298	0.945978	-0.211490	-0.058723	-0.238642
30949	2.061239	-3.576438	8.840416	0.004103	0.002900	-0.020908	0.003350	0.655053	-1.211286	0.945910	-0.211369	-0.058797	-0.239000
30950	2.012595	-3.562751	8.872521	-0.028927	0.009120	0.003791	0.003077	0.656309	-1.210153	0.945825	-0.211890	-0.058504	-0.238947
30951	2.091569	-3.634147	8.870669	-0.010681	0.027211	-0.002239	0.003351	0.654316	-1.210084	0.945812	-0.211951	-0.057968	-0.239074
30952	2.101585	-3.650960	8.866289	-0.010405	0.009762	-0.015612	0.003620	0.654301	-1.209679	0.945719	-0.212094	-0.057839	-0.239346
30953	2.090989	-3.600168	8.901690	-0.004880	0.017897	-0.019079	0.004426	0.654865	-1.210351	0.945639	-0.212069	-0.057581	-0.239745
30954	2.067309	-3.634589	8.860299	0.004301	0.004855	-0.027967	0.004962	0.655583	-1.211288	0.945536	-0.211945	-0.057662	-0.240240
30955	2.061484	-3.591001	8.826089	-0.013862	0.009861	-0.020919	0.004690	0.656275	-1.210309	0.945400	-0.212125	-0.057522	-0.240651
30956	2.091253	-3.624447	8.832069	-0.037275	0.016735	-0.019186	0.004551	0.657786	-1.208079	0.945171	-0.212741	-0.057136	-0.241099
30957	2.095273	-3.702057	8.847222	-0.031643	0.025846	-0.026181	0.005092	0.656814	-1.209479	0.944950	-0.213176	-0.056633	-0.241697
30958	2.055876	-3.659066	8.922723	-0.010108	0.013581	-0.026186	0.004547	0.658718	-1.205460	0.944802	-0.213285	-0.056470	-0.242219
30959	2.009088	-3.621072	8.928222	0.030711	-0.004319	-0.007599	0.004811	0.660418	-1.205681	0.944903	-0.212704	-0.056759	-0.242267
30960	1.938407	-3.612652	8.856177	0.024535	-0.014892	-0.013857	0.003472	0.658503	-1.207362	0.944921	-0.212312	-0.057242	-0.242426
30961	1.995733	-3.582488	8.780676	0.000952	-0.005469	0.028553	0.004284	0.657118	-1.209596	0.945071	-0.212337	-0.057250	-0.241819
30962	2.045809	-3.637398	8.941508	-0.025819	-0.005468	0.019615	0.003742	0.658412	-1.209820	0.945064	-0.212885	-0.057184	-0.241380
30963	2.034606	-3.688585	8.907848	0.019370	-0.026165	0.009021	0.005085	0.658913	-1.208321	0.945174	-0.212638	-0.057752	-0.241033
30964	2.029344	-3.683836	8.806545	0.017208	-0.014134	0.025008	0.005091	0.657267	-1.210690	0.945359	-0.212422	-0.058030	-0.240428
30965	2.087535	-3.677920	8.851618	0.015411	-0.012366	0.025000	0.005902	0.655791	-1.208977	0.945543	-0.212204	-0.058250	-0.239842
30966	2.073234	-3.685460	8.880123	0.027204	-0.012180	0.021504	0.004829	0.654997	-1.210352	0.945751	-0.211787	-0.058549	-0.239318
30967	2.043664	-3.666579	8.845371	0.032171	-0.013481	0.003837	0.004027	0.653479	-1.211345	0.945902	-0.211235	-0.058959	-0.239107
30968	2.024256	-3.659644	8.883240	0.032066	-0.004724	0.009200	0.005105	0.653080	-1.213550	0.946082	-0.210675	-0.059195	-0.238832
30969	2.036068	-3.647294	8.864251	0.027069	-0.009705	-0.006764	0.002687	0.652323	-1.215181	0.946165	-0.210190	-0.059550	-0.238842
30970	2.027160	-3.579491	8.774396	0.003619	-0.001102	-0.003245	0.003761	0.652834	-1.213815	0.946163	-0.210138	-0.059628	-0.238877
30971	2.019286	-3.657309	8.858996	-0.009005	0.004083	-0.001480	0.004304	0.650794	-1.211980	0.946136	-0.210278	-0.059525	-0.238888
30972	2.026674	-3.654742	8.912165	-0.014078	0.004349	-0.013874	0.004170	0.650810	-1.212523	0.946030	-0.210518	-0.059474	-0.239106
30973	2.042058	-3.581637	8.873569	0.016558	0.002873	-0.015561	0.003221	0.653064	-1.210941	0.946042	-0.210163	-0.059572	-0.239347
30974	2.033072	-3.625504	8.820663	-0.003186	0.013372	-0.015551	0.002957	0.651530	-1.211805	0.945968	-0.210156	-0.059394	-0.239690
30975	2.076075	-3.590734	8.843386	-0.012174	0.016857	-0.015568	0.002685	0.652534	-1.212041	0.945876	-0.210278	-0.059090	-0.240023
30976	2.102192	-3.663074	8.981949	0.015693	0.001137	-0.017356	0.003760	0.653114	-1.213670	0.945863	-0.209969	-0.059247	-0.240303
30977	2.025622	-3.601352	8.916544	0.053988	-0.014025	-0.038535	0.004299	0.652818	-1.213686	0.945901	-0.208959	-0.059940	-0.240862
30978	1.967900	-3.510155	8.865939	0.053801	-0.004413	0.003972	0.003768	0.650753	-1.215790	0.946137	-0.207983	-0.060291	-0.240694
30979	2.021150	-3.514049	8.819456	0.019544	-0.009128	0.039187	0.003501	0.649912	-1.215950	0.946410	-0.207691	-0.060397	-0.239844
30980	2.055614	-3.629928	9.023602	0.052454	-0.003884	0.054346	0.004850	0.648783	-1.217501	0.946880	-0.206798	-0.060521	-0.238724
30981	1.973672	-3.573180	8.760671	0.041497	-0.027167	0.056836	0.004048	0.647114	-1.218090	0.947304	-0.206199	-0.060996	-0.237437
30982	2.104585	-3.556226	8.880110	-0.007819	-0.006976	0.086837	0.004590	0.645839	-1.218683	0.947678	-0.206500	-0.060763	-0.235738
30983	2.242273	-3.760066	8.982165	0.016817	-0.003845	0.040938	0.007144	0.646156	-1.216523	0.947947	-0.206247	-0.060750	-0.234878
30984	2.010979	-3.735150	8.806369	0.029721	-0.010678	-0.038578	0.004994	0.645648	-1.216923	0.947868	-0.205703	-0.061272	-0.235539
30985	1.844739	-3.658051	8.839202	-0.024262	-0.006753	-0.072285	0.003913	0.647369	-1.216718	0.947430	-0.206114	-0.061575	-0.236860
30986	1.713610	-3.621572	8.988970	-0.050150	-0.010312	-0.081206	0.003103	0.648558	-1.218305	0.946837	-0.207024	-0.061906	-0.238346
30987	1.675982	-3.685378	8.949780	-0.012338	-0.008221	-0.081062	0.003100	0.649383	-1.217188	0.946403	-0.207204	-0.062301	-0.239806
30988	1.675534	-3.665967	8.930361	-0.015550	0.004503	-0.093368	0.001350	0.649829	-1.216336	0.945901	-0.207373	-0.062560	-0.241566
30989	1.701750	-3.777171	8.854971	-0.011711	0.002974	-0.102206	0.001349	0.650094	-1.215510	0.945378	-0.207464	-0.062804	-0.243464
30990	1.717518	-3.840004	8.846300	-0.022705	0.023840	-0.158689	0.000529	0.654504	-1.215358	0.944541	-0.207591	-0.062932	-0.246552
30991	1.757301	-3.887834	8.862326	-0.008275	0.044193	-0.257537	-0.001355	0.655003	-1.216682	0.943298	-0.207231	-0.063027	-0.251539
30992	1.645510	-3.889874	8.752989	-0.026597	0.067464	-0.342290	-0.003244	0.657010	-1.215778	0.941537	-0.206970	-0.063072	-0.258250
30993	1.550665	-4.017848	8.609014	-0.118717	0.106976	-0.390037	-0.005145	0.662798	-1.212843	0.939152	-0.208210	-0.061919	-0.266098
30994	1.702772	-4.148634	8.366716	-0.090572	0.114559	-0.363400	-0.007303	0.664812	-1.211936	0.936965	-0.208859	-0.060831	-0.273449
30995	1.965578	-3.728747	8.284950	-0.137861	0.082764	-0.351448	-0.008399	0.671302	-1.209533	0.934555	-0.210650	-0.059833	-0.280452
30996	2.344995	-3.012954	8.625809	-0.200364	0.150298	-0.225793	-0.008961	0.679093	-1.208729	0.932615	-0.213291	-0.056884	-0.285483
30997	2.755740	-2.830629	9.376079	-0.235544	0.148487	-0.090767	-0.004807	0.683423	-1.204006	0.931262	-0.216782	-0.053041	-0.287997
30998	2.894972	-3.466555	9.539216	-0.314355	0.065892	-0.085362	-0.004294	0.691454	-1.202390	0.929482	-0.222175	-0.050416	-0.290105
30999	2.906286	-3.818377	9.364078	-0.084432	-0.028360	-0.150650	-0.005390	0.697925	-1.199171	0.928213	-0.223795	-0.051060	-0.292797
31000	2.878917	-3.469327	9.042841	0.227662	-0.096855	-0.222605	-0.009954	0.695077	-1.200163	0.927814	-0.219919	-0.055214	-0.296224
31001	2.820053	-3.256808	8.630190	0.339537	-0.059336	-0.191941	-0.014776	0.689343	-1.204788	0.928087	-0.213777	-0.059161	-0.299088
31002	2.937482	-3.320229	8.576497	0.325295	-0.001660	-0.120028	-0.015024	0.683125	-1.211525	0.928695	-0.207628	-0.061646	-0.301025
31003	2.931787	-3.512110	8.630731	0.319674	0.082856	-0.231775	-0.015805	0.674843	-1.214236	0.928702	-0.200940	-0.063030	-0.305225
31004	2.885903	-3.512938	8.677475	0.326894	0.186301	-0.349548	-0.016049	0.667004	-1.218301	0.927993	-0.193313	-0.062946	-0.312245
31005	2.711150	-3.467534	8.883612	0.310517	0.258386	-0.465805	-0.012933	0.659612	-1.220484	0.926536	-0.185408	-0.061951	-0.321430
31006	2.168636	-3.812367	9.124738	0.214062	0.317368	-0.584069	-0.009425	0.656166	-1.222135	0.923823	-0.178689	-0.059603	-0.333270
31007	1.440920	-4.539320	8.934565	-0.009930	0.261286	-0.696330	-0.010370	0.657305	-1.221406	0.919351	-0.176424	-0.057195	-0.346983
31008	0.916252	-3.907967	8.716302	-0.164149	0.091563	-0.646529	-0.013882	0.662177	-1.220118	0.914329	-0.178067	-0.056687	-0.359278
31009	2.102497	-2.259918	8.735457	0.245798	0.109512	-0.293594	-0.014689	0.662497	-1.220915	0.913191	-0.172598	-0.057448	-0.364680
31010	2.478832	-1.417880	9.665056	0.089631	0.043572	-0.123134	-0.013590	0.654893	-1.224171	0.912647	-0.170521	-0.057757	-0.366962
31011	2.326761	-0.847638	10.392720	-0.172146	0.219665	0.001819	-0.010379	0.660447	-1.222394	0.912326	-0.172078	-0.052480	-0.367825
31012	2.710981	-1.886982	10.373836	-0.011881	0.425689	-0.435788	-0.004743	0.663963	-1.220711	0.909389	-0.168722	-0.046117	-0.377384
31013	2.773519	-2.536500	9.956971	0.211537	0.328128	-0.729203	0.002115	0.664580	-1.223632	0.904792	-0.161692	-0.044250	-0.391470
31014	1.576955	-1.924737	8.671062	0.374237	0.129567	-0.989614	-0.001905	0.660233	-1.227813	0.898050	-0.153029	-0.048010	-0.409614
31015	0.980784	-1.484043	8.396675	0.092774	0.158288	-1.026441	-0.009700	0.659024	-1.228987	0.889907	-0.148989	-0.049080	-0.428320
31016	1.052503	-1.332159	9.042886	-0.278623	0.205456	-0.794829	-0.016051	0.668420	-1.224385	0.882387	-0.151403	-0.045442	-0.443177
31017	1.282611	-1.760069	9.366125	-0.323362	0.110938	-0.618798	-0.020260	0.681164	-1.219564	0.875974	-0.155428	-0.042468	-0.454652
31018	1.317065	-2.133288	9.475919	-0.249177	0.028695	-0.647377	-0.026339	0.690179	-1.217158	0.869300	-0.158986	-0.041750	-0.466152
31019	1.121380	-2.039731	9.498096	-0.215107	-0.038535	-0.721925	-0.036991	0.699168	-1.215108	0.861806	-0.162306	-0.042631	-0.478674
31020	0.882188	-1.978541	9.353078	-0.221650	-0.073425	-0.752174	-0.048853	0.708121	-1.210320	0.853757	-0.166188	-0.044249	-0.491449
31021	0.835619	-2.098357	9.198485	-0.223020	-0.088894	-0.702749	-0.061798	0.719069	-1.204910	0.846007	-0.170019	-0.045751	-0.503262
31022	0.874597	-2.121935	9.113196	-0.243348	-0.138923	-0.556382	-0.075815	0.728946	-1.201157	0.839416	-0.175035	-0.047574	-0.512328
31023	0.315206	-2.826277	10.179813	-0.512351	-0.033147	-0.575872	-0.087543	0.737899	-1.196507	0.831689	-0.183143	-0.044617	-0.522265
31024	1.753479	-2.756396	10.962464	-1.029623	0.550566	-0.586474	-0.092996	0.760332	-1.180324	0.822028	-0.193953	-0.026874	-0.534723
31025	3.896257	-2.882749	9.498135	0.100299	0.399445	-0.053880	-0.085241	0.774470	-1.174235	0.822124	-0.187742	-0.021328	-0.537039
31026	3.197869	-3.254980	7.024067	0.642048	0.129008	-0.226963	-0.081444	0.764886	-1.180448	0.822083	-0.175711	-0.026978	-0.540904
31027	3.713620	-1.410159	8.552203	-0.297008	0.095853	0.077313	-0.080094	0.763197	-1.182289	0.821980	-0.179416	-0.021760	-0.540079
31028	5.761797	-2.533252	9.971618	-0.413035	-0.179871	0.191446	-0.075541	0.768393	-1.172502	0.822487	-0.188247	-0.019603	-0.536371
31029	3.796273	-3.520647	9.109897	0.093075	-0.165605	-0.757651	-0.088737	0.773886	-1.169991	0.814583	-0.188105	-0.026165	-0.548075
31030	2.898302	-1.876516	8.362189	0.395899	-0.065289	-1.296969	-0.111312	0.768719	-1.175207	0.801627	-0.181645	-0.036488	-0.568390
31031	2.822624	-1.741951	8.272189	0.217002	0.055356	-0.844097	-0.129192	0.767224	-1.178452	0.792769	-0.176825	-0.041171	-0.581855
31032	3.011082	-2.515344	8.572683	-0.214648	0.247431	-0.417228	-0.132566	0.771236	-1.176920	0.787362	-0.177020	-0.036259	-0.589415
31033	3.201450	-3.062879	9.369843	-0.195184	0.261401	-0.471044	-0.134442	0.769170	-1.177646	0.781279	-0.176647	-0.031556	-0.597832
31034	2.609890	-3.318821	9.223626	0.058139	0.089077	-0.752346	-0.141175	0.771855	-1.176663	0.772557	-0.174201	-0.033563	-0.609658
31035	2.249175	-2.796185	8.816223	0.217154	0.112197	-0.771082	-0.150844	0.767578	-1.178187	0.763911	-0.168968	-0.037165	-0.621698
31036	2.259986	-2.601772	8.863235	0.122816	0.195936	-0.594037	-0.154473	0.767064	-1.176799	0.757099	-0.164225	-0.037743	-0.631194
31037	2.167848	-2.865645	8.717959	-0.011170	0.206646	-0.426379	-0.157027	0.766902	-1.179499	0.751830	-0.161517	-0.035829	-0.638264
31038	2.086374	-3.381772	8.820460	-0.150216	0.267000	-0.398102	-0.160511	0.763066	-1.181762	0.746461	-0.160102	-0.031213	-0.645127
31039	1.981992	-2.961224	9.122218	-0.279368	0.236268	-0.421691	-0.161879	0.770368	-1.177423	0.740259	-0.161060	-0.025312	-0.652254
31040	2.058514	-3.615283	9.266717	-0.231526	0.305003	-0.380427	-0.162167	0.776292	-1.175865	0.734699	-0.160336	-0.019030	-0.658899
31041	1.873994	-4.186769	8.622618	-0.196884	0.339234	-0.387976	-0.156825	0.787905	-1.168468	0.729073	-0.158787	-0.012480	-0.665645
31042	0.507263	-3.701678	9.441235	-0.785471	-0.067446	-0.325857	-0.160627	0.799216	-1.163426	0.722159	-0.171061	-0.004070	-0.670230
31043	2.025651	-0.156497	9.203504	-0.747449	0.089219	-0.314601	-0.168879	0.813655	-1.148150	0.715340	-0.180729	0.006399	-0.674971
31044	3.831356	0.937567	13.083081	-0.326083	0.123022	0.413115	-0.160309	0.825055	-1.140933	0.719711	-0.183699	0.014028	-0.669383
31045	3.161718	-0.305525	11.906778	0.237725	0.233618	0.085171	-0.148744	0.825378	-1.142012	0.721684	-0.177069	0.014540	-0.669035
31046	1.980348	-1.907658	9.119034	0.573635	0.108899	-0.372134	-0.150886	0.822736	-1.148202	0.718691	-0.167453	0.007086	-0.674828
31047	1.379634	-1.627370	7.928537	0.670923	-0.113649	-0.546384	-0.160242	0.805112	-1.161332	0.713513	-0.159307	-0.005427	-0.682269
31048	1.138078	-1.197216	7.831216	0.202037	-0.217479	-0.463609	-0.172169	0.792738	-1.172083	0.707872	-0.159360	-0.012808	-0.688010
31049	0.999106	-0.896189	8.703344	-0.152094	-0.199941	-0.142805	-0.182923	0.790958	-1.170108	0.705411	-0.164061	-0.013983	-0.689408
31050	1.180384	-1.876034	9.262756	-0.402132	-0.146688	0.063613	-0.189942	0.799227	-1.165126	0.704949	-0.171798	-0.010328	-0.688059
31051	1.356812	-2.365581	9.849615	-0.432545	-0.166101	0.119942	-0.200612	0.812865	-1.149575	0.705117	-0.179979	-0.006228	-0.685842
31052	1.852436	-2.657606	9.922396	-0.201296	-0.159788	0.088783	-0.206691	0.821075	-1.142972	0.705612	-0.185047	-0.005426	-0.683988
31053	1.975208	-3.092430	9.214477	-0.128482	-0.045186	0.080911	-0.207777	0.823795	-1.136877	0.706315	-0.187258	-0.003882	-0.682670
31054	0.895200	-3.422795	8.952725	-0.322578	0.096304	-0.173150	-0.211288	0.828333	-1.133420	0.702764	-0.190511	0.001209	-0.685439
31055	1.669715	-3.374756	8.927985	-0.633053	0.356330	-0.365360	-0.218317	0.838699	-1.121014	0.695340	-0.194273	0.013726	-0.691789
31056	3.629875	-3.450845	9.046489	-0.385396	0.303986	0.258811	-0.213523	0.853742	-1.114317	0.697317	-0.195373	0.024269	-0.689195
31057	4.232300	-2.830601	8.795494	0.017018	0.264552	0.482457	-0.200084	0.856355	-1.112074	0.703933	-0.191110	0.029746	-0.683426
31058	4.166425	-2.343773	9.430140	0.003368	0.149275	-0.108910	-0.191480	0.857115	-1.110651	0.702391	-0.189114	0.031362	-0.685492
31059	4.483359	-2.456989	9.305912	-0.307539	-0.093788	-0.237041	-0.195397	0.862363	-1.106894	0.698055	-0.194813	0.033347	-0.688226
31060	3.391498	-2.935664	8.958253	-0.379888	-0.065740	-0.823849	-0.211158	0.869999	-1.096382	0.685331	-0.201572	0.034380	-0.698933
31061	3.112170	-2.537743	8.975566	-0.264330	0.037057	-1.022587	-0.235362	0.868914	-1.092592	0.669823	-0.205323	0.034367	-0.712740
31062	3.082093	-2.793233	8.581774	0.029980	0.019509	-0.788352	-0.255529	0.867054	-1.089964	0.658893	-0.205200	0.030867	-0.723050
31063	2.823639	-3.232492	8.384573	0.038405	0.156625	-0.470869	-0.269386	0.868961	-1.091103	0.652130	-0.202732	0.030332	-0.729867
31064	2.539152	-3.295910	8.458169	-0.031051	0.321259	-0.537160	-0.272874	0.866224	-1.091832	0.644073	-0.198794	0.032740	-0.737956
31065	2.332375	-3.338478	8.712132	-0.016019	0.358943	-0.689776	-0.279053	0.864090	-1.091420	0.633536	-0.194172	0.034767	-0.748145
31066	2.248546	-3.607023	8.865653	0.091320	0.318506	-0.671991	-0.284411	0.857501	-1.095385	0.623733	-0.188734	0.034763	-0.757713
31067	1.762736	-4.043107	8.834776	0.194053	0.268396	-0.481787	-0.288963	0.851329	-1.099754	0.616962	-0.182625	0.033333	-0.764784
31068	1.439076	-3.990726	8.747415	0.219728	0.261371	-0.297792	-0.294057	0.846299	-1.103945	0.613084	-0.176141	0.032078	-0.769463
31069	1.021283	-3.697278	8.770896	0.262377	0.166799	-0.091309	-0.294039	0.841228	-1.111465	0.612524	-0.170459	0.029859	-0.771276
31070	0.909321	-3.480856	8.452879	0.301406	0.184280	-0.066297	-0.295358	0.833464	-1.117695	0.612443	-0.163992	0.027219	-0.772839
31071	1.404536	-4.209846	8.704677	0.121061	0.437847	0.261784	-0.285649	0.825788	-1.126503	0.616664	-0.155640	0.031779	-0.771033
31072	0.896937	-4.131397	11.163209	-0.644730	0.050698	0.555774	-0.273854	0.838177	-1.122425	0.623122	-0.162464	0.044052	-0.763796
31073	2.934624	-0.516032	11.574004	-0.478084	-0.204990	0.461225	-0.273368	0.853861	-1.108437	0.628789	-0.171124	0.050477	-0.756831
31074	3.856854	0.146619	13.089831	0.989770	0.113107	0.544512	-0.259351	0.844420	-1.118851	0.640162	-0.156405	0.038752	-0.751151
31075	1.928253	-0.194638	9.585970	0.949651	-0.138732	-0.008369	-0.260354	0.822809	-1.139564	0.643039	-0.146225	0.022663	-0.751402
31076	1.900203	-0.598375	7.363812	0.627972	0.025955	-0.093120	-0.264071	0.807791	-1.148453	0.643484	-0.137822	0.013256	-0.752833
31077	2.160150	-0.870325	8.144176	0.265891	0.009809	0.149583	-0.264843	0.797233	-1.156959	0.646488	-0.134126	0.009704	-0.750979
31078	1.819776	-1.497945	8.444193	0.012344	-0.197418	0.172310	-0.265768	0.792558	-1.162276	0.649183	-0.136929	0.007402	-0.748169
31079	1.644220	-1.294679	9.392969	-0.194274	-0.138738	0.030592	-0.275187	0.794155	-1.160616	0.649155	-0.141430	0.008493	-0.747344
31080	1.982906	-1.417138	9.957965	-0.080369	-0.241591	0.059383	-0.283535	0.797073	-1.155792	0.649888	-0.146104	0.006701	-0.745825
31081	2.119397	-1.985186	9.682379	0.098082	-0.298221	0.109089	-0.290550	0.803296	-1.148152	0.651859	-0.149162	0.001574	-0.743524
31082	2.144694	-1.875538	9.176795	0.280725	-0.373629	0.200241	-0.299682	0.799096	-1.147364	0.655708	-0.151075	-0.006902	-0.739713
31083	2.418374	-1.795349	8.857197	0.253772	-0.366732	0.200145	-0.309742	0.790715	-1.148744	0.659381	-0.153113	-0.014970	-0.735900
31084	2.680345	-1.793013	8.942252	0.200841	-0.387513	0.088392	-0.320885	0.784744	-1.149079	0.661210	-0.156219	-0.022794	-0.733401
31085	2.468048	-1.483704	8.904515	0.114014	-0.414584	-0.069385	-0.334856	0.779490	-1.146906	0.660357	-0.160692	-0.030281	-0.732933
31086	2.470755	-1.466640	9.101869	-0.040716	-0.338947	-0.160452	-0.351937	0.779589	-1.140165	0.657717	-0.166127	-0.034707	-0.733898
31087	2.666322	-1.739806	9.442138	-0.127246	-0.162709	-0.125156	-0.367406	0.779781	-1.132894	0.655360	-0.170030	-0.035496	-0.735073
31088	2.215750	-2.461697	9.554122	-0.222474	-0.077821	-0.283920	-0.378706	0.780971	-1.130135	0.650399	-0.173916	-0.034236	-0.738621
31089	1.899979	-2.445591	9.433574	-0.384984	0.041100	-0.547053	-0.394584	0.783287	-1.122382	0.640989	-0.177836	-0.029927	-0.746064
31090	2.643213	-2.230574	9.767709	-0.495945	0.191362	-0.546619	-0.408848	0.785399	-1.113565	0.631142	-0.181024	-0.022038	-0.753926
31091	4.058572	-1.714487	9.951689	-0.257735	0.308387	0.055714	-0.412509	0.794174	-1.103157	0.631203	-0.179571	-0.014077	-0.754413
31092	3.722352	-2.014431	9.033675	0.349359	0.077042	-0.270864	-0.415048	0.789259	-1.108736	0.628374	-0.173948	-0.019363	-0.757966
31093	3.427591	-1.201742	8.320381	0.197090	0.018525	-0.510369	-0.429536	0.777728	-1.110438	0.621318	-0.170954	-0.023968	-0.764306
31094	3.796831	-1.214442	8.509949	-0.077444	0.080903	-0.464944	-0.442696	0.771486	-1.109260	0.614003	-0.170482	-0.023392	-0.770317
31095	3.497535	-1.190683	9.049448	-0.419524	0.118475	-0.591264	-0.455332	0.769103	-1.103877	0.603468	-0.173522	-0.017625	-0.778079
31096	3.423007	-1.012331	9.599494	-0.436462	0.038030	-0.579459	-0.471995	0.764236	-1.097301	0.592926	-0.178009	-0.012406	-0.785237
31097	3.343489	-1.076921	9.337553	-0.137504	-0.010574	-0.525761	-0.487315	0.760206	-1.091531	0.584149	-0.179671	-0.012434	-0.791412
31098	3.441684	-1.570423	8.918198	-0.062825	-0.046053	-0.360422	-0.500629	0.759510	-1.084859	0.578243	-0.181073	-0.013296	-0.795406
31099	3.326710	-1.140381	8.995681	-0.035366	-0.030996	-0.240883	-0.512454	0.756344	-1.083189	0.574267	-0.181930	-0.014191	-0.798071
31100	3.236933	-1.282831	8.830304	0.012988	0.025810	-0.220889	-0.521044	0.750841	-1.081768	0.570820	-0.181339	-0.014924	-0.800661
31101	3.318058	-1.368773	8.650487	-0.020789	0.063083	-0.229607	-0.529625	0.742470	-1.085072	0.567075	-0.180527	-0.014959	-0.803500
31102	3.391459	-1.593176	8.986640	-0.150052	0.182832	-0.154114	-0.534458	0.739899	-1.085507	0.564115	-0.179277	-0.011044	-0.805923
31103	3.267376	-1.704599	9.664938	-0.335484	0.306672	-0.335124	-0.536221	0.744189	-1.079217	0.557537	-0.178073	-0.003643	-0.810820
31104	3.354985	-1.814743	9.083484	-0.147372	0.200514	-0.724209	-0.542660	0.738961	-1.079584	0.545259	-0.176426	-0.001616	-0.819490
31105	3.018828	-2.374371	8.846290	-0.224869	0.247808	-0.507447	-0.552457	0.732550	-1.080630	0.536112	-0.174848	0.002724	-0.825836
31106	3.052906	-1.521561	9.676233	-0.147183	0.316356	-0.375100	-0.554464	0.729099	-1.082626	0.529372	-0.171247	0.007222	-0.830895
31107	2.875633	-1.434991	9.345155	0.072476	0.173038	-0.401807	-0.556861	0.722062	-1.088547	0.522894	-0.167707	0.006199	-0.835714
31108	2.526475	-2.111408	8.858084	0.064883	0.158542	-0.251514	-0.561951	0.715874	-1.091685	0.518916	-0.164442	0.005911	-0.838838
31109	2.273191	-1.567360	8.836577	0.028775	0.193663	-0.174454	-0.565167	0.712476	-1.094754	0.516056	-0.160956	0.006617	-0.841270
31110	2.452587	-1.316478	8.902780	-0.114548	0.295915	-0.115067	-0.564622	0.710269	-1.097965	0.513708	-0.157206	0.011216	-0.843365
31111	2.939357	-1.856258	9.210666	-0.241043	0.351085	-0.086912	-0.563544	0.710058	-1.102208	0.511390	-0.153826	0.018362	-0.845270
31112	2.738503	-2.384210	9.807902	-0.322168	0.234106	-0.238157	-0.563015	0.713187	-1.103202	0.506261	-0.153278	0.025460	-0.848268
31113	2.166706	-1.899342	9.856508	-0.100886	0.043531	-0.403017	-0.567866	0.715889	-1.098699	0.499082	-0.153810	0.026144	-0.852394
31114	2.424579	-2.229703	9.611741	0.212130	0.005208	-0.435913	-0.580066	0.703582	-1.099772	0.492330	-0.151860	0.021218	-0.856796
31115	3.192606	-1.851619	9.618013	0.128406	-0.000775	0.102890	-0.587584	0.699549	-1.101722	0.494486	-0.150636	0.019090	-0.855820
31116	2.924975	-1.404996	9.043123	0.334369	-0.121328	0.121385	-0.595100	0.694789	-1.102878	0.497609	-0.149391	0.012521	-0.854348
31117	3.253263	-1.034851	9.428351	0.343149	-0.069138	0.136679	-0.598184	0.691904	-1.103753	0.500969	-0.147221	0.006096	-0.852830
31118	3.056590	-0.883043	9.505425	0.436703	-0.111417	-0.207170	-0.599106	0.686102	-1.109379	0.498768	-0.144800	-0.003099	-0.854549
31119	2.890684	-1.255098	9.108345	0.300871	-0.152679	-0.383730	-0.607416	0.677237	-1.109977	0.493037	-0.144497	-0.011190	-0.857852
31120	2.285420	-1.105899	8.717920	0.004647	-0.087370	-0.467209	-0.614397	0.672930	-1.106766	0.485063	-0.145876	-0.013504	-0.862120
31121	2.172446	-1.178368	8.556119	-0.133221	-0.029566	-0.551227	-0.624331	0.666696	-1.103037	0.475125	-0.147624	-0.013392	-0.867343
31122	2.504605	-0.762029	8.924266	-0.286900	0.011092	-0.520605	-0.631865	0.667052	-1.098578	0.465272	-0.150045	-0.009865	-0.872302
31123	2.523047	-0.810147	9.854411	-0.323082	0.068726	-0.202106	-0.632827	0.673492	-1.094135	0.460770	-0.151891	-0.004489	-0.874414
31124	2.185468	-0.874521	9.993790	-0.212097	0.022826	-0.322213	-0.634188	0.678355	-1.088513	0.454531	-0.153450	-0.001565	-0.877412
31125	2.107917	-0.900222	9.832723	-0.028628	-0.012225	-0.424393	-0.638487	0.676701	-1.086201	0.446978	-0.153939	-0.002756	-0.881196
31126	1.855742	-0.938816	9.550842	0.040550	-0.055130	-0.392560	-0.643315	0.672100	-1.084658	0.440237	-0.154559	-0.005192	-0.884464
31127	1.872466	-0.875441	9.107935	0.030908	-0.107913	-0.275341	-0.649753	0.665911	-1.080288	0.435448	-0.156145	-0.007791	-0.886534
31128	2.342458	-0.531919	8.917554	-0.014419	-0.128543	-0.030838	-0.654056	0.665211	-1.076310	0.434886	-0.158582	-0.008768	-0.886369
31129	2.978831	-1.166094	9.187411	-0.045731	-0.086503	0.273336	-0.653262	0.669030	-1.070610	0.439567	-0.160534	-0.008097	-0.883710
31130	2.705552	-1.491456	9.619608	-0.203097	-0.086986	0.166813	-0.651673	0.676557	-1.066707	0.441879	-0.163920	-0.004750	-0.881958
31131	3.227898	-1.088712	9.497791	-0.181254	-0.010703	-0.032561	-0.652227	0.681569	-1.062179	0.440711	-0.165685	-0.002000	-0.882223
31132	3.325210	-0.965550	9.625028	-0.081138	0.037343	0.000742	-0.650618	0.682571	-1.058079	0.440498	-0.165779	-0.000251	-0.882315
31133	2.889053	-0.990472	9.496281	0.083449	-0.019232	-0.173167	-0.649670	0.680777	-1.061145	0.437717	-0.165361	-0.002735	-0.883771
31134	2.886906	-1.189621	9.093291	0.078347	-0.064305	-0.258325	-0.653417	0.674319	-1.060084	0.433459	-0.165833	-0.005555	-0.885766
31135	2.659486	-1.235035	8.932588	-0.089136	-0.046252	-0.183532	-0.653407	0.670872	-1.058153	0.429905	-0.167380	-0.005242	-0.887208
31136	2.715443	-1.316525	9.252683	-0.173190	-0.029501	-0.134197	-0.654483	0.670520	-1.054065	0.426987	-0.169415	-0.002887	-0.888241
31137	2.910694	-1.351802	9.461154	-0.144755	-0.006546	-0.117210	-0.654217	0.671319	-1.052135	0.424416	-0.170726	-0.001006	-0.889226
31138	2.933182	-1.273716	9.401073	-0.031976	0.002793	-0.024859	-0.654350	0.670196	-1.046312	0.423912	-0.170986	-0.000513	-0.889417
31139	2.911974	-1.191567	9.344434	0.065879	-0.029311	0.012377	-0.653675	0.669331	-1.046348	0.424363	-0.170910	-0.002124	-0.889214
31140	2.956904	-1.287878	9.149140	0.057608	-0.051638	0.049338	-0.653805	0.667754	-1.045444	0.425482	-0.171379	-0.003434	-0.888584
31141	3.111834	-1.270495	9.201910	0.015942	-0.015920	0.065313	-0.651111	0.666471	-1.047833	0.426703	-0.171496	-0.003858	-0.887975
31142	3.049164	-1.291056	9.180883	0.000693	-0.033875	-0.040924	-0.649490	0.664173	-1.048198	0.426024	-0.172127	-0.004315	-0.888176
31143	3.035850	-1.373852	9.046291	-0.028767	-0.022360	-0.013527	-0.652183	0.665016	-1.045143	0.425690	-0.172738	-0.004262	-0.888218
31144	3.040808	-1.473277	9.220519	-0.050089	-0.016961	-0.023285	-0.649363	0.666383	-1.045812	0.425151	-0.173502	-0.003612	-0.888330
31145	3.027605	-1.427397	9.166807	-0.038032	-0.030749	-0.072841	-0.652186	0.665517	-1.042266	0.423731	-0.174340	-0.003656	-0.888844
31146	2.914631	-1.342044	9.234915	-0.051807	-0.008048	-0.024979	-0.651912	0.663471	-1.039883	0.423152	-0.174958	-0.002905	-0.889002
31147	2.970457	-1.467268	9.237573	-0.029033	-0.031508	-0.039211	-0.651639	0.662319	-1.039379	0.422362	-0.175729	-0.002981	-0.889225
31148	3.026175	-1.337588	9.281635	-0.036197	0.010090	-0.033681	-0.653794	0.663020	-1.036879	0.421685	-0.175892	-0.002386	-0.889516
31149	3.025252	-1.296338	9.250001	-0.024719	0.002899	-0.026619	-0.652716	0.662268	-1.036098	0.421137	-0.176012	-0.002198	-0.889752
31150	2.977883	-1.350605	9.256179	-0.039319	0.009666	-0.017768	-0.653251	0.661283	-1.035851	0.420730	-0.176208	-0.001494	-0.889907
31151	3.011988	-1.364555	9.223629	-0.036292	0.018014	0.005274	-0.654462	0.661471	-1.036649	0.420711	-0.176153	-0.000851	-0.889928
31152	3.083479	-1.314713	9.153228	-0.027410	0.023295	0.010625	-0.654194	0.661755	-1.036915	0.420849	-0.176007	-0.000144	-0.889892
31153	3.066010	-1.416995	9.114946	-0.028357	0.004694	0.043222	-0.653523	0.662306	-1.036905	0.421533	-0.176126	0.000381	-0.889545
31154	3.114829	-1.430672	9.138213	-0.069604	0.032822	0.042378	-0.652045	0.662889	-1.039083	0.422085	-0.176166	0.002032	-0.889273
31155	3.106087	-1.481814	9.116666	-0.047221	0.028417	0.012366	-0.653699	0.676373	-1.038218	0.422152	-0.176028	0.002989	-0.889265
31156	3.167833	-1.400569	9.228683	-0.032965	0.012384	-0.053133	-0.654776	0.676502	-1.036567	0.421144	-0.176127	0.003476	-0.889722
31157	3.078857	-1.576988	9.102104	-0.050491	0.026915	-0.000021	-0.654502	0.674814	-1.037442	0.420979	-0.176049	0.004439	-0.889811
31158	3.108341	-1.600731	9.079115	-0.050838	0.002634	-0.024936	-0.652482	0.673893	-1.036406	0.420404	-0.176471	0.005263	-0.889995
31159	3.025704	-1.577947	9.148626	-0.075914	-0.001836	0.003263	-0.653294	0.675303	-1.035261	0.420210	-0.177123	0.006457	-0.889949
31160	3.045201	-1.589736	9.108389	-0.071220	0.008171	0.031629	-0.650847	0.666384	-1.032036	0.420558	-0.177609	0.007892	-0.889676
31161	2.985839	-1.777745	9.076691	-0.083877	0.013304	0.035180	-0.648974	0.669778	-1.033583	0.420902	-0.178058	0.009482	-0.889408
31162	3.043509	-1.635898	9.048503	-0.127735	0.014939	0.026194	-0.649386	0.672299	-1.031862	0.420955	-0.178900	0.011958	-0.889185
31163	3.043680	-1.626172	9.163985	-0.156746	0.043671	0.005066	-0.648049	0.674610	-1.028942	0.420491	-0.179430	0.014996	-0.889251
31164	2.972751	-1.821660	9.259576	-0.136754	0.033385	-0.003756	-0.648060	0.678111	-1.027058	0.419964	-0.180024	0.017682	-0.889330
31165	2.851083	-1.794735	9.274897	-0.089384	0.014829	-0.028455	-0.646856	0.680076	-1.027417	0.419153	-0.180505	0.019170	-0.889585
31166	2.938111	-1.793162	9.214966	-0.055348	0.019446	0.012331	-0.646187	0.681193	-1.027388	0.419214	-0.180656	0.020348	-0.889499
31167	2.846468	-1.816674	9.209924	-0.025895	0.027424	0.023104	-0.644848	0.683111	-1.025844	0.419544	-0.180355	0.021007	-0.889389
31168	2.906908	-1.932105	9.200613	-0.020432	0.008935	0.017690	-0.645124	0.685079	-1.024823	0.419831	-0.180398	0.021494	-0.889234
31169	2.787909	-1.800746	9.186340	-0.011310	0.000268	0.011496	-0.642975	0.686162	-1.024813	0.420020	-0.180458	0.021634	-0.889129
31170	2.846583	-1.823956	9.200353	-0.011429	0.000162	0.015903	-0.643377	0.685297	-1.023747	0.420312	-0.180581	0.021881	-0.888959
31171	2.841823	-1.838615	9.135321	-0.028418	0.022300	0.049590	-0.643112	0.686861	-1.024244	0.421109	-0.180372	0.022656	-0.888606
31172	2.827426	-1.836442	9.195045	-0.045513	0.013311	0.047712	-0.640429	0.688940	-1.024889	0.421834	-0.180534	0.023734	-0.888200
31173	2.881090	-1.862178	9.141518	-0.044696	0.004386	0.049416	-0.639360	0.690987	-1.022520	0.422577	-0.180776	0.024652	-0.887773
31174	2.863212	-1.940189	9.127114	-0.040142	0.014258	0.083096	-0.638821	0.690697	-1.022808	0.423941	-0.180858	0.025772	-0.887074
31175	2.974672	-1.928449	9.193036	-0.010839	0.001761	0.095459	-0.637217	0.693918	-1.022722	0.425623	-0.180837	0.026236	-0.886259
31176	2.947511	-2.030907	9.154458	0.000924	0.014301	0.095587	-0.634528	0.693948	-1.020573	0.427358	-0.180563	0.026673	-0.885466
31177	2.920563	-2.145500	9.106350	0.012804	-0.009402	0.051280	-0.633459	0.696344	-1.021053	0.428348	-0.180566	0.026473	-0.884994
31178	2.905138	-1.983130	9.085393	0.008565	-0.001275	0.008880	-0.632118	0.697629	-1.022798	0.428592	-0.180548	0.026326	-0.884883
31179	2.903480	-2.012286	9.143337	-0.009704	0.001866	0.019452	-0.632390	0.698762	-1.022486	0.428931	-0.180565	0.026510	-0.884710
31180	2.830694	-2.008752	9.141077	0.044982	-0.017405	-0.009658	-0.631044	0.698183	-1.023337	0.428988	-0.180529	0.025514	-0.884719
31181	2.741585	-2.029785	9.186647	0.042672	-0.019725	-0.024690	-0.632653	0.697150	-1.026077	0.428747	-0.180498	0.024438	-0.884872
31182	2.795664	-1.946264	9.187676	0.015666	-0.021666	0.008792	-0.632784	0.695847	-1.024755	0.429025	-0.180780	0.023990	-0.884692
31183	2.824918	-1.955444	9.183829	0.024819	-0.018790	0.003529	-0.632241	0.694459	-1.026577	0.429219	-0.180866	0.023348	-0.884598
31184	2.863070	-1.935338	9.112629	0.021633	-0.011354	-0.010586	-0.633314	0.693504	-1.027140	0.429171	-0.180924	0.022813	-0.884623
31185	2.858688	-1.954836	9.136715	0.002744	0.000059	0.024792	-0.631566	0.693316	-1.026895	0.429654	-0.180856	0.022807	-0.884403
31186	2.918166	-2.021731	9.129416	-0.005452	0.010472	-0.003468	-0.632903	0.690772	-1.025871	0.429617	-0.180757	0.022966	-0.884437
31187	2.969343	-1.918845	9.101322	-0.003440	0.000955	-0.013262	-0.632370	0.692158	-1.025015	0.429405	-0.180748	0.022944	-0.884542
31188	2.970471	-1.972230	9.121018	-0.018121	0.005881	-0.001782	-0.633978	0.690659	-1.025999	0.429358	-0.180838	0.023293	-0.884538
31189	2.907628	-1.987941	9.075877	-0.008541	-0.002365	-0.024775	-0.634654	0.691697	-1.027320	0.428925	-0.180942	0.023296	-0.884727
31190	2.911767	-1.949022	9.097376	-0.018001	0.000675	-0.007107	-0.635460	0.691401	-1.025957	0.428789	-0.181125	0.023578	-0.884747
31191	2.943782	-1.967857	9.139424	-0.014297	0.014088	-0.008785	-0.635458	0.690822	-1.025431	0.428611	-0.180983	0.023885	-0.884855
31192	2.921939	-1.963396	9.157979	0.017272	-0.011254	-0.015917	-0.634648	0.689682	-1.026023	0.428455	-0.181079	0.023408	-0.884923
31193	2.911217	-1.915040	9.138026	0.009314	-0.011190	-0.021245	-0.634645	0.688688	-1.025919	0.428153	-0.181189	0.023039	-0.885056
31194	2.882528	-1.939841	9.106038	0.014451	0.002767	-0.008754	-0.635722	0.689292	-1.026431	0.428109	-0.181058	0.022758	-0.885112
31195	2.953206	-1.953120	9.146825	0.019396	-0.013537	0.005286	-0.637463	0.686751	-1.025131	0.428315	-0.181112	0.022289	-0.885013
31196	2.886174	-1.864507	9.201874	-0.005746	-0.010150	0.003471	-0.636795	0.687843	-1.024014	0.428415	-0.181377	0.022300	-0.884910
31197	2.863052	-1.920763	9.199182	0.025021	-0.015054	-0.003529	-0.637327	0.686168	-1.024606	0.428487	-0.181410	0.021690	-0.884884
31198	2.885926	-1.866950	9.108000	0.017628	-0.006445	0.005338	-0.637868	0.686851	-1.022943	0.428707	-0.181408	0.021325	-0.884786
31199	2.934979	-1.885473	9.174643	0.016653	-0.012657	0.040647	-0.637600	0.687135	-1.023210	0.429528	-0.181451	0.021046	-0.884386
31200	2.978499	-1.889545	9.115826	0.006583	-0.008528	0.014112	-0.638139	0.687430	-1.023194	0.429862	-0.181577	0.020890	-0.884201
31201	2.955182	-1.928806	9.158738	0.003326	-0.010895	0.000831	-0.638401	0.685457	-1.023391	0.429930	-0.181723	0.020719	-0.884142
31202	2.914663	-1.963529	9.155350	0.006839	0.005869	0.007148	-0.637592	0.684900	-1.024644	0.430136	-0.181595	0.020657	-0.884070
31203	2.999607	-1.971699	9.141167	0.006719	-0.010172	0.008795	-0.638537	0.685863	-1.022423	0.430357	-0.181698	0.020466	-0.883946
31204	2.995446	-2.010620	9.112445	0.003015	0.018024	0.017808	-0.639211	0.686463	-1.023213	0.430732	-0.181384	0.020616	-0.883824
31205	2.985975	-2.030219	9.059341	0.009325	-0.005877	-0.020336	-0.639077	0.686615	-1.023754	0.430447	-0.181407	0.020318	-0.883965
31206	3.038434	-1.995286	9.007728	0.002237	-0.002290	-0.023884	-0.641221	0.683979	-1.024087	0.430094	-0.181476	0.020154	-0.884126
31207	3.023463	-1.963991	9.069622	-0.039527	0.016503	-0.007096	-0.641494	0.685420	-1.024854	0.429856	-0.181527	0.020964	-0.884213
31208	3.073883	-2.052893	9.124801	-0.012321	0.021355	-0.014061	-0.640017	0.686224	-1.024301	0.429622	-0.181299	0.021295	-0.884365
31209	2.996413	-2.056726	9.127266	0.008421	0.010885	-0.051178	-0.640552	0.685097	-1.024059	0.428780	-0.181066	0.021055	-0.884828
31210	2.989472	-1.957323	9.092601	-0.021311	0.003524	-0.051320	-0.641896	0.684850	-1.024323	0.427866	-0.181246	0.021256	-0.885228
31211	2.941123	-1.960626	9.110401	-0.016441	0.002134	-0.065448	-0.642164	0.684727	-1.024869	0.426684	-0.181389	0.021334	-0.885767
31212	2.901579	-1.922501	9.108899	-0.020600	0.024598	-0.040556	-0.642166	0.685137	-1.024175	0.425962	-0.181185	0.021739	-0.886147
31213	2.916978	-1.968349	9.090460	-0.021600	0.000645	-0.007119	-0.641625	0.683960	-1.022857	0.425796	-0.181373	0.022112	-0.886179
31214	2.940320	-1.912082	9.162971	-0.031685	0.014512	-0.031825	-0.642166	0.685068	-1.021180	0.425182	-0.181438	0.022662	-0.886446
31215	2.932668	-1.890370	9.179422	-0.022826	0.010032	-0.027405	-0.642431	0.683522	-1.021499	0.424648	-0.181479	0.023062	-0.886684
31216	2.893069	-1.983348	9.099468	-0.003032	0.011948	-0.026432	-0.642431	0.683991	-1.023391	0.424239	-0.181343	0.023101	-0.886906
31217	2.906664	-1.944264	9.046630	-0.019962	0.027064	0.003667	-0.641899	0.685660	-1.022526	0.424258	-0.181043	0.023713	-0.886942
31218	2.925766	-1.924493	9.080770	-0.028933	0.023479	0.001842	-0.642030	0.684529	-1.022561	0.424240	-0.180909	0.024413	-0.886959
31219	2.841497	-1.790129	8.571637	-0.299439	0.140086	-0.024758	-0.640837	0.690495	-1.024289	0.422679	-0.180988	0.030835	-0.887488
31220	3.581291	-1.839671	9.981318	-0.120670	-0.011156	-0.279974	-0.638566	0.695510	-1.022791	0.417377	-0.182415	0.031842	-0.889667
31221	2.529575	-2.213277	9.195969	-0.324114	-0.020506	-0.478440	-0.648246	0.693913	-1.017553	0.407706	-0.185793	0.035694	-0.893299
31222	3.275262	-1.986150	8.848823	-0.576054	0.101195	-0.594431	-0.653766	0.695318	-1.011449	0.394918	-0.189121	0.044571	-0.897935
31223	2.852262	-2.600703	9.160648	-0.707096	0.083340	-0.745139	-0.661444	0.698919	-1.006203	0.378746	-0.193857	0.055105	-0.903291
31224	2.318052	-2.692869	9.790106	-0.263139	-0.019872	-0.267782	-0.667773	0.700871	-0.998437	0.373017	-0.196540	0.058642	-0.904871
31225	3.090451	-2.630364	9.187441	0.179505	-0.029787	0.141830	-0.668181	0.702602	-0.999330	0.376367	-0.195570	0.055760	-0.903876
31226	3.048047	-2.310757	8.524128	-0.006299	-0.020588	-0.042571	-0.669796	0.702580	-0.996723	0.375707	-0.196079	0.055526	-0.904054
31227	3.153390	-2.643800	9.078737	-0.023145	0.016887	0.054842	-0.669265	0.704809	-0.995567	0.376634	-0.195894	0.056319	-0.903660
31228	3.169340	-2.517304	8.789397	0.043093	-0.010456	-0.003476	-0.669396	0.703867	-0.997640	0.376858	-0.195803	0.055423	-0.903641
31229	3.064125	-2.567752	8.921357	-0.049877	0.002621	-0.024880	-0.669404	0.706238	-0.995928	0.376255	-0.196176	0.056282	-0.903759
31230	3.033682	-2.611996	8.978532	-0.026582	0.011573	-0.019438	-0.670881	0.705538	-0.994844	0.375898	-0.196229	0.056748	-0.903867
31231	2.990062	-2.505982	8.882509	-0.032841	-0.000010	-0.056655	-0.670753	0.707345	-0.993424	0.374790	-0.196559	0.057161	-0.904229
31232	3.018120	-2.568586	8.929582	-0.067164	0.024377	-0.047771	-0.669815	0.708580	-0.992578	0.373779	-0.196719	0.058338	-0.904537
31233	2.975850	-2.613035	9.077872	-0.043789	0.009563	-0.015958	-0.671026	0.708412	-0.990254	0.373354	-0.196909	0.059189	-0.904616
31234	3.067155	-2.485163	8.867867	0.004284	-0.002084	-0.031815	-0.671966	0.707990	-0.989439	0.372913	-0.196994	0.058944	-0.904795
31235	3.157505	-2.522368	8.846848	-0.040023	0.013289	-0.021265	-0.672092	0.705327	-0.990613	0.372401	-0.197100	0.059730	-0.904932
31236	3.170353	-2.551261	8.895605	-0.026629	0.016849	-0.016782	-0.672098	0.707477	-0.991634	0.372091	-0.197055	0.060244	-0.905035
31237	3.166665	-2.604733	8.924784	-0.037073	0.006466	-0.031909	-0.672501	0.707042	-0.990826	0.371404	-0.197285	0.060882	-0.905225
31238	3.118124	-2.600759	8.928079	-0.002386	0.010746	-0.049444	-0.671968	0.708582	-0.990510	0.370653	-0.197213	0.060773	-0.905555
31239	3.108537	-2.625222	8.807604	-0.017011	0.010401	-0.040645	-0.671294	0.708129	-0.989987	0.369881	-0.197240	0.061045	-0.905847
31240	3.022259	-2.651048	8.951996	-0.047878	0.016874	-0.097265	-0.672371	0.708594	-0.990641	0.368091	-0.197453	0.061612	-0.906490
31241	2.920069	-2.633483	8.936691	-0.032441	0.025142	-0.067083	-0.674115	0.706859	-0.987407	0.366761	-0.197356	0.062176	-0.907012
31242	3.417566	-2.100113	8.678317	-0.144186	0.070877	-0.155674	-0.675583	0.703223	-0.988052	0.363380	-0.197360	0.064673	-0.908197
31243	2.320416	-2.853079	9.526585	-0.111735	0.041035	-0.162584	-0.676262	0.705026	-0.985670	0.359977	-0.197659	0.066413	-0.909361
31244	3.399420	-2.517990	8.733873	0.086728	0.014233	-0.015608	-0.676523	0.702495	-0.986294	0.360196	-0.196842	0.064837	-0.909565
31245	3.059282	-2.601850	8.707216	-0.114886	0.022889	-0.147833	-0.677867	0.701935	-0.985207	0.357066	-0.197483	0.066555	-0.910535
31246	2.978554	-2.739217	9.136682	-0.018842	0.017452	-0.038812	-0.678941	0.701399	-0.985484	0.356417	-0.197396	0.066835	-0.910788
31247	3.249580	-2.428466	8.666010	-0.002222	-0.006809	-0.058426	-0.678400	0.700537	-0.985518	0.355396	-0.197657	0.066639	-0.911145
31248	3.073667	-2.562726	8.904761	-0.067415	0.031228	-0.037131	-0.679876	0.699607	-0.986757	0.354559	-0.197661	0.067910	-0.911376
31249	3.099214	-2.615661	8.985386	-0.046816	0.009237	-0.003617	-0.679481	0.702453	-0.987623	0.354338	-0.197874	0.068854	-0.911345
31250	3.147281	-2.605085	8.924191	0.002785	0.000896	-0.008829	-0.678267	0.700968	-0.985915	0.354362	-0.197897	0.068736	-0.911339
31251	3.094136	-2.625479	8.850495	-0.022761	0.006491	-0.028309	-0.678541	0.702630	-0.983950	0.353789	-0.198028	0.069121	-0.911504
31252	3.024495	-2.748103	9.046681	-0.026896	-0.006428	-0.010707	-0.680153	0.701830	-0.984502	0.353663	-0.198397	0.069487	-0.911446
31253	3.061672	-2.567798	8.911654	0.002935	0.003632	-0.047693	-0.680558	0.702362	-0.982573	0.352842	-0.198424	0.069307	-0.911771
31254	2.970095	-2.710259	8.943620	0.003354	-0.001197	0.003579	-0.679477	0.700668	-0.984003	0.353115	-0.198465	0.069210	-0.911664
31255	3.036700	-2.645931	8.952400	0.019531	-0.004612	0.003591	-0.680014	0.700426	-0.985231	0.353307	-0.198450	0.068877	-0.911618
31256	3.148924	-2.714318	8.754148	0.016650	0.010180	-0.020211	-0.679744	0.700121	-0.984562	0.353183	-0.198223	0.068523	-0.911743
31257	3.114050	-2.649392	8.865730	-0.028493	-0.004486	-0.017792	-0.681357	0.700016	-0.984547	0.352794	-0.198582	0.068983	-0.911780
31258	3.113470	-2.595978	9.019377	-0.007822	0.001929	0.017672	-0.679609	0.699775	-0.981987	0.353255	-0.198624	0.069171	-0.911578
31259	3.124084	-2.668633	8.851740	0.028876	-0.002446	-0.008759	-0.677325	0.700279	-0.981589	0.353256	-0.198530	0.068633	-0.911639
31260	3.064768	-2.616304	8.818230	-0.023485	-0.008354	-0.003645	-0.679609	0.699787	-0.982531	0.353310	-0.198902	0.068943	-0.911513
31261	3.080594	-2.657271	8.965870	-0.003749	0.005930	0.000923	-0.678535	0.700490	-0.983339	0.353345	-0.198874	0.069097	-0.911494
31262	3.052589	-2.606811	8.858708	0.004979	0.002202	0.010658	-0.679612	0.700949	-0.983720	0.353751	-0.198832	0.069022	-0.911352
31263	3.089867	-2.649829	8.879436	-0.011046	-0.001310	0.003506	-0.678134	0.701022	-0.982236	0.353815	-0.198984	0.069267	-0.911275
31264	3.090816	-2.681360	8.980809	-0.003734	0.004175	0.000027	-0.678542	0.702731	-0.982176	0.354008	-0.198984	0.069318	-0.911196
31265	2.997764	-2.651502	8.866992	0.001722	0.004255	-0.001702	-0.678806	0.701037	-0.982228	0.354020	-0.198950	0.069351	-0.911197
31266	3.045388	-2.733180	8.849812	-0.029921	0.012707	0.005319	-0.678809	0.701903	-0.982881	0.354143	-0.198969	0.069971	-0.911097
31267	3.081872	-2.715508	9.002458	-0.007137	-0.004525	-0.008878	-0.678271	0.702189	-0.983559	0.354001	-0.199168	0.070079	-0.911100
31268	3.060038	-2.611528	8.885453	0.011126	0.001177	-0.017621	-0.678676	0.702624	-0.983540	0.353944	-0.199143	0.069766	-0.911152
31269	3.111970	-2.668852	8.851370	-0.006828	0.009918	-0.017630	-0.678806	0.701213	-0.983721	0.353624	-0.199091	0.069933	-0.911275
31270	3.165637	-2.570777	8.813760	-0.005691	-0.000416	0.005278	-0.680015	0.700659	-0.983043	0.353858	-0.199177	0.070020	-0.911159
31271	3.197049	-2.681875	8.849264	-0.005472	-0.004638	-0.003592	-0.679608	0.699195	-0.981461	0.353818	-0.199368	0.070109	-0.911126
31272	3.090300	-2.669241	8.894039	-0.007328	0.004143	0.000017	-0.678132	0.700307	-0.981987	0.353988	-0.199394	0.070227	-0.911045
31273	3.036571	-2.645938	8.911472	-0.029645	0.001519	0.026463	-0.678139	0.702372	-0.979332	0.354390	-0.199601	0.070920	-0.910789
31274	3.061348	-2.684338	8.840303	-0.018099	-0.001242	-0.001811	-0.678009	0.704100	-0.980640	0.354485	-0.199803	0.071190	-0.910687
31275	3.042274	-2.689532	8.907162	-0.036502	0.014169	0.015914	-0.677742	0.704661	-0.980625	0.354650	-0.199843	0.072056	-0.910546
31276	3.057362	-2.703815	8.989581	0.001532	-0.004761	0.003530	-0.678005	0.702690	-0.980958	0.354876	-0.199958	0.071976	-0.910439
31277	3.067079	-2.725502	8.860048	0.025043	-0.002701	0.000083	-0.676658	0.702109	-0.981673	0.355022	-0.199890	0.071538	-0.910431
31278	3.149265	-2.726446	8.785544	-0.001070	0.013887	0.003627	-0.677869	0.702398	-0.980696	0.355251	-0.199687	0.071630	-0.910379
31279	3.144261	-2.702250	8.888722	0.000212	0.006293	-0.012333	-0.678402	0.700874	-0.981693	0.355058	-0.199655	0.071657	-0.910460
31280	3.140964	-2.663471	8.857034	0.003575	0.006102	-0.003483	-0.679480	0.701317	-0.981394	0.355167	-0.199570	0.071585	-0.910442
31281	3.112476	-2.697978	8.827532	0.001866	0.004394	-0.007028	-0.678811	0.702429	-0.981093	0.355079	-0.199557	0.071587	-0.910479
31282	3.056791	-2.684411	8.931642	-0.009864	0.010416	-0.038843	-0.678812	0.702718	-0.981356	0.354537	-0.199544	0.071638	-0.910689
31283	3.061310	-2.664906	8.950891	0.009862	0.004374	-0.003459	-0.678271	0.701831	-0.980301	0.354545	-0.199467	0.071507	-0.910712
31284	3.061976	-2.713457	8.854986	0.004037	0.002981	-0.021164	-0.677872	0.703109	-0.980810	0.354392	-0.199465	0.071322	-0.910787
31285	3.053835	-2.657761	8.931350	-0.010930	0.004111	0.000012	-0.678810	0.701818	-0.979206	0.354381	-0.199535	0.071582	-0.910755
31286	3.120172	-2.712399	8.871208	0.014344	-0.000921	-0.003488	-0.680690	0.701326	-0.980562	0.354526	-0.199500	0.071267	-0.910732
31287	3.124557	-2.695330	8.832697	-0.004765	0.004033	0.005324	-0.680418	0.700190	-0.980738	0.354636	-0.199525	0.071435	-0.910670
31288	3.109534	-2.664038	8.877739	-0.005953	0.003761	0.015928	-0.678403	0.701163	-0.981956	0.355082	-0.199523	0.071593	-0.910484
31289	3.149730	-2.733710	8.886720	-0.012046	0.002131	0.007936	-0.680017	0.701219	-0.982753	0.355213	-0.199634	0.071888	-0.910386
31290	3.109505	-2.659181	8.899367	0.019226	-0.010207	0.014149	-0.679075	0.700870	-0.980868	0.355732	-0.199709	0.071485	-0.910198
31291	3.032425	-2.684858	8.887566	-0.007074	-0.002709	-0.010622	-0.679076	0.701169	-0.981539	0.355551	-0.199898	0.071579	-0.910220
31292	3.081399	-2.708244	8.898874	0.001571	0.002351	0.003573	-0.679621	0.703593	-0.981591	0.355826	-0.199889	0.071536	-0.910118
31293	3.109601	-2.676181	8.822465	-0.000226	0.002336	0.003562	-0.680027	0.703744	-0.975451	0.355924	-0.199918	0.071597	-0.910068
31294	3.092850	-2.674049	8.903783	-0.017852	0.002539	-0.010636	-0.679753	0.702063	-0.976598	0.355813	-0.200060	0.071863	-0.910060
31295	3.076061	-2.684065	8.896121	0.005169	-0.008243	0.001749	-0.679751	0.701811	-0.977969	0.355914	-0.200246	0.071742	-0.909989
31296	3.153837	-2.706938	8.821647	-0.005562	0.005893	0.001791	-0.680563	0.703555	-0.978993	0.356098	-0.200223	0.071852	-0.909913
31297	3.103151	-2.712710	8.851430	-0.008321	0.003157	0.003544	-0.680830	0.702865	-0.979557	0.356160	-0.200299	0.072064	-0.909855
31298	3.115366	-2.707626	8.914356	-0.003602	0.011375	-0.003466	-0.679080	0.702614	-0.982719	0.356234	-0.200169	0.072159	-0.909848
31299	3.111047	-2.741697	8.866335	0.001186	-0.009573	-0.017727	-0.680292	0.703375	-0.983770	0.355966	-0.200441	0.072022	-0.909903
31300	3.153569	-2.692376	8.828751	-0.011587	0.010471	-0.041519	-0.680560	0.703063	-0.982278	0.355336	-0.200441	0.072100	-0.910144
31301	3.149335	-2.721584	8.838470	-0.015825	0.009845	-0.017664	-0.681101	0.703589	-0.979939	0.354971	-0.200485	0.072408	-0.910252
