# Supplementary material for: Identification of Haptic Based Guiding Using Hard Reins
Source: PLoS One. 2015 Jul 22;10(7):e0132020. doi: 10.1371/journal.pone.0132020 (PMC4511788; doi:10.1371/journal.pone.0132020)
Supplement: S8 File — (ZIP) [file pone.0132020.s008.zip › Exp2_MotionData1/Subject1/path2/T9/fc9.txt]

// Start Time: 0
// Sample rate: 25.0Hz
// Scenario: 4.9
// Firmware Version: 2.6.1
Counter	Acc_X	Acc_Y	Acc_Z	Gyr_X	Gyr_Y	Gyr_Z	Mag_X	Mag_Y	Mag_Z	Quat_w	Quat_x	Quat_y	Quat_z
37094	8.470954	-0.412677	4.707406	-0.547183	0.068987	-0.037584	-0.849668	0.153506	-0.160241	0.329775	-0.521916	-0.154893	-0.771272
37095	8.437241	-0.422222	4.693059	-0.551049	0.031176	-0.039174	-0.850935	0.152949	-0.161361	0.321127	-0.522516	-0.149080	-0.775647
37096	8.448987	-0.388099	4.750657	-0.554830	0.009570	-0.039081	-0.850505	0.151684	-0.162502	0.311816	-0.524513	-0.143612	-0.779123
37097	8.458377	-0.368552	4.793921	-0.536662	0.009451	-0.035327	-0.850496	0.149569	-0.161962	0.303221	-0.525265	-0.138079	-0.782999
37098	8.489366	-0.332073	4.861132	-0.540257	0.012979	-0.024767	-0.851912	0.150701	-0.162502	0.294225	-0.527031	-0.132620	-0.786182
37099	8.445986	-0.276094	4.879897	-0.556635	0.000279	-0.007191	-0.851343	0.149856	-0.162937	0.285751	-0.528013	-0.126494	-0.789651
37100	8.450794	-0.280958	4.879944	-0.545886	-0.017680	-0.019339	-0.852466	0.148165	-0.161821	0.276637	-0.530185	-0.121024	-0.792293
37101	8.502786	-0.314333	5.005900	-0.535758	0.000171	-0.006060	-0.851338	0.148873	-0.163931	0.268321	-0.530940	-0.115189	-0.795511
37102	8.523466	-0.368902	4.803504	-0.553171	-0.029431	-0.010498	-0.851055	0.148445	-0.162532	0.259185	-0.533237	-0.109529	-0.797800
37103	8.542247	-0.349203	4.880583	-0.553241	-0.057683	0.025062	-0.850919	0.149144	-0.160839	0.250976	-0.534968	-0.103361	-0.800085
37104	8.504509	-0.276947	4.802503	-0.531465	-0.052219	0.007596	-0.850637	0.149139	-0.159717	0.242257	-0.537439	-0.097940	-0.801797
37105	8.518840	-0.286614	4.817090	-0.542328	-0.044942	0.005656	-0.850074	0.149135	-0.158737	0.233809	-0.538766	-0.092073	-0.804107
37106	8.519382	-0.253116	4.763554	-0.545992	-0.048493	0.002103	-0.850360	0.149979	-0.158164	0.224805	-0.541114	-0.086427	-0.805723
37107	8.526603	-0.228904	4.777773	-0.560580	-0.059282	0.007311	-0.851773	0.149975	-0.155904	0.216091	-0.542646	-0.080298	-0.807708
37108	8.555643	-0.301876	4.732636	-0.556795	-0.041342	0.014321	-0.851209	0.149972	-0.155487	0.207130	-0.544819	-0.074286	-0.809167
37109	8.562778	-0.255776	4.768359	-0.544090	-0.045070	0.021575	-0.850224	0.150389	-0.154366	0.198785	-0.545960	-0.068194	-0.811025
37110	8.562687	-0.294488	4.761542	-0.553235	-0.050337	0.010880	-0.850931	0.150671	-0.154076	0.189753	-0.548133	-0.062286	-0.812198
37111	8.557776	-0.321056	4.759429	-0.571150	-0.019780	0.028171	-0.850096	0.153059	-0.152652	0.181190	-0.548857	-0.055577	-0.814149
37112	8.557794	-0.291980	4.771186	-0.542124	-0.016161	0.011684	-0.851224	0.152923	-0.153207	0.172297	-0.550309	-0.049689	-0.815478
37113	8.555462	-0.245972	4.782758	-0.554813	-0.012535	0.015941	-0.848545	0.153338	-0.152802	0.163665	-0.550718	-0.043349	-0.817340
37114	8.529109	-0.214450	4.772776	-0.542020	-0.004570	0.024887	-0.847416	0.153336	-0.153092	0.154967	-0.551867	-0.037259	-0.818559
37115	8.587208	-0.168898	4.772189	-0.545743	-0.023561	0.035594	-0.846997	0.154180	-0.153086	0.146693	-0.552324	-0.030887	-0.820040
37116	8.563309	-0.190755	4.731386	-0.556721	-0.028763	0.018683	-0.849395	0.153758	-0.151666	0.137685	-0.553785	-0.024680	-0.820826
37117	8.584731	-0.205194	4.762932	-0.567549	-0.017923	0.021145	-0.848554	0.155308	-0.152359	0.128883	-0.554077	-0.018103	-0.822229
37118	8.621568	-0.324722	4.624065	-0.547595	-0.021489	0.007245	-0.847994	0.155865	-0.150812	0.119767	-0.555260	-0.012138	-0.822919
37119	8.650155	-0.334297	4.667629	-0.554949	-0.039553	0.016119	-0.849127	0.156994	-0.150510	0.110970	-0.555749	-0.005881	-0.823890
37120	8.616789	-0.341700	4.609763	-0.545811	-0.014065	-0.017552	-0.848570	0.157969	-0.147693	0.101443	-0.556672	-0.000195	-0.824516
37121	8.587652	-0.397131	4.605587	-0.552973	-0.005131	-0.006203	-0.847577	0.157125	-0.148834	0.092263	-0.556458	0.005849	-0.825717
37122	8.630990	-0.375502	4.629452	-0.539352	0.002122	-0.017578	-0.847011	0.156273	-0.146879	0.082790	-0.556969	0.011469	-0.826317
37123	8.650476	-0.358799	4.614741	-0.563962	-0.006687	-0.026652	-0.848290	0.158387	-0.146566	0.073114	-0.556670	0.017458	-0.827326
37124	8.650111	-0.385169	4.648866	-0.532980	0.005713	-0.019293	-0.849977	0.156840	-0.145866	0.063668	-0.556977	0.022964	-0.827765
37125	8.602217	-0.375472	4.605326	-0.546538	0.003779	0.001785	-0.847999	0.155987	-0.144907	0.054623	-0.556336	0.028986	-0.828654
37126	8.631974	-0.354484	4.513228	-0.560211	-0.008810	0.007023	-0.848282	0.156270	-0.145183	0.045310	-0.556769	0.035223	-0.828682
37127	8.622554	-0.332795	4.493668	-0.532067	-0.005244	-0.003283	-0.849136	0.157675	-0.143615	0.036321	-0.556147	0.040922	-0.829281
37128	8.723087	-0.393363	4.571534	-0.552972	-0.017945	0.017790	-0.848571	0.157676	-0.144322	0.027271	-0.556580	0.047154	-0.829007
37129	8.652977	-0.424338	4.571974	-0.531033	0.007233	0.010797	-0.848580	0.159792	-0.145284	0.018494	-0.555620	0.052979	-0.829541
37130	8.631085	-0.399821	4.605559	-0.559971	0.016154	0.035171	-0.848869	0.161197	-0.143721	0.009623	-0.555338	0.059535	-0.829435
37131	8.640730	-0.402299	4.605574	-0.549095	0.018001	0.024673	-0.848161	0.160919	-0.145416	0.000848	-0.554068	0.065794	-0.829867
37132	8.626036	-0.438396	4.615662	-0.560861	0.028946	0.015613	-0.848584	0.160921	-0.145694	-0.008368	-0.553462	0.072144	-0.829702
37133	8.649110	-0.430414	4.755693	-0.578136	0.038165	0.001199	-0.846898	0.162465	-0.145410	-0.017891	-0.551749	0.078596	-0.830106
37134	8.596826	-0.513160	4.611702	-0.538259	0.019999	-0.003545	-0.846898	0.162753	-0.147093	-0.027150	-0.551189	0.084355	-0.829661
37135	8.664307	-0.479570	4.640234	-0.560074	0.010040	0.013971	-0.846058	0.164300	-0.147084	-0.036219	-0.549788	0.090633	-0.829582
37136	8.594608	-0.501184	4.592241	-0.539197	0.023753	-0.019500	-0.846051	0.162753	-0.147662	-0.045748	-0.549066	0.096216	-0.828961
37137	8.574962	-0.481394	4.645207	-0.547346	0.032847	-0.024963	-0.846328	0.161629	-0.148375	-0.055365	-0.547231	0.101808	-0.828920
37138	8.582388	-0.447652	4.637571	-0.552793	0.031025	-0.019702	-0.845770	0.163176	-0.148222	-0.065041	-0.546236	0.107593	-0.828143
37139	8.567683	-0.466772	4.657135	-0.543642	0.038122	-0.012568	-0.845773	0.164022	-0.148494	-0.074420	-0.544155	0.113217	-0.827973
37140	8.576814	-0.500346	4.708242	-0.549110	0.030857	-0.003746	-0.846897	0.163044	-0.150042	-0.083767	-0.542994	0.119099	-0.827017
37141	8.552453	-0.480616	4.746717	-0.530986	0.027195	-0.007054	-0.845483	0.162621	-0.151041	-0.092882	-0.540968	0.124554	-0.826567
37142	8.554809	-0.461192	4.763412	-0.563766	0.016565	-0.010024	-0.846331	0.163046	-0.151171	-0.102427	-0.539895	0.130617	-0.825204
37143	8.552405	-0.478154	4.753940	-0.554629	0.016384	0.005121	-0.847331	0.165578	-0.149309	-0.111557	-0.537834	0.136572	-0.824402
37144	8.527887	-0.499508	4.792873	-0.547421	0.011002	-0.001849	-0.849311	0.166570	-0.149565	-0.120742	-0.536731	0.142443	-0.822831
37145	8.544763	-0.489902	4.799993	-0.547430	0.009186	-0.000064	-0.850997	0.165026	-0.150130	-0.129840	-0.534681	0.148196	-0.821764
37146	8.552135	-0.490054	4.783070	-0.561056	0.005601	0.005109	-0.850155	0.166152	-0.150406	-0.139003	-0.533479	0.154353	-0.819911
37147	8.494491	-0.455978	4.763435	-0.560247	-0.010626	0.005212	-0.850019	0.167277	-0.150114	-0.148067	-0.531566	0.160379	-0.818408
37148	8.533351	-0.475814	4.722526	-0.564851	-0.025063	0.010562	-0.848039	0.166289	-0.150843	-0.157042	-0.530702	0.166715	-0.816027
37149	8.552265	-0.480464	4.770880	-0.557489	-0.003393	0.001669	-0.847760	0.166849	-0.149995	-0.166131	-0.528556	0.172580	-0.814399
37150	8.516118	-0.465736	4.770764	-0.557614	-0.017716	-0.008865	-0.848615	0.168537	-0.148566	-0.175321	-0.527525	0.178539	-0.811852
37151	8.552506	-0.446722	4.756005	-0.554860	-0.022389	0.008899	-0.848897	0.168536	-0.148282	-0.184168	-0.525532	0.184444	-0.809863
37152	8.547733	-0.555822	4.696819	-0.556741	-0.026711	-0.010571	-0.850031	0.169379	-0.146578	-0.193291	-0.524524	0.190369	-0.807014
37153	8.591667	-0.461953	4.678797	-0.543042	-0.012351	-0.010477	-0.848335	0.168670	-0.146458	-0.202329	-0.522352	0.195784	-0.804910
37154	8.570004	-0.486105	4.659765	-0.564860	-0.019506	-0.005387	-0.849887	0.168672	-0.145884	-0.211424	-0.521040	0.201829	-0.801924
37155	8.606093	-0.495939	4.669492	-0.538488	-0.012388	-0.008655	-0.850164	0.167546	-0.146174	-0.220344	-0.518750	0.207131	-0.799652
37156	8.601642	-0.496213	4.621173	-0.540398	-0.023093	-0.019226	-0.850874	0.168248	-0.144756	-0.229330	-0.517525	0.212617	-0.796473
37157	8.620590	-0.437863	4.695405	-0.543083	-0.017753	-0.010436	-0.849883	0.167257	-0.143931	-0.238262	-0.515176	0.217935	-0.793933
37158	8.587029	-0.491167	4.640467	-0.576637	-0.015859	-0.003774	-0.850873	0.167394	-0.142094	-0.247342	-0.513467	0.224080	-0.790546
37159	8.640032	-0.486577	4.654843	-0.560252	-0.014210	0.005265	-0.850026	0.167392	-0.142241	-0.256163	-0.510775	0.229751	-0.787848
37160	8.644876	-0.462380	4.664233	-0.553063	-0.012216	-0.019430	-0.850026	0.167251	-0.141962	-0.265192	-0.509065	0.235297	-0.784322
37161	8.563007	-0.481409	4.630725	-0.553050	-0.015893	-0.012348	-0.850590	0.167110	-0.141678	-0.274152	-0.506380	0.240616	-0.781360
37162	8.601676	-0.438061	4.644688	-0.538488	-0.012401	-0.006878	-0.850870	0.166830	-0.141959	-0.282763	-0.504564	0.246015	-0.777777
37163	8.621341	-0.453018	4.591667	-0.557597	-0.017680	-0.010603	-0.851437	0.167253	-0.141670	-0.291673	-0.501740	0.251364	-0.774597
37164	8.633353	-0.467594	4.591814	-0.543083	-0.025021	-0.003311	-0.851435	0.166545	-0.140552	-0.300135	-0.499951	0.256892	-0.770698
37165	8.610783	-0.546765	4.662804	-0.546738	-0.023114	-0.013999	-0.851717	0.166260	-0.139288	-0.308894	-0.497161	0.262002	-0.767314
37166	8.535291	-0.608295	4.409868	-0.544089	-0.041092	-0.020061	-0.851995	0.165130	-0.138173	-0.317458	-0.495573	0.267426	-0.762962
37167	8.568279	-0.394531	4.615250	-0.558573	-0.037679	0.008966	-0.851421	0.163161	-0.139464	-0.325835	-0.492680	0.272966	-0.759334
37168	8.643512	-0.434127	4.543099	-0.550280	-0.039825	0.043591	-0.852421	0.165835	-0.138022	-0.333414	-0.490567	0.279051	-0.755188
37169	8.680377	-0.240962	4.550560	-0.558476	-0.034311	0.037300	-0.852420	0.165267	-0.136904	-0.341309	-0.487348	0.284769	-0.751603
37170	8.670765	-0.308811	4.512667	-0.547575	-0.021495	0.009032	-0.852424	0.166397	-0.137735	-0.349397	-0.485056	0.290296	-0.747242
37171	8.660609	-0.390764	4.537759	-0.556649	-0.021457	0.008912	-0.853269	0.165689	-0.135909	-0.357700	-0.481695	0.295541	-0.743422
37172	8.670284	-0.434477	4.514070	-0.547541	-0.027034	0.023204	-0.853276	0.166951	-0.134349	-0.365453	-0.479283	0.301184	-0.738932
37173	8.713511	-0.412757	4.552432	-0.529339	-0.012588	0.010953	-0.852715	0.167655	-0.134487	-0.373438	-0.475860	0.305903	-0.735204
37174	8.602616	-0.467915	4.509701	-0.534834	-0.025222	0.014478	-0.852298	0.168918	-0.133493	-0.381116	-0.473451	0.311204	-0.730580
37175	8.665330	-0.492523	4.502642	-0.558505	-0.030444	0.007166	-0.852301	0.169620	-0.132783	-0.389240	-0.469976	0.316373	-0.726308
37176	8.655490	-0.516552	4.515006	-0.545779	-0.034192	0.016178	-0.852860	0.168209	-0.131669	-0.396843	-0.467487	0.321855	-0.721375
37177	8.686956	-0.482886	4.519421	-0.549513	-0.048569	0.014464	-0.853158	0.171303	-0.129947	-0.404568	-0.464178	0.327028	-0.716880
37178	8.718743	-0.464025	4.475672	-0.542280	-0.046667	0.000394	-0.852732	0.170167	-0.127292	-0.412182	-0.461886	0.332345	-0.711558
37179	8.730886	-0.464162	4.465992	-0.562202	-0.041236	0.008092	-0.853582	0.171015	-0.127557	-0.420070	-0.458291	0.337498	-0.706828
37180	8.711581	-0.512526	4.442393	-0.538634	-0.044851	-0.003119	-0.853028	0.172834	-0.124450	-0.427604	-0.455914	0.342648	-0.701348
37181	8.751840	-0.497614	4.548495	-0.569464	-0.022918	-0.021302	-0.853874	0.172979	-0.125004	-0.435994	-0.452076	0.347392	-0.696316
37182	8.737906	-0.560996	4.447732	-0.553192	-0.041032	-0.019238	-0.855150	0.173820	-0.122737	-0.443794	-0.449511	0.352494	-0.690460
37183	8.713399	-0.589630	4.481914	-0.557867	-0.060805	-0.022720	-0.855279	0.170714	-0.120519	-0.451718	-0.446183	0.357313	-0.684981
37184	8.782227	-0.489258	4.369547	-0.546032	-0.048094	-0.037666	-0.856126	0.170427	-0.118407	-0.459537	-0.443793	0.362134	-0.678772
37185	8.695495	-0.212480	4.482562	-0.560476	-0.044771	0.000196	-0.855844	0.170143	-0.117850	-0.467180	-0.439935	0.366953	-0.673458
37186	8.710345	-0.450440	4.320882	-0.535207	-0.055263	-0.048118	-0.856690	0.169714	-0.115459	-0.474864	-0.437709	0.371527	-0.666996
37187	8.782537	-0.521025	4.314324	-0.565990	-0.038868	-0.051227	-0.856685	0.168017	-0.113227	-0.483167	-0.433977	0.375823	-0.661038
37188	8.811768	-0.460822	4.308780	-0.533322	-0.043539	-0.049033	-0.857677	0.168718	-0.111526	-0.490803	-0.431503	0.380170	-0.654514
37189	8.846383	-0.476251	4.195335	-0.549515	-0.033752	-0.026271	-0.858519	0.167448	-0.110267	-0.498546	-0.427559	0.384328	-0.648797
37190	8.768925	-0.436793	4.243326	-0.558618	-0.026365	-0.042360	-0.860489	0.166327	-0.110685	-0.506307	-0.424446	0.388808	-0.642127
37191	8.761613	-0.499718	4.222291	-0.562103	-0.008395	-0.035442	-0.860199	0.164639	-0.111689	-0.514336	-0.420004	0.392709	-0.636266
37192	8.826492	-0.451414	4.282075	-0.547585	-0.023130	-0.006857	-0.861752	0.164923	-0.111252	-0.521436	-0.416567	0.397227	-0.629911
37193	8.841385	-0.446993	4.231261	-0.562011	-0.007757	-0.005345	-0.861048	0.164774	-0.109432	-0.528948	-0.411773	0.401284	-0.624202
37194	8.821815	-0.451506	4.262751	-0.541970	-0.001613	0.001923	-0.861612	0.165063	-0.111112	-0.535927	-0.407949	0.405491	-0.618011
37195	8.822129	-0.369340	4.261834	-0.568193	0.009150	0.021023	-0.861327	0.164213	-0.109998	-0.543160	-0.402560	0.409572	-0.612514
37196	8.798500	-0.355054	4.203712	-0.527409	-0.009097	0.025150	-0.862745	0.165623	-0.109410	-0.549538	-0.398697	0.413788	-0.606489
37197	8.722973	-0.407337	4.269639	-0.556645	-0.024996	0.003649	-0.863454	0.166754	-0.109955	-0.556470	-0.393898	0.417874	-0.600472
37198	8.881672	-0.577552	4.264078	-0.534540	0.001619	0.039141	-0.860784	0.168711	-0.107425	-0.562695	-0.389616	0.422080	-0.594493
37199	8.848860	-0.602375	4.126663	-0.552750	-0.018252	0.054085	-0.862201	0.170125	-0.108102	-0.568904	-0.384264	0.426364	-0.588985
37200	8.764138	-0.485279	4.214877	-0.552900	-0.032588	0.044434	-0.864184	0.171530	-0.105542	-0.574781	-0.380044	0.431130	-0.582512
37201	8.822085	-0.582630	4.165141	-0.540106	-0.012645	0.025001	-0.863070	0.174623	-0.104394	-0.581139	-0.374939	0.434897	-0.576683
37202	8.870606	-0.561322	4.143091	-0.551249	-0.041239	0.005598	-0.862787	0.174054	-0.102856	-0.587234	-0.371077	0.439361	-0.569579
37203	8.810211	-0.674829	4.096110	-0.543086	-0.041176	-0.006717	-0.864340	0.174053	-0.101719	-0.593578	-0.366460	0.443175	-0.562999
37204	8.933051	-0.617224	4.155713	-0.549446	-0.032032	-0.016549	-0.866172	0.173204	-0.099184	-0.599841	-0.362616	0.447248	-0.555581
37205	8.818451	-0.767805	3.923156	-0.542297	-0.048062	-0.042053	-0.867162	0.173200	-0.097208	-0.606347	-0.358313	0.450799	-0.548393
37206	8.739212	-0.751141	4.188880	-0.573480	-0.065550	-0.086569	-0.868559	0.169963	-0.096950	-0.613086	-0.355076	0.454926	-0.539527
37207	9.058868	-0.594032	4.126289	-0.546017	-0.066294	-0.013614	-0.868272	0.168690	-0.095560	-0.618979	-0.350571	0.458843	-0.532380
37208	8.804070	-0.387202	4.092909	-0.549523	-0.063032	0.023456	-0.868838	0.168687	-0.094431	-0.624222	-0.346501	0.463350	-0.524967
37209	8.808721	-0.413754	4.102864	-0.545926	-0.053782	-0.004870	-0.870255	0.169669	-0.092020	-0.629978	-0.341712	0.467078	-0.517879
37210	8.919796	-0.419349	4.093112	-0.553240	-0.066437	0.004875	-0.869414	0.170360	-0.088646	-0.635252	-0.337713	0.471435	-0.510054
37211	9.054241	-0.482653	4.154049	-0.544101	-0.062970	0.016478	-0.871961	0.171341	-0.085383	-0.640530	-0.332768	0.475307	-0.503060
37212	8.964799	-0.474222	3.866522	-0.553194	-0.031616	-0.058134	-0.872807	0.170915	-0.083694	-0.646602	-0.328931	0.478691	-0.494536
37213	8.737102	-0.680593	3.873963	-0.547712	-0.024325	-0.074112	-0.874355	0.169932	-0.083692	-0.653000	-0.324335	0.481405	-0.486464
37214	8.944115	-0.676611	3.946134	-0.557721	-0.046249	-0.033362	-0.874634	0.168799	-0.081453	-0.658539	-0.320247	0.485064	-0.477997
37215	8.992805	-0.507567	3.973179	-0.556909	-0.075387	0.001358	-0.877457	0.168801	-0.080026	-0.663590	-0.315213	0.488922	-0.470366
37216	8.908450	-0.555611	3.935165	-0.571209	-0.033779	-0.010587	-0.878030	0.170199	-0.076492	-0.668942	-0.310527	0.492570	-0.462022
37217	9.017429	-0.527510	3.900876	-0.560228	-0.010229	-0.028268	-0.879156	0.169355	-0.075930	-0.674743	-0.305055	0.495303	-0.454245
37218	9.021982	-0.658222	3.873332	-0.545361	0.058478	-0.062147	-0.879720	0.169356	-0.076066	-0.681134	-0.300299	0.497035	-0.445907
37219	8.929708	-0.657187	3.945936	-0.558137	0.060496	-0.080908	-0.881692	0.168514	-0.075498	-0.687897	-0.294648	0.498362	-0.437740
37220	8.903493	-0.579717	3.940274	-0.563810	0.018048	-0.066555	-0.882668	0.165840	-0.075518	-0.693836	-0.289947	0.500655	-0.428797
37221	8.877004	-0.618384	3.914160	-0.565763	-0.014519	-0.051348	-0.884489	0.163172	-0.076937	-0.699428	-0.284462	0.503141	-0.420394
37222	8.920917	-0.648130	3.839525	-0.545743	-0.026579	-0.022723	-0.885619	0.163173	-0.076366	-0.704251	-0.279871	0.506028	-0.411873
37223	8.993785	-0.566542	3.819186	-0.558621	-0.020600	-0.077731	-0.886609	0.163452	-0.074809	-0.709749	-0.274734	0.508287	-0.403015
37224	8.988132	-0.546447	3.934957	-0.553143	0.008548	-0.115890	-0.886452	0.160075	-0.075971	-0.715528	-0.270619	0.510090	-0.393185
37225	8.871237	-0.583651	4.051516	-0.562088	0.031989	-0.115288	-0.884320	0.156409	-0.076307	-0.721660	-0.265308	0.511293	-0.383923
37226	9.032295	-0.377616	3.923348	-0.547404	0.031484	-0.063739	-0.886710	0.154872	-0.078553	-0.727024	-0.260479	0.512861	-0.374913
37227	8.883743	-0.295131	3.823553	-0.550987	0.047870	-0.081589	-0.887828	0.152623	-0.079130	-0.732780	-0.254796	0.513811	-0.366211
37228	8.845071	-0.275448	3.840300	-0.538344	0.027838	-0.065401	-0.888242	0.150653	-0.079429	-0.737869	-0.250066	0.515227	-0.357153
37229	8.935736	-0.343052	3.942423	-0.538270	0.018454	-0.023759	-0.889373	0.151220	-0.079695	-0.742633	-0.244127	0.516695	-0.349177
37230	8.986399	-0.328811	3.951861	-0.561804	0.011003	0.015832	-0.886972	0.150651	-0.079860	-0.746897	-0.238263	0.518804	-0.340907
37231	8.959872	-0.372296	3.928218	-0.560892	0.016513	0.003414	-0.887111	0.150230	-0.080145	-0.751358	-0.231667	0.520486	-0.332995
37232	8.940099	-0.429975	3.960302	-0.547338	0.000160	0.010737	-0.886841	0.152905	-0.079978	-0.755284	-0.226083	0.522517	-0.324668
37233	8.901222	-0.444064	3.987091	-0.545451	-0.001882	0.035530	-0.886141	0.154172	-0.080252	-0.759075	-0.219452	0.524415	-0.317231
37234	8.904877	-0.455263	4.132196	-0.565445	0.001844	0.031727	-0.886290	0.156145	-0.080370	-0.762775	-0.213308	0.526514	-0.308963
37235	8.857596	-0.521215	3.973512	-0.547331	-0.008076	0.023143	-0.886015	0.157407	-0.078813	-0.766391	-0.206765	0.528359	-0.301215
37236	8.831648	-0.506989	3.903312	-0.549815	0.032530	0.017557	-0.884324	0.158111	-0.079943	-0.770245	-0.200772	0.529712	-0.292947
37237	8.629906	-0.419245	3.818029	-0.546826	0.068442	0.027961	-0.883761	0.158391	-0.079945	-0.774440	-0.193686	0.530292	-0.285513
37238	9.011153	-0.443880	4.127094	-0.561716	0.028129	0.013940	-0.880521	0.159938	-0.081500	-0.778118	-0.187516	0.531651	-0.276980
37239	9.073592	-0.574927	4.104309	-0.546017	0.055811	0.033413	-0.878265	0.160503	-0.083339	-0.781946	-0.180415	0.532330	-0.269512
37240	9.068732	-0.652443	4.071350	-0.552481	0.043354	0.019250	-0.876575	0.161489	-0.084607	-0.785522	-0.174198	0.533301	-0.261151
37241	8.915113	-0.637610	3.969901	-0.570801	0.023751	0.003208	-0.873188	0.161485	-0.085758	-0.789043	-0.167154	0.534398	-0.252763
37242	8.909842	-0.557220	4.065668	-0.540005	0.029258	-0.023885	-0.872898	0.160365	-0.088161	-0.792444	-0.161625	0.535257	-0.243741
37243	8.940289	-0.464068	3.919603	-0.538297	0.003930	-0.012184	-0.873466	0.160642	-0.086327	-0.795510	-0.155319	0.536342	-0.235325
37244	9.021053	-0.487776	4.074409	-0.547543	-0.017631	-0.013922	-0.872336	0.160358	-0.086339	-0.798183	-0.149747	0.537890	-0.226173
37245	8.934577	-0.419684	4.054434	-0.557549	-0.008403	-0.033566	-0.872188	0.158664	-0.085233	-0.801058	-0.143394	0.539082	-0.217103
37246	8.861839	-0.486833	4.064946	-0.556543	0.000510	-0.024787	-0.872044	0.158103	-0.086083	-0.803792	-0.137675	0.540217	-0.207677
37247	8.861625	-0.503627	4.084465	-0.552864	0.002197	-0.014142	-0.872599	0.156136	-0.087224	-0.806465	-0.131110	0.541154	-0.198938
37248	8.933953	-0.494326	4.098763	-0.542866	-0.003377	0.000179	-0.870767	0.156553	-0.087094	-0.808811	-0.125320	0.542236	-0.190001
37249	8.850222	-0.467728	4.016420	-0.529176	-0.003593	0.016254	-0.871897	0.156980	-0.087643	-0.811037	-0.118806	0.543141	-0.181941
37250	8.859259	-0.501226	4.079609	-0.569180	-0.008811	0.015813	-0.869646	0.158668	-0.088486	-0.813128	-0.112410	0.544324	-0.172915
37251	8.958712	-0.410139	4.059128	-0.563804	-0.023317	0.024844	-0.869642	0.157394	-0.086391	-0.814979	-0.105289	0.545579	-0.164522
37252	8.927723	-0.446618	3.991917	-0.540115	-0.014423	0.025059	-0.869077	0.157536	-0.087378	-0.816709	-0.099259	0.546651	-0.155908
37253	8.900381	-0.496712	4.069838	-0.545570	-0.010736	0.017880	-0.869793	0.159934	-0.087769	-0.818474	-0.092455	0.547515	-0.147581
37254	8.909922	-0.486984	4.089047	-0.554517	0.003579	0.033613	-0.868386	0.160775	-0.087490	-0.820207	-0.086018	0.548229	-0.138948
37255	8.875799	-0.554377	4.099511	-0.550943	0.001913	0.015956	-0.868810	0.161059	-0.087764	-0.821916	-0.079095	0.548785	-0.130511
37256	8.885794	-0.603198	4.032383	-0.545543	-0.003420	0.005435	-0.867265	0.162747	-0.088321	-0.823431	-0.073111	0.549419	-0.121471
37257	8.885363	-0.607695	4.085595	-0.530911	0.009041	0.014373	-0.867823	0.161343	-0.089175	-0.824987	-0.066504	0.549689	-0.113203
37258	8.833280	-0.617881	3.950459	-0.552718	0.003738	0.014145	-0.866562	0.163309	-0.088321	-0.826369	-0.060270	0.550111	-0.104211
37259	8.823867	-0.564684	3.945045	-0.557072	0.023381	0.036095	-0.865440	0.165000	-0.089296	-0.827861	-0.052953	0.550115	-0.095999
37260	8.916495	-0.631938	4.105155	-0.539125	-0.012799	0.042722	-0.864598	0.165981	-0.088448	-0.828786	-0.046644	0.550696	-0.087590
37261	8.919300	-0.598333	4.070947	-0.529046	0.004323	0.037433	-0.863194	0.168101	-0.091530	-0.829837	-0.039809	0.550854	-0.079659
37262	8.888186	-0.549863	4.060781	-0.541809	0.005412	0.023123	-0.862909	0.167251	-0.090135	-0.830805	-0.033629	0.551004	-0.070893
37263	8.905269	-0.579214	4.022424	-0.531836	0.003613	0.017945	-0.862632	0.168807	-0.092370	-0.831682	-0.026966	0.551054	-0.062581
37264	8.895339	-0.671047	4.013796	-0.553524	0.018112	0.019358	-0.860664	0.170351	-0.092088	-0.832604	-0.020608	0.550883	-0.053615
37265	8.832731	-0.697432	3.982761	-0.552710	0.003733	0.014133	-0.859529	0.168797	-0.091551	-0.833286	-0.013635	0.550840	-0.044991
37266	8.876146	-0.719502	3.975700	-0.532847	-0.012511	0.007395	-0.858413	0.171895	-0.092089	-0.833670	-0.007779	0.551031	-0.036032
37267	8.837566	-0.680500	3.989815	-0.545659	-0.025035	0.003780	-0.857292	0.173579	-0.090956	-0.833831	-0.001064	0.551343	-0.027293
37268	8.943818	-0.739398	3.954084	-0.553914	-0.033898	-0.006862	-0.856165	0.173284	-0.087594	-0.833785	0.004973	0.551778	-0.017853
37269	8.876052	-0.704880	3.994868	-0.562077	-0.026594	-0.014091	-0.855033	0.172721	-0.088593	-0.833715	0.011757	0.552002	-0.008625
37270	8.919627	-0.729503	3.966088	-0.554813	-0.019271	-0.029967	-0.855036	0.172995	-0.086341	-0.833616	0.017556	0.552065	0.001215
37271	8.953600	-0.681383	3.965505	-0.545766	-0.024730	-0.028046	-0.856013	0.170177	-0.085520	-0.833347	0.023906	0.552133	0.010501
37272	8.915041	-0.671488	3.963030	-0.545652	-0.015886	-0.010412	-0.853900	0.171303	-0.086508	-0.833076	0.029762	0.551998	0.019915
37273	8.953992	-0.647764	3.931300	-0.535829	-0.033785	-0.027868	-0.854182	0.170734	-0.084685	-0.832493	0.035938	0.552103	0.029083
37274	8.939232	-0.681383	3.951026	-0.560438	-0.051756	-0.020976	-0.853900	0.170730	-0.083844	-0.831599	0.041933	0.552430	0.038807
37275	8.906728	-0.660396	3.796185	-0.560329	-0.046492	-0.005081	-0.854184	0.170723	-0.081311	-0.830650	0.048758	0.552588	0.047854
37276	8.915812	-0.720599	3.840341	-0.542019	-0.024983	-0.002353	-0.855873	0.169600	-0.081310	-0.829868	0.054616	0.552338	0.057078
37277	8.992517	-0.691568	3.922072	-0.536654	-0.033987	-0.004873	-0.854743	0.168742	-0.078376	-0.828869	0.061022	0.552192	0.065862
37278	8.994226	-0.411754	3.836789	-0.556687	-0.003597	-0.065409	-0.855584	0.167620	-0.079225	-0.828011	0.066382	0.551514	0.076305
37279	9.041581	-0.493737	3.914966	-0.563988	0.021263	-0.120499	-0.856976	0.163683	-0.080380	-0.827185	0.071850	0.550426	0.087369
37280	8.967175	-0.464509	3.876076	-0.547485	0.039093	-0.108925	-0.857818	0.162272	-0.079123	-0.826497	0.076488	0.548960	0.098468
37281	8.974092	-0.401265	3.947854	-0.546411	0.045903	-0.065601	-0.859201	0.156082	-0.080442	-0.825823	0.082187	0.547266	0.108452
37282	8.896769	-0.424944	3.948221	-0.558340	0.029812	-0.074507	-0.860886	0.154827	-0.083253	-0.824844	0.087382	0.545730	0.119056
37283	8.935681	-0.367249	3.937860	-0.551198	-0.007461	-0.040562	-0.860466	0.155529	-0.082827	-0.823407	0.093518	0.544724	0.128570
37284	8.901926	-0.299187	3.966142	-0.538564	-0.011917	-0.052772	-0.861023	0.153843	-0.083684	-0.821834	0.098701	0.543752	0.138494
37285	8.930886	-0.275127	3.977917	-0.546717	-0.019283	-0.030697	-0.859598	0.150740	-0.083447	-0.820087	0.104857	0.542799	0.147753
37286	8.954641	-0.192549	4.066371	-0.549417	-0.028575	0.002071	-0.861582	0.152287	-0.081166	-0.818258	0.110836	0.541826	0.156825
37287	8.899047	-0.361822	3.995842	-0.534861	0.002542	-0.059904	-0.861015	0.151582	-0.081459	-0.816467	0.116366	0.540493	0.166458
37288	8.998423	-0.389456	3.928358	-0.561215	0.019237	-0.097450	-0.861849	0.148911	-0.082605	-0.814586	0.121276	0.538785	0.177350
37289	9.028098	-0.232647	3.912070	-0.547559	-0.030437	0.009198	-0.861140	0.148064	-0.082338	-0.812435	0.127830	0.537642	0.185878
37290	8.898511	-0.377877	3.747132	-0.549087	-0.010928	0.042640	-0.862414	0.148908	-0.081195	-0.810550	0.134123	0.535994	0.194242
37291	8.995065	-0.477888	3.697374	-0.561959	-0.012209	-0.007033	-0.861983	0.147504	-0.082900	-0.808281	0.140632	0.534433	0.203190
37292	9.148932	-0.097786	3.956315	-0.558143	-0.002011	0.061134	-0.858877	0.147505	-0.085454	-0.806349	0.147197	0.532422	0.211331
37293	8.898633	0.092311	3.956945	-0.556181	0.015825	0.077828	-0.860442	0.150610	-0.086112	-0.804542	0.154334	0.530073	0.218899
37294	8.694674	-0.089650	4.026908	-0.563566	0.009809	0.045863	-0.858898	0.152295	-0.085544	-0.802456	0.160741	0.527777	0.227328
37295	8.992718	-0.442043	4.015943	-0.540226	-0.017794	0.000321	-0.858625	0.154264	-0.084963	-0.799804	0.166894	0.526160	0.235829
37296	9.031396	-0.401127	4.027517	-0.548955	0.039886	0.003416	-0.860601	0.154551	-0.084945	-0.797690	0.172431	0.523464	0.244834
37297	8.910786	-0.507080	3.968451	-0.516101	0.055866	0.010744	-0.859898	0.154828	-0.084104	-0.795753	0.177906	0.520632	0.253117
37298	8.891125	-0.569700	3.983674	-0.537842	0.077814	-0.014428	-0.859046	0.154131	-0.086789	-0.793790	0.182849	0.517329	0.262363
37299	8.977956	-0.604142	3.974277	-0.544999	0.106882	-0.035908	-0.858902	0.153712	-0.088059	-0.791839	0.187989	0.513583	0.271816
37300	8.861167	-0.534769	4.128309	-0.550442	0.144347	-0.092841	-0.858886	0.151051	-0.092726	-0.789872	0.191919	0.509314	0.282611
37301	8.807715	-0.548691	4.167198	-0.552414	0.115452	-0.085624	-0.860285	0.149381	-0.098074	-0.787480	0.196562	0.505427	0.292886
37302	8.807683	-0.320793	4.280643	-0.563484	0.124069	-0.135322	-0.859136	0.145304	-0.101218	-0.784756	0.200321	0.501419	0.304316
37303	8.552249	0.015034	4.390808	-0.538604	0.059314	-0.162956	-0.858694	0.141080	-0.102109	-0.781148	0.204220	0.498641	0.315370
37304	8.837856	0.133781	4.343189	-0.548308	0.009733	-0.249384	-0.858947	0.134320	-0.102318	-0.776358	0.207239	0.496814	0.327865
37305	8.499547	0.320492	4.486542	-0.563279	-0.051437	-0.256312	-0.860898	0.127971	-0.097731	-0.770670	0.211185	0.495801	0.340073
37306	8.457357	0.392473	4.360142	-0.547440	-0.116045	-0.292878	-0.863409	0.119925	-0.090908	-0.764029	0.214517	0.495919	0.352571
37307	8.969333	0.522315	4.382172	-0.545646	-0.077576	-0.355783	-0.867042	0.110616	-0.084652	-0.757139	0.217236	0.495651	0.365896
37308	9.376576	-0.011112	4.518066	-0.554268	-0.031006	-0.318122	-0.866025	0.102564	-0.078420	-0.750797	0.219711	0.494313	0.379059
37309	9.042506	-0.175456	4.568675	-0.558169	0.020435	-0.231881	-0.866280	0.095508	-0.074275	-0.745432	0.223018	0.491712	0.390915
37310	8.516685	-0.114216	4.556613	-0.560835	-0.021878	-0.141518	-0.868236	0.090433	-0.071642	-0.740226	0.227190	0.489218	0.401393
37311	8.379635	0.461236	4.456135	-0.555853	-0.059283	-0.190719	-0.867370	0.085491	-0.068890	-0.734158	0.231408	0.487454	0.412129
37312	8.389563	0.276717	4.332528	-0.539570	-0.059958	-0.224157	-0.867776	0.080403	-0.063177	-0.727752	0.234687	0.485913	0.423306
37313	8.598076	0.623711	4.376705	-0.561315	-0.053752	-0.197825	-0.869173	0.076021	-0.057589	-0.721404	0.238763	0.483869	0.434095
37314	8.644838	0.406457	4.466057	-0.568398	-0.017531	-0.214961	-0.869996	0.070241	-0.055676	-0.715082	0.242099	0.481257	0.445463
37315	8.509031	0.335114	4.515363	-0.575225	0.000541	-0.120535	-0.867995	0.064035	-0.054632	-0.709637	0.246548	0.477746	0.455400
37316	8.684198	0.340155	4.338675	-0.542339	-0.002790	-0.065237	-0.869247	0.059381	-0.052141	-0.704699	0.250743	0.474281	0.464311
37317	8.598069	0.405541	4.272818	-0.556673	0.029717	-0.066495	-0.869953	0.059524	-0.052134	-0.699914	0.255102	0.470115	0.473322
37318	8.674585	0.129282	4.232303	-0.541870	0.056524	-0.049696	-0.868541	0.059380	-0.052146	-0.695493	0.258815	0.465619	0.482186
37319	8.995372	-0.016080	4.499300	-0.554012	0.093416	0.063203	-0.867418	0.060790	-0.053405	-0.692382	0.263690	0.459783	0.489564
37320	9.713847	0.072103	4.637506	-0.541186	0.138762	0.033148	-0.866864	0.063898	-0.056469	-0.689345	0.267306	0.453616	0.497579
37321	8.778974	0.178561	4.487752	-0.541074	0.209936	-0.077153	-0.866007	0.062506	-0.062254	-0.685788	0.269523	0.446921	0.507261
37322	8.420006	0.127457	4.070765	-0.560031	0.093318	-0.126258	-0.866707	0.061955	-0.065627	-0.680447	0.272353	0.441904	0.517240
37323	8.898387	-0.031122	3.929326	-0.563938	0.055743	-0.147220	-0.866130	0.059425	-0.067486	-0.674445	0.275779	0.437340	0.527070
37324	9.230172	-0.233392	3.996382	-0.540364	0.043890	-0.140640	-0.865135	0.057444	-0.065687	-0.668408	0.278643	0.433142	0.536635
37325	9.300944	-0.399790	4.126214	-0.560329	0.050353	-0.148004	-0.865263	0.054631	-0.066699	-0.662139	0.282044	0.428576	0.546211
37326	8.930989	-0.115216	4.041376	-0.562444	0.025452	-0.185950	-0.865800	0.048437	-0.067604	-0.655105	0.284923	0.424503	0.556285
37327	8.686519	-0.042323	3.857242	-0.546435	-0.030434	-0.193413	-0.865783	0.044207	-0.066242	-0.647489	0.288600	0.421290	0.565670
37328	8.680785	-0.250033	3.874066	-0.555716	-0.081072	-0.169354	-0.865775	0.041802	-0.063316	-0.639556	0.292625	0.418444	0.574668
37329	8.537124	-0.293687	3.705597	-0.542979	-0.090252	-0.158560	-0.866328	0.038412	-0.059974	-0.631625	0.297190	0.415727	0.583009
37330	8.878090	-0.585328	3.790553	-0.552105	-0.141314	-0.084015	-0.865898	0.036287	-0.056626	-0.623999	0.302484	0.413051	0.590354
37331	9.181700	-0.606243	3.843541	-0.559184	-0.141810	-0.022114	-0.866322	0.034997	-0.049608	-0.616942	0.308970	0.409870	0.596596
37332	9.622652	-0.312702	4.076483	-0.533505	-0.106192	0.017009	-0.865201	0.036110	-0.046232	-0.610746	0.314365	0.406264	0.602589
37333	9.069752	-0.119956	4.195893	-0.547678	-0.039456	0.010147	-0.865209	0.037654	-0.044529	-0.604811	0.319714	0.401677	0.608804
37334	8.534426	-0.182407	4.105483	-0.571273	-0.026510	-0.021284	-0.865775	0.038079	-0.044801	-0.598401	0.324218	0.396792	0.615918
37335	8.799301	-0.249041	4.151783	-0.560344	-0.000068	-0.058430	-0.864644	0.037511	-0.044113	-0.591690	0.328633	0.391916	0.623141
37336	8.828304	-0.331679	4.106755	-0.539712	-0.038796	-0.070339	-0.864638	0.036102	-0.043987	-0.584619	0.332441	0.387784	0.630339
37337	8.915114	-0.332166	4.116310	-0.531522	-0.029718	-0.080897	-0.865196	0.034409	-0.042876	-0.577416	0.336655	0.383668	0.637223
37338	8.751890	-0.339128	3.998202	-0.560521	-0.026039	-0.075980	-0.863925	0.033553	-0.040646	-0.570069	0.340406	0.379062	0.644560
37339	8.669612	-0.263283	4.062709	-0.545908	-0.019063	-0.059054	-0.865610	0.031581	-0.039248	-0.562963	0.344756	0.374395	0.651187
37340	8.650140	-0.335753	4.049045	-0.562070	-0.010302	-0.023924	-0.863355	0.031853	-0.038138	-0.556240	0.348615	0.369137	0.657878
37341	8.601140	-0.349399	4.136254	-0.552723	0.032868	-0.021441	-0.863067	0.030728	-0.038715	-0.549803	0.352578	0.363446	0.664314
37342	8.425259	-0.377624	4.083643	-0.552433	0.077913	-0.023521	-0.862782	0.030454	-0.041250	-0.543648	0.355075	0.357248	0.671374
37343	8.604589	-0.513152	4.234733	-0.557650	0.102935	0.002815	-0.862505	0.032150	-0.043202	-0.537855	0.358262	0.350449	0.677898
37344	8.623705	-0.454939	4.287219	-0.544994	0.150629	-0.096400	-0.861932	0.030751	-0.046595	-0.531120	0.359092	0.344003	0.686023
37345	9.307645	-0.099279	4.649628	-0.566841	0.200016	-0.156946	-0.861490	0.027530	-0.052535	-0.523580	0.359851	0.337081	0.694800
37346	8.963224	-0.081185	4.877029	-0.532061	0.285123	-0.226143	-0.862159	0.020655	-0.060333	-0.515858	0.357674	0.330219	0.704922
37347	9.169995	-0.406691	4.822391	-0.544833	0.248852	-0.192450	-0.860428	0.013349	-0.067311	-0.508106	0.357162	0.323210	0.714002
37348	9.980466	-0.358104	4.905338	-0.568645	0.202723	-0.149814	-0.860831	0.010134	-0.074369	-0.500458	0.356885	0.316007	0.722713
37349	8.512679	-0.190001	4.414896	-0.566715	0.186991	-0.121642	-0.859122	0.007615	-0.080875	-0.492962	0.357846	0.308706	0.730504
37350	8.062537	0.175991	4.128695	-0.523968	0.164636	-0.066189	-0.858970	0.006225	-0.086513	-0.486439	0.358082	0.301841	0.737595
37351	8.069731	0.612810	4.034404	-0.545439	0.122220	-0.143966	-0.858109	0.003700	-0.090200	-0.478185	0.359563	0.295598	0.744766
37352	8.474758	0.506369	4.039882	-0.532202	-0.031823	-0.247183	-0.858083	-0.002215	-0.090544	-0.467590	0.361605	0.291712	0.752001
37353	9.297869	0.294552	4.234457	-0.549217	-0.165507	-0.191581	-0.857639	-0.007722	-0.086810	-0.456717	0.367046	0.288437	0.757292
37354	9.459587	0.217892	4.505733	-0.568576	-0.126914	-0.065531	-0.856230	-0.008303	-0.082610	-0.447879	0.371772	0.283486	0.762120
37355	9.313853	0.125493	4.270152	-0.543354	-0.084820	0.046824	-0.856521	-0.007334	-0.077256	-0.440969	0.377231	0.277770	0.765563
37356	8.381486	0.241557	4.113038	-0.566005	-0.070187	0.023300	-0.857106	-0.003260	-0.073414	-0.433699	0.381475	0.271628	0.769805
37357	8.401079	0.330897	4.119264	-0.553330	-0.066509	0.009287	-0.856824	-0.003836	-0.069908	-0.426103	0.386456	0.265852	0.773570
37358	8.564484	0.143780	4.121133	-0.577362	-0.129308	-0.006523	-0.856552	-0.001729	-0.068342	-0.417851	0.391449	0.260207	0.777471
37359	8.796511	0.209925	4.110419	-0.540919	-0.159120	0.086145	-0.856006	0.001495	-0.063815	-0.410922	0.398078	0.254773	0.779595
37360	8.911962	-0.095929	4.014605	-0.560842	-0.171842	0.108980	-0.855886	0.005137	-0.057874	-0.404263	0.404090	0.248774	0.781917
37361	8.805975	-0.080881	3.995248	-0.569270	-0.107633	0.184547	-0.856899	0.009910	-0.052194	-0.398769	0.410564	0.241651	0.783598
37362	8.725361	-0.062144	3.818749	-0.554422	-0.071843	0.203957	-0.855246	0.018631	-0.049585	-0.394039	0.415333	0.234128	0.785758
37363	8.850764	-0.128787	4.109293	-0.559520	-0.049992	0.280730	-0.854287	0.024964	-0.048261	-0.390288	0.421202	0.225871	0.786923
37364	8.869547	-0.138179	4.172200	-0.553867	-0.016706	0.283245	-0.853484	0.035390	-0.049564	-0.386965	0.425378	0.217220	0.788750
37365	8.814290	0.036505	4.223485	-0.560892	0.011885	0.313074	-0.851830	0.044690	-0.051728	-0.383865	0.430332	0.208159	0.790020
37366	8.481828	0.105997	4.179659	-0.546200	0.035189	0.314815	-0.850325	0.056248	-0.054992	-0.381233	0.433671	0.198918	0.791848
37367	8.762904	0.292411	4.126459	-0.569642	0.045770	0.357022	-0.848816	0.067249	-0.060370	-0.378763	0.438223	0.189077	0.792937
37368	9.015438	-0.152571	4.336481	-0.547063	0.135220	0.416877	-0.846183	0.079375	-0.065746	-0.378020	0.440272	0.178131	0.794689
37369	8.991365	-0.793403	4.640882	-0.544794	0.117592	0.566414	-0.843413	0.092920	-0.074480	-0.379230	0.444137	0.166265	0.794533
37370	8.927039	-1.045307	4.102505	-0.539401	0.020977	0.686477	-0.839395	0.111529	-0.081907	-0.382323	0.448736	0.153868	0.792963
37371	9.475349	-0.954588	4.088676	-0.550378	0.010222	0.693616	-0.834817	0.131127	-0.090733	-0.384957	0.454632	0.141548	0.790621
37372	8.790267	-0.584018	3.911477	-0.559788	-0.003565	0.622735	-0.828958	0.148757	-0.101839	-0.386629	0.459427	0.129537	0.789091
37373	8.459105	-0.297408	3.804816	-0.523769	-0.052415	0.623431	-0.824631	0.161454	-0.110876	-0.388036	0.465747	0.118766	0.786386
37374	8.869966	-0.865766	3.769530	-0.543477	-0.089468	0.748175	-0.818488	0.178091	-0.119886	-0.391462	0.471904	0.106463	0.782771
37375	9.173377	-0.821547	4.189085	-0.561807	-0.083654	0.715241	-0.812196	0.193610	-0.131439	-0.393661	0.479052	0.094499	0.778852
37376	9.059895	-0.765035	4.222436	-0.556858	-0.104334	0.607482	-0.805896	0.207298	-0.143432	-0.394567	0.485079	0.083399	0.775925
37377	8.854343	-1.027645	4.148316	-0.553133	-0.117287	0.639380	-0.800156	0.219575	-0.154031	-0.395397	0.492337	0.072601	0.772007
37378	8.700306	-1.220948	4.000863	-0.538230	-0.087074	0.675590	-0.794284	0.233529	-0.161099	-0.397406	0.497882	0.060954	0.768418
37379	8.676375	-1.187024	3.990850	-0.555679	-0.085560	0.616990	-0.786850	0.245803	-0.172133	-0.397709	0.504453	0.050142	0.764749
37380	8.981886	-1.105723	4.158683	-0.554972	-0.089706	0.580819	-0.780522	0.252870	-0.183634	-0.397944	0.509890	0.039183	0.761654
37381	8.877578	-1.027065	4.264266	-0.544265	-0.067326	0.490557	-0.774625	0.261483	-0.193991	-0.396263	0.515794	0.029782	0.758977
37382	8.800693	-0.847471	4.305861	-0.560927	-0.059157	0.393007	-0.770129	0.267701	-0.203519	-0.393482	0.520542	0.020406	0.757490
37383	8.699333	-0.953500	4.254018	-0.555632	-0.022047	0.270729	-0.765631	0.272638	-0.208703	-0.388223	0.525565	0.012887	0.756900
37384	8.699156	-0.812755	4.344272	-0.552038	0.027412	0.180248	-0.762953	0.274339	-0.213907	-0.382244	0.528740	0.005192	0.757824
37385	8.563369	-0.888961	4.388799	-0.557189	0.131063	0.076894	-0.760271	0.275053	-0.218699	-0.373931	0.531235	-0.001328	0.760239
37386	8.233284	-0.948414	4.597715	-0.542049	0.231854	0.076367	-0.760826	0.274660	-0.227273	-0.366394	0.531083	-0.009311	0.763950
37387	8.550230	-0.968491	4.798077	-0.548328	0.295707	-0.003664	-0.757146	0.273410	-0.235186	-0.356814	0.530781	-0.015908	0.768572
37388	8.235592	-0.859128	4.964009	-0.541030	0.359588	-0.101339	-0.754878	0.272585	-0.243084	-0.346413	0.528526	-0.022896	0.774683
37389	9.072943	-0.709163	5.053039	-0.552161	0.212421	-0.149034	-0.754004	0.267248	-0.248348	-0.334463	0.529304	-0.027266	0.779249
37390	9.333910	-0.184540	4.955011	-0.571476	0.150713	-0.084177	-0.753992	0.265002	-0.250761	-0.323989	0.530277	-0.033458	0.782763
37391	9.739405	-0.414994	4.841053	-0.556012	0.117748	-0.028887	-0.753702	0.263172	-0.251345	-0.313786	0.532242	-0.038318	0.785358
37392	8.787465	0.160051	4.628099	-0.555855	0.146497	-0.029173	-0.754263	0.262756	-0.252750	-0.304244	0.532973	-0.044799	0.788269
37393	7.537782	0.643625	4.174923	-0.577442	0.071569	-0.113178	-0.755688	0.265714	-0.251724	-0.292404	0.535631	-0.048617	0.790719
37394	7.888210	1.279065	4.109369	-0.551540	-0.096402	-0.174497	-0.758509	0.264577	-0.246654	-0.280747	0.540125	-0.052016	0.791669
37395	9.360356	0.757383	4.490180	-0.540749	-0.236550	-0.208679	-0.762175	0.262160	-0.237374	-0.267928	0.547266	-0.052222	0.791194
37396	9.681794	0.230900	4.490793	-0.548954	-0.164493	-0.101293	-0.765559	0.259881	-0.227251	-0.257416	0.552530	-0.055966	0.790769
37397	8.757335	0.491826	4.317553	-0.566762	-0.163583	-0.004344	-0.768950	0.259586	-0.221043	-0.247305	0.558168	-0.059037	0.789813
37398	8.286267	0.454420	4.045547	-0.539075	-0.084153	-0.039982	-0.768957	0.259702	-0.213451	-0.237699	0.561878	-0.063682	0.789770
37399	8.286077	0.507906	4.095695	-0.583900	-0.110598	-0.081033	-0.771078	0.259545	-0.206971	-0.225996	0.566600	-0.066276	0.789619
37400	8.956386	0.446012	4.148650	-0.530344	-0.103427	-0.096247	-0.771919	0.257419	-0.202348	-0.215552	0.570472	-0.070039	0.789426
37401	8.944124	0.667322	3.969799	-0.548469	-0.134603	-0.025462	-0.772770	0.257689	-0.198403	-0.205028	0.575076	-0.072447	0.788671
37402	8.943769	0.653066	4.008621	-0.550235	-0.140244	0.001087	-0.774191	0.258800	-0.192336	-0.195880	0.579304	-0.077462	0.787425
37403	8.948195	0.449732	3.962556	-0.530228	-0.098160	-0.080347	-0.777007	0.256536	-0.187277	-0.184524	0.583106	-0.078943	0.787214
37404	8.977400	0.449351	3.931108	-0.528378	-0.081753	-0.101650	-0.777573	0.255672	-0.181097	-0.173862	0.586308	-0.082630	0.786885
37405	8.812599	0.620634	4.100982	-0.564708	-0.065252	-0.116351	-0.778690	0.252425	-0.178312	-0.161372	0.589491	-0.084218	0.786999
37406	8.905261	0.730795	4.031969	-0.526767	-0.090522	-0.128985	-0.781930	0.250162	-0.173250	-0.150260	0.592677	-0.087512	0.786446
37407	8.775391	0.772456	3.993015	-0.572048	-0.039372	-0.183811	-0.783480	0.248598	-0.167632	-0.136465	0.595273	-0.088357	0.786905
37408	8.688451	0.916074	4.068854	-0.536259	0.039979	-0.210422	-0.785717	0.243382	-0.164717	-0.123678	0.596354	-0.091178	0.787878
37409	8.476598	1.120610	4.098268	-0.546175	0.087359	-0.265695	-0.786967	0.238879	-0.165176	-0.108583	0.596662	-0.090837	0.789907
37410	8.989672	1.285444	4.305969	-0.550000	0.098732	-0.318772	-0.789048	0.230715	-0.165667	-0.093771	0.596767	-0.092690	0.791508
37411	8.967999	0.399767	4.494696	-0.562204	0.161783	-0.315890	-0.791130	0.223117	-0.166855	-0.077487	0.595577	-0.092022	0.794239
37412	9.758295	0.206765	4.573117	-0.557860	0.098220	-0.254276	-0.794066	0.216929	-0.167600	-0.063574	0.595277	-0.094749	0.795378
37413	9.190907	0.658002	3.887414	-0.544297	0.047169	-0.198097	-0.794897	0.213121	-0.165666	-0.049546	0.595263	-0.094965	0.796360
37414	8.802975	0.345273	3.345316	-0.550241	-0.035347	-0.240216	-0.796298	0.209726	-0.160349	-0.036180	0.596794	-0.097564	0.795618
37415	8.839228	-0.637259	3.177418	-0.572386	-0.069282	-0.066988	-0.799108	0.206628	-0.158673	-0.024099	0.598075	-0.099706	0.794848
37416	9.393037	-1.071213	3.135607	-0.549160	-0.052288	0.039396	-0.796587	0.209845	-0.153599	-0.015214	0.599124	-0.105592	0.793517
37417	9.653323	-0.553787	3.431536	-0.534543	-0.018128	0.044770	-0.794623	0.212658	-0.153584	-0.005263	0.599126	-0.108558	0.793244
37418	9.718653	-0.462693	3.763896	-0.561652	0.032722	0.014957	-0.796470	0.215194	-0.152560	0.004342	0.598717	-0.114348	0.792745
37419	8.911745	-0.551494	3.823960	-0.552229	0.061062	0.052753	-0.796473	0.216327	-0.154234	0.014528	0.597206	-0.117728	0.793268
37420	8.444212	-0.736233	3.957134	-0.559469	0.018892	0.128881	-0.794226	0.218857	-0.154366	0.022256	0.596585	-0.124836	0.792469
37421	8.625432	-0.800573	3.899615	-0.546898	0.033944	0.054657	-0.793678	0.222806	-0.156156	0.032230	0.595280	-0.128212	0.792569
37422	8.658450	-0.766221	4.015175	-0.540001	-0.034773	0.078166	-0.792986	0.225614	-0.153883	0.040380	0.595490	-0.134422	0.791007
37423	8.596435	-0.939017	4.147673	-0.541760	-0.038581	0.099359	-0.790318	0.228568	-0.154295	0.049344	0.594995	-0.138350	0.790193
37424	8.790512	-1.142730	4.231844	-0.572504	-0.033274	0.127285	-0.790055	0.232790	-0.153409	0.057095	0.594869	-0.145638	0.788455
37425	8.689130	-1.018445	4.293419	-0.558030	-0.031429	0.114166	-0.789223	0.235884	-0.152540	0.065971	0.593982	-0.150049	0.787603
37426	8.542847	-1.137542	4.425430	-0.556129	-0.006036	0.091865	-0.787112	0.237288	-0.152542	0.074148	0.593400	-0.156600	0.786038
37427	8.370786	-1.004506	4.269526	-0.563341	-0.011626	0.114805	-0.787266	0.241248	-0.157278	0.083062	0.591959	-0.161125	0.785317
37428	8.327372	-0.839412	4.345067	-0.545032	0.022603	0.105971	-0.783885	0.242509	-0.157713	0.090954	0.590756	-0.167597	0.783994
37429	8.379622	-0.805121	4.470267	-0.555927	0.059213	0.049011	-0.782056	0.244494	-0.162766	0.100973	0.588205	-0.171133	0.783922
37430	8.631462	-0.844226	4.654013	-0.548562	0.110138	-0.004256	-0.781207	0.244787	-0.166846	0.110900	0.585836	-0.176163	0.783239
37431	10.359764	-0.610971	5.045388	-0.549873	0.136624	-0.119957	-0.781457	0.238754	-0.174076	0.123688	0.582402	-0.177465	0.783592
37432	9.585679	-0.172202	4.862713	-0.558130	0.134964	-0.138714	-0.783121	0.233858	-0.183110	0.135875	0.579886	-0.180976	0.782635
37433	9.602140	-0.353290	4.521583	-0.530285	0.116947	0.045723	-0.782262	0.231896	-0.186933	0.145707	0.575930	-0.183937	0.783098
37434	8.898269	-0.516335	4.021731	-0.553128	0.186701	0.106811	-0.780140	0.232200	-0.195239	0.154133	0.571548	-0.190022	0.783242
37435	7.825993	-0.355813	3.876391	-0.533775	0.126037	0.017870	-0.779307	0.236156	-0.199280	0.164381	0.567344	-0.192735	0.783551
37436	7.968364	0.211996	3.222267	-0.565636	0.015358	-0.072808	-0.778188	0.238122	-0.198425	0.175050	0.566122	-0.197485	0.780938
37437	9.291261	0.394909	3.271616	-0.550452	-0.136436	-0.113869	-0.778747	0.236425	-0.195908	0.186488	0.566284	-0.199888	0.777553
37438	10.450196	-0.210079	3.542621	-0.555692	-0.130452	-0.064281	-0.781278	0.233458	-0.191281	0.196286	0.567147	-0.205050	0.773156
37439	9.772427	-0.335098	3.738236	-0.556312	0.001810	0.044431	-0.780149	0.233742	-0.192974	0.205847	0.564313	-0.208851	0.771725
37440	9.142588	-0.020895	3.878140	-0.549132	0.010976	0.016055	-0.782682	0.232341	-0.193531	0.214851	0.562530	-0.214231	0.769093
37441	8.810256	-0.371367	3.925992	-0.558267	-0.019871	0.038138	-0.782121	0.232899	-0.192264	0.224362	0.559859	-0.218116	0.767232
37442	8.946544	-0.504045	3.717062	-0.567018	-0.005925	0.096357	-0.782686	0.233615	-0.195204	0.232202	0.557760	-0.224706	0.764522
37443	9.020373	-0.190520	3.684468	-0.537899	-0.016395	0.145474	-0.781141	0.235875	-0.198144	0.239767	0.554497	-0.229510	0.763132
37444	8.875130	-0.006962	3.518298	-0.545287	-0.005946	0.089593	-0.780294	0.235877	-0.199557	0.247406	0.552403	-0.235659	0.760333
37445	8.419693	0.155417	3.502616	-0.553305	-0.001786	0.128317	-0.779332	0.237503	-0.203220	0.255404	0.548779	-0.240458	0.758808
37446	8.984035	0.428544	3.687293	-0.549403	-0.019489	0.000340	-0.779323	0.236247	-0.206889	0.264309	0.547168	-0.245723	0.755227
37447	8.925519	0.618476	3.854401	-0.567704	0.033945	-0.120508	-0.779459	0.234980	-0.207041	0.276354	0.543962	-0.247814	0.752543
37448	8.943642	0.667800	4.030224	-0.569334	0.090134	-0.156256	-0.779024	0.232588	-0.208335	0.288292	0.541174	-0.251019	0.749005
37449	9.422908	0.408156	4.346613	-0.547318	0.078399	-0.062105	-0.780560	0.229359	-0.210466	0.299381	0.536884	-0.253167	0.747016
37450	8.989869	-0.330641	4.435159	-0.550594	0.081322	0.003123	-0.779408	0.229724	-0.213684	0.308593	0.533355	-0.257804	0.744204
37451	8.774399	-0.287052	4.231982	-0.547310	0.042032	-0.039088	-0.780535	0.229162	-0.213400	0.319026	0.529292	-0.260443	0.741783
37452	8.801487	0.209772	4.091083	-0.545663	0.025867	-0.042432	-0.779405	0.229021	-0.214254	0.328486	0.526697	-0.264817	0.737943
37453	8.881985	0.058279	3.909019	-0.553139	-0.013683	-0.047579	-0.779557	0.231127	-0.211981	0.338704	0.523286	-0.267831	0.734655
37454	8.869716	-0.023902	3.895454	-0.560206	-0.015986	0.010726	-0.780683	0.230423	-0.211277	0.347220	0.520772	-0.273199	0.730478
37455	8.929714	-0.004614	3.948319	-0.545298	0.037848	0.028275	-0.779557	0.231128	-0.212262	0.356404	0.516098	-0.276559	0.728104
37456	8.897233	-0.018063	4.083832	-0.519557	0.075300	0.056640	-0.779839	0.231702	-0.215347	0.364238	0.512149	-0.281121	0.725262
37457	8.875864	-0.064750	4.326022	-0.539696	0.062897	0.042304	-0.777025	0.233957	-0.217594	0.373173	0.506924	-0.284382	0.723116
37458	8.761022	0.100008	4.276009	-0.549820	0.066931	-0.000302	-0.775747	0.232837	-0.220708	0.381997	0.503064	-0.288814	0.719438
37459	8.876775	0.089657	4.283219	-0.557099	0.057840	0.013845	-0.774765	0.233961	-0.220282	0.391363	0.497787	-0.292079	0.716752
37460	8.755264	-0.034958	4.330684	-0.549802	0.068741	-0.002103	-0.773780	0.235093	-0.222527	0.400115	0.493773	-0.296420	0.712904
37461	8.658151	-0.145394	4.351377	-0.547976	0.055916	0.018309	-0.774059	0.234535	-0.224217	0.409174	0.488411	-0.299621	0.710112
37462	8.609226	-0.168799	4.424196	-0.565135	0.050205	0.059705	-0.772655	0.236366	-0.225052	0.416975	0.484031	-0.304877	0.706326
37463	8.713272	-0.089673	4.428007	-0.559937	0.032513	0.022751	-0.772387	0.240177	-0.227685	0.425798	0.478736	-0.308492	0.703094
37464	8.719278	0.000978	4.629965	-0.541690	0.048560	0.031715	-0.770140	0.242422	-0.226555	0.433647	0.474618	-0.313099	0.699040
37465	8.619360	-0.033496	4.427505	-0.545364	0.052466	-0.000214	-0.770988	0.242991	-0.227667	0.442635	0.469174	-0.316117	0.695716
37466	8.578392	-0.220426	4.639874	-0.527221	0.028595	0.037257	-0.770139	0.242713	-0.229222	0.450033	0.465299	-0.320691	0.691465
37467	8.537002	-0.457441	4.572498	-0.547128	0.017617	0.064480	-0.769018	0.244687	-0.230756	0.457768	0.459781	-0.324651	0.688224
37468	8.766397	-0.517161	4.529363	-0.552783	-0.016560	0.063780	-0.768040	0.246941	-0.231303	0.464631	0.456013	-0.330179	0.683486
37469	9.034302	-0.378257	4.595113	-0.550970	0.016337	0.015898	-0.767344	0.249192	-0.231003	0.472901	0.450685	-0.333765	0.679594
37470	8.969230	-0.343982	4.599651	-0.549098	0.038146	-0.006339	-0.767343	0.248768	-0.230727	0.480926	0.446549	-0.338029	0.674566
37471	8.665567	-0.386053	4.523201	-0.561003	0.027525	-0.025054	-0.767911	0.250041	-0.231974	0.489747	0.441125	-0.341278	0.670139
37472	8.509060	-0.412028	4.463291	-0.518247	0.032677	-0.021079	-0.767348	0.249895	-0.230574	0.497531	0.437342	-0.344981	0.664968
37473	8.588369	-0.618311	4.407493	-0.547453	-0.004249	-0.007048	-0.767070	0.250734	-0.229022	0.505600	0.432231	-0.348524	0.660360
37474	8.698705	-0.792995	4.411711	-0.542855	-0.005271	0.004513	-0.766798	0.252413	-0.225914	0.512869	0.428417	-0.353088	0.654793
37475	8.739808	-0.793315	4.401994	-0.560096	-0.010726	0.019392	-0.767096	0.255505	-0.223349	0.520465	0.422971	-0.357102	0.650146
37476	8.645441	-0.816766	4.421713	-0.554600	0.001945	0.008740	-0.767668	0.256908	-0.221362	0.527694	0.418801	-0.361710	0.644446
37477	8.673464	-0.806489	4.547214	-0.552539	0.052503	-0.003930	-0.764841	0.255491	-0.220837	0.535795	0.412681	-0.364764	0.639973
37478	8.892825	-0.788266	4.590212	-0.556142	0.085392	-0.049246	-0.764422	0.256473	-0.219986	0.544237	0.407727	-0.367947	0.634176
37479	9.093884	-0.734854	4.830988	-0.546712	0.172205	-0.087672	-0.764841	0.255777	-0.221958	0.554030	0.400642	-0.368925	0.629628
37480	8.483714	-0.508336	4.882438	-0.532390	0.135951	-0.078533	-0.764975	0.254802	-0.225341	0.562851	0.395388	-0.370933	0.623920
37481	8.177546	-0.140155	4.704758	-0.535785	0.044292	-0.104556	-0.765534	0.253963	-0.226751	0.571625	0.390026	-0.373033	0.618038
37482	8.358599	-0.128733	4.395088	-0.536834	-0.110256	-0.146029	-0.767502	0.251703	-0.223667	0.579313	0.388154	-0.377275	0.609423
37483	8.682107	-0.310244	4.295191	-0.565279	-0.147686	-0.172623	-0.770183	0.250136	-0.216353	0.587503	0.385233	-0.381378	0.600821
37484	8.711376	-0.436733	4.195075	-0.550579	-0.153611	-0.122880	-0.771728	0.247299	-0.209343	0.594498	0.383418	-0.386365	0.591849
37485	8.734730	-0.542913	4.244556	-0.569870	-0.113250	0.005792	-0.774412	0.247009	-0.204827	0.600637	0.378572	-0.391457	0.585388
37486	8.878580	-0.528503	4.374689	-0.556617	-0.030569	0.023157	-0.775402	0.247143	-0.202147	0.606741	0.374002	-0.396072	0.578891
37487	8.708284	-0.497249	4.563048	-0.545419	0.019759	0.028247	-0.774984	0.248410	-0.202137	0.613285	0.367652	-0.399420	0.573739
37488	8.697764	-0.595874	4.626989	-0.565262	0.037802	0.034963	-0.775129	0.249542	-0.203670	0.619702	0.361998	-0.403306	0.567690
37489	8.620457	-0.566235	4.650926	-0.568632	0.070053	0.055944	-0.773860	0.250397	-0.207466	0.626311	0.354486	-0.406462	0.562905
37490	8.604445	-0.423820	4.605863	-0.559579	0.070055	0.051644	-0.772869	0.250548	-0.211127	0.632592	0.348308	-0.409918	0.557204
37491	8.564606	-0.240293	4.541041	-0.532407	0.095745	-0.012756	-0.773000	0.248725	-0.213675	0.639735	0.341465	-0.411818	0.551858
37492	8.568511	-0.353509	4.605126	-0.543436	0.070515	-0.007439	-0.770884	0.249436	-0.217058	0.646397	0.335874	-0.414591	0.545411
37493	8.592637	-0.365775	4.600398	-0.543474	0.061468	-0.002957	-0.770035	0.249159	-0.219035	0.653033	0.329126	-0.417072	0.539699
37494	8.601137	-0.362474	4.750167	-0.559665	0.092183	-0.004225	-0.769178	0.247764	-0.223836	0.659776	0.322975	-0.419665	0.533164
37495	8.562711	-0.391475	4.711879	-0.541674	0.077950	-0.034015	-0.768611	0.247487	-0.225811	0.666671	0.316271	-0.421658	0.526998
37496	8.533602	-0.282085	4.783190	-0.539943	0.059775	-0.017955	-0.769447	0.245525	-0.228074	0.672983	0.310751	-0.424285	0.520107
37497	8.485652	-0.286889	4.739812	-0.569127	0.056596	-0.050132	-0.768880	0.245248	-0.230049	0.679834	0.303986	-0.426686	0.513183
37498	8.605692	-0.355011	4.788740	-0.543733	0.030934	-0.014278	-0.768172	0.245112	-0.232024	0.685704	0.298595	-0.429666	0.506002
37499	8.478160	-0.313304	4.759449	-0.538591	-0.014056	-0.024577	-0.767319	0.243702	-0.232045	0.691302	0.292700	-0.432814	0.499100
37500	8.534558	-0.268317	4.667048	-0.525891	-0.034200	0.005795	-0.767607	0.244828	-0.231750	0.696134	0.287963	-0.436535	0.491846
37501	8.588392	-0.218344	4.596342	-0.553216	-0.033850	-0.017507	-0.768446	0.243139	-0.231480	0.701380	0.281975	-0.440086	0.484644
37502	8.636312	-0.157760	4.670510	-0.554002	-0.015917	-0.006996	-0.769431	0.242295	-0.231059	0.706483	0.276708	-0.443656	0.476953
37503	8.543686	-0.248557	4.744140	-0.545837	-0.019593	-0.005143	-0.768300	0.242154	-0.232054	0.711498	0.270549	-0.446936	0.469918
37504	8.562552	-0.245896	4.802078	-0.547620	-0.012377	-0.005207	-0.769429	0.241870	-0.230361	0.716398	0.265254	-0.450305	0.462212
37505	8.591422	-0.279942	4.797587	-0.524018	-0.008771	-0.017336	-0.770561	0.242721	-0.231468	0.721319	0.259388	-0.453088	0.455113
37506	8.586680	-0.287253	4.783176	-0.538712	-0.037565	-0.013794	-0.768722	0.241301	-0.229389	0.725845	0.254461	-0.456593	0.447126
37507	8.606773	-0.249227	4.700567	-0.553229	-0.032018	-0.021062	-0.768586	0.242142	-0.228116	0.730548	0.248395	-0.459878	0.439446
37508	8.602468	-0.191441	4.661266	-0.547785	-0.025622	-0.033414	-0.768728	0.241995	-0.226289	0.735213	0.243346	-0.463087	0.431040
37509	8.645406	-0.225243	4.709914	-0.509573	-0.014990	-0.033030	-0.769849	0.240165	-0.225597	0.739769	0.237865	-0.465601	0.423531
37510	8.595089	-0.227645	4.661680	-0.560528	-0.030052	-0.035311	-0.770128	0.239463	-0.226305	0.744279	0.232616	-0.468866	0.414853
37511	8.643499	-0.230488	4.642315	-0.560450	-0.030255	-0.012298	-0.771262	0.240304	-0.224038	0.748560	0.226299	-0.472042	0.406968
37512	8.643592	-0.373589	4.561754	-0.560436	-0.033862	-0.012290	-0.770706	0.242274	-0.224022	0.752642	0.220806	-0.475357	0.398510
37513	8.661119	-0.267545	4.531550	-0.571161	-0.010498	0.000729	-0.770983	0.240577	-0.221788	0.756842	0.214029	-0.478284	0.390673
37514	8.617106	-0.308019	4.585222	-0.567575	-0.019558	0.003464	-0.771972	0.241004	-0.222338	0.760763	0.208106	-0.481395	0.382348
37515	8.646365	-0.264809	4.567786	-0.545794	-0.014121	-0.010457	-0.770986	0.241283	-0.222343	0.764700	0.201838	-0.484036	0.374438
37516	8.684991	-0.286878	4.555899	-0.554700	0.007437	0.001697	-0.772960	0.241003	-0.221347	0.768646	0.195871	-0.486514	0.366226
37517	8.680118	-0.289234	4.560764	-0.538275	0.025474	-0.008838	-0.771549	0.241288	-0.223182	0.772723	0.189404	-0.488404	0.358450
37518	8.612166	-0.382963	4.561922	-0.560221	0.000397	-0.013400	-0.771717	0.242337	-0.221787	0.776533	0.183496	-0.490857	0.349837
37519	8.641171	-0.322576	4.585373	-0.575572	0.009348	0.001417	-0.771579	0.243038	-0.220937	0.780311	0.176456	-0.493190	0.341674
37520	8.665363	-0.347017	4.566282	-0.547331	0.019996	0.005224	-0.770877	0.243740	-0.220654	0.783934	0.170385	-0.495199	0.333459
37521	8.660545	-0.334873	4.570986	-0.560089	0.016501	-0.000212	-0.772564	0.242910	-0.224024	0.787528	0.163548	-0.497201	0.325334
37522	8.641453	-0.322805	4.549129	-0.560019	0.023643	0.006821	-0.771151	0.242625	-0.224038	0.791018	0.157195	-0.499123	0.316948
37523	8.641241	-0.317868	4.580467	-0.549221	0.016494	-0.007155	-0.771418	0.243542	-0.223581	0.794413	0.150599	-0.500923	0.308712
37524	8.624245	-0.324951	4.590234	-0.525592	0.013595	0.001981	-0.770009	0.243818	-0.222887	0.797532	0.144866	-0.502658	0.300487
37525	8.565154	-0.313463	4.435535	-0.545674	0.002122	-0.014110	-0.771413	0.242986	-0.225836	0.800613	0.138488	-0.504537	0.292031
37526	8.577983	-0.292818	4.657597	-0.527485	0.006437	-0.003313	-0.770005	0.242974	-0.223176	0.803507	0.132787	-0.506269	0.283612
37527	8.606373	-0.462228	4.649784	-0.540166	0.001893	0.007166	-0.770288	0.243255	-0.222750	0.806254	0.126286	-0.508063	0.275460
37528	8.635984	-0.346579	4.621873	-0.552895	0.009284	-0.005391	-0.770010	0.244241	-0.222741	0.809058	0.120151	-0.509771	0.266689
37529	8.568489	-0.295311	4.635890	-0.561976	0.012957	-0.009066	-0.771709	0.245514	-0.223137	0.811856	0.113410	-0.511343	0.257986
37530	8.633474	-0.298002	4.657581	-0.536580	0.003768	-0.001623	-0.770009	0.244103	-0.223727	0.814341	0.107500	-0.512942	0.249366
37531	8.597329	-0.302668	4.648015	-0.556566	0.005710	-0.007184	-0.771134	0.243689	-0.225690	0.816838	0.100877	-0.514482	0.240642
37532	8.597309	-0.278410	4.662243	-0.567580	-0.004020	-0.021405	-0.770283	0.242559	-0.225147	0.819194	0.094675	-0.516195	0.231304
37533	8.558567	-0.365334	4.636684	-0.545735	-0.008781	-0.005215	-0.769438	0.242839	-0.225150	0.821304	0.088290	-0.517793	0.222610
37534	8.611810	-0.302759	4.647997	-0.556643	-0.008736	-0.003555	-0.771413	0.242559	-0.224294	0.823297	0.082081	-0.519437	0.213611
37535	8.592353	-0.312213	4.662627	-0.551279	-0.015861	-0.015839	-0.769578	0.242269	-0.223187	0.825185	0.075762	-0.521029	0.204594
37536	8.599743	-0.302683	4.648013	-0.547572	-0.007832	-0.008765	-0.772257	0.241853	-0.223452	0.826987	0.069734	-0.522484	0.195552
37537	8.602305	-0.288275	4.635766	-0.558496	-0.006797	-0.017742	-0.771553	0.242561	-0.224855	0.828780	0.063299	-0.523818	0.186367
37538	8.621817	-0.249776	4.628061	-0.550304	-0.005062	-0.014109	-0.771829	0.241153	-0.224868	0.830424	0.057253	-0.525101	0.177163
37539	8.621893	-0.269231	4.608947	-0.553135	-0.017566	-0.024683	-0.772112	0.240867	-0.223463	0.831912	0.051043	-0.526448	0.167836
37540	8.633491	-0.254380	4.676425	-0.545774	-0.008737	-0.008727	-0.772107	0.239740	-0.223475	0.833286	0.045015	-0.527651	0.158722
37541	8.624780	-0.342355	4.513103	-0.556647	-0.017806	0.003582	-0.772680	0.241424	-0.221204	0.834476	0.038474	-0.528904	0.149766
37542	8.664966	-0.366171	4.609971	-0.549535	-0.032111	-0.012170	-0.772118	0.241844	-0.220782	0.835406	0.032481	-0.530380	0.140498
37543	8.680351	-0.267606	4.541191	-0.565816	-0.019403	-0.013304	-0.772405	0.242687	-0.219928	0.836427	0.025999	-0.531532	0.131102
37544	8.646086	-0.303369	4.585132	-0.532178	-0.015074	-0.012067	-0.773669	0.241567	-0.220914	0.837318	0.020240	-0.532547	0.121997
37545	8.651267	-0.260052	4.560477	-0.525736	-0.011674	0.007458	-0.771556	0.242263	-0.220080	0.838155	0.014221	-0.533339	0.113326
37546	8.651010	-0.269455	4.587183	-0.560256	-0.010560	0.003497	-0.771999	0.242050	-0.220100	0.838865	0.007810	-0.534225	0.104157
37547	8.614884	-0.293531	4.565753	-0.587469	-0.005012	0.001366	-0.772005	0.243315	-0.218962	0.839597	0.000840	-0.534895	0.094678
37548	8.622293	-0.279168	4.551085	-0.549444	-0.017677	-0.012262	-0.773274	0.242893	-0.218395	0.840041	-0.005211	-0.535743	0.085335
37549	8.646032	-0.269303	4.606520	-0.531275	-0.010474	-0.020937	-0.772992	0.242893	-0.218397	0.840552	-0.010948	-0.536255	0.076039
37550	8.646278	-0.298593	4.560935	-0.545722	-0.003277	-0.012305	-0.774400	0.241763	-0.216711	0.840946	-0.016959	-0.536722	0.066714
37551	8.655847	-0.276766	4.582426	-0.551272	-0.022235	-0.005173	-0.772987	0.241194	-0.216025	0.841106	-0.023148	-0.537313	0.057436
37552	8.665716	-0.284275	4.551083	-0.533104	-0.018643	-0.012941	-0.773554	0.242043	-0.216714	0.841135	-0.028915	-0.537895	0.048226
37553	8.680403	-0.260292	4.536297	-0.551219	-0.014121	-0.005212	-0.774543	0.242043	-0.216004	0.841186	-0.035069	-0.538202	0.038912
37554	8.685578	-0.296968	4.473873	-0.568535	-0.033987	0.008861	-0.773418	0.242881	-0.214598	0.840800	-0.041650	-0.538924	0.029689
37555	8.711957	-0.287301	4.500310	-0.552989	-0.019707	0.016037	-0.774550	0.242874	-0.211777	0.840575	-0.048012	-0.539167	0.020689
37556	8.666681	-0.268091	4.434914	-0.545960	-0.048382	-0.004939	-0.773981	0.242030	-0.212634	0.839849	-0.054051	-0.540000	0.011488
37557	8.712582	-0.227205	4.448895	-0.557814	-0.062880	0.010948	-0.775683	0.243719	-0.210916	0.838961	-0.060375	-0.540826	0.002371
37558	8.724248	-0.420888	4.407545	-0.553221	-0.054701	0.000316	-0.775552	0.245401	-0.208228	0.837950	-0.066578	-0.541628	-0.006815
37559	8.733841	-0.338478	4.454940	-0.567525	-0.019587	0.010559	-0.774564	0.244826	-0.205570	0.837320	-0.073011	-0.541577	-0.016115
37560	8.719251	-0.396478	4.441109	-0.550364	-0.024870	-0.012218	-0.775834	0.244542	-0.204017	0.836420	-0.079012	-0.541763	-0.025514
37561	8.728925	-0.420797	4.426869	-0.545814	-0.015736	-0.028145	-0.777811	0.244970	-0.203997	0.835650	-0.084614	-0.541560	-0.035242
37562	8.792332	-0.416877	4.344582	-0.556672	-0.021256	-0.008759	-0.777534	0.245952	-0.203005	0.834573	-0.090739	-0.541535	-0.044649
37563	8.729386	-0.372772	4.392482	-0.545774	-0.015879	-0.013973	-0.776380	0.244750	-0.201743	0.833613	-0.096446	-0.541162	-0.054142
37564	8.743989	-0.375386	4.375577	-0.556782	-0.033844	-0.013988	-0.775537	0.245591	-0.201179	0.832185	-0.102509	-0.541216	-0.063598
37565	8.770717	-0.402366	4.339596	-0.553024	-0.021349	-0.002516	-0.777237	0.246713	-0.198483	0.830969	-0.108414	-0.540752	-0.072968
37566	8.767797	-0.406787	4.402476	-0.549369	-0.017790	0.000154	-0.777797	0.245587	-0.198350	0.829543	-0.114463	-0.540381	-0.082124
37567	8.724673	-0.401924	4.363817	-0.532034	-0.001578	-0.008595	-0.780200	0.246291	-0.196496	0.828390	-0.119872	-0.539487	-0.091406
37568	8.753752	-0.387573	4.353972	-0.556571	-0.006893	-0.003543	-0.778111	0.247625	-0.197359	0.826858	-0.125957	-0.538794	-0.100703
37569	8.763237	-0.387497	4.375707	-0.561956	0.005771	-0.006337	-0.779087	0.244808	-0.196819	0.825523	-0.131817	-0.537565	-0.110276
37570	8.734303	-0.394610	4.368576	-0.554705	0.000287	-0.001801	-0.780220	0.245941	-0.197642	0.823869	-0.137847	-0.536614	-0.119513
37571	8.706545	-0.424494	4.199798	-0.538396	-0.005083	-0.013964	-0.780217	0.245092	-0.196526	0.822269	-0.143208	-0.535488	-0.128909
37572	8.666358	-0.342976	4.440583	-0.552848	0.003777	0.008804	-0.778536	0.247762	-0.195667	0.820486	-0.149279	-0.534315	-0.137931
37573	8.743562	-0.522830	4.357912	-0.562066	-0.015851	-0.007110	-0.779522	0.246914	-0.194263	0.818530	-0.155080	-0.533131	-0.147411
37574	8.760919	-0.411800	4.351817	-0.560067	0.013831	-0.001943	-0.779099	0.247196	-0.194544	0.816598	-0.161086	-0.531668	-0.156681
37575	8.725053	-0.387604	4.320181	-0.540226	0.000388	-0.020209	-0.779520	0.246777	-0.195389	0.814650	-0.166287	-0.530173	-0.166161
37576	8.768121	-0.406967	4.359003	-0.565616	-0.001451	-0.002797	-0.778108	0.246776	-0.196243	0.812332	-0.172385	-0.528801	-0.175413
37577	8.770582	-0.414293	4.349415	-0.538170	0.019873	0.015970	-0.779094	0.246355	-0.195959	0.810537	-0.177809	-0.526727	-0.184316
37578	8.748662	-0.387329	4.387806	-0.568162	0.023698	0.006747	-0.779246	0.248893	-0.196494	0.808307	-0.183919	-0.524767	-0.193479
37579	8.714969	-0.411435	4.363956	-0.547329	0.016451	-0.000051	-0.780373	0.248187	-0.195086	0.806199	-0.189276	-0.522624	-0.202685
37580	8.741420	-0.435848	4.366589	-0.551063	-0.001599	0.003566	-0.778520	0.249101	-0.195637	0.803557	-0.195135	-0.521014	-0.211574
37581	8.738952	-0.464879	4.359667	-0.563718	0.005636	0.006908	-0.779363	0.248543	-0.196760	0.801118	-0.200811	-0.518801	-0.220753
37582	8.750943	-0.455197	4.374042	-0.545592	0.007482	-0.007042	-0.778511	0.247417	-0.197622	0.798347	-0.206389	-0.516980	-0.229733
37583	8.731887	-0.423765	4.356802	-0.549179	0.012864	-0.002693	-0.778094	0.248681	-0.196628	0.795816	-0.211636	-0.514604	-0.238894
37584	8.753431	-0.445576	4.369098	-0.560126	0.009386	-0.010760	-0.776685	0.249099	-0.196213	0.792789	-0.217353	-0.512567	-0.248031
37585	8.748866	-0.426365	4.344726	-0.552889	0.003939	-0.009755	-0.777664	0.246986	-0.195665	0.789931	-0.222565	-0.510195	-0.257247
37586	8.672742	-0.421929	4.204627	-0.549321	-0.012324	-0.006968	-0.777958	0.249807	-0.196477	0.786551	-0.228209	-0.508405	-0.266050
37587	8.685908	-0.401559	4.383196	-0.552920	-0.005168	0.000020	-0.778093	0.248541	-0.196770	0.783468	-0.233502	-0.505987	-0.275011
37588	8.700378	-0.542243	4.317087	-0.543913	-0.025066	0.003774	-0.778804	0.249380	-0.194648	0.779853	-0.239190	-0.504248	-0.283462
37589	8.768117	-0.421592	4.354312	-0.552915	-0.005158	0.000036	-0.778521	0.249098	-0.194512	0.776593	-0.244417	-0.501688	-0.292358
37590	8.768715	-0.383292	4.295890	-0.538391	-0.003357	-0.006875	-0.778241	0.249662	-0.194930	0.772976	-0.249736	-0.499569	-0.300951
37591	8.758819	-0.407275	4.315503	-0.550147	0.002054	-0.001744	-0.778795	0.247410	-0.195231	0.769615	-0.254790	-0.496780	-0.309813
37592	8.797154	-0.431533	4.339886	-0.552835	0.006543	0.001739	-0.779361	0.247693	-0.195083	0.765890	-0.260301	-0.494251	-0.318390
37593	8.802007	-0.385525	4.358697	-0.549214	0.011112	-0.007087	-0.777814	0.248957	-0.195222	0.762413	-0.265162	-0.491217	-0.327295
37594	8.753582	-0.450546	4.347406	-0.554646	0.009288	-0.002734	-0.777947	0.246987	-0.195663	0.758490	-0.270579	-0.488527	-0.335889
37595	8.753524	-0.421409	4.368828	-0.557288	0.023709	-0.001966	-0.776829	0.249521	-0.195927	0.754949	-0.275456	-0.485079	-0.344781
37596	8.767912	-0.435970	4.373805	-0.560073	0.016564	-0.007261	-0.777677	0.250087	-0.196195	0.750846	-0.280801	-0.482137	-0.353446
37597	8.748773	-0.431137	4.354445	-0.535547	0.020113	-0.014076	-0.776546	0.249521	-0.196210	0.747131	-0.285187	-0.478824	-0.362203
37598	8.773095	-0.436290	4.327889	-0.550075	0.016518	-0.007141	-0.776548	0.250372	-0.197888	0.742902	-0.290317	-0.475826	-0.370678
37599	8.758538	-0.431289	4.339935	-0.539195	0.016512	-0.012324	-0.777247	0.248969	-0.199302	0.738972	-0.294733	-0.472400	-0.379331
37600	8.748769	-0.372954	4.382792	-0.552796	0.020133	-0.007194	-0.777108	0.249531	-0.198735	0.734580	-0.299808	-0.469203	-0.387758
37601	8.682096	-0.421746	4.243275	-0.540078	0.012827	-0.003475	-0.775414	0.249246	-0.198892	0.730507	-0.304278	-0.465643	-0.396170
37602	8.681085	-0.386903	4.387892	-0.560006	0.027376	-0.006464	-0.777551	0.249326	-0.200720	0.725964	-0.309337	-0.462156	-0.404597
37603	8.714216	-0.529607	4.403939	-0.554660	0.003866	-0.000077	-0.775864	0.250300	-0.198192	0.721578	-0.314053	-0.458454	-0.412936
37604	8.758598	-0.397316	4.346826	-0.556515	0.013114	-0.024012	-0.775862	0.250308	-0.200723	0.716595	-0.318942	-0.455191	-0.421388
37605	8.714705	-0.401524	4.402509	-0.563744	0.014855	-0.014388	-0.777270	0.249606	-0.200438	0.711959	-0.323487	-0.451212	-0.429975
37606	8.738783	-0.387085	4.416814	-0.560094	0.016610	-0.010811	-0.775865	0.250868	-0.199592	0.706912	-0.328440	-0.447660	-0.438181
37607	8.738689	-0.382160	4.431257	-0.554603	0.023792	-0.010791	-0.775433	0.249324	-0.201580	0.702272	-0.332728	-0.443480	-0.446578
37608	8.724277	-0.357967	4.435819	-0.556494	0.016631	-0.016953	-0.775409	0.248551	-0.201711	0.697017	-0.337498	-0.439879	-0.454718
37609	8.704523	-0.420510	4.463124	-0.545621	0.013001	-0.020355	-0.776534	0.247707	-0.201430	0.692087	-0.341591	-0.435869	-0.462979
37610	8.719113	-0.377056	4.469869	-0.547460	0.009385	-0.017692	-0.774847	0.249110	-0.201006	0.686648	-0.346217	-0.432338	-0.470884
37611	8.700144	-0.377209	4.426400	-0.548415	-0.001455	-0.014100	-0.776395	0.248270	-0.201284	0.681467	-0.350458	-0.428337	-0.478863
37612	8.724128	-0.367542	4.450424	-0.556539	0.009422	-0.016911	-0.777666	0.248841	-0.202815	0.675802	-0.355130	-0.424601	-0.486712
37613	8.683304	-0.352905	4.430984	-0.542922	0.013046	-0.026511	-0.776818	0.248273	-0.202124	0.670499	-0.358969	-0.420425	-0.494787
37614	8.719543	-0.328921	4.437918	-0.560152	0.014871	-0.019636	-0.776674	0.247711	-0.202412	0.664657	-0.363528	-0.416482	-0.502615
37615	8.700047	-0.343193	4.455018	-0.552888	0.009346	-0.010677	-0.776816	0.247993	-0.202549	0.659244	-0.367585	-0.412027	-0.510403
37616	8.623868	-0.348408	4.317443	-0.525657	0.003838	-0.013873	-0.777093	0.246867	-0.202699	0.653458	-0.371764	-0.408431	-0.517657
37617	8.675857	-0.342995	4.462297	-0.527409	0.009093	0.003771	-0.776528	0.246585	-0.202847	0.648229	-0.375527	-0.404029	-0.524919
37618	8.680314	-0.439692	4.463370	-0.560194	-0.003304	-0.003625	-0.776954	0.247291	-0.203117	0.642080	-0.380231	-0.399985	-0.532136
37619	8.700392	-0.297414	4.432759	-0.560156	0.009375	-0.009871	-0.776389	0.247007	-0.202703	0.636307	-0.384220	-0.395234	-0.539703
37620	8.690507	-0.357769	4.433445	-0.557366	0.012874	-0.000139	-0.776668	0.246445	-0.203129	0.630186	-0.388651	-0.390878	-0.546837
37621	8.729177	-0.338664	4.435597	-0.564642	0.007428	0.008666	-0.776667	0.246306	-0.203552	0.624406	-0.392775	-0.385854	-0.554042
37622	8.724126	-0.343299	4.462236	-0.567354	0.011059	0.006840	-0.776956	0.247571	-0.202552	0.618110	-0.397312	-0.381253	-0.561007
37623	8.709721	-0.343269	4.452589	-0.549107	0.019916	0.014074	-0.776394	0.248560	-0.203811	0.612455	-0.401056	-0.376106	-0.567977
37624	8.680293	-0.400888	4.484685	-0.561857	0.016414	0.008624	-0.776394	0.248846	-0.205214	0.606116	-0.405382	-0.371388	-0.574769
37625	8.687444	-0.381384	4.503809	-0.570913	0.016396	0.017358	-0.776272	0.248068	-0.204820	0.600147	-0.409363	-0.365910	-0.581683
37626	8.665573	-0.390822	4.518443	-0.549226	0.003771	0.007067	-0.774586	0.250041	-0.206078	0.593652	-0.413578	-0.361408	-0.588146
37627	8.679773	-0.405230	4.547581	-0.550033	0.023645	0.001627	-0.775712	0.249481	-0.206497	0.587576	-0.417013	-0.356123	-0.595005
37628	8.672385	-0.453548	4.543298	-0.545513	0.010878	0.015905	-0.776144	0.251312	-0.205912	0.581127	-0.421071	-0.351411	-0.601250
37629	8.703797	-0.444079	4.543150	-0.556440	0.012833	0.005158	-0.774025	0.250743	-0.205653	0.574821	-0.424642	-0.346060	-0.607868
37630	8.631370	-0.443687	4.548055	-0.532786	0.014415	0.014265	-0.773867	0.251802	-0.206468	0.568355	-0.428401	-0.341390	-0.613920
37631	8.669573	-0.443595	4.601163	-0.535437	0.023360	0.023031	-0.773301	0.251806	-0.207878	0.562386	-0.431632	-0.335939	-0.620130
37632	8.646641	-0.483207	4.427655	-0.552908	-0.016182	0.021299	-0.775000	0.253217	-0.207569	0.555503	-0.435951	-0.331222	-0.625823
37633	8.679948	-0.436970	4.511669	-0.558583	-0.039418	0.003691	-0.772461	0.253210	-0.207167	0.548538	-0.440003	-0.326277	-0.631701
37634	8.690140	-0.498072	4.413264	-0.547557	-0.025084	0.007269	-0.772885	0.252922	-0.204917	0.541338	-0.444178	-0.321769	-0.637279
37635	8.704356	-0.464010	4.463609	-0.549304	-0.016145	0.016045	-0.773029	0.253486	-0.204910	0.534629	-0.447820	-0.316504	-0.643004
37636	8.700112	-0.401342	4.417025	-0.543989	-0.030429	0.001156	-0.773336	0.254688	-0.206320	0.527229	-0.451884	-0.312076	-0.648413
37637	8.731151	-0.420659	4.451028	-0.542998	-0.019676	0.007297	-0.773901	0.254971	-0.206313	0.520311	-0.455351	-0.306943	-0.654002
37638	8.670664	-0.420157	4.470435	-0.546499	0.001957	0.007110	-0.772626	0.253699	-0.205914	0.513042	-0.458954	-0.302011	-0.659499
37639	8.656131	-0.483051	4.446992	-0.552990	-0.004942	-0.023896	-0.772771	0.254543	-0.205342	0.505586	-0.462041	-0.296809	-0.665437
37640	8.718955	-0.473811	4.441972	-0.546681	-0.014915	-0.019324	-0.773759	0.254259	-0.203931	0.497743	-0.465601	-0.292210	-0.670881
37641	8.685408	-0.420462	4.436589	-0.547570	-0.012234	-0.016696	-0.773185	0.252003	-0.203819	0.490260	-0.468666	-0.287020	-0.676474
37642	8.733828	-0.430585	4.412473	-0.550342	-0.010243	-0.035309	-0.774596	0.252006	-0.203667	0.482074	-0.471994	-0.282400	-0.681965
37643	8.733977	-0.421010	4.397868	-0.538548	-0.017587	-0.026277	-0.775024	0.252992	-0.203513	0.474391	-0.474883	-0.277410	-0.687374
37644	8.729025	-0.365122	4.440746	-0.550382	-0.023001	-0.019301	-0.775731	0.253133	-0.203084	0.466238	-0.478360	-0.272687	-0.692413
37645	8.724826	-0.358329	4.363350	-0.533075	-0.012189	-0.028008	-0.776290	0.251578	-0.200847	0.458490	-0.481007	-0.267683	-0.697685
37646	8.729588	-0.365579	4.368258	-0.554019	-0.026601	-0.017549	-0.776289	0.251011	-0.199869	0.450195	-0.484462	-0.262848	-0.702518
37647	8.791694	-0.346142	4.462177	-0.558374	0.000308	-0.003591	-0.776968	0.250099	-0.200277	0.442491	-0.487179	-0.257088	-0.707647
37648	8.719668	-0.399324	4.387959	-0.553208	-0.041025	-0.019218	-0.777392	0.249814	-0.198871	0.433999	-0.490709	-0.252337	-0.712163
37649	8.770395	-0.348772	4.406658	-0.562222	-0.041200	0.005463	-0.776833	0.250648	-0.196055	0.426059	-0.493974	-0.246743	-0.716645
37650	8.753732	-0.445820	4.330438	-0.560544	-0.048082	-0.031642	-0.776692	0.250361	-0.194513	0.417174	-0.497489	-0.242005	-0.721043
37651	8.770937	-0.320123	4.350760	-0.531426	-0.033766	-0.034909	-0.779088	0.249517	-0.193238	0.408885	-0.500072	-0.237140	-0.725607
37652	8.735467	-0.320489	4.256572	-0.553293	-0.043509	-0.042185	-0.779924	0.246982	-0.192696	0.399839	-0.503287	-0.232504	-0.729913
37653	8.821983	-0.344895	4.290578	-0.544066	-0.028347	-0.027127	-0.779529	0.248032	-0.191580	0.391453	-0.505812	-0.227288	-0.734342
37654	8.798149	-0.349836	4.249586	-0.560363	-0.028392	-0.014052	-0.780518	0.248458	-0.191708	0.382722	-0.508864	-0.222082	-0.738418
37655	8.783507	-0.327796	4.280773	-0.554922	-0.024751	-0.021089	-0.780234	0.247748	-0.190312	0.374226	-0.511330	-0.216571	-0.742693
37656	8.827142	-0.248229	4.294325	-0.527644	-0.023168	-0.010146	-0.781924	0.246621	-0.189186	0.365816	-0.513953	-0.211709	-0.746465
37657	8.793273	-0.318252	4.270988	-0.560246	-0.012247	-0.006186	-0.781500	0.246048	-0.186664	0.357444	-0.516213	-0.205831	-0.750594
37658	8.769203	-0.301183	4.270830	-0.518524	-0.017782	-0.013628	-0.782064	0.245908	-0.186380	0.349016	-0.518563	-0.201051	-0.754228
37659	8.802787	-0.335168	4.280830	-0.556638	-0.012191	-0.014106	-0.782628	0.245911	-0.187079	0.340470	-0.520638	-0.195266	-0.758213
37660	8.802954	-0.301365	4.275620	-0.552880	0.002096	-0.001761	-0.782916	0.247037	-0.186502	0.331865	-0.522850	-0.189656	-0.761922
37661	8.822375	-0.311276	4.256373	-0.538371	-0.001559	-0.003334	-0.782348	0.246189	-0.185953	0.323627	-0.524561	-0.183925	-0.765684
37662	8.779306	-0.282215	4.222276	-0.560302	-0.019413	-0.010562	-0.782062	0.245485	-0.186385	0.314650	-0.526992	-0.178382	-0.769061
37663	8.822654	-0.267867	4.241390	-0.546606	-0.008693	-0.006919	-0.783612	0.244497	-0.184837	0.306159	-0.528729	-0.172577	-0.772612
37664	8.761012	-0.302311	4.082373	-0.545743	-0.015812	-0.017490	-0.783047	0.244639	-0.185402	0.297168	-0.530863	-0.167259	-0.775822
37665	8.778891	-0.243091	4.294333	-0.545707	-0.014206	0.003733	-0.783050	0.245200	-0.184552	0.288754	-0.532592	-0.161358	-0.779058
37666	8.856702	-0.367682	4.160300	-0.562112	-0.026684	-0.001684	-0.783901	0.245904	-0.183976	0.279729	-0.534916	-0.155635	-0.781917
37667	8.935972	-0.234551	4.272279	-0.562011	-0.005082	0.001751	-0.785313	0.246047	-0.183682	0.271061	-0.536462	-0.149421	-0.785116
37668	8.856775	-0.195626	4.233288	-0.543713	0.018290	-0.002611	-0.784464	0.245194	-0.181870	0.262289	-0.537849	-0.143707	-0.788208
37669	8.759961	-0.124493	4.302700	-0.538408	0.002108	-0.010425	-0.784323	0.245479	-0.182852	0.253632	-0.538991	-0.137931	-0.791287
37670	8.773902	-0.364138	4.257028	-0.562060	0.000606	-0.031950	-0.784614	0.247165	-0.181286	0.244088	-0.540537	-0.132297	-0.794190
37671	8.904379	-0.512955	4.166690	-0.561177	0.002609	-0.053171	-0.785739	0.246036	-0.179883	0.234444	-0.541537	-0.126584	-0.797339
37672	8.817637	-0.396164	4.204165	-0.548388	0.002284	-0.024716	-0.784603	0.244343	-0.179910	0.225106	-0.542868	-0.121040	-0.799982
37673	8.829560	-0.325821	4.256526	-0.553023	-0.013982	-0.016699	-0.785181	0.247157	-0.178470	0.216031	-0.544051	-0.115107	-0.802552
37674	8.860932	-0.287231	4.275384	-0.540434	-0.039370	-0.004885	-0.785182	0.246868	-0.176223	0.206948	-0.545931	-0.109625	-0.804434
37675	8.781481	-0.374155	4.208801	-0.553133	-0.041122	-0.005047	-0.786875	0.246585	-0.174667	0.197942	-0.547446	-0.103656	-0.806460
37676	8.837160	-0.379491	4.184622	-0.553066	-0.033963	0.001114	-0.786879	0.246857	-0.171711	0.188781	-0.549172	-0.097853	-0.808206
37677	8.876222	-0.464942	4.086451	-0.560170	-0.008640	-0.005316	-0.788297	0.248264	-0.170139	0.179710	-0.550061	-0.091624	-0.810396
37678	8.799013	-0.379628	4.124264	-0.558326	-0.016105	0.021284	-0.788714	0.246571	-0.169169	0.170810	-0.551421	-0.085418	-0.812073
37679	8.890484	-0.418797	4.136661	-0.547410	-0.010695	0.016084	-0.787589	0.247128	-0.167907	0.162178	-0.552211	-0.079149	-0.813939
37680	8.751421	-0.413813	4.020804	-0.542024	-0.026982	0.019763	-0.787169	0.247971	-0.167620	0.153381	-0.553563	-0.073235	-0.815279
37681	8.810558	-0.515117	4.128157	-0.533000	-0.034236	0.018148	-0.788567	0.250155	-0.166451	0.144869	-0.554575	-0.067235	-0.816663
37682	8.876115	-0.501302	4.084420	-0.553025	-0.039504	0.014424	-0.788997	0.251418	-0.164748	0.135813	-0.556029	-0.061218	-0.817704
37683	8.929092	-0.552447	4.075254	-0.560284	-0.024808	-0.012285	-0.789279	0.250990	-0.162642	0.126481	-0.556801	-0.055067	-0.819111
37684	8.838028	-0.549971	3.993191	-0.543067	-0.026571	-0.026242	-0.789839	0.249720	-0.161807	0.116855	-0.557835	-0.049612	-0.820185
