# Supplementary material for: Identification of Haptic Based Guiding Using Hard Reins
Source: PLoS One. 2015 Jul 22;10(7):e0132020. doi: 10.1371/journal.pone.0132020 (PMC4511788; doi:10.1371/journal.pone.0132020)
Supplement: S8 File — (ZIP) [file pone.0132020.s008.zip › Exp2_MotionData1/Subject1/path2/T9/fh9.txt]

// Start Time: 0
// Sample rate: 25.0Hz
// Scenario: 4.9
// Firmware Version: 2.6.1
Counter	Acc_X	Acc_Y	Acc_Z	Gyr_X	Gyr_Y	Gyr_Z	Mag_X	Mag_Y	Mag_Z	Quat_w	Quat_x	Quat_y	Quat_z
37094	-0.524521	1.552921	-9.542005	-0.003669	-0.023956	0.002915	0.294928	-0.037888	0.693871	-0.078617	-0.959574	-0.270209	0.004992
37095	-0.720541	1.496542	-9.601048	-0.078811	-0.018655	0.002435	0.295457	-0.039003	0.696346	-0.080319	-0.959449	-0.270151	0.005012
37096	-0.754749	1.439212	-9.558150	-0.032294	-0.013395	0.004553	0.295880	-0.042058	0.694077	-0.081034	-0.959682	-0.269104	0.005258
37097	-0.682571	1.400308	-9.511150	0.103667	0.002334	0.016144	0.295744	-0.040947	0.693171	-0.079119	-0.959924	-0.268797	0.005851
37098	-0.677481	1.438578	-9.568438	0.205627	0.011090	0.029263	0.296122	-0.037617	0.693593	-0.075136	-0.960588	-0.267542	0.006841
37099	-0.561634	1.432559	-9.668049	0.031150	0.012771	0.033250	0.295834	-0.034562	0.694941	-0.074561	-0.960803	-0.266929	0.006824
37100	-0.503347	1.480086	-9.708864	-0.137918	0.007485	0.024943	0.295717	-0.037338	0.694915	-0.077199	-0.960835	-0.266083	0.006029
37101	-0.392284	1.476856	-9.695438	-0.171825	0.005741	0.003507	0.296135	-0.040533	0.694614	-0.080558	-0.960572	-0.266054	0.005103
37102	-0.464521	1.504064	-9.634416	-0.042982	-0.015197	-0.004416	0.295479	-0.043030	0.696569	-0.081487	-0.960666	-0.265430	0.005323
37103	-0.450372	1.455912	-9.613461	0.112678	-0.011676	0.001123	0.295753	-0.043446	0.694853	-0.079466	-0.960841	-0.265387	0.006243
37104	-0.489344	1.410397	-9.652103	0.131484	-0.004649	0.000407	0.296000	-0.040116	0.694489	-0.076984	-0.961285	-0.264487	0.007190
37105	-0.566554	1.422719	-9.752241	0.062584	-0.008131	0.003445	0.296517	-0.037898	0.694766	-0.075901	-0.961387	-0.264411	0.007771
37106	-0.595118	1.480657	-9.756135	0.027697	-0.004632	0.003224	0.296484	-0.033178	0.696389	-0.075416	-0.961577	-0.263847	0.008131
37107	-0.546463	1.528591	-9.688706	0.024986	0.011067	0.012067	0.296480	-0.033040	0.697309	-0.074962	-0.961670	-0.263639	0.008129
37108	-0.531967	1.528565	-9.659990	0.035798	0.004105	-0.007270	0.296098	-0.034008	0.694548	-0.074265	-0.962066	-0.262378	0.008450
37109	-0.440733	1.455594	-9.692862	0.049174	0.011061	0.005147	0.296093	-0.032897	0.694034	-0.073350	-0.962157	-0.262299	0.008579
37110	-0.402562	1.390357	-9.691538	0.078690	0.018050	0.008887	0.297142	-0.030404	0.693518	-0.071750	-0.962870	-0.260104	0.008875
37111	-0.398017	1.351717	-9.730476	0.142993	-0.006471	0.028644	0.296326	-0.026651	0.693043	-0.069120	-0.963209	-0.259528	0.009783
37112	-0.497509	1.282872	-9.687147	0.126931	-0.004679	0.017975	0.295910	-0.023456	0.692950	-0.066705	-0.964046	-0.257003	0.010748
37113	-0.548430	1.254332	-9.711071	0.031153	0.002288	0.029648	0.296557	-0.020683	0.693099	-0.066183	-0.964230	-0.256440	0.010904
37114	-0.582268	1.249815	-9.701217	-0.025101	-0.002906	0.002794	0.296686	-0.020128	0.693102	-0.066690	-0.964631	-0.254789	0.011029
37115	-0.606261	1.269444	-9.635891	-0.018003	0.000559	0.015204	0.297226	-0.021936	0.693339	-0.067124	-0.964674	-0.254513	0.010989
37116	-0.562615	1.293275	-9.597538	0.008847	0.004049	0.013641	0.296567	-0.021793	0.692037	-0.066946	-0.965102	-0.252928	0.011121
37117	-0.593643	1.346245	-9.659151	0.035689	-0.008169	0.012051	0.298022	-0.020829	0.691762	-0.066394	-0.965198	-0.252689	0.011527
37118	-0.651507	1.360954	-9.716166	0.051880	0.009392	-0.000082	0.296690	-0.020405	0.692312	-0.065361	-0.965473	-0.251896	0.011753
37119	-0.630203	1.302874	-9.777104	0.063524	0.002412	-0.003564	0.297082	-0.018463	0.691012	-0.064222	-0.965527	-0.251966	0.012119
37120	-0.582108	1.273721	-9.749013	0.048292	0.012871	0.003391	0.296798	-0.015963	0.692223	-0.063244	-0.965745	-0.251369	0.012235
37121	-0.563147	1.225317	-9.797802	0.005379	0.016379	-0.002210	0.296270	-0.015682	0.690790	-0.063162	-0.965734	-0.251444	0.012037
37122	-0.524885	1.172158	-9.779516	0.000052	0.032125	-0.007502	0.294679	-0.015812	0.690813	-0.063016	-0.965840	-0.251093	0.011552
37123	-0.491319	1.138235	-9.775389	0.007176	0.019859	-0.003987	0.296005	-0.016376	0.692100	-0.062878	-0.965823	-0.251207	0.011295
37124	-0.525276	1.114704	-9.691245	0.034011	0.023358	-0.003775	0.295996	-0.014987	0.692376	-0.062120	-0.966026	-0.250620	0.011154
37125	-0.491991	1.042230	-9.709189	0.023209	0.021568	0.010214	0.294400	-0.014145	0.691884	-0.061658	-0.966100	-0.250458	0.010927
37126	-0.472858	1.013480	-9.623160	0.007112	0.011932	0.002999	0.294006	-0.014698	0.691622	-0.061479	-0.966299	-0.249737	0.010863
37127	-0.501594	1.047373	-9.624927	0.009819	0.016324	-0.000474	0.293612	-0.014835	0.690839	-0.061291	-0.966302	-0.249778	0.010683
37128	-0.505803	1.129623	-9.482140	-0.017933	0.016286	-0.000662	0.293600	-0.013725	0.692425	-0.061576	-0.966387	-0.249393	0.010397
37129	-0.549096	1.162785	-9.760187	-0.032233	0.037328	0.009910	0.292811	-0.015387	0.692946	-0.062100	-0.966394	-0.249269	0.009590
37130	-0.633546	1.179607	-9.980384	0.007230	0.021706	-0.009211	0.291755	-0.016075	0.692693	-0.061870	-0.966486	-0.248978	0.009341
37131	-0.546852	1.143127	-9.890220	0.028641	0.002405	-0.003873	0.293068	-0.014000	0.693087	-0.061387	-0.966492	-0.249064	0.009536
37132	-0.466906	1.172028	-9.674265	0.048325	-0.007264	-0.012599	0.293734	-0.014003	0.692552	-0.060506	-0.966641	-0.248682	0.010061
37133	-0.510335	1.177193	-9.669024	0.010704	-0.003787	-0.002273	0.292804	-0.013720	0.692306	-0.060403	-0.966632	-0.248733	0.010284
37134	-0.553960	1.158012	-9.760200	-0.035701	-0.000212	-0.025497	0.291868	-0.012744	0.692593	-0.061111	-0.966538	-0.248927	0.010251
37135	-0.587879	1.141535	-9.728851	-0.035773	0.003254	-0.009618	0.293733	-0.014003	0.692815	-0.061872	-0.966436	-0.249139	0.010120
37136	-0.525306	1.109944	-9.674475	-0.012529	-0.004644	-0.009504	0.292149	-0.015939	0.693607	-0.062156	-0.966470	-0.248931	0.010275
37137	-0.544424	1.141070	-9.770091	-0.004485	0.009362	-0.000569	0.292540	-0.013997	0.692308	-0.062282	-0.966453	-0.248969	0.010172
37138	-0.559005	1.129084	-9.794138	-0.012457	0.007661	-0.018254	0.293601	-0.014281	0.693076	-0.062502	-0.966423	-0.249033	0.010095
37139	-0.505648	1.160047	-9.758190	-0.025078	0.011084	0.002804	0.293207	-0.015528	0.693858	-0.063016	-0.966398	-0.249013	0.009854
37140	-0.517757	1.153124	-9.693272	-0.010741	-0.008143	-0.009496	0.292676	-0.014970	0.693084	-0.063284	-0.966408	-0.248897	0.010080
37141	-0.500983	1.133852	-9.659989	0.001759	-0.002916	-0.003228	0.291866	-0.014968	0.697035	-0.063344	-0.966383	-0.248969	0.010251
37142	-0.472142	1.114413	-9.650847	0.021444	0.002327	-0.002197	0.292408	-0.016080	0.695703	-0.062939	-0.966481	-0.248684	0.010428
37143	-0.448008	1.111877	-9.631857	0.019676	0.002328	-0.007505	0.296513	-0.014159	0.694871	-0.062620	-0.966459	-0.248843	0.010589
37144	-0.428441	1.147688	-9.670070	-0.001845	0.004045	0.004683	0.296778	-0.014577	0.695651	-0.062658	-0.966564	-0.248426	0.010608
37145	-0.433293	1.147454	-9.758959	-0.025988	0.005809	0.004517	0.298096	-0.014169	0.697473	-0.063204	-0.966545	-0.248367	0.010454
37146	-0.450302	1.133118	-9.770994	-0.009019	-0.011682	0.006342	0.297056	-0.015827	0.694059	-0.063458	-0.966651	-0.247878	0.010741
37147	-0.491169	1.157624	-9.727098	0.017876	0.002347	-0.002207	0.298372	-0.014169	0.694580	-0.063168	-0.966654	-0.247935	0.010877
37148	-0.582945	1.153751	-9.654246	0.019640	0.002351	0.001356	0.297178	-0.015135	0.696033	-0.062798	-0.966772	-0.247562	0.011041
37149	-0.558675	1.172621	-9.714326	0.019662	0.000614	-0.002177	0.296117	-0.014990	0.695657	-0.062482	-0.966776	-0.247616	0.011223
37150	-0.536813	1.191598	-9.745541	0.026865	0.016376	-0.006475	0.296905	-0.013328	0.695268	-0.061902	-0.966852	-0.247470	0.011156
37151	-0.478732	1.210269	-9.784283	0.016127	0.023356	-0.003016	0.298233	-0.012918	0.694201	-0.061545	-0.966852	-0.247569	0.010880
37152	-0.476339	1.205586	-9.736288	0.001894	0.026885	-0.021615	0.297170	-0.013330	0.695264	-0.061392	-0.966833	-0.247699	0.010507
37153	-0.479243	1.138170	-9.765880	0.003616	0.016365	-0.009316	0.296636	-0.012494	0.695017	-0.061311	-0.966785	-0.247914	0.010309
37154	-0.498765	1.109487	-9.756427	-0.001704	0.009399	-0.022598	0.295708	-0.013044	0.695551	-0.061315	-0.966741	-0.248085	0.010255
37155	-0.505844	1.129124	-9.645581	0.032223	0.004109	-0.010911	0.295835	-0.011934	0.695298	-0.060740	-0.966718	-0.248310	0.010438
37156	-0.544420	1.136730	-9.616319	0.033971	-0.000277	-0.003852	0.296876	-0.008191	0.695057	-0.060106	-0.966786	-0.248188	0.010719
37157	-0.568568	1.139104	-9.688188	0.006294	0.012879	-0.011046	0.296086	-0.008325	0.693492	-0.059992	-0.966732	-0.248431	0.010607
37158	-0.491121	1.164795	-9.741436	-0.021535	0.012809	0.010763	0.297016	-0.008747	0.693999	-0.060369	-0.966810	-0.248046	0.010343
37159	-0.476612	1.167131	-9.727114	-0.034045	-0.001183	0.002686	0.297017	-0.009580	0.695041	-0.061111	-0.966772	-0.248015	0.010285
37160	-0.461906	1.198213	-9.750918	-0.032239	0.002322	0.000952	0.297285	-0.010415	0.695553	-0.061746	-0.966776	-0.247846	0.010180
37161	-0.510364	1.176841	-9.784394	0.012501	0.003230	0.001293	0.296487	-0.011801	0.698440	-0.061567	-0.966789	-0.247837	0.010267
37162	-0.534743	1.143459	-9.750919	0.021402	0.002337	0.010166	0.296486	-0.011662	0.698442	-0.061166	-0.966909	-0.247460	0.010417
37163	-0.588062	1.115158	-9.702715	0.001792	-0.002866	-0.009372	0.297146	-0.009443	0.695697	-0.061222	-0.966855	-0.247652	0.010587
37164	-0.549366	1.122174	-9.669320	-0.016200	0.004057	0.013421	0.296225	-0.011104	0.696219	-0.061541	-0.966934	-0.247268	0.010511
37165	-0.544318	1.153339	-9.690637	-0.023232	0.018111	-0.009484	0.296360	-0.011521	0.696213	-0.061978	-0.966852	-0.247494	0.010154
37166	-0.520299	1.134033	-9.650207	-0.008916	0.023349	-0.009373	0.296905	-0.012216	0.693309	-0.062056	-0.966835	-0.247557	0.009770
37167	-0.460077	1.112023	-9.614927	0.003556	0.028548	0.003049	0.295317	-0.012624	0.692935	-0.061923	-0.966850	-0.247548	0.009328
37168	-0.476718	1.152670	-9.736894	-0.021531	0.016304	0.010769	0.295300	-0.011515	0.695967	-0.062284	-0.966901	-0.247269	0.008990
37169	-0.440270	1.185899	-9.789701	-0.028659	0.018062	0.006314	0.294253	-0.014564	0.696740	-0.062826	-0.966890	-0.247190	0.008585
37170	-0.430307	1.229045	-9.813327	-0.010739	0.010210	-0.000626	0.295449	-0.014848	0.696719	-0.063006	-0.966912	-0.247063	0.008436
37171	-0.437483	1.238708	-9.817961	0.042983	0.009372	-0.009045	0.294652	-0.015122	0.697254	-0.062204	-0.966913	-0.247258	0.008569
37172	-0.433109	1.171653	-9.710613	0.051906	-0.002894	-0.010805	0.294386	-0.014287	0.696216	-0.061236	-0.966959	-0.247304	0.008995
37173	-0.452697	1.133386	-9.689253	0.024180	-0.004641	-0.014540	0.295427	-0.011100	0.696888	-0.060865	-0.966906	-0.247591	0.009310
37174	-0.510665	1.131456	-9.681564	-0.019781	-0.004699	0.011591	0.294637	-0.011233	0.695323	-0.061297	-0.966958	-0.247278	0.009385
37175	-0.505753	1.141209	-9.626215	-0.023325	0.011922	0.007219	0.294376	-0.013038	0.697016	-0.061767	-0.966958	-0.247173	0.009121
37176	-0.515302	1.157989	-9.669202	-0.016165	0.005813	0.006375	0.293843	-0.012479	0.696767	-0.062076	-0.966992	-0.246965	0.009017
37177	-0.544166	1.177149	-9.769678	-0.012578	0.002343	0.006404	0.294778	-0.013039	0.695959	-0.062387	-0.966999	-0.246861	0.008995
37178	-0.510323	1.181732	-9.757900	-0.008972	0.005844	0.001146	0.294381	-0.013593	0.696354	-0.062555	-0.967018	-0.246747	0.008934
37179	-0.478959	1.176757	-9.731790	-0.014322	0.016332	-0.000628	0.293320	-0.014004	0.697022	-0.062829	-0.966990	-0.246797	0.008642
37180	-0.442485	1.212493	-9.750921	-0.014340	-0.000300	-0.000692	0.295181	-0.014708	0.697250	-0.063132	-0.966991	-0.246714	0.008676
37181	-0.461721	1.224627	-9.765037	0.005353	-0.006403	-0.004087	0.293841	-0.013869	0.699642	-0.063139	-0.966967	-0.246799	0.008923
37182	-0.459743	1.162203	-9.722509	0.017900	0.002349	-0.007502	0.294239	-0.013316	0.698591	-0.062804	-0.966969	-0.246868	0.009071
37183	-0.441126	1.061295	-9.637305	-0.001863	0.004037	0.007312	0.294246	-0.013592	0.697275	-0.062894	-0.966994	-0.246747	0.009065
37184	-0.443102	1.123748	-9.670218	-0.037637	0.007537	0.006196	0.295039	-0.012625	0.696485	-0.063610	-0.966997	-0.246562	0.008822
37185	-0.478380	1.262854	-9.891837	-0.060892	-0.004668	0.007789	0.293460	-0.015532	0.697530	-0.064885	-0.966947	-0.246431	0.008690
37186	-0.477470	1.388111	-9.830318	-0.021407	-0.002862	-0.018328	0.293460	-0.017199	0.700140	-0.065333	-0.966850	-0.246688	0.008761
37187	-0.484850	1.364556	-9.686317	0.032330	0.016398	-0.028446	0.293981	-0.015119	0.699627	-0.064706	-0.966745	-0.247269	0.008727
37188	-0.572742	1.230556	-9.682293	0.035986	0.035705	-0.040687	0.293444	-0.013450	0.698470	-0.063850	-0.966611	-0.248025	0.008362
37189	-0.530104	1.114763	-9.683992	-0.012375	0.023418	-0.034952	0.291189	-0.013715	0.698765	-0.064050	-0.966415	-0.248748	0.007984
37190	-0.440875	1.095094	-9.596060	-0.037424	0.021626	-0.038699	0.291455	-0.013439	0.698238	-0.064684	-0.966191	-0.249467	0.007524
37191	-0.305322	1.139765	-9.587102	-0.014286	0.009284	-0.014815	0.292780	-0.014558	0.700570	-0.064985	-0.966091	-0.249782	0.007379
37192	-0.297565	1.214015	-9.670437	0.012507	-0.023952	-0.011201	0.291993	-0.015664	0.699783	-0.064886	-0.966068	-0.249875	0.008016
37193	-0.308902	1.319691	-9.750842	-0.001850	-0.029212	-0.000724	0.291722	-0.013857	0.698361	-0.065140	-0.966048	-0.249866	0.008646
37194	-0.386130	1.327401	-9.786139	-0.025126	-0.030946	0.002651	0.292785	-0.014557	0.699126	-0.065806	-0.966033	-0.249730	0.009209
37195	-0.509388	1.311675	-9.737186	-0.025075	-0.023896	-0.007865	0.294254	-0.015675	0.698304	-0.066486	-0.965946	-0.249869	0.009625
37196	-0.625510	1.283609	-9.772559	-0.021495	-0.007241	-0.002461	0.294658	-0.014148	0.694112	-0.066962	-0.965916	-0.249856	0.009755
37197	-0.710411	1.226867	-9.666727	-0.036696	-0.004606	-0.006957	0.295993	-0.015405	0.693816	-0.067774	-0.965820	-0.250005	0.009751
37198	-0.722577	1.212662	-9.623523	-0.037575	0.011138	-0.006907	0.295055	-0.015679	0.696979	-0.068467	-0.965747	-0.250112	0.009452
37199	-0.674626	1.164193	-9.619687	-0.021473	0.011128	-0.006814	0.294930	-0.017484	0.697751	-0.068905	-0.965675	-0.250278	0.009235
37200	-0.539390	1.169881	-9.774611	0.010740	0.013744	-0.002200	0.293874	-0.018728	0.698280	-0.068652	-0.965697	-0.250267	0.009122
37201	-0.459066	1.258267	-9.769480	0.003561	0.002337	-0.000537	0.293073	-0.016223	0.695428	-0.068644	-0.965689	-0.250295	0.009190
37202	-0.393292	1.339433	-9.802763	-0.035839	-0.002953	0.006204	0.293472	-0.016780	0.695942	-0.069377	-0.965679	-0.250135	0.009153
37203	-0.441213	1.390461	-9.756097	-0.039447	-0.018702	0.007025	0.294411	-0.019424	0.697477	-0.070308	-0.965645	-0.249995	0.009393
37204	-0.504457	1.326047	-9.744274	-0.025092	-0.013413	-0.000776	0.295604	-0.019848	0.698505	-0.070884	-0.965619	-0.249927	0.009624
37205	-0.524467	1.227751	-9.689952	-0.003634	-0.023907	-0.002435	0.295341	-0.018734	0.696157	-0.071144	-0.965587	-0.249955	0.010157
37206	-0.568636	1.133882	-9.822841	-0.017952	-0.018630	0.002764	0.294957	-0.023176	0.699269	-0.071608	-0.965590	-0.249794	0.010520
37207	-0.616178	1.237833	-9.773167	-0.062808	-0.022198	0.027131	0.297223	-0.024021	0.697651	-0.072997	-0.965621	-0.249266	0.010687
37208	-0.514283	1.297744	-9.585886	-0.061066	-0.029276	0.030620	0.297753	-0.024024	0.698037	-0.074353	-0.965691	-0.248579	0.010999
37209	-0.508772	1.391629	-9.546398	-0.044864	-0.008247	0.014970	0.298036	-0.027357	0.698393	-0.075321	-0.965687	-0.248302	0.011000
37210	-0.631704	1.421602	-9.496924	-0.035851	0.009304	0.004567	0.298312	-0.028747	0.697718	-0.075992	-0.965679	-0.248141	0.010734
37211	-0.630315	1.277356	-9.469753	0.012429	0.012796	0.011951	0.297253	-0.029435	0.698121	-0.075749	-0.965751	-0.247941	0.010623
37212	-0.668781	1.303867	-9.550834	0.032112	0.028562	0.019219	0.296703	-0.027073	0.699860	-0.075015	-0.965911	-0.247554	0.010297
37213	-0.711418	1.432857	-9.952765	-0.001826	0.027779	0.017255	0.295521	-0.028315	0.698159	-0.074973	-0.965990	-0.247278	0.009826
37214	-0.595273	1.465602	-9.960602	0.014313	0.016400	0.006729	0.295255	-0.028453	0.698818	-0.074641	-0.966066	-0.247086	0.009668
37215	-0.348726	1.493022	-9.803785	0.041162	0.000576	-0.003779	0.295242	-0.026927	0.699884	-0.073901	-0.966099	-0.247167	0.009959
37216	-0.407020	1.445407	-9.791812	0.030354	-0.002944	0.010236	0.294848	-0.025256	0.696099	-0.073355	-0.966209	-0.246889	0.010247
37217	-0.455944	1.359078	-9.830838	0.042854	-0.022169	0.011137	0.295510	-0.024704	0.695438	-0.072697	-0.966313	-0.246647	0.010954
37218	-0.485711	1.244293	-9.687693	0.064215	-0.039717	0.026191	0.296021	-0.022209	0.697162	-0.071681	-0.966543	-0.245989	0.012097
37219	-0.485123	1.321702	-9.542600	0.045466	-0.027484	0.017300	0.298150	-0.022915	0.696597	-0.070995	-0.966677	-0.245619	0.012906
37220	-0.535106	1.423164	-9.526581	-0.043116	-0.020506	0.020239	0.298144	-0.022221	0.696998	-0.071958	-0.966726	-0.245133	0.013158
37221	-0.546515	1.514783	-9.484571	-0.071649	-0.004729	0.002486	0.297629	-0.023744	0.695021	-0.073433	-0.966623	-0.245111	0.012968
37222	-0.573481	1.461759	-9.588296	-0.023298	-0.009920	-0.004230	0.300029	-0.025562	0.694835	-0.073954	-0.966577	-0.245125	0.013147
37223	-0.687964	1.327622	-9.697007	0.032242	0.004174	-0.012576	0.299487	-0.024171	0.695645	-0.073376	-0.966554	-0.245379	0.013318
37224	-0.792479	1.236689	-9.810114	0.014399	-0.002750	-0.023290	0.300408	-0.023066	0.696167	-0.073129	-0.966469	-0.245777	0.013570
37225	-0.857399	1.280090	-9.941245	-0.028526	0.006031	-0.021778	0.298949	-0.023474	0.696711	-0.073709	-0.966311	-0.246229	0.013437
37226	-0.687789	1.353896	-9.756793	-0.030414	0.007649	-0.004202	0.298292	-0.024442	0.696317	-0.074282	-0.966258	-0.246277	0.013241
37227	-0.567167	1.331819	-9.589845	0.007121	0.016322	0.003108	0.301482	-0.025849	0.697174	-0.074128	-0.966278	-0.246254	0.013049
37228	-0.499183	1.379733	-9.479321	0.014269	0.030271	0.006722	0.300543	-0.024733	0.698118	-0.073729	-0.966356	-0.246093	0.012621
37229	-0.465276	1.391671	-9.421793	-0.004501	0.032006	0.001295	0.298949	-0.023891	0.697363	-0.073724	-0.966354	-0.246130	0.012063
37230	-0.446382	1.335861	-9.533157	0.014314	0.030288	-0.002113	0.299218	-0.025004	0.698136	-0.073321	-0.966381	-0.246163	0.011646
37231	-0.504689	1.292490	-9.706203	0.025893	0.023313	0.012057	0.297085	-0.023187	0.697924	-0.072769	-0.966474	-0.245972	0.011382
37232	-0.463683	1.291626	-9.884423	0.001805	0.004120	-0.004057	0.297217	-0.022771	0.697401	-0.072737	-0.966464	-0.246020	0.011411
37233	-0.451251	1.339813	-9.826293	-0.008921	-0.001137	-0.009437	0.298009	-0.022498	0.698310	-0.072966	-0.966396	-0.246217	0.011473
37234	-0.456186	1.321005	-9.696679	-0.009011	-0.008195	0.004631	0.297752	-0.024719	0.699343	-0.073206	-0.966418	-0.246051	0.011677
37235	-0.663819	1.331796	-9.843779	-0.016221	-0.020384	0.016938	0.298280	-0.024027	0.699079	-0.073674	-0.966464	-0.245711	0.012036
37236	-0.644653	1.307842	-9.762502	-0.005398	-0.018604	-0.004137	0.298285	-0.024165	0.697764	-0.073893	-0.966443	-0.245708	0.012471
37237	-0.620513	1.307565	-9.791554	0.035823	-0.006322	-0.013492	0.299344	-0.023060	0.696709	-0.073274	-0.966420	-0.245965	0.012864
37238	-0.584596	1.259675	-9.628980	0.055505	0.009388	-0.013316	0.298406	-0.022501	0.698567	-0.072175	-0.966457	-0.246131	0.013073
37239	-0.587453	1.199416	-9.677717	0.066231	0.012893	-0.008829	0.298662	-0.020280	0.697403	-0.070868	-0.966504	-0.246317	0.013239
37240	-0.557862	1.283520	-9.628936	0.071569	0.011111	-0.003503	0.298387	-0.018891	0.697947	-0.069453	-0.966612	-0.246285	0.013479
37241	-0.595676	1.399209	-9.648911	0.028620	0.016355	-0.000237	0.297308	-0.016248	0.698515	-0.068863	-0.966647	-0.246319	0.013379
37242	-0.522633	1.480619	-9.583712	-0.008852	0.016367	-0.025189	0.298364	-0.015282	0.698640	-0.068971	-0.966523	-0.246787	0.013148
37243	-0.580895	1.439993	-9.646166	-0.015992	0.025146	-0.025199	0.297306	-0.015692	0.698258	-0.069210	-0.966374	-0.247327	0.012687
37244	-0.494666	1.340755	-9.628823	0.002809	0.037373	-0.025064	0.296507	-0.015271	0.698405	-0.068988	-0.966271	-0.247819	0.012108
37245	-0.470683	1.321001	-9.735010	0.035888	0.020764	-0.021367	0.295174	-0.014154	0.698437	-0.068250	-0.966210	-0.248266	0.011977
37246	-0.518732	1.361696	-9.921597	-0.003454	0.009441	-0.025193	0.295172	-0.014432	0.699485	-0.068288	-0.966090	-0.248726	0.011905
37247	-0.446589	1.311389	-9.670435	-0.039284	0.002359	-0.025517	0.293715	-0.014979	0.699633	-0.069095	-0.965901	-0.249246	0.011756
37248	-0.427464	1.278152	-9.478704	-0.053702	0.016259	-0.004441	0.293718	-0.014423	0.697669	-0.070075	-0.965810	-0.249346	0.011273
37249	-0.539064	1.211174	-9.641948	-0.055508	0.019807	0.004394	0.294788	-0.017484	0.700248	-0.071113	-0.965749	-0.249314	0.010662
37250	-0.519814	1.205809	-9.774365	-0.071575	0.005846	-0.004589	0.294257	-0.017343	0.700257	-0.072490	-0.965630	-0.249396	0.010292
37251	-0.524488	1.225294	-9.706804	-0.080599	0.007543	0.011216	0.292541	-0.020806	0.703269	-0.074064	-0.965561	-0.249220	0.009783
37252	-0.519165	1.294950	-9.725277	-0.173692	0.023235	0.025588	0.292965	-0.025528	0.703740	-0.077331	-0.965437	-0.248755	0.008525
37253	-0.523662	1.340747	-9.705484	-0.383204	0.003865	0.051317	0.293549	-0.034277	0.702856	-0.084762	-0.965064	-0.247841	0.006521
37254	-0.531736	1.562122	-9.698062	-0.664152	0.003782	0.052842	0.293383	-0.051629	0.702948	-0.097586	-0.964116	-0.246874	0.003160
37255	-0.394262	1.871695	-9.580322	-0.924575	0.009737	0.065083	0.294583	-0.075930	0.703475	-0.115394	-0.962461	-0.245664	-0.001666
37256	-0.502240	2.307711	-9.641675	-1.027476	0.029843	0.076865	0.291203	-0.110478	0.702394	-0.135020	-0.960271	-0.244122	-0.007366
37257	-0.566893	2.721916	-9.645968	-1.025609	0.043881	0.066460	0.290727	-0.142404	0.701295	-0.154510	-0.957608	-0.242767	-0.013337
37258	-0.522856	3.135609	-9.540647	-0.998760	0.057841	0.068538	0.290092	-0.170721	0.701941	-0.173331	-0.954656	-0.241271	-0.019401
37259	-0.402064	3.480953	-9.566560	-1.261762	0.062125	0.061384	0.287645	-0.205552	0.700056	-0.197087	-0.950241	-0.239748	-0.026824
37260	-0.529138	3.939575	-9.363106	-1.671574	0.080357	0.069165	0.284482	-0.251204	0.692952	-0.228329	-0.943407	-0.237728	-0.036528
37261	-0.293503	4.467345	-9.219669	-2.271162	0.102762	0.100157	0.281438	-0.314484	0.681075	-0.270385	-0.932464	-0.234398	-0.049613
37262	-0.210417	5.257724	-8.538327	-3.014018	0.119783	0.140747	0.277880	-0.395800	0.656027	-0.325320	-0.915020	-0.229076	-0.066548
37263	-0.287168	5.973394	-7.524787	-3.565478	0.091348	0.175544	0.273308	-0.479605	0.621254	-0.388965	-0.890231	-0.221127	-0.085421
37264	-0.296522	6.650801	-6.267114	-3.846778	0.080393	0.219389	0.268492	-0.576722	0.564424	-0.455365	-0.858524	-0.210919	-0.105319
37265	-0.113164	7.591984	-4.782145	-4.017076	0.048413	0.240165	0.262780	-0.667714	0.487974	-0.521987	-0.820188	-0.198096	-0.124817
37266	-0.127620	8.572172	-3.631506	-3.878522	0.034198	0.238660	0.251565	-0.758386	0.390603	-0.583128	-0.778196	-0.184356	-0.142781
37267	0.003127	8.907857	-2.071327	-3.544997	-0.006321	0.232127	0.243588	-0.816179	0.300075	-0.636124	-0.735839	-0.170063	-0.158001
37268	0.050983	9.815969	-0.734584	-3.105867	-0.001290	0.242536	0.243379	-0.846533	0.219682	-0.679761	-0.695802	-0.156371	-0.171268
37269	0.291393	9.629892	0.381218	-2.396466	0.002106	0.238772	0.237660	-0.867836	0.144322	-0.711550	-0.663127	-0.144630	-0.181773
37270	0.436582	9.641281	1.329466	-2.165688	0.007200	0.228074	0.229181	-0.879137	0.082627	-0.738734	-0.632348	-0.133682	-0.191147
37271	0.468365	9.326555	2.318206	-2.604093	0.064652	0.212655	0.216462	-0.884022	0.008981	-0.769736	-0.593281	-0.121737	-0.201751
37272	0.470125	8.863187	3.389617	-3.196480	0.102783	0.207476	0.207573	-0.879759	-0.074873	-0.804932	-0.543056	-0.107710	-0.213478
37273	0.643114	8.037081	4.263103	-3.590287	0.112951	0.208808	0.211525	-0.866261	-0.165134	-0.840731	-0.483813	-0.091583	-0.225186
37274	0.599613	7.319447	5.447348	-3.693361	0.137173	0.218559	0.204357	-0.830348	-0.262222	-0.872851	-0.420356	-0.074886	-0.236273
37275	0.711917	6.760894	7.136806	-3.660359	0.157849	0.197541	0.203309	-0.777536	-0.353327	-0.900141	-0.354819	-0.058389	-0.245847
37276	0.792341	5.820303	8.091492	-3.309655	0.178777	0.178788	0.192873	-0.705790	-0.447514	-0.920523	-0.293937	-0.043897	-0.253596
37277	0.866741	4.720298	8.813663	-2.805025	0.184066	0.154024	0.192462	-0.643002	-0.509643	-0.934677	-0.240813	-0.031932	-0.259553
37278	0.859878	3.751895	9.103022	-2.544750	0.175334	0.158330	0.198943	-0.590676	-0.552024	-0.944774	-0.192203	-0.021132	-0.264600
37279	0.737342	2.813570	9.494670	-2.649406	0.173578	0.135368	0.200830	-0.523609	-0.595237	-0.952880	-0.140726	-0.009656	-0.268556
37280	0.508563	1.873944	9.976148	-3.105640	0.159531	0.094850	0.204499	-0.446837	-0.632604	-0.959232	-0.080567	0.004326	-0.270858
37281	0.645411	0.747419	10.050943	-3.397019	0.178829	0.024673	0.201620	-0.341434	-0.666041	-0.962369	-0.013995	0.019510	-0.270683
37282	0.622630	-0.405155	9.852820	-3.040769	0.141475	-0.019792	0.205637	-0.242601	-0.687568	-0.961607	0.045184	0.033270	-0.268633
37283	0.578534	-1.495389	9.535425	-2.093744	0.116672	-0.111874	0.214022	-0.168644	-0.702714	-0.959507	0.086333	0.042579	-0.264728
37284	0.553709	-1.936876	9.828594	-0.912733	0.067983	-0.128205	0.216160	-0.124092	-0.704534	-0.958507	0.104059	0.046409	-0.261310
37285	0.465836	-2.070634	9.911936	0.151195	0.050847	-0.155763	0.217962	-0.114662	-0.704074	-0.959628	0.101651	0.045214	-0.258336
37286	0.611717	-1.927878	9.772917	0.727478	0.023909	-0.175464	0.215618	-0.128538	-0.693935	-0.961929	0.087622	0.041438	-0.255535
37287	0.533737	-2.025933	9.758041	0.799933	0.009082	-0.175867	0.217615	-0.153121	-0.693160	-0.964077	0.072464	0.037734	-0.252748
37288	0.558872	-1.897717	10.062136	0.429492	0.040393	-0.169630	0.219709	-0.169373	-0.696112	-0.965547	0.064234	0.035118	-0.249719
37289	0.540130	-1.815912	10.022379	-0.139632	0.071688	-0.142800	0.223046	-0.173001	-0.695936	-0.966094	0.067527	0.034882	-0.246750
37290	0.445530	-1.868671	9.832715	-0.454441	0.075228	-0.167089	0.224563	-0.159960	-0.695829	-0.966313	0.076538	0.035985	-0.243078
37291	0.682336	-2.170190	9.370546	-0.346917	0.049115	-0.198244	0.225135	-0.145527	-0.693331	-0.966714	0.083685	0.037312	-0.238892
37292	0.754490	-2.209388	9.321404	0.018302	0.026553	-0.240633	0.225635	-0.140255	-0.693286	-0.967904	0.083258	0.037204	-0.234192
37293	0.880728	-2.127519	9.672162	0.378047	0.002109	-0.270732	0.227245	-0.143039	-0.693863	-0.969727	0.076094	0.036166	-0.229197
37294	0.698405	-1.964431	9.839046	0.456786	0.012648	-0.271797	0.228506	-0.154708	-0.693736	-0.971624	0.067073	0.034329	-0.224209
37295	0.619220	-1.552841	9.729095	0.304793	0.051164	-0.279705	0.230546	-0.163743	-0.692807	-0.973260	0.061523	0.032683	-0.218887
37296	0.431816	-1.414723	9.583285	0.004245	0.052946	-0.292375	0.230180	-0.171656	-0.688941	-0.974564	0.061462	0.032083	-0.213116
37297	0.389051	-1.311456	9.421406	-0.066369	0.068735	-0.298082	0.233345	-0.168203	-0.689218	-0.975751	0.063177	0.031729	-0.207154
37298	0.448117	-1.153441	9.331381	-0.008208	0.037266	-0.304805	0.236345	-0.158779	-0.689826	-0.977010	0.063281	0.031512	-0.201133
37299	0.358788	-1.165734	9.803090	0.140235	0.023230	-0.303760	0.237678	-0.160730	-0.688422	-0.978378	0.060729	0.031207	-0.195232
37300	0.578492	-1.181048	10.075014	0.249447	0.020561	-0.324197	0.237700	-0.164618	-0.688198	-0.979927	0.055708	0.030315	-0.188997
37301	0.627396	-1.103737	10.311021	0.248660	0.031931	-0.350600	0.238517	-0.168926	-0.687203	-0.981493	0.050996	0.029473	-0.182215
37302	0.588688	-1.099932	9.883581	0.042256	0.070567	-0.388952	0.241429	-0.169083	-0.684886	-0.982965	0.050179	0.028421	-0.174512
37303	0.598139	-1.126686	9.811088	-0.107902	0.086355	-0.417312	0.244595	-0.165629	-0.685031	-0.984305	0.052599	0.027859	-0.166133
37304	0.543262	-1.369378	9.751087	-0.095091	0.104025	-0.474463	0.249327	-0.158020	-0.684896	-0.985792	0.054536	0.026716	-0.156607
37305	0.662483	-1.577586	9.613070	-0.023340	0.142598	-0.498548	0.252877	-0.152486	-0.684632	-0.987332	0.055417	0.024876	-0.146580
37306	1.104627	-1.884045	9.632171	0.085829	0.144260	-0.503229	0.257614	-0.146822	-0.682547	-0.988919	0.053880	0.022424	-0.136501
37307	0.797252	-1.641269	9.582334	0.167865	0.076026	-0.458677	0.260391	-0.146144	-0.681007	-0.990319	0.050826	0.021355	-0.127395
37308	-0.049897	-1.244496	9.748028	0.105719	-0.009680	-0.395664	0.262656	-0.148934	-0.678969	-0.991397	0.048528	0.021771	-0.119592
37309	0.223560	-0.827920	9.808141	-0.128109	-0.004755	-0.326855	0.263166	-0.144632	-0.679984	-0.992009	0.051165	0.022861	-0.113036
37310	0.325018	-0.837013	10.239785	-0.287590	0.012484	-0.285701	0.263912	-0.135752	-0.680300	-0.992334	0.056759	0.023647	-0.107204
37311	0.331182	-0.973174	9.776701	-0.252155	0.000139	-0.199152	0.263450	-0.124504	-0.680575	-0.992434	0.061888	0.024768	-0.103106
37312	0.082627	-0.942923	9.596529	-0.009059	-0.011203	-0.137417	0.263027	-0.119503	-0.681832	-0.992697	0.061969	0.025272	-0.100371
37313	0.141470	-0.827160	9.847313	0.259091	-0.012203	-0.084358	0.263569	-0.121867	-0.680945	-0.993150	0.056939	0.025421	-0.098819
37314	0.153411	-0.509623	9.889317	0.250991	0.015731	-0.064870	0.263887	-0.131448	-0.680388	-0.993558	0.051944	0.024779	-0.097623
37315	0.371984	-0.335828	9.860587	-0.016679	0.033007	-0.026254	0.264433	-0.134367	-0.679769	-0.993596	0.052447	0.024480	-0.097037
37316	0.428109	-0.589084	9.775474	-0.263654	0.032929	-0.019309	0.262567	-0.133802	-0.678422	-0.993359	0.057733	0.024450	-0.096476
37317	0.405654	-1.022343	9.619267	-0.371138	0.008401	0.000888	0.264100	-0.122704	-0.679648	-0.992894	0.065211	0.025285	-0.096276
37318	0.703139	-1.296399	9.639988	-0.171872	-0.042475	0.040782	0.264314	-0.113542	-0.680216	-0.992563	0.068556	0.026499	-0.097039
37319	0.702376	-1.408889	9.821364	0.040115	-0.037228	0.051131	0.263383	-0.112981	-0.680459	-0.992486	0.067796	0.027392	-0.098102
37320	0.876372	-1.391007	9.820068	0.067726	-0.023347	0.083056	0.261685	-0.116858	-0.681785	-0.992399	0.066445	0.027702	-0.099805
37321	0.823132	-1.409584	9.902033	0.047018	0.004565	0.117382	0.260902	-0.120048	-0.680229	-0.992216	0.065661	0.027684	-0.102130
37322	0.669550	-1.280323	10.092315	-0.028269	0.050833	0.154959	0.262117	-0.123386	-0.680544	-0.991884	0.066404	0.026622	-0.105109
37323	0.624590	-1.471644	9.552126	-0.114243	0.049993	0.186038	0.262630	-0.120752	-0.679869	-0.991347	0.068946	0.025952	-0.108646
37324	0.529703	-1.567411	9.455705	-0.119571	0.043063	0.177173	0.263151	-0.120062	-0.678294	-0.990810	0.071494	0.025206	-0.112022
37325	0.474644	-1.512841	9.855783	0.023563	0.041296	0.171180	0.265538	-0.120492	-0.677284	-0.990464	0.071282	0.024418	-0.115340
37326	0.636424	-1.186150	10.127332	0.265243	0.046562	0.144775	0.267451	-0.129386	-0.678190	-0.990513	0.066196	0.022769	-0.118255
37327	0.386023	-1.087490	10.289255	0.293892	0.025640	0.130901	0.267508	-0.140216	-0.676723	-0.990576	0.060540	0.021720	-0.120921
37328	0.328876	-0.967434	10.074817	0.179353	-0.009328	0.129986	0.266890	-0.148264	-0.676663	-0.990465	0.057012	0.021405	-0.123571
37329	0.173118	-1.123757	9.685001	-0.046006	-0.035453	0.107125	0.265185	-0.151865	-0.676279	-0.990124	0.057913	0.022410	-0.125689
37330	0.138942	-1.176305	9.718341	-0.248148	-0.051205	0.086207	0.264235	-0.147972	-0.676620	-0.989583	0.062727	0.024040	-0.127330
37331	-0.030617	-1.249487	9.738190	-0.274935	-0.037145	0.077287	0.261954	-0.142405	-0.678761	-0.989001	0.068142	0.025659	-0.128747
37332	-0.089462	-1.374078	9.746879	-0.112056	-0.002087	0.078593	0.260861	-0.137402	-0.677907	-0.988641	0.070383	0.025974	-0.130234
37333	0.134520	-1.125199	9.901629	0.032920	0.009238	0.072621	0.261383	-0.135739	-0.678030	-0.988497	0.069814	0.025850	-0.131650
37334	0.370250	-1.247931	9.696294	0.168953	0.030243	0.076241	0.261685	-0.142960	-0.676662	-0.988541	0.066582	0.024793	-0.133190
37335	0.660239	-1.207939	9.355362	0.165378	0.015344	0.080495	0.261713	-0.147680	-0.676972	-0.988544	0.063399	0.024194	-0.134818
37336	0.533933	-1.321373	9.694036	0.122457	-0.004775	0.058969	0.262689	-0.156015	-0.676808	-0.988534	0.060983	0.023976	-0.136038
37337	0.510380	-1.232718	9.522209	0.004328	-0.007413	0.068701	0.262182	-0.160455	-0.676056	-0.988345	0.060915	0.024288	-0.137383
37338	0.607501	-1.163310	9.656764	-0.129932	-0.000530	0.078304	0.261505	-0.158231	-0.675893	-0.987966	0.063509	0.024652	-0.138857
37339	0.607252	-1.201471	9.762080	-0.171145	0.018652	0.093043	0.261348	-0.153787	-0.676371	-0.987489	0.066982	0.024914	-0.140561
37340	0.561579	-1.172256	9.760406	0.030946	-0.009322	0.111176	0.261876	-0.152957	-0.676896	-0.987211	0.066389	0.024954	-0.142771
37341	0.696854	-1.163906	9.689634	0.183029	-0.011070	0.117528	0.259781	-0.158777	-0.675346	-0.987102	0.062778	0.024780	-0.145171
37342	0.450859	-1.118736	9.675452	0.218703	-0.009299	0.144313	0.258240	-0.168487	-0.674107	-0.986939	0.058493	0.024240	-0.148127
37343	0.525194	-0.850332	9.540899	0.100384	-0.007703	0.197243	0.258014	-0.175427	-0.673910	-0.986458	0.056540	0.024152	-0.152051
37344	0.393822	-0.651753	9.645262	-0.012638	0.000880	0.260854	0.257505	-0.179033	-0.674201	-0.985638	0.056906	0.023969	-0.157177
37345	0.172793	-0.491421	9.598539	0.028264	0.012192	0.322975	0.257002	-0.184028	-0.673849	-0.984643	0.056456	0.023544	-0.163515
37346	-0.206478	-0.184352	9.939425	0.101436	0.042765	0.367846	0.256500	-0.189718	-0.672585	-0.983546	0.054758	0.022045	-0.170743
37347	-0.244347	-0.069331	9.700727	0.131793	0.067266	0.396394	0.256807	-0.198189	-0.670574	-0.982339	0.052417	0.020052	-0.178495
37348	-0.120952	-0.364593	9.422272	0.092283	0.089930	0.440155	0.256582	-0.205407	-0.670248	-0.980860	0.051085	0.017586	-0.187070
37349	-0.163600	0.074714	9.817053	0.136871	0.074067	0.459902	0.256881	-0.212629	-0.667962	-0.979271	0.048630	0.015325	-0.196033
37350	0.172380	0.117890	9.848299	0.115354	0.066940	0.466676	0.256398	-0.221373	-0.667254	-0.977528	0.046758	0.013199	-0.205129
37351	0.121517	-0.240160	9.830200	0.107070	0.030123	0.505197	0.255128	-0.231639	-0.666549	-0.975527	0.044652	0.011864	-0.214973
37352	0.113458	-0.351032	9.735259	0.043450	0.010840	0.522268	0.253179	-0.239264	-0.665808	-0.973269	0.043956	0.011089	-0.225148
37353	-0.250549	-0.263855	9.785069	0.023526	0.019551	0.576913	0.250021	-0.245218	-0.663587	-0.970648	0.043414	0.010246	-0.236330
37354	-0.195933	-0.059464	9.904717	-0.042779	0.014198	0.594057	0.245800	-0.248942	-0.664741	-0.967739	0.044411	0.009746	-0.247819
37355	-0.507194	-0.360219	9.867893	0.005613	0.026598	0.580388	0.243447	-0.255315	-0.664375	-0.964826	0.044217	0.008805	-0.258994
37356	-0.526725	-0.384620	9.704345	-0.085128	-0.006815	0.657154	0.239769	-0.261125	-0.665427	-0.961261	0.045915	0.008886	-0.271642
37357	0.249217	-0.620904	9.925666	-0.131082	-0.062332	0.703914	0.234079	-0.263037	-0.666935	-0.957228	0.047876	0.010259	-0.285161
37358	0.322692	-0.494708	10.479280	-0.032983	-0.072197	0.757455	0.230124	-0.267319	-0.667312	-0.952754	0.048222	0.011193	-0.299683
37359	0.817986	-0.123238	10.512927	0.024943	-0.086452	0.805335	0.222739	-0.274774	-0.667930	-0.947831	0.047008	0.012063	-0.315057
37360	0.857742	0.039401	10.312563	-0.042317	-0.046316	0.857886	0.214818	-0.281672	-0.668272	-0.942239	0.047692	0.012488	-0.331294
37361	0.547792	-0.069734	10.015952	-0.070747	-0.023348	0.827880	0.204636	-0.286891	-0.669613	-0.936580	0.048605	0.012799	-0.346832
37362	0.664083	-0.345682	9.742587	-0.135138	0.001147	0.834463	0.200806	-0.289646	-0.670370	-0.930532	0.051321	0.012990	-0.362363
37363	0.176110	-0.707485	9.742638	-0.185327	0.009988	0.853588	0.195378	-0.291420	-0.671092	-0.924051	0.054567	0.013497	-0.378113
37364	0.048231	-1.020112	9.437309	-0.161809	0.038198	0.812428	0.189552	-0.292776	-0.672199	-0.917622	0.058025	0.013212	-0.392975
37365	0.056678	-1.190829	9.478537	0.001093	0.032150	0.795050	0.184797	-0.296637	-0.672165	-0.911302	0.057992	0.011940	-0.407459
37366	-0.412325	-0.903151	8.755237	0.285836	-0.039999	0.747734	0.180350	-0.307163	-0.673384	-0.905422	0.052593	0.009556	-0.421133
37367	0.075748	-0.548913	9.428069	0.486790	-0.055662	0.608947	0.173250	-0.320731	-0.669734	-0.900713	0.042955	0.006071	-0.432242
37368	-0.264250	-0.498742	10.022833	0.285139	-0.044925	0.472797	0.167498	-0.337499	-0.666663	-0.896818	0.037449	0.004093	-0.440792
37369	-0.557827	-0.682535	9.737240	-0.086381	-0.009560	0.338099	0.163006	-0.341501	-0.665846	-0.893777	0.038493	0.005001	-0.446829
37370	-0.265999	-0.400600	9.862944	-0.388227	0.036884	0.223245	0.162048	-0.334969	-0.668130	-0.891458	0.045744	0.007723	-0.450722
37371	-0.390317	-0.552181	9.530595	-0.447662	0.086188	0.133125	0.161340	-0.324968	-0.671959	-0.889855	0.054077	0.010307	-0.452910
37372	-0.404935	-0.910214	9.610726	-0.152857	0.111853	0.040129	0.164467	-0.314295	-0.672950	-0.889350	0.057779	0.009741	-0.453457
37373	-0.570158	-1.059712	9.855587	0.012222	0.099905	-0.069724	0.168163	-0.311122	-0.672712	-0.890047	0.058032	0.008121	-0.452088
37374	-0.670635	-0.935486	10.107842	-0.092232	0.105230	-0.125049	0.171465	-0.308503	-0.672736	-0.891088	0.060566	0.007311	-0.449711
37375	-0.957768	-1.223489	9.583053	-0.185880	0.070554	-0.188381	0.175278	-0.301721	-0.673646	-0.892587	0.064096	0.008103	-0.446222
37376	-1.159526	-1.422641	10.015128	-0.235925	0.035598	-0.224990	0.179099	-0.296466	-0.674834	-0.894284	0.068549	0.009946	-0.442106
37377	-0.802414	-1.450621	9.641591	-0.094575	0.026835	-0.213522	0.182115	-0.289123	-0.676382	-0.896069	0.070099	0.010707	-0.438214
37378	-0.645314	-1.428134	9.529934	0.096759	0.003176	-0.186700	0.183287	-0.284826	-0.677145	-0.897839	0.068314	0.010148	-0.434874
37379	-0.145467	-1.432016	9.535191	0.178887	0.005578	-0.144829	0.184625	-0.287749	-0.675619	-0.899362	0.064811	0.008804	-0.432285
37380	-0.424220	-1.578896	9.559942	0.123238	-0.020677	-0.115316	0.185978	-0.292616	-0.674900	-0.900514	0.062358	0.008345	-0.430252
37381	-0.562094	-1.279011	9.740032	0.105274	-0.050442	-0.111931	0.185608	-0.298446	-0.673377	-0.901619	0.059735	0.008599	-0.428301
37382	-0.155578	-1.175289	10.086221	0.151813	-0.026113	-0.116900	0.184437	-0.302604	-0.673138	-0.902792	0.056716	0.007995	-0.426247
37383	-0.214173	-1.266089	10.133752	-0.030630	-0.022609	-0.135842	0.185090	-0.301081	-0.672870	-0.903931	0.056794	0.008942	-0.423797
37384	-0.502913	-1.134976	10.584795	-0.132646	-0.057606	-0.154232	0.185062	-0.295527	-0.673865	-0.905072	0.058639	0.011368	-0.421043
37385	-0.504476	-0.667014	10.229670	0.019692	-0.029427	-0.184638	0.186103	-0.291645	-0.674498	-0.906659	0.057730	0.012051	-0.417722
37386	-0.344059	-0.845223	9.781594	0.182665	0.035414	-0.183290	0.186929	-0.298037	-0.672343	-0.908399	0.054633	0.010179	-0.414394
37387	-0.257482	-0.541921	9.291623	0.023488	0.098408	-0.168314	0.190125	-0.299998	-0.672411	-0.909855	0.054714	0.008464	-0.411216
37388	-0.375395	-0.828934	9.522477	-0.234228	0.131558	-0.159527	0.194599	-0.293359	-0.672544	-0.910917	0.059995	0.008257	-0.408121
37389	-0.675983	-0.992267	9.616928	-0.402380	0.110636	-0.181921	0.197586	-0.280741	-0.674827	-0.911924	0.067933	0.009806	-0.404579
37390	-1.014790	-1.429951	9.566750	-0.468644	0.072238	-0.182530	0.201351	-0.264934	-0.677090	-0.912732	0.076990	0.012615	-0.401041
37391	-0.969185	-1.468787	9.568314	-0.431153	0.024973	-0.177162	0.203914	-0.249678	-0.676321	-0.913479	0.084790	0.015912	-0.397635
37392	-1.181151	-1.731627	9.598365	-0.298770	0.013688	-0.174467	0.204914	-0.236354	-0.680667	-0.914342	0.090265	0.018421	-0.394325
37393	-0.343225	-1.744503	9.884211	-0.331014	0.033487	-0.169604	0.206588	-0.226922	-0.681518	-0.915091	0.096321	0.020726	-0.391026
37394	-0.222189	-2.369293	9.599584	-0.417882	0.047438	-0.143909	0.206118	-0.213592	-0.682953	-0.915388	0.104242	0.023492	-0.388133
37395	-1.363656	-3.283351	9.822446	-0.390440	0.051120	-0.088912	0.210027	-0.200841	-0.683411	-0.915273	0.111626	0.025770	-0.386200
37396	-0.913395	-3.108483	9.162021	-0.628704	0.099845	0.002847	0.212849	-0.182113	-0.686681	-0.913807	0.123862	0.028885	-0.385722
37397	-0.756362	-3.430218	8.964689	-0.287161	0.085813	0.056285	0.216086	-0.168249	-0.686329	-0.912698	0.129778	0.029393	-0.386364
37398	-0.435585	-3.824661	9.005456	0.226026	-0.010519	0.110606	0.216344	-0.167835	-0.684885	-0.912398	0.125600	0.027644	-0.388575
37399	-0.429879	-3.697645	8.867466	0.318891	-0.026315	0.151786	0.214548	-0.178653	-0.684834	-0.911976	0.119727	0.025305	-0.391568
37400	-0.964942	-3.562685	9.162050	0.307192	-0.064716	0.148219	0.213289	-0.191141	-0.683758	-0.911475	0.113654	0.023818	-0.394625
37401	-0.749712	-3.179741	9.087686	-0.319798	-0.074455	0.101334	0.209601	-0.196397	-0.682703	-0.909875	0.119100	0.027513	-0.396467
37402	-0.565733	-3.127262	9.413573	-0.613104	-0.057938	0.060433	0.206868	-0.180554	-0.686180	-0.907821	0.129785	0.033375	-0.397371
37403	-0.391226	-3.043880	9.595690	-0.274938	-0.036965	0.071745	0.205198	-0.166384	-0.687457	-0.906472	0.134719	0.036103	-0.398568
37404	-0.389759	-2.848172	9.886343	-0.092595	-0.044054	0.103042	0.204384	-0.162769	-0.688328	-0.905365	0.136085	0.037450	-0.400490
37405	-0.214897	-2.714368	10.040195	0.057427	-0.056484	0.160456	0.202679	-0.165814	-0.688989	-0.904166	0.134881	0.037642	-0.403577
37406	-0.114426	-2.167238	9.877376	0.088508	-0.023393	0.229619	0.199651	-0.169406	-0.689766	-0.902517	0.133226	0.036820	-0.407870
37407	0.057941	-1.708560	10.075844	0.132218	-0.015674	0.258200	0.197164	-0.175084	-0.690179	-0.900727	0.130983	0.035405	-0.412651
37408	0.074920	-1.355577	9.923530	0.304111	-0.014693	0.241903	0.196159	-0.184935	-0.690262	-0.899477	0.125514	0.032616	-0.417282
37409	-0.001367	-1.543674	9.571119	0.603985	-0.023204	0.217615	0.194798	-0.202281	-0.689758	-0.899092	0.114569	0.027516	-0.421604
37410	0.064533	-1.441213	9.422713	0.789405	-0.038785	0.171331	0.191477	-0.226976	-0.686146	-0.899294	0.100090	0.021254	-0.425206
37411	-0.146165	-1.537128	9.769528	0.876324	-0.007203	0.142156	0.191624	-0.255299	-0.681573	-0.899706	0.084240	0.013727	-0.428070
37412	-0.388382	-1.295340	9.562893	0.691343	0.022688	0.107558	0.191224	-0.281122	-0.676310	-0.899843	0.071979	0.007308	-0.430173
37413	-0.423089	-1.426799	9.746748	0.347816	0.057583	0.100754	0.190114	-0.297498	-0.673436	-0.899474	0.066145	0.003218	-0.431928
37414	-0.743857	-1.036645	9.876578	0.213682	0.089126	0.092134	0.192149	-0.306396	-0.671455	-0.898926	0.063039	-0.000263	-0.433542
37415	-0.684065	-1.114394	9.774222	0.188714	0.075174	0.071603	0.194562	-0.311963	-0.669447	-0.898547	0.060219	-0.003272	-0.434715
37416	-0.730538	-1.191518	9.605494	0.138602	0.033227	0.064920	0.194455	-0.316405	-0.669490	-0.898118	0.057975	-0.005064	-0.435887
37417	-0.954220	-1.064805	9.570426	0.025921	-0.042779	0.032195	0.191417	-0.319165	-0.668945	-0.897882	0.057076	-0.004503	-0.436497
37418	-0.882959	-0.892232	9.552567	0.065371	-0.039252	0.016649	0.189844	-0.323044	-0.667910	-0.897756	0.055522	-0.004295	-0.436960
37419	-0.708992	-1.222501	9.753967	0.052863	0.000031	0.016575	0.188796	-0.325815	-0.667265	-0.897679	0.054531	-0.004731	-0.437237
37420	-0.724677	-1.053839	9.808918	-0.145915	0.024375	0.055787	0.188001	-0.324699	-0.669605	-0.896947	0.057322	-0.003858	-0.438389
37421	-0.626417	-0.803702	9.267762	-0.142371	0.051507	0.087666	0.188760	-0.318178	-0.669552	-0.896016	0.060286	-0.003596	-0.439896
37422	-0.612155	-0.832921	9.187988	-0.061936	0.047118	0.108495	0.189029	-0.317484	-0.671650	-0.894890	0.061766	-0.003929	-0.441975
37423	-1.015986	-0.585581	9.598100	-0.031678	0.003373	0.121937	0.189022	-0.317346	-0.669941	-0.893779	0.062307	-0.003842	-0.444142
37424	-0.804075	-0.001970	9.850538	0.050781	-0.036869	0.074860	0.187571	-0.318449	-0.670587	-0.893009	0.061029	-0.003620	-0.445866
37425	-0.689961	-0.242056	9.500694	0.045593	-0.043747	0.041237	0.186262	-0.321496	-0.670728	-0.892711	0.059721	-0.003309	-0.446643
37426	-0.602895	-0.225708	9.562621	-0.024129	-0.049012	0.023062	0.183092	-0.323977	-0.670705	-0.892398	0.059674	-0.002150	-0.447282
37427	-0.208169	-0.406943	9.509062	-0.081448	-0.040415	0.038382	0.181353	-0.321191	-0.671438	-0.891971	0.060616	-0.000763	-0.448010
37428	-0.087562	-0.431412	9.680790	-0.078024	-0.044051	0.066546	0.181080	-0.319940	-0.671422	-0.891260	0.061573	0.000729	-0.449292
37429	-0.099298	-0.383286	9.657410	0.014242	-0.010738	0.053254	0.177223	-0.317975	-0.671868	-0.890816	0.061020	0.000727	-0.450247
37430	-0.196801	-0.516622	9.853803	0.002719	0.013801	0.030347	0.178150	-0.318258	-0.670966	-0.890540	0.061058	0.000505	-0.450788
37431	-0.671518	-0.706038	9.627391	-0.331818	0.015685	0.015688	0.178133	-0.314370	-0.672634	-0.889994	0.066880	0.003196	-0.451029
37432	-1.150993	-0.570903	10.120986	-0.492842	-0.001768	-0.008298	0.178328	-0.299097	-0.677474	-0.889362	0.075593	0.007770	-0.450844
37433	-1.292462	-0.771482	10.240074	-0.218777	0.005474	-0.071482	0.178284	-0.290350	-0.679356	-0.889688	0.079286	0.009696	-0.449527
37434	-1.234883	-1.157222	10.095740	0.110697	0.028422	-0.109625	0.179596	-0.288553	-0.678045	-0.890851	0.077511	0.008454	-0.447554
37435	-1.483814	-1.175473	9.785228	0.007876	0.058280	-0.108426	0.180527	-0.288836	-0.678324	-0.891858	0.077660	0.007403	-0.445537
37436	-1.470935	-1.390580	9.479807	-0.174669	0.045154	-0.101033	0.183274	-0.282466	-0.677515	-0.892486	0.081124	0.008396	-0.443640
37437	-1.376908	-1.740900	9.212989	-0.288392	0.026736	-0.080874	0.186151	-0.273734	-0.679835	-0.892736	0.086336	0.010457	-0.442107
37438	-1.473522	-2.431642	9.616874	-0.243071	-0.034629	-0.045641	0.184393	-0.267894	-0.680013	-0.892701	0.090321	0.013389	-0.441302
37439	-1.330037	-2.638615	9.944935	-0.106361	-0.062751	-0.023691	0.184623	-0.260953	-0.681260	-0.892703	0.091597	0.015321	-0.440973
37440	-1.159688	-2.457005	9.988815	0.000816	-0.064631	0.017602	0.179973	-0.260095	-0.680918	-0.892527	0.090979	0.016521	-0.441413
37441	-0.916836	-2.262030	9.868789	0.041878	-0.036749	0.051456	0.178652	-0.260087	-0.682736	-0.892135	0.089918	0.016540	-0.442421
37442	-1.053303	-2.429811	9.714215	0.097422	-0.029634	0.041323	0.178135	-0.262444	-0.682883	-0.891931	0.087893	0.016218	-0.443250
37443	-1.117236	-1.910229	9.562112	0.122561	-0.078523	0.015023	0.176020	-0.265349	-0.680385	-0.891979	0.085061	0.016320	-0.443703
37444	-1.028695	-1.684888	9.539904	0.126355	-0.067948	-0.027187	0.174993	-0.270618	-0.681603	-0.892409	0.082156	0.016543	-0.443377
37445	-0.862734	-1.436393	9.421156	0.165932	-0.057375	-0.065629	0.173417	-0.274219	-0.680171	-0.893232	0.078724	0.015999	-0.442360
37446	-0.811201	-1.653782	9.254776	0.140296	-0.043216	-0.126621	0.171578	-0.277958	-0.679392	-0.894553	0.075756	0.015814	-0.440211
37447	-0.651523	-1.961746	9.634412	0.015948	-0.028468	-0.139048	0.169992	-0.278365	-0.680423	-0.895782	0.075270	0.016193	-0.437775
37448	-0.550975	-1.750498	9.753743	-0.080713	-0.015447	-0.130884	0.172645	-0.278519	-0.679939	-0.896797	0.076500	0.017458	-0.435428
37449	-0.344839	-1.963955	9.694231	-0.037908	-0.033041	-0.104305	0.172107	-0.276711	-0.680832	-0.897625	0.076971	0.018360	-0.433598
37450	-0.439448	-2.034391	10.016302	0.060219	-0.057667	-0.056088	0.171571	-0.276153	-0.680293	-0.898183	0.075332	0.019044	-0.432701
37451	-0.352834	-1.737226	9.879570	0.117494	-0.041921	-0.048527	0.169463	-0.277389	-0.682637	-0.898752	0.072973	0.018691	-0.431939
37452	-0.246608	-1.729538	9.518222	0.040429	-0.003507	-0.001389	0.168548	-0.280439	-0.681472	-0.898821	0.072177	0.018492	-0.431936
37453	-0.198480	-1.758280	9.680912	0.025883	0.006825	0.047864	0.168953	-0.281413	-0.681881	-0.898438	0.071931	0.017939	-0.432796
37454	-0.177603	-1.541840	9.721676	0.045392	0.007595	0.086818	0.168437	-0.284326	-0.681377	-0.897754	0.071174	0.017370	-0.434363
37455	-0.288037	-1.449717	9.675618	0.124079	-0.028222	0.089077	0.167395	-0.287930	-0.680872	-0.897135	0.068866	0.016552	-0.436041
37456	-0.324406	-1.131994	9.655551	0.150934	-0.043943	0.084005	0.165293	-0.292083	-0.680094	-0.896591	0.065765	0.015993	-0.437658
37457	-0.255463	-0.947244	9.681115	0.134840	-0.033479	0.084823	0.165053	-0.297358	-0.678830	-0.896006	0.063186	0.015185	-0.439260
37458	-0.309106	-1.021215	9.738410	0.118796	-0.014206	0.075083	0.161620	-0.301644	-0.676588	-0.895488	0.060917	0.014386	-0.440662
37459	-0.317514	-0.843437	9.646791	0.126050	-0.001902	0.061122	0.161248	-0.306362	-0.676104	-0.895098	0.058740	0.013119	-0.441789
37460	-0.346891	-0.900782	9.696858	0.095699	-0.004495	0.043264	0.160345	-0.311078	-0.675875	-0.894824	0.056960	0.012388	-0.442597
37461	-0.354035	-0.890722	9.822016	0.101120	0.005136	0.031004	0.159691	-0.313574	-0.674577	-0.894664	0.055265	0.011251	-0.443165
37462	-0.372811	-0.809321	9.650064	0.083364	0.006979	0.006234	0.160366	-0.315799	-0.674084	-0.894702	0.053798	0.010464	-0.443289
37463	-0.370676	-0.843484	9.495831	0.031504	-0.012230	-0.003029	0.159846	-0.318296	-0.672920	-0.894761	0.053171	0.010292	-0.443249
37464	-0.376398	-0.977274	9.777951	0.028702	-0.029815	0.009192	0.158799	-0.319816	-0.674757	-0.894703	0.052356	0.010646	-0.443454
37465	-0.405523	-1.005205	10.008615	0.068877	-0.024628	0.023600	0.158537	-0.320787	-0.674106	-0.894562	0.050953	0.010338	-0.443910
37466	-0.376903	-1.053684	9.959741	0.126059	-0.015910	0.045179	0.156952	-0.323139	-0.672399	-0.894284	0.048527	0.009542	-0.444758
37467	-0.346910	-0.909801	9.893840	0.111769	-0.005411	0.045134	0.156712	-0.327163	-0.672960	-0.893990	0.046530	0.008492	-0.445583
37468	-0.283868	-0.867600	9.696696	0.081418	-0.008872	0.034321	0.155662	-0.330213	-0.671268	-0.893758	0.044962	0.007977	-0.446219
37469	-0.308185	-0.887049	9.566895	0.009770	-0.015021	0.051406	0.155018	-0.333402	-0.671421	-0.893308	0.044701	0.008012	-0.447144
37470	-0.344728	-0.938991	9.792540	-0.043936	0.001545	0.054594	0.155140	-0.332293	-0.670230	-0.892781	0.045470	0.008412	-0.448111
37471	-0.458029	-0.920422	10.070129	-0.027940	0.011978	0.074166	0.153414	-0.331311	-0.671638	-0.892095	0.046132	0.008283	-0.449410
37472	-0.422845	-0.726058	10.007167	0.038401	0.036539	0.055383	0.154881	-0.332846	-0.671282	-0.891639	0.045746	0.007318	-0.450370
37473	-0.374561	-0.717785	9.689588	0.047401	0.009495	0.044771	0.155026	-0.334095	-0.672610	-0.891284	0.045026	0.006580	-0.451157
37474	-0.302049	-0.704309	9.561733	0.021566	0.003423	0.021634	0.154638	-0.336593	-0.671316	-0.891110	0.044636	0.006388	-0.451542
37475	-0.214876	-0.669094	9.501299	0.015285	-0.010596	0.023283	0.153313	-0.336724	-0.671822	-0.890916	0.044291	0.006325	-0.451960
37476	-0.248132	-0.602844	9.843640	0.008081	-0.008916	0.025014	0.153572	-0.336171	-0.670770	-0.890698	0.044030	0.006472	-0.452413
37477	-0.315090	-0.513122	9.910143	0.026048	-0.015862	0.005772	0.152509	-0.336443	-0.669838	-0.890671	0.043421	0.006424	-0.452524
37478	-0.195716	-0.358507	9.648912	0.017257	-0.015784	-0.020726	0.151178	-0.337131	-0.667723	-0.890873	0.042929	0.006650	-0.452171
37479	-0.204453	-0.569841	9.735487	0.024465	-0.026253	-0.038377	0.151443	-0.336577	-0.668510	-0.891244	0.042222	0.006844	-0.451503
37480	-0.266722	-0.512597	10.205359	0.058387	-0.010598	-0.029241	0.150919	-0.338379	-0.667469	-0.891557	0.041043	0.006614	-0.450997
37481	-0.217887	-0.438323	10.234632	0.172158	0.020962	-0.051209	0.150681	-0.343515	-0.666729	-0.892164	0.038103	0.004646	-0.450077
37482	-0.321073	-0.669845	9.771395	0.323364	0.030725	-0.035979	0.151781	-0.351157	-0.665246	-0.892720	0.032567	0.001297	-0.449432
37483	-0.432453	-0.712197	9.795904	0.343804	-0.004287	-0.016546	0.152476	-0.358938	-0.661264	-0.893079	0.026345	-0.001787	-0.449124
37484	-0.455874	-0.617535	10.015910	0.233693	-0.008747	-0.010294	0.152503	-0.365603	-0.658180	-0.893288	0.022054	-0.003641	-0.448928
37485	-0.411544	-0.484385	9.622890	0.115658	0.001790	-0.011094	0.152140	-0.372265	-0.657191	-0.893444	0.019978	-0.004787	-0.448704
37486	-0.234779	-0.407323	9.317010	0.004790	-0.013947	-0.024326	0.153097	-0.376435	-0.658297	-0.893667	0.019731	-0.004488	-0.448275
37487	-0.178797	-0.349657	9.439767	-0.034570	-0.022733	-0.031701	0.152554	-0.375600	-0.656180	-0.893947	0.020125	-0.003826	-0.447704
37488	-0.063010	-0.373970	9.649993	-0.036339	-0.022787	-0.042333	0.151605	-0.371151	-0.657828	-0.894315	0.020535	-0.002994	-0.446957
37489	-0.032130	-0.448507	9.737799	-0.018422	-0.026288	-0.051053	0.150933	-0.369760	-0.657541	-0.894773	0.020607	-0.002383	-0.446039
37490	0.082067	-0.350779	9.737937	0.013701	-0.026360	-0.031448	0.150928	-0.369205	-0.657010	-0.895060	0.020090	-0.001938	-0.445488
37491	-0.006018	-0.517858	9.936263	0.072702	-0.048229	-0.032872	0.150136	-0.369894	-0.657268	-0.895392	0.018329	-0.001730	-0.444898
37492	0.063156	-0.319326	10.536413	0.083326	-0.007303	-0.011491	0.149619	-0.372668	-0.656500	-0.895521	0.016734	-0.002254	-0.444698
37493	0.044875	-0.174815	10.552653	0.008208	0.031168	-0.008340	0.150550	-0.373368	-0.655864	-0.895607	0.016819	-0.002884	-0.444520
37494	-0.043134	-0.305841	9.955846	-0.038252	0.050544	-0.001546	0.152138	-0.372266	-0.656534	-0.895600	0.017916	-0.003366	-0.444486
37495	-0.091800	-0.345123	9.571259	-0.002506	0.033990	0.013649	0.153068	-0.372548	-0.656551	-0.895486	0.018214	-0.003944	-0.444700
37496	-0.099800	-0.448683	9.507648	0.072601	0.002521	0.016709	0.152408	-0.374212	-0.654719	-0.895357	0.016897	-0.004558	-0.445006
37497	-0.209284	-0.569826	9.728318	0.144055	-0.012385	0.033040	0.153223	-0.377826	-0.654111	-0.895119	0.014169	-0.005604	-0.445567
37498	-0.360295	-0.414522	9.789090	0.124362	0.001625	0.038310	0.151250	-0.380869	-0.654112	-0.894802	0.011916	-0.006670	-0.446253
37499	-0.414533	-0.231390	9.758015	0.007235	0.006898	0.023431	0.153518	-0.383381	-0.653384	-0.894604	0.011826	-0.006842	-0.446650
37500	-0.418120	-0.062529	9.909002	-0.088402	0.012143	-0.000125	0.151384	-0.382121	-0.652288	-0.894574	0.013478	-0.006186	-0.446675
37501	-0.398797	-0.058222	9.793519	-0.113387	0.015680	-0.010871	0.151640	-0.379761	-0.653581	-0.894646	0.015629	-0.005440	-0.446469
37502	-0.361099	-0.186312	9.690775	-0.060577	-0.005272	-0.019409	0.152293	-0.376709	-0.655530	-0.894796	0.016630	-0.004716	-0.446141
37503	-0.265164	-0.280652	9.760966	-0.000619	-0.011406	-0.026093	0.153740	-0.374357	-0.655923	-0.895039	0.016524	-0.004487	-0.445659
37504	-0.239077	-0.350319	9.856079	-0.007853	-0.010593	-0.012068	0.153079	-0.374353	-0.656701	-0.895141	0.016534	-0.004141	-0.445457
37505	-0.202837	-0.343769	9.730862	-0.041902	-0.017614	-0.000012	0.152015	-0.373514	-0.657201	-0.895138	0.017115	-0.003437	-0.445447
37506	-0.195385	-0.314947	9.735935	-0.081386	-0.015940	0.026145	0.151745	-0.372679	-0.657451	-0.894870	0.018390	-0.002352	-0.445941
37507	-0.212191	-0.304856	9.846756	-0.038508	-0.026468	0.035235	0.149614	-0.370724	-0.658187	-0.894552	0.018829	-0.001528	-0.446564
37508	-0.187803	-0.271372	9.846931	0.033087	-0.019454	0.034020	0.150276	-0.370311	-0.658587	-0.894256	0.018024	-0.001405	-0.447190
37509	-0.163385	-0.233135	9.827932	0.090411	-0.010669	0.023896	0.148953	-0.371970	-0.657008	-0.894084	0.016292	-0.002009	-0.447599
37510	-0.173153	-0.245365	9.736544	0.088639	-0.005397	0.023905	0.147900	-0.374186	-0.655701	-0.893890	0.014620	-0.002631	-0.448040
37511	-0.177847	-0.228314	9.794463	0.049341	0.015606	0.013124	0.147795	-0.379184	-0.655487	-0.893796	0.013856	-0.003331	-0.448248
37512	-0.129970	-0.284263	9.711689	0.011832	0.012134	-0.001285	0.146870	-0.379734	-0.655478	-0.893798	0.013715	-0.003571	-0.448246
37513	-0.115036	-0.226253	9.842014	-0.014966	0.013873	-0.013805	0.148720	-0.378773	-0.654971	-0.893927	0.014087	-0.003648	-0.447977
37514	-0.086234	-0.257146	10.038495	-0.056974	0.017346	-0.028217	0.149117	-0.377802	-0.656281	-0.894152	0.015225	-0.003357	-0.447492
37515	-0.137396	-0.314968	9.877239	-0.081067	0.024408	-0.036290	0.149765	-0.375029	-0.656525	-0.894459	0.016874	-0.003016	-0.446821
37516	-0.212955	-0.408576	9.749432	-0.059657	0.023550	-0.019389	0.151346	-0.372400	-0.657442	-0.894599	0.018115	-0.002814	-0.446493
37517	-0.239652	-0.425382	9.691786	-0.034694	0.012161	-0.001619	0.151595	-0.370041	-0.656635	-0.894611	0.018831	-0.002676	-0.446441
37518	-0.237190	-0.422628	9.811969	-0.006193	-0.001907	0.019683	0.151063	-0.369622	-0.657017	-0.894421	0.018886	-0.002511	-0.446820
37519	-0.231883	-0.357562	9.865548	0.032264	-0.007163	0.020836	0.151470	-0.370734	-0.657822	-0.894257	0.018235	-0.002631	-0.447174
37520	-0.175680	-0.264280	9.837294	0.013510	-0.012411	0.012753	0.150409	-0.371701	-0.656502	-0.894135	0.017844	-0.002452	-0.447435
37521	-0.163369	-0.232944	9.890424	-0.018744	-0.017701	0.019549	0.148550	-0.370996	-0.657255	-0.893965	0.018005	-0.001924	-0.447772
37522	-0.108379	-0.310310	9.901077	0.007253	-0.007191	0.010932	0.147903	-0.372657	-0.659099	-0.893852	0.017773	-0.001781	-0.448006
37523	-0.118427	-0.363275	9.859696	0.038531	-0.007191	0.019965	0.148303	-0.373632	-0.658196	-0.893697	0.017002	-0.001947	-0.448344
37524	-0.154180	-0.295821	9.803097	0.047479	0.001572	0.024494	0.147503	-0.373628	-0.656871	-0.893478	0.016128	-0.002326	-0.448812
37525	-0.202306	-0.271442	9.786968	0.013473	0.006822	0.027809	0.148567	-0.374328	-0.656632	-0.893242	0.015930	-0.002518	-0.449286
37526	-0.207193	-0.280885	9.832568	-0.016882	-0.003651	0.009044	0.148583	-0.376827	-0.657051	-0.893137	0.016160	-0.002221	-0.449489
37527	-0.216605	-0.247070	9.854669	-0.038305	0.012108	0.001905	0.145385	-0.374588	-0.656848	-0.893117	0.016935	-0.002035	-0.449500
37528	-0.233872	-0.295278	9.777352	-0.006161	-0.001891	0.014422	0.146971	-0.373070	-0.657514	-0.892968	0.016990	-0.001867	-0.449796
37529	-0.168710	-0.302798	9.844001	0.000077	-0.001930	0.017970	0.146573	-0.372373	-0.658682	-0.892817	0.016954	-0.001780	-0.450097
37530	-0.144451	-0.286261	9.807930	0.024268	-0.010653	0.009299	0.148029	-0.372242	-0.657784	-0.892726	0.016386	-0.001728	-0.450298
37531	-0.134967	-0.310418	9.797956	0.020706	0.001596	0.009310	0.147628	-0.372519	-0.656468	-0.892660	0.016012	-0.001883	-0.450443
37532	-0.149595	-0.329576	9.788249	-0.002491	0.002504	-0.004954	0.147376	-0.374599	-0.657010	-0.892680	0.016041	-0.001820	-0.450402
37533	-0.144508	-0.295735	9.855891	-0.023966	0.006857	-0.005090	0.148299	-0.373216	-0.657667	-0.892728	0.016513	-0.001658	-0.450290
37534	-0.207732	-0.353323	9.740408	-0.034625	-0.001812	-0.021932	0.147364	-0.372517	-0.656989	-0.892891	0.017077	-0.001223	-0.449948
37535	-0.212633	-0.360736	9.663454	-0.095475	-0.001820	-0.017968	0.148551	-0.371135	-0.657256	-0.893029	0.018754	-0.000258	-0.449608
37536	-0.174385	-0.418456	9.763406	-0.115237	-0.005387	-0.004933	0.147602	-0.365853	-0.660209	-0.893004	0.020726	0.000960	-0.449569
37537	-0.176886	-0.430456	9.765693	-0.061617	-0.000158	0.010455	0.146930	-0.364044	-0.660706	-0.892894	0.021817	0.001582	-0.449734
37538	-0.135576	-0.396883	9.837827	0.028799	-0.010626	-0.004792	0.146132	-0.363901	-0.660298	-0.892923	0.021168	0.001599	-0.449708
37539	-0.106793	-0.425811	9.890122	0.047578	-0.012390	-0.004677	0.147723	-0.363632	-0.660582	-0.892995	0.020196	0.001467	-0.449611
37540	-0.109038	-0.401762	9.883207	0.026068	-0.005419	0.005771	0.145733	-0.364177	-0.659770	-0.892927	0.019644	0.001411	-0.449770
37541	-0.099581	-0.426257	9.762671	-0.007916	-0.001906	0.006412	0.146942	-0.366127	-0.660595	-0.892877	0.019758	0.001591	-0.449865
37542	-0.107055	-0.459742	9.805613	-0.024907	0.012081	0.007214	0.147481	-0.367240	-0.661271	-0.892769	0.020273	0.001681	-0.450056
37543	-0.189166	-0.459232	9.763064	-0.077652	0.022612	0.001607	0.146793	-0.362793	-0.661479	-0.892733	0.021857	0.002056	-0.450052
37544	-0.140107	-0.353683	9.795100	-0.138481	0.031324	0.001201	0.146511	-0.360015	-0.661315	-0.892624	0.024572	0.002827	-0.450124
37545	-0.136863	-0.575027	9.785316	-0.118816	0.008593	-0.002308	0.148352	-0.357249	-0.661185	-0.892594	0.026764	0.003827	-0.450050
37546	-0.141423	-0.540970	9.898710	-0.067893	-0.001942	0.008604	0.146748	-0.353629	-0.663619	-0.892446	0.027920	0.004553	-0.450267
37547	-0.111639	-0.430371	9.959812	0.011835	-0.001892	-0.013713	0.147940	-0.353080	-0.664157	-0.892586	0.027678	0.004572	-0.450004
37548	-0.131501	-0.502716	9.848592	0.083384	0.005132	-0.002598	0.148605	-0.353640	-0.663647	-0.892624	0.026197	0.003816	-0.450025
37549	-0.131763	-0.534439	9.699214	0.110217	0.003409	0.002875	0.147559	-0.356966	-0.662483	-0.892664	0.024246	0.002849	-0.450061
37550	-0.136596	-0.536645	9.752107	0.054755	0.015635	0.002515	0.147705	-0.358632	-0.663552	-0.892623	0.023370	0.002161	-0.450193
37551	-0.156781	-0.659030	9.794137	0.015429	0.007780	-0.011037	0.146781	-0.360989	-0.661198	-0.892740	0.023158	0.001979	-0.449972
37552	-0.112887	-0.599254	9.789639	-0.025731	-0.005362	-0.014029	0.148109	-0.360718	-0.661741	-0.892806	0.023530	0.002398	-0.449820
37553	-0.199404	-0.540862	9.786249	-0.034741	0.005994	0.003608	0.148365	-0.359054	-0.661859	-0.892767	0.024205	0.002696	-0.449859
37554	-0.177501	-0.516994	9.781528	-0.025744	0.012136	-0.005118	0.146902	-0.358212	-0.662354	-0.892754	0.024735	0.002799	-0.449856
37555	-0.150037	-0.392040	9.811569	-0.004334	-0.010641	0.002022	0.147426	-0.357660	-0.661306	-0.892743	0.024715	0.003122	-0.449876
37556	-0.159660	-0.389339	9.883787	0.043116	-0.004500	-0.004658	0.146901	-0.357935	-0.662351	-0.892762	0.023865	0.002901	-0.449887
37557	-0.217672	-0.400574	9.994718	0.072623	0.006865	0.000017	0.147180	-0.360991	-0.661204	-0.892806	0.022624	0.002216	-0.449867
37558	-0.164757	-0.434274	10.121258	0.056533	0.015580	-0.004500	0.147180	-0.361130	-0.661205	-0.892829	0.021716	0.001516	-0.449869
37559	-0.150721	-0.501375	10.238135	0.060990	0.040036	0.002650	0.148779	-0.363361	-0.659283	-0.892843	0.020981	0.000344	-0.449880
37560	-0.087877	-0.476965	9.728338	0.040517	0.034895	-0.008095	0.148519	-0.364609	-0.658897	-0.892892	0.020533	-0.000556	-0.449802
37561	-0.090380	-0.480211	9.447117	0.014525	0.009550	0.002204	0.150784	-0.366287	-0.658686	-0.892889	0.020357	-0.000758	-0.449816
37562	-0.121704	-0.470366	9.440289	0.024397	0.001709	-0.006552	0.150655	-0.366286	-0.659734	-0.892909	0.019898	-0.000920	-0.449796
37563	-0.222779	-0.430266	9.710812	0.017163	-0.007088	0.000445	0.150132	-0.367672	-0.659609	-0.892923	0.019529	-0.000846	-0.449785
37564	-0.208228	-0.425231	9.821303	-0.013210	0.002526	-0.010321	0.150134	-0.368644	-0.658568	-0.892950	0.019750	-0.000683	-0.449721
37565	-0.208055	-0.401163	9.826385	-0.032957	0.012105	0.006316	0.151323	-0.366984	-0.659883	-0.892891	0.020452	-0.000503	-0.449808
37566	-0.167042	-0.406324	9.816359	-0.049056	-0.000148	0.001736	0.148793	-0.365165	-0.660351	-0.892800	0.021289	0.000026	-0.449950
37567	-0.108954	-0.387565	9.806459	-0.027575	-0.001029	0.000113	0.149721	-0.364892	-0.660625	-0.892798	0.021775	0.000397	-0.449931
37568	-0.116218	-0.392150	9.861749	0.011743	-0.008920	0.007421	0.148908	-0.362390	-0.659800	-0.892684	0.021446	0.000533	-0.450173
37569	-0.053129	-0.349383	9.849679	0.021606	-0.000180	0.005752	0.149975	-0.364340	-0.658260	-0.892652	0.021054	0.000449	-0.450255
37570	-0.125705	-0.370214	9.931784	0.029637	0.006816	0.010257	0.149464	-0.366557	-0.660244	-0.892500	0.020548	0.000142	-0.450579
37571	-0.111300	-0.380132	9.871458	0.017164	0.026081	0.005825	0.149727	-0.366559	-0.659460	-0.892466	0.020468	-0.000368	-0.450651
37572	-0.145272	-0.399455	9.758566	-0.013193	0.006022	-0.011202	0.149468	-0.367390	-0.659990	-0.892484	0.020720	-0.000266	-0.450602
37573	-0.150436	-0.445205	9.729243	-0.010525	0.019138	-0.003212	0.151180	-0.365595	-0.659210	-0.892520	0.021073	-0.000397	-0.450516
37574	-0.167286	-0.440042	9.801552	0.006463	-0.000981	-0.008443	0.150649	-0.365314	-0.659593	-0.892530	0.020910	-0.000348	-0.450503
37575	-0.198932	-0.478024	9.885509	0.014451	-0.004511	0.002176	0.150386	-0.365591	-0.659723	-0.892527	0.020608	-0.000283	-0.450523
37576	-0.145073	-0.372880	9.797325	0.017165	0.001620	0.000463	0.148533	-0.366691	-0.659312	-0.892449	0.020278	-0.000381	-0.450692
37577	-0.169117	-0.358259	9.797701	0.002903	-0.000973	-0.011976	0.150922	-0.366982	-0.659089	-0.892569	0.020212	-0.000268	-0.450457
37578	-0.106295	-0.353881	9.816437	0.007421	-0.001845	-0.022539	0.149061	-0.366695	-0.658664	-0.892697	0.020025	-0.000207	-0.450212
37579	-0.099501	-0.416504	9.806045	0.007402	0.002519	-0.017251	0.150529	-0.367952	-0.658830	-0.892866	0.019907	-0.000192	-0.449882
37580	-0.111606	-0.421176	9.820517	0.001145	0.005145	-0.018166	0.150131	-0.367672	-0.659346	-0.892945	0.019894	-0.000200	-0.449726
37581	-0.140131	-0.358368	9.835905	0.004697	0.012131	-0.010163	0.150129	-0.367950	-0.658299	-0.893049	0.019910	-0.000332	-0.449519
37582	-0.135493	-0.384893	9.825947	0.004626	-0.005392	0.000340	0.151979	-0.366711	-0.658314	-0.892972	0.019741	-0.000192	-0.449679
37583	-0.130436	-0.349219	9.706140	0.010073	-0.000089	-0.011929	0.151062	-0.368927	-0.657929	-0.893094	0.019549	-0.000152	-0.449444
37584	-0.140089	-0.353470	9.864803	-0.015004	-0.010621	-0.013913	0.150525	-0.367814	-0.657909	-0.893109	0.019683	0.000265	-0.449409
37585	-0.150079	-0.401338	9.917215	0.004652	0.005105	-0.004909	0.149996	-0.367532	-0.658949	-0.893166	0.019634	0.000258	-0.449298
37586	-0.144652	-0.308466	9.625012	0.011850	0.012161	-0.003045	0.151330	-0.369067	-0.658328	-0.893100	0.019493	0.000023	-0.449435
37587	-0.150027	-0.383139	9.576131	-0.006042	-0.010565	-0.009439	0.151062	-0.368371	-0.658842	-0.893194	0.019492	0.000393	-0.449249
37588	-0.159792	-0.410707	9.974874	0.004642	-0.012393	-0.009379	0.150401	-0.368784	-0.658836	-0.893171	0.019259	0.000663	-0.449304
37589	-0.135344	-0.372103	10.076053	0.022495	0.005055	0.002268	0.150935	-0.369620	-0.658328	-0.893170	0.018890	0.000494	-0.449322
37590	-0.120895	-0.372687	9.922099	0.004706	0.012118	-0.014580	0.151327	-0.367956	-0.659367	-0.893220	0.018876	0.000327	-0.449224
37591	-0.087074	-0.363991	9.705596	-0.006001	0.005157	-0.017330	0.150675	-0.369896	-0.659508	-0.893384	0.019015	0.000420	-0.448891
37592	-0.077471	-0.371327	9.691008	-0.023927	0.009507	-0.008637	0.149997	-0.367949	-0.658559	-0.893341	0.019490	0.000556	-0.448956
37593	-0.140635	-0.425980	9.748608	-0.013170	0.001663	-0.017392	0.151721	-0.367681	-0.658714	-0.893503	0.019726	0.000779	-0.448623
37594	-0.159537	-0.372472	9.893594	-0.007853	-0.000128	-0.010297	0.150120	-0.366701	-0.657892	-0.893493	0.019826	0.000943	-0.448639
37595	-0.178613	-0.338633	9.898954	0.014427	-0.000164	0.009263	0.151980	-0.366294	-0.659229	-0.893426	0.019553	0.000938	-0.448783
37596	-0.174015	-0.367842	9.797633	0.028828	-0.001851	-0.007385	0.151990	-0.367404	-0.660291	-0.893417	0.018982	0.000802	-0.448825
37597	-0.159324	-0.339129	9.785819	0.011807	-0.010613	-0.004896	0.151725	-0.368514	-0.658460	-0.893476	0.018661	0.001010	-0.448721
37598	-0.150083	-0.396990	9.765846	-0.009643	0.006009	-0.005006	0.153044	-0.367689	-0.657553	-0.893426	0.018849	0.001077	-0.448814
37599	-0.130798	-0.406329	9.907377	0.007317	0.001594	-0.001385	0.152919	-0.368104	-0.658999	-0.893452	0.018720	0.001106	-0.448767
37600	-0.125882	-0.392141	9.840201	0.018955	0.012101	0.002266	0.153714	-0.368525	-0.657965	-0.893352	0.018451	0.000805	-0.448977
37601	-0.128517	-0.421146	9.787014	-0.020392	0.005116	-0.003337	0.151977	-0.366294	-0.658310	-0.893385	0.018852	0.001021	-0.448894
37602	-0.126058	-0.416237	9.825504	-0.027504	0.019122	-0.010388	0.153180	-0.366994	-0.659780	-0.893382	0.019476	0.001017	-0.448875
37603	-0.131189	-0.459391	9.858702	-0.023915	0.012130	-0.015682	0.152373	-0.366019	-0.658182	-0.893524	0.020006	0.001145	-0.448568
37604	-0.099389	-0.399763	9.774991	-0.013176	0.005141	-0.015625	0.152640	-0.365186	-0.660016	-0.893580	0.020248	0.001264	-0.448445
37605	-0.145167	-0.387194	9.835617	-0.018558	0.012131	-0.012099	0.154239	-0.366306	-0.660052	-0.893692	0.020681	0.001344	-0.448202
37606	-0.130749	-0.396943	9.830574	-0.000714	-0.001883	-0.004977	0.152504	-0.365186	-0.659095	-0.893657	0.020638	0.001473	-0.448274
37607	-0.063093	-0.390344	9.801225	0.017188	0.001607	-0.004852	0.153431	-0.364636	-0.659498	-0.893718	0.020335	0.001419	-0.448166
37608	-0.135533	-0.391962	9.873935	0.050248	0.005101	0.004233	0.152769	-0.365465	-0.658577	-0.893628	0.019444	0.000962	-0.448387
37609	-0.164522	-0.391890	9.823713	0.023450	0.008630	-0.002989	0.153041	-0.366856	-0.658069	-0.893674	0.019093	0.000724	-0.448309
37610	-0.208079	-0.401457	9.730244	0.010059	-0.001824	-0.010161	0.154103	-0.367000	-0.658087	-0.893698	0.018858	0.000756	-0.448273
37611	-0.176933	-0.435421	9.715163	-0.013161	0.005181	-0.017370	0.153705	-0.366859	-0.658211	-0.893859	0.019135	0.000911	-0.447939
37612	-0.083029	-0.474576	9.735535	-0.042774	-0.003645	-0.001793	0.154107	-0.366722	-0.659660	-0.893784	0.019828	0.001447	-0.448056
37613	-0.092858	-0.502915	9.881905	-0.049034	-0.005411	-0.007138	0.155025	-0.365478	-0.658480	-0.893839	0.020656	0.002114	-0.447908
37614	-0.111684	-0.435299	9.921300	-0.050794	0.001596	-0.012394	0.155289	-0.363951	-0.660569	-0.893872	0.021539	0.002631	-0.447797
37615	-0.022296	-0.426686	9.819682	-0.063349	-0.012424	-0.007272	0.155544	-0.361731	-0.661339	-0.893919	0.022558	0.003555	-0.447647
37616	-0.068086	-0.416456	9.901913	-0.056247	-0.022942	-0.000195	0.153945	-0.360611	-0.661303	-0.893833	0.023319	0.004555	-0.447770
37617	-0.082488	-0.402116	9.834905	-0.020465	-0.015928	0.005387	0.152614	-0.359493	-0.662060	-0.893784	0.023534	0.005152	-0.447851
37618	-0.092153	-0.399922	9.741279	-0.011533	-0.029907	0.007169	0.151953	-0.359767	-0.662184	-0.893645	0.023433	0.005873	-0.448124
37619	-0.085153	-0.435889	9.796084	0.016985	-0.028218	0.031164	0.151299	-0.361985	-0.661408	-0.893380	0.022867	0.006340	-0.448675
37620	-0.063403	-0.438038	9.935273	0.043857	-0.033468	0.018994	0.150232	-0.361147	-0.661121	-0.893159	0.021746	0.006622	-0.449166
37621	-0.015397	-0.474855	9.816666	0.022369	-0.028231	0.026768	0.149445	-0.362669	-0.661255	-0.892934	0.021079	0.007044	-0.449638
37622	-0.010859	-0.513575	9.751287	0.009867	-0.012473	0.027607	0.147596	-0.363075	-0.662938	-0.892617	0.020755	0.007252	-0.450280
37623	-0.011040	-0.537738	9.714959	0.008129	-0.007195	0.018798	0.147318	-0.362241	-0.660693	-0.892459	0.020535	0.007433	-0.450599
37624	-0.042307	-0.522804	9.799522	-0.024093	-0.011585	0.017676	0.146390	-0.361958	-0.661464	-0.892227	0.020823	0.007935	-0.451037
37625	-0.044342	-0.469854	9.804955	-0.029474	0.002395	0.024749	0.146788	-0.361405	-0.662253	-0.892001	0.021364	0.008280	-0.451451
37626	-0.099835	-0.460092	9.709408	-0.032987	0.027816	0.020430	0.146786	-0.360849	-0.662641	-0.891745	0.022167	0.008158	-0.451921
37627	-0.005651	-0.451913	9.477956	-0.021289	0.047096	0.017920	0.147849	-0.360577	-0.663705	-0.891591	0.022964	0.007632	-0.452195
37628	0.027567	-0.542770	9.741006	0.004586	0.068005	0.032249	0.148645	-0.361137	-0.662541	-0.891239	0.023462	0.006450	-0.452881
37629	-0.015417	-0.483881	10.011243	0.033284	0.047033	0.004203	0.149972	-0.361422	-0.662039	-0.891232	0.023282	0.005442	-0.452917
37630	0.008879	-0.464696	10.054516	0.038629	0.033018	0.004187	0.149972	-0.361144	-0.662561	-0.891154	0.022853	0.004587	-0.453101
37631	-0.005259	-0.412019	9.939878	0.015404	0.019060	-0.004827	0.150524	-0.365868	-0.661041	-0.891217	0.022730	0.004248	-0.452987
37632	-0.021731	-0.345156	9.738897	-0.002423	0.019123	-0.013745	0.152640	-0.365047	-0.660277	-0.891276	0.022906	0.004021	-0.452865
37633	-0.073173	-0.448098	9.766998	-0.016720	0.001655	-0.024493	0.152232	-0.363379	-0.660255	-0.891500	0.023190	0.004294	-0.452406
37634	-0.145851	-0.483353	9.851342	-0.023883	-0.012330	-0.029870	0.152356	-0.361714	-0.660502	-0.891695	0.023462	0.004830	-0.452003
37635	-0.136158	-0.478618	9.851313	-0.038209	-0.001849	-0.024651	0.154088	-0.362000	-0.661976	-0.891910	0.024099	0.005356	-0.451539
37636	-0.102695	-0.526973	9.855275	-0.018482	0.001667	-0.033326	0.151421	-0.360320	-0.660999	-0.892133	0.024400	0.005596	-0.451079
37637	-0.097664	-0.496014	9.766659	-0.016803	-0.012369	-0.010448	0.151677	-0.358656	-0.660987	-0.892227	0.024563	0.006110	-0.450877
37638	-0.102017	-0.430887	9.815515	-0.015056	-0.022891	-0.005173	0.151546	-0.358655	-0.661510	-0.892204	0.024585	0.006742	-0.450912
37639	-0.106859	-0.435396	9.902030	0.020687	-0.012424	0.005698	0.151545	-0.357821	-0.662552	-0.892172	0.024076	0.006907	-0.451002
37640	-0.082798	-0.445419	9.832006	0.083352	-0.003642	0.002654	0.150625	-0.360594	-0.660596	-0.892120	0.022516	0.006305	-0.451194
37641	-0.048512	-0.373959	9.690727	0.069007	0.001594	0.014913	0.150375	-0.362813	-0.661271	-0.892026	0.021267	0.005777	-0.451447
37642	-0.102039	-0.431152	9.728987	0.031484	0.005122	0.002319	0.151185	-0.365317	-0.661046	-0.891937	0.020712	0.005487	-0.451652
37643	-0.131217	-0.464129	9.882682	0.015437	0.015627	-0.011860	0.150786	-0.366287	-0.659211	-0.892062	0.020546	0.005200	-0.451415
37644	-0.186708	-0.458722	9.936099	-0.018552	-0.008851	-0.022754	0.152372	-0.364213	-0.660922	-0.892190	0.020755	0.005620	-0.451149
37645	-0.165460	-0.524069	9.858253	-0.039900	-0.014031	-0.050262	0.153431	-0.363663	-0.661063	-0.892634	0.021313	0.006372	-0.450232
37646	-0.069029	-0.542117	9.708199	-0.056953	-0.010571	-0.033661	0.152095	-0.362129	-0.661028	-0.892841	0.022190	0.007174	-0.449768
37647	-0.138624	-0.479223	9.647032	-0.052498	-0.001808	-0.024750	0.152606	-0.358800	-0.660740	-0.893049	0.023091	0.007809	-0.449298
37648	-0.082549	-0.407258	9.726690	-0.011468	-0.012386	-0.001583	0.153012	-0.359773	-0.661412	-0.892989	0.023144	0.008220	-0.449407
37649	-0.111313	-0.382486	9.888256	0.001083	0.003353	-0.006711	0.151943	-0.358379	-0.661776	-0.893060	0.023132	0.008266	-0.449266
37650	-0.024791	-0.440819	9.910873	0.017185	-0.019405	-0.013764	0.152741	-0.358939	-0.661137	-0.893112	0.022608	0.008552	-0.449184
37651	0.061528	-0.527971	9.947582	0.011807	-0.015942	-0.012073	0.152474	-0.359216	-0.660217	-0.893233	0.022226	0.008852	-0.448957
37652	0.022983	-0.515599	9.962478	-0.006115	-0.008957	-0.004234	0.151422	-0.360320	-0.661262	-0.893191	0.022214	0.009155	-0.449034
37653	0.015705	-0.513761	9.758266	-0.000701	0.019080	-0.000561	0.152340	-0.358937	-0.660343	-0.893209	0.022372	0.008940	-0.448996
37654	-0.049522	-0.513611	9.641061	0.001038	0.020840	0.014460	0.152075	-0.358797	-0.660863	-0.893019	0.022503	0.008638	-0.449373
37655	-0.083030	-0.474583	9.733130	0.011768	0.020834	0.013673	0.152882	-0.360745	-0.660763	-0.892915	0.022459	0.008270	-0.449589
37656	-0.087857	-0.474516	9.742787	0.003731	0.012096	0.007416	0.153441	-0.364356	-0.662777	-0.892766	0.022462	0.008104	-0.449888
37657	-0.003437	-0.493905	9.910078	-0.004239	0.012088	-0.015586	0.153167	-0.364078	-0.660670	-0.892916	0.022621	0.008049	-0.449584
37658	-0.001521	-0.563662	9.914067	-0.016785	-0.001040	-0.015740	0.154222	-0.362834	-0.661067	-0.892983	0.022869	0.008312	-0.449432
37659	0.034761	-0.552227	9.812940	-0.014937	-0.012373	-0.028991	0.154080	-0.361446	-0.660657	-0.893244	0.022997	0.008801	-0.448897
37660	0.051680	-0.547769	9.740741	-0.027469	0.015607	-0.017529	0.153677	-0.359777	-0.661816	-0.893331	0.023585	0.008863	-0.448693
37661	-0.010996	-0.532803	9.755875	-0.031164	0.013813	0.007132	0.154856	-0.357840	-0.660633	-0.893264	0.024245	0.009016	-0.448788
37662	-0.073701	-0.522587	9.790181	-0.016766	0.027862	-0.007672	0.154984	-0.356035	-0.662324	-0.893276	0.024754	0.008759	-0.448741
37663	-0.121568	-0.464322	9.844141	0.013571	0.026082	0.009310	0.155650	-0.357289	-0.661034	-0.893213	0.024725	0.008286	-0.448877
37664	-0.138747	-0.502674	9.843848	0.011862	0.015637	-0.011891	0.156455	-0.357431	-0.663411	-0.893265	0.024611	0.007992	-0.448786
37665	-0.136097	-0.469092	9.820177	0.003833	0.008654	-0.018136	0.156845	-0.356740	-0.662097	-0.893440	0.024596	0.007925	-0.448438
37666	-0.105307	-0.551315	9.754072	-0.009569	0.003417	-0.022683	0.156965	-0.355492	-0.660511	-0.893577	0.024754	0.008048	-0.448155
37667	-0.057365	-0.599894	9.721854	0.011796	-0.001887	0.000340	0.157497	-0.355911	-0.660260	-0.893589	0.024509	0.008089	-0.448144
37668	-0.014033	-0.623802	9.879835	0.038631	-0.008914	-0.004798	0.157370	-0.356744	-0.660529	-0.893592	0.023699	0.007990	-0.448184
37669	0.025191	-0.546680	10.029398	0.051086	-0.001988	0.009417	0.156316	-0.358821	-0.659221	-0.893540	0.022753	0.007682	-0.448341
37670	0.060871	-0.615016	9.797571	0.033245	0.012051	0.007556	0.157646	-0.358550	-0.660552	-0.893443	0.022229	0.007250	-0.448567
37671	-0.050322	-0.630940	9.812769	0.007256	0.017299	0.017989	0.158187	-0.360774	-0.659926	-0.893297	0.022247	0.006992	-0.448862
37672	-0.107472	-0.515313	9.723259	0.013542	0.012092	0.014535	0.157528	-0.361604	-0.659792	-0.893128	0.022076	0.006733	-0.449210
37673	-0.106719	-0.409533	9.707644	0.015319	0.005090	0.016306	0.157666	-0.362993	-0.659021	-0.892999	0.021842	0.006618	-0.449481
37674	-0.089559	-0.380192	9.907322	0.013498	-0.000208	0.016270	0.157263	-0.362714	-0.657961	-0.892813	0.021562	0.006578	-0.449864
37675	-0.062831	-0.354221	9.816058	-0.004305	0.005086	0.000298	0.157797	-0.362994	-0.658497	-0.892818	0.021669	0.006643	-0.449846
37676	-0.022141	-0.405038	9.819930	-0.000747	-0.000181	0.002926	0.156469	-0.362709	-0.658737	-0.892738	0.021642	0.006737	-0.450005
37677	0.006589	-0.436812	9.727984	0.010923	0.012089	0.000398	0.157788	-0.361467	-0.658482	-0.892751	0.021536	0.006542	-0.449988
37678	-0.008041	-0.458185	9.780742	0.024314	0.006828	0.004000	0.158190	-0.361886	-0.658886	-0.892681	0.021124	0.006284	-0.450149
37679	0.023161	-0.487081	9.849841	0.044053	0.013838	-0.008183	0.157406	-0.364797	-0.657590	-0.892785	0.020439	0.005768	-0.449982
37680	-0.010330	-0.441270	9.800183	0.011876	0.026978	-0.010112	0.159132	-0.365363	-0.656834	-0.892830	0.020430	0.005268	-0.449899
37681	-0.092442	-0.445159	9.892179	0.002837	0.026064	0.007464	0.159531	-0.364531	-0.658670	-0.892777	0.020593	0.004898	-0.450001
37682	-0.118700	-0.401730	9.868871	-0.006043	0.019986	-0.008467	0.160326	-0.365091	-0.657375	-0.892806	0.020840	0.004684	-0.449934
37683	-0.169605	-0.427872	9.842571	0.004753	0.026160	-0.018929	0.159787	-0.364256	-0.656440	-0.892991	0.020969	0.004302	-0.449565
37684	-0.203813	-0.483002	9.818197	0.015466	0.019170	-0.015352	0.162179	-0.365102	-0.655959	-0.893092	0.020825	0.003912	-0.449375
