# Supplementary material for: Identification of Haptic Based Guiding Using Hard Reins
Source: PLoS One. 2015 Jul 22;10(7):e0132020. doi: 10.1371/journal.pone.0132020 (PMC4511788; doi:10.1371/journal.pone.0132020)
Supplement: S8 File — (ZIP) [file pone.0132020.s008.zip › Exp2_MotionData1/Subject1/path2/T9/gc9.txt]

// Start Time: 0
// Sample rate: 25.0Hz
// Scenario: 4.9
// Firmware Version: 2.6.1
Counter	Acc_X	Acc_Y	Acc_Z	Gyr_X	Gyr_Y	Gyr_Z	Mag_X	Mag_Y	Mag_Z	Quat_w	Quat_x	Quat_y	Quat_z
37094	9.002134	-0.168432	-3.873873	-0.032637	-0.034417	0.042372	-0.537611	0.213530	0.495979	0.185741	-0.795002	-0.265197	-0.512974
37095	8.986235	-0.309695	-3.999788	-0.018047	-0.036131	0.039620	-0.535225	0.213131	0.497607	0.185606	-0.795713	-0.264445	-0.512309
37096	9.005621	-0.319781	-3.981258	-0.025593	-0.020777	0.029490	-0.535516	0.214124	0.497671	0.185362	-0.796242	-0.263714	-0.511951
37097	9.020292	-0.310504	-3.957594	-0.015042	-0.016144	0.012993	-0.532160	0.213879	0.498741	0.185112	-0.796595	-0.263338	-0.511687
37098	8.932328	-0.380913	-4.085183	-0.059335	-0.000308	-0.003671	-0.532432	0.213977	0.499727	0.184098	-0.796863	-0.262714	-0.511955
37099	8.942022	-0.166465	-4.168678	-0.019664	-0.009342	-0.023730	-0.532693	0.212696	0.499929	0.183435	-0.796973	-0.262850	-0.511952
37100	8.961039	-0.253944	-4.165130	-0.023352	0.012064	-0.027452	-0.533520	0.211605	0.499311	0.182817	-0.796856	-0.262929	-0.512315
37101	9.031031	-0.196112	-4.174615	-0.014466	0.016335	-0.037510	-0.533941	0.211369	0.498463	0.182228	-0.796614	-0.263245	-0.512738
37102	9.000791	-0.256317	-4.009645	-0.023554	-0.024550	-0.031051	-0.534041	0.209170	0.500004	0.181375	-0.796854	-0.263509	-0.512532
37103	8.984221	-0.168919	-4.008456	0.008299	-0.028002	-0.036478	-0.533745	0.208412	0.500931	0.180928	-0.796989	-0.264201	-0.512125
37104	8.981788	-0.232271	-3.984626	-0.016610	-0.029512	-0.009925	-0.533318	0.207827	0.501170	0.180377	-0.797364	-0.264219	-0.511726
37105	8.943145	-0.139163	-4.035708	-0.026998	-0.047297	-0.020004	-0.532163	0.206531	0.504151	0.179436	-0.797908	-0.264355	-0.511137
37106	9.080067	-0.241834	-4.046328	-0.041419	-0.082865	-0.008952	-0.530051	0.205585	0.505468	0.178212	-0.798923	-0.264289	-0.510014
37107	8.827538	-0.145744	-4.026598	-0.054146	-0.007168	-0.012807	-0.528648	0.205907	0.507150	0.177127	-0.799189	-0.263886	-0.510184
37108	8.909453	-0.107291	-4.043901	-0.046232	-0.001116	0.009244	-0.528486	0.204195	0.507322	0.176446	-0.799478	-0.263193	-0.510325
37109	9.000656	-0.139020	-4.076500	-0.040522	-0.012704	0.018464	-0.529192	0.204784	0.507086	0.175869	-0.799914	-0.262448	-0.510225
37110	8.945005	-0.123587	-4.112962	-0.034226	-0.057150	0.053404	-0.527362	0.204521	0.509007	0.175540	-0.800959	-0.261374	-0.509248
37111	8.918781	-0.109257	-4.082906	-0.021099	-0.044961	0.064418	-0.526761	0.202292	0.510957	0.175573	-0.801893	-0.260204	-0.508367
37112	8.922376	-0.194945	-4.204357	-0.021343	-0.035089	0.053374	-0.526778	0.203967	0.511480	0.175555	-0.802669	-0.259168	-0.507676
37113	8.905396	-0.162922	-4.232495	-0.040160	-0.056094	0.035938	-0.524289	0.206009	0.512420	0.174932	-0.803632	-0.258299	-0.506810
37114	8.888342	-0.242955	-4.222719	-0.036287	-0.062124	0.044196	-0.521462	0.204561	0.515096	0.174444	-0.804681	-0.257358	-0.505791
37115	8.902477	-0.169332	-4.295222	-0.021022	-0.061734	0.068095	-0.520073	0.205744	0.516552	0.174425	-0.805796	-0.256183	-0.504617
37116	8.806056	-0.083217	-4.336944	-0.004464	-0.041652	0.069922	-0.518429	0.208377	0.517257	0.174820	-0.806651	-0.255087	-0.503669
37117	8.800445	-0.225685	-4.378721	-0.002153	-0.014910	0.084539	-0.516209	0.209717	0.518156	0.175502	-0.807311	-0.253677	-0.503087
37118	8.830204	-0.183471	-4.287782	-0.008504	0.006973	0.119376	-0.515527	0.210971	0.518367	0.176563	-0.807941	-0.251549	-0.502772
37119	8.926127	-0.446748	-4.235121	-0.068094	-0.048252	0.153277	-0.513595	0.213022	0.519313	0.176703	-0.809505	-0.248479	-0.501734
37120	8.867534	-0.535233	-4.296301	-0.092084	-0.067140	0.146808	-0.510817	0.215658	0.522520	0.176325	-0.811289	-0.245343	-0.500526
37121	8.766489	-0.576245	-4.258977	-0.149662	-0.014125	0.108962	-0.509143	0.215626	0.522642	0.174870	-0.812559	-0.242041	-0.500585
37122	8.805797	-0.324204	-4.268465	-0.162957	0.083252	0.082221	-0.509387	0.213463	0.523488	0.173418	-0.812749	-0.238705	-0.502380
37123	8.897442	-0.549373	-4.162262	-0.157381	0.081465	0.050106	-0.509650	0.212323	0.523700	0.171708	-0.812778	-0.235939	-0.504223
37124	8.844623	-0.485919	-4.164704	-0.158527	0.043065	0.045576	-0.510851	0.208755	0.524607	0.169763	-0.813162	-0.233370	-0.505457
37125	8.851807	-0.493208	-4.167435	-0.153534	0.020096	0.029107	-0.510951	0.205641	0.524556	0.167617	-0.813679	-0.231184	-0.506346
37126	8.901826	-0.482797	-4.246523	-0.150128	0.014203	0.019957	-0.512607	0.204912	0.525504	0.165426	-0.814182	-0.229233	-0.507142
37127	8.824240	-0.347272	-4.365912	-0.139838	0.012705	0.029157	-0.511314	0.201650	0.525150	0.163468	-0.814715	-0.227204	-0.507835
37128	8.824393	-0.357296	-4.341831	-0.131942	0.013442	0.016324	-0.510568	0.199519	0.527943	0.161512	-0.815144	-0.225469	-0.508545
37129	8.858350	-0.377437	-4.304590	-0.121504	0.010930	-0.003833	-0.511936	0.197292	0.527540	0.159506	-0.815476	-0.224167	-0.509222
37130	8.810246	-0.333347	-4.312164	-0.114981	0.021732	-0.000170	-0.511051	0.193848	0.528156	0.157699	-0.815679	-0.222851	-0.510036
37131	8.844133	-0.328980	-4.294082	-0.101462	0.036972	-0.009335	-0.511569	0.191527	0.529414	0.156079	-0.815650	-0.221759	-0.511055
37132	8.907018	-0.320083	-4.267393	-0.085108	0.031628	-0.012949	-0.513064	0.187917	0.528368	0.154665	-0.815597	-0.220914	-0.511935
37133	8.814873	-0.289147	-4.355522	-0.083099	0.007131	-0.003748	-0.512233	0.189115	0.529690	0.153268	-0.815837	-0.220009	-0.512362
37134	8.868537	-0.290669	-4.270593	-0.072227	0.014739	-0.008313	-0.513005	0.184821	0.530828	0.152039	-0.815932	-0.219275	-0.512892
37135	8.791160	-0.199408	-4.344390	-0.059955	0.026996	-0.029417	-0.514106	0.183834	0.531057	0.150841	-0.815784	-0.218965	-0.513612
37136	8.869428	-0.136144	-4.221315	-0.040897	0.045563	-0.001850	-0.514641	0.180956	0.529209	0.150324	-0.815493	-0.218352	-0.514486
37137	8.850191	-0.238506	-4.172960	-0.033745	0.042232	-0.008274	-0.514646	0.181380	0.529236	0.149835	-0.815200	-0.217921	-0.515275
37138	8.888899	-0.165889	-4.183595	-0.016434	0.027514	-0.009114	-0.515199	0.180837	0.528928	0.149568	-0.814986	-0.217740	-0.515768
37139	8.874577	-0.183093	-4.159019	0.002576	0.042728	-0.018282	-0.516590	0.180185	0.528203	0.149569	-0.814534	-0.217845	-0.516437
37140	8.866998	-0.277541	-4.164182	0.019900	0.061360	-0.022883	-0.518130	0.180248	0.527384	0.149895	-0.813802	-0.218156	-0.517364
37141	8.922593	-0.146550	-4.196804	0.024313	0.033906	-0.025550	-0.517988	0.179708	0.526791	0.150137	-0.813344	-0.218630	-0.517814
37142	8.941361	-0.223840	-4.229407	0.016830	0.021372	-0.031060	-0.519957	0.180497	0.525741	0.150157	-0.812996	-0.219167	-0.518127
37143	8.893837	-0.219785	-4.145488	0.031710	0.005007	-0.020001	-0.520224	0.181349	0.528728	0.150452	-0.812841	-0.219713	-0.518054
37144	8.917994	-0.210309	-4.141499	0.031561	0.004418	-0.025499	-0.521072	0.182613	0.529233	0.150692	-0.812650	-0.220358	-0.518010
37145	8.918142	-0.244711	-4.107916	0.046441	-0.006356	-0.015364	-0.521775	0.183182	0.529414	0.151227	-0.812587	-0.221013	-0.517673
37146	8.913209	-0.200579	-4.141257	0.022759	0.007363	-0.012674	-0.520945	0.182813	0.527988	0.151469	-0.812448	-0.221349	-0.517677
37147	8.951415	-0.222197	-4.176639	0.020844	-0.009084	-0.014483	-0.520680	0.183542	0.527472	0.151586	-0.812495	-0.221732	-0.517405
37148	8.908018	-0.199895	-4.189362	0.015690	-0.019099	-0.000720	-0.520535	0.183769	0.528601	0.151722	-0.812703	-0.221884	-0.516973
37149	9.000321	-0.250620	-4.072385	0.002853	-0.002320	-0.003509	-0.519847	0.183813	0.527481	0.151694	-0.812783	-0.221880	-0.516858
37150	8.913963	-0.255553	-4.020885	-0.013395	0.018500	0.002831	-0.519972	0.183209	0.528282	0.151558	-0.812707	-0.221556	-0.517156
37151	8.913940	-0.228686	-4.035200	0.025314	0.026073	0.012992	-0.521495	0.182384	0.528246	0.152197	-0.812495	-0.221426	-0.517357
37152	8.956683	-0.283987	-4.092707	0.025468	-0.013125	0.022229	-0.520841	0.185509	0.527874	0.152758	-0.812712	-0.221292	-0.516909
37153	8.855199	-0.136441	-4.191803	0.041604	0.024570	0.006600	-0.521820	0.185282	0.527031	0.153589	-0.812437	-0.221439	-0.517031
37154	9.004665	-0.235190	-4.140072	0.054710	0.031320	0.016727	-0.521432	0.187026	0.526019	0.154758	-0.812082	-0.221550	-0.517193
37155	8.951193	-0.316921	-4.165172	0.032076	0.042911	0.023978	-0.521195	0.189626	0.524921	0.155698	-0.811723	-0.221257	-0.517600
37156	8.941432	-0.326394	-4.176944	0.045394	0.016935	0.011196	-0.524285	0.191381	0.524779	0.156605	-0.811514	-0.221422	-0.517583
37157	8.966141	-0.320322	-4.100543	0.047193	0.016982	0.010291	-0.522338	0.191904	0.525072	0.157535	-0.811315	-0.221586	-0.517542
37158	8.956519	-0.327598	-4.095401	0.042960	-0.007642	-0.008951	-0.523331	0.192672	0.524152	0.158076	-0.811282	-0.222115	-0.517203
37159	8.946435	-0.360892	-4.138714	0.052445	-0.012113	0.003912	-0.523505	0.194976	0.523458	0.158899	-0.811338	-0.222526	-0.516685
37160	8.941895	-0.356468	-4.104703	0.028940	-0.005282	0.013949	-0.522111	0.194955	0.523443	0.159463	-0.811425	-0.222537	-0.516371
37161	8.924835	-0.370645	-4.123478	0.017994	-0.003465	0.014836	-0.522680	0.195556	0.522927	0.159882	-0.811550	-0.222385	-0.516111
37162	8.902693	-0.374569	-4.180640	-0.024564	-0.018929	-0.001746	-0.522391	0.195753	0.524612	0.159354	-0.811877	-0.222142	-0.515864
37163	8.907988	-0.377873	-4.118065	0.005003	-0.017834	0.009323	-0.521293	0.196362	0.523383	0.159444	-0.812168	-0.221989	-0.515443
37164	8.912655	-0.321551	-4.161346	-0.028993	0.002962	0.001892	-0.521136	0.196124	0.525321	0.158978	-0.812300	-0.221571	-0.515559
37165	8.927659	-0.268956	-4.113261	-0.033009	0.035026	0.020198	-0.521943	0.193735	0.525181	0.158795	-0.812215	-0.220683	-0.516130
37166	8.980489	-0.390960	-4.084634	-0.026098	0.039676	0.003680	-0.521691	0.194935	0.523717	0.158555	-0.811966	-0.220145	-0.516824
37167	8.927551	-0.351687	-4.092060	-0.029551	0.009562	0.014727	-0.521962	0.194374	0.523685	0.158262	-0.812107	-0.219460	-0.516984
37168	8.922693	-0.380849	-4.084822	-0.030583	0.019097	0.009199	-0.521827	0.193868	0.522396	0.157918	-0.812108	-0.218855	-0.517345
37169	8.946939	-0.400796	-4.056877	-0.018829	0.039754	0.001851	-0.522662	0.194136	0.522979	0.157802	-0.811844	-0.218391	-0.517989
37170	8.954445	-0.272076	-4.075640	-0.011756	0.007842	-0.003567	-0.523773	0.193870	0.522973	0.157581	-0.811846	-0.218223	-0.518125
37171	8.941854	-0.312498	-4.128566	-0.022820	0.018276	-0.008205	-0.523745	0.192396	0.524138	0.157200	-0.811774	-0.217950	-0.518468
37172	8.981007	-0.308946	-4.052722	-0.019274	0.023142	-0.012782	-0.525398	0.190732	0.523912	0.156821	-0.811603	-0.217793	-0.518916
37173	8.927802	-0.293594	-4.084445	-0.011716	0.003125	-0.001734	-0.524442	0.191357	0.522406	0.156620	-0.811680	-0.217578	-0.518946
37174	8.956807	-0.308592	-4.066306	-0.013622	0.010717	-0.005416	-0.523611	0.191768	0.522423	0.156368	-0.811648	-0.217418	-0.519140
37175	8.980846	-0.323298	-4.067300	-0.022640	0.003977	0.000085	-0.523859	0.189625	0.522852	0.156013	-0.811758	-0.217058	-0.519226
37176	8.956617	-0.320454	-4.085697	-0.020707	0.025034	0.001885	-0.525241	0.188529	0.522518	0.155771	-0.811635	-0.216642	-0.519664
37177	8.927671	-0.293365	-4.101344	-0.044834	-0.001918	-0.008215	-0.523005	0.188725	0.523626	0.154943	-0.811840	-0.216204	-0.519774
37178	9.072163	-0.338152	-4.092548	-0.033799	-0.011294	-0.005400	-0.524799	0.187856	0.524566	0.154263	-0.812099	-0.215894	-0.519699
37179	8.880347	-0.262834	-4.002769	-0.037141	0.024951	0.003684	-0.524518	0.187576	0.524407	0.153800	-0.812050	-0.215260	-0.520176
37180	8.942729	-0.275009	-4.031748	-0.004380	0.040090	-0.004524	-0.525373	0.187959	0.522624	0.153831	-0.811687	-0.215087	-0.520805
37181	8.966840	-0.358127	-3.994549	-0.007580	0.016861	0.014769	-0.525097	0.188238	0.522638	0.153932	-0.811677	-0.214603	-0.520990
37182	8.971724	-0.304621	-4.008873	-0.019828	0.004719	0.002845	-0.526484	0.187693	0.522618	0.153633	-0.811763	-0.214254	-0.521088
37183	8.966898	-0.307014	-4.008708	-0.005786	0.024331	0.012933	-0.526063	0.187801	0.523179	0.153777	-0.811660	-0.213794	-0.521394
37184	9.000175	-0.328404	-4.058396	-0.025853	0.026134	0.014729	-0.527328	0.188668	0.523244	0.153597	-0.811591	-0.213125	-0.521829
37185	8.966351	-0.347515	-4.062086	-0.042917	0.001599	-0.005463	-0.526767	0.187852	0.522351	0.152851	-0.811761	-0.212645	-0.521979
37186	8.994781	-0.366384	-4.116405	-0.028233	-0.002226	-0.003592	-0.526329	0.185895	0.521668	0.152318	-0.811917	-0.212332	-0.522020
37187	8.976561	-0.343708	-3.989988	-0.051544	-0.019942	0.016582	-0.526465	0.186663	0.523391	0.151574	-0.812431	-0.211467	-0.521788
37188	8.973604	-0.328100	-4.067061	-0.063029	-0.013408	0.031230	-0.525325	0.184931	0.523693	0.150792	-0.812955	-0.210261	-0.521687
37189	9.005414	-0.314540	-4.010198	-0.073133	-0.045709	0.033108	-0.525439	0.184259	0.525886	0.149763	-0.813868	-0.208977	-0.521074
37190	8.904345	-0.250640	-4.020493	-0.059819	-0.030976	0.016582	-0.525266	0.182225	0.526875	0.148803	-0.814500	-0.208090	-0.520716
37191	8.925294	-0.244628	-4.117844	-0.073874	-0.030159	0.003709	-0.522176	0.181122	0.528174	0.147516	-0.815127	-0.207232	-0.520444
37192	8.957244	-0.177661	-4.065468	-0.037592	-0.033293	-0.007206	-0.522701	0.179233	0.529319	0.146660	-0.815616	-0.206969	-0.520025
37193	8.899186	-0.240258	-4.068536	-0.057648	-0.027830	-0.005442	-0.520732	0.178578	0.530516	0.145547	-0.816128	-0.206424	-0.519750
37194	8.942835	-0.153254	-4.069601	-0.024368	0.015727	0.003753	-0.520586	0.178145	0.530628	0.145226	-0.816111	-0.205981	-0.520042
37195	8.961901	-0.282279	-4.042173	-0.003948	0.028011	0.012933	-0.520740	0.178625	0.529542	0.145411	-0.815959	-0.205532	-0.520406
37196	8.961626	-0.274483	-4.080754	-0.005103	0.010041	0.005619	-0.523242	0.177835	0.529098	0.145401	-0.815953	-0.205277	-0.520520
37197	8.916164	-0.250328	-4.049915	-0.000680	0.019604	-0.000816	-0.523641	0.176946	0.530024	0.145462	-0.815821	-0.205111	-0.520775
37198	8.923230	-0.337891	-4.033844	0.023269	0.030308	0.003789	-0.522563	0.179110	0.528891	0.145978	-0.815513	-0.205120	-0.521109
37199	8.973898	-0.172531	-4.095040	0.019821	0.026108	0.013002	-0.523292	0.180883	0.527611	0.146543	-0.815309	-0.204923	-0.521346
37200	8.966056	-0.244570	-4.143519	0.019121	0.012907	-0.012686	-0.524251	0.179357	0.527247	0.146749	-0.815127	-0.205209	-0.521461
37201	8.947339	-0.269800	-4.060868	0.030319	0.014214	-0.004414	-0.523694	0.179349	0.527241	0.147253	-0.814945	-0.205442	-0.521512
37202	8.944700	-0.293769	-4.080247	0.027802	-0.002949	0.005697	-0.524825	0.180509	0.527044	0.147726	-0.814978	-0.205564	-0.521278
37203	8.964018	-0.313489	-4.066607	0.022496	0.004282	-0.022768	-0.524411	0.180792	0.526918	0.147871	-0.814847	-0.206042	-0.521253
37204	8.942194	-0.322849	-4.080343	-0.002100	-0.002365	-0.018225	-0.524125	0.180351	0.527168	0.147610	-0.814864	-0.206241	-0.521222
37205	8.961615	-0.289096	-4.076019	-0.001144	-0.003394	-0.016376	-0.524710	0.182223	0.526730	0.147406	-0.814909	-0.206391	-0.521150
37206	8.923321	-0.260008	-4.055076	-0.015600	-0.005638	-0.009063	-0.524143	0.181112	0.526098	0.147014	-0.815034	-0.206321	-0.521093
37207	9.043383	-0.328427	-4.079333	-0.015898	-0.013244	-0.020048	-0.524529	0.179354	0.527389	0.146492	-0.815209	-0.206406	-0.520932
37208	8.880027	-0.274468	-4.039061	-0.021217	0.019662	-0.016467	-0.523564	0.179273	0.525839	0.146029	-0.815059	-0.206313	-0.521334
37209	8.952461	-0.245976	-4.031922	0.004697	0.023548	-0.005390	-0.523552	0.179333	0.527518	0.146147	-0.814850	-0.206265	-0.521646
37210	8.966794	-0.304393	-4.023179	0.001307	0.002598	0.006559	-0.524677	0.179148	0.525842	0.146220	-0.814907	-0.206080	-0.521610
37211	8.923487	-0.255420	-4.035731	0.008668	-0.006801	0.009339	-0.525100	0.180231	0.527030	0.146434	-0.815063	-0.205921	-0.521370
37212	8.971934	-0.241580	-4.008470	0.015882	0.010083	0.003835	-0.524983	0.180620	0.524819	0.146752	-0.814985	-0.205919	-0.521402
37213	8.961582	-0.242701	-4.099867	0.021532	0.013429	0.009340	-0.524417	0.180692	0.526075	0.147258	-0.814891	-0.205836	-0.521439
37214	8.925299	-0.254392	-4.113078	0.025029	0.006374	0.003843	-0.524576	0.182383	0.526320	0.147704	-0.814828	-0.205931	-0.521375
37215	8.942252	-0.215643	-4.118289	0.039450	-0.000593	-0.003449	-0.524293	0.181961	0.526152	0.148306	-0.814775	-0.206287	-0.521145
37216	8.968877	-0.267256	-4.080978	0.052051	-0.007558	-0.010755	-0.524032	0.183108	0.525801	0.148982	-0.814716	-0.206942	-0.520785
37217	8.942361	-0.284120	-4.075266	0.057904	-0.017660	0.003945	-0.524327	0.183604	0.524439	0.149890	-0.814816	-0.207420	-0.520178
37218	8.927788	-0.303325	-4.082092	0.061224	-0.018750	-0.008899	-0.524193	0.184416	0.525186	0.150689	-0.814851	-0.208174	-0.519591
37219	8.961505	-0.310853	-4.080987	0.063422	-0.008466	0.003941	-0.523936	0.185852	0.524713	0.151724	-0.814836	-0.208682	-0.519109
37220	8.922276	-0.331345	-4.159354	0.041234	-0.025457	-0.003430	-0.521717	0.186936	0.525039	0.152227	-0.815021	-0.209161	-0.518478
37221	8.903276	-0.312180	-4.131952	0.054054	-0.019056	-0.003416	-0.523556	0.188430	0.524031	0.152986	-0.815113	-0.209725	-0.517881
37222	8.898448	-0.326762	-4.127036	0.028536	-0.009939	-0.000731	-0.522448	0.190290	0.526230	0.153379	-0.815185	-0.209987	-0.517546
37223	8.942243	-0.308302	-4.080250	0.041585	0.009844	0.006618	-0.522319	0.190611	0.525411	0.154159	-0.815057	-0.210170	-0.517442
37224	8.985609	-0.362254	-4.058072	0.048959	0.018981	0.007537	-0.523580	0.190933	0.525024	0.155084	-0.814803	-0.210408	-0.517468
37225	8.961126	-0.390670	-4.095984	0.037963	-0.008716	0.009383	-0.522769	0.193424	0.526007	0.155757	-0.814888	-0.210564	-0.517070
37226	8.915309	-0.382966	-4.103881	0.046778	-0.006147	-0.003459	-0.522505	0.193507	0.524195	0.156433	-0.814850	-0.211046	-0.516727
37227	8.967743	-0.438428	-4.154507	0.075539	0.015345	-0.025458	-0.522798	0.194380	0.523833	0.157460	-0.814420	-0.212082	-0.516669
37228	8.975898	-0.340108	-4.076886	0.075841	-0.028912	-0.008850	-0.522552	0.197195	0.524144	0.158456	-0.814502	-0.213024	-0.515848
37229	8.956606	-0.425302	-4.042907	0.080769	-0.043387	-0.029021	-0.522429	0.199387	0.525674	0.159282	-0.814640	-0.214356	-0.514823
37230	8.942165	-0.522780	-3.999530	0.065138	-0.092943	-0.062023	-0.521165	0.199442	0.527062	0.159280	-0.815181	-0.216256	-0.513170
37231	8.904625	-0.573732	-4.157859	0.032080	-0.103209	-0.135499	-0.519052	0.197836	0.527361	0.157969	-0.815617	-0.219005	-0.511713
37232	8.882964	-0.315109	-4.264046	0.049844	-0.072486	-0.157501	-0.519564	0.194957	0.528445	0.156826	-0.815567	-0.222236	-0.510752
37233	8.949764	-0.402218	-4.313000	0.053409	-0.043733	-0.130014	-0.518418	0.193581	0.530164	0.156177	-0.815337	-0.224922	-0.510141
37234	8.904551	-0.298017	-4.284063	0.013615	-0.062088	-0.144735	-0.517263	0.191363	0.531691	0.154612	-0.815335	-0.227531	-0.509464
37235	8.825428	-0.081082	-4.325578	0.046167	-0.048433	-0.159357	-0.518349	0.188977	0.531554	0.153517	-0.815029	-0.230635	-0.508888
37236	8.976285	-0.055446	-4.147500	0.054530	-0.034162	-0.120782	-0.518603	0.187528	0.532305	0.152991	-0.814711	-0.233184	-0.508395
37237	8.787977	-0.024204	-4.207879	0.086481	0.011952	-0.093304	-0.518318	0.186831	0.531980	0.153499	-0.813957	-0.235437	-0.508411
37238	8.865063	-0.017403	-4.213132	0.101945	0.030433	-0.063923	-0.518997	0.186080	0.533057	0.154610	-0.813098	-0.237321	-0.508572
37239	8.927552	-0.059033	-4.215741	0.089449	-0.001692	-0.049208	-0.519728	0.186946	0.530046	0.155545	-0.812671	-0.238928	-0.508217
37240	8.864505	-0.111540	-4.245122	0.089173	-0.008467	-0.059315	-0.520435	0.187804	0.530106	0.156325	-0.812255	-0.240751	-0.507783
37241	8.894428	-0.098878	-4.120570	0.102236	0.018672	-0.051979	-0.521153	0.189248	0.529783	0.157538	-0.811558	-0.242467	-0.507705
37242	8.854015	-0.153881	-4.336782	0.063911	0.020475	-0.049329	-0.522130	0.188482	0.528349	0.158142	-0.810972	-0.243769	-0.507831
37243	8.849216	-0.080718	-4.365108	0.071273	0.002746	-0.045606	-0.521726	0.189344	0.527979	0.158836	-0.810563	-0.245116	-0.507618
37244	8.907635	-0.067528	-4.294752	0.065780	-0.005573	-0.044669	-0.522020	0.190358	0.527626	0.159393	-0.810253	-0.246449	-0.507294
37245	8.825133	-0.051301	-4.376092	0.074815	-0.003495	-0.049260	-0.522442	0.190647	0.527648	0.160073	-0.809875	-0.247912	-0.506970
37246	8.834679	-0.095106	-4.369489	0.078616	0.001747	-0.044678	-0.523711	0.190491	0.525416	0.160871	-0.809446	-0.249347	-0.506698
37247	8.829844	-0.099924	-4.369339	0.077469	0.015237	-0.054797	-0.524000	0.190818	0.524602	0.161628	-0.808840	-0.250867	-0.506675
37248	8.830432	-0.081440	-4.301616	0.051051	0.042819	-0.053053	-0.524170	0.193095	0.524465	0.162103	-0.808036	-0.252029	-0.507230
37249	8.864235	-0.057415	-4.302723	0.052520	0.036219	-0.065874	-0.525293	0.192634	0.522632	0.162446	-0.807239	-0.253407	-0.507703
37250	8.985194	-0.205445	-4.177793	0.022704	0.028310	-0.086100	-0.526414	0.192947	0.522383	0.162056	-0.806501	-0.254863	-0.508271
37251	8.730108	-0.035916	-4.208207	0.045140	0.110402	-0.075206	-0.528346	0.190244	0.520280	0.162566	-0.804919	-0.256071	-0.510005
37252	8.875059	0.023361	-4.184258	0.084854	0.148553	-0.099003	-0.532559	0.190489	0.516566	0.163648	-0.802681	-0.257959	-0.512230
37253	8.980700	-0.108428	-4.176992	0.103631	0.119699	-0.078732	-0.535227	0.190119	0.513357	0.165108	-0.800779	-0.259786	-0.513813
37254	8.942829	-0.031304	-4.121939	0.091676	0.105221	-0.113594	-0.538872	0.189776	0.509881	0.165925	-0.798865	-0.262118	-0.515343
37255	8.943471	0.026104	-4.063625	0.107730	0.137560	-0.131954	-0.541677	0.189522	0.507239	0.166993	-0.796465	-0.264772	-0.517352
37256	8.966646	-0.011478	-4.166174	0.073198	0.128846	-0.122836	-0.546157	0.188264	0.502457	0.167541	-0.794296	-0.266976	-0.519372
37257	8.997008	0.054070	-4.007481	0.050929	0.110114	-0.132003	-0.549214	0.185505	0.498966	0.167555	-0.792350	-0.269125	-0.521228
37258	8.976454	0.188817	-3.918888	0.041717	0.114842	-0.133843	-0.551151	0.184006	0.498333	0.167404	-0.790356	-0.271209	-0.523220
37259	9.022943	0.197009	-3.831211	0.012462	0.106534	-0.132037	-0.555598	0.181112	0.495125	0.166784	-0.788556	-0.272963	-0.525218
37260	9.013462	0.260211	-3.837690	-0.000094	0.076347	-0.119159	-0.559231	0.179774	0.491727	0.165928	-0.787162	-0.274521	-0.526765
37261	8.965399	0.260331	-3.821401	-0.029232	0.092776	-0.115582	-0.560450	0.176570	0.490982	0.164745	-0.785721	-0.275619	-0.528711
37262	9.100579	0.312593	-3.811624	-0.035776	0.094760	-0.086197	-0.563915	0.174414	0.489765	0.163764	-0.784427	-0.276202	-0.530630
37263	9.072316	0.370191	-3.752228	-0.057315	0.054948	-0.065983	-0.565707	0.170781	0.486347	0.162453	-0.783742	-0.276344	-0.531969
37264	9.183503	0.271238	-3.665254	-0.101126	0.015987	-0.058655	-0.565662	0.167632	0.486989	0.160307	-0.783640	-0.276060	-0.532918
37265	9.034815	0.378380	-3.620353	-0.084511	0.061828	-0.056874	-0.566192	0.164727	0.485698	0.158708	-0.783010	-0.275743	-0.534483
37266	9.095038	0.480408	-3.665413	-0.085860	0.064442	-0.038501	-0.569216	0.161508	0.485808	0.157279	-0.782447	-0.275142	-0.536039
37267	9.159929	0.380244	-3.644341	-0.077025	0.050350	-0.049474	-0.571141	0.158765	0.484540	0.155813	-0.781948	-0.274822	-0.537357
37268	9.111376	0.390977	-3.695589	-0.103101	0.022754	-0.064172	-0.571664	0.155685	0.483936	0.153614	-0.781734	-0.274573	-0.538428
37269	9.087967	0.487501	-3.648196	-0.072248	0.063005	-0.077010	-0.573011	0.151762	0.483427	0.151998	-0.780925	-0.274692	-0.539997
37270	9.091815	0.450143	-3.757266	-0.098450	0.075557	-0.100947	-0.574655	0.148732	0.482139	0.149759	-0.779916	-0.274896	-0.541974
37271	9.088009	0.680092	-3.724228	-0.096695	0.060820	-0.100882	-0.576829	0.143194	0.480142	0.147486	-0.779065	-0.275126	-0.543701
37272	9.025674	0.655604	-3.673753	-0.076504	0.076339	-0.099966	-0.578885	0.139349	0.478249	0.145602	-0.777974	-0.275546	-0.545556
37273	9.180115	0.632151	-3.633793	-0.067819	0.093135	-0.119213	-0.580937	0.136399	0.478366	0.143754	-0.776574	-0.276277	-0.547667
37274	9.136834	0.610353	-3.612995	-0.074265	0.098084	-0.155949	-0.583684	0.131354	0.475149	0.141410	-0.774911	-0.277523	-0.549998
37275	9.135322	0.642943	-3.511289	-0.115785	0.114491	-0.135861	-0.586960	0.125496	0.474260	0.138759	-0.773301	-0.277912	-0.552735
37276	9.123864	0.717599	-3.466901	-0.143417	0.141810	-0.145124	-0.590376	0.118590	0.471632	0.135693	-0.771384	-0.278086	-0.556077
37277	9.095489	0.831486	-3.445776	-0.154508	0.124452	-0.146939	-0.593514	0.111290	0.468280	0.132376	-0.769679	-0.278172	-0.559187
37278	9.172835	0.820760	-3.410095	-0.178867	0.147127	-0.170864	-0.595272	0.105362	0.465418	0.128504	-0.767610	-0.278326	-0.562846
37279	9.010022	0.868891	-3.297426	-0.251784	0.240176	-0.169344	-0.599635	0.096862	0.463817	0.124086	-0.764679	-0.277338	-0.568289
37280	9.238284	1.283663	-3.245294	-0.192126	0.278154	-0.128793	-0.606008	0.090048	0.457315	0.121195	-0.761329	-0.276337	-0.573870
37281	9.134253	1.363860	-3.023515	-0.186473	0.292903	-0.192121	-0.612379	0.082299	0.449637	0.117780	-0.757425	-0.276279	-0.579745
37282	9.236317	1.525028	-2.980393	-0.139904	0.292717	-0.159864	-0.619847	0.074202	0.443624	0.115398	-0.753526	-0.276295	-0.585272
37283	9.195215	1.723784	-2.772271	-0.046792	0.333523	-0.169810	-0.622469	0.068583	0.437579	0.114548	-0.748860	-0.277413	-0.590872
37284	9.215028	1.683689	-2.686327	0.036616	0.379941	-0.133936	-0.628456	0.063129	0.429202	0.115576	-0.743597	-0.278860	-0.596610
37285	9.206927	1.761547	-2.521285	0.094764	0.373205	-0.147559	-0.637453	0.062397	0.417934	0.117295	-0.738165	-0.281205	-0.601896
37286	9.215426	1.805610	-2.376406	0.133103	0.415119	-0.188828	-0.644318	0.058510	0.406731	0.119304	-0.731827	-0.284531	-0.607650
37287	9.263396	1.813648	-2.097987	0.156276	0.407826	-0.175904	-0.651917	0.056687	0.394126	0.121754	-0.725550	-0.287918	-0.613072
37288	9.365175	1.975995	-1.781933	0.159454	0.426389	-0.194220	-0.658369	0.053871	0.384102	0.124123	-0.718849	-0.291559	-0.618743
37289	9.500246	2.233986	-1.563106	0.167901	0.394078	-0.146358	-0.663724	0.052061	0.373431	0.126993	-0.712743	-0.294657	-0.623737
37290	9.589469	2.468031	-1.342721	0.173671	0.352570	-0.129698	-0.669364	0.051083	0.363234	0.129916	-0.707184	-0.297691	-0.628007
37291	9.841165	2.517969	-1.221388	0.138829	0.272289	-0.124065	-0.676391	0.049561	0.353015	0.131895	-0.702697	-0.300394	-0.631336
37292	9.942341	2.609964	-1.263214	0.084382	0.129764	-0.092709	-0.677798	0.048344	0.349324	0.132700	-0.700336	-0.302362	-0.632849
37293	9.667664	2.621659	-1.267358	0.051945	0.080516	-0.068896	-0.678635	0.046789	0.346584	0.132975	-0.698789	-0.303705	-0.633857
37294	9.541273	2.675682	-1.431342	0.047701	0.020510	-0.050481	-0.679910	0.047057	0.344379	0.133121	-0.698164	-0.304887	-0.633948
37295	9.376605	2.617315	-1.512511	-0.015922	-0.087876	0.010079	-0.678777	0.046280	0.345437	0.132393	-0.699401	-0.304737	-0.632808
37296	9.237728	2.743595	-1.453361	-0.040337	-0.114256	-0.010121	-0.676931	0.046582	0.350324	0.130989	-0.700964	-0.304585	-0.631443
37297	9.224928	3.013945	-1.354513	-0.061812	-0.131853	-0.022935	-0.675214	0.045244	0.353994	0.128891	-0.702654	-0.304459	-0.630055
37298	9.040983	3.077655	-1.487299	-0.117076	-0.145909	-0.001033	-0.674627	0.044670	0.356885	0.126328	-0.704856	-0.303289	-0.628678
37299	9.056476	3.344010	-1.466821	-0.116604	-0.191515	0.022946	-0.669837	0.043649	0.361802	0.123616	-0.707678	-0.302011	-0.626658
37300	9.022705	3.419918	-1.503706	-0.130123	-0.212331	0.033051	-0.667024	0.044636	0.366862	0.120885	-0.710925	-0.300345	-0.624311
37301	8.922357	3.570354	-1.457915	-0.174953	-0.286363	0.041344	-0.662757	0.043024	0.375377	0.116930	-0.715120	-0.298336	-0.621229
37302	8.926456	3.552068	-1.542719	-0.168856	-0.308097	0.066160	-0.659342	0.042697	0.383980	0.113473	-0.719793	-0.295912	-0.617623
37303	9.024363	3.543157	-1.652705	-0.196848	-0.341417	0.117560	-0.653731	0.045027	0.392586	0.109739	-0.725068	-0.292675	-0.613657
37304	9.357386	3.475812	-1.868471	-0.218793	-0.356972	0.118515	-0.647395	0.046264	0.403073	0.105904	-0.730667	-0.288951	-0.609440
37305	9.998309	2.918738	-2.253514	-0.225492	-0.331996	0.135015	-0.641493	0.048126	0.412485	0.101962	-0.735868	-0.285068	-0.605672
37306	11.063286	1.422990	-4.104804	-0.152255	-0.114273	0.377896	-0.635661	0.053677	0.418915	0.103617	-0.739762	-0.277789	-0.604027
37307	7.866491	0.862705	-2.237920	-0.035231	-0.042953	0.024919	-0.635692	0.056611	0.419794	0.102834	-0.740450	-0.277200	-0.603589
37308	9.699704	0.259544	-2.346629	0.143955	0.037670	0.215380	-0.634772	0.061246	0.420351	0.107748	-0.740954	-0.275572	-0.602859
37309	9.853640	-0.097819	-2.540683	0.158962	0.028737	0.365875	-0.635380	0.075479	0.419281	0.114454	-0.742236	-0.272033	-0.601651
37310	10.096710	-0.118551	-2.569228	0.025518	0.050133	0.229828	-0.635781	0.084063	0.417720	0.117848	-0.742886	-0.268721	-0.601682
37311	9.484009	-0.237380	-2.607471	0.044431	0.008276	0.187567	-0.635704	0.089411	0.418468	0.120694	-0.743685	-0.266412	-0.601157
37312	9.339746	-0.663682	-2.387491	0.071254	-0.050037	0.237165	-0.635405	0.098362	0.417901	0.124319	-0.745437	-0.263775	-0.599410
37313	9.171174	-0.374869	-2.497648	0.080293	-0.040659	0.233505	-0.633228	0.104802	0.421768	0.128083	-0.746969	-0.261245	-0.597815
37314	9.779099	-0.243885	-2.459147	0.092929	-0.020353	0.156578	-0.630532	0.112505	0.422776	0.131219	-0.747855	-0.259984	-0.596576
37315	9.769783	-0.193165	-2.439147	0.135843	-0.003007	0.048368	-0.630323	0.117105	0.421383	0.133870	-0.747814	-0.260724	-0.595714
37316	9.604755	-0.103897	-2.318881	0.168083	0.024725	-0.048895	-0.630939	0.121393	0.420816	0.135923	-0.746873	-0.263321	-0.595288
37317	9.400012	-0.141577	-2.294564	0.183058	-0.026629	-0.100219	-0.633057	0.122239	0.418655	0.137443	-0.746196	-0.266857	-0.594212
37318	9.457493	-0.116992	-2.349687	0.208852	0.010378	-0.166278	-0.631532	0.122916	0.418822	0.138620	-0.744669	-0.271708	-0.593656
37319	9.390410	0.014512	-2.355982	0.279337	0.036165	-0.201042	-0.633615	0.121595	0.417503	0.140760	-0.742400	-0.277659	-0.593240
37320	9.490320	0.021605	-2.214761	0.321260	0.114601	-0.283640	-0.635442	0.120922	0.414408	0.142772	-0.738604	-0.285260	-0.593891
37321	9.925347	0.878879	-2.718135	0.405049	0.287825	-0.380793	-0.641043	0.117878	0.405897	0.146066	-0.731850	-0.294574	-0.596897
37322	9.549224	1.385722	-2.343321	0.393908	0.446158	-0.537042	-0.648284	0.110996	0.395211	0.148004	-0.722193	-0.305705	-0.602559
37323	9.154888	2.417623	-2.053765	0.456091	0.447391	-0.531324	-0.658764	0.106195	0.383566	0.151068	-0.712150	-0.317254	-0.607758
37324	9.354264	2.315525	-1.779311	0.460303	0.560547	-0.452549	-0.665743	0.097702	0.368031	0.155631	-0.701052	-0.327463	-0.614063
37325	9.927181	2.508188	-1.620756	0.650213	0.617448	-0.332820	-0.677582	0.096804	0.349381	0.164800	-0.689169	-0.337902	-0.619443
37326	10.424789	2.406682	-1.726971	0.610411	0.413410	-0.365515	-0.686329	0.095456	0.333187	0.171436	-0.679554	-0.349010	-0.622100
37327	9.743525	2.104903	-1.829052	0.528643	0.280833	-0.332634	-0.693662	0.094745	0.320928	0.176531	-0.671892	-0.358898	-0.623370
37328	9.231230	2.282516	-1.784587	0.409358	0.135054	-0.261146	-0.695371	0.093278	0.313734	0.179721	-0.666934	-0.366939	-0.623101
37329	8.892900	2.506832	-1.698018	0.285119	-0.004285	-0.204311	-0.697174	0.091549	0.311969	0.181016	-0.664483	-0.373038	-0.621722
37330	8.807959	2.757932	-1.572446	0.231487	-0.027687	-0.118099	-0.696586	0.089791	0.312972	0.182395	-0.663182	-0.377501	-0.620012
37331	9.273071	3.013006	-1.670291	0.219717	-0.029947	-0.077602	-0.696027	0.090038	0.313540	0.184149	-0.662189	-0.381211	-0.618282
37332	9.163322	2.984383	-1.828190	0.231957	-0.051115	-0.062897	-0.697008	0.090080	0.312994	0.186033	-0.661562	-0.385019	-0.616026
37333	9.173374	2.878722	-1.730233	0.286137	-0.020658	0.010554	-0.697472	0.093895	0.313373	0.189777	-0.660850	-0.388361	-0.613545
37334	9.295194	2.853565	-1.546569	0.250670	-0.050890	0.056440	-0.696570	0.100609	0.314896	0.193365	-0.661035	-0.390803	-0.610668
37335	9.128843	3.043379	-1.328992	0.238058	-0.023667	0.062797	-0.696080	0.105191	0.313778	0.197051	-0.660899	-0.392878	-0.608301
37336	9.503526	2.823317	-1.390325	0.194154	-0.094616	0.206928	-0.695730	0.111220	0.314985	0.201365	-0.662983	-0.392793	-0.604664
37337	9.751383	2.577557	-1.637882	0.141506	-0.190290	0.333610	-0.692661	0.124039	0.318539	0.205717	-0.667312	-0.390757	-0.599737
37338	9.744765	2.488062	-1.831431	0.179270	-0.183914	0.410727	-0.687459	0.134739	0.324176	0.211562	-0.672044	-0.388085	-0.594128
37339	9.549580	1.879097	-1.886067	0.263278	-0.156275	0.467590	-0.683613	0.151031	0.325982	0.219363	-0.676370	-0.385499	-0.588043
37340	9.318033	0.949928	-2.453445	0.151677	-0.155159	0.391905	-0.679875	0.165838	0.329234	0.224795	-0.680606	-0.382572	-0.582993
37341	9.035186	0.268263	-2.285496	0.034026	-0.179817	0.439258	-0.673904	0.182030	0.335342	0.228955	-0.685899	-0.377696	-0.578331
37342	9.505945	0.016342	-2.372366	-0.055490	-0.181513	0.442816	-0.669277	0.194024	0.340785	0.231913	-0.691645	-0.371724	-0.574164
37343	9.788919	-0.075995	-2.506723	-0.152078	-0.148213	0.383892	-0.665879	0.203393	0.345240	0.233116	-0.696920	-0.365221	-0.571465
37344	9.952218	-0.146927	-2.547104	-0.168240	-0.107828	0.356292	-0.662332	0.211655	0.349067	0.234030	-0.701592	-0.358759	-0.569465
37345	9.702085	-0.172771	-2.477540	-0.232399	-0.110930	0.317576	-0.658344	0.218472	0.353359	0.233635	-0.706253	-0.352012	-0.568075
37346	9.331409	-0.173252	-2.427455	-0.239680	-0.143078	0.253302	-0.653303	0.220616	0.360144	0.232090	-0.710840	-0.346298	-0.566496
37347	9.288493	-0.344456	-2.296547	-0.166048	-0.159600	0.202054	-0.649818	0.224237	0.366198	0.230998	-0.714869	-0.342100	-0.564420
37348	9.355083	-0.533629	-2.329252	-0.163493	-0.098188	0.222130	-0.645670	0.229087	0.370088	0.230469	-0.718318	-0.337454	-0.563053
37349	9.690190	-0.263187	-2.419721	-0.124250	-0.086962	0.218634	-0.642189	0.231416	0.373549	0.230685	-0.721403	-0.333100	-0.561611
37350	9.786469	-0.630195	-2.587530	-0.105183	-0.093915	0.211297	-0.640419	0.236355	0.376350	0.230885	-0.724421	-0.329222	-0.559928
37351	9.549219	-0.665582	-2.716553	-0.095470	-0.139465	0.202150	-0.635006	0.240210	0.379887	0.231012	-0.727821	-0.325625	-0.557565
37352	9.443256	-0.855152	-2.629296	-0.082227	-0.123377	0.147044	-0.632779	0.243345	0.384666	0.230620	-0.730607	-0.323056	-0.555574
37353	9.338841	-0.892027	-2.717408	-0.105620	-0.122122	0.126777	-0.628325	0.245277	0.387256	0.229903	-0.733350	-0.320322	-0.553837
37354	9.274350	-1.065708	-2.571219	-0.179242	-0.122564	0.075211	-0.624914	0.243402	0.392692	0.227289	-0.736085	-0.317713	-0.552790
37355	9.362471	-0.841926	-2.488524	-0.233567	-0.073539	0.058570	-0.622745	0.241209	0.399237	0.224282	-0.738413	-0.314297	-0.552866
37356	9.519041	-1.131415	-2.682234	-0.099266	-0.108317	0.018495	-0.619250	0.240437	0.399436	0.222307	-0.740248	-0.313329	-0.551759
37357	9.206812	-1.194360	-2.526059	-0.173049	-0.100657	-0.108362	-0.620122	0.236177	0.405742	0.218223	-0.741537	-0.313127	-0.551773
37358	9.093535	-0.963576	-2.317445	-0.116047	-0.070338	-0.064235	-0.617669	0.231585	0.409065	0.215319	-0.742493	-0.313021	-0.551689
37359	8.851211	-1.227729	-2.382560	-0.039640	-0.050996	-0.084403	-0.616773	0.228208	0.411221	0.213841	-0.742791	-0.313674	-0.551490
37360	9.392296	-1.077852	-2.271397	0.048080	-0.012284	-0.056618	-0.616450	0.225061	0.411722	0.213820	-0.742444	-0.315013	-0.551203
37361	9.848795	-0.383759	-2.733164	0.266984	0.063866	0.017296	-0.614807	0.226261	0.409826	0.218775	-0.740783	-0.317009	-0.550348
37362	9.575038	0.296999	-2.902042	0.291017	0.175395	-0.188325	-0.619051	0.227738	0.404094	0.222086	-0.736443	-0.322141	-0.551865
37363	9.198962	0.341465	-2.945654	0.263473	0.125813	-0.221410	-0.622584	0.228074	0.398285	0.224699	-0.732525	-0.327349	-0.552955
37364	11.760797	1.127549	-4.140058	0.470307	0.224196	0.014397	-0.626161	0.230893	0.390955	0.233171	-0.728068	-0.331230	-0.553023
37365	9.483186	3.084632	-3.498719	0.232114	0.127429	-0.182432	-0.627381	0.234801	0.383809	0.235624	-0.724442	-0.335550	-0.554140
37366	9.933438	1.315624	-3.102018	0.301176	0.346559	-0.092908	-0.633261	0.231371	0.374579	0.241241	-0.718610	-0.338504	-0.557510
37367	9.509395	1.393108	-2.510846	0.378430	0.331179	-0.212080	-0.640615	0.232100	0.361850	0.246728	-0.711695	-0.343898	-0.560669
37368	9.147866	1.195873	-2.440649	0.512292	0.011956	-0.238946	-0.643770	0.233844	0.353193	0.251378	-0.707428	-0.352884	-0.558415
37369	8.468708	1.536691	-2.543450	0.419126	-0.102331	-0.358327	-0.646125	0.231955	0.351982	0.252692	-0.703970	-0.362922	-0.555753
37370	8.811975	1.749361	-2.489690	0.289043	-0.062672	-0.367707	-0.648722	0.227237	0.350738	0.252177	-0.700590	-0.371536	-0.554563
37371	9.277777	1.405041	-2.555241	0.133723	-0.123992	-0.287122	-0.650043	0.221591	0.350681	0.250005	-0.699215	-0.377501	-0.553254
37372	9.761826	1.719782	-2.411888	0.084201	-0.140912	-0.184259	-0.649514	0.215037	0.354180	0.248045	-0.699039	-0.381633	-0.551521
37373	9.321982	1.681297	-2.564754	0.000922	-0.191591	-0.180779	-0.648194	0.212796	0.359055	0.244619	-0.699817	-0.384990	-0.549727
37374	9.336869	1.348086	-2.678580	0.020134	-0.148617	-0.083603	-0.645326	0.209402	0.363844	0.242804	-0.700789	-0.387031	-0.547857
37375	9.060991	1.328417	-2.513822	-0.049871	-0.164529	-0.030554	-0.643624	0.209726	0.368315	0.240492	-0.702646	-0.387602	-0.546093
37376	8.908655	1.628649	-2.399901	-0.136890	-0.125088	-0.071140	-0.642158	0.207188	0.373449	0.236789	-0.704195	-0.387632	-0.545693
37377	8.825823	1.708863	-2.550851	-0.128937	-0.054741	0.015005	-0.641534	0.203908	0.376591	0.234676	-0.705555	-0.386187	-0.545875
37378	9.357969	1.817885	-2.642494	-0.108224	0.034314	0.097618	-0.639263	0.201533	0.378098	0.234441	-0.706526	-0.383382	-0.546697
37379	10.206513	1.340876	-3.319769	-0.032002	0.235200	0.187456	-0.641300	0.207706	0.377103	0.237775	-0.705559	-0.379209	-0.549408
37380	8.839690	0.915823	-2.911569	0.062279	0.350003	0.073316	-0.645612	0.212595	0.368232	0.242074	-0.702040	-0.377106	-0.553472
37381	11.049134	0.438639	-3.028695	0.068675	0.429905	0.130496	-0.651318	0.215803	0.356478	0.247658	-0.697942	-0.373871	-0.558357
37382	9.692438	-0.293546	-3.047947	0.115402	0.346204	0.137639	-0.653985	0.223056	0.348017	0.253357	-0.694598	-0.371436	-0.561587
37383	10.209603	0.261037	-3.085407	0.071922	0.099394	0.112462	-0.657436	0.227529	0.341625	0.256318	-0.694012	-0.370098	-0.561850
37384	9.138269	0.662853	-2.830192	0.002420	-0.013244	0.024257	-0.658848	0.227920	0.339847	0.256505	-0.694408	-0.369791	-0.561478
37385	8.468302	0.297132	-2.691595	-0.038520	-0.087794	0.038773	-0.656898	0.229210	0.341863	0.255705	-0.695959	-0.369204	-0.560307
37386	8.743652	0.059889	-2.505394	-0.044805	-0.086233	0.214960	-0.654999	0.234470	0.343845	0.256830	-0.698813	-0.366083	-0.558285
37387	9.387988	0.013872	-2.667453	-0.070802	-0.130472	0.204099	-0.651701	0.240724	0.348248	0.257122	-0.702214	-0.363031	-0.555870
37388	9.708813	-0.004346	-2.923500	-0.077661	-0.180929	0.156512	-0.646967	0.243304	0.351992	0.256435	-0.705829	-0.360833	-0.553033
37389	9.531384	-0.063820	-3.095976	-0.182051	-0.254971	0.090306	-0.642715	0.243489	0.361456	0.252985	-0.710333	-0.358766	-0.550194
37390	9.355741	-0.026427	-3.079503	-0.252696	-0.237911	0.115801	-0.638461	0.242738	0.369745	0.248929	-0.715120	-0.355465	-0.547980
37391	9.115891	-0.082736	-2.913916	-0.310461	-0.225279	0.075237	-0.633763	0.241833	0.381092	0.243675	-0.719772	-0.352014	-0.546477
37392	9.195110	0.034957	-2.691500	-0.333428	-0.175066	0.067816	-0.628789	0.238838	0.388678	0.238349	-0.723846	-0.348163	-0.545911
37393	9.228271	0.023526	-2.760439	-0.339692	-0.095696	0.064927	-0.626893	0.236091	0.395052	0.233451	-0.727067	-0.343867	-0.546471
37394	8.963140	-0.103699	-2.717542	-0.308119	-0.002202	0.038151	-0.626511	0.230897	0.399753	0.229337	-0.728857	-0.339871	-0.548324
37395	9.367419	0.113823	-2.876152	-0.302885	0.051918	0.058383	-0.624239	0.228125	0.400677	0.225910	-0.730183	-0.335347	-0.550763
37396	10.034764	0.064658	-3.176756	-0.297686	0.193983	-0.037132	-0.626658	0.221608	0.401415	0.222416	-0.729204	-0.331644	-0.555702
37397	9.187119	0.471131	-2.664206	-0.394621	0.220075	-0.103532	-0.631612	0.215801	0.399986	0.216964	-0.727920	-0.327665	-0.561867
37398	9.191664	0.877774	-2.251146	-0.363076	0.260852	-0.156673	-0.634988	0.206304	0.398176	0.211592	-0.725583	-0.324642	-0.568653
37399	10.392799	1.399888	-2.937507	-0.316676	0.238211	-0.128688	-0.642181	0.198749	0.392612	0.207054	-0.723467	-0.321795	-0.574606
37400	9.739851	1.505149	-2.668473	-0.323714	0.151147	-0.246131	-0.644579	0.189089	0.390922	0.200491	-0.721532	-0.320931	-0.579826
37401	9.631663	1.466478	-2.621207	-0.195096	0.110429	-0.187119	-0.648636	0.177934	0.388457	0.196160	-0.719929	-0.320854	-0.583332
37402	9.657401	1.362762	-2.675979	-0.063518	-0.019396	-0.146295	-0.650783	0.171716	0.388791	0.193390	-0.719539	-0.322214	-0.583988
37403	9.484507	1.501974	-2.658946	-0.008066	-0.019060	-0.124180	-0.650190	0.170186	0.390925	0.191624	-0.719100	-0.323933	-0.584159
37404	9.200162	1.543056	-2.679443	0.018302	-0.100546	-0.087352	-0.651128	0.168935	0.393648	0.190201	-0.719708	-0.325719	-0.582882
37405	9.177046	1.455477	-2.826475	-0.020813	-0.175173	-0.037784	-0.648441	0.167879	0.397048	0.188214	-0.721692	-0.326661	-0.580542
37406	9.088117	1.643510	-2.877472	-0.046450	-0.191789	-0.035962	-0.645582	0.165588	0.402463	0.185859	-0.723922	-0.327295	-0.578161
37407	9.156273	1.783273	-2.847713	-0.041610	-0.140792	0.004378	-0.642598	0.164157	0.407652	0.184245	-0.725845	-0.327276	-0.576275
37408	9.260295	1.859856	-2.826952	0.034537	-0.113934	0.044894	-0.641883	0.165747	0.412629	0.184492	-0.727399	-0.327360	-0.574185
37409	9.242619	1.795545	-2.903995	0.001273	-0.114911	0.031968	-0.638385	0.166664	0.416003	0.183951	-0.729033	-0.327360	-0.572283
37410	9.175023	1.706015	-2.882730	0.029692	-0.119032	0.068703	-0.636304	0.169579	0.419513	0.184369	-0.730806	-0.327061	-0.570054
37411	9.036293	1.763752	-2.775729	0.068639	-0.107439	0.088012	-0.633945	0.172094	0.422438	0.185468	-0.732457	-0.327000	-0.567608
37412	8.829432	1.740211	-2.719844	0.038751	-0.089354	0.063103	-0.634101	0.175211	0.425424	0.186143	-0.733813	-0.326769	-0.565767
37413	8.787484	1.735591	-2.534752	-0.044460	-0.043168	0.094977	-0.631178	0.177421	0.428604	0.186051	-0.735182	-0.325100	-0.564981
37414	9.498864	1.653251	-2.735782	-0.146934	0.018087	0.156294	-0.629241	0.179047	0.429524	0.185744	-0.736609	-0.320989	-0.565572
37415	9.859282	1.265758	-3.321765	-0.244500	0.004608	0.235034	-0.628997	0.182394	0.430566	0.184579	-0.739048	-0.314815	-0.566242
37416	9.239394	0.251188	-3.285878	-0.300641	0.003431	0.286005	-0.626935	0.185674	0.432424	0.183367	-0.741966	-0.307084	-0.567065
37417	9.105198	0.353287	-3.234306	-0.194462	0.162200	0.273102	-0.627511	0.188286	0.434266	0.184346	-0.742601	-0.300285	-0.569551
37418	9.503737	-0.360928	-2.807058	-0.147942	0.285967	0.217923	-0.627582	0.191584	0.430561	0.186310	-0.741253	-0.294209	-0.573823
37419	9.320076	-0.536038	-2.492190	-0.067559	0.255390	0.216233	-0.632414	0.195344	0.424696	0.189127	-0.739941	-0.289287	-0.577089
37420	9.726354	-0.180562	-2.451931	-0.066054	0.193537	0.143079	-0.634451	0.199546	0.420508	0.190906	-0.738844	-0.285604	-0.579737
37421	9.629119	-0.197892	-2.554676	-0.149625	0.056027	0.075208	-0.638273	0.201783	0.416494	0.189765	-0.739304	-0.282529	-0.581031
37422	9.628392	-0.494156	-2.522768	-0.171735	0.015568	0.106378	-0.640617	0.200620	0.417840	0.188558	-0.740427	-0.278859	-0.581765
37423	9.377039	-0.261790	-2.719559	-0.140676	-0.064567	0.182703	-0.635309	0.201651	0.421204	0.188158	-0.742840	-0.274711	-0.580791
37424	9.568566	-0.412207	-2.814647	-0.137463	-0.083401	0.097419	-0.634328	0.203049	0.424213	0.186774	-0.744925	-0.271908	-0.579886
37425	9.578951	-0.401387	-2.723188	-0.140290	-0.108948	0.062593	-0.630662	0.202355	0.428603	0.184768	-0.747178	-0.269681	-0.578669
37426	9.482984	-0.218515	-2.747390	-0.170205	-0.148239	0.043337	-0.629774	0.201648	0.434135	0.181909	-0.749817	-0.267535	-0.577156
37427	9.372535	-0.106222	-2.744943	-0.188908	-0.119551	0.025815	-0.626351	0.198784	0.439509	0.178705	-0.752149	-0.265310	-0.576148
37428	9.329425	-0.116125	-2.707168	-0.195698	-0.102220	0.044115	-0.624601	0.196080	0.445049	0.175702	-0.754324	-0.262671	-0.575437
37429	9.328367	-0.309379	-2.761522	-0.245581	-0.093505	0.023783	-0.623447	0.194521	0.447595	0.171775	-0.756514	-0.259701	-0.575096
37430	9.320554	-0.190564	-2.576902	-0.227679	-0.050366	0.040290	-0.623347	0.189742	0.452604	0.168509	-0.758145	-0.256563	-0.575322
37431	9.284628	-0.117522	-2.579913	-0.216000	0.001912	0.027387	-0.619103	0.186557	0.455578	0.165580	-0.759118	-0.253524	-0.576237
37432	9.408399	-0.178477	-2.440028	-0.141554	0.026652	0.072476	-0.621562	0.183680	0.457238	0.164373	-0.759714	-0.250612	-0.577070
37433	9.556875	-0.382800	-2.471064	-0.077067	0.066521	0.049596	-0.621021	0.185085	0.457320	0.164166	-0.759573	-0.248592	-0.578188
37434	9.704467	-0.200244	-2.779704	-0.047198	0.056099	0.038714	-0.621731	0.185560	0.456518	0.164152	-0.759340	-0.247188	-0.579098
37435	9.445436	-0.044405	-2.691717	-0.022470	0.100496	0.001959	-0.622566	0.184779	0.455361	0.164408	-0.758385	-0.246394	-0.580614
37436	8.768952	0.018588	-2.332717	-0.035502	0.180415	-0.013003	-0.624982	0.186268	0.451707	0.164583	-0.756408	-0.245498	-0.583516
37437	9.738599	0.048255	-2.523353	-0.025315	0.213279	0.056914	-0.629197	0.186399	0.447427	0.166000	-0.754397	-0.243453	-0.586566
37438	9.938689	0.753910	-2.808810	0.000268	0.169564	-0.074944	-0.632139	0.185743	0.444343	0.165926	-0.752108	-0.243934	-0.589320
37439	9.257567	1.236095	-2.603890	0.040696	0.132285	-0.164792	-0.633805	0.183501	0.441428	0.165293	-0.749727	-0.246297	-0.591545
37440	9.684115	1.345815	-2.331719	0.082128	0.116957	-0.186588	-0.637132	0.180294	0.438470	0.164870	-0.747215	-0.249592	-0.593457
37441	10.121501	1.361772	-2.485635	0.087083	0.012286	-0.127591	-0.642163	0.179401	0.435112	0.164728	-0.746256	-0.252371	-0.593528
37442	9.883420	1.330279	-2.723285	0.092293	-0.083391	-0.129329	-0.639912	0.178849	0.437011	0.164136	-0.746351	-0.255595	-0.592191
37443	9.218506	1.100009	-2.922119	0.042453	-0.210079	-0.134921	-0.639011	0.175969	0.440594	0.162066	-0.748120	-0.258712	-0.589168
37444	9.135059	1.279529	-2.884016	-0.017716	-0.303073	-0.116526	-0.634878	0.173538	0.448502	0.158843	-0.751197	-0.261148	-0.585041
37445	9.120668	1.359996	-2.909520	-0.077466	-0.395310	-0.048585	-0.627933	0.171059	0.459451	0.154969	-0.755912	-0.262165	-0.579527
37446	9.186529	1.379398	-3.124391	-0.101759	-0.410915	-0.032080	-0.620288	0.167761	0.469505	0.150880	-0.760862	-0.262655	-0.573879
37447	9.348791	1.239554	-3.269035	-0.101658	-0.403615	-0.030248	-0.613191	0.165077	0.481697	0.146751	-0.765739	-0.263128	-0.568218
37448	10.119287	1.073392	-3.579089	-0.072833	-0.362053	0.015754	-0.606288	0.164940	0.491116	0.143884	-0.770196	-0.263032	-0.562948
37449	8.906065	0.730546	-3.593922	-0.013818	-0.285220	-0.045140	-0.600351	0.164628	0.501511	0.141538	-0.773324	-0.264366	-0.558612
37450	8.359154	0.620405	-3.231235	0.076671	-0.183826	-0.023231	-0.596118	0.163212	0.505990	0.141462	-0.775101	-0.266009	-0.555380
37451	9.015276	0.707136	-3.173088	0.006288	-0.187569	0.014419	-0.589658	0.162833	0.511769	0.140603	-0.777363	-0.266357	-0.552260
37452	9.310719	1.006623	-3.418870	-0.042306	-0.172339	0.009820	-0.587125	0.161739	0.513073	0.139108	-0.779500	-0.266135	-0.549728
37453	9.147959	0.944238	-3.562931	-0.106882	-0.182245	0.024340	-0.584714	0.161850	0.518781	0.136613	-0.782043	-0.265061	-0.547255
37454	8.909785	0.671465	-3.710374	-0.084642	-0.135148	0.097611	-0.580223	0.161871	0.522788	0.135615	-0.784330	-0.262894	-0.545272
37455	8.976240	0.565447	-3.795666	-0.064980	-0.104876	0.145309	-0.578258	0.163597	0.527483	0.135507	-0.786531	-0.260160	-0.543437
37456	9.037868	0.478989	-3.890310	-0.134365	-0.093820	0.148823	-0.573213	0.163885	0.531641	0.134491	-0.788748	-0.256521	-0.542205
37457	9.016223	0.522970	-3.903705	-0.183547	-0.081225	0.156050	-0.571671	0.164332	0.533608	0.132756	-0.791039	-0.252250	-0.541299
37458	9.048014	0.609726	-3.880177	-0.162113	-0.111833	0.174514	-0.565934	0.164381	0.536628	0.131488	-0.793613	-0.247943	-0.539828
37459	9.134562	0.480194	-3.850445	-0.141547	-0.115395	0.156207	-0.564244	0.165170	0.540290	0.130244	-0.796121	-0.244198	-0.538141
37460	8.910801	0.478782	-3.808275	-0.128846	-0.023574	0.143190	-0.562586	0.167069	0.541509	0.129592	-0.797466	-0.240509	-0.537969
37461	9.087422	0.476258	-3.713459	-0.081813	0.003453	0.120341	-0.560057	0.166258	0.542831	0.129494	-0.798337	-0.237656	-0.537968
37462	9.091049	0.288083	-3.787276	-0.081917	-0.021235	0.117595	-0.559209	0.165518	0.543196	0.129318	-0.799398	-0.234858	-0.537663
37463	9.088782	0.229320	-3.744101	-0.077100	-0.039171	0.093767	-0.557262	0.167353	0.545664	0.128820	-0.800574	-0.232576	-0.537024
37464	9.125179	0.274956	-3.730674	-0.039170	-0.049289	0.076439	-0.557260	0.168651	0.548117	0.128759	-0.801620	-0.230975	-0.536169
37465	9.015945	0.260064	-3.828123	-0.054284	-0.048167	0.058027	-0.555180	0.169468	0.548148	0.128211	-0.802656	-0.229523	-0.535372
37466	9.022554	0.265976	-3.910448	-0.027077	-0.039353	0.047972	-0.552650	0.169309	0.550627	0.128082	-0.803429	-0.228478	-0.534691
37467	9.041441	0.212866	-3.938067	-0.038451	-0.008764	0.029544	-0.552078	0.168298	0.550838	0.127671	-0.803869	-0.227546	-0.534526
37468	9.022946	0.226268	-3.843096	-0.032737	-0.012100	0.038738	-0.552626	0.168380	0.552245	0.127476	-0.804319	-0.226517	-0.534332
37469	9.023129	0.269846	-3.837989	-0.036659	-0.007807	0.028637	-0.550818	0.169295	0.553261	0.127097	-0.804736	-0.225609	-0.534179
37470	9.066117	0.226310	-3.868862	-0.015699	-0.005798	0.025006	-0.551227	0.168984	0.553944	0.127059	-0.805012	-0.224968	-0.534043
37471	9.008193	0.287860	-3.907353	-0.003828	0.016418	0.022237	-0.552900	0.168357	0.552804	0.127256	-0.805054	-0.224447	-0.534152
37472	9.031745	0.222791	-3.949716	-0.011356	-0.012685	0.016756	-0.550389	0.167781	0.552187	0.127167	-0.805355	-0.224001	-0.533906
37473	9.055712	0.130170	-3.927064	-0.007913	-0.026067	0.009435	-0.549825	0.168392	0.554034	0.126980	-0.805803	-0.223744	-0.533382
37474	9.013590	0.264864	-3.823174	0.001156	0.019382	0.002973	-0.549847	0.169832	0.553564	0.127093	-0.805667	-0.223577	-0.533631
37475	9.080810	0.342859	-3.887973	0.028973	0.024026	0.016809	-0.550267	0.169979	0.553577	0.127806	-0.805515	-0.223465	-0.533736
37476	9.066249	0.187058	-3.835311	0.038049	0.016789	0.014058	-0.550858	0.171623	0.552009	0.128618	-0.805362	-0.223518	-0.533750
37477	9.053638	0.168621	-3.900169	0.030115	0.010813	-0.008895	-0.551007	0.171424	0.550323	0.129025	-0.805231	-0.223859	-0.533707
37478	9.042003	0.207005	-3.863256	0.032148	0.008470	-0.000624	-0.549082	0.172203	0.548259	0.129549	-0.805115	-0.224108	-0.533650
37479	8.998302	0.149359	-3.881319	0.048616	0.013992	-0.001538	-0.548266	0.174014	0.548642	0.130354	-0.804933	-0.224515	-0.533558
37480	9.076668	0.331952	-3.796113	0.012042	-0.002681	0.002138	-0.550771	0.173372	0.548068	0.130534	-0.805000	-0.224533	-0.533404
37481	9.073382	0.260338	-3.878573	0.020512	-0.008539	-0.023544	-0.549669	0.174089	0.547544	0.130551	-0.805028	-0.225053	-0.533139
37482	9.061981	0.205639	-3.772235	-0.006310	-0.030252	0.002123	-0.550222	0.174722	0.549263	0.130314	-0.805436	-0.224952	-0.532623
37483	9.047178	0.235612	-3.829451	-0.004867	-0.047904	-0.010693	-0.549101	0.174544	0.549660	0.129888	-0.806003	-0.225092	-0.531810
37484	9.042257	0.238264	-3.843740	-0.026551	-0.036416	-0.001579	-0.547668	0.172195	0.550898	0.129252	-0.806513	-0.224845	-0.531296
37485	9.042295	0.272340	-3.853180	-0.027822	-0.044163	0.020459	-0.546817	0.172357	0.553133	0.128808	-0.807234	-0.224226	-0.530570
37486	9.022187	0.291005	-3.968235	-0.041306	-0.053692	-0.004332	-0.544988	0.171966	0.554767	0.127831	-0.807950	-0.223916	-0.529848
37487	9.029499	0.305440	-3.963584	-0.026449	-0.061645	0.004890	-0.542035	0.170590	0.555911	0.127164	-0.808777	-0.223607	-0.528875
37488	8.993125	0.232938	-3.962696	-0.026639	-0.073239	-0.001535	-0.542152	0.169939	0.557686	0.126364	-0.809672	-0.223454	-0.527761
37489	8.945728	0.297740	-3.888047	-0.015582	-0.018861	-0.003433	-0.541434	0.168757	0.558444	0.125979	-0.809977	-0.223284	-0.527457
37490	8.998200	0.220261	-3.924326	-0.004903	-0.008910	-0.016277	-0.539920	0.170417	0.558811	0.125667	-0.810069	-0.223442	-0.527323
37491	9.007125	0.097063	-3.964106	-0.030643	-0.036285	-0.019056	-0.540157	0.168079	0.560345	0.124805	-0.810522	-0.223403	-0.526847
37492	9.022881	0.245893	-3.859872	-0.053898	-0.044895	0.002966	-0.538742	0.166887	0.561095	0.123736	-0.811202	-0.222817	-0.526301
37493	9.116546	0.339114	-3.628496	0.003823	-0.008069	-0.030887	-0.536768	0.165808	0.562266	0.123442	-0.811209	-0.223257	-0.526173
37494	8.882104	0.151129	-3.951833	-0.055766	-0.047850	-0.102604	-0.539110	0.163979	0.562734	0.121226	-0.811446	-0.224383	-0.525844
37495	9.060808	0.314999	-3.969523	-0.050812	-0.006131	-0.091584	-0.537257	0.161482	0.563958	0.119423	-0.811287	-0.225224	-0.526143
37496	8.931143	0.505366	-3.992415	-0.033846	-0.058827	-0.135508	-0.536336	0.155991	0.565844	0.117155	-0.811433	-0.227120	-0.525612
37497	9.032558	0.455492	-3.943399	0.053769	0.006246	-0.150106	-0.536586	0.154515	0.567152	0.116489	-0.810617	-0.229980	-0.525775
37498	8.974933	0.589683	-3.974182	0.103306	-0.009994	-0.142634	-0.536826	0.151934	0.567832	0.116587	-0.809882	-0.233311	-0.525418
37499	8.916494	0.541305	-3.411992	0.088798	-0.109048	-0.195727	-0.535671	0.149320	0.568777	0.115474	-0.809950	-0.237538	-0.523664
37500	8.909759	0.411639	-4.224083	0.050361	0.000190	-0.140971	-0.536211	0.148965	0.570435	0.114797	-0.809213	-0.240280	-0.523699
37501	8.944858	0.711422	-4.175138	0.017023	-0.135962	-0.140759	-0.535590	0.145436	0.572864	0.112960	-0.809968	-0.242917	-0.521711
37502	8.829883	0.588431	-4.345532	0.001794	-0.075260	-0.170300	-0.533873	0.142793	0.574220	0.110828	-0.809972	-0.245796	-0.520814
37503	8.780861	0.854300	-4.255020	-0.030662	-0.004133	-0.157594	-0.532580	0.140318	0.575172	0.108680	-0.809359	-0.247911	-0.521217
37504	8.795142	0.971567	-4.327245	-0.029743	0.027111	-0.125507	-0.532361	0.135134	0.576804	0.106993	-0.808578	-0.249485	-0.522027
37505	8.876669	0.893637	-4.345292	-0.043179	0.007818	-0.078701	-0.533986	0.131074	0.576290	0.105515	-0.808251	-0.250168	-0.522506
37506	8.814382	0.939790	-4.318511	-0.038693	-0.007060	-0.045641	-0.533980	0.130126	0.575393	0.104360	-0.808233	-0.250450	-0.522632
37507	8.739032	0.973170	-4.416913	-0.031011	0.001356	-0.032808	-0.533394	0.128509	0.576405	0.103517	-0.808179	-0.250537	-0.522841
37508	8.808744	0.829071	-4.376986	-0.093111	0.008750	-0.030196	-0.533362	0.126483	0.577257	0.101717	-0.808184	-0.249957	-0.523463
37509	8.762656	1.106198	-4.223715	-0.043958	0.007177	-0.037397	-0.535280	0.123955	0.577398	0.100642	-0.808073	-0.249973	-0.523835
37510	8.810084	1.016953	-4.284034	-0.071768	0.019248	-0.053075	-0.535242	0.121115	0.577502	0.099000	-0.807806	-0.249964	-0.524563
37511	8.815695	0.939931	-4.149497	-0.083058	-0.007806	-0.062237	-0.535770	0.118849	0.577646	0.096956	-0.807801	-0.250000	-0.524935
37512	8.791165	1.021342	-4.239825	-0.058254	0.012042	-0.025512	-0.536309	0.117175	0.577269	0.095796	-0.807712	-0.249717	-0.525420
37513	8.772737	1.183398	-4.199437	-0.019050	0.041587	0.002068	-0.536422	0.115582	0.578009	0.095703	-0.807383	-0.249293	-0.526144
37514	8.946326	1.050285	-4.129510	-0.008441	0.042454	-0.012575	-0.535429	0.114026	0.577624	0.095609	-0.806953	-0.249226	-0.526851
37515	8.823419	0.987789	-4.106000	-0.010124	0.003220	-0.003377	-0.536397	0.113731	0.578174	0.095416	-0.806981	-0.249055	-0.526924
37516	8.927841	0.833744	-4.246159	-0.045391	-0.043590	-0.018977	-0.535962	0.112581	0.578378	0.094250	-0.807486	-0.248898	-0.526435
37517	8.737092	1.104741	-4.102010	-0.062535	0.027774	0.019422	-0.535122	0.112017	0.578056	0.093577	-0.807466	-0.247757	-0.527122
37518	8.913329	1.144350	-4.074530	-0.036742	0.031952	0.025935	-0.536217	0.110869	0.578693	0.093390	-0.807385	-0.246810	-0.527725
37519	8.855199	1.059932	-4.077737	0.003773	0.024777	0.036092	-0.537900	0.110827	0.577171	0.093949	-0.807350	-0.246104	-0.528008
37520	8.888294	1.029104	-4.146800	0.002151	-0.001582	0.046224	-0.537651	0.113225	0.577317	0.094452	-0.807642	-0.245321	-0.527836
37521	8.842833	0.997165	-4.092175	0.007834	-0.002049	0.053563	-0.538626	0.113233	0.577466	0.095130	-0.807966	-0.244424	-0.527634
37522	8.849492	0.939579	-4.141102	0.040627	0.013026	0.046252	-0.537554	0.115565	0.575785	0.096318	-0.808033	-0.244007	-0.527510
37523	8.988932	0.970836	-4.194416	0.022962	0.019517	0.000363	-0.537287	0.117075	0.576713	0.096788	-0.807839	-0.244085	-0.527684
37524	8.892303	0.876841	-4.186585	-0.005278	-0.003817	0.006732	-0.536443	0.116228	0.576374	0.096732	-0.807980	-0.243849	-0.527588
37525	8.868799	0.939387	-4.136995	0.016024	-0.001727	0.016870	-0.537431	0.117629	0.577028	0.097163	-0.808104	-0.243626	-0.527421
37526	8.888919	1.064592	-4.081382	0.034266	-0.033192	0.018818	-0.535905	0.117647	0.576177	0.097733	-0.808535	-0.243674	-0.526633
37527	8.907132	1.017539	-4.198298	0.039824	-0.040722	0.021586	-0.534534	0.120122	0.577294	0.098405	-0.809044	-0.243704	-0.525711
37528	8.815466	0.950086	-4.183235	0.040102	-0.020979	0.029782	-0.534250	0.120609	0.578857	0.099241	-0.809388	-0.243606	-0.525070
37529	8.862755	0.897668	-4.277121	0.023166	-0.019822	0.011395	-0.533440	0.122851	0.579127	0.099637	-0.809660	-0.243585	-0.524585
37530	8.918905	0.852095	-4.163589	0.024764	-0.034121	0.004088	-0.532598	0.123067	0.580249	0.099896	-0.810043	-0.243776	-0.523855
37531	8.786962	0.969085	-4.138572	0.027987	-0.035073	-0.011512	-0.530509	0.123567	0.580959	0.100056	-0.810351	-0.244207	-0.523148
37532	8.767241	1.048041	-4.229096	0.053121	0.030545	-0.001468	-0.531612	0.122467	0.580622	0.101017	-0.809979	-0.244632	-0.523340
37533	8.989170	0.997246	-4.174932	0.100714	0.032055	0.033533	-0.530544	0.125869	0.580263	0.103148	-0.809653	-0.244963	-0.523274
37534	8.792125	0.811687	-4.337835	0.132474	-0.010206	0.061110	-0.532551	0.129895	0.579693	0.105860	-0.809839	-0.245304	-0.522283
37535	8.735790	0.667354	-4.394633	0.139293	0.027780	0.072035	-0.531376	0.135065	0.577907	0.108998	-0.809659	-0.245417	-0.521864
37536	8.772975	0.555528	-4.213200	0.110379	0.034457	0.084809	-0.534231	0.139959	0.577259	0.111822	-0.809527	-0.245052	-0.521643
37537	8.790261	0.727829	-4.232044	0.056173	0.002674	0.080198	-0.533595	0.143186	0.574800	0.113580	-0.809822	-0.244215	-0.521198
37538	8.772268	0.664073	-4.350130	0.002745	-0.041673	0.070053	-0.532515	0.146521	0.575833	0.114142	-0.810642	-0.243150	-0.520297
37539	8.735098	0.737532	-4.203351	0.011582	-0.022545	0.057203	-0.530582	0.147649	0.575326	0.114809	-0.811187	-0.242280	-0.519707
37540	8.847929	0.639901	-4.215453	-0.011708	-0.021473	0.040647	-0.530296	0.147604	0.576158	0.114914	-0.811691	-0.241473	-0.519272
37541	8.833269	0.645237	-4.243852	0.004386	-0.000515	0.058994	-0.529751	0.148323	0.575779	0.115589	-0.812029	-0.240448	-0.519070
37542	8.905999	0.678088	-4.200469	0.069125	-0.003713	0.016939	-0.528931	0.149979	0.576432	0.116843	-0.812047	-0.240819	-0.518588
37543	8.752567	0.428388	-4.305042	0.076078	-0.011170	0.002205	-0.528106	0.151608	0.577641	0.118042	-0.812053	-0.241484	-0.517998
37544	8.924311	0.565015	-4.276761	0.103419	-0.016291	0.103261	-0.527046	0.155320	0.576743	0.120683	-0.812533	-0.240832	-0.516939
37545	8.769915	0.461570	-4.257171	0.069517	-0.003117	0.099453	-0.526817	0.159542	0.577281	0.122821	-0.812932	-0.239827	-0.516275
37546	8.808417	0.461383	-4.263442	0.035254	0.058833	0.112142	-0.526345	0.165019	0.575241	0.124824	-0.812824	-0.238170	-0.516731
37547	8.975172	0.366655	-4.159197	0.011758	0.077022	0.086399	-0.525811	0.165670	0.573322	0.126272	-0.812464	-0.236578	-0.517675
37548	8.934131	0.328064	-4.153084	-0.022908	0.041924	0.058845	-0.526245	0.166424	0.572535	0.126679	-0.812426	-0.235195	-0.518266
37549	8.972845	0.278731	-4.111380	-0.043575	0.037663	0.038626	-0.527521	0.167882	0.572079	0.126552	-0.812380	-0.233901	-0.518954
37550	8.964394	0.240140	-3.942254	0.025674	0.025096	0.029603	-0.528375	0.169308	0.572175	0.127379	-0.812247	-0.233560	-0.519113
37551	8.977368	0.269457	-4.145422	-0.015851	-0.040609	0.022287	-0.527813	0.168748	0.571856	0.127175	-0.812862	-0.233012	-0.518447
37552	8.956951	0.291102	-4.301504	-0.004070	-0.114447	0.025175	-0.524727	0.168850	0.574625	0.126812	-0.814232	-0.232774	-0.516489
37553	8.889827	0.247085	-4.238901	-0.005556	-0.122645	0.038929	-0.522219	0.170131	0.576635	0.126566	-0.815741	-0.232267	-0.514392
37554	8.828997	0.277815	-4.328203	-0.025580	-0.158009	0.046276	-0.517594	0.169779	0.579501	0.125867	-0.817699	-0.231575	-0.511761
37555	8.792700	0.273464	-4.346195	-0.052362	-0.124030	0.033314	-0.513505	0.168527	0.583573	0.124789	-0.819301	-0.230680	-0.509863
37556	8.772967	0.303665	-4.417716	-0.086366	-0.127282	0.027746	-0.510433	0.169625	0.586264	0.123049	-0.820993	-0.229593	-0.508051
37557	8.757442	0.308077	-4.557186	-0.106166	-0.135341	0.040559	-0.507284	0.166738	0.592198	0.121105	-0.822862	-0.228058	-0.506183
37558	8.767220	0.412633	-4.583437	-0.063893	-0.113692	0.046131	-0.502654	0.165310	0.593881	0.119966	-0.824436	-0.226833	-0.504440
37559	8.704494	0.310784	-4.550358	-0.075183	-0.125910	0.035088	-0.500978	0.166576	0.596456	0.118511	-0.826094	-0.225678	-0.502587
37560	8.670806	0.354844	-4.563302	-0.057178	-0.049386	0.016648	-0.498688	0.163568	0.599320	0.117485	-0.826856	-0.224870	-0.501936
37561	8.650890	0.268303	-4.609010	-0.044320	-0.045796	0.017565	-0.495877	0.162604	0.600770	0.116722	-0.827550	-0.224124	-0.501304
37562	8.650519	0.264074	-4.654912	-0.038474	-0.041048	0.030413	-0.495849	0.161655	0.602805	0.116175	-0.828245	-0.223245	-0.500674
37563	8.631261	0.278814	-4.658926	-0.034136	-0.031487	0.055179	-0.494732	0.162284	0.604090	0.116021	-0.828939	-0.221945	-0.500141
37564	8.646705	0.272108	-4.529128	0.037089	0.031550	0.044212	-0.491405	0.162860	0.602837	0.117184	-0.828792	-0.221420	-0.500345
37565	8.669149	0.240680	-4.728216	-0.010224	0.012647	0.055155	-0.492275	0.165692	0.603160	0.117621	-0.828986	-0.220257	-0.500434
37566	8.692964	0.265388	-4.774834	-0.005734	0.001933	0.018485	-0.493923	0.163739	0.603055	0.117694	-0.829117	-0.219812	-0.500395
37567	8.631198	0.293557	-4.673318	0.001969	-0.013822	0.035036	-0.493673	0.166265	0.603488	0.118010	-0.829460	-0.219170	-0.500034
37568	8.664676	0.242549	-4.684564	-0.005027	-0.005242	0.046018	-0.493402	0.167095	0.603816	0.118345	-0.829779	-0.218303	-0.499806
37569	8.669793	0.220043	-4.636598	-0.012148	-0.003819	0.053342	-0.494516	0.166843	0.603531	0.118651	-0.830134	-0.217193	-0.499627
37570	8.698724	0.205175	-4.628116	-0.014020	0.007402	0.050571	-0.492591	0.169061	0.603929	0.118932	-0.830367	-0.216123	-0.499636
37571	8.673798	0.133638	-4.704936	-0.015558	-0.008030	0.062502	-0.489510	0.168147	0.604263	0.119255	-0.830810	-0.214837	-0.499378
37572	8.756027	0.193488	-4.690714	0.002330	-0.012720	0.047892	-0.489518	0.168719	0.604158	0.119682	-0.831196	-0.214002	-0.498991
37573	8.718183	0.126677	-4.571392	-0.027114	-0.021531	0.042327	-0.489377	0.168441	0.604000	0.119551	-0.831712	-0.212968	-0.498606
37574	8.631831	0.219284	-4.560313	-0.010417	0.053785	0.044071	-0.489932	0.168961	0.605154	0.120015	-0.831445	-0.211918	-0.499386
37575	8.735336	0.101667	-4.523892	0.017572	0.050679	0.064322	-0.491105	0.171939	0.602557	0.121154	-0.831220	-0.210791	-0.499962
37576	8.722790	0.063604	-4.571975	0.004088	0.011520	0.042326	-0.490824	0.171921	0.602833	0.121670	-0.831328	-0.210028	-0.499979
37577	8.691303	0.000703	-4.566377	0.002353	0.007617	0.045981	-0.490707	0.172835	0.601492	0.122193	-0.831489	-0.209156	-0.499948
37578	8.690141	0.042438	-4.423567	0.041138	0.039979	0.057028	-0.491294	0.175380	0.601794	0.123590	-0.831282	-0.208445	-0.500247
37579	8.794292	-0.018459	-4.637978	-0.010533	0.002322	0.043229	-0.490747	0.175695	0.600971	0.123852	-0.831513	-0.207502	-0.500190
37580	8.716824	-0.022151	-4.683409	-0.036452	-0.031186	0.034955	-0.489635	0.176216	0.601551	0.123443	-0.832114	-0.206560	-0.499680
37581	8.695784	-0.032882	-4.595746	-0.072828	-0.019558	0.042202	-0.489059	0.175575	0.602902	0.122567	-0.832712	-0.205064	-0.499517
37582	8.707644	0.035647	-4.648876	-0.070116	-0.011164	0.040371	-0.490161	0.175517	0.604445	0.121734	-0.833214	-0.203647	-0.499463
37583	8.683813	0.006090	-4.602290	-0.063936	-0.013463	0.032120	-0.488027	0.172350	0.604787	0.120928	-0.833683	-0.202393	-0.499386
37584	8.601338	0.097872	-4.712120	-0.033166	0.018669	0.016524	-0.486889	0.171674	0.606689	0.120575	-0.833704	-0.201639	-0.499741
37585	8.692321	0.061653	-4.771307	-0.036644	0.028503	0.022019	-0.488007	0.171576	0.606135	0.120285	-0.833648	-0.200729	-0.500271
37586	8.716639	0.012317	-4.721820	-0.028808	0.004385	0.009225	-0.486610	0.170620	0.604946	0.119889	-0.833765	-0.200199	-0.500383
37587	8.625507	-0.007296	-4.658161	-0.041605	0.009922	0.009170	-0.488403	0.169617	0.605739	0.119310	-0.833856	-0.199499	-0.500650
37588	8.611982	0.074095	-4.572593	-0.036736	0.055494	0.016461	-0.488522	0.168058	0.605783	0.119050	-0.833510	-0.198634	-0.501629
37589	8.727466	-0.023976	-4.553399	-0.014706	0.040501	0.020208	-0.490332	0.167547	0.605211	0.119151	-0.833272	-0.197947	-0.502273
37590	8.707763	-0.052358	-4.596321	-0.025793	0.033386	0.016517	-0.491604	0.168723	0.604737	0.118998	-0.833116	-0.197261	-0.502837
37591	8.732677	-0.029574	-4.500497	-0.022109	0.027738	0.018380	-0.491613	0.168905	0.603911	0.118909	-0.833014	-0.196559	-0.503302
37592	8.709138	-0.118172	-4.391511	0.001634	0.027762	0.016575	-0.491062	0.169065	0.603357	0.119186	-0.832851	-0.196154	-0.503664
37593	8.720122	-0.013969	-4.572381	-0.008374	0.012863	0.020264	-0.491066	0.169610	0.603809	0.119290	-0.832871	-0.195591	-0.503825
37594	8.755717	-0.040094	-4.631846	-0.027689	-0.001634	0.017498	-0.491054	0.168493	0.603461	0.118971	-0.833078	-0.194941	-0.503810
37595	8.727512	-0.043569	-4.539038	-0.030348	-0.012961	0.022095	-0.489937	0.168988	0.604598	0.118627	-0.833418	-0.194188	-0.503621
37596	8.681719	0.010433	-4.563540	-0.020802	-0.041475	0.005641	-0.488790	0.167477	0.606169	0.118145	-0.833963	-0.193896	-0.502943
37597	8.703329	-0.038366	-4.552590	-0.035328	-0.019443	0.007409	-0.488071	0.165502	0.605761	0.117543	-0.834321	-0.193353	-0.502699
37598	8.727365	-0.009167	-4.572620	-0.045961	-0.016485	0.020240	-0.487798	0.166971	0.607524	0.116893	-0.834727	-0.192517	-0.502498
37599	8.654921	-0.018131	-4.589291	-0.040651	-0.029996	0.014748	-0.486516	0.165216	0.608241	0.116233	-0.835230	-0.191824	-0.502080
37600	8.757433	-0.107184	-4.692727	-0.055897	-0.047947	-0.007270	-0.484814	0.163710	0.609528	0.115011	-0.835869	-0.191407	-0.501456
37601	8.659354	-0.032123	-4.633021	-0.043189	-0.005224	-0.014662	-0.485756	0.161954	0.610964	0.114111	-0.836016	-0.191121	-0.501526
37602	8.662001	0.050365	-4.637413	-0.063304	0.041087	-0.018431	-0.485342	0.161578	0.609821	0.113001	-0.835731	-0.190624	-0.502441
37603	8.707378	-0.010225	-4.663656	-0.064280	0.029012	0.014618	-0.485744	0.161228	0.611338	0.112171	-0.835692	-0.189559	-0.503095
37604	8.746356	-0.047827	-4.592904	-0.091587	0.026005	0.020080	-0.485427	0.157852	0.610708	0.110909	-0.835767	-0.188154	-0.503777
37605	8.641759	0.082135	-4.464972	-0.105989	0.034677	0.029216	-0.486226	0.155159	0.610968	0.109550	-0.835811	-0.186410	-0.504649
37606	8.655298	0.083639	-4.583812	-0.110483	0.025280	0.032892	-0.487606	0.153915	0.610765	0.108105	-0.835972	-0.184610	-0.505355
37607	8.833763	0.204029	-4.613852	-0.114363	0.001721	0.027475	-0.489804	0.151532	0.610918	0.106459	-0.836351	-0.182884	-0.505705
37608	8.664306	0.182226	-4.706679	-0.102804	-0.017938	0.016474	-0.486831	0.148729	0.612252	0.104811	-0.836864	-0.181520	-0.505691
37609	8.729896	0.117421	-4.610533	-0.093840	-0.034206	0.011019	-0.486934	0.146423	0.613088	0.103203	-0.837497	-0.180355	-0.505391
37610	8.847819	-0.117294	-4.529526	-0.074015	-0.031647	-0.001803	-0.485228	0.144890	0.614932	0.101805	-0.838015	-0.179619	-0.505077
37611	8.888515	-0.170774	-4.541057	-0.087359	-0.072968	-0.018279	-0.482938	0.141882	0.617796	0.099886	-0.838911	-0.179078	-0.504165
37612	8.707363	0.019066	-4.677956	-0.095496	-0.080428	-0.047659	-0.481636	0.138438	0.618269	0.097486	-0.839793	-0.178986	-0.503198
37613	8.728952	0.250767	-4.788351	-0.034363	-0.061972	-0.020002	-0.480745	0.135612	0.620738	0.096476	-0.840461	-0.178984	-0.502277
37614	8.871944	0.231231	-4.673066	0.009113	-0.061103	-0.036402	-0.478919	0.134979	0.621520	0.096010	-0.840982	-0.179708	-0.501235
37615	8.630965	0.274454	-4.695171	0.053443	-0.028899	-0.023568	-0.476835	0.136038	0.622403	0.096554	-0.841132	-0.180585	-0.500563
37616	8.655037	0.230424	-4.679452	0.088358	-0.010804	-0.019860	-0.477260	0.137000	0.623164	0.097768	-0.841052	-0.181728	-0.500048
37617	8.615817	0.083099	-4.703097	0.115058	-0.038999	-0.011539	-0.476730	0.139252	0.623298	0.099432	-0.841220	-0.183039	-0.498957
37618	8.639501	-0.038291	-4.704774	0.119650	-0.029748	-0.012477	-0.475652	0.142600	0.624053	0.101180	-0.841286	-0.184411	-0.497989
37619	8.755069	-0.065786	-4.704444	0.110681	-0.018978	-0.006985	-0.474998	0.145201	0.622811	0.102901	-0.841270	-0.185552	-0.497240
37620	8.595402	-0.102559	-4.771169	0.053730	-0.016449	-0.016320	-0.472490	0.146213	0.624525	0.103547	-0.841318	-0.186301	-0.496744
37621	8.442109	-0.066483	-4.668595	0.049580	-0.012625	-0.034710	-0.472923	0.146967	0.623738	0.103997	-0.841258	-0.187282	-0.496381
37622	8.542921	0.028589	-4.758691	0.044046	0.009734	-0.038392	-0.472955	0.149383	0.623609	0.104368	-0.840979	-0.188265	-0.496405
37623	8.572459	0.139477	-4.725260	0.048445	0.005448	-0.043856	-0.473502	0.147884	0.622544	0.104775	-0.840706	-0.189350	-0.496368
37624	8.380774	0.309683	-4.659019	0.082061	-0.034984	-0.047408	-0.473775	0.148116	0.623678	0.105512	-0.840759	-0.190934	-0.495516
37625	7.967423	0.339994	-4.532267	0.108590	-0.062763	-0.078592	-0.471858	0.150914	0.623832	0.106310	-0.840897	-0.193351	-0.494172
37626	7.803919	0.282029	-4.463737	0.086644	-0.059055	-0.078684	-0.469643	0.152018	0.623740	0.106742	-0.841039	-0.195591	-0.492953
37627	8.405569	0.161957	-4.506338	0.093562	-0.025071	-0.029064	-0.470217	0.154482	0.625712	0.107915	-0.841020	-0.196948	-0.492191
37628	8.765201	0.240570	-4.770451	0.067467	-0.026570	-0.047380	-0.469116	0.155596	0.625771	0.108456	-0.840999	-0.198395	-0.491525
37629	9.000078	0.233771	-4.929019	0.077372	0.015316	-0.023524	-0.468862	0.157045	0.625020	0.109565	-0.840631	-0.199413	-0.491498
37630	9.071904	0.192600	-4.970616	0.074613	0.006135	-0.023507	-0.467905	0.158713	0.625393	0.110581	-0.840368	-0.200442	-0.491301
37631	9.018513	0.208279	-5.026481	0.056268	0.024815	-0.027254	-0.468873	0.157765	0.624785	0.111332	-0.839931	-0.201296	-0.491529
37632	8.855027	0.150280	-4.955536	0.048262	0.037253	-0.019993	-0.469600	0.158873	0.622627	0.112061	-0.839434	-0.201930	-0.491953
37633	8.581285	0.155462	-4.836584	0.089831	0.067833	-0.042038	-0.471436	0.161397	0.623777	0.113400	-0.838435	-0.203267	-0.492798
37634	8.590569	0.151137	-4.880432	0.080812	0.041652	-0.034674	-0.472431	0.161788	0.621857	0.114547	-0.837757	-0.204458	-0.493194
37635	8.647550	0.093676	-4.965053	0.095340	0.030798	-0.038298	-0.474158	0.165542	0.620988	0.115859	-0.837122	-0.205871	-0.493377
37636	8.705968	0.106866	-4.894697	0.082661	0.026831	-0.032793	-0.473880	0.164757	0.619541	0.116997	-0.836586	-0.207085	-0.493509
37637	8.580666	0.127280	-4.904369	0.027755	0.004765	-0.031055	-0.475032	0.167089	0.618579	0.117137	-0.836394	-0.207772	-0.493513
37638	8.422584	0.126756	-4.782533	-0.012918	0.012959	-0.012827	-0.473196	0.166133	0.620178	0.116820	-0.836299	-0.207747	-0.493760
37639	8.206325	0.151641	-4.716320	-0.052129	0.010858	-0.007436	-0.473467	0.166090	0.621155	0.115877	-0.836334	-0.207239	-0.494136
37640	8.363050	0.208871	-4.726638	-0.063783	-0.028733	0.040362	-0.475102	0.163140	0.621128	0.115061	-0.836988	-0.205918	-0.493772
37641	8.480650	0.135684	-4.755664	-0.093109	-0.053479	0.040357	-0.472562	0.161871	0.623119	0.113633	-0.837947	-0.204356	-0.493124
37642	8.788068	0.223038	-4.921161	-0.056543	-0.009913	0.034931	-0.470878	0.161388	0.623772	0.112960	-0.838371	-0.203153	-0.493055
37643	8.850067	0.248114	-5.015092	0.031398	0.032198	0.035050	-0.470469	0.162089	0.623811	0.113908	-0.838178	-0.202716	-0.493345
37644	8.599656	0.071550	-4.917518	0.039360	0.055202	-0.012767	-0.471311	0.161745	0.622402	0.114624	-0.837551	-0.203090	-0.494089
37645	8.480239	-0.009925	-4.746937	0.035523	0.068323	0.013780	-0.472736	0.163912	0.621991	0.115581	-0.836906	-0.202967	-0.495009
37646	8.546657	0.021375	-4.584985	0.043537	0.088922	0.038562	-0.475548	0.164883	0.620402	0.117020	-0.836136	-0.202459	-0.496178
37647	8.648772	-0.057230	-4.743887	0.006073	0.078831	0.040345	-0.477264	0.167263	0.618611	0.117796	-0.835557	-0.201569	-0.497331
37648	8.699602	0.027367	-4.750067	0.005664	0.038068	0.029423	-0.477267	0.166752	0.617462	0.118308	-0.835340	-0.200961	-0.497821
37649	8.673441	0.026953	-4.705618	-0.011667	0.025232	-0.001792	-0.476312	0.167909	0.616687	0.118153	-0.835165	-0.200724	-0.498247
37650	8.651766	0.039284	-4.709558	-0.022646	-0.011783	0.001913	-0.477844	0.168059	0.616990	0.117727	-0.835395	-0.200427	-0.498081
37651	8.565063	-0.001628	-4.687261	-0.006289	-0.018077	-0.001740	-0.478234	0.166982	0.618882	0.117488	-0.835640	-0.200344	-0.497759
37652	8.562691	0.071486	-4.713262	-0.015434	-0.031966	0.000110	-0.476993	0.168222	0.619226	0.117077	-0.836050	-0.200185	-0.497232
37653	8.495485	0.115409	-4.698387	-0.039118	-0.045126	0.005583	-0.475438	0.166758	0.619679	0.116249	-0.836670	-0.199720	-0.496570
37654	8.609870	0.087546	-4.850171	-0.070738	-0.099363	-0.009057	-0.472613	0.165451	0.622364	0.114551	-0.837837	-0.199320	-0.495155
37655	8.649152	0.168915	-4.790730	-0.046531	-0.040936	-0.032936	-0.471721	0.161966	0.623815	0.113227	-0.838277	-0.199419	-0.494675
37656	8.759795	0.261141	-4.854646	-0.009479	-0.008516	-0.053065	-0.471150	0.161224	0.624322	0.112473	-0.838228	-0.200139	-0.494638
37657	8.773729	0.144891	-4.872831	0.015925	-0.004360	-0.062214	-0.471141	0.160383	0.624131	0.112046	-0.838045	-0.201268	-0.494588
37658	8.584011	0.081728	-4.764711	0.035882	0.005175	-0.069580	-0.470988	0.159647	0.624642	0.111946	-0.837690	-0.202686	-0.494634
37659	8.505635	0.146149	-4.645432	0.041608	0.037894	-0.063201	-0.470121	0.157091	0.624476	0.112112	-0.837022	-0.203988	-0.495190
37660	8.587459	0.089649	-4.634369	0.035500	0.042622	-0.018250	-0.473224	0.159452	0.623535	0.112665	-0.836503	-0.204458	-0.495747
37661	8.610991	0.192892	-4.750504	0.031269	0.012439	-0.036543	-0.474922	0.160016	0.621212	0.112820	-0.836217	-0.205267	-0.495862
37662	8.634356	0.111079	-4.809875	0.000460	-0.010319	-0.023731	-0.473783	0.158155	0.621226	0.112520	-0.836277	-0.205607	-0.495688
37663	8.620192	0.130180	-4.780240	-0.023481	-0.030290	-0.027415	-0.471533	0.157482	0.622699	0.111676	-0.836574	-0.205815	-0.495289
37664	8.562414	0.140258	-4.778013	-0.037334	-0.026480	0.001903	-0.471516	0.156466	0.623195	0.110930	-0.836984	-0.205387	-0.494943
37665	8.567207	0.189045	-4.802026	-0.055623	-0.002377	0.000002	-0.471207	0.155237	0.625070	0.109935	-0.837189	-0.204755	-0.495080
37666	8.605580	0.223227	-4.839466	-0.086194	-0.020154	0.022005	-0.470618	0.152685	0.624907	0.108593	-0.837724	-0.203486	-0.494995
37667	8.641713	0.183967	-4.824167	-0.074998	-0.050296	0.033088	-0.469790	0.153507	0.625229	0.107404	-0.838577	-0.202212	-0.494332
37668	8.543319	0.237631	-4.795986	-0.088305	-0.013987	0.010971	-0.468210	0.151242	0.627587	0.105951	-0.839000	-0.201111	-0.494376
37669	8.572914	0.309398	-4.738660	-0.056592	0.019706	0.031186	-0.468745	0.149414	0.627480	0.105331	-0.839108	-0.199902	-0.494816
37670	8.592039	0.226605	-4.723009	-0.062202	0.003142	0.062390	-0.468191	0.149688	0.627491	0.104887	-0.839511	-0.198147	-0.494933
37671	8.620406	0.149316	-4.760801	-0.028325	0.026176	0.060576	-0.469028	0.148920	0.626056	0.105060	-0.839606	-0.196708	-0.495308
37672	8.606054	0.134602	-4.741039	-0.016002	0.017042	0.043176	-0.468188	0.148753	0.626317	0.105249	-0.839698	-0.195692	-0.495515
37673	8.572173	0.042425	-4.721052	0.015507	0.008649	0.058827	-0.468758	0.149885	0.626532	0.106080	-0.839863	-0.194749	-0.495429
37674	8.629986	0.110328	-4.751753	-0.004729	0.016361	0.054211	-0.468229	0.151613	0.625796	0.106574	-0.839976	-0.193675	-0.495553
37675	8.620083	0.069400	-4.768556	-0.019664	0.002273	0.044101	-0.468231	0.152676	0.627257	0.106646	-0.840219	-0.192642	-0.495527
37676	8.601389	0.090468	-4.702510	-0.025339	-0.010282	0.038606	-0.467369	0.150154	0.626395	0.106524	-0.840582	-0.191663	-0.495318
37677	8.596634	0.114778	-4.704588	-0.025227	-0.003135	0.042268	-0.466811	0.150535	0.627112	0.106466	-0.840880	-0.190614	-0.495229
37678	8.586988	0.117299	-4.706627	-0.056517	0.019595	0.032993	-0.466958	0.151237	0.627296	0.105894	-0.840984	-0.189383	-0.495648
37679	8.622766	0.078659	-4.737198	-0.044663	0.010418	0.032114	-0.466957	0.151231	0.627435	0.105461	-0.841146	-0.188283	-0.495884
37680	8.663332	0.154664	-4.820336	-0.018074	-0.002751	0.035876	-0.467653	0.150844	0.626859	0.105475	-0.841400	-0.187424	-0.495775
37681	8.671087	0.065894	-4.714937	-0.020516	-0.016175	0.013861	-0.465136	0.150887	0.628095	0.105167	-0.841704	-0.186927	-0.495512
37682	8.577879	0.128637	-4.643418	-0.027880	0.056122	0.005465	-0.467359	0.149965	0.627361	0.104929	-0.841282	-0.186350	-0.496496
37683	8.642620	0.084828	-4.665445	0.016404	0.082971	0.016526	-0.466829	0.151686	0.626764	0.105640	-0.840530	-0.185965	-0.497761
37684	8.663995	0.004738	-4.671597	0.037940	0.046849	0.003771	-0.467260	0.151901	0.625385	0.106456	-0.840053	-0.186088	-0.498347
