# Supplementary material for: Identification of Haptic Based Guiding Using Hard Reins
Source: PLoS One. 2015 Jul 22;10(7):e0132020. doi: 10.1371/journal.pone.0132020 (PMC4511788; doi:10.1371/journal.pone.0132020)
Supplement: S8 File — (ZIP) [file pone.0132020.s008.zip › Exp2_MotionData1/Subject1/path2/T9/gh9.txt]

// Start Time: 0
// Sample rate: 25.0Hz
// Scenario: 4.9
// Firmware Version: 2.6.1
Counter	Acc_X	Acc_Y	Acc_Z	Gyr_X	Gyr_Y	Gyr_Z	Mag_X	Mag_Y	Mag_Z	Quat_w	Quat_x	Quat_y	Quat_z
37094	-0.483681	1.870248	-9.370370	-0.017408	-0.021954	-0.001232	0.215067	0.194163	0.645991	0.094090	0.943447	0.317786	0.008225
37095	-0.673850	1.799572	-9.521980	-0.080486	-0.014727	-0.000642	0.215999	0.192241	0.646507	0.095746	0.943290	0.317754	0.008306
37096	-0.705350	1.828023	-9.627507	-0.036820	-0.019234	0.004199	0.216137	0.191142	0.646243	0.096522	0.943172	0.317875	0.008077
37097	-0.618878	1.895426	-9.668967	0.101402	0.005611	0.004862	0.217196	0.191134	0.646628	0.094619	0.943393	0.317807	0.007383
37098	-0.618564	1.833216	-9.566607	0.180027	0.011229	0.027402	0.216519	0.194972	0.646504	0.091107	0.943840	0.317530	0.006388
37099	-0.502149	1.689099	-9.560339	0.033112	0.016554	0.022047	0.215977	0.197719	0.646772	0.090420	0.944035	0.317146	0.006361
37100	-0.478398	1.766246	-9.530227	-0.155882	0.003532	0.012801	0.215067	0.194163	0.645991	0.093298	0.943757	0.317118	0.007328
37101	-0.347897	1.704111	-9.481866	-0.192452	0.005302	-0.000300	0.217062	0.191545	0.646498	0.096939	0.943386	0.317101	0.008483
37102	-0.423342	1.850578	-9.528530	-0.038477	-0.011901	-0.000426	0.214820	0.188696	0.646515	0.097700	0.943245	0.317290	0.008389
37103	-0.396884	1.862548	-9.561726	0.106693	-0.001656	0.010446	0.215882	0.186914	0.647423	0.095734	0.943516	0.317105	0.007540
37104	-0.440059	1.811633	-9.649268	0.119934	0.002894	-0.002413	0.216135	0.191689	0.646244	0.093412	0.943669	0.317360	0.006714
37105	-0.507611	1.818567	-9.693014	0.064681	0.010157	0.004677	0.216649	0.194841	0.647158	0.092161	0.943816	0.317297	0.006344
37106	-0.546251	1.830389	-9.731621	0.017351	-0.001764	0.009991	0.215720	0.197298	0.645463	0.091804	0.943829	0.317367	0.006110
37107	-0.500569	1.859521	-9.682772	0.029727	0.007359	-0.002881	0.215587	0.197708	0.645333	0.091235	0.943862	0.317436	0.005894
37108	-0.479050	1.900718	-9.609971	0.047221	0.007382	-0.000948	0.216509	0.198389	0.645982	0.090257	0.943863	0.317717	0.005621
37109	-0.387228	1.860161	-9.561668	0.047220	0.020195	0.002728	0.216371	0.199216	0.646376	0.089284	0.943960	0.317705	0.005552
37110	-0.344058	1.905738	-9.627847	0.068081	0.014775	0.013917	0.216767	0.200844	0.645456	0.087863	0.944067	0.317790	0.005319
37111	-0.355645	1.809709	-9.557280	0.131142	0.002055	0.019797	0.217005	0.206329	0.646768	0.085424	0.944416	0.317429	0.004415
37112	-0.434340	1.621515	-9.661484	0.123299	-0.001610	0.022539	0.216866	0.209602	0.645460	0.083063	0.944619	0.317462	0.003547
37113	-0.501712	1.592519	-9.657719	0.029661	-0.001725	0.021141	0.217130	0.211095	0.644541	0.082562	0.944800	0.317059	0.003217
37114	-0.528114	1.568502	-9.629493	-0.036827	0.016464	0.017084	0.216601	0.210013	0.645200	0.083112	0.944713	0.317168	0.003692
37115	-0.535536	1.609476	-9.604980	-0.025409	0.002756	0.013469	0.216871	0.208098	0.645590	0.083625	0.944753	0.316914	0.003780
37116	-0.509015	1.612149	-9.542276	0.005389	0.007322	-0.001148	0.215546	0.208929	0.645077	0.083436	0.944644	0.317288	0.003779
37117	-0.530985	1.664665	-9.652178	0.025322	0.014691	0.010937	0.216072	0.210560	0.644549	0.082917	0.944751	0.317105	0.003763
37118	-0.579141	1.650065	-9.672038	0.049064	0.017423	-0.000946	0.217529	0.211769	0.643882	0.081840	0.944732	0.317444	0.003671
37119	-0.584000	1.654604	-9.748843	0.054412	0.001869	-0.011969	0.216326	0.212344	0.645334	0.080860	0.944740	0.317675	0.003184
37120	-0.518865	1.644938	-9.798785	0.040334	0.020157	-0.007450	0.216180	0.215498	0.645730	0.079930	0.944657	0.318157	0.003189
37121	-0.521115	1.611287	-9.787274	-0.003440	0.023770	-0.004907	0.215789	0.215218	0.644685	0.079907	0.944615	0.318285	0.003494
37122	-0.472551	1.539213	-9.783031	-0.016553	0.020114	-0.001271	0.215262	0.214674	0.644426	0.080053	0.944488	0.318621	0.003867
37123	-0.443502	1.517878	-9.706236	0.001971	0.020107	-0.011328	0.214586	0.215660	0.646398	0.079947	0.944413	0.318866	0.004057
37124	-0.467589	1.515653	-9.639272	0.012389	0.027448	-0.001136	0.214981	0.217018	0.645872	0.079498	0.944325	0.319236	0.004387
37125	-0.433404	1.429490	-9.524927	0.009032	0.016463	-0.004824	0.213533	0.214435	0.645882	0.079277	0.944304	0.319353	0.004472
37126	-0.411704	1.429550	-9.519922	0.008119	0.007339	0.000724	0.213792	0.217024	0.645095	0.079037	0.944235	0.319614	0.004448
37127	-0.443227	1.462796	-9.630183	0.015903	0.002791	0.004460	0.213784	0.217582	0.646144	0.078765	0.944286	0.319534	0.004246
37128	-0.462429	1.443417	-9.657043	-0.020892	0.027426	0.004236	0.213129	0.216761	0.645362	0.078945	0.944198	0.319741	0.004791
37129	-0.481902	1.481821	-9.673491	-0.029635	0.038368	-0.001365	0.212331	0.217048	0.645762	0.079301	0.944136	0.319823	0.005539
37130	-0.587848	1.452797	-9.655681	0.000159	0.020105	-0.001188	0.213129	0.215946	0.646017	0.079130	0.944061	0.320083	0.005799
37131	-0.474866	1.522676	-9.692058	0.045765	0.003697	-0.012005	0.212067	0.216232	0.646026	0.078285	0.944054	0.320321	0.005385
37132	-0.405089	1.554198	-9.662155	0.036982	-0.007260	-0.007418	0.212456	0.218962	0.645762	0.077594	0.943998	0.320659	0.004882
37133	-0.458052	1.534627	-9.725343	0.019589	0.002733	-0.022288	0.213776	0.219093	0.646669	0.077252	0.943883	0.321086	0.004603
37134	-0.506053	1.491496	-9.644772	-0.029455	0.005426	-0.015158	0.212590	0.218822	0.645630	0.077735	0.943681	0.321561	0.004752
37135	-0.530353	1.529799	-9.687674	-0.022587	0.001804	-0.004968	0.212856	0.218273	0.645758	0.078195	0.943611	0.321655	0.004748
37136	-0.462866	1.534765	-9.682173	-0.022553	0.001807	-0.007734	0.212600	0.216357	0.645497	0.078571	0.943475	0.321960	0.004794
37137	-0.477248	1.515354	-9.720991	-0.008590	0.009141	-0.004905	0.212735	0.216214	0.644972	0.078720	0.943426	0.322066	0.004837
37138	-0.506275	1.534480	-9.740199	-0.017273	0.009106	-0.014180	0.212063	0.216648	0.646550	0.078950	0.943254	0.322512	0.004978
37139	-0.448417	1.539705	-9.653160	-0.024335	0.012779	-0.004992	0.212993	0.216906	0.646019	0.079373	0.943179	0.322623	0.005189
37140	-0.452957	1.482117	-9.603595	-0.036498	0.009095	-0.008737	0.212864	0.216220	0.645757	0.079965	0.943016	0.322950	0.005461
37141	-0.460402	1.525292	-9.639070	-0.015551	-0.001837	-0.004924	0.213665	0.214434	0.646012	0.080313	0.942957	0.323038	0.005339
37142	-0.414427	1.491804	-9.607902	0.005545	-0.001824	-0.010352	0.213265	0.215258	0.645754	0.080183	0.942855	0.323370	0.005130
37143	-0.419477	1.539911	-9.609674	0.003692	0.000021	-0.002983	0.216427	0.217568	0.647695	0.080153	0.942840	0.323427	0.004924
37144	-0.366341	1.520801	-9.599843	-0.004966	-0.001829	-0.010405	0.215237	0.217168	0.647442	0.080221	0.942717	0.323768	0.004783
37145	-0.380815	1.520624	-9.643194	-0.036559	-0.007327	-0.003173	0.218283	0.216052	0.648728	0.080994	0.942637	0.323812	0.004705
37146	-0.378280	1.491524	-9.710798	-0.009522	-0.009097	0.006198	0.216949	0.217170	0.649526	0.081193	0.942612	0.323838	0.004484
37147	-0.412079	1.501105	-9.703777	-0.003370	0.009169	0.000661	0.216173	0.214969	0.647565	0.081225	0.942608	0.323840	0.004512
37148	-0.520595	1.505773	-9.683119	0.007146	-0.007288	0.000736	0.215626	0.217996	0.648488	0.081099	0.942570	0.323987	0.004210
37149	-0.501329	1.510616	-9.685271	0.019312	0.018333	0.006295	0.216952	0.217844	0.648477	0.080640	0.942639	0.323899	0.004268
37150	-0.462812	1.520064	-9.759201	0.012470	0.012806	-0.012187	0.217491	0.217548	0.646900	0.080285	0.942536	0.324288	0.004287
37151	-0.431387	1.503317	-9.749540	0.021167	0.012838	-0.004758	0.216150	0.219224	0.648747	0.079823	0.942537	0.324400	0.004213
37152	-0.405006	1.534783	-9.710442	0.008107	0.029253	-0.014079	0.217754	0.218094	0.647029	0.079443	0.942405	0.324869	0.004568
37153	-0.419252	1.491737	-9.624752	-0.008430	0.012770	-0.015983	0.215096	0.218818	0.647968	0.079539	0.942286	0.325191	0.004670
37154	-0.440962	1.496735	-9.557665	-0.009327	0.009117	-0.011369	0.216152	0.219085	0.648484	0.079618	0.942138	0.325597	0.004765
37155	-0.453281	1.549386	-9.633864	0.019565	-0.007309	-0.015814	0.216146	0.218824	0.649795	0.079317	0.942066	0.325885	0.004307
37156	-0.477395	1.549272	-9.653296	0.040582	0.005497	-0.019419	0.214682	0.221570	0.649022	0.078480	0.941948	0.326433	0.003995
37157	-0.520675	1.525220	-9.625229	0.008861	0.014649	0.002554	0.215085	0.222370	0.647315	0.078239	0.941976	0.326409	0.004048
37158	-0.453394	1.573465	-9.628726	-0.010449	-0.001798	0.008020	0.215482	0.221687	0.647967	0.078409	0.941966	0.326398	0.003972
37159	-0.412324	1.556754	-9.614173	-0.050640	-0.000023	0.002278	0.216277	0.219642	0.649663	0.079389	0.941900	0.326351	0.004140
37160	-0.395315	1.525202	-9.703283	-0.043622	-0.009151	0.000485	0.216553	0.219344	0.647564	0.080232	0.941788	0.326468	0.004131
37161	-0.431511	1.529810	-9.741967	0.000092	0.000039	0.002537	0.214297	0.218833	0.648630	0.080253	0.941803	0.326420	0.003973
37162	-0.486829	1.500798	-9.750093	0.007969	0.005523	0.002568	0.216026	0.218258	0.647830	0.080029	0.941784	0.326533	0.003907
37163	-0.520448	1.477078	-9.630704	0.005541	0.020087	-0.014080	0.215888	0.218951	0.648486	0.079815	0.941698	0.326831	0.004061
37164	-0.486715	1.481992	-9.620717	-0.010428	0.007339	0.009855	0.215227	0.218682	0.648229	0.079924	0.941696	0.326807	0.004162
37165	-0.482108	1.525117	-9.677687	-0.022610	0.014610	-0.003140	0.215627	0.217314	0.648750	0.080274	0.941637	0.326888	0.004412
37166	-0.479604	1.505905	-9.668329	-0.003341	0.016459	-0.003044	0.216025	0.218396	0.647961	0.080192	0.941567	0.327109	0.004617
37167	-0.419436	1.530204	-9.633817	-0.015608	0.017370	-0.001261	0.214156	0.218173	0.650859	0.080390	0.941531	0.327159	0.004877
37168	-0.428988	1.510951	-9.629375	-0.024430	0.023775	0.006068	0.214694	0.218558	0.648889	0.080656	0.941481	0.327231	0.005373
37169	-0.390325	1.491697	-9.653292	-0.036689	0.018290	0.007862	0.214036	0.217199	0.649156	0.081239	0.941470	0.327109	0.005806
37170	-0.371346	1.554036	-9.729063	-0.026053	0.009124	-0.010529	0.215091	0.217333	0.650065	0.081633	0.941310	0.327467	0.006009
37171	-0.385929	1.580640	-9.680811	0.031774	0.000032	-0.014839	0.213103	0.217490	0.649819	0.081047	0.941265	0.327751	0.005618
37172	-0.385948	1.588138	-9.599082	0.036106	-0.001778	-0.007432	0.214958	0.217743	0.649804	0.080342	0.941226	0.328041	0.005214
37173	-0.395640	1.597711	-9.608641	0.010647	0.000037	-0.001104	0.214285	0.219672	0.650335	0.080155	0.941236	0.328063	0.004988
37174	-0.433959	1.542198	-9.636186	-0.016425	-0.007318	-0.004920	0.214022	0.219535	0.650075	0.080475	0.941122	0.328314	0.004830
37175	-0.441297	1.563799	-9.647954	-0.022700	0.002759	0.007029	0.213760	0.219125	0.649814	0.080897	0.941131	0.328185	0.004888
37176	-0.477353	1.539581	-9.672638	-0.022712	0.005500	0.007948	0.214432	0.218149	0.648760	0.081250	0.941097	0.328191	0.005032
37177	-0.472473	1.524956	-9.730414	-0.022657	0.009141	0.000561	0.214563	0.219236	0.648104	0.081629	0.941063	0.328193	0.005198
37178	-0.453253	1.542052	-9.667577	-0.010405	0.009158	0.002468	0.214296	0.217478	0.649940	0.081727	0.941011	0.328316	0.005321
37179	-0.409750	1.520517	-9.657869	-0.019185	0.010993	0.007037	0.213902	0.217475	0.649157	0.082024	0.941024	0.328200	0.005511
37180	-0.395324	1.530269	-9.628790	-0.020881	0.001843	0.003351	0.213239	0.216395	0.649948	0.082367	0.940959	0.328300	0.005568
37181	-0.405159	1.568602	-9.671556	0.005348	0.002785	0.002558	0.212979	0.215845	0.649426	0.082254	0.940985	0.328257	0.005437
37182	-0.395433	1.551803	-9.664499	0.005428	0.000028	-0.003897	0.212975	0.217755	0.648772	0.082114	0.940911	0.328504	0.005276
37183	-0.380777	1.513488	-9.619287	0.005419	0.016484	-0.001151	0.213906	0.216788	0.648895	0.081905	0.940912	0.328554	0.005400
37184	-0.354064	1.472585	-9.634015	-0.038392	0.012803	0.006019	0.212841	0.217352	0.649428	0.082505	0.940829	0.328635	0.005784
37185	-0.395378	1.539747	-9.671870	-0.062841	0.007262	-0.005176	0.213643	0.215156	0.649682	0.083635	0.940691	0.328737	0.006180
37186	-0.424233	1.512316	-9.936604	-0.029585	-0.000017	-0.012376	0.214165	0.214895	0.651513	0.084155	0.940497	0.329157	0.006236
37187	-0.434528	1.649420	-9.944379	0.030015	0.016454	-0.030564	0.214032	0.214896	0.651514	0.083475	0.940346	0.329763	0.006151
37188	-0.520731	1.534648	-9.682714	0.030176	0.036518	-0.034287	0.212442	0.216410	0.650479	0.082633	0.940089	0.330700	0.006467
37189	-0.472286	1.497034	-9.452321	-0.020441	0.034614	-0.038231	0.211639	0.217248	0.651272	0.082780	0.939799	0.331474	0.007039
37190	-0.390490	1.535757	-9.434210	-0.038005	0.020002	-0.030913	0.211115	0.215612	0.651276	0.083328	0.939463	0.332278	0.007498
37191	-0.251081	1.630106	-9.366766	-0.008292	0.005443	-0.025203	0.211917	0.215047	0.650483	0.083439	0.939283	0.332760	0.007469
37192	-0.241709	1.685272	-9.423522	0.012606	-0.020094	-0.015830	0.211647	0.215603	0.651010	0.083301	0.939145	0.333197	0.006862
37193	-0.251518	1.713611	-9.574461	-0.001581	-0.019158	-0.004829	0.212307	0.216280	0.651004	0.083451	0.939115	0.333255	0.006374
37194	-0.338301	1.703227	-9.745868	-0.019214	-0.029212	0.002480	0.212572	0.217906	0.649692	0.083969	0.939034	0.333362	0.005842
37195	-0.441869	1.678823	-9.785588	-0.024389	-0.029254	-0.006778	0.214167	0.216521	0.649941	0.084619	0.938952	0.333436	0.005318
37196	-0.574368	1.654378	-9.820778	-0.022625	-0.009176	-0.012341	0.213378	0.215296	0.649685	0.085069	0.938766	0.333849	0.005159
37197	-0.646418	1.596645	-9.774245	-0.038393	-0.009195	-0.006884	0.212454	0.214620	0.649430	0.085851	0.938656	0.333958	0.005096
37198	-0.655857	1.558553	-9.650030	-0.047019	-0.000095	-0.014324	0.213519	0.213239	0.649420	0.086698	0.938413	0.334420	0.005267
37199	-0.607756	1.582598	-9.682855	-0.026071	0.016394	-0.012397	0.214582	0.212542	0.649411	0.087077	0.938284	0.334678	0.005581
37200	-0.463153	1.597492	-9.633282	0.015746	0.021997	0.009960	0.212987	0.212842	0.650211	0.086596	0.938314	0.334715	0.005788
37201	-0.400778	1.665126	-9.593339	-0.001717	0.018316	0.004338	0.212719	0.213122	0.650475	0.086501	0.938340	0.334664	0.006006
37202	-0.318875	1.679639	-9.618779	-0.038434	-0.009133	0.002352	0.213125	0.212829	0.649030	0.087245	0.938223	0.334798	0.005980
37203	-0.376943	1.722875	-9.606711	-0.033170	-0.010973	-0.001315	0.214190	0.209954	0.650200	0.087937	0.938159	0.334799	0.005859
37204	-0.454178	1.736902	-9.681658	-0.012167	-0.014621	-0.004897	0.214048	0.211198	0.651250	0.088227	0.938038	0.335067	0.005541
37205	-0.468346	1.674368	-9.665862	-0.023584	-0.010963	0.002425	0.213923	0.210913	0.649940	0.088739	0.938015	0.334998	0.005365
37206	-0.501923	1.635709	-9.693125	-0.031515	-0.020096	0.009783	0.213407	0.209262	0.648502	0.089426	0.937953	0.334993	0.005102
37207	-0.554928	1.628457	-9.672115	-0.071842	-0.021959	0.016963	0.215269	0.207324	0.648486	0.090912	0.937941	0.334627	0.005065
37208	-0.439412	1.674443	-9.660789	-0.061254	-0.009164	0.005924	0.215925	0.207602	0.649660	0.092084	0.937791	0.334727	0.005203
37209	-0.454003	1.703511	-9.595698	-0.050937	0.000027	0.024417	0.216065	0.205685	0.649658	0.093025	0.937862	0.334262	0.005456
37210	-0.579310	1.688803	-9.601875	-0.038572	0.005474	0.011547	0.217006	0.203203	0.648863	0.093673	0.937797	0.334259	0.005724
37211	-0.564888	1.698482	-9.594403	-0.001794	0.027438	0.007085	0.215950	0.201847	0.649002	0.093507	0.937841	0.334176	0.006125
37212	-0.625133	1.693712	-9.547018	0.017408	0.031119	0.013634	0.215690	0.201841	0.648087	0.092933	0.937896	0.334174	0.006503
37213	-0.670984	1.695467	-9.710670	-0.003630	0.031092	0.009836	0.214621	0.202956	0.648883	0.092775	0.937954	0.334047	0.006979
37214	-0.536469	1.798930	-9.789588	0.019074	0.017435	0.009973	0.215013	0.203778	0.649404	0.092262	0.937983	0.334104	0.007083
37215	-0.291111	1.924997	-9.655890	0.036698	0.016541	-0.001009	0.215411	0.202958	0.649925	0.091450	0.938044	0.334158	0.007003
37216	-0.343656	1.824204	-9.547361	0.028011	-0.007234	0.004522	0.214749	0.203915	0.649144	0.090935	0.938054	0.334279	0.006575
37217	-0.396364	1.751786	-9.584880	0.043714	-0.021823	0.013855	0.213948	0.205022	0.649413	0.090248	0.938231	0.333984	0.005765
37218	-0.432437	1.732487	-9.578285	0.059463	-0.023634	0.015783	0.215001	0.207876	0.648620	0.089250	0.938359	0.333905	0.004842
37219	-0.424948	1.679671	-9.547747	0.034877	-0.029114	0.028590	0.216723	0.208675	0.648344	0.088775	0.938617	0.333319	0.003984
37220	-0.497214	1.665029	-9.565432	-0.038468	-0.019203	0.007898	0.217258	0.207029	0.648601	0.089588	0.938530	0.333348	0.003780
37221	-0.492665	1.722806	-9.559777	-0.078715	-0.012862	0.002144	0.217537	0.205505	0.647025	0.091140	0.938405	0.333276	0.003939
37222	-0.521425	1.684050	-9.618207	-0.015465	0.003592	-0.023401	0.218320	0.205654	0.649116	0.091371	0.938151	0.333930	0.003953
37223	-0.627432	1.664372	-9.681891	0.035301	0.005457	-0.025917	0.218192	0.206055	0.648069	0.090661	0.938044	0.334427	0.003640
37224	-0.723842	1.654289	-9.759755	0.030854	0.012762	-0.023185	0.218450	0.207423	0.648329	0.089962	0.937876	0.335085	0.003515
37225	-0.781702	1.649023	-9.858799	-0.026963	0.010872	-0.022553	0.218450	0.206336	0.649115	0.090384	0.937678	0.335525	0.003711
37226	-0.632755	1.764998	-9.805367	-0.034980	-0.007361	-0.008722	0.217653	0.207709	0.648598	0.091054	0.937479	0.335900	0.003680
37227	-0.521838	1.770626	-9.631401	-0.001676	0.017356	-0.008590	0.218974	0.207431	0.649636	0.090962	0.937419	0.336091	0.003851
37228	-0.430080	1.747209	-9.496432	0.012263	0.027460	0.004389	0.218044	0.207174	0.650298	0.090510	0.937401	0.336257	0.004176
37229	-0.396103	1.704293	-9.400689	-0.012121	0.036551	-0.003130	0.218568	0.206908	0.651605	0.090484	0.937357	0.336380	0.004797
37230	-0.381637	1.704322	-9.400554	-0.005180	0.029268	0.004301	0.218046	0.205811	0.650822	0.090347	0.937316	0.336523	0.005270
37231	-0.444253	1.684567	-9.511847	0.007143	0.016462	-0.004846	0.215918	0.206937	0.651495	0.090094	0.937297	0.336643	0.005388
37232	-0.403132	1.650470	-9.655985	-0.002537	0.020128	-0.003050	0.215654	0.207481	0.650842	0.089970	0.937203	0.336934	0.005661
37233	-0.386523	1.708336	-9.631012	-0.015782	-0.005442	0.009840	0.216582	0.206927	0.651228	0.090287	0.937244	0.336737	0.005555
37234	-0.393927	1.747044	-9.565719	-0.020009	-0.021936	-0.003079	0.214988	0.206951	0.651896	0.090773	0.937119	0.336959	0.005158
37235	-0.593319	1.587325	-9.716264	-0.022616	-0.014653	-0.004948	0.216849	0.205697	0.651749	0.091279	0.937049	0.337021	0.004899
37236	-0.593152	1.548545	-9.798430	-0.031385	-0.009173	-0.004998	0.216064	0.204464	0.650706	0.091892	0.936892	0.337293	0.004814
37237	-0.559951	1.663966	-9.839714	0.035133	0.005509	-0.013916	0.217385	0.205951	0.650434	0.091171	0.936865	0.337566	0.004520
37238	-0.540515	1.640575	-9.655005	0.040652	0.003629	-0.032344	0.216452	0.208010	0.649918	0.090351	0.936630	0.338444	0.004145
37239	-0.521388	1.676897	-9.599101	0.061390	0.003722	-0.004553	0.216176	0.209800	0.650708	0.089147	0.936713	0.338540	0.003654
37240	-0.511975	1.722348	-9.682401	0.066600	0.022005	-0.008248	0.216167	0.212264	0.650709	0.087714	0.936679	0.339007	0.003491
37241	-0.535919	1.688751	-9.642283	0.036785	0.018333	0.000836	0.215893	0.214458	0.650844	0.086875	0.936751	0.339025	0.003452
37242	-0.463790	1.732259	-9.626595	-0.015580	0.018243	-0.016041	0.215892	0.214595	0.650844	0.087007	0.936519	0.339628	0.003762
37243	-0.535957	1.698508	-9.603736	-0.023310	0.030979	-0.030867	0.214565	0.215022	0.650986	0.087216	0.936269	0.340257	0.004314
37244	-0.444460	1.727831	-9.525647	0.005539	0.034689	-0.025188	0.214426	0.215307	0.651904	0.086842	0.936020	0.341031	0.004769
37245	-0.420386	1.732446	-9.597380	0.012412	0.016460	-0.012203	0.214024	0.215591	0.652563	0.086485	0.935959	0.341287	0.004845
37246	-0.458921	1.722661	-9.621883	0.005528	0.016415	-0.025159	0.213635	0.214901	0.651517	0.086236	0.935723	0.341996	0.004956
37247	-0.401203	1.754075	-9.616102	-0.040872	0.002668	-0.023527	0.213103	0.215045	0.651653	0.086978	0.935493	0.342434	0.005124
37248	-0.357740	1.742280	-9.572650	-0.044423	0.007256	-0.016167	0.212835	0.214784	0.652572	0.087725	0.935226	0.342968	0.005422
37249	-0.477848	1.648191	-9.575090	-0.061071	0.007233	-0.010714	0.212840	0.213144	0.652834	0.088813	0.935046	0.343171	0.005842
37250	-0.463319	1.636304	-9.541512	-0.066396	0.009992	-0.001515	0.212853	0.209857	0.652570	0.089950	0.934856	0.343384	0.006364
37251	-0.473581	1.760926	-9.681501	-0.103380	0.002678	0.009379	0.212065	0.209444	0.651528	0.091857	0.934735	0.343196	0.007027
37252	-0.474087	1.866687	-9.713633	-0.192824	0.005349	0.018146	0.213006	0.204109	0.652828	0.095385	0.934427	0.343041	0.008369
37253	-0.493251	1.853270	-9.404307	-0.377577	0.008823	0.035659	0.213036	0.197395	0.652038	0.102372	0.933926	0.342315	0.011079
37254	-0.489409	2.060202	-9.406171	-0.676305	-0.024356	0.052645	0.212162	0.180726	0.653873	0.115112	0.932759	0.341287	0.015249
37255	-0.350989	2.348210	-9.700929	-0.933926	-0.013621	0.053165	0.213196	0.155105	0.652280	0.132593	0.930818	0.339913	0.021381
37256	-0.473707	2.802472	-9.777327	-1.042896	0.009131	0.063626	0.211729	0.123635	0.651491	0.151847	0.928244	0.338354	0.028689
37257	-0.556859	3.055318	-9.671326	-1.032490	0.019172	0.060878	0.211587	0.092695	0.650429	0.170822	0.925318	0.336607	0.036102
37258	-0.510796	3.512696	-9.638073	-1.002986	0.027444	0.061917	0.211040	0.065170	0.648324	0.189074	0.922062	0.334908	0.043462
37259	-0.406272	3.855628	-9.332197	-1.256852	0.042686	0.055054	0.209600	0.032563	0.643340	0.211858	0.917360	0.332841	0.052753
37260	-0.562669	4.303374	-9.183334	-1.678900	0.012945	0.051087	0.208478	-0.011292	0.636251	0.242337	0.910010	0.330188	0.064266
37261	-0.335773	5.276615	-8.980309	-2.256422	0.036167	0.072081	0.206670	-0.072743	0.620772	0.282800	0.898600	0.325797	0.079989
37262	-0.290672	5.967468	-8.221175	-2.973861	0.011710	0.120126	0.204299	-0.147422	0.595723	0.335347	0.881001	0.318411	0.099964
37263	-0.385844	6.759939	-7.217052	-3.516898	0.000146	0.146873	0.204273	-0.227470	0.556759	0.396075	0.856240	0.307994	0.122951
37264	-0.455806	7.337317	-5.800385	-3.774388	-0.053141	0.188057	0.202657	-0.315640	0.497752	0.459243	0.825335	0.294173	0.146218
37265	-0.342660	7.925699	-4.789978	-3.961898	-0.064292	0.214775	0.200032	-0.399010	0.425123	0.522798	0.787924	0.277528	0.169815
37266	-0.388083	8.913919	-3.566580	-3.849915	-0.102634	0.215337	0.191301	-0.482142	0.328429	0.581576	0.747088	0.259085	0.191060
37267	-0.247146	9.251101	-2.148913	-3.485458	-0.102307	0.219001	0.188240	-0.535682	0.241138	0.631865	0.706347	0.240654	0.209540
37268	-0.239785	9.784657	-0.926598	-3.087941	-0.113821	0.224683	0.186756	-0.563959	0.163546	0.673790	0.667687	0.222592	0.225062
37269	0.011051	9.805145	-0.006896	-2.379453	-0.092064	0.223621	0.180831	-0.583085	0.092547	0.704213	0.636303	0.207348	0.237086
37270	0.159772	9.503641	1.099395	-2.125918	-0.069917	0.223955	0.175734	-0.593742	0.034520	0.729816	0.607156	0.193177	0.247815
37271	0.178296	9.199255	2.142011	-2.566307	-0.035813	0.196757	0.165516	-0.597639	-0.037616	0.759187	0.569871	0.177231	0.259751
37272	0.252789	8.757913	2.506226	-3.175197	0.001887	0.196404	0.158880	-0.593299	-0.116725	0.792731	0.521384	0.158141	0.273363
37273	0.362595	8.031518	3.927890	-3.473713	0.003316	0.205987	0.158578	-0.577976	-0.198894	0.825861	0.465807	0.136633	0.286896
37274	0.381350	7.184608	5.342212	-3.679312	0.010292	0.206806	0.153223	-0.543543	-0.291761	0.856591	0.404544	0.113386	0.299566
37275	0.510869	6.350946	6.344831	-3.638126	0.024869	0.197797	0.149374	-0.491846	-0.380963	0.882491	0.341559	0.090063	0.310542
37276	0.607060	5.436143	7.562064	-3.297415	0.081767	0.179165	0.140546	-0.422829	-0.468412	0.901792	0.282667	0.069571	0.319423
37277	0.733727	4.194063	8.750985	-2.723722	0.113345	0.167307	0.137166	-0.361247	-0.527074	0.914645	0.232586	0.053042	0.326365
37278	0.732442	3.458754	9.038348	-2.569053	0.104320	0.158907	0.143529	-0.308346	-0.566946	0.924222	0.184944	0.037315	0.331989
37279	0.661126	2.245109	9.510406	-2.672997	0.101337	0.133518	0.144546	-0.244291	-0.606113	0.931845	0.134578	0.020734	0.336338
37280	0.444366	1.205145	10.194806	-3.161881	0.077738	0.085891	0.145352	-0.164867	-0.641472	0.937873	0.075125	0.000603	0.338749
37281	0.610134	-0.205181	10.008521	-3.465210	0.068145	0.030919	0.140480	-0.063560	-0.671269	0.940611	0.009357	-0.021805	0.338657
37282	0.608446	-1.390114	9.689396	-3.112285	0.061095	-0.018904	0.144313	0.035558	-0.691176	0.939537	-0.049390	-0.041731	0.336288
37283	0.604984	-2.189141	9.639745	-2.130688	0.060118	-0.099721	0.149653	0.107528	-0.700623	0.937254	-0.090007	-0.055228	0.332271
37284	0.582534	-2.535290	9.752315	-0.934302	0.053975	-0.144397	0.151872	0.152930	-0.701800	0.936432	-0.107589	-0.060754	0.328372
37285	0.486179	-2.554825	9.724733	0.158172	0.052391	-0.150862	0.153294	0.160590	-0.700628	0.937764	-0.105118	-0.059314	0.325623
37286	0.620781	-2.462802	9.818508	0.736952	0.049332	-0.169153	0.151851	0.145770	-0.692497	0.940372	-0.091295	-0.054019	0.323183
37287	0.566147	-2.125999	9.832325	0.785055	0.030156	-0.181819	0.153793	0.123165	-0.692523	0.942851	-0.076827	-0.048967	0.320517
37288	0.602913	-1.745961	9.770779	0.450219	0.051794	-0.161415	0.154280	0.104511	-0.696075	0.944589	-0.068397	-0.045432	0.317819
37289	0.555864	-1.980805	10.079139	-0.134364	0.065770	-0.153316	0.156668	0.103120	-0.695570	0.945396	-0.071506	-0.045524	0.314708
37290	0.475703	-2.376584	9.784753	-0.465027	0.061731	-0.164194	0.158744	0.114458	-0.695320	0.945780	-0.080423	-0.047599	0.311075
37291	0.694891	-2.848464	9.578520	-0.362942	0.051745	-0.196852	0.158145	0.127504	-0.691639	0.946392	-0.087747	-0.049489	0.306909
37292	0.772338	-2.916160	9.439052	0.031309	0.042052	-0.231748	0.161038	0.133493	-0.691660	0.947907	-0.087072	-0.048990	0.302475
37293	0.883603	-2.477662	9.542270	0.386767	0.033248	-0.257639	0.163187	0.129744	-0.694562	0.950085	-0.080032	-0.046801	0.297898
37294	0.696845	-2.242075	9.587044	0.451554	0.027772	-0.272088	0.162164	0.118410	-0.693249	0.952407	-0.071249	-0.044101	0.293087
37295	0.610432	-1.819169	9.467332	0.328788	0.047723	-0.281992	0.165108	0.109082	-0.691966	0.954495	-0.065355	-0.042016	0.287927
37296	0.423742	-1.598036	9.507102	-0.003913	0.072901	-0.291118	0.165927	0.101013	-0.690535	0.956215	-0.065496	-0.041113	0.282264
37297	0.351616	-1.646719	9.385711	-0.068768	0.074670	-0.285910	0.168555	0.105916	-0.689899	0.957745	-0.067324	-0.040794	0.276635
37298	0.432090	-1.315810	9.707997	-0.012577	0.038121	-0.304044	0.170262	0.111905	-0.691220	0.959429	-0.067420	-0.040629	0.270741
37299	0.351277	-1.558771	9.773457	0.128511	0.025460	-0.303302	0.172636	0.112851	-0.689797	0.961210	-0.065143	-0.040192	0.264984
37300	0.548872	-1.528995	9.922162	0.261723	0.027425	-0.313701	0.173179	0.108202	-0.688756	0.963207	-0.059896	-0.038773	0.259115
37301	0.602723	-1.697129	9.977923	0.241189	0.049239	-0.352590	0.173991	0.100281	-0.686144	0.965296	-0.055516	-0.037341	0.252442
37302	0.530313	-1.693514	9.670007	0.046106	0.080040	-0.381312	0.176910	0.099017	-0.686038	0.967306	-0.054638	-0.036075	0.245014
37303	0.532894	-1.737479	9.477357	-0.100653	0.099905	-0.418997	0.179808	0.102958	-0.685535	0.969254	-0.057067	-0.035448	0.236716
37304	0.458876	-1.891697	9.455297	-0.110711	0.130848	-0.461544	0.182292	0.110333	-0.684241	0.971362	-0.059399	-0.034052	0.227525
37305	0.582877	-2.113006	9.400535	-0.050703	0.138146	-0.499997	0.187432	0.114949	-0.682184	0.973586	-0.060993	-0.032564	0.217598
37306	1.052161	-1.918782	9.633307	0.098989	0.151160	-0.499253	0.190986	0.120662	-0.681686	0.975928	-0.059293	-0.029890	0.207740
37307	0.744528	-1.053566	10.924553	0.197545	0.083615	-0.458111	0.195086	0.120631	-0.680146	0.978037	-0.055806	-0.028386	0.198803
37308	-0.096883	-0.586196	10.174232	0.115900	0.006845	-0.399387	0.197742	0.117737	-0.679120	0.979729	-0.053238	-0.028332	0.191037
37309	0.177331	-0.461525	9.883251	-0.140581	-0.000488	-0.323144	0.197459	0.121851	-0.678592	0.980765	-0.056036	-0.029591	0.184617
37310	0.306367	-0.210575	10.015213	-0.272254	0.010422	-0.294304	0.197553	0.131162	-0.678064	0.981526	-0.061140	-0.030818	0.178660
37311	0.315804	-0.172515	9.881395	-0.267979	0.012501	-0.201996	0.198725	0.138797	-0.679643	0.981886	-0.066452	-0.032119	0.174505
37312	0.110353	-0.577450	9.796975	-0.007525	-0.014508	-0.140634	0.198965	0.143735	-0.678332	0.982358	-0.066361	-0.032715	0.171751
37313	0.163275	-0.563891	9.509573	0.265904	-0.010413	-0.095875	0.198706	0.142095	-0.678331	0.983004	-0.061102	-0.032440	0.170050
37314	0.162504	-0.400207	9.528666	0.269817	0.017099	-0.060836	0.199539	0.133046	-0.678997	0.983541	-0.055718	-0.031358	0.168997
37315	0.359730	-0.283050	9.899461	-0.024420	0.044249	-0.042067	0.200872	0.130028	-0.678223	0.983675	-0.056313	-0.030894	0.168102
37316	0.445429	-0.551675	10.102954	-0.283389	0.022975	-0.028565	0.199797	0.132514	-0.677164	0.983454	-0.061850	-0.031525	0.167330
37317	0.444234	-0.811803	10.027273	-0.388662	-0.010852	0.011575	0.199498	0.142364	-0.677944	0.982894	-0.069406	-0.033287	0.167316
37318	0.735943	-1.327145	9.734682	-0.203042	-0.045270	0.032912	0.199851	0.152771	-0.677024	0.982468	-0.073170	-0.034909	0.167880
37319	0.745648	-1.341703	9.693756	0.059468	-0.045872	0.041627	0.198407	0.152081	-0.679241	0.982378	-0.071801	-0.035824	0.168802
37320	0.932651	-1.122772	9.576136	0.092143	-0.024669	0.084210	0.196820	0.150326	-0.678574	0.982210	-0.069871	-0.035975	0.170549
37321	0.850991	-1.192998	9.492764	0.009521	0.017350	0.113261	0.197114	0.145377	-0.680413	0.981845	-0.069719	-0.035737	0.172752
37322	0.662327	-1.057970	9.684955	-0.048776	0.055748	0.159035	0.198303	0.143740	-0.678589	0.981266	-0.070885	-0.034687	0.175755
37323	0.630701	-1.505399	9.738401	-0.132864	0.055725	0.191853	0.199878	0.145789	-0.677159	0.980430	-0.073699	-0.034084	0.179342
37324	0.560040	-1.872407	9.408497	-0.120342	0.059351	0.171626	0.201070	0.146322	-0.677299	0.979674	-0.076290	-0.033196	0.182529
37325	0.475301	-1.784884	9.721027	0.011154	0.044806	0.159383	0.202129	0.146175	-0.677046	0.979132	-0.076240	-0.032332	0.185585
37326	0.647946	-1.566572	10.133822	0.277299	0.041441	0.160727	0.202142	0.140581	-0.675345	0.978971	-0.070968	-0.030342	0.188836
37327	0.413290	-1.382657	10.575944	0.279201	0.041349	0.148716	0.203246	0.129886	-0.676014	0.978810	-0.065632	-0.028565	0.191850
37328	0.345765	-1.388329	10.363971	0.172660	-0.010011	0.121492	0.204209	0.119619	-0.675240	0.978561	-0.062183	-0.028035	0.194332
37329	0.186558	-1.382253	10.122499	-0.060172	-0.037709	0.112969	0.203157	0.118255	-0.675887	0.978023	-0.063163	-0.029150	0.196551
37330	0.144355	-1.650718	9.743827	-0.269994	-0.072703	0.091673	0.202352	0.120729	-0.675749	0.977267	-0.068112	-0.031613	0.198268
37331	0.004357	-1.638239	9.252950	-0.278838	-0.048973	0.076825	0.200474	0.127315	-0.676255	0.976534	-0.073328	-0.033831	0.199651
37332	-0.111986	-1.500642	9.450652	-0.105701	0.000564	0.086840	0.199408	0.130328	-0.677293	0.976034	-0.075354	-0.034209	0.201267
37333	0.162787	-1.478118	9.544760	0.025740	0.013509	0.076420	0.199402	0.131290	-0.676899	0.975773	-0.074874	-0.033956	0.202752
37334	0.432454	-1.392811	9.706921	0.195638	0.033812	0.069870	0.199163	0.125264	-0.677556	0.975803	-0.071140	-0.032492	0.204187
37335	0.602265	-1.616638	9.592533	0.167767	0.026493	0.066990	0.201302	0.119227	-0.676658	0.975778	-0.067927	-0.031428	0.205561
37336	0.553646	-1.535145	9.528402	0.124007	0.013632	0.060323	0.202119	0.112790	-0.676144	0.975709	-0.065501	-0.030665	0.206789
37337	0.537844	-1.245847	9.700363	0.001315	0.004364	0.066160	0.200533	0.110355	-0.675083	0.975438	-0.065440	-0.030730	0.208070
37338	0.615818	-1.424173	9.576153	-0.138752	-0.008541	0.075635	0.200798	0.111710	-0.676133	0.974937	-0.068057	-0.031469	0.209464
37339	0.628903	-1.130440	9.621207	-0.163634	0.000630	0.097630	0.200914	0.116904	-0.676656	0.974300	-0.071204	-0.032264	0.211256
37340	0.580521	-1.091643	9.736534	0.037602	0.005429	0.107866	0.201440	0.116362	-0.675612	0.973905	-0.070463	-0.031940	0.213365
37341	0.716239	-1.235434	9.827011	0.188123	-0.011712	0.127124	0.200141	0.109533	-0.675605	0.973612	-0.066692	-0.031450	0.215970
37342	0.461385	-0.885238	9.651892	0.220870	-0.020773	0.151274	0.200161	0.102158	-0.674036	0.973231	-0.062294	-0.030792	0.219071
37343	0.538769	-0.433455	9.438085	0.099220	-0.009770	0.204152	0.199791	0.095588	-0.674560	0.972449	-0.060256	-0.030552	0.223110
37344	0.401866	-0.034205	9.466413	-0.006688	-0.000598	0.268179	0.199409	0.092438	-0.675214	0.971236	-0.060445	-0.030363	0.228311
37345	0.122302	-0.058759	9.485066	0.031206	0.006867	0.329261	0.199949	0.088744	-0.674433	0.969764	-0.059796	-0.029919	0.234707
37346	-0.268365	-0.040060	9.551303	0.106037	0.017958	0.370213	0.199709	0.081635	-0.673910	0.968141	-0.057941	-0.028721	0.241910
37347	-0.298079	0.123376	9.514907	0.135323	0.063767	0.401660	0.198813	0.072345	-0.673252	0.966372	-0.055512	-0.026531	0.249679
37348	-0.200606	-0.098118	9.421482	0.091408	0.075678	0.425430	0.199623	0.066193	-0.671689	0.964359	-0.054242	-0.024229	0.257843
37349	-0.263797	0.033780	10.032525	0.146368	0.063895	0.460781	0.199652	0.057307	-0.670644	0.962147	-0.051562	-0.021856	0.266717
37350	0.080383	0.164711	10.124000	0.099923	0.051113	0.467954	0.201003	0.049499	-0.669873	0.959740	-0.050008	-0.019944	0.275683
37351	0.021770	-0.181469	10.248236	0.098136	0.020095	0.499385	0.200110	0.040476	-0.669869	0.957065	-0.047958	-0.018610	0.285271
37352	-0.022514	-0.009538	9.890126	0.049491	0.005516	0.528688	0.198415	0.033376	-0.670121	0.954053	-0.047129	-0.017800	0.295373
37353	-0.383961	-0.058731	9.787633	0.038571	-0.007239	0.567403	0.194859	0.026173	-0.669047	0.950698	-0.046029	-0.017235	0.306200
37354	-0.354168	-0.241639	9.758938	-0.062301	0.007352	0.596413	0.192492	0.022904	-0.670209	0.946931	-0.047351	-0.017010	0.317476
37355	-0.656872	-0.473345	9.726455	0.020250	0.012829	0.576519	0.191185	0.016769	-0.669284	0.943257	-0.046710	-0.016109	0.328367
37356	-0.702945	0.131362	10.677988	-0.097597	-0.038383	0.640561	0.185639	0.013397	-0.670682	0.938876	-0.048390	-0.016955	0.340416
37357	0.050937	-0.234645	10.161336	-0.098012	-0.073740	0.697886	0.184073	0.009156	-0.672244	0.933941	-0.049383	-0.018316	0.353524
37358	0.117776	-0.074167	10.610744	-0.002054	-0.107353	0.744558	0.177606	0.004694	-0.674160	0.928539	-0.048815	-0.019676	0.367484
37359	0.534095	0.587041	10.225385	0.021381	-0.110724	0.807428	0.169419	-0.001519	-0.675145	0.922494	-0.047252	-0.020775	0.382545
37360	0.522159	0.039771	9.919909	-0.047345	-0.059457	0.866095	0.161371	-0.008291	-0.677180	0.915666	-0.047907	-0.021487	0.398496
37361	0.216708	-0.635052	9.777954	-0.085273	-0.037694	0.832668	0.154243	-0.015058	-0.677649	0.908842	-0.048817	-0.022072	0.413687
37362	0.335496	-0.269696	9.596931	-0.143326	-0.023096	0.833263	0.148300	-0.019106	-0.678651	0.901674	-0.051473	-0.022931	0.428728
37363	-0.143764	-0.896514	9.521248	-0.188697	-0.006744	0.843173	0.143927	-0.018242	-0.679271	0.894155	-0.054486	-0.023828	0.443790
37364	-0.241700	-1.614985	9.159752	-0.175856	0.002321	0.808189	0.137706	-0.017915	-0.681055	0.886678	-0.057907	-0.024530	0.458091
37365	-0.208441	-1.490604	9.627545	0.013278	0.017129	0.810960	0.133349	-0.021974	-0.681284	0.879196	-0.057570	-0.023207	0.472401
37366	-0.710134	-2.460598	9.830124	0.194755	-0.035923	0.756612	0.128213	-0.030400	-0.681246	0.872156	-0.054027	-0.021188	0.485774
37367	-0.082831	-2.556041	9.700200	0.492132	-0.045009	0.611423	0.122436	-0.047966	-0.678848	0.866646	-0.044734	-0.016611	0.496636
37368	-0.397752	-2.233479	9.922651	0.279934	-0.056653	0.458058	0.116515	-0.060751	-0.677626	0.862285	-0.039344	-0.014460	0.504686
37369	-0.630932	-2.404378	9.337104	-0.135675	-0.017210	0.330385	0.112144	-0.063965	-0.675495	0.858835	-0.041211	-0.015976	0.510342
37370	-0.295224	-1.519327	9.018951	-0.420691	0.042629	0.229150	0.109606	-0.055748	-0.677830	0.856129	-0.048817	-0.019405	0.514085
37371	-0.423456	-1.928088	9.177670	-0.456333	0.086187	0.136626	0.109586	-0.047150	-0.680316	0.854292	-0.057251	-0.022610	0.516136
37372	-0.416271	-2.423441	9.266819	-0.167773	0.117255	0.016241	0.110487	-0.037734	-0.682023	0.853987	-0.061209	-0.022376	0.516196
37373	-0.571950	-2.108909	9.862754	0.020474	0.115338	-0.075121	0.114854	-0.034782	-0.682974	0.854851	-0.061790	-0.020426	0.514776
37374	-0.673827	-1.963416	10.250360	-0.099693	0.105881	-0.132950	0.117751	-0.033149	-0.680638	0.856147	-0.064404	-0.019862	0.512317
37375	-0.948575	-1.993339	10.103333	-0.218188	0.063534	-0.190711	0.120375	-0.026335	-0.680525	0.857842	-0.068556	-0.021381	0.508871
37376	-1.118199	-1.810541	10.181136	-0.249368	0.028645	-0.229593	0.122474	-0.019525	-0.681456	0.859845	-0.072901	-0.023798	0.504763
37377	-0.787197	-1.464927	9.732937	-0.088823	0.021648	-0.208464	0.124582	-0.014363	-0.682913	0.861830	-0.074429	-0.024716	0.501098
37378	-0.595557	-1.215402	9.411728	0.127760	0.022007	-0.181528	0.125755	-0.010126	-0.682134	0.863867	-0.072232	-0.023382	0.497965
37379	-0.132444	-1.250150	9.535599	0.218707	0.003945	-0.157948	0.126310	-0.016701	-0.682142	0.865754	-0.068288	-0.021442	0.495325
37380	-0.386851	-1.472478	10.106278	0.104952	-0.016292	-0.128044	0.127110	-0.020523	-0.680184	0.867173	-0.066130	-0.020917	0.493154
37381	-0.536264	-1.508111	9.624240	0.105482	-0.039989	-0.107699	0.126599	-0.026532	-0.679527	0.868361	-0.063746	-0.020783	0.491379
37382	-0.150112	-1.578697	9.866926	0.164330	-0.019794	-0.112954	0.126351	-0.030638	-0.679789	0.869681	-0.060526	-0.019714	0.489493
37383	-0.205603	-1.542822	10.539112	-0.024377	-0.025575	-0.126833	0.127530	-0.028043	-0.679011	0.870887	-0.060547	-0.020636	0.487303
37384	-0.489511	-1.668457	10.553905	-0.164100	-0.055082	-0.152418	0.126727	-0.024894	-0.679790	0.872159	-0.062681	-0.023438	0.484623
37385	-0.500893	-1.344814	9.509226	0.014148	-0.021982	-0.182026	0.125916	-0.020916	-0.679781	0.873930	-0.062056	-0.023985	0.481477
37386	-0.337643	-0.711235	8.931460	0.190220	0.055081	-0.172042	0.127259	-0.025448	-0.679794	0.875856	-0.059055	-0.021463	0.478464
37387	-0.260829	-0.646718	8.755429	-0.007813	0.096948	-0.165725	0.131236	-0.028212	-0.677993	0.877475	-0.059943	-0.020085	0.475439
37388	-0.377221	-0.983513	9.546657	-0.240295	0.120398	-0.157707	0.134262	-0.022499	-0.678015	0.878736	-0.065117	-0.020506	0.472400
37389	-0.683468	-1.463699	10.031611	-0.427019	0.101787	-0.174307	0.139793	-0.011625	-0.679234	0.879836	-0.073411	-0.023008	0.469009
37390	-0.989010	-1.598625	10.156506	-0.491665	0.055968	-0.172725	0.141598	0.004482	-0.681470	0.880750	-0.082383	-0.026945	0.465581
37391	-0.962068	-1.695479	9.963341	-0.446120	0.013996	-0.171498	0.143928	0.019780	-0.681875	0.881583	-0.090205	-0.031123	0.462283
37392	-1.117406	-2.005244	9.535020	-0.300728	0.008652	-0.179969	0.143634	0.032201	-0.685536	0.882735	-0.095353	-0.034131	0.458827
37393	-0.298946	-1.729223	9.560935	-0.334248	0.017929	-0.159831	0.145459	0.040798	-0.685940	0.883554	-0.101250	-0.037151	0.455742
37394	-0.120737	-2.711205	9.380775	-0.442503	0.048954	-0.141913	0.145811	0.054060	-0.686986	0.883979	-0.109286	-0.040665	0.452752
37395	-1.305373	-2.035288	9.302376	-0.364740	0.047177	-0.093604	0.148280	0.066354	-0.686476	0.884039	-0.116057	-0.043288	0.450702
37396	-0.826872	-2.291129	8.794301	-0.659914	0.091091	0.010080	0.150866	0.083567	-0.686751	0.882445	-0.128424	-0.047658	0.450031
37397	-0.647891	-3.405315	9.356517	-0.307763	0.080629	0.071000	0.152006	0.097785	-0.687016	0.881063	-0.134660	-0.048762	0.450796
37398	-0.353564	-3.432790	9.594149	0.220821	0.006377	0.107026	0.153729	0.097085	-0.686637	0.880715	-0.130810	-0.046430	0.452851
37399	-0.334825	-3.848441	9.060336	0.320207	-0.029911	0.156526	0.152584	0.086545	-0.688074	0.880069	-0.125107	-0.043617	0.455987
37400	-0.910399	-3.973352	9.456532	0.306543	-0.045623	0.138925	0.150364	0.075232	-0.685964	0.879521	-0.119292	-0.041340	0.458805
37401	-0.674165	-3.979018	9.069741	-0.372390	-0.080215	0.098638	0.148269	0.069771	-0.686998	0.877605	-0.125354	-0.045920	0.460421
37402	-0.511615	-3.685368	9.003356	-0.632899	-0.073288	0.045619	0.145564	0.085938	-0.688280	0.875469	-0.135696	-0.052980	0.460797
37403	-0.293060	-2.973247	9.548343	-0.267430	-0.060032	0.069566	0.144469	0.098651	-0.691017	0.873986	-0.140094	-0.056311	0.461900
37404	-0.313722	-2.671583	9.821261	-0.099744	-0.050652	0.099915	0.143804	0.100566	-0.691928	0.872735	-0.141360	-0.057901	0.463680
37405	-0.161813	-2.166094	9.788958	0.044617	-0.042980	0.167064	0.139972	0.099365	-0.693209	0.871226	-0.140511	-0.057758	0.466783
37406	-0.076488	-1.852964	9.834958	0.080663	-0.050088	0.226311	0.139584	0.096498	-0.692945	0.869283	-0.138776	-0.057303	0.470962
37407	0.053716	-1.857810	9.749680	0.129289	-0.024330	0.261593	0.138279	0.091311	-0.693067	0.867120	-0.136632	-0.055763	0.475737
37408	0.082159	-1.749042	9.876307	0.316753	-0.009552	0.244056	0.137385	0.081746	-0.692540	0.865638	-0.131193	-0.052306	0.480337
37409	0.021400	-2.166225	9.644222	0.611311	-0.005655	0.212338	0.136778	0.065615	-0.691363	0.865122	-0.120719	-0.045954	0.484643
37410	0.102838	-2.060865	9.447200	0.804163	-0.014658	0.172722	0.134889	0.039905	-0.691491	0.865274	-0.106684	-0.038049	0.488335
37411	-0.133622	-2.022752	9.471935	0.893617	0.016413	0.147275	0.134177	0.011223	-0.686387	0.865617	-0.091393	-0.028719	0.491457
37412	-0.382370	-1.936645	9.466021	0.690780	0.042570	0.111123	0.134519	-0.013519	-0.682993	0.865736	-0.079784	-0.021047	0.493652
37413	-0.381661	-1.580841	9.374989	0.356312	0.071419	0.092757	0.134950	-0.028126	-0.678809	0.865400	-0.074275	-0.016150	0.495284
37414	-0.732078	-1.395115	9.710423	0.202166	0.094036	0.096529	0.136036	-0.037561	-0.676725	0.864770	-0.071613	-0.012436	0.496880
37415	-0.637587	-1.472738	10.175956	0.185116	0.092110	0.073375	0.138705	-0.044826	-0.674915	0.864326	-0.069271	-0.008895	0.498060
37416	-0.723786	-1.587445	10.456827	0.125991	0.033476	0.056553	0.140709	-0.049908	-0.674410	0.863957	-0.067311	-0.007041	0.498997
37417	-0.984498	-1.536315	10.080599	0.021052	-0.041643	0.035826	0.139517	-0.050847	-0.673876	0.863625	-0.066489	-0.007492	0.499676
37418	-0.874488	-1.387913	9.085009	0.049004	-0.042534	-0.002784	0.138738	-0.054265	-0.674396	0.863724	-0.065092	-0.007798	0.499682
37419	-0.668290	-1.128775	9.455477	0.062867	-0.003184	0.008291	0.138875	-0.055634	-0.674266	0.863725	-0.063942	-0.007193	0.499839
37420	-0.702979	-0.931546	9.453118	-0.170573	0.018614	0.055055	0.138743	-0.056176	-0.673872	0.862965	-0.066957	-0.008565	0.500734
37421	-0.636168	-0.803048	8.994606	-0.177186	0.046126	0.077130	0.138200	-0.048811	-0.677010	0.861959	-0.070444	-0.009404	0.501972
37422	-0.593815	-0.555352	9.632265	-0.054013	0.048142	0.112803	0.138991	-0.047725	-0.677016	0.860772	-0.071754	-0.009015	0.503827
37423	-1.015628	-1.069360	10.144475	-0.029049	-0.003108	0.116703	0.139652	-0.048137	-0.676366	0.859554	-0.072173	-0.009132	0.505840
37424	-0.828022	-0.983209	9.897759	0.041267	-0.026845	0.078340	0.138606	-0.049782	-0.677800	0.858832	-0.071081	-0.009120	0.507221
37425	-0.706477	-0.689954	9.739758	0.046802	-0.028759	0.028527	0.136360	-0.052488	-0.677259	0.858607	-0.069896	-0.009018	0.507767
37426	-0.617615	-0.617693	9.710392	-0.014474	-0.056228	0.028259	0.134653	-0.054400	-0.678819	0.858300	-0.069453	-0.010148	0.508326
37427	-0.189566	-0.396763	9.333371	-0.092781	-0.032417	0.044448	0.133593	-0.053846	-0.679334	0.857718	-0.070578	-0.011499	0.509123
37428	-0.073429	-0.472733	9.566259	-0.087563	-0.036021	0.062944	0.132919	-0.051100	-0.679197	0.856960	-0.071603	-0.012976	0.510220
37429	-0.127412	-0.791047	9.393241	-0.007642	-0.014048	0.043949	0.130798	-0.049172	-0.680489	0.856508	-0.071399	-0.013158	0.511002
37430	-0.187170	-0.886253	9.732249	-0.000311	0.011466	0.024564	0.132129	-0.051914	-0.679453	0.856275	-0.071403	-0.012985	0.511396
37431	-0.668442	-1.079220	9.873896	-0.353751	0.009147	0.015384	0.131588	-0.046997	-0.681019	0.855608	-0.077333	-0.016352	0.511554
37432	-1.143868	-1.483534	10.127866	-0.503695	-0.003992	-0.018581	0.132083	-0.033622	-0.684162	0.854985	-0.085776	-0.021658	0.511052
37433	-1.292139	-1.751860	9.851438	-0.236949	0.007096	-0.082762	0.132449	-0.023103	-0.685733	0.855428	-0.089678	-0.023993	0.509534
37434	-1.213620	-1.538158	9.675114	0.101083	0.042124	-0.120794	0.133509	-0.022300	-0.686266	0.856872	-0.088194	-0.022515	0.507430
37435	-1.462334	-1.456650	9.731553	0.013330	0.069441	-0.107452	0.135895	-0.024775	-0.684713	0.858021	-0.088463	-0.021223	0.505493
37436	-1.445349	-1.480793	9.697762	-0.179213	0.054612	-0.108402	0.138260	-0.017424	-0.686040	0.858828	-0.091919	-0.022346	0.503454
37437	-1.335552	-1.754839	9.709348	-0.315750	0.017969	-0.087793	0.138226	-0.009208	-0.685643	0.859124	-0.097357	-0.025179	0.501790
37438	-1.410562	-2.191572	10.101041	-0.250832	-0.033109	-0.056916	0.138740	-0.003205	-0.686955	0.859191	-0.101180	-0.028433	0.500745
37439	-1.269382	-2.475311	10.074372	-0.117925	-0.073066	-0.020168	0.137268	0.002818	-0.688513	0.859106	-0.102390	-0.030686	0.500512
37440	-1.101291	-2.351537	9.583129	-0.016980	-0.054527	0.014468	0.135283	0.002561	-0.689021	0.858904	-0.102020	-0.031821	0.500863
37441	-0.854946	-2.437501	9.632237	0.042489	-0.017848	0.024877	0.133164	0.003670	-0.690052	0.858721	-0.101095	-0.031421	0.501388
37442	-0.976066	-2.811846	10.000368	0.102308	-0.036097	0.030755	0.131580	0.000959	-0.689254	0.858606	-0.098870	-0.031011	0.502055
37443	-1.075695	-2.658948	9.737504	0.115475	-0.061717	0.010549	0.130145	-0.003145	-0.690686	0.858673	-0.096300	-0.030660	0.502460
37444	-0.995400	-2.323548	9.262815	0.105925	-0.066356	-0.032875	0.128438	-0.007232	-0.690674	0.859174	-0.093669	-0.030856	0.502089
37445	-0.855640	-2.314297	9.072191	0.158926	-0.045390	-0.090775	0.128445	-0.011049	-0.689234	0.860333	-0.090497	-0.029977	0.500739
37446	-0.773634	-2.313556	9.241017	0.138234	-0.023550	-0.118599	0.126879	-0.016241	-0.690141	0.861760	-0.087686	-0.029271	0.498822
37447	-0.615256	-2.146561	9.432094	0.035202	-0.040163	-0.143094	0.126353	-0.017601	-0.689875	0.863203	-0.086700	-0.029639	0.496472
37448	-0.510581	-1.840094	9.629426	-0.070105	-0.021038	-0.127058	0.127134	-0.015137	-0.688963	0.864337	-0.087501	-0.030977	0.494273
37449	-0.298336	-1.843533	9.907442	-0.043928	-0.025512	-0.104764	0.127927	-0.013104	-0.690017	0.865260	-0.088044	-0.031827	0.492505
37450	-0.394067	-1.982339	10.183084	0.050429	-0.054592	-0.065480	0.127136	-0.012424	-0.691321	0.865967	-0.086467	-0.032450	0.491500
37451	-0.304227	-1.635676	9.478173	0.104007	-0.045263	-0.041233	0.126082	-0.014598	-0.690920	0.866504	-0.084283	-0.032086	0.490956
37452	-0.228424	-1.364819	9.129774	-0.021032	-0.012345	0.002376	0.125827	-0.016789	-0.691312	0.866446	-0.084403	-0.032562	0.491006
37453	-0.150467	-1.517252	9.541287	0.038281	0.002434	0.046958	0.125966	-0.019112	-0.690790	0.866037	-0.083854	-0.031880	0.491866
37454	-0.155083	-1.544831	9.922571	0.067903	0.006169	0.076631	0.126235	-0.021297	-0.690007	0.865409	-0.082663	-0.031036	0.493226
37455	-0.251140	-1.626880	9.908521	0.109825	-0.026659	0.093507	0.125985	-0.025671	-0.689745	0.864637	-0.080591	-0.030087	0.494977
37456	-0.300129	-1.473715	9.694147	0.151741	-0.026621	0.086329	0.123608	-0.027561	-0.689858	0.864015	-0.077630	-0.028964	0.496601
37457	-0.243151	-1.291149	9.572402	0.153549	-0.039440	0.067895	0.121515	-0.034926	-0.689713	0.863543	-0.074634	-0.027849	0.497943
37458	-0.298759	-1.260087	9.541109	0.114930	-0.012061	0.071345	0.119398	-0.039392	-0.687077	0.863003	-0.072444	-0.026864	0.499256
37459	-0.301111	-1.272082	9.552923	0.138752	-0.010255	0.053006	0.118491	-0.044313	-0.687465	0.862660	-0.069966	-0.025415	0.500277
37460	-0.334534	-1.339279	9.623690	0.090702	-0.006673	0.049066	0.118102	-0.046498	-0.687463	0.862299	-0.068234	-0.024612	0.501177
37461	-0.325110	-1.291003	9.662867	0.083853	0.006067	0.030551	0.118903	-0.050595	-0.685636	0.862105	-0.066845	-0.023466	0.501753
37462	-0.359023	-1.252127	9.792734	0.061360	0.015102	0.004578	0.118646	-0.053324	-0.685111	0.862156	-0.065816	-0.022642	0.501839
37463	-0.345277	-1.097941	9.840638	0.021180	-0.017871	-0.006657	0.118517	-0.055503	-0.684193	0.862239	-0.065236	-0.022589	0.501774
37464	-0.369731	-1.031082	9.704507	0.026240	-0.016004	0.003515	0.117992	-0.055507	-0.685238	0.862240	-0.064500	-0.022655	0.501866
37465	-0.395998	-1.078752	9.852438	0.069949	-0.017764	0.017582	0.117473	-0.057967	-0.685497	0.862143	-0.063075	-0.022077	0.502239
37466	-0.378918	-1.122080	9.837585	0.118814	-0.010354	0.034433	0.118271	-0.060428	-0.684325	0.861948	-0.060813	-0.021076	0.502894
37467	-0.330264	-1.213404	9.841559	0.104797	0.002445	0.039886	0.116033	-0.065594	-0.683391	0.861672	-0.058993	-0.019774	0.503636
37468	-0.272981	-1.095840	9.709303	0.076675	0.006090	0.039736	0.116298	-0.067228	-0.682215	0.861372	-0.057623	-0.018907	0.504342
37469	-0.268712	-0.983081	9.610094	0.010057	-0.010420	0.041266	0.114709	-0.068570	-0.681416	0.860963	-0.057295	-0.018787	0.505082
37470	-0.350503	-1.021697	9.623194	-0.046126	-0.010448	0.059438	0.114181	-0.068296	-0.681936	0.860313	-0.057881	-0.019422	0.506097
37471	-0.446383	-1.131858	9.832017	-0.032141	0.019724	0.070536	0.114181	-0.066938	-0.682984	0.859568	-0.058593	-0.019175	0.507289
37472	-0.417204	-1.179563	9.937251	0.020588	0.035273	0.054169	0.114986	-0.069410	-0.682992	0.859064	-0.058492	-0.018354	0.508184
37473	-0.369082	-1.160363	9.894757	0.043507	0.020643	0.037697	0.115784	-0.071055	-0.682343	0.858738	-0.057901	-0.017364	0.508837
37474	-0.287822	-1.016446	9.715079	0.013622	-0.003120	0.039426	0.115128	-0.072962	-0.682208	0.858360	-0.057523	-0.017290	0.509520
37475	-0.215809	-0.954147	9.596590	0.004903	-0.014100	0.030171	0.114332	-0.073497	-0.681808	0.858054	-0.057224	-0.017308	0.510068
37476	-0.235169	-0.934575	9.702315	0.005062	0.002301	0.014455	0.112074	-0.072917	-0.681135	0.857921	-0.057040	-0.017257	0.510313
37477	-0.307302	-0.970298	9.852386	0.024508	-0.001386	0.002559	0.112193	-0.072348	-0.678907	0.857925	-0.056510	-0.016894	0.510379
37478	-0.204143	-0.864500	9.770807	0.003661	-0.003275	-0.021540	0.111143	-0.073172	-0.680341	0.858156	-0.056280	-0.016994	0.510012
37479	-0.197180	-0.809289	9.728435	0.001895	-0.012416	-0.023382	0.109815	-0.073424	-0.679675	0.858396	-0.055996	-0.017089	0.509637
37480	-0.264706	-0.799258	9.886392	0.056409	-0.014257	-0.043412	0.111406	-0.075073	-0.678509	0.858904	-0.054741	-0.016864	0.508923
37481	-0.221551	-0.746117	9.921150	0.143832	0.031550	-0.039350	0.111806	-0.076983	-0.677464	0.859473	-0.052438	-0.014778	0.508269
37482	-0.317623	-0.823214	9.947981	0.301410	0.044501	-0.038572	0.113689	-0.086569	-0.675911	0.860187	-0.047572	-0.011047	0.507635
37483	-0.414340	-0.760452	10.063192	0.336250	0.006189	-0.016195	0.113171	-0.094193	-0.672503	0.860657	-0.041698	-0.007418	0.507420
37484	-0.462538	-0.770602	9.937763	0.238089	0.013413	-0.009320	0.113845	-0.100743	-0.669890	0.860951	-0.037608	-0.004836	0.507273
37485	-0.409543	-0.771398	9.674168	0.108555	0.005963	-0.019188	0.114128	-0.106758	-0.668847	0.861230	-0.035660	-0.003525	0.506951
37486	-0.233789	-0.723377	9.542042	-0.001823	-0.008731	-0.014181	0.113612	-0.111126	-0.668320	0.861379	-0.035476	-0.003761	0.506708
37487	-0.183056	-0.747567	9.474956	-0.034897	-0.017942	-0.032788	0.113345	-0.110984	-0.668056	0.861689	-0.035759	-0.004342	0.506156
37488	-0.089205	-0.703604	9.610888	-0.041744	-0.017975	-0.044821	0.113326	-0.105107	-0.668839	0.862120	-0.036167	-0.005164	0.505386
37489	-0.009863	-0.649972	9.768428	-0.034587	-0.003379	-0.058652	0.111745	-0.105107	-0.670661	0.862692	-0.036581	-0.005532	0.504375
37490	0.090952	-0.553393	9.806734	0.007296	-0.021565	-0.045492	0.111202	-0.103716	-0.669084	0.863161	-0.036107	-0.005921	0.503601
37491	0.006347	-0.505274	9.854633	0.077199	-0.027873	-0.034060	0.111477	-0.105370	-0.669873	0.863562	-0.034326	-0.005589	0.503043
37492	0.042470	-0.487651	10.061680	0.070146	-0.003191	-0.024907	0.109901	-0.109997	-0.669076	0.863867	-0.032954	-0.005013	0.502616
37493	0.037217	-0.393570	10.134972	0.006840	0.044311	-0.005003	0.110562	-0.109731	-0.669081	0.863933	-0.033094	-0.004141	0.502501
37494	-0.034960	-0.430122	10.042559	-0.066793	0.055212	0.001991	0.111490	-0.110013	-0.668827	0.863880	-0.034677	-0.003914	0.502487
37495	-0.073395	-0.472092	9.753525	0.006629	0.037952	0.006085	0.112672	-0.108105	-0.668311	0.863835	-0.034741	-0.003160	0.502566
37496	-0.082650	-0.553876	9.766696	0.076631	0.007894	0.017564	0.111750	-0.109734	-0.668042	0.863720	-0.033372	-0.002299	0.502861
37497	-0.188140	-0.681762	9.723105	0.160650	0.006158	0.023532	0.113078	-0.112744	-0.666482	0.863594	-0.030454	-0.000546	0.503267
37498	-0.347169	-0.703781	9.709309	0.129090	-0.006680	0.028925	0.112564	-0.117117	-0.666348	0.863388	-0.028032	0.000598	0.503762
37499	-0.448949	-0.582686	9.998143	-0.019610	0.000413	0.019841	0.113226	-0.119431	-0.664389	0.863184	-0.028186	0.000432	0.504101
37500	-0.439740	-0.501757	9.735285	-0.150923	0.011222	0.005316	0.114153	-0.118082	-0.665313	0.863050	-0.030779	-0.000950	0.504179
37501	-0.410702	-0.515430	9.941826	-0.105130	0.003903	-0.012900	0.111503	-0.115881	-0.667126	0.863122	-0.032454	-0.001932	0.503949
37502	-0.372167	-0.510893	9.839019	-0.057855	-0.003353	-0.016338	0.111759	-0.112334	-0.668043	0.863256	-0.033293	-0.002641	0.503661
37503	-0.261319	-0.501315	9.760963	-0.006984	-0.016098	-0.027131	0.111749	-0.110955	-0.666994	0.863531	-0.033071	-0.002989	0.503201
37504	-0.237493	-0.438489	9.824486	-0.024617	0.005840	-0.018028	0.113081	-0.111120	-0.668316	0.863706	-0.033429	-0.003206	0.502876
37505	-0.189430	-0.404688	9.830210	-0.051051	-0.021548	0.002184	0.113211	-0.110030	-0.668578	0.863656	-0.033905	-0.004075	0.502923
37506	-0.194367	-0.378031	9.888155	-0.087776	-0.025255	-0.000767	0.110556	-0.107817	-0.669342	0.863609	-0.035042	-0.005452	0.502913
37507	-0.199003	-0.419079	9.849125	-0.037218	-0.025142	0.021641	0.111479	-0.106053	-0.669742	0.863371	-0.035231	-0.006233	0.503299
37508	-0.184240	-0.481613	9.848385	0.032715	-0.017722	0.033985	0.110548	-0.105085	-0.669865	0.863059	-0.034366	-0.006243	0.503894
37509	-0.155242	-0.501281	9.709139	0.074734	-0.015846	0.029584	0.109500	-0.107813	-0.670120	0.862818	-0.032709	-0.005734	0.504423
37510	-0.193667	-0.537814	9.602636	0.076571	0.004229	0.015720	0.108178	-0.110929	-0.668407	0.862716	-0.031306	-0.004936	0.504694
37511	-0.164169	-0.650276	9.769384	0.041862	0.009618	-0.002917	0.107922	-0.113525	-0.668275	0.862781	-0.030472	-0.004346	0.504640
37512	-0.130307	-0.674385	9.735752	0.017299	0.013268	0.002493	0.108987	-0.115583	-0.667629	0.862775	-0.030182	-0.003998	0.504670
37513	-0.116057	-0.626017	9.798982	-0.035014	0.014983	-0.019003	0.109112	-0.114077	-0.667367	0.862956	-0.030732	-0.004112	0.504327
37514	-0.072826	-0.584546	9.939209	-0.084792	0.015817	-0.027565	0.109371	-0.112710	-0.667238	0.863190	-0.032227	-0.004769	0.503827
37515	-0.140577	-0.534200	9.924878	-0.076819	0.022178	-0.042306	0.110823	-0.109455	-0.668559	0.863577	-0.033566	-0.005205	0.503072
37516	-0.198806	-0.462540	9.805304	-0.057744	0.008520	-0.031117	0.110160	-0.108494	-0.669077	0.863860	-0.034520	-0.005717	0.502515
37517	-0.254565	-0.397650	9.815296	-0.046677	0.009508	-0.003382	0.111344	-0.106181	-0.669086	0.863872	-0.035206	-0.006040	0.502443
37518	-0.218030	-0.471859	9.905824	-0.003045	0.005040	0.019000	0.111342	-0.105226	-0.669347	0.863689	-0.035187	-0.006028	0.502759
37519	-0.222505	-0.543942	9.938381	0.031025	-0.015909	0.033974	0.110285	-0.105901	-0.669601	0.863377	-0.034273	-0.005982	0.503358
37520	-0.179268	-0.510216	9.924853	0.016135	-0.008611	0.032042	0.110296	-0.108096	-0.670127	0.863073	-0.033787	-0.006004	0.503913
37521	-0.150349	-0.510412	9.850698	-0.003965	-0.023256	0.028273	0.110027	-0.107269	-0.669862	0.862792	-0.033397	-0.006445	0.504413
37522	-0.099735	-0.508026	9.815193	-0.007389	-0.005913	0.017156	0.109365	-0.107535	-0.669857	0.862622	-0.033341	-0.006668	0.504705
37523	-0.111760	-0.515352	9.790972	0.027516	0.002374	0.026549	0.108827	-0.106971	-0.668804	0.862383	-0.032660	-0.006355	0.505162
37524	-0.150260	-0.534943	9.713514	0.037088	0.000566	0.030293	0.109631	-0.108220	-0.669597	0.862110	-0.031904	-0.006009	0.505681
37525	-0.198272	-0.573039	9.858975	0.006644	0.004137	0.017211	0.109368	-0.109443	-0.669071	0.861951	-0.031600	-0.005886	0.505972
37526	-0.217688	-0.544039	9.907215	-0.035262	0.004057	0.005921	0.108844	-0.112030	-0.668282	0.861876	-0.032124	-0.006226	0.506063
37527	-0.217914	-0.501120	9.792581	-0.039624	0.011349	-0.003342	0.107513	-0.110101	-0.668532	0.861896	-0.032689	-0.006460	0.505990
37528	-0.217725	-0.539497	9.828055	-0.021253	0.004069	0.002301	0.107913	-0.108889	-0.669977	0.861867	-0.032971	-0.006660	0.506017
37529	-0.179330	-0.500903	9.833756	-0.005523	-0.002301	0.004236	0.108307	-0.109430	-0.668932	0.861831	-0.032810	-0.006779	0.506088
37530	-0.150286	-0.530196	9.694375	0.027680	0.004152	0.006244	0.107513	-0.108608	-0.669711	0.861795	-0.032250	-0.006480	0.506190
37531	-0.116435	-0.546659	9.785687	0.031238	-0.003158	0.006275	0.109637	-0.109590	-0.669729	0.861761	-0.031444	-0.006244	0.506301
37532	-0.149892	-0.609258	9.794100	0.005112	0.004090	-0.004942	0.107518	-0.109976	-0.669712	0.861823	-0.031272	-0.006182	0.506206
37533	-0.135233	-0.650151	9.788861	-0.008782	0.005881	-0.014242	0.107924	-0.112169	-0.669585	0.861973	-0.031250	-0.006214	0.505953
37534	-0.188184	-0.664236	9.922610	-0.039283	-0.002414	-0.021769	0.107779	-0.109427	-0.669189	0.862176	-0.031774	-0.006724	0.505567
37535	-0.208208	-0.515662	9.756456	-0.101729	-0.009740	-0.005468	0.108438	-0.106847	-0.670504	0.862174	-0.033203	-0.007960	0.505460
37536	-0.169754	-0.496925	9.584227	-0.140394	-0.001520	0.001709	0.108564	-0.103711	-0.671552	0.862069	-0.035483	-0.009462	0.505459
37537	-0.178900	-0.592382	9.820474	-0.052669	-0.003286	-0.003380	0.107767	-0.101389	-0.672856	0.862075	-0.036129	-0.010088	0.505390
37538	-0.130374	-0.654691	9.865666	0.015582	-0.012324	0.006213	0.107888	-0.099193	-0.672200	0.862031	-0.035612	-0.010196	0.505501
37539	-0.130553	-0.616117	9.887812	0.037501	-0.008659	0.000779	0.106435	-0.100682	-0.672189	0.862058	-0.034648	-0.010003	0.505525
37540	-0.101534	-0.640639	9.736494	0.019065	-0.010488	0.002538	0.107373	-0.103294	-0.672198	0.862051	-0.034088	-0.010047	0.505574
37541	-0.096808	-0.621477	9.707998	0.002426	0.001371	-0.000333	0.105653	-0.102871	-0.672970	0.862067	-0.033829	-0.010040	0.505564
37542	-0.091936	-0.631011	9.731917	-0.031691	0.018690	-0.003301	0.107241	-0.103021	-0.672459	0.862091	-0.034438	-0.010098	0.505482
37543	-0.168508	-0.756481	9.674226	-0.073730	0.026874	0.002014	0.106169	-0.100949	-0.671794	0.862035	-0.035756	-0.010423	0.505479
37544	-0.130075	-0.719808	9.821543	-0.140153	0.022213	-0.003854	0.108013	-0.097143	-0.672331	0.861983	-0.038271	-0.011517	0.505359
37545	-0.144494	-0.721570	10.018242	-0.126037	0.005757	-0.005606	0.107217	-0.094144	-0.674421	0.861953	-0.040277	-0.012743	0.505225
37546	-0.135063	-0.681022	9.908466	-0.068257	-0.008807	-0.010828	0.106812	-0.090866	-0.675464	0.862013	-0.041236	-0.013650	0.505021
37547	-0.108749	-0.640325	9.832459	-0.000214	-0.001366	0.007040	0.107873	-0.091421	-0.675080	0.861953	-0.040997	-0.013717	0.505142
37548	-0.115603	-0.722284	9.792834	0.083883	0.004199	0.002847	0.108402	-0.091018	-0.675215	0.862003	-0.039469	-0.012852	0.505201
37549	-0.139407	-0.789938	9.724443	0.097886	-0.001264	0.004775	0.108406	-0.094422	-0.673513	0.862041	-0.037539	-0.011930	0.505306
37550	-0.115005	-0.852535	9.699786	0.049052	0.005956	-0.012091	0.108152	-0.097021	-0.673643	0.862209	-0.036625	-0.011398	0.505098
37551	-0.134111	-0.885834	9.823977	0.006223	-0.006894	-0.010443	0.108413	-0.097832	-0.672335	0.862328	-0.036226	-0.011515	0.504921
37552	-0.105571	-0.804078	9.791780	-0.028056	0.005890	-0.003256	0.108418	-0.098657	-0.672728	0.862350	-0.036643	-0.011757	0.504848
37553	-0.178195	-0.741595	9.811185	-0.053602	-0.001425	0.010463	0.108015	-0.095246	-0.674165	0.862215	-0.037342	-0.012371	0.505013
37554	-0.178529	-0.669259	9.855410	-0.023030	0.007752	0.013369	0.108542	-0.094839	-0.673907	0.862074	-0.037695	-0.012517	0.505223
37555	-0.147492	-0.606830	9.798958	-0.012528	-0.003203	0.009746	0.108012	-0.095375	-0.673379	0.861976	-0.037666	-0.012745	0.505387
37556	-0.169112	-0.621114	9.856173	0.038383	0.004124	-0.002929	0.107740	-0.094271	-0.672852	0.862044	-0.036919	-0.012345	0.505336
37557	-0.197677	-0.698108	9.874032	0.068151	0.005073	0.000915	0.106955	-0.096185	-0.673502	0.862096	-0.035580	-0.011617	0.505361
37558	-0.178174	-0.741201	9.926425	0.076914	0.018795	0.002786	0.107479	-0.097673	-0.671148	0.862134	-0.034319	-0.010571	0.505405
37559	-0.154067	-0.735962	10.037157	0.064696	0.051669	-0.001019	0.109091	-0.100587	-0.673259	0.862209	-0.033516	-0.009077	0.505362
37560	-0.082097	-0.664005	9.928405	0.026251	0.040647	-0.014117	0.109615	-0.101395	-0.671429	0.862384	-0.033346	-0.008177	0.505089
37561	-0.082228	-0.645519	9.705397	0.019053	0.022409	-0.001203	0.110948	-0.103736	-0.671310	0.862422	-0.033034	-0.007655	0.505052
37562	-0.116055	-0.636463	9.558764	0.015503	0.004135	-0.000270	0.111345	-0.103602	-0.671182	0.862446	-0.032682	-0.007484	0.505038
37563	-0.212366	-0.660409	9.648756	0.020713	0.000485	0.008065	0.110286	-0.104680	-0.670649	0.862387	-0.032126	-0.007319	0.505176
37564	-0.212371	-0.655251	9.749659	-0.005434	-0.003225	0.000554	0.110418	-0.103594	-0.671436	0.862387	-0.032062	-0.007487	0.505178
37565	-0.197888	-0.652290	9.903481	-0.053442	0.007657	-0.008937	0.110410	-0.103035	-0.670256	0.862453	-0.032862	-0.007958	0.505006
37566	-0.166749	-0.611534	9.841925	-0.049175	0.004034	-0.001526	0.109478	-0.101115	-0.670903	0.862445	-0.033625	-0.008444	0.504962
37567	-0.096999	-0.575282	9.847886	-0.031683	0.000410	-0.000509	0.109750	-0.100587	-0.672609	0.862438	-0.033975	-0.008817	0.504943
37568	-0.121055	-0.587411	9.833087	-0.010673	0.004084	-0.001331	0.109746	-0.100986	-0.671430	0.862455	-0.034075	-0.008912	0.504908
37569	-0.060846	-0.572827	9.841056	0.020803	0.004137	0.002522	0.110798	-0.099352	-0.671044	0.862454	-0.033553	-0.008692	0.504948
37570	-0.108816	-0.625863	9.839864	0.020863	-0.003190	-0.000235	0.110543	-0.101272	-0.671698	0.862480	-0.033035	-0.008594	0.504939
37571	-0.101455	-0.654879	9.793912	0.010325	0.016912	0.000606	0.109220	-0.103434	-0.670509	0.862493	-0.032822	-0.008264	0.504936
37572	-0.159106	-0.703384	9.715871	0.030509	0.011433	-0.004820	0.109883	-0.102626	-0.671038	0.862572	-0.032285	-0.007820	0.504842
37573	-0.135134	-0.669254	9.831807	-0.025451	0.007704	-0.007868	0.110409	-0.102081	-0.670649	0.862646	-0.032601	-0.008018	0.504693
37574	-0.147228	-0.662133	9.810188	-0.000122	0.004088	-0.003120	0.112142	-0.103207	-0.671843	0.862689	-0.032518	-0.008009	0.504625
37575	-0.169056	-0.635782	9.788748	0.048836	0.002322	0.000820	0.110542	-0.102627	-0.670388	0.862722	-0.031503	-0.007546	0.504641
37576	-0.149471	-0.698298	9.790454	0.024339	0.008699	0.002536	0.110814	-0.104275	-0.670653	0.862722	-0.031046	-0.007206	0.504674
37577	-0.159229	-0.674246	9.793101	-0.000981	0.004995	-0.004972	0.110812	-0.104542	-0.669998	0.862781	-0.030924	-0.007206	0.504579
37578	-0.111210	-0.630787	9.808563	-0.010458	0.004035	-0.021631	0.110939	-0.103309	-0.669737	0.863004	-0.031016	-0.007313	0.504191
37579	-0.077391	-0.642602	9.851926	-0.013919	0.000375	-0.022564	0.111602	-0.103318	-0.669873	0.863232	-0.031070	-0.007540	0.503794
37580	-0.101663	-0.611632	9.775311	-0.007013	0.002225	-0.017919	0.109877	-0.103023	-0.669728	0.863417	-0.031085	-0.007640	0.503474
37581	-0.135544	-0.582628	9.833018	-0.010644	0.005901	-0.005026	0.110680	-0.103997	-0.670390	0.863471	-0.031140	-0.007730	0.503376
37582	-0.135271	-0.640378	9.832211	-0.001759	-0.001425	-0.014196	0.109621	-0.104532	-0.670382	0.863622	-0.031029	-0.007839	0.503123
37583	-0.145101	-0.601963	9.813453	0.012118	0.004097	-0.004907	0.111868	-0.103322	-0.670006	0.863688	-0.030676	-0.007731	0.503033
37584	-0.121076	-0.582566	9.842757	0.002502	-0.003223	-0.004945	0.112400	-0.103605	-0.670273	0.863753	-0.030474	-0.007822	0.502932
37585	-0.135492	-0.597361	9.746387	-0.014237	0.016884	0.000478	0.112406	-0.104160	-0.671059	0.863751	-0.030707	-0.007756	0.502922
37586	-0.121030	-0.597431	9.717712	0.003280	0.007766	-0.000341	0.111741	-0.104827	-0.670006	0.863767	-0.030603	-0.007647	0.502904
37587	-0.154670	-0.621545	9.721861	0.001679	-0.008723	-0.012322	0.111607	-0.103872	-0.670529	0.863899	-0.030303	-0.007872	0.502691
37588	-0.140131	-0.630615	9.875516	0.010457	-0.013280	-0.007656	0.112540	-0.106337	-0.669620	0.863992	-0.029863	-0.008058	0.502555
37589	-0.137650	-0.645015	9.884940	0.024465	0.000441	-0.008529	0.111215	-0.104693	-0.670919	0.864101	-0.029267	-0.007895	0.502405
37590	-0.120727	-0.651986	9.947418	-0.003505	0.020505	-0.012393	0.111745	-0.106329	-0.669744	0.864236	-0.029406	-0.007640	0.502168
37591	-0.099229	-0.616423	9.780067	-0.020976	0.002200	-0.021681	0.111354	-0.107153	-0.670397	0.864451	-0.029615	-0.007913	0.501782
37592	-0.077886	-0.547091	9.637197	-0.025510	0.005882	-0.015250	0.112007	-0.104968	-0.670139	0.864601	-0.029988	-0.008134	0.501498
37593	-0.140347	-0.587524	9.811298	-0.018473	0.005879	-0.010603	0.111743	-0.104967	-0.670399	0.864705	-0.030192	-0.008312	0.501302
37594	-0.159589	-0.597164	9.818186	-0.042103	0.007677	-0.010725	0.113727	-0.102537	-0.671463	0.864802	-0.030870	-0.008666	0.501087
37595	-0.169266	-0.587328	9.885454	0.003343	0.005917	-0.001265	0.112800	-0.104293	-0.670145	0.864827	-0.030701	-0.008617	0.501057
37596	-0.178679	-0.635399	9.906298	0.026267	0.000422	-0.014059	0.112273	-0.103885	-0.671058	0.864993	-0.030123	-0.008413	0.500808
37597	-0.157349	-0.563685	9.756258	0.005115	-0.001400	-0.008627	0.113074	-0.105672	-0.670935	0.865091	-0.029852	-0.008474	0.500655
37598	-0.128531	-0.539580	9.752064	-0.000211	-0.008694	-0.001260	0.113335	-0.105395	-0.670281	0.865114	-0.029643	-0.008685	0.500623
37599	-0.128312	-0.582630	9.828285	0.006932	0.006817	-0.012321	0.112271	-0.103475	-0.671058	0.865251	-0.029422	-0.008588	0.500401
37600	-0.116147	-0.606750	9.804052	0.003357	0.005923	-0.004030	0.113865	-0.105944	-0.669893	0.865306	-0.029297	-0.008512	0.500314
37601	-0.120644	-0.674004	9.841479	-0.008929	0.020544	0.002348	0.112804	-0.105252	-0.670277	0.865289	-0.029495	-0.008328	0.500335
37602	-0.135004	-0.698244	9.797792	-0.043082	0.002238	0.005896	0.112797	-0.103473	-0.670276	0.865216	-0.030139	-0.008775	0.500416
37603	-0.110842	-0.707705	9.831495	-0.022654	-0.001464	-0.021680	0.113589	-0.102661	-0.670282	0.865427	-0.030357	-0.009127	0.500032
37604	-0.108860	-0.616196	9.852003	-0.003492	-0.003257	-0.016048	0.113858	-0.102670	-0.670940	0.865599	-0.030256	-0.009286	0.499737
37605	-0.138044	-0.565970	9.780414	-0.001797	0.008623	-0.017906	0.115182	-0.102412	-0.670950	0.865786	-0.030215	-0.009251	0.499415
37606	-0.111703	-0.524763	9.853258	-0.000167	0.009571	-0.004981	0.114653	-0.102136	-0.671339	0.865852	-0.030187	-0.009148	0.499305
37607	-0.053566	-0.582413	9.848191	0.020834	0.007786	-0.000252	0.114390	-0.103359	-0.670813	0.865876	-0.029745	-0.008892	0.499294
37608	-0.125625	-0.640326	9.841905	0.033994	0.000478	-0.000174	0.113855	-0.102936	-0.670153	0.865910	-0.029036	-0.008602	0.499282
37609	-0.149447	-0.703069	9.802391	0.026199	0.013241	-0.008537	0.113862	-0.103630	-0.671071	0.866021	-0.028560	-0.008203	0.499124
37610	-0.197739	-0.688795	9.782935	0.013931	0.007739	-0.008593	0.115447	-0.104045	-0.669773	0.866131	-0.028270	-0.007993	0.498952
37611	-0.159503	-0.621752	9.664196	0.001680	0.002239	-0.016030	0.115716	-0.104327	-0.670300	0.866300	-0.028117	-0.008031	0.498667
37612	-0.079939	-0.616368	9.785050	-0.036856	-0.003263	-0.007909	0.115983	-0.104605	-0.670433	0.866372	-0.028596	-0.008518	0.498507
37613	-0.076995	-0.724251	9.898799	-0.066550	0.004013	-0.005298	0.114647	-0.101445	-0.670683	0.866394	-0.029650	-0.009205	0.498395
37614	-0.101292	-0.683262	9.937558	-0.045591	0.004040	-0.001503	0.116502	-0.099292	-0.672270	0.866402	-0.030355	-0.009648	0.498330
37615	-0.019457	-0.649047	10.044434	-0.076990	-0.009716	-0.008101	0.115311	-0.099281	-0.672523	0.866441	-0.031452	-0.010682	0.498174
37616	-0.063398	-0.538791	9.944740	-0.056073	-0.013348	-0.008918	0.114899	-0.096260	-0.671994	0.866504	-0.032163	-0.011536	0.498000
37617	-0.092673	-0.471934	9.810965	-0.014275	-0.014177	0.004212	0.113307	-0.095694	-0.671980	0.866457	-0.032122	-0.012012	0.498072
37618	-0.107027	-0.496051	9.803290	-0.019596	-0.023300	0.013429	0.113316	-0.096392	-0.673291	0.866317	-0.032108	-0.012661	0.498301
37619	-0.077615	-0.597031	9.809350	0.015353	-0.025055	0.026535	0.111726	-0.096240	-0.673541	0.866063	-0.031444	-0.013013	0.498775
37620	-0.048500	-0.630216	9.938795	0.020761	-0.028731	0.018264	0.111593	-0.097323	-0.672491	0.865900	-0.030677	-0.013350	0.499097
37621	-0.012094	-0.688518	9.755863	0.013770	-0.034214	0.014551	0.110411	-0.098961	-0.673400	0.865761	-0.029946	-0.013885	0.499368
37622	0.014608	-0.732237	9.621058	-0.010894	-0.021403	0.026409	0.109085	-0.098673	-0.673520	0.865496	-0.029803	-0.014406	0.499822
37623	0.009978	-0.770567	9.673294	-0.003863	-0.012261	0.026432	0.109473	-0.097436	-0.672605	0.865233	-0.029604	-0.014735	0.500279
37624	-0.013940	-0.808918	9.730149	-0.028311	-0.014128	0.024465	0.108429	-0.098814	-0.674695	0.864981	-0.029835	-0.015306	0.500683
37625	-0.023867	-0.751368	9.678048	-0.010759	-0.006823	0.013465	0.108026	-0.097983	-0.674167	0.864845	-0.029815	-0.015619	0.500910
37626	-0.101524	-0.661417	9.289669	-0.028451	0.022408	0.007790	0.106035	-0.097276	-0.674150	0.864767	-0.030409	-0.015570	0.501009
37627	-0.019973	-0.574913	9.207619	-0.014672	0.060856	0.018875	0.107619	-0.097689	-0.672590	0.864595	-0.031139	-0.014745	0.501288
37628	0.043607	-0.730930	9.986257	-0.019532	0.060798	0.017929	0.109351	-0.097590	-0.674439	0.864440	-0.031966	-0.013935	0.501525
37629	-0.032962	-0.845864	10.195193	0.037567	0.038886	0.013638	0.110672	-0.098956	-0.672616	0.864345	-0.031574	-0.012974	0.501740
37630	0.020020	-0.836428	10.109394	0.038441	0.029758	0.011813	0.111592	-0.097592	-0.672098	0.864284	-0.031086	-0.012123	0.501897
37631	-0.019040	-0.740781	9.956725	0.034989	0.029718	-0.004821	0.111464	-0.099503	-0.671705	0.864368	-0.030644	-0.011363	0.501796
37632	-0.028672	-0.745810	9.898948	-0.011310	0.013196	-0.014258	0.113324	-0.099803	-0.672245	0.864525	-0.030844	-0.011315	0.501514
37633	-0.076763	-0.769674	9.984590	-0.027862	-0.003291	-0.016164	0.113319	-0.099252	-0.671851	0.864677	-0.031160	-0.011768	0.501224
37634	-0.115545	-0.731687	9.857523	-0.048752	-0.010668	-0.034718	0.112657	-0.099652	-0.671584	0.865005	-0.031762	-0.012520	0.500601
37635	-0.120735	-0.659994	9.716837	-0.022704	-0.003289	-0.023525	0.112787	-0.098698	-0.671847	0.865232	-0.031990	-0.012924	0.500183
37636	-0.101249	-0.692936	9.923018	-0.022704	0.002205	-0.014305	0.114903	-0.095725	-0.673173	0.865390	-0.032277	-0.013178	0.499884
37637	-0.082335	-0.616077	9.871458	-0.021084	-0.013299	-0.005046	0.112783	-0.096108	-0.672894	0.865430	-0.032380	-0.013724	0.499793
37638	-0.111305	-0.611602	9.789626	-0.029903	-0.017867	-0.001392	0.112648	-0.094609	-0.673678	0.865434	-0.032594	-0.014391	0.499754
37639	-0.101658	-0.611534	9.804121	0.012084	-0.020553	0.002516	0.111592	-0.096236	-0.673277	0.865418	-0.032050	-0.014721	0.499808
37640	-0.063066	-0.621656	9.636289	0.069739	0.000558	0.006471	0.111594	-0.096782	-0.673147	0.865415	-0.030725	-0.014067	0.499915
37641	-0.034122	-0.626607	9.578873	0.073152	0.015207	0.012005	0.112130	-0.099788	-0.672104	0.865350	-0.029482	-0.013160	0.500127
37642	-0.096280	-0.732084	9.730459	0.045252	0.027945	0.009999	0.112136	-0.101158	-0.672236	0.865301	-0.028856	-0.012275	0.500271
37643	-0.129196	-0.899802	9.958268	0.005357	0.016863	-0.008639	0.112533	-0.102384	-0.671191	0.865401	-0.028810	-0.012029	0.500106
37644	-0.174772	-0.942665	10.115688	-0.017135	-0.003329	-0.025336	0.113459	-0.101577	-0.671591	0.865666	-0.028943	-0.012330	0.499632
37645	-0.153852	-0.789573	9.839548	-0.055561	-0.010725	-0.052286	0.112661	-0.099931	-0.672108	0.866159	-0.029684	-0.013194	0.498711
37646	-0.072865	-0.593129	9.540569	-0.066456	-0.003345	-0.034820	0.113983	-0.098854	-0.672381	0.866488	-0.030668	-0.013993	0.498059
37647	-0.116302	-0.583460	9.578711	-0.050756	0.000333	-0.029212	0.113987	-0.097367	-0.674215	0.866753	-0.031439	-0.014599	0.497531
37648	-0.063199	-0.587459	9.785612	-0.031587	0.007701	-0.012514	0.113844	-0.097209	-0.672248	0.866884	-0.031935	-0.014846	0.497265
37649	-0.101263	-0.687959	9.971103	0.011346	-0.003217	-0.003050	0.114115	-0.096409	-0.674084	0.866926	-0.031599	-0.014876	0.497211
37650	-0.014261	-0.731097	9.971310	0.010612	-0.016024	-0.012257	0.114112	-0.096403	-0.673429	0.867080	-0.031128	-0.015113	0.496966
37651	0.053057	-0.692640	9.919662	0.007184	-0.014214	-0.023351	0.112528	-0.098027	-0.673417	0.867318	-0.030746	-0.015391	0.496565
37652	0.043041	-0.621031	9.757324	-0.014114	-0.006867	-0.005014	0.111729	-0.098282	-0.672493	0.867368	-0.030796	-0.015712	0.496465
37653	0.009145	-0.597562	9.603691	-0.001998	0.015096	-0.001296	0.113181	-0.096793	-0.672504	0.867391	-0.030865	-0.015560	0.496426
37654	-0.053215	-0.664900	9.650179	0.002261	0.016044	0.015337	0.113710	-0.096797	-0.672246	0.867279	-0.030865	-0.015307	0.496629
37655	-0.072175	-0.732133	9.701875	-0.007289	0.026069	0.011583	0.113977	-0.097076	-0.672511	0.867173	-0.031141	-0.015007	0.496806
37656	-0.066947	-0.813575	9.806413	0.001529	0.013285	0.015342	0.114777	-0.096551	-0.673828	0.867057	-0.031127	-0.014809	0.497015
37657	-0.008634	-0.899378	10.012215	-0.013854	0.007716	-0.008718	0.115827	-0.096679	-0.671739	0.867143	-0.031337	-0.014909	0.496848
37658	0.006065	-0.949995	9.978032	-0.027755	0.011337	-0.018020	0.115703	-0.098325	-0.672263	0.867328	-0.031801	-0.015057	0.496491
37659	0.039179	-0.825721	9.711205	-0.018939	-0.010613	-0.038247	0.114241	-0.097076	-0.672251	0.867698	-0.031915	-0.015551	0.495822
37660	0.057594	-0.645590	9.603470	-0.038479	0.011344	-0.026389	0.115691	-0.095311	-0.672000	0.867967	-0.032563	-0.015810	0.495300
37661	0.004371	-0.604527	9.680371	-0.047416	0.020505	-0.008918	0.115954	-0.094496	-0.672263	0.868037	-0.033481	-0.016029	0.495110
37662	-0.062723	-0.688571	9.769794	-0.019396	0.026016	-0.003247	0.117548	-0.093164	-0.674111	0.868100	-0.033950	-0.015828	0.494975
37663	-0.110311	-0.818262	9.868361	-0.000059	0.015063	0.000563	0.117406	-0.092191	-0.672798	0.868105	-0.033996	-0.015663	0.494968
37664	-0.119806	-0.846910	9.939892	0.001864	0.011370	-0.012342	0.118328	-0.091240	-0.672412	0.868268	-0.033949	-0.015513	0.494689
37665	-0.115297	-0.784674	9.842378	0.000143	0.004041	-0.021570	0.118477	-0.093992	-0.673725	0.868489	-0.033882	-0.015549	0.494305
37666	-0.096235	-0.739105	9.787978	-0.004317	0.007709	-0.017907	0.117936	-0.093421	-0.672017	0.868684	-0.033903	-0.015528	0.493961
37667	-0.043185	-0.741470	9.769235	0.008765	0.002263	-0.012293	0.117016	-0.094241	-0.672927	0.868818	-0.033671	-0.015502	0.493742
37668	0.000392	-0.774725	9.870005	0.029775	-0.008664	-0.004784	0.118467	-0.093699	-0.671890	0.868916	-0.032942	-0.015419	0.493622
37669	0.029263	-0.760098	9.908891	0.024521	0.000471	-0.004825	0.118474	-0.094256	-0.672808	0.868985	-0.032419	-0.015267	0.493539
37670	0.082409	-0.784250	9.851431	0.027920	0.022440	0.002545	0.118596	-0.094238	-0.670843	0.869010	-0.032032	-0.014658	0.493538
37671	-0.031127	-0.741405	9.781351	0.025978	0.009669	0.017316	0.119013	-0.097540	-0.672159	0.868865	-0.031579	-0.014322	0.493834
37672	-0.091551	-0.712857	9.721169	0.003127	0.018789	0.020874	0.116224	-0.096410	-0.671742	0.868677	-0.031592	-0.014010	0.494172
37673	-0.096547	-0.674218	9.764878	0.004881	0.011476	0.020892	0.117810	-0.096555	-0.670838	0.868483	-0.031527	-0.013846	0.494522
37674	-0.096571	-0.664182	9.885055	0.006784	0.007786	0.009831	0.118347	-0.099021	-0.670450	0.868419	-0.031364	-0.013696	0.494649
37675	-0.058039	-0.659703	9.765441	-0.009015	0.002302	0.010685	0.117808	-0.097367	-0.669921	0.868314	-0.031445	-0.013832	0.494824
37676	-0.012084	-0.688321	9.813483	-0.008807	0.018706	-0.008718	0.118869	-0.098466	-0.669143	0.868425	-0.031656	-0.013658	0.494620
37677	-0.000033	-0.688379	9.789587	-0.014093	0.011402	-0.005041	0.118347	-0.099292	-0.670188	0.868476	-0.031908	-0.013699	0.494514
37678	0.028996	-0.712712	9.693488	0.034982	-0.006826	-0.010298	0.117548	-0.098868	-0.669788	0.868617	-0.031105	-0.013537	0.494321
37679	0.024045	-0.683698	9.737062	0.045370	0.012398	-0.001048	0.118885	-0.102166	-0.669538	0.868665	-0.030331	-0.012975	0.494300
37680	-0.002543	-0.669298	9.741817	0.017370	0.026063	-0.004905	0.120739	-0.101642	-0.669815	0.868763	-0.030162	-0.012411	0.494153
37681	-0.096165	-0.750890	9.859835	-0.001849	0.029683	-0.001317	0.119678	-0.102172	-0.669283	0.868788	-0.030381	-0.012017	0.494105
37682	-0.115440	-0.750666	9.936481	-0.012381	0.029677	0.004165	0.120460	-0.100797	-0.667716	0.868766	-0.030766	-0.011680	0.494128
37683	-0.159101	-0.700666	9.807137	-0.010492	0.027799	-0.017974	0.121400	-0.102054	-0.669165	0.868950	-0.031119	-0.011412	0.493789
37684	-0.178390	-0.698102	9.864609	0.021087	0.030554	-0.023358	0.122455	-0.102326	-0.667863	0.869222	-0.030924	-0.010745	0.493337
