# Supplementary material for: Identification of Haptic Based Guiding Using Hard Reins
Source: PLoS One. 2015 Jul 22;10(7):e0132020. doi: 10.1371/journal.pone.0132020 (PMC4511788; doi:10.1371/journal.pone.0132020)
Supplement: S8 File — (ZIP) [file pone.0132020.s008.zip › Exp2_MotionData1/Subject1/path2/T9/sync9.txt]

// Start Time: 0
// Sample rate: 25.0Hz
// Scenario: 4.9
// Firmware Version: 2.6.1
Counter	Acc_X	Acc_Y	Acc_Z	Gyr_X	Gyr_Y	Gyr_Z	Mag_X	Mag_Y	Mag_Z	Quat_w	Quat_x	Quat_y	Quat_z
37094	2.403363	-3.991051	8.609850	-0.029995	0.024198	-0.080403	-0.557371	0.497456	-1.098002	0.459267	0.023832	-0.241534	0.854498
37095	2.388189	-3.967055	8.561056	-0.029211	0.007326	-0.045142	-0.556021	0.496882	-1.099128	0.460002	0.023550	-0.242049	0.853965
37096	2.446459	-3.963564	8.615780	-0.053591	0.020388	-0.006250	-0.556832	0.497740	-1.098545	0.460175	0.022767	-0.242793	0.853682
37097	2.413995	-4.039413	8.600911	-0.039401	0.004371	-0.000993	-0.556291	0.496857	-1.097762	0.460143	0.022222	-0.243530	0.853503
37098	2.446402	-3.953850	8.659037	-0.061316	0.009220	0.011335	-0.556975	0.499944	-1.095470	0.459964	0.021473	-0.244517	0.853337
37099	2.418341	-4.015058	8.596046	-0.044856	0.001672	0.034334	-0.554954	0.499900	-1.095632	0.459317	0.020749	-0.245383	0.853455
37100	2.402937	-3.983786	8.520710	-0.055437	-0.004365	0.059021	-0.556041	0.502924	-1.096340	0.458254	0.020052	-0.246413	0.853746
37101	2.457103	-4.009496	8.626082	-0.101308	0.006850	0.093414	-0.555781	0.506181	-1.096237	0.456643	0.018429	-0.248214	0.854124
37102	2.482134	-4.062459	8.542994	-0.065051	-0.005009	0.081958	-0.554447	0.510725	-1.097606	0.455184	0.017541	-0.249420	0.854570
37103	2.516272	-4.071550	8.551332	-0.073444	-0.006287	0.058930	-0.553246	0.514377	-1.097093	0.454083	0.016573	-0.250849	0.854757
37104	2.557652	-4.075651	8.581520	-0.083882	0.011672	0.048393	-0.554192	0.515547	-1.097589	0.453284	0.015396	-0.252212	0.854802
37105	2.585040	-4.118856	8.539354	-0.047581	0.005170	0.036085	-0.552587	0.519180	-1.096672	0.452621	0.014590	-0.253085	0.854909
37106	2.508480	-4.173658	8.508531	-0.026057	0.010475	-0.027447	-0.553394	0.518940	-1.097762	0.453093	0.014342	-0.253446	0.854556
37107	2.464889	-4.174448	8.514421	-0.046052	0.013663	-0.019523	-0.552585	0.518615	-1.096826	0.453424	0.013691	-0.254200	0.854168
37108	2.463183	-4.208466	8.526662	0.003871	0.003851	-0.037110	-0.552452	0.518877	-1.096001	0.454018	0.013876	-0.254108	0.853876
37109	2.462449	-4.179352	8.478272	-0.020543	0.014160	-0.030932	-0.552718	0.518082	-1.098207	0.454539	0.013508	-0.254417	0.853513
37110	2.460072	-4.179394	8.492644	-0.011813	0.012215	-0.021192	-0.552992	0.519630	-1.097335	0.454908	0.013328	-0.254521	0.853288
37111	2.485188	-4.227494	8.467298	-0.018243	0.019951	-0.048572	-0.551107	0.519704	-1.096263	0.455759	0.012976	-0.254734	0.852776
37112	2.441151	-4.199156	8.516286	-0.027057	0.025363	-0.054746	-0.552182	0.519063	-1.098181	0.456771	0.012603	-0.254969	0.852169
37113	2.395139	-4.195131	8.553361	-0.006566	0.021802	-0.047623	-0.552044	0.517610	-1.096865	0.457611	0.012321	-0.254962	0.851724
37114	2.421752	-4.199508	8.510879	0.003707	0.020460	-0.061749	-0.551637	0.516897	-1.097166	0.458708	0.012349	-0.254716	0.851207
37115	2.378044	-4.197875	8.495081	-0.000752	0.001918	-0.032697	-0.552038	0.515926	-1.097739	0.459191	0.012382	-0.254793	0.850923
37116	2.428188	-4.150834	8.554041	-0.004177	0.010916	-0.037969	-0.550828	0.516920	-1.098949	0.459837	0.012378	-0.254774	0.850581
37117	2.398146	-4.238785	8.462304	-0.002406	0.002035	-0.038008	-0.552166	0.513829	-1.099033	0.460411	0.012421	-0.254874	0.850239
37118	2.392243	-4.180624	8.495386	-0.004021	0.012822	-0.043250	-0.551366	0.516182	-1.097192	0.461155	0.012414	-0.254832	0.849849
37119	2.474364	-4.164567	8.507415	-0.004695	0.005120	-0.019451	-0.552301	0.513674	-1.098354	0.461430	0.012289	-0.254945	0.849667
37120	2.489014	-4.169156	8.512713	0.026170	-0.003225	-0.030903	-0.552573	0.514838	-1.099269	0.461874	0.012770	-0.254541	0.849540
37121	2.531852	-4.129535	8.513729	0.012249	0.004189	-0.047708	-0.553103	0.511703	-1.098273	0.462622	0.012966	-0.254365	0.849183
37122	2.610143	-4.162099	8.540451	0.038281	0.006956	-0.078568	-0.552290	0.510260	-1.098056	0.463923	0.013629	-0.253649	0.848676
37123	2.545109	-4.061317	8.537695	0.014327	0.022070	-0.122740	-0.552284	0.508156	-1.099216	0.466035	0.013929	-0.253249	0.847633
37124	2.525710	-4.061670	8.532288	0.028868	0.022321	-0.127993	-0.552276	0.505568	-1.097799	0.468250	0.014496	-0.252535	0.846616
37125	2.443961	-4.097143	8.515602	0.027334	0.027854	-0.136784	-0.551734	0.504449	-1.099070	0.470619	0.014891	-0.251850	0.845499
37126	2.419777	-4.097580	8.529307	-0.003343	0.031065	-0.133318	-0.554150	0.501997	-1.101168	0.472971	0.015033	-0.251593	0.844259
37127	2.412443	-4.087998	8.569935	-0.005982	0.023188	-0.103318	-0.553330	0.498000	-1.101034	0.474755	0.015021	-0.251518	0.843280
37128	2.457808	-4.053187	8.573472	0.009266	0.011820	-0.069759	-0.552385	0.497064	-1.098346	0.475931	0.015287	-0.251248	0.842692
37129	2.505976	-4.042605	8.543575	0.005107	0.002417	-0.050393	-0.553189	0.495663	-1.098382	0.476713	0.015462	-0.251194	0.842263
37130	2.534924	-4.037226	8.534794	0.033823	0.015863	-0.044919	-0.553995	0.494998	-1.099486	0.477480	0.015770	-0.250479	0.842036
37131	2.534147	-4.003256	8.503218	0.017702	0.001635	-0.050365	-0.553716	0.491914	-1.101500	0.478254	0.016079	-0.250218	0.841668
37132	2.536281	-3.983792	8.534431	-0.025571	0.026879	-0.043269	-0.553446	0.491917	-1.101912	0.479068	0.015625	-0.250397	0.841160
37133	2.567836	-3.973500	8.614765	-0.007454	0.007675	-0.051301	-0.553176	0.491633	-1.102198	0.479896	0.015598	-0.250497	0.840659
37134	2.581922	-3.963543	8.533273	-0.002341	0.010988	-0.039772	-0.553846	0.490511	-1.102090	0.480563	0.015617	-0.250439	0.840295
37135	2.649746	-4.185645	8.652582	-0.002118	0.028906	-0.044970	-0.553707	0.489079	-1.101728	0.481389	0.015256	-0.250249	0.839885
37136	2.524458	-3.993714	8.565439	-0.036553	0.011623	-0.005383	-0.554116	0.490643	-1.101400	0.481490	0.014763	-0.250770	0.839681
37137	2.582591	-3.982942	8.622511	-0.010919	-0.000974	0.009631	-0.552091	0.489357	-1.103103	0.481252	0.014547	-0.251027	0.839744
37138	2.591047	-3.934244	8.538146	-0.009195	-0.008116	0.011357	-0.553439	0.489990	-1.104567	0.480967	0.014564	-0.251283	0.839830
37139	2.640492	-3.981900	8.544838	-0.005760	-0.002926	0.018465	-0.552902	0.490574	-1.105783	0.480571	0.014393	-0.251472	0.840003
37140	2.626433	-4.001574	8.573442	-0.000140	-0.006216	0.009624	-0.551823	0.490288	-1.106760	0.480321	0.014475	-0.251558	0.840119
37141	2.606464	-3.982521	8.510096	0.005041	-0.024087	0.014836	-0.552900	0.489647	-1.102538	0.479878	0.014786	-0.251766	0.840305
37142	2.618894	-3.992002	8.549066	-0.004614	-0.012376	0.041399	-0.555057	0.489955	-1.101411	0.479061	0.014769	-0.251994	0.840703
37143	2.655515	-4.005904	8.545480	-0.011821	-0.003588	0.043194	-0.555323	0.489299	-1.103476	0.478250	0.014438	-0.252296	0.841080
37144	2.655947	-4.030175	8.528825	0.015740	0.000701	0.022975	-0.555327	0.490463	-1.104666	0.477803	0.014488	-0.252051	0.841406
37145	2.640619	-3.998899	8.477565	-0.001333	-0.004734	0.021122	-0.556668	0.488482	-1.103623	0.477356	0.014395	-0.252182	0.841623
37146	2.612295	-4.030968	8.515454	-0.023532	0.004209	0.011391	-0.556671	0.489633	-1.104268	0.477132	0.014070	-0.252561	0.841641
37147	2.632382	-4.059731	8.554806	-0.010417	0.014537	-0.006187	-0.556677	0.491477	-1.104208	0.477245	0.013709	-0.252653	0.841556
37148	2.650553	-4.010857	8.477960	-0.005027	0.011915	-0.006191	-0.555331	0.491724	-1.103943	0.477350	0.013520	-0.252642	0.841503
37149	2.593799	-4.075002	8.520034	-0.022148	0.006434	-0.006266	-0.554526	0.492859	-1.104735	0.477427	0.013188	-0.253010	0.841353
37150	2.550464	-4.080637	8.576523	-0.016879	0.010732	-0.034504	-0.554387	0.491746	-1.105864	0.478007	0.013049	-0.253203	0.840968
37151	2.574042	-4.055938	8.524098	0.010224	0.012825	-0.037947	-0.554923	0.490904	-1.105749	0.478642	0.013081	-0.252954	0.840681
37152	2.538771	-3.995891	8.479231	-0.031763	0.017236	-0.015058	-0.554658	0.492307	-1.105297	0.478928	0.012592	-0.253340	0.840410
37153	2.569639	-4.070579	8.572221	-0.028064	0.019136	-0.018576	-0.553044	0.492983	-1.105430	0.479280	0.012056	-0.253676	0.840115
37154	2.464333	-4.147755	8.506980	-0.027857	0.010457	-0.027444	-0.553850	0.492125	-1.104357	0.479740	0.011780	-0.254058	0.839742
37155	2.462694	-4.060385	8.539973	-0.040960	0.004578	-0.009845	-0.555196	0.491910	-1.105986	0.479872	0.011316	-0.254749	0.839463
37156	2.508764	-4.061977	8.536585	-0.014072	0.000331	0.027333	-0.553046	0.493551	-1.105412	0.479358	0.011064	-0.255008	0.839681
37157	2.569232	-4.060883	8.504729	-0.026875	-0.003503	0.034328	-0.551832	0.493258	-1.106254	0.478705	0.010648	-0.255546	0.839895
37158	2.570744	-4.123967	8.584694	-0.005351	0.002756	0.004378	-0.551840	0.495802	-1.105762	0.478586	0.010556	-0.255631	0.839939
37159	2.554607	-4.051434	8.537912	0.033170	-0.013959	-0.025666	-0.552911	0.493557	-1.105823	0.478875	0.011200	-0.255243	0.839883
37160	2.573166	-4.021974	8.461225	0.002750	-0.001659	-0.030106	-0.554527	0.493588	-1.105530	0.479308	0.011436	-0.255226	0.839638
37161	2.520515	-4.037483	8.575278	-0.025951	0.005277	-0.032794	-0.554393	0.493559	-1.104441	0.479830	0.011229	-0.255640	0.839217
37162	2.555467	-4.097547	8.519028	0.004628	-0.010424	-0.034571	-0.554527	0.493285	-1.104721	0.480294	0.011654	-0.255675	0.838935
37163	2.520818	-4.061760	8.517694	0.004139	-0.009112	-0.015992	-0.553581	0.492418	-1.105033	0.480453	0.011892	-0.255722	0.838826
37164	2.531793	-4.124680	8.525728	-0.019572	0.004563	-0.001834	-0.553988	0.493090	-1.102960	0.480449	0.011665	-0.256027	0.838739
37165	2.550527	-4.095210	8.504415	0.007130	-0.003453	0.007919	-0.552644	0.494248	-1.105257	0.480236	0.011714	-0.255973	0.838876
37166	2.541322	-4.114795	8.535575	-0.012464	0.000114	0.000809	-0.555602	0.492622	-1.105685	0.480163	0.011616	-0.256202	0.838850
37167	2.506390	-4.071735	8.490846	-0.017890	0.004466	0.002595	-0.553451	0.493992	-1.105666	0.480086	0.011318	-0.256487	0.838811
37168	2.522824	-4.163687	8.508896	-0.013995	0.006540	-0.007988	-0.553455	0.494922	-1.102906	0.480193	0.011144	-0.256677	0.838694
37169	2.536529	-4.114880	8.552279	-0.038946	0.010108	-0.016891	-0.553594	0.496363	-1.103677	0.480476	0.010647	-0.257255	0.838361
37170	2.498407	-4.147131	8.556168	0.000699	-0.000143	-0.020359	-0.553590	0.495376	-1.103982	0.480754	0.010789	-0.257260	0.838198
37171	2.482934	-4.115863	8.459164	0.006365	-0.011314	0.001694	-0.554399	0.495697	-1.104781	0.480605	0.010988	-0.257284	0.838274
37172	2.580179	-4.118945	8.534391	-0.013580	0.003502	0.043255	-0.552786	0.497142	-1.107482	0.479838	0.010604	-0.257508	0.838649
37173	2.600366	-4.167138	8.482413	0.024837	-0.006232	0.018558	-0.553997	0.496744	-1.107480	0.479429	0.010811	-0.257176	0.838982
37174	2.604077	-4.113664	8.460458	0.016570	-0.000311	-0.007955	-0.553992	0.494745	-1.106999	0.479493	0.011045	-0.256920	0.839021
37175	2.587445	-4.128531	8.472096	-0.005005	-0.005783	-0.009822	-0.553728	0.496716	-1.106529	0.479569	0.011107	-0.257080	0.838928
37176	2.575213	-4.114181	8.526981	-0.007519	0.004996	-0.015065	-0.553459	0.496713	-1.106669	0.479785	0.011058	-0.257175	0.838776
37177	2.541162	-4.114803	8.485016	-0.004555	0.010570	-0.023852	-0.553730	0.497274	-1.106102	0.480181	0.010923	-0.257165	0.838554
37178	2.551561	-4.146172	8.509645	-0.025577	0.011866	-0.011534	-0.552649	0.496250	-1.105875	0.480377	0.010567	-0.257498	0.838344
37179	2.570712	-4.128827	8.543805	0.000888	0.010662	-0.025610	-0.551847	0.497915	-1.105011	0.480802	0.010493	-0.257394	0.838133
37180	2.575630	-4.138453	8.505511	0.018809	-0.006968	-0.025666	-0.552646	0.495115	-1.105912	0.481128	0.010951	-0.257161	0.838012
37181	2.572051	-4.080253	8.507369	0.009477	0.003272	-0.011486	-0.551976	0.496247	-1.106429	0.481277	0.011013	-0.256985	0.837980
37182	2.618318	-4.093981	8.489635	0.004309	0.028232	-0.015772	-0.553457	0.495830	-1.105333	0.481617	0.010692	-0.256658	0.837889
37183	2.628552	-4.108353	8.569499	-0.002219	0.016413	-0.043278	-0.551839	0.494989	-1.101286	0.482370	0.010588	-0.256545	0.837492
37184	2.570512	-4.114261	8.572577	0.038333	0.008777	-0.080319	-0.553449	0.493059	-1.102148	0.483683	0.011253	-0.255821	0.836947
37185	2.510580	-4.037671	8.497940	0.025058	0.004493	-0.055622	-0.553447	0.492507	-1.102848	0.484575	0.011675	-0.255359	0.836566
37186	2.506170	-4.052312	8.543654	0.015536	0.003932	-0.036205	-0.552366	0.491394	-1.104944	0.485131	0.011974	-0.255073	0.836326
37187	2.506282	-4.076600	8.425881	-0.008128	0.005246	-0.025658	-0.553438	0.489722	-1.105258	0.485533	0.011905	-0.255163	0.836067
37188	2.528226	-4.076197	8.469884	-0.029903	0.019071	-0.016803	-0.553036	0.490798	-1.109185	0.485853	0.011410	-0.255494	0.835787
37189	2.574527	-4.080206	8.524297	-0.049603	0.031400	-0.018565	-0.552630	0.490051	-1.107986	0.486278	0.010464	-0.256024	0.835390
37190	2.575058	-4.104472	8.538939	-0.026293	0.006726	-0.019533	-0.552364	0.491192	-1.108498	0.486579	0.010225	-0.256414	0.835098
37191	2.579782	-4.104390	8.500566	-0.009783	0.012460	-0.030054	-0.552092	0.490291	-1.106620	0.487090	0.010042	-0.256460	0.834788
37192	2.614284	-4.137755	8.470582	-0.024645	-0.002259	-0.015171	-0.552767	0.490738	-1.106871	0.487270	0.009947	-0.256911	0.834545
37193	2.581027	-4.167488	8.496266	-0.018685	0.007160	-0.034534	-0.551692	0.491227	-1.104548	0.487829	0.009790	-0.257159	0.834144
37194	2.546600	-4.138978	8.519068	0.000795	-0.000052	-0.023904	-0.550613	0.490935	-1.105252	0.488163	0.009951	-0.257162	0.833946
37195	2.546196	-4.119564	8.514094	-0.003128	0.012011	-0.009695	-0.551831	0.492674	-1.105591	0.488330	0.009735	-0.257107	0.833868
37196	2.529456	-4.139295	8.460769	-0.003178	-0.000438	-0.009769	-0.552497	0.490442	-1.106611	0.488424	0.009791	-0.257183	0.833789
37197	2.556931	-4.177638	8.476345	-0.035950	-0.000172	0.004271	-0.552230	0.491608	-1.108213	0.488301	0.009384	-0.257798	0.833676
37198	2.530621	-4.185391	8.538187	-0.024717	-0.007642	-0.013419	-0.552238	0.493488	-1.103513	0.488423	0.009368	-0.258302	0.833448
37199	2.517739	-4.154070	8.494223	0.000156	0.003772	0.000880	-0.551699	0.493466	-1.103111	0.488369	0.009262	-0.258274	0.833489
37200	2.498354	-4.154422	8.493630	-0.011419	0.009153	0.030941	-0.550889	0.492893	-1.103684	0.487838	0.008866	-0.258401	0.833765
37201	2.581079	-4.172343	8.481860	-0.010050	-0.008049	0.044080	-0.550898	0.496002	-1.103038	0.487003	0.008632	-0.258666	0.834173
37202	2.580594	-4.148076	8.481663	-0.013253	-0.008593	0.029036	-0.552784	0.496073	-1.104241	0.486410	0.008526	-0.258996	0.834418
37203	2.568635	-4.158005	8.469334	-0.007532	-0.000283	0.018501	-0.551977	0.496846	-1.107774	0.486042	0.008320	-0.259138	0.834591
37204	2.581058	-4.167486	8.505897	-0.010906	-0.007181	0.008718	-0.551980	0.497691	-1.107473	0.485796	0.008318	-0.259411	0.834649
37205	2.585873	-4.167399	8.496414	-0.004254	0.002938	-0.002690	-0.551980	0.497697	-1.107746	0.485799	0.008202	-0.259463	0.834632
37206	2.561170	-4.153288	8.437774	0.000202	0.002928	-0.000901	-0.550630	0.496478	-1.105482	0.485763	0.008189	-0.259452	0.834657
37207	2.542635	-4.190035	8.476000	-0.025192	0.016698	0.008837	-0.552791	0.498498	-1.104709	0.485648	0.007580	-0.259721	0.834646
37208	2.531287	-4.221797	8.519223	-0.003099	0.006718	-0.011489	-0.551443	0.497698	-1.102158	0.485806	0.007528	-0.259726	0.834553
37209	2.530196	-4.173267	8.480306	0.010890	0.009997	0.004488	-0.550363	0.497109	-1.102326	0.485722	0.007403	-0.259456	0.834687
37210	2.527212	-4.149047	8.455958	-0.010850	-0.000941	0.007887	-0.550503	0.498654	-1.101455	0.485520	0.007302	-0.259668	0.834739
37211	2.576170	-4.177293	8.431193	-0.018276	0.000559	0.016705	-0.549965	0.499470	-1.106620	0.485189	0.006990	-0.259978	0.834838
37212	2.596932	-4.230315	8.530931	-0.010293	0.003129	-0.012433	-0.549962	0.498783	-1.107598	0.485350	0.006931	-0.260138	0.834695
37213	2.542849	-4.197312	8.497727	0.007951	-0.010662	-0.023946	-0.549830	0.499473	-1.106895	0.485635	0.007273	-0.260113	0.834534
37214	2.479100	-4.174201	8.411340	0.001590	0.009630	0.015963	-0.549692	0.498496	-1.107747	0.485352	0.007074	-0.260016	0.834731
37215	2.537465	-4.173135	8.480528	-0.019802	-0.001802	0.039678	-0.549968	0.500599	-1.106311	0.484625	0.006667	-0.260376	0.835044
37216	2.575987	-4.157868	8.496039	0.009260	-0.015473	0.027295	-0.549430	0.500524	-1.103590	0.484018	0.006904	-0.260395	0.835388
37217	2.571470	-4.184662	8.431105	-0.006086	0.003823	0.032679	-0.549566	0.501145	-1.105752	0.483435	0.006576	-0.260470	0.835705
37218	2.578819	-4.182096	8.472236	0.010456	-0.002799	0.018540	-0.550241	0.501425	-1.104916	0.483040	0.006657	-0.260345	0.835972
37219	2.547805	-4.206936	8.471471	0.003456	-0.000907	0.011466	-0.549168	0.503122	-1.105693	0.482786	0.006613	-0.260303	0.836132
37220	2.566792	-4.192029	8.438238	-0.003688	-0.004457	0.008764	-0.548898	0.502968	-1.105428	0.482549	0.006637	-0.260429	0.836229
37221	2.557212	-4.197058	8.442797	-0.004729	0.000715	0.014985	-0.549972	0.501536	-1.103824	0.482247	0.006471	-0.260510	0.836380
37222	2.553427	-4.245677	8.471936	0.003797	0.011804	0.000939	-0.549973	0.502005	-1.105719	0.482221	0.006336	-0.260353	0.836444
37223	2.531063	-4.212091	8.509514	0.005955	-0.002008	-0.015053	-0.549568	0.501898	-1.107638	0.482406	0.006476	-0.260277	0.836360
37224	2.518332	-4.192908	8.436758	0.005861	-0.002988	-0.011519	-0.550242	0.502210	-1.108166	0.482513	0.006673	-0.260227	0.836312
37225	2.511027	-4.188184	8.455757	-0.006995	0.013489	0.000924	-0.549292	0.499918	-1.108251	0.482513	0.006346	-0.260220	0.836317
37226	2.506984	-4.224669	8.479981	-0.010767	0.016838	0.008008	-0.549038	0.504692	-1.106189	0.482396	0.005950	-0.260259	0.836375
37227	2.432260	-4.233300	8.554789	-0.005053	0.003898	-0.006187	-0.551722	0.501364	-1.106948	0.482464	0.005836	-0.260308	0.836322
37228	2.421570	-4.199518	8.453097	0.008362	-0.006647	0.029154	-0.549700	0.501063	-1.108209	0.481873	0.005906	-0.260256	0.836678
37229	2.433373	-4.179880	8.477385	-0.004941	0.004990	0.057473	-0.549976	0.503188	-1.107728	0.480881	0.005440	-0.260296	0.837240
37230	2.546988	-4.158392	8.519226	0.020368	-0.005304	0.051271	-0.549979	0.504487	-1.108641	0.479920	0.005489	-0.260031	0.837873
37231	2.550597	-4.236024	8.404370	0.019693	-0.005116	0.043319	-0.549168	0.503314	-1.107870	0.479109	0.005507	-0.259754	0.838422
37232	2.581990	-4.203877	8.571198	0.010553	0.009694	0.016850	-0.549165	0.502501	-1.109534	0.478805	0.005388	-0.259506	0.838673
37233	2.485005	-4.208069	8.532143	0.044991	-0.011055	0.004471	-0.547956	0.503245	-1.106112	0.478613	0.005953	-0.258856	0.838980
37234	2.364464	-4.249105	8.475792	0.037879	-0.003969	0.002755	-0.549706	0.502882	-1.107059	0.478466	0.006400	-0.258278	0.839239
37235	2.413637	-4.165674	8.457413	0.040884	0.000825	0.025767	-0.547011	0.502855	-1.108592	0.477977	0.006611	-0.257583	0.839729
37236	2.426741	-4.204272	8.525512	0.027152	-0.018976	0.030899	-0.548619	0.500395	-1.111109	0.477288	0.007060	-0.257332	0.840194
37237	2.353163	-4.161910	8.518120	0.022005	-0.026705	0.053834	-0.549025	0.500949	-1.110131	0.476186	0.007404	-0.257217	0.840852
37238	2.450764	-4.196555	8.506932	0.034179	-0.026990	0.069764	-0.548356	0.502123	-1.106280	0.474795	0.007856	-0.256929	0.841722
37239	2.469330	-4.159806	8.478336	0.030090	-0.020393	0.089239	-0.548619	0.499714	-1.106219	0.473126	0.007988	-0.256621	0.842753
37240	2.479047	-4.154770	8.517114	0.045883	-0.025943	0.103395	-0.547820	0.502949	-1.105714	0.471169	0.008360	-0.256129	0.843995
37241	2.489708	-4.203130	8.517806	0.037667	-0.019978	0.075116	-0.548093	0.504276	-1.107578	0.469736	0.008631	-0.255687	0.844925
37242	2.479450	-4.174183	8.522088	0.027720	0.001974	0.046936	-0.549170	0.504147	-1.107024	0.468873	0.008650	-0.255227	0.845543
37243	2.427935	-4.262513	8.535617	0.061874	0.002212	0.048827	-0.548904	0.504251	-1.099519	0.467990	0.008907	-0.254164	0.846349
37244	2.450526	-4.174703	8.569350	0.125971	-0.033403	0.001051	-0.550009	0.513388	-1.100574	0.467693	0.010681	-0.252363	0.847031
37245	2.514316	-3.998772	8.391838	0.079063	-0.004792	-0.057280	-0.551755	0.511571	-1.100067	0.468566	0.011758	-0.251054	0.846924
37246	2.437839	-4.053569	8.387497	-0.036145	0.003176	0.012272	-0.551344	0.510313	-1.107481	0.468311	0.011335	-0.251659	0.846891
37247	2.445902	-4.169921	8.670280	-0.040813	-0.016421	0.048375	-0.552159	0.512615	-1.107942	0.467361	0.010953	-0.252515	0.847166
37248	2.361925	-4.088902	8.683944	0.027825	-0.020828	0.106042	-0.552567	0.514065	-1.108846	0.465377	0.011063	-0.252281	0.848326
37249	2.459437	-4.138128	8.552497	0.031150	-0.031685	0.114808	-0.549439	0.504027	-1.107707	0.463204	0.011275	-0.252069	0.849574
37250	2.311740	-4.267047	8.551344	-0.002276	0.022942	0.230904	-0.548770	0.505468	-1.109306	0.459323	0.009730	-0.251964	0.851729
37251	2.272609	-4.255624	8.511539	-0.029580	-0.022832	0.166881	-0.548250	0.511283	-1.103392	0.456308	0.008961	-0.252709	0.853136
37252	2.421944	-4.194640	8.602326	-0.000206	-0.025675	0.076742	-0.547451	0.514108	-1.103583	0.454792	0.009042	-0.252979	0.853864
37253	2.345541	-4.266438	8.513860	0.044423	-0.036284	0.089213	-0.548261	0.515025	-1.105590	0.453016	0.009569	-0.252570	0.854923
37254	2.227436	-4.198193	8.384539	0.002878	-0.019082	0.098059	-0.547459	0.516952	-1.103763	0.451167	0.009459	-0.252731	0.855854
37255	2.314258	-4.162620	8.473598	-0.015791	0.012031	0.128236	-0.546516	0.517098	-1.104861	0.448973	0.008413	-0.252922	0.856961
37256	2.325912	-4.240080	8.604537	-0.039531	0.000016	0.138691	-0.546661	0.520509	-1.104885	0.446528	0.007389	-0.253640	0.858036
37257	2.257544	-4.221904	8.558969	-0.009769	-0.027182	0.097958	-0.545053	0.523124	-1.102909	0.444647	0.007221	-0.254069	0.858886
37258	2.309564	-4.162700	8.521602	-0.010870	0.001843	0.110505	-0.544792	0.525965	-1.103229	0.442685	0.006564	-0.254273	0.859844
37259	2.338883	-4.162160	8.599532	0.000292	-0.032191	0.124459	-0.543456	0.529324	-1.102454	0.440319	0.006442	-0.254570	0.860972
37260	2.373629	-4.214946	8.523962	-0.002857	-0.017644	0.110393	-0.543735	0.532603	-1.102753	0.438251	0.006192	-0.254806	0.861958
37261	2.383224	-4.209917	8.524219	-0.005571	-0.019502	0.076775	-0.544269	0.530888	-1.101711	0.436769	0.006052	-0.255085	0.862628
37262	2.417246	-4.216584	8.510869	-0.012190	-0.016364	0.055550	-0.542386	0.531986	-1.101970	0.435654	0.005977	-0.255463	0.863081
37263	2.397467	-4.204810	8.462027	-0.022973	0.013602	0.026538	-0.542393	0.534231	-1.100806	0.435211	0.005381	-0.255751	0.863223
37264	2.417070	-4.209305	8.501180	-0.027045	0.020165	0.011533	-0.543201	0.533988	-1.101760	0.435036	0.004774	-0.256061	0.863223
37265	2.395120	-4.311657	8.578313	-0.017882	0.015913	-0.029126	-0.540511	0.535487	-1.101742	0.435567	0.004478	-0.256238	0.862904
37266	2.297475	-4.279444	8.560629	0.022959	0.020052	-0.074923	-0.543473	0.535006	-1.102542	0.436874	0.004752	-0.255678	0.862408
37267	2.240782	-4.236778	8.529679	0.012623	0.016901	-0.059051	-0.542390	0.533228	-1.100429	0.437924	0.004861	-0.255314	0.861982
37268	2.166111	-4.257553	8.544396	0.012685	0.030231	-0.058948	-0.543463	0.531928	-1.104552	0.439009	0.004787	-0.254843	0.861570
37269	2.146078	-4.350170	8.522814	0.017704	0.012206	-0.047546	-0.542519	0.531781	-1.105250	0.439834	0.004957	-0.254432	0.861270
37270	2.137521	-4.277490	8.574965	0.026179	0.007375	-0.028987	-0.541568	0.529195	-1.104936	0.440286	0.005242	-0.253932	0.861185
37271	2.152577	-4.316068	8.493868	0.035130	-0.016453	0.002716	-0.542509	0.528498	-1.104538	0.440096	0.005797	-0.253477	0.861412
37272	2.171694	-4.308442	8.455880	0.015485	-0.004915	0.032783	-0.541566	0.528196	-1.104696	0.439423	0.005887	-0.253275	0.861815
37273	2.210590	-4.300444	8.543677	0.020169	0.015721	0.062977	-0.541168	0.530454	-1.104491	0.438357	0.005446	-0.252805	0.862498
37274	2.220879	-4.329389	8.549026	0.036722	-0.010372	0.045179	-0.541030	0.529347	-1.105893	0.437438	0.005753	-0.252285	0.863115
37275	2.239841	-4.319342	8.477312	0.027865	-0.000580	0.041675	-0.540360	0.530627	-1.106678	0.436653	0.005768	-0.251827	0.863646
37276	2.229419	-4.280686	8.491144	0.007872	0.014125	0.051432	-0.540092	0.531176	-1.106117	0.435751	0.005369	-0.251592	0.864172
37277	2.292426	-4.274684	8.526735	0.008326	0.026952	0.036471	-0.539017	0.531861	-1.106108	0.435197	0.004765	-0.251236	0.864558
37278	2.232402	-4.431149	8.485149	0.005614	0.033043	0.004695	-0.538482	0.533299	-1.107432	0.435196	0.004254	-0.250870	0.864668
37279	1.968286	-4.440802	8.443414	-0.013753	0.042990	-0.009388	-0.537543	0.534857	-1.108211	0.435513	0.003403	-0.250763	0.864543
37280	2.062391	-4.409955	8.506252	-0.050203	0.048479	0.008191	-0.536601	0.535277	-1.108891	0.435538	0.002120	-0.251227	0.864400
37281	2.149685	-4.425374	8.422384	0.011954	0.060617	0.042042	-0.533910	0.536391	-1.110660	0.435051	0.000924	-0.250534	0.864848
37282	2.066969	-4.414740	8.390877	0.014862	0.047599	0.065857	-0.532028	0.537915	-1.110906	0.434069	-0.000065	-0.249882	0.865531
37283	2.038205	-4.434686	8.366072	-0.051184	0.035260	0.110667	-0.531090	0.539495	-1.112639	0.432261	-0.001719	-0.250512	0.866251
37284	2.039055	-4.458934	8.481833	-0.079995	0.059803	0.115152	-0.528947	0.543746	-1.114437	0.430485	-0.003991	-0.251394	0.866872
37285	1.794580	-4.587176	8.537889	-0.077283	0.025234	0.075213	-0.525322	0.547951	-1.115708	0.429230	-0.005528	-0.252568	0.867145
37286	1.581796	-4.622604	8.471442	-0.072493	0.048639	0.136429	-0.524520	0.549865	-1.113335	0.427028	-0.007651	-0.253409	0.867970
37287	1.522278	-4.662518	8.558989	-0.060645	0.077206	0.135778	-0.522917	0.554391	-1.114162	0.424972	-0.010282	-0.253837	0.868827
37288	1.419098	-4.441023	8.751553	-0.044916	0.108795	0.158140	-0.517406	0.558568	-1.116138	0.422693	-0.013326	-0.253676	0.869943
37289	1.368339	-4.310840	8.850121	-0.114794	0.197044	0.161141	-0.513375	0.562240	-1.119341	0.420770	-0.018649	-0.253986	0.870687
37290	1.563919	-4.244151	9.038577	-0.055226	0.112860	0.206711	-0.507197	0.568990	-1.122743	0.417648	-0.022097	-0.253935	0.872123
37291	1.905130	-3.902891	9.494238	0.060277	0.107960	0.158318	-0.502632	0.574179	-1.124538	0.415384	-0.024374	-0.251887	0.873736
37292	1.875836	-3.886424	9.531733	0.333932	0.075533	-0.018727	-0.499655	0.570068	-1.127845	0.416158	-0.022788	-0.245445	0.875243
37293	1.448640	-3.954937	8.898046	0.434736	0.072426	-0.219889	-0.498274	0.558828	-1.128226	0.420478	-0.019432	-0.237253	0.875518
37294	1.009323	-3.632796	8.429555	0.328993	0.133862	-0.225037	-0.497966	0.546868	-1.133257	0.425077	-0.017904	-0.230463	0.875143
37295	0.731053	-3.526167	8.477986	0.133748	0.166828	-0.187368	-0.494978	0.538757	-1.135465	0.429102	-0.018923	-0.226658	0.874151
37296	0.675471	-3.604827	8.799458	-0.074379	0.146556	-0.013979	-0.492803	0.533343	-1.143035	0.429912	-0.022028	-0.226722	0.873663
37297	0.613201	-3.851129	9.013658	-0.091033	0.087567	-0.007317	-0.491192	0.535145	-1.142722	0.430325	-0.024446	-0.227409	0.873217
37298	0.597883	-3.814993	8.996063	-0.022250	0.029966	-0.099412	-0.490126	0.538626	-1.140848	0.432122	-0.024678	-0.227605	0.872271
37299	0.493322	-3.690662	8.905252	0.018262	-0.025411	-0.075749	-0.491195	0.535485	-1.139027	0.433261	-0.023909	-0.227344	0.871796
37300	0.502611	-3.671072	8.900575	0.037771	-0.094565	-0.077017	-0.493749	0.533822	-1.138232	0.434133	-0.021554	-0.227558	0.871368
37301	0.618446	-3.411642	8.846804	0.123339	-0.165626	-0.193937	-0.500867	0.526595	-1.137837	0.436728	-0.016926	-0.226675	0.870402
37302	0.720922	-3.210719	8.797878	0.166078	-0.264826	-0.194467	-0.509196	0.518145	-1.132419	0.438903	-0.009956	-0.226174	0.869546
37303	0.874465	-3.110811	8.931833	0.209694	-0.290705	-0.282945	-0.518471	0.511469	-1.129115	0.442463	-0.002015	-0.224816	0.868148
37304	0.648419	-3.430502	9.009157	0.243804	-0.384479	-0.362944	-0.529483	0.499362	-1.122556	0.446964	0.008476	-0.224002	0.866010
37305	0.545324	-4.311174	9.171522	-0.022181	-0.283803	-0.426733	-0.542660	0.490408	-1.115051	0.452990	0.014795	-0.226500	0.862136
37306	2.006992	-6.440296	10.366298	-1.002436	0.615563	-0.093668	-0.544820	0.491839	-1.113342	0.457514	-0.004449	-0.238133	0.856711
37307	3.877081	-4.294343	9.808071	-0.211821	0.837534	0.194419	-0.519033	0.518509	-1.126015	0.457986	-0.021951	-0.233791	0.857385
37308	4.016402	-4.653825	7.142916	1.061790	0.094636	-0.575442	-0.513317	0.500397	-1.134447	0.468562	-0.011125	-0.214925	0.856816
37309	3.526831	-4.165034	7.162721	0.043908	-0.052255	-0.162201	-0.515276	0.479992	-1.134267	0.471048	-0.009295	-0.214607	0.855553
37310	3.940640	-4.434154	8.330564	-0.309598	-0.119964	0.119939	-0.516242	0.487206	-1.132112	0.468359	-0.010646	-0.221026	0.855380
37311	3.322874	-4.595816	8.926697	-0.075614	-0.087418	-0.685271	-0.520254	0.477458	-1.130198	0.479565	-0.006910	-0.223291	0.848593
37312	2.422791	-3.825668	8.132545	0.004562	-0.111052	-0.927224	-0.525060	0.462750	-1.127889	0.494669	-0.000814	-0.224388	0.839614
37313	2.160633	-3.859595	7.790136	-0.171371	-0.021227	-0.522225	-0.533266	0.458591	-1.123971	0.503241	0.000127	-0.227542	0.833651
37314	2.647330	-3.792386	8.837313	-0.303462	0.135488	0.000719	-0.530316	0.463224	-1.124674	0.503773	-0.005160	-0.231254	0.832291
37315	2.830564	-4.153160	9.322310	0.008646	0.008011	0.085717	-0.528577	0.467172	-1.125248	0.502318	-0.005641	-0.231109	0.833207
37316	2.982990	-4.111614	8.734470	0.278538	-0.068692	0.043616	-0.531780	0.457355	-1.127303	0.501223	-0.001867	-0.227169	0.834965
37317	2.938692	-4.112442	8.516457	0.413903	-0.112438	-0.011038	-0.534851	0.448456	-1.126191	0.500830	0.004209	-0.221512	0.836710
37318	2.457575	-3.878453	8.069013	0.349575	-0.102717	0.075569	-0.537135	0.446219	-1.125418	0.498983	0.009129	-0.216711	0.839028
37319	1.942371	-4.038309	8.153109	0.178671	-0.049958	0.183346	-0.539954	0.442705	-1.124135	0.495582	0.010944	-0.214413	0.841609
37320	1.645839	-4.461236	8.282010	0.025046	0.010202	0.285882	-0.538885	0.445827	-1.125138	0.490729	0.009826	-0.213970	0.844574
37321	1.709838	-5.938509	8.468449	-0.106162	0.000565	0.414527	-0.539567	0.448488	-1.122860	0.483639	0.006912	-0.216078	0.848148
37322	1.680366	-5.451093	8.355536	-0.103907	-0.087294	0.516514	-0.539872	0.460117	-1.121933	0.474430	0.005184	-0.218764	0.852662
37323	1.454210	-4.319045	8.361721	-0.080254	-0.200800	0.620187	-0.541538	0.476471	-1.121384	0.462831	0.004979	-0.222374	0.858087
37324	2.400582	-2.748043	9.442954	0.024487	-0.152080	0.811489	-0.542114	0.488201	-1.118404	0.448106	0.004234	-0.223431	0.865599
37325	2.966465	-2.757079	10.524431	0.146639	-0.037810	0.837208	-0.540262	0.499471	-1.116422	0.433277	0.002363	-0.221477	0.873621
37326	2.705201	-3.327509	10.145173	0.274157	-0.080325	0.369748	-0.542428	0.503080	-1.116826	0.426355	0.004538	-0.217409	0.878029
37327	2.568597	-3.016884	9.527173	0.432899	0.027088	0.106625	-0.540528	0.498213	-1.117006	0.424471	0.007247	-0.209736	0.880785
37328	1.835069	-2.901670	8.218275	0.598281	-0.150936	-0.047638	-0.541715	0.489850	-1.116445	0.424467	0.015220	-0.200474	0.882840
37329	1.075003	-2.463997	7.450188	0.436231	-0.156005	-0.044475	-0.547597	0.474918	-1.115632	0.424407	0.021813	-0.194201	0.884132
37330	1.319018	-2.311404	8.169097	-0.061599	-0.093358	0.273440	-0.551235	0.474635	-1.112051	0.419153	0.021913	-0.196217	0.886188
37331	1.533994	-2.860915	9.070555	-0.320203	-0.095487	0.452038	-0.553823	0.484084	-1.112805	0.410813	0.019089	-0.202956	0.888638
37332	1.847646	-3.486398	9.272672	-0.192887	-0.190514	0.419954	-0.558178	0.498290	-1.108746	0.402562	0.019217	-0.208117	0.891214
37333	2.023355	-3.546328	9.276109	-0.033576	-0.276842	0.370357	-0.561047	0.511145	-1.102974	0.394735	0.022280	-0.211146	0.893927
37334	2.054810	-3.205901	9.108399	0.056187	-0.333112	0.267708	-0.567798	0.515386	-1.095388	0.388428	0.027581	-0.212899	0.896124
37335	2.397769	-2.918077	9.013237	0.223472	-0.403475	0.258857	-0.577098	0.516290	-1.088291	0.381864	0.035407	-0.212197	0.898832
37336	2.699159	-2.859212	8.889639	0.360267	-0.513957	0.171873	-0.590679	0.507039	-1.079835	0.376221	0.046701	-0.209765	0.901263
37337	2.612217	-3.263801	8.733546	0.136943	-0.466642	0.051281	-0.601714	0.502362	-1.069077	0.373139	0.055919	-0.210875	0.901760
37338	2.522324	-3.809197	9.055079	-0.134132	-0.351628	-0.090252	-0.612766	0.503297	-1.061549	0.373346	0.061674	-0.215826	0.900127
37339	2.702040	-3.796204	9.253082	-0.286970	-0.122774	-0.191864	-0.621131	0.506570	-1.053430	0.376555	0.062552	-0.221714	0.897294
37340	3.031750	-4.120436	8.769736	0.022664	-0.054652	-0.179896	-0.624085	0.503182	-1.051322	0.379425	0.064538	-0.221508	0.895994
37341	2.954191	-3.801504	7.715351	0.176203	-0.063886	-0.402233	-0.629181	0.495300	-1.049199	0.386043	0.068793	-0.218408	0.893609
37342	3.445307	-3.481827	7.920598	-0.157004	0.108583	-0.297979	-0.630233	0.487111	-1.050134	0.391964	0.066977	-0.219976	0.890780
37343	4.020872	-3.413032	8.722533	-0.370471	0.091759	-0.263541	-0.629837	0.489501	-1.049515	0.397482	0.063643	-0.225638	0.887156
37344	3.878969	-4.007915	9.146358	-0.309726	-0.014605	-0.400134	-0.629030	0.489845	-1.046785	0.404814	0.063276	-0.230745	0.882541
37345	3.339604	-3.872077	8.820642	-0.150345	-0.118867	-0.589373	-0.635075	0.483817	-1.044044	0.414766	0.066947	-0.233772	0.876834
37346	3.107760	-3.633574	8.286928	-0.004205	-0.142942	-0.537739	-0.639771	0.477165	-1.040247	0.423428	0.071963	-0.234314	0.872139
37347	3.240475	-3.281609	8.023539	0.004634	-0.079833	-0.318093	-0.644866	0.469015	-1.038814	0.428524	0.074966	-0.234631	0.869308
37348	3.528697	-3.383189	8.088518	-0.072270	0.033636	-0.114330	-0.647274	0.462998	-1.034069	0.430690	0.074335	-0.235445	0.868070
37349	3.765888	-3.570644	8.335538	-0.159854	0.106198	-0.057610	-0.644447	0.463797	-1.034622	0.432363	0.071489	-0.237425	0.866938
37350	3.710138	-3.515783	8.680070	-0.134397	0.161463	-0.126133	-0.641625	0.466368	-1.038119	0.435418	0.068161	-0.238193	0.865465
37351	3.610492	-3.517601	8.580732	0.002973	0.129385	-0.220480	-0.639061	0.465287	-1.043097	0.439783	0.067121	-0.236924	0.863686
37352	3.590825	-3.561696	8.214546	0.133751	0.086551	-0.169936	-0.634868	0.460165	-1.046860	0.442856	0.067643	-0.233640	0.862969
37353	3.470837	-3.646431	8.057434	0.042343	0.101320	-0.079919	-0.634716	0.454692	-1.049768	0.444590	0.066782	-0.232143	0.862548
37354	3.518489	-3.602272	8.070767	0.000486	0.129865	-0.023218	-0.632170	0.455371	-1.053111	0.445509	0.064689	-0.230967	0.862549
37355	3.780837	-3.871836	8.090482	-0.006893	0.160684	0.022881	-0.627322	0.456443	-1.055180	0.445801	0.061908	-0.229968	0.862869
37356	3.848603	-3.863321	8.114163	-0.027941	0.189355	0.007069	-0.621929	0.455723	-1.060180	0.446510	0.058391	-0.228788	0.863062
37357	3.450471	-3.831704	8.106521	0.131858	0.183110	-0.046312	-0.615187	0.454379	-1.064125	0.447924	0.056800	-0.225157	0.863390
37358	3.603247	-3.790140	7.629428	0.094315	0.214979	0.018288	-0.611139	0.453160	-1.070763	0.448397	0.053881	-0.221640	0.864241
37359	3.568632	-3.848607	7.816412	0.026661	0.227775	0.194015	-0.605338	0.453906	-1.076065	0.445950	0.049529	-0.219745	0.866249
37360	3.383642	-3.890780	8.066231	0.154756	0.185083	0.309994	-0.596994	0.457413	-1.082599	0.441164	0.046369	-0.215734	0.869875
37361	3.999379	-4.593320	8.273385	0.102378	0.145662	0.377540	-0.591212	0.460833	-1.082828	0.435044	0.043337	-0.213500	0.873657
37362	3.713518	-4.729526	8.987841	0.171208	-0.134633	0.445856	-0.587596	0.468181	-1.084952	0.426453	0.045303	-0.212075	0.878128
37363	2.733336	-4.014199	8.576818	0.564449	-0.304768	-0.020598	-0.589335	0.463394	-1.078810	0.424891	0.055778	-0.205277	0.879896
37364	1.268351	-3.564857	9.529922	0.333303	-0.315445	-0.029951	-0.591858	0.451017	-1.075225	0.423680	0.064311	-0.202070	0.880640
37365	0.193860	-3.210528	9.207801	-1.064334	-0.108493	-0.465979	-0.605079	0.456363	-1.065890	0.432599	0.059164	-0.221542	0.871939
37366	2.700009	-1.907120	12.869032	-0.298586	0.640579	0.364485	-0.593267	0.471667	-1.076449	0.429326	0.043817	-0.221630	0.874437
37367	1.061529	-2.393425	11.300981	0.592954	-0.001828	0.034710	-0.586262	0.472231	-1.083335	0.428086	0.048820	-0.211537	0.877275
37368	-0.288190	-2.262862	8.369770	0.738732	0.056221	-0.147989	-0.581382	0.462212	-1.084809	0.430065	0.054814	-0.197945	0.879123
37369	1.308376	-1.964483	7.759313	0.512679	0.014240	0.289189	-0.578512	0.448847	-1.086914	0.424372	0.057771	-0.189249	0.883604
37370	2.184327	-2.077214	8.136109	0.391324	-0.322260	0.662192	-0.582152	0.449719	-1.084113	0.410860	0.064307	-0.185826	0.890240
37371	2.010318	-2.590102	8.888135	0.299895	-0.428120	0.561369	-0.594532	0.444142	-1.076098	0.398771	0.072234	-0.184807	0.895327
37372	2.348825	-2.382432	9.178615	0.081885	-0.370260	0.341714	-0.603160	0.445580	-1.068173	0.391072	0.078284	-0.186795	0.897798
37373	2.882044	-2.593652	9.384345	0.049455	-0.343896	0.380567	-0.606304	0.460329	-1.064246	0.382788	0.083352	-0.189255	0.900393
37374	2.497223	-2.799743	9.020211	0.208109	-0.416872	0.292291	-0.613721	0.461880	-1.056331	0.375501	0.091375	-0.189191	0.902694
37375	2.349566	-3.025834	8.417959	0.181378	-0.447138	0.211619	-0.623825	0.461495	-1.047901	0.369563	0.099909	-0.189724	0.904127
37376	2.535054	-3.114736	8.265438	0.003468	-0.374012	0.214147	-0.636484	0.458636	-1.034337	0.364185	0.105914	-0.192864	0.904961
37377	2.128152	-3.597933	8.367333	-0.157900	-0.281220	0.072889	-0.644580	0.462337	-1.026617	0.362019	0.109426	-0.198025	0.904298
37378	2.110963	-3.933252	8.480073	-0.425193	-0.199648	-0.081242	-0.650397	0.469427	-1.020315	0.363558	0.110305	-0.206992	0.901561
37379	2.102136	-5.778349	9.374808	-0.788686	-0.131188	0.333631	-0.657042	0.483647	-1.014590	0.358557	0.105287	-0.223052	0.900333
37380	3.722794	-3.578614	9.220176	-0.758269	0.343161	0.654586	-0.651479	0.515024	-1.013911	0.349769	0.090758	-0.235590	0.902176
37381	4.585992	-3.368663	9.899878	-0.032554	0.182152	0.441670	-0.644369	0.525548	-1.021840	0.342580	0.084947	-0.235857	0.905425
37382	4.219058	-2.523244	9.564470	-0.336830	0.118061	0.771005	-0.635805	0.544815	-1.022407	0.329641	0.076883	-0.242440	0.909202
37383	4.391595	-2.396282	9.744543	0.090219	-0.227423	0.219305	-0.633011	0.556227	-1.021388	0.324317	0.080431	-0.242702	0.910739
37384	4.318224	-3.092094	8.209253	0.235073	-0.300816	-0.360585	-0.640670	0.549047	-1.016346	0.328956	0.089214	-0.239792	0.909026
37385	3.406310	-2.210485	7.442785	0.198447	-0.153396	-0.512520	-0.648306	0.534335	-1.011002	0.337097	0.095725	-0.236311	0.906289
37386	3.534588	-2.033332	7.739081	-0.022548	0.093147	-0.417966	-0.653657	0.521793	-1.009709	0.345056	0.095894	-0.235297	0.903535
37387	4.061560	-2.203332	8.529290	-0.251606	0.209952	-0.112173	-0.651497	0.520690	-1.013317	0.348505	0.090920	-0.238163	0.901974
37388	3.916515	-3.002194	8.971409	-0.132028	0.269984	-0.197999	-0.646101	0.518794	-1.016581	0.353483	0.086113	-0.238310	0.900468
37389	3.792263	-3.596815	8.846901	0.143584	0.255203	-0.477428	-0.644062	0.513204	-1.022517	0.362997	0.084870	-0.233059	0.898173
37390	3.235571	-3.713789	8.344417	0.215147	0.238161	-0.664598	-0.641582	0.495532	-1.028304	0.375445	0.085306	-0.226318	0.894731
37391	2.529536	-3.352767	8.084106	0.063511	0.320354	-0.734244	-0.637763	0.480858	-1.036194	0.389840	0.083415	-0.221485	0.889950
37392	2.863973	-3.069917	8.328156	-0.053128	0.377687	-0.502705	-0.633146	0.469418	-1.043442	0.400387	0.078547	-0.218643	0.886406
37393	2.995555	-3.664705	8.630376	-0.101795	0.437737	-0.286769	-0.626919	0.460881	-1.055117	0.407482	0.071261	-0.216484	0.884316
37394	2.746541	-3.941125	8.615191	-0.007861	0.405158	-0.304298	-0.617480	0.458725	-1.063485	0.414492	0.065389	-0.212891	0.882382
37395	2.794674	-4.251051	8.084577	-0.023095	0.366906	-0.345244	-0.610183	0.452047	-1.070610	0.422101	0.060204	-0.209863	0.879866
37396	2.489962	-4.756672	8.170519	-0.230656	0.419471	-0.313645	-0.599944	0.452562	-1.078628	0.429550	0.052223	-0.210007	0.876730
37397	2.237285	-4.372755	8.865218	-0.480716	0.305796	-0.476036	-0.592681	0.456784	-1.084307	0.439561	0.044691	-0.215434	0.870848
37398	1.665545	-2.892514	9.084459	-0.239407	0.228320	-0.496934	-0.588216	0.450959	-1.088642	0.449323	0.040778	-0.217156	0.865615
37399	0.694836	-2.914878	10.080364	-0.447124	-0.012905	-0.378704	-0.588756	0.451283	-1.089853	0.456082	0.038517	-0.224739	0.860232
37400	2.190155	-2.358464	10.504822	-0.268432	0.087285	0.021740	-0.588905	0.456117	-1.089967	0.456241	0.034497	-0.228594	0.859301
37401	3.727881	-2.598048	10.113450	0.246841	0.129708	0.214350	-0.586222	0.459058	-1.092974	0.452915	0.033471	-0.223267	0.862496
37402	2.871707	-2.295623	9.523983	0.395896	-0.027258	0.066362	-0.585398	0.454123	-1.095327	0.451243	0.037276	-0.216739	0.864878
37403	2.680784	-2.066103	8.844744	0.325198	0.095132	-0.162005	-0.583485	0.445123	-1.094959	0.454168	0.039245	-0.210019	0.864918
37404	2.735023	-2.361300	8.805303	0.194069	0.141850	-0.298264	-0.580624	0.435212	-1.099136	0.459591	0.039861	-0.205148	0.863192
37405	2.036267	-2.332716	8.749941	0.158919	0.160759	-0.393580	-0.578304	0.425852	-1.102060	0.466874	0.040154	-0.200457	0.860368
37406	1.730506	-2.547038	8.809580	0.085196	0.085136	-0.273986	-0.576915	0.412257	-1.105111	0.471727	0.040628	-0.197990	0.858267
37407	1.849333	-2.646827	8.968049	0.016532	-0.016272	-0.079494	-0.576899	0.407024	-1.106099	0.472988	0.041343	-0.197614	0.857626
37408	1.686909	-2.732293	9.182777	-0.000233	-0.060987	0.068727	-0.578390	0.410209	-1.107207	0.471475	0.042152	-0.198270	0.858267
37409	1.854571	-2.884628	9.124074	0.029234	-0.148436	0.163711	-0.581630	0.412065	-1.104379	0.468020	0.044255	-0.199095	0.859860
37410	2.070409	-3.045816	8.915253	0.106704	-0.223861	0.148406	-0.588100	0.412551	-1.100466	0.464392	0.048547	-0.199503	0.861500
37411	2.090260	-3.113056	8.641764	0.082313	-0.311922	0.102602	-0.596050	0.413430	-1.091132	0.461259	0.054179	-0.200875	0.862528
37412	2.113762	-3.088361	8.565264	-0.010193	-0.309819	0.129728	-0.604407	0.414631	-1.085537	0.457707	0.058939	-0.204065	0.863359
37413	2.254001	-3.080967	8.506921	-0.090275	-0.347760	0.054942	-0.612625	0.413779	-1.077281	0.455398	0.063768	-0.208677	0.863134
37414	2.416978	-3.670330	8.807656	-0.203064	-0.401151	0.090475	-0.624088	0.416946	-1.067628	0.452346	0.068492	-0.215963	0.862584
37415	2.426743	-4.459186	8.450400	-0.282511	-0.353388	0.144499	-0.634344	0.422138	-1.060790	0.448640	0.071232	-0.224090	0.862225
37416	1.864944	-4.831092	8.556332	-0.607179	-0.143724	0.038870	-0.645836	0.434834	-1.051783	0.448103	0.068111	-0.235908	0.859600
37417	2.886790	-3.934137	8.552205	-0.722370	0.224152	0.337732	-0.643218	0.454916	-1.052997	0.444196	0.055945	-0.246658	0.859488
37418	4.735627	-3.458687	9.125342	-0.651317	0.188465	0.767834	-0.636547	0.477626	-1.059162	0.432510	0.043149	-0.257005	0.863146
37419	4.597879	-3.378660	8.990515	-0.249728	0.030572	0.530295	-0.629883	0.501938	-1.060908	0.423633	0.037611	-0.261416	0.866477
37420	4.148423	-3.241181	8.749394	-0.031975	-0.087164	-0.028414	-0.630166	0.505991	-1.057771	0.423619	0.039032	-0.262705	0.866031
37421	4.404300	-3.872642	8.270913	-0.085232	-0.119178	-0.262202	-0.630713	0.508693	-1.057404	0.427550	0.041732	-0.264921	0.863294
37422	3.797060	-3.443847	8.263318	-0.023632	0.006090	-0.492801	-0.633508	0.501516	-1.055769	0.436001	0.044071	-0.264871	0.858955
37423	3.534592	-3.402481	8.298284	-0.058454	0.098105	-0.486962	-0.638453	0.488384	-1.053954	0.444888	0.044492	-0.264511	0.854476
37424	3.286339	-3.572053	8.431570	-0.079850	0.158505	-0.348668	-0.638703	0.482361	-1.057285	0.451610	0.042966	-0.264163	0.851128
37425	3.213342	-3.811297	8.363729	0.026622	0.152653	-0.291762	-0.635857	0.476949	-1.059404	0.457329	0.042205	-0.262002	0.848778
37426	3.283111	-4.174199	8.209724	0.083392	0.131920	-0.297018	-0.631925	0.469559	-1.069242	0.462843	0.042336	-0.259140	0.846658
37427	3.327452	-3.960160	8.248156	0.043413	0.190665	-0.238357	-0.629092	0.464238	-1.071149	0.467798	0.040811	-0.256387	0.844846
37428	3.318918	-4.033155	8.154558	0.065677	0.177396	-0.197698	-0.628264	0.457877	-1.073275	0.471787	0.039511	-0.253466	0.843570
37429	3.277881	-4.174714	8.079739	-0.006291	0.178622	-0.164304	-0.624213	0.455608	-1.077491	0.475436	0.037347	-0.251746	0.842134
37430	3.398343	-4.111817	8.249068	-0.059491	0.242736	-0.149948	-0.620969	0.452505	-1.081724	0.479032	0.033513	-0.250339	0.840675
37431	3.320865	-4.091358	8.403013	-0.045404	0.303552	-0.195475	-0.613153	0.452742	-1.087541	0.483825	0.029044	-0.248086	0.838763
37432	3.141838	-3.880982	8.299638	0.016895	0.316697	-0.166871	-0.606134	0.449623	-1.094821	0.487967	0.024793	-0.244652	0.837508
37433	3.187149	-4.205467	8.317921	0.029778	0.311848	-0.110278	-0.599390	0.447402	-1.097702	0.491281	0.020504	-0.241113	0.836712
37434	3.205466	-4.632402	8.350592	-0.063179	0.287893	-0.036447	-0.594537	0.447433	-1.103899	0.493108	0.015306	-0.239341	0.836257
37435	3.227721	-4.758226	8.462962	0.063289	0.176915	-0.107489	-0.588869	0.444861	-1.108963	0.495686	0.013596	-0.236639	0.835531
37436	2.498311	-4.213135	8.104252	0.182324	0.149530	-0.255670	-0.585610	0.437237	-1.114162	0.500488	0.014158	-0.232055	0.833944
37437	1.392458	-4.150641	8.286504	0.027880	0.196071	-0.395306	-0.582886	0.427896	-1.118318	0.507909	0.013065	-0.229657	0.830130
37438	0.863625	-4.087381	8.534604	-0.462711	-0.007101	-0.258352	-0.582342	0.426859	-1.123135	0.512193	0.009698	-0.237352	0.825366
37439	1.424900	-2.940958	9.318344	-0.294609	0.168430	0.146249	-0.581289	0.435261	-1.125195	0.510562	0.003194	-0.240590	0.825489
37440	2.173071	-2.825282	10.582620	-0.055237	0.019554	0.319127	-0.577675	0.443601	-1.127151	0.505275	0.000812	-0.241339	0.828524
37441	2.310565	-2.681989	10.513538	0.218183	0.000359	0.254406	-0.579298	0.445297	-1.125166	0.501008	0.001790	-0.237670	0.832166
37442	2.280852	-2.838027	9.329391	0.487880	-0.042136	0.194019	-0.578882	0.441481	-1.126387	0.497270	0.006541	-0.229986	0.836532
37443	1.966596	-2.615597	8.692161	0.478218	-0.081344	-0.022786	-0.578846	0.429342	-1.123505	0.497166	0.012787	-0.222666	0.838500
37444	1.984284	-2.234177	8.261319	0.355344	-0.138661	-0.048302	-0.582854	0.417747	-1.121650	0.497086	0.018916	-0.218085	0.839635
37445	1.914806	-2.500042	8.371930	0.116499	-0.189541	0.057621	-0.586883	0.413214	-1.118065	0.495227	0.023039	-0.217868	0.840686
37446	2.002674	-2.809132	8.916203	-0.038675	-0.299055	0.119184	-0.594157	0.411876	-1.114338	0.491843	0.027200	-0.221551	0.841585
37447	1.946019	-3.341802	9.099034	-0.102410	-0.378198	0.133537	-0.605218	0.415067	-1.106053	0.487945	0.031976	-0.226865	0.842270
37448	2.045365	-4.051297	9.213359	-0.248062	-0.288910	0.212339	-0.612521	0.423626	-1.100366	0.483127	0.033489	-0.234010	0.843034
37449	2.600171	-4.274280	9.272992	-0.579539	0.018454	0.614524	-0.616355	0.443528	-1.097356	0.473147	0.024667	-0.243800	0.846218
37450	3.081642	-3.804323	8.908677	0.229661	0.010724	0.270337	-0.612217	0.456536	-1.099030	0.468393	0.025382	-0.239958	0.849932
37451	2.941413	-3.588466	8.079434	0.552104	-0.162276	-0.139046	-0.616087	0.443598	-1.094491	0.469642	0.033974	-0.231848	0.851193
37452	3.063470	-3.620230	8.155640	-0.004101	-0.152160	0.268576	-0.619575	0.438364	-1.091890	0.464250	0.035322	-0.233544	0.853628
37453	3.271559	-3.766917	8.654230	-0.203514	-0.030483	0.206792	-0.619730	0.445034	-1.091535	0.460690	0.033012	-0.237326	0.854606
37454	3.097945	-3.755463	9.007510	0.078146	0.035705	-0.287840	-0.619460	0.444880	-1.091270	0.465590	0.034535	-0.235485	0.852396
37455	2.884867	-3.477771	8.524630	0.083370	0.008874	-0.352487	-0.621315	0.434563	-1.091583	0.471550	0.036859	-0.233627	0.849530
37456	2.834829	-3.536954	8.422432	-0.087237	-0.000755	-0.165643	-0.621053	0.436809	-1.090694	0.474292	0.036871	-0.235010	0.847619
37457	2.701024	-3.854966	8.555536	-0.040840	0.069024	-0.239274	-0.623239	0.447114	-1.091972	0.478671	0.036472	-0.234784	0.845234
37458	2.834661	-3.498094	8.614720	-0.050355	0.059387	-0.391473	-0.623082	0.439407	-1.090450	0.485436	0.036878	-0.234790	0.841348
37459	2.744249	-3.606569	8.463510	-0.198431	0.079906	-0.301602	-0.622534	0.436742	-1.092454	0.490992	0.035054	-0.237051	0.837559
37460	2.751920	-3.713224	8.683618	-0.207448	0.026925	-0.175548	-0.621458	0.437433	-1.092717	0.494091	0.033439	-0.240154	0.834914
37461	2.818161	-3.610044	8.822090	-0.112735	0.040501	-0.080590	-0.621197	0.440631	-1.096165	0.495676	0.032059	-0.241511	0.833637
37462	2.790917	-3.731943	8.634401	-0.035474	0.026886	-0.043288	-0.617126	0.430843	-1.094619	0.496439	0.031510	-0.241828	0.833111
37463	2.793439	-3.644520	8.450861	-0.085323	0.017385	0.036062	-0.616990	0.430566	-1.095039	0.495944	0.030217	-0.243037	0.833103
37464	2.714657	-3.796446	8.637362	-0.144430	0.052462	-0.036374	-0.616059	0.434858	-1.097368	0.496771	0.028132	-0.244919	0.832131
37465	2.812759	-3.843212	8.708132	-0.092267	0.022675	-0.108033	-0.615654	0.434559	-1.097109	0.498696	0.027376	-0.246111	0.830652
37466	2.687717	-3.665843	8.606662	-0.075611	0.033072	-0.055731	-0.614317	0.437915	-1.096197	0.499706	0.026392	-0.247026	0.829805
37467	2.813263	-3.857761	8.775662	-0.089088	0.017113	-0.025840	-0.614855	0.437675	-1.097563	0.500230	0.025349	-0.248261	0.829152
37468	2.764817	-3.882933	8.625111	0.009221	-0.021667	-0.006315	-0.614318	0.437887	-1.094969	0.500104	0.025877	-0.248341	0.829188
37469	2.790455	-3.727108	8.518798	0.008528	-0.008148	0.022051	-0.614192	0.440707	-1.094197	0.499657	0.025987	-0.248237	0.829486
37470	2.921251	-3.724736	8.508350	-0.023357	-0.000742	0.071478	-0.613250	0.440937	-1.092836	0.498354	0.025458	-0.248688	0.830151
37471	2.919323	-3.877719	8.466113	-0.026710	-0.011178	0.060799	-0.613927	0.442438	-1.095645	0.497265	0.025081	-0.249228	0.830653
37472	2.918705	-3.855887	8.408154	-0.069895	0.023771	-0.000997	-0.613935	0.444993	-1.095562	0.497308	0.024043	-0.250171	0.830374
37473	2.918284	-3.821899	8.489734	-0.086164	0.030662	0.002529	-0.613264	0.445989	-1.096357	0.497422	0.022676	-0.251264	0.830014
37474	2.789819	-3.931040	8.563649	-0.069774	0.008886	0.025458	-0.613811	0.448544	-1.095722	0.496945	0.021755	-0.252364	0.829991
37475	2.742047	-3.961035	8.596112	-0.034128	0.005262	0.004339	-0.613416	0.451676	-1.096444	0.496874	0.021314	-0.252849	0.829897
37476	2.728945	-3.917579	8.559273	-0.000472	-0.010007	0.022031	-0.613145	0.451064	-1.094829	0.496327	0.021413	-0.252985	0.830181
37477	2.720998	-3.903170	8.436146	0.002120	-0.005618	0.060971	-0.611124	0.450980	-1.093217	0.495244	0.021223	-0.253002	0.830827
37478	2.771519	-3.999356	8.476939	-0.041011	0.018872	0.062752	-0.610868	0.455203	-1.091855	0.494181	0.020235	-0.253542	0.831320
37479	2.786718	-4.018493	8.564214	-0.040099	0.013535	0.027353	-0.611009	0.457496	-1.092598	0.493769	0.019477	-0.254062	0.831424
37480	2.740564	-3.902809	8.494519	-0.014362	-0.002575	0.004352	-0.610333	0.456452	-1.091138	0.493559	0.019405	-0.254348	0.831463
37481	2.718319	-4.000318	8.509016	-0.018036	0.000860	0.007907	-0.610880	0.459350	-1.093085	0.493396	0.019173	-0.254620	0.831482
37482	2.824344	-3.964403	8.540888	-0.029145	-0.003932	0.018425	-0.610875	0.457802	-1.093681	0.492953	0.018905	-0.255170	0.831582
37483	2.761802	-3.984957	8.560789	0.009114	-0.005845	0.000865	-0.611148	0.458596	-1.090923	0.492863	0.019090	-0.255057	0.831666
37484	2.766818	-4.006725	8.476851	0.017592	0.003420	-0.011424	-0.609800	0.458616	-1.093122	0.492929	0.019315	-0.254745	0.831717
37485	2.805308	-3.989030	8.497157	-0.002352	0.014580	-0.037947	-0.609257	0.457301	-1.092079	0.493592	0.019247	-0.254611	0.831366
37486	2.805602	-3.993874	8.559793	-0.006090	0.010885	-0.033564	-0.608444	0.455882	-1.092953	0.494075	0.019226	-0.254611	0.831079
37487	2.785894	-3.977237	8.563878	0.025129	-0.002444	-0.059186	-0.608842	0.453614	-1.092749	0.494993	0.019821	-0.254182	0.830650
37488	2.766401	-3.975165	8.544005	0.029804	0.004837	-0.064424	-0.609921	0.454219	-1.093263	0.495931	0.020417	-0.253633	0.830245
37489	2.727996	-4.000143	8.504498	0.066848	0.005274	-0.069600	-0.610856	0.451406	-1.093480	0.497041	0.021347	-0.252432	0.829923
37490	2.890688	-4.079693	8.866377	0.258200	-0.035262	-0.233739	-0.611378	0.445719	-1.092703	0.500463	0.025735	-0.248409	0.828955
37491	2.850178	-3.648315	8.741512	0.412753	-0.073126	-0.231734	-0.616739	0.436180	-1.092403	0.503664	0.032231	-0.242155	0.828640
37492	3.366109	-3.590535	7.476204	-0.277278	0.085993	-0.142789	-0.615381	0.432714	-1.091303	0.506457	0.028761	-0.245805	0.825986
37493	2.961165	-3.879284	9.425531	-0.088092	0.060608	-0.057433	-0.615660	0.435994	-1.091603	0.507710	0.027167	-0.246620	0.825028
37494	2.879648	-3.604121	8.376167	0.101233	-0.010280	-0.147437	-0.616999	0.433218	-1.093042	0.509846	0.029157	-0.244990	0.824128
37495	2.882577	-3.740010	8.444688	-0.074783	0.047122	-0.083964	-0.616326	0.433474	-1.092496	0.511459	0.028047	-0.245705	0.822953
37496	2.957481	-3.792021	8.810887	0.006933	0.025494	-0.115697	-0.615532	0.438296	-1.093031	0.513301	0.028331	-0.245282	0.821922
37497	2.848307	-3.704204	8.563733	0.053081	0.015463	-0.126199	-0.616195	0.434786	-1.094093	0.515375	0.029255	-0.244192	0.820916
37498	2.597725	-3.788872	8.496498	0.001367	0.012006	-0.076814	-0.616587	0.430642	-1.092585	0.516528	0.029505	-0.244019	0.820234
37499	2.561656	-3.638982	8.766290	0.010681	0.001058	0.009780	-0.616317	0.430654	-1.093406	0.516319	0.029543	-0.243843	0.820416
37500	2.691042	-3.816288	8.709007	0.118895	-0.047304	0.061067	-0.616858	0.430919	-1.092026	0.514867	0.031302	-0.242435	0.821679
37501	2.831803	-3.617115	8.492757	0.061495	-0.028018	0.124630	-0.617939	0.431764	-1.090622	0.512594	0.031773	-0.241794	0.823270
37502	2.940218	-3.673390	8.698725	0.058055	-0.020791	0.119334	-0.617135	0.433461	-1.091122	0.510344	0.032186	-0.241145	0.824841
37503	2.950459	-3.719342	8.581427	0.098268	-0.031460	0.061045	-0.618747	0.431653	-1.091162	0.509070	0.033394	-0.239894	0.825944
37504	2.886177	-3.637956	8.694392	0.076935	-0.033985	0.083956	-0.619421	0.431984	-1.092508	0.507321	0.034389	-0.239043	0.827225
37505	2.924569	-3.520746	8.545430	0.090548	-0.029396	0.046887	-0.618874	0.429408	-1.092188	0.506290	0.035551	-0.237888	0.828140
37506	2.976051	-3.563519	8.460669	0.003096	-0.013514	0.021953	-0.618874	0.429212	-1.089875	0.505721	0.035752	-0.238008	0.828444
37507	3.012377	-3.533709	8.639702	-0.021405	0.018817	0.000852	-0.619146	0.429903	-1.088757	0.505761	0.035206	-0.238194	0.828390
37508	2.990804	-3.538951	8.682412	-0.018434	0.007533	-0.045179	-0.619415	0.430306	-1.093654	0.506417	0.035161	-0.238410	0.827929
37509	2.951237	-3.520262	8.551060	-0.019450	0.033022	-0.069763	-0.618602	0.428563	-1.092765	0.507691	0.034740	-0.238373	0.827177
37510	2.913701	-3.559771	8.694647	-0.026965	0.027364	-0.059207	-0.618736	0.428279	-1.092636	0.508674	0.034348	-0.238518	0.826547
37511	2.799556	-3.556993	8.638162	-0.011053	0.004199	-0.052206	-0.616850	0.428188	-1.090614	0.509513	0.034402	-0.238646	0.825991
37512	2.744791	-3.601682	8.665706	-0.004909	-0.000272	-0.013303	-0.618196	0.427948	-1.091152	0.509599	0.034470	-0.238739	0.825908
37513	2.830981	-3.551566	8.646307	0.021156	0.002634	0.022140	-0.618194	0.427229	-1.090766	0.509179	0.034515	-0.238399	0.826264
37514	2.990558	-3.524388	8.696738	0.024525	-0.015236	0.027303	-0.618195	0.427667	-1.091297	0.508502	0.034935	-0.238187	0.826724
37515	2.962670	-3.495784	8.488635	0.020733	-0.018175	0.000760	-0.617796	0.429219	-1.091252	0.508336	0.035427	-0.238054	0.826843
37516	2.991661	-3.582634	8.677953	-0.025565	0.009410	0.020234	-0.617661	0.429077	-1.091394	0.507930	0.034964	-0.238414	0.827009
37517	3.064294	-3.571601	8.723431	0.036586	0.003744	-0.016756	-0.617934	0.430357	-1.091213	0.508147	0.035342	-0.237789	0.827039
37518	3.067143	-3.515743	8.443846	-0.002844	0.005316	-0.022171	-0.617796	0.429197	-1.090297	0.508391	0.035384	-0.237784	0.826889
37519	2.952602	-3.568777	8.676650	-0.024468	0.022825	-0.018568	-0.617526	0.428888	-1.089491	0.508772	0.034840	-0.237981	0.826621
37520	2.917161	-3.506310	8.593241	-0.009363	0.032449	-0.043206	-0.616451	0.429721	-1.089750	0.509498	0.034467	-0.237793	0.826243
37521	2.908872	-3.574434	8.607944	-0.060419	0.031408	-0.018615	-0.617260	0.430351	-1.091631	0.509943	0.033414	-0.238498	0.825809
37522	2.894478	-3.567402	8.698929	-0.028945	0.017493	-0.020372	-0.618064	0.428982	-1.093031	0.510239	0.032979	-0.238803	0.825555
37523	2.872609	-3.579947	8.602058	-0.023095	0.020657	-0.002645	-0.615775	0.429469	-1.091813	0.510343	0.032406	-0.239011	0.825453
37524	2.771311	-3.591488	8.685701	-0.007136	0.009943	0.004430	-0.616048	0.430469	-1.091778	0.510181	0.032199	-0.239049	0.825550
37525	2.894298	-3.569841	8.626721	0.003616	0.009996	0.006206	-0.616455	0.431626	-1.092281	0.510071	0.032029	-0.238929	0.825660
37526	2.894040	-3.569854	8.544865	-0.033765	0.006519	-0.009845	-0.614700	0.430154	-1.091804	0.510152	0.031673	-0.239433	0.825478
37527	2.877436	-3.684239	8.704103	-0.041095	0.020508	-0.002701	-0.617128	0.431528	-1.093505	0.510266	0.030915	-0.239941	0.825288
37528	2.837101	-3.619433	8.620525	-0.019060	0.017548	-0.019440	-0.614978	0.432973	-1.090617	0.510541	0.030576	-0.240083	0.825090
37529	2.817935	-3.624632	8.658494	-0.021406	0.017025	0.000886	-0.614970	0.430598	-1.092332	0.510566	0.030055	-0.240303	0.825029
37530	2.817739	-3.619783	8.627156	-0.016146	0.016937	0.006207	-0.614437	0.432412	-1.091460	0.510423	0.029630	-0.240420	0.825099
37531	2.772733	-3.669152	8.645407	-0.033998	0.007180	-0.000972	-0.613899	0.433024	-1.093904	0.510438	0.029148	-0.240945	0.824954
37532	2.714157	-3.645936	8.662692	-0.015373	-0.012342	0.039640	-0.614306	0.433740	-1.093739	0.509610	0.029050	-0.241368	0.825345
37533	2.776191	-3.727358	8.605027	-0.009128	0.000048	0.044151	-0.613636	0.435298	-1.094242	0.508830	0.028715	-0.241580	0.825776
37534	2.869716	-3.681965	8.576259	-0.024034	0.009148	0.030879	-0.612692	0.435197	-1.096987	0.508262	0.028214	-0.241922	0.826044
37535	2.885960	-3.647684	8.564463	-0.036773	0.009800	0.036143	-0.614449	0.436764	-1.095414	0.507675	0.027478	-0.242490	0.826262
37536	2.986231	-3.684702	8.615966	-0.042678	0.026008	-0.009765	-0.612702	0.438430	-1.095517	0.507858	0.026710	-0.242945	0.826042
37537	2.992114	-3.631197	8.514634	-0.040070	0.021460	-0.040730	-0.613375	0.438162	-1.095518	0.508600	0.026131	-0.243413	0.825465
37538	2.915976	-3.683547	8.633060	-0.079101	0.048215	-0.057463	-0.611629	0.440134	-1.096566	0.509696	0.024857	-0.244218	0.824591
37539	2.925862	-3.693079	8.633435	-0.042380	0.031488	-0.087515	-0.610278	0.438986	-1.097438	0.511258	0.024324	-0.244599	0.823526
37540	2.833594	-3.697189	8.553599	-0.051062	0.047627	-0.096258	-0.610411	0.438743	-1.099082	0.512972	0.023536	-0.244926	0.822385
37541	2.762659	-3.781014	8.585757	-0.058354	0.036849	-0.094563	-0.610279	0.439283	-1.097974	0.514678	0.022783	-0.245510	0.821165
37542	2.656067	-3.768372	8.681092	-0.037798	0.026319	-0.057414	-0.610816	0.438579	-1.097718	0.515636	0.022293	-0.245854	0.820475
37543	2.710292	-3.830519	8.574895	-0.025613	0.005668	-0.045138	-0.608658	0.438274	-1.098981	0.516359	0.022137	-0.246239	0.819909
37544	2.743159	-3.774084	8.594736	-0.021203	0.017192	-0.006161	-0.607850	0.438416	-1.099805	0.516441	0.021710	-0.246427	0.819812
37545	2.876846	-3.793507	8.594171	-0.021505	0.002756	0.002558	-0.608662	0.439731	-1.100572	0.516365	0.021409	-0.246795	0.819757
37546	2.770841	-3.712896	8.537348	-0.014414	-0.000836	0.006115	-0.608394	0.439996	-1.100020	0.516145	0.021290	-0.247063	0.819818
37547	2.869483	-3.791215	8.579483	-0.038420	0.005492	0.029931	-0.608128	0.441280	-1.100528	0.515641	0.020635	-0.247692	0.819962
37548	2.788122	-3.833955	8.639900	-0.012767	-0.013353	0.009575	-0.608263	0.441586	-1.101335	0.515305	0.020720	-0.248064	0.820059
37549	2.666368	-3.826468	8.506110	-0.019946	-0.001023	0.011430	-0.607457	0.442147	-1.101872	0.515063	0.020449	-0.248447	0.820101
37550	2.753991	-3.824865	8.633969	-0.057180	0.020506	0.027342	-0.607731	0.443876	-1.102632	0.514625	0.019432	-0.249205	0.820171
37551	2.801953	-3.814294	8.539067	-0.015807	0.010149	-0.007083	-0.606651	0.442949	-1.100491	0.514740	0.019112	-0.249396	0.820048
37552	2.763824	-3.853833	8.494864	-0.070088	0.023586	0.006105	-0.606389	0.445522	-1.101502	0.514670	0.018017	-0.250325	0.819834
37553	2.860986	-3.837486	8.666236	-0.045079	0.016564	0.011417	-0.604774	0.446189	-1.101227	0.514525	0.017199	-0.250936	0.819756
37554	2.927053	-3.780473	8.458395	0.004221	0.003453	-0.016815	-0.606125	0.447213	-1.101178	0.514696	0.017316	-0.250846	0.819674
37555	2.881787	-3.803132	8.563100	-0.056884	0.013652	-0.018701	-0.604239	0.447618	-1.102142	0.515035	0.016585	-0.251671	0.819223
37556	2.939621	-3.702573	8.325788	-0.173991	0.039005	-0.077266	-0.605583	0.446523	-1.102571	0.516440	0.014585	-0.254113	0.817621
37557	3.000684	-4.024301	8.744153	-0.079917	0.034951	-0.096457	-0.603710	0.451046	-1.103538	0.518163	0.013675	-0.255073	0.816246
37558	2.779645	-3.897230	8.625673	-0.052604	0.040760	-0.106897	-0.602362	0.450860	-1.103014	0.520003	0.013057	-0.255500	0.814952
37559	2.709589	-4.029596	8.629336	0.036179	0.013706	-0.133293	-0.603701	0.448053	-1.103090	0.522180	0.013884	-0.254770	0.813773
37560	2.640367	-3.977454	8.528118	0.131473	-0.020072	-0.101368	-0.603958	0.443789	-1.102679	0.523555	0.016150	-0.252831	0.813453
37561	2.558547	-3.809032	8.242677	0.038324	-0.012339	-0.014953	-0.603679	0.440985	-1.104548	0.523669	0.016809	-0.252364	0.813511
37562	2.808632	-4.018091	8.598586	-0.044107	0.022867	0.044192	-0.603413	0.441982	-1.104928	0.522966	0.015796	-0.252878	0.813824
37563	2.799280	-3.928447	8.506145	-0.005425	0.003697	0.041539	-0.603147	0.442736	-1.100948	0.522254	0.015448	-0.252976	0.814258
37564	2.734592	-3.825217	8.628562	-0.007435	0.013183	0.016846	-0.603277	0.441326	-1.101266	0.521927	0.015116	-0.252986	0.814471
37565	2.827748	-3.896369	8.513998	0.025429	-0.000282	-0.002601	-0.603683	0.441613	-1.100978	0.521905	0.015378	-0.252604	0.814598
37566	2.783421	-3.853470	8.562868	0.003435	-0.003485	0.011461	-0.602340	0.443644	-1.104204	0.521584	0.015456	-0.252609	0.814801
37567	2.842218	-3.896109	8.492774	0.002907	-0.004973	-0.036300	-0.601798	0.442509	-1.104793	0.522094	0.015731	-0.252632	0.814461
37568	2.837439	-3.901052	8.483035	-0.014205	0.001120	-0.000950	-0.602069	0.442758	-1.103008	0.522004	0.015613	-0.252873	0.814446
37569	2.940256	-3.896803	8.067281	-0.114127	0.010743	-0.064868	-0.602606	0.442191	-1.102474	0.523094	0.014561	-0.254641	0.813215
37570	2.874385	-3.907649	8.628659	-0.184436	0.023426	-0.026106	-0.601538	0.445584	-1.102922	0.523587	0.012423	-0.257407	0.812061
37571	2.711711	-3.980981	8.840881	-0.018304	0.014806	0.019481	-0.601006	0.448187	-1.105437	0.523297	0.011874	-0.257586	0.812200
37572	2.858083	-4.070605	8.576427	0.072866	-0.020541	-0.029990	-0.601816	0.448782	-1.105818	0.523539	0.013170	-0.256631	0.812326
37573	2.886145	-4.130781	8.640333	0.073675	-0.044570	-0.064625	-0.601946	0.446874	-1.103012	0.524284	0.014980	-0.255919	0.812039
37574	2.753551	-3.812741	8.571274	0.198354	-0.097234	-0.193629	-0.604621	0.440111	-1.102654	0.526746	0.019674	-0.253675	0.811049
37575	2.927605	-3.829030	8.326374	0.151389	-0.087115	-0.151308	-0.607832	0.432471	-1.100680	0.528639	0.023433	-0.252108	0.810206
37576	2.851249	-3.636195	8.389981	0.027383	0.002592	0.025701	-0.609034	0.428784	-1.099694	0.528105	0.023596	-0.251670	0.810685
37577	2.908282	-3.817232	8.421986	-0.100875	0.012537	0.011211	-0.608088	0.427942	-1.101097	0.527978	0.022253	-0.253210	0.810326
37578	2.884507	-3.810360	8.611384	-0.123534	0.030859	0.053693	-0.608240	0.434083	-1.102398	0.527211	0.020217	-0.254931	0.810339
37579	2.976202	-3.815997	8.448134	-0.098653	0.024410	-0.036462	-0.606360	0.436354	-1.104257	0.527911	0.018950	-0.256287	0.809486
37580	2.805039	-3.955034	8.626888	-0.077938	0.037093	0.032682	-0.606094	0.437480	-1.104087	0.527496	0.017400	-0.257191	0.809505
37581	2.730077	-3.873874	8.426574	-0.046753	0.039647	0.011596	-0.604487	0.440528	-1.102369	0.527473	0.016178	-0.257557	0.809429
37582	2.856942	-3.886118	8.613518	-0.043859	-0.001783	-0.037317	-0.604766	0.443653	-1.102128	0.527971	0.015979	-0.258295	0.808872
37583	2.766180	-3.955742	8.596813	0.031643	0.021874	0.038242	-0.603814	0.440840	-1.104278	0.527401	0.015731	-0.257579	0.809478
37584	2.710671	-3.893662	8.296131	-0.122909	0.045663	0.101580	-0.603823	0.443997	-1.105677	0.525923	0.013213	-0.259140	0.809986
37585	2.874304	-4.036325	8.557407	-0.088808	0.029017	0.067949	-0.602219	0.448199	-1.104740	0.524939	0.011423	-0.260305	0.810278
37586	2.829404	-4.105123	8.486735	-0.026388	0.015660	0.053928	-0.603033	0.449936	-1.105357	0.524044	0.010653	-0.260601	0.810772
37587	2.857038	-4.162891	8.430243	-0.048387	0.020358	0.036205	-0.601959	0.451655	-1.107088	0.523516	0.009593	-0.261200	0.810934
37588	2.855852	-4.104650	8.422545	-0.032805	-0.010232	0.020143	-0.599945	0.453536	-1.104457	0.523043	0.009350	-0.261864	0.811028
37589	2.811492	-4.066611	8.430527	-0.026664	0.018833	-0.002630	-0.600485	0.453961	-1.103891	0.523132	0.008747	-0.262121	0.810894
37590	2.850569	-4.082896	8.422219	-0.039676	0.021000	0.013249	-0.600215	0.453996	-1.105667	0.522929	0.007963	-0.262568	0.810888
37591	2.856285	-4.124062	8.437149	-0.050155	0.018551	0.000823	-0.600489	0.455273	-1.105350	0.522964	0.007106	-0.263212	0.810665
37592	2.891209	-4.167121	8.479470	-0.030992	0.005628	-0.045178	-0.600220	0.455412	-1.105485	0.523624	0.006970	-0.263671	0.810091
37593	2.852817	-4.075573	8.412603	-0.015898	0.013476	-0.069829	-0.600894	0.455727	-1.106149	0.524772	0.006930	-0.263804	0.809304
37594	2.801875	-4.071641	8.423047	0.012734	0.008247	-0.064457	-0.600886	0.452690	-1.103791	0.525746	0.007313	-0.263524	0.808760
37595	2.801985	-4.081353	8.396643	-0.022533	0.010501	-0.023885	-0.600886	0.452984	-1.104191	0.526136	0.007012	-0.263800	0.808419
37596	2.831544	-4.090518	8.489099	-0.017061	0.017707	-0.025598	-0.599803	0.451303	-1.106305	0.526541	0.006722	-0.263908	0.808123
37597	2.796757	-4.066885	8.367485	-0.013951	0.018099	-0.040605	-0.600613	0.452044	-1.106818	0.527240	0.006478	-0.263961	0.807651
37598	2.907879	-4.132818	8.602498	-0.029945	0.020785	-0.082217	-0.598994	0.451256	-1.105088	0.528569	0.006304	-0.264236	0.806694
37599	2.826392	-4.095480	8.361388	0.015819	0.007792	-0.045003	-0.599934	0.450161	-1.105932	0.529280	0.006567	-0.263917	0.806329
37600	2.788538	-4.130147	8.435116	0.040358	-0.012086	-0.023828	-0.599935	0.450420	-1.104831	0.529478	0.007360	-0.263412	0.806358
37601	2.772515	-4.057608	8.424448	0.023535	0.001362	0.001845	-0.599788	0.446500	-1.107417	0.529398	0.007561	-0.263040	0.806530
37602	2.867283	-4.034015	8.651061	0.089538	-0.028807	-0.049445	-0.600599	0.447341	-1.106152	0.529914	0.009278	-0.261915	0.806539
37603	2.962076	-4.083300	8.425644	0.119064	-0.001344	-0.071292	-0.601934	0.443414	-1.106946	0.530981	0.010922	-0.260015	0.806432
37604	3.027986	-3.989855	8.398074	0.074662	-0.004698	-0.094457	-0.601384	0.439406	-1.106127	0.532337	0.012329	-0.258861	0.805888
37605	2.920778	-3.950523	8.466707	0.037319	0.013114	-0.108585	-0.601644	0.436419	-1.105675	0.534094	0.013071	-0.258118	0.804952
37606	2.862857	-3.973430	8.400105	0.037812	0.021528	-0.125312	-0.602438	0.431622	-1.106231	0.536086	0.013823	-0.257267	0.803887
37607	2.883514	-3.919649	8.373852	0.005198	-0.010812	-0.122975	-0.601895	0.430320	-1.105733	0.537953	0.014678	-0.257294	0.802615
37608	2.837876	-3.910747	8.560157	0.031383	0.000178	-0.090990	-0.602968	0.428979	-1.108084	0.539292	0.015525	-0.256783	0.801864
37609	2.957394	-3.840612	8.476631	0.026530	-0.006326	-0.045102	-0.601474	0.424984	-1.108778	0.539923	0.016136	-0.256438	0.801537
37610	2.891315	-3.919490	8.542603	0.039162	0.000056	-0.011411	-0.602826	0.426724	-1.108978	0.539976	0.016661	-0.255828	0.801686
37611	2.879196	-3.783750	8.632687	0.071173	0.000036	0.036425	-0.604439	0.424828	-1.105199	0.539318	0.017231	-0.254719	0.802470
37612	3.123354	-3.871569	8.645657	0.104003	-0.038278	-0.020349	-0.604433	0.422996	-1.105805	0.539277	0.019121	-0.253476	0.802848
37613	3.111752	-3.798965	8.500313	0.144632	-0.040535	-0.059132	-0.604826	0.418965	-1.103065	0.539913	0.021628	-0.251593	0.802949
37614	3.068983	-3.845870	8.475281	0.046898	-0.027645	-0.002763	-0.605764	0.417280	-1.102972	0.539662	0.022643	-0.251158	0.803226
37615	3.023908	-4.009338	8.518463	0.013114	-0.032814	0.014795	-0.607648	0.416453	-1.102158	0.539202	0.023232	-0.251347	0.803459
37616	3.046832	-3.945804	8.504243	0.090216	-0.037799	-0.008873	-0.608184	0.415469	-1.102047	0.538980	0.024906	-0.250321	0.803878
37617	3.002739	-3.820378	8.381577	0.050414	-0.026821	0.000805	-0.608583	0.413782	-1.102370	0.538753	0.025868	-0.249849	0.804146
37618	3.091233	-3.765366	8.354989	0.002952	-0.009127	0.096229	-0.609128	0.415794	-1.102844	0.537035	0.025612	-0.249970	0.805265
37619	3.138876	-3.944134	8.497426	-0.035481	0.007621	0.089136	-0.608594	0.417314	-1.101573	0.535598	0.024656	-0.250569	0.806066
37620	3.010116	-3.808094	8.492448	-0.027429	-0.010170	0.020112	-0.610212	0.417660	-1.102634	0.535116	0.024471	-0.251151	0.806210
37621	3.013879	-3.766763	8.410401	0.011060	0.017345	-0.000809	-0.610211	0.417364	-1.102098	0.535153	0.024306	-0.250854	0.806283
37622	2.940183	-3.714690	8.427006	-0.053248	0.031420	-0.016821	-0.611021	0.417966	-1.102751	0.535489	0.023359	-0.251390	0.805921
37623	3.089397	-3.653713	8.479272	-0.078548	0.029471	0.053777	-0.608600	0.419663	-1.104908	0.534749	0.021768	-0.252432	0.806131
37624	2.945560	-3.738868	8.441797	0.023953	-0.031852	-0.020520	-0.610489	0.420577	-1.105676	0.534800	0.022683	-0.252399	0.806082
37625	2.712160	-3.514939	8.091103	0.137223	-0.057827	-0.154661	-0.612095	0.416571	-1.102784	0.536878	0.025858	-0.250795	0.805106
37626	2.687115	-3.520280	7.801493	0.179237	-0.009961	-0.134761	-0.613149	0.408308	-1.100583	0.538799	0.028657	-0.247966	0.804604
37627	2.795995	-3.610541	7.940327	-0.089758	0.056260	0.008017	-0.612337	0.407479	-1.102394	0.538941	0.026731	-0.248876	0.804294
37628	3.016055	-3.737581	8.516171	-0.270915	0.113253	0.195182	-0.612211	0.410500	-1.104208	0.536412	0.021051	-0.252133	0.805138
37629	3.070791	-4.059391	9.232852	-0.196054	0.097213	0.151094	-0.605505	0.420898	-1.106133	0.534485	0.016601	-0.254372	0.805820
37630	3.063323	-4.178488	9.185375	-0.011942	-0.012529	-0.022303	-0.605510	0.422910	-1.107160	0.534696	0.016825	-0.254713	0.805568
37631	3.025352	-4.009263	8.975902	-0.005783	0.006024	0.020277	-0.607666	0.422956	-1.106996	0.534342	0.016541	-0.254807	0.805778
37632	2.831333	-4.015219	8.897772	0.007554	0.013982	0.061967	-0.606864	0.424925	-1.106942	0.533299	0.016124	-0.254578	0.806549
37633	2.758355	-3.909746	8.711779	0.078832	0.038581	0.026116	-0.607125	0.421903	-1.104990	0.532988	0.016179	-0.252950	0.807266
37634	2.852460	-3.803673	8.482761	0.022765	0.090971	0.045706	-0.605102	0.421453	-1.105983	0.532580	0.014767	-0.251649	0.807969
37635	2.879052	-3.803192	8.464315	-0.080855	0.149352	0.094373	-0.601471	0.423987	-1.108673	0.531767	0.010990	-0.251437	0.808630
37636	2.939868	-3.933181	8.481606	-0.125531	0.166979	0.085497	-0.596101	0.431413	-1.115866	0.531128	0.006569	-0.251730	0.809007
37637	2.999085	-3.951505	8.697815	-0.067346	0.069610	-0.055530	-0.592604	0.433670	-1.118700	0.532327	0.004992	-0.252127	0.808106
37638	2.890037	-3.841818	8.628643	0.090147	-0.008911	-0.170447	-0.592862	0.429986	-1.118816	0.534909	0.006999	-0.250767	0.806808
37639	2.672765	-3.726862	8.091493	0.208531	-0.084546	-0.200563	-0.595538	0.423617	-1.117080	0.537627	0.011594	-0.248331	0.805701
37640	2.497745	-3.742205	7.831059	0.079621	-0.111383	-0.095004	-0.597672	0.416082	-1.114570	0.538484	0.014755	-0.248244	0.805104
37641	2.396359	-3.838693	8.117557	-0.132784	-0.056299	0.049691	-0.600905	0.415532	-1.112093	0.537382	0.013964	-0.251062	0.804981
37642	2.629030	-4.113593	8.682867	-0.336500	0.025068	0.142348	-0.600928	0.423057	-1.111986	0.535212	0.009263	-0.256265	0.804854
37643	3.187828	-4.098541	9.207851	-0.310311	0.069009	0.246012	-0.599211	0.434550	-1.113271	0.531586	0.003544	-0.260615	0.805906
37644	3.380397	-4.308705	8.996279	0.124394	-0.031280	-0.007910	-0.599490	0.437678	-1.113166	0.531427	0.005455	-0.258963	0.806532
37645	2.761515	-4.018983	8.255304	0.221020	-0.035846	-0.187846	-0.601082	0.429490	-1.113686	0.534180	0.009345	-0.255820	0.805680
37646	2.663644	-3.773165	7.980824	0.005080	0.030639	-0.110281	-0.599192	0.428309	-1.113610	0.536007	0.009510	-0.255411	0.804594
37647	2.767724	-3.824643	8.379210	-0.156252	0.046085	0.001559	-0.599728	0.427794	-1.115395	0.536187	0.007076	-0.257495	0.803835
37648	2.810420	-3.969494	8.704198	-0.126104	0.060111	0.020298	-0.599464	0.429151	-1.112897	0.536081	0.004694	-0.258902	0.803471
37649	2.915799	-4.035562	8.654968	0.027135	0.003093	-0.066245	-0.597847	0.429296	-1.114685	0.537102	0.005272	-0.258485	0.802919
37650	2.770034	-3.926554	8.466715	0.070557	-0.032656	-0.080451	-0.598917	0.426628	-1.114896	0.538112	0.007011	-0.257715	0.802477
37651	2.678257	-3.840836	8.342885	0.062587	-0.037876	-0.052199	-0.599994	0.426362	-1.114619	0.538689	0.008555	-0.257162	0.802252
37652	2.638355	-3.890103	8.443140	0.002054	-0.018185	-0.006283	-0.600531	0.425788	-1.113812	0.538590	0.008942	-0.257346	0.802256
37653	2.688107	-3.833364	8.439425	0.007054	-0.043293	0.004168	-0.602004	0.422709	-1.114304	0.538244	0.009679	-0.257741	0.802352
37654	2.679513	-4.020459	8.373166	0.032896	-0.060205	-0.022370	-0.604162	0.423131	-1.111945	0.538187	0.011153	-0.257878	0.802327
37655	2.616680	-4.007017	8.515577	-0.063099	-0.047341	0.035770	-0.605778	0.422862	-1.110980	0.537325	0.011025	-0.259443	0.802402
37656	2.847559	-4.124187	8.742615	-0.087625	-0.013089	0.117197	-0.605796	0.428517	-1.109841	0.535298	0.009723	-0.261037	0.803257
37657	2.945743	-4.175807	8.808608	-0.020189	0.007741	0.089230	-0.605675	0.433059	-1.109831	0.533850	0.008888	-0.261327	0.804135
37658	3.018939	-3.994856	8.571162	0.116113	-0.025319	0.034615	-0.605933	0.429394	-1.110766	0.533028	0.010396	-0.259757	0.805170
37659	2.990754	-3.966268	8.269164	0.129110	-0.034663	-0.014900	-0.607275	0.427533	-1.108763	0.533004	0.012390	-0.258079	0.805697
37660	2.914066	-3.889975	8.259013	0.030103	-0.008012	0.023873	-0.604980	0.425767	-1.108438	0.532462	0.012758	-0.257707	0.806169
37661	2.920131	-3.943269	8.307748	-0.029134	0.016428	0.022075	-0.607002	0.426277	-1.110036	0.532142	0.012057	-0.258050	0.806281
37662	2.952972	-3.991214	8.427077	-0.034635	0.016299	0.025585	-0.607547	0.428245	-1.108601	0.531707	0.011337	-0.258463	0.806446
37663	2.979867	-3.995576	8.473675	-0.005779	-0.001104	0.020253	-0.605793	0.427461	-1.107145	0.531321	0.011181	-0.258620	0.806653
37664	2.961176	-4.042048	8.401232	0.007593	0.001482	-0.007971	-0.606334	0.428220	-1.108752	0.531349	0.011321	-0.258502	0.806670
37665	2.922232	-4.035473	8.390358	-0.006276	0.003622	-0.027442	-0.606065	0.428177	-1.107119	0.531756	0.011334	-0.258614	0.806366
37666	2.973010	-4.029697	8.389465	-0.025072	0.015126	0.004388	-0.603777	0.429121	-1.107252	0.531664	0.010841	-0.258880	0.806348
37667	2.946717	-4.044738	8.410438	-0.020353	0.012658	-0.038043	-0.606066	0.428782	-1.108737	0.532292	0.010619	-0.259128	0.805857
37668	2.874975	-4.089736	8.432649	-0.031174	0.007229	-0.038094	-0.604584	0.428921	-1.110115	0.532846	0.010409	-0.259567	0.805352
37669	2.808500	-4.035103	8.449455	-0.035405	0.034937	-0.009628	-0.605666	0.430217	-1.109787	0.533133	0.009517	-0.259827	0.805089
37670	2.880315	-4.121203	8.389718	-0.051881	0.023915	-0.000920	-0.603914	0.430066	-1.111177	0.533176	0.008624	-0.260429	0.804876
37671	2.907591	-4.026025	8.418725	-0.071177	0.042820	-0.016784	-0.602434	0.430742	-1.111173	0.533625	0.007264	-0.261183	0.804348
37672	3.069551	-4.129907	8.395592	-0.054506	0.031893	-0.036282	-0.602440	0.432896	-1.112195	0.534278	0.006399	-0.261736	0.803741
37673	2.929991	-4.171276	8.454211	-0.053654	0.032679	-0.068070	-0.601507	0.436094	-1.110191	0.535493	0.005663	-0.262317	0.802748
37674	2.849010	-4.131482	8.388835	-0.022753	0.026125	-0.080374	-0.600958	0.432509	-1.109222	0.536817	0.005463	-0.262416	0.801833
37675	2.753448	-4.094383	8.294144	-0.040120	0.021343	-0.037118	-0.600958	0.432651	-1.109217	0.537471	0.004889	-0.262904	0.801238
37676	2.862091	-4.189516	8.327084	-0.069051	0.033379	-0.030080	-0.599478	0.433654	-1.111113	0.538038	0.003808	-0.263671	0.800611
37677	2.813335	-4.158829	8.431279	-0.031656	0.024474	-0.016751	-0.599612	0.433380	-1.111393	0.538380	0.003167	-0.263994	0.800277
37678	2.794387	-4.193169	8.353921	-0.023908	-0.012146	-0.043476	-0.600826	0.433871	-1.113001	0.538916	0.003371	-0.264527	0.799739
37679	2.779864	-4.193432	8.358293	-0.038764	-0.014465	-0.026737	-0.601104	0.436684	-1.111542	0.539211	0.003325	-0.265384	0.799257
37680	2.808373	-4.163782	8.363758	-0.039705	-0.013567	0.008621	-0.601101	0.435839	-1.111842	0.538912	0.003105	-0.266187	0.799192
37681	2.810549	-4.268129	8.393500	-0.083654	0.001300	0.039525	-0.601106	0.437214	-1.109886	0.538231	0.001967	-0.267595	0.799185
37682	2.815616	-4.248595	8.586096	-0.040409	-0.000044	0.036993	-0.600979	0.439813	-1.111851	0.537549	0.001371	-0.268265	0.799421
37683	2.847801	-4.187337	8.420515	0.024621	-0.016996	0.025590	-0.601254	0.441617	-1.109742	0.536988	0.001764	-0.268130	0.799842
37684	2.901261	-4.220372	8.256298	0.007275	-0.000616	0.004416	-0.600843	0.439504	-1.110907	0.536817	0.001866	-0.268043	0.799985
