# Supplementary material for: Identification of Haptic Based Guiding Using Hard Reins
Source: PLoS One. 2015 Jul 22;10(7):e0132020. doi: 10.1371/journal.pone.0132020 (PMC4511788; doi:10.1371/journal.pone.0132020)
Supplement: S8 File — (ZIP) [file pone.0132020.s008.zip › Exp2_MotionData1/Subject1/path3/T10/fc10.txt]

// Start Time: 0
// Sample rate: 25.0Hz
// Scenario: 4.9
// Firmware Version: 2.6.1
Counter	Acc_X	Acc_Y	Acc_Z	Gyr_X	Gyr_Y	Gyr_Z	Mag_X	Mag_Y	Mag_Z	Quat_w	Quat_x	Quat_y	Quat_z
43582	8.664998	-0.501866	4.539014	-0.547545	-0.001327	-0.028283	-0.575156	-0.159265	-0.640728	0.385943	0.465625	-0.286547	0.743057
43583	8.660187	-0.448517	4.562589	-0.534832	-0.008740	-0.012160	-0.574734	-0.158697	-0.642412	0.394085	0.462425	-0.291415	0.738876
43584	8.645804	-0.530927	4.510367	-0.564882	-0.013828	-0.031954	-0.575297	-0.159405	-0.640868	0.402736	0.459607	-0.296750	0.733829
43585	8.665238	-0.448730	4.533588	-0.551145	-0.000503	-0.017707	-0.572748	-0.161241	-0.641329	0.411063	0.456066	-0.301664	0.729404
43586	8.670739	-0.429915	4.456045	-0.546566	0.002150	-0.014124	-0.574730	-0.160114	-0.639896	0.419269	0.452937	-0.306692	0.724570
43587	8.689812	-0.412876	4.494492	-0.543952	-0.008576	-0.024639	-0.578117	-0.160105	-0.640151	0.427482	0.449498	-0.311428	0.719877
43588	8.699384	-0.449233	4.487636	-0.553014	-0.010407	-0.016775	-0.575577	-0.159969	-0.640591	0.435596	0.446396	-0.316558	0.714688
43589	8.703464	-0.501988	4.558295	-0.556541	0.003965	-0.010721	-0.576147	-0.158558	-0.640712	0.443695	0.442463	-0.321409	0.709970
43590	8.689161	-0.514162	4.529453	-0.561966	0.003942	-0.005479	-0.575446	-0.157715	-0.640428	0.451698	0.438889	-0.326564	0.704770
43591	8.660639	-0.487671	4.485700	-0.571040	0.005803	-0.007367	-0.576436	-0.157006	-0.641256	0.459775	0.434659	-0.331550	0.699824
43592	8.674913	-0.487595	4.512261	-0.551094	-0.001532	-0.003548	-0.575873	-0.156584	-0.641537	0.467496	0.431135	-0.336540	0.694486
43593	8.711181	-0.475755	4.509664	-0.572025	0.002337	-0.021500	-0.577141	-0.157147	-0.640549	0.475635	0.426920	-0.341361	0.689190
43594	8.670694	-0.451695	4.451456	-0.565529	0.012940	-0.002030	-0.576303	-0.155462	-0.639413	0.483428	0.422936	-0.346342	0.683718
43595	8.670403	-0.463581	4.483002	-0.545686	0.002224	-0.022966	-0.576158	-0.156164	-0.640265	0.491236	0.418875	-0.350706	0.678407
43596	8.711153	-0.497550	4.502658	-0.565644	0.000424	-0.012570	-0.577146	-0.156019	-0.640959	0.498958	0.415018	-0.355633	0.672551
43597	8.693508	-0.491986	4.601692	-0.561898	0.016538	-0.003786	-0.574889	-0.155741	-0.641396	0.506619	0.410357	-0.360144	0.667263
43598	8.650556	-0.521199	4.524751	-0.572971	-0.003041	-0.025036	-0.577007	-0.155597	-0.640675	0.514399	0.406452	-0.365015	0.661026
43599	8.662564	-0.487290	4.548520	-0.558347	0.002112	-0.004544	-0.578280	-0.155032	-0.640378	0.521807	0.401912	-0.369523	0.655467
43600	8.641259	-0.535974	4.471767	-0.543911	-0.004966	-0.026455	-0.576441	-0.155882	-0.640401	0.529213	0.398238	-0.373932	0.649242
43601	8.699039	-0.480466	4.516982	-0.560162	0.010372	-0.019645	-0.577710	-0.156159	-0.640816	0.536762	0.393578	-0.378161	0.643411
43602	8.670499	-0.483051	4.461472	-0.534761	0.000290	-0.013982	-0.575590	-0.156726	-0.641260	0.543834	0.389739	-0.382408	0.637269
43603	8.679740	-0.482776	4.514617	-0.563876	-0.003128	-0.019610	-0.576163	-0.155036	-0.640535	0.551171	0.385109	-0.386736	0.631139
43604	8.699294	-0.526733	4.461920	-0.543782	0.005676	-0.007043	-0.577566	-0.156723	-0.640823	0.558125	0.380954	-0.391001	0.624891
43605	8.718057	-0.502170	4.543779	-0.545569	0.003722	0.010644	-0.577994	-0.156023	-0.639125	0.564856	0.376108	-0.395163	0.619134
43606	8.737775	-0.473536	4.504771	-0.560041	0.014624	0.008648	-0.577147	-0.155452	-0.641937	0.571664	0.371441	-0.399557	0.612850
43607	8.641538	-0.482868	4.461508	-0.543704	0.019186	-0.007131	-0.577854	-0.155455	-0.640666	0.578582	0.366479	-0.403296	0.606867
43608	8.631435	-0.521230	4.500612	-0.545543	0.018338	-0.012464	-0.576303	-0.154891	-0.641797	0.585423	0.362009	-0.407219	0.600336
43609	8.655365	-0.535760	4.520074	-0.538401	0.002151	-0.019356	-0.576585	-0.154889	-0.642076	0.592168	0.357322	-0.410909	0.593980
43610	8.665354	-0.497307	4.495467	-0.529345	-0.003318	-0.016555	-0.576306	-0.154328	-0.641510	0.598616	0.353246	-0.414769	0.587234
43611	8.674932	-0.482761	4.512207	-0.576598	-0.003051	-0.021529	-0.576302	-0.155173	-0.641800	0.605465	0.348095	-0.418855	0.580347
43612	8.662922	-0.502125	4.495524	-0.550215	-0.003276	-0.010608	-0.577148	-0.155453	-0.641797	0.611833	0.343629	-0.422901	0.573354
43613	8.636399	-0.451071	4.516737	-0.545697	-0.001433	-0.017643	-0.576161	-0.155173	-0.641801	0.618279	0.338715	-0.426534	0.566633
43614	8.636647	-0.519149	4.452254	-0.553052	-0.019418	-0.017624	-0.576446	-0.154755	-0.640108	0.624448	0.334368	-0.430661	0.559279
43615	8.655361	-0.482426	4.546059	-0.553894	-0.019655	0.008910	-0.578142	-0.154186	-0.640651	0.630341	0.329249	-0.434686	0.552552
43616	8.634571	-0.519408	4.408764	-0.562217	-0.031955	-0.021192	-0.577574	-0.155035	-0.639821	0.636335	0.324872	-0.438948	0.544850
43617	8.684820	-0.480588	4.483172	-0.546706	-0.021276	-0.013987	-0.579262	-0.156443	-0.638979	0.642259	0.319984	-0.442658	0.537742
43618	8.680341	-0.483264	4.437296	-0.550291	-0.018619	-0.006967	-0.579831	-0.155456	-0.638823	0.647972	0.315406	-0.446605	0.530279
43619	8.709376	-0.464114	4.437044	-0.576651	-0.019366	-0.009916	-0.579831	-0.155311	-0.640228	0.653894	0.309999	-0.450528	0.522828
43620	8.745337	-0.512629	4.444787	-0.538445	-0.008694	-0.013957	-0.579410	-0.155177	-0.638261	0.659525	0.305455	-0.454070	0.515310
43621	8.776654	-0.483690	4.466169	-0.556636	-0.015892	-0.005270	-0.580678	-0.155596	-0.638537	0.665139	0.300155	-0.457655	0.507985
43622	8.714635	-0.479040	4.374377	-0.547671	-0.030226	-0.019240	-0.582937	-0.155454	-0.637393	0.670513	0.295682	-0.461439	0.500059
43623	8.728983	-0.454782	4.403084	-0.543054	-0.021317	-0.010389	-0.579691	-0.155747	-0.636297	0.675882	0.290599	-0.464819	0.492625
43624	8.724240	-0.452396	4.393398	-0.547508	-0.001377	-0.021180	-0.580682	-0.155181	-0.636143	0.681369	0.285786	-0.468091	0.484720
43625	8.728890	-0.474100	4.405716	-0.560299	-0.017599	-0.014155	-0.582373	-0.155743	-0.635573	0.686738	0.280399	-0.471454	0.476968
43626	8.752951	-0.479040	4.412988	-0.558450	-0.014951	-0.008838	-0.582094	-0.155468	-0.633604	0.691861	0.275379	-0.474971	0.468932
43627	8.748348	-0.479192	4.383999	-0.543813	0.002115	-0.010540	-0.581522	-0.156873	-0.635310	0.697116	0.269935	-0.477812	0.461368
43628	8.738826	-0.479238	4.367097	-0.540229	-0.014249	0.003755	-0.580403	-0.154767	-0.633891	0.701855	0.264969	-0.481106	0.453573
43629	8.757663	-0.449888	4.441653	-0.552916	0.002175	-0.012413	-0.580398	-0.155893	-0.634044	0.707004	0.259359	-0.483904	0.445774
43630	8.688442	-0.454920	4.340313	-0.553020	-0.011232	-0.024727	-0.581528	-0.155609	-0.634032	0.711914	0.254391	-0.487008	0.437364
43631	8.709413	-0.444750	4.441661	-0.560280	-0.023176	0.004455	-0.582518	-0.155326	-0.633740	0.716529	0.248677	-0.490193	0.429484
43632	8.690410	-0.522449	4.365228	-0.569284	-0.010457	-0.002816	-0.582098	-0.154483	-0.633172	0.721149	0.243192	-0.493416	0.421120
43633	8.777367	-0.479421	4.376714	-0.540313	-0.023182	-0.004145	-0.583364	-0.155608	-0.633033	0.725557	0.237792	-0.496272	0.413203
43634	8.758564	-0.450619	4.325673	-0.556581	-0.004995	-0.014176	-0.580826	-0.155336	-0.631925	0.730078	0.232497	-0.499132	0.404721
43635	8.758265	-0.469770	4.354884	-0.572958	-0.012175	-0.009019	-0.581105	-0.156325	-0.630809	0.734603	0.226525	-0.501948	0.396350
43636	8.767731	-0.459981	4.383759	-0.571081	-0.005040	-0.001962	-0.580960	-0.156741	-0.633064	0.738896	0.220835	-0.504853	0.387799
43637	8.767860	-0.445542	4.373932	-0.554723	-0.005141	0.000886	-0.581951	-0.155893	-0.633047	0.743141	0.214925	-0.507339	0.379679
43638	8.709846	-0.498435	4.360101	-0.556550	-0.012405	0.007084	-0.582098	-0.154911	-0.631770	0.747034	0.209357	-0.510156	0.371283
43639	8.784701	-0.489240	4.359899	-0.558389	-0.012339	0.001770	-0.582098	-0.154769	-0.632050	0.751028	0.203391	-0.512654	0.363008
43640	8.772634	-0.489164	4.359914	-0.552907	-0.003292	-0.005301	-0.580965	-0.155759	-0.631648	0.754899	0.197885	-0.515133	0.354411
43641	8.763148	-0.484391	4.340542	-0.554731	-0.007837	0.000013	-0.582947	-0.154346	-0.631477	0.758749	0.191914	-0.517402	0.346069
43642	8.768032	-0.479619	4.335649	-0.561938	0.006695	-0.009005	-0.582239	-0.154769	-0.631768	0.762589	0.186190	-0.519651	0.337275
43643	8.772840	-0.484483	4.335697	-0.547354	0.012900	-0.005333	-0.581672	-0.155189	-0.633183	0.766472	0.180203	-0.521405	0.328914
43644	8.758452	-0.479619	4.325996	-0.563704	0.016646	-0.012627	-0.581256	-0.153498	-0.633590	0.770245	0.174373	-0.523371	0.319999
43645	8.729210	-0.474359	4.364639	-0.549157	0.009186	0.007044	-0.580403	-0.154908	-0.633611	0.773825	0.168214	-0.525107	0.311708
43646	8.687041	-0.455728	4.209838	-0.558354	0.002281	-0.021328	-0.580117	-0.155755	-0.633482	0.777280	0.162603	-0.527102	0.302588
43647	8.700500	-0.442867	4.347412	-0.552875	-0.001561	0.001758	-0.580681	-0.155751	-0.634321	0.780600	0.156474	-0.528876	0.294056
43648	8.738904	-0.532633	4.331447	-0.560250	-0.014927	-0.010634	-0.581393	-0.154344	-0.633176	0.783611	0.150781	-0.531057	0.284953
43649	8.758562	-0.421528	4.339847	-0.551115	-0.003251	-0.010581	-0.579976	-0.155901	-0.632079	0.786784	0.144789	-0.532675	0.276161
43650	8.744044	-0.435952	4.337611	-0.560218	-0.004979	-0.014220	-0.580823	-0.155757	-0.632352	0.789715	0.139037	-0.534555	0.266964
43651	8.758583	-0.455483	4.320894	-0.549235	0.007584	-0.014168	-0.580541	-0.155472	-0.633476	0.792820	0.133028	-0.535846	0.258088
43652	8.758079	-0.489011	4.369597	-0.547366	0.016582	-0.014208	-0.578704	-0.156037	-0.634339	0.795743	0.127328	-0.537185	0.249023
43653	8.731286	-0.483797	4.403405	-0.554689	0.013089	-0.023125	-0.579266	-0.156743	-0.633358	0.798766	0.121269	-0.538255	0.239891
43654	8.690501	-0.498282	4.364958	-0.557373	0.009349	-0.007218	-0.580117	-0.155612	-0.634043	0.801398	0.115336	-0.539640	0.230754
43655	8.738731	-0.469465	4.383904	-0.536491	0.009255	-0.006961	-0.578422	-0.155754	-0.634901	0.804060	0.109386	-0.540589	0.222002
43656	8.743887	-0.472186	4.340432	-0.574594	0.012995	-0.002119	-0.577012	-0.155904	-0.633227	0.806541	0.103073	-0.541868	0.212715
43657	8.743467	-0.503359	4.379443	-0.563715	0.018491	-0.017955	-0.577288	-0.157310	-0.633801	0.809201	0.096742	-0.542626	0.203449
43658	8.753165	-0.462245	4.393469	-0.547315	0.016420	0.003488	-0.577857	-0.156038	-0.634768	0.811431	0.090765	-0.543608	0.194505
43659	8.748301	-0.462184	4.398308	-0.545530	0.020160	-0.012439	-0.576164	-0.155759	-0.635059	0.813848	0.084644	-0.544140	0.185472
43660	8.709826	-0.454782	4.383778	-0.548391	-0.001438	-0.014115	-0.576449	-0.155194	-0.635332	0.815749	0.078881	-0.545252	0.176155
43661	8.748489	-0.481731	4.364696	-0.554691	0.002119	-0.005359	-0.578140	-0.155468	-0.636447	0.817757	0.072585	-0.545983	0.167056
43662	8.748029	-0.464388	4.432162	-0.545629	0.003925	-0.010573	-0.577017	-0.154346	-0.635600	0.819493	0.066789	-0.546874	0.157795
43663	8.719714	-0.452610	4.354744	-0.565674	-0.001273	-0.023161	-0.576021	-0.156322	-0.635207	0.821328	0.060504	-0.547528	0.148233
43664	8.721571	-0.410962	4.446100	-0.547400	0.012941	-0.010648	-0.574472	-0.155194	-0.636754	0.822957	0.054636	-0.548139	0.138927
43665	8.685256	-0.553667	4.392164	-0.547444	0.002154	-0.014144	-0.575318	-0.155476	-0.635906	0.824573	0.048528	-0.548552	0.129676
43666	8.738580	-0.440252	4.417408	-0.564723	0.007733	-0.023203	-0.574465	-0.156885	-0.636631	0.825983	0.042512	-0.549145	0.119937
43667	8.729338	-0.421132	4.373711	-0.531116	0.005755	-0.021026	-0.573900	-0.156886	-0.636635	0.827435	0.036733	-0.549312	0.110717
43668	8.738618	-0.454828	4.405488	-0.554731	0.002198	-0.014207	-0.574609	-0.156039	-0.636621	0.828544	0.030781	-0.549841	0.101205
43669	8.743539	-0.445237	4.398125	-0.547477	0.002197	-0.017658	-0.574038	-0.157446	-0.637765	0.829755	0.024698	-0.549967	0.091826
43670	8.719383	-0.420827	4.412384	-0.552843	0.012968	-0.010712	-0.573478	-0.156319	-0.638039	0.830764	0.018710	-0.550178	0.082377
43671	8.709572	-0.452152	4.417579	-0.549354	-0.010461	-0.012303	-0.574187	-0.155900	-0.636342	0.831619	0.012555	-0.550379	0.073036
43672	8.743501	-0.445207	4.402957	-0.549277	0.002157	-0.012371	-0.573333	-0.157451	-0.636646	0.832300	0.006658	-0.550627	0.063577
43673	8.704726	-0.442410	4.424726	-0.545664	0.002183	-0.017646	-0.571931	-0.155628	-0.635091	0.833094	0.000606	-0.550472	0.054169
43674	8.738441	-0.457107	4.427261	-0.554779	-0.005010	-0.014165	-0.573900	-0.156741	-0.638040	0.833488	-0.005360	-0.550709	0.044607
43675	8.733735	-0.449903	4.415105	-0.543872	-0.005078	-0.012267	-0.572495	-0.155337	-0.637333	0.833989	-0.011429	-0.550532	0.035290
43676	8.743575	-0.435571	4.398017	-0.543848	-0.005140	-0.005184	-0.573901	-0.156459	-0.637896	0.834168	-0.017313	-0.550626	0.025992
43677	8.719629	-0.445268	4.369161	-0.572889	0.000443	-0.009986	-0.574328	-0.155899	-0.636622	0.834509	-0.023887	-0.550232	0.016380
43678	8.738937	-0.464784	4.359687	-0.549363	-0.014985	-0.009614	-0.574046	-0.156044	-0.635501	0.834367	-0.029809	-0.550359	0.006951
43679	8.753457	-0.474603	4.350111	-0.547458	0.000349	-0.012338	-0.574618	-0.154068	-0.636178	0.834507	-0.035919	-0.549819	-0.002429
43680	8.762521	-0.500851	4.413218	-0.542007	-0.005198	0.000140	-0.574616	-0.154488	-0.637167	0.834271	-0.041825	-0.549643	-0.011618
43681	8.700587	-0.498694	4.309372	-0.545589	0.002056	-0.003492	-0.574746	-0.157453	-0.635088	0.834228	-0.047989	-0.548932	-0.020833
43682	8.777606	-0.411739	4.378375	-0.558560	-0.033896	-0.005169	-0.574605	-0.157170	-0.635508	0.833454	-0.054116	-0.549100	-0.030255
43683	8.800337	-0.344819	4.280941	-0.554884	-0.012024	-0.033551	-0.575033	-0.156610	-0.633952	0.833017	-0.060085	-0.548513	-0.040063
43684	8.763293	-0.392391	4.366096	-0.560212	-0.005025	-0.008904	-0.576438	-0.157873	-0.634517	0.832343	-0.066169	-0.548059	-0.049586
43685	8.773455	-0.402560	4.296120	-0.538367	0.000280	-0.008677	-0.575734	-0.157594	-0.634379	0.831871	-0.072102	-0.547113	-0.058809
43686	8.782586	-0.450680	4.340140	-0.548342	0.003946	-0.010592	-0.575021	-0.159001	-0.635383	0.831100	-0.077947	-0.546390	-0.068226
43687	8.719910	-0.440648	4.335279	-0.547430	0.005760	-0.013257	-0.577002	-0.157872	-0.634513	0.830465	-0.083951	-0.545211	-0.077620
43688	8.753717	-0.445725	4.330457	-0.538365	-0.000642	-0.006913	-0.575734	-0.157450	-0.635080	0.829461	-0.089662	-0.544440	-0.086839
43689	8.760581	-0.406677	4.397672	-0.560161	0.006734	-0.014287	-0.575019	-0.159138	-0.636510	0.828604	-0.095835	-0.543086	-0.096377
43690	8.743893	-0.401890	4.373477	-0.525686	0.002112	-0.019165	-0.575730	-0.158581	-0.633968	0.827428	-0.101179	-0.542186	-0.105640
43691	8.770292	-0.431027	4.378599	-0.541959	0.007485	-0.007002	-0.574181	-0.157739	-0.634111	0.826429	-0.107097	-0.540701	-0.114842
43692	8.756165	-0.377891	4.358694	-0.557559	-0.003927	-0.031879	-0.574747	-0.157456	-0.634104	0.824885	-0.112824	-0.539728	-0.124617
43693	8.768177	-0.397316	4.356478	-0.538425	0.002241	-0.026386	-0.573751	-0.159289	-0.634272	0.823585	-0.118450	-0.538241	-0.134067
43694	8.743919	-0.384943	4.378120	-0.535658	0.002096	-0.012203	-0.574314	-0.159570	-0.634270	0.822001	-0.123988	-0.537045	-0.143259
43695	8.753789	-0.387603	4.349140	-0.554688	0.005744	-0.007137	-0.574593	-0.160129	-0.635399	0.820550	-0.130041	-0.535272	-0.152547
43696	8.761002	-0.394899	4.349212	-0.539441	-0.019443	-0.019188	-0.576288	-0.159988	-0.634259	0.818502	-0.135606	-0.534309	-0.161799
43697	8.777312	-0.360593	4.440630	-0.560181	0.004001	-0.010725	-0.575723	-0.160132	-0.633703	0.816802	-0.141671	-0.532414	-0.171169
43698	8.730008	-0.339255	4.326885	-0.569447	-0.024723	-0.017735	-0.575013	-0.161120	-0.633719	0.814409	-0.147733	-0.531299	-0.180652
43699	8.758332	-0.343768	4.406639	-0.554836	-0.019547	0.000098	-0.576848	-0.161117	-0.633142	0.812303	-0.153858	-0.529633	-0.189684
43700	8.741996	-0.414415	4.301127	-0.547639	-0.022060	-0.024580	-0.577410	-0.161536	-0.633845	0.809766	-0.159450	-0.528444	-0.199004
43701	8.831430	-0.344789	4.317145	-0.554906	-0.019310	-0.024655	-0.578261	-0.160976	-0.632286	0.807362	-0.165266	-0.526712	-0.208394
43702	8.759515	-0.349577	4.252051	-0.578350	-0.003147	-0.007348	-0.579108	-0.160978	-0.631154	0.804783	-0.171420	-0.524897	-0.217766
43703	8.797869	-0.378698	4.271657	-0.549340	-0.010458	-0.010499	-0.579675	-0.160698	-0.630163	0.802340	-0.177211	-0.522864	-0.226846
43704	8.802762	-0.386055	4.259650	-0.539233	0.002011	0.000159	-0.577976	-0.161684	-0.631311	0.799782	-0.182749	-0.520981	-0.235647
43705	8.797755	-0.359213	4.295603	-0.540159	-0.001629	0.004594	-0.579952	-0.161679	-0.631436	0.797340	-0.188462	-0.518667	-0.244368
43706	8.797645	-0.388213	4.295927	-0.552884	-0.005198	0.007117	-0.579105	-0.161683	-0.631021	0.794498	-0.194284	-0.516683	-0.253112
43707	8.831768	-0.340214	4.276014	-0.561920	0.009365	-0.003679	-0.579382	-0.163092	-0.630753	0.791847	-0.200147	-0.513988	-0.262175
43708	8.764097	-0.339712	4.288181	-0.556480	0.007528	-0.003619	-0.579663	-0.163231	-0.631174	0.788867	-0.205806	-0.511697	-0.271107
43709	8.802712	-0.344804	4.285770	-0.563707	0.009289	0.005139	-0.578824	-0.161400	-0.631442	0.786053	-0.211727	-0.508822	-0.279986
43710	8.790609	-0.364092	4.281169	-0.552799	0.016555	-0.007167	-0.579110	-0.160696	-0.631292	0.782959	-0.217194	-0.506298	-0.288902
43711	8.788074	-0.366402	4.295696	-0.549211	0.006578	-0.001758	-0.581364	-0.161822	-0.630021	0.779944	-0.222774	-0.503445	-0.297661
43712	8.761795	-0.315546	4.285499	-0.569177	0.009360	-0.000237	-0.578536	-0.162954	-0.630336	0.776547	-0.228555	-0.500779	-0.306524
43713	8.788028	-0.378485	4.295831	-0.532883	0.005647	-0.006870	-0.578544	-0.161267	-0.629334	0.773372	-0.233772	-0.497939	-0.315124
43714	8.792628	-0.368635	4.329545	-0.557348	0.016575	-0.007223	-0.579954	-0.161259	-0.630729	0.769864	-0.239201	-0.495138	-0.323931
43715	8.701658	-0.375932	4.230675	-0.554724	-0.001432	-0.010635	-0.579107	-0.161259	-0.631298	0.766299	-0.244701	-0.492161	-0.332694
43716	8.729671	-0.353527	4.363290	-0.571076	-0.003254	-0.000197	-0.577697	-0.160835	-0.632711	0.762378	-0.250479	-0.489412	-0.341345
43717	8.754438	-0.414796	4.252786	-0.565692	-0.007603	-0.019567	-0.579108	-0.160975	-0.631998	0.758437	-0.256032	-0.486371	-0.350235
43718	8.799972	-0.361492	4.319790	-0.549300	-0.004185	-0.006998	-0.579110	-0.160554	-0.631431	0.754374	-0.261357	-0.483694	-0.358682
43719	8.744923	-0.383334	4.250031	-0.558306	0.005765	-0.007176	-0.579258	-0.159291	-0.629870	0.750493	-0.266751	-0.480312	-0.367293
43720	8.817140	-0.378790	4.276464	-0.541984	0.003916	-0.009613	-0.578826	-0.160693	-0.632419	0.746341	-0.271821	-0.477461	-0.375657
43721	8.816879	-0.417365	4.291394	-0.553694	0.011042	0.005239	-0.579967	-0.157869	-0.633224	0.742441	-0.277154	-0.473846	-0.383975
43722	8.799851	-0.392909	4.320140	-0.545598	0.005699	-0.006135	-0.580252	-0.157306	-0.632935	0.738129	-0.282238	-0.470806	-0.392236
43723	8.778188	-0.407363	4.305832	-0.545650	-0.004222	-0.005196	-0.579408	-0.156889	-0.631812	0.733867	-0.287398	-0.467417	-0.400452
43724	8.797646	-0.407607	4.286478	-0.556419	0.011053	0.005205	-0.579129	-0.156044	-0.631946	0.729452	-0.292637	-0.464033	-0.408579
43725	8.761333	-0.436378	4.286848	-0.563752	0.002121	-0.000145	-0.578417	-0.157884	-0.629862	0.725001	-0.297985	-0.460258	-0.416822
43726	8.802492	-0.417350	4.279331	-0.549156	0.012869	-0.000029	-0.579121	-0.157732	-0.632667	0.720420	-0.302984	-0.456824	-0.424863
43727	8.788030	-0.417274	4.276933	-0.560057	0.016588	-0.007259	-0.578278	-0.157174	-0.631824	0.715879	-0.308013	-0.452795	-0.433154
43728	8.783128	-0.417182	4.286604	-0.543719	0.014707	-0.007058	-0.578280	-0.156321	-0.633924	0.711109	-0.312784	-0.449311	-0.441147
43729	8.797497	-0.426879	4.296359	-0.560103	0.009380	-0.007216	-0.578562	-0.156322	-0.633359	0.706320	-0.317796	-0.445268	-0.449281
43730	8.790201	-0.446182	4.294168	-0.560185	-0.003211	-0.009797	-0.576303	-0.156607	-0.634083	0.701083	-0.322861	-0.441796	-0.457231
43731	8.815623	-0.435738	4.443834	-0.553649	0.034670	-0.017916	-0.577428	-0.157309	-0.634082	0.696279	-0.327370	-0.437411	-0.465506
43732	8.758697	-0.474969	4.296947	-0.554614	0.023924	-0.024948	-0.576017	-0.157166	-0.635638	0.690998	-0.331897	-0.433592	-0.473672
43733	8.808402	-0.445404	4.436703	-0.547423	0.005695	-0.005283	-0.576448	-0.155479	-0.634351	0.685926	-0.336616	-0.429469	-0.481405
43734	8.734989	-0.412136	4.272114	-0.556548	0.011416	-0.035505	-0.574614	-0.155483	-0.634506	0.680242	-0.341118	-0.425765	-0.489524
43735	8.768027	-0.402042	4.373446	-0.523800	0.016570	-0.024535	-0.575455	-0.156461	-0.636197	0.675067	-0.345158	-0.421748	-0.497272
43736	8.744678	-0.373439	4.286168	-0.556493	0.013076	-0.019585	-0.574182	-0.157028	-0.636213	0.669383	-0.349694	-0.417802	-0.505056
43737	8.777944	-0.402316	4.339606	-0.560132	0.013094	-0.019627	-0.573616	-0.157451	-0.636362	0.663803	-0.354211	-0.413332	-0.512890
43738	8.763483	-0.421635	4.327759	-0.571015	0.007617	-0.006456	-0.573756	-0.157733	-0.636364	0.657931	-0.359018	-0.409107	-0.520446
43739	8.782639	-0.397392	4.358876	-0.545617	0.003902	-0.007015	-0.573469	-0.158861	-0.636097	0.652336	-0.363452	-0.404717	-0.527792
43740	8.792181	-0.416755	4.363913	-0.549241	0.000235	0.001811	-0.572905	-0.158438	-0.636800	0.646484	-0.368029	-0.400653	-0.534874
43741	8.763276	-0.411770	4.359063	-0.541930	0.009239	-0.001703	-0.573748	-0.159421	-0.637225	0.640854	-0.372312	-0.396099	-0.542029
43742	8.738824	-0.445298	4.383634	-0.549184	0.013822	-0.007134	-0.573189	-0.158011	-0.637777	0.634856	-0.376586	-0.391827	-0.549192
43743	8.753435	-0.421254	4.378513	-0.547341	0.012818	0.003516	-0.571493	-0.158580	-0.637375	0.629115	-0.380847	-0.387034	-0.556215
43744	8.760992	-0.377921	4.358688	-0.556423	0.013766	0.003412	-0.571487	-0.159990	-0.636968	0.623021	-0.385206	-0.382506	-0.563161
43745	8.722526	-0.363254	4.346494	-0.549170	0.005523	0.014157	-0.570358	-0.159705	-0.638661	0.617173	-0.389558	-0.377612	-0.569869
43746	8.725463	-0.344302	4.288284	-0.552878	0.002100	-0.003552	-0.568377	-0.161121	-0.638129	0.610786	-0.393861	-0.373230	-0.576640
43747	8.822374	-0.301579	4.261097	-0.556604	-0.001295	-0.023010	-0.569652	-0.159990	-0.638388	0.604242	-0.398006	-0.368544	-0.583659
43748	8.840219	-0.453233	4.376337	-0.545669	0.011387	-0.037136	-0.568245	-0.158865	-0.638528	0.597435	-0.401768	-0.364304	-0.590709
43749	8.780965	-0.524033	4.203225	-0.552953	-0.001243	-0.031848	-0.566550	-0.158864	-0.640228	0.590659	-0.405706	-0.359638	-0.597650
43750	8.847672	-0.421939	4.363896	-0.553078	-0.008348	-0.042403	-0.567398	-0.158578	-0.640781	0.583432	-0.409651	-0.355493	-0.604498
43751	8.763986	-0.354166	4.295592	-0.571222	0.004509	-0.060392	-0.565982	-0.159425	-0.641363	0.576040	-0.413420	-0.350685	-0.611786
43752	8.778520	-0.310666	4.309586	-0.562056	0.015207	-0.052381	-0.565131	-0.160269	-0.642503	0.568625	-0.417003	-0.346141	-0.618838
43753	8.773694	-0.330030	4.300143	-0.569319	0.017075	-0.056019	-0.562870	-0.161263	-0.641547	0.561222	-0.420511	-0.341086	-0.625988
43754	8.763599	-0.336884	4.353394	-0.556668	0.008009	-0.056705	-0.562014	-0.163235	-0.642418	0.553591	-0.423983	-0.336629	-0.632816
43755	8.748877	-0.360837	4.373012	-0.546674	0.006124	-0.053045	-0.560605	-0.162819	-0.641441	0.546185	-0.427280	-0.331869	-0.639513
43756	8.734290	-0.319449	4.406399	-0.545825	-0.015739	-0.027246	-0.558906	-0.164375	-0.640767	0.538719	-0.431023	-0.327468	-0.645574
43757	8.692769	-0.246066	4.504709	-0.550360	-0.015811	-0.017571	-0.558897	-0.166492	-0.639665	0.531451	-0.434760	-0.322517	-0.651557
43758	8.744180	-0.188797	4.438758	-0.556739	-0.024876	-0.006953	-0.559314	-0.168183	-0.639258	0.523959	-0.438766	-0.317812	-0.657227
43759	8.720156	-0.159645	4.438465	-0.571163	-0.012292	0.003415	-0.561002	-0.169876	-0.637294	0.516667	-0.442689	-0.312296	-0.662988
43760	8.728105	-0.072996	4.389159	-0.543909	-0.011531	0.005514	-0.560997	-0.171291	-0.635341	0.509404	-0.446361	-0.307431	-0.668398
43761	8.778628	-0.085307	4.403727	-0.562186	-0.019387	-0.012337	-0.564379	-0.172411	-0.635045	0.501801	-0.450068	-0.302184	-0.674032
43762	8.762212	-0.078317	4.345677	-0.543985	-0.010383	-0.021025	-0.564095	-0.172834	-0.635192	0.494064	-0.453455	-0.297469	-0.679552
43763	8.779033	-0.097757	4.345871	-0.539428	0.002388	-0.040511	-0.564241	-0.171993	-0.633917	0.486281	-0.456352	-0.292509	-0.685355
43764	8.793161	-0.170287	4.356328	-0.549422	0.004300	-0.047724	-0.565094	-0.170441	-0.633894	0.478094	-0.459321	-0.287741	-0.691127
43765	8.778704	-0.085368	4.394062	-0.538487	0.015092	-0.051195	-0.563546	-0.169315	-0.634597	0.470115	-0.461848	-0.282708	-0.696967
43766	8.750690	-0.093229	4.268534	-0.547512	0.013206	-0.037135	-0.564543	-0.167055	-0.635831	0.462024	-0.464617	-0.277707	-0.702527
43767	8.800078	-0.097345	4.432830	-0.542221	-0.012112	-0.029839	-0.565824	-0.164515	-0.636075	0.454032	-0.467561	-0.272619	-0.707757
43768	8.769585	-0.093015	4.321667	-0.567740	0.001123	-0.085067	-0.564981	-0.163672	-0.635792	0.444882	-0.470301	-0.267819	-0.713561
43769	8.764140	-0.111876	4.391961	-0.540386	0.013506	-0.074214	-0.563435	-0.161697	-0.637892	0.436290	-0.472493	-0.262882	-0.719232
43770	8.750298	-0.117151	4.307464	-0.545743	0.024313	-0.070804	-0.563165	-0.158879	-0.638005	0.427554	-0.474652	-0.257983	-0.724809
43771	8.752122	-0.162748	4.361131	-0.554876	0.011658	-0.061995	-0.562743	-0.158597	-0.638427	0.418870	-0.476931	-0.252672	-0.730234
43772	8.720309	-0.208253	4.395512	-0.554837	0.011555	-0.051392	-0.561762	-0.156622	-0.639961	0.410147	-0.479326	-0.247492	-0.735373
43773	8.759542	-0.170211	4.334624	-0.553013	-0.003119	-0.022956	-0.560780	-0.155355	-0.640377	0.401868	-0.481873	-0.241894	-0.740127
43774	8.739744	-0.135753	4.414008	-0.543994	-0.019529	-0.006830	-0.563047	-0.153238	-0.639775	0.393648	-0.484738	-0.236632	-0.744362
43775	8.742364	-0.140784	4.385064	-0.552976	-0.016082	0.015161	-0.561638	-0.152533	-0.640903	0.385770	-0.487537	-0.230719	-0.748504
43776	8.749251	-0.193874	4.404978	-0.563873	-0.017858	0.017692	-0.562207	-0.151689	-0.640046	0.377633	-0.490532	-0.224849	-0.752472
43777	8.749514	-0.189239	4.373513	-0.547484	-0.018031	0.028503	-0.564750	-0.151122	-0.639458	0.369907	-0.493260	-0.218853	-0.756285
43778	8.768599	-0.223118	4.385947	-0.539317	-0.012543	0.015294	-0.563343	-0.150423	-0.638618	0.361906	-0.495868	-0.213281	-0.760033
43779	8.743922	-0.266161	4.434789	-0.552966	-0.018832	0.019583	-0.565597	-0.150979	-0.639309	0.353901	-0.498489	-0.207248	-0.763748
43780	8.693146	-0.270614	4.444572	-0.532980	-0.016190	0.015366	-0.565322	-0.149859	-0.637331	0.345862	-0.500996	-0.201748	-0.767255
43781	8.726732	-0.343387	4.435674	-0.562212	-0.041213	0.008099	-0.565323	-0.149578	-0.637047	0.337415	-0.503854	-0.195793	-0.770680
43782	8.685332	-0.410704	4.450979	-0.549487	-0.044942	0.014445	-0.566453	-0.149579	-0.635914	0.328998	-0.506795	-0.190196	-0.773786
43783	8.700746	-0.491551	4.292377	-0.556961	-0.077209	0.000402	-0.567879	-0.146482	-0.634183	0.320270	-0.510019	-0.184586	-0.776682
43784	8.627509	-0.531629	4.379913	-0.533369	-0.086442	0.011326	-0.569425	-0.148174	-0.632923	0.311733	-0.513367	-0.179493	-0.779140
43785	8.626185	-0.561589	4.225599	-0.553582	-0.125937	0.006028	-0.572119	-0.145636	-0.631470	0.302879	-0.517223	-0.174132	-0.781296
43786	8.733348	-0.466080	4.147065	-0.558049	-0.111464	0.004155	-0.574952	-0.143666	-0.628615	0.293810	-0.520961	-0.168841	-0.783434
43787	8.712155	-0.524553	4.051089	-0.538785	-0.091848	0.016637	-0.577499	-0.142542	-0.626053	0.285321	-0.524109	-0.163354	-0.785631
43788	8.676082	-0.461400	4.064931	-0.546059	-0.102821	0.037851	-0.581314	-0.141691	-0.624890	0.276863	-0.527629	-0.157801	-0.787435
43789	8.781899	-0.471461	4.108397	-0.555032	-0.092100	0.053622	-0.582444	-0.142265	-0.620950	0.268718	-0.530871	-0.151635	-0.789287
43790	8.638958	-0.426485	4.199910	-0.560276	-0.061556	0.063961	-0.585845	-0.139162	-0.619766	0.260579	-0.533777	-0.145317	-0.791242
43791	8.715262	-0.295313	4.381991	-0.535073	-0.063021	0.014749	-0.588687	-0.134931	-0.618856	0.252061	-0.536209	-0.139696	-0.793366
43792	8.971445	0.037319	4.496341	-0.539046	-0.051266	-0.082590	-0.588412	-0.133243	-0.618419	0.241800	-0.538297	-0.135199	-0.795921
43793	9.336875	-0.104443	4.611005	-0.553648	-0.067493	-0.070225	-0.590264	-0.129723	-0.616399	0.231654	-0.540496	-0.130195	-0.798280
43794	9.368524	-0.398665	4.744732	-0.549437	-0.026901	0.019770	-0.591537	-0.129158	-0.615962	0.222907	-0.542372	-0.124276	-0.800438
43795	8.785982	-0.362278	4.566291	-0.554517	0.005161	0.056562	-0.592682	-0.125494	-0.615211	0.214914	-0.543585	-0.117520	-0.802818
43796	8.430410	-0.191652	4.439209	-0.549268	0.003843	-0.002684	-0.593528	-0.125633	-0.615206	0.205827	-0.544795	-0.111676	-0.805209
43797	8.378811	-0.124657	4.279048	-0.536838	-0.037524	-0.017317	-0.594381	-0.124652	-0.613221	0.196693	-0.546298	-0.106164	-0.807217
43798	8.569941	-0.063209	4.249110	-0.546079	-0.086526	0.028925	-0.594937	-0.126767	-0.612114	0.187902	-0.548888	-0.100356	-0.808297
43799	8.895416	0.017436	4.332348	-0.556882	-0.061159	0.023408	-0.596913	-0.127622	-0.607750	0.179103	-0.550792	-0.094166	-0.809743
43800	8.827604	0.030174	4.368543	-0.561226	-0.023225	0.014264	-0.598317	-0.129598	-0.605791	0.169976	-0.552254	-0.088008	-0.811405
43801	8.630444	-0.020090	4.248548	-0.533075	-0.034256	0.021697	-0.599291	-0.133267	-0.603432	0.161416	-0.553490	-0.082120	-0.812927
43802	8.499606	-0.113396	4.269095	-0.556515	-0.014447	0.032762	-0.599439	-0.131862	-0.602151	0.152614	-0.554691	-0.075784	-0.814422
43803	8.448027	-0.233078	4.016777	-0.563646	0.003710	0.021052	-0.600287	-0.132006	-0.600599	0.143727	-0.555263	-0.069276	-0.816227
43804	9.579433	-0.291186	4.366290	-0.510777	0.049527	0.021597	-0.599993	-0.134828	-0.599506	0.135305	-0.555142	-0.063599	-0.818208
43805	9.767255	-0.335659	4.400365	-0.556672	0.139270	-0.013076	-0.596876	-0.137650	-0.600404	0.126079	-0.553293	-0.057196	-0.821401
43806	9.168259	-0.005720	3.996361	-0.546826	0.110365	-0.014614	-0.596012	-0.141311	-0.601574	0.116699	-0.552091	-0.051135	-0.823992
43807	9.151988	0.021023	3.619124	-0.547091	0.065458	-0.028477	-0.593734	-0.145822	-0.602482	0.107199	-0.551283	-0.045244	-0.826165
43808	8.957753	-0.398624	3.566073	-0.555667	0.095452	0.041918	-0.591602	-0.149636	-0.601133	0.098593	-0.550253	-0.038428	-0.828266
43809	8.867810	-1.021024	3.660130	-0.546414	0.069498	0.112854	-0.591858	-0.155695	-0.600632	0.091426	-0.549385	-0.030951	-0.829976
43810	8.947068	-1.261683	3.904351	-0.563090	0.037469	0.075675	-0.591284	-0.158092	-0.600380	0.083229	-0.549232	-0.023734	-0.831176
43811	9.060915	-1.076552	4.250095	-0.536157	-0.016084	0.106427	-0.590694	-0.164014	-0.599604	0.076027	-0.549647	-0.016602	-0.831765
43812	9.229219	-0.752261	4.487892	-0.554925	-0.109867	0.128080	-0.594090	-0.162607	-0.596469	0.068726	-0.551829	-0.009175	-0.831070
43813	8.603452	-0.560629	4.356105	-0.558653	-0.053728	-0.006871	-0.594509	-0.164024	-0.593810	0.059363	-0.552755	-0.002980	-0.831221
43814	8.445552	-0.580147	4.168054	-0.539419	-0.117368	0.144107	-0.596201	-0.165158	-0.590434	0.052498	-0.554899	0.004372	-0.830248
43815	8.498158	-0.550994	4.244983	-0.556742	-0.106163	0.110231	-0.600291	-0.166289	-0.586478	0.045089	-0.556570	0.011761	-0.829493
43816	9.298918	-1.207218	5.237130	-0.554096	0.130448	-0.048625	-0.602546	-0.167702	-0.583663	0.034802	-0.554527	0.017435	-0.831255
43817	8.548991	-0.656152	4.485313	-0.536551	0.013107	-0.038015	-0.604365	-0.171935	-0.580319	0.025148	-0.554071	0.022978	-0.831772
43818	8.033990	-0.634706	4.304533	-0.549294	0.029807	-0.090554	-0.604648	-0.171794	-0.580315	0.014253	-0.553567	0.028026	-0.832211
43819	8.100975	-0.775252	4.313261	-0.540527	0.006864	-0.147817	-0.602942	-0.174472	-0.581060	0.002734	-0.553103	0.032419	-0.832477
43820	8.275003	-1.023823	4.161151	-0.549009	0.067731	-0.097855	-0.601395	-0.173492	-0.580218	-0.008296	-0.551802	0.037366	-0.833096
43821	8.516650	-0.815164	4.533043	-0.564871	0.159651	-0.089700	-0.596867	-0.175747	-0.583089	-0.019208	-0.548573	0.042808	-0.834785
43822	9.651421	-0.762548	4.813657	-0.543138	0.223708	-0.195770	-0.592482	-0.177151	-0.587918	-0.031925	-0.544581	0.046532	-0.836808
43823	8.536747	-0.410614	4.315857	-0.552037	0.259981	-0.228103	-0.585412	-0.179550	-0.591794	-0.045086	-0.539587	0.050188	-0.839222
43824	10.257878	-0.371301	4.605501	-0.557430	0.131189	-0.208455	-0.580597	-0.182932	-0.594820	-0.058058	-0.536930	0.054090	-0.839887
43825	10.775527	-0.261569	4.509344	-0.563871	0.088395	-0.147987	-0.577194	-0.186029	-0.597972	-0.069814	-0.534542	0.058959	-0.840187
43826	9.205517	0.111499	4.226978	-0.554305	0.129145	-0.094423	-0.573380	-0.186311	-0.600676	-0.080825	-0.531615	0.064013	-0.840687
43827	7.455557	0.577443	3.542693	-0.556352	0.076782	-0.099698	-0.571843	-0.181788	-0.606123	-0.091670	-0.529231	0.069252	-0.840664
43828	8.498171	0.323608	3.423309	-0.541197	-0.108570	-0.121197	-0.573562	-0.176011	-0.605206	-0.102635	-0.530202	0.074206	-0.838359
43829	9.696140	-0.340142	3.612760	-0.543024	-0.146826	-0.062446	-0.574141	-0.173344	-0.601799	-0.112381	-0.531434	0.080016	-0.835791
43830	9.659729	-0.085685	4.071504	-0.562227	-0.077738	0.076681	-0.578109	-0.170102	-0.599203	-0.120296	-0.531390	0.087337	-0.833982
43831	8.888319	0.238442	4.109998	-0.552966	-0.047276	0.081792	-0.580522	-0.166858	-0.598729	-0.127882	-0.530601	0.094586	-0.832564
43832	8.256619	0.387368	4.099516	-0.566021	-0.058255	0.000210	-0.582936	-0.163330	-0.598813	-0.137120	-0.530240	0.101099	-0.830555
43833	8.473544	0.172905	4.033959	-0.562458	-0.062541	-0.023587	-0.584490	-0.163475	-0.596413	-0.146516	-0.529757	0.107372	-0.828470
43834	8.576875	-0.123610	4.259440	-0.558465	-0.041547	0.042651	-0.584926	-0.160658	-0.595818	-0.154978	-0.528909	0.114141	-0.826564
43835	8.610147	-0.106434	4.334113	-0.563783	-0.043756	0.090379	-0.587179	-0.162065	-0.594690	-0.162510	-0.527727	0.121549	-0.824815
43836	8.353824	0.184057	4.536609	-0.536208	0.009969	0.109808	-0.588871	-0.162916	-0.591874	-0.169728	-0.525824	0.128475	-0.823526
43837	8.028286	0.142726	4.170211	-0.530935	-0.024192	0.095871	-0.589999	-0.163341	-0.590464	-0.176848	-0.524293	0.135281	-0.821913
43838	8.456981	0.189234	4.309270	-0.545571	-0.025756	0.082527	-0.589427	-0.165606	-0.587680	-0.184488	-0.522904	0.142173	-0.819953
43839	8.063993	0.397916	4.046495	-0.534422	0.039509	0.030022	-0.589994	-0.164897	-0.588512	-0.192891	-0.520388	0.148042	-0.818580
43840	8.469950	0.049770	4.436462	-0.551982	0.109344	0.089563	-0.589149	-0.164620	-0.587531	-0.200829	-0.516613	0.154566	-0.817856
43841	9.582491	0.132026	4.796517	-0.551551	0.208734	0.071485	-0.586041	-0.164900	-0.590511	-0.209217	-0.511010	0.160410	-0.818148
43842	9.290897	-0.048777	4.963241	-0.544167	0.228521	0.066052	-0.580956	-0.165178	-0.595052	-0.217796	-0.505250	0.166054	-0.818360
43843	9.878810	-0.524890	5.170746	-0.552154	0.125276	0.034795	-0.577992	-0.164898	-0.596619	-0.226462	-0.500986	0.171843	-0.817434
43844	9.208574	-0.105268	4.350214	-0.556241	0.052556	0.005072	-0.573771	-0.161803	-0.598307	-0.235521	-0.498122	0.177815	-0.815344
43845	8.058147	-0.646041	3.676360	-0.535197	0.081237	0.194182	-0.577160	-0.161230	-0.598696	-0.241216	-0.493986	0.185071	-0.814581
43846	8.392498	-0.920697	3.379343	-0.553897	-0.016811	0.191074	-0.579140	-0.160242	-0.597967	-0.246912	-0.491485	0.193163	-0.812505
43847	9.286014	-0.947109	3.919718	-0.539985	-0.012675	0.035669	-0.578567	-0.162647	-0.595466	-0.254813	-0.489396	0.199389	-0.809818
43848	9.677155	-0.741704	4.308361	-0.560169	-0.026955	0.035608	-0.578555	-0.165892	-0.594094	-0.263006	-0.487509	0.206069	-0.806659
43849	8.532745	-0.076719	4.370131	-0.536901	-0.055736	0.005828	-0.580520	-0.168428	-0.592700	-0.271131	-0.486159	0.212122	-0.803207
43850	8.209971	0.041167	4.345083	-0.544282	-0.044430	-0.048341	-0.581930	-0.169279	-0.589886	-0.280397	-0.484864	0.217778	-0.799285
43851	8.700053	-0.347962	4.450259	-0.549668	-0.029813	-0.063487	-0.586005	-0.173785	-0.587793	-0.289819	-0.483201	0.223132	-0.795446
43852	8.610046	-0.586815	4.426464	-0.560567	-0.033320	-0.070718	-0.587405	-0.176889	-0.585424	-0.299581	-0.481593	0.228719	-0.791206
43853	8.446897	-0.378566	4.711911	-0.540735	-0.075365	-0.017170	-0.587130	-0.175629	-0.583304	-0.307907	-0.480352	0.234572	-0.787039
43854	8.131839	-0.372624	4.572115	-0.542955	0.028679	-0.067432	-0.586992	-0.174638	-0.584841	-0.317645	-0.477742	0.239457	-0.783278
43855	7.984097	-0.448845	4.602160	-0.541845	0.071192	-0.088952	-0.585433	-0.175478	-0.587393	-0.327731	-0.474380	0.243639	-0.779869
43856	8.008990	-0.595064	4.434610	-0.545589	0.024933	-0.052448	-0.583321	-0.174784	-0.585856	-0.337122	-0.471607	0.248657	-0.775955
43857	8.500855	-0.685046	4.454287	-0.548952	0.056304	-0.026937	-0.583601	-0.175063	-0.586559	-0.346152	-0.467986	0.253557	-0.772578
43858	8.265494	-0.616620	4.337851	-0.557399	0.138911	0.006039	-0.581066	-0.173653	-0.588392	-0.355211	-0.462953	0.258447	-0.769873
43859	9.064406	-0.539758	4.679054	-0.546532	0.191893	-0.070081	-0.576845	-0.169702	-0.593304	-0.365478	-0.457350	0.261893	-0.767248
43860	9.675797	-0.399272	4.956972	-0.549563	0.179731	-0.110605	-0.574888	-0.164622	-0.597062	-0.376352	-0.452207	0.265218	-0.763889
43861	10.289937	-0.526211	5.373189	-0.559408	0.204881	-0.091323	-0.570084	-0.164609	-0.604551	-0.387017	-0.446275	0.268472	-0.760907
43862	8.856969	-0.191891	4.830100	-0.543045	0.168241	-0.048669	-0.565854	-0.162913	-0.609065	-0.396763	-0.440857	0.272298	-0.757680
43863	7.223860	0.527521	3.828696	-0.540054	0.104209	-0.156360	-0.564029	-0.159944	-0.613406	-0.407590	-0.436832	0.275370	-0.753140
43864	8.112354	0.483339	3.455873	-0.558057	-0.118168	-0.250552	-0.562919	-0.155153	-0.614490	-0.418800	-0.436567	0.279875	-0.745443
43865	9.583885	-0.386921	3.748752	-0.538095	-0.191277	-0.132922	-0.565192	-0.152341	-0.611068	-0.427487	-0.436757	0.285474	-0.738243
43866	10.072816	-0.348463	4.206786	-0.533635	-0.153485	0.073102	-0.570411	-0.153464	-0.608790	-0.433446	-0.435216	0.292698	-0.732830
43867	8.967112	-0.055169	4.388640	-0.553540	-0.172139	0.139134	-0.574799	-0.151212	-0.604795	-0.438251	-0.433343	0.300678	-0.727834
43868	8.302705	0.099885	4.552115	-0.569826	-0.069780	-0.021044	-0.578049	-0.150220	-0.604478	-0.446362	-0.430702	0.306855	-0.721871
43869	8.277563	-0.053813	4.297724	-0.546697	-0.106848	-0.117868	-0.581744	-0.144867	-0.601582	-0.455123	-0.429375	0.311840	-0.715021
43870	8.514021	-0.278277	4.198423	-0.547236	-0.270129	0.007002	-0.586280	-0.140638	-0.598971	-0.461219	-0.429506	0.319628	-0.707559
43871	8.984803	-0.378338	4.131250	-0.583364	-0.292426	0.105883	-0.593070	-0.137964	-0.593407	-0.465812	-0.428958	0.328656	-0.700713
43872	8.533550	-0.210702	4.202476	-0.542503	-0.142188	0.103594	-0.596750	-0.136420	-0.589004	-0.471217	-0.426596	0.335933	-0.695069
43873	8.272838	-0.065508	3.969229	-0.564044	-0.092353	0.081781	-0.602117	-0.135855	-0.585723	-0.477196	-0.423480	0.342512	-0.689662
43874	8.379354	-0.000988	3.958701	-0.564646	-0.023585	0.051305	-0.603535	-0.134730	-0.584013	-0.484123	-0.419554	0.348397	-0.684265
43875	8.429991	0.153877	4.039063	-0.552527	0.054190	0.013840	-0.604097	-0.134720	-0.586539	-0.491853	-0.414909	0.352726	-0.679349
43876	8.342129	0.184308	4.178993	-0.553828	0.182792	-0.060411	-0.600565	-0.134997	-0.590646	-0.501483	-0.408969	0.355393	-0.674503
43877	8.148708	0.273074	4.265252	-0.538962	0.262348	-0.100566	-0.596041	-0.136123	-0.593927	-0.512000	-0.402323	0.356384	-0.670062
43878	9.638971	-0.531387	4.663693	-0.552801	0.353183	-0.061295	-0.591519	-0.136396	-0.600011	-0.522621	-0.393986	0.357140	-0.666403
43879	10.000526	-0.290876	4.839340	-0.573397	0.276911	-0.079548	-0.581351	-0.136248	-0.609367	-0.533035	-0.386485	0.358496	-0.661804
43880	10.789749	-0.558155	5.020081	-0.552039	0.246894	-0.149766	-0.575856	-0.133143	-0.614720	-0.543954	-0.380009	0.359589	-0.656051
43881	8.918406	-0.287230	4.333301	-0.538081	0.105700	-0.106589	-0.573740	-0.131719	-0.620908	-0.553027	-0.375206	0.362005	-0.649872
43882	7.590577	-0.553917	3.637295	-0.526804	0.026265	0.086610	-0.573736	-0.132847	-0.620638	-0.558943	-0.370054	0.366863	-0.645022
43883	8.593445	-1.034460	3.554325	-0.545495	-0.139616	0.218484	-0.573587	-0.135111	-0.617711	-0.561911	-0.365898	0.374490	-0.640416
43884	9.570305	-0.931531	3.991656	-0.543950	-0.086909	0.080367	-0.576685	-0.137084	-0.615458	-0.567089	-0.361993	0.380722	-0.634367
43885	9.761466	-0.400299	4.492918	-0.547115	-0.071488	-0.025838	-0.579776	-0.141034	-0.611820	-0.573550	-0.358731	0.385766	-0.627325
43886	8.775853	-0.102446	4.751885	-0.549185	-0.108598	-0.018733	-0.583152	-0.143847	-0.610698	-0.579742	-0.355672	0.391520	-0.619765
43887	7.951765	-0.343153	4.465705	-0.554726	-0.154811	0.002532	-0.587657	-0.147090	-0.606761	-0.585121	-0.353038	0.397696	-0.612238
43888	8.185794	-0.344088	4.165767	-0.546842	-0.180473	-0.048466	-0.592165	-0.149200	-0.604779	-0.590852	-0.351080	0.403897	-0.603742
43889	8.592416	-0.442128	3.970588	-0.540437	-0.190572	-0.025248	-0.595552	-0.150339	-0.598579	-0.596028	-0.349174	0.410010	-0.595583
43890	8.710845	-0.562274	4.201329	-0.544369	-0.097927	-0.006403	-0.597817	-0.149786	-0.593775	-0.601700	-0.345857	0.415351	-0.588068
43891	8.664499	-0.532497	4.278384	-0.557099	-0.080472	-0.037631	-0.601487	-0.149783	-0.592059	-0.607887	-0.342449	0.420150	-0.580238
43892	8.531832	-0.540938	3.954857	-0.558093	-0.067246	-0.104969	-0.602619	-0.149077	-0.591762	-0.614880	-0.339341	0.424483	-0.571475
43893	8.771370	-0.630206	3.834712	-0.556911	-0.014772	-0.126466	-0.604179	-0.147382	-0.592013	-0.622464	-0.335829	0.427750	-0.562839
43894	8.728464	-0.776296	4.005548	-0.533994	0.132279	-0.062558	-0.602918	-0.144699	-0.594666	-0.630322	-0.330308	0.429482	-0.556000
43895	10.496979	-0.926130	4.628287	-0.546733	0.159654	-0.074063	-0.598969	-0.143142	-0.599742	-0.638544	-0.324406	0.430698	-0.549110
43896	8.309050	-0.187430	4.219431	-0.539207	0.197270	-0.077193	-0.593316	-0.143981	-0.605700	-0.646996	-0.318107	0.431454	-0.542265
43897	9.373183	0.230733	4.138432	-0.552581	0.081749	-0.032133	-0.590779	-0.142568	-0.608798	-0.653941	-0.312526	0.433876	-0.535201
43898	9.791558	-0.111969	3.866226	-0.545305	0.119522	-0.122458	-0.586552	-0.140597	-0.611200	-0.662041	-0.307305	0.435288	-0.527057
43899	8.821208	-0.348158	3.768671	-0.559771	0.111297	-0.115724	-0.584017	-0.138617	-0.615276	-0.669965	-0.301969	0.436766	-0.518841
43900	8.515586	-0.024055	3.499658	-0.556319	0.014668	0.005213	-0.582626	-0.133256	-0.618464	-0.675691	-0.296479	0.440339	-0.511510
43901	8.725138	0.210585	3.356607	-0.544050	-0.019002	-0.058936	-0.582943	-0.125366	-0.618379	-0.681587	-0.292169	0.443657	-0.503234
43902	8.858358	0.010576	3.199178	-0.533478	-0.065634	-0.086825	-0.584094	-0.120007	-0.619017	-0.687202	-0.288554	0.447414	-0.494279
43903	9.270585	0.039398	3.584930	-0.541042	-0.130941	-0.030711	-0.587502	-0.115496	-0.617256	-0.691607	-0.285109	0.452305	-0.485606
43904	9.646622	-0.154586	3.862063	-0.560839	-0.109421	-0.006266	-0.588933	-0.111556	-0.614954	-0.695999	-0.280763	0.457262	-0.477147
43905	8.993467	-0.340753	3.966504	-0.527760	-0.070289	0.022912	-0.591195	-0.110423	-0.614924	-0.700184	-0.276377	0.461389	-0.469551
43906	8.849259	-0.173061	3.969658	-0.552909	-0.019715	0.021414	-0.593746	-0.108309	-0.613336	-0.704910	-0.270982	0.465050	-0.461952
43907	8.877810	-0.054126	4.079447	-0.542016	-0.008855	0.010875	-0.594315	-0.107322	-0.613181	-0.709692	-0.265878	0.468271	-0.454277
43908	8.987301	-0.051159	4.277413	-0.554472	0.069179	-0.042815	-0.591636	-0.106479	-0.614458	-0.715660	-0.260190	0.470221	-0.446122
43909	8.987244	-0.036568	4.291749	-0.559958	0.060131	-0.035745	-0.589928	-0.109579	-0.615628	-0.721428	-0.254574	0.472238	-0.437864
43910	8.839433	-0.104983	4.024489	-0.545489	0.003594	0.030208	-0.588935	-0.110417	-0.618316	-0.725894	-0.248842	0.475296	-0.430407
43911	8.993971	-0.130260	4.002816	-0.545072	0.022628	0.118589	-0.591901	-0.110422	-0.614778	-0.729724	-0.242258	0.478384	-0.424220
43912	9.041091	-0.204780	4.114740	-0.561071	0.080351	0.119812	-0.591320	-0.113512	-0.618189	-0.734049	-0.234755	0.480784	-0.418221
43913	8.510868	-0.304327	4.280876	-0.542598	0.134347	0.108951	-0.587652	-0.113236	-0.618918	-0.738862	-0.227308	0.482055	-0.412356
43914	8.454741	-0.318020	4.353597	-0.559291	0.091361	0.087772	-0.585670	-0.114650	-0.618948	-0.743373	-0.219989	0.484017	-0.405868
43915	8.577626	-0.133917	4.158065	-0.525182	0.044697	0.053130	-0.583392	-0.118873	-0.621541	-0.747539	-0.214026	0.486105	-0.398849
43916	9.142380	-0.023545	4.211655	-0.543752	-0.003646	0.036529	-0.582805	-0.123804	-0.622160	-0.751304	-0.208151	0.489020	-0.391249
43917	9.166503	-0.140047	4.157345	-0.556554	0.005884	-0.014111	-0.583360	-0.126487	-0.619934	-0.755582	-0.202659	0.491540	-0.382641
43918	8.668772	-0.243123	4.178493	-0.532886	-0.010833	0.021538	-0.584769	-0.127477	-0.617684	-0.759170	-0.197102	0.494294	-0.374814
43919	8.673831	-0.359702	4.092796	-0.565758	-0.026605	-0.010607	-0.586606	-0.126624	-0.618645	-0.762950	-0.191639	0.497263	-0.365938
43920	8.816939	-0.485290	4.251073	-0.534822	-0.010433	-0.020954	-0.584779	-0.124796	-0.618781	-0.766688	-0.186421	0.499740	-0.357347
43921	8.859812	-0.688731	4.226705	-0.560097	0.005840	-0.014289	-0.586608	-0.126343	-0.618501	-0.770605	-0.180789	0.502023	-0.348508
43922	8.724759	-0.503725	4.302146	-0.557296	0.018333	-0.003725	-0.587307	-0.127465	-0.619632	-0.774392	-0.174810	0.504150	-0.339987
43923	8.816865	-0.499775	4.253651	-0.552576	0.035249	0.017480	-0.587447	-0.127890	-0.618792	-0.778169	-0.168722	0.505903	-0.331734
43924	8.763708	-0.421818	4.298764	-0.558047	0.028867	0.028068	-0.586596	-0.128735	-0.619370	-0.781658	-0.162298	0.507853	-0.323659
43925	8.802020	-0.368483	4.363360	-0.539907	0.026966	0.030072	-0.585745	-0.129579	-0.620510	-0.785046	-0.156297	0.509564	-0.315624
43926	8.779805	-0.433398	4.395528	-0.559941	0.024465	0.017454	-0.584186	-0.131133	-0.620258	-0.788373	-0.149940	0.511436	-0.307275
43927	8.719549	-0.367630	4.416622	-0.552766	0.010902	0.018501	-0.584328	-0.130704	-0.622220	-0.791528	-0.143918	0.513310	-0.298804
43928	8.690733	-0.289993	4.435126	-0.534796	0.002151	-0.019271	-0.583761	-0.131557	-0.620125	-0.794582	-0.138434	0.515150	-0.289993
43929	8.707480	-0.333614	4.433174	-0.538421	-0.001499	-0.012216	-0.584332	-0.130003	-0.620948	-0.797570	-0.132997	0.516905	-0.281074
43930	8.699661	-0.381582	4.484464	-0.540075	0.018213	0.000018	-0.583061	-0.130147	-0.620959	-0.800505	-0.127106	0.518446	-0.272489
43931	8.719081	-0.372098	4.474667	-0.529148	0.028163	-0.009641	-0.583205	-0.129440	-0.621653	-0.803580	-0.121595	0.519545	-0.263718
43932	8.699659	-0.362187	4.493913	-0.552849	0.017502	-0.014279	-0.583205	-0.129013	-0.622914	-0.806421	-0.115618	0.521000	-0.254708
43933	8.712164	-0.297166	4.469007	-0.556588	0.000390	-0.012436	-0.582641	-0.128874	-0.622917	-0.809097	-0.109811	0.522538	-0.245475
43934	8.710398	-0.295253	4.386830	-0.552828	0.011058	0.001700	-0.582355	-0.129860	-0.623211	-0.811588	-0.103674	0.523997	-0.236650
43935	8.739228	-0.295328	4.403707	-0.545637	-0.001603	0.003636	-0.581373	-0.128740	-0.621660	-0.813947	-0.097863	0.525409	-0.227725
43936	8.778014	-0.334498	4.363013	-0.546407	0.018211	0.005280	-0.582921	-0.129721	-0.622080	-0.816288	-0.091737	0.526597	-0.218983
43937	8.743815	-0.372738	4.397316	-0.561786	0.029106	0.003250	-0.580659	-0.130427	-0.623230	-0.818807	-0.085509	0.527440	-0.209883
43938	8.653098	-0.368119	4.271732	-0.553656	0.023751	-0.007250	-0.581075	-0.131832	-0.624226	-0.821068	-0.079349	0.528415	-0.200820
43939	8.753131	-0.362827	4.445521	-0.554751	-0.010629	0.009770	-0.581917	-0.133528	-0.621988	-0.822930	-0.073310	0.529746	-0.191785
43940	8.778443	-0.123944	4.408991	-0.547599	-0.008598	-0.017545	-0.581614	-0.138033	-0.623162	-0.824673	-0.067472	0.531081	-0.182521
43941	8.754197	-0.143094	4.414070	-0.556798	-0.019225	-0.033519	-0.581888	-0.139722	-0.623599	-0.826409	-0.061886	0.532352	-0.172681
43942	8.701631	-0.068041	4.381890	-0.535009	-0.018398	-0.036807	-0.581594	-0.142684	-0.622648	-0.827894	-0.056476	0.533644	-0.163173
43943	8.759497	-0.039269	4.403239	-0.535836	0.002433	-0.047546	-0.581308	-0.143674	-0.621817	-0.829681	-0.051319	0.534319	-0.153294
43944	8.740188	-0.019753	4.412713	-0.553053	0.006053	-0.040694	-0.580310	-0.146643	-0.619326	-0.831250	-0.045555	0.535117	-0.143517
43945	8.725121	0.043842	4.518345	-0.562099	0.015079	-0.038202	-0.580167	-0.147066	-0.619472	-0.832962	-0.039830	0.535512	-0.133473
43946	8.800771	-0.183232	4.612602	-0.557280	0.036330	-0.000255	-0.579317	-0.147343	-0.621309	-0.834532	-0.033466	0.535707	-0.124313
43947	8.564511	-0.133468	4.602697	-0.543762	0.016386	0.003523	-0.579884	-0.146493	-0.622561	-0.835935	-0.027591	0.535909	-0.115126
43948	8.626874	-0.254758	4.594301	-0.564659	0.003730	0.019278	-0.579326	-0.144941	-0.623533	-0.836909	-0.020961	0.536538	-0.106163
43949	8.665608	-0.356912	4.530146	-0.564713	-0.018036	0.035332	-0.579754	-0.143815	-0.622815	-0.837688	-0.014464	0.537228	-0.097241
43950	8.699380	-0.386201	4.518346	-0.556475	-0.016398	0.049576	-0.579626	-0.141142	-0.621664	-0.838180	-0.007682	0.538055	-0.088842
43951	8.680678	-0.335665	4.464646	-0.547476	-0.030864	0.050660	-0.581605	-0.140148	-0.622762	-0.838600	-0.001330	0.538790	-0.080338
43952	8.680838	-0.323673	4.450014	-0.556583	-0.034415	0.049693	-0.583301	-0.140010	-0.620779	-0.838704	0.005427	0.539790	-0.071920
43953	8.686147	-0.227129	4.434431	-0.554827	-0.034290	0.035573	-0.582887	-0.138041	-0.619918	-0.838924	0.011726	0.540456	-0.063062
43954	8.724462	-0.217432	4.477767	-0.550175	-0.005324	0.018648	-0.583162	-0.139590	-0.619933	-0.839188	0.018078	0.540834	-0.054172
43955	8.617699	-0.247813	4.536242	-0.556472	0.009179	0.010495	-0.584434	-0.139163	-0.620340	-0.839717	0.024172	0.540630	-0.044843
43956	8.468797	-0.281404	4.425662	-0.569544	-0.055678	0.014250	-0.584298	-0.137753	-0.620748	-0.839227	0.030758	0.541736	-0.035684
43957	8.680443	-0.303959	4.510204	-0.543075	-0.172793	0.002046	-0.589958	-0.134646	-0.619125	-0.837600	0.036379	0.544429	-0.026446
43958	8.953621	-0.407864	4.402260	-0.550054	-0.105659	-0.041748	-0.590672	-0.133247	-0.615590	-0.836401	0.041978	0.546256	-0.016573
43959	8.866997	-0.388136	4.377991	-0.564949	-0.033790	-0.012300	-0.591657	-0.134378	-0.613626	-0.836076	0.047858	0.546481	-0.006737
43960	8.778069	-0.290906	4.377025	-0.538562	-0.017592	-0.024481	-0.594340	-0.134090	-0.613602	-0.835629	0.053470	0.546678	0.002797
43961	8.816261	-0.288382	4.432523	-0.561983	0.025931	-0.042710	-0.593215	-0.132964	-0.614161	-0.835755	0.058949	0.545771	0.013176
43962	8.801847	-0.310163	4.413455	-0.550988	0.040293	-0.042674	-0.593486	-0.135498	-0.614467	-0.835708	0.064552	0.544873	0.023209
43963	8.787740	-0.266740	4.386408	-0.547264	0.060179	-0.051595	-0.591653	-0.134791	-0.616442	-0.836005	0.069653	0.543243	0.033617
43964	8.748882	-0.309935	4.396608	-0.556289	0.063739	-0.042890	-0.590098	-0.135073	-0.617582	-0.835985	0.075318	0.541797	0.043733
43965	8.758738	-0.218041	4.414901	-0.548924	0.078960	-0.035808	-0.588125	-0.134227	-0.619275	-0.836278	0.080578	0.539666	0.053914
43966	8.705284	-0.202871	4.467964	-0.538108	0.076359	-0.053370	-0.586997	-0.133660	-0.620965	-0.836188	0.085798	0.537895	0.064012
43967	8.666764	-0.236643	4.439395	-0.550854	0.061870	-0.039286	-0.584184	-0.131125	-0.622648	-0.836078	0.091046	0.535886	0.074229
43968	8.681398	-0.295039	4.391699	-0.540102	0.032956	-0.035447	-0.584748	-0.130835	-0.624749	-0.835325	0.096536	0.534663	0.083951
43969	8.712773	-0.285540	4.396384	-0.558322	0.018526	-0.024063	-0.582917	-0.130137	-0.624194	-0.834550	0.102115	0.533182	0.093890
43970	8.710301	-0.246691	4.422534	-0.538400	0.002994	-0.010462	-0.582493	-0.130280	-0.623777	-0.833317	0.107875	0.532277	0.103092
43971	8.671817	-0.251403	4.403307	-0.553055	-0.015829	-0.014064	-0.583046	-0.132954	-0.624222	-0.832002	0.113515	0.531210	0.112710
43972	8.733668	-0.270461	4.509759	-0.556769	-0.024795	-0.016701	-0.584742	-0.132674	-0.622519	-0.830213	0.119549	0.530604	0.122120
43973	8.742533	-0.250487	4.620679	-0.558399	0.003954	-0.007167	-0.585025	-0.132391	-0.622795	-0.828912	0.125271	0.529026	0.131699
43974	8.729351	-0.329025	4.416178	-0.547576	-0.023237	0.005509	-0.585587	-0.132950	-0.623640	-0.827013	0.131363	0.528226	0.140609
43975	8.796737	-0.266267	4.470965	-0.565082	-0.061003	0.007324	-0.586715	-0.133660	-0.621108	-0.824847	0.137497	0.527521	0.149815
43976	8.802590	-0.175013	4.382948	-0.540430	-0.030319	-0.010251	-0.587979	-0.135211	-0.619990	-0.822644	0.143292	0.526772	0.158856
43977	8.722649	-0.227601	4.395724	-0.538545	-0.021338	-0.009424	-0.588397	-0.136621	-0.619298	-0.820725	0.148653	0.525399	0.168133
43978	8.645936	-0.268746	4.309295	-0.571344	-0.042837	-0.007038	-0.589520	-0.138029	-0.618742	-0.818110	0.155001	0.524607	0.177363
43979	8.759768	-0.204334	4.289093	-0.562295	-0.046467	-0.006877	-0.590789	-0.138309	-0.618454	-0.815661	0.160827	0.523416	0.186728
43980	8.856570	-0.210004	4.252780	-0.540393	-0.030341	-0.006699	-0.594170	-0.139711	-0.618161	-0.813070	0.166591	0.522395	0.195620
43981	8.783841	-0.102620	4.345920	-0.545843	-0.030403	0.002078	-0.594025	-0.141130	-0.615365	-0.810683	0.172139	0.520836	0.204674
43982	8.740852	-0.170592	4.254912	-0.560297	-0.026815	0.010720	-0.594870	-0.141693	-0.614802	-0.807936	0.178357	0.519488	0.213452
43983	8.793480	-0.170546	4.315251	-0.545656	-0.018048	0.030307	-0.595999	-0.141834	-0.613810	-0.805608	0.184098	0.517497	0.222040
43984	8.769274	-0.223667	4.298962	-0.559995	0.010832	0.031721	-0.594588	-0.142125	-0.612278	-0.803149	0.190324	0.515336	0.230557
43985	8.759292	-0.230612	4.337715	-0.534714	0.005616	-0.002457	-0.594026	-0.141563	-0.611995	-0.800773	0.195401	0.513007	0.239591
43986	8.759471	-0.252575	4.304130	-0.532943	0.002093	-0.012147	-0.596149	-0.139862	-0.613648	-0.797936	0.200742	0.511154	0.248443
43987	8.774062	-0.213970	4.308513	-0.554760	0.004058	-0.018599	-0.597417	-0.140424	-0.613363	-0.795197	0.205933	0.508679	0.257873
43988	8.778832	-0.209106	4.318118	-0.542960	0.004018	-0.020229	-0.595859	-0.141694	-0.613810	-0.792104	0.211296	0.506648	0.266897
43989	8.745120	-0.218651	4.303771	-0.538459	0.000453	-0.027239	-0.595441	-0.140286	-0.613939	-0.789157	0.216109	0.504214	0.276218
43990	8.778742	-0.252667	4.308938	-0.545705	0.009605	-0.038878	-0.595863	-0.140564	-0.614642	-0.785811	0.221247	0.502027	0.285518
43991	8.745422	-0.267380	4.241488	-0.552989	0.002398	-0.035386	-0.596144	-0.140989	-0.613800	-0.782578	0.226147	0.499377	0.295045
43992	8.710262	-0.232115	4.434454	-0.542067	0.004009	-0.021126	-0.595861	-0.140987	-0.614646	-0.779097	0.231385	0.497087	0.303928
43993	8.744854	-0.317825	4.290380	-0.553952	-0.007529	-0.033576	-0.595167	-0.138311	-0.614905	-0.775577	0.236327	0.494437	0.313308
43994	8.785722	-0.291287	4.323858	-0.571181	-0.004803	-0.026707	-0.594885	-0.138743	-0.612100	-0.771639	0.241960	0.491995	0.322444
43995	8.774233	-0.248047	4.270230	-0.549342	0.004153	-0.031808	-0.594320	-0.138743	-0.612666	-0.768065	0.246721	0.489049	0.331717
43996	8.810452	-0.224047	4.279580	-0.562062	-0.004952	-0.014198	-0.594599	-0.139302	-0.613795	-0.764053	0.252277	0.486469	0.340479
43997	8.793612	-0.190047	4.288888	-0.565623	0.004010	-0.007218	-0.594034	-0.139586	-0.613521	-0.760365	0.257470	0.483162	0.349440
43998	8.779264	-0.214305	4.260181	-0.557559	-0.004864	-0.026535	-0.593750	-0.139725	-0.614228	-0.756094	0.262779	0.480545	0.358252
43999	8.832117	-0.219290	4.289163	-0.545720	-0.007763	-0.010447	-0.594602	-0.138452	-0.615192	-0.752182	0.267664	0.477444	0.366913
44000	8.808128	-0.151380	4.302936	-0.563918	-0.017700	0.001789	-0.594875	-0.140995	-0.612967	-0.747771	0.273371	0.474696	0.375194
44001	8.842047	-0.127457	4.297791	-0.561976	0.002094	0.004355	-0.595164	-0.139301	-0.613509	-0.743786	0.278502	0.471125	0.383744
44002	8.798268	-0.156000	4.327165	-0.538402	0.002094	-0.008653	-0.594032	-0.139868	-0.613524	-0.739439	0.283519	0.468212	0.391950
44003	8.781656	-0.160971	4.288580	-0.564611	0.013787	0.006890	-0.594314	-0.140151	-0.612822	-0.735387	0.288554	0.464307	0.400451
44004	8.817540	-0.185183	4.317799	-0.541917	0.005467	0.018709	-0.593330	-0.139309	-0.612539	-0.731092	0.293789	0.461044	0.408205
44005	8.810488	-0.185289	4.293645	-0.550966	0.012759	0.014135	-0.593328	-0.139872	-0.612545	-0.726989	0.298634	0.457108	0.416363
44006	8.818027	-0.175882	4.259700	-0.561884	0.009209	0.014034	-0.593609	-0.140011	-0.612966	-0.722397	0.304020	0.453536	0.424286
44007	8.786532	-0.211949	4.257729	-0.543622	0.023533	0.014148	-0.592761	-0.139866	-0.614940	-0.718259	0.308603	0.449398	0.432332
44008	8.756216	-0.190794	4.131880	-0.540139	0.002908	0.001933	-0.592192	-0.141568	-0.612010	-0.713469	0.313554	0.446062	0.440085
44009	8.740420	-0.155696	4.317573	-0.542737	0.016211	0.025699	-0.591907	-0.141844	-0.613842	-0.709200	0.318222	0.441861	0.447804
44010	8.761183	-0.278686	4.381744	-0.560040	0.010939	0.019322	-0.591352	-0.139734	-0.613262	-0.704341	0.323472	0.438015	0.455426
44011	8.783602	-0.184848	4.337172	-0.569028	0.029026	0.017355	-0.591911	-0.141000	-0.613271	-0.699768	0.328248	0.433341	0.463459
44012	8.749627	-0.213574	4.347203	-0.545467	0.032737	-0.007173	-0.592756	-0.141277	-0.614392	-0.694776	0.332788	0.429383	0.471348
44013	8.798011	-0.243061	4.318471	-0.534589	0.016280	0.014294	-0.592763	-0.139443	-0.615076	-0.690122	0.337103	0.425120	0.478921
44014	8.778496	-0.228226	4.352161	-0.560026	0.024636	-0.000213	-0.590222	-0.139733	-0.614255	-0.684860	0.341903	0.420983	0.486664
44015	8.802631	-0.242923	4.345044	-0.567304	0.023796	-0.002943	-0.590364	-0.139163	-0.616076	-0.679709	0.346374	0.416315	0.494674
44016	8.751863	-0.211020	4.371336	-0.547344	0.025570	-0.010690	-0.589095	-0.138884	-0.616223	-0.674267	0.350821	0.412252	0.502331
44017	8.768578	-0.194011	4.402537	-0.554732	0.013089	-0.021311	-0.588386	-0.139732	-0.615957	-0.668756	0.354994	0.407878	0.510275
44018	8.768710	-0.213512	4.376174	-0.538265	0.018207	0.001849	-0.589097	-0.138604	-0.615658	-0.663281	0.359412	0.403811	0.517512
44019	8.754153	-0.203663	4.390582	-0.527415	0.016448	-0.008631	-0.586836	-0.139172	-0.615963	-0.657955	0.363212	0.399490	0.524957
44020	8.744444	-0.213253	4.393118	-0.543734	0.018278	-0.003529	-0.588248	-0.138885	-0.616371	-0.652232	0.367575	0.395303	0.532182
44021	8.744370	-0.227738	4.395697	-0.549124	0.027305	-0.002765	-0.589374	-0.139444	-0.617071	-0.646734	0.371511	0.390478	0.539668
44022	8.727952	-0.191656	4.351820	-0.567379	0.011151	-0.000222	-0.587115	-0.139586	-0.618215	-0.640656	0.376196	0.386001	0.546845
44023	8.720179	-0.222692	4.405338	-0.569201	0.014824	-0.007351	-0.586413	-0.138458	-0.619192	-0.634690	0.380403	0.381062	0.554305
44024	8.705522	-0.249123	4.415318	-0.557391	0.018433	-0.014319	-0.586987	-0.136342	-0.619447	-0.628424	0.384678	0.376605	0.561494
44025	8.715880	-0.286119	4.306979	-0.540194	0.009425	-0.022906	-0.587546	-0.137325	-0.620015	-0.622299	0.388375	0.372086	0.568737
44026	8.729478	-0.261251	4.432337	-0.545600	0.012924	-0.008836	-0.586699	-0.137754	-0.618901	-0.615990	0.392511	0.367689	0.575583
44027	8.728575	-0.374453	4.494011	-0.564756	-0.005067	-0.002775	-0.585577	-0.135923	-0.619313	-0.609640	0.396739	0.362821	0.582493
44028	8.734760	-0.181654	4.412110	-0.556576	0.002169	-0.008887	-0.585437	-0.135927	-0.618189	-0.603011	0.401038	0.358336	0.589187
44029	8.714979	-0.270842	4.430047	-0.529294	0.003810	-0.005940	-0.585012	-0.136208	-0.618898	-0.596816	0.404618	0.353720	0.595800
44030	8.719994	-0.261328	4.410603	-0.556546	-0.000627	0.000849	-0.584595	-0.134801	-0.618606	-0.590138	0.408923	0.349097	0.602205
44031	8.724594	-0.251478	4.444316	-0.558389	0.002181	-0.009805	-0.586569	-0.135074	-0.619859	-0.583497	0.412749	0.344108	0.608900
44032	8.729312	-0.299903	4.435185	-0.553018	-0.012262	-0.009658	-0.586852	-0.135076	-0.618872	-0.576495	0.416981	0.339656	0.615154
44033	8.744093	-0.309935	4.391782	-0.549342	-0.010539	-0.002545	-0.586433	-0.134236	-0.617742	-0.569780	0.420812	0.334788	0.621437
44034	8.744146	-0.251798	4.412880	-0.571188	-0.007593	-0.017851	-0.587137	-0.134371	-0.618863	-0.562411	0.425036	0.330038	0.627784
44035	8.731836	-0.270918	4.434858	-0.556545	0.003942	-0.006256	-0.586427	-0.135073	-0.620281	-0.555537	0.428641	0.324872	0.634117
44036	8.700199	-0.289901	4.459276	-0.532826	0.020033	-0.005203	-0.586011	-0.133811	-0.618584	-0.548695	0.432067	0.320103	0.640145
44037	8.721948	-0.268242	4.466255	-0.558297	0.012918	-0.001912	-0.584884	-0.133108	-0.619148	-0.541780	0.435502	0.314703	0.646355
44038	8.729160	-0.280387	4.463964	-0.543748	0.023806	-0.017732	-0.584041	-0.132262	-0.619849	-0.534572	0.438818	0.309783	0.652461
44039	8.693110	-0.289977	4.439955	-0.549178	0.020128	-0.007165	-0.583477	-0.131980	-0.620413	-0.527576	0.441923	0.304397	0.658567
44040	8.705215	-0.290084	4.435108	-0.541973	0.012935	-0.012341	-0.584598	-0.133665	-0.621125	-0.520258	0.445292	0.299489	0.664344
44041	8.724110	-0.299567	4.483516	-0.553710	0.023771	-0.009006	-0.585734	-0.131686	-0.622501	-0.513084	0.448278	0.293955	0.670360
44042	8.685963	-0.294856	4.425521	-0.552975	0.004112	-0.027459	-0.583341	-0.130425	-0.621803	-0.505285	0.451683	0.289048	0.676107
44043	8.712002	-0.250975	4.511987	-0.545713	-0.010627	0.004570	-0.583482	-0.130852	-0.620401	-0.498034	0.455018	0.283785	0.681459
44044	8.699757	-0.415598	4.455847	-0.558458	-0.001232	-0.031928	-0.583770	-0.129584	-0.620385	-0.489965	0.458415	0.278825	0.687057
44045	8.714569	-0.314144	4.461944	-0.572920	0.009591	-0.025070	-0.584897	-0.129860	-0.621223	-0.482044	0.461461	0.273193	0.692859
44046	8.661661	-0.328507	4.430762	-0.545602	0.009293	-0.007067	-0.584462	-0.132110	-0.622937	-0.474370	0.464610	0.268003	0.698058
44047	8.728994	-0.328735	4.462088	-0.533759	0.020120	-0.014060	-0.583763	-0.130706	-0.621944	-0.466894	0.467084	0.262654	0.703459
44048	8.690322	-0.318749	4.474110	-0.563788	0.020404	-0.030344	-0.583057	-0.130707	-0.622230	-0.458667	0.470010	0.257249	0.708899
44049	8.699610	-0.316088	4.522396	-0.543832	0.020356	-0.035418	-0.581789	-0.130284	-0.622939	-0.450675	0.472349	0.251900	0.714370
44050	8.624804	-0.342291	4.508290	-0.552942	0.009498	-0.026629	-0.583480	-0.130703	-0.623070	-0.442431	0.475228	0.246640	0.719431
44051	8.684875	-0.303669	4.560940	-0.540378	-0.004843	-0.040534	-0.582630	-0.131266	-0.623645	-0.434156	0.477755	0.241558	0.724506
44052	8.692389	-0.316058	4.519989	-0.534908	-0.004899	-0.036929	-0.582919	-0.130002	-0.622505	-0.425755	0.480514	0.236717	0.729249
44053	8.704634	-0.304157	4.502925	-0.533029	0.002254	-0.031638	-0.582915	-0.130988	-0.622515	-0.417603	0.482802	0.231544	0.734097
44054	8.690503	-0.212233	4.501918	-0.562131	-0.003043	-0.028399	-0.581501	-0.131697	-0.621972	-0.408969	0.485683	0.226142	0.738726
44055	8.690692	-0.231779	4.468306	-0.547556	0.002294	-0.028262	-0.581636	-0.132820	-0.623248	-0.400613	0.487987	0.220678	0.743424
44056	8.710279	-0.178796	4.458023	-0.544000	-0.001194	-0.042342	-0.581912	-0.134655	-0.621999	-0.391854	0.490508	0.215603	0.747909
44057	8.705192	-0.222189	4.470596	-0.560332	-0.002985	-0.035452	-0.581345	-0.135220	-0.622010	-0.383134	0.492835	0.210015	0.752473
44058	8.702030	-0.160484	4.286264	-0.542293	-0.030140	-0.029750	-0.582332	-0.135503	-0.620740	-0.374360	0.495709	0.205006	0.756372
44059	8.704795	-0.187929	4.537874	-0.547606	-0.008614	-0.017575	-0.581765	-0.136351	-0.620331	-0.365907	0.497972	0.199440	0.760500
44060	8.724333	-0.270659	4.468695	-0.547725	-0.033872	-0.013886	-0.581773	-0.134379	-0.620451	-0.357216	0.500889	0.194161	0.764074
44061	8.739305	-0.171759	4.453073	-0.562205	-0.026653	-0.007006	-0.583463	-0.135222	-0.619744	-0.348609	0.503448	0.188361	0.767810
44062	8.739176	-0.205592	4.453450	-0.561212	-0.017713	0.000024	-0.584589	-0.136067	-0.619181	-0.339969	0.506141	0.182570	0.771305
44063	8.758681	-0.213147	4.424512	-0.546715	-0.017667	-0.012188	-0.585296	-0.136071	-0.617489	-0.331379	0.508313	0.176963	0.774912
44064	8.734581	-0.169388	4.440970	-0.556646	-0.014146	0.001829	-0.585161	-0.134663	-0.617194	-0.322744	0.510798	0.171150	0.778222
44065	8.744218	-0.188828	4.433925	-0.541959	0.007361	0.007176	-0.587274	-0.135644	-0.617469	-0.314505	0.512495	0.165229	0.781751
44066	8.695933	-0.256388	4.403330	-0.552933	-0.014331	0.019549	-0.587286	-0.132969	-0.616879	-0.306110	0.514895	0.159245	0.784742
44067	8.744492	-0.220564	4.383534	-0.531196	-0.023429	0.018990	-0.588416	-0.132684	-0.616867	-0.297988	0.516930	0.153538	0.787663
44068	8.758685	-0.281026	4.391439	-0.550940	0.009012	0.028285	-0.587438	-0.130575	-0.616430	-0.289753	0.518855	0.147316	0.790652
44069	8.753896	-0.285875	4.384251	-0.574632	0.000179	0.020984	-0.587997	-0.131701	-0.616297	-0.281211	0.520658	0.140735	0.793744
44070	8.758592	-0.295496	4.396434	-0.538312	0.007366	0.004556	-0.589979	-0.130286	-0.616689	-0.272657	0.522346	0.134933	0.796622
44071	8.749107	-0.300421	4.372337	-0.556467	0.012931	-0.003654	-0.588427	-0.130006	-0.617260	-0.263874	0.523647	0.128801	0.799734
44072	8.753934	-0.300451	4.372331	-0.532033	0.003901	-0.013927	-0.589421	-0.129022	-0.615836	-0.255019	0.525185	0.123276	0.802464
44073	8.729669	-0.309889	4.384551	-0.563746	0.016663	-0.014383	-0.589848	-0.127749	-0.617226	-0.245927	0.526303	0.117099	0.805489
44074	8.734759	-0.324679	4.343630	-0.555564	0.020294	-0.021386	-0.588711	-0.129726	-0.616552	-0.236682	0.527549	0.111156	0.808281
44075	8.729122	-0.270659	4.473521	-0.543020	-0.003196	-0.021095	-0.589423	-0.128313	-0.617094	-0.227590	0.528736	0.105458	0.810876
44076	8.700923	-0.317155	4.353257	-0.540349	-0.004818	-0.042292	-0.591253	-0.129438	-0.616529	-0.218054	0.530140	0.100070	0.813259
44077	8.763614	-0.264171	4.386412	-0.540304	0.002350	-0.037009	-0.590964	-0.130559	-0.618512	-0.208682	0.531059	0.094543	0.815775
44078	8.725288	-0.247194	4.357277	-0.553006	-0.008613	-0.014094	-0.590119	-0.130713	-0.615427	-0.199412	0.532498	0.088635	0.817817
44079	8.768859	-0.194240	4.366293	-0.556597	0.002255	-0.017726	-0.590248	-0.133388	-0.615735	-0.190122	0.533389	0.082629	0.820075
44080	8.749419	-0.179466	4.390318	-0.560171	0.010338	-0.013398	-0.589822	-0.134382	-0.613780	-0.180768	0.534410	0.076495	0.822118
44081	8.734852	-0.152639	4.414203	-0.560173	0.011238	-0.013404	-0.589251	-0.135787	-0.615206	-0.171471	0.535034	0.070343	0.824250
44082	8.647943	-0.207827	4.390771	-0.562976	0.003251	-0.026681	-0.590936	-0.137759	-0.614370	-0.161814	0.536023	0.064305	0.826051
44083	8.768485	-0.213329	4.405169	-0.565596	0.018546	-0.021474	-0.589810	-0.137197	-0.614513	-0.152284	0.536390	0.058121	0.828081
44084	8.681834	-0.210548	4.376257	-0.557505	-0.000487	-0.014202	-0.588956	-0.138890	-0.614538	-0.142849	0.537298	0.052029	0.829577
44085	8.754543	-0.131255	4.375275	-0.565572	0.012966	-0.001969	-0.588102	-0.140299	-0.615121	-0.133589	0.537635	0.045655	0.831275
44086	8.744571	-0.135783	4.414001	-0.543857	0.006665	-0.014065	-0.588662	-0.141710	-0.614007	-0.124276	0.538255	0.039749	0.832621
44087	8.720566	-0.111495	4.408930	-0.561995	0.002084	0.003442	-0.588667	-0.140585	-0.613433	-0.115095	0.538625	0.033409	0.833978
