# Supplementary material for: Identification of Haptic Based Guiding Using Hard Reins
Source: PLoS One. 2015 Jul 22;10(7):e0132020. doi: 10.1371/journal.pone.0132020 (PMC4511788; doi:10.1371/journal.pone.0132020)
Supplement: S8 File — (ZIP) [file pone.0132020.s008.zip › Exp2_MotionData1/Subject1/path3/T10/fh10.txt]

// Start Time: 0
// Sample rate: 25.0Hz
// Scenario: 4.9
// Firmware Version: 2.6.1
Counter	Acc_X	Acc_Y	Acc_Z	Gyr_X	Gyr_Y	Gyr_Z	Mag_X	Mag_Y	Mag_Z	Quat_w	Quat_x	Quat_y	Quat_z
43582	-0.407876	0.666178	-9.805539	-0.023255	0.009438	-0.011372	-0.256973	-0.321477	0.696487	0.012939	-0.207487	0.977388	0.038669
43583	-0.408122	0.632453	-9.822749	-0.007218	-0.006327	-0.000744	-0.255903	-0.320230	0.692149	0.013084	-0.207511	0.977374	0.038837
43584	-0.431894	0.685514	-9.836355	-0.004476	-0.001043	-0.011261	-0.255899	-0.320786	0.691881	0.013172	-0.208009	0.977262	0.038949
43585	-0.402817	0.697483	-9.781188	-0.023304	0.004161	-0.002575	-0.255100	-0.320929	0.691342	0.013049	-0.208081	0.977231	0.039388
43586	-0.340384	0.646628	-9.734242	-0.018876	0.005864	0.006245	-0.255103	-0.321207	0.692653	0.012929	-0.208252	0.977181	0.039758
43587	-0.301748	0.648525	-9.801851	-0.008998	-0.003735	-0.002539	-0.255362	-0.322594	0.692906	0.013016	-0.208313	0.977159	0.039945
43588	-0.330360	0.699299	-9.789003	-0.005455	0.005871	0.008114	-0.254697	-0.322320	0.692242	0.012949	-0.208448	0.977127	0.040053
43589	-0.397849	0.714502	-9.708931	-0.003682	-0.011617	0.004560	-0.254292	-0.323433	0.692093	0.013205	-0.208363	0.977137	0.040171
43590	-0.378708	0.685855	-9.589252	0.001677	-0.006397	0.004604	-0.253507	-0.322605	0.693797	0.013412	-0.208527	0.977098	0.040190
43591	-0.412605	0.678426	-9.745271	-0.010782	-0.001086	-0.004267	-0.255067	-0.323981	0.686846	0.013441	-0.208625	0.977068	0.040400
43592	-0.407597	0.704707	-9.790678	-0.009036	0.000645	0.007212	-0.252947	-0.323159	0.686428	0.013463	-0.208745	0.977034	0.040599
43593	-0.366489	0.713874	-9.834189	-0.001893	0.000634	0.011660	-0.254028	-0.323018	0.691830	0.013482	-0.208530	0.977078	0.040632
43594	-0.392988	0.723630	-9.857883	-0.014430	-0.022098	0.007973	-0.253090	-0.323021	0.689189	0.013926	-0.208609	0.977039	0.041032
43595	-0.376195	0.706793	-9.814960	-0.026904	-0.002849	0.000893	-0.252562	-0.323024	0.689969	0.013917	-0.208609	0.977016	0.041564
43596	-0.416790	0.767540	-9.717772	-0.048374	0.007635	0.000796	-0.254011	-0.324683	0.689581	0.013643	-0.208859	0.976927	0.042501
43597	-0.392671	0.767013	-9.828546	-0.008926	0.009445	-0.013013	-0.252664	-0.327466	0.688482	0.013480	-0.209136	0.976864	0.042629
43598	-0.426690	0.736141	-9.785345	0.033979	-0.004551	-0.009223	-0.252276	-0.325941	0.688885	0.013796	-0.209588	0.976790	0.042006
43599	-0.412542	0.685781	-9.699521	-0.014352	-0.008084	-0.009605	-0.253075	-0.325659	0.689294	0.013951	-0.209785	0.976732	0.042312
43600	-0.407353	0.734025	-9.641328	-0.022426	0.004132	-0.002563	-0.253329	-0.327463	0.688886	0.013857	-0.210091	0.976648	0.042756
43601	-0.407118	0.772017	-9.801926	0.008910	0.004173	-0.002323	-0.253069	-0.325936	0.688109	0.013863	-0.210149	0.976644	0.042560
43602	-0.431392	0.757488	-9.895618	0.012554	0.002480	-0.014633	-0.252797	-0.327049	0.687831	0.013958	-0.210688	0.976537	0.042324
43603	-0.378570	0.709489	-9.725980	0.025000	-0.004592	-0.004023	-0.253338	-0.326214	0.689424	0.014205	-0.210768	0.976537	0.041848
43604	-0.426858	0.709948	-9.699120	-0.004552	0.002393	0.002850	-0.252408	-0.326358	0.689540	0.014216	-0.210960	0.976491	0.041951
43605	-0.397737	0.733428	-9.812064	-0.021579	0.009376	0.014205	-0.252538	-0.327329	0.690189	0.013978	-0.210709	0.976532	0.042331
43606	-0.397432	0.776672	-9.828394	-0.000104	0.005886	0.013477	-0.252673	-0.325661	0.688237	0.013930	-0.210686	0.976537	0.042336
43607	-0.426427	0.772279	-9.765704	-0.007251	-0.004603	0.006344	-0.252935	-0.326354	0.688366	0.014033	-0.210573	0.976553	0.042495
43608	-0.393022	0.714435	-9.718588	-0.003662	0.002383	0.004610	-0.252539	-0.326495	0.689278	0.014045	-0.210729	0.976516	0.042581
43609	-0.412337	0.714623	-9.706402	-0.000104	0.005874	0.009941	-0.251082	-0.325809	0.688737	0.013970	-0.210552	0.976556	0.042555
43610	-0.484931	0.695764	-9.766079	0.001720	-0.002820	0.001131	-0.251623	-0.324140	0.689025	0.014111	-0.210744	0.976513	0.042557
43611	-0.455719	0.729137	-9.789982	0.012467	0.007674	0.003008	-0.252406	-0.326635	0.689274	0.014064	-0.210701	0.976535	0.042274
43612	-0.436168	0.762564	-9.821012	0.016009	0.012900	0.013628	-0.252141	-0.325942	0.688227	0.013945	-0.210722	0.976547	0.041935
43613	-0.392826	0.743166	-9.761521	-0.011665	0.011156	-0.002459	-0.251730	-0.328027	0.688199	0.013733	-0.210795	0.976526	0.042109
43614	-0.392788	0.748020	-9.747046	-0.010819	0.018124	0.009909	-0.252010	-0.326638	0.689925	0.013403	-0.210870	0.976508	0.042270
43615	-0.388261	0.706976	-9.786012	-0.000122	-0.002874	0.013427	-0.253599	-0.326350	0.688376	0.013499	-0.210618	0.976560	0.042281
43616	-0.402433	0.748272	-9.689276	-0.009085	0.005848	0.016929	-0.252153	-0.327055	0.693469	0.013411	-0.210535	0.976572	0.042462
43617	-0.392593	0.776751	-9.789979	-0.003693	-0.004620	0.011648	-0.252669	-0.326355	0.688099	0.013527	-0.210316	0.976613	0.042551
43618	-0.469965	0.765139	-9.851935	0.007116	0.002448	-0.000562	-0.252011	-0.325665	0.688753	0.013588	-0.210561	0.976565	0.042425
43619	-0.412270	0.724222	-9.713502	-0.004511	0.007657	-0.004181	-0.252937	-0.326493	0.689021	0.013477	-0.210663	0.976543	0.042474
43620	-0.421629	0.767467	-9.753783	-0.030477	0.018140	0.004492	-0.252135	-0.327887	0.689783	0.013069	-0.210854	0.976483	0.043017
43621	-0.417099	0.726452	-9.783135	-0.021563	0.009386	0.009803	-0.254401	-0.327598	0.692053	0.012841	-0.210688	0.976505	0.043396
43622	-0.426603	0.745982	-9.713128	0.003536	0.020775	0.001221	-0.253740	-0.326351	0.690873	0.012529	-0.210901	0.976469	0.043263
43623	-0.392797	0.745718	-9.713423	0.012446	0.023372	0.010097	-0.253733	-0.327045	0.690078	0.012173	-0.210733	0.976525	0.042917
43624	-0.402339	0.764786	-9.794840	-0.025995	0.002408	-0.000825	-0.254254	-0.328152	0.688893	0.012095	-0.211013	0.976443	0.043438
43625	-0.387661	0.793330	-9.861935	-0.014320	0.016428	-0.004211	-0.255045	-0.328425	0.687721	0.011774	-0.211126	0.976413	0.043642
43626	-0.359084	0.735539	-9.809970	0.007110	0.002407	-0.000602	-0.253482	-0.326215	0.692578	0.011837	-0.211365	0.976366	0.043516
43627	-0.397704	0.736032	-9.747141	0.006999	-0.002894	0.020536	-0.251592	-0.327054	0.685055	0.011962	-0.210972	0.976455	0.043388
43628	-0.378322	0.743243	-9.699156	-0.000063	0.012879	0.002913	-0.252804	-0.326772	0.689542	0.011785	-0.211188	0.976412	0.043359
43629	-0.416514	0.806031	-9.714929	-0.021584	0.004116	0.011561	-0.253053	-0.328436	0.687428	0.011662	-0.210983	0.976440	0.043759
43630	-0.411728	0.801073	-9.751079	-0.012565	0.006783	-0.002464	-0.252394	-0.328162	0.688340	0.011557	-0.211291	0.976364	0.043999
43631	-0.395068	0.767252	-9.756418	0.005320	0.000659	-0.002368	-0.253992	-0.328154	0.689940	0.011629	-0.211349	0.976356	0.043886
43632	-0.436187	0.757945	-9.758574	-0.001837	0.006791	-0.000625	-0.253594	-0.328573	0.690718	0.011568	-0.211612	0.976298	0.043916
43633	-0.356807	0.716278	-9.810211	-0.003671	0.011125	0.011682	-0.253725	-0.328155	0.689411	0.011387	-0.211407	0.976344	0.043934
43634	-0.416426	0.820279	-9.774852	-0.012552	-0.003698	-0.007783	-0.254377	-0.329262	0.687833	0.011490	-0.211815	0.976241	0.044217
43635	-0.397153	0.813000	-9.746261	-0.011692	0.003269	0.001052	-0.253989	-0.327876	0.688629	0.011439	-0.211813	0.976233	0.044426
43636	-0.384986	0.825020	-9.717385	-0.005391	0.004157	-0.007712	-0.255416	-0.330364	0.683373	0.011420	-0.212228	0.976138	0.044535
43637	-0.411634	0.815401	-9.784563	-0.012567	0.011158	0.000199	-0.254356	-0.329536	0.682446	0.011213	-0.212249	0.976127	0.044730
43638	-0.435821	0.810706	-9.808443	0.003531	0.012918	0.002973	-0.254497	-0.330093	0.685594	0.011050	-0.212467	0.976086	0.044631
43639	-0.377894	0.803346	-9.708082	-0.021542	0.009372	0.003637	-0.254893	-0.330229	0.685336	0.010838	-0.212421	0.976081	0.045011
43640	-0.401737	0.848956	-9.798684	-0.021502	0.018155	0.000163	-0.255420	-0.330782	0.685076	0.010470	-0.212701	0.976007	0.045377
43641	-0.435519	0.853913	-9.836791	-0.028627	0.005944	-0.009614	-0.254874	-0.332311	0.683214	0.010309	-0.212912	0.975938	0.045911
43642	-0.387548	0.805680	-9.756042	0.006211	-0.002843	-0.002368	-0.255140	-0.332171	0.683088	0.010468	-0.213262	0.975864	0.045825
43643	-0.382986	0.767260	-9.722874	0.021488	0.009431	-0.014559	-0.255279	-0.331754	0.684408	0.010459	-0.213562	0.975820	0.045362
43644	-0.416656	0.786738	-9.731974	-0.001855	-0.004596	-0.000667	-0.254492	-0.331204	0.685977	0.010618	-0.213859	0.975749	0.045441
43645	-0.442832	0.844349	-9.836838	-0.016123	0.007688	-0.004229	-0.254617	-0.331758	0.684923	0.010477	-0.213964	0.975715	0.045723
43646	-0.397095	0.820290	-9.722142	-0.004505	0.009403	-0.004159	-0.255009	-0.334812	0.688050	0.010350	-0.214414	0.975614	0.045794
43647	-0.397152	0.810815	-9.674181	0.021410	0.002392	-0.000474	-0.253435	-0.332322	0.689365	0.010471	-0.214434	0.975628	0.045367
43648	-0.394538	0.841764	-9.772390	-0.021531	0.011140	0.003658	-0.254738	-0.334118	0.685427	0.010233	-0.214692	0.975555	0.045765
43649	-0.375285	0.834243	-9.823116	-0.009002	-0.000220	0.001058	-0.254216	-0.332177	0.684781	0.010273	-0.214685	0.975548	0.045944
43650	-0.401797	0.841637	-9.832416	-0.010859	-0.003744	0.015141	-0.255268	-0.333976	0.684911	0.010359	-0.214719	0.975528	0.046199
43651	-0.397024	0.829940	-9.712418	0.016929	-0.001106	0.001247	-0.256599	-0.332162	0.682848	0.010530	-0.214702	0.975545	0.045878
43652	-0.435659	0.830242	-9.712081	-0.010836	0.012873	0.011681	-0.256330	-0.332163	0.682056	0.010295	-0.214810	0.975515	0.046061
43653	-0.416329	0.832438	-9.731451	-0.007241	0.011131	0.008172	-0.256862	-0.333412	0.684415	0.010120	-0.214675	0.975542	0.046161
43654	-0.423806	0.801123	-9.765395	0.032172	0.016419	0.000544	-0.255812	-0.331612	0.684680	0.010009	-0.215035	0.975495	0.045487
43655	-0.356577	0.747619	-9.785818	0.028586	-0.001962	-0.003104	-0.256475	-0.332165	0.685473	0.010255	-0.215101	0.975503	0.044939
43656	-0.363642	0.771817	-9.756637	0.003527	0.006768	0.000276	-0.257401	-0.333688	0.687179	0.010209	-0.215490	0.975421	0.044866
43657	-0.358440	0.824622	-9.780109	-0.002748	-0.002858	0.001087	-0.256744	-0.333693	0.689139	0.010333	-0.215480	0.975419	0.044933
43658	-0.358451	0.822290	-9.756102	0.028547	-0.002863	0.004838	-0.256222	-0.330500	0.686405	0.010582	-0.215702	0.975391	0.044414
43659	-0.363399	0.805520	-9.746637	0.002549	-0.004645	0.015214	-0.256747	-0.331052	0.685488	0.010749	-0.215413	0.975454	0.044389
43660	-0.421503	0.786562	-9.801634	-0.016183	0.005898	0.007200	-0.256227	-0.329111	0.685368	0.010632	-0.215609	0.975398	0.044705
43661	-0.416807	0.767334	-9.785071	-0.007290	0.000623	0.016933	-0.257544	-0.329241	0.682629	0.010656	-0.215294	0.975461	0.044849
43662	-0.406970	0.791384	-9.760845	0.007063	0.000639	0.008227	-0.258075	-0.329377	0.683030	0.010738	-0.215503	0.975419	0.044735
43663	-0.406833	0.810627	-9.760625	-0.016166	0.007645	0.002800	-0.257544	-0.330492	0.684849	0.010600	-0.215472	0.975414	0.045020
43664	-0.397240	0.800959	-9.751205	-0.009023	-0.002858	0.002809	-0.257939	-0.330490	0.683936	0.010686	-0.215804	0.975330	0.045234
43665	-0.382669	0.810636	-9.695940	0.010671	0.016376	0.004781	-0.256752	-0.329663	0.684714	0.010492	-0.215736	0.975360	0.044958
43666	-0.349197	0.766790	-9.790468	-0.003582	0.006792	-0.009473	-0.258990	-0.330760	0.681060	0.010425	-0.216294	0.975234	0.045021
43667	-0.375526	0.800569	-9.823501	-0.012560	0.000665	-0.003377	-0.259519	-0.331313	0.681588	0.010443	-0.216376	0.975205	0.045262
43668	-0.392242	0.824930	-9.765393	0.007070	-0.001111	0.006461	-0.258076	-0.329655	0.683683	0.010562	-0.216600	0.975158	0.045155
43669	-0.407048	0.777261	-9.660061	0.002594	-0.004621	0.002884	-0.259667	-0.330203	0.684228	0.010744	-0.216552	0.975169	0.045125
43670	-0.450357	0.801463	-9.721899	-0.007248	0.004142	0.007269	-0.258733	-0.329929	0.682377	0.010698	-0.216769	0.975114	0.045274
43671	-0.406942	0.796114	-9.787230	-0.005454	-0.001105	0.006369	-0.258598	-0.330485	0.682633	0.010777	-0.216658	0.975132	0.045387
43672	-0.375226	0.839347	-9.726919	0.001699	0.005870	0.008207	-0.258335	-0.329375	0.681326	0.010735	-0.216859	0.975090	0.045355
43673	-0.406676	0.832296	-9.753167	-0.009002	0.006774	0.001091	-0.258205	-0.329237	0.681982	0.010648	-0.216859	0.975084	0.045504
43674	-0.382886	0.781648	-9.737130	-0.000081	0.007629	0.006429	-0.259002	-0.329650	0.682910	0.010566	-0.217087	0.975034	0.045498
43675	-0.392653	0.767233	-9.756439	0.005299	0.005894	0.003818	-0.258469	-0.329652	0.682114	0.010557	-0.217030	0.975053	0.045370
43676	-0.358814	0.771757	-9.763889	-0.008144	0.009368	0.009892	-0.258215	-0.330768	0.687352	0.010403	-0.217203	0.975009	0.045515
43677	-0.368125	0.819989	-9.746430	-0.001895	-0.001132	0.009912	-0.258485	-0.329377	0.686450	0.010492	-0.217022	0.975047	0.045557
43678	-0.377719	0.831827	-9.832737	0.016067	0.005918	-0.000499	-0.258865	-0.330901	0.683683	0.010520	-0.217381	0.974981	0.045242
43679	-0.407040	0.781749	-9.765762	0.052794	0.016443	-0.009007	-0.258873	-0.328678	0.682261	0.010522	-0.217573	0.974989	0.044137
43680	-0.397580	0.752913	-9.732527	0.001793	0.018170	-0.009382	-0.259401	-0.328536	0.681220	0.010257	-0.218102	0.974877	0.044046
43681	-0.358950	0.752537	-9.756899	-0.015245	0.016389	-0.000712	-0.259949	-0.328675	0.686348	0.009957	-0.218147	0.974861	0.044267
43682	-0.329456	0.824483	-9.751519	-0.000978	-0.002880	0.004615	-0.259810	-0.329926	0.686728	0.010079	-0.218382	0.974804	0.044324
43683	-0.300297	0.850626	-9.780312	0.007085	-0.003752	0.002905	-0.261397	-0.329360	0.684000	0.010260	-0.218334	0.974819	0.044201
43684	-0.365640	0.831806	-9.808806	0.005326	-0.004587	-0.003262	-0.259687	-0.327565	0.685567	0.010452	-0.218680	0.974742	0.044141
43685	-0.411851	0.784206	-9.760885	0.013378	0.004167	-0.002288	-0.259149	-0.328401	0.684763	0.010512	-0.218738	0.974741	0.043861
43686	-0.421784	0.743628	-9.684355	-0.000933	0.009405	-0.004143	-0.260868	-0.328807	0.683735	0.010402	-0.219162	0.974647	0.043862
43687	-0.435651	0.832545	-9.745704	-0.014426	-0.004616	0.009831	-0.260471	-0.328393	0.683470	0.010504	-0.218982	0.974672	0.044168
43688	-0.396908	0.848918	-9.798726	0.001732	0.005904	0.002930	-0.260347	-0.327422	0.684266	0.010468	-0.219243	0.974615	0.044133
43689	-0.370492	0.827173	-9.763152	0.007064	0.006749	0.010008	-0.259541	-0.328536	0.683192	0.010442	-0.219065	0.974663	0.043974
43690	-0.392556	0.781584	-9.782713	-0.017934	0.004158	-0.002522	-0.261008	-0.327974	0.684533	0.010358	-0.219467	0.974557	0.044330
43691	-0.385293	0.781762	-9.705863	-0.030506	0.009363	0.007094	-0.261252	-0.328803	0.679538	0.010119	-0.219356	0.974559	0.044890
43692	-0.346454	0.810286	-9.717887	-0.010775	0.016377	-0.000673	-0.262442	-0.329212	0.679027	0.009827	-0.219714	0.974474	0.045053
43693	-0.401908	0.824918	-9.794151	-0.028732	-0.008115	0.007941	-0.261520	-0.330191	0.682549	0.009935	-0.219570	0.974477	0.045657
43694	-0.358437	0.824651	-9.770495	-0.010820	0.007622	0.008115	-0.260852	-0.330333	0.681486	0.009804	-0.219761	0.974426	0.045860
43695	-0.353386	0.853667	-9.707715	0.003478	-0.000265	0.008193	-0.261518	-0.330191	0.682023	0.009898	-0.219613	0.974461	0.045803
43696	-0.372667	0.858658	-9.697877	0.005239	0.009343	0.017059	-0.261786	-0.329356	0.681379	0.009799	-0.219586	0.974474	0.045687
43697	-0.430792	0.839444	-9.836998	-0.016166	0.005913	0.004571	-0.261771	-0.330883	0.679788	0.009691	-0.219517	0.974476	0.045987
43698	-0.394558	0.839329	-9.782032	0.005336	0.002417	-0.004109	-0.262707	-0.330740	0.681511	0.009744	-0.219945	0.974383	0.045896
43699	-0.365753	0.812858	-9.712884	0.007100	0.005885	0.000307	-0.262975	-0.331156	0.682824	0.009743	-0.219956	0.974388	0.045742
43700	-0.324612	0.824621	-9.693876	-0.004515	0.016367	-0.000631	-0.262702	-0.331573	0.681502	0.009478	-0.220313	0.974308	0.045782
43701	-0.372430	0.896673	-9.851264	-0.003632	0.009402	0.004670	-0.263225	-0.331569	0.679015	0.009355	-0.220243	0.974323	0.045824
43702	-0.382505	0.838978	-9.866261	0.020513	-0.006331	0.003018	-0.262163	-0.331574	0.678999	0.009638	-0.220538	0.974270	0.045478
43703	-0.373184	0.786486	-9.703509	0.035695	0.004126	0.007555	-0.261786	-0.329634	0.682033	0.009789	-0.220400	0.974332	0.044777
43704	-0.392429	0.796302	-9.688809	-0.007203	0.002395	-0.004212	-0.260859	-0.329084	0.681499	0.009788	-0.220803	0.974234	0.044930
43705	-0.368116	0.820092	-9.712781	-0.001890	0.011981	0.011721	-0.261781	-0.330467	0.681762	0.009617	-0.220598	0.974282	0.044928
43706	-0.372758	0.848758	-9.789322	0.003516	0.002395	0.002923	-0.263121	-0.327404	0.680368	0.009660	-0.220827	0.974232	0.044873
43707	-0.353486	0.841465	-9.765537	0.017857	-0.011586	-0.007605	-0.262049	-0.329354	0.680727	0.010051	-0.220974	0.974208	0.044589
43708	-0.384881	0.839467	-9.712413	0.003527	0.006766	-0.000586	-0.262459	-0.328381	0.682450	0.010009	-0.221326	0.974132	0.044515
43709	-0.396754	0.863966	-9.596663	0.016030	0.002371	0.000377	-0.262184	-0.328798	0.680340	0.010114	-0.221330	0.974144	0.044211
43710	-0.387253	0.844399	-9.678687	0.010612	-0.006390	0.010874	-0.262724	-0.326156	0.678799	0.010353	-0.221370	0.974139	0.044059
43711	-0.503103	0.863564	-9.999533	0.001776	-0.001008	-0.003223	-0.260323	-0.329503	0.680699	0.010468	-0.221443	0.974122	0.044051
43712	-0.416565	0.805414	-9.916826	0.023219	-0.011546	-0.002264	-0.260862	-0.328667	0.681766	0.010866	-0.221916	0.974027	0.043676
43713	-0.445031	0.873341	-9.800433	0.041939	-0.036071	0.003091	-0.261409	-0.326165	0.682193	0.011839	-0.221827	0.974063	0.043047
43714	-0.406726	0.820703	-9.611495	0.017733	-0.027396	0.010850	-0.259683	-0.326313	0.682165	0.012513	-0.221990	0.974026	0.042852
43715	-0.404060	0.858882	-9.704814	0.003459	-0.008130	0.009943	-0.259558	-0.325343	0.682961	0.012762	-0.221801	0.974066	0.042856
43716	-0.430834	0.832345	-9.798624	0.010554	0.002355	0.029423	-0.259304	-0.323956	0.684022	0.012812	-0.221570	0.974126	0.042673
43717	-0.416906	0.752961	-9.766008	0.010603	0.017238	0.021526	-0.260627	-0.324365	0.683513	0.012588	-0.221175	0.974229	0.042430
43718	-0.407464	0.723890	-9.809687	-0.016232	0.026857	0.024001	-0.259697	-0.324370	0.682973	0.012044	-0.221138	0.974235	0.042660
43719	-0.417013	0.738478	-9.782998	-0.035815	0.020782	-0.000831	-0.260096	-0.324507	0.683503	0.011565	-0.221192	0.974200	0.043297
43720	-0.339598	0.752805	-9.620065	-0.007255	0.021580	0.010811	-0.259812	-0.326034	0.680857	0.011175	-0.221386	0.974157	0.043371
43721	-0.363216	0.825313	-9.566151	-0.000032	0.023361	-0.004089	-0.262073	-0.326300	0.682465	0.010803	-0.221497	0.974139	0.043299
43722	-0.435691	0.829853	-9.839470	-0.014322	0.019934	-0.003296	-0.262719	-0.328657	0.681532	0.010430	-0.221893	0.974044	0.043513
43723	-0.445765	0.776579	-9.981800	0.017963	0.027876	-0.013610	-0.262718	-0.328379	0.680746	0.010062	-0.222191	0.974000	0.043070
43724	-0.387668	0.791042	-9.823505	0.045685	-0.001019	-0.023224	-0.262201	-0.326438	0.681546	0.010376	-0.223027	0.973843	0.042205
43725	-0.406889	0.801152	-9.712664	0.014249	0.002397	0.001238	-0.261678	-0.325886	0.682857	0.010477	-0.223014	0.973856	0.041951
43726	-0.425851	0.849549	-9.666278	-0.001851	0.009387	0.001160	-0.263943	-0.325597	0.684733	0.010358	-0.223354	0.973778	0.041971
43727	-0.411491	0.834702	-9.765115	0.005292	0.010267	0.007378	-0.263818	-0.324487	0.685136	0.010262	-0.223229	0.973812	0.041865
43728	-0.387766	0.776677	-9.802039	-0.001892	0.009377	0.013473	-0.262604	-0.326715	0.683257	0.010130	-0.223394	0.973775	0.041889
43729	-0.392559	0.781547	-9.794731	-0.071688	0.009355	0.014729	-0.264056	-0.326844	0.681176	0.009702	-0.223141	0.973776	0.043288
43730	-0.350865	0.868117	-9.695553	-0.146872	0.012789	0.019483	-0.264955	-0.330726	0.679050	0.008854	-0.223137	0.973655	0.046120
43731	-0.313943	0.966391	-9.713969	-0.123641	0.016266	0.028486	-0.265853	-0.334608	0.676661	0.008041	-0.222630	0.973662	0.048508
43732	-0.323592	0.968783	-9.742701	-0.095009	0.002290	0.025124	-0.265702	-0.337663	0.676365	0.007621	-0.222493	0.973602	0.050376
43733	-0.357704	0.927997	-9.795752	0.012337	-0.009914	0.027627	-0.267440	-0.336683	0.678240	0.007921	-0.221954	0.973730	0.050234
43734	-0.381675	0.950090	-9.711169	0.005119	-0.011702	0.038152	-0.267179	-0.335573	0.677722	0.008208	-0.221485	0.973835	0.050216
43735	-0.372084	0.944793	-9.845907	-0.073474	0.009353	0.016506	-0.267168	-0.336961	0.676789	0.007764	-0.221195	0.973830	0.051658
43736	-0.357179	1.002450	-9.830952	-0.132519	0.019825	0.017883	-0.266354	-0.339186	0.675572	0.006845	-0.221209	0.973696	0.054177
43737	-0.308751	1.016871	-9.711030	-0.239895	0.028503	0.018880	-0.268438	-0.344172	0.672402	0.005286	-0.220912	0.973507	0.058775
43738	-0.230947	1.088630	-9.643579	-0.508305	0.052884	0.022289	-0.268765	-0.355555	0.670849	0.002057	-0.220818	0.972907	0.068458
43739	-0.267794	1.341257	-9.714865	-0.795516	0.087794	0.036248	-0.271946	-0.374834	0.663351	-0.003143	-0.220246	0.971851	0.083589
43740	-0.202651	1.670310	-9.704432	-1.054109	0.131405	0.053954	-0.275747	-0.398827	0.651218	-0.010356	-0.219467	0.970060	0.103492
43741	-0.102285	2.194196	-9.603136	-1.206339	0.141731	0.084679	-0.281078	-0.434060	0.639391	-0.018508	-0.217806	0.967612	0.126272
43742	-0.116844	2.851705	-9.359911	-1.440808	0.169571	0.100828	-0.285861	-0.468876	0.622175	-0.028247	-0.215832	0.963903	0.153331
43743	0.075404	3.391740	-9.249608	-1.665425	0.183391	0.113390	-0.291134	-0.505072	0.595628	-0.039248	-0.213141	0.958629	0.184555
43744	0.174316	4.054695	-9.295715	-1.890046	0.183266	0.127720	-0.298076	-0.548894	0.565485	-0.051176	-0.209789	0.951352	0.219770
43745	0.249194	4.728004	-9.163639	-2.044136	0.127100	0.154704	-0.302891	-0.590503	0.530472	-0.062765	-0.205119	0.942074	0.257845
43746	0.600750	5.255044	-8.963528	-2.416448	0.085703	0.162412	-0.310374	-0.643474	0.480021	-0.074966	-0.199266	0.929074	0.302482
43747	0.838171	6.021935	-8.490485	-2.502637	-0.006445	0.191485	-0.312846	-0.690084	0.428375	-0.085870	-0.191629	0.913541	0.348350
43748	0.768567	6.729791	-7.654951	-2.363183	-0.086165	0.176499	-0.316606	-0.724056	0.382785	-0.094378	-0.183501	0.896901	0.391137
43749	0.528559	7.242193	-6.671179	-2.374891	-0.118651	0.159709	-0.318217	-0.757201	0.328371	-0.102118	-0.174954	0.878126	0.433427
43750	0.256061	7.596556	-5.537525	-2.535168	-0.110111	0.159582	-0.318648	-0.785629	0.270571	-0.110191	-0.165748	0.855838	0.477416
43751	0.026351	7.856699	-4.429358	-2.848450	-0.070143	0.169878	-0.326750	-0.809703	0.197698	-0.119864	-0.155554	0.827988	0.525234
43752	-0.188339	8.193470	-3.394947	-3.099180	-0.005712	0.207166	-0.332900	-0.824342	0.120162	-0.131190	-0.144239	0.794581	0.575000
43753	-0.147891	8.406245	-2.143043	-3.176390	0.016662	0.238410	-0.334437	-0.832896	0.042090	-0.143042	-0.131958	0.757112	0.623624
43754	0.107415	8.944754	-0.797917	-3.260562	0.068777	0.234464	-0.340285	-0.826149	-0.043117	-0.155136	-0.119567	0.715361	0.670743
43755	0.179848	9.236980	0.560377	-3.326719	0.100909	0.196216	-0.343817	-0.805806	-0.129538	-0.166758	-0.107470	0.669293	0.716023
43756	0.441722	9.003560	1.980693	-3.280254	0.106731	0.170864	-0.355890	-0.772637	-0.224105	-0.177194	-0.095483	0.621006	0.757520
43757	0.685744	8.635754	3.457302	-3.258904	0.151863	0.168359	-0.358919	-0.728418	-0.303991	-0.187427	-0.083863	0.569997	0.795576
43758	0.902755	8.546803	4.812369	-3.325261	0.196977	0.175856	-0.354438	-0.681748	-0.372147	-0.197518	-0.072289	0.515515	0.830666
43759	0.845685	7.963426	5.818016	-3.355837	0.209016	0.182602	-0.354183	-0.616171	-0.439657	-0.207078	-0.060353	0.457852	0.862466
43760	1.078824	7.768298	7.102022	-3.334376	0.253357	0.161632	-0.352006	-0.541999	-0.501462	-0.215657	-0.049246	0.398606	0.890045
43761	0.667360	6.611017	7.520084	-3.293229	0.280563	0.153978	-0.355283	-0.447251	-0.555756	-0.223383	-0.038570	0.337791	0.913515
43762	0.734126	5.469001	7.857285	-3.254013	0.304943	0.178764	-0.350052	-0.362277	-0.597670	-0.230673	-0.028256	0.276542	0.932479
43763	0.617998	4.401873	8.619936	-3.316957	0.262749	0.207912	-0.339412	-0.278033	-0.629036	-0.237342	-0.016503	0.212669	0.947717
43764	0.781774	3.644947	9.282792	-3.397613	0.231061	0.204348	-0.333162	-0.177249	-0.646774	-0.242714	-0.003793	0.146918	0.958901
43765	0.765756	2.737639	9.863753	-3.160408	0.215384	0.156481	-0.327455	-0.081329	-0.653127	-0.246082	0.008038	0.084653	0.965512
43766	0.934088	1.953204	10.194574	-2.522196	0.189390	0.076228	-0.328840	0.015454	-0.644128	-0.247129	0.016989	0.034981	0.968202
43767	1.006976	0.989361	10.605875	-1.587807	0.147768	-0.016032	-0.323902	0.074990	-0.635992	-0.246245	0.022152	0.003118	0.968950
43768	0.916378	0.149673	10.298972	-0.678565	0.121105	-0.062510	-0.316216	0.099802	-0.635468	-0.244702	0.023229	-0.010578	0.969262
43769	0.712000	-0.393157	10.030112	-0.111191	0.096075	-0.090232	-0.314810	0.107847	-0.633308	-0.242866	0.022152	-0.013516	0.969713
43770	0.753702	-0.297723	9.881834	0.062380	0.078637	-0.089020	-0.313198	0.105339	-0.634802	-0.241126	0.020437	-0.012628	0.970196
43771	0.620601	-0.667774	9.662416	-0.068242	0.062951	-0.091822	-0.314354	0.098820	-0.634981	-0.239286	0.019812	-0.014553	0.970638
43772	0.507155	-0.657559	9.567372	-0.281261	0.078642	-0.068606	-0.312793	0.103115	-0.633123	-0.237793	0.019740	-0.020341	0.970902
43773	0.560574	-0.960448	9.762918	-0.467416	0.103013	-0.057620	-0.308491	0.116421	-0.632662	-0.236419	0.020247	-0.030222	0.970970
43774	0.514039	-1.060287	10.031360	-0.492642	0.107266	-0.026079	-0.304997	0.130007	-0.629428	-0.235619	0.020597	-0.040263	0.970793
43775	0.511582	-1.069574	10.134624	-0.293201	0.102889	-0.011427	-0.304141	0.141665	-0.627617	-0.235169	0.020269	-0.046768	0.970617
43776	0.357920	-0.943482	10.074909	0.049483	0.101284	-0.009744	-0.303625	0.143884	-0.627209	-0.234889	0.018168	-0.046260	0.970751
43777	0.249589	-0.549089	9.772734	0.390509	0.082272	-0.033643	-0.297867	0.136911	-0.630256	-0.234275	0.015043	-0.039344	0.971258
43778	0.063670	-0.215042	9.989684	0.509590	0.070117	-0.059134	-0.296319	0.124409	-0.635000	-0.233196	0.011429	-0.029734	0.971908
43779	0.060007	-0.047105	9.837825	0.370106	0.054408	-0.079555	-0.295702	0.111633	-0.638552	-0.231677	0.008946	-0.023006	0.972480
43780	0.071372	-0.156829	10.168144	0.017515	0.055978	-0.074221	-0.292466	0.103841	-0.640255	-0.230188	0.007899	-0.022892	0.972845
43781	0.180635	-0.066925	9.956729	-0.181097	0.071670	-0.067691	-0.294838	0.101077	-0.640509	-0.228789	0.007613	-0.026923	0.973074
43782	0.375499	-0.497559	9.640049	-0.186497	0.055916	-0.059115	-0.293542	0.106068	-0.639822	-0.227556	0.007499	-0.030780	0.973250
43783	0.447571	-0.546547	9.535514	-0.082812	0.019162	-0.044424	-0.291842	0.110919	-0.640457	-0.226646	0.007795	-0.032638	0.973399
43784	0.399443	-0.517791	9.377631	0.067429	0.005211	-0.027494	-0.290913	0.111609	-0.641646	-0.226101	0.007495	-0.031326	0.973571
43785	0.289237	-0.396541	9.418431	0.138942	0.019209	-0.009242	-0.289824	0.107299	-0.642231	-0.225910	0.006776	-0.028844	0.973698
43786	0.102308	-0.202146	9.585715	0.033407	0.031468	-0.018686	-0.289780	0.100634	-0.643874	-0.225510	0.006112	-0.028314	0.973810
43787	-0.046683	-0.108752	9.857264	-0.102605	0.057657	-0.015119	-0.288991	0.101463	-0.643221	-0.225150	0.005723	-0.030668	0.973824
43788	-0.239710	-0.087852	9.907239	-0.106195	0.075186	-0.008852	-0.287168	0.107423	-0.642927	-0.224899	0.004832	-0.033055	0.973809
43789	-0.298147	-0.154775	9.897360	-0.090095	0.096194	-0.001605	-0.282936	0.110316	-0.643488	-0.224776	0.003593	-0.035300	0.973764
43790	-0.184715	-0.497590	9.774670	-0.016790	0.096176	0.013807	-0.281085	0.111139	-0.642851	-0.224955	0.001875	-0.036042	0.973701
43791	0.194310	-0.844976	9.620793	-0.013366	0.068040	0.041746	-0.278297	0.112514	-0.645506	-0.225699	0.000808	-0.036660	0.973507
43792	0.396029	-1.346276	9.810374	-0.070793	0.039888	0.061325	-0.275649	0.114444	-0.646710	-0.226842	0.000396	-0.038201	0.973182
43793	0.104150	-1.307396	9.981583	-0.069123	0.043383	0.084352	-0.274477	0.117214	-0.644861	-0.228429	0.000060	-0.039828	0.972746
43794	-0.024557	-1.066261	9.850871	0.006083	0.065338	0.085071	-0.271425	0.117336	-0.644907	-0.230013	-0.001217	-0.039989	0.972365
43795	0.610938	-1.336989	9.462526	0.107318	0.061814	0.064410	-0.267833	0.117873	-0.648108	-0.231191	-0.002671	-0.038288	0.972151
43796	0.818152	-1.401187	9.447983	0.057229	-0.005574	0.040816	-0.268100	0.117458	-0.647189	-0.231969	-0.002769	-0.037128	0.972010
43797	0.407584	-1.411973	9.593206	0.088374	-0.078129	0.053234	-0.269684	0.115939	-0.647048	-0.233033	-0.001346	-0.035179	0.971831
43798	0.060964	-1.268535	9.994419	0.141754	-0.072113	0.111927	-0.268072	0.112042	-0.646324	-0.235236	-0.000594	-0.032065	0.971409
43799	0.098846	-0.703187	10.123170	0.027213	-0.033727	0.126312	-0.269923	0.111080	-0.646699	-0.237689	0.000216	-0.031524	0.970830
43800	0.083949	-0.754158	9.935242	-0.167781	0.022245	0.134785	-0.268627	0.115654	-0.645097	-0.240270	0.000585	-0.034868	0.970079
43801	0.078659	-0.814619	9.814418	-0.321631	0.041483	0.133725	-0.266565	0.124667	-0.642412	-0.242801	0.001600	-0.041453	0.969189
43802	0.090509	-0.841590	9.677008	-0.389529	0.044159	0.115611	-0.265041	0.135627	-0.641013	-0.244968	0.002629	-0.049200	0.968278
43803	0.096639	-0.997923	9.696789	-0.156916	0.004865	0.106555	-0.261531	0.146854	-0.638459	-0.246990	0.003570	-0.052404	0.967593
43804	0.214554	-0.721871	9.814312	0.469310	-0.010810	0.119892	-0.260302	0.141154	-0.638929	-0.249330	0.001424	-0.043254	0.967451
43805	0.286715	-0.771965	10.135179	0.802037	0.015385	0.143521	-0.258841	0.121849	-0.645316	-0.252063	-0.002613	-0.027920	0.967304
43806	0.335298	-0.740281	10.394699	0.482564	0.085168	0.168748	-0.255140	0.104892	-0.651058	-0.255223	-0.006698	-0.018982	0.966673
43807	0.070554	-0.613393	10.311917	-0.010358	0.144618	0.172528	-0.250075	0.101950	-0.652478	-0.258482	-0.009105	-0.020008	0.965766
43808	-0.164662	-0.400965	9.960675	-0.289399	0.167451	0.164530	-0.243053	0.105384	-0.654520	-0.261619	-0.010820	-0.026411	0.964749
43809	-0.505501	-0.105441	9.769929	-0.235531	0.132703	0.120906	-0.238856	0.112858	-0.652671	-0.263905	-0.011833	-0.031718	0.963954
43810	-0.418200	-0.044518	9.464635	0.047418	0.064706	0.062795	-0.233034	0.116436	-0.653512	-0.265047	-0.013282	-0.031108	0.963642
43811	-0.933788	-0.213849	9.409453	0.079744	0.008978	0.021535	-0.231188	0.118648	-0.653650	-0.265414	-0.013556	-0.029680	0.963582
43812	-0.798548	0.124292	9.424191	-0.088310	0.005463	-0.012277	-0.231984	0.118374	-0.653246	-0.265180	-0.013097	-0.031392	0.963599
43813	-0.236031	-0.238030	9.573802	-0.171486	0.033264	-0.018316	-0.231045	0.116286	-0.652756	-0.264829	-0.012512	-0.034910	0.963582
43814	-0.043914	-0.397363	9.873150	-0.301205	0.026147	-0.033483	-0.230030	0.123778	-0.651646	-0.264217	-0.011309	-0.040839	0.963532
43815	-0.088033	-0.495008	10.079106	-0.286826	0.005184	-0.059900	-0.229289	0.131548	-0.648691	-0.263097	-0.009529	-0.046412	0.963605
43816	-0.277283	-0.620895	10.117747	-0.115053	0.021015	-0.053274	-0.228699	0.142373	-0.645440	-0.262058	-0.009190	-0.048727	0.963777
43817	-0.219860	-0.689284	9.924188	-0.011315	0.035021	-0.033108	-0.227759	0.139868	-0.644428	-0.261366	-0.009462	-0.049119	0.963943
43818	-0.117702	-0.571276	9.446372	0.045877	0.056021	0.002635	-0.226947	0.138060	-0.646035	-0.261336	-0.010696	-0.048505	0.963969
43819	-0.061501	-0.464832	9.002468	-0.023967	0.041155	0.023235	-0.224822	0.139021	-0.647896	-0.261729	-0.011069	-0.049132	0.963827
43820	-0.111611	-0.382495	9.056724	-0.124310	0.005214	0.040909	-0.223118	0.142066	-0.646841	-0.262523	-0.010470	-0.051524	0.963492
43821	-0.245617	-0.219505	9.314522	-0.175300	0.008699	0.033569	-0.220757	0.144828	-0.643435	-0.263175	-0.009439	-0.054852	0.963141
43822	-0.304474	-0.353012	9.553843	-0.170651	0.036757	-0.004201	-0.220109	0.147602	-0.643417	-0.263068	-0.009155	-0.058311	0.962970
43823	-0.459263	-0.735541	9.918511	-0.163440	0.040287	-0.027086	-0.218821	0.153148	-0.641412	-0.262509	-0.008741	-0.061553	0.962925
43824	-0.480369	-0.985515	9.923029	-0.127560	0.042106	-0.048011	-0.218322	0.158421	-0.640841	-0.261539	-0.008734	-0.064217	0.963015
43825	-0.459603	-1.137977	10.459476	-0.032834	0.041117	-0.038561	-0.217263	0.158276	-0.639808	-0.260731	-0.009018	-0.064943	0.963183
43826	-0.761339	-1.484350	11.260857	0.065424	0.075141	-0.016572	-0.214865	0.157430	-0.641167	-0.260287	-0.010696	-0.064055	0.963345
43827	-0.437423	-1.429978	10.989497	0.212263	0.124142	-0.017167	-0.213229	0.151452	-0.643746	-0.259731	-0.013893	-0.060501	0.963684
43828	-0.531743	-1.063468	9.470723	0.269633	0.103468	-0.002588	-0.210515	0.141857	-0.644934	-0.259460	-0.017195	-0.055820	0.963986
43829	-0.732006	-0.692425	9.164266	0.262479	0.045851	-0.009756	-0.207533	0.133929	-0.649787	-0.259111	-0.019170	-0.050885	0.964316
43830	-0.897571	-0.896583	9.624814	0.179992	0.003757	0.001825	-0.207492	0.127959	-0.651686	-0.259054	-0.020088	-0.047411	0.964489
43831	-0.791192	-0.900212	10.282406	-0.018799	0.006990	0.019727	-0.204796	0.121280	-0.652581	-0.259420	-0.019907	-0.047701	0.964380
43832	-0.563888	-0.838794	9.709125	-0.133140	0.028056	0.001303	-0.204284	0.124332	-0.652033	-0.259450	-0.019669	-0.050392	0.964240
43833	-0.426781	-1.231453	9.078524	-0.045402	-0.005053	-0.005334	-0.204422	0.124749	-0.651370	-0.259354	-0.019090	-0.051161	0.964237
43834	-0.212168	-1.624051	9.451907	0.054567	-0.020995	0.030430	-0.203744	0.123635	-0.653493	-0.259924	-0.018910	-0.049967	0.964150
43835	-0.502850	-1.082276	9.686570	0.011554	0.006098	0.049794	-0.203995	0.120581	-0.652732	-0.260855	-0.018877	-0.049711	0.963912
43836	-0.413643	-1.102217	9.685572	-0.067230	0.029636	0.066897	-0.202954	0.124047	-0.652450	-0.262122	-0.019076	-0.051115	0.963491
43837	-0.439154	-0.953088	9.620209	-0.081512	0.020918	0.059752	-0.202434	0.125988	-0.652439	-0.263263	-0.018845	-0.052738	0.963097
43838	-0.560964	-1.105743	9.730064	-0.020643	0.050701	0.058544	-0.198446	0.124577	-0.651989	-0.264328	-0.019686	-0.053358	0.962754
43839	-0.780478	-0.733740	9.688167	0.076065	0.045580	0.043512	-0.196711	0.123458	-0.653077	-0.265068	-0.020756	-0.052085	0.962598
43840	-0.838272	-0.700605	9.364577	0.205054	0.013402	0.010882	-0.195217	0.119008	-0.655508	-0.265160	-0.022024	-0.048182	0.962748
43841	-0.644867	-0.672996	9.447348	0.160408	-0.008492	-0.017774	-0.196362	0.111239	-0.656619	-0.264736	-0.022456	-0.045018	0.963008
43842	-0.598727	-0.989430	9.914392	0.015261	-0.040185	0.002113	-0.195267	0.106235	-0.657999	-0.264786	-0.021677	-0.044488	0.963037
43843	-0.657124	-1.064645	10.339445	-0.099458	-0.050852	0.029428	-0.196741	0.107908	-0.656646	-0.265421	-0.019959	-0.046103	0.962823
43844	-1.288648	-0.918580	10.872934	-0.135376	-0.022846	0.052386	-0.198335	0.108473	-0.657142	-0.266484	-0.018760	-0.048546	0.962433
43845	-1.191371	-0.477534	10.619994	-0.033215	0.045462	0.046395	-0.197019	0.111105	-0.658449	-0.267328	-0.019318	-0.049391	0.962145
43846	-0.719576	-0.311851	9.370426	0.079841	0.047447	0.011899	-0.196338	0.108046	-0.658490	-0.267460	-0.020581	-0.048081	0.962149
43847	-0.630112	-0.625944	9.140117	0.146016	-0.011994	0.006793	-0.194846	0.103318	-0.659873	-0.267525	-0.020968	-0.045164	0.962263
43848	-0.776224	-0.815440	9.725646	0.013438	-0.008651	0.025217	-0.194161	0.100260	-0.660833	-0.267991	-0.020808	-0.044826	0.962153
43849	-1.425957	-0.860798	10.540701	-0.076199	0.034156	0.051322	-0.194562	0.101095	-0.661344	-0.268964	-0.020968	-0.046430	0.961802
43850	-1.113910	-0.431906	10.006966	-0.061570	0.106869	0.020856	-0.192311	0.102194	-0.661761	-0.269268	-0.022624	-0.048157	0.961594
43851	-0.880435	-0.513153	9.203660	0.033368	0.080766	0.013454	-0.191515	0.102746	-0.662556	-0.269420	-0.024268	-0.047906	0.961524
43852	-0.596685	-0.679125	9.139216	0.047637	0.036959	0.011519	-0.190436	0.100936	-0.664429	-0.269559	-0.025158	-0.047161	0.961499
43853	-0.544462	-0.813464	9.389586	-0.057295	0.017518	0.052932	-0.187905	0.098978	-0.663831	-0.270576	-0.025127	-0.048292	0.961158
43854	-0.555869	-0.724015	9.508483	-0.143267	0.033177	0.071767	-0.187922	0.102033	-0.664194	-0.271968	-0.024970	-0.051167	0.960621
43855	-0.470746	-0.636034	9.393394	-0.165563	0.029700	0.058369	-0.187150	0.106055	-0.663771	-0.273126	-0.024579	-0.054430	0.960123
43856	-0.428912	-0.525815	9.360651	-0.176161	0.022762	0.027436	-0.187979	0.111753	-0.663965	-0.273690	-0.023996	-0.057900	0.959774
43857	-0.458478	-0.611811	9.480091	-0.211823	0.016692	-0.006341	-0.188673	0.116477	-0.662856	-0.273636	-0.023016	-0.061981	0.959558
43858	-0.471699	-0.779380	9.709012	-0.235880	0.026331	-0.032952	-0.188165	0.119945	-0.662173	-0.273052	-0.022101	-0.066643	0.959434
43859	-0.617967	-0.979555	9.948320	-0.242201	0.033308	-0.025926	-0.186082	0.126320	-0.661090	-0.272602	-0.021239	-0.071386	0.959240
43860	-0.887049	-1.130748	10.160409	-0.154591	0.038592	-0.014649	-0.186390	0.132986	-0.659837	-0.272311	-0.021027	-0.074545	0.959087
43861	-1.059536	-1.282624	10.395691	-0.045479	0.043864	-0.010294	-0.185874	0.135204	-0.659166	-0.272057	-0.021478	-0.075560	0.959069
43862	-1.631070	-1.203123	11.338891	-0.036566	0.027261	-0.033032	-0.186131	0.134651	-0.660744	-0.271375	-0.021664	-0.076401	0.959192
43863	-1.378357	-0.970635	10.925986	-0.106118	0.064943	-0.061620	-0.184418	0.136725	-0.660618	-0.270133	-0.022162	-0.078701	0.959345
43864	-1.179155	-1.088032	9.226066	-0.064700	0.080149	-0.068358	-0.185230	0.139784	-0.661100	-0.268698	-0.023155	-0.080383	0.959585
43865	-1.286765	-1.259693	8.662608	0.105248	0.037444	-0.054929	-0.184817	0.138395	-0.662959	-0.267531	-0.024307	-0.078483	0.960040
43866	-1.333558	-1.058796	8.953738	0.239348	-0.034311	-0.058568	-0.185700	0.131180	-0.664331	-0.266309	-0.024748	-0.073709	0.960747
43867	-1.353360	-1.150174	9.697935	0.230398	-0.051904	-0.084280	-0.188035	0.122307	-0.665172	-0.264647	-0.024847	-0.068945	0.961557
43868	-1.089269	-1.383830	10.260190	0.088959	-0.020654	-0.076526	-0.189194	0.117315	-0.667174	-0.263109	-0.024728	-0.067139	0.962109
43869	-0.906433	-1.472604	10.012437	-0.030890	0.030911	-0.064944	-0.190511	0.116212	-0.668215	-0.261828	-0.025068	-0.067852	0.962400
43870	-0.713551	-1.495268	9.385610	0.007613	0.040592	-0.051459	-0.191047	0.116770	-0.667676	-0.260736	-0.025733	-0.067921	0.962674
43871	-0.590147	-1.116812	9.182198	0.117585	0.023075	-0.031291	-0.189176	0.115928	-0.670077	-0.260035	-0.026724	-0.065732	0.962989
43872	-0.554922	-0.924148	9.349948	0.176643	-0.007550	-0.045045	-0.189931	0.109685	-0.671573	-0.259044	-0.027350	-0.062292	0.963467
43873	-1.050837	-1.054184	9.609903	0.110510	-0.053760	-0.083468	-0.190833	0.104969	-0.671475	-0.257434	-0.026756	-0.059866	0.964068
43874	-0.762989	-0.988894	9.670661	-0.111266	-0.062598	-0.113388	-0.194809	0.103324	-0.670380	-0.255330	-0.024754	-0.061727	0.964564
43875	-0.514349	-1.328566	9.347352	-0.254447	0.019528	-0.077262	-0.195900	0.108606	-0.670836	-0.253930	-0.023693	-0.066722	0.964628
43876	-0.737343	-1.453433	9.633854	-0.344189	0.036880	-0.021423	-0.195945	0.114993	-0.668407	-0.253578	-0.022540	-0.073536	0.964252
43877	-0.791674	-1.282408	9.576201	-0.281626	0.026388	-0.006854	-0.194674	0.123871	-0.667025	-0.253523	-0.021562	-0.079066	0.963852
43878	-0.742653	-1.511944	9.364038	-0.054400	-0.005023	-0.003606	-0.194182	0.129838	-0.665528	-0.253458	-0.021095	-0.080069	0.963796
43879	-0.782692	-1.387331	9.896983	0.110118	-0.005107	0.007311	-0.193108	0.127611	-0.665567	-0.253553	-0.021512	-0.077884	0.963941
43880	-0.865454	-1.801824	9.431465	0.147594	-0.006794	0.040132	-0.195464	0.122904	-0.667154	-0.254236	-0.022104	-0.074965	0.963979
43881	-1.347598	-1.715865	10.354740	0.021044	-0.021018	0.097457	-0.195169	0.119571	-0.670081	-0.256128	-0.021910	-0.074413	0.963525
43882	-1.656556	-1.022936	10.418249	-0.054990	0.019251	0.107856	-0.194104	0.119010	-0.670103	-0.258152	-0.022073	-0.075502	0.962897
43883	-1.309799	-0.455956	9.508456	-0.140678	-0.001635	0.084277	-0.192270	0.122749	-0.669305	-0.259835	-0.021455	-0.078135	0.962248
43884	-1.261197	-0.404285	9.225021	-0.122578	-0.055710	0.031346	-0.192694	0.126777	-0.668602	-0.260517	-0.019710	-0.080169	0.961933
43885	-1.525385	-0.900322	9.947447	-0.011612	-0.069674	0.000344	-0.193766	0.127476	-0.666871	-0.260643	-0.018373	-0.079959	0.961943
43886	-1.811023	-1.025215	10.852180	0.108255	-0.029480	-0.007409	-0.197075	0.126245	-0.667358	-0.260437	-0.018273	-0.077702	0.962186
43887	-1.374313	-0.722460	10.289481	0.138876	0.021291	-0.019395	-0.199039	0.121674	-0.667637	-0.259987	-0.019498	-0.075049	0.962494
43888	-0.788631	-0.511135	9.311048	0.123022	0.024007	-0.046047	-0.197936	0.116671	-0.671118	-0.258948	-0.020445	-0.072800	0.962927
43889	-0.559524	-0.886206	9.160550	0.090743	-0.018041	-0.041290	-0.199240	0.113069	-0.671922	-0.258149	-0.020625	-0.070841	0.963283
43890	-0.579820	-1.029710	9.375387	0.060147	-0.025156	-0.011607	-0.200019	0.110018	-0.671809	-0.257863	-0.020349	-0.069535	0.963461
43891	-0.773515	-1.113554	9.779879	0.011715	-0.022606	0.003062	-0.200520	0.105856	-0.673551	-0.257955	-0.020083	-0.069051	0.963477
43892	-1.051678	-1.180797	9.892065	-0.042872	0.005421	0.009882	-0.200525	0.105577	-0.671452	-0.258076	-0.019895	-0.069879	0.963389
43893	-1.261789	-1.181720	9.840991	-0.020474	0.002889	0.003932	-0.201075	0.109191	-0.672064	-0.258164	-0.019975	-0.070158	0.963343
43894	-1.349987	-1.013372	9.608147	0.040385	0.012587	0.010645	-0.201206	0.108914	-0.672196	-0.258290	-0.020354	-0.069419	0.963355
43895	-1.332520	-0.918806	9.113968	0.126438	-0.001233	-0.014307	-0.201845	0.105725	-0.673926	-0.257973	-0.021124	-0.066858	0.963604
43896	-1.713851	-0.572271	9.770181	0.137140	-0.020481	-0.028226	-0.201957	0.102810	-0.674872	-0.257362	-0.021312	-0.064099	0.963951
43897	-1.599881	-0.514639	10.029435	0.071198	0.028532	-0.079665	-0.202604	0.099759	-0.674762	-0.255771	-0.022349	-0.062763	0.964439
43898	-1.282950	-1.113115	10.197676	0.046128	0.048528	-0.078235	-0.202974	0.095874	-0.676239	-0.254149	-0.023335	-0.062135	0.964885
43899	-1.190833	-1.397989	10.090257	0.029961	0.075595	-0.055428	-0.200837	0.094336	-0.677601	-0.252983	-0.025114	-0.061851	0.965165
43900	-1.142011	-1.317286	9.862433	0.045929	0.076420	-0.018292	-0.200306	0.095167	-0.679176	-0.252486	-0.026711	-0.061339	0.965285
43901	-0.961645	-1.069902	9.416676	0.108580	0.033608	-0.021509	-0.198043	0.093210	-0.677917	-0.251982	-0.028117	-0.059332	0.965502
43902	-1.080888	-0.857573	9.328814	0.189143	0.020574	-0.029700	-0.199200	0.087663	-0.679268	-0.251250	-0.029343	-0.055779	0.965868
43903	-1.193790	-0.779247	9.484510	0.205285	-0.001254	-0.048119	-0.197822	0.080158	-0.681465	-0.250207	-0.030540	-0.051747	0.966326
43904	-1.229634	-0.730461	9.615169	0.130281	-0.011698	-0.088338	-0.200040	0.073923	-0.682282	-0.248404	-0.030786	-0.049204	0.966916
43905	-1.205869	-0.801178	10.147721	0.017527	-0.039801	-0.107800	-0.200692	0.071843	-0.682292	-0.246353	-0.030251	-0.048655	0.967485
43906	-0.833944	-0.794584	10.106133	0.015785	-0.001407	-0.106021	-0.203600	0.070471	-0.683312	-0.244267	-0.030110	-0.048386	0.968032
43907	-0.603203	-0.934592	9.744414	0.053351	0.016074	-0.089031	-0.203589	0.068944	-0.683853	-0.242499	-0.030823	-0.047415	0.968502
43908	-0.772693	-1.000345	9.834049	0.026226	0.043939	-0.021243	-0.202524	0.067827	-0.683093	-0.242004	-0.031692	-0.047113	0.968612
43909	-1.131022	-0.788698	9.700173	-0.084777	0.044872	-0.003390	-0.203062	0.068941	-0.682811	-0.241953	-0.032365	-0.048921	0.968513
43910	-1.184905	-0.891944	9.622540	-0.059703	0.056288	-0.003169	-0.200412	0.070593	-0.684411	-0.241849	-0.033075	-0.050331	0.968443
43911	-1.265120	-0.961440	9.502259	-0.023988	0.048433	0.013818	-0.199621	0.071839	-0.684935	-0.242087	-0.034136	-0.050989	0.968312
43912	-1.139402	-0.938605	9.424526	-0.018766	0.029971	0.042836	-0.197504	0.072938	-0.684694	-0.242875	-0.034581	-0.051448	0.968075
43913	-1.130480	-1.044255	9.507356	-0.049273	0.019414	0.055767	-0.198179	0.075164	-0.685056	-0.243972	-0.034999	-0.052446	0.967731
43914	-1.031186	-1.006355	9.569425	-0.029703	-0.004287	0.072543	-0.196736	0.077377	-0.683874	-0.245378	-0.034758	-0.052929	0.967357
43915	-1.061472	-0.852135	9.583477	0.016808	-0.015647	0.072881	-0.197528	0.075992	-0.682956	-0.246795	-0.034831	-0.052474	0.967019
43916	-1.100294	-0.880454	9.662801	0.018630	-0.025247	0.060527	-0.197787	0.075717	-0.684399	-0.247954	-0.034409	-0.051926	0.966767
43917	-1.284383	-0.969412	9.992642	-0.019031	-0.031413	0.067309	-0.199114	0.075724	-0.684379	-0.249303	-0.033995	-0.052100	0.966425
43918	-1.359639	-1.030783	10.182460	-0.017200	0.003580	0.063050	-0.197529	0.076965	-0.684128	-0.250507	-0.033955	-0.052387	0.966100
43919	-1.207543	-1.023556	9.787062	0.003350	0.008831	0.081687	-0.198332	0.077663	-0.683452	-0.252074	-0.034452	-0.052338	0.965677
43920	-1.057396	-0.957961	9.596645	-0.008311	0.002673	0.092127	-0.197804	0.078354	-0.683716	-0.253834	-0.034470	-0.052428	0.965211
43921	-1.027333	-0.804434	9.538065	-0.031641	0.003502	0.109607	-0.196747	0.079182	-0.683724	-0.255968	-0.034708	-0.053012	0.964607
43922	-1.040574	-0.633245	9.638690	-0.056603	-0.006967	0.084751	-0.196760	0.080848	-0.682919	-0.257627	-0.034285	-0.053988	0.964126
43923	-0.957397	-0.486836	9.747811	-0.081570	-0.001728	0.065205	-0.195709	0.082647	-0.682655	-0.258944	-0.034112	-0.055515	0.963692
43924	-0.865123	-0.419810	9.877574	-0.070754	0.021002	0.051250	-0.196138	0.087231	-0.681552	-0.259936	-0.034119	-0.056931	0.963342
43925	-0.899743	-0.534844	9.927023	-0.084946	0.012324	0.019379	-0.194691	0.089166	-0.681029	-0.260357	-0.034134	-0.058590	0.963128
43926	-0.780033	-0.682216	10.020434	-0.031161	0.017593	-0.004951	-0.195890	0.090145	-0.681264	-0.260241	-0.034217	-0.059264	0.963116
43927	-0.814554	-0.776286	9.846601	0.045788	0.029895	0.002699	-0.194030	0.090135	-0.681818	-0.260231	-0.035208	-0.058486	0.963130
43928	-0.911982	-0.891137	9.795648	0.061858	0.007187	0.004503	-0.194288	0.089443	-0.682871	-0.260245	-0.035585	-0.057308	0.963183
43929	-0.979385	-0.861723	9.803778	0.038570	0.006311	0.009643	-0.193351	0.087493	-0.681854	-0.260400	-0.036078	-0.056539	0.963169
43930	-1.075508	-0.789426	9.603547	0.047505	-0.005005	0.015002	-0.192285	0.087071	-0.682400	-0.260639	-0.036157	-0.055565	0.963158
43931	-1.041890	-0.813934	9.540484	0.045676	-0.010272	0.023768	-0.194121	0.084583	-0.684498	-0.261078	-0.036378	-0.054562	0.963088
43932	-1.056493	-0.837183	9.766270	0.045656	0.001931	0.025569	-0.193844	0.082360	-0.684131	-0.261511	-0.036593	-0.053653	0.963013
43933	-1.071281	-0.880232	9.809165	0.046588	-0.006794	0.013203	-0.194775	0.082643	-0.684245	-0.261740	-0.036868	-0.052663	0.962995
43934	-1.003073	-0.794466	9.713424	0.049313	-0.005032	0.007941	-0.195433	0.081952	-0.684636	-0.261840	-0.036949	-0.051659	0.963019
43935	-0.940235	-0.785497	9.660108	0.040428	0.012475	0.000874	-0.195025	0.080145	-0.684397	-0.261814	-0.037538	-0.050899	0.963044
43936	-0.906716	-0.828778	9.750653	0.025282	0.003738	-0.018674	-0.194619	0.078476	-0.683895	-0.261408	-0.037635	-0.050423	0.963175
43937	-0.930882	-0.828824	9.673950	-0.023961	0.007224	-0.008438	-0.193692	0.079861	-0.685734	-0.261256	-0.037760	-0.050888	0.963188
43938	-1.118963	-0.793368	9.776926	-0.032906	0.029995	-0.004834	-0.194750	0.079033	-0.685201	-0.261133	-0.038072	-0.051660	0.963167
43939	-1.171416	-0.699147	9.778462	-0.025705	0.030906	-0.013555	-0.194757	0.079866	-0.684798	-0.260858	-0.038639	-0.052289	0.963185
43940	-1.094163	-0.697772	9.638410	-0.004252	0.026527	-0.006385	-0.195022	0.079728	-0.684664	-0.260688	-0.039033	-0.052492	0.963205
43941	-0.993903	-0.866361	9.823077	-0.023968	0.019459	-0.007504	-0.193701	0.081527	-0.685717	-0.260540	-0.039387	-0.053023	0.963201
43942	-0.931397	-0.905352	9.817283	-0.009765	0.016766	0.016354	-0.194239	0.082085	-0.684653	-0.260823	-0.039588	-0.053264	0.963103
43943	-0.965057	-0.881358	9.712096	0.011674	0.016778	0.027102	-0.192249	0.082630	-0.685466	-0.261316	-0.040096	-0.053073	0.962959
43944	-1.012401	-0.748646	9.728452	0.014309	0.008891	0.035945	-0.193041	0.081523	-0.684676	-0.261963	-0.040292	-0.052794	0.962790
43945	-0.990005	-0.655099	9.700492	0.004479	-0.005101	0.030549	-0.192380	0.082353	-0.685466	-0.262551	-0.040333	-0.052617	0.962638
43946	-0.977900	-0.650427	9.686021	0.018819	0.000161	0.027146	-0.193180	0.082356	-0.684403	-0.263034	-0.040376	-0.052212	0.962526
43947	-0.948270	-0.563652	9.821358	0.047495	-0.008584	0.011468	-0.193165	0.080135	-0.684820	-0.263223	-0.040545	-0.051189	0.962522
43948	-0.885161	-0.516259	9.749253	0.046606	0.000154	0.015010	-0.194090	0.079168	-0.684553	-0.263449	-0.040721	-0.050259	0.962502
43949	-0.841779	-0.528581	9.763159	0.061890	0.006302	0.000148	-0.193943	0.077363	-0.685624	-0.263392	-0.041225	-0.049027	0.962560
43950	-0.807965	-0.530942	9.863785	0.060076	0.012385	0.004550	-0.194865	0.076257	-0.685752	-0.263392	-0.041696	-0.047910	0.962596
43951	-0.870977	-0.559593	9.772668	0.057483	0.012464	-0.013077	-0.195112	0.073065	-0.685911	-0.263077	-0.042264	-0.046793	0.962712
43952	-0.879285	-0.710811	9.855123	0.054776	0.012446	-0.011365	-0.195900	0.072653	-0.687479	-0.262772	-0.042693	-0.045792	0.962825
43953	-0.901818	-0.823594	9.885265	0.060067	-0.005074	-0.000833	-0.194959	0.070148	-0.686731	-0.262704	-0.042928	-0.044530	0.962892
43954	-0.916032	-0.780611	9.746480	0.070844	0.005465	-0.002462	-0.195073	0.067511	-0.687806	-0.262561	-0.043315	-0.043174	0.962975
43955	-0.975775	-0.691291	9.699953	0.052917	-0.001530	0.004468	-0.195461	0.065847	-0.688079	-0.262596	-0.043570	-0.042075	0.963003
43956	-0.992529	-0.669585	9.676312	0.028730	-0.008539	0.009564	-0.194661	0.065149	-0.687836	-0.262731	-0.043476	-0.041447	0.962998
43957	-0.905597	-0.670236	9.685169	0.021601	-0.004181	0.004214	-0.195975	0.063490	-0.688883	-0.262789	-0.043503	-0.040946	0.963002
43958	-0.854814	-0.663152	9.771338	0.018895	0.005398	0.009500	-0.195329	0.065430	-0.687166	-0.262918	-0.043626	-0.040580	0.962977
43959	-0.921863	-0.585508	9.820878	0.031378	0.012384	0.020226	-0.195856	0.065711	-0.688731	-0.263261	-0.044020	-0.039968	0.962891
43960	-0.913696	-0.457953	9.865537	0.031389	-0.001613	0.013148	-0.196387	0.066131	-0.689244	-0.263453	-0.044077	-0.039321	0.962862
43961	-0.904108	-0.467679	9.855728	0.014409	0.003638	0.010395	-0.195568	0.061544	-0.688252	-0.263628	-0.044193	-0.038992	0.962822
43962	-0.860364	-0.425092	9.735667	0.004616	0.019403	0.007736	-0.196091	0.060714	-0.689303	-0.263714	-0.044510	-0.038976	0.962785
43963	-0.816901	-0.425454	9.728077	0.004661	0.013294	-0.003754	-0.195827	0.061546	-0.690218	-0.263618	-0.044734	-0.038890	0.962804
43964	-0.853442	-0.468590	9.687037	-0.002522	0.012423	0.002362	-0.195702	0.061961	-0.688640	-0.263616	-0.044874	-0.038980	0.962795
43965	-0.851097	-0.480444	9.749372	-0.004333	0.014150	0.005875	-0.194902	0.061540	-0.688919	-0.263712	-0.045060	-0.039059	0.962757
43966	-0.957462	-0.498605	9.831799	-0.047316	0.021135	0.013544	-0.194118	0.064036	-0.689431	-0.263954	-0.045141	-0.040046	0.962646
43967	-1.092907	-0.526587	9.774961	-0.045492	0.021202	0.007425	-0.195194	0.066541	-0.689521	-0.264111	-0.045243	-0.040956	0.962560
43968	-1.131512	-0.519333	9.688853	-0.045523	-0.004147	0.009111	-0.193340	0.065835	-0.687324	-0.264284	-0.044843	-0.041779	0.962495
43969	-1.015723	-0.539232	9.769343	-0.040077	0.014211	-0.004923	-0.194801	0.066121	-0.687561	-0.264204	-0.044828	-0.042560	0.962484
43970	-0.962819	-0.568673	9.715672	-0.002555	0.003692	0.005866	-0.193749	0.067643	-0.687037	-0.264268	-0.044804	-0.042600	0.962466
43971	-0.962401	-0.510888	9.735560	-0.025847	0.000169	0.010982	-0.193753	0.068476	-0.687291	-0.264493	-0.044600	-0.043017	0.962395
43972	-0.943655	-0.592642	9.792143	-0.011502	0.005423	0.004033	-0.194295	0.070840	-0.688179	-0.264528	-0.044560	-0.043240	0.962377
43973	-0.910036	-0.617150	9.729080	0.058188	-0.006851	0.023868	-0.194019	0.068755	-0.687547	-0.264931	-0.044666	-0.041992	0.962317
43974	-0.890450	-0.578897	9.702913	0.072530	-0.026072	0.013331	-0.196000	0.067656	-0.688578	-0.265087	-0.044473	-0.040422	0.962350
43975	-0.972175	-0.529775	9.826760	0.106513	-0.033063	0.011823	-0.197572	0.064054	-0.688590	-0.265235	-0.044311	-0.038115	0.962411
43976	-0.913524	-0.433900	9.865811	0.111847	-0.033105	0.018912	-0.196880	0.059330	-0.689042	-0.265459	-0.044195	-0.035746	0.962445
43977	-0.940590	-0.505704	9.913289	0.049310	-0.008587	0.003558	-0.196464	0.056412	-0.689340	-0.265478	-0.044187	-0.034677	0.962479
43978	-0.874858	-0.425052	9.711758	-0.016873	-0.001589	0.005746	-0.198454	0.056562	-0.689702	-0.265531	-0.043985	-0.034964	0.962463
43979	-0.874983	-0.439748	9.625065	-0.034732	-0.006808	-0.001454	-0.198330	0.057393	-0.688645	-0.265526	-0.043553	-0.035528	0.962464
43980	-0.932786	-0.424290	9.813212	-0.016827	-0.005060	-0.008350	-0.197802	0.058502	-0.689561	-0.265313	-0.043274	-0.035808	0.962525
43981	-0.981152	-0.433570	9.801505	-0.009690	0.005440	-0.000316	-0.198612	0.060172	-0.688350	-0.265299	-0.043210	-0.035953	0.962526
43982	-0.976339	-0.433806	9.736567	-0.040007	0.007242	-0.020798	-0.198088	0.061836	-0.689393	-0.264858	-0.043035	-0.036755	0.962625
43983	-0.870053	-0.431967	9.822196	-0.040163	0.015862	0.013564	-0.198092	0.061835	-0.688210	-0.265129	-0.043017	-0.037529	0.962521
43984	-0.851022	-0.470750	9.773517	0.000963	0.003618	0.018213	-0.197035	0.062385	-0.687696	-0.265395	-0.043019	-0.037489	0.962450
43985	-0.928352	-0.479649	9.812537	0.011637	-0.003390	0.028860	-0.197174	0.063774	-0.688205	-0.265931	-0.042910	-0.037149	0.962320
43986	-0.923631	-0.496376	9.860373	-0.015207	0.005338	0.030452	-0.199690	0.062677	-0.687915	-0.266433	-0.042869	-0.037419	0.962172
43987	-0.947797	-0.498607	9.855750	-0.016979	0.008852	0.027816	-0.198489	0.062671	-0.689772	-0.266964	-0.042838	-0.037698	0.962016
43988	-0.846469	-0.507087	9.700955	-0.006183	0.006256	0.018163	-0.196783	0.064744	-0.687807	-0.267233	-0.042853	-0.037810	0.961936
43989	-0.866603	-0.622264	9.740664	0.009931	-0.001601	0.012066	-0.198103	0.063918	-0.688321	-0.267444	-0.042744	-0.037535	0.961893
43990	-0.909464	-0.539917	9.816488	0.007234	0.000139	0.013843	-0.196782	0.064883	-0.688331	-0.267600	-0.042710	-0.037359	0.961858
43991	-0.989014	-0.520081	9.807789	0.017087	-0.001578	0.011293	-0.195727	0.066683	-0.689117	-0.267790	-0.042637	-0.036950	0.961824
43992	-0.904021	-0.453438	9.793401	0.040478	0.026450	-0.007832	-0.195978	0.063907	-0.688879	-0.267478	-0.043271	-0.036294	0.961908
43993	-0.923503	-0.472853	9.687593	0.015420	0.029960	-0.002711	-0.197167	0.062802	-0.688478	-0.267376	-0.043782	-0.036099	0.961920
43994	-0.938221	-0.506281	9.730598	0.004769	0.021257	-0.025734	-0.195309	0.063070	-0.689029	-0.266737	-0.044113	-0.036116	0.962082
43995	-0.937867	-0.458058	9.769606	-0.000619	0.023861	-0.021349	-0.197163	0.063359	-0.690573	-0.266295	-0.044404	-0.036216	0.962187
43996	-0.976418	-0.443552	9.695597	0.001256	0.017806	-0.039846	-0.197168	0.062802	-0.688215	-0.265372	-0.044641	-0.036294	0.962428
43997	-0.932780	-0.422024	9.767572	-0.002418	0.012486	-0.022279	-0.196101	0.062241	-0.688762	-0.264921	-0.044701	-0.036367	0.962547
43998	-0.935620	-0.486470	9.923081	0.049476	0.017726	-0.025422	-0.194632	0.061262	-0.689845	-0.264244	-0.045202	-0.035504	0.962742
43999	-0.903405	-0.375677	10.053864	0.086996	0.014176	-0.016340	-0.195282	0.058488	-0.689075	-0.263826	-0.045766	-0.033857	0.962889
44000	-0.912636	-0.313314	9.972943	0.112046	0.028184	-0.009040	-0.194070	0.055982	-0.689906	-0.263418	-0.046808	-0.031830	0.963020
44001	-0.912382	-0.270695	9.752312	0.099487	0.023823	0.003203	-0.193907	0.052095	-0.692311	-0.263357	-0.047631	-0.029965	0.963056
44002	-0.932244	-0.343039	9.641091	0.095933	-0.008492	-0.009283	-0.194024	0.049596	-0.692597	-0.262974	-0.047882	-0.028055	0.963206
44003	-0.922681	-0.357459	9.669685	0.115667	-0.006719	-0.020594	-0.193873	0.045846	-0.691849	-0.262455	-0.048182	-0.025745	0.963397
44004	-0.932503	-0.383518	9.775223	0.097724	-0.024248	-0.018150	-0.194650	0.043074	-0.692653	-0.261891	-0.048133	-0.023725	0.963604
44005	-0.864508	-0.333279	9.859335	0.061965	-0.001543	-0.020102	-0.195169	0.040994	-0.692534	-0.261429	-0.048243	-0.022485	0.963754
44006	-0.859612	-0.319333	9.712842	0.008385	0.019502	-0.032748	-0.196479	0.038224	-0.693067	-0.260610	-0.048563	-0.022428	0.963961
44007	-0.958406	-0.285267	9.589106	-0.057852	0.016019	-0.024393	-0.195164	0.040161	-0.692805	-0.260172	-0.048379	-0.023603	0.964061
44008	-1.042532	-0.235957	9.768255	-0.074078	0.012451	-0.003344	-0.195043	0.041548	-0.691611	-0.259994	-0.048148	-0.025070	0.964083
44009	-1.067184	-0.303394	9.676360	0.017179	0.008998	-0.000934	-0.195045	0.042799	-0.693175	-0.259938	-0.048235	-0.024745	0.964102
44010	-1.110458	-0.278781	9.749121	0.038633	0.028231	0.007239	-0.193971	0.040432	-0.692690	-0.259818	-0.048900	-0.024110	0.964117
44011	-0.986741	-0.202578	9.813824	-0.038324	0.020288	0.005745	-0.193973	0.040849	-0.692948	-0.259939	-0.048924	-0.024910	0.964063
44012	-0.941356	-0.270439	9.762178	-0.052581	0.028180	-0.004049	-0.191991	0.042504	-0.693093	-0.259687	-0.049109	-0.026043	0.964092
44013	-0.900292	-0.270584	9.819506	-0.041892	0.033384	0.006608	-0.191325	0.042501	-0.693629	-0.259821	-0.049361	-0.026981	0.964017
44014	-0.960769	-0.286816	9.863104	-0.025787	0.022907	0.002295	-0.191074	0.044443	-0.692694	-0.259686	-0.049587	-0.027565	0.964025
44015	-1.018877	-0.305810	9.796089	0.004586	0.017672	0.013087	-0.189484	0.045129	-0.693105	-0.259907	-0.049779	-0.027519	0.963957
44016	-1.023809	-0.318004	9.728695	0.011764	0.006330	0.006930	-0.190555	0.046106	-0.692291	-0.259861	-0.049882	-0.027289	0.963971
44017	-1.057767	-0.341543	9.810435	0.033160	-0.005074	0.018504	-0.190550	0.045551	-0.692822	-0.260170	-0.049788	-0.026574	0.963912
44018	-1.084370	-0.346234	9.781769	0.004561	-0.010298	0.010354	-0.189880	0.045270	-0.694017	-0.260193	-0.049534	-0.026392	0.963924
44019	-1.057307	-0.274474	9.719871	-0.013321	0.000195	0.012913	-0.190415	0.045133	-0.692697	-0.260438	-0.049300	-0.026611	0.963864
44020	-1.028492	-0.296422	9.695334	0.000925	0.006279	0.030649	-0.191472	0.045001	-0.693733	-0.260810	-0.049359	-0.026565	0.963761
44021	-1.026084	-0.298714	9.738550	0.015293	0.014172	0.020207	-0.191472	0.045001	-0.693733	-0.261159	-0.049549	-0.026301	0.963664
44022	-1.083133	-0.173084	9.774136	-0.024010	0.008957	0.004082	-0.191204	0.044722	-0.694134	-0.261043	-0.049515	-0.026775	0.963685
44023	-1.160666	-0.210809	9.824843	-0.016799	0.000259	-0.011743	-0.190025	0.046381	-0.692296	-0.260815	-0.049261	-0.027086	0.963751
44024	-1.057115	-0.250172	9.801866	-0.025754	0.005473	-0.008304	-0.190687	0.047358	-0.694378	-0.260498	-0.049144	-0.027589	0.963828
44025	-0.946605	-0.328201	9.737525	-0.018621	0.000195	-0.003032	-0.190026	0.047632	-0.694254	-0.260441	-0.048882	-0.027927	0.963847
44026	-0.891782	-0.429568	9.764729	-0.013289	0.001910	0.004025	-0.189509	0.048460	-0.691496	-0.260355	-0.048768	-0.028160	0.963869
44027	-0.846124	-0.463366	9.840857	-0.002617	0.002730	0.016420	-0.190035	0.047352	-0.690973	-0.260654	-0.048636	-0.028191	0.963794
44028	-0.896264	-0.381381	9.779741	0.003596	0.006225	0.030610	-0.190835	0.047773	-0.690826	-0.261069	-0.048708	-0.028095	0.963681
44029	-1.006401	-0.250510	9.820652	-0.013422	-0.015627	0.027822	-0.189771	0.048323	-0.692412	-0.261609	-0.048169	-0.028227	0.963558
44030	-1.003643	-0.202438	9.816374	-0.015170	-0.006864	0.021682	-0.189781	0.049156	-0.690828	-0.261914	-0.047884	-0.028436	0.963483
44031	-0.908053	-0.342700	9.813937	0.002740	0.001870	0.020024	-0.191372	0.050277	-0.693156	-0.262278	-0.047760	-0.028352	0.963393
44032	-1.005022	-0.394874	9.809366	-0.003471	0.005423	0.009437	-0.190837	0.049440	-0.692910	-0.262332	-0.047767	-0.028411	0.963376
44033	-0.985392	-0.351701	9.819307	-0.075914	-0.003333	0.000068	-0.191641	0.050138	-0.691972	-0.262389	-0.047118	-0.029839	0.963349
44034	-0.908779	-0.439358	9.666220	-0.059777	-0.006807	-0.004270	-0.190857	0.051800	-0.691048	-0.262246	-0.046585	-0.030933	0.963380
44035	-1.029663	-0.459980	9.693464	-0.029377	-0.022516	-0.004955	-0.191536	0.053747	-0.689836	-0.262172	-0.045807	-0.031376	0.963423
44036	-1.052966	-0.344125	9.764698	-0.040177	-0.005071	0.012681	-0.191642	0.049721	-0.690925	-0.262312	-0.045422	-0.032084	0.963379
44037	-1.053462	-0.411642	9.708646	-0.033030	-0.005065	0.016246	-0.191649	0.051249	-0.691304	-0.262639	-0.044981	-0.032671	0.963291
44038	-0.961716	-0.414714	9.724644	-0.074230	0.005366	0.028291	-0.191694	0.058330	-0.690050	-0.263148	-0.044627	-0.034078	0.963120
44039	-0.942404	-0.419323	9.839790	-0.040241	0.003598	0.026761	-0.191306	0.059299	-0.688996	-0.263678	-0.044322	-0.034839	0.962962
44040	-0.981140	-0.433430	9.847173	-0.009860	-0.006896	0.032240	-0.191044	0.059992	-0.689124	-0.264199	-0.044075	-0.034938	0.962827
44041	-0.917946	-0.376210	9.842479	-0.015211	-0.001662	0.030450	-0.191593	0.063050	-0.688954	-0.264781	-0.043803	-0.035181	0.962671
44042	-0.903795	-0.424340	9.870645	-0.002667	-0.008651	0.023452	-0.193452	0.063616	-0.689445	-0.265146	-0.043553	-0.035141	0.962583
44043	-0.874786	-0.419786	9.860833	0.017035	-0.001649	0.021851	-0.193053	0.062780	-0.688409	-0.265535	-0.043442	-0.034766	0.962494
44044	-0.896699	-0.439372	9.692554	0.006320	-0.000734	0.021783	-0.192779	0.061390	-0.688690	-0.265854	-0.043391	-0.034596	0.962415
44045	-0.928345	-0.472976	9.634757	-0.015102	0.005426	0.013722	-0.193180	0.062225	-0.689201	-0.266109	-0.043239	-0.034885	0.962341
44046	-0.994168	-0.559122	9.612703	-0.002570	0.012452	0.014723	-0.192790	0.063334	-0.688670	-0.266295	-0.043389	-0.034963	0.962279
44047	-1.018366	-0.566141	9.615234	0.043952	-0.000646	0.011496	-0.191730	0.064162	-0.689466	-0.266460	-0.043438	-0.034096	0.962263
44048	-1.030815	-0.623318	9.763700	0.049299	-0.001546	0.011520	-0.191837	0.060414	-0.690815	-0.266537	-0.043593	-0.033103	0.962269
44049	-0.961542	-0.395038	9.866673	0.000005	-0.006892	0.027026	-0.191307	0.059577	-0.688993	-0.267042	-0.043299	-0.033041	0.962144
44050	-0.951292	-0.308862	9.757015	-0.008049	-0.001638	0.032291	-0.192503	0.059583	-0.688712	-0.267566	-0.043161	-0.033134	0.962002
44051	-0.871886	-0.348029	9.736652	-0.011581	-0.003382	0.021653	-0.192093	0.058471	-0.690043	-0.267976	-0.042870	-0.033310	0.961895
44052	-0.817353	-0.483658	9.571186	0.017121	-0.005074	0.009479	-0.192351	0.057084	-0.690053	-0.268040	-0.042785	-0.032920	0.961894
44053	-0.890307	-0.566173	9.931388	0.021460	-0.020036	0.024434	-0.193165	0.059448	-0.688966	-0.268485	-0.042346	-0.032375	0.961808
44054	-0.997031	-0.295816	9.973873	0.004476	-0.012146	0.023544	-0.193434	0.059727	-0.688171	-0.268867	-0.042065	-0.032179	0.961720
44055	-1.077066	-0.343371	9.949982	-0.014242	0.009773	0.014690	-0.192636	0.059723	-0.688709	-0.269136	-0.042011	-0.032484	0.961637
44056	-0.980786	-0.380808	9.751636	-0.013261	0.005448	-0.000331	-0.193969	0.060285	-0.688158	-0.269049	-0.041958	-0.032744	0.961655
44057	-0.885045	-0.501666	9.802297	0.026088	-0.010322	-0.002799	-0.193968	0.060563	-0.688680	-0.268961	-0.041725	-0.032182	0.961709
44058	-0.880370	-0.521151	9.734735	0.033136	-0.008618	0.023690	-0.193566	0.059728	-0.688432	-0.269318	-0.041666	-0.031454	0.961635
44059	-0.903566	-0.386429	9.683608	0.018906	-0.008568	0.006879	-0.193025	0.059171	-0.690547	-0.269421	-0.041433	-0.031035	0.961630
44060	-1.039274	-0.457132	9.813753	0.009948	0.021176	0.013995	-0.194488	0.059873	-0.690649	-0.269585	-0.041817	-0.030921	0.961571
44061	-0.888933	-0.367205	9.714948	0.054663	0.003657	0.016876	-0.193141	0.056394	-0.690704	-0.269843	-0.042023	-0.029875	0.961523
44062	-0.939707	-0.376392	9.727298	0.058247	-0.003321	0.013365	-0.194061	0.055011	-0.690967	-0.269962	-0.042195	-0.028700	0.961518
44063	-0.937548	-0.414646	9.808558	0.018924	-0.006817	-0.000162	-0.191943	0.055415	-0.690076	-0.269927	-0.041999	-0.028302	0.961548
44064	-0.830223	-0.266233	9.847793	-0.002530	-0.006855	-0.004727	-0.191677	0.055136	-0.689820	-0.269769	-0.041764	-0.028293	0.961603
44065	-0.839985	-0.280589	9.847713	0.010024	0.005407	-0.007234	-0.193010	0.056254	-0.690051	-0.269600	-0.041748	-0.028132	0.961656
44066	-0.897829	-0.265630	9.872418	-0.010527	0.019419	-0.009957	-0.193810	0.057370	-0.690816	-0.269333	-0.041972	-0.028423	0.961712
44067	-0.927314	-0.333074	9.766144	-0.020384	0.016812	-0.004754	-0.192748	0.056808	-0.689787	-0.269231	-0.042015	-0.028902	0.961725
44068	-0.947000	-0.385707	9.808971	0.011839	0.001964	-0.013390	-0.192089	0.057777	-0.690313	-0.268892	-0.042022	-0.028672	0.961826
44069	-0.956772	-0.400180	9.770433	0.060176	0.003746	-0.016556	-0.192481	0.056946	-0.690578	-0.268502	-0.042243	-0.027546	0.961958
44070	-0.898512	-0.355183	9.688730	0.002869	0.002827	-0.004647	-0.192467	0.054446	-0.690340	-0.268329	-0.042224	-0.027486	0.962009
44071	-0.879241	-0.364691	9.774980	-0.009699	-0.005085	-0.000371	-0.192869	0.055560	-0.691111	-0.268314	-0.041909	-0.027646	0.962022
44072	-0.922801	-0.376480	9.741571	0.020754	0.001953	-0.004518	-0.193132	0.055284	-0.691503	-0.268138	-0.041968	-0.027236	0.962080
44073	-0.927074	-0.299415	9.761723	0.001073	0.003693	-0.004638	-0.192201	0.054028	-0.689954	-0.268027	-0.041880	-0.027241	0.962115
44074	-0.961185	-0.342387	9.780750	0.000211	0.007216	-0.011680	-0.192733	0.055004	-0.691118	-0.267724	-0.041927	-0.027261	0.962197
44075	-0.946677	-0.342250	9.862345	0.010908	0.008931	-0.004553	-0.192194	0.053195	-0.690619	-0.267603	-0.041996	-0.027107	0.962232
44076	-0.918065	-0.390832	9.779821	-0.011413	0.019447	-0.009981	-0.191923	0.051805	-0.689849	-0.267328	-0.042217	-0.027415	0.962290
44077	-0.884498	-0.424741	9.788755	-0.031170	0.001907	0.000368	-0.191658	0.051804	-0.689853	-0.267341	-0.041928	-0.028035	0.962281
44078	-0.852750	-0.376734	9.837103	-0.045560	0.027203	0.023265	-0.190481	0.055130	-0.690101	-0.267746	-0.042133	-0.029014	0.962130
44079	-1.036021	-0.341551	9.863124	-0.021483	-0.004261	0.031318	-0.191945	0.056805	-0.691900	-0.268350	-0.041798	-0.029390	0.961966
44080	-1.013613	-0.245665	9.813560	0.015233	-0.006860	0.025422	-0.189959	0.056793	-0.690355	-0.268765	-0.041675	-0.029015	0.961866
44081	-1.009456	-0.339530	9.805234	0.042997	0.000160	0.021224	-0.189955	0.055960	-0.690101	-0.269118	-0.041774	-0.028179	0.961788
44082	-0.932648	-0.400656	9.676485	0.027836	0.005426	0.014932	-0.190740	0.054298	-0.690630	-0.269303	-0.041950	-0.027636	0.961744
44083	-0.952328	-0.448823	9.606400	0.000981	0.019420	0.023596	-0.189547	0.055542	-0.692212	-0.269726	-0.042196	-0.027718	0.961613
44084	-0.879429	-0.386735	9.644940	-0.017849	0.005374	0.027804	-0.189553	0.055541	-0.690636	-0.270200	-0.042131	-0.028042	0.961473
44085	-0.961664	-0.405306	9.655050	-0.040165	0.012413	0.017994	-0.188504	0.057618	-0.690500	-0.270553	-0.042018	-0.028888	0.961354
44086	-0.961114	-0.332736	9.790475	-0.061562	0.008927	-0.003311	-0.187844	0.058587	-0.690894	-0.270461	-0.041768	-0.030098	0.961353
44087	-0.932641	-0.409359	9.976819	-0.083134	0.014084	0.014146	-0.189451	0.060678	-0.690324	-0.270774	-0.041453	-0.031782	0.961225
