# Supplementary material for: Identification of Haptic Based Guiding Using Hard Reins
Source: PLoS One. 2015 Jul 22;10(7):e0132020. doi: 10.1371/journal.pone.0132020 (PMC4511788; doi:10.1371/journal.pone.0132020)
Supplement: S8 File — (ZIP) [file pone.0132020.s008.zip › Exp2_MotionData1/Subject1/path3/T10/gc10.txt]

// Start Time: 0
// Sample rate: 25.0Hz
// Scenario: 4.9
// Firmware Version: 2.6.1
Counter	Acc_X	Acc_Y	Acc_Z	Gyr_X	Gyr_Y	Gyr_Z	Mag_X	Mag_Y	Mag_Z	Quat_w	Quat_x	Quat_y	Quat_z
43582	9.023034	0.275179	-3.871657	-0.015565	0.005090	-0.003426	-0.748633	-0.149082	0.041195	-0.532165	-0.226984	0.804219	-0.136052
43583	9.008175	0.232087	-3.905195	-0.028090	-0.001051	0.007559	-0.749596	-0.149276	0.042588	-0.532209	-0.226469	0.804404	-0.135646
43584	8.986326	0.181312	-3.904709	-0.004677	0.001588	-0.007094	-0.748056	-0.149602	0.042973	-0.532228	-0.226425	0.804434	-0.135466
43585	8.998989	0.265508	-3.861161	0.004615	0.025278	-0.003425	-0.747378	-0.150022	0.039729	-0.532577	-0.226362	0.804200	-0.135589
43586	9.046534	0.222397	-3.926014	0.014002	0.046980	0.002983	-0.748764	-0.150183	0.040570	-0.533215	-0.226224	0.803744	-0.136017
43587	9.022726	0.295229	-3.919819	0.031883	0.012646	-0.008849	-0.749036	-0.150872	0.040251	-0.533251	-0.226575	0.803546	-0.136460
43588	9.022639	0.246606	-3.910471	0.015224	0.011289	-0.016227	-0.748772	-0.149611	0.040465	-0.533363	-0.226846	0.803382	-0.136535
43589	9.042373	0.250546	-3.853220	0.017059	-0.003558	-0.014358	-0.748905	-0.150565	0.039710	-0.533220	-0.227174	0.803372	-0.136606
43590	9.003528	0.226943	-3.880903	0.024296	0.000316	-0.018034	-0.748334	-0.150519	0.041522	-0.533118	-0.227609	0.803290	-0.136764
43591	9.034906	0.246135	-3.881951	0.024177	0.011698	-0.023548	-0.748049	-0.150820	0.041780	-0.533213	-0.228119	0.803056	-0.136920
43592	9.041786	0.232062	-3.920943	0.015179	-0.007119	-0.016197	-0.747206	-0.151398	0.041737	-0.533027	-0.228446	0.803087	-0.136915
43593	9.080273	0.300189	-3.958166	0.013265	-0.018041	-0.017999	-0.748302	-0.151886	0.043392	-0.532677	-0.228834	0.803226	-0.136817
43594	9.044517	0.221728	-3.875224	0.002659	-0.026262	-0.003344	-0.748862	-0.151602	0.043555	-0.532207	-0.228869	0.803554	-0.136657
43595	8.931739	0.211956	-3.810691	0.002702	0.029166	-0.007127	-0.746914	-0.151348	0.043552	-0.532634	-0.228839	0.803269	-0.136723
43596	9.056981	0.274567	-3.843949	0.034799	0.023358	-0.003348	-0.747470	-0.152659	0.041522	-0.532812	-0.229090	0.802978	-0.137313
43597	9.047043	0.228823	-3.863197	0.035964	0.013548	0.006753	-0.748032	-0.151049	0.043581	-0.532800	-0.229234	0.802830	-0.137989
43598	9.042212	0.236193	-3.867798	0.021233	0.006389	0.003983	-0.748585	-0.152514	0.041820	-0.532748	-0.229267	0.802791	-0.138360
43599	9.028320	0.269450	-3.809098	0.034821	0.032555	-0.003369	-0.748887	-0.150404	0.042233	-0.533075	-0.229509	0.802395	-0.138996
43600	9.085132	0.200094	-3.910696	0.021256	0.030447	0.002111	-0.748768	-0.150156	0.040013	-0.533417	-0.229486	0.802096	-0.139445
43601	9.085403	0.197180	-3.874498	0.017465	0.017784	-0.001545	-0.748061	-0.151277	0.039518	-0.533580	-0.229555	0.801914	-0.139754
43602	9.042142	0.265583	-3.889340	0.020325	0.010077	0.003979	-0.747767	-0.151894	0.040455	-0.533588	-0.229583	0.801833	-0.140137
43603	9.027660	0.229145	-3.876961	0.002913	-0.002765	0.003957	-0.748057	-0.151432	0.039788	-0.533472	-0.229468	0.801937	-0.140175
43604	9.066312	0.211626	-3.856784	0.000825	-0.009574	-0.005206	-0.747770	-0.151221	0.041194	-0.533284	-0.229471	0.802084	-0.140044
43605	9.027846	0.194678	-3.838550	-0.001458	-0.000430	0.011281	-0.747644	-0.150092	0.041263	-0.533205	-0.229185	0.802209	-0.140101
43606	9.022526	0.212661	-3.910689	-0.006023	0.002352	0.011267	-0.749299	-0.151750	0.040897	-0.533191	-0.228825	0.802321	-0.140096
43607	9.063503	0.265995	-3.931195	-0.007960	-0.017777	0.009477	-0.748049	-0.151869	0.040040	-0.532866	-0.228549	0.802642	-0.139946
43608	9.046679	0.192877	-3.894814	-0.022807	-0.026512	0.002107	-0.747896	-0.151556	0.042292	-0.532492	-0.228239	0.803066	-0.139441
43609	8.950823	0.212156	-3.835555	-0.009781	0.022922	0.005708	-0.747767	-0.150447	0.042778	-0.532838	-0.227891	0.802941	-0.139407
43610	9.042459	0.265028	-3.848298	0.023576	0.028362	0.021392	-0.748624	-0.149795	0.041291	-0.533081	-0.227602	0.802742	-0.140097
43611	9.041919	0.170858	-3.877874	0.019626	0.013324	0.011298	-0.748764	-0.148999	0.042458	-0.533124	-0.227505	0.802662	-0.140549
43612	9.012894	0.168819	-3.891293	0.010336	0.014594	0.005765	-0.749214	-0.147498	0.040879	-0.533251	-0.227357	0.802577	-0.140792
43613	9.071810	0.229915	-3.777169	0.031649	0.031480	0.014982	-0.748506	-0.148881	0.039950	-0.533521	-0.227278	0.802285	-0.141558
43614	9.060780	0.115356	-3.907923	0.012280	-0.001379	0.011301	-0.748809	-0.147295	0.039492	-0.533364	-0.227121	0.802386	-0.141828
43615	9.053795	0.154291	-3.912133	0.028292	0.003183	-0.004237	-0.748146	-0.148232	0.040579	-0.533247	-0.227395	0.802319	-0.142206
43616	9.061303	0.148872	-3.873806	0.006261	-0.015113	-0.005167	-0.748687	-0.149765	0.040210	-0.532941	-0.227491	0.802505	-0.142151
43617	9.080541	0.139047	-3.874589	0.010121	-0.013715	0.002182	-0.749259	-0.148754	0.039999	-0.532617	-0.227516	0.802700	-0.142230
43618	9.032685	0.133926	-3.829360	-0.004986	-0.024672	-0.014356	-0.747879	-0.146459	0.041943	-0.532241	-0.227631	0.802987	-0.141829
43619	9.056449	0.148969	-3.878454	-0.008403	-0.006675	-0.007045	-0.747869	-0.147570	0.041455	-0.532140	-0.227586	0.803117	-0.141545
43620	9.044140	0.120245	-3.899918	-0.019694	-0.017036	-0.018070	-0.749000	-0.146153	0.041833	-0.531963	-0.227589	0.803345	-0.140907
43621	9.085142	0.197925	-3.927512	-0.013559	-0.045376	0.009536	-0.749402	-0.147156	0.042193	-0.531216	-0.227332	0.803976	-0.140540
43622	9.032495	0.178157	-3.872538	-0.034137	-0.049874	-0.007026	-0.748675	-0.148783	0.043343	-0.530540	-0.227122	0.804636	-0.139655
43623	8.946055	0.188000	-3.837844	0.000356	0.024690	-0.024529	-0.747976	-0.148410	0.044198	-0.530953	-0.227365	0.804328	-0.139468
43624	9.061657	0.187275	-3.844587	0.039522	0.028487	0.003094	-0.748811	-0.148936	0.043614	-0.531176	-0.227545	0.803998	-0.140225
43625	9.032067	0.139885	-3.911414	0.029993	0.018285	-0.010688	-0.746584	-0.148289	0.044192	-0.531314	-0.227896	0.803736	-0.140633
43626	9.051566	0.129603	-3.878398	0.035598	0.006894	-0.005150	-0.747720	-0.146973	0.043725	-0.531233	-0.228213	0.803612	-0.141132
43627	9.042184	0.182590	-3.848825	0.049526	0.033329	-0.001519	-0.747531	-0.147449	0.042263	-0.531498	-0.228581	0.803175	-0.142022
43628	9.046206	0.113222	-3.921883	0.017141	0.037066	-0.016282	-0.748080	-0.148276	0.041938	-0.532014	-0.228811	0.802727	-0.142253
43629	9.070160	0.140127	-3.951585	0.018495	-0.005384	-0.029967	-0.746973	-0.147720	0.041822	-0.531878	-0.229415	0.802660	-0.142166
43630	9.063243	0.154266	-3.917422	0.007808	0.006012	-0.019910	-0.748484	-0.149535	0.041724	-0.531950	-0.229685	0.802554	-0.142062
43631	9.041662	0.144481	-3.899773	-0.021661	-0.002732	-0.026383	-0.746390	-0.149586	0.042120	-0.532029	-0.229796	0.802590	-0.141380
43632	9.025076	0.153866	-3.867694	-0.020788	-0.008210	-0.027291	-0.747785	-0.149559	0.041995	-0.532025	-0.229914	0.802684	-0.140669
43633	9.036989	0.227179	-3.915965	-0.023299	-0.008740	-0.018106	-0.747629	-0.150315	0.042925	-0.531991	-0.229892	0.802826	-0.140021
43634	8.993258	0.228116	-3.962627	-0.005023	0.000518	-0.019931	-0.745395	-0.150631	0.042884	-0.532031	-0.230050	0.802812	-0.139691
43635	9.084754	0.227581	-3.970882	-0.042560	-0.025931	-0.052975	-0.746225	-0.151439	0.042283	-0.531903	-0.230432	0.803031	-0.138281
43636	9.003221	0.281134	-3.943333	-0.051301	-0.051871	-0.034608	-0.746314	-0.154487	0.043772	-0.531355	-0.230474	0.803634	-0.136808
43637	8.955526	0.290365	-3.883525	-0.034764	0.033091	-0.040224	-0.747003	-0.156098	0.042143	-0.532102	-0.230575	0.803260	-0.135927
43638	9.056645	0.275154	-3.887405	-0.008793	0.027614	-0.026381	-0.745177	-0.156596	0.043072	-0.532610	-0.230724	0.802936	-0.135594
43639	8.998772	0.290565	-3.918848	-0.008328	0.010701	-0.005228	-0.744408	-0.156291	0.041862	-0.532780	-0.230604	0.802890	-0.135407
43640	8.994290	0.290009	-3.875211	-0.021661	0.015617	-0.025448	-0.745523	-0.156934	0.040855	-0.533155	-0.230618	0.802737	-0.134812
43641	9.043319	0.371120	-3.801645	0.008371	0.032310	0.002138	-0.745808	-0.156761	0.040310	-0.533577	-0.230501	0.802447	-0.135071
43642	9.042321	0.280191	-3.891562	-0.019553	0.027966	-0.016280	-0.746083	-0.157437	0.039712	-0.534114	-0.230367	0.802195	-0.134671
43643	9.051759	0.265841	-3.911330	-0.002132	0.003763	-0.012537	-0.744409	-0.157468	0.039834	-0.534165	-0.230448	0.802171	-0.134474
43644	9.047336	0.333469	-3.888987	0.002662	-0.000481	-0.003335	-0.745531	-0.157411	0.039010	-0.534109	-0.230415	0.802225	-0.134433
43645	9.047626	0.347593	-3.857508	0.020157	-0.011910	0.002227	-0.746086	-0.157416	0.039294	-0.533766	-0.230541	0.802376	-0.134678
43646	9.004292	0.355151	-3.855838	0.015126	-0.009027	-0.015230	-0.745250	-0.158216	0.037980	-0.533547	-0.230855	0.802432	-0.134672
43647	9.033259	0.362170	-3.852046	0.024385	-0.003743	-0.011542	-0.745519	-0.158401	0.038949	-0.533354	-0.231227	0.802420	-0.134873
43648	9.022795	0.327103	-3.943660	0.017237	-0.026301	-0.003273	-0.744961	-0.157359	0.040684	-0.532816	-0.231419	0.802709	-0.134948
43649	9.073409	0.358423	-3.955009	0.028135	-0.018739	-0.006918	-0.745929	-0.157655	0.041233	-0.532350	-0.231798	0.802868	-0.135187
43650	9.003785	0.382866	-3.932925	0.016948	-0.040490	-0.012421	-0.743833	-0.157450	0.042204	-0.531609	-0.232172	0.803267	-0.135095
43651	8.946496	0.348191	-3.848892	0.023077	0.019145	0.005831	-0.745491	-0.158038	0.043160	-0.531741	-0.232192	0.803095	-0.135560
43652	9.008883	0.309181	-3.865970	0.052486	0.029901	0.009548	-0.745361	-0.157986	0.042045	-0.531905	-0.232410	0.802746	-0.136605
43653	9.041907	0.268720	-3.939924	0.046898	0.015364	0.006806	-0.746056	-0.157727	0.042766	-0.531863	-0.232677	0.802553	-0.137447
43654	8.989014	0.276211	-3.928237	0.043091	0.024952	0.000350	-0.746075	-0.156300	0.042575	-0.532016	-0.232944	0.802242	-0.138212
43655	8.989753	0.306622	-3.845950	0.067241	0.065703	0.010434	-0.746647	-0.156473	0.040475	-0.532676	-0.233230	0.801472	-0.139652
43656	9.054056	0.226998	-3.909253	0.043170	0.034060	0.002178	-0.745662	-0.157854	0.039403	-0.532966	-0.233459	0.801066	-0.140491
43657	9.046197	0.188843	-3.955202	0.042177	0.010291	-0.000580	-0.745363	-0.155799	0.038376	-0.532881	-0.233808	0.800904	-0.141155
43658	9.032260	0.219741	-3.901346	0.030657	0.016866	0.013154	-0.745073	-0.155736	0.039913	-0.532925	-0.233760	0.800771	-0.141819
43659	9.044151	0.207734	-3.916360	0.032524	-0.007291	0.016867	-0.745372	-0.154043	0.040160	-0.532552	-0.233776	0.800906	-0.142432
43660	9.022771	0.207354	-3.876920	0.017881	-0.008176	0.016836	-0.745365	-0.154608	0.040125	-0.532244	-0.233606	0.801092	-0.142816
43661	9.022611	0.210073	-3.898633	-0.008812	0.004309	0.009423	-0.745652	-0.154556	0.039153	-0.532269	-0.233268	0.801187	-0.142742
43662	9.060771	0.169025	-3.931725	-0.018847	-0.006808	0.011257	-0.745524	-0.153704	0.039065	-0.532171	-0.232790	0.801438	-0.142482
43663	9.084920	0.232169	-3.951537	-0.018646	-0.038757	0.022335	-0.745811	-0.152865	0.039399	-0.531512	-0.232263	0.802080	-0.142186
43664	8.989315	0.231496	-3.851360	-0.035238	-0.045883	0.018625	-0.744943	-0.153585	0.042278	-0.530838	-0.231619	0.802821	-0.141570
43665	8.965285	0.192533	-3.826563	-0.026010	0.029847	0.013923	-0.746227	-0.152610	0.040117	-0.531340	-0.230954	0.802713	-0.141385
43666	9.042356	0.211555	-3.838982	0.001272	0.013484	0.009435	-0.746905	-0.153495	0.041046	-0.531478	-0.230669	0.802679	-0.141527
43667	9.007885	0.178941	-3.920022	-0.004086	-0.014555	0.016794	-0.747207	-0.152044	0.040440	-0.531158	-0.230316	0.802994	-0.141519
43668	9.046775	0.187832	-3.880360	0.003253	-0.005366	0.016805	-0.745265	-0.151103	0.040899	-0.530964	-0.229977	0.803191	-0.141678
43669	9.032907	0.211292	-3.814479	0.032040	0.033594	-0.005220	-0.746535	-0.150465	0.039833	-0.531316	-0.230224	0.802788	-0.142238
43670	9.027194	0.139726	-3.899263	-0.004531	0.017948	-0.003447	-0.745974	-0.151678	0.038357	-0.531589	-0.230066	0.802665	-0.142167
43671	9.053288	0.159765	-3.960487	0.006324	-0.011424	-0.005207	-0.745282	-0.150740	0.039246	-0.531334	-0.230167	0.802815	-0.142108
43672	9.080404	0.187774	-3.893694	0.015764	-0.008424	0.005830	-0.746121	-0.150189	0.039846	-0.531065	-0.230147	0.802959	-0.142338
43673	9.008125	0.183398	-3.891019	0.010004	-0.018924	-0.003356	-0.745676	-0.152450	0.039563	-0.530668	-0.230280	0.803185	-0.142323
43674	9.037120	0.153787	-3.868145	-0.002811	-0.013305	-0.004306	-0.746797	-0.150563	0.041924	-0.530433	-0.230248	0.803384	-0.142131
43675	9.036935	0.188254	-3.906556	-0.004793	-0.005549	-0.010741	-0.745680	-0.149799	0.043357	-0.530341	-0.230304	0.803476	-0.141862
43676	9.022581	0.195780	-3.915525	-0.004857	-0.011074	-0.010702	-0.746978	-0.151702	0.041611	-0.530169	-0.230344	0.803628	-0.141577
43677	9.051144	0.227894	-3.974349	-0.019552	-0.051636	-0.008821	-0.745871	-0.150884	0.041930	-0.529399	-0.230344	0.804259	-0.140876
43678	9.046682	0.188283	-3.911645	-0.033967	-0.059510	0.000333	-0.746421	-0.151448	0.042040	-0.528552	-0.230025	0.805058	-0.140010
43679	8.950561	0.178760	-3.874300	-0.017305	0.015910	0.000224	-0.746143	-0.150658	0.043203	-0.528834	-0.229712	0.805007	-0.139753
43680	9.003715	0.226905	-3.875974	0.021302	0.032052	0.005799	-0.746579	-0.149891	0.042138	-0.529190	-0.229638	0.804706	-0.140259
43681	9.003276	0.174020	-3.910115	0.015557	0.004888	-0.001520	-0.746441	-0.150411	0.041127	-0.529150	-0.229731	0.804670	-0.140463
43682	9.003110	0.169143	-3.910246	0.023874	0.017752	-0.001557	-0.747368	-0.150608	0.040111	-0.529285	-0.229843	0.804479	-0.140867
43683	9.073631	0.211415	-3.844983	0.035613	0.036574	-0.008880	-0.745988	-0.149101	0.040750	-0.529687	-0.230177	0.804014	-0.141462
43684	9.063003	0.149808	-3.946424	0.024862	0.043542	-0.001587	-0.745719	-0.149703	0.038476	-0.530231	-0.230227	0.803546	-0.142000
43685	9.074873	0.142716	-3.966236	0.034256	0.024452	0.009473	-0.746415	-0.149700	0.038623	-0.530391	-0.230285	0.803298	-0.142714
43686	9.041671	0.163976	-3.906892	0.021145	0.004769	0.000301	-0.747230	-0.151128	0.039101	-0.530321	-0.230390	0.803255	-0.143043
43687	9.032234	0.178326	-3.887124	0.022595	-0.009206	-0.012519	-0.745558	-0.151274	0.038657	-0.530056	-0.230774	0.803295	-0.143181
43688	9.037176	0.153977	-3.880116	0.008894	-0.001909	-0.010693	-0.747569	-0.150717	0.039023	-0.529970	-0.230926	0.803313	-0.143154
43689	9.041944	0.178420	-3.897041	0.009865	-0.016857	-0.006992	-0.746150	-0.152192	0.039757	-0.529626	-0.231108	0.803495	-0.143110
43690	9.034708	0.197996	-3.906304	0.017382	-0.014553	0.000361	-0.747004	-0.150766	0.039853	-0.529265	-0.231216	0.803672	-0.143283
43691	9.017537	0.201085	-3.946700	-0.001312	-0.036751	-0.012491	-0.747279	-0.150520	0.040709	-0.528669	-0.231426	0.804070	-0.142907
43692	9.079711	0.103917	-3.966564	-0.026858	-0.062713	-0.007914	-0.746167	-0.149729	0.041585	-0.527762	-0.231326	0.804846	-0.142051
43693	8.945552	0.188881	-3.903029	-0.006852	0.000399	-0.018083	-0.745040	-0.150863	0.041225	-0.527805	-0.231460	0.804841	-0.141700
43694	9.008054	0.251811	-3.929214	0.013158	0.013680	-0.025414	-0.746502	-0.151973	0.041694	-0.527989	-0.231863	0.804610	-0.141667
43695	9.017543	0.208104	-3.929853	0.013729	0.006848	-0.003385	-0.746659	-0.150558	0.041783	-0.528000	-0.231961	0.804546	-0.141831
43696	9.002865	0.174449	-3.944015	-0.004615	0.005168	-0.005263	-0.746632	-0.153337	0.040634	-0.528073	-0.231875	0.804549	-0.141685
43697	9.022728	0.217184	-3.886515	0.009790	0.013034	-0.014410	-0.746498	-0.152256	0.041677	-0.528235	-0.232091	0.804378	-0.141697
43698	9.046619	0.180786	-3.897306	0.009965	0.040441	-0.010784	-0.745421	-0.151135	0.038664	-0.528826	-0.232129	0.803946	-0.141879
43699	9.042012	0.299952	-3.920509	0.006235	0.000757	-0.008875	-0.746915	-0.153703	0.039497	-0.528794	-0.232255	0.803939	-0.141833
43700	9.073109	0.178476	-3.917528	0.009779	0.005574	-0.012527	-0.746270	-0.153483	0.040097	-0.528825	-0.232444	0.803861	-0.141849
43701	9.041800	0.168918	-3.911589	-0.009413	-0.024055	-0.008855	-0.746565	-0.153122	0.038586	-0.528468	-0.232473	0.804160	-0.141439
43702	9.010375	0.203460	-3.939171	-0.008376	-0.031753	-0.003338	-0.747266	-0.151906	0.040064	-0.527962	-0.232402	0.804577	-0.141070
43703	9.012575	0.174544	-3.953933	-0.012286	-0.018197	-0.014383	-0.746692	-0.152272	0.041573	-0.527728	-0.232473	0.804796	-0.140583
43704	9.022585	0.207969	-3.920276	-0.011885	-0.029307	0.002161	-0.746959	-0.151817	0.043977	-0.527258	-0.232288	0.805217	-0.140239
43705	8.933468	0.267071	-3.940711	-0.012675	-0.034250	0.007662	-0.746130	-0.151257	0.043865	-0.526706	-0.232044	0.805707	-0.139902
43706	9.081902	0.111599	-3.997993	-0.023077	-0.062993	-0.003318	-0.746954	-0.150795	0.046275	-0.525761	-0.231914	0.806490	-0.139157
43707	8.873094	0.243350	-3.948268	-0.019326	0.000585	-0.005270	-0.746662	-0.151660	0.046498	-0.525838	-0.231710	0.806570	-0.138741
43708	8.984107	0.305665	-3.952013	0.005655	0.036003	0.002098	-0.746234	-0.152777	0.046006	-0.526338	-0.231536	0.806252	-0.138986
43709	8.988614	0.201308	-3.948032	0.011894	0.022501	-0.003390	-0.745706	-0.151560	0.044121	-0.526621	-0.231571	0.806021	-0.139194
43710	9.027069	0.220713	-3.968665	0.023216	0.024477	0.009486	-0.746020	-0.148991	0.043864	-0.526839	-0.231464	0.805818	-0.139726
43711	8.993901	0.285813	-3.923527	0.032159	0.024876	0.002167	-0.746250	-0.152945	0.043622	-0.527052	-0.231616	0.805530	-0.140328
43712	9.051333	0.295850	-3.978743	0.069013	0.029763	0.011420	-0.745145	-0.153163	0.041922	-0.527129	-0.231985	0.805138	-0.141669
43713	9.002922	0.247803	-3.986907	0.043032	0.017704	-0.001477	-0.747258	-0.150117	0.044085	-0.527187	-0.232334	0.804876	-0.142370
43714	9.140470	0.197692	-3.939243	0.044101	-0.030979	0.043588	-0.748262	-0.148762	0.042782	-0.526314	-0.232061	0.805353	-0.143345
43715	8.960048	0.157005	-3.884458	0.048190	-0.043114	0.061004	-0.747288	-0.147713	0.044234	-0.525191	-0.231630	0.806002	-0.144505
43716	8.925646	0.155976	-3.970124	0.003963	-0.016333	0.046183	-0.746884	-0.145667	0.045753	-0.524728	-0.230869	0.806444	-0.144940
43717	8.895608	0.075228	-4.080626	-0.010994	-0.015522	0.033283	-0.747752	-0.142457	0.047077	-0.524400	-0.230183	0.806846	-0.144982
43718	8.974585	-0.000000	-4.117882	-0.048011	0.000197	0.049706	-0.748177	-0.142147	0.046681	-0.524433	-0.228763	0.807282	-0.144685
43719	8.995901	-0.075399	-4.114446	-0.117395	-0.003496	0.053207	-0.749248	-0.141919	0.045692	-0.524720	-0.226600	0.807956	-0.143277
43720	9.001270	-0.061764	-4.049348	-0.138743	-0.015728	0.043097	-0.749400	-0.140928	0.045755	-0.524921	-0.224385	0.808778	-0.141376
43721	8.930048	0.166138	-4.008971	-0.159613	0.002578	0.014606	-0.748324	-0.138615	0.044491	-0.525596	-0.222381	0.809321	-0.138907
43722	8.979033	0.149773	-3.899812	-0.140391	0.026566	0.012781	-0.748617	-0.138268	0.043259	-0.526567	-0.220503	0.809556	-0.136838
43723	9.041747	0.197986	-3.911503	-0.087925	0.020138	0.025762	-0.748491	-0.137664	0.042457	-0.527175	-0.219020	0.809751	-0.135722
43724	8.964202	0.160285	-3.952322	-0.071309	-0.009873	0.034075	-0.748916	-0.136830	0.042931	-0.527186	-0.217634	0.810264	-0.134843
43725	9.007886	0.123135	-3.915450	-0.036487	-0.017608	0.038780	-0.748979	-0.136541	0.042426	-0.526924	-0.216584	0.810768	-0.134533
43726	8.954900	0.091767	-3.899182	0.007241	0.003049	0.029640	-0.750992	-0.133139	0.040141	-0.526817	-0.216042	0.810916	-0.134922
43727	9.009637	0.116955	-3.997671	0.012123	-0.007605	0.007658	-0.751269	-0.132751	0.041006	-0.526591	-0.215981	0.811047	-0.135117
43728	8.982257	0.077215	-4.093514	0.024728	0.003033	-0.001526	-0.751269	-0.132489	0.041441	-0.526491	-0.216144	0.811010	-0.135472
43729	8.985067	0.000893	-4.009585	0.022643	0.014732	-0.012569	-0.750429	-0.133309	0.040544	-0.526634	-0.216459	0.810790	-0.135724
43730	8.987406	0.030266	-4.031218	0.005060	0.004121	-0.019004	-0.749598	-0.132500	0.041145	-0.526684	-0.216693	0.810720	-0.135579
43731	9.045659	0.073009	-3.994475	-0.009925	0.014197	-0.032792	-0.750131	-0.134868	0.040445	-0.527014	-0.216993	0.810507	-0.135090
43732	8.944583	0.151555	-4.011919	0.004004	0.041430	-0.027313	-0.750270	-0.135788	0.038993	-0.527694	-0.217256	0.810008	-0.135006
43733	9.035700	0.144366	-4.066092	-0.014022	0.022385	-0.015372	-0.750148	-0.134767	0.038357	-0.528126	-0.217210	0.809795	-0.134667
43734	9.079563	0.194412	-4.023933	-0.004501	0.010388	0.000284	-0.749841	-0.137033	0.038214	-0.528265	-0.217022	0.809765	-0.134603
43735	8.954637	0.170269	-3.966285	-0.023117	0.000940	-0.010778	-0.750142	-0.136113	0.036877	-0.528376	-0.216864	0.809824	-0.134069
43736	8.955500	0.159004	-3.850462	-0.028626	0.070429	-0.018238	-0.752094	-0.137133	0.035157	-0.529643	-0.216549	0.809146	-0.133672
43737	9.037275	0.161120	-3.870412	0.012384	0.079739	0.009372	-0.750185	-0.135338	0.032596	-0.530825	-0.216229	0.808358	-0.134268
43738	9.015190	0.135146	-3.910814	-0.011410	0.055763	0.011188	-0.750176	-0.136704	0.031534	-0.531698	-0.215668	0.807911	-0.134404
43739	9.023079	0.187593	-3.847972	-0.013561	0.049054	0.000197	-0.751299	-0.136250	0.031293	-0.532520	-0.215304	0.807475	-0.134350
43740	9.110413	0.181065	-3.769165	0.050259	0.077148	-0.010714	-0.751901	-0.135459	0.026879	-0.533532	-0.215683	0.806542	-0.135332
43741	9.044423	0.075851	-3.844669	-0.005024	0.050448	-0.023660	-0.750505	-0.136274	0.025698	-0.534407	-0.215787	0.805962	-0.135169
43742	9.099800	0.124307	-3.870575	-0.026739	0.051823	-0.014509	-0.750794	-0.136869	0.023429	-0.535349	-0.215484	0.805485	-0.134766
43743	9.110068	0.235321	-3.836423	0.024746	0.025130	-0.001498	-0.750634	-0.137383	0.025212	-0.535627	-0.215619	0.805190	-0.135209
43744	9.056864	0.138487	-3.820574	0.017218	0.014527	-0.008864	-0.750520	-0.136449	0.023453	-0.535763	-0.215795	0.805018	-0.135414
43745	9.042583	0.167547	-3.810189	0.015127	0.018812	-0.018966	-0.749955	-0.136895	0.023699	-0.536027	-0.216126	0.804741	-0.135487
43746	9.054885	0.154823	-3.772090	0.000198	0.028769	-0.030938	-0.750506	-0.138105	0.022512	-0.536525	-0.216438	0.804366	-0.135243
43747	9.119154	0.216709	-3.899679	0.005618	0.020602	-0.032729	-0.751360	-0.137466	0.021303	-0.536895	-0.216885	0.804036	-0.135021
43748	9.100212	0.230894	-3.862650	0.014432	0.005571	-0.043699	-0.749953	-0.139270	0.020061	-0.536993	-0.217609	0.803818	-0.134763
43749	9.023431	0.191855	-3.804485	-0.011098	0.020247	-0.041959	-0.749380	-0.139367	0.021865	-0.537452	-0.218027	0.803497	-0.134170
43750	9.062899	0.199735	-3.689981	-0.002420	0.103681	-0.067754	-0.750223	-0.140626	0.018863	-0.539263	-0.218696	0.802161	-0.133812
43751	9.174058	0.193506	-3.645874	0.014783	0.106616	-0.040173	-0.748553	-0.142602	0.015233	-0.540991	-0.219129	0.800841	-0.134033
43752	9.126447	0.222102	-3.583528	-0.005531	0.094099	-0.045702	-0.748269	-0.144605	0.012593	-0.542596	-0.219443	0.799703	-0.133826
43753	9.199062	0.260031	-3.557014	-0.006460	0.091352	-0.045676	-0.748989	-0.144332	0.010103	-0.544189	-0.219771	0.798570	-0.133582
43754	9.199865	0.348862	-3.491255	0.028681	0.111655	-0.032777	-0.748165	-0.144660	0.007840	-0.545887	-0.220192	0.797203	-0.134131
43755	9.136240	0.241273	-3.571693	-0.035043	0.098414	-0.054936	-0.749266	-0.147881	0.004440	-0.547742	-0.220333	0.796019	-0.133362
43756	9.165494	0.323391	-3.562591	-0.034842	0.086827	-0.045721	-0.749003	-0.148053	0.002053	-0.549352	-0.220337	0.795027	-0.132650
43757	9.190154	0.371009	-3.510069	-0.022165	0.059279	-0.047472	-0.749014	-0.149042	-0.000941	-0.550504	-0.220603	0.794265	-0.131992
43758	9.166388	0.343777	-3.456223	-0.022128	0.054557	-0.045638	-0.748877	-0.150208	-0.003249	-0.551543	-0.220825	0.793591	-0.131337
43759	9.161499	0.356128	-3.470451	-0.024213	0.069027	-0.056675	-0.747759	-0.151288	-0.004723	-0.552881	-0.221188	0.792683	-0.130588
43760	9.161619	0.302264	-3.432164	-0.027568	0.072062	-0.045684	-0.746910	-0.152949	-0.005811	-0.554217	-0.221311	0.791823	-0.129929
43761	9.173871	0.370108	-3.434595	-0.044093	0.072223	-0.047537	-0.748050	-0.153053	-0.009159	-0.555665	-0.221296	0.790966	-0.128983
43762	9.205500	0.447393	-3.428029	-0.065000	0.094397	-0.078791	-0.747508	-0.154017	-0.012854	-0.557604	-0.221452	0.789806	-0.127449
43763	9.263707	0.397542	-3.358075	-0.083126	0.112595	-0.074261	-0.746797	-0.156470	-0.015107	-0.559924	-0.221317	0.788471	-0.125768
43764	9.179023	0.545764	-3.155897	-0.071872	0.185906	-0.069756	-0.746971	-0.157187	-0.020736	-0.563299	-0.221030	0.786324	-0.124636
43765	9.304602	0.641929	-3.159966	-0.036211	0.170813	-0.033833	-0.745734	-0.158672	-0.025588	-0.566219	-0.220635	0.784373	-0.124400
43766	9.284996	0.642643	-3.202701	-0.022573	0.142979	0.000183	-0.745620	-0.160363	-0.031699	-0.568513	-0.219914	0.782876	-0.124645
43767	9.309791	0.663197	-3.121378	0.016055	0.168313	0.005735	-0.746614	-0.160375	-0.034064	-0.571053	-0.219497	0.780980	-0.125658
43768	9.351964	0.726344	-2.972910	0.088708	0.211967	-0.019893	-0.744664	-0.159401	-0.039626	-0.573974	-0.220176	0.778310	-0.127710
43769	9.334762	0.590478	-2.958662	0.053526	0.175082	-0.032774	-0.744712	-0.158861	-0.044898	-0.576539	-0.220767	0.776049	-0.128890
43770	9.388112	0.618769	-2.926660	0.057018	0.168962	-0.038246	-0.743916	-0.158899	-0.050214	-0.578961	-0.221463	0.773853	-0.130038
43771	9.413347	0.670257	-2.801679	0.029454	0.167413	-0.041949	-0.744192	-0.161008	-0.053413	-0.581526	-0.221934	0.771680	-0.130699
43772	9.356212	0.737743	-2.741138	-0.011601	0.157756	-0.001640	-0.744514	-0.161016	-0.058996	-0.583968	-0.221304	0.769935	-0.131169
43773	9.366342	0.717304	-2.669195	-0.044978	0.169528	0.049661	-0.743855	-0.160541	-0.063162	-0.586645	-0.219491	0.768319	-0.131750
43774	9.376120	0.692603	-2.640739	-0.095598	0.198859	0.069701	-0.743379	-0.158501	-0.070301	-0.589885	-0.216668	0.766605	-0.131941
43775	9.361768	0.565702	-2.573405	-0.150948	0.235767	0.117226	-0.743218	-0.153617	-0.077541	-0.593835	-0.212389	0.764745	-0.131972
43776	9.395500	0.399626	-2.503294	-0.208321	0.251842	0.159279	-0.744741	-0.148782	-0.086164	-0.598090	-0.206701	0.763030	-0.131713
43777	9.439509	0.178708	-2.327657	-0.291809	0.244109	0.184799	-0.744203	-0.141696	-0.095087	-0.602513	-0.199655	0.761645	-0.130433
43778	9.459688	-0.144931	-2.074512	-0.378885	0.297353	0.206524	-0.743409	-0.133699	-0.105352	-0.607938	-0.191046	0.759903	-0.128299
43779	9.683052	-0.271402	-1.803529	-0.404498	0.278924	0.208376	-0.742484	-0.125259	-0.116010	-0.613161	-0.182118	0.758324	-0.125744
43780	9.872121	-0.535661	-1.546652	-0.374711	0.186069	0.236115	-0.744055	-0.116338	-0.124102	-0.616679	-0.173353	0.757878	-0.123600
43781	10.067637	-0.799286	-1.700592	-0.408263	0.153463	0.214074	-0.745387	-0.105085	-0.133587	-0.619883	-0.164518	0.757710	-0.120642
43782	10.120320	-0.676472	-1.484396	-0.390544	0.136536	0.126088	-0.744980	-0.096867	-0.139507	-0.622863	-0.157312	0.757414	-0.116700
43783	9.770482	-0.653675	-1.553282	-0.338922	0.032142	0.082236	-0.743935	-0.093854	-0.143519	-0.624239	-0.151555	0.758045	-0.112805
43784	9.676885	-0.521965	-1.560999	-0.194386	-0.034565	0.020230	-0.743701	-0.090446	-0.143730	-0.624205	-0.148790	0.759034	-0.109983
43785	9.630520	-0.701089	-1.560433	-0.063387	-0.031378	-0.008922	-0.745388	-0.089028	-0.143208	-0.623974	-0.147957	0.759532	-0.108975
43786	9.519903	-0.627525	-1.563063	0.020083	-0.037081	-0.103272	-0.747304	-0.090783	-0.141483	-0.623526	-0.149749	0.759708	-0.107860
43787	9.532826	-0.634019	-1.447660	0.050158	-0.029312	-0.142676	-0.745286	-0.095658	-0.140965	-0.623284	-0.152325	0.759522	-0.106956
43788	9.552449	-0.595743	-1.419162	0.118071	-0.016829	-0.170079	-0.744811	-0.099797	-0.140527	-0.622979	-0.156309	0.759019	-0.106558
43789	9.732026	-0.560894	-1.580221	0.188104	-0.001220	-0.187361	-0.742894	-0.108177	-0.140783	-0.622826	-0.161183	0.758018	-0.107316
43790	9.862064	0.057769	-1.851550	0.312605	0.046288	-0.186153	-0.741986	-0.113197	-0.139845	-0.622855	-0.167691	0.756215	-0.109864
43791	9.718232	0.320217	-2.177755	0.306062	0.152365	-0.235883	-0.740743	-0.124716	-0.142383	-0.624692	-0.174418	0.752813	-0.112298
43792	9.386710	0.623938	-1.868727	0.222197	0.296141	-0.236289	-0.738314	-0.132444	-0.147491	-0.628835	-0.179978	0.747827	-0.113703
43793	9.019135	1.894885	-1.337095	0.381811	0.323709	-0.213852	-0.734507	-0.139963	-0.154414	-0.632821	-0.186960	0.742054	-0.118062
43794	9.740956	1.603776	-1.346663	0.314494	0.313621	-0.131275	-0.731382	-0.149269	-0.162278	-0.636537	-0.192039	0.736888	-0.122218
43795	10.541259	1.460236	-1.551417	0.388103	0.332263	0.019468	-0.729746	-0.151439	-0.170666	-0.639941	-0.195645	0.731716	-0.129578
43796	10.501490	1.190171	-1.283606	0.484530	0.318412	-0.000553	-0.727258	-0.154503	-0.178419	-0.642619	-0.200914	0.726405	-0.137880
43797	10.104508	1.025450	-1.448558	0.471741	0.133626	-0.051788	-0.725849	-0.158548	-0.183150	-0.642856	-0.207154	0.723110	-0.144686
43798	9.801267	1.358661	-1.543730	0.454706	0.036640	-0.061774	-0.724383	-0.162399	-0.180190	-0.641610	-0.213677	0.721111	-0.150594
43799	9.594814	1.171005	-1.365756	0.386193	-0.022050	-0.156396	-0.724579	-0.167599	-0.178135	-0.640162	-0.220793	0.719511	-0.154098
43800	9.667016	1.309650	-1.435177	0.328059	-0.107394	-0.235248	-0.724430	-0.176208	-0.173083	-0.637828	-0.228600	0.718886	-0.155306
43801	9.686677	1.494189	-1.463691	0.230071	-0.134716	-0.235361	-0.722836	-0.187889	-0.166559	-0.635621	-0.235218	0.718776	-0.154984
43802	9.320029	1.341412	-1.450977	0.143299	-0.183181	-0.191516	-0.724073	-0.195866	-0.159499	-0.632852	-0.240261	0.719820	-0.153727
43803	9.161451	1.361264	-1.401445	-0.001157	-0.187148	-0.118415	-0.723175	-0.197683	-0.154454	-0.630585	-0.242438	0.721598	-0.151269
43804	9.107732	1.573300	-1.272464	-0.111099	-0.162930	-0.056246	-0.724658	-0.199660	-0.151211	-0.628894	-0.242240	0.723785	-0.148143
43805	9.302360	1.365856	-1.273738	-0.278609	-0.118921	-0.029076	-0.725111	-0.198852	-0.147951	-0.628670	-0.239439	0.725925	-0.143095
43806	9.486258	1.653418	-1.295646	-0.348949	-0.029382	0.001930	-0.726821	-0.195724	-0.147602	-0.629850	-0.235003	0.727358	-0.137888
43807	9.566401	1.582784	-1.494733	-0.351693	0.020298	0.065157	-0.727446	-0.193096	-0.151903	-0.631682	-0.229520	0.728322	-0.133586
43808	10.553898	1.276900	-2.347568	-0.395922	0.118779	0.211866	-0.728270	-0.185787	-0.156192	-0.634593	-0.221006	0.728892	-0.131016
43809	10.249035	0.457631	-1.853643	-0.340028	0.263167	0.162925	-0.729004	-0.177267	-0.165016	-0.639538	-0.213571	0.727109	-0.129195
43810	9.811406	0.015303	-1.550340	-0.177786	0.400654	0.194059	-0.729497	-0.168534	-0.178298	-0.645549	-0.207327	0.723311	-0.130776
43811	9.615365	-0.077982	-1.002617	-0.115373	0.217777	0.013668	-0.729094	-0.162131	-0.187683	-0.649190	-0.204980	0.720831	-0.130147
43812	9.714454	0.550687	-0.920108	-0.249476	0.147785	-0.134082	-0.728023	-0.162941	-0.194726	-0.652636	-0.203178	0.719071	-0.125391
43813	9.765533	0.564120	-0.863966	-0.335163	0.014403	-0.178065	-0.726205	-0.165882	-0.198975	-0.654693	-0.201216	0.718956	-0.118283
43814	9.808743	0.573172	-1.198818	-0.296075	-0.156083	-0.067606	-0.726495	-0.164895	-0.198772	-0.653742	-0.198571	0.721482	-0.112492
43815	9.852376	0.405887	-1.404415	-0.156519	-0.189830	0.091436	-0.730133	-0.160964	-0.193886	-0.651460	-0.195503	0.724658	-0.110678
43816	9.722665	0.537802	-1.408366	-0.120625	-0.236580	0.070470	-0.732618	-0.159756	-0.188760	-0.648294	-0.193327	0.728341	-0.108904
43817	9.672244	0.654620	-1.415491	-0.078969	-0.207894	0.050295	-0.733829	-0.156524	-0.184346	-0.645495	-0.191883	0.731393	-0.107621
43818	9.467767	0.792069	-1.431100	-0.016121	-0.213096	0.041227	-0.736737	-0.153575	-0.177015	-0.642301	-0.191421	0.734399	-0.107077
43819	9.332006	0.453046	-1.394421	-0.023950	-0.187061	0.052096	-0.739090	-0.150754	-0.170116	-0.639565	-0.190600	0.737049	-0.106707
43820	9.209674	0.540747	-1.360293	0.026466	-0.108993	0.083256	-0.739777	-0.149755	-0.167116	-0.637633	-0.189838	0.738770	-0.107727
43821	9.307815	0.536983	-1.132131	0.134106	-0.019734	0.063165	-0.741455	-0.148385	-0.165619	-0.636735	-0.190498	0.738967	-0.110483
43822	9.430820	0.516389	-1.107882	0.223567	0.089749	0.044838	-0.742283	-0.148164	-0.164062	-0.637059	-0.192377	0.737561	-0.114679
43823	9.507916	0.408546	-1.063165	0.306045	0.178344	0.006319	-0.740517	-0.146736	-0.167760	-0.638538	-0.195595	0.734580	-0.120019
43824	10.103876	0.341251	-1.240459	0.390722	0.308860	-0.022971	-0.740516	-0.149367	-0.171972	-0.641527	-0.200065	0.729642	-0.126647
43825	9.630255	0.798161	-1.608614	0.300468	0.384816	-0.120572	-0.738017	-0.153542	-0.180212	-0.646268	-0.204518	0.723414	-0.131082
43826	10.050903	0.982970	-1.507210	0.205570	0.510486	-0.122666	-0.733552	-0.161238	-0.192458	-0.653049	-0.207497	0.715802	-0.134533
43827	10.134793	1.354524	-1.411318	0.134582	0.502535	-0.140143	-0.727473	-0.165735	-0.206896	-0.660066	-0.209745	0.708252	-0.136743
43828	10.157089	0.934506	-0.844908	0.060395	0.465471	-0.071457	-0.724729	-0.170505	-0.220481	-0.666529	-0.210171	0.701684	-0.138585
43829	10.295169	1.220697	-0.560800	0.034257	0.393937	-0.012582	-0.720374	-0.169169	-0.231889	-0.671971	-0.209564	0.696259	-0.140575
43830	10.565454	1.179024	-0.489063	-0.006892	0.197959	-0.026975	-0.717932	-0.170651	-0.243034	-0.674785	-0.209185	0.693575	-0.140928
43831	9.990774	1.292535	-0.693860	-0.081564	-0.025051	-0.129648	-0.717801	-0.171386	-0.245455	-0.675180	-0.209830	0.693595	-0.137948
43832	9.589977	1.338269	-0.818655	-0.150749	-0.220671	-0.166258	-0.716762	-0.175184	-0.243465	-0.673155	-0.210600	0.696355	-0.132665
43833	9.531836	1.312401	-0.848047	-0.276619	-0.298950	-0.144375	-0.720030	-0.176765	-0.236131	-0.670539	-0.209574	0.700489	-0.125585
43834	9.416506	1.585797	-0.921653	-0.434114	-0.355687	-0.142739	-0.723014	-0.179305	-0.229558	-0.667647	-0.206529	0.705776	-0.116075
43835	9.195567	1.854644	-0.959830	-0.506216	-0.239630	-0.110006	-0.724867	-0.176601	-0.223950	-0.666583	-0.201801	0.709663	-0.106405
43836	9.210458	2.002551	-0.966668	-0.572074	-0.251046	-0.038518	-0.728501	-0.174003	-0.220822	-0.665317	-0.195134	0.714086	-0.096735
43837	9.113577	1.928508	-0.999756	-0.597172	-0.211809	0.045753	-0.731929	-0.166521	-0.219071	-0.664491	-0.186901	0.718190	-0.087880
43838	8.985581	1.911094	-0.719753	-0.620645	-0.121787	0.049211	-0.733674	-0.160303	-0.218112	-0.664879	-0.178037	0.721093	-0.079140
43839	9.341986	2.016224	-0.790359	-0.689414	-0.088048	0.074809	-0.734367	-0.150586	-0.219461	-0.665900	-0.167914	0.723546	-0.069737
43840	9.788455	2.186731	-1.081273	-0.703616	-0.010871	0.049084	-0.737570	-0.141613	-0.222228	-0.667928	-0.157722	0.724830	-0.060149
43841	10.271118	1.800163	-1.439967	-0.670586	0.146652	0.171883	-0.739985	-0.130537	-0.227666	-0.671907	-0.146112	0.724142	-0.053015
43842	10.449599	0.897307	-1.655401	-0.646594	0.170795	0.136906	-0.739906	-0.119404	-0.235080	-0.676018	-0.135136	0.722928	-0.045971
43843	9.880071	0.588287	-1.638534	-0.509578	0.319511	0.181720	-0.739283	-0.108852	-0.245327	-0.681780	-0.125323	0.719530	-0.041787
43844	10.108554	0.399207	-0.682239	-0.402701	0.307109	0.074641	-0.737691	-0.099457	-0.258309	-0.687068	-0.118378	0.715890	-0.037761
43845	9.747344	0.746625	-0.181016	-0.464994	0.158485	0.020614	-0.736154	-0.094101	-0.266931	-0.690381	-0.111542	0.714094	-0.031666
43846	9.796720	0.364836	-0.487248	-0.462201	0.078728	0.061975	-0.737566	-0.085686	-0.273381	-0.692423	-0.104102	0.713465	-0.026080
43847	9.543347	0.312953	-0.823483	-0.499833	-0.131265	0.111711	-0.739763	-0.077953	-0.274279	-0.691478	-0.095584	0.715762	-0.020169
43848	9.568803	0.593304	-0.767058	-0.356878	-0.104960	0.189079	-0.741396	-0.069084	-0.272459	-0.690513	-0.087863	0.717751	-0.017462
43849	9.810153	0.481147	-0.668131	-0.237017	-0.099295	0.119606	-0.742880	-0.060541	-0.269823	-0.689425	-0.082817	0.719440	-0.015510
43850	9.829915	0.448456	-0.591797	-0.172245	-0.126434	0.046371	-0.746273	-0.055099	-0.266941	-0.687826	-0.079682	0.721364	-0.013438
43851	9.762962	0.506568	-0.550272	-0.079518	-0.121505	-0.010350	-0.748782	-0.052309	-0.262276	-0.686170	-0.078658	0.723077	-0.011952
43852	9.802393	0.458419	-0.416810	0.034374	-0.117304	0.006387	-0.751008	-0.050998	-0.259381	-0.684372	-0.078933	0.724743	-0.012328
43853	9.637795	0.590154	-0.569199	0.092964	-0.160916	-0.021893	-0.752642	-0.051330	-0.254917	-0.681867	-0.080432	0.726922	-0.013138
43854	9.613252	0.442342	-0.564414	0.140508	-0.171135	-0.022731	-0.755650	-0.053339	-0.250543	-0.679108	-0.082594	0.729231	-0.014574
43855	9.639683	0.220350	-0.479903	0.207516	-0.136800	0.015854	-0.759496	-0.054144	-0.244412	-0.676738	-0.085062	0.731081	-0.017634
43856	9.780865	0.299096	-0.639240	0.267916	-0.130490	0.016002	-0.761134	-0.054322	-0.240217	-0.674312	-0.088372	0.732823	-0.021524
43857	10.365478	0.578733	-1.183372	0.265442	-0.062176	-0.015151	-0.761604	-0.058502	-0.235723	-0.672908	-0.092022	0.733549	-0.025166
43858	9.850737	1.324667	-1.383873	0.190001	-0.009955	-0.101630	-0.762683	-0.060930	-0.235024	-0.672412	-0.095950	0.733451	-0.026546
43859	9.232380	1.769616	-1.147730	0.033508	-0.028036	-0.133159	-0.762090	-0.063766	-0.235205	-0.671970	-0.098234	0.733601	-0.025215
43860	10.689010	1.691184	-0.949116	0.004512	-0.014305	0.013890	-0.764981	-0.066038	-0.234201	-0.671700	-0.097973	0.733876	-0.025418
43861	10.263346	1.728682	-1.169642	0.037154	-0.097561	0.080057	-0.767078	-0.064398	-0.232264	-0.670115	-0.097248	0.735370	-0.026829
43862	10.318505	1.268887	-1.628756	0.099310	-0.288108	0.093250	-0.769294	-0.062878	-0.227820	-0.665576	-0.097236	0.739402	-0.028958
43863	9.512294	1.081329	-2.044224	0.095939	-0.412433	0.045505	-0.773589	-0.058117	-0.216453	-0.659173	-0.097997	0.744969	-0.030141
43864	9.410294	1.181002	-2.189502	-0.022314	-0.496559	0.010531	-0.778501	-0.057884	-0.202147	-0.651735	-0.097700	0.751571	-0.028936
43865	8.948753	1.387249	-2.137086	-0.116566	-0.526053	0.013998	-0.783978	-0.056028	-0.186059	-0.643911	-0.096219	0.758572	-0.026265
43866	8.953429	1.333520	-2.113569	-0.250743	-0.421513	0.151166	-0.788997	-0.052721	-0.170714	-0.637839	-0.090779	0.764438	-0.023563
43867	9.167333	1.304360	-1.860919	-0.364904	-0.257427	0.246160	-0.792139	-0.041740	-0.162327	-0.634307	-0.082454	0.768397	-0.020551
43868	9.005738	1.422845	-1.931389	-0.439880	-0.175657	0.205491	-0.795283	-0.031277	-0.154949	-0.632167	-0.073629	0.771159	-0.016058
43869	9.200097	1.376542	-2.016244	-0.457992	-0.076140	0.236527	-0.798467	-0.020839	-0.152878	-0.631447	-0.064219	0.772667	-0.011728
43870	9.641167	1.092039	-2.189163	-0.526590	-0.020391	0.263876	-0.798878	-0.009965	-0.151924	-0.631653	-0.053355	0.773383	-0.006863
43871	9.689119	0.446909	-2.567099	-0.583802	0.011839	0.375548	-0.799360	0.006308	-0.151194	-0.632228	-0.040177	0.773736	-0.002441
43872	10.788386	0.072354	-2.340146	-0.465409	0.318193	0.391994	-0.800172	0.022754	-0.156873	-0.637396	-0.028068	0.770025	-0.000418
43873	9.255853	-0.467101	-1.812982	-0.330255	0.213751	0.184640	-0.799269	0.034868	-0.164372	-0.640733	-0.020988	0.767473	0.002299
43874	9.829239	-0.426463	-1.529846	-0.296848	0.109341	0.144641	-0.798710	0.043528	-0.167752	-0.642476	-0.014794	0.766147	0.005016
43875	9.655354	0.033968	-1.776351	-0.395291	0.058598	0.027111	-0.801435	0.049787	-0.167340	-0.643366	-0.009253	0.765427	0.010778
43876	10.215539	0.197970	-2.003934	-0.446033	-0.156647	-0.001863	-0.802049	0.054587	-0.166758	-0.640968	-0.003332	0.767356	0.017717
43877	9.325093	0.045664	-2.111710	-0.421335	-0.280214	0.044036	-0.804953	0.058297	-0.157566	-0.636563	0.002908	0.770855	0.023693
43878	9.554463	-0.260259	-2.561734	-0.400353	-0.399154	0.156229	-0.808046	0.062972	-0.144407	-0.630364	0.010749	0.775725	0.027886
43879	9.600258	-0.094769	-2.629993	-0.399583	-0.313449	0.108415	-0.809438	0.069804	-0.132799	-0.625304	0.017733	0.779495	0.032676
43880	9.388166	-0.039515	-2.660345	-0.435535	-0.299609	0.062405	-0.813043	0.075254	-0.121256	-0.620429	0.024512	0.782928	0.038624
43881	9.284959	0.116604	-2.674789	-0.450993	-0.325566	0.034892	-0.814392	0.078551	-0.109867	-0.614944	0.031008	0.786669	0.045102
43882	9.311100	0.156073	-2.738304	-0.441848	-0.276919	0.099073	-0.816609	0.084930	-0.097442	-0.610312	0.038405	0.789603	0.050701
43883	9.339932	0.077968	-2.715740	-0.411073	-0.227581	0.150432	-0.817578	0.089500	-0.089050	-0.606361	0.046141	0.791930	0.055179
43884	9.267099	0.098660	-2.775784	-0.361738	-0.188578	0.142162	-0.819183	0.095412	-0.079461	-0.603119	0.053129	0.793687	0.059036
43885	9.440356	-0.038747	-2.746931	-0.308687	-0.117325	0.133910	-0.819778	0.101672	-0.073903	-0.600903	0.059242	0.794695	0.062179
43886	9.299488	-0.008973	-2.903286	-0.245989	-0.134143	0.119347	-0.818169	0.109494	-0.069107	-0.598559	0.064418	0.795872	0.064533
43887	9.290560	0.011802	-2.820701	-0.135613	-0.087466	0.102975	-0.818449	0.112916	-0.063587	-0.596949	0.067931	0.796725	0.065315
43888	9.328963	-0.344277	-2.689208	-0.055590	-0.011504	0.075436	-0.819448	0.115690	-0.062010	-0.596730	0.069958	0.796714	0.065313
43889	9.440807	-0.010271	-2.700874	0.037913	0.027964	0.011405	-0.818916	0.117667	-0.062033	-0.597079	0.069806	0.796528	0.064561
43890	9.299895	-0.167920	-2.802792	0.093493	0.007163	-0.028855	-0.818553	0.116294	-0.062388	-0.597228	0.068369	0.796629	0.063458
43891	9.338904	0.028551	-2.827122	0.101164	0.022040	-0.015977	-0.820530	0.116996	-0.064560	-0.597532	0.067044	0.796628	0.062002
43892	9.380142	0.249709	-2.885187	0.140812	0.061210	-0.041610	-0.820530	0.115947	-0.066301	-0.598585	0.064770	0.796151	0.060368
43893	8.973971	0.260544	-2.756414	0.196023	0.065253	-0.098483	-0.820104	0.113666	-0.069099	-0.599588	0.060937	0.795842	0.058451
43894	9.200173	0.142382	-2.743906	0.136747	0.146367	-0.065665	-0.820800	0.111960	-0.071712	-0.601946	0.058231	0.794349	0.057274
43895	9.468246	0.378408	-2.764468	0.135158	0.119887	-0.052681	-0.821638	0.108439	-0.077787	-0.603780	0.055786	0.793233	0.055847
43896	9.556553	0.408518	-2.885918	0.059208	0.077802	-0.083939	-0.819988	0.106975	-0.083200	-0.604929	0.053794	0.792481	0.056035
43897	9.430813	0.410188	-2.944000	0.000139	0.052986	-0.066610	-0.820111	0.104783	-0.084731	-0.605524	0.052824	0.792034	0.056855
43898	9.513988	0.646419	-2.882775	-0.065834	0.034605	-0.032700	-0.820382	0.104087	-0.084911	-0.605910	0.053203	0.791604	0.058355
43899	9.917559	0.572526	-3.009446	-0.104626	0.011408	-0.010644	-0.820837	0.105487	-0.087334	-0.605788	0.054419	0.791482	0.060132
43900	9.430688	0.766472	-3.110735	-0.184334	-0.077149	-0.005231	-0.820410	0.106874	-0.083901	-0.604300	0.056799	0.792225	0.063052
43901	9.311429	0.979816	-3.044505	-0.202876	-0.100733	-0.010723	-0.824002	0.106341	-0.080548	-0.602261	0.059310	0.793328	0.066293
43902	9.335019	1.142168	-2.868021	-0.228901	-0.057228	-0.029157	-0.823700	0.106727	-0.076896	-0.600981	0.061810	0.793769	0.070225
43903	9.859639	0.843804	-3.135931	-0.219319	-0.091711	0.057226	-0.823144	0.108959	-0.073411	-0.599127	0.065556	0.794624	0.072953
43904	9.959048	0.692574	-3.302452	-0.216864	-0.144875	0.084835	-0.823150	0.112270	-0.068598	-0.596600	0.069839	0.795949	0.075206
43905	9.394255	0.527555	-3.357278	-0.253812	-0.194963	0.075513	-0.825088	0.115893	-0.060815	-0.593027	0.074429	0.797920	0.078128
43906	9.145439	0.565252	-3.144853	-0.258811	-0.184138	0.093795	-0.823126	0.119215	-0.053924	-0.589781	0.079406	0.799569	0.080882
43907	9.257771	0.415522	-2.889190	-0.215540	-0.085069	0.128597	-0.822015	0.123424	-0.047530	-0.588060	0.084205	0.800156	0.082739
43908	8.914397	0.322541	-3.007376	-0.193484	-0.035367	0.126631	-0.821777	0.128516	-0.044425	-0.587315	0.088690	0.800056	0.084298
43909	9.059805	0.215179	-2.854112	-0.147934	0.092758	0.106347	-0.820980	0.132145	-0.043510	-0.588495	0.092040	0.798667	0.085638
43910	9.181739	0.370296	-2.732071	-0.104087	0.028328	0.042362	-0.821880	0.135410	-0.046233	-0.588770	0.094020	0.798100	0.086867
43911	9.421658	0.363073	-2.861848	-0.096189	-0.046572	0.002172	-0.820511	0.137638	-0.045829	-0.587640	0.095333	0.798614	0.088350
43912	9.502733	0.312761	-2.949739	-0.075251	-0.020626	0.029705	-0.822477	0.138798	-0.045738	-0.587163	0.096855	0.798690	0.089176
43913	9.337494	0.257829	-3.105736	-0.055472	-0.030066	0.016862	-0.820787	0.139465	-0.042501	-0.586398	0.097899	0.799048	0.089863
43914	9.313450	0.226205	-3.085721	-0.042863	-0.051879	0.011406	-0.820512	0.140531	-0.041181	-0.585449	0.098803	0.799580	0.090325
43915	9.534435	0.140188	-3.118804	-0.023004	-0.105774	0.004192	-0.820809	0.138891	-0.037247	-0.583512	0.099408	0.800903	0.090482
43916	9.376636	0.392808	-3.067784	-0.021193	-0.078085	0.002325	-0.821653	0.140788	-0.035167	-0.582166	0.099959	0.801794	0.090651
43917	9.420054	0.343639	-3.040746	0.041446	-0.062336	-0.017762	-0.821096	0.141304	-0.034303	-0.581014	0.099380	0.802761	0.090118
43918	9.322862	0.187223	-3.079189	0.060524	-0.089118	0.013467	-0.821480	0.140589	-0.031132	-0.579670	0.099179	0.803901	0.088825
43919	9.235859	0.185856	-3.112172	0.046851	-0.089201	0.015255	-0.821344	0.142835	-0.027783	-0.578155	0.099122	0.805115	0.087759
43920	9.259949	0.253980	-3.141611	0.046966	-0.060762	0.017060	-0.820913	0.142229	-0.027126	-0.577242	0.099086	0.805889	0.086698
43921	9.260005	0.181007	-3.122660	0.053145	-0.051314	0.043687	-0.821259	0.143038	-0.025377	-0.576401	0.099352	0.806610	0.085273
43922	9.279018	0.283760	-3.199987	0.032776	-0.056276	0.035416	-0.821417	0.144985	-0.024557	-0.575561	0.099767	0.807267	0.084237
43923	9.215514	0.212540	-3.280193	0.025535	-0.032323	0.035335	-0.820576	0.146520	-0.021398	-0.574956	0.100185	0.807734	0.083391
43924	9.242233	0.177834	-3.237945	0.031253	-0.019886	0.042669	-0.821276	0.146814	-0.021373	-0.574711	0.100673	0.807953	0.082369
43925	9.225633	0.177488	-3.203514	0.046951	-0.016354	0.013329	-0.820867	0.147386	-0.021621	-0.574373	0.100465	0.808311	0.081459
43926	9.317349	0.108279	-3.154261	0.046977	0.009545	0.011463	-0.820014	0.147279	-0.019681	-0.574583	0.100221	0.808278	0.080601
43927	9.341487	0.156810	-3.169338	0.060813	-0.000943	0.017025	-0.820594	0.148203	-0.021015	-0.574535	0.099890	0.808467	0.079453
43928	9.251531	0.144217	-3.267494	0.060835	-0.010958	-0.016017	-0.819218	0.149993	-0.020358	-0.574396	0.099078	0.808744	0.078648
43929	9.316357	0.080750	-3.270332	0.053720	-0.048404	-0.004957	-0.821710	0.149667	-0.018679	-0.573533	0.098551	0.809506	0.077769
43930	9.206713	0.147735	-3.145036	0.057629	0.017619	-0.001393	-0.821276	0.149041	-0.017605	-0.573871	0.097966	0.809420	0.076902
43931	9.336615	0.117917	-3.159749	0.078828	0.019098	0.004175	-0.820871	0.149116	-0.019280	-0.574170	0.097193	0.809419	0.075645
43932	9.365072	0.006324	-3.171201	0.057145	-0.012897	0.017017	-0.821871	0.149663	-0.021471	-0.574040	0.096958	0.809645	0.074514
43933	9.209952	-0.010496	-3.281439	0.044550	-0.024243	-0.008722	-0.820752	0.150413	-0.019759	-0.573556	0.096441	0.810109	0.073869
43934	9.248379	-0.044694	-3.283098	0.016887	-0.006983	-0.018895	-0.821718	0.149977	-0.019219	-0.573389	0.096080	0.810274	0.073816
43935	9.229004	0.070239	-3.344419	-0.005938	0.040895	0.013112	-0.820223	0.152277	-0.020348	-0.573897	0.096405	0.809873	0.073857
43936	9.311227	0.200829	-3.361134	-0.010534	0.023555	-0.019862	-0.820889	0.149742	-0.020498	-0.574170	0.096297	0.809649	0.074317
43937	9.296455	0.077103	-3.349312	-0.012976	0.005531	-0.041884	-0.821466	0.151178	-0.020683	-0.574010	0.095863	0.809748	0.075037
43938	9.282195	0.084179	-3.326996	-0.005868	-0.008843	-0.048271	-0.821190	0.150663	-0.021835	-0.573725	0.095292	0.809957	0.075687
43939	9.277719	0.090929	-3.285727	0.009322	-0.010146	-0.027134	-0.820747	0.150252	-0.019350	-0.573377	0.094867	0.810239	0.075843
43940	9.347958	0.121502	-3.251926	-0.005853	-0.008892	-0.047330	-0.822667	0.147339	-0.020071	-0.573092	0.094308	0.810446	0.076479
43941	9.244305	0.144265	-3.267223	-0.015162	-0.022420	-0.051934	-0.821403	0.146089	-0.020998	-0.572465	0.093780	0.810873	0.077292
43942	9.292057	0.242240	-3.364977	0.028199	-0.036115	-0.071073	-0.822482	0.144314	-0.019142	-0.571764	0.092490	0.811487	0.077597
43943	9.278644	0.160037	-3.195949	0.006680	-0.045392	-0.053678	-0.822603	0.143683	-0.017783	-0.570804	0.091718	0.812207	0.078033
43944	9.206129	0.197533	-3.241297	0.015887	0.006291	-0.056506	-0.822599	0.142875	-0.018671	-0.570789	0.090741	0.812288	0.078450
43945	9.263849	0.226577	-3.267418	0.057523	0.018090	-0.039911	-0.823136	0.141712	-0.017900	-0.570979	0.089514	0.812332	0.078018
43946	9.347852	0.202169	-3.299700	0.058723	-0.005673	-0.027011	-0.823260	0.140839	-0.017394	-0.570892	0.088544	0.812561	0.077381
43947	9.297339	0.207252	-3.290533	0.067819	-0.043566	-0.025107	-0.824097	0.140589	-0.017821	-0.570124	0.087538	0.813292	0.076500
43948	9.244403	0.207501	-3.281306	0.095495	-0.010842	-0.019611	-0.824782	0.140007	-0.017291	-0.570026	0.086278	0.813619	0.075170
43949	9.241306	0.130679	-3.337240	0.073602	-0.029404	-0.015969	-0.824202	0.138160	-0.017411	-0.569513	0.085335	0.814175	0.074111
43950	9.229161	0.184590	-3.372662	0.073235	-0.056367	-0.026933	-0.824332	0.138236	-0.016008	-0.568622	0.084277	0.814995	0.073148
43951	9.224418	0.184491	-3.362825	0.059747	-0.040194	-0.019645	-0.825545	0.135912	-0.014465	-0.567904	0.083450	0.815652	0.072334
43952	9.248341	0.213597	-3.378127	0.071595	-0.047424	-0.022385	-0.825895	0.136689	-0.013598	-0.567159	0.082471	0.816356	0.071362
43953	9.193016	0.191877	-3.356879	0.068013	-0.045749	-0.019658	-0.826435	0.136072	-0.012374	-0.566366	0.081559	0.817081	0.070402
43954	9.218732	0.205263	-3.464021	0.051855	-0.040816	-0.008682	-0.826552	0.135286	-0.010746	-0.565713	0.081019	0.817655	0.069607
43955	9.179493	0.187228	-3.544787	0.017419	-0.047922	0.004094	-0.826394	0.134388	-0.009826	-0.564833	0.081072	0.818292	0.069200
43956	9.220848	0.230146	-3.512241	0.033847	-0.041411	0.002298	-0.826966	0.136577	-0.008010	-0.564155	0.080918	0.818828	0.068575
43957	9.150632	0.155636	-3.524592	0.024376	-0.038792	-0.010599	-0.827225	0.135941	-0.006511	-0.563416	0.080640	0.819392	0.068234
43958	9.175124	0.220617	-3.500933	0.035488	-0.002106	-0.008784	-0.825682	0.136127	-0.004978	-0.563369	0.080232	0.819503	0.067770
43959	9.199093	0.162137	-3.492550	0.052222	0.003748	0.000411	-0.826396	0.136763	-0.006188	-0.563389	0.079763	0.819605	0.066916
43960	9.154960	0.110123	-3.568524	0.046664	-0.009017	-0.001435	-0.825281	0.135960	-0.007505	-0.563255	0.079357	0.819797	0.066175
43961	9.172112	0.107066	-3.530542	0.035801	-0.000918	0.002205	-0.825563	0.136771	-0.006615	-0.563175	0.079112	0.819925	0.065557
43962	9.194860	0.112370	-3.396109	0.068475	0.032883	-0.010621	-0.826662	0.135644	-0.006395	-0.563750	0.078257	0.819686	0.064629
43963	9.222387	0.070690	-3.556811	0.005623	0.019547	0.000283	-0.825441	0.137395	-0.007834	-0.563960	0.078298	0.819543	0.064555
43964	9.198370	0.136863	-3.594018	0.007515	0.012078	-0.029027	-0.826079	0.137750	-0.008341	-0.564073	0.077859	0.819487	0.064804
43965	9.220738	0.118443	-3.498368	0.002244	0.004179	-0.019844	-0.827173	0.136070	-0.008434	-0.564001	0.077630	0.819544	0.064987
43966	9.160151	0.148750	-3.556284	-0.019917	0.000991	-0.027233	-0.825631	0.135212	-0.008781	-0.563893	0.077539	0.819575	0.065644
43967	9.160374	0.075194	-3.496392	-0.064498	0.019094	-0.020019	-0.826473	0.135514	-0.008894	-0.563961	0.078042	0.819375	0.066941
43968	9.172421	0.143397	-3.525380	-0.055707	0.049286	-0.001685	-0.828153	0.136239	-0.008694	-0.564621	0.078714	0.818772	0.067975
43969	9.189605	0.240273	-3.525392	-0.071346	0.040238	-0.003517	-0.825072	0.134538	-0.009666	-0.565045	0.079537	0.818294	0.069230
43970	9.280740	0.142817	-3.539095	-0.052802	-0.008259	-0.024504	-0.825071	0.134268	-0.009962	-0.564734	0.079876	0.818378	0.070380
43971	9.117420	0.308898	-3.541566	-0.021195	0.020271	-0.041930	-0.827582	0.134575	-0.009640	-0.564856	0.079531	0.818255	0.071217
43972	9.224090	0.299689	-3.453838	-0.010305	0.040603	-0.012554	-0.828143	0.134341	-0.010487	-0.565427	0.079521	0.817826	0.071617
43973	9.199820	0.200175	-3.434258	-0.013589	0.021267	0.003048	-0.826460	0.133603	-0.010409	-0.565645	0.079824	0.817628	0.071823
43974	9.204185	0.210691	-3.497147	-0.030800	0.039465	0.007574	-0.826753	0.134085	-0.011493	-0.566193	0.080374	0.817150	0.072327
43975	9.228667	0.239107	-3.459235	-0.072000	0.039642	0.006587	-0.827053	0.135786	-0.011386	-0.566622	0.081370	0.816652	0.073475
43976	9.238317	0.209464	-3.426083	-0.065769	0.034359	0.033183	-0.826424	0.134039	-0.014315	-0.567066	0.082739	0.816136	0.074250
43977	9.277156	0.298923	-3.426952	-0.080764	0.013891	0.022199	-0.825457	0.134731	-0.014281	-0.567081	0.084127	0.815885	0.075322
43978	9.223731	0.287832	-3.475745	-0.076943	-0.000372	0.029555	-0.825069	0.137263	-0.013989	-0.566931	0.085619	0.815747	0.076266
43979	9.185533	0.238711	-3.409427	-0.062023	-0.004766	0.040588	-0.825895	0.136689	-0.013598	-0.566698	0.087122	0.815700	0.076793
43980	9.219420	0.243078	-3.391345	-0.052362	-0.009442	0.025942	-0.825089	0.139477	-0.012875	-0.566434	0.088289	0.815704	0.077359
43981	9.192806	0.219071	-3.395336	-0.046316	0.000613	0.011246	-0.825379	0.140726	-0.012237	-0.566271	0.089126	0.815668	0.077971
43982	9.212392	0.223560	-3.376611	-0.037455	0.021498	0.000257	-0.824475	0.140096	-0.013378	-0.566497	0.089657	0.815388	0.078641
43983	9.222182	0.247613	-3.367160	-0.026862	0.005659	-0.012537	-0.825873	0.140796	-0.012763	-0.566417	0.089879	0.815364	0.079215
43984	9.344659	0.130391	-3.370089	-0.012315	-0.018188	-0.014298	-0.825296	0.139361	-0.012578	-0.566017	0.089951	0.815599	0.079569
43985	9.171427	0.218979	-3.375109	0.002070	0.021166	-0.027203	-0.825018	0.138973	-0.013443	-0.566223	0.089584	0.815469	0.079860
43986	9.280253	0.246777	-3.335524	0.037240	0.057197	-0.015233	-0.825602	0.140315	-0.014611	-0.567138	0.088966	0.814930	0.079555
43987	9.234131	0.140392	-3.334493	0.019470	0.039415	0.005837	-0.824879	0.137921	-0.015185	-0.567729	0.088913	0.814557	0.079218
43988	9.171398	0.165376	-3.356136	-0.008385	0.032994	-0.008899	-0.824475	0.139046	-0.015119	-0.568179	0.088950	0.814207	0.079539
43989	9.239605	0.168477	-3.262059	-0.007928	0.061586	0.005756	-0.825880	0.138347	-0.017802	-0.569085	0.089175	0.813536	0.079683
43990	9.216156	0.269949	-3.221878	-0.034922	0.077478	-0.012660	-0.823529	0.138817	-0.019472	-0.570204	0.089385	0.812642	0.080560
43991	9.249845	0.299052	-3.239855	-0.059949	0.056064	-0.022757	-0.823670	0.137386	-0.022072	-0.570884	0.089746	0.811994	0.081868
43992	9.260024	0.254138	-3.151166	-0.055589	0.054464	0.003862	-0.823683	0.137723	-0.023169	-0.571616	0.090497	0.811296	0.082852
43993	9.337671	0.311171	-3.105394	-0.059457	0.053082	-0.003456	-0.824114	0.137803	-0.024696	-0.572285	0.091169	0.810638	0.083928
43994	9.419973	0.285540	-3.045844	-0.020565	0.011390	-0.016144	-0.823844	0.138506	-0.024655	-0.572346	0.091276	0.810524	0.084501
43995	9.319381	0.402260	-3.017170	0.000563	-0.003751	-0.010575	-0.824930	0.136516	-0.024209	-0.572200	0.091237	0.810622	0.084588
43996	9.561287	0.315958	-2.857716	0.021276	-0.060653	0.017128	-0.823967	0.137363	-0.024445	-0.571225	0.091525	0.811341	0.083969
43997	9.232629	0.290707	-2.971180	-0.011622	-0.123649	0.024424	-0.824072	0.137950	-0.018961	-0.569185	0.092390	0.812710	0.083639
43998	9.282934	0.251842	-2.992636	0.003982	-0.128625	0.061170	-0.825053	0.140879	-0.014721	-0.567139	0.093728	0.814083	0.082689
43999	8.993062	0.367360	-3.135615	-0.004008	-0.052568	0.097686	-0.823944	0.143002	-0.012087	-0.566393	0.095576	0.814503	0.081540
44000	9.258921	0.226804	-3.281723	-0.003365	-0.042765	0.119725	-0.822175	0.147687	-0.009859	-0.565820	0.097822	0.814767	0.080215
44001	9.090448	0.087971	-3.508185	-0.001502	-0.024261	0.117796	-0.824017	0.151040	-0.008238	-0.565564	0.099925	0.814822	0.078848
44002	9.336020	-0.040244	-3.479561	-0.016409	-0.023519	0.106789	-0.822675	0.155260	-0.007990	-0.565251	0.102073	0.814863	0.077917
44003	9.202826	-0.162511	-3.514020	-0.038083	0.003705	0.113993	-0.821447	0.158149	-0.006566	-0.565363	0.104492	0.814544	0.077231
44004	9.289281	-0.162622	-3.551067	-0.074693	-0.003532	0.113951	-0.820797	0.162218	-0.005902	-0.565260	0.107373	0.814244	0.077201
44005	9.196407	-0.237719	-3.688164	-0.137624	0.011281	0.084404	-0.820708	0.167104	-0.004344	-0.565221	0.110434	0.813740	0.078469
44006	9.139189	-0.116433	-3.661082	-0.186802	0.049753	0.089761	-0.821013	0.169228	-0.004210	-0.565690	0.114096	0.812695	0.080648
44007	9.337602	-0.175388	-3.528805	-0.165258	0.021017	0.077041	-0.818813	0.170953	-0.005382	-0.565714	0.117339	0.812035	0.082457
44008	9.256479	-0.178646	-3.424355	-0.120333	0.007872	0.047772	-0.817869	0.173617	-0.005086	-0.565574	0.119620	0.811649	0.083925
44009	9.228579	0.010014	-3.373778	-0.071793	0.024411	0.014834	-0.819270	0.174204	-0.005037	-0.565762	0.120789	0.811240	0.084925
44010	9.199416	-0.089338	-3.363675	-0.039510	0.010995	-0.008961	-0.818172	0.175729	-0.004674	-0.565767	0.121237	0.811085	0.085735
44011	9.137170	0.059173	-3.374870	0.003701	-0.007981	-0.032693	-0.819279	0.175563	-0.003836	-0.565530	0.120835	0.811285	0.085971
44012	9.161761	-0.015030	-3.279666	0.007775	0.021850	-0.054758	-0.817576	0.173532	-0.003418	-0.565745	0.119987	0.811198	0.086559
44013	9.175611	-0.038458	-3.347962	0.038014	0.092986	-0.060321	-0.818426	0.172704	-0.006534	-0.567182	0.118574	0.810377	0.086793
44014	9.305520	-0.121945	-3.338873	0.040647	0.082172	-0.063954	-0.818689	0.170251	-0.008499	-0.568435	0.117101	0.809681	0.087098
44015	9.353260	-0.072723	-3.417623	0.019856	0.029824	-0.049213	-0.819524	0.168810	-0.010674	-0.568823	0.116189	0.809513	0.087344
44016	9.296033	-0.009956	-3.366770	-0.005963	0.032161	-0.056609	-0.820633	0.167083	-0.012726	-0.569168	0.115442	0.809285	0.088195
44017	9.320892	0.086089	-3.309109	0.010917	0.038550	-0.040964	-0.821318	0.165451	-0.013937	-0.569689	0.114749	0.808982	0.088513
44018	9.190310	0.136610	-3.390844	-0.023789	0.016268	-0.036431	-0.820457	0.163325	-0.014216	-0.569772	0.114557	0.808856	0.089383
44019	9.181289	0.230713	-3.351250	-0.000750	0.012076	-0.029024	-0.820723	0.162730	-0.013552	-0.569854	0.114232	0.808809	0.089698
44020	9.249571	0.177591	-3.223730	-0.001247	0.023175	-0.014351	-0.819616	0.163030	-0.014243	-0.570138	0.114138	0.808591	0.089975
44021	9.225631	0.255534	-3.236818	0.017004	-0.009213	-0.012421	-0.820171	0.162755	-0.014254	-0.569947	0.113912	0.808780	0.089774
44022	9.243786	0.101273	-3.315788	0.003244	0.000033	0.018710	-0.820029	0.162215	-0.014848	-0.569927	0.114336	0.808760	0.089544
44023	9.335576	0.070957	-3.273529	0.014182	0.001965	0.016910	-0.820459	0.163211	-0.014782	-0.569964	0.114598	0.808748	0.089078
44024	9.284394	0.055263	-3.341758	-0.015305	-0.025244	0.011374	-0.819604	0.163090	-0.012563	-0.569479	0.115164	0.808999	0.089177
44025	9.337504	-0.011138	-3.300704	0.023249	-0.034885	0.016973	-0.820189	0.164041	-0.014454	-0.568940	0.115392	0.809422	0.088475
44026	9.195004	0.009974	-3.353202	0.002627	-0.018918	-0.003310	-0.819351	0.164809	-0.013018	-0.568572	0.115503	0.809666	0.088464
44027	9.258121	-0.035189	-3.273740	0.030736	0.013988	-0.016144	-0.819635	0.165366	-0.012702	-0.568783	0.115027	0.809622	0.088125
44028	9.257885	-0.083552	-3.283707	0.047544	0.014326	-0.038142	-0.819763	0.164122	-0.013336	-0.568995	0.114006	0.809647	0.087861
44029	9.456087	-0.037268	-3.223192	0.030557	-0.004809	-0.055525	-0.819463	0.163471	-0.011703	-0.568836	0.112931	0.809902	0.087924
44030	9.218476	0.049916	-3.450426	0.075180	0.003119	-0.098622	-0.821096	0.160245	-0.011887	-0.568819	0.110634	0.810236	0.087873
44031	9.250809	0.208890	-3.387804	0.134592	0.032853	-0.137056	-0.821337	0.155436	-0.014975	-0.569348	0.106987	0.810421	0.087261
44032	9.262383	0.180367	-3.436727	0.118678	0.009449	-0.114114	-0.822682	0.151754	-0.014631	-0.569492	0.103924	0.810779	0.086691
44033	9.219731	0.257458	-3.376665	0.137012	0.001853	-0.111308	-0.822356	0.147280	-0.016027	-0.569551	0.100715	0.811250	0.085682
44034	9.201787	0.306479	-3.225933	0.158624	0.000235	-0.054365	-0.823992	0.143939	-0.016777	-0.569719	0.098174	0.811645	0.083758
44035	9.292901	0.231008	-3.251569	0.161503	-0.009287	-0.048832	-0.824003	0.144000	-0.018030	-0.569744	0.095712	0.812138	0.081622
44036	9.192102	0.201760	-3.187611	0.141020	0.000596	-0.028726	-0.822736	0.142339	-0.019262	-0.569914	0.093798	0.812434	0.079699
44037	9.279136	0.346964	-3.211655	0.152854	0.000462	0.004373	-0.822863	0.140429	-0.020775	-0.570161	0.092277	0.812683	0.077122
44038	9.142243	0.180635	-3.393589	0.118937	0.035972	-0.003155	-0.822596	0.141677	-0.020281	-0.570898	0.090975	0.812480	0.075332
44039	9.364004	0.017947	-3.313581	0.060723	-0.025445	-0.019662	-0.823709	0.140106	-0.022602	-0.570512	0.090154	0.812922	0.074476
44040	9.268236	0.119991	-3.277937	0.015501	0.032717	-0.005165	-0.822041	0.140633	-0.022306	-0.571003	0.090002	0.812602	0.074380
44041	9.306869	0.158598	-3.283960	0.041426	0.041201	0.005898	-0.824000	0.141099	-0.022538	-0.571705	0.089716	0.812206	0.073668
44042	9.316381	-0.024163	-3.222713	0.025121	0.039076	0.011348	-0.822899	0.141036	-0.024508	-0.572340	0.089714	0.811797	0.073239
44043	9.272494	-0.025390	-3.288705	0.016103	0.012886	0.018701	-0.822361	0.142320	-0.024853	-0.572557	0.089973	0.811661	0.072732
44044	9.186729	0.158865	-3.240824	0.004807	0.033916	0.005813	-0.821823	0.143087	-0.026207	-0.573064	0.090125	0.811290	0.072689
44045	9.350687	0.150191	-3.222859	0.036755	0.057887	0.035235	-0.821836	0.143551	-0.027016	-0.574072	0.090346	0.810637	0.071743
44046	9.158086	0.304926	-3.267782	0.057326	0.053251	0.018747	-0.821588	0.144120	-0.030056	-0.575005	0.090074	0.810094	0.070733
44047	9.364874	0.031060	-3.207260	0.054273	0.050373	0.005902	-0.821192	0.144902	-0.031687	-0.575878	0.089625	0.809602	0.069833
44048	9.335877	-0.046633	-3.184946	0.022936	0.013958	0.000375	-0.820366	0.145610	-0.031931	-0.576085	0.089514	0.809494	0.069526
44049	9.355506	-0.018121	-3.151681	-0.009948	-0.000892	0.004015	-0.820952	0.147228	-0.032942	-0.576012	0.089848	0.809503	0.069591
44050	9.340969	0.001632	-3.170330	-0.017515	-0.002167	-0.005174	-0.821354	0.146217	-0.032442	-0.575878	0.090130	0.809534	0.069970
44051	9.309441	-0.017299	-3.188596	-0.038427	-0.009802	0.000292	-0.821334	0.145315	-0.031381	-0.575606	0.090747	0.809611	0.070519
44052	9.316962	0.172365	-3.231114	-0.026762	-0.031598	-0.005124	-0.821020	0.143661	-0.029531	-0.574978	0.091167	0.809969	0.070987
44053	9.303093	0.088520	-3.120044	-0.027100	-0.051211	-0.016118	-0.820057	0.145167	-0.028749	-0.574033	0.091442	0.810565	0.071472
44054	9.107941	0.138652	-3.138987	-0.030074	0.028688	0.002065	-0.821176	0.145467	-0.028720	-0.574384	0.091950	0.810209	0.072035
44055	9.370611	0.126970	-3.129564	0.013789	0.044478	-0.001488	-0.820921	0.145598	-0.031507	-0.575089	0.091851	0.809735	0.071870
44056	9.309819	0.118613	-3.197385	0.001071	0.011906	0.004945	-0.820655	0.146328	-0.032023	-0.575229	0.092070	0.809611	0.071863
44057	9.273724	0.084643	-3.176935	0.008446	0.013607	0.006779	-0.820668	0.147587	-0.031666	-0.575436	0.092209	0.809469	0.071635
44058	9.346787	0.121789	-3.092479	0.035843	0.045107	0.002219	-0.820087	0.145471	-0.032081	-0.576174	0.091934	0.809017	0.071156
44059	9.268114	-0.006614	-3.240115	-0.019040	0.019380	0.003945	-0.819822	0.146470	-0.032301	-0.576421	0.092335	0.808772	0.071418
44060	9.321185	-0.050996	-3.213407	-0.001008	-0.000429	-0.004242	-0.820111	0.147450	-0.031959	-0.576344	0.092454	0.808803	0.071532
44061	9.279070	0.108075	-3.119018	0.000501	0.027987	-0.018028	-0.820664	0.145985	-0.033720	-0.576735	0.092263	0.808528	0.071745
44062	9.351233	0.122410	-3.140944	0.016564	-0.006321	-0.029852	-0.820919	0.144804	-0.032673	-0.576559	0.091763	0.808700	0.071852
44063	9.273758	0.128483	-3.191142	0.000576	-0.018475	-0.010613	-0.820916	0.144656	-0.032543	-0.576210	0.091754	0.808946	0.071898
44064	9.259210	0.133623	-3.205055	0.000982	0.006537	0.002192	-0.819793	0.145251	-0.030561	-0.576259	0.091945	0.808888	0.071919
44065	9.283226	0.162854	-3.227499	-0.011635	-0.012376	0.011382	-0.819962	0.146735	-0.031865	-0.576015	0.092421	0.809007	0.071925
44066	9.348300	0.033105	-3.170399	0.010193	-0.012107	0.005914	-0.819533	0.145618	-0.032357	-0.575785	0.092586	0.809170	0.071715
44067	9.253736	0.139678	-3.291758	0.010324	-0.005021	0.010483	-0.820363	0.146115	-0.030642	-0.575698	0.092783	0.809238	0.071390
44068	9.322066	0.156910	-3.168718	-0.000467	0.024309	0.013158	-0.821272	0.146508	-0.030489	-0.576047	0.093143	0.808953	0.071342
44069	9.326841	0.020380	-3.116653	0.001843	0.034364	0.029643	-0.819330	0.146533	-0.031623	-0.576611	0.093690	0.808517	0.071010
44070	9.319274	0.030778	-3.164606	-0.003176	0.027768	0.047994	-0.819084	0.147640	-0.034070	-0.577061	0.094629	0.808122	0.070604
44071	9.321735	0.001405	-3.145568	0.007390	0.017560	0.033346	-0.819670	0.150697	-0.032619	-0.577368	0.095195	0.807879	0.070107
44072	9.263495	-0.070629	-3.168011	0.023710	0.030827	0.025990	-0.819399	0.150868	-0.033309	-0.577885	0.095480	0.807525	0.069537
44073	9.360190	0.020811	-3.166201	0.008917	0.013615	0.022355	-0.818162	0.152532	-0.032939	-0.578116	0.095857	0.807350	0.069134
44074	9.302232	0.021451	-3.183351	0.016022	-0.012787	0.016893	-0.818158	0.151980	-0.033252	-0.577901	0.096136	0.807507	0.068704
44075	9.365080	-0.047633	-3.128187	0.015556	-0.008007	-0.001463	-0.817475	0.152576	-0.034060	-0.577762	0.096081	0.807636	0.068428
44076	9.326007	-0.061080	-3.189608	0.012982	-0.019485	0.005878	-0.820126	0.153679	-0.032571	-0.577418	0.096232	0.807887	0.068166
44077	9.289974	-0.109793	-3.154766	-0.013417	-0.026189	0.011327	-0.817898	0.154184	-0.032002	-0.576947	0.096745	0.808162	0.068172
44078	9.328378	-0.061030	-3.194527	-0.013752	-0.004130	-0.003374	-0.818163	0.154504	-0.029746	-0.576786	0.097030	0.808216	0.068476
44079	9.267816	-0.062473	-3.235745	0.000444	-0.025403	-0.018009	-0.819259	0.152568	-0.030413	-0.576312	0.096909	0.808559	0.068596
44080	9.398087	-0.105132	-3.197421	0.011797	-0.032731	-0.003271	-0.817841	0.151888	-0.028514	-0.575740	0.096925	0.808979	0.068418
44081	9.220914	-0.017758	-3.108003	0.024291	0.022379	-0.018006	-0.819882	0.152986	-0.029245	-0.576087	0.096464	0.808802	0.068245
44082	9.346232	0.039840	-3.129220	0.049853	0.022440	-0.019754	-0.818762	0.152021	-0.030153	-0.576457	0.095715	0.808668	0.067760
44083	9.338663	-0.091207	-3.117715	0.057041	0.020900	-0.025266	-0.818603	0.150463	-0.030251	-0.576836	0.094760	0.808563	0.067140
44084	9.302244	-0.075834	-3.159726	0.051436	0.013767	-0.028943	-0.819710	0.150170	-0.029700	-0.577055	0.093852	0.808547	0.066716
44085	9.355544	-0.057209	-3.130201	0.031508	-0.001442	-0.019766	-0.820276	0.149963	-0.031104	-0.577032	0.093311	0.808652	0.066401
44086	9.300303	-0.025423	-3.120682	0.009608	0.004026	-0.017989	-0.819979	0.148801	-0.030620	-0.577030	0.093071	0.808673	0.066506
44087	9.244537	0.034111	-3.190664	0.003950	-0.002999	-0.023499	-0.819425	0.148551	-0.031478	-0.576925	0.092788	0.808765	0.066680
