# Supplementary material for: Identification of Haptic Based Guiding Using Hard Reins
Source: PLoS One. 2015 Jul 22;10(7):e0132020. doi: 10.1371/journal.pone.0132020 (PMC4511788; doi:10.1371/journal.pone.0132020)
Supplement: S8 File — (ZIP) [file pone.0132020.s008.zip › Exp2_MotionData1/Subject1/path3/T10/gh10.txt]

// Start Time: 0
// Sample rate: 25.0Hz
// Scenario: 4.9
// Firmware Version: 2.6.1
Counter	Acc_X	Acc_Y	Acc_Z	Gyr_X	Gyr_Y	Gyr_Z	Mag_X	Mag_Y	Mag_Z	Quat_w	Quat_x	Quat_y	Quat_z
43582	-0.325112	0.925956	-9.794893	-0.006849	0.005426	-0.008467	-0.269204	-0.085937	0.623643	-0.006188	0.199577	-0.978589	-0.049953
43583	-0.339630	0.938057	-9.766050	-0.017364	0.001760	-0.006670	-0.268539	-0.085950	0.623113	-0.006215	0.199713	-0.978545	-0.050261
43584	-0.358985	0.952472	-9.761228	-0.015647	0.007247	-0.004825	-0.269073	-0.086615	0.624429	-0.006151	0.199691	-0.978538	-0.050480
43585	-0.315707	0.979111	-9.736443	-0.029693	0.003592	-0.000276	-0.269069	-0.087168	0.623904	-0.006087	0.199706	-0.978508	-0.051024
43586	-0.267491	0.981746	-9.697544	-0.022685	-0.007356	0.002546	-0.269329	-0.087718	0.623381	-0.006273	0.199528	-0.978521	-0.051440
43587	-0.236116	0.974525	-9.716558	-0.024449	0.003615	0.002522	-0.268263	-0.089916	0.623896	-0.006222	0.199487	-0.978506	-0.051880
43588	-0.262735	0.996218	-9.690095	-0.008620	-0.001875	-0.004775	-0.268268	-0.088954	0.624159	-0.006364	0.199466	-0.978504	-0.051999
43589	-0.335096	1.000762	-9.726717	-0.012290	-0.001850	0.009970	-0.268397	-0.088415	0.623242	-0.006459	0.199272	-0.978530	-0.052223
43590	-0.293986	0.976938	-9.681054	0.001856	-0.007341	-0.000099	-0.266940	-0.088430	0.623362	-0.006745	0.199150	-0.978557	-0.052159
43591	-0.349493	0.986327	-9.717451	-0.017496	-0.001868	0.006252	-0.267202	-0.089520	0.623625	-0.006824	0.199030	-0.978563	-0.052484
43592	-0.320447	0.962307	-9.722319	-0.019212	0.010920	0.002535	-0.266934	-0.089665	0.623099	-0.006665	0.198886	-0.978579	-0.052760
43593	-0.315811	1.000751	-9.740942	-0.001754	-0.001843	0.006333	-0.266941	-0.088835	0.623886	-0.006805	0.198762	-0.978602	-0.052775
43594	-0.339949	1.005417	-9.769911	-0.015643	-0.005549	-0.006653	-0.267069	-0.088571	0.622838	-0.006994	0.198762	-0.978586	-0.053045
43595	-0.306276	1.019676	-9.841418	-0.029764	-0.009186	0.002511	-0.265611	-0.089401	0.623613	-0.007170	0.198709	-0.978564	-0.053637
43596	-0.335248	1.031977	-9.745487	-0.052452	-0.001925	-0.003155	-0.266129	-0.091731	0.622829	-0.007137	0.198663	-0.978519	-0.054613
43597	-0.325555	1.019818	-9.788780	-0.009602	0.009099	-0.001108	-0.266650	-0.092695	0.621653	-0.007038	0.198698	-0.978506	-0.054736
43598	-0.344767	1.005489	-9.745947	0.024633	0.005456	-0.008312	-0.266260	-0.093090	0.623616	-0.007172	0.198749	-0.978526	-0.054174
43599	-0.344707	0.996127	-9.669254	-0.019161	-0.001891	-0.001140	-0.265597	-0.093235	0.623611	-0.007251	0.198773	-0.978501	-0.054525
43600	-0.320596	0.996192	-9.664227	-0.020020	0.017294	-0.004865	-0.265994	-0.092959	0.623352	-0.006974	0.198760	-0.978491	-0.054789
43601	-0.344915	1.039390	-9.683054	-0.001613	0.012729	-0.010305	-0.266785	-0.091601	0.621392	-0.006846	0.198977	-0.978450	-0.054736
43602	-0.359372	1.034286	-9.760084	0.007984	0.001781	-0.008393	-0.265727	-0.091335	0.621777	-0.006987	0.199013	-0.978454	-0.054515
43603	-0.306559	1.082486	-9.768517	0.029736	0.000014	0.002795	-0.265330	-0.091611	0.622036	-0.007217	0.198956	-0.978498	-0.053902
43604	-0.352247	1.058478	-9.726068	-0.017559	0.012757	0.006226	-0.265731	-0.091056	0.622301	-0.007026	0.198731	-0.978532	-0.054138
43605	-0.340185	1.055998	-9.754799	-0.040278	0.005415	0.002431	-0.265730	-0.092417	0.623088	-0.006872	0.198697	-0.978499	-0.054876
43606	-0.344922	1.039259	-9.721468	-0.010543	0.005456	0.007197	-0.265332	-0.091742	0.622560	-0.006851	0.198442	-0.978544	-0.055004
43607	-0.349599	1.010522	-9.678701	-0.017394	0.003585	-0.004832	-0.265336	-0.091871	0.623347	-0.006833	0.198544	-0.978507	-0.055299
43608	-0.320762	1.029748	-9.702169	-0.003389	-0.009188	-0.004741	-0.266392	-0.092003	0.622700	-0.007140	0.198504	-0.978510	-0.055344
43609	-0.339989	1.015140	-9.740966	0.007002	0.001814	0.004524	-0.264535	-0.093114	0.623209	-0.007243	0.198418	-0.978537	-0.055168
43610	-0.416928	0.971868	-9.684673	-0.004997	-0.000099	-0.017685	-0.264807	-0.092146	0.623867	-0.007379	0.198653	-0.978486	-0.055206
43611	-0.359287	1.014937	-9.789164	-0.002533	-0.001880	-0.006593	-0.265330	-0.092834	0.622953	-0.007532	0.198782	-0.978457	-0.055226
43612	-0.364239	1.041298	-9.817649	0.008736	0.007292	0.000832	-0.265597	-0.090925	0.621907	-0.007559	0.198639	-0.978501	-0.054968
43613	-0.306413	1.053775	-9.720904	-0.008680	0.007261	-0.004793	-0.266129	-0.091051	0.622305	-0.007505	0.198743	-0.978474	-0.055072
43614	-0.316002	1.041699	-9.728366	-0.017461	0.017308	-0.003007	-0.265596	-0.092284	0.622824	-0.007236	0.198703	-0.978472	-0.055287
43615	-0.311018	1.010682	-9.654331	-0.005164	-0.001869	-0.000146	-0.264927	-0.092848	0.622032	-0.007367	0.198706	-0.978467	-0.055357
43616	-0.311152	1.039606	-9.639523	-0.003452	-0.001861	0.002630	-0.265732	-0.092278	0.623350	-0.007522	0.198532	-0.978500	-0.055375
43617	-0.316014	1.044097	-9.730733	-0.003527	-0.000018	0.006319	-0.266651	-0.093643	0.622701	-0.007614	0.198410	-0.978522	-0.055406
43618	-0.393125	1.031630	-9.813252	0.008742	-0.009158	0.002702	-0.264670	-0.092156	0.623079	-0.007959	0.198231	-0.978567	-0.055214
43619	-0.325580	1.024581	-9.803118	-0.015705	-0.001879	-0.002967	-0.266510	-0.093525	0.620995	-0.008050	0.198291	-0.978538	-0.055488
43620	-0.354506	1.024646	-9.767376	-0.033230	0.006325	-0.001225	-0.266249	-0.092569	0.620994	-0.007932	0.198184	-0.978528	-0.056055
43621	-0.344826	1.020107	-9.692926	-0.036633	0.010868	-0.008632	-0.265317	-0.094355	0.621510	-0.007696	0.198373	-0.978456	-0.056685
43622	-0.344736	1.000824	-9.702799	-0.007019	0.017336	0.006275	-0.265841	-0.095584	0.621251	-0.007457	0.198160	-0.978500	-0.056697
43623	-0.315941	1.029742	-9.706926	-0.010486	0.007275	0.002581	-0.266248	-0.094881	0.622566	-0.007381	0.198120	-0.978501	-0.056826
43624	-0.325579	1.029837	-9.673405	-0.022600	0.020015	-0.012267	-0.267832	-0.094742	0.621006	-0.007051	0.198238	-0.978462	-0.057130
43625	-0.301683	1.070406	-9.785447	-0.024471	0.009991	-0.004878	-0.267033	-0.095165	0.620737	-0.006873	0.198349	-0.978418	-0.057518
43626	-0.296681	1.034478	-9.740291	0.017647	-0.000033	-0.010185	-0.267031	-0.094081	0.619557	-0.007092	0.198407	-0.978429	-0.057114
43627	-0.325699	1.053777	-9.709081	0.001782	0.012762	-0.001058	-0.265984	-0.093523	0.621778	-0.006957	0.198443	-0.978430	-0.056976
43628	-0.323432	1.082517	-9.749469	-0.019316	0.003622	0.006231	-0.265184	-0.093133	0.620591	-0.006939	0.198186	-0.978465	-0.057283
43629	-0.344933	1.044285	-9.658978	-0.019248	0.005434	0.004383	-0.267031	-0.094081	0.619557	-0.006858	0.198110	-0.978463	-0.057585
43630	-0.345051	1.068266	-9.682651	0.000934	0.005440	-0.002899	-0.266639	-0.094482	0.620996	-0.006895	0.198046	-0.978481	-0.057487
43631	-0.335315	1.049051	-9.678027	-0.008665	0.007253	-0.004795	-0.265964	-0.094515	0.618499	-0.006831	0.198151	-0.978455	-0.057572
43632	-0.344936	1.041616	-9.735839	-0.006146	0.020073	0.002582	-0.267292	-0.095174	0.619559	-0.006546	0.198003	-0.978488	-0.057556
43633	-0.287060	1.039310	-9.740132	-0.008711	0.005446	-0.001098	-0.265972	-0.094499	0.620073	-0.006513	0.198033	-0.978477	-0.057646
43634	-0.352172	1.041552	-9.750312	-0.024463	0.007243	-0.003028	-0.267029	-0.094630	0.619426	-0.006414	0.197964	-0.978469	-0.058039
43635	-0.326017	1.121177	-9.700936	-0.017608	0.005457	0.009926	-0.266760	-0.095590	0.619554	-0.006333	0.197779	-0.978491	-0.058304
43636	-0.306826	1.140335	-9.738900	-0.008824	0.020077	0.002565	-0.266892	-0.096135	0.619686	-0.006037	0.197636	-0.978519	-0.058340
43637	-0.364583	1.116057	-9.768588	-0.013195	0.012754	0.002554	-0.267289	-0.096676	0.619951	-0.005839	0.197604	-0.978518	-0.058492
43638	-0.359555	1.072770	-9.764347	-0.005316	0.003633	0.006301	-0.267282	-0.097233	0.619033	-0.005876	0.197359	-0.978565	-0.058525
43639	-0.316198	1.082565	-9.739798	0.000006	-0.001854	0.000800	-0.267541	-0.097784	0.618379	-0.006019	0.197343	-0.978571	-0.058474
43640	-0.325769	1.068190	-9.716082	-0.024559	0.012752	0.006191	-0.267278	-0.097785	0.618639	-0.005802	0.197105	-0.978597	-0.058848
43641	-0.354605	1.048996	-9.683010	-0.034882	-0.000099	-0.008608	-0.267676	-0.096691	0.617988	-0.005786	0.197279	-0.978525	-0.059469
43642	-0.316233	1.089751	-9.749300	-0.005131	0.001764	-0.012152	-0.266748	-0.098060	0.619028	-0.005883	0.197377	-0.978503	-0.059503
43643	-0.294608	1.106745	-9.717650	0.028119	-0.000022	-0.010135	-0.267013	-0.097379	0.618375	-0.006115	0.197573	-0.978499	-0.058889
43644	-0.340477	1.118651	-9.727515	-0.008678	0.014555	-0.010346	-0.266218	-0.097386	0.618631	-0.005944	0.197657	-0.978480	-0.058942
43645	-0.364805	1.164297	-9.734303	-0.010461	0.001760	-0.008493	-0.267286	-0.096544	0.619427	-0.005988	0.197828	-0.978436	-0.059079
43646	-0.335866	1.164471	-9.700421	0.001820	0.007254	-0.010284	-0.267804	-0.097650	0.617857	-0.006002	0.197896	-0.978430	-0.058956
43647	-0.326233	1.166896	-9.700297	0.003451	0.001807	0.002653	-0.268067	-0.098739	0.618121	-0.006086	0.197847	-0.978447	-0.058827
43648	-0.316409	1.125746	-9.777606	-0.012336	0.009112	0.004411	-0.267677	-0.097640	0.618905	-0.005991	0.197639	-0.978481	-0.058975
43649	-0.306868	1.150042	-9.714757	-0.022793	0.009088	0.000665	-0.267805	-0.098463	0.618643	-0.005829	0.197641	-0.978460	-0.059332
43650	-0.335667	1.121043	-9.734638	-0.017703	-0.001830	0.019166	-0.268330	-0.097925	0.617074	-0.005909	0.197128	-0.978545	-0.059630
43651	-0.335440	1.072901	-9.740113	0.007776	0.000007	0.011911	-0.269394	-0.097363	0.617346	-0.006033	0.196895	-0.978603	-0.059424
43652	-0.373939	1.058582	-9.683056	-0.021073	0.005444	0.009910	-0.269136	-0.096944	0.618393	-0.005969	0.196559	-0.978651	-0.059758
43653	-0.359571	1.077714	-9.725866	-0.003482	0.018231	-0.002941	-0.268996	-0.098590	0.618260	-0.005714	0.196640	-0.978640	-0.059696
43654	-0.349968	1.084821	-9.764089	0.022763	0.001818	-0.000937	-0.269793	-0.097628	0.617742	-0.005905	0.196528	-0.978693	-0.059185
43655	-0.275206	1.082713	-9.720207	0.019382	0.012761	-0.012043	-0.268472	-0.097224	0.618518	-0.005856	0.196778	-0.978672	-0.058692
43656	-0.287289	1.090023	-9.686607	-0.005195	0.001787	-0.002923	-0.269268	-0.096944	0.618263	-0.005941	0.196697	-0.978686	-0.058729
43657	-0.282429	1.082896	-9.662655	-0.015737	-0.000040	0.002564	-0.269529	-0.097491	0.618002	-0.005985	0.196650	-0.978680	-0.058974
43658	-0.282576	1.111574	-9.719872	0.019235	0.001831	0.002738	-0.269403	-0.096258	0.618264	-0.006158	0.196461	-0.978743	-0.058533
43659	-0.301845	1.106657	-9.739326	0.012067	0.012826	0.017450	-0.269934	-0.095436	0.617744	-0.006039	0.196135	-0.978831	-0.058185
43660	-0.340298	1.080077	-9.749660	-0.008889	0.020095	0.011795	-0.269401	-0.097077	0.618526	-0.005732	0.195812	-0.978895	-0.058224
43661	-0.354787	1.082257	-9.807383	-0.003581	-0.000017	0.006316	-0.270196	-0.096797	0.618270	-0.005818	0.195690	-0.978918	-0.058230
43662	-0.340266	1.072825	-9.759365	0.003484	-0.001848	0.002664	-0.269403	-0.095714	0.617871	-0.006002	0.195481	-0.978966	-0.058112
43663	-0.335278	1.039262	-9.726179	-0.021002	0.005434	0.002530	-0.269929	-0.096124	0.617350	-0.005920	0.195442	-0.978955	-0.058435
43664	-0.315988	1.039334	-9.716395	-0.009567	0.009090	-0.002955	-0.269933	-0.095845	0.617875	-0.005845	0.195359	-0.978966	-0.058529
43665	-0.301681	1.073051	-9.715789	0.005255	-0.001844	0.002674	-0.269005	-0.096127	0.618130	-0.006007	0.195306	-0.978986	-0.058363
43666	-0.287246	1.080365	-9.696345	-0.026291	0.001787	0.006200	-0.270592	-0.096796	0.617880	-0.005999	0.195051	-0.979010	-0.058814
43667	-0.306664	1.106713	-9.720164	-0.019285	0.007269	0.002533	-0.270463	-0.096110	0.618142	-0.005885	0.195014	-0.979001	-0.059093
43668	-0.321225	1.125852	-9.744040	0.007921	-0.009171	-0.004688	-0.270200	-0.095702	0.618140	-0.006239	0.194942	-0.979024	-0.058915
43669	-0.345242	1.106610	-9.727728	0.011361	0.007293	0.000841	-0.270868	-0.095821	0.619194	-0.006246	0.194934	-0.979045	-0.058595
43670	-0.378934	1.091997	-9.759457	-0.021068	0.006350	0.004370	-0.272186	-0.095414	0.617369	-0.006172	0.194703	-0.979071	-0.058926
43671	-0.340235	1.068177	-9.711415	-0.013172	0.020069	0.004391	-0.270594	-0.095977	0.617618	-0.005832	0.194644	-0.979078	-0.059036
43672	-0.311481	1.106785	-9.696201	0.001662	0.003652	0.010028	-0.269801	-0.095165	0.617612	-0.005892	0.194316	-0.979149	-0.058932
43673	-0.323453	1.087379	-9.734997	-0.003502	0.001796	0.000776	-0.271123	-0.095837	0.617360	-0.005952	0.194305	-0.979152	-0.058923
43674	-0.296952	1.092270	-9.727479	-0.017637	0.007300	0.013618	-0.270862	-0.096376	0.618538	-0.005861	0.193911	-0.979215	-0.059184
43675	-0.316173	1.077785	-9.730262	-0.015773	0.007271	0.002552	-0.271393	-0.095418	0.617887	-0.005763	0.193873	-0.979210	-0.059392
43676	-0.291977	1.061105	-9.696660	-0.012110	0.013636	-0.012204	-0.272048	-0.096649	0.617236	-0.005600	0.193984	-0.979182	-0.059517
43677	-0.287277	1.087633	-9.681840	-0.006973	0.010928	-0.001100	-0.272440	-0.097334	0.616715	-0.005467	0.194021	-0.979174	-0.059536
43678	-0.323506	1.096856	-9.778077	0.001733	0.012768	-0.001060	-0.271389	-0.095697	0.617362	-0.005362	0.193916	-0.979204	-0.059395
43679	-0.323311	1.053363	-9.831502	0.029645	0.007346	0.010167	-0.271255	-0.096109	0.617361	-0.005429	0.193724	-0.979283	-0.058708
43680	-0.320971	1.072979	-9.725573	-0.010447	0.009085	-0.004807	-0.271523	-0.095284	0.617364	-0.005353	0.193684	-0.979285	-0.058819
43681	-0.287256	1.082787	-9.691510	-0.022891	0.024658	0.013565	-0.272047	-0.095292	0.616057	-0.004873	0.193451	-0.979316	-0.059093
43682	-0.258436	1.106942	-9.681299	-0.005331	0.005479	0.009991	-0.270858	-0.095840	0.617358	-0.004870	0.193130	-0.979378	-0.059120
43683	-0.253636	1.111764	-9.681187	0.012252	-0.000003	0.002706	-0.271387	-0.095294	0.616576	-0.005019	0.193078	-0.979407	-0.058800
43684	-0.306668	1.106631	-9.744173	0.012205	0.001826	0.004547	-0.271252	-0.095572	0.616312	-0.005160	0.192864	-0.979467	-0.058496
43685	-0.345177	1.092098	-9.749537	0.008805	-0.005518	-0.004688	-0.271263	-0.094734	0.617886	-0.005414	0.192951	-0.979462	-0.058266
43686	-0.345249	1.109090	-9.706087	0.002690	-0.009183	-0.004715	-0.270600	-0.093926	0.617357	-0.005747	0.192885	-0.979477	-0.058190
43687	-0.376610	1.111326	-9.737557	-0.005305	0.012759	0.002593	-0.271132	-0.093646	0.617361	-0.005583	0.192852	-0.979486	-0.058168
43688	-0.326024	1.121046	-9.739350	-0.012262	0.005438	-0.001121	-0.271653	-0.094882	0.616447	-0.005567	0.192748	-0.979497	-0.058330
43689	-0.306729	1.118580	-9.768013	-0.001786	0.007287	0.000776	-0.271923	-0.094325	0.616974	-0.005526	0.192744	-0.979502	-0.058263
43690	-0.304126	1.077662	-9.773364	-0.045566	0.021866	0.002380	-0.271386	-0.094479	0.615921	-0.005057	0.192572	-0.979494	-0.059013
43691	-0.313805	1.087464	-9.715699	-0.035072	0.005434	0.007071	-0.271914	-0.094885	0.615794	-0.004917	0.192445	-0.979483	-0.059605
43692	-0.268081	1.106906	-9.686192	-0.026327	0.016415	0.007099	-0.272701	-0.096525	0.615275	-0.004622	0.192190	-0.979511	-0.060000
43693	-0.325897	1.097221	-9.670062	-0.026280	0.018222	0.002480	-0.272967	-0.097199	0.615932	-0.004271	0.192168	-0.979494	-0.060369
43694	-0.301990	1.140624	-9.657227	-0.022779	0.005434	0.002516	-0.274039	-0.095262	0.616729	-0.004212	0.191968	-0.979511	-0.060737
43695	-0.277843	1.130867	-9.709953	-0.007044	0.012770	0.002587	-0.273116	-0.094720	0.617246	-0.004041	0.191935	-0.979517	-0.060750
43696	-0.306773	1.128238	-9.758275	-0.008832	-0.001847	0.006291	-0.273766	-0.097047	0.616594	-0.004171	0.191695	-0.979556	-0.060873
43697	-0.374025	1.072675	-9.783689	-0.017545	0.005437	0.002545	-0.272710	-0.095827	0.616586	-0.004108	0.191656	-0.979549	-0.061118
43698	-0.320908	1.058459	-9.749783	-0.005273	0.005458	0.003532	-0.273497	-0.097193	0.615937	-0.004113	0.191454	-0.979587	-0.061142
43699	-0.296972	1.097140	-9.710606	-0.005170	0.013654	-0.008479	-0.272579	-0.095690	0.616717	-0.003952	0.191640	-0.979553	-0.061107
43700	-0.248811	1.111839	-9.661935	-0.022650	0.005413	-0.008554	-0.273115	-0.096352	0.618294	-0.003907	0.191667	-0.979525	-0.061471
43701	-0.297269	1.159687	-9.714532	-0.008820	0.016421	0.002570	-0.274950	-0.097053	0.614637	-0.003663	0.191640	-0.979530	-0.061497
43702	-0.306788	1.130578	-9.777449	0.015656	0.000012	0.007336	-0.272837	-0.096244	0.615800	-0.003849	0.191370	-0.979605	-0.061133
43703	-0.301757	1.087349	-9.756401	0.024511	0.009138	-0.000938	-0.273505	-0.095956	0.616462	-0.003881	0.191400	-0.979636	-0.060530
43704	-0.306658	1.106828	-9.686553	-0.020128	0.005433	0.000686	-0.274315	-0.093608	0.617518	-0.003835	0.191230	-0.979650	-0.060846
43705	-0.301745	1.087579	-9.689178	-0.020984	0.005430	-0.000240	-0.274035	-0.095407	0.615942	-0.003766	0.191246	-0.979628	-0.061147
43706	-0.316388	1.126141	-9.662365	-0.003506	0.010018	0.000761	-0.275095	-0.096211	0.616474	-0.003690	0.191133	-0.979652	-0.061119
43707	-0.268200	1.130862	-9.717066	0.003503	-0.001847	-0.000106	-0.274835	-0.095116	0.616735	-0.003858	0.191136	-0.979661	-0.060968
43708	-0.316259	1.099745	-9.641128	-0.006960	-0.001871	-0.000160	-0.274038	-0.095129	0.616335	-0.004004	0.191013	-0.979679	-0.061053
43709	-0.326187	1.159908	-9.633174	0.007893	0.000883	-0.001015	-0.273237	-0.095692	0.615804	-0.004138	0.191037	-0.979689	-0.060806
43710	-0.311672	1.147741	-9.681224	0.001747	0.009107	-0.001057	-0.273506	-0.095138	0.616069	-0.004102	0.190965	-0.979711	-0.060679
43711	-0.419855	1.077444	-9.769646	0.005287	0.001780	-0.004719	-0.274038	-0.094857	0.616204	-0.004219	0.191062	-0.979704	-0.060479
43712	-0.355182	1.169162	-9.724543	0.019328	-0.019227	-0.008310	-0.274177	-0.095386	0.617910	-0.004814	0.191089	-0.979718	-0.060115
43713	-0.384304	1.207464	-9.765090	0.032364	-0.020113	-0.002707	-0.272726	-0.093213	0.617768	-0.005465	0.191118	-0.979748	-0.059475
43714	-0.353040	1.226983	-9.704506	0.027858	-0.020080	0.012036	-0.272067	-0.092806	0.618156	-0.006086	0.190732	-0.979852	-0.058948
43715	-0.345644	1.188136	-9.810614	-0.016012	-0.007306	0.019180	-0.272600	-0.092794	0.618685	-0.006274	0.190353	-0.979908	-0.059218
43716	-0.345235	1.098874	-9.879083	0.007706	0.001844	0.011908	-0.270613	-0.091454	0.618014	-0.006390	0.189975	-0.979994	-0.059003
43717	-0.339965	1.005121	-9.856341	-0.003693	0.009159	0.019227	-0.271144	-0.091175	0.618018	-0.006304	0.189613	-0.980067	-0.058963
43718	-0.329991	0.937978	-9.794770	-0.019337	0.012780	0.013607	-0.271941	-0.090892	0.618025	-0.006102	0.189192	-0.980133	-0.059237
43719	-0.353945	0.906804	-9.749818	-0.035048	0.016406	0.011677	-0.272456	-0.092955	0.616455	-0.005767	0.188991	-0.980141	-0.059770
43720	-0.286632	0.953029	-9.640509	-0.024408	0.012737	0.000660	-0.272451	-0.093508	0.615930	-0.005559	0.188870	-0.980143	-0.060141
43721	-0.286952	1.020372	-9.649170	-0.010368	0.023697	-0.008517	-0.274349	-0.093540	0.624206	-0.005197	0.189070	-0.980106	-0.060152
43722	-0.354478	1.022560	-9.673777	-0.008587	0.041951	-0.015922	-0.274351	-0.093807	0.624862	-0.004497	0.189303	-0.980067	-0.060101
43723	-0.354745	1.072566	-9.826724	0.008794	0.017325	-0.008414	-0.274410	-0.094088	0.610569	-0.004336	0.189492	-0.980053	-0.059756
43724	-0.302001	1.137790	-9.782104	0.059601	0.003668	-0.011828	-0.274417	-0.092442	0.610832	-0.004638	0.189619	-0.980102	-0.058515
43725	-0.323896	1.183860	-9.666428	0.019247	0.014603	-0.002825	-0.272569	-0.091497	0.611605	-0.004563	0.189694	-0.980119	-0.057982
43726	-0.345592	1.183874	-9.649824	0.000924	0.014565	-0.008456	-0.276463	-0.091491	0.621339	-0.004427	0.189734	-0.980120	-0.057849
43727	-0.340695	1.164329	-9.738880	-0.005380	0.009123	0.008134	-0.275532	-0.092325	0.621200	-0.004355	0.189589	-0.980149	-0.057830
43728	-0.316565	1.159508	-9.755527	-0.012394	0.017346	0.008088	-0.274965	-0.092266	0.614115	-0.004093	0.189342	-0.980191	-0.057950
43729	-0.316585	1.164378	-9.738654	-0.086775	0.012691	0.006795	-0.275895	-0.092253	0.614385	-0.003644	0.189234	-0.980120	-0.059519
43730	-0.268440	1.183997	-9.658706	-0.150842	0.016327	0.025845	-0.277862	-0.094718	0.612039	-0.002861	0.188586	-0.980071	-0.062358
43731	-0.239611	1.208307	-9.602879	-0.163072	0.019965	0.023931	-0.276532	-0.099634	0.614911	-0.001958	0.188154	-0.979958	-0.065401
43732	-0.256461	1.203559	-9.574294	-0.091178	0.005393	0.015088	-0.277578	-0.103457	0.614787	-0.001624	0.187771	-0.979916	-0.067110
43733	-0.268499	1.193367	-9.732997	0.005028	-0.005450	0.019286	-0.278095	-0.102118	0.611251	-0.001856	0.187388	-0.980000	-0.066950
43734	-0.314390	1.207482	-9.800447	0.004966	0.012827	0.019255	-0.277823	-0.102678	0.610331	-0.001732	0.186919	-0.980104	-0.066747
43735	-0.321794	1.240926	-9.867269	-0.070281	0.012730	0.011490	-0.277820	-0.102684	0.609675	-0.001340	0.186716	-0.980057	-0.067991
43736	-0.288222	1.279494	-9.866414	-0.119452	0.021854	0.024147	-0.277944	-0.106504	0.610986	-0.000571	0.186137	-0.980013	-0.070193
43737	-0.245332	1.387922	-9.847688	-0.255203	0.032683	0.025285	-0.279110	-0.111028	0.609026	0.000921	0.185691	-0.979742	-0.074987
43738	-0.168951	1.554350	-9.775020	-0.520675	0.048897	0.042367	-0.280145	-0.120581	0.610997	0.003728	0.184685	-0.979113	-0.084946
43739	-0.208638	1.779706	-9.993095	-0.822000	0.059547	0.040815	-0.280968	-0.137630	0.603128	0.007870	0.183901	-0.977738	-0.100727
43740	-0.166927	2.135849	-10.009317	-1.060477	0.086758	0.056161	-0.285568	-0.165368	0.590040	0.013414	0.182481	-0.975636	-0.121056
43741	-0.082969	2.748197	-9.714259	-1.201003	0.104030	0.079388	-0.287054	-0.196259	0.566567	0.019893	0.180805	-0.972719	-0.143986
43742	-0.123512	3.177553	-9.382116	-1.446302	0.122948	0.085473	-0.292135	-0.229797	0.548104	0.027593	0.178674	-0.968450	-0.171519
43743	0.066442	3.798878	-9.338018	-1.676115	0.135567	0.100879	-0.295244	-0.263190	0.532641	0.036424	0.176150	-0.962453	-0.203294
43744	0.143113	4.431151	-8.841086	-1.891650	0.120711	0.107160	-0.300367	-0.305058	0.502767	0.045576	0.172618	-0.954467	-0.238996
43745	0.169129	5.062895	-8.469473	-2.018265	0.049389	0.152739	-0.304278	-0.345347	0.467900	0.054080	0.167939	-0.944538	-0.276984
43746	0.525534	5.686215	-7.938847	-2.403480	0.003302	0.154529	-0.309506	-0.395005	0.412323	0.062942	0.162432	-0.930655	-0.321768
43747	0.741708	6.385777	-7.547702	-2.498268	-0.080832	0.168915	-0.312394	-0.440112	0.362498	0.070501	0.155378	-0.914088	-0.367874
43748	0.620867	6.982000	-6.923481	-2.355491	-0.168495	0.158658	-0.311542	-0.470923	0.322484	0.075714	0.147750	-0.896519	-0.410720
43749	0.370330	7.466845	-6.426870	-2.354486	-0.205168	0.138377	-0.312484	-0.501836	0.270420	0.080011	0.139784	-0.876924	-0.452839
43750	0.080544	8.098812	-5.806124	-2.519175	-0.194469	0.133785	-0.313957	-0.527577	0.214561	0.084659	0.131492	-0.853741	-0.496658
43751	-0.147842	8.500474	-5.019985	-2.802877	-0.149145	0.141470	-0.317998	-0.550328	0.140104	0.090701	0.122570	-0.825238	-0.543812
43752	-0.390135	8.799968	-3.846492	-3.081351	-0.114754	0.173193	-0.322857	-0.565413	0.064608	0.098033	0.112728	-0.790891	-0.593442
43753	-0.378032	8.842813	-2.582995	-3.178530	-0.089248	0.216943	-0.323010	-0.571453	-0.004758	0.106068	0.101725	-0.752324	-0.642191
43754	-0.156418	8.933782	-1.441706	-3.241193	-0.043674	0.214700	-0.329776	-0.564268	-0.087178	0.114455	0.090845	-0.709790	-0.689090
43755	-0.124264	8.831173	0.196851	-3.261353	-0.014623	0.192391	-0.334859	-0.546693	-0.169344	0.122469	0.080213	-0.663825	-0.733419
43756	0.262028	8.831323	2.829254	-3.057781	-0.027419	0.158356	-0.344744	-0.513785	-0.257103	0.129062	0.070069	-0.618205	-0.772176
43757	0.436550	8.628971	2.659994	-3.221433	0.020869	0.155625	-0.347827	-0.472620	-0.333111	0.135879	0.059951	-0.567380	-0.809953
43758	0.659642	8.422825	4.166842	-3.269170	0.082025	0.177439	-0.344358	-0.428524	-0.396190	0.143240	0.050212	-0.513394	-0.844623
43759	0.643373	7.840205	5.488520	-3.301601	0.081877	0.175441	-0.345318	-0.368100	-0.460931	0.149977	0.040148	-0.456437	-0.876105
43760	0.827667	7.140599	6.258263	-3.276329	0.127528	0.162610	-0.347158	-0.297444	-0.516742	0.156241	0.030930	-0.398009	-0.903449
43761	0.128373	6.711209	7.753370	-3.279109	0.233285	0.147642	-0.350149	-0.206758	-0.569913	0.162399	0.023571	-0.337194	-0.927023
43762	0.455989	5.759501	7.896726	-3.266507	0.220602	0.177316	-0.347082	-0.123939	-0.608975	0.168328	0.015740	-0.275501	-0.946318
43763	0.463087	4.299819	8.851013	-3.339000	0.178439	0.196455	-0.339168	-0.041741	-0.636276	0.173659	0.006677	-0.211046	-0.961903
43764	0.644780	3.117913	9.311476	-3.450130	0.132595	0.196022	-0.335474	0.055805	-0.653569	0.178005	-0.003665	-0.143993	-0.973430
43765	0.658238	1.814776	9.600616	-3.226529	0.119896	0.153858	-0.331835	0.152372	-0.659324	0.180716	-0.013354	-0.080268	-0.980164
43766	0.875777	0.700285	10.052755	-2.573845	0.118597	0.090775	-0.334095	0.247776	-0.651394	0.181759	-0.020546	-0.029421	-0.982688
43767	0.956960	-0.130423	10.541213	-1.628746	0.115716	0.006083	-0.330383	0.305876	-0.642743	0.181175	-0.024343	0.003341	-0.983144
43768	0.908037	-0.496674	10.420384	-0.687705	0.101915	-0.071250	-0.325056	0.329541	-0.638973	0.179423	-0.024932	0.017096	-0.983307
43769	0.718237	-0.652087	10.116343	-0.115057	0.086024	-0.092317	-0.322982	0.338578	-0.636625	0.177516	-0.023874	0.019941	-0.983626
43770	0.760704	-0.465139	9.876887	0.072238	0.073422	-0.107043	-0.321898	0.333899	-0.637685	0.175419	-0.022314	0.018629	-0.984065
43771	0.645368	-0.557535	9.663251	-0.074074	0.071456	-0.097627	-0.323189	0.327867	-0.639906	0.173433	-0.021416	0.020590	-0.984398
43772	0.515496	-0.632918	9.507335	-0.290511	0.085882	-0.079364	-0.320564	0.330880	-0.636910	0.171706	-0.020864	0.026473	-0.984572
43773	0.574035	-0.766863	9.707664	-0.463995	0.083942	-0.046086	-0.317310	0.346182	-0.636536	0.170546	-0.021054	0.036161	-0.984461
43774	0.560394	-0.932170	9.926085	-0.513051	0.093058	-0.026040	-0.316316	0.360979	-0.634440	0.169745	-0.021090	0.046467	-0.984166
43775	0.518000	-1.141324	10.004380	-0.309965	0.104262	-0.013946	-0.313987	0.371121	-0.630913	0.169231	-0.020345	0.053185	-0.983930
43776	0.330334	-1.225973	9.987037	0.033109	0.114676	-0.007613	-0.313200	0.373031	-0.630657	0.168979	-0.018084	0.052819	-0.984037
43777	0.213352	-0.961500	9.994455	0.392020	0.100387	-0.024249	-0.309450	0.366119	-0.632919	0.168524	-0.015049	0.045678	-0.984524
43778	0.047836	-0.629642	10.033576	0.505946	0.077565	-0.054115	-0.305527	0.353419	-0.638727	0.167538	-0.011965	0.035860	-0.985141
43779	0.041863	-0.384022	10.092182	0.374738	0.075540	-0.075093	-0.305201	0.340795	-0.641095	0.166080	-0.009498	0.028913	-0.985643
43780	0.041111	-0.219985	10.214513	0.028172	0.056855	-0.084212	-0.303841	0.334461	-0.643076	0.164394	-0.008432	0.028431	-0.985949
43781	0.159235	-0.230562	9.867361	-0.178533	0.063987	-0.083415	-0.304751	0.330902	-0.643988	0.162670	-0.008019	0.032305	-0.986119
43782	0.371984	-0.350308	9.908480	-0.189126	0.047607	-0.061280	-0.304903	0.335018	-0.643330	0.161402	-0.007835	0.036081	-0.986198
43783	0.461772	-0.475500	9.835540	-0.080653	0.025846	-0.045920	-0.302418	0.342939	-0.642559	0.160454	-0.007852	0.037865	-0.986286
43784	0.408610	-0.467362	9.431836	0.072078	0.007837	-0.013738	-0.303212	0.342129	-0.642291	0.160200	-0.007578	0.036368	-0.986385
43785	0.307673	-0.547878	9.165685	0.148184	0.019795	-0.017060	-0.301199	0.337439	-0.643490	0.159861	-0.006974	0.033592	-0.986543
43786	0.084971	-0.347488	9.492915	0.044893	0.026021	-0.019461	-0.302496	0.333048	-0.645841	0.159472	-0.006431	0.032689	-0.986640
43787	-0.033728	-0.232431	9.433403	-0.098765	0.047782	-0.022077	-0.300909	0.333853	-0.645723	0.158982	-0.006054	0.034838	-0.986648
43788	-0.246410	-0.116660	9.637104	-0.123288	0.076947	-0.025954	-0.299200	0.337125	-0.645211	0.158411	-0.005047	0.037414	-0.986651
43789	-0.297121	-0.097282	9.704123	-0.067430	0.109931	-0.012806	-0.298812	0.339858	-0.645344	0.158059	-0.003303	0.039093	-0.986650
43790	-0.179995	-0.385251	9.862025	-0.014973	0.099102	0.018872	-0.295108	0.341735	-0.645111	0.158371	-0.001481	0.039605	-0.986584
43791	0.219203	-0.662565	10.157151	-0.020079	0.071763	0.039217	-0.293108	0.340737	-0.646701	0.159077	-0.000299	0.040205	-0.986447
43792	0.431696	-1.244887	10.026129	-0.076033	0.044385	0.066701	-0.290347	0.345780	-0.645934	0.160374	0.000287	0.041748	-0.986173
43793	0.137719	-1.289436	9.835504	-0.099029	0.040717	0.083196	-0.289557	0.347549	-0.646071	0.161970	0.000610	0.043832	-0.985821
43794	-0.011254	-1.416343	9.400202	-0.015904	0.077340	0.070645	-0.287442	0.350256	-0.646874	0.163308	0.002044	0.044297	-0.985578
43795	0.628624	-1.596368	9.859788	0.107933	0.061069	0.065788	-0.284783	0.349804	-0.647944	0.164533	0.003391	0.042406	-0.985454
43796	0.840949	-1.608800	10.322535	0.069945	-0.006668	0.041709	-0.284249	0.348702	-0.647949	0.165364	0.003424	0.040904	-0.985378
43797	0.431811	-1.263694	10.155505	0.090665	-0.076127	0.049274	-0.285305	0.346940	-0.647417	0.166378	0.001934	0.038928	-0.985291
43798	0.077787	-0.854131	9.807440	0.142402	-0.081473	0.089199	-0.285151	0.342411	-0.648207	0.168197	0.000772	0.035749	-0.985105
43799	0.086298	-0.626485	9.527427	0.019185	-0.050404	0.130049	-0.286207	0.339967	-0.647413	0.170783	-0.000398	0.035257	-0.984678
43800	0.068167	-0.874650	9.442152	-0.185698	0.011541	0.138157	-0.284234	0.344053	-0.647296	0.173493	-0.000807	0.038855	-0.984068
43801	0.074396	-1.160018	9.721493	-0.346436	0.041477	0.128079	-0.283620	0.353384	-0.644674	0.175958	-0.001432	0.045889	-0.983327
43802	0.113284	-1.222207	9.807409	-0.397825	0.025840	0.111234	-0.281551	0.364606	-0.642850	0.178107	-0.002321	0.053706	-0.982542
43803	0.103311	-1.149792	9.880354	-0.135996	0.001420	0.102441	-0.280008	0.372564	-0.639450	0.180096	-0.003013	0.056462	-0.982023
43804	0.221443	-0.650061	9.590775	0.516504	-0.001446	0.115886	-0.279708	0.366921	-0.642077	0.182403	-0.001149	0.046217	-0.982136
43805	0.295937	-0.596922	9.606621	0.829558	0.038268	0.141405	-0.277212	0.346429	-0.648139	0.185129	0.002404	0.030095	-0.982250
43806	0.344597	-0.680289	9.826773	0.487327	0.094559	0.145126	-0.275387	0.327863	-0.654194	0.187889	0.006055	0.020763	-0.981952
43807	0.057938	-0.731072	9.919414	-0.039024	0.147007	0.169133	-0.270459	0.325181	-0.656595	0.191141	0.008493	0.022102	-0.981277
43808	-0.177788	-0.841598	10.102921	-0.297935	0.166754	0.157633	-0.264378	0.328137	-0.655332	0.194202	0.010599	0.028458	-0.980491
43809	-0.519950	-0.875074	10.363337	-0.264188	0.113624	0.122802	-0.259107	0.338741	-0.656943	0.196583	0.011514	0.034116	-0.979826
43810	-0.454747	-0.914905	9.936057	0.039129	0.059026	0.070904	-0.256199	0.339812	-0.656048	0.197924	0.012775	0.033464	-0.979563
43811	-0.937710	-0.751842	10.053873	0.083373	0.013166	0.017643	-0.254087	0.342252	-0.656065	0.198225	0.013054	0.031953	-0.979549
43812	-0.829275	-0.268836	9.101369	-0.083224	0.005684	-0.014575	-0.251700	0.341546	-0.655560	0.197959	0.012729	0.033508	-0.979555
43813	-0.238121	-0.348338	9.432270	-0.186217	0.033027	-0.024345	-0.253403	0.338941	-0.657776	0.197491	0.012331	0.037344	-0.979515
43814	-0.052580	-0.797325	10.311172	-0.316707	0.027304	-0.045282	-0.252379	0.345254	-0.655159	0.196656	0.011483	0.043565	-0.979437
43815	-0.100556	-0.860939	10.031348	-0.314762	0.000754	-0.069222	-0.251629	0.353760	-0.652670	0.195352	0.009893	0.049791	-0.979419
43816	-0.270218	-0.684078	9.780169	-0.113886	0.011080	-0.046083	-0.252463	0.362000	-0.651217	0.194466	0.009521	0.051973	-0.979485
43817	-0.218016	-0.511137	9.660645	-0.035363	0.047761	-0.038364	-0.251938	0.362275	-0.650434	0.193657	0.009978	0.052866	-0.979593
43818	-0.103386	-0.290520	9.374321	0.025425	0.051593	-0.011301	-0.251248	0.357187	-0.651885	0.193379	0.010978	0.052469	-0.979659
43819	-0.064900	-0.271200	9.372550	-0.027422	0.027870	0.024461	-0.249913	0.355930	-0.652814	0.193821	0.011141	0.053057	-0.979538
43820	-0.122043	-0.425433	9.336244	-0.141359	0.011347	0.047911	-0.249138	0.360173	-0.652032	0.194784	0.010768	0.055759	-0.979201
43821	-0.246096	-0.712642	9.153403	-0.172619	0.003950	0.031163	-0.248093	0.363319	-0.651252	0.195412	0.009906	0.059062	-0.978891
43822	-0.288359	-0.945531	9.327396	-0.182731	0.029445	0.007085	-0.248120	0.367585	-0.649152	0.195557	0.009679	0.062652	-0.978641
43823	-0.451544	-1.088662	9.784805	-0.171609	0.036606	-0.033482	-0.247069	0.370581	-0.649552	0.194875	0.009390	0.066066	-0.978556
43824	-0.474767	-1.268557	9.964520	-0.153819	0.042057	-0.046315	-0.245502	0.374688	-0.647858	0.193949	0.009454	0.069148	-0.978526
43825	-0.445722	-1.279487	10.269530	-0.043412	0.043988	-0.045761	-0.245766	0.375776	-0.648905	0.192987	0.009803	0.070079	-0.978646
43826	-0.719665	-1.456686	10.679813	0.096682	0.078832	-0.032192	-0.244958	0.373297	-0.649437	0.192237	0.011575	0.068396	-0.978894
43827	-0.406318	-1.442025	10.562908	0.203195	0.124751	-0.011407	-0.242268	0.367075	-0.652346	0.191783	0.014516	0.064806	-0.979188
43828	-0.523371	-1.186759	9.989222	0.237887	0.115670	-0.014919	-0.239709	0.361125	-0.655648	0.191278	0.017575	0.060494	-0.979512
43829	-0.717849	-0.858129	9.804759	0.258732	0.055354	-0.018433	-0.237016	0.353401	-0.658165	0.190746	0.019376	0.055538	-0.979876
43830	-0.876986	-0.848103	10.014678	0.181670	0.026932	-0.005868	-0.238173	0.346821	-0.660256	0.190538	0.020492	0.051982	-0.980088
43831	-0.794367	-0.982590	10.042372	-0.038934	0.018507	0.006881	-0.236961	0.342965	-0.661055	0.190659	0.020489	0.052707	-0.980026
43832	-0.540272	-1.189865	9.794561	-0.154378	0.022076	0.001699	-0.236433	0.344594	-0.661845	0.190736	0.020237	0.055716	-0.979850
43833	-0.406624	-1.424197	9.444416	-0.063196	0.014874	-0.010728	-0.237645	0.347500	-0.660260	0.190523	0.020044	0.056934	-0.979825
43834	-0.180189	-1.388285	9.259777	0.052042	-0.010472	0.017591	-0.236850	0.347899	-0.660529	0.190869	0.019959	0.055767	-0.979827
43835	-0.504673	-1.087775	9.371397	0.013116	0.015080	0.039475	-0.236971	0.345975	-0.661316	0.191607	0.020104	0.055488	-0.979696
43836	-0.408407	-1.041106	9.593817	-0.065813	0.031495	0.059352	-0.238153	0.346510	-0.663928	0.192765	0.020437	0.056773	-0.979388
43837	-0.407903	-1.146916	9.611543	-0.088494	0.036946	0.057388	-0.237903	0.348303	-0.662356	0.193869	0.020633	0.058565	-0.979060
43838	-0.537469	-1.282046	9.574828	-0.018490	0.031539	0.065136	-0.235516	0.349363	-0.663162	0.195121	0.021157	0.058921	-0.978779
43839	-0.763941	-1.310821	9.735560	0.074464	0.048009	0.050806	-0.234450	0.349069	-0.663957	0.196013	0.022203	0.057586	-0.978657
43840	-0.831587	-1.287305	9.615222	0.204447	0.020612	0.003514	-0.233229	0.344380	-0.665936	0.195973	0.023314	0.053562	-0.978868
43841	-0.621245	-0.894201	9.754739	0.172978	0.004111	-0.013245	-0.233461	0.337522	-0.667380	0.195613	0.023826	0.050161	-0.979107
43842	-0.602237	-0.815576	10.219359	0.018886	-0.025280	0.007238	-0.234765	0.333961	-0.668944	0.195774	0.023314	0.049588	-0.979117
43843	-0.640284	-0.918368	10.438430	-0.108917	-0.047334	0.024161	-0.235965	0.334123	-0.667754	0.196330	0.021757	0.051479	-0.978944
43844	-1.290880	-1.011944	10.190972	-0.140856	-0.029094	0.053486	-0.237182	0.338396	-0.666300	0.197472	0.020591	0.053999	-0.978604
43845	-1.195043	-0.897365	9.866975	-0.050055	0.044151	0.050143	-0.237839	0.339615	-0.668392	0.198414	0.021137	0.055093	-0.978340
43846	-0.727656	-0.824527	9.785933	0.076302	0.040625	0.017580	-0.236388	0.342060	-0.668665	0.198691	0.022156	0.053653	-0.978342
43847	-0.626459	-0.815107	9.666973	0.132465	-0.003191	0.005016	-0.237156	0.336579	-0.669973	0.198722	0.022461	0.050994	-0.978471
43848	-0.757646	-0.608644	9.606226	0.012283	-0.012441	0.017328	-0.236620	0.334795	-0.669716	0.199076	0.022187	0.050595	-0.978426
43849	-1.418776	-1.014272	9.584763	-0.100855	0.033109	0.048057	-0.235819	0.333959	-0.670247	0.200016	0.022357	0.052628	-0.978123
43850	-1.117537	-0.979663	9.679287	-0.070932	0.100759	0.027810	-0.234235	0.337759	-0.671832	0.200496	0.023976	0.054305	-0.977894
43851	-0.887047	-0.777355	9.600250	0.020216	0.088964	0.006140	-0.232644	0.338557	-0.672369	0.200499	0.025708	0.054210	-0.977855
43852	-0.579154	-0.625234	9.576449	0.051608	0.037901	0.019303	-0.231435	0.335523	-0.673167	0.200825	0.026580	0.053242	-0.977818
43853	-0.536172	-0.541280	9.474797	-0.069545	0.018670	0.050097	-0.231298	0.335377	-0.673955	0.201813	0.026618	0.054568	-0.977541
43854	-0.549528	-0.779835	9.382500	-0.141342	0.027759	0.060806	-0.229985	0.338241	-0.673571	0.203060	0.026558	0.057310	-0.977127
43855	-0.456662	-1.036588	9.535812	-0.169244	0.037804	0.069892	-0.229741	0.343444	-0.673308	0.204462	0.026574	0.060645	-0.976633
43856	-0.456256	-1.123288	9.512993	-0.177562	0.025815	0.031112	-0.229770	0.349618	-0.672125	0.205149	0.026292	0.064100	-0.976275
43857	-0.470772	-1.119022	9.361671	-0.214003	0.011068	-0.005965	-0.228731	0.355492	-0.672261	0.205120	0.025487	0.068238	-0.976022
43858	-0.485186	-1.118065	9.649638	-0.226011	0.012822	-0.020799	-0.229026	0.358950	-0.669110	0.204825	0.024684	0.072611	-0.975789
43859	-0.601055	-1.084217	9.764266	-0.239800	0.021865	-0.043039	-0.228662	0.367030	-0.668585	0.204061	0.023918	0.077296	-0.975609
43860	-0.860702	-1.238384	9.865313	-0.161273	0.034783	-0.009441	-0.228548	0.370735	-0.667667	0.203920	0.023825	0.080487	-0.975382
43861	-1.018179	-1.558764	10.555559	-0.041707	0.047598	-0.021775	-0.229356	0.372400	-0.666348	0.203432	0.024414	0.081396	-0.975394
43862	-1.605295	-1.784041	11.161506	-0.039649	0.040150	-0.023618	-0.229365	0.374593	-0.666216	0.202952	0.024899	0.082243	-0.975411
43863	-1.346573	-1.458585	10.489079	-0.127185	0.072935	-0.068408	-0.226982	0.375795	-0.666497	0.201556	0.025604	0.084953	-0.975450
43864	-1.150056	-1.249974	9.459126	-0.070745	0.071272	-0.069956	-0.225658	0.377007	-0.667032	0.200136	0.026491	0.086555	-0.975578
43865	-1.262988	-1.337256	9.332010	0.103527	0.034883	-0.074553	-0.225252	0.375762	-0.667822	0.198564	0.027400	0.084604	-0.976045
43866	-1.313125	-1.438093	9.426157	0.254146	-0.016126	-0.065404	-0.226400	0.368619	-0.671356	0.197223	0.027882	0.079514	-0.976731
43867	-1.332587	-1.396839	9.539389	0.236763	-0.042678	-0.072838	-0.229019	0.361246	-0.672257	0.195733	0.027844	0.074657	-0.977415
43868	-1.052213	-1.532635	9.772971	0.086322	-0.010822	-0.069020	-0.229782	0.354669	-0.673565	0.194395	0.027766	0.072866	-0.977819
43869	-0.868872	-1.561814	9.577414	-0.031121	0.025665	-0.062277	-0.231630	0.355488	-0.675909	0.193154	0.028037	0.073526	-0.978008
43870	-0.667099	-1.413152	9.307699	0.001786	0.044076	-0.044600	-0.231493	0.354393	-0.675780	0.192259	0.028739	0.073587	-0.978159
43871	-0.581288	-1.200944	9.393102	0.104872	0.033267	-0.030226	-0.229485	0.350662	-0.676847	0.191554	0.029711	0.071599	-0.978416
43872	-0.555658	-1.502493	9.854852	0.175363	0.005868	-0.039045	-0.230777	0.343950	-0.678544	0.190716	0.030341	0.068114	-0.978809
43873	-1.045771	-1.853276	10.291893	0.111418	-0.052920	-0.085430	-0.231412	0.339418	-0.680639	0.189041	0.029562	0.065730	-0.979321
43874	-0.772634	-1.034319	8.975926	-0.113262	-0.065888	-0.116094	-0.234327	0.337274	-0.679305	0.186946	0.027590	0.067668	-0.979648
43875	-0.486271	-0.923593	8.821704	-0.256498	0.010878	-0.078169	-0.236738	0.342785	-0.678627	0.185532	0.026677	0.072712	-0.979581
43876	-0.703856	-1.280222	9.501279	-0.350141	0.029068	-0.038986	-0.236112	0.349782	-0.676531	0.184938	0.025789	0.079600	-0.979182
43877	-0.703241	-1.397062	9.811740	-0.294185	0.041958	-0.015648	-0.237081	0.358434	-0.675077	0.184709	0.025429	0.085454	-0.978741
43878	-0.734526	-1.416983	9.633515	-0.052632	-0.010766	-0.010650	-0.236707	0.364320	-0.674815	0.184596	0.024903	0.086351	-0.978697
43879	-0.691197	-1.407731	9.499609	0.130828	0.013284	0.017931	-0.237230	0.361457	-0.674157	0.184855	0.025603	0.083749	-0.978856
43880	-0.821554	-1.358587	9.873594	0.151671	-0.010426	0.047594	-0.236671	0.355009	-0.674820	0.185769	0.025937	0.080617	-0.978937
43881	-1.308113	-1.452857	10.030980	0.035766	-0.028801	0.092241	-0.237169	0.351281	-0.678489	0.187600	0.025599	0.079673	-0.978674
43882	-1.655352	-1.436091	10.210429	-0.057183	0.009453	0.105539	-0.238770	0.354309	-0.678737	0.189722	0.025636	0.080675	-0.978182
43883	-1.319160	-1.156954	10.020623	-0.163776	-0.003485	0.068105	-0.236275	0.358269	-0.676919	0.191145	0.025052	0.083734	-0.977663
43884	-1.276001	-1.119450	9.704657	-0.131923	-0.071152	0.028690	-0.237888	0.363493	-0.676642	0.191976	0.023099	0.085929	-0.977358
43885	-1.525504	-1.387366	9.607342	-0.016078	-0.054671	0.004337	-0.240017	0.365164	-0.676361	0.192169	0.022016	0.085922	-0.977345
43886	-1.785372	-1.485432	9.930039	0.105031	-0.021755	-0.017259	-0.242926	0.361376	-0.675028	0.191913	0.021860	0.083694	-0.977592
43887	-1.367960	-1.034290	10.033892	0.146887	0.016722	-0.022651	-0.244229	0.358900	-0.677641	0.191389	0.022810	0.080775	-0.977919
43888	-0.795022	-0.863886	9.573488	0.113556	0.029563	-0.037586	-0.243803	0.354084	-0.679483	0.190650	0.023657	0.078586	-0.978221
43889	-0.563431	-0.892425	9.536838	0.090897	-0.010643	-0.039474	-0.243260	0.350926	-0.679751	0.189863	0.023824	0.076623	-0.978526
43890	-0.543829	-0.965100	9.382355	0.055709	-0.025245	-0.021165	-0.246429	0.347677	-0.679727	0.189624	0.023399	0.075351	-0.978681
43891	-0.749853	-1.239285	9.537435	0.015405	-0.003349	-0.001096	-0.246951	0.347938	-0.681558	0.189612	0.023469	0.074859	-0.978720
43892	-1.043398	-1.356916	9.787522	-0.042305	0.003850	0.004129	-0.246827	0.349177	-0.680772	0.189914	0.023276	0.075605	-0.978609
43893	-1.221413	-1.441423	9.806282	-0.018621	0.003842	0.002400	-0.247353	0.349036	-0.681685	0.189976	0.023382	0.075817	-0.978578
43894	-1.330586	-1.312853	9.470964	0.024044	0.016695	0.002590	-0.248147	0.349451	-0.682203	0.190104	0.023697	0.075311	-0.978584
43895	-1.328326	-1.284227	9.396964	0.090669	0.001205	-0.009970	-0.247735	0.346021	-0.682471	0.189878	0.024184	0.073391	-0.978762
43896	-1.718826	-1.293796	9.640460	0.153958	0.000229	-0.031815	-0.248114	0.343271	-0.684042	0.189247	0.024624	0.070294	-0.979101
43897	-1.613496	-1.134874	9.612463	0.076444	0.026536	-0.083933	-0.248889	0.340250	-0.685742	0.187544	0.025506	0.068797	-0.979512
43898	-1.264044	-1.095067	9.791536	0.042275	0.047581	-0.074900	-0.249275	0.337376	-0.686002	0.186021	0.026393	0.068086	-0.979829
43899	-1.167087	-1.200486	9.867785	0.024423	0.084229	-0.034432	-0.247274	0.335700	-0.687068	0.185235	0.028298	0.067801	-0.979944
43900	-1.120355	-1.387442	10.052856	0.038606	0.084235	-0.034352	-0.246077	0.336765	-0.688651	0.184453	0.029945	0.067277	-0.980079
43901	-0.937255	-1.373981	9.661035	0.117266	0.044173	-0.030189	-0.246591	0.332390	-0.688649	0.183746	0.031410	0.065039	-0.980317
43902	-1.063224	-1.254397	9.522294	0.178531	0.014965	-0.039071	-0.244173	0.327817	-0.691293	0.182871	0.032208	0.061519	-0.980682
43903	-1.198445	-1.211308	9.536040	0.201521	0.018556	-0.066655	-0.244675	0.321244	-0.691948	0.181420	0.033438	0.057576	-0.981149
43904	-1.217312	-1.279404	10.039063	0.152927	-0.010826	-0.083471	-0.245171	0.316017	-0.694831	0.179709	0.033585	0.054492	-0.981635
43905	-1.213077	-1.151557	10.129722	-0.000908	-0.032992	-0.107295	-0.247283	0.312761	-0.694291	0.177646	0.033033	0.054386	-0.982035
43906	-0.826140	-0.906868	9.687829	0.000578	0.003650	-0.111027	-0.248609	0.310875	-0.692707	0.175472	0.032886	0.054362	-0.982432
43907	-0.607965	-0.657059	9.434092	0.049052	0.018463	-0.078504	-0.249124	0.309490	-0.694802	0.173885	0.033530	0.053425	-0.982744
43908	-0.776487	-0.694603	9.811307	0.013726	0.034934	-0.034419	-0.249388	0.308405	-0.694145	0.173178	0.034127	0.053202	-0.982860
43909	-1.122720	-0.902606	9.699526	-0.098574	0.040324	-0.005465	-0.247397	0.309737	-0.695603	0.173103	0.034760	0.055186	-0.982742
43910	-1.158444	-1.004433	9.496102	-0.049622	0.044051	-0.001526	-0.247673	0.311936	-0.695075	0.173073	0.035352	0.056217	-0.982668
43911	-1.228673	-0.931761	9.678922	-0.000638	0.042268	0.004254	-0.246081	0.313002	-0.696136	0.173118	0.036382	0.056282	-0.982618
43912	-1.123184	-0.811775	9.523141	-0.026538	0.033237	0.046590	-0.245012	0.312158	-0.697194	0.174027	0.036896	0.056787	-0.982410
43913	-1.117230	-1.039409	9.798489	-0.057909	0.018585	0.057537	-0.243576	0.316128	-0.695631	0.175189	0.037323	0.057856	-0.982125
43914	-1.015948	-1.049355	9.645648	-0.023122	0.007733	0.078040	-0.243847	0.318725	-0.696414	0.176744	0.037384	0.058181	-0.981824
43915	-1.044497	-1.128657	9.692284	0.018241	-0.023336	0.065379	-0.243586	0.318185	-0.695367	0.178050	0.037256	0.057609	-0.981627
43916	-1.090172	-1.157657	9.681848	0.026164	-0.025171	0.061730	-0.244107	0.316950	-0.696150	0.179280	0.036826	0.056861	-0.981463
43917	-1.256341	-1.191041	9.867085	-0.021942	-0.027995	0.065175	-0.245575	0.318073	-0.695089	0.180615	0.036462	0.057077	-0.981219
43918	-1.323875	-1.186389	9.859318	-0.019329	0.000321	0.061450	-0.244920	0.319440	-0.694569	0.181843	0.036370	0.057314	-0.980982
43919	-1.198829	-1.118949	9.806214	0.005853	0.011377	0.076329	-0.244521	0.320248	-0.695490	0.183330	0.036900	0.057134	-0.980696
43920	-1.035459	-1.003790	9.612494	-0.003198	0.011454	0.094744	-0.243196	0.320778	-0.695763	0.185184	0.037123	0.057070	-0.980343
43921	-1.025809	-1.003655	9.646196	-0.043501	-0.003196	0.101946	-0.244005	0.322172	-0.694182	0.187225	0.037207	0.057786	-0.979910
43922	-1.044908	-1.042063	9.683891	-0.051171	0.001312	0.083443	-0.243746	0.324357	-0.694445	0.188902	0.037039	0.058632	-0.979544
43923	-0.953680	-0.960147	9.661884	-0.078238	0.000357	0.072232	-0.243625	0.326553	-0.693790	0.190381	0.037016	0.060062	-0.979172
43924	-0.872065	-0.882931	9.678134	-0.060477	0.005797	0.042781	-0.243379	0.330257	-0.692872	0.191264	0.036852	0.061137	-0.978939
43925	-0.890971	-0.954386	9.902623	-0.088115	0.007508	0.016797	-0.243124	0.332313	-0.692349	0.191657	0.036846	0.062814	-0.978757
43926	-0.770356	-0.968695	9.869938	-0.043398	0.025832	0.007772	-0.241669	0.333118	-0.692360	0.191816	0.037097	0.063657	-0.978661
43927	-0.801585	-0.992805	9.874110	0.053783	0.016795	0.008278	-0.241279	0.335846	-0.692886	0.191924	0.037781	0.062585	-0.978683
43928	-0.890695	-1.012088	9.916221	0.057310	0.015866	0.007371	-0.241270	0.333246	-0.692757	0.192019	0.038222	0.061419	-0.978721
43929	-0.975245	-0.983876	9.771784	0.037072	0.008540	0.010969	-0.240460	0.331171	-0.693944	0.192201	0.038667	0.060633	-0.978717
43930	-1.040036	-1.051597	9.707810	0.037935	0.009454	0.012819	-0.241253	0.330087	-0.693676	0.192420	0.038916	0.059817	-0.978714
43931	-1.030556	-1.020591	9.621907	0.046688	-0.006986	0.010120	-0.240710	0.328426	-0.694861	0.192595	0.039086	0.058787	-0.978736
43932	-1.040022	-1.056574	9.659726	0.037816	-0.001480	0.024834	-0.241757	0.326915	-0.696558	0.193063	0.039134	0.057921	-0.978693
43933	-1.053986	-1.157215	9.790224	0.027496	0.013093	0.014610	-0.241900	0.327617	-0.694983	0.193315	0.039621	0.057350	-0.978657
43934	-1.001354	-1.073126	9.722274	0.048600	0.005779	-0.000962	-0.241888	0.325147	-0.695509	0.193262	0.039823	0.056322	-0.978720
43935	-0.924136	-1.090093	9.641131	0.030190	0.005780	0.000795	-0.242159	0.326114	-0.694982	0.193248	0.040147	0.055690	-0.978745
43936	-0.890450	-1.075604	9.636847	0.010160	0.020354	-0.012249	-0.241610	0.322130	-0.695644	0.192986	0.040473	0.055480	-0.978795
43937	-0.915161	-0.950690	9.590355	-0.023152	0.011173	-0.015178	-0.243198	0.322142	-0.696286	0.192695	0.040662	0.055931	-0.978819
43938	-1.103339	-0.921801	9.704239	-0.037270	0.018461	-0.004197	-0.241484	0.323635	-0.695644	0.192634	0.040776	0.056635	-0.978786
43939	-1.170810	-0.926454	9.789969	-0.028448	0.020271	-0.008773	-0.240957	0.324995	-0.695910	0.192462	0.041131	0.057219	-0.978771
43940	-1.074424	-0.916831	9.733387	-0.010916	0.016643	-0.012366	-0.240163	0.325126	-0.695654	0.192222	0.041302	0.057407	-0.978800
43941	-0.987362	-0.969339	9.807885	-0.023259	0.003886	0.005132	-0.241764	0.325571	-0.694067	0.192337	0.041364	0.057813	-0.978751
43942	-0.910386	-0.930592	9.835555	-0.009356	0.003937	0.015354	-0.240830	0.326363	-0.695910	0.192653	0.041324	0.057899	-0.978685
43943	-0.977816	-0.950193	9.772232	0.004580	0.013095	0.019102	-0.241358	0.325550	-0.695644	0.193007	0.041675	0.057777	-0.978608
43944	-0.997098	-0.952737	9.743208	0.001789	0.005822	0.035710	-0.240437	0.325690	-0.694340	0.193710	0.041739	0.057635	-0.978475
43945	-0.992258	-0.955010	9.779232	-0.007745	0.000307	0.028287	-0.240038	0.325683	-0.694606	0.194268	0.041792	0.057695	-0.978358
43946	-0.977837	-0.945347	9.781903	-0.005112	-0.006999	0.028312	-0.240164	0.326350	-0.696440	0.194848	0.041569	0.057645	-0.978255
43947	-0.939367	-0.926331	9.691301	0.050921	0.000370	0.022126	-0.241100	0.325018	-0.693811	0.195236	0.041833	0.056558	-0.978230
43948	-0.886835	-0.817925	9.698113	0.050288	0.003957	-0.008342	-0.241082	0.323487	-0.696303	0.195042	0.041999	0.055497	-0.978322
43949	-0.838687	-0.798224	9.802071	0.046750	0.002143	-0.000974	-0.241878	0.322682	-0.695510	0.194979	0.042237	0.054506	-0.978381
43950	-0.800171	-0.786189	9.780993	0.057314	-0.003338	-0.007371	-0.242010	0.322410	-0.695509	0.194812	0.042288	0.053278	-0.978479
43951	-0.882248	-0.767293	9.725274	0.058161	0.014925	-0.011090	-0.241321	0.318681	-0.697877	0.194526	0.042792	0.052110	-0.978577
43952	-0.852631	-0.906347	9.855640	0.041682	0.004844	-0.012074	-0.242106	0.316631	-0.698396	0.194268	0.042938	0.051224	-0.978669
43953	-0.881281	-0.963975	9.907381	0.060985	0.005770	-0.011977	-0.240778	0.316476	-0.698669	0.193969	0.043253	0.049971	-0.978779
43954	-0.929765	-0.914001	9.773189	0.067762	-0.010627	0.004692	-0.241568	0.314979	-0.698663	0.194043	0.043214	0.048500	-0.978840
43955	-0.949189	-0.887768	9.715757	0.032666	0.011275	0.006325	-0.243140	0.311698	-0.699963	0.194121	0.043534	0.047813	-0.978844
43956	-0.983106	-0.854198	9.701508	0.027378	0.003959	0.008152	-0.242608	0.311010	-0.699706	0.194275	0.043627	0.047186	-0.978840
43957	-0.913395	-0.810826	9.678760	0.016839	-0.001519	0.009954	-0.242874	0.310470	-0.699179	0.194448	0.043629	0.046762	-0.978826
43958	-0.838648	-0.810592	9.703467	0.004630	-0.001530	0.007126	-0.242078	0.310053	-0.698924	0.194615	0.043525	0.046560	-0.978807
43959	-0.915892	-0.791482	9.707816	0.020160	0.011320	0.026562	-0.242608	0.310194	-0.699182	0.195097	0.043792	0.046108	-0.978720
43960	-0.899195	-0.747691	9.838225	0.027324	0.018595	0.011817	-0.241002	0.308245	-0.700507	0.195320	0.044175	0.045537	-0.978685
43961	-0.901863	-0.694881	9.802930	0.013376	0.011248	0.002527	-0.242861	0.308814	-0.700491	0.195337	0.044380	0.045235	-0.978687
43962	-0.853861	-0.651725	9.729561	0.012487	0.014906	-0.001174	-0.242327	0.307849	-0.700496	0.195328	0.044621	0.044952	-0.978691
43963	-0.815435	-0.617795	9.778410	0.016791	0.003970	0.008093	-0.242193	0.307574	-0.700497	0.195458	0.044687	0.044541	-0.978680
43964	-0.853832	-0.656423	9.763105	0.006347	0.008509	0.002496	-0.241001	0.307019	-0.699852	0.195543	0.044782	0.044350	-0.978668
43965	-0.834555	-0.656597	9.700864	-0.016430	0.007577	0.002384	-0.242590	0.307305	-0.700494	0.195587	0.044770	0.044603	-0.978648
43966	-0.954793	-0.719059	9.799696	-0.051475	0.007536	0.011432	-0.241534	0.307983	-0.699978	0.195904	0.044626	0.045532	-0.978548
43967	-1.075481	-0.693014	9.746119	-0.057556	0.025764	-0.000630	-0.241540	0.309218	-0.699715	0.195908	0.044805	0.046664	-0.978486
43968	-1.123560	-0.721889	9.774075	-0.033981	0.009356	0.009666	-0.240884	0.311126	-0.699851	0.196179	0.044764	0.047260	-0.978405
43969	-1.041277	-0.786692	9.773933	-0.044396	0.003863	0.005937	-0.241427	0.313467	-0.699058	0.196321	0.044574	0.048044	-0.978347
43970	-0.950024	-0.712175	9.699007	-0.011139	0.003905	0.000569	-0.240500	0.313731	-0.699066	0.196404	0.044506	0.048180	-0.978327
43971	-0.950037	-0.704562	9.814348	-0.028622	0.002054	0.002327	-0.240895	0.313185	-0.699325	0.196462	0.044333	0.048647	-0.978300
43972	-0.949726	-0.772086	9.770191	-0.019942	-0.008873	0.013466	-0.241164	0.313467	-0.698798	0.196814	0.043994	0.048892	-0.978232
43973	-0.911189	-0.762268	9.804298	0.048324	-0.008790	0.015658	-0.241831	0.313892	-0.698137	0.197076	0.043916	0.047797	-0.978237
43974	-0.879781	-0.771485	9.905293	0.067765	-0.017944	0.002851	-0.241419	0.312364	-0.699846	0.197177	0.043734	0.046301	-0.978297
43975	-0.966455	-0.800766	9.836853	0.097350	-0.037979	0.021489	-0.242865	0.309093	-0.699967	0.197535	0.043275	0.044128	-0.978345
43976	-0.925920	-0.709638	9.723274	0.104318	-0.023351	0.014117	-0.243115	0.305533	-0.700229	0.197818	0.043143	0.041885	-0.978393
43977	-0.940235	-0.738264	9.804364	0.050187	-0.010652	0.002748	-0.243365	0.304148	-0.702063	0.197825	0.043011	0.040762	-0.978445
43978	-0.853273	-0.776925	9.706203	-0.025193	-0.003381	0.011590	-0.244560	0.303349	-0.701267	0.198152	0.042755	0.041134	-0.978374
43979	-0.863407	-0.676103	9.642704	-0.025916	-0.001610	-0.012416	-0.244834	0.305816	-0.701263	0.197919	0.042477	0.041556	-0.978416
43980	-0.928700	-0.632724	9.700320	-0.009386	-0.001582	-0.003109	-0.244034	0.304167	-0.701008	0.197966	0.042306	0.041640	-0.978410
43981	-0.993765	-0.637471	9.757264	-0.007629	0.005718	-0.003114	-0.245635	0.305972	-0.700339	0.197893	0.042253	0.041724	-0.978423
43982	-0.960339	-0.570208	9.705704	-0.056639	0.002004	-0.008895	-0.243777	0.306627	-0.701141	0.197873	0.041959	0.042751	-0.978396
43983	-0.866657	-0.492738	9.789289	-0.055008	0.009354	0.002175	-0.244451	0.308830	-0.700741	0.197941	0.041794	0.043762	-0.978344
43984	-0.859335	-0.512023	9.774682	-0.016536	0.011238	0.006983	-0.245512	0.308028	-0.699946	0.198196	0.041852	0.044028	-0.978278
43985	-0.935840	-0.646717	9.834498	-0.005207	0.013096	0.020884	-0.244983	0.308567	-0.700212	0.198586	0.041971	0.044054	-0.978193
43986	-0.906451	-0.742877	9.843026	-0.014778	0.014915	0.020838	-0.244980	0.308562	-0.700737	0.199122	0.042120	0.044290	-0.978067
43987	-0.947236	-0.786313	9.830033	-0.012096	0.011247	0.017167	-0.244318	0.310322	-0.701921	0.199446	0.042168	0.044451	-0.977992
43988	-0.843708	-0.757434	9.771386	-0.009423	-0.003367	0.011669	-0.244198	0.311433	-0.700217	0.199835	0.041972	0.044518	-0.977917
43989	-0.843518	-0.801026	9.689152	0.016875	-0.003344	0.007191	-0.243670	0.311975	-0.700221	0.199952	0.041832	0.044068	-0.977920
43990	-0.906243	-0.791380	9.731915	0.011569	0.013098	0.010826	-0.243930	0.311154	-0.700482	0.200294	0.042041	0.043791	-0.977853
43991	-0.997828	-0.801387	9.673302	-0.001485	0.011220	0.000609	-0.244204	0.312125	-0.699561	0.200283	0.042107	0.043773	-0.977854
43992	-0.908869	-0.748269	9.674877	0.025742	0.015803	-0.011257	-0.243927	0.310332	-0.700482	0.200176	0.042406	0.043247	-0.977886
43993	-0.920970	-0.738668	9.674899	0.015291	0.025825	-0.018709	-0.244186	0.309100	-0.700743	0.199760	0.042805	0.042981	-0.977965
43994	-0.930445	-0.772195	9.727157	-0.007312	0.018455	-0.029887	-0.242602	0.309504	-0.699706	0.199326	0.043007	0.043129	-0.978039
43995	-0.949962	-0.724125	9.722847	-0.000319	0.023023	-0.032630	-0.242988	0.307717	-0.700753	0.198653	0.043275	0.043174	-0.978162
43996	-0.981918	-0.594200	9.738775	-0.007461	0.034907	-0.027155	-0.242592	0.307444	-0.700232	0.198243	0.043802	0.043388	-0.978212
43997	-0.912318	-0.521476	9.855680	-0.017876	0.016605	-0.032719	-0.242057	0.307973	-0.701547	0.197589	0.043874	0.043740	-0.978325
43998	-0.938689	-0.550142	9.931855	0.041560	0.001161	-0.017628	-0.241131	0.306743	-0.700244	0.197402	0.043940	0.042855	-0.978399
43999	-0.892778	-0.571722	9.927179	0.083340	0.005847	0.007497	-0.241243	0.303579	-0.701818	0.197456	0.044233	0.041138	-0.978449
44000	-0.922190	-0.478618	9.728951	0.100835	0.034170	-0.008151	-0.242028	0.301258	-0.702075	0.197370	0.045188	0.039215	-0.978502
44001	-0.921932	-0.520920	10.023649	0.090422	0.031406	-0.003586	-0.241221	0.298779	-0.702607	0.197180	0.045997	0.037459	-0.978571
44002	-0.926267	-0.632309	9.820385	0.093942	0.013142	-0.004455	-0.240141	0.294516	-0.703143	0.197179	0.046517	0.035585	-0.978617
44003	-0.916810	-0.593888	9.792204	0.102827	-0.001505	-0.019155	-0.240128	0.291500	-0.703537	0.196695	0.046713	0.033477	-0.978779
44004	-0.931216	-0.608502	9.748652	0.092328	-0.012483	-0.019191	-0.240909	0.289850	-0.705105	0.196436	0.046716	0.031547	-0.978895
44005	-0.873339	-0.613411	9.686704	0.055428	0.000313	-0.008319	-0.241027	0.286290	-0.705237	0.196206	0.046761	0.030375	-0.978976
44006	-0.859235	-0.541588	9.572608	-0.014441	0.014805	-0.034538	-0.241287	0.284651	-0.705105	0.195683	0.046871	0.030655	-0.979067
44007	-0.966225	-0.349169	9.612720	-0.086379	0.025689	-0.030319	-0.242083	0.285476	-0.705622	0.195138	0.046841	0.032381	-0.979121
44008	-1.045770	-0.348952	9.722414	-0.082103	0.022053	-0.016453	-0.240642	0.287940	-0.704059	0.195086	0.046837	0.034000	-0.979077
44009	-1.086353	-0.435759	9.692009	0.013187	0.025846	-0.001207	-0.241699	0.288490	-0.705100	0.195017	0.047226	0.033745	-0.979081
44010	-1.110489	-0.431045	9.677445	0.041091	0.014936	0.010025	-0.240637	0.287659	-0.704846	0.195426	0.047579	0.032902	-0.979011
44011	-1.009292	-0.411146	9.808308	-0.039213	0.020289	-0.008846	-0.240373	0.287658	-0.704586	0.195262	0.047655	0.033656	-0.979014
44012	-0.941710	-0.430605	9.707835	-0.058620	0.038592	0.002107	-0.239053	0.289286	-0.704596	0.195593	0.048077	0.034865	-0.978885
44013	-0.907928	-0.430028	9.857004	-0.035642	0.025779	-0.012524	-0.238523	0.289824	-0.704994	0.195349	0.048266	0.035569	-0.978899
44014	-0.956226	-0.413224	9.873593	-0.041049	0.026716	0.002211	-0.238533	0.291202	-0.704075	0.195691	0.048523	0.036388	-0.978788
44015	-1.013985	-0.434923	9.894357	0.011382	0.034098	0.011692	-0.237997	0.292002	-0.705652	0.195870	0.049074	0.036173	-0.978733
44016	-1.028226	-0.483111	9.883945	0.016596	0.002140	0.021922	-0.236674	0.291720	-0.705008	0.196560	0.049089	0.035748	-0.978610
44017	-1.061738	-0.538893	9.774817	0.027059	0.002161	0.024746	-0.237739	0.292283	-0.704605	0.197002	0.049086	0.035089	-0.978545
44018	-1.066358	-0.579653	9.819816	0.020197	0.007604	0.013630	-0.237333	0.291040	-0.705265	0.197478	0.049219	0.034621	-0.978459
44019	-1.066551	-0.543970	9.700278	-0.000898	-0.001540	0.017228	-0.236673	0.291038	-0.704746	0.197803	0.049030	0.034508	-0.978406
44020	-1.032841	-0.536888	9.640675	-0.002656	0.014909	0.013504	-0.238397	0.290786	-0.704470	0.198279	0.049216	0.034516	-0.978300
44021	-1.044814	-0.551087	9.717187	0.004420	0.013072	0.009850	-0.236280	0.291859	-0.704355	0.198444	0.049329	0.034370	-0.978266
44022	-1.081164	-0.507445	9.835095	-0.023531	0.007535	0.006021	-0.236539	0.291033	-0.705009	0.198808	0.049283	0.034765	-0.978181
44023	-1.177509	-0.529395	9.805079	-0.032995	0.005640	-0.011561	-0.235758	0.292956	-0.703572	0.198596	0.049093	0.035347	-0.978213
44024	-1.064710	-0.421056	9.757236	-0.037368	0.001985	-0.018038	-0.236284	0.292683	-0.704093	0.198496	0.048866	0.036013	-0.978220
44025	-0.951181	-0.464050	9.784101	-0.011098	0.008432	-0.015140	-0.235625	0.293361	-0.703966	0.198190	0.048814	0.036175	-0.978279
44026	-0.881126	-0.492816	9.774749	0.005349	-0.001536	0.007112	-0.236825	0.294747	-0.703694	0.198569	0.048705	0.035969	-0.978215
44027	-0.849689	-0.509351	9.846831	-0.002640	-0.003334	0.022765	-0.237216	0.293108	-0.703691	0.199005	0.048471	0.035878	-0.978141
44028	-0.912236	-0.540890	9.807394	-0.007922	0.002142	0.024575	-0.237618	0.294208	-0.703688	0.199671	0.048396	0.035926	-0.978007
44029	-0.999174	-0.509636	9.850234	-0.025456	0.001198	0.026328	-0.236297	0.295017	-0.703436	0.200195	0.048157	0.036296	-0.977898
44030	-1.018616	-0.478509	9.816879	-0.013219	0.003949	0.024538	-0.236036	0.294480	-0.702127	0.200853	0.048096	0.036454	-0.977761
44031	-0.925811	-0.728544	9.823841	0.013405	-0.007032	0.004402	-0.237622	0.294079	-0.702901	0.200916	0.047831	0.036058	-0.977775
44032	-1.003308	-0.656552	9.812124	-0.016286	-0.003451	-0.008681	-0.236827	0.295023	-0.703431	0.200909	0.047590	0.036277	-0.977780
44033	-0.977157	-0.579621	9.777436	-0.078484	-0.010821	-0.008064	-0.237634	0.296549	-0.702375	0.200818	0.046871	0.037681	-0.977781
44034	-0.916608	-0.637258	9.774792	-0.070566	-0.012632	-0.008016	-0.236589	0.299286	-0.701333	0.200869	0.046233	0.038924	-0.977752
44035	-1.028081	-0.517078	9.801846	-0.025184	-0.012582	-0.001337	-0.237647	0.300108	-0.702505	0.200861	0.045698	0.039272	-0.977765
44036	-1.057440	-0.436062	9.586642	-0.053375	-0.013500	0.004057	-0.238457	0.301913	-0.700924	0.201134	0.045120	0.040163	-0.977699
44037	-1.056930	-0.541774	9.633179	-0.043689	0.001129	0.004088	-0.239389	0.302068	-0.700260	0.201238	0.044792	0.040918	-0.977662
44038	-0.979765	-0.538785	9.758779	-0.072535	0.012980	0.003925	-0.238326	0.303274	-0.701580	0.201512	0.044654	0.042290	-0.977553
44039	-0.931319	-0.584242	9.806608	-0.046410	0.000268	0.024384	-0.238348	0.306034	-0.699480	0.202016	0.044315	0.043071	-0.977431
44040	-0.969461	-0.673090	9.881829	-0.019242	0.002123	0.028212	-0.238877	0.307262	-0.700524	0.202746	0.044200	0.043336	-0.977273
44041	-0.916627	-0.627132	9.921378	-0.016478	-0.010696	0.015325	-0.239951	0.309339	-0.699466	0.203055	0.043757	0.043493	-0.977222
44042	-0.899591	-0.663422	9.853807	-0.018268	-0.010682	0.019011	-0.238884	0.307955	-0.699737	0.203580	0.043388	0.043694	-0.977120
44043	-0.873191	-0.642073	9.748722	-0.002516	-0.002442	0.013542	-0.239288	0.308651	-0.699078	0.203835	0.043158	0.043610	-0.977081
44044	-0.882721	-0.673999	9.565730	-0.000838	0.000318	0.015395	-0.238764	0.309881	-0.698688	0.204277	0.043071	0.043519	-0.976996
44045	-0.918902	-0.671748	9.541416	-0.013094	0.025880	0.010678	-0.238887	0.308233	-0.699344	0.204460	0.043347	0.043761	-0.976935
44046	-0.993106	-0.782292	9.625600	-0.000704	0.020379	0.006136	-0.239679	0.309729	-0.701172	0.204694	0.043645	0.043757	-0.976873
44047	-1.012559	-0.743502	9.721991	0.034212	0.005818	0.019252	-0.239285	0.309596	-0.700389	0.205020	0.043733	0.042993	-0.976835
44048	-1.027309	-0.680738	9.789954	0.041239	0.005810	0.015592	-0.239146	0.307680	-0.700129	0.205427	0.043927	0.042103	-0.976779
44049	-0.967338	-0.615613	9.801030	-0.008070	0.016798	0.041165	-0.240075	0.307964	-0.700121	0.206210	0.044077	0.042191	-0.976604
44050	-0.960249	-0.584252	9.820742	-0.021948	0.009439	0.028184	-0.237422	0.307931	-0.700405	0.206902	0.044093	0.042538	-0.976442
44051	-0.873409	-0.593767	9.802214	-0.011410	-0.010642	0.028273	-0.239272	0.306853	-0.700784	0.207459	0.043680	0.042584	-0.976340
44052	-0.829874	-0.625183	9.737359	0.000983	-0.021618	0.015436	-0.240867	0.306607	-0.699853	0.207881	0.043175	0.042364	-0.976282
44053	-0.873035	-0.675827	9.729044	0.025500	-0.027077	0.017415	-0.240874	0.307845	-0.699328	0.208208	0.042578	0.041630	-0.976270
44054	-1.018003	-0.608464	9.810261	0.018393	0.000319	0.021941	-0.239809	0.305514	-0.698420	0.208742	0.042578	0.041157	-0.976176
44055	-1.080749	-0.593972	9.862694	-0.020044	0.007555	0.013426	-0.240876	0.307847	-0.699066	0.209001	0.042474	0.041459	-0.976112
44056	-0.969790	-0.603283	9.890007	-0.007648	0.003898	0.002424	-0.240067	0.307677	-0.701432	0.209173	0.042419	0.041526	-0.976075
44057	-0.873246	-0.627373	9.825750	0.013369	-0.003372	0.002547	-0.240866	0.306333	-0.699853	0.209201	0.042232	0.041137	-0.976094
44058	-0.887783	-0.618253	9.686501	0.035934	0.009487	0.014640	-0.240074	0.307147	-0.699728	0.209563	0.042479	0.040366	-0.976038
44059	-0.902226	-0.623095	9.686298	0.011335	0.004000	0.024675	-0.239939	0.307141	-0.700122	0.210018	0.042443	0.040030	-0.975955
44060	-1.061390	-0.618818	9.622454	-0.013006	0.007554	0.002391	-0.240738	0.307701	-0.699853	0.210185	0.042437	0.040217	-0.975912
44061	-0.902268	-0.613404	9.705640	0.048259	0.005825	0.008247	-0.239678	0.306603	-0.698945	0.210287	0.042585	0.039184	-0.975925
44062	-0.950324	-0.644455	9.800784	0.051834	0.013116	0.004560	-0.240059	0.304536	-0.700647	0.210439	0.042962	0.038127	-0.975918
44063	-0.931004	-0.646444	9.911370	0.011631	0.000272	0.004376	-0.240849	0.302903	-0.700510	0.210500	0.042843	0.037795	-0.975923
44064	-0.825602	-0.507126	9.779867	-0.014610	-0.003418	-0.008673	-0.241121	0.304006	-0.700114	0.210445	0.042609	0.037975	-0.975938
44065	-0.844898	-0.507304	9.738873	-0.007704	0.002092	-0.001263	-0.240320	0.303171	-0.700515	0.210412	0.042435	0.038027	-0.975951
44066	-0.893200	-0.490582	9.731454	-0.014583	0.018487	-0.017938	-0.241108	0.302351	-0.701295	0.210148	0.042622	0.038307	-0.975989
44067	-0.926809	-0.516725	9.846008	-0.035600	0.011157	-0.010652	-0.239525	0.302891	-0.700259	0.209948	0.042501	0.038944	-0.976012
44068	-0.950590	-0.586573	9.840006	0.006550	0.016655	-0.021519	-0.239535	0.305492	-0.700258	0.209625	0.042736	0.038807	-0.976076
44069	-0.965172	-0.565192	9.768147	0.046694	0.007586	-0.012073	-0.239791	0.303168	-0.700257	0.209330	0.042893	0.037825	-0.976171
44070	-0.890633	-0.521711	9.774255	0.001216	0.011189	-0.017846	-0.239784	0.302609	-0.701306	0.209062	0.043004	0.037766	-0.976226
44071	-0.878488	-0.540962	9.766895	-0.014576	0.004790	-0.012377	-0.240043	0.301514	-0.701567	0.208816	0.042846	0.037966	-0.976278
44072	-0.936360	-0.541202	9.730341	-0.002423	0.011214	-0.004944	-0.240843	0.301260	-0.700511	0.208795	0.042953	0.037966	-0.976278
44073	-0.917046	-0.545926	9.744860	0.002771	0.000276	0.003406	-0.239378	0.301094	-0.701703	0.208846	0.042793	0.037794	-0.976281
44074	-0.969999	-0.565284	9.744094	-0.007597	0.018495	-0.012365	-0.239913	0.300974	-0.700650	0.208690	0.043013	0.037932	-0.976299
44075	-0.945931	-0.555569	9.756458	0.013346	0.013056	-0.004867	-0.240311	0.301386	-0.701040	0.208560	0.043144	0.037616	-0.976333
44076	-0.921885	-0.541008	9.778494	-0.004056	0.004790	-0.014171	-0.239645	0.300285	-0.700784	0.208375	0.043111	0.037630	-0.976373
44077	-0.854661	-0.480723	9.777566	-0.016480	0.011220	-0.000401	-0.239114	0.301094	-0.701443	0.208361	0.043082	0.037880	-0.976368
44078	-0.869676	-0.362672	9.829496	-0.069344	0.018544	0.028846	-0.238995	0.302886	-0.700132	0.209056	0.043078	0.039189	-0.976168
44079	-1.038093	-0.432303	9.970992	-0.028986	0.007583	0.028139	-0.237677	0.304110	-0.699487	0.209613	0.042952	0.039631	-0.976036
44080	-1.003999	-0.512332	9.768526	0.016507	0.003996	0.028383	-0.237938	0.304920	-0.700926	0.210243	0.043022	0.039203	-0.975915
44081	-1.013172	-0.613530	9.733411	0.030597	-0.001482	0.024776	-0.237266	0.302991	-0.701326	0.210690	0.042973	0.038448	-0.975851
44082	-0.938417	-0.618388	9.676423	0.018385	0.000333	0.019178	-0.238188	0.301902	-0.701713	0.211128	0.042973	0.037975	-0.975775
44083	-0.950326	-0.652355	9.601414	0.002565	0.001247	0.024636	-0.236604	0.301899	-0.700283	0.211594	0.042859	0.037786	-0.975686
44084	-0.882816	-0.652211	9.604446	-0.027059	0.007587	0.010635	-0.236074	0.302980	-0.701074	0.211920	0.042802	0.038240	-0.975600
44085	-0.979276	-0.647494	9.632421	-0.043643	0.003885	0.005938	-0.237676	0.304923	-0.700273	0.212057	0.042529	0.038989	-0.975553
44086	-0.947847	-0.661557	9.723744	-0.072465	0.011155	0.003013	-0.236753	0.307096	-0.701066	0.212271	0.042342	0.040350	-0.975459
44087	-0.926278	-0.622043	10.007786	-0.072433	0.003843	0.009480	-0.236900	0.309301	-0.699753	0.212501	0.041949	0.041661	-0.975371
