# Supplementary material for: Identification of Haptic Based Guiding Using Hard Reins
Source: PLoS One. 2015 Jul 22;10(7):e0132020. doi: 10.1371/journal.pone.0132020 (PMC4511788; doi:10.1371/journal.pone.0132020)
Supplement: S8 File — (ZIP) [file pone.0132020.s008.zip › Exp2_MotionData1/Subject1/path3/T10/sync10.txt]

// Start Time: 0
// Sample rate: 25.0Hz
// Scenario: 4.9
// Firmware Version: 2.6.1
Counter	Acc_X	Acc_Y	Acc_Z	Gyr_X	Gyr_Y	Gyr_Z	Mag_X	Mag_Y	Mag_Z	Quat_w	Quat_x	Quat_y	Quat_z
43582	2.344511	-4.740303	8.229699	0.018358	-0.016000	-0.002092	-0.082661	0.870780	-1.079496	0.822257	-0.280231	0.025046	-0.494709
43583	2.300824	-4.743528	8.189865	-0.003227	-0.003783	-0.000303	-0.082118	0.870319	-1.084711	0.822255	-0.280353	0.024981	-0.494646
43584	2.324954	-4.735805	8.204991	-0.010601	0.010162	0.008598	-0.081578	0.870322	-1.085400	0.822399	-0.280449	0.025223	-0.494340
43585	2.345299	-4.776702	8.249257	-0.014203	-0.000490	0.006747	-0.080230	0.870531	-1.083496	0.822404	-0.280716	0.025359	-0.494173
43586	2.337667	-4.752560	8.287359	0.016683	0.012434	-0.001915	-0.082115	0.868926	-1.079836	0.822562	-0.280344	0.025329	-0.494123
43587	2.281194	-4.729316	8.203600	0.010997	-0.000284	0.006840	-0.080769	0.870064	-1.081182	0.822709	-0.280193	0.025220	-0.493969
43588	2.325497	-4.757641	8.238876	-0.006956	-0.000387	0.005006	-0.080504	0.871260	-1.077866	0.822819	-0.280333	0.025245	-0.493705
43589	2.344336	-4.733024	8.220010	-0.012624	0.002860	0.015613	-0.079420	0.869818	-1.078062	0.822919	-0.280535	0.025469	-0.493412
43590	2.340124	-4.762231	8.236953	0.000424	-0.001927	-0.002057	-0.081313	0.871153	-1.078543	0.823002	-0.280573	0.025357	-0.493258
43591	2.345251	-4.774275	8.249238	0.004276	-0.003432	-0.011780	-0.079823	0.869322	-1.080807	0.822928	-0.280574	0.025155	-0.493390
43592	2.315238	-4.728694	8.243157	0.009202	0.001483	0.006837	-0.081042	0.871083	-1.081965	0.823158	-0.280430	0.025055	-0.493094
43593	2.344805	-4.757293	8.215392	0.009276	0.006862	0.005099	-0.080362	0.869322	-1.080254	0.823274	-0.280239	0.025067	-0.493009
43594	2.330737	-4.781826	8.210331	-0.007656	0.001560	-0.002056	-0.081168	0.868055	-1.080012	0.823310	-0.280375	0.025092	-0.492869
43595	2.320936	-4.767432	8.267698	-0.006619	0.001701	-0.007356	-0.079548	0.867585	-1.079773	0.823217	-0.280503	0.025106	-0.492952
43596	2.296012	-4.733897	8.261866	0.007913	0.000174	-0.012621	-0.080505	0.871889	-1.080442	0.823239	-0.280403	0.024893	-0.492983
43597	2.301265	-4.762939	8.206877	0.000060	-0.010241	0.010275	-0.079285	0.869878	-1.080795	0.823363	-0.280528	0.024744	-0.492712
43598	2.334898	-4.742904	8.239054	-0.011882	0.009803	0.022734	-0.079555	0.870209	-1.082558	0.823627	-0.280642	0.025079	-0.492189
43599	2.340488	-4.774359	8.275573	0.000179	0.012011	0.009524	-0.078744	0.869603	-1.081767	0.823733	-0.280546	0.025290	-0.492055
43600	2.286504	-4.748639	8.227983	0.004356	-0.001592	-0.014408	-0.081175	0.870199	-1.080489	0.823706	-0.280522	0.025080	-0.492125
43601	2.271966	-4.748903	8.227538	-0.003414	-0.003072	0.006779	-0.080496	0.868766	-1.080680	0.823773	-0.280634	0.025064	-0.491950
43602	2.344545	-4.742731	8.224904	-0.005185	-0.006594	0.004967	-0.079816	0.867064	-1.081564	0.823914	-0.280807	0.024959	-0.491619
43603	2.364511	-4.771501	8.225734	-0.005314	-0.004058	0.010284	-0.080090	0.868993	-1.084778	0.824005	-0.280960	0.024962	-0.491380
43604	2.354609	-4.761970	8.220544	-0.022009	0.012109	-0.002040	-0.080090	0.868993	-1.084778	0.823962	-0.281230	0.025297	-0.491281
43605	2.320426	-4.748024	8.229018	-0.002741	0.000217	-0.017962	-0.078875	0.868817	-1.084524	0.823786	-0.281312	0.025186	-0.491533
43606	2.320799	-4.767439	8.224361	-0.010214	0.012293	-0.005531	-0.080366	0.870629	-1.081441	0.823761	-0.281387	0.025396	-0.491522
43607	2.306016	-4.753139	8.238244	-0.003048	0.005241	-0.005551	-0.079289	0.871138	-1.079934	0.823704	-0.281418	0.025440	-0.491599
43608	2.309311	-4.796778	8.238675	-0.018282	0.003401	-0.008262	-0.079151	0.869951	-1.077924	0.823621	-0.281715	0.025562	-0.491561
43609	2.306246	-4.767704	8.219103	-0.010065	0.003579	-0.012655	-0.080506	0.871971	-1.077843	0.823455	-0.281881	0.025608	-0.491741
43610	2.325392	-4.752788	8.236429	-0.010540	0.003139	0.005017	-0.081043	0.871001	-1.078415	0.823538	-0.282045	0.025729	-0.491501
43611	2.316476	-4.791793	8.236450	0.001974	-0.005691	0.006771	-0.079424	0.871112	-1.078704	0.823637	-0.282093	0.025612	-0.491315
43612	2.320693	-4.767444	8.190656	-0.003163	-0.000182	-0.002051	-0.079154	0.871100	-1.078434	0.823707	-0.282173	0.025558	-0.491153
43613	2.309015	-4.777359	8.267407	-0.015814	0.010294	0.001514	-0.078884	0.870601	-1.075583	0.823646	-0.282358	0.025850	-0.491135
43614	2.316632	-4.801502	8.224491	0.013397	-0.003249	-0.016163	-0.080779	0.872634	-1.075495	0.823650	-0.282202	0.025516	-0.491235
43615	2.296723	-4.782446	8.180404	-0.010984	-0.002596	0.020901	-0.079965	0.871194	-1.075551	0.823813	-0.282424	0.025658	-0.490827
43616	2.360292	-4.800708	8.240269	0.003750	0.004929	0.009488	-0.080909	0.871582	-1.079081	0.824029	-0.282334	0.025687	-0.490514
43617	2.379840	-4.810065	8.231310	0.013021	-0.002708	-0.002029	-0.080232	0.870714	-1.079117	0.824101	-0.282175	0.025460	-0.490496
43618	2.340404	-4.786510	8.172145	0.002601	-0.003339	-0.016202	-0.079827	0.870594	-1.080492	0.824069	-0.282198	0.025216	-0.490549
43619	2.287658	-4.811742	8.194791	-0.014686	0.006962	-0.007337	-0.078887	0.872278	-1.080449	0.823928	-0.282405	0.025390	-0.490659
43620	2.321769	-4.815975	8.224758	-0.014183	0.003064	0.006777	-0.080370	0.871564	-1.078815	0.824007	-0.282630	0.025555	-0.490388
43621	2.331094	-4.801242	8.200859	0.000287	-0.007374	0.002333	-0.079286	0.869944	-1.077513	0.824051	-0.282727	0.025401	-0.490265
43622	2.312583	-4.845277	8.200624	-0.000373	0.003462	-0.004667	-0.080098	0.870838	-1.078431	0.824103	-0.282726	0.025369	-0.490180
43623	2.326817	-4.825594	8.227392	-0.004801	0.004381	-0.007331	-0.079964	0.870929	-1.076380	0.824018	-0.282797	0.025404	-0.490280
43624	2.296875	-4.782439	8.228556	0.022231	0.001983	-0.009025	-0.079290	0.871192	-1.076106	0.824150	-0.282441	0.025104	-0.490279
43625	2.317189	-4.835484	8.186247	0.007499	0.010399	0.005126	-0.080236	0.871807	-1.077168	0.824254	-0.282244	0.025189	-0.490213
43626	2.351115	-4.825150	8.249802	-0.008241	-0.002524	0.019130	-0.078882	0.870090	-1.078060	0.824500	-0.282420	0.025269	-0.489694
43627	2.319343	-4.813590	8.239110	0.018710	-0.001513	-0.012599	-0.079957	0.868678	-1.077410	0.824499	-0.282164	0.024948	-0.489859
43628	2.297039	-4.792148	8.219005	0.032487	-0.003746	0.010420	-0.079554	0.869568	-1.079435	0.824883	-0.281685	0.024562	-0.489508
43629	2.311949	-4.811299	8.214791	0.007037	-0.007734	0.019153	-0.078204	0.869272	-1.080281	0.825131	-0.281667	0.024433	-0.489108
43630	2.335910	-4.801156	8.191377	0.010014	0.001401	0.010375	-0.078472	0.868864	-1.080838	0.825393	-0.281508	0.024348	-0.488761
43631	2.345517	-4.793696	8.210875	-0.006944	0.012016	0.006851	-0.079823	0.869271	-1.078622	0.825430	-0.281536	0.024612	-0.488668
43632	2.340750	-4.796209	8.220376	0.002416	-0.001736	-0.009120	-0.078744	0.869240	-1.078362	0.825447	-0.281542	0.024447	-0.488645
43633	2.296820	-4.787300	8.180443	0.004244	0.003609	-0.009070	-0.078336	0.868745	-1.081936	0.825396	-0.281476	0.024373	-0.488773
43634	2.301203	-4.755655	8.233301	-0.008676	0.006753	0.003283	-0.077806	0.871552	-1.080895	0.825477	-0.281577	0.024521	-0.488570
43635	2.321151	-4.781996	8.243741	0.005408	0.010122	0.015722	-0.077802	0.870112	-1.080122	0.825672	-0.281415	0.024682	-0.488326
43636	2.317604	-4.845180	8.256146	0.005520	0.003141	0.010377	-0.078337	0.868388	-1.078805	0.825893	-0.281312	0.024679	-0.488012
43637	2.296523	-4.767881	8.209176	0.023952	-0.005158	-0.007298	-0.077658	0.867248	-1.079396	0.825974	-0.281005	0.024278	-0.488071
43638	2.279300	-4.758485	8.186910	0.005750	0.001581	0.001533	-0.076317	0.869939	-1.080281	0.826123	-0.280919	0.024189	-0.487873
43639	2.308935	-4.787080	8.180813	-0.019437	0.024397	0.005131	-0.076993	0.870536	-1.080801	0.826068	-0.281035	0.024771	-0.487871
43640	2.326349	-4.796466	8.263269	-0.017529	0.018325	-0.000212	-0.076044	0.868790	-1.080049	0.826053	-0.281170	0.025180	-0.487797
43641	2.282905	-4.806966	8.254793	-0.004822	0.010558	-0.005516	-0.077531	0.869774	-1.078086	0.825982	-0.281185	0.025331	-0.487900
43642	2.238117	-4.754374	8.219318	0.007738	0.007082	-0.004606	-0.076586	0.869475	-1.078380	0.826064	-0.281014	0.025288	-0.487862
43643	2.263236	-4.797616	8.225230	-0.005641	-0.004374	0.022681	-0.075780	0.870609	-1.079036	0.826272	-0.281172	0.025360	-0.487415
43644	2.317002	-4.818488	8.234260	-0.011772	-0.008692	0.015551	-0.076318	0.870059	-1.079321	0.826460	-0.281468	0.025354	-0.486926
43645	2.321649	-4.811122	8.217495	0.010873	0.003142	0.012160	-0.075781	0.870877	-1.078344	0.826653	-0.281287	0.025330	-0.486703
43646	2.302197	-4.811478	8.195234	0.006991	0.003676	-0.010830	-0.076050	0.870612	-1.078896	0.826675	-0.281165	0.025201	-0.486744
43647	2.273299	-4.821714	8.189610	-0.002922	0.010659	-0.009041	-0.075240	0.870596	-1.079043	0.826580	-0.281152	0.025317	-0.486906
43648	2.297600	-4.816411	8.243279	0.009767	0.010856	-0.012543	-0.074970	0.870300	-1.078782	0.826603	-0.280915	0.025267	-0.487006
43649	2.277690	-4.797356	8.199191	0.004030	-0.001903	-0.002029	-0.076853	0.868625	-1.078268	0.826622	-0.280907	0.025147	-0.486986
43650	2.235487	-4.866096	8.215266	-0.006687	-0.005464	-0.005610	-0.076587	0.869762	-1.078507	0.826622	-0.281097	0.025030	-0.486881
43651	2.283219	-4.821526	8.262135	0.003332	0.007136	-0.008164	-0.075108	0.871452	-1.079290	0.826573	-0.281016	0.025035	-0.487012
43652	2.282628	-4.797263	8.228230	0.011511	-0.001576	-0.012614	-0.075777	0.869744	-1.078517	0.826614	-0.280872	0.024761	-0.487040
43653	2.243465	-4.785841	8.178795	-0.004091	0.003317	-0.000246	-0.076456	0.871022	-1.077785	0.826602	-0.280946	0.024820	-0.487014
43654	2.282449	-4.787555	8.232966	-0.010821	0.002871	0.015634	-0.074702	0.870666	-1.076450	0.826782	-0.281114	0.025000	-0.486601
43655	2.278873	-4.845881	8.266999	0.007477	-0.014406	0.001438	-0.075375	0.870416	-1.077270	0.826861	-0.281169	0.024665	-0.486453
43656	2.272127	-4.763471	8.186728	0.004021	-0.003681	-0.002041	-0.075645	0.870454	-1.078633	0.826963	-0.281163	0.024489	-0.486291
43657	2.268217	-4.802379	8.237456	-0.011128	-0.002729	0.026210	-0.075103	0.869861	-1.078112	0.827173	-0.281399	0.024668	-0.485790
43658	2.328814	-4.806138	8.215270	0.002141	-0.010848	-0.000335	-0.074836	0.870366	-1.075638	0.827278	-0.281494	0.024405	-0.485569
43659	2.309039	-4.784646	8.228946	-0.014389	0.009955	0.015662	-0.074566	0.870379	-1.076461	0.827359	-0.281666	0.024764	-0.485311
43660	2.348438	-4.815491	8.230388	0.000419	-0.003705	-0.002068	-0.073892	0.870654	-1.076733	0.827442	-0.281721	0.024622	-0.485146
43661	2.287158	-4.787475	8.189777	-0.006556	0.003518	-0.009103	-0.073486	0.870073	-1.076620	0.827330	-0.281840	0.024658	-0.485266
43662	2.296493	-4.767882	8.199546	-0.007544	0.010514	-0.004644	-0.074430	0.870095	-1.076609	0.827329	-0.281889	0.024817	-0.485231
43663	2.326332	-4.801326	8.227195	-0.014437	0.010743	-0.016163	-0.075110	0.871806	-1.076135	0.827100	-0.282071	0.025008	-0.485505
43664	2.259493	-4.855950	8.206297	-0.017218	0.001780	-0.014443	-0.075108	0.870934	-1.075343	0.826953	-0.282370	0.025062	-0.485579
43665	2.278297	-4.821618	8.237910	-0.019424	0.017328	0.003325	-0.075112	0.872343	-1.074751	0.826882	-0.282561	0.025522	-0.485565
43666	2.272972	-4.802296	8.208713	-0.010518	0.006690	0.005054	-0.076868	0.872939	-1.074164	0.826946	-0.282691	0.025709	-0.485370
43667	2.278307	-4.836194	8.148948	-0.004995	0.001532	-0.000265	-0.075251	0.873773	-1.074976	0.826930	-0.282799	0.025748	-0.485334
43668	2.307752	-4.845364	8.205291	-0.017921	0.013523	0.013909	-0.074308	0.873868	-1.073891	0.827051	-0.282982	0.026161	-0.484998
43669	2.264183	-4.846153	8.218404	0.002334	-0.000052	-0.005554	-0.073766	0.872978	-1.072833	0.827026	-0.282987	0.026072	-0.485043
43670	2.249365	-4.841573	8.160137	-0.010387	0.003263	-0.000264	-0.073363	0.873828	-1.073083	0.827055	-0.283152	0.026163	-0.484892
43671	2.264404	-4.865577	8.165595	-0.011025	-0.002644	0.022680	-0.073764	0.872422	-1.073398	0.827229	-0.283389	0.026323	-0.484448
43672	2.318077	-4.879166	8.191418	-0.023564	-0.009769	0.019047	-0.072954	0.872404	-1.073408	0.827379	-0.283888	0.026434	-0.483894
43673	2.317868	-4.869460	8.186523	-0.007112	0.004767	0.012118	-0.074305	0.872466	-1.068607	0.827467	-0.283998	0.026617	-0.483669
43674	2.317955	-4.879172	8.152897	0.000477	0.006958	-0.001988	-0.073761	0.871203	-1.069884	0.827523	-0.283947	0.026664	-0.483600
43675	2.269198	-4.860632	8.180149	0.005847	0.000778	-0.002001	-0.073635	0.873894	-1.069525	0.827549	-0.283890	0.026574	-0.483594
43676	2.300490	-4.845496	8.207476	0.003795	-0.002122	0.006806	-0.074042	0.875075	-1.070985	0.827715	-0.283868	0.026488	-0.483328
43677	2.281416	-4.870125	8.151707	-0.006565	-0.000040	-0.009120	-0.075118	0.874023	-1.073603	0.827602	-0.284028	0.026463	-0.483428
43678	2.299079	-4.903791	8.159725	-0.018242	0.014932	-0.007295	-0.072955	0.872179	-1.069862	0.827510	-0.284214	0.026784	-0.483458
43679	2.318089	-4.876736	8.210659	0.001056	0.011045	-0.023179	-0.074041	0.874974	-1.072765	0.827298	-0.284151	0.026788	-0.483858
43680	2.259609	-4.870521	8.151041	0.017213	0.011131	-0.021346	-0.074579	0.874058	-1.069509	0.827255	-0.283793	0.026635	-0.484150
43681	2.254105	-4.841491	8.126579	-0.017694	0.010182	0.005061	-0.074580	0.874373	-1.070865	0.827210	-0.284035	0.026967	-0.484067
43682	2.303564	-4.874570	8.229456	-0.014322	0.002929	0.012086	-0.074041	0.874509	-1.071140	0.827327	-0.284261	0.027167	-0.483723
43683	2.301641	-4.898881	8.234395	0.004516	-0.009417	-0.021527	-0.074713	0.873988	-1.072516	0.827161	-0.284339	0.026808	-0.483981
43684	2.234673	-4.827269	8.202911	0.009649	0.004539	-0.009032	-0.075253	0.874007	-1.072782	0.827209	-0.284164	0.026681	-0.484008
43685	2.249820	-4.865843	8.150704	0.009655	-0.006917	0.022721	-0.073900	0.872845	-1.073109	0.827500	-0.284107	0.026567	-0.483550
43686	2.313343	-4.884107	8.196125	0.001698	-0.005958	0.017383	-0.073902	0.873066	-1.070369	0.827759	-0.284151	0.026497	-0.483085
43687	2.317505	-4.845185	8.224848	0.000324	0.000627	0.002388	-0.073501	0.874345	-1.070742	0.827796	-0.284186	0.026481	-0.483002
43688	2.312879	-4.864696	8.171890	0.014146	-0.006932	-0.010875	-0.073367	0.874589	-1.069095	0.827852	-0.284048	0.026114	-0.483007
43689	2.288674	-4.860276	8.209632	0.014769	0.005212	0.001586	-0.073095	0.873872	-1.069122	0.827960	-0.283801	0.026028	-0.482971
43690	2.288428	-4.845713	8.223959	0.018737	0.003818	-0.012556	-0.074307	0.873369	-1.070764	0.828021	-0.283484	0.025785	-0.483066
43691	2.272812	-4.802304	8.158154	0.009291	-0.001991	0.003293	-0.073096	0.874358	-1.071703	0.828119	-0.283395	0.025642	-0.482959
43692	2.259506	-4.860808	8.179852	-0.005366	0.002956	0.013893	-0.074035	0.872817	-1.071742	0.828300	-0.283472	0.025767	-0.482595
43693	2.317893	-4.864600	8.225006	-0.019722	0.002885	0.012066	-0.074172	0.873549	-1.072536	0.828315	-0.283813	0.026035	-0.482355
43694	2.317735	-4.859749	8.205706	0.014997	0.003657	-0.007270	-0.074981	0.873445	-1.073350	0.828405	-0.283556	0.025856	-0.482361
43695	2.258930	-4.836545	8.150764	0.004296	0.003649	-0.010827	-0.073901	0.873291	-1.073915	0.828335	-0.283504	0.025774	-0.482517
43696	2.258641	-4.817125	8.181904	-0.021283	0.003086	0.003233	-0.074984	0.874117	-1.071688	0.828319	-0.283848	0.025997	-0.482330
43697	2.269361	-4.863053	8.216283	-0.010398	0.001488	-0.000280	-0.075383	0.872598	-1.073236	0.828268	-0.284054	0.026081	-0.482291
43698	2.283153	-4.816671	8.271726	-0.005100	0.001448	0.003266	-0.074441	0.873631	-1.075810	0.828360	-0.284147	0.026112	-0.482077
43699	2.263643	-4.826746	8.170094	-0.003915	-0.000893	0.026248	-0.073901	0.873625	-1.076090	0.828604	-0.284250	0.026245	-0.481589
43700	2.340986	-4.815632	8.172382	0.003838	-0.002965	0.005024	-0.073901	0.873625	-1.076090	0.828755	-0.284236	0.026133	-0.481344
43701	2.346133	-4.825246	8.206317	0.002009	0.001422	0.006812	-0.073632	0.873240	-1.072006	0.828843	-0.284229	0.026131	-0.481196
43702	2.327126	-4.842583	8.217901	0.014458	0.000447	-0.021441	-0.074444	0.874427	-1.073325	0.828788	-0.284020	0.025829	-0.481432
43703	2.298147	-4.855253	8.171367	-0.003039	-0.000075	-0.006462	-0.073773	0.875021	-1.068940	0.828720	-0.284119	0.025774	-0.481493
43704	2.312562	-4.840419	8.224660	0.000738	0.003669	-0.012619	-0.073636	0.874459	-1.069370	0.828674	-0.284101	0.025705	-0.481586
43705	2.321668	-4.820839	8.162200	0.009678	0.010767	-0.009011	-0.074712	0.873369	-1.070349	0.828648	-0.283886	0.025690	-0.481758
43706	2.288779	-4.872417	8.166394	-0.009574	0.005794	-0.030312	-0.074848	0.874007	-1.073197	0.828378	-0.284028	0.025652	-0.482142
43707	2.279124	-4.865303	8.223822	0.002737	0.010948	-0.018747	-0.074717	0.875409	-1.072469	0.828218	-0.283931	0.025653	-0.482472
43708	2.263958	-4.836448	8.208694	0.018880	-0.001364	-0.018772	-0.074443	0.873865	-1.073616	0.828223	-0.283665	0.025287	-0.482640
43709	2.261085	-4.821939	8.157942	-0.003393	-0.000408	0.006804	-0.074176	0.874986	-1.073173	0.828282	-0.283765	0.025306	-0.482480
43710	2.327381	-4.859575	8.191556	0.007632	-0.001870	-0.002026	-0.075530	0.876426	-1.072564	0.828372	-0.283680	0.025143	-0.482384
43711	2.269366	-4.860624	8.233116	-0.011891	0.007072	-0.010859	-0.075792	0.873558	-1.071287	0.828208	-0.283858	0.025267	-0.482553
43712	2.240291	-4.856293	8.263487	0.017449	-0.008947	-0.000255	-0.074985	0.874534	-1.071265	0.828388	-0.283679	0.024895	-0.482369
43713	2.202764	-4.815715	8.148883	0.032277	-0.010155	0.017475	-0.075391	0.874774	-1.068929	0.828758	-0.283274	0.024472	-0.481993
43714	2.253572	-4.802649	8.203305	-0.017172	-0.015774	0.048213	-0.073771	0.874459	-1.069232	0.829205	-0.283710	0.024599	-0.480961
43715	2.349480	-4.861594	8.269285	-0.000543	-0.008144	0.033265	-0.072424	0.874952	-1.067318	0.829539	-0.283820	0.024615	-0.480318
43716	2.375890	-4.861123	8.193056	0.036215	-0.017760	0.003256	-0.074035	0.872817	-1.071742	0.829863	-0.283411	0.023937	-0.480034
43717	2.355512	-4.817798	8.153586	0.011212	-0.006283	-0.002050	-0.075115	0.873157	-1.073085	0.829922	-0.283329	0.023667	-0.479994
43718	2.316741	-4.816072	8.166827	0.022094	-0.008774	-0.005560	-0.074299	0.870853	-1.072622	0.830074	-0.283072	0.023224	-0.479904
43719	2.350058	-4.786336	8.160403	-0.026211	0.014112	-0.012646	-0.073767	0.873407	-1.072956	0.829809	-0.283421	0.023590	-0.480138
43720	2.348577	-4.830060	8.182354	-0.028334	0.021709	-0.032936	-0.072420	0.873907	-1.071315	0.829398	-0.283722	0.023982	-0.480651
43721	2.337098	-4.854539	8.230334	-0.034028	0.025765	-0.055028	-0.074577	0.873388	-1.071307	0.828674	-0.284110	0.024374	-0.481650
43722	2.269099	-4.841203	8.271480	-0.024762	0.033169	-0.063779	-0.076468	0.874284	-1.071256	0.827973	-0.284255	0.024750	-0.482749
43723	2.207535	-4.803484	8.201899	0.019094	0.020079	-0.023044	-0.075257	0.875289	-1.072877	0.827862	-0.283796	0.024720	-0.483211
43724	2.223126	-4.832318	8.351851	0.055190	-0.007842	-0.031956	-0.079067	0.886523	-1.075201	0.827923	-0.282995	0.023837	-0.483621
43725	2.203060	-4.740472	7.950920	0.033029	0.044535	-0.000737	-0.078526	0.885952	-1.075636	0.828095	-0.282054	0.024208	-0.483857
43726	2.239048	-4.720397	7.961502	-0.029969	0.027243	0.029889	-0.077714	0.885001	-1.072260	0.828258	-0.282295	0.025077	-0.483394
43727	2.317147	-4.825769	8.234320	-0.060648	0.002980	-0.005745	-0.077176	0.885396	-1.071433	0.827872	-0.283312	0.025638	-0.483431
43728	2.320818	-4.777155	8.169066	-0.062432	-0.014728	-0.009402	-0.076377	0.888131	-1.067527	0.827506	-0.284516	0.025894	-0.483337
43729	2.146526	-5.013366	8.278646	-0.026904	0.008240	0.080194	-0.074724	0.876991	-1.067088	0.828137	-0.284877	0.026709	-0.481997
43730	2.107461	-4.994650	8.306194	0.027869	-0.011829	0.047533	-0.073104	0.876670	-1.067118	0.828843	-0.284528	0.026458	-0.481003
43731	2.303269	-4.869727	8.166819	0.036827	-0.036569	0.044706	-0.072019	0.874971	-1.068552	0.829517	-0.284281	0.025719	-0.480026
43732	2.279288	-4.894447	8.091640	0.001702	-0.006852	0.017388	-0.071476	0.873869	-1.070644	0.829779	-0.284333	0.025631	-0.479546
43733	2.341938	-4.861740	8.182389	-0.024614	0.010394	-0.005588	-0.072016	0.874542	-1.074579	0.829595	-0.284685	0.025973	-0.479638
43734	2.312702	-4.850129	8.207886	-0.002805	0.005460	-0.014386	-0.072961	0.874819	-1.073329	0.829512	-0.284710	0.025956	-0.479768
43735	2.221289	-4.890635	8.169275	-0.005174	0.003129	0.006832	-0.072020	0.875638	-1.072767	0.829561	-0.284802	0.026062	-0.479623
43736	2.268938	-4.846070	8.189660	-0.004796	0.004376	-0.007317	-0.073914	0.877014	-1.068874	0.829520	-0.284866	0.026096	-0.479653
43737	2.269251	-4.860630	8.197001	-0.020873	-0.000072	-0.012700	-0.072564	0.876673	-1.067807	0.829294	-0.285258	0.026186	-0.479806
43738	2.245131	-4.870781	8.169857	-0.012040	-0.006355	-0.007402	-0.073909	0.874626	-1.064031	0.829230	-0.285545	0.026103	-0.479750
43739	2.259864	-4.880225	8.170381	-0.013708	0.017656	-0.008140	-0.072433	0.877583	-1.064226	0.829080	-0.285645	0.026446	-0.479932
43740	2.265297	-4.894682	8.264544	-0.021254	-0.000424	0.001442	-0.072028	0.877412	-1.063416	0.829048	-0.286024	0.026598	-0.479753
43741	2.193544	-4.842589	8.129543	0.031187	0.000226	-0.007213	-0.072839	0.878082	-1.066938	0.829173	-0.285542	0.026228	-0.479843
43742	2.221162	-4.885784	8.159605	-0.012713	-0.009642	0.017336	-0.073644	0.876685	-1.067248	0.829345	-0.285860	0.026238	-0.479356
43743	2.249851	-4.853694	8.237280	-0.025223	0.011593	0.017423	-0.071626	0.878796	-1.068296	0.829379	-0.286189	0.026740	-0.479073
43744	2.212051	-4.915082	8.159547	-0.007004	-0.003999	0.006784	-0.072296	0.877087	-1.067524	0.829486	-0.286363	0.026724	-0.478786
43745	2.236118	-4.904932	8.169838	-0.018191	-0.006219	0.020874	-0.073785	0.878517	-1.066367	0.829602	-0.286743	0.026885	-0.478347
43746	2.241489	-4.924252	8.213482	0.014464	-0.011015	0.010335	-0.070547	0.878720	-1.066125	0.829867	-0.286627	0.026569	-0.477975
43747	2.227247	-4.943935	8.184304	0.018351	-0.010722	-0.000255	-0.071355	0.878032	-1.066274	0.829994	-0.286454	0.026187	-0.477880
43748	2.154077	-4.925845	8.153034	-0.005438	-0.004209	0.015642	-0.073244	0.878546	-1.068148	0.830187	-0.286599	0.026207	-0.477456
43749	2.169958	-4.993533	8.149218	-0.005783	-0.018698	0.026156	-0.072166	0.878941	-1.067875	0.830432	-0.286889	0.026080	-0.476861
43750	2.145697	-4.993974	8.138846	-0.033094	-0.015679	0.038472	-0.072029	0.877937	-1.067636	0.830704	-0.287591	0.026296	-0.475952
43751	2.126530	-5.004032	8.145556	-0.030094	-0.023292	0.059656	-0.071891	0.876740	-1.065217	0.831131	-0.288310	0.026526	-0.474758
43752	2.150524	-5.003604	8.071661	-0.040753	-0.003780	0.057975	-0.072431	0.877030	-1.064927	0.831523	-0.289015	0.027130	-0.473607
43753	2.146306	-5.032812	8.086196	-0.057164	-0.009427	0.064962	-0.070010	0.878714	-1.060255	0.831832	-0.290050	0.027884	-0.472386
43754	2.147413	-5.081341	8.129929	-0.071517	-0.009503	0.063149	-0.069203	0.879526	-1.059281	0.832098	-0.291317	0.028711	-0.471088
43755	2.118148	-5.077020	8.100110	-0.044769	-0.001601	0.040304	-0.069076	0.881749	-1.057161	0.832238	-0.292084	0.029341	-0.470325
43756	2.111273	-5.101425	8.071195	-0.052659	-0.004081	0.065905	-0.068668	0.881241	-1.060188	0.832633	-0.292983	0.030096	-0.469018
43757	2.133665	-5.120434	8.134617	-0.064079	-0.009223	0.054338	-0.067322	0.881722	-1.057729	0.832793	-0.294133	0.030867	-0.467962
43758	2.121122	-5.106100	8.090791	-0.029548	-0.019254	0.040240	-0.064896	0.882301	-1.054458	0.833094	-0.294805	0.030998	-0.466995
43759	2.133756	-5.132576	8.086564	-0.028662	-0.012178	0.042055	-0.065444	0.885152	-1.054223	0.833347	-0.295397	0.031319	-0.466146
43760	2.114486	-5.140210	8.076401	-0.030705	-0.014193	0.050881	-0.065709	0.883450	-1.054138	0.833726	-0.296033	0.031612	-0.465044
43761	2.114567	-5.149923	8.040365	-0.030647	-0.012372	0.049126	-0.064505	0.886845	-1.054589	0.834032	-0.296654	0.031993	-0.464073
43762	2.092099	-5.232869	8.076412	-0.030904	-0.007304	0.059774	-0.064101	0.886952	-1.053497	0.834485	-0.297222	0.032456	-0.462861
43763	2.073363	-5.267198	8.066467	-0.011515	-0.013775	0.040349	-0.063827	0.885532	-1.053819	0.834823	-0.297542	0.032589	-0.462037
43764	2.082533	-5.250043	8.008842	0.007031	-0.029884	0.050912	-0.062074	0.885788	-1.054378	0.835441	-0.297691	0.032265	-0.460843
43765	2.032729	-5.195118	7.934678	-0.001814	-0.017430	0.047438	-0.063422	0.885336	-1.051917	0.835903	-0.297879	0.032295	-0.459882
43766	2.120346	-5.212949	7.937501	-0.043594	0.003066	0.031506	-0.063155	0.886321	-1.051752	0.835995	-0.298582	0.032886	-0.459217
43767	2.072028	-5.218680	7.950506	-0.065227	0.005505	0.033233	-0.063162	0.888595	-1.051678	0.835929	-0.299630	0.033799	-0.458587
43768	2.016169	-5.326508	8.000160	-0.072266	0.009130	0.027945	-0.061678	0.888599	-1.053335	0.835826	-0.300759	0.034722	-0.457966
43769	2.001148	-5.297644	8.030777	-0.026871	0.004570	0.012146	-0.061814	0.888839	-1.051276	0.835797	-0.301187	0.035148	-0.457706
43770	1.918491	-5.299154	7.941586	-0.012646	-0.004340	0.017458	-0.063300	0.889454	-1.051785	0.835945	-0.301448	0.035250	-0.457256
43771	2.040076	-5.316367	7.959892	-0.037624	0.001915	0.043916	-0.063302	0.889612	-1.046314	0.836143	-0.302057	0.035928	-0.456438
43772	2.107507	-5.419537	7.938666	-0.043207	0.023775	0.021042	-0.063033	0.889549	-1.043859	0.836109	-0.302569	0.036805	-0.456092
43773	2.135844	-5.518569	7.843988	-0.041716	-0.008487	-0.040161	-0.064657	0.891515	-1.047329	0.835517	-0.303413	0.036839	-0.456611
43774	2.184789	-5.554104	7.768723	-0.039601	0.041287	-0.110569	-0.065473	0.893615	-1.045065	0.834300	-0.303801	0.037170	-0.458549
43775	2.311571	-5.483837	7.683011	-0.077460	0.086848	-0.167891	-0.068983	0.894223	-1.043227	0.832232	-0.304482	0.038342	-0.461747
43776	2.452316	-5.750769	7.585827	-0.060448	0.108870	-0.261426	-0.071416	0.895201	-1.040024	0.829408	-0.304700	0.039077	-0.466597
43777	2.724407	-5.699730	7.343425	-0.024219	0.204790	-0.388062	-0.077353	0.895268	-1.036945	0.825445	-0.303596	0.040349	-0.474174
43778	2.952134	-5.625147	7.783178	-0.029881	0.231850	-0.476379	-0.080871	0.898607	-1.036386	0.820557	-0.302279	0.041531	-0.483309
43779	2.734909	-5.449454	7.645188	-0.013340	0.213640	-0.525908	-0.089240	0.899924	-1.035698	0.815146	-0.301004	0.041966	-0.493124
43780	2.616118	-5.369097	7.376125	-0.072992	0.258799	-0.575285	-0.096259	0.901029	-1.033393	0.808794	-0.300123	0.043407	-0.503880
43781	2.721287	-5.573484	7.920146	-0.262414	0.257070	-0.425624	-0.101674	0.906446	-1.028508	0.802628	-0.302313	0.047615	-0.511985
43782	2.370545	-5.305478	8.297355	-0.261082	0.128357	-0.398096	-0.106816	0.910988	-1.022970	0.796861	-0.305577	0.049906	-0.518792
43783	2.127437	-5.096300	7.850174	-0.088050	0.049581	-0.318435	-0.112086	0.913275	-1.018188	0.792929	-0.306945	0.049627	-0.524009
43784	2.404453	-5.154408	7.709857	-0.035379	0.105676	-0.123469	-0.114389	0.916281	-1.016696	0.791352	-0.306542	0.050886	-0.526502
43785	2.597949	-5.381532	7.683805	0.005648	0.131618	0.064218	-0.112233	0.916935	-1.016427	0.791901	-0.305172	0.053262	-0.526237
43786	2.677407	-5.486916	7.619632	0.095186	0.132880	0.115772	-0.110068	0.914890	-1.016245	0.793579	-0.302162	0.055052	-0.525261
43787	2.653998	-5.526182	7.633655	0.167137	0.124533	0.082356	-0.103587	0.913693	-1.020187	0.795276	-0.298306	0.055717	-0.524828
43788	2.540550	-5.428706	7.629437	0.252515	0.152582	0.091665	-0.098325	0.913265	-1.019306	0.797584	-0.292601	0.056021	-0.524505
43789	2.496584	-5.895621	7.641241	0.295398	0.138561	0.169537	-0.093713	0.905770	-1.025753	0.800872	-0.286476	0.056067	-0.522869
43790	2.530135	-6.414577	7.311561	0.314702	0.143518	0.190869	-0.086416	0.902666	-1.034139	0.804506	-0.279732	0.056149	-0.520929
43791	2.273169	-7.157273	7.205761	0.257528	0.015038	0.188190	-0.078837	0.895899	-1.044287	0.807808	-0.275562	0.054735	-0.518186
43792	0.721257	-5.937536	7.765219	0.037344	-0.386900	-0.031395	-0.079777	0.894850	-1.047180	0.808119	-0.279016	0.047898	-0.516527
43793	0.417325	-4.326211	7.661883	0.015808	-0.413627	-0.108546	-0.089623	0.894587	-1.050490	0.807408	-0.283430	0.040503	-0.515867
43794	2.071361	-3.611473	8.684645	0.112002	-0.119119	0.245086	-0.091646	0.894678	-1.052376	0.810683	-0.282669	0.038789	-0.511260
43795	2.364449	-4.411960	10.476318	-0.178229	-0.021361	0.545314	-0.080990	0.895143	-1.052486	0.815193	-0.285537	0.043383	-0.502043
43796	1.469966	-4.544734	10.358389	0.082528	-0.000997	0.491654	-0.077895	0.897393	-1.048349	0.820580	-0.283780	0.045325	-0.494027
43797	1.602473	-4.557014	9.262380	0.450826	-0.009676	0.248745	-0.068300	0.892783	-1.055445	0.825572	-0.276330	0.042174	-0.490197
43798	1.358662	-4.338155	8.653811	0.405681	0.055147	0.199569	-0.059228	0.882969	-1.064479	0.829707	-0.268931	0.040190	-0.487490
43799	1.176502	-3.962744	8.602056	0.447460	0.092929	0.123937	-0.053267	0.875630	-1.072851	0.833242	-0.260512	0.038104	-0.486199
43800	1.365926	-3.973868	8.651285	0.523551	-0.068739	0.144317	-0.050538	0.866704	-1.083149	0.837373	-0.252349	0.032607	-0.483800
43801	1.479939	-4.175777	8.174833	0.441137	-0.274617	0.027805	-0.056167	0.855443	-1.094791	0.840043	-0.247575	0.023955	-0.482141
43802	1.692533	-3.924311	8.010944	0.341063	-0.291646	-0.036324	-0.063692	0.846715	-1.103323	0.841523	-0.244686	0.015556	-0.481380
43803	1.835222	-4.057692	7.838185	0.255196	-0.336987	-0.029833	-0.068137	0.844386	-1.102663	0.842599	-0.243627	0.007358	-0.480228
43804	1.489747	-4.209606	7.997244	0.071581	-0.283902	-0.154646	-0.078117	0.843542	-1.105306	0.841524	-0.245186	0.001100	-0.481372
43805	1.093653	-4.551837	7.809525	-0.077235	-0.396026	-0.059359	-0.088649	0.846348	-1.105365	0.840602	-0.250291	-0.004983	-0.480332
43806	1.268276	-4.723411	8.297653	-0.364481	-0.323341	-0.075752	-0.104574	0.848416	-1.104974	0.838015	-0.259526	-0.007330	-0.479920
43807	1.625111	-5.105361	8.362041	-0.368916	-0.286635	0.164875	-0.113648	0.858650	-1.095653	0.837656	-0.268478	-0.007540	-0.475600
43808	1.823939	-6.388479	7.956533	-0.504301	-0.167729	0.271320	-0.115701	0.866951	-1.083606	0.837471	-0.278565	-0.004122	-0.470136
43809	2.140089	-5.129981	8.573028	-0.930734	0.492841	0.309436	-0.106712	0.881389	-1.065204	0.835085	-0.289523	0.014857	-0.467535
43810	4.042454	-5.512878	9.919834	-0.784626	0.630718	0.722323	-0.078578	0.899613	-1.045263	0.836871	-0.296445	0.036878	-0.458701
43811	3.809571	-4.242695	8.670530	0.329790	0.072981	-0.396967	-0.069695	0.906137	-1.041192	0.835119	-0.290582	0.032865	-0.465896
43812	2.995299	-4.046290	8.403322	0.410932	-0.134595	-0.606506	-0.083837	0.899898	-1.052298	0.831884	-0.285360	0.023233	-0.475394
43813	3.390443	-4.534452	7.648773	0.078194	-0.185334	-0.250755	-0.093134	0.896739	-1.060081	0.830037	-0.285992	0.018043	-0.478457
43814	2.878003	-3.851840	7.794005	0.195610	-0.017622	-0.305814	-0.100683	0.895277	-1.063047	0.828256	-0.283038	0.014096	-0.483407
43815	2.913549	-4.290522	8.602468	0.200498	0.236747	-0.378442	-0.104186	0.894050	-1.067965	0.825647	-0.277567	0.013957	-0.490987
43816	2.664454	-4.535450	7.994828	0.133138	0.118630	-0.300647	-0.114695	0.889758	-1.068528	0.823400	-0.274302	0.012920	-0.496592
43817	2.863423	-4.543976	8.013036	0.135068	0.190494	-0.293152	-0.117114	0.886738	-1.070784	0.821171	-0.270320	0.013106	-0.502428
43818	2.888199	-4.757126	8.371696	0.275210	0.197658	-0.282947	-0.114546	0.885103	-1.070321	0.819755	-0.263900	0.012035	-0.508148
43819	2.316654	-4.884099	7.709938	0.397511	0.150568	-0.352561	-0.119110	0.878564	-1.078133	0.818191	-0.256021	0.008601	-0.514726
43820	1.847665	-4.742120	7.453736	0.225956	0.191043	-0.323562	-0.122866	0.872256	-1.084443	0.815974	-0.250426	0.007723	-0.520974
43821	1.928165	-4.575527	7.902721	0.053203	0.216777	0.015512	-0.122042	0.868139	-1.091693	0.816367	-0.247422	0.010822	-0.521737
43822	2.400120	-5.062154	8.455313	0.063071	0.191381	0.112533	-0.115571	0.870024	-1.093621	0.817822	-0.244391	0.013825	-0.520815
43823	2.353798	-5.427160	8.365165	0.265982	0.045652	0.106075	-0.109081	0.865391	-1.096581	0.820198	-0.239717	0.012383	-0.519285
43824	2.188587	-5.750683	7.729397	0.395266	0.021569	0.116117	-0.105826	0.860791	-1.103874	0.823286	-0.232995	0.009167	-0.517523
43825	1.697546	-5.764426	7.947946	0.021546	-0.181057	0.055402	-0.104602	0.858189	-1.109440	0.823973	-0.234780	0.006343	-0.515661
43826	1.117914	-4.930045	8.496817	-0.509498	-0.215845	-0.086091	-0.112174	0.862917	-1.103321	0.820698	-0.245421	0.007610	-0.515913
43827	1.834413	-3.746777	9.545048	-0.511071	0.080376	0.019006	-0.112749	0.873356	-1.092999	0.818326	-0.253203	0.014467	-0.515772
43828	2.875771	-2.763936	10.888830	-0.014944	0.427606	0.030438	-0.103054	0.879313	-1.089776	0.818433	-0.249042	0.021752	-0.517371
43829	2.542443	-3.126900	10.491344	-0.052227	0.131997	-0.038662	-0.097926	0.879078	-1.090937	0.817728	-0.248666	0.024368	-0.518549
43830	1.881466	-2.687433	9.649238	0.114656	0.106153	-0.089434	-0.096847	0.879053	-1.090951	0.817339	-0.245754	0.024447	-0.520542
43831	1.911188	-3.009810	9.349254	0.352827	0.161551	-0.235076	-0.093048	0.872556	-1.096673	0.816551	-0.238426	0.022338	-0.525261
43832	1.581702	-2.923639	8.402024	0.491409	0.036563	-0.456369	-0.099231	0.865906	-1.104196	0.814035	-0.230222	0.015573	-0.533013
43833	1.617542	-2.857495	7.889855	0.442926	-0.050537	-0.474759	-0.110535	0.857015	-1.108042	0.811008	-0.223646	0.007917	-0.540543
43834	1.953169	-2.865937	8.203547	0.122485	-0.139715	-0.320817	-0.121853	0.852883	-1.114739	0.808123	-0.223238	0.002863	-0.545063
43835	1.809742	-3.154972	8.543174	-0.048698	-0.238549	-0.230006	-0.131301	0.854240	-1.114721	0.805447	-0.226576	-0.001413	-0.547646
43836	1.967455	-3.559986	8.341628	-0.118133	-0.225126	-0.221311	-0.144115	0.853727	-1.116501	0.802515	-0.230957	-0.004783	-0.550096
43837	2.050138	-3.801246	8.439874	-0.114602	-0.196104	-0.314837	-0.156124	0.853921	-1.112800	0.798537	-0.234862	-0.008024	-0.554179
43838	1.999232	-3.809458	8.385411	-0.167062	-0.180968	-0.369705	-0.168823	0.859088	-1.108247	0.793639	-0.239491	-0.010829	-0.559164
43839	1.775677	-4.143682	8.393108	-0.369466	-0.105663	-0.392781	-0.182865	0.862265	-1.102376	0.787474	-0.246382	-0.010105	-0.564870
43840	1.527067	-5.012434	8.601475	-0.530742	-0.042565	-0.339752	-0.193958	0.870904	-1.089666	0.780989	-0.255158	-0.006480	-0.570008
43841	1.747109	-5.598376	8.574131	-0.616566	0.179536	-0.253752	-0.203431	0.878384	-1.071547	0.774983	-0.262650	0.002315	-0.574814
43842	3.051501	-5.108568	8.742871	-0.742629	0.617002	-0.042132	-0.200512	0.893050	-1.056892	0.770448	-0.267045	0.020172	-0.578524
43843	4.222218	-4.621117	9.545481	-0.961340	0.889915	0.643793	-0.181680	0.909119	-1.038962	0.772137	-0.271193	0.048650	-0.572618
43844	4.572970	-3.973834	9.582657	-0.164056	0.241543	-0.008643	-0.166604	0.919019	-1.027201	0.770917	-0.270986	0.054197	-0.573861
43845	3.675862	-3.592053	8.815590	0.370884	-0.054820	-0.679678	-0.178463	0.915114	-1.030879	0.765136	-0.266623	0.045492	-0.584303
43846	3.439617	-3.596465	7.657650	0.298062	-0.098712	-0.585511	-0.187351	0.910973	-1.039655	0.759968	-0.263751	0.037338	-0.592866
43847	2.715112	-3.240601	7.659211	-0.040180	0.007990	-0.774938	-0.206497	0.906822	-1.037652	0.750501	-0.264849	0.033859	-0.604530
43848	2.644940	-3.503994	8.333109	-0.274044	0.240321	-0.470051	-0.226461	0.905983	-1.036625	0.743194	-0.266382	0.038262	-0.612567
43849	3.055154	-3.894691	8.360682	-0.224788	0.211579	-0.296875	-0.232681	0.909966	-1.030410	0.738200	-0.267372	0.042560	-0.617869
43850	3.086391	-4.199984	8.648014	-0.000082	0.245193	-0.212853	-0.235110	0.909681	-1.027931	0.735368	-0.264544	0.045027	-0.622273
43851	2.914249	-4.309920	8.701338	0.226173	0.181072	-0.203672	-0.231877	0.911615	-1.028726	0.733873	-0.259168	0.043754	-0.626376
43852	2.719145	-4.352375	8.050495	0.321118	0.128256	-0.193927	-0.235095	0.905550	-1.033805	0.733005	-0.253035	0.040588	-0.630102
43853	2.441246	-4.279736	8.002900	0.283820	0.133905	-0.076366	-0.240201	0.899785	-1.043772	0.733377	-0.247291	0.038548	-0.632076
43854	2.681982	-4.158811	8.250113	0.266019	0.153680	0.053600	-0.238158	0.894162	-1.048625	0.735239	-0.241425	0.037696	-0.632232
43855	2.836229	-4.340505	8.362143	0.292994	0.162857	0.123557	-0.233561	0.891663	-1.055866	0.738089	-0.235035	0.036937	-0.631363
43856	2.658310	-4.940978	8.091587	0.289921	0.119082	0.165773	-0.225995	0.888470	-1.060705	0.741449	-0.229149	0.035800	-0.629653
43857	2.278891	-5.399443	7.845072	0.166080	0.132448	0.156738	-0.219244	0.887298	-1.066015	0.744083	-0.225056	0.036386	-0.627986
43858	1.323999	-5.132630	8.774295	-0.226751	-0.112260	-0.006786	-0.218708	0.888448	-1.067077	0.743082	-0.229868	0.037510	-0.627362
43859	1.456571	-3.044753	9.455934	-0.579878	-0.250544	-0.429732	-0.228184	0.897788	-1.055593	0.735146	-0.242033	0.039133	-0.632019
43860	3.092394	-1.262133	10.691557	-0.116792	0.250264	-0.166502	-0.234806	0.900915	-1.048855	0.732309	-0.240739	0.043458	-0.635515
43861	2.808382	-2.714127	11.353415	0.224426	0.034080	0.062268	-0.234404	0.902093	-1.051008	0.734178	-0.236949	0.041355	-0.634924
43862	2.134673	-2.750900	8.843796	0.591504	-0.128937	-0.055881	-0.236539	0.895214	-1.058859	0.736271	-0.229952	0.031694	-0.635628
43863	1.974504	-2.744181	8.054027	0.398687	-0.093778	-0.106600	-0.239211	0.887505	-1.067141	0.736822	-0.225274	0.024686	-0.636974
43864	1.929172	-2.832354	8.491443	0.282721	-0.131058	-0.220361	-0.244320	0.882339	-1.072305	0.735545	-0.222911	0.018076	-0.639498
43865	2.079697	-3.179273	7.916096	0.191222	-0.258989	-0.184340	-0.254557	0.877248	-1.075494	0.734156	-0.223393	0.010941	-0.641086
43866	2.059265	-3.470955	8.045260	-0.120198	-0.327051	-0.127389	-0.265352	0.878390	-1.077106	0.732153	-0.229402	0.007059	-0.641308
43867	2.252097	-3.661590	8.806124	-0.412951	-0.164186	-0.124666	-0.276975	0.883981	-1.067359	0.728701	-0.237483	0.009361	-0.642269
43868	2.251975	-4.154425	8.723172	-0.429124	-0.123612	-0.117362	-0.281993	0.891529	-1.056669	0.725220	-0.245365	0.012478	-0.643193
43869	2.544993	-4.598295	8.143301	-0.394326	-0.182914	-0.080533	-0.291595	0.897746	-1.045285	0.722322	-0.253387	0.014536	-0.643300
43870	2.554849	-5.083734	7.429869	-0.103096	-0.242029	-0.108254	-0.301054	0.901872	-1.035884	0.720517	-0.258046	0.011790	-0.643529
43871	1.584517	-5.819894	7.877489	-0.374472	-0.071655	-0.261611	-0.311051	0.905124	-1.025001	0.715268	-0.264402	0.014365	-0.646743
43872	2.728983	-4.458917	8.956772	-1.380768	0.641193	0.199182	-0.312998	0.921914	-1.005028	0.710042	-0.275700	0.042418	-0.646553
43873	4.296138	-3.328225	9.655956	-0.909732	0.546410	0.602785	-0.290544	0.944805	-0.984459	0.712206	-0.280930	0.065343	-0.639977
43874	4.050619	-2.987906	10.040662	0.250002	0.151345	-0.570133	-0.289873	0.945964	-0.986069	0.706086	-0.276179	0.061076	-0.649183
43875	3.499176	-3.245674	8.778666	0.073992	-0.039095	-0.410839	-0.304017	0.939245	-0.988718	0.701236	-0.276071	0.057272	-0.654807
43876	3.140248	-3.329939	8.176073	0.103958	-0.033378	-0.417684	-0.303357	0.943659	-0.983526	0.696588	-0.275561	0.053032	-0.660317
43877	3.304456	-3.297825	8.188092	0.021220	0.212832	-0.478292	-0.312785	0.938852	-0.987534	0.690171	-0.272874	0.052998	-0.668128
43878	3.284442	-3.463241	8.480018	-0.041216	0.261745	-0.356167	-0.326123	0.933081	-0.988932	0.684895	-0.270337	0.055207	-0.674380
43879	3.428378	-3.907349	8.273530	0.002226	0.231530	-0.234230	-0.327196	0.930851	-0.989812	0.681515	-0.267368	0.056954	-0.678828
43880	3.219151	-4.357846	8.246434	0.045785	0.286963	-0.304399	-0.327460	0.929499	-0.992586	0.677318	-0.263214	0.058595	-0.684489
43881	3.227483	-4.294578	8.214916	0.045364	0.323541	-0.417333	-0.325035	0.930915	-0.994755	0.671456	-0.258604	0.060014	-0.691859
43882	3.109061	-4.185049	8.246567	-0.016781	0.324691	-0.449326	-0.327451	0.927086	-0.998950	0.664799	-0.254892	0.062248	-0.699427
43883	2.940664	-4.231792	8.350082	-0.087906	0.337391	-0.412300	-0.332558	0.921688	-1.006309	0.658149	-0.251820	0.065707	-0.706477
43884	2.883778	-4.288657	8.396914	-0.071042	0.347103	-0.367967	-0.333095	0.920579	-1.007022	0.652145	-0.248350	0.069404	-0.712890
43885	2.728279	-4.386156	8.426580	0.003140	0.294169	-0.323832	-0.333763	0.918637	-1.008444	0.647133	-0.244552	0.071439	-0.718546
43886	2.646843	-4.309945	8.447579	0.028974	0.254463	-0.219670	-0.329985	0.918212	-1.006178	0.643798	-0.240859	0.073217	-0.722600
43887	2.636099	-4.256730	8.451663	0.087868	0.189091	-0.144756	-0.329306	0.917306	-1.010726	0.641866	-0.237216	0.073546	-0.725485
43888	2.464033	-4.366663	8.529062	0.104852	0.166202	-0.076735	-0.328615	0.912067	-1.012407	0.641036	-0.233597	0.073778	-0.727367
43889	2.177877	-4.376724	8.414433	0.168258	0.065322	-0.075347	-0.325505	0.910430	-1.018510	0.640648	-0.230619	0.071703	-0.728864
43890	1.932330	-4.361773	8.269564	0.163346	0.026851	-0.032232	-0.326705	0.906289	-1.022730	0.640973	-0.228212	0.069486	-0.729550
43891	1.976076	-4.268742	8.128169	0.011670	-0.030434	0.111020	-0.321843	0.904829	-1.025978	0.642716	-0.228374	0.069367	-0.727976
43892	2.328054	-4.408011	8.188169	-0.065083	-0.071745	0.281954	-0.319148	0.905879	-1.024882	0.646659	-0.229889	0.070659	-0.723872
43893	2.587051	-4.243064	8.356167	0.046117	-0.120703	0.287226	-0.315245	0.909228	-1.026049	0.651212	-0.230678	0.069700	-0.719619
43894	2.459703	-3.657848	8.566915	0.059239	-0.170632	0.189698	-0.312550	0.910309	-1.026319	0.654505	-0.232125	0.067475	-0.716371
43895	2.219267	-3.749605	8.598746	0.062257	-0.163307	0.145606	-0.312274	0.908364	-1.028572	0.657120	-0.233492	0.065067	-0.713751
43896	2.609484	-3.485173	8.736317	-0.020435	-0.083229	0.188195	-0.310124	0.911099	-1.026048	0.659868	-0.234732	0.065121	-0.710799
43897	2.446870	-3.420111	9.075089	-0.002950	-0.075622	0.174178	-0.306619	0.911852	-1.025245	0.662450	-0.235643	0.064906	-0.708110
43898	2.525232	-3.219619	9.061538	0.018570	-0.075709	0.041608	-0.305813	0.912838	-1.025632	0.663291	-0.236446	0.063809	-0.707155
43899	2.454035	-3.585016	9.533955	-0.022938	0.052895	-0.067306	-0.307297	0.912891	-1.026433	0.662191	-0.236083	0.064419	-0.708250
43900	2.277163	-3.602802	9.439588	-0.026800	0.153304	-0.174491	-0.306753	0.911464	-1.026759	0.659449	-0.234519	0.065979	-0.711178
43901	2.149354	-3.129360	8.798955	0.024327	0.111872	-0.208167	-0.307965	0.910731	-1.024582	0.656485	-0.232835	0.066027	-0.714462
43902	2.023683	-2.650948	8.866117	0.070246	0.081317	-0.215285	-0.310388	0.909113	-1.025973	0.653681	-0.231063	0.065063	-0.717689
43903	2.820258	-3.024877	9.314674	0.002073	0.104111	-0.187233	-0.312136	0.907224	-1.028610	0.650902	-0.229703	0.065387	-0.720616
43904	2.814002	-3.350324	9.114718	0.091862	0.010795	-0.194601	-0.313214	0.907132	-1.029694	0.648557	-0.228634	0.063286	-0.723253
43905	2.011374	-3.818954	8.332893	0.215924	-0.130208	-0.278004	-0.318318	0.900056	-1.032187	0.645709	-0.227979	0.057058	-0.726519
43906	2.021827	-4.073739	7.730886	-0.031230	-0.133872	-0.322983	-0.326675	0.897428	-1.033131	0.641093	-0.230723	0.054278	-0.729946
43907	1.975422	-4.229907	8.166374	-0.422621	0.057978	-0.124943	-0.333431	0.900280	-1.026673	0.637276	-0.235347	0.060526	-0.731319
43908	2.427630	-3.881703	9.275386	-0.572920	0.344858	0.090228	-0.329279	0.908884	-1.015509	0.635436	-0.237501	0.073711	-0.731014
43909	2.804355	-3.811745	9.284013	-0.041592	0.151385	0.042830	-0.322010	0.913873	-1.011059	0.635689	-0.235666	0.076356	-0.731116
43910	2.694327	-4.027476	8.384314	0.127766	-0.065032	-0.065827	-0.323626	0.912950	-1.012574	0.635482	-0.235122	0.073328	-0.731781
43911	2.342273	-3.849342	8.545496	-0.029690	0.023033	-0.086025	-0.322008	0.913494	-1.013122	0.634096	-0.235213	0.073559	-0.732930
43912	2.421621	-3.901286	8.784245	-0.040760	-0.007383	-0.081855	-0.322277	0.913213	-1.012991	0.632781	-0.235990	0.073652	-0.733807
43913	2.330851	-3.990346	8.642505	0.034969	-0.001338	-0.085088	-0.325777	0.910584	-1.012625	0.631747	-0.235614	0.072636	-0.734919
43914	2.406563	-3.930730	8.434937	0.007907	0.032114	-0.008942	-0.326314	0.909615	-1.013197	0.631654	-0.235085	0.072864	-0.735145
43915	2.450242	-3.900782	8.640678	-0.027697	-0.005703	0.070256	-0.324696	0.910152	-1.013472	0.632614	-0.235340	0.073450	-0.734180
43916	2.438347	-4.015088	8.756729	-0.015898	-0.014362	0.064938	-0.320250	0.911998	-1.011688	0.633569	-0.235687	0.073785	-0.733210
43917	2.479215	-4.130883	8.686636	0.021883	-0.017718	-0.002158	-0.319038	0.912851	-1.012904	0.633716	-0.235601	0.073157	-0.733174
43918	2.432200	-4.114765	8.482852	0.020400	0.007327	-0.009060	-0.321059	0.911783	-1.013872	0.633725	-0.235279	0.072886	-0.733297
43919	2.412110	-3.964616	8.442585	-0.026739	0.026096	0.006824	-0.320245	0.910486	-1.013923	0.633710	-0.235161	0.073577	-0.733279
43920	2.400052	-4.081359	8.491243	-0.068708	0.045520	-0.002017	-0.319039	0.912823	-1.011675	0.633342	-0.235397	0.075131	-0.733363
43921	2.240331	-4.205637	8.549870	-0.051379	0.072526	0.061902	-0.317864	0.926228	-1.014533	0.633948	-0.234830	0.077046	-0.732823
43922	2.206313	-4.070296	8.610397	-0.012243	0.056504	0.076068	-0.314898	0.926845	-1.013455	0.634964	-0.234069	0.078280	-0.732056
43923	2.289560	-4.117342	8.579604	0.012273	0.041863	0.065427	-0.312072	0.929035	-1.012597	0.635965	-0.233135	0.078901	-0.731417
43924	2.336058	-4.145635	8.542727	-0.031812	0.013953	-0.007393	-0.312073	0.929177	-1.012592	0.635739	-0.233377	0.079489	-0.731473
43925	2.229682	-4.016455	8.675708	-0.038595	-0.026431	-0.030644	-0.310190	0.930776	-1.009829	0.635205	-0.234242	0.079544	-0.731654
43926	2.304001	-3.978693	8.656037	-0.005936	-0.011638	0.029654	-0.311530	0.927965	-1.009905	0.635690	-0.234471	0.079598	-0.731154
43927	2.259892	-4.054738	8.790070	-0.004634	-0.011198	0.048236	-0.306104	0.918029	-1.010018	0.636445	-0.234552	0.079722	-0.730457
43928	2.263859	-4.018256	8.741769	0.062196	-0.012140	0.073192	-0.305970	0.918639	-1.011913	0.637882	-0.233851	0.078980	-0.729509
43929	2.309796	-4.155816	8.604589	0.080312	-0.014606	0.035217	-0.305965	0.917243	-1.013051	0.638848	-0.232918	0.077763	-0.729092
43930	2.273038	-4.015677	8.595181	0.057878	-0.008586	-0.000176	-0.306236	0.917552	-1.013858	0.639183	-0.232334	0.076786	-0.729088
43931	2.272318	-3.971987	8.642977	0.046584	-0.012672	0.017441	-0.303799	0.914967	-1.015201	0.639728	-0.231831	0.076006	-0.728852
43932	2.262679	-3.972160	8.659534	0.037607	-0.018037	0.015613	-0.305413	0.913469	-1.016460	0.640215	-0.231620	0.075277	-0.728567
43933	2.301615	-3.971447	8.713686	0.039376	-0.002993	0.019241	-0.304878	0.915191	-1.017641	0.640738	-0.231064	0.074737	-0.728340
43934	2.283097	-4.010623	8.742302	0.060323	-0.010557	0.008654	-0.304469	0.913947	-1.019599	0.641217	-0.230462	0.073740	-0.728210
43935	2.229414	-4.001893	8.682812	0.054492	-0.022576	-0.010878	-0.304738	0.913694	-1.020697	0.641399	-0.230041	0.072596	-0.728298
43936	2.233211	-3.962991	8.595969	0.057545	-0.008897	0.012205	-0.305808	0.910608	-1.021468	0.641909	-0.229445	0.071678	-0.728127
43937	2.267373	-3.972080	8.611530	0.035835	-0.012719	0.015641	-0.304592	0.909971	-1.019727	0.642376	-0.229082	0.071062	-0.727890
43938	2.329751	-3.922382	8.723808	0.021250	-0.014765	0.021752	-0.305000	0.911338	-1.023094	0.642870	-0.229023	0.070639	-0.727514
43939	2.312723	-3.929981	8.655937	0.039259	-0.013728	0.021821	-0.304193	0.912011	-1.022262	0.643443	-0.228624	0.069992	-0.727195
43940	2.305357	-3.925259	8.655675	0.027761	-0.005671	0.015650	-0.304189	0.910903	-1.023528	0.643863	-0.228358	0.069563	-0.726948
43941	2.319299	-3.883728	8.728011	0.023561	-0.010730	0.003220	-0.304999	0.911183	-1.022552	0.644089	-0.228144	0.069101	-0.726860
43942	2.363049	-3.907222	8.618792	0.035996	0.003379	0.012184	-0.305264	0.909481	-1.022468	0.644477	-0.227644	0.068655	-0.726714
43943	2.371157	-3.948346	8.624166	0.029056	-0.022999	-0.002152	-0.304588	0.909245	-1.025217	0.644664	-0.227553	0.067932	-0.726645
43944	2.302251	-3.767514	8.668834	0.006272	-0.011051	0.010237	-0.304723	0.909387	-1.025074	0.644921	-0.227650	0.067720	-0.726407
43945	2.396347	-3.867769	8.667664	0.028197	-0.018477	0.030576	-0.306075	0.910116	-1.024488	0.645572	-0.227461	0.067216	-0.725934
43946	2.435675	-3.876754	8.784492	0.045643	-0.018828	0.050951	-0.304589	0.909684	-1.025749	0.646599	-0.227107	0.066519	-0.725195
43947	2.395923	-3.843498	8.686727	0.063197	-0.035038	0.065057	-0.304045	0.908272	-1.026758	0.647927	-0.226664	0.065447	-0.724245
43948	2.405939	-3.872458	8.605402	0.043770	-0.017160	0.054503	-0.302428	0.908930	-1.026072	0.648995	-0.226305	0.064815	-0.723457
43949	2.391539	-3.867856	8.679553	0.027431	-0.014818	0.026177	-0.301887	0.908646	-1.026634	0.649568	-0.226090	0.064347	-0.723052
43950	2.382218	-3.892306	8.643341	0.034053	-0.027750	0.011974	-0.303237	0.908677	-1.026618	0.649990	-0.226064	0.063524	-0.722754
43951	2.386043	-3.838825	8.657499	0.022939	-0.013079	0.026175	-0.302696	0.908696	-1.027990	0.650538	-0.225890	0.063145	-0.722349
43952	2.404912	-3.802060	8.725207	0.014083	-0.011240	0.020847	-0.303232	0.907609	-1.029659	0.650977	-0.225873	0.062865	-0.721982
43953	2.349813	-3.834620	8.723763	0.053706	-0.016202	0.019185	-0.302425	0.907389	-1.020929	0.651565	-0.225355	0.061971	-0.721690
43954	2.402053	-3.906506	8.694612	0.038316	-0.020898	-0.011844	-0.304309	0.906055	-1.022864	0.651650	-0.225202	0.061069	-0.721739
43955	2.380236	-3.785517	8.690622	0.036376	-0.024579	-0.007454	-0.305657	0.905502	-1.022183	0.651784	-0.225069	0.060199	-0.721733
43956	2.428646	-3.779782	8.706509	0.017035	0.004016	-0.019720	-0.304031	0.904243	-1.030852	0.651650	-0.224845	0.059886	-0.721949
43957	2.384919	-3.775721	8.700321	0.024041	-0.012928	-0.015376	-0.303898	0.904789	-1.030016	0.651599	-0.224719	0.059311	-0.722082
43958	2.389331	-3.756221	8.685865	0.025324	-0.017822	0.003161	-0.305113	0.905307	-1.032718	0.651852	-0.224674	0.058699	-0.721917
43959	2.394432	-3.765837	8.705354	0.018298	-0.000013	-0.000285	-0.307269	0.904832	-1.034621	0.651977	-0.224421	0.058445	-0.721904
43960	2.426891	-3.697276	8.672130	0.007008	-0.009410	0.016408	-0.306051	0.903516	-1.034268	0.652319	-0.224477	0.058269	-0.721591
43961	2.413780	-3.760628	8.725167	0.013654	-0.000181	0.004999	-0.305116	0.906096	-1.029959	0.652499	-0.224284	0.058104	-0.721502
43962	2.426262	-3.774965	8.749732	0.011131	-0.002693	-0.002100	-0.305650	0.904144	-1.031110	0.652590	-0.224212	0.057872	-0.721462
43963	2.393715	-3.731863	8.693039	0.016759	0.016151	-0.007260	-0.305515	0.904691	-1.036423	0.652586	-0.223760	0.057822	-0.721609
43964	2.365450	-3.768789	8.718930	0.001998	0.019232	0.006866	-0.303760	0.904508	-1.036450	0.652749	-0.223481	0.058045	-0.721530
43965	2.389250	-3.751366	8.690641	0.002121	0.014920	0.001529	-0.304163	0.904123	-1.037824	0.652809	-0.223231	0.058234	-0.721539
43966	2.386239	-3.717430	8.719181	-0.022059	0.021029	-0.002045	-0.304023	0.901745	-1.033530	0.652713	-0.223248	0.058794	-0.721574
43967	2.384470	-3.756309	8.680902	-0.024928	0.013760	0.003207	-0.303083	0.903435	-1.033759	0.652676	-0.223369	0.059366	-0.721523
43968	2.408656	-3.743725	8.744142	-0.026788	0.022551	0.006786	-0.302951	0.904594	-1.034817	0.652697	-0.223416	0.060050	-0.721433
43969	2.404198	-3.751081	8.821095	-0.020691	0.032106	-0.017889	-0.301869	0.903729	-1.035404	0.652351	-0.223245	0.060706	-0.721744
43970	2.355165	-3.737414	8.730415	-0.022816	0.010528	-0.009180	-0.301738	0.905024	-1.036183	0.652180	-0.223434	0.061102	-0.721807
43971	2.377186	-3.756442	8.675865	-0.008476	0.017672	-0.005556	-0.302954	0.904957	-1.032071	0.652084	-0.223299	0.061448	-0.721906
43972	2.413101	-3.726653	8.724890	-0.005371	0.013709	0.012100	-0.302687	0.906125	-1.033677	0.652274	-0.223187	0.061735	-0.721744
43973	2.471136	-3.715886	8.750664	-0.006875	0.017520	0.001497	-0.301605	0.904860	-1.029221	0.652285	-0.223030	0.062082	-0.721753
43974	2.423657	-3.648775	8.722219	-0.013387	0.034032	-0.021396	-0.302143	0.904332	-1.030461	0.651936	-0.222771	0.062598	-0.722104
43975	2.438565	-3.791741	8.702088	-0.007262	0.036516	-0.047880	-0.299718	0.905587	-1.031816	0.651206	-0.222412	0.062972	-0.722840
43976	2.327833	-3.703923	8.729323	-0.037841	0.031795	-0.083349	-0.303493	0.905137	-1.033153	0.649873	-0.222582	0.063532	-0.723938
43977	2.326015	-3.733087	8.736710	-0.041463	0.031743	-0.082475	-0.301607	0.905775	-1.031924	0.648493	-0.222780	0.064183	-0.725056
43978	2.200723	-3.779065	8.680250	-0.048938	0.019952	-0.040108	-0.302282	0.905762	-1.030687	0.647759	-0.223210	0.064939	-0.725512
43979	2.174603	-3.806244	8.679653	-0.071812	0.024720	-0.025113	-0.303362	0.905749	-1.029034	0.647084	-0.223823	0.066204	-0.725812
43980	2.256041	-3.865450	8.766857	-0.064711	0.023868	0.012018	-0.301483	0.908772	-1.026362	0.647003	-0.224329	0.067480	-0.725610
43981	2.285386	-3.879484	8.760641	-0.037895	0.004449	0.015508	-0.302026	0.909950	-1.027547	0.647095	-0.224741	0.068177	-0.725336
43982	2.299390	-3.864672	8.683924	-0.032886	-0.010040	0.027807	-0.299867	0.909875	-1.026482	0.647438	-0.225307	0.068620	-0.724812
43983	2.299047	-3.845255	8.698211	-0.038764	-0.000791	0.047296	-0.300409	0.910648	-1.028637	0.647993	-0.225763	0.069406	-0.724099
43984	2.305603	-3.927676	8.718293	-0.040141	-0.011922	0.029540	-0.298794	0.911991	-1.026835	0.648323	-0.226446	0.069939	-0.723539
43985	2.320908	-3.971100	8.685387	-0.016413	0.018677	0.022737	-0.298528	0.913128	-1.027075	0.648594	-0.226368	0.070544	-0.723261
43986	2.340098	-3.961041	8.685900	-0.020299	-0.002865	0.029655	-0.297047	0.913896	-1.024881	0.649003	-0.226662	0.070909	-0.722767
43987	2.282017	-3.971810	8.645680	-0.032025	0.011999	-0.000331	-0.297446	0.912045	-1.024390	0.648878	-0.226919	0.071549	-0.722735
43988	2.301322	-3.981180	8.559679	-0.050671	0.035087	-0.005548	-0.297724	0.914455	-1.023761	0.648574	-0.227107	0.072688	-0.722835
43989	2.293149	-4.044440	8.641756	-0.051488	0.022766	-0.010931	-0.295568	0.915087	-1.022536	0.648190	-0.227481	0.073704	-0.722959
43990	2.220837	-4.057886	8.682971	-0.047573	0.030169	-0.021465	-0.294765	0.917358	-1.023155	0.647703	-0.227726	0.074653	-0.723221
43991	2.224675	-4.021410	8.593740	-0.031622	0.026527	-0.012598	-0.295840	0.915933	-1.021959	0.647379	-0.227791	0.075427	-0.723410
43992	2.224897	-4.035975	8.572191	-0.039396	0.013534	0.006745	-0.295574	0.917209	-1.022057	0.647333	-0.228125	0.076180	-0.723268
43993	2.275728	-4.015619	8.679522	-0.036136	0.023886	0.020952	-0.294899	0.917194	-1.022066	0.647476	-0.228237	0.077139	-0.723002
43994	2.307725	-4.044174	8.654238	-0.028005	0.010650	-0.016243	-0.293821	0.917137	-1.020714	0.647165	-0.228502	0.077581	-0.723150
43995	2.258584	-4.015937	8.621221	-0.033023	0.021578	-0.028556	-0.294091	0.917456	-1.021930	0.646608	-0.228687	0.078236	-0.723519
43996	2.225085	-4.040824	8.601122	-0.035206	0.019428	-0.014422	-0.294364	0.918242	-1.018758	0.646272	-0.228915	0.078905	-0.723674
43997	2.176788	-4.051412	8.590090	-0.040367	0.019600	-0.023267	-0.294505	0.919919	-1.017335	0.645760	-0.229215	0.079666	-0.723953
43998	2.216873	-4.108944	8.639901	-0.055186	0.010239	-0.009236	-0.294100	0.919575	-1.015165	0.645423	-0.229825	0.080529	-0.723965
43999	2.165163	-4.187568	8.653352	-0.039172	0.010194	-0.002099	-0.293292	0.920125	-1.015156	0.645237	-0.230211	0.081253	-0.723927
44000	2.194548	-4.216177	8.567804	-0.010431	-0.003789	-0.002101	-0.293023	0.920378	-1.014058	0.645236	-0.230436	0.081318	-0.723849
44001	2.252240	-4.185993	8.607865	0.003851	-0.017932	-0.000394	-0.294103	0.920725	-1.015674	0.645318	-0.230675	0.081067	-0.723728
44002	2.285864	-4.170816	8.606375	0.016299	-0.014422	0.005848	-0.294364	0.917892	-1.015900	0.645567	-0.230695	0.080647	-0.723547
44003	2.284931	-4.146572	8.464128	-0.016699	-0.017143	-0.039358	-0.294234	0.919073	-1.011763	0.644987	-0.231257	0.080522	-0.723898
44004	2.310950	-4.218919	8.571397	-0.024264	0.017876	-0.019713	-0.294103	0.920200	-1.011455	0.644637	-0.231375	0.080984	-0.724120
44005	2.227927	-4.193725	8.534956	-0.024779	0.019935	-0.067424	-0.295043	0.918773	-1.010260	0.643551	-0.231555	0.081326	-0.724989
44006	2.150492	-4.216991	8.426831	-0.041477	0.012180	-0.083419	-0.294916	0.921343	-1.010861	0.642211	-0.232081	0.081668	-0.725971
44007	2.247961	-4.215203	8.603139	-0.105763	0.053799	-0.062162	-0.296670	0.921396	-1.011386	0.640767	-0.232801	0.083650	-0.726791
44008	2.277247	-4.078703	8.761895	-0.066154	0.040003	-0.065678	-0.297484	0.922792	-1.009418	0.639494	-0.233207	0.084796	-0.727648
44009	2.207641	-4.138248	8.601321	-0.026668	0.033124	-0.062040	-0.299644	0.922955	-1.008157	0.638450	-0.233209	0.085361	-0.728498
44010	2.145081	-4.163662	8.585149	-0.011585	0.025127	-0.021361	-0.298025	0.922744	-1.006816	0.638106	-0.233058	0.085726	-0.728804
44011	2.161485	-4.129373	8.623912	0.007390	0.000630	0.005058	-0.298559	0.921083	-1.008230	0.638255	-0.232979	0.085696	-0.728703
44012	2.168694	-4.129244	8.604873	0.016118	-0.018140	0.012037	-0.299508	0.922516	-1.007763	0.638595	-0.233047	0.085263	-0.728434
44013	2.217597	-4.142918	8.654624	0.031650	-0.018618	0.036825	-0.298967	0.922030	-1.005735	0.639353	-0.232879	0.084781	-0.727879
44014	2.266309	-4.161460	8.612926	0.058587	-0.027302	0.037729	-0.298694	0.921196	-1.006859	0.640282	-0.232494	0.083731	-0.727307
44015	2.264717	-4.088662	8.568995	0.010576	0.002937	0.020973	-0.297745	0.919785	-1.008282	0.640673	-0.232310	0.083756	-0.727018
44016	2.218995	-4.206008	8.698476	0.021524	0.026184	0.019400	-0.296127	0.920354	-1.009923	0.641076	-0.231652	0.083844	-0.726863
44017	2.266132	-4.166327	8.526293	0.016978	0.025155	-0.012456	-0.297212	0.921942	-1.009858	0.640972	-0.231120	0.083905	-0.727116
44018	2.256963	-4.076673	8.491632	-0.002893	0.030234	-0.008950	-0.296937	0.920714	-1.012361	0.640833	-0.230762	0.084271	-0.727311
44019	2.283810	-4.085896	8.492525	-0.011427	0.017369	0.005080	-0.295456	0.921529	-1.012215	0.640865	-0.230682	0.084722	-0.727256
44020	2.308241	-4.087875	8.541437	-0.017101	0.010825	-0.019740	-0.295729	0.922672	-1.012175	0.640546	-0.230808	0.084993	-0.727465
44021	2.332447	-4.080149	8.580640	-0.012979	0.022857	-0.037338	-0.296810	0.922931	-1.009968	0.639941	-0.230746	0.085332	-0.727977
44022	2.236099	-4.103742	8.621193	-0.009195	0.011544	-0.046218	-0.296941	0.921481	-1.008646	0.639269	-0.230805	0.085376	-0.728543
44023	2.211129	-4.070210	8.600915	-0.009037	0.015231	-0.051494	-0.296674	0.922681	-1.011617	0.638488	-0.230827	0.085491	-0.729207
44024	2.206384	-4.065434	8.663325	-0.005836	0.011353	-0.037364	-0.297754	0.922978	-1.011048	0.637972	-0.230832	0.085521	-0.729653
44025	2.153646	-4.110100	8.565749	-0.006417	0.016107	-0.014334	-0.298564	0.923164	-1.012126	0.637744	-0.230740	0.085780	-0.729851
44026	2.110324	-4.120594	8.595794	-0.017399	0.006991	-0.009113	-0.297481	0.921810	-1.009996	0.637583	-0.230906	0.086057	-0.729907
44027	2.121376	-4.183510	8.627904	-0.003836	-0.011374	0.019102	-0.297349	0.922782	-1.009146	0.637904	-0.231119	0.086088	-0.729555
44028	2.169657	-4.172922	8.634121	-0.007555	0.004425	0.026253	-0.295601	0.924428	-1.008293	0.638311	-0.231137	0.086351	-0.729163
44029	2.177892	-4.097512	8.648249	0.015688	-0.007911	0.029778	-0.295327	0.923310	-1.009426	0.638872	-0.231029	0.086192	-0.728724
44030	2.218318	-4.186608	8.606829	0.037561	-0.000397	0.021050	-0.294514	0.922013	-1.009478	0.639413	-0.230549	0.085713	-0.728458
44031	2.172003	-4.291838	8.625461	0.079104	-0.010546	0.014056	-0.294516	0.923039	-1.010811	0.640041	-0.229696	0.084526	-0.728315
44032	2.055608	-4.068189	8.485388	0.061618	-0.022622	-0.007274	-0.293705	0.922806	-1.013834	0.640330	-0.229281	0.083278	-0.728335
44033	2.025535	-4.010464	8.536992	-0.022560	-0.005125	0.047390	-0.293699	0.920848	-1.015265	0.640969	-0.229588	0.083800	-0.727617
44034	2.197443	-4.109299	8.624864	-0.027513	-0.011713	0.096805	-0.290331	0.922438	-1.013613	0.642323	-0.229978	0.084473	-0.726220
44035	2.155617	-4.182878	8.730060	0.001660	-0.011119	0.082765	-0.288717	0.923815	-1.013314	0.643594	-0.229999	0.084730	-0.725057
44036	2.134558	-4.129871	8.536424	-0.005299	-0.012743	0.073899	-0.289927	0.922409	-1.012798	0.644703	-0.230154	0.084965	-0.723995
44037	2.197842	-4.138430	8.567319	-0.021501	-0.012874	0.073833	-0.287640	0.924315	-1.011397	0.645737	-0.230514	0.085493	-0.722895
44038	2.270366	-4.117685	8.639202	-0.005058	-0.019578	0.063214	-0.285078	0.924777	-1.009362	0.646719	-0.230784	0.085581	-0.721920
44039	2.189211	-4.187138	8.596310	0.016407	-0.019537	0.068608	-0.284267	0.924190	-1.009390	0.647860	-0.230761	0.085446	-0.720920
44040	2.151928	-4.260644	8.605350	-0.023912	0.009444	0.033315	-0.284808	0.924467	-1.008555	0.648257	-0.230906	0.086048	-0.720445
44041	2.178185	-4.126649	8.556997	-0.023474	0.013400	0.017418	-0.283593	0.924348	-1.010760	0.648418	-0.231014	0.086678	-0.720190
44042	2.135899	-4.183247	8.623533	-0.040155	0.011043	0.035042	-0.283460	0.925062	-1.011012	0.648767	-0.231344	0.087541	-0.719665
44043	2.170675	-4.236032	8.557592	-0.034709	0.009354	0.033276	-0.281848	0.926777	-1.006875	0.649110	-0.231629	0.088352	-0.719165
44044	2.180276	-4.235861	8.528996	-0.032177	0.025100	0.008629	-0.280098	0.928287	-1.006300	0.649094	-0.231700	0.089158	-0.719057
44045	2.183594	-4.272211	8.582335	-0.040678	0.021066	-0.010873	-0.280503	0.928135	-1.005480	0.648751	-0.231977	0.090000	-0.719172
44046	2.171108	-4.255445	8.572196	-0.006829	0.018318	-0.032001	-0.280776	0.929162	-1.006537	0.648278	-0.231889	0.090166	-0.719606
44047	2.040174	-4.257824	8.539308	-0.002680	0.002079	-0.021453	-0.279292	0.929115	-1.006009	0.647993	-0.231966	0.090165	-0.719839
44048	2.059949	-4.267169	8.602576	0.000719	0.010781	-0.012551	-0.279426	0.928818	-1.005334	0.647857	-0.231854	0.090212	-0.719991
44049	2.075855	-4.223188	8.544955	-0.024525	0.010526	-0.010868	-0.279161	0.930195	-1.003652	0.647608	-0.232071	0.090686	-0.720086
44050	2.069706	-4.276707	8.562022	-0.024696	0.024529	-0.001935	-0.278893	0.930748	-1.003227	0.647473	-0.232070	0.091329	-0.720126
44051	2.054770	-4.255128	8.573438	-0.042933	0.024157	0.006849	-0.278621	0.930517	-1.005835	0.647368	-0.232295	0.092329	-0.720020
44052	2.074687	-4.281471	8.574248	-0.028312	0.026255	-0.001052	-0.277003	0.930436	-1.003943	0.647225	-0.232315	0.093051	-0.720049
44053	2.046453	-4.325683	8.564086	-0.023968	0.018121	-0.030257	-0.277820	0.933056	-1.005762	0.646685	-0.232449	0.093528	-0.720429
44054	1.987595	-4.283047	8.614920	-0.018810	0.007319	-0.023227	-0.275930	0.932741	-1.006341	0.646313	-0.232661	0.093761	-0.720665
44055	2.046149	-4.306264	8.590411	-0.002743	0.019728	-0.016036	-0.276601	0.931608	-1.005823	0.646074	-0.232466	0.094022	-0.720908
44056	2.017529	-4.326203	8.611349	-0.019716	0.004704	0.010343	-0.277550	0.933180	-1.005214	0.646168	-0.232662	0.094396	-0.720712
44057	1.934501	-4.303438	8.558075	0.005329	0.001220	0.015723	-0.275931	0.932795	-1.002512	0.646461	-0.232565	0.094454	-0.720473
44058	1.990465	-4.326708	8.480524	-0.018229	0.006183	0.022744	-0.275664	0.933323	-1.000995	0.646741	-0.232697	0.094882	-0.720122
44059	2.019376	-4.301896	8.582335	-0.014844	-0.008139	0.027957	-0.275790	0.930790	-1.002033	0.647135	-0.232971	0.095168	-0.719642
44060	2.046489	-4.330540	8.544865	0.001405	-0.007958	0.026238	-0.275261	0.934030	-1.001250	0.647582	-0.233045	0.095148	-0.719218
44061	2.107269	-4.334289	8.580462	-0.000035	-0.000547	0.013889	-0.275797	0.933079	-1.002641	0.647827	-0.233046	0.095252	-0.718984
44062	2.021748	-4.296996	8.596814	0.014930	-0.010526	-0.009097	-0.275261	0.934185	-1.001792	0.647837	-0.233050	0.094837	-0.719028
44063	1.997403	-4.316876	8.437330	0.000465	-0.001873	-0.004656	-0.274987	0.932925	-1.002929	0.647821	-0.233097	0.094831	-0.719028
44064	2.000195	-4.326530	8.492859	-0.039355	0.006444	0.004995	-0.273908	0.932907	-1.003216	0.647750	-0.233534	0.095482	-0.718864
44065	2.055842	-4.313376	8.545022	-0.025009	0.006526	0.006795	-0.273505	0.933592	-1.002515	0.647763	-0.233767	0.096005	-0.718706
44066	2.033792	-4.168106	8.620285	-0.047843	0.019264	-0.012648	-0.273641	0.933709	-1.001280	0.647368	-0.234163	0.096864	-0.718818
44067	2.040034	-4.495743	8.526653	-0.055201	0.020799	-0.005574	-0.272566	0.934777	-0.999344	0.647034	-0.234604	0.097946	-0.718829
44068	2.043056	-4.393717	8.593383	-0.013420	0.014434	-0.021404	-0.272164	0.935762	-0.999317	0.646689	-0.234641	0.098204	-0.719092
44069	1.988721	-4.360728	8.480727	-0.020620	0.012590	-0.021425	-0.272028	0.935481	-0.999601	0.646304	-0.234782	0.098609	-0.719336
44070	2.023398	-4.394083	8.506117	-0.049737	0.025333	-0.007296	-0.272162	0.935348	-0.999877	0.645964	-0.235103	0.099598	-0.719400
44071	2.024541	-4.447470	8.530629	-0.016996	0.017956	-0.021385	-0.272841	0.936419	-0.996281	0.645586	-0.235121	0.100020	-0.719675
44072	1.970445	-4.404750	8.555127	-0.027143	0.027328	-0.044333	-0.273923	0.936993	-0.995430	0.644810	-0.235195	0.100536	-0.720274
44073	1.980111	-4.414293	8.485682	-0.024146	0.017936	-0.023166	-0.273114	0.936952	-0.994484	0.644373	-0.235306	0.101055	-0.720557
44074	1.971480	-4.463000	8.514673	-0.020767	0.010677	-0.016126	-0.274329	0.937258	-0.994187	0.644070	-0.235481	0.101396	-0.720723
44075	1.990961	-4.467502	8.515306	-0.028274	0.010332	-0.004663	-0.275411	0.938120	-0.993463	0.643895	-0.235716	0.101965	-0.720722
44076	1.991216	-4.477206	8.534645	-0.000796	-0.003990	0.008593	-0.274328	0.937296	-0.995825	0.644071	-0.235795	0.101947	-0.720542
44077	1.962044	-4.487456	8.442348	-0.005138	-0.002122	0.003296	-0.274331	0.938142	-0.995525	0.644146	-0.235895	0.102062	-0.720425
44078	1.976059	-4.443491	8.553185	-0.000215	-0.011359	0.019158	-0.272983	0.938528	-0.995118	0.644495	-0.236051	0.101989	-0.720072
44079	2.030300	-4.486204	8.574430	0.023167	-0.014716	0.019199	-0.273250	0.937691	-0.995552	0.644958	-0.235934	0.101609	-0.719750
44080	1.996170	-4.491689	8.477130	0.043289	-0.007178	0.008712	-0.272709	0.937426	-0.996933	0.645351	-0.235490	0.100915	-0.719641
44081	2.014018	-4.413678	8.481903	0.042022	-0.009292	0.021948	-0.272436	0.936277	-0.996701	0.645930	-0.235047	0.100346	-0.719345
44082	2.019140	-4.428152	8.477355	0.010761	-0.014647	0.012090	-0.272975	0.936011	-0.996976	0.646230	-0.235122	0.100040	-0.719094
44083	1.994609	-4.418890	8.442829	0.017734	-0.023656	0.019133	-0.272977	0.936715	-0.996680	0.646682	-0.235206	0.099623	-0.718718
44084	2.064723	-4.403046	8.488194	-0.007839	-0.011812	0.035025	-0.273515	0.936153	-0.996419	0.647216	-0.235435	0.099729	-0.718148
44085	2.090912	-4.489961	8.557060	0.025350	-0.013455	0.005056	-0.271754	0.933864	-0.997607	0.647480	-0.235305	0.099265	-0.718016
44086	2.039361	-4.466626	8.497525	0.022161	-0.006913	-0.009046	-0.273105	0.934647	-0.999342	0.647520	-0.235164	0.098794	-0.718092
44087	2.009147	-4.418626	8.443274	0.021057	-0.010656	-0.001994	-0.272295	0.934663	-1.000854	0.647656	-0.235065	0.098394	-0.718056
