# Supplementary material for: Identification of Haptic Based Guiding Using Hard Reins
Source: PLoS One. 2015 Jul 22;10(7):e0132020. doi: 10.1371/journal.pone.0132020 (PMC4511788; doi:10.1371/journal.pone.0132020)
Supplement: S8 File — (ZIP) [file pone.0132020.s008.zip › Exp2_MotionData1/Subject1/path3/T1/fc1.txt]

// Start Time: 0
// Sample rate: 25.0Hz
// Scenario: 4.9
// Firmware Version: 2.6.1
Counter	Acc_X	Acc_Y	Acc_Z	Gyr_X	Gyr_Y	Gyr_Z	Mag_X	Mag_Y	Mag_Z	Quat_w	Quat_x	Quat_y	Quat_z
3563	8.720192	-0.401510	4.461256	-0.555371	-0.031702	-0.006235	-0.862666	0.119381	-0.124679	0.532735	-0.481723	-0.291909	-0.631606
3564	8.720798	-0.336560	4.414624	-0.548031	-0.017284	-0.009766	-0.862393	0.120347	-0.123704	0.525176	-0.485981	-0.287331	-0.636752
3565	8.701697	-0.331758	4.390435	-0.558950	-0.019003	-0.013424	-0.862669	0.119792	-0.123293	0.519685	-0.488434	-0.283870	-0.640919
3566	8.706169	-0.365434	4.419798	-0.571599	-0.009967	-0.010094	-0.862939	0.117989	-0.122618	0.511825	-0.492736	-0.278848	-0.646134
3567	8.682336	-0.346134	4.390622	-0.564358	-0.013590	-0.011757	-0.864332	0.118678	-0.120389	0.506200	-0.495123	-0.275174	-0.650303
3568	8.744745	-0.385038	4.415133	-0.533509	-0.015470	-0.018455	-0.863359	0.118540	-0.121228	0.498471	-0.498957	-0.270718	-0.655195
3569	8.722837	-0.365358	4.448769	-0.561526	0.009905	-0.020711	-0.865164	0.118683	-0.121350	0.492760	-0.500889	-0.266864	-0.659608
3570	8.725268	-0.350845	4.453435	-0.571406	0.024296	-0.012952	-0.863640	0.119373	-0.121355	0.484836	-0.504496	-0.261393	-0.664900
3571	8.720376	-0.348337	4.463078	-0.556945	0.015257	-0.017151	-0.863916	0.119098	-0.122047	0.479124	-0.506260	-0.257438	-0.669229
3572	8.720423	-0.345951	4.458220	-0.553239	0.018706	-0.002090	-0.865437	0.117716	-0.122049	0.471398	-0.509709	-0.252086	-0.674116
3573	8.725288	-0.375099	4.439209	-0.567835	0.009806	-0.006631	-0.863351	0.117020	-0.122625	0.465566	-0.511634	-0.247858	-0.678267
3574	8.720602	-0.372759	4.422277	-0.547913	0.000726	-0.008996	-0.864187	0.117574	-0.121922	0.457616	-0.515133	-0.242754	-0.682859
3575	8.686749	-0.331286	4.450853	-0.562461	0.005385	-0.018928	-0.862797	0.117157	-0.122490	0.451524	-0.516932	-0.238696	-0.686973
3576	8.648084	-0.379475	4.434529	-0.567976	-0.006291	-0.020704	-0.863491	0.117299	-0.123174	0.443078	-0.520539	-0.233439	-0.691540
3577	8.690903	-0.374398	4.516563	-0.555245	-0.010099	-0.004603	-0.863487	0.116188	-0.122356	0.437070	-0.522471	-0.229403	-0.695247
3578	8.730350	-0.401983	4.396013	-0.558918	-0.015399	-0.013449	-0.864324	0.117299	-0.122477	0.428683	-0.526042	-0.224216	-0.699455
3579	8.754546	-0.346438	4.414690	-0.560652	-0.004654	-0.004678	-0.864046	0.116739	-0.120826	0.422517	-0.527869	-0.219989	-0.703164
3580	8.723565	-0.307778	4.382890	-0.560770	-0.018990	-0.013437	-0.864877	0.116184	-0.119996	0.414005	-0.531391	-0.214748	-0.707182
3581	8.721396	-0.317657	4.346762	-0.571629	-0.013532	-0.013598	-0.864877	0.116464	-0.120823	0.407423	-0.533314	-0.210465	-0.710836
3582	8.762048	-0.341850	4.383219	-0.569705	0.002647	-0.010133	-0.864873	0.115355	-0.120972	0.398866	-0.536494	-0.204827	-0.714931
3583	8.677602	-0.317093	4.392720	-0.549683	0.002430	0.002473	-0.864323	0.116460	-0.119998	0.392690	-0.537996	-0.200485	-0.718443
3584	8.721100	-0.375587	4.357073	-0.560659	-0.009178	-0.002889	-0.864465	0.117291	-0.119850	0.384204	-0.541184	-0.194938	-0.722154
3585	8.759710	-0.346743	4.371196	-0.562418	0.002564	-0.004740	-0.864325	0.117017	-0.120821	0.377663	-0.542673	-0.190422	-0.725683
3586	8.759672	-0.346713	4.376028	-0.553262	0.009648	0.004170	-0.863769	0.117015	-0.120826	0.369354	-0.545439	-0.184710	-0.729353
3587	8.749776	-0.356149	4.402724	-0.558689	0.011433	0.008514	-0.864046	0.117019	-0.121653	0.362962	-0.546734	-0.179970	-0.732769
3588	8.745098	-0.332002	4.395212	-0.544110	0.014896	0.016628	-0.864327	0.117572	-0.121092	0.354882	-0.549285	-0.174169	-0.736213
3589	8.735464	-0.336804	4.390447	-0.555111	0.009734	-0.004703	-0.862524	0.118406	-0.123308	0.348212	-0.550449	-0.169572	-0.739594
3590	8.725727	-0.334251	4.402512	-0.569493	0.024041	0.014501	-0.861970	0.118682	-0.123310	0.339782	-0.552913	-0.163309	-0.743079
3591	8.720948	-0.356073	4.385849	-0.553216	0.016850	0.004117	-0.862520	0.117435	-0.122766	0.333171	-0.553901	-0.158526	-0.746365
3592	8.723184	-0.363216	4.405254	-0.544174	0.011416	0.002485	-0.862667	0.119233	-0.121778	0.324734	-0.556221	-0.152813	-0.749543
3593	8.734424	-0.343230	4.520989	-0.564106	0.024132	0.001289	-0.861277	0.118957	-0.123174	0.317874	-0.557065	-0.147789	-0.752857
3594	8.715131	-0.398866	4.492642	-0.553211	0.022298	-0.001236	-0.862257	0.121461	-0.125352	0.309250	-0.559147	-0.141868	-0.756037
3595	8.693746	-0.350525	4.472803	-0.547867	-0.003100	0.014909	-0.861840	0.120621	-0.122876	0.302598	-0.560240	-0.137045	-0.758805
3596	8.691541	-0.374916	4.434421	-0.557846	0.007937	-0.004740	-0.861418	0.119514	-0.123858	0.293765	-0.562435	-0.131144	-0.761689
3597	8.753983	-0.355677	4.482444	-0.564224	0.007990	-0.006571	-0.861562	0.121181	-0.125084	0.286526	-0.563298	-0.126185	-0.764640
3598	8.788029	-0.307625	4.472198	-0.560386	0.036713	0.003927	-0.861421	0.120627	-0.125229	0.277811	-0.564961	-0.119944	-0.767629
3599	8.672456	-0.316804	4.433797	-0.553029	0.047445	0.007462	-0.860312	0.121182	-0.126199	0.270899	-0.565089	-0.114710	-0.770798
3600	8.686049	-0.401008	4.507202	-0.556707	0.043919	0.000352	-0.860306	0.120080	-0.128145	0.262133	-0.566484	-0.108487	-0.773701
3601	8.632837	-0.412694	4.517068	-0.542049	0.061830	0.003940	-0.860037	0.122580	-0.130056	0.255231	-0.566216	-0.103329	-0.776904
3602	8.633101	-0.422603	4.478520	-0.569410	0.036637	0.014391	-0.860871	0.123140	-0.131426	0.246475	-0.567690	-0.096748	-0.779498
3603	8.647353	-0.393424	4.521666	-0.542254	0.025736	0.010357	-0.858655	0.124245	-0.131846	0.239503	-0.567897	-0.091640	-0.782134
3604	8.623314	-0.388500	4.511979	-0.545869	0.029372	0.008519	-0.858930	0.123972	-0.132952	0.230863	-0.569231	-0.085497	-0.784455
3605	8.661979	-0.325768	4.535388	-0.557844	0.017022	-0.013646	-0.858652	0.123976	-0.134336	0.223223	-0.569500	-0.080403	-0.787005
3606	8.637327	-0.431841	4.551101	-0.549712	0.017136	-0.031264	-0.857812	0.122590	-0.134772	0.213848	-0.570847	-0.074680	-0.789193
3607	8.670738	-0.451140	4.589930	-0.585977	0.028107	-0.029984	-0.858082	0.120650	-0.134651	0.205559	-0.570912	-0.069226	-0.791841
3608	8.622866	-0.426917	4.551065	-0.555056	0.031528	-0.026110	-0.858226	0.122038	-0.135327	0.196182	-0.571925	-0.063270	-0.793985
3609	8.603325	-0.419333	4.584833	-0.567788	0.026115	-0.019153	-0.858219	0.120655	-0.136170	0.188184	-0.571833	-0.057934	-0.796390
3610	8.594913	-0.325754	4.470243	-0.550585	0.018872	-0.023315	-0.858636	0.120937	-0.137408	0.178848	-0.572898	-0.052040	-0.798181
3611	8.608643	-0.320387	4.569225	-0.561722	-0.013456	-0.029440	-0.858766	0.119142	-0.139222	0.170615	-0.573282	-0.047009	-0.800018
3612	8.654138	-0.315539	4.617432	-0.566224	-0.006239	-0.027760	-0.858763	0.118167	-0.137574	0.160967	-0.574659	-0.040985	-0.801359
3613	8.623682	-0.277306	4.517986	-0.544546	-0.026131	-0.030919	-0.859456	0.118031	-0.137984	0.152801	-0.575065	-0.036239	-0.802894
3614	8.579585	-0.237716	4.621495	-0.560766	-0.015482	-0.005529	-0.859451	0.116922	-0.137719	0.143534	-0.576449	-0.030059	-0.803866
3615	8.680816	-0.330357	4.593400	-0.555368	-0.029971	0.000826	-0.858068	0.117747	-0.136892	0.135665	-0.576850	-0.024744	-0.805126
3616	8.703357	-0.272990	4.515415	-0.561694	-0.016273	-0.015240	-0.859179	0.117744	-0.135226	0.126203	-0.578108	-0.018648	-0.805925
3617	8.662368	-0.243675	4.524807	-0.565318	-0.013549	-0.016189	-0.857516	0.118297	-0.135785	0.117861	-0.578137	-0.013285	-0.807273
3618	8.691401	-0.239071	4.517468	-0.546208	-0.009155	-0.013332	-0.858621	0.117191	-0.135927	0.108590	-0.579107	-0.007385	-0.807954
3619	8.681787	-0.268128	4.498477	-0.550769	-0.013640	-0.013362	-0.858765	0.117737	-0.133294	0.100375	-0.578978	-0.002187	-0.809138
3620	8.720289	-0.316758	4.489303	-0.544385	-0.015550	-0.004427	-0.858902	0.117743	-0.135090	0.091251	-0.579914	0.003785	-0.809542
3621	8.681629	-0.284965	4.510745	-0.553456	-0.017393	0.004319	-0.858345	0.117185	-0.134132	0.083216	-0.579726	0.009258	-0.810498
3622	8.696191	-0.253615	4.515208	-0.551659	-0.013698	-0.006291	-0.858904	0.118159	-0.134947	0.073965	-0.580514	0.015338	-0.810739
3623	8.701130	-0.258584	4.498344	-0.575260	-0.015451	0.000522	-0.858486	0.117598	-0.133159	0.065539	-0.580197	0.021152	-0.811559
3624	8.693919	-0.265833	4.491187	-0.577049	-0.010013	-0.002188	-0.858628	0.117870	-0.131635	0.056049	-0.580818	0.027703	-0.811629
3625	8.684182	-0.277823	4.496166	-0.567932	-0.004652	-0.002118	-0.858214	0.118702	-0.132183	0.047592	-0.580180	0.033407	-0.812410
3626	8.720614	-0.256427	4.476549	-0.573473	-0.015368	-0.009183	-0.859598	0.117738	-0.133011	0.038029	-0.580742	0.039819	-0.812223
3627	8.716228	-0.230092	4.432771	-0.560700	-0.010077	-0.002870	-0.860153	0.117738	-0.132454	0.029578	-0.580048	0.045413	-0.812777
3628	8.711234	-0.273554	4.433263	-0.578893	-0.012647	-0.008381	-0.858774	0.119675	-0.132445	0.019963	-0.580422	0.051926	-0.812413
3629	8.720851	-0.292976	4.428635	-0.547023	-0.002928	-0.003645	-0.857942	0.119667	-0.130793	0.011591	-0.579471	0.057310	-0.812893
3630	8.725631	-0.295392	4.433487	-0.555144	0.000627	0.005970	-0.858352	0.118283	-0.130942	0.002475	-0.579463	0.063607	-0.812509
3631	8.725657	-0.278448	4.438130	-0.564213	0.000622	0.011173	-0.858076	0.118841	-0.132321	-0.005912	-0.578304	0.069457	-0.812838
3632	8.744532	-0.258828	4.503121	-0.567836	0.011565	-0.001318	-0.858776	0.120228	-0.132301	-0.015299	-0.577988	0.075870	-0.812366
3633	8.732168	-0.321529	4.511086	-0.569757	0.000886	-0.015440	-0.858217	0.119536	-0.132727	-0.024228	-0.576717	0.081513	-0.812506
3634	8.705855	-0.290042	4.496273	-0.543402	-0.006610	0.002607	-0.857943	0.119945	-0.131067	-0.033228	-0.576557	0.087575	-0.811670
3635	8.686953	-0.292671	4.443173	-0.562492	-0.001869	-0.013571	-0.859332	0.120227	-0.131468	-0.042080	-0.575189	0.093126	-0.811612
3636	8.674549	-0.287473	4.489038	-0.571564	0.000866	-0.012813	-0.858219	0.119669	-0.131205	-0.051650	-0.574772	0.099452	-0.810604
3637	8.703881	-0.254026	4.457216	-0.542523	-0.006531	-0.006224	-0.857391	0.120775	-0.130924	-0.060180	-0.573340	0.104769	-0.810360
3638	8.747215	-0.312302	4.440916	-0.555267	-0.012740	-0.008110	-0.857843	0.120124	-0.130792	-0.069437	-0.573009	0.110888	-0.809038
3639	8.732718	-0.331587	4.433902	-0.558845	-0.006450	-0.004657	-0.857852	0.121920	-0.128838	-0.078156	-0.571411	0.116483	-0.808587
3640	8.711288	-0.314719	4.404750	-0.564332	-0.009063	-0.011783	-0.857569	0.120954	-0.130509	-0.087557	-0.570875	0.122686	-0.807084
3641	8.686832	-0.384593	4.412810	-0.564371	-0.024507	0.001566	-0.859096	0.121101	-0.131740	-0.096212	-0.569399	0.128466	-0.806241
3642	8.716125	-0.331724	4.395268	-0.553519	-0.033603	0.006186	-0.857571	0.121229	-0.129677	-0.105108	-0.569093	0.134726	-0.804323
3643	8.735414	-0.346374	4.390574	-0.543465	-0.020987	0.000921	-0.858411	0.122473	-0.127999	-0.113559	-0.567466	0.140141	-0.803397
3644	8.706548	-0.341420	4.380893	-0.555245	-0.028334	0.022054	-0.858408	0.121919	-0.128281	-0.122199	-0.566891	0.146579	-0.801385
3645	8.750127	-0.334536	4.366261	-0.571538	-0.017414	0.019153	-0.857019	0.121636	-0.127465	-0.130695	-0.564951	0.152625	-0.800284
3646	8.716451	-0.285937	4.375428	-0.546170	-0.028374	0.022170	-0.857859	0.123022	-0.126891	-0.139190	-0.564265	0.158898	-0.798112
3647	8.803160	-0.291195	4.394700	-0.542579	-0.027368	0.009837	-0.857578	0.122469	-0.127314	-0.147487	-0.562454	0.164379	-0.796789
3648	8.759687	-0.349065	4.371243	-0.561533	-0.010165	0.009495	-0.856895	0.124821	-0.126604	-0.156375	-0.561339	0.170675	-0.794554
3649	8.740188	-0.409381	4.367109	-0.553359	-0.010177	0.006040	-0.856897	0.125095	-0.125495	-0.164905	-0.559096	0.176211	-0.793201
3650	8.759419	-0.428833	4.367301	-0.558912	-0.026351	0.004307	-0.857181	0.126199	-0.123823	-0.173741	-0.558125	0.182431	-0.790588
3651	8.754703	-0.380415	4.376431	-0.538877	-0.016534	0.004486	-0.857171	0.124264	-0.125502	-0.182101	-0.555899	0.187712	-0.789037
3652	8.721218	-0.390142	4.333095	-0.573556	-0.040634	-0.002855	-0.856349	0.126895	-0.125481	-0.191107	-0.554988	0.194105	-0.785996
3653	8.687186	-0.355796	4.381079	-0.568111	-0.049843	0.015838	-0.854819	0.126055	-0.123981	-0.199470	-0.552990	0.200061	-0.783830
3654	8.829969	-0.468513	4.275837	-0.547311	-0.064254	0.006458	-0.855377	0.126190	-0.122316	-0.207888	-0.552379	0.206203	-0.780474
3655	8.857111	-0.401299	4.231561	-0.560914	-0.049597	-0.012352	-0.854273	0.127428	-0.120239	-0.216590	-0.550382	0.211696	-0.778045
3656	8.750762	-0.444123	4.232181	-0.555350	-0.035262	-0.007979	-0.853719	0.127705	-0.120655	-0.225383	-0.549208	0.217643	-0.774729
3657	8.861846	-0.435188	4.227100	-0.540865	-0.044359	-0.004191	-0.853717	0.126866	-0.118175	-0.233727	-0.547042	0.222857	-0.772303
3658	8.846888	-0.422589	4.294631	-0.569792	-0.018989	-0.005574	-0.854273	0.126726	-0.117343	-0.242651	-0.545402	0.228935	-0.768925
3659	8.812683	-0.482630	4.319508	-0.540718	-0.015475	-0.011464	-0.853715	0.126170	-0.117492	-0.251198	-0.542684	0.233890	-0.766609
3660	8.760762	-0.451737	4.183930	-0.579872	-0.049783	0.016597	-0.852896	0.128932	-0.114981	-0.259676	-0.541218	0.240474	-0.762773
3661	8.881573	-0.423533	4.178622	-0.560747	-0.035362	0.007914	-0.852900	0.129479	-0.112488	-0.268007	-0.538477	0.246001	-0.760064
3662	8.809206	-0.464306	4.155013	-0.560569	-0.005591	0.002406	-0.852625	0.130031	-0.112069	-0.276633	-0.536371	0.251856	-0.756538
3663	8.859697	-0.479016	4.172022	-0.554267	-0.019212	0.011418	-0.852762	0.129334	-0.110555	-0.284869	-0.533262	0.257192	-0.753879
3664	8.847445	-0.493331	4.189111	-0.529637	-0.010459	0.026686	-0.853046	0.131000	-0.111365	-0.292700	-0.531151	0.262819	-0.750421
3665	8.818849	-0.447392	4.164475	-0.554984	-0.002334	0.037841	-0.853607	0.132388	-0.111623	-0.300581	-0.527514	0.268302	-0.747926
3666	8.823029	-0.449320	4.246639	-0.554889	0.005611	0.055483	-0.852500	0.133220	-0.112314	-0.308258	-0.524738	0.274470	-0.744509
3667	8.774930	-0.415219	4.241490	-0.556809	-0.006934	0.048455	-0.852093	0.135433	-0.111188	-0.315921	-0.520968	0.280068	-0.741855
3668	8.827881	-0.422711	4.256000	-0.565923	-0.010472	0.046610	-0.851961	0.137239	-0.112553	-0.323672	-0.518286	0.286354	-0.737982
3669	8.823155	-0.386405	4.260433	-0.543993	0.014700	0.041408	-0.851970	0.139177	-0.111980	-0.331377	-0.514187	0.291491	-0.735414
3670	8.761421	-0.338355	4.153671	-0.554321	-0.024607	0.009680	-0.850713	0.137511	-0.112007	-0.339380	-0.511875	0.297268	-0.731052
3671	8.841660	-0.463437	4.326503	-0.577014	-0.031901	0.030683	-0.850997	0.138757	-0.111301	-0.347253	-0.508164	0.303025	-0.727572
3672	8.819396	-0.353309	4.139264	-0.558837	-0.023726	0.014940	-0.851129	0.137235	-0.111868	-0.355137	-0.505652	0.308856	-0.723050
3673	8.940525	-0.301125	4.104694	-0.555130	-0.008377	0.011384	-0.850452	0.141109	-0.110313	-0.363149	-0.501739	0.313870	-0.719629
3674	8.804867	-0.454976	4.096928	-0.564202	-0.000970	-0.008277	-0.851144	0.140556	-0.110452	-0.371465	-0.498878	0.319320	-0.714962
3675	8.872509	-0.397289	4.115522	-0.555145	-0.010135	0.005175	-0.851420	0.140281	-0.110729	-0.379482	-0.494894	0.324222	-0.711304
3676	8.930395	-0.484885	4.077765	-0.553323	-0.013767	0.007875	-0.851703	0.141390	-0.110715	-0.387275	-0.492067	0.329708	-0.706528
3677	8.892074	-0.324907	4.117105	-0.556918	-0.004779	0.012212	-0.851431	0.142494	-0.109462	-0.395170	-0.487821	0.334598	-0.702791
3678	8.877804	-0.383157	4.062203	-0.560575	-0.006477	0.002441	-0.851435	0.143606	-0.110418	-0.403053	-0.484746	0.340011	-0.697827
3679	8.899390	-0.349253	4.095622	-0.545934	0.016029	-0.002827	-0.851432	0.142773	-0.109874	-0.411114	-0.480274	0.344367	-0.694070
3680	8.896492	-0.407015	4.130095	-0.567817	0.015454	-0.027859	-0.850040	0.141938	-0.109893	-0.419525	-0.476914	0.349340	-0.688849
3681	8.833508	-0.459747	4.135600	-0.560537	0.015401	-0.026909	-0.850868	0.140831	-0.109898	-0.427964	-0.472361	0.353603	-0.684607
3682	8.886727	-0.411711	4.142241	-0.560544	0.011733	-0.018908	-0.851559	0.140283	-0.111281	-0.436038	-0.468921	0.358515	-0.679302
3683	8.876925	-0.435767	4.149771	-0.556881	0.017135	-0.020673	-0.849336	0.139720	-0.110336	-0.444272	-0.464199	0.362700	-0.674974
3684	8.828882	-0.377472	4.149185	-0.554979	0.022368	-0.002992	-0.851558	0.140427	-0.113076	-0.452035	-0.460424	0.367514	-0.669782
3685	8.857410	-0.391847	4.197629	-0.565009	0.011508	0.007574	-0.851830	0.138901	-0.112260	-0.459824	-0.455369	0.372049	-0.665417
3686	8.905336	-0.362790	4.255228	-0.578555	0.025977	0.009107	-0.850168	0.140290	-0.114470	-0.467543	-0.451120	0.377174	-0.660026
3687	8.839583	-0.349299	4.028051	-0.573198	0.005238	0.008412	-0.850028	0.140011	-0.114060	-0.475238	-0.445938	0.381811	-0.655368
3688	8.881284	-0.449960	4.203078	-0.550493	0.000514	0.020194	-0.850313	0.141954	-0.114590	-0.482238	-0.442086	0.386823	-0.649903
3689	8.846074	-0.368126	4.115232	-0.567698	0.005040	0.027049	-0.849760	0.142648	-0.115417	-0.489531	-0.436696	0.391482	-0.645289
3690	8.886613	-0.387380	4.168547	-0.545884	0.011293	0.021962	-0.849907	0.144451	-0.115397	-0.496425	-0.432628	0.396266	-0.639819
3691	8.858110	-0.326973	4.138918	-0.562106	0.026583	0.033182	-0.847540	0.143203	-0.117087	-0.503652	-0.426853	0.400619	-0.635323
3692	8.840955	-0.326653	4.172763	-0.553064	0.022055	0.030656	-0.849213	0.144731	-0.116782	-0.510453	-0.422399	0.405382	-0.629827
3693	8.867626	-0.382670	4.129862	-0.540268	0.036477	0.023640	-0.847826	0.145567	-0.119134	-0.517586	-0.416693	0.409202	-0.625320
3694	8.867006	-0.377319	4.211951	-0.543002	0.038305	0.021825	-0.846992	0.145427	-0.119418	-0.524415	-0.412105	0.413516	-0.619809
3695	8.832978	-0.391451	4.236316	-0.569344	0.040260	0.017956	-0.847413	0.146677	-0.119955	-0.531776	-0.405986	0.417534	-0.614862
3696	8.818533	-0.342912	4.255122	-0.574746	0.041041	0.033814	-0.845888	0.147792	-0.122996	-0.538599	-0.400821	0.422217	-0.609086
3697	8.791837	-0.337775	4.276845	-0.560250	0.037397	0.030461	-0.848109	0.148222	-0.125739	-0.545584	-0.394622	0.426172	-0.604143
3698	8.808339	-0.395736	4.299215	-0.545788	0.021961	0.036028	-0.844784	0.150021	-0.127266	-0.551845	-0.389879	0.430638	-0.598341
3699	8.781634	-0.407558	4.313879	-0.534879	0.031043	0.021938	-0.845479	0.150581	-0.128361	-0.558562	-0.384011	0.434209	-0.593302
3700	8.730675	-0.402162	4.352545	-0.535020	0.016749	0.007858	-0.845206	0.151971	-0.129731	-0.564893	-0.379598	0.438300	-0.587108
3701	8.759402	-0.453056	4.357907	-0.571320	0.009523	0.028709	-0.845761	0.151975	-0.130556	-0.571499	-0.373414	0.442507	-0.581497
3702	8.745006	-0.431219	4.357682	-0.543048	0.026474	0.032474	-0.846594	0.152260	-0.132482	-0.577545	-0.368488	0.446676	-0.575447
3703	8.716586	-0.506611	4.252253	-0.572247	0.009653	0.014532	-0.846044	0.153786	-0.133300	-0.584183	-0.362318	0.450700	-0.569495
3704	8.696210	-0.491078	4.397073	-0.553117	0.012997	0.032419	-0.844938	0.154611	-0.132056	-0.590035	-0.357337	0.455042	-0.563122
3705	8.739374	-0.602623	4.378931	-0.556894	-0.012187	0.029871	-0.844518	0.153920	-0.133034	-0.596050	-0.351359	0.459169	-0.557167
3706	8.749530	-0.554617	4.337308	-0.558701	-0.003043	0.016534	-0.842575	0.154336	-0.134288	-0.601821	-0.346548	0.463551	-0.550307
3707	8.705969	-0.532429	4.363696	-0.542331	0.004130	0.011367	-0.843827	0.155454	-0.136341	-0.607950	-0.340646	0.467102	-0.544218
3708	8.770798	-0.520453	4.411798	-0.525860	0.022013	0.018539	-0.843411	0.155172	-0.134964	-0.613557	-0.335853	0.470736	-0.537735
3709	8.720584	-0.442950	4.389255	-0.547702	0.022212	0.007667	-0.844107	0.155589	-0.134955	-0.619796	-0.329642	0.474006	-0.531515
3710	8.686707	-0.500834	4.373034	-0.557749	0.018779	-0.006597	-0.844246	0.155730	-0.135505	-0.625696	-0.324643	0.477753	-0.524274
3711	8.778787	-0.511413	4.319874	-0.556771	0.022278	0.005798	-0.846462	0.154487	-0.135501	-0.631863	-0.318254	0.481005	-0.517781
3712	8.822464	-0.429472	4.328566	-0.565870	0.022330	0.005710	-0.845914	0.156148	-0.135212	-0.637552	-0.312910	0.484762	-0.510511
3713	8.690596	-0.390554	4.236496	-0.550554	0.017129	-0.025943	-0.845909	0.155040	-0.135361	-0.643793	-0.306890	0.487714	-0.503473
3714	8.780033	-0.342760	4.240675	-0.571514	0.012817	-0.034984	-0.847294	0.154492	-0.136462	-0.649661	-0.301875	0.491278	-0.495438
3715	8.876283	-0.347988	4.274430	-0.553202	0.037051	-0.033132	-0.846176	0.152828	-0.137041	-0.656014	-0.295629	0.493845	-0.488228
3716	8.688403	-0.308309	4.247662	-0.578721	0.033742	-0.054673	-0.846449	0.151720	-0.136912	-0.662133	-0.290416	0.496967	-0.479857
3717	8.722244	-0.298872	4.245095	-0.571506	0.022852	-0.049206	-0.846719	0.150058	-0.137065	-0.668423	-0.284158	0.499684	-0.471996
3718	8.802485	-0.200489	4.214897	-0.546232	0.002988	-0.055835	-0.847125	0.147848	-0.139158	-0.673866	-0.279595	0.502774	-0.463626
3719	8.828674	-0.028277	4.343410	-0.564260	0.030045	-0.049114	-0.849060	0.145771	-0.138612	-0.680005	-0.273313	0.505200	-0.455704
3720	8.820117	-0.007292	4.212718	-0.553451	0.008309	-0.041770	-0.849336	0.145636	-0.139302	-0.685222	-0.268378	0.508242	-0.447363
3721	8.923797	-0.022894	4.526847	-0.553629	-0.015164	-0.036315	-0.849883	0.143979	-0.140974	-0.690550	-0.262471	0.511132	-0.439311
3722	8.837683	0.078833	4.477505	-0.557222	0.003046	-0.055933	-0.850158	0.142864	-0.138910	-0.695668	-0.257603	0.514079	-0.430592
3723	8.694455	-0.052891	4.522656	-0.554372	0.004553	-0.027649	-0.848489	0.142028	-0.138655	-0.700954	-0.251371	0.516611	-0.422599
3724	8.749861	-0.108907	4.508710	-0.553343	-0.009493	0.030840	-0.848487	0.141612	-0.138797	-0.704998	-0.245695	0.520017	-0.414963
3725	8.713943	-0.094364	4.479603	-0.553257	-0.010638	0.057383	-0.848213	0.142863	-0.140031	-0.709239	-0.238681	0.523048	-0.407961
3726	8.693330	-0.099974	4.334726	-0.571438	-0.026927	0.074965	-0.847385	0.143689	-0.138646	-0.712647	-0.232367	0.526947	-0.400583
3727	8.712219	-0.031891	4.420921	-0.553278	-0.032563	0.091144	-0.847400	0.147433	-0.139160	-0.716218	-0.225146	0.530322	-0.393828
3728	8.695528	0.040765	4.429798	-0.549706	-0.043440	0.096566	-0.846299	0.149650	-0.139837	-0.719006	-0.218987	0.534268	-0.386825
3729	8.627447	-0.052923	4.450263	-0.556832	-0.034601	0.117633	-0.844921	0.151861	-0.138719	-0.722208	-0.211425	0.537683	-0.380280
3730	8.651197	-0.093969	4.479682	-0.565851	-0.031984	0.131664	-0.845221	0.157126	-0.137833	-0.724747	-0.204515	0.541623	-0.373578
3731	8.639447	-0.040826	4.464609	-0.560358	-0.022066	0.128133	-0.842740	0.161560	-0.139189	-0.727858	-0.196676	0.544787	-0.367081
3732	8.552970	0.005448	4.435215	-0.542182	-0.014855	0.117676	-0.842473	0.164335	-0.140268	-0.730422	-0.190084	0.548130	-0.360424
3733	8.527932	-0.063954	4.518170	-0.571077	-0.004204	0.149101	-0.839987	0.167378	-0.140117	-0.733461	-0.181717	0.551042	-0.354072
3734	8.498628	-0.012507	4.585307	-0.557420	0.002953	0.149207	-0.838791	0.172426	-0.142844	-0.735879	-0.174381	0.554236	-0.347701
3735	8.430482	0.044134	4.686243	-0.567382	0.017503	0.138373	-0.837697	0.176726	-0.144467	-0.739062	-0.166028	0.556602	-0.341198
3736	8.517561	0.116136	4.694987	-0.543708	0.037354	0.124401	-0.835764	0.179919	-0.147214	-0.741815	-0.158890	0.558989	-0.334658
3737	8.833023	-0.014249	5.029444	-0.541867	0.053663	0.115508	-0.833552	0.182975	-0.150518	-0.745323	-0.150929	0.560407	-0.328112
3738	8.717859	0.034411	4.966236	-0.549894	0.084455	0.101056	-0.832314	0.186169	-0.153260	-0.748605	-0.143608	0.561941	-0.321231
3739	8.490108	-0.191260	4.973891	-0.559708	0.133570	0.051024	-0.829833	0.191166	-0.156684	-0.753318	-0.135587	0.561917	-0.313651
3740	8.324315	-0.236370	4.549380	-0.545649	0.072728	-0.003305	-0.827614	0.192696	-0.160003	-0.756926	-0.129526	0.563178	-0.305151
3741	8.767387	-0.708601	4.447748	-0.542112	0.047568	-0.008382	-0.827481	0.193941	-0.159300	-0.760800	-0.122971	0.564019	-0.296553
3742	8.704803	-1.188247	4.197076	-0.561950	-0.000059	0.085388	-0.826235	0.195054	-0.161372	-0.762910	-0.116058	0.566566	-0.288967
3743	8.887829	-1.402387	4.143650	-0.559790	-0.004558	0.184533	-0.823895	0.199756	-0.159544	-0.764910	-0.107338	0.568633	-0.282928
3744	9.031928	-1.363953	4.251753	-0.563622	-0.037042	0.193563	-0.822117	0.205989	-0.158940	-0.765799	-0.099351	0.571877	-0.276837
3745	8.853377	-1.246510	4.303836	-0.571207	-0.056364	0.140491	-0.819918	0.211253	-0.159179	-0.767281	-0.091244	0.574578	-0.269842
3746	8.647519	-0.982375	4.214184	-0.569674	-0.055658	0.060883	-0.817989	0.215135	-0.160675	-0.768507	-0.084760	0.577757	-0.261553
3747	8.753096	-1.033451	4.267767	-0.549972	-0.115451	0.088033	-0.818835	0.217623	-0.157878	-0.769363	-0.077903	0.581009	-0.253850
3748	8.805066	-1.258287	4.304032	-0.573392	-0.079158	0.071592	-0.816897	0.218861	-0.156221	-0.770076	-0.071340	0.584451	-0.245582
3749	8.960756	-1.265595	4.451288	-0.568562	-0.036065	0.087332	-0.814680	0.219964	-0.155950	-0.771702	-0.063813	0.586418	-0.237734
3750	8.685004	-1.219713	4.555038	-0.535059	-0.042422	0.071784	-0.815668	0.223853	-0.157561	-0.772605	-0.057635	0.588979	-0.229921
3751	8.558142	-1.035542	4.509663	-0.553298	-0.035777	0.043221	-0.814838	0.224684	-0.157836	-0.774247	-0.050877	0.590655	-0.221539
3752	8.507166	-0.983604	4.262708	-0.546240	-0.060792	0.016926	-0.813307	0.223285	-0.154958	-0.775011	-0.045233	0.593361	-0.212683
3753	8.674453	-0.990607	4.470348	-0.560962	-0.084120	0.015151	-0.813722	0.223149	-0.155510	-0.776028	-0.038929	0.595627	-0.203700
3754	8.614763	-0.891372	4.435495	-0.546457	-0.063983	-0.027263	-0.814839	0.224537	-0.155210	-0.776741	-0.033805	0.598209	-0.194105
3755	8.629954	-0.977352	4.612810	-0.562778	-0.041131	-0.055919	-0.814134	0.221759	-0.154138	-0.778366	-0.028183	0.599579	-0.184002
3756	8.567262	-0.904285	4.641072	-0.559068	-0.018501	-0.070174	-0.815649	0.218572	-0.153607	-0.779583	-0.023187	0.601319	-0.173573
3757	8.403441	-0.903479	4.605041	-0.566277	-0.013110	-0.066785	-0.816758	0.218158	-0.153326	-0.781385	-0.017570	0.602060	-0.163254
3758	8.453781	-0.774584	4.400581	-0.564568	-0.012778	-0.102116	-0.817308	0.216631	-0.152231	-0.782553	-0.012836	0.603552	-0.152220
3759	8.636821	-0.911175	4.382532	-0.558119	0.019990	-0.140260	-0.818407	0.213860	-0.151975	-0.784762	-0.008166	0.603527	-0.140842
3760	8.507246	-1.180475	4.467858	-0.557656	0.088410	-0.138086	-0.820619	0.211648	-0.152257	-0.787014	-0.003666	0.603220	-0.129307
3761	8.397544	-1.183739	4.608176	-0.545444	0.156802	-0.137508	-0.819215	0.208604	-0.155064	-0.790627	0.001199	0.600792	-0.118140
3762	8.801763	-1.059276	4.823696	-0.563464	0.207638	-0.165367	-0.822809	0.205014	-0.157009	-0.794110	0.005775	0.598419	-0.106071
3763	9.289081	-0.887705	4.927438	-0.556670	0.162978	-0.204705	-0.822372	0.201288	-0.162581	-0.797674	0.010017	0.595681	-0.093701
3764	8.667675	-0.812054	4.806620	-0.563973	0.122828	-0.152462	-0.824570	0.195890	-0.163865	-0.799836	0.014596	0.594437	-0.081814
3765	9.217884	-1.232405	4.607621	-0.527427	0.054548	0.012111	-0.823873	0.195757	-0.165945	-0.801504	0.020747	0.593117	-0.073297
3766	9.046421	-0.956858	4.445313	-0.592575	0.127426	-0.043053	-0.824557	0.194106	-0.169413	-0.803291	0.027088	0.591648	-0.062796
3767	7.951412	-0.256284	4.081376	-0.557109	0.096534	-0.240725	-0.823428	0.189946	-0.170018	-0.805532	0.030751	0.589649	-0.049860
3768	7.712160	0.194378	4.030762	-0.545434	-0.067561	-0.234261	-0.825359	0.186619	-0.168516	-0.804996	0.033876	0.591159	-0.036945
3769	9.084417	0.254308	4.175640	-0.558521	-0.145356	-0.175269	-0.826728	0.180501	-0.161933	-0.804052	0.038041	0.592807	-0.025181
3770	9.531376	-0.593356	4.324634	-0.572630	-0.144341	-0.079923	-0.828112	0.177984	-0.154482	-0.802228	0.043376	0.595264	-0.014475
3771	9.197997	-0.234674	4.540944	-0.555364	-0.050077	0.043516	-0.827957	0.173535	-0.150382	-0.802116	0.050081	0.595032	-0.006192
3772	8.623819	-0.214231	4.526988	-0.566185	-0.000778	-0.029567	-0.829778	0.177142	-0.150054	-0.801769	0.055944	0.594998	0.003755
3773	8.258003	-0.127897	4.439534	-0.554044	-0.050557	-0.114104	-0.827686	0.174495	-0.147609	-0.801467	0.060714	0.594772	0.014535
3774	8.461461	-0.185527	4.316683	-0.550424	-0.074271	-0.081145	-0.828511	0.171851	-0.143897	-0.800042	0.065718	0.595808	0.025030
3775	8.630484	-0.201211	4.297303	-0.555924	-0.114400	-0.022543	-0.828101	0.172670	-0.140159	-0.798816	0.071598	0.596315	0.034277
3776	8.766301	-0.202612	4.210157	-0.542901	-0.073117	-0.009343	-0.828232	0.170307	-0.138108	-0.797249	0.077323	0.597094	0.043524
3777	8.756915	-0.122783	4.214111	-0.573680	-0.071456	0.022142	-0.828373	0.170439	-0.136032	-0.796362	0.083951	0.596676	0.052326
3778	8.655683	-0.158602	4.180820	-0.582410	-0.021050	0.030553	-0.826571	0.170986	-0.135072	-0.795188	0.090719	0.596379	0.061475
3779	8.539425	-0.169648	4.229422	-0.554883	0.001858	0.071400	-0.826578	0.172649	-0.134917	-0.795085	0.097518	0.594571	0.069388
3780	8.504601	-0.224340	4.336387	-0.552581	0.064618	0.102869	-0.825476	0.175431	-0.138491	-0.794891	0.104546	0.592675	0.077172
3781	8.465853	-0.122185	4.402950	-0.537834	0.111525	0.088601	-0.826040	0.178357	-0.142743	-0.795983	0.111080	0.588962	0.084825
3782	8.427537	0.093535	4.468246	-0.544918	0.162242	0.063454	-0.823823	0.180731	-0.149510	-0.796706	0.117348	0.585473	0.093328
3783	8.885791	-0.137455	4.702157	-0.559148	0.194444	0.100297	-0.820633	0.182679	-0.154077	-0.798564	0.124159	0.580199	0.101240
3784	8.586928	-0.342379	4.864306	-0.580357	0.293703	0.088729	-0.818977	0.186583	-0.162068	-0.800551	0.131007	0.574322	0.110038
3785	9.661524	-0.602746	5.271680	-0.553763	0.218330	0.052515	-0.816755	0.188268	-0.170086	-0.802379	0.137106	0.568596	0.118691
3786	9.440176	-0.276626	5.031559	-0.552901	0.132976	-0.073446	-0.816205	0.190782	-0.176424	-0.801985	0.142007	0.565628	0.129301
3787	8.256476	-0.482955	4.465243	-0.542581	0.026763	-0.103877	-0.815083	0.188850	-0.179771	-0.801070	0.146597	0.563253	0.139798
3788	7.842224	-0.882882	3.856567	-0.562308	-0.043012	0.044833	-0.816196	0.189267	-0.179343	-0.798778	0.153425	0.562574	0.148070
3789	8.822200	-1.267807	3.958611	-0.555216	-0.079102	0.057669	-0.816203	0.190648	-0.177670	-0.796882	0.160358	0.561251	0.155763
3790	9.221793	-1.036829	4.199527	-0.546634	-0.085306	-0.051788	-0.816205	0.190642	-0.176011	-0.793669	0.165951	0.561473	0.165220
3791	9.365853	-0.659032	4.475387	-0.559553	-0.086808	-0.075750	-0.816751	0.187580	-0.171614	-0.791043	0.171473	0.560546	0.175034
3792	8.698905	-0.523226	4.653557	-0.548468	-0.045374	-0.089272	-0.818968	0.186193	-0.169952	-0.787929	0.176504	0.560106	0.185190
3793	8.158369	-0.767073	4.531363	-0.561147	-0.028771	-0.133005	-0.819523	0.185353	-0.167192	-0.785523	0.181182	0.558273	0.196108
3794	8.453963	-0.854718	4.338656	-0.543361	-0.089980	-0.143863	-0.820759	0.181743	-0.164454	-0.781493	0.185663	0.558583	0.206840
3795	8.585834	-0.755481	4.496836	-0.558683	-0.033549	-0.197435	-0.821718	0.177710	-0.159788	-0.778535	0.189580	0.556882	0.218691
3796	8.553032	-0.686255	4.713558	-0.561315	-0.011938	-0.195838	-0.822946	0.171739	-0.155969	-0.774835	0.193389	0.555907	0.230650
3797	8.379156	-0.706876	4.718853	-0.548531	-0.025004	-0.154953	-0.825848	0.168136	-0.154463	-0.771954	0.197571	0.553734	0.241726
3798	8.089764	-0.712482	4.690309	-0.573968	-0.030354	-0.151738	-0.824727	0.165213	-0.151598	-0.767952	0.202104	0.552631	0.252988
3799	8.105212	-0.606714	4.616625	-0.564944	-0.044901	-0.140907	-0.824988	0.161051	-0.150533	-0.764615	0.206783	0.550414	0.263913
3800	8.440683	-0.788213	4.526389	-0.560892	-0.001974	-0.103919	-0.824976	0.157716	-0.148079	-0.760986	0.211443	0.548576	0.274328
3801	8.389472	-0.651728	4.660237	-0.558412	0.071199	-0.028260	-0.825244	0.155779	-0.148927	-0.759331	0.216629	0.543952	0.283908
3802	8.208886	-0.583053	4.640383	-0.557206	0.127158	-0.041886	-0.825233	0.154130	-0.153644	-0.757253	0.221151	0.539758	0.293804
3803	8.431806	-0.350553	4.946753	-0.545478	0.152732	-0.083423	-0.825229	0.153865	-0.157380	-0.755985	0.225061	0.534011	0.304412
3804	9.021097	-0.165581	4.977726	-0.547276	0.208485	-0.161492	-0.824802	0.152355	-0.162238	-0.753864	0.227607	0.529012	0.316274
3805	9.210860	-0.117588	5.114655	-0.543209	0.139140	-0.164519	-0.824778	0.147375	-0.165607	-0.751681	0.230687	0.523623	0.327993
3806	9.292719	-0.565873	4.614580	-0.555062	-0.026987	0.079622	-0.823242	0.145714	-0.167572	-0.748391	0.237349	0.520836	0.335122
3807	8.897518	-0.056314	4.164859	-0.531133	0.069160	-0.004724	-0.821454	0.149307	-0.165060	-0.746320	0.242374	0.515713	0.343949
3808	7.835281	0.281779	3.447339	-0.539400	-0.001149	-0.204457	-0.824923	0.148199	-0.162971	-0.741242	0.245653	0.513872	0.355176
3809	9.492570	0.157433	3.779932	-0.544367	-0.213776	-0.181670	-0.826718	0.144578	-0.156773	-0.734684	0.251028	0.513579	0.365324
3810	9.985064	-0.624341	3.691352	-0.548488	-0.149239	0.058512	-0.826307	0.144273	-0.148484	-0.729719	0.258120	0.512396	0.371933
3811	9.251326	-0.214854	3.900382	-0.560663	-0.048331	0.055873	-0.826745	0.148698	-0.144564	-0.726258	0.264965	0.508254	0.379501
3812	8.381080	0.128727	4.252881	-0.549962	0.006814	-0.080726	-0.827998	0.149253	-0.143996	-0.721642	0.269440	0.505397	0.388856
3813	8.184614	-0.070410	4.284359	-0.526443	-0.015872	-0.078609	-0.827304	0.148548	-0.140690	-0.717429	0.274154	0.501597	0.398165
3814	8.703096	-0.037025	4.348528	-0.557249	-0.035213	-0.009742	-0.827585	0.149237	-0.139437	-0.712720	0.279718	0.498762	0.406233
3815	8.760047	-0.162641	4.412673	-0.560882	-0.046169	0.007968	-0.826757	0.149778	-0.135843	-0.708466	0.286015	0.494486	0.414433
3816	8.556902	-0.156165	4.470859	-0.564117	-0.005135	0.051867	-0.828145	0.149223	-0.134732	-0.704340	0.291977	0.490693	0.421753
3817	8.396267	-0.318874	4.567118	-0.556867	-0.025262	0.078556	-0.826902	0.151025	-0.135276	-0.700678	0.298716	0.485578	0.428991
3818	8.445400	-0.092047	4.564521	-0.562414	-0.039717	0.087465	-0.825252	0.154482	-0.133870	-0.696355	0.305235	0.481957	0.435476
3819	8.531079	-0.025700	4.440444	-0.572511	-0.063166	0.097254	-0.825684	0.158366	-0.134380	-0.692166	0.312661	0.476959	0.442334
3820	8.635949	0.093942	4.356821	-0.565266	-0.070477	0.107156	-0.824999	0.160020	-0.131880	-0.687533	0.319612	0.473502	0.448265
3821	8.598046	0.151780	4.293407	-0.560795	-0.062968	0.071779	-0.822507	0.161678	-0.131882	-0.682959	0.326576	0.468623	0.455310
3822	8.563686	0.198512	4.389576	-0.549655	-0.027100	0.084068	-0.822239	0.164314	-0.132686	-0.678465	0.332633	0.464746	0.461576
3823	8.462525	0.211111	4.370243	-0.572200	0.003712	0.074751	-0.820723	0.166805	-0.132395	-0.674232	0.339099	0.458686	0.469075
3824	8.394508	0.134337	4.390519	-0.572016	0.043536	0.053252	-0.819338	0.167914	-0.133224	-0.669782	0.344444	0.453736	0.476313
3825	8.371307	0.240380	4.321716	-0.552746	0.088707	0.030212	-0.820178	0.170145	-0.136513	-0.665789	0.349353	0.446871	0.484751
3826	9.387571	0.000104	4.791762	-0.549879	0.121158	0.037278	-0.819623	0.170846	-0.139551	-0.661865	0.353431	0.441086	0.492407
3827	9.000442	0.035345	4.627592	-0.564264	0.153866	0.010303	-0.819074	0.173355	-0.143954	-0.657914	0.357591	0.433232	0.501586
3828	9.635181	-0.454415	5.006704	-0.556179	0.137602	0.015854	-0.817554	0.175580	-0.147399	-0.653693	0.361313	0.427194	0.509552
3829	9.169960	-0.116474	4.479260	-0.556927	0.092131	-0.137829	-0.817267	0.173923	-0.149354	-0.647482	0.364651	0.421142	0.520035
3830	8.707459	-0.443876	4.212928	-0.547804	0.044599	-0.073860	-0.820731	0.171847	-0.147966	-0.641427	0.368352	0.416915	0.528270
3831	8.819738	-0.654054	3.949350	-0.561364	-0.009349	0.021862	-0.818936	0.174340	-0.148507	-0.635751	0.374081	0.410829	0.535821
3832	8.652232	-0.591125	3.796657	-0.553738	-0.067383	-0.041405	-0.819491	0.174059	-0.147123	-0.628887	0.379240	0.407625	0.542698
3833	9.529582	-0.489142	3.985218	-0.559644	-0.099216	-0.093289	-0.820458	0.172249	-0.143955	-0.621012	0.384907	0.403471	0.550819
3834	9.348948	-0.245914	4.055229	-0.555958	-0.037216	-0.177676	-0.821839	0.169466	-0.139825	-0.612688	0.388551	0.400791	0.559472
3835	8.860331	-0.547230	4.054433	-0.550426	-0.084951	-0.089001	-0.825483	0.169517	-0.137036	-0.604807	0.393899	0.396403	0.567377
3836	8.389276	-0.519643	4.127239	-0.561030	-0.038121	-0.087740	-0.826434	0.164245	-0.135423	-0.597249	0.398220	0.392861	0.574782
3837	8.702412	-0.419344	4.251339	-0.554743	-0.034390	-0.100888	-0.827539	0.162018	-0.131981	-0.589360	0.402865	0.387777	0.583081
3838	8.663613	-0.448035	4.261375	-0.539459	-0.046850	-0.126299	-0.828370	0.160617	-0.127149	-0.581278	0.406626	0.384780	0.590521
3839	8.810217	-0.361215	4.381016	-0.559317	-0.047189	-0.076954	-0.828918	0.158395	-0.125646	-0.573301	0.411556	0.379462	0.598294
3840	8.763372	-0.394053	4.492587	-0.560846	-0.002207	-0.070190	-0.829754	0.158243	-0.120940	-0.565875	0.415355	0.375130	0.605428
3841	8.610961	-0.363703	4.555271	-0.572512	0.017571	-0.061632	-0.831276	0.156440	-0.119841	-0.558231	0.419662	0.368644	0.613485
3842	8.520869	-0.464289	4.609668	-0.560560	0.039121	-0.061659	-0.832941	0.156025	-0.118726	-0.551048	0.422906	0.363670	0.620678
3843	8.353930	-0.564693	4.615844	-0.575975	0.028166	-0.040588	-0.830994	0.155467	-0.119300	-0.543479	0.427159	0.356685	0.628443
3844	8.375104	-0.544997	4.695328	-0.560388	0.047801	-0.028138	-0.832940	0.155467	-0.117902	-0.536614	0.430421	0.351233	0.635152
3845	8.392600	-0.718162	4.844620	-0.545568	0.085417	-0.012298	-0.831829	0.156027	-0.120117	-0.529841	0.433706	0.343611	0.642728
3846	8.353708	-0.737082	4.871460	-0.538962	0.114018	0.008823	-0.833214	0.155200	-0.120945	-0.523945	0.436040	0.337312	0.649285
3847	8.238613	-0.581830	4.850553	-0.548942	0.146962	-0.042807	-0.831966	0.156315	-0.123432	-0.516938	0.438239	0.329112	0.657577
3848	8.350368	-0.500726	4.793928	-0.541840	0.162030	-0.116206	-0.831681	0.155077	-0.126627	-0.509541	0.439027	0.323271	0.665673
3849	8.670095	-0.688378	4.863245	-0.577997	0.209404	-0.152267	-0.832778	0.152596	-0.130517	-0.500978	0.439830	0.314863	0.675597
3850	8.110891	-0.479372	4.876158	-0.558143	0.227890	-0.220354	-0.833866	0.148458	-0.136635	-0.492254	0.439086	0.308937	0.685162
3851	9.683957	-0.520970	5.217605	-0.565960	0.176163	-0.255213	-0.835500	0.140981	-0.138636	-0.481894	0.439408	0.301775	0.695436
3852	8.746371	-0.246484	4.887206	-0.556954	0.163547	-0.269325	-0.836433	0.132675	-0.142310	-0.471886	0.439061	0.296798	0.704599
3853	9.221231	0.015641	4.774920	-0.564784	0.035906	-0.190649	-0.837528	0.128653	-0.141237	-0.461342	0.441556	0.290319	0.712676
3854	8.999331	-0.133334	4.687483	-0.553767	0.053040	-0.201301	-0.840147	0.123947	-0.141956	-0.451475	0.442986	0.285727	0.719926
3855	7.872798	-0.000086	4.380657	-0.574122	-0.020877	-0.199515	-0.842348	0.118958	-0.141161	-0.440175	0.446183	0.279626	0.727307
3856	7.864602	0.367687	4.060053	-0.572924	-0.152934	-0.140243	-0.844559	0.114499	-0.132893	-0.429697	0.450964	0.275940	0.732018
3857	8.556998	0.407119	4.107009	-0.556756	-0.178198	-0.135331	-0.845113	0.112674	-0.125717	-0.418437	0.456506	0.270875	0.736980
3858	9.182854	0.360829	4.290313	-0.559574	-0.207313	-0.095263	-0.847328	0.109606	-0.118817	-0.408300	0.462072	0.267339	0.740480
3859	9.807630	0.179683	4.547606	-0.587661	-0.200091	-0.076081	-0.848029	0.109582	-0.110930	-0.397362	0.468364	0.261430	0.744576
3860	8.963998	-0.019890	4.630694	-0.559057	-0.138202	-0.072790	-0.849406	0.105543	-0.104185	-0.387796	0.472878	0.257053	0.748281
3861	8.174205	-0.042988	4.392813	-0.578129	-0.157237	-0.059780	-0.851078	0.105387	-0.097813	-0.377260	0.478384	0.250706	0.752310
3862	8.338636	0.024053	4.072918	-0.562089	-0.198477	-0.086706	-0.852752	0.105643	-0.090054	-0.367032	0.483620	0.246796	0.755309
3863	8.782576	-0.024717	4.063203	-0.554796	-0.200392	-0.072369	-0.853440	0.102568	-0.081921	-0.356177	0.489384	0.241186	0.758598
3864	9.013760	-0.001542	4.137535	-0.537185	-0.161176	-0.031664	-0.852055	0.102268	-0.075851	-0.347096	0.494001	0.236773	0.761200
3865	9.019383	0.152903	4.109227	-0.568704	-0.143496	0.022729	-0.855399	0.103364	-0.069452	-0.337707	0.499302	0.229574	0.764165
3866	8.902647	0.149517	4.222979	-0.551248	-0.113028	0.029793	-0.853453	0.102237	-0.065331	-0.329556	0.503444	0.223944	0.766672
3867	8.831806	0.039159	4.279875	-0.549931	-0.079326	0.086187	-0.853189	0.104999	-0.062262	-0.321523	0.507762	0.215933	0.769529
3868	8.631731	0.040239	4.251138	-0.538772	-0.048928	0.103784	-0.854874	0.108879	-0.060273	-0.314837	0.511048	0.209277	0.771952
3869	8.530126	0.118641	4.320466	-0.557002	-0.040486	0.075196	-0.854327	0.110537	-0.058739	-0.306646	0.514604	0.200999	0.775081
3870	8.497383	0.234349	4.241903	-0.549643	-0.005057	0.039691	-0.854885	0.111233	-0.059281	-0.298961	0.516897	0.194512	0.778206
3871	8.552614	0.275427	4.296941	-0.554843	0.047377	0.023399	-0.854613	0.112902	-0.060925	-0.290267	0.518688	0.186286	0.782308
3872	8.844155	0.339405	4.387650	-0.565587	0.087242	0.008053	-0.855170	0.113464	-0.062851	-0.282195	0.519382	0.179284	0.786426
3873	9.266865	0.084351	4.215970	-0.552499	0.132156	0.021262	-0.854890	0.113752	-0.066445	-0.273735	0.519637	0.170662	0.791151
3874	9.550268	-0.156773	4.585530	-0.532307	0.144233	0.070973	-0.854751	0.114881	-0.072381	-0.267126	0.519330	0.163167	0.795183
3875	8.406153	-0.158113	3.992712	-0.545337	0.099631	0.016041	-0.856137	0.115176	-0.077069	-0.258468	0.519890	0.154888	0.799324
3876	8.735950	-0.423726	3.971073	-0.572287	0.122877	0.052772	-0.856559	0.117693	-0.083262	-0.251010	0.519931	0.147023	0.803150
3877	8.983685	-0.475517	4.053468	-0.544626	0.189395	0.058035	-0.855728	0.119374	-0.088921	-0.243204	0.519025	0.137853	0.807751
3878	8.838688	-0.251452	4.186464	-0.535545	0.209353	0.036780	-0.855725	0.119668	-0.094035	-0.236045	0.517307	0.130277	0.812222
3879	8.669494	-0.182304	4.253570	-0.544649	0.194736	0.061504	-0.855168	0.120802	-0.102324	-0.228245	0.516151	0.121074	0.816598
3880	8.523582	-0.178060	4.398685	-0.538414	0.176647	0.063421	-0.855733	0.124148	-0.107264	-0.221339	0.514909	0.113298	0.820391
3881	8.759733	-0.582097	4.559925	-0.570749	0.081269	0.067156	-0.856288	0.125137	-0.112781	-0.213040	0.515574	0.104130	0.823380
3882	8.644444	-0.591985	4.794552	-0.538157	0.050151	0.101309	-0.854074	0.127639	-0.116091	-0.206421	0.516362	0.096498	0.825500
3883	8.498972	-0.728680	4.815601	-0.554506	-0.015688	0.213823	-0.853405	0.133459	-0.115483	-0.200458	0.518680	0.086476	0.826625
3884	8.559935	-0.717932	5.049763	-0.531222	-0.064478	0.217052	-0.851763	0.139562	-0.117092	-0.195565	0.521439	0.078209	0.826885
3885	8.798052	-0.488052	4.952651	-0.558878	-0.094425	0.160378	-0.850115	0.143571	-0.114574	-0.188521	0.524822	0.069005	0.827200
3886	8.485110	-0.389758	4.898818	-0.573696	-0.086260	0.059257	-0.852079	0.147166	-0.110097	-0.180496	0.527750	0.061755	0.827700
3887	8.244349	-0.437172	4.803025	-0.562979	-0.135217	0.084402	-0.852361	0.147715	-0.108014	-0.172120	0.531530	0.053491	0.827641
3888	8.394656	-0.593795	4.640275	-0.555746	-0.142346	0.073933	-0.851820	0.150476	-0.104810	-0.164417	0.535207	0.046567	0.827255
3889	8.486595	-0.444288	4.681974	-0.564994	-0.140098	0.031385	-0.851830	0.151564	-0.098022	-0.155161	0.538844	0.038924	0.827078
3890	8.718714	-0.683643	4.510374	-0.554135	-0.145355	0.012107	-0.851283	0.152655	-0.092899	-0.146412	0.542372	0.032686	0.826637
3891	8.596756	-0.681831	4.677229	-0.544150	-0.125312	-0.019779	-0.852952	0.152088	-0.087914	-0.136566	0.545487	0.025963	0.826511
3892	8.633611	-0.663201	4.602072	-0.561392	-0.117917	-0.030628	-0.854622	0.151516	-0.081269	-0.127012	0.548409	0.019980	0.826267
3893	8.545037	-0.750478	4.467862	-0.561439	-0.119519	-0.053642	-0.855320	0.151221	-0.075459	-0.116449	0.551274	0.013394	0.826049
3894	8.599672	-0.672081	4.307451	-0.545007	-0.092294	-0.081897	-0.857536	0.148995	-0.071455	-0.106205	0.553564	0.008180	0.825966
3895	8.744647	-0.694954	4.273686	-0.568496	-0.063188	-0.098246	-0.858363	0.146484	-0.066358	-0.094870	0.555317	0.001922	0.826208
3896	8.763020	-0.762183	4.361392	-0.555503	-0.014551	-0.103709	-0.860582	0.144952	-0.062761	-0.084128	0.556182	-0.003380	0.826784
3897	8.651741	-0.817013	4.369401	-0.560954	0.003817	-0.141071	-0.863072	0.142036	-0.059591	-0.072196	0.556619	-0.009098	0.827575
3898	8.723907	-1.020880	4.301512	-0.573305	0.045132	-0.120246	-0.865278	0.137737	-0.057821	-0.060951	0.556351	-0.014600	0.828580
3899	8.569448	-1.022323	4.301735	-0.546457	0.116905	-0.102712	-0.868325	0.135522	-0.056991	-0.049782	0.554691	-0.020630	0.830310
3900	9.764325	-1.037857	4.566082	-0.532099	0.111706	-0.118206	-0.868734	0.133580	-0.056455	-0.038993	0.553106	-0.025548	0.831805
3901	9.196006	-0.875279	4.487713	-0.547616	0.111955	-0.144135	-0.872459	0.128046	-0.057589	-0.027134	0.551361	-0.031096	0.833245
3902	8.721223	-0.942605	4.063863	-0.561651	0.105391	-0.014302	-0.871624	0.127487	-0.056772	-0.017744	0.549669	-0.037639	0.834346
3903	8.475666	-0.172236	3.736669	-0.565430	0.118479	-0.063018	-0.874394	0.125694	-0.057875	-0.007069	0.547614	-0.044307	0.835527
3904	8.546624	0.432960	3.592102	-0.559477	-0.000886	-0.211620	-0.876046	0.121667	-0.054724	0.005498	0.547699	-0.048623	0.835244
3905	8.940601	0.592853	3.280528	-0.566623	-0.126864	-0.217891	-0.876992	0.114019	-0.047604	0.018399	0.549719	-0.053388	0.833439
3906	10.009488	0.581418	3.300971	-0.566420	-0.145740	-0.109631	-0.876839	0.109140	-0.039636	0.029195	0.551919	-0.058946	0.831299
3907	9.819511	-0.623989	3.565951	-0.563978	-0.025918	0.078768	-0.877681	0.110375	-0.034915	0.037192	0.551790	-0.066766	0.830474
3908	9.158565	-0.268124	3.388904	-0.564893	-0.043363	0.108861	-0.878525	0.112311	-0.032814	0.044448	0.551884	-0.074637	0.829384
3909	8.936102	-0.130154	3.201622	-0.542808	-0.056387	-0.057131	-0.879923	0.113829	-0.029469	0.054372	0.552375	-0.080543	0.827912
3910	9.642471	0.067146	3.389348	-0.552043	-0.037772	-0.108502	-0.879356	0.110206	-0.024532	0.065082	0.552574	-0.085769	0.826480
3911	8.993152	-0.304805	3.539334	-0.555056	0.052229	-0.107508	-0.880187	0.110360	-0.028673	0.076085	0.551201	-0.091072	0.825890
3912	9.021877	-0.683867	4.007419	-0.546275	0.098093	-0.006903	-0.881009	0.108431	-0.032005	0.085271	0.548823	-0.097110	0.825889
3913	9.410918	-0.791429	4.201388	-0.546898	0.132079	0.024784	-0.879895	0.107594	-0.031054	0.094108	0.545740	-0.103566	0.826188
3914	8.736384	-0.310160	3.969806	-0.567456	0.113510	-0.108103	-0.879327	0.105668	-0.036333	0.105198	0.543134	-0.108799	0.825894
3915	8.537837	0.169590	3.974383	-0.561022	0.034942	-0.190681	-0.880695	0.101244	-0.039134	0.117410	0.541923	-0.113189	0.824453
3916	8.870634	-0.016529	3.915611	-0.546890	-0.059197	-0.145658	-0.879420	0.095556	-0.039203	0.128476	0.542115	-0.118023	0.821995
3917	8.995176	-0.181369	3.958358	-0.577471	-0.072656	-0.036236	-0.878442	0.093744	-0.037016	0.137973	0.542112	-0.124491	0.819500
3918	8.810665	-0.222944	4.079875	-0.555341	-0.044392	0.011571	-0.878290	0.090553	-0.036774	0.146552	0.541517	-0.131093	0.817371
3919	8.808996	-0.551225	4.136694	-0.557198	-0.084477	0.059521	-0.878167	0.094013	-0.034665	0.154137	0.541376	-0.138219	0.814892
3920	9.068110	-0.881271	4.173856	-0.567800	-0.061305	0.094649	-0.876376	0.097335	-0.034229	0.161412	0.540671	-0.145934	0.812604
3921	9.009884	-1.069713	4.122882	-0.560208	-0.021823	0.106847	-0.876534	0.101773	-0.034182	0.168406	0.539222	-0.153415	0.810767
3922	8.937116	-0.831423	4.284616	-0.561863	0.036198	0.067555	-0.875991	0.105105	-0.036088	0.176305	0.536916	-0.160381	0.809269
3923	8.826384	-0.710236	4.616836	-0.546947	0.139303	0.013995	-0.874603	0.105945	-0.039547	0.185061	0.533052	-0.166000	0.808734
3924	8.431540	-0.854404	4.737362	-0.559380	0.195384	-0.010485	-0.875845	0.105413	-0.045628	0.194657	0.528293	-0.171474	0.808463
3925	8.320325	-0.725077	4.825465	-0.551928	0.233220	-0.015064	-0.875284	0.105718	-0.054617	0.204090	0.522819	-0.176375	0.808641
3926	8.490572	-0.661770	4.686812	-0.572036	0.253857	-0.091456	-0.876105	0.104359	-0.062369	0.215255	0.517186	-0.180918	0.808364
3927	8.880749	-0.476976	4.875101	-0.541434	0.248818	-0.142281	-0.876640	0.101057	-0.070143	0.226519	0.511779	-0.184116	0.808005
3928	8.518616	-0.413982	4.923205	-0.527006	0.237991	-0.152730	-0.876894	0.096637	-0.075165	0.238058	0.506646	-0.187300	0.807191
3929	8.021367	-0.648285	4.825008	-0.568056	0.128877	-0.028818	-0.877157	0.094441	-0.081961	0.247131	0.502443	-0.192502	0.805866
3930	8.234382	-0.737324	4.697683	-0.553951	0.029341	0.016221	-0.876786	0.095588	-0.082636	0.255354	0.499770	-0.198792	0.803434
3931	8.614722	-0.668184	4.544187	-0.543397	-0.021015	0.006132	-0.877058	0.094201	-0.082372	0.262937	0.497844	-0.204633	0.800713
3932	8.625583	-0.580023	4.741311	-0.548057	-0.017134	-0.022251	-0.876783	0.094615	-0.081955	0.271460	0.495990	-0.210628	0.797458
3933	8.636018	-0.326220	4.762626	-0.564498	-0.004093	-0.059644	-0.878449	0.094058	-0.080011	0.280245	0.493843	-0.215948	0.794323
3934	8.441205	-0.250387	4.713718	-0.559113	-0.011281	-0.066642	-0.877055	0.092806	-0.079758	0.289515	0.491902	-0.221584	0.790642
3935	8.573839	-0.226908	4.737440	-0.539315	-0.021882	-0.098163	-0.878993	0.091144	-0.079207	0.298425	0.490239	-0.226079	0.787081
3936	8.598235	-0.227274	4.703586	-0.547469	-0.009056	-0.116908	-0.879531	0.086702	-0.077589	0.308291	0.488428	-0.230955	0.782978
3937	8.608347	-0.225284	4.645563	-0.544738	-0.011809	-0.112431	-0.881465	0.084070	-0.077048	0.317379	0.486522	-0.235200	0.779261
3938	8.603628	-0.295631	4.598032	-0.544750	-0.034625	-0.080452	-0.879649	0.081004	-0.073913	0.326431	0.484828	-0.240481	0.774954
3939	8.681937	-0.248524	4.481428	-0.553793	-0.041984	-0.057484	-0.882285	0.080176	-0.073348	0.334491	0.482960	-0.245488	0.771104
3940	8.708599	-0.149409	4.514112	-0.560876	-0.013192	-0.048881	-0.882557	0.078509	-0.072256	0.343221	0.480557	-0.251114	0.766946
3941	8.629235	-0.175791	4.466190	-0.557203	-0.016951	-0.034678	-0.881435	0.075728	-0.070772	0.350966	0.478067	-0.256119	0.763334
3942	8.706047	-0.185638	4.514520	-0.568105	-0.027905	-0.012610	-0.881991	0.075444	-0.068419	0.359041	0.475537	-0.262240	0.759068
3943	8.701443	-0.137312	4.509154	-0.557186	-0.026194	-0.008064	-0.882268	0.074888	-0.067732	0.366212	0.472960	-0.267456	0.755423
3944	8.648073	-0.190075	4.519479	-0.577106	-0.020758	-0.002156	-0.882133	0.075718	-0.067171	0.374158	0.470087	-0.273696	0.751076
3945	8.682121	-0.190502	4.485612	-0.566159	-0.019091	0.007701	-0.880330	0.076265	-0.066211	0.381093	0.467162	-0.279037	0.747440
3946	8.713231	-0.180791	4.524120	-0.544424	-0.026368	0.004467	-0.882823	0.074608	-0.066624	0.388512	0.464475	-0.284833	0.743096
3947	8.677669	-0.171385	4.446747	-0.562487	-0.011875	0.005049	-0.882553	0.076268	-0.065502	0.395377	0.461403	-0.289929	0.739409
3948	8.725520	-0.151962	4.509285	-0.542590	-0.019102	-0.002626	-0.882558	0.077095	-0.063972	0.402825	0.458565	-0.295511	0.734931
3949	8.713048	-0.258204	4.510488	-0.560846	-0.027885	-0.018726	-0.881446	0.076812	-0.062877	0.409812	0.455799	-0.300384	0.730802
3950	8.720439	-0.287458	4.476979	-0.569801	-0.017174	-0.002973	-0.882282	0.077228	-0.062313	0.417440	0.452603	-0.306282	0.726006
3951	8.739561	-0.335906	4.477494	-0.537080	-0.009125	-0.013258	-0.881170	0.077087	-0.062461	0.424134	0.449644	-0.310612	0.722116
3952	8.722734	-0.352820	4.460792	-0.543428	-0.004527	-0.020442	-0.881172	0.077360	-0.060937	0.431758	0.446489	-0.315798	0.717289
3953	8.749664	-0.346028	4.414774	-0.546167	-0.013616	-0.009794	-0.881033	0.077221	-0.060940	0.438355	0.443408	-0.320244	0.713217
3954	8.701436	-0.340907	4.412365	-0.557930	-0.005440	-0.011761	-0.882142	0.076666	-0.060245	0.445886	0.439982	-0.325658	0.708201
3955	8.749796	-0.350983	4.395500	-0.566137	-0.006215	-0.020689	-0.882694	0.075558	-0.060114	0.452757	0.436602	-0.330144	0.703843
3956	8.761465	-0.287717	4.476926	-0.558820	0.012784	-0.033098	-0.881587	0.076805	-0.060663	0.460616	0.432942	-0.335150	0.698619
3957	8.676611	-0.359582	4.492339	-0.546126	-0.002768	-0.015189	-0.883114	0.076673	-0.061621	0.467144	0.429570	-0.339276	0.694361
3958	8.732621	-0.336104	4.438847	-0.566180	-0.025364	0.004195	-0.880888	0.075693	-0.060403	0.474191	0.426013	-0.344993	0.688938
3959	8.691726	-0.321409	4.429073	-0.548115	-0.026090	-0.024789	-0.880897	0.077632	-0.059415	0.480603	0.422935	-0.349199	0.684257
3960	8.720265	-0.352759	4.468043	-0.555269	-0.013546	-0.013449	-0.880891	0.076104	-0.058877	0.487777	0.419337	-0.354426	0.678684
3961	8.662745	-0.277580	4.452785	-0.549915	-0.018828	-0.030164	-0.881440	0.074721	-0.059717	0.494216	0.416102	-0.358449	0.673888
3962	8.723245	-0.263554	4.438050	-0.551652	-0.009874	-0.022262	-0.881302	0.074578	-0.058337	0.501403	0.412447	-0.363444	0.668125
3963	8.720626	-0.268219	4.462267	-0.557130	-0.006116	-0.036506	-0.881302	0.074717	-0.058612	0.507966	0.408936	-0.367290	0.663204
3964	8.759612	-0.249376	4.423347	-0.557045	0.006488	-0.034801	-0.880610	0.075271	-0.058612	0.515372	0.404996	-0.372010	0.657250
3965	8.700893	-0.359856	4.472980	-0.553454	-0.006220	-0.027632	-0.880742	0.073747	-0.059180	0.521674	0.401374	-0.375791	0.652332
3966	8.682115	-0.226853	4.469105	-0.555256	-0.004471	-0.020574	-0.881154	0.072780	-0.060016	0.528684	0.397386	-0.380638	0.646291
3967	8.735386	-0.253996	4.433095	-0.556948	0.004385	-0.002061	-0.880314	0.071111	-0.059072	0.534652	0.393319	-0.384464	0.641588
3968	8.721109	-0.200746	4.432520	-0.566070	0.000849	-0.004796	-0.879629	0.073327	-0.058777	0.541462	0.388930	-0.389438	0.635524
3969	8.725918	-0.220152	4.425482	-0.567897	-0.006431	0.004072	-0.879350	0.073049	-0.058783	0.547244	0.384761	-0.393479	0.630600
3970	8.774054	-0.249437	4.428160	-0.545989	0.007837	0.009555	-0.881291	0.072364	-0.059881	0.553652	0.380297	-0.398153	0.624754
3971	8.687715	-0.142679	4.410172	-0.540589	0.002416	0.007879	-0.879354	0.074302	-0.060153	0.559144	0.376219	-0.401701	0.620044
3972	8.667727	-0.207447	4.466492	-0.560587	-0.006610	0.019186	-0.877970	0.075406	-0.059322	0.565309	0.371604	-0.406710	0.613941
3973	8.739149	-0.187719	4.601479	-0.544089	0.014819	0.032527	-0.878386	0.075271	-0.060288	0.570514	0.367077	-0.410252	0.609476
3974	8.675224	-0.268296	4.404342	-0.560622	-0.015619	0.019237	-0.878807	0.076662	-0.061239	0.576479	0.362482	-0.415287	0.603171
3975	8.749262	-0.200273	4.536370	-0.531619	-0.028502	0.034712	-0.878120	0.078044	-0.060262	0.581112	0.358549	-0.419107	0.598415
3976	8.715946	-0.219832	4.466566	-0.553464	-0.020902	0.002557	-0.879511	0.078603	-0.060522	0.587057	0.354159	-0.423913	0.591805
3977	8.706182	-0.239071	4.471625	-0.543364	-0.006585	0.007890	-0.878681	0.079292	-0.059691	0.592179	0.349997	-0.427338	0.586692
3978	8.691824	-0.226960	4.461845	-0.553384	-0.017454	0.019339	-0.877013	0.079010	-0.059431	0.597827	0.345340	-0.432133	0.580176
3979	8.723335	-0.200609	4.456676	-0.540590	0.006084	0.000777	-0.877434	0.080121	-0.059692	0.603019	0.341072	-0.435239	0.574983
3980	8.711159	-0.239224	4.452291	-0.538730	0.004142	0.014957	-0.876882	0.081233	-0.060930	0.608676	0.336296	-0.439488	0.568568
3981	8.711215	-0.248965	4.440320	-0.567871	-0.004664	0.007593	-0.878275	0.082069	-0.061187	0.613774	0.331701	-0.442997	0.563036
3982	8.691742	-0.277793	4.447916	-0.540523	0.009601	0.009586	-0.877719	0.082067	-0.060777	0.619419	0.326814	-0.447073	0.556452
3983	8.725602	-0.258676	4.447657	-0.540647	-0.001061	-0.006264	-0.877306	0.082899	-0.061186	0.624417	0.322577	-0.450055	0.550906
3984	8.711216	-0.253813	4.437958	-0.540579	0.007916	-0.002781	-0.876202	0.084560	-0.060763	0.630052	0.317742	-0.453979	0.544038
3985	8.686962	-0.265681	4.447787	-0.565086	0.011649	-0.004867	-0.876482	0.085257	-0.061721	0.635198	0.312986	-0.456991	0.538259
3986	8.701208	-0.277702	4.472063	-0.547891	0.000739	-0.002829	-0.875917	0.083318	-0.062991	0.640672	0.308060	-0.460989	0.531158
3987	8.705977	-0.263143	4.486391	-0.546089	-0.002905	0.000755	-0.877309	0.083875	-0.062559	0.645395	0.303592	-0.463925	0.525425
3988	8.696528	-0.224467	4.478724	-0.562462	-0.001861	-0.006517	-0.875928	0.085811	-0.061997	0.650825	0.298466	-0.467988	0.518008
3989	8.662614	-0.272626	4.472058	-0.562495	-0.009991	-0.004711	-0.877034	0.084284	-0.060759	0.655524	0.293854	-0.471059	0.511900
3990	8.758808	-0.292351	4.505975	-0.558029	-0.012562	-0.020551	-0.876475	0.083450	-0.060357	0.660816	0.288954	-0.475028	0.504159
3991	8.690581	-0.305936	4.583534	-0.546349	-0.026957	-0.030076	-0.877864	0.083456	-0.061453	0.665398	0.284911	-0.477909	0.497669
3992	8.686971	-0.253569	4.452484	-0.575418	-0.038677	-0.013524	-0.876760	0.084834	-0.059372	0.670316	0.279898	-0.482326	0.489586
3993	8.727844	-0.391862	4.405650	-0.542757	-0.034987	-0.039711	-0.876763	0.085105	-0.057571	0.674777	0.276020	-0.485132	0.482841
3994	8.749975	-0.363247	4.366643	-0.557203	-0.029651	-0.023979	-0.877170	0.082887	-0.057453	0.679624	0.271192	-0.489075	0.474733
3995	8.740920	-0.334587	4.303516	-0.548136	-0.033296	-0.023846	-0.877728	0.082880	-0.054821	0.683864	0.267010	-0.491908	0.468041
3996	8.801335	-0.322916	4.298473	-0.539053	-0.040668	-0.009526	-0.876057	0.081765	-0.054292	0.688214	0.262325	-0.495799	0.460143
3997	8.784544	-0.296230	4.298198	-0.548091	-0.031600	-0.011457	-0.876613	0.081483	-0.052492	0.692244	0.257950	-0.498586	0.453511
3998	8.779728	-0.313175	4.288729	-0.542591	-0.028087	-0.004339	-0.877307	0.081624	-0.052901	0.696537	0.252986	-0.502255	0.445616
3999	8.765402	-0.371380	4.241075	-0.553521	-0.038898	0.000899	-0.876609	0.080791	-0.053191	0.700297	0.248420	-0.505167	0.438951
4000	8.832859	-0.342627	4.269658	-0.555284	-0.028069	0.000828	-0.878148	0.083009	-0.051497	0.704450	0.243167	-0.508864	0.430902
4001	8.828032	-0.347445	4.267302	-0.536192	-0.023624	-0.002516	-0.877039	0.083419	-0.050671	0.708193	0.238693	-0.511305	0.424328
4002	8.789420	-0.342354	4.269712	-0.555200	-0.011808	-0.004588	-0.877595	0.083281	-0.050253	0.712399	0.233298	-0.514632	0.416189
4003	8.813682	-0.298982	4.274028	-0.562412	-0.010112	0.011251	-0.877322	0.084386	-0.049276	0.716169	0.228143	-0.517071	0.409500
4004	8.847614	-0.250838	4.278278	-0.542378	0.000626	0.009663	-0.877187	0.085216	-0.048715	0.720163	0.222625	-0.520068	0.401662
4005	8.804160	-0.294180	4.259491	-0.560583	-0.004651	0.004161	-0.877188	0.085496	-0.049265	0.723914	0.217474	-0.522283	0.394808
4006	8.794678	-0.333039	4.218863	-0.528755	-0.006703	0.015157	-0.877746	0.086195	-0.050637	0.727571	0.212101	-0.525192	0.387074
4007	8.823392	-0.313632	4.259682	-0.564189	-0.002871	0.008533	-0.876496	0.086329	-0.050230	0.731197	0.206788	-0.527330	0.380148
4008	8.790358	-0.333420	4.153638	-0.553436	-0.013453	-0.022243	-0.875942	0.086886	-0.051197	0.735006	0.201448	-0.530259	0.371498
4009	8.774507	-0.298281	4.346557	-0.526064	-0.001203	0.002764	-0.877604	0.085641	-0.050920	0.738415	0.196695	-0.531957	0.364796
4010	8.799825	-0.362415	4.163613	-0.555339	-0.033355	-0.012414	-0.876505	0.088408	-0.049794	0.741777	0.191315	-0.535115	0.356113
4011	8.823842	-0.313998	4.201699	-0.562551	-0.024347	-0.008121	-0.876506	0.088407	-0.049517	0.745035	0.186259	-0.537275	0.348665
4012	8.814301	-0.294637	4.196663	-0.564138	-0.001155	0.018258	-0.876232	0.089238	-0.049234	0.748384	0.180143	-0.540007	0.340385
4013	8.821075	-0.367019	4.221623	-0.534944	0.022193	0.011369	-0.876370	0.089241	-0.050201	0.751772	0.174924	-0.541251	0.333597
4014	8.803847	-0.395725	4.250960	-0.553026	0.033039	0.016390	-0.877626	0.090772	-0.050867	0.755295	0.168716	-0.543268	0.325460
4015	8.798589	-0.395344	4.306533	-0.531253	0.032980	0.011334	-0.876375	0.091052	-0.052534	0.758657	0.163437	-0.544224	0.318666
4016	8.736111	-0.463032	4.239721	-0.560276	0.029395	0.023383	-0.877773	0.093420	-0.054712	0.761949	0.157021	-0.546244	0.310477
4017	8.760258	-0.395330	4.270343	-0.567596	0.018542	0.032223	-0.876942	0.093974	-0.054989	0.764999	0.151007	-0.547610	0.303474
4018	8.774776	-0.414843	4.256044	-0.556730	0.011267	0.034165	-0.876393	0.095636	-0.054699	0.767838	0.144598	-0.549796	0.295366
4019	8.692362	-0.450387	4.285544	-0.544133	-0.015948	0.046842	-0.876684	0.098549	-0.054667	0.770214	0.138948	-0.551488	0.288662
4020	8.772172	-0.518896	4.230631	-0.562390	-0.042126	0.062723	-0.874740	0.098961	-0.054954	0.772144	0.132413	-0.554489	0.280718
4021	8.822521	-0.492286	4.285838	-0.569575	-0.034106	0.076755	-0.875031	0.101591	-0.052989	0.774081	0.126110	-0.556582	0.274063
4022	8.760170	-0.487362	4.237544	-0.547909	-0.042984	0.050514	-0.875318	0.103530	-0.052137	0.775857	0.119908	-0.559370	0.266032
4023	8.885479	-0.604349	4.204856	-0.554930	-0.006915	0.051991	-0.874499	0.106856	-0.051832	0.778060	0.113931	-0.560792	0.259142
4024	8.867644	-0.545307	4.354021	-0.545670	0.026356	0.053661	-0.875478	0.108665	-0.052912	0.780422	0.107333	-0.562381	0.251295
4025	8.899548	-0.638040	4.241455	-0.567533	0.029474	0.019770	-0.874368	0.109220	-0.054022	0.783078	0.101302	-0.563117	0.243773
4026	8.836722	-0.545475	4.296077	-0.572257	0.015276	-0.002317	-0.874370	0.110198	-0.056224	0.785464	0.094941	-0.564764	0.234676
4027	8.857581	-0.474144	4.130957	-0.562394	0.011966	-0.038431	-0.873257	0.109921	-0.057066	0.788031	0.089698	-0.565513	0.226180
4028	8.784171	-0.482560	4.256787	-0.572303	0.030051	-0.042218	-0.873946	0.108956	-0.058315	0.790569	0.083689	-0.566707	0.216427
4029	8.761601	-0.280079	4.153081	-0.524949	0.026713	0.004384	-0.874781	0.109096	-0.058169	0.792894	0.078459	-0.567003	0.208974
4030	8.877072	-0.268392	4.205951	-0.564056	0.016929	0.011971	-0.873390	0.109378	-0.060667	0.794848	0.071994	-0.568323	0.200107
4031	8.843412	-0.260927	4.191436	-0.542170	0.034030	0.004147	-0.872737	0.109698	-0.062039	0.797137	0.066449	-0.568461	0.192379
4032	8.842944	-0.265393	4.249474	-0.560346	0.036866	-0.001395	-0.873569	0.109705	-0.063693	0.799176	0.060091	-0.569296	0.183328
4033	8.711340	-0.375021	4.362015	-0.548566	0.030462	0.000505	-0.874411	0.111931	-0.065047	0.801292	0.054483	-0.569384	0.175396
4034	8.779022	-0.336756	4.366329	-0.554890	0.023970	0.025260	-0.871912	0.112623	-0.066166	0.802896	0.047934	-0.570302	0.166781
4035	8.807903	-0.288399	4.399577	-0.562304	0.011548	0.008452	-0.873036	0.115961	-0.068060	0.804626	0.042070	-0.570621	0.158738
4036	8.684714	-0.297227	4.409505	-0.565959	0.011623	0.000420	-0.872484	0.117074	-0.069436	0.805989	0.035651	-0.571616	0.149553
4037	8.648675	-0.285009	4.394920	-0.557750	0.019737	-0.004847	-0.873037	0.116380	-0.069024	0.807690	0.029984	-0.571641	0.141297
4038	8.639018	-0.384321	4.347718	-0.557627	0.036869	-0.006732	-0.871935	0.119021	-0.071357	0.809161	0.023692	-0.572060	0.132077
4039	8.821735	-0.447936	4.406171	-0.556711	0.031346	0.007493	-0.874437	0.119305	-0.071611	0.810797	0.017859	-0.571765	0.123992
4040	8.927493	-0.530668	4.421449	-0.555026	-0.005835	0.034290	-0.872214	0.119579	-0.072317	0.811484	0.011235	-0.572752	0.115427
4041	8.733151	-0.341299	4.366441	-0.535250	-0.053970	0.064882	-0.870829	0.120125	-0.070385	0.811849	0.005295	-0.573683	0.108451
4042	8.738483	-0.217648	4.050959	-0.559173	-0.089556	0.029467	-0.873058	0.121237	-0.069527	0.811404	-0.001159	-0.575915	0.099725
4043	8.909799	-0.087821	4.116932	-0.544487	-0.031497	-0.019324	-0.871670	0.121086	-0.066634	0.812049	-0.006309	-0.576384	0.091199
4044	8.830891	-0.163528	4.296676	-0.566164	0.001192	-0.038390	-0.871661	0.119286	-0.067759	0.812586	-0.012277	-0.577018	0.081267
4045	8.802889	-0.278520	4.428467	-0.564147	0.026269	-0.024393	-0.873053	0.119706	-0.067883	0.813737	-0.017774	-0.576436	0.072376
4046	8.779390	-0.220712	4.374699	-0.575102	0.017313	-0.024461	-0.872902	0.117774	-0.071362	0.814225	-0.024081	-0.576668	0.062550
4047	8.779654	-0.230621	4.336151	-0.560629	-0.002722	-0.008245	-0.874155	0.117768	-0.068447	0.814848	-0.029653	-0.576397	0.053938
4048	8.790078	-0.270089	4.218187	-0.547760	0.015192	-0.002894	-0.873601	0.118326	-0.069691	0.815101	-0.035758	-0.576478	0.044768
4049	8.808952	-0.274709	4.271368	-0.547806	0.022626	-0.027709	-0.872072	0.118041	-0.068599	0.815876	-0.040909	-0.575658	0.035938
4050	8.745425	-0.365782	4.328040	-0.567796	0.022748	-0.032394	-0.872066	0.116515	-0.068615	0.816027	-0.047007	-0.575509	0.026046
4051	8.750175	-0.331817	4.354232	-0.535118	0.013463	-0.018681	-0.872485	0.117211	-0.069019	0.816535	-0.052034	-0.574680	0.017498
4052	8.774344	-0.327151	4.351732	-0.549690	0.004477	-0.013483	-0.873039	0.117218	-0.070813	0.816290	-0.058043	-0.574661	0.008142
4053	8.767348	-0.322456	4.322695	-0.555129	0.002653	-0.008227	-0.872342	0.116100	-0.068755	0.816486	-0.063495	-0.573863	-0.000469
4054	8.752849	-0.298110	4.336940	-0.547855	0.000751	-0.001054	-0.873174	0.115966	-0.069442	0.816009	-0.069610	-0.573753	-0.009592
4055	8.769315	-0.370584	4.357055	-0.553371	-0.006352	-0.009928	-0.871785	0.115821	-0.068762	0.815938	-0.074994	-0.572965	-0.018208
4056	8.759931	-0.324689	4.344475	-0.556939	0.002636	-0.005597	-0.872342	0.116101	-0.068894	0.815277	-0.081194	-0.572690	-0.027504
4057	8.750306	-0.322228	4.342044	-0.551557	-0.010029	-0.002804	-0.872899	0.116519	-0.069162	0.815006	-0.086608	-0.571812	-0.035982
4058	8.812543	-0.307668	4.414282	-0.540668	-0.011926	0.002654	-0.872482	0.116517	-0.068888	0.814023	-0.092635	-0.571636	-0.044921
4059	8.750271	-0.360980	4.327980	-0.557186	-0.042471	0.000864	-0.873598	0.117351	-0.068594	0.813214	-0.098183	-0.571136	-0.053345
4060	8.810844	-0.337319	4.308306	-0.562592	-0.042565	0.014972	-0.873321	0.117065	-0.066248	0.811664	-0.104721	-0.571278	-0.062260
4061	8.781758	-0.409748	4.289824	-0.539168	-0.051275	-0.030716	-0.873738	0.117063	-0.065276	0.810589	-0.109597	-0.570875	-0.070969
4062	8.837878	-0.337883	4.245457	-0.561702	-0.031495	-0.013386	-0.874157	0.117339	-0.064440	0.808941	-0.115761	-0.570753	-0.080339
4063	8.794663	-0.318400	4.225968	-0.568178	-0.042134	-0.029325	-0.874573	0.116919	-0.063058	0.807735	-0.121081	-0.570015	-0.089372
4064	8.830976	-0.328416	4.206703	-0.549914	-0.027817	-0.027423	-0.873319	0.115804	-0.062249	0.805936	-0.126866	-0.569743	-0.098818
4065	8.882029	-0.319344	4.163043	-0.564331	-0.013389	-0.020590	-0.873455	0.114968	-0.061150	0.804910	-0.132137	-0.568379	-0.107728
4066	8.843151	-0.280105	4.215812	-0.555203	0.001976	-0.031198	-0.874979	0.114141	-0.061700	0.803231	-0.137880	-0.567486	-0.117341
4067	8.799415	-0.318370	4.235626	-0.549710	0.008250	-0.031187	-0.876368	0.113867	-0.061830	0.802296	-0.142713	-0.565688	-0.126299
4068	8.823641	-0.313750	4.225878	-0.553298	0.011810	-0.024168	-0.875815	0.114557	-0.060997	0.800557	-0.148456	-0.564478	-0.135770
4069	8.782393	-0.347244	4.238387	-0.553191	0.022518	-0.013630	-0.876643	0.113454	-0.062386	0.799653	-0.153472	-0.562245	-0.144506
4070	8.832998	-0.381437	4.231453	-0.562339	0.004434	-0.001235	-0.876368	0.114007	-0.061967	0.797676	-0.159615	-0.560918	-0.153647
4071	8.809070	-0.352366	4.219080	-0.567841	-0.010061	0.010289	-0.875533	0.113729	-0.062391	0.796262	-0.165198	-0.558945	-0.162037
4072	8.795060	-0.362351	4.153975	-0.560621	-0.015429	0.002444	-0.874978	0.113724	-0.061289	0.793888	-0.171387	-0.557791	-0.170991
4073	8.857616	-0.352898	4.182779	-0.565196	-0.028159	0.018405	-0.875261	0.114690	-0.059617	0.792141	-0.177045	-0.555948	-0.179134
4074	8.838571	-0.314207	4.167876	-0.548899	-0.035429	0.016873	-0.876381	0.116637	-0.060418	0.789450	-0.183247	-0.554970	-0.187611
4075	8.858269	-0.280714	4.133650	-0.566048	-0.016405	0.014796	-0.876098	0.115246	-0.059328	0.787653	-0.188795	-0.552816	-0.195839
4076	8.824768	-0.343752	4.066747	-0.566108	-0.028090	0.011317	-0.876107	0.116902	-0.056821	0.784774	-0.195147	-0.551543	-0.204567
4077	8.900668	-0.464353	4.179133	-0.553548	-0.055212	0.015163	-0.875557	0.118006	-0.055430	0.782433	-0.200624	-0.549914	-0.212468
