# Supplementary material for: Identification of Haptic Based Guiding Using Hard Reins
Source: PLoS One. 2015 Jul 22;10(7):e0132020. doi: 10.1371/journal.pone.0132020 (PMC4511788; doi:10.1371/journal.pone.0132020)
Supplement: S8 File — (ZIP) [file pone.0132020.s008.zip › Exp2_MotionData1/Subject1/path3/T1/fh1.txt]

// Start Time: 0
// Sample rate: 25.0Hz
// Scenario: 4.9
// Firmware Version: 2.6.1
Counter	Acc_X	Acc_Y	Acc_Z	Gyr_X	Gyr_Y	Gyr_Z	Mag_X	Mag_Y	Mag_Z	Quat_w	Quat_x	Quat_y	Quat_z
3563	-0.517733	0.504726	-9.741275	0.056868	0.018155	-0.012874	0.290275	0.040501	0.684431	-0.028761	-0.968680	-0.246030	0.017361
3564	-0.474594	0.458749	-9.722950	0.033579	0.021619	-0.006886	0.289737	0.043243	0.683949	-0.028017	-0.968707	-0.246017	0.017222
3565	-0.508335	0.470745	-9.818648	0.011229	0.019897	-0.008802	0.291041	0.044058	0.683808	-0.027787	-0.968664	-0.246226	0.017028
3566	-0.515668	0.458733	-9.833142	-0.003083	0.018151	-0.009794	0.289471	0.044203	0.683703	-0.027770	-0.968653	-0.246290	0.016777
3567	-0.489634	0.381873	-9.733316	0.003118	0.021598	0.001693	0.288683	0.044344	0.684234	-0.027688	-0.968658	-0.246299	0.016507
3568	-0.503674	0.442317	-9.665212	0.004940	0.026854	-0.005309	0.289730	0.044475	0.684090	-0.027474	-0.968676	-0.246276	0.016124
3569	-0.449589	0.580996	-9.793856	-0.005743	0.028626	-0.012415	0.289589	0.045023	0.686169	-0.027528	-0.968608	-0.246565	0.015681
3570	-0.406132	0.585010	-9.943182	0.021161	0.022554	-0.023705	0.286579	0.045450	0.685442	-0.027015	-0.968537	-0.246916	0.015471
3571	-0.435349	0.547139	-9.818399	0.012193	0.004170	-0.028244	0.288149	0.043660	0.688507	-0.026842	-0.968392	-0.247496	0.015595
3572	-0.445572	0.465694	-9.737539	0.006809	0.004154	-0.027418	0.287359	0.045034	0.687756	-0.026697	-0.968307	-0.247838	0.015674
3573	-0.498861	0.442089	-9.727738	-0.002191	0.011135	-0.014230	0.286830	0.046544	0.686873	-0.026771	-0.968225	-0.248154	0.015586
3574	-0.508588	0.434729	-9.799834	0.015689	0.018141	-0.007022	0.288012	0.045990	0.686590	-0.026391	-0.968239	-0.248149	0.015426
3575	-0.518098	0.458561	-9.895606	0.036232	0.005903	0.000143	0.286970	0.045174	0.686598	-0.025750	-0.968248	-0.248171	0.015627
3576	-0.503481	0.475407	-9.854684	0.053192	-0.001994	0.005523	0.286957	0.049010	0.684047	-0.024748	-0.968325	-0.247946	0.016035
3577	-0.474651	0.451476	-9.742258	0.058618	-0.008108	-0.012099	0.287209	0.051474	0.682514	-0.023742	-0.968278	-0.248190	0.016626
3578	-0.469980	0.427557	-9.687301	0.026380	0.012846	-0.001691	0.287073	0.051474	0.684070	-0.023183	-0.968311	-0.248112	0.016617
3579	-0.475209	0.374427	-9.771977	0.003150	0.011998	-0.007158	0.287588	0.052566	0.684849	-0.023152	-0.968268	-0.248288	0.016542
3580	-0.514358	0.302565	-9.777272	0.029957	0.002384	-0.002595	0.286405	0.053120	0.685390	-0.022576	-0.968288	-0.248248	0.016753
3581	-0.509182	0.346272	-9.627817	-0.000478	0.004092	-0.002806	0.286804	0.053941	0.682286	-0.022652	-0.968263	-0.248336	0.016816
3582	-0.494489	0.379403	-9.766948	-0.017386	0.019889	-0.014322	0.285358	0.053948	0.684120	-0.022903	-0.968203	-0.248571	0.016457
3583	-0.470543	0.354841	-9.873177	-0.005802	-0.001108	-0.007274	0.285614	0.054083	0.685541	-0.023105	-0.968151	-0.248745	0.016598
3584	-0.426578	0.422106	-9.786268	0.029997	0.007622	-0.008745	0.285884	0.053397	0.684236	-0.022500	-0.968146	-0.248812	0.016712
3585	-0.455845	0.381447	-9.786483	0.021964	0.011138	-0.012315	0.285872	0.055451	0.684515	-0.022102	-0.968085	-0.249082	0.016753
3586	-0.503804	0.427564	-9.771120	0.013872	0.018121	-0.001751	0.284171	0.055461	0.684541	-0.021760	-0.968099	-0.249068	0.016579
3587	-0.475050	0.398308	-9.826978	0.003162	0.005891	-0.009818	0.283920	0.054367	0.682981	-0.021757	-0.968041	-0.249293	0.016628
3588	-0.477626	0.374417	-9.781569	-0.021966	0.011087	0.006755	0.284704	0.053952	0.684130	-0.022146	-0.968087	-0.249094	0.016409
3589	-0.431990	0.340402	-9.777548	-0.016646	0.005804	0.015566	0.285627	0.053948	0.682045	-0.022534	-0.968146	-0.248835	0.016350
3590	-0.465702	0.352751	-9.757890	-0.029135	-0.001169	0.004888	0.285890	0.052576	0.683840	-0.023122	-0.968171	-0.248683	0.016333
3591	-0.470387	0.372102	-9.733595	-0.063142	0.000564	0.006413	0.285627	0.052988	0.683718	-0.024431	-0.968160	-0.248614	0.016150
3592	-0.470231	0.395961	-9.795805	-0.049715	-0.001170	0.006511	0.285775	0.049838	0.683814	-0.025420	-0.968177	-0.248456	0.016029
3593	-0.465102	0.439096	-9.833804	-0.053296	-0.001169	0.008255	0.285533	0.049979	0.677995	-0.026546	-0.968176	-0.248348	0.015928
3594	-0.469875	0.446393	-9.819260	-0.021956	0.007595	0.004993	0.287628	0.049146	0.678732	-0.026953	-0.968202	-0.248212	0.015777
3595	-0.506144	0.439461	-9.819027	-0.012966	0.012877	-0.002843	0.288157	0.048047	0.678972	-0.027223	-0.968171	-0.248313	0.015612
3596	-0.498520	0.487945	-9.674344	-0.011196	0.011093	-0.002832	0.285654	0.048058	0.683799	-0.027402	-0.968162	-0.248340	0.015450
3597	-0.469686	0.470656	-9.749290	0.015687	-0.009860	-0.015940	0.284731	0.049158	0.684212	-0.027227	-0.968074	-0.248674	0.015876
3598	-0.445915	0.422007	-9.867810	0.007615	-0.013358	-0.009858	0.286823	0.049284	0.684440	-0.027161	-0.968033	-0.248816	0.016285
3599	-0.382771	0.469895	-9.776484	0.028194	-0.008139	-0.010581	0.285774	0.049152	0.685231	-0.026733	-0.967978	-0.249045	0.016733
3600	-0.462454	0.470452	-9.797419	0.043408	-0.013354	-0.012227	0.285511	0.049153	0.685624	-0.025973	-0.967948	-0.249202	0.017322
3601	-0.460671	0.383714	-9.844091	0.142722	-0.008947	-0.009742	0.287084	0.051887	0.680320	-0.023329	-0.967952	-0.249375	0.018353
3602	-0.514277	0.312331	-9.729097	0.253600	-0.022067	-0.001934	0.286786	0.058873	0.679358	-0.018546	-0.968055	-0.249239	0.020153
3603	-0.596987	0.226423	-9.719758	0.180211	-0.006333	0.006407	0.287392	0.066812	0.680203	-0.015165	-0.968130	-0.249077	0.021318
3604	-0.568386	0.177743	-9.835917	0.010251	-0.002851	0.001641	0.287646	0.068728	0.679183	-0.015000	-0.968135	-0.249049	0.021528
3605	-0.548651	0.235393	-9.808990	-0.077425	0.002364	0.001026	0.288436	0.067354	0.680063	-0.016562	-0.968103	-0.249101	0.021246
3606	-0.548517	0.254582	-9.825593	-0.021948	0.004131	0.001441	0.287126	0.066950	0.681374	-0.016985	-0.968105	-0.249071	0.021161
3607	-0.546081	0.257020	-9.808764	0.021898	0.004142	-0.000003	0.287637	0.068727	0.681772	-0.016616	-0.968100	-0.249101	0.021341
3608	-0.505099	0.244945	-9.720338	-0.007653	0.008469	0.004187	0.287129	0.066813	0.680596	-0.016742	-0.968126	-0.249000	0.021242
3609	-0.500245	0.247400	-9.691514	-0.047000	0.011086	-0.000498	0.287007	0.065170	0.680840	-0.017672	-0.968097	-0.249073	0.020943
3610	-0.432527	0.263611	-9.723153	-0.050589	0.015437	0.003881	0.287410	0.063251	0.680815	-0.018594	-0.968110	-0.248991	0.020496
3611	-0.471233	0.258619	-9.881486	0.012984	0.004146	-0.005375	0.287669	0.063249	0.681588	-0.018393	-0.968075	-0.249133	0.020627
3612	-0.534168	0.235229	-9.825939	0.064798	0.004129	0.010876	0.285570	0.064630	0.681115	-0.017140	-0.968157	-0.248875	0.020971
3613	-0.539317	0.187460	-9.730316	0.075572	-0.005478	-0.003189	0.288177	0.066396	0.680964	-0.015773	-0.968148	-0.248944	0.021601
3614	-0.549017	0.182637	-9.759127	0.041592	-0.002846	-0.006068	0.286597	0.068048	0.681004	-0.014996	-0.968133	-0.249020	0.021970
3615	-0.525075	0.153632	-9.745248	-0.010331	-0.002883	-0.000292	0.287120	0.067908	0.681513	-0.015277	-0.968112	-0.249071	0.022122
3616	-0.524877	0.182390	-9.778563	0.012017	0.005860	0.007840	0.286600	0.069968	0.677140	-0.015037	-0.968155	-0.248914	0.022171
3617	-0.500594	0.203640	-9.845818	0.054998	0.004142	0.001977	0.286342	0.069421	0.676879	-0.014018	-0.968167	-0.248895	0.022511
3618	-0.472181	0.124136	-9.818138	0.030005	-0.001090	-0.014110	0.285798	0.072436	0.677953	-0.013453	-0.968105	-0.249142	0.022790
3619	-0.510799	0.124600	-9.764930	-0.013008	-0.004629	-0.002090	0.286450	0.072433	0.678461	-0.013788	-0.968074	-0.249231	0.022959
3620	-0.568751	0.125010	-9.778844	-0.016595	0.005877	0.003227	0.285150	0.069974	0.680268	-0.014099	-0.968092	-0.249150	0.022867
3621	-0.573389	0.151517	-9.773693	-0.002282	0.004130	0.003332	0.285152	0.070933	0.678077	-0.014183	-0.968094	-0.249132	0.022922
3622	-0.553602	0.216375	-9.749086	0.006648	0.004112	0.006928	0.286198	0.071613	0.677162	-0.014054	-0.968132	-0.248990	0.022978
3623	-0.539385	0.182239	-9.864954	0.006745	0.000679	-0.012478	0.286462	0.070790	0.677797	-0.013975	-0.968056	-0.249273	0.023149
3624	-0.563936	0.139398	-9.821946	-0.004001	0.011255	-0.013357	0.285066	0.071078	0.678254	-0.014008	-0.967994	-0.249521	0.023019
3625	-0.520311	0.158621	-9.716361	-0.007669	0.004184	0.001559	0.285196	0.071077	0.678511	-0.014195	-0.967986	-0.249541	0.023047
3626	-0.558847	0.173265	-9.744699	-0.002290	-0.002789	-0.001936	0.285726	0.070527	0.677462	-0.014270	-0.967975	-0.249563	0.023195
3627	-0.568566	0.168208	-9.850413	-0.005852	-0.002763	-0.002839	0.285983	0.071073	0.677981	-0.014455	-0.967942	-0.249665	0.023369
3628	-0.568632	0.158617	-9.840910	-0.020209	-0.008910	0.004081	0.285195	0.071077	0.678640	-0.014911	-0.967948	-0.249600	0.023544
3629	-0.563389	0.211915	-9.700958	-0.027356	0.014679	0.005002	0.286114	0.070936	0.678237	-0.015429	-0.967955	-0.249565	0.023271
3630	-0.587374	0.236008	-9.748538	-0.029150	0.018187	0.008540	0.285067	0.070804	0.678381	-0.015925	-0.967993	-0.249424	0.022876
3631	-0.587472	0.226035	-9.864004	-0.020181	0.005976	0.003274	0.285600	0.069432	0.677712	-0.016349	-0.967990	-0.249417	0.022810
3632	-0.555964	0.240418	-9.799225	-0.005909	-0.002805	0.008625	0.284161	0.068754	0.678762	-0.016500	-0.968027	-0.249248	0.022937
3633	-0.568248	0.211593	-9.818676	-0.020234	0.000691	0.012057	0.284940	0.069846	0.678891	-0.016956	-0.968065	-0.249069	0.022971
3634	-0.563234	0.235760	-9.767974	-0.041702	0.002427	0.010146	0.285074	0.068612	0.679912	-0.017774	-0.968096	-0.248905	0.022818
3635	-0.563146	0.247814	-9.758224	-0.050659	0.007664	0.013627	0.285467	0.068610	0.679907	-0.018787	-0.968132	-0.248712	0.022565
3636	-0.558148	0.273975	-9.842077	-0.055987	0.011191	0.008320	0.284951	0.064501	0.684535	-0.019837	-0.968154	-0.248580	0.022172
3637	-0.509999	0.254320	-9.854734	-0.079284	0.002412	0.013387	0.284178	0.062313	0.684525	-0.021428	-0.968173	-0.248403	0.021876
3638	-0.528996	0.297879	-9.815619	-0.170548	0.014626	0.016304	0.285123	0.058200	0.682916	-0.024683	-0.968177	-0.248173	0.020844
3639	-0.547790	0.374638	-9.929928	-0.345923	0.022464	0.023890	0.283985	0.050261	0.684280	-0.031338	-0.968094	-0.247906	0.018830
3640	-0.486267	0.533190	-9.832508	-0.580323	0.032867	0.020469	0.284190	0.035740	0.686723	-0.042435	-0.967770	-0.247758	0.015408
3641	-0.472431	0.778510	-9.796163	-0.715466	0.047658	0.033682	0.282465	0.015476	0.689139	-0.056112	-0.967227	-0.247389	0.011057
3642	-0.450850	1.095732	-9.821540	-0.864852	0.064236	0.033593	0.281936	-0.008356	0.692149	-0.072540	-0.966289	-0.246967	0.005607
3643	-0.414066	1.511579	-9.802658	-0.984809	0.059774	0.047756	0.279332	-0.036697	0.696958	-0.091331	-0.964896	-0.246242	-0.000341
3644	-0.489909	2.052875	-9.944778	-1.090359	0.066781	0.050673	0.276754	-0.068325	0.699534	-0.112038	-0.962919	-0.245329	-0.006977
3645	-0.355326	2.301898	-9.962302	-1.366850	0.057909	0.053924	0.274471	-0.105159	0.701407	-0.138094	-0.959732	-0.244185	-0.014777
3646	-0.315949	3.085212	-10.102633	-1.832176	0.017513	0.064637	0.274254	-0.157204	0.698179	-0.173063	-0.954330	-0.242327	-0.024111
3647	-0.288238	3.567524	-9.607079	-2.253676	-0.024708	0.058848	0.274643	-0.221578	0.691326	-0.216031	-0.945840	-0.239831	-0.034602
3648	-0.327036	4.191060	-8.715203	-2.476705	-0.021534	0.091719	0.275054	-0.287731	0.680829	-0.262620	-0.934426	-0.236080	-0.046312
3649	-0.334264	5.184080	-8.035639	-2.461617	-0.032215	0.102555	0.275016	-0.361547	0.661460	-0.308400	-0.920861	-0.231468	-0.057677
3650	-0.445662	5.797387	-7.527765	-2.262247	-0.055037	0.119934	0.274561	-0.426727	0.634932	-0.349845	-0.906589	-0.226106	-0.067689
3651	-0.478287	6.626056	-7.176704	-2.152185	-0.063814	0.110301	0.271422	-0.498873	0.601256	-0.388747	-0.891248	-0.220567	-0.076833
3652	-0.537664	7.078487	-6.450036	-2.295397	-0.060487	0.105839	0.270816	-0.555556	0.566657	-0.429337	-0.873034	-0.214475	-0.086493
3653	-0.563297	7.525550	-5.819847	-2.648872	-0.041474	0.108704	0.271487	-0.604984	0.529133	-0.475017	-0.849586	-0.207368	-0.097781
3654	-0.565047	7.923131	-4.793907	-3.079378	-0.043574	0.112668	0.272311	-0.668782	0.470881	-0.526308	-0.819296	-0.198778	-0.110638
3655	-0.484134	8.397258	-3.693302	-3.285403	-0.017721	0.144793	0.268443	-0.727891	0.399151	-0.578753	-0.783575	-0.188557	-0.124504
3656	-0.315799	8.933873	-2.383656	-3.589841	0.001057	0.167345	0.260458	-0.790256	0.312173	-0.632965	-0.740723	-0.176633	-0.139593
3657	-0.085403	9.369068	-1.049276	-3.624069	-0.006343	0.181158	0.253823	-0.832352	0.217866	-0.684491	-0.693592	-0.163322	-0.154042
3658	0.031280	9.439218	0.166536	-3.191228	-0.040651	0.184140	0.256740	-0.856150	0.131622	-0.726845	-0.649297	-0.150122	-0.166052
3659	0.133110	9.456717	1.429934	-2.553420	-0.073118	0.170112	0.251833	-0.866762	0.053523	-0.758782	-0.612025	-0.138167	-0.174887
3660	0.124965	8.986077	1.655300	-2.181389	-0.108101	0.190221	0.245920	-0.868609	-0.012563	-0.784372	-0.579272	-0.126451	-0.182250
3661	0.026052	9.280707	3.373011	-2.382717	-0.083913	0.154528	0.233685	-0.860009	-0.084537	-0.810805	-0.541864	-0.114496	-0.189392
3662	0.222186	8.665124	3.909765	-2.509840	-0.069238	0.156101	0.228101	-0.848844	-0.153737	-0.836519	-0.501157	-0.102039	-0.196636
3663	0.095875	8.507595	5.555226	-2.302479	-0.059876	0.160259	0.230438	-0.832522	-0.213555	-0.858282	-0.462563	-0.090235	-0.203091
3664	0.345676	7.964128	6.217311	-1.829928	-0.009121	0.124915	0.226046	-0.810278	-0.267128	-0.874141	-0.431139	-0.081400	-0.208258
3665	0.425800	7.352454	6.163928	-1.457694	0.013730	0.124038	0.221615	-0.789138	-0.307506	-0.885898	-0.405453	-0.074406	-0.212734
3666	0.314708	7.643687	7.526034	-1.128365	0.038158	0.080768	0.212716	-0.766056	-0.345726	-0.894432	-0.385339	-0.069554	-0.216024
3667	0.697559	6.492379	7.163436	-0.881410	0.062689	0.089364	0.212041	-0.749604	-0.366786	-0.900719	-0.369161	-0.066090	-0.219222
3668	0.593606	6.777886	8.244243	-0.802729	0.071288	0.075936	0.217151	-0.740170	-0.384248	-0.906112	-0.354463	-0.063227	-0.222079
3669	0.569089	6.018762	9.254678	-0.720549	0.123584	0.088890	0.216742	-0.727009	-0.401202	-0.910696	-0.340645	-0.061527	-0.225405
3670	0.432897	5.211375	9.140830	-0.914070	0.097249	0.136608	0.216211	-0.714943	-0.418942	-0.916045	-0.323693	-0.058171	-0.229566
3671	0.580168	6.216007	9.292897	-1.243034	0.207389	0.104808	0.210660	-0.692437	-0.440387	-0.923210	-0.299619	-0.055441	-0.234175
3672	1.536215	5.643609	5.440182	-1.929677	0.136950	0.073675	0.214376	-0.658606	-0.473254	-0.933591	-0.263256	-0.048385	-0.238252
3673	0.436879	4.470401	7.507724	-2.377170	-0.002209	-0.003182	0.217027	-0.616273	-0.514954	-0.945130	-0.218336	-0.036826	-0.240213
3674	-0.057924	3.430860	9.211110	-2.410679	-0.005999	0.031706	0.217625	-0.557902	-0.557112	-0.954412	-0.172646	-0.024884	-0.242222
3675	0.134990	2.708887	9.554414	-2.277556	0.042818	0.074936	0.216887	-0.498158	-0.593541	-0.960944	-0.128526	-0.014227	-0.244674
3676	0.114293	2.833600	10.173645	-2.118448	0.049687	0.094643	0.213192	-0.427032	-0.625929	-0.965060	-0.087545	-0.004477	-0.246932
3677	0.151939	1.327093	10.749588	-1.719547	0.068904	0.108743	0.212176	-0.374144	-0.646108	-0.966976	-0.053654	0.003034	-0.249139
3678	0.388537	0.994767	10.426506	-0.993010	0.090081	0.119269	0.217662	-0.343349	-0.656115	-0.967272	-0.034017	0.006463	-0.251369
3679	0.271929	0.582173	9.694603	0.166414	0.039757	0.155701	0.217371	-0.336224	-0.659407	-0.966386	-0.036695	0.005125	-0.254412
3680	0.469706	1.570811	9.463944	0.918129	0.015495	0.130398	0.216679	-0.356769	-0.652348	-0.964899	-0.054370	0.000346	-0.256931
3681	0.455387	1.590532	9.584454	0.599697	0.013694	0.106048	0.214035	-0.379908	-0.644639	-0.963652	-0.065626	-0.002730	-0.258959
3682	0.546129	1.445807	9.678135	-0.160890	0.037902	0.123444	0.212489	-0.385791	-0.641955	-0.963223	-0.062366	-0.002371	-0.261354
3683	0.485448	1.066107	9.621423	-0.429305	0.055358	0.126780	0.214298	-0.380457	-0.644001	-0.963068	-0.053592	-0.000870	-0.263868
3684	0.581797	1.001058	10.617166	-0.212763	0.036016	0.089452	0.215569	-0.371833	-0.647172	-0.962825	-0.049336	-0.000249	-0.265581
3685	0.380814	1.279666	9.980452	0.088154	0.048630	0.049526	0.214515	-0.371143	-0.646372	-0.962482	-0.050585	-0.001430	-0.266584
3686	0.380554	1.236978	10.177025	-0.015550	0.094086	0.038348	0.214610	-0.364020	-0.647728	-0.962302	-0.049816	-0.003024	-0.267364
3687	0.205456	1.078168	9.705686	-0.316102	0.104664	0.036226	0.218644	-0.358836	-0.649550	-0.962404	-0.043010	-0.003140	-0.268178
3688	0.353240	0.816580	9.480310	-0.638113	0.090633	0.016113	0.220965	-0.351451	-0.651843	-0.962789	-0.030272	-0.001352	-0.268550
3689	0.432371	0.389079	9.878448	-0.634570	0.048576	-0.001757	0.223488	-0.332286	-0.655964	-0.963102	-0.017636	0.001311	-0.268556
3690	0.402880	0.310564	10.082070	-0.455591	0.013648	-0.025264	0.222235	-0.316526	-0.660063	-0.963370	-0.008819	0.003584	-0.268006
3691	0.568414	0.153574	10.287914	-0.332077	0.027618	-0.036736	0.221759	-0.298577	-0.665576	-0.963595	-0.002139	0.005040	-0.267311
3692	0.625272	0.008130	10.059853	-0.210221	0.057490	-0.060454	0.222903	-0.290637	-0.668881	-0.963935	0.002182	0.005153	-0.266078
3693	0.565623	-0.222893	9.863053	-0.262092	0.054045	-0.062632	0.225231	-0.287090	-0.666551	-0.964227	0.007638	0.005758	-0.264905
3694	0.369673	-0.265453	9.602307	-0.219006	0.057723	-0.085159	0.226633	-0.279289	-0.668566	-0.964650	0.012126	0.005918	-0.263190
3695	0.257957	-0.351532	9.482122	-0.022154	0.042095	-0.089049	0.229104	-0.276425	-0.668834	-0.965091	0.012879	0.005508	-0.261542
3696	0.217503	-0.278135	9.786117	-0.009678	0.004439	-0.097005	0.230904	-0.270134	-0.669835	-0.965606	0.013047	0.005599	-0.259623
3697	-0.050693	-0.302457	9.800166	-0.036428	0.017672	-0.113819	0.231142	-0.266849	-0.668512	-0.966162	0.013937	0.005736	-0.257495
3698	-0.084668	-0.319652	9.595991	-0.036335	0.063228	-0.115404	0.232339	-0.269868	-0.669077	-0.966758	0.014921	0.004834	-0.255211
3699	0.092673	-0.504124	9.496213	-0.029188	0.036962	-0.119061	0.233115	-0.268503	-0.668558	-0.967336	0.015771	0.004557	-0.252967
3700	0.014344	-0.661384	9.778657	-0.047256	0.014120	-0.096379	0.235456	-0.265776	-0.668825	-0.967817	0.016718	0.004654	-0.251057
3701	-0.191034	-0.351125	10.043539	-0.050804	0.043875	-0.099703	0.236997	-0.260854	-0.668541	-0.968283	0.018028	0.004335	-0.249169
3702	-0.026543	-0.304779	9.888849	0.044933	0.043875	-0.095517	0.237515	-0.260035	-0.668282	-0.968786	0.017339	0.003397	-0.247268
3703	-0.088451	-0.183935	9.924417	0.042127	0.028081	-0.073523	0.238834	-0.261685	-0.668447	-0.969149	0.016757	0.002898	-0.245888
3704	-0.126424	-0.087799	9.805691	-0.009728	0.043852	-0.073810	0.240009	-0.262378	-0.666659	-0.969518	0.017128	0.002223	-0.244411
3705	-0.087502	-0.040662	9.589610	-0.056269	0.067459	-0.057319	0.243141	-0.261025	-0.666175	-0.969769	0.018622	0.001421	-0.243310
3706	-0.283550	-0.101970	9.489663	-0.090334	0.063118	-0.041673	0.244426	-0.257746	-0.664867	-0.969944	0.020651	0.000754	-0.242448
3707	-0.633611	-0.103131	9.790665	-0.185221	0.036896	-0.047648	0.246243	-0.254330	-0.666026	-0.970091	0.024479	0.001128	-0.241503
3708	-0.459234	-0.032135	9.857265	-0.174565	-0.013046	-0.046029	0.246731	-0.247895	-0.666359	-0.970226	0.027773	0.002350	-0.240591
3709	-0.192520	-0.212467	9.766376	-0.009010	-0.034030	-0.057349	0.247898	-0.245299	-0.667386	-0.970499	0.027811	0.003230	-0.239473
3710	0.040597	-0.374657	10.017239	0.131429	-0.054221	-0.063557	0.246594	-0.246799	-0.666346	-0.970874	0.024967	0.003791	-0.238258
3711	0.031441	-0.304792	10.032540	0.102958	-0.023543	-0.090072	0.246230	-0.251316	-0.667291	-0.971353	0.022859	0.003948	-0.236507
3712	0.306063	-0.391473	9.913821	-0.052588	0.024516	-0.103466	0.247149	-0.251595	-0.667437	-0.971817	0.023959	0.003872	-0.234486
3713	0.247886	-0.422344	9.894743	-0.161848	0.027952	-0.079565	0.247114	-0.246117	-0.666476	-0.972107	0.027228	0.004291	-0.232911
3714	0.141255	-0.474599	9.837385	-0.133182	0.014029	-0.089958	0.248925	-0.241194	-0.668527	-0.972451	0.029846	0.004792	-0.231137
3715	0.078958	-0.406797	9.829090	-0.050939	0.010533	-0.074359	0.248638	-0.237221	-0.667707	-0.972762	0.030863	0.005039	-0.229686
3716	0.069077	-0.440171	9.900887	-0.067184	-0.003540	-0.049861	0.249397	-0.231609	-0.669216	-0.972951	0.032120	0.005551	-0.228701
3717	-0.042144	-0.463132	9.973678	-0.062789	-0.019296	-0.039284	0.249244	-0.227635	-0.669434	-0.973085	0.033218	0.006409	-0.227948
3718	-0.003164	-0.410891	9.853783	-0.058386	-0.012331	-0.018077	0.247948	-0.230094	-0.668921	-0.973123	0.034268	0.007032	-0.227614
3719	0.020450	-0.490005	9.996861	-0.040641	-0.028168	0.005760	0.247414	-0.227899	-0.669668	-0.973064	0.034883	0.007926	-0.227742
3720	0.138208	-0.570105	10.057407	-0.001333	0.006746	0.027267	0.246625	-0.227073	-0.669907	-0.972938	0.034915	0.007887	-0.228278
3721	0.173852	-0.643229	9.830359	0.020085	-0.000247	0.043239	0.246104	-0.226796	-0.670932	-0.972752	0.034472	0.007941	-0.229133
3722	0.108663	-0.640490	9.773277	-0.018375	0.003274	0.042993	0.246358	-0.225427	-0.671181	-0.972540	0.034823	0.008037	-0.229974
3723	0.197046	-0.773546	9.744550	-0.074710	0.039108	0.046183	0.246359	-0.226113	-0.670152	-0.972277	0.036404	0.007768	-0.230849
3724	0.417305	-1.035223	9.674755	-0.098079	0.062610	0.076821	0.247649	-0.223381	-0.669368	-0.971853	0.038583	0.007053	-0.232298
3725	0.089831	-0.903165	9.554132	-0.166148	0.058293	0.094942	0.247385	-0.221735	-0.671419	-0.971277	0.042052	0.006820	-0.234106
3726	0.019660	-0.922019	9.501652	-0.212512	0.090745	0.070067	0.247078	-0.214474	-0.670308	-0.970769	0.046585	0.006099	-0.235373
3727	0.276372	-1.154760	9.549631	-0.142754	0.120402	0.082893	0.250711	-0.208878	-0.670307	-0.970243	0.049899	0.004574	-0.236893
3728	-0.004597	-1.281925	9.718816	-0.067637	0.118714	0.086133	0.252287	-0.209571	-0.670726	-0.969774	0.051753	0.002611	-0.238440
3729	0.209019	-1.140179	10.213659	-0.048093	0.084406	0.094036	0.255157	-0.209040	-0.669081	-0.969264	0.053069	0.001342	-0.240228
3730	-0.007381	-1.008902	10.120908	-0.051632	0.024166	0.070975	0.255936	-0.207948	-0.668952	-0.968871	0.054160	0.001152	-0.241568
3731	-0.349067	-0.836066	9.928782	-0.017516	-0.023733	0.037708	0.254898	-0.209312	-0.669339	-0.968658	0.054351	0.001887	-0.242374
3732	-0.358951	-0.851919	9.438435	0.001428	-0.048929	0.009568	0.252281	-0.209024	-0.669814	-0.968610	0.054057	0.002924	-0.242617
3733	-0.302128	-1.002188	9.205511	-0.040646	-0.073412	0.012655	0.251359	-0.207923	-0.670048	-0.968492	0.054452	0.004742	-0.242973
3734	-0.172479	-1.104351	9.159961	-0.065725	-0.096194	0.012331	0.248088	-0.207082	-0.671545	-0.968347	0.055229	0.007019	-0.243321
3735	0.001628	-1.080544	9.524016	-0.046080	-0.127792	0.001730	0.243635	-0.206511	-0.671472	-0.968258	0.055466	0.009928	-0.243520
3736	0.121683	-1.177462	9.596365	0.050620	-0.119029	-0.013452	0.239710	-0.204844	-0.674504	-0.968351	0.053873	0.012108	-0.243408
3737	0.328616	-1.279987	9.629449	0.052412	-0.118215	-0.015282	0.236839	-0.206747	-0.673703	-0.968438	0.052250	0.014389	-0.243293
3738	0.722979	-1.522293	10.046222	0.030058	-0.105267	-0.027912	0.233844	-0.208373	-0.675357	-0.968571	0.051117	0.016416	-0.242872
3739	0.478792	-1.592371	10.888638	0.096250	-0.024867	-0.023573	0.230714	-0.210685	-0.674814	-0.968753	0.049115	0.016726	-0.242539
3740	0.431269	-1.116343	9.923634	0.174126	0.029525	0.014333	0.231000	-0.215755	-0.673574	-0.968862	0.045859	0.015400	-0.242832
3741	0.396056	-1.297909	9.446019	0.061431	0.055834	0.025046	0.231825	-0.223019	-0.673010	-0.968788	0.044949	0.014287	-0.243362
3742	0.677716	-1.103054	10.178801	0.098762	0.095741	0.072104	0.233666	-0.225359	-0.671637	-0.968553	0.043491	0.011990	-0.244685
3743	0.343217	-0.605161	10.127331	0.227707	0.113406	0.059212	0.237221	-0.230995	-0.668639	-0.968449	0.039634	0.008940	-0.245877
3744	-0.083326	-0.136460	9.732664	0.165258	0.118898	0.034337	0.239345	-0.237857	-0.666149	-0.968430	0.036994	0.005901	-0.246456
3745	-0.251345	0.004324	9.726119	-0.047587	0.108446	0.009917	0.241975	-0.240611	-0.665180	-0.968339	0.038387	0.004307	-0.246633
3746	-0.334071	-0.086174	9.807501	-0.172840	0.097940	0.001921	0.245887	-0.238167	-0.665215	-0.968198	0.042188	0.003366	-0.246581
3747	-0.516176	-0.224483	9.730580	-0.171090	0.063889	0.001839	0.248478	-0.233798	-0.664952	-0.968035	0.045712	0.003207	-0.246593
3748	-0.620113	-0.249201	10.033994	-0.038873	0.026207	0.027358	0.248860	-0.231197	-0.665968	-0.967864	0.046566	0.002972	-0.247107
3749	-0.523231	-0.204570	9.932737	0.131122	-0.019232	0.017841	0.247166	-0.232968	-0.665312	-0.967895	0.043790	0.002867	-0.247493
3750	-0.460730	-0.236958	9.725152	0.101606	-0.031462	0.017561	0.247455	-0.237764	-0.665234	-0.967881	0.041639	0.003065	-0.247916
3751	-0.378061	-0.147164	9.413056	-0.058579	-0.041993	0.029573	0.246424	-0.240635	-0.665247	-0.967691	0.042388	0.004294	-0.248515
3752	-0.195625	-0.291877	9.703074	-0.146379	-0.047326	0.040323	0.244481	-0.236844	-0.666331	-0.967325	0.044958	0.006014	-0.249450
3753	-0.101078	-0.578646	9.759042	-0.044394	-0.044710	0.040988	0.242243	-0.234503	-0.666274	-0.967085	0.045397	0.007203	-0.250267
3754	-0.055175	-0.569884	9.595330	0.039748	-0.024547	0.043428	0.240944	-0.235866	-0.667045	-0.966870	0.044481	0.007549	-0.251251
3755	0.047205	-0.768297	9.464797	0.005701	0.003395	0.064360	0.241468	-0.236280	-0.666410	-0.966562	0.044188	0.007537	-0.252483
3756	0.124195	-0.816150	9.742352	-0.012288	0.006777	0.078301	0.239638	-0.237230	-0.665485	-0.966124	0.044440	0.007509	-0.254113
3757	0.312551	-0.821714	9.976176	0.050459	0.039991	0.055905	0.239646	-0.237503	-0.667560	-0.965898	0.043465	0.006589	-0.255163
3758	0.472098	-0.794306	9.907825	-0.003111	0.057486	0.037914	0.241093	-0.239703	-0.665790	-0.965690	0.043792	0.005569	-0.255919
3759	0.381236	-0.680988	9.808910	-0.147909	0.069713	0.016644	0.242608	-0.237190	-0.664638	-0.965483	0.046785	0.005158	-0.256177
3760	0.245532	-0.745188	9.703603	-0.220426	0.053990	0.024019	0.243631	-0.231990	-0.666285	-0.965139	0.051289	0.005329	-0.256608
3761	0.124527	-0.787181	9.819517	-0.130097	0.050516	0.028215	0.242814	-0.227055	-0.665318	-0.964868	0.053828	0.005203	-0.257108
3762	0.114842	-0.787429	9.713858	0.018524	0.073357	0.017050	0.245038	-0.227479	-0.664449	-0.964803	0.053819	0.003780	-0.257379
3763	-0.092036	-0.675453	9.625608	0.099185	0.094504	-0.003347	0.245566	-0.228304	-0.664206	-0.964938	0.052142	0.001662	-0.257243
3764	-0.280039	-0.639252	9.973705	0.015180	0.094535	-0.034744	0.248972	-0.229555	-0.663234	-0.965130	0.052303	-0.000098	-0.256492
3765	-0.404140	-0.421574	10.015798	-0.074170	0.064959	-0.075029	0.250828	-0.227840	-0.661547	-0.965446	0.053796	-0.000702	-0.254990
3766	-0.454099	-0.661066	10.220149	-0.143806	0.045774	-0.121465	0.252122	-0.224558	-0.662829	-0.965899	0.056777	-0.000615	-0.252618
3767	-0.475577	-0.972649	10.517151	-0.138381	0.065013	-0.138162	0.253796	-0.219635	-0.662805	-0.966446	0.059501	-0.000846	-0.249880
3768	-0.592637	-1.117629	9.997405	-0.038144	0.074788	-0.127686	0.256901	-0.213487	-0.662403	-0.967034	0.060585	-0.001843	-0.247327
3769	-0.587956	-1.117282	9.336492	0.221264	0.047815	-0.102970	0.259009	-0.216787	-0.661043	-0.967815	0.056286	-0.003594	-0.245260
3770	-0.668984	-0.965358	9.262035	0.435827	0.014587	-0.071510	0.260623	-0.225428	-0.659339	-0.968616	0.047896	-0.005827	-0.243834
3771	-0.745182	-0.828824	9.672805	0.319446	-0.001260	-0.072373	0.260168	-0.238441	-0.657777	-0.969271	0.041467	-0.007180	-0.242369
3772	-0.519435	-1.018075	9.747920	0.047647	0.021344	-0.108791	0.260140	-0.241673	-0.656012	-0.969812	0.040635	-0.007627	-0.240325
3773	-0.384942	-1.111310	9.488546	-0.177797	0.036164	-0.104266	0.261041	-0.239350	-0.655485	-0.970171	0.044071	-0.007283	-0.238269
3774	-0.164673	-1.372862	9.459608	-0.145674	0.042196	-0.083862	0.263495	-0.233336	-0.656110	-0.970407	0.047084	-0.007224	-0.236730
3775	0.024141	-1.306981	9.463543	0.054673	0.042154	-0.067466	0.264398	-0.231149	-0.655843	-0.970785	0.046075	-0.008102	-0.235347
3776	0.125693	-1.297243	9.760774	0.142258	0.040305	-0.054533	0.265712	-0.232115	-0.655873	-0.971147	0.043485	-0.009397	-0.234297
3777	0.092908	-1.161652	9.974095	0.052768	0.048990	-0.053358	0.267558	-0.235825	-0.653865	-0.971444	0.042572	-0.010374	-0.233189
3778	0.093405	-1.075151	9.907864	-0.015229	0.063059	-0.051977	0.268529	-0.237803	-0.654012	-0.971642	0.043147	-0.011376	-0.232209
3779	0.060234	-0.983760	9.822685	-0.067163	0.067416	-0.039091	0.271136	-0.236174	-0.653517	-0.971759	0.044663	-0.012129	-0.231393
3780	-0.237537	-0.750845	9.726998	0.006167	0.050897	-0.031428	0.272178	-0.235906	-0.652494	-0.971891	0.044759	-0.013012	-0.230771
3781	-0.178453	-0.583784	9.454446	0.110041	0.073720	-0.034972	0.275594	-0.238391	-0.652052	-0.972140	0.042850	-0.014702	-0.229983
3782	-0.373677	-0.529681	9.346205	0.034830	0.044015	-0.028506	0.276260	-0.241958	-0.649507	-0.972281	0.042358	-0.015587	-0.229419
3783	-0.576788	-0.571187	9.412366	-0.099397	-0.001447	-0.040172	0.278885	-0.242519	-0.650718	-0.972392	0.044169	-0.014859	-0.228653
3784	-0.520797	-0.854529	9.704218	-0.131735	-0.029553	-0.030017	0.278607	-0.240052	-0.649912	-0.972409	0.046579	-0.013548	-0.228182
3785	-0.659848	-1.063992	10.063488	-0.108678	-0.043648	0.000051	0.277298	-0.239222	-0.651309	-0.972330	0.048385	-0.012005	-0.228229
3786	-0.918332	-1.103102	10.771807	-0.031834	-0.031468	0.006878	0.276104	-0.235928	-0.652035	-0.972266	0.048833	-0.011147	-0.228453
3787	-1.127589	-0.995065	10.962302	-0.012287	0.041944	0.054069	0.277284	-0.236756	-0.651284	-0.972011	0.049164	-0.011804	-0.229431
3788	-0.704344	-0.862419	9.801839	-0.020272	0.059508	0.076910	0.278996	-0.238409	-0.651585	-0.971607	0.049787	-0.012834	-0.230947
3789	-0.471567	-1.035342	8.901453	-0.003341	0.028069	0.106794	0.279787	-0.240058	-0.650577	-0.971116	0.049880	-0.013328	-0.232956
3790	-0.627881	-1.297370	9.329960	-0.102058	-0.035075	0.140195	0.279263	-0.239781	-0.650826	-0.970338	0.051635	-0.012199	-0.235857
3791	-1.075967	-1.176169	10.070595	-0.247176	-0.024692	0.161348	0.280177	-0.237867	-0.653281	-0.969326	0.056237	-0.010603	-0.239023
3792	-1.362339	-0.726741	10.808802	-0.254086	0.024360	0.103479	0.279496	-0.232657	-0.654385	-0.968483	0.061230	-0.009859	-0.241237
3793	-1.022074	-0.392614	10.045493	-0.053287	0.056091	0.052170	0.280133	-0.229783	-0.654107	-0.968170	0.062453	-0.010695	-0.242143
3794	-0.627584	-0.576290	9.186846	0.094559	0.023032	0.017744	0.280667	-0.232116	-0.653232	-0.968148	0.060703	-0.011503	-0.242634
3795	-0.604726	-0.756804	9.201396	0.090019	-0.018977	0.018396	0.281469	-0.234311	-0.654302	-0.968188	0.058770	-0.011552	-0.242950
3796	-0.508960	-0.875053	9.314564	-0.044323	-0.015625	0.044690	0.282011	-0.237328	-0.654728	-0.967820	0.059518	-0.010957	-0.244259
3797	-0.277317	-0.896239	9.269064	-0.194721	-0.007025	0.066462	0.281995	-0.234177	-0.655215	-0.967274	0.063134	-0.009899	-0.245555
3798	-0.333528	-0.659484	9.471735	-0.212750	-0.024607	0.086595	0.282106	-0.229792	-0.656727	-0.966478	0.067085	-0.008355	-0.247691
3799	-0.110070	-0.478257	9.531971	-0.063218	-0.028086	0.060325	0.280918	-0.227593	-0.657465	-0.966116	0.068007	-0.007518	-0.248873
3800	-0.058242	-0.656850	9.462181	0.020149	-0.043721	0.022054	0.280273	-0.228685	-0.658502	-0.966003	0.067369	-0.006687	-0.249509
3801	-0.029046	-0.630225	9.592008	0.004162	-0.040196	-0.006254	0.279228	-0.229365	-0.657845	-0.966066	0.066891	-0.005838	-0.249416
3802	-0.039550	-0.748024	9.581131	-0.115610	-0.027915	-0.030013	0.279737	-0.226491	-0.658472	-0.966046	0.068959	-0.004571	-0.248957
3803	-0.095599	-0.824124	9.720125	-0.144185	-0.055876	-0.054997	0.279196	-0.223885	-0.657791	-0.966144	0.071240	-0.002593	-0.247961
3804	-0.463541	-0.960010	9.962056	-0.052934	-0.085510	-0.068461	0.279188	-0.221418	-0.659579	-0.966402	0.071812	-0.000472	-0.246800
3805	-0.939670	-1.041077	10.551610	0.051705	-0.065339	-0.069274	0.277362	-0.222230	-0.660078	-0.966839	0.070243	0.000709	-0.245535
3806	-0.861606	-0.935347	10.720375	0.116418	0.004728	-0.117019	0.276300	-0.219210	-0.660550	-0.967569	0.067983	0.000318	-0.243288
3807	-0.558996	-1.150602	10.311554	0.103227	0.044169	-0.146176	0.279454	-0.221830	-0.659976	-0.968435	0.065944	-0.000798	-0.240384
3808	-0.705954	-1.777329	10.262360	0.029944	0.035519	-0.169735	0.282341	-0.224861	-0.657200	-0.969277	0.065507	-0.001298	-0.237086
3809	-0.777549	-1.989142	10.025029	-0.039908	0.016294	-0.156231	0.283118	-0.222399	-0.658741	-0.969977	0.066173	-0.001196	-0.234017
3810	-0.944462	-1.687795	9.832872	0.129885	-0.008181	-0.110908	0.283894	-0.221582	-0.657450	-0.970654	0.063589	-0.001389	-0.231917
3811	-0.901879	-1.135039	9.807618	0.263298	-0.004623	-0.127446	0.286144	-0.226663	-0.656239	-0.971576	0.058305	-0.002372	-0.229421
3812	-0.726476	-1.256610	9.823933	0.171246	0.028583	-0.142173	0.288405	-0.232840	-0.656463	-0.972403	0.055086	-0.003438	-0.226684
3813	-0.493962	-1.485425	9.521301	0.035227	0.040761	-0.127369	0.291028	-0.234911	-0.654322	-0.973023	0.054479	-0.004276	-0.224141
3814	-0.208622	-1.412169	9.036640	0.049489	0.016240	-0.108910	0.291810	-0.235190	-0.653041	-0.973534	0.053571	-0.004584	-0.222126
3815	-0.082474	-1.335670	9.207058	0.047576	-0.004873	-0.092284	0.293384	-0.234924	-0.654357	-0.974003	0.052552	-0.004602	-0.220306
3816	-0.023727	-1.236379	9.580187	0.013480	-0.020746	-0.085546	0.294680	-0.232190	-0.655127	-0.974347	0.052180	-0.004051	-0.218879
3817	-0.104772	-1.097843	9.846829	-0.061682	-0.027784	-0.093122	0.296238	-0.230007	-0.655129	-0.974700	0.053202	-0.003118	-0.217070
3818	-0.252512	-0.820345	9.769586	-0.084826	-0.029431	-0.116104	0.296104	-0.229184	-0.655378	-0.975042	0.054708	-0.001930	-0.215167
3819	-0.184060	-0.698600	9.645429	-0.006070	-0.020662	-0.113729	0.296999	-0.225078	-0.656128	-0.975533	0.054657	-0.001347	-0.212947
3820	-0.136277	-0.762227	9.408772	0.088875	-0.018811	-0.129795	0.296480	-0.226583	-0.655099	-0.976131	0.052820	-0.001100	-0.210657
3821	-0.171825	-1.011541	9.584049	0.066550	-0.046782	-0.153894	0.296475	-0.225075	-0.656120	-0.976855	0.051236	-0.000266	-0.207674
3822	-0.186565	-1.049636	9.672656	0.028049	-0.074795	-0.158687	0.296351	-0.225896	-0.656644	-0.977481	0.050351	0.001360	-0.204922
3823	-0.211048	-1.097467	9.698753	0.067310	-0.069588	-0.134594	0.294926	-0.228355	-0.656776	-0.978103	0.048668	0.002622	-0.202335
3824	-0.326186	-0.986341	9.566445	0.149572	-0.041564	-0.110041	0.295583	-0.229317	-0.656148	-0.978615	0.045540	0.003056	-0.200572
3825	-0.374444	-0.981190	9.554905	0.097604	-0.036354	-0.091881	0.295206	-0.232604	-0.655268	-0.979074	0.043415	0.003490	-0.198787
3826	-0.471555	-1.043971	9.225784	0.018853	-0.079149	-0.092586	0.295468	-0.231782	-0.656689	-0.979359	0.042696	0.005168	-0.197498
3827	-0.332719	-1.222200	9.496501	0.048400	-0.081828	-0.106563	0.294168	-0.232322	-0.658358	-0.979815	0.041383	0.006685	-0.195464
3828	-0.396339	-1.359313	10.113093	0.042089	-0.062686	-0.108325	0.292852	-0.231494	-0.657553	-0.980123	0.040267	0.007969	-0.194099
3829	-0.661600	-1.331224	10.757356	-0.054624	-0.045285	-0.102727	0.292855	-0.231493	-0.658459	-0.980470	0.041162	0.009139	-0.192097
3830	-0.806619	-1.349463	10.715140	-0.158229	0.011665	-0.125264	0.294146	-0.227527	-0.659864	-0.980742	0.044257	0.009742	-0.189979
3831	-0.313575	-1.255184	9.769920	-0.260148	0.003803	-0.119094	0.294359	-0.218348	-0.660813	-0.980947	0.049407	0.010718	-0.187581
3832	0.303227	-1.434048	9.478966	-0.269396	-0.048950	-0.061411	0.296147	-0.208766	-0.663854	-0.980848	0.054466	0.012865	-0.186561
3833	-0.059757	-1.218453	9.845055	-0.153658	-0.101634	0.041603	0.293625	-0.201765	-0.665171	-0.980490	0.057186	0.015363	-0.187440
3834	-0.433033	-1.093923	10.291893	0.012760	-0.041219	0.048449	0.293363	-0.200667	-0.666710	-0.980285	0.056768	0.016181	-0.188568
3835	-0.252716	-1.210097	10.512499	-0.103338	0.010369	0.008935	0.294030	-0.202588	-0.667387	-0.980130	0.058904	0.016307	-0.188703
3836	-0.185175	-0.861465	9.864659	-0.277799	-0.010592	0.019990	0.293335	-0.194775	-0.668465	-0.979688	0.064287	0.017653	-0.189122
3837	0.226179	-0.726522	9.425282	-0.044125	-0.033246	-0.006673	0.293312	-0.190527	-0.668682	-0.979640	0.065053	0.018427	-0.189032
3838	0.175842	-1.023294	9.773170	0.170381	-0.091043	0.015776	0.292400	-0.190659	-0.669835	-0.979751	0.061349	0.019656	-0.189575
3839	-0.011133	-0.842851	10.103691	0.248359	-0.118932	-0.030373	0.290351	-0.198456	-0.670140	-0.980107	0.056015	0.021028	-0.189237
3840	0.095226	-0.824647	10.035693	0.176133	-0.094362	-0.075777	0.287241	-0.202822	-0.671949	-0.980525	0.052145	0.022406	-0.188013
3841	0.139873	-0.648081	9.688876	0.111808	-0.038337	-0.069844	0.285316	-0.210073	-0.671214	-0.980883	0.049743	0.022752	-0.186754
3842	0.222746	-0.525065	9.230566	0.144937	0.004568	-0.049170	0.286776	-0.213369	-0.671528	-0.981190	0.046865	0.022279	-0.185941
3843	0.150897	-0.442713	9.236938	0.238945	0.036995	-0.052736	0.287959	-0.214746	-0.670782	-0.981614	0.042221	0.020653	-0.185000
3844	0.097237	-0.514756	9.135639	0.183605	0.016096	-0.085814	0.290347	-0.221336	-0.669199	-0.982073	0.038613	0.019837	-0.183435
3845	0.230115	-0.845008	9.226824	-0.050790	-0.058318	-0.117861	0.291132	-0.221066	-0.669467	-0.982439	0.039275	0.021201	-0.181168
3846	0.305545	-0.770465	9.414479	-0.113436	-0.102988	-0.132589	0.290867	-0.219282	-0.671647	-0.982759	0.041046	0.023848	-0.178694
3847	0.323721	-0.597010	9.555701	0.019183	-0.078399	-0.172041	0.289551	-0.217493	-0.672516	-0.983346	0.040223	0.025412	-0.175407
3848	0.245426	-0.745076	9.698866	-0.070196	-0.092358	-0.201831	0.289521	-0.211876	-0.672979	-0.983926	0.041149	0.027744	-0.171542
3849	-0.192176	-1.164496	9.849220	-0.270629	-0.069566	-0.198761	0.287777	-0.203235	-0.675069	-0.984323	0.046058	0.030138	-0.167566
3850	-0.338905	-1.086332	9.868207	-0.385205	-0.067836	-0.187194	0.288893	-0.191458	-0.676524	-0.984506	0.053272	0.033044	-0.163763
3851	0.130991	-1.219908	9.855408	-0.361156	-0.111736	-0.176772	0.285684	-0.178013	-0.678933	-0.984590	0.059849	0.036519	-0.160209
3852	0.313389	-1.392868	10.387757	-0.167264	-0.120691	-0.136722	0.283933	-0.167590	-0.681912	-0.984722	0.062630	0.039702	-0.157555
3853	0.702258	-1.035534	10.258739	0.073358	-0.065678	-0.101325	0.283252	-0.163203	-0.681470	-0.985076	0.060837	0.040800	-0.155754
3854	0.745840	-1.016840	10.191288	0.154709	-0.026348	-0.072400	0.281305	-0.165384	-0.682627	-0.985458	0.057623	0.041032	-0.154495
3855	0.691858	-1.136704	10.180763	0.088384	-0.010665	-0.042875	0.282512	-0.169773	-0.683725	-0.985682	0.055734	0.040940	-0.153783
3856	0.694164	-1.142429	9.887488	0.091915	-0.014144	-0.025234	0.282525	-0.173062	-0.682074	-0.985840	0.053832	0.041072	-0.153408
3857	0.354423	-1.028008	9.473579	0.218930	-0.068183	-0.020845	0.282816	-0.178544	-0.681614	-0.986073	0.049207	0.041689	-0.153297
3858	0.297511	-0.881024	9.418084	0.249374	-0.076887	-0.025893	0.281655	-0.180592	-0.682912	-0.986317	0.044006	0.042571	-0.153071
3859	0.282097	-1.015137	9.565673	0.116117	-0.061167	-0.039170	0.280257	-0.187160	-0.684380	-0.986482	0.041416	0.043360	-0.152507
3860	0.507356	-1.265999	9.899695	-0.101225	-0.031564	-0.058396	0.279199	-0.185236	-0.684475	-0.986538	0.043240	0.044445	-0.151320
3861	0.969120	-1.531090	10.116160	-0.137118	-0.000308	-0.034070	0.280502	-0.182502	-0.687057	-0.986516	0.045873	0.044814	-0.150577
3862	1.084754	-1.554934	9.691927	0.013158	0.006737	-0.011831	0.281270	-0.179766	-0.686783	-0.986563	0.045597	0.044758	-0.150369
3863	0.994358	-1.357695	9.469075	0.075554	-0.013425	0.041493	0.281012	-0.180450	-0.686656	-0.986491	0.044095	0.044714	-0.151301
3864	0.768858	-1.158076	9.679990	0.030740	-0.014323	0.053603	0.282069	-0.181551	-0.687589	-0.986333	0.043467	0.044962	-0.152432
3865	0.759646	-1.091101	9.536648	0.034309	-0.012557	0.060705	0.282069	-0.181414	-0.687847	-0.986163	0.042809	0.045021	-0.153700
3866	0.663529	-1.032023	9.735217	-0.003267	-0.005573	0.056968	0.281823	-0.183878	-0.688386	-0.985968	0.042880	0.045198	-0.154875
3867	0.663282	-1.067958	9.780467	-0.074839	-0.003846	0.054682	0.281295	-0.183053	-0.688369	-0.985725	0.044401	0.045429	-0.155918
3868	0.634208	-1.071143	9.451445	-0.096237	-0.014248	0.043930	0.282849	-0.179499	-0.689523	-0.985477	0.046266	0.046078	-0.156753
3869	0.625364	-0.960172	9.539311	0.050348	-0.052773	0.064268	0.280235	-0.180307	-0.689233	-0.985268	0.045176	0.046871	-0.158146
3870	0.630276	-0.952613	9.664322	0.171915	-0.084299	0.077373	0.279724	-0.182222	-0.689762	-0.985083	0.041567	0.048023	-0.159932
3871	0.871791	-0.942727	9.580644	0.205071	-0.110553	0.060709	0.277808	-0.188923	-0.692648	-0.984938	0.037234	0.049469	-0.161443
3872	1.247885	-1.033822	9.850315	0.143318	-0.129961	0.050358	0.272991	-0.193966	-0.691719	-0.984731	0.034012	0.051634	-0.162733
3873	1.368103	-1.109006	9.951751	0.047449	-0.094254	0.086744	0.270390	-0.196417	-0.692740	-0.984378	0.032872	0.053291	-0.164560
3874	1.254169	-1.179483	10.209064	-0.042989	-0.039231	0.110971	0.268960	-0.196545	-0.695309	-0.983919	0.033676	0.054238	-0.166816
3875	1.137365	-0.971418	10.313398	-0.039366	0.030755	0.120138	0.268174	-0.196404	-0.695296	-0.983520	0.034706	0.053721	-0.169111
3876	1.010805	-1.079267	9.327943	-0.046275	0.027570	0.091035	0.270527	-0.195869	-0.695197	-0.983186	0.035775	0.053378	-0.170926
3877	0.866548	-0.996025	9.440691	-0.087536	-0.027557	0.094999	0.268947	-0.193668	-0.696317	-0.982764	0.037540	0.054199	-0.172711
3878	0.823376	-0.963627	9.700980	-0.109090	-0.059109	0.096504	0.268531	-0.189830	-0.695755	-0.982258	0.039551	0.055772	-0.174626
3879	0.699282	-0.762646	9.829327	-0.106418	-0.035495	0.103733	0.267729	-0.185989	-0.697388	-0.981764	0.041661	0.056796	-0.176572
3880	0.796142	-0.720479	9.708817	-0.102832	-0.003151	0.115314	0.267719	-0.183110	-0.699302	-0.981245	0.043768	0.057231	-0.178792
3881	0.684215	-0.826679	9.300019	-0.085057	-0.030217	0.144445	0.265350	-0.180357	-0.700017	-0.980611	0.045503	0.058025	-0.181561
3882	0.799720	-0.906992	10.071926	-0.016211	-0.026871	0.134317	0.264299	-0.179255	-0.700637	-0.980058	0.045847	0.058595	-0.184256
3883	0.824879	-0.763115	9.996462	0.080555	-0.011037	0.112192	0.265885	-0.181455	-0.701460	-0.979700	0.044344	0.058422	-0.186572
3884	0.932413	-0.576913	9.815032	0.134529	-0.028371	0.049089	0.264979	-0.184191	-0.699919	-0.979587	0.041628	0.058537	-0.187752
3885	1.227494	-0.502742	9.654728	0.147271	-0.014331	0.010391	0.264483	-0.189121	-0.699831	-0.979649	0.038644	0.058273	-0.188143
3886	1.008774	-0.711464	10.053145	-0.055069	0.014413	0.035470	0.265680	-0.192415	-0.700011	-0.979470	0.039784	0.058276	-0.188838
3887	0.786354	-0.726374	9.329129	-0.155256	0.003204	0.047115	0.266703	-0.187762	-0.700498	-0.979168	0.042818	0.058775	-0.189582
3888	0.874243	-0.601126	9.613387	0.073664	-0.005618	0.066368	0.266166	-0.185430	-0.700467	-0.978963	0.041402	0.058653	-0.190989
3889	0.975496	-0.619181	9.472921	0.329654	0.011980	0.054167	0.266980	-0.190915	-0.699757	-0.979024	0.034952	0.057123	-0.192426
3890	1.224980	-0.853874	9.650713	0.242124	0.057412	0.027132	0.269128	-0.200654	-0.699367	-0.979131	0.030432	0.055150	-0.193222
3891	1.348970	-1.071491	9.587062	-0.130019	0.090552	0.022697	0.270314	-0.202167	-0.699140	-0.979063	0.033259	0.053907	-0.193451
3892	1.444859	-1.164085	9.438576	-0.367085	0.095751	0.019182	0.275364	-0.192331	-0.699379	-0.978794	0.040801	0.053545	-0.193471
3893	1.222493	-1.195915	9.473773	-0.360866	0.066061	0.019179	0.278575	-0.181251	-0.699836	-0.978476	0.048067	0.053716	-0.193364
3894	0.972575	-1.032359	9.626807	-0.224041	0.052118	0.027280	0.281792	-0.171267	-0.700174	-0.978181	0.052648	0.053643	-0.193681
3895	0.785016	-0.938070	10.095728	-0.099760	0.031979	0.028178	0.284644	-0.166213	-0.700427	-0.978007	0.054666	0.053459	-0.194053
3896	0.619362	-0.804491	10.098693	0.031005	0.006770	-0.007892	0.285131	-0.159640	-0.700758	-0.978073	0.054047	0.053319	-0.193933
3897	0.218881	-0.416688	10.056139	0.237760	-0.012262	-0.025639	0.285417	-0.163477	-0.701577	-0.978413	0.049189	0.052708	-0.193676
3898	-0.385684	0.157940	9.241263	0.226265	-0.027655	-0.034274	0.284667	-0.170460	-0.700339	-0.978723	0.044588	0.052510	-0.193278
3899	-0.990452	0.692777	8.784008	0.210342	-0.025588	-0.057873	0.284428	-0.175118	-0.699087	-0.979103	0.040092	0.052167	-0.192427
3900	-1.014307	0.410209	8.338778	0.203627	-0.075120	-0.159476	0.283806	-0.180320	-0.700164	-0.979787	0.035620	0.053083	-0.189554
3901	-0.335124	-0.211739	9.599460	0.083705	-0.155100	-0.215631	0.280677	-0.181398	-0.701941	-0.980486	0.032904	0.055760	-0.185621
3902	0.406751	-0.485259	10.133036	0.035527	-0.165822	-0.265657	0.278441	-0.179194	-0.702403	-0.981291	0.031267	0.059155	-0.180529
3903	0.941230	-1.379347	10.118146	-0.011930	-0.132753	-0.253009	0.277239	-0.174254	-0.703632	-0.982026	0.030490	0.061751	-0.175733
3904	1.642744	-1.871205	9.933409	-0.111468	-0.084092	-0.187777	0.276561	-0.170004	-0.703839	-0.982503	0.032124	0.064010	-0.171928
3905	1.477023	-2.094978	10.263906	-0.255003	-0.010871	-0.093395	0.274823	-0.163281	-0.704264	-0.982631	0.036843	0.065012	-0.169857
3906	1.213291	-1.828716	10.149083	-0.385885	0.045884	-0.016465	0.277232	-0.148771	-0.705712	-0.982431	0.044533	0.065533	-0.168971
3907	1.035113	-1.745246	10.209325	-0.368162	0.045056	0.015498	0.278769	-0.135664	-0.704434	-0.982079	0.051868	0.065750	-0.168842
3908	0.749246	-1.536430	10.127676	-0.285037	0.027635	0.032913	0.280423	-0.127314	-0.704118	-0.981691	0.057576	0.066237	-0.169059
3909	0.703316	-1.538932	9.979046	-0.166093	0.013684	0.045201	0.281051	-0.121561	-0.705884	-0.981352	0.060897	0.066338	-0.169822
3910	0.852840	-1.561998	9.895782	0.009293	0.018957	0.044688	0.281433	-0.120468	-0.704584	-0.981235	0.060811	0.065983	-0.170665
3911	1.036056	-1.608630	10.057082	0.101376	0.017118	0.055858	0.280396	-0.122930	-0.703556	-0.981178	0.058921	0.065095	-0.171988
3912	1.243090	-1.348999	9.760285	0.120159	0.010101	0.064779	0.281599	-0.127458	-0.703101	-0.981105	0.056655	0.064510	-0.173383
3913	1.235736	-1.022288	9.617510	0.054205	0.031213	0.020388	0.280311	-0.130877	-0.703633	-0.981128	0.055680	0.063574	-0.173911
3914	1.207846	-0.881535	9.958219	-0.004658	0.069721	-0.018643	0.281871	-0.129241	-0.703252	-0.981273	0.055962	0.062346	-0.173446
3915	1.054050	-1.115978	9.976076	0.043798	0.086470	-0.046429	0.285813	-0.132277	-0.702305	-0.981586	0.055273	0.060449	-0.172571
3916	1.046303	-1.515908	9.731226	0.124318	0.092660	-0.038844	0.286872	-0.134201	-0.702599	-0.981962	0.053078	0.058346	-0.171841
3917	1.097101	-1.506384	9.829428	0.244008	0.076818	-0.001035	0.289254	-0.139696	-0.701005	-0.982296	0.048499	0.055920	-0.172090
3918	1.166502	-1.252348	9.711590	0.352233	0.076817	0.012123	0.291261	-0.148204	-0.699305	-0.982656	0.041829	0.053288	-0.172623
3919	1.180543	-0.973805	9.601721	0.313684	0.067153	0.030367	0.292893	-0.159586	-0.698406	-0.982860	0.035882	0.050810	-0.173541
3920	1.311941	-0.841712	9.876070	0.234937	0.083656	0.030715	0.295033	-0.167820	-0.697742	-0.982992	0.031557	0.048429	-0.174316
3921	1.347325	-0.620744	9.868692	0.199188	0.095893	0.027009	0.296133	-0.178515	-0.695403	-0.983106	0.027943	0.045824	-0.174993
3922	1.316311	-0.565447	9.783081	0.251186	0.111719	0.011607	0.298783	-0.184559	-0.694596	-0.983288	0.023378	0.042843	-0.175391
3923	1.208482	-0.453577	9.912666	0.193902	0.125691	0.017461	0.302473	-0.190472	-0.692119	-0.983418	0.019945	0.039715	-0.175824
3924	0.967305	-0.404447	9.634138	0.134873	0.136291	0.023326	0.305517	-0.196244	-0.691962	-0.983486	0.017763	0.036652	-0.176342
3925	0.517092	-0.213851	9.467183	0.106220	0.111940	0.026731	0.307747	-0.198999	-0.688656	-0.983511	0.016002	0.034106	-0.176879
3926	0.399545	-0.091665	9.012996	0.067012	0.059647	-0.010683	0.311575	-0.203952	-0.689539	-0.983605	0.014861	0.032800	-0.176705
3927	0.286908	-0.322864	9.410239	0.034787	0.010646	-0.034027	0.312758	-0.205055	-0.689050	-0.983746	0.014097	0.032502	-0.176035
3928	0.359761	-0.287616	10.111749	-0.062751	0.034970	-0.043492	0.312599	-0.199572	-0.689900	-0.983901	0.015400	0.032148	-0.175122
3929	0.451601	-0.274080	10.053435	-0.024252	0.073448	-0.036046	0.316255	-0.199319	-0.687621	-0.984070	0.016014	0.030812	-0.174359
3930	0.403780	-0.175768	9.048039	-0.015184	0.043943	-0.043080	0.316504	-0.196031	-0.689406	-0.984240	0.016414	0.030114	-0.173480
3931	0.455620	-0.354221	9.023912	0.006168	-0.010331	-0.032598	0.316239	-0.196030	-0.688366	-0.984353	0.016135	0.030318	-0.172830
3932	0.522577	-0.468047	9.723759	-0.058447	-0.042046	-0.019144	0.315711	-0.194656	-0.689380	-0.984371	0.017103	0.031455	-0.172430
3933	0.524502	-0.553060	10.241855	-0.121115	-0.001935	-0.014198	0.316211	-0.190960	-0.688574	-0.984378	0.019380	0.031931	-0.172059
3934	0.623125	-0.606657	10.269226	-0.153251	0.039160	-0.019611	0.317501	-0.187678	-0.688302	-0.984403	0.022494	0.031796	-0.171561
3935	0.642528	-0.579402	9.793539	-0.069086	0.034905	-0.020766	0.318394	-0.183572	-0.688405	-0.984469	0.023877	0.031382	-0.171074
3936	0.651746	-0.637529	9.684649	0.034701	0.013962	-0.023622	0.318521	-0.181928	-0.689945	-0.984573	0.023202	0.031100	-0.170616
3937	0.687904	-0.651706	9.859606	0.032793	0.001623	-0.006075	0.319052	-0.183301	-0.689707	-0.984615	0.022483	0.031002	-0.170490
3938	0.642625	-0.569437	9.906604	-0.019090	0.012111	-0.006385	0.321015	-0.183312	-0.689607	-0.984631	0.022871	0.030933	-0.170356
3939	0.589624	-0.547824	9.760715	0.009550	0.011286	-0.004394	0.321797	-0.182631	-0.689612	-0.984663	0.022646	0.030733	-0.170240
3940	0.599113	-0.574105	9.842039	0.020290	0.004281	-0.009638	0.321010	-0.182490	-0.689340	-0.984704	0.022230	0.030686	-0.170067
3941	0.601029	-0.641678	9.771553	0.020281	-0.014073	-0.011480	0.320372	-0.186187	-0.688072	-0.984748	0.021711	0.030962	-0.169825
3942	0.612894	-0.670640	9.768714	0.084720	-0.010551	-0.014531	0.320781	-0.188106	-0.689651	-0.984819	0.019971	0.030990	-0.169626
3943	0.582386	-0.549901	9.849671	0.102645	-0.012286	-0.023187	0.321559	-0.187700	-0.688364	-0.984933	0.017838	0.030963	-0.169201
3944	0.532500	-0.434159	9.820190	0.059685	0.013942	-0.011029	0.320910	-0.188793	-0.688106	-0.984996	0.016677	0.030592	-0.169024
3945	0.479433	-0.419930	9.618943	0.077604	-0.010478	-0.018013	0.321973	-0.190579	-0.689693	-0.985080	0.015048	0.030612	-0.168684
3946	0.465285	-0.376173	9.734922	0.088350	-0.017480	-0.024999	0.321057	-0.190574	-0.689939	-0.985174	0.013207	0.030766	-0.168261
3947	0.504262	-0.332759	9.874470	0.095480	-0.014029	-0.021416	0.319624	-0.192074	-0.689284	-0.985265	0.011213	0.030794	-0.167866
3948	0.578932	-0.357483	9.844704	0.102669	-0.010530	-0.026664	0.320047	-0.197009	-0.690116	-0.985361	0.009112	0.030763	-0.167436
3949	0.595425	-0.415277	9.863122	0.116918	-0.003571	-0.010691	0.319539	-0.200570	-0.688848	-0.985417	0.006745	0.030515	-0.167262
3950	0.670662	-0.362850	9.896721	0.012166	-0.003663	0.003512	0.319552	-0.203036	-0.688484	-0.985395	0.006469	0.030646	-0.167381
3951	0.668556	-0.317356	9.825166	-0.044248	0.010298	0.019905	0.317713	-0.200833	-0.690378	-0.985332	0.007352	0.030670	-0.167707
3952	0.644444	-0.310179	9.750957	0.034525	-0.009755	0.008081	0.317843	-0.200285	-0.691022	-0.985297	0.006617	0.030845	-0.167914
3953	0.639803	-0.285901	9.813760	0.052300	-0.019439	0.030209	0.318900	-0.202209	-0.690409	-0.985194	0.005509	0.031137	-0.168504
3954	0.620787	-0.246968	9.912902	0.030872	-0.009813	0.020407	0.317075	-0.203844	-0.690139	-0.985111	0.004853	0.031324	-0.168973
3955	0.651927	-0.276588	9.744069	0.005918	0.006861	0.007937	0.316044	-0.205893	-0.691439	-0.985093	0.004738	0.031261	-0.169091
3956	0.668739	-0.290989	9.796629	-0.002167	-0.007160	0.009581	0.317997	-0.204534	-0.690678	-0.985044	0.004735	0.031508	-0.169333
3957	0.678725	-0.247554	9.869138	-0.001268	0.008566	0.011411	0.314856	-0.205340	-0.689602	-0.985015	0.004774	0.031443	-0.169513
3958	0.594309	-0.232602	9.824378	0.018383	-0.002782	0.016829	0.314858	-0.205339	-0.690120	-0.984942	0.004386	0.031534	-0.169927
3959	0.582220	-0.232706	9.759594	0.045277	-0.014101	0.003772	0.314474	-0.206707	-0.690387	-0.984928	0.003429	0.031759	-0.169989
3960	0.601354	-0.259217	9.790366	0.015829	0.008656	-0.007827	0.315138	-0.208630	-0.690027	-0.984944	0.003114	0.031634	-0.169926
3961	0.718801	-0.376038	9.639011	0.011360	0.012146	-0.004379	0.313968	-0.209308	-0.691312	-0.984971	0.002920	0.031464	-0.169805
3962	0.644734	-0.267139	9.669741	-0.035295	0.038312	0.031548	0.314091	-0.208624	-0.690141	-0.984864	0.003736	0.030927	-0.170507
3963	0.539476	-0.135812	9.876431	-0.047889	0.048762	0.044765	0.315136	-0.207944	-0.690539	-0.984740	0.004867	0.030234	-0.171315
3964	0.438693	-0.048357	9.904740	0.020046	0.020790	0.050494	0.315644	-0.206029	-0.689103	-0.984568	0.004547	0.029851	-0.172380
3965	0.477235	-0.058544	9.817776	0.082712	-0.001908	0.038520	0.315145	-0.210412	-0.689009	-0.984443	0.002917	0.029697	-0.173149
3966	0.569499	0.012852	9.805784	0.106096	-0.008861	0.010455	0.314386	-0.215066	-0.689302	-0.984384	0.000775	0.029602	-0.173524
3967	0.675427	-0.031284	9.799557	0.107941	-0.008861	-0.001908	0.314679	-0.220823	-0.688586	-0.984390	-0.001411	0.029501	-0.173505
3968	0.771920	-0.039681	9.659243	0.065994	0.013909	-0.014496	0.313891	-0.221094	-0.687670	-0.984424	-0.002699	0.029097	-0.173364
3969	0.826665	-0.152902	9.739178	0.009692	0.024396	-0.029008	0.314028	-0.221368	-0.688841	-0.984544	-0.002851	0.028699	-0.172747
3970	0.809436	-0.200672	9.803663	0.009628	0.043597	-0.011322	0.314948	-0.221921	-0.688990	-0.984578	-0.002926	0.027905	-0.172681
3971	0.625798	-0.218454	9.812253	0.043547	0.060230	0.011066	0.316134	-0.224395	-0.687089	-0.984576	-0.003587	0.026700	-0.172872
3972	0.585514	-0.112239	9.837853	-0.010295	0.039154	0.039709	0.316414	-0.227136	-0.687768	-0.984415	-0.003259	0.026065	-0.173891
3973	0.526557	0.080973	9.951130	-0.031094	-0.017806	0.069366	0.317571	-0.224540	-0.686076	-0.984171	-0.002691	0.026660	-0.175184
3974	0.637359	0.039557	10.060245	0.061041	-0.045820	0.062843	0.315753	-0.227271	-0.685816	-0.983895	-0.004049	0.027449	-0.176583
3975	0.825374	0.001303	9.827477	0.114883	-0.036999	0.036773	0.313415	-0.230547	-0.685813	-0.983739	-0.006446	0.027918	-0.177304
3976	0.800449	-0.100209	9.600624	0.055929	-0.014187	0.027606	0.312130	-0.233279	-0.688411	-0.983579	-0.007613	0.028099	-0.178116
3977	0.670229	-0.079641	9.702918	-0.017425	-0.014177	0.021825	0.309383	-0.233538	-0.688632	-0.983502	-0.007327	0.028599	-0.178469
3978	0.614584	-0.098131	9.806523	-0.037054	0.001587	0.011176	0.310689	-0.233546	-0.687615	-0.983400	-0.006622	0.028798	-0.179027
3979	0.592360	-0.165441	9.760281	0.041771	0.024403	-0.000510	0.311089	-0.233821	-0.689178	-0.983416	-0.007363	0.028326	-0.178986
3980	0.616494	-0.165762	9.716811	0.032847	0.028784	-0.003209	0.311093	-0.235878	-0.687126	-0.983354	-0.007945	0.027735	-0.179395
3981	0.718354	-0.106180	9.798326	-0.038699	0.031361	-0.011671	0.311354	-0.235468	-0.687515	-0.983425	-0.007072	0.027420	-0.179093
3982	0.673257	0.002456	9.816786	-0.028019	0.024346	-0.001010	0.310564	-0.234916	-0.687109	-0.983318	-0.006477	0.027134	-0.179742
3983	0.702649	0.060001	9.834017	-0.051297	0.019073	0.000567	0.311607	-0.233551	-0.688018	-0.983339	-0.005397	0.027115	-0.179668
3984	0.627667	0.041413	9.856078	-0.008391	0.027826	0.011503	0.311857	-0.232594	-0.686199	-0.983191	-0.005168	0.026694	-0.180544
3985	0.574795	0.077772	9.813695	0.000527	0.019090	0.016848	0.312118	-0.232184	-0.686717	-0.983147	-0.005104	0.026490	-0.180817
3986	0.526559	0.089785	9.686880	0.018395	0.017365	0.025803	0.311860	-0.233142	-0.686204	-0.982933	-0.005432	0.026179	-0.182010
3987	0.516437	0.022741	9.758292	0.045274	0.012140	0.013632	0.313180	-0.235342	-0.685598	-0.982891	-0.006280	0.025944	-0.182244
3988	0.554769	-0.020734	9.795913	0.019312	0.013859	0.016071	0.312923	-0.236300	-0.685604	-0.982688	-0.006645	0.025695	-0.183355
3989	0.621909	-0.086214	9.789775	-0.005654	0.015629	-0.002643	0.312396	-0.236023	-0.684945	-0.982713	-0.006483	0.025578	-0.183245
3990	0.646042	-0.088749	9.808763	0.014846	0.019081	0.015134	0.313442	-0.235755	-0.684958	-0.982488	-0.006744	0.025241	-0.184486
3991	0.612553	-0.047335	9.896043	0.005838	0.010299	0.023865	0.313709	-0.236304	-0.685486	-0.982410	-0.006808	0.025196	-0.184903
3992	0.555299	0.051578	9.849610	-0.001325	-0.000177	0.023814	0.312403	-0.237256	-0.684958	-0.982100	-0.006824	0.025297	-0.186527
3993	0.497897	0.133332	9.697241	0.021958	-0.000124	0.024021	0.311629	-0.238759	-0.685738	-0.982013	-0.007249	0.025393	-0.186955
3994	0.492763	0.090138	9.716014	0.022922	-0.000088	0.008159	0.311110	-0.239990	-0.685224	-0.981736	-0.007751	0.025397	-0.188389
3995	0.497657	0.097477	9.768927	-0.029769	0.014804	-0.010677	0.311902	-0.240542	-0.686018	-0.981793	-0.007126	0.025383	-0.188113
3996	0.526092	0.020436	9.815859	-0.031534	0.014803	-0.017764	0.311363	-0.238072	-0.685727	-0.981636	-0.006515	0.025298	-0.188968
3997	0.653793	-0.021156	9.910407	0.009558	0.012107	-0.006949	0.309786	-0.237105	-0.685694	-0.981672	-0.006669	0.025192	-0.188786
3998	0.656221	-0.018814	9.895994	0.016672	-0.007149	-0.002561	0.311092	-0.237249	-0.684549	-0.981465	-0.007076	0.025358	-0.189822
3999	0.721715	0.021678	9.934345	0.021991	-0.017692	0.004476	0.310705	-0.237932	-0.685068	-0.981442	-0.007583	0.025801	-0.189865
4000	0.657210	0.122766	9.794275	0.043554	-0.007111	-0.007621	0.308762	-0.240661	-0.686491	-0.981229	-0.008523	0.025861	-0.190913
4001	0.623176	0.093869	9.695706	0.011439	0.013941	-0.020109	0.310074	-0.241902	-0.685357	-0.981317	-0.008721	0.025723	-0.190472
4002	0.642136	0.041087	9.786257	-0.016404	-0.000129	-0.003639	0.307721	-0.242026	-0.686100	-0.981074	-0.008460	0.025873	-0.191712
4003	0.598971	0.080149	9.866384	0.020331	-0.005340	-0.018351	0.308767	-0.242032	-0.685856	-0.981143	-0.008907	0.026082	-0.191307
4004	0.526664	0.102046	9.763922	0.016746	0.003435	-0.011268	0.307844	-0.241480	-0.684671	-0.980992	-0.009279	0.026037	-0.192069
4005	0.560161	0.056335	9.844816	0.011358	-0.002717	-0.011350	0.308111	-0.241480	-0.686230	-0.981037	-0.009536	0.026225	-0.191799
4006	0.477749	0.013584	9.811391	0.032791	0.006916	0.001194	0.306281	-0.242156	-0.685950	-0.980817	-0.010205	0.026050	-0.192914
4007	0.546088	0.116383	9.783145	0.047968	-0.010604	0.004767	0.305780	-0.245852	-0.686626	-0.980787	-0.011202	0.026248	-0.192982
4008	0.618826	0.156819	9.821433	0.052402	-0.007153	0.013609	0.304859	-0.245848	-0.685058	-0.980492	-0.012305	0.026273	-0.194408
4009	0.662317	0.161231	9.801884	0.032782	-0.003638	0.001131	0.304087	-0.247488	-0.686487	-0.980482	-0.012982	0.026394	-0.194398
4010	0.671782	0.136863	9.722217	0.034532	-0.007146	0.010817	0.304618	-0.249135	-0.685734	-0.980210	-0.013735	0.026485	-0.195699
4011	0.698471	0.151401	9.825490	0.048857	0.000709	0.008299	0.302528	-0.249397	-0.686742	-0.980169	-0.014709	0.026464	-0.195839
4012	0.695768	0.112778	9.772200	0.043540	0.017357	0.003028	0.302800	-0.252003	-0.685476	-0.979953	-0.015544	0.026036	-0.196906
4013	0.654752	0.117865	9.758193	0.029179	-0.007139	0.006373	0.302798	-0.251866	-0.685086	-0.979919	-0.016160	0.026251	-0.196997
4014	0.623739	0.166593	9.883986	0.025588	0.000712	0.008154	0.301772	-0.254326	-0.687167	-0.979689	-0.016704	0.026221	-0.198096
4015	0.671991	0.163545	9.797020	0.009545	0.015604	0.001029	0.301249	-0.255146	-0.686002	-0.979694	-0.016846	0.026066	-0.198082
4016	0.686202	0.127151	9.729190	-0.003042	-0.000163	0.011444	0.300729	-0.256240	-0.685228	-0.979460	-0.016831	0.026168	-0.199224
4017	0.648035	0.190190	9.797533	-0.022816	-0.008959	0.027152	0.300470	-0.256512	-0.685615	-0.979358	-0.016420	0.026636	-0.199697
4018	0.628963	0.224055	9.812506	-0.012038	-0.007184	0.018437	0.300454	-0.253772	-0.685717	-0.979156	-0.016246	0.026918	-0.200661
4019	0.561469	0.241316	9.779642	0.034445	-0.021160	0.024918	0.299413	-0.254176	-0.686742	-0.979036	-0.017009	0.027391	-0.201118
4020	0.610212	0.307927	9.664634	0.066691	-0.038620	0.015398	0.299037	-0.257463	-0.686251	-0.978772	-0.018510	0.027968	-0.202191
4021	0.561514	0.248451	9.753288	0.040851	-0.021081	-0.005874	0.298907	-0.256914	-0.687279	-0.978771	-0.019420	0.028395	-0.202050
4022	0.645611	0.190091	9.759102	0.015022	-0.003563	-0.027184	0.299437	-0.258150	-0.687040	-0.978706	-0.019793	0.028475	-0.202317
4023	0.690830	0.098312	9.748044	-0.019071	0.007738	-0.003632	0.298263	-0.258829	-0.687159	-0.978735	-0.019404	0.028582	-0.202200
4024	0.724780	0.117405	9.786422	-0.016452	-0.001929	0.006919	0.298132	-0.258554	-0.687672	-0.978514	-0.019139	0.028769	-0.203265
4025	0.792395	0.116979	9.819478	-0.028089	0.018151	0.013054	0.296814	-0.257725	-0.686479	-0.978483	-0.018514	0.028723	-0.203476
4026	0.710701	0.170781	9.902510	-0.028169	0.006753	0.025382	0.298645	-0.257187	-0.687019	-0.978265	-0.017965	0.028802	-0.204562
4027	0.691740	0.219165	9.946487	-0.015663	0.006743	0.029012	0.299288	-0.255683	-0.686107	-0.978157	-0.017619	0.028935	-0.205089
4028	0.696475	0.209199	9.845398	0.012908	-0.005508	0.041511	0.297854	-0.256086	-0.687255	-0.977888	-0.017910	0.029095	-0.206318
4029	0.706451	0.259107	9.675259	0.025510	-0.007194	0.029272	0.298379	-0.256226	-0.687265	-0.977755	-0.018429	0.029332	-0.206869
4030	0.740638	0.309620	9.764462	0.041622	-0.012457	0.024081	0.295770	-0.258130	-0.686856	-0.977535	-0.019321	0.029502	-0.207800
4031	0.808262	0.304912	9.970500	0.040745	-0.000257	0.017925	0.294597	-0.259769	-0.685688	-0.977446	-0.020125	0.029539	-0.208139
4032	0.769267	0.259086	9.828521	0.027317	-0.003728	0.022226	0.296046	-0.260873	-0.686498	-0.977266	-0.020699	0.029598	-0.208917
4033	0.759436	0.235104	9.825927	-0.016427	0.003310	0.002545	0.295268	-0.262239	-0.686500	-0.977265	-0.020380	0.029801	-0.208924
4034	0.691822	0.231146	9.932205	-0.015553	-0.001942	0.002549	0.296698	-0.260602	-0.686246	-0.977196	-0.020119	0.029997	-0.209247
4035	0.614422	0.219116	9.733270	0.006048	0.015669	-0.014828	0.296955	-0.258959	-0.687529	-0.977265	-0.020195	0.029853	-0.208935
4036	0.537070	0.209873	9.659331	-0.036959	0.013912	-0.000145	0.295260	-0.260183	-0.687516	-0.977209	-0.019454	0.029826	-0.209270
4037	0.541919	0.210070	9.736194	-0.054952	-0.001895	0.014644	0.296555	-0.257860	-0.687253	-0.977168	-0.018388	0.030279	-0.209494
4038	0.614672	0.252896	9.769704	-0.009389	-0.014187	0.025492	0.296811	-0.256766	-0.687246	-0.976987	-0.018287	0.030698	-0.210282
4039	0.595587	0.284401	9.799068	-0.001305	-0.024661	0.014950	0.294987	-0.257851	-0.688136	-0.976910	-0.018369	0.031361	-0.210536
4040	0.644652	0.387865	9.939220	-0.033448	-0.035166	-0.006467	0.294718	-0.257303	-0.686961	-0.976820	-0.017911	0.032276	-0.210856
4041	0.717724	0.474084	10.006870	0.005079	-0.019423	-0.014947	0.292225	-0.255233	-0.688717	-0.976869	-0.018132	0.032791	-0.210528
4042	0.755644	0.383886	9.707510	0.091172	-0.000025	-0.045113	0.291842	-0.256601	-0.689242	-0.976952	-0.019982	0.032483	-0.210024
4043	0.848710	-0.105331	9.621778	0.075998	0.007860	-0.051490	0.293028	-0.259074	-0.687471	-0.977142	-0.021493	0.032158	-0.209040
4044	0.765070	-0.325510	9.764159	0.000609	-0.000139	-0.008032	0.293033	-0.259622	-0.687865	-0.977087	-0.021551	0.032244	-0.209276
4045	0.787940	-0.175688	10.054068	-0.054943	0.024234	0.009292	0.293947	-0.258805	-0.688648	-0.977085	-0.020355	0.032182	-0.209413
4046	0.695976	0.141653	9.777336	-0.065682	0.026036	0.019893	0.293806	-0.257160	-0.688371	-0.976982	-0.018986	0.032049	-0.210042
4047	0.640248	0.458937	9.574790	-0.091565	0.024350	0.012735	0.294570	-0.253876	-0.687702	-0.976976	-0.017078	0.032133	-0.210221
4048	0.629161	0.604167	9.807328	-0.101365	-0.000060	-0.013788	0.295393	-0.251472	-0.688199	-0.976993	-0.015146	0.032649	-0.210213
4049	0.582463	0.489129	9.820828	-0.013552	0.015785	-0.038654	0.294588	-0.248453	-0.687769	-0.977169	-0.014860	0.032540	-0.209428
4050	0.643619	0.262521	9.803276	-0.015294	0.008805	-0.051974	0.294592	-0.248727	-0.688290	-0.977300	-0.014601	0.032509	-0.208840
4051	0.622717	0.041388	9.793705	0.000691	0.000018	-0.029017	0.295127	-0.250100	-0.689348	-0.977421	-0.014654	0.032645	-0.208248
4052	0.622536	0.017228	9.757380	0.027506	0.007887	-0.019986	0.294605	-0.249959	-0.690116	-0.977383	-0.015217	0.032461	-0.208414
4053	0.690357	0.045662	9.790767	0.016656	-0.002692	0.001029	0.295116	-0.248318	-0.689071	-0.977372	-0.015564	0.032589	-0.208422
4054	0.686696	0.209212	9.783066	0.004150	-0.019302	-0.007018	0.294717	-0.247219	-0.689054	-0.977306	-0.015770	0.033040	-0.208645
4055	0.725677	0.257069	9.802505	0.016630	-0.007096	0.006333	0.292900	-0.248853	-0.691116	-0.977269	-0.016138	0.033253	-0.208755
4056	0.764512	0.281184	9.922607	0.034511	-0.024616	0.001103	0.292101	-0.248028	-0.688764	-0.977134	-0.016959	0.033681	-0.209252
4057	0.749654	0.232874	9.816440	0.123972	-0.016707	0.008830	0.292647	-0.251594	-0.689325	-0.977041	-0.019470	0.033633	-0.209478
4058	0.715946	0.247465	9.783254	0.152606	-0.005317	0.012618	0.292672	-0.256528	-0.688338	-0.976826	-0.022508	0.033192	-0.210244
4059	0.696351	0.211292	9.701298	0.081129	-0.003516	-0.007281	0.292034	-0.259815	-0.687972	-0.976816	-0.024134	0.033054	-0.210131
4060	0.628648	0.199663	9.658491	-0.094157	0.013993	-0.019051	0.291900	-0.259128	-0.688093	-0.976798	-0.022299	0.033250	-0.210389
4061	0.679321	0.192301	9.739677	-0.097769	0.008702	-0.015590	0.292689	-0.258721	-0.689655	-0.976910	-0.020376	0.033617	-0.210003
4062	0.692379	0.324953	9.894895	0.047049	-0.009718	0.003923	0.292025	-0.256798	-0.690144	-0.976740	-0.021381	0.033697	-0.210682
4063	0.673412	0.373263	9.914840	0.041724	-0.003576	-0.004009	0.292283	-0.256388	-0.689885	-0.976736	-0.022232	0.033714	-0.210609
4064	0.707051	0.353435	9.808580	0.041709	-0.033306	-0.006772	0.290718	-0.257202	-0.690129	-0.976607	-0.023238	0.034272	-0.211007
4065	0.841211	0.207841	9.728847	0.048962	-0.017539	-0.021710	0.290727	-0.258984	-0.689887	-0.976663	-0.024302	0.034524	-0.210587
4066	0.850066	0.094803	9.751503	0.013121	0.007780	-0.004283	0.289159	-0.260210	-0.688839	-0.976534	-0.024579	0.034397	-0.211174
4067	0.850707	0.183833	9.766940	-0.044208	0.019091	0.013863	0.290729	-0.259670	-0.689376	-0.976508	-0.023632	0.034351	-0.211406
4068	0.798032	0.242351	9.893034	-0.012930	0.008583	0.015840	0.290070	-0.258981	-0.689359	-0.976352	-0.023377	0.034334	-0.212161
4069	0.726301	0.343694	9.817915	0.054202	-0.017587	0.004823	0.289019	-0.258427	-0.689079	-0.976292	-0.024513	0.034582	-0.212267
4070	0.678108	0.358428	9.794469	0.077490	-0.019300	-0.000282	0.288509	-0.261303	-0.688581	-0.976146	-0.026151	0.034717	-0.212720
4071	0.688207	0.425194	9.631731	0.025702	0.006991	-0.011124	0.287240	-0.268011	-0.689146	-0.976184	-0.026641	0.034589	-0.212507
4072	0.673560	0.401404	9.679648	0.006077	0.026251	-0.020011	0.289073	-0.267747	-0.689560	-0.976063	-0.026724	0.034112	-0.213126
4073	0.654056	0.368531	9.890920	-0.011823	0.024470	-0.025440	0.290095	-0.263778	-0.688629	-0.976194	-0.026417	0.033785	-0.212616
4074	0.678146	0.356699	10.015543	-0.063800	0.008649	-0.015315	0.291400	-0.262826	-0.689028	-0.976175	-0.025192	0.033964	-0.212825
4075	0.754936	0.295440	9.841146	-0.065560	0.006921	-0.018009	0.291258	-0.260495	-0.689521	-0.976288	-0.023904	0.034208	-0.212415
4076	0.826890	0.231924	9.702812	0.011343	0.020910	-0.000687	0.292031	-0.259129	-0.688224	-0.976186	-0.024082	0.033838	-0.212923
4077	0.797618	0.191199	9.680967	0.034528	0.003402	0.011756	0.291647	-0.260772	-0.687846	-0.976120	-0.024737	0.033745	-0.213163
