# Supplementary material for: Identification of Haptic Based Guiding Using Hard Reins
Source: PLoS One. 2015 Jul 22;10(7):e0132020. doi: 10.1371/journal.pone.0132020 (PMC4511788; doi:10.1371/journal.pone.0132020)
Supplement: S8 File — (ZIP) [file pone.0132020.s008.zip › Exp2_MotionData1/Subject1/path3/T1/gc1.txt]

// Start Time: 0
// Sample rate: 25.0Hz
// Scenario: 4.9
// Firmware Version: 2.6.1
Counter	Acc_X	Acc_Y	Acc_Z	Gyr_X	Gyr_Y	Gyr_Z	Mag_X	Mag_Y	Mag_Z	Quat_w	Quat_x	Quat_y	Quat_z
3563	9.251109	-0.687744	-3.214975	-0.059597	-0.026738	0.004399	-0.618415	0.375183	0.285757	0.338979	-0.697978	-0.420861	-0.469889
3564	9.226352	-0.703480	-3.293841	-0.075966	-0.019485	0.007098	-0.617302	0.375088	0.287393	0.337781	-0.698809	-0.420141	-0.470161
3565	9.199806	-0.617864	-3.335758	-0.097885	-0.019530	0.008897	-0.617701	0.374497	0.288187	0.336175	-0.699820	-0.419222	-0.470628
3566	9.221830	-0.716158	-3.250288	-0.075349	-0.006070	0.029098	-0.615872	0.372540	0.290529	0.335303	-0.700701	-0.418106	-0.470932
3567	9.226152	-0.695816	-3.322762	-0.112150	-0.020302	0.022628	-0.616412	0.372880	0.292344	0.333619	-0.701925	-0.416859	-0.471411
3568	9.258113	-0.636193	-3.265612	-0.091784	0.010560	0.029060	-0.614334	0.373403	0.295385	0.332652	-0.702753	-0.415475	-0.472083
3569	9.274101	-0.773779	-3.320233	-0.102135	0.018496	0.051028	-0.614316	0.372128	0.295721	0.331699	-0.703772	-0.413657	-0.472831
3570	9.245261	-0.749312	-3.321410	-0.102496	0.011890	0.038189	-0.614719	0.371563	0.295965	0.330680	-0.704723	-0.412038	-0.473541
3571	9.226196	-0.727594	-3.303652	-0.095413	0.016091	0.029021	-0.613353	0.372891	0.296997	0.329592	-0.705533	-0.410603	-0.474340
3572	9.227113	-0.790163	-3.159205	-0.103547	0.017724	0.032667	-0.613881	0.372901	0.299894	0.328548	-0.706386	-0.409004	-0.475175
3573	9.323166	-0.663484	-3.253733	-0.110044	0.023514	0.029014	-0.612905	0.372024	0.300382	0.327317	-0.707210	-0.407373	-0.476197
3574	9.269885	-0.672378	-3.285607	-0.097599	-0.005337	0.018059	-0.612876	0.370823	0.302098	0.326029	-0.708116	-0.406187	-0.476748
3575	9.245599	-0.715762	-3.292226	-0.094069	-0.001343	0.012541	-0.612304	0.369906	0.303551	0.324664	-0.708932	-0.405098	-0.477392
3576	9.301393	-0.692435	-3.253108	-0.084179	-0.019505	0.008019	-0.613390	0.369843	0.305210	0.323355	-0.709797	-0.404275	-0.477693
3577	9.231268	-0.696369	-3.284319	-0.088916	-0.035801	0.003431	-0.612654	0.367478	0.307674	0.321697	-0.710829	-0.403582	-0.477865
3578	9.255478	-0.647973	-3.289739	-0.066922	-0.019289	0.003461	-0.610443	0.367373	0.309162	0.320586	-0.711542	-0.402980	-0.478059
3579	9.221604	-0.637728	-3.312554	-0.052357	-0.019172	0.000730	-0.611250	0.367154	0.311083	0.319557	-0.712153	-0.402564	-0.478188
3580	9.219339	-0.516034	-3.345484	-0.010249	-0.032346	0.003604	-0.609309	0.365731	0.310979	0.319150	-0.712626	-0.402586	-0.477736
3581	9.238810	-0.657952	-3.260203	-0.012810	-0.004942	0.007209	-0.610110	0.365346	0.313441	0.318861	-0.712897	-0.402365	-0.477710
3582	9.158929	-0.529925	-3.362634	-0.006043	-0.006530	-0.012961	-0.609835	0.364950	0.312863	0.318561	-0.712965	-0.402496	-0.477700
3583	9.298965	-0.653367	-3.272081	0.017493	0.000287	0.010944	-0.610374	0.364122	0.312818	0.318783	-0.713021	-0.402477	-0.477484
3584	9.153256	-0.606431	-3.440195	0.037244	-0.014671	-0.001869	-0.610123	0.366328	0.313363	0.319142	-0.712978	-0.402917	-0.476937
3585	9.274155	-0.712907	-3.339157	0.024525	-0.002761	-0.000066	-0.611108	0.367511	0.312343	0.319335	-0.712932	-0.403140	-0.476689
3586	9.220664	-0.694610	-3.409482	0.020717	0.014254	-0.007452	-0.609024	0.365276	0.311637	0.319639	-0.712672	-0.403317	-0.476722
3587	9.275936	-0.743527	-3.407038	-0.012210	0.005100	-0.006580	-0.608751	0.364767	0.310502	0.319311	-0.712735	-0.403230	-0.476923
3588	9.124050	-0.595957	-3.482502	-0.010810	0.006001	-0.022189	-0.609578	0.365569	0.311522	0.318962	-0.712634	-0.403375	-0.477185
3589	9.254905	-0.729882	-3.328888	-0.008771	-0.001851	-0.013903	-0.610534	0.365418	0.312072	0.318558	-0.712683	-0.403468	-0.477303
3590	9.187833	-0.608153	-3.330417	-0.006026	-0.003767	-0.012971	-0.609283	0.364284	0.311992	0.318284	-0.712721	-0.403585	-0.477329
3591	9.259655	-0.671270	-3.362492	-0.019726	-0.018549	-0.011135	-0.611208	0.364578	0.312303	0.317617	-0.713020	-0.403639	-0.477281
3592	9.187261	-0.655924	-3.383833	-0.030489	-0.028280	-0.001979	-0.611053	0.363435	0.312782	0.316907	-0.713531	-0.403531	-0.477081
3593	9.235726	-0.612861	-3.366046	-0.030381	-0.002603	-0.000166	-0.611034	0.363456	0.315262	0.316323	-0.713833	-0.403223	-0.477276
3594	9.187333	-0.578016	-3.407476	-0.023180	-0.019038	-0.002884	-0.610204	0.362633	0.314653	0.315778	-0.714205	-0.403132	-0.477158
3595	9.167889	-0.597089	-3.421363	-0.005886	-0.017032	-0.006532	-0.608564	0.363698	0.315253	0.315366	-0.714439	-0.403239	-0.476990
3596	9.158295	-0.528816	-3.444707	-0.031207	-0.002826	0.003498	-0.608243	0.361611	0.317877	0.314892	-0.714763	-0.402869	-0.477131
3597	9.235828	-0.520373	-3.392010	-0.009196	0.019215	0.003526	-0.609907	0.361980	0.316538	0.314819	-0.714752	-0.402573	-0.477445
3598	9.259552	-0.578424	-3.415009	-0.015488	0.011602	0.008108	-0.608259	0.362480	0.317241	0.314736	-0.714869	-0.402207	-0.477632
3599	9.182445	-0.565666	-3.421702	-0.018807	0.003415	0.021863	-0.608383	0.361885	0.318032	0.314573	-0.715217	-0.401656	-0.477682
3600	9.199387	-0.524463	-3.429311	-0.016204	0.025943	0.014502	-0.608940	0.362716	0.318363	0.314653	-0.715256	-0.401095	-0.478043
3601	9.161707	-0.598868	-3.285913	0.002463	0.040063	-0.007522	-0.608533	0.361966	0.316387	0.314808	-0.714882	-0.400937	-0.478633
3602	9.267417	-0.499118	-3.366489	-0.000706	0.026014	0.012718	-0.609239	0.362214	0.314343	0.315099	-0.714803	-0.400559	-0.478876
3603	9.247712	-0.573823	-3.390388	-0.021347	0.010591	-0.005666	-0.608404	0.362010	0.315424	0.314694	-0.714873	-0.400333	-0.479226
3604	9.202195	-0.578828	-3.354911	-0.012152	0.010442	-0.003823	-0.607875	0.362512	0.313523	0.314536	-0.714884	-0.400176	-0.479444
3605	9.264946	-0.596536	-3.333224	-0.016020	0.004455	-0.011150	-0.609774	0.362263	0.316416	0.314106	-0.714935	-0.400117	-0.479699
3606	9.216562	-0.598286	-3.357990	-0.017754	-0.015207	-0.005628	-0.608679	0.362532	0.316285	0.313642	-0.715216	-0.400087	-0.479609
3607	9.235863	-0.605783	-3.351516	-0.015947	-0.024416	-0.005607	-0.608931	0.360850	0.316460	0.313038	-0.715586	-0.400129	-0.479417
3608	9.245495	-0.583896	-3.361393	-0.017610	-0.034050	0.001752	-0.609335	0.361069	0.317854	0.312498	-0.716102	-0.400119	-0.479007
3609	9.236187	-0.564607	-3.346323	-0.039803	-0.048391	-0.003741	-0.608508	0.360199	0.319950	0.311380	-0.716863	-0.400054	-0.478651
3610	9.293385	-0.690731	-3.373432	-0.012601	-0.075641	-0.010994	-0.608072	0.359278	0.321543	0.310457	-0.717642	-0.400531	-0.477683
3611	9.071969	-0.470099	-3.436161	0.004924	-0.018704	-0.010147	-0.608180	0.358072	0.323398	0.310157	-0.717787	-0.400799	-0.477435
3612	9.237816	-0.607154	-3.428766	0.027706	-0.014785	-0.014683	-0.606792	0.357454	0.324174	0.310257	-0.717710	-0.401324	-0.477045
3613	9.100187	-0.517864	-3.505142	0.055758	-0.017916	-0.025652	-0.606955	0.358638	0.322870	0.310545	-0.717408	-0.402294	-0.476495
3614	9.205856	-0.576550	-3.523964	0.051490	-0.016694	-0.014638	-0.608037	0.357904	0.323937	0.310977	-0.717194	-0.403068	-0.475880
3615	9.179374	-0.505676	-3.551490	0.065599	-0.001675	-0.035734	-0.606699	0.359523	0.321820	0.311439	-0.716594	-0.404174	-0.475544
3616	9.169645	-0.668833	-3.494234	0.069738	-0.002731	-0.018318	-0.608080	0.358805	0.319724	0.312215	-0.716097	-0.405095	-0.475000
3617	9.128889	-0.488439	-3.544661	0.066690	-0.019900	0.007415	-0.608087	0.360141	0.321045	0.312953	-0.716012	-0.405705	-0.474121
3618	9.191437	-0.600895	-3.509095	0.053800	-0.001114	0.001851	-0.607529	0.359176	0.320568	0.313693	-0.715771	-0.406157	-0.473609
3619	9.150694	-0.596104	-3.483392	0.027972	0.012386	-0.007404	-0.608229	0.359391	0.319210	0.313999	-0.715502	-0.406407	-0.473598
3620	9.167062	-0.653880	-3.523018	0.008292	-0.016313	0.011865	-0.607681	0.359523	0.319213	0.314067	-0.715763	-0.406394	-0.473169
3621	9.162292	-0.639301	-3.522745	-0.001255	-0.009836	-0.003761	-0.607271	0.360048	0.319792	0.313811	-0.715919	-0.406453	-0.473053
3622	9.172120	-0.615316	-3.508467	-0.019475	-0.015523	-0.000111	-0.606966	0.358059	0.320357	0.313371	-0.716253	-0.406338	-0.472938
3623	9.128534	-0.560976	-3.559609	-0.014445	-0.003404	-0.018474	-0.608361	0.359879	0.320756	0.312837	-0.716312	-0.406442	-0.473112
3624	9.181773	-0.542254	-3.537329	-0.020310	-0.015504	-0.031297	-0.606392	0.357388	0.322513	0.312090	-0.716397	-0.406765	-0.473200
3625	9.190946	-0.624422	-3.562356	0.003549	-0.030519	-0.027568	-0.607367	0.358518	0.322591	0.311508	-0.716526	-0.407338	-0.472894
3626	9.112345	-0.523021	-3.488726	-0.005676	-0.005384	-0.032213	-0.607507	0.358014	0.321460	0.311055	-0.716406	-0.407765	-0.473006
3627	9.162362	-0.517492	-3.565420	0.040229	0.026557	-0.029412	-0.610791	0.357067	0.321846	0.311445	-0.715752	-0.408356	-0.473231
3628	9.254459	-0.548360	-3.482131	0.054428	0.007142	-0.044016	-0.610097	0.356114	0.321093	0.311830	-0.715052	-0.409423	-0.473112
3629	9.128980	-0.483720	-3.534974	0.049061	0.001288	-0.038531	-0.609406	0.355559	0.320778	0.312054	-0.714504	-0.410385	-0.472960
3630	9.177278	-0.479383	-3.522263	0.054455	0.002419	-0.042180	-0.610222	0.354748	0.320461	0.312417	-0.713861	-0.411455	-0.472761
3631	9.188571	-0.507414	-3.607387	0.047721	0.002291	-0.055044	-0.612706	0.354710	0.319105	0.312471	-0.713175	-0.412632	-0.472735
3632	9.162806	-0.401217	-3.557435	0.063428	-0.005565	-0.047647	-0.611192	0.354030	0.318223	0.312849	-0.712500	-0.413920	-0.472377
3633	9.167212	-0.417600	-3.603588	0.054469	-0.009652	-0.040320	-0.612302	0.353973	0.316853	0.313034	-0.712004	-0.415026	-0.472031
3634	9.143477	-0.503406	-3.521155	0.059980	-0.022679	-0.038471	-0.613684	0.354943	0.317476	0.313307	-0.711584	-0.416258	-0.471398
3635	9.114014	-0.424199	-3.625790	0.085412	-0.016790	-0.045768	-0.612699	0.353502	0.318067	0.313818	-0.710916	-0.417776	-0.470723
3636	9.198367	-0.458988	-3.607437	0.060646	-0.018609	-0.013684	-0.615063	0.354471	0.316083	0.314363	-0.710659	-0.418631	-0.469987
3637	9.070919	-0.492648	-3.561839	0.071392	0.004079	-0.024743	-0.615318	0.352549	0.315417	0.315046	-0.710056	-0.419584	-0.469591
3638	9.160445	-0.459812	-3.526335	0.085686	0.014074	-0.038468	-0.614808	0.354453	0.313463	0.315985	-0.709126	-0.420816	-0.469263
3639	9.109413	-0.483072	-3.572875	0.056175	0.014701	-0.047719	-0.614772	0.352043	0.314142	0.316325	-0.708323	-0.421883	-0.469289
3640	9.189365	-0.421014	-3.541653	0.057859	0.000197	-0.051334	-0.616588	0.352885	0.311732	0.316630	-0.707586	-0.423123	-0.469078
3641	9.162821	-0.357349	-3.574053	0.044816	0.043346	-0.064271	-0.617263	0.351400	0.310822	0.316893	-0.706443	-0.424136	-0.469708
3642	9.158968	-0.237074	-3.500680	0.081170	0.071504	-0.075234	-0.619613	0.350863	0.308195	0.317902	-0.704684	-0.425474	-0.470458
3643	9.269332	-0.422384	-3.481866	0.064962	0.048822	-0.064225	-0.621252	0.349532	0.307303	0.318492	-0.703355	-0.426638	-0.470994
3644	9.197367	-0.351699	-3.471470	0.056202	0.053485	-0.049572	-0.622629	0.348010	0.304469	0.319234	-0.702137	-0.427490	-0.471535
3645	9.139646	-0.388045	-3.442986	0.080780	0.061090	-0.055059	-0.623763	0.349652	0.302652	0.320235	-0.700663	-0.428593	-0.472047
3646	9.249997	-0.475791	-3.467002	0.092801	0.057123	-0.050433	-0.624593	0.347232	0.297968	0.321516	-0.699160	-0.429782	-0.472324
3647	9.308285	-0.398979	-3.439703	0.109435	0.044854	-0.076964	-0.628459	0.346351	0.294233	0.322571	-0.697460	-0.431560	-0.472497
3648	9.237880	-0.475581	-3.476207	0.111437	0.034503	-0.104500	-0.629406	0.345110	0.294166	0.323399	-0.695577	-0.433815	-0.472641
3649	9.299494	-0.483304	-3.295034	0.100839	0.016977	-0.087958	-0.631331	0.343331	0.291046	0.323991	-0.694091	-0.435836	-0.472561
3650	9.198189	-0.375085	-3.355741	0.105111	-0.000917	-0.097103	-0.631477	0.342867	0.289092	0.324496	-0.692630	-0.438162	-0.472207
3651	9.265709	-0.334214	-3.365244	0.111240	0.007098	-0.108094	-0.635450	0.341292	0.288207	0.324954	-0.690983	-0.440617	-0.472022
3652	9.275596	-0.337158	-3.331825	0.112977	-0.018632	-0.108964	-0.635420	0.337745	0.286338	0.325290	-0.689525	-0.443283	-0.471426
3653	9.222617	-0.244160	-3.367876	0.095328	-0.010393	-0.153970	-0.638001	0.334629	0.285071	0.324938	-0.687725	-0.446323	-0.471429
3654	9.213336	-0.093520	-3.385865	0.101499	-0.017339	-0.161265	-0.639077	0.331916	0.283677	0.324629	-0.685845	-0.449588	-0.471278
3655	9.278999	-0.095056	-3.306226	0.097336	-0.025667	-0.144727	-0.642073	0.329723	0.283709	0.324245	-0.684238	-0.452610	-0.470986
3656	9.180078	-0.011195	-3.359937	0.092856	0.017831	-0.179683	-0.642860	0.326534	0.283384	0.323948	-0.681903	-0.455794	-0.471505
3657	9.180894	0.143448	-3.320322	0.107688	0.064520	-0.176031	-0.646689	0.322844	0.279891	0.324216	-0.679072	-0.458747	-0.472543
3658	9.272493	-0.025548	-3.242744	0.073774	0.066459	-0.144908	-0.648571	0.319386	0.279698	0.324420	-0.676702	-0.460945	-0.473663
3659	9.181356	0.130445	-3.255224	0.036065	0.051923	-0.115590	-0.651857	0.316512	0.276524	0.324168	-0.674990	-0.462471	-0.474789
3660	9.225631	0.243163	-3.186115	0.036097	0.072180	-0.115592	-0.652092	0.312525	0.275182	0.324192	-0.673065	-0.463875	-0.476133
3661	9.194867	0.193640	-3.093524	0.074792	0.082553	-0.106369	-0.655956	0.312022	0.272296	0.324830	-0.670879	-0.465442	-0.477254
3662	9.133604	0.188556	-3.224082	0.073164	0.100644	-0.100915	-0.658712	0.309770	0.267640	0.325758	-0.668561	-0.466818	-0.478528
3663	9.215443	0.032039	-3.167791	0.106486	0.147884	-0.091755	-0.659142	0.309230	0.264444	0.327564	-0.665665	-0.468056	-0.480120
3664	9.466784	0.106935	-3.099426	0.127451	0.175582	-0.062326	-0.663171	0.309020	0.258411	0.330270	-0.662623	-0.468923	-0.481626
3665	9.573253	0.180973	-3.071531	0.150246	0.162928	-0.098010	-0.664852	0.308192	0.252868	0.332732	-0.659206	-0.470545	-0.483036
3666	9.389275	0.049678	-3.128294	0.182756	0.149917	-0.113589	-0.667205	0.305993	0.246973	0.335419	-0.655533	-0.472774	-0.483999
3667	9.423001	0.090900	-3.146190	0.196942	0.164783	-0.131923	-0.670004	0.305804	0.240103	0.338170	-0.651437	-0.475253	-0.485186
3668	9.388052	-0.018902	-3.256681	0.211145	0.137997	-0.146563	-0.673997	0.302534	0.233744	0.340782	-0.647329	-0.478250	-0.485912
3669	9.325260	-0.013316	-3.278445	0.216045	0.117075	-0.166720	-0.676356	0.301663	0.229307	0.342965	-0.643208	-0.481655	-0.486485
3670	9.398755	0.003550	-3.128949	0.225328	0.070417	-0.156511	-0.678416	0.298570	0.224456	0.344988	-0.639525	-0.485347	-0.486240
3671	9.268176	-0.111742	-3.141722	0.198631	0.025293	-0.124424	-0.680762	0.296717	0.220097	0.346456	-0.636806	-0.488639	-0.485467
3672	9.268545	0.043683	-3.160041	0.167206	0.041803	-0.137332	-0.682954	0.294245	0.216938	0.347645	-0.633946	-0.491711	-0.485258
3673	9.475378	0.008709	-3.192151	0.138409	0.035318	-0.118988	-0.683936	0.294371	0.214614	0.348485	-0.631596	-0.494260	-0.485131
3674	9.620034	0.017264	-3.183014	0.024188	-0.019981	-0.142946	-0.685245	0.289085	0.214442	0.347189	-0.630262	-0.496427	-0.485582
3675	9.504333	0.125480	-3.235939	-0.126202	-0.074356	-0.150502	-0.686267	0.285026	0.217784	0.343292	-0.630506	-0.497551	-0.486884
3676	9.332817	0.296436	-3.056959	-0.233474	-0.032698	-0.196661	-0.688897	0.276595	0.219498	0.338092	-0.630508	-0.497970	-0.490081
3677	9.376084	0.467004	-3.141984	-0.359711	-0.056462	-0.193164	-0.690397	0.267458	0.223913	0.330985	-0.631701	-0.497184	-0.494177
3678	9.097240	0.553235	-3.097189	-0.398889	-0.045912	-0.152929	-0.689982	0.259767	0.229637	0.323950	-0.633307	-0.495446	-0.498510
3679	9.175747	0.645326	-2.954634	-0.404638	0.024598	-0.099797	-0.691364	0.252295	0.234290	0.317958	-0.634831	-0.492436	-0.503388
3680	9.317597	0.930830	-2.803528	-0.395799	0.037210	-0.110727	-0.693468	0.246977	0.237979	0.312156	-0.635920	-0.489584	-0.508401
3681	9.279750	0.968895	-2.729420	-0.348350	0.030829	-0.114294	-0.694729	0.239987	0.241283	0.306757	-0.636797	-0.487225	-0.512837
3682	9.494977	1.053759	-2.662054	-0.285091	0.034263	-0.143474	-0.697120	0.233058	0.240746	0.301982	-0.636828	-0.485905	-0.516869
3683	9.028520	1.096207	-2.868917	-0.205088	0.081404	-0.167353	-0.697578	0.226832	0.242436	0.298330	-0.635737	-0.485352	-0.520837
3684	8.799093	1.735938	-2.899636	-0.085674	0.246403	-0.161823	-0.700266	0.220297	0.239585	0.297911	-0.632173	-0.484994	-0.525725
3685	8.830054	1.863830	-2.689870	0.031320	0.390470	-0.144356	-0.705797	0.217718	0.230943	0.300444	-0.626605	-0.484756	-0.531142
3686	9.012901	1.981393	-2.152603	0.064688	0.414979	-0.093787	-0.709131	0.212269	0.217285	0.304250	-0.620943	-0.484072	-0.536223
3687	9.487049	2.131411	-1.657409	0.093170	0.477317	-0.058817	-0.713881	0.209935	0.203280	0.309257	-0.614776	-0.482834	-0.541554
3688	9.877455	2.274775	-1.704879	0.107657	0.417977	0.011150	-0.717276	0.209898	0.190504	0.314708	-0.609739	-0.481225	-0.545528
3689	9.758924	2.256936	-1.758519	0.118425	0.329088	0.081018	-0.718758	0.212098	0.180049	0.320061	-0.606256	-0.479418	-0.547880
3690	9.750594	2.220578	-1.574918	0.161548	0.208048	0.132678	-0.718873	0.215361	0.170335	0.325444	-0.604277	-0.478201	-0.547958
3691	9.877902	2.273992	-1.646945	0.161393	0.149160	0.132807	-0.720650	0.223125	0.166418	0.330123	-0.602919	-0.477376	-0.547375
3692	9.638690	2.174479	-1.694191	0.148209	0.111143	0.121760	-0.721316	0.228217	0.159574	0.334276	-0.601960	-0.476748	-0.546456
3693	9.575897	1.960593	-1.623207	0.088087	0.110984	0.095903	-0.718634	0.231548	0.156309	0.337272	-0.601117	-0.475818	-0.546355
3694	9.196358	2.107642	-1.540443	0.041145	0.120443	0.154465	-0.717625	0.236723	0.153035	0.340561	-0.601079	-0.473537	-0.546337
3695	9.461759	1.980725	-1.437696	-0.026178	0.110605	0.169071	-0.718539	0.241660	0.149489	0.342949	-0.601672	-0.470487	-0.546826
3696	9.566307	1.936873	-1.297001	-0.056643	0.087026	0.195679	-0.717240	0.246486	0.147567	0.345185	-0.603036	-0.466855	-0.547030
3697	9.472085	1.901416	-1.315443	-0.125822	0.055160	0.177216	-0.715695	0.253034	0.144647	0.345915	-0.604952	-0.462997	-0.547732
3698	9.699083	1.842799	-1.222889	-0.225798	0.020888	0.170696	-0.714372	0.257716	0.145746	0.345204	-0.607947	-0.458249	-0.548855
3699	9.771661	1.669703	-1.731430	-0.320257	0.062837	0.120866	-0.713579	0.260612	0.146328	0.342985	-0.610546	-0.452877	-0.551813
3700	9.455463	1.369898	-1.989608	-0.327895	0.135480	0.168321	-0.713321	0.262521	0.147268	0.342013	-0.612901	-0.446196	-0.555238
3701	9.520236	0.452332	-1.947299	-0.455203	0.114541	0.263397	-0.712300	0.269052	0.147793	0.340134	-0.617056	-0.437167	-0.558959
3702	9.172317	-0.092165	-1.843662	-0.546605	0.146253	0.398805	-0.708368	0.275137	0.150881	0.339052	-0.622660	-0.425035	-0.562746
3703	9.642004	-0.101927	-1.544943	-0.579387	0.188424	0.435488	-0.705880	0.284500	0.150189	0.338103	-0.628121	-0.411813	-0.567063
3704	9.381663	-0.475379	-1.404828	-0.635280	0.248500	0.355338	-0.702814	0.293691	0.152923	0.336125	-0.632540	-0.398356	-0.572910
3705	10.359025	-0.822322	-1.361527	-0.658468	0.190552	0.312419	-0.700699	0.299594	0.151610	0.332698	-0.637241	-0.385548	-0.578436
3706	10.229194	-0.831624	-1.322926	-0.638798	0.215142	0.361939	-0.696906	0.305821	0.154708	0.330341	-0.641800	-0.372018	-0.583583
3707	9.877689	-0.663738	-1.361816	-0.595167	0.178908	0.286789	-0.695317	0.311335	0.155855	0.327226	-0.645780	-0.360161	-0.588366
3708	9.227684	-0.508800	-1.363067	-0.548578	0.198311	0.110557	-0.694113	0.314750	0.157153	0.322839	-0.647862	-0.350916	-0.594061
3709	9.284835	-0.379870	-0.883812	-0.425618	0.284019	0.118050	-0.694405	0.315630	0.156383	0.320593	-0.648106	-0.342451	-0.599922
3710	9.676024	-0.462229	-0.734766	-0.309057	0.277570	0.098178	-0.693069	0.316737	0.153271	0.319644	-0.647483	-0.335631	-0.604934
3711	10.037397	-0.706184	-0.633956	-0.300839	0.205697	0.068989	-0.695288	0.316755	0.150677	0.317870	-0.647446	-0.329729	-0.609140
3712	9.946733	-0.841211	-0.462408	-0.358195	0.140177	0.120329	-0.695733	0.319284	0.150560	0.315630	-0.648851	-0.322886	-0.612466
3713	9.990452	-0.788484	-0.439551	-0.385069	0.092651	0.146981	-0.693151	0.322141	0.151398	0.312964	-0.651162	-0.315594	-0.615176
3714	10.001613	-0.566869	-0.337101	-0.412004	0.052587	0.171810	-0.691650	0.325295	0.155156	0.310080	-0.654201	-0.307956	-0.617280
3715	10.050318	-0.665663	-0.228483	-0.445751	-0.001028	0.146135	-0.691085	0.326749	0.159646	0.305994	-0.657936	-0.300444	-0.619049
3716	10.089449	-0.774254	-0.107498	-0.467343	-0.043950	0.094772	-0.690035	0.324149	0.166913	0.300796	-0.661925	-0.293684	-0.620585
3717	10.017951	-0.541002	-0.105719	-0.403304	-0.034542	0.026087	-0.686674	0.323479	0.174001	0.295551	-0.664989	-0.288423	-0.622295
3718	9.997371	-0.442795	-0.005302	-0.326514	-0.108356	-0.036943	-0.686173	0.320369	0.180416	0.290189	-0.668077	-0.285518	-0.622850
3719	9.812012	-0.429267	-0.010243	-0.223237	-0.125039	-0.071590	-0.685994	0.317365	0.186217	0.285593	-0.670574	-0.284295	-0.622852
3720	9.839861	-0.520281	-0.108471	-0.150345	-0.154156	-0.080589	-0.686312	0.313063	0.191467	0.281765	-0.672925	-0.284414	-0.622004
3721	9.680502	-0.581948	-0.127063	-0.064725	-0.153567	-0.095150	-0.688825	0.309930	0.199288	0.278850	-0.674703	-0.285615	-0.620840
3722	9.747212	-0.542098	-0.240380	0.093186	-0.132600	-0.145324	-0.687393	0.307242	0.202416	0.277596	-0.675039	-0.289485	-0.619243
3723	10.502407	-0.320812	-0.503827	0.190773	-0.114229	-0.192681	-0.688296	0.303278	0.203698	0.277147	-0.674308	-0.294927	-0.617670
3724	9.452811	0.064903	-0.867763	0.203053	-0.069398	-0.284666	-0.690972	0.297448	0.203643	0.276003	-0.672388	-0.301665	-0.617021
3725	9.010203	-0.092361	-1.021278	0.164028	-0.040157	-0.311527	-0.693356	0.289959	0.203072	0.274133	-0.670132	-0.307947	-0.617206
3726	9.015392	0.075220	-1.044528	0.161719	0.104923	-0.274115	-0.696890	0.283295	0.197328	0.273654	-0.666267	-0.313098	-0.619009
3727	10.137021	1.041083	-0.973915	0.089160	0.127715	-0.247272	-0.700686	0.276562	0.193097	0.272574	-0.662691	-0.316666	-0.621503
3728	10.515005	0.967475	-1.287967	-0.002706	0.070977	-0.153706	-0.703376	0.271455	0.192536	0.271123	-0.660891	-0.318288	-0.623224
3729	10.376817	1.040674	-1.429628	-0.057139	0.040236	-0.098732	-0.705263	0.267638	0.191081	0.269358	-0.660132	-0.318570	-0.624648
3730	10.204681	0.843806	-1.484846	-0.081278	-0.050883	0.103161	-0.704994	0.268962	0.192537	0.269282	-0.661912	-0.316458	-0.623870
3731	9.901468	0.642936	-1.354077	-0.140720	-0.177960	0.012312	-0.704426	0.268849	0.194728	0.266385	-0.665041	-0.315427	-0.622306
3732	9.358149	1.066620	-1.381714	-0.267059	-0.225375	-0.053058	-0.703498	0.265387	0.202496	0.260787	-0.668964	-0.314004	-0.621191
3733	9.454495	1.129382	-1.411470	-0.390700	-0.227189	0.045833	-0.701901	0.264479	0.212205	0.254601	-0.674168	-0.309679	-0.620302
3734	9.478352	1.251556	-1.493670	-0.432801	-0.179309	0.109928	-0.698220	0.262771	0.223360	0.249012	-0.679310	-0.303688	-0.619923
3735	9.694011	1.120389	-1.589522	-0.468209	-0.175787	0.084184	-0.696202	0.261419	0.233450	0.242492	-0.684382	-0.297608	-0.619877
3736	9.622212	1.100553	-1.519351	-0.515107	-0.207336	0.043752	-0.694971	0.258047	0.245078	0.234729	-0.689736	-0.291560	-0.619806
3737	9.670203	1.012762	-1.507229	-0.554014	-0.192205	0.023462	-0.691965	0.254203	0.254319	0.226096	-0.694889	-0.285291	-0.620176
3738	10.497481	0.985140	-1.690474	-0.605979	-0.110518	-0.013301	-0.690995	0.248942	0.264594	0.216851	-0.698940	-0.278382	-0.622063
3739	8.836950	0.715671	-1.335536	-0.552965	0.022407	-0.028492	-0.691181	0.245575	0.270726	0.208723	-0.700933	-0.271844	-0.625482
3740	9.201573	0.482420	-1.130939	-0.558699	0.049015	-0.041343	-0.691593	0.237263	0.275044	0.200614	-0.702451	-0.265151	-0.629294
3741	9.541394	0.343250	-1.057618	-0.596369	0.026730	0.057771	-0.691175	0.229039	0.280186	0.192948	-0.704831	-0.256756	-0.632504
3742	9.983669	0.358978	-1.197207	-0.696767	0.032389	0.031052	-0.691898	0.223402	0.284257	0.183655	-0.707267	-0.247290	-0.636311
3743	9.898896	-0.184125	-1.335223	-0.766573	-0.038612	-0.010375	-0.692735	0.217109	0.290354	0.172346	-0.710508	-0.237816	-0.639468
3744	9.425720	-0.500991	-1.324427	-0.831152	-0.117279	0.044522	-0.691304	0.207671	0.300096	0.160536	-0.715040	-0.226884	-0.641459
3745	9.663689	-0.530306	-1.072713	-0.863779	-0.057183	0.119659	-0.688115	0.199674	0.308393	0.149350	-0.719058	-0.214203	-0.644025
3746	10.118080	-0.304388	-0.981977	-0.837443	-0.047765	0.147364	-0.687651	0.190788	0.318590	0.138998	-0.722754	-0.201372	-0.646340
3747	10.196006	-0.094228	-0.964202	-0.779446	-0.059492	0.094329	-0.687387	0.184865	0.325389	0.128641	-0.726052	-0.189988	-0.648232
3748	9.975114	0.159628	-0.973607	-0.661380	-0.104104	0.033147	-0.685463	0.178858	0.333406	0.119146	-0.729197	-0.181219	-0.649026
3749	9.828413	-0.152612	-1.117462	-0.562654	-0.146708	0.032401	-0.682158	0.171370	0.339806	0.110791	-0.732578	-0.173660	-0.648766
3750	9.687913	-0.106393	-1.235065	-0.469008	-0.207011	0.051004	-0.678441	0.165955	0.349495	0.103959	-0.736470	-0.167330	-0.647151
3751	9.745977	-0.141366	-1.189167	-0.366182	-0.191444	0.063117	-0.676909	0.158407	0.357698	0.098731	-0.739964	-0.161891	-0.645366
3752	9.841546	-0.199173	-1.267977	-0.306312	-0.197816	0.043984	-0.672422	0.155629	0.364649	0.094248	-0.743267	-0.157755	-0.643260
3753	9.726632	0.049106	-1.278966	-0.246214	-0.217832	0.036809	-0.669173	0.153135	0.371904	0.090387	-0.746700	-0.154249	-0.640684
3754	9.672912	-0.012668	-1.344975	-0.209269	-0.194205	-0.021906	-0.666309	0.149060	0.380168	0.086559	-0.749498	-0.152390	-0.638387
3755	9.653745	-0.083438	-1.301253	-0.184882	-0.184087	-0.069603	-0.662637	0.144813	0.385935	0.082371	-0.752008	-0.151155	-0.636280
3756	9.455950	-0.013345	-1.361016	-0.131250	-0.142560	-0.120983	-0.661972	0.139986	0.393072	0.078586	-0.753678	-0.151666	-0.634659
3757	9.666778	0.014054	-1.525684	-0.019756	-0.099938	-0.129963	-0.661499	0.136514	0.395335	0.076389	-0.754639	-0.153259	-0.633400
3758	10.194599	0.131226	-1.860998	0.022955	-0.028869	-0.148219	-0.659510	0.133652	0.398998	0.074871	-0.754538	-0.155890	-0.633060
3759	9.754350	0.450240	-1.912489	-0.003885	-0.001004	-0.230026	-0.659721	0.128356	0.398678	0.071959	-0.753898	-0.159015	-0.633383
3760	8.887141	1.310357	-1.949319	-0.006608	0.022274	-0.330134	-0.660987	0.119968	0.399005	0.067855	-0.752582	-0.163940	-0.634145
3761	8.965777	1.643642	-1.892131	0.031987	0.144836	-0.333850	-0.664997	0.109256	0.396187	0.064613	-0.749657	-0.168910	-0.636639
3762	9.419722	1.667939	-1.773714	0.118063	0.322986	-0.313672	-0.669350	0.102052	0.390280	0.063601	-0.744317	-0.174772	-0.641406
3763	10.120621	2.244378	-1.733377	0.163910	0.352002	-0.274838	-0.675397	0.096552	0.381462	0.063755	-0.738663	-0.180296	-0.646379
3764	10.168124	2.089158	-1.755483	0.138622	0.235645	-0.251778	-0.680889	0.091668	0.374192	0.063552	-0.734519	-0.185613	-0.649609
3765	9.790498	1.907847	-1.597656	0.165273	0.143340	-0.203974	-0.685531	0.086622	0.370072	0.063854	-0.731739	-0.190393	-0.651331
3766	9.520306	2.118340	-1.421973	0.185944	0.043716	-0.171678	-0.687189	0.083322	0.363551	0.064625	-0.730284	-0.195338	-0.651423
3767	9.300999	2.046849	-1.399751	0.122393	-0.031318	-0.146050	-0.687582	0.082439	0.364603	0.064363	-0.730015	-0.198963	-0.650652
3768	9.312635	2.149901	-1.496108	0.065845	-0.110265	-0.131336	-0.686423	0.080007	0.368300	0.063310	-0.730848	-0.201963	-0.648894
3769	9.399814	2.074670	-1.717193	-0.080987	-0.113765	-0.080233	-0.683978	0.074808	0.373883	0.060585	-0.732155	-0.202120	-0.647631
3770	9.391608	1.949625	-1.790146	-0.231770	-0.115713	-0.040176	-0.684450	0.070733	0.377358	0.056299	-0.733783	-0.199890	-0.646867
3771	9.471291	2.234069	-1.887864	-0.330622	-0.125979	0.029445	-0.681076	0.067658	0.382097	0.051270	-0.735944	-0.195236	-0.646252
3772	9.228691	2.197927	-1.777607	-0.378027	-0.081124	0.065928	-0.678502	0.062895	0.387292	0.046324	-0.737639	-0.189488	-0.646403
3773	9.181896	2.239730	-1.616205	-0.415691	-0.039984	0.056614	-0.677040	0.057836	0.390276	0.040703	-0.738785	-0.183263	-0.647267
3774	9.205562	2.186658	-1.648829	-0.475490	-0.062391	0.080386	-0.675574	0.052876	0.394092	0.034552	-0.740270	-0.175969	-0.647951
3775	9.280032	2.355449	-1.438008	-0.565155	-0.050162	0.080242	-0.675468	0.045518	0.395846	0.026967	-0.741590	-0.167471	-0.649053
3776	9.130012	2.443670	-1.248296	-0.649541	0.038944	0.133142	-0.675373	0.038226	0.396228	0.019224	-0.741855	-0.156999	-0.651639
3777	9.009243	2.226264	-0.885388	-0.747189	0.108803	0.169492	-0.678057	0.032182	0.394783	0.010599	-0.741190	-0.144716	-0.655425
3778	9.546538	2.159678	-0.543685	-0.804237	0.207078	0.285874	-0.678146	0.027495	0.393396	0.003044	-0.739402	-0.129821	-0.660622
3779	9.732172	2.186735	-0.849889	-0.837041	0.166242	0.294169	-0.680861	0.022154	0.388965	-0.005102	-0.737897	-0.114437	-0.665122
3780	9.744132	1.698403	-0.964601	-0.907302	0.153472	0.264608	-0.682177	0.015871	0.386253	-0.014606	-0.736277	-0.098394	-0.669329
3781	10.026387	1.134199	-0.988491	-0.794518	0.250769	0.295838	-0.687358	0.009211	0.380938	-0.021920	-0.733148	-0.083497	-0.674568
3782	10.427054	0.645886	-1.308508	-0.718719	0.098305	0.164095	-0.690887	0.003038	0.376601	-0.030062	-0.731743	-0.071361	-0.677168
3783	9.941332	0.725713	-1.219797	-0.646952	0.068018	0.079775	-0.691629	-0.004561	0.374905	-0.038399	-0.730494	-0.061437	-0.679066
3784	9.963266	1.052570	-1.015641	-0.610283	-0.004218	0.023138	-0.691112	-0.012430	0.375523	-0.046953	-0.730095	-0.052767	-0.679685
3785	9.920579	1.061443	-0.931883	-0.556808	-0.122948	0.050954	-0.690299	-0.020688	0.378318	-0.054558	-0.731268	-0.044273	-0.678462
3786	9.595466	0.999427	-1.197837	-0.414323	-0.147829	0.043841	-0.686896	-0.027563	0.380622	-0.060105	-0.732870	-0.037806	-0.676653
3787	9.465235	0.932297	-1.186161	-0.287836	-0.135777	0.051370	-0.686259	-0.031188	0.386042	-0.063763	-0.734419	-0.032896	-0.674893
3788	9.629991	1.009990	-1.100051	-0.237138	-0.205107	0.038786	-0.681889	-0.036674	0.391176	-0.066776	-0.736932	-0.028860	-0.672041
3789	9.722495	1.014311	-1.289424	-0.247072	-0.129157	0.001039	-0.677994	-0.037513	0.395772	-0.070504	-0.738373	-0.025222	-0.670222
3790	9.741061	0.708150	-1.251061	-0.278123	-0.084142	0.066009	-0.677914	-0.041735	0.399232	-0.073536	-0.739160	-0.020567	-0.669187
3791	9.624903	1.176319	-1.205030	-0.282878	-0.016520	0.089803	-0.678541	-0.046354	0.399508	-0.076541	-0.739045	-0.015266	-0.669119
3792	9.800424	1.017186	-1.183651	-0.204470	0.022415	0.144043	-0.677288	-0.047242	0.400131	-0.077425	-0.738501	-0.010568	-0.669709
3793	10.012160	0.884485	-1.163455	-0.131725	0.023503	0.091907	-0.678559	-0.045212	0.399027	-0.078146	-0.738061	-0.007290	-0.670153
3794	9.499802	0.803787	-1.024083	-0.039187	-0.010115	0.031459	-0.677974	-0.048016	0.398988	-0.077976	-0.738174	-0.006556	-0.670056
3795	9.259988	0.813302	-0.884653	0.039375	0.025013	0.024169	-0.678538	-0.046114	0.400349	-0.077073	-0.737970	-0.006545	-0.670386
3796	9.737197	0.692562	-0.811519	0.054162	0.056248	0.026071	-0.679912	-0.045582	0.401358	-0.075332	-0.737333	-0.007527	-0.671274
3797	9.714983	0.730902	-0.585859	0.167459	0.091362	0.017986	-0.682020	-0.043208	0.399181	-0.072603	-0.736417	-0.009393	-0.672555
3798	9.753337	0.777301	-0.630457	0.202100	0.079005	-0.054400	-0.681633	-0.041515	0.398730	-0.070008	-0.735662	-0.013302	-0.673590
3799	9.916660	0.425868	-0.547090	0.280589	0.024694	-0.057850	-0.681385	-0.039932	0.397722	-0.066639	-0.735751	-0.017670	-0.673734
3800	9.938376	0.791447	-0.697654	0.415902	-0.061281	-0.119783	-0.680709	-0.037676	0.400057	-0.062029	-0.737095	-0.024998	-0.672472
3801	10.347710	0.807795	-1.046099	0.456744	-0.073240	-0.166398	-0.680999	-0.034217	0.403851	-0.057550	-0.738587	-0.033171	-0.670878
3802	9.851734	1.078977	-1.117552	0.302276	-0.044376	-0.197093	-0.680282	-0.034657	0.406985	-0.055644	-0.739413	-0.040122	-0.669747
3803	9.137774	1.427547	-1.059608	0.139250	-0.050264	-0.201170	-0.677586	-0.038420	0.411689	-0.056305	-0.740137	-0.044582	-0.668610
3804	9.571728	1.628814	-1.108328	0.104286	-0.050091	-0.138715	-0.675888	-0.042096	0.412000	-0.056562	-0.740829	-0.047995	-0.667585
3805	9.735599	2.230594	-1.047747	-0.029032	-0.026155	-0.162732	-0.675536	-0.046177	0.415329	-0.059188	-0.741051	-0.049716	-0.666985
3806	9.951237	1.789761	-1.015216	-0.183482	-0.050385	-0.087779	-0.674610	-0.052869	0.417530	-0.062946	-0.741439	-0.048625	-0.666290
3807	10.117761	1.909335	-1.339421	-0.283746	-0.140171	0.003973	-0.672577	-0.060395	0.419256	-0.067240	-0.743004	-0.044363	-0.664421
3808	9.768614	2.059545	-1.687613	-0.346044	-0.302816	0.016894	-0.669737	-0.063168	0.426635	-0.072252	-0.746575	-0.039212	-0.660203
3809	9.228836	1.892849	-1.629881	-0.375127	-0.364368	0.029637	-0.663936	-0.071071	0.435052	-0.077756	-0.750903	-0.033086	-0.654984
3810	9.080633	1.950384	-1.503223	-0.452190	-0.295640	0.084412	-0.656643	-0.077588	0.443264	-0.083445	-0.754112	-0.025564	-0.650921
3811	9.269959	2.229474	-1.440867	-0.503401	-0.221015	0.148513	-0.651013	-0.083743	0.450274	-0.089236	-0.756251	-0.016255	-0.647963
3812	9.058293	2.349858	-1.446658	-0.510372	-0.154263	0.155707	-0.648724	-0.089479	0.452520	-0.094662	-0.757375	-0.007301	-0.646042
3813	9.182755	2.013876	-1.410034	-0.515260	-0.035092	0.164655	-0.647124	-0.095451	0.454070	-0.100376	-0.756902	0.001994	-0.645771
3814	9.645852	2.107234	-1.383273	-0.509206	0.020675	0.250031	-0.648715	-0.100827	0.452931	-0.104688	-0.755590	0.012211	-0.646510
3815	9.789403	1.795827	-1.381010	-0.454888	0.045598	0.293204	-0.650394	-0.101150	0.448519	-0.107821	-0.753996	0.022459	-0.647581
3816	10.182767	2.078974	-1.727119	-0.340930	-0.007249	0.249590	-0.653150	-0.102107	0.446008	-0.109637	-0.753251	0.030644	-0.647806
3817	9.141333	0.891189	-1.925333	-0.319297	0.093208	0.289411	-0.654014	-0.100316	0.443921	-0.110796	-0.751213	0.038958	-0.649527
3818	9.341502	0.582837	-1.459104	-0.231009	0.114163	0.304238	-0.656942	-0.098740	0.441152	-0.110307	-0.748995	0.046261	-0.651689
3819	9.810836	0.483469	-1.168200	-0.225776	0.152257	0.221702	-0.661317	-0.093354	0.435186	-0.110971	-0.746365	0.052265	-0.654135
3820	10.002039	0.072670	-1.192516	-0.189889	0.153931	0.192380	-0.662345	-0.091403	0.429805	-0.111093	-0.743776	0.056970	-0.656665
3821	10.424135	0.329778	-1.240429	-0.167631	0.050342	0.077109	-0.667321	-0.092727	0.423987	-0.112649	-0.742722	0.060357	-0.657291
3822	10.023683	0.240169	-1.578607	-0.192856	-0.150046	0.041480	-0.665375	-0.094177	0.424431	-0.114622	-0.744248	0.063755	-0.654899
3823	9.531100	0.269951	-1.731449	-0.179407	-0.149339	-0.003564	-0.663661	-0.097035	0.428097	-0.117153	-0.745873	0.066608	-0.652312
3824	9.596972	0.336333	-1.653790	-0.130040	-0.120721	-0.007156	-0.661405	-0.100248	0.430222	-0.118906	-0.747191	0.068440	-0.650295
3825	9.636658	0.138304	-1.733839	-0.195486	-0.157509	0.011100	-0.659945	-0.104131	0.434930	-0.121461	-0.748843	0.071799	-0.647554
3826	9.484309	0.057455	-1.772137	-0.244316	-0.122118	-0.040485	-0.655034	-0.109965	0.438385	-0.125407	-0.749913	0.074679	-0.645233
3827	9.361156	0.347252	-1.620754	-0.192680	-0.033724	0.002627	-0.655532	-0.114407	0.437844	-0.128195	-0.749955	0.077628	-0.644288
3828	9.581700	0.328789	-1.445592	-0.190148	-0.025621	-0.040456	-0.654523	-0.118446	0.437175	-0.131496	-0.749887	0.079596	-0.643462
3829	9.492579	-0.090734	-1.575396	-0.204516	-0.011009	-0.069046	-0.653901	-0.124059	0.437379	-0.135405	-0.749692	0.081627	-0.642623
3830	9.292644	0.174672	-1.373004	-0.237102	0.035847	0.010651	-0.653578	-0.128487	0.436280	-0.138862	-0.748592	0.084812	-0.642755
3831	9.863657	0.737025	-1.298924	-0.174924	0.113030	0.074184	-0.655175	-0.133956	0.434171	-0.140685	-0.746613	0.088298	-0.644190
3832	9.322627	1.166458	-1.034413	-0.036272	0.135863	-0.009121	-0.658224	-0.134810	0.429603	-0.141587	-0.744799	0.088349	-0.646082
3833	9.055197	1.156844	-0.720208	-0.048902	0.303401	-0.087458	-0.660841	-0.138500	0.422792	-0.143957	-0.740962	0.087211	-0.650112
3834	10.238250	1.367746	-0.796873	-0.037455	0.356531	0.029306	-0.667498	-0.139490	0.413428	-0.144726	-0.736178	0.087178	-0.655360
3835	10.159532	1.922932	-0.930372	-0.012193	0.196169	0.000320	-0.672202	-0.140287	0.408190	-0.145233	-0.733642	0.087089	-0.658097
3836	9.725779	1.657912	-0.828948	-0.077338	0.178865	-0.110025	-0.675801	-0.143851	0.399054	-0.148075	-0.731281	0.086019	-0.660230
3837	10.315156	1.538913	-0.583713	-0.153733	0.188442	0.044081	-0.678287	-0.147119	0.392130	-0.150065	-0.728324	0.088378	-0.662732
3838	10.654960	1.644312	-0.305950	-0.204001	0.178978	0.082638	-0.682296	-0.148743	0.386422	-0.152214	-0.725214	0.091807	-0.665182
3839	9.938905	1.503271	-0.620589	-0.286826	0.035818	0.077008	-0.682299	-0.151322	0.381858	-0.155421	-0.723772	0.096807	-0.665302
3840	9.340061	1.622039	-0.843739	-0.311499	-0.114099	0.058728	-0.683654	-0.153228	0.381203	-0.158836	-0.724230	0.102163	-0.663192
3841	9.143633	1.640968	-0.705870	-0.339122	-0.126457	0.019202	-0.683309	-0.158305	0.381993	-0.163247	-0.724840	0.107444	-0.660616
3842	9.645492	1.807130	-0.701705	-0.377140	-0.127738	0.106470	-0.681659	-0.161175	0.382459	-0.166927	-0.725083	0.114379	-0.658260
3843	9.702890	1.780637	-0.745076	-0.410654	-0.132069	0.119265	-0.680626	-0.165360	0.384812	-0.171031	-0.725219	0.121969	-0.655690
3844	9.350483	1.576995	-0.742886	-0.337745	-0.004294	0.164052	-0.679791	-0.166854	0.383611	-0.173703	-0.723733	0.128828	-0.655318
3845	9.609816	1.440107	-0.796942	-0.281884	0.011993	0.198119	-0.682577	-0.165958	0.380386	-0.175248	-0.722141	0.135301	-0.655358
3846	10.049569	0.823773	-0.993684	-0.198145	0.034442	0.313849	-0.685953	-0.161320	0.378082	-0.174051	-0.720153	0.142378	-0.656364
3847	9.606173	0.143589	-1.027421	-0.174998	0.034307	0.251287	-0.688915	-0.156702	0.376049	-0.173396	-0.718441	0.148164	-0.657133
3848	9.979873	-0.127766	-0.878953	-0.157085	0.050709	0.130218	-0.691592	-0.153051	0.373679	-0.173995	-0.716879	0.151928	-0.657821
3849	10.211226	-0.651376	-0.649532	-0.149604	0.044507	0.203619	-0.692454	-0.151007	0.372159	-0.173611	-0.715208	0.156744	-0.658610
3850	10.548629	-0.478375	-0.709316	-0.149898	-0.080735	0.205756	-0.694157	-0.147043	0.371727	-0.172724	-0.715131	0.161979	-0.657660
3851	10.014763	-0.394762	-1.236979	-0.120560	-0.274601	0.088552	-0.693614	-0.144160	0.375617	-0.172395	-0.718082	0.165950	-0.653527
3852	9.645366	-0.112105	-1.146466	-0.096683	-0.244592	-0.047282	-0.689127	-0.146154	0.383719	-0.173501	-0.721133	0.167389	-0.649496
3853	9.669611	0.160580	-1.242188	-0.064951	-0.255631	0.013405	-0.684789	-0.147436	0.391590	-0.173405	-0.724233	0.169518	-0.645509
3854	9.552656	-0.163081	-1.273733	-0.028674	-0.284567	0.002430	-0.680061	-0.147808	0.397860	-0.172777	-0.727816	0.170966	-0.641250
3855	9.638202	-0.298179	-1.369576	-0.002140	-0.238262	-0.003104	-0.678196	-0.149452	0.405319	-0.172024	-0.730922	0.172032	-0.637625
3856	9.445542	-0.267692	-1.371833	0.034555	-0.240924	0.070340	-0.673648	-0.146334	0.411803	-0.169757	-0.733889	0.173514	-0.634415
3857	9.266252	-0.381722	-1.452807	0.054151	-0.179072	0.112427	-0.670305	-0.145729	0.418559	-0.166896	-0.735996	0.175402	-0.632210
3858	9.791762	-0.098199	-1.535808	0.087960	-0.149609	0.143805	-0.669526	-0.139641	0.422642	-0.163243	-0.737691	0.176993	-0.630743
3859	9.900124	-0.080041	-1.860915	0.101045	-0.126094	0.151150	-0.668244	-0.131470	0.423954	-0.159376	-0.739116	0.178702	-0.629580
3860	9.506539	0.144424	-1.757802	0.069183	-0.063362	0.117908	-0.667143	-0.128768	0.428516	-0.156620	-0.739735	0.179854	-0.629218
3861	9.921895	0.052014	-1.595236	0.021622	-0.042794	0.116029	-0.667735	-0.124368	0.430305	-0.154666	-0.739970	0.181765	-0.628876
3862	9.537225	0.228905	-1.565211	0.007983	-0.044312	0.016852	-0.668857	-0.122930	0.429852	-0.154151	-0.740516	0.182127	-0.628254
3863	9.426366	0.085872	-1.508873	0.048126	0.000277	0.007637	-0.667622	-0.120988	0.432714	-0.153328	-0.740681	0.181940	-0.628315
3864	9.731758	0.004251	-1.549801	0.018699	-0.033876	0.073752	-0.669993	-0.117911	0.433474	-0.151957	-0.740926	0.182954	-0.628065
3865	9.815744	0.179824	-1.667709	0.078830	-0.049240	0.066598	-0.667419	-0.115385	0.432502	-0.149760	-0.741587	0.183383	-0.627688
3866	9.833869	-0.028022	-1.727697	0.084254	-0.118977	0.000621	-0.668516	-0.114485	0.434496	-0.148062	-0.743347	0.182790	-0.626179
3867	9.761227	0.036531	-1.801835	0.104388	-0.114440	0.000646	-0.666318	-0.112430	0.437631	-0.146072	-0.745134	0.182097	-0.624724
3868	9.626056	0.028175	-1.830644	0.098725	-0.181653	0.000710	-0.663854	-0.109157	0.441527	-0.143900	-0.747711	0.181471	-0.622326
3869	9.628184	-0.044509	-1.836027	0.100407	-0.214638	-0.001999	-0.660936	-0.107562	0.448209	-0.141635	-0.750721	0.181059	-0.619335
3870	9.557478	-0.223004	-1.868354	0.060343	-0.239187	0.041042	-0.657339	-0.105540	0.454497	-0.139331	-0.753723	0.181677	-0.616021
3871	9.348324	-0.242497	-2.111805	0.045034	-0.263750	0.052005	-0.653754	-0.102275	0.461137	-0.137040	-0.756947	0.182895	-0.612210
3872	9.032239	-0.249869	-2.479165	0.044219	-0.131236	0.145302	-0.650466	-0.097717	0.467170	-0.134079	-0.758167	0.184971	-0.610731
3873	9.017556	-0.122562	-2.562305	0.034245	0.041951	0.097307	-0.651206	-0.093901	0.466583	-0.132513	-0.757445	0.186180	-0.611600
3874	9.471793	0.135331	-2.505162	-0.011050	0.116088	0.108257	-0.654034	-0.089391	0.463853	-0.131757	-0.755619	0.187707	-0.613552
3875	10.227928	-0.249799	-2.391053	-0.107041	0.145901	0.140243	-0.657657	-0.088025	0.459837	-0.132192	-0.753082	0.190995	-0.615560
3876	10.182272	-0.127755	-2.427188	-0.225960	0.073948	0.148393	-0.660995	-0.087759	0.455339	-0.134039	-0.751018	0.195902	-0.616139
3877	9.826547	-0.154211	-2.616907	-0.278165	0.044361	0.183118	-0.662125	-0.087047	0.452500	-0.136126	-0.749073	0.202180	-0.616021
3878	9.764881	-0.035981	-2.541385	-0.304978	0.004469	0.142764	-0.663909	-0.088077	0.451214	-0.138939	-0.747616	0.208147	-0.615176
3879	9.398090	-0.005541	-2.628897	-0.356981	-0.047421	0.118810	-0.666074	-0.091367	0.450483	-0.142613	-0.746791	0.214634	-0.613104
3880	9.240918	0.228911	-2.491091	-0.377488	0.023306	0.168214	-0.667141	-0.094260	0.449903	-0.146281	-0.744699	0.221801	-0.612234
3881	9.065536	0.024453	-2.340976	-0.397599	0.060359	0.164377	-0.668916	-0.097291	0.446567	-0.150461	-0.742157	0.229079	-0.611628
3882	10.823387	-0.708925	-2.459775	-0.369588	0.155130	0.309521	-0.673199	-0.097628	0.443280	-0.152863	-0.737705	0.237820	-0.613079
3883	7.934727	-0.970731	-2.029892	-0.233612	0.153390	0.228373	-0.675299	-0.096862	0.439627	-0.154239	-0.734119	0.243756	-0.614706
3884	9.629025	-1.846347	-1.275485	-0.099905	0.499300	0.230169	-0.682853	-0.092512	0.430044	-0.155288	-0.726524	0.246900	-0.622165
3885	10.782557	-1.374998	-1.231022	0.019649	0.330375	0.065844	-0.690241	-0.091041	0.419183	-0.155807	-0.722210	0.246800	-0.627078
3886	10.341199	-1.396128	-1.591373	0.020133	0.063135	-0.132037	-0.695647	-0.091882	0.412156	-0.157484	-0.722142	0.244554	-0.627617
3887	9.333017	-1.240732	-1.798980	-0.008104	-0.042434	-0.185347	-0.694207	-0.096299	0.413389	-0.159707	-0.723617	0.242371	-0.626202
3888	9.008614	-1.188698	-1.711652	-0.016312	-0.034883	-0.080831	-0.692624	-0.101915	0.413308	-0.160785	-0.724406	0.241627	-0.625301
3889	9.548480	-1.287963	-1.645549	-0.027698	-0.026808	-0.028460	-0.691221	-0.102744	0.415586	-0.161393	-0.724844	0.241954	-0.624509
3890	9.512392	-1.478007	-1.558505	-0.083717	-0.063387	0.000815	-0.691345	-0.103858	0.415519	-0.162281	-0.725376	0.243317	-0.623130
3891	9.421165	-1.438910	-1.533105	-0.081371	0.016894	0.012607	-0.691180	-0.105574	0.416240	-0.163356	-0.724873	0.244822	-0.622845
3892	9.301923	-1.274367	-1.445470	-0.000296	0.078247	0.029187	-0.692280	-0.106335	0.414964	-0.163376	-0.723768	0.245100	-0.624015
3893	9.490040	-1.368706	-1.380673	-0.022107	0.111376	0.030955	-0.694106	-0.105048	0.412029	-0.163818	-0.722166	0.245859	-0.625454
3894	10.160003	-0.986044	-1.519140	-0.019227	0.159279	0.032927	-0.696364	-0.104421	0.405476	-0.164462	-0.719959	0.246159	-0.627708
3895	9.789511	-0.767314	-1.542500	-0.059250	0.171901	0.007090	-0.700799	-0.105196	0.399685	-0.166036	-0.717576	0.246831	-0.629755
3896	9.512786	-0.756191	-1.503103	-0.007581	0.143331	-0.042371	-0.702714	-0.108205	0.395938	-0.167386	-0.715963	0.245955	-0.631573
3897	9.508088	-0.043618	-1.478964	0.041665	0.098774	-0.177886	-0.705192	-0.111392	0.390256	-0.169491	-0.715743	0.242903	-0.632442
3898	9.877714	-0.263272	-1.566661	0.043096	0.084528	-0.262235	-0.704212	-0.114490	0.387441	-0.172586	-0.716100	0.238413	-0.632909
3899	10.170267	0.059628	-1.570664	-0.029464	0.019889	-0.161222	-0.703304	-0.121982	0.385874	-0.175123	-0.716545	0.236710	-0.632348
3900	10.248875	0.314251	-1.794109	0.001777	-0.087940	-0.144419	-0.702133	-0.126821	0.387222	-0.176513	-0.718352	0.235046	-0.630529
3901	9.720769	0.079163	-2.065677	-0.030438	-0.176997	-0.179373	-0.697626	-0.133334	0.390365	-0.178366	-0.721369	0.233730	-0.627043
3902	9.471486	0.351822	-2.015942	-0.001254	-0.213149	-0.177431	-0.694230	-0.137957	0.395286	-0.179614	-0.724866	0.232060	-0.623262
3903	9.636168	0.446715	-1.946621	0.014981	-0.258984	-0.180942	-0.689864	-0.141345	0.403304	-0.180444	-0.729055	0.230379	-0.618745
3904	9.807816	0.438914	-2.177670	0.049384	-0.256317	-0.195531	-0.683565	-0.145710	0.410694	-0.180955	-0.733303	0.227942	-0.614462
3905	9.364458	0.334850	-2.140038	0.066760	-0.199228	-0.167257	-0.677543	-0.150577	0.416953	-0.181125	-0.736844	0.225553	-0.611049
3906	9.376349	0.227737	-2.114617	0.071606	-0.094465	-0.133479	-0.672786	-0.154231	0.421646	-0.181278	-0.738866	0.223166	-0.609436
3907	9.576757	0.196289	-2.045040	0.087110	-0.042715	-0.105963	-0.671381	-0.155985	0.422765	-0.181100	-0.740278	0.220841	-0.608622
3908	9.624371	0.118912	-2.085962	0.030958	-0.034529	-0.085903	-0.669568	-0.156934	0.424482	-0.181538	-0.741200	0.219429	-0.607880
3909	9.528224	0.177731	-2.081984	0.008218	-0.038719	-0.045578	-0.668307	-0.157476	0.426641	-0.181811	-0.742008	0.218935	-0.606989
3910	9.571939	0.218271	-2.054376	0.006931	0.004501	-0.029116	-0.667467	-0.159262	0.425698	-0.182087	-0.742117	0.218516	-0.606925
3911	9.707638	0.047686	-1.881863	0.038500	0.027482	-0.014403	-0.668272	-0.160924	0.425604	-0.181822	-0.742092	0.217869	-0.607267
3912	9.649621	0.063068	-1.913402	0.011790	-0.012792	-0.017155	-0.669946	-0.159073	0.425457	-0.181806	-0.742376	0.217631	-0.607010
3913	9.581524	0.001257	-1.969215	-0.036946	-0.028738	-0.025510	-0.667993	-0.160429	0.426871	-0.182551	-0.742803	0.217939	-0.606153
3914	9.567948	-0.017250	-1.848086	-0.052966	-0.013060	-0.009970	-0.667688	-0.162426	0.427573	-0.183406	-0.742822	0.218593	-0.605636
3915	9.618562	-0.029834	-1.840401	-0.075460	-0.005287	-0.031121	-0.667842	-0.161547	0.426802	-0.184892	-0.742838	0.219201	-0.604945
3916	9.553646	0.038672	-1.852016	-0.078752	-0.028364	-0.014578	-0.666289	-0.165436	0.425724	-0.186119	-0.742963	0.220154	-0.604068
3917	9.621101	0.043079	-1.854510	-0.083780	-0.019189	0.001930	-0.665455	-0.165886	0.426102	-0.187267	-0.742959	0.221402	-0.603262
3918	9.676925	0.080985	-1.817712	-0.049630	-0.047544	-0.018125	-0.666130	-0.166859	0.426187	-0.188014	-0.743437	0.222017	-0.602213
3919	9.678032	0.039352	-1.967745	-0.064676	-0.098388	-0.029095	-0.663592	-0.170369	0.428567	-0.188900	-0.744584	0.222868	-0.600201
3920	9.543141	-0.008514	-1.943695	-0.043002	-0.127680	-0.002434	-0.661924	-0.170498	0.430747	-0.189007	-0.745971	0.223943	-0.598041
3921	9.446061	0.017798	-2.046147	-0.096789	-0.129807	0.004785	-0.659972	-0.171070	0.433312	-0.189821	-0.747202	0.225804	-0.595541
3922	9.514285	0.196438	-2.023385	-0.100781	-0.069827	-0.012707	-0.657193	-0.172705	0.434426	-0.191162	-0.747718	0.227183	-0.593938
3923	9.570373	0.018608	-2.171531	-0.067837	-0.062426	-0.014512	-0.656055	-0.174626	0.436227	-0.192075	-0.748329	0.228152	-0.592501
3924	9.594605	0.242543	-2.248253	-0.070761	-0.086352	0.016759	-0.655342	-0.175300	0.438383	-0.192542	-0.749012	0.229678	-0.590894
3925	9.748148	0.218201	-2.321768	-0.050392	-0.069090	-0.010729	-0.653664	-0.177044	0.439226	-0.193118	-0.749746	0.230515	-0.589448
3926	9.834074	0.197052	-2.416882	-0.027347	-0.081536	-0.003311	-0.653943	-0.176495	0.439537	-0.193197	-0.750624	0.231214	-0.588029
3927	9.636066	0.226060	-2.486565	-0.009491	-0.085472	0.015041	-0.652279	-0.176087	0.442164	-0.192779	-0.751586	0.232019	-0.586619
3928	9.500890	0.339643	-2.567704	0.015476	-0.121882	-0.039920	-0.649357	-0.176712	0.445542	-0.192451	-0.753268	0.231812	-0.584648
3929	9.438189	0.293859	-2.555999	0.044679	-0.114399	-0.043567	-0.647112	-0.178564	0.448439	-0.191769	-0.755045	0.231205	-0.582817
3930	9.438223	0.281606	-2.546421	0.044535	-0.095551	-0.050939	-0.644058	-0.178773	0.451842	-0.191256	-0.756571	0.230395	-0.581326
3931	9.452516	0.301298	-2.575805	0.064560	-0.078706	-0.056427	-0.641689	-0.179769	0.454376	-0.190586	-0.758061	0.229220	-0.580068
3932	9.419027	0.359641	-2.569343	0.083050	-0.056999	-0.050918	-0.640574	-0.179226	0.457292	-0.189662	-0.759279	0.227810	-0.579333
3933	9.461631	0.331405	-2.655639	0.085040	-0.036952	-0.047274	-0.637952	-0.179058	0.458793	-0.188766	-0.760316	0.226369	-0.578831
3934	9.432679	0.356067	-2.671300	0.105374	-0.012486	-0.041770	-0.638363	-0.178540	0.459793	-0.187598	-0.761053	0.224672	-0.578902
3935	9.470375	0.249987	-2.736187	0.084985	-0.008997	-0.052838	-0.637272	-0.176689	0.461686	-0.186891	-0.761787	0.223041	-0.578796
3936	9.596126	0.277541	-2.687582	0.077922	-0.057701	-0.038059	-0.636844	-0.177306	0.462746	-0.185894	-0.762923	0.221883	-0.578065
3937	9.413822	0.389614	-2.631739	0.067120	-0.009079	-0.035425	-0.635205	-0.175709	0.463930	-0.185256	-0.763509	0.220720	-0.577942
3938	9.312963	0.423893	-2.603596	0.082439	0.041156	-0.014387	-0.636036	-0.174753	0.464685	-0.184348	-0.763412	0.219498	-0.578825
3939	9.468934	0.326345	-2.643871	0.053354	0.032554	-0.007072	-0.636046	-0.174434	0.463878	-0.183776	-0.763338	0.218766	-0.579381
3940	9.451988	0.311975	-2.648161	0.030794	0.039329	0.003878	-0.637574	-0.173416	0.463541	-0.183441	-0.762988	0.218433	-0.580074
3941	9.534389	0.295912	-2.578901	0.008239	0.040538	0.015778	-0.638820	-0.173996	0.461451	-0.183328	-0.762554	0.218542	-0.580640
3942	9.486794	0.244010	-2.480867	0.028656	0.067588	0.024017	-0.640213	-0.173100	0.460692	-0.182919	-0.761776	0.218441	-0.581825
3943	9.507925	0.237508	-2.549314	-0.041416	0.041047	0.040440	-0.640794	-0.171352	0.459426	-0.183277	-0.761042	0.219501	-0.582275
3944	9.563226	0.242189	-2.565841	-0.058744	0.015060	0.045048	-0.642171	-0.171584	0.458874	-0.183717	-0.760463	0.220921	-0.582355
3945	9.578061	0.256054	-2.522838	-0.070888	-0.013984	0.038655	-0.642740	-0.170686	0.457832	-0.184302	-0.760263	0.222497	-0.581831
3946	9.529869	0.261284	-2.525832	-0.073788	-0.017341	0.033139	-0.642733	-0.171244	0.457798	-0.184966	-0.760055	0.224031	-0.581304
3947	9.506152	0.214464	-2.457634	-0.096597	-0.031312	0.036776	-0.641625	-0.171825	0.457890	-0.185887	-0.759961	0.225936	-0.580395
3948	9.491801	0.255840	-2.461658	-0.088135	-0.043907	0.046910	-0.641312	-0.174127	0.459125	-0.186492	-0.759938	0.227946	-0.579445
3949	9.530223	0.243595	-2.472834	-0.063990	-0.044558	0.025860	-0.641307	-0.174153	0.459674	-0.186984	-0.760158	0.229348	-0.578443
3950	9.558801	0.202516	-2.498318	-0.056637	-0.052967	0.027722	-0.641297	-0.173953	0.461339	-0.187283	-0.760441	0.230727	-0.577425
3951	9.553072	0.255353	-2.637820	-0.053653	-0.107923	0.007632	-0.637980	-0.174878	0.462078	-0.187537	-0.761508	0.231964	-0.575437
3952	9.543694	0.174496	-2.570381	-0.063655	-0.143214	0.013161	-0.637420	-0.173902	0.464888	-0.187694	-0.762862	0.233539	-0.572950
3953	9.319541	0.195752	-2.590840	-0.042028	-0.062946	-0.007159	-0.632856	-0.174380	0.467571	-0.188149	-0.763512	0.234243	-0.571646
3954	9.495349	0.223888	-2.611719	-0.005074	-0.036974	0.003926	-0.632832	-0.174784	0.470163	-0.188005	-0.763909	0.234596	-0.571018
3955	9.302814	0.190753	-2.570929	-0.009996	-0.098477	0.031495	-0.631460	-0.174525	0.470166	-0.187363	-0.764896	0.235653	-0.569470
3956	9.654250	0.215638	-2.622543	-0.014451	-0.104415	0.071032	-0.630908	-0.173117	0.472727	-0.186292	-0.765701	0.237407	-0.568011
3957	9.486972	0.280279	-2.473392	-0.035223	-0.156708	0.052702	-0.628967	-0.172074	0.476629	-0.185521	-0.767136	0.239276	-0.565536
3958	9.299342	0.256712	-2.425478	0.051057	-0.122456	0.060112	-0.628143	-0.170265	0.479487	-0.183475	-0.768428	0.240178	-0.564065
3959	9.359337	0.109704	-2.703972	0.111357	-0.036273	-0.091328	-0.625950	-0.167918	0.482364	-0.182658	-0.769714	0.237719	-0.563618
3960	9.251204	-0.041895	-2.913423	0.138601	-0.009467	-0.172120	-0.624826	-0.168850	0.483950	-0.182398	-0.771158	0.233608	-0.563448
3961	9.019247	0.165754	-3.086925	0.120472	0.138298	-0.179755	-0.623582	-0.169945	0.483045	-0.183244	-0.770903	0.229053	-0.565389
3962	9.694979	0.305298	-3.000197	0.095988	0.113676	-0.133709	-0.625915	-0.171366	0.481327	-0.183780	-0.770594	0.225563	-0.567037
3963	9.385238	0.041609	-3.062780	0.044442	0.071967	-0.143033	-0.625206	-0.174479	0.478927	-0.185070	-0.770618	0.222683	-0.567723
3964	9.667022	0.103188	-3.101892	-0.082010	0.033951	-0.146818	-0.627109	-0.177302	0.477120	-0.188145	-0.770593	0.221312	-0.567282
3965	9.466513	0.115306	-3.176421	-0.238734	-0.002237	-0.119584	-0.625098	-0.184571	0.476383	-0.193186	-0.770277	0.222303	-0.565628
3966	9.445755	0.719292	-3.002669	-0.212308	-0.028676	-0.047817	-0.624765	-0.190355	0.474375	-0.196869	-0.769996	0.224174	-0.563998
3967	9.426787	0.714015	-2.960942	-0.200180	-0.080689	-0.102769	-0.622768	-0.196116	0.474281	-0.200770	-0.770613	0.225272	-0.561338
3968	9.259260	0.569371	-2.755190	-0.182659	-0.125759	-0.058674	-0.619938	-0.201935	0.475139	-0.203681	-0.771555	0.227025	-0.558280
3969	9.441679	0.955250	-2.696709	-0.098932	-0.142703	-0.071223	-0.617537	-0.204671	0.478945	-0.205385	-0.773101	0.227702	-0.555233
3970	9.675178	0.656435	-2.596304	0.053994	-0.175550	-0.098394	-0.612955	-0.206291	0.482110	-0.204841	-0.775723	0.226395	-0.552303
3971	9.893112	0.269044	-2.930458	0.029716	-0.538661	-0.151075	-0.603926	-0.209449	0.491880	-0.203628	-0.782454	0.226013	-0.543341
3972	9.149511	0.412214	-3.809705	-0.086318	-0.642591	-0.101755	-0.589718	-0.213934	0.508008	-0.203172	-0.789482	0.228061	-0.532378
3973	8.718077	0.752783	-3.665783	-0.141960	-0.267915	0.007613	-0.581491	-0.217950	0.516229	-0.204126	-0.791741	0.230898	-0.527414
3974	9.125661	1.105882	-3.451725	-0.105902	-0.074058	-0.064042	-0.578974	-0.219779	0.518575	-0.206129	-0.792395	0.231377	-0.525439
3975	8.912622	1.231104	-3.636131	-0.002555	-0.124548	-0.025253	-0.576186	-0.222371	0.519217	-0.205891	-0.793842	0.231613	-0.523239
3976	9.156782	1.012663	-3.748107	0.069796	-0.152771	0.013485	-0.573396	-0.223154	0.523002	-0.203959	-0.795659	0.231849	-0.521127
3977	8.708730	0.849890	-3.669630	0.051479	-0.003147	0.066306	-0.570098	-0.220596	0.526985	-0.202469	-0.795630	0.232473	-0.521474
3978	9.081514	0.852580	-4.065095	0.021132	0.114373	0.012910	-0.573320	-0.216577	0.525882	-0.202519	-0.794476	0.232063	-0.523394
3979	9.103157	0.726371	-3.706915	0.040619	0.106957	0.058834	-0.577776	-0.214122	0.522766	-0.201784	-0.793287	0.232239	-0.525400
3980	8.834705	0.652699	-3.496927	0.037745	0.093992	0.089982	-0.579586	-0.212800	0.522037	-0.200686	-0.792036	0.232991	-0.527370
3981	9.185446	0.920903	-3.431017	0.039640	0.072092	0.165386	-0.584340	-0.209298	0.517610	-0.198683	-0.790698	0.234997	-0.529244
3982	9.412830	0.756073	-3.554090	0.014785	-0.047103	0.066449	-0.582863	-0.205353	0.519490	-0.197532	-0.790948	0.236178	-0.528775
3983	9.217279	0.386810	-3.759278	0.009555	0.048975	0.029470	-0.584265	-0.203493	0.519065	-0.197331	-0.790366	0.236451	-0.529598
3984	9.223777	0.249714	-3.485122	-0.023887	0.018498	0.047793	-0.587453	-0.201101	0.519792	-0.197284	-0.789862	0.237465	-0.529913
3985	8.963921	0.297289	-3.460607	0.024882	0.075054	0.053254	-0.587611	-0.200461	0.518179	-0.196701	-0.788942	0.237866	-0.531318
3986	9.257672	0.436959	-3.543125	0.018713	0.063895	-0.005379	-0.587483	-0.200537	0.516795	-0.196772	-0.788369	0.237426	-0.532338
3987	9.263746	0.566412	-3.436255	0.027369	0.105448	0.007444	-0.590111	-0.200413	0.515036	-0.196778	-0.787346	0.236959	-0.534055
3988	9.189203	0.611264	-3.126490	0.121777	0.109293	0.014963	-0.590429	-0.197433	0.514256	-0.195215	-0.786594	0.235548	-0.536356
3989	9.116505	0.546669	-3.153172	0.151208	0.108867	0.020499	-0.594609	-0.194729	0.511704	-0.193152	-0.785936	0.233936	-0.538768
3990	9.269131	0.365423	-3.278387	0.112857	0.026310	0.064599	-0.596059	-0.188569	0.512093	-0.190797	-0.785798	0.233713	-0.539905
3991	9.248839	0.620954	-3.517447	0.058884	-0.062894	0.143579	-0.598023	-0.185724	0.511733	-0.188050	-0.786047	0.235686	-0.539648
3992	9.084207	0.501588	-3.570026	0.030694	-0.075935	0.115959	-0.596981	-0.179959	0.513728	-0.185959	-0.786443	0.237554	-0.538976
3993	8.972942	0.551913	-3.647643	-0.009821	-0.043765	0.102964	-0.597946	-0.178376	0.516038	-0.184820	-0.786415	0.239552	-0.538524
3994	9.153476	0.566225	-3.364518	0.005695	0.039371	0.128605	-0.599090	-0.174732	0.516271	-0.183526	-0.785407	0.241446	-0.539590
3995	9.290826	0.438406	-3.307700	0.028301	0.045732	0.082771	-0.599953	-0.173206	0.513892	-0.182444	-0.784643	0.242369	-0.540655
3996	9.418855	0.393015	-3.245167	0.069501	0.003182	0.053579	-0.602059	-0.169814	0.513842	-0.180792	-0.784611	0.242542	-0.541178
3997	9.341276	0.213948	-3.231360	0.048853	-0.038144	0.037042	-0.603057	-0.166224	0.515173	-0.179482	-0.785039	0.242821	-0.540867
3998	9.199462	0.023485	-3.418072	-0.002374	-0.050893	0.036894	-0.600863	-0.164143	0.517759	-0.178846	-0.785425	0.243659	-0.540140
3999	9.170581	0.165076	-3.474025	0.000216	-0.050802	0.066276	-0.600324	-0.162529	0.518955	-0.177917	-0.785668	0.244975	-0.539498
4000	9.256932	0.057831	-3.477953	0.020867	-0.024208	0.082792	-0.601725	-0.160549	0.518950	-0.176572	-0.785611	0.246220	-0.539457
4001	9.181098	-0.022545	-3.591554	-0.003230	-0.019696	0.069858	-0.600114	-0.157358	0.518992	-0.175804	-0.785484	0.247525	-0.539295
4002	9.232536	0.009761	-3.496673	0.013551	0.011012	0.079037	-0.600125	-0.156261	0.519472	-0.174775	-0.785040	0.248646	-0.539760
4003	9.377831	0.007443	-3.400697	0.045386	-0.036598	0.042507	-0.602097	-0.152718	0.519155	-0.173452	-0.785395	0.249057	-0.539481
4004	9.088506	-0.002327	-3.423751	0.050628	-0.019442	0.031412	-0.601298	-0.149727	0.520708	-0.172195	-0.785646	0.249124	-0.539486
4005	9.308619	-0.032227	-3.299359	0.057144	-0.010213	0.000260	-0.602403	-0.148647	0.521886	-0.171275	-0.785960	0.248653	-0.539540
4006	9.218474	-0.098125	-3.400256	0.060477	-0.039093	-0.009814	-0.601572	-0.148951	0.522136	-0.170228	-0.786652	0.248058	-0.539136
4007	9.228196	-0.049568	-3.409963	0.042105	-0.055552	-0.010732	-0.600741	-0.148219	0.524101	-0.169436	-0.787451	0.247732	-0.538370
4008	9.187875	-0.038878	-3.642625	0.011000	-0.098013	-0.007069	-0.598826	-0.146113	0.526279	-0.168814	-0.788607	0.247866	-0.536809
4009	9.231030	-0.031498	-3.673169	0.015909	-0.063577	0.002071	-0.598128	-0.146183	0.527508	-0.168253	-0.789336	0.248053	-0.535825
4010	8.927453	-0.143946	-3.626329	-0.001219	-0.043773	0.009263	-0.597038	-0.144584	0.528835	-0.167926	-0.789782	0.248403	-0.535109
4011	9.119046	-0.145742	-3.773565	-0.027711	-0.014994	0.007367	-0.594396	-0.146476	0.529522	-0.168229	-0.789818	0.248986	-0.534689
4012	9.317167	-0.011561	-3.758364	-0.042123	-0.033059	0.018445	-0.594938	-0.146381	0.530635	-0.168509	-0.789961	0.249891	-0.533967
4013	9.239327	0.020227	-3.557230	-0.003551	-0.059301	-0.007135	-0.594385	-0.146794	0.530329	-0.168365	-0.790621	0.250135	-0.532921
4014	9.067788	-0.065508	-3.582768	-0.007719	-0.110005	-0.021796	-0.593279	-0.145939	0.532575	-0.168147	-0.791897	0.250297	-0.531016
4015	9.057208	-0.000386	-3.731668	0.011404	-0.091538	0.007578	-0.590783	-0.145702	0.535598	-0.167448	-0.792870	0.250722	-0.529581
4016	9.044352	0.106656	-3.571110	0.013308	-0.021832	0.073556	-0.589272	-0.144674	0.537024	-0.166316	-0.792804	0.251858	-0.529498
4017	9.024118	0.008489	-3.653098	0.049077	0.007755	0.038687	-0.590810	-0.142951	0.536592	-0.165194	-0.792689	0.252040	-0.529935
4018	9.027868	-0.092098	-3.748073	0.043139	0.038898	-0.051316	-0.590532	-0.142582	0.537577	-0.165204	-0.792711	0.250658	-0.530554
4019	9.141872	-0.060104	-3.662777	0.032413	0.036504	-0.041207	-0.590527	-0.143779	0.536264	-0.165337	-0.792635	0.249654	-0.531100
4020	9.105740	-0.050105	-3.666191	0.014688	0.061184	-0.022018	-0.591929	-0.143088	0.533977	-0.165609	-0.792171	0.248983	-0.532021
4021	9.216107	-0.020824	-3.737742	0.023974	0.066436	-0.017393	-0.593999	-0.143145	0.532890	-0.165772	-0.791626	0.248346	-0.533078
4022	9.192313	-0.045563	-3.688717	-0.018347	0.078199	-0.027596	-0.596744	-0.144181	0.532026	-0.166700	-0.790901	0.247865	-0.534088
4023	9.139987	-0.026864	-3.609364	-0.018527	0.031338	-0.029362	-0.595660	-0.143839	0.530383	-0.167489	-0.790645	0.247608	-0.534340
4024	9.208658	0.004679	-3.466835	-0.003786	0.001398	-0.021920	-0.596891	-0.144638	0.529933	-0.167734	-0.790763	0.247303	-0.534228
4025	9.190129	0.035214	-3.383838	0.018322	-0.011083	-0.014513	-0.595615	-0.147214	0.530728	-0.167578	-0.791003	0.247025	-0.534051
4026	9.228954	0.053965	-3.356189	0.033787	-0.068138	-0.046494	-0.595911	-0.146048	0.529838	-0.167174	-0.792099	0.246201	-0.532933
4027	8.991008	0.056416	-3.593591	0.012070	-0.083427	-0.036479	-0.592988	-0.146680	0.533354	-0.167000	-0.793190	0.245879	-0.531511
4028	9.083565	0.087470	-3.787622	0.004114	-0.039732	0.003829	-0.591605	-0.146361	0.535014	-0.166593	-0.793669	0.245957	-0.530888
4029	9.167737	0.060314	-3.795776	-0.050524	-0.018814	0.011043	-0.590228	-0.146514	0.534854	-0.167224	-0.793631	0.246838	-0.530337
4030	9.094981	0.073856	-3.862998	-0.044485	-0.004333	0.030285	-0.590762	-0.147642	0.535204	-0.167517	-0.793424	0.247784	-0.530113
4031	9.135258	0.021787	-3.618529	-0.076947	0.003918	0.047651	-0.591035	-0.147651	0.535481	-0.168292	-0.792872	0.249449	-0.529912
4032	8.946503	0.048960	-3.736867	-0.073311	0.059502	0.041105	-0.591016	-0.149831	0.534246	-0.169234	-0.791839	0.250643	-0.530594
4033	9.187450	0.008198	-3.717163	-0.050091	0.084428	0.086119	-0.593657	-0.148597	0.532693	-0.169575	-0.790325	0.252358	-0.531927
4034	9.133962	-0.068613	-3.747057	-0.076235	0.072752	0.066792	-0.595874	-0.148858	0.530079	-0.170357	-0.789002	0.253948	-0.532884
4035	9.139998	-0.068341	-3.590316	-0.087324	0.081329	0.062175	-0.597557	-0.147998	0.527254	-0.171520	-0.787504	0.255690	-0.533892
4036	9.174965	-0.009777	-3.456010	-0.109431	0.067797	0.058505	-0.600012	-0.150154	0.526319	-0.172867	-0.786161	0.257493	-0.534571
4037	9.184405	0.078288	-3.518575	-0.037031	0.078193	0.097182	-0.602149	-0.146451	0.522707	-0.172853	-0.784675	0.259250	-0.535908
4038	9.081737	0.137682	-3.734100	-0.065543	0.130487	0.086013	-0.602710	-0.146125	0.521905	-0.173483	-0.782683	0.260719	-0.537899
4039	9.133781	-0.117070	-3.749781	-0.140600	0.228841	0.107699	-0.608243	-0.146770	0.516682	-0.175754	-0.779147	0.263225	-0.541067
4040	9.304408	-0.263164	-3.433523	-0.236575	0.227296	0.076340	-0.612690	-0.147605	0.509232	-0.179678	-0.775509	0.266078	-0.543603
4041	9.329934	-0.202440	-3.274702	-0.287252	0.156181	0.036002	-0.617782	-0.151793	0.501860	-0.184601	-0.772554	0.269302	-0.544573
4042	9.354517	-0.154696	-3.231843	-0.305084	0.136853	0.021332	-0.621193	-0.157086	0.496609	-0.189727	-0.769857	0.272414	-0.545082
4043	9.248837	-0.110622	-3.208285	-0.249590	0.113274	0.012287	-0.623644	-0.161602	0.492361	-0.194078	-0.767576	0.275002	-0.545468
4044	9.403652	-0.017699	-3.167586	-0.213593	0.094140	-0.007748	-0.624707	-0.166730	0.488752	-0.197853	-0.765813	0.276796	-0.545681
4045	9.269364	0.087013	-3.130490	-0.178837	0.023604	-0.000238	-0.626338	-0.170189	0.485525	-0.200756	-0.764821	0.278759	-0.545014
4046	9.404396	0.002947	-3.080545	-0.151433	0.003290	-0.000134	-0.626611	-0.170717	0.484944	-0.202957	-0.764249	0.280303	-0.544208
4047	9.200283	0.056188	-3.326125	-0.147662	0.062292	-0.002101	-0.628216	-0.175623	0.482731	-0.205614	-0.762956	0.281735	-0.544285
4048	9.419707	0.254962	-3.077060	-0.073800	0.038256	0.027534	-0.628213	-0.177066	0.480715	-0.206591	-0.762119	0.282808	-0.544532
4049	9.321842	-0.009986	-3.157232	-0.088463	0.049552	0.023749	-0.630978	-0.176687	0.479523	-0.207993	-0.761053	0.284037	-0.544849
4050	9.351895	-0.002435	-3.013416	-0.081238	-0.001222	0.025691	-0.630153	-0.177995	0.477369	-0.208834	-0.760642	0.285267	-0.544458
4051	9.277842	0.079898	-2.966644	-0.046274	-0.002754	0.034019	-0.630126	-0.179962	0.477525	-0.209185	-0.760255	0.286408	-0.544265
4052	9.332271	0.003192	-3.060943	-0.006211	-0.033654	-0.005313	-0.632064	-0.179216	0.477175	-0.209066	-0.760671	0.286525	-0.543667
4053	9.264317	0.175238	-3.197341	-0.010324	-0.018050	0.011180	-0.630125	-0.179583	0.478375	-0.209032	-0.760732	0.286991	-0.543349
4054	9.340981	0.063273	-3.205767	0.004023	-0.024789	0.000206	-0.630698	-0.177887	0.478208	-0.208688	-0.761094	0.286959	-0.542991
4055	9.383872	-0.221520	-3.146441	-0.036897	-0.080494	-0.020925	-0.628195	-0.178727	0.480338	-0.209041	-0.761905	0.287490	-0.541435
4056	9.403692	-0.337226	-3.027194	-0.133292	-0.143131	-0.062316	-0.627318	-0.182672	0.480640	-0.210835	-0.763300	0.288555	-0.538198
4057	9.128999	0.033015	-3.188380	-0.151113	-0.110031	-0.045891	-0.623811	-0.185585	0.484839	-0.213015	-0.764074	0.290062	-0.535425
4058	9.225694	0.273186	-3.248386	-0.072937	-0.092924	0.003843	-0.620330	-0.188605	0.485449	-0.213388	-0.764825	0.291163	-0.533603
4059	9.104798	0.482077	-3.392225	0.012005	-0.048676	0.029634	-0.620594	-0.187629	0.488542	-0.212632	-0.765193	0.291809	-0.533024
4060	9.219286	0.212596	-3.427240	0.033440	-0.041884	0.007622	-0.619902	-0.187400	0.489377	-0.211648	-0.765820	0.291634	-0.532610
4061	9.292084	0.025842	-3.281458	0.048392	-0.077786	0.022380	-0.617851	-0.185809	0.490557	-0.210241	-0.766693	0.291904	-0.531764
4062	9.261762	-0.151943	-3.387737	0.020098	-0.101854	0.025993	-0.617546	-0.185080	0.495696	-0.208906	-0.767797	0.292388	-0.530430
4063	9.141423	0.043782	-3.454407	-0.000816	-0.042887	0.025862	-0.614827	-0.182469	0.495830	-0.208410	-0.768068	0.293091	-0.529843
4064	9.035201	0.015644	-3.469938	0.026065	-0.043977	0.073602	-0.615659	-0.181121	0.497160	-0.206800	-0.768309	0.293976	-0.529635
4065	9.247130	0.131346	-3.530234	0.041286	-0.039758	0.095711	-0.614299	-0.179493	0.497797	-0.204932	-0.768311	0.295292	-0.529626
4066	9.203300	-0.011413	-3.529525	0.015184	-0.047807	0.077288	-0.614604	-0.176206	0.499378	-0.203457	-0.768505	0.296406	-0.529291
4067	9.373993	-0.038812	-3.565064	-0.006835	-0.037361	0.073590	-0.613120	-0.173983	0.499224	-0.202574	-0.768411	0.297881	-0.528938
4068	9.228605	-0.221665	-3.594628	-0.087922	-0.064489	0.053225	-0.613420	-0.171115	0.500780	-0.202787	-0.768529	0.299708	-0.527651
4069	9.022047	-0.070122	-3.576258	-0.075884	-0.079558	0.026643	-0.611971	-0.174675	0.504545	-0.203199	-0.768878	0.301363	-0.526040
4070	8.988192	0.052268	-3.644225	-0.064918	-0.047895	-0.010996	-0.611417	-0.175095	0.504377	-0.203890	-0.769263	0.301971	-0.524858
4071	9.155398	0.137186	-3.555744	-0.037017	-0.050654	-0.027400	-0.608371	-0.176681	0.504389	-0.204453	-0.769789	0.302264	-0.523698
4072	9.653180	0.213326	-3.709090	0.024934	-0.031603	-0.039120	-0.606688	-0.179097	0.504640	-0.204219	-0.770501	0.301524	-0.523169
4073	9.120728	-0.080402	-3.584844	0.091541	-0.064789	-0.043688	-0.606132	-0.177064	0.508754	-0.202892	-0.771794	0.300273	-0.522499
4074	9.227489	-0.345841	-3.375645	0.105570	-0.069168	-0.032656	-0.606546	-0.175754	0.510767	-0.201067	-0.773212	0.298860	-0.521918
4075	9.421546	-0.412913	-3.178075	0.032038	-0.144098	-0.038148	-0.602535	-0.175426	0.514332	-0.200117	-0.775035	0.298634	-0.519704
4076	9.294230	-0.218254	-3.522199	-0.016351	-0.199325	-0.097803	-0.597386	-0.177147	0.519414	-0.200082	-0.777687	0.298005	-0.516104
4077	9.062858	-0.172576	-3.551888	0.015320	-0.165855	-0.183174	-0.594288	-0.181236	0.522030	-0.200750	-0.780502	0.295779	-0.512866
