# Supplementary material for: Identification of Haptic Based Guiding Using Hard Reins
Source: PLoS One. 2015 Jul 22;10(7):e0132020. doi: 10.1371/journal.pone.0132020 (PMC4511788; doi:10.1371/journal.pone.0132020)
Supplement: S8 File — (ZIP) [file pone.0132020.s008.zip › Exp2_MotionData1/Subject1/path3/T1/gh1.txt]

// Start Time: 0
// Sample rate: 25.0Hz
// Scenario: 4.9
// Firmware Version: 2.6.1
Counter	Acc_X	Acc_Y	Acc_Z	Gyr_X	Gyr_Y	Gyr_Z	Mag_X	Mag_Y	Mag_Z	Quat_w	Quat_x	Quat_y	Quat_z
3563	-0.455549	0.820639	-9.642094	0.068144	0.012373	-0.005180	0.207571	0.283547	0.639346	0.045556	0.918509	0.392747	-0.003902
3564	-0.431306	0.786578	-9.767166	0.034050	0.016898	-0.012739	0.208616	0.283806	0.639338	0.044769	0.918298	0.393329	-0.003986
3565	-0.431288	0.781659	-9.798441	0.006783	0.015076	0.000047	0.207574	0.284077	0.638312	0.044558	0.918324	0.393295	-0.003924
3566	-0.455006	0.699858	-9.785407	-0.011452	0.022333	-0.011129	0.207562	0.285173	0.639864	0.044564	0.918047	0.393944	-0.003545
3567	-0.416751	0.767335	-9.774502	0.005960	0.009584	-0.002717	0.207159	0.286003	0.641418	0.044406	0.918048	0.393958	-0.003581
3568	-0.433367	0.714551	-9.722589	0.022594	0.022397	0.000118	0.207303	0.284771	0.639866	0.043787	0.917915	0.394339	-0.003462
3569	-0.392614	0.762703	-9.735935	-0.000953	0.033314	-0.012939	0.206770	0.285734	0.641034	0.043564	0.917830	0.394564	-0.003017
3570	-0.354395	0.834762	-9.792177	0.014004	0.013206	-0.023909	0.206378	0.286409	0.640649	0.043173	0.917476	0.395429	-0.003018
3571	-0.359231	0.839712	-9.748946	0.003564	0.015919	-0.029504	0.204681	0.286826	0.639888	0.043005	0.917260	0.395949	-0.002937
3572	-0.385673	0.825371	-9.706186	-0.019214	0.013156	-0.025001	0.204937	0.287503	0.640403	0.043223	0.916837	0.396905	-0.002673
3573	-0.412210	0.830195	-9.687163	-0.013938	0.002188	-0.025882	0.205459	0.287231	0.640786	0.043488	0.916633	0.397348	-0.002700
3574	-0.426783	0.849084	-9.783051	-0.012498	0.009571	-0.000046	0.205461	0.287227	0.640399	0.043613	0.916416	0.397835	-0.002534
3575	-0.426569	0.805942	-9.735645	0.010216	0.005046	0.009307	0.204548	0.288171	0.639243	0.043418	0.916512	0.397634	-0.002670
3576	-0.436041	0.767230	-9.793886	0.045484	0.002280	-0.016349	0.203623	0.289810	0.640027	0.042538	0.916172	0.398509	-0.003108
3577	-0.409408	0.743241	-9.789173	0.047244	0.008682	-0.016348	0.204405	0.291146	0.639504	0.041631	0.916095	0.398779	-0.003496
3578	-0.411767	0.733728	-9.755723	0.017476	0.015049	-0.014663	0.203223	0.291439	0.640418	0.041163	0.915773	0.399566	-0.003480
3579	-0.404229	0.671377	-9.701318	0.015795	0.004076	-0.014652	0.204662	0.291956	0.639761	0.040867	0.915682	0.399804	-0.003701
3580	-0.435452	0.644692	-9.747591	0.024433	0.004112	-0.003532	0.203476	0.293462	0.640547	0.040359	0.915457	0.400368	-0.003933
3581	-0.425684	0.618246	-9.747871	0.005339	0.016845	-0.020259	0.203751	0.292361	0.638734	0.040146	0.915313	0.400719	-0.003844
3582	-0.430910	0.699702	-9.845194	-0.017625	0.015032	-0.007455	0.203741	0.293319	0.640027	0.040320	0.915050	0.401304	-0.003546
3583	-0.392230	0.680852	-9.751482	-0.012266	0.012281	-0.012960	0.203351	0.293990	0.639126	0.040464	0.914950	0.401520	-0.003394
3584	-0.358758	0.738573	-9.776764	0.012202	0.000439	-0.010973	0.202297	0.293750	0.640944	0.040210	0.914651	0.402224	-0.003602
3585	-0.375799	0.772098	-9.812459	0.024433	0.013241	-0.013702	0.202559	0.294282	0.640425	0.039676	0.914572	0.402455	-0.003725
3586	-0.436170	0.798869	-9.687826	0.001727	0.020501	-0.017524	0.201519	0.295890	0.638107	0.039451	0.914197	0.403330	-0.003485
3587	-0.407070	0.760219	-9.750507	-0.014954	0.011368	-0.011131	0.202305	0.294807	0.638618	0.039659	0.914108	0.403513	-0.003322
3588	-0.404483	0.724250	-9.717381	-0.017581	-0.005075	-0.005580	0.202431	0.295483	0.638875	0.039994	0.913820	0.404131	-0.003386
3589	-0.353836	0.719507	-9.726577	-0.008929	0.007761	0.003675	0.201907	0.295491	0.639138	0.040121	0.913854	0.404043	-0.003325
3590	-0.397264	0.729241	-9.669236	-0.019387	0.008644	-0.000073	0.202171	0.293741	0.639911	0.040379	0.913612	0.404564	-0.003119
3591	-0.377876	0.705007	-9.731806	-0.059742	0.004060	0.008961	0.202167	0.293616	0.640945	0.041464	0.913646	0.404381	-0.002708
3592	-0.397216	0.699909	-9.813589	-0.063345	0.002167	-0.002088	0.202991	0.291236	0.640068	0.042578	0.913347	0.404943	-0.002265
3593	-0.404466	0.699566	-9.909678	-0.045818	0.000351	-0.007533	0.203783	0.290407	0.639157	0.043432	0.913257	0.405057	-0.002050
3594	-0.404622	0.733307	-9.892404	-0.045910	0.005852	-0.000161	0.204302	0.289201	0.640703	0.044196	0.912983	0.405594	-0.001677
3595	-0.440776	0.738612	-9.727038	-0.028337	0.016814	-0.002861	0.203257	0.289748	0.640195	0.044594	0.912946	0.405635	-0.001300
3596	-0.431183	0.750784	-9.690772	0.001479	0.000388	-0.005454	0.203263	0.288128	0.640194	0.044537	0.912674	0.406253	-0.001416
3597	-0.404721	0.762892	-9.683154	-0.005525	0.015002	-0.007358	0.202611	0.288668	0.639424	0.044531	0.912620	0.406373	-0.001264
3598	-0.378209	0.760211	-9.778960	-0.000241	0.007693	-0.012855	0.203260	0.288938	0.640194	0.044445	0.912304	0.407092	-0.001241
3599	-0.315756	0.811093	-9.710453	0.034676	0.000453	-0.001593	0.203263	0.290006	0.638902	0.043820	0.912332	0.407097	-0.001673
3600	-0.378460	0.815745	-9.720574	0.036504	-0.006885	-0.009881	0.202205	0.292454	0.639429	0.043184	0.912033	0.407830	-0.002209
3601	-0.387762	0.743531	-9.726475	0.146905	-0.017750	-0.015762	0.202991	0.294051	0.638001	0.040659	0.912036	0.408072	-0.003900
3602	-0.454954	0.675848	-9.780860	0.257101	-0.010301	-0.005985	0.203235	0.299177	0.637614	0.036028	0.912006	0.408543	-0.006307
3603	-0.536556	0.598668	-9.789906	0.181883	-0.003094	-0.010068	0.203995	0.306724	0.636835	0.032746	0.912058	0.408672	-0.008018
3604	-0.497687	0.536216	-9.783217	-0.007179	0.000368	-0.007335	0.204773	0.309141	0.636313	0.032850	0.911766	0.409314	-0.008070
3605	-0.464091	0.567438	-9.818472	-0.075578	0.007635	0.001537	0.202690	0.307403	0.635812	0.034180	0.911740	0.409275	-0.007475
3606	-0.493122	0.589041	-9.816039	-0.028272	0.007669	-0.003763	0.203218	0.306984	0.635032	0.034609	0.911479	0.409824	-0.007220
3607	-0.488300	0.589067	-9.811193	0.019039	0.002229	-0.007207	0.203733	0.307532	0.636321	0.034260	0.911445	0.409923	-0.007507
3608	-0.442463	0.584545	-9.753219	-0.018630	0.007687	-0.001867	0.204262	0.306306	0.635928	0.034513	0.911244	0.410353	-0.007332
3609	-0.415914	0.579935	-9.709828	-0.063264	0.019520	-0.002111	0.203872	0.303626	0.637611	0.035523	0.911196	0.410385	-0.006624
3610	-0.367619	0.565826	-9.642365	-0.052661	0.000332	-0.005717	0.204135	0.303351	0.637350	0.036456	0.910931	0.410896	-0.006306
3611	-0.406432	0.608365	-9.843764	-0.003809	0.005893	0.000058	0.204133	0.303892	0.637479	0.036491	0.910940	0.410873	-0.006330
3612	-0.454178	0.512293	-9.768744	0.060944	-0.004989	0.011479	0.202958	0.305778	0.635680	0.035400	0.910872	0.411108	-0.007028
3613	-0.483019	0.492922	-9.788488	0.071654	-0.010516	-0.008762	0.203998	0.307253	0.635801	0.034189	0.910859	0.411222	-0.007982
3614	-0.492699	0.502690	-9.740434	0.034861	0.007722	-0.007132	0.202678	0.309840	0.636330	0.033466	0.910644	0.411751	-0.008250
3615	-0.453993	0.476467	-9.692431	-0.010572	0.000353	-0.011040	0.203988	0.308882	0.636578	0.033660	0.910558	0.411924	-0.008334
3616	-0.430232	0.545984	-9.780050	0.013893	0.009521	-0.014623	0.202943	0.309964	0.635552	0.033303	0.910301	0.412520	-0.008406
3617	-0.415637	0.517019	-9.816326	0.061165	0.007750	-0.014379	0.202942	0.311307	0.634777	0.032127	0.910234	0.412749	-0.008947
3618	-0.384151	0.488408	-9.758823	0.041048	0.000425	-0.010776	0.202154	0.312664	0.634526	0.031352	0.910009	0.413295	-0.009405
3619	-0.420427	0.512362	-9.768428	-0.015033	-0.003284	-0.006442	0.202411	0.312132	0.635687	0.031654	0.909955	0.413388	-0.009510
3620	-0.497466	0.490602	-9.755050	-0.028265	0.005854	0.003627	0.202671	0.312401	0.635814	0.032098	0.909805	0.413689	-0.009287
3621	-0.492601	0.480938	-9.769543	-0.017764	0.007695	0.003678	0.201107	0.312409	0.634922	0.032362	0.909836	0.413603	-0.009166
3622	-0.470802	0.459329	-9.769642	-0.008104	0.008617	0.001881	0.201107	0.312946	0.634534	0.032416	0.909680	0.413945	-0.009061
3623	-0.454094	0.492915	-9.807422	-0.004539	0.005862	-0.007326	0.200451	0.312018	0.635573	0.032450	0.909628	0.414055	-0.009091
3624	-0.463602	0.463983	-9.819918	-0.008946	-0.005097	-0.001793	0.201762	0.311460	0.635304	0.032631	0.909469	0.414386	-0.009232
3625	-0.454065	0.490837	-9.711434	-0.008960	-0.008747	0.002825	0.201762	0.311193	0.635562	0.032866	0.909496	0.414303	-0.009486
3626	-0.492890	0.541005	-9.792706	-0.012518	0.007694	0.000010	0.202022	0.311460	0.635560	0.033008	0.909344	0.414628	-0.009363
3627	-0.478228	0.500215	-9.769138	-0.012430	-0.006939	-0.003656	0.201237	0.311068	0.635954	0.033290	0.909315	0.414665	-0.009560
3628	-0.488273	0.584338	-9.787255	-0.010890	-0.005068	0.012034	0.200846	0.310803	0.636087	0.033511	0.909254	0.414779	-0.009674
3629	-0.483404	0.574765	-9.775342	-0.033478	0.004915	-0.005631	0.201633	0.311057	0.635305	0.034082	0.909196	0.414863	-0.009482
3630	-0.493141	0.596555	-9.729520	-0.038856	0.007680	0.007257	0.202031	0.308091	0.636335	0.034703	0.909106	0.415016	-0.009138
3631	-0.507389	0.545565	-9.857589	-0.019562	0.004037	0.001826	0.201109	0.309991	0.636213	0.035033	0.909119	0.414962	-0.009072
3632	-0.468821	0.550808	-9.753938	-0.008213	0.002239	0.009269	0.200586	0.309462	0.636735	0.035143	0.909028	0.415152	-0.009076
3633	-0.493093	0.584344	-9.782499	-0.014394	0.004978	0.011077	0.201896	0.310246	0.635561	0.035373	0.909121	0.414929	-0.009030
3634	-0.493057	0.577176	-9.768197	-0.040547	0.000355	0.001723	0.201906	0.307545	0.635560	0.036085	0.908981	0.415180	-0.008807
3635	-0.492923	0.548255	-9.783004	-0.049401	0.016820	0.010884	0.201377	0.307296	0.637115	0.036852	0.909049	0.414975	-0.008256
3636	-0.483571	0.608300	-9.818081	-0.059811	0.014950	-0.003012	0.202694	0.304580	0.637103	0.037792	0.908859	0.415319	-0.007612
3637	-0.445086	0.627699	-9.795846	-0.084438	0.016786	0.008859	0.200089	0.303519	0.636089	0.039196	0.908880	0.415157	-0.006770
3638	-0.460202	0.762140	-9.870914	-0.172159	0.014890	0.017640	0.201656	0.300822	0.638273	0.042180	0.908726	0.415224	-0.005172
3639	-0.470029	0.800566	-9.884870	-0.382211	0.007339	0.012894	0.201423	0.291922	0.639435	0.049079	0.908495	0.414999	-0.002023
3640	-0.436790	0.911545	-9.813391	-0.595814	0.007106	0.011808	0.199630	0.278463	0.642029	0.059815	0.907759	0.415195	0.002958
3641	-0.405139	1.343721	-10.087883	-0.739843	0.019807	0.023963	0.200364	0.255239	0.643434	0.073092	0.906983	0.414672	0.009326
3642	-0.406244	1.584939	-9.902079	-0.893970	0.041557	0.021289	0.198999	0.230443	0.647312	0.088915	0.905575	0.414396	0.017418
3643	-0.374094	1.932185	-9.685673	-0.995838	0.033275	0.044763	0.196857	0.205509	0.650033	0.106667	0.903994	0.413196	0.026194
3644	-0.458536	2.456562	-9.664704	-1.095143	0.028619	0.055313	0.197890	0.174298	0.649881	0.126131	0.901729	0.411939	0.035790
3645	-0.354327	2.856655	-9.514096	-1.354213	0.007287	0.039250	0.197244	0.137032	0.650128	0.150458	0.898310	0.410112	0.047015
3646	-0.347393	3.444996	-9.133718	-1.782428	-0.027003	0.042639	0.194305	0.087074	0.648061	0.182503	0.892648	0.407593	0.061164
3647	-0.298264	4.262398	-9.333032	-2.227601	-0.089584	0.048752	0.197052	0.027406	0.640255	0.222792	0.884146	0.403252	0.077697
3648	-0.378375	4.929541	-8.371460	-2.430979	-0.100768	0.078148	0.199319	-0.035559	0.626375	0.266124	0.873069	0.397216	0.095645
3649	-0.415674	5.701113	-7.852101	-2.422553	-0.119041	0.089248	0.200601	-0.104129	0.604614	0.308934	0.860089	0.389907	0.113044
3650	-0.563024	6.291819	-7.393915	-2.210987	-0.128884	0.099524	0.202144	-0.166800	0.578717	0.347397	0.846746	0.381906	0.128391
3651	-0.618061	6.744020	-6.687167	-2.108497	-0.132498	0.092633	0.202815	-0.232230	0.546102	0.383648	0.832381	0.373635	0.142660
3652	-0.718152	7.526428	-6.480295	-2.261998	-0.140919	0.088133	0.202129	-0.283738	0.512988	0.421667	0.815332	0.364147	0.157568
3653	-0.753674	7.938440	-5.577095	-2.587638	-0.136739	0.099366	0.205902	-0.331301	0.474281	0.464043	0.793571	0.352703	0.174669
3654	-0.755498	8.357393	-4.774300	-3.047974	-0.140039	0.097010	0.206670	-0.391292	0.418398	0.512102	0.765106	0.338516	0.194347
3655	-0.695430	8.952911	-3.733212	-3.201425	-0.132870	0.129407	0.206179	-0.447607	0.350374	0.560460	0.732169	0.322020	0.214747
3656	-0.550420	9.433510	-2.577723	-3.508659	-0.116770	0.144407	0.201340	-0.506748	0.265060	0.610473	0.692669	0.302659	0.236494
3657	-0.346024	9.607619	-1.029910	-3.573059	-0.129678	0.158848	0.198021	-0.548113	0.176251	0.658438	0.648909	0.281198	0.257496
3658	-0.268946	9.674658	0.236766	-3.115838	-0.147497	0.175942	0.198379	-0.571332	0.096470	0.697447	0.608544	0.260315	0.274732
3659	-0.148219	9.683729	1.411820	-2.496406	-0.156061	0.164317	0.194870	-0.581486	0.022286	0.726929	0.574657	0.242048	0.287675
3660	-0.151024	9.286740	2.109547	-2.108249	-0.194958	0.179274	0.190749	-0.584490	-0.039738	0.750407	0.545614	0.224712	0.297822
3661	-0.236765	9.107113	3.099997	-2.298572	-0.165114	0.170874	0.179690	-0.578817	-0.106356	0.774476	0.512265	0.206383	0.308509
3662	-0.044861	8.820494	3.597054	-2.417133	-0.161632	0.158287	0.174361	-0.568071	-0.172372	0.797994	0.476020	0.187038	0.318789
3663	-0.160742	8.396121	4.795026	-2.293979	-0.126876	0.159781	0.175246	-0.554996	-0.228094	0.818498	0.440292	0.168612	0.328288
3664	0.097944	7.758958	5.460619	-1.814413	-0.073418	0.140011	0.170194	-0.533838	-0.278981	0.833260	0.411383	0.154073	0.335715
3665	0.211860	7.153174	6.240521	-1.462595	-0.042066	0.118697	0.167437	-0.514200	-0.317217	0.844335	0.387416	0.142430	0.341644
3666	0.087260	7.012613	6.717469	-1.126799	-0.001636	0.082493	0.159711	-0.493163	-0.356189	0.852299	0.368653	0.133941	0.346037
3667	0.522448	6.764636	7.116521	-0.863050	0.024279	0.085658	0.157410	-0.478494	-0.377495	0.857946	0.353858	0.127638	0.349888
3668	0.426783	6.634717	7.874736	-0.815284	0.027874	0.069276	0.160455	-0.468684	-0.392512	0.863045	0.339915	0.121826	0.353227
3669	0.442993	6.279818	8.205968	-0.719085	0.104802	0.101037	0.159188	-0.456951	-0.409174	0.866946	0.326842	0.117744	0.357374
3670	0.280275	5.498751	7.840635	-0.899346	0.073591	0.127895	0.158437	-0.441456	-0.427260	0.871591	0.311082	0.111662	0.362061
3671	0.393255	5.589823	8.375857	-1.282523	0.197392	0.105453	0.154545	-0.422435	-0.447388	0.878146	0.287254	0.104997	0.367859
3672	1.345569	5.046375	7.901842	-1.934834	0.097147	0.072841	0.156811	-0.390372	-0.479971	0.887850	0.252632	0.091912	0.373433
3673	0.322892	4.145218	8.095697	-2.370187	-0.078262	-0.004768	0.158420	-0.348241	-0.519396	0.899030	0.210694	0.072596	0.376939
3674	-0.139993	4.154317	8.211525	-2.394126	-0.078289	0.024623	0.156853	-0.294067	-0.560082	0.908008	0.168192	0.052902	0.380045
3675	0.075865	3.415024	9.288157	-2.267927	-0.014080	0.086106	0.155358	-0.233880	-0.593657	0.914076	0.126896	0.034930	0.383591
3676	0.022238	2.543424	9.822726	-2.122153	-0.012101	0.107179	0.150715	-0.169213	-0.628496	0.917832	0.088302	0.018067	0.386601
3677	0.104409	1.485363	9.923874	-1.753002	0.017525	0.103518	0.151008	-0.115933	-0.648384	0.919564	0.055806	0.004510	0.388931
3678	0.361371	1.187806	9.998913	-1.013314	0.056778	0.118302	0.151989	-0.086189	-0.657686	0.919589	0.036846	-0.002532	0.391143
3679	0.242929	0.729153	9.616911	0.141961	0.038006	0.148199	0.151966	-0.077699	-0.659492	0.918324	0.038990	-0.000962	0.393904
3680	0.425325	0.907982	9.743542	0.918664	0.033307	0.117067	0.152273	-0.098034	-0.653298	0.916540	0.055703	0.006723	0.395989
3681	0.436633	1.577001	9.793837	0.595446	0.011917	0.106202	0.149954	-0.118586	-0.644757	0.914974	0.066416	0.011413	0.397846
3682	0.479779	1.624829	9.684491	-0.202235	0.048573	0.120564	0.149840	-0.123177	-0.644758	0.914261	0.062471	0.010462	0.400142
3683	0.459348	0.850299	9.740650	-0.470606	0.046459	0.130319	0.149438	-0.118192	-0.646433	0.913751	0.053420	0.007251	0.402682
3684	0.557981	0.388916	9.840718	-0.214154	0.046595	0.074423	0.149680	-0.108236	-0.650050	0.913370	0.049257	0.006228	0.404092
3685	0.348640	0.806415	9.635784	0.092018	0.054192	0.059324	0.149949	-0.109059	-0.650958	0.912779	0.050400	0.007757	0.405257
3686	0.318741	1.018670	9.811311	-0.028650	0.105162	0.033702	0.149663	-0.102035	-0.651211	0.912525	0.049146	0.009341	0.405950
3687	0.162338	0.961013	9.926662	-0.313972	0.095689	0.036882	0.151733	-0.096386	-0.651225	0.912486	0.042551	0.008360	0.406803
3688	0.330600	0.557333	9.975381	-0.632088	0.073368	0.015027	0.154990	-0.091708	-0.652412	0.912819	0.030535	0.004474	0.407197
3689	0.424018	0.188096	10.290329	-0.626292	0.042241	-0.002413	0.156253	-0.072197	-0.658231	0.913121	0.018656	-0.000014	0.407262
3690	0.401087	-0.062310	10.245796	-0.443867	0.000348	-0.020793	0.155948	-0.055753	-0.661841	0.913431	0.010662	-0.003685	0.406838
3691	0.555514	-0.106528	9.888956	-0.329874	0.010494	-0.051597	0.156688	-0.035565	-0.668043	0.913858	0.004456	-0.006352	0.405960
3692	0.623213	-0.149814	9.855375	-0.224675	0.038906	-0.069561	0.158236	-0.028437	-0.669345	0.914450	0.000158	-0.007528	0.404628
3693	0.571002	-0.323041	9.883664	-0.266729	0.064466	-0.058733	0.158611	-0.026261	-0.667408	0.914856	-0.005318	-0.008724	0.403651
3694	0.393261	-0.473555	9.591846	-0.222795	0.066279	-0.080659	0.160162	-0.020346	-0.668452	0.915490	-0.009800	-0.009388	0.402112
3695	0.279828	-0.444749	9.639198	-0.017815	0.029894	-0.092491	0.160936	-0.016044	-0.669491	0.916159	-0.010432	-0.009235	0.400573
3696	0.229459	-0.481942	10.048677	-0.024518	0.010629	-0.103575	0.161185	-0.010927	-0.670783	0.916993	-0.010832	-0.009328	0.398647
3697	-0.035653	-0.517877	9.544013	-0.043940	0.013337	-0.107372	0.162084	-0.009431	-0.668721	0.917767	-0.011811	-0.009690	0.396826
3698	-0.099598	-0.264108	9.215719	-0.030089	0.049886	-0.123981	0.162870	-0.009846	-0.668857	0.918757	-0.012621	-0.009112	0.394517
3699	0.116484	-0.551968	10.039439	-0.035013	0.049890	-0.107382	0.164307	-0.010664	-0.667964	0.919536	-0.013725	-0.008724	0.392670
3700	0.032051	-0.550595	9.786628	-0.047276	0.017881	-0.112932	0.166917	-0.007735	-0.669276	0.920417	-0.014601	-0.008868	0.390564
3701	-0.164053	-0.383288	9.578308	-0.044240	0.046266	-0.088979	0.168204	-0.002884	-0.668896	0.921049	-0.015852	-0.008603	0.389029
3702	-0.022407	-0.231615	10.229868	0.052231	0.048171	-0.090348	0.168985	-0.003154	-0.667998	0.921783	-0.015135	-0.007409	0.387341
3703	-0.037618	-0.088487	9.881273	0.032688	0.037231	-0.081205	0.171214	-0.006945	-0.666466	0.922376	-0.014877	-0.006694	0.385949
3704	-0.048112	0.068404	9.333682	0.000696	0.029977	-0.061054	0.172123	-0.006407	-0.665697	0.922859	-0.014974	-0.006226	0.384798
3705	-0.062442	0.039471	9.323541	-0.038798	0.064680	-0.053923	0.174603	-0.004015	-0.666750	0.923226	-0.016218	-0.005530	0.383876
3706	-0.288502	-0.058086	9.771340	-0.086805	0.054525	-0.046777	0.176951	-0.003897	-0.665864	0.923570	-0.018121	-0.005276	0.382964
3707	-0.615946	-0.124284	10.302647	-0.184572	0.027817	-0.050938	0.178369	0.001623	-0.666002	0.923870	-0.021762	-0.006339	0.382034
3708	-0.435027	-0.155836	10.116661	-0.193392	-0.014171	-0.041678	0.178876	0.006206	-0.666263	0.924107	-0.025109	-0.008168	0.381220
3709	-0.185346	-0.443866	10.167761	-0.007472	-0.024940	-0.054540	0.178871	0.009434	-0.667683	0.924509	-0.025060	-0.008832	0.380233
3710	0.042272	-0.665460	9.960342	0.129361	-0.043987	-0.073176	0.178606	0.007970	-0.665743	0.925133	-0.022208	-0.008770	0.378893
3711	0.046204	-0.493546	9.576324	0.115314	-0.026663	-0.095427	0.178104	0.005119	-0.667808	0.925890	-0.019865	-0.008555	0.377174
3712	0.346776	-0.329259	9.603037	-0.056433	0.015257	-0.087130	0.178624	0.005924	-0.667812	0.926537	-0.020898	-0.008805	0.375520
3713	0.255605	-0.405054	10.004392	-0.175301	0.021481	-0.087746	0.180183	0.007802	-0.667307	0.927098	-0.024280	-0.009901	0.373901
3714	0.161568	-0.405589	9.902689	-0.138692	0.018801	-0.076484	0.180161	0.014280	-0.667821	0.927614	-0.026865	-0.010699	0.372418
3715	0.093511	-0.287818	9.908506	-0.040810	0.009784	-0.066754	0.180946	0.015610	-0.668990	0.928065	-0.027645	-0.010999	0.371228
3716	0.079510	-0.381318	10.012683	-0.065351	-0.008495	-0.052081	0.180796	0.020207	-0.668599	0.928429	-0.028672	-0.011743	0.370216
3717	-0.012478	-0.296950	10.113825	-0.072466	-0.006671	-0.042900	0.180793	0.021823	-0.669115	0.928676	-0.029898	-0.012564	0.369471
3718	0.020748	-0.194084	9.923545	-0.079812	-0.025788	-0.017991	0.178828	0.023194	-0.669228	0.928770	-0.031074	-0.013716	0.369098
3719	0.045699	-0.377272	9.808389	-0.027342	-0.017470	-0.007575	0.179224	0.023182	-0.670007	0.928779	-0.031362	-0.014373	0.369026
3720	0.163633	-0.333497	9.877316	-0.013728	0.002763	0.031226	0.177518	0.024017	-0.669476	0.928560	-0.031535	-0.014476	0.369557
3721	0.200682	-0.521078	9.877431	0.014211	0.015633	0.047970	0.176740	0.024818	-0.671279	0.928188	-0.031288	-0.014178	0.370522
3722	0.128980	-0.661524	9.653955	-0.007641	0.010120	0.044183	0.177258	0.025357	-0.670766	0.927883	-0.031406	-0.014091	0.371280
3723	0.215966	-0.715232	9.375566	-0.071626	0.030188	0.043838	0.178570	0.023860	-0.670519	0.927485	-0.032856	-0.014171	0.372144
3724	0.463998	-0.646510	9.628487	-0.112143	0.061313	0.074043	0.178039	0.025759	-0.670255	0.926891	-0.035302	-0.013891	0.373407
3725	0.101415	-0.955567	9.515150	-0.175304	0.048463	0.098663	0.177763	0.029945	-0.670639	0.925993	-0.038822	-0.014386	0.375265
3726	0.024808	-1.087105	9.085318	-0.210161	0.079441	0.068915	0.179181	0.034527	-0.670002	0.925343	-0.043218	-0.014509	0.376380
3727	0.294745	-1.061580	9.357040	-0.150737	0.119781	0.085772	0.181135	0.037871	-0.671050	0.924545	-0.046828	-0.013523	0.377943
3728	0.020867	-1.240856	9.856056	-0.059492	0.107022	0.091783	0.182292	0.040442	-0.669248	0.923837	-0.048650	-0.011978	0.379492
3729	0.218792	-1.264656	10.520083	-0.028491	0.069555	0.088307	0.184648	0.039874	-0.669396	0.923098	-0.049628	-0.011010	0.381190
3730	0.016788	-1.360514	10.747293	-0.055235	0.037430	0.064221	0.186728	0.041082	-0.667861	0.922578	-0.050835	-0.010746	0.382295
3731	-0.325748	-1.333755	10.329201	-0.037578	-0.019309	0.034855	0.183333	0.041245	-0.668868	0.922215	-0.051308	-0.011544	0.383083
3732	-0.337152	-0.984372	9.789101	-0.003521	-0.040323	0.005517	0.182814	0.040573	-0.669123	0.922174	-0.050953	-0.012379	0.383203
3733	-0.269747	-0.975565	9.511406	-0.039555	-0.074125	0.014621	0.181899	0.040717	-0.669245	0.921958	-0.051039	-0.014208	0.383649
3734	-0.153024	-1.186922	9.547937	-0.065681	-0.107030	0.020091	0.179678	0.042348	-0.670648	0.921721	-0.051323	-0.016735	0.384079
3735	0.020774	-1.249270	9.498399	-0.051632	-0.114381	0.001767	0.174738	0.044014	-0.673317	0.921569	-0.051328	-0.019412	0.384316
3736	0.137192	-1.398262	9.480593	0.065940	-0.108804	-0.017938	0.172912	0.042281	-0.673044	0.921744	-0.049157	-0.020999	0.384097
3737	0.368630	-1.387185	9.770958	0.066062	-0.117925	-0.016073	0.169394	0.040285	-0.673922	0.921827	-0.046970	-0.022876	0.384065
3738	0.774824	-1.641692	9.684764	0.012041	-0.103328	-0.027414	0.166136	0.039361	-0.675448	0.922010	-0.045830	-0.024785	0.383644
3739	0.532100	-1.290714	9.745031	0.108777	-0.030109	-0.014144	0.164056	0.036813	-0.675950	0.922129	-0.043537	-0.024755	0.383627
3740	0.472522	-0.945903	9.302834	0.156181	0.050468	0.013644	0.164337	0.031140	-0.675567	0.922189	-0.040938	-0.022685	0.383898
3741	0.439301	-1.061785	9.204882	0.040480	0.069576	0.029646	0.166703	0.025726	-0.673907	0.921945	-0.040682	-0.021321	0.384588
3742	0.713119	-0.816682	9.671632	0.084167	0.099905	0.059306	0.167995	0.023816	-0.673278	0.921604	-0.039811	-0.018854	0.385625
3743	0.351528	-0.806574	10.023660	0.238231	0.147523	0.060917	0.171278	0.016376	-0.670722	0.921274	-0.036500	-0.014523	0.386926
3744	-0.083965	-0.483125	9.884908	0.169995	0.130871	0.030110	0.175342	0.009338	-0.667655	0.921203	-0.034276	-0.010845	0.387419
3745	-0.263499	-0.242925	9.877000	-0.055928	0.112313	0.025285	0.179005	0.007684	-0.666910	0.920913	-0.036080	-0.009437	0.387981
3746	-0.340931	-0.169901	10.170151	-0.183485	0.101132	0.008034	0.181359	0.007387	-0.666929	0.920737	-0.040132	-0.009063	0.388007
3747	-0.504433	-0.256501	10.268228	-0.182550	0.062729	0.013632	0.183442	0.012073	-0.668753	0.920430	-0.043851	-0.009519	0.388324
3748	-0.600918	-0.256534	10.305857	-0.031206	0.028099	0.008951	0.184240	0.014103	-0.668363	0.920357	-0.044532	-0.009306	0.388425
3749	-0.492930	-0.155594	10.212264	0.122597	-0.008208	0.031936	0.185024	0.011948	-0.666819	0.920170	-0.042051	-0.008634	0.389158
3750	-0.451267	-0.310395	9.946436	0.094748	-0.026532	0.017069	0.183202	0.009271	-0.666418	0.920140	-0.039991	-0.008438	0.389451
3751	-0.368442	0.006440	9.682806	-0.059699	-0.036681	0.031060	0.182177	0.006022	-0.668221	0.919811	-0.040608	-0.009675	0.390134
3752	-0.176508	-0.311071	9.588928	-0.166325	-0.054126	0.033340	0.180331	0.009024	-0.667300	0.919432	-0.043139	-0.012009	0.390691
3753	-0.075931	-0.676443	9.623150	-0.045283	-0.037548	0.029334	0.180201	0.011438	-0.669237	0.919125	-0.043466	-0.013140	0.391340
3754	-0.026738	-0.383637	9.387673	0.034794	-0.025500	0.049092	0.179807	0.010639	-0.668459	0.918829	-0.042529	-0.013357	0.392130
3755	0.075594	-0.611997	9.385427	-0.003876	0.001041	0.075634	0.179425	0.009015	-0.669232	0.918201	-0.042386	-0.013413	0.393611
3756	0.159225	-0.955158	9.592630	-0.037018	0.012001	0.090233	0.177079	0.007953	-0.669990	0.917504	-0.043073	-0.013474	0.395157
3757	0.348496	-1.214538	9.614763	0.052818	0.032122	0.049146	0.179037	0.008206	-0.669488	0.917130	-0.042139	-0.012560	0.396154
3758	0.494893	-1.066788	9.819837	-0.003037	0.061266	0.029434	0.178916	0.003630	-0.667938	0.916942	-0.042575	-0.011502	0.396575
3759	0.423792	-0.814224	9.846720	-0.153622	0.057411	0.018510	0.180995	0.006582	-0.667565	0.916622	-0.045611	-0.011824	0.396968
3760	0.255115	-0.834108	9.758451	-0.220224	0.051847	0.022791	0.181495	0.013326	-0.668083	0.916272	-0.049951	-0.012668	0.397229
3761	0.144142	-0.820110	9.695201	-0.136189	0.054656	0.017671	0.183051	0.017089	-0.668223	0.915951	-0.052631	-0.012920	0.397615
3762	0.145091	-1.038057	9.279283	0.006473	0.079502	0.012833	0.184361	0.017337	-0.669009	0.915900	-0.053034	-0.011465	0.397722
3763	-0.076591	-1.049615	9.545897	0.086383	0.095023	-0.007101	0.186715	0.015433	-0.667607	0.916012	-0.051954	-0.009243	0.397665
3764	-0.265121	-0.925633	10.030761	0.023746	0.090248	-0.036963	0.189066	0.014071	-0.666074	0.916369	-0.052116	-0.007506	0.396856
3765	-0.404070	-1.092870	10.454392	-0.087736	0.064407	-0.067022	0.192727	0.015103	-0.666879	0.916770	-0.053980	-0.007277	0.395684
3766	-0.447321	-1.126961	10.359895	-0.145037	0.049599	-0.115279	0.192447	0.018361	-0.665582	0.917551	-0.056901	-0.007708	0.393451
3767	-0.452061	-1.151646	10.179473	-0.157196	0.060523	-0.131966	0.194906	0.024014	-0.664824	0.918375	-0.060011	-0.008155	0.391050
3768	-0.558514	-1.080405	9.968242	-0.054134	0.090811	-0.125959	0.198291	0.029638	-0.666012	0.919344	-0.061582	-0.007126	0.388541
3769	-0.545021	-0.889067	9.630193	0.223863	0.053717	-0.107886	0.200646	0.028536	-0.665514	0.920426	-0.057639	-0.004678	0.386616
3770	-0.631966	-0.855542	9.634652	0.421456	0.022909	-0.082848	0.202502	0.016934	-0.661913	0.921572	-0.049935	-0.001158	0.384980
3771	-0.722323	-1.115142	9.754990	0.321880	0.014543	-0.085177	0.205152	0.005572	-0.660388	0.922510	-0.043901	0.001385	0.383466
3772	-0.478543	-1.182452	9.629099	0.033240	0.024272	-0.106944	0.206200	0.002339	-0.658329	0.923399	-0.043363	0.001926	0.381380
3773	-0.353364	-1.148901	9.517918	-0.194370	0.036836	-0.110880	0.207634	0.005148	-0.659503	0.924051	-0.047064	0.000907	0.379360
3774	-0.133818	-1.192438	9.322522	-0.157846	0.042460	-0.089464	0.207216	0.011370	-0.659109	0.924611	-0.050191	0.000341	0.377592
3775	0.069132	-1.283159	9.409559	0.054061	0.044547	-0.086537	0.209045	0.012694	-0.659769	0.925299	-0.049375	0.001338	0.376009
3776	0.165365	-1.229032	9.704067	0.155475	0.039225	-0.063868	0.211145	0.012118	-0.660950	0.925963	-0.046681	0.003101	0.374705
3777	0.126386	-1.137208	9.844215	0.043298	0.046431	-0.051535	0.213496	0.010622	-0.659289	0.926362	-0.046084	0.004050	0.373782
3778	0.131264	-1.151847	9.781645	-0.033840	0.066477	-0.044571	0.215590	0.007645	-0.657497	0.926676	-0.047098	0.004917	0.372866
3779	0.098478	-0.838522	9.965764	-0.074241	0.059117	-0.041092	0.217805	0.009781	-0.657513	0.926877	-0.048768	0.005199	0.372146
3780	-0.209936	-0.885902	9.657369	-0.016663	0.048211	-0.032483	0.220677	0.011367	-0.657794	0.927118	-0.049327	0.005865	0.371464
3781	-0.145827	-0.692006	9.334229	0.119668	0.064840	-0.034590	0.223689	0.009985	-0.657560	0.927454	-0.047433	0.007692	0.370837
3782	-0.367957	-0.599336	9.827941	0.041864	0.057381	-0.033146	0.224737	0.006752	-0.655501	0.927748	-0.046975	0.008964	0.370131
3783	-0.550511	-0.733963	9.963573	-0.093612	0.014229	-0.037459	0.226821	0.006610	-0.653837	0.927909	-0.048655	0.008277	0.369525
3784	-0.463996	-0.676012	9.974795	-0.124267	-0.040609	-0.030146	0.228778	0.009948	-0.655532	0.928034	-0.050553	0.006504	0.368991
3785	-0.627061	-0.853956	10.095600	-0.100812	-0.045108	0.001359	0.229035	0.013038	-0.656955	0.927906	-0.051919	0.004714	0.369151
3786	-0.865426	-0.914324	10.169342	-0.027355	-0.023116	0.009073	0.226157	0.015486	-0.658483	0.927835	-0.052142	0.004021	0.369307
3787	-1.075921	-0.753517	10.179235	-0.012195	0.059224	0.047768	0.227209	0.014659	-0.659009	0.927452	-0.052641	0.004913	0.370186
3788	-0.676342	-0.633068	9.992620	-0.050223	0.068471	0.077105	0.229816	0.015450	-0.657995	0.926847	-0.053960	0.005822	0.371496
3789	-0.425221	-0.729760	9.712758	-0.015463	0.022943	0.106902	0.231128	0.013013	-0.657101	0.926022	-0.054230	0.006094	0.373504
3790	-0.587786	-1.024043	9.582293	-0.097029	-0.028261	0.139802	0.230350	0.013680	-0.658776	0.924899	-0.055686	0.004928	0.376080
3791	-1.063622	-1.327097	9.883255	-0.261520	-0.030324	0.155577	0.230606	0.016771	-0.660070	0.923420	-0.060135	0.002441	0.379043
3792	-1.347030	-1.548789	9.944713	-0.255704	0.013370	0.103856	0.231112	0.022967	-0.661364	0.922346	-0.064839	0.000807	0.380884
3793	-1.031012	-1.089103	9.810084	-0.073304	0.061899	0.036402	0.232551	0.024559	-0.662668	0.921974	-0.066556	0.001352	0.381487
3794	-0.595969	-0.811391	9.861246	0.094020	0.039247	0.016984	0.234646	0.023323	-0.662297	0.922021	-0.065008	0.002752	0.381632
3795	-0.589033	-0.764555	9.482702	0.087772	-0.010078	0.018876	0.234773	0.021050	-0.659842	0.921994	-0.063181	0.003187	0.382002
3796	-0.484173	-0.522523	9.141416	-0.038770	-0.011935	0.044076	0.235703	0.019803	-0.661919	0.921684	-0.063688	0.002666	0.382670
3797	-0.247362	-0.626806	9.463819	-0.194651	-0.015678	0.072835	0.236742	0.022488	-0.662444	0.920874	-0.066982	0.000908	0.384063
3798	-0.313421	-0.927324	9.564606	-0.231357	-0.019358	0.087432	0.234379	0.026689	-0.663716	0.919955	-0.070979	-0.001168	0.385544
3799	-0.095949	-1.032665	9.589162	-0.066360	-0.015584	0.052282	0.233981	0.028850	-0.664229	0.919457	-0.071885	-0.001979	0.386558
3800	-0.037950	-1.061321	9.618107	0.023426	-0.039356	0.007555	0.234639	0.028701	-0.664881	0.919504	-0.071038	-0.002570	0.386599
3801	-0.009278	-1.018949	9.328518	0.000747	-0.030272	-0.014721	0.234895	0.030854	-0.665399	0.919618	-0.070565	-0.003254	0.386411
3802	-0.023414	-1.067819	9.819786	-0.112508	-0.030520	-0.048522	0.234756	0.033418	-0.665785	0.919881	-0.072283	-0.004816	0.385449
3803	-0.086016	-1.074343	10.059152	-0.157735	-0.055317	-0.066252	0.235409	0.034351	-0.666307	0.920153	-0.074499	-0.007277	0.384337
3804	-0.447274	-1.152277	9.992276	-0.064978	-0.083587	-0.062057	0.235804	0.037158	-0.668895	0.920561	-0.074931	-0.009472	0.383228
3805	-0.904237	-1.384469	9.898340	0.049015	-0.063468	-0.080897	0.235676	0.037557	-0.669670	0.921242	-0.073279	-0.010493	0.381882
3806	-0.843699	-1.436916	10.003788	0.108825	0.009633	-0.112082	0.237372	0.038081	-0.669424	0.922324	-0.071212	-0.009709	0.379674
3807	-0.546069	-1.664348	10.159403	0.074394	0.038766	-0.152888	0.238284	0.037005	-0.667880	0.923596	-0.069883	-0.008732	0.376843
3808	-0.659629	-2.103481	10.557855	0.023350	0.036773	-0.175280	0.241953	0.034937	-0.667911	0.925016	-0.069586	-0.008184	0.373412
3809	-0.717194	-1.671838	10.179305	-0.056747	0.003836	-0.165502	0.244557	0.037612	-0.667672	0.926171	-0.070467	-0.008842	0.370355
3810	-0.893973	-1.524717	9.685233	0.124617	0.006895	-0.123066	0.246906	0.038668	-0.667561	0.927352	-0.068077	-0.008022	0.367858
3811	-0.884506	-1.491326	9.594574	0.243523	0.015278	-0.115094	0.249012	0.035667	-0.668096	0.928522	-0.063519	-0.006147	0.365752
3812	-0.696857	-1.403938	9.712770	0.149276	0.032485	-0.145129	0.251639	0.030787	-0.666826	0.929900	-0.060855	-0.004690	0.362712
3813	-0.465559	-1.385011	9.484755	0.016011	0.038824	-0.131037	0.254907	0.028607	-0.665043	0.930873	-0.060719	-0.004046	0.360240
3814	-0.171666	-1.346579	9.296003	0.042077	0.032550	-0.116117	0.256459	0.030768	-0.663244	0.931906	-0.060050	-0.003330	0.357678
3815	-0.041381	-1.360061	9.498665	0.063152	-0.001220	-0.108571	0.259085	0.029913	-0.664817	0.932759	-0.058760	-0.003089	0.355667
3816	0.011331	-1.282209	9.721087	0.001773	-0.008564	-0.092263	0.260393	0.030971	-0.665603	0.933533	-0.058550	-0.003403	0.353662
3817	-0.065504	-1.339450	9.911600	-0.066346	-0.026952	-0.096274	0.263785	0.032289	-0.665112	0.934135	-0.059498	-0.004573	0.351895
3818	-0.245114	-1.090192	9.738190	-0.096113	-0.034360	-0.117656	0.263517	0.035121	-0.665885	0.934926	-0.060932	-0.006094	0.349520
3819	-0.183724	-0.831349	9.413536	-0.012242	-0.020553	-0.129257	0.264296	0.038072	-0.667054	0.935813	-0.060893	-0.006810	0.347131
3820	-0.124429	-1.126465	9.613985	0.089629	-0.021389	-0.137955	0.265598	0.039141	-0.666805	0.936977	-0.058939	-0.006816	0.344316
3821	-0.159968	-1.248444	9.844784	0.053311	-0.039802	-0.165795	0.266641	0.040477	-0.667071	0.938175	-0.057533	-0.007488	0.341264
3822	-0.148948	-1.029446	9.857559	0.016411	-0.065414	-0.160415	0.268470	0.042872	-0.668637	0.939372	-0.056647	-0.008850	0.338071
3823	-0.183375	-0.903379	9.455736	0.061456	-0.056138	-0.136209	0.268600	0.043141	-0.668637	0.940353	-0.054968	-0.009743	0.335589
3824	-0.299368	-0.851208	9.301759	0.153951	-0.037720	-0.119162	0.270308	0.041228	-0.668911	0.941417	-0.051689	-0.009613	0.333122
3825	-0.344162	-1.047142	9.721066	0.104884	-0.035907	-0.088032	0.271495	0.040659	-0.670472	0.942104	-0.049338	-0.009769	0.331526
3826	-0.441974	-1.274273	9.491328	-0.008780	-0.067121	-0.094087	0.273452	0.040915	-0.669712	0.942840	-0.048935	-0.011245	0.329441
3827	-0.334294	-1.610611	9.569231	0.030143	-0.081738	-0.110460	0.272548	0.042780	-0.673324	0.943577	-0.047728	-0.012774	0.327447
3828	-0.344744	-1.426695	9.888567	0.047738	-0.083587	-0.117764	0.274242	0.042906	-0.672303	0.944490	-0.046145	-0.014215	0.324973
3829	-0.623689	-1.568652	10.047201	-0.050323	-0.036207	-0.110957	0.273720	0.046396	-0.675142	0.945150	-0.046804	-0.015389	0.322899
3830	-0.777139	-1.718288	10.701385	-0.155081	0.009295	-0.114333	0.276708	0.051228	-0.674906	0.945821	-0.049655	-0.016390	0.320450
3831	-0.282648	-1.296056	10.063808	-0.255218	-0.001668	-0.119431	0.277841	0.064173	-0.675943	0.946312	-0.054451	-0.018212	0.318114
3832	0.343893	-0.219061	10.161573	-0.252766	-0.052583	-0.055689	0.278209	0.074139	-0.678528	0.946446	-0.058777	-0.020942	0.316775
3833	-0.020980	-0.570371	9.653955	-0.173129	-0.084272	0.036138	0.277148	0.081422	-0.680844	0.945967	-0.061484	-0.023627	0.317504
3834	-0.401871	-1.596476	9.520790	0.042429	-0.051144	0.057519	0.278450	0.082892	-0.680983	0.945759	-0.060285	-0.024312	0.318299
3835	-0.199788	-1.467689	10.479847	-0.082973	0.013460	0.014321	0.277919	0.085329	-0.681107	0.945565	-0.061920	-0.024586	0.318541
3836	-0.166287	-0.915071	10.247869	-0.295164	-0.015983	0.015115	0.279466	0.093667	-0.683055	0.945162	-0.067305	-0.026814	0.318465
3837	0.232048	-1.060874	9.591827	-0.044741	-0.033930	-0.002016	0.279455	0.099321	-0.684992	0.945088	-0.067873	-0.027755	0.318484
3838	0.204024	-1.219437	10.376678	0.178014	-0.077617	-0.000823	0.279063	0.099995	-0.685635	0.945399	-0.063915	-0.028148	0.318346
3839	-0.001220	-1.675933	9.972292	0.241499	-0.108718	-0.035505	0.278040	0.095671	-0.686922	0.945850	-0.058571	-0.028726	0.317980
3840	0.126273	-1.118371	9.724458	0.190772	-0.081430	-0.082891	0.275457	0.090676	-0.689490	0.946622	-0.054295	-0.029218	0.316392
3841	0.171448	-0.504734	9.037364	0.105975	-0.033902	-0.071416	0.275214	0.087424	-0.690782	0.947158	-0.051940	-0.029276	0.315177
3842	0.238530	-0.428642	8.736606	0.126592	0.022862	-0.053862	0.274442	0.085396	-0.691812	0.947773	-0.049558	-0.028163	0.313810
3843	0.138725	-0.721271	9.053226	0.230931	0.035748	-0.045964	0.276926	0.084966	-0.691444	0.948292	-0.045252	-0.026086	0.313073
3844	0.116872	-1.171469	9.680417	0.194127	0.020942	-0.080261	0.279289	0.081570	-0.690688	0.949233	-0.041571	-0.024596	0.310843
3845	0.242368	-1.181734	10.123121	-0.051159	-0.034285	-0.123870	0.279808	0.083718	-0.691467	0.949932	-0.042159	-0.025678	0.308533
3846	0.330946	-1.075307	9.534938	-0.123888	-0.081865	-0.137080	0.279534	0.089778	-0.693661	0.950785	-0.043844	-0.028174	0.305439
3847	0.323988	-1.133039	9.541265	0.012970	-0.087271	-0.164063	0.278742	0.094765	-0.695721	0.951735	-0.042872	-0.029921	0.302435
3848	0.244067	-1.051012	9.654489	-0.070767	-0.084720	-0.195878	0.277148	0.102875	-0.696998	0.952972	-0.043500	-0.032189	0.298188
3849	-0.168434	-0.993955	9.694647	-0.280857	-0.071320	-0.203442	0.274499	0.114504	-0.698782	0.953861	-0.048208	-0.035409	0.294229
3850	-0.323672	-1.278575	10.274908	-0.371673	-0.074194	-0.189131	0.273410	0.128277	-0.700577	0.954662	-0.054638	-0.039253	0.289989
3851	0.154602	-0.967156	10.307743	-0.357798	-0.118868	-0.180682	0.267866	0.143460	-0.701431	0.955179	-0.060552	-0.043773	0.286445
3852	0.332600	-0.900891	9.883060	-0.157070	-0.118481	-0.137204	0.263909	0.155638	-0.703851	0.955781	-0.062667	-0.047161	0.283426
3853	0.741990	-0.819181	9.619180	0.092784	-0.072345	-0.102771	0.262977	0.162118	-0.705263	0.956396	-0.060260	-0.048126	0.281707
3854	0.789968	-0.755412	9.946978	0.162469	-0.032887	-0.063723	0.261029	0.159969	-0.706282	0.957049	-0.056823	-0.047975	0.280225
3855	0.713744	-0.950490	9.931529	0.091520	-0.019236	-0.051176	0.259993	0.157814	-0.706792	0.957412	-0.054744	-0.047874	0.279415
3856	0.752701	-1.024381	10.110888	0.088752	-0.004564	-0.027215	0.258839	0.153759	-0.708337	0.957743	-0.052903	-0.047565	0.278690
3857	0.406576	-1.246913	9.962912	0.200779	-0.044674	-0.017357	0.256761	0.151878	-0.709614	0.957993	-0.048612	-0.047304	0.278654
3858	0.323601	-1.056484	9.415112	0.256688	-0.066563	-0.035504	0.256513	0.149172	-0.710389	0.958464	-0.043200	-0.047254	0.277934
3859	0.314636	-1.200951	9.386599	0.111612	-0.059454	-0.052855	0.252099	0.144736	-0.713201	0.958783	-0.040516	-0.047789	0.277145
3860	0.546884	-1.363274	9.624130	-0.101736	-0.045061	-0.057635	0.250782	0.147717	-0.713706	0.959057	-0.042072	-0.049337	0.275690
3861	1.028972	-1.347691	9.679257	-0.154419	0.010739	-0.041359	0.249470	0.150960	-0.715116	0.959150	-0.044913	-0.050006	0.274796
3862	1.146257	-1.164166	9.810147	0.009835	-0.011843	-0.010965	0.246842	0.154903	-0.715482	0.959316	-0.044563	-0.050258	0.274229
3863	1.022705	-1.044774	9.618635	0.068733	-0.011658	0.037315	0.246961	0.157205	-0.714835	0.959153	-0.043071	-0.050089	0.275066
3864	0.801107	-1.088809	9.534336	0.031842	-0.007133	0.046345	0.244879	0.156536	-0.716500	0.959055	-0.042387	-0.050077	0.275516
3865	0.801068	-1.079062	9.570478	0.022960	-0.006196	0.060141	0.243311	0.156016	-0.716229	0.958731	-0.041828	-0.050047	0.276733
3866	0.710164	-1.223201	9.685229	-0.003094	-0.000791	0.049851	0.242288	0.151557	-0.717516	0.958572	-0.041849	-0.050106	0.277268
3867	0.690440	-1.126690	9.777614	-0.088851	-0.007300	0.045728	0.239140	0.153221	-0.716714	0.958229	-0.043424	-0.050732	0.278096
3868	0.665903	-1.035256	9.795470	-0.109091	-0.030150	0.054884	0.236769	0.159315	-0.717856	0.957933	-0.045322	-0.051934	0.278592
3869	0.648743	-0.972530	9.856200	0.066821	-0.066506	0.061364	0.234685	0.157714	-0.718228	0.957574	-0.043595	-0.052807	0.279933
3870	0.680499	-1.058949	9.893691	0.177190	-0.093797	0.063816	0.229864	0.153711	-0.718708	0.957393	-0.039662	-0.053624	0.280980
3871	0.908054	-1.258168	9.897821	0.196608	-0.097407	0.062093	0.225856	0.143477	-0.719974	0.957079	-0.035282	-0.054366	0.282488
3872	1.263317	-0.932464	9.958514	0.135391	-0.117565	0.047045	0.221442	0.137564	-0.721881	0.956872	-0.031991	-0.055892	0.283281
3873	1.406880	-0.721944	9.525931	0.038602	-0.094711	0.068669	0.215958	0.135062	-0.721580	0.956399	-0.030639	-0.057506	0.284703
3874	1.292301	-0.968043	9.386987	-0.049256	-0.049947	0.103234	0.211790	0.132797	-0.723099	0.955819	-0.031330	-0.058753	0.286315
3875	1.158295	-1.169676	9.598946	-0.040542	0.033220	0.114227	0.210489	0.133201	-0.724640	0.955178	-0.032285	-0.058368	0.288418
3876	1.055619	-1.366187	9.883282	-0.045509	0.032241	0.105899	0.209958	0.132015	-0.722309	0.954683	-0.033379	-0.058019	0.290000
3877	0.907507	-1.140080	9.957083	-0.083916	-0.035491	0.091948	0.206297	0.132591	-0.722796	0.954052	-0.034760	-0.059220	0.291668
3878	0.853035	-0.852796	9.574137	-0.127158	-0.057429	0.099135	0.205769	0.133413	-0.722275	0.953425	-0.036886	-0.061058	0.293072
3879	0.718236	-0.896417	9.560265	-0.113096	-0.028211	0.089929	0.203288	0.134640	-0.723935	0.952778	-0.038858	-0.062279	0.294662
3880	0.820211	-0.540177	9.551810	-0.102197	-0.013484	0.117635	0.201844	0.135875	-0.723664	0.952141	-0.040799	-0.063110	0.296277
3881	0.693811	-0.823844	9.690677	-0.084657	-0.029902	0.136214	0.198960	0.138335	-0.724028	0.951224	-0.042251	-0.064137	0.298788
3882	0.825185	-1.073602	9.746010	-0.007386	-0.042615	0.131105	0.197919	0.137264	-0.724279	0.950588	-0.042242	-0.064936	0.300635
3883	0.822492	-1.505162	10.184010	0.086068	-0.013385	0.100170	0.196755	0.133362	-0.724013	0.950036	-0.040514	-0.064647	0.302672
3884	0.950807	-1.131272	9.693564	0.143996	-0.020709	0.046940	0.194682	0.128789	-0.724386	0.950065	-0.037652	-0.064187	0.303051
3885	1.256582	-0.549264	9.454938	0.163186	-0.007906	0.013779	0.194193	0.122023	-0.726066	0.950091	-0.034358	-0.063403	0.303524
3886	1.058996	-0.555740	9.786660	-0.041768	0.015632	0.033920	0.193545	0.117996	-0.724253	0.950059	-0.035219	-0.063399	0.303527
3887	0.808378	-0.577974	9.762406	-0.194296	0.009999	0.054374	0.194972	0.121757	-0.724780	0.949602	-0.038847	-0.064403	0.304300
3888	0.890691	-0.670836	9.293791	0.052325	-0.010672	0.068589	0.193784	0.124072	-0.724252	0.949394	-0.037807	-0.064295	0.305103
3889	1.002762	-0.926175	9.135229	0.325591	0.041708	0.055144	0.193809	0.116380	-0.723480	0.949343	-0.031742	-0.061526	0.306521
3890	1.256894	-1.134718	9.211490	0.263006	0.063527	0.025280	0.193835	0.106271	-0.721157	0.949596	-0.027093	-0.058759	0.306724
3891	1.392450	-1.241907	9.446491	-0.132444	0.090497	0.017706	0.195014	0.106254	-0.721554	0.949529	-0.029995	-0.057930	0.306822
3892	1.476788	-1.241315	9.562629	-0.384572	0.093820	0.007237	0.198014	0.114496	-0.721062	0.949500	-0.037804	-0.058565	0.305925
3893	1.249585	-1.106218	9.802445	-0.367078	0.071864	0.010110	0.201104	0.124212	-0.718754	0.949238	-0.045043	-0.059559	0.305567
3894	1.003360	-1.039546	9.743472	-0.239640	0.046460	0.041239	0.202368	0.133673	-0.717078	0.948988	-0.049850	-0.060159	0.305478
3895	0.812080	-1.353447	10.224570	-0.104329	0.042838	0.023474	0.203403	0.137708	-0.717731	0.948811	-0.051935	-0.060082	0.305696
3896	0.647847	-1.283472	10.380046	0.018592	0.013604	-0.010940	0.202328	0.142873	-0.715910	0.949106	-0.051580	-0.059773	0.304900
3897	0.250005	-0.770253	10.133887	0.263558	-0.000856	-0.039247	0.202351	0.137998	-0.716947	0.949619	-0.046326	-0.058308	0.304429
3898	-0.385716	0.068220	9.457994	0.219054	-0.013740	-0.043202	0.202772	0.130158	-0.716824	0.950189	-0.041947	-0.057340	0.303468
3899	-1.002388	-0.055016	8.956024	0.166607	-0.033107	-0.067445	0.200572	0.123969	-0.716680	0.950695	-0.038263	-0.056981	0.302437
3900	-1.066325	-0.781970	9.583744	0.201510	-0.089129	-0.163137	0.198883	0.120478	-0.716410	0.951770	-0.033607	-0.057658	0.299465
3901	-0.366749	-0.858360	10.054883	0.095559	-0.155099	-0.209691	0.195500	0.118604	-0.718453	0.952875	-0.030410	-0.060039	0.295805
3902	0.376498	-1.015899	9.987597	0.020891	-0.151533	-0.257105	0.192356	0.120258	-0.718686	0.954241	-0.028706	-0.063039	0.290905
3903	0.969544	-1.025129	9.757761	0.006825	-0.118542	-0.256278	0.188950	0.122990	-0.719563	0.955546	-0.027378	-0.065260	0.286221
3904	1.702122	-0.981901	9.309125	-0.124323	-0.081838	-0.197902	0.185935	0.126793	-0.720959	0.956524	-0.028929	-0.067724	0.282201
3905	1.574543	-1.017871	9.417849	-0.247046	-0.011365	-0.095273	0.183161	0.134119	-0.721063	0.956875	-0.033279	-0.069297	0.280143
3906	1.306080	-1.324817	9.867119	-0.394654	0.042524	-0.014890	0.184411	0.149374	-0.720937	0.956770	-0.040954	-0.070780	0.279112
3907	1.113926	-1.456031	10.302762	-0.378087	0.031588	0.014737	0.185677	0.160708	-0.721071	0.956381	-0.048225	-0.072199	0.278922
3908	0.803476	-1.572334	10.243024	-0.310909	0.024369	0.039078	0.188500	0.172452	-0.719019	0.955933	-0.054272	-0.073503	0.279005
3909	0.755188	-1.568572	9.964177	-0.175372	0.013573	0.043474	0.188089	0.178661	-0.720048	0.955494	-0.057626	-0.074089	0.279682
3910	0.909497	-1.578328	9.835857	0.037304	0.010183	0.044564	0.188602	0.180555	-0.719275	0.955350	-0.056943	-0.073709	0.280414
3911	1.083461	-1.649236	10.105334	0.107332	0.018528	0.059680	0.188095	0.176369	-0.719531	0.955139	-0.054955	-0.072602	0.281813
3912	1.290767	-1.664878	9.631766	0.132706	0.014018	0.046909	0.188632	0.172715	-0.719537	0.955082	-0.052472	-0.071611	0.282733
3913	1.268311	-1.516772	9.335981	0.053061	0.033085	0.023399	0.189299	0.168927	-0.719286	0.955031	-0.051562	-0.070599	0.283325
3914	1.255380	-1.323696	9.521001	-0.018294	0.070334	-0.028714	0.189817	0.168529	-0.717997	0.955326	-0.052176	-0.069463	0.282498
3915	1.096071	-1.275373	9.673819	0.036115	0.088599	-0.044166	0.193616	0.167267	-0.718286	0.955718	-0.051801	-0.067574	0.281698
3916	1.086586	-1.303854	9.793351	0.111454	0.098719	-0.045647	0.194134	0.166066	-0.716222	0.956285	-0.050073	-0.065179	0.280648
3917	1.143817	-1.168807	9.853390	0.233556	0.080689	-0.002552	0.196634	0.160241	-0.714951	0.956615	-0.045922	-0.062302	0.280888
3918	1.225220	-1.053459	9.766952	0.338378	0.094561	0.009030	0.200723	0.151543	-0.715376	0.957044	-0.039899	-0.058656	0.281130
3919	1.210500	-1.005903	9.611454	0.335477	0.072690	0.031198	0.201798	0.141551	-0.713578	0.957193	-0.033775	-0.055351	0.282094
3920	1.349803	-0.892262	9.695962	0.220730	0.090870	0.035202	0.202875	0.132760	-0.713203	0.957312	-0.030008	-0.052419	0.282677
3921	1.378391	-0.817406	9.759689	0.189362	0.109068	0.016554	0.206050	0.123132	-0.713103	0.957440	-0.026857	-0.049288	0.283122
3922	1.338928	-0.632505	9.680300	0.241827	0.107280	0.008507	0.208940	0.116905	-0.711060	0.957717	-0.022751	-0.045936	0.283110
3923	1.221889	-0.356334	9.601466	0.190754	0.129172	0.016503	0.211827	0.111757	-0.709145	0.957833	-0.019657	-0.042447	0.283494
3924	0.993772	-0.538910	9.812815	0.132103	0.147370	0.030019	0.214318	0.107157	-0.706968	0.957940	-0.017894	-0.038941	0.283751
3925	0.528145	-0.462663	9.867148	0.092786	0.116154	0.018771	0.218128	0.102254	-0.706613	0.957969	-0.016600	-0.036261	0.284086
3926	0.407768	-0.501812	9.745455	0.056342	0.057540	-0.009934	0.220366	0.098444	-0.706762	0.958182	-0.015745	-0.034921	0.283584
3927	0.292760	-0.651182	9.751888	0.030549	0.010795	-0.044137	0.221537	0.096834	-0.704315	0.958460	-0.015015	-0.034619	0.282719
3928	0.364140	-0.459151	9.582417	-0.081593	0.023474	-0.052112	0.221918	0.100204	-0.704704	0.958862	-0.016582	-0.034724	0.281254
3929	0.447912	-0.323624	9.767532	-0.049402	0.064675	-0.037252	0.222170	0.103171	-0.704964	0.959108	-0.017694	-0.033827	0.280454
3930	0.420376	-0.112266	9.679024	-0.045171	0.050978	-0.036296	0.223988	0.105187	-0.703942	0.959431	-0.018726	-0.033194	0.279356
3931	0.464365	-0.237205	9.701686	0.009098	-0.004669	-0.020239	0.225290	0.106391	-0.703694	0.959557	-0.018318	-0.033283	0.278940
3932	0.537763	-0.460500	9.790455	-0.049289	-0.041301	-0.025080	0.223860	0.106390	-0.705364	0.959734	-0.018920	-0.034439	0.278149
3933	0.558048	-0.674837	9.715626	-0.117584	-0.013932	-0.017150	0.223067	0.108294	-0.705098	0.959785	-0.020901	-0.035414	0.277709
3934	0.659742	-0.758003	9.960252	-0.154324	0.014378	-0.008146	0.224482	0.113689	-0.704460	0.959864	-0.023842	-0.036076	0.277112
3935	0.678892	-0.731695	9.903190	-0.073701	0.040022	-0.024389	0.224987	0.118278	-0.704333	0.960004	-0.025286	-0.035785	0.276535
3936	0.678191	-0.587700	9.799583	0.025097	0.019125	-0.022016	0.225121	0.118271	-0.704851	0.960260	-0.024801	-0.035366	0.275745
3937	0.712545	-0.709891	9.927814	0.042716	0.010003	-0.020061	0.224870	0.115840	-0.705109	0.960413	-0.023845	-0.035018	0.275339
3938	0.659024	-0.609080	9.890321	-0.016932	0.022739	-0.016698	0.226953	0.117041	-0.704220	0.960617	-0.024189	-0.034759	0.274629
3939	0.605848	-0.582985	9.813377	0.003983	0.006325	-0.010109	0.226431	0.117582	-0.704732	0.960696	-0.023962	-0.034697	0.274382
3940	0.608738	-0.681394	9.879235	0.018198	-0.003749	-0.022015	0.226953	0.118383	-0.705124	0.960931	-0.023483	-0.034756	0.273589
3941	0.625664	-0.693504	9.845618	0.011077	0.000846	-0.010982	0.225382	0.118940	-0.705241	0.961014	-0.023094	-0.034768	0.273331
3942	0.640353	-0.741643	9.830677	0.084612	-0.017340	-0.006886	0.225915	0.117037	-0.705763	0.961193	-0.021276	-0.034719	0.272856
3943	0.625520	-0.664764	9.807613	0.103848	-0.000881	-0.012356	0.225270	0.113808	-0.705113	0.961317	-0.019102	-0.034266	0.272635
3944	0.557587	-0.578714	9.683364	0.061836	0.002701	-0.023654	0.225015	0.112591	-0.705499	0.961595	-0.017820	-0.033964	0.271780
3945	0.509043	-0.506403	9.751137	0.067077	-0.004616	-0.023623	0.224762	0.110430	-0.705757	0.961757	-0.016330	-0.033788	0.271320
3946	0.470013	-0.410292	9.737718	0.084642	-0.008286	-0.035532	0.224777	0.107987	-0.706793	0.962099	-0.014541	-0.033579	0.270236
3947	0.520757	-0.431548	9.824308	0.082796	-0.000941	-0.021707	0.225181	0.104070	-0.706281	0.962251	-0.012770	-0.033242	0.269824
3948	0.599934	-0.352032	9.814160	0.084431	0.002749	-0.014322	0.224657	0.103274	-0.705371	0.962476	-0.011059	-0.032818	0.269147
3949	0.633792	-0.373510	9.845381	0.112449	-0.010917	-0.010465	0.222322	0.098703	-0.705743	0.962561	-0.008669	-0.032514	0.268967
3950	0.691120	-0.260232	9.871509	0.013262	0.000919	0.011160	0.223768	0.096524	-0.705755	0.962615	-0.008333	-0.032506	0.268785
3951	0.691200	-0.279677	9.813626	-0.052344	0.009974	0.004355	0.222591	0.097209	-0.706134	0.962605	-0.009234	-0.032691	0.268771
3952	0.672419	-0.385495	9.835972	0.014121	-0.000891	0.018556	0.222207	0.097062	-0.707812	0.962622	-0.008876	-0.032711	0.268719
3953	0.653085	-0.373340	9.883970	0.038618	-0.013656	0.022389	0.222734	0.095707	-0.707558	0.962515	-0.007914	-0.032865	0.269114
3954	0.643431	-0.376193	9.759018	0.021060	-0.008184	0.022293	0.221685	0.095054	-0.706515	0.962518	-0.007388	-0.032988	0.269104
3955	0.665123	-0.373620	9.795262	-0.006846	0.007295	0.011054	0.219995	0.093847	-0.707537	0.962477	-0.007412	-0.032990	0.269249
3956	0.686743	-0.356677	9.812505	-0.006872	-0.000919	0.014758	0.220654	0.091816	-0.707155	0.962515	-0.007457	-0.033126	0.269095
3957	0.703037	-0.236575	9.747129	-0.006880	0.006378	0.005513	0.220784	0.092622	-0.707544	0.962505	-0.007472	-0.033153	0.269128
3958	0.600000	-0.361270	9.926851	0.022011	-0.000899	0.018591	0.220515	0.094383	-0.707412	0.962550	-0.006966	-0.033132	0.268982
3959	0.595942	-0.525065	9.871707	0.037217	-0.017393	-0.005293	0.219738	0.092767	-0.707665	0.962585	-0.006010	-0.033381	0.268848
3960	0.618718	-0.256634	9.558828	0.013366	0.004526	-0.012840	0.218179	0.090886	-0.708429	0.962796	-0.005679	-0.033307	0.268108
3961	0.739328	-0.278602	9.396418	0.013223	0.019202	-0.003627	0.219102	0.089789	-0.708955	0.962844	-0.005381	-0.032987	0.267982
3962	0.675469	-0.025809	9.485782	-0.042348	0.037482	0.025581	0.220537	0.089109	-0.707802	0.962884	-0.006326	-0.032572	0.267870
3963	0.555071	-0.036538	9.935787	-0.063462	0.046614	0.051291	0.219871	0.091554	-0.707279	0.962647	-0.007671	-0.032123	0.268736
3964	0.459498	-0.209255	10.138908	-0.001155	0.032032	0.053477	0.220274	0.090455	-0.708576	0.962507	-0.007808	-0.031587	0.269298
3965	0.484249	-0.346444	10.108411	0.080556	-0.000827	0.033646	0.220929	0.089373	-0.707935	0.962353	-0.006115	-0.031270	0.269930
3966	0.566138	-0.342468	9.816380	0.110412	-0.013603	0.015366	0.220546	0.086677	-0.707803	0.962406	-0.003834	-0.031018	0.269813
3967	0.691339	-0.318977	9.577835	0.115896	-0.008162	-0.017833	0.219770	0.082913	-0.706764	0.962518	-0.001397	-0.030661	0.269477
3968	0.782390	-0.198281	9.642789	0.073826	0.010081	-0.018077	0.219388	0.078874	-0.705728	0.962751	0.000074	-0.030156	0.268702
3969	0.835250	-0.164819	9.547734	0.014388	0.008170	-0.031294	0.220054	0.077770	-0.707286	0.962941	0.000480	-0.030049	0.268033
3970	0.817679	-0.018115	9.542427	0.028111	0.033818	-0.014660	0.221487	0.077497	-0.706004	0.963179	0.000940	-0.029333	0.267254
3971	0.650732	0.116865	9.713192	0.054037	0.057644	0.013106	0.221880	0.075881	-0.704974	0.963161	0.001835	-0.028069	0.267449
3972	0.602129	0.224765	10.338361	-0.015965	0.042935	0.029372	0.221757	0.074795	-0.705620	0.963126	0.001377	-0.027415	0.267645
3973	0.535342	0.078227	10.441300	-0.036257	-0.006372	0.063496	0.223978	0.075579	-0.705767	0.962807	0.000865	-0.027861	0.268750
3974	0.647664	-0.230052	10.279597	0.054108	-0.037335	0.059408	0.222014	0.074801	-0.704717	0.962548	0.002171	-0.028376	0.269613
3975	0.840294	-0.207771	9.647997	0.106590	-0.042733	0.041239	0.219422	0.071833	-0.707155	0.962317	0.004609	-0.028767	0.270365
3976	0.806803	-0.271092	9.442760	0.041034	-0.035522	0.026133	0.219955	0.068856	-0.707031	0.962232	0.005674	-0.029318	0.270586
3977	0.681037	-0.182054	9.522050	-0.024670	0.002761	0.022962	0.218912	0.068057	-0.707023	0.962134	0.005337	-0.029555	0.270918
3978	0.594580	-0.249399	9.577909	0.008650	0.030186	0.018474	0.217866	0.068203	-0.707144	0.962146	0.005425	-0.029016	0.270932
3979	0.595315	-0.400629	9.676612	0.061447	0.019230	0.003998	0.217870	0.068463	-0.708178	0.962145	0.006643	-0.028471	0.270967
3980	0.633075	-0.227175	9.722605	0.026447	0.021915	-0.005420	0.219183	0.066024	-0.707414	0.962318	0.007130	-0.027994	0.270389
3981	0.729063	-0.130496	9.796868	-0.048924	0.028258	0.001570	0.216829	0.067660	-0.708558	0.962347	0.006165	-0.027878	0.270321
3982	0.690291	-0.087184	9.821118	-0.027946	0.035586	0.001661	0.219170	0.067793	-0.706120	0.962491	0.005528	-0.027433	0.269865
3983	0.699149	0.081465	9.885977	-0.052473	0.024582	-0.002147	0.219432	0.066985	-0.705605	0.962538	0.004521	-0.027412	0.269719
3984	0.655690	0.095879	9.904977	-0.013985	0.018226	0.000824	0.220341	0.069938	-0.706516	0.962661	0.004249	-0.027223	0.269304
3985	0.583298	0.110127	9.892499	0.001601	0.028322	0.014728	0.219297	0.068871	-0.706250	0.962615	0.004266	-0.026838	0.269506
3986	0.530659	0.017945	9.701082	0.024260	0.014667	0.024097	0.220473	0.068996	-0.706000	0.962593	0.004738	-0.026514	0.269609
3987	0.507149	-0.107106	9.730314	0.050785	0.015553	0.004854	0.219432	0.067119	-0.705734	0.962587	0.005775	-0.026103	0.269650
3988	0.555690	-0.174244	9.768232	0.010526	0.028316	0.008327	0.219693	0.066848	-0.705478	0.962664	0.005917	-0.025590	0.269424
3989	0.642193	-0.111276	9.839535	-0.003316	0.022786	-0.007425	0.221000	0.066971	-0.705229	0.962731	0.005871	-0.025334	0.269207
3990	0.673140	-0.026906	9.869812	0.006033	0.017382	0.018469	0.222053	0.065335	-0.705497	0.962748	0.005980	-0.025056	0.269170
3991	0.617718	-0.026541	10.008524	0.006965	0.008226	0.018484	0.220231	0.065205	-0.707035	0.962668	0.006198	-0.025033	0.269454
3992	0.574196	-0.005468	9.864388	-0.007104	0.003645	0.018419	0.219707	0.064541	-0.706513	0.962665	0.006130	-0.025091	0.269459
3993	0.516389	-0.025580	9.645129	0.005907	0.008245	0.022171	0.219444	0.063743	-0.705477	0.962565	0.006325	-0.025072	0.269816
3994	0.500101	-0.150814	9.616816	0.026306	0.013693	0.000122	0.218793	0.063743	-0.706248	0.962672	0.006854	-0.024755	0.269448
3995	0.517104	-0.169337	9.818350	-0.038350	0.019084	-0.003906	0.219965	0.064278	-0.705481	0.962721	0.006138	-0.024761	0.269292
3996	0.567339	-0.087507	9.798363	-0.039172	0.011758	-0.013130	0.219045	0.065101	-0.705215	0.962914	0.005423	-0.024832	0.268609
3997	0.672984	0.009463	9.951935	0.007231	0.013642	-0.012900	0.218396	0.064293	-0.705727	0.963002	0.005619	-0.024701	0.268301
3998	0.651239	0.024232	10.062359	-0.004997	-0.004654	-0.010168	0.219312	0.064014	-0.705605	0.963152	0.005650	-0.024904	0.267744
3999	0.704675	-0.065075	9.946384	0.029967	-0.006412	-0.003520	0.218003	0.064837	-0.705853	0.963177	0.006389	-0.025046	0.267622
4000	0.680061	0.027510	9.596992	0.050818	0.000023	-0.007118	0.217100	0.062675	-0.706881	0.963294	0.007470	-0.024860	0.267190
4001	0.636696	0.027956	9.752621	0.003630	0.008169	-0.011064	0.216590	0.058900	-0.706620	0.963371	0.007632	-0.024867	0.266908
4002	0.636558	0.062041	9.870718	-0.024288	-0.001023	-0.016732	0.217497	0.059979	-0.705722	0.963536	0.007277	-0.025102	0.266300
4003	0.605368	0.028114	9.817142	0.010691	0.006330	-0.014719	0.217490	0.061871	-0.705721	0.963630	0.007591	-0.025108	0.265950
4004	0.549976	0.018559	9.869300	0.029947	-0.007360	-0.010911	0.216710	0.061199	-0.706232	0.963759	0.008311	-0.025177	0.265453
4005	0.557011	0.056789	9.788288	0.008822	-0.011013	-0.003630	0.215412	0.059452	-0.706740	0.963785	0.008677	-0.025526	0.265315
4006	0.491885	0.066462	9.840625	0.031537	-0.000938	0.000157	0.215152	0.060123	-0.707514	0.963853	0.009388	-0.025465	0.265048
4007	0.566378	0.114502	9.774782	0.050676	0.000946	0.007636	0.214640	0.058094	-0.708287	0.963816	0.010493	-0.025357	0.265153
4008	0.626430	0.162940	9.833632	0.054176	-0.010922	0.009517	0.214383	0.056077	-0.707639	0.963820	0.011689	-0.025371	0.265085
4009	0.655626	0.105141	9.799488	0.024431	-0.004551	0.009361	0.213340	0.055008	-0.707631	0.963775	0.012321	-0.025511	0.265206
4010	0.694591	0.023548	9.837114	0.026199	-0.010017	0.014921	0.213347	0.053116	-0.707632	0.963751	0.012971	-0.025657	0.265248
4011	0.703823	0.104910	9.703918	0.040198	-0.008185	0.005758	0.212305	0.052316	-0.707753	0.963718	0.013926	-0.025789	0.265308
4012	0.703957	0.075989	9.689111	0.050680	-0.004510	0.008575	0.211274	0.049614	-0.708910	0.963719	0.015022	-0.025699	0.265254
4013	0.679965	0.057153	9.823047	0.012143	0.010074	0.014816	0.211004	0.049769	-0.707227	0.963653	0.015330	-0.025636	0.265482
4014	0.631621	0.086058	9.861407	0.010376	0.002756	0.016661	0.209970	0.048950	-0.709159	0.963626	0.015606	-0.025622	0.265565
4015	0.684567	0.100190	9.742079	0.020035	0.006417	0.008401	0.210756	0.047062	-0.708002	0.963588	0.016084	-0.025588	0.265677
4016	0.708612	0.114790	9.776114	0.008695	0.010053	0.004646	0.211403	0.049215	-0.708135	0.963632	0.016296	-0.025438	0.265520
4017	0.630925	0.230169	9.791409	-0.031833	0.000912	0.025673	0.209316	0.047080	-0.707732	0.963516	0.015795	-0.025793	0.265937
4018	0.635934	0.197037	9.949419	-0.014283	-0.000898	0.029456	0.210229	0.049088	-0.708643	0.963421	0.015610	-0.025985	0.266271
4019	0.573622	0.114731	9.837264	0.038325	-0.017312	0.022367	0.207887	0.046810	-0.709402	0.963290	0.016559	-0.026312	0.266658
4020	0.593044	0.080659	9.712146	0.054234	-0.030121	0.005860	0.209195	0.046392	-0.709154	0.963287	0.017860	-0.026695	0.266546
4021	0.573842	0.058605	9.606038	0.052508	-0.015514	-0.001553	0.207767	0.044779	-0.709919	0.963274	0.019075	-0.026901	0.266488
4022	0.636241	0.118963	9.631472	0.014103	-0.000049	-0.016539	0.207891	0.044791	-0.708627	0.963423	0.019455	-0.026910	0.265919
4023	0.689226	0.133834	9.728191	-0.031450	0.013625	-0.011253	0.207375	0.044112	-0.709528	0.963508	0.018896	-0.026998	0.265645
4024	0.727525	0.191655	9.729360	-0.021147	-0.006412	0.009132	0.206582	0.045880	-0.709262	0.963528	0.018616	-0.027327	0.265556
4025	0.804452	0.240127	9.788367	-0.039448	0.004519	-0.000206	0.207624	0.046414	-0.708753	0.963551	0.017948	-0.027644	0.265485
4026	0.708136	0.221111	9.912024	-0.031740	0.002733	0.021981	0.207374	0.044785	-0.709787	0.963505	0.017410	-0.027856	0.265669
4027	0.689184	0.153993	9.994921	-0.014255	0.006419	0.030371	0.205792	0.046034	-0.708221	0.963356	0.017201	-0.028012	0.266203
4028	0.708523	0.139309	9.910880	-0.007191	-0.000895	0.023038	0.207230	0.046556	-0.708491	0.963297	0.017153	-0.028165	0.266405
4029	0.720485	0.155962	9.848814	0.031286	0.002810	0.023227	0.205793	0.046299	-0.708738	0.963168	0.017844	-0.028146	0.266828
4030	0.732566	0.148637	9.810418	0.038305	-0.009975	0.022361	0.206188	0.044949	-0.708225	0.963086	0.018722	-0.028231	0.267054
4031	0.809597	0.172860	9.813877	0.045419	-0.000850	0.009464	0.206196	0.043055	-0.708484	0.963021	0.019711	-0.028208	0.267220
4032	0.776156	0.107873	9.824656	0.013953	0.007330	0.007448	0.205677	0.041712	-0.708222	0.963030	0.020037	-0.028084	0.267175
4033	0.759014	0.163077	9.796465	-0.018402	-0.008256	0.001768	0.205295	0.040756	-0.709642	0.963026	0.019836	-0.028546	0.267158
4034	0.708458	0.148572	9.805391	-0.017522	0.006355	-0.000098	0.205549	0.040500	-0.707963	0.963084	0.019566	-0.028605	0.266960
4035	0.635894	0.196282	9.728569	-0.001758	0.006349	-0.007405	0.204106	0.041867	-0.707951	0.963129	0.019609	-0.028690	0.266785
4036	0.573127	0.215468	9.747456	-0.043788	0.009948	-0.007627	0.206066	0.043591	-0.709001	0.963248	0.018817	-0.028818	0.266398
4037	0.548824	0.261518	9.860695	-0.056132	-0.001013	0.004320	0.206058	0.044277	-0.707965	0.963246	0.017845	-0.029327	0.266417
4038	0.623699	0.235524	9.954645	-0.024669	-0.010084	0.016494	0.205402	0.045229	-0.708089	0.963217	0.017514	-0.029747	0.266498
4039	0.600121	0.127528	10.046527	-0.001687	-0.015587	0.003702	0.206185	0.045626	-0.708095	0.963189	0.017668	-0.030237	0.266533
4040	0.660145	0.175457	9.956544	-0.041894	-0.030261	-0.005707	0.204097	0.045505	-0.708984	0.963272	0.017125	-0.031130	0.266167
4041	0.718127	0.138606	9.699723	0.010725	-0.006466	-0.025774	0.202011	0.046589	-0.711036	0.963401	0.017487	-0.031364	0.265647
4042	0.752150	0.075676	9.569535	0.083529	0.006376	-0.043877	0.203194	0.044685	-0.710917	0.963668	0.019188	-0.030871	0.264619
4043	0.855986	0.042482	9.651653	0.073897	0.000909	-0.036529	0.203325	0.042270	-0.709109	0.963830	0.020729	-0.030631	0.263937
4044	0.781581	-0.027475	9.640376	-0.006826	0.004521	-0.014794	0.201761	0.043350	-0.710906	0.963970	0.020682	-0.030663	0.263427
4045	0.810482	-0.014845	9.799251	-0.073676	0.035603	0.019888	0.203327	0.042266	-0.709497	0.963912	0.019144	-0.030563	0.263766
4046	0.694525	0.038025	9.849319	-0.070136	0.042880	0.012504	0.203832	0.045515	-0.708335	0.963951	0.017657	-0.030200	0.263771
4047	0.660028	0.202062	9.997723	-0.084791	0.019027	-0.011539	0.204092	0.046587	-0.708854	0.964047	0.016007	-0.030462	0.263493
4048	0.632927	0.307491	9.879050	-0.115665	0.007987	-0.015335	0.204895	0.049831	-0.709508	0.964221	0.013843	-0.031001	0.262916
4049	0.582445	0.270790	9.729238	-0.026143	0.006188	-0.043486	0.205411	0.052120	-0.709769	0.964458	0.013424	-0.031181	0.262046
4050	0.673848	0.316902	9.793149	-0.019142	0.020826	-0.044396	0.205276	0.052533	-0.709251	0.964769	0.013072	-0.030956	0.260945
4051	0.643198	0.172597	9.824445	-0.003417	0.000765	-0.029514	0.204365	0.052265	-0.710020	0.964923	0.013123	-0.031119	0.260352
4052	0.641126	0.100380	9.813811	0.027996	0.006315	-0.016439	0.204894	0.052248	-0.711059	0.965066	0.013739	-0.030936	0.259812
4053	0.689373	0.095830	9.862206	0.010435	-0.000989	-0.007286	0.203835	0.052956	-0.709110	0.965099	0.014054	-0.031062	0.259656
4054	0.713382	0.114995	9.824292	0.017343	-0.000956	0.000132	0.203321	0.051870	-0.710141	0.965153	0.014491	-0.031080	0.259430
4055	0.732158	0.225954	9.898036	0.012127	-0.011944	-0.005420	0.204366	0.051325	-0.709373	0.965169	0.014900	-0.031408	0.259306
4056	0.787311	0.293893	10.033927	0.031326	-0.022867	0.003920	0.202668	0.050534	-0.709360	0.965183	0.015719	-0.031778	0.259163
4057	0.761334	0.165158	9.691019	0.108348	-0.022777	-0.001218	0.201375	0.047567	-0.710127	0.965138	0.018047	-0.031818	0.259174
4058	0.737843	0.032601	9.636131	0.141591	-0.011761	0.004477	0.200859	0.043936	-0.708960	0.965108	0.020937	-0.031403	0.259116
4059	0.694576	0.003453	9.580110	0.087501	0.004574	-0.017048	0.201272	0.040940	-0.710776	0.965159	0.022717	-0.031019	0.258825
4060	0.650046	0.249224	9.715164	-0.101704	0.008021	-0.013413	0.201790	0.042018	-0.710521	0.965334	0.020819	-0.031475	0.258274
4061	0.683646	0.283156	9.768763	-0.096585	0.002582	0.001387	0.200734	0.043792	-0.709994	0.965365	0.019044	-0.032082	0.258221
4062	0.688251	0.339357	10.019238	0.038179	0.004565	0.011290	0.201776	0.044864	-0.709744	0.965360	0.019847	-0.031892	0.258203
4063	0.669616	0.207450	10.151638	0.036782	-0.015612	-0.009908	0.202434	0.044713	-0.710525	0.965385	0.020752	-0.032149	0.258007
4064	0.703515	0.163160	9.844079	0.024405	-0.021071	-0.005341	0.199298	0.043803	-0.710500	0.965451	0.021433	-0.032519	0.257659
4065	0.838467	0.162497	9.571680	0.059522	-0.014646	-0.025468	0.199830	0.042707	-0.711411	0.965544	0.022778	-0.032635	0.257180
4066	0.881402	0.261377	9.616675	0.003272	-0.000948	-0.007320	0.200101	0.039196	-0.710768	0.965637	0.022948	-0.032724	0.256803
4067	0.847634	0.268838	9.707681	-0.026571	-0.000964	0.003601	0.199060	0.038930	-0.711536	0.965627	0.022544	-0.033039	0.256837
4068	0.814606	0.130407	10.051093	-0.003731	-0.000941	0.015715	0.199833	0.040956	-0.710765	0.965608	0.022564	-0.033175	0.256889
4069	0.710563	0.204240	9.892729	0.062738	0.002769	0.009580	0.198535	0.038536	-0.711014	0.965527	0.023854	-0.032959	0.257102
4070	0.712947	0.195894	9.561376	0.069814	-0.019175	-0.006958	0.198280	0.037185	-0.711271	0.965576	0.025403	-0.033059	0.256759
4071	0.673946	0.282053	9.451800	0.010259	0.006330	-0.016532	0.198286	0.035563	-0.711272	0.965655	0.025674	-0.033027	0.256437
4072	0.673499	0.378455	9.501157	-0.012540	0.024576	-0.018527	0.197501	0.035036	-0.710749	0.965835	0.025415	-0.032699	0.255828
4073	0.664584	0.250649	10.123391	-0.026262	0.024517	-0.016752	0.199582	0.037718	-0.710505	0.965946	0.024886	-0.032493	0.255486
4074	0.697914	0.337118	10.062505	-0.059485	0.013501	-0.026134	0.200234	0.037984	-0.710252	0.966192	0.023780	-0.032616	0.254644
4075	0.765156	0.384782	9.890969	-0.063143	0.015367	-0.018770	0.199309	0.039353	-0.709468	0.966324	0.022591	-0.032768	0.254231
4076	0.827775	0.394254	9.810073	0.004986	0.006350	-0.005488	0.200613	0.041359	-0.710124	0.966428	0.022754	-0.032710	0.253827
4077	0.804354	0.249914	9.827033	0.048652	-0.006352	0.015062	0.201140	0.039603	-0.709482	0.966323	0.023820	-0.032731	0.254129
