# Supplementary material for: Identification of Haptic Based Guiding Using Hard Reins
Source: PLoS One. 2015 Jul 22;10(7):e0132020. doi: 10.1371/journal.pone.0132020 (PMC4511788; doi:10.1371/journal.pone.0132020)
Supplement: S8 File — (ZIP) [file pone.0132020.s008.zip › Exp2_MotionData1/Subject1/path3/T1/sync1.txt]

// Start Time: 0
// Sample rate: 25.0Hz
// Scenario: 4.9
// Firmware Version: 2.6.1
Counter	Acc_X	Acc_Y	Acc_Z	Gyr_X	Gyr_Y	Gyr_Z	Mag_X	Mag_Y	Mag_Z	Quat_w	Quat_x	Quat_y	Quat_z
3563	1.347467	-4.334577	8.640513	-0.004063	0.005019	-0.066906	-0.541776	0.754076	-1.022538	0.155653	0.032744	-0.233061	0.959366
3564	1.294050	-4.316119	8.722975	0.003484	0.031081	-0.075547	-0.543885	0.753453	-1.023603	0.157265	0.032552	-0.232848	0.959161
3565	1.347469	-4.329719	8.671765	0.021986	0.027274	-0.094973	-0.544671	0.751803	-1.023646	0.159267	0.032422	-0.232323	0.958962
3566	1.317804	-4.296273	8.697079	0.003654	0.037437	-0.080816	-0.545457	0.749579	-1.022906	0.161003	0.032134	-0.232081	0.958741
3567	1.308629	-4.320711	8.706609	0.000583	0.029046	-0.102094	-0.547302	0.749089	-1.023970	0.163163	0.031938	-0.231958	0.958412
3568	1.322624	-4.301044	8.658752	0.011439	0.030959	-0.103819	-0.548091	0.747650	-1.021065	0.165297	0.031908	-0.231571	0.958141
3569	1.288840	-4.296794	8.729890	-0.011924	0.034340	-0.104749	-0.546758	0.743161	-1.020689	0.167539	0.031584	-0.231668	0.957738
3570	1.326867	-4.266983	8.682694	0.004324	0.045146	-0.104637	-0.547816	0.744055	-1.022252	0.169765	0.031261	-0.231368	0.957430
3571	1.330038	-4.296046	8.735962	0.011229	0.037853	-0.094938	-0.549788	0.742050	-1.023897	0.171820	0.030906	-0.231016	0.957160
3572	1.298072	-4.282069	8.677112	0.010033	0.045476	-0.116103	-0.550441	0.739848	-1.024227	0.174258	0.030649	-0.230595	0.956829
3573	1.298023	-4.272356	8.722767	-0.010188	0.041380	-0.101165	-0.551492	0.738357	-1.024931	0.176460	0.030182	-0.230637	0.956430
3574	1.322213	-4.274347	8.697048	-0.006997	0.033946	-0.087062	-0.551887	0.737943	-1.024672	0.178297	0.029952	-0.230598	0.956105
3575	1.349178	-4.285992	8.722033	0.007117	0.049740	-0.073661	-0.550822	0.735040	-1.026514	0.180000	0.029263	-0.230296	0.955880
3576	1.317446	-4.276860	8.706549	-0.014248	0.038264	-0.084404	-0.551877	0.735088	-1.027570	0.181813	0.028910	-0.230382	0.955527
3577	1.268476	-4.248619	8.724088	-0.009470	0.026220	-0.063239	-0.553455	0.732870	-1.026286	0.183217	0.028564	-0.230488	0.955244
3578	1.298106	-4.272352	8.749245	0.001475	0.037959	-0.066672	-0.552666	0.734130	-1.027458	0.184676	0.028193	-0.230283	0.955023
3579	1.288271	-4.265248	8.748889	0.017148	0.015471	-0.050851	-0.552664	0.733435	-1.027480	0.185778	0.028093	-0.229928	0.954898
3580	1.341199	-4.249727	8.726328	0.002259	0.011356	-0.033254	-0.552665	0.733592	-1.028277	0.186475	0.028080	-0.229825	0.954787
3581	1.292931	-4.262741	8.705690	0.012825	0.011222	-0.024370	-0.553185	0.731253	-1.028880	0.187054	0.027925	-0.229584	0.954737
3582	1.259347	-4.273055	8.748061	0.001852	0.025134	-0.015468	-0.552393	0.731404	-1.030221	0.187481	0.027564	-0.229447	0.954696
3583	1.326361	-4.237862	8.706528	-0.005427	0.017921	-0.013784	-0.552257	0.729564	-1.028944	0.187899	0.027164	-0.229536	0.954604
3584	1.325962	-4.208735	8.764061	0.002904	0.017380	0.010991	-0.551334	0.729936	-1.027874	0.187782	0.026834	-0.229423	0.954664
3585	1.312326	-4.262389	8.711096	0.013966	0.011510	0.000385	-0.550808	0.730807	-1.029991	0.187890	0.026568	-0.229174	0.954710
3586	1.292925	-4.257884	8.734535	-0.007346	0.012482	-0.010281	-0.550541	0.729399	-1.029504	0.188164	0.026390	-0.229264	0.954639
3587	1.289906	-4.228812	8.729410	0.006780	0.015005	0.000388	-0.550280	0.730535	-1.030807	0.188291	0.026031	-0.229139	0.954654
3588	1.302427	-4.252860	8.705907	-0.005733	0.022944	-0.001369	-0.550411	0.730417	-1.031612	0.188439	0.025619	-0.229163	0.954630
3589	1.350601	-4.237422	8.712082	-0.029584	0.006397	0.012584	-0.550937	0.729885	-1.032157	0.188314	0.025237	-0.229774	0.954518
3590	1.317017	-4.247736	8.754453	-0.014651	0.010557	-0.006786	-0.549885	0.730967	-1.031868	0.188516	0.025053	-0.230012	0.954426
3591	1.336318	-4.244959	8.745397	-0.008573	0.014778	-0.031498	-0.549887	0.731475	-1.029713	0.189262	0.024798	-0.230167	0.954247
3592	1.302110	-4.235874	8.712990	-0.001590	0.028795	-0.020769	-0.549622	0.731215	-1.030793	0.189799	0.024381	-0.230080	0.954172
3593	1.282557	-4.224090	8.733962	-0.006763	0.027191	-0.029633	-0.549753	0.730620	-1.028939	0.190566	0.023892	-0.230154	0.954014
3594	1.253272	-4.210055	8.757027	-0.004712	0.041606	-0.036602	-0.549755	0.731158	-1.028120	0.191461	0.023292	-0.230069	0.953870
3595	1.292756	-4.243319	8.772930	-0.008856	0.035759	-0.017210	-0.549218	0.728393	-1.029417	0.192032	0.022577	-0.230152	0.953753
3596	1.225239	-4.271252	8.701270	0.013498	0.024237	-0.047255	-0.550139	0.727943	-1.033164	0.193051	0.022425	-0.229782	0.953640
3597	1.253720	-4.229463	8.776442	0.015102	0.034704	-0.038352	-0.549478	0.727354	-1.032388	0.194010	0.021920	-0.229402	0.953548
3598	1.157108	-4.255496	8.711096	0.018720	0.016144	-0.041972	-0.550801	0.728637	-1.032466	0.194874	0.021923	-0.228966	0.953477
3599	1.173893	-4.250340	8.687503	-0.029223	0.012027	0.000284	-0.548290	0.727173	-1.031739	0.195010	0.021496	-0.229536	0.953322
3600	1.240182	-4.275825	8.800445	-0.014673	0.026467	-0.003131	-0.549088	0.729433	-1.032460	0.195209	0.020990	-0.229714	0.953249
3601	1.254574	-4.282855	8.709478	-0.005274	0.019826	-0.019058	-0.548557	0.728303	-1.032235	0.195739	0.020600	-0.229791	0.953131
3602	1.215198	-4.244728	8.758527	-0.005184	0.019913	-0.022587	-0.549085	0.728327	-1.032763	0.196273	0.020346	-0.229805	0.953023
3603	1.210303	-4.247247	8.727106	-0.021273	0.011077	0.005598	-0.548554	0.727517	-1.034399	0.196299	0.019947	-0.230230	0.952923
3604	1.210621	-4.259375	8.751276	0.003454	0.012567	-0.010228	-0.547501	0.728309	-1.033583	0.196562	0.019810	-0.230114	0.952900
3605	1.246519	-4.234449	8.766631	-0.007767	0.003236	0.003813	-0.546978	0.729984	-1.034338	0.196582	0.019625	-0.230309	0.952853
3606	1.200253	-4.225582	8.750703	0.003239	0.007056	-0.003191	-0.547236	0.727868	-1.032798	0.196682	0.019560	-0.230221	0.952855
3607	1.227267	-4.239652	8.775707	-0.000229	0.005383	-0.008523	-0.548025	0.726913	-1.032820	0.196944	0.019422	-0.230257	0.952795
3608	1.176746	-4.267275	8.716600	0.009275	0.011228	-0.026124	-0.547505	0.729376	-1.031544	0.197491	0.019409	-0.230028	0.952737
3609	1.243309	-4.198101	8.747004	-0.010973	0.007115	-0.010318	-0.547103	0.727294	-1.032150	0.197800	0.019206	-0.230259	0.952621
3610	1.220250	-4.259202	8.732316	0.001394	-0.003627	-0.003268	-0.545918	0.727938	-1.031074	0.197853	0.019338	-0.230249	0.952610
3611	1.221243	-4.307729	8.739933	0.010624	0.005515	-0.010251	-0.548292	0.728070	-1.034518	0.198146	0.019252	-0.230076	0.952593
3612	1.211555	-4.303047	8.770889	0.026955	0.004005	-0.015513	-0.548291	0.727786	-1.034259	0.198451	0.019398	-0.229543	0.952655
3613	1.171354	-4.235816	8.742673	0.010598	0.010803	-0.008441	-0.547894	0.727034	-1.032149	0.198733	0.019202	-0.229350	0.952646
3614	1.193801	-4.279107	8.671483	0.014275	-0.005869	0.019753	-0.546047	0.727307	-1.033766	0.198330	0.019322	-0.229112	0.952785
3615	1.153835	-4.338085	8.687550	-0.020495	0.002989	0.009102	-0.548157	0.727070	-1.033482	0.198252	0.019069	-0.229555	0.952700
3616	1.206212	-4.274014	8.796982	-0.022867	-0.001083	0.029386	-0.546843	0.728702	-1.033177	0.197706	0.018906	-0.230009	0.952707
3617	1.215666	-4.273850	8.722658	0.000323	-0.001087	0.037415	-0.546582	0.729506	-1.032086	0.197062	0.018684	-0.230083	0.952827
3618	1.287981	-4.257977	8.703095	-0.023316	0.002924	0.047075	-0.545263	0.729945	-1.034359	0.196198	0.018362	-0.230536	0.952902
3619	1.307415	-4.245478	8.797465	-0.020898	-0.004440	0.022274	-0.543157	0.731396	-1.033000	0.195838	0.018199	-0.231020	0.952862
3620	1.264258	-4.277822	8.738620	0.021563	0.005741	-0.015530	-0.543950	0.732269	-1.033899	0.196151	0.018291	-0.230584	0.952901
3621	1.251235	-4.234368	8.725859	-0.008996	0.014374	-0.015570	-0.542629	0.731372	-1.032473	0.196596	0.017997	-0.230753	0.952775
3622	1.205098	-4.225493	8.750852	0.011024	0.032451	-0.020687	-0.544217	0.732931	-1.032138	0.197126	0.017565	-0.230411	0.952756
3623	1.187487	-4.308336	8.789446	0.023959	0.023129	-0.034845	-0.542757	0.730321	-1.035044	0.197968	0.017324	-0.229908	0.952707
3624	1.122451	-4.219716	8.704948	0.043554	0.008932	-0.029557	-0.544200	0.727598	-1.036184	0.198557	0.017507	-0.229036	0.952791
3625	1.097972	-4.198309	8.761801	0.012791	0.014723	-0.022540	-0.544866	0.729854	-1.036906	0.199129	0.017322	-0.228780	0.952737
3626	1.142075	-4.226639	8.736892	0.015366	-0.003908	0.012704	-0.543146	0.728251	-1.035373	0.198856	0.017445	-0.228510	0.952856
3627	1.190658	-4.216037	8.841798	0.024688	-0.014973	0.032098	-0.542621	0.728904	-1.034021	0.198247	0.017624	-0.228161	0.953063
3628	1.203923	-4.157545	8.808067	0.032661	-0.000856	0.039282	-0.541433	0.728738	-1.034040	0.197473	0.017637	-0.227559	0.953368
3629	1.150155	-4.143963	8.748550	0.014635	-0.008124	0.039191	-0.541436	0.729572	-1.034014	0.196764	0.017615	-0.227371	0.953560
3630	1.151198	-4.190059	8.787440	0.003551	-0.019103	0.047928	-0.541960	0.728164	-1.032716	0.195754	0.017821	-0.227399	0.953757
3631	1.115654	-4.231968	8.777038	0.013896	-0.026526	0.063836	-0.541169	0.728913	-1.035909	0.194492	0.018033	-0.227304	0.954034
3632	1.141626	-4.187799	8.840080	0.015477	-0.010769	0.074542	-0.540380	0.729886	-1.036690	0.193010	0.018004	-0.227080	0.954388
3633	1.199492	-4.186759	8.755200	0.034198	-0.019631	0.079837	-0.539725	0.731515	-1.035576	0.191466	0.018092	-0.226573	0.954818
3634	1.142297	-4.449923	8.931131	0.043776	-0.018082	0.092274	-0.541348	0.744973	-1.038605	0.189566	0.018240	-0.225842	0.955368
3635	1.326360	-4.198999	8.951735	0.216901	-0.058993	-0.063094	-0.541468	0.741105	-1.039662	0.190507	0.020423	-0.221941	0.956050
3636	1.260989	-3.799743	8.422022	0.049518	-0.020637	-0.089886	-0.543437	0.737448	-1.035879	0.192073	0.021456	-0.221037	0.955924
3637	1.458587	-3.987912	8.419877	-0.148674	0.012981	-0.042587	-0.544496	0.738566	-1.035030	0.193095	0.020791	-0.223856	0.955076
3638	1.243629	-3.957786	8.831847	-0.215625	-0.018873	-0.035892	-0.544638	0.741762	-1.034793	0.193783	0.020523	-0.228033	0.953954
3639	1.119253	-4.275583	8.873752	-0.189617	0.007069	0.074020	-0.540003	0.735754	-1.032096	0.192568	0.019281	-0.231691	0.953344
3640	0.851462	-4.596407	8.750189	-0.166040	0.018926	0.071674	-0.540269	0.738357	-1.029524	0.191379	0.017986	-0.234813	0.952845
3641	1.148352	-4.294892	8.754617	-0.008723	-0.031588	-0.167819	-0.541597	0.740545	-1.026498	0.194512	0.019293	-0.235083	0.952118
3642	1.122029	-4.426438	8.795718	0.019544	-0.024767	-0.146459	-0.544233	0.739183	-1.025174	0.197156	0.020580	-0.234752	0.951629
3643	1.031982	-4.379508	8.968302	0.175852	-0.043075	-0.071809	-0.546337	0.736393	-1.022699	0.198325	0.022368	-0.231583	0.952122
3644	1.176060	-4.248286	8.615517	0.195730	-0.051593	-0.008176	-0.546728	0.734734	-1.022747	0.198118	0.024217	-0.228056	0.952971
3645	1.443816	-4.204603	8.507874	0.070212	-0.044118	0.042696	-0.546335	0.735523	-1.021122	0.197148	0.025082	-0.226958	0.953412
3646	1.529521	-4.207875	8.770470	-0.015874	-0.034785	0.031852	-0.547143	0.741307	-1.023870	0.196367	0.025587	-0.227415	0.953450
3647	1.450755	-4.158339	8.695473	-0.000816	-0.041974	0.039827	-0.548209	0.744746	-1.021075	0.195500	0.026157	-0.227664	0.953554
3648	1.423893	-4.144260	8.718611	-0.025763	-0.021643	0.000100	-0.549279	0.749194	-1.019851	0.195377	0.026521	-0.228241	0.953431
3649	1.455871	-4.155808	8.796700	-0.010272	-0.025699	0.025753	-0.548758	0.751872	-1.021912	0.194859	0.026817	-0.228597	0.953443
3650	1.431233	-4.153840	8.680399	-0.027464	-0.010946	-0.001605	-0.547842	0.754474	-1.021037	0.194821	0.026978	-0.229163	0.953311
3651	1.267122	-4.139795	8.978522	-0.011560	-0.020755	0.040846	-0.549560	0.755359	-1.021524	0.194040	0.027106	-0.229525	0.953379
3652	1.214490	-4.225740	8.650222	0.032730	-0.036181	0.032069	-0.550093	0.757045	-1.021732	0.193206	0.027829	-0.229059	0.953640
3653	1.193662	-4.240658	8.866313	-0.000896	-0.034040	0.077949	-0.548115	0.757088	-1.019480	0.191647	0.028071	-0.229289	0.953892
3654	1.200284	-4.221128	8.784536	0.052443	-0.034207	0.102869	-0.548521	0.760754	-1.021231	0.189466	0.028504	-0.228477	0.954509
3655	1.162222	-4.265516	8.728345	0.040828	-0.048402	0.097449	-0.547328	0.759216	-1.022096	0.187441	0.029079	-0.227975	0.955012
3656	1.143284	-4.260987	8.898617	0.053638	-0.041835	0.124053	-0.546538	0.759939	-1.024087	0.184838	0.029560	-0.227179	0.955694
3657	1.200674	-4.255113	8.693343	0.091803	-0.046501	0.109990	-0.545482	0.760217	-1.025160	0.182546	0.030217	-0.225700	0.956464
3658	1.190364	-4.206743	8.803378	0.049298	-0.037352	0.085159	-0.544828	0.761810	-1.022443	0.180701	0.030774	-0.224944	0.956975
3659	1.211187	-4.162678	8.769988	0.102710	-0.018905	0.076598	-0.545357	0.762257	-1.023225	0.179160	0.031082	-0.223133	0.957678
3660	1.248787	-4.239678	8.680262	0.104490	0.017325	0.050310	-0.542711	0.760288	-1.024922	0.178196	0.030945	-0.221100	0.958334
3661	1.283472	-4.273027	8.710461	0.091178	0.018222	0.009599	-0.541914	0.758977	-1.029252	0.178108	0.030794	-0.219346	0.958758
3662	1.112661	-4.220304	8.666311	0.080589	0.032476	0.004389	-0.542304	0.756918	-1.030115	0.178115	0.030480	-0.217688	0.959144
3663	1.143037	-4.270715	8.759085	0.124211	0.051994	0.093052	-0.538737	0.756548	-1.035783	0.176545	0.029423	-0.215244	0.960019
3664	0.994530	-4.312216	9.043665	0.089295	0.009493	0.145743	-0.537682	0.756975	-1.037252	0.173743	0.028967	-0.213582	0.960915
3665	1.163769	-4.105291	8.695894	0.200831	-0.092109	0.265640	-0.535833	0.756428	-1.039564	0.168186	0.030188	-0.210272	0.962594
3666	1.463426	-3.818288	8.717365	0.051109	-0.070502	0.348334	-0.533726	0.758001	-1.037398	0.161164	0.030288	-0.209732	0.963910
3667	1.738016	-3.932211	9.010660	0.062528	-0.170603	0.374189	-0.532158	0.762958	-1.036724	0.153262	0.032128	-0.209376	0.965215
3668	1.767228	-3.720525	8.855920	0.076971	-0.179400	0.303440	-0.530059	0.767032	-1.034480	0.146597	0.034595	-0.208630	0.966326
3669	1.807395	-3.537744	8.918352	0.125067	-0.140487	0.328576	-0.528216	0.768671	-1.034984	0.139656	0.036272	-0.206912	0.967661
3670	1.740487	-3.364209	8.777799	0.032978	-0.100924	0.279043	-0.526903	0.770836	-1.033593	0.133769	0.037210	-0.206752	0.968491
3671	1.943786	-3.321664	8.969045	0.008221	-0.040486	0.272229	-0.524279	0.776062	-1.033591	0.128426	0.036909	-0.206937	0.969186
3672	1.881135	-3.322789	9.073032	0.013530	0.026654	0.219641	-0.520594	0.779327	-1.034064	0.124117	0.035588	-0.206761	0.969834
3673	1.946964	-3.476949	8.994382	0.016764	0.093401	0.110446	-0.517430	0.780855	-1.037127	0.122474	0.033436	-0.206289	0.970220
3674	1.978620	-3.828315	9.125567	0.038259	0.157838	-0.042899	-0.512418	0.782041	-1.039286	0.123485	0.030777	-0.205118	0.970428
3675	1.435176	-3.818773	8.976443	-0.006982	0.063844	-0.285758	-0.513065	0.777940	-1.041815	0.129433	0.030807	-0.204924	0.969693
3676	0.997445	-3.766051	8.813390	-0.114112	0.033700	-0.255246	-0.516358	0.776056	-1.041303	0.134031	0.031061	-0.206873	0.968646
3677	1.184418	-4.163167	8.730661	-0.048490	0.088328	-0.140667	-0.517934	0.773317	-1.041639	0.137283	0.029909	-0.207508	0.968090
3678	1.756329	-3.890624	8.933888	-0.144706	0.093824	-0.178207	-0.518598	0.774508	-1.038251	0.140684	0.028587	-0.209930	0.967120
3679	0.871413	-4.159067	9.390134	-0.067990	0.030772	-0.264815	-0.520579	0.774489	-1.035421	0.146105	0.029026	-0.211027	0.966063
3680	0.539787	-3.883569	8.937425	0.151426	0.037926	-0.120788	-0.523201	0.769033	-1.037570	0.147843	0.029428	-0.207900	0.966465
3681	1.198571	-3.704187	8.438809	0.031431	0.100509	-0.030728	-0.521741	0.766600	-1.042210	0.148963	0.027796	-0.206998	0.966535
3682	1.567263	-4.136786	8.893841	-0.100627	0.082792	-0.077301	-0.519232	0.765994	-1.042525	0.150410	0.026350	-0.208643	0.965997
3683	0.995655	-4.135011	8.984598	-0.078560	0.083262	-0.161977	-0.519237	0.767644	-1.041670	0.154052	0.025275	-0.209863	0.965187
3684	0.384489	-4.362134	8.914608	-0.016048	0.085035	-0.142175	-0.520419	0.766012	-1.042110	0.156783	0.024302	-0.209831	0.964779
3685	0.486110	-4.416160	8.525815	0.052321	0.147735	0.006071	-0.518172	0.765030	-1.044039	0.157364	0.021626	-0.208431	0.965052
3686	0.259497	-4.471242	8.545753	0.112043	0.180492	0.067521	-0.512896	0.766402	-1.048468	0.156598	0.018288	-0.205728	0.965825
3687	0.176735	-3.963014	8.568262	-0.101850	-0.008366	0.224773	-0.510391	0.767339	-1.049403	0.152341	0.017177	-0.207898	0.966062
3688	0.715550	-4.069624	9.707197	-0.311416	0.067156	0.229762	-0.505128	0.772803	-1.050225	0.148283	0.014015	-0.213787	0.965459
3689	0.638553	-3.847708	9.746484	-0.033866	0.092798	0.186599	-0.499872	0.780336	-1.050314	0.145168	0.011280	-0.214281	0.965859
3690	0.626578	-3.425700	8.621335	0.069596	0.097823	0.089719	-0.494863	0.782626	-1.052036	0.143738	0.009271	-0.212677	0.966448
3691	0.655119	-3.774635	9.315613	-0.113654	0.250472	-0.032774	-0.487885	0.788328	-1.052871	0.145541	0.004193	-0.214176	0.965882
3692	0.321036	-3.819553	9.130000	-0.003840	0.187409	-0.178627	-0.485768	0.786631	-1.053752	0.149687	0.001391	-0.213694	0.965363
3693	0.452438	-3.484716	8.351682	-0.177859	0.241323	-0.189460	-0.482857	0.784272	-1.056935	0.154463	-0.003053	-0.216403	0.964003
3694	-0.073849	-3.753935	8.804497	-0.332450	0.195713	-0.340415	-0.482604	0.787841	-1.055086	0.161818	-0.006332	-0.222226	0.961452
3695	-0.654527	-4.186750	9.415729	-0.164404	0.167610	-0.369995	-0.483392	0.786148	-1.053259	0.169719	-0.008568	-0.224863	0.959458
3696	-0.609930	-3.588887	8.899925	-0.094645	0.104769	-0.465681	-0.488397	0.782940	-1.053972	0.179108	-0.008764	-0.226402	0.957385
3697	-0.023613	-3.862264	8.681698	-0.233579	0.128921	-0.481988	-0.492609	0.779245	-1.052437	0.188924	-0.010066	-0.230423	0.954522
3698	-0.042442	-3.891734	8.671715	-0.061552	0.030184	-0.673036	-0.500775	0.773590	-1.052523	0.201919	-0.007738	-0.231607	0.951592
3699	0.567727	-4.888014	8.370619	-0.252683	0.072599	-0.583274	-0.508410	0.767083	-1.052375	0.213346	-0.007643	-0.236147	0.947977
3700	-0.013035	-5.665246	11.381682	0.071003	0.409544	-0.721468	-0.511700	0.763797	-1.051372	0.228972	-0.011659	-0.233140	0.945030
3701	1.844597	-4.102731	7.922500	0.704646	0.374681	-0.387680	-0.514405	0.742668	-1.061639	0.238225	-0.013901	-0.218125	0.946296
3702	2.092553	-4.122656	6.515022	-0.138710	0.555992	-0.889573	-0.511189	0.727419	-1.073391	0.257385	-0.021157	-0.218311	0.941087
3703	1.128559	-4.202966	9.205806	-0.462685	0.594004	-0.990980	-0.511033	0.720329	-1.079902	0.278411	-0.030508	-0.224334	0.933397
3704	2.884718	-4.576485	8.954429	-0.000987	0.526923	-1.172446	-0.510344	0.710831	-1.085025	0.302542	-0.035032	-0.222074	0.926242
3705	1.805230	-4.418896	8.804589	-0.189358	0.456549	-1.342112	-0.515701	0.693563	-1.091127	0.329255	-0.038657	-0.223739	0.916536
3706	0.664726	-4.493012	8.587233	-0.306951	0.221273	-1.291567	-0.524643	0.681979	-1.086580	0.353522	-0.038891	-0.228840	0.906169
3707	0.709394	-4.366027	8.188106	-0.383864	0.184505	-0.910127	-0.535441	0.673814	-1.083774	0.370569	-0.040784	-0.235239	0.897595
3708	0.938091	-4.560850	8.783868	-0.284805	0.141409	-0.786377	-0.537659	0.665119	-1.084559	0.385075	-0.041687	-0.239925	0.890177
3709	1.377526	-4.140255	8.640139	-0.237778	0.138845	-0.593627	-0.542136	0.661678	-1.081676	0.396163	-0.043130	-0.243640	0.884214
3710	2.131779	-4.196978	8.490415	-0.168788	0.219698	-0.601894	-0.544228	0.655370	-1.083591	0.407651	-0.045358	-0.245399	0.878375
3711	2.299608	-4.429349	8.757258	-0.192247	0.392667	-0.772406	-0.544473	0.649044	-1.086596	0.423013	-0.049935	-0.246322	0.870570
3712	1.478156	-4.526765	8.906083	-0.149604	0.457852	-0.807037	-0.542075	0.642179	-1.092992	0.438977	-0.055109	-0.245840	0.862453
3713	1.035955	-4.559124	8.324739	-0.099575	0.404826	-0.732845	-0.540589	0.630955	-1.096441	0.453542	-0.059258	-0.244850	0.854890
3714	0.981612	-4.686284	8.728384	-0.149753	0.380057	-0.611150	-0.536476	0.623975	-1.099518	0.465504	-0.064036	-0.244689	0.848135
3715	1.151819	-4.489025	8.626217	-0.080748	0.357474	-0.536859	-0.532099	0.617020	-1.103934	0.476323	-0.068130	-0.243456	0.842142
3716	1.117881	-4.698364	8.833745	-0.074261	0.356042	-0.476719	-0.527861	0.612942	-1.112401	0.485785	-0.072417	-0.241982	0.836788
3717	0.838011	-4.766556	8.787162	0.048976	0.255343	-0.390272	-0.523091	0.607063	-1.115584	0.493705	-0.074248	-0.239282	0.832759
3718	0.662507	-4.497904	8.620897	0.123877	0.181164	-0.241955	-0.521092	0.601019	-1.121014	0.498541	-0.074774	-0.235827	0.830814
3719	1.129362	-4.557382	8.756014	0.103499	0.210714	-0.148220	-0.516855	0.597001	-1.126003	0.502246	-0.076482	-0.232253	0.829432
3720	1.054515	-4.684954	8.802817	0.257399	0.181072	-0.119616	-0.512352	0.591998	-1.130760	0.505129	-0.076214	-0.226394	0.829326
3721	0.568419	-4.679255	8.373878	0.222115	0.158549	-0.013665	-0.509158	0.583241	-1.134283	0.506499	-0.076500	-0.221160	0.829877
3722	0.414757	-5.172309	8.777236	0.255730	0.124858	0.137447	-0.506506	0.579489	-1.137107	0.504901	-0.076486	-0.215481	0.832342
3723	0.771198	-5.287193	8.894941	0.379373	0.060958	0.247860	-0.502398	0.574697	-1.144660	0.501674	-0.074754	-0.208232	0.836286
3724	0.894700	-5.469470	8.486125	0.325352	-0.119322	0.184641	-0.501329	0.570258	-1.146284	0.498477	-0.070205	-0.203733	0.839693
3725	0.547943	-3.704062	6.517423	-0.037485	0.161607	0.275528	-0.501060	0.568907	-1.148335	0.494508	-0.074470	-0.202491	0.841970
3726	0.235121	-4.777569	8.099639	-0.514172	0.174072	0.399727	-0.491603	0.583986	-1.147965	0.487670	-0.084062	-0.208836	0.843504
3727	0.374441	-3.667987	10.117310	-0.522524	0.070407	0.349404	-0.486382	0.603003	-1.145281	0.481212	-0.091873	-0.216465	0.844474
3728	0.996596	-3.724473	11.874580	0.119908	0.424696	0.411859	-0.472295	0.614641	-1.145073	0.476175	-0.099605	-0.209620	0.848172
3729	0.830037	-3.506691	11.150581	0.837143	0.416655	-0.025286	-0.459590	0.603628	-1.156800	0.480032	-0.098553	-0.191455	0.850413
3730	0.318897	-2.858471	8.386184	0.698419	0.265950	-0.310323	-0.452651	0.579096	-1.167820	0.486818	-0.094968	-0.177730	0.849942
3731	0.172771	-2.448563	7.673398	0.175123	0.201422	-0.541322	-0.447058	0.563027	-1.176417	0.497141	-0.094698	-0.173744	0.844805
3732	-0.079242	-2.763710	8.748724	-0.083305	0.210423	-0.705586	-0.444665	0.557310	-1.178230	0.507949	-0.096252	-0.174591	0.837999
3733	-0.487626	-3.018754	8.261559	-0.003987	0.073320	-0.529287	-0.445963	0.549963	-1.178048	0.517147	-0.095619	-0.174804	0.832382
3734	-0.512682	-3.579824	9.059287	-0.181254	0.001794	-0.645222	-0.450431	0.543684	-1.178864	0.527082	-0.095140	-0.179095	0.825262
3735	-1.160204	-3.778461	9.166075	-0.136250	-0.033186	-0.583271	-0.454514	0.540669	-1.176774	0.536389	-0.093952	-0.182623	0.818602
3736	-0.688503	-3.871939	8.319595	-0.373481	-0.080608	-0.400509	-0.460453	0.540455	-1.173638	0.541843	-0.095122	-0.190377	0.813090
3737	-0.030918	-3.787183	8.377643	-0.684476	-0.123302	-0.288745	-0.465762	0.550187	-1.168053	0.544789	-0.099496	-0.203189	0.807477
3738	-0.273986	-6.175010	9.933403	-0.598047	-0.080392	-0.484350	-0.473182	0.559734	-1.164456	0.551040	-0.102701	-0.214686	0.799823
3739	-0.454882	-4.471805	10.983652	-0.160399	0.336688	-0.156791	-0.469765	0.564680	-1.165140	0.554711	-0.109319	-0.213645	0.796681
3740	1.381874	-3.713033	8.112353	0.693246	0.346799	-0.235751	-0.461940	0.552440	-1.173106	0.561307	-0.106077	-0.199279	0.796222
3741	2.043388	-3.232653	7.310693	0.172658	0.320949	-0.697416	-0.457007	0.535709	-1.176368	0.574072	-0.106507	-0.194214	0.788275
3742	1.768812	-4.205897	9.360257	-0.184814	0.371669	-0.820164	-0.453427	0.530735	-1.181515	0.587801	-0.111214	-0.194624	0.777331
3743	1.582827	-4.039476	8.299089	0.030060	0.375718	-0.875986	-0.446789	0.518532	-1.189867	0.602934	-0.113253	-0.191541	0.766131
3744	1.640446	-4.465609	8.506248	-0.101011	0.445417	-1.078406	-0.439632	0.508450	-1.194147	0.620424	-0.117015	-0.190190	0.751804
3745	1.420439	-4.387085	8.393003	-0.178017	0.334499	-1.078425	-0.432742	0.499452	-1.196918	0.637424	-0.120065	-0.191148	0.736707
3746	1.364214	-4.577332	9.336204	-0.217705	0.239588	-0.992519	-0.430887	0.497226	-1.198748	0.651967	-0.122429	-0.193728	0.722786
3747	1.180848	-4.148615	9.226255	-0.034629	0.217952	-0.774575	-0.426904	0.489382	-1.200380	0.663937	-0.122926	-0.193238	0.711854
3748	1.331635	-3.956568	9.080208	0.085691	0.155193	-0.640257	-0.423574	0.479356	-1.203277	0.673192	-0.121315	-0.191649	0.703822
3749	1.637108	-3.795730	8.611809	0.089168	0.132191	-0.571497	-0.422355	0.468633	-1.204033	0.682019	-0.119639	-0.189980	0.696020
3750	1.381593	-4.004271	8.485198	-0.061430	0.181111	-0.516776	-0.418510	0.462881	-1.205731	0.689469	-0.120930	-0.189661	0.688504
3751	1.008256	-4.282847	8.971659	0.005325	0.226291	-0.380047	-0.412425	0.458326	-1.207282	0.695652	-0.122381	-0.187386	0.682625
3752	1.106343	-4.366039	8.814035	0.140001	0.213165	-0.234734	-0.407400	0.454919	-1.209320	0.699747	-0.122368	-0.183150	0.679585
3753	1.170033	-4.199857	8.547575	0.067985	0.159629	-0.108010	-0.402236	0.449753	-1.213688	0.702062	-0.123048	-0.180284	0.677839
3754	1.260059	-4.305000	8.767748	0.077425	0.179720	-0.053943	-0.396942	0.444953	-1.215907	0.703464	-0.124131	-0.176901	0.677079
3755	1.297625	-4.246065	8.758828	0.126025	0.132438	0.005129	-0.393767	0.442394	-1.216693	0.704271	-0.124022	-0.173382	0.677170
3756	1.329264	-4.374136	8.760765	0.129634	0.152055	0.075991	-0.390066	0.440703	-1.219463	0.703981	-0.124465	-0.169343	0.678412
3757	1.122299	-4.538072	8.943387	0.228129	0.152409	0.094916	-0.384245	0.436318	-1.222076	0.703861	-0.123497	-0.163973	0.680030
3758	1.207969	-5.109383	8.675942	0.285861	0.050380	0.141311	-0.381584	0.428727	-1.221278	0.702751	-0.120584	-0.159061	0.682861
3759	0.381306	-4.515240	7.707419	-0.069417	-0.136063	-0.065922	-0.383949	0.425311	-1.221627	0.703128	-0.119400	-0.162253	0.681931
3760	-0.810075	-4.427625	7.747223	-0.442416	-0.148320	0.083381	-0.386877	0.433258	-1.219469	0.700430	-0.123841	-0.170193	0.681979
3761	-0.718393	-4.246233	8.766771	-0.479950	-0.204295	0.465659	-0.392202	0.449267	-1.220771	0.692185	-0.129371	-0.178552	0.687213
3762	-0.100294	-3.851317	10.556617	-0.332761	-0.181726	0.613711	-0.397793	0.465210	-1.218863	0.682112	-0.133614	-0.184077	0.694972
3763	0.529396	-3.815606	10.679163	0.147968	-0.079156	0.659052	-0.396111	0.476746	-1.220120	0.673066	-0.132906	-0.181356	0.704577
3764	0.933574	-3.798651	9.865882	0.329258	0.093129	0.406038	-0.394251	0.472842	-1.221603	0.668059	-0.131111	-0.174490	0.711379
3765	0.447172	-3.128344	8.931462	0.186578	0.113350	0.295393	-0.390636	0.468225	-1.226030	0.664811	-0.131207	-0.169540	0.715589
3766	-0.003403	-3.398679	8.799334	0.212702	0.125759	0.196650	-0.385874	0.464582	-1.223526	0.661507	-0.130484	-0.164601	0.719923
3767	0.368299	-3.129821	8.500631	0.151612	-0.008312	0.168993	-0.383748	0.460272	-1.225827	0.659527	-0.128847	-0.162050	0.722608
3768	0.557479	-3.446751	8.855415	0.078266	-0.029834	0.080180	-0.382692	0.460454	-1.228776	0.657682	-0.127443	-0.161276	0.724709
3769	0.384016	-3.634382	8.755234	0.067535	-0.061980	-0.062347	-0.384531	0.457415	-1.227915	0.658653	-0.125368	-0.161235	0.724198
3770	-0.076331	-3.729692	8.939022	-0.050059	-0.084945	-0.112352	-0.388396	0.456978	-1.227255	0.659421	-0.124306	-0.163469	0.723180
3771	-0.006858	-3.927465	8.971527	-0.062520	-0.123878	-0.124141	-0.392875	0.454081	-1.223819	0.660744	-0.122867	-0.166258	0.721581
3772	0.245767	-3.937431	9.104511	-0.111250	-0.106776	-0.184360	-0.397100	0.454424	-1.222423	0.662321	-0.122050	-0.169832	0.719438
3773	0.351728	-3.930671	8.939231	-0.008054	-0.034643	-0.261394	-0.397888	0.453197	-1.222720	0.666026	-0.120714	-0.170980	0.715963
3774	0.468723	-4.045112	8.433429	-0.055181	-0.018780	-0.379915	-0.399985	0.448200	-1.221117	0.670864	-0.119757	-0.173026	0.711099
3775	0.507170	-4.229265	8.698514	-0.194769	0.075362	-0.528202	-0.400611	0.448745	-1.222122	0.678211	-0.121571	-0.175990	0.703049
3776	0.445693	-4.329915	8.545754	-0.197790	0.118232	-0.609251	-0.397963	0.446198	-1.222902	0.686374	-0.123661	-0.178713	0.694018
3777	0.305098	-4.694132	8.529747	-0.159261	0.147418	-0.698189	-0.395974	0.443421	-1.225153	0.696194	-0.125391	-0.180570	0.683363
3778	-0.254876	-5.112037	8.886375	-0.218814	0.105124	-0.699399	-0.393336	0.443767	-1.224637	0.705357	-0.127265	-0.183889	0.672651
3779	-0.461776	-4.715300	8.795201	-0.002878	0.148601	-0.622382	-0.390419	0.439856	-1.226935	0.714258	-0.127108	-0.183333	0.663376
3780	0.610343	-4.348790	8.387281	0.117896	0.201314	-0.552948	-0.387353	0.429792	-1.227958	0.722517	-0.126012	-0.180328	0.655418
3781	1.887808	-4.524505	9.727512	-0.477846	0.366750	-0.394929	-0.378247	0.430482	-1.230715	0.727783	-0.136376	-0.182231	0.646936
3782	2.329522	-3.249551	8.797584	-0.026038	0.374338	-0.833863	-0.367687	0.431199	-1.236163	0.739521	-0.138446	-0.179443	0.633831
3783	1.574189	-3.433101	9.389544	-0.156417	0.263658	-0.790617	-0.356581	0.424907	-1.233682	0.750016	-0.141229	-0.179680	0.620681
3784	0.769966	-3.428263	9.502023	-0.224811	-0.009428	-0.703113	-0.354478	0.428088	-1.234942	0.757736	-0.141836	-0.184670	0.609603
3785	0.459918	-3.511614	9.011765	0.019081	0.022239	-0.391750	-0.356313	0.423852	-1.236527	0.762701	-0.140329	-0.185143	0.603587
3786	1.632184	-3.754854	9.607962	0.177130	0.084798	-0.167444	-0.351936	0.417149	-1.239866	0.765197	-0.137902	-0.182285	0.601855
3787	2.201207	-3.482543	8.128701	0.230556	0.078131	-0.346888	-0.350718	0.406821	-1.239673	0.770354	-0.133937	-0.179230	0.597069
3788	1.919899	-3.839522	8.871299	-0.071887	0.228500	-0.454673	-0.345037	0.405514	-1.242990	0.776258	-0.136075	-0.177833	0.589307
3789	1.468710	-4.027306	9.065863	0.035129	0.241741	-0.415251	-0.337103	0.401077	-1.245495	0.782165	-0.136755	-0.174776	0.582211
3790	1.149002	-4.071969	8.830144	0.040177	0.240573	-0.367425	-0.329435	0.397226	-1.249049	0.787292	-0.137590	-0.171591	0.576018
3791	1.457238	-4.042066	9.176337	0.067288	0.249093	-0.270114	-0.320980	0.394778	-1.247752	0.791514	-0.138324	-0.167629	0.571202
3792	1.372592	-3.844590	8.941192	0.068806	0.229457	-0.195072	-0.313438	0.388832	-1.250836	0.794625	-0.139157	-0.163793	0.567784
3793	1.063138	-3.694898	8.576757	-0.036203	0.185461	-0.178814	-0.307627	0.387692	-1.249334	0.797245	-0.141095	-0.161756	0.564205
3794	1.118604	-4.028845	8.684474	-0.050342	0.122051	-0.064335	-0.302749	0.389819	-1.249858	0.798177	-0.143030	-0.160602	0.562728
3795	0.747116	-3.919109	8.373796	-0.086759	0.041733	0.005848	-0.298655	0.389053	-1.250865	0.798086	-0.144762	-0.160904	0.562328
3796	0.737077	-4.324604	8.771274	-0.103149	0.069973	0.152744	-0.296545	0.390384	-1.256464	0.796227	-0.147645	-0.160552	0.564311
3797	0.987609	-4.361232	9.607200	0.029103	0.019178	0.311894	-0.294446	0.395124	-1.259012	0.792925	-0.148272	-0.159005	0.569212
3798	0.938893	-3.748102	8.797186	0.234075	-0.071307	0.372964	-0.295229	0.392086	-1.259233	0.789032	-0.144883	-0.156413	0.576171
3799	1.069146	-3.961766	8.793166	0.195591	-0.003108	0.478465	-0.297069	0.389455	-1.257958	0.784123	-0.143115	-0.152836	0.584218
3800	0.951084	-4.124114	8.747445	0.235244	0.015896	0.514108	-0.294680	0.384958	-1.258396	0.778682	-0.141126	-0.148414	0.593052
3801	1.431008	-4.848436	8.820585	0.126799	0.038316	0.434267	-0.295193	0.379644	-1.256687	0.774057	-0.140764	-0.145153	0.599960
3802	0.753897	-3.911633	9.033430	-0.233296	-0.108638	0.140557	-0.295995	0.383150	-1.257101	0.771291	-0.143433	-0.149291	0.601871
3803	-0.481154	-4.222908	8.839029	-0.179963	-0.011570	0.184954	-0.295360	0.391478	-1.256844	0.768583	-0.146533	-0.151154	0.604119
3804	-0.699641	-3.649135	9.266047	-0.153218	0.040036	0.336559	-0.292201	0.394635	-1.258117	0.763937	-0.150306	-0.151491	0.608982
3805	0.937059	-2.803757	10.344843	0.118404	-0.000031	0.329662	-0.290104	0.399578	-1.257315	0.760348	-0.149379	-0.149048	0.614282
3806	1.780278	-2.992396	9.910020	0.431690	0.042909	-0.003430	-0.290210	0.390982	-1.258523	0.761722	-0.143292	-0.143144	0.615432
3807	0.410114	-2.939667	9.131080	0.262566	0.095928	-0.196033	-0.285821	0.379754	-1.258663	0.765250	-0.139715	-0.139006	0.612821
3808	0.394174	-3.207021	8.533297	0.186033	0.140999	-0.319727	-0.281570	0.370548	-1.255795	0.770063	-0.137685	-0.135488	0.608021
3809	0.434537	-3.536403	8.491289	0.050263	0.061834	-0.472715	-0.278650	0.365220	-1.256934	0.776184	-0.136186	-0.135212	0.600591
3810	0.355484	-3.596102	8.402667	-0.076671	-0.000533	-0.583116	-0.276002	0.362364	-1.256386	0.782954	-0.135771	-0.137744	0.591250
3811	0.127051	-4.122078	8.707705	-0.245453	-0.010342	-0.532367	-0.275740	0.363610	-1.262501	0.788593	-0.137867	-0.142232	0.582138
3812	0.549012	-3.859533	8.937696	-0.224329	-0.033546	-0.520181	-0.276017	0.368026	-1.260619	0.793906	-0.139511	-0.146824	0.573318
3813	0.713495	-4.113858	8.773774	-0.148267	-0.080298	-0.545018	-0.277069	0.366892	-1.264789	0.799540	-0.139207	-0.151300	0.564327
3814	0.157545	-4.182199	8.776486	-0.218522	-0.139424	-0.552564	-0.278662	0.369830	-1.263875	0.804719	-0.139432	-0.157546	0.555126
3815	-0.536371	-5.185006	9.829002	-0.110225	-0.155539	-0.296660	-0.282232	0.371992	-1.263631	0.807263	-0.138507	-0.162038	0.550351
3816	-0.106939	-4.784118	8.695891	0.189755	-0.176992	0.062112	-0.290267	0.365635	-1.257456	0.806477	-0.133658	-0.162674	0.552511
3817	1.401258	-4.115959	8.631225	-0.356919	0.165402	0.235511	-0.288951	0.366978	-1.256626	0.803480	-0.142023	-0.163249	0.554616
3818	2.320623	-2.875878	9.107385	-0.040730	0.333717	0.012758	-0.280921	0.375176	-1.264214	0.804093	-0.146336	-0.158384	0.554017
3819	3.031025	-3.411573	8.926231	-0.027534	0.199298	-0.370112	-0.270487	0.373158	-1.265468	0.808797	-0.147698	-0.156577	0.547282
3820	1.294929	-2.976943	9.779481	-0.522526	0.179442	-0.746298	-0.264566	0.379581	-1.266268	0.815848	-0.155728	-0.161603	0.532940
3821	-0.056048	-3.540243	10.416202	0.145742	0.073473	-0.478468	-0.256402	0.386663	-1.267741	0.821689	-0.152427	-0.160292	0.525262
3822	0.782613	-3.209659	8.749819	0.327367	0.076874	-0.265856	-0.252407	0.374441	-1.266570	0.825744	-0.146988	-0.156414	0.521609
3823	2.013591	-3.226171	8.652928	0.145036	0.089106	-0.244515	-0.251593	0.366700	-1.263483	0.829085	-0.144556	-0.154114	0.517659
3824	1.936135	-3.591666	8.672565	-0.015117	0.124845	-0.306642	-0.248150	0.363013	-1.263907	0.832613	-0.145137	-0.153107	0.512103
3825	1.589885	-3.680445	8.961061	-0.045164	0.233098	-0.308623	-0.241818	0.364591	-1.266203	0.836435	-0.147091	-0.150583	0.506028
3826	1.292235	-4.001431	8.593320	-0.010475	0.219705	-0.259888	-0.231256	0.364102	-1.267543	0.839711	-0.148693	-0.147798	0.500930
3827	1.270182	-3.797893	9.033972	-0.078716	0.252082	-0.261677	-0.222811	0.365194	-1.268942	0.842923	-0.151528	-0.145146	0.495432
3828	1.418879	-4.263698	8.673797	0.141093	0.239140	-0.202726	-0.214622	0.363486	-1.269358	0.846067	-0.150916	-0.140351	0.491627
3829	1.152378	-4.222468	8.181528	-0.066371	0.320993	-0.169189	-0.205645	0.363000	-1.269209	0.848502	-0.154504	-0.136130	0.487485
3830	0.725974	-4.502000	8.738575	-0.107191	0.239063	-0.070733	-0.195492	0.366689	-1.270278	0.849522	-0.158447	-0.133362	0.485204
3831	0.412389	-4.750373	9.154435	-0.185025	0.221446	0.111100	-0.185208	0.371288	-1.274797	0.848513	-0.163880	-0.131091	0.485781
3832	1.108302	-4.495077	8.615469	0.100194	0.229119	0.115429	-0.178352	0.374105	-1.277060	0.848318	-0.164691	-0.125882	0.487224
3833	1.052294	-3.549481	8.363523	0.020685	0.296924	-0.064759	-0.169901	0.373555	-1.279715	0.849831	-0.166912	-0.120937	0.485080
3834	-0.293514	-4.566555	9.304684	-0.123392	0.134315	-0.156996	-0.160010	0.376397	-1.280005	0.851273	-0.169919	-0.120405	0.481628
3835	-1.190770	-4.667882	8.445142	0.078222	0.051090	-0.033788	-0.158428	0.377190	-1.279731	0.852046	-0.168941	-0.118923	0.480972
3836	-0.114309	-3.449252	8.656713	-0.322741	-0.023978	0.135694	-0.154205	0.377361	-1.279239	0.849558	-0.174510	-0.122018	0.482606
3837	0.533575	-3.908093	11.414257	-0.231080	0.194416	-0.030786	-0.152525	0.389558	-1.278871	0.849576	-0.180149	-0.121051	0.480742
3838	-0.047276	-3.642047	10.248758	0.298642	0.146572	-0.326337	-0.145133	0.389724	-1.281357	0.854123	-0.175674	-0.116893	0.475341
3839	-0.572664	-3.309505	8.651223	0.241939	0.142321	-0.356461	-0.140225	0.381541	-1.281273	0.858729	-0.171958	-0.113360	0.469217
3840	-0.353000	-3.502206	7.934949	0.148068	0.077476	-0.355425	-0.137310	0.377857	-1.281289	0.862754	-0.169325	-0.111885	0.463105
3841	-0.001055	-3.483734	7.471456	-0.145010	-0.052193	-0.389068	-0.132544	0.372696	-1.279369	0.865781	-0.170406	-0.115370	0.456151
3842	-0.105010	-4.162706	8.628685	-0.330824	-0.148813	-0.392013	-0.134424	0.383595	-1.279535	0.867869	-0.173856	-0.122319	0.449015
3843	-0.468241	-4.528444	9.462703	-0.258942	-0.247282	-0.304819	-0.141178	0.391413	-1.280012	0.869114	-0.175372	-0.129884	0.443865
3844	-0.112341	-4.381197	9.530276	-0.111876	-0.246062	-0.015342	-0.148057	0.396597	-1.280838	0.868236	-0.175081	-0.135232	0.444100
3845	0.305762	-4.849466	8.526125	0.267570	-0.249519	-0.033673	-0.157282	0.391503	-1.280092	0.868816	-0.168166	-0.137172	0.445043
3846	1.070508	-4.039421	8.733623	-0.273341	-0.104297	0.023703	-0.166123	0.389985	-1.277899	0.867400	-0.172036	-0.141366	0.445013
3847	1.753595	-3.687142	9.348827	-0.075850	0.066129	0.069438	-0.165223	0.398340	-1.279114	0.866756	-0.174134	-0.140555	0.445708
3848	1.778172	-2.936806	8.061061	0.054826	0.160578	-0.290258	-0.163758	0.393979	-1.278468	0.869984	-0.173782	-0.138321	0.440221
3849	2.151876	-3.587581	10.258059	-0.393913	0.126176	-0.415764	-0.157968	0.400145	-1.280077	0.872637	-0.180478	-0.140978	0.431345
3850	0.426028	-3.594646	10.031863	0.150440	0.023292	-0.460303	-0.154803	0.401192	-1.280347	0.877210	-0.176739	-0.140952	0.423554
3851	0.887943	-3.867964	8.786899	0.389963	0.056587	-0.287004	-0.152930	0.392656	-1.280105	0.881214	-0.169428	-0.137587	0.419315
3852	1.823324	-3.491828	8.109956	0.153589	0.118781	-0.220362	-0.148948	0.385010	-1.278254	0.883933	-0.167102	-0.134970	0.415358
3853	1.603235	-3.947260	8.433972	-0.080969	0.131210	-0.264278	-0.147228	0.383228	-1.274987	0.886275	-0.168747	-0.134171	0.409926
3854	1.293114	-3.986812	8.963894	-0.073562	0.171428	-0.198519	-0.139840	0.384603	-1.275563	0.888129	-0.170913	-0.132428	0.405559
3855	1.432024	-4.149347	8.954941	0.064533	0.228787	-0.169452	-0.134563	0.385736	-1.275588	0.890393	-0.171004	-0.128407	0.401832
3856	1.373037	-4.058230	8.499952	0.072667	0.281130	-0.126636	-0.123207	0.384604	-1.280033	0.892393	-0.171634	-0.123272	0.398723
3857	1.257951	-4.201073	8.752627	-0.048356	0.311591	-0.105577	-0.114098	0.384392	-1.279877	0.893893	-0.174557	-0.118474	0.395537
3858	1.208603	-4.541719	9.389096	0.022824	0.325633	-0.073428	-0.103934	0.384472	-1.281329	0.895326	-0.176539	-0.112754	0.393081
3859	1.366542	-4.684572	8.624822	0.199024	0.199390	-0.086070	-0.096004	0.381081	-1.280859	0.897207	-0.174206	-0.107979	0.391169
3860	0.488990	-3.627675	8.277030	-0.145826	0.112810	-0.264364	-0.091254	0.381548	-1.281701	0.899017	-0.177125	-0.108040	0.385646
3861	-0.419177	-4.343100	9.289515	-0.118079	0.050957	-0.236178	-0.089165	0.389263	-1.280410	0.900577	-0.179026	-0.108897	0.380856
3862	-0.715614	-4.110640	8.965774	0.050944	-0.080188	0.018191	-0.088644	0.391470	-1.280078	0.900475	-0.177532	-0.109912	0.381505
3863	0.229501	-3.656600	8.793984	-0.012154	-0.019312	0.233876	-0.090351	0.388383	-1.277215	0.898650	-0.178048	-0.109501	0.385664
3864	0.365764	-3.814251	9.511787	0.095988	-0.056371	0.152602	-0.091400	0.386215	-1.278742	0.897703	-0.176213	-0.109260	0.388768
3865	0.180579	-3.579778	9.133678	0.146926	-0.057145	0.200537	-0.096143	0.382649	-1.276260	0.896583	-0.173490	-0.108394	0.392799
3866	0.601734	-3.577006	9.002168	0.130024	-0.049165	0.160662	-0.099022	0.374396	-1.277560	0.895679	-0.171112	-0.107724	0.396075
3867	0.428014	-3.580134	9.218293	0.098433	-0.077009	0.125055	-0.101656	0.372216	-1.276930	0.894915	-0.168916	-0.107849	0.398702
3868	0.555177	-3.636080	9.232244	0.155970	-0.104900	0.122379	-0.103758	0.368742	-1.275010	0.894262	-0.165546	-0.108092	0.401505
3869	0.677965	-3.507656	9.025646	0.235570	-0.130417	0.102988	-0.107695	0.361005	-1.273473	0.893982	-0.160402	-0.108145	0.404194
3870	0.866150	-3.946002	9.066015	0.241271	-0.075316	0.034376	-0.110982	0.356629	-1.273574	0.894338	-0.155548	-0.107451	0.405485
3871	0.356097	-4.069380	8.675825	0.231713	-0.107979	-0.016129	-0.115050	0.348509	-1.273384	0.895003	-0.150421	-0.107514	0.405936
3872	0.049534	-4.125914	8.690914	0.104537	-0.067569	0.103151	-0.118343	0.345896	-1.271423	0.894361	-0.148218	-0.107585	0.408137
3873	0.524826	-3.670680	8.610602	0.088121	-0.089093	0.106377	-0.121629	0.340562	-1.266072	0.893604	-0.146127	-0.108094	0.410408
3874	1.371636	-2.817864	8.986368	-0.161017	-0.005173	0.010422	-0.124005	0.340628	-1.266578	0.893050	-0.148976	-0.109502	0.410215
3875	1.268709	-2.926315	11.003391	-0.156230	0.153187	-0.349276	-0.120330	0.347950	-1.267992	0.895816	-0.152161	-0.109056	0.403073
3876	0.564677	-2.980434	10.243289	0.386075	0.225166	-0.488392	-0.113987	0.345782	-1.270808	0.901379	-0.145979	-0.103404	0.394351
3877	-0.094094	-2.788684	8.488684	0.168096	0.139519	-0.626477	-0.106041	0.336630	-1.267847	0.907081	-0.142634	-0.101316	0.382876
3878	-0.271121	-3.049121	9.101376	-0.049717	0.044066	-0.508385	-0.099706	0.337095	-1.270179	0.910913	-0.142835	-0.102358	0.373307
3879	0.168389	-3.014475	8.845030	-0.023458	-0.060737	-0.431266	-0.099180	0.337923	-1.270426	0.913965	-0.141840	-0.104755	0.365481
3880	0.727461	-3.346578	8.835807	-0.291004	-0.157761	-0.337354	-0.101439	0.343037	-1.272778	0.915268	-0.145291	-0.110735	0.359044
3881	1.083698	-2.796442	8.486371	-0.130805	-0.190531	-0.107294	-0.106867	0.348421	-1.271609	0.915283	-0.145994	-0.115366	0.357257
3882	1.148179	-6.251703	8.610687	-0.025084	-0.152260	-0.110128	-0.113730	0.347983	-1.269939	0.915671	-0.145106	-0.118671	0.355538
3883	-1.156026	-2.681681	8.975178	-1.099435	0.269083	-0.117524	-0.112717	0.362928	-1.273488	0.913756	-0.166865	-0.121724	0.349842
3884	2.241052	-3.362600	10.759727	-0.212322	0.247490	0.421879	-0.104856	0.383136	-1.276680	0.910655	-0.173481	-0.117304	0.356162
3885	1.157167	-3.328950	9.970459	0.206432	-0.155269	-0.229811	-0.108531	0.376276	-1.277257	0.912678	-0.168010	-0.119340	0.352917
3886	1.420405	-3.324284	8.953175	0.146060	0.005470	-0.027436	-0.110646	0.377000	-1.276407	0.913406	-0.165312	-0.118320	0.352650
3887	1.690334	-3.656889	7.924199	0.256064	0.012745	0.002994	-0.111145	0.367124	-1.276047	0.914307	-0.160641	-0.116193	0.353179
3888	2.234746	-3.440655	8.271420	-0.214598	0.074303	-0.056575	-0.112055	0.362735	-1.277914	0.914202	-0.164949	-0.116555	0.351342
3889	2.095011	-3.773169	9.494737	-0.104159	0.217341	-0.193214	-0.106004	0.369521	-1.276431	0.915768	-0.167796	-0.113943	0.346743
3890	1.585263	-3.860180	8.663824	0.136201	0.250336	-0.153214	-0.097810	0.366435	-1.277425	0.917866	-0.166680	-0.108947	0.343322
3891	1.537734	-4.040669	8.586707	-0.048945	0.321471	-0.216974	-0.087260	0.369987	-1.279038	0.919924	-0.169180	-0.104141	0.338043
3892	1.349028	-4.238234	8.967506	-0.014838	0.323558	-0.146087	-0.077764	0.372264	-1.278540	0.921534	-0.171327	-0.098805	0.334155
3893	1.060104	-4.369721	8.723760	0.059623	0.264649	-0.112560	-0.068521	0.371014	-1.275610	0.923048	-0.171676	-0.093986	0.331175
3894	1.375118	-4.431929	9.099739	-0.008513	0.108566	-0.150980	-0.062718	0.372373	-1.273895	0.924240	-0.172264	-0.092579	0.327925
3895	0.981899	-4.021646	8.410656	-0.045711	0.096128	-0.309340	-0.058503	0.375171	-1.272651	0.926312	-0.173093	-0.092278	0.321667
3896	-1.094635	-3.646674	8.507780	-0.357060	-0.049810	-0.200302	-0.059451	0.383716	-1.274241	0.926257	-0.179006	-0.096216	0.317407
3897	-1.509289	-3.794925	9.011246	-0.351361	-0.202778	0.233789	-0.065167	0.397044	-1.273350	0.923117	-0.184667	-0.101362	0.321680
3898	-0.197193	-3.351106	9.885747	-0.259042	-0.099945	0.497865	-0.068881	0.403436	-1.275378	0.918701	-0.189794	-0.103064	0.330673
3899	0.438457	-3.147735	10.652253	0.168587	-0.228140	0.365607	-0.077589	0.402106	-1.275454	0.916466	-0.185860	-0.104700	0.338503
3900	0.927444	-3.012734	9.816613	0.384894	-0.015464	0.325118	-0.080202	0.392825	-1.274649	0.915645	-0.179368	-0.101188	0.345227
3901	0.556504	-2.810836	8.727839	0.172356	-0.028560	0.061011	-0.082817	0.384239	-1.273822	0.915847	-0.175986	-0.100245	0.346705
3902	-0.326051	-3.283186	8.644151	0.015103	-0.095179	0.109815	-0.085454	0.383470	-1.274084	0.914972	-0.175266	-0.101520	0.349001
3903	-0.444071	-3.411526	8.826826	0.010942	-0.222170	0.209802	-0.090595	0.381089	-1.274368	0.913147	-0.173803	-0.104657	0.353556
3904	0.077030	-4.154450	9.544004	-0.052681	-0.172541	0.376026	-0.098517	0.381854	-1.275590	0.909940	-0.174322	-0.106893	0.360824
3905	0.702938	-3.706184	9.540572	0.055893	-0.099196	0.433261	-0.102476	0.381976	-1.277012	0.906830	-0.173378	-0.106652	0.369086
3906	1.090399	-3.412792	9.015923	0.185715	-0.053946	0.230534	-0.106423	0.377274	-1.274307	0.905672	-0.170096	-0.105481	0.373765
3907	1.017364	-3.564641	8.716375	0.174033	-0.043609	0.131576	-0.110103	0.371777	-1.273638	0.905253	-0.166736	-0.104420	0.376579
3908	0.844232	-3.640607	8.658686	-0.115290	-0.017467	0.017717	-0.109829	0.367932	-1.270018	0.904726	-0.168724	-0.105568	0.376640
3909	0.465700	-3.950783	9.602530	-0.108252	-0.000755	-0.008603	-0.109582	0.373485	-1.269711	0.904495	-0.170508	-0.106330	0.376177
3910	0.806461	-3.879534	8.996460	0.129409	0.027001	-0.004126	-0.109873	0.370642	-1.269634	0.905054	-0.168357	-0.104904	0.376203
3911	0.727560	-3.856723	8.709856	0.013726	-0.002006	-0.057696	-0.110929	0.371186	-1.274153	0.905599	-0.167833	-0.104951	0.375110
3912	0.584190	-3.793759	8.979365	-0.063322	0.008415	-0.002152	-0.111594	0.372882	-1.274626	0.905449	-0.169034	-0.105304	0.374834
3913	0.702514	-3.900844	8.940480	-0.019694	0.003868	-0.018862	-0.111331	0.373348	-1.277022	0.905599	-0.169254	-0.105372	0.374354
3914	0.815978	-3.874509	8.972646	-0.081021	0.006788	-0.013758	-0.109749	0.374141	-1.276747	0.905469	-0.170738	-0.105925	0.373836
3915	0.840738	-4.009979	9.051447	0.023971	0.015306	-0.034594	-0.110287	0.377502	-1.277169	0.905906	-0.170228	-0.105531	0.373121
3916	0.792202	-3.933220	8.746113	0.002818	0.015512	-0.050558	-0.110023	0.377445	-1.274900	0.906356	-0.170182	-0.105424	0.372080
3917	0.933317	-3.945212	8.851622	-0.023858	0.026231	-0.061215	-0.110290	0.378246	-1.273133	0.906845	-0.170575	-0.105300	0.370741
3918	0.732564	-3.837196	8.883157	-0.015805	-0.014475	-0.066715	-0.110157	0.378334	-1.277145	0.907282	-0.170609	-0.105931	0.369474
3919	0.946238	-3.852733	8.923527	0.002894	0.036865	-0.050462	-0.109633	0.379413	-1.276180	0.907801	-0.170621	-0.105394	0.368346
3920	0.847205	-3.873951	8.889359	-0.023255	0.030335	-0.083273	-0.108053	0.380744	-1.275086	0.908425	-0.171086	-0.105322	0.366607
3921	0.624543	-3.994491	8.979712	-0.003433	-0.033236	-0.095059	-0.108589	0.383526	-1.274456	0.909094	-0.170615	-0.106266	0.364892
3922	0.684483	-3.600185	8.966541	0.027902	-0.044551	-0.057931	-0.111494	0.383265	-1.272291	0.909546	-0.169655	-0.107093	0.363971
3923	0.797758	-3.903948	9.155231	0.022916	0.005375	-0.064717	-0.110832	0.382530	-1.271252	0.910160	-0.169048	-0.107041	0.362730
3924	0.443858	-3.667649	9.075197	0.052073	-0.050731	-0.087901	-0.110297	0.380136	-1.270532	0.910893	-0.167539	-0.107905	0.361332
3925	0.764762	-3.695792	9.229669	0.035973	-0.016986	-0.018850	-0.111880	0.379730	-1.269456	0.911168	-0.166631	-0.108002	0.361030
3926	0.564074	-3.845074	9.190941	0.041985	-0.019109	-0.075375	-0.111483	0.379636	-1.271871	0.911839	-0.165560	-0.108320	0.359731
3927	0.325707	-3.820286	9.063096	0.043573	-0.009426	0.036141	-0.113594	0.379110	-1.271061	0.911754	-0.164705	-0.108024	0.360426
3928	0.692402	-3.769962	8.866977	0.013821	-0.007884	0.072227	-0.112269	0.377199	-1.267927	0.911289	-0.164547	-0.107853	0.361725
3929	0.692926	-3.789366	8.910462	-0.011499	-0.029453	0.072893	-0.114383	0.377338	-1.265758	0.910708	-0.164644	-0.108200	0.363036
3930	0.664392	-3.780150	9.140577	-0.028546	-0.036557	0.102853	-0.115840	0.379021	-1.264886	0.909812	-0.165115	-0.108757	0.364899
3931	0.785132	-3.760970	9.129696	0.035042	-0.029269	0.081854	-0.117156	0.378077	-1.271053	0.909314	-0.164390	-0.108730	0.366472
3932	0.769019	-3.724882	8.859360	0.024793	-0.026214	0.062400	-0.118342	0.377239	-1.269729	0.908906	-0.163877	-0.108844	0.367680
3933	0.672458	-3.724194	8.979142	-0.045566	-0.030494	0.067475	-0.120062	0.378381	-1.269271	0.908240	-0.164584	-0.109481	0.368818
3934	0.669410	-3.784911	9.164836	-0.022564	-0.027113	0.082597	-0.120857	0.379379	-1.269498	0.907520	-0.164967	-0.109892	0.370294
3935	0.744681	-3.681607	9.098974	0.020330	-0.035880	0.092381	-0.123756	0.377627	-1.269119	0.906870	-0.164493	-0.110054	0.372045
3936	0.808683	-3.743563	9.024385	0.012168	-0.030700	0.095915	-0.124547	0.377125	-1.270731	0.906150	-0.164248	-0.110230	0.373851
3937	0.754320	-3.696007	8.991069	-0.008213	-0.012876	0.087135	-0.124812	0.377388	-1.269784	0.905489	-0.164451	-0.110209	0.375366
3938	0.802891	-3.695121	9.031063	-0.020722	-0.023513	0.081712	-0.126000	0.377783	-1.273770	0.904777	-0.164822	-0.110547	0.376818
3939	0.765051	-3.734640	9.075931	-0.000261	-0.017419	0.057954	-0.127054	0.377426	-1.275374	0.904348	-0.164781	-0.110648	0.377834
3940	0.827426	-3.699523	9.099241	-0.001703	-0.015320	0.044686	-0.127845	0.376885	-1.275249	0.903993	-0.164787	-0.110816	0.378632
3941	0.941487	-3.721736	9.013854	0.001270	0.008808	0.005044	-0.129168	0.377244	-1.271343	0.904027	-0.164794	-0.110616	0.378606
3942	0.749779	-3.715510	8.964602	-0.026558	0.018303	-0.029419	-0.129168	0.377531	-1.271735	0.904225	-0.165340	-0.110608	0.377896
3943	0.696379	-3.692194	9.083131	-0.027481	0.013908	0.004153	-0.128115	0.378617	-1.271579	0.904182	-0.165903	-0.110535	0.377774
3944	0.794281	-3.753535	9.004764	-0.018321	0.022099	-0.000203	-0.127320	0.377638	-1.272154	0.904193	-0.166393	-0.110301	0.377599
3945	0.822501	-3.721476	8.935588	-0.054370	0.025288	0.002350	-0.127590	0.379449	-1.271960	0.904098	-0.167523	-0.110238	0.377346
3946	0.827123	-3.801472	9.126476	-0.055457	0.039230	-0.022320	-0.126410	0.382194	-1.271485	0.904187	-0.168765	-0.110048	0.376634
3947	0.702964	-3.794030	8.990232	-0.018920	0.036471	-0.042527	-0.123638	0.382422	-1.272045	0.904572	-0.169238	-0.109671	0.375607
3948	0.674911	-3.838225	9.035436	-0.037191	0.033409	-0.032872	-0.123245	0.383686	-1.272945	0.904787	-0.170082	-0.109484	0.374762
3949	0.650404	-3.819248	9.068237	-0.004501	0.036612	-0.043354	-0.120868	0.383470	-1.271909	0.905223	-0.170297	-0.108997	0.373751
3950	0.591806	-3.805754	9.013386	0.000338	0.015763	-0.025777	-0.121007	0.385689	-1.271436	0.905474	-0.170345	-0.108822	0.373171
3951	0.606510	-3.820055	8.975435	-0.016934	0.028734	-0.016909	-0.120083	0.385952	-1.271706	0.905652	-0.170789	-0.108476	0.372638
3952	0.587071	-3.929629	9.033430	0.000236	0.013006	-0.022253	-0.119818	0.385701	-1.273188	0.905866	-0.170825	-0.108342	0.372139
3953	0.578756	-3.878808	9.023164	0.015881	0.005544	-0.002802	-0.119423	0.385989	-1.273986	0.905998	-0.170542	-0.108119	0.372013
3954	0.603450	-3.902633	9.019288	0.032483	-0.010711	0.013055	-0.119413	0.382494	-1.273295	0.906008	-0.169893	-0.108055	0.372304
3955	0.598427	-3.893015	9.023875	0.026017	-0.005606	0.020141	-0.119814	0.384335	-1.274302	0.905977	-0.169402	-0.107878	0.372654
3956	0.793666	-3.734136	8.932392	0.015631	0.003560	0.005974	-0.119946	0.384301	-1.272696	0.906014	-0.169150	-0.107704	0.372729
3957	0.795760	-3.821468	9.043831	-0.006564	0.009803	-0.038259	-0.119942	0.382895	-1.272072	0.906341	-0.169235	-0.107698	0.371896
3958	0.520241	-3.845877	9.117395	0.013408	-0.014676	-0.048902	-0.119284	0.383742	-1.273256	0.906738	-0.168769	-0.108056	0.371035
3959	0.286691	-4.024868	9.227110	0.120387	-0.041296	-0.015086	-0.120862	0.381371	-1.271441	0.907205	-0.166237	-0.107940	0.371071
3960	0.096470	-3.999215	9.004461	0.189622	-0.082256	0.082164	-0.124149	0.376874	-1.272349	0.907065	-0.162356	-0.107775	0.373174
3961	0.234599	-3.889917	8.930855	0.195438	-0.118779	0.195078	-0.128087	0.368836	-1.269884	0.906007	-0.158369	-0.107784	0.377430
3962	0.470780	-3.827378	8.918375	0.202053	-0.165168	0.276083	-0.132290	0.361421	-1.270072	0.904202	-0.154044	-0.108399	0.383325
3963	0.944201	-3.508096	8.920864	0.118494	-0.141727	0.307680	-0.137161	0.355805	-1.262971	0.901914	-0.151514	-0.109055	0.389489
3964	1.239713	-3.449298	9.256823	0.064726	-0.092436	0.238793	-0.140846	0.352332	-1.265715	0.900048	-0.150134	-0.109521	0.394180
3965	1.459652	-3.319102	9.132618	0.083180	-0.028317	0.097758	-0.145328	0.350220	-1.266265	0.899503	-0.148630	-0.109069	0.396116
3966	1.764796	-3.313568	9.113056	-0.000645	0.064405	-0.084099	-0.145455	0.349256	-1.272715	0.900313	-0.148956	-0.108195	0.394389
3967	1.299168	-3.317177	8.968826	-0.080230	0.124141	-0.227081	-0.141359	0.348233	-1.274667	0.902164	-0.150853	-0.107303	0.389653
3968	-1.451897	1.162181	8.624380	-2.328532	0.697801	0.753063	-0.124293	0.382144	-1.283683	0.889592	-0.199642	-0.110494	0.395676
3969	0.062867	-5.827149	12.901912	-0.170927	0.411370	0.925825	-0.092925	0.400678	-1.285594	0.882383	-0.207796	-0.100722	0.409971
3970	0.688170	-4.726357	9.158072	0.471896	-0.029123	-0.098835	-0.090790	0.393096	-1.284789	0.885088	-0.199017	-0.097800	0.409201
3971	-0.871053	-3.888237	7.953423	0.316070	0.001327	0.049733	-0.086017	0.385863	-1.283603	0.885994	-0.193402	-0.094898	0.410615
3972	-0.876039	-4.402771	9.261677	0.388469	-0.099389	0.588595	-0.089983	0.387787	-1.284700	0.882422	-0.186797	-0.091207	0.422043
3973	1.203110	-4.687901	9.024356	0.429732	-0.105965	0.118797	-0.093604	0.362289	-1.285870	0.882858	-0.178428	-0.088931	0.425225
3974	0.431062	-3.114356	10.052635	0.568352	-0.557529	-0.844572	-0.106237	0.348352	-1.284563	0.890883	-0.162104	-0.096949	0.413100
3975	0.458667	-2.883486	7.977016	0.416138	-0.492649	-0.789787	-0.120170	0.326705	-1.279473	0.897686	-0.148910	-0.104753	0.401264
3976	0.541774	-3.146541	8.077826	0.004199	-0.064489	-0.554952	-0.124267	0.328127	-1.276706	0.902004	-0.147143	-0.107539	0.391374
3977	0.512737	-3.744089	8.919034	-0.413682	-0.017938	-0.638173	-0.125224	0.339020	-1.277419	0.905703	-0.152959	-0.112888	0.378896
3978	-0.168462	-3.477222	9.743339	-0.085761	0.005491	-0.108196	-0.126423	0.342814	-1.277819	0.906300	-0.154304	-0.113789	0.376646
3979	0.616599	-3.581988	9.070224	0.016000	0.022661	0.096303	-0.125897	0.343640	-1.277933	0.905738	-0.154306	-0.112841	0.378280
3980	0.887074	-3.543103	9.025278	-0.098408	0.030364	0.034048	-0.125901	0.344692	-1.275224	0.905272	-0.156389	-0.112951	0.378505
3981	0.629781	-3.732223	9.225801	-0.016326	0.010794	-0.009964	-0.123288	0.353785	-1.273762	0.905383	-0.156657	-0.112793	0.378178
3982	0.770297	-3.637456	9.048882	0.025208	0.029030	0.022079	-0.123296	0.356221	-1.270741	0.905395	-0.156465	-0.112027	0.378456
3983	0.751777	-3.569835	8.982819	-0.026322	0.020304	-0.038253	-0.125276	0.355480	-1.266729	0.905707	-0.156930	-0.111863	0.377564
3984	0.724098	-3.628585	9.054619	-0.077517	0.043819	-0.071851	-0.126342	0.358854	-1.267145	0.906131	-0.158498	-0.111901	0.375875
3985	0.726565	-3.507174	9.068220	-0.076608	0.047385	-0.071832	-0.124638	0.362842	-1.266770	0.906591	-0.160007	-0.111731	0.374175
3986	0.514024	-3.778027	9.111879	-0.119758	0.032039	-0.041949	-0.123732	0.369285	-1.269518	0.906621	-0.162318	-0.112201	0.372964
3987	0.351994	-3.664452	9.163815	-0.033672	0.012998	-0.033815	-0.122947	0.371931	-1.270380	0.906849	-0.162892	-0.112193	0.372160
3988	0.695653	-3.549007	8.990567	-0.029857	0.022209	0.027181	-0.123739	0.371586	-1.266636	0.906630	-0.163654	-0.111945	0.372435
3989	0.697491	-3.745572	9.098008	-0.063689	0.018720	0.012913	-0.122951	0.372850	-1.267943	0.906422	-0.164921	-0.111905	0.372393
3990	0.446035	-3.653044	9.089595	-0.029778	-0.023771	0.016335	-0.124282	0.376792	-1.268605	0.906180	-0.165315	-0.112525	0.372622
3991	0.645766	-3.586313	9.071152	-0.032964	-0.026830	0.067536	-0.126128	0.376344	-1.271540	0.905563	-0.165808	-0.112890	0.373790
3992	1.020526	-3.637749	9.251519	-0.005352	0.021714	-0.015255	-0.125608	0.378981	-1.271730	0.905739	-0.166027	-0.112609	0.373351
3993	0.889083	-3.635298	9.078986	0.037202	0.042483	-0.121929	-0.124677	0.376587	-1.271416	0.906924	-0.165325	-0.111837	0.371011
3994	0.517177	-3.710017	9.005560	0.011294	0.045000	-0.161691	-0.122564	0.376527	-1.270907	0.908289	-0.165086	-0.111491	0.367869
3995	0.369165	-3.702996	8.986525	-0.019435	0.025130	-0.160114	-0.122039	0.377628	-1.270878	0.909510	-0.165210	-0.111561	0.364761
3996	0.419156	-3.643824	9.076667	-0.066542	0.020924	-0.149695	-0.119932	0.379545	-1.271644	0.910456	-0.166234	-0.112180	0.361734
3997	0.341983	-3.650071	9.153772	-0.068290	-0.000183	-0.087935	-0.120996	0.381764	-1.270223	0.910918	-0.167231	-0.112802	0.359913
3998	0.359778	-3.809946	9.174780	-0.041072	-0.017357	-0.031376	-0.121403	0.385519	-1.269698	0.910999	-0.167779	-0.113539	0.359221
3999	0.308772	-4.718554	10.301671	0.068267	0.005672	-0.349133	-0.113508	0.394559	-1.271240	0.913776	-0.165765	-0.113923	0.352925
4000	1.214530	-3.750975	7.051223	0.186241	-0.072412	0.079355	-0.119014	0.381614	-1.271722	0.913696	-0.162026	-0.113686	0.354942
4001	0.785993	-3.743922	9.509880	-0.420457	0.089883	0.105932	-0.117726	0.392456	-1.272462	0.911795	-0.170584	-0.114516	0.355551
4002	0.546915	-3.898746	9.556664	0.038034	-0.032558	0.035918	-0.119316	0.394427	-1.271846	0.911623	-0.169735	-0.114738	0.356327
4003	0.592179	-3.883460	8.640919	-0.053765	-0.006854	0.042879	-0.120245	0.395999	-1.272722	0.911163	-0.170776	-0.114927	0.356945
4004	0.732807	-3.798320	9.205393	-0.056805	-0.008062	0.019827	-0.120512	0.397287	-1.274016	0.910838	-0.171793	-0.115433	0.357123
4005	0.747897	-3.856322	9.013743	0.026778	-0.003111	-0.008166	-0.123152	0.396760	-1.272664	0.911026	-0.171272	-0.115153	0.356983
4006	0.582270	-3.820495	8.969881	-0.000665	-0.009081	0.007660	-0.122360	0.397005	-1.271997	0.910980	-0.171232	-0.115317	0.357068
4007	0.698963	-3.832937	9.012065	0.011598	-0.009275	0.020048	-0.123806	0.394824	-1.272585	0.910899	-0.171012	-0.115156	0.357430
4008	0.709292	-3.859446	9.046278	0.016641	-0.014872	0.032403	-0.124476	0.397854	-1.270474	0.910722	-0.170672	-0.115218	0.358025
4009	1.038268	-3.817059	9.133073	0.027614	-0.003124	-0.006463	-0.122361	0.397310	-1.273191	0.910901	-0.170137	-0.114929	0.357917
4010	0.790841	-3.836133	8.928261	0.016133	-0.001290	-0.013500	-0.124208	0.396632	-1.272121	0.911081	-0.169797	-0.114904	0.357628
4011	0.823538	-3.762714	9.003324	0.014269	0.007502	-0.009925	-0.127239	0.394874	-1.271340	0.911263	-0.169573	-0.114535	0.357389
4012	0.888598	-3.878051	8.926763	-0.004312	0.024398	-0.052319	-0.125124	0.393986	-1.271125	0.911708	-0.169700	-0.114319	0.356260
4013	0.835933	-3.777053	9.001405	-0.029795	0.042467	-0.072612	-0.123680	0.396239	-1.267592	0.912265	-0.170383	-0.113848	0.354656
4014	0.727225	-3.798446	8.971755	-0.028906	0.044222	-0.071688	-0.123684	0.397491	-1.267552	0.912805	-0.171056	-0.113511	0.353047
4015	0.730553	-3.958582	9.013983	-0.025120	0.042650	-0.078754	-0.122236	0.398988	-1.267521	0.913413	-0.171646	-0.113026	0.351339
4016	0.604328	-3.951166	8.990798	-0.005578	0.037252	-0.069858	-0.120258	0.400268	-1.270714	0.913999	-0.171847	-0.112645	0.349836
4017	0.524422	-3.957473	8.969139	0.016458	0.006068	-0.023998	-0.120391	0.400404	-1.270440	0.914277	-0.171559	-0.112342	0.349348
4018	0.486235	-3.865929	8.964870	-0.002467	0.010367	0.011338	-0.118410	0.400529	-1.271797	0.914244	-0.171697	-0.112151	0.349429
4019	0.708716	-3.847331	8.940267	-0.006988	-0.003005	-0.024174	-0.119996	0.400942	-1.270026	0.914421	-0.171782	-0.112172	0.348917
4020	0.642752	-3.935906	8.977421	0.001841	-0.010179	-0.018871	-0.118016	0.401046	-1.270447	0.914567	-0.171630	-0.112430	0.348525
4021	0.704830	-3.881374	9.029459	-0.028349	0.007718	0.002350	-0.118940	0.401082	-1.271104	0.914508	-0.172247	-0.112313	0.348413
4022	0.660581	-3.857910	8.977380	-0.016200	0.017967	-0.012566	-0.118411	0.400641	-1.270589	0.914610	-0.172635	-0.112161	0.348002
4023	0.627599	-3.902197	8.995956	-0.024559	-0.003595	-0.006533	-0.118945	0.402953	-1.273853	0.914599	-0.173089	-0.112252	0.347776
4024	0.727136	-3.793593	8.974123	-0.039879	0.013977	-0.002958	-0.119741	0.404528	-1.274998	0.914543	-0.173903	-0.112305	0.347500
4025	0.708809	-3.842469	9.000405	-0.027828	0.008204	-0.017097	-0.117365	0.404475	-1.275027	0.914620	-0.174471	-0.112241	0.347033
4026	0.651906	-3.906611	8.991922	-0.041751	0.017424	0.000615	-0.116318	0.406966	-1.269342	0.914540	-0.175353	-0.112230	0.346803
4027	0.637886	-3.931138	9.001305	-0.006882	0.020105	-0.024008	-0.115660	0.407973	-1.271458	0.914764	-0.175608	-0.111826	0.346214
4028	0.581717	-4.043820	8.918597	0.018651	-0.003240	-0.006377	-0.115793	0.408394	-1.271443	0.914897	-0.175225	-0.111798	0.346065
4029	0.691616	-3.842789	8.925266	0.010493	-0.004173	0.028922	-0.116321	0.408288	-1.272376	0.914759	-0.175119	-0.111531	0.346569
4030	0.782479	-3.894940	8.974348	0.001982	0.027190	-0.016814	-0.117411	0.407151	-1.272772	0.914973	-0.175229	-0.111100	0.346087
4031	0.715947	-3.959256	8.984826	-0.004748	0.036412	-0.032673	-0.116614	0.405718	-1.271757	0.915297	-0.175546	-0.110418	0.345286
4032	0.661063	-3.882580	8.970530	0.001147	0.020150	-0.020372	-0.113975	0.406215	-1.271771	0.915517	-0.175614	-0.110133	0.344760
4033	0.663664	-4.018465	8.935532	0.017216	0.027183	-0.047677	-0.112924	0.407658	-1.268928	0.915998	-0.175437	-0.109523	0.343764
4034	0.631839	-3.887973	8.890246	-0.020737	0.029377	-0.041591	-0.112655	0.406255	-1.268708	0.916306	-0.175923	-0.109293	0.342768
4035	0.623636	-3.941102	9.029825	-0.011392	0.019120	-0.057621	-0.112096	0.408126	-1.269488	0.916734	-0.176195	-0.109062	0.341555
4036	0.627550	-3.911916	8.919008	0.002958	0.028040	-0.053982	-0.111308	0.409668	-1.270785	0.917204	-0.176210	-0.108738	0.340385
4037	0.585066	-3.961227	8.966214	-0.009554	0.026243	-0.057559	-0.110776	0.408405	-1.270831	0.917649	-0.176504	-0.108363	0.339152
4038	0.562199	-3.903384	8.996366	-0.005051	0.011291	-0.026696	-0.111042	0.408979	-1.271345	0.917867	-0.176610	-0.108304	0.338526
4039	0.696341	-3.951926	8.964745	0.000453	0.018522	-0.029311	-0.111047	0.410491	-1.270494	0.918136	-0.176731	-0.107903	0.337859
4040	0.670730	-3.899002	8.862472	-0.010277	0.022028	-0.031085	-0.111577	0.411198	-1.270466	0.918388	-0.176997	-0.107698	0.337101
4041	0.607524	-3.975371	9.082541	0.000203	0.005896	-0.022302	-0.110512	0.408402	-1.270968	0.918580	-0.177055	-0.107507	0.336607
4042	0.671113	-3.901411	8.968404	0.008930	0.018111	-0.009834	-0.109459	0.409361	-1.271351	0.918747	-0.176987	-0.107169	0.336295
4043	0.641994	-3.911657	8.890568	0.006994	0.007336	-0.006364	-0.110251	0.409400	-1.272277	0.918859	-0.176965	-0.106852	0.336102
4044	0.662244	-3.940407	8.982867	-0.002105	0.007175	-0.002863	-0.109983	0.407991	-1.271790	0.918915	-0.177041	-0.106765	0.335935
4045	0.631957	-3.897683	8.866255	-0.011373	0.003338	0.007781	-0.110284	0.408648	-1.272271	0.918858	-0.177362	-0.106598	0.335977
4046	0.653335	-3.979811	8.978247	-0.013224	0.003282	0.009539	-0.111350	0.411750	-1.272963	0.918784	-0.177643	-0.106613	0.336026
4047	0.587237	-3.937313	9.033663	0.004950	-0.008795	0.000690	-0.111610	0.410498	-1.272732	0.918805	-0.177569	-0.106585	0.336015
4048	0.516444	-3.931329	8.906288	0.008631	-0.036929	0.060657	-0.111874	0.410044	-1.270871	0.918378	-0.177287	-0.107010	0.337193
4049	0.557607	-4.034945	9.009421	0.016743	-0.043925	0.058862	-0.112399	0.408937	-1.270632	0.917972	-0.176891	-0.107338	0.338401
4050	0.668852	-3.797491	8.905141	0.002377	-0.046603	0.090595	-0.113718	0.408398	-1.270099	0.917296	-0.176722	-0.107877	0.340148
4051	0.769530	-3.856341	8.954405	-0.061748	-0.012870	0.071139	-0.116098	0.409601	-1.271639	0.916592	-0.177995	-0.108130	0.341300
4052	0.730859	-3.956543	9.120049	0.007737	-0.020127	0.028883	-0.118479	0.411197	-1.272096	0.916408	-0.177773	-0.108364	0.341834
4053	0.689807	-3.882069	8.867912	0.004862	-0.008880	0.004204	-0.117555	0.411342	-1.273306	0.916405	-0.177702	-0.108332	0.341888
4054	0.625371	-4.028859	9.021082	-0.006389	-0.025328	0.018226	-0.118609	0.410661	-1.272914	0.916233	-0.177681	-0.108795	0.342213
4055	0.652077	-3.931298	8.886381	0.020526	-0.023412	0.021852	-0.119663	0.409863	-1.273463	0.916133	-0.177265	-0.108861	0.342675
4056	0.639057	-4.004350	8.905787	0.005905	-0.021088	0.030667	-0.121906	0.408909	-1.272129	0.915928	-0.177075	-0.109118	0.343240
4057	0.769023	-3.926724	9.116181	-0.022632	0.009934	0.025435	-0.122836	0.410738	-1.272061	0.915722	-0.177685	-0.108862	0.343555
4058	0.857896	-3.912992	8.955136	0.056555	0.007044	0.025648	-0.122569	0.409756	-1.271961	0.915792	-0.176749	-0.108273	0.344037
4059	0.710856	-3.969072	8.845145	0.047600	-0.007182	0.022030	-0.123096	0.409178	-1.270502	0.915820	-0.175945	-0.107870	0.344500
4060	0.768711	-3.946172	8.894885	0.016554	-0.022010	0.035968	-0.123622	0.408670	-1.272117	0.915614	-0.175563	-0.108052	0.345187
4061	0.908366	-3.892658	8.951718	0.002912	-0.009841	0.043042	-0.124939	0.407568	-1.271335	0.915333	-0.175601	-0.107946	0.345945
4062	0.896033	-3.873458	9.004146	0.027956	0.010540	0.018497	-0.123616	0.406710	-1.271645	0.915355	-0.175197	-0.107515	0.346224
4063	0.690770	-3.925740	8.897154	0.002780	0.012089	0.018478	-0.122429	0.407412	-1.273108	0.915291	-0.175332	-0.107105	0.346453
4064	0.629443	-3.776367	8.836380	0.047650	-0.007025	0.087463	-0.123616	0.406876	-1.272843	0.914865	-0.174594	-0.106616	0.348097
4065	0.837788	-3.983738	9.046515	-0.018548	0.051242	0.082282	-0.123608	0.404239	-1.273195	0.914363	-0.175524	-0.105423	0.349309
4066	0.665826	-3.591189	9.250083	-0.057645	0.095669	0.070083	-0.121240	0.407086	-1.272195	0.913898	-0.177389	-0.103851	0.350055
4067	0.453845	-3.925165	9.072803	0.117169	0.039531	-0.081725	-0.119388	0.405928	-1.272119	0.914994	-0.175401	-0.102496	0.348589
4068	0.415886	-3.751108	8.894623	-0.012488	0.051759	-0.009553	-0.118327	0.404329	-1.270176	0.915153	-0.175967	-0.101689	0.348123
4069	0.531888	-3.739297	8.871617	-0.052202	0.017581	-0.078880	-0.117016	0.407378	-1.270896	0.915584	-0.176930	-0.101902	0.346437
4070	0.365958	-3.805419	8.854990	-0.004887	-0.037284	-0.073739	-0.117282	0.407910	-1.269539	0.916031	-0.176607	-0.102899	0.345122
4071	0.461412	-3.864377	8.783751	0.002719	-0.121779	-0.069852	-0.121502	0.406372	-1.271145	0.916298	-0.175625	-0.105244	0.344205
4072	0.577141	-4.733623	9.246351	-0.035367	-0.070027	0.017883	-0.123615	0.406432	-1.271653	0.915932	-0.175824	-0.106728	0.344620
4073	0.747890	-3.788718	9.434607	-0.090194	0.068923	0.205944	-0.122309	0.411086	-1.269514	0.914360	-0.178455	-0.105254	0.347882
4074	0.826414	-3.719413	8.649444	0.189320	-0.013609	-0.028874	-0.122957	0.406771	-1.268841	0.915231	-0.174833	-0.104308	0.347715
4075	0.714554	-3.937468	8.681353	-0.083842	0.042896	-0.034641	-0.123878	0.405660	-1.268063	0.915293	-0.176657	-0.104134	0.346680
4076	0.796670	-4.049981	9.418818	-0.003058	0.030949	-0.098149	-0.120975	0.406602	-1.269538	0.916054	-0.176718	-0.103956	0.344687
4077	0.919691	-3.989555	8.856522	0.096862	0.052081	-0.127775	-0.119650	0.405203	-1.270534	0.917406	-0.175096	-0.102711	0.342283
