# Supplementary material for: Identification of Haptic Based Guiding Using Hard Reins
Source: PLoS One. 2015 Jul 22;10(7):e0132020. doi: 10.1371/journal.pone.0132020 (PMC4511788; doi:10.1371/journal.pone.0132020)
Supplement: S8 File — (ZIP) [file pone.0132020.s008.zip › Exp2_MotionData1/Subject1/path3/T2/fc2.txt]

// Start Time: 0
// Sample rate: 25.0Hz
// Scenario: 4.9
// Firmware Version: 2.6.1
Counter	Acc_X	Acc_Y	Acc_Z	Gyr_X	Gyr_Y	Gyr_Z	Mag_X	Mag_Y	Mag_Z	Quat_w	Quat_x	Quat_y	Quat_z
7936	8.524849	-0.431959	4.677606	-0.562477	-0.027386	-0.019067	-0.573723	-0.188977	-0.635333	0.789565	0.152085	-0.531252	0.266888
7937	8.578449	-0.437554	4.609941	-0.567746	-0.014996	0.009118	-0.574705	-0.187997	-0.635593	0.792822	0.143642	-0.533590	0.257063
7938	8.640520	-0.427704	4.701566	-0.531131	0.040808	-0.003172	-0.574988	-0.187157	-0.636139	0.795921	0.137747	-0.534512	0.248661
7939	8.591862	-0.465865	4.733468	-0.538360	0.042572	0.003793	-0.574993	-0.185757	-0.637517	0.799477	0.129541	-0.535590	0.239162
7940	8.577605	-0.446564	4.713942	-0.542029	0.022534	0.029528	-0.574998	-0.184499	-0.638339	0.802041	0.123175	-0.536816	0.231056
7941	8.597082	-0.466215	4.682724	-0.569245	0.037252	0.010545	-0.572771	-0.182129	-0.639167	0.805323	0.114449	-0.537961	0.221257
7942	8.577477	-0.514331	4.697784	-0.550020	0.073404	-0.012464	-0.572490	-0.182124	-0.640839	0.808420	0.108146	-0.538171	0.212447
7943	8.525414	-0.600150	4.834120	-0.540024	0.076061	-0.014160	-0.570386	-0.183378	-0.642817	0.811893	0.100000	-0.538320	0.202588
7944	8.561756	-0.445360	4.890334	-0.543739	0.073464	-0.023010	-0.569690	-0.182541	-0.643371	0.814792	0.093883	-0.538343	0.193617
7945	8.406948	-0.492578	4.912814	-0.545625	0.068175	-0.037192	-0.569546	-0.182807	-0.647551	0.818014	0.085951	-0.538409	0.183252
7946	8.248307	-0.516333	4.819058	-0.542328	0.017832	-0.052799	-0.569547	-0.182388	-0.647546	0.820189	0.080357	-0.539142	0.173659
7947	8.494526	-0.542171	4.799687	-0.546136	-0.008218	-0.056174	-0.568834	-0.185598	-0.647864	0.822383	0.072918	-0.540244	0.162803
7948	8.480415	-0.455118	4.793902	-0.537093	-0.026505	-0.031178	-0.568688	-0.187559	-0.645797	0.823768	0.067305	-0.541581	0.153510
7949	8.655350	-0.311730	4.712333	-0.544308	-0.045868	0.024647	-0.570631	-0.191471	-0.642899	0.825032	0.059185	-0.543232	0.143936
7950	8.502098	-0.020860	4.697211	-0.555172	-0.047858	0.050193	-0.571462	-0.193429	-0.641104	0.825748	0.052439	-0.544949	0.135726
7951	8.453570	-0.059127	4.712200	-0.553471	-0.066779	0.048545	-0.574804	-0.197057	-0.638749	0.826474	0.044055	-0.546820	0.126444
7952	8.642982	-0.296866	4.758092	-0.547923	-0.063335	0.064518	-0.576766	-0.196364	-0.635943	0.826766	0.037299	-0.548655	0.118505
7953	8.597300	-0.345195	4.712784	-0.555123	-0.055197	0.064371	-0.579571	-0.194407	-0.634926	0.827339	0.028756	-0.550177	0.109490
7954	8.554216	-0.354907	4.662209	-0.553300	-0.040536	0.035986	-0.581242	-0.195799	-0.635067	0.827740	0.022162	-0.551500	0.101009
7955	8.568918	-0.396864	4.923611	-0.546222	-0.056653	0.020229	-0.582654	-0.192728	-0.634328	0.828148	0.014322	-0.552825	0.091380
7956	8.680657	-0.611460	4.727725	-0.540139	-0.110714	0.018868	-0.587414	-0.191042	-0.634413	0.827590	0.008258	-0.555144	0.082718
7957	8.586384	-0.557415	4.773156	-0.559295	-0.068302	-0.078941	-0.590213	-0.190340	-0.633688	0.827790	0.001384	-0.556487	0.071307
7958	8.718822	-0.225454	4.660544	-0.549803	-0.062216	0.043287	-0.592871	-0.190484	-0.630328	0.827526	-0.005198	-0.557865	0.062934
7959	8.545605	0.114553	4.753631	-0.560493	0.003034	0.005610	-0.593851	-0.189920	-0.631428	0.828147	-0.012999	-0.557852	0.052957
7960	8.452763	-0.043927	4.823178	-0.548059	-0.009048	-0.061445	-0.595257	-0.187678	-0.633343	0.828373	-0.018453	-0.558230	0.042854
7961	8.718205	-0.249192	4.728465	-0.569543	0.047121	-0.081471	-0.594993	-0.183627	-0.634695	0.829314	-0.025349	-0.557326	0.031365
7962	8.499782	-0.508615	4.760646	-0.561113	0.051967	-0.028403	-0.593894	-0.178456	-0.637991	0.829951	-0.031435	-0.556529	0.021631
7963	8.437732	-0.247000	4.796470	-0.540172	0.062600	-0.019358	-0.594328	-0.174397	-0.641286	0.830794	-0.038454	-0.555130	0.011527
7964	8.394518	-0.261453	4.760446	-0.553100	0.030286	-0.026397	-0.593079	-0.171736	-0.645027	0.830966	-0.044419	-0.554544	0.001933
7965	8.441781	-0.411226	4.817627	-0.560487	0.019691	-0.046777	-0.591839	-0.167553	-0.644993	0.831082	-0.051365	-0.553703	-0.008767
7966	8.417745	-0.474176	4.774869	-0.560586	-0.003810	-0.038683	-0.592398	-0.166984	-0.647906	0.830637	-0.057309	-0.553545	-0.018609
7967	8.403141	-0.604878	4.728023	-0.557089	-0.045520	-0.011864	-0.591011	-0.164617	-0.647057	0.829809	-0.064531	-0.553567	-0.028573
7968	8.708243	-0.418556	4.686875	-0.540622	-0.025820	-0.001974	-0.590597	-0.163788	-0.644824	0.828939	-0.070542	-0.553602	-0.037549
7969	8.477493	-0.568615	4.804838	-0.553191	0.017813	-0.042269	-0.591720	-0.162527	-0.645777	0.828572	-0.077232	-0.552449	-0.048001
7970	8.526477	-0.484664	4.753095	-0.544222	-0.024067	0.002348	-0.590606	-0.161413	-0.645774	0.827512	-0.083339	-0.552302	-0.056926
7971	8.535886	-0.465134	4.793940	-0.536946	-0.045227	0.046797	-0.590465	-0.161975	-0.644667	0.826363	-0.090716	-0.551904	-0.065556
7972	8.587466	-0.461337	4.680266	-0.545866	-0.030919	0.064314	-0.590619	-0.158624	-0.644910	0.825102	-0.097520	-0.551637	-0.073441
7973	8.626756	-0.319117	4.661713	-0.557373	-0.001505	0.106489	-0.591189	-0.155262	-0.648489	0.824296	-0.105720	-0.550225	-0.081313
7974	8.449648	-0.552371	4.669385	-0.560228	0.024606	0.007149	-0.591334	-0.154005	-0.648893	0.823322	-0.112023	-0.549019	-0.090382
7975	8.387496	-0.565056	4.896736	-0.553077	0.011958	0.005516	-0.590491	-0.155123	-0.648911	0.822315	-0.118916	-0.547442	-0.099819
7976	8.483745	-0.827220	4.807715	-0.539134	-0.055052	-0.062921	-0.588826	-0.152907	-0.645003	0.820166	-0.124233	-0.547617	-0.109590
7977	8.519464	-0.843547	4.551729	-0.532055	-0.081009	-0.083892	-0.589514	-0.155982	-0.642803	0.817798	-0.129923	-0.547660	-0.119974
7978	8.639665	-1.192976	4.444320	-0.555531	-0.051771	-0.116209	-0.588382	-0.159622	-0.640065	0.815291	-0.134876	-0.547732	-0.130763
7979	8.873299	-0.604581	4.476102	-0.553745	-0.092258	-0.018507	-0.588366	-0.164240	-0.636215	0.812689	-0.141615	-0.547558	-0.140220
7980	8.876826	-0.416434	4.423257	-0.549882	-0.120439	0.107357	-0.590593	-0.167036	-0.633165	0.809840	-0.149070	-0.548005	-0.147065
7981	8.563366	-0.179078	4.191485	-0.544177	-0.080841	0.107158	-0.594228	-0.167314	-0.630912	0.807568	-0.156862	-0.547192	-0.154304
7982	8.846714	-0.485131	4.228349	-0.560849	-0.059617	-0.036462	-0.593381	-0.169553	-0.629550	0.804717	-0.162703	-0.546946	-0.163732
7983	8.855458	-0.654130	4.264050	-0.555154	-0.031865	-0.020664	-0.594220	-0.169980	-0.626486	0.802362	-0.169009	-0.545570	-0.173217
7984	8.923078	-0.800030	4.188268	-0.547714	-0.015790	-0.008292	-0.594767	-0.173335	-0.624289	0.799922	-0.174759	-0.544435	-0.182138
7985	8.789797	-0.631018	4.029505	-0.532889	0.028237	-0.003079	-0.595310	-0.177102	-0.624185	0.798168	-0.180599	-0.541982	-0.191223
7986	8.792067	-0.532013	4.405330	-0.567521	0.066975	-0.085114	-0.592219	-0.180594	-0.625498	0.796060	-0.185476	-0.539591	-0.201816
7987	8.445586	-0.432243	4.938668	-0.566829	-0.009036	-0.253688	-0.591089	-0.183388	-0.625257	0.792578	-0.189161	-0.538346	-0.214991
7988	8.670165	-0.440563	4.607436	-0.557810	-0.056375	-0.200153	-0.588435	-0.182838	-0.624715	0.788441	-0.193093	-0.538189	-0.226777
7989	8.830776	-0.886230	4.223181	-0.560519	-0.020048	-0.030563	-0.589835	-0.182275	-0.624977	0.785617	-0.199017	-0.536100	-0.236211
7990	8.770257	-0.499814	4.122301	-0.560309	-0.000577	0.009170	-0.590385	-0.184507	-0.624856	0.782811	-0.204924	-0.534095	-0.244858
7991	8.985695	-0.084778	4.238193	-0.540207	0.044584	-0.009357	-0.589522	-0.190372	-0.624367	0.780681	-0.210329	-0.530883	-0.253893
7992	8.790052	0.120198	4.356979	-0.547444	0.042564	0.016205	-0.588246	-0.194279	-0.625253	0.778244	-0.215840	-0.528111	-0.262388
7993	8.667847	-0.188057	4.406490	-0.561928	0.015116	0.066562	-0.588246	-0.194703	-0.623726	0.775956	-0.222388	-0.524804	-0.270215
7994	8.744397	-0.331007	4.424897	-0.539965	0.023774	0.094186	-0.588531	-0.193306	-0.623848	0.773592	-0.228659	-0.521909	-0.277276
7995	8.748278	-0.342388	4.540998	-0.545443	0.034817	0.071047	-0.589099	-0.191352	-0.623824	0.771471	-0.234767	-0.518253	-0.284836
7996	8.769748	-0.407769	4.541699	-0.559954	0.042183	0.061097	-0.590775	-0.191204	-0.625201	0.768852	-0.240851	-0.515000	-0.292630
7997	8.570141	-0.351324	4.478514	-0.543795	0.018813	0.044591	-0.589940	-0.189942	-0.627561	0.766287	-0.246630	-0.511611	-0.300388
7998	8.589185	-0.351232	4.512315	-0.563963	-0.002585	0.030335	-0.591336	-0.190355	-0.628390	0.762832	-0.252671	-0.509054	-0.308398
7999	8.700613	-0.381356	4.444847	-0.538522	0.005562	0.014681	-0.591056	-0.190640	-0.626724	0.759840	-0.258018	-0.505938	-0.316380
8000	8.593753	-0.418923	4.513064	-0.558493	0.016598	-0.001574	-0.590787	-0.187842	-0.628925	0.756227	-0.263483	-0.503163	-0.324847
8001	8.613148	-0.474867	4.475002	-0.560390	-0.002369	0.004712	-0.589392	-0.187431	-0.627539	0.752839	-0.268993	-0.499957	-0.333044
8002	8.680320	-0.501630	4.513871	-0.546819	-0.005960	-0.003061	-0.590514	-0.186733	-0.626967	0.748868	-0.274361	-0.497487	-0.341217
8003	8.661441	-0.448529	4.484309	-0.553084	0.019460	-0.020979	-0.589118	-0.186178	-0.626832	0.745422	-0.279241	-0.494022	-0.349732
8004	8.695002	-0.438863	4.517983	-0.562080	0.030237	-0.012297	-0.587435	-0.187577	-0.626999	0.741482	-0.284437	-0.490831	-0.358308
8005	8.641738	-0.414151	4.551606	-0.545760	0.027466	-0.013868	-0.587577	-0.186736	-0.627964	0.738064	-0.289104	-0.487141	-0.366571
8006	8.648521	-0.464728	4.585989	-0.563896	0.030221	-0.010565	-0.586604	-0.185057	-0.630042	0.733942	-0.294284	-0.483801	-0.375051
8007	8.597572	-0.505397	4.601008	-0.554717	0.040916	-0.003463	-0.586322	-0.185332	-0.631717	0.730542	-0.298970	-0.479664	-0.383208
8008	8.598040	-0.486385	4.550055	-0.560198	0.030053	0.005391	-0.584642	-0.186317	-0.630209	0.726381	-0.304191	-0.476135	-0.391324
8009	8.632459	-0.385306	4.517469	-0.536667	0.019154	0.003986	-0.585484	-0.185195	-0.631305	0.722802	-0.308747	-0.472300	-0.398955
8010	8.617868	-0.423908	4.513087	-0.562127	0.017535	-0.003387	-0.584646	-0.184914	-0.632422	0.718267	-0.313949	-0.468873	-0.407046
8011	8.689692	-0.496614	4.552462	-0.558443	0.015558	0.014364	-0.584514	-0.182960	-0.632820	0.714469	-0.318844	-0.464738	-0.414597
8012	8.636338	-0.544547	4.562733	-0.549465	0.004824	0.000364	-0.582984	-0.181008	-0.633369	0.709752	-0.323943	-0.461459	-0.422338
8013	8.636505	-0.525292	4.550437	-0.558565	0.001248	0.002052	-0.582703	-0.181145	-0.634347	0.705581	-0.328746	-0.457493	-0.429862
8014	8.661125	-0.496751	4.501761	-0.556732	0.015862	-0.020122	-0.582708	-0.180311	-0.633364	0.700570	-0.333599	-0.454018	-0.437928
8015	8.691149	-0.510396	4.668593	-0.549492	0.017659	-0.023590	-0.582425	-0.181149	-0.633374	0.696250	-0.337798	-0.449956	-0.445722
8016	8.632088	-0.462571	4.527997	-0.554924	0.008522	-0.006789	-0.581293	-0.183796	-0.635359	0.691135	-0.342739	-0.446394	-0.453426
8017	8.602658	-0.457159	4.590798	-0.564071	-0.004118	0.000251	-0.581016	-0.183098	-0.635772	0.686596	-0.347450	-0.442234	-0.460754
8018	8.641706	-0.501386	4.513920	-0.553341	-0.025635	-0.016294	-0.581306	-0.181150	-0.633801	0.680930	-0.352530	-0.439109	-0.468231
8019	8.685220	-0.482329	4.513649	-0.538664	-0.008701	-0.002945	-0.581722	-0.181988	-0.633249	0.676362	-0.356813	-0.435167	-0.475235
8020	8.613340	-0.404729	4.483884	-0.540515	-0.023273	0.014812	-0.580596	-0.183946	-0.632582	0.670947	-0.361898	-0.431805	-0.482082
8021	8.680519	-0.390291	4.541623	-0.565051	-0.014912	0.000332	-0.582692	-0.184220	-0.632708	0.666035	-0.366527	-0.427579	-0.489113
8022	8.655867	-0.486674	4.562061	-0.524216	-0.024133	0.001733	-0.583113	-0.183662	-0.632560	0.660454	-0.371222	-0.424380	-0.495879
8023	8.670571	-0.486948	4.533050	-0.565831	0.001273	0.003748	-0.583254	-0.183380	-0.633113	0.655575	-0.375632	-0.419807	-0.502876
8024	8.661103	-0.448255	4.527799	-0.558679	-0.003957	-0.019133	-0.581435	-0.183945	-0.632297	0.649544	-0.380332	-0.416052	-0.510236
8025	8.670674	-0.479760	4.523305	-0.562277	-0.004021	-0.010330	-0.582418	-0.182825	-0.632835	0.644368	-0.384532	-0.411587	-0.517225
8026	8.665418	-0.503620	4.567070	-0.542264	0.008615	-0.023450	-0.581300	-0.182544	-0.634233	0.638363	-0.388772	-0.407769	-0.524474
8027	8.651190	-0.486766	4.542739	-0.562128	0.015717	-0.001609	-0.582703	-0.181567	-0.633237	0.633308	-0.392739	-0.402882	-0.531379
8028	8.646384	-0.525536	4.521432	-0.545926	-0.001336	-0.017243	-0.579625	-0.182132	-0.633267	0.627105	-0.397105	-0.399002	-0.538372
8029	8.675197	-0.564381	4.521827	-0.544065	0.003130	-0.013710	-0.579763	-0.182408	-0.634104	0.621828	-0.400790	-0.394463	-0.545065
8030	8.698559	-0.525123	4.639753	-0.556611	0.024637	0.005478	-0.580041	-0.182404	-0.635216	0.615845	-0.405102	-0.389863	-0.551936
8031	8.612510	-0.631905	4.481588	-0.554882	-0.006159	0.021587	-0.579771	-0.180453	-0.634641	0.610667	-0.409218	-0.384939	-0.558076
8032	8.661033	-0.516068	4.504393	-0.567644	-0.013361	0.028583	-0.578784	-0.182124	-0.636475	0.604411	-0.414178	-0.380400	-0.564304
8033	8.680305	-0.584033	4.476130	-0.553253	-0.031320	0.014704	-0.579631	-0.180596	-0.633529	0.598843	-0.418421	-0.375771	-0.570182
8034	8.708844	-0.595993	4.524550	-0.560328	0.001151	0.014423	-0.580600	-0.182826	-0.633824	0.592451	-0.422931	-0.371165	-0.576514
8035	8.632015	-0.510991	4.514040	-0.542240	-0.017074	0.027128	-0.581577	-0.183385	-0.632987	0.587099	-0.426887	-0.366302	-0.582155
8036	8.699646	-0.516311	4.504344	-0.560405	-0.012401	0.018938	-0.582276	-0.183524	-0.632426	0.580521	-0.431499	-0.361728	-0.588181
8037	8.704247	-0.501614	4.540417	-0.533226	-0.020608	0.015769	-0.582407	-0.185622	-0.631055	0.574967	-0.435221	-0.357036	-0.593735
8038	8.673118	-0.521007	4.499599	-0.562257	-0.013208	0.009185	-0.582830	-0.185064	-0.630628	0.568118	-0.439700	-0.352445	-0.599740
8039	8.685333	-0.492116	4.494428	-0.549652	-0.018471	-0.012745	-0.583380	-0.186730	-0.632868	0.561968	-0.443292	-0.347709	-0.605625
8040	8.680563	-0.496980	4.484824	-0.548698	-0.015845	-0.004789	-0.583523	-0.186602	-0.629386	0.554920	-0.447455	-0.343345	-0.611525
8041	8.700000	-0.482664	4.474973	-0.557828	-0.020255	-0.010171	-0.584078	-0.187578	-0.629252	0.548587	-0.451081	-0.338433	-0.617285
8042	8.685912	-0.448956	4.440789	-0.560538	-0.018447	-0.009326	-0.583935	-0.188133	-0.630094	0.541227	-0.455275	-0.333907	-0.623140
8043	8.700299	-0.458667	4.448126	-0.560441	-0.004054	-0.006758	-0.583935	-0.188417	-0.628566	0.534890	-0.458651	-0.328683	-0.628887
8044	8.705388	-0.463759	4.411933	-0.555022	-0.013137	-0.001329	-0.582543	-0.187022	-0.629398	0.527587	-0.462672	-0.324009	-0.634511
8045	8.724205	-0.424700	4.493624	-0.562165	0.008490	0.001999	-0.582952	-0.189254	-0.629418	0.521296	-0.465860	-0.318484	-0.640150
8046	8.686646	-0.483487	4.330026	-0.543212	-0.013153	-0.005616	-0.585328	-0.189246	-0.630234	0.513925	-0.469634	-0.313916	-0.645586
8047	8.700521	-0.410369	4.442755	-0.553204	-0.005857	-0.010194	-0.584777	-0.187858	-0.628275	0.507343	-0.472735	-0.308705	-0.651020
8048	8.731803	-0.449275	4.435898	-0.564183	-0.012897	-0.022662	-0.584075	-0.188277	-0.628842	0.499433	-0.476509	-0.303943	-0.656601
8049	8.719476	-0.487771	4.450842	-0.560430	0.005085	-0.020968	-0.584082	-0.186883	-0.628271	0.492581	-0.479365	-0.298566	-0.662142
8050	8.700447	-0.429700	4.442971	-0.546757	0.014030	-0.020859	-0.585475	-0.187713	-0.629660	0.484902	-0.482514	-0.293668	-0.667690
8051	8.690698	-0.390778	4.473960	-0.547642	0.015771	-0.013801	-0.583789	-0.189668	-0.630251	0.478212	-0.485036	-0.288225	-0.673037
8052	8.680633	-0.409775	4.517678	-0.553069	0.023050	-0.019224	-0.583227	-0.190511	-0.628872	0.470429	-0.488027	-0.283064	-0.678528
8053	8.673676	-0.443894	4.464911	-0.560437	0.005081	-0.020972	-0.582672	-0.188685	-0.632894	0.463342	-0.490664	-0.277557	-0.683758
8054	8.700371	-0.400551	4.466808	-0.573144	0.003264	-0.012253	-0.581683	-0.190917	-0.633899	0.455233	-0.494033	-0.272166	-0.688927
8055	8.722018	-0.444260	4.455185	-0.551257	0.012107	-0.004974	-0.581974	-0.188688	-0.632482	0.448375	-0.496467	-0.266507	-0.693869
8056	8.704826	-0.468150	4.482053	-0.553157	0.008677	-0.023561	-0.582388	-0.190511	-0.629574	0.440222	-0.499409	-0.261378	-0.698911
8057	8.690924	-0.400657	4.440243	-0.535799	0.011975	0.001400	-0.581819	-0.192603	-0.630296	0.433496	-0.501631	-0.255820	-0.703565
8058	8.690694	-0.332601	4.502306	-0.556738	0.012148	-0.006802	-0.580846	-0.191349	-0.630291	0.425458	-0.504531	-0.250377	-0.708340
8059	8.685831	-0.347084	4.500058	-0.556781	0.002196	-0.002321	-0.582244	-0.191349	-0.629445	0.418313	-0.506941	-0.244597	-0.712880
8060	8.706726	-0.351399	4.603976	-0.553128	0.006658	0.000347	-0.582241	-0.192185	-0.629732	0.410284	-0.509810	-0.239115	-0.717346
8061	8.690960	-0.386144	4.442497	-0.553167	-0.005970	0.002193	-0.582240	-0.192182	-0.630846	0.403097	-0.512214	-0.233363	-0.721589
8062	8.705606	-0.328194	4.449080	-0.549563	-0.012346	0.008477	-0.583355	-0.193020	-0.629732	0.395037	-0.515253	-0.227942	-0.725605
8063	8.700709	-0.420217	4.413869	-0.540622	-0.022022	-0.022332	-0.583356	-0.193023	-0.628897	0.387445	-0.517569	-0.222713	-0.729663
8064	8.731968	-0.386387	4.444861	-0.555060	-0.009415	-0.013723	-0.584196	-0.193026	-0.627220	0.378927	-0.520388	-0.217359	-0.733734
8065	8.710266	-0.371721	4.449559	-0.564982	0.001426	-0.012139	-0.584334	-0.193302	-0.628057	0.371231	-0.522477	-0.211447	-0.737900
8066	8.705310	-0.405521	4.449943	-0.553204	0.001464	-0.022623	-0.583082	-0.191628	-0.628884	0.362559	-0.524963	-0.206074	-0.741955
8067	8.712644	-0.410491	4.435491	-0.557745	-0.005833	-0.010245	-0.584337	-0.192177	-0.630829	0.354838	-0.526992	-0.200258	-0.745833
8068	8.712515	-0.444321	4.435869	-0.525833	0.012017	-0.008216	-0.584199	-0.192186	-0.628186	0.346624	-0.529068	-0.195013	-0.749606
8069	8.702952	-0.400703	4.445060	-0.555054	-0.009427	-0.012846	-0.583919	-0.192187	-0.628188	0.338787	-0.531005	-0.189247	-0.753288
8070	8.719903	-0.410551	4.433066	-0.564053	0.001390	-0.008592	-0.583639	-0.192184	-0.629025	0.330040	-0.533380	-0.183456	-0.756917
8071	8.729277	-0.439472	4.455122	-0.562226	0.005933	-0.013909	-0.584760	-0.191766	-0.628177	0.322076	-0.535008	-0.177452	-0.760621
8072	8.690794	-0.424791	4.445345	-0.557663	0.012263	-0.019208	-0.585176	-0.192463	-0.628181	0.313195	-0.537011	-0.171748	-0.764219
8073	8.724598	-0.400779	4.454697	-0.545871	0.005824	-0.010174	-0.584623	-0.190927	-0.628865	0.305375	-0.538426	-0.165917	-0.767669
8074	8.681197	-0.429624	4.435747	-0.553133	0.012281	-0.023580	-0.583221	-0.192331	-0.627220	0.296401	-0.540261	-0.160284	-0.771086
8075	8.690794	-0.424791	4.445345	-0.558656	0.005173	-0.031561	-0.583500	-0.192186	-0.628748	0.288028	-0.541569	-0.154454	-0.774524
8076	8.650685	-0.420431	4.329371	-0.547728	0.012425	-0.042095	-0.583085	-0.190930	-0.629016	0.278756	-0.543183	-0.149061	-0.777836
8077	8.627443	-0.365731	4.551085	-0.547772	0.006004	-0.030564	-0.583926	-0.190227	-0.629838	0.270438	-0.544289	-0.143349	-0.781066
8078	8.685821	-0.482816	4.436334	-0.549674	-0.022965	-0.013598	-0.584480	-0.191342	-0.630123	0.261421	-0.546421	-0.137765	-0.783648
8079	8.710268	-0.405658	4.433024	-0.554087	0.005074	-0.022653	-0.583369	-0.190095	-0.628170	0.253076	-0.547473	-0.131847	-0.786665
8080	8.691074	-0.410476	4.416190	-0.535915	0.002234	-0.017119	-0.584476	-0.192461	-0.629300	0.244163	-0.549005	-0.126346	-0.789313
8081	8.729311	-0.391022	4.473911	-0.556704	0.019423	-0.013922	-0.584197	-0.192462	-0.629163	0.235890	-0.549739	-0.120193	-0.792273
8082	8.743641	-0.381295	4.497946	-0.558433	0.033833	-0.012258	-0.583636	-0.192457	-0.630977	0.226828	-0.550764	-0.114094	-0.795104
8083	8.692604	-0.385534	4.541554	-0.573099	0.017757	-0.021191	-0.583083	-0.191203	-0.630829	0.218187	-0.551449	-0.107739	-0.797929
8084	8.646772	-0.428893	4.517937	-0.546722	0.017561	-0.013818	-0.581969	-0.190089	-0.630965	0.209140	-0.552545	-0.101884	-0.800359
8085	8.680595	-0.419440	4.517786	-0.553053	0.017515	-0.005037	-0.582945	-0.190643	-0.631520	0.200916	-0.553048	-0.095646	-0.802884
8086	8.680648	-0.421823	4.508168	-0.562107	0.023014	-0.008724	-0.583633	-0.188707	-0.632162	0.191742	-0.554000	-0.089436	-0.805183
8087	8.656393	-0.433692	4.517998	-0.538474	0.026518	-0.010245	-0.581254	-0.188988	-0.633436	0.183552	-0.554165	-0.083433	-0.807619
8088	8.646815	-0.443388	4.503622	-0.567601	0.014010	-0.006973	-0.581399	-0.187872	-0.633006	0.174288	-0.555152	-0.077118	-0.809619
8089	8.675934	-0.426732	4.491316	-0.560351	0.006691	0.002012	-0.581541	-0.187171	-0.633833	0.165965	-0.555607	-0.070677	-0.811641
8090	8.663877	-0.448480	4.479493	-0.547699	-0.000507	-0.005762	-0.581261	-0.187455	-0.632724	0.156880	-0.556633	-0.064696	-0.813242
8091	8.699251	-0.418949	4.599928	-0.540419	0.003932	-0.002160	-0.580417	-0.188290	-0.634132	0.148655	-0.556934	-0.058621	-0.815039
8092	8.676602	-0.463634	4.387828	-0.554950	-0.005962	0.003923	-0.582093	-0.188987	-0.633012	0.139607	-0.557955	-0.052408	-0.816364
8093	8.718916	-0.453297	4.537463	-0.571397	-0.023099	0.014454	-0.581267	-0.186200	-0.632433	0.131229	-0.558679	-0.045706	-0.817660
8094	8.705335	-0.415153	4.440406	-0.551412	-0.016756	0.000501	-0.582106	-0.186200	-0.631869	0.122124	-0.559735	-0.039603	-0.818666
8095	8.690724	-0.439195	4.445527	-0.553175	-0.009558	0.002200	-0.582655	-0.188712	-0.631334	0.113714	-0.560051	-0.033295	-0.819941
8096	8.673599	-0.332247	4.526508	-0.569403	0.023083	-0.012339	-0.582094	-0.188849	-0.632732	0.104196	-0.560354	-0.026933	-0.821231
8097	8.703025	-0.107380	4.574700	-0.575008	0.017924	-0.035341	-0.581818	-0.188013	-0.632308	0.094897	-0.560103	-0.020632	-0.822711
8098	8.569694	-0.474498	4.475077	-0.550706	-0.000626	-0.091629	-0.579433	-0.190113	-0.632070	0.084252	-0.560580	-0.015499	-0.823658
8099	8.622781	-0.535427	4.446691	-0.566258	-0.017617	-0.097010	-0.580268	-0.191232	-0.630961	0.073986	-0.560718	-0.010088	-0.824633
8100	8.714519	-0.409984	4.503158	-0.542586	-0.019792	-0.066610	-0.577734	-0.195143	-0.631857	0.063819	-0.561354	-0.004828	-0.825098
8101	8.728727	-0.426823	4.529906	-0.562753	-0.028360	-0.104833	-0.578835	-0.199332	-0.630499	0.053430	-0.561513	0.000426	-0.825741
8102	8.604288	-0.342051	4.434893	-0.555486	-0.041209	-0.083448	-0.578823	-0.202405	-0.629696	0.042824	-0.562364	0.005693	-0.825761
8103	8.754473	-0.236792	4.414188	-0.560907	-0.068778	-0.018718	-0.578684	-0.202694	-0.626776	0.033851	-0.563031	0.011842	-0.825657
8104	8.751984	-0.227020	4.428579	-0.548958	-0.085721	0.054951	-0.578968	-0.202142	-0.624819	0.025606	-0.564450	0.018528	-0.824862
8105	8.697620	-0.217903	4.285993	-0.547984	-0.093167	0.080659	-0.581493	-0.200184	-0.624222	0.018402	-0.565362	0.025551	-0.824242
8106	8.832629	-0.417407	4.208302	-0.562864	-0.112184	0.000990	-0.584998	-0.198793	-0.620282	0.009122	-0.567127	0.031844	-0.822964
8107	8.997234	-0.278257	4.211361	-0.558836	-0.071198	0.052146	-0.585416	-0.199354	-0.619171	0.001288	-0.567566	0.038712	-0.822417
8108	8.987982	-0.394872	4.103944	-0.549363	-0.028238	0.078520	-0.585555	-0.200060	-0.616671	-0.006623	-0.567766	0.045670	-0.821896
8109	8.983528	-0.356361	4.074526	-0.552821	0.000612	0.078308	-0.589190	-0.200052	-0.616364	-0.014037	-0.566889	0.052718	-0.821985
8110	8.955194	-0.157923	4.089263	-0.553476	0.047472	0.078032	-0.589175	-0.203401	-0.616817	-0.022073	-0.565722	0.059717	-0.822134
8111	8.770968	-0.226402	4.160345	-0.545257	0.028983	0.122423	-0.588607	-0.205354	-0.617398	-0.028721	-0.564214	0.067100	-0.822396
8112	8.780036	-0.000559	4.343863	-0.545122	0.052251	0.139997	-0.590290	-0.204233	-0.617652	-0.035645	-0.562777	0.074650	-0.822459
8113	8.702050	-0.178829	4.355621	-0.543545	0.036475	0.088764	-0.590723	-0.200454	-0.620394	-0.042845	-0.561081	0.081569	-0.822617
8114	8.774117	-0.547454	4.221913	-0.552478	0.063804	0.060157	-0.590441	-0.200730	-0.621652	-0.051171	-0.559451	0.088317	-0.822555
8115	8.878833	-0.731148	4.322888	-0.566771	0.103550	0.056200	-0.589604	-0.200170	-0.622628	-0.059277	-0.556556	0.095163	-0.823211
8116	8.829256	-0.368133	4.355147	-0.557095	0.074888	0.033524	-0.585402	-0.201569	-0.624624	-0.068094	-0.554656	0.101669	-0.823033
8117	8.705132	-0.330150	4.507113	-0.549245	0.045420	-0.001617	-0.585118	-0.202407	-0.624635	-0.076838	-0.552719	0.107604	-0.822812
8118	8.604629	-0.490666	4.629850	-0.571077	0.033708	0.006999	-0.583583	-0.201568	-0.626170	-0.086138	-0.551391	0.114084	-0.821908
8119	8.598020	-0.374784	4.604403	-0.538380	0.031690	0.014486	-0.585834	-0.197644	-0.629453	-0.094450	-0.549524	0.119980	-0.821405
8120	8.488111	-0.450602	4.735873	-0.552999	0.044787	-0.033574	-0.585572	-0.193172	-0.631497	-0.104214	-0.548010	0.125672	-0.820385
8121	8.467225	-0.615972	4.549280	-0.569401	0.043335	-0.063852	-0.584199	-0.186747	-0.633669	-0.114154	-0.545931	0.131137	-0.819592
8122	8.570680	-0.601823	4.597309	-0.549627	0.013551	-0.066955	-0.582246	-0.185348	-0.636036	-0.124312	-0.544876	0.136452	-0.817947
8123	8.718121	-0.641719	4.549232	-0.569596	0.016399	-0.070718	-0.580845	-0.186193	-0.634663	-0.134262	-0.543099	0.141853	-0.816637
8124	8.721202	-0.516232	4.523665	-0.557760	0.023557	-0.070605	-0.579582	-0.187311	-0.635242	-0.144561	-0.541722	0.147207	-0.814843
8125	8.631828	-0.438038	4.571237	-0.565834	0.037922	-0.061952	-0.578732	-0.190108	-0.634163	-0.154353	-0.539423	0.152520	-0.813594
8126	8.680342	-0.630034	4.447670	-0.547797	-0.001983	-0.042043	-0.579015	-0.189268	-0.634710	-0.163957	-0.538262	0.158070	-0.811422
8127	8.740733	-0.497144	4.504096	-0.556896	-0.009306	-0.023500	-0.579715	-0.188844	-0.635814	-0.172842	-0.536498	0.163747	-0.809619
8128	8.671341	-0.409924	4.469388	-0.551318	-0.013366	0.023475	-0.579008	-0.190805	-0.634169	-0.181340	-0.535166	0.170064	-0.807336
8129	8.676841	-0.381414	4.396575	-0.567795	-0.014747	-0.013856	-0.579289	-0.190526	-0.634024	-0.190127	-0.533296	0.175976	-0.805282
8130	8.741626	-0.371824	4.449539	-0.560539	-0.020278	-0.003110	-0.581804	-0.191223	-0.632481	-0.199079	-0.531999	0.182147	-0.802600
8131	8.686114	-0.293904	4.487403	-0.545979	-0.012228	-0.004761	-0.581244	-0.191364	-0.632486	-0.207453	-0.530013	0.187722	-0.800506
8132	8.666775	-0.371322	4.454466	-0.564161	-0.014800	-0.010278	-0.581523	-0.191642	-0.632766	-0.216524	-0.528508	0.193815	-0.797642
8133	8.702801	-0.436855	4.445484	-0.569542	0.001559	-0.022827	-0.580968	-0.190809	-0.631508	-0.225438	-0.526142	0.199443	-0.795346
8134	8.734461	-0.371839	4.439884	-0.532245	-0.004292	0.007738	-0.582090	-0.189969	-0.631630	-0.233867	-0.524408	0.205132	-0.792605
8135	8.731786	-0.391003	4.464263	-0.547811	-0.016705	-0.006527	-0.582645	-0.191087	-0.630663	-0.242167	-0.522241	0.210596	-0.790107
8136	8.637461	-0.424179	4.474425	-0.564107	-0.001195	-0.020991	-0.583060	-0.192063	-0.630948	-0.251337	-0.520301	0.216430	-0.786940
8137	8.729111	-0.410167	4.488643	-0.546032	-0.012951	-0.024226	-0.582650	-0.190110	-0.630652	-0.259854	-0.518031	0.221589	-0.784231
8138	8.685969	-0.390744	4.459489	-0.560483	-0.003940	-0.017378	-0.582644	-0.191649	-0.629694	-0.268849	-0.516004	0.227367	-0.780874
8139	8.666626	-0.390592	4.464346	-0.540426	-0.013402	0.021835	-0.584185	-0.190808	-0.629673	-0.276523	-0.513438	0.232840	-0.778268
8140	8.733997	-0.473269	4.450681	-0.540425	-0.013364	0.018300	-0.584601	-0.191645	-0.629679	-0.284645	-0.511384	0.238678	-0.774917
8141	8.699311	-0.491717	4.557248	-0.543877	0.015427	0.023376	-0.583489	-0.190536	-0.628005	-0.292404	-0.508227	0.243983	-0.772449
8142	8.666444	-0.487403	4.441264	-0.554852	0.002914	0.018016	-0.584606	-0.190387	-0.629944	-0.300680	-0.505721	0.249902	-0.769016
8143	8.782056	-0.424924	4.500818	-0.545756	0.004614	0.026102	-0.583925	-0.185916	-0.631852	-0.308296	-0.502590	0.255250	-0.766292
8144	8.700153	-0.448770	4.469783	-0.547656	0.015868	-0.022662	-0.584771	-0.184099	-0.632105	-0.317111	-0.500018	0.260518	-0.762596
8145	8.595932	-0.501079	4.501917	-0.560335	0.015833	-0.013994	-0.582534	-0.183960	-0.633513	-0.325471	-0.496703	0.265534	-0.759504
8146	8.714867	-0.584791	4.374631	-0.549589	-0.012102	-0.017215	-0.580441	-0.182989	-0.632963	-0.333990	-0.494392	0.271013	-0.755367
8147	8.612441	-0.665702	4.472321	-0.553222	0.007139	-0.052797	-0.580020	-0.183126	-0.634081	-0.342739	-0.491340	0.275520	-0.751801
8148	8.719092	-0.584334	4.451941	-0.528728	-0.011239	-0.024056	-0.578484	-0.182851	-0.633951	-0.351073	-0.489068	0.280554	-0.747563
8149	8.669156	-0.577825	4.669396	-0.571708	-0.067150	0.002304	-0.577638	-0.184673	-0.632306	-0.358675	-0.486564	0.286314	-0.743392
8150	8.336479	-0.401498	4.706533	-0.555721	-0.040673	-0.147223	-0.576508	-0.187328	-0.632203	-0.368843	-0.485126	0.290693	-0.737635
8151	8.859684	-0.556631	4.386205	-0.554471	-0.013911	-0.111000	-0.575943	-0.189006	-0.631528	-0.378174	-0.482456	0.294609	-0.733094
8152	8.529510	-0.518078	4.035862	-0.558054	-0.207441	-0.032051	-0.577341	-0.189428	-0.629573	-0.385575	-0.482624	0.301325	-0.726368
8153	8.874913	-0.533091	4.301353	-0.553834	-0.046119	-0.135555	-0.577194	-0.191249	-0.627922	-0.394978	-0.480476	0.305141	-0.721127
8154	8.943134	-0.374062	4.294655	-0.543187	-0.085848	-0.129844	-0.578168	-0.192647	-0.626536	-0.404267	-0.479435	0.309688	-0.714705
8155	8.935028	-0.215278	4.172082	-0.546510	-0.083022	-0.041411	-0.579710	-0.192800	-0.621096	-0.411931	-0.477161	0.314509	-0.709728
8156	8.745852	-0.252114	4.274229	-0.546460	-0.081361	-0.029084	-0.583053	-0.195864	-0.620963	-0.419730	-0.475278	0.319959	-0.703963
8157	8.780326	-0.141384	4.239120	-0.546582	-0.060901	-0.098190	-0.585851	-0.195866	-0.618435	-0.428244	-0.472937	0.323969	-0.698557
8158	8.959330	-0.196175	4.159755	-0.561053	-0.062773	-0.080622	-0.586408	-0.196849	-0.616213	-0.436908	-0.470866	0.328898	-0.692260
8159	8.814505	-0.117676	4.200149	-0.561874	-0.048400	-0.077203	-0.586406	-0.197410	-0.615384	-0.445253	-0.467953	0.333125	-0.686875
8160	8.805630	-0.278229	4.023151	-0.570212	-0.075247	-0.093073	-0.587511	-0.200762	-0.614017	-0.453962	-0.465918	0.338093	-0.680097
8161	8.804025	-0.087856	4.320642	-0.541022	-0.041136	-0.094700	-0.587085	-0.202723	-0.612092	-0.462295	-0.463081	0.341716	-0.674589
8162	8.930483	-0.210628	4.138209	-0.542779	-0.033822	-0.103593	-0.588340	-0.203841	-0.610701	-0.471038	-0.460673	0.345750	-0.668102
8163	8.897881	0.050409	4.111177	-0.553554	-0.010385	-0.098528	-0.587915	-0.205241	-0.609884	-0.479643	-0.457202	0.349135	-0.662581
8164	8.892776	-0.002662	4.121441	-0.556994	0.001945	-0.065920	-0.587350	-0.206637	-0.610181	-0.488131	-0.453790	0.353279	-0.656503
8165	8.839930	0.092006	4.134953	-0.545998	0.023569	-0.072116	-0.586791	-0.206356	-0.611157	-0.496445	-0.449634	0.356397	-0.651424
8166	8.867986	-0.006824	4.203673	-0.544085	0.026968	-0.050894	-0.587900	-0.208162	-0.612977	-0.504664	-0.445789	0.360177	-0.645646
8167	8.867538	0.102617	4.313600	-0.538618	0.024963	-0.031347	-0.587054	-0.209415	-0.614389	-0.512286	-0.441274	0.363472	-0.640881
8168	8.771396	0.003527	4.215768	-0.549483	0.014015	-0.011972	-0.585806	-0.207046	-0.614235	-0.519827	-0.437146	0.367719	-0.635190
8169	8.800390	0.046947	4.232159	-0.544139	0.001428	-0.017129	-0.586226	-0.206904	-0.614509	-0.527037	-0.432657	0.371384	-0.630170
8170	8.824172	-0.035334	4.237877	-0.546853	0.003274	-0.020717	-0.586786	-0.206905	-0.613808	-0.534453	-0.428649	0.375552	-0.624164
8171	8.829297	0.003177	4.218111	-0.553227	0.005174	-0.027873	-0.586794	-0.205091	-0.613650	-0.541793	-0.423982	0.379131	-0.618837
8172	8.805109	-0.020866	4.213579	-0.549479	0.010349	-0.004869	-0.588190	-0.205505	-0.614201	-0.548953	-0.419631	0.383305	-0.612894
8173	8.860988	0.036657	4.193532	-0.563929	0.017507	0.009092	-0.586370	-0.206068	-0.613942	-0.555905	-0.414301	0.387127	-0.607830
8174	8.858224	-0.064849	4.189837	-0.561923	0.042673	0.014256	-0.585815	-0.204809	-0.615326	-0.563043	-0.409166	0.391170	-0.602123
8175	8.863049	-0.035791	4.204003	-0.567279	0.055250	0.021197	-0.584137	-0.204528	-0.617007	-0.570046	-0.403135	0.394647	-0.597313
8176	8.802697	-0.054788	4.197047	-0.532851	0.042512	0.016356	-0.583303	-0.203414	-0.617001	-0.576777	-0.398216	0.398277	-0.591716
8177	8.728195	-0.095777	4.137198	-0.552887	0.031804	0.014400	-0.582185	-0.202849	-0.619789	-0.583439	-0.392577	0.401737	-0.586591
8178	8.794285	-0.051366	4.349243	-0.543806	0.029815	0.030451	-0.581490	-0.201876	-0.618949	-0.589851	-0.387474	0.405670	-0.580837
8179	8.804083	-0.121839	4.296859	-0.540286	0.008174	0.030621	-0.583029	-0.201449	-0.620325	-0.595916	-0.382028	0.409326	-0.575666
8180	8.818721	-0.100243	4.286933	-0.556676	0.015689	0.005619	-0.582611	-0.201312	-0.619770	-0.602454	-0.377049	0.413297	-0.569270
8181	8.809021	-0.102568	4.291805	-0.543848	0.022649	0.026071	-0.581766	-0.202425	-0.621459	-0.608599	-0.371335	0.416722	-0.563968
8182	8.755859	-0.060971	4.320407	-0.549318	0.027279	0.014471	-0.581906	-0.202428	-0.620622	-0.614927	-0.366150	0.420447	-0.557695
8183	8.746028	-0.058341	4.344553	-0.552771	0.051524	0.024895	-0.581486	-0.202567	-0.621044	-0.621270	-0.359920	0.423539	-0.552355
8184	8.682670	-0.040482	4.431423	-0.560915	0.055093	0.031840	-0.581067	-0.202002	-0.623270	-0.627567	-0.354045	0.427082	-0.546271
8185	8.663563	-0.076881	4.388362	-0.560080	0.037002	0.039031	-0.579531	-0.201588	-0.622999	-0.633551	-0.347667	0.430462	-0.540781
8186	8.740149	-0.047761	4.484585	-0.568274	0.040700	0.033620	-0.578689	-0.202286	-0.623569	-0.639596	-0.341754	0.434181	-0.534423
8187	8.624385	-0.056788	4.470343	-0.554674	0.029722	0.043553	-0.579396	-0.200615	-0.621876	-0.645298	-0.335393	0.437545	-0.528825
8188	8.662980	-0.061864	4.470348	-0.552805	0.036901	0.046192	-0.577713	-0.201592	-0.623152	-0.650911	-0.329528	0.441136	-0.522614
8189	8.682772	-0.023597	4.426402	-0.541998	0.018786	0.051748	-0.579108	-0.202428	-0.622593	-0.656216	-0.323294	0.444488	-0.517003
8190	8.682643	-0.057427	4.426780	-0.545672	0.015263	0.044646	-0.578545	-0.203265	-0.623163	-0.661453	-0.317685	0.448183	-0.510577
8191	8.644506	-0.030908	4.378210	-0.558434	0.009964	0.039219	-0.578260	-0.204664	-0.622344	-0.666780	-0.311365	0.451660	-0.504439
8192	8.716938	-0.096837	4.342605	-0.545827	-0.019065	0.055476	-0.579379	-0.204805	-0.620945	-0.671441	-0.305930	0.455785	-0.497829
8193	8.624301	-0.226396	4.399748	-0.561045	0.005155	0.072804	-0.579943	-0.204254	-0.618428	-0.676265	-0.299252	0.459477	-0.491930
8194	8.822020	-0.421417	4.329173	-0.542995	-0.043052	0.115793	-0.582036	-0.205371	-0.616892	-0.679935	-0.293469	0.464168	-0.485914
8195	8.872537	-0.628118	4.560955	-0.560348	-0.072053	0.142280	-0.582593	-0.206211	-0.615783	-0.683218	-0.286844	0.469235	-0.480367
8196	8.655559	-0.592995	4.548772	-0.555045	-0.075352	0.103399	-0.586788	-0.206628	-0.613249	-0.686620	-0.281265	0.474319	-0.473778
8197	8.973224	-0.662145	4.631270	-0.553181	-0.068170	0.108736	-0.589301	-0.208312	-0.608791	-0.690081	-0.274943	0.478980	-0.467732
8198	8.862726	-0.516428	4.634624	-0.549852	-0.091233	0.066450	-0.588746	-0.207903	-0.606007	-0.693485	-0.269875	0.483931	-0.460497
8199	8.649295	-0.288324	4.569543	-0.544616	-0.087073	0.001011	-0.592231	-0.210695	-0.603502	-0.697577	-0.264824	0.488083	-0.452802
8200	8.604729	-0.330288	4.384020	-0.548406	-0.126827	0.015360	-0.595032	-0.210424	-0.599022	-0.700926	-0.260526	0.493130	-0.444580
8201	8.721036	-0.459868	4.262083	-0.564616	-0.105949	0.007978	-0.598809	-0.210422	-0.597044	-0.704717	-0.255240	0.497652	-0.436541
8202	8.793425	-0.581512	4.205353	-0.559130	-0.084925	-0.027471	-0.600491	-0.209868	-0.594519	-0.708729	-0.250780	0.501867	-0.427717
8203	8.622658	-0.666220	4.399826	-0.575114	-0.012622	-0.047619	-0.602596	-0.208330	-0.593651	-0.713811	-0.245024	0.504754	-0.419118
8204	8.564944	-0.680567	4.366236	-0.556727	0.017853	-0.040526	-0.600370	-0.205258	-0.595864	-0.718761	-0.239786	0.507295	-0.410533
8205	8.457175	-0.629655	4.283660	-0.545829	0.034317	-0.074127	-0.599534	-0.204985	-0.594336	-0.724208	-0.234247	0.509013	-0.401941
8206	8.758409	-0.720889	4.296356	-0.574650	0.083285	-0.090639	-0.597305	-0.202609	-0.596974	-0.730108	-0.228660	0.510376	-0.392649
8207	9.547188	-0.665431	4.683696	-0.547332	0.135896	-0.134725	-0.595636	-0.199951	-0.599884	-0.736865	-0.222831	0.510213	-0.383482
8208	8.920891	-0.197030	4.756627	-0.552900	0.172660	-0.218243	-0.590881	-0.199389	-0.604509	-0.744314	-0.218087	0.509358	-0.372812
8209	8.723391	-0.091394	4.446434	-0.553116	0.125721	-0.209123	-0.586964	-0.199107	-0.608157	-0.751309	-0.212921	0.508880	-0.362272
8210	8.911136	-0.171691	4.161963	-0.557014	0.042355	-0.151114	-0.584167	-0.198825	-0.610960	-0.756687	-0.208303	0.510118	-0.351874
8211	9.037207	-0.415346	3.971214	-0.558972	-0.004693	-0.126959	-0.581948	-0.194075	-0.613852	-0.761529	-0.203089	0.511856	-0.341808
8212	9.012012	-0.535528	4.049909	-0.564562	-0.033589	-0.118025	-0.582230	-0.193800	-0.612315	-0.765691	-0.198479	0.514283	-0.331415
8213	8.858135	-0.309596	4.083837	-0.544088	0.023492	-0.065946	-0.583639	-0.191144	-0.612555	-0.770122	-0.192628	0.515610	-0.322418
8214	8.752756	0.133999	4.192591	-0.553412	0.013884	-0.094275	-0.581401	-0.191004	-0.614242	-0.774343	-0.187572	0.517193	-0.312603
8215	8.243487	0.508595	4.068281	-0.540951	0.024507	-0.183593	-0.580853	-0.188069	-0.615886	-0.779289	-0.182958	0.517899	-0.301690
8216	9.068281	0.787457	4.276694	-0.558676	-0.053123	-0.146859	-0.580866	-0.185279	-0.615579	-0.782924	-0.178700	0.520201	-0.290666
8217	9.244001	0.114803	4.322625	-0.550639	-0.098340	-0.133270	-0.582559	-0.181363	-0.616639	-0.786078	-0.174124	0.522914	-0.279861
8218	8.818317	-0.092643	4.342423	-0.544836	-0.121249	-0.001365	-0.583982	-0.176206	-0.613372	-0.787903	-0.168899	0.526565	-0.270945
8219	8.434328	0.259521	4.235109	-0.565964	-0.075441	0.121043	-0.587792	-0.167961	-0.613814	-0.789746	-0.161255	0.529738	-0.263961
8220	8.555326	0.226980	4.177320	-0.561464	-0.025837	0.015543	-0.590333	-0.162374	-0.613179	-0.792335	-0.155046	0.531923	-0.255389
8221	8.679501	0.009105	4.242407	-0.555043	-0.022316	0.021783	-0.592449	-0.158184	-0.612284	-0.795039	-0.148321	0.533748	-0.247037
8222	8.799288	-0.024876	4.339276	-0.560095	0.016895	0.072807	-0.590782	-0.155674	-0.612828	-0.797598	-0.141276	0.535291	-0.239464
8223	8.644960	0.058409	4.362715	-0.554487	0.032877	0.093984	-0.590788	-0.154420	-0.611979	-0.800350	-0.133492	0.536315	-0.232348
8224	8.567342	0.025279	4.397017	-0.561529	0.068939	0.093659	-0.590789	-0.154001	-0.612253	-0.803180	-0.125927	0.536967	-0.225190
8225	8.412117	0.046270	4.505721	-0.557702	0.119629	0.063280	-0.589385	-0.155257	-0.613391	-0.806824	-0.118005	0.536395	-0.217692
8226	8.315281	0.085908	4.563397	-0.548519	0.148582	0.043730	-0.586580	-0.156931	-0.615519	-0.810495	-0.110803	0.535456	-0.210019
8227	8.901664	0.040574	4.860316	-0.545372	0.209586	0.077108	-0.583207	-0.160704	-0.616559	-0.814817	-0.102534	0.533245	-0.203000
8228	8.501770	-0.117468	4.691061	-0.551714	0.211548	0.057466	-0.579850	-0.160421	-0.620202	-0.818888	-0.094842	0.531192	-0.195607
8229	9.259986	-0.321354	4.540099	-0.560809	0.204454	0.059309	-0.575495	-0.164892	-0.621674	-0.823029	-0.086513	0.528939	-0.188048
8230	8.328677	-0.941058	4.209987	-0.537093	0.173327	0.087832	-0.571429	-0.167129	-0.623678	-0.826333	-0.078863	0.527372	-0.181200
8231	9.221589	-1.354847	4.636251	-0.553802	0.090990	0.143099	-0.569740	-0.169642	-0.624553	-0.828735	-0.070117	0.526981	-0.174854
8232	9.444587	-1.097671	4.635499	-0.568620	0.043184	0.160991	-0.568615	-0.171605	-0.622632	-0.830254	-0.061623	0.527672	-0.168652
8233	8.797204	-0.738727	4.574371	-0.556646	-0.050235	0.117389	-0.569862	-0.174539	-0.620982	-0.831052	-0.053556	0.529496	-0.161615
8234	8.615032	-0.806450	4.382071	-0.556732	-0.093854	0.156543	-0.574039	-0.179711	-0.615574	-0.830938	-0.045751	0.532294	-0.155278
8235	8.474489	-0.756149	4.169069	-0.556751	-0.112041	0.174335	-0.577382	-0.183487	-0.610992	-0.830699	-0.037269	0.535094	-0.149079
8236	8.588011	-1.038597	4.331541	-0.545602	-0.074264	0.175098	-0.583521	-0.187399	-0.605416	-0.830545	-0.029389	0.537436	-0.143159
8237	8.629817	-1.318722	4.407097	-0.527475	-0.079662	0.163812	-0.586735	-0.188236	-0.603451	-0.830478	-0.021388	0.539496	-0.137084
8238	8.750583	-0.977307	4.248487	-0.576651	-0.082804	0.142100	-0.589951	-0.189363	-0.598008	-0.830158	-0.013363	0.541936	-0.130246
8239	8.660812	-0.835767	4.377504	-0.553371	-0.107767	0.100057	-0.592879	-0.191882	-0.593834	-0.829772	-0.005709	0.544396	-0.122792
8240	8.544863	-0.893123	4.363802	-0.543457	-0.107572	0.071833	-0.596507	-0.194682	-0.588823	-0.829161	0.000938	0.547026	-0.115122
8241	8.640287	-0.863744	4.520402	-0.564386	-0.085472	0.030775	-0.599293	-0.197614	-0.586325	-0.828986	0.008044	0.549003	-0.106366
8242	8.559357	-0.820508	4.396800	-0.548141	-0.083389	-0.008862	-0.602643	-0.199430	-0.583534	-0.828617	0.013939	0.551122	-0.097286
8243	8.526578	-0.848255	4.563874	-0.535505	-0.090628	-0.013111	-0.602227	-0.199021	-0.580887	-0.828279	0.020041	0.552984	-0.088098
8244	8.611492	-0.795824	4.531764	-0.547269	-0.070544	-0.034578	-0.605865	-0.199305	-0.576824	-0.827892	0.025658	0.554763	-0.078572
8245	8.553387	-0.834092	4.537101	-0.533557	-0.054344	-0.040726	-0.607536	-0.200979	-0.576133	-0.827804	0.031443	0.555880	-0.068916
8246	8.525524	-0.684516	4.467815	-0.568026	-0.017691	-0.089993	-0.605860	-0.200992	-0.573222	-0.827850	0.036856	0.556704	-0.058200
8247	8.510737	-0.725383	4.487620	-0.521706	0.024245	-0.168451	-0.605289	-0.203924	-0.573257	-0.828577	0.041071	0.556427	-0.046498
8248	8.449730	-0.906251	4.487304	-0.556836	0.067655	-0.170048	-0.605287	-0.203919	-0.574788	-0.829416	0.045488	0.555707	-0.034502
8249	8.890859	-0.787420	4.611032	-0.550213	0.115348	-0.161318	-0.599964	-0.206021	-0.576244	-0.830863	0.050289	0.553743	-0.022515
8250	8.389586	-0.639391	4.590721	-0.556412	0.156111	-0.188263	-0.595629	-0.205458	-0.580727	-0.832404	0.054536	0.551385	-0.010131
8251	8.957657	-0.575855	4.502268	-0.546404	0.156040	-0.177401	-0.592967	-0.206012	-0.583816	-0.834025	0.059058	0.548553	0.002116
8252	8.802701	-0.227370	4.423683	-0.571224	0.101896	-0.155226	-0.587652	-0.206014	-0.586920	-0.834659	0.063897	0.546868	0.014039
8253	9.696427	-0.243336	4.316350	-0.561015	-0.011626	-0.148031	-0.585975	-0.205596	-0.587904	-0.834141	0.068931	0.546622	0.025721
8254	9.088857	-0.429051	4.150099	-0.546243	-0.008536	-0.107324	-0.585570	-0.201823	-0.589678	-0.833362	0.073886	0.546556	0.036414
8255	7.905887	-0.331082	3.940377	-0.575806	-0.098591	-0.110875	-0.586980	-0.199453	-0.587832	-0.831635	0.079577	0.547537	0.047480
8256	8.271500	0.043784	3.967115	-0.552031	-0.247055	-0.038792	-0.591193	-0.195401	-0.586087	-0.828055	0.085562	0.551170	0.056704
8257	9.574847	-0.124527	3.870600	-0.554967	-0.275657	-0.045478	-0.595687	-0.192062	-0.579473	-0.824227	0.091701	0.554860	0.066123
8258	9.712308	-0.023507	3.932111	-0.558030	-0.177416	-0.046079	-0.599333	-0.190393	-0.574972	-0.821158	0.097568	0.557191	0.075624
8259	9.414811	-0.045343	4.005240	-0.558378	-0.099275	-0.023630	-0.600599	-0.188999	-0.573556	-0.819085	0.103660	0.557789	0.085004
8260	8.956525	0.022792	4.005093	-0.544467	-0.076336	0.017000	-0.604934	-0.189135	-0.571714	-0.817068	0.109800	0.558220	0.093456
8261	8.726876	0.063808	3.763319	-0.557360	-0.088519	-0.025569	-0.605771	-0.189837	-0.569765	-0.814917	0.115733	0.558520	0.102821
8262	8.761693	0.086998	3.642201	-0.555522	-0.073877	-0.050391	-0.607168	-0.190963	-0.566007	-0.812575	0.121249	0.558906	0.112449
8263	8.945333	0.085658	3.612976	-0.532809	-0.048333	-0.094475	-0.608145	-0.191524	-0.564473	-0.810578	0.125823	0.558638	0.122699
8264	8.962576	0.096910	3.883446	-0.546306	-0.029516	-0.077064	-0.609807	-0.195430	-0.563805	-0.808493	0.130736	0.558244	0.132705
8265	9.100603	0.029738	4.101472	-0.550773	-0.044436	-0.018629	-0.609937	-0.197948	-0.562299	-0.806505	0.136336	0.557525	0.141873
8266	8.797184	0.239576	4.116450	-0.549450	0.004715	0.021742	-0.610348	-0.200185	-0.560648	-0.804880	0.142237	0.556183	0.150326
8267	8.927891	0.264626	4.389030	-0.561821	0.065984	0.028315	-0.609359	-0.202417	-0.561792	-0.804070	0.148087	0.553383	0.159092
8268	8.762529	0.322909	4.267789	-0.561889	0.057042	0.019502	-0.608944	-0.201159	-0.562757	-0.802804	0.153957	0.551043	0.167796
8269	8.742631	0.187771	4.278989	-0.562233	0.015895	-0.013887	-0.608951	-0.199765	-0.562186	-0.801143	0.159385	0.549031	0.177009
8270	8.842182	0.009229	4.425822	-0.565821	0.023119	-0.013983	-0.608817	-0.198369	-0.562172	-0.799183	0.165038	0.547187	0.186159
8271	8.662838	0.127320	4.579384	-0.545961	0.030564	-0.052750	-0.609524	-0.196269	-0.563677	-0.797438	0.169611	0.544972	0.195780
8272	8.359866	0.065312	4.406512	-0.562331	0.010652	-0.037842	-0.607846	-0.195848	-0.565495	-0.795067	0.174976	0.543271	0.205203
8273	8.518654	0.156819	4.514009	-0.567596	0.030236	-0.007022	-0.608564	-0.191521	-0.565027	-0.793276	0.180272	0.540660	0.214247
8274	8.366929	0.215696	4.501474	-0.556831	0.041528	-0.067144	-0.608434	-0.189147	-0.565560	-0.790916	0.185108	0.538448	0.224188
8275	8.365320	0.239296	4.409396	-0.562051	0.068443	-0.051440	-0.605646	-0.186915	-0.567230	-0.789214	0.189541	0.535253	0.233923
8276	8.256214	0.335404	4.210338	-0.557834	0.139254	-0.013786	-0.605389	-0.181324	-0.569540	-0.787929	0.194498	0.531137	0.243375
8277	8.851366	0.216149	4.273715	-0.556573	0.181395	0.017027	-0.602170	-0.177706	-0.574638	-0.787608	0.198932	0.525775	0.252309
8278	10.559673	-0.756143	5.094135	-0.552126	0.193549	-0.019080	-0.598404	-0.174773	-0.577701	-0.786683	0.203437	0.520710	0.261926
8279	9.327150	0.079546	4.163455	-0.548989	0.131785	-0.073612	-0.596613	-0.167500	-0.582931	-0.785209	0.207026	0.516376	0.271924
8280	9.860338	-0.450161	4.241140	-0.556504	0.227302	-0.067172	-0.593821	-0.165823	-0.585581	-0.784137	0.210856	0.510798	0.282409
8281	7.989901	-0.525079	3.903789	-0.570381	0.291716	-0.033606	-0.588357	-0.166647	-0.593570	-0.784197	0.214297	0.503495	0.292584
8282	7.845113	-0.752029	3.792952	-0.556705	0.085267	0.070387	-0.583870	-0.168740	-0.596969	-0.782277	0.220291	0.499406	0.300180
8283	9.556972	-0.812419	3.974969	-0.564587	0.017311	0.039199	-0.584567	-0.169580	-0.595719	-0.779802	0.226029	0.495993	0.307914
8284	9.368840	-0.610133	4.057532	-0.553039	-0.016050	0.034215	-0.585131	-0.168747	-0.594034	-0.776493	0.232179	0.493555	0.315523
8285	8.778922	-0.426186	4.280980	-0.563972	-0.016093	0.036633	-0.585698	-0.166929	-0.594568	-0.773483	0.238084	0.490568	0.323083
8286	8.352575	-0.531288	4.434946	-0.558589	-0.046201	0.068620	-0.589611	-0.167621	-0.593570	-0.769902	0.244805	0.488286	0.329996
8287	8.297592	-0.674378	4.298891	-0.553249	-0.071454	0.067930	-0.592983	-0.164409	-0.591700	-0.766442	0.251183	0.485955	0.336631
8288	8.429650	-0.655273	4.395150	-0.549686	-0.073164	0.057391	-0.593688	-0.163293	-0.590708	-0.762391	0.257803	0.484091	0.343445
8289	8.631773	-0.690001	4.455673	-0.560422	-0.044260	0.057122	-0.594261	-0.160508	-0.588168	-0.758926	0.263962	0.481233	0.350385
8290	8.601430	-0.771109	4.594345	-0.558733	-0.062276	0.054576	-0.597344	-0.159248	-0.587017	-0.754739	0.270578	0.479040	0.357320
8291	8.525382	-0.727949	4.463488	-0.553256	-0.049506	0.034211	-0.600838	-0.160227	-0.584215	-0.750944	0.276399	0.476315	0.364432
8292	8.558414	-0.797842	4.527046	-0.555023	-0.025815	0.005731	-0.601544	-0.159115	-0.582249	-0.746594	0.282181	0.473752	0.372196
8293	8.351074	-0.850031	4.474749	-0.560456	-0.020295	-0.006798	-0.602099	-0.159950	-0.582531	-0.742577	0.287456	0.470634	0.380068
8294	8.491121	-0.802493	4.488528	-0.558528	0.023340	-0.048588	-0.601257	-0.160649	-0.582824	-0.738074	0.292347	0.467505	0.388868
8295	8.533241	-0.838054	4.641092	-0.531186	0.056793	-0.075900	-0.599854	-0.161345	-0.584374	-0.734252	0.295889	0.463732	0.397839
8296	8.532449	-0.754995	4.782724	-0.540025	0.119276	-0.106461	-0.597889	-0.162739	-0.586492	-0.730094	0.299150	0.459541	0.407792
8297	8.291892	-0.431720	4.837429	-0.543528	0.164582	-0.135099	-0.594528	-0.163298	-0.588752	-0.726541	0.301363	0.454286	0.418262
8298	8.623793	-0.534220	4.625499	-0.561688	0.155638	-0.128115	-0.589753	-0.167629	-0.591202	-0.722181	0.304367	0.449360	0.428824
8299	9.886728	-0.395407	4.907376	-0.552449	0.169639	-0.071213	-0.584985	-0.170141	-0.594886	-0.718940	0.307165	0.443420	0.438354
8300	8.588781	-0.341041	4.565400	-0.547235	0.128255	-0.095910	-0.580225	-0.170416	-0.599382	-0.714488	0.310409	0.438680	0.448010
8301	9.324256	0.021299	4.507215	-0.550102	0.077241	-0.021121	-0.577002	-0.171817	-0.600257	-0.710690	0.314358	0.433655	0.456116
8302	8.827858	-0.114822	4.654373	-0.552883	0.073725	-0.037182	-0.574906	-0.170692	-0.604161	-0.706065	0.318613	0.429164	0.464517
8303	8.147227	-0.146358	4.336692	-0.576066	-0.012650	-0.045897	-0.573528	-0.165666	-0.605094	-0.700917	0.323476	0.425221	0.472509
8304	7.952497	0.283783	4.136437	-0.546444	-0.087026	-0.006145	-0.576621	-0.161749	-0.605308	-0.695074	0.329338	0.422740	0.479270
8305	8.827139	0.321085	4.026120	-0.561776	-0.205647	-0.019561	-0.579455	-0.153655	-0.602417	-0.688436	0.335982	0.421383	0.485396
8306	9.602954	-0.396370	4.468011	-0.550804	-0.192990	-0.024772	-0.584791	-0.148759	-0.601767	-0.681314	0.342675	0.420351	0.491620
8307	9.134315	-0.412445	4.517142	-0.555655	-0.135996	0.044607	-0.587314	-0.148068	-0.597841	-0.675738	0.349034	0.417565	0.497184
8308	8.594984	-0.128881	4.490537	-0.564297	-0.060314	0.043084	-0.590686	-0.144712	-0.596945	-0.670136	0.355089	0.414032	0.503395
8309	8.253308	-0.096039	4.374649	-0.559087	-0.080711	0.000747	-0.592101	-0.140942	-0.596059	-0.664413	0.360487	0.410690	0.509842
8310	8.489634	-0.174948	4.360715	-0.548420	-0.119480	0.001149	-0.594914	-0.137734	-0.593219	-0.657854	0.366505	0.408302	0.515938
8311	8.778818	-0.256425	4.375735	-0.560987	-0.128045	0.061258	-0.595757	-0.137180	-0.591396	-0.652199	0.372814	0.405039	0.521143
8312	8.806733	-0.343020	4.468481	-0.560854	-0.098188	0.046912	-0.601075	-0.136898	-0.588428	-0.646038	0.379066	0.401815	0.526772
8313	8.655132	-0.177591	4.491000	-0.555237	-0.062106	0.037899	-0.602612	-0.137742	-0.585500	-0.640579	0.384319	0.397850	0.532609
8314	8.372381	-0.248213	4.506664	-0.556935	-0.042248	0.030613	-0.604288	-0.138299	-0.584657	-0.634571	0.389719	0.393974	0.538724
8315	8.333900	-0.267469	4.480352	-0.534921	-0.028264	0.066161	-0.605955	-0.141374	-0.582169	-0.629731	0.394463	0.389494	0.544181
8316	8.289766	-0.176467	4.303010	-0.538379	-0.014019	0.087275	-0.607073	-0.141510	-0.582719	-0.624565	0.399692	0.384929	0.549541
8317	8.270315	0.061321	4.435692	-0.558204	0.044112	0.046013	-0.606775	-0.145980	-0.581932	-0.619766	0.403666	0.379389	0.555885
8318	8.438148	0.384014	4.422202	-0.556062	0.103553	0.051057	-0.607184	-0.148211	-0.582649	-0.614814	0.407457	0.373362	0.562658
8319	9.050629	0.443587	4.517367	-0.554052	0.170739	0.001257	-0.604519	-0.149749	-0.583939	-0.610366	0.409488	0.366622	0.570404
8320	9.057027	-0.496748	4.484359	-0.545659	0.211723	-0.055631	-0.601983	-0.153228	-0.589008	-0.604928	0.411039	0.360152	0.579137
8321	9.126247	-1.122425	4.592730	-0.570225	0.170929	-0.017700	-0.597203	-0.158250	-0.593693	-0.599968	0.413037	0.353251	0.587071
8322	10.184248	-1.086233	4.489429	-0.538445	0.030423	-0.024201	-0.596895	-0.164669	-0.594597	-0.593506	0.416743	0.348689	0.593710
8323	9.088161	-0.459913	4.222952	-0.547591	0.023180	-0.026164	-0.594766	-0.172219	-0.592882	-0.587403	0.420097	0.343806	0.600228
8324	8.171824	0.016475	3.735614	-0.542480	-0.045504	-0.013401	-0.597238	-0.182966	-0.592000	-0.580372	0.424744	0.339908	0.605990
8325	8.859384	-0.249928	3.950296	-0.546431	-0.125225	0.043756	-0.600304	-0.186326	-0.586719	-0.573941	0.430279	0.336131	0.610301
8326	9.180694	-0.303605	4.192089	-0.549958	-0.088948	0.022308	-0.602361	-0.196524	-0.583466	-0.566843	0.435688	0.332269	0.615193
8327	9.049888	-0.035754	4.382575	-0.540712	-0.067654	0.052361	-0.606407	-0.199316	-0.580679	-0.560813	0.440420	0.327786	0.619738
8328	8.613934	-0.119017	4.541143	-0.554964	-0.035420	0.074890	-0.608371	-0.197916	-0.580231	-0.554550	0.445478	0.322723	0.624399
8329	8.382726	-0.195508	4.443240	-0.557729	-0.030639	0.042929	-0.608929	-0.198193	-0.580787	-0.548390	0.449761	0.317659	0.629346
8330	8.488947	-0.138030	4.466619	-0.546197	-0.045546	-0.006356	-0.610895	-0.196519	-0.578944	-0.540997	0.454233	0.313469	0.634611
8331	8.808636	-0.170042	4.307076	-0.538964	-0.032571	-0.045207	-0.612863	-0.194000	-0.579181	-0.533765	0.457656	0.309418	0.640239
8332	8.636881	-0.355753	4.579998	-0.560606	-0.005475	-0.045698	-0.613437	-0.190646	-0.579838	-0.525859	0.461416	0.304890	0.646227
8333	8.555787	-0.528595	4.683517	-0.547969	-0.005298	-0.073904	-0.612461	-0.189809	-0.580394	-0.518240	0.464273	0.300632	0.652302
8334	8.458373	-0.441955	4.528041	-0.546377	-0.015646	-0.126016	-0.611900	-0.190087	-0.581237	-0.509220	0.467412	0.297050	0.658773
8335	8.372688	-0.364812	4.411315	-0.547095	0.011345	-0.121770	-0.611055	-0.191488	-0.580422	-0.500965	0.469608	0.293005	0.665320
8336	8.324399	-0.311163	4.439776	-0.544187	0.040110	-0.116609	-0.610483	-0.193853	-0.583237	-0.492271	0.471916	0.288706	0.672021
8337	8.530502	-0.306450	4.627914	-0.542084	0.107017	-0.141731	-0.607541	-0.194833	-0.584523	-0.484235	0.472514	0.283892	0.679450
8338	8.433219	-0.314928	4.719956	-0.549055	0.168496	-0.163447	-0.604313	-0.196781	-0.588885	-0.475445	0.472728	0.278616	0.687643
8339	9.049844	-0.138481	4.958786	-0.561698	0.206646	-0.183154	-0.599833	-0.197054	-0.593936	-0.467088	0.471744	0.272873	0.696295
8340	9.821980	0.244593	5.161275	-0.560303	0.180979	-0.223476	-0.592556	-0.197049	-0.600399	-0.457265	0.471397	0.267777	0.704975
8341	8.922666	0.334883	4.782122	-0.540314	0.139784	-0.171834	-0.586119	-0.197049	-0.605044	-0.448752	0.471029	0.262767	0.712536
8342	9.115449	0.496780	4.586758	-0.567967	0.047608	-0.122867	-0.584317	-0.192575	-0.608493	-0.439429	0.473020	0.257717	0.718843
8343	8.353653	0.501398	4.172132	-0.554878	-0.044238	-0.143517	-0.583357	-0.187822	-0.610958	-0.430065	0.475436	0.253822	0.724278
8344	8.128915	0.392030	3.847461	-0.558092	-0.156279	-0.108410	-0.585776	-0.177761	-0.611949	-0.419884	0.480212	0.250469	0.728258
8345	8.816951	0.271156	3.760904	-0.556325	-0.196367	-0.051397	-0.587351	-0.169524	-0.611155	-0.410906	0.485208	0.246922	0.731272
8346	9.829451	0.151260	4.157150	-0.537112	-0.169489	-0.033471	-0.591861	-0.161703	-0.608810	-0.401839	0.490244	0.243198	0.734194
8347	9.272322	0.088562	4.390555	-0.564590	-0.090694	0.025746	-0.595506	-0.159884	-0.607510	-0.394287	0.494037	0.237875	0.737483
8348	8.676409	0.140649	4.390771	-0.546025	-0.123045	0.197666	-0.600003	-0.155134	-0.605198	-0.388662	0.499465	0.231294	0.738904
8349	8.297159	0.104543	4.418260	-0.564446	-0.059967	0.002359	-0.599462	-0.150948	-0.605019	-0.380816	0.502599	0.225957	0.742507
8350	8.694290	-0.073568	4.161179	-0.540823	-0.087382	0.038260	-0.602277	-0.146756	-0.604118	-0.372977	0.506610	0.220710	0.745333
8351	8.823359	-0.155787	4.282735	-0.555273	-0.091231	0.073510	-0.605089	-0.143685	-0.602115	-0.366050	0.510353	0.214983	0.747883
8352	8.726824	-0.135786	4.292306	-0.549665	-0.060554	0.064523	-0.606775	-0.142574	-0.599166	-0.358539	0.514039	0.209086	0.750664
8353	8.683854	-0.002576	4.295710	-0.547027	-0.054888	0.034450	-0.608727	-0.144110	-0.597635	-0.351188	0.516903	0.203585	0.753679
8354	8.558325	0.121865	4.359727	-0.557692	-0.015253	0.039377	-0.607611	-0.143555	-0.597220	-0.343321	0.519745	0.197453	0.756973
8355	8.476313	0.059326	4.324292	-0.553030	-0.004571	0.049958	-0.609853	-0.142717	-0.595801	-0.336276	0.521830	0.191326	0.760267
8356	8.587048	0.020070	4.341495	-0.544004	-0.009945	0.043037	-0.611241	-0.144803	-0.597205	-0.328550	0.524401	0.185276	0.763368
8357	8.547425	-0.051586	4.436581	-0.558123	0.065925	0.028229	-0.611241	-0.145085	-0.596372	-0.321317	0.525236	0.178810	0.767405
8358	8.508449	0.060454	4.536865	-0.545289	0.102093	0.006928	-0.608717	-0.146344	-0.597519	-0.313358	0.525853	0.172339	0.771741
8359	8.392442	0.017689	4.537498	-0.563379	0.116644	-0.000480	-0.606751	-0.147594	-0.600889	-0.305748	0.525694	0.165742	0.776334
8360	8.714489	-0.138393	4.635458	-0.552129	0.164203	0.017978	-0.603817	-0.146472	-0.604382	-0.298022	0.525295	0.158619	0.781081
8361	9.115170	-0.128852	4.632399	-0.551910	0.181007	0.057770	-0.601300	-0.145485	-0.609404	-0.291582	0.524115	0.151160	0.785770
8362	8.983324	-0.192238	4.797587	-0.571752	0.228299	0.016511	-0.596970	-0.143529	-0.612899	-0.283743	0.522690	0.143319	0.791040
8363	8.781663	0.172728	4.216303	-0.554062	0.037922	-0.059928	-0.593192	-0.143530	-0.615157	-0.274929	0.523314	0.137835	0.794706
8364	9.797141	-0.291843	4.374767	-0.553312	-0.016496	-0.009904	-0.592635	-0.143255	-0.614322	-0.266103	0.525440	0.131897	0.797311
8365	8.711850	-0.449451	3.585451	-0.540139	-0.044852	0.117607	-0.594869	-0.144088	-0.614035	-0.259929	0.527704	0.125179	0.798934
8366	8.533789	-0.477841	3.503854	-0.572100	-0.133049	0.220357	-0.595978	-0.146886	-0.611549	-0.254214	0.532271	0.117084	0.798971
8367	9.179198	-0.495350	3.672323	-0.555310	-0.146575	0.121679	-0.600881	-0.145774	-0.606486	-0.247587	0.536202	0.110583	0.799350
8368	9.591835	-0.471729	4.000116	-0.550020	-0.092278	-0.002371	-0.604655	-0.146610	-0.604377	-0.238580	0.539378	0.104993	0.800704
8369	9.269931	-0.356971	3.863956	-0.546739	-0.111469	-0.076569	-0.607319	-0.145211	-0.603367	-0.228854	0.542181	0.100564	0.802218
8370	8.920824	-0.403917	3.734471	-0.539462	-0.131605	-0.049892	-0.609151	-0.142424	-0.600399	-0.219070	0.545695	0.095814	0.803147
8371	8.873901	-0.460456	3.534616	-0.535707	-0.120843	-0.046383	-0.613075	-0.141028	-0.597708	-0.209836	0.548549	0.091253	0.804199
8372	9.122481	-0.544442	3.494144	-0.557271	-0.081020	-0.052146	-0.614631	-0.136836	-0.597792	-0.199858	0.551181	0.085999	0.805519
8373	9.127290	-0.549305	3.494192	-0.557013	-0.034089	-0.061277	-0.617582	-0.133762	-0.596623	-0.190214	0.552592	0.080872	0.807416
8374	9.058549	-0.489756	3.672422	-0.573316	-0.004934	-0.089970	-0.615503	-0.129154	-0.598262	-0.179525	0.553845	0.075451	0.809526
8375	8.749194	-0.545621	3.702454	-0.553579	-0.039161	-0.105524	-0.617061	-0.124826	-0.597091	-0.169131	0.555123	0.070851	0.811304
8376	8.966249	-0.614742	3.688437	-0.548045	-0.033887	-0.091301	-0.617074	-0.121472	-0.598171	-0.158610	0.556594	0.065936	0.812834
8377	9.230099	-0.842952	3.787281	-0.549535	0.012910	-0.082740	-0.616251	-0.117563	-0.598972	-0.148642	0.556908	0.060939	0.814890
8378	9.261930	-0.744617	4.085754	-0.554693	0.052262	-0.048536	-0.615280	-0.115749	-0.599100	-0.138807	0.556900	0.055147	0.817040
8379	9.012174	-0.647078	3.973853	-0.563781	0.035841	-0.023805	-0.613891	-0.113374	-0.600618	-0.129635	0.556809	0.049155	0.818988
8380	8.761198	-0.548548	4.018998	-0.560210	0.012113	0.004650	-0.613905	-0.110022	-0.601001	-0.120529	0.557386	0.042767	0.820344
8381	8.838939	-0.665802	3.896974	-0.547521	0.015898	-0.020873	-0.613360	-0.106250	-0.602358	-0.111535	0.557455	0.037036	0.821846
8382	8.807177	-0.757399	3.902871	-0.557333	0.024650	0.011672	-0.612663	-0.105407	-0.604305	-0.102558	0.557684	0.030573	0.823126
8383	8.808996	-0.863586	3.928216	-0.570853	0.022626	0.042474	-0.611691	-0.104157	-0.603185	-0.094327	0.557608	0.023701	0.824387
8384	9.042457	-0.922721	3.981721	-0.554343	0.025773	0.086918	-0.611277	-0.102476	-0.605120	-0.086591	0.557722	0.016429	0.825335
8385	9.888430	-0.835047	4.168077	-0.560896	0.018885	0.065827	-0.610027	-0.100668	-0.603997	-0.078829	0.557588	0.009435	0.826313
8386	8.939584	-0.302266	4.163402	-0.565563	0.041020	0.001817	-0.610028	-0.100388	-0.604273	-0.069543	0.557319	0.002895	0.827376
8387	8.297960	-0.439074	4.054640	-0.545568	0.028169	0.009064	-0.610306	-0.100382	-0.605803	-0.061002	0.556862	-0.003217	0.828356
8388	8.692414	-0.711968	4.095818	-0.561577	0.053057	0.058307	-0.609468	-0.100102	-0.606642	-0.052676	0.556248	-0.010338	0.829280
8389	8.765932	-0.677451	4.278968	-0.558120	0.052505	0.018553	-0.606106	-0.101506	-0.606543	-0.044144	0.555275	-0.016797	0.830324
8390	8.720673	-0.403737	4.333964	-0.545405	0.051394	0.035540	-0.604143	-0.102060	-0.609488	-0.035607	0.554544	-0.023398	0.831063
8391	8.715639	-0.398691	4.362910	-0.554332	0.067484	0.053912	-0.603011	-0.104852	-0.610362	-0.027697	0.553167	-0.030171	0.832063
8392	8.739969	-0.711693	4.187568	-0.567818	0.061882	0.082070	-0.602735	-0.103730	-0.611884	-0.019670	0.552121	-0.037670	0.832681
8393	8.836065	-0.610140	4.292621	-0.556086	0.063776	0.067185	-0.601059	-0.103033	-0.612725	-0.011961	0.550673	-0.044607	0.833442
8394	8.763223	-0.420256	4.440406	-0.543262	0.120986	0.010369	-0.598820	-0.103031	-0.614971	-0.002960	0.548565	-0.050912	0.834551
8395	8.494189	-0.344434	4.314276	-0.574487	0.099198	-0.057134	-0.596016	-0.104429	-0.616400	0.007049	0.546503	-0.056762	0.835502
8396	8.626927	-0.365144	4.613943	-0.554430	0.109757	-0.039262	-0.594890	-0.105540	-0.619066	0.016990	0.544483	-0.062697	0.836253
8397	8.688469	-0.602108	4.655165	-0.540005	0.100899	-0.063828	-0.590969	-0.106096	-0.622584	0.026718	0.542250	-0.067859	0.837046
8398	8.568113	-0.480403	4.673298	-0.556271	0.119011	-0.066793	-0.588025	-0.107492	-0.624710	0.037142	0.539957	-0.073503	0.837654
8399	8.499401	-0.571162	4.775885	-0.543528	0.120696	-0.062262	-0.585510	-0.106796	-0.625836	0.046883	0.537228	-0.078689	0.838449
8400	8.547501	-0.595570	4.785758	-0.553544	0.109824	-0.049921	-0.581585	-0.108473	-0.628112	0.056964	0.534913	-0.084461	0.838743
8401	8.456533	-0.425916	4.771905	-0.532015	0.071924	-0.054741	-0.579340	-0.109866	-0.630512	0.066344	0.532851	-0.089547	0.838839
8402	8.528990	-0.416722	4.769289	-0.563075	0.048735	-0.063792	-0.578217	-0.110422	-0.632197	0.076636	0.531427	-0.095387	0.838221
8403	8.509441	-0.460036	4.779464	-0.553078	0.042272	-0.052145	-0.575985	-0.109311	-0.631785	0.086111	0.529680	-0.100847	0.837767
8404	8.487738	-0.406584	4.803059	-0.555076	0.018009	-0.058210	-0.576818	-0.110563	-0.632766	0.096136	0.528631	-0.106642	0.836621
8405	8.543355	-0.377937	4.802664	-0.544242	0.003469	-0.049133	-0.575702	-0.110150	-0.631657	0.105351	0.527400	-0.112003	0.835587
8406	8.557672	-0.460310	4.784235	-0.555012	0.013285	-0.033402	-0.575841	-0.109864	-0.633602	0.114923	0.526237	-0.118043	0.834226
8407	8.543770	-0.407361	4.735338	-0.565090	0.008992	-0.051180	-0.575425	-0.109310	-0.632486	0.124364	0.524736	-0.123670	0.833002
8408	8.567677	-0.407330	4.764300	-0.557801	0.012547	-0.049344	-0.574445	-0.109310	-0.633190	0.134195	0.523477	-0.129563	0.831370
8409	8.577892	-0.378760	4.705978	-0.554997	0.032488	-0.063580	-0.574726	-0.108886	-0.634576	0.143754	0.521502	-0.134776	0.830184
8410	8.524146	-0.440917	4.759901	-0.553176	0.028801	-0.056480	-0.574734	-0.107072	-0.634557	0.153654	0.519864	-0.140442	0.828497
8411	8.562856	-0.484870	4.726512	-0.558588	0.019595	-0.031713	-0.573612	-0.107489	-0.635684	0.162638	0.517864	-0.146035	0.827067
8412	8.521419	-0.423201	4.498753	-0.555115	-0.005547	-0.042123	-0.573060	-0.105532	-0.636782	0.172179	0.516614	-0.151963	0.824846
8413	8.581525	-0.484474	4.808635	-0.556913	0.001615	-0.036891	-0.573902	-0.104973	-0.636630	0.181131	0.514800	-0.157483	0.823026
8414	8.569093	-0.653778	4.774297	-0.543267	-0.013083	-0.013663	-0.575302	-0.104692	-0.636060	0.190009	0.513497	-0.163503	0.820661
8415	8.645133	-0.451633	4.713950	-0.571256	0.015854	-0.008816	-0.574740	-0.105392	-0.635793	0.198639	0.511176	-0.169443	0.818860
8416	8.505428	-0.581864	4.616524	-0.560343	0.015864	-0.017575	-0.574179	-0.105530	-0.636634	0.207801	0.509218	-0.175559	0.816514
8417	8.626076	-0.558369	4.630598	-0.550376	0.019532	-0.028070	-0.573345	-0.104416	-0.636350	0.216489	0.506862	-0.180899	0.814554
8418	8.625580	-0.570086	4.688719	-0.556682	0.032222	-0.033534	-0.572923	-0.104692	-0.637610	0.225873	0.504579	-0.186682	0.812115
8419	8.593036	-0.500588	4.562343	-0.547555	0.037588	-0.033452	-0.572506	-0.103994	-0.638163	0.234627	0.501839	-0.191793	0.810138
8420	8.564072	-0.422835	4.600173	-0.545783	0.044979	-0.054706	-0.571810	-0.103153	-0.639413	0.244230	0.499351	-0.197084	0.807563
8421	8.645166	-0.378942	4.744550	-0.540417	0.039601	-0.059902	-0.568996	-0.106927	-0.640031	0.253284	0.496590	-0.201744	0.805323
8422	8.547946	-0.508669	4.770290	-0.567360	0.059084	-0.010835	-0.567037	-0.106785	-0.642273	0.262390	0.493456	-0.207703	0.802815
8423	8.489427	-0.536905	4.833506	-0.556502	0.044469	0.004402	-0.566195	-0.107627	-0.641452	0.270513	0.490149	-0.213174	0.800708
8424	8.489837	-0.498455	4.799249	-0.531241	0.022832	-0.006663	-0.565494	-0.107623	-0.643129	0.278972	0.487653	-0.218743	0.797823
8425	8.514305	-0.440704	4.784074	-0.549379	0.022828	0.003753	-0.564237	-0.107064	-0.644247	0.286871	0.484618	-0.224144	0.795368
8426	8.461301	-0.367723	4.807493	-0.557717	-0.000547	0.002027	-0.567589	-0.108176	-0.643397	0.295273	0.482191	-0.230306	0.792000
8427	8.446783	-0.372450	4.809981	-0.567824	-0.019422	0.002022	-0.565343	-0.109993	-0.644269	0.303108	0.479617	-0.236148	0.788877
8428	8.505060	-0.373105	4.764002	-0.543374	-0.023890	-0.013575	-0.567719	-0.110690	-0.642865	0.311436	0.477602	-0.242023	0.785066
8429	8.428604	-0.412028	4.646143	-0.546172	-0.034598	-0.024172	-0.567161	-0.110413	-0.642588	0.319327	0.475416	-0.247290	0.781573
8430	8.465189	-0.352447	4.935378	-0.553310	-0.002100	-0.027992	-0.567160	-0.110977	-0.640923	0.328003	0.472953	-0.252986	0.777643
8431	8.524184	-0.460340	4.745620	-0.560732	-0.019826	-0.055387	-0.567295	-0.111811	-0.642044	0.336500	0.470484	-0.258003	0.773852
8432	8.555273	-0.402132	4.810167	-0.558894	-0.008955	-0.062499	-0.569679	-0.110552	-0.641177	0.345639	0.468142	-0.263442	0.769400
8433	8.514156	-0.469671	4.789230	-0.568007	-0.017952	-0.059912	-0.567438	-0.110968	-0.643427	0.354188	0.465495	-0.268428	0.765383
8434	8.543173	-0.474747	4.779583	-0.560607	-0.011017	-0.033323	-0.567717	-0.111250	-0.642592	0.362791	0.462890	-0.274114	0.760905
8435	8.543028	-0.394639	4.836679	-0.557717	0.004947	-0.006841	-0.567444	-0.109999	-0.641189	0.370461	0.459566	-0.279183	0.757373
8436	8.510353	-0.329883	4.724853	-0.557786	-0.005830	-0.010307	-0.568276	-0.111534	-0.640781	0.378617	0.456660	-0.284939	0.752941
8437	8.534553	-0.337360	4.712822	-0.549583	-0.013267	0.011071	-0.568554	-0.111810	-0.641478	0.385749	0.453471	-0.290097	0.749270
8438	8.529548	-0.329913	4.739325	-0.561352	-0.020661	0.037516	-0.568688	-0.113773	-0.638851	0.393041	0.450375	-0.296393	0.744871
8439	8.563477	-0.361753	4.705807	-0.545999	-0.027794	0.021820	-0.568841	-0.110842	-0.638262	0.399801	0.447281	-0.301622	0.741028
8440	8.524761	-0.378394	4.710877	-0.555158	-0.027538	-0.002184	-0.570512	-0.111948	-0.640628	0.407490	0.444467	-0.307459	0.736118
8441	8.538878	-0.424246	4.735532	-0.582256	-0.008577	0.007110	-0.572754	-0.111251	-0.638793	0.414811	0.440789	-0.312842	0.731961
8442	8.548899	-0.446421	4.677777	-0.562367	-0.020286	-0.003199	-0.571639	-0.110272	-0.640045	0.422513	0.437706	-0.318648	0.726883
8443	8.480727	-0.484292	4.736280	-0.544372	-0.034575	-0.027693	-0.571087	-0.108883	-0.638225	0.429740	0.434847	-0.323299	0.722295
8444	8.524281	-0.504050	4.712280	-0.560829	-0.061666	-0.011788	-0.572483	-0.109298	-0.638497	0.437179	0.432318	-0.329285	0.716622
8445	8.603127	-0.292544	4.605916	-0.568057	-0.063605	0.009419	-0.573323	-0.109300	-0.637098	0.443787	0.429339	-0.334753	0.711801
8446	8.675526	-0.259064	4.622359	-0.558199	-0.072467	-0.010739	-0.573883	-0.110009	-0.633480	0.451002	0.426876	-0.340731	0.705887
8447	8.680341	-0.370586	4.570440	-0.553548	-0.067222	0.004311	-0.576265	-0.108887	-0.633171	0.457435	0.424027	-0.345881	0.700942
8448	8.662198	-0.242941	4.482055	-0.557142	-0.061825	0.007791	-0.576129	-0.108336	-0.631078	0.464341	0.421192	-0.351829	0.695127
8449	8.704846	-0.322562	4.545709	-0.531590	-0.034789	-0.006235	-0.578644	-0.109314	-0.629258	0.470866	0.418093	-0.356190	0.690371
8450	8.729483	-0.264948	4.508790	-0.560548	-0.020292	0.000429	-0.578083	-0.109733	-0.629545	0.478083	0.414598	-0.361655	0.684654
8451	8.675885	-0.317531	4.548108	-0.546884	-0.020464	0.011186	-0.579203	-0.109452	-0.629255	0.484498	0.410955	-0.366142	0.679940
8452	8.700504	-0.274446	4.506518	-0.562244	-0.013281	0.022475	-0.578087	-0.108756	-0.629256	0.491363	0.407086	-0.371663	0.674322
8453	8.680898	-0.283777	4.540476	-0.544043	0.001181	0.007553	-0.579344	-0.109314	-0.628695	0.497859	0.403133	-0.375773	0.669637
8454	8.593326	-0.316602	4.613446	-0.587681	0.003306	-0.007150	-0.579063	-0.109735	-0.628284	0.505324	0.398908	-0.381145	0.663513
8455	8.651416	-0.331649	4.584542	-0.549463	0.005705	0.007448	-0.578782	-0.109450	-0.630094	0.511786	0.394762	-0.385174	0.658695
8456	8.636562	-0.370038	4.613985	-0.562191	0.010379	-0.005124	-0.579060	-0.110292	-0.628568	0.518944	0.390584	-0.390063	0.652681
8457	8.627230	-0.394477	4.561113	-0.558494	0.015719	0.000191	-0.578500	-0.110292	-0.629130	0.525535	0.386190	-0.393947	0.647670
8458	8.626928	-0.374841	4.609219	-0.514838	0.022653	0.007737	-0.577940	-0.110430	-0.629832	0.532128	0.382154	-0.398107	0.642112
8459	8.660846	-0.370312	4.594625	-0.558434	0.030186	-0.005196	-0.578361	-0.110013	-0.629128	0.538789	0.377540	-0.401695	0.637033
8460	8.646124	-0.394264	4.614243	-0.560387	0.005833	-0.001538	-0.577380	-0.110572	-0.629559	0.545583	0.373215	-0.406462	0.630745
8461	8.641068	-0.345569	4.666863	-0.556689	0.010175	0.014405	-0.575698	-0.110847	-0.631943	0.551702	0.368639	-0.410285	0.625617
8462	8.578193	-0.388700	4.662596	-0.565862	0.001321	0.001064	-0.576817	-0.110845	-0.631934	0.558329	0.364197	-0.415099	0.619131
8463	8.636866	-0.336265	4.589466	-0.551287	-0.006145	0.025179	-0.575680	-0.110858	-0.630521	0.564023	0.359723	-0.419010	0.613927
8464	8.643757	-0.466922	4.571585	-0.569553	-0.020381	0.014423	-0.576806	-0.109179	-0.630634	0.570189	0.355307	-0.424116	0.607261
8465	8.656234	-0.428548	4.537313	-0.554977	-0.011404	0.011009	-0.577636	-0.111416	-0.629258	0.575923	0.350909	-0.427935	0.601703
8466	8.641844	-0.365507	4.555958	-0.564076	-0.004024	-0.003293	-0.577070	-0.112808	-0.630948	0.582260	0.346420	-0.432565	0.594856
8467	8.661076	-0.360719	4.567960	-0.554940	0.001276	0.003863	-0.577907	-0.113368	-0.629833	0.588071	0.341864	-0.436085	0.589179
8468	8.624619	-0.387030	4.590028	-0.549455	0.001122	0.015425	-0.577235	-0.111829	-0.629573	0.593986	0.337239	-0.440512	0.582581
8469	8.651344	-0.399462	4.561136	-0.553089	0.008488	0.000303	-0.576955	-0.111405	-0.631382	0.599769	0.332588	-0.443801	0.576804
8470	8.641320	-0.476667	4.571676	-0.547666	0.003067	-0.001382	-0.577231	-0.112098	-0.632501	0.605744	0.328026	-0.447975	0.569905
8471	8.644106	-0.428505	4.546972	-0.532326	-0.018724	0.009555	-0.577806	-0.108752	-0.630930	0.610923	0.323790	-0.451319	0.564131
8472	8.654432	-0.390330	4.478878	-0.554989	-0.009560	0.004821	-0.577803	-0.109733	-0.629547	0.616618	0.319152	-0.455669	0.557037
8473	8.685161	-0.426363	4.544477	-0.560435	-0.005898	0.001195	-0.577383	-0.109733	-0.629829	0.622070	0.314443	-0.459022	0.550866
8474	8.656322	-0.419007	4.532352	-0.533125	0.002971	0.002340	-0.577669	-0.108336	-0.630091	0.627623	0.309883	-0.462859	0.543897
8475	8.665488	-0.428368	4.590435	-0.574874	0.008551	0.004469	-0.577663	-0.109593	-0.629825	0.633136	0.304741	-0.466104	0.537605
8476	8.608072	-0.394477	4.541809	-0.547673	0.001233	0.002173	-0.575424	-0.109875	-0.630681	0.638612	0.299944	-0.470019	0.530369
8477	8.675414	-0.435922	4.551846	-0.556805	-0.002241	-0.006751	-0.576263	-0.109732	-0.630952	0.643905	0.295189	-0.473033	0.523917
8478	8.665639	-0.428490	4.571106	-0.545876	0.003112	-0.006658	-0.576405	-0.109030	-0.632197	0.649328	0.290406	-0.476746	0.516479
8479	8.617676	-0.408957	4.539562	-0.551358	0.003264	-0.019122	-0.577497	-0.110710	-0.631759	0.654642	0.285721	-0.479454	0.509834
8480	8.641505	-0.355536	4.604172	-0.555002	-0.005903	0.000362	-0.577364	-0.109173	-0.632301	0.659802	0.280771	-0.483309	0.502237
8481	8.617071	-0.503001	4.572023	-0.562337	-0.016599	-0.009411	-0.577643	-0.109596	-0.630632	0.664754	0.275991	-0.486335	0.495387
8482	8.661118	-0.433472	4.527696	-0.565998	-0.012847	-0.022727	-0.577925	-0.109036	-0.631042	0.669973	0.271117	-0.490148	0.487222
8483	8.641717	-0.438122	4.537439	-0.560542	-0.012892	-0.020898	-0.577370	-0.108485	-0.628951	0.674927	0.266376	-0.492932	0.480140
8484	8.656513	-0.385143	4.522330	-0.574979	0.003391	-0.020272	-0.576528	-0.108903	-0.629798	0.680157	0.261128	-0.496505	0.471891
8485	8.661245	-0.380249	4.536767	-0.553133	0.001316	-0.001425	-0.578209	-0.108486	-0.628109	0.684888	0.256100	-0.499017	0.465105
8486	8.649274	-0.404490	4.512891	-0.558694	-0.008409	-0.019128	-0.577931	-0.107922	-0.630055	0.689732	0.251105	-0.502488	0.456862
