# Supplementary material for: Identification of Haptic Based Guiding Using Hard Reins
Source: PLoS One. 2015 Jul 22;10(7):e0132020. doi: 10.1371/journal.pone.0132020 (PMC4511788; doi:10.1371/journal.pone.0132020)
Supplement: S8 File — (ZIP) [file pone.0132020.s008.zip › Exp2_MotionData1/Subject1/path3/T2/fh2.txt]

// Start Time: 0
// Sample rate: 25.0Hz
// Scenario: 4.9
// Firmware Version: 2.6.1
Counter	Acc_X	Acc_Y	Acc_Z	Gyr_X	Gyr_Y	Gyr_Z	Mag_X	Mag_Y	Mag_Z	Quat_w	Quat_x	Quat_y	Quat_z
7936	-0.395578	0.384541	-9.622786	0.013329	0.000699	0.000974	-0.214851	-0.332158	0.681940	0.014687	-0.276825	0.960359	0.029380
7937	-0.310610	0.448744	-9.646812	-0.058359	0.009344	0.028668	-0.214052	-0.334365	0.682947	0.014253	-0.276296	0.960485	0.030443
7938	-0.466390	0.617866	-9.794931	-0.096684	0.012970	0.002051	-0.214573	-0.335463	0.683075	0.013551	-0.276613	0.960344	0.032253
7939	-0.422422	0.685156	-9.700809	-0.034943	0.012960	-0.001025	-0.214427	-0.338079	0.683307	0.013193	-0.276649	0.960319	0.032850
7940	-0.465777	0.704362	-9.822782	0.015176	0.006890	-0.002424	-0.215080	-0.339039	0.683567	0.013223	-0.277178	0.960176	0.032545
7941	-0.490350	0.642275	-9.739168	0.011677	0.009550	-0.021833	-0.216384	-0.339030	0.680464	0.013204	-0.277599	0.960064	0.032272
7942	-0.430828	0.528352	-9.875576	-0.007078	0.009569	-0.026414	-0.215341	-0.337659	0.680853	0.013075	-0.278619	0.959767	0.032373
7943	-0.520850	0.432920	-9.851864	-0.022353	0.009557	-0.013300	-0.215215	-0.336972	0.681118	0.012866	-0.278885	0.959679	0.032753
7944	-0.462834	0.442058	-9.861872	-0.027771	-0.004475	-0.006357	-0.216520	-0.338479	0.680602	0.012877	-0.279506	0.959479	0.033335
7945	-0.464732	0.512030	-9.793759	-0.014365	0.007750	-0.000914	-0.215725	-0.338758	0.679546	0.012744	-0.279532	0.959465	0.033570
7946	-0.459368	0.584366	-9.720876	-0.049285	-0.001031	0.000573	-0.215465	-0.341515	0.684980	0.012561	-0.280075	0.959274	0.034548
7947	-0.413206	0.622613	-9.679978	-0.068918	0.004216	-0.010132	-0.215193	-0.343030	0.684961	0.012196	-0.280288	0.959169	0.035851
7948	-0.379680	0.583838	-9.690327	-0.052844	0.019936	0.001480	-0.215579	-0.341511	0.679907	0.011594	-0.280700	0.959020	0.036777
7949	-0.389489	0.566703	-9.813006	-0.040361	-0.002796	0.007659	-0.215303	-0.343714	0.679751	0.011509	-0.280560	0.959032	0.037573
7950	-0.372582	0.568829	-9.861194	-0.039429	-0.015015	-0.002956	-0.215041	-0.343716	0.680007	0.011654	-0.281043	0.958854	0.038437
7951	-0.398811	0.612593	-9.773946	-0.017986	-0.018529	0.000727	-0.215275	-0.348393	0.679444	0.011999	-0.281018	0.958839	0.038886
7952	-0.413351	0.605477	-9.778708	0.000763	-0.024661	0.007893	-0.215280	-0.347292	0.678935	0.012545	-0.281286	0.958748	0.039036
7953	-0.499789	0.673558	-9.757954	0.007975	-0.025485	-0.004354	-0.213316	-0.346615	0.680213	0.013175	-0.281346	0.958722	0.039024
7954	-0.485288	0.675806	-9.772472	0.011577	-0.014982	-0.006056	-0.212647	-0.348546	0.680184	0.013607	-0.281899	0.958558	0.038910
7955	-0.596123	0.710273	-9.795154	-0.020639	-0.007964	-0.001818	-0.212914	-0.348132	0.680582	0.013742	-0.281933	0.958528	0.039355
7956	-0.671130	0.687013	-9.727482	-0.008082	-0.004434	-0.009628	-0.213173	-0.346614	0.677088	0.013866	-0.282512	0.958348	0.039557
7957	-0.563357	0.565644	-9.816325	0.000844	0.003412	-0.000778	-0.212911	-0.346340	0.676957	0.013914	-0.282529	0.958343	0.039527
7958	-0.623785	0.565338	-10.070556	-0.031360	0.013954	0.007861	-0.213313	-0.346753	0.679561	0.013539	-0.282811	0.958242	0.040076
7959	-0.442459	0.595297	-10.035726	-0.032291	-0.004485	0.009500	-0.212512	-0.348821	0.679528	0.013546	-0.282635	0.958267	0.040722
7960	-0.446127	0.749988	-9.795991	-0.029681	-0.008060	0.019227	-0.211718	-0.348687	0.677956	0.013590	-0.282749	0.958205	0.041368
7961	-0.476431	0.892987	-9.515305	-0.044839	-0.014194	-0.001141	-0.212497	-0.348957	0.675624	0.013716	-0.282770	0.958156	0.042317
7962	-0.478883	0.883767	-9.390418	-0.025078	0.019934	-0.011451	-0.214065	-0.350875	0.675889	0.013272	-0.283544	0.957916	0.042708
7963	-0.457989	0.770220	-9.502455	0.033077	0.019962	-0.008411	-0.213414	-0.351155	0.678088	0.013188	-0.283712	0.957899	0.041979
7964	-0.410405	0.675602	-9.648150	0.047379	0.037457	0.003182	-0.213161	-0.349230	0.677843	0.012810	-0.284138	0.957826	0.040885
7965	-0.429792	0.672695	-9.861909	0.004452	0.016508	-0.001603	-0.214483	-0.348259	0.678393	0.012620	-0.284180	0.957823	0.040722
7966	-0.388589	0.694027	-9.859616	-0.029570	0.007731	0.000753	-0.215385	-0.351006	0.677469	0.012377	-0.284640	0.957666	0.041270
7967	-0.359506	0.706090	-9.773210	-0.009934	-0.011547	0.003461	-0.216305	-0.350313	0.676058	0.012632	-0.284566	0.957673	0.041541
7968	-0.287387	0.659944	-9.735910	0.022300	0.002439	0.001072	-0.216043	-0.351278	0.677866	0.012785	-0.284994	0.957561	0.041125
7969	-0.354830	0.684436	-9.763886	0.036608	-0.000161	0.002955	-0.216832	-0.350999	0.677490	0.013078	-0.284927	0.957607	0.040434
7970	-0.393336	0.701647	-9.739323	-0.000963	0.000714	0.000936	-0.216449	-0.349625	0.678669	0.013135	-0.285294	0.957495	0.040474
7971	-0.350126	0.665304	-9.716081	0.002568	-0.020310	0.004390	-0.215655	-0.349766	0.677355	0.013612	-0.285193	0.957515	0.040548
7972	-0.335829	0.640919	-9.788583	0.054481	-0.017656	0.003007	-0.214625	-0.346607	0.678672	0.014338	-0.285434	0.957471	0.039631
7973	-0.456689	0.627088	-9.900654	0.084895	-0.020222	0.006780	-0.214894	-0.346056	0.679462	0.015276	-0.285263	0.957569	0.038124
7974	-0.480584	0.661073	-9.859201	0.052713	-0.007975	0.003079	-0.214242	-0.344683	0.678815	0.015806	-0.285573	0.957505	0.037187
7975	-0.553012	0.661750	-9.822519	0.036675	0.006061	-0.008421	-0.213334	-0.343863	0.681021	0.015979	-0.285727	0.957484	0.036453
7976	-0.623001	0.662702	-9.689724	0.045640	0.020063	-0.011812	-0.216103	-0.341921	0.679781	0.015942	-0.286357	0.957333	0.035487
7977	-0.568202	0.556700	-9.607300	0.033213	0.035826	-0.032152	-0.216242	-0.341370	0.681090	0.015550	-0.286987	0.957181	0.034647
7978	-0.433375	0.502605	-9.649941	0.001024	0.048038	-0.032393	-0.215195	-0.340413	0.680953	0.014739	-0.288010	0.956897	0.034367
7979	-0.381131	0.381743	-9.714267	-0.049067	0.048030	-0.034559	-0.216230	-0.342195	0.679130	0.013640	-0.288720	0.956676	0.035021
7980	-0.231691	0.342237	-9.667945	-0.034893	0.033921	-0.009007	-0.217796	-0.343975	0.678615	0.012880	-0.289165	0.956534	0.035513
7981	-0.168776	0.363157	-9.745152	0.013349	0.016400	0.004485	-0.217565	-0.342604	0.685391	0.012707	-0.289089	0.956573	0.035143
7982	-0.428354	0.540035	-9.981208	0.036586	-0.000989	0.012642	-0.218085	-0.342876	0.684355	0.013015	-0.289010	0.956617	0.034475
7983	-0.548356	0.642038	-9.964580	0.029340	-0.028987	0.023999	-0.219128	-0.342180	0.680475	0.013794	-0.288524	0.956767	0.034070
7984	-0.519504	0.622747	-9.907372	0.007911	-0.041227	0.008805	-0.218079	-0.341911	0.680852	0.014708	-0.288550	0.956741	0.034182
7985	-0.441813	0.343220	-9.882416	-0.024344	-0.016794	0.023557	-0.216382	-0.340269	0.681753	0.014948	-0.288097	0.956854	0.034731
7986	-0.438366	0.496290	-10.154660	-0.085213	-0.013293	0.039024	-0.216487	-0.342744	0.678087	0.014769	-0.287582	0.956947	0.036473
7987	-0.749046	0.950641	-10.233274	-0.206888	-0.025474	0.038281	-0.217376	-0.346866	0.675978	0.014119	-0.286891	0.956999	0.040582
7988	-0.784908	1.322783	-9.752836	-0.193346	-0.013238	0.004134	-0.217086	-0.352511	0.677349	0.013328	-0.287381	0.956694	0.044386
7989	-0.510791	1.135448	-8.966675	-0.016946	0.012921	-0.041325	-0.216946	-0.354026	0.677462	0.013103	-0.288186	0.956442	0.044664
7990	-0.402363	0.768687	-9.075168	0.188918	0.040991	-0.048640	-0.217218	-0.352924	0.678128	0.013517	-0.289763	0.956132	0.040830
7991	-0.389649	0.544999	-9.832480	0.232850	0.073517	-0.039423	-0.217514	-0.347142	0.678320	0.013571	-0.290510	0.956099	0.035972
7992	-0.308818	0.381863	-10.277258	0.115559	0.030646	-0.022858	-0.217022	-0.341778	0.679276	0.013751	-0.291374	0.955920	0.033604
7993	-0.293999	0.423107	-10.123101	-0.054599	0.017374	0.004052	-0.219543	-0.338324	0.680129	0.013169	-0.291324	0.955909	0.034561
7994	-0.221537	0.418449	-9.888258	-0.089494	0.014686	-0.003289	-0.220174	-0.342862	0.679833	0.012449	-0.291765	0.955723	0.036210
7995	-0.308647	0.386134	-9.666776	-0.016273	-0.001116	0.018350	-0.218452	-0.344109	0.678234	0.012426	-0.291419	0.955817	0.036527
7996	-0.518119	0.469683	-9.620749	0.045471	0.002454	0.017129	-0.220916	-0.349738	0.677695	0.012710	-0.291465	0.955832	0.035673
7997	-0.631048	0.549792	-9.666920	0.015084	-0.002746	0.009891	-0.220539	-0.345886	0.676296	0.012920	-0.291272	0.955898	0.035396
7998	-0.558060	0.623989	-9.599404	-0.020619	-0.011488	-0.013319	-0.218724	-0.343145	0.679418	0.013114	-0.291732	0.955737	0.035876
7999	-0.533612	0.666997	-9.630363	-0.006243	-0.006211	-0.023767	-0.218715	-0.344797	0.679402	0.013297	-0.292185	0.955591	0.036028
8000	-0.564971	0.676400	-9.781392	0.018794	0.020051	-0.008495	-0.217791	-0.344801	0.678347	0.013111	-0.292691	0.955455	0.035574
8001	-0.465957	0.680215	-9.854300	0.018883	0.016581	-0.027039	-0.218744	-0.342873	0.684626	0.013011	-0.293216	0.955312	0.035120
8002	-0.345432	0.650454	-9.841263	0.059998	0.023528	-0.016183	-0.219807	-0.340940	0.684661	0.013006	-0.293837	0.955167	0.033856
8003	-0.374859	0.590288	-9.928219	0.074334	0.032310	-0.016048	-0.218879	-0.340944	0.682565	0.012917	-0.294147	0.955128	0.032254
8004	-0.360931	0.510910	-9.895606	0.006283	0.020892	-0.009557	-0.221261	-0.337903	0.681850	0.012641	-0.294746	0.954955	0.032034
8005	-0.337172	0.451122	-9.723461	-0.022453	-0.005432	0.000689	-0.220459	-0.339283	0.680263	0.012688	-0.294737	0.954941	0.032502
8006	-0.370889	0.459028	-9.583689	-0.001021	-0.011579	0.004356	-0.220721	-0.340659	0.682335	0.012981	-0.295011	0.954849	0.032617
8007	-0.414359	0.459280	-9.612151	0.024918	-0.013308	0.006315	-0.220724	-0.340659	0.683116	0.013455	-0.294878	0.954897	0.032223
8008	-0.472374	0.454541	-9.736675	0.013329	-0.023747	-0.002600	-0.220467	-0.339560	0.682993	0.014073	-0.295157	0.954805	0.032132
8009	-0.424029	0.463600	-9.797071	-0.004568	-0.013265	0.002584	-0.219278	-0.341218	0.684260	0.014377	-0.295103	0.954811	0.032297
8010	-0.404076	0.554630	-9.865891	-0.002694	-0.006225	-0.011462	-0.219406	-0.341079	0.682962	0.014571	-0.295587	0.954655	0.032407
8011	-0.379595	0.602440	-9.899199	0.036672	0.010394	-0.004944	-0.219927	-0.339285	0.678564	0.014667	-0.295680	0.954650	0.031646
8012	-0.447724	0.530757	-9.918662	0.029576	0.028811	-0.012853	-0.219939	-0.337771	0.679620	0.014384	-0.296212	0.954513	0.030932
8013	-0.477298	0.444650	-9.837685	-0.050948	0.013925	-0.020553	-0.219689	-0.336948	0.681836	0.013904	-0.296630	0.954361	0.031818
8014	-0.443596	0.425570	-9.698804	-0.054653	-0.004532	-0.002160	-0.220989	-0.339143	0.681314	0.013752	-0.296937	0.954231	0.032912
8015	-0.389935	0.497602	-9.602307	0.007026	0.000669	0.009760	-0.221515	-0.339140	0.681191	0.013851	-0.296752	0.954292	0.032774
8016	-0.466828	0.555444	-9.759596	0.021404	0.013864	0.004664	-0.220741	-0.338733	0.684827	0.013794	-0.296919	0.954256	0.032309
8017	-0.389590	0.554502	-9.870825	0.000855	0.000752	-0.002603	-0.221532	-0.338454	0.684842	0.013862	-0.296972	0.954240	0.032288
8018	-0.307757	0.515539	-9.819106	-0.006349	-0.004550	0.004341	-0.222440	-0.338998	0.682118	0.013993	-0.297126	0.954184	0.032462
8019	-0.423947	0.477773	-9.881023	0.013291	0.009467	0.019543	-0.222049	-0.338725	0.682895	0.013949	-0.296758	0.954309	0.032155
8020	-0.564113	0.459834	-9.812728	0.007975	-0.007964	0.000973	-0.222051	-0.338726	0.683416	0.014232	-0.296995	0.954234	0.032075
8021	-0.467464	0.464270	-9.688540	0.017860	-0.006237	-0.011316	-0.221770	-0.338724	0.678077	0.014541	-0.297205	0.954174	0.031764
8022	-0.491254	0.512708	-9.639712	0.059891	0.012998	-0.002112	-0.222565	-0.337619	0.677970	0.014736	-0.297490	0.954122	0.030568
8023	-0.506034	0.476319	-9.779394	0.029527	0.006050	-0.012932	-0.222322	-0.336797	0.682658	0.014885	-0.297735	0.954062	0.029963
8024	-0.486510	0.507243	-9.841692	0.000908	0.014795	-0.011345	-0.222987	-0.334590	0.680998	0.014701	-0.298179	0.953929	0.029879
8025	-0.379864	0.564032	-9.875606	0.018856	0.002558	-0.025377	-0.222596	-0.334455	0.681905	0.014859	-0.298663	0.953787	0.029500
8026	-0.414321	0.472917	-9.871549	0.054661	0.002588	-0.029530	-0.222606	-0.334870	0.685544	0.015238	-0.299521	0.953543	0.028459
8027	-0.357229	0.347846	-9.726879	0.053779	0.013053	-0.033950	-0.222350	-0.333771	0.685551	0.015406	-0.300163	0.953372	0.027345
8028	-0.396331	0.280967	-9.674438	0.033085	0.010371	-0.011204	-0.223004	-0.333216	0.683745	0.015500	-0.300610	0.953248	0.026673
8029	-0.473680	0.271790	-9.726748	0.004434	0.020001	-0.002543	-0.221703	-0.331297	0.684655	0.015225	-0.300672	0.953239	0.026459
8030	-0.430119	0.288014	-9.815860	-0.015277	0.014736	0.004336	-0.222750	-0.330739	0.682074	0.014938	-0.300779	0.953203	0.026686
8031	-0.374194	0.342823	-9.839745	-0.029637	0.019941	0.016581	-0.224301	-0.333757	0.679205	0.014450	-0.300487	0.953291	0.027121
8032	-0.338006	0.337774	-9.825695	-0.045815	0.002399	0.026961	-0.225347	-0.334025	0.678177	0.014202	-0.300169	0.953369	0.028012
8033	-0.265467	0.347239	-9.691628	-0.018105	0.007598	0.030684	-0.226675	-0.333194	0.680417	0.014003	-0.299598	0.953543	0.028297
8034	-0.424430	0.406032	-9.747260	-0.039546	-0.005454	0.021730	-0.225870	-0.335537	0.679601	0.013947	-0.299340	0.953600	0.029113
8035	-0.472949	0.377284	-9.833690	-0.038643	-0.000175	0.023528	-0.226919	-0.336220	0.679871	0.013781	-0.298907	0.953716	0.029832
8036	-0.453385	0.410892	-9.804633	0.009614	0.000671	0.036220	-0.227054	-0.337873	0.683630	0.013892	-0.298368	0.953888	0.029678
8037	-0.472483	0.440044	-9.758471	0.026680	-0.011534	0.016925	-0.226923	-0.336634	0.681688	0.014342	-0.298035	0.954000	0.029217
8038	-0.428739	0.478267	-9.731973	0.002480	-0.006334	0.027336	-0.227319	-0.335805	0.680922	0.014550	-0.297648	0.954117	0.029238
8039	-0.433473	0.492632	-9.765412	-0.039570	-0.002841	0.028809	-0.225478	-0.336504	0.682058	0.014432	-0.297113	0.954262	0.029997
8040	-0.433205	0.531026	-9.793813	-0.043994	-0.014180	0.015527	-0.226127	-0.338014	0.681923	0.014520	-0.296979	0.954272	0.030949
8041	-0.433111	0.545339	-9.832102	-0.018016	-0.015027	0.009549	-0.227577	-0.338007	0.682986	0.014772	-0.296797	0.954311	0.031369
8042	-0.428154	0.564424	-9.870378	0.015019	-0.016799	0.025647	-0.228104	-0.337454	0.682479	0.015254	-0.296443	0.954419	0.031212
8043	-0.519934	0.560427	-9.838389	0.020373	-0.006290	0.031037	-0.226396	-0.336912	0.681938	0.015555	-0.295844	0.954611	0.030861
8044	-0.544379	0.517464	-9.793010	0.027560	0.002472	0.025832	-0.225871	-0.336915	0.682190	0.015740	-0.295574	0.954708	0.030353
8045	-0.583410	0.460220	-9.735652	0.036584	0.013011	0.010074	-0.227994	-0.333738	0.682514	0.015788	-0.295382	0.954791	0.029576
8046	-0.453193	0.435178	-9.727450	-0.013461	0.016488	-0.002659	-0.228378	-0.335112	0.681725	0.015483	-0.295634	0.954712	0.029758
8047	-0.394822	0.496934	-9.832989	-0.027773	0.019980	0.000771	-0.228763	-0.335935	0.680422	0.015020	-0.295644	0.954704	0.030167
8048	-0.394902	0.487189	-9.873956	-0.004496	0.026995	0.000965	-0.228508	-0.335524	0.681983	0.014564	-0.295857	0.954646	0.030117
8049	-0.404669	0.470569	-9.828401	0.003517	0.007737	0.002715	-0.230078	-0.336341	0.680958	0.014515	-0.295813	0.954664	0.030000
8050	-0.353871	0.480071	-9.737405	-0.003701	0.000680	0.011433	-0.229555	-0.336069	0.681213	0.014560	-0.295806	0.954663	0.030094
8051	-0.385065	0.506846	-9.712794	0.000811	-0.001042	0.001781	-0.230856	-0.335233	0.676037	0.014659	-0.295775	0.954671	0.030082
8052	-0.433342	0.509600	-9.721959	0.009768	0.002478	0.000993	-0.230851	-0.335508	0.674993	0.014756	-0.295945	0.954623	0.029904
8053	-0.481807	0.488097	-9.798694	0.003510	-0.000993	0.000947	-0.231003	-0.334821	0.679816	0.014872	-0.295929	0.954628	0.029843
8054	-0.423982	0.468564	-9.746545	-0.004610	0.007690	0.016758	-0.230209	-0.335927	0.680184	0.014774	-0.295826	0.954659	0.029915
8055	-0.385110	0.501904	-9.756110	-0.024308	-0.004574	0.016565	-0.231522	-0.335644	0.679165	0.014782	-0.295518	0.954739	0.030412
8056	-0.375524	0.506767	-9.756105	-0.025193	-0.006232	0.009546	-0.229741	-0.335868	0.678661	0.014834	-0.295525	0.954718	0.030956
8057	-0.394765	0.518819	-9.796657	-0.020751	-0.003612	0.018409	-0.230258	-0.336828	0.677618	0.014838	-0.295181	0.954811	0.031381
8058	-0.447942	0.511961	-9.815503	0.000717	-0.014958	0.016777	-0.230927	-0.335448	0.678553	0.015205	-0.295026	0.954849	0.031483
8059	-0.467124	0.529117	-9.759865	0.015105	-0.009674	0.001048	-0.229614	-0.335593	0.679572	0.015549	-0.294999	0.954860	0.031257
8060	-0.500995	0.519790	-9.750067	0.007061	0.003453	0.002807	-0.228566	-0.335324	0.680210	0.015609	-0.295163	0.954812	0.031126
8061	-0.481746	0.510033	-9.745538	-0.020721	0.006040	0.013180	-0.230908	-0.338063	0.677485	0.015435	-0.294925	0.954876	0.031498
8062	-0.471841	0.545895	-9.790874	-0.027826	0.028801	0.009691	-0.231176	-0.338613	0.679826	0.014801	-0.294989	0.954854	0.031886
8063	-0.481072	0.608246	-9.874192	-0.015273	0.009595	0.000919	-0.230117	-0.339582	0.679280	0.014600	-0.294986	0.954850	0.032135
8064	-0.389603	0.564545	-9.774546	0.000864	-0.000917	-0.012258	-0.231042	-0.338200	0.678267	0.014715	-0.295448	0.954704	0.032144
8065	-0.404339	0.530898	-9.803645	0.025906	0.010461	-0.005867	-0.232097	-0.338471	0.679582	0.014742	-0.295563	0.954687	0.031601
8066	-0.353796	0.506561	-9.768312	-0.004540	0.000803	-0.004383	-0.231564	-0.338748	0.678009	0.014787	-0.295881	0.954584	0.031705
8067	-0.399889	0.475741	-9.739429	-0.040300	-0.004428	-0.013467	-0.231296	-0.339851	0.678254	0.014707	-0.296151	0.954474	0.032509
8068	-0.421328	0.516791	-9.741175	-0.028692	0.000814	-0.006299	-0.230510	-0.339167	0.678119	0.014612	-0.296466	0.954359	0.033073
8069	-0.423719	0.521488	-9.784360	-0.026017	0.007812	-0.000965	-0.230634	-0.339991	0.677332	0.014373	-0.296501	0.954335	0.033534
8070	-0.438002	0.550448	-9.788710	-0.016155	0.016573	-0.002613	-0.230761	-0.340541	0.677068	0.014049	-0.296762	0.954251	0.033766
8071	-0.466739	0.584302	-9.802493	-0.022460	0.013062	0.006155	-0.231025	-0.340815	0.677590	0.013726	-0.296663	0.954274	0.034132
8072	-0.447460	0.579304	-9.814733	-0.020621	0.000843	-0.007981	-0.231022	-0.340815	0.676809	0.013679	-0.297013	0.954150	0.034541
8073	-0.427956	0.603387	-9.754542	-0.003649	-0.002680	-0.004347	-0.230102	-0.341509	0.678090	0.013775	-0.297098	0.954119	0.034640
8074	-0.413606	0.584033	-9.754889	0.011585	0.000830	-0.008638	-0.231288	-0.341227	0.678371	0.013920	-0.297459	0.954012	0.034436
8075	-0.414056	0.521478	-9.762814	0.025034	0.007847	-0.012933	-0.231159	-0.341228	0.679150	0.013991	-0.297708	0.953952	0.033921
8076	-0.467362	0.497674	-9.817903	0.029489	0.000868	-0.009388	-0.229182	-0.341238	0.677948	0.014241	-0.298097	0.953846	0.033374
8077	-0.491574	0.488279	-9.805786	0.025976	0.009650	-0.021713	-0.228531	-0.340279	0.678338	0.014293	-0.298514	0.953733	0.032825
8078	-0.481717	0.514777	-9.767114	-0.008067	0.013107	-0.012255	-0.228401	-0.340555	0.679115	0.014089	-0.298961	0.953593	0.032920
8079	-0.394763	0.516642	-9.722179	-0.011664	0.024431	-0.006098	-0.230371	-0.340406	0.678105	0.013624	-0.299100	0.953553	0.033004
8080	-0.409061	0.545411	-9.789018	-0.022388	0.018328	-0.008830	-0.229843	-0.340822	0.678093	0.013233	-0.299465	0.953433	0.033342
8081	-0.331862	0.535201	-9.784994	-0.027841	-0.006223	0.002471	-0.231027	-0.341091	0.678628	0.013246	-0.299425	0.953425	0.033919
8082	-0.346245	0.549759	-9.779897	0.007951	-0.006209	0.001858	-0.230764	-0.340542	0.677849	0.013498	-0.299538	0.953389	0.033828
8083	-0.370468	0.540225	-9.813443	0.002588	-0.007944	0.000937	-0.229835	-0.341785	0.677432	0.013723	-0.299518	0.953392	0.033832
8084	-0.452610	0.535910	-9.860850	-0.006400	-0.028922	0.005226	-0.228527	-0.341794	0.679495	0.014319	-0.299578	0.953353	0.034152
8085	-0.462486	0.502601	-9.767419	-0.000083	-0.011414	-0.004363	-0.228921	-0.341653	0.679112	0.014599	-0.299658	0.953321	0.034224
8086	-0.399464	0.531419	-9.621031	-0.011844	-0.015023	0.019314	-0.226815	-0.341389	0.678432	0.014889	-0.299441	0.953372	0.034569
8087	-0.437792	0.574954	-9.639426	-0.022502	-0.018470	0.001621	-0.227329	-0.343038	0.677642	0.015163	-0.299408	0.953358	0.035112
8088	-0.505459	0.570372	-9.737430	0.007892	-0.020190	0.009788	-0.227201	-0.342763	0.678034	0.015676	-0.299348	0.953369	0.035109
8089	-0.452429	0.557879	-9.754854	0.000738	-0.009710	0.012399	-0.226946	-0.341940	0.679079	0.015916	-0.299108	0.953438	0.035160
8090	-0.469196	0.579415	-9.833771	-0.006397	-0.003564	0.011500	-0.226548	-0.342492	0.679067	0.016026	-0.299030	0.953455	0.035331
8091	-0.491177	0.545803	-9.870016	0.000852	0.002619	-0.006048	-0.225627	-0.343186	0.680088	0.016044	-0.299151	0.953418	0.035300
8092	-0.558849	0.536771	-9.850310	0.015123	0.013109	0.006449	-0.226947	-0.342077	0.679598	0.015968	-0.299182	0.953422	0.034959
8093	-0.529889	0.531969	-9.773710	0.015155	0.014855	-0.002368	-0.226423	-0.340978	0.678430	0.015841	-0.299237	0.953420	0.034583
8094	-0.452781	0.507490	-9.716978	0.004447	0.006093	-0.013081	-0.225757	-0.342496	0.678665	0.015847	-0.299659	0.953291	0.034482
8095	-0.505784	0.526896	-9.798009	-0.011683	0.002605	-0.006140	-0.224968	-0.342638	0.678912	0.015797	-0.299786	0.953245	0.034688
8096	-0.486592	0.512057	-9.882461	0.036542	-0.039391	0.003745	-0.225100	-0.342913	0.679432	0.016851	-0.299839	0.953226	0.034252
8097	-0.558057	0.651805	-9.983579	0.143931	-0.060305	-0.003426	-0.224992	-0.339336	0.680377	0.018933	-0.299817	0.953276	0.031873
8098	-0.620406	0.705825	-9.780543	0.154750	-0.055027	-0.025332	-0.222530	-0.333982	0.682214	0.021013	-0.300386	0.953137	0.029268
8099	-0.601753	0.607579	-9.613604	0.093903	-0.034088	-0.023086	-0.220705	-0.332892	0.685321	0.022309	-0.300771	0.953033	0.027695
8100	-0.569082	0.446422	-9.534026	0.003673	0.009662	-0.043896	-0.220979	-0.331515	0.685989	0.022258	-0.301811	0.952709	0.027573
8101	-0.618272	0.326089	-9.683990	-0.065193	0.027186	-0.041698	-0.220333	-0.330693	0.688200	0.021441	-0.302653	0.952429	0.028656
8102	-0.618792	0.258276	-9.838575	-0.128753	0.028925	-0.029829	-0.221369	-0.333303	0.687799	0.020215	-0.303441	0.952133	0.030945
8103	-0.580108	0.262990	-9.771563	-0.084948	0.020152	-0.026029	-0.220661	-0.339085	0.682656	0.019410	-0.303988	0.951926	0.032441
8104	-0.526724	0.296517	-9.682716	0.024107	0.004360	-0.010322	-0.221976	-0.338940	0.682417	0.019566	-0.304387	0.951810	0.031977
8105	-0.463664	0.334574	-9.661193	0.032052	0.006033	0.013522	-0.222113	-0.338251	0.682816	0.019715	-0.304127	0.951912	0.031334
8106	-0.508780	0.445186	-9.784503	0.007901	0.002560	0.015134	-0.223045	-0.338662	0.686731	0.019793	-0.303985	0.951960	0.031199
8107	-0.626485	0.532578	-9.820935	0.007862	-0.007915	0.022199	-0.222127	-0.337978	0.686463	0.020057	-0.303560	0.952093	0.031108
8108	-0.530617	0.430896	-9.794092	0.091967	-0.037650	0.012080	-0.220940	-0.337708	0.685016	0.021411	-0.303455	0.952145	0.029615
8109	-0.598847	0.344811	-9.804107	0.149198	-0.028883	0.021344	-0.220310	-0.333583	0.686349	0.022935	-0.302973	0.952342	0.026957
8110	-0.549197	0.199829	-9.897527	0.050842	-0.000893	0.017161	-0.220982	-0.331377	0.686902	0.023339	-0.302775	0.952421	0.026026
8111	-0.595223	0.180808	-9.943010	-0.120967	0.006066	0.024757	-0.220455	-0.329727	0.683787	0.022561	-0.302369	0.952504	0.028292
8112	-0.521879	0.305446	-9.896548	-0.135319	0.016504	0.035267	-0.221073	-0.335090	0.681140	0.021496	-0.301906	0.952597	0.030810
8113	-0.602259	0.542141	-9.777775	-0.063718	0.006041	0.025247	-0.221467	-0.336328	0.683086	0.021062	-0.301462	0.952709	0.031985
8114	-0.679031	0.605844	-9.591328	0.000729	0.006939	0.015178	-0.221466	-0.336603	0.683083	0.021012	-0.301344	0.952748	0.031960
8115	-0.633729	0.528235	-9.686338	0.052755	0.009648	-0.010896	-0.222927	-0.334944	0.684423	0.021239	-0.301541	0.952716	0.030891
8116	-0.636367	0.503579	-9.890879	0.025902	0.002671	-0.004948	-0.222270	-0.336601	0.687520	0.021434	-0.301826	0.952637	0.030405
8117	-0.606958	0.565716	-9.945694	-0.056383	0.002662	-0.009949	-0.221073	-0.338810	0.687220	0.021136	-0.302047	0.952539	0.031466
8118	-0.572486	0.652623	-9.752729	-0.096615	-0.013113	-0.026157	-0.221197	-0.337568	0.683070	0.020904	-0.302781	0.952245	0.033400
8119	-0.557628	0.700935	-9.646557	-0.042069	-0.002643	-0.018669	-0.220789	-0.340599	0.684074	0.020795	-0.303158	0.952098	0.034232
8120	-0.664394	0.629517	-9.677700	0.020546	0.002649	-0.012889	-0.221309	-0.341147	0.683426	0.020960	-0.303689	0.951939	0.033846
8121	-0.713490	0.519106	-9.729014	0.036637	0.014039	-0.005687	-0.218670	-0.340884	0.680526	0.021008	-0.303796	0.951931	0.033091
8122	-0.689820	0.451648	-9.705961	0.016923	0.030623	0.004782	-0.220388	-0.339636	0.680825	0.020606	-0.304040	0.951878	0.032613
8123	-0.605220	0.465256	-9.759407	-0.033239	0.023568	0.016705	-0.221449	-0.339769	0.683442	0.020038	-0.303756	0.951963	0.033139
8124	-0.433451	0.511884	-9.803613	-0.075375	0.026965	0.037517	-0.221171	-0.341560	0.682119	0.019124	-0.303381	0.952054	0.034452
8125	-0.403868	0.598109	-9.846135	-0.102303	0.021662	0.056697	-0.223260	-0.343750	0.681348	0.018135	-0.302360	0.952329	0.036318
8126	-0.393898	0.641340	-9.840918	-0.100524	0.007662	0.054903	-0.224288	-0.347323	0.680027	0.017423	-0.301627	0.952500	0.038232
8127	-0.403892	0.593424	-9.805333	-0.112157	0.004160	0.053036	-0.224006	-0.350352	0.679602	0.016698	-0.300663	0.952729	0.040386
8128	-0.500817	0.546099	-9.797832	-0.096118	-0.013329	0.061920	-0.225440	-0.351996	0.678696	0.016407	-0.299732	0.952942	0.042343
8129	-0.541289	0.623692	-9.695652	-0.106767	0.000698	0.044296	-0.223840	-0.355721	0.678505	0.015789	-0.298927	0.953111	0.044405
8130	-0.654342	0.686922	-9.756435	-0.142593	0.012951	0.058226	-0.225396	-0.358602	0.676808	0.014719	-0.298115	0.953254	0.047089
8131	-0.644029	0.780440	-9.822742	-0.142528	0.014737	0.046795	-0.226679	-0.361759	0.672632	0.013625	-0.297282	0.953395	0.049748
8132	-0.629126	0.835886	-9.742924	-0.187227	0.021722	0.038569	-0.226910	-0.366023	0.670511	0.012138	-0.296882	0.953353	0.053223
8133	-0.565744	0.917382	-9.672838	-0.319618	0.046153	0.037689	-0.229124	-0.370554	0.671411	0.009406	-0.296287	0.953224	0.059069
8134	-0.468417	1.020097	-9.655674	-0.461817	0.060103	0.027883	-0.228774	-0.381840	0.665047	0.005569	-0.296097	0.952751	0.067541
8135	-0.447511	1.243474	-9.701352	-0.504740	0.056600	0.024073	-0.229599	-0.395873	0.660496	0.001552	-0.295758	0.952166	0.076840
8136	-0.484357	1.493870	-9.710172	-0.407263	0.049610	0.034513	-0.235285	-0.409465	0.653551	-0.001784	-0.295436	0.951632	0.084320
8137	-0.439804	1.642940	-9.612711	-0.382217	0.054828	0.035611	-0.236260	-0.419505	0.647740	-0.005063	-0.294829	0.951166	0.091289
8138	-0.520842	1.788183	-9.514210	-0.484275	0.056523	0.047262	-0.236449	-0.430238	0.643993	-0.009012	-0.294212	0.950433	0.100177
8139	-0.490606	1.965787	-9.560495	-0.745522	0.042464	0.041810	-0.236976	-0.447987	0.635496	-0.014200	-0.293335	0.949069	0.114107
8140	-0.648908	2.116062	-9.586241	-1.031809	0.045069	0.038050	-0.240360	-0.470536	0.624133	-0.021120	-0.292514	0.946674	0.133406
8141	-0.359543	2.725611	-9.293335	-1.765462	0.101574	0.043513	-0.242419	-0.510705	0.601123	-0.033371	-0.291031	0.941585	0.166150
8142	-0.440720	3.516399	-8.879790	-2.807037	0.165881	0.078628	-0.247229	-0.567093	0.563678	-0.052893	-0.287661	0.931166	0.217676
8143	-0.058736	4.232377	-8.153868	-4.036621	0.249135	0.135191	-0.251604	-0.639575	0.502644	-0.080992	-0.281026	0.911123	0.290380
8144	-0.239197	5.641336	-7.191619	-4.827937	0.308928	0.216316	-0.260384	-0.723297	0.402783	-0.114298	-0.269569	0.879755	0.374566
8145	-0.012908	7.201049	-6.231147	-4.853510	0.259431	0.299010	-0.271690	-0.788823	0.280757	-0.146496	-0.253923	0.840416	0.455809
8146	0.122906	8.582966	-4.654293	-4.039690	0.181317	0.326013	-0.289109	-0.837517	0.148579	-0.172359	-0.237416	0.802103	0.520151
8147	0.598967	9.600949	-3.243175	-3.202388	0.139106	0.317897	-0.298186	-0.848285	0.052308	-0.192648	-0.222202	0.768170	0.568707
8148	0.823862	9.944496	-2.010681	-2.693382	0.139810	0.307486	-0.301153	-0.837766	-0.020030	-0.209835	-0.208293	0.737311	0.607417
8149	0.997549	9.879685	-0.739181	-2.828609	0.171826	0.308285	-0.307682	-0.824473	-0.094238	-0.227509	-0.193548	0.702273	0.646214
8150	0.764200	9.638675	0.077179	-3.165108	0.185639	0.305886	-0.314781	-0.799886	-0.174053	-0.245703	-0.176794	0.660404	0.687198
8151	0.821559	9.188855	0.991973	-3.553661	0.181776	0.329346	-0.329607	-0.756260	-0.257206	-0.264509	-0.156956	0.610144	0.730153
8152	0.868669	8.648481	2.155756	-4.019219	0.176082	0.357504	-0.336087	-0.695606	-0.347604	-0.283452	-0.133369	0.549890	0.774267
8153	0.901082	8.063956	3.787800	-4.480338	0.128338	0.367904	-0.335403	-0.622328	-0.438377	-0.301284	-0.105344	0.478662	0.817932
8154	1.009690	7.325266	5.537579	-4.803616	0.113850	0.372323	-0.339424	-0.514617	-0.518717	-0.317029	-0.074267	0.398371	0.857483
8155	1.440491	6.394042	7.282364	-4.605125	0.081125	0.339809	-0.342412	-0.392058	-0.579665	-0.328940	-0.043392	0.317796	0.888213
8156	1.486446	5.023311	8.253961	-3.747955	0.055892	0.294541	-0.351081	-0.257369	-0.615422	-0.336785	-0.017725	0.250435	0.907493
8157	1.493835	3.994896	9.383636	-3.019682	0.073419	0.271477	-0.352368	-0.160724	-0.631104	-0.342524	0.002842	0.194584	0.919134
8158	1.898126	3.104013	10.095699	-2.489764	0.119830	0.208219	-0.342097	-0.089611	-0.637713	-0.346212	0.018566	0.147837	0.926249
8159	2.070331	2.204865	9.872387	-1.897305	0.119201	0.177057	-0.339180	-0.025621	-0.635953	-0.348889	0.030250	0.111416	0.930026
8160	1.864411	1.438969	9.788453	-1.295850	0.084585	0.122184	-0.334202	0.020874	-0.630754	-0.350426	0.038063	0.086660	0.931795
8161	1.478360	0.806962	9.770098	-0.672163	0.041199	0.093956	-0.337569	0.051169	-0.619732	-0.351705	0.042445	0.073460	0.932258
8162	1.316441	0.797712	9.478188	-0.318627	0.019586	0.070073	-0.337639	0.062731	-0.618575	-0.352743	0.044509	0.067361	0.932231
8163	0.997753	0.783080	10.172915	-0.187975	0.029241	0.049108	-0.332029	0.072338	-0.621298	-0.353527	0.045620	0.063300	0.932164
8164	1.041627	0.849231	9.894516	-0.185909	0.087120	0.013211	-0.330871	0.077149	-0.621658	-0.353693	0.045413	0.059246	0.932378
8165	1.111455	0.782629	11.102003	-0.342472	0.141100	-0.008063	-0.327230	0.083874	-0.620606	-0.353386	0.045431	0.051569	0.932950
8166	1.431909	0.703729	10.499912	-0.667021	0.207587	-0.025266	-0.326393	0.095842	-0.616205	-0.352466	0.046328	0.037716	0.933916
8167	1.055358	0.065331	9.988727	-0.845814	0.216567	-0.045928	-0.321267	0.117974	-0.613461	-0.350925	0.048440	0.020141	0.934933
8168	1.151204	-0.014650	9.246767	-0.670361	0.180018	-0.055385	-0.315215	0.139551	-0.611387	-0.349264	0.049838	0.006437	0.935676
8169	0.995963	-0.114279	9.304640	-0.270427	0.073486	-0.086315	-0.311993	0.150269	-0.609898	-0.347371	0.050579	0.000684	0.936363
8170	0.736822	-0.218383	9.207144	0.158239	0.003790	-0.123919	-0.311985	0.148204	-0.608748	-0.345196	0.049493	0.003787	0.937217
8171	0.522740	-0.460132	9.831067	0.428293	-0.046954	-0.123014	-0.315481	0.139139	-0.610086	-0.343288	0.047620	0.012001	0.937945
8172	0.969475	-0.126365	10.004087	0.528468	-0.063724	-0.123296	-0.318267	0.122914	-0.614369	-0.341427	0.045241	0.022508	0.938549
8173	0.945753	0.259673	10.340384	0.383528	-0.055945	-0.129533	-0.320672	0.109027	-0.618764	-0.339299	0.043817	0.029966	0.939180
8174	1.043688	0.453217	10.173533	0.161765	0.015752	-0.131756	-0.322713	0.098853	-0.620265	-0.336952	0.042432	0.033052	0.939984
8175	1.235768	0.308953	9.891437	0.002586	0.048094	-0.133762	-0.321373	0.094716	-0.620717	-0.334460	0.041627	0.032674	0.940923
8176	1.563314	0.195205	9.709459	-0.058367	0.050578	-0.104355	-0.322695	0.094722	-0.618745	-0.332460	0.041084	0.031363	0.941700
8177	1.519966	0.214507	9.618731	-0.008449	0.031284	-0.066152	-0.320589	0.094435	-0.618519	-0.331212	0.040751	0.030857	0.942171
8178	1.259247	0.226006	9.568239	0.087897	0.032995	-0.001036	-0.322029	0.094444	-0.620710	-0.331266	0.039634	0.032334	0.942150
8179	1.231514	0.395031	9.714620	0.096802	0.032956	0.005237	-0.320698	0.091822	-0.620756	-0.331446	0.038630	0.033762	0.942078
8180	0.995933	0.541365	9.776013	0.046537	0.038162	0.041116	-0.319894	0.090167	-0.622346	-0.332264	0.037717	0.034393	0.941804
8181	1.025821	0.664225	9.916558	-0.118148	0.064288	0.057647	-0.319237	0.089887	-0.621838	-0.333285	0.037577	0.031552	0.941548
8182	1.067952	0.483017	9.755495	-0.182476	0.085320	0.046634	-0.316499	0.094277	-0.621836	-0.334057	0.037303	0.027551	0.941411
8183	1.191923	0.260728	9.739853	-0.119888	0.087037	0.055826	-0.313515	0.100730	-0.620776	-0.335044	0.036748	0.024548	0.941166
8184	1.094380	0.122450	9.890512	-0.001824	0.085309	0.059321	-0.309446	0.103324	-0.622374	-0.336184	0.035271	0.023937	0.940831
8185	1.017575	0.190148	9.810242	0.083166	0.103721	0.069739	-0.307069	0.102348	-0.623461	-0.337581	0.033053	0.024643	0.940393
8186	1.068508	0.223254	9.754907	0.109088	0.122069	0.082323	-0.304159	0.101095	-0.626120	-0.339242	0.030148	0.025855	0.939861
8187	0.921684	0.291536	9.687263	0.041032	0.130817	0.099542	-0.299812	0.100384	-0.626973	-0.341179	0.027728	0.025582	0.939241
8188	0.916802	0.286544	9.615149	-0.041418	0.116747	0.127090	-0.294149	0.100768	-0.629658	-0.343583	0.025970	0.023976	0.938457
8189	0.665482	0.259676	9.626621	-0.071786	0.085361	0.105676	-0.290745	0.104191	-0.630717	-0.345543	0.025177	0.021901	0.937810
8190	0.651501	0.327434	9.726056	-0.041360	0.064374	0.096145	-0.286811	0.106372	-0.630754	-0.347336	0.024384	0.020671	0.937196
8191	0.708915	0.250201	9.784755	-0.003824	0.073083	0.106109	-0.284458	0.109388	-0.631411	-0.349326	0.023344	0.019968	0.936498
8192	0.539692	0.224905	9.733052	-0.016296	0.060924	0.091922	-0.282102	0.111578	-0.631685	-0.351047	0.022441	0.019234	0.935891
8193	0.476912	0.225382	9.728792	-0.059278	0.027687	0.089745	-0.279866	0.111566	-0.631849	-0.352685	0.022619	0.017823	0.935299
8194	0.438225	0.218439	9.719433	-0.085238	0.010199	0.087741	-0.277787	0.115959	-0.631447	-0.354274	0.023148	0.016157	0.934716
8195	0.495760	0.155850	9.847995	-0.105907	-0.017867	0.095386	-0.275969	0.119252	-0.630270	-0.355976	0.024494	0.014199	0.934066
8196	0.395237	0.272860	10.102553	-0.122183	-0.044203	0.119012	-0.277308	0.122838	-0.629174	-0.358108	0.026310	0.012213	0.933230
8197	0.573424	0.208393	9.924834	-0.049644	-0.080897	0.098197	-0.277603	0.127243	-0.627173	-0.359870	0.028413	0.011769	0.932495
8198	0.626627	0.217759	9.977355	0.039044	-0.100077	0.067037	-0.278928	0.128213	-0.626103	-0.361103	0.030101	0.013220	0.931946
8199	0.785521	0.144947	10.167411	0.083971	-0.093044	0.021502	-0.281813	0.126714	-0.626074	-0.361506	0.031442	0.015417	0.931712
8200	0.864339	0.028437	10.021194	0.096799	-0.087636	-0.040111	-0.283635	0.123283	-0.626080	-0.360774	0.032449	0.017920	0.931916
8201	0.919500	-0.016082	9.760651	0.109439	-0.073560	-0.054087	-0.286236	0.117240	-0.624799	-0.359786	0.033225	0.020502	0.932218
8202	1.035459	0.001305	9.449825	0.131174	-0.031437	-0.090809	-0.287527	0.113118	-0.624951	-0.358147	0.032917	0.023275	0.932795
8203	1.237480	-0.111057	9.401129	0.111611	-0.012192	-0.111232	-0.288422	0.108993	-0.625499	-0.356112	0.032533	0.025495	0.933529
8204	1.266986	-0.038954	9.459382	-0.002037	0.003488	-0.104068	-0.288933	0.106105	-0.625259	-0.354151	0.032516	0.025540	0.934274
8205	1.195309	0.063082	9.610177	-0.060180	0.022712	-0.105264	-0.290499	0.104738	-0.626550	-0.352126	0.032733	0.024302	0.935064
8206	1.176089	0.075391	9.653744	-0.069040	0.043738	-0.119344	-0.289722	0.106385	-0.625765	-0.349852	0.032430	0.022821	0.935965
8207	0.535191	0.275039	9.599083	-0.079808	0.031667	-0.113063	-0.289191	0.105832	-0.626299	-0.347667	0.032611	0.021162	0.936812
8208	0.381737	0.414529	9.991343	-0.126468	0.036814	-0.092171	-0.288829	0.109958	-0.623661	-0.345855	0.032848	0.018636	0.937528
8209	0.761142	0.450544	10.151908	-0.097856	0.061159	-0.084935	-0.288049	0.111881	-0.624174	-0.344192	0.032586	0.016436	0.938190
8210	0.864040	0.326454	9.947717	-0.044170	0.071671	-0.077508	-0.285677	0.111180	-0.624217	-0.342715	0.031607	0.015203	0.938785
8211	0.680087	0.256604	10.232089	-0.056899	0.036601	-0.051258	-0.286463	0.110909	-0.624728	-0.341700	0.031525	0.013937	0.939177
8212	0.585853	0.247764	10.247220	-0.076580	0.015638	-0.058501	-0.286727	0.111048	-0.624593	-0.340538	0.031825	0.012468	0.939609
8213	0.732988	0.231564	10.043888	-0.072973	0.012144	-0.060292	-0.286349	0.112697	-0.622630	-0.339335	0.032295	0.011088	0.940046
8214	0.691511	0.182740	9.702418	-0.089054	0.013965	-0.055987	-0.286094	0.114347	-0.622878	-0.338210	0.032711	0.009393	0.940455
8215	0.728734	-0.016951	9.776706	-0.065773	0.017462	-0.062027	-0.285307	0.115032	-0.623534	-0.336977	0.033026	0.008124	0.940898
8216	0.725979	-0.062798	9.720927	-0.047967	0.022678	-0.039856	-0.285582	0.117098	-0.623379	-0.336182	0.033003	0.007133	0.941192
8217	0.762688	-0.345602	10.142741	0.041399	0.040070	-0.024240	-0.284527	0.116128	-0.622624	-0.335733	0.032178	0.007696	0.941376
8218	0.832842	-0.326983	10.118318	0.227549	0.094337	-0.017417	-0.282398	0.113641	-0.625544	-0.335547	0.028959	0.011396	0.941509
8219	0.814161	-0.220291	9.566949	0.275754	0.099623	0.024408	-0.278792	0.105914	-0.628538	-0.336158	0.025460	0.015931	0.941327
8220	0.553209	-0.231400	9.201369	0.129751	0.082144	0.064780	-0.277305	0.100264	-0.630958	-0.337450	0.023149	0.017827	0.940890
8221	0.449975	-0.148726	9.232049	-0.023458	0.060158	0.104165	-0.273607	0.097629	-0.630910	-0.339395	0.022433	0.016932	0.940224
8222	0.421892	-0.023471	9.221715	-0.061237	0.039939	0.143503	-0.270203	0.100914	-0.631840	-0.342061	0.022233	0.015484	0.939287
8223	0.466336	0.111088	9.292574	0.017373	0.038118	0.169636	-0.268510	0.104347	-0.632483	-0.345242	0.021662	0.015468	0.938136
8224	0.553211	0.096631	9.505551	0.076373	0.020564	0.169969	-0.266677	0.105300	-0.631590	-0.348453	0.020889	0.016725	0.936944
8225	0.784269	-0.015200	9.704148	0.113989	0.010007	0.152485	-0.264697	0.103775	-0.631244	-0.351335	0.020176	0.018721	0.935845
8226	0.912014	0.287081	9.778621	0.158698	-0.005792	0.153656	-0.262826	0.100601	-0.634427	-0.354253	0.019314	0.021710	0.934698
8227	0.936789	0.369209	9.957194	0.273233	-0.007541	0.146559	-0.260675	0.093432	-0.635962	-0.357063	0.017820	0.026829	0.933525
8228	1.241612	0.444225	10.097220	0.223152	0.023823	0.147110	-0.259341	0.090397	-0.636403	-0.359881	0.015947	0.030813	0.932353
8229	0.492792	0.406885	10.134495	0.088835	0.004710	0.163902	-0.255895	0.086663	-0.637924	-0.362939	0.015572	0.032409	0.931119
8230	0.750105	0.601573	9.961476	-0.052504	0.015124	0.166400	-0.253529	0.086787	-0.637568	-0.366012	0.015865	0.031311	0.929948
8231	0.660660	0.253219	9.862111	-0.145530	0.015164	0.161275	-0.253558	0.091467	-0.636870	-0.368944	0.017005	0.028471	0.928860
8232	0.430408	0.456095	10.337475	-0.097269	0.018637	0.162620	-0.252013	0.096138	-0.635025	-0.371923	0.017555	0.026512	0.927719
8233	0.114667	0.872532	10.431505	-0.035488	0.039727	0.158919	-0.248477	0.099974	-0.636733	-0.374853	0.017388	0.025541	0.926569
8234	0.380666	0.941138	9.949341	0.024776	0.052140	0.106478	-0.245855	0.101474	-0.636888	-0.376845	0.016376	0.025614	0.925777
8235	0.383146	0.627085	9.503504	0.101791	0.026913	0.094556	-0.244387	0.098438	-0.637851	-0.378619	0.015356	0.027332	0.925021
8236	0.386828	0.468178	9.458386	0.081092	-0.022983	0.106528	-0.243202	0.098983	-0.639165	-0.380584	0.015311	0.029016	0.924164
8237	0.416527	0.571173	9.394425	0.066754	-0.033494	0.110805	-0.242661	0.096778	-0.639715	-0.382610	0.015670	0.030544	0.923272
8238	0.326475	0.805575	9.525271	0.099805	-0.057122	0.113676	-0.241726	0.093744	-0.638979	-0.384685	0.016116	0.032830	0.922323
8239	0.407742	0.676291	9.926836	0.068530	-0.040575	0.097587	-0.242505	0.092234	-0.639502	-0.386459	0.016563	0.034462	0.921514
8240	0.560172	0.716222	10.002886	-0.002035	-0.012609	0.077749	-0.241715	0.092644	-0.640291	-0.387863	0.016950	0.034539	0.920914
8241	0.543754	0.785919	9.943747	-0.010719	0.010270	0.028444	-0.241462	0.094018	-0.639631	-0.388370	0.017013	0.034353	0.920706
8242	0.671513	0.423568	9.753425	0.018144	0.012148	-0.019030	-0.240660	0.091260	-0.638759	-0.388013	0.016721	0.034642	0.920851
8243	0.822355	-0.090223	9.650085	0.000231	0.027859	-0.010440	-0.240793	0.091674	-0.639013	-0.387820	0.016365	0.034514	0.920943
8244	0.773538	-0.155517	9.409427	-0.049994	0.029584	0.022691	-0.238815	0.091389	-0.640087	-0.388223	0.016308	0.033400	0.920816
8245	0.781025	0.214905	9.437654	-0.116209	0.026049	0.024031	-0.237910	0.093172	-0.638521	-0.388622	0.016935	0.031106	0.920716
8246	0.879595	0.488640	9.540888	-0.142201	0.008479	0.027326	-0.236077	0.095090	-0.639051	-0.389062	0.017987	0.028455	0.920596
8247	0.910311	0.720375	9.894168	-0.085641	-0.003716	-0.026908	-0.235834	0.097841	-0.637986	-0.388510	0.018907	0.026998	0.920855
8248	0.906030	0.795148	9.952744	-0.006711	0.003390	-0.068588	-0.236244	0.100458	-0.637694	-0.387230	0.018945	0.026918	0.921395
8249	0.863157	0.883904	9.766677	0.031173	-0.005149	-0.132633	-0.235174	0.097286	-0.637481	-0.384769	0.018933	0.027708	0.922403
8250	0.278314	0.811938	9.910286	0.027829	-0.003128	-0.188005	-0.238572	0.093451	-0.637728	-0.381288	0.018757	0.028359	0.923831
8251	0.303408	0.955020	9.572851	-0.029315	0.002202	-0.202472	-0.238805	0.088635	-0.638292	-0.377512	0.018995	0.028025	0.925386
8252	0.213482	0.532754	9.684130	0.026319	0.023309	-0.237299	-0.240111	0.086439	-0.637514	-0.373117	0.018317	0.028468	0.927167
8253	0.317197	0.504226	10.057820	-0.025736	0.042363	-0.206813	-0.238913	0.084368	-0.638073	-0.369273	0.017748	0.027894	0.928733
8254	0.275787	0.434267	10.670212	-0.067065	0.040439	-0.186870	-0.239702	0.083821	-0.637285	-0.365776	0.017474	0.026457	0.930163
8255	0.155004	0.430166	10.594302	-0.022313	0.057993	-0.182919	-0.238641	0.082715	-0.638093	-0.362376	0.016577	0.025810	0.931527
8256	0.143122	0.485281	9.710628	0.034943	0.030157	-0.164944	-0.239402	0.079141	-0.640199	-0.359303	0.015763	0.026338	0.932716
8257	0.144873	0.400334	9.464500	0.090332	-0.011803	-0.152369	-0.241878	0.074750	-0.639685	-0.356466	0.015344	0.028275	0.933754
8258	0.207887	0.422473	9.786252	0.127874	-0.032864	-0.159242	-0.242251	0.070898	-0.639717	-0.353483	0.015043	0.030986	0.934806
8259	0.421195	0.525258	10.122054	0.072346	-0.003293	-0.147254	-0.244050	0.064439	-0.641316	-0.350734	0.014579	0.032517	0.935797
8260	0.512349	0.440398	10.132308	-0.022599	0.015839	-0.119724	-0.244302	0.062651	-0.641329	-0.348462	0.014450	0.032057	0.936663
8261	0.617855	0.338406	10.082159	-0.076335	0.048129	-0.098021	-0.246386	0.059221	-0.641852	-0.346619	0.014102	0.030420	0.937407
8262	0.592729	0.212494	9.742064	-0.110455	0.068230	-0.056793	-0.245082	0.061141	-0.641593	-0.345528	0.013641	0.027931	0.937894
8263	0.431406	0.282949	9.561617	-0.106157	0.062091	-0.014421	-0.243129	0.065536	-0.643141	-0.345248	0.013295	0.025599	0.938068
8264	0.448957	0.367554	9.745088	-0.051710	0.058506	0.008881	-0.241959	0.067181	-0.641710	-0.345405	0.012646	0.024261	0.938055
8265	0.395797	0.363100	9.726269	0.048448	0.043660	0.016622	-0.240625	0.065248	-0.643962	-0.345737	0.011594	0.024947	0.937928
8266	0.516987	0.420466	9.918146	0.087681	0.038289	0.039770	-0.238113	0.064409	-0.646351	-0.346496	0.010376	0.026357	0.937624
8267	0.487742	0.386669	9.802652	0.087698	0.064555	0.046919	-0.236528	0.063024	-0.645998	-0.347413	0.008684	0.027628	0.937265
8268	0.720948	0.249622	9.626027	0.051889	0.071493	0.057163	-0.233742	0.059982	-0.647762	-0.348505	0.007102	0.028134	0.936858
8269	0.422009	0.314747	9.711067	0.075115	0.087292	0.068065	-0.232411	0.057910	-0.648844	-0.349824	0.005101	0.029000	0.936353
8270	0.583583	0.284664	9.723747	0.110844	0.104710	0.085957	-0.228975	0.055415	-0.649441	-0.351478	0.002501	0.030374	0.935700
8271	0.303479	0.286693	9.673315	0.117911	0.085517	0.101886	-0.226304	0.050171	-0.652656	-0.353424	0.000268	0.032038	0.934914
8272	0.501860	0.340344	9.633767	0.051780	0.096854	0.089061	-0.223132	0.048503	-0.654152	-0.355124	-0.001765	0.032361	0.934257
8273	0.578189	0.216360	9.396161	-0.042088	0.085518	0.074194	-0.219978	0.049450	-0.654972	-0.356549	-0.002856	0.031021	0.933757
8274	0.076214	0.254152	9.463412	-0.179119	0.045325	0.090830	-0.217358	0.051914	-0.656028	-0.358258	-0.002282	0.027398	0.933218
8275	-0.119172	0.284396	9.417379	-0.247106	0.029638	0.085057	-0.215824	0.058925	-0.654550	-0.359851	-0.000869	0.022604	0.932735
8276	-0.103405	0.129926	9.280884	-0.238195	-0.007082	0.084955	-0.214025	0.065659	-0.653470	-0.361412	0.001103	0.018253	0.932227
8277	-0.079432	0.105679	9.277994	-0.231273	-0.040434	0.127169	-0.214600	0.073232	-0.651824	-0.363743	0.003711	0.014234	0.931383
8278	-0.185550	0.108015	9.771611	-0.213556	-0.070292	0.143954	-0.213982	0.079147	-0.649953	-0.366364	0.006701	0.010797	0.930385
8279	-0.159946	0.279254	10.777934	-0.138498	-0.042504	0.147250	-0.216515	0.084115	-0.648434	-0.369061	0.008647	0.008505	0.929326
8280	0.217354	0.365178	10.737214	-0.074067	-0.026850	0.151206	-0.215482	0.086586	-0.646994	-0.371829	0.009805	0.007342	0.928221
8281	0.189256	0.488050	10.734062	-0.011274	0.012602	0.128049	-0.214716	0.090023	-0.645931	-0.374194	0.009771	0.007033	0.927272
8282	0.559137	0.246077	9.627383	0.013995	0.001417	0.106027	-0.213917	0.089607	-0.648029	-0.376139	0.009741	0.007303	0.926483
8283	0.509412	0.059947	9.195483	0.024708	-0.047474	0.107677	-0.213784	0.089193	-0.647905	-0.378119	0.010565	0.008135	0.925661
8284	0.225537	0.189063	9.795432	0.007736	-0.050971	0.084728	-0.215613	0.087827	-0.649192	-0.379655	0.011550	0.008688	0.925015
8285	0.196341	0.136095	10.489626	-0.009095	-0.002015	0.042470	-0.214302	0.088784	-0.649463	-0.380426	0.011771	0.008567	0.924697
8286	0.198358	0.082929	10.412092	0.076301	0.051562	-0.027217	-0.214551	0.086032	-0.648966	-0.379924	0.010318	0.009635	0.924910
8287	0.431777	0.329175	9.735182	0.129265	0.031580	-0.051581	-0.214784	0.081767	-0.650826	-0.378989	0.008848	0.011849	0.925283
8288	0.438308	0.237019	9.503350	0.158865	-0.005063	-0.072662	-0.214760	0.077637	-0.650737	-0.377644	0.007806	0.014883	0.925798
8289	0.445777	-0.070748	9.552620	0.149127	-0.042610	-0.109944	-0.215503	0.069933	-0.651583	-0.375603	0.007556	0.018035	0.926574
8290	0.528366	0.000491	9.463804	0.081273	-0.046938	-0.140423	-0.218100	0.065269	-0.653412	-0.372967	0.007851	0.019957	0.927597
8291	0.265562	0.051144	9.627674	0.054488	-0.025880	-0.151030	-0.220708	0.061704	-0.654189	-0.370147	0.007996	0.021222	0.928696
8292	0.043435	0.392036	9.638317	-0.000922	0.005668	-0.153827	-0.221998	0.057858	-0.655248	-0.367261	0.007919	0.021228	0.929842
8293	0.231621	0.377744	9.376973	-0.019592	0.044181	-0.161808	-0.223827	0.055941	-0.655760	-0.364252	0.007291	0.020602	0.931044
8294	0.534920	0.245399	9.343996	-0.026739	0.058096	-0.160164	-0.224088	0.055529	-0.655500	-0.361258	0.006425	0.019745	0.932235
8295	0.738208	0.299952	9.612038	-0.104606	0.061459	-0.160776	-0.224735	0.053468	-0.655250	-0.358254	0.006114	0.017418	0.933442
8296	0.479564	0.589192	9.942039	-0.210301	0.044775	-0.147378	-0.222638	0.055797	-0.656821	-0.355459	0.006820	0.013229	0.934574
8297	0.143980	0.931316	10.066628	-0.240870	0.028146	-0.121058	-0.223338	0.061719	-0.654409	-0.353150	0.008109	0.008629	0.935492
8298	0.221358	0.951829	9.893160	-0.149474	0.022995	-0.146861	-0.223887	0.065989	-0.654749	-0.350352	0.008796	0.005733	0.936559
8299	0.035911	0.688145	9.709078	-0.066177	0.038891	-0.157645	-0.223503	0.067363	-0.653960	-0.347376	0.008624	0.004383	0.937676
8300	0.016782	0.699356	10.180417	-0.058328	0.059709	-0.119625	-0.224553	0.067093	-0.654207	-0.345093	0.007987	0.002935	0.938530
8301	-0.039719	0.565090	10.174554	-0.044027	0.050983	-0.119563	-0.225343	0.067098	-0.654195	-0.342832	0.007411	0.001943	0.939366
8302	0.128611	0.121973	10.417950	0.054328	0.071889	-0.108343	-0.225074	0.066546	-0.654986	-0.340771	0.005771	0.002525	0.940125
8303	0.190169	-0.047074	10.350586	0.138364	0.103351	-0.082995	-0.223465	0.062409	-0.656873	-0.339218	0.002966	0.004596	0.940692
8304	0.285901	-0.150408	9.836672	0.165076	0.085855	-0.045893	-0.221591	0.057995	-0.658897	-0.338338	0.000314	0.007160	0.940997
8305	0.291289	-0.410172	9.848059	0.161447	0.071842	-0.040738	-0.219195	0.053440	-0.659629	-0.337567	-0.002030	0.009848	0.941248
8306	0.179747	-0.807503	10.152142	0.164800	0.080561	-0.003683	-0.219205	0.046287	-0.662547	-0.337471	-0.004572	0.012445	0.941242
8307	-0.077335	-0.299449	10.467822	0.068829	0.123271	0.054985	-0.217333	0.042147	-0.664439	-0.338516	-0.007221	0.012987	0.940843
8308	0.027249	0.153324	10.145277	0.011731	0.171435	0.044237	-0.213120	0.042538	-0.665930	-0.339359	-0.010427	0.012092	0.940521
8309	-0.087852	0.284720	9.561378	-0.053541	0.183796	0.055336	-0.208381	0.043616	-0.668595	-0.340440	-0.013382	0.009917	0.940119
8310	-0.299742	0.377035	9.321534	-0.093002	0.148857	0.072633	-0.202868	0.045513	-0.668139	-0.341828	-0.015445	0.007213	0.939608
8311	-0.525587	0.537408	9.279663	-0.098398	0.108687	0.069025	-0.199466	0.049901	-0.669969	-0.343158	-0.016700	0.004718	0.939117
8312	-0.515495	0.597504	9.294687	-0.042067	0.087691	0.071131	-0.197110	0.053332	-0.672053	-0.344483	-0.017964	0.003389	0.938614
8313	-0.497051	0.470360	9.449281	-0.023330	0.047423	0.065800	-0.194625	0.055245	-0.671031	-0.345720	-0.018607	0.002739	0.938149
8314	-0.464166	0.335960	9.627699	-0.073440	0.014149	0.051174	-0.195028	0.057175	-0.671656	-0.346663	-0.018274	0.001323	0.937811
8315	-0.296591	0.137007	9.489381	-0.112816	-0.026109	0.043604	-0.194643	0.058549	-0.671128	-0.347511	-0.016924	-0.000504	0.937523
8316	-0.026041	-0.182910	9.382430	-0.114664	-0.050676	0.050406	-0.194688	0.065157	-0.669109	-0.348455	-0.015090	-0.002245	0.937201
8317	-0.044293	-0.379248	9.625466	-0.184330	-0.059400	0.012818	-0.197350	0.069852	-0.668111	-0.348741	-0.012591	-0.005210	0.937120
8318	-0.087925	-0.407314	9.774525	-0.299809	-0.061218	0.020786	-0.199631	0.077023	-0.666965	-0.349164	-0.009268	-0.010357	0.936958
8319	-0.286759	-0.516972	9.587523	-0.299020	-0.083917	0.041899	-0.201660	0.085293	-0.664509	-0.350005	-0.005503	-0.015322	0.936606
8320	-0.276804	-0.482693	9.811337	-0.206043	-0.057736	0.060294	-0.203419	0.092185	-0.661811	-0.351138	-0.002910	-0.018731	0.936132
8321	-0.287174	-0.587892	9.990464	-0.104177	-0.028944	0.092840	-0.204513	0.099350	-0.661724	-0.352882	-0.001561	-0.020450	0.935443
8322	-0.368992	-0.553130	10.138170	-0.088101	-0.003596	0.102770	-0.205842	0.100457	-0.659610	-0.354774	-0.000827	-0.022030	0.934692
8323	-0.644321	-0.245740	10.855455	-0.134599	0.033095	0.089476	-0.203911	0.107881	-0.659436	-0.356425	-0.000442	-0.024765	0.933996
8324	-0.621776	-0.128420	10.738848	-0.180786	0.078732	0.032049	-0.202363	0.112829	-0.658759	-0.356948	-0.000554	-0.028662	0.933684
8325	-0.430818	-0.404910	9.686186	-0.145618	0.044016	-0.011088	-0.202511	0.115859	-0.658987	-0.356712	-0.000268	-0.031673	0.933677
8326	-0.558310	-0.668982	9.523229	-0.033820	-0.003124	-0.012219	-0.200286	0.118050	-0.659260	-0.356440	0.000125	-0.032242	0.933762
8327	-0.682482	-0.484264	9.836449	0.061007	-0.010117	-0.018534	-0.201862	0.117783	-0.659759	-0.356098	-0.000072	-0.031019	0.933933
8328	-0.431503	-0.505469	9.834040	0.095093	0.002106	-0.034182	-0.200909	0.112271	-0.659828	-0.355388	-0.000683	-0.029218	0.934262
8329	-0.213475	-0.397460	9.530585	0.077258	-0.008383	-0.041436	-0.202072	0.108973	-0.660624	-0.354616	-0.001020	-0.027700	0.934601
8330	-0.155974	-0.460454	9.526961	0.055901	-0.004845	-0.066282	-0.202315	0.106360	-0.661948	-0.353288	-0.001204	-0.026581	0.935136
8331	-0.104228	-0.657640	9.670849	0.034420	0.006482	-0.066457	-0.205186	0.102383	-0.662204	-0.352037	-0.001493	-0.025972	0.935624
8332	-0.199750	-0.853417	9.900139	0.156148	0.023151	-0.078743	-0.203061	0.099343	-0.663047	-0.350468	-0.002899	-0.023175	0.936283
8333	-0.310792	-0.847811	9.877128	0.212648	0.040758	-0.102024	-0.204602	0.093845	-0.664901	-0.348519	-0.005058	-0.019501	0.937085
8334	-0.396491	-0.328549	9.576216	0.056132	0.003203	-0.115499	-0.204565	0.088339	-0.666518	-0.346277	-0.005378	-0.018443	0.937936
8335	-0.230029	-0.003605	9.294927	-0.162085	0.002302	-0.127644	-0.205236	0.089443	-0.664414	-0.343892	-0.004209	-0.021520	0.938753
8336	0.107803	-0.030742	9.147502	-0.235468	0.024933	-0.114102	-0.206563	0.091377	-0.664375	-0.341645	-0.002924	-0.026082	0.939463
8337	0.387469	-0.099586	9.370208	-0.255103	0.044951	-0.125730	-0.206339	0.097433	-0.663017	-0.339263	-0.001891	-0.031156	0.940174
8338	0.093592	-0.009699	9.700624	-0.169209	0.030144	-0.138276	-0.207432	0.103358	-0.661249	-0.336578	-0.001138	-0.034508	0.941023
8339	-0.081226	0.184926	9.978346	-0.018908	0.009196	-0.147744	-0.209037	0.107634	-0.660662	-0.333785	-0.001009	-0.034839	0.942005
8340	-0.271610	0.234800	10.071887	0.097344	0.014482	-0.134476	-0.210721	0.103238	-0.661071	-0.331165	-0.001753	-0.033066	0.942992
8341	-0.610030	0.175749	10.348104	0.081269	0.033789	-0.143252	-0.211865	0.096912	-0.662027	-0.328433	-0.002788	-0.031618	0.943994
8342	-0.867571	-0.048049	10.439077	0.006234	0.053137	-0.168372	-0.211323	0.094707	-0.663098	-0.325112	-0.003641	-0.031821	0.945133
8343	-0.815146	-0.481550	10.385575	-0.029587	0.061861	-0.159893	-0.211455	0.094983	-0.663354	-0.322051	-0.004513	-0.032649	0.946148
8344	-0.748217	-0.899592	9.918759	0.006018	0.044350	-0.113971	-0.210922	0.093741	-0.663374	-0.319768	-0.005231	-0.032793	0.946914
8345	-0.613775	-0.991313	9.368594	0.138362	-0.006323	-0.097376	-0.213005	0.090586	-0.664415	-0.317913	-0.005944	-0.030044	0.947625
8346	-0.511448	-0.862407	9.311514	0.144354	-0.071191	-0.054393	-0.214554	0.086190	-0.665737	-0.316696	-0.005397	-0.026824	0.948132
8347	-0.442643	-0.716632	9.966292	0.091401	-0.076657	-0.037181	-0.218480	0.082080	-0.664937	-0.316022	-0.004517	-0.024542	0.948424
8348	-0.167061	-0.679761	10.142182	-0.009720	-0.017342	-0.021040	-0.220181	0.081126	-0.666223	-0.315279	-0.004036	-0.024580	0.948672
8349	0.102325	-0.817576	9.806620	-0.071481	0.012332	0.001426	-0.220711	0.081404	-0.665561	-0.315304	-0.003810	-0.025966	0.948628
8350	0.145781	-0.813605	9.642866	-0.016026	0.026339	0.014209	-0.220466	0.084156	-0.664887	-0.315231	-0.004136	-0.026397	0.948639
8351	0.205120	-0.617112	9.555691	0.016106	0.043784	0.040084	-0.220068	0.084154	-0.665674	-0.315963	-0.005044	-0.026324	0.948393
8352	0.079107	-0.346349	9.687265	-0.019745	0.036757	0.049581	-0.219148	0.084425	-0.665946	-0.316611	-0.005562	-0.026887	0.948158
8353	-0.081909	-0.247997	9.978181	-0.060902	0.043742	0.044081	-0.217834	0.085244	-0.666738	-0.317424	-0.005967	-0.028254	0.947844
8354	-0.251241	-0.289996	9.969546	-0.099310	0.064803	0.035989	-0.216274	0.087989	-0.665954	-0.317871	-0.006503	-0.030506	0.947621
8355	-0.373344	-0.472641	9.706540	-0.053680	0.064895	0.042496	-0.214851	0.091698	-0.665158	-0.318639	-0.007357	-0.031862	0.947312
8356	-0.540700	-0.572675	9.601089	0.001785	0.045736	0.041100	-0.213121	0.089074	-0.666511	-0.319132	-0.008181	-0.032075	0.947132
8357	-0.673661	-0.586749	9.378569	0.001780	0.026569	0.042835	-0.212333	0.089896	-0.667296	-0.319922	-0.008679	-0.032149	0.946858
8358	-0.742850	-0.466269	9.274805	-0.008970	0.016099	0.046291	-0.211431	0.092782	-0.666761	-0.320340	-0.008882	-0.032372	0.946708
8359	-0.901729	-0.078438	9.852619	0.008966	0.023070	0.025414	-0.212348	0.092236	-0.666882	-0.320804	-0.009382	-0.032286	0.946549
8360	-1.142402	0.033998	9.827148	0.030643	0.042487	-0.012153	-0.211946	0.091684	-0.668065	-0.320191	-0.010298	-0.031940	0.946758
8361	-1.110806	-0.256613	9.256357	0.020012	0.028633	-0.025554	-0.209330	0.094148	-0.667820	-0.319688	-0.010995	-0.031683	0.946929
8362	-1.084783	-0.674800	9.424362	0.025359	-0.006372	-0.038075	-0.210777	0.094431	-0.668316	-0.318896	-0.010926	-0.031133	0.947215
8363	-1.026938	-0.707280	9.961828	0.019800	-0.050285	-0.024212	-0.210758	0.090989	-0.668220	-0.318469	-0.010161	-0.030410	0.947391
8364	-1.172383	-0.792120	10.161581	0.028740	-0.053769	-0.029424	-0.213119	0.088798	-0.666644	-0.317876	-0.009220	-0.029491	0.947629
8365	-0.960226	-0.846056	10.368217	0.040314	-0.039896	-0.018795	-0.213643	0.087975	-0.665863	-0.317542	-0.008817	-0.028486	0.947775
8366	-0.561160	-0.748923	10.115948	0.059065	-0.015511	0.004246	-0.216779	0.085790	-0.668571	-0.317579	-0.008813	-0.027230	0.947800
8367	-0.504649	-0.594758	9.550056	-0.025050	-0.018100	0.022155	-0.216791	0.086891	-0.666868	-0.318019	-0.008430	-0.027613	0.947645
8368	-0.863428	-0.791498	9.579728	-0.119988	-0.046922	0.032881	-0.217984	0.088412	-0.666705	-0.318652	-0.006708	-0.029546	0.947387
8369	-1.200307	-0.642975	10.098647	-0.209596	-0.062738	0.044627	-0.217881	0.092265	-0.664846	-0.319569	-0.004350	-0.033171	0.946972
8370	-1.189564	-0.498113	10.306904	-0.103963	-0.032116	0.036718	-0.219641	0.099984	-0.663181	-0.320275	-0.003014	-0.034895	0.946677
8371	-1.072262	-0.288743	9.858882	0.007926	-0.018921	0.043767	-0.218731	0.101079	-0.661882	-0.321130	-0.002926	-0.034681	0.946395
8372	-0.811764	-0.320497	9.577488	0.007164	-0.014514	0.023432	-0.221361	0.100818	-0.661845	-0.321567	-0.002626	-0.034414	0.946257
8373	-0.517884	-0.423515	9.672303	0.001827	-0.027712	0.009135	-0.221358	0.100956	-0.662755	-0.321774	-0.002325	-0.034249	0.946194
8374	-0.193897	-0.715850	10.069901	-0.035689	-0.031331	-0.018634	-0.219913	0.100535	-0.661479	-0.321429	-0.001402	-0.034686	0.946297
8375	0.101815	-0.898439	10.103703	-0.024884	-0.012142	-0.030068	-0.221111	0.102744	-0.661179	-0.320882	-0.001165	-0.035129	0.946467
8376	0.140724	-0.853661	9.902005	0.059274	0.003663	-0.031158	-0.223213	0.102067	-0.660893	-0.320272	-0.001505	-0.033994	0.946714
8377	0.185165	-0.708156	9.619705	0.113030	0.021227	-0.033323	-0.222263	0.097519	-0.661734	-0.319630	-0.002739	-0.032034	0.946997
8378	0.200594	-0.578247	9.669132	0.048693	0.049217	-0.044244	-0.221852	0.095039	-0.662415	-0.318736	-0.003866	-0.031392	0.947316
8379	0.129071	-0.456778	9.882635	-0.017542	0.055293	-0.042020	-0.220142	0.095443	-0.662958	-0.317911	-0.004867	-0.032103	0.947564
8380	-0.068342	-0.373485	9.875683	-0.008615	0.031732	-0.043726	-0.219744	0.095855	-0.664522	-0.317038	-0.005298	-0.032436	0.947843
8381	-0.159213	-0.250048	9.897113	0.023702	0.016077	-0.071692	-0.219739	0.094477	-0.663885	-0.315670	-0.005780	-0.032091	0.948309
8382	-0.222348	-0.295606	9.781775	0.082697	0.012603	-0.057164	-0.220772	0.091592	-0.664809	-0.314539	-0.006417	-0.030572	0.948731
8383	-0.174421	-0.348720	9.838430	0.104180	0.002100	-0.064121	-0.219829	0.087870	-0.664990	-0.313308	-0.007136	-0.028591	0.949194
8384	-0.083042	-0.402306	9.851445	0.082758	-0.011022	-0.080225	-0.220597	0.084295	-0.665274	-0.311748	-0.007312	-0.026926	0.949755
8385	0.043093	-0.326017	9.952172	0.073803	-0.027696	-0.085662	-0.221630	0.081410	-0.666068	-0.310124	-0.007238	-0.025322	0.950331
8386	0.010554	-0.506621	10.584846	0.059440	0.006299	-0.083922	-0.223450	0.077978	-0.666855	-0.308477	-0.007596	-0.024207	0.950894
8387	-0.045292	-0.542909	10.373422	0.076495	0.064964	-0.072997	-0.222647	0.076047	-0.667407	-0.307042	-0.009278	-0.023120	0.951370
8388	-0.078524	-0.428084	9.298352	0.145464	0.061688	-0.060113	-0.221701	0.071360	-0.667077	-0.305800	-0.011230	-0.020706	0.951804
8389	-0.179240	-0.322215	9.055303	0.170361	0.016209	-0.031842	-0.221408	0.067229	-0.668685	-0.305143	-0.012559	-0.017525	0.952062
8390	-0.395679	-0.211088	9.450185	0.059351	0.000409	-0.032629	-0.222430	0.063106	-0.670793	-0.304444	-0.012830	-0.016369	0.952303
8391	-0.463382	-0.231478	9.688460	-0.058815	0.016944	-0.021083	-0.222954	0.062558	-0.670530	-0.304048	-0.012783	-0.017556	0.952409
8392	-0.554853	-0.196574	9.857882	-0.027552	0.023046	-0.011990	-0.222955	0.062557	-0.670270	-0.303756	-0.012963	-0.018188	0.952488
8393	-0.472066	-0.100983	9.867879	0.041413	0.023073	-0.027354	-0.221389	0.064752	-0.670141	-0.303211	-0.013648	-0.017501	0.952665
8394	-0.440518	-0.077339	9.815006	0.069190	0.006486	-0.039552	-0.222690	0.062005	-0.669889	-0.302394	-0.014090	-0.016197	0.952941
8395	-0.491922	-0.182047	10.049769	0.018144	-0.011930	-0.041764	-0.222680	0.060904	-0.670941	-0.301592	-0.013967	-0.015741	0.953205
8396	-0.521044	-0.198980	9.944080	-0.027498	0.009062	-0.030558	-0.222683	0.061731	-0.671453	-0.300972	-0.013876	-0.016293	0.953393
8397	-0.497594	-0.286670	9.642458	0.014582	0.003882	-0.030288	-0.222157	0.061728	-0.671461	-0.300385	-0.014041	-0.016004	0.953580
8398	-0.449828	-0.361511	9.672428	0.043122	0.000329	-0.012500	-0.222548	0.060904	-0.671203	-0.300096	-0.014214	-0.015152	0.953683
8399	-0.299736	-0.307460	9.640512	0.014467	-0.001481	-0.006580	-0.223724	0.059671	-0.671458	-0.299962	-0.014278	-0.014837	0.953729
8400	-0.217310	-0.260169	9.585069	-0.023124	-0.005012	-0.003356	-0.223072	0.060356	-0.670940	-0.299860	-0.013955	-0.015213	0.953760
8401	-0.133655	-0.387611	9.808792	-0.069677	0.000154	-0.002852	-0.223593	0.059532	-0.670941	-0.299820	-0.013527	-0.016517	0.953757
8402	-0.133199	-0.329360	9.982494	-0.126953	0.013220	-0.000570	-0.224138	0.063115	-0.671418	-0.299774	-0.012931	-0.018982	0.953734
8403	-0.174924	-0.422911	9.957747	-0.069578	0.026428	-0.021259	-0.223515	0.067378	-0.668391	-0.299371	-0.012978	-0.020449	0.953829
8404	-0.165332	-0.425994	9.760558	0.016250	0.010704	-0.005709	-0.224034	0.067107	-0.670208	-0.299192	-0.013189	-0.020169	0.953889
8405	-0.179487	-0.377918	9.715570	-0.008736	0.028229	-0.013743	-0.222719	0.066410	-0.668933	-0.298915	-0.013621	-0.020485	0.953963
8406	-0.242445	-0.403758	9.756672	-0.037492	0.015928	0.008926	-0.222458	0.067098	-0.669451	-0.298998	-0.013618	-0.021257	0.953920
8407	-0.246792	-0.338562	9.829558	-0.035798	0.015868	0.028336	-0.223125	0.068753	-0.669555	-0.299535	-0.013657	-0.022005	0.953734
8408	-0.338298	-0.306284	9.926850	-0.016973	0.015903	0.017932	-0.221816	0.069848	-0.669173	-0.299776	-0.013780	-0.022382	0.953647
8409	-0.309641	-0.347706	9.825189	-0.019611	0.017683	0.010855	-0.221818	0.070399	-0.669689	-0.299975	-0.013937	-0.022834	0.953572
8410	-0.358536	-0.431522	9.819840	-0.016051	0.022938	0.016184	-0.221559	0.070948	-0.669427	-0.300162	-0.014200	-0.023236	0.953499
8411	-0.329349	-0.400622	9.774282	0.001816	0.006313	0.018896	-0.219989	0.072040	-0.668528	-0.300513	-0.014267	-0.023211	0.953389
8412	-0.300248	-0.383954	9.793448	0.017955	0.000202	0.009293	-0.218801	0.072310	-0.670106	-0.300579	-0.014297	-0.022831	0.953376
8413	-0.339134	-0.419662	9.815002	0.014308	0.012416	0.026938	-0.219457	0.071487	-0.669323	-0.301076	-0.014551	-0.022603	0.953221
8414	-0.314346	-0.332988	9.907110	0.003561	0.017631	0.028649	-0.220637	0.070943	-0.669701	-0.301449	-0.014837	-0.022595	0.953099
8415	-0.275466	-0.295154	9.794255	-0.007111	0.012419	0.016215	-0.218801	0.072310	-0.670236	-0.301748	-0.014950	-0.022774	0.952998
8416	-0.251148	-0.271292	9.794320	0.017885	0.012389	0.028731	-0.219580	0.070662	-0.670371	-0.302100	-0.015222	-0.022461	0.952890
8417	-0.299714	-0.307196	9.727034	0.017981	0.012464	0.009355	-0.219185	0.070936	-0.671155	-0.302260	-0.015476	-0.022156	0.952842
8418	-0.306603	-0.261097	9.840578	-0.003466	0.017702	0.002177	-0.218927	0.071209	-0.669854	-0.302055	-0.015710	-0.022289	0.952900
8419	-0.449491	-0.322280	9.918013	-0.010633	0.015979	0.001266	-0.218004	0.071480	-0.670907	-0.302068	-0.015851	-0.022549	0.952888
8420	-0.454796	-0.385113	9.806785	0.010780	0.012475	0.016381	-0.219190	0.072038	-0.671534	-0.302133	-0.016078	-0.022374	0.952868
8421	-0.450732	-0.495470	9.908822	0.016100	0.012439	0.023443	-0.217608	0.070651	-0.670010	-0.302562	-0.016324	-0.022105	0.952734
8422	-0.428488	-0.423524	9.897441	-0.037544	0.008941	0.014236	-0.217343	0.071201	-0.671571	-0.302630	-0.016189	-0.022831	0.952697
8423	-0.353172	-0.352602	9.686117	-0.039329	0.008950	0.019506	-0.216957	0.072300	-0.670915	-0.303003	-0.016027	-0.023602	0.952562
8424	-0.304717	-0.326832	9.585056	-0.005281	0.005486	0.010923	-0.218143	0.072582	-0.670764	-0.302932	-0.016023	-0.023693	0.952583
8425	-0.268050	-0.268960	9.727201	0.001874	0.003704	0.007442	-0.218539	0.072722	-0.670496	-0.303064	-0.015997	-0.023643	0.952543
8426	-0.248981	-0.309462	9.902010	-0.053555	0.005431	-0.007072	-0.217876	0.072306	-0.671291	-0.302455	-0.015696	-0.024655	0.952716
8427	-0.268603	-0.352544	9.920911	-0.060684	0.017690	-0.010608	-0.217891	0.074784	-0.671267	-0.302255	-0.015538	-0.025880	0.952749
8428	-0.348321	-0.356760	9.911937	-0.037421	0.022967	-0.008634	-0.217244	0.076570	-0.670868	-0.301661	-0.015668	-0.026692	0.952913
8429	-0.396982	-0.404785	9.813270	0.012650	0.026491	0.002325	-0.216849	0.076568	-0.671134	-0.301680	-0.016125	-0.026565	0.952903
8430	-0.445196	-0.394692	9.845044	-0.001710	0.019478	0.009260	-0.217115	0.076707	-0.670348	-0.301398	-0.016414	-0.026669	0.952984
8431	-0.468559	-0.279586	9.673532	-0.020436	0.000298	-0.005010	-0.216325	0.076427	-0.670102	-0.301302	-0.016171	-0.027013	0.953009
8432	-0.540380	-0.192465	9.665540	-0.037417	-0.018914	-0.013976	-0.218166	0.076161	-0.670077	-0.300376	-0.015508	-0.027570	0.953296
8433	-0.526524	-0.288092	9.890231	-0.047237	-0.015442	-0.024637	-0.218055	0.079327	-0.669267	-0.299922	-0.014803	-0.028327	0.953428
8434	-0.366058	-0.472176	9.877117	-0.051650	-0.015451	-0.038854	-0.219103	0.078507	-0.669259	-0.298698	-0.014103	-0.029188	0.953797
8435	-0.180923	-0.579822	9.754117	0.003768	-0.017246	-0.024433	-0.220693	0.079478	-0.667663	-0.298234	-0.013658	-0.028963	0.953956
8436	-0.080567	-0.729600	9.794788	0.028771	-0.005054	-0.011932	-0.221234	0.083337	-0.669700	-0.297557	-0.013651	-0.028346	0.954185
8437	-0.082674	-0.686319	9.785691	0.010803	0.015889	0.010933	-0.221227	0.082098	-0.669582	-0.297746	-0.013874	-0.028186	0.954128
8438	-0.132745	-0.596948	9.782344	-0.001749	0.006266	0.014365	-0.220555	0.079203	-0.668970	-0.297592	-0.013915	-0.028211	0.954175
8439	-0.300687	-0.444177	9.761517	-0.019560	0.028212	0.003823	-0.220558	0.079891	-0.669223	-0.297646	-0.014176	-0.028706	0.954139
8440	-0.442929	-0.414069	9.806350	-0.035678	0.008998	0.000159	-0.220297	0.080854	-0.670259	-0.297347	-0.014056	-0.029401	0.954213
8441	-0.474303	-0.411433	9.801844	-0.010560	-0.001444	-0.017309	-0.219910	0.081402	-0.668958	-0.297012	-0.013799	-0.029552	0.954316
8442	-0.469701	-0.442781	9.787024	0.001974	-0.008430	-0.020775	-0.221482	0.080309	-0.668945	-0.296264	-0.013559	-0.029430	0.954556
8443	-0.426637	-0.498468	9.776399	-0.001598	-0.003190	-0.020806	-0.221886	0.081412	-0.668277	-0.295861	-0.013325	-0.029401	0.954685
8444	-0.316178	-0.583633	9.736014	0.009144	-0.000585	-0.020768	-0.222273	0.079762	-0.667767	-0.295118	-0.013277	-0.029189	0.954923
8445	-0.243927	-0.615011	9.884034	-0.024895	-0.001531	-0.016645	-0.222277	0.080313	-0.667501	-0.294799	-0.012931	-0.029620	0.955013
8446	-0.234003	-0.578907	9.918010	-0.044617	-0.004188	-0.009746	-0.223329	0.080594	-0.668003	-0.294404	-0.012500	-0.030412	0.955115
8447	-0.277502	-0.583407	9.908720	0.007188	0.010659	0.014490	-0.224125	0.081975	-0.668368	-0.294664	-0.012586	-0.030297	0.955037
8448	-0.315375	-0.472852	9.785347	0.014405	0.005471	0.003986	-0.222157	0.082239	-0.667223	-0.294603	-0.012692	-0.030017	0.955064
8449	-0.387907	-0.486613	9.819460	0.008103	0.008963	0.012783	-0.223204	0.082522	-0.669418	-0.294831	-0.012750	-0.029873	0.954997
8450	-0.445747	-0.471655	9.844164	-0.016021	0.012484	0.005590	-0.222804	0.081418	-0.668914	-0.294772	-0.012813	-0.030214	0.955004
8451	-0.489428	-0.504708	9.935486	-0.001759	0.017707	0.016291	-0.221890	0.082514	-0.668917	-0.295065	-0.012990	-0.030310	0.954908
8452	-0.470223	-0.515001	9.764568	0.034088	0.016018	0.007731	-0.221105	0.082371	-0.667238	-0.295063	-0.013416	-0.029715	0.954921
8453	-0.368899	-0.525657	9.684263	0.034117	0.000276	-0.001169	-0.221495	0.082650	-0.669052	-0.295024	-0.013464	-0.029031	0.954954
8454	-0.340608	-0.622022	9.704540	-0.001771	-0.005039	0.017908	-0.221479	0.080034	-0.669468	-0.295205	-0.013284	-0.028993	0.954902
8455	-0.248553	-0.583957	9.802719	-0.003614	0.005383	0.030246	-0.222540	0.081279	-0.668919	-0.295772	-0.013217	-0.029058	0.954725
8456	-0.243444	-0.545454	9.822344	0.015191	0.006265	0.026868	-0.221490	0.081686	-0.668931	-0.296169	-0.013357	-0.028762	0.954609
8457	-0.252768	-0.497394	9.784524	0.001813	0.003667	0.017963	-0.221882	0.080724	-0.668154	-0.296501	-0.013274	-0.028716	0.954509
8458	-0.259420	-0.415490	9.809556	0.000965	0.015928	0.010970	-0.221491	0.081135	-0.667895	-0.296600	-0.013504	-0.028753	0.954473
8459	-0.320029	-0.448733	9.795278	0.028703	0.022952	0.012971	-0.221491	0.081135	-0.667765	-0.296818	-0.013941	-0.028304	0.954413
8460	-0.305565	-0.453525	9.838357	0.048415	0.012469	0.002497	-0.220431	0.079752	-0.667665	-0.296762	-0.014381	-0.027417	0.954449
8461	-0.363479	-0.448246	9.843723	0.026011	0.008962	0.009389	-0.221990	0.077283	-0.669227	-0.296920	-0.014532	-0.026935	0.954412
8462	-0.382903	-0.462570	9.829307	0.026870	0.014199	0.019110	-0.220666	0.076450	-0.670297	-0.297179	-0.014886	-0.026465	0.954339
8463	-0.402093	-0.443310	9.786434	-0.001713	0.012479	0.009213	-0.221980	0.076044	-0.670021	-0.297340	-0.014940	-0.026536	0.954286
8464	-0.409095	-0.405183	9.652349	0.034071	-0.010228	0.007642	-0.221065	0.077003	-0.670025	-0.297406	-0.014865	-0.025786	0.954287
8465	-0.377460	-0.376097	9.806221	0.050183	-0.008504	0.002472	-0.220659	0.075074	-0.670050	-0.297434	-0.014826	-0.024742	0.954307
8466	-0.329201	-0.383455	9.882626	0.077013	-0.003281	0.004431	-0.221970	0.074530	-0.670557	-0.297421	-0.015136	-0.023215	0.954344
8467	-0.319380	-0.357398	9.777096	0.059174	-0.008492	-0.006287	-0.222752	0.073158	-0.670428	-0.297279	-0.015145	-0.022000	0.954417
8468	-0.374953	-0.364010	9.832774	0.102073	-0.014618	0.001067	-0.222856	0.068753	-0.671251	-0.297197	-0.015385	-0.019928	0.954484
8469	-0.403751	-0.341873	9.919796	0.059151	0.005489	-0.000924	-0.224158	0.066833	-0.671901	-0.297150	-0.015665	-0.018798	0.954517
8470	-0.367416	-0.323172	9.835583	0.005508	0.014241	-0.004814	-0.224686	0.066836	-0.671503	-0.296977	-0.015880	-0.018743	0.954569
8471	-0.367445	-0.323525	9.720221	-0.055292	0.016012	-0.010535	-0.224553	0.065733	-0.669954	-0.296778	-0.015678	-0.019867	0.954611
8472	-0.352992	-0.328448	9.720039	-0.042823	-0.003255	-0.003470	-0.224564	0.068073	-0.670581	-0.296654	-0.015273	-0.020631	0.954640
8473	-0.391371	-0.296513	9.840902	0.015283	0.006345	0.007578	-0.225098	0.068902	-0.669654	-0.296783	-0.015314	-0.020345	0.954605
8474	-0.350268	-0.289574	9.855047	0.022497	0.001990	-0.006495	-0.225233	0.069729	-0.670164	-0.296591	-0.015395	-0.019893	0.954673
8475	-0.347679	-0.265513	9.864915	0.004647	0.005503	-0.015420	-0.225483	0.066976	-0.669276	-0.296285	-0.015348	-0.019810	0.954771
8476	-0.338118	-0.277746	9.821432	0.023424	0.010751	-0.009982	-0.226399	0.066569	-0.670048	-0.296009	-0.015601	-0.019394	0.954861
8477	-0.358049	-0.361921	9.772571	0.003713	0.005502	-0.004868	-0.225208	0.066563	-0.672148	-0.295905	-0.015552	-0.019327	0.954895
8478	-0.358394	-0.410037	9.767214	-0.067853	-0.005002	-0.010724	-0.226276	0.067945	-0.669906	-0.295661	-0.014963	-0.020560	0.954955
8479	-0.314675	-0.376515	9.829707	-0.103729	-0.005079	0.006630	-0.226552	0.070011	-0.669621	-0.295811	-0.014080	-0.022486	0.954878
8480	-0.333905	-0.364331	9.832417	-0.085851	-0.017319	0.006724	-0.226836	0.073179	-0.668804	-0.295915	-0.013156	-0.023985	0.954823
8481	-0.309406	-0.314115	9.799136	-0.010654	-0.008539	0.002021	-0.228407	0.071673	-0.668535	-0.295952	-0.012756	-0.024110	0.954813
8482	-0.338643	-0.352202	9.854227	0.014443	-0.007633	-0.009248	-0.228145	0.071258	-0.667502	-0.295714	-0.012603	-0.023756	0.954898
8483	-0.300209	-0.381277	9.882401	-0.024917	0.010709	-0.006844	-0.226707	0.072627	-0.667250	-0.295576	-0.012482	-0.024266	0.954929
8484	-0.348349	-0.361497	9.935916	-0.033836	0.000234	-0.017503	-0.226968	0.072628	-0.667766	-0.295198	-0.012190	-0.024883	0.955034
8485	-0.313698	-0.250451	10.157996	0.041296	0.013310	-0.013376	-0.227232	0.072492	-0.667373	-0.294917	-0.012509	-0.024137	0.955136
8486	-0.287423	-0.280474	9.844996	0.084334	0.030021	-0.020059	-0.226687	0.070287	-0.668965	-0.294451	-0.013482	-0.022673	0.955303
