# Supplementary material for: Identification of Haptic Based Guiding Using Hard Reins
Source: PLoS One. 2015 Jul 22;10(7):e0132020. doi: 10.1371/journal.pone.0132020 (PMC4511788; doi:10.1371/journal.pone.0132020)
Supplement: S8 File — (ZIP) [file pone.0132020.s008.zip › Exp2_MotionData1/Subject1/path3/T2/gc2.txt]

// Start Time: 0
// Sample rate: 25.0Hz
// Scenario: 4.9
// Firmware Version: 2.6.1
Counter	Acc_X	Acc_Y	Acc_Z	Gyr_X	Gyr_Y	Gyr_Z	Mag_X	Mag_Y	Mag_Z	Quat_w	Quat_x	Quat_y	Quat_z
7936	9.100939	-1.189347	-3.641911	-0.013783	-0.003506	-0.015887	-0.726530	-0.135587	0.128973	-0.459135	-0.380209	0.735661	-0.321619
7937	9.055047	-1.193700	-3.654713	-0.012150	-0.023446	-0.021368	-0.728056	-0.134883	0.129445	-0.459004	-0.380491	0.735845	-0.321052
7938	9.101330	-1.207102	-3.584082	-0.015653	-0.018237	-0.015868	-0.727926	-0.134965	0.128193	-0.458927	-0.380604	0.736088	-0.320469
7939	9.047816	-1.183890	-3.659209	-0.016998	-0.019326	0.002473	-0.727919	-0.135526	0.128158	-0.458741	-0.380465	0.736446	-0.320080
7940	9.043004	-1.193622	-3.654262	-0.024944	-0.017887	-0.021405	-0.728022	-0.136512	0.131146	-0.458762	-0.380602	0.736687	-0.319330
7941	9.071961	-1.189027	-3.650485	-0.033804	-0.018509	-0.010403	-0.727645	-0.134736	0.129174	-0.458797	-0.380493	0.737046	-0.318581
7942	9.042646	-1.149099	-3.719163	-0.024724	-0.025791	-0.012211	-0.727600	-0.137600	0.130244	-0.458650	-0.380525	0.737438	-0.317845
7943	9.028292	-1.119910	-3.718436	-0.024989	-0.032613	-0.021374	-0.727460	-0.137615	0.130519	-0.458479	-0.380750	0.737787	-0.317013
7944	9.081248	-1.203116	-3.689564	-0.033304	-0.039784	-0.024133	-0.724545	-0.137598	0.132154	-0.458262	-0.380975	0.738266	-0.315939
7945	8.902860	-1.179735	-3.711721	-0.008487	0.015403	-0.025127	-0.725489	-0.139673	0.131759	-0.458695	-0.381102	0.738041	-0.315682
7946	9.057320	-1.144704	-3.693118	0.004476	0.029852	-0.020496	-0.726610	-0.138789	0.131270	-0.459196	-0.381177	0.737671	-0.315728
7947	9.076253	-1.144243	-3.737293	0.019248	0.014704	-0.014017	-0.727156	-0.139863	0.130378	-0.459337	-0.381399	0.737362	-0.315977
7948	8.989608	-1.163299	-3.717272	0.007983	0.016293	-0.025074	-0.727296	-0.140108	0.129672	-0.459641	-0.381656	0.737061	-0.315927
7949	9.067274	-1.116064	-3.664324	0.053878	0.040807	-0.021327	-0.724527	-0.139915	0.130628	-0.459948	-0.382138	0.736237	-0.316817
7950	9.032354	-1.211291	-3.777143	0.003256	0.027804	-0.032443	-0.727287	-0.141203	0.129051	-0.460500	-0.382397	0.735798	-0.316723
7951	9.047041	-1.124005	-3.784368	0.011871	0.011152	-0.015865	-0.726725	-0.141785	0.129287	-0.460651	-0.382600	0.735558	-0.316817
7952	9.071798	-1.125337	-3.698363	0.002292	0.015840	-0.032400	-0.725603	-0.143197	0.129052	-0.461032	-0.382929	0.735232	-0.316620
7953	9.013865	-1.095472	-3.724982	-0.004615	0.016767	-0.016825	-0.725181	-0.143764	0.129013	-0.461396	-0.382960	0.735039	-0.316502
7954	9.013605	-1.060876	-3.773046	0.015814	0.030842	-0.006710	-0.725896	-0.142579	0.127985	-0.461737	-0.382927	0.734693	-0.316847
7955	9.117567	-1.135401	-3.695310	0.000452	0.026781	0.000620	-0.725456	-0.144421	0.128145	-0.462095	-0.382686	0.734511	-0.317039
7956	9.072227	-1.087067	-3.659490	-0.002771	0.014871	-0.015884	-0.727014	-0.143271	0.125183	-0.462406	-0.382709	0.734364	-0.316898
7957	8.999784	-1.130169	-3.661892	-0.035387	0.004984	-0.003109	-0.726575	-0.144592	0.126206	-0.462740	-0.382330	0.734582	-0.316361
7958	9.148774	-1.223215	-3.672900	-0.033168	-0.019911	0.013468	-0.724936	-0.143068	0.126146	-0.462578	-0.381878	0.735164	-0.315791
7959	8.988347	-1.038480	-3.622228	-0.030093	0.029444	-0.012300	-0.726167	-0.143904	0.126383	-0.463288	-0.381528	0.735053	-0.315434
7960	9.121099	-1.034956	-3.593359	-0.014964	0.050537	0.004243	-0.727145	-0.145132	0.122993	-0.464084	-0.380926	0.734801	-0.315578
7961	9.125580	-1.034401	-3.636992	-0.009568	0.032223	0.002448	-0.726190	-0.144552	0.122327	-0.464586	-0.380533	0.734644	-0.315678
7962	9.077364	-1.058395	-3.630516	0.000557	-0.001287	0.008012	-0.727293	-0.144556	0.122753	-0.464477	-0.380351	0.734801	-0.315693
7963	9.077458	-1.097579	-3.601795	0.004922	0.010289	-0.001179	-0.727452	-0.144040	0.120847	-0.464570	-0.380284	0.734729	-0.315805
7964	9.084348	-1.131178	-3.631251	0.003003	0.010517	-0.004859	-0.727845	-0.144942	0.122181	-0.464697	-0.380237	0.734664	-0.315825
7965	9.086847	-0.980156	-3.683490	-0.008532	-0.028050	-0.021312	-0.728675	-0.144409	0.123052	-0.464455	-0.380584	0.734881	-0.315257
7966	9.110744	-1.104356	-3.656213	-0.011501	-0.011964	0.002499	-0.727564	-0.144972	0.122730	-0.464319	-0.380430	0.735176	-0.314956
7967	9.038304	-1.057229	-3.696667	-0.017541	-0.025542	-0.016770	-0.727546	-0.145860	0.123645	-0.464151	-0.380611	0.735462	-0.314316
7968	9.097052	-0.854405	-3.663732	0.015551	-0.018646	-0.010245	-0.726852	-0.145623	0.124345	-0.463788	-0.380943	0.735548	-0.314248
7969	8.975186	-1.075464	-3.749970	0.032056	-0.018712	-0.010280	-0.726582	-0.144813	0.124946	-0.463302	-0.381450	0.735509	-0.314442
7970	9.135049	-0.909802	-3.711398	0.052916	0.011031	0.015470	-0.727683	-0.145604	0.124216	-0.462932	-0.381552	0.735286	-0.315381
7971	9.124900	-1.125880	-3.685862	0.027669	-0.045228	0.033825	-0.727420	-0.144747	0.123850	-0.461812	-0.381539	0.735856	-0.315713
7972	9.071753	-1.127696	-3.703207	0.004602	-0.030123	0.059435	-0.727135	-0.144284	0.125815	-0.460923	-0.380815	0.736647	-0.316039
7973	8.994650	-1.202743	-3.671834	-0.031112	-0.005653	0.020759	-0.728134	-0.141872	0.125695	-0.460912	-0.380199	0.737122	-0.315688
7974	9.129930	-1.084825	-3.676123	-0.032287	0.037316	0.041842	-0.727722	-0.141992	0.125130	-0.461410	-0.378965	0.737390	-0.315819
7975	9.081248	-1.349435	-3.627728	-0.068725	0.018614	0.048171	-0.728029	-0.140119	0.124278	-0.461867	-0.377442	0.738084	-0.315354
7976	9.054785	-1.227383	-3.674242	-0.099711	0.014696	0.053635	-0.729701	-0.139754	0.123070	-0.462465	-0.375548	0.739072	-0.314424
7977	9.096474	-1.185054	-3.598246	-0.094566	-0.001236	0.042678	-0.729731	-0.138799	0.120774	-0.462854	-0.373987	0.740064	-0.313378
7978	9.080909	-1.304946	-3.690215	-0.060351	0.011078	0.019760	-0.728919	-0.137930	0.119989	-0.463316	-0.372971	0.740582	-0.312681
7979	9.130862	-0.996227	-3.593471	-0.068291	-0.011689	0.000577	-0.728763	-0.138426	0.121480	-0.463617	-0.372338	0.741186	-0.311556
7980	9.034027	-1.019123	-3.643129	-0.055376	-0.019379	0.005175	-0.729047	-0.137988	0.121233	-0.463673	-0.371789	0.741836	-0.310580
7981	9.053495	-1.083005	-3.591144	-0.020604	-0.047266	0.008036	-0.730005	-0.138421	0.121769	-0.463048	-0.371710	0.742523	-0.309964
7982	9.014300	-1.071847	-3.678960	-0.015681	-0.051550	-0.013061	-0.729996	-0.139122	0.121726	-0.462450	-0.371982	0.743096	-0.309157
7983	9.081213	-1.168911	-3.708659	-0.004381	-0.037437	-0.002971	-0.729292	-0.139206	0.123238	-0.461919	-0.372154	0.743508	-0.308752
7984	9.004059	-1.124373	-3.734464	-0.006478	-0.025742	-0.014015	-0.728169	-0.140103	0.124003	-0.461633	-0.372385	0.743767	-0.308278
7985	9.015244	-1.179041	-3.822177	-0.035845	-0.047632	-0.015882	-0.727310	-0.141330	0.125859	-0.461262	-0.372521	0.744371	-0.307209
7986	9.000869	-1.088848	-3.850031	-0.008542	-0.023339	-0.023197	-0.730337	-0.142674	0.125528	-0.461087	-0.372844	0.744556	-0.306631
7987	8.988910	-1.108426	-3.830392	-0.035258	-0.004536	0.002407	-0.727553	-0.143343	0.126846	-0.461239	-0.372449	0.744896	-0.306058
7988	9.037219	-1.157754	-3.793880	-0.055506	0.031004	-0.005943	-0.728814	-0.142577	0.125935	-0.462111	-0.371762	0.744988	-0.305352
7989	9.023833	-1.130262	-3.667622	-0.046129	0.039678	0.002325	-0.729127	-0.141191	0.123530	-0.463003	-0.370995	0.744982	-0.304948
7990	9.052580	-1.132615	-3.688032	-0.056669	0.001692	0.022557	-0.728286	-0.142832	0.122314	-0.463278	-0.370033	0.745570	-0.304260
7991	9.096450	-1.102098	-3.636344	-0.038367	-0.012276	0.024467	-0.729409	-0.141414	0.122411	-0.463206	-0.369322	0.746157	-0.303796
7992	9.027245	-1.122276	-3.542119	-0.002131	-0.027349	0.012617	-0.728584	-0.140485	0.123291	-0.462703	-0.369193	0.746606	-0.303616
7993	8.960995	-1.036806	-3.732283	-0.008109	-0.018816	-0.006684	-0.729150	-0.139622	0.123072	-0.462503	-0.369265	0.746834	-0.303270
7994	9.109549	-1.114456	-3.805963	-0.010277	-0.043898	-0.017641	-0.729664	-0.141142	0.125615	-0.461994	-0.369618	0.747259	-0.302570
7995	8.960803	-1.026716	-3.761189	0.016490	-0.055482	-0.041444	-0.727996	-0.141741	0.125840	-0.461275	-0.370658	0.747419	-0.301998
7996	8.993171	-1.151381	-3.883961	0.041665	-0.048926	-0.059775	-0.727974	-0.143043	0.126591	-0.460565	-0.372136	0.747268	-0.301638
7997	8.915246	-1.129881	-3.999241	0.046689	-0.023810	-0.080009	-0.727779	-0.146370	0.128463	-0.460320	-0.373838	0.746667	-0.301395
7998	9.047159	-0.897414	-3.865004	0.077637	-0.012512	-0.085400	-0.727477	-0.147695	0.129625	-0.460029	-0.375825	0.745759	-0.301617
7999	8.978806	-0.934394	-3.964118	0.079748	-0.020541	-0.074396	-0.725913	-0.150055	0.131405	-0.459549	-0.377728	0.744964	-0.301934
8000	9.038189	-0.754630	-3.839588	0.083635	-0.050775	-0.061447	-0.725900	-0.150909	0.131629	-0.458498	-0.379630	0.744551	-0.302167
8001	9.029148	-0.897049	-3.702525	0.076545	-0.041999	-0.054156	-0.725035	-0.152170	0.134175	-0.457605	-0.381331	0.744115	-0.302454
8002	8.832933	-0.898694	-3.837683	0.084526	0.004626	-0.034076	-0.726542	-0.152487	0.135416	-0.457198	-0.382506	0.743386	-0.303377
8003	9.022903	-0.948171	-3.864428	0.123651	0.026150	-0.010144	-0.725559	-0.152722	0.137054	-0.456689	-0.383568	0.742370	-0.305282
8004	8.901148	-1.018225	-4.000401	0.088503	0.018599	0.009943	-0.725273	-0.153300	0.137293	-0.456182	-0.384053	0.741813	-0.306780
8005	8.978965	-1.010272	-3.911489	0.069482	0.038589	0.015401	-0.724178	-0.152996	0.136470	-0.456110	-0.384164	0.741209	-0.308206
8006	8.935330	-1.121680	-3.898509	0.089373	0.072426	0.002512	-0.725037	-0.151248	0.135478	-0.456445	-0.384416	0.740102	-0.310050
8007	9.021318	-1.130739	-3.991137	-0.003339	0.062331	-0.008650	-0.726985	-0.151927	0.132685	-0.457425	-0.384069	0.739548	-0.310358
8008	9.070326	-1.049600	-3.919992	-0.002599	0.020092	-0.010389	-0.726446	-0.150680	0.132895	-0.457776	-0.383986	0.739393	-0.310314
8009	9.038227	-0.979057	-3.739624	-0.000090	0.013132	-0.017703	-0.726294	-0.152325	0.131962	-0.458059	-0.384108	0.739198	-0.310207
8010	8.990129	-0.978872	-3.728164	0.007968	0.020899	-0.025051	-0.726435	-0.152831	0.130824	-0.458430	-0.384337	0.738856	-0.310193
8011	8.989793	-1.012424	-3.757350	0.004610	0.012838	-0.013123	-0.727133	-0.152781	0.130003	-0.458646	-0.384437	0.738668	-0.310195
8012	8.960126	-1.049917	-3.838594	-0.010370	0.035905	-0.028803	-0.727663	-0.154468	0.130181	-0.459400	-0.384466	0.738269	-0.309995
8013	9.056807	-0.977976	-3.829665	-0.026375	0.049721	-0.012306	-0.726977	-0.155100	0.128475	-0.460392	-0.384041	0.737942	-0.309828
8014	9.038300	-0.901146	-3.763268	-0.033728	0.005324	-0.008569	-0.726994	-0.154739	0.126835	-0.460753	-0.383732	0.738130	-0.309225
8015	9.093438	-1.013233	-3.751571	-0.035821	-0.008846	-0.017732	-0.726981	-0.155855	0.126628	-0.460988	-0.383664	0.738357	-0.308418
8016	8.942890	-0.907027	-3.636576	-0.020887	0.058871	-0.012317	-0.726976	-0.157711	0.124299	-0.462058	-0.383209	0.737937	-0.308387
8017	9.083279	-0.796969	-3.600053	0.008788	0.068984	0.002456	-0.726155	-0.158585	0.121745	-0.462981	-0.382774	0.737319	-0.309019
8018	9.093065	-0.729015	-3.609636	0.085986	0.038318	0.019185	-0.727560	-0.156608	0.122018	-0.462734	-0.382971	0.736667	-0.310698
8019	9.053065	-0.987143	-3.687102	0.089572	0.058941	0.012682	-0.728145	-0.155632	0.119452	-0.462829	-0.383195	0.735713	-0.312534
8020	9.053440	-1.009747	-3.629304	0.095572	0.096658	0.028230	-0.728038	-0.154152	0.117880	-0.463308	-0.382974	0.734526	-0.314879
8021	9.167919	-1.125577	-3.730938	0.060332	0.091439	0.009821	-0.730148	-0.152867	0.115208	-0.464117	-0.382761	0.733426	-0.316506
8022	9.110882	-1.063139	-3.655950	0.030853	0.066002	0.005217	-0.729886	-0.153306	0.112548	-0.464785	-0.382464	0.732751	-0.317446
8023	9.150172	-1.096412	-3.546547	0.001904	0.055369	-0.015921	-0.730732	-0.152940	0.111055	-0.465673	-0.382311	0.732156	-0.317701
8024	9.111690	-1.113326	-3.530729	-0.042688	0.043845	-0.005907	-0.731421	-0.154112	0.109328	-0.466646	-0.381639	0.732064	-0.317294
8025	9.175104	-0.944412	-3.503019	-0.024624	0.047975	-0.014093	-0.731706	-0.153540	0.109227	-0.467618	-0.381258	0.731718	-0.317120
8026	9.189775	-1.047315	-3.431789	-0.031599	0.026866	0.000597	-0.732239	-0.155468	0.108560	-0.468209	-0.380714	0.731755	-0.316816
8027	9.131806	-0.983246	-3.477503	-0.023866	0.020332	0.017135	-0.731717	-0.154255	0.106552	-0.468575	-0.380058	0.731896	-0.316735
8028	9.170300	-0.951719	-3.498057	-0.034968	-0.007136	0.015335	-0.731319	-0.153253	0.106056	-0.468608	-0.379464	0.732394	-0.316249
8029	9.154895	-1.001169	-3.599232	-0.022218	-0.034786	0.015389	-0.732001	-0.153556	0.106736	-0.468166	-0.379199	0.733027	-0.315754
8030	9.035310	-0.904312	-3.526510	-0.011391	0.017307	0.005226	-0.731841	-0.154727	0.107633	-0.468433	-0.378839	0.733059	-0.315716
8031	9.063806	-0.835505	-3.609236	0.026786	0.101101	-0.012252	-0.730490	-0.154040	0.104615	-0.469786	-0.378583	0.731899	-0.316702
8032	9.001476	-1.123374	-3.446979	0.030775	0.113349	-0.002227	-0.732160	-0.155258	0.101233	-0.471189	-0.378108	0.730708	-0.317931
8033	9.323102	-1.177167	-3.582519	0.050921	0.046698	0.004399	-0.732909	-0.152043	0.098944	-0.471452	-0.378177	0.730030	-0.319017
8034	9.117245	-1.060997	-3.458146	0.063604	0.028305	0.002596	-0.733459	-0.152963	0.097785	-0.471338	-0.378465	0.729473	-0.320116
8035	9.138704	-1.109532	-3.466510	0.089511	0.043339	0.011795	-0.733054	-0.152001	0.098117	-0.471208	-0.378809	0.728633	-0.321808
8036	9.161133	-0.991492	-3.420694	0.054269	0.054661	-0.006618	-0.733755	-0.152459	0.096157	-0.471600	-0.378988	0.727807	-0.322892
8037	9.176300	-1.024541	-3.315218	0.036181	0.061636	0.000678	-0.733643	-0.151526	0.094274	-0.472211	-0.378873	0.727049	-0.323837
8038	9.176399	-1.073488	-3.281731	0.034295	0.019180	0.002570	-0.734058	-0.151387	0.094425	-0.472179	-0.378956	0.726756	-0.324447
8039	9.229202	-1.000350	-3.338773	0.032034	0.005344	-0.012071	-0.733510	-0.151756	0.093151	-0.472089	-0.379352	0.726457	-0.324784
8040	9.190664	-1.073257	-3.306413	0.026775	-0.002561	-0.002913	-0.733766	-0.152653	0.094345	-0.471831	-0.379588	0.726373	-0.325069
8041	9.183002	-1.148044	-3.330764	0.012444	-0.001331	0.008053	-0.735730	-0.150895	0.093502	-0.471662	-0.379549	0.726417	-0.325263
8042	9.155455	-1.204558	-3.441191	-0.018906	-0.026576	0.000673	-0.734054	-0.151280	0.095124	-0.471381	-0.379453	0.726887	-0.324732
8043	9.218351	-1.100583	-3.452525	-0.014133	-0.038168	0.009907	-0.734345	-0.151062	0.093617	-0.470862	-0.379375	0.727467	-0.324277
8044	9.151585	-1.089128	-3.367845	-0.031495	-0.045612	0.011710	-0.732828	-0.149368	0.095922	-0.470330	-0.379116	0.728283	-0.323518
8045	9.098923	-1.018632	-3.353341	-0.014675	0.009996	0.019913	-0.733077	-0.151608	0.095787	-0.470452	-0.378576	0.728488	-0.323513
8046	9.176122	-1.077881	-3.315559	0.042549	0.022612	0.037447	-0.736985	-0.148733	0.095723	-0.470182	-0.378206	0.728372	-0.324598
8047	9.200183	-1.029222	-3.340292	0.082866	-0.007287	0.043091	-0.734786	-0.147644	0.095769	-0.469166	-0.378357	0.728278	-0.326100
8048	9.048698	-1.096962	-3.272280	0.085203	0.002857	0.026521	-0.736315	-0.146272	0.096975	-0.468353	-0.378675	0.727983	-0.327554
8049	9.051028	-1.199264	-3.239224	0.110426	0.048860	0.041162	-0.735374	-0.144698	0.096093	-0.467957	-0.378742	0.727159	-0.329864
8050	9.237335	-1.309937	-3.401470	0.060814	0.059784	0.030972	-0.736500	-0.143393	0.095630	-0.468123	-0.378393	0.726519	-0.331435
8051	9.159296	-1.339449	-3.509833	0.049053	0.025488	0.004369	-0.735959	-0.142293	0.095969	-0.468087	-0.378571	0.726040	-0.332331
8052	9.155303	-1.328665	-3.408184	0.037904	0.028654	-0.002077	-0.735705	-0.141122	0.094931	-0.468196	-0.378685	0.725595	-0.333019
8053	9.165508	-1.315095	-3.340858	0.004798	0.012448	-0.006697	-0.736123	-0.141356	0.094089	-0.468375	-0.378695	0.725450	-0.333071
8054	9.233927	-1.258719	-3.241620	-0.002448	-0.000687	-0.002075	-0.737767	-0.141679	0.095470	-0.468362	-0.378631	0.725546	-0.332954
8055	9.214825	-1.219865	-3.235823	0.012276	-0.030577	0.004427	-0.736949	-0.140843	0.095375	-0.467789	-0.378835	0.725836	-0.332895
8056	9.171188	-1.180071	-3.287061	0.026621	-0.029969	-0.006561	-0.736115	-0.141403	0.095056	-0.467165	-0.379292	0.725984	-0.332929
8057	9.170479	-1.212970	-3.364528	0.002487	-0.055015	-0.017587	-0.736378	-0.141739	0.096284	-0.466459	-0.379887	0.726399	-0.332335
8058	9.189119	-1.333931	-3.394993	-0.012125	-0.071646	-0.015771	-0.736499	-0.141576	0.098788	-0.465581	-0.380397	0.727119	-0.331406
8059	9.044694	-1.294126	-3.394164	0.004338	-0.014316	-0.021361	-0.734825	-0.141948	0.100134	-0.465472	-0.380792	0.727115	-0.331115
8060	9.162510	-1.255520	-3.441787	0.004743	-0.007796	-0.006659	-0.735915	-0.143066	0.100353	-0.465330	-0.380911	0.727193	-0.331006
8061	9.160595	-1.253928	-3.378915	0.008852	-0.019952	0.011722	-0.735061	-0.144527	0.101225	-0.464885	-0.380904	0.727463	-0.331046
8062	9.160580	-1.224638	-3.393214	0.011683	-0.038469	-0.017601	-0.735354	-0.142861	0.101745	-0.464320	-0.381442	0.727701	-0.330698
8063	9.146402	-1.232339	-3.354094	0.031453	-0.019424	0.001673	-0.734625	-0.144787	0.103559	-0.463777	-0.381786	0.727739	-0.330978
8064	9.139969	-1.278253	-3.542521	0.020830	-0.018069	-0.020387	-0.733671	-0.143679	0.103618	-0.463454	-0.382322	0.727700	-0.330898
8065	9.116259	-1.210469	-3.521873	0.009951	-0.059042	-0.012078	-0.734760	-0.144544	0.104406	-0.462585	-0.382930	0.728145	-0.330431
8066	9.097236	-1.181510	-3.501653	0.009960	-0.053523	-0.012085	-0.735686	-0.145811	0.107661	-0.461773	-0.383476	0.728570	-0.329997
8067	9.072867	-1.232071	-3.515561	0.008017	-0.043988	-0.017624	-0.734307	-0.145551	0.107664	-0.461173	-0.384047	0.728845	-0.329563
8068	9.072877	-1.195508	-3.529813	0.000974	-0.048302	-0.006614	-0.733882	-0.144969	0.110049	-0.460473	-0.384386	0.729326	-0.329082
8069	9.096871	-1.234523	-3.526134	0.011427	-0.037869	-0.027716	-0.734159	-0.145219	0.109483	-0.460000	-0.385096	0.729445	-0.328650
8070	9.101877	-1.166603	-3.530709	0.014094	-0.017349	-0.032319	-0.734688	-0.145090	0.112819	-0.459818	-0.385729	0.729355	-0.328362
8071	9.071884	-1.184015	-3.662524	-0.011284	-0.041858	-0.021332	-0.732458	-0.146271	0.113280	-0.459418	-0.386163	0.729710	-0.327624
8072	9.095808	-1.249733	-3.656602	0.000643	-0.051204	-0.019464	-0.732458	-0.145750	0.114143	-0.458763	-0.386700	0.730120	-0.326992
8073	9.019685	-1.126523	-3.582919	-0.019316	-0.014559	-0.015885	-0.732165	-0.145981	0.115926	-0.458785	-0.386802	0.730320	-0.326395
8074	9.053814	-1.049420	-3.564373	-0.006482	0.018661	-0.017727	-0.732849	-0.147186	0.114889	-0.459189	-0.386802	0.730143	-0.326222
8075	9.053242	-1.170353	-3.586874	0.032218	0.032787	-0.009437	-0.733277	-0.146319	0.114531	-0.459462	-0.386976	0.729620	-0.326800
8076	9.105808	-1.218734	-3.622965	0.043434	0.017438	0.000705	-0.731061	-0.146639	0.114629	-0.459341	-0.387173	0.729271	-0.327516
8077	9.077716	-1.200453	-3.525196	0.023164	0.022413	-0.004848	-0.731609	-0.146918	0.114756	-0.459502	-0.387263	0.728938	-0.327925
8078	9.077338	-1.229058	-3.561593	0.048862	0.032359	-0.002985	-0.732322	-0.146260	0.113002	-0.459585	-0.387456	0.728392	-0.328794
8079	9.084795	-1.131961	-3.573314	0.014670	0.018387	-0.014023	-0.733988	-0.146456	0.111760	-0.459811	-0.387628	0.728081	-0.328963
8080	9.149661	-1.171115	-3.580824	0.004455	0.013233	-0.019532	-0.732884	-0.146199	0.111903	-0.460069	-0.387777	0.727875	-0.328884
8081	9.082443	-1.171064	-3.549331	0.008527	-0.013663	-0.001144	-0.733697	-0.147068	0.112689	-0.459791	-0.387916	0.728000	-0.328831
8082	9.106353	-1.190423	-3.564841	0.014390	-0.017999	-0.021310	-0.733710	-0.146340	0.112179	-0.459529	-0.388385	0.728003	-0.328636
8083	9.113914	-1.191057	-3.521658	-0.002701	-0.016764	-0.010332	-0.734243	-0.146839	0.113954	-0.459353	-0.388574	0.728159	-0.328313
8084	9.065601	-1.170986	-3.546286	-0.010268	-0.018045	-0.019528	-0.732308	-0.146861	0.113796	-0.459266	-0.388801	0.728332	-0.327781
8085	9.103698	-1.219240	-3.584249	-0.017500	-0.025596	-0.015861	-0.731186	-0.147752	0.114424	-0.459111	-0.388993	0.728623	-0.327123
8086	9.154338	-1.134322	-3.614569	-0.021352	-0.039975	-0.021327	-0.733661	-0.148449	0.115096	-0.458805	-0.389279	0.729060	-0.326238
8087	9.143206	-1.221189	-3.460161	-0.043776	-0.033313	-0.039745	-0.731969	-0.150617	0.115779	-0.458899	-0.389625	0.729404	-0.324920
8088	9.184402	-1.292618	-3.399378	-0.020079	0.003881	-0.047099	-0.732247	-0.150212	0.116222	-0.459386	-0.390020	0.729224	-0.324162
8089	8.853047	-0.811827	-3.456303	0.020833	0.003911	-0.019487	-0.731122	-0.151644	0.116400	-0.459393	-0.390421	0.728960	-0.324264
8090	9.137017	-1.126090	-3.676657	0.061306	0.062787	-0.019499	-0.731120	-0.152178	0.115814	-0.459920	-0.390788	0.727919	-0.325412
8091	8.962661	-1.088493	-3.496015	0.063096	0.073887	-0.021375	-0.731967	-0.152580	0.112750	-0.460626	-0.391149	0.726719	-0.326658
8092	9.141947	-1.328727	-3.576733	0.114557	0.160196	0.011618	-0.732139	-0.151083	0.110905	-0.461946	-0.390906	0.724672	-0.329619
8093	8.911082	-1.252246	-3.553113	0.054335	0.165698	-0.016991	-0.733258	-0.152289	0.107103	-0.464010	-0.390507	0.722710	-0.331495
8094	9.170024	-1.124382	-3.460533	0.122105	0.228308	-0.019630	-0.733041	-0.150779	0.101931	-0.466447	-0.390328	0.719710	-0.334797
8095	9.137127	-0.829843	-3.167586	0.202085	0.236494	-0.037787	-0.735283	-0.151869	0.096069	-0.468501	-0.391117	0.715903	-0.339141
8096	9.231661	-0.887594	-3.070069	0.297796	0.209026	-0.013685	-0.736434	-0.152241	0.089548	-0.469219	-0.392585	0.711899	-0.344835
8097	9.251203	-0.985745	-2.994160	0.364044	0.200590	0.001129	-0.736746	-0.151903	0.085556	-0.469187	-0.394545	0.707545	-0.351536
8098	9.299541	-1.166813	-2.898134	0.403161	0.187845	0.027819	-0.735565	-0.148557	0.082842	-0.468417	-0.396524	0.703232	-0.358913
8099	9.294181	-1.346295	-2.891858	0.404737	0.145870	0.021435	-0.736035	-0.145881	0.079964	-0.467084	-0.398910	0.699158	-0.365899
8100	9.231702	-1.375403	-2.858317	0.376746	0.141611	0.001183	-0.737430	-0.145006	0.079753	-0.466002	-0.401292	0.695158	-0.372238
8101	9.386301	-1.450356	-2.775233	0.377532	0.104685	0.034301	-0.739985	-0.141457	0.076948	-0.464154	-0.403500	0.691680	-0.378587
8102	9.132107	-1.377480	-2.651749	0.386729	0.169260	0.030505	-0.739732	-0.139766	0.076772	-0.463096	-0.405301	0.687497	-0.385514
8103	9.262120	-1.534318	-2.597259	0.408147	0.190428	0.076396	-0.740062	-0.137231	0.073884	-0.461794	-0.406505	0.683231	-0.393314
8104	9.468359	-1.851126	-2.587715	0.348486	0.174735	0.034089	-0.739280	-0.135796	0.070087	-0.461033	-0.407805	0.679227	-0.399744
8105	9.391608	-1.904841	-2.519991	0.269703	0.125176	0.034908	-0.741280	-0.131875	0.068130	-0.460235	-0.408764	0.676246	-0.404706
8106	9.460380	-1.883224	-2.360619	0.227852	0.135856	0.043092	-0.742691	-0.132082	0.064115	-0.459829	-0.409096	0.673597	-0.409224
8107	9.554828	-1.938386	-2.275156	0.142510	0.088342	0.072378	-0.742881	-0.128909	0.062511	-0.459244	-0.408655	0.672263	-0.412503
8108	9.676649	-1.952042	-2.405378	0.045396	-0.021910	0.043023	-0.743464	-0.127946	0.060221	-0.458202	-0.408590	0.672549	-0.413260
8109	9.486427	-2.141115	-2.310144	-0.057261	-0.033933	0.001480	-0.744160	-0.126867	0.061401	-0.458181	-0.408268	0.673405	-0.412206
8110	9.464347	-2.025650	-2.409995	-0.137476	-0.059882	-0.053679	-0.742732	-0.127935	0.065615	-0.458899	-0.408167	0.674735	-0.409321
8111	9.444767	-1.871343	-2.514516	-0.191646	-0.077626	-0.093194	-0.742983	-0.130295	0.065058	-0.460146	-0.408237	0.676314	-0.405225
8112	9.242365	-1.713802	-2.583200	-0.217772	-0.041289	-0.115345	-0.742262	-0.132562	0.065189	-0.462274	-0.408036	0.677617	-0.400805
8113	9.305436	-1.585746	-2.582309	-0.206049	-0.028214	-0.087781	-0.740518	-0.139070	0.065467	-0.464240	-0.407484	0.678877	-0.396943
8114	9.352866	-1.499409	-2.716343	-0.213734	-0.059046	-0.063869	-0.739930	-0.140974	0.066868	-0.465646	-0.406769	0.680686	-0.392910
8115	9.391718	-1.495334	-2.679129	-0.181175	-0.065915	-0.042680	-0.739353	-0.143079	0.066595	-0.466518	-0.406123	0.682448	-0.389474
8116	9.306185	-1.389522	-2.568983	-0.184085	-0.035982	-0.050989	-0.740408	-0.146354	0.067789	-0.467887	-0.405302	0.683898	-0.386128
8117	9.362205	-1.293426	-2.531811	-0.153998	0.004882	-0.058307	-0.739283	-0.148039	0.067399	-0.469617	-0.404566	0.684640	-0.383477
8118	9.349708	-1.316940	-2.579797	-0.146841	-0.004017	-0.063792	-0.738857	-0.149154	0.067050	-0.471208	-0.404014	0.685383	-0.380772
8119	9.383677	-1.220050	-2.590096	-0.131405	-0.009589	-0.032532	-0.739665	-0.151612	0.065799	-0.472354	-0.403243	0.686281	-0.378544
8120	9.350327	-1.103419	-2.590503	-0.120632	-0.016610	-0.038911	-0.738559	-0.151889	0.065356	-0.473368	-0.402677	0.687138	-0.376318
8121	9.354964	-1.247019	-2.552973	-0.073351	-0.018116	-0.015899	-0.737439	-0.153161	0.065129	-0.473804	-0.402290	0.687802	-0.374968
8122	9.381550	-1.113224	-2.598979	-0.096447	-0.041647	-0.021385	-0.738236	-0.156333	0.064111	-0.474141	-0.401898	0.688848	-0.373037
8123	9.411698	-1.169922	-2.726055	-0.082766	-0.049155	0.011680	-0.737835	-0.154697	0.065039	-0.474020	-0.401275	0.690091	-0.371561
8124	9.438757	-1.180838	-2.649858	-0.046532	-0.055866	-0.001078	-0.737539	-0.155596	0.066089	-0.473602	-0.401182	0.691058	-0.370396
8125	9.409506	-1.228812	-2.673227	-0.041439	-0.099422	-0.012025	-0.739179	-0.155677	0.068315	-0.472631	-0.401649	0.692273	-0.368858
8126	9.380004	-1.205627	-2.758912	-0.036032	-0.113136	-0.013833	-0.736662	-0.156014	0.071594	-0.471427	-0.402254	0.693594	-0.367256
8127	9.435101	-1.217657	-2.794860	-0.036773	-0.119771	-0.041342	-0.736195	-0.158016	0.075068	-0.470347	-0.403317	0.694721	-0.365337
8128	9.333241	-1.201141	-2.887543	-0.033443	-0.154231	-0.050479	-0.734915	-0.158374	0.079188	-0.468811	-0.404751	0.696103	-0.363089
8129	9.284873	-1.107812	-2.950330	-0.019808	-0.146691	-0.054132	-0.734884	-0.157772	0.084210	-0.467304	-0.406343	0.697244	-0.361058
8130	9.381224	-1.213319	-2.908736	-0.050395	-0.154922	-0.068854	-0.733418	-0.161144	0.089529	-0.466014	-0.407878	0.698585	-0.358394
8131	9.186073	-1.126594	-2.944343	-0.033748	-0.090615	-0.068037	-0.735324	-0.162591	0.090982	-0.465497	-0.409122	0.699176	-0.356490
8132	9.260283	-1.106774	-3.014608	-0.003822	-0.075472	-0.045046	-0.733608	-0.164644	0.095133	-0.464761	-0.410180	0.699630	-0.355340
8133	9.235339	-1.138968	-3.129697	-0.042221	-0.079198	-0.042345	-0.731831	-0.165519	0.097601	-0.464286	-0.410901	0.700380	-0.353648
8134	9.252434	-1.124857	-3.106094	-0.066916	-0.084702	-0.041460	-0.732364	-0.165631	0.100092	-0.463912	-0.411382	0.701393	-0.351567
8135	9.264734	-1.081491	-3.091781	-0.047366	-0.064238	-0.030433	-0.731350	-0.167869	0.102439	-0.463601	-0.411778	0.702132	-0.350035
8136	9.214765	-1.136558	-3.297960	-0.102983	-0.070715	-0.058085	-0.730348	-0.169773	0.103698	-0.463828	-0.412062	0.703119	-0.347409
8137	9.195415	-1.014356	-3.359229	-0.129197	-0.092681	-0.043406	-0.729893	-0.171314	0.106370	-0.463870	-0.412073	0.704580	-0.344365
8138	9.280286	-1.035415	-3.280431	-0.135561	-0.095525	-0.041561	-0.729046	-0.171560	0.108286	-0.463895	-0.411978	0.706149	-0.341218
8139	9.174122	-0.944164	-3.338656	-0.141181	-0.123033	-0.043373	-0.729844	-0.172903	0.110150	-0.463594	-0.412074	0.707957	-0.337746
8140	9.142534	-0.897142	-3.392713	-0.136635	-0.104471	-0.046147	-0.728694	-0.175257	0.111934	-0.463524	-0.412075	0.709564	-0.334452
8141	9.151604	-0.976693	-3.432210	-0.121679	-0.068866	-0.072797	-0.726984	-0.178573	0.113100	-0.464013	-0.412394	0.710481	-0.331421
8142	9.137043	-0.891055	-3.481822	-0.128865	-0.088612	-0.065430	-0.727207	-0.181227	0.115710	-0.464216	-0.412637	0.711706	-0.328190
8143	9.113055	-0.827663	-3.495002	-0.156427	-0.054954	-0.072873	-0.725657	-0.183760	0.115263	-0.465177	-0.412534	0.712706	-0.324771
8144	9.247585	-0.866948	-3.529267	-0.152510	-0.081423	-0.060872	-0.726702	-0.187878	0.116406	-0.465641	-0.412420	0.714046	-0.321289
8145	9.113519	-0.677564	-3.479657	-0.147472	-0.030620	-0.049044	-0.723985	-0.190601	0.117272	-0.466709	-0.411895	0.714939	-0.318414
8146	9.082131	-0.565047	-3.535709	-0.112154	-0.005862	-0.064603	-0.723152	-0.191415	0.116383	-0.467928	-0.411729	0.715266	-0.316097
8147	9.137247	-0.633199	-3.545459	-0.099957	0.025154	-0.091238	-0.723271	-0.193349	0.115712	-0.469664	-0.411892	0.714976	-0.313959
8148	9.200029	-0.541217	-3.566527	-0.085828	0.011432	-0.108594	-0.722408	-0.196553	0.114815	-0.471187	-0.412479	0.714607	-0.311739
8149	9.094401	-0.497240	-3.535726	-0.051658	0.038557	-0.133360	-0.721839	-0.199259	0.112429	-0.472972	-0.413610	0.713530	-0.309999
8150	9.224730	-0.576591	-3.473497	-0.064751	0.037427	-0.144377	-0.720836	-0.203126	0.110659	-0.474913	-0.414725	0.712483	-0.307944
8151	9.184250	-0.391510	-3.509310	-0.101912	0.007158	-0.159947	-0.719139	-0.210974	0.108826	-0.476822	-0.415941	0.711777	-0.304971
8152	9.158016	-0.318633	-3.505440	-0.109025	0.006684	-0.151696	-0.719081	-0.216784	0.106808	-0.478719	-0.416930	0.711208	-0.301960
8153	9.226361	-0.227987	-3.430125	-0.113222	0.028036	-0.138860	-0.718489	-0.220666	0.105456	-0.480881	-0.417601	0.710525	-0.299194
8154	9.240736	-0.110889	-3.490273	-0.124886	-0.009508	-0.125956	-0.716513	-0.223272	0.106386	-0.482510	-0.418164	0.710400	-0.296067
8155	9.183104	-0.069358	-3.483018	-0.125704	-0.009965	-0.087424	-0.716455	-0.228815	0.104661	-0.483922	-0.418202	0.710568	-0.293292
8156	9.137328	-0.027580	-3.500354	-0.143973	-0.006289	-0.086551	-0.715585	-0.232715	0.103583	-0.485512	-0.417993	0.710837	-0.290294
8157	9.197170	0.028768	-3.574673	-0.139278	-0.008627	-0.047062	-0.714758	-0.233883	0.101288	-0.486813	-0.417311	0.711394	-0.287720
8158	9.120298	0.124026	-3.585668	-0.127539	-0.009497	-0.017677	-0.714891	-0.234822	0.100401	-0.487817	-0.416282	0.712169	-0.285586
8159	9.127740	0.065072	-3.533201	-0.142189	0.021141	-0.021432	-0.713781	-0.235640	0.099509	-0.489411	-0.415032	0.712655	-0.283459
8160	9.178618	0.030080	-3.482202	-0.171903	0.075938	-0.043592	-0.713781	-0.237724	0.096057	-0.492132	-0.413460	0.712608	-0.281153
8161	9.096843	0.054797	-3.474153	-0.165762	0.085535	-0.019752	-0.715175	-0.239722	0.091239	-0.494818	-0.411578	0.712591	-0.279237
8162	9.167152	0.141328	-3.454484	-0.170178	0.092369	0.020632	-0.716593	-0.239755	0.086541	-0.497391	-0.408988	0.712889	-0.277707
8163	9.194719	0.249018	-3.363043	-0.196259	0.106193	0.037103	-0.716488	-0.239437	0.082819	-0.500290	-0.405865	0.713277	-0.276078
8164	9.234894	0.272728	-3.163948	-0.134385	0.128738	0.057393	-0.717106	-0.237487	0.077543	-0.502866	-0.402907	0.713281	-0.275720
8165	9.291469	0.240363	-3.311172	-0.136455	0.133051	0.047292	-0.717446	-0.235680	0.072255	-0.505596	-0.400076	0.713125	-0.275254
8166	9.165697	0.207958	-3.359811	-0.105773	0.126501	0.031728	-0.718895	-0.233971	0.066417	-0.508044	-0.397760	0.712775	-0.275010
8167	9.330807	0.131408	-3.163625	-0.104810	0.126402	0.033595	-0.720587	-0.234535	0.061135	-0.510489	-0.395471	0.712383	-0.274797
8168	9.282864	0.194729	-3.159005	-0.089291	0.117141	0.033641	-0.720356	-0.232710	0.058197	-0.512646	-0.393352	0.712031	-0.274737
8169	9.321851	0.098582	-3.062075	-0.043540	0.144786	0.030929	-0.721929	-0.231733	0.053009	-0.514877	-0.391619	0.711077	-0.275510
8170	9.317655	0.104843	-2.984598	-0.030521	0.144249	0.039216	-0.722119	-0.230256	0.048669	-0.516921	-0.389862	0.710156	-0.276548
8171	9.342043	0.206581	-2.989677	0.005693	0.115341	0.028344	-0.723275	-0.228390	0.045331	-0.518358	-0.388830	0.709200	-0.277761
8172	9.203143	0.034709	-3.118428	0.001265	0.106034	-0.001076	-0.723431	-0.229063	0.041829	-0.519828	-0.388180	0.708178	-0.278531
8173	9.208736	-0.098368	-2.962531	0.012643	0.143998	0.009881	-0.724592	-0.227559	0.037222	-0.521708	-0.387315	0.706738	-0.279875
8174	9.414063	-0.208053	-2.847759	0.044927	0.191303	0.049355	-0.724338	-0.227430	0.034458	-0.523751	-0.385933	0.704956	-0.282451
8175	9.641421	-0.240459	-2.721233	0.074430	0.157397	0.061444	-0.726338	-0.225205	0.029765	-0.525039	-0.384892	0.703410	-0.285318
8176	9.545833	-0.372840	-2.563963	0.080559	0.126707	0.019258	-0.727509	-0.223246	0.024494	-0.526069	-0.384632	0.701871	-0.287552
8177	9.724363	-0.398907	-2.522509	0.102395	0.097322	0.017549	-0.728638	-0.223096	0.021743	-0.526540	-0.384826	0.700442	-0.289906
8178	9.654373	-0.490874	-2.498756	0.136800	0.038773	0.009421	-0.728536	-0.220801	0.020775	-0.525950	-0.385810	0.699411	-0.292151
8179	9.528420	-0.532716	-2.566769	0.134710	0.009736	0.002086	-0.727397	-0.222834	0.021748	-0.525025	-0.387048	0.698587	-0.294140
8180	9.442420	-0.499248	-2.486056	0.154527	-0.039680	-0.004230	-0.729053	-0.222048	0.023474	-0.523267	-0.388876	0.698153	-0.295888
8181	9.492698	-0.601475	-2.483772	0.142704	-0.052514	-0.035436	-0.728181	-0.224130	0.025554	-0.521622	-0.391068	0.697631	-0.297131
8182	9.313893	-0.657842	-2.525754	0.122810	-0.056485	-0.061211	-0.725509	-0.225604	0.029040	-0.520202	-0.393461	0.697099	-0.297711
8183	9.434730	-0.649587	-2.481919	0.107428	-0.039717	-0.125469	-0.726587	-0.226663	0.030924	-0.519534	-0.396441	0.695936	-0.297644
8184	9.318635	-0.545563	-2.583158	0.060813	0.058661	-0.167937	-0.723065	-0.231783	0.030993	-0.520833	-0.398981	0.693719	-0.297155
8185	9.469207	-0.377999	-2.500757	0.056066	0.118501	-0.213857	-0.722283	-0.238832	0.031108	-0.523281	-0.401688	0.690492	-0.296721
8186	9.752104	-0.236108	-2.742248	-0.011018	0.138183	-0.261655	-0.720169	-0.245087	0.025996	-0.526788	-0.404289	0.687085	-0.294887
8187	9.853800	-0.076753	-2.745011	-0.083974	0.180443	-0.256310	-0.717345	-0.252502	0.021360	-0.531430	-0.405713	0.683654	-0.292567
8188	9.072316	0.516915	-2.484914	-0.164789	0.238350	-0.269472	-0.713975	-0.260920	0.014026	-0.537552	-0.406173	0.679963	-0.289331
8189	8.965762	0.831445	-2.377451	-0.205410	0.271132	-0.215435	-0.710358	-0.268007	0.005248	-0.544125	-0.405181	0.676525	-0.286478
8190	9.019696	1.054484	-2.042332	-0.093599	0.401790	-0.080482	-0.709724	-0.271325	-0.007843	-0.550729	-0.402866	0.672100	-0.287537
8191	10.076967	1.555673	-2.001318	0.082004	0.405161	-0.079825	-0.709062	-0.275591	-0.018775	-0.555966	-0.402383	0.666543	-0.291051
8192	9.898199	1.426081	-2.007553	0.175089	0.278042	-0.145568	-0.707443	-0.278248	-0.028372	-0.559070	-0.404559	0.661340	-0.293942
8193	9.808386	1.389540	-1.767765	0.267656	0.199752	-0.165467	-0.704666	-0.282003	-0.033060	-0.560534	-0.408459	0.656205	-0.297249
8194	9.922293	1.338118	-1.970387	0.257048	0.140277	-0.077295	-0.704062	-0.286345	-0.033609	-0.560696	-0.411440	0.652554	-0.300849
8195	9.747008	1.174246	-2.133950	0.198834	-0.009778	0.018188	-0.703761	-0.287144	-0.031721	-0.558852	-0.413412	0.651639	-0.303548
8196	9.536193	1.439453	-2.090529	0.200107	-0.082251	0.075195	-0.705108	-0.287069	-0.026995	-0.555632	-0.415095	0.652050	-0.306269
8197	9.423739	1.179700	-2.189447	0.153453	-0.165596	0.116457	-0.706467	-0.285365	-0.021060	-0.551511	-0.416240	0.653937	-0.308134
8198	9.221766	1.241379	-2.162173	0.107780	-0.130001	0.185095	-0.708601	-0.278081	-0.016854	-0.547737	-0.415731	0.656333	-0.310450
8199	9.392872	1.296185	-2.180288	0.100765	-0.126224	0.231001	-0.712504	-0.272373	-0.011482	-0.543835	-0.414554	0.659027	-0.313164
8200	9.430709	1.170346	-2.218748	0.112118	-0.118495	0.208975	-0.713954	-0.265320	-0.008543	-0.539997	-0.413685	0.661429	-0.315880
8201	9.263069	1.008134	-2.329456	0.055551	-0.126044	0.214314	-0.718182	-0.255808	-0.003212	-0.536547	-0.412239	0.664229	-0.317766
8202	9.575877	0.777392	-2.284697	0.010010	-0.061409	0.214154	-0.720153	-0.250363	0.001157	-0.534249	-0.409824	0.666671	-0.319644
8203	9.228248	0.476209	-2.244682	-0.080781	0.011804	0.162350	-0.722455	-0.244079	-0.000099	-0.534067	-0.406729	0.668412	-0.320264
8204	9.681466	0.479860	-2.213305	-0.149066	0.118777	0.163983	-0.723951	-0.237408	-0.003831	-0.535776	-0.402112	0.669513	-0.320939
8205	10.724298	0.148173	-2.437997	-0.211763	0.219546	0.132670	-0.726274	-0.232822	-0.010731	-0.539597	-0.396664	0.669594	-0.321148
8206	9.233320	-0.551634	-2.087353	-0.266993	0.219558	0.082578	-0.727888	-0.230957	-0.019744	-0.544076	-0.391192	0.669665	-0.320154
8207	9.333507	-0.696232	-1.845714	-0.338381	0.200606	0.048524	-0.729780	-0.229076	-0.029029	-0.549109	-0.385559	0.670039	-0.317603
8208	9.531710	-0.454878	-1.866042	-0.407847	0.212887	0.016337	-0.728946	-0.224531	-0.039008	-0.554947	-0.379419	0.670481	-0.313896
8209	9.925894	-0.695007	-1.887175	-0.493764	0.227949	0.016192	-0.730274	-0.224414	-0.049792	-0.561630	-0.372243	0.671172	-0.309086
8210	9.822256	-0.708842	-1.885806	-0.545101	0.126024	0.091470	-0.729854	-0.220129	-0.060061	-0.566746	-0.364013	0.673855	-0.303666
8211	9.465238	-0.748772	-1.614314	-0.499233	0.058798	0.103519	-0.730842	-0.213073	-0.069038	-0.570513	-0.356533	0.676988	-0.298474
8212	9.692912	-0.562253	-1.539502	-0.491390	0.001075	0.130320	-0.731205	-0.209570	-0.074499	-0.573198	-0.349039	0.680902	-0.293237
8213	9.678125	-0.561571	-1.582415	-0.468148	-0.013499	0.111115	-0.733480	-0.205785	-0.076462	-0.575595	-0.342150	0.684599	-0.288006
8214	9.740908	-0.469588	-1.603482	-0.417192	-0.031557	0.103014	-0.733718	-0.200514	-0.080708	-0.577372	-0.336015	0.688138	-0.283197
8215	9.764678	-0.361892	-1.690608	-0.370235	-0.134031	0.090443	-0.736149	-0.194543	-0.081289	-0.577470	-0.331157	0.692424	-0.278231
8216	9.676215	-0.358257	-1.914284	-0.264164	-0.123074	0.086937	-0.738385	-0.192420	-0.080861	-0.576994	-0.327473	0.695977	-0.274690
8217	9.599033	-0.479500	-1.873549	-0.273925	-0.177214	0.068616	-0.737277	-0.189711	-0.076134	-0.575905	-0.324227	0.700025	-0.270508
8218	9.531495	-0.508152	-1.871211	-0.240957	-0.091270	0.061183	-0.740631	-0.186202	-0.074918	-0.575819	-0.320990	0.702858	-0.267188
8219	9.636122	-0.349726	-1.806471	-0.163615	-0.097285	0.081582	-0.740637	-0.185120	-0.074021	-0.575028	-0.318369	0.705438	-0.265220
8220	9.595332	-0.347294	-1.785610	-0.168397	-0.079935	0.037493	-0.741206	-0.182808	-0.072212	-0.574737	-0.316231	0.707573	-0.262710
8221	9.411338	-0.248662	-1.630774	-0.163303	-0.071764	0.022790	-0.742755	-0.179887	-0.071049	-0.574602	-0.314290	0.709458	-0.260236
8222	9.472210	-0.010536	-1.339286	-0.032177	0.010595	-0.006386	-0.742476	-0.179643	-0.070344	-0.574955	-0.313862	0.709552	-0.259718
8223	9.693805	-0.227276	-1.566332	0.025276	0.016786	-0.050322	-0.741057	-0.182348	-0.070108	-0.575285	-0.314654	0.708960	-0.259644
8224	9.414033	-0.336972	-1.556586	0.073569	-0.007023	-0.055775	-0.741212	-0.181338	-0.070598	-0.574977	-0.316236	0.708394	-0.259949
8225	9.592653	-0.504640	-1.443609	0.098593	0.016318	-0.046572	-0.741042	-0.184132	-0.071048	-0.574827	-0.317802	0.707438	-0.260974
8226	9.979834	-0.374432	-1.592476	0.097435	0.057913	-0.094252	-0.740165	-0.187543	-0.070573	-0.575478	-0.319875	0.705743	-0.261594
8227	9.718738	-0.268612	-1.751072	0.058974	0.090889	-0.167831	-0.740945	-0.192774	-0.072686	-0.577266	-0.322290	0.703345	-0.261149
8228	10.629571	0.172800	-2.236266	0.042318	0.218842	-0.255896	-0.737173	-0.197998	-0.076366	-0.581358	-0.325150	0.699014	-0.260153
8229	9.246535	0.535247	-1.776476	-0.025540	0.154874	-0.390123	-0.733769	-0.208052	-0.081861	-0.585709	-0.329347	0.694822	-0.256315
8230	9.692410	0.248270	-1.947161	-0.006989	0.167025	-0.314820	-0.730933	-0.216448	-0.086557	-0.589640	-0.332692	0.690897	-0.253578
8231	10.259427	0.311108	-1.868938	0.139178	0.149646	-0.182237	-0.726972	-0.226925	-0.092222	-0.591704	-0.335946	0.687247	-0.254398
8232	10.209409	0.671379	-1.946829	0.217906	0.075109	-0.170907	-0.725820	-0.231376	-0.093614	-0.592097	-0.340405	0.684176	-0.255829
8233	9.785465	0.615676	-1.909606	0.263800	0.008295	-0.227702	-0.723913	-0.238681	-0.091447	-0.591566	-0.346464	0.681212	-0.256832
8234	9.765606	0.568063	-1.964718	0.186444	-0.078282	-0.238740	-0.720733	-0.247608	-0.088146	-0.590389	-0.352238	0.679599	-0.255957
8235	9.406003	0.793593	-2.138171	0.106305	-0.205860	-0.211213	-0.720321	-0.254523	-0.081925	-0.587899	-0.357293	0.680048	-0.253478
8236	9.206131	0.875305	-2.159145	0.058149	-0.225268	-0.161758	-0.718526	-0.260810	-0.074570	-0.585198	-0.361230	0.681323	-0.250707
8237	9.157105	0.867358	-2.263622	-0.034223	-0.225681	-0.057349	-0.717049	-0.264897	-0.069017	-0.582622	-0.362637	0.683790	-0.247944
8238	9.186476	0.939513	-2.235270	-0.106006	-0.202739	-0.006122	-0.719107	-0.263396	-0.064473	-0.580616	-0.362392	0.686721	-0.244892
8239	9.504751	1.117300	-2.279822	-0.091454	-0.169647	0.057265	-0.718646	-0.263802	-0.059100	-0.578625	-0.361284	0.689630	-0.243059
8240	9.719080	1.172050	-2.316458	-0.038519	-0.226892	0.058432	-0.721271	-0.260911	-0.054051	-0.575457	-0.361031	0.692953	-0.241501
8241	9.436665	1.104239	-2.354640	-0.027365	-0.250080	-0.002144	-0.722600	-0.261464	-0.047978	-0.572149	-0.361877	0.696021	-0.239260
8242	9.268053	1.046830	-2.324560	-0.040833	-0.243948	-0.027918	-0.722136	-0.260848	-0.040465	-0.569155	-0.362841	0.698902	-0.236526
8243	9.417716	1.133068	-2.324764	-0.058355	-0.212303	-0.001345	-0.722619	-0.262682	-0.034340	-0.566572	-0.363134	0.701657	-0.234110
8244	9.143394	1.280732	-2.342524	-0.091790	-0.202134	0.014135	-0.722878	-0.260954	-0.029246	-0.564307	-0.362725	0.704574	-0.231440
8245	9.187674	1.332483	-2.247244	-0.141330	-0.177844	0.041548	-0.724522	-0.258678	-0.023412	-0.562597	-0.361314	0.707598	-0.228564
8246	9.437867	1.138715	-2.214392	-0.199012	-0.153595	0.070784	-0.727010	-0.257993	-0.022239	-0.561506	-0.358660	0.710835	-0.225361
8247	9.900262	1.347954	-2.329331	-0.153256	0.000534	0.125815	-0.728427	-0.254520	-0.020904	-0.562030	-0.355099	0.712470	-0.224529
8248	9.782772	1.152021	-2.483189	-0.018860	0.140463	0.072571	-0.729072	-0.249543	-0.024749	-0.563806	-0.353127	0.711575	-0.226018
8249	10.278483	0.577570	-2.940163	-0.007601	0.219850	0.070630	-0.729839	-0.246622	-0.029688	-0.566654	-0.350993	0.709674	-0.228190
8250	8.382373	-0.037580	-2.361302	-0.010311	0.189056	0.038973	-0.732253	-0.244785	-0.034954	-0.569198	-0.349360	0.707937	-0.229752
8251	9.465337	0.270423	-2.032711	-0.053857	0.257871	0.048255	-0.732075	-0.242387	-0.043951	-0.572982	-0.346807	0.705633	-0.231297
8252	10.171589	0.342235	-2.333956	-0.179789	0.174813	-0.001249	-0.731884	-0.240589	-0.052153	-0.576671	-0.343835	0.704544	-0.229881
8253	10.113202	0.438736	-2.447063	-0.179494	0.017127	-0.043205	-0.731770	-0.240585	-0.055201	-0.578324	-0.342213	0.704931	-0.226945
8254	9.609950	0.321600	-2.668093	-0.149667	-0.061087	-0.015633	-0.733572	-0.241053	-0.056598	-0.578530	-0.340865	0.706303	-0.224166
8255	9.185608	0.022727	-2.579310	-0.153126	-0.151803	0.068782	-0.732882	-0.238711	-0.052860	-0.577075	-0.338708	0.709287	-0.221751
8256	9.282252	0.258123	-2.644179	-0.130738	-0.199181	0.090982	-0.735650	-0.236179	-0.049077	-0.574698	-0.336676	0.712867	-0.219527
8257	9.431914	0.254132	-2.606331	-0.094270	-0.154528	0.081839	-0.738421	-0.234281	-0.046719	-0.572709	-0.335002	0.715694	-0.218083
8258	9.398664	0.282795	-2.556602	-0.043026	-0.147325	0.081927	-0.738284	-0.231805	-0.042690	-0.570502	-0.333858	0.718211	-0.217344
8259	9.412890	0.305043	-2.595628	-0.004460	-0.186644	0.091246	-0.740778	-0.228094	-0.037177	-0.567384	-0.333196	0.721062	-0.217085
8260	9.383400	0.230659	-2.638480	0.051300	-0.216097	0.057432	-0.740586	-0.228149	-0.030256	-0.563642	-0.333776	0.723758	-0.216969
8261	9.210774	0.245039	-2.535333	0.059917	-0.127016	0.028829	-0.742376	-0.225951	-0.025673	-0.561207	-0.334466	0.725220	-0.217337
8262	9.321902	0.287628	-2.515060	0.114529	-0.064494	0.012351	-0.742370	-0.225076	-0.023403	-0.559424	-0.335734	0.725622	-0.218633
8263	9.355088	0.093248	-2.503078	0.139222	-0.007276	0.039811	-0.743174	-0.224689	-0.019493	-0.558142	-0.336612	0.725458	-0.221090
8264	9.412061	-0.044677	-2.554407	0.125694	-0.012952	0.012254	-0.742206	-0.223273	-0.017061	-0.557017	-0.337806	0.725210	-0.222913
8265	9.302488	-0.014389	-2.405214	0.134309	0.049275	-0.013535	-0.743601	-0.222271	-0.016987	-0.556822	-0.339126	0.724065	-0.225105
8266	9.398812	-0.010106	-2.413618	0.191069	0.137944	-0.020885	-0.742484	-0.224692	-0.019639	-0.557578	-0.340844	0.721602	-0.228523
8267	9.568423	0.133347	-2.351405	0.182509	0.192604	-0.072310	-0.742072	-0.225854	-0.021930	-0.559385	-0.342868	0.718209	-0.231743
8268	10.042303	0.313539	-2.836455	0.177220	0.261292	-0.141128	-0.740966	-0.228863	-0.026972	-0.562529	-0.345577	0.713562	-0.234449
8269	9.672981	0.639945	-2.752899	0.097804	0.315260	-0.241410	-0.739120	-0.237379	-0.034713	-0.567413	-0.348467	0.707962	-0.235377
8270	9.867987	1.026580	-2.936378	0.027435	0.308063	-0.270797	-0.736180	-0.245183	-0.042975	-0.572805	-0.351071	0.702509	-0.234788
8271	9.208560	0.991630	-2.515893	-0.024192	0.262559	-0.280139	-0.731455	-0.253075	-0.052922	-0.577902	-0.353344	0.697731	-0.233127
8272	10.215168	0.892700	-2.539686	0.056773	0.251873	-0.193506	-0.730851	-0.261064	-0.059511	-0.581874	-0.355433	0.693260	-0.233409
8273	10.137630	1.035459	-2.656605	0.124863	0.126669	-0.165643	-0.726525	-0.266825	-0.063921	-0.583442	-0.358456	0.690129	-0.234150
8274	9.665611	1.301807	-2.741064	0.144252	-0.041865	-0.244310	-0.725047	-0.273657	-0.062691	-0.582936	-0.363610	0.688270	-0.232933
8275	9.006499	1.172959	-2.550626	0.104802	-0.086317	-0.209610	-0.722425	-0.281500	-0.058348	-0.581869	-0.368009	0.687380	-0.231316
8276	9.108183	1.429883	-2.596223	0.074706	-0.114486	-0.167351	-0.721499	-0.287937	-0.056396	-0.580485	-0.371615	0.687219	-0.229498
8277	8.997581	1.488799	-2.591703	0.049779	-0.106753	-0.141734	-0.718906	-0.293135	-0.051476	-0.579195	-0.374551	0.687303	-0.227728
8278	9.107273	1.460739	-2.726397	-0.035446	-0.095213	-0.114376	-0.718439	-0.295271	-0.048148	-0.578643	-0.376049	0.687800	-0.225145
8279	9.161489	1.653343	-2.652304	-0.091480	-0.113761	-0.016229	-0.717840	-0.297629	-0.046082	-0.577723	-0.375672	0.689540	-0.222802
8280	9.292732	1.752852	-2.547889	-0.063914	-0.057149	0.052601	-0.717285	-0.296215	-0.043508	-0.577152	-0.374370	0.690970	-0.222044
8281	9.252670	1.599697	-2.677798	-0.121006	-0.061629	0.037777	-0.719785	-0.293773	-0.040841	-0.576916	-0.372693	0.692636	-0.220281
8282	9.171501	1.716024	-2.630535	-0.120163	-0.074715	0.071753	-0.720920	-0.291894	-0.041547	-0.576440	-0.370512	0.694667	-0.218802
8283	9.192497	1.873829	-2.475733	-0.126651	-0.069247	0.103883	-0.722190	-0.290293	-0.042268	-0.575838	-0.367904	0.696917	-0.217633
8284	9.159232	1.673281	-2.330898	-0.165728	-0.087299	0.114810	-0.725129	-0.286403	-0.040340	-0.575317	-0.364642	0.699590	-0.215917
8285	9.207603	1.833571	-2.375131	-0.186731	-0.123683	0.155237	-0.726983	-0.281354	-0.039459	-0.574157	-0.360862	0.703062	-0.214070
8286	9.203211	1.949915	-2.369379	-0.224881	-0.126295	0.201064	-0.729684	-0.274764	-0.038199	-0.573116	-0.355844	0.707023	-0.212208
8287	9.391390	1.821335	-2.283069	-0.211333	-0.081637	0.223981	-0.734362	-0.266215	-0.039017	-0.572407	-0.350626	0.710540	-0.211059
8288	9.583199	1.719187	-2.360941	-0.222083	-0.102186	0.199241	-0.737325	-0.259968	-0.036391	-0.571637	-0.345553	0.714130	-0.209386
8289	9.586831	1.262757	-2.320582	-0.237856	-0.077850	0.255070	-0.739924	-0.252258	-0.037972	-0.571006	-0.339547	0.717850	-0.208207
8290	10.273522	1.174252	-2.590747	-0.190985	0.071806	0.246793	-0.743679	-0.241373	-0.040871	-0.572270	-0.333397	0.719584	-0.208693
8291	9.341302	0.675024	-2.662989	-0.129580	0.053964	0.215452	-0.746976	-0.234394	-0.044568	-0.572928	-0.328619	0.721021	-0.209501
8292	8.786145	0.180780	-2.582664	-0.138693	0.066176	0.178509	-0.749177	-0.227112	-0.049088	-0.574018	-0.324042	0.722111	-0.209896
8293	9.089321	0.074470	-2.589863	-0.223532	0.099531	0.148976	-0.753991	-0.221046	-0.053796	-0.576182	-0.318918	0.722959	-0.208893
8294	9.802821	-0.148207	-2.453774	-0.265237	0.176787	0.154402	-0.754085	-0.216719	-0.058932	-0.579749	-0.312745	0.723098	-0.207873
8295	10.244349	-0.226251	-2.651915	-0.291149	0.098065	0.149968	-0.756031	-0.209836	-0.066941	-0.582259	-0.306769	0.724198	-0.205923
8296	9.724852	-0.038836	-2.611949	-0.252132	-0.036502	0.118061	-0.758745	-0.204996	-0.070221	-0.582779	-0.302057	0.726505	-0.203274
8297	9.507624	-0.212209	-2.588052	-0.249649	-0.067192	0.075830	-0.760467	-0.200697	-0.071326	-0.582889	-0.298274	0.728868	-0.200061
8298	9.367905	-0.099080	-2.632805	-0.269965	-0.114919	0.074018	-0.762711	-0.197098	-0.069423	-0.582500	-0.294339	0.731824	-0.196196
8299	9.384600	-0.289119	-2.574294	-0.296908	-0.154818	0.096025	-0.763593	-0.192351	-0.068431	-0.581472	-0.290012	0.735467	-0.192019
8300	9.481295	-0.134288	-2.598634	-0.279514	-0.139887	0.061214	-0.765270	-0.190136	-0.067172	-0.580763	-0.286254	0.738603	-0.187722
8301	9.426162	0.041196	-2.636484	-0.279432	-0.117907	0.063030	-0.767221	-0.187415	-0.064632	-0.580247	-0.282431	0.741501	-0.183634
8302	9.522393	0.006621	-2.640307	-0.330919	-0.143078	0.055644	-0.768904	-0.183871	-0.061768	-0.579741	-0.278170	0.744755	-0.178497
8303	9.537933	0.029010	-2.510334	-0.342324	-0.171751	0.042833	-0.768488	-0.183102	-0.060340	-0.578791	-0.274065	0.748319	-0.172942
8304	9.385675	0.243749	-2.351098	-0.386482	-0.117505	0.029821	-0.769501	-0.179174	-0.059813	-0.578993	-0.269428	0.751236	-0.166792
8305	9.581352	0.297549	-2.307349	-0.396136	-0.081553	0.076595	-0.770650	-0.176567	-0.061027	-0.579515	-0.263833	0.754013	-0.161307
8306	9.511564	0.322285	-2.306993	-0.439838	-0.081928	0.084757	-0.773463	-0.173120	-0.061621	-0.580266	-0.257599	0.756875	-0.155159
8307	9.439740	0.346384	-2.258266	-0.427245	-0.087072	0.077439	-0.773362	-0.170825	-0.062589	-0.580789	-0.251591	0.759692	-0.149177
8308	9.322305	0.365640	-2.186130	-0.374284	-0.057416	0.071052	-0.773119	-0.168158	-0.062567	-0.581532	-0.246223	0.761884	-0.143971
8309	9.363186	0.311837	-2.173520	-0.294464	0.001341	0.038999	-0.774292	-0.163975	-0.064377	-0.582804	-0.242039	0.762992	-0.140000
8310	9.195743	0.413337	-2.060338	-0.236927	0.003362	0.001471	-0.775573	-0.163095	-0.067635	-0.583955	-0.239119	0.763693	-0.136352
8311	9.897409	0.392102	-2.291985	-0.149415	0.085532	-0.019449	-0.774367	-0.162887	-0.072343	-0.585973	-0.237260	0.763086	-0.134326
8312	9.713591	0.726301	-2.524431	-0.121885	0.118932	-0.087342	-0.773266	-0.165215	-0.076929	-0.588558	-0.236733	0.761673	-0.131952
8313	9.630373	0.914495	-2.771251	-0.105498	0.154661	-0.162603	-0.773287	-0.167046	-0.082719	-0.591788	-0.237385	0.759431	-0.129231
8314	9.721820	1.367630	-2.976989	-0.070482	0.124496	-0.182584	-0.772428	-0.172963	-0.088630	-0.594443	-0.238874	0.757343	-0.126525
8315	9.273343	1.329939	-3.003936	-0.065863	0.103925	-0.178978	-0.772128	-0.177529	-0.093206	-0.596721	-0.240394	0.755497	-0.123934
8316	10.005247	1.196441	-3.017682	-0.011746	0.154887	-0.076046	-0.769612	-0.182936	-0.098547	-0.599266	-0.240903	0.753383	-0.123538
8317	9.889216	1.285722	-3.104531	0.095078	0.043688	-0.038053	-0.768509	-0.185277	-0.102856	-0.599486	-0.242381	0.752533	-0.124748
8318	9.245748	1.168647	-3.076405	0.149832	0.003401	-0.108696	-0.768326	-0.187883	-0.101355	-0.599043	-0.245680	0.751665	-0.125652
8319	8.964304	1.111328	-2.993806	0.170117	0.008474	-0.103228	-0.768845	-0.191201	-0.102385	-0.598494	-0.249141	0.750733	-0.127020
8320	8.981998	1.192673	-2.921488	0.117379	-0.053050	-0.118812	-0.767940	-0.195948	-0.100468	-0.597376	-0.252338	0.750553	-0.127031
8321	9.096081	1.409877	-2.905018	0.032357	-0.091879	-0.111513	-0.770221	-0.199706	-0.097629	-0.596003	-0.254547	0.751122	-0.125707
8322	9.164063	1.425558	-2.844668	-0.065147	-0.064902	-0.064931	-0.769749	-0.202650	-0.095044	-0.595485	-0.254792	0.751804	-0.123566
8323	9.134930	1.457854	-2.886838	-0.137585	-0.092319	-0.033833	-0.768773	-0.202844	-0.094234	-0.594756	-0.253826	0.753190	-0.120589
8324	9.227859	1.686475	-2.806713	-0.207611	-0.115569	0.020265	-0.771271	-0.202100	-0.094303	-0.593979	-0.251198	0.755240	-0.117048
8325	9.170510	1.722635	-2.760864	-0.174787	-0.108044	0.015724	-0.772102	-0.200651	-0.091991	-0.593058	-0.249097	0.757126	-0.113990
8326	9.282220	1.647150	-2.615804	-0.193332	-0.129641	0.008399	-0.772118	-0.198474	-0.090472	-0.591998	-0.246833	0.759219	-0.110443
8327	9.135992	1.778581	-2.575670	-0.228430	-0.154802	-0.000814	-0.775276	-0.197645	-0.086237	-0.590649	-0.244459	0.761651	-0.106116
8328	8.999059	1.808119	-2.536548	-0.243607	-0.178092	0.050553	-0.776535	-0.195068	-0.083851	-0.588975	-0.241038	0.764588	-0.102050
8329	9.133798	1.797732	-2.556143	-0.258579	-0.146196	0.103720	-0.775725	-0.191580	-0.080598	-0.587655	-0.236698	0.767419	-0.098505
8330	9.326323	1.826020	-2.596967	-0.277901	-0.117350	0.131210	-0.779395	-0.185096	-0.079751	-0.586865	-0.231486	0.770034	-0.095137
8331	9.840508	1.607802	-2.687649	-0.250958	-0.063723	0.174377	-0.783073	-0.178572	-0.079732	-0.586611	-0.225979	0.772134	-0.092901
8332	9.840378	1.642170	-2.718815	-0.189549	0.086071	0.129301	-0.784829	-0.171341	-0.080381	-0.588516	-0.221431	0.772135	-0.091787
8333	9.575206	1.021077	-3.094515	-0.098939	0.152842	0.085154	-0.786049	-0.166491	-0.087275	-0.591068	-0.218675	0.770966	-0.091818
8334	8.678150	0.521541	-2.982121	-0.039407	0.141548	0.051977	-0.787241	-0.162462	-0.091726	-0.593294	-0.216962	0.769678	-0.092337
8335	9.246605	0.698240	-3.077088	-0.041789	0.157715	0.030077	-0.789114	-0.159912	-0.097370	-0.595746	-0.215699	0.768101	-0.092639
8336	9.834833	0.551345	-3.281163	-0.069274	0.123349	-0.038641	-0.789318	-0.159003	-0.104515	-0.597977	-0.215056	0.766678	-0.091542
8337	9.523653	0.649310	-3.370318	-0.059948	0.105750	0.039344	-0.789622	-0.159360	-0.108689	-0.599664	-0.213511	0.765799	-0.091477
8338	9.169337	0.894176	-3.181596	-0.044518	0.038886	0.077988	-0.791325	-0.156865	-0.110321	-0.600267	-0.211586	0.765818	-0.091837
8339	9.064149	0.749605	-3.014386	-0.020545	0.038800	0.015597	-0.791392	-0.153352	-0.113152	-0.600781	-0.210995	0.765581	-0.091814
8340	9.203531	0.417583	-2.920333	-0.076126	-0.018634	-0.006463	-0.791667	-0.153615	-0.113443	-0.600790	-0.210084	0.765989	-0.090429
8341	9.218727	0.494225	-2.857613	-0.100774	-0.035811	0.066941	-0.794606	-0.151543	-0.114674	-0.600391	-0.207854	0.767017	-0.089506
8342	9.344857	0.572336	-2.782125	-0.111729	-0.042543	0.103676	-0.795633	-0.146760	-0.114371	-0.599975	-0.204877	0.768225	-0.088805
8343	9.599422	0.598800	-2.900145	-0.135190	-0.097765	0.121210	-0.795271	-0.141897	-0.113246	-0.598650	-0.201487	0.770271	-0.087770
8344	9.429335	0.419599	-3.008457	-0.195412	-0.132166	0.129334	-0.797804	-0.137439	-0.111564	-0.597124	-0.197272	0.772772	-0.085727
8345	9.391257	0.540981	-2.998997	-0.241956	-0.189540	0.105490	-0.800335	-0.131812	-0.107871	-0.594789	-0.192977	0.776002	-0.082508
8346	9.314947	0.647448	-2.942321	-0.292527	-0.151130	0.127355	-0.800661	-0.125924	-0.104460	-0.593305	-0.187656	0.778818	-0.078852
8347	9.392452	0.573032	-2.858764	-0.328681	-0.114954	0.140080	-0.800998	-0.119575	-0.101852	-0.592340	-0.181641	0.781356	-0.074985
8348	9.382994	0.592296	-2.843796	-0.311928	-0.097139	0.149261	-0.803816	-0.114799	-0.100841	-0.591672	-0.175649	0.783557	-0.071483
8349	9.384865	0.588344	-2.911510	-0.310692	-0.103193	0.127249	-0.805412	-0.108352	-0.099877	-0.590782	-0.169999	0.785800	-0.067794
8350	9.276361	0.413673	-2.848218	-0.318213	-0.095290	0.117995	-0.805593	-0.103929	-0.098219	-0.590146	-0.164403	0.787798	-0.063820
8351	9.276753	0.520287	-2.842707	-0.289633	-0.042195	0.121654	-0.808874	-0.096523	-0.099120	-0.590102	-0.158977	0.789197	-0.060609
8352	9.373567	0.440798	-2.752661	-0.307687	-0.041527	0.095937	-0.809064	-0.093095	-0.100155	-0.590250	-0.153770	0.790407	-0.056710
8353	9.308601	0.602059	-2.809556	-0.257057	-0.022774	0.072160	-0.809389	-0.089291	-0.100196	-0.590434	-0.149461	0.791320	-0.053499
8354	9.735046	0.584423	-2.803881	-0.180625	-0.018253	0.055877	-0.809126	-0.088307	-0.100277	-0.590575	-0.146358	0.791946	-0.051208
8355	9.443739	0.761683	-2.849792	-0.135181	-0.026871	0.011899	-0.810835	-0.084997	-0.101305	-0.590383	-0.144433	0.792569	-0.049210
8356	9.315443	0.773393	-2.931858	-0.110700	-0.019051	0.002730	-0.811406	-0.084234	-0.102361	-0.590351	-0.142989	0.792965	-0.047390
8357	9.084887	0.846895	-2.867214	-0.116020	0.034202	0.004433	-0.810569	-0.084807	-0.102404	-0.591076	-0.141349	0.792814	-0.045781
8358	9.186459	0.901604	-2.841676	-0.090244	0.098589	0.004413	-0.809908	-0.084511	-0.105854	-0.592842	-0.140016	0.791796	-0.044643
8359	9.436910	1.026852	-2.910598	-0.023102	0.096192	-0.050433	-0.811041	-0.085123	-0.110314	-0.594334	-0.140292	0.790662	-0.044023
8360	9.194928	1.336196	-2.884936	-0.049468	0.092344	-0.109172	-0.809430	-0.087869	-0.112434	-0.595981	-0.141237	0.789355	-0.042161
8361	9.115896	1.270080	-2.795473	0.042431	0.155948	-0.099944	-0.808467	-0.091237	-0.118745	-0.598267	-0.143047	0.787299	-0.042132
8362	9.544006	1.158622	-2.846016	0.091315	0.182628	-0.053938	-0.806668	-0.094136	-0.123373	-0.600876	-0.144723	0.784932	-0.043406
8363	9.496438	1.216409	-2.790731	0.095797	0.136689	-0.086888	-0.807653	-0.096240	-0.129034	-0.602682	-0.146987	0.783075	-0.044304
8364	9.419175	1.144080	-2.781069	0.092393	0.110196	-0.074953	-0.806243	-0.100196	-0.132060	-0.604155	-0.149063	0.781498	-0.045129
8365	9.341494	1.182226	-2.872100	0.123394	0.057339	-0.039036	-0.806503	-0.103412	-0.135303	-0.604580	-0.150989	0.780702	-0.046791
8366	9.480550	1.258036	-2.992724	0.084578	-0.002033	-0.013285	-0.806781	-0.104049	-0.136586	-0.604260	-0.152110	0.780665	-0.047904
8367	9.532537	1.249687	-3.120302	0.009792	-0.046743	-0.000508	-0.806220	-0.104104	-0.135625	-0.603352	-0.152174	0.781353	-0.047930
8368	9.421172	1.012418	-3.088705	-0.032573	-0.079701	0.059959	-0.807875	-0.102803	-0.132897	-0.602102	-0.150813	0.782584	-0.047864
8369	9.340128	1.211441	-3.060227	-0.041720	-0.103846	0.063666	-0.807329	-0.100166	-0.129416	-0.600378	-0.149315	0.784206	-0.047678
8370	9.214818	1.261144	-3.084198	-0.002487	-0.120217	0.027046	-0.808985	-0.098992	-0.126973	-0.598426	-0.148869	0.785787	-0.047567
8371	9.286237	1.115818	-3.133700	0.015001	-0.105401	-0.005986	-0.809262	-0.096509	-0.122940	-0.596556	-0.149159	0.787162	-0.047418
8372	9.276885	1.183670	-3.125663	0.030719	-0.127861	-0.031602	-0.810447	-0.098921	-0.119197	-0.594434	-0.150038	0.788618	-0.047105
8373	9.276628	1.140224	-3.140427	0.074241	-0.178945	-0.041537	-0.811219	-0.099770	-0.113008	-0.591241	-0.151672	0.790695	-0.047234
8374	9.289793	1.352787	-3.086404	0.097264	-0.113474	-0.075507	-0.810616	-0.100853	-0.108231	-0.589175	-0.154016	0.791768	-0.047496
8375	9.128665	1.338776	-3.041831	0.168289	-0.054629	-0.093850	-0.811098	-0.103863	-0.103978	-0.587693	-0.157481	0.792104	-0.048858
8376	9.106332	1.086440	-3.018491	0.197508	-0.034143	-0.099378	-0.811315	-0.107332	-0.101972	-0.586576	-0.161303	0.792049	-0.050672
8377	9.320332	0.929603	-3.008194	0.158402	-0.065944	-0.088371	-0.811248	-0.110718	-0.098855	-0.584928	-0.164569	0.792516	-0.051907
8378	9.469093	0.993032	-3.114773	0.125938	-0.046709	-0.037958	-0.810652	-0.112282	-0.095770	-0.583765	-0.166587	0.792862	-0.053266
8379	9.227917	0.951264	-3.127762	0.131696	-0.047371	-0.027913	-0.810488	-0.112952	-0.093596	-0.582428	-0.168553	0.793321	-0.054852
8380	9.189465	0.892838	-3.090480	0.050228	-0.050945	0.004949	-0.810873	-0.114943	-0.093021	-0.581400	-0.169012	0.793933	-0.055496
8381	9.300042	0.882740	-3.118831	0.017583	-0.071841	0.017787	-0.812506	-0.114817	-0.089258	-0.580010	-0.168940	0.794948	-0.055730
8382	9.249500	0.917145	-3.126376	-0.036850	-0.117188	0.039769	-0.812233	-0.112456	-0.085791	-0.578180	-0.167905	0.796538	-0.055169
8383	9.268270	0.964227	-3.211296	-0.071520	-0.098769	0.041516	-0.812084	-0.111737	-0.083254	-0.576635	-0.166446	0.798031	-0.054173
8384	9.294145	0.845643	-3.242016	-0.069091	-0.100077	0.063530	-0.813199	-0.109195	-0.080179	-0.575151	-0.164639	0.799525	-0.053430
8385	9.217324	0.894476	-3.226750	-0.069108	-0.084333	0.061661	-0.814866	-0.107173	-0.077823	-0.573803	-0.162860	0.800901	-0.052759
8386	9.216693	0.907773	-3.313579	-0.082387	-0.117477	0.047006	-0.815573	-0.103949	-0.074432	-0.572092	-0.161178	0.802543	-0.051554
8387	9.273565	0.784656	-3.384128	-0.069453	-0.134397	0.052554	-0.816803	-0.102193	-0.069603	-0.569946	-0.159583	0.804446	-0.050618
8388	9.086530	0.935622	-3.332681	-0.060189	-0.079227	0.052469	-0.817354	-0.100114	-0.065868	-0.568762	-0.158027	0.805631	-0.049954
8389	9.148893	0.935668	-3.368822	-0.025923	-0.048544	0.030478	-0.817249	-0.097705	-0.066276	-0.567881	-0.157193	0.806428	-0.049740
8390	9.138722	0.780593	-3.371867	-0.054563	-0.036881	0.052397	-0.816836	-0.096528	-0.064545	-0.567359	-0.155658	0.807121	-0.049297
8391	9.143157	0.800741	-3.429862	-0.068616	-0.036299	0.074393	-0.818516	-0.094299	-0.063562	-0.566767	-0.153610	0.807951	-0.048938
8392	9.200841	0.803015	-3.448908	-0.072467	-0.035839	0.067057	-0.818004	-0.090420	-0.062498	-0.566297	-0.151631	0.808688	-0.048375
8393	9.118242	0.743819	-3.511410	-0.034238	-0.022528	0.057904	-0.818171	-0.087646	-0.061634	-0.565838	-0.150218	0.809269	-0.048433
8394	9.185986	0.884294	-3.534762	-0.027796	-0.072452	0.030507	-0.819700	-0.086541	-0.060720	-0.564672	-0.149371	0.810261	-0.048068
8395	9.204175	0.808018	-3.642199	-0.011937	-0.089591	0.008531	-0.819832	-0.085269	-0.057871	-0.563106	-0.149073	0.811425	-0.047728
8396	9.117704	0.756953	-3.586169	0.009646	-0.085123	-0.006141	-0.820080	-0.085171	-0.053983	-0.561654	-0.149254	0.812410	-0.047518
8397	9.112937	0.788602	-3.593029	0.017108	-0.084552	-0.000618	-0.821014	-0.085878	-0.050693	-0.560091	-0.149423	0.813455	-0.047566
8398	9.090386	0.746375	-3.686646	0.061985	-0.070870	-0.000567	-0.819917	-0.084017	-0.048788	-0.558705	-0.150084	0.814242	-0.048313
8399	9.087818	0.766178	-3.715400	0.051901	-0.078203	-0.000573	-0.821814	-0.085130	-0.045514	-0.557138	-0.150632	0.815176	-0.048949
8400	9.159925	0.809868	-3.756451	0.044088	-0.099277	-0.017049	-0.820134	-0.084753	-0.042181	-0.555354	-0.151391	0.816240	-0.049137
8401	9.110670	0.665756	-3.832829	0.050941	-0.138937	-0.031691	-0.820926	-0.085221	-0.038046	-0.552824	-0.152490	0.817746	-0.049233
8402	8.889681	0.724680	-3.771052	0.039949	-0.063025	-0.039211	-0.819642	-0.086508	-0.035089	-0.551662	-0.153527	0.818337	-0.049217
8403	8.962073	0.865416	-3.816311	0.074794	-0.017022	-0.040096	-0.821536	-0.088029	-0.032117	-0.551058	-0.154905	0.818438	-0.049984
8404	9.021943	0.738815	-3.809715	0.076991	-0.032620	-0.025393	-0.821656	-0.088654	-0.030769	-0.550262	-0.156095	0.818696	-0.050820
8405	9.052890	0.724617	-3.852019	0.060883	-0.036141	-0.011652	-0.819958	-0.090208	-0.028248	-0.549361	-0.156868	0.819104	-0.051619
8406	8.985239	0.769321	-3.895083	0.033440	-0.033307	-0.011719	-0.822182	-0.089588	-0.028743	-0.548674	-0.157355	0.819453	-0.051890
8407	8.970248	0.731341	-3.947900	0.055531	-0.004019	-0.009899	-0.821611	-0.091005	-0.028697	-0.548313	-0.158004	0.819517	-0.052724
8408	8.965553	0.857970	-3.985538	0.025498	-0.011728	-0.002586	-0.821579	-0.091579	-0.025546	-0.547995	-0.158236	0.819665	-0.053035
8409	8.994509	0.828426	-3.967494	0.000834	-0.017284	-0.000788	-0.822842	-0.089764	-0.024868	-0.547577	-0.158154	0.819960	-0.053027
8410	8.951136	0.789722	-3.951634	-0.018633	0.010916	0.021135	-0.822131	-0.090275	-0.023244	-0.547745	-0.157486	0.819982	-0.052944
8411	9.037723	0.774736	-3.964630	-0.045597	0.008083	0.039455	-0.822153	-0.089888	-0.025437	-0.547847	-0.156209	0.820174	-0.052695
8412	9.008924	0.716215	-3.925295	-0.045712	0.017607	0.033919	-0.821072	-0.088716	-0.026760	-0.548195	-0.155028	0.820189	-0.052330
8413	9.018869	0.764381	-3.906033	-0.049610	0.032028	0.023806	-0.820405	-0.086889	-0.026932	-0.548718	-0.153937	0.820071	-0.051919
8414	8.985337	0.759395	-3.878247	-0.075510	0.026250	0.013664	-0.822493	-0.086257	-0.027705	-0.549318	-0.152750	0.819957	-0.050868
8415	9.067468	0.768197	-3.854695	-0.042861	0.010140	0.004598	-0.821961	-0.084582	-0.027607	-0.549482	-0.152069	0.820009	-0.050290
8416	8.954922	0.865333	-3.806384	-0.034008	0.044049	-0.009210	-0.821097	-0.087527	-0.028073	-0.550269	-0.151698	0.819585	-0.049725
8417	9.035029	0.849090	-3.722546	0.010107	0.047173	-0.001770	-0.820736	-0.085002	-0.030969	-0.550891	-0.151670	0.819152	-0.050053
8418	9.109417	0.775930	-3.730634	0.012031	0.050701	0.000984	-0.821166	-0.085303	-0.033339	-0.551637	-0.151624	0.818639	-0.050369
8419	9.080591	0.732087	-3.700863	0.023187	0.042858	0.008347	-0.823368	-0.085985	-0.033083	-0.552145	-0.151575	0.818266	-0.051012
8420	9.073611	0.760967	-3.681093	0.037472	0.039893	-0.004463	-0.822283	-0.083657	-0.032119	-0.552641	-0.151911	0.817828	-0.051652
8421	9.077829	0.693701	-3.729989	0.048367	0.040084	-0.008124	-0.821051	-0.085947	-0.037536	-0.553049	-0.152408	0.817404	-0.052520
8422	9.118886	0.771279	-3.750339	0.036984	0.000274	-0.019072	-0.821217	-0.084870	-0.039408	-0.552914	-0.153018	0.817360	-0.052869
8423	9.096725	0.733248	-3.795642	0.035242	-0.006384	-0.015407	-0.821203	-0.085344	-0.038328	-0.552612	-0.153536	0.817438	-0.053301
8424	9.097126	0.713036	-3.735415	0.018573	0.000594	-0.023711	-0.821593	-0.086654	-0.037297	-0.552543	-0.154021	0.817394	-0.053301
8425	9.108872	0.691528	-3.764974	0.007849	-0.024935	-0.011764	-0.822294	-0.085421	-0.036383	-0.552022	-0.154193	0.817715	-0.053271
8426	9.043832	0.689530	-3.762555	-0.003864	-0.011430	-0.006318	-0.821995	-0.086206	-0.034772	-0.551806	-0.154156	0.817882	-0.053058
8427	9.048741	0.728356	-3.767315	0.002071	-0.002991	-0.024664	-0.822830	-0.085773	-0.034737	-0.551679	-0.154450	0.817925	-0.052862
8428	9.057929	0.763215	-3.839881	-0.029763	-0.024608	-0.015510	-0.821699	-0.087493	-0.034438	-0.551337	-0.154292	0.818235	-0.052084
8429	9.048897	0.769541	-3.764638	-0.010492	-0.018338	-0.013646	-0.823099	-0.086203	-0.034484	-0.550987	-0.154283	0.818493	-0.051757
8430	9.024914	0.806099	-3.765918	-0.028747	-0.018398	-0.011846	-0.821984	-0.086006	-0.033097	-0.550739	-0.154065	0.818745	-0.051051
8431	9.040179	0.836284	-3.674523	-0.025560	0.025015	0.000949	-0.821832	-0.087651	-0.034031	-0.551136	-0.153608	0.818582	-0.050770
8432	9.063687	0.781047	-3.726476	0.001201	0.033716	0.008322	-0.820888	-0.085702	-0.033920	-0.551628	-0.153340	0.818290	-0.050940
8433	9.068269	0.805815	-3.767541	-0.005983	0.011211	0.015688	-0.820759	-0.085129	-0.034163	-0.551727	-0.152870	0.818301	-0.051099
8434	9.044241	0.800993	-3.757014	0.019309	0.017417	0.002876	-0.822143	-0.085757	-0.035297	-0.551903	-0.152906	0.818154	-0.051454
8435	9.023354	0.785120	-3.647662	0.065725	0.047434	-0.009014	-0.821049	-0.085045	-0.035818	-0.552405	-0.153594	0.817611	-0.052624
8436	9.097163	0.712971	-3.730587	0.033591	0.044141	-0.013657	-0.823263	-0.085787	-0.037228	-0.552991	-0.154027	0.817102	-0.053109
8437	9.063107	0.786940	-3.803695	0.030061	0.021621	-0.006285	-0.822029	-0.085485	-0.038052	-0.553179	-0.154303	0.816888	-0.053647
8438	9.106902	0.727357	-3.723612	0.035574	0.010449	-0.004419	-0.822862	-0.085326	-0.038173	-0.553197	-0.154642	0.816777	-0.054163
8439	9.077771	0.698681	-3.739614	0.024436	0.003439	-0.009947	-0.821743	-0.086719	-0.038823	-0.553112	-0.154932	0.816757	-0.054516
8440	9.058477	0.691534	-3.738940	0.015530	0.002916	-0.000793	-0.823415	-0.085445	-0.038452	-0.553065	-0.154999	0.816762	-0.054721
8441	9.121129	0.693515	-3.738854	-0.021127	-0.011639	-0.001745	-0.824238	-0.085346	-0.037330	-0.552868	-0.154665	0.816982	-0.054377
8442	9.106857	0.742068	-3.735589	-0.021362	-0.014833	-0.009993	-0.823004	-0.084910	-0.038008	-0.552655	-0.154493	0.817195	-0.053823
8443	9.060369	0.738758	-3.825642	-0.047766	-0.042811	-0.002673	-0.822167	-0.084575	-0.036471	-0.552032	-0.153913	0.817783	-0.052937
8444	9.146683	0.619388	-3.829647	-0.064902	-0.067334	0.008342	-0.823238	-0.087110	-0.036062	-0.551073	-0.153022	0.818675	-0.051715
8445	8.904458	0.799615	-3.761456	-0.044936	-0.004188	-0.002752	-0.822967	-0.085778	-0.034598	-0.551071	-0.152433	0.818831	-0.050995
8446	9.063190	0.806303	-3.801157	-0.014404	0.013515	0.008325	-0.823817	-0.084603	-0.035349	-0.551280	-0.152007	0.818779	-0.050842
8447	9.039115	0.747914	-3.774073	-0.031804	0.004353	0.008292	-0.822999	-0.083507	-0.035013	-0.551368	-0.151374	0.818859	-0.050484
8448	9.034119	0.733626	-3.790884	-0.022859	-0.000761	0.000973	-0.823545	-0.084581	-0.035905	-0.551377	-0.150992	0.818949	-0.050071
8449	9.068175	0.732818	-3.748693	-0.010242	0.020003	-0.008203	-0.822699	-0.085602	-0.035421	-0.551674	-0.150850	0.818784	-0.049933
8450	9.058426	0.720889	-3.758066	-0.001646	0.011969	-0.028364	-0.823820	-0.084717	-0.035910	-0.551856	-0.151168	0.818624	-0.049580
8451	9.101597	0.772140	-3.805231	0.018618	-0.018029	-0.020002	-0.823530	-0.085843	-0.035982	-0.551457	-0.151574	0.818812	-0.049672
8452	9.077435	0.772428	-3.813986	0.013826	-0.017528	-0.028276	-0.823498	-0.087072	-0.033841	-0.551109	-0.152094	0.818961	-0.049487
8453	9.050702	0.729123	-3.825343	0.000250	-0.038182	-0.020942	-0.822682	-0.085702	-0.033349	-0.550437	-0.152332	0.819386	-0.049207
8454	8.980724	0.724928	-3.837244	-0.009105	-0.043255	-0.028310	-0.822246	-0.087130	-0.033025	-0.549736	-0.152620	0.819841	-0.048564
8455	9.000240	0.787774	-3.832734	-0.003582	-0.026696	-0.028310	-0.824322	-0.086311	-0.031847	-0.549270	-0.152925	0.820119	-0.048178
8456	9.024649	0.850459	-3.818748	-0.010506	-0.001657	-0.015501	-0.823315	-0.088115	-0.029750	-0.549243	-0.152950	0.820156	-0.047782
8457	9.018956	0.813003	-3.915379	-0.016127	-0.038349	-0.017300	-0.821638	-0.090064	-0.030717	-0.548613	-0.152948	0.820607	-0.047273
8458	9.021807	0.934148	-3.909866	0.006489	-0.017507	-0.028279	-0.822601	-0.089949	-0.029869	-0.548285	-0.153385	0.820762	-0.046968
8459	9.005322	0.855565	-3.827652	-0.018672	-0.012901	-0.011833	-0.822866	-0.090012	-0.028485	-0.548077	-0.153245	0.820951	-0.046550
8460	8.972237	0.888816	-3.758579	-0.021143	0.040164	-0.006417	-0.823423	-0.090765	-0.030189	-0.548760	-0.152966	0.820566	-0.046207
8461	9.044147	0.840177	-3.785735	-0.002638	0.041531	0.000965	-0.823158	-0.091224	-0.032436	-0.549389	-0.152741	0.820179	-0.046358
8462	9.060864	0.864704	-3.815180	0.002923	0.032096	0.004668	-0.822638	-0.088821	-0.032848	-0.549855	-0.152546	0.819894	-0.046503
8463	9.034601	0.866910	-3.785203	-0.004496	0.032328	0.000978	-0.822369	-0.089173	-0.034396	-0.550341	-0.152310	0.819607	-0.046594
8464	9.014284	0.847601	-3.601031	0.038331	0.078637	0.024843	-0.822800	-0.088031	-0.034599	-0.551442	-0.152133	0.818837	-0.047685
8465	9.106684	0.791146	-3.778733	0.006548	0.043302	0.001903	-0.823241	-0.087350	-0.036908	-0.552078	-0.151989	0.818416	-0.048002
8466	9.058363	0.825862	-3.810509	0.011413	0.016686	0.015713	-0.822418	-0.087717	-0.038324	-0.552254	-0.151723	0.818325	-0.048362
8467	9.078192	0.824757	-3.738809	0.015795	0.018947	0.008384	-0.822998	-0.085598	-0.038327	-0.552459	-0.151599	0.818183	-0.048826
8468	9.097182	0.786099	-3.759090	0.012022	0.009975	0.004718	-0.821195	-0.086827	-0.039666	-0.552534	-0.151525	0.818132	-0.049054
8469	9.054025	0.800669	-3.738062	0.015576	-0.010191	0.002915	-0.823411	-0.085993	-0.038763	-0.552269	-0.151517	0.818294	-0.049366
8470	9.058746	0.805682	-3.752696	0.008410	-0.007732	0.008404	-0.822302	-0.086022	-0.038498	-0.552061	-0.151359	0.818454	-0.049521
8471	9.044620	0.863738	-3.734884	0.002483	0.005285	-0.009055	-0.823003	-0.085959	-0.039596	-0.552103	-0.151388	0.818420	-0.049530
8472	9.087152	0.796610	-3.814191	-0.013910	-0.018861	-0.004465	-0.823985	-0.084428	-0.038939	-0.551794	-0.151200	0.818686	-0.049141
8473	9.058731	0.834973	-3.766994	0.026074	-0.025809	-0.013550	-0.823683	-0.085755	-0.037776	-0.551260	-0.151595	0.818958	-0.049390
8474	9.000402	0.836265	-3.832424	0.005646	-0.039884	-0.023675	-0.823404	-0.085251	-0.036640	-0.550566	-0.151961	0.819377	-0.049048
8475	9.049133	0.873991	-3.778456	0.015220	0.005416	-0.011782	-0.823126	-0.085262	-0.036504	-0.550574	-0.152180	0.819320	-0.049230
8476	9.039014	0.801743	-3.809943	0.033521	0.001680	-0.011755	-0.822833	-0.086795	-0.036878	-0.550464	-0.152619	0.819290	-0.049603
8477	9.062718	0.799813	-3.859142	0.023305	-0.005548	0.017602	-0.824086	-0.085555	-0.035959	-0.550239	-0.152457	0.819435	-0.050207
8478	9.012364	0.811941	-3.833030	0.024628	0.006682	-0.002610	-0.822842	-0.086355	-0.037267	-0.550229	-0.152641	0.819386	-0.050549
8479	8.976351	0.768079	-3.798160	0.048514	0.024904	-0.000771	-0.821906	-0.083704	-0.037113	-0.550443	-0.153027	0.819113	-0.051456
8480	9.063330	0.825569	-3.791377	0.010411	0.002067	0.013901	-0.821341	-0.084694	-0.037179	-0.550385	-0.152787	0.819181	-0.051732
8481	9.057968	0.797289	-3.849320	0.007973	-0.010424	-0.008113	-0.824233	-0.084985	-0.036061	-0.550152	-0.152885	0.819315	-0.051783
8482	9.039194	0.777041	-3.776301	0.010422	-0.014620	0.015750	-0.824244	-0.083876	-0.035716	-0.549818	-0.152630	0.819572	-0.052026
8483	9.029265	0.767862	-3.809799	0.008595	-0.014614	0.015742	-0.823844	-0.082626	-0.035505	-0.549491	-0.152349	0.819823	-0.052337
8484	9.019529	0.748595	-3.814391	0.004828	-0.019910	0.012067	-0.823256	-0.084271	-0.033672	-0.549090	-0.152105	0.820131	-0.052437
8485	9.019398	0.714684	-3.817022	0.001198	-0.019954	0.012972	-0.823009	-0.082144	-0.034098	-0.548702	-0.151793	0.820439	-0.052580
8486	9.002798	0.787498	-3.813512	0.012027	-0.007639	0.006559	-0.824639	-0.083856	-0.033079	-0.548486	-0.151701	0.820588	-0.052771
