# Supplementary material for: Identification of Haptic Based Guiding Using Hard Reins
Source: PLoS One. 2015 Jul 22;10(7):e0132020. doi: 10.1371/journal.pone.0132020 (PMC4511788; doi:10.1371/journal.pone.0132020)
Supplement: S8 File — (ZIP) [file pone.0132020.s008.zip › Exp2_MotionData1/Subject1/path3/T2/gh2.txt]

// Start Time: 0
// Sample rate: 25.0Hz
// Scenario: 4.9
// Firmware Version: 2.6.1
Counter	Acc_X	Acc_Y	Acc_Z	Gyr_X	Gyr_Y	Gyr_Z	Mag_X	Mag_Y	Mag_Z	Quat_w	Quat_x	Quat_y	Quat_z
7936	-0.321835	0.785088	-9.781081	0.002566	-0.016796	0.008390	-0.233604	-0.092524	0.618608	-0.001139	0.385316	-0.921812	-0.042347
7937	-0.225358	0.778229	-9.732266	-0.069280	0.023362	0.013505	-0.232550	-0.093082	0.618339	-0.000305	0.385132	-0.921840	-0.043401
7938	-0.384833	0.854992	-9.706272	-0.102590	0.006856	0.015198	-0.233586	-0.095524	0.617177	0.000482	0.384771	-0.921904	-0.045203
7939	-0.351228	0.883744	-9.760767	-0.042831	0.006860	-0.012186	-0.232263	-0.097713	0.616906	0.000785	0.385046	-0.921755	-0.045903
7940	-0.378150	0.970440	-9.721395	0.009674	0.016042	-0.015632	-0.234232	-0.097693	0.616662	0.000849	0.385259	-0.921683	-0.045565
7941	-0.413701	0.840374	-9.742755	0.006290	-0.000427	-0.019310	-0.233044	-0.098930	0.616392	0.000630	0.385658	-0.921523	-0.045423
7942	-0.355753	0.818574	-9.819336	-0.021726	0.005037	-0.020379	-0.233310	-0.098246	0.616654	0.000729	0.385939	-0.921389	-0.045748
7943	-0.425485	0.782555	-9.758079	-0.039287	0.011421	-0.012173	-0.233585	-0.095660	0.617177	0.001083	0.386217	-0.921242	-0.046354
7944	-0.379961	0.840229	-9.804855	-0.030557	0.008695	-0.013971	-0.233833	-0.098380	0.616269	0.001321	0.386358	-0.921159	-0.046815
7945	-0.397004	0.873731	-9.847754	-0.009728	-0.007689	0.002770	-0.233837	-0.099047	0.617438	0.001106	0.386344	-0.921155	-0.047025
7946	-0.370319	0.845463	-9.687066	-0.069136	0.008674	-0.003093	-0.234870	-0.100955	0.615367	0.001652	0.386275	-0.921122	-0.048196
7947	-0.336807	0.898653	-9.630795	-0.072676	0.006853	0.000582	-0.233287	-0.102737	0.615353	0.002188	0.386312	-0.921039	-0.049454
7948	-0.303328	0.956483	-9.624871	-0.057786	0.006865	-0.003036	-0.232233	-0.102484	0.614695	0.002613	0.386265	-0.921005	-0.050430
7949	-0.307837	0.888989	-9.659467	-0.055100	0.006860	-0.006711	-0.233794	-0.105864	0.614186	0.003009	0.386435	-0.920880	-0.051365
7950	-0.303093	0.903254	-9.712034	-0.048129	0.003219	-0.005747	-0.233794	-0.105731	0.613927	0.003290	0.386440	-0.920831	-0.052191
7951	-0.322432	0.915327	-9.688040	-0.020205	-0.007696	0.004562	-0.233520	-0.107506	0.613144	0.003160	0.386390	-0.920830	-0.052590
7952	-0.346658	0.941893	-9.644684	-0.018356	-0.015035	-0.004649	-0.232859	-0.107521	0.612359	0.002877	0.386375	-0.920813	-0.053009
7953	-0.414105	0.921868	-9.832835	0.011310	-0.014992	-0.001730	-0.232083	-0.106429	0.613913	0.002360	0.386435	-0.920796	-0.052883
7954	-0.414299	0.962754	-9.837065	0.013003	-0.010413	0.001039	-0.231427	-0.106301	0.613907	0.001925	0.386308	-0.920862	-0.052688
7955	-0.530050	0.969821	-9.814040	-0.023708	-0.007746	-0.005617	-0.230376	-0.106717	0.614159	0.001802	0.386446	-0.920777	-0.053154
7956	-0.612050	0.974303	-9.862753	0.006012	0.006899	-0.006415	-0.231166	-0.106030	0.614165	0.001729	0.386442	-0.920791	-0.052954
7957	-0.488998	0.955451	-9.818660	-0.001009	0.025193	-0.002782	-0.231951	-0.105893	0.613392	0.002030	0.386563	-0.920751	-0.052752
7958	-0.554035	0.940636	-9.891490	-0.039561	0.006877	0.000742	-0.231558	-0.106435	0.613908	0.002315	0.386391	-0.920785	-0.053392
7959	-0.349306	0.981970	-9.884199	-0.036933	-0.005880	0.002627	-0.231553	-0.107792	0.613908	0.002322	0.386379	-0.920750	-0.054092
7960	-0.380770	1.013662	-9.744818	-0.029914	-0.009538	0.004509	-0.232342	-0.107916	0.614174	0.002231	0.386073	-0.920843	-0.054681
7961	-0.405066	1.057242	-9.650813	-0.054410	-0.013230	0.004387	-0.230748	-0.110527	0.612731	0.002241	0.386019	-0.920801	-0.055762
7962	-0.414755	1.072078	-9.528269	-0.011399	0.005058	-0.006501	-0.231803	-0.111046	0.613908	0.002266	0.385977	-0.920811	-0.055898
7963	-0.390513	1.040577	-9.607702	0.015766	0.016049	-0.011914	-0.230091	-0.111343	0.613245	0.002256	0.386258	-0.920719	-0.055465
7964	-0.330153	1.018790	-9.681860	0.044517	0.043536	-0.002578	-0.232857	-0.109951	0.613657	0.002563	0.386213	-0.920808	-0.054273
7965	-0.375967	1.018549	-9.725500	0.001598	0.036179	-0.000940	-0.233385	-0.109671	0.613922	0.003049	0.386312	-0.920784	-0.053944
7966	-0.303604	1.011543	-9.705719	-0.046530	0.019691	0.001614	-0.233109	-0.110911	0.612360	0.003626	0.386166	-0.920804	-0.054614
7967	-0.279335	0.977940	-9.696362	-0.018416	0.006913	-0.004682	-0.233378	-0.110760	0.613531	0.003729	0.386301	-0.920731	-0.054877
7968	-0.221539	0.995195	-9.609161	0.020053	0.007890	0.002895	-0.234034	-0.110487	0.613017	0.003575	0.386128	-0.920832	-0.054411
7969	-0.279422	0.994634	-9.739338	0.020063	-0.000348	-0.002630	-0.233516	-0.109266	0.613533	0.003256	0.386220	-0.920818	-0.054017
7970	-0.347012	1.019084	-9.585993	0.006010	0.001465	0.005596	-0.234052	-0.107353	0.614318	0.003097	0.385997	-0.920921	-0.053859
7971	-0.272200	1.002319	-9.607134	-0.004408	-0.022308	0.000970	-0.233520	-0.106833	0.612625	0.002570	0.385997	-0.920910	-0.054084
7972	-0.250503	0.994496	-9.796682	0.040972	-0.022223	0.008586	-0.232606	-0.106831	0.613787	0.001709	0.385723	-0.921062	-0.053465
7973	-0.380457	0.940938	-9.904269	0.081180	0.001572	0.008752	-0.232879	-0.105059	0.614309	0.000974	0.385608	-0.921200	-0.051925
7974	-0.399354	0.859142	-9.891190	0.061992	-0.000287	0.006815	-0.233146	-0.104777	0.615091	0.000353	0.385369	-0.921366	-0.050749
7975	-0.481462	0.885181	-9.968408	0.040992	-0.004900	0.001175	-0.231577	-0.102761	0.614950	-0.000204	0.385386	-0.921400	-0.049995
7976	-0.533947	0.772350	-9.864857	0.050978	0.016040	-0.028338	-0.231759	-0.100907	0.623656	-0.000477	0.385754	-0.921305	-0.048895
7977	-0.495131	0.724586	-9.783546	0.019535	0.039757	-0.032222	-0.234265	-0.100456	0.625235	-0.000090	0.386430	-0.921059	-0.048186
7978	-0.345709	0.739653	-9.685920	-0.021627	0.050708	-0.026906	-0.234098	-0.100124	0.617959	0.000839	0.386810	-0.920901	-0.048157
7979	-0.302391	0.759252	-9.608424	-0.032062	0.050686	-0.031574	-0.233831	-0.101213	0.617956	0.001828	0.387484	-0.920608	-0.048305
7980	-0.133941	0.829763	-9.490639	-0.032151	0.032459	-0.017701	-0.235917	-0.103644	0.616673	0.002514	0.387735	-0.920485	-0.048611
7981	-0.076292	0.870454	-9.585550	0.020172	0.017952	-0.000800	-0.237213	-0.102317	0.612267	0.002540	0.387812	-0.920482	-0.048042
7982	-0.346362	0.879336	-9.645559	0.039266	-0.000308	0.012235	-0.237087	-0.101230	0.612526	0.002099	0.387503	-0.920653	-0.047285
7983	-0.486259	0.888259	-9.769166	0.023508	-0.022280	0.008493	-0.236052	-0.101211	0.615636	0.001362	0.387371	-0.920726	-0.046971
7984	-0.448026	0.952668	-9.952745	0.008473	-0.021349	0.013954	-0.236058	-0.100122	0.615896	0.000773	0.386997	-0.920885	-0.046945
7985	-0.370542	0.883179	-9.914589	-0.025606	-0.004019	0.011914	-0.234478	-0.100686	0.615623	0.000753	0.386817	-0.920937	-0.047400
7986	-0.347154	1.032140	-9.989098	-0.092575	-0.007648	0.046645	-0.234730	-0.102050	0.614586	0.001227	0.385812	-0.921267	-0.049128
7987	-0.679697	0.997668	-10.026292	-0.199370	-0.040708	0.047991	-0.233915	-0.106423	0.612498	0.001901	0.384923	-0.921419	-0.053081
7988	-0.718620	1.074847	-9.948756	-0.190139	-0.018910	-0.005530	-0.233898	-0.111035	0.612626	0.002855	0.384740	-0.921278	-0.056695
7989	-0.443877	1.110336	-9.580815	-0.032228	0.001323	-0.028753	-0.233100	-0.112949	0.612099	0.002923	0.385312	-0.921003	-0.057260
7990	-0.318262	1.057680	-9.573180	0.167485	0.058179	-0.045357	-0.233900	-0.110628	0.612626	0.002501	0.386018	-0.920924	-0.053694
7991	-0.322690	0.970749	-9.663260	0.221651	0.071063	-0.034945	-0.234974	-0.105048	0.613027	0.001893	0.386787	-0.920862	-0.049041
7992	-0.201586	0.847939	-9.764674	0.104379	0.036247	-0.028090	-0.236832	-0.101489	0.614083	0.001576	0.387124	-0.920838	-0.046804
7993	-0.213802	0.873691	-9.966070	-0.051616	0.003225	-0.014062	-0.236454	-0.099710	0.616029	0.001864	0.387427	-0.920664	-0.047701
7994	-0.148746	0.888850	-9.792414	-0.081373	-0.005931	-0.006816	-0.236441	-0.101891	0.614989	0.002225	0.387261	-0.920653	-0.049210
7995	-0.216010	0.840815	-9.728901	-0.030765	0.003298	0.012806	-0.237222	-0.103512	0.614865	0.002389	0.387070	-0.920706	-0.049714
7996	-0.437601	0.802338	-9.594679	0.037514	0.012476	0.015898	-0.237509	-0.105886	0.621361	0.002194	0.386590	-0.920952	-0.048890
7997	-0.557587	0.692023	-9.419707	0.026363	0.006920	0.004774	-0.238833	-0.104099	0.622152	0.001961	0.386553	-0.920999	-0.048311
7998	-0.485662	0.771101	-9.554757	-0.009534	-0.024180	0.000949	-0.237369	-0.103076	0.617594	0.001444	0.386369	-0.921060	-0.048638
7999	-0.457188	0.854295	-9.867792	-0.014905	0.001413	-0.006500	-0.237110	-0.102801	0.618242	0.001409	0.386533	-0.920979	-0.048861
8000	-0.476852	0.936227	-9.818816	0.030641	0.010579	-0.013672	-0.236717	-0.102535	0.618109	0.001208	0.386661	-0.920962	-0.048180
8001	-0.400164	1.032559	-9.835954	0.026331	0.017867	-0.026627	-0.236161	-0.102602	0.612128	0.001135	0.387213	-0.920764	-0.047526
8002	-0.284245	0.984130	-9.993985	0.053388	0.021594	-0.020950	-0.237352	-0.101492	0.613178	0.000952	0.387444	-0.920727	-0.046341
8003	-0.308092	0.931345	-9.937336	0.060270	0.039909	-0.006176	-0.236593	-0.099019	0.617070	0.001048	0.387638	-0.920717	-0.044895
8004	-0.269262	0.894339	-9.524603	0.006264	0.023357	-0.012886	-0.237644	-0.099007	0.617079	0.001269	0.387660	-0.920724	-0.044563
8005	-0.264147	0.829122	-9.602286	-0.039326	0.010544	-0.002941	-0.238434	-0.099264	0.617604	0.001605	0.387765	-0.920649	-0.045181
8006	-0.292950	0.807869	-9.468424	-0.007710	0.001415	-0.006460	-0.238939	-0.100780	0.614750	0.001538	0.387717	-0.920664	-0.045277
8007	-0.336145	0.759143	-9.620744	0.023726	0.005119	-0.002612	-0.238678	-0.100780	0.615008	0.001287	0.387813	-0.920649	-0.044774
8008	-0.408282	0.715384	-9.710850	0.011434	-0.007685	0.001037	-0.238307	-0.098180	0.617604	0.000913	0.387653	-0.920726	-0.044587
8009	-0.345941	0.782453	-9.834154	-0.012190	-0.016850	-0.006451	-0.237110	-0.100108	0.616164	0.000527	0.387800	-0.920649	-0.044913
8010	-0.302655	0.801444	-9.934305	0.009653	0.001460	-0.009135	-0.237115	-0.099290	0.616555	0.000326	0.387837	-0.920644	-0.044688
8011	-0.302816	0.829857	-10.068337	0.032341	0.012460	-0.009960	-0.236465	-0.099015	0.617589	0.000136	0.388074	-0.920579	-0.043963
8012	-0.360637	0.827860	-9.915272	0.032404	0.030709	-0.013683	-0.238308	-0.097640	0.617344	0.000289	0.388129	-0.920597	-0.043092
8013	-0.389255	0.773415	-9.637842	-0.036716	0.025153	-0.002952	-0.237648	-0.098460	0.617469	0.000873	0.388248	-0.920525	-0.043542
8014	-0.360521	0.816946	-9.588954	-0.067249	0.006821	-0.011386	-0.239085	-0.099808	0.616830	0.001363	0.388263	-0.920463	-0.044692
8015	-0.322322	0.893821	-9.645131	0.002636	0.005102	-0.002725	-0.238559	-0.099546	0.616436	0.001273	0.388360	-0.920428	-0.044579
8016	-0.377621	0.859860	-9.694134	0.009551	0.012434	0.004682	-0.237766	-0.100641	0.616429	0.001287	0.388137	-0.920537	-0.044271
8017	-0.310132	0.857097	-9.837574	-0.002735	0.003302	0.004638	-0.239595	-0.099832	0.613846	0.001212	0.388096	-0.920554	-0.044274
8018	-0.234988	0.770598	-9.847688	-0.007874	-0.000363	-0.000912	-0.239876	-0.098446	0.616447	0.001117	0.387897	-0.920633	-0.044386
8019	-0.358136	0.816475	-9.728168	0.028851	0.010625	0.002017	-0.238826	-0.098995	0.616958	0.000933	0.387911	-0.920657	-0.043748
8020	-0.470783	0.676728	-9.721578	-0.009481	-0.000429	-0.008309	-0.239089	-0.099800	0.617610	0.000845	0.387899	-0.920656	-0.043891
8021	-0.379536	0.753890	-9.724444	0.015084	-0.007720	-0.016480	-0.239090	-0.098585	0.616961	0.000405	0.388238	-0.920525	-0.043646
8022	-0.408695	0.801944	-9.726443	0.046446	0.006960	-0.006195	-0.240673	-0.097343	0.617234	0.000021	0.388178	-0.920595	-0.042701
8023	-0.432544	0.743888	-9.804296	0.016745	0.017877	-0.013743	-0.239498	-0.095187	0.617095	0.000038	0.388489	-0.920485	-0.042230
8024	-0.394155	0.782405	-9.820202	0.001774	0.014231	-0.006430	-0.239628	-0.095187	0.616966	0.000135	0.388451	-0.920509	-0.042051
8025	-0.295136	0.743976	-9.858225	0.023793	0.006932	-0.017376	-0.240555	-0.094354	0.617754	-0.000107	0.388819	-0.920377	-0.041534
8026	-0.340740	0.700526	-9.873663	0.059010	0.019706	-0.038443	-0.240031	-0.094357	0.618009	-0.000382	0.389353	-0.920208	-0.040259
8027	-0.278221	0.742114	-9.709261	0.053683	0.021556	-0.026477	-0.240818	-0.094351	0.617756	-0.000593	0.389899	-0.920028	-0.039076
8028	-0.307253	0.763734	-9.702027	0.030904	0.014220	-0.024738	-0.240304	-0.093662	0.619441	-0.000737	0.390180	-0.919939	-0.038361
8029	-0.389091	0.734573	-9.739207	-0.000828	0.012404	-0.002747	-0.239782	-0.091909	0.618918	-0.000673	0.390283	-0.919900	-0.038258
8030	-0.355332	0.729533	-9.825382	-0.014961	0.022476	0.006397	-0.241612	-0.093253	0.618152	-0.000284	0.389985	-0.920023	-0.038322
8031	-0.297369	0.710640	-9.755491	-0.027273	0.016096	0.017422	-0.242787	-0.094331	0.617512	0.000071	0.389719	-0.920121	-0.038679
8032	-0.260809	0.629096	-9.701081	-0.049901	0.012402	0.011780	-0.243044	-0.095148	0.616994	0.000552	0.389320	-0.920257	-0.039465
8033	-0.196154	0.725798	-9.603101	-0.037786	-0.000338	0.026624	-0.244617	-0.095272	0.616357	0.000698	0.388871	-0.920417	-0.040139
8034	-0.333570	0.720314	-9.719686	-0.043126	-0.003088	0.030289	-0.243305	-0.096631	0.617645	0.000856	0.388146	-0.920689	-0.040921
8035	-0.403271	0.671797	-9.795432	-0.043946	-0.004025	0.023827	-0.243561	-0.096641	0.616348	0.000976	0.387745	-0.920821	-0.041736
8036	-0.369830	0.739375	-9.753364	0.001563	-0.006716	0.023136	-0.244343	-0.097452	0.615834	0.000714	0.387152	-0.921071	-0.041724
8037	-0.389039	0.725080	-9.700932	0.023508	-0.007622	0.019556	-0.244083	-0.096640	0.615832	0.000237	0.386828	-0.921225	-0.041325
8038	-0.345742	0.744285	-9.738667	0.001656	-0.003995	0.013904	-0.244094	-0.096215	0.617651	0.000018	0.386424	-0.921397	-0.041289
8039	-0.341111	0.782627	-9.786097	-0.037771	-0.004034	0.013703	-0.244480	-0.097304	0.616875	0.000076	0.386210	-0.921454	-0.041993
8040	-0.348487	0.816601	-9.696870	-0.051894	-0.000368	0.026543	-0.243813	-0.097871	0.615180	0.000348	0.385580	-0.921676	-0.042916
8041	-0.355974	0.866810	-9.785054	-0.025569	-0.014984	0.015623	-0.243819	-0.097319	0.616090	0.000113	0.385321	-0.921757	-0.043486
8042	-0.351212	0.873561	-9.924146	0.012808	-0.022219	0.025059	-0.244208	-0.098403	0.615833	-0.000519	0.384680	-0.922030	-0.043385
8043	-0.437866	0.847133	-9.862911	0.018086	-0.007612	0.023214	-0.243164	-0.097324	0.616344	-0.000949	0.384286	-0.922207	-0.043098
8044	-0.475756	0.700088	-9.922939	0.028699	0.007000	0.015869	-0.244742	-0.096224	0.615968	-0.001173	0.383806	-0.922435	-0.042478
8045	-0.509469	0.695504	-9.836900	0.030565	0.025241	0.004773	-0.245008	-0.096216	0.616490	-0.001118	0.383781	-0.922481	-0.041707
8046	-0.379074	0.657779	-9.687380	-0.020212	0.034356	0.013736	-0.245542	-0.095386	0.617534	-0.000463	0.383380	-0.922645	-0.041780
8047	-0.311963	0.734384	-9.839313	-0.039431	0.032496	0.000722	-0.245137	-0.095680	0.615711	0.000260	0.383436	-0.922601	-0.042240
8048	-0.319502	0.801952	-9.776022	0.006086	0.019746	0.000968	-0.246321	-0.096471	0.616630	0.000433	0.383257	-0.922689	-0.041940
8049	-0.307590	0.835990	-9.679412	0.011339	0.018838	0.002839	-0.245661	-0.096485	0.615975	0.000520	0.383262	-0.922704	-0.041572
8050	-0.268852	0.797242	-9.775615	-0.007901	0.012427	0.000910	-0.246711	-0.096475	0.615854	0.000665	0.383076	-0.922780	-0.041586
8051	-0.290441	0.778279	-9.680061	0.009614	0.010617	0.004692	-0.247897	-0.096185	0.616383	0.000619	0.383040	-0.922807	-0.041313
8052	-0.341214	0.806893	-9.725744	-0.000888	0.007851	0.000949	-0.248295	-0.095635	0.616646	0.000625	0.382842	-0.922893	-0.041233
8053	-0.418500	0.835552	-9.742867	0.000791	0.010594	0.004641	-0.245794	-0.096347	0.616106	0.000645	0.382807	-0.922912	-0.041129
8054	-0.338864	0.821474	-9.684709	-0.020128	0.000516	0.000862	-0.246986	-0.094428	0.616636	0.000664	0.382631	-0.922970	-0.041460
8055	-0.307517	0.819016	-9.718058	-0.036027	-0.005855	0.015559	-0.247763	-0.096058	0.615602	0.000672	0.382379	-0.923043	-0.042166
8056	-0.292764	0.758968	-9.697158	-0.027175	-0.007687	0.010073	-0.246841	-0.096880	0.615854	0.000602	0.382043	-0.923158	-0.042690
8057	-0.321876	0.797414	-9.694489	-0.027101	-0.013198	0.000850	-0.246572	-0.098513	0.615722	0.000396	0.382057	-0.923124	-0.043287
8058	-0.360348	0.773046	-9.762405	-0.011491	-0.011321	0.013847	-0.246045	-0.098117	0.615198	0.000142	0.381655	-0.923278	-0.043549
8059	-0.394367	0.825582	-9.858006	0.014791	0.001477	0.002883	-0.246847	-0.097273	0.617283	-0.000112	0.381644	-0.923296	-0.043260
8060	-0.428038	0.811324	-9.786505	-0.014981	0.006927	0.006414	-0.246451	-0.097820	0.617280	-0.000010	0.381384	-0.923395	-0.043447
8061	-0.399003	0.787142	-9.839385	-0.036014	0.010572	0.008150	-0.245773	-0.099485	0.614416	0.000292	0.381283	-0.923409	-0.044030
8062	-0.384730	0.828107	-9.829075	-0.036061	0.019718	0.009980	-0.246843	-0.098090	0.617023	0.000795	0.380961	-0.923519	-0.044509
8063	-0.423211	0.811433	-9.757652	-0.019304	0.016046	0.000840	-0.247102	-0.098498	0.616635	0.001061	0.381000	-0.923491	-0.044743
8064	-0.312435	0.835553	-9.804291	0.009575	0.006959	0.001004	-0.246439	-0.099325	0.616110	0.000972	0.380851	-0.923566	-0.044476
8065	-0.338823	0.811751	-9.713651	0.013210	0.006928	-0.008207	-0.247368	-0.097142	0.616248	0.000816	0.381050	-0.923498	-0.044178
8066	-0.293079	0.826411	-9.674610	-0.007731	0.006895	-0.013850	-0.247356	-0.097839	0.614429	0.000845	0.381157	-0.923451	-0.044232
8067	-0.317132	0.811672	-9.749457	-0.044538	-0.004101	-0.010327	-0.247095	-0.098241	0.615206	0.000926	0.381384	-0.923316	-0.045083
8068	-0.317154	0.816508	-9.742188	-0.032359	0.019686	-0.005688	-0.247228	-0.099046	0.615986	0.001385	0.381359	-0.923306	-0.045495
8069	-0.339129	0.874128	-9.765591	-0.034139	0.008716	-0.005684	-0.247743	-0.100138	0.614691	0.001630	0.381511	-0.923215	-0.046056
8070	-0.341426	0.850054	-9.768350	-0.027206	0.008744	0.002659	-0.246946	-0.101377	0.613905	0.001856	0.381333	-0.923268	-0.046455
8071	-0.379904	0.830818	-9.742573	-0.031501	0.014197	-0.004756	-0.245893	-0.103547	0.615194	0.002181	0.381473	-0.923186	-0.046925
8072	-0.375194	0.854937	-9.727788	-0.002572	0.008733	-0.009216	-0.246938	-0.103548	0.613904	0.002208	0.381523	-0.923168	-0.046870
8073	-0.360950	0.903203	-9.693371	0.006078	0.001457	0.000988	-0.246549	-0.102598	0.614291	0.002015	0.381547	-0.923164	-0.046744
8074	-0.329064	0.787743	-9.704294	0.011499	0.004180	-0.010056	-0.246023	-0.102740	0.614286	0.001850	0.381615	-0.923151	-0.046464
8075	-0.350583	0.746533	-9.781890	0.016837	-0.013195	-0.017383	-0.246819	-0.102312	0.615462	0.001286	0.381966	-0.923018	-0.046245
8076	-0.389495	0.816067	-9.829288	0.023862	-0.000419	-0.027524	-0.245505	-0.101519	0.614802	0.000926	0.382346	-0.922884	-0.045772
8077	-0.408829	0.825619	-9.838937	0.006265	0.012371	-0.021173	-0.245372	-0.101255	0.614282	0.000907	0.382789	-0.922712	-0.045552
8078	-0.389441	0.806590	-9.786211	-0.009546	0.010548	-0.012021	-0.244983	-0.101114	0.615188	0.001019	0.382893	-0.922665	-0.045611
8079	-0.310222	0.878998	-9.765252	-0.011374	0.010571	-0.006493	-0.245509	-0.100837	0.615192	0.001117	0.383064	-0.922589	-0.045730
8080	-0.322324	0.893788	-9.654734	-0.009617	0.016051	-0.004649	-0.245773	-0.101372	0.615714	0.001338	0.383033	-0.922600	-0.045748
8081	-0.259476	0.857742	-9.678658	-0.018294	-0.000408	-0.008355	-0.245769	-0.102457	0.615713	0.001289	0.383227	-0.922503	-0.046080
8082	-0.278942	0.896241	-9.666297	-0.002572	-0.004045	-0.006427	-0.246292	-0.102052	0.614938	0.001084	0.383214	-0.922507	-0.046122
8083	-0.293197	0.847770	-9.760731	-0.002642	-0.013161	0.000973	-0.245630	-0.103416	0.614932	0.000693	0.383224	-0.922496	-0.046262
8084	-0.384761	0.835382	-9.812169	-0.007998	-0.005847	0.008315	-0.244710	-0.103427	0.614925	0.000510	0.382948	-0.922603	-0.046418
8085	-0.375022	0.821483	-9.661041	-0.000829	-0.015012	-0.000864	-0.244183	-0.102225	0.613622	0.000069	0.382990	-0.922580	-0.046537
8086	-0.307671	0.855435	-9.621528	-0.011467	-0.020462	0.013858	-0.245760	-0.103147	0.614544	-0.000353	0.382587	-0.922730	-0.046869
8087	-0.360529	0.816798	-9.632165	-0.028927	-0.018670	0.010075	-0.244972	-0.103695	0.614927	-0.000634	0.382423	-0.922764	-0.047533
8088	-0.423621	0.900662	-9.696392	-0.012340	-0.017750	0.006460	-0.243134	-0.103309	0.614912	-0.001005	0.382186	-0.922844	-0.047860
8089	-0.375100	0.835738	-9.713653	-0.007907	-0.005867	0.002778	-0.242878	-0.103029	0.616080	-0.001217	0.382169	-0.922842	-0.048039
8090	-0.380031	0.849393	-9.939157	-0.011541	0.005120	0.005513	-0.243276	-0.102613	0.616473	-0.001174	0.381957	-0.922923	-0.048176
8091	-0.399117	0.808582	-9.901499	-0.004472	-0.005851	0.003721	-0.242483	-0.103575	0.616206	-0.001411	0.381922	-0.922931	-0.048286
8092	-0.471563	0.834985	-9.877799	0.009506	0.010601	0.002839	-0.243007	-0.102225	0.614912	-0.001430	0.381749	-0.923018	-0.047993
8093	-0.447169	0.777535	-9.806362	0.019223	0.003293	0.001056	-0.242878	-0.102760	0.615820	-0.001686	0.381772	-0.923029	-0.047593
8094	-0.369992	0.778249	-9.642396	0.005351	0.010570	-0.006407	-0.242346	-0.101970	0.613997	-0.001683	0.381775	-0.923039	-0.047377
8095	-0.423333	0.851055	-9.428226	-0.009469	0.003215	-0.008325	-0.243397	-0.102767	0.614525	-0.001729	0.381972	-0.922951	-0.047506
8096	-0.408674	0.802339	-9.611213	0.027285	-0.035110	-0.006229	-0.243408	-0.101669	0.615825	-0.002736	0.381945	-0.922973	-0.047233
8097	-0.486682	0.974622	-9.842375	0.142577	-0.047751	0.001749	-0.241321	-0.099508	0.617108	-0.004876	0.381897	-0.923098	-0.044949
8098	-0.543896	0.834691	-9.921688	0.165621	-0.055103	-0.022112	-0.240158	-0.096249	0.618659	-0.007320	0.382145	-0.923106	-0.042272
8099	-0.529214	0.786402	-9.979840	0.086869	-0.025952	-0.028090	-0.238078	-0.092729	0.620203	-0.008661	0.382668	-0.922942	-0.040852
8100	-0.475683	0.690973	-9.774235	0.020572	0.003179	-0.041387	-0.238880	-0.091345	0.622029	-0.008937	0.383300	-0.922697	-0.040402
8101	-0.521246	0.637816	-9.813813	-0.079307	0.028673	-0.034548	-0.237425	-0.091382	0.619938	-0.008002	0.384014	-0.922354	-0.041627
8102	-0.514015	0.643037	-9.698448	-0.147562	0.032251	-0.033055	-0.238063	-0.094645	0.618643	-0.006445	0.384552	-0.922029	-0.044059
8103	-0.480463	0.683893	-9.731169	-0.093417	0.019552	-0.021686	-0.238435	-0.099532	0.617994	-0.005562	0.385020	-0.921764	-0.045613
8104	-0.432986	0.845607	-9.608432	0.007930	0.007825	-0.004550	-0.239486	-0.099251	0.617743	-0.005626	0.385008	-0.921780	-0.045369
8105	-0.386735	0.749277	-9.662163	0.032352	0.006980	0.008502	-0.237906	-0.099141	0.616951	-0.005911	0.384893	-0.921859	-0.044704
8106	-0.437459	0.773555	-9.568676	0.009462	0.008806	0.023146	-0.238699	-0.099257	0.617996	-0.005944	0.384385	-0.922084	-0.044428
8107	-0.538438	0.713051	-9.613676	0.012239	-0.020477	0.012130	-0.239757	-0.098019	0.618525	-0.006578	0.384181	-0.922169	-0.044346
8108	-0.444704	0.770699	-9.696011	0.099792	-0.036825	0.007063	-0.238188	-0.096272	0.618643	-0.008160	0.383920	-0.922340	-0.042751
8109	-0.500184	0.767393	-9.927025	0.139060	-0.027629	0.009094	-0.237686	-0.092999	0.620849	-0.009901	0.383744	-0.922503	-0.040386
8110	-0.463507	0.656607	-9.981048	0.033982	-0.000305	0.014064	-0.237701	-0.089468	0.621111	-0.010299	0.383369	-0.922683	-0.039725
8111	-0.503959	0.546010	-9.934966	-0.127129	0.003195	0.026167	-0.237432	-0.091368	0.621367	-0.009414	0.382953	-0.922763	-0.042032
8112	-0.412416	0.565854	-9.813807	-0.149837	-0.000480	0.026059	-0.237134	-0.095481	0.617466	-0.008398	0.382379	-0.922882	-0.044768
8113	-0.521361	0.661844	-9.823080	-0.071050	0.006880	0.017209	-0.238052	-0.097494	0.618641	-0.007881	0.382118	-0.922934	-0.046000
8114	-0.605852	0.691022	-9.684229	0.000901	0.016035	0.000940	-0.236866	-0.098053	0.618372	-0.007735	0.382001	-0.922993	-0.045823
8115	-0.567431	0.724917	-9.644987	0.042935	0.014252	-0.000690	-0.239107	-0.097206	0.619170	-0.007977	0.382059	-0.923012	-0.044892
8116	-0.553027	0.734274	-9.731140	0.020382	0.003209	-0.023859	-0.239497	-0.096669	0.618134	-0.008238	0.382386	-0.922896	-0.044449
8117	-0.548393	0.772666	-9.764165	-0.067289	-0.017868	-0.010428	-0.239240	-0.097066	0.619431	-0.008241	0.382613	-0.922736	-0.045798
8118	-0.510239	0.859189	-9.813006	-0.093392	-0.025252	-0.031778	-0.238442	-0.098307	0.618384	-0.008166	0.383074	-0.922450	-0.047671
8119	-0.477275	1.027837	-9.764724	-0.046250	-0.005997	-0.028807	-0.236982	-0.101584	0.617981	-0.008122	0.383646	-0.922167	-0.048549
8120	-0.592886	1.003461	-9.790150	0.014983	0.008680	-0.027600	-0.236981	-0.101855	0.617981	-0.008247	0.384062	-0.922013	-0.048163
8121	-0.631261	0.959967	-9.822325	0.037547	0.004186	-0.006251	-0.237639	-0.102788	0.618896	-0.008638	0.384213	-0.921984	-0.047434
8122	-0.587901	0.969876	-9.764169	0.005033	0.036168	0.004610	-0.238297	-0.099951	0.616953	-0.008149	0.384048	-0.922079	-0.047027
8123	-0.510598	0.938901	-9.720673	-0.032753	0.029788	0.024736	-0.237646	-0.100890	0.618767	-0.007496	0.383662	-0.922225	-0.047413
8124	-0.346937	0.999532	-9.675085	-0.072315	0.039861	0.041135	-0.238822	-0.102505	0.618775	-0.006311	0.382851	-0.922519	-0.048410
8125	-0.330078	1.004485	-9.643652	-0.106446	0.016071	0.044691	-0.239724	-0.103069	0.615664	-0.005311	0.382091	-0.922741	-0.050270
8126	-0.337194	0.975220	-9.754553	-0.110991	0.014283	0.059439	-0.241149	-0.108613	0.615933	-0.004285	0.380909	-0.923129	-0.052178
8127	-0.336818	0.898456	-9.688411	-0.106481	0.005128	0.053942	-0.241264	-0.110530	0.614115	-0.003467	0.379962	-0.923411	-0.054119
8128	-0.423426	0.854544	-9.814662	-0.106470	-0.014987	0.052127	-0.241647	-0.112297	0.613337	-0.003026	0.378858	-0.923744	-0.056165
8129	-0.464490	0.873924	-9.752360	-0.124077	-0.007679	0.062175	-0.242028	-0.114878	0.612690	-0.002303	0.377743	-0.924057	-0.058517
8130	-0.592745	0.972051	-9.828998	-0.145182	-0.000405	0.061126	-0.240960	-0.117079	0.610861	-0.001290	0.376476	-0.924404	-0.061169
8131	-0.568726	0.988761	-9.881351	-0.148674	0.014208	0.055549	-0.242907	-0.120336	0.608667	0.000007	0.375505	-0.924622	-0.063804
8132	-0.554155	0.969821	-9.799862	-0.173907	0.028766	0.042478	-0.243146	-0.124958	0.607498	0.001748	0.374598	-0.924779	-0.066766
8133	-0.516942	1.249462	-9.670684	-0.325447	0.021210	0.025137	-0.243316	-0.130833	0.605446	0.004453	0.374179	-0.924499	-0.072611
8134	-0.415733	1.259274	-9.674402	-0.468176	0.041184	0.028078	-0.243782	-0.141453	0.601547	0.008604	0.373500	-0.924054	-0.080918
8135	-0.392957	1.543419	-9.617393	-0.502401	0.047534	0.022344	-0.246332	-0.153972	0.595455	0.013115	0.373095	-0.923342	-0.089822
8136	-0.442575	1.831391	-9.805860	-0.420422	0.040342	0.030140	-0.247039	-0.167057	0.589087	0.016894	0.372348	-0.922831	-0.097240
8137	-0.409557	1.995827	-9.582397	-0.385460	0.046779	0.033989	-0.247495	-0.178773	0.584148	0.020539	0.371704	-0.922281	-0.103980
8138	-0.477560	2.112052	-9.326946	-0.521948	0.053902	0.028661	-0.248622	-0.187491	0.579735	0.025312	0.370908	-0.921402	-0.113158
8139	-0.454223	2.281002	-9.185128	-0.751377	0.018944	0.038619	-0.249299	-0.204675	0.570637	0.031161	0.369851	-0.919866	-0.126830
8140	-0.628541	2.413517	-9.732217	-1.021219	0.018652	0.032632	-0.252049	-0.225938	0.558565	0.038970	0.368466	-0.917373	-0.145400
8141	-0.359822	3.203748	-9.574594	-1.737710	0.052663	0.039996	-0.252853	-0.263056	0.537505	0.052661	0.366344	-0.912016	-0.176762
8142	-0.419733	4.162529	-9.187224	-2.729307	0.071746	0.069961	-0.255091	-0.316604	0.500466	0.073928	0.361791	-0.901528	-0.225589
8143	-0.104696	4.852422	-8.848138	-3.986200	0.116241	0.121643	-0.258477	-0.384477	0.441210	0.104929	0.353133	-0.881446	-0.295533
8144	-0.364269	6.781641	-7.397592	-4.796308	0.151982	0.191196	-0.265309	-0.463814	0.344685	0.141782	0.338968	-0.850277	-0.376864
8145	-0.204248	7.662032	-6.140280	-4.811912	0.111897	0.269573	-0.270784	-0.526951	0.227495	0.177375	0.320108	-0.811733	-0.455146
8146	-0.136321	8.658928	-4.531717	-3.992789	0.047889	0.302366	-0.282587	-0.572057	0.101140	0.205717	0.300582	-0.774695	-0.516893
8147	0.332456	9.485449	-3.728378	-3.150739	0.040582	0.294612	-0.291808	-0.582504	0.009862	0.227752	0.282895	-0.742212	-0.563224
8148	0.535732	9.889835	-2.386118	-2.643671	0.057528	0.297127	-0.295048	-0.574988	-0.056377	0.246436	0.266712	-0.712903	-0.599919
8149	0.702322	9.886863	-1.241956	-2.803350	0.071897	0.288906	-0.301567	-0.563138	-0.127135	0.265361	0.249201	-0.679344	-0.637161
8150	0.491290	9.700561	-0.017470	-3.137333	0.078756	0.301956	-0.309139	-0.542379	-0.203989	0.285219	0.228976	-0.639259	-0.676438
8151	0.535869	9.497603	1.113147	-3.500098	0.050884	0.309390	-0.320972	-0.502331	-0.284047	0.305243	0.205177	-0.591527	-0.717513
8152	0.539202	8.826667	1.910344	-4.003956	0.048528	0.343781	-0.328887	-0.447464	-0.370627	0.326007	0.176763	-0.533554	-0.760128
8153	0.633996	8.229041	3.688837	-4.347968	-0.019546	0.366151	-0.330174	-0.377305	-0.454135	0.345342	0.143593	-0.467046	-0.801242
8154	0.755390	7.086201	5.023036	-4.706557	-0.056585	0.368128	-0.336214	-0.276208	-0.530184	0.362531	0.106236	-0.391432	-0.839086
8155	1.183919	6.259884	6.570985	-4.561532	-0.067555	0.330156	-0.341873	-0.158937	-0.589857	0.375602	0.069055	-0.314676	-0.868984
8156	1.320800	4.887363	7.570836	-3.751302	-0.068646	0.302943	-0.353467	-0.031597	-0.626608	0.384476	0.037627	-0.249820	-0.887892
8157	1.438444	3.468604	7.724873	-3.129501	-0.037009	0.265508	-0.354528	0.061634	-0.642150	0.390543	0.011413	-0.194244	-0.899786
8158	1.778099	2.569638	9.186956	-2.484623	0.045737	0.211466	-0.349109	0.132213	-0.649178	0.394553	-0.008039	-0.149157	-0.906651
8159	1.977454	1.729677	9.693150	-1.923449	0.059043	0.181106	-0.346334	0.194770	-0.647092	0.397366	-0.022873	-0.113565	-0.910319
8160	1.817232	0.955564	9.964059	-1.335877	0.046684	0.123218	-0.344160	0.241193	-0.643970	0.398917	-0.032969	-0.088907	-0.912071
8161	1.440756	0.526537	9.959329	-0.680700	0.008901	0.104451	-0.348012	0.271752	-0.632620	0.400312	-0.038658	-0.076172	-0.912389
8162	1.278790	0.617509	9.920685	-0.323069	0.009120	0.045341	-0.348590	0.284121	-0.631441	0.400851	-0.041211	-0.070292	-0.912513
8163	0.976116	0.370213	9.544711	-0.186640	0.029370	0.051543	-0.345195	0.292073	-0.633154	0.401638	-0.042475	-0.066412	-0.912399
8164	1.033323	0.504765	9.458313	-0.193599	0.086900	0.029266	-0.342457	0.297473	-0.632913	0.402076	-0.042547	-0.062280	-0.912494
8165	1.096530	0.420450	10.093859	-0.333096	0.131409	-0.003812	-0.339593	0.304498	-0.632933	0.401838	-0.043041	-0.054937	-0.913047
8166	1.400895	0.306542	10.378364	-0.697709	0.182147	-0.030641	-0.337163	0.317534	-0.629568	0.400791	-0.045349	-0.040879	-0.914133
8167	1.016716	-0.037015	10.043489	-0.870040	0.191036	-0.040751	-0.333973	0.337352	-0.625687	0.399307	-0.049012	-0.023255	-0.915211
8168	1.158081	-0.364186	9.973004	-0.736597	0.162822	-0.059390	-0.327770	0.360791	-0.622737	0.397490	-0.051948	-0.008654	-0.916094
8169	0.986105	-0.701155	10.033889	-0.307149	0.082765	-0.083846	-0.325075	0.372743	-0.618855	0.395596	-0.053086	-0.002228	-0.916887
8170	0.754411	-0.661837	9.705806	0.154362	0.021946	-0.114646	-0.325858	0.372874	-0.620148	0.393621	-0.051525	-0.005131	-0.917814
8171	0.527264	-0.538584	9.998279	0.442510	-0.021687	-0.124212	-0.329099	0.361645	-0.620257	0.391739	-0.048632	-0.013315	-0.918694
8172	0.960335	-0.344680	10.163475	0.540544	-0.040710	-0.120912	-0.330462	0.344793	-0.624022	0.389968	-0.045179	-0.023806	-0.919411
8173	0.914995	0.058834	9.988671	0.386406	-0.040921	-0.142938	-0.330658	0.331597	-0.627405	0.387618	-0.043048	-0.031131	-0.920288
8174	1.019642	0.346560	9.638406	0.175925	0.014659	-0.137636	-0.333236	0.322233	-0.630247	0.385199	-0.041397	-0.034497	-0.921259
8175	1.245430	0.525255	9.698232	0.011201	0.042862	-0.130208	-0.334140	0.318845	-0.630761	0.382796	-0.040631	-0.034288	-0.922302
8176	1.548969	0.581849	9.889099	-0.067889	0.042907	-0.090918	-0.334792	0.316012	-0.629718	0.381048	-0.040366	-0.032903	-0.923087
8177	1.515255	0.564150	9.658086	-0.008692	0.042134	-0.065696	-0.334003	0.316541	-0.630244	0.379805	-0.039836	-0.032335	-0.923642
8178	1.249782	0.621228	9.618000	0.073064	0.034994	-0.019139	-0.331895	0.317314	-0.631950	0.379492	-0.038691	-0.033557	-0.923776
8179	1.225248	0.712758	9.662265	0.116489	0.031461	0.012459	-0.332136	0.312560	-0.632600	0.379778	-0.037462	-0.035370	-0.923642
8180	1.003031	0.803978	9.731085	0.053248	0.021349	0.030598	-0.330687	0.310516	-0.631833	0.380355	-0.036754	-0.036291	-0.923397
8181	1.018482	0.591986	9.644238	-0.114937	0.049548	0.048173	-0.330435	0.314306	-0.632612	0.381138	-0.036966	-0.033701	-0.923164
8182	1.060272	0.423809	9.690280	-0.204179	0.075052	0.052305	-0.326375	0.318463	-0.633033	0.381958	-0.037241	-0.029442	-0.922960
8183	1.213119	0.222155	9.732087	-0.128729	0.080625	0.049002	-0.324825	0.323212	-0.631354	0.382751	-0.036989	-0.026378	-0.922734
8184	1.083026	0.202685	9.742602	-0.011477	0.073434	0.054217	-0.323383	0.325358	-0.632274	0.383741	-0.035820	-0.025686	-0.922388
8185	1.000687	0.274151	9.582002	0.088090	0.100981	0.062057	-0.319561	0.324484	-0.633995	0.384936	-0.033541	-0.026473	-0.921954
8186	1.038677	0.396888	9.569674	0.117654	0.122982	0.072321	-0.317046	0.321994	-0.635835	0.386371	-0.030474	-0.027770	-0.921422
8187	0.908260	0.452539	9.737274	0.026282	0.126598	0.107835	-0.312311	0.322201	-0.636913	0.388375	-0.028226	-0.027217	-0.920667
8188	0.906829	0.250877	9.866462	-0.073413	0.119185	0.115656	-0.309689	0.323395	-0.636673	0.390484	-0.026733	-0.024997	-0.919882
8189	0.673985	0.044034	10.022223	-0.076618	0.093513	0.103681	-0.306267	0.326846	-0.640597	0.392328	-0.025890	-0.022809	-0.919178
8190	0.639093	0.274044	9.761065	-0.045272	0.057003	0.102041	-0.303922	0.329554	-0.638666	0.394165	-0.025312	-0.021599	-0.918437
8191	0.688108	0.105742	9.766364	-0.012715	0.073470	0.092962	-0.300245	0.331403	-0.639604	0.395829	-0.024323	-0.020753	-0.917767
8192	0.533968	0.082150	9.992644	-0.022348	0.053342	0.104011	-0.299195	0.332203	-0.639872	0.397708	-0.023632	-0.019992	-0.916990
8193	0.482825	0.192874	10.036929	-0.051982	0.027673	0.089127	-0.296436	0.333384	-0.640803	0.399263	-0.023781	-0.018789	-0.916335
8194	0.437010	0.192617	9.988487	-0.089608	0.014828	0.087109	-0.295655	0.335544	-0.641069	0.400781	-0.024325	-0.017110	-0.915691
8195	0.494727	0.231962	10.203224	-0.127325	-0.014418	0.105419	-0.295941	0.340174	-0.639765	0.402580	-0.025835	-0.014861	-0.914900
8196	0.388859	0.199007	10.477835	-0.134189	-0.038224	0.105415	-0.296223	0.344526	-0.639241	0.404386	-0.027714	-0.012782	-0.914079
8197	0.553798	-0.022890	10.221807	-0.058810	-0.081971	0.105885	-0.297165	0.347004	-0.636763	0.406208	-0.029887	-0.012334	-0.913209
8198	0.628143	-0.456376	10.057986	0.034459	-0.096548	0.077796	-0.297435	0.349043	-0.636760	0.407588	-0.031456	-0.013825	-0.912519
8199	0.763328	-0.494682	10.034705	0.073605	-0.094813	0.016165	-0.299799	0.348260	-0.636352	0.407844	-0.032769	-0.015928	-0.912324
8200	0.873699	-0.389117	9.883582	0.088749	-0.083899	-0.022536	-0.301363	0.344884	-0.636341	0.407425	-0.033636	-0.018371	-0.912434
8201	0.927188	-0.501052	9.484025	0.109061	-0.060154	-0.051990	-0.305290	0.340857	-0.636311	0.406466	-0.034021	-0.020863	-0.912794
8202	1.027910	-0.406083	9.054202	0.123147	-0.025446	-0.085192	-0.306194	0.336526	-0.636176	0.404942	-0.033515	-0.023500	-0.913426
8203	1.253613	-0.202777	9.275208	0.105796	-0.001732	-0.104701	-0.308536	0.331253	-0.636809	0.403033	-0.032867	-0.025488	-0.914240
8204	1.255739	-0.140018	9.333720	0.006058	0.001794	-0.111676	-0.307209	0.328787	-0.637600	0.400954	-0.032795	-0.025781	-0.915148
8205	1.194988	-0.039118	9.324965	-0.071033	0.029111	-0.115807	-0.308520	0.327450	-0.637071	0.398730	-0.033027	-0.024300	-0.916151
8206	1.170580	0.033804	9.556211	-0.072763	0.031837	-0.113982	-0.308773	0.325816	-0.637849	0.396565	-0.033036	-0.022911	-0.917126
8207	0.537645	0.317395	9.832742	-0.093942	0.021666	-0.108577	-0.309308	0.326650	-0.636545	0.394448	-0.033586	-0.021076	-0.918063
8208	0.382354	0.523659	9.733363	-0.132772	0.038095	-0.095894	-0.307741	0.329345	-0.636686	0.392573	-0.033961	-0.018525	-0.918907
8209	0.744556	0.406821	9.831126	-0.115210	0.078380	-0.092157	-0.307358	0.330439	-0.635389	0.390759	-0.033614	-0.015869	-0.919742
8210	0.865269	0.391931	10.331353	-0.053836	0.074801	-0.080766	-0.304994	0.331494	-0.635798	0.389222	-0.032702	-0.014471	-0.920450
8211	0.672421	0.397158	10.564878	-0.076587	0.032718	-0.069752	-0.306173	0.331095	-0.636308	0.387829	-0.032883	-0.012898	-0.921054
8212	0.591475	0.169936	10.301679	-0.073168	0.012652	-0.056772	-0.305649	0.331767	-0.636442	0.386699	-0.033272	-0.011612	-0.921532
8213	0.740714	0.207766	10.020341	-0.083901	0.009060	-0.043893	-0.305792	0.332059	-0.634492	0.385770	-0.033937	-0.010087	-0.921915
8214	0.674088	0.009281	9.709668	-0.078569	0.014534	-0.054016	-0.305532	0.333680	-0.635013	0.384687	-0.034334	-0.008686	-0.922368
8215	0.726617	0.115099	9.666033	-0.066360	0.024604	-0.057664	-0.306454	0.335580	-0.636044	0.383516	-0.034566	-0.007389	-0.922857
8216	0.727015	0.030879	9.662455	-0.062971	0.027388	-0.041958	-0.304499	0.336667	-0.633720	0.382668	-0.034608	-0.006168	-0.923217
8217	0.772412	-0.395152	9.584888	0.024596	0.052204	-0.026763	-0.305273	0.335032	-0.635274	0.382132	-0.033639	-0.006320	-0.923474
8218	0.838596	-0.113277	9.656672	0.232745	0.104530	-0.027647	-0.302886	0.330651	-0.636335	0.381750	-0.029996	-0.009960	-0.923725
8219	0.822153	0.308000	9.734444	0.246977	0.109227	0.016694	-0.301658	0.323003	-0.639727	0.382156	-0.026284	-0.013780	-0.923621
8220	0.562564	0.133548	9.527930	0.130112	0.086346	0.064129	-0.297818	0.317512	-0.641579	0.383391	-0.023783	-0.015611	-0.923148
8221	0.445763	0.359287	9.472393	-0.026257	0.057948	0.108588	-0.294651	0.316912	-0.643684	0.385335	-0.023124	-0.014742	-0.922369
8222	0.426857	0.277335	9.439860	-0.065189	0.035180	0.157343	-0.293085	0.319609	-0.643695	0.388176	-0.023093	-0.013317	-0.921199
8223	0.446792	0.137601	9.373273	0.018843	0.018846	0.165185	-0.291518	0.322170	-0.643707	0.391169	-0.022807	-0.013560	-0.919936
8224	0.534176	0.023172	9.631741	0.061028	0.017970	0.165406	-0.290206	0.322967	-0.643977	0.394205	-0.022113	-0.014589	-0.918641
8225	0.771871	-0.274307	9.745011	0.101705	0.006114	0.149041	-0.288621	0.321047	-0.644120	0.396924	-0.021413	-0.016452	-0.917454
8226	0.900768	0.003014	9.855727	0.175234	0.003442	0.139256	-0.287289	0.318168	-0.645562	0.399513	-0.020073	-0.019703	-0.916296
8227	0.932731	0.380792	9.849321	0.283535	0.002665	0.142557	-0.286729	0.312301	-0.648038	0.402164	-0.018004	-0.024946	-0.915051
8228	1.206366	0.641720	10.006767	0.222091	0.024588	0.151437	-0.285395	0.307936	-0.648700	0.404981	-0.015910	-0.028880	-0.913730
8229	0.493930	0.405617	10.328079	0.124090	0.017075	0.165699	-0.283261	0.303001	-0.651188	0.407984	-0.014888	-0.031103	-0.912338
8230	0.708055	0.481599	9.908651	-0.042401	0.013304	0.166717	-0.281827	0.304622	-0.650290	0.410976	-0.015161	-0.030294	-0.911017
8231	0.658110	0.337133	9.906158	-0.136893	0.011372	0.169938	-0.281707	0.307607	-0.650289	0.413962	-0.016384	-0.027803	-0.909722
8232	0.407259	0.376240	10.230837	-0.107042	0.022303	0.166365	-0.280421	0.313440	-0.649127	0.416921	-0.017022	-0.025740	-0.908419
8233	0.079104	0.430589	10.132516	-0.047474	0.044216	0.148161	-0.277813	0.317357	-0.648107	0.419551	-0.016866	-0.024597	-0.907242
8234	0.332472	0.375137	9.951663	0.018466	0.064360	0.115254	-0.276754	0.317733	-0.649935	0.421639	-0.015665	-0.024477	-0.906298
8235	0.363235	0.500578	10.030526	0.096739	0.027796	0.078785	-0.274377	0.316067	-0.650994	0.423048	-0.014540	-0.026113	-0.905614
8236	0.372117	0.653961	9.850321	0.075451	-0.012377	0.097193	-0.274617	0.312926	-0.653202	0.424782	-0.014241	-0.027680	-0.904760
8237	0.405886	0.638640	9.571960	0.068083	-0.037870	0.128579	-0.275018	0.311327	-0.650731	0.427046	-0.014557	-0.029353	-0.903636
8238	0.348670	0.498668	9.480643	0.100685	-0.050675	0.112157	-0.276062	0.311998	-0.652672	0.429031	-0.014742	-0.031698	-0.902613
8239	0.373703	0.306495	9.554998	0.061545	-0.037961	0.099028	-0.275267	0.309821	-0.652289	0.430755	-0.015087	-0.033254	-0.901730
8240	0.534638	0.447662	9.935363	-0.001202	-0.005192	0.074659	-0.276185	0.310367	-0.653061	0.432056	-0.015304	-0.033379	-0.901099
8241	0.538941	0.043071	9.819304	-0.004981	0.003836	0.031271	-0.275921	0.309688	-0.652804	0.432564	-0.015424	-0.033379	-0.900853
8242	0.664050	0.088317	9.609860	0.022503	0.007441	-0.013812	-0.276177	0.308465	-0.653192	0.432287	-0.015149	-0.033850	-0.900973
8243	0.837013	0.215910	9.531647	-0.003899	0.029389	-0.010286	-0.275132	0.309813	-0.652940	0.432062	-0.014789	-0.033648	-0.901095
8244	0.789693	0.023056	9.449283	-0.049699	0.024859	0.026413	-0.275260	0.311019	-0.654628	0.432500	-0.014851	-0.032655	-0.900920
8245	0.791419	0.172639	9.569022	-0.123307	0.023870	0.030648	-0.274346	0.311830	-0.653985	0.432969	-0.015671	-0.030324	-0.900762
8246	0.866314	0.146948	9.751801	-0.159923	0.001885	0.027729	-0.274494	0.314692	-0.652943	0.433374	-0.017101	-0.027543	-0.900631
8247	0.881045	0.099579	9.962521	-0.094510	-0.006418	-0.025454	-0.274644	0.317695	-0.651381	0.432815	-0.018208	-0.026008	-0.900924
8248	0.895129	0.178909	9.934958	0.002238	-0.001873	-0.078502	-0.274913	0.319730	-0.651768	0.431362	-0.018245	-0.026218	-0.901613
8249	0.808772	0.079461	9.750318	0.025375	0.001702	-0.119917	-0.275413	0.314836	-0.653195	0.429142	-0.018136	-0.026810	-0.902657
8250	0.236323	0.317426	10.017171	0.046010	-0.011322	-0.179817	-0.276588	0.310793	-0.651628	0.425863	-0.017912	-0.027927	-0.904179
8251	0.256159	0.683330	9.359943	-0.035586	0.005025	-0.207952	-0.276698	0.308059	-0.653708	0.422026	-0.018183	-0.027421	-0.905986
8252	0.156234	0.401600	9.350259	0.019141	0.039703	-0.244634	-0.278530	0.305639	-0.653434	0.417580	-0.017232	-0.027646	-0.908056
8253	0.298348	0.972515	10.175770	-0.033766	0.043371	-0.205255	-0.279304	0.301982	-0.653560	0.413804	-0.016755	-0.026860	-0.909816
8254	0.262398	0.434893	10.580785	-0.075589	0.036952	-0.178673	-0.279429	0.301163	-0.654209	0.410506	-0.016677	-0.025362	-0.911353
8255	0.146720	0.427588	10.622811	-0.019613	0.047056	-0.174718	-0.280216	0.300091	-0.653683	0.407284	-0.016007	-0.024788	-0.912825
8256	0.111857	0.645059	10.212646	0.029020	0.030720	-0.161533	-0.279939	0.296961	-0.654206	0.404323	-0.015196	-0.025242	-0.914142
8257	0.108416	0.335645	9.790584	0.095508	-0.014850	-0.150031	-0.281620	0.292752	-0.656274	0.401552	-0.014706	-0.027262	-0.915312
8258	0.178501	0.297059	9.723482	0.132391	-0.027616	-0.159971	-0.282263	0.289364	-0.656530	0.398615	-0.014127	-0.030077	-0.916516
8259	0.400317	0.807974	9.843142	0.088305	-0.007505	-0.151937	-0.285919	0.283836	-0.657023	0.395803	-0.013540	-0.031910	-0.917681
8260	0.497885	0.567498	9.821475	-0.027432	0.014394	-0.121163	-0.286174	0.281264	-0.656632	0.393540	-0.013483	-0.031448	-0.918671
8261	0.613455	0.596325	9.741341	-0.088833	0.049093	-0.115987	-0.285509	0.279624	-0.657028	0.391368	-0.013280	-0.029583	-0.919663
8262	0.593693	0.697390	9.756977	-0.112231	0.056526	-0.057057	-0.284599	0.282192	-0.657034	0.390286	-0.013153	-0.027213	-0.920197
8263	0.429977	0.643600	9.601061	-0.107321	0.060249	-0.027507	-0.283039	0.286653	-0.657045	0.389737	-0.012938	-0.024918	-0.920498
8264	0.449247	0.653788	9.755017	-0.042790	0.064042	0.002345	-0.281322	0.285808	-0.658229	0.389773	-0.012162	-0.023752	-0.920524
8265	0.382940	0.403685	9.827707	0.055264	0.044067	0.019493	-0.278302	0.286317	-0.658123	0.390120	-0.010997	-0.024575	-0.920370
8266	0.498454	0.447195	9.819794	0.092750	0.053299	0.032591	-0.279865	0.285231	-0.659930	0.390741	-0.009376	-0.025981	-0.920086
8267	0.483565	0.533513	9.741648	0.075858	0.068864	0.049090	-0.278272	0.281948	-0.660724	0.391646	-0.007614	-0.026994	-0.919688
8268	0.712966	0.446610	9.524122	0.053879	0.076220	0.057289	-0.276558	0.280839	-0.661128	0.392712	-0.005889	-0.027501	-0.919231
8269	0.423860	0.407791	9.597696	0.075513	0.091796	0.082282	-0.273659	0.281328	-0.663230	0.394232	-0.003741	-0.028329	-0.918567
8270	0.580545	0.412969	9.613634	0.087754	0.090013	0.086044	-0.271278	0.278576	-0.664290	0.395837	-0.001512	-0.029347	-0.917851
8271	0.282600	0.203235	9.665524	0.106968	0.110120	0.098106	-0.268777	0.276922	-0.664051	0.397651	0.001198	-0.030596	-0.917026
8272	0.495319	0.083270	9.639422	0.030274	0.106348	0.072820	-0.264822	0.276177	-0.666162	0.399013	0.003277	-0.030429	-0.916435
8273	0.547528	0.269523	9.899378	-0.053742	0.095280	0.072402	-0.262708	0.275458	-0.667868	0.400344	0.004423	-0.028832	-0.915901
8274	0.082538	0.206173	9.937359	-0.187805	0.047588	0.092085	-0.261419	0.282228	-0.668006	0.402029	0.003671	-0.025140	-0.915274
8275	-0.112395	0.123200	9.708727	-0.255124	0.009093	0.082573	-0.260132	0.288463	-0.667364	0.403505	0.001622	-0.020516	-0.914746
8276	-0.103867	0.358997	9.707312	-0.241327	-0.009140	0.092812	-0.258063	0.296588	-0.666857	0.405167	-0.000597	-0.016299	-0.914097
8277	-0.084162	0.267343	9.629394	-0.236232	-0.058416	0.117839	-0.259945	0.304776	-0.664499	0.407244	-0.003723	-0.012556	-0.913226
8278	-0.209225	0.215109	9.905954	-0.206457	-0.092201	0.132802	-0.260377	0.311725	-0.662283	0.409591	-0.007189	-0.009649	-0.912190
8279	-0.177866	0.223368	10.192025	-0.136380	-0.065631	0.134959	-0.260667	0.317306	-0.660979	0.411974	-0.009606	-0.007774	-0.911112
8280	0.205469	0.234818	10.503031	-0.075186	-0.027098	0.153678	-0.260689	0.321525	-0.659808	0.414722	-0.010810	-0.006721	-0.909859
8281	0.167646	0.073312	10.435598	-0.004918	0.005819	0.130918	-0.261481	0.322754	-0.659930	0.417061	-0.010831	-0.006656	-0.908790
8282	0.558024	0.096930	10.079494	0.010883	0.013191	0.115316	-0.260168	0.323817	-0.660720	0.419124	-0.010582	-0.006843	-0.907842
8283	0.505880	-0.111691	9.610380	0.021609	-0.055370	0.095186	-0.259777	0.324089	-0.660203	0.420803	-0.011506	-0.007790	-0.907046
8284	0.197831	-0.233160	9.447368	-0.006306	-0.052727	0.082116	-0.261879	0.323573	-0.659927	0.422246	-0.012594	-0.008224	-0.906357
8285	0.190123	-0.626475	9.821062	-0.009082	-0.001697	0.037738	-0.261892	0.326294	-0.659276	0.422883	-0.012798	-0.008141	-0.906057
8286	0.194850	-0.596813	10.049572	0.079055	0.058544	-0.024669	-0.261621	0.325736	-0.660448	0.422433	-0.011130	-0.009209	-0.906279
8287	0.420532	0.116230	10.174503	0.122830	0.036613	-0.055819	-0.261324	0.320275	-0.663311	0.421409	-0.009516	-0.011199	-0.906752
8288	0.434468	-0.288539	10.000919	0.154783	0.001866	-0.079577	-0.259335	0.315907	-0.663589	0.419960	-0.008225	-0.014129	-0.907395
8289	0.440242	-0.501182	9.729133	0.148183	-0.029286	-0.114618	-0.261144	0.309670	-0.665007	0.417845	-0.007599	-0.017116	-0.908325
8290	0.525846	-0.261321	9.464437	0.080008	-0.038545	-0.146333	-0.263228	0.305347	-0.665382	0.415145	-0.007646	-0.019037	-0.909524
8291	0.250311	-0.117808	9.377460	0.048344	-0.038609	-0.145587	-0.265825	0.299658	-0.667183	0.412438	-0.008026	-0.020272	-0.910725
8292	0.024941	0.124537	9.316341	-0.012997	-0.007667	-0.161654	-0.268047	0.295484	-0.666387	0.409444	-0.008274	-0.020247	-0.912073
8293	0.207084	0.337749	8.941749	-0.030919	0.049062	-0.150757	-0.268700	0.296158	-0.667551	0.406659	-0.007694	-0.019315	-0.913343
8294	0.516754	0.122903	9.256094	-0.007722	0.060027	-0.169096	-0.267114	0.292888	-0.667045	0.403552	-0.006662	-0.018834	-0.914739
8295	0.716012	0.322313	9.760059	-0.096946	0.058108	-0.164938	-0.267376	0.292619	-0.667043	0.400489	-0.006464	-0.016638	-0.916128
8296	0.441714	0.737214	10.233821	-0.210926	0.046978	-0.153537	-0.266205	0.295862	-0.667181	0.397620	-0.007310	-0.012538	-0.917435
8297	0.115735	0.842168	10.157834	-0.244403	0.019516	-0.140760	-0.266879	0.300753	-0.667434	0.394949	-0.008993	-0.007989	-0.918624
8298	0.169727	0.627019	9.828850	-0.168955	0.043338	-0.160702	-0.267296	0.304306	-0.665479	0.391936	-0.009574	-0.004693	-0.919931
8299	0.004603	0.874233	9.749158	-0.067637	0.023342	-0.154638	-0.268882	0.305150	-0.664297	0.389029	-0.009768	-0.003412	-0.921167
8300	-0.005034	0.884823	10.037279	-0.057328	0.041680	-0.126932	-0.268743	0.305133	-0.665857	0.386654	-0.009508	-0.002178	-0.922173
8301	-0.046646	0.509538	10.074837	-0.062448	0.052646	-0.119575	-0.268225	0.304874	-0.664042	0.384392	-0.009092	-0.000801	-0.923125
8302	0.108585	0.312619	10.092729	0.048678	0.080240	-0.105196	-0.268736	0.304715	-0.666897	0.382443	-0.007305	-0.001223	-0.923949
8303	0.205064	0.308429	10.218397	0.143739	0.107863	-0.066917	-0.265835	0.301026	-0.666142	0.381183	-0.004281	-0.003244	-0.924484
8304	0.283813	-0.035975	10.070271	0.150711	0.104279	-0.048396	-0.265011	0.296097	-0.669530	0.380290	-0.001272	-0.005360	-0.924851
8305	0.314168	-0.347103	9.830938	0.159493	0.079653	-0.039066	-0.262361	0.292116	-0.670982	0.379530	0.001330	-0.007873	-0.925145
8306	0.216614	-0.106363	9.929425	0.162497	0.093443	-0.001250	-0.261262	0.283388	-0.673984	0.379480	0.004222	-0.010290	-0.925133
8307	-0.077494	-0.111901	9.888195	0.072649	0.126330	0.047147	-0.258626	0.282400	-0.674785	0.380322	0.007004	-0.010825	-0.924764
8308	0.026017	-0.083180	9.783940	-0.008010	0.175624	0.049435	-0.256650	0.282501	-0.675970	0.381233	0.010110	-0.009468	-0.924375
8309	-0.103782	0.344873	9.798335	-0.068624	0.173709	0.046336	-0.250605	0.284587	-0.677707	0.382084	0.012689	-0.007021	-0.924014
8310	-0.316112	0.377833	9.710397	-0.100372	0.144456	0.066515	-0.246535	0.286568	-0.678648	0.383324	0.014512	-0.004199	-0.923490
8311	-0.547708	0.405893	9.607806	-0.096103	0.107896	0.073968	-0.242214	0.290993	-0.679071	0.384679	0.015681	-0.001759	-0.922916
8312	-0.544110	0.665872	9.645094	-0.050690	0.086014	0.074218	-0.239849	0.294066	-0.681298	0.386051	0.016806	-0.000304	-0.922324
8313	-0.527388	0.200054	9.909976	-0.036139	0.038449	0.061465	-0.237621	0.294321	-0.680406	0.387154	0.017178	0.000487	-0.921855
8314	-0.483108	0.017651	10.015854	-0.084843	0.007284	0.048356	-0.237374	0.297043	-0.679367	0.388054	0.016585	0.001972	-0.921485
8315	-0.290397	0.046519	9.902833	-0.123245	-0.021995	0.037139	-0.238171	0.300977	-0.680528	0.388737	0.015169	0.003918	-0.921216
8316	-0.020385	-0.470965	9.686849	-0.124781	-0.044783	0.042742	-0.239244	0.304670	-0.678829	0.389541	0.013306	0.005736	-0.920895
8317	-0.031767	-0.607692	9.814453	-0.190014	-0.060475	0.014754	-0.240980	0.309458	-0.676993	0.389823	0.010629	0.008648	-0.920788
8318	-0.066742	-0.345171	9.913830	-0.313555	-0.073407	0.016902	-0.242851	0.316009	-0.675546	0.390170	0.006765	0.013726	-0.920615
8319	-0.273852	-0.404288	9.632607	-0.298112	-0.080654	0.040062	-0.245273	0.326385	-0.672143	0.390918	0.002871	0.018481	-0.920235
8320	-0.279205	-0.299006	9.465997	-0.205677	-0.060381	0.060799	-0.247671	0.332675	-0.670172	0.392039	0.000103	0.021670	-0.919693
8321	-0.265052	-0.234095	9.443034	-0.116681	-0.027326	0.081500	-0.250057	0.338401	-0.670280	0.393507	-0.001364	0.023500	-0.919020
8322	-0.349671	-0.670293	9.985847	-0.093734	-0.005369	0.103743	-0.249812	0.342203	-0.669761	0.395382	-0.002222	0.025062	-0.918172
8323	-0.647532	-0.883681	10.376161	-0.145893	0.020046	0.086822	-0.249431	0.345189	-0.669373	0.396920	-0.003033	0.027834	-0.917426
8324	-0.623261	-0.914648	10.452769	-0.208406	0.071019	0.032900	-0.247612	0.349116	-0.668216	0.397428	-0.003436	0.032101	-0.917065
8325	-0.424198	-0.703176	10.263150	-0.155618	0.041775	-0.007395	-0.246850	0.355087	-0.667440	0.397219	-0.003964	0.035241	-0.917038
8326	-0.542172	-0.752858	9.874868	-0.040063	-0.001980	-0.015969	-0.246597	0.359145	-0.668480	0.396904	-0.004401	0.035837	-0.917149
8327	-0.655438	-0.773223	9.614269	0.055332	-0.012859	-0.022852	-0.246851	0.356705	-0.668479	0.396470	-0.004244	0.034690	-0.917382
8328	-0.433754	-0.740855	9.804033	0.083493	-0.000038	-0.031954	-0.247505	0.356034	-0.668474	0.395865	-0.003676	0.033033	-0.917707
8329	-0.209539	-0.748162	9.647589	0.070569	0.001759	-0.056006	-0.249059	0.351425	-0.669633	0.394811	-0.003149	0.031726	-0.918209
8330	-0.152511	-0.575055	9.578533	0.046005	-0.001921	-0.061668	-0.249308	0.348437	-0.670152	0.393648	-0.002931	0.030740	-0.918742
8331	-0.091145	-0.811105	9.465371	0.010208	0.003536	-0.061842	-0.250608	0.347346	-0.672091	0.392479	-0.002860	0.030556	-0.919249
8332	-0.197861	-1.176249	9.692104	0.164647	0.014602	-0.073987	-0.252696	0.343031	-0.671686	0.391084	-0.001415	0.027518	-0.919942
8333	-0.270239	-1.156415	9.905354	0.211290	0.047468	-0.097803	-0.251872	0.336891	-0.674035	0.389228	0.001009	0.024018	-0.920828
8334	-0.402821	-0.646298	9.997690	0.060550	0.016202	-0.102241	-0.252373	0.331594	-0.674943	0.387300	0.001658	0.022911	-0.921668
8335	-0.236812	-0.095060	9.277211	-0.162147	0.001377	-0.119969	-0.255133	0.332166	-0.675180	0.385058	0.000330	0.025928	-0.922528
8336	0.100358	-0.038062	8.863466	-0.241185	0.021501	-0.111157	-0.253957	0.334590	-0.675708	0.382952	-0.001260	0.030423	-0.923266
8337	0.391044	-0.304886	9.467369	-0.258309	0.026964	-0.109389	-0.255051	0.340613	-0.671798	0.380867	-0.002874	0.035366	-0.923949
8338	0.068094	-0.303584	10.035698	-0.200114	0.012256	-0.133086	-0.255735	0.347275	-0.671400	0.378359	-0.004339	0.039029	-0.924826
8339	-0.097010	-0.058596	10.008786	-0.026755	-0.002246	-0.152507	-0.257046	0.347959	-0.672429	0.375499	-0.004773	0.039413	-0.925972
8340	-0.276313	0.125850	9.875271	0.100660	0.023515	-0.134381	-0.259401	0.345541	-0.672541	0.372988	-0.003762	0.037593	-0.927067
8341	-0.612895	-0.064205	10.075909	0.095657	0.030723	-0.146422	-0.259643	0.340382	-0.672931	0.370221	-0.002630	0.035909	-0.928246
8342	-0.862881	-0.213181	10.277931	0.011861	0.048823	-0.159799	-0.261461	0.336859	-0.674477	0.367201	-0.001826	0.035922	-0.929446
8343	-0.820950	-0.410148	10.347576	-0.049362	0.050605	-0.150873	-0.260414	0.336989	-0.673836	0.364328	-0.001353	0.037073	-0.930531
8344	-0.730615	-0.650656	10.321040	-0.009138	0.045224	-0.132187	-0.262376	0.336591	-0.675120	0.361843	-0.000753	0.037450	-0.931486
8345	-0.581260	-0.636854	10.048968	0.130596	-0.007513	-0.101857	-0.263148	0.332390	-0.675375	0.359926	0.000001	0.034837	-0.932330
8346	-0.484816	-0.646940	9.857685	0.144176	-0.071328	-0.055539	-0.263785	0.328855	-0.676671	0.358952	-0.000407	0.031516	-0.932824
8347	-0.421588	-0.772807	9.599654	0.091584	-0.069518	-0.050259	-0.267585	0.325915	-0.676382	0.358033	-0.001046	0.029200	-0.933252
8348	-0.137690	-0.652168	9.534380	0.000129	-0.009176	-0.021277	-0.268758	0.323888	-0.676893	0.357614	-0.001304	0.029013	-0.933418
8349	0.127727	-0.694596	9.637084	-0.069978	0.016405	-0.006894	-0.269286	0.324977	-0.677149	0.357446	-0.001489	0.030332	-0.933440
8350	0.171255	-0.733925	9.368080	-0.028274	0.032069	0.015449	-0.269037	0.327426	-0.676240	0.357704	-0.001160	0.030971	-0.933320
8351	0.237251	-0.405817	9.591745	0.018619	0.039501	0.043346	-0.269567	0.328788	-0.676365	0.358457	-0.000279	0.030790	-0.933038
8352	0.085925	-0.521410	9.648726	-0.011118	0.045847	0.046876	-0.266675	0.329562	-0.677167	0.359317	0.000449	0.031208	-0.932693
8353	-0.085817	-0.391007	9.889004	-0.063725	0.034808	0.056763	-0.266808	0.331722	-0.678465	0.360320	0.000644	0.032514	-0.932262
8354	-0.244554	-0.473299	9.838358	-0.102139	0.056648	0.044535	-0.266700	0.335403	-0.676645	0.361102	0.000917	0.034708	-0.931880
8355	-0.373834	-0.660890	9.935342	-0.051250	0.058503	0.044793	-0.264606	0.338224	-0.677180	0.361863	0.001639	0.035951	-0.931536
8356	-0.520407	-0.769887	9.807618	-0.017890	0.034745	0.037617	-0.264346	0.339709	-0.677701	0.362560	0.002107	0.036416	-0.931246
8357	-0.673023	-0.626766	9.534541	-0.008555	0.023816	0.048746	-0.263287	0.339817	-0.679269	0.363419	0.002511	0.036627	-0.930902
8358	-0.721417	-0.590904	9.496184	-0.004008	0.014627	0.028477	-0.263032	0.341714	-0.679270	0.363952	0.002698	0.036688	-0.930691
8359	-0.904018	-0.721021	9.545466	-0.002199	0.009117	0.030339	-0.261986	0.342791	-0.679018	0.364482	0.002891	0.036694	-0.930483
8360	-1.141217	-0.519020	9.654110	0.031407	0.072040	-0.023137	-0.262376	0.342519	-0.679535	0.363990	0.004368	0.036517	-0.930677
8361	-1.103449	-0.345435	9.736114	0.006954	0.050972	-0.032465	-0.261841	0.341820	-0.680969	0.363325	0.005410	0.036673	-0.930924
8362	-1.062832	-0.768068	9.951414	0.026598	-0.002031	-0.032264	-0.262100	0.340871	-0.681097	0.362701	0.005466	0.036048	-0.931192
8363	-1.003504	-1.067854	10.197417	0.026778	-0.034914	-0.019277	-0.261578	0.341278	-0.680581	0.362346	0.005093	0.035249	-0.931363
8364	-1.143686	-0.993549	10.197151	0.033969	-0.044125	-0.043231	-0.264063	0.337511	-0.680043	0.361538	0.004412	0.034183	-0.931720
8365	-0.942670	-0.683283	10.049746	0.023086	-0.033997	-0.026695	-0.266170	0.338488	-0.679766	0.361047	0.004055	0.033495	-0.931937
8366	-0.532766	-0.702295	9.880466	0.045553	-0.021949	0.001106	-0.266819	0.338075	-0.681060	0.361048	0.003900	0.032369	-0.931977
8367	-0.482588	-0.613710	9.723742	-0.032590	-0.011014	0.013613	-0.267864	0.336189	-0.680793	0.361297	0.003597	0.032888	-0.931864
8368	-0.850481	-0.811112	9.904781	-0.141138	-0.038575	0.031557	-0.266834	0.339855	-0.679500	0.361882	0.001804	0.035119	-0.931560
8369	-1.173937	-0.719760	10.071080	-0.214802	-0.064266	0.045971	-0.269094	0.344648	-0.677791	0.362779	-0.000754	0.038673	-0.931072
8370	-1.198430	-0.648448	9.831800	-0.119616	-0.036715	0.051946	-0.270701	0.351192	-0.676605	0.363736	-0.002340	0.040516	-0.930618
8371	-1.063349	-0.667752	9.736769	-0.003867	-0.009209	0.026656	-0.269400	0.353088	-0.675575	0.364238	-0.002311	0.040557	-0.930420
8372	-0.803060	-0.647813	9.787488	0.008514	-0.021974	0.019364	-0.270716	0.353107	-0.675175	0.364582	-0.002717	0.040120	-0.930303
8373	-0.493910	-0.767640	9.745483	-0.003429	-0.034790	-0.001885	-0.270065	0.352842	-0.673751	0.364574	-0.003171	0.039966	-0.930311
8374	-0.164287	-1.127131	9.964366	-0.027426	-0.042148	-0.020425	-0.270583	0.351217	-0.674008	0.364189	-0.004246	0.040049	-0.930454
8375	0.125027	-1.136795	9.784491	-0.044852	-0.020213	-0.034377	-0.272035	0.352458	-0.673735	0.363558	-0.004792	0.040779	-0.930666
8376	0.168202	-1.096305	9.639030	0.046038	0.020122	-0.032132	-0.272961	0.352212	-0.672169	0.362912	-0.004184	0.039946	-0.930957
8377	0.202775	-0.769805	9.411080	0.108787	0.027529	-0.031838	-0.272943	0.348673	-0.673210	0.362295	-0.002764	0.038154	-0.931278
8378	0.212155	-0.709239	9.527243	0.035270	0.043888	-0.034085	-0.272661	0.345668	-0.674773	0.361591	-0.001792	0.037695	-0.931573
8379	0.142359	-0.717625	9.929762	-0.034630	0.047432	-0.032606	-0.272265	0.344988	-0.674517	0.360930	-0.001079	0.038697	-0.931789
8380	-0.072417	-0.664362	10.151753	0.007608	0.034590	-0.050843	-0.270155	0.344409	-0.675703	0.359921	-0.000494	0.038686	-0.932180
8381	-0.152809	-0.496813	9.944507	0.017146	0.021793	-0.058167	-0.270935	0.343323	-0.676607	0.358800	0.000079	0.038515	-0.932620
8382	-0.203574	-0.470662	9.881987	0.084543	0.016371	-0.061512	-0.271311	0.339521	-0.677256	0.357603	0.000868	0.036937	-0.933142
8383	-0.145304	-0.554544	9.943768	0.089957	0.005394	-0.068845	-0.271432	0.336806	-0.677386	0.356290	0.001638	0.035268	-0.933708
8384	-0.084356	-0.693661	10.033605	0.072613	-0.014736	-0.070739	-0.271682	0.333552	-0.677385	0.354943	0.001755	0.033691	-0.934279
8385	0.050340	-0.631127	9.949321	0.060497	-0.020253	-0.089247	-0.272449	0.329207	-0.678421	0.353260	0.001796	0.032379	-0.934963
8386	0.030506	-0.515691	9.945953	0.059411	0.020895	-0.080093	-0.274530	0.324743	-0.679315	0.351706	0.002479	0.031301	-0.935584
8387	-0.027430	-0.501511	9.904802	0.051321	0.078487	-0.069151	-0.273999	0.323515	-0.679320	0.350330	0.004294	0.030838	-0.936109
8388	-0.056717	-0.432295	9.759068	0.140446	0.061249	-0.060370	-0.272403	0.320899	-0.681283	0.349119	0.006311	0.028525	-0.936623
8389	-0.156033	-0.344423	9.480912	0.173512	0.007396	-0.049972	-0.272372	0.313563	-0.681937	0.348121	0.007645	0.025258	-0.937078
8390	-0.371096	-0.244164	9.374688	0.069143	0.006369	-0.041282	-0.273407	0.311118	-0.683359	0.347296	0.008149	0.023896	-0.937416
8391	-0.458334	-0.142710	9.543334	-0.059644	0.018111	-0.031811	-0.271690	0.310005	-0.684153	0.346667	0.008077	0.025057	-0.937619
8392	-0.548924	-0.348995	9.779648	-0.038601	0.019968	-0.016014	-0.273141	0.310839	-0.683751	0.346325	0.008100	0.025805	-0.937725
8393	-0.466677	-0.401253	9.928514	0.036880	0.030986	-0.028565	-0.272363	0.312603	-0.682977	0.345733	0.008948	0.025247	-0.937950
8394	-0.447905	-0.285124	10.105556	0.054532	0.010860	-0.040450	-0.273389	0.307311	-0.684010	0.344924	0.009432	0.024189	-0.938271
8395	-0.481613	-0.300080	9.973003	0.008916	0.005347	-0.034211	-0.273375	0.306610	-0.686220	0.344244	0.009608	0.023974	-0.938525
8396	-0.520090	-0.324547	9.876281	-0.017390	0.007152	-0.032500	-0.273654	0.309608	-0.685307	0.343604	0.009531	0.024239	-0.938753
8397	-0.486245	-0.348934	9.761029	0.002699	0.007191	-0.030549	-0.271936	0.307414	-0.685581	0.342993	0.009706	0.024153	-0.938977
8398	-0.428371	-0.353801	9.711090	0.021033	-0.012866	-0.023962	-0.273119	0.306756	-0.684922	0.342510	0.009521	0.023558	-0.939171
8399	-0.300333	-0.414089	9.596214	-0.000092	-0.007349	-0.012070	-0.273642	0.305678	-0.684659	0.342253	0.009409	0.023421	-0.939269
8400	-0.194159	-0.435652	9.560895	-0.031645	-0.008266	-0.006686	-0.274696	0.306369	-0.684650	0.342100	0.008957	0.023843	-0.939318
8401	-0.109081	-0.574310	9.770990	-0.078767	-0.005577	-0.005075	-0.274970	0.308549	-0.684127	0.341986	0.008324	0.025198	-0.939330
8402	-0.128414	-0.559494	9.893445	-0.125918	0.017180	-0.016427	-0.274974	0.309635	-0.684126	0.341651	0.007701	0.027567	-0.939391
8403	-0.162354	-0.521172	9.862458	-0.071749	0.016340	-0.009694	-0.274074	0.313975	-0.683352	0.341435	0.007507	0.028941	-0.939430
8404	-0.135997	-0.492739	9.719072	0.012181	0.020110	-0.006505	-0.273817	0.315197	-0.683094	0.341278	0.007887	0.028734	-0.939490
8405	-0.162805	-0.432723	9.695658	-0.007159	0.021925	-0.002917	-0.273289	0.313703	-0.682579	0.341174	0.008228	0.028923	-0.939519
8406	-0.227933	-0.420405	9.817650	-0.049235	0.023711	0.006091	-0.273686	0.315329	-0.683225	0.341249	0.008264	0.029892	-0.939461
8407	-0.230344	-0.420418	9.815227	-0.044027	0.014592	0.011669	-0.272236	0.314766	-0.683626	0.341428	0.008214	0.030711	-0.939370
8408	-0.323901	-0.516637	9.875418	-0.022962	0.020079	0.011767	-0.272516	0.317631	-0.682453	0.341615	0.008364	0.031162	-0.939286
8409	-0.292801	-0.466096	9.862014	-0.028296	0.018265	0.017280	-0.271727	0.317621	-0.682590	0.341894	0.008489	0.031705	-0.939165
8410	-0.350397	-0.521503	9.875102	-0.021305	0.007310	0.022870	-0.271212	0.319253	-0.681683	0.342297	0.008418	0.032035	-0.939008
8411	-0.321056	-0.608046	9.878963	0.006833	0.005497	0.015637	-0.270678	0.319769	-0.683767	0.342548	0.008537	0.031832	-0.938922
8412	-0.282935	-0.511660	9.899875	0.006837	-0.001818	0.011953	-0.270406	0.318670	-0.684809	0.342746	0.008480	0.031572	-0.938859
8413	-0.319279	-0.478467	9.777575	-0.004651	-0.012780	0.017448	-0.270415	0.319091	-0.683379	0.343043	0.008173	0.031454	-0.938757
8414	-0.302325	-0.495317	9.765493	-0.002073	0.016476	0.019263	-0.270673	0.319624	-0.684676	0.343371	0.008403	0.031487	-0.938634
8415	-0.263905	-0.464059	9.737485	-0.005674	0.005537	0.028491	-0.269630	0.319359	-0.682866	0.343864	0.008434	0.031506	-0.938453
8416	-0.230240	-0.444668	9.759675	0.013735	0.014659	0.011963	-0.271196	0.317469	-0.683634	0.344042	0.008734	0.031230	-0.938394
8417	-0.292737	-0.483234	9.775355	0.024232	0.007357	0.015718	-0.269486	0.317311	-0.683907	0.344288	0.008989	0.030695	-0.938319
8418	-0.297664	-0.459019	9.823659	-0.014195	0.027390	0.004416	-0.269219	0.316763	-0.684169	0.344338	0.009331	0.031033	-0.938286
8419	-0.405936	-0.502334	9.884455	-0.021133	0.018217	0.002547	-0.269752	0.318939	-0.684294	0.344337	0.009468	0.031424	-0.938272
8420	-0.434772	-0.521575	9.903120	-0.000082	0.009090	0.000821	-0.268696	0.317568	-0.684433	0.344329	0.009561	0.031372	-0.938276
8421	-0.422669	-0.545631	9.888615	0.010163	0.018226	0.008284	-0.269830	0.317398	-0.682991	0.344430	0.009918	0.031178	-0.938242
8422	-0.403462	-0.528766	9.884230	-0.031949	0.017293	0.017301	-0.267730	0.319803	-0.684436	0.344737	0.009956	0.031777	-0.938109
8423	-0.340873	-0.512043	9.813032	-0.045960	0.014546	0.015391	-0.268779	0.319543	-0.684558	0.344984	0.009859	0.032609	-0.937990
8424	-0.292592	-0.531703	9.664374	-0.014490	0.001808	0.017421	-0.270233	0.321462	-0.684285	0.345282	0.009728	0.032773	-0.937876
8425	-0.258850	-0.529212	9.669525	-0.002075	-0.000042	0.001798	-0.268130	0.321167	-0.684302	0.345274	0.009643	0.032681	-0.937883
8426	-0.215551	-0.502116	9.828745	-0.040618	0.005413	0.008976	-0.269840	0.321729	-0.684288	0.345430	0.009392	0.033362	-0.937804
8427	-0.268833	-0.451762	9.809750	-0.075601	0.014487	0.000475	-0.266954	0.321707	-0.683272	0.345400	0.009061	0.034741	-0.937768
8428	-0.326498	-0.490129	9.880689	-0.039685	0.023652	0.000641	-0.267351	0.323739	-0.684178	0.345397	0.009154	0.035532	-0.937739
8429	-0.379248	-0.550306	9.903358	0.006743	0.021865	0.000880	-0.267881	0.324290	-0.683913	0.345355	0.009528	0.035411	-0.937756
8430	-0.432378	-0.531164	9.903131	0.020815	0.005406	-0.005487	-0.267614	0.323742	-0.684175	0.345240	0.009691	0.034943	-0.937814
8431	-0.466286	-0.500118	9.855239	-0.022930	0.008996	-0.012176	-0.267889	0.325384	-0.683133	0.344967	0.009615	0.035290	-0.937902
8432	-0.529025	-0.490826	9.794770	-0.035223	-0.009294	-0.009444	-0.268275	0.324295	-0.683910	0.344790	0.009113	0.035772	-0.937954
8433	-0.504504	-0.574718	9.873040	-0.049815	-0.023985	-0.028872	-0.269862	0.325275	-0.682727	0.344233	0.008228	0.036399	-0.938142
8434	-0.340428	-0.605863	9.816522	-0.054159	-0.009349	-0.032599	-0.270262	0.328255	-0.683762	0.343639	0.007577	0.037240	-0.938332
8435	-0.157120	-0.627509	9.712306	-0.007005	0.003555	-0.023142	-0.271580	0.326930	-0.682063	0.343161	0.007498	0.037248	-0.938508
8436	-0.067812	-0.651520	9.674395	0.022700	-0.001861	-0.015595	-0.272101	0.326928	-0.682838	0.342860	0.007529	0.036696	-0.938639
8437	-0.041240	-0.663579	9.650468	0.003199	0.006409	0.008291	-0.271841	0.326796	-0.682191	0.342967	0.007575	0.036522	-0.938607
8438	-0.094170	-0.685226	9.683277	-0.000433	0.009174	0.023033	-0.270790	0.326918	-0.682329	0.343431	0.007681	0.036474	-0.938438
8439	-0.289474	-0.675602	9.796815	-0.024812	0.018217	0.009965	-0.271187	0.326795	-0.681546	0.343564	0.007744	0.036907	-0.938372
8440	-0.412406	-0.675457	9.910895	-0.043823	0.003495	-0.010418	-0.271973	0.328010	-0.683099	0.343378	0.007423	0.037639	-0.938413
8441	-0.460746	-0.651658	9.862767	-0.007880	0.001680	-0.019464	-0.271193	0.328019	-0.681285	0.342969	0.007274	0.037651	-0.938564
8442	-0.441419	-0.661341	9.834005	-0.003484	-0.001971	-0.021281	-0.270666	0.328953	-0.682329	0.342636	0.007116	0.037590	-0.938689
8443	-0.403074	-0.613159	9.830238	-0.001758	-0.001048	-0.021274	-0.272112	0.328297	-0.681668	0.342194	0.006962	0.037471	-0.938856
8444	-0.296616	-0.694882	9.791677	-0.000874	-0.001935	-0.017568	-0.272639	0.327631	-0.681014	0.341873	0.006828	0.037360	-0.938978
8445	-0.212557	-0.624755	9.846256	-0.011432	-0.009234	-0.012074	-0.273154	0.326538	-0.682310	0.341611	0.006453	0.037364	-0.939076
8446	-0.210492	-0.555286	9.756030	-0.043953	-0.001936	-0.006715	-0.273681	0.327759	-0.682955	0.341504	0.006032	0.038061	-0.939090
8447	-0.263012	-0.663527	9.794831	-0.001964	0.014567	0.000858	-0.273559	0.328854	-0.681916	0.341465	0.006173	0.038043	-0.939104
8448	-0.292061	-0.637012	9.826138	0.022418	0.009137	0.013908	-0.272769	0.328708	-0.682052	0.341791	0.006427	0.037567	-0.939003
8449	-0.374331	-0.574702	9.802239	-0.002180	0.016419	0.016535	-0.272777	0.329533	-0.681012	0.342045	0.006614	0.037561	-0.938909
8450	-0.427187	-0.613289	9.806005	-0.008980	0.020009	-0.002886	-0.273299	0.329530	-0.681918	0.342016	0.006846	0.037751	-0.938910
8451	-0.462829	-0.718868	9.909816	-0.014173	0.018171	0.000785	-0.272767	0.328704	-0.682442	0.341975	0.006978	0.037989	-0.938915
8452	-0.446286	-0.651727	9.834095	0.032978	0.016418	0.006562	-0.272499	0.327478	-0.682575	0.342095	0.007438	0.037365	-0.938893
8453	-0.337828	-0.646843	9.791966	0.026005	0.002716	0.004706	-0.273292	0.328573	-0.682568	0.342133	0.007560	0.036745	-0.938902
8454	-0.301608	-0.661420	9.729686	-0.026536	-0.000984	0.006294	-0.271975	0.326937	-0.681799	0.342292	0.007284	0.037120	-0.938832
8455	-0.229494	-0.618080	9.697359	-0.007397	-0.001840	0.015623	-0.271709	0.326927	-0.682451	0.342543	0.007094	0.037094	-0.938743
8456	-0.219341	-0.721143	9.806433	0.018841	0.007349	0.026820	-0.273282	0.326129	-0.682569	0.343045	0.007302	0.036670	-0.938574
8457	-0.224217	-0.709073	9.820960	0.009299	0.009141	0.017539	-0.272103	0.326930	-0.682578	0.343322	0.007424	0.036408	-0.938483
8458	-0.224841	-0.579327	9.769962	0.002402	0.010915	-0.002808	-0.271844	0.327340	-0.682060	0.343345	0.007562	0.036323	-0.938476
8459	-0.292120	-0.627634	9.754253	0.036426	0.023766	0.008419	-0.271580	0.326795	-0.681933	0.343436	0.008132	0.035651	-0.938464
8460	-0.263138	-0.631845	9.912900	0.043442	0.021039	0.013996	-0.271041	0.324608	-0.682848	0.343707	0.008756	0.034862	-0.938389
8461	-0.345281	-0.598597	9.833383	0.020696	0.010027	0.008356	-0.272090	0.324884	-0.683619	0.343807	0.008957	0.034391	-0.938367
8462	-0.359767	-0.593773	9.845317	0.017285	0.017306	-0.001825	-0.270910	0.325147	-0.683109	0.343815	0.009319	0.034070	-0.938373
8463	-0.398429	-0.574553	9.859630	-0.007397	0.010920	0.015592	-0.270777	0.324332	-0.682980	0.344056	0.009350	0.034133	-0.938282
8464	-0.384118	-0.545980	9.764142	0.024073	0.003652	0.015763	-0.271432	0.324875	-0.683754	0.344366	0.009516	0.033588	-0.938186
8465	-0.338312	-0.545904	9.759769	0.045154	-0.001817	0.009420	-0.271688	0.322844	-0.683493	0.344490	0.009665	0.032578	-0.938175
8466	-0.321489	-0.531137	9.846553	0.053960	0.005491	0.005761	-0.271671	0.320789	-0.685314	0.344594	0.010066	0.031486	-0.938170
8467	-0.306786	-0.579032	9.903631	0.066397	-0.007324	-0.006152	-0.272976	0.318361	-0.685304	0.344424	0.010245	0.030043	-0.938277
8468	-0.367335	-0.521491	9.879868	0.104939	-0.010962	-0.013339	-0.272969	0.315652	-0.684656	0.344176	0.010676	0.027885	-0.938430
8469	-0.370186	-0.432833	9.775461	0.059254	-0.010983	-0.005267	-0.273481	0.312397	-0.684913	0.344025	0.010740	0.026554	-0.938524
8470	-0.350917	-0.430519	9.737266	-0.007409	0.010910	0.004514	-0.274790	0.311458	-0.685293	0.344075	0.010819	0.026650	-0.938502
8471	-0.345928	-0.464046	9.780051	-0.056420	0.019997	0.006099	-0.273745	0.312805	-0.685171	0.344145	0.010675	0.027704	-0.938447
8472	-0.341133	-0.459290	9.760959	-0.054659	0.005378	0.006130	-0.273486	0.312811	-0.684263	0.344269	0.010325	0.028649	-0.938377
8473	-0.367709	-0.444686	9.825729	0.018851	0.005458	0.009269	-0.273753	0.314708	-0.684910	0.344391	0.010429	0.028190	-0.938345
8474	-0.350969	-0.415771	9.828691	0.033021	0.007257	-0.009121	-0.274537	0.313900	-0.685164	0.344245	0.010709	0.027506	-0.938416
8475	-0.336472	-0.420389	9.876773	0.010200	0.009993	-0.000934	-0.274801	0.313635	-0.684772	0.344175	0.010834	0.027241	-0.938448
8476	-0.317035	-0.454208	9.826069	0.031342	0.005420	-0.013738	-0.276366	0.310934	-0.685151	0.343883	0.011067	0.026577	-0.938571
8477	-0.365185	-0.468766	9.818213	0.006827	0.010870	-0.013871	-0.275847	0.312289	-0.684894	0.343569	0.011177	0.026386	-0.938690
8478	-0.360520	-0.435006	9.837934	-0.070180	-0.012977	-0.014226	-0.275062	0.312017	-0.683991	0.343348	0.010365	0.027502	-0.938748
8479	-0.312305	-0.434958	9.823982	-0.116683	0.005282	-0.005259	-0.275863	0.315420	-0.683983	0.343224	0.009526	0.029591	-0.938739
8480	-0.316805	-0.502271	9.842200	-0.086122	-0.001966	0.007830	-0.277063	0.318296	-0.682802	0.343384	0.008825	0.031077	-0.938639
8481	-0.297509	-0.507307	9.765493	-0.000249	-0.009203	-0.002796	-0.277194	0.319915	-0.683970	0.343292	0.008513	0.030879	-0.938682
8482	-0.326329	-0.531492	9.745681	0.013840	-0.001903	-0.011965	-0.277193	0.318296	-0.682931	0.343085	0.008486	0.030492	-0.938771
8483	-0.299765	-0.535840	9.865894	-0.008986	0.005407	-0.001017	-0.278254	0.319269	-0.681882	0.343019	0.008389	0.030560	-0.938794
8484	-0.331137	-0.528619	9.884907	-0.036028	0.003520	-0.010382	-0.276424	0.321694	-0.681636	0.342865	0.008122	0.031147	-0.938833
8485	-0.300141	-0.453820	9.929455	0.027851	0.021864	-0.012859	-0.276548	0.320468	-0.682286	0.342560	0.008580	0.030636	-0.938957
8486	-0.268849	-0.444215	9.905876	0.071655	0.032869	-0.019113	-0.276921	0.315983	-0.683194	0.342139	0.009599	0.029402	-0.939140
