# Supplementary material for: Identification of Haptic Based Guiding Using Hard Reins
Source: PLoS One. 2015 Jul 22;10(7):e0132020. doi: 10.1371/journal.pone.0132020 (PMC4511788; doi:10.1371/journal.pone.0132020)
Supplement: S8 File — (ZIP) [file pone.0132020.s008.zip › Exp2_MotionData1/Subject1/path3/T2/sync2.txt]

// Start Time: 0
// Sample rate: 25.0Hz
// Scenario: 4.9
// Firmware Version: 2.6.1
Counter	Acc_X	Acc_Y	Acc_Z	Gyr_X	Gyr_Y	Gyr_Z	Mag_X	Mag_Y	Mag_Z	Quat_w	Quat_x	Quat_y	Quat_z
7936	1.331282	-4.490669	8.563581	0.019739	-0.003916	0.009411	0.016826	0.791799	-1.123957	0.949789	-0.245917	-0.026133	-0.191686
7937	1.398482	-4.455464	8.579819	0.009022	0.004934	0.007649	0.018420	0.790931	-1.124272	0.949863	-0.245750	-0.026074	-0.191538
7938	1.448103	-4.498247	8.675536	0.003735	-0.000308	0.002283	0.017755	0.791994	-1.127321	0.949828	-0.245702	-0.026043	-0.191777
7939	1.418327	-4.474521	8.604641	0.038331	-0.006740	-0.013555	0.017228	0.790876	-1.126813	0.949959	-0.245012	-0.026424	-0.191959
7940	1.403067	-4.440816	8.589477	0.009597	0.007242	-0.013554	0.016964	0.790633	-1.128162	0.949885	-0.244817	-0.026337	-0.192588
7941	1.393774	-4.455545	8.623000	0.011285	0.014237	-0.008197	0.018023	0.791004	-1.127087	0.949915	-0.244561	-0.026188	-0.192785
7942	1.364723	-4.460930	8.598080	0.005098	0.001890	-0.014477	0.016967	0.789327	-1.126053	0.949812	-0.244472	-0.026190	-0.193405
7943	1.398522	-4.450604	8.623109	0.007432	-0.000194	-0.001230	0.017627	0.790470	-1.127771	0.949842	-0.244349	-0.026264	-0.193400
7944	1.374620	-4.468030	8.617693	0.000234	-0.000256	-0.001247	0.017626	0.790910	-1.128698	0.949768	-0.244367	-0.026228	-0.193746
7945	1.390848	-4.428896	8.632338	0.001660	0.001186	0.012906	0.018028	0.789641	-1.128609	0.949826	-0.244354	-0.026182	-0.193483
7946	1.383196	-4.412045	8.617534	0.006823	-0.009614	0.019927	0.017491	0.791596	-1.128003	0.949853	-0.244295	-0.026235	-0.193419
7947	1.421294	-4.377370	8.623255	0.004294	-0.002389	0.014651	0.016831	0.790482	-1.127493	0.949930	-0.244243	-0.026259	-0.193104
7948	1.441846	-4.435254	8.626729	-0.001499	-0.000200	-0.003921	0.017757	0.791308	-1.127881	0.949833	-0.244293	-0.026223	-0.193523
7949	1.398368	-4.436038	8.666320	-0.001690	-0.000378	0.003159	0.019090	0.789359	-1.129571	0.949837	-0.244339	-0.026243	-0.193440
7950	1.339605	-4.407978	8.652270	0.027180	-0.000075	0.000611	0.018288	0.791612	-1.129489	0.949889	-0.243848	-0.026282	-0.193799
7951	1.388358	-4.436231	8.564921	-0.000482	-0.002696	0.025254	0.018958	0.789058	-1.128504	0.949985	-0.243890	-0.026240	-0.193283
7952	1.421743	-4.396779	8.642672	-0.009126	0.004654	0.012886	0.018562	0.788046	-1.126650	0.949924	-0.244074	-0.026007	-0.193383
7953	1.441905	-4.440109	8.614733	0.005639	0.001572	-0.001234	0.019616	0.790023	-1.122434	0.949949	-0.243968	-0.026039	-0.193389
7954	1.419474	-4.411389	8.599386	-0.010520	0.010325	-0.001225	0.018559	0.788981	-1.124739	0.949810	-0.244152	-0.025739	-0.193875
7955	1.417785	-4.440543	8.647694	-0.015771	0.012191	-0.006534	0.019088	0.789191	-1.122186	0.949716	-0.244408	-0.025514	-0.194046
7956	1.409105	-4.377594	8.598813	-0.004589	0.013523	-0.020635	0.018559	0.789294	-1.126207	0.949546	-0.244454	-0.025287	-0.194848
7957	1.411170	-4.358136	8.608357	-0.026248	0.010631	-0.018955	0.018292	0.789865	-1.126455	0.949351	-0.244904	-0.025113	-0.195253
7958	1.397843	-4.416634	8.622831	-0.026791	0.004810	0.000461	0.018820	0.790868	-1.128041	0.949156	-0.245415	-0.024869	-0.195592
7959	1.388729	-4.441070	8.651620	-0.030912	0.015749	-0.011857	0.018155	0.791448	-1.128284	0.948968	-0.245935	-0.024544	-0.195889
7960	1.383306	-4.402323	8.713743	-0.014080	0.010340	-0.002999	0.019217	0.791114	-1.126963	0.948814	-0.246182	-0.024250	-0.196362
7961	1.363815	-4.412397	8.616941	0.005418	-0.005722	0.005807	0.018817	0.791654	-1.125732	0.948866	-0.246098	-0.024388	-0.196201
7962	1.383103	-4.416908	8.557393	-0.024938	0.004867	-0.001296	0.018945	0.793191	-1.125818	0.948643	-0.246576	-0.024122	-0.196710
7963	1.413552	-4.469747	8.657413	-0.012250	0.005065	-0.004798	0.020538	0.792770	-1.127329	0.948571	-0.246778	-0.024039	-0.196812
7964	1.379561	-4.465508	8.663558	0.003973	0.015844	-0.003787	0.020009	0.792053	-1.126002	0.948500	-0.246661	-0.023707	-0.197344
7965	1.360026	-4.470726	8.583568	0.010776	0.004902	0.009432	0.019744	0.792095	-1.127610	0.948598	-0.246432	-0.023646	-0.197165
7966	1.393458	-4.445846	8.584406	0.003855	0.009532	-0.000293	0.021072	0.791148	-1.124161	0.948522	-0.246345	-0.023399	-0.197668
7967	1.379580	-4.475224	8.608272	-0.005109	0.001521	-0.003021	0.021076	0.790048	-1.125003	0.948491	-0.246424	-0.023401	-0.197716
7968	1.316782	-4.495789	8.543919	-0.014354	-0.002338	0.005782	0.020407	0.791347	-1.119982	0.948344	-0.246733	-0.023277	-0.198055
7969	1.292866	-4.501070	8.610620	-0.023555	-0.004368	0.012817	0.020672	0.791621	-1.119976	0.948282	-0.247193	-0.023234	-0.197780
7970	1.283457	-4.520664	8.576781	-0.016672	-0.012575	0.023398	0.021200	0.792149	-1.119159	0.948211	-0.247591	-0.023236	-0.197623
7971	1.391435	-4.475017	8.526796	-0.052989	-0.010512	0.035650	0.021193	0.795054	-1.123904	0.948090	-0.248646	-0.023077	-0.196898
7972	1.433937	-4.515494	8.684859	-0.035087	-0.008665	0.039243	0.021989	0.794999	-1.122302	0.948006	-0.249383	-0.022873	-0.196390
7973	1.424963	-4.561784	8.619945	-0.014517	-0.006018	0.011039	0.021327	0.794470	-1.122983	0.947980	-0.249678	-0.022906	-0.196137
7974	1.423841	-4.513262	8.571404	0.004793	-0.009019	-0.004833	0.021323	0.795834	-1.121462	0.947891	-0.249643	-0.023045	-0.196598
7975	1.418565	-4.489082	8.587910	0.002763	0.014603	-0.025907	0.023176	0.796891	-1.120643	0.947815	-0.249511	-0.022943	-0.197141
7976	1.418696	-4.503650	8.537477	-0.003841	0.020405	-0.047106	0.021855	0.795561	-1.122283	0.947539	-0.249503	-0.022714	-0.198501
7977	1.399712	-4.518555	8.570704	-0.050212	0.031034	-0.061325	0.021188	0.796663	-1.120896	0.947063	-0.250292	-0.022269	-0.199822
7978	1.337826	-4.558912	8.665558	-0.012110	0.031677	-0.071716	0.020248	0.797357	-1.118652	0.946639	-0.250385	-0.021908	-0.201748
7979	1.259534	-4.540926	8.542671	-0.005340	0.018041	-0.057618	0.020243	0.799040	-1.118867	0.946394	-0.250375	-0.021863	-0.202911
7980	1.304777	-4.491552	8.601454	-0.022871	0.016675	-0.008186	0.020508	0.799001	-1.117392	0.946168	-0.250759	-0.021430	-0.203534
7981	1.376817	-4.584916	8.570671	-0.002408	0.005117	-0.001135	0.019978	0.799077	-1.120206	0.946162	-0.250769	-0.021355	-0.203561
7982	1.342208	-4.546703	8.595798	0.012446	0.001291	0.014806	0.019976	0.799630	-1.119920	0.946200	-0.250556	-0.021243	-0.203656
7983	1.371774	-4.577320	8.560662	0.001618	-0.000641	0.014675	0.020652	0.798355	-1.120970	0.946276	-0.250520	-0.021212	-0.203352
7984	1.371965	-4.584597	8.575165	0.015842	-0.007765	0.019978	0.020385	0.798938	-1.121755	0.946353	-0.250282	-0.021265	-0.203281
7985	1.381222	-4.565012	8.560860	0.024924	-0.004956	0.017370	0.020920	0.797523	-1.121537	0.946553	-0.249826	-0.021397	-0.202895
7986	1.376049	-4.557829	8.502879	0.018735	-0.007567	0.012915	0.020923	0.796368	-1.119962	0.946609	-0.249529	-0.021484	-0.202990
7987	1.425862	-4.615176	8.567422	-0.025253	0.006336	0.011088	0.021318	0.797486	-1.120334	0.946537	-0.249980	-0.021231	-0.202799
7988	1.400794	-4.571937	8.575954	-0.002379	0.001565	-0.003896	0.021317	0.797930	-1.121395	0.946431	-0.250038	-0.021155	-0.203227
7989	1.409084	-4.506250	8.546829	-0.008526	0.009624	-0.008288	0.021844	0.799036	-1.121365	0.946365	-0.250150	-0.021007	-0.203414
7990	1.452196	-4.478766	8.559979	-0.013593	0.021405	-0.018849	0.021579	0.798750	-1.120834	0.946146	-0.250334	-0.020579	-0.204247
7991	1.419641	-4.544894	8.576328	-0.033128	0.026791	-0.027707	0.021575	0.800135	-1.120252	0.945884	-0.250832	-0.020107	-0.204898
7992	1.400579	-4.557374	8.599908	-0.020404	0.018160	-0.033907	0.021572	0.800934	-1.118480	0.945560	-0.251151	-0.019781	-0.206030
7993	1.404832	-4.514001	8.681717	0.017334	0.006965	-0.032900	0.021830	0.800535	-1.118568	0.945520	-0.250771	-0.019920	-0.206661
7994	1.366647	-4.565684	8.541330	0.044839	0.000615	-0.018695	0.021170	0.799752	-1.120333	0.945562	-0.249936	-0.020100	-0.207463
7995	1.385883	-4.558053	8.541862	0.024243	0.012934	-0.020453	0.022226	0.801377	-1.119084	0.945609	-0.249407	-0.020092	-0.207885
7996	1.342583	-4.568544	8.576718	0.020235	-0.004299	-0.008190	0.020771	0.800043	-1.120453	0.945559	-0.249063	-0.020201	-0.208512
7997	1.236220	-4.580183	8.585577	0.015525	0.000770	0.000692	0.021833	0.799730	-1.120072	0.945646	-0.248759	-0.020274	-0.208475
7998	1.342409	-4.568554	8.521352	0.021151	-0.007769	0.024503	0.021563	0.801234	-1.118274	0.945734	-0.248426	-0.020289	-0.208471
7999	1.337113	-4.534659	8.593143	-0.006413	-0.006745	0.045639	0.021695	0.801514	-1.118401	0.945895	-0.248590	-0.020186	-0.207553
8000	1.372800	-4.509743	8.541097	-0.008405	-0.013136	0.051773	0.022230	0.799657	-1.117257	0.945981	-0.248845	-0.020084	-0.206865
8001	1.405147	-4.535846	8.643380	-0.013721	-0.013977	0.048206	0.023293	0.799558	-1.120095	0.946111	-0.249178	-0.020076	-0.205866
8002	1.425769	-4.474787	8.653180	0.018672	-0.029640	0.045548	0.023034	0.797641	-1.121631	0.946310	-0.248984	-0.020442	-0.205149
8003	1.448232	-4.518079	8.586801	0.031041	-0.024444	0.055343	0.023171	0.796645	-1.127175	0.946686	-0.248513	-0.020786	-0.203946
8004	1.475809	-4.449617	8.543804	0.019317	-0.007795	0.025346	0.023699	0.797426	-1.125140	0.946779	-0.248213	-0.020801	-0.203879
8005	1.488411	-4.483378	8.484271	-0.005417	-0.000498	0.009402	0.024764	0.796451	-1.126393	0.946795	-0.248316	-0.020781	-0.203682
8006	1.428709	-4.513580	8.571725	-0.038450	0.018009	-0.031238	0.025561	0.795637	-1.122128	0.946411	-0.248978	-0.020390	-0.204696
8007	1.366000	-4.519567	8.627614	0.001200	0.020160	-0.032856	0.024491	0.798322	-1.122298	0.946295	-0.248854	-0.020217	-0.205400
8008	1.336988	-4.532236	8.569052	-0.016904	0.016361	-0.029392	0.024628	0.797092	-1.123683	0.946004	-0.249116	-0.019913	-0.206447
8009	1.341034	-4.486039	8.607339	-0.011139	0.020296	-0.042614	0.025425	0.796952	-1.124503	0.945786	-0.249219	-0.019734	-0.207341
8010	1.322028	-4.500945	8.633346	-0.010105	0.012514	-0.015250	0.024883	0.800902	-1.125446	0.945580	-0.249374	-0.019454	-0.208118
8011	1.273926	-4.528525	8.574309	-0.005055	-0.009026	-0.005634	0.025016	0.800260	-1.121974	0.945533	-0.249496	-0.019665	-0.208163
8012	1.283615	-4.521062	8.620283	-0.012739	-0.005991	0.012924	0.024221	0.799993	-1.121704	0.945434	-0.249788	-0.019596	-0.208270
8013	1.366241	-4.543844	8.550781	-0.023525	0.006324	0.014721	0.025547	0.799737	-1.117965	0.945387	-0.250202	-0.019334	-0.208012
8014	1.447799	-4.498670	8.572199	-0.029334	0.001429	-0.004798	0.025011	0.801213	-1.114686	0.945126	-0.250770	-0.019135	-0.208531
8015	1.425124	-4.576757	8.572092	-0.016446	0.001797	-0.015356	0.024877	0.801502	-1.114944	0.944986	-0.251058	-0.019143	-0.208818
8016	1.371841	-4.577724	8.575278	-0.011764	0.010854	-0.020576	0.023950	0.801645	-1.120304	0.944781	-0.251246	-0.018956	-0.209533
8017	1.380802	-4.538721	8.589701	0.000926	0.005737	-0.024994	0.023680	0.803334	-1.120516	0.944690	-0.251184	-0.019011	-0.210015
8018	1.336149	-4.490987	8.563901	0.006066	0.005536	-0.015246	0.024210	0.803091	-1.116498	0.944553	-0.251063	-0.018923	-0.210782
8019	1.313803	-4.583631	8.575949	-0.006742	-0.000082	-0.008241	0.024474	0.803364	-1.116493	0.944492	-0.251175	-0.018968	-0.210920
8020	1.316535	-4.607862	8.520855	-0.012500	-0.018174	0.002236	0.025138	0.803216	-1.116774	0.944361	-0.251508	-0.019203	-0.211086
8021	1.345120	-4.568495	8.612901	-0.012800	0.001036	0.016493	0.025141	0.802569	-1.119079	0.944374	-0.251740	-0.019073	-0.210764
8022	1.343021	-4.597670	8.531219	-0.007282	0.004723	0.013002	0.024610	0.802578	-1.118938	0.944328	-0.251882	-0.018849	-0.210819
8023	1.366215	-4.553562	8.481050	-0.021435	0.017226	0.005959	0.025402	0.803911	-1.116889	0.944259	-0.252206	-0.018428	-0.210780
8024	1.461068	-4.556686	8.570637	-0.024010	0.004942	-0.001223	0.025135	0.804473	-1.116733	0.944059	-0.252658	-0.018189	-0.211154
8025	1.385712	-4.548346	8.549006	-0.031727	0.015846	-0.013538	0.025927	0.805859	-1.116967	0.943854	-0.253174	-0.017854	-0.211481
8026	1.352740	-4.582919	8.632499	0.002829	0.012929	-0.027587	0.026460	0.804875	-1.117273	0.943694	-0.253075	-0.017727	-0.212322
8027	1.351630	-4.544112	8.526265	0.013309	-0.006762	-0.018838	0.026454	0.806664	-1.116007	0.943687	-0.252831	-0.018035	-0.212618
8028	1.386255	-4.577466	8.537207	-0.017958	-0.004100	0.006713	0.026857	0.805474	-1.119409	0.943561	-0.253209	-0.017968	-0.212731
8029	1.421260	-4.622945	8.591578	0.011059	0.008745	0.000690	0.026322	0.806862	-1.118418	0.943631	-0.252949	-0.017877	-0.212739
8030	1.383556	-4.689177	8.511490	0.016807	-0.005064	-0.014397	0.026326	0.805762	-1.119260	0.943567	-0.252669	-0.018055	-0.213338
8031	1.344542	-4.675320	8.522223	0.019119	-0.012487	-0.001168	0.025798	0.804325	-1.117015	0.943660	-0.252354	-0.018405	-0.213269
8032	1.310387	-4.661373	8.537919	0.023341	-0.010938	0.009471	0.025001	0.804786	-1.118066	0.943724	-0.251985	-0.018596	-0.213409
8033	1.380097	-4.533900	8.397084	-0.022750	0.008805	-0.013551	0.025661	0.806160	-1.117626	0.943559	-0.252369	-0.018425	-0.213696
8034	1.399156	-4.499558	8.510538	-0.081016	0.028958	0.014678	0.026453	0.807396	-1.117462	0.943172	-0.253797	-0.017438	-0.213800
8035	1.387441	-4.616269	8.667513	-0.048128	0.013758	-0.006531	0.026581	0.808918	-1.116877	0.942910	-0.254637	-0.017031	-0.213988
8036	1.329800	-4.656162	8.579394	-0.019432	-0.000276	-0.004746	0.028041	0.808290	-1.115301	0.942735	-0.255021	-0.016951	-0.214308
8037	1.303465	-4.557122	8.539327	0.000879	-0.008378	0.042125	0.026713	0.808721	-1.114466	0.942924	-0.255045	-0.016920	-0.213448
8038	1.405758	-4.577108	8.576314	-0.010201	-0.022884	0.049931	0.027902	0.810714	-1.117238	0.943007	-0.255371	-0.017009	-0.212685
8039	1.460747	-4.561561	8.438279	-0.006436	-0.024477	0.043735	0.028175	0.808205	-1.117859	0.943158	-0.255599	-0.017248	-0.211717
8040	1.460076	-4.629526	8.563934	-0.027834	-0.004987	0.039372	0.028970	0.808460	-1.117591	0.943137	-0.256175	-0.017010	-0.211134
8041	1.474534	-4.614692	8.631661	0.008212	-0.007341	0.003218	0.028701	0.809536	-1.115403	0.943197	-0.256038	-0.017202	-0.211016
8042	1.401016	-4.594193	8.501681	0.020150	0.007128	-0.002823	0.030294	0.809196	-1.114357	0.943204	-0.255647	-0.017102	-0.211466
8043	1.366871	-4.587534	8.474107	0.002872	0.009414	-0.029377	0.029367	0.808998	-1.117041	0.943105	-0.255526	-0.017125	-0.212050
8044	1.363615	-4.665268	8.486628	-0.023223	0.009194	-0.029456	0.029372	0.807358	-1.118706	0.942828	-0.255931	-0.016998	-0.212804
8045	1.315052	-4.656437	8.511548	-0.024282	0.005496	-0.024169	0.028570	0.809296	-1.117022	0.942610	-0.256343	-0.016950	-0.213278
8046	1.350984	-4.626650	8.567786	-0.008508	0.007017	-0.008207	0.028834	0.809551	-1.116211	0.942467	-0.256489	-0.016784	-0.213745
8047	1.373271	-4.655377	8.537396	0.000143	-0.008286	0.002328	0.028169	0.810094	-1.114842	0.942483	-0.256506	-0.016962	-0.213640
8048	1.325130	-4.675673	8.512002	0.008858	-0.009369	0.012970	0.030025	0.810639	-1.116055	0.942517	-0.256402	-0.017073	-0.213609
8049	1.334748	-4.665785	8.550735	0.015331	-0.011804	0.005898	0.029232	0.809551	-1.116619	0.942625	-0.256149	-0.017360	-0.213412
8050	1.348609	-4.641266	8.490800	0.022862	-0.013156	0.027129	0.029499	0.808998	-1.117177	0.942793	-0.255802	-0.017534	-0.213072
8051	1.334878	-4.685210	8.469048	-0.006074	-0.013531	0.032345	0.029234	0.809004	-1.117174	0.942902	-0.255972	-0.017625	-0.212375
8052	1.421438	-4.644797	8.509911	-0.011188	-0.000902	0.023548	0.029235	0.808430	-1.116520	0.942890	-0.256213	-0.017447	-0.212152
8053	1.406743	-4.645069	8.458915	-0.019616	-0.011074	0.000474	0.029768	0.807500	-1.113061	0.942795	-0.256617	-0.017600	-0.212074
8054	1.425569	-4.605882	8.528999	-0.031148	0.001388	-0.003910	0.029760	0.809833	-1.111105	0.942559	-0.257216	-0.017429	-0.212411
8055	1.372908	-4.631106	8.575714	-0.020784	0.005444	-0.020637	0.029894	0.809557	-1.111384	0.942374	-0.257561	-0.017376	-0.212816
8056	1.381984	-4.587240	8.657498	0.000443	0.008831	-0.006410	0.029496	0.809748	-1.113255	0.942308	-0.257530	-0.017230	-0.213159
8057	1.392888	-4.662301	8.566935	0.055759	-0.005326	0.009590	0.028967	0.809074	-1.113808	0.942643	-0.256483	-0.017551	-0.212914
8058	1.336601	-4.646338	8.492877	0.039526	-0.009045	0.010412	0.030430	0.807947	-1.114936	0.942821	-0.255798	-0.017797	-0.212929
8059	1.348147	-4.617000	8.497824	0.016157	-0.018064	0.007625	0.029902	0.807139	-1.115762	0.942940	-0.255551	-0.018196	-0.212668
8060	1.362750	-4.621591	8.488679	0.008431	-0.009763	0.028869	0.029900	0.807974	-1.115601	0.943045	-0.255462	-0.018239	-0.212304
8061	1.421441	-4.647226	8.495487	-0.019689	0.004798	0.005876	0.030168	0.806853	-1.115775	0.942980	-0.255795	-0.018065	-0.212206
8062	1.420404	-4.586555	8.550358	-0.006158	0.014634	-0.027617	0.030438	0.805784	-1.118231	0.942806	-0.255855	-0.017907	-0.212917
8063	1.357351	-4.577985	8.589277	0.002004	0.012156	0.003348	0.030566	0.805953	-1.107341	0.942846	-0.255741	-0.017700	-0.212897
8064	1.363170	-4.636143	8.529720	0.004900	0.007041	-0.004630	0.031363	0.805628	-1.106151	0.942779	-0.255637	-0.017562	-0.213328
8065	1.333748	-4.617256	8.540709	0.001678	0.006531	0.014812	0.031366	0.804824	-1.107655	0.942864	-0.255557	-0.017398	-0.213063
8066	1.362485	-4.597314	8.558290	0.012151	-0.002530	0.025388	0.030306	0.805322	-1.116228	0.943001	-0.255363	-0.017368	-0.212692
8067	1.416986	-4.669155	8.481073	0.019918	-0.003718	0.004180	0.031100	0.805857	-1.115952	0.943129	-0.254980	-0.017531	-0.212568
8068	1.353120	-4.621763	8.507641	-0.001581	-0.002035	0.000598	0.031236	0.804712	-1.114915	0.943074	-0.255036	-0.017540	-0.212744
8069	1.363166	-4.626427	8.589822	0.001911	0.006755	0.005966	0.030177	0.803891	-1.114660	0.943122	-0.254948	-0.017418	-0.212646
8070	1.339046	-4.646293	8.500173	0.009592	0.007253	-0.011680	0.032161	0.805809	-1.114890	0.943073	-0.254749	-0.017360	-0.213107
8071	1.362417	-4.597318	8.536625	-0.005089	0.008649	-0.001116	0.031239	0.803898	-1.116016	0.943056	-0.254784	-0.017207	-0.213154
8072	1.368701	-4.670025	8.532553	0.014887	0.005434	-0.008145	0.031243	0.802196	-1.114995	0.943061	-0.254493	-0.017205	-0.213476
8073	1.324452	-4.641702	8.511725	-0.001129	0.009006	-0.014352	0.030974	0.804144	-1.120440	0.943008	-0.254450	-0.017127	-0.213773
8074	1.348421	-4.616985	8.584484	0.002021	-0.000225	0.000620	0.030707	0.805050	-1.123096	0.942983	-0.254429	-0.017131	-0.213907
8075	1.333315	-4.597847	8.526108	0.007614	0.010618	-0.004593	0.031236	0.805560	-1.121473	0.943016	-0.254216	-0.017009	-0.214024
8076	1.327764	-4.566394	8.501631	0.002215	0.010572	-0.004610	0.032032	0.804703	-1.115327	0.942955	-0.254145	-0.016816	-0.214389
8077	1.348375	-4.616988	8.570041	-0.008626	0.012218	-0.002869	0.031503	0.804302	-1.115603	0.942914	-0.254231	-0.016584	-0.214486
8078	1.338689	-4.607447	8.632253	0.013033	-0.004359	-0.008212	0.031632	0.805587	-1.116907	0.942901	-0.254017	-0.016753	-0.214784
8079	1.298456	-4.559647	8.471797	0.012693	0.001505	0.005981	0.032168	0.803771	-1.117509	0.943003	-0.253748	-0.016767	-0.214652
8080	1.361850	-4.568199	8.541202	-0.022219	0.011187	0.034208	0.032164	0.805144	-1.116390	0.943003	-0.254146	-0.016281	-0.214220
8081	1.420757	-4.596252	8.600988	-0.006864	-0.005497	-0.004763	0.032958	0.805715	-1.117725	0.942957	-0.254270	-0.016401	-0.214264
8082	1.366726	-4.568110	8.550979	0.011565	0.005671	-0.018767	0.031501	0.805201	-1.118262	0.942902	-0.254038	-0.016436	-0.214782
8083	1.357678	-4.597400	8.570178	0.002266	0.001774	-0.008209	0.032433	0.804382	-1.120046	0.942891	-0.253956	-0.016476	-0.214925
8084	1.304111	-4.588665	8.544398	0.000152	-0.010934	0.001440	0.032168	0.804430	-1.121923	0.942867	-0.254016	-0.016683	-0.214942
8085	1.308744	-4.576443	8.554076	-0.001207	-0.001683	-0.013537	0.033489	0.806022	-1.119468	0.942815	-0.254010	-0.016797	-0.215168
8086	1.336217	-4.617210	8.555227	0.012665	0.001487	0.006857	0.032166	0.804320	-1.117088	0.942867	-0.253784	-0.016778	-0.215208
8087	1.344663	-4.675313	8.560739	0.016448	-0.005396	-0.001132	0.031235	0.805180	-1.117050	0.942956	-0.253468	-0.016974	-0.215174
8088	1.278935	-4.652226	8.611502	0.029375	0.000327	-0.012535	0.032834	0.802713	-1.114728	0.943010	-0.252925	-0.017149	-0.215561
8089	1.309922	-4.634678	8.559366	0.038195	-0.003307	-0.006349	0.031235	0.805016	-1.115980	0.943187	-0.252190	-0.017419	-0.215627
8090	1.191065	-4.772783	8.417155	0.026501	-0.007806	0.027216	0.031508	0.802476	-1.115258	0.943389	-0.251750	-0.017528	-0.215250
8091	1.203668	-4.774967	8.557164	0.026238	-0.011578	0.036026	0.031641	0.802881	-1.120891	0.943682	-0.251303	-0.017675	-0.214472
8092	1.348558	-4.864574	8.598391	0.042554	-0.017465	0.064301	0.033372	0.800897	-1.121512	0.944129	-0.250614	-0.017861	-0.213295
8093	1.248422	-4.749908	8.308022	0.019915	-0.021355	0.069534	0.033503	0.801110	-1.118685	0.944523	-0.250358	-0.017990	-0.211834
8094	1.393633	-4.732704	8.358080	-0.023428	-0.012876	0.143681	0.033510	0.798874	-1.118756	0.944962	-0.250923	-0.017402	-0.209240
8095	1.511993	-4.686845	8.527449	-0.023931	-0.031908	0.158555	0.037219	0.800728	-1.117933	0.945492	-0.251581	-0.017105	-0.206058
8096	1.504743	-4.701550	8.440685	0.030082	-0.055351	0.154158	0.038423	0.797378	-1.119398	0.946210	-0.251308	-0.017486	-0.203038
8097	1.498331	-4.623991	8.435089	0.046356	-0.058683	0.150650	0.040283	0.796832	-1.121856	0.947028	-0.250749	-0.018037	-0.199846
8098	1.385257	-4.543512	8.435826	0.053096	-0.066139	0.166558	0.040821	0.794286	-1.121137	0.947866	-0.250085	-0.018626	-0.196622
8099	1.346387	-4.529647	8.492297	0.047369	-0.059404	0.179851	0.044011	0.792270	-1.121776	0.948779	-0.249514	-0.019055	-0.192870
8100	1.419843	-4.542861	8.648698	0.033432	-0.053762	0.163027	0.046141	0.790174	-1.124018	0.949496	-0.249165	-0.019362	-0.189734
8101	1.376090	-4.548518	8.570374	0.039206	-0.040100	0.151651	0.046150	0.787288	-1.126261	0.950244	-0.248657	-0.019542	-0.186615
8102	1.370657	-4.514630	8.598836	0.054654	-0.031028	0.113741	0.049342	0.784889	-1.128525	0.950870	-0.247795	-0.019737	-0.184537
8103	1.321602	-4.481535	8.621151	0.053616	-0.049809	0.081800	0.049344	0.784522	-1.130821	0.951413	-0.247013	-0.020508	-0.182692
8104	1.199419	-4.442495	8.544898	0.018826	-0.055196	0.035711	0.050148	0.781734	-1.131995	0.951562	-0.246889	-0.021422	-0.181980
8105	1.192168	-4.323686	8.534151	-0.028236	-0.008911	0.053538	0.050941	0.782858	-1.133043	0.951613	-0.247495	-0.021253	-0.180908
8106	1.208853	-4.405897	8.694144	-0.070581	-0.006696	0.021588	0.051203	0.783605	-1.129259	0.951302	-0.248887	-0.021009	-0.180663
8107	1.031965	-4.282881	8.707045	-0.059927	-0.006748	0.026959	0.051725	0.786363	-1.128102	0.951102	-0.250057	-0.020808	-0.180119
8108	1.134228	-4.290724	8.811335	-0.052759	0.009236	0.030596	0.051993	0.785999	-1.130805	0.950932	-0.251054	-0.020302	-0.179690
8109	1.179654	-4.362709	8.928807	-0.013617	0.014466	0.048424	0.053980	0.786613	-1.129061	0.951055	-0.251247	-0.019753	-0.178825
8110	1.204958	-4.425367	8.872289	0.059740	0.012792	-0.002635	0.054111	0.787157	-1.128507	0.951314	-0.250080	-0.019726	-0.179088
8111	1.186148	-4.483986	8.684408	0.085721	0.026104	-0.028980	0.053592	0.783566	-1.129960	0.951664	-0.248295	-0.019698	-0.179715
8112	1.123616	-4.523970	8.581698	0.090025	0.023233	-0.055489	0.054256	0.783302	-1.131320	0.951885	-0.246491	-0.019850	-0.181004
8113	1.082771	-4.447053	8.411375	0.025326	0.031618	-0.057397	0.053728	0.782515	-1.133086	0.951830	-0.245825	-0.019632	-0.182219
8114	1.226376	-4.458998	8.536222	-0.052101	0.040754	-0.021368	0.054788	0.782895	-1.132414	0.951493	-0.246674	-0.018787	-0.182922
8115	1.192122	-4.551852	8.612894	-0.078089	0.033554	-0.026790	0.055311	0.785511	-1.131127	0.951037	-0.247983	-0.018004	-0.183602
8116	1.160837	-4.562129	8.616826	-0.061204	0.029015	-0.053282	0.054508	0.787418	-1.128100	0.950527	-0.249034	-0.017505	-0.184860
8117	1.191426	-4.503307	8.699159	-0.047153	0.042990	-0.038130	0.054505	0.788552	-1.128736	0.950182	-0.249712	-0.016711	-0.185791
8118	1.186311	-4.493693	8.674859	-0.011459	0.027957	-0.029272	0.055567	0.788376	-1.128216	0.950009	-0.249830	-0.016301	-0.186554
8119	1.196536	-4.546928	8.507085	-0.039837	0.013039	-0.047134	0.053440	0.789846	-1.129220	0.949655	-0.250474	-0.016148	-0.187504
8120	1.192389	-4.571270	8.574537	-0.047970	0.027109	-0.043533	0.054493	0.792264	-1.125929	0.949240	-0.251283	-0.015686	-0.188556
8121	1.180207	-4.552061	8.675112	-0.026878	0.017035	-0.060329	0.054498	0.790733	-1.126247	0.948900	-0.251660	-0.015572	-0.189771
8122	1.111534	-4.645556	8.591872	0.008666	0.013353	-0.043423	0.053168	0.791431	-1.124865	0.948766	-0.251444	-0.015589	-0.190722
8123	1.121502	-4.541001	8.572134	0.007825	0.005492	-0.013423	0.052501	0.792850	-1.125081	0.948775	-0.251220	-0.015583	-0.190976
8124	1.187979	-4.585909	8.620245	0.006361	-0.003055	-0.027642	0.052764	0.793518	-1.123988	0.948679	-0.251117	-0.015816	-0.191570
8125	1.139321	-4.586800	8.553770	0.027153	0.006048	-0.029274	0.051434	0.794532	-1.124209	0.948723	-0.250518	-0.015951	-0.192120
8126	1.071124	-4.563759	8.590015	0.030015	0.000909	-0.036357	0.051442	0.792351	-1.126698	0.948716	-0.249947	-0.016248	-0.192873
8127	1.046959	-4.564196	8.608533	0.066791	-0.013998	-0.068159	0.047427	0.804244	-1.129094	0.948801	-0.248659	-0.017101	-0.194044
8128	1.125612	-4.402579	8.446053	0.015231	-0.001340	-0.022288	0.046503	0.802929	-1.131813	0.948760	-0.248383	-0.017299	-0.194579
8129	1.206457	-4.541883	8.610852	-0.012507	-0.007555	0.004092	0.046104	0.803211	-1.131531	0.948732	-0.248598	-0.017358	-0.194437
8130	1.115612	-4.587212	8.716721	0.020857	-0.034605	0.030565	0.045977	0.801689	-1.132116	0.948926	-0.248361	-0.017964	-0.193734
8131	1.089257	-4.510034	8.532399	0.037134	-0.042272	0.094228	0.048134	0.789513	-1.127691	0.949480	-0.247800	-0.018419	-0.191688
8132	1.065401	-4.515312	8.618359	0.010052	-0.020333	0.168549	0.049194	0.789942	-1.129168	0.950153	-0.247761	-0.018035	-0.188410
8133	1.306323	-4.685711	8.631850	0.040919	-0.063298	0.083453	0.050398	0.786357	-1.126474	0.950665	-0.247202	-0.018953	-0.186460
8134	1.246606	-4.628551	8.499609	0.045436	-0.047483	-0.015434	0.049603	0.785968	-1.127015	0.950798	-0.246523	-0.020121	-0.186562
8135	1.228507	-4.551190	8.628448	0.045860	-0.002808	-0.023990	0.047487	0.784251	-1.129330	0.950951	-0.245610	-0.020438	-0.186951
8136	1.268616	-4.501918	8.595609	0.056564	-0.002803	-0.020431	0.045496	0.785074	-1.132775	0.951132	-0.244551	-0.020820	-0.187374
8137	1.230738	-4.556014	8.537087	0.055514	-0.006504	-0.015141	0.045098	0.784804	-1.132779	0.951360	-0.243478	-0.021201	-0.187572
8138	1.297037	-4.472276	8.574594	-0.001577	0.002352	-0.032964	0.044972	0.782710	-1.132845	0.951213	-0.243499	-0.021330	-0.188273
8139	1.327559	-4.534828	8.636177	0.006023	0.013414	-0.046136	0.044574	0.782552	-1.131635	0.951089	-0.243285	-0.021302	-0.189180
8140	1.322123	-4.510656	8.602131	0.023281	0.011933	-0.052279	0.043644	0.782986	-1.131342	0.950989	-0.242789	-0.021432	-0.190302
8141	1.225064	-4.497849	8.642382	0.015464	-0.009955	-0.032974	0.041520	0.783788	-1.133711	0.950947	-0.242496	-0.021820	-0.190840
8142	1.244139	-4.482939	8.638041	0.021968	-0.012311	-0.007335	0.041255	0.783666	-1.134250	0.951001	-0.242136	-0.022189	-0.190986
8143	1.307729	-4.515770	8.616169	0.018228	-0.017782	-0.002973	0.041792	0.781902	-1.137135	0.951081	-0.241839	-0.022591	-0.190914
8144	1.316905	-4.491331	8.606639	0.012465	-0.003169	-0.020582	0.041258	0.783032	-1.137092	0.951044	-0.241619	-0.022816	-0.191352
8145	1.317275	-4.508315	8.616406	0.015409	-0.001147	-0.029401	0.039533	0.783068	-1.136937	0.951015	-0.241308	-0.023019	-0.191864
8146	1.335662	-4.452147	8.655058	0.016919	-0.012018	-0.020632	0.038871	0.782478	-1.134932	0.950989	-0.241037	-0.023424	-0.192284
8147	1.259311	-4.506932	8.686827	0.056537	-0.017871	-0.022295	0.037810	0.782557	-1.137336	0.951175	-0.240015	-0.024068	-0.192560
8148	1.199600	-4.435198	8.648349	0.045560	-0.026099	-0.017067	0.036355	0.781007	-1.135353	0.951290	-0.239256	-0.024831	-0.192842
8149	1.185172	-4.442743	8.635928	0.039927	-0.027197	0.025348	0.035561	0.780509	-1.137242	0.951573	-0.238613	-0.025351	-0.192172
8150	1.132348	-4.465547	8.646514	0.031828	-0.037893	0.023499	0.035562	0.780071	-1.136449	0.951774	-0.238179	-0.026096	-0.191614
8151	1.183399	-4.357820	8.611163	0.012831	-0.049591	0.058713	0.034239	0.779196	-1.139687	0.952042	-0.238157	-0.026766	-0.190211
8152	1.272180	-4.433884	8.619275	-0.009332	-0.023736	0.084430	0.036093	0.780290	-1.140480	0.952289	-0.238485	-0.026801	-0.188553
8153	1.374079	-4.429601	8.684951	-0.009214	-0.043087	0.076326	0.037157	0.779741	-1.141989	0.952516	-0.238870	-0.027179	-0.186856
8154	1.419412	-4.392366	8.695689	0.022366	-0.043677	0.039278	0.036627	0.779480	-1.142259	0.952729	-0.238643	-0.027927	-0.185947
8155	1.464499	-4.352716	8.643820	0.044336	-0.034295	0.027020	0.036625	0.780203	-1.143312	0.953028	-0.237950	-0.028581	-0.185203
8156	1.498650	-4.376379	8.565616	0.006947	-0.039549	0.010951	0.036098	0.778920	-1.141734	0.953058	-0.237985	-0.029322	-0.184887
8157	1.531306	-4.293242	8.688746	-0.021949	-0.006221	0.019900	0.035032	0.780330	-1.141139	0.953028	-0.238450	-0.029242	-0.184455
8158	1.591430	-4.398961	8.643250	0.010156	-0.028466	-0.040266	0.034768	0.780084	-1.142353	0.952890	-0.238353	-0.030028	-0.185166
8159	1.489564	-4.405671	8.572779	-0.006874	0.006796	-0.070128	0.032641	0.781505	-1.141208	0.952603	-0.238435	-0.030195	-0.186506
8160	1.427080	-4.409217	8.715307	0.007720	0.000025	-0.078956	0.031844	0.781979	-1.142797	0.952319	-0.238255	-0.030609	-0.188109
8161	1.410608	-4.460509	8.546700	0.015843	0.001864	-0.078909	0.029455	0.782017	-1.142096	0.952099	-0.237924	-0.030997	-0.189577
8162	1.470162	-4.420598	8.473610	-0.039954	0.011135	-0.077270	0.029981	0.783534	-1.141650	0.951597	-0.238610	-0.031012	-0.191222
8163	1.515550	-4.492585	8.579045	-0.061458	0.022560	-0.079042	0.028388	0.783970	-1.140811	0.951011	-0.239682	-0.030716	-0.192838
8164	1.536503	-4.574738	8.556238	-0.064232	0.048915	-0.139000	0.026791	0.785519	-1.139668	0.950174	-0.240643	-0.030222	-0.195822
8165	1.462719	-4.515389	8.587225	-0.073062	0.046288	-0.179699	0.023992	0.789732	-1.137620	0.949134	-0.241792	-0.029913	-0.199468
8166	1.323360	-4.573746	8.595424	-0.037093	0.028843	-0.181433	0.022790	0.792256	-1.136719	0.948217	-0.242287	-0.030107	-0.203163
8167	1.332372	-4.559031	8.472833	-0.044010	0.041483	-0.155735	0.020927	0.793951	-1.135568	0.947384	-0.242921	-0.029875	-0.206303
8168	1.302052	-4.486753	8.536345	-0.048135	0.031233	-0.138130	0.018929	0.796444	-1.132509	0.946574	-0.243636	-0.029772	-0.209171
8169	1.368929	-4.422418	8.634192	-0.061968	0.026454	-0.093136	0.018127	0.798270	-1.132038	0.945890	-0.244706	-0.029433	-0.211056
8170	1.450556	-4.498608	8.678190	-0.038854	0.037015	-0.080634	0.018913	0.801429	-1.130333	0.945363	-0.245252	-0.028984	-0.212840
8171	1.611560	-4.447150	8.574428	-0.017039	0.011732	-0.093140	0.017984	0.801453	-1.130456	0.944882	-0.245533	-0.029115	-0.214625
8172	1.697932	-4.268375	8.662381	0.032289	0.051855	-0.080380	0.017718	0.801751	-1.130981	0.944704	-0.244669	-0.028685	-0.216446
8173	1.921304	-4.426967	8.564524	0.090708	0.043421	-0.078523	0.016126	0.801917	-1.130554	0.944823	-0.242781	-0.028632	-0.218053
8174	1.785999	-4.497423	8.245588	-0.003370	0.045573	-0.126504	0.015859	0.801847	-1.127194	0.944242	-0.242591	-0.028370	-0.220799
8175	1.695252	-4.275720	8.534784	-0.109409	0.074958	-0.128413	0.015324	0.803688	-1.127666	0.943170	-0.244320	-0.027100	-0.223617
8176	1.980224	-4.275354	8.996038	-0.061356	0.055558	-0.045356	0.016640	0.807310	-1.128372	0.942675	-0.245220	-0.026017	-0.224842
8177	1.895964	-4.556038	8.932989	0.005986	-0.077675	-0.028284	0.015842	0.807902	-1.129016	0.942525	-0.245501	-0.027679	-0.224967
8178	1.750336	-4.332956	8.734279	0.083356	-0.074358	0.007370	0.014917	0.806659	-1.128776	0.942864	-0.244289	-0.029395	-0.224647
8179	1.883948	-4.238298	8.670269	0.172904	-0.089004	0.055266	0.014264	0.803676	-1.132224	0.943887	-0.241509	-0.031629	-0.223050
8180	1.800608	-4.215553	8.513493	0.170692	-0.068177	0.074863	0.013876	0.800541	-1.135411	0.944869	-0.238669	-0.033220	-0.221712
8181	1.885284	-4.320815	8.572246	0.187171	0.004820	0.077134	0.014427	0.794314	-1.138842	0.946088	-0.235212	-0.033654	-0.220138
8182	1.918294	-4.494972	8.716585	0.215668	0.045402	0.027971	0.016693	0.791128	-1.142464	0.947065	-0.230989	-0.033462	-0.220438
8183	1.705031	-4.501274	8.671576	0.315900	0.068611	-0.013954	0.018833	0.786050	-1.148833	0.948472	-0.224762	-0.033688	-0.220791
8184	1.376202	-4.553370	8.575229	0.334998	0.099846	-0.048980	0.018856	0.778583	-1.152566	0.949598	-0.217972	-0.033331	-0.222801
8185	1.484112	-4.362068	8.656527	0.354972	0.130410	0.016666	0.022856	0.772460	-1.157915	0.951259	-0.210760	-0.032412	-0.222790
8186	1.799679	-4.834508	8.912879	0.411335	0.103207	0.058165	0.026877	0.759386	-1.165099	0.953173	-0.202535	-0.031973	-0.222303
8187	1.515604	-4.873692	8.490457	0.405958	0.033958	-0.020904	0.029426	0.750161	-1.167843	0.954682	-0.194809	-0.033255	-0.222544
8188	0.868829	-4.698557	8.137126	0.125137	-0.009556	-0.228794	0.030102	0.746938	-1.174404	0.954103	-0.192325	-0.034901	-0.226894
8189	0.502617	-3.836202	8.119384	-0.034751	0.109587	-0.355796	0.027972	0.749234	-1.174844	0.952368	-0.192479	-0.033996	-0.234074
8190	0.435698	-3.065450	8.679564	-0.362825	0.113765	-0.204767	0.028480	0.756711	-1.172058	0.950050	-0.198726	-0.030953	-0.238654
8191	0.856360	-2.567348	9.978859	-0.463420	0.057275	0.178103	0.026586	0.768367	-1.166153	0.949026	-0.207521	-0.026875	-0.235717
8192	1.975600	-2.923205	10.701878	-0.065173	0.105994	0.504756	0.037450	0.772793	-1.162643	0.951123	-0.208535	-0.022483	-0.226654
8193	2.108461	-2.855306	10.231266	0.376954	-0.039243	0.201069	0.047551	0.766750	-1.165371	0.953549	-0.201687	-0.024091	-0.222457
8194	1.767533	-2.876127	9.571075	0.543827	-0.050402	-0.083061	0.047322	0.755483	-1.173927	0.955155	-0.191519	-0.027729	-0.224122
8195	1.345199	-2.675087	9.089645	0.474133	-0.024353	-0.298732	0.043378	0.744266	-1.180960	0.955561	-0.182396	-0.031485	-0.229440
8196	1.031334	-2.552173	8.698783	0.422316	-0.011994	-0.242161	0.040763	0.732187	-1.188304	0.955765	-0.174258	-0.034445	-0.234437
8197	0.798660	-2.546683	8.720487	0.286328	-0.038755	-0.141924	0.036809	0.724288	-1.193618	0.956062	-0.168830	-0.037023	-0.236795
8198	0.798755	-2.524817	8.888813	0.147841	-0.081199	-0.018863	0.033761	0.722613	-1.190680	0.956335	-0.166399	-0.039330	-0.237042
8199	1.078656	-2.684785	9.033400	0.002726	-0.139093	0.080154	0.031778	0.720443	-1.191667	0.956626	-0.167009	-0.041707	-0.235021
8200	1.149070	-2.783009	9.224046	0.013108	-0.180203	0.020674	0.028467	0.718875	-1.193157	0.956584	-0.167641	-0.045169	-0.234101
8201	1.038868	-2.850954	9.192464	0.030598	-0.224873	-0.034261	0.019706	0.718552	-1.200548	0.956335	-0.168005	-0.049672	-0.233947
8202	1.031242	-2.996764	8.926153	-0.013318	-0.274684	-0.048849	0.013605	0.717563	-1.200106	0.955756	-0.169512	-0.055055	-0.234018
8203	0.705172	-3.405620	8.984221	-0.136071	-0.245164	-0.063103	0.004706	0.720763	-1.202724	0.954741	-0.173133	-0.059199	-0.234499
8204	0.578239	-3.592397	9.046724	-0.333867	-0.220211	-0.133372	-0.006332	0.728493	-1.199393	0.952659	-0.180392	-0.062334	-0.236672
8205	1.137006	-3.737496	10.112005	-0.549408	0.113788	-0.263781	-0.009953	0.740604	-1.193183	0.949533	-0.189943	-0.058309	-0.242712
8206	2.381576	-3.879942	10.432886	-0.425155	0.269803	0.232417	-0.004958	0.755174	-1.180812	0.949297	-0.196982	-0.050272	-0.239805
8207	2.239965	-2.950627	8.296158	0.282408	0.242221	-0.281800	0.000475	0.757512	-1.178380	0.949289	-0.190137	-0.047967	-0.245758
8208	2.348575	-2.511691	8.628345	0.281573	0.333366	-0.371445	0.003267	0.755498	-1.178745	0.948765	-0.182804	-0.044451	-0.253875
8209	3.428901	-3.191157	8.796597	-0.121493	0.070414	-0.084627	0.006188	0.754684	-1.176654	0.947965	-0.184652	-0.042738	-0.255811
8210	2.928268	-3.345873	8.897938	-0.087527	0.142502	-0.400445	0.006308	0.758838	-1.174910	0.945660	-0.185251	-0.041092	-0.264046
8211	2.362086	-3.113386	9.105068	-0.162065	0.089082	-0.855328	-0.002976	0.757572	-1.177531	0.940478	-0.187114	-0.041716	-0.280623
8212	2.111258	-2.739300	8.776827	-0.206313	0.031051	-0.825732	-0.014021	0.767833	-1.174791	0.934960	-0.190120	-0.043096	-0.296389
8213	2.088406	-2.763959	9.057929	-0.177491	0.063634	-0.551369	-0.023345	0.779276	-1.170419	0.931015	-0.192553	-0.042979	-0.307062
8214	2.362067	-2.938579	9.435913	0.002375	0.081226	-0.409302	-0.027873	0.784337	-1.166979	0.928477	-0.191678	-0.043051	-0.315177
8215	2.427748	-3.265132	8.987878	0.095399	0.060176	-0.389685	-0.030519	0.782082	-1.169709	0.926410	-0.189163	-0.044091	-0.322548
8216	2.199844	-3.286277	8.817369	0.080539	0.123222	-0.428173	-0.035562	0.782323	-1.169106	0.923922	-0.186523	-0.043927	-0.331132
8217	2.146519	-3.309107	8.669078	0.064665	0.181798	-0.429600	-0.039011	0.782189	-1.172028	0.921435	-0.183742	-0.042667	-0.339672
8218	2.026894	-3.357378	8.851110	-0.042613	0.213539	-0.383737	-0.038488	0.784337	-1.168604	0.918724	-0.182771	-0.039840	-0.347783
8219	1.878475	-3.175570	9.042558	-0.066645	0.223391	-0.358975	-0.039425	0.787105	-1.166354	0.916125	-0.182173	-0.036645	-0.355226
8220	1.915563	-3.349679	8.943915	-0.044790	0.160161	-0.311569	-0.038905	0.790228	-1.162765	0.913769	-0.181649	-0.034527	-0.361714
8221	1.670069	-3.446382	8.864902	-0.060717	0.161289	-0.219608	-0.038643	0.791852	-1.166749	0.912052	-0.181489	-0.031980	-0.366334
8222	1.297091	-3.186119	9.039240	-0.087648	0.149562	-0.258600	-0.039178	0.792945	-1.165095	0.909879	-0.181846	-0.029566	-0.371724
8223	1.857034	-3.256022	9.417997	0.064732	0.216188	-0.022660	-0.037725	0.795316	-1.166246	0.910062	-0.179099	-0.026213	-0.372859
8224	2.263936	-3.508382	9.292781	0.300260	0.165031	0.113824	-0.031612	0.792425	-1.168291	0.911944	-0.172485	-0.025028	-0.371458
8225	1.924572	-3.820441	8.822579	0.352225	0.157863	-0.011500	-0.024680	0.782312	-1.173399	0.913115	-0.164987	-0.024827	-0.372000
8226	1.483088	-3.799323	8.813687	0.162469	0.190509	-0.246954	-0.022007	0.775962	-1.173633	0.911832	-0.160500	-0.023385	-0.377168
8227	0.973505	-4.192056	9.181318	-0.066932	0.064689	-0.272230	-0.022540	0.776998	-1.175610	0.909565	-0.161286	-0.022537	-0.382323
8228	0.525894	-4.064217	9.441016	-0.209798	-0.191058	-0.191124	-0.027330	0.780934	-1.171665	0.907314	-0.166494	-0.025059	-0.385270
8229	1.131307	-2.601668	9.345059	0.025053	-0.102954	-0.075969	-0.032782	0.784515	-1.169874	0.906750	-0.166983	-0.027269	-0.386235
8230	1.798605	-2.016682	9.488693	0.202217	0.045395	0.459346	-0.026923	0.778005	-1.172435	0.910927	-0.163230	-0.026498	-0.377976
8231	1.476999	-1.769962	10.497527	-0.299549	0.018728	0.503610	-0.017643	0.780913	-1.174331	0.913703	-0.168903	-0.022164	-0.368953
8232	1.611143	-1.636411	10.847243	-0.238317	0.319684	0.148517	-0.007845	0.787588	-1.170198	0.914082	-0.170979	-0.014088	-0.367454
8233	2.304284	-1.920000	10.617917	0.223284	0.279871	-0.023705	0.004232	0.786707	-1.168215	0.914735	-0.164827	-0.010672	-0.368751
8234	2.363957	-1.511200	9.844020	0.717239	-0.023379	-0.104559	0.005602	0.773156	-1.176461	0.916111	-0.151864	-0.016721	-0.370673
8235	1.658983	-1.946480	8.691979	0.724905	-0.139937	-0.137792	0.002079	0.754776	-1.188837	0.917149	-0.139507	-0.025126	-0.372485
8236	1.087833	-1.568510	8.245565	0.464989	-0.019138	-0.223469	-0.002527	0.743086	-1.199105	0.916557	-0.131034	-0.029543	-0.376670
8237	1.174510	-1.751397	8.446978	0.208365	0.013281	-0.111804	-0.004626	0.735562	-1.204429	0.916267	-0.126974	-0.031209	-0.378627
8238	1.141818	-1.747090	8.864758	0.016242	-0.008899	0.000610	-0.006214	0.734584	-1.209013	0.916242	-0.126770	-0.031509	-0.378731
8239	1.329542	-1.714495	9.428695	-0.090116	-0.103499	0.123387	-0.007411	0.735744	-1.209634	0.916888	-0.129192	-0.032448	-0.376263
8240	1.547640	-2.021203	9.793935	0.010886	-0.180222	0.169141	-0.008999	0.734237	-1.209395	0.918016	-0.130482	-0.035420	-0.372782
8241	1.474323	-2.289584	9.437475	0.125634	-0.223991	0.179865	-0.015636	0.734420	-1.204607	0.919519	-0.129886	-0.040031	-0.368799
8242	1.548360	-2.166908	9.101843	0.197525	-0.239437	0.181746	-0.019597	0.728132	-1.207048	0.921089	-0.128190	-0.045432	-0.364827
8243	1.561824	-2.115690	9.085021	0.140533	-0.272995	0.153058	-0.024756	0.723026	-1.211050	0.922305	-0.127661	-0.051116	-0.361170
8244	1.335686	-2.190182	9.136412	-0.020573	-0.235535	0.092726	-0.032447	0.721556	-1.212487	0.922630	-0.129860	-0.055099	-0.358964
8245	1.528294	-2.147863	9.007211	-0.134704	-0.276952	0.146875	-0.038292	0.723317	-1.210212	0.923018	-0.134439	-0.058851	-0.355668
8246	1.545617	-2.749523	9.156701	-0.187541	-0.279673	0.238654	-0.046797	0.727684	-1.209168	0.923827	-0.140190	-0.062066	-0.350767
8247	1.077696	-3.272569	9.615652	-0.436331	-0.220515	0.061550	-0.054254	0.735855	-1.204250	0.922732	-0.149861	-0.062825	-0.349514
8248	1.321545	-3.501111	10.188094	-0.761396	0.046606	0.079864	-0.058151	0.750961	-1.194178	0.920957	-0.163687	-0.056434	-0.349084
8249	2.709010	-3.582750	10.101306	-0.520319	0.305689	0.331288	-0.053680	0.763815	-1.185754	0.921837	-0.171538	-0.045964	-0.344498
8250	2.811617	-3.348002	8.778838	-0.084661	0.376498	0.276526	-0.037783	0.772017	-1.181105	0.923724	-0.170774	-0.037511	-0.340826
8251	1.755836	-2.034598	8.110717	0.216250	0.137710	-0.249892	-0.031414	0.772140	-1.180636	0.922844	-0.165709	-0.037218	-0.345707
8252	2.607345	-1.730133	9.564301	-0.270534	0.074993	-0.033687	-0.030623	0.773648	-1.180060	0.921730	-0.170178	-0.034099	-0.346830
8253	3.623315	-2.022334	10.216276	-0.114672	-0.053171	0.171746	-0.028625	0.771047	-1.178418	0.922486	-0.172792	-0.033738	-0.343545
8254	2.967113	-2.798963	9.306599	0.250403	-0.143392	-0.300471	-0.035259	0.770662	-1.179429	0.921015	-0.168984	-0.039109	-0.348779
8255	2.291758	-2.168002	8.922475	0.172703	-0.155326	-0.493389	-0.045070	0.768445	-1.182748	0.917974	-0.166505	-0.044941	-0.357183
8256	2.110610	-2.142205	8.507533	0.072828	-0.112555	-0.316564	-0.054496	0.770040	-1.181916	0.915609	-0.165732	-0.048517	-0.363096
8257	2.458885	-2.402851	8.948630	-0.127283	0.000929	-0.083145	-0.058750	0.772640	-1.181246	0.914571	-0.167984	-0.047980	-0.364745
8258	2.531299	-2.547122	9.481479	-0.017434	0.053297	-0.077183	-0.058877	0.770562	-1.181983	0.913870	-0.167876	-0.047115	-0.366661
8259	2.599239	-2.730409	9.119083	0.178472	0.019955	-0.172261	-0.059932	0.768802	-1.183506	0.913200	-0.164323	-0.048795	-0.369707
8260	2.289372	-2.648663	8.966947	0.200299	0.035415	-0.143735	-0.061507	0.763342	-1.187829	0.912641	-0.160304	-0.050062	-0.372671
8261	2.139356	-2.661095	8.960030	0.196477	0.068804	-0.129355	-0.060179	0.763029	-1.187720	0.912349	-0.156110	-0.050845	-0.375051
8262	2.056054	-2.740285	8.938815	0.155939	0.150797	-0.079427	-0.058444	0.759678	-1.189729	0.912240	-0.152090	-0.049490	-0.377143
8263	2.092761	-2.754180	8.964116	0.126637	0.174877	-0.056386	-0.055772	0.753754	-1.190218	0.912348	-0.148471	-0.047576	-0.378569
8264	2.056004	-2.856798	8.954135	0.115981	0.187411	0.008211	-0.051648	0.750334	-1.191585	0.912831	-0.144973	-0.045011	-0.379072
8265	2.034374	-2.983412	8.978497	0.079477	0.193711	0.028480	-0.046202	0.748843	-1.193040	0.913425	-0.142198	-0.042133	-0.379025
8266	2.018972	-3.173020	9.042036	0.077913	0.224009	0.025142	-0.037183	0.750384	-1.196052	0.913948	-0.139123	-0.038572	-0.379284
8267	1.885815	-3.558973	8.944582	-0.044268	0.170796	-0.058637	-0.032800	0.749191	-1.197216	0.913481	-0.138793	-0.035396	-0.380836
8268	1.371615	-3.723619	9.291094	-0.167845	0.021738	-0.006822	-0.029886	0.750784	-1.196392	0.912952	-0.141711	-0.033769	-0.381177
8269	1.028447	-3.001603	9.544701	-0.142600	-0.186065	-0.080528	-0.032555	0.755499	-1.191909	0.911772	-0.145928	-0.036363	-0.382171
8270	0.665372	-2.221671	9.999447	-0.302626	-0.325301	-0.113711	-0.039739	0.761671	-1.191629	0.909742	-0.153865	-0.040348	-0.383494
8271	1.496996	-0.546171	10.748864	-0.151941	0.099013	0.041268	-0.042147	0.767823	-1.189119	0.909653	-0.156031	-0.037280	-0.383140
8272	2.224458	-0.765968	11.047241	0.012971	0.118087	0.406874	-0.028749	0.769325	-1.188688	0.912779	-0.155217	-0.033961	-0.376284
8273	1.360764	-1.340032	10.170588	0.018512	-0.020353	0.179032	-0.025161	0.767640	-1.192010	0.914165	-0.155150	-0.033972	-0.372931
8274	1.639922	-1.597200	9.466218	0.139906	0.156635	0.182279	-0.023164	0.765973	-1.194506	0.915814	-0.151585	-0.031526	-0.370556
8275	2.134906	-1.646487	9.356614	0.163307	0.084272	0.169409	-0.016382	0.761402	-1.197150	0.917611	-0.148019	-0.030767	-0.367605
8276	1.950543	-1.421678	9.180772	0.336533	0.029238	0.008733	-0.010521	0.754066	-1.200275	0.918436	-0.141670	-0.032625	-0.367888
8277	1.615217	-1.706971	8.623841	0.337778	0.051548	-0.031690	-0.011290	0.745688	-1.206314	0.919176	-0.134971	-0.034372	-0.368397
8278	1.551050	-1.744528	8.785830	0.070182	0.055164	-0.053712	-0.011941	0.741887	-1.210730	0.918877	-0.133269	-0.034011	-0.369794
8279	1.447488	-1.697806	9.282954	-0.068638	0.031696	-0.050752	-0.010352	0.742963	-1.210445	0.918345	-0.134152	-0.033178	-0.370871
8280	1.399140	-1.912270	9.499718	-0.111084	0.011623	-0.116421	-0.013285	0.747618	-1.209187	0.917127	-0.136053	-0.032469	-0.373246
8281	1.311757	-1.899287	9.535451	-0.093441	-0.046937	-0.079591	-0.016210	0.749023	-1.206554	0.916255	-0.137936	-0.032957	-0.374653
8282	1.440794	-2.062015	9.466021	-0.008520	-0.061756	-0.026395	-0.018867	0.750174	-1.205277	0.915941	-0.138562	-0.034116	-0.375086
8283	1.328072	-2.034956	9.240914	-0.021364	-0.170231	-0.103131	-0.022189	0.751860	-1.208411	0.914995	-0.140020	-0.037453	-0.376531
8284	1.317131	-1.986617	9.151155	-0.030990	-0.174439	-0.080200	-0.031347	0.752614	-1.207743	0.914132	-0.141863	-0.040661	-0.377604
8285	1.526931	-2.055631	9.158113	-0.058482	-0.221145	-0.070019	-0.037064	0.756362	-1.206885	0.913260	-0.144395	-0.044536	-0.378317
8286	1.449103	-2.285217	9.152644	-0.129862	-0.203491	-0.089553	-0.046353	0.755943	-1.203700	0.911991	-0.148248	-0.047557	-0.379518
8287	1.319726	-2.326380	9.360800	-0.240499	-0.220350	-0.128882	-0.054068	0.762051	-1.200055	0.910084	-0.154029	-0.050169	-0.381451
8288	1.280086	-2.734877	9.574480	-0.236123	-0.239859	-0.093610	-0.063773	0.767584	-1.193717	0.908368	-0.160081	-0.053054	-0.382659
8289	1.216513	-3.192378	9.573573	-0.373958	-0.173068	-0.109495	-0.074142	0.773451	-1.189108	0.906140	-0.167939	-0.053650	-0.384485
8290	1.660007	-3.203674	10.280480	-0.584013	0.123221	-0.080081	-0.077635	0.786777	-1.181114	0.903623	-0.177498	-0.047226	-0.386949
8291	2.409495	-3.393998	10.066622	-0.330875	0.253360	0.102630	-0.073704	0.802602	-1.173664	0.903476	-0.181487	-0.039656	-0.386291
8292	2.444769	-2.539118	8.222314	0.268790	0.166838	-0.257631	-0.071046	0.801424	-1.173732	0.902504	-0.175158	-0.039662	-0.391450
8293	2.685762	-2.476491	8.195539	0.078480	0.161333	-0.243288	-0.072099	0.798388	-1.174489	0.901004	-0.172188	-0.038202	-0.396338
8294	3.071742	-2.493668	9.069215	-0.327297	0.124812	-0.053938	-0.071324	0.805268	-1.170245	0.899476	-0.177076	-0.033559	-0.398072
8295	2.773249	-2.984496	9.667912	-0.386149	0.039515	-0.292414	-0.070560	0.815161	-1.163217	0.895775	-0.183435	-0.030857	-0.403716
8296	2.527833	-2.556854	9.856936	-0.129938	-0.037622	-0.465352	-0.082377	0.817370	-1.162338	0.891464	-0.185793	-0.032218	-0.411988
8297	2.655771	-2.544915	9.008698	0.199157	-0.187247	-0.343283	-0.094185	0.817415	-1.164754	0.889229	-0.183475	-0.038563	-0.417279
8298	2.411567	-2.488687	8.769709	0.135826	-0.134799	-0.185723	-0.100686	0.816507	-1.161347	0.887981	-0.182069	-0.042776	-0.420132
8299	2.659847	-2.549725	8.734462	0.090476	-0.038003	-0.088048	-0.105192	0.814984	-1.163629	0.887538	-0.180630	-0.044652	-0.421491
8300	2.646000	-2.846129	8.615923	-0.040438	0.016090	-0.163241	-0.108647	0.816745	-1.163802	0.885965	-0.181093	-0.044625	-0.424593
8301	2.602807	-2.817751	8.929700	-0.104164	0.108535	-0.255677	-0.110500	0.815445	-1.166242	0.883496	-0.181739	-0.042880	-0.429612
8302	2.749576	-2.870907	9.028477	-0.047206	0.126148	-0.228896	-0.112496	0.816848	-1.164426	0.881412	-0.181317	-0.041095	-0.434222
8303	2.824314	-2.978787	8.993073	0.029699	0.165182	-0.270852	-0.112111	0.820457	-1.157460	0.879278	-0.179117	-0.039585	-0.439568
8304	2.603604	-3.109028	8.876560	0.005513	0.178164	-0.373341	-0.113972	0.821933	-1.159004	0.876054	-0.177181	-0.037843	-0.446883
8305	2.440672	-2.946914	8.952176	-0.006731	0.250880	-0.441845	-0.115029	0.820295	-1.159717	0.872215	-0.174733	-0.035118	-0.455496
8306	2.378547	-2.977161	9.039557	0.023793	0.261692	-0.437247	-0.114491	0.818254	-1.162745	0.868403	-0.171645	-0.032313	-0.464079
8307	2.327345	-3.123760	8.781544	0.078913	0.252638	-0.412354	-0.114751	0.816744	-1.163732	0.864956	-0.167712	-0.030236	-0.472028
8308	2.092309	-3.239680	8.823345	0.034298	0.265094	-0.356662	-0.115422	0.819324	-1.165792	0.861754	-0.164422	-0.027178	-0.479172
8309	2.181443	-3.306010	9.004699	0.015277	0.291453	-0.314139	-0.113697	0.819440	-1.166481	0.858906	-0.161298	-0.023478	-0.485502
8310	2.006420	-3.522796	8.996149	0.020742	0.281792	-0.317672	-0.110510	0.818678	-1.166945	0.855923	-0.158078	-0.019876	-0.491947
8311	2.007623	-3.576172	9.039914	0.037685	0.298665	-0.275074	-0.108118	0.817819	-1.168479	0.853408	-0.154557	-0.016119	-0.497541
8312	1.729577	-3.950164	9.178623	-0.020687	0.109850	-0.210970	-0.105197	0.817510	-1.170135	0.851229	-0.153774	-0.014712	-0.501544
8313	0.805135	-3.267841	9.279902	-0.257684	-0.150340	-0.414776	-0.108798	0.823142	-1.168167	0.846169	-0.159759	-0.016008	-0.508153
8314	0.584864	-2.300880	9.328430	-0.248694	-0.081071	-0.336498	-0.118105	0.829156	-1.164910	0.841916	-0.164703	-0.015967	-0.513610
8315	1.743372	-1.313662	10.251932	-0.137041	0.092340	-0.043610	-0.118656	0.835558	-1.162951	0.841032	-0.166176	-0.013170	-0.514662
8316	2.099216	-0.824084	10.923487	-0.224027	0.084531	0.244163	-0.114685	0.838464	-1.159409	0.842701	-0.169162	-0.008630	-0.511043
8317	1.788647	-1.550663	10.813531	-0.073705	0.122709	0.116788	-0.108201	0.844430	-1.157680	0.843662	-0.169173	-0.005482	-0.509494
8318	1.961904	-1.902032	9.743166	0.174684	0.242167	-0.027540	-0.100371	0.844503	-1.162607	0.843828	-0.163778	-0.003252	-0.510999
8319	2.064712	-1.807993	9.129421	0.306104	0.181177	-0.105329	-0.096638	0.839235	-1.168465	0.843748	-0.156712	-0.003778	-0.513339
8320	1.433796	-1.591314	8.689611	0.402655	0.023622	-0.174852	-0.098731	0.830211	-1.175450	0.843083	-0.149683	-0.008065	-0.516470
8321	1.355679	-1.592752	8.499480	0.313009	-0.022654	-0.060477	-0.100300	0.822824	-1.181180	0.843380	-0.144549	-0.011982	-0.517370
8322	1.517744	-1.633459	8.916355	0.111704	-0.136303	0.008847	-0.102413	0.819715	-1.183809	0.843713	-0.144104	-0.015432	-0.516860
8323	1.487234	-1.852427	9.381620	-0.001233	-0.116387	0.028074	-0.105061	0.818150	-1.186114	0.843968	-0.145233	-0.017424	-0.516063
8324	1.598890	-2.093131	9.454258	-0.069448	-0.117782	-0.046427	-0.110106	0.819090	-1.185488	0.843220	-0.147631	-0.018857	-0.516556
8325	1.539045	-2.137915	9.404619	-0.026591	-0.173522	-0.043097	-0.115155	0.821143	-1.184557	0.842633	-0.149742	-0.021742	-0.516792
8326	1.586264	-2.064229	9.475315	0.077268	-0.215623	-0.030679	-0.123649	0.821286	-1.182304	0.842419	-0.150680	-0.026292	-0.516657
8327	1.724213	-2.236539	9.098136	0.153622	-0.217749	0.009316	-0.130142	0.818668	-1.183657	0.842860	-0.150226	-0.031609	-0.515772
8328	1.737823	-2.250897	8.713544	0.177313	-0.268662	-0.009494	-0.136765	0.814802	-1.185317	0.843082	-0.150027	-0.038022	-0.515033
8329	1.593367	-2.282637	8.810444	0.088286	-0.284455	-0.048743	-0.147633	0.810590	-1.185998	0.842621	-0.151320	-0.043933	-0.514939
8330	1.410017	-2.509243	9.172390	-0.178967	-0.227299	-0.006738	-0.156661	0.811876	-1.184240	0.841783	-0.156696	-0.045970	-0.514523
8331	1.283541	-3.254261	9.689225	-0.571581	-0.208017	-0.129803	-0.168104	0.821620	-1.176806	0.838416	-0.168231	-0.043968	-0.516550
8332	1.925302	-3.140604	10.278517	-0.776379	0.047688	0.032818	-0.174264	0.839231	-1.163940	0.836085	-0.180789	-0.035068	-0.516767
8333	2.974381	-3.417656	10.767718	-0.556208	0.302256	0.459264	-0.166362	0.857625	-1.150404	0.838949	-0.187187	-0.022546	-0.510507
8334	2.073281	-2.754537	8.932231	0.351136	0.133706	-0.112522	-0.159731	0.858581	-1.149912	0.839058	-0.179904	-0.024309	-0.512861
8335	1.814720	-2.133095	7.718521	0.148640	-0.015889	-0.102561	-0.165414	0.851843	-1.155439	0.838545	-0.177440	-0.026416	-0.514450
8336	3.335387	-1.896626	8.848950	-0.499617	0.095423	0.428848	-0.156292	0.862417	-1.149829	0.841124	-0.185074	-0.018172	-0.507866
8337	3.035087	-2.698135	9.981881	-0.486489	-0.002320	0.323130	-0.148641	0.876553	-1.139518	0.842560	-0.193317	-0.012099	-0.502568
8338	3.215863	-2.573516	9.695243	-0.155781	-0.195225	0.003742	-0.152374	0.881885	-1.136482	0.841919	-0.197929	-0.013834	-0.501802
8339	3.052544	-2.285278	8.910599	0.161209	-0.203279	-0.138494	-0.160866	0.881742	-1.133969	0.841103	-0.197144	-0.019528	-0.503288
8340	2.984213	-2.296251	8.689548	0.131137	-0.105478	-0.005330	-0.166960	0.878559	-1.135479	0.841476	-0.196024	-0.022659	-0.502971
8341	3.092095	-2.328256	8.885660	0.023182	0.009649	0.012723	-0.166694	0.878611	-1.138034	0.841699	-0.195477	-0.022850	-0.502802
8342	3.146616	-2.358802	9.075309	0.052466	0.073839	-0.163606	-0.168818	0.878945	-1.138268	0.840259	-0.193801	-0.022797	-0.505852
8343	3.177138	-2.574300	8.938265	0.102493	0.108154	-0.311749	-0.171728	0.876119	-1.140207	0.837526	-0.190782	-0.023452	-0.511471
8344	2.883523	-2.535923	9.054130	0.054634	0.138415	-0.401821	-0.173316	0.874803	-1.142247	0.833645	-0.188282	-0.023254	-0.518696
8345	2.646642	-2.588784	8.910062	0.075868	0.192946	-0.479147	-0.177953	0.872431	-1.144017	0.828996	-0.184733	-0.022881	-0.527367
8346	2.627634	-2.627980	8.782204	0.028433	0.206053	-0.486276	-0.181533	0.871698	-1.145074	0.824008	-0.181883	-0.021589	-0.536157
8347	2.445192	-2.674957	9.032101	-0.061364	0.217987	-0.424560	-0.184983	0.871643	-1.145305	0.819279	-0.180328	-0.019142	-0.543965
8348	2.335256	-2.715765	9.260106	-0.050124	0.266303	-0.433036	-0.185251	0.871897	-1.137766	0.814434	-0.178104	-0.015823	-0.552020
8349	2.549848	-2.816271	9.050820	0.013817	0.230631	-0.406579	-0.186705	0.869842	-1.138218	0.810023	-0.175175	-0.013925	-0.559448
8350	2.284658	-2.891482	9.009552	0.025499	0.238702	-0.370181	-0.185906	0.868986	-1.138255	0.805994	-0.172009	-0.011668	-0.566260
8351	2.272440	-2.879562	9.052413	0.018450	0.246753	-0.374571	-0.187232	0.869618	-1.146285	0.801832	-0.168826	-0.009435	-0.573127
8352	2.084668	-2.807711	9.132761	-0.033795	0.247151	-0.372928	-0.188029	0.870092	-1.147874	0.797444	-0.166486	-0.006371	-0.579935
8353	1.929042	-2.771691	9.190296	-0.043988	0.233562	-0.330579	-0.187625	0.868625	-1.151420	0.793460	-0.164448	-0.003462	-0.585975
8354	2.063159	-3.041114	9.287910	0.015636	0.227408	-0.204913	-0.185241	0.870118	-1.151803	0.791093	-0.161546	-0.000737	-0.589978
8355	1.981422	-2.955213	9.270311	-0.021542	0.174655	-0.169989	-0.182457	0.870754	-1.151815	0.789004	-0.159867	0.001525	-0.593223
8356	1.813557	-3.074794	9.073503	0.027182	0.135303	-0.180651	-0.182058	0.870584	-1.150884	0.786913	-0.157865	0.002735	-0.596523
8357	1.537411	-3.113811	8.860730	-0.041852	0.115390	-0.226899	-0.181260	0.870019	-1.151449	0.784050	-0.157231	0.004167	-0.600439
8358	1.022338	-2.797884	8.897903	-0.230320	0.073543	-0.254181	-0.182603	0.875236	-1.151939	0.780242	-0.160006	0.007257	-0.604622
8359	0.715958	-2.550946	9.358409	-0.348296	0.015230	-0.093976	-0.183951	0.881865	-1.146872	0.777967	-0.165306	0.011304	-0.606063
8360	1.344464	-2.442425	9.554994	-0.178749	-0.042603	0.219003	-0.182646	0.888857	-1.141959	0.780000	-0.168579	0.013510	-0.602494
8361	1.727609	-2.318948	9.652470	0.032297	-0.016242	0.340860	-0.176551	0.891338	-1.140337	0.784204	-0.168180	0.013923	-0.597114
8362	1.633680	-2.238130	9.579176	-0.004737	-0.145993	0.289541	-0.170716	0.892619	-1.141035	0.787634	-0.169941	0.012643	-0.592109
8363	1.874598	-2.316308	9.406633	0.006833	-0.136224	0.330261	-0.167801	0.893582	-1.137140	0.791587	-0.171336	0.011434	-0.586433
8364	2.197664	-2.327419	9.580306	-0.014503	-0.029988	0.270682	-0.161167	0.894040	-1.139353	0.794677	-0.171881	0.012034	-0.582066
8365	2.316947	-2.228156	9.612101	0.091972	-0.064439	0.118703	-0.157718	0.894850	-1.141517	0.796389	-0.171108	0.010201	-0.579984
8366	2.196731	-2.043436	9.544436	0.222996	0.008588	-0.057214	-0.160099	0.893075	-1.147193	0.796457	-0.167494	0.007530	-0.580986
8367	1.971399	-2.195615	9.360554	0.220770	0.056713	-0.099289	-0.157951	0.885030	-1.152314	0.796027	-0.163281	0.005359	-0.582796
8368	1.382273	-2.058232	9.375138	0.129759	0.168071	-0.176538	-0.157677	0.882743	-1.156557	0.794348	-0.159301	0.005919	-0.586174
8369	1.294331	-2.042850	9.249567	0.018654	0.157833	-0.196380	-0.156482	0.882461	-1.157656	0.792084	-0.157083	0.007422	-0.589808
8370	1.600146	-1.855268	9.052941	-0.022425	0.012936	-0.031299	-0.157143	0.881764	-1.157133	0.791631	-0.157318	0.007765	-0.590349
8371	1.501931	-2.221120	9.404108	-0.017534	-0.040396	0.113393	-0.157675	0.882232	-1.158725	0.792928	-0.157940	0.007529	-0.588442
8372	1.191015	-2.348159	9.135571	0.014662	-0.123590	0.107737	-0.158474	0.883052	-1.157076	0.794245	-0.159174	0.005708	-0.586350
8373	1.120302	-2.456253	9.081264	0.003622	-0.221304	0.100026	-0.160193	0.881150	-1.157789	0.795457	-0.161563	0.002343	-0.584073
8374	1.388869	-2.378520	9.440338	-0.132668	-0.197752	0.252624	-0.163385	0.883558	-1.155928	0.797963	-0.165996	0.001533	-0.579394
8375	1.800939	-2.570050	9.801034	-0.042682	-0.140908	0.430878	-0.160744	0.887351	-1.153148	0.802800	-0.168140	0.001098	-0.572049
8376	2.238519	-2.426196	9.616002	0.167676	-0.144743	0.371299	-0.159012	0.885057	-1.152435	0.807564	-0.167117	-0.001922	-0.565605
8377	2.419314	-2.456952	9.121128	0.309266	-0.168931	0.391011	-0.154744	0.878070	-1.157009	0.812978	-0.163908	-0.006984	-0.558705
8378	2.121983	-2.726926	9.181437	0.102707	-0.106777	0.251151	-0.150219	0.874496	-1.164300	0.816079	-0.163491	-0.009073	-0.554259
8379	2.014550	-2.663320	9.326894	-0.020540	0.006899	-0.001337	-0.149687	0.874210	-1.164585	0.816005	-0.163643	-0.008879	-0.554327
8380	2.073755	-2.497200	9.173410	0.022022	-0.004167	-0.114453	-0.152075	0.873845	-1.164569	0.814794	-0.163337	-0.009595	-0.556183
8381	2.002248	-2.576187	9.051462	0.007302	0.001747	0.000491	-0.154457	0.871480	-1.162735	0.814829	-0.163109	-0.009789	-0.556196
8382	1.950426	-2.642661	9.103327	-0.073195	-0.003783	-0.019233	-0.154462	0.872963	-1.160268	0.814361	-0.164367	-0.009128	-0.556522
8383	2.077022	-2.630626	9.364669	-0.079256	0.013190	-0.059846	-0.153273	0.874108	-1.156481	0.813439	-0.165427	-0.008365	-0.557567
8384	2.024461	-2.682565	9.274389	-0.004379	0.011261	-0.100275	-0.155661	0.874007	-1.155784	0.812295	-0.165383	-0.008494	-0.559243
8385	1.946466	-2.683996	9.122773	-0.024307	0.021577	-0.093178	-0.156989	0.874329	-1.156296	0.811178	-0.165463	-0.008310	-0.560842
8386	2.006853	-2.546963	9.159698	-0.060867	0.013685	-0.073914	-0.159513	0.875705	-1.158912	0.810136	-0.166312	-0.007679	-0.562104
8387	1.959727	-2.596354	9.271752	-0.048711	0.010725	-0.057971	-0.159651	0.877501	-1.157777	0.809326	-0.166922	-0.007277	-0.563095
8388	1.967390	-2.741861	9.244202	-0.028640	-0.003915	-0.070374	-0.160581	0.878120	-1.159495	0.808425	-0.167447	-0.007282	-0.564231
8389	2.024112	-2.670438	9.240589	-0.002949	0.002076	-0.087952	-0.161376	0.877716	-1.159364	0.807424	-0.167421	-0.007629	-0.565666
8390	1.982353	-2.527985	9.194907	0.007538	-0.014059	-0.079177	-0.163236	0.878320	-1.159457	0.806539	-0.167474	-0.008235	-0.566904
8391	1.975482	-2.542670	9.228505	-0.012671	-0.011066	-0.063307	-0.164560	0.876842	-1.154650	0.805778	-0.167758	-0.008597	-0.567896
8392	1.979075	-2.593575	9.277140	-0.021355	0.006861	-0.072060	-0.166551	0.876888	-1.154626	0.804874	-0.168040	-0.008514	-0.569094
8393	1.943831	-2.538392	9.208246	-0.006540	-0.005916	-0.089770	-0.167482	0.878079	-1.156862	0.803830	-0.168164	-0.008944	-0.570525
8394	1.933068	-2.480327	9.236362	-0.008499	-0.020185	-0.052737	-0.168542	0.877565	-1.157807	0.803186	-0.168549	-0.009378	-0.571311
8395	1.878643	-2.656078	9.308227	0.000665	-0.006632	-0.022545	-0.169076	0.878379	-1.156162	0.802932	-0.168575	-0.009664	-0.571655
8396	1.741506	-2.452232	9.374691	0.069342	0.016396	0.004360	-0.173088	0.889138	-1.157788	0.803189	-0.167303	-0.010203	-0.571658
8397	2.171093	-2.267255	9.220395	-0.002915	0.014537	-0.087921	-0.174412	0.888351	-1.158739	0.802180	-0.167120	-0.010323	-0.573125
8398	2.145828	-2.471622	9.136917	-0.110025	0.010113	-0.053790	-0.174155	0.890629	-1.154637	0.801183	-0.168786	-0.009108	-0.574051
8399	2.001745	-2.498484	9.383025	-0.086800	-0.006558	0.016929	-0.174957	0.892589	-1.153893	0.801086	-0.170212	-0.008251	-0.573778
8400	1.868349	-2.500910	9.330811	0.025000	0.008932	0.147369	-0.170408	0.879554	-1.151135	0.802846	-0.169761	-0.007921	-0.571451
8401	1.936486	-2.645323	9.276223	0.047218	0.006248	0.191618	-0.166687	0.877826	-1.152712	0.805196	-0.168914	-0.007792	-0.568390
8402	2.015897	-2.622039	9.247193	0.043080	-0.008443	0.209175	-0.161641	0.876752	-1.153611	0.807687	-0.168375	-0.007736	-0.565005
8403	2.087360	-2.696001	9.156071	0.008454	-0.019034	0.122349	-0.162045	0.879220	-1.157157	0.809097	-0.168436	-0.007809	-0.562966
8404	2.056386	-2.604324	9.135173	-0.011696	-0.010780	0.069297	-0.160459	0.881426	-1.157374	0.809810	-0.168785	-0.007643	-0.561837
8405	2.071187	-2.604047	9.219870	-0.026479	-0.000626	0.085224	-0.158332	0.879661	-1.155707	0.810680	-0.169208	-0.007152	-0.560460
8406	2.083197	-2.720343	9.218709	-0.026388	-0.001486	0.048089	-0.157536	0.879610	-1.154239	0.811107	-0.169687	-0.006744	-0.559701
8407	2.058720	-2.701364	9.261141	-0.005930	-0.000702	0.023408	-0.157270	0.879324	-1.154252	0.811351	-0.169779	-0.006694	-0.559320
8408	1.997267	-2.678219	9.131510	0.023563	0.005484	-0.001199	-0.156479	0.881111	-1.153666	0.811393	-0.169363	-0.006898	-0.559383
8409	1.965847	-2.683645	9.123365	-0.025629	0.023992	0.024411	-0.155415	0.880370	-1.152895	0.811584	-0.169508	-0.006221	-0.559070
8410	2.024785	-2.699551	9.269713	-0.041326	0.033196	0.006723	-0.154491	0.881911	-1.153932	0.811498	-0.169835	-0.005222	-0.559107
8411	1.971790	-2.712648	9.287442	-0.039705	0.032048	-0.054269	-0.155147	0.879391	-1.153198	0.810760	-0.170115	-0.004523	-0.560097
8412	1.849785	-2.695459	9.129521	-0.060726	0.042120	-0.073690	-0.154748	0.879109	-1.153481	0.809710	-0.170649	-0.003437	-0.561460
8413	1.869730	-2.709652	9.216892	-0.084724	0.056423	-0.048925	-0.153568	0.883983	-1.153742	0.808875	-0.171384	-0.001811	-0.562446
8414	1.836380	-2.739387	9.211279	-0.083581	0.046082	-0.025993	-0.152776	0.885062	-1.152776	0.808272	-0.172244	-0.000240	-0.563053
8415	1.774395	-2.791487	9.204956	-0.071578	0.027916	-0.006606	-0.153047	0.886818	-1.149759	0.807953	-0.173087	0.000932	-0.563252
8416	1.813581	-2.802907	9.264012	-0.056939	0.030040	-0.015397	-0.152788	0.888890	-1.148889	0.807549	-0.173695	0.001983	-0.563641
8417	1.798238	-2.769206	9.222368	-0.027240	0.008208	0.014618	-0.152267	0.891941	-1.148260	0.807622	-0.174040	0.002417	-0.563428
8418	1.831556	-2.744332	9.187099	-0.029482	-0.006383	0.028656	-0.152004	0.892756	-1.147431	0.807808	-0.174614	0.002725	-0.562982
8419	1.890545	-2.777239	9.242110	-0.026338	0.008280	0.048196	-0.150541	0.891458	-1.147220	0.808261	-0.174940	0.003269	-0.562227
8420	1.896173	-2.816378	9.237935	-0.013118	0.004578	0.025309	-0.151648	0.891502	-1.146075	0.808463	-0.175126	0.003559	-0.561877
8421	1.884127	-2.821453	9.227975	-0.000242	-0.002142	0.013817	-0.150858	0.894037	-1.147616	0.808621	-0.175152	0.003521	-0.561642
8422	1.874251	-2.819209	9.184329	0.022788	-0.005835	0.027130	-0.150060	0.893144	-1.146040	0.808969	-0.174874	0.003245	-0.561228
8423	1.852807	-2.841447	9.159769	0.013824	-0.009425	0.025317	-0.148466	0.892326	-1.142455	0.809306	-0.174756	0.002974	-0.560782
8424	1.915917	-2.840298	9.200209	0.012619	-0.001793	0.004129	-0.148194	0.890217	-1.142256	0.809361	-0.174598	0.002796	-0.560752
8425	1.881980	-2.836056	9.223206	0.020213	0.012799	-0.008124	-0.148464	0.891925	-1.143274	0.809342	-0.174133	0.002697	-0.560924
8426	1.882160	-2.860337	9.127114	0.004022	0.012660	-0.008173	-0.148725	0.890606	-1.146540	0.809223	-0.173953	0.002809	-0.561150
8427	1.846249	-2.875549	9.169454	-0.020104	0.014388	-0.014418	-0.148724	0.890339	-1.147087	0.808993	-0.174129	0.003168	-0.561426
8428	1.891482	-2.831033	9.194575	-0.010437	0.026657	-0.003713	-0.149258	0.891485	-1.147716	0.808868	-0.174025	0.003685	-0.561635
8429	1.877355	-2.855565	9.170257	-0.004807	0.009206	-0.015295	-0.149393	0.892323	-1.147553	0.808681	-0.174016	0.003787	-0.561906
8430	1.817085	-2.868794	9.185356	-0.015108	0.014888	-0.032959	-0.149131	0.893430	-1.147252	0.808213	-0.174123	0.004064	-0.562545
8431	1.832933	-2.810247	9.202250	-0.011639	0.013032	-0.028546	-0.149268	0.894806	-1.146131	0.807852	-0.174183	0.004262	-0.563043
8432	1.800134	-2.869102	9.187245	0.002567	0.005882	-0.022349	-0.149662	0.893125	-1.145642	0.807561	-0.174104	0.004233	-0.563484
8433	1.825679	-2.822524	9.129910	-0.009588	0.008900	-0.004692	-0.149660	0.892879	-1.147129	0.807477	-0.174177	0.004427	-0.563581
8434	1.848932	-2.877920	9.236949	-0.008820	0.012335	0.000631	-0.148603	0.894241	-1.146560	0.807403	-0.174208	0.004711	-0.563675
8435	1.783030	-2.862130	9.186668	0.009688	0.009409	-0.018764	-0.148602	0.893949	-1.146031	0.807227	-0.173967	0.004652	-0.564002
8436	1.770020	-2.823532	9.147466	0.003539	-0.010814	0.005843	-0.149267	0.894536	-1.146543	0.807250	-0.174058	0.004443	-0.563943
8437	1.803731	-2.803495	9.206117	0.000843	0.000739	0.041262	-0.149135	0.894533	-1.146545	0.807721	-0.174050	0.004556	-0.563270
8438	1.872649	-2.858075	9.199016	0.003181	0.004799	0.021833	-0.148336	0.893670	-1.146312	0.807915	-0.173969	0.004661	-0.563015
8439	1.871892	-2.821679	9.189090	0.001347	-0.007640	0.020863	-0.147410	0.894761	-1.146019	0.808158	-0.174054	0.004561	-0.562642
8440	1.847038	-2.793003	9.173669	-0.000417	-0.004968	0.019995	-0.149266	0.894275	-1.147358	0.808316	-0.174141	0.004544	-0.562388
8441	1.892077	-2.865008	9.168373	-0.012708	0.004951	0.010288	-0.148334	0.893129	-1.147136	0.808389	-0.174315	0.004768	-0.562227
8442	1.900920	-2.816296	9.206789	-0.019459	0.016825	-0.004691	-0.147674	0.894229	-1.146974	0.808208	-0.174467	0.005228	-0.562435
8443	1.915675	-2.828166	9.200110	0.000548	0.000365	-0.015345	-0.148475	0.895265	-1.142495	0.808039	-0.174484	0.005136	-0.562674
8444	1.814572	-2.876130	9.110718	-0.019001	0.021658	-0.020549	-0.148742	0.895788	-1.140593	0.807662	-0.174576	0.005620	-0.563182
8445	1.824127	-2.851671	9.221548	-0.034855	0.016546	-0.034782	-0.148482	0.897481	-1.141483	0.807148	-0.174986	0.006123	-0.563786
8446	1.838119	-2.822287	9.233790	-0.001742	0.007804	-0.029434	-0.148210	0.895849	-1.143824	0.806756	-0.174956	0.006150	-0.564355
8447	1.769928	-2.816250	9.164257	-0.012652	0.012077	0.009475	-0.147680	0.896123	-1.144090	0.806819	-0.175051	0.006487	-0.564232
8448	1.877743	-2.874977	9.170415	-0.018210	-0.002274	0.012880	-0.149007	0.896344	-1.146354	0.806830	-0.175395	0.006691	-0.564107
8449	1.872728	-2.860500	9.208664	0.009274	0.001951	-0.004688	-0.147682	0.897007	-1.146079	0.806811	-0.175254	0.006566	-0.564180
8450	1.833384	-2.832085	9.207243	0.003661	0.007017	0.004175	-0.147951	0.898123	-1.145637	0.806797	-0.175142	0.006643	-0.564234
8451	1.882067	-2.845768	9.189584	0.012337	-0.002060	0.014743	-0.149539	0.895994	-1.142728	0.807008	-0.174996	0.006485	-0.563979
8452	1.817647	-2.900342	9.163949	0.005231	0.006808	0.013026	-0.149008	0.895979	-1.142601	0.807084	-0.174859	0.006577	-0.563912
8453	1.858504	-2.880180	9.184306	-0.008304	0.011041	-0.018826	-0.147948	0.896849	-1.145005	0.806842	-0.174905	0.006747	-0.564241
8454	1.804988	-2.876300	9.144123	-0.004992	0.009024	-0.008207	-0.147149	0.896126	-1.144769	0.806666	-0.174912	0.006908	-0.564489
8455	1.805736	-2.917555	9.120387	-0.022985	0.030120	-0.004590	-0.148481	0.897712	-1.145509	0.806531	-0.174980	0.007604	-0.564652
8456	1.829427	-2.875849	9.212265	-0.033696	0.009763	-0.011836	-0.149014	0.898250	-1.144007	0.806180	-0.175441	0.008099	-0.565003
8457	1.854244	-2.899669	9.246904	0.000487	0.007385	-0.011749	-0.147153	0.897062	-1.142856	0.806049	-0.175390	0.008137	-0.565206
8458	1.839589	-2.914514	9.116589	0.006078	0.005824	-0.018807	-0.147691	0.899073	-1.138483	0.805765	-0.175255	0.008093	-0.565653
8459	1.771553	-2.898752	9.157708	-0.020944	0.021509	-0.015242	-0.147156	0.897675	-1.139072	0.805516	-0.175393	0.008590	-0.565957
8460	1.814921	-2.876112	9.221450	-0.013177	0.007946	-0.039187	-0.147424	0.898508	-1.138504	0.804942	-0.175548	0.008724	-0.566723
8461	1.796022	-2.910445	9.158547	-0.004864	0.016224	-0.011694	-0.147160	0.899438	-1.142780	0.804791	-0.175486	0.008967	-0.566953
8462	1.795543	-2.891037	9.129502	-0.025017	0.010414	0.000583	-0.146629	0.899390	-1.141175	0.804620	-0.175797	0.009416	-0.567092
8463	1.864604	-2.938323	9.213816	-0.034005	0.013901	0.000562	-0.146497	0.899855	-1.143312	0.804504	-0.176231	0.009996	-0.567112
8464	1.801770	-2.954032	9.168680	-0.001745	0.014866	-0.027606	-0.146236	0.901229	-1.142465	0.804086	-0.176121	0.010155	-0.567736
8465	1.752369	-2.911238	9.142772	0.002486	0.007567	-0.018789	-0.146235	0.901126	-1.144082	0.803880	-0.176044	0.010153	-0.568051
8466	1.758052	-2.945113	9.193748	-0.005476	0.005913	0.009465	-0.147301	0.902037	-1.140007	0.803844	-0.176088	0.010350	-0.568085
8467	1.796694	-2.939558	9.187672	0.007134	0.008688	0.009514	-0.147038	0.902578	-1.139454	0.803976	-0.175919	0.010415	-0.567949
8468	1.776943	-2.915639	9.222990	0.001872	-0.012473	0.000524	-0.147570	0.902997	-1.138897	0.803865	-0.176055	0.010203	-0.568069
8469	1.781889	-2.930120	9.163076	0.001261	-0.001593	-0.008249	-0.146373	0.902429	-1.139736	0.803777	-0.176100	0.010108	-0.568181
8470	1.781836	-2.930123	9.146225	-0.010941	0.001379	0.011182	-0.147963	0.901328	-1.138946	0.803744	-0.176283	0.010300	-0.568167
8471	1.808771	-2.934482	9.207260	0.000015	-0.004574	0.004099	-0.146905	0.902593	-1.140262	0.803792	-0.176381	0.010216	-0.568070
8472	1.827341	-2.890450	9.226753	0.019876	-0.010541	0.000580	-0.149420	0.900562	-1.140701	0.803736	-0.176206	0.009834	-0.568211
8473	1.800612	-2.900654	9.139359	0.001640	-0.007382	0.010276	-0.148368	0.903738	-1.139940	0.803860	-0.176308	0.009708	-0.568005
8474	1.781562	-2.910705	9.182176	0.004062	0.000296	-0.011765	-0.148895	0.902352	-1.139978	0.803608	-0.176266	0.009634	-0.568377
8475	1.809546	-2.851937	9.206661	0.030919	-0.008453	-0.008210	-0.148227	0.900933	-1.139762	0.803626	-0.175912	0.009094	-0.568470
8476	1.797096	-2.837600	9.191729	0.015961	-0.007326	0.012971	-0.148894	0.902237	-1.141057	0.803695	-0.175761	0.008850	-0.568422
8477	1.887000	-2.855392	9.156110	0.007445	-0.016632	0.027012	-0.149421	0.901006	-1.141763	0.804032	-0.175870	0.008566	-0.567917
8478	1.886089	-2.925799	9.190310	0.000214	-0.012349	-0.004808	-0.149155	0.901021	-1.142707	0.803857	-0.176033	0.008355	-0.568117
8479	1.839269	-2.887811	9.183773	-0.004514	0.000623	-0.027717	-0.149826	0.903267	-1.142358	0.803526	-0.176150	0.008290	-0.568549
8480	1.804591	-2.861747	9.110303	0.002089	-0.017587	-0.008355	-0.150354	0.902602	-1.143315	0.803313	-0.176343	0.007963	-0.568795
8481	1.805549	-2.900561	9.168393	-0.000437	-0.000571	0.021805	-0.150484	0.901276	-1.140263	0.803560	-0.176400	0.008009	-0.568428
8482	1.892854	-2.898974	9.199944	-0.001445	-0.001607	-0.008284	-0.149553	0.900714	-1.141098	0.803329	-0.176468	0.007980	-0.568733
8483	1.872734	-2.865358	9.179817	0.016727	-0.004837	-0.015317	-0.151148	0.901133	-1.139453	0.803215	-0.176305	0.007629	-0.568950
8484	1.843832	-2.880450	9.140532	-0.009540	-0.001679	-0.008298	-0.151681	0.901829	-1.138752	0.802927	-0.176504	0.007699	-0.569293
8485	1.849044	-2.894918	9.164871	-0.009652	-0.015947	-0.006623	-0.150354	0.902063	-1.138088	0.802820	-0.176891	0.007501	-0.569327
8486	1.872662	-2.855645	9.218253	0.005419	-0.023104	0.000443	-0.151149	0.901680	-1.138898	0.802734	-0.177093	0.007074	-0.569391
