# Supplementary material for: Identification of Haptic Based Guiding Using Hard Reins
Source: PLoS One. 2015 Jul 22;10(7):e0132020. doi: 10.1371/journal.pone.0132020 (PMC4511788; doi:10.1371/journal.pone.0132020)
Supplement: S8 File — (ZIP) [file pone.0132020.s008.zip › Exp2_MotionData1/Subject1/path3/T3/fc3.txt]

// Start Time: 0
// Sample rate: 25.0Hz
// Scenario: 4.9
// Firmware Version: 2.6.1
Counter	Acc_X	Acc_Y	Acc_Z	Gyr_X	Gyr_Y	Gyr_Z	Mag_X	Mag_Y	Mag_Z	Quat_w	Quat_x	Quat_y	Quat_z
9296	8.488261	-0.811959	4.843910	-0.537063	-0.041845	-0.018796	-0.832311	0.159276	-0.170136	-0.796045	0.191526	0.545388	0.179392
9297	8.547040	-0.725758	4.775214	-0.560701	-0.043504	-0.020805	-0.834264	0.157601	-0.169162	-0.793679	0.197429	0.543639	0.188554
9298	8.489567	-0.682125	4.738561	-0.578876	-0.039729	-0.030777	-0.835246	0.157877	-0.167340	-0.790370	0.203518	0.542784	0.198194
9299	8.528553	-0.643888	4.709086	-0.558973	-0.046936	-0.040216	-0.833007	0.157447	-0.165689	-0.787700	0.209135	0.541013	0.207600
9300	8.574034	-0.668113	4.745540	-0.532598	-0.037084	-0.047041	-0.836645	0.156890	-0.163715	-0.784334	0.214263	0.540227	0.216946
9301	8.573957	-0.653507	4.762291	-0.561558	-0.021677	-0.042166	-0.835798	0.154927	-0.162070	-0.781728	0.219726	0.537890	0.226486
9302	8.518682	-0.760000	4.681400	-0.569742	-0.034356	-0.031589	-0.836920	0.155345	-0.160941	-0.778094	0.225549	0.536688	0.235933
9303	8.548089	-0.707219	4.649361	-0.549732	-0.040028	-0.011844	-0.836780	0.155063	-0.160249	-0.775291	0.231177	0.534396	0.244750
9304	8.596338	-0.717204	4.646991	-0.544264	-0.034602	-0.016227	-0.837336	0.154082	-0.159139	-0.771643	0.236723	0.533113	0.253613
9305	8.562645	-0.721915	4.632592	-0.547772	-0.020262	-0.006632	-0.837344	0.155329	-0.155921	-0.768908	0.242218	0.530347	0.262380
9306	8.608433	-0.710031	4.646895	-0.533167	-0.009546	-0.002979	-0.836497	0.153654	-0.156920	-0.765462	0.247559	0.528544	0.270970
9307	8.591512	-0.726870	4.642273	-0.542178	-0.002362	0.003944	-0.837064	0.155331	-0.156759	-0.762827	0.252924	0.525330	0.279559
9308	8.601186	-0.751187	4.628034	-0.567690	-0.011169	-0.005148	-0.837766	0.155607	-0.155218	-0.758991	0.258733	0.523241	0.288459
9309	8.582140	-0.731886	4.603682	-0.556811	-0.014825	-0.004998	-0.837626	0.155467	-0.155220	-0.755918	0.264236	0.520027	0.297221
9310	8.601240	-0.717295	4.637321	-0.560442	-0.013005	-0.005048	-0.837486	0.155465	-0.154664	-0.751906	0.269890	0.517872	0.305949
9311	8.558137	-0.717296	4.593886	-0.558669	-0.012872	-0.020958	-0.837904	0.154906	-0.154387	-0.748560	0.275180	0.514545	0.314923
9312	8.545748	-0.653934	4.665683	-0.545912	-0.013103	-0.002228	-0.839306	0.155182	-0.152144	-0.744457	0.280590	0.512332	0.323372
9313	8.587193	-0.741796	4.569958	-0.535068	-0.015668	-0.022430	-0.838330	0.155875	-0.151308	-0.741023	0.285465	0.509055	0.332051
9314	8.611268	-0.707965	4.593710	-0.558695	-0.016469	-0.020924	-0.839728	0.155459	-0.151301	-0.736507	0.290838	0.506782	0.340798
9315	8.548821	-0.717509	4.550408	-0.547818	-0.026510	-0.012785	-0.839728	0.155035	-0.149633	-0.732774	0.296009	0.503373	0.349336
9316	8.602026	-0.688846	4.550017	-0.547782	-0.023873	-0.004825	-0.840571	0.155734	-0.149340	-0.728174	0.301373	0.501060	0.357597
9317	8.664269	-0.732464	4.593913	-0.542199	-0.008691	0.007537	-0.840427	0.154754	-0.148655	-0.724622	0.306475	0.497163	0.365821
9318	8.606125	-0.751309	4.613531	-0.569363	0.003112	0.010670	-0.840713	0.156011	-0.148221	-0.720092	0.312050	0.494079	0.374136
9319	8.593853	-0.775306	4.628313	-0.554850	-0.002399	0.014406	-0.841131	0.155592	-0.148222	-0.716400	0.317291	0.489805	0.382347
9320	8.654299	-0.766081	4.618464	-0.556623	0.015814	-0.005174	-0.840298	0.157127	-0.148213	-0.711770	0.322364	0.486609	0.390738
9321	8.586837	-0.746354	4.613502	-0.553953	0.006785	-0.005099	-0.840577	0.156990	-0.148770	-0.707845	0.327262	0.482181	0.399196
9322	8.592169	-0.732252	4.555347	-0.545744	0.014005	-0.010349	-0.841137	0.157132	-0.149043	-0.703048	0.332075	0.479007	0.407434
9323	8.601802	-0.698360	4.574286	-0.545751	0.008504	0.000306	-0.841414	0.156292	-0.148492	-0.699058	0.336826	0.474438	0.415662
9324	8.572813	-0.705427	4.574404	-0.543844	0.022907	0.000233	-0.840436	0.156851	-0.149190	-0.694272	0.341572	0.470965	0.423683
9325	8.577127	-0.760792	4.613676	-0.543995	0.003171	-0.009387	-0.840994	0.156574	-0.149468	-0.689986	0.346184	0.466408	0.431902
9326	8.584800	-0.766036	4.555734	-0.558487	0.004989	-0.003372	-0.840434	0.156291	-0.148639	-0.684729	0.351178	0.462961	0.439871
9327	8.556646	-0.771357	4.449516	-0.567666	-0.015722	0.000185	-0.838194	0.156003	-0.147823	-0.680003	0.356301	0.458250	0.447942
9328	8.562389	-0.755560	4.647486	-0.562125	-0.000492	0.008103	-0.839919	0.158715	-0.148624	-0.674596	0.361419	0.454645	0.455626
9329	8.615726	-0.879714	4.556982	-0.574899	-0.016668	0.010707	-0.840759	0.158288	-0.145834	-0.669722	0.366671	0.449659	0.463500
9330	8.659115	-0.814500	4.594856	-0.565791	-0.009498	0.010785	-0.839082	0.159128	-0.147511	-0.664056	0.371865	0.446003	0.470985
9331	8.640180	-0.756504	4.574904	-0.558544	-0.008574	0.004676	-0.841044	0.159689	-0.146654	-0.659137	0.376691	0.440968	0.478737
9332	8.597133	-0.746854	4.528945	-0.567680	-0.012950	-0.005141	-0.839363	0.159409	-0.147785	-0.653105	0.381719	0.437340	0.486289
9333	8.645380	-0.737447	4.536025	-0.562161	-0.005843	0.003737	-0.839365	0.159541	-0.145413	-0.647991	0.386477	0.432110	0.493988
9334	8.601867	-0.766201	4.531571	-0.567529	0.012293	-0.007065	-0.839926	0.159539	-0.144294	-0.641989	0.391153	0.428053	0.501618
9335	8.623347	-0.838863	4.527521	-0.553920	0.001311	0.004657	-0.839495	0.157306	-0.145575	-0.636830	0.395661	0.422673	0.509163
9336	8.613785	-0.795245	4.536712	-0.550362	-0.009517	0.004769	-0.840903	0.158986	-0.145407	-0.630735	0.400353	0.418863	0.516183
9337	8.630623	-0.809850	4.536852	-0.542178	-0.005911	0.000421	-0.840488	0.160244	-0.145676	-0.625393	0.404671	0.413609	0.523501
9338	8.652298	-0.831766	4.532235	-0.573011	-0.004056	0.010666	-0.838251	0.160794	-0.144572	-0.619065	0.409550	0.409337	0.530537
9339	8.635638	-0.829426	4.503236	-0.554883	-0.011352	0.010921	-0.840355	0.161780	-0.145382	-0.613512	0.414089	0.403814	0.537649
9340	8.640409	-0.814866	4.517565	-0.549402	0.001349	-0.001476	-0.839513	0.160934	-0.143725	-0.607136	0.418430	0.399722	0.544541
9341	8.635432	-0.824410	4.532176	-0.560375	-0.009396	-0.003310	-0.840775	0.161778	-0.144543	-0.601228	0.422814	0.394116	0.551747
9342	8.601532	-0.809561	4.553802	-0.554861	-0.004117	0.007332	-0.838955	0.161490	-0.143166	-0.594707	0.427258	0.389853	0.558381
9343	8.593013	-0.812846	4.406458	-0.557645	-0.014863	0.002062	-0.839242	0.163171	-0.144122	-0.588667	0.431624	0.384187	0.565308
9344	8.587144	-0.780456	4.555912	-0.554799	0.004860	0.010816	-0.838676	0.162054	-0.144835	-0.582106	0.435896	0.379688	0.571826
9345	8.608438	-0.891751	4.557126	-0.553995	-0.013133	0.007388	-0.839377	0.161769	-0.142741	-0.576006	0.440149	0.373886	0.578528
9346	8.645272	-0.814927	4.512727	-0.554941	-0.009371	-0.008550	-0.838961	0.162890	-0.144127	-0.568967	0.444343	0.369623	0.584991
9347	8.630979	-0.795595	4.498033	-0.545876	-0.009367	-0.013752	-0.839796	0.161772	-0.143574	-0.562556	0.448207	0.363958	0.591756
9348	8.635881	-0.815079	4.478913	-0.540408	-0.011259	-0.006600	-0.838956	0.161488	-0.142747	-0.555515	0.452175	0.359774	0.597915
9349	8.632796	-0.872693	4.537551	-0.562127	-0.005882	0.007256	-0.838958	0.162191	-0.143995	-0.549073	0.456233	0.353588	0.604439
9350	8.635169	-0.814500	4.570726	-0.557620	-0.002186	-0.005092	-0.839239	0.162330	-0.143573	-0.541818	0.460195	0.348992	0.610622
9351	8.649780	-0.809850	4.556157	-0.546652	0.006742	-0.001476	-0.841060	0.162897	-0.144668	-0.535340	0.463763	0.342839	0.617087
9352	8.594344	-0.751382	4.574909	-0.549335	0.015768	-0.002452	-0.841763	0.163171	-0.142429	-0.528182	0.467330	0.338035	0.623184
9353	8.625627	-0.795138	4.565690	-0.538567	0.005108	-0.024375	-0.841481	0.163035	-0.143827	-0.521327	0.470574	0.332124	0.629661
9354	8.601493	-0.794986	4.565721	-0.545889	0.005293	-0.041275	-0.841330	0.160237	-0.143160	-0.513512	0.473869	0.327747	0.635873
9355	8.678814	-0.781004	4.560628	-0.545867	0.005230	-0.033295	-0.841886	0.159402	-0.143583	-0.506319	0.477018	0.321739	0.642323
9356	8.642817	-0.747006	4.550632	-0.543135	0.010685	-0.040376	-0.840899	0.157439	-0.142356	-0.498444	0.480114	0.317246	0.648382
9357	8.623586	-0.746945	4.540992	-0.554058	0.001645	-0.031605	-0.841315	0.156886	-0.144032	-0.491016	0.483288	0.311066	0.654655
9358	8.640327	-0.717841	4.574473	-0.539484	0.005101	-0.022604	-0.840764	0.158980	-0.143735	-0.483244	0.486422	0.306422	0.660284
9359	8.659382	-0.734725	4.598798	-0.544072	0.012573	-0.049242	-0.842013	0.156608	-0.143890	-0.475595	0.489132	0.300359	0.666591
9360	8.621188	-0.698464	4.562201	-0.547698	-0.002085	-0.020888	-0.841736	0.157167	-0.144165	-0.467603	0.492337	0.295572	0.672004
9361	8.623045	-0.799834	4.585076	-0.536039	-0.022772	-0.031254	-0.843265	0.154654	-0.143761	-0.459918	0.495439	0.289700	0.677562
9362	8.655109	-0.737569	4.526348	-0.538691	-0.005552	-0.040219	-0.842149	0.155205	-0.142230	-0.451614	0.498379	0.285182	0.682887
9363	8.640683	-0.713282	4.530929	-0.562273	0.001784	-0.042310	-0.842004	0.153946	-0.141826	-0.443517	0.501204	0.278767	0.688750
9364	8.653031	-0.708739	4.497034	-0.549579	-0.018353	-0.013724	-0.842841	0.153106	-0.140992	-0.435282	0.504450	0.273869	0.693582
9365	8.679466	-0.708815	4.511497	-0.544044	0.001534	-0.023508	-0.841439	0.152543	-0.140730	-0.427485	0.507100	0.267458	0.698980
9366	8.630951	-0.645286	4.573676	-0.576709	0.008868	-0.021286	-0.842565	0.154226	-0.141540	-0.418906	0.510039	0.261946	0.704104
9367	8.689159	-0.752540	4.485393	-0.558513	0.008787	-0.021070	-0.842563	0.153667	-0.141546	-0.410897	0.512597	0.255182	0.709429
9368	8.609828	-0.592306	4.522371	-0.553091	0.006006	-0.015679	-0.843814	0.151714	-0.141836	-0.402513	0.515284	0.249896	0.714156
9369	8.628856	-0.630985	4.539691	-0.552983	0.015796	-0.002471	-0.841852	0.151434	-0.142969	-0.394730	0.517659	0.242909	0.719175
9370	8.636079	-0.655256	4.530287	-0.556704	0.005074	-0.010411	-0.844234	0.152282	-0.144336	-0.386278	0.520295	0.237454	0.723670
9371	8.645881	-0.636047	4.520395	-0.554883	0.003217	-0.005066	-0.844372	0.151724	-0.144480	-0.378252	0.522723	0.230515	0.728387
9372	8.665297	-0.578081	4.534220	-0.549370	0.013983	-0.002403	-0.844364	0.150051	-0.145613	-0.369936	0.525090	0.224953	0.732683
9373	8.646213	-0.539357	4.524148	-0.538532	0.003095	0.000446	-0.844092	0.151864	-0.144899	-0.362045	0.527292	0.218153	0.737086
9374	8.645930	-0.514887	4.572201	-0.556667	0.014057	-0.006909	-0.843527	0.150745	-0.144915	-0.353493	0.529569	0.212472	0.741252
9375	8.650645	-0.524523	4.581967	-0.543064	0.023211	-0.029808	-0.844366	0.150752	-0.146581	-0.345076	0.531243	0.205746	0.745903
9376	8.583218	-0.475737	4.586345	-0.542202	0.005905	-0.010237	-0.843799	0.149497	-0.147714	-0.336509	0.533399	0.200311	0.749748
9377	8.640660	-0.640544	4.568777	-0.553194	-0.016615	-0.004928	-0.845200	0.149781	-0.147979	-0.328085	0.535703	0.193404	0.753643
9378	8.655680	-0.558658	4.538848	-0.567658	0.007063	-0.024690	-0.843381	0.149634	-0.147158	-0.318944	0.537826	0.187682	0.757492
9379	8.636333	-0.519720	4.562603	-0.544052	0.008783	-0.027963	-0.843658	0.148934	-0.146466	-0.310261	0.539458	0.180963	0.761561
9380	8.614790	-0.493063	4.552669	-0.562195	0.012464	-0.027314	-0.844921	0.149636	-0.146589	-0.301077	0.541319	0.175264	0.765251
9381	8.653321	-0.534448	4.543414	-0.554920	0.001436	-0.006811	-0.844070	0.147118	-0.146482	-0.292472	0.543061	0.168166	0.768938
9382	8.641159	-0.500358	4.572045	-0.553048	0.015906	-0.013955	-0.843931	0.147399	-0.147177	-0.283524	0.544730	0.162395	0.772341
9383	8.631227	-0.553399	4.582315	-0.564102	-0.007423	-0.019258	-0.844771	0.147116	-0.145361	-0.274505	0.546474	0.155313	0.775817
9384	8.626660	-0.514796	4.567393	-0.544026	0.001380	-0.006687	-0.844497	0.148515	-0.146046	-0.265650	0.548209	0.149641	0.778784
9385	8.641142	-0.524584	4.562650	-0.551257	0.003154	0.000296	-0.843094	0.147669	-0.144811	-0.257020	0.549631	0.142466	0.782017
9386	8.636212	-0.541438	4.567677	-0.554007	-0.002256	0.002063	-0.845060	0.148786	-0.142972	-0.248117	0.551373	0.136520	0.784722
9387	8.640917	-0.534097	4.586919	-0.556738	-0.004069	0.004697	-0.845616	0.148235	-0.145064	-0.239394	0.552801	0.129230	0.787656
9388	8.650832	-0.524675	4.557806	-0.560373	-0.001290	-0.001550	-0.843942	0.149346	-0.144229	-0.230306	0.554417	0.123181	0.790195
9389	8.641405	-0.544190	4.519376	-0.562240	-0.013027	0.002036	-0.845483	0.149627	-0.143657	-0.221382	0.555855	0.115863	0.792837
9390	8.665203	-0.582853	4.543938	-0.573138	-0.012974	0.001907	-0.843663	0.149340	-0.142559	-0.212121	0.557584	0.109591	0.795043
9391	8.766118	-0.641305	4.573451	-0.547607	-0.000530	0.008333	-0.845482	0.149490	-0.144216	-0.203420	0.558625	0.102370	0.797545
9392	8.682150	-0.677538	4.491814	-0.560323	-0.009576	0.017953	-0.844641	0.149350	-0.144781	-0.194515	0.560145	0.096075	0.799482
9393	8.665364	-0.599952	4.515133	-0.555047	-0.025658	0.000426	-0.844788	0.150462	-0.142956	-0.185493	0.561457	0.088916	0.801531
9394	8.666121	-0.559359	4.437359	-0.553264	-0.016395	-0.027909	-0.843945	0.149900	-0.142690	-0.175873	0.562838	0.083248	0.803338
9395	8.704571	-0.484326	4.494461	-0.545905	0.005248	-0.033249	-0.845899	0.148509	-0.143107	-0.166408	0.563411	0.076508	0.805620
9396	8.663441	-0.481560	4.508983	-0.549481	0.004182	-0.013831	-0.844638	0.148224	-0.142423	-0.157050	0.564331	0.070643	0.807388
9397	8.665435	-0.532138	4.538539	-0.542110	0.015776	-0.004977	-0.846179	0.148511	-0.143524	-0.148046	0.564612	0.063618	0.809474
9398	8.612359	-0.517274	4.543277	-0.573025	0.006844	0.001784	-0.845761	0.149070	-0.143800	-0.138642	0.565444	0.057164	0.811039
9399	8.643911	-0.520041	4.519103	-0.560362	0.001446	-0.005104	-0.846322	0.149633	-0.144626	-0.129365	0.565855	0.049896	0.812763
9400	8.663299	-0.454780	4.540095	-0.545798	0.003086	0.005683	-0.845761	0.149070	-0.143939	-0.120296	0.566539	0.043831	0.814028
9401	8.675264	-0.495982	4.533290	-0.556704	0.001344	0.004679	-0.843521	0.148779	-0.142147	-0.111180	0.566797	0.036528	0.815503
9402	8.660487	-0.553825	4.543621	-0.565804	-0.002213	0.003699	-0.844362	0.149063	-0.142695	-0.101822	0.567475	0.030157	0.816514
9403	8.703816	-0.573400	4.548614	-0.554865	0.004963	0.002019	-0.845480	0.148786	-0.142829	-0.092652	0.567512	0.022923	0.817814
9404	8.775657	-0.602489	4.606832	-0.552940	0.022963	0.003709	-0.844783	0.149483	-0.142827	-0.083431	0.567614	0.016702	0.818886
9405	8.597975	-0.551196	4.514680	-0.560003	0.048113	0.014062	-0.844925	0.149906	-0.143658	-0.074389	0.566801	0.009191	0.820438
9406	8.612753	-0.512746	4.494901	-0.578292	0.023797	0.022853	-0.846041	0.149779	-0.146718	-0.065180	0.566794	0.002324	0.821274
9407	8.641420	-0.481179	4.547668	-0.574599	0.042816	0.010401	-0.845759	0.149219	-0.146726	-0.055885	0.565929	-0.005343	0.822541
9408	8.602418	-0.572731	4.553574	-0.556675	0.009529	-0.005128	-0.844648	0.151170	-0.145878	-0.046452	0.565987	-0.011531	0.823024
9409	8.616765	-0.533930	4.589366	-0.575788	0.001449	0.001781	-0.845205	0.150899	-0.147967	-0.036992	0.565639	-0.019044	0.823602
9410	8.636357	-0.611851	4.515305	-0.562088	-0.002420	0.024079	-0.844926	0.150753	-0.146438	-0.027974	0.565749	-0.025642	0.823704
9411	8.593136	-0.500252	4.540697	-0.560323	-0.006009	0.021472	-0.844094	0.152853	-0.148095	-0.019009	0.565350	-0.033079	0.823968
9412	8.641198	-0.534326	4.550677	-0.553076	-0.009644	0.021584	-0.843813	0.152570	-0.147264	-0.010054	0.565441	-0.039495	0.823781
9413	8.626141	-0.606485	4.590163	-0.546648	0.006634	0.010929	-0.843952	0.152149	-0.146570	-0.001057	0.564687	-0.046547	0.823991
9414	8.698599	-0.626380	4.573374	-0.531093	0.024588	0.011014	-0.844224	0.150758	-0.148395	0.007851	0.564089	-0.052479	0.824007
9415	8.645341	-0.550769	4.630592	-0.578423	0.014029	0.006983	-0.843951	0.152438	-0.149355	0.017275	0.563059	-0.059965	0.824057
9416	8.602213	-0.596804	4.568341	-0.543057	0.001241	0.007463	-0.845071	0.152155	-0.147537	0.026343	0.562716	-0.066052	0.823586
9417	8.643652	-0.578005	4.524583	-0.534977	-0.005854	-0.008309	-0.844232	0.152434	-0.148098	0.035496	0.561901	-0.072606	0.823247
9418	8.636092	-0.572852	4.568028	-0.536742	0.008649	-0.017268	-0.844090	0.152157	-0.148799	0.044901	0.561342	-0.078293	0.822648
9419	8.621612	-0.567913	4.570409	-0.538540	0.004022	-0.003109	-0.843395	0.152987	-0.146844	0.054010	0.560206	-0.084901	0.822219
9420	8.650470	-0.570436	4.582479	-0.549360	0.019426	-0.006864	-0.844372	0.152716	-0.148791	0.063388	0.559308	-0.090886	0.821520
9421	8.616858	-0.543703	4.572561	-0.545840	0.005055	-0.013814	-0.843536	0.153696	-0.149903	0.072736	0.558018	-0.097434	0.820873
9422	8.602472	-0.538839	4.562861	-0.582074	0.019619	-0.011676	-0.844238	0.154116	-0.149614	0.082538	0.556938	-0.103880	0.819888
9423	8.611883	-0.567791	4.580085	-0.549366	0.008449	0.010889	-0.844237	0.154117	-0.149893	0.091500	0.555384	-0.110693	0.819099
9424	8.554967	-0.570666	4.449716	-0.523958	-0.002535	0.016556	-0.843675	0.153557	-0.149903	0.100120	0.554573	-0.116519	0.817831
9425	8.563190	-0.491997	4.671123	-0.550180	0.017280	0.030283	-0.842557	0.154258	-0.151578	0.108768	0.552686	-0.123469	0.816984
9426	8.621535	-0.533915	4.596608	-0.539277	0.013607	0.033097	-0.842842	0.155803	-0.153511	0.117296	0.551418	-0.129675	0.815699
9427	8.607221	-0.480630	4.600865	-0.543829	0.011803	0.035712	-0.842278	0.154823	-0.153526	0.125739	0.549479	-0.136515	0.814632
9428	8.592313	-0.552911	4.621022	-0.558389	0.011964	0.024912	-0.841591	0.158036	-0.153498	0.134572	0.548086	-0.142921	0.813059
9429	8.602008	-0.611181	4.587831	-0.560143	0.017338	0.029278	-0.840476	0.159153	-0.153913	0.143277	0.545888	-0.149862	0.811800
9430	8.616113	-0.620664	4.631411	-0.554581	0.037141	0.028336	-0.839638	0.159995	-0.155723	0.152048	0.543955	-0.156142	0.810317
9431	8.601220	-0.610541	4.689308	-0.564670	0.028265	0.018537	-0.839226	0.161810	-0.155429	0.160963	0.541451	-0.162926	0.808936
9432	8.548243	-0.687869	4.637084	-0.547353	0.033572	0.019574	-0.839083	0.161112	-0.155716	0.169744	0.539495	-0.168970	0.807206
9433	8.570014	-0.595936	4.674690	-0.556496	0.024563	0.024844	-0.839228	0.162655	-0.157372	0.178407	0.536909	-0.175617	0.805642
9434	8.586725	-0.678309	4.658672	-0.560233	0.013912	0.008936	-0.839507	0.162233	-0.156537	0.187382	0.535133	-0.181788	0.803414
9435	8.581682	-0.675679	4.687645	-0.554716	0.024680	0.010702	-0.838951	0.163213	-0.157368	0.196201	0.532456	-0.188163	0.801617
9436	8.562738	-0.624949	4.665358	-0.552914	0.022870	0.010738	-0.838677	0.164750	-0.157354	0.205047	0.530426	-0.194163	0.799315
9437	8.591587	-0.649281	4.668007	-0.545663	0.015558	0.018832	-0.837556	0.164468	-0.157366	0.213549	0.527761	-0.200423	0.797306
9438	8.509197	-0.672730	4.699790	-0.552933	0.023842	0.001866	-0.836722	0.166005	-0.158053	0.222485	0.525623	-0.206282	0.794776
9439	8.561947	-0.723689	4.719619	-0.543909	0.008397	0.011801	-0.836445	0.166849	-0.159719	0.230988	0.522967	-0.212378	0.792493
9440	8.557334	-0.697169	4.704831	-0.556568	0.016544	0.014260	-0.837146	0.167129	-0.159572	0.239675	0.520750	-0.218412	0.789729
9441	8.538340	-0.743356	4.642550	-0.561063	0.017400	0.021272	-0.834490	0.168244	-0.160417	0.248179	0.517691	-0.224742	0.787334
9442	8.595445	-0.750331	4.744034	-0.583055	-0.014992	0.028297	-0.834769	0.167966	-0.160557	0.256709	0.515647	-0.231446	0.783991
9443	8.624834	-0.707230	4.709686	-0.545722	0.013893	0.003800	-0.835057	0.169639	-0.159144	0.265244	0.512667	-0.237266	0.781359
9444	8.547380	-0.687168	4.748226	-0.542140	0.023149	-0.026308	-0.834358	0.170202	-0.161095	0.274313	0.510365	-0.242519	0.778116
9445	8.571253	-0.716195	4.767848	-0.564069	0.010786	-0.042412	-0.835896	0.169645	-0.160531	0.283664	0.507412	-0.248064	0.774940
9446	8.542874	-0.726182	4.688261	-0.544141	-0.005609	-0.033235	-0.836172	0.168525	-0.159565	0.292643	0.505448	-0.253382	0.771155
9447	8.564812	-0.743463	4.652180	-0.556855	-0.005529	-0.035149	-0.836166	0.167125	-0.159022	0.301643	0.502609	-0.258878	0.767709
9448	8.543062	-0.721486	4.666461	-0.553259	-0.014622	-0.027977	-0.836447	0.167266	-0.159157	0.310504	0.500573	-0.264387	0.763619
9449	8.605712	-0.668475	4.704446	-0.549688	-0.018171	-0.034972	-0.835182	0.165578	-0.156675	0.319278	0.497834	-0.269745	0.759908
9450	8.572506	-0.663887	4.631952	-0.562343	-0.009085	-0.036948	-0.836014	0.164190	-0.159053	0.328308	0.495573	-0.275205	0.755568
9451	8.586857	-0.688112	4.637035	-0.566022	-0.019928	-0.031617	-0.838534	0.163912	-0.157643	0.337090	0.492596	-0.280750	0.751597
9452	8.586895	-0.707535	4.622755	-0.562252	0.003512	-0.035258	-0.838259	0.165025	-0.156379	0.346070	0.490006	-0.286072	0.747190
9453	8.572077	-0.697473	4.670987	-0.542318	-0.012965	-0.017234	-0.836575	0.163760	-0.155429	0.354345	0.486867	-0.291253	0.743352
9454	8.562684	-0.668537	4.651347	-0.556797	-0.003885	-0.017457	-0.837974	0.163624	-0.155419	0.362869	0.484197	-0.296653	0.738835
9455	8.572319	-0.673431	4.651389	-0.540468	-0.011234	-0.010142	-0.837129	0.162221	-0.154325	0.370936	0.480875	-0.301759	0.734920
9456	8.596490	-0.668765	4.648888	-0.529558	-0.011316	-0.006470	-0.837132	0.163061	-0.154874	0.378896	0.478331	-0.306854	0.730396
9457	8.576658	-0.663368	4.718926	-0.536723	0.001231	0.003978	-0.837269	0.162505	-0.155715	0.386705	0.474645	-0.311841	0.726586
9458	8.533987	-0.678264	4.612833	-0.533076	-0.000598	0.004911	-0.837418	0.164175	-0.153466	0.394503	0.471737	-0.316952	0.722061
9459	8.620275	-0.646818	4.704185	-0.547804	-0.020205	-0.010162	-0.837557	0.163756	-0.153469	0.402389	0.468244	-0.322031	0.717723
9460	8.591962	-0.635041	4.626771	-0.562329	-0.012798	-0.024533	-0.836721	0.164730	-0.152769	0.410704	0.465351	-0.327313	0.712486
9461	8.620978	-0.630421	4.621849	-0.542257	-0.001226	-0.019054	-0.838950	0.161936	-0.151526	0.418685	0.461566	-0.331969	0.708136
9462	8.592149	-0.635194	4.602610	-0.549513	-0.002127	-0.015601	-0.839095	0.162914	-0.151236	0.426713	0.458448	-0.336990	0.702978
9463	8.611215	-0.678751	4.612736	-0.533182	-0.009469	-0.009174	-0.837414	0.162770	-0.151250	0.434310	0.454672	-0.341577	0.698551
9464	8.606380	-0.705378	4.600958	-0.543959	0.001256	0.005669	-0.840074	0.162776	-0.151230	0.441904	0.451298	-0.346611	0.693477
9465	8.606274	-0.654388	4.639050	-0.532276	-0.008573	-0.009168	-0.838112	0.162496	-0.152363	0.449392	0.447405	-0.351083	0.688924
9466	8.596640	-0.649494	4.639008	-0.531303	-0.001427	-0.003010	-0.836435	0.163191	-0.152369	0.456865	0.444134	-0.355814	0.683678
9467	8.616172	-0.669192	4.600541	-0.563972	0.003253	-0.005186	-0.836994	0.162346	-0.149864	0.464553	0.439648	-0.360548	0.678900
9468	8.606220	-0.688280	4.629763	-0.556689	0.003167	0.000201	-0.837706	0.165281	-0.149549	0.472119	0.435948	-0.365534	0.673378
9469	8.594227	-0.664024	4.631924	-0.538559	0.003168	-0.009317	-0.837414	0.162771	-0.151390	0.479521	0.431616	-0.369787	0.668599
9470	8.594188	-0.639752	4.648567	-0.554919	0.005089	-0.013941	-0.837838	0.163609	-0.150959	0.487153	0.427899	-0.374527	0.662807
9471	8.572272	-0.675817	4.656248	-0.569434	0.003288	-0.007032	-0.838818	0.163893	-0.151785	0.494670	0.423134	-0.379105	0.657677
9472	8.553246	-0.656531	4.629479	-0.561285	-0.001257	-0.006909	-0.839377	0.163615	-0.151784	0.502081	0.419275	-0.383966	0.651685
9473	8.591945	-0.659267	4.617377	-0.565830	-0.005799	0.000151	-0.837984	0.164865	-0.150388	0.509276	0.414494	-0.388541	0.646428
9474	8.630446	-0.669115	4.627100	-0.553103	-0.005889	0.003845	-0.836859	0.163888	-0.151522	0.516310	0.410588	-0.393347	0.640406
9475	8.639352	-0.712200	4.702473	-0.556652	0.012201	-0.002508	-0.836862	0.164726	-0.151513	0.523476	0.405581	-0.397493	0.635198
9476	8.563342	-0.693311	4.554972	-0.564862	0.005070	-0.006989	-0.836016	0.163185	-0.150978	0.530691	0.401391	-0.402158	0.628904
9477	8.635112	-0.647199	4.658261	-0.560531	-0.021926	-0.012065	-0.836583	0.164298	-0.149010	0.537603	0.396744	-0.406535	0.623142
9478	8.631084	-0.674482	4.542590	-0.561402	-0.012797	-0.024515	-0.836580	0.163599	-0.148878	0.544722	0.392853	-0.411113	0.616385
9479	8.649924	-0.713008	4.584071	-0.562174	0.005154	-0.016675	-0.834760	0.163596	-0.149171	0.551788	0.387784	-0.415077	0.610626
9480	8.616302	-0.640209	4.597801	-0.556852	-0.009217	-0.024485	-0.834897	0.163037	-0.149176	0.558750	0.383793	-0.419468	0.603778
9481	8.652541	-0.664709	4.581112	-0.544136	-0.009258	-0.026100	-0.835597	0.162758	-0.148755	0.565535	0.379078	-0.423197	0.597807
9482	8.640766	-0.686686	4.533048	-0.555047	-0.010976	-0.029759	-0.835596	0.162759	-0.149173	0.572382	0.375071	-0.427450	0.590751
9483	8.647676	-0.659800	4.588313	-0.558702	-0.005440	-0.042218	-0.835591	0.161358	-0.148073	0.579359	0.370184	-0.431086	0.584356
9484	8.573163	-0.659572	4.549750	-0.576993	-0.023316	-0.049413	-0.835877	0.162472	-0.146665	0.586332	0.366132	-0.435488	0.576639
9485	8.611619	-0.696047	4.552522	-0.542471	-0.027146	-0.041905	-0.834890	0.160509	-0.145299	0.592849	0.361584	-0.439086	0.570080
9486	8.633183	-0.732416	4.555315	-0.550673	-0.038014	-0.031319	-0.833906	0.159384	-0.143924	0.599133	0.357750	-0.443386	0.562551
9487	8.633200	-0.717887	4.559985	-0.543383	-0.030792	-0.036584	-0.835017	0.156865	-0.141990	0.605418	0.353093	-0.446977	0.555883
9488	8.623714	-0.703418	4.545339	-0.540650	-0.034490	-0.027683	-0.834604	0.158400	-0.141559	0.611465	0.349214	-0.451048	0.548376
9489	8.708632	-0.684924	4.496694	-0.544361	-0.043405	-0.034726	-0.836003	0.157695	-0.138767	0.617477	0.344577	-0.454717	0.541499
9490	8.621535	-0.706018	4.513959	-0.540672	-0.039911	-0.025880	-0.834609	0.158808	-0.138208	0.623298	0.340652	-0.458766	0.533844
9491	8.659991	-0.727949	4.523818	-0.546177	-0.054386	-0.016119	-0.836284	0.157691	-0.137231	0.628874	0.335849	-0.462620	0.526978
9492	8.698901	-0.655713	4.520544	-0.555181	-0.041761	-0.011862	-0.836569	0.158809	-0.137078	0.634468	0.331548	-0.466836	0.519222
9493	8.708282	-0.638584	4.563832	-0.551357	-0.022175	0.011950	-0.837126	0.157685	-0.134994	0.639937	0.325997	-0.470419	0.512750
9494	8.646106	-0.626533	4.496126	-0.554335	-0.043427	-0.027771	-0.836424	0.157123	-0.134308	0.645502	0.321787	-0.474443	0.504662
9495	8.607543	-0.534220	4.533808	-0.529790	-0.040908	-0.020420	-0.838945	0.157126	-0.133592	0.650841	0.316930	-0.477730	0.497731
9496	8.733604	-0.608191	4.425733	-0.559006	-0.061347	-0.034769	-0.837825	0.156556	-0.130957	0.656164	0.312819	-0.481880	0.489269
9497	8.748286	-0.530879	4.436932	-0.542657	-0.052298	-0.047006	-0.840628	0.157399	-0.130509	0.661584	0.308088	-0.485169	0.481663
9498	8.748795	-0.565228	4.355161	-0.553472	-0.041432	-0.047200	-0.841175	0.153899	-0.128171	0.667009	0.303890	-0.488809	0.473091
9499	8.772832	-0.521670	4.388471	-0.546178	-0.026002	-0.063124	-0.840895	0.153474	-0.126504	0.672695	0.298940	-0.491576	0.465262
9500	8.773046	-0.504877	4.368953	-0.538802	-0.004348	-0.070244	-0.842845	0.151103	-0.126514	0.678430	0.294733	-0.494324	0.456627
9501	8.763288	-0.473219	4.397608	-0.540593	0.011138	-0.088053	-0.843949	0.147615	-0.127518	0.684510	0.289680	-0.496276	0.448600
9502	8.710008	-0.492124	4.412388	-0.556880	0.009213	-0.067014	-0.845482	0.146080	-0.127104	0.690267	0.284985	-0.498898	0.439791
9503	8.671934	-0.429296	4.373077	-0.545938	0.016368	-0.066928	-0.845618	0.144960	-0.126417	0.696065	0.279520	-0.500831	0.431893
9504	8.710219	-0.426849	4.416492	-0.564154	0.005574	-0.059107	-0.845331	0.143139	-0.125602	0.701561	0.274591	-0.503484	0.422985
9505	8.705015	-0.387728	4.483717	-0.543981	0.025065	-0.033335	-0.846442	0.141327	-0.126170	0.706974	0.268665	-0.505344	0.415491
9506	8.705081	-0.390206	4.474080	-0.560284	0.030517	-0.030021	-0.847280	0.141055	-0.127839	0.712262	0.263209	-0.507649	0.407057
9507	8.699957	-0.428717	4.493846	-0.554794	0.026723	-0.012247	-0.845879	0.140770	-0.127295	0.717403	0.256826	-0.509571	0.399638
9508	8.671329	-0.351238	4.488188	-0.550415	0.010629	-0.028016	-0.845738	0.140917	-0.129386	0.722228	0.251578	-0.511974	0.391125
9509	8.722033	-0.419447	4.452637	-0.554777	0.024861	-0.005151	-0.844331	0.139095	-0.128858	0.727121	0.245067	-0.513838	0.383675
9510	8.718776	-0.428442	4.556641	-0.538405	0.032002	-0.006779	-0.846572	0.139238	-0.128282	0.731751	0.239545	-0.515828	0.375606
9511	8.671502	-0.414401	4.435734	-0.527650	0.015909	-0.026019	-0.847694	0.140226	-0.130493	0.736409	0.233644	-0.517408	0.367971
9512	8.699489	-0.442880	4.547163	-0.556681	0.008581	0.001992	-0.846853	0.139943	-0.130084	0.740637	0.227871	-0.519798	0.359642
9513	8.654631	-0.467640	4.407356	-0.538622	-0.002126	-0.018968	-0.846708	0.138826	-0.130515	0.744930	0.221803	-0.521652	0.351799
9514	8.671215	-0.474767	4.443657	-0.567670	-0.003885	-0.008681	-0.846014	0.140078	-0.129253	0.748961	0.216005	-0.524131	0.343054
9515	8.688043	-0.467548	4.455636	-0.538607	-0.005856	-0.004786	-0.846719	0.141197	-0.128957	0.752936	0.209752	-0.525993	0.335294
9516	8.724253	-0.475056	4.450838	-0.543108	-0.002275	0.000453	-0.848111	0.139243	-0.128688	0.756625	0.204158	-0.528199	0.326869
9517	8.705390	-0.526199	4.369281	-0.554807	0.015864	-0.006878	-0.848254	0.140084	-0.129236	0.760729	0.197481	-0.529721	0.318886
9518	8.685861	-0.416818	4.450240	-0.543029	0.015807	-0.006734	-0.847692	0.139382	-0.128690	0.764462	0.191792	-0.531504	0.310349
9519	8.714962	-0.429235	4.426177	-0.557662	-0.001238	-0.006795	-0.846578	0.140636	-0.128406	0.768207	0.185119	-0.533188	0.302159
9520	8.695563	-0.462974	4.421747	-0.569347	0.017735	-0.007056	-0.847273	0.139660	-0.128690	0.771861	0.178969	-0.534974	0.293265
9521	8.648963	-0.529950	4.485379	-0.549336	0.010228	0.014434	-0.846847	0.138688	-0.130934	0.775378	0.172069	-0.536388	0.285427
9522	8.665650	-0.525041	4.514297	-0.547424	0.022770	0.021459	-0.846575	0.140505	-0.131196	0.778643	0.165876	-0.537945	0.277155
9523	8.650647	-0.563308	4.563069	-0.538322	0.029993	0.014434	-0.846437	0.141064	-0.131191	0.782153	0.158981	-0.538874	0.269402
9524	8.616498	-0.618552	4.583062	-0.574665	0.016468	0.033539	-0.846297	0.141489	-0.133000	0.785176	0.152220	-0.540590	0.260943
9525	8.621314	-0.601606	4.592531	-0.545614	0.013611	0.035668	-0.845612	0.144839	-0.132274	0.788230	0.145015	-0.541761	0.253295
9526	8.632445	-0.639706	4.694425	-0.578189	0.042707	0.022716	-0.843926	0.143725	-0.134808	0.791396	0.138139	-0.542920	0.244640
9527	8.562586	-0.753296	4.623298	-0.565588	0.015559	0.028312	-0.845328	0.144570	-0.135764	0.794369	0.130627	-0.544010	0.236574
9528	8.586040	-0.832887	4.672480	-0.561944	-0.000969	0.060296	-0.843377	0.146665	-0.136733	0.796628	0.123773	-0.545751	0.228515
9529	8.644878	-0.809758	4.565827	-0.554760	-0.024554	0.075584	-0.843942	0.147784	-0.136578	0.798723	0.116050	-0.547425	0.221133
9530	8.717237	-0.722917	4.613087	-0.545592	-0.012062	0.085369	-0.842270	0.149594	-0.135735	0.800517	0.109204	-0.549211	0.213575
9531	8.516006	-0.577412	4.490919	-0.560460	-0.045888	0.046462	-0.842700	0.151688	-0.134595	0.802326	0.101764	-0.551066	0.205533
9532	8.450620	-0.132751	4.423222	-0.546601	-0.091894	-0.052126	-0.842280	0.151404	-0.133765	0.803614	0.096718	-0.553726	0.195543
9533	8.684502	0.259109	4.329135	-0.561728	-0.132449	-0.136877	-0.843526	0.147625	-0.131146	0.804985	0.091630	-0.556465	0.184256
9534	9.079228	0.347167	4.508843	-0.562146	-0.177228	-0.161293	-0.844492	0.143700	-0.126718	0.805515	0.087833	-0.560183	0.172121
9535	9.184517	-0.254397	4.645894	-0.568550	-0.128077	-0.016651	-0.846995	0.138658	-0.121453	0.806284	0.081274	-0.562909	0.162587
9536	8.818958	-0.476603	4.685106	-0.545716	-0.019186	0.078383	-0.849101	0.139775	-0.119752	0.807523	0.074502	-0.564285	0.154723
9537	8.279984	-0.261200	4.579525	-0.549277	-0.012076	0.085297	-0.845612	0.142000	-0.118780	0.809051	0.066703	-0.565094	0.147160
9538	8.426636	-0.132721	4.403924	-0.558601	-0.020498	0.028678	-0.845763	0.144654	-0.118333	0.810246	0.060264	-0.566339	0.138311
9539	8.586301	0.040489	4.438021	-0.554499	-0.067040	-0.004551	-0.846053	0.146322	-0.115525	0.811223	0.053551	-0.567791	0.129082
9540	8.653816	0.088591	4.468805	-0.546249	-0.058157	0.006125	-0.846607	0.144500	-0.113449	0.811832	0.047654	-0.569450	0.119932
9541	8.682329	0.049989	4.507858	-0.562714	-0.066927	-0.011708	-0.846602	0.143238	-0.112207	0.812632	0.040896	-0.570758	0.110413
9542	8.710521	0.040735	4.602158	-0.562480	-0.027301	-0.010179	-0.845347	0.143929	-0.110676	0.813432	0.034837	-0.571797	0.100810
9543	8.561427	0.029123	4.527583	-0.553339	-0.020135	-0.011914	-0.846611	0.144909	-0.110099	0.814553	0.028139	-0.572159	0.091356
9544	8.571356	-0.017217	4.470097	-0.549456	-0.000636	0.021627	-0.844661	0.146574	-0.107866	0.815378	0.021863	-0.572616	0.082414
9545	8.490023	-0.010014	4.380723	-0.561842	0.052608	0.017605	-0.843680	0.146576	-0.109267	0.817077	0.014575	-0.571663	0.073312
9546	8.483778	0.027529	4.580863	-0.561197	0.137760	0.064854	-0.843541	0.147707	-0.113439	0.819212	0.007392	-0.569750	0.064974
9547	8.732944	-0.229514	4.692129	-0.575382	0.168074	0.108746	-0.842851	0.151079	-0.119265	0.821889	-0.001311	-0.566769	0.057174
9548	9.042491	-0.207739	4.621400	-0.544607	0.160920	0.091527	-0.839921	0.154158	-0.122880	0.824031	-0.008564	-0.564318	0.049449
9549	8.684422	-0.250340	4.404891	-0.541465	0.134885	-0.023348	-0.839647	0.156551	-0.128295	0.826241	-0.015163	-0.561704	0.039812
9550	9.030096	-0.577787	4.176122	-0.556538	0.054233	-0.059259	-0.837971	0.157669	-0.129411	0.827092	-0.020828	-0.560906	0.029482
9551	9.419089	-0.859831	4.294729	-0.554464	0.044415	0.031981	-0.837548	0.157255	-0.131231	0.828009	-0.028191	-0.559627	0.020621
9552	8.589661	-0.758179	4.241567	-0.561516	0.058533	0.059957	-0.836744	0.158428	-0.133459	0.828621	-0.035272	-0.558565	0.012203
9553	8.240591	-0.686383	4.163913	-0.565358	0.000498	0.099135	-0.835215	0.161083	-0.134141	0.828799	-0.043556	-0.557832	0.004348
9554	8.830675	-1.021229	4.157194	-0.571063	-0.048105	0.102983	-0.834247	0.163876	-0.134119	0.827997	-0.051253	-0.558375	-0.003378
9555	9.058022	-1.181095	4.327813	-0.541991	-0.048278	0.108650	-0.832722	0.167224	-0.133259	0.827441	-0.059259	-0.558313	-0.010770
9556	9.054452	-0.971677	4.576772	-0.545641	-0.015440	0.065957	-0.832045	0.172249	-0.131260	0.826829	-0.066108	-0.558237	-0.018859
9557	8.582958	-0.766321	4.478461	-0.560217	-0.004296	0.032037	-0.830508	0.173085	-0.131682	0.826518	-0.073532	-0.557395	-0.027785
9558	8.413484	-0.837537	4.513310	-0.556754	-0.033153	0.030440	-0.830378	0.175178	-0.130685	0.825473	-0.080169	-0.557522	-0.036547
9559	8.363119	-0.793843	4.493560	-0.549466	-0.001190	-0.020984	-0.828415	0.174333	-0.130151	0.824962	-0.086794	-0.556565	-0.046246
9560	8.443157	-0.957553	4.674083	-0.532557	-0.056220	-0.022231	-0.829398	0.174608	-0.128049	0.823450	-0.092457	-0.557042	-0.055549
9561	8.561709	-0.910060	4.658897	-0.555152	-0.025284	-0.042116	-0.831080	0.174887	-0.126778	0.822423	-0.098937	-0.556350	-0.065623
9562	8.440350	-0.952369	4.727187	-0.557750	-0.001816	-0.047632	-0.829398	0.174040	-0.125405	0.821217	-0.104648	-0.555806	-0.075709
9563	8.257926	-0.918083	4.615900	-0.560571	-0.005165	-0.075981	-0.828696	0.173619	-0.125136	0.820122	-0.110790	-0.554666	-0.086435
9564	8.263075	-0.981399	4.544112	-0.549702	-0.005072	-0.091781	-0.829672	0.171933	-0.122079	0.818586	-0.115861	-0.554130	-0.097123
9565	8.292015	-0.947629	4.563026	-0.553123	0.027320	-0.084934	-0.829524	0.170115	-0.121680	0.817611	-0.121694	-0.552309	-0.107974
9566	8.214395	-0.961367	4.606776	-0.545460	0.088476	-0.078162	-0.827268	0.166901	-0.123683	0.816906	-0.126623	-0.550064	-0.118582
9567	8.341867	-0.898796	4.692893	-0.558016	0.143914	-0.122852	-0.828097	0.164675	-0.126210	0.816858	-0.131823	-0.546230	-0.130377
9568	9.221937	-0.879453	4.807480	-0.541508	0.223046	-0.202585	-0.827936	0.160774	-0.130296	0.817042	-0.134952	-0.541942	-0.143281
9569	8.582730	-0.827213	4.788423	-0.568753	0.264372	-0.282898	-0.830567	0.154928	-0.136193	0.817489	-0.138211	-0.536300	-0.158087
9570	10.479602	-0.691760	5.170975	-0.556621	0.129187	-0.161228	-0.830963	0.150330	-0.140421	0.816422	-0.142281	-0.533160	-0.170153
9571	9.193904	-1.010919	4.625349	-0.564830	0.005114	-0.003374	-0.829550	0.147821	-0.143526	0.814702	-0.149273	-0.530786	-0.179566
9572	8.647471	-0.372563	4.130871	-0.560236	0.019584	-0.014031	-0.828436	0.149215	-0.143101	0.812715	-0.155306	-0.528858	-0.188900
9573	7.921050	0.137160	3.754050	-0.546704	-0.010749	-0.257912	-0.830110	0.147679	-0.142268	0.809657	-0.159292	-0.527464	-0.202147
9574	8.902713	0.049021	3.787548	-0.558490	-0.152988	-0.251681	-0.832606	0.140959	-0.137438	0.804656	-0.163426	-0.528887	-0.214706
9575	9.954478	-0.722227	4.408478	-0.548918	-0.205655	-0.005229	-0.831486	0.139958	-0.131321	0.800289	-0.170858	-0.529651	-0.223190
9576	9.414739	-0.989053	4.479833	-0.549721	-0.107583	0.100168	-0.832611	0.140370	-0.128241	0.797086	-0.178318	-0.529069	-0.230092
9577	8.422945	-0.492757	4.393469	-0.543356	-0.093138	0.083210	-0.834863	0.142319	-0.124299	0.794119	-0.186060	-0.527623	-0.237426
9578	8.201367	-0.268241	4.132720	-0.566238	-0.052210	-0.047355	-0.833470	0.143850	-0.123317	0.790543	-0.191926	-0.526501	-0.246988
9579	8.383549	-0.331418	4.261243	-0.559156	-0.092083	-0.024003	-0.832911	0.143276	-0.119144	0.786806	-0.198711	-0.525214	-0.256126
9580	8.652623	-0.426663	4.373094	-0.566435	-0.141499	0.066486	-0.833055	0.143547	-0.116491	0.782651	-0.206179	-0.524909	-0.263472
9581	8.696007	-0.417195	4.385012	-0.558841	-0.105796	0.099981	-0.833206	0.145492	-0.112705	0.779208	-0.214250	-0.523201	-0.270541
9582	8.575509	-0.292950	4.422447	-0.558880	-0.091101	0.068033	-0.831537	0.148003	-0.112134	0.775423	-0.221303	-0.522020	-0.277920
9583	8.547079	-0.370766	4.317038	-0.553446	-0.083672	0.040616	-0.829593	0.151203	-0.109187	0.771724	-0.228455	-0.520116	-0.285883
9584	8.662901	-0.356936	4.326394	-0.551394	-0.055021	0.060836	-0.828760	0.152596	-0.108064	0.768121	-0.235063	-0.518323	-0.293387
9585	8.511452	-0.240108	4.305963	-0.547536	-0.015383	0.057968	-0.829605	0.154000	-0.109437	0.765078	-0.241809	-0.515190	-0.301270
9586	8.408664	-0.114209	4.239456	-0.567343	0.009862	0.065542	-0.827375	0.156373	-0.109987	0.761912	-0.248272	-0.512161	-0.309098
9587	8.453223	-0.003889	4.148763	-0.561630	0.060417	0.052941	-0.827240	0.158200	-0.113037	0.759364	-0.254593	-0.507684	-0.317499
9588	8.502000	-0.043390	4.064569	-0.559641	0.092971	0.039503	-0.826257	0.157924	-0.114860	0.756726	-0.260097	-0.503441	-0.325978
9589	9.505177	-0.178510	4.721959	-0.552053	0.141268	0.084569	-0.824175	0.163390	-0.120816	0.755061	-0.265938	-0.497507	-0.334137
9590	9.297342	-0.290898	4.704161	-0.553961	0.149824	0.033129	-0.824314	0.164248	-0.126662	0.752776	-0.270863	-0.492350	-0.342862
9591	9.575530	-0.616045	4.775073	-0.543617	0.071694	0.001894	-0.822356	0.165656	-0.131125	0.749720	-0.276119	-0.487826	-0.351716
9592	9.284382	-0.607159	4.357349	-0.554021	0.036425	-0.079436	-0.821798	0.166216	-0.131820	0.745331	-0.280661	-0.484859	-0.361416
9593	8.534922	-0.634352	3.892316	-0.567095	0.038877	0.045880	-0.820256	0.165652	-0.131420	0.741944	-0.286833	-0.480280	-0.369562
9594	8.476194	-0.953297	3.842796	-0.556085	-0.018125	0.163965	-0.820131	0.169573	-0.133611	0.738609	-0.294092	-0.476607	-0.375250
9595	9.087655	-1.028635	4.004708	-0.533161	-0.082344	0.087772	-0.817486	0.173200	-0.133315	0.734378	-0.301019	-0.473738	-0.381639
9596	9.549138	-0.918523	4.300063	-0.560763	-0.074103	-0.006279	-0.818615	0.174731	-0.130502	0.729018	-0.307083	-0.471759	-0.389457
9597	9.022875	-0.590270	4.475908	-0.558716	-0.019996	-0.019046	-0.818897	0.175151	-0.130634	0.724221	-0.312793	-0.468313	-0.397928
9598	8.411667	-0.679970	4.202272	-0.544202	-0.063821	0.029925	-0.819047	0.176675	-0.126295	0.719165	-0.318810	-0.465962	-0.405020
9599	8.288600	-0.611334	4.233083	-0.564301	-0.028640	-0.065201	-0.818209	0.176809	-0.125184	0.713691	-0.324124	-0.462773	-0.414041
9600	8.619035	-0.620531	4.254489	-0.546402	-0.029830	-0.137459	-0.818202	0.174562	-0.121861	0.707368	-0.328261	-0.460863	-0.423651
9601	8.740270	-0.641622	4.481691	-0.555283	0.014447	-0.146670	-0.821122	0.169530	-0.119939	0.701464	-0.332199	-0.457519	-0.433899
9602	8.543443	-0.736257	4.608656	-0.564110	0.040329	-0.118682	-0.821537	0.168273	-0.119809	0.695608	-0.336062	-0.454197	-0.443731
9603	8.334010	-0.822627	4.498753	-0.560449	0.043071	-0.127551	-0.822370	0.166454	-0.118706	0.689887	-0.339872	-0.450111	-0.453809
9604	8.185705	-0.791726	4.653247	-0.529609	0.047535	-0.141406	-0.822499	0.163373	-0.116785	0.683907	-0.342891	-0.447013	-0.463548
9605	8.186756	-1.117394	4.362095	-0.540532	0.031432	-0.148539	-0.824584	0.159738	-0.115273	0.677825	-0.346236	-0.443235	-0.473515
9606	8.961078	-0.813654	4.246521	-0.548338	0.101855	-0.148860	-0.825409	0.156108	-0.115722	0.671912	-0.348826	-0.439139	-0.483748
9607	9.678852	-0.677409	5.113896	-0.553790	0.154551	-0.188049	-0.827077	0.153883	-0.118243	0.666216	-0.350711	-0.433683	-0.495053
9608	7.939964	-0.101149	4.310009	-0.560555	0.200993	-0.156810	-0.826920	0.150539	-0.121625	0.660767	-0.352306	-0.428036	-0.506017
9609	8.798484	-0.091503	4.398154	-0.545623	0.125320	-0.154229	-0.827046	0.147468	-0.122772	0.654975	-0.354532	-0.422658	-0.516406
9610	10.481438	0.098880	4.074831	-0.566530	-0.021547	-0.415040	-0.828984	0.141871	-0.119608	0.644663	-0.356172	-0.421532	-0.529020
9611	8.808458	-0.241156	3.665267	-0.580544	-0.131856	-0.386584	-0.829790	0.132629	-0.113980	0.633705	-0.359438	-0.420620	-0.540648
9612	8.843958	-0.325175	3.405200	-0.540610	-0.161768	-0.088686	-0.833844	0.129818	-0.106448	0.625615	-0.364832	-0.419036	-0.547642
9613	9.535557	-0.355842	3.834712	-0.555523	-0.099206	-0.018357	-0.832871	0.129648	-0.097952	0.618845	-0.370444	-0.415212	-0.554437
9614	9.667180	-0.698035	4.123473	-0.547813	-0.003351	-0.062233	-0.834969	0.128522	-0.094182	0.612135	-0.374313	-0.411277	-0.562167
9615	9.062190	-0.249303	4.549371	-0.565970	0.010978	-0.051120	-0.836080	0.126288	-0.094057	0.605657	-0.378476	-0.406093	-0.570109
9616	8.572425	0.064414	4.370138	-0.575116	0.001989	-0.052992	-0.836642	0.126566	-0.093353	0.598717	-0.382594	-0.401599	-0.577821
9617	8.538838	-0.163390	4.234998	-0.560741	-0.010316	-0.095241	-0.837200	0.125722	-0.091126	0.591419	-0.386467	-0.396951	-0.585915
9618	8.393934	-0.336921	4.164640	-0.557293	-0.050030	-0.091466	-0.837889	0.122640	-0.088504	0.583581	-0.390565	-0.393458	-0.593366
9619	8.558470	-0.523004	4.330802	-0.548768	-0.052864	0.018348	-0.837054	0.122904	-0.084324	0.577213	-0.395594	-0.388437	-0.599540
9620	8.494306	-0.409476	4.257133	-0.558816	-0.054506	0.005860	-0.837900	0.124016	-0.082075	0.570328	-0.400432	-0.384116	-0.605669
9621	8.560602	-0.370079	4.440241	-0.553154	-0.035062	0.044741	-0.837350	0.126253	-0.082474	0.564238	-0.405403	-0.378511	-0.611566
9622	8.378086	-0.359958	4.329225	-0.560003	-0.006810	0.109920	-0.837780	0.128486	-0.081193	0.558838	-0.410373	-0.372703	-0.616755
9623	8.366318	-0.331037	4.304755	-0.565307	0.009306	0.123915	-0.836257	0.132397	-0.081164	0.553817	-0.415433	-0.365702	-0.622064
9624	8.480675	-0.177372	4.259395	-0.545069	0.035955	0.157650	-0.834456	0.137294	-0.083916	0.549321	-0.419967	-0.359125	-0.626820
9625	8.567393	0.045220	4.387273	-0.557540	0.095656	0.139485	-0.834754	0.142055	-0.086234	0.545047	-0.423862	-0.351065	-0.632470
9626	8.436283	0.041833	4.486553	-0.572090	0.127788	0.078930	-0.833370	0.147106	-0.093025	0.539852	-0.426883	-0.343721	-0.638895
9627	8.712795	-0.065739	4.567120	-0.560790	0.173365	0.116861	-0.832824	0.151315	-0.098284	0.535661	-0.429523	-0.334890	-0.645311
9628	8.098050	-0.173901	4.429006	-0.563949	0.247311	0.102967	-0.831844	0.152732	-0.104692	0.531499	-0.430976	-0.326068	-0.652264
9629	10.277617	-0.625633	5.107685	-0.553798	0.155735	0.086311	-0.829896	0.156661	-0.110801	0.526704	-0.433453	-0.317683	-0.658619
9630	9.076399	-0.409156	4.507643	-0.559926	0.135831	-0.111987	-0.829894	0.157520	-0.116928	0.518873	-0.434832	-0.311867	-0.666657
9631	9.242883	-0.667595	4.698772	-0.560095	0.081339	-0.063892	-0.831842	0.155157	-0.119726	0.511401	-0.437287	-0.305390	-0.673785
9632	8.501732	-1.120378	4.202234	-0.568318	0.110591	0.082496	-0.830727	0.157265	-0.123896	0.505796	-0.440157	-0.297938	-0.679459
9633	8.028070	-1.206561	4.242489	-0.554021	0.017739	0.173357	-0.828917	0.159779	-0.124581	0.501050	-0.444775	-0.289999	-0.683392
9634	8.911615	-1.224456	4.202847	-0.546807	-0.085902	0.085795	-0.828934	0.163552	-0.124263	0.494402	-0.450040	-0.284729	-0.686994
9635	9.219460	-0.963747	4.465314	-0.547944	-0.080004	0.036289	-0.830066	0.165638	-0.120189	0.487118	-0.455074	-0.279007	-0.691216
9636	8.789310	-0.795743	4.618656	-0.557209	-0.109839	0.046906	-0.828399	0.168425	-0.118639	0.479592	-0.460445	-0.274106	-0.694872
9637	8.346581	-0.769785	4.459486	-0.540785	-0.092651	0.025682	-0.828128	0.169669	-0.114724	0.472026	-0.465417	-0.268646	-0.698862
9638	8.332808	-0.673309	4.414935	-0.548243	-0.104936	-0.006166	-0.829529	0.169101	-0.110954	0.463753	-0.470238	-0.264245	-0.702840
9639	8.453449	-0.872815	4.322765	-0.554000	-0.109436	-0.101743	-0.830086	0.167694	-0.107757	0.454050	-0.474770	-0.259891	-0.707735
9640	8.679363	-0.958319	4.403154	-0.566776	-0.131204	-0.076957	-0.831204	0.166424	-0.103160	0.444341	-0.479624	-0.256056	-0.712010
9641	8.681110	-0.945673	4.494828	-0.577262	-0.092027	-0.020706	-0.832606	0.165709	-0.097439	0.435511	-0.484394	-0.250365	-0.716247
9642	8.667876	-1.034336	4.602151	-0.557093	-0.063332	-0.017127	-0.833731	0.166263	-0.094915	0.426967	-0.488372	-0.245425	-0.720388
9643	8.556217	-1.079168	4.663208	-0.547690	-0.027620	0.011925	-0.833171	0.166117	-0.093526	0.419098	-0.491984	-0.239204	-0.724631
9644	8.450255	-1.102922	4.622538	-0.576611	-0.031516	0.057589	-0.832895	0.166813	-0.092684	0.411491	-0.495908	-0.232914	-0.728355
9645	8.419942	-0.953299	4.558086	-0.545654	-0.020903	0.064095	-0.834027	0.169611	-0.092647	0.404331	-0.499520	-0.226085	-0.732040
9646	8.297334	-0.868068	4.537969	-0.559858	0.040535	0.051153	-0.832780	0.172685	-0.093321	0.397024	-0.502106	-0.219464	-0.736272
9647	8.287205	-0.913677	4.577151	-0.559910	0.057167	0.005039	-0.831798	0.172548	-0.094864	0.389106	-0.504282	-0.212336	-0.741087
9648	8.378482	-0.918752	4.630244	-0.566886	0.109515	-0.000656	-0.832502	0.173669	-0.094987	0.381155	-0.505548	-0.205535	-0.746255
9649	8.988769	-1.119183	4.882955	-0.548972	0.113748	-0.072926	-0.831660	0.173677	-0.098061	0.372315	-0.506323	-0.198859	-0.751980
9650	8.544093	-0.482267	4.646898	-0.552793	0.115051	-0.117208	-0.833329	0.171733	-0.100996	0.362673	-0.506782	-0.193346	-0.757798
9651	10.628994	-0.813710	5.143141	-0.547649	0.054391	-0.063337	-0.834999	0.169359	-0.100590	0.353647	-0.508317	-0.186999	-0.762613
9652	8.917989	-1.260635	4.606758	-0.541571	0.042080	0.076201	-0.834582	0.169775	-0.099613	0.346680	-0.510400	-0.180164	-0.766059
9653	8.759445	-0.852046	4.087746	-0.552187	0.039605	0.157523	-0.834311	0.171444	-0.097506	0.340826	-0.512890	-0.171561	-0.768992
9654	8.335597	-0.583464	4.099814	-0.570716	0.099200	-0.050118	-0.835454	0.177044	-0.099112	0.331727	-0.513752	-0.165147	-0.773785
9655	7.963873	-0.311527	3.928138	-0.553834	-0.025648	-0.203114	-0.838243	0.173966	-0.096334	0.319978	-0.515900	-0.160645	-0.778238
9656	8.882617	-0.197941	4.080283	-0.562236	-0.196675	-0.203735	-0.839350	0.169755	-0.090373	0.307516	-0.520619	-0.157808	-0.780697
9657	10.016527	-0.530082	4.280605	-0.538398	-0.168037	-0.182221	-0.841570	0.163020	-0.080804	0.295666	-0.524781	-0.154247	-0.783195
9658	9.559310	-0.635399	4.369378	-0.541558	-0.115270	-0.144654	-0.843091	0.157411	-0.074436	0.284489	-0.528107	-0.150570	-0.785810
9659	8.391926	-0.635864	4.279127	-0.559657	-0.134569	-0.108712	-0.845050	0.155716	-0.067606	0.273580	-0.531921	-0.145676	-0.788031
9660	8.454876	-0.769264	3.879431	-0.533214	-0.090754	-0.182966	-0.848257	0.151512	-0.062187	0.261873	-0.534547	-0.142366	-0.790831
9661	8.669962	-0.603126	3.611501	-0.568872	-0.161335	-0.126255	-0.848667	0.148138	-0.056083	0.250421	-0.538612	-0.137603	-0.792623
9662	9.009646	-0.180108	3.582163	-0.533279	-0.191437	0.001859	-0.850342	0.145605	-0.049682	0.241281	-0.543191	-0.132784	-0.793156
9663	9.063922	0.029005	3.840714	-0.558883	-0.129413	0.130361	-0.849376	0.147966	-0.045482	0.234013	-0.547243	-0.125273	-0.793769
9664	8.949878	-0.457479	3.996103	-0.545988	-0.085871	0.086804	-0.849954	0.151732	-0.042649	0.226303	-0.550313	-0.118800	-0.794877
9665	8.810829	-0.253734	3.974685	-0.549583	-0.071373	0.078710	-0.849685	0.153823	-0.041096	0.218417	-0.553127	-0.111744	-0.796152
9666	8.908108	-0.148292	3.929886	-0.556598	-0.013417	0.051769	-0.849141	0.157880	-0.042592	0.210150	-0.554886	-0.105147	-0.798050
9667	8.652111	0.032842	4.039355	-0.567157	0.071686	0.008625	-0.850260	0.158029	-0.044673	0.201221	-0.555184	-0.098016	-0.801045
9668	8.515748	-0.038039	4.161142	-0.546935	0.127702	-0.021603	-0.850107	0.155662	-0.047627	0.192121	-0.554358	-0.091778	-0.804583
9669	8.432514	0.087060	4.372489	-0.557401	0.238176	-0.079031	-0.851783	0.155682	-0.052355	0.182174	-0.551579	-0.085171	-0.809518
9670	9.091281	-0.072640	4.617432	-0.559191	0.244473	-0.070142	-0.852599	0.151514	-0.059643	0.172314	-0.548654	-0.078800	-0.814296
9671	8.658365	-0.206855	4.360969	-0.563496	0.268758	-0.068666	-0.854823	0.150161	-0.071911	0.162475	-0.545200	-0.071900	-0.819262
9672	9.623767	-0.732675	4.723152	-0.575323	0.245090	-0.026968	-0.854817	0.149617	-0.076379	0.153095	-0.542196	-0.064763	-0.823645
9673	8.957613	-0.206310	4.362978	-0.566936	0.235006	-0.215287	-0.855075	0.145865	-0.082970	0.140701	-0.538917	-0.059502	-0.828390
9674	9.272604	-0.427944	4.406106	-0.569178	0.132731	-0.159804	-0.856869	0.140572	-0.087473	0.129020	-0.537371	-0.054209	-0.831653
9675	8.947457	-0.431271	4.319593	-0.563247	0.173567	-0.099893	-0.858946	0.136119	-0.091965	0.118450	-0.535036	-0.047944	-0.835110
9676	8.358269	-0.611516	4.274068	-0.566868	0.116843	-0.011264	-0.859905	0.131940	-0.095906	0.109210	-0.533730	-0.041102	-0.837566
9677	8.262959	-1.028829	3.916412	-0.534365	0.022293	0.063950	-0.859903	0.132231	-0.099249	0.101518	-0.533864	-0.033877	-0.838770
9678	8.478788	-0.951514	4.130308	-0.560031	-0.035710	0.117128	-0.860478	0.135445	-0.098654	0.094367	-0.535070	-0.026096	-0.839115
9679	9.101062	-0.955135	4.177841	-0.544140	-0.087683	0.085911	-0.858532	0.138509	-0.096685	0.086839	-0.536980	-0.018657	-0.838906
9680	9.153422	-0.768227	4.361738	-0.551227	-0.046164	0.082061	-0.858271	0.142416	-0.094694	0.079169	-0.538207	-0.011424	-0.839008
9681	9.002684	-0.870613	4.454900	-0.569435	-0.064291	0.100488	-0.858558	0.143811	-0.093562	0.071604	-0.539646	-0.003355	-0.838835
9682	8.703971	-0.874016	4.382850	-0.547577	-0.068185	0.117518	-0.859270	0.146323	-0.091857	0.064544	-0.541122	0.004169	-0.838453
9683	8.650695	-0.970493	4.359835	-0.576616	-0.082729	0.145553	-0.859428	0.150516	-0.091672	0.057648	-0.542743	0.012822	-0.837820
9684	8.623142	-0.995695	4.166852	-0.564030	-0.103397	0.133443	-0.857772	0.154967	-0.086061	0.050678	-0.544708	0.020745	-0.836836
9685	8.763190	-1.115412	4.100345	-0.556962	-0.118380	0.094710	-0.858354	0.159715	-0.084195	0.043143	-0.546793	0.028476	-0.835671
9686	9.041293	-0.898984	3.822104	-0.560798	-0.128751	0.054133	-0.857663	0.160814	-0.078750	0.034890	-0.549089	0.035446	-0.834283
9687	9.147426	-0.919001	3.819769	-0.571681	-0.082930	-0.024104	-0.857805	0.160807	-0.076518	0.025164	-0.550546	0.042125	-0.833362
9688	8.991545	-0.916868	4.003590	-0.560470	-0.025296	-0.029675	-0.859763	0.159968	-0.075117	0.015433	-0.551035	0.048217	-0.832945
9689	8.722671	-0.962854	4.108362	-0.553069	0.025569	-0.083045	-0.859619	0.158847	-0.074433	0.004831	-0.550580	0.053952	-0.833023
9690	8.730524	-0.990541	4.326124	-0.545855	0.032911	-0.102480	-0.861006	0.155490	-0.072784	-0.006002	-0.550017	0.058995	-0.833045
9691	8.959621	-0.928822	4.378287	-0.564188	0.027910	-0.134459	-0.862398	0.153820	-0.073906	-0.017569	-0.549404	0.064312	-0.832893
9692	9.138453	-0.758043	4.429300	-0.531455	0.056885	-0.164275	-0.864053	0.147952	-0.073675	-0.029289	-0.548361	0.068402	-0.832925
9693	8.991182	-0.642663	4.181750	-0.553452	0.002637	-0.132356	-0.862776	0.143893	-0.073030	-0.040647	-0.547985	0.073531	-0.832258
9694	8.585903	-0.763866	4.101492	-0.555473	-0.084655	-0.048782	-0.864870	0.141931	-0.069966	-0.050489	-0.548956	0.079365	-0.830542
9695	8.620768	-0.747986	3.970790	-0.549766	-0.088992	0.030059	-0.864031	0.141356	-0.065796	-0.058948	-0.549706	0.086251	-0.828800
9696	8.876292	-0.717850	4.023270	-0.560502	-0.067440	0.046663	-0.864039	0.142749	-0.064247	-0.067273	-0.550098	0.093173	-0.827155
9697	8.753819	-0.543041	4.028732	-0.554081	-0.042066	0.026233	-0.865030	0.145264	-0.063237	-0.075900	-0.549939	0.099978	-0.825718
9698	8.804421	-0.480273	4.069040	-0.560468	-0.040170	0.019970	-0.864483	0.147631	-0.060707	-0.084674	-0.549801	0.106528	-0.824136
9699	8.881295	-0.524104	4.093589	-0.565923	-0.027298	-0.004933	-0.863776	0.145950	-0.060172	-0.093940	-0.549304	0.113088	-0.822589
9700	8.868344	-0.489375	4.223697	-0.558440	0.012305	-0.005094	-0.863497	0.146371	-0.060728	-0.103191	-0.548223	0.119201	-0.821337
9701	8.744702	-0.526927	4.277439	-0.568411	0.027861	-0.028339	-0.864893	0.145537	-0.061283	-0.112946	-0.546714	0.125353	-0.820142
9702	8.754187	-0.522002	4.301534	-0.576448	0.053160	-0.032125	-0.864469	0.144983	-0.062966	-0.122876	-0.544849	0.131325	-0.819021
9703	8.749232	-0.575195	4.292470	-0.547274	0.064659	-0.023901	-0.863913	0.145963	-0.064075	-0.132364	-0.542617	0.137007	-0.818093
9704	8.712770	-0.608691	4.309806	-0.543664	0.051884	-0.008754	-0.863350	0.145404	-0.064504	-0.141476	-0.540658	0.142642	-0.816900
9705	8.802493	-0.541730	4.287192	-0.559911	0.061742	0.006947	-0.863905	0.144854	-0.066876	-0.150530	-0.538204	0.148790	-0.815805
9706	8.802362	-0.556168	4.297019	-0.561684	0.066215	0.011320	-0.864744	0.145148	-0.070492	-0.159492	-0.535774	0.154847	-0.814574
9707	8.714581	-0.564585	4.408378	-0.556066	0.088577	0.024494	-0.864184	0.145715	-0.073419	-0.168237	-0.532695	0.160951	-0.813650
9708	8.719781	-0.526135	4.378947	-0.543505	0.077033	-0.000051	-0.863768	0.146975	-0.074385	-0.177112	-0.530070	0.166479	-0.812368
9709	8.679895	-0.583033	4.514946	-0.570582	0.087641	0.034931	-0.863484	0.146990	-0.078988	-0.185770	-0.526773	0.172839	-0.811250
9710	8.584006	-0.718692	4.366780	-0.546353	0.040822	0.017779	-0.864054	0.149511	-0.080352	-0.194168	-0.524555	0.178674	-0.809455
9711	8.664620	-0.523643	4.335500	-0.560280	0.001344	0.009055	-0.862371	0.149234	-0.082320	-0.202767	-0.522648	0.184840	-0.807192
9712	8.739403	-0.463489	4.368556	-0.550410	-0.018564	0.014622	-0.861811	0.149232	-0.082046	-0.210965	-0.521273	0.190881	-0.804570
9713	8.734747	-0.487837	4.335007	-0.550544	-0.041990	0.014762	-0.861119	0.151047	-0.081753	-0.219140	-0.519957	0.197036	-0.801748
9714	8.744596	-0.475937	4.315531	-0.555228	-0.067225	0.018405	-0.861265	0.152019	-0.079790	-0.226997	-0.519234	0.203299	-0.798460
9715	8.758922	-0.546198	4.301798	-0.553326	-0.055522	0.018350	-0.859444	0.151450	-0.078137	-0.235025	-0.517985	0.209500	-0.795339
9716	8.758259	-0.601411	4.360405	-0.567718	-0.027446	0.009153	-0.859451	0.153128	-0.078259	-0.243228	-0.516502	0.215607	-0.792199
9717	8.780754	-0.541578	4.289636	-0.544035	-0.014905	0.005830	-0.860429	0.152568	-0.077281	-0.251457	-0.514581	0.221245	-0.789320
9718	8.757743	-0.598568	4.428030	-0.547607	0.005052	-0.008507	-0.859305	0.151870	-0.078273	-0.259783	-0.512654	0.226621	-0.786347
9719	8.756938	-0.631850	4.515388	-0.547492	0.034024	-0.024616	-0.859865	0.152014	-0.079104	-0.268665	-0.509950	0.231648	-0.783651
9720	8.752781	-0.535404	4.475657	-0.568327	0.046775	-0.028463	-0.860417	0.150768	-0.082459	-0.277636	-0.507227	0.236871	-0.780725
9721	8.700264	-0.462819	4.436257	-0.552755	0.064654	-0.021313	-0.859295	0.151058	-0.086369	-0.286575	-0.503865	0.241738	-0.778176
9722	8.654836	-0.365916	4.427988	-0.554538	0.068201	-0.014275	-0.861111	0.150226	-0.087340	-0.295260	-0.500678	0.246745	-0.775409
9723	8.704972	-0.365794	4.497991	-0.567145	0.084418	-0.007438	-0.860543	0.149402	-0.092233	-0.304136	-0.496724	0.251744	-0.772911
9724	8.654068	-0.275126	4.260253	-0.549262	0.048541	-0.033535	-0.859418	0.148568	-0.094342	-0.312985	-0.493816	0.256609	-0.769635
9725	8.520801	-0.271912	4.639749	-0.562050	0.042200	-0.026614	-0.860255	0.148297	-0.096291	-0.321802	-0.490509	0.261479	-0.766468
9726	8.656828	-0.215302	4.554366	-0.546752	0.001314	0.005702	-0.859407	0.146620	-0.097151	-0.329773	-0.487992	0.266982	-0.762780
9727	8.782999	-0.236034	4.457778	-0.544043	0.008728	-0.016400	-0.859122	0.145500	-0.096607	-0.337995	-0.485145	0.271778	-0.759296
9728	8.777430	-0.366296	4.490651	-0.567438	0.032090	0.001741	-0.859971	0.147600	-0.096997	-0.346339	-0.481916	0.277305	-0.755585
9729	8.638331	-0.288558	4.415065	-0.572009	0.024869	0.004371	-0.859127	0.147043	-0.098544	-0.354512	-0.478398	0.282515	-0.752092
9730	8.586110	-0.396066	4.561310	-0.561225	0.015945	-0.012287	-0.859397	0.144811	-0.099541	-0.362896	-0.475389	0.287907	-0.747945
9731	8.607755	-0.396142	4.570948	-0.562269	-0.002004	-0.019262	-0.860106	0.146485	-0.097984	-0.371077	-0.472350	0.292827	-0.743936
9732	8.584139	-0.418226	4.493905	-0.546178	-0.047132	-0.018801	-0.860525	0.146205	-0.097705	-0.378974	-0.470303	0.298343	-0.739043
9733	8.628078	-0.292858	4.490031	-0.539101	-0.083340	-0.002547	-0.858847	0.146192	-0.094790	-0.386117	-0.468428	0.303581	-0.734389
9734	8.730134	-0.308606	4.393420	-0.536224	-0.076388	0.025776	-0.857867	0.145620	-0.091735	-0.393037	-0.466498	0.309547	-0.729440
9735	8.826133	-0.444522	4.397224	-0.560527	-0.042012	0.023513	-0.858292	0.146171	-0.088938	-0.400167	-0.463587	0.314924	-0.725105
9736	8.787569	-0.495223	4.366430	-0.560460	-0.025671	0.009246	-0.858300	0.147844	-0.087526	-0.407782	-0.460719	0.320625	-0.720175
9737	8.763168	-0.584541	4.357794	-0.549281	0.010197	0.021526	-0.857465	0.148819	-0.086964	-0.415075	-0.457042	0.325311	-0.716239
9738	8.719427	-0.569479	4.403594	-0.556542	0.019348	0.008990	-0.856910	0.149935	-0.086678	-0.422861	-0.453443	0.330524	-0.711570
9739	8.680923	-0.520845	4.412767	-0.538498	-0.002414	0.014641	-0.856071	0.150211	-0.086263	-0.429971	-0.449969	0.335012	-0.707403
9740	8.734125	-0.443700	4.435998	-0.546723	0.003217	-0.004932	-0.856916	0.151617	-0.088055	-0.437675	-0.446661	0.340035	-0.702361
9741	8.699926	-0.462544	4.479747	-0.540538	-0.025667	-0.002925	-0.857752	0.151064	-0.089449	-0.444797	-0.443504	0.344502	-0.697695
9742	8.692611	-0.462438	4.489421	-0.553259	-0.032928	0.009354	-0.856919	0.152172	-0.086934	-0.452018	-0.440434	0.349993	-0.692245
9743	8.723382	-0.728783	4.439194	-0.567781	-0.038254	0.007422	-0.856505	0.153571	-0.087341	-0.459043	-0.437024	0.354950	-0.687241
9744	8.729004	-0.540390	4.427419	-0.553134	-0.013055	0.003926	-0.856789	0.154267	-0.086494	-0.466376	-0.433608	0.360135	-0.681748
9745	8.709904	-0.554980	4.393780	-0.560426	-0.016593	0.000320	-0.856505	0.153000	-0.083721	-0.473480	-0.429906	0.364636	-0.676785
9746	8.738786	-0.487227	4.436478	-0.558508	0.005058	-0.003317	-0.855813	0.155099	-0.085099	-0.480977	-0.426137	0.369581	-0.671177
9747	8.709656	-0.482059	4.460622	-0.554890	0.006903	-0.010369	-0.855389	0.154120	-0.085112	-0.488240	-0.422137	0.373595	-0.666221
9748	8.670815	-0.462240	4.499113	-0.554943	0.001524	-0.013883	-0.855529	0.153977	-0.083997	-0.495706	-0.418416	0.378355	-0.660342
9749	8.704720	-0.549812	4.442054	-0.558636	-0.015639	-0.006745	-0.856230	0.154259	-0.084407	-0.502668	-0.414537	0.382573	-0.655074
9750	8.719929	-0.487471	4.378515	-0.547725	-0.014799	-0.004839	-0.855247	0.153416	-0.083726	-0.509714	-0.410926	0.387394	-0.649043
9751	8.729414	-0.492243	4.397886	-0.547764	-0.012868	-0.019005	-0.855248	0.153127	-0.080940	-0.516658	-0.407110	0.391249	-0.643622
9752	8.719900	-0.475328	4.388045	-0.540348	0.008672	-0.013742	-0.856935	0.155094	-0.082859	-0.523820	-0.403239	0.395574	-0.637599
9753	8.758282	-0.521438	4.395757	-0.545770	0.010470	-0.010277	-0.856377	0.155088	-0.081190	-0.530707	-0.398969	0.399144	-0.632343
9754	8.753586	-0.502122	4.388299	-0.560272	0.015946	-0.010478	-0.857215	0.155095	-0.082857	-0.537918	-0.394666	0.403585	-0.626101
9755	8.700556	-0.484872	4.388177	-0.535811	-0.004159	0.007616	-0.857216	0.155375	-0.082854	-0.544270	-0.390439	0.407243	-0.620871
9756	8.777196	-0.530936	4.441747	-0.550315	0.001321	0.007420	-0.856653	0.154677	-0.083702	-0.550934	-0.386182	0.411769	-0.614640
9757	8.709834	-0.474931	4.441212	-0.564071	-0.009270	-0.010376	-0.857635	0.155240	-0.084107	-0.557568	-0.381755	0.415605	-0.608813
9758	8.744678	-0.434796	4.324737	-0.549503	-0.025885	0.027069	-0.856660	0.156495	-0.083823	-0.563629	-0.377577	0.420482	-0.602456
9759	8.710227	-0.618266	4.321998	-0.567701	-0.029301	0.014462	-0.855825	0.157044	-0.081314	-0.569701	-0.373048	0.424691	-0.596584
9760	8.819127	-0.517303	4.330410	-0.562095	-0.005948	0.023257	-0.854885	0.157508	-0.080471	-0.575934	-0.368428	0.429368	-0.590088
9761	8.758870	-0.546073	4.306650	-0.563934	-0.008602	0.017929	-0.856292	0.159333	-0.081836	-0.581989	-0.363570	0.433238	-0.584304
9762	8.768428	-0.521816	4.330529	-0.549431	-0.013191	0.019900	-0.855171	0.159047	-0.080732	-0.587967	-0.359116	0.437732	-0.577686
9763	8.744463	-0.516953	4.311176	-0.565711	-0.009631	0.032954	-0.854759	0.160721	-0.079881	-0.593730	-0.354025	0.441654	-0.571921
9764	8.778194	-0.531665	4.311296	-0.553045	-0.005884	0.010968	-0.856167	0.162543	-0.080130	-0.599757	-0.349437	0.445945	-0.565083
9765	8.739060	-0.618262	4.336477	-0.532197	-0.009508	0.001483	-0.855054	0.164216	-0.079563	-0.605520	-0.344933	0.449178	-0.559111
9766	8.778085	-0.570359	4.306895	-0.556704	-0.013108	0.014503	-0.855621	0.165329	-0.077316	-0.611326	-0.340261	0.453522	-0.552106
9767	8.787206	-0.611195	4.355664	-0.534843	0.004934	0.000488	-0.855618	0.164771	-0.077880	-0.617127	-0.335490	0.456519	-0.546069
9768	8.763138	-0.603824	4.350781	-0.558575	-0.011125	-0.005002	-0.855197	0.164350	-0.077608	-0.623028	-0.330860	0.460627	-0.538693
9769	8.778160	-0.580117	4.292506	-0.540398	-0.011223	-0.003011	-0.855477	0.164351	-0.077606	-0.628630	-0.326142	0.463772	-0.532326
9770	8.797637	-0.604616	4.258926	-0.550449	-0.018316	-0.010159	-0.856043	0.165607	-0.076612	-0.634313	-0.321653	0.467745	-0.524787
9771	8.763945	-0.609328	4.244526	-0.567697	-0.016419	-0.012149	-0.856033	0.162806	-0.075107	-0.640004	-0.316643	0.471095	-0.517882
9772	8.813276	-0.615428	4.106781	-0.569564	-0.027229	-0.012080	-0.855016	0.163031	-0.074704	-0.645581	-0.311934	0.475258	-0.509954
9773	8.821412	-0.643344	4.288301	-0.557686	-0.016561	-0.003170	-0.854887	0.165405	-0.074122	-0.650971	-0.306881	0.478468	-0.503119
9774	8.807030	-0.716052	4.240806	-0.546888	-0.034603	-0.006482	-0.856423	0.164285	-0.072449	-0.656115	-0.302404	0.482423	-0.495312
9775	8.851271	-0.605472	4.191188	-0.553272	-0.029026	-0.020719	-0.856564	0.163858	-0.069942	-0.661391	-0.297620	0.485551	-0.488083
9776	8.860563	-0.690080	4.196952	-0.578622	-0.012609	-0.029972	-0.857405	0.164566	-0.072159	-0.667000	-0.292653	0.489269	-0.479668
9777	8.841429	-0.605259	4.215361	-0.569509	-0.010947	-0.019254	-0.855729	0.165257	-0.071050	-0.672378	-0.287375	0.492221	-0.472273
9778	8.839127	-0.576246	4.215040	-0.554854	-0.002199	0.002098	-0.857824	0.164001	-0.070070	-0.677468	-0.282232	0.495638	-0.464462
9779	8.783471	-0.604864	4.220267	-0.551220	-0.004042	0.003906	-0.856709	0.164832	-0.068676	-0.682442	-0.276825	0.498358	-0.457472
9780	8.819636	-0.643847	4.206156	-0.556659	-0.013184	0.021594	-0.855169	0.165113	-0.070079	-0.687087	-0.271491	0.501936	-0.449738
9781	8.831636	-0.622053	4.225226	-0.554903	-0.020375	0.019009	-0.856989	0.164834	-0.069092	-0.691631	-0.265956	0.504899	-0.442708
9782	8.816962	-0.672707	4.225811	-0.543888	-0.000569	0.014584	-0.856714	0.165951	-0.068943	-0.696232	-0.260690	0.508039	-0.434970
9783	8.802320	-0.691793	4.235730	-0.572956	0.008772	-0.005290	-0.856614	0.166704	-0.069762	-0.701223	-0.254816	0.510524	-0.427457
9784	8.773281	-0.652764	4.264328	-0.547442	0.017560	0.005568	-0.856055	0.166842	-0.069486	-0.705933	-0.249368	0.513277	-0.419549
9785	8.806934	-0.609236	4.302458	-0.556480	0.030270	0.000087	-0.856891	0.166007	-0.070186	-0.710856	-0.243412	0.515235	-0.412270
9786	8.763721	-0.638234	4.259346	-0.567425	0.028644	-0.014196	-0.856894	0.167134	-0.072545	-0.715761	-0.237723	0.517780	-0.403830
9787	8.758071	-0.671471	4.349127	-0.569263	0.030514	-0.021316	-0.857176	0.167694	-0.072816	-0.720754	-0.231726	0.519619	-0.395997
9788	8.753148	-0.642275	4.375386	-0.534929	0.008838	-0.033165	-0.857172	0.167141	-0.074496	-0.725263	-0.226791	0.521975	-0.387428
9789	8.758423	-0.603885	4.336290	-0.542106	0.004967	0.000399	-0.857456	0.167693	-0.072256	-0.729537	-0.221087	0.523949	-0.379964
9790	8.725037	-0.715501	4.231265	-0.540352	0.003393	-0.026126	-0.856617	0.168113	-0.073095	-0.733778	-0.215984	0.526343	-0.371326
9791	8.768155	-0.657337	4.300630	-0.544009	0.006166	-0.031481	-0.858574	0.167424	-0.074621	-0.738151	-0.210509	0.528063	-0.363276
9792	8.758481	-0.637868	4.312507	-0.552981	0.010472	-0.005073	-0.856056	0.167975	-0.073938	-0.742183	-0.204886	0.530410	-0.354757
9793	8.758704	-0.604114	4.300049	-0.550249	0.012263	-0.005047	-0.856889	0.166440	-0.074087	-0.746286	-0.198928	0.532082	-0.346949
9794	8.778254	-0.575345	4.282788	-0.581994	0.009539	0.014069	-0.857868	0.166449	-0.076311	-0.750099	-0.192619	0.534592	-0.338319
9795	8.754024	-0.531482	4.316158	-0.563825	0.017655	0.003615	-0.856750	0.167007	-0.076592	-0.754077	-0.186268	0.536195	-0.330405
9796	8.729409	-0.656987	4.317592	-0.560258	0.008709	-0.006040	-0.856743	0.165609	-0.076746	-0.757735	-0.180450	0.538365	-0.321620
9797	8.787395	-0.630741	4.322054	-0.545654	0.012098	0.010933	-0.856885	0.166312	-0.077993	-0.761365	-0.174269	0.539839	-0.313891
9798	8.768201	-0.650103	4.298133	-0.543754	0.028369	0.003773	-0.856757	0.168826	-0.076992	-0.764924	-0.168423	0.541516	-0.305426
9799	8.758444	-0.632990	4.319702	-0.558389	0.017706	-0.005180	-0.856331	0.167710	-0.078122	-0.768584	-0.162127	0.542811	-0.297236
9800	8.762963	-0.669130	4.341845	-0.552847	0.028426	0.001891	-0.856758	0.169673	-0.079772	-0.771994	-0.156117	0.544408	-0.288571
9801	8.750885	-0.632685	4.360785	-0.552915	0.023092	-0.006037	-0.857870	0.167721	-0.080621	-0.775517	-0.149824	0.545463	-0.280349
9802	8.702878	-0.603505	4.341193	-0.563779	0.030372	-0.008868	-0.858577	0.169402	-0.080877	-0.778844	-0.143707	0.546926	-0.271336
9803	8.667561	-0.633082	4.213508	-0.557600	0.001590	-0.017470	-0.857588	0.167444	-0.081463	-0.782019	-0.137528	0.548185	-0.262727
9804	8.680387	-0.568806	4.456817	-0.545713	0.015832	-0.005035	-0.856890	0.168000	-0.080905	-0.784915	-0.131691	0.549654	-0.253864
9805	8.705595	-0.652246	4.278911	-0.542149	-0.001282	-0.006654	-0.855908	0.167437	-0.080500	-0.787778	-0.125597	0.550783	-0.245497
9806	8.773333	-0.570390	4.297236	-0.569280	0.023218	-0.010637	-0.856188	0.167723	-0.082308	-0.790644	-0.119380	0.552105	-0.236243
9807	8.739320	-0.550601	4.335721	-0.547510	0.017671	-0.006816	-0.854786	0.167724	-0.083713	-0.793541	-0.113064	0.552838	-0.227772
9808	8.758327	-0.560175	4.369631	-0.538330	0.028343	0.003842	-0.856746	0.168014	-0.085369	-0.796123	-0.107119	0.553835	-0.219045
9809	8.752975	-0.574263	4.430202	-0.553783	0.024761	0.008986	-0.857309	0.168292	-0.084385	-0.798857	-0.100454	0.554390	-0.210686
9810	8.723660	-0.598031	4.464334	-0.564567	0.042811	0.010507	-0.856329	0.168855	-0.086339	-0.801424	-0.093925	0.555151	-0.201754
9811	8.699617	-0.707033	4.400343	-0.551067	0.015679	0.014355	-0.855635	0.170533	-0.087025	-0.803837	-0.087234	0.555721	-0.193419
9812	8.729033	-0.646986	4.370639	-0.543814	0.017502	0.009135	-0.855072	0.169692	-0.086759	-0.805889	-0.081128	0.556672	-0.184602
9813	8.704593	-0.687792	4.390457	-0.560120	0.022964	0.010669	-0.854514	0.170250	-0.086757	-0.808219	-0.074268	0.557022	-0.176045
9814	8.704473	-0.728903	4.386083	-0.565636	0.015862	0.001797	-0.855220	0.171511	-0.087018	-0.810106	-0.067870	0.557935	-0.166822
9815	8.723761	-0.709616	4.397923	-0.554713	0.017566	0.007228	-0.855638	0.171659	-0.089245	-0.812180	-0.061119	0.558214	-0.158193
9816	8.700056	-0.671029	4.361280	-0.562023	0.010393	0.007188	-0.854937	0.171092	-0.087303	-0.813772	-0.054715	0.559074	-0.149054
9817	8.702693	-0.637290	4.348819	-0.582027	0.010539	0.001651	-0.853261	0.172208	-0.087584	-0.815607	-0.047575	0.559407	-0.139952
9818	8.738955	-0.719983	4.301368	-0.550238	0.004952	0.005595	-0.854245	0.173051	-0.088265	-0.816917	-0.041378	0.560183	-0.130879
9819	8.660770	-0.728416	4.419964	-0.530994	0.029993	0.014490	-0.853546	0.173471	-0.088824	-0.818687	-0.034850	0.559936	-0.122512
9820	8.679146	-0.844132	4.484054	-0.560991	0.015555	0.031906	-0.853271	0.174730	-0.089370	-0.819857	-0.028137	0.560453	-0.113733
9821	8.681950	-0.771744	4.468745	-0.556408	0.037386	0.007066	-0.854671	0.174878	-0.090753	-0.821543	-0.021236	0.560009	-0.104909
9822	8.631160	-0.829512	4.454959	-0.538408	0.015797	-0.006762	-0.853554	0.175999	-0.092423	-0.822583	-0.015310	0.560321	-0.095728
9823	8.689081	-0.839574	4.450162	-0.560161	0.017613	0.003599	-0.852710	0.175014	-0.091045	-0.823851	-0.008405	0.560065	-0.086748
9824	8.664966	-0.834588	4.450139	-0.571072	0.016777	0.001703	-0.852291	0.175435	-0.091881	-0.824680	-0.001836	0.560286	-0.077321
9825	8.636082	-0.853860	4.431062	-0.550250	0.003143	0.003792	-0.853002	0.177956	-0.092686	-0.825573	0.004904	0.560112	-0.068411
9826	8.650319	-0.877994	4.450642	-0.540293	0.001358	-0.003159	-0.852993	0.175999	-0.092707	-0.826025	0.010893	0.560407	-0.059233
9827	8.684273	-0.834710	4.450114	-0.549400	-0.004047	0.002088	-0.852718	0.176834	-0.091724	-0.826636	0.017604	0.560211	-0.050268
9828	8.708481	-0.834923	4.440419	-0.567584	-0.002074	-0.006977	-0.852863	0.178092	-0.091570	-0.826833	0.023999	0.560458	-0.040711
9829	8.679193	-0.841746	4.479195	-0.547685	-0.009286	-0.017325	-0.853700	0.176969	-0.089623	-0.827191	0.030469	0.560214	-0.031411
9830	8.698976	-0.796199	4.440000	-0.567654	-0.004648	-0.021114	-0.853974	0.175572	-0.089914	-0.827149	0.036702	0.560367	-0.021615
9831	8.674897	-0.786396	4.437506	-0.564886	0.006213	-0.028229	-0.853833	0.175292	-0.089918	-0.827452	0.043343	0.559735	-0.011900
9832	8.684663	-0.776852	4.427722	-0.560418	-0.001851	-0.035200	-0.854254	0.175291	-0.089078	-0.827223	0.049298	0.559703	-0.001949
9833	8.712937	-0.744965	4.531227	-0.547569	0.019648	-0.028100	-0.854672	0.175015	-0.090054	-0.827470	0.055649	0.558694	0.007613
9834	8.659873	-0.776166	4.512316	-0.554168	-0.014453	-0.040366	-0.854108	0.174175	-0.090067	-0.826882	0.061441	0.558733	0.017558
9835	8.701555	-0.752717	4.439511	-0.554979	-0.005527	-0.029800	-0.854666	0.173334	-0.088956	-0.826620	0.067890	0.557987	0.027226
9836	8.688933	-0.887934	4.445869	-0.547823	-0.014369	-0.052683	-0.855782	0.172215	-0.087982	-0.825809	0.073431	0.557903	0.037293
9837	8.703951	-0.776958	4.430113	-0.540416	0.005328	-0.042084	-0.856900	0.171658	-0.088119	-0.825461	0.079484	0.556852	0.047031
9838	8.675138	-0.728415	4.434443	-0.562259	-0.005462	-0.033426	-0.856758	0.170672	-0.085759	-0.824521	0.085461	0.556434	0.056938
9839	8.699263	-0.726136	4.436801	-0.553120	-0.003830	-0.019170	-0.855780	0.171369	-0.085760	-0.823853	0.091969	0.555333	0.066433
9840	8.699327	-0.714069	4.434250	-0.538560	-0.002145	-0.013701	-0.857176	0.170537	-0.086873	-0.822799	0.097754	0.554716	0.075737
9841	8.714199	-0.670846	4.404753	-0.553153	-0.005578	-0.024456	-0.854798	0.171231	-0.087163	-0.821886	0.104184	0.553507	0.085320
9842	8.698992	-0.757428	4.456481	-0.551315	-0.005634	-0.020028	-0.857171	0.169276	-0.086050	-0.820546	0.110093	0.552802	0.094839
9843	8.701948	-0.733644	4.398221	-0.567603	-0.008457	0.001922	-0.855212	0.169552	-0.086480	-0.819398	0.117032	0.551403	0.104136
9844	8.704250	-0.757809	4.400904	-0.554843	-0.004963	0.007354	-0.856334	0.169547	-0.084240	-0.817896	0.123278	0.550482	0.113217
9845	8.691920	-0.757520	4.434745	-0.554832	-0.000428	0.003784	-0.855637	0.170244	-0.084099	-0.816655	0.129980	0.548825	0.122352
9846	8.679939	-0.774481	4.415620	-0.550340	-0.009461	0.003888	-0.857181	0.171230	-0.085053	-0.814898	0.136100	0.547863	0.131394
9847	8.708929	-0.796503	4.401329	-0.563988	-0.012064	0.000210	-0.855227	0.172621	-0.084356	-0.813283	0.142906	0.546232	0.140639
9848	8.718508	-0.791655	4.413343	-0.549479	-0.018488	0.005729	-0.856352	0.173599	-0.083500	-0.811226	0.149028	0.545279	0.149578
9849	8.718657	-0.796625	4.391653	-0.553070	-0.011246	0.003874	-0.856358	0.174996	-0.083067	-0.809449	0.155654	0.543509	0.158624
9850	8.675331	-0.825532	4.363038	-0.554871	-0.005756	-0.005039	-0.856914	0.173879	-0.083075	-0.807274	0.161675	0.542232	0.167791
9851	8.728013	-0.835228	4.411401	-0.560427	-0.027446	0.005652	-0.856347	0.172196	-0.081981	-0.805095	0.168451	0.540543	0.176806
9852	8.757891	-0.792523	4.314234	-0.547697	-0.020185	-0.005727	-0.856351	0.173178	-0.082808	-0.802574	0.174362	0.539395	0.185811
9853	8.733392	-0.804195	4.355473	-0.545891	-0.018349	-0.011034	-0.855789	0.172328	-0.079752	-0.800274	0.180641	0.537523	0.194933
9854	8.747917	-0.777659	4.362406	-0.546750	-0.016661	0.002221	-0.856073	0.173453	-0.081552	-0.797624	0.186570	0.536161	0.203762
