# Supplementary material for: Identification of Haptic Based Guiding Using Hard Reins
Source: PLoS One. 2015 Jul 22;10(7):e0132020. doi: 10.1371/journal.pone.0132020 (PMC4511788; doi:10.1371/journal.pone.0132020)
Supplement: S8 File — (ZIP) [file pone.0132020.s008.zip › Exp2_MotionData1/Subject1/path3/T3/fh3.txt]

// Start Time: 0
// Sample rate: 25.0Hz
// Scenario: 4.9
// Firmware Version: 2.6.1
Counter	Acc_X	Acc_Y	Acc_Z	Gyr_X	Gyr_Y	Gyr_Z	Mag_X	Mag_Y	Mag_Z	Quat_w	Quat_x	Quat_y	Quat_z
9296	-0.215409	0.669665	-9.729051	0.000745	0.010688	-0.001495	0.268988	-0.007849	0.696034	0.036921	0.968176	0.247530	0.000093
9297	-0.140240	0.716851	-9.837306	0.007882	0.016792	0.008261	0.268729	-0.008950	0.696548	0.036688	0.968222	0.247388	0.000326
9298	-0.171553	0.731204	-9.942616	-0.006432	0.013316	0.009921	0.268596	-0.009087	0.697199	0.036765	0.968289	0.247113	0.000524
9299	-0.157004	0.736224	-9.836938	0.007956	0.006342	-0.011153	0.267808	-0.009772	0.697726	0.036585	0.968238	0.247339	0.000539
9300	-0.108479	0.765038	-9.728877	0.024921	0.014167	-0.003963	0.267263	-0.007014	0.698543	0.036051	0.968255	0.247349	0.000589
9301	-0.123179	0.736209	-9.755518	0.029468	0.013341	-0.019794	0.267788	-0.008396	0.701126	0.035425	0.968177	0.247747	0.000630
9302	-0.104441	0.654372	-9.727780	0.003439	0.018531	-0.001484	0.267904	-0.005642	0.701152	0.035285	0.968192	0.247707	0.000872
9303	-0.133847	0.592271	-9.660949	-0.010830	0.027295	-0.011254	0.267921	-0.006329	0.697367	0.035366	0.968126	0.247949	0.001389
9304	-0.124408	0.563173	-9.714237	0.007953	0.024680	-0.009372	0.267384	-0.005638	0.699206	0.035109	0.968104	0.248069	0.001723
9305	-0.128991	0.601340	-9.829118	0.004310	0.013296	0.004671	0.267387	-0.006189	0.699461	0.034959	0.968129	0.247994	0.001902
9306	-0.090214	0.620352	-9.805201	-0.003652	0.016823	-0.014769	0.265811	-0.005352	0.696888	0.034966	0.968071	0.248217	0.002137
9307	-0.055962	0.682613	-9.807183	-0.003715	0.009784	-0.002456	0.266340	-0.006182	0.697393	0.034986	0.968054	0.248277	0.002285
9308	-0.094626	0.678157	-9.790078	0.015110	-0.003300	-0.014692	0.266064	-0.004804	0.698843	0.034730	0.968011	0.248486	0.002038
9309	-0.138332	0.644796	-9.799698	0.025881	0.004606	-0.019865	0.268168	-0.004540	0.699205	0.034204	0.967928	0.248880	0.001925
9310	-0.143188	0.640119	-9.768467	0.025901	0.004613	-0.025152	0.269356	-0.004546	0.698145	0.033700	0.967845	0.249274	0.001770
9311	-0.225154	0.659907	-9.798775	0.022261	-0.014628	-0.016408	0.268549	-0.003166	0.701036	0.033342	0.967777	0.249589	0.001300
9312	-0.249622	0.612258	-9.712592	0.010612	-0.025137	-0.018297	0.269075	-0.003168	0.701028	0.033282	0.967714	0.249843	0.000650
9313	-0.179443	0.631171	-9.640882	0.022223	-0.027799	-0.016479	0.269466	-0.001792	0.700124	0.032993	0.967645	0.250150	-0.000082
9314	-0.099145	0.721487	-9.789541	0.053609	-0.019889	-0.025035	0.269462	-0.000276	0.698706	0.032073	0.967575	0.250537	-0.000850
9315	-0.104313	0.677880	-9.905356	0.034793	0.006343	-0.008340	0.270242	0.001924	0.697935	0.031376	0.967554	0.250708	-0.000974
9316	-0.114163	0.649285	-9.843114	-0.035056	-0.000707	0.000814	0.269727	0.000964	0.696110	0.032077	0.967556	0.250611	-0.000909
9317	-0.119041	0.639937	-9.766273	-0.024290	0.008045	-0.005246	0.270794	-0.000694	0.694905	0.032517	0.967512	0.250724	-0.000698
9318	-0.044378	0.612895	-9.767229	-0.003735	0.006269	-0.000725	0.270904	0.000956	0.698436	0.032577	0.967526	0.250664	-0.000656
9319	-0.037126	0.612949	-9.731241	0.025739	0.013238	0.011849	0.270511	0.000131	0.699216	0.032020	0.967600	0.250449	-0.000577
9320	-0.090224	0.620227	-9.846058	0.031051	-0.004246	0.022418	0.270241	0.002062	0.697936	0.031460	0.967748	0.249945	-0.000898
9321	-0.239926	0.625820	-9.972077	-0.003746	-0.025128	-0.001654	0.270781	0.001234	0.695315	0.031668	0.967735	0.249967	-0.001424
9322	-0.268982	0.611880	-9.885468	-0.001079	-0.020768	0.001029	0.272103	-0.000427	0.696581	0.031811	0.967763	0.249839	-0.001918
9323	-0.177119	0.621267	-9.727534	0.028407	-0.019956	0.005623	0.272495	-0.000705	0.697875	0.031374	0.967806	0.249722	-0.002504
9324	-0.167451	0.614725	-9.482555	0.056197	-0.004221	-0.008226	0.273286	0.000394	0.695790	0.030326	0.967821	0.249786	-0.002969
9325	-0.163087	0.554134	-9.622682	0.007917	0.030780	-0.002293	0.273805	0.001079	0.696831	0.030033	0.967814	0.249855	-0.002474
9326	-0.240058	0.602253	-9.813729	-0.038568	0.029089	-0.006126	0.271941	0.002878	0.700003	0.030653	0.967775	0.249937	-0.001819
9327	-0.143751	0.567400	-9.954352	-0.047486	0.038714	-0.006189	0.271683	0.001640	0.700255	0.031394	0.967714	0.250088	-0.000898
9328	-0.073854	0.545558	-9.839848	-0.022564	0.006265	0.009709	0.272218	0.001362	0.698290	0.031818	0.967767	0.249828	-0.000755
9329	-0.066179	0.603445	-9.767149	0.004260	0.007996	0.012562	0.271174	0.000266	0.697644	0.031708	0.967831	0.249595	-0.000671
9330	-0.061213	0.622626	-9.774181	0.000613	0.007085	0.027514	0.270769	0.001508	0.698444	0.031680	0.967984	0.249006	-0.000616
9331	-0.131254	0.620761	-9.776002	-0.027977	0.013240	0.020300	0.270388	-0.000005	0.696872	0.032169	0.968065	0.248627	-0.000261
9332	-0.172499	0.592339	-9.737520	-0.027912	0.018527	0.006226	0.270526	-0.001521	0.697636	0.032636	0.968095	0.248448	0.000143
9333	-0.235405	0.573721	-9.693932	0.004304	0.022049	0.004726	0.269467	-0.001241	0.698827	0.032455	0.968120	0.248376	0.000492
9334	-0.211308	0.568546	-9.751879	0.031165	0.013324	-0.000404	0.270524	-0.001935	0.698934	0.031804	0.968157	0.248315	0.000498
9335	-0.155782	0.568001	-9.788413	0.015069	0.013313	-0.001419	0.269203	-0.000136	0.697149	0.031456	0.968158	0.248357	0.000615
9336	-0.129034	0.596427	-9.862820	0.031114	0.006294	0.011890	0.269727	0.000964	0.695979	0.030841	0.968252	0.248064	0.000493
9337	-0.102536	0.586672	-9.839128	0.036525	0.007181	0.002229	0.269199	0.001242	0.696120	0.030107	0.968284	0.248032	0.000388
9338	-0.124409	0.565358	-9.786311	0.007906	0.018546	0.001181	0.269308	0.004134	0.697710	0.029881	0.968310	0.247956	0.000611
9339	-0.080800	0.582162	-9.685555	-0.029707	0.013244	0.004401	0.269984	0.001375	0.697282	0.030400	0.968312	0.247884	0.000954
9340	-0.090336	0.596903	-9.608397	-0.036833	0.020244	-0.002671	0.268796	0.000829	0.698988	0.031032	0.968294	0.247873	0.001430
9341	-0.138567	0.611198	-9.776049	-0.024313	0.017660	0.002719	0.268807	-0.000548	0.698193	0.031426	0.968290	0.247836	0.001830
9342	-0.153134	0.605957	-9.953828	0.013321	0.013357	-0.005827	0.269069	-0.000274	0.698191	0.031121	0.968289	0.247879	0.001921
9343	-0.129116	0.586638	-9.918208	0.010572	-0.007674	0.001115	0.269324	0.000137	0.699755	0.030965	0.968300	0.247860	0.001653
9344	-0.071419	0.547974	-9.830228	-0.001107	0.001013	0.011608	0.269454	0.000964	0.698979	0.031000	0.968375	0.247561	0.001588
9345	-0.085663	0.577397	-9.683165	0.000646	-0.000772	0.015146	0.269859	-0.000140	0.697920	0.030999	0.968449	0.247273	0.001513
9346	-0.085597	0.586988	-9.692668	-0.010090	0.004473	0.016851	0.268800	0.000416	0.698463	0.031191	0.968544	0.246877	0.001562
9347	-0.099828	0.620957	-9.632072	-0.022586	0.020218	0.013302	0.268540	0.000005	0.698202	0.031537	0.968593	0.246637	0.002008
9348	-0.094848	0.642521	-9.646287	-0.017239	0.020208	0.018631	0.267499	-0.002332	0.698716	0.031790	0.968691	0.246216	0.002398
9349	-0.128937	0.612969	-9.958763	-0.029709	0.006301	0.010571	0.268819	-0.003442	0.699466	0.032344	0.968722	0.246020	0.002606
9350	-0.095482	0.566743	-10.046102	-0.008226	-0.014669	0.004466	0.268287	-0.002337	0.699225	0.032594	0.968756	0.245852	0.002268
9351	-0.022992	0.566808	-9.840042	0.023902	-0.020000	0.015228	0.269357	-0.004270	0.697626	0.032233	0.968846	0.245551	0.001706
9352	-0.104764	0.610918	-9.781150	0.020340	-0.014733	0.011729	0.270150	-0.004825	0.697609	0.031930	0.968942	0.245215	0.001230
9353	-0.195900	0.698206	-9.784167	0.010499	-0.025203	0.009021	0.269741	-0.002068	0.696991	0.031858	0.968992	0.245031	0.000627
9354	-0.178849	0.717447	-9.740833	-0.024355	-0.004219	0.005316	0.272517	-0.004839	0.698224	0.032370	0.969024	0.244837	0.000570
9355	-0.186094	0.717489	-9.745577	-0.033247	0.009800	-0.002626	0.271858	-0.004284	0.697719	0.032984	0.968987	0.244899	0.000850
9356	-0.147812	0.671196	-9.842572	-0.022492	0.022059	-0.000760	0.271206	-0.006210	0.699012	0.033331	0.968990	0.244840	0.001289
9357	-0.085316	0.632120	-9.877207	-0.000971	0.013333	-0.012997	0.270418	-0.006205	0.698503	0.033303	0.968923	0.245106	0.001472
9358	-0.063649	0.622388	-9.858279	0.022321	0.013346	-0.019885	0.270409	-0.004965	0.698906	0.032824	0.968862	0.245411	0.001510
9359	-0.109450	0.630263	-9.759257	0.072355	0.006326	-0.008959	0.270660	-0.002625	0.698665	0.031408	0.968863	0.245596	0.001203
9360	-0.076284	0.543187	-9.835048	0.049044	0.006299	0.003181	0.270925	-0.003177	0.699046	0.030446	0.968934	0.245435	0.000988
9361	-0.057057	0.528774	-9.780103	-0.085216	0.013219	0.014554	0.269858	-0.000554	0.698698	0.032043	0.968950	0.245165	0.001604
9362	-0.012755	0.644034	-9.728690	-0.187293	0.009630	0.029668	0.270540	-0.004553	0.698648	0.035643	0.968979	0.244543	0.002631
9363	-0.060195	0.764565	-9.760542	-0.147963	0.018379	0.042362	0.268996	-0.011019	0.698868	0.038432	0.969074	0.243732	0.003680
9364	-0.079153	0.812995	-9.702142	-0.058430	0.013184	0.026268	0.270596	-0.014886	0.699326	0.039517	0.969179	0.243133	0.004141
9365	-0.088771	0.817954	-9.677969	0.014108	0.007989	0.010039	0.269403	-0.015432	0.702725	0.039222	0.969236	0.242951	0.004175
9366	-0.084690	0.716593	-9.780108	0.036489	0.004521	0.008407	0.269553	-0.017222	0.700361	0.038511	0.969327	0.242707	0.003994
9367	-0.065789	0.658689	-9.790550	-0.000119	0.013292	-0.005944	0.268225	-0.015700	0.701177	0.038461	0.969295	0.242838	0.004186
9368	-0.133292	0.678063	-9.919524	-0.009896	0.013362	-0.016562	0.268999	-0.012260	0.700027	0.038608	0.969218	0.243117	0.004383
9369	-0.091812	0.735699	-9.842314	0.002503	0.008027	0.008180	0.270062	-0.013919	0.699995	0.038528	0.969258	0.242970	0.004469
9370	-0.020910	0.851229	-9.634912	0.004234	-0.000801	0.013445	0.270850	-0.013923	0.700504	0.038467	0.969349	0.242620	0.004344
9371	-0.042201	0.913851	-9.660445	0.007931	0.006264	-0.009393	0.269551	-0.016120	0.699199	0.038302	0.969307	0.242813	0.004361
9372	-0.020628	0.894183	-9.744973	0.022266	0.008034	-0.011053	0.270064	-0.015297	0.701544	0.037851	0.969288	0.242959	0.004302
9373	-0.064703	0.812426	-9.851278	0.027649	-0.007665	-0.016359	0.270195	-0.014884	0.701156	0.037380	0.969228	0.243277	0.003952
9374	-0.074763	0.754918	-9.806190	0.004282	-0.020843	0.001037	0.272424	-0.013105	0.700879	0.037416	0.969254	0.243178	0.003430
9375	-0.026386	0.764359	-9.741610	-0.038671	-0.014761	0.002494	0.272829	-0.014209	0.699820	0.038264	0.969236	0.243120	0.003282
9376	-0.132193	0.827569	-9.790440	-0.040497	-0.014744	0.012219	0.271517	-0.014753	0.699313	0.039138	0.969278	0.242814	0.003105
9377	-0.132234	0.820479	-9.749664	-0.022608	-0.023492	0.009672	0.273637	-0.017244	0.699517	0.039722	0.969306	0.242611	0.002713
9378	-0.151802	0.784641	-9.721067	0.013174	-0.012991	0.013494	0.273246	-0.017655	0.698998	0.039547	0.969401	0.242266	0.002310
9379	-0.149172	0.813587	-9.687112	0.016796	-0.007728	0.004732	0.275615	-0.017254	0.698445	0.039293	0.969435	0.242173	0.002026
9380	-0.117662	0.832376	-9.754459	-0.001073	-0.007719	0.001073	0.275084	-0.016425	0.698592	0.039369	0.969454	0.242085	0.001785
9381	-0.081541	0.817721	-9.735714	-0.003727	-0.000722	-0.004223	0.274558	-0.017249	0.699503	0.039483	0.969428	0.242171	0.001732
9382	-0.084417	0.755045	-9.789282	0.022250	0.006306	-0.007543	0.275876	-0.016980	0.698704	0.039040	0.969425	0.242258	0.001643
9383	-0.108655	0.740936	-9.745975	0.013246	0.003652	0.002959	0.275869	-0.015740	0.698717	0.038800	0.969447	0.242209	0.001600
9384	-0.113276	0.769857	-9.738394	0.004321	0.002786	-0.002389	0.277183	-0.015196	0.698442	0.038721	0.969451	0.242204	0.001534
9385	-0.103624	0.769701	-9.764915	-0.000182	-0.004224	0.002837	0.276917	-0.015057	0.698968	0.038780	0.969463	0.242150	0.001405
9386	-0.122899	0.774750	-9.735850	0.017758	0.002800	-0.005812	0.276519	-0.013539	0.697426	0.038441	0.969459	0.242218	0.001272
9387	-0.132788	0.743478	-9.762561	-0.006404	-0.002447	-0.006010	0.276126	-0.014226	0.697946	0.038612	0.969423	0.242337	0.001200
9388	-0.123431	0.702405	-9.799164	0.017810	-0.007654	-0.019080	0.277049	-0.014644	0.698189	0.038322	0.969358	0.242643	0.000854
9389	-0.128047	0.731393	-9.769951	0.016882	-0.000680	-0.010243	0.276775	-0.012990	0.698730	0.038031	0.969319	0.242846	0.000701
9390	-0.113769	0.702374	-9.784828	0.016895	-0.000674	-0.012897	0.276384	-0.012436	0.696658	0.037725	0.969280	0.243048	0.000499
9391	-0.104063	0.709470	-9.799250	-0.020677	-0.004180	-0.014947	0.278092	-0.012170	0.697156	0.038175	0.969190	0.243339	0.000459
9392	-0.104087	0.709183	-9.892982	-0.010856	-0.004174	-0.007824	0.277303	-0.012441	0.697425	0.038424	0.969155	0.243439	0.000328
9393	-0.140315	0.707157	-9.861449	0.034753	-0.011162	-0.005744	0.279016	-0.013002	0.697785	0.037830	0.969151	0.243546	-0.000110
9394	-0.171401	0.746222	-9.750180	0.029361	-0.006812	-0.002228	0.278477	-0.010794	0.697684	0.037312	0.969175	0.243531	-0.000484
9395	-0.205000	0.775334	-9.754362	-0.013585	0.003679	0.001037	0.279008	-0.011210	0.697281	0.037586	0.969168	0.243518	-0.000395
9396	-0.194975	0.825824	-9.734642	-0.024298	0.004555	-0.004318	0.278494	-0.013136	0.696749	0.038053	0.969142	0.243548	-0.000289
9397	-0.168487	0.815959	-9.747000	-0.002833	0.006300	-0.001521	0.279022	-0.013139	0.696350	0.038113	0.969130	0.243587	-0.000204
9398	-0.159338	0.760600	-9.778927	0.003421	0.004642	-0.004094	0.278803	-0.012872	0.696275	0.038042	0.969125	0.243618	-0.000230
9399	-0.205576	0.710458	-9.776701	0.000776	0.016917	-0.009352	0.279190	-0.012186	0.697448	0.037981	0.969077	0.243817	0.000035
9400	-0.171854	0.698220	-9.760309	-0.011764	0.020393	-0.005919	0.277745	-0.012867	0.697463	0.038128	0.969052	0.243895	0.000386
9401	-0.132997	0.729184	-9.760289	-0.006370	0.015149	-0.012953	0.277748	-0.012866	0.696682	0.038211	0.968981	0.244162	0.000649
9402	-0.149772	0.748425	-9.803183	0.013285	0.013401	-0.005757	0.276428	-0.012308	0.696707	0.037907	0.968975	0.244234	0.000742
9403	-0.137426	0.784584	-9.745193	0.017752	0.001144	-0.009291	0.277209	-0.011486	0.697746	0.037593	0.968940	0.244419	0.000618
9404	-0.139948	0.770128	-9.759758	0.020364	-0.000638	0.006580	0.277476	-0.010935	0.695923	0.037220	0.969000	0.244240	0.000415
9405	-0.133234	0.697756	-9.813521	0.007908	0.006398	-0.005837	0.277995	-0.010112	0.696705	0.037071	0.968975	0.244363	0.000444
9406	-0.133751	0.625587	-9.819153	0.009637	-0.002374	0.004704	0.276931	-0.011211	0.701661	0.036914	0.969017	0.244219	0.000257
9407	-0.201343	0.626322	-9.751268	0.023972	-0.011094	-0.004016	0.279030	-0.009569	0.701124	0.036532	0.969013	0.244293	-0.000133
9408	-0.210581	0.684209	-9.721684	0.022106	-0.000644	0.015408	0.277991	-0.010113	0.698008	0.036125	0.969118	0.243937	-0.000339
9409	-0.171716	0.717461	-9.760090	0.013216	0.008120	0.006559	0.277460	-0.009007	0.697376	0.035859	0.969157	0.243821	-0.000299
9410	-0.205243	0.756236	-9.749742	0.017699	0.015128	0.006635	0.276938	-0.009831	0.697375	0.035460	0.969216	0.243646	-0.000184
9411	-0.084863	0.707116	-9.775377	0.011483	0.013372	-0.004037	0.275096	-0.010372	0.697919	0.035205	0.969202	0.243739	-0.000041
9412	-0.099493	0.687930	-9.794699	0.007050	0.017771	-0.011101	0.275605	-0.008171	0.699366	0.035000	0.969164	0.243920	0.000165
9413	-0.085232	0.658720	-9.872064	0.004345	0.013396	-0.005859	0.276279	-0.009827	0.697516	0.034880	0.969136	0.244047	0.000346
9414	-0.054134	0.613210	-9.731059	0.025803	0.007244	-0.008390	0.276927	-0.008729	0.698820	0.034364	0.969127	0.244156	0.000258
9415	-0.075725	0.632643	-9.723440	-0.011787	-0.007631	-0.010470	0.276931	-0.008453	0.696998	0.034654	0.969065	0.244359	0.000111
9416	-0.085125	0.668796	-9.722943	-0.004681	-0.007654	0.001048	0.275885	-0.008722	0.695448	0.034801	0.969078	0.244290	-0.000110
9417	-0.111797	0.658869	-9.891059	0.020456	-0.007571	-0.012858	0.276940	-0.008589	0.694652	0.034465	0.969027	0.244539	-0.000412
9418	-0.152724	0.678225	-9.957776	-0.004639	-0.011076	-0.002462	0.277579	-0.006941	0.697525	0.034627	0.969022	0.244535	-0.000702
9419	-0.176422	0.736571	-9.815105	-0.020758	-0.009355	-0.002557	0.277328	-0.008179	0.695953	0.035102	0.968992	0.244583	-0.000831
9420	-0.142583	0.736725	-9.678407	-0.010048	-0.004149	0.001051	0.277323	-0.007352	0.696222	0.035335	0.969001	0.244516	-0.000958
9421	-0.200527	0.737252	-9.653868	-0.000179	0.006373	-0.002346	0.278387	-0.008321	0.694633	0.035340	0.968987	0.244571	-0.000883
9422	-0.176252	0.756201	-9.687506	-0.001076	0.013364	0.001194	0.277607	-0.009971	0.694628	0.035314	0.969005	0.244504	-0.000715
9423	-0.132945	0.736399	-9.760206	-0.006397	0.006390	-0.009459	0.277600	-0.009558	0.695805	0.035443	0.968952	0.244696	-0.000614
9424	-0.089946	0.668936	-9.689254	0.025831	0.016880	-0.012739	0.277065	-0.008729	0.696863	0.034878	0.968917	0.244915	-0.000518
9425	-0.085319	0.640096	-9.670399	-0.006428	0.020340	-0.001514	0.276019	-0.009412	0.695830	0.034937	0.968903	0.244963	-0.000136
9426	-0.099349	0.709444	-9.837712	-0.026154	0.010722	0.009784	0.276014	-0.008723	0.696098	0.035410	0.968940	0.244746	0.000110
9427	-0.065418	0.728288	-9.881048	-0.013604	0.006362	0.004568	0.275750	-0.008446	0.695844	0.035677	0.968951	0.244667	0.000265
9428	-0.154950	0.706885	-10.029527	-0.006444	-0.014572	0.001926	0.276950	-0.011070	0.695930	0.035892	0.968966	0.244576	-0.000081
9429	-0.215100	0.727539	-9.721147	0.018631	-0.007587	-0.009305	0.276943	-0.009278	0.694905	0.035604	0.968931	0.244755	-0.000368
9430	-0.210423	0.703692	-9.642152	0.050834	0.013391	-0.003716	0.277595	-0.009007	0.696462	0.034572	0.968958	0.244795	-0.000456
9431	-0.205706	0.689113	-9.678410	0.018633	0.016889	-0.003941	0.276929	-0.006522	0.694412	0.034167	0.968949	0.244888	-0.000270
9432	-0.133337	0.683325	-9.813686	-0.035037	0.013383	-0.004365	0.276141	-0.007069	0.694679	0.034799	0.968911	0.244949	0.000062
9433	-0.104162	0.711879	-9.840046	-0.015348	0.008139	-0.006005	0.275872	-0.006793	0.695858	0.035097	0.968868	0.245076	0.000246
9434	-0.077418	0.735862	-9.794338	0.006940	0.006339	0.010008	0.275078	-0.006375	0.696526	0.034950	0.968930	0.244853	0.000246
9435	-0.157284	0.710081	-9.777122	0.006963	0.008122	0.004746	0.275612	-0.006791	0.694950	0.034817	0.968955	0.244772	0.000330
9436	-0.138184	0.680950	-9.816074	-0.027924	0.009866	0.004487	0.275355	-0.008306	0.695591	0.035329	0.968967	0.244650	0.000564
9437	-0.148023	0.654680	-9.780242	-0.006447	0.004626	0.001096	0.275886	-0.008859	0.695316	0.035471	0.968966	0.244637	0.000641
9438	-0.143071	0.671507	-9.770478	0.020366	-0.000631	0.005680	0.275487	-0.007479	0.694164	0.035098	0.969016	0.244490	0.000437
9439	-0.130931	0.678804	-9.712820	0.021211	0.006326	0.017164	0.276789	-0.005833	0.695724	0.034695	0.969113	0.244166	0.000422
9440	-0.104516	0.659267	-9.742112	0.000692	0.006348	0.004666	0.276262	-0.005554	0.695343	0.034669	0.969144	0.244046	0.000449
9441	-0.118965	0.668634	-9.862045	-0.011820	0.008123	0.005472	0.274170	-0.008023	0.695220	0.034895	0.969160	0.243950	0.000623
9442	-0.118777	0.692876	-9.799282	0.027501	-0.005891	0.010117	0.275483	-0.006928	0.694560	0.034409	0.969237	0.243710	0.000286
9443	-0.085199	0.659116	-9.742280	0.042686	0.008072	0.018190	0.275733	-0.004862	0.694968	0.033579	0.969353	0.243368	0.000203
9444	-0.123801	0.668584	-9.890843	-0.020821	-0.002394	0.015063	0.274675	-0.003892	0.694733	0.034012	0.969418	0.243047	0.000172
9445	-0.162058	0.721769	-9.899515	-0.022572	0.001134	0.008036	0.274417	-0.005821	0.696281	0.034482	0.969439	0.242896	0.000265
9446	-0.178860	0.731904	-9.774282	0.007886	-0.004099	-0.004974	0.275475	-0.006377	0.695999	0.034368	0.969430	0.242948	0.000048
9447	-0.143233	0.645374	-9.665031	0.032897	0.004606	0.003140	0.276265	-0.005830	0.694950	0.033747	0.969465	0.242895	-0.000067
9448	-0.189356	0.612002	-9.684244	0.025757	0.016872	0.003139	0.277311	-0.005009	0.695854	0.033184	0.969508	0.242804	0.000041
9449	-0.143735	0.577796	-9.742710	0.004267	0.022975	0.010035	0.275467	-0.004586	0.695365	0.033026	0.969557	0.242629	0.000422
9450	-0.177292	0.616189	-9.857338	-0.044084	0.025592	0.022049	0.275473	-0.005688	0.695354	0.033775	0.969642	0.242182	0.001051
9451	-0.075422	0.678047	-9.819053	-0.063833	0.015023	0.032422	0.275480	-0.007342	0.696119	0.034974	0.969752	0.241567	0.001622
9452	-0.070219	0.726479	-9.698376	-0.018145	0.002803	0.013330	0.274701	-0.008163	0.694299	0.035331	0.969813	0.241272	0.001677
9453	-0.084923	0.697613	-9.737034	0.007800	0.004568	0.015288	0.274965	-0.009544	0.696236	0.035193	0.969889	0.240984	0.001690
9454	-0.148135	0.640139	-9.816458	-0.010965	0.007231	0.012526	0.275745	-0.008722	0.697795	0.035388	0.969951	0.240706	0.001796
9455	-0.095381	0.586957	-9.769459	-0.038752	-0.011186	0.016635	0.275226	-0.008994	0.695976	0.036223	0.970001	0.240379	0.001726
9456	-0.148214	0.626009	-9.718084	-0.029838	-0.007696	0.023785	0.274712	-0.011472	0.696351	0.036856	0.970103	0.239872	0.001641
9457	-0.167013	0.700514	-9.784358	-0.002981	-0.009417	0.022234	0.276554	-0.010517	0.695420	0.036984	0.970206	0.239439	0.001434
9458	-0.140540	0.688273	-9.787130	0.011416	0.009858	0.010062	0.275890	-0.010100	0.696216	0.036734	0.970271	0.239212	0.001481
9459	-0.123353	0.726733	-9.750787	0.010521	-0.005893	0.004713	0.277740	-0.010661	0.695401	0.036583	0.970300	0.239121	0.001263
9460	-0.099126	0.736311	-9.702820	0.002480	-0.011150	-0.000658	0.277467	-0.009282	0.695679	0.036606	0.970308	0.239085	0.000938
9461	-0.060409	0.750205	-9.779900	-0.036859	-0.003276	-0.002685	0.277481	-0.011348	0.695137	0.037364	0.970266	0.239138	0.000996
9462	-0.104030	0.731047	-9.863860	-0.049398	0.009856	0.006094	0.277483	-0.012038	0.695782	0.038293	0.970267	0.238987	0.001332
9463	-0.142594	0.740977	-9.861010	-0.040482	-0.007635	0.007871	0.278287	-0.013971	0.694969	0.039141	0.970271	0.238831	0.001330
9464	-0.166889	0.717394	-9.769745	-0.026170	-0.007639	0.006214	0.277234	-0.014516	0.695761	0.039704	0.970290	0.238663	0.001215
9465	-0.128306	0.709891	-9.765358	-0.088782	0.024695	0.011148	0.277509	-0.016998	0.696254	0.041331	0.970268	0.238468	0.002072
9466	-0.151734	0.808836	-9.715952	-0.179170	0.022033	0.014031	0.276347	-0.020850	0.695972	0.044720	0.970189	0.238167	0.003269
9467	-0.107702	0.890087	-9.775480	-0.233754	0.003647	0.011809	0.277298	-0.025816	0.695909	0.049260	0.970023	0.237927	0.004409
9468	-0.107108	0.971957	-9.743301	-0.258857	0.002733	0.022212	0.277078	-0.034634	0.697779	0.054284	0.969870	0.237432	0.005618
9469	-0.091940	1.067960	-9.771168	-0.224819	0.021995	0.020783	0.276579	-0.040971	0.700199	0.058560	0.969711	0.237027	0.007081
9470	-0.018573	1.192871	-9.635779	-0.240924	0.007955	0.013566	0.276627	-0.048687	0.699080	0.063211	0.969490	0.236694	0.008296
9471	-0.157853	1.304294	-9.734236	-0.346430	0.030750	0.007660	0.275619	-0.059432	0.703679	0.069805	0.969059	0.236522	0.010490
9472	-0.119203	1.315166	-10.013228	-0.600523	0.006234	0.005716	0.275961	-0.073489	0.704186	0.081426	0.968184	0.236243	0.013360
9473	-0.397487	1.574309	-10.137627	-1.146194	0.009736	-0.013970	0.276232	-0.096914	0.702647	0.103571	0.965995	0.236160	0.018871
9474	-0.335433	2.128782	-9.559799	-1.910364	0.047847	-0.000814	0.275203	-0.146375	0.701131	0.140169	0.961314	0.235383	0.028702
9475	-0.155685	2.928141	-8.826360	-2.416917	0.119155	0.033736	0.273762	-0.213468	0.695537	0.185877	0.953510	0.233399	0.042342
9476	-0.213159	3.997466	-8.505946	-2.556733	0.153906	0.093872	0.268497	-0.295829	0.678777	0.233552	0.943092	0.229651	0.057377
9477	0.027953	4.953431	-8.314384	-2.732205	0.167666	0.120959	0.264011	-0.374609	0.659175	0.283826	0.929286	0.224661	0.073472
9478	0.112524	5.959491	-7.870952	-2.741283	0.151736	0.138629	0.258577	-0.444838	0.633157	0.333403	0.912751	0.218576	0.089171
9479	0.272981	6.765893	-7.243011	-2.712930	0.127828	0.180267	0.253064	-0.518092	0.596689	0.381586	0.893869	0.210952	0.104352
9480	0.485689	7.449328	-6.580884	-2.673785	0.096939	0.206055	0.247686	-0.586932	0.552185	0.427948	0.872884	0.202113	0.118678
9481	0.492943	8.094438	-5.604995	-2.760715	0.052957	0.200965	0.239992	-0.658509	0.496354	0.474840	0.848597	0.192154	0.132239
9482	0.485392	8.698464	-4.730390	-2.892270	0.026530	0.178869	0.232626	-0.715755	0.436231	0.522489	0.820380	0.181396	0.145182
9483	0.612564	8.888379	-3.650217	-2.860113	-0.005169	0.152530	0.233497	-0.762987	0.376474	0.568184	0.789700	0.170179	0.156780
9484	0.556586	9.128001	-2.512616	-2.836988	-0.012388	0.150951	0.230810	-0.802615	0.304730	0.611583	0.756804	0.158482	0.167623
9485	0.529657	9.385859	-1.629807	-2.973200	-0.024906	0.171102	0.225735	-0.837543	0.230723	0.655053	0.719701	0.145270	0.178419
9486	0.531060	9.534676	-0.152475	-3.317076	-0.025376	0.196789	0.213580	-0.864841	0.135142	0.700631	0.675430	0.129951	0.189799
9487	0.545832	9.538013	0.976992	-3.358252	-0.002834	0.176275	0.208324	-0.878260	0.039725	0.743782	0.627299	0.114421	0.200478
9488	0.693485	9.204488	2.399451	-3.147260	-0.032833	0.162581	0.210458	-0.876705	-0.047057	0.781145	0.579853	0.099031	0.209227
9489	0.960393	8.676416	3.429308	-3.107871	-0.005045	0.134560	0.205948	-0.864780	-0.133636	0.815183	0.530396	0.084103	0.216989
9490	1.058645	8.191437	4.749512	-3.133087	0.059359	0.150313	0.201613	-0.838251	-0.218771	0.846005	0.478392	0.069682	0.224857
9491	1.197313	7.289201	5.792997	-2.875558	0.095906	0.160885	0.190606	-0.796943	-0.302616	0.871336	0.428595	0.056583	0.232118
9492	1.193801	6.778797	6.404810	-2.691384	0.109800	0.176259	0.187180	-0.755685	-0.370291	0.892168	0.380854	0.044353	0.238787
9493	1.040661	6.248531	8.005447	-2.616328	0.160307	0.166317	0.192675	-0.715447	-0.426647	0.910015	0.332807	0.033224	0.244966
9494	1.189406	5.428151	8.314373	-2.550272	0.193408	0.196659	0.191655	-0.665253	-0.481112	0.924684	0.285227	0.022831	0.251163
9495	1.309816	4.692648	8.778330	-2.514604	0.250982	0.223366	0.192683	-0.609426	-0.528257	0.936672	0.236923	0.013336	0.257555
9496	1.275141	3.883581	9.173084	-2.641742	0.266620	0.231144	0.188349	-0.539379	-0.571141	0.946587	0.185887	0.003538	0.263450
9497	1.113387	2.868172	9.407943	-2.748218	0.224663	0.207142	0.191237	-0.468824	-0.608918	0.954286	0.132121	-0.007687	0.268000
9498	1.210092	2.186519	10.117862	-2.673011	0.193119	0.163333	0.199535	-0.402847	-0.642654	0.959122	0.079960	-0.018821	0.270807
9499	0.927589	1.176211	10.139927	-2.395430	0.165435	0.101690	0.200253	-0.330360	-0.665397	0.961360	0.032670	-0.029008	0.271807
9500	0.818604	0.794554	10.112447	-1.807439	0.116754	0.052884	0.204423	-0.268644	-0.678789	0.961690	-0.002715	-0.036689	0.271659
9501	0.655327	0.260732	9.737608	-1.086895	0.069124	-0.016108	0.204266	-0.215453	-0.683210	0.961524	-0.024290	-0.041500	0.270479
9502	0.852041	-0.255694	9.677100	-0.495310	0.002010	-0.073884	0.203224	-0.192572	-0.686095	0.961637	-0.033732	-0.044264	0.268622
9503	0.861142	-0.665218	9.489662	-0.160677	-0.046827	-0.085804	0.207033	-0.188319	-0.690279	0.961920	-0.036760	-0.046333	0.266854
9504	0.866091	-0.991799	9.673323	-0.137547	-0.074888	-0.071710	0.205164	-0.183900	-0.690207	0.962125	-0.038910	-0.048650	0.265396
9505	0.889969	-1.384743	10.226168	-0.202177	-0.047109	-0.035171	0.203035	-0.178651	-0.692468	0.962076	-0.042775	-0.050912	0.264551
9506	1.057235	-1.296778	10.317061	-0.198644	0.015758	-0.008517	0.199044	-0.173671	-0.688841	0.961957	-0.046641	-0.051757	0.264167
9507	0.974162	-1.085406	10.012585	0.012538	0.036876	0.001985	0.199297	-0.171191	-0.689992	0.961973	-0.046837	-0.051244	0.264176
9508	0.798750	-1.287486	9.550339	0.420700	0.033699	-0.023228	0.202482	-0.175066	-0.690991	0.962488	-0.038866	-0.048483	0.264114
9509	0.757909	-0.910525	9.232982	0.649771	0.028571	-0.017956	0.203233	-0.193261	-0.687535	0.963017	-0.026718	-0.044774	0.264348
9510	0.895680	-0.559936	9.399249	0.365219	0.016164	-0.018286	0.203322	-0.209245	-0.687043	0.963295	-0.019722	-0.042631	0.264304
9511	0.755193	-0.625684	9.563130	-0.159033	0.037058	-0.030817	0.203087	-0.215032	-0.685663	0.963407	-0.023163	-0.043032	0.263550
9512	0.859816	-0.856996	9.694154	-0.564323	0.050909	-0.037327	0.204337	-0.202637	-0.686862	0.963321	-0.034240	-0.045131	0.262303
9513	0.921373	-1.030451	9.758921	-0.707546	0.064804	-0.021633	0.208573	-0.181024	-0.690751	0.962891	-0.048389	-0.047876	0.261165
9514	0.948235	-1.333047	9.976315	-0.604669	0.068290	-0.024470	0.208973	-0.159394	-0.689892	0.962426	-0.060333	-0.049830	0.260025
9515	0.986320	-1.410284	9.984712	-0.354143	0.068348	-0.025315	0.210728	-0.143419	-0.690802	0.962149	-0.067665	-0.050670	0.259080
9516	0.917878	-1.520890	9.820605	-0.105449	0.083305	-0.007586	0.213047	-0.134889	-0.689971	0.962125	-0.070088	-0.049714	0.258710
9517	1.029685	-1.420597	9.868860	-0.042005	0.073619	0.006926	0.215547	-0.134213	-0.690784	0.962080	-0.071443	-0.048804	0.258680
9518	0.889415	-1.448569	9.802456	-0.025078	0.073638	0.024710	0.215548	-0.135041	-0.689489	0.961985	-0.072302	-0.047572	0.259026
9519	0.805398	-1.376025	9.715093	-0.077125	0.043851	0.052463	0.217910	-0.134503	-0.688217	0.961622	-0.074190	-0.047357	0.259877
9520	0.720921	-1.372761	9.780748	-0.095044	0.031607	0.052312	0.218823	-0.132992	-0.687955	0.961234	-0.076202	-0.047256	0.260746
9521	0.605088	-1.362248	9.777061	-0.066481	0.015875	0.063075	0.219201	-0.130515	-0.687155	0.960801	-0.077717	-0.047499	0.261850
9522	0.619827	-1.326373	9.748507	0.008727	-0.005065	0.046808	0.219720	-0.128726	-0.687927	0.960562	-0.077537	-0.047569	0.262765
9523	0.537173	-1.402783	9.719502	0.112643	-0.001443	0.020272	0.219207	-0.131617	-0.687296	0.960613	-0.075445	-0.047258	0.263243
9524	0.605886	-1.244955	9.595752	0.184318	0.016107	0.008536	0.220288	-0.136032	-0.687747	0.960853	-0.071966	-0.046055	0.263555
9525	0.716086	-1.366213	9.550147	0.146567	-0.020738	0.036268	0.220056	-0.141542	-0.687928	0.960839	-0.069103	-0.045909	0.264396
9526	0.807535	-1.414563	9.702614	0.048092	-0.024338	0.042546	0.218503	-0.145943	-0.688470	0.960655	-0.068059	-0.046155	0.265292
9527	0.744417	-1.462101	9.726645	-0.069955	-0.010333	0.032933	0.216380	-0.143313	-0.688151	0.960365	-0.069393	-0.046966	0.265853
9528	0.761464	-1.440704	9.688292	-0.123660	0.014124	0.045848	0.216899	-0.142214	-0.687496	0.959957	-0.071856	-0.047379	0.266597
9529	0.599389	-1.475993	9.533069	-0.049248	0.026534	0.020926	0.219516	-0.139197	-0.687767	0.959791	-0.072963	-0.047388	0.266892
9530	0.611024	-1.538511	9.568299	0.109124	0.044059	0.023889	0.219394	-0.141125	-0.687523	0.959860	-0.071096	-0.046015	0.267389
9531	0.950262	-1.714094	9.645066	0.135903	0.056170	0.038088	0.219819	-0.147191	-0.686027	0.959890	-0.068817	-0.044451	0.268142
9532	0.834122	-1.755627	9.924375	-0.032525	0.041142	0.073835	0.221400	-0.147752	-0.685535	0.959482	-0.069698	-0.043825	0.269475
9533	0.819244	-1.817357	10.149705	-0.082620	0.064715	0.071780	0.223103	-0.146107	-0.685544	0.959026	-0.071696	-0.043240	0.270664
9534	0.491962	-1.658652	10.089464	-0.084388	0.071820	0.071925	0.224934	-0.143361	-0.686587	0.958573	-0.073734	-0.042306	0.271867
9535	0.347031	-1.656003	9.799944	0.044537	0.085973	0.065917	0.227825	-0.143378	-0.684807	0.958344	-0.073405	-0.040618	0.273018
9536	0.298811	-1.632792	9.401677	0.230800	0.094047	0.044421	0.228626	-0.145587	-0.684320	0.958503	-0.069499	-0.037580	0.273914
9537	0.398735	-1.494951	9.114002	0.226364	0.080084	0.040818	0.230782	-0.154417	-0.684049	0.958638	-0.065633	-0.035038	0.274732
9538	0.337996	-1.545133	9.065884	0.062631	0.045093	0.030695	0.230945	-0.161171	-0.682034	0.958580	-0.064671	-0.033879	0.275306
9539	0.385564	-1.657524	9.400644	-0.068041	0.014373	0.020776	0.233313	-0.161460	-0.680770	0.958381	-0.066089	-0.034241	0.275619
9540	0.442986	-1.743445	9.764464	-0.075339	0.010733	0.040052	0.233566	-0.159670	-0.680886	0.958066	-0.067588	-0.034488	0.276320
9541	0.370476	-1.756927	9.889907	-0.016330	0.000237	0.043104	0.232512	-0.158975	-0.681776	0.957798	-0.067968	-0.034808	0.277113
9542	0.244065	-1.534919	9.807031	0.048101	0.000302	0.044540	0.232516	-0.160078	-0.681005	0.957615	-0.067048	-0.034566	0.277999
9543	0.388536	-1.580491	9.430344	0.119738	-0.006629	0.039706	0.232662	-0.163111	-0.680255	0.957540	-0.064785	-0.034260	0.278831
9544	0.424609	-1.593534	9.189551	0.096475	-0.017102	0.043015	0.232026	-0.166965	-0.680414	0.957410	-0.062841	-0.034084	0.279742
9545	0.572807	-1.462875	9.035963	-0.005668	-0.036464	0.073908	0.229803	-0.169985	-0.679889	0.956955	-0.062843	-0.035016	0.281178
9546	0.561124	-1.418519	9.353811	-0.093467	-0.035718	0.090900	0.228484	-0.168599	-0.681419	0.956297	-0.064463	-0.036201	0.282896
9547	0.568482	-1.410596	9.603784	-0.045123	-0.047096	0.074462	0.227159	-0.167628	-0.680738	0.955773	-0.065155	-0.037565	0.284327
9548	0.857093	-1.241441	9.812326	0.055268	-0.027860	0.035554	0.226370	-0.167761	-0.680597	0.955620	-0.063936	-0.037826	0.285083
9549	0.727620	-1.465075	10.284325	0.101755	-0.004285	0.036842	0.225335	-0.171338	-0.680226	0.955527	-0.062014	-0.037600	0.285847
9550	0.715438	-1.488268	10.534107	0.101854	0.043825	0.022031	0.226677	-0.175203	-0.681066	0.955557	-0.060303	-0.036243	0.286289
9551	0.425978	-1.442944	10.460219	0.103763	0.071962	0.006383	0.226167	-0.180439	-0.677202	0.955689	-0.058749	-0.034586	0.286376
9552	0.442007	-1.226691	10.431325	0.102034	0.110458	0.006550	0.229623	-0.186797	-0.676015	0.955842	-0.057404	-0.031973	0.286442
9553	0.655665	-1.045003	9.828339	0.127184	0.093922	-0.002152	0.232788	-0.188330	-0.675035	0.956053	-0.055499	-0.029772	0.286351
9554	0.488905	-1.052148	9.425940	0.220302	0.047748	-0.019206	0.233874	-0.195227	-0.673036	0.956425	-0.051517	-0.027708	0.286058
9555	0.346190	-1.093650	9.647798	0.283725	-0.001243	-0.017130	0.234846	-0.204051	-0.672877	0.956797	-0.046052	-0.026446	0.285864
9556	-0.018707	-0.808072	10.082019	0.263072	-0.003876	-0.011844	0.235299	-0.214526	-0.672336	0.957091	-0.040957	-0.025117	0.285776
9557	-0.075122	-0.595725	10.164256	0.177275	0.040742	-0.021061	0.237057	-0.223492	-0.671019	0.957370	-0.037750	-0.023622	0.285410
9558	0.143456	-0.406382	9.717531	0.104028	0.079254	-0.023235	0.237070	-0.226525	-0.669746	0.957615	-0.036168	-0.021618	0.284953
9559	0.162961	-0.371300	9.441385	0.078989	0.040815	-0.029717	0.239324	-0.230120	-0.668383	0.957859	-0.034810	-0.020666	0.284373
9560	0.168530	-0.272317	9.577061	0.111963	-0.001238	-0.016396	0.240261	-0.233709	-0.666739	0.958026	-0.032620	-0.020155	0.284104
9561	0.004896	-0.193980	9.608213	0.077037	-0.018711	-0.014887	0.240008	-0.234947	-0.667790	0.958155	-0.030935	-0.020317	0.283847
9562	-0.028985	-0.201239	9.507483	0.014360	-0.018727	-0.002116	0.238440	-0.237419	-0.667009	0.958167	-0.030521	-0.020686	0.283824
9563	0.106845	-0.111402	9.343919	-0.024954	-0.020477	-0.009477	0.237518	-0.238104	-0.665959	0.958201	-0.030752	-0.021429	0.283632
9564	0.224294	-0.228251	9.185347	-0.012423	-0.037965	-0.012148	0.236471	-0.237821	-0.668155	0.958244	-0.030738	-0.022324	0.283418
9565	0.405005	-0.287031	9.300874	0.011742	-0.050265	-0.020897	0.235554	-0.238091	-0.669056	0.958350	-0.030064	-0.023429	0.283040
9566	0.553934	-0.403039	9.497730	-0.015992	-0.052088	-0.028228	0.233833	-0.237256	-0.667979	0.958474	-0.030031	-0.024625	0.282523
9567	0.638128	-0.455856	9.743937	-0.075086	-0.045190	-0.024269	0.231459	-0.236692	-0.667677	0.958547	-0.031030	-0.026136	0.282033
9568	0.663527	-0.621695	9.847558	-0.100155	-0.024238	-0.018251	0.231317	-0.235176	-0.667269	0.958571	-0.032772	-0.027267	0.281646
9569	0.639480	-0.613717	10.035316	-0.141343	0.017685	-0.004296	0.230907	-0.231728	-0.668402	0.958513	-0.035395	-0.027947	0.281458
9570	0.536468	-0.829987	9.836646	-0.089528	0.031714	0.021677	0.231552	-0.229527	-0.668259	0.958342	-0.037270	-0.027917	0.281801
9571	0.331150	-0.527667	10.647002	-0.024365	0.064810	0.044407	0.231677	-0.228425	-0.668250	0.958115	-0.037934	-0.026995	0.282575
9572	0.438415	-0.384316	10.606869	-0.009025	0.126058	0.035926	0.233778	-0.228438	-0.666458	0.957968	-0.038807	-0.024693	0.283163
9573	0.397800	-0.654034	10.392627	-0.019716	0.145367	0.035880	0.237732	-0.229286	-0.666266	0.957825	-0.039808	-0.022202	0.283712
9574	0.100944	-0.962665	10.170535	-0.008987	0.148992	0.043052	0.241017	-0.229029	-0.664489	0.957635	-0.040813	-0.019454	0.284415
9575	-0.232923	-1.049253	10.105127	0.042699	0.121028	0.082183	0.243662	-0.231249	-0.664291	0.957253	-0.040521	-0.017015	0.285893
9576	-0.221110	-0.750844	10.190168	0.099973	0.108783	0.075562	0.248421	-0.235409	-0.662840	0.956933	-0.039223	-0.014390	0.287287
9577	-0.214873	-0.549321	10.038620	0.008767	0.082570	0.060747	0.251319	-0.236804	-0.660814	0.956621	-0.039353	-0.012871	0.288377
9578	-0.156131	-0.762752	9.607870	-0.100305	0.072146	0.049288	0.251327	-0.238182	-0.660827	0.956272	-0.041669	-0.012121	0.289242
9579	-0.097125	-0.942231	9.268834	-0.096729	0.041580	0.049157	0.251838	-0.236532	-0.659125	0.955923	-0.043592	-0.011992	0.290114
9580	0.022803	-1.053937	9.225658	-0.030455	0.031988	0.032805	0.252893	-0.235710	-0.660827	0.955713	-0.044335	-0.011618	0.290711
9581	-0.101773	-0.918040	9.302798	0.003600	-0.002929	0.009198	0.254224	-0.237646	-0.661908	0.955670	-0.044091	-0.011792	0.290882
9582	-0.120926	-0.898324	9.408936	-0.008943	-0.042299	-0.001602	0.252915	-0.238603	-0.662549	0.955659	-0.043983	-0.012744	0.290893
9583	-0.080764	-1.027993	9.580137	-0.051949	-0.044997	0.005082	0.251332	-0.239146	-0.660837	0.955579	-0.044571	-0.014041	0.291008
9584	0.100040	-1.072468	9.654972	-0.074323	-0.024083	0.010216	0.251058	-0.236526	-0.661849	0.955443	-0.045822	-0.015015	0.291210
9585	0.249902	-1.049764	9.596260	-0.050145	-0.013609	0.010391	0.252233	-0.234465	-0.662368	0.955339	-0.046572	-0.015709	0.291396
9586	0.351207	-1.062847	9.508717	-0.000011	-0.004854	0.008995	0.250531	-0.235834	-0.663137	0.955283	-0.046514	-0.015883	0.291578
9587	0.375215	-1.084477	9.575554	0.012524	-0.015355	0.001986	0.250666	-0.236248	-0.663274	0.955285	-0.046061	-0.016276	0.291624
9588	0.321798	-1.127185	9.630799	0.039413	-0.015314	-0.010148	0.251726	-0.237631	-0.663043	0.955374	-0.045183	-0.016438	0.291461
9589	0.179269	-1.135683	9.634335	0.033979	-0.022303	0.002164	0.250686	-0.240106	-0.662791	0.955389	-0.044294	-0.016851	0.291522
9590	0.061321	-1.090775	9.861780	0.011584	-0.028444	0.000256	0.250955	-0.241348	-0.662286	0.955387	-0.043875	-0.017417	0.291561
9591	-0.187773	-1.146287	9.949810	-0.017963	-0.035396	0.000077	0.249371	-0.240788	-0.662257	0.955362	-0.043922	-0.018374	0.291576
9592	-0.470205	-1.160726	10.800450	-0.046603	-0.010094	-0.014076	0.248845	-0.240786	-0.662249	0.955397	-0.044716	-0.018941	0.291305
9593	-0.338514	-0.976823	10.712505	-0.003520	0.045042	-0.024136	0.250826	-0.241623	-0.662678	0.955554	-0.044965	-0.018260	0.290794
9594	0.084571	-0.870467	9.604555	0.084452	0.025141	-0.062420	0.251627	-0.243280	-0.662967	0.955997	-0.043442	-0.017434	0.289616
9595	-0.305195	-1.000559	9.327638	0.107825	-0.035844	-0.097620	0.251371	-0.245485	-0.661422	0.956642	-0.041077	-0.017701	0.287810
9596	-0.319629	-1.006383	9.745872	0.101445	-0.060446	-0.090712	0.252440	-0.248108	-0.661724	0.957219	-0.038724	-0.018438	0.286168
9597	-0.261701	-1.026867	10.273865	-0.001584	-0.011672	-0.061360	0.251402	-0.250721	-0.661734	0.957566	-0.038625	-0.018812	0.284995
9598	-0.148696	-0.756096	10.230340	-0.185829	0.049486	-0.056291	0.254277	-0.246602	-0.662389	0.957749	-0.042413	-0.019058	0.283822
9599	0.106868	-0.452302	9.551491	-0.237551	0.062692	-0.069837	0.255299	-0.240958	-0.662478	0.957958	-0.047237	-0.019343	0.282332
9600	0.088426	-0.659730	9.313741	-0.148131	0.005901	-0.069423	0.257902	-0.235047	-0.663632	0.958202	-0.050049	-0.020222	0.280952
9601	0.077446	-0.855788	9.667271	-0.003345	-0.032658	-0.056216	0.257610	-0.229533	-0.664485	0.958504	-0.049836	-0.020996	0.279902
9602	0.005019	-0.857289	9.778431	0.053743	-0.025733	-0.018746	0.259993	-0.231751	-0.664412	0.958647	-0.048623	-0.021298	0.279602
9603	0.037247	-0.733151	9.556072	0.019704	-0.022245	-0.002219	0.257244	-0.234216	-0.664916	0.958673	-0.048036	-0.021679	0.279586
9604	0.025738	-0.644955	9.266385	-0.106437	-0.032720	-0.000505	0.258037	-0.234357	-0.665711	0.958549	-0.049862	-0.022993	0.279588
9605	-0.066229	-0.668788	9.103479	-0.135188	-0.042356	0.027475	0.258282	-0.230776	-0.666201	0.958242	-0.052128	-0.024580	0.280091
9606	0.186907	-0.391487	9.193406	-0.069968	-0.070464	0.039282	0.257487	-0.228841	-0.667994	0.957905	-0.053061	-0.026373	0.280903
9607	0.157772	-0.437123	9.926143	-0.028867	-0.057465	0.035206	0.255115	-0.227587	-0.669509	0.957654	-0.053161	-0.027634	0.281620
9608	0.035265	-0.701531	10.452888	-0.019950	-0.031280	0.033575	0.254331	-0.228134	-0.670544	0.957417	-0.053353	-0.028401	0.282312
9609	0.510598	-0.744528	10.188735	-0.089715	-0.026139	0.036464	0.253008	-0.227300	-0.669995	0.957108	-0.054763	-0.029400	0.282984
9610	0.165782	-1.350405	10.170324	-0.155875	-0.043496	0.017394	0.252726	-0.223716	-0.670607	0.956799	-0.057478	-0.031188	0.283299
9611	0.159876	-1.525952	10.951837	-0.199702	-0.019125	-0.001393	0.251778	-0.217922	-0.672489	0.956568	-0.061028	-0.032715	0.283167
9612	0.029421	-1.866934	10.800036	-0.075312	0.016840	0.006666	0.251624	-0.212960	-0.674262	0.956440	-0.062536	-0.032902	0.283249
9613	0.032427	-1.406593	9.545968	0.247005	0.027699	0.000364	0.252295	-0.215996	-0.672999	0.956760	-0.057836	-0.030990	0.283381
9614	-0.289925	-1.242308	9.750113	0.158616	-0.011515	-0.057573	0.252858	-0.222889	-0.671903	0.957246	-0.054667	-0.030470	0.282423
9615	-0.662962	-1.079562	10.108489	0.041559	-0.013165	-0.100590	0.254447	-0.224275	-0.672202	0.957856	-0.053622	-0.030565	0.280540
9616	-0.454625	-0.963105	9.396650	-0.008401	0.041149	-0.096375	0.256307	-0.227041	-0.672518	0.958389	-0.053921	-0.030021	0.278714
9617	-0.462477	-1.373113	9.007474	-0.174714	0.041232	-0.111758	0.257207	-0.224015	-0.671198	0.958845	-0.057346	-0.030249	0.276427
9618	-0.037687	-2.078537	9.072605	-0.244798	0.026958	-0.057080	0.258475	-0.213962	-0.673593	0.958844	-0.062119	-0.031250	0.275286
9619	0.372608	-2.105962	9.015877	0.066236	0.004026	0.011063	0.259260	-0.213001	-0.673856	0.958868	-0.060863	-0.030739	0.275543
9620	0.722929	-1.745266	9.096311	0.280842	-0.018843	0.032778	0.259824	-0.219757	-0.673411	0.958975	-0.055359	-0.029607	0.276453
9621	0.754719	-1.362131	9.410469	0.230822	-0.036368	0.002452	0.258813	-0.227468	-0.672951	0.959184	-0.050730	-0.029019	0.276677
9622	0.906865	-1.030587	9.677332	0.048500	-0.015420	-0.041962	0.259615	-0.229953	-0.672466	0.959431	-0.049657	-0.029183	0.275999
9623	0.869118	-0.905321	9.645452	-0.144684	0.000319	-0.052968	0.259342	-0.228711	-0.671538	0.959576	-0.052377	-0.030068	0.274895
9624	1.027760	-1.003169	9.513179	-0.112277	0.051994	-0.078163	0.259858	-0.225820	-0.673211	0.959895	-0.054737	-0.029863	0.273339
9625	0.815945	-1.251115	9.690001	0.013111	0.032025	-0.117846	0.263269	-0.224047	-0.672593	0.960571	-0.054546	-0.029392	0.271044
9626	0.754846	-1.364973	10.054523	0.102655	-0.002922	-0.154342	0.265892	-0.221994	-0.673003	0.961503	-0.052435	-0.029152	0.268164
9627	0.488920	-1.410711	10.150020	0.201095	-0.030801	-0.169519	0.266438	-0.225166	-0.673434	0.962592	-0.048266	-0.028957	0.265044
9628	0.349926	-1.254097	9.886252	0.384405	-0.035106	-0.138159	0.267395	-0.232062	-0.672084	0.963635	-0.040567	-0.027819	0.262655
9629	0.330971	-1.194655	9.613122	0.267098	-0.053505	-0.114384	0.267837	-0.241435	-0.670229	0.964405	-0.035055	-0.027659	0.260631
9630	-0.340224	-1.210605	10.551214	-0.012320	-0.053657	-0.082759	0.266782	-0.241292	-0.670081	0.964785	-0.034936	-0.028909	0.259101
9631	-0.483524	-0.997086	10.795237	-0.189642	0.002169	-0.035303	0.265721	-0.237977	-0.673289	0.964828	-0.038601	-0.029940	0.258303
9632	-0.438594	-0.773173	10.198998	-0.168217	0.041565	0.004694	0.268842	-0.230967	-0.673528	0.964680	-0.042034	-0.030095	0.258304
9633	0.137777	-0.504502	9.077171	-0.059031	0.038975	0.030059	0.270146	-0.228769	-0.673396	0.964496	-0.043397	-0.029650	0.258814
9634	0.239059	-0.513473	8.761360	-0.061039	-0.046810	0.061431	0.268037	-0.227379	-0.675174	0.964071	-0.044336	-0.030910	0.260089
9635	0.244349	-0.477166	9.636538	-0.074746	-0.078571	0.091162	0.268036	-0.226551	-0.676077	0.963479	-0.045396	-0.032750	0.261868
9636	0.084280	-0.607470	10.662635	-0.113406	-0.033311	0.116597	0.265923	-0.224058	-0.678496	0.962698	-0.047448	-0.033977	0.264210
9637	0.099797	-0.467712	10.786676	-0.145440	0.075168	0.107085	0.268546	-0.222419	-0.678129	0.962041	-0.050650	-0.033183	0.266101
9638	0.438391	-0.353861	9.554568	-0.044836	0.111327	0.065601	0.270108	-0.218983	-0.678770	0.961684	-0.052114	-0.031310	0.267335
9639	0.314976	-0.723731	9.411989	0.055272	0.042294	0.069570	0.272492	-0.220648	-0.679865	0.961400	-0.051210	-0.030114	0.268664
9640	0.251234	-0.862304	9.552741	0.099925	0.002043	0.071500	0.271973	-0.223403	-0.677539	0.961085	-0.049309	-0.029560	0.270204
9641	0.342638	-0.919974	9.803638	0.108840	0.008962	0.073308	0.274351	-0.225759	-0.676035	0.960805	-0.047186	-0.028715	0.271668
9642	0.303892	-0.936419	9.832623	0.024712	0.022925	0.081564	0.274902	-0.229758	-0.676474	0.960367	-0.046848	-0.028159	0.273328
9643	0.473651	-0.825560	9.551245	-0.007379	0.010725	0.060116	0.275045	-0.231136	-0.677271	0.960043	-0.046950	-0.027935	0.274468
9644	0.776881	-0.958779	9.232263	0.083919	0.012480	0.060676	0.274793	-0.232788	-0.677805	0.959768	-0.045408	-0.027272	0.275754
9645	0.825574	-0.901588	9.182031	0.033863	-0.012000	0.044360	0.277427	-0.233629	-0.676811	0.959553	-0.044574	-0.027316	0.276631
9646	0.674276	-0.795986	9.508998	-0.069865	-0.024245	0.018947	0.277700	-0.235284	-0.676831	0.959354	-0.045758	-0.028244	0.277035
9647	0.637761	-0.845417	9.768302	-0.109189	-0.008520	0.006376	0.278213	-0.231703	-0.678627	0.959219	-0.047651	-0.029073	0.277097
9648	0.364021	-0.963906	9.649136	-0.127113	-0.010188	0.015112	0.279375	-0.227300	-0.679253	0.958994	-0.050009	-0.030050	0.277355
9649	0.246109	-0.896606	9.333690	-0.099322	-0.011822	0.011840	0.279607	-0.222617	-0.677907	0.958828	-0.051695	-0.030884	0.277528
9650	0.139214	-1.002515	9.821266	-0.024288	-0.018898	0.022935	0.279603	-0.220687	-0.679973	0.958655	-0.052038	-0.031449	0.278000
9651	-0.057352	-1.483691	10.060165	0.084075	-0.032770	-0.012498	0.282505	-0.221254	-0.680543	0.958797	-0.050094	-0.031674	0.277843
9652	-0.014512	-1.592611	10.731470	0.064388	0.009085	-0.018708	0.284091	-0.221813	-0.681354	0.958957	-0.048865	-0.031253	0.277555
9653	0.356419	-1.025295	10.004186	-0.063408	0.040588	-0.019505	0.285153	-0.223748	-0.680738	0.959034	-0.050173	-0.030889	0.277098
9654	0.491900	-0.988018	9.955379	-0.147458	0.038811	-0.030730	0.288298	-0.220458	-0.681795	0.959051	-0.053163	-0.031087	0.276456
9655	0.236181	-0.956890	10.044462	-0.134030	0.037130	-0.034963	0.290376	-0.214957	-0.682554	0.959128	-0.055785	-0.031198	0.275658
9656	-0.145918	-1.031398	9.873864	0.026973	0.025046	-0.023156	0.292328	-0.210282	-0.683580	0.959293	-0.055359	-0.030687	0.275229
9657	-0.401209	-0.940178	9.951618	0.118291	0.011170	-0.040951	0.294573	-0.212362	-0.682071	0.959660	-0.052994	-0.029871	0.274503
9658	-0.691385	-1.011140	10.388305	0.019948	0.025196	-0.066227	0.298788	-0.212109	-0.682653	0.960048	-0.052678	-0.029440	0.273252
9659	-0.415936	-0.980298	10.165178	-0.022888	0.044429	-0.078877	0.299571	-0.210321	-0.683559	0.960486	-0.053191	-0.028740	0.271681
9660	0.019590	-1.162435	9.130710	0.072014	0.028779	-0.069576	0.301147	-0.210192	-0.682670	0.960945	-0.051893	-0.027962	0.270389
9661	0.248139	-1.266640	8.670911	0.130980	-0.028955	-0.055337	0.304322	-0.212690	-0.683003	0.961365	-0.049086	-0.027817	0.269432
9662	0.287900	-1.121482	9.049557	0.115616	-0.060588	-0.040574	0.304337	-0.215170	-0.683028	0.961647	-0.046482	-0.028491	0.268819
9663	0.323737	-1.190082	9.517104	0.051282	-0.038779	-0.066553	0.303808	-0.214754	-0.683016	0.962033	-0.045163	-0.028984	0.267606
9664	0.174851	-1.427914	10.015543	-0.083858	-0.025740	-0.070149	0.303276	-0.212821	-0.684813	0.962291	-0.046565	-0.030086	0.266314
9665	0.270844	-1.514902	10.129074	-0.110584	0.016241	-0.086983	0.304822	-0.206628	-0.685296	0.962660	-0.048679	-0.030412	0.264560
9666	0.400262	-1.641899	9.828486	-0.037320	0.016217	-0.056547	0.306898	-0.201542	-0.684756	0.962910	-0.049417	-0.030446	0.263505
9667	0.513625	-1.661844	9.887362	0.043046	0.030105	-0.018942	0.307426	-0.201269	-0.685412	0.963070	-0.048726	-0.029652	0.263139
9668	0.390113	-1.709277	9.791750	0.060797	-0.013631	0.002207	0.308869	-0.200312	-0.685425	0.963062	-0.047450	-0.029691	0.263399
9669	0.483049	-1.537531	9.562204	0.196476	-0.032995	0.074512	0.307850	-0.205817	-0.686246	0.962825	-0.043566	-0.029237	0.264980
9670	0.484412	-1.340891	9.374592	0.237313	-0.033129	0.151515	0.307630	-0.213257	-0.686576	0.962134	-0.038872	-0.028584	0.268271
9671	0.121652	-0.746080	9.475886	0.064546	-0.054131	0.164507	0.305156	-0.219307	-0.684775	0.961262	-0.037471	-0.029173	0.271514
9672	0.006609	-0.629345	9.603193	-0.124368	-0.089210	0.178920	0.302658	-0.218465	-0.687204	0.960044	-0.039441	-0.031532	0.275254
9673	-0.211690	-0.788946	10.338655	-0.063636	-0.068306	0.188267	0.300144	-0.216661	-0.686627	0.958905	-0.040434	-0.033032	0.278883
9674	-0.407729	-0.517671	10.458824	0.053578	-0.001788	0.205335	0.297790	-0.217749	-0.689599	0.957777	-0.039498	-0.032693	0.282903
9675	-0.272917	-0.567565	10.216756	0.086728	0.026222	0.210038	0.298336	-0.221748	-0.688474	0.956665	-0.038131	-0.031465	0.286965
9676	-0.184667	-0.367691	9.735227	0.072448	0.049010	0.223259	0.296780	-0.225322	-0.689398	0.955450	-0.037133	-0.030031	0.291264
9677	0.220892	-0.363206	9.090096	0.079681	0.008806	0.212485	0.296670	-0.229731	-0.688658	0.954269	-0.035765	-0.029147	0.295368
9678	0.234819	-0.440400	9.050634	0.151258	-0.066369	0.191568	0.293928	-0.234402	-0.687621	0.953189	-0.032564	-0.029472	0.299169
9679	-0.044115	-0.292374	9.554632	0.115567	-0.092556	0.149020	0.291992	-0.240867	-0.688177	0.952313	-0.029844	-0.030339	0.302139
9680	-0.052160	-0.077258	9.879218	-0.013110	-0.029603	0.123676	0.289769	-0.243473	-0.688429	0.951531	-0.029956	-0.030998	0.304518
9681	-0.159701	-0.265683	10.123117	-0.159621	-0.005042	0.073340	0.287659	-0.242359	-0.689168	0.950985	-0.032927	-0.031876	0.305822
9682	-0.100338	-0.410088	10.243514	-0.132545	0.023910	0.026009	0.288158	-0.237125	-0.689775	0.950746	-0.035576	-0.032304	0.306223
9683	0.190973	-0.519382	9.852811	-0.091300	0.040555	0.021863	0.289452	-0.233274	-0.689626	0.950578	-0.037476	-0.031910	0.306558
9684	0.443083	-0.709934	9.531208	-0.059214	0.026489	0.052779	0.290755	-0.231628	-0.688327	0.950224	-0.038763	-0.031818	0.307505
9685	0.291305	-0.669454	9.797347	-0.086198	-0.008562	0.066602	0.289826	-0.230245	-0.688560	0.949747	-0.040280	-0.032303	0.308730
9686	0.025659	-0.685442	10.183985	-0.071013	-0.012048	0.060600	0.288498	-0.227205	-0.690333	0.949304	-0.041559	-0.033011	0.309847
9687	-0.119194	-0.688429	10.411112	0.032028	0.023039	0.032438	0.288504	-0.228446	-0.689955	0.949152	-0.040994	-0.032168	0.310475
9688	-0.204508	-0.798543	10.364919	-0.032286	0.045846	0.016195	0.288900	-0.228586	-0.689962	0.949052	-0.041867	-0.031574	0.310726
9689	-0.066886	-0.786562	9.914450	-0.038358	0.068703	-0.006706	0.290744	-0.228871	-0.689732	0.949111	-0.042899	-0.030310	0.310530
9690	0.053544	-0.817499	9.542945	0.010960	0.056551	-0.024048	0.291258	-0.227083	-0.688941	0.949302	-0.042994	-0.029278	0.310032
9691	0.217693	-0.823697	9.507812	-0.048925	0.038162	-0.042225	0.293894	-0.227097	-0.689632	0.949551	-0.044014	-0.028691	0.309182
9692	0.376646	-0.891421	9.789252	-0.184919	0.037169	-0.052099	0.294914	-0.222005	-0.688555	0.949722	-0.047691	-0.029263	0.308053
9693	0.447009	-1.174917	10.030591	-0.237652	0.061708	-0.070057	0.296502	-0.214073	-0.689664	0.949959	-0.052425	-0.029445	0.306535
9694	0.543072	-1.252269	10.149039	-0.185724	0.082681	-0.074937	0.298437	-0.206641	-0.690140	0.950262	-0.056382	-0.029180	0.304914
9695	0.477166	-0.998280	9.667058	-0.067451	0.083757	-0.096900	0.302223	-0.201425	-0.689104	0.950829	-0.057990	-0.027965	0.302951
9696	0.520438	-1.025084	9.663973	-0.009271	0.047924	-0.112485	0.303264	-0.198397	-0.690653	0.951523	-0.058360	-0.027329	0.300751
9697	0.580757	-1.378277	9.938176	0.154349	0.051358	-0.095515	0.303926	-0.199504	-0.689892	0.952306	-0.055543	-0.025428	0.298967
9698	0.415537	-1.516850	9.820247	0.182902	0.062762	-0.072331	0.307250	-0.205863	-0.688312	0.952964	-0.052364	-0.023308	0.297614
9699	0.065470	-1.495942	9.472623	0.091619	0.048016	-0.062359	0.309895	-0.208083	-0.687722	0.953456	-0.050770	-0.021830	0.296425
9700	0.039888	-1.360878	9.529673	0.041429	0.009481	-0.055781	0.309630	-0.208081	-0.687327	0.953830	-0.049979	-0.021550	0.295374
9701	0.109857	-1.370863	9.589037	0.052069	0.005907	-0.037236	0.309894	-0.208359	-0.687073	0.954107	-0.048929	-0.021097	0.294687
9702	0.195861	-1.164536	9.638734	0.071715	0.002356	-0.030041	0.309906	-0.210840	-0.686446	0.954352	-0.047529	-0.020748	0.294148
9703	0.256905	-1.073298	9.742599	0.027058	0.005847	-0.048861	0.309905	-0.210150	-0.687352	0.954670	-0.046958	-0.020473	0.293226
9704	0.409087	-1.064948	9.714945	-0.024908	0.020620	-0.028081	0.310436	-0.210704	-0.687496	0.954816	-0.047510	-0.020341	0.292670
9705	0.376359	-0.915463	9.750592	-0.008748	0.026773	-0.038475	0.310556	-0.209741	-0.685794	0.955046	-0.047745	-0.019894	0.291909
9706	0.296540	-0.950852	9.813293	-0.002491	0.031068	-0.033157	0.311827	-0.209420	-0.688296	0.955246	-0.047928	-0.019436	0.291256
9707	0.182891	-0.976104	9.917326	-0.010566	0.017957	-0.034999	0.312868	-0.208325	-0.686477	0.955450	-0.048141	-0.019179	0.290568
9708	0.052475	-0.979814	9.944845	-0.017702	0.012754	-0.042081	0.314038	-0.205162	-0.687245	0.955680	-0.048505	-0.019168	0.289751
9709	0.074479	-0.937147	9.796141	-0.003359	0.012787	-0.043733	0.313770	-0.203644	-0.688528	0.955938	-0.048545	-0.018979	0.288903
9710	-0.043628	-0.902946	9.667773	0.054017	0.023405	-0.061736	0.314572	-0.206405	-0.687265	0.956351	-0.047592	-0.018369	0.287733
9711	-0.031568	-0.907594	9.751732	0.055681	0.000592	-0.043308	0.312989	-0.205569	-0.687754	0.956656	-0.046432	-0.018067	0.286926
9712	-0.025401	-1.042292	9.723761	0.070020	0.009448	-0.050205	0.315144	-0.205355	-0.686862	0.957010	-0.045096	-0.017620	0.285986
9713	0.008385	-1.047176	9.785899	0.073454	0.009355	-0.020233	0.314757	-0.206869	-0.686611	0.957197	-0.043666	-0.017029	0.285618
9714	-0.011004	-1.056682	9.773941	0.050201	0.005864	-0.023055	0.315299	-0.208525	-0.688199	0.957371	-0.042698	-0.016740	0.285199
9715	0.035268	-1.003929	9.839038	-0.001710	-0.011671	-0.026145	0.314775	-0.209625	-0.687420	0.957517	-0.042598	-0.016988	0.284708
9716	0.211658	-0.986237	9.782443	0.014382	-0.032702	-0.027914	0.312397	-0.209062	-0.686076	0.957672	-0.042095	-0.017646	0.284220
9717	0.298637	-0.977472	9.724113	0.041174	-0.027491	-0.013624	0.312141	-0.209749	-0.687121	0.957776	-0.041091	-0.017961	0.283996
9718	0.342378	-0.939294	9.736192	0.023276	-0.024016	-0.011985	0.312149	-0.210437	-0.688431	0.957850	-0.040473	-0.018388	0.283807
9719	0.294119	-0.934135	9.727055	-0.012512	-0.006522	-0.006880	0.310832	-0.210430	-0.688281	0.957879	-0.040621	-0.018620	0.283675
9720	0.298822	-0.953274	9.772456	0.005345	0.000451	0.002081	0.310826	-0.209328	-0.688400	0.957866	-0.040490	-0.018670	0.283733
9721	0.245930	-0.919326	9.727640	-0.016123	0.023203	0.009080	0.310823	-0.209328	-0.687488	0.957812	-0.040884	-0.018355	0.283880
9722	0.187913	-0.928464	9.737649	-0.075167	0.010965	0.003334	0.312398	-0.207958	-0.688280	0.957727	-0.042356	-0.018659	0.283929
9723	0.202574	-0.906711	9.809872	-0.080541	0.016192	0.004193	0.310139	-0.204500	-0.688211	0.957642	-0.043944	-0.018857	0.283963
9724	0.222022	-0.887694	9.785890	-0.030383	0.006612	-0.009576	0.311439	-0.202165	-0.687035	0.957666	-0.044528	-0.019001	0.283780
9725	0.230244	-1.091883	9.889217	-0.037529	0.023218	-0.011377	0.312101	-0.202858	-0.687052	0.957708	-0.045327	-0.018844	0.283524
9726	-0.006761	-1.138501	9.770560	-0.252269	0.031990	-0.004915	0.310899	-0.198578	-0.689337	0.957492	-0.050306	-0.019758	0.283351
9727	0.108104	-1.281553	9.688615	-0.420461	0.042429	-0.004403	0.311628	-0.187694	-0.689501	0.957078	-0.058565	-0.021399	0.283045
9728	0.093618	-1.283617	9.763219	-0.268332	0.035481	-0.013891	0.313402	-0.175161	-0.689925	0.956838	-0.063863	-0.022345	0.282636
9729	0.145871	-1.404384	9.730137	0.000989	0.018063	-0.019962	0.312985	-0.171714	-0.689493	0.956961	-0.063913	-0.022092	0.282230
9730	0.136715	-1.332324	9.675768	0.119049	0.013708	-0.009406	0.314323	-0.174615	-0.690585	0.957162	-0.061675	-0.021260	0.282108
9731	0.156336	-1.291441	9.724135	0.119843	-0.009966	0.004615	0.313022	-0.177088	-0.691111	0.957277	-0.059300	-0.020849	0.282256
9732	0.159611	-1.173403	9.792757	0.075115	-0.006491	0.002561	0.311984	-0.180253	-0.690345	0.957334	-0.057794	-0.020638	0.282392
9733	0.147772	-1.139725	9.764406	0.057226	-0.011732	0.000660	0.311870	-0.183422	-0.690374	0.957392	-0.056599	-0.020625	0.282439
9734	0.128266	-1.166030	9.764272	0.110881	-0.008229	0.008113	0.311359	-0.186176	-0.690264	0.957451	-0.054400	-0.020239	0.282699
9735	0.080183	-1.134562	9.707369	0.096585	-0.008201	0.005388	0.309793	-0.188372	-0.690783	0.957522	-0.052471	-0.019931	0.282846
9736	0.053840	-1.105360	9.751192	0.084014	-0.023966	0.009658	0.310850	-0.189343	-0.690418	0.957534	-0.050698	-0.019996	0.283123
9737	0.090452	-1.052555	9.809162	0.066966	-0.013524	0.021907	0.309557	-0.193332	-0.690698	0.957473	-0.049314	-0.019940	0.283578
9738	0.139095	-1.004757	9.833325	0.042949	-0.002984	-0.006433	0.309568	-0.195262	-0.690587	0.957531	-0.048439	-0.019852	0.283537
9739	0.216354	-1.005449	9.803811	0.044776	0.004012	-0.011704	0.309838	-0.196366	-0.690602	0.957644	-0.047561	-0.019624	0.283322
9740	0.172975	-0.990928	9.722640	0.046578	0.005792	-0.011667	0.309055	-0.197740	-0.690604	0.957739	-0.046665	-0.019352	0.283167
9741	0.158225	-1.029135	9.775201	-0.023192	0.018022	-0.013898	0.309051	-0.197327	-0.689948	0.957805	-0.047167	-0.019246	0.282869
9742	0.158048	-1.053245	9.755698	-0.069695	0.021523	-0.017753	0.309036	-0.194984	-0.689534	0.957828	-0.048584	-0.019338	0.282545
9743	0.138758	-1.048372	9.727081	-0.034014	0.012742	0.004512	0.309301	-0.194571	-0.690707	0.957775	-0.049274	-0.019381	0.282600
9744	0.163129	-1.019479	9.799302	0.001791	-0.001248	-0.004974	0.310087	-0.194162	-0.690193	0.957786	-0.049198	-0.019492	0.282569
9745	0.206584	-1.019907	9.770082	0.017889	0.009237	0.000456	0.310088	-0.194438	-0.689935	0.957806	-0.048869	-0.019319	0.282569
9746	0.262151	-1.015576	9.755234	0.042945	0.010980	0.000629	0.307723	-0.195114	-0.690688	0.957824	-0.048075	-0.018959	0.282669
9747	0.247634	-1.020214	9.774532	0.012459	0.010939	0.014509	0.309036	-0.194156	-0.690829	0.957760	-0.047861	-0.018781	0.282934
9748	0.173178	-0.962103	9.710953	0.017841	0.002233	0.011027	0.309446	-0.197329	-0.689954	0.957691	-0.047503	-0.018720	0.283233
9749	0.180275	-0.983703	9.744289	0.044666	-0.003021	0.012078	0.309447	-0.198156	-0.688920	0.957666	-0.046589	-0.018633	0.283477
9750	0.182835	-0.964393	9.773330	0.033933	-0.001279	0.011127	0.309720	-0.199536	-0.689329	0.957609	-0.045903	-0.018548	0.283786
9751	0.182537	-1.005346	9.751231	0.033979	0.010991	0.004996	0.310524	-0.200641	-0.691567	0.957617	-0.045270	-0.018266	0.283877
9752	0.209187	-0.991292	9.695887	0.047373	0.000488	0.009457	0.309219	-0.203116	-0.690920	0.957569	-0.044335	-0.018074	0.284199
9753	0.206996	-0.962199	9.765936	0.033979	0.002236	0.002322	0.308959	-0.204217	-0.690276	0.957589	-0.043652	-0.017968	0.284245
9754	0.216965	-0.918982	9.766347	-0.071593	0.024941	0.007809	0.307633	-0.203384	-0.688944	0.957444	-0.045133	-0.017986	0.284501
9755	0.277038	-0.962519	9.839831	-0.130657	0.019646	0.006449	0.309594	-0.200086	-0.690244	0.957295	-0.047700	-0.018489	0.284550
9756	0.178409	-0.908949	9.802845	-0.087708	-0.000420	0.001444	0.309695	-0.195125	-0.689415	0.957180	-0.049344	-0.019087	0.284618
9757	0.105550	-0.968400	9.838840	0.028617	0.002258	-0.001214	0.309697	-0.195539	-0.689419	0.957218	-0.048753	-0.019023	0.284595
9758	0.062107	-0.965626	9.848860	0.050116	-0.001210	-0.008106	0.310500	-0.197610	-0.689582	0.957284	-0.047750	-0.018863	0.284554
9759	0.061725	-1.014184	9.699299	0.053674	-0.000322	0.000728	0.309974	-0.198159	-0.689058	0.957333	-0.046665	-0.018698	0.284580
9760	0.131652	-1.029074	9.727365	0.062693	0.014558	-0.011513	0.310238	-0.197885	-0.689581	0.957440	-0.045510	-0.018166	0.284443
9761	0.206421	-1.039457	9.668921	0.098417	0.006652	0.001913	0.310265	-0.202846	-0.689370	0.957521	-0.043614	-0.017617	0.284500
9762	0.202417	-0.928386	9.800011	0.089373	0.000457	0.018588	0.309624	-0.205599	-0.689648	0.957447	-0.041877	-0.017180	0.285039
9763	0.159356	-0.874855	9.892323	0.087648	0.005733	0.003636	0.311208	-0.206849	-0.688642	0.957502	-0.040180	-0.016711	0.285125
9764	0.106070	-0.894003	9.786818	0.048307	0.000522	-0.001061	0.310162	-0.208911	-0.687604	0.957517	-0.039224	-0.016520	0.285218
9765	0.105827	-0.927704	9.776819	0.050113	0.000534	-0.004579	0.309909	-0.211115	-0.686840	0.957584	-0.038220	-0.016370	0.285137
9766	0.048311	-0.864879	9.725164	0.075157	0.000559	-0.000840	0.310461	-0.214977	-0.687669	0.957597	-0.036749	-0.016027	0.285309
9767	0.075473	-0.783114	9.790760	0.075070	-0.011747	0.013220	0.310353	-0.219249	-0.687449	0.957573	-0.035206	-0.015953	0.285586
9768	0.179721	-0.726108	9.821759	0.076889	-0.011769	0.006164	0.309958	-0.219109	-0.687702	0.957549	-0.033634	-0.015828	0.285864
9769	0.208863	-0.702357	9.797748	0.075150	0.005739	0.000924	0.309454	-0.223930	-0.686439	0.957597	-0.032182	-0.015430	0.285892
9770	0.209121	-0.666280	9.798160	0.046508	0.002227	0.002472	0.309460	-0.225309	-0.685931	0.957562	-0.031271	-0.015214	0.286121
9771	0.185051	-0.656382	9.827321	-0.001794	-0.013516	-0.005859	0.309727	-0.225586	-0.686459	0.957593	-0.031177	-0.015631	0.286007
9772	0.133801	-0.732862	9.855723	-0.044764	0.005711	0.003590	0.308142	-0.225302	-0.685651	0.957502	-0.032034	-0.015870	0.286204
9773	0.095228	-0.720842	9.755256	-0.023309	-0.011755	0.005462	0.308270	-0.224337	-0.686295	0.957453	-0.032370	-0.016367	0.286299
9774	0.131694	-0.687380	9.779359	-0.017924	-0.015258	0.000196	0.309847	-0.223243	-0.687090	0.957407	-0.032593	-0.016854	0.286401
9775	0.143719	-0.694646	9.793591	-0.013502	-0.004796	0.014360	0.307743	-0.223921	-0.686804	0.957316	-0.032784	-0.017153	0.286665
9776	0.218995	-0.637376	9.836860	-0.062664	-0.008312	0.001641	0.306690	-0.223501	-0.687826	0.957210	-0.033901	-0.017766	0.286854
9777	0.257447	-0.664047	9.865062	-0.080568	-0.015331	0.000586	0.305878	-0.219362	-0.688294	0.957147	-0.035303	-0.018663	0.286837
9778	0.165393	-0.702105	9.769285	-0.041172	0.024957	0.008971	0.305605	-0.217569	-0.688272	0.957050	-0.036204	-0.018508	0.287059
9779	0.162332	-0.793378	9.801908	-0.059082	0.017948	0.008797	0.306656	-0.216885	-0.688672	0.956964	-0.037388	-0.018637	0.287183
9780	0.140403	-0.821967	9.835416	-0.087702	0.005708	0.001495	0.307160	-0.214132	-0.686828	0.956862	-0.039066	-0.019124	0.287270
9781	0.111274	-0.841172	9.772960	-0.014332	0.009244	0.003811	0.306891	-0.211925	-0.688887	0.956834	-0.039343	-0.019162	0.287321
9782	0.236457	-0.892838	9.713607	0.041114	0.000475	0.008542	0.306769	-0.213440	-0.689161	0.956789	-0.038528	-0.019003	0.287591
9783	0.318741	-0.867046	9.705983	0.026790	0.019679	0.016418	0.308748	-0.214278	-0.688548	0.956725	-0.038084	-0.018604	0.287891
9784	0.236843	-0.839837	9.743052	-0.032338	0.009149	0.029196	0.307174	-0.215372	-0.688665	0.956498	-0.038732	-0.018687	0.288551
9785	0.114254	-0.764051	9.831501	-0.042140	0.010062	0.018605	0.305589	-0.214260	-0.689151	0.956364	-0.039550	-0.018868	0.288874
9786	0.094721	-0.797278	9.927420	0.003565	0.012728	0.000440	0.307160	-0.214270	-0.686439	0.956340	-0.039522	-0.018696	0.288968
9787	0.111750	-0.778301	9.884232	0.041107	0.005725	0.007737	0.306380	-0.215368	-0.687741	0.956332	-0.038715	-0.018481	0.289117
9788	0.248946	-0.837373	9.793446	0.034034	0.002245	-0.010002	0.307044	-0.216336	-0.687761	0.956390	-0.038040	-0.018341	0.289023
9789	0.246237	-0.876063	9.718521	0.046508	-0.013505	-0.001162	0.307706	-0.216891	-0.687646	0.956429	-0.037016	-0.018476	0.289018
9790	0.280470	-0.814030	9.642034	0.019692	0.009235	0.002254	0.306131	-0.218537	-0.686596	0.956406	-0.036660	-0.018276	0.289153
9791	0.267891	-0.888156	9.751842	-0.024084	0.009247	-0.015702	0.306266	-0.218813	-0.687122	0.956485	-0.037115	-0.018402	0.288827
9792	0.222066	-0.880582	9.752325	-0.016049	0.002258	-0.013891	0.306005	-0.218535	-0.688158	0.956522	-0.037396	-0.018555	0.288658
9793	0.152550	-0.807983	9.720113	0.012588	0.014533	-0.010077	0.308487	-0.216069	-0.686477	0.956597	-0.037185	-0.018366	0.288449
9794	0.135730	-0.798069	9.773245	-0.001740	0.004027	-0.011976	0.308364	-0.216343	-0.688562	0.956648	-0.037204	-0.018399	0.288273
9795	0.097487	-0.744707	9.822254	-0.001747	0.011020	-0.009286	0.308097	-0.216618	-0.687128	0.956706	-0.037247	-0.018353	0.288077
9796	0.085544	-0.725474	9.788932	-0.005239	0.025062	-0.023351	0.308090	-0.215240	-0.687375	0.956818	-0.037449	-0.018014	0.287701
9797	0.126744	-0.706378	9.846476	-0.016033	0.019762	-0.013766	0.308345	-0.213449	-0.687752	0.956895	-0.037809	-0.017880	0.287408
9798	0.145544	-0.778683	9.845482	-0.016966	0.016242	-0.006756	0.308606	-0.213589	-0.686975	0.956902	-0.038191	-0.017764	0.287340
9799	0.174619	-0.764523	9.830975	0.000028	0.010990	-0.006657	0.308347	-0.214139	-0.687237	0.956947	-0.038192	-0.017699	0.287195
9800	0.241958	-0.803468	9.851576	0.039309	0.009186	0.011218	0.307953	-0.214274	-0.687233	0.956893	-0.037463	-0.017381	0.287489
9801	0.218083	-0.764848	9.835402	0.064347	-0.010044	0.009584	0.309423	-0.218003	-0.687162	0.956885	-0.036115	-0.017341	0.287692
9802	0.275698	-0.813301	9.867994	0.067958	-0.011795	0.000764	0.307324	-0.219094	-0.687792	0.956904	-0.034713	-0.017267	0.287805
9803	0.275714	-0.808712	9.795948	0.087664	-0.025758	-0.006190	0.307598	-0.221301	-0.687167	0.956992	-0.032823	-0.017413	0.287724
9804	0.198594	-0.784364	9.695953	0.071624	-0.004707	-0.011487	0.306811	-0.222538	-0.686255	0.957088	-0.031388	-0.017189	0.287581
9805	0.130769	-0.812814	9.657759	0.015335	0.002340	-0.025955	0.305763	-0.223497	-0.686248	0.957249	-0.031047	-0.017226	0.287078
9806	0.048666	-0.816644	9.768975	-0.037444	0.012831	-0.028043	0.305509	-0.223908	-0.688334	0.957360	-0.031794	-0.017305	0.286621
9807	0.170342	-0.685307	9.769436	-0.027645	0.002280	-0.020970	0.304962	-0.221287	-0.686605	0.957465	-0.032284	-0.017582	0.286198
9808	0.199460	-0.666234	9.788630	0.028660	-0.002996	-0.009129	0.305892	-0.221843	-0.688058	0.957516	-0.031681	-0.017572	0.286095
9809	0.262760	-0.598911	9.942671	0.041168	-0.003045	-0.009046	0.307085	-0.223365	-0.687831	0.957595	-0.030821	-0.017550	0.285928
9810	0.199870	-0.610747	9.844542	0.040340	0.011012	-0.016914	0.306422	-0.222948	-0.687295	0.957703	-0.030072	-0.017210	0.285664
9811	0.204069	-0.695302	9.732980	-0.001637	0.000565	-0.034016	0.305119	-0.225422	-0.687300	0.957898	-0.030042	-0.017378	0.285002
9812	0.170171	-0.707159	9.701893	0.051987	-0.001185	-0.020405	0.305647	-0.225977	-0.686792	0.958020	-0.028998	-0.017209	0.284713
9813	0.117115	-0.697159	9.690450	0.073341	-0.013465	0.002635	0.305123	-0.225973	-0.687436	0.958043	-0.027470	-0.017194	0.284786
9814	0.160851	-0.663438	9.817836	0.040299	0.005762	-0.009001	0.304609	-0.227900	-0.687969	0.958097	-0.026694	-0.016950	0.284694
9815	0.161520	-0.569668	9.809295	-0.030360	-0.001241	-0.015690	0.304350	-0.228725	-0.687973	0.958171	-0.027218	-0.017298	0.284373
9816	0.229208	-0.560444	9.852077	-0.074174	0.023218	-0.015940	0.304853	-0.224869	-0.687421	0.958205	-0.028733	-0.017375	0.284106
9817	0.289857	-0.522331	9.885637	-0.051798	0.019706	-0.019326	0.304452	-0.223765	-0.687404	0.958293	-0.029778	-0.017447	0.283696
9818	0.258599	-0.505110	9.931768	0.010804	0.024082	-0.012674	0.306539	-0.220606	-0.686883	0.958368	-0.029670	-0.017022	0.283479
9819	0.224247	-0.579574	9.875933	0.014310	0.010075	0.000515	0.304962	-0.221287	-0.686866	0.958379	-0.029390	-0.016892	0.283478
9820	0.204201	-0.676127	9.711570	0.008928	0.016220	0.009300	0.305890	-0.221705	-0.687927	0.958321	-0.029282	-0.016617	0.283704
9821	0.165381	-0.702252	9.721217	0.001788	0.024982	0.007523	0.307087	-0.224193	-0.687057	0.958289	-0.029333	-0.016268	0.283824
9822	0.122166	-0.668152	9.750822	0.016069	0.016232	0.012021	0.306823	-0.224053	-0.687182	0.958217	-0.029088	-0.015950	0.284114
9823	0.095598	-0.668032	9.722213	-0.006305	0.030225	0.018085	0.308006	-0.223508	-0.687325	0.958122	-0.029333	-0.015537	0.284431
9824	0.175240	-0.677924	9.836771	-0.013415	0.010972	-0.001451	0.308792	-0.223513	-0.686164	0.958109	-0.029619	-0.015495	0.284445
9825	0.167824	-0.701918	9.836559	0.012515	0.010973	0.002260	0.308524	-0.222409	-0.686670	0.958109	-0.029392	-0.015354	0.284476
9826	0.175721	-0.610595	9.832735	0.010669	-0.010047	0.009237	0.306961	-0.224605	-0.688102	0.958040	-0.029101	-0.015572	0.284729
9827	0.187818	-0.608196	9.861498	-0.004428	0.005739	-0.011968	0.307217	-0.223780	-0.687185	0.958109	-0.029162	-0.015636	0.284485
9828	0.165850	-0.639454	9.808455	-0.025010	0.016239	-0.006792	0.307478	-0.223506	-0.687056	0.958122	-0.029699	-0.015562	0.284391
9829	0.097831	-0.694419	9.750731	-0.033957	0.024136	-0.003293	0.308260	-0.222132	-0.687055	0.958130	-0.030436	-0.015435	0.284294
9830	0.044282	-0.754103	9.760119	-0.017843	0.009297	-0.010275	0.309308	-0.221035	-0.687060	0.958165	-0.030795	-0.015456	0.284134
9831	0.049043	-0.763746	9.764774	0.029587	0.005815	-0.013470	0.308777	-0.221033	-0.686009	0.958263	-0.030218	-0.015318	0.283873
9832	0.107415	-0.706374	9.798576	0.050107	-0.011721	-0.006341	0.310104	-0.221866	-0.687340	0.958309	-0.029156	-0.015353	0.283828
9833	0.170580	-0.653871	9.825071	0.025045	-0.003013	-0.002095	0.308664	-0.223512	-0.687205	0.958336	-0.028622	-0.015404	0.283788
9834	0.238530	-0.606334	9.813015	-0.026813	0.005716	-0.006858	0.310236	-0.222280	-0.686695	0.958341	-0.029133	-0.015542	0.283712
9835	0.243365	-0.606299	9.837007	-0.032191	0.012700	-0.003349	0.308910	-0.221309	-0.685883	0.958347	-0.029780	-0.015621	0.283621
9836	0.240555	-0.659398	9.769128	-0.026799	0.013600	-0.006840	0.309313	-0.221862	-0.687068	0.958352	-0.030336	-0.015608	0.283545
9837	0.179932	-0.695003	9.769241	-0.020540	0.002252	-0.009468	0.309829	-0.219659	-0.687705	0.958395	-0.030699	-0.015830	0.283347
9838	0.141106	-0.723393	9.824527	-0.010729	-0.003004	-0.005886	0.310080	-0.218559	-0.686004	0.958410	-0.030853	-0.016042	0.283269
9839	0.131859	-0.665617	9.818061	0.022340	-0.010006	0.000512	0.309825	-0.219384	-0.687051	0.958419	-0.030331	-0.016247	0.283283
9840	0.124709	-0.653432	9.851909	0.050982	-0.010871	-0.002803	0.309313	-0.221862	-0.687068	0.958443	-0.029258	-0.016260	0.283315
9841	0.165702	-0.658820	9.767377	0.034050	0.002276	-0.011702	0.309715	-0.222828	-0.687735	0.958531	-0.028577	-0.016168	0.283092
9842	0.218492	-0.702785	9.682301	0.012587	0.002274	-0.011881	0.309591	-0.224206	-0.687616	0.958586	-0.028312	-0.016152	0.282932
9843	0.218647	-0.683338	9.749815	-0.039336	0.003984	-0.006964	0.310507	-0.223798	-0.686454	0.958605	-0.029052	-0.016444	0.282774
9844	0.201651	-0.697519	9.788252	-0.030372	0.002245	-0.012191	0.309311	-0.221586	-0.687195	0.958640	-0.029611	-0.016671	0.282584
9845	0.180153	-0.663766	9.759986	-0.017856	0.012745	-0.005879	0.310635	-0.222696	-0.687226	0.958669	-0.029992	-0.016674	0.282449
9846	0.165611	-0.673097	9.817683	-0.041059	0.018013	-0.019246	0.310356	-0.220214	-0.686937	0.958740	-0.030841	-0.016663	0.282114
9847	0.146014	-0.711494	9.795781	-0.066139	0.016253	-0.013268	0.311662	-0.218153	-0.686936	0.958780	-0.032167	-0.016874	0.281818
9848	0.146220	-0.682639	9.793708	-0.058957	0.025010	-0.015822	0.311789	-0.217189	-0.687320	0.958820	-0.033400	-0.016829	0.281541
9849	0.155856	-0.687378	9.841637	-0.030393	0.009235	-0.006864	0.311126	-0.216221	-0.687561	0.958843	-0.034001	-0.016966	0.281384
9850	0.160692	-0.687335	9.868032	-0.016155	0.002198	0.007311	0.311646	-0.214707	-0.688075	0.958776	-0.034293	-0.017101	0.281567
9851	0.170464	-0.668456	9.774435	0.010732	0.009234	0.002249	0.312176	-0.216503	-0.686016	0.958775	-0.034102	-0.017000	0.281599
9852	0.204000	-0.707115	9.802541	0.016058	-0.001292	0.007518	0.310335	-0.215803	-0.688066	0.958725	-0.033757	-0.017021	0.281809
9853	0.179872	-0.706713	9.872450	0.028604	0.020578	0.007694	0.311653	-0.216637	-0.686921	0.958710	-0.033286	-0.016598	0.281944
9854	0.165400	-0.702017	9.798126	-0.007191	0.026701	0.012749	0.311655	-0.216361	-0.688091	0.958627	-0.033546	-0.016210	0.282215
