# Supplementary material for: Identification of Haptic Based Guiding Using Hard Reins
Source: PLoS One. 2015 Jul 22;10(7):e0132020. doi: 10.1371/journal.pone.0132020 (PMC4511788; doi:10.1371/journal.pone.0132020)
Supplement: S8 File — (ZIP) [file pone.0132020.s008.zip › Exp2_MotionData1/Subject1/path3/T3/gc3.txt]

// Start Time: 0
// Sample rate: 25.0Hz
// Scenario: 4.9
// Firmware Version: 2.6.1
Counter	Acc_X	Acc_Y	Acc_Z	Gyr_X	Gyr_Y	Gyr_Z	Mag_X	Mag_Y	Mag_Z	Quat_w	Quat_x	Quat_y	Quat_z
9296	8.987718	-1.664838	-3.553200	0.041233	-0.017461	-0.000985	-0.545534	0.413899	0.369536	-0.342804	0.742208	0.357774	0.451232
9297	9.045096	-1.849809	-3.532401	0.016529	-0.019167	-0.001966	-0.545001	0.415575	0.369634	-0.342827	0.742326	0.358040	0.450808
9298	9.033661	-1.836162	-3.459434	0.035903	-0.019615	0.004498	-0.544149	0.414654	0.370956	-0.343233	0.742353	0.358405	0.450165
9299	9.014198	-1.748189	-3.501709	0.022853	-0.033761	-0.004704	-0.543887	0.416279	0.370256	-0.343221	0.742537	0.358869	0.449500
9300	8.989614	-1.813004	-3.537438	0.039237	-0.052115	-0.006495	-0.541943	0.416732	0.371929	-0.343356	0.742744	0.359669	0.448416
9301	8.986792	-1.897619	-3.554789	0.030285	-0.037685	-0.001045	-0.543880	0.416887	0.372234	-0.343460	0.742937	0.360171	0.447612
9302	8.969786	-1.850920	-3.592488	0.006585	-0.039674	0.002585	-0.542229	0.417311	0.371690	-0.343288	0.743312	0.360473	0.446877
9303	8.959655	-1.881691	-3.643025	-0.011637	-0.041622	0.005296	-0.541384	0.417472	0.373910	-0.342798	0.743875	0.360531	0.446270
9304	9.015016	-1.955150	-3.619009	0.004919	-0.058507	0.009944	-0.539706	0.417087	0.375534	-0.342508	0.744500	0.360799	0.445233
9305	8.912185	-1.833545	-3.590115	-0.011943	-0.015148	-0.006644	-0.539864	0.419063	0.377426	-0.342099	0.744741	0.360849	0.445103
9306	8.936766	-1.741897	-3.566287	0.017614	-0.003863	0.003510	-0.538456	0.417204	0.377576	-0.342335	0.744746	0.360951	0.444831
9307	8.921259	-1.866769	-3.648631	0.022782	0.003387	-0.010282	-0.539304	0.418493	0.377385	-0.342545	0.744557	0.361238	0.444753
9308	8.983604	-1.905711	-3.670536	0.008667	-0.004200	0.009896	-0.538620	0.418664	0.376558	-0.342720	0.744657	0.361199	0.444482
9309	8.945270	-1.827775	-3.675840	0.010176	0.007599	-0.002961	-0.538737	0.417235	0.377026	-0.342838	0.744571	0.361235	0.444506
9310	8.935285	-1.870995	-3.702313	0.019166	-0.000386	-0.008447	-0.537787	0.419160	0.377689	-0.343015	0.744448	0.361505	0.444357
9311	8.820049	-1.627032	-3.751959	-0.004756	-0.001955	-0.012148	-0.537797	0.419607	0.377162	-0.342752	0.744486	0.361613	0.444407
9312	8.900876	-1.874448	-3.787989	-0.025681	0.006072	0.024477	-0.539165	0.418618	0.377669	-0.342614	0.744840	0.360972	0.444442
9313	8.959621	-1.852083	-3.678950	-0.036430	0.004640	0.033654	-0.537370	0.419401	0.378394	-0.342332	0.745370	0.360072	0.444501
9314	8.978622	-1.910268	-3.689699	-0.024501	-0.000795	0.000648	-0.537651	0.419432	0.377843	-0.341951	0.745602	0.359846	0.444587
9315	8.908613	-1.929043	-3.699279	-0.047563	-0.009565	-0.005825	-0.536790	0.417935	0.379408	-0.341051	0.746051	0.359530	0.444781
9316	8.964262	-1.871315	-3.693738	-0.070042	-0.014096	0.009759	-0.536489	0.418052	0.382740	-0.339956	0.746793	0.358821	0.444948
9317	8.901950	-1.788535	-3.686039	-0.062916	-0.017431	0.003356	-0.536483	0.417236	0.382135	-0.338849	0.747480	0.358284	0.445070
9318	8.949212	-1.792134	-3.803750	-0.072287	-0.003895	-0.006772	-0.537543	0.415020	0.384643	-0.337660	0.748012	0.357755	0.445505
9319	8.978907	-1.735178	-3.727209	-0.035155	-0.016360	0.015361	-0.536712	0.415783	0.386069	-0.337078	0.748587	0.357280	0.445361
9320	8.863920	-1.725766	-3.645568	-0.044276	-0.018085	-0.017708	-0.536124	0.414532	0.388483	-0.336096	0.748986	0.357240	0.445465
9321	8.974939	-1.722002	-3.623129	-0.017862	0.011753	-0.025019	-0.537747	0.411990	0.389174	-0.335613	0.748902	0.357335	0.445894
9322	8.917064	-1.770277	-3.609205	-0.008447	0.018532	-0.015856	-0.537211	0.413131	0.388684	-0.335451	0.748742	0.357349	0.446274
9323	8.945538	-1.842877	-3.634893	0.009960	0.018268	-0.012156	-0.537334	0.411736	0.388461	-0.335551	0.748501	0.357454	0.446518
9324	8.941343	-1.802476	-3.571683	0.002273	0.011681	-0.024999	-0.538459	0.412508	0.387410	-0.335425	0.748259	0.357758	0.446774
9325	8.970031	-1.799850	-3.601718	0.022871	0.023537	-0.008455	-0.537070	0.411939	0.387085	-0.335794	0.747908	0.357886	0.446983
9326	8.994199	-1.685532	-3.640517	-0.004919	-0.009890	-0.017608	-0.537602	0.409734	0.386261	-0.335463	0.747967	0.358144	0.446926
9327	8.978601	-1.793172	-3.742065	-0.004788	-0.005499	-0.013970	-0.538152	0.410632	0.388262	-0.335159	0.748021	0.358302	0.446937
9328	8.993952	-1.804596	-3.621964	-0.026761	-0.009126	-0.014001	-0.538005	0.410062	0.388365	-0.334544	0.748242	0.358314	0.447019
9329	8.959786	-1.735313	-3.707175	-0.028557	-0.031432	-0.010298	-0.537877	0.410902	0.388415	-0.333734	0.748711	0.358377	0.446789
9330	8.911693	-1.744891	-3.690949	-0.022158	-0.033303	-0.010294	-0.537295	0.409945	0.390569	-0.333053	0.749137	0.358546	0.446446
9331	8.937937	-1.764135	-3.716206	-0.033920	-0.040953	-0.004797	-0.536452	0.409338	0.391218	-0.332143	0.749764	0.358541	0.446074
9332	8.892556	-1.710854	-3.687597	-0.039333	-0.026327	-0.002996	-0.536714	0.408212	0.391290	-0.331327	0.750287	0.358413	0.445905
9333	8.915173	-1.752337	-3.860178	-0.052147	-0.044736	-0.002082	-0.533930	0.408994	0.394639	-0.330140	0.751087	0.358229	0.445586
9334	8.935163	-1.704951	-3.788166	-0.019004	-0.044406	0.006255	-0.534461	0.408741	0.397124	-0.329560	0.751718	0.358227	0.444953
9335	8.851265	-1.656332	-3.753317	-0.035779	-0.027962	-0.006659	-0.534292	0.407128	0.398411	-0.328697	0.752225	0.358147	0.444799
9336	8.868393	-1.559363	-3.760571	-0.010187	0.005328	-0.010313	-0.533313	0.406793	0.399213	-0.328458	0.752236	0.358146	0.444959
9337	8.870124	-1.728901	-3.776230	0.017715	0.020946	0.004369	-0.534014	0.407378	0.398978	-0.328847	0.752033	0.358055	0.445087
9338	8.906002	-1.748208	-3.801848	0.016055	0.009477	0.011729	-0.533187	0.407125	0.398123	-0.329236	0.751987	0.357939	0.444972
9339	8.862914	-1.724004	-3.775929	0.013659	0.018146	-0.010316	-0.534033	0.407619	0.396913	-0.329414	0.751730	0.358050	0.445183
9340	8.887227	-1.768457	-3.728828	0.041871	0.031158	0.017245	-0.534037	0.408294	0.397509	-0.330392	0.751362	0.357933	0.445174
9341	8.993237	-1.715551	-3.751767	0.012002	0.010373	-0.002935	-0.535154	0.408625	0.396847	-0.330558	0.751237	0.357969	0.445234
9342	8.944335	-1.748102	-3.829845	-0.003920	0.004790	-0.016740	-0.534321	0.408599	0.397114	-0.330364	0.751157	0.358141	0.445375
9343	8.935340	-1.741842	-3.749773	0.017349	-0.007849	-0.006583	-0.533621	0.407499	0.396347	-0.330448	0.751132	0.358399	0.445146
9344	8.920742	-1.729298	-3.773296	0.015039	-0.005833	-0.024944	-0.533072	0.407778	0.396220	-0.330387	0.750964	0.358929	0.445048
9345	8.910884	-1.728843	-3.801904	0.006993	-0.009006	-0.017617	-0.533778	0.408911	0.396297	-0.330209	0.750939	0.359268	0.444948
9346	8.889312	-1.753273	-3.777107	0.006615	-0.008369	0.002560	-0.534437	0.407164	0.397721	-0.330241	0.751052	0.359316	0.444695
9347	8.915860	-1.748663	-3.773239	0.000942	0.014293	-0.006657	-0.534447	0.407745	0.397341	-0.330239	0.750938	0.359282	0.444916
9348	8.915131	-1.742509	-3.869772	-0.017615	-0.012827	-0.013992	-0.534166	0.407587	0.397606	-0.329741	0.751121	0.359413	0.444870
9349	8.939857	-1.719400	-3.798096	0.018851	-0.003403	-0.019430	-0.534993	0.407840	0.398461	-0.329767	0.750956	0.359847	0.444779
9350	8.810141	-1.692333	-3.759259	-0.014950	0.018763	-0.019555	-0.535523	0.405495	0.397629	-0.329475	0.750809	0.359858	0.445234
9351	8.979046	-1.642752	-3.748347	-0.008881	0.041745	-0.034215	-0.534696	0.405630	0.397491	-0.329278	0.750317	0.359969	0.446119
9352	8.940109	-1.739351	-3.757180	0.000688	0.048203	-0.019550	-0.538020	0.405171	0.396384	-0.329440	0.749798	0.359937	0.446898
9353	8.949672	-1.744165	-3.764814	0.004769	0.023167	-0.001150	-0.537593	0.404704	0.397184	-0.329611	0.749619	0.359795	0.447187
9354	8.945412	-1.667070	-3.725513	-0.021936	0.018045	-0.006686	-0.536210	0.404563	0.396746	-0.329319	0.749620	0.359545	0.447600
9355	8.946162	-1.678138	-3.624182	0.026441	0.032949	-0.012119	-0.538441	0.405077	0.395551	-0.329790	0.749129	0.359696	0.447954
9356	9.035097	-1.588166	-3.689711	0.000019	-0.015366	-0.002885	-0.536505	0.404413	0.394105	-0.329641	0.749296	0.359841	0.447668
9357	8.920973	-1.558992	-3.815664	0.032602	0.012898	0.015461	-0.536926	0.405496	0.395146	-0.330303	0.749141	0.359768	0.447499
9358	8.969961	-1.607071	-3.692229	0.058010	0.020273	0.076065	-0.535972	0.406089	0.394203	-0.331956	0.749196	0.358963	0.446829
9359	8.905851	-1.782086	-3.806893	0.051343	-0.021853	0.103600	-0.533930	0.409388	0.395218	-0.333435	0.749857	0.357967	0.445417
9360	8.949898	-1.822599	-3.702544	0.029407	-0.013504	0.103550	-0.533158	0.413367	0.394207	-0.334679	0.750578	0.356751	0.444243
9361	8.879293	-2.025672	-3.710888	-0.009246	-0.037826	0.096123	-0.529033	0.415291	0.393870	-0.335072	0.751725	0.355427	0.443067
9362	8.935222	-1.968434	-3.669136	-0.042072	-0.010211	0.097873	-0.526824	0.416073	0.394452	-0.335214	0.752846	0.353641	0.442484
9363	8.938260	-2.209223	-3.796399	-0.122133	-0.035453	0.046329	-0.525971	0.416844	0.398651	-0.333491	0.754369	0.352042	0.442468
9364	8.886288	-1.825341	-3.825763	-0.103137	0.017846	0.000454	-0.524978	0.415513	0.399669	-0.332043	0.754957	0.350988	0.443390
9365	8.887416	-1.846825	-3.671386	-0.131853	0.033518	-0.014307	-0.525896	0.412753	0.401727	-0.330117	0.755496	0.349754	0.444882
9366	8.960447	-1.716961	-3.629800	-0.104367	0.016429	0.024351	-0.526407	0.410562	0.403539	-0.328839	0.756273	0.348315	0.445638
9367	8.916710	-1.696497	-3.685991	-0.060496	0.018247	0.022591	-0.525416	0.409371	0.404566	-0.328209	0.756723	0.347259	0.446162
9368	8.935528	-1.764119	-3.716115	-0.024115	-0.012829	0.017198	-0.524043	0.411243	0.406193	-0.327878	0.757179	0.346836	0.445959
9369	8.862932	-1.797197	-3.742597	0.006531	0.041827	-0.005791	-0.524314	0.409910	0.404727	-0.328173	0.756779	0.346654	0.446563
9370	8.878058	-1.842370	-3.637197	0.054293	0.030141	0.002578	-0.524604	0.411164	0.405084	-0.329188	0.756241	0.346857	0.446569
9371	8.964280	-1.832327	-3.707975	0.034190	-0.017976	0.008140	-0.524920	0.413354	0.403557	-0.329614	0.756286	0.347103	0.445988
9372	8.850012	-1.868746	-3.824690	0.019318	-0.019240	-0.001098	-0.525200	0.413766	0.403862	-0.329752	0.756372	0.347421	0.445493
9373	8.937280	-1.938572	-3.726978	0.012347	-0.027395	0.012676	-0.523952	0.414389	0.405137	-0.329824	0.756677	0.347463	0.444888
9374	8.900427	-1.907805	-3.831660	-0.006600	-0.025865	-0.012145	-0.522298	0.414665	0.404722	-0.329413	0.756925	0.347740	0.444555
9375	8.859515	-1.829559	-3.858600	-0.003077	-0.018188	-0.017652	-0.521003	0.412662	0.407915	-0.329044	0.757040	0.348044	0.444394
9376	8.866561	-1.878065	-3.861595	-0.003526	-0.009960	-0.001157	-0.522927	0.411962	0.408445	-0.328861	0.757223	0.348032	0.444227
9377	8.833190	-1.778470	-3.857283	-0.011577	0.009985	0.004311	-0.521966	0.412255	0.407899	-0.328751	0.757299	0.347743	0.444405
9378	8.801030	-1.852382	-3.933842	-0.035633	-0.005970	-0.004908	-0.520155	0.411506	0.408252	-0.328101	0.757612	0.347518	0.444529
9379	8.900405	-1.790709	-3.884026	-0.002438	-0.004811	0.005282	-0.521799	0.410649	0.409047	-0.328031	0.757769	0.347394	0.444409
9380	8.848161	-1.791666	-3.785478	-0.011556	0.019187	0.004299	-0.520139	0.411935	0.411051	-0.327985	0.757777	0.347049	0.444699
9381	8.857943	-1.713948	-3.799828	0.002991	0.044333	-0.001203	-0.519855	0.410326	0.409286	-0.328278	0.757415	0.346751	0.445331
9382	8.906244	-1.821792	-3.739547	0.037820	0.045044	0.000693	-0.521238	0.410079	0.409007	-0.329126	0.756844	0.346729	0.445693
9383	8.877252	-1.831203	-3.745769	0.015816	0.026691	0.000672	-0.521974	0.412689	0.407649	-0.329508	0.756566	0.346633	0.445958
9384	8.850646	-1.869855	-3.742611	0.026766	0.032286	-0.001163	-0.520875	0.412720	0.406669	-0.330104	0.756151	0.346659	0.446200
9385	8.905403	-1.927624	-3.802995	0.041490	0.041356	0.000687	-0.521726	0.413634	0.405486	-0.330978	0.755572	0.346692	0.446507
9386	8.911069	-1.763309	-3.763496	0.011974	0.025252	-0.005738	-0.521756	0.415506	0.404630	-0.331260	0.755286	0.346701	0.446775
9387	8.915215	-1.908487	-3.788747	0.011872	0.014424	-0.009416	-0.521749	0.415072	0.404881	-0.331407	0.755075	0.346802	0.446946
9388	8.901155	-1.909077	-3.737510	0.004632	0.017957	-0.006684	-0.521323	0.414484	0.405257	-0.331498	0.754912	0.346772	0.447176
9389	8.901078	-1.869926	-3.763817	0.009936	0.022983	-0.014017	-0.522874	0.415583	0.403397	-0.331634	0.754605	0.346867	0.447518
9390	8.935213	-1.914767	-3.692936	-0.011866	0.006960	-0.006691	-0.521758	0.415259	0.403922	-0.331422	0.754633	0.346801	0.447681
9391	8.897150	-1.895836	-3.638259	-0.021662	0.019321	0.002442	-0.521751	0.415219	0.404751	-0.331207	0.754681	0.346387	0.448078
9392	8.916283	-1.846949	-3.677296	-0.014401	0.017575	0.000635	-0.522559	0.414055	0.405796	-0.331074	0.754698	0.346079	0.448386
9393	8.920708	-1.919456	-3.697254	-0.037521	0.010825	-0.008586	-0.522001	0.413498	0.405480	-0.330463	0.754850	0.345745	0.448837
9394	8.982751	-1.948113	-3.762551	-0.017538	-0.011093	-0.012176	-0.522284	0.413669	0.404938	-0.329997	0.755035	0.345838	0.448799
9395	8.911546	-1.822672	-3.676960	-0.033699	0.023373	-0.003079	-0.520885	0.412780	0.405425	-0.329581	0.755087	0.345371	0.449376
9396	8.909234	-1.810632	-3.669550	-0.032526	0.039450	0.005158	-0.522267	0.413048	0.406148	-0.329372	0.755052	0.344698	0.450104
9397	8.935440	-1.846880	-3.692502	-0.035210	0.031936	0.007916	-0.523103	0.413093	0.405465	-0.329092	0.755111	0.343994	0.450748
9398	8.935381	-1.841900	-3.702127	-0.044397	0.017234	0.007922	-0.522515	0.411320	0.407015	-0.328575	0.755371	0.343319	0.451204
9399	8.906771	-1.832469	-3.667186	-0.033597	0.024994	0.000587	-0.523070	0.411075	0.406451	-0.328205	0.755431	0.342785	0.451779
9400	9.012610	-1.886570	-3.666666	-0.038994	0.019289	0.004270	-0.523071	0.410820	0.405880	-0.327768	0.755597	0.342229	0.452239
9401	8.935732	-1.669366	-3.729995	-0.021049	-0.011529	-0.004804	-0.522502	0.409549	0.405797	-0.327286	0.755867	0.342130	0.452212
9402	8.954584	-1.839472	-3.712489	-0.007441	-0.009400	-0.010310	-0.521644	0.408206	0.407093	-0.326976	0.756002	0.342232	0.452134
9403	8.911457	-1.849342	-3.677131	-0.011247	-0.027596	-0.013969	-0.522478	0.409021	0.407983	-0.326451	0.756290	0.342465	0.451856
9404	8.918437	-1.861154	-3.704034	-0.020993	-0.019010	-0.002992	-0.522196	0.409244	0.409103	-0.325953	0.756638	0.342423	0.451664
9405	8.872831	-1.841620	-3.690126	-0.004872	-0.038668	-0.013947	-0.522173	0.408068	0.410140	-0.325450	0.756984	0.342784	0.451173
9406	8.934730	-1.823689	-3.793754	-0.006697	-0.038641	-0.013937	-0.521599	0.407418	0.411759	-0.324921	0.757350	0.343141	0.450668
9407	8.920691	-1.812124	-3.744853	0.002451	-0.036834	-0.013921	-0.520195	0.405980	0.411935	-0.324541	0.757632	0.343555	0.450152
9408	8.858060	-1.779998	-3.756792	-0.017763	-0.031043	-0.017649	-0.520326	0.406203	0.413198	-0.323869	0.757970	0.343831	0.449856
9409	9.011010	-1.927667	-3.855244	-0.019619	-0.053095	-0.017612	-0.519222	0.406989	0.414067	-0.323011	0.758516	0.344205	0.449266
9410	8.821645	-1.786578	-3.789284	-0.021241	0.000047	-0.014046	-0.519751	0.405286	0.414522	-0.322538	0.758617	0.344203	0.449438
9411	8.901151	-1.792014	-3.787462	-0.002585	0.025131	-0.003022	-0.520317	0.405628	0.413440	-0.322608	0.758450	0.344002	0.449822
9412	8.879349	-1.840428	-3.782132	0.004755	0.012106	-0.001164	-0.520027	0.404895	0.413947	-0.322721	0.758368	0.343950	0.449920
9413	8.896498	-1.821534	-3.753670	0.000398	0.004210	0.008024	-0.521011	0.405779	0.413455	-0.322796	0.758446	0.343742	0.449894
9414	8.863076	-1.787695	-3.728050	0.007772	0.028116	0.007999	-0.519910	0.405929	0.412900	-0.323154	0.758257	0.343486	0.450149
9415	8.944409	-1.821393	-3.789271	0.001528	0.029671	0.013500	-0.520889	0.406265	0.412097	-0.323472	0.758136	0.343040	0.450466
9416	8.886809	-1.770163	-3.781953	0.004617	0.018880	-0.006667	-0.521557	0.404309	0.411984	-0.323576	0.757958	0.343020	0.450705
9417	8.910860	-1.792208	-3.778166	0.004483	0.003452	-0.010311	-0.521839	0.404735	0.412012	-0.323543	0.757891	0.343131	0.450757
9418	8.935093	-1.860905	-3.731220	0.007534	0.006471	0.000696	-0.521164	0.406128	0.412092	-0.323683	0.757849	0.343124	0.450733
9419	8.939913	-1.792658	-3.759935	0.004491	0.007138	-0.010310	-0.519760	0.405466	0.413702	-0.323678	0.757748	0.343210	0.450841
9420	8.908531	-1.802086	-3.763654	-0.006322	-0.004319	-0.002981	-0.521433	0.405564	0.412198	-0.323496	0.757871	0.343194	0.450777
9421	8.891932	-1.802432	-3.729225	-0.017356	0.003235	-0.005770	-0.520467	0.405824	0.412344	-0.323175	0.757978	0.343039	0.450946
9422	8.915913	-1.778018	-3.754113	-0.015919	-0.006992	-0.019506	-0.521155	0.405553	0.412334	-0.322688	0.758067	0.343218	0.451007
9423	8.921110	-1.664096	-3.753564	-0.013729	-0.030073	-0.002928	-0.519897	0.404679	0.412545	-0.322217	0.758469	0.343269	0.450630
9424	8.906217	-1.768094	-3.765760	-0.024730	-0.007729	-0.006677	-0.520576	0.403834	0.412777	-0.321703	0.758713	0.343173	0.450660
9425	8.908907	-1.734459	-3.743907	-0.006304	0.025249	-0.004852	-0.519447	0.402387	0.413233	-0.321707	0.758554	0.342964	0.451084
9426	8.920598	-1.738800	-3.787842	0.019779	0.035245	0.011700	-0.521397	0.402877	0.412449	-0.322315	0.758260	0.342690	0.451352
9427	8.915620	-1.753120	-3.802239	0.025021	0.013571	0.004401	-0.521422	0.405110	0.412863	-0.322796	0.758068	0.342698	0.451324
9428	8.910920	-1.763048	-3.782808	0.022766	-0.000284	-0.010265	-0.519612	0.403719	0.411929	-0.323012	0.757921	0.343021	0.451172
9429	8.878036	-1.725274	-3.689563	0.056007	0.047040	-0.002933	-0.521291	0.405542	0.412611	-0.324125	0.757175	0.343205	0.451486
9430	8.987652	-1.838551	-3.798245	0.015388	0.027700	-0.015826	-0.522546	0.404571	0.409791	-0.324375	0.756781	0.343371	0.451841
9431	8.886636	-1.777176	-3.801312	0.006297	-0.002080	-0.010303	-0.521592	0.405425	0.409279	-0.324330	0.756751	0.343535	0.451798
9432	8.906412	-1.748926	-3.748738	0.022059	0.006643	-0.002934	-0.522697	0.405034	0.408988	-0.324657	0.756590	0.343709	0.451701
9433	8.916280	-1.768907	-3.710597	0.022359	0.009669	0.008072	-0.522296	0.406024	0.408768	-0.325101	0.756476	0.343664	0.451606
9434	8.959563	-1.791012	-3.712359	0.008379	0.002899	-0.001114	-0.521729	0.405682	0.409851	-0.325198	0.756460	0.343689	0.451545
9435	8.920681	-1.792597	-3.754386	0.012066	-0.006431	0.000733	-0.522454	0.407443	0.408579	-0.325309	0.756508	0.343766	0.451325
9436	8.906618	-1.788306	-3.705532	-0.002634	-0.000708	-0.002058	-0.523519	0.404866	0.409818	-0.325215	0.756582	0.343745	0.451284
9437	8.915352	-1.811179	-3.812268	-0.018956	-0.013918	0.004349	-0.521458	0.405711	0.409157	-0.324838	0.756926	0.343537	0.451139
9438	8.949623	-1.758712	-3.764907	0.030079	-0.011402	-0.009306	-0.521731	0.406083	0.410292	-0.325102	0.756832	0.343993	0.450757
9439	8.853453	-1.773019	-3.732425	0.003245	0.009498	0.011690	-0.520758	0.406436	0.411413	-0.325287	0.756871	0.343722	0.450766
9440	8.964865	-1.735801	-3.673558	0.001863	0.019814	-0.006648	-0.521734	0.406096	0.410015	-0.325358	0.756701	0.343673	0.451037
9441	8.935548	-1.803173	-3.697051	0.034334	0.020575	0.009912	-0.520362	0.406410	0.408912	-0.326074	0.756423	0.343638	0.451014
9442	8.915921	-1.831684	-3.730313	0.032308	0.017333	0.002563	-0.521078	0.408385	0.409040	-0.326671	0.756141	0.343739	0.450977
9443	8.940536	-1.847401	-3.656471	0.017884	0.026144	0.009866	-0.521104	0.409321	0.407157	-0.327178	0.755918	0.343518	0.451152
9444	8.935811	-1.881672	-3.629952	0.047415	0.010669	0.020954	-0.520954	0.409119	0.408391	-0.328115	0.755729	0.343507	0.450796
9445	8.950348	-1.755103	-3.673141	0.008164	-0.029977	-0.005645	-0.521248	0.409357	0.406467	-0.327951	0.755967	0.343801	0.450292
9446	8.920219	-1.818614	-3.802838	0.007578	-0.028607	-0.028609	-0.521239	0.408387	0.406130	-0.327597	0.756030	0.344484	0.449922
9447	8.891973	-1.812261	-3.719631	0.029777	-0.007947	-0.021260	-0.521116	0.410565	0.407649	-0.327768	0.755822	0.345064	0.449702
9448	8.973636	-1.870921	-3.727896	0.033348	-0.017905	-0.023982	-0.521663	0.410399	0.408337	-0.327895	0.755669	0.345799	0.449302
9449	8.947018	-1.885164	-3.736654	0.025974	-0.039983	-0.023970	-0.519435	0.409511	0.408539	-0.327765	0.755754	0.346594	0.448641
9450	8.852698	-1.864369	-3.790952	0.022425	-0.043940	-0.019402	-0.518336	0.409802	0.407992	-0.327595	0.755930	0.347345	0.447886
9451	8.896125	-1.820881	-3.801952	0.011624	-0.029495	-0.013924	-0.518609	0.410047	0.408841	-0.327410	0.756086	0.347790	0.447415
9452	8.845805	-1.786867	-3.780529	0.002140	-0.034294	-0.025868	-0.518860	0.408593	0.409864	-0.326936	0.756267	0.348384	0.446992
9453	9.004046	-1.893937	-3.835444	-0.003453	-0.054333	-0.028584	-0.518326	0.410785	0.410964	-0.326219	0.756640	0.349077	0.446344
9454	8.850458	-1.847577	-3.776269	0.005716	-0.013724	-0.031408	-0.517730	0.408317	0.412332	-0.325893	0.756574	0.349652	0.446243
9455	8.877207	-1.760402	-3.781531	0.018613	-0.002871	-0.028627	-0.517595	0.407940	0.411337	-0.325869	0.756343	0.350206	0.446219
9456	8.946522	-1.825768	-3.825603	0.031411	-0.012098	-0.028585	-0.518570	0.408777	0.411814	-0.325975	0.756108	0.350968	0.445939
9457	8.819201	-1.752358	-3.808289	0.015275	-0.007087	-0.050661	-0.519662	0.407657	0.412033	-0.325675	0.755781	0.351852	0.446017
9458	8.920368	-1.762785	-3.807310	0.034712	0.022009	-0.045144	-0.519928	0.406685	0.411837	-0.325909	0.755113	0.352650	0.446346
9459	8.900449	-1.766398	-3.888699	0.031097	0.018232	-0.043317	-0.521858	0.405757	0.411243	-0.326090	0.754508	0.353398	0.446646
9460	8.905563	-1.654770	-3.897822	0.032452	-0.008517	-0.057934	-0.521005	0.404047	0.411408	-0.325958	0.754037	0.354563	0.446614
9461	8.871578	-1.795532	-3.870904	0.016220	-0.008969	-0.049737	-0.522969	0.405011	0.409544	-0.325661	0.753727	0.355453	0.446647
9462	8.882030	-1.679967	-3.814997	0.021196	-0.005309	-0.034111	-0.522415	0.405525	0.410402	-0.325618	0.753449	0.356178	0.446570
9463	8.934882	-1.721532	-3.817244	0.002894	-0.009848	-0.034134	-0.523782	0.404268	0.410616	-0.325253	0.753344	0.356718	0.446582
9464	8.889374	-1.672904	-3.803150	-0.012043	0.000101	-0.046109	-0.523091	0.403743	0.409606	-0.324634	0.753153	0.357281	0.446905
9465	8.911235	-1.612400	-3.805988	-0.006950	0.006312	-0.026825	-0.523488	0.402733	0.410241	-0.324299	0.753017	0.357519	0.447185
9466	8.862035	-1.661498	-3.915559	-0.029726	-0.017884	-0.021348	-0.524579	0.401740	0.410745	-0.323500	0.753283	0.357657	0.447207
9467	8.910666	-1.591894	-3.887943	-0.014484	-0.002429	-0.034166	-0.523442	0.399986	0.411736	-0.322920	0.753224	0.357996	0.447454
9468	8.911438	-1.607877	-3.781816	-0.021344	-0.001613	-0.016746	-0.522753	0.400905	0.412896	-0.322396	0.753328	0.358020	0.447637
9469	8.889670	-1.578314	-3.804960	-0.013998	0.038115	-0.019548	-0.524409	0.400903	0.413466	-0.322244	0.753006	0.357882	0.448398
9470	8.935594	-1.598402	-3.777828	-0.002899	0.046156	-0.015862	-0.524684	0.399724	0.411732	-0.322354	0.752564	0.357760	0.449158
9471	8.935310	-1.627170	-3.802155	0.004172	0.023557	-0.023158	-0.525773	0.397808	0.410931	-0.322340	0.752228	0.357933	0.449594
9472	8.954994	-1.637778	-3.745000	-0.014260	0.028540	-0.028703	-0.528265	0.397845	0.410957	-0.322039	0.751923	0.358019	0.450251
9473	8.919176	-1.589311	-3.724025	0.024237	0.041198	-0.026812	-0.527457	0.398354	0.408901	-0.322422	0.751269	0.358312	0.450833
9474	9.075593	-1.599840	-3.744432	0.002194	0.006311	-0.026767	-0.528266	0.396936	0.409376	-0.322224	0.751074	0.358654	0.451028
9475	8.973416	-1.712021	-3.823452	-0.020138	-0.014969	-0.039667	-0.528271	0.397751	0.409981	-0.321424	0.751120	0.359101	0.451167
9476	8.957829	-1.633662	-3.691949	-0.038591	-0.010920	-0.045201	-0.528515	0.395215	0.410105	-0.320331	0.751204	0.359475	0.451508
9477	8.989006	-1.550715	-3.745704	-0.025776	-0.023944	-0.043301	-0.529034	0.393458	0.411666	-0.319352	0.751337	0.359980	0.451576
9478	8.960046	-1.567497	-3.744730	-0.043116	-0.042300	-0.074512	-0.529820	0.390864	0.413178	-0.317688	0.751526	0.360936	0.451671
9479	8.935984	-1.560066	-3.743783	-0.058461	-0.033260	-0.102088	-0.530477	0.389103	0.414879	-0.315623	0.751522	0.362085	0.452208
9480	8.828905	-1.450146	-3.927432	-0.058727	0.006222	-0.115926	-0.530676	0.383699	0.416075	-0.313694	0.751067	0.363206	0.453405
9481	8.800140	-1.318509	-3.964139	-0.050724	0.082616	-0.131617	-0.534234	0.379995	0.415188	-0.312307	0.749743	0.364137	0.455801
9482	9.030707	-1.428608	-4.012117	-0.022964	0.085841	-0.155394	-0.537269	0.378281	0.413725	-0.311142	0.748029	0.365692	0.458162
9483	8.901401	-1.290078	-3.967740	0.000190	0.166542	-0.151811	-0.541806	0.375301	0.412753	-0.310935	0.745458	0.366859	0.461548
9484	8.979701	-1.243952	-3.832712	0.030351	0.207236	-0.156376	-0.546069	0.370510	0.408339	-0.311401	0.742287	0.368096	0.465343
9485	9.091044	-1.255388	-3.762084	0.037026	0.212385	-0.181121	-0.553416	0.368332	0.403283	-0.311788	0.738813	0.369735	0.469297
9486	9.111240	-1.191291	-3.670651	0.029520	0.202603	-0.186607	-0.559500	0.363949	0.396832	-0.311946	0.735396	0.371478	0.473166
9487	9.079559	-1.153181	-3.422888	0.025892	0.242280	-0.188506	-0.564486	0.360258	0.390274	-0.312306	0.731607	0.372909	0.477656
9488	9.170962	-1.146246	-3.445581	-0.015973	0.251195	-0.181241	-0.570431	0.356522	0.384971	-0.312180	0.728008	0.373798	0.482517
9489	9.158151	-0.907589	-3.334871	-0.031214	0.232118	-0.200469	-0.578292	0.351517	0.380301	-0.311492	0.724532	0.374890	0.487323
9490	9.308562	-0.900698	-3.205210	-0.066300	0.214425	-0.210564	-0.583663	0.346088	0.374888	-0.310063	0.721324	0.375929	0.492169
9491	9.358337	-0.752616	-3.063621	-0.073481	0.186280	-0.201317	-0.590369	0.337792	0.370976	-0.308393	0.718499	0.376877	0.496604
9492	9.436001	-0.588318	-3.060624	-0.084608	0.156977	-0.203082	-0.594173	0.330783	0.368641	-0.306300	0.715999	0.377927	0.500696
9493	9.341031	-0.507176	-2.914059	-0.110201	0.118948	-0.197569	-0.599230	0.324875	0.367217	-0.303614	0.714055	0.378849	0.504398
9494	9.259413	-0.463226	-2.893815	-0.109821	0.118978	-0.182897	-0.602484	0.319182	0.366621	-0.301069	0.712200	0.379581	0.507983
9495	9.322414	-0.361871	-2.890680	-0.153300	0.105141	-0.164577	-0.607697	0.313898	0.363989	-0.297983	0.710869	0.379660	0.511595
9496	9.356754	-0.148569	-2.902649	-0.141289	0.102718	-0.124134	-0.610373	0.306879	0.364416	-0.295458	0.709779	0.379327	0.514810
9497	9.304579	-0.100872	-2.815862	-0.137233	0.111022	-0.109459	-0.613632	0.301741	0.363993	-0.293192	0.708679	0.378742	0.518041
9498	9.478969	-0.025664	-2.730122	-0.104957	0.139978	-0.102048	-0.615809	0.297903	0.362530	-0.291669	0.707144	0.378221	0.521369
9499	9.437876	-0.069037	-2.728869	-0.056029	0.138844	-0.085450	-0.618149	0.295511	0.360326	-0.291000	0.705437	0.377969	0.524230
9500	9.382922	0.064676	-2.725942	-0.030602	0.129880	-0.090881	-0.622141	0.291793	0.356946	-0.290568	0.703635	0.378126	0.526772
9501	9.427317	0.128419	-2.620927	0.013832	0.139651	-0.071517	-0.624918	0.290055	0.352983	-0.291023	0.701600	0.378405	0.529029
9502	9.394365	0.117539	-2.515920	0.076163	0.150280	-0.067748	-0.626878	0.288652	0.347647	-0.292485	0.699122	0.379241	0.530903
9503	9.505106	0.173001	-2.551095	0.062173	0.130355	-0.041101	-0.629103	0.287829	0.344983	-0.293859	0.697116	0.379657	0.532482
9504	9.499457	0.030605	-2.597697	0.072386	0.122635	-0.035590	-0.631919	0.288799	0.340354	-0.295391	0.695186	0.380153	0.533801
9505	9.481734	0.067044	-2.413256	0.061788	0.104864	0.015810	-0.633728	0.288230	0.338118	-0.297166	0.693876	0.379920	0.534686
9506	9.472527	0.144399	-2.390673	0.051149	0.118914	0.027707	-0.635863	0.290166	0.333681	-0.299044	0.692586	0.379323	0.535735
9507	9.457959	0.042272	-2.361814	0.046330	0.119292	0.052452	-0.636481	0.292894	0.329833	-0.301099	0.691480	0.378329	0.536715
9508	9.554509	-0.087970	-2.284163	0.015979	0.164237	0.041312	-0.636669	0.295015	0.326776	-0.302975	0.690006	0.376888	0.538566
9509	9.544748	-0.114512	-2.288801	-0.005804	0.154657	0.048619	-0.638500	0.294961	0.322630	-0.304533	0.688791	0.375166	0.540442
9510	9.457568	-0.254567	-2.286454	-0.060372	0.182103	0.022734	-0.640767	0.297253	0.319603	-0.305287	0.687430	0.373043	0.543212
9511	9.736033	-0.237009	-2.115626	-0.075001	0.171028	0.024628	-0.642052	0.297632	0.315062	-0.305753	0.686263	0.370789	0.545961
9512	9.661866	-0.249589	-2.042900	-0.120479	0.218687	0.029952	-0.644823	0.296122	0.312223	-0.306018	0.684903	0.367671	0.549618
9513	9.503427	-0.156805	-2.007391	-0.133248	0.240787	0.029874	-0.644708	0.295217	0.307590	-0.306248	0.683335	0.364261	0.553696
9514	9.726512	-0.195007	-1.808291	-0.173879	0.238066	0.016084	-0.647097	0.295198	0.302897	-0.305762	0.681941	0.360611	0.558055
9515	9.611737	-0.234739	-1.678679	-0.236370	0.216610	0.007710	-0.650826	0.292599	0.299584	-0.304151	0.681061	0.356473	0.562650
9516	9.440492	-0.188634	-1.411155	-0.252079	0.257421	0.033285	-0.654682	0.288885	0.296065	-0.302895	0.679995	0.351557	0.567688
9517	9.645335	-0.370633	-1.328230	-0.293521	0.252476	0.057086	-0.656922	0.288283	0.291751	-0.301305	0.679329	0.345835	0.572823
9518	9.774792	-0.355107	-1.108374	-0.293009	0.175352	0.084776	-0.658282	0.285689	0.290495	-0.299483	0.679730	0.340215	0.576656
9519	10.070839	-0.427395	-1.117500	-0.250629	0.133905	0.099659	-0.658301	0.286712	0.289726	-0.298142	0.680383	0.335073	0.579584
9520	9.933278	-0.394323	-1.160441	-0.217926	0.086359	0.061235	-0.656896	0.285655	0.290757	-0.296437	0.681162	0.331138	0.581800
9521	9.890418	-0.341253	-1.117437	-0.200280	-0.001160	0.045811	-0.659374	0.284569	0.290714	-0.294259	0.682684	0.328088	0.582849
9522	9.702784	-0.425794	-1.043353	-0.186581	-0.021554	0.046735	-0.658509	0.283835	0.293989	-0.292092	0.684411	0.325347	0.583450
9523	9.756740	-0.366865	-0.945971	-0.171339	-0.063740	0.074384	-0.656141	0.284629	0.297204	-0.290243	0.686647	0.322587	0.583278
9524	9.755874	-0.514110	-0.995198	-0.197465	-0.138389	0.061580	-0.654148	0.283365	0.302377	-0.287329	0.689874	0.320180	0.582238
9525	9.834098	-0.656309	-1.100480	-0.177824	-0.187265	0.047005	-0.649393	0.283536	0.308998	-0.284289	0.693372	0.318404	0.580547
9526	9.831711	-0.588047	-1.126511	-0.166899	-0.204787	0.047065	-0.646800	0.281080	0.318252	-0.281181	0.697068	0.316907	0.578448
9527	9.923411	-0.340202	-1.212849	-0.159323	-0.200374	-0.011594	-0.645092	0.281565	0.325198	-0.277639	0.700193	0.316209	0.576765
9528	9.758553	-0.356762	-1.337203	-0.134755	-0.214750	-0.050104	-0.641549	0.278820	0.331375	-0.273786	0.703169	0.316484	0.574833
9529	9.709138	-0.368906	-1.489995	-0.130317	-0.212362	-0.090490	-0.639059	0.273030	0.339732	-0.269661	0.705728	0.317270	0.573211
9530	9.541265	-0.193494	-1.463255	-0.101540	-0.168824	-0.112533	-0.639115	0.270205	0.345799	-0.265832	0.707569	0.318535	0.572028
9531	10.034545	-0.099003	-1.896463	-0.060397	-0.097601	-0.086763	-0.637241	0.267398	0.350878	-0.263459	0.708432	0.319441	0.571551
9532	9.936644	-0.024928	-2.124160	-0.113926	-0.069314	-0.141984	-0.636169	0.260786	0.353374	-0.259744	0.708992	0.320444	0.571996
9533	9.475832	0.176957	-2.289154	-0.150778	-0.028007	-0.155041	-0.637871	0.255679	0.357653	-0.255732	0.709085	0.320920	0.573419
9534	9.061358	0.502588	-2.124219	-0.048064	-0.001331	-0.145740	-0.639166	0.249576	0.359093	-0.253335	0.708487	0.322370	0.574408
9535	9.209832	0.271440	-2.143352	0.072781	0.086930	-0.118124	-0.639970	0.246306	0.357098	-0.253629	0.706351	0.324311	0.575815
9536	9.612935	0.391672	-2.099681	0.199737	0.157242	-0.097691	-0.645386	0.245837	0.353931	-0.256304	0.702964	0.327115	0.577187
9537	9.995345	0.546223	-2.253042	0.238217	0.113051	-0.159835	-0.646949	0.245832	0.348676	-0.258582	0.699381	0.331413	0.578072
9538	9.926268	0.281271	-2.348786	0.214863	0.025615	-0.205682	-0.650033	0.246886	0.345304	-0.259347	0.696674	0.336574	0.578015
9539	9.733743	0.433443	-2.384066	0.195460	-0.004753	-0.174492	-0.651690	0.245193	0.342997	-0.260038	0.694548	0.341184	0.577561
9540	9.786228	0.416907	-2.444096	0.117772	-0.074330	-0.130482	-0.651662	0.243200	0.343429	-0.259628	0.693977	0.344677	0.576356
9541	9.425341	0.642922	-2.472599	0.027219	-0.105528	-0.160014	-0.651316	0.239273	0.345958	-0.257428	0.693978	0.347670	0.575544
9542	9.078792	0.671507	-2.432890	-0.040811	-0.140297	-0.099602	-0.652197	0.235256	0.350712	-0.254705	0.695186	0.349237	0.574348
9543	9.186105	0.834311	-2.334411	-0.124690	-0.111120	-0.090583	-0.650884	0.232237	0.354535	-0.251124	0.696505	0.349558	0.574131
9544	9.361536	1.171077	-2.225270	-0.170079	-0.102625	-0.075905	-0.649972	0.228882	0.359590	-0.247136	0.698076	0.349115	0.574223
9545	9.406620	1.362864	-2.085636	-0.113182	-0.058824	-0.072148	-0.649202	0.224246	0.362072	-0.244254	0.698844	0.349065	0.574552
9546	9.530440	1.203589	-2.207224	-0.146363	-0.091398	-0.079504	-0.648709	0.220657	0.366284	-0.240622	0.700128	0.348872	0.574639
9547	9.372116	1.364456	-2.185766	-0.151416	-0.099870	-0.061156	-0.648630	0.217329	0.371071	-0.237012	0.701606	0.348439	0.574599
9548	9.290865	1.456538	-2.138657	-0.145363	-0.100294	-0.039123	-0.646059	0.213308	0.374821	-0.233789	0.703249	0.347723	0.574345
9549	9.394144	1.480757	-2.190661	-0.181273	-0.098926	-0.013478	-0.645459	0.212511	0.379481	-0.230276	0.705157	0.346283	0.574295
9550	9.245802	1.543404	-2.083276	-0.204912	-0.093927	0.026822	-0.643734	0.210027	0.383749	-0.227011	0.707434	0.343915	0.574217
9551	9.338118	1.643852	-2.028113	-0.219150	-0.048722	0.072640	-0.641986	0.205845	0.388191	-0.224261	0.709489	0.340602	0.574738
9552	9.354136	1.503770	-2.077925	-0.251515	-0.053556	0.093667	-0.640000	0.205015	0.393113	-0.221363	0.711939	0.336542	0.575223
9553	9.978029	1.362335	-2.346090	-0.270339	-0.046925	0.140522	-0.639955	0.204494	0.398072	-0.218646	0.714604	0.331660	0.575792
9554	10.163376	0.721708	-2.407911	-0.291595	0.024979	0.155897	-0.635922	0.204455	0.400528	-0.216400	0.716686	0.325885	0.577348
9555	9.611390	0.510754	-2.659127	-0.270142	0.123295	0.125337	-0.636352	0.205851	0.400895	-0.214620	0.717235	0.320450	0.580365
9556	8.889852	-0.203327	-2.192443	-0.219513	0.196268	0.161758	-0.639942	0.204287	0.399446	-0.214568	0.716996	0.314658	0.583838
9557	9.718916	-0.297127	-2.141834	-0.237379	0.213965	0.177495	-0.640989	0.205924	0.396060	-0.214467	0.716625	0.308404	0.587655
9558	9.806004	-0.342251	-2.077764	-0.287707	0.128243	0.150938	-0.642668	0.206309	0.394435	-0.212876	0.717339	0.302234	0.590562
9559	10.007760	-0.185826	-1.915238	-0.267396	0.104996	0.092365	-0.643870	0.203205	0.394950	-0.210695	0.717798	0.297254	0.593307
9560	9.771090	-0.339942	-2.231004	-0.312780	-0.005805	0.115305	-0.643011	0.202765	0.397966	-0.207503	0.719929	0.291832	0.594540
9561	9.323874	-0.301810	-2.127093	-0.314156	-0.113461	0.143830	-0.641558	0.199087	0.400778	-0.203990	0.723432	0.286418	0.594137
9562	9.540750	-0.218046	-2.158807	-0.263994	-0.127329	0.174291	-0.637371	0.200658	0.407769	-0.201479	0.727076	0.281200	0.593037
9563	9.573882	-0.270890	-2.213520	-0.219168	-0.139244	0.140444	-0.633714	0.200137	0.414498	-0.199166	0.730429	0.277022	0.591664
9564	9.635800	-0.274943	-2.305217	-0.193374	-0.167463	0.149726	-0.630361	0.200958	0.419787	-0.197151	0.734069	0.273133	0.589637
9565	9.528959	-0.358095	-2.376629	-0.172973	-0.195691	0.127749	-0.626165	0.201954	0.427020	-0.195065	0.737796	0.269872	0.587176
9566	9.442375	-0.240692	-2.406437	-0.155885	-0.153454	0.113033	-0.620570	0.201538	0.433876	-0.193227	0.740881	0.266887	0.585261
9567	9.422667	-0.366609	-2.408936	-0.165839	-0.152498	0.081789	-0.616091	0.201714	0.440502	-0.190950	0.743794	0.264190	0.583534
9568	9.456438	-0.503486	-2.345885	-0.171510	-0.153887	0.074426	-0.613827	0.201394	0.446425	-0.188423	0.746699	0.261592	0.581813
9569	9.313775	-0.396044	-2.146650	-0.196112	-0.044669	0.033823	-0.611264	0.198335	0.450651	-0.185721	0.748190	0.258818	0.582008
9570	9.447171	-0.300974	-2.073738	-0.193072	0.010199	0.040212	-0.611498	0.196788	0.453609	-0.183318	0.749062	0.255848	0.582961
9571	9.354278	-0.448507	-1.873196	-0.208042	0.038750	0.024499	-0.611714	0.192527	0.454459	-0.180783	0.749543	0.252733	0.584490
9572	9.716274	-0.454540	-1.795000	-0.219223	0.072643	0.013494	-0.612348	0.188806	0.455901	-0.177986	0.749617	0.249621	0.586587
9573	9.882072	-0.212823	-1.645063	-0.193755	0.091556	-0.026778	-0.612846	0.184836	0.456633	-0.175357	0.749127	0.247215	0.589018
9574	9.881144	0.003409	-1.856140	-0.130280	0.092126	-0.116548	-0.616097	0.178987	0.456305	-0.172454	0.747987	0.247021	0.591402
9575	9.817787	0.234337	-2.045466	-0.099103	0.087624	-0.181610	-0.619067	0.173115	0.456389	-0.169399	0.746412	0.248045	0.593841
9576	9.739351	0.400615	-2.287780	-0.082490	0.109462	-0.177939	-0.622869	0.167262	0.456343	-0.166564	0.744571	0.249267	0.596436
9577	9.581060	0.863823	-2.389933	0.022259	0.111673	-0.158430	-0.625016	0.161417	0.455589	-0.165689	0.742396	0.251313	0.598529
9578	9.536998	1.175059	-2.610852	0.046030	0.030514	-0.218779	-0.627583	0.155612	0.454148	-0.163871	0.740843	0.254923	0.599427
9579	9.960273	1.085615	-2.673147	0.108520	0.084981	-0.145261	-0.627835	0.153255	0.453451	-0.164259	0.738757	0.257919	0.600612
9580	10.186165	1.265505	-2.825321	0.127834	0.060437	-0.103818	-0.631011	0.152206	0.452862	-0.165176	0.737144	0.260701	0.601141
9581	9.588222	0.965635	-2.751788	0.115372	-0.014448	-0.084634	-0.632959	0.153077	0.452933	-0.165840	0.736541	0.263233	0.600595
9582	8.991714	1.029057	-2.646960	0.132807	-0.040731	-0.079170	-0.632531	0.152215	0.453154	-0.166596	0.736241	0.266044	0.599513
9583	9.030830	1.100953	-2.604484	0.011900	-0.143579	-0.108582	-0.629434	0.151087	0.458048	-0.164730	0.737402	0.268138	0.597665
9584	8.978722	1.275346	-2.562759	-0.073437	-0.120820	-0.084909	-0.629355	0.147758	0.462836	-0.161948	0.738702	0.268822	0.596512
9585	9.190690	1.276381	-2.570678	-0.131880	-0.067557	-0.017161	-0.627214	0.144484	0.465805	-0.159423	0.739908	0.267622	0.596237
9586	9.403103	1.320536	-2.539692	-0.180053	-0.059052	0.028665	-0.626029	0.141279	0.470590	-0.156732	0.741413	0.265130	0.596194
9587	9.475947	1.304405	-2.460411	-0.209507	-0.048799	0.090085	-0.623176	0.137487	0.475323	-0.154406	0.743190	0.261369	0.596250
9588	9.312112	1.178750	-2.406804	-0.167384	-0.029574	0.089163	-0.623438	0.137144	0.476691	-0.152767	0.744601	0.258021	0.596370
9589	9.548751	1.185922	-2.343155	-0.203368	-0.048907	0.045136	-0.621728	0.135274	0.479889	-0.149972	0.746096	0.255006	0.596507
9590	9.395005	1.191096	-2.286657	-0.211259	-0.042088	0.023056	-0.621090	0.130338	0.482770	-0.146824	0.747421	0.252153	0.596844
9591	9.175247	1.355168	-2.110735	-0.199421	-0.051617	0.057947	-0.621019	0.126534	0.485726	-0.144204	0.748964	0.249007	0.596870
9592	9.275495	1.248803	-2.187627	-0.229728	-0.014360	0.083522	-0.619982	0.123257	0.489121	-0.141622	0.750286	0.244928	0.597515
9593	10.427598	1.371592	-2.186435	-0.201912	0.144015	0.116632	-0.619933	0.119452	0.489165	-0.140606	0.749739	0.240317	0.600308
9594	10.014194	0.903176	-2.478322	-0.074012	0.249961	0.061479	-0.624925	0.117486	0.484792	-0.141368	0.747312	0.237673	0.604195
9595	9.029411	0.518148	-2.540610	-0.077502	0.141081	-0.061593	-0.627128	0.115359	0.482879	-0.140055	0.745578	0.237219	0.606816
9596	9.212078	0.366430	-2.533939	-0.088682	0.153775	0.066841	-0.629911	0.113394	0.477792	-0.140218	0.744349	0.234600	0.609300
9597	9.388503	0.012386	-2.624953	-0.265522	0.123809	0.022477	-0.632077	0.108840	0.476563	-0.137059	0.743744	0.230624	0.612268
9598	9.681288	0.077093	-2.181458	-0.391276	0.180404	0.036912	-0.635908	0.103802	0.474209	-0.132460	0.742828	0.224660	0.616594
9599	9.856084	0.591237	-1.918991	-0.329417	0.185954	0.095881	-0.637505	0.097327	0.471747	-0.129546	0.741884	0.218599	0.620516
9600	10.141448	0.547673	-2.074846	-0.309869	0.011372	0.090744	-0.640664	0.094224	0.469922	-0.126060	0.743005	0.213247	0.621754
9601	9.396592	0.284642	-2.319190	-0.286150	-0.125622	0.099968	-0.640974	0.087096	0.471846	-0.122493	0.745776	0.208427	0.620783
9602	9.511622	0.187359	-2.357935	-0.164056	-0.051129	0.142304	-0.638174	0.086614	0.475118	-0.121510	0.747484	0.204231	0.620317
9603	9.520188	0.125758	-2.469748	-0.081520	-0.112886	0.155398	-0.636905	0.087245	0.479167	-0.121757	0.749804	0.201063	0.618500
9604	9.443535	0.174298	-2.432755	0.023310	-0.108888	0.175775	-0.633448	0.089307	0.482035	-0.123753	0.751879	0.198817	0.616307
9605	9.492607	-0.039760	-2.228295	0.009949	-0.097889	0.083956	-0.630573	0.093363	0.484614	-0.124568	0.753496	0.197795	0.614494
9606	9.853917	-0.161650	-2.189469	-0.001591	-0.063349	0.093115	-0.628649	0.096029	0.487117	-0.125393	0.754715	0.196423	0.613270
9607	9.034577	-0.071981	-1.936068	-0.069752	-0.062177	0.042355	-0.628050	0.093146	0.488321	-0.124662	0.755923	0.194936	0.612405
9608	10.021386	-0.700802	-1.494063	-0.067146	-0.045096	0.067234	-0.626232	0.093407	0.491094	-0.124246	0.756974	0.193096	0.611774
9609	9.005242	-1.125237	-1.854896	-0.017390	-0.317451	-0.033474	-0.622173	0.092572	0.495443	-0.122461	0.760854	0.193967	0.607026
9610	10.690649	-0.652583	-3.445948	0.234650	-0.190999	0.003921	-0.614798	0.094591	0.503818	-0.125298	0.762667	0.197121	0.603145
9611	7.357226	1.286136	-2.873971	-0.441750	-0.404704	-0.423210	-0.609666	0.086875	0.510370	-0.111950	0.767029	0.199047	0.599595
9612	10.234709	1.617072	-2.308033	-0.643522	0.237480	-0.227559	-0.611000	0.062568	0.512636	-0.100254	0.764699	0.194180	0.606200
9613	11.387111	1.829569	-2.306267	-0.736064	0.224392	0.218514	-0.612679	0.051327	0.509744	-0.092564	0.764309	0.181282	0.611883
9614	9.840117	2.140800	-2.458915	-0.760050	-0.184761	-0.057365	-0.612175	0.034614	0.511627	-0.079525	0.767738	0.173074	0.611800
9615	8.867779	1.855658	-2.202237	-0.606487	-0.198277	-0.027018	-0.608343	0.019383	0.516759	-0.069188	0.771067	0.166264	0.610758
9616	8.439153	2.449519	-3.042082	-0.488645	-0.249951	-0.061595	-0.604810	0.004550	0.519561	-0.059985	0.774616	0.161420	0.608536
9617	8.634170	1.838710	-2.802194	-0.441687	-0.173432	0.042927	-0.599918	-0.007287	0.524059	-0.053030	0.777461	0.155536	0.607083
9618	8.493129	2.306003	-2.856665	-0.255869	-0.045361	0.140393	-0.597627	-0.010763	0.528262	-0.050411	0.778806	0.149971	0.606983
9619	9.134161	1.935412	-2.682604	-0.137109	0.123018	0.184485	-0.599024	-0.009887	0.528052	-0.050753	0.778096	0.145315	0.608994
9620	9.070704	1.703163	-2.688990	-0.174650	0.132311	0.215541	-0.602680	-0.008203	0.523474	-0.050953	0.777344	0.139520	0.611289
9621	9.036632	1.255277	-2.543320	-0.214781	0.170723	0.283225	-0.611072	-0.005760	0.516352	-0.051395	0.776346	0.132345	0.614109
9622	9.333248	1.097319	-2.132814	-0.259103	0.201422	0.264790	-0.615033	-0.002601	0.510481	-0.051114	0.774870	0.124726	0.617582
9623	10.003421	1.365065	-2.199597	-0.290626	0.256251	0.244645	-0.618682	-0.001612	0.505722	-0.050100	0.772675	0.117124	0.621889
9624	9.887539	0.420073	-1.829513	-0.303578	0.363296	0.224090	-0.625951	-0.000189	0.498943	-0.048998	0.769001	0.109394	0.627909
9625	10.444917	-0.215837	-2.076679	-0.444945	0.352723	0.271555	-0.634327	-0.000709	0.489005	-0.046205	0.765628	0.099289	0.633893
9626	8.804098	-0.744861	-1.545435	-0.466096	0.306605	0.236285	-0.644357	-0.003070	0.476889	-0.042623	0.762642	0.089347	0.639201
9627	10.041780	-0.170578	-1.264358	-0.325329	0.326653	0.268103	-0.651372	-0.001644	0.467057	-0.041598	0.759256	0.080777	0.644419
9628	10.769815	-0.186877	-1.516282	-0.324671	0.225946	0.060126	-0.655262	-0.003466	0.462266	-0.037738	0.756745	0.075335	0.648257
9629	10.347075	-0.672822	-1.762049	-0.332157	0.014828	0.002459	-0.659113	-0.007602	0.458720	-0.032741	0.756865	0.070895	0.648889
9630	9.389623	-0.344266	-1.709617	-0.324736	-0.035981	0.048278	-0.659032	-0.013680	0.459179	-0.028348	0.757651	0.065835	0.648712
9631	9.360603	-0.299978	-1.742054	-0.326822	-0.148176	0.015421	-0.658993	-0.016515	0.459559	-0.023412	0.759841	0.061325	0.646787
9632	9.610352	-0.290552	-1.852761	-0.318600	-0.153435	-0.019369	-0.656374	-0.024461	0.462931	-0.018096	0.761983	0.057450	0.644789
9633	9.634459	-0.149303	-1.910702	-0.336383	-0.154570	0.000811	-0.652844	-0.028304	0.465574	-0.012846	0.764167	0.053005	0.642709
9634	9.796064	0.176029	-2.025714	-0.322639	-0.110037	-0.035850	-0.651920	-0.034601	0.467399	-0.007317	0.765657	0.049331	0.641313
9635	9.418499	0.040907	-1.877237	-0.329138	-0.107819	-0.074505	-0.651261	-0.040827	0.470755	-0.001274	0.767089	0.046101	0.639881
9636	9.362098	0.226606	-1.772487	-0.264375	-0.031949	-0.053374	-0.650867	-0.049858	0.471030	0.003526	0.767492	0.043420	0.639576
9637	9.511917	0.134548	-1.677259	-0.200026	-0.001308	-0.045018	-0.649440	-0.053911	0.469936	0.007098	0.767541	0.041371	0.639623
9638	9.554974	0.100647	-1.703240	-0.155761	-0.037393	-0.028355	-0.650075	-0.058534	0.469658	0.009909	0.768017	0.039697	0.639121
9639	9.870728	-0.194457	-1.562409	-0.114953	-0.131737	-0.068473	-0.647394	-0.061736	0.470962	0.012548	0.769705	0.039042	0.637081
9640	9.632712	0.006312	-1.581181	-0.151211	-0.111207	-0.056668	-0.645381	-0.065983	0.473734	0.015705	0.771079	0.037854	0.635419
9641	9.694534	-0.009766	-1.680198	-0.070463	-0.054737	-0.018972	-0.644756	-0.070578	0.475388	0.016938	0.771816	0.036992	0.634542
9642	9.694426	-0.070543	-1.668515	-0.063152	-0.064195	0.015916	-0.644200	-0.070205	0.476238	0.017781	0.772665	0.035816	0.633553
9643	9.664461	0.063871	-1.550598	-0.020079	-0.040282	-0.017052	-0.642664	-0.070696	0.477164	0.018169	0.773226	0.035538	0.632873
9644	9.775796	0.252423	-1.565607	0.042501	-0.054083	-0.035203	-0.641657	-0.073278	0.477828	0.018019	0.773945	0.036494	0.631944
9645	9.886857	0.496866	-1.949737	0.167473	-0.055012	-0.117487	-0.641115	-0.071654	0.479032	0.016774	0.774670	0.040127	0.630868
9646	9.610096	0.509790	-2.224275	0.124827	-0.070287	-0.137800	-0.639724	-0.071708	0.479709	0.016652	0.775527	0.043713	0.629579
9647	9.255485	0.723465	-2.059893	0.071173	-0.024033	-0.093972	-0.638856	-0.074676	0.479658	0.016577	0.775836	0.045779	0.629053
9648	9.410926	0.939685	-1.991845	0.034550	0.015906	-0.097705	-0.639355	-0.078639	0.480252	0.017281	0.775602	0.047626	0.629185
9649	9.471563	0.953185	-1.945725	0.017712	-0.012843	-0.108686	-0.637961	-0.079108	0.480765	0.018226	0.775730	0.049265	0.628875
9650	9.442245	0.907765	-1.978734	-0.010628	-0.011150	-0.073891	-0.639026	-0.082602	0.480560	0.019353	0.775838	0.050170	0.628637
9651	9.555858	1.152619	-2.034517	0.006245	0.044335	-0.062872	-0.639721	-0.083749	0.478278	0.019859	0.775282	0.050990	0.629240
9652	9.711321	1.131566	-2.173292	-0.046758	0.062027	-0.062977	-0.641227	-0.087344	0.474465	0.021336	0.774463	0.051296	0.630175
9653	9.826123	1.134668	-2.283825	-0.057124	0.038928	-0.106982	-0.642174	-0.089416	0.473931	0.023403	0.773903	0.052015	0.630730
9654	9.701050	1.396123	-2.366799	-0.039300	0.028739	-0.122516	-0.642256	-0.094696	0.472499	0.025550	0.773438	0.053322	0.631108
9655	9.653805	1.494802	-2.287109	-0.009767	0.029649	-0.077490	-0.642075	-0.099379	0.470268	0.026549	0.773050	0.054206	0.631468
9656	9.971884	1.477843	-2.274963	-0.033564	0.001823	-0.040721	-0.643728	-0.101227	0.468229	0.027609	0.773010	0.054299	0.631462
9657	9.718315	1.461149	-2.342871	-0.102326	-0.090070	-0.071967	-0.643115	-0.104712	0.470228	0.030124	0.774089	0.053887	0.630059
9658	9.423983	1.488301	-2.404139	-0.150656	-0.105374	-0.029891	-0.640573	-0.108038	0.471249	0.032971	0.775334	0.052278	0.628520
9659	9.266391	1.599111	-2.267114	-0.151325	-0.134026	0.017855	-0.638040	-0.110268	0.472891	0.035186	0.777018	0.049856	0.626514
9660	9.346822	1.654785	-2.482279	-0.193324	-0.141449	0.021476	-0.636882	-0.112926	0.475075	0.038089	0.778711	0.046888	0.624468
9661	9.341207	1.685477	-2.597789	-0.231919	-0.170567	0.017777	-0.632885	-0.120204	0.478752	0.041622	0.780763	0.043462	0.621923
9662	9.168255	1.602874	-2.495260	-0.303571	-0.140526	0.072595	-0.631700	-0.125496	0.480080	0.045624	0.782347	0.038301	0.619988
9663	9.221508	1.636210	-2.477714	-0.362587	-0.098985	0.120145	-0.630138	-0.127049	0.482605	0.049893	0.783409	0.031740	0.618686
9664	9.096675	1.660689	-2.429417	-0.410894	-0.047653	0.156650	-0.630819	-0.128671	0.481403	0.054440	0.783698	0.024050	0.618284
9665	9.046134	1.470731	-2.341825	-0.412040	0.045081	0.206926	-0.632595	-0.132436	0.478276	0.058352	0.782858	0.015691	0.619260
9666	10.417809	1.219368	-2.761833	-0.456462	0.162903	0.276635	-0.637335	-0.133477	0.472155	0.062050	0.780384	0.005774	0.622187
9667	8.530337	0.861924	-2.418278	-0.426985	0.179059	0.212888	-0.640969	-0.134788	0.465452	0.066074	0.777719	-0.002710	0.625124
9668	8.908308	0.019096	-1.790682	-0.444932	0.224825	0.218248	-0.646120	-0.136899	0.458298	0.070296	0.774299	-0.011482	0.628798
9669	10.007703	-0.251972	-0.964154	-0.330892	0.317307	0.301129	-0.651607	-0.135918	0.448424	0.071681	0.769817	-0.019987	0.633911
9670	10.856407	0.101888	-1.037051	-0.200622	0.225803	0.118258	-0.659037	-0.134881	0.438017	0.073384	0.766640	-0.024145	0.637413
9671	9.950791	0.467338	-1.771195	-0.076746	-0.124809	-0.108661	-0.660954	-0.137326	0.436776	0.075835	0.768238	-0.023797	0.635211
9672	9.440667	-0.107094	-2.062571	-0.035390	-0.240039	-0.093933	-0.656023	-0.141021	0.441773	0.077477	0.771304	-0.023280	0.631305
9673	9.094753	0.117913	-2.024020	0.052798	-0.235717	-0.079124	-0.652091	-0.142703	0.446210	0.077457	0.774468	-0.021958	0.627469
9674	9.214416	0.055064	-2.101354	0.125287	-0.197163	0.028326	-0.649842	-0.141498	0.452642	0.075097	0.777151	-0.021245	0.624456
9675	9.443394	-0.025429	-2.366431	0.243846	-0.177075	0.011120	-0.645151	-0.137302	0.457571	0.070955	0.779796	-0.018880	0.621713
9676	10.030791	0.327311	-2.579296	0.237697	0.003734	0.038528	-0.643659	-0.132188	0.462031	0.066788	0.780099	-0.016629	0.621858
9677	9.450089	0.717496	-2.439119	0.120526	0.050663	-0.035240	-0.643535	-0.130278	0.463256	0.065213	0.779733	-0.014766	0.622532
9678	9.367517	0.402189	-2.389787	0.043903	0.109216	-0.103453	-0.643846	-0.129820	0.459681	0.065863	0.778494	-0.012567	0.624060
9679	9.232769	0.612563	-2.455828	-0.184973	0.091220	-0.037803	-0.647710	-0.132705	0.456490	0.069078	0.777218	-0.014430	0.625261
9680	9.830764	0.646526	-2.410346	-0.293842	0.082682	0.066741	-0.648790	-0.137670	0.451757	0.072850	0.775780	-0.019134	0.626491
9681	9.789994	1.539729	-2.453714	-0.151285	0.007251	-0.064852	-0.649307	-0.143092	0.447547	0.075870	0.775601	-0.020258	0.626319
9682	9.275238	1.093175	-2.154822	-0.014505	0.048988	-0.156589	-0.647879	-0.146890	0.447023	0.078092	0.775061	-0.018044	0.626783
9683	9.617160	1.261825	-2.253448	0.136514	0.087974	-0.260859	-0.648804	-0.151175	0.445659	0.079153	0.774367	-0.012376	0.627644
9684	9.656093	0.997503	-2.092406	0.174911	0.010190	-0.255185	-0.647649	-0.154856	0.445700	0.079666	0.774601	-0.006320	0.627381
9685	9.356068	1.133519	-2.312142	0.099965	-0.041672	-0.247041	-0.644801	-0.159270	0.448731	0.081090	0.775424	-0.001525	0.626210
9686	9.351979	1.239578	-2.262997	0.073180	-0.032020	-0.222315	-0.643345	-0.165315	0.448070	0.082757	0.775979	0.002679	0.625300
9687	9.599704	1.434366	-2.092280	0.087111	-0.053165	-0.176283	-0.639955	-0.169275	0.450291	0.083502	0.776895	0.006207	0.624037
9688	9.541208	1.470092	-2.193705	0.096872	-0.085848	-0.184480	-0.637548	-0.171443	0.453603	0.084327	0.778135	0.010031	0.622329
9689	9.463346	1.589031	-2.342164	0.097509	-0.124135	-0.190843	-0.633064	-0.174169	0.456167	0.085111	0.779922	0.013811	0.619909
9690	9.444011	1.681942	-2.389135	0.091792	-0.151409	-0.196306	-0.629377	-0.177987	0.461169	0.086174	0.781928	0.017645	0.617132
9691	9.313459	1.683644	-2.447033	0.082631	-0.193970	-0.192616	-0.626817	-0.181159	0.464833	0.087241	0.784511	0.021165	0.613582
9692	9.303605	1.786517	-2.518444	0.071505	-0.193833	-0.163263	-0.618706	-0.184487	0.469962	0.088225	0.786973	0.024156	0.610170
9693	9.354021	1.781597	-2.539681	0.086003	-0.158564	-0.137589	-0.615175	-0.186510	0.475768	0.088554	0.789113	0.026927	0.607234
9694	9.288539	1.748667	-2.580918	0.089553	-0.128687	-0.144992	-0.611665	-0.187758	0.480096	0.088992	0.790787	0.029967	0.604845
9695	9.273441	1.735258	-2.657721	0.054489	-0.137361	-0.121197	-0.607750	-0.189212	0.482744	0.089611	0.792597	0.032141	0.602268
9696	9.297464	1.749843	-2.673014	0.014449	-0.169421	-0.075338	-0.604352	-0.192043	0.487809	0.090421	0.794647	0.033096	0.599387
9697	9.148993	1.920019	-2.627713	-0.041580	-0.096835	-0.055380	-0.601254	-0.194481	0.490681	0.091750	0.795821	0.033153	0.597622
9698	9.228384	1.958682	-2.659410	-0.038428	-0.054438	-0.009540	-0.599839	-0.195331	0.493251	0.092535	0.796431	0.032637	0.596716
9699	9.331049	1.798635	-2.712592	-0.063491	-0.076822	0.012463	-0.598733	-0.195595	0.492531	0.093395	0.797360	0.031395	0.595407
9700	9.248154	1.678989	-2.787553	-0.106408	-0.093724	0.050904	-0.596498	-0.196269	0.494133	0.094567	0.798342	0.029032	0.594024
9701	9.258125	1.824660	-2.806296	-0.089432	-0.077367	0.069288	-0.594798	-0.198079	0.496086	0.095162	0.799251	0.026573	0.592821
9702	9.233403	1.735697	-2.849422	-0.070633	-0.059071	0.085791	-0.595097	-0.196122	0.496486	0.095329	0.799895	0.024142	0.592028
9703	9.243625	1.810207	-2.805848	-0.105668	-0.073209	0.077503	-0.595389	-0.194072	0.497863	0.096085	0.800714	0.021369	0.590904
9704	9.267063	1.728267	-2.855559	-0.085545	-0.052842	0.074747	-0.593976	-0.195824	0.498713	0.096617	0.801239	0.018951	0.590188
9705	9.276971	1.630178	-2.779288	-0.089692	-0.075792	0.058247	-0.592872	-0.194777	0.500015	0.097343	0.802096	0.016669	0.588973
9706	9.310530	1.654626	-2.811779	-0.042129	-0.098127	0.060221	-0.593021	-0.193933	0.500068	0.097364	0.803222	0.014909	0.587480
9707	9.285951	1.580047	-2.842741	-0.031794	-0.126313	0.038246	-0.590094	-0.193828	0.502821	0.097408	0.804764	0.013529	0.585392
9708	9.266181	1.520082	-2.881033	-0.021060	-0.122063	0.028151	-0.589938	-0.194064	0.504746	0.097474	0.806191	0.012482	0.583437
9709	9.221700	1.497948	-3.014754	-0.033926	-0.136468	-0.007654	-0.587155	-0.193530	0.507388	0.098082	0.807821	0.011791	0.581090
9710	9.167675	1.592777	-3.185997	-0.015631	-0.173559	-0.003891	-0.581723	-0.193409	0.511921	0.098442	0.809835	0.011225	0.578230
9711	9.057423	1.509634	-3.076156	-0.074223	-0.171469	-0.005878	-0.580558	-0.194675	0.517380	0.099684	0.811774	0.009969	0.575315
9712	9.095634	1.602623	-3.159089	-0.061889	-0.111380	0.005082	-0.576373	-0.195699	0.519774	0.100675	0.812963	0.008844	0.573478
9713	9.231943	1.520528	-3.256491	-0.042220	-0.077410	0.052794	-0.575265	-0.194806	0.521344	0.100699	0.813880	0.007187	0.572195
9714	9.224057	1.536362	-3.347863	-0.020980	-0.087162	0.061107	-0.573880	-0.194305	0.522194	0.100377	0.814875	0.005668	0.570852
9715	9.209124	1.549493	-3.414839	0.009459	-0.058170	0.067540	-0.572212	-0.193326	0.524734	0.099382	0.815671	0.004395	0.569898
9716	9.199681	1.556536	-3.392705	0.033189	-0.041454	0.063889	-0.573086	-0.190452	0.523809	0.098140	0.816247	0.003541	0.569296
9717	9.083274	1.466010	-3.451733	0.036432	-0.021059	0.045468	-0.572288	-0.186626	0.525978	0.096948	0.816669	0.003006	0.568897
9718	9.044873	1.490410	-3.442893	0.048446	-0.035064	0.017065	-0.571596	-0.185072	0.528563	0.095986	0.817195	0.003106	0.568304
9719	9.056849	1.436795	-3.429200	0.051898	-0.033663	0.008806	-0.572012	-0.184798	0.528861	0.094957	0.817786	0.003320	0.567625
9720	9.039903	1.461445	-3.450141	0.040659	-0.030270	-0.001315	-0.571625	-0.182551	0.528857	0.094332	0.818239	0.003639	0.567074
9721	9.145612	1.424643	-3.473654	0.015181	-0.026762	0.003234	-0.570511	-0.182213	0.530254	0.093962	0.818682	0.003539	0.566497
9722	9.087484	1.413388	-3.507779	-0.011405	-0.030265	0.001336	-0.569674	-0.182914	0.529926	0.094159	0.819036	0.003223	0.565954
9723	9.034870	1.481362	-3.486048	-0.027089	-0.010516	-0.005148	-0.570256	-0.180786	0.529784	0.094574	0.819215	0.002812	0.565628
9724	9.054276	1.505384	-3.479372	-0.061082	-0.039017	0.026954	-0.568836	-0.183100	0.530600	0.095294	0.819574	0.001500	0.564992
9725	9.178944	1.403155	-3.516095	-0.087082	-0.081530	0.015970	-0.567989	-0.183339	0.532380	0.096453	0.820438	-0.000071	0.563540
9726	9.078083	1.505715	-3.516485	-0.090259	-0.020619	0.028707	-0.569363	-0.184817	0.531332	0.097632	0.820527	-0.001705	0.563206
9727	9.069100	1.543658	-3.448282	-0.060417	0.023361	0.046136	-0.568247	-0.185923	0.530560	0.098018	0.820253	-0.003264	0.563531
9728	9.057244	1.431229	-3.376121	-0.003614	0.040621	0.047118	-0.570070	-0.184586	0.529688	0.097572	0.819816	-0.004105	0.564238
9729	9.122240	1.374776	-3.359599	0.022493	0.042456	0.030655	-0.570651	-0.182465	0.529685	0.096772	0.819484	-0.004441	0.564855
9730	9.144256	1.352096	-3.307440	0.025187	0.041635	0.028829	-0.574705	-0.179831	0.528914	0.096057	0.819091	-0.004652	0.565545
9731	9.141768	1.249824	-3.274204	0.067166	0.042700	0.024305	-0.575153	-0.179377	0.525479	0.094591	0.818836	-0.004384	0.566163
9732	9.170752	1.386061	-3.322700	0.022222	0.032880	0.021508	-0.575714	-0.179322	0.524516	0.094011	0.818535	-0.004532	0.566693
9733	9.126537	1.353707	-3.417858	0.011734	0.033892	0.004951	-0.575733	-0.176868	0.526193	0.093671	0.818272	-0.004593	0.567129
9734	9.192508	1.341886	-3.294821	0.007463	0.022096	0.017824	-0.576831	-0.177821	0.525867	0.093370	0.818066	-0.004864	0.567474
9735	9.146530	1.323050	-3.312545	0.019283	0.011115	0.016016	-0.578788	-0.177813	0.523390	0.092778	0.818070	-0.005065	0.567563
9736	9.199856	1.322116	-3.271075	-0.010096	0.009584	0.012303	-0.577961	-0.176762	0.524695	0.092827	0.817974	-0.005469	0.567690
9737	9.132255	1.342346	-3.297395	-0.013753	0.011426	0.012281	-0.579652	-0.174738	0.524141	0.092817	0.817909	-0.005984	0.567780
9738	9.156511	1.337013	-3.274187	0.008116	0.033786	0.006788	-0.579778	-0.175719	0.524082	0.092633	0.817572	-0.006046	0.568295
9739	9.141402	1.365082	-3.370039	-0.017744	-0.004471	0.001291	-0.579386	-0.174809	0.522609	0.092814	0.817679	-0.006454	0.568106
9740	9.230247	1.225972	-3.350118	-0.021583	-0.006771	-0.006056	-0.578126	-0.174908	0.524255	0.093256	0.817749	-0.006718	0.567930
9741	9.118027	1.342049	-3.267885	-0.015899	0.039917	-0.002452	-0.580880	-0.176391	0.523774	0.093452	0.817354	-0.006964	0.568464
9742	9.185379	1.371028	-3.294364	0.019323	0.048055	0.014139	-0.581168	-0.175672	0.523543	0.093004	0.816873	-0.006993	0.569227
9743	9.211372	1.276623	-3.320102	0.006526	0.027737	0.015971	-0.581192	-0.174228	0.522800	0.092623	0.816652	-0.007308	0.569602
9744	9.194807	1.264023	-3.276094	0.022790	0.024434	0.008663	-0.582039	-0.173072	0.522463	0.092176	0.816447	-0.007250	0.569970
9745	9.214363	1.248762	-3.233455	0.018995	0.009933	0.005011	-0.582607	-0.171940	0.522537	0.091711	0.816450	-0.007280	0.570040
9746	9.175524	1.254419	-3.273021	0.026221	0.011046	0.001344	-0.584825	-0.172021	0.521999	0.091291	0.816404	-0.007089	0.570175
9747	9.136992	1.335138	-3.304864	0.022163	-0.026038	-0.009611	-0.584273	-0.171889	0.522002	0.090935	0.816824	-0.006910	0.569633
9748	9.175331	1.303530	-3.318579	-0.003621	-0.018152	-0.017012	-0.582598	-0.172382	0.522926	0.091208	0.817058	-0.006813	0.569254
9749	9.199624	1.263992	-3.276275	0.000216	-0.035225	-0.008719	-0.583006	-0.172683	0.523466	0.091199	0.817540	-0.006915	0.568563
9750	9.174913	1.245732	-3.347920	0.009532	-0.048575	-0.001350	-0.581189	-0.173198	0.524805	0.091074	0.818141	-0.006980	0.567716
9751	9.140974	1.236581	-3.370861	-0.014663	-0.029061	-0.018872	-0.579387	-0.172850	0.525780	0.091422	0.818525	-0.007076	0.567106
9752	9.155555	1.275279	-3.371154	-0.012134	-0.038064	0.008684	-0.578544	-0.174233	0.524994	0.091539	0.818965	-0.007532	0.566445
9753	9.150340	1.251620	-3.412168	-0.046989	-0.037741	0.004939	-0.578953	-0.173484	0.527124	0.092142	0.819382	-0.008400	0.565731
9754	9.130942	1.359275	-3.473531	-0.032059	-0.032912	0.015983	-0.577005	-0.174222	0.527199	0.092502	0.819724	-0.009191	0.565165
9755	9.155632	1.270267	-3.359114	-0.054021	-0.018015	0.014076	-0.576854	-0.175468	0.526705	0.093122	0.819901	-0.010250	0.564788
9756	9.102385	1.300329	-3.402812	-0.028523	0.021061	0.005797	-0.576988	-0.175492	0.527260	0.093551	0.819640	-0.010734	0.565087
9757	9.203706	1.245738	-3.363487	-0.004783	0.028535	0.003093	-0.578249	-0.174865	0.526339	0.093496	0.819382	-0.010971	0.565466
9758	9.171931	1.276017	-3.434551	-0.013156	0.009216	0.034301	-0.578648	-0.175608	0.527268	0.093348	0.819277	-0.011771	0.565626
9759	9.111938	1.276020	-3.403328	-0.004163	0.016001	0.027872	-0.579063	-0.175602	0.527272	0.093000	0.819155	-0.012430	0.565846
9760	9.134391	1.328174	-3.326547	0.014334	0.050656	0.032457	-0.578667	-0.174585	0.526499	0.092433	0.818631	-0.012813	0.566688
9761	9.140542	1.169053	-3.397850	-0.006194	0.044284	0.016801	-0.581188	-0.174248	0.523215	0.092251	0.818186	-0.013261	0.567350
9762	9.141056	1.238875	-3.361189	-0.010011	0.035359	0.012233	-0.582312	-0.173095	0.523019	0.092306	0.817794	-0.013616	0.567897
9763	9.199369	1.288824	-3.319573	-0.012218	0.043610	-0.002444	-0.581757	-0.172976	0.523298	0.092443	0.817347	-0.013817	0.568512
9764	9.179920	1.257562	-3.328710	-0.012104	0.029470	0.003075	-0.583028	-0.172423	0.520986	0.092635	0.817021	-0.014057	0.568945
9765	9.179986	1.220868	-3.304801	-0.032403	0.017886	-0.002457	-0.584271	-0.172812	0.520697	0.093096	0.816827	-0.014535	0.569135
9766	9.208950	1.210817	-3.293875	-0.078170	0.027341	-0.004392	-0.583943	-0.176246	0.521731	0.094452	0.816402	-0.015410	0.569499
9767	9.158395	1.269631	-3.313336	-0.083561	0.012292	0.001125	-0.584794	-0.176248	0.519104	0.095706	0.816172	-0.016540	0.569588
9768	9.170419	1.308606	-3.332852	-0.116597	0.003351	-0.001669	-0.585173	-0.179578	0.518210	0.097649	0.815940	-0.017941	0.569548
9769	9.238629	1.336084	-3.248283	-0.072228	0.004032	0.015873	-0.583501	-0.180713	0.517847	0.098550	0.815814	-0.019195	0.569533
9770	9.151561	1.342154	-3.293288	-0.092606	0.010202	0.005710	-0.584593	-0.182087	0.517496	0.100021	0.815542	-0.020430	0.569622
9771	9.190571	1.404483	-3.260530	-0.046415	0.046079	0.019527	-0.586533	-0.182834	0.516082	0.100482	0.814982	-0.021360	0.570308
9772	9.192964	1.287436	-3.213083	-0.009415	0.046935	0.034261	-0.586826	-0.182737	0.514149	0.100286	0.814443	-0.022040	0.571086
9773	9.182732	1.254404	-3.275706	0.001829	0.014841	0.047171	-0.587831	-0.180295	0.513476	0.099631	0.814321	-0.022934	0.571339
9774	9.166238	1.229486	-3.217291	-0.001483	0.017761	0.060000	-0.589226	-0.179432	0.513542	0.098998	0.814118	-0.023999	0.571695
9775	9.177517	1.182649	-2.986177	0.035180	0.037832	0.060959	-0.589796	-0.178414	0.513055	0.097654	0.813786	-0.024691	0.572370
9776	9.286754	1.135878	-3.171692	0.016906	0.011063	0.063729	-0.588989	-0.177116	0.512156	0.096677	0.813690	-0.025623	0.572630
9777	9.194657	1.117963	-3.233571	0.008722	-0.006406	0.032518	-0.590816	-0.174582	0.512745	0.096063	0.813823	-0.026244	0.572516
9778	9.282344	1.140074	-3.120785	0.054479	0.002672	0.032620	-0.590684	-0.173247	0.514212	0.094824	0.813910	-0.026252	0.572599
9779	9.269432	1.127041	-3.226647	0.082982	-0.017866	0.005173	-0.591105	-0.172946	0.513957	0.093308	0.814325	-0.025600	0.572288
9780	9.250260	1.100171	-3.201956	0.084269	-0.040723	-0.013148	-0.589215	-0.169043	0.514179	0.092085	0.814985	-0.024604	0.571590
9781	9.233506	1.165940	-3.215390	0.087128	-0.055616	-0.041557	-0.589470	-0.168384	0.518105	0.091019	0.815854	-0.023211	0.570578
9782	9.208736	1.264842	-3.344230	0.093900	-0.067372	-0.060787	-0.588085	-0.167361	0.519819	0.090169	0.816850	-0.021377	0.569358
9783	9.198845	1.221459	-3.358633	0.070603	-0.068394	-0.042489	-0.585442	-0.167085	0.522030	0.089383	0.817828	-0.020173	0.568121
9784	9.248714	1.080928	-3.392809	0.074480	-0.087351	-0.033289	-0.583777	-0.166347	0.523723	0.088530	0.818996	-0.019046	0.566609
9785	9.107285	1.173340	-3.338618	0.035046	-0.026189	-0.007785	-0.583481	-0.166197	0.526365	0.087948	0.819412	-0.018739	0.566108
9786	9.203893	1.206391	-3.322695	0.033569	-0.019564	0.005075	-0.581706	-0.164519	0.526035	0.087354	0.819721	-0.018583	0.565757
9787	9.037025	1.135495	-3.372463	0.003460	-0.014318	0.041660	-0.581036	-0.162309	0.526719	0.086738	0.819926	-0.019420	0.565527
9788	9.135620	1.154635	-3.405005	0.008991	-0.017183	0.043535	-0.583105	-0.162325	0.527708	0.086114	0.820150	-0.020169	0.565271
9789	9.150550	1.168337	-3.349928	-0.012692	-0.002935	0.052653	-0.581596	-0.161352	0.527476	0.085648	0.820191	-0.021346	0.565240
9790	9.200332	1.091366	-3.422327	-0.005677	-0.014255	0.041669	-0.582168	-0.159806	0.527715	0.085286	0.820355	-0.022225	0.565022
9791	9.150064	1.096025	-3.381777	-0.025325	-0.015300	0.059975	-0.582993	-0.159827	0.528415	0.084941	0.820507	-0.023684	0.564794
9792	9.198045	1.071659	-3.398220	-0.021148	-0.039396	0.047182	-0.582310	-0.159262	0.528166	0.084760	0.820924	-0.024872	0.564164
9793	9.179681	1.050692	-3.272089	0.019839	-0.051174	0.041772	-0.580233	-0.158249	0.529873	0.083865	0.821559	-0.025582	0.563341
9794	9.159660	0.988727	-3.341780	0.022778	-0.053229	0.014236	-0.580518	-0.157155	0.530636	0.083326	0.822220	-0.025757	0.562449
9795	9.182856	1.019392	-3.470443	0.062965	-0.043906	0.010636	-0.579688	-0.155991	0.532503	0.082078	0.822855	-0.025456	0.561716
9796	9.139013	0.986386	-3.517319	0.082766	-0.041365	-0.002192	-0.579419	-0.154644	0.533692	0.080742	0.823486	-0.024667	0.561020
9797	9.228415	0.946291	-3.467793	0.079163	-0.039609	-0.000352	-0.576395	-0.151172	0.536650	0.079353	0.824098	-0.023997	0.560347
9798	9.220985	0.997906	-3.515479	0.084137	-0.068100	-0.016808	-0.576130	-0.149149	0.538436	0.078142	0.825032	-0.022990	0.559184
9799	9.299275	0.844077	-3.297228	0.058780	-0.083416	-0.005824	-0.575723	-0.147410	0.540203	0.077129	0.826094	-0.022528	0.557775
9800	8.971522	0.995297	-3.370928	0.070200	-0.054917	0.008785	-0.572682	-0.146385	0.541347	0.075870	0.826841	-0.022083	0.556858
9801	9.145212	1.091240	-3.384042	0.089153	-0.041623	0.032711	-0.572672	-0.145141	0.544751	0.073953	0.827452	-0.021849	0.556216
9802	8.723124	0.991908	-3.709423	0.073015	0.016966	0.037972	-0.572592	-0.140369	0.545043	0.072352	0.827385	-0.021746	0.556530
9803	9.026478	0.960889	-3.725798	0.064199	0.066332	0.045278	-0.573997	-0.138403	0.545593	0.070761	0.826752	-0.021835	0.557672
9804	8.925144	1.078909	-3.793690	0.086087	0.120087	0.037889	-0.575150	-0.136555	0.542666	0.068992	0.825545	-0.021441	0.559692
9805	9.339882	0.716913	-3.599036	0.028581	0.093983	0.078229	-0.577974	-0.133585	0.540378	0.067633	0.824532	-0.022430	0.561310
9806	9.228121	0.541299	-3.644302	-0.030557	0.007550	0.063515	-0.581053	-0.131655	0.539278	0.067449	0.824409	-0.023916	0.561452
9807	9.194598	0.555807	-3.623634	-0.128139	0.000851	0.041309	-0.580494	-0.133261	0.537371	0.069031	0.824242	-0.026192	0.561404
9808	9.181038	0.671399	-3.557168	-0.143059	-0.005933	0.032134	-0.579658	-0.133434	0.537769	0.071045	0.824122	-0.028440	0.561219
9809	9.022775	0.968726	-3.585538	-0.131513	0.030092	-0.017437	-0.580876	-0.136317	0.536632	0.073361	0.823643	-0.029741	0.561557
9810	9.129086	0.977207	-3.550817	-0.105416	0.047464	-0.000871	-0.582217	-0.140463	0.535420	0.075159	0.822984	-0.030950	0.562219
9811	9.079762	0.823461	-3.632086	-0.062923	0.053884	0.012926	-0.580573	-0.141424	0.531462	0.076023	0.822315	-0.031939	0.563026
9812	9.209834	0.773824	-3.615537	-0.067984	0.038157	0.030396	-0.583336	-0.142466	0.530592	0.076846	0.821792	-0.033255	0.563601
9813	9.246253	0.680410	-3.540228	-0.067955	0.008478	0.034109	-0.584020	-0.142763	0.531135	0.077518	0.821611	-0.034723	0.563685
9814	9.148162	0.694528	-3.456773	-0.108668	0.022549	0.015639	-0.584562	-0.144909	0.529067	0.079164	0.821206	-0.036278	0.563949
9815	9.196919	0.790738	-3.424159	-0.095750	0.070392	0.015615	-0.586224	-0.145927	0.527356	0.080542	0.820288	-0.037660	0.564998
9816	9.254896	0.751044	-3.387945	-0.077748	0.030274	0.008381	-0.585380	-0.147317	0.526708	0.081766	0.819843	-0.038734	0.565395
9817	9.225638	0.825014	-3.463649	-0.081837	-0.002092	-0.004418	-0.587019	-0.149773	0.525602	0.083084	0.819776	-0.039749	0.565230
9818	9.231052	0.880029	-3.410363	-0.071802	-0.024101	-0.037384	-0.584244	-0.151152	0.524105	0.084685	0.819987	-0.040096	0.564660
9819	9.149615	0.916347	-3.363611	-0.000487	0.036866	-0.044693	-0.586289	-0.153000	0.525120	0.085160	0.819644	-0.039462	0.565131
9820	9.226197	0.936217	-3.438795	-0.055419	0.020479	-0.044756	-0.584200	-0.154535	0.524174	0.086612	0.819383	-0.039427	0.565292
9821	9.190654	1.067118	-3.417293	-0.010377	-0.007760	-0.067548	-0.585541	-0.157898	0.524258	0.087480	0.819544	-0.038602	0.564982
9822	9.140489	1.091108	-3.371791	0.014040	-0.014841	-0.042720	-0.583985	-0.159940	0.525228	0.087745	0.819798	-0.037882	0.564621
9823	9.197936	1.027952	-3.393671	0.031319	-0.025017	-0.011471	-0.584692	-0.158799	0.525166	0.087292	0.820181	-0.037529	0.564158
9824	9.190845	1.018007	-3.371735	0.033575	-0.010248	0.003189	-0.583575	-0.158347	0.527125	0.086719	0.820383	-0.037329	0.563967
9825	9.200044	0.887019	-3.372933	-0.000705	-0.014689	-0.013407	-0.584422	-0.157720	0.526061	0.086823	0.820592	-0.037286	0.563648
9826	9.149736	1.008806	-3.387163	-0.010274	-0.004711	0.004918	-0.585387	-0.157732	0.526625	0.086954	0.820654	-0.037600	0.563518
9827	9.151517	1.017495	-3.490912	-0.029399	-0.010494	0.010426	-0.583035	-0.158414	0.527807	0.087268	0.820748	-0.038260	0.563288
9828	9.139585	1.000309	-3.468843	-0.006174	-0.005806	0.023305	-0.584965	-0.159348	0.527352	0.087127	0.820814	-0.038835	0.563174
9829	9.152677	1.173982	-3.407825	-0.010086	0.039157	0.010414	-0.585249	-0.158782	0.527389	0.087173	0.820381	-0.039185	0.563773
9830	9.179000	1.071683	-3.387741	0.023525	0.059794	0.033375	-0.584985	-0.158579	0.526012	0.086481	0.819750	-0.039475	0.564776
9831	9.168407	0.829552	-3.408243	0.024200	0.052795	0.058119	-0.586406	-0.156131	0.525343	0.085439	0.819182	-0.040195	0.565708
9832	9.236605	0.920460	-3.352240	0.036668	0.040532	0.047184	-0.588643	-0.155189	0.524035	0.084360	0.818777	-0.040597	0.566427
9833	9.255346	0.891700	-3.389460	0.049455	0.029562	0.045357	-0.588660	-0.152604	0.523503	0.083031	0.818520	-0.040860	0.566976
9834	9.228653	0.714197	-3.338904	0.051341	0.023912	0.047171	-0.590645	-0.149306	0.522891	0.081697	0.818325	-0.041119	0.567433
9835	9.299891	0.972252	-3.272265	0.022683	0.009766	0.038941	-0.590941	-0.148279	0.522125	0.080864	0.818248	-0.041613	0.567627
9836	9.236352	0.901101	-3.357294	0.026665	-0.027773	0.019711	-0.591205	-0.148609	0.523217	0.080207	0.818619	-0.041794	0.567171
9837	9.221928	0.791405	-3.306754	0.019102	-0.032739	0.010508	-0.589542	-0.148379	0.523770	0.079723	0.819040	-0.041929	0.566621
9838	9.269997	0.793710	-3.323026	-0.000176	-0.049188	0.009590	-0.588585	-0.146762	0.524970	0.079599	0.819619	-0.042278	0.565775
9839	9.284122	0.667664	-3.331514	-0.021078	-0.049504	0.015986	-0.588167	-0.147178	0.527157	0.079696	0.820156	-0.042988	0.564929
9840	9.216915	0.682328	-3.304756	-0.048775	-0.069256	0.008612	-0.587865	-0.148111	0.528900	0.080363	0.820882	-0.043903	0.563709
9841	9.241626	0.700587	-3.233110	-0.065492	-0.068664	-0.000587	-0.585916	-0.148856	0.529114	0.081355	0.821569	-0.044876	0.562487
9842	9.187159	0.859597	-3.488444	-0.064569	-0.097181	-0.031731	-0.582825	-0.150853	0.531598	0.082709	0.822613	-0.045350	0.560724
9843	9.093649	0.825323	-3.415135	-0.052633	-0.096201	-0.064766	-0.580857	-0.153009	0.531863	0.084188	0.823679	-0.045165	0.558950
9844	8.980694	0.991457	-3.448469	-0.014181	-0.001991	-0.072180	-0.579704	-0.154985	0.534506	0.085251	0.823771	-0.044250	0.558727
9845	9.129718	1.054430	-3.521251	0.058186	0.012224	-0.035318	-0.579292	-0.154710	0.534519	0.084685	0.823781	-0.043121	0.558886
9846	9.090618	0.987382	-3.563696	0.100046	-0.004039	-0.042572	-0.579150	-0.154471	0.535364	0.083537	0.824060	-0.041426	0.558776
9847	9.155591	0.957796	-3.561489	0.149616	0.001945	-0.036969	-0.578471	-0.152575	0.536723	0.081479	0.824333	-0.039259	0.558833
9848	9.167779	0.911128	-3.523608	0.166245	0.006170	-0.031442	-0.578352	-0.150510	0.537680	0.079124	0.824585	-0.036992	0.558955
9849	9.143088	0.797724	-3.552404	0.133410	-0.017999	-0.025987	-0.579083	-0.147143	0.538171	0.077195	0.825032	-0.035219	0.558680
9850	9.083487	0.836063	-3.487136	0.120760	-0.027622	-0.018661	-0.578680	-0.144728	0.540535	0.075416	0.825568	-0.033717	0.558223
9851	9.099716	0.792870	-3.531601	0.082717	-0.015268	-0.007781	-0.577165	-0.143278	0.539638	0.074121	0.825885	-0.032807	0.557982
9852	9.072992	0.803199	-3.564344	0.069702	-0.038841	-0.013279	-0.576337	-0.141966	0.541375	0.073121	0.826460	-0.031984	0.557311
9853	9.099257	0.744901	-3.570536	0.051206	-0.025347	-0.022517	-0.575090	-0.141864	0.541785	0.072500	0.826848	-0.031199	0.556859
9854	9.131739	0.541996	-3.645524	-0.005688	-0.011734	-0.031855	-0.574270	-0.140117	0.543272	0.072966	0.827021	-0.030863	0.556560
