# Supplementary material for: Identification of Haptic Based Guiding Using Hard Reins
Source: PLoS One. 2015 Jul 22;10(7):e0132020. doi: 10.1371/journal.pone.0132020 (PMC4511788; doi:10.1371/journal.pone.0132020)
Supplement: S8 File — (ZIP) [file pone.0132020.s008.zip › Exp2_MotionData1/Subject1/path3/T3/gh3.txt]

// Start Time: 0
// Sample rate: 25.0Hz
// Scenario: 4.9
// Firmware Version: 2.6.1
Counter	Acc_X	Acc_Y	Acc_Z	Gyr_X	Gyr_Y	Gyr_Z	Mag_X	Mag_Y	Mag_Z	Quat_w	Quat_x	Quat_y	Quat_z
9296	-0.127889	0.999590	-9.833465	-0.007198	0.008626	0.002963	0.189376	0.242678	0.650498	-0.051027	-0.935235	-0.350072	-0.013483
9297	-0.072549	1.021201	-9.878256	0.019004	0.036084	0.003055	0.189372	0.243360	0.650759	-0.050335	-0.935259	-0.350092	-0.013895
9298	-0.110934	0.985385	-9.775893	-0.012362	0.006776	-0.002597	0.189236	0.242695	0.652060	-0.050480	-0.935200	-0.350224	-0.013972
9299	-0.086808	0.983126	-9.746893	-0.001861	0.006794	-0.000697	0.189764	0.243495	0.651146	-0.050385	-0.935185	-0.350279	-0.013977
9300	-0.029078	1.009611	-9.774789	0.027948	-0.004143	-0.006065	0.189620	0.244330	0.652968	-0.049854	-0.935144	-0.350480	-0.013563
9301	-0.060533	1.033609	-9.774746	0.035849	0.021432	-0.013450	0.188696	0.244618	0.653496	-0.048955	-0.935072	-0.350798	-0.013568
9302	-0.038616	0.990623	-9.693526	0.012252	0.037854	-0.013593	0.188179	0.244336	0.651939	-0.048425	-0.934952	-0.351172	-0.014043
9303	-0.057739	0.956972	-9.672571	-0.008731	0.023208	-0.011830	0.189749	0.245816	0.652317	-0.048349	-0.934847	-0.351449	-0.014397
9304	-0.047812	0.894212	-9.738173	-0.006157	0.030541	-0.006287	0.188954	0.246377	0.653104	-0.048212	-0.934761	-0.351678	-0.014871
9305	-0.050129	0.877619	-9.664011	-0.001710	0.025049	-0.009025	0.188030	0.246394	0.653762	-0.047985	-0.934681	-0.351905	-0.015212
9306	-0.014105	0.906532	-9.672872	-0.005164	0.012245	-0.013637	0.186856	0.245848	0.652211	-0.047961	-0.934550	-0.352251	-0.015330
9307	0.014631	0.944858	-9.739282	0.001800	0.008607	-0.013596	0.186327	0.245052	0.653515	-0.047783	-0.934447	-0.352549	-0.015336
9308	-0.002264	0.952313	-9.660116	0.015976	-0.007869	-0.026421	0.187647	0.244353	0.652984	-0.047509	-0.934254	-0.353113	-0.014917
9309	-0.057706	0.947126	-9.737524	0.024610	0.003124	-0.019012	0.187637	0.246800	0.653245	-0.046945	-0.934135	-0.353514	-0.014655
9310	-0.077038	0.956712	-9.737570	0.015872	-0.000549	-0.020898	0.188170	0.246511	0.652070	-0.046620	-0.933977	-0.353987	-0.014378
9311	-0.139743	0.964017	-9.675638	0.012419	-0.000576	-0.024610	0.187633	0.248694	0.652466	-0.046317	-0.933807	-0.354485	-0.014125
9312	-0.168294	0.889879	-9.528111	0.005455	-0.015204	-0.017239	0.187627	0.248977	0.653506	-0.046289	-0.933666	-0.354878	-0.013652
9313	-0.125012	0.908788	-9.652270	0.017774	-0.027995	-0.027307	0.190136	0.248120	0.652185	-0.046084	-0.933488	-0.355402	-0.012840
9314	-0.024766	1.107449	-10.013432	0.050668	-0.007780	-0.016098	0.190124	0.249761	0.653227	-0.045159	-0.933397	-0.355783	-0.012185
9315	-0.034200	1.069458	-9.860417	0.032209	0.006844	-0.002371	0.191302	0.251645	0.652828	-0.044441	-0.933399	-0.355877	-0.011950
9316	-0.034027	1.033416	-9.846518	-0.038698	0.004946	0.000966	0.191313	0.250681	0.651527	-0.045090	-0.933340	-0.355941	-0.012185
9317	-0.038683	0.999836	-9.813425	-0.042176	0.003113	0.001875	0.191319	0.249995	0.650876	-0.045794	-0.933306	-0.355934	-0.012420
9318	0.024377	0.923215	-9.741895	-0.012383	0.015951	0.004780	0.189606	0.249482	0.651930	-0.045872	-0.933291	-0.355953	-0.012677
9319	0.048404	0.945312	-9.626134	0.019273	-0.000493	-0.004264	0.190651	0.250831	0.652182	-0.045454	-0.933270	-0.356072	-0.012409
9320	-0.004613	0.937765	-9.691549	0.019179	0.003176	0.002189	0.189595	0.251930	0.652191	-0.045034	-0.933269	-0.356135	-0.012200
9321	-0.173001	0.855346	-9.773495	-0.028037	-0.011528	-0.001721	0.191175	0.250830	0.652698	-0.045578	-0.933225	-0.356185	-0.012064
9322	-0.187344	0.826165	-9.855657	-0.017542	-0.024306	-0.000723	0.192494	0.249728	0.652687	-0.046041	-0.933180	-0.356259	-0.011601
9323	-0.120339	0.934821	-9.781491	0.019281	-0.020627	-0.009775	0.193017	0.252021	0.651644	-0.045768	-0.933124	-0.356461	-0.010946
9324	-0.105799	0.917926	-9.805597	0.057716	0.006848	-0.005007	0.193015	0.252024	0.651904	-0.044604	-0.933107	-0.356668	-0.010524
9325	-0.086372	0.889149	-9.789016	0.019241	0.025076	-0.008919	0.193273	0.253648	0.651642	-0.044006	-0.933046	-0.356895	-0.010724
9326	-0.144228	0.889131	-9.760750	-0.038640	0.036909	0.000919	0.192886	0.252020	0.651385	-0.044425	-0.932977	-0.356996	-0.011556
9327	-0.081742	0.932707	-9.718746	-0.036739	0.017693	-0.011963	0.192369	0.249851	0.651258	-0.044929	-0.932846	-0.357261	-0.012014
9328	-0.004821	0.981017	-9.707748	-0.029878	0.011349	0.001926	0.191310	0.250822	0.652047	-0.045366	-0.932794	-0.357331	-0.012308
9329	0.014179	1.038539	-9.783582	0.001494	0.010500	0.010391	0.190521	0.252043	0.651013	-0.045208	-0.932858	-0.357182	-0.012386
9330	0.007399	0.944852	-9.736948	0.000622	0.005028	0.017782	0.191186	0.249055	0.651787	-0.045117	-0.932950	-0.356954	-0.012358
9331	-0.057410	0.884568	-9.738399	-0.030006	0.004989	0.019473	0.190649	0.251914	0.651793	-0.045583	-0.933051	-0.356622	-0.012571
9332	-0.115100	0.845732	-9.804296	-0.033531	0.015948	0.019438	0.190123	0.251515	0.652057	-0.046051	-0.933113	-0.356385	-0.012993
9333	-0.177567	0.802501	-9.745472	-0.012293	0.021389	-0.000767	0.190919	0.250010	0.651920	-0.046069	-0.933082	-0.356450	-0.013359
9334	-0.136662	0.822046	-9.682402	0.012142	0.021441	0.008585	0.191446	0.248654	0.652695	-0.045649	-0.933119	-0.356400	-0.013547
9335	-0.090890	0.829341	-9.686674	0.012237	0.017769	-0.000636	0.191178	0.251094	0.651918	-0.045231	-0.933113	-0.356466	-0.013665
9336	-0.053015	0.970868	-9.833169	0.027947	0.023265	-0.009797	0.191708	0.249732	0.652173	-0.044508	-0.933029	-0.356772	-0.013757
9337	-0.024015	0.956523	-9.823498	0.029609	0.019643	0.001293	0.190654	0.251229	0.651272	-0.043755	-0.933051	-0.356808	-0.013790
9338	-0.043017	0.898952	-9.762068	0.014810	0.011388	-0.000614	0.190378	0.252742	0.652836	-0.043359	-0.933018	-0.356943	-0.013764
9339	-0.021391	0.918606	-9.655967	-0.029844	0.017742	0.002841	0.190514	0.251249	0.653094	-0.043731	-0.932998	-0.356932	-0.014188
9340	-0.009195	0.889856	-9.627449	-0.026325	0.004957	0.005648	0.190257	0.251239	0.651796	-0.044146	-0.932979	-0.356925	-0.014340
9341	-0.072060	0.922971	-9.757201	-0.022902	0.022321	0.003791	0.189597	0.249633	0.653491	-0.044357	-0.932971	-0.356902	-0.014800
9342	-0.052601	0.884340	-9.807973	-0.005363	0.021426	0.001115	0.189995	0.249622	0.652837	-0.044265	-0.932934	-0.356997	-0.015106
9343	-0.043199	0.937457	-9.759130	0.012131	-0.005965	0.004935	0.189995	0.248409	0.653747	-0.044025	-0.932973	-0.356939	-0.014788
9344	-0.014345	0.951796	-9.804269	0.001643	-0.005978	0.001191	0.190119	0.250983	0.653227	-0.043998	-0.932946	-0.357023	-0.014533
9345	0.005156	0.908690	-9.756680	-0.010822	0.016000	0.024169	0.190377	0.251530	0.653876	-0.044025	-0.933095	-0.356618	-0.014808
9346	-0.001869	0.868051	-9.675697	-0.024634	0.012286	0.010262	0.190254	0.250437	0.653096	-0.044355	-0.933105	-0.356538	-0.015089
9347	-0.014004	0.884837	-9.685178	-0.047453	0.006791	0.015691	0.189475	0.249887	0.651541	-0.045131	-0.933164	-0.356271	-0.015446
9348	-0.033422	0.913786	-9.651345	-0.022843	0.028712	0.001936	0.190393	0.248668	0.652964	-0.045314	-0.933113	-0.356357	-0.016013
9349	-0.042940	0.884680	-9.714256	-0.029880	0.014096	0.006539	0.189081	0.247463	0.653234	-0.045712	-0.933120	-0.356273	-0.016371
9350	-0.018829	0.879530	-9.826929	-0.010674	0.004083	0.009423	0.189343	0.247058	0.653752	-0.045840	-0.933140	-0.356201	-0.016399
9351	0.043734	0.906230	-9.794764	0.013867	-0.011422	0.008649	0.190270	0.245956	0.653224	-0.045599	-0.933210	-0.356068	-0.015971
9352	-0.033660	0.956471	-9.833190	0.022610	-0.015086	0.005003	0.189741	0.246775	0.653098	-0.045244	-0.933237	-0.356069	-0.015400
9353	-0.110786	0.951486	-9.838781	0.010229	-0.007771	0.016001	0.192105	0.248374	0.652690	-0.045045	-0.933354	-0.355802	-0.015070
9354	-0.098713	0.946616	-9.862742	-0.031643	0.004940	-0.000842	0.191055	0.247302	0.652958	-0.045562	-0.933279	-0.355923	-0.015254
9355	-0.115562	0.941852	-9.838961	-0.047247	0.021327	-0.017559	0.191058	0.246487	0.652957	-0.046242	-0.933096	-0.356291	-0.015840
9356	-0.072377	0.985134	-9.871558	-0.040434	0.032348	-0.002776	0.190536	0.246485	0.652181	-0.046728	-0.932987	-0.356478	-0.016597
9357	-0.009225	0.889281	-9.795496	0.014918	0.023244	-0.013550	0.190272	0.245816	0.652833	-0.046233	-0.932888	-0.356792	-0.016778
9358	0.004896	0.966682	-9.683853	0.022742	0.008643	-0.006109	0.189344	0.246516	0.653882	-0.045710	-0.932823	-0.357037	-0.016638
9359	-0.014773	1.043309	-9.778984	0.068182	0.005043	-0.005877	0.190660	0.247848	0.652701	-0.044352	-0.932832	-0.357209	-0.016108
9360	0.004697	1.004859	-9.776941	0.038235	0.028821	0.012395	0.190131	0.248667	0.652576	-0.043390	-0.932904	-0.357132	-0.016251
9361	0.026179	1.053246	-9.711247	-0.089548	0.006750	0.013626	0.190924	0.246224	0.653609	-0.044965	-0.932911	-0.356889	-0.016900
9362	0.074479	1.033947	-9.754277	-0.199962	0.000276	0.026924	0.191336	0.243758	0.652044	-0.048645	-0.932865	-0.356461	-0.018226
9363	0.023911	1.021880	-9.735714	-0.156209	0.008543	0.028054	0.191219	0.239012	0.652693	-0.051446	-0.932897	-0.355922	-0.019402
9364	-0.014410	0.971538	-9.659960	-0.066812	-0.000524	0.022983	0.190972	0.234535	0.652953	-0.052648	-0.932949	-0.355589	-0.019759
9365	-0.024185	1.000490	-9.630838	-0.008905	0.014117	0.006639	0.192409	0.234403	0.655022	-0.052664	-0.932974	-0.355511	-0.019965
9366	-0.004749	0.964027	-9.751196	0.029613	0.006855	0.005004	0.191228	0.234410	0.654381	-0.052022	-0.932997	-0.355555	-0.019756
9367	0.019158	1.004815	-9.798411	-0.012424	0.010467	0.002939	0.190957	0.235778	0.655034	-0.052123	-0.932994	-0.355540	-0.019913
9368	-0.041159	1.014317	-9.798841	-0.029943	0.010439	0.002848	0.190434	0.236047	0.654128	-0.052566	-0.932934	-0.355617	-0.020192
9369	-0.012339	1.041122	-9.716578	-0.014216	0.004986	0.008472	0.190690	0.235519	0.655947	-0.052735	-0.932970	-0.355494	-0.020261
9370	0.062103	1.106483	-9.642950	0.006779	-0.000464	0.010431	0.191221	0.236043	0.654642	-0.052568	-0.933012	-0.355418	-0.020083
9371	0.018502	1.149697	-9.645151	0.017410	0.004070	-0.006138	0.192276	0.235485	0.654373	-0.052161	-0.932978	-0.355578	-0.019898
9372	0.037833	1.140070	-9.657109	0.014840	0.019589	-0.013556	0.190961	0.235770	0.654254	-0.051711	-0.932851	-0.355969	-0.020012
9373	-0.000834	1.159200	-9.669205	0.026145	0.004993	-0.006096	0.192539	0.236157	0.653981	-0.051139	-0.932825	-0.356133	-0.019784
9374	-0.015462	1.192790	-9.688074	-0.003639	-0.011486	-0.004377	0.191747	0.237519	0.653468	-0.051251	-0.932752	-0.356325	-0.019459
9375	0.047075	1.221634	-9.732697	-0.040476	-0.015156	0.000981	0.192793	0.237250	0.654890	-0.052074	-0.932715	-0.356310	-0.019341
9376	-0.053858	1.154149	-9.708179	-0.056305	-0.015163	0.011974	0.193346	0.234225	0.651893	-0.053188	-0.932704	-0.356174	-0.019340
9377	-0.060910	1.115613	-9.715986	-0.031776	-0.025188	0.013039	0.193487	0.232317	0.651371	-0.053920	-0.932764	-0.355926	-0.018983
9378	-0.091995	1.060095	-9.750663	-0.002801	-0.005992	0.003006	0.195574	0.234618	0.652916	-0.053974	-0.932738	-0.355999	-0.018763
9379	-0.067796	1.043498	-9.693057	0.012128	-0.004153	0.001234	0.194527	0.234081	0.652404	-0.053738	-0.932753	-0.356010	-0.018468
9380	-0.041377	1.062619	-9.745354	-0.012353	-0.004186	-0.004427	0.196373	0.234322	0.651348	-0.053960	-0.932666	-0.356210	-0.018342
9381	-0.015219	1.139725	-9.727224	-0.005273	-0.006031	-0.015466	0.196102	0.233935	0.653171	-0.054067	-0.932544	-0.356524	-0.018117
9382	-0.019898	1.108346	-9.754114	0.017340	-0.000484	-0.000592	0.196091	0.236519	0.653433	-0.053708	-0.932509	-0.356685	-0.017854
9383	-0.048821	1.108419	-9.715975	0.013842	0.004989	-0.000620	0.196759	0.236086	0.651606	-0.053374	-0.932509	-0.356741	-0.017715
9384	-0.029398	1.079568	-9.720999	0.010339	0.004992	0.001211	0.196752	0.236369	0.652777	-0.053106	-0.932483	-0.356853	-0.017604
9385	-0.048475	1.033699	-9.755428	0.001720	-0.006013	-0.009889	0.196232	0.235285	0.652390	-0.053077	-0.932409	-0.357066	-0.017337
9386	-0.058205	1.053027	-9.726441	-0.000117	0.004053	-0.002532	0.197017	0.236362	0.652385	-0.053011	-0.932344	-0.357247	-0.017279
9387	-0.067602	1.002603	-9.691228	0.015738	-0.000518	-0.007980	0.197020	0.237436	0.651085	-0.052677	-0.932296	-0.357435	-0.017015
9388	-0.067575	0.995261	-9.727339	0.012208	0.000400	-0.006153	0.197151	0.237165	0.651344	-0.052410	-0.932222	-0.357678	-0.016797
9389	-0.048477	1.033674	-9.762630	0.022747	0.004054	-0.013489	0.198455	0.237845	0.652894	-0.051910	-0.932140	-0.357975	-0.016559
9390	-0.029122	1.019260	-9.767452	0.012292	0.001294	-0.017228	0.197936	0.238781	0.650818	-0.051639	-0.931987	-0.358422	-0.016346
9391	-0.024394	1.041097	-9.716691	-0.034089	-0.000587	-0.017462	0.196100	0.237175	0.651092	-0.052230	-0.931819	-0.358770	-0.016427
9392	-0.024556	1.072097	-9.797876	-0.013179	-0.004199	-0.011813	0.197932	0.240004	0.650818	-0.052471	-0.931675	-0.359113	-0.016300
9393	-0.072710	1.057481	-9.822536	0.036582	-0.020563	0.003230	0.198855	0.239045	0.651071	-0.051882	-0.931735	-0.359078	-0.015524
9394	-0.101742	1.081713	-9.755252	0.019080	-0.009627	0.002198	0.199374	0.239321	0.652107	-0.051556	-0.931733	-0.359150	-0.015078
9395	-0.140318	1.081586	-9.770017	-0.017702	0.004949	0.001065	0.198987	0.238503	0.651329	-0.051800	-0.931712	-0.359165	-0.015163
9396	-0.096899	1.076878	-9.764876	-0.019437	0.014088	-0.000802	0.200175	0.238751	0.650279	-0.052022	-0.931636	-0.359318	-0.015433
9397	-0.101784	1.091403	-9.735912	-0.008904	0.006780	-0.002584	0.199119	0.239039	0.650808	-0.052093	-0.931598	-0.359404	-0.015485
9398	-0.082397	1.067119	-9.812889	0.005056	0.017776	-0.000682	0.200304	0.239023	0.650539	-0.051832	-0.931544	-0.359575	-0.015648
9399	-0.135221	1.021280	-9.818826	0.008687	0.021397	-0.012667	0.198596	0.238635	0.650552	-0.051473	-0.931447	-0.359871	-0.015833
9400	-0.106147	0.995208	-9.720498	-0.005317	0.014083	-0.006265	0.198454	0.240275	0.651334	-0.051434	-0.931337	-0.360154	-0.015997
9401	-0.053424	1.062743	-9.702255	-0.005342	0.014091	-0.006266	0.198070	0.239584	0.649777	-0.051386	-0.931273	-0.360318	-0.016153
9402	-0.077499	1.058079	-9.644932	0.010417	0.014105	-0.004342	0.197805	0.240267	0.649779	-0.051053	-0.931198	-0.360557	-0.016205
9403	-0.043885	1.087004	-9.649014	0.001732	0.006771	-0.011758	0.197933	0.239596	0.650818	-0.050931	-0.931104	-0.360818	-0.016169
9404	-0.077766	1.110701	-9.735417	0.019044	0.006829	0.003095	0.198320	0.241765	0.650816	-0.050487	-0.931092	-0.360917	-0.016031
9405	-0.072812	1.081755	-9.759782	0.005132	0.010448	-0.006209	0.197404	0.240148	0.651083	-0.050278	-0.931040	-0.361080	-0.016045
9406	-0.067853	1.052909	-9.755340	0.012054	0.003172	0.004914	0.197802	0.240677	0.650039	-0.049990	-0.931036	-0.361138	-0.015891
9407	-0.130333	1.009431	-9.768535	0.013708	0.003193	0.015997	0.198859	0.240385	0.649250	-0.049668	-0.931155	-0.360882	-0.015729
9408	-0.144639	0.975725	-9.766741	0.019036	0.006836	0.009559	0.198327	0.240941	0.649905	-0.049222	-0.931187	-0.360867	-0.015597
9409	-0.086749	0.971145	-9.732657	0.008550	0.010486	0.009502	0.198061	0.240680	0.650688	-0.048945	-0.931252	-0.360738	-0.015597
9410	-0.125291	0.961180	-9.809974	0.010235	0.011411	0.013201	0.196752	0.240685	0.649658	-0.048629	-0.931296	-0.360664	-0.015618
9411	-0.004781	0.971286	-9.739092	-0.005346	0.023248	-0.002582	0.197136	0.242587	0.650176	-0.048519	-0.931256	-0.360768	-0.015943
9412	-0.023991	0.954347	-9.756312	-0.001837	0.017766	-0.002556	0.197536	0.242303	0.649392	-0.048387	-0.931175	-0.360986	-0.016154
9413	0.007401	0.944885	-9.727345	-0.001718	0.010434	-0.011771	0.197395	0.243266	0.650434	-0.048301	-0.931076	-0.361250	-0.016208
9414	0.009793	0.952387	-9.645599	0.026318	-0.004159	-0.009762	0.198445	0.243259	0.650946	-0.047805	-0.930982	-0.361577	-0.015799
9415	0.007624	0.904540	-9.564672	-0.005117	-0.018824	-0.009897	0.197794	0.243523	0.649390	-0.047989	-0.930903	-0.361776	-0.015337
9416	-0.000183	1.019475	-9.721569	-0.019096	-0.007902	-0.026601	0.196611	0.242997	0.649790	-0.048371	-0.930643	-0.362400	-0.015172
9417	-0.050772	1.007014	-9.818238	0.012224	-0.006000	-0.010757	0.197399	0.243258	0.649654	-0.048141	-0.930570	-0.362632	-0.014825
9418	-0.063025	1.047794	-9.846587	-0.003597	-0.003268	-0.008074	0.198050	0.244477	0.650039	-0.048195	-0.930458	-0.362919	-0.014651
9419	-0.101512	1.028402	-9.866423	-0.023776	-0.009678	-0.002630	0.197660	0.243933	0.649522	-0.048663	-0.930410	-0.362987	-0.014506
9420	-0.077450	1.043281	-9.750763	-0.008840	-0.009671	-0.004401	0.199242	0.243100	0.649509	-0.048860	-0.930318	-0.363205	-0.014255
9421	-0.120756	1.023928	-9.756240	-0.009706	-0.000544	-0.006266	0.198720	0.243098	0.648733	-0.049005	-0.930254	-0.363353	-0.014173
9422	-0.079557	0.983502	-9.641196	-0.018491	0.008606	0.002907	0.198056	0.242847	0.650038	-0.049247	-0.930193	-0.363470	-0.014341
9423	-0.063004	1.048188	-9.731355	-0.006239	0.014095	-0.004424	0.198059	0.242842	0.649518	-0.049222	-0.930141	-0.363599	-0.014510
9424	-0.024351	1.031424	-9.731230	0.019201	0.023253	-0.009845	0.197931	0.242837	0.648869	-0.048660	-0.930026	-0.363962	-0.014662
9425	-0.005113	1.043633	-9.690069	-0.015865	0.017750	-0.002631	0.197396	0.243939	0.649784	-0.048788	-0.929977	-0.364058	-0.014976
9426	-0.024179	0.995349	-9.726933	-0.021201	0.021422	0.006567	0.197270	0.242582	0.649784	-0.048985	-0.929939	-0.364111	-0.015406
9427	0.023976	1.010006	-9.690269	-0.010577	-0.007826	-0.000716	0.196876	0.241641	0.650307	-0.049199	-0.929916	-0.364148	-0.015212
9428	-0.096553	1.004778	-9.741879	-0.008823	-0.006019	-0.004405	0.197532	0.242175	0.650172	-0.049369	-0.929821	-0.364376	-0.015029
9429	-0.125522	1.009236	-9.828506	0.010416	-0.007829	-0.006151	0.197657	0.244074	0.650042	-0.049195	-0.929779	-0.364520	-0.014674
9430	-0.120825	1.038357	-9.758438	0.062921	-0.004115	-0.004047	0.195554	0.244097	0.649929	-0.048018	-0.929746	-0.364788	-0.014006
9431	-0.125546	1.019271	-9.708339	0.001699	0.023217	-0.009937	0.196877	0.244604	0.647838	-0.047784	-0.929659	-0.365030	-0.014286
9432	-0.067744	1.028766	-9.779682	-0.031653	0.017730	-0.002712	0.196871	0.244617	0.649138	-0.048206	-0.929542	-0.365254	-0.014714
9433	-0.029296	1.057914	-9.721302	-0.024617	-0.000539	-0.002648	0.196610	0.244077	0.649140	-0.048637	-0.929490	-0.365330	-0.014755
9434	-0.009982	1.050603	-9.759633	-0.001854	0.003142	-0.004383	0.197134	0.244614	0.649136	-0.048611	-0.929387	-0.365596	-0.014693
9435	-0.067698	1.019141	-9.779817	0.001551	-0.004145	0.006720	0.197401	0.244604	0.648354	-0.048580	-0.929429	-0.365501	-0.014488
9436	-0.043513	1.004901	-9.736581	-0.023748	-0.006928	0.001060	0.195556	0.244227	0.649409	-0.049033	-0.929340	-0.365671	-0.014406
9437	-0.062593	0.961594	-9.725364	-0.003621	0.003147	0.002993	0.196345	0.243679	0.649792	-0.049045	-0.929348	-0.365651	-0.014372
9438	-0.053049	0.980706	-9.770617	0.024236	0.003216	0.016055	0.195691	0.243815	0.649017	-0.048527	-0.929422	-0.365540	-0.014140
9439	-0.062638	0.971227	-9.722829	0.019100	0.014144	0.004936	0.196742	0.243805	0.649269	-0.048033	-0.929463	-0.365502	-0.014147
9440	-0.024023	0.961615	-9.741808	-0.001922	0.014133	0.006678	0.197134	0.243806	0.649786	-0.047925	-0.929446	-0.365554	-0.014300
9441	-0.033788	0.985508	-9.784774	-0.014236	0.023265	0.008446	0.197271	0.244198	0.648355	-0.047981	-0.929477	-0.365449	-0.014727
9442	-0.033898	1.009626	-9.767632	0.024318	-0.000460	0.006831	0.195422	0.244100	0.650060	-0.047492	-0.929480	-0.365518	-0.014418
9443	0.004747	0.995333	-9.748268	0.025125	0.011445	0.014202	0.196874	0.244881	0.648358	-0.046900	-0.929595	-0.365306	-0.014346
9444	-0.079533	0.970848	-9.823814	-0.010763	0.007738	0.012179	0.196600	0.245174	0.650181	-0.047002	-0.929604	-0.365265	-0.014450
9445	-0.096415	0.970698	-9.857582	-0.028223	0.003135	0.006560	0.197264	0.244885	0.649135	-0.047466	-0.929615	-0.365172	-0.014605
9446	-0.105930	0.946889	-9.778787	0.005242	0.003122	-0.009883	0.196218	0.243940	0.648623	-0.047309	-0.929473	-0.365556	-0.014486
9447	-0.077119	0.976157	-9.679685	0.015698	0.030558	-0.006182	0.198187	0.244600	0.648868	-0.046761	-0.929424	-0.365739	-0.014815
9448	-0.096488	0.990284	-9.758885	0.019135	0.021435	-0.002460	0.197916	0.245968	0.649521	-0.046210	-0.929348	-0.365996	-0.014942
9449	-0.072468	1.009639	-9.741586	0.006838	0.011385	0.003031	0.196335	0.247608	0.648754	-0.045967	-0.929363	-0.365987	-0.014986
9450	-0.115815	0.999976	-9.727723	-0.052894	0.025986	0.023008	0.195552	0.245718	0.649019	-0.046714	-0.929386	-0.365802	-0.015751
9451	-0.009819	1.019603	-9.678448	-0.056292	0.017750	0.015623	0.195559	0.244086	0.648888	-0.047598	-0.929432	-0.365544	-0.016386
9452	0.019075	1.029450	-9.630029	0.002366	0.005025	0.017786	0.196222	0.241912	0.649532	-0.047473	-0.929497	-0.365397	-0.016350
9453	0.004863	0.976553	-9.611699	0.012106	0.001357	0.010459	0.195424	0.243016	0.650320	-0.047207	-0.929574	-0.365242	-0.016180
9454	-0.067365	0.952050	-9.699137	-0.001971	-0.005960	0.015936	0.196479	0.243269	0.649661	-0.047243	-0.929620	-0.365130	-0.015969
9455	-0.028886	0.971295	-9.722513	-0.036922	-0.007837	0.008380	0.195697	0.242184	0.649017	-0.047956	-0.929639	-0.364989	-0.015983
9456	-0.067443	0.966306	-9.751749	-0.037921	-0.005986	0.019446	0.196753	0.241625	0.648618	-0.048660	-0.929678	-0.364792	-0.016038
9457	-0.091560	0.966093	-9.799988	-0.010871	0.001369	0.025108	0.195959	0.241105	0.650054	-0.048814	-0.929841	-0.364357	-0.016045
9458	-0.072098	0.932743	-9.713855	-0.003708	0.001345	0.014071	0.196886	0.239868	0.649656	-0.048830	-0.929875	-0.364270	-0.015981
9459	-0.038526	0.971341	-9.703398	-0.002724	-0.009645	0.003018	0.197678	0.239854	0.649130	-0.048916	-0.929888	-0.364238	-0.015701
9460	-0.041296	1.048437	-9.671135	-0.003689	-0.005977	0.008540	0.198199	0.240128	0.649906	-0.048987	-0.929886	-0.364242	-0.015496
9461	0.023621	1.081926	-9.766082	-0.030779	-0.006014	-0.000824	0.198726	0.240660	0.649382	-0.049572	-0.929842	-0.364276	-0.015488
9462	-0.027046	1.086332	-9.855312	-0.064968	0.003087	-0.001012	0.198473	0.237944	0.649252	-0.050719	-0.929703	-0.364454	-0.015889
9463	-0.072886	1.096093	-9.788388	-0.040442	-0.000553	-0.000885	0.198612	0.236176	0.649120	-0.051447	-0.929646	-0.364491	-0.016055
9464	-0.111540	1.110222	-9.855766	-0.031772	0.006777	0.002837	0.199133	0.237664	0.649117	-0.051948	-0.929556	-0.364640	-0.016288
9465	-0.058253	1.059982	-9.803162	-0.100079	0.004901	0.011727	0.198874	0.235366	0.649898	-0.053742	-0.929524	-0.364428	-0.017002
9466	-0.087608	1.154122	-9.696491	-0.180733	0.006657	0.022384	0.197839	0.231031	0.649905	-0.057005	-0.929398	-0.364189	-0.018343
9467	-0.030196	1.250605	-9.658594	-0.245547	0.013905	0.022041	0.198386	0.223566	0.651197	-0.061437	-0.929253	-0.363734	-0.020297
9468	-0.035089	1.264975	-9.675242	-0.264684	0.008368	0.009032	0.198411	0.217046	0.651194	-0.066251	-0.928908	-0.363656	-0.022263
9469	-0.030887	1.394806	-9.704589	-0.224494	0.008415	0.008307	0.199356	0.211594	0.650404	-0.070333	-0.928650	-0.363441	-0.023947
9470	0.031717	1.414420	-9.634114	-0.254283	-0.000737	0.014631	0.198587	0.203743	0.652357	-0.075013	-0.928321	-0.363227	-0.025676
9471	-0.108899	1.577520	-9.700354	-0.355888	0.008259	0.006707	0.196265	0.192356	0.651980	-0.081530	-0.927802	-0.362954	-0.028309
9472	-0.080157	1.626440	-9.483351	-0.611448	-0.010297	0.010975	0.198682	0.179016	0.651955	-0.092897	-0.926759	-0.362540	-0.032448
9473	-0.346180	1.783276	-9.901328	-1.147171	-0.033792	-0.012019	0.199024	0.156747	0.653112	-0.114355	-0.924316	-0.361891	-0.039978
9474	-0.283945	2.900047	-9.822671	-1.904122	-0.002596	-0.008570	0.198827	0.109710	0.649191	-0.149420	-0.919119	-0.360590	-0.053563
9475	-0.166375	3.551797	-9.267509	-2.428040	0.029796	0.020071	0.199232	0.046201	0.642396	-0.193599	-0.910900	-0.357314	-0.071467
9476	-0.233708	4.559408	-8.670674	-2.539167	0.075445	0.063678	0.195788	-0.033496	0.628862	-0.238898	-0.900308	-0.352281	-0.090948
9477	-0.025690	5.446210	-8.382633	-2.690462	0.077229	0.101632	0.192895	-0.109202	0.607521	-0.286254	-0.886735	-0.345441	-0.111496
9478	0.008123	6.483400	-7.638006	-2.703415	0.079112	0.142113	0.190779	-0.175997	0.581757	-0.332827	-0.870837	-0.336804	-0.132031
9479	0.135206	7.169405	-6.921439	-2.675671	0.037135	0.164431	0.188338	-0.245889	0.544810	-0.378298	-0.852787	-0.326652	-0.151472
9480	0.305629	7.870172	-6.134644	-2.637352	-0.001187	0.181260	0.184841	-0.309561	0.503712	-0.422135	-0.832919	-0.315068	-0.169646
9481	0.313951	8.185946	-5.263542	-2.722965	-0.043370	0.184557	0.179328	-0.377427	0.448583	-0.466567	-0.809994	-0.301916	-0.187276
9482	0.259306	8.564391	-4.322532	-2.862591	-0.071991	0.158022	0.174830	-0.433907	0.392150	-0.511929	-0.783284	-0.287450	-0.204372
9483	0.377778	9.044463	-3.313666	-2.842851	-0.102262	0.124914	0.177408	-0.479764	0.332934	-0.555770	-0.754034	-0.272340	-0.219964
9484	0.325444	9.436733	-2.552482	-2.778146	-0.111352	0.139069	0.175520	-0.518166	0.266995	-0.596723	-0.723350	-0.256357	-0.234453
9485	0.263561	9.822923	-1.452996	-2.925225	-0.120678	0.161377	0.172724	-0.550922	0.194303	-0.637934	-0.688579	-0.238393	-0.249134
9486	0.258490	9.923033	-0.318582	-3.250597	-0.121085	0.172632	0.165528	-0.578777	0.104091	-0.680965	-0.647241	-0.217774	-0.264462
9487	0.245624	9.630801	0.771847	-3.334005	-0.121277	0.166673	0.160517	-0.593345	0.013868	-0.722276	-0.601778	-0.195822	-0.278989
9488	0.431929	9.034061	2.054308	-3.088014	-0.142116	0.162435	0.160930	-0.595507	-0.065859	-0.757636	-0.557622	-0.174205	-0.291028
9489	0.688897	8.772998	2.955650	-3.048602	-0.121193	0.120161	0.157094	-0.584871	-0.147367	-0.789983	-0.511516	-0.152910	-0.301491
9490	0.823443	8.401170	3.902306	-3.069355	-0.062716	0.144896	0.152302	-0.564445	-0.228993	-0.819155	-0.463067	-0.131630	-0.311814
9491	0.991892	7.485442	4.786438	-2.890230	-0.004026	0.167902	0.144292	-0.526064	-0.311754	-0.843541	-0.415422	-0.111682	-0.321542
9492	0.934354	6.968177	6.233375	-2.590045	0.003486	0.166648	0.139483	-0.488358	-0.376985	-0.862827	-0.371682	-0.093513	-0.329603
9493	0.861072	6.183944	7.013872	-2.580685	0.089326	0.166589	0.142118	-0.451713	-0.431222	-0.879630	-0.326348	-0.076563	-0.337471
9494	1.010196	5.772350	7.580820	-2.529747	0.129630	0.190799	0.139958	-0.401949	-0.483073	-0.893510	-0.281009	-0.060385	-0.345005
9495	1.137459	4.886808	8.169724	-2.512079	0.202847	0.238806	0.139075	-0.350509	-0.528951	-0.904623	-0.234615	-0.045112	-0.352955
9496	1.148563	3.597972	9.092765	-2.656209	0.175166	0.230788	0.134046	-0.283784	-0.572318	-0.914008	-0.185379	-0.028344	-0.359752
9497	0.997765	2.372517	9.647901	-2.767271	0.149353	0.222930	0.135301	-0.216535	-0.610533	-0.921193	-0.133488	-0.010117	-0.365353
9498	1.129709	1.505305	9.965843	-2.731086	0.123650	0.169669	0.139551	-0.151150	-0.641620	-0.925846	-0.082296	0.008069	-0.368743
9499	0.864735	0.449394	10.212621	-2.426965	0.090859	0.112232	0.142687	-0.079024	-0.665542	-0.927946	-0.036422	0.024681	-0.370110
9500	0.785597	-0.142076	10.376426	-1.835962	0.078509	0.047897	0.143050	-0.018439	-0.678523	-0.928359	-0.001861	0.036895	-0.369844
9501	0.633474	-0.615064	10.051501	-1.104151	0.027019	-0.024896	0.140522	0.033007	-0.684981	-0.928374	0.019036	0.044794	-0.368447
9502	0.846256	-0.749606	9.984385	-0.486380	-0.015368	-0.078906	0.140460	0.053487	-0.688093	-0.928731	0.027762	0.048764	-0.366485
9503	0.870040	-0.679666	10.019196	-0.167684	-0.053417	-0.083696	0.143873	0.058720	-0.690719	-0.929184	0.030593	0.051280	-0.364761
9504	0.906612	-0.779326	9.701267	-0.116971	-0.092622	-0.078754	0.141482	0.064186	-0.690177	-0.929604	0.031891	0.053976	-0.363189
9505	0.919139	-0.880472	9.666358	-0.199645	-0.044173	-0.040480	0.139901	0.069064	-0.693153	-0.929707	0.035397	0.056524	-0.362213
9506	1.098853	-1.151555	9.793862	-0.210298	0.018050	-0.011079	0.137245	0.072651	-0.690659	-0.929666	0.039305	0.057793	-0.361714
9507	1.022527	-1.327519	9.742671	-0.000139	0.031970	-0.013722	0.138286	0.076166	-0.691186	-0.929793	0.039668	0.057474	-0.361398
9508	0.839009	-1.278347	9.453583	0.404120	0.036970	-0.015380	0.140264	0.073842	-0.690423	-0.930253	0.032282	0.053950	-0.361491
9509	0.779926	-1.018484	9.492684	0.656053	0.040897	-0.013203	0.140856	0.055504	-0.689786	-0.930732	0.020494	0.048712	-0.361862
9510	0.913417	-0.693029	9.604118	0.381303	0.020456	-0.033955	0.142352	0.039344	-0.687594	-0.931141	0.013391	0.045658	-0.361541
9511	0.778141	-0.640689	9.509969	-0.165845	0.014364	-0.034878	0.141845	0.033919	-0.687333	-0.931355	0.016674	0.046860	-0.360698
9512	0.870049	-0.703078	9.505151	-0.575373	0.034010	-0.046204	0.143510	0.046392	-0.687861	-0.931481	0.027472	0.050463	-0.359224
9513	0.953621	-1.026501	9.861476	-0.735390	0.046648	-0.032253	0.144103	0.066603	-0.690067	-0.931249	0.041582	0.055156	-0.357776
9514	0.969431	-1.315596	9.742343	-0.623237	0.048605	-0.031672	0.146258	0.088174	-0.690335	-0.930956	0.053379	0.058806	-0.356390
9515	1.027505	-1.363863	9.665391	-0.371318	0.061730	-0.014722	0.148183	0.102267	-0.691514	-0.930703	0.060808	0.060597	-0.355560
9516	0.965304	-1.457121	9.869949	-0.112228	0.075724	-0.003280	0.149464	0.110411	-0.690740	-0.930696	0.063313	0.060064	-0.355231
9517	1.065710	-1.279031	9.825373	-0.045842	0.065776	0.001682	0.151028	0.112578	-0.689582	-0.930699	0.064693	0.059450	-0.355078
9518	0.925568	-1.211812	9.863417	-0.042560	0.071286	0.019216	0.152882	0.110509	-0.690638	-0.930608	0.065896	0.058476	-0.355256
9519	0.839115	-1.278979	9.972093	-0.100442	0.056629	0.039248	0.153916	0.113499	-0.689344	-0.930260	0.068227	0.058367	-0.355744
9520	0.752567	-1.326981	10.057031	-0.093504	0.031065	0.054087	0.156008	0.115792	-0.688580	-0.929801	0.070132	0.058455	-0.356560
9521	0.646927	-1.423767	9.958666	-0.062078	0.016495	0.065345	0.154676	0.118670	-0.687527	-0.929269	0.071461	0.058770	-0.357630
9522	0.671790	-1.592932	9.726073	0.002884	0.003747	0.049093	0.154689	0.117837	-0.689348	-0.928944	0.071373	0.058685	-0.358503
9523	0.585764	-1.762125	9.550058	0.108220	0.009269	0.020093	0.156135	0.116339	-0.688060	-0.928968	0.069422	0.057972	-0.358941
9524	0.660698	-1.290057	9.651000	0.193967	0.005672	0.002053	0.154586	0.109962	-0.689091	-0.929241	0.065742	0.056546	-0.359154
9525	0.756446	-1.135092	9.882118	0.150069	-0.008958	0.018459	0.154598	0.104275	-0.687273	-0.929299	0.062841	0.055863	-0.359629
9526	0.859029	-1.424356	9.662970	0.043275	-0.029122	0.030891	0.154619	0.099784	-0.688056	-0.929117	0.061743	0.056129	-0.360249
9527	0.782053	-1.463199	9.606494	-0.077570	-0.007324	0.032090	0.155144	0.101129	-0.688840	-0.928789	0.063084	0.057042	-0.360717
9528	0.811035	-1.483136	9.388036	-0.128447	0.005442	0.034586	0.154873	0.103574	-0.689096	-0.928400	0.065430	0.057899	-0.361165
9529	0.641488	-1.830220	9.304768	-0.063438	0.023738	0.022901	0.155254	0.105349	-0.687798	-0.928187	0.066725	0.058147	-0.361436
9530	0.656705	-1.478849	9.324242	0.090484	0.049480	0.014395	0.154997	0.104801	-0.688577	-0.928278	0.065300	0.056630	-0.361702
9531	1.017089	-1.192378	9.864543	0.149897	0.056921	0.033136	0.157638	0.100706	-0.687559	-0.928305	0.062858	0.054707	-0.362360
9532	0.898127	-1.519216	10.043691	-0.058552	0.043960	0.070871	0.157111	0.098285	-0.685735	-0.927783	0.064222	0.054301	-0.363518
9533	0.875865	-1.914231	9.929918	-0.105817	0.053088	0.087249	0.158681	0.099901	-0.685357	-0.927079	0.066555	0.054249	-0.364899
9534	0.542895	-1.857109	9.942016	-0.095315	0.073134	0.078027	0.161307	0.102442	-0.686418	-0.926478	0.068821	0.053559	-0.366105
9535	0.384168	-1.954889	9.583882	0.051808	0.095180	0.058437	0.162095	0.101492	-0.685384	-0.926233	0.068530	0.051604	-0.367060
9536	0.359821	-1.914888	9.334559	0.240946	0.086217	0.040951	0.164198	0.097965	-0.682541	-0.926359	0.064622	0.048256	-0.367906
9537	0.444859	-1.536334	9.523104	0.226144	0.078842	0.020566	0.166072	0.088710	-0.682301	-0.926577	0.060953	0.045366	-0.368350
9538	0.401901	-1.642295	9.511736	0.039409	0.051228	0.040011	0.168078	0.083156	-0.680884	-0.926395	0.060517	0.044151	-0.369027
9539	0.446049	-1.798373	9.577174	-0.074124	0.027312	0.028406	0.168345	0.082470	-0.681277	-0.926129	0.062057	0.044420	-0.369405
9540	0.507818	-1.592710	9.878304	-0.074990	0.009027	0.030265	0.169790	0.083536	-0.681678	-0.925839	0.063420	0.044843	-0.369850
9541	0.416821	-1.720172	9.947683	-0.035746	0.005455	0.054466	0.169913	0.086114	-0.681938	-0.925406	0.064116	0.045200	-0.370770
9542	0.276896	-1.709130	9.740085	0.044896	-0.007308	0.034587	0.169388	0.084769	-0.681154	-0.925219	0.063143	0.045031	-0.371422
9543	0.435524	-1.618461	9.425964	0.120918	0.005609	0.031266	0.169932	0.080817	-0.681681	-0.925152	0.060931	0.044246	-0.372054
9544	0.495504	-1.560939	9.326508	0.100576	-0.005321	0.047793	0.169417	0.076215	-0.680508	-0.924931	0.058953	0.043612	-0.372996
9545	0.621411	-1.151576	9.362109	-0.008170	-0.038223	0.071233	0.169529	0.075383	-0.679863	-0.924366	0.058826	0.044556	-0.374302
9546	0.601212	-1.464049	9.463162	-0.104387	-0.052925	0.087393	0.168361	0.073074	-0.681156	-0.923556	0.060317	0.046286	-0.375850
9547	0.609944	-1.781686	9.444386	-0.055076	-0.051078	0.074736	0.165996	0.075254	-0.683216	-0.922888	0.060971	0.047824	-0.377191
9548	0.888764	-1.597807	9.581596	0.051188	-0.016306	0.032767	0.166385	0.074856	-0.681789	-0.922706	0.059814	0.047771	-0.377828
9549	0.787684	-1.626137	9.798705	0.109981	0.003810	0.023800	0.165739	0.071606	-0.681525	-0.922668	0.057781	0.047132	-0.378316
9550	0.754325	-1.702658	9.955757	0.104861	0.054941	0.013544	0.166153	0.065630	-0.681011	-0.922754	0.056154	0.045381	-0.378565
9551	0.476401	-1.568007	10.084804	0.108124	0.085923	0.008919	0.167491	0.061850	-0.679068	-0.922892	0.054768	0.043263	-0.378680
9552	0.467791	-1.269026	10.276159	0.104559	0.116964	0.001453	0.170930	0.056649	-0.678968	-0.923111	0.053605	0.040383	-0.378632
9553	0.709002	-1.297658	10.205993	0.123997	0.116983	-0.015049	0.174482	0.054990	-0.677827	-0.923459	0.052124	0.037596	-0.378276
9554	0.520604	-1.231251	10.034727	0.216759	0.049435	-0.016329	0.177001	0.048450	-0.676809	-0.923856	0.048362	0.035133	-0.378044
9555	0.370210	-1.044478	9.860703	0.296269	0.014787	-0.015886	0.177153	0.040856	-0.675253	-0.924270	0.042910	0.032928	-0.377888
9556	0.017606	-0.915293	9.849622	0.274284	0.017451	-0.017867	0.178632	0.029719	-0.673189	-0.924656	0.037840	0.030619	-0.377680
9557	-0.053846	-0.598480	9.663754	0.180362	0.054818	-0.022108	0.179448	0.022105	-0.672808	-0.925000	0.034820	0.028518	-0.377291
9558	0.155646	-0.539957	9.769754	0.076186	0.078494	-0.020822	0.181821	0.019370	-0.671918	-0.925272	0.033871	0.026577	-0.376854
9559	0.179544	-0.491475	9.861878	0.081466	0.049256	-0.018907	0.184722	0.016896	-0.671422	-0.925509	0.032619	0.025301	-0.376468
9560	0.187942	-0.221423	10.026581	0.090130	0.007232	-0.013276	0.185257	0.012152	-0.669738	-0.925689	0.030879	0.024569	-0.376221
9561	-0.004843	-0.249044	9.801143	0.074302	-0.021124	-0.011470	0.185932	0.009414	-0.671045	-0.925827	0.029200	0.024617	-0.376014
9562	-0.019612	-0.194521	9.571317	0.032215	-0.041266	-0.013498	0.185534	0.006996	-0.668702	-0.925946	0.028167	0.025218	-0.375760
9563	0.115701	-0.267121	9.369916	-0.043164	-0.031244	-0.006501	0.184623	0.005909	-0.669735	-0.925971	0.028565	0.026304	-0.375592
9564	0.241700	-0.401691	9.345199	-0.009686	-0.038533	-0.019229	0.182910	0.007823	-0.670501	-0.926109	0.028326	0.027173	-0.375208
9565	0.434732	-0.432317	9.423388	0.020252	-0.053124	-0.028276	0.182909	0.007824	-0.670371	-0.926321	0.027354	0.028194	-0.374683
9566	0.559972	-0.400358	9.549834	-0.023426	-0.051347	-0.033112	0.180548	0.007298	-0.671263	-0.926546	0.027266	0.029411	-0.374038
9567	0.661838	-0.530180	9.520158	-0.074186	-0.042234	-0.027835	0.179892	0.008111	-0.672298	-0.926705	0.028104	0.030945	-0.373458
9568	0.676094	-0.481684	9.621794	-0.109313	-0.020317	-0.017898	0.179357	0.010023	-0.671903	-0.926781	0.029848	0.032220	-0.373025
9569	0.652310	-0.548988	9.654236	-0.162047	0.016231	0.003929	0.179084	0.013956	-0.672939	-0.926680	0.032750	0.033317	-0.372937
9570	0.561422	-0.703212	9.636821	-0.092044	0.029108	0.011651	0.180395	0.017053	-0.674249	-0.926570	0.034561	0.033529	-0.373028
9571	0.357580	-0.408962	9.965520	-0.026699	0.058428	0.032215	0.182219	0.019762	-0.672962	-0.926369	0.035269	0.032807	-0.373523
9572	0.425976	-0.591187	10.110036	-0.018770	0.131552	0.033997	0.184326	0.020005	-0.673499	-0.926205	0.036503	0.030558	-0.374002
9573	0.425792	-0.542236	10.353176	-0.029150	0.155262	0.024674	0.188932	0.017251	-0.671976	-0.926113	0.037953	0.028059	-0.374283
9574	0.125338	-0.735430	10.318856	-0.018872	0.137030	0.056131	0.191813	0.016703	-0.669138	-0.925771	0.039241	0.025692	-0.375163
9575	-0.201478	-0.962405	10.271813	0.045725	0.117017	0.084174	0.194968	0.016132	-0.668383	-0.925255	0.039060	0.023270	-0.376611
9576	-0.210864	-1.015218	10.311794	0.087929	0.115193	0.069626	0.198401	0.013237	-0.668672	-0.924871	0.038213	0.020493	-0.377801
9577	-0.189974	-0.846962	10.251934	0.002144	0.102290	0.059976	0.200901	0.009565	-0.666223	-0.924482	0.038735	0.018668	-0.378793
9578	-0.112904	-0.848268	9.825338	-0.108195	0.069296	0.053939	0.202472	0.010506	-0.665454	-0.924035	0.041161	0.018237	-0.379649
9579	-0.063535	-1.106870	9.457289	-0.113340	0.039147	0.048441	0.204563	0.014555	-0.665729	-0.923608	0.043354	0.018455	-0.380432
9580	0.068365	-1.464786	9.549521	-0.025368	0.029150	0.030466	0.205484	0.014814	-0.665997	-0.923389	0.043936	0.018155	-0.380909
9581	-0.072538	-1.231095	9.721923	0.023036	-0.015684	0.001229	0.205621	0.014128	-0.666519	-0.923416	0.043210	0.018395	-0.380917
9582	-0.097831	-0.983538	9.660344	-0.004183	-0.027606	-0.005363	0.206796	0.015750	-0.666007	-0.923468	0.042956	0.019013	-0.380788
9583	-0.029949	-1.070621	9.484516	-0.058473	-0.023987	-0.004712	0.204967	0.014262	-0.667424	-0.923464	0.043685	0.020027	-0.380662
9584	0.124596	-1.123267	9.478019	-0.084739	-0.025807	0.000704	0.206146	0.016551	-0.668213	-0.923397	0.044934	0.021219	-0.380616
9585	0.300644	-1.137611	9.402643	-0.065387	-0.014816	-0.010281	0.205620	0.017231	-0.668729	-0.923429	0.045869	0.022135	-0.380374
9586	0.375599	-1.180539	9.469955	-0.014735	-0.007401	0.006580	0.205356	0.020202	-0.670806	-0.923386	0.045969	0.022449	-0.380448
9587	0.404724	-1.213493	9.666611	0.006413	-0.001005	0.001140	0.205358	0.018984	-0.670287	-0.923403	0.045693	0.022575	-0.380434
9588	0.361278	-1.204046	9.639932	0.043263	-0.007392	-0.008817	0.206020	0.017485	-0.670033	-0.923528	0.044715	0.022463	-0.380252
9589	0.197724	-1.286226	9.625250	0.041441	-0.012876	0.001332	0.207340	0.016114	-0.669784	-0.923568	0.043716	0.022557	-0.380267
9590	0.096421	-1.261088	9.999143	0.022405	-0.012967	-0.009849	0.206816	0.015845	-0.670040	-0.923679	0.043080	0.022706	-0.380061
9591	-0.149780	-1.198961	10.016920	-0.030229	-0.036800	-0.000862	0.206429	0.014217	-0.670298	-0.923659	0.043244	0.023782	-0.380024
9592	-0.452729	-1.367525	10.150961	-0.046805	-0.009452	0.000852	0.206033	0.016515	-0.671854	-0.923630	0.043918	0.024383	-0.379980
9593	-0.298602	-1.328469	10.224963	-0.017727	0.049026	-0.024006	0.208791	0.016493	-0.670966	-0.923835	0.044532	0.023769	-0.379449
9594	0.121589	-1.476930	10.188394	0.073725	0.038146	-0.053034	0.210642	0.014700	-0.671502	-0.924342	0.043315	0.022624	-0.378423
9595	-0.259299	-1.487612	10.100670	0.110957	-0.038748	-0.097962	0.212229	0.012643	-0.671646	-0.925171	0.040888	0.022718	-0.376658
9596	-0.281751	-0.844996	9.473328	0.107669	-0.055126	-0.088749	0.212238	0.011007	-0.672167	-0.925921	0.038321	0.023071	-0.375059
9597	-0.233864	-0.772503	9.537206	-0.003755	-0.000362	-0.070943	0.212245	0.009914	-0.672818	-0.926462	0.038322	0.023265	-0.373709
9598	-0.124916	-0.855355	9.870737	-0.196453	0.063452	-0.048018	0.213938	0.012356	-0.671269	-0.926713	0.042294	0.023667	-0.372630
9599	0.137514	-0.780293	9.857435	-0.254049	0.070689	-0.068618	0.216550	0.020186	-0.673368	-0.927042	0.047456	0.024401	-0.371140
9600	0.127613	-0.722270	9.944576	-0.161137	0.009537	-0.073594	0.218639	0.026126	-0.674813	-0.927460	0.050360	0.025563	-0.369634
9601	0.103349	-0.693791	9.843926	-0.004568	-0.034127	-0.061660	0.219010	0.030618	-0.673513	-0.927907	0.050089	0.026378	-0.368490
9602	0.025880	-0.631865	9.704840	0.044888	-0.022107	-0.028208	0.219420	0.029099	-0.675469	-0.928174	0.048960	0.026559	-0.367954
9603	0.067421	-0.757572	9.506619	0.030680	-0.011088	-0.008906	0.219825	0.027051	-0.675993	-0.928279	0.048206	0.026621	-0.367784
9604	0.025303	-0.516948	9.538407	-0.109449	-0.038667	-0.010510	0.220206	0.029772	-0.675214	-0.928256	0.049830	0.028226	-0.367507
9605	-0.013582	-0.459994	9.329996	-0.148379	-0.042275	0.020675	0.219417	0.033286	-0.677938	-0.927945	0.052151	0.030134	-0.367817
9606	0.208363	-0.490883	9.314830	-0.065400	-0.060369	0.045129	0.219947	0.034352	-0.679503	-0.927539	0.052830	0.031761	-0.368607
9607	0.166048	-0.701227	9.743584	-0.030881	-0.070450	0.035171	0.220080	0.034077	-0.679634	-0.927221	0.052732	0.033301	-0.369284
9608	0.069897	-0.745857	10.116546	-0.022082	-0.051269	0.043486	0.218898	0.035705	-0.681185	-0.926880	0.052675	0.034440	-0.370045
9609	0.528594	-0.869308	10.335145	-0.104018	-0.031246	0.026449	0.219940	0.038141	-0.680932	-0.926573	0.054185	0.035800	-0.370467
9610	0.209216	-1.649689	10.275609	-0.178868	-0.049668	0.023356	0.219155	0.039896	-0.683006	-0.926200	0.057031	0.038091	-0.370743
9611	0.205335	-1.836380	10.563421	-0.197750	-0.022347	0.002920	0.217697	0.045598	-0.685073	-0.925949	0.060358	0.040011	-0.370641
9612	0.064831	-1.707834	10.242239	-0.096546	0.031705	0.008878	0.220433	0.051686	-0.684572	-0.925827	0.062271	0.040199	-0.370608
9613	0.089577	-1.868723	9.616071	0.208810	0.038478	0.007662	0.221891	0.049761	-0.685235	-0.926071	0.058558	0.037968	-0.370840
9614	-0.262596	-2.309695	10.326764	0.145304	-0.005763	-0.068269	0.224802	0.044839	-0.685001	-0.926773	0.055654	0.037147	-0.369613
9615	-0.634368	-1.223550	9.440722	0.035273	-0.016913	-0.103936	0.225993	0.042923	-0.685011	-0.927580	0.054716	0.037318	-0.367707
9616	-0.419969	-1.194868	9.260684	-0.024335	0.036065	-0.108002	0.230078	0.041380	-0.685305	-0.928408	0.055235	0.037018	-0.365565
9617	-0.424782	-1.197316	9.251002	-0.200432	0.034086	-0.092279	0.230063	0.045994	-0.685823	-0.928890	0.059076	0.037914	-0.363642
9618	0.029780	-1.480795	9.112037	-0.290710	0.028650	-0.063162	0.232007	0.055335	-0.687005	-0.929051	0.064520	0.039641	-0.362119
9619	0.438305	-1.711054	9.083814	0.055466	0.007319	0.003254	0.232784	0.059935	-0.688050	-0.929115	0.063501	0.039073	-0.362195
9620	0.770074	-2.010080	9.394788	0.265534	-0.008791	0.039436	0.232269	0.055064	-0.686617	-0.929189	0.058417	0.037333	-0.363046
9621	0.794753	-2.125080	9.523035	0.217311	-0.030955	-0.027217	0.233486	0.046895	-0.687021	-0.929617	0.054118	0.036389	-0.362711
9622	0.931157	-1.405821	9.404766	0.045386	-0.021983	-0.035513	0.233891	0.044711	-0.687545	-0.929936	0.052971	0.036579	-0.362043
9623	0.901399	-1.243276	9.111501	-0.168155	0.008805	-0.064334	0.235462	0.045652	-0.686777	-0.930234	0.056084	0.037775	-0.360683
9624	1.032502	-1.424914	9.391041	-0.099410	0.038047	-0.093553	0.239260	0.053328	-0.689276	-0.930850	0.058020	0.037963	-0.358764
9625	0.870094	-1.731820	9.795714	0.014833	0.045384	-0.109594	0.241740	0.056979	-0.688253	-0.931695	0.057948	0.037263	-0.356648
9626	0.784274	-1.902367	10.630313	0.097994	0.001418	-0.153409	0.243315	0.057912	-0.688266	-0.932923	0.055900	0.036789	-0.353803
9627	0.529036	-1.481174	10.117720	0.197344	-0.014917	-0.152905	0.244899	0.057074	-0.688799	-0.934212	0.051968	0.035993	-0.351073
9628	0.394903	-1.174933	9.691065	0.378995	-0.020166	-0.144609	0.247018	0.051224	-0.687128	-0.935600	0.044522	0.033933	-0.348596
9629	0.346102	-1.034032	10.115083	0.259798	-0.038546	-0.119357	0.249421	0.043844	-0.688712	-0.936631	0.039270	0.033100	-0.346532
9630	-0.285597	-1.015288	10.335101	-0.017088	-0.066292	-0.087520	0.249156	0.044660	-0.688969	-0.937201	0.038956	0.034605	-0.344877
9631	-0.444751	-0.508791	10.086261	-0.186037	-0.015182	-0.044184	0.251383	0.050856	-0.691846	-0.937353	0.042269	0.036303	-0.343897
9632	-0.409154	-0.401462	9.790431	-0.192107	0.043482	0.014760	0.252012	0.057919	-0.691328	-0.937140	0.046064	0.036871	-0.343928
9633	0.155095	-0.424564	9.742560	-0.088975	0.027291	0.039326	0.253311	0.062790	-0.691856	-0.936818	0.047875	0.036986	-0.344545
9634	0.284784	-0.315747	9.826916	-0.099601	-0.058559	0.061553	0.254096	0.066026	-0.693422	-0.936289	0.049268	0.038785	-0.345589
9635	0.251186	-0.367953	9.355363	-0.070247	-0.098632	0.093149	0.252779	0.069012	-0.695231	-0.935511	0.049845	0.041056	-0.347347
9636	0.112435	-0.583732	9.658312	-0.122802	-0.027407	0.109386	0.250538	0.072552	-0.697033	-0.934648	0.051928	0.042385	-0.349198
9637	0.104520	-0.944270	9.768408	-0.185633	0.076676	0.100617	0.252238	0.075924	-0.697565	-0.933827	0.055866	0.042148	-0.350814
9638	0.445918	-0.741270	9.832054	-0.064563	0.095045	0.065211	0.255239	0.081737	-0.697066	-0.933435	0.057681	0.040821	-0.351717
9639	0.349845	-0.808022	10.067876	0.031920	0.040278	0.063936	0.256816	0.082532	-0.697339	-0.933075	0.057228	0.039769	-0.352865
9640	0.283079	-0.972438	9.870502	0.075767	-0.001717	0.062385	0.259587	0.081673	-0.698532	-0.932789	0.055740	0.039263	-0.353916
9641	0.359868	-0.905667	9.651304	0.124493	0.013030	0.079223	0.260377	0.079236	-0.696849	-0.932395	0.053356	0.038044	-0.355450
9642	0.346841	-1.203542	9.795839	0.005632	0.014720	0.082322	0.261967	0.077577	-0.697903	-0.931892	0.053305	0.037710	-0.356811
9643	0.496259	-1.204307	9.485152	-0.029326	0.024737	0.065527	0.261840	0.078783	-0.699722	-0.931433	0.053862	0.037393	-0.357956
9644	0.809572	-1.189845	9.310638	0.088062	0.018494	0.053224	0.260924	0.080134	-0.701536	-0.931223	0.052280	0.036429	-0.358837
9645	0.862706	-1.201046	9.522225	0.032232	-0.001700	0.045590	0.263152	0.081472	-0.701033	-0.930950	0.051473	0.036224	-0.359680
9646	0.699268	-1.307245	9.519211	-0.074215	-0.023847	0.017397	0.264455	0.085797	-0.701822	-0.930789	0.052582	0.037253	-0.359832
9647	0.674043	-1.068894	9.579931	-0.109280	-0.014770	0.009809	0.262328	0.092877	-0.702712	-0.930614	0.054283	0.038374	-0.359915
9648	0.413694	-1.068944	9.716732	-0.140835	-0.020317	0.017029	0.263233	0.098427	-0.703757	-0.930369	0.056656	0.039817	-0.360026
9649	0.254414	-1.040869	9.576407	-0.118141	-0.023965	0.015298	0.262152	0.107127	-0.704525	-0.930128	0.058449	0.041162	-0.360211
9650	0.154923	-1.406117	9.769602	-0.030391	-0.019324	0.019439	0.261087	0.111479	-0.705295	-0.929990	0.058776	0.041787	-0.360442
9651	-0.013486	-1.983340	9.930374	0.094593	-0.023886	-0.013126	0.258708	0.117328	-0.707354	-0.930195	0.056627	0.041620	-0.360274
9652	0.050298	-1.698650	10.122205	0.092813	0.014471	-0.023360	0.256870	0.116397	-0.707340	-0.930543	0.054872	0.040776	-0.359745
9653	0.375825	-1.207721	9.964089	-0.050217	0.029015	-0.019502	0.255944	0.118575	-0.707982	-0.930672	0.055810	0.040666	-0.359280
9654	0.530308	-1.245808	9.993804	-0.154236	0.028897	-0.029250	0.254613	0.124556	-0.709269	-0.930785	0.058750	0.041338	-0.358440
9655	0.273942	-1.075607	9.960191	-0.140375	0.034363	-0.029206	0.252343	0.132469	-0.708467	-0.930876	0.061383	0.041786	-0.357709
9656	-0.115491	-1.319789	9.842706	0.020704	0.036321	-0.026549	0.250091	0.136842	-0.708577	-0.931183	0.061122	0.041062	-0.357039
9657	-0.379942	-1.463524	10.179100	0.121734	0.023524	-0.044483	0.249317	0.133853	-0.709353	-0.931686	0.058803	0.039819	-0.356255
9658	-0.669176	-1.473248	10.317897	0.012546	0.021472	-0.065349	0.248390	0.133336	-0.707784	-0.932242	0.058557	0.039475	-0.354876
9659	-0.395991	-1.142238	9.861783	-0.027967	0.050724	-0.076674	0.246293	0.132806	-0.708808	-0.932812	0.059220	0.038773	-0.353344
9660	0.047984	-1.239121	9.415665	0.051493	0.041805	-0.061464	0.245238	0.133633	-0.708799	-0.933392	0.058393	0.037772	-0.352057
9661	0.282315	-1.344967	9.284337	0.118879	-0.019279	-0.048092	0.245394	0.129672	-0.710754	-0.933870	0.055850	0.037305	-0.351249
9662	0.313727	-1.364547	9.169129	0.119023	-0.040324	-0.062822	0.243693	0.126573	-0.710091	-0.934477	0.053184	0.037360	-0.350040
9663	0.367704	-1.556401	9.320578	0.049312	-0.053234	-0.076065	0.240148	0.125385	-0.710583	-0.935037	0.051702	0.038059	-0.348688
9664	0.214160	-1.699780	9.696421	-0.104640	-0.002266	-0.073236	0.237786	0.125536	-0.711735	-0.935499	0.053474	0.038976	-0.347077
9665	0.310420	-1.660957	9.736272	-0.122083	0.008675	-0.080723	0.237500	0.129359	-0.710170	-0.935946	0.055660	0.039725	-0.345439
9666	0.454174	-1.462708	9.932438	-0.066249	0.023406	-0.065703	0.237222	0.131011	-0.708346	-0.936409	0.056898	0.039886	-0.343961
9667	0.599018	-1.500733	9.986069	0.047091	0.016370	-0.012506	0.236172	0.130480	-0.708338	-0.936576	0.056027	0.039267	-0.343722
9668	0.459208	-1.498018	10.157641	0.036345	-0.012836	0.020701	0.236436	0.128586	-0.707170	-0.936525	0.055162	0.039304	-0.343996
9669	0.538034	-0.862638	9.466329	0.176958	-0.030731	0.083255	0.235676	0.122469	-0.708337	-0.936131	0.051595	0.038579	-0.345701
9670	0.513850	-0.843142	9.552795	0.248255	-0.039670	0.135309	0.234520	0.112312	-0.706381	-0.935470	0.046664	0.037535	-0.348294
9671	0.114383	-0.982042	9.974417	0.052180	-0.056372	0.156478	0.230882	0.104444	-0.709218	-0.934397	0.045289	0.038083	-0.351285
9672	0.001736	-0.622092	9.762364	-0.135357	-0.109581	0.155591	0.227856	0.103130	-0.708153	-0.933140	0.047053	0.041011	-0.354054
9673	-0.177080	-0.541106	9.627400	-0.039624	-0.074661	0.195697	0.225097	0.104773	-0.710081	-0.931665	0.047276	0.042464	-0.357718
9674	-0.402598	-0.767095	9.809369	0.042610	-0.008784	0.208932	0.223004	0.102617	-0.710586	-0.930248	0.046482	0.042195	-0.361520
9675	-0.263581	-0.588229	9.969211	0.088023	0.024188	0.212797	0.224594	0.098395	-0.709820	-0.928822	0.045041	0.040818	-0.365508
9676	-0.196063	-0.598316	9.794459	0.051135	0.032411	0.219063	0.222105	0.093817	-0.708501	-0.927319	0.044390	0.039716	-0.369502
9677	0.210212	-0.867472	9.650444	0.040979	0.015054	0.200611	0.221729	0.089471	-0.708760	-0.925897	0.043730	0.038837	-0.373220
9678	0.218323	-1.055313	9.595073	0.165723	-0.059819	0.173682	0.221485	0.083906	-0.708501	-0.924723	0.040231	0.038627	-0.376532
9679	-0.070177	-0.721890	9.467427	0.109787	-0.092889	0.142046	0.218347	0.078916	-0.708348	-0.923683	0.037442	0.039270	-0.379296
9680	-0.041067	-0.768237	9.265403	0.011724	-0.027201	0.131301	0.215212	0.075402	-0.710015	-0.922701	0.037003	0.039656	-0.381682
9681	-0.162353	-1.098686	9.797359	-0.172886	0.003446	0.066645	0.214932	0.076921	-0.707931	-0.922081	0.040122	0.040705	-0.382754
9682	-0.074453	-0.816451	9.960574	-0.158654	0.027140	0.031598	0.214125	0.083033	-0.708962	-0.921757	0.043162	0.041464	-0.383122
9683	0.209913	-0.794484	9.886718	-0.112988	0.045469	0.013354	0.216613	0.085725	-0.708721	-0.921613	0.045448	0.041304	-0.383221
9684	0.454763	-0.567618	9.949799	-0.064253	0.023684	0.037627	0.216199	0.088330	-0.706895	-0.921312	0.046725	0.041396	-0.383781
9685	0.309313	-0.901770	10.116594	-0.104479	-0.009239	0.061478	0.215663	0.091322	-0.707150	-0.920755	0.048445	0.042136	-0.384823
9686	0.027887	-1.050015	9.847828	-0.113182	-0.023917	0.053150	0.216569	0.095116	-0.707155	-0.920239	0.050271	0.043466	-0.385672
9687	-0.101781	-1.161040	9.821055	0.030586	0.009979	0.030754	0.214732	0.096072	-0.708701	-0.920064	0.049636	0.042822	-0.386245
9688	-0.154018	-1.318996	10.096816	-0.030488	0.056473	0.022992	0.215912	0.095258	-0.707280	-0.919928	0.050532	0.042066	-0.386536
9689	-0.053310	-1.213811	9.839972	-0.049619	0.060073	-0.004795	0.216170	0.096614	-0.707282	-0.919985	0.051751	0.041137	-0.386338
9690	0.057895	-1.286459	9.638345	-0.045967	0.052753	-0.021367	0.218531	0.098084	-0.707040	-0.920169	0.052866	0.040614	-0.385805
9691	0.255338	-1.233093	9.650538	-0.059819	0.030800	-0.034319	0.218800	0.097933	-0.708213	-0.920415	0.054031	0.040336	-0.385085
9692	0.405352	-1.348414	9.611912	-0.200506	0.048897	-0.054428	0.220614	0.102957	-0.706534	-0.920672	0.057934	0.041109	-0.383819
9693	0.478623	-1.540098	9.801951	-0.248332	0.039669	-0.066644	0.221114	0.110016	-0.706535	-0.920936	0.062616	0.042179	-0.382332
9694	0.594363	-1.539535	9.899061	-0.183512	0.082690	-0.071916	0.222404	0.117603	-0.707192	-0.921343	0.066448	0.042219	-0.380697
9695	0.482911	-1.424366	9.870830	-0.078385	0.069042	-0.087984	0.226590	0.121648	-0.705663	-0.921984	0.068195	0.041508	-0.378910
9696	0.559617	-1.335579	9.757565	-0.015203	0.048970	-0.109783	0.226312	0.125186	-0.705399	-0.922860	0.068635	0.040941	-0.376752
9697	0.619921	-1.347948	9.623524	0.139455	0.061096	-0.086864	0.228954	0.123515	-0.706462	-0.923772	0.066278	0.038759	-0.375167
9698	0.469149	-1.576241	9.791754	0.178921	0.063866	-0.077437	0.230534	0.120932	-0.704784	-0.924661	0.063272	0.036410	-0.373729
9699	0.098148	-1.632102	9.854723	0.086997	0.058232	-0.074214	0.230813	0.116043	-0.704269	-0.925385	0.061882	0.034672	-0.372331
9700	0.068300	-1.445060	9.689030	0.034959	0.023526	-0.046746	0.232126	0.116572	-0.704279	-0.925820	0.061259	0.034106	-0.371405
9701	0.140576	-1.435372	9.665834	0.055934	0.008950	-0.042000	0.233446	0.114794	-0.703900	-0.926225	0.060110	0.033477	-0.370639
9702	0.227175	-1.396896	9.609570	0.062936	-0.009306	-0.042857	0.233324	0.113024	-0.704420	-0.926640	0.058728	0.033306	-0.369838
9703	0.299448	-1.384654	9.629620	0.043688	0.012610	-0.045755	0.231619	0.112494	-0.705057	-0.927056	0.057834	0.032721	-0.368987
9704	0.428569	-1.160765	9.593156	-0.017732	0.012574	-0.043303	0.232929	0.112625	-0.704027	-0.927393	0.058109	0.032741	-0.368096
9705	0.423266	-1.059776	9.577719	-0.012603	0.030870	-0.039618	0.232928	0.113301	-0.704417	-0.927709	0.058379	0.032247	-0.367297
9706	0.317860	-1.188835	9.891797	-0.009049	0.028125	-0.026677	0.232661	0.113987	-0.704024	-0.927943	0.058618	0.031894	-0.366698
9707	0.212083	-1.246254	10.048441	-0.007923	0.019830	-0.043274	0.231727	0.115910	-0.702975	-0.928284	0.058709	0.031585	-0.365847
9708	0.091427	-1.227659	9.927548	-0.001762	0.009752	-0.052460	0.233299	0.117253	-0.702727	-0.928704	0.058663	0.031551	-0.364792
9709	0.088868	-1.204252	9.738209	-0.003566	0.021633	-0.057101	0.233294	0.118209	-0.702336	-0.929150	0.058676	0.031192	-0.363683
9710	-0.010093	-1.180416	9.730418	0.045290	0.019881	-0.043013	0.233954	0.117522	-0.702342	-0.929558	0.057834	0.030616	-0.362823
9711	-0.005437	-1.146836	9.697325	0.061024	0.012590	-0.042923	0.233307	0.116160	-0.703378	-0.929967	0.056590	0.029933	-0.362027
9712	0.030750	-1.151558	9.702397	0.065402	0.018083	-0.042907	0.234363	0.114523	-0.702867	-0.930390	0.055361	0.029245	-0.361185
9713	0.042490	-1.084081	9.727459	0.076648	0.016297	-0.031776	0.234622	0.113718	-0.701569	-0.930733	0.053858	0.028365	-0.360599
9714	0.028568	-1.186554	10.023560	0.059262	0.008955	-0.026314	0.234632	0.112081	-0.702220	-0.931019	0.052687	0.027872	-0.360070
9715	0.062440	-1.213051	9.994698	-0.000350	-0.012091	-0.013660	0.234640	0.111389	-0.703391	-0.931130	0.052429	0.028057	-0.359807
9716	0.245245	-1.131531	9.805504	0.008453	-0.025781	-0.026510	0.233065	0.110997	-0.703639	-0.931342	0.051954	0.028577	-0.359285
9717	0.341655	-1.131796	9.671968	0.044214	-0.012905	-0.018960	0.231761	0.109909	-0.705190	-0.931536	0.050853	0.028477	-0.358947
9718	0.365460	-1.069337	9.629857	0.011721	-0.009263	-0.013594	0.231891	0.109911	-0.704930	-0.931670	0.050443	0.028653	-0.358645
9719	0.317484	-1.122549	9.575850	-0.021629	-0.007452	-0.004536	0.229781	0.109945	-0.703873	-0.931696	0.050613	0.028927	-0.358531
9720	0.331717	-1.074480	9.552652	-0.012955	0.014501	-0.002682	0.230043	0.110889	-0.704265	-0.931741	0.050840	0.028825	-0.358391
9721	0.288624	-1.134375	9.652233	-0.012086	0.027296	0.002840	0.229918	0.109933	-0.704915	-0.931743	0.051083	0.028390	-0.358384
9722	0.216757	-1.222824	9.861570	-0.072263	0.019868	-0.006683	0.229506	0.112805	-0.703479	-0.931760	0.052451	0.028617	-0.358126
9723	0.230981	-1.174935	9.785557	-0.085402	0.007060	-0.009499	0.229502	0.115240	-0.704519	-0.931761	0.053912	0.029106	-0.357867
9724	0.240451	-1.141494	9.709297	-0.032018	-0.000192	-0.011987	0.230555	0.116036	-0.705307	-0.931845	0.054383	0.029424	-0.357548
9725	0.257572	-1.191889	9.737556	-0.042457	0.023544	-0.017611	0.229235	0.116059	-0.704516	-0.931959	0.055156	0.029317	-0.357143
9726	0.038785	-1.314615	9.858622	-0.235011	0.026964	-0.011212	0.231051	0.122293	-0.704008	-0.931819	0.059605	0.030577	-0.356687
9727	0.126239	-1.461803	9.684534	-0.424073	0.019478	-0.008454	0.230221	0.133441	-0.704256	-0.931373	0.067476	0.033259	-0.356210
9728	0.184432	-1.531438	9.691302	-0.264644	0.015985	-0.015018	0.230578	0.143085	-0.704124	-0.931156	0.072392	0.034938	-0.355650
9729	0.179738	-1.555237	9.770143	-0.007276	0.023573	-0.013727	0.232405	0.146330	-0.703617	-0.931280	0.072525	0.034588	-0.355332
9730	0.179176	-1.434810	9.807835	0.107347	0.027349	-0.015004	0.232278	0.145243	-0.703747	-0.931599	0.070593	0.033409	-0.354998
9731	0.178901	-1.377088	9.801440	0.132614	-0.007319	-0.001905	0.231768	0.140362	-0.703355	-0.931812	0.067898	0.032628	-0.355036
9732	0.193305	-1.362499	9.837788	0.076575	-0.014683	0.001514	0.230725	0.138738	-0.703867	-0.931931	0.066251	0.032428	-0.355055
9733	0.198088	-1.357973	9.751476	0.053722	-0.001894	0.005994	0.230997	0.135751	-0.703350	-0.931979	0.065062	0.032100	-0.355178
9734	0.173771	-1.317389	9.672600	0.099219	-0.009160	0.003465	0.229166	0.133593	-0.703857	-0.932111	0.063033	0.031633	-0.355239
9735	0.118383	-1.326814	9.763172	0.092140	-0.009154	0.014501	0.229706	0.130592	-0.704383	-0.932138	0.061079	0.031159	-0.355552
9736	0.086929	-1.305419	9.705565	0.088725	-0.020153	0.003424	0.228397	0.129515	-0.704893	-0.932245	0.059167	0.030971	-0.355612
9737	0.135218	-1.319693	9.725020	0.081818	-0.007384	-0.005857	0.227888	0.125442	-0.705151	-0.932397	0.057410	0.030561	-0.355535
9738	0.192937	-1.290809	9.694757	0.039810	-0.000117	-0.009772	0.227766	0.122998	-0.705151	-0.932547	0.056544	0.030364	-0.355298
9739	0.265060	-1.247329	9.703241	0.064316	0.020018	-0.013370	0.228295	0.121501	-0.704766	-0.932746	0.055305	0.029583	-0.355036
9740	0.212016	-1.244899	9.741189	0.052023	0.027315	-0.009754	0.228296	0.120826	-0.704376	-0.932927	0.054406	0.028787	-0.354766
9741	0.197541	-1.239869	9.813141	-0.017950	0.005296	-0.010076	0.228035	0.121634	-0.705414	-0.933002	0.054602	0.028867	-0.354533
9742	0.192614	-1.220901	9.734143	-0.072049	0.010669	-0.032508	0.227236	0.123281	-0.704627	-0.933197	0.055887	0.029286	-0.353783
9743	0.178207	-1.232937	9.741041	-0.033820	0.005302	-0.001851	0.227890	0.123416	-0.703982	-0.933195	0.056388	0.029473	-0.353694
9744	0.197253	-1.179783	9.794777	-0.011896	0.016277	-0.008219	0.228545	0.124357	-0.704247	-0.933290	0.056604	0.029334	-0.353420
9745	0.250188	-1.160673	9.723522	0.013453	0.005356	-0.006226	0.226838	0.123158	-0.703843	-0.933372	0.056214	0.029196	-0.353276
9746	0.291340	-1.194128	9.766647	0.050261	0.021842	-0.008831	0.227117	0.122043	-0.706317	-0.933543	0.055309	0.028515	-0.353024
9747	0.288796	-1.165202	9.783833	0.008054	0.016360	0.010342	0.228168	0.121226	-0.705286	-0.933508	0.055103	0.028202	-0.353173
9748	0.211524	-1.144106	9.665780	0.033411	0.014548	0.006779	0.227378	0.120157	-0.704369	-0.933547	0.054469	0.027758	-0.353204
9749	0.226130	-1.170264	9.747169	0.033498	0.010879	0.003095	0.227647	0.119467	-0.705152	-0.933588	0.053743	0.027380	-0.353237
9750	0.216460	-1.162918	9.790391	0.027326	-0.001908	0.010465	0.228184	0.117823	-0.705938	-0.933586	0.053109	0.027283	-0.353345
9751	0.202225	-1.213639	9.741536	0.030797	0.014552	0.012306	0.226732	0.118117	-0.705275	-0.933559	0.052466	0.026852	-0.353544
9752	0.252776	-1.201892	9.629347	0.034317	0.009074	0.006797	0.227655	0.117024	-0.704893	-0.933599	0.051777	0.026504	-0.353568
9753	0.223509	-1.132298	9.594042	0.023703	0.023694	0.010408	0.228060	0.114033	-0.704638	-0.933582	0.051333	0.025963	-0.353717
9754	0.240397	-1.126794	9.786320	-0.063663	0.021735	0.000738	0.227662	0.114854	-0.704504	-0.933569	0.052560	0.026077	-0.353563
9755	0.293372	-1.106929	9.935927	-0.131166	0.016216	0.017016	0.228834	0.118909	-0.705292	-0.933337	0.054954	0.026772	-0.353760
9756	0.216824	-1.237293	9.851766	-0.088096	0.013477	0.002477	0.228554	0.121642	-0.703988	-0.933280	0.056580	0.027211	-0.353620
9757	0.139735	-1.252066	9.798027	0.020419	0.014503	0.003023	0.227762	0.122061	-0.703721	-0.933310	0.056127	0.026886	-0.353637
9758	0.105668	-1.184682	9.822659	0.055491	0.005375	-0.005096	0.228691	0.121901	-0.705159	-0.933464	0.055011	0.026468	-0.353437
9759	0.088973	-1.228469	9.692260	0.055540	0.010844	-0.013407	0.229213	0.120553	-0.703473	-0.933645	0.053872	0.025980	-0.353170
9760	0.177714	-1.132160	9.660831	0.065884	0.007245	-0.002276	0.229084	0.120011	-0.703472	-0.933791	0.052576	0.025451	-0.353019
9761	0.244704	-1.026419	9.586123	0.093744	0.006397	0.005248	0.228448	0.115119	-0.704250	-0.933874	0.050697	0.024761	-0.353123
9762	0.240484	-1.146125	9.762044	0.100024	0.003642	0.003442	0.229909	0.111570	-0.704263	-0.934005	0.048740	0.024053	-0.353100
9763	0.196964	-1.117093	9.834062	0.086793	0.016435	0.012580	0.229117	0.110505	-0.702957	-0.934027	0.047067	0.023224	-0.353325
9764	0.124636	-1.117272	9.823782	0.046660	0.010862	-0.001460	0.230836	0.107905	-0.702842	-0.934146	0.046156	0.022763	-0.353160
9765	0.139082	-1.112382	9.838388	0.055363	0.010887	0.004121	0.230706	0.106015	-0.701801	-0.934192	0.045036	0.022271	-0.353216
9766	0.080596	-0.982759	9.784449	0.092015	0.005446	0.006153	0.229676	0.101939	-0.702965	-0.934291	0.043242	0.021583	-0.353220
9767	0.104671	-0.972864	9.849627	0.079783	-0.001878	0.007025	0.229415	0.100320	-0.702183	-0.934327	0.041580	0.021153	-0.353351
9768	0.196275	-0.972843	9.802471	0.083331	-0.001871	0.001510	0.229563	0.097722	-0.703616	-0.934448	0.039895	0.020667	-0.353255
9769	0.244144	-0.900711	9.760719	0.091996	-0.000013	0.005241	0.229045	0.095690	-0.703613	-0.934500	0.038018	0.020125	-0.353353
9770	0.239102	-0.852451	9.804559	0.054419	-0.000076	-0.002335	0.228778	0.094486	-0.702051	-0.934626	0.036884	0.019813	-0.353160
9771	0.234602	-0.919782	9.817976	-0.004151	0.002589	-0.006325	0.228533	0.092566	-0.704131	-0.934686	0.036820	0.019917	-0.353001
9772	0.157343	-0.895828	9.831994	-0.028772	0.007143	0.002768	0.228528	0.092035	-0.702830	-0.934714	0.037294	0.020055	-0.352870
9773	0.099454	-0.891231	9.802711	-0.033132	-0.007496	0.000921	0.228261	0.093261	-0.702828	-0.934697	0.037711	0.020547	-0.352842
9774	0.156723	-0.765998	9.805003	-0.013019	-0.012956	-0.002664	0.227084	0.093531	-0.704379	-0.934772	0.037747	0.020953	-0.352615
9775	0.195682	-0.847760	9.794618	-0.009640	-0.009249	0.013965	0.226551	0.094358	-0.703724	-0.934680	0.037715	0.021303	-0.352841
9776	0.253571	-0.854976	9.761449	-0.062002	-0.011164	-0.001984	0.226287	0.094904	-0.703852	-0.934714	0.038680	0.022020	-0.352603
9777	0.287219	-0.835905	9.690014	-0.081408	0.001646	0.008051	0.225755	0.097078	-0.704367	-0.934612	0.040062	0.022683	-0.352678
9778	0.196052	-0.929879	9.702249	-0.046251	0.008952	-0.002856	0.224964	0.098034	-0.704750	-0.934672	0.040874	0.022913	-0.352408
9779	0.172100	-0.958423	9.812050	-0.061159	0.016254	0.004440	0.226277	0.098969	-0.704890	-0.934616	0.041983	0.023165	-0.352412
9780	0.172210	-0.982549	9.792508	-0.091715	0.016203	-0.003097	0.226007	0.100604	-0.704757	-0.934644	0.043696	0.023579	-0.352100
9781	0.128810	-0.982735	9.763293	-0.023526	0.012637	0.004636	0.225465	0.104012	-0.704231	-0.934615	0.044079	0.023631	-0.352127
9782	0.259301	-1.047502	9.744399	0.041340	0.016369	-0.000570	0.226528	0.103305	-0.705801	-0.934753	0.043308	0.023101	-0.351892
9783	0.357741	-0.963221	9.708091	0.027228	0.012733	0.005824	0.227706	0.101955	-0.703600	-0.934759	0.042744	0.022804	-0.351964
9784	0.268552	-0.963155	9.779276	-0.021854	-0.001937	0.015746	0.226923	0.101413	-0.704374	-0.934712	0.043032	0.023047	-0.352038
9785	0.138744	-1.040133	9.858603	-0.051593	0.012632	0.017416	0.227182	0.102631	-0.704506	-0.934568	0.043948	0.023300	-0.352290
9786	0.119646	-1.078538	9.896296	-0.002344	-0.001990	-0.000769	0.227314	0.101684	-0.703987	-0.934655	0.043864	0.023421	-0.352063
9787	0.141245	-1.054138	9.983259	0.030965	0.005346	-0.004304	0.227453	0.099915	-0.704119	-0.934732	0.043183	0.023246	-0.351953
9788	0.259375	-1.059196	9.842658	0.032748	0.009013	-0.011678	0.227581	0.101404	-0.704509	-0.934929	0.042515	0.022924	-0.351533
9789	0.278414	-1.016661	9.605778	0.037857	-0.007398	-0.006088	0.226799	0.100049	-0.705024	-0.935017	0.041618	0.022948	-0.351403
9790	0.309759	-1.016531	9.625277	0.008140	0.009923	-0.011801	0.226676	0.098146	-0.705284	-0.935193	0.041417	0.022783	-0.350970
9791	0.290677	-1.054641	9.749393	-0.033785	0.005291	-0.013852	0.226015	0.098161	-0.704498	-0.935281	0.041950	0.023090	-0.350651
9792	0.259267	-1.045507	9.624399	-0.028682	0.014461	-0.005535	0.227064	0.098695	-0.704246	-0.935390	0.042472	0.023092	-0.350297
9793	0.196297	-0.982911	9.672700	-0.009362	0.023584	-0.015609	0.227057	0.099922	-0.703856	-0.935519	0.042680	0.022890	-0.349940
9794	0.162359	-0.939325	9.773818	-0.007594	0.003473	-0.013728	0.226798	0.099917	-0.704634	-0.935705	0.042727	0.022956	-0.349433
9795	0.143141	-0.953784	9.778236	-0.007569	0.018083	-0.017442	0.226527	0.101015	-0.703851	-0.935846	0.042862	0.022843	-0.349048
9796	0.114016	-0.912955	9.773736	-0.011983	0.025386	-0.017479	0.226804	0.099095	-0.705285	-0.936059	0.043143	0.022534	-0.348461
9797	0.157258	-0.876464	9.865872	-0.016248	0.023530	-0.026728	0.227971	0.100734	-0.703082	-0.936258	0.043469	0.022383	-0.347893
9798	0.152468	-0.881105	9.918575	-0.012788	0.016237	-0.019316	0.227314	0.101280	-0.703597	-0.936476	0.043700	0.022252	-0.347285
9799	0.183683	-0.857228	9.847185	-0.009432	0.016279	-0.008224	0.227442	0.101823	-0.703467	-0.936550	0.043849	0.022171	-0.347073
9800	0.258640	-0.900090	9.933702	0.030865	-0.001937	-0.002450	0.227973	0.100460	-0.703342	-0.936667	0.043143	0.022064	-0.346853
9801	0.239359	-0.905270	9.837428	0.078951	-0.000048	-0.000363	0.227193	0.099373	-0.704247	-0.936754	0.041519	0.021673	-0.346841
9802	0.298061	-1.077973	9.957982	0.062510	-0.018352	-0.002255	0.226932	0.097752	-0.703595	-0.936878	0.040105	0.021656	-0.346674
9803	0.293410	-1.124560	9.705228	0.081858	-0.001910	-0.020635	0.226547	0.096659	-0.704633	-0.937101	0.038415	0.021307	-0.346283
9804	0.235174	-1.050499	9.585695	0.072972	0.001747	-0.016998	0.226425	0.093272	-0.703853	-0.937337	0.036938	0.020853	-0.345833
9805	0.153234	-1.055362	9.618470	0.023169	0.007138	-0.026491	0.226434	0.090421	-0.703595	-0.937556	0.036423	0.020749	-0.345299
9806	0.089808	-0.891284	9.793019	-0.044317	0.007058	-0.021308	0.226960	0.091494	-0.704379	-0.937740	0.037180	0.021009	-0.344704
9807	0.190527	-0.778059	9.776342	-0.032213	0.008940	-0.012022	0.226426	0.092595	-0.703594	-0.937818	0.037724	0.021239	-0.344417
9808	0.229258	-0.809079	9.829081	0.023858	-0.000136	-0.011722	0.226818	0.093675	-0.703856	-0.937987	0.037156	0.021157	-0.344023
9809	0.287578	-0.905140	9.847483	0.046717	0.001713	-0.015294	0.224983	0.092063	-0.704103	-0.938143	0.036166	0.020985	-0.343714
9810	0.239001	-0.833391	9.749613	0.037973	0.001681	-0.024571	0.225255	0.090963	-0.705016	-0.938400	0.035340	0.020782	-0.343111
9811	0.231945	-0.866763	9.845100	0.002191	0.003447	-0.030292	0.223406	0.090730	-0.703310	-0.938626	0.035192	0.020896	-0.342499
9812	0.200464	-0.843250	9.703505	0.041489	-0.008375	-0.026384	0.224463	0.090439	-0.703969	-0.938892	0.034230	0.020860	-0.341870
9813	0.151996	-0.790413	9.703794	0.055405	-0.009266	-0.020779	0.223416	0.089227	-0.704091	-0.939083	0.033002	0.020840	-0.341468
9814	0.176236	-0.816733	9.732457	0.034359	-0.012925	-0.013495	0.225270	0.086889	-0.704888	-0.939254	0.032149	0.020929	-0.341072
9815	0.166358	-0.771365	9.636979	-0.043655	0.012590	-0.012085	0.223420	0.086387	-0.702792	-0.939328	0.032938	0.021165	-0.340777
9816	0.257700	-0.708162	9.773149	-0.074269	0.030835	-0.014115	0.223942	0.089625	-0.704486	-0.939449	0.034423	0.021173	-0.340298
9817	0.298365	-0.635502	9.889773	-0.056837	0.023565	-0.004790	0.223670	0.091803	-0.704352	-0.939467	0.035527	0.021289	-0.340126
9818	0.276706	-0.642674	9.915876	-0.007823	0.019962	-0.002692	0.224978	0.092747	-0.703582	-0.939548	0.035695	0.021041	-0.339902
9819	0.238478	-0.717464	9.878463	-0.000818	0.021799	-0.000810	0.224458	0.092471	-0.704618	-0.939578	0.035724	0.020806	-0.339829
9820	0.219628	-0.814091	9.776109	0.011432	0.021820	0.001102	0.225251	0.091647	-0.704625	-0.939640	0.035543	0.020390	-0.339703
9821	0.195629	-0.843522	9.626638	0.009520	0.016374	0.014024	0.226037	0.090700	-0.703331	-0.939574	0.035350	0.020176	-0.339917
9822	0.137576	-0.800075	9.701122	-0.000912	0.020898	0.005653	0.225521	0.090012	-0.704758	-0.939597	0.035397	0.019859	-0.339869
9823	0.123281	-0.833584	9.760532	-0.014919	0.018145	0.010201	0.227086	0.091638	-0.703469	-0.939540	0.035676	0.019776	-0.340001
9824	0.205554	-0.890606	9.923738	-0.025377	0.012666	0.016621	0.227475	0.092724	-0.703082	-0.939473	0.036131	0.019771	-0.340139
9825	0.200691	-0.880909	9.947834	0.009814	0.009002	-0.000731	0.228001	0.091370	-0.702046	-0.939505	0.035884	0.019702	-0.340081
9826	0.198102	-0.847590	9.842653	0.004444	0.013588	0.004771	0.226564	0.089477	-0.702686	-0.939528	0.035779	0.019486	-0.340039
9827	0.222302	-0.872013	9.722509	-0.014716	0.001669	-0.006378	0.226302	0.090289	-0.703333	-0.939578	0.035943	0.019728	-0.339870
9828	0.202726	-0.809363	9.761614	-0.036626	0.005296	-0.006499	0.225895	0.094093	-0.703849	-0.939650	0.036550	0.019956	-0.339593
9829	0.133032	-0.857757	9.721876	-0.050666	0.021728	-0.004750	0.226410	0.094649	-0.702032	-0.939670	0.037529	0.020063	-0.339426
9830	0.061003	-0.915189	9.854829	-0.011234	0.016276	-0.000852	0.227993	0.094487	-0.702825	-0.939724	0.037735	0.019907	-0.339261
9831	0.077879	-0.912527	9.919839	0.032678	0.005327	-0.011687	0.227077	0.093544	-0.703078	-0.939846	0.037040	0.019755	-0.339009
9832	0.145459	-0.929324	9.893827	0.053664	-0.014731	-0.006009	0.227737	0.091643	-0.702174	-0.939971	0.035814	0.019746	-0.338796
9833	0.195381	-0.785300	9.766684	0.018478	-0.001946	-0.002519	0.228529	0.091089	-0.702310	-0.940016	0.035343	0.019820	-0.338716
9834	0.250714	-0.766432	9.623432	-0.021883	0.001693	0.000966	0.228139	0.090546	-0.702698	-0.940043	0.035651	0.020010	-0.338596
9835	0.277438	-0.804449	9.747977	-0.034011	0.014450	-0.006497	0.226818	0.092460	-0.703076	-0.940084	0.036271	0.020139	-0.338408
9836	0.282333	-0.818777	9.776628	-0.033851	0.018067	-0.021268	0.228395	0.092985	-0.703089	-0.940258	0.036907	0.020117	-0.337858
9837	0.229439	-0.847609	9.818940	-0.028651	0.007118	-0.011997	0.227728	0.094089	-0.702173	-0.940336	0.037372	0.020356	-0.337574
9838	0.154908	-0.885798	9.952140	-0.009396	-0.000175	-0.004507	0.229043	0.094210	-0.702183	-0.940405	0.037431	0.020500	-0.337368
9839	0.144979	-0.828301	9.885638	0.030813	-0.016572	-0.002435	0.227474	0.092996	-0.703081	-0.940453	0.036623	0.020773	-0.337305
9840	0.164753	-0.934393	9.807517	0.064233	-0.001943	-0.017048	0.229313	0.092575	-0.702316	-0.940659	0.035280	0.020463	-0.336894
9841	0.190880	-0.857870	9.655199	0.046701	0.007172	-0.025458	0.228264	0.091772	-0.702308	-0.940881	0.034330	0.020198	-0.336388
9842	0.229230	-0.809613	9.673038	0.002838	0.021768	-0.019243	0.228271	0.091218	-0.703349	-0.941064	0.034301	0.019857	-0.335899
9843	0.234141	-0.826257	9.728063	-0.035829	0.010806	0.000882	0.228930	0.091883	-0.704004	-0.941053	0.034940	0.020063	-0.335852
9844	0.215267	-0.912866	9.741075	-0.021664	0.009875	-0.010116	0.228133	0.092176	-0.702827	-0.941152	0.035295	0.020105	-0.335535
9845	0.200576	-0.867343	9.693565	-0.011147	0.007132	-0.015598	0.228915	0.093260	-0.702182	-0.941266	0.035444	0.020228	-0.335190
9846	0.200677	-0.886411	9.746111	-0.051421	0.024453	-0.013983	0.227731	0.093005	-0.701913	-0.941374	0.036456	0.020197	-0.334781
9847	0.176574	-0.883726	9.841946	-0.072275	0.014339	-0.025150	0.228647	0.095701	-0.702960	-0.941509	0.037804	0.020601	-0.334226
9848	0.164049	-0.785183	9.819205	-0.067167	0.005230	-0.015886	0.229040	0.096239	-0.703093	-0.941607	0.038983	0.021039	-0.333786
9849	0.190690	-0.809042	9.862329	-0.044407	-0.000219	-0.012069	0.228506	0.098688	-0.703347	-0.941668	0.039708	0.021518	-0.333499
9850	0.195423	-0.789742	9.874647	-0.009433	0.010791	-0.010064	0.229030	0.098686	-0.702961	-0.941774	0.039839	0.021460	-0.333188
9851	0.180944	-0.790043	9.795289	-0.009534	0.008986	-0.002678	0.229029	0.099766	-0.703611	-0.941804	0.039964	0.021523	-0.333085
9852	0.234362	-0.871890	9.751431	0.023745	0.009037	-0.000658	0.228899	0.100035	-0.704000	-0.941872	0.039462	0.021270	-0.332967
9853	0.196161	-0.951418	9.735555	0.020176	0.018190	0.008542	0.228899	0.098822	-0.703090	-0.941855	0.039094	0.020954	-0.333081
9854	0.210528	-0.929652	9.759999	-0.005140	0.034590	-0.000842	0.230475	0.098135	-0.702063	-0.941910	0.039306	0.020413	-0.332933
