# Supplementary material for: Identification of Haptic Based Guiding Using Hard Reins
Source: PLoS One. 2015 Jul 22;10(7):e0132020. doi: 10.1371/journal.pone.0132020 (PMC4511788; doi:10.1371/journal.pone.0132020)
Supplement: S8 File — (ZIP) [file pone.0132020.s008.zip › Exp2_MotionData1/Subject1/path3/T3/sync3.txt]

// Start Time: 0
// Sample rate: 25.0Hz
// Scenario: 4.9
// Firmware Version: 2.6.1
Counter	Acc_X	Acc_Y	Acc_Z	Gyr_X	Gyr_Y	Gyr_Z	Mag_X	Mag_Y	Mag_Z	Quat_w	Quat_x	Quat_y	Quat_z
9296	2.010444	-2.723282	9.164225	0.004240	0.005099	0.018510	-0.555993	0.467567	-1.087523	-0.325324	-0.052014	0.164696	-0.929696
9297	2.043784	-2.691119	9.181854	-0.000658	0.001155	0.032606	-0.556262	0.468680	-1.086946	-0.324698	-0.051898	0.164808	-0.929901
9298	2.111723	-2.682595	9.263306	0.000632	-0.015280	0.014806	-0.556393	0.467999	-1.087639	-0.324184	-0.052206	0.164918	-0.930044
9299	2.072965	-2.693014	9.202020	0.032589	-0.008400	-0.000953	-0.556658	0.467701	-1.086569	-0.324117	-0.052601	0.164438	-0.930130
9300	2.027713	-2.621020	9.139914	0.031005	0.007716	-0.006151	-0.556654	0.466295	-1.086345	-0.324022	-0.052750	0.163812	-0.930265
9301	2.072376	-2.663897	9.199375	0.007458	0.006502	-0.000938	-0.557053	0.466621	-1.087944	-0.324031	-0.052708	0.163701	-0.930284
9302	2.044237	-2.708098	9.218102	0.009585	-0.004689	-0.015140	-0.558511	0.465809	-1.087684	-0.324083	-0.052979	0.163544	-0.930278
9303	2.014447	-2.679515	9.173646	0.006233	0.007901	-0.022136	-0.557048	0.465131	-1.090145	-0.324492	-0.052974	0.163426	-0.930156
9304	1.975470	-2.665655	9.196415	0.011529	0.011390	-0.017670	-0.558113	0.466287	-1.090633	-0.324645	-0.052966	0.163125	-0.930156
9305	1.995403	-2.682278	9.264548	0.009195	-0.006822	-0.001001	-0.556512	0.463748	-1.091406	-0.324610	-0.053184	0.163069	-0.930166
9306	2.009163	-2.655335	9.187743	0.018917	-0.005138	0.006110	-0.557576	0.463972	-1.087888	-0.324261	-0.053453	0.162764	-0.930326
9307	2.047077	-2.606095	9.227047	0.021659	0.005557	0.006176	-0.558110	0.465128	-1.088921	-0.324119	-0.053500	0.162401	-0.930436
9308	1.983794	-2.602396	9.162495	0.009041	0.000111	0.006117	-0.559303	0.464133	-1.087056	-0.323780	-0.053610	0.162244	-0.930575
9309	2.042171	-2.606186	9.207642	-0.010579	0.008973	0.000794	-0.557976	0.464534	-1.087597	-0.323785	-0.053403	0.162450	-0.930549
9310	2.062122	-2.625237	9.266166	0.005608	0.007334	0.000829	-0.557180	0.464790	-1.087329	-0.323578	-0.053373	0.162305	-0.930648
9311	2.042437	-2.625605	9.169284	0.002023	-0.001547	-0.001000	-0.558769	0.463473	-1.089370	-0.323569	-0.053452	0.162342	-0.930640
9312	2.061347	-2.605845	9.143238	-0.033421	0.016374	-0.018683	-0.558237	0.463178	-1.089251	-0.323801	-0.053064	0.162844	-0.930494
9313	2.037432	-2.606269	9.241195	-0.049603	0.010950	-0.020534	-0.557840	0.463452	-1.089382	-0.324252	-0.052644	0.163738	-0.930204
9314	2.037722	-2.613541	9.286991	-0.007988	0.007962	-0.029264	-0.558771	0.464173	-1.089348	-0.324609	-0.052615	0.163810	-0.930068
9315	1.945026	-2.598241	9.190158	0.002590	0.009601	-0.020357	-0.558901	0.462904	-1.088849	-0.324998	-0.052558	0.163735	-0.929949
9316	1.989003	-2.614434	9.201258	-0.029981	0.012713	-0.013376	-0.558234	0.462540	-1.091963	-0.325101	-0.052246	0.164202	-0.929848
9317	2.048292	-2.669187	9.213119	-0.028812	0.020057	-0.022177	-0.557443	0.464191	-1.091515	-0.325592	-0.051798	0.164639	-0.929624
9318	2.000405	-2.699185	9.207061	-0.022297	0.009680	-0.031936	-0.557574	0.463443	-1.089251	-0.326003	-0.051656	0.164963	-0.929430
9319	1.951476	-2.683086	9.162112	-0.020225	0.022336	-0.039794	-0.557577	0.464593	-1.090559	-0.326819	-0.051279	0.165207	-0.929121
9320	1.979961	-2.762665	9.238204	-0.012344	0.009864	-0.000071	-0.558374	0.464602	-1.090146	-0.326628	-0.051093	0.165376	-0.929168
9321	1.967285	-2.743482	9.182309	-0.002952	-0.014434	0.014836	-0.559165	0.462676	-1.090871	-0.326289	-0.051329	0.165598	-0.929235
9322	2.024544	-2.689034	9.241424	0.003719	-0.004229	0.036124	-0.558906	0.464906	-1.090668	-0.325370	-0.051389	0.165599	-0.929554
9323	2.027832	-2.752100	9.116836	0.022685	-0.012877	0.032597	-0.558775	0.465465	-1.090787	-0.324679	-0.051706	0.165353	-0.929822
9324	2.039367	-2.713046	9.179477	-0.001998	0.008649	0.016738	-0.558771	0.464346	-1.090822	-0.324172	-0.051553	0.165357	-0.930007
9325	2.054991	-2.751590	9.278934	0.002171	0.000366	-0.006292	-0.559040	0.465341	-1.091191	-0.324269	-0.051621	0.165368	-0.929967
9326	1.981602	-2.738372	9.144197	0.034322	-0.014661	0.000804	-0.557711	0.464876	-1.090549	-0.323936	-0.052191	0.164830	-0.930147
9327	2.076987	-2.658963	9.156154	0.010614	0.001689	0.014955	-0.559303	0.464486	-1.090274	-0.323634	-0.052222	0.164699	-0.930273
9328	2.131413	-2.711376	9.177475	0.012524	-0.005272	0.009601	-0.559568	0.464541	-1.092421	-0.323192	-0.052446	0.164515	-0.930447
9329	2.072978	-2.697872	9.175580	-0.000596	0.006419	-0.036325	-0.559567	0.463969	-1.091902	-0.323871	-0.052491	0.164511	-0.930209
9330	2.043161	-2.659574	9.184004	0.006443	0.002790	-0.031017	-0.559298	0.462990	-1.092205	-0.324224	-0.052659	0.164346	-0.930105
9331	1.996840	-2.645850	9.182479	-0.004260	0.013409	-0.032741	-0.559296	0.462144	-1.091963	-0.324864	-0.052539	0.164367	-0.929885
9332	1.999673	-2.665217	9.189934	-0.018777	0.013178	-0.028367	-0.560096	0.462965	-1.090313	-0.325218	-0.052343	0.164605	-0.929731
9333	1.970438	-2.656037	9.198595	-0.008223	0.005956	-0.020418	-0.558896	0.461043	-1.087025	-0.325608	-0.052294	0.164758	-0.929570
9334	1.991944	-2.641082	9.196735	-0.011958	0.007573	-0.015120	-0.559697	0.462466	-1.087239	-0.325691	-0.052203	0.164920	-0.929517
9335	1.995503	-2.689560	9.250164	-0.022979	0.005507	-0.007211	-0.557836	0.461873	-1.087683	-0.325849	-0.052021	0.165361	-0.929393
9336	2.033638	-2.659741	9.236668	0.005841	0.005773	-0.008013	-0.558629	0.460788	-1.088382	-0.325781	-0.052056	0.165212	-0.929442
9337	2.004102	-2.640860	9.211549	0.027645	-0.006252	-0.017740	-0.559823	0.460380	-1.087708	-0.326044	-0.052458	0.164774	-0.929405
9338	2.024143	-2.684197	9.145094	0.021613	-0.006894	0.006106	-0.559029	0.461338	-1.087552	-0.325624	-0.052790	0.164427	-0.929595
9339	2.007103	-2.679651	9.149351	-0.017636	0.007262	-0.004532	-0.560224	0.461396	-1.088882	-0.325734	-0.052602	0.164757	-0.929508
9340	2.029274	-2.681665	9.251141	-0.005447	0.012309	0.011445	-0.558762	0.460778	-1.087842	-0.325326	-0.052379	0.164794	-0.929657
9341	1.995354	-2.691997	9.187596	0.016125	-0.005251	0.009642	-0.561153	0.461170	-1.090358	-0.325096	-0.052597	0.164592	-0.929761
9342	2.054866	-2.635085	9.208249	0.008463	-0.002191	0.027303	-0.560088	0.460602	-1.091061	-0.324322	-0.052683	0.164482	-0.930046
9343	2.096990	-2.682869	9.200274	0.008559	-0.002100	0.023760	-0.560221	0.460757	-1.091593	-0.323848	-0.052751	0.164415	-0.930219
9344	2.034168	-2.696149	9.174376	0.002002	-0.006882	-0.001030	-0.560355	0.461012	-1.090373	-0.323586	-0.052977	0.164424	-0.930296
9345	2.026427	-2.669586	9.193194	0.000121	0.001883	0.003441	-0.561146	0.459087	-1.091098	-0.323512	-0.052983	0.164468	-0.930314
9346	2.028947	-2.674395	9.193308	0.011734	-0.001641	0.006106	-0.559291	0.460426	-1.090269	-0.323131	-0.053149	0.164270	-0.930471
9347	2.048678	-2.693457	9.182022	-0.015886	0.007237	-0.002767	-0.558498	0.461642	-1.089163	-0.323207	-0.052974	0.164571	-0.930402
9348	2.045839	-2.669233	9.203415	-0.006985	0.001913	-0.000122	-0.558895	0.461424	-1.091453	-0.322975	-0.052974	0.164693	-0.930461
9349	2.024130	-2.679339	9.171535	-0.006862	0.012645	-0.002699	-0.559690	0.460757	-1.092137	-0.323057	-0.052757	0.164790	-0.930427
9350	2.019311	-2.669710	9.241117	-0.006884	-0.001534	-0.004559	-0.559151	0.458236	-1.092628	-0.322907	-0.052834	0.164928	-0.930451
9351	2.026779	-2.684142	9.212571	0.009955	-0.006115	-0.029291	-0.559425	0.460709	-1.090258	-0.323405	-0.053163	0.164804	-0.930281
9352	2.032241	-2.596658	9.192822	0.020256	0.009449	-0.007945	-0.560354	0.460462	-1.090794	-0.323278	-0.053231	0.164360	-0.930400
9353	2.022459	-2.596839	9.163640	-0.004932	0.016327	-0.007093	-0.559554	0.459261	-1.088016	-0.323454	-0.052974	0.164386	-0.930349
9354	2.038368	-2.664517	9.169453	-0.030889	0.020664	-0.011568	-0.560086	0.459568	-1.088673	-0.323505	-0.052511	0.164818	-0.930281
9355	2.055068	-2.632645	9.287668	-0.004948	0.009242	-0.008031	-0.558762	0.460803	-1.088918	-0.323675	-0.052391	0.164887	-0.930216
9356	1.995718	-2.704123	9.226211	0.023212	-0.003522	0.014095	-0.559555	0.459842	-1.088939	-0.323093	-0.052647	0.164495	-0.930473
9357	1.946916	-2.692875	9.190930	0.018897	-0.016620	0.038763	-0.559022	0.459161	-1.090313	-0.322282	-0.053005	0.164337	-0.930762
9358	2.030763	-2.650092	9.154668	0.003494	-0.013297	0.043137	-0.560355	0.460653	-1.086886	-0.321145	-0.053220	0.164405	-0.931131
9359	2.044749	-2.742078	9.165420	-0.022407	-0.012450	0.035989	-0.559426	0.460647	-1.087570	-0.320442	-0.053244	0.164988	-0.931268
9360	2.091711	-2.663547	9.185524	-0.025369	0.004945	0.014859	-0.559964	0.462895	-1.087357	-0.319943	-0.053024	0.165448	-0.931371
9361	2.121089	-2.677578	9.191345	-0.037314	0.014306	-0.008111	-0.560225	0.461824	-1.089272	-0.320166	-0.052607	0.166091	-0.931203
9362	2.121080	-2.682437	9.157683	-0.025479	0.013588	-0.046977	-0.559958	0.461101	-1.088491	-0.320858	-0.052428	0.166433	-0.930914
9363	2.102352	-2.702187	9.241503	-0.023061	0.015956	-0.069937	-0.559697	0.462950	-1.090049	-0.322223	-0.052284	0.166735	-0.930397
9364	2.127318	-2.735715	9.261778	0.046691	0.024879	-0.119174	-0.560090	0.461305	-1.091174	-0.324177	-0.052608	0.165582	-0.929905
9365	1.911048	-2.732375	9.093847	0.037606	0.033542	-0.113791	-0.558750	0.457364	-1.091584	-0.326350	-0.052671	0.164595	-0.929317
9366	1.922920	-2.695732	9.247984	-0.024810	0.021285	-0.070753	-0.560470	0.454848	-1.090030	-0.327489	-0.052430	0.164845	-0.928886
9367	1.966570	-2.704655	9.201250	-0.004428	-0.003573	-0.029305	-0.560205	0.455146	-1.091100	-0.328011	-0.052624	0.164969	-0.928668
9368	1.987602	-2.675151	9.141498	0.000907	-0.008848	0.006037	-0.559011	0.455347	-1.088820	-0.327597	-0.052858	0.165020	-0.928792
9369	2.048613	-2.683744	9.222866	-0.000196	0.005132	0.015833	-0.560075	0.455946	-1.089461	-0.327305	-0.052768	0.165056	-0.928894
9370	2.049024	-2.691010	9.307178	0.023654	-0.003096	-0.002713	-0.560201	0.453400	-1.088196	-0.327035	-0.053075	0.164636	-0.929046
9371	2.048229	-2.674048	9.162606	0.036498	-0.008086	-0.012426	-0.561131	0.454036	-1.090587	-0.327186	-0.053563	0.164046	-0.929069
9372	2.009168	-2.660193	9.158895	0.014199	-0.001841	0.014958	-0.561392	0.452357	-1.090368	-0.326600	-0.053728	0.163812	-0.929307
9373	2.081564	-2.644315	9.163404	-0.008925	0.007079	0.006085	-0.561927	0.453826	-1.092871	-0.326505	-0.053577	0.163988	-0.929318
9374	2.052449	-2.639986	9.179327	-0.017081	-0.005437	0.005986	-0.561128	0.452947	-1.091967	-0.326125	-0.053631	0.164350	-0.929384
9375	2.106239	-2.643852	9.306171	0.012827	-0.013828	-0.003714	-0.562187	0.451846	-1.091721	-0.326121	-0.054044	0.164246	-0.929380
9376	2.055558	-2.673913	9.182086	0.047430	-0.004328	-0.016790	-0.561655	0.451521	-1.090257	-0.326070	-0.054578	0.163375	-0.929520
9377	2.017074	-2.577523	9.115189	0.006334	-0.000857	-0.027500	-0.560586	0.449392	-1.090069	-0.326557	-0.054785	0.163280	-0.929354
9378	2.066696	-2.620305	9.210907	0.006345	0.013329	-0.025652	-0.560453	0.449298	-1.092226	-0.326799	-0.054746	0.163049	-0.929312
9379	1.989996	-2.670250	9.163198	-0.037539	0.006061	-0.034657	-0.562041	0.447649	-1.091991	-0.327489	-0.054560	0.163717	-0.928962
9380	1.969204	-2.583230	9.267812	-0.037088	0.013630	-0.016927	-0.561248	0.449048	-1.092763	-0.327617	-0.054203	0.164301	-0.928835
9381	2.048005	-2.644912	9.275509	0.000784	-0.012484	0.009532	-0.562846	0.450319	-1.091627	-0.327384	-0.054464	0.164421	-0.928881
9382	2.041304	-2.567367	9.178437	0.009139	-0.008642	0.000742	-0.562049	0.450143	-1.090835	-0.327022	-0.054773	0.164309	-0.929010
9383	2.090257	-2.590752	9.184930	-0.000317	0.005025	0.020240	-0.562715	0.450513	-1.087990	-0.326649	-0.054667	0.164342	-0.929141
9384	2.037826	-2.630538	9.212505	0.002533	0.007786	-0.018621	-0.561652	0.450206	-1.087878	-0.326701	-0.054693	0.164223	-0.929143
9385	2.009748	-2.674737	9.250489	0.009771	-0.004513	-0.022206	-0.563508	0.449114	-1.087219	-0.327074	-0.054967	0.164083	-0.929020
9386	1.974924	-2.641393	9.176959	0.010692	-0.007097	0.010500	-0.563241	0.448926	-1.091533	-0.326532	-0.055226	0.163943	-0.929220
9387	2.016324	-2.655209	9.154263	-0.000239	-0.000228	0.016690	-0.563243	0.449443	-1.089633	-0.326207	-0.055223	0.164003	-0.929323
9388	2.081942	-2.661298	9.175579	-0.017278	-0.007390	0.013040	-0.563109	0.449151	-1.089240	-0.325654	-0.055295	0.164387	-0.929445
9389	2.082336	-2.673423	9.223823	-0.015757	0.005595	-0.008091	-0.563377	0.449686	-1.087874	-0.325826	-0.055165	0.164673	-0.929342
9390	2.034482	-2.717994	9.136039	-0.002438	0.005525	-0.000963	-0.563109	0.449145	-1.088971	-0.325563	-0.055139	0.164681	-0.929434
9391	2.024114	-2.672053	9.212398	-0.033832	0.008908	-0.004577	-0.563113	0.450556	-1.089464	-0.325700	-0.054815	0.165287	-0.929298
9392	2.087788	-2.697594	9.262685	-0.020969	0.005727	-0.015180	-0.563114	0.450531	-1.088389	-0.325722	-0.054712	0.165624	-0.929237
9393	2.048438	-2.683753	9.167500	-0.001125	-0.006470	-0.018722	-0.563245	0.449786	-1.086258	-0.326034	-0.054934	0.165707	-0.929099
9394	2.048035	-2.664342	9.162527	-0.012290	0.006378	-0.002762	-0.562986	0.451705	-1.084720	-0.325805	-0.054837	0.165891	-0.929152
9395	2.115037	-2.728657	9.254128	-0.025167	-0.001943	0.005971	-0.562185	0.450598	-1.086110	-0.325700	-0.054736	0.166419	-0.929101
9396	2.051399	-2.707972	9.184622	0.009824	-0.004469	-0.023980	-0.564037	0.448314	-1.088449	-0.325836	-0.055050	0.166241	-0.929066
9397	2.037831	-2.635396	9.183659	-0.006203	0.013264	-0.027453	-0.564304	0.448722	-1.087626	-0.326381	-0.054900	0.166280	-0.928877
9398	2.056058	-2.698581	9.180050	-0.014047	0.000249	-0.004495	-0.563909	0.450332	-1.087107	-0.326158	-0.054913	0.166534	-0.928909
9399	2.044027	-2.703655	9.174906	-0.022351	0.007902	-0.029223	-0.562847	0.450290	-1.086313	-0.326737	-0.054762	0.166906	-0.928648
9400	2.025016	-2.708846	9.261014	-0.012323	-0.005114	-0.002750	-0.563912	0.451184	-1.087618	-0.326472	-0.054878	0.167165	-0.928688
9401	2.030215	-2.737888	9.189182	0.008872	-0.001777	0.013253	-0.563380	0.451166	-1.087355	-0.326194	-0.054965	0.167066	-0.928798
9402	2.077347	-2.673922	9.170890	0.021145	-0.000198	0.025666	-0.564177	0.451044	-1.087350	-0.325365	-0.055116	0.166702	-0.929145
9403	2.104585	-2.702152	9.181396	0.001650	-0.001007	0.013136	-0.564183	0.452298	-1.084956	-0.325100	-0.055143	0.166732	-0.929231
9404	2.073699	-2.741557	9.127791	-0.005255	0.000082	0.002522	-0.563646	0.450324	-1.084891	-0.324743	-0.055192	0.166831	-0.929335
9405	2.083015	-2.707394	9.224100	-0.010664	0.000041	0.002499	-0.564708	0.450342	-1.084609	-0.324692	-0.055155	0.167074	-0.929311
9406	2.103202	-2.745865	9.234637	0.034877	-0.015010	-0.020443	-0.564175	0.450117	-1.087582	-0.324664	-0.055822	0.166500	-0.929384
9407	2.023246	-2.645379	9.106262	0.027116	-0.004983	0.002599	-0.563772	0.448411	-1.086834	-0.324552	-0.056123	0.166072	-0.929482
9408	2.086472	-2.651510	9.137132	-0.002150	0.001429	0.021100	-0.562315	0.449780	-1.086942	-0.323856	-0.056105	0.166126	-0.929716
9409	2.083401	-2.732068	9.185956	0.003851	0.009159	0.000918	-0.565104	0.450110	-1.088446	-0.323849	-0.055997	0.166039	-0.929741
9410	2.058684	-2.703385	9.213865	-0.015509	-0.009133	0.014889	-0.564044	0.450883	-1.086549	-0.323237	-0.056111	0.166402	-0.929882
9411	2.114538	-2.712083	9.196388	0.005080	-0.001977	0.020292	-0.564314	0.452282	-1.086232	-0.322831	-0.056154	0.166387	-0.930023
9412	2.062362	-2.654777	9.151029	-0.016300	0.009550	0.014121	-0.564310	0.450889	-1.086546	-0.322305	-0.055916	0.166644	-0.930173
9413	2.111703	-2.697574	9.157680	-0.012692	0.006049	0.013216	-0.563649	0.452331	-1.089064	-0.322077	-0.055720	0.166899	-0.930219
9414	2.126958	-2.726422	9.201692	-0.012785	0.007683	-0.016836	-0.563381	0.451492	-1.089363	-0.322129	-0.055641	0.167069	-0.930175
9415	2.039518	-2.718300	9.189320	0.007679	0.012941	-0.006994	-0.563386	0.453171	-1.089310	-0.322277	-0.055516	0.166878	-0.930165
9416	2.039362	-2.708592	9.201277	0.001702	0.005277	0.013272	-0.562323	0.452802	-1.086508	-0.321715	-0.055480	0.166826	-0.930371
9417	2.102340	-2.717165	9.138285	0.016203	0.006377	0.009776	-0.563116	0.451704	-1.086668	-0.321520	-0.055475	0.166539	-0.930490
9418	2.036726	-2.701360	9.179478	-0.008607	-0.001441	-0.006253	-0.563383	0.452356	-1.090412	-0.321333	-0.055558	0.166701	-0.930521
9419	2.102810	-2.729286	9.210601	-0.008101	-0.003618	-0.025729	-0.562452	0.452018	-1.088819	-0.321792	-0.055701	0.166892	-0.930320
9420	2.000231	-2.699598	9.144647	0.006410	-0.000750	-0.029178	-0.563110	0.449962	-1.090088	-0.322025	-0.055944	0.166745	-0.930251
9421	2.034063	-2.691700	9.164882	-0.004770	0.009433	-0.013243	-0.564447	0.452750	-1.088234	-0.322291	-0.055820	0.166802	-0.930156
9422	2.049030	-2.708417	9.194351	-0.011877	-0.001161	-0.018641	-0.563917	0.452854	-1.087160	-0.322314	-0.055924	0.167008	-0.930105
9423	2.078174	-2.717602	9.156802	-0.008317	0.010339	-0.015025	-0.562192	0.453487	-1.085949	-0.322620	-0.055765	0.167123	-0.929987
9424	2.068635	-2.717770	9.204651	-0.009050	0.016687	-0.020290	-0.562186	0.451400	-1.086554	-0.322762	-0.055555	0.167162	-0.929944
9425	2.000398	-2.699589	9.197606	-0.008277	-0.001134	-0.018619	-0.561919	0.450944	-1.085226	-0.323096	-0.055619	0.167344	-0.929791
9426	2.028846	-2.672375	9.169390	0.004687	0.005563	0.002676	-0.562453	0.452155	-1.088680	-0.322743	-0.055630	0.167224	-0.929934
9427	2.036555	-2.691653	9.186621	0.003550	0.005335	0.011510	-0.562586	0.452127	-1.087334	-0.322526	-0.055548	0.167176	-0.930023
9428	2.046454	-2.701182	9.191811	0.010969	-0.008563	0.000833	-0.562719	0.452289	-1.088134	-0.322143	-0.055870	0.167027	-0.930164
9429	1.980772	-2.685380	9.211339	0.004069	0.005818	-0.007924	-0.561919	0.451120	-1.086835	-0.322288	-0.055844	0.166941	-0.930131
9430	1.980677	-2.675668	9.242554	0.000229	-0.005056	-0.000934	-0.562717	0.451461	-1.088699	-0.321958	-0.056038	0.166967	-0.930229
9431	1.999134	-2.646216	9.134583	0.005028	-0.003808	0.022073	-0.562447	0.450044	-1.088209	-0.321512	-0.056092	0.166954	-0.930382
9432	2.096874	-2.680850	9.171541	-0.030673	-0.005593	0.010435	-0.560855	0.450844	-1.088068	-0.321019	-0.056057	0.167572	-0.930443
9433	2.053183	-2.669501	9.220662	-0.016908	0.007163	0.002611	-0.560728	0.452337	-1.086137	-0.320997	-0.055832	0.167873	-0.930410
9434	2.038900	-2.684325	9.208301	-0.004805	0.002323	-0.013291	-0.562593	0.454332	-1.085783	-0.320877	-0.055908	0.167928	-0.930437
9435	2.029470	-2.699062	9.198494	-0.001558	0.007333	0.000899	-0.562587	0.452097	-1.085989	-0.320871	-0.055782	0.167937	-0.930445
9436	2.025639	-2.759823	9.136252	-0.002569	0.001900	0.004403	-0.562056	0.452684	-1.087726	-0.320459	-0.055813	0.167975	-0.930578
9437	2.034443	-2.703825	9.208311	-0.010330	0.005701	-0.007980	-0.562322	0.452687	-1.087588	-0.320622	-0.055690	0.168148	-0.930498
9438	2.035036	-2.742659	9.150853	-0.005183	0.021437	0.004516	-0.561790	0.452218	-1.085994	-0.320259	-0.055343	0.168109	-0.930651
9439	2.035515	-2.762067	9.179899	-0.010396	0.000321	-0.006244	-0.561923	0.452209	-1.085455	-0.320371	-0.055311	0.168321	-0.930576
9440	2.035448	-2.757212	9.189488	-0.012205	-0.001472	-0.006262	-0.562189	0.452224	-1.085855	-0.320151	-0.055380	0.168549	-0.930606
9441	2.073390	-2.717687	9.175912	-0.006917	0.005556	-0.000905	-0.562190	0.452799	-1.086509	-0.320177	-0.055255	0.168668	-0.930583
9442	2.039136	-2.703746	9.160314	-0.005243	-0.001632	0.002598	-0.561921	0.451662	-1.086010	-0.319785	-0.055342	0.168777	-0.930693
9443	2.035268	-2.752363	9.162969	-0.015992	-0.001679	0.000798	-0.562989	0.453191	-1.084469	-0.319765	-0.055287	0.169113	-0.930642
9444	2.037635	-2.737748	9.237549	-0.004734	-0.002923	-0.016859	-0.561396	0.453420	-1.083807	-0.319711	-0.055471	0.169198	-0.930634
9445	2.010459	-2.723685	9.161991	0.008961	0.001844	0.010628	-0.561396	0.453432	-1.084345	-0.319492	-0.055475	0.169055	-0.930735
9446	2.044181	-2.718221	9.131694	0.018744	0.012442	0.016908	-0.562724	0.453450	-1.083791	-0.318822	-0.055410	0.168642	-0.931044
9447	2.111785	-2.702428	9.152905	-0.013990	0.012698	-0.004427	-0.563119	0.452218	-1.084633	-0.318946	-0.055119	0.168839	-0.930982
9448	2.076194	-2.732197	9.204992	0.016550	0.000507	-0.004401	-0.562323	0.452976	-1.087982	-0.318657	-0.055331	0.168521	-0.931127
9449	1.991068	-2.721608	9.173416	0.014407	-0.003380	0.007964	-0.562853	0.452714	-1.088254	-0.318465	-0.055477	0.168304	-0.931223
9450	2.043782	-2.689094	9.189230	0.001844	0.005409	0.007967	-0.563252	0.452869	-1.088513	-0.317955	-0.055466	0.168240	-0.931409
9451	2.121552	-2.702248	9.177274	0.016147	-0.005178	0.009696	-0.563518	0.452687	-1.086363	-0.317723	-0.055655	0.168003	-0.931520
9452	2.056288	-2.713144	9.160911	0.009424	-0.004802	-0.007989	-0.562450	0.450697	-1.086170	-0.317469	-0.055935	0.167845	-0.931618
9453	2.043945	-2.698801	9.179680	-0.000413	0.009340	-0.007928	-0.562454	0.451932	-1.085054	-0.317633	-0.055807	0.167803	-0.931578
9454	2.044673	-2.723054	9.256910	0.009419	0.005824	-0.006152	-0.562585	0.451363	-1.084532	-0.317347	-0.055889	0.167578	-0.931711
9455	2.034663	-2.723246	9.155510	0.029240	-0.001082	-0.007898	-0.563379	0.450554	-1.085087	-0.317442	-0.056143	0.167049	-0.931758
9456	2.043502	-2.684250	9.131416	0.007626	0.005806	-0.006156	-0.564570	0.449206	-1.086193	-0.317171	-0.056211	0.166858	-0.931881
9457	2.082572	-2.673814	9.291400	-0.005897	0.013657	-0.004393	-0.563512	0.450721	-1.086157	-0.317290	-0.055956	0.166893	-0.931849
9458	2.099323	-2.785171	9.287940	0.007926	0.000788	-0.018576	-0.564039	0.449523	-1.088342	-0.317204	-0.056166	0.166712	-0.931898
9459	2.067812	-2.664374	9.281247	0.026516	-0.004596	0.025654	-0.565403	0.461319	-1.088487	-0.316665	-0.056358	0.166292	-0.932145
9460	2.119493	-2.619768	9.046609	0.004312	0.005213	0.016798	-0.565134	0.460181	-1.087989	-0.315809	-0.056368	0.166183	-0.932454
9461	2.093539	-2.642077	9.127820	-0.041944	-0.000814	0.028996	-0.565937	0.462116	-1.086033	-0.315298	-0.056051	0.167019	-0.932497
9462	2.111405	-2.663583	9.277765	-0.006430	-0.006261	0.045864	-0.566209	0.464093	-1.086505	-0.313944	-0.056097	0.167219	-0.932915
9463	2.102932	-2.717134	9.326050	0.028715	-0.006754	0.077801	-0.562991	0.453714	-1.082837	-0.312423	-0.056176	0.166827	-0.933491
9464	2.084800	-2.688355	9.137528	0.029082	-0.017053	0.062714	-0.564319	0.453440	-1.081754	-0.310713	-0.056584	0.166452	-0.934104
9465	2.073243	-2.703120	9.221531	0.014346	0.005429	0.011536	-0.564852	0.454322	-1.083066	-0.310486	-0.056568	0.166177	-0.934229
9466	2.072380	-2.674016	9.132225	0.017034	0.002725	-0.022067	-0.562978	0.449535	-1.083779	-0.310398	-0.056820	0.165805	-0.934309
9467	2.067729	-2.683810	9.132156	-0.012411	0.006252	-0.030976	-0.563247	0.450685	-1.084815	-0.310998	-0.056767	0.165978	-0.934082
9468	2.034097	-2.681982	9.237020	-0.022250	0.010659	-0.032742	-0.563381	0.451108	-1.084800	-0.311155	-0.056666	0.166277	-0.933982
9469	1.995844	-2.714237	9.197577	0.014956	-0.011717	-0.014192	-0.563383	0.451972	-1.085849	-0.311350	-0.057061	0.166069	-0.933930
9470	2.026032	-2.650578	9.183580	-0.004789	0.005878	-0.013266	-0.562985	0.451960	-1.085720	-0.311100	-0.057095	0.166093	-0.934007
9471	2.024201	-2.674881	9.217406	0.003894	0.009201	-0.000840	-0.563775	0.449599	-1.085786	-0.311129	-0.056984	0.165974	-0.934026
9472	1.976459	-2.724305	9.134476	-0.004355	0.006269	-0.029161	-0.564439	0.449583	-1.084433	-0.311182	-0.057065	0.165970	-0.934004
9473	2.005306	-2.694640	9.248266	-0.004271	0.006363	-0.032706	-0.564044	0.450392	-1.083470	-0.311805	-0.057058	0.165984	-0.933794
9474	2.004850	-2.675232	9.226443	-0.005169	0.005524	0.000880	-0.563778	0.450685	-1.084271	-0.311280	-0.057051	0.166033	-0.933961
9475	1.990316	-2.690070	9.134643	0.000721	0.006954	0.016827	-0.564042	0.449973	-1.083483	-0.310973	-0.056896	0.166006	-0.934077
9476	2.120289	-2.624584	9.268115	0.000759	-0.001835	0.013200	-0.563772	0.448589	-1.084473	-0.310211	-0.057018	0.166005	-0.934323
9477	2.067875	-2.678945	9.209149	0.005408	-0.000839	-0.025663	-0.564038	0.448738	-1.084599	-0.310668	-0.057183	0.165888	-0.934182
9478	1.997147	-2.660812	9.180365	0.017078	-0.007859	-0.025656	-0.564440	0.449544	-1.082685	-0.310515	-0.057662	0.165571	-0.934260
9479	2.015362	-2.713878	9.241499	0.014654	0.005712	0.000058	-0.564436	0.448427	-1.082855	-0.310502	-0.057673	0.165269	-0.934317
9480	1.941102	-2.758920	9.229933	0.039880	-0.004684	-0.002563	-0.564437	0.448707	-1.082846	-0.309907	-0.058156	0.164532	-0.934615
9481	1.963726	-2.809491	9.168426	0.046155	-0.012576	0.031000	-0.563899	0.446481	-1.084000	-0.309216	-0.058593	0.163796	-0.934946
9482	1.963934	-2.831342	9.096387	0.021745	-0.007580	0.036263	-0.563905	0.448586	-1.084202	-0.307985	-0.058875	0.163465	-0.935392
9483	1.977512	-2.772831	9.161351	-0.014639	-0.008231	0.050283	-0.564835	0.448278	-1.082048	-0.307016	-0.058785	0.163872	-0.935645
9484	1.963193	-2.782799	9.168208	0.002153	-0.003064	0.062749	-0.564439	0.449270	-1.082963	-0.305405	-0.058760	0.163915	-0.936166
9485	1.957872	-2.753764	9.201524	0.004280	-0.013363	0.048543	-0.563377	0.449519	-1.082698	-0.304427	-0.058881	0.164002	-0.936462
9486	1.928169	-2.734892	9.123446	-0.013998	-0.013782	0.059100	-0.565104	0.449546	-1.082139	-0.302918	-0.058962	0.164412	-0.936874
9487	1.973454	-2.695230	9.134164	-0.061427	0.002948	0.085569	-0.564583	0.452911	-1.082845	-0.301375	-0.058251	0.165677	-0.937193
9488	2.024543	-2.694296	9.203121	-0.068466	0.018984	0.082100	-0.562603	0.457380	-1.084339	-0.299639	-0.057307	0.166938	-0.937584
9489	2.010140	-2.704269	9.183498	-0.048745	0.011992	0.083890	-0.563536	0.458688	-1.085498	-0.298140	-0.056509	0.167904	-0.937938
9490	2.057635	-2.664575	9.126887	-0.052233	0.015608	0.080355	-0.562483	0.461891	-1.085811	-0.296398	-0.055733	0.168878	-0.938362
9491	2.077896	-2.688468	9.252854	-0.068929	0.011479	0.097951	-0.560110	0.467979	-1.084971	-0.294655	-0.054784	0.170234	-0.938721
9492	2.030407	-2.733020	9.280618	-0.060760	-0.014119	0.057157	-0.560115	0.469658	-1.084918	-0.293208	-0.054605	0.171515	-0.938952
9493	2.037717	-2.742602	9.232774	-0.030246	-0.017486	0.059883	-0.561582	0.471309	-1.082156	-0.292038	-0.054562	0.172265	-0.939181
9494	2.113123	-2.760655	9.208747	0.014792	-0.013526	0.059150	-0.560922	0.472553	-1.082124	-0.290378	-0.054825	0.172119	-0.939707
9495	2.076933	-2.778311	9.147594	0.006039	-0.012496	0.050299	-0.561323	0.473383	-1.081286	-0.289367	-0.054943	0.172143	-0.940008
9496	2.146516	-2.760067	9.043683	-0.016694	0.008287	0.029129	-0.561325	0.474302	-1.084755	-0.288359	-0.054720	0.172429	-0.940278
9497	2.090416	-2.843604	9.167756	-0.045410	0.007185	-0.008087	-0.561855	0.474041	-1.085026	-0.288571	-0.054384	0.173243	-0.940083
9498	2.008558	-2.866933	9.189490	-0.039608	0.013744	-0.055748	-0.561062	0.475781	-1.088479	-0.289200	-0.054221	0.173835	-0.939790
9499	2.009397	-2.908183	9.194642	-0.032510	0.001313	-0.054036	-0.560664	0.476052	-1.088475	-0.290241	-0.054231	0.174389	-0.939366
9500	1.941847	-2.931261	9.144603	0.013550	-0.016699	-0.029236	-0.561327	0.475203	-1.087418	-0.290157	-0.054866	0.174185	-0.939393
9501	1.892148	-2.881195	9.070490	-0.002083	-0.002983	-0.014157	-0.563323	0.476002	-1.083601	-0.290399	-0.054989	0.174236	-0.939301
9502	1.854830	-2.940120	9.158849	-0.028926	-0.016289	0.011321	-0.562254	0.473861	-1.082875	-0.289651	-0.055219	0.174873	-0.939400
9503	1.873914	-2.932497	9.111237	-0.012913	-0.005706	0.020276	-0.561860	0.475735	-1.085645	-0.289248	-0.055201	0.175181	-0.939468
9504	1.872558	-2.871842	9.065004	-0.049872	-0.010447	0.055492	-0.563727	0.478140	-1.084874	-0.287759	-0.055038	0.176230	-0.939739
9505	1.967018	-2.976924	9.152941	-0.071820	-0.014485	0.067756	-0.563202	0.480221	-1.084544	-0.286496	-0.054674	0.177746	-0.939860
9506	2.055007	-3.019024	9.124667	-0.068882	-0.019549	0.057991	-0.563344	0.482983	-1.082705	-0.284989	-0.054557	0.179209	-0.940047
9507	2.065127	-3.047974	9.077056	-0.059145	-0.002023	-0.000216	-0.564012	0.484400	-1.082786	-0.285032	-0.054279	0.180346	-0.939833
9508	2.054168	-3.111289	9.043499	-0.061595	0.006093	-0.041717	-0.563885	0.485984	-1.078700	-0.285456	-0.054087	0.181415	-0.939509
9509	2.032531	-3.111676	9.095792	-0.048574	-0.004028	-0.059419	-0.563618	0.485589	-1.080061	-0.286591	-0.054122	0.182308	-0.938989
9510	1.986406	-3.216883	9.172194	-0.024545	-0.020953	-0.085962	-0.564014	0.484582	-1.078474	-0.287742	-0.054805	0.182788	-0.938504
9511	1.973765	-3.340930	8.989810	-0.001358	-0.017545	-0.144204	-0.565871	0.483688	-1.080365	-0.290362	-0.055669	0.182792	-0.937645
9512	1.999232	-3.146266	9.075775	0.053486	-0.003000	-0.174014	-0.567721	0.480493	-1.079639	-0.293135	-0.056789	0.181603	-0.936946
9513	2.064034	-3.130536	8.976550	0.038487	-0.022273	-0.154747	-0.568773	0.476712	-1.078536	-0.295885	-0.058006	0.180879	-0.936146
9514	2.185688	-3.050664	8.868958	-0.019328	-0.019414	-0.146097	-0.569828	0.473891	-1.076596	-0.298233	-0.058885	0.181182	-0.935288
9515	2.347641	-3.130242	9.004506	-0.054480	0.012965	-0.172557	-0.570089	0.472510	-1.077175	-0.301545	-0.058964	0.181976	-0.934066
9516	2.459124	-3.130646	9.005524	-0.063114	0.002510	-0.255779	-0.570876	0.469496	-1.079281	-0.306120	-0.059558	0.182835	-0.932371
9517	2.437841	-3.046081	8.939243	-0.086236	0.023710	-0.329976	-0.571395	0.465003	-1.078208	-0.312430	-0.059834	0.183971	-0.930033
9518	2.339188	-2.965343	8.904316	-0.118599	0.062416	-0.324506	-0.570329	0.463844	-1.077584	-0.318572	-0.059212	0.185396	-0.927704
9519	2.299242	-3.131119	9.019877	-0.169229	0.093643	-0.310307	-0.570849	0.460230	-1.078232	-0.324843	-0.057592	0.187644	-0.925176
9520	2.387390	-3.153778	9.164766	-0.141535	0.076054	-0.272339	-0.569785	0.459659	-1.078801	-0.330093	-0.056369	0.189456	-0.923021
9521	2.386461	-3.119819	9.085051	-0.004841	0.070909	-0.269291	-0.569502	0.454232	-1.080593	-0.335309	-0.056101	0.188851	-0.921280
9522	2.324472	-3.074841	8.923946	0.087640	0.106827	-0.288205	-0.566292	0.447210	-1.082873	-0.340646	-0.055898	0.186195	-0.919873
9523	2.348632	-2.955464	8.887682	0.032122	0.137610	-0.293496	-0.564284	0.442213	-1.086824	-0.346491	-0.054737	0.184418	-0.918116
9524	2.339088	-2.805113	9.117328	0.032472	0.178689	-0.300314	-0.562142	0.437031	-1.088898	-0.352332	-0.052879	0.182254	-0.916433
9525	2.220380	-3.050008	9.115533	0.132412	0.219330	-0.327995	-0.558129	0.428217	-1.093263	-0.358968	-0.051049	0.178009	-0.914795
9526	2.049953	-3.009406	9.119625	0.142147	0.247469	-0.384330	-0.553583	0.418570	-1.098469	-0.366402	-0.049003	0.173234	-0.912874
9527	1.886516	-2.927394	9.296925	0.159120	0.211260	-0.352653	-0.548241	0.409435	-1.102322	-0.373377	-0.047578	0.168512	-0.911005
9528	1.920307	-3.043297	9.289207	0.255426	0.169686	-0.292502	-0.542497	0.399021	-1.105816	-0.378706	-0.047469	0.162311	-0.909936
9529	1.926786	-3.152431	9.116925	0.253398	0.118196	-0.224757	-0.539540	0.387798	-1.107824	-0.382900	-0.047990	0.156696	-0.909138
9530	2.000017	-3.180232	9.109754	0.247590	0.115171	-0.176185	-0.537653	0.378868	-1.111092	-0.385993	-0.048416	0.151149	-0.908746
9531	2.150650	-3.553739	9.174962	0.209956	0.010647	-0.132787	-0.534439	0.370096	-1.110333	-0.388189	-0.050250	0.147294	-0.908344
9532	1.957459	-3.486864	9.043365	0.235746	-0.121407	-0.177712	-0.537200	0.360328	-1.108999	-0.390711	-0.054860	0.143787	-0.907557
9533	1.164220	-3.311911	9.121206	-0.033461	-0.370047	-0.284303	-0.542633	0.355115	-1.102105	-0.394770	-0.062078	0.147204	-0.904784
9534	1.485366	-1.985623	8.695014	0.016471	-0.262091	-0.317166	-0.551919	0.350467	-1.097706	-0.399653	-0.067925	0.148594	-0.901988
9535	2.164397	-1.951415	9.071830	0.019188	-0.053222	0.156117	-0.553108	0.347893	-1.094141	-0.396595	-0.068504	0.149095	-0.903211
9536	1.946930	-1.860609	9.844344	-0.366872	0.015586	0.333957	-0.556586	0.355953	-1.094112	-0.391033	-0.064358	0.156067	-0.904762
9537	2.508163	-1.733857	10.337198	-0.230026	0.239980	0.369276	-0.553038	0.369250	-1.097496	-0.385330	-0.056989	0.158970	-0.907194
9538	2.671229	-1.347330	10.700338	0.070689	0.305021	0.036393	-0.541765	0.375973	-1.102794	-0.385404	-0.051943	0.155388	-0.908086
9539	2.384855	-0.896212	10.346352	0.390527	0.242122	-0.223757	-0.533233	0.366270	-1.109527	-0.389771	-0.051227	0.146231	-0.907784
9540	1.999377	-1.257694	9.542935	0.402799	0.204289	-0.417455	-0.527339	0.350080	-1.111593	-0.396954	-0.051994	0.136878	-0.906084
9541	1.475820	-1.497882	8.753624	0.287086	0.092821	-0.482041	-0.522240	0.333388	-1.115416	-0.405605	-0.053892	0.130419	-0.903090
9542	1.198622	-1.619459	8.454786	0.201492	0.043420	-0.384420	-0.520074	0.319633	-1.116150	-0.412014	-0.055837	0.126005	-0.900694
9543	1.178329	-1.510551	8.855313	-0.066409	0.020549	-0.197991	-0.521521	0.314708	-1.113599	-0.415693	-0.055366	0.126776	-0.898923
9544	1.312745	-1.469207	9.475322	-0.203966	0.026160	0.032312	-0.521534	0.319058	-1.113998	-0.415204	-0.053182	0.130272	-0.898780
9545	1.663935	-1.928885	9.581033	-0.118596	-0.036806	0.127597	-0.522875	0.323456	-1.115188	-0.412929	-0.052448	0.132787	-0.899504
9546	1.681546	-1.991698	9.389485	-0.052359	-0.161428	0.119938	-0.526608	0.327869	-1.114600	-0.410236	-0.054660	0.135199	-0.900244
9547	1.524289	-1.902323	9.268449	0.023183	-0.192839	0.049281	-0.531792	0.328743	-1.110879	-0.408789	-0.058090	0.136352	-0.900514
9548	1.867715	-1.879107	9.199380	0.074673	-0.168354	0.012393	-0.536439	0.328158	-1.111247	-0.407889	-0.061754	0.136411	-0.900669
9549	1.860285	-2.022479	9.010079	0.015505	-0.206733	-0.002171	-0.542146	0.325981	-1.108291	-0.407331	-0.065503	0.137752	-0.900453
9550	1.643191	-2.079826	8.965339	-0.141575	-0.235975	0.011345	-0.548397	0.328111	-1.103306	-0.406574	-0.068615	0.142253	-0.899863
9551	1.758596	-2.000032	9.180095	-0.199786	-0.235332	-0.033955	-0.555838	0.328093	-1.095012	-0.406770	-0.071183	0.147650	-0.898705
9552	1.737646	-2.510154	9.298838	-0.194604	-0.253111	0.039349	-0.563293	0.332759	-1.089528	-0.405529	-0.074076	0.153278	-0.898090
9553	1.602250	-3.087875	9.583069	-0.363487	-0.241871	0.030098	-0.571284	0.339394	-1.083841	-0.404746	-0.075176	0.161766	-0.896862
9554	1.643771	-3.424500	9.861281	-0.716647	0.020406	0.089900	-0.576770	0.352362	-1.082152	-0.404201	-0.068752	0.174592	-0.895216
9555	2.661853	-3.221562	9.703243	-0.502432	0.277385	0.200729	-0.572836	0.370326	-1.087947	-0.402194	-0.058770	0.181600	-0.895437
9556	3.735971	-2.507907	9.030377	-0.157449	0.340836	0.200199	-0.565698	0.383108	-1.096906	-0.399956	-0.050717	0.181925	-0.896864
9557	3.388550	-2.145278	8.737767	0.123253	0.122273	-0.070779	-0.559318	0.382082	-1.101319	-0.401509	-0.049621	0.178669	-0.896887
9558	3.430408	-2.008551	9.043712	-0.043244	0.073105	-0.080478	-0.555057	0.378768	-1.101474	-0.403171	-0.048301	0.178795	-0.896188
9559	3.927006	-2.601532	9.077865	-0.164983	-0.026506	-0.155846	-0.553332	0.379623	-1.103889	-0.406001	-0.047969	0.181836	-0.894314
9560	3.364637	-2.723403	9.023016	-0.169642	-0.105351	-0.601811	-0.556641	0.375284	-1.100625	-0.416401	-0.050717	0.185150	-0.888683
9561	2.784049	-2.301869	8.934624	-0.033630	-0.050397	-0.765359	-0.559122	0.360899	-1.099711	-0.429783	-0.054186	0.185400	-0.882030
9562	2.765314	-2.277979	8.524676	-0.052008	-0.001046	-0.538764	-0.560021	0.350392	-1.098557	-0.439165	-0.055816	0.185746	-0.877221
9563	3.072787	-2.189818	8.990779	-0.130845	0.089425	-0.267986	-0.557618	0.346304	-1.099792	-0.444324	-0.054160	0.186976	-0.874461
9564	3.119114	-2.645299	9.272443	0.012029	0.125005	-0.219568	-0.552959	0.343161	-1.101695	-0.448352	-0.052989	0.185423	-0.872806
9565	2.821095	-2.840092	8.824285	0.110432	0.093121	-0.336078	-0.550150	0.336996	-1.104347	-0.454423	-0.053690	0.182337	-0.870270
9566	2.681650	-2.682434	8.635883	-0.000390	0.146000	-0.355508	-0.546540	0.329365	-1.104902	-0.460872	-0.052526	0.180639	-0.867299
9567	2.808692	-2.680092	8.976746	-0.016481	0.235582	-0.243628	-0.540676	0.323484	-1.110810	-0.465941	-0.049269	0.178549	-0.865212
9568	2.652539	-2.998493	8.931030	0.055686	0.227456	-0.250477	-0.534551	0.318601	-1.111575	-0.470801	-0.046823	0.175228	-0.863394
9569	2.494983	-3.001355	8.899739	-0.021883	0.261100	-0.271688	-0.527896	0.314950	-1.117824	-0.476394	-0.043155	0.172979	-0.860967
9570	2.584018	-2.946321	9.048884	0.036261	0.279931	-0.221902	-0.518581	0.309831	-1.123747	-0.480983	-0.039510	0.169510	-0.859279
9571	2.613212	-3.079302	9.012271	0.038559	0.283943	-0.239551	-0.512321	0.305085	-1.130700	-0.485992	-0.035910	0.166054	-0.857292
9572	2.216921	-3.142327	8.971703	0.023880	0.283412	-0.296091	-0.503403	0.299372	-1.134753	-0.491855	-0.032320	0.162692	-0.854731
9573	1.899034	-3.240335	8.981943	-0.032610	0.242373	-0.310602	-0.496078	0.293440	-1.139872	-0.497924	-0.028934	0.160834	-0.851685
9574	2.059491	-3.446137	9.380763	-0.039889	0.130113	-0.159318	-0.489960	0.291401	-1.142565	-0.501006	-0.026878	0.160147	-0.850073
9575	2.273464	-3.357294	9.403507	0.123098	-0.006241	-0.018278	-0.488627	0.289720	-1.143845	-0.501184	-0.028318	0.158333	-0.850261
9576	1.612372	-3.410575	9.215134	0.169425	-0.234875	-0.106967	-0.491517	0.278500	-1.140134	-0.502108	-0.034389	0.157767	-0.849597
9577	1.097984	-2.327606	8.945664	-0.029654	-0.297086	-0.213120	-0.497343	0.271830	-1.136512	-0.504746	-0.039794	0.161327	-0.847125
9578	1.874962	-1.493005	9.329076	0.001605	-0.107952	0.062038	-0.502252	0.269697	-1.136254	-0.503307	-0.041477	0.162463	-0.847683
9579	2.453915	-1.011429	10.768161	-0.184248	0.106496	0.246534	-0.499603	0.272612	-1.137806	-0.499581	-0.037021	0.164846	-0.849632
9580	2.600962	-1.130073	11.307925	-0.112286	0.221999	0.131644	-0.492710	0.277870	-1.142024	-0.498027	-0.031748	0.164652	-0.850794
9581	2.336462	-1.683606	9.999383	0.387505	0.201929	-0.182421	-0.488708	0.272835	-1.146268	-0.501511	-0.032817	0.155968	-0.850343
9582	1.851607	-1.639142	8.684381	0.391594	0.156005	-0.339932	-0.481622	0.257271	-1.146309	-0.506949	-0.035277	0.147516	-0.848526
9583	1.451861	-1.316294	8.453049	0.329329	0.095921	-0.377563	-0.476132	0.242602	-1.147111	-0.513371	-0.038148	0.140683	-0.845697
9584	1.723016	-1.311379	8.403563	0.224710	-0.044700	-0.191424	-0.472512	0.231619	-1.148043	-0.515989	-0.041832	0.137204	-0.844500
9585	1.773500	-1.572566	8.926998	0.032577	-0.153646	-0.093720	-0.474888	0.226021	-1.145772	-0.517114	-0.045067	0.138140	-0.843493
9586	1.741533	-1.590083	9.436437	-0.073351	-0.127793	-0.168154	-0.478864	0.222345	-1.140192	-0.519503	-0.046987	0.140564	-0.841517
9587	1.835650	-1.947640	9.355370	-0.071808	-0.190841	-0.134961	-0.481648	0.220704	-1.139135	-0.521296	-0.049856	0.143590	-0.839730
9588	1.740951	-1.946937	9.299504	-0.120104	-0.190875	-0.078510	-0.487895	0.221621	-1.136208	-0.522079	-0.052083	0.147539	-0.838423
9589	1.897951	-2.050899	9.247337	-0.070786	-0.206240	0.128392	-0.492017	0.222809	-1.135046	-0.519380	-0.054414	0.150966	-0.839341
9590	1.845963	-1.998441	9.230905	0.063229	-0.230915	0.093301	-0.499060	0.223162	-1.131185	-0.516955	-0.058711	0.152424	-0.840284
9591	1.831801	-2.044838	9.057515	0.114018	-0.246082	0.076575	-0.507688	0.220751	-1.127260	-0.514772	-0.063745	0.153082	-0.841138
9592	1.641417	-2.424514	9.295238	-0.071298	-0.205200	0.013538	-0.514596	0.220547	-1.123688	-0.513938	-0.066465	0.156432	-0.840821
9593	1.758024	-2.820421	9.954104	-0.473511	-0.122544	0.057868	-0.518860	0.224792	-1.121350	-0.513176	-0.063350	0.165666	-0.839757
9594	2.687715	-2.953923	11.141413	-1.198597	0.402249	0.236425	-0.514011	0.248150	-1.131290	-0.511858	-0.043532	0.181933	-0.838455
9595	3.686617	-2.370378	9.617544	0.243240	0.231139	0.171571	-0.504360	0.264690	-1.141773	-0.509580	-0.041416	0.175589	-0.841298
9596	2.656710	-2.134440	7.271020	0.711619	0.108694	-0.330513	-0.497266	0.246288	-1.140155	-0.514744	-0.048049	0.162233	-0.840482
9597	2.766203	-1.651733	8.158927	-0.297909	0.177313	0.074256	-0.491534	0.239741	-1.141238	-0.514329	-0.041705	0.165467	-0.840445
9598	3.920309	-1.727753	9.408050	-0.417368	0.260683	-0.025766	-0.482651	0.246653	-1.152424	-0.515894	-0.033155	0.169795	-0.839001
9599	3.309536	-1.845560	10.165256	-0.438573	-0.003786	-0.628578	-0.474424	0.250218	-1.157384	-0.526650	-0.030866	0.176748	-0.830932
9600	3.099711	-1.606678	9.690055	-0.023676	-0.176557	-0.691989	-0.474681	0.247133	-1.156941	-0.537545	-0.036010	0.178585	-0.823320
9601	2.819807	-1.815760	8.749121	0.244454	-0.191763	-0.418856	-0.476792	0.241918	-1.153316	-0.543552	-0.043388	0.176281	-0.819508
9602	2.802824	-1.675266	8.863077	0.017303	0.010158	-0.032823	-0.477571	0.235585	-1.151087	-0.544001	-0.043578	0.175881	-0.819286
9603	2.803090	-1.675252	8.947330	0.045121	0.071463	0.014511	-0.477946	0.227225	-1.146371	-0.543981	-0.042979	0.174330	-0.819662
9604	3.159369	-2.059611	8.838405	0.072456	0.083564	0.038485	-0.473957	0.226058	-1.148338	-0.543483	-0.042313	0.172289	-0.820459
9605	3.033477	-2.285201	8.985478	0.002327	0.110310	-0.060548	-0.470767	0.225575	-1.148794	-0.544858	-0.040904	0.170979	-0.819892
9606	2.834815	-2.728135	9.271565	0.005287	0.158256	-0.129135	-0.465726	0.228738	-1.157498	-0.547426	-0.038855	0.169085	-0.818673
9607	2.703212	-2.378585	8.942350	0.080057	0.134037	-0.203296	-0.459611	0.227420	-1.161110	-0.551138	-0.038394	0.166156	-0.816802
9608	2.743880	-2.579310	9.041393	0.102034	0.165557	-0.211869	-0.455189	0.214712	-1.160895	-0.554989	-0.037562	0.162524	-0.814962
9609	1.731743	-2.228610	9.975310	-0.277173	0.552798	-0.505677	-0.440705	0.213726	-1.169033	-0.565162	-0.027261	0.160512	-0.808755
9610	0.600359	-3.254192	8.961454	0.102455	0.677331	-0.742076	-0.418234	0.207585	-1.180254	-0.579030	-0.019897	0.150788	-0.800994
9611	0.093290	-4.872643	10.055703	-0.639167	0.178842	-0.793411	-0.400972	0.210925	-1.190574	-0.592389	-0.011992	0.158628	-0.789790
9612	3.723531	0.074799	10.664132	-0.469713	0.461309	-0.532170	-0.382682	0.225727	-1.201077	-0.602295	-0.000855	0.160460	-0.781980
9613	2.680898	-0.895516	12.011457	0.185916	0.472105	-0.818018	-0.363518	0.214551	-1.209192	-0.616491	0.001558	0.151759	-0.772596
9614	0.813580	-1.128651	10.102516	0.356524	0.282950	-1.099365	-0.346462	0.196670	-1.209692	-0.634130	-0.001837	0.142785	-0.759926
9615	1.348343	-1.327949	7.828950	0.413465	0.088308	-0.832610	-0.337906	0.178408	-1.209567	-0.646923	-0.008205	0.135193	-0.750431
9616	1.170252	-2.098226	7.956868	0.233206	-0.001288	-0.364235	-0.330166	0.166291	-1.207891	-0.652315	-0.012255	0.131676	-0.746322
9617	0.290481	-1.924820	8.248697	0.039646	-0.304634	-0.246369	-0.333344	0.162366	-1.204481	-0.655173	-0.017987	0.134847	-0.743129
9618	1.649169	-1.681645	8.769958	-0.155382	-0.311458	0.110707	-0.343718	0.165921	-1.196443	-0.652721	-0.020309	0.141306	-0.744027
9619	2.240242	-1.656263	9.630358	-0.221582	-0.290053	0.231604	-0.353700	0.172304	-1.196123	-0.648535	-0.021096	0.148336	-0.746294
9620	2.169593	-2.167329	9.352832	0.036690	-0.358996	0.087027	-0.362744	0.175805	-1.193215	-0.646127	-0.026700	0.152509	-0.747361
9621	1.797258	-2.081922	8.628285	0.120738	-0.379626	-0.130229	-0.378544	0.172968	-1.188010	-0.646841	-0.034329	0.155407	-0.745833
9622	1.302219	-2.212221	9.121959	-0.337224	-0.324112	-0.159499	-0.388781	0.175645	-1.184577	-0.648402	-0.035324	0.164544	-0.742464
9623	1.700314	-2.690450	9.383297	-0.536468	-0.342017	-0.149703	-0.395707	0.181316	-1.180682	-0.649834	-0.033854	0.176681	-0.738480
9624	2.727103	-2.812550	9.928419	-0.893606	0.018853	0.310974	-0.404542	0.204545	-1.183470	-0.645783	-0.020888	0.189843	-0.739249
9625	3.355286	-3.709013	9.810037	-0.595323	0.291675	0.311789	-0.402219	0.228184	-1.190950	-0.642455	-0.007604	0.194889	-0.741088
9626	3.003692	-2.729952	9.021618	-0.278632	0.300648	-0.087593	-0.396419	0.244196	-1.198982	-0.644889	0.000052	0.195166	-0.738937
9627	3.002492	-1.742051	8.744543	-0.168286	0.020493	-0.226106	-0.391918	0.249603	-1.201149	-0.648297	0.001686	0.197301	-0.735378
9628	3.691554	-2.129974	9.630324	-0.273439	-0.056892	-0.078562	-0.393247	0.250294	-1.205553	-0.649201	0.004059	0.202091	-0.733267
9629	3.379757	-2.892977	9.669839	-0.141228	-0.058744	-0.175309	-0.394855	0.254951	-1.205520	-0.651518	0.004293	0.204875	-0.730433
9630	2.892227	-2.523242	8.795193	0.218019	-0.032146	-0.410833	-0.395908	0.251431	-1.203601	-0.657361	-0.000729	0.202166	-0.725951
9631	2.856073	-2.242370	8.329818	0.196329	0.034946	-0.327361	-0.398937	0.241984	-1.197678	-0.662237	-0.004193	0.198793	-0.722430
9632	3.036567	-2.253627	8.629097	-0.022881	0.104640	-0.127846	-0.397729	0.237924	-1.198899	-0.664450	-0.002924	0.197757	-0.720687
9633	3.166955	-2.673600	8.896223	-0.122730	0.210814	-0.212370	-0.390821	0.238422	-1.203134	-0.668342	0.000803	0.196678	-0.717381
9634	3.006200	-2.870706	8.926476	-0.105151	0.208567	-0.331637	-0.386043	0.239951	-1.207447	-0.673859	0.003863	0.195430	-0.712535
9635	3.117101	-2.829847	9.004188	-0.005120	0.206844	-0.371146	-0.378332	0.238003	-1.209617	-0.679932	0.005305	0.192740	-0.707471
9636	2.899319	-2.610483	8.954931	0.019989	0.208731	-0.367478	-0.371560	0.239143	-1.211139	-0.685884	0.006539	0.189684	-0.702525
9637	2.795444	-2.233673	9.136648	0.098178	0.249211	-0.323652	-0.363178	0.234972	-1.214733	-0.691366	0.007315	0.184933	-0.698398
9638	3.029938	-2.627552	8.771321	0.155957	0.198694	-0.202701	-0.354788	0.227777	-1.214656	-0.694910	0.007153	0.180066	-0.696151
9639	2.644989	-2.751041	8.871163	0.041352	0.208973	-0.155167	-0.347335	0.223137	-1.215160	-0.697815	0.008763	0.176652	-0.694097
9640	2.675924	-2.808714	9.093993	0.020372	0.223553	-0.176367	-0.340163	0.223431	-1.216848	-0.701009	0.010927	0.173311	-0.691686
9641	2.747083	-2.996775	8.953174	0.044214	0.224145	-0.192207	-0.331921	0.221816	-1.221840	-0.704433	0.012574	0.169682	-0.689075
9642	2.574815	-3.004768	8.834819	0.035152	0.217787	-0.190467	-0.323413	0.219978	-1.223477	-0.707763	0.014403	0.166208	-0.686468
9643	2.244423	-2.928207	9.057584	-0.020882	0.186216	-0.120054	-0.317167	0.219341	-1.226395	-0.710002	0.016702	0.164013	-0.684630
9644	2.195559	-2.756728	9.247352	-0.043685	0.162856	-0.046013	-0.311063	0.221454	-1.226937	-0.711113	0.019370	0.162348	-0.683803
9645	2.170953	-2.934343	9.541593	0.034060	0.081781	0.095170	-0.307609	0.221723	-1.229928	-0.710069	0.020174	0.160818	-0.685225
9646	2.306461	-2.975613	9.218708	0.212157	-0.027384	0.148055	-0.308546	0.223580	-1.224475	-0.707993	0.017231	0.158272	-0.688040
9647	1.759744	-2.470961	8.870771	0.182224	-0.074929	0.081458	-0.309996	0.219379	-1.222978	-0.706668	0.013754	0.156947	-0.689782
9648	1.372167	-2.099308	8.964391	0.098477	-0.107660	0.009443	-0.313577	0.217425	-1.219635	-0.706199	0.010877	0.157140	-0.690269
9649	1.677431	-2.069478	9.129989	0.012874	-0.079059	0.118911	-0.315707	0.218385	-1.216619	-0.704289	0.009877	0.158170	-0.691999
9650	2.121112	-2.410950	9.343554	0.008403	-0.063822	0.221460	-0.319702	0.221858	-1.217539	-0.700983	0.009545	0.158941	-0.695176
9651	1.882958	-2.347284	9.533141	0.085120	-0.169154	0.228144	-0.326612	0.222680	-1.215952	-0.697256	0.006636	0.160194	-0.698662
9652	1.872611	-2.313487	9.539789	0.137783	-0.273627	0.192278	-0.334847	0.221774	-1.210907	-0.693666	0.001477	0.162088	-0.701822
9653	2.085390	-2.166408	9.552430	0.084699	-0.269552	0.225680	-0.342685	0.222061	-1.209462	-0.689588	-0.002827	0.164720	-0.705214
9654	1.984625	-1.818667	9.768160	0.048224	-0.124409	0.132784	-0.349335	0.224355	-1.205140	-0.687265	-0.004841	0.165795	-0.707217
9655	2.033095	-1.325020	9.818878	0.087725	-0.040238	0.014948	-0.350668	0.225757	-1.203869	-0.686900	-0.006648	0.165148	-0.707708
9656	2.126639	-1.381569	9.923269	-0.059213	0.081422	0.078898	-0.352788	0.223806	-1.202157	-0.685995	-0.004460	0.164910	-0.708658
9657	1.952921	-1.676018	9.838322	-0.047525	0.137188	0.056358	-0.351734	0.226916	-1.204492	-0.685648	-0.001765	0.163693	-0.709287
9658	1.990968	-1.680210	9.581970	0.102028	0.187828	-0.142653	-0.344172	0.229956	-1.204213	-0.688216	-0.001005	0.159696	-0.707711
9659	1.886040	-1.560770	9.339555	0.066794	0.137594	-0.280977	-0.337919	0.226740	-1.204523	-0.692622	-0.000965	0.156799	-0.704051
9660	1.808295	-1.581621	9.144766	0.091468	0.070008	-0.272469	-0.333657	0.223002	-1.204557	-0.696642	-0.002130	0.154566	-0.700568
9661	1.940555	-1.656901	9.113287	0.073160	-0.021558	-0.243079	-0.332844	0.218027	-1.208224	-0.699978	-0.004294	0.153756	-0.697404
9662	2.112903	-1.784848	9.165274	0.045040	-0.110621	-0.318033	-0.332303	0.214607	-1.206187	-0.704047	-0.007471	0.154679	-0.693063
9663	2.138745	-1.997998	9.095464	-0.032787	-0.188764	-0.348831	-0.333493	0.212800	-1.205558	-0.708290	-0.010792	0.157662	-0.688005
9664	1.925932	-2.155198	9.003637	-0.156050	-0.171228	-0.379028	-0.336768	0.213779	-1.206522	-0.712979	-0.012154	0.162181	-0.682064
9665	1.788954	-2.572767	9.031468	-0.260069	-0.148666	-0.320814	-0.342486	0.215238	-1.203313	-0.716916	-0.011555	0.167689	-0.676593
9666	1.731423	-3.928296	9.107325	-0.319946	-0.161768	-0.099998	-0.349285	0.222936	-1.202450	-0.717771	-0.009516	0.174344	-0.674031
9667	3.046599	-2.491719	8.761349	-0.756052	0.230752	-0.082397	-0.350131	0.239576	-1.206619	-0.719735	0.004171	0.181150	-0.670186
9668	3.155620	-1.863456	8.885119	-0.256347	0.578905	-0.470302	-0.340724	0.248986	-1.211138	-0.727954	0.013875	0.176306	-0.662425
9669	2.870089	-1.888059	8.862102	-0.389152	0.021030	-0.177173	-0.330638	0.253645	-1.216758	-0.730237	0.019147	0.181186	-0.658452
9670	2.770742	-1.472148	10.723763	-0.657052	0.058401	-0.052275	-0.328029	0.270182	-1.219894	-0.730816	0.029298	0.189023	-0.655225
9671	2.399327	-2.648976	9.989510	0.111786	-0.120966	-0.088879	-0.327253	0.277871	-1.226252	-0.731590	0.025660	0.189333	-0.654424
9672	3.164421	-2.496898	8.437648	0.455878	-0.093070	-0.092180	-0.332539	0.267805	-1.221667	-0.732641	0.017400	0.184801	-0.654815
9673	3.098529	-1.995626	8.388518	0.325572	0.098614	0.237511	-0.336364	0.257848	-1.217231	-0.729987	0.014659	0.179004	-0.659441
9674	3.386069	-2.024358	8.710471	0.364838	0.205137	0.402685	-0.331163	0.251433	-1.217496	-0.725426	0.013447	0.171103	-0.666558
9675	3.345614	-2.894091	8.821699	0.270969	0.228837	0.418498	-0.328498	0.248854	-1.217609	-0.720656	0.013804	0.164117	-0.673447
9676	3.075337	-3.384441	9.151681	0.014723	0.058627	0.345950	-0.322512	0.246190	-1.217360	-0.716140	0.015486	0.163009	-0.678478
9677	2.640210	-3.419025	9.270976	-0.040998	-0.069919	-0.084615	-0.323328	0.252624	-1.216202	-0.717029	0.014662	0.164733	-0.677139
9678	2.145180	-2.214251	9.761800	0.138745	-0.091546	-0.622547	-0.321867	0.252765	-1.217695	-0.725138	0.009358	0.164370	-0.668633
9679	0.787855	-2.032683	8.520085	0.055315	-0.275320	-0.559127	-0.328228	0.246793	-1.213506	-0.731650	0.002886	0.167804	-0.660698
9680	1.061450	-1.071254	9.147053	-0.344069	0.005063	0.120273	-0.331170	0.253303	-1.213533	-0.730029	0.008367	0.172300	-0.661287
9681	2.024595	-2.141203	9.639605	-0.439613	0.087000	0.443892	-0.330941	0.265930	-1.214747	-0.724325	0.017340	0.176778	-0.666185
9682	2.733639	-2.142854	10.085010	-0.082968	0.095761	0.501481	-0.330312	0.278000	-1.216521	-0.717873	0.021557	0.176348	-0.673123
9683	2.643382	-1.989136	10.100337	0.238904	-0.063367	0.215043	-0.331925	0.283725	-1.214166	-0.714846	0.017870	0.173957	-0.677063
9684	1.530370	-2.218185	9.194164	0.372613	-0.172058	-0.021890	-0.336154	0.275716	-1.208720	-0.714635	0.010109	0.171407	-0.678096
9685	1.649787	-1.963620	8.714504	0.156714	-0.095691	0.123769	-0.340651	0.268643	-1.207279	-0.712661	0.006859	0.170596	-0.680415
9686	2.254845	-1.826349	9.338603	0.022248	0.012944	0.289212	-0.343035	0.266200	-1.208272	-0.708733	0.007676	0.170100	-0.684620
9687	2.382534	-2.015786	9.440231	0.076604	-0.021670	0.269688	-0.344497	0.266367	-1.207981	-0.704978	0.007060	0.169276	-0.688696
9688	2.322226	-2.029017	9.443295	0.085232	-0.040591	0.246622	-0.346909	0.273468	-1.209879	-0.701421	0.006105	0.168671	-0.692474
9689	2.351651	-2.057620	9.372203	0.148652	-0.049517	0.161889	-0.348491	0.269296	-1.209591	-0.699036	0.003717	0.167242	-0.695245
9690	2.217561	-2.040650	9.223539	0.207768	-0.080397	0.100023	-0.352205	0.266955	-1.207604	-0.697361	0.000000	0.165501	-0.697350
9691	2.075708	-2.111201	9.133066	0.144606	-0.063400	0.109695	-0.353519	0.261684	-1.202373	-0.695629	-0.002696	0.164318	-0.699352
9692	2.185804	-2.012086	9.323444	0.079555	-0.049044	0.154638	-0.356303	0.259496	-1.201873	-0.693274	-0.004010	0.163928	-0.701771
9693	2.254509	-2.039958	9.417229	0.101267	-0.044265	0.184779	-0.357632	0.259675	-1.202255	-0.690535	-0.005584	0.163077	-0.704653
9694	2.343960	-2.154854	9.391956	0.141847	-0.046559	0.147746	-0.360025	0.259970	-1.200469	-0.688257	-0.007747	0.161769	-0.707159
9695	2.254983	-2.093373	9.229899	0.163708	-0.053235	0.137184	-0.363329	0.253865	-1.199684	-0.686124	-0.010461	0.160154	-0.709560
9696	2.293120	-2.078128	9.125046	0.128065	-0.028423	0.128384	-0.365586	0.252997	-1.196186	-0.684156	-0.012240	0.158786	-0.711736
9697	2.433681	-2.063430	9.220715	0.075195	-0.006555	0.089424	-0.366646	0.252188	-1.196468	-0.682851	-0.013229	0.157785	-0.713192
9698	2.417564	-1.973901	9.286941	0.073162	-0.022819	0.027427	-0.366906	0.249939	-1.195864	-0.682346	-0.014497	0.157093	-0.713804
9699	2.175207	-1.997735	9.128042	0.006050	0.081504	0.099552	-0.366375	0.250201	-1.195593	-0.681185	-0.013249	0.155885	-0.715200
9700	2.618844	-1.839155	9.417266	0.027341	0.021062	-0.036143	-0.366941	0.262055	-1.198976	-0.681736	-0.013463	0.155230	-0.714813
9701	2.407421	-1.964385	9.204720	0.019950	0.026036	-0.060832	-0.365873	0.260302	-1.196891	-0.682688	-0.013709	0.154549	-0.714048
9702	2.333335	-1.989985	9.371131	-0.016867	0.015132	-0.099903	-0.365068	0.257777	-1.197519	-0.684144	-0.013601	0.154588	-0.712646
9703	2.199439	-1.982721	9.222546	-0.031176	0.001737	-0.138900	-0.363081	0.259369	-1.195607	-0.686141	-0.013730	0.154949	-0.710642
9704	2.296555	-1.990668	9.230400	-0.046256	0.008905	-0.145996	-0.358396	0.247626	-1.195095	-0.688238	-0.013449	0.155477	-0.708501
9705	2.262711	-1.976705	9.344793	-0.024885	0.011591	-0.103472	-0.357731	0.247623	-1.195641	-0.689751	-0.013408	0.155623	-0.706997
9706	2.293019	-2.044126	9.307719	0.011443	0.030840	-0.078483	-0.355600	0.245963	-1.198680	-0.690935	-0.013403	0.155048	-0.705967
9707	2.297201	-2.010066	9.312405	0.042291	0.018107	-0.056368	-0.355073	0.247314	-1.197027	-0.691778	-0.014043	0.154171	-0.705320
9708	2.296097	-1.976117	9.177321	0.007532	0.012807	-0.069770	-0.354805	0.246407	-1.194368	-0.692779	-0.014211	0.153901	-0.704393
9709	2.348131	-1.921777	9.115926	-0.039771	0.025223	-0.048634	-0.352414	0.246660	-1.195598	-0.693555	-0.013588	0.154092	-0.703600
9710	2.291433	-2.007773	9.035403	-0.106162	0.015099	-0.057729	-0.352951	0.248351	-1.195538	-0.694422	-0.012109	0.155394	-0.702485
9711	2.167013	-2.099853	8.957663	-0.184812	0.025649	-0.008367	-0.351494	0.250044	-1.197520	-0.694659	-0.009333	0.157634	-0.701793
9712	2.249752	-2.088623	9.138236	-0.313900	0.058804	0.045346	-0.350065	0.261268	-1.199869	-0.694233	-0.004032	0.161261	-0.701441
9713	2.264333	-2.049492	9.398346	-0.424961	0.060163	0.024662	-0.348225	0.268744	-1.204093	-0.694090	0.002672	0.166386	-0.700391
9714	2.318226	-2.519400	9.682759	-0.322292	0.056671	0.021426	-0.346664	0.280261	-1.207108	-0.693926	0.007982	0.170142	-0.699610
9715	2.229120	-2.666660	9.695578	-0.101114	0.035141	-0.075242	-0.344553	0.284981	-1.207385	-0.695080	0.009511	0.171085	-0.698214
9716	2.057207	-2.592129	9.444224	0.036576	0.011473	-0.078457	-0.343623	0.284941	-1.206589	-0.696201	0.008866	0.170462	-0.697258
9717	1.971045	-2.433505	9.252637	0.060322	0.001461	-0.025385	-0.343223	0.284665	-1.207141	-0.696570	0.007867	0.169600	-0.697112
9718	2.018594	-2.401095	9.167198	0.047564	0.004852	0.048850	-0.342283	0.280922	-1.203637	-0.695890	0.007409	0.168894	-0.697967
9719	2.057250	-2.400397	9.134681	0.020679	-0.004014	0.110586	-0.343614	0.281500	-1.203065	-0.694333	0.007358	0.168633	-0.699579
9720	2.177047	-2.429764	9.283000	-0.036676	-0.011332	0.099722	-0.342823	0.283733	-1.203541	-0.692868	0.008015	0.169322	-0.700856
9721	2.199033	-2.429358	9.341440	-0.001837	-0.003357	0.076890	-0.343629	0.286885	-1.205854	-0.691777	0.008175	0.169371	-0.701920
9722	2.102615	-2.465098	9.278575	0.029205	-0.015150	0.024775	-0.344817	0.284393	-1.205920	-0.691357	0.007612	0.169200	-0.702381
9723	2.191622	-2.329989	9.157529	0.010619	0.007121	0.016881	-0.344287	0.284630	-1.204572	-0.691144	0.007548	0.168938	-0.702654
9724	2.183521	-2.293729	9.123309	0.021189	-0.012481	0.022094	-0.345884	0.285658	-1.205060	-0.690770	0.007124	0.168842	-0.703049
9725	2.178908	-2.437036	9.059258	-0.018765	-0.000767	0.037966	-0.348012	0.286540	-1.204738	-0.690229	0.007425	0.169103	-0.703515
9726	2.111364	-2.661560	9.273105	-0.113966	0.039442	0.105133	-0.346025	0.288433	-1.203758	-0.688835	0.009878	0.170179	-0.704591
9727	2.183408	-2.623838	9.303915	-0.156601	0.044928	0.084683	-0.345379	0.294646	-1.206662	-0.687755	0.012891	0.171745	-0.705216
9728	2.225719	-2.555101	9.323951	-0.049234	0.009742	0.034389	-0.345522	0.297825	-1.204674	-0.687261	0.013793	0.172330	-0.705538
9729	2.165638	-2.580466	9.322299	-0.006272	0.021333	0.011626	-0.343932	0.299502	-1.206120	-0.687165	0.014153	0.172121	-0.705676
9730	2.177493	-2.580259	9.240823	0.030952	-0.011700	-0.006151	-0.344727	0.298665	-1.205464	-0.687194	0.013511	0.171880	-0.705719
9731	2.203282	-2.667184	9.184501	0.019119	-0.000476	-0.032639	-0.347115	0.297634	-1.206950	-0.687652	0.013063	0.171631	-0.705341
9732	2.110151	-2.625188	9.118744	0.025121	-0.008733	-0.056523	-0.347382	0.298212	-1.207467	-0.688397	0.012369	0.171445	-0.704672
9733	2.006594	-2.661053	9.096581	-0.005042	0.005674	-0.002572	-0.346051	0.297646	-1.208577	-0.688445	0.012452	0.171447	-0.704624
9734	2.115675	-2.659071	9.119169	-0.026991	0.006948	0.010604	-0.344992	0.299022	-1.208546	-0.688287	0.012928	0.171762	-0.704693
9735	2.178468	-2.633647	9.212371	-0.039915	0.004784	0.022026	-0.345261	0.300053	-1.210528	-0.687974	0.013567	0.172268	-0.704863
9736	2.133312	-2.673302	9.242576	-0.006846	0.002137	-0.003515	-0.344735	0.301489	-1.206451	-0.687999	0.013647	0.172369	-0.704813
9737	2.139763	-2.644064	9.167935	-0.011683	-0.004470	-0.025675	-0.346598	0.302687	-1.208006	-0.688332	0.013608	0.172620	-0.704426
9738	2.153920	-2.619530	9.201883	-0.004723	0.005996	-0.014982	-0.346998	0.303235	-1.207042	-0.688529	0.013673	0.172642	-0.704227
9739	2.144457	-2.631839	9.196872	-0.001408	-0.015488	-0.008034	-0.345663	0.300935	-1.205785	-0.688578	0.013400	0.172899	-0.704121
9740	2.113197	-2.644543	9.193601	-0.004954	-0.003963	-0.007964	-0.346464	0.302066	-1.205470	-0.688646	0.013353	0.173058	-0.704017
9741	2.105352	-2.613128	9.209972	-0.016130	-0.003517	0.006149	-0.346862	0.302167	-1.209500	-0.688532	0.013506	0.173354	-0.704052
9742	2.182941	-2.614146	9.217175	-0.005263	-0.008667	0.002597	-0.346993	0.301586	-1.208441	-0.688432	0.013433	0.173580	-0.704095
9743	2.133366	-2.566503	9.167154	-0.006990	-0.013932	-0.000968	-0.348324	0.302639	-1.210276	-0.688385	0.013289	0.173894	-0.704067
9744	2.177462	-2.580261	9.231194	-0.024376	-0.003712	0.011409	-0.349123	0.303207	-1.209845	-0.688170	0.013580	0.174318	-0.704167
9745	2.227382	-2.649748	9.252505	0.016493	0.005830	-0.000788	-0.348057	0.302064	-1.209893	-0.688194	0.013391	0.174032	-0.704218
9746	2.170788	-2.619227	9.173514	0.017396	-0.003961	-0.036198	-0.349115	0.300058	-1.206850	-0.688659	0.012937	0.173884	-0.703808
9747	2.128620	-2.586019	9.075688	0.020032	-0.010153	-0.000856	-0.350312	0.300666	-1.207759	-0.688629	0.012476	0.173770	-0.703874
9748	2.183182	-2.638425	9.140341	0.011560	0.001833	0.015097	-0.349778	0.299641	-1.206317	-0.688389	0.012362	0.173611	-0.704149
9749	2.299183	-2.612039	9.206284	0.019870	-0.022673	0.002561	-0.350310	0.299793	-1.206306	-0.688266	0.011737	0.173677	-0.704264
9750	2.264547	-2.583543	9.161679	0.027420	-0.008126	-0.007924	-0.351371	0.299111	-1.206046	-0.688320	0.011185	0.173438	-0.704280
9751	2.222450	-2.666843	9.117690	0.013502	-0.002499	-0.024715	-0.350304	0.297992	-1.207171	-0.688648	0.010837	0.173328	-0.703991
9752	2.228825	-2.618177	9.141588	-0.012971	0.010165	-0.042403	-0.353235	0.300422	-1.206387	-0.689238	0.010978	0.173413	-0.703391
9753	2.228956	-2.613312	9.213766	-0.012779	0.006809	-0.050383	-0.350305	0.297608	-1.202607	-0.689952	0.011035	0.173556	-0.702655
9754	2.207705	-2.657402	9.112352	0.008601	0.019167	-0.039619	-0.349239	0.296784	-1.204396	-0.690546	0.011016	0.173212	-0.702155
9755	2.169186	-2.658092	9.188200	-0.016634	0.006531	-0.040656	-0.350306	0.298168	-1.202589	-0.691120	0.011161	0.173414	-0.701539
9756	2.168209	-2.609562	9.185397	-0.012578	0.007928	-0.023838	-0.350031	0.295476	-1.207659	-0.691440	0.011330	0.173519	-0.701194
9757	2.178784	-2.662780	9.128354	-0.013763	0.005876	-0.013245	-0.350567	0.296851	-1.205993	-0.691625	0.011526	0.173686	-0.700967
9758	2.187124	-2.594661	9.130504	-0.033699	0.007357	-0.007998	-0.349376	0.298388	-1.207035	-0.691716	0.012034	0.174092	-0.700769
9759	2.203170	-2.662332	9.179646	-0.030534	0.005213	0.007909	-0.349242	0.298260	-1.207713	-0.691597	0.012528	0.174499	-0.700775
9760	2.178673	-2.653069	9.154755	-0.024485	0.012942	-0.015003	-0.348707	0.297284	-1.208424	-0.691806	0.012962	0.174701	-0.700512
9761	2.187807	-2.618916	9.193290	-0.036947	0.012971	-0.020350	-0.347918	0.299614	-1.207012	-0.692108	0.013558	0.175099	-0.700103
9762	2.132704	-2.653901	9.172607	-0.028685	0.005268	0.006163	-0.349777	0.299535	-1.207801	-0.691983	0.014015	0.175460	-0.700126
9763	2.186041	-2.660219	9.140593	-0.019684	0.005346	0.006181	-0.349649	0.301226	-1.208421	-0.691891	0.014362	0.175715	-0.700147
9764	2.168150	-2.604707	9.197393	-0.016692	-0.001434	-0.006230	-0.348325	0.302431	-1.207321	-0.691927	0.014517	0.176003	-0.700035
9765	2.178286	-2.633657	9.154596	-0.019908	-0.001943	0.013206	-0.350715	0.302382	-1.208910	-0.691711	0.014790	0.176359	-0.700154
9766	2.208245	-2.676806	9.160656	-0.021184	0.019778	-0.002577	-0.349127	0.304281	-1.207791	-0.691760	0.015315	0.176417	-0.700079
9767	2.211589	-2.608783	9.114511	-0.030090	0.009166	-0.007980	-0.349125	0.303740	-1.208616	-0.691875	0.015809	0.176769	-0.699865
9768	2.207148	-2.623424	9.150591	-0.026910	0.010578	0.007953	-0.348995	0.304582	-1.208860	-0.691746	0.016322	0.177031	-0.699915
9769	2.237680	-2.700550	9.123225	-0.041639	0.009259	0.020273	-0.348467	0.305696	-1.209100	-0.691462	0.017075	0.177537	-0.700050
9770	2.237921	-2.698108	9.214682	-0.040702	0.030504	-0.011417	-0.349404	0.308398	-1.209944	-0.691664	0.017988	0.177723	-0.699780
9771	2.249440	-2.671200	9.195576	-0.017416	0.005808	-0.011506	-0.349668	0.307683	-1.209022	-0.691820	0.018240	0.177951	-0.699561
9772	2.189508	-2.720847	9.088202	-0.035308	0.005738	-0.015081	-0.349402	0.307357	-1.207286	-0.691989	0.018720	0.178405	-0.699266
9773	2.209287	-2.735049	9.122615	-0.024920	0.019613	0.002718	-0.348742	0.308751	-1.207653	-0.691992	0.019319	0.178545	-0.699211
9774	2.195390	-2.774144	9.079157	-0.012096	0.005757	-0.007934	-0.350072	0.309356	-1.208291	-0.692067	0.019502	0.178672	-0.699099
9775	2.156179	-2.755439	9.058557	-0.025808	0.000961	-0.034522	-0.348479	0.309767	-1.209508	-0.692523	0.019721	0.179099	-0.698532
9776	2.206540	-2.718107	9.127216	-0.015868	0.010887	-0.000846	-0.349545	0.311051	-1.209454	-0.692524	0.020055	0.179204	-0.698494
9777	2.134521	-2.750969	9.134883	-0.010915	0.005196	0.015063	-0.348483	0.311337	-1.210803	-0.692307	0.020304	0.179346	-0.698665
9778	2.127710	-2.777797	9.110806	-0.020007	-0.005594	0.016737	-0.349949	0.312748	-1.209799	-0.691998	0.020527	0.179730	-0.698867
9779	2.142787	-2.784791	9.236486	0.009753	-0.016729	0.045928	-0.350612	0.312191	-1.209271	-0.691279	0.020298	0.179871	-0.699548
9780	2.108807	-2.790268	9.184937	0.031000	-0.038132	0.055591	-0.351143	0.311896	-1.208063	-0.690327	0.019499	0.179976	-0.700483
9781	2.098517	-2.778330	9.071402	0.052742	-0.029807	0.085776	-0.352069	0.310502	-1.207424	-0.689016	0.018641	0.179677	-0.701873
9782	2.190048	-2.740252	9.136506	0.027927	-0.027820	0.105137	-0.355798	0.313659	-1.207010	-0.687385	0.018204	0.179663	-0.703486
9783	2.288853	-2.706898	9.172984	0.033261	-0.030478	0.106881	-0.355130	0.312242	-1.206929	-0.685761	0.017676	0.179639	-0.705088
9784	2.296792	-2.733451	9.216754	0.018023	-0.015549	0.073332	-0.356993	0.313093	-1.205534	-0.684620	0.017435	0.179606	-0.706211
9785	2.278146	-2.777488	9.173188	0.021067	-0.012612	0.027395	-0.357526	0.313817	-1.206043	-0.684174	0.017037	0.179541	-0.706669
9786	2.296906	-2.752878	9.130252	-0.012008	0.005854	-0.011494	-0.357253	0.311273	-1.205320	-0.684300	0.017205	0.179668	-0.706510
9787	2.199081	-2.710961	9.112492	-0.015109	0.016904	-0.028210	-0.357654	0.311842	-1.205297	-0.684733	0.017515	0.179733	-0.706067
9788	2.224439	-2.773618	9.072824	-0.049420	0.005883	-0.025738	-0.357390	0.312378	-1.204476	-0.685047	0.018145	0.180392	-0.705578
9789	2.206369	-2.822482	9.180953	-0.047570	0.007722	-0.027485	-0.356992	0.312807	-1.205274	-0.685424	0.018773	0.181044	-0.705028
9790	2.241825	-2.914091	9.086452	-0.040606	0.018068	-0.083980	-0.355269	0.314027	-1.205255	-0.686615	0.019246	0.181433	-0.703755
9791	2.172765	-2.735718	9.063730	-0.033142	0.023796	-0.025562	-0.355670	0.315217	-1.207904	-0.687026	0.019910	0.181662	-0.703277
9792	2.191978	-2.842171	9.103636	0.015187	-0.004377	-0.020287	-0.356336	0.315801	-1.208282	-0.687250	0.019529	0.181550	-0.703097
9793	2.165991	-2.755257	9.097368	0.022359	-0.009651	-0.020296	-0.355403	0.314429	-1.204298	-0.687487	0.018980	0.181455	-0.702905
9794	2.208165	-2.793323	9.166347	0.030766	-0.014547	0.000907	-0.355535	0.314316	-1.205377	-0.687389	0.018321	0.181256	-0.703069
9795	2.167797	-2.842608	9.117339	0.041189	-0.026327	0.013254	-0.357126	0.313391	-1.206196	-0.687099	0.017402	0.181113	-0.703413
9796	2.220559	-2.812520	9.133173	0.049987	-0.028202	0.020329	-0.357522	0.312238	-1.204344	-0.686679	0.016356	0.180824	-0.703922
9797	2.215484	-2.798046	9.152164	0.057761	-0.025833	-0.000850	-0.358049	0.310856	-1.204651	-0.686593	0.015168	0.180445	-0.704130
9798	2.267679	-2.750984	9.095642	0.041359	-0.008451	0.009807	-0.357781	0.310346	-1.207093	-0.686394	0.014482	0.180009	-0.704450
9799	2.259641	-2.831233	9.112850	0.023458	0.002110	0.008055	-0.358843	0.309776	-1.205619	-0.686271	0.014192	0.179732	-0.704647
9800	2.258280	-2.753574	9.172399	0.031485	-0.005901	-0.024686	-0.358174	0.308243	-1.206618	-0.686558	0.013552	0.179410	-0.704462
9801	2.262743	-2.738932	9.143540	0.033262	-0.011220	-0.024716	-0.362022	0.306465	-1.204611	-0.686850	0.012823	0.179188	-0.704247
9802	2.195533	-2.778995	9.093639	0.034871	-0.018479	-0.018551	-0.361751	0.304627	-1.204135	-0.686999	0.011979	0.178989	-0.704168
9803	2.195747	-2.805703	8.992753	0.005578	-0.015652	0.000828	-0.362411	0.302774	-1.202033	-0.686906	0.011666	0.179214	-0.704206
9804	2.181112	-2.786540	9.083626	-0.005482	-0.030142	0.007774	-0.363341	0.302637	-1.201219	-0.686642	0.011309	0.179737	-0.704337
9805	2.222920	-2.691109	9.113073	-0.024699	-0.037614	0.051856	-0.364282	0.306430	-1.200818	-0.685743	0.011292	0.180677	-0.704971
9806	2.306394	-2.735709	9.173739	-0.030161	-0.024428	0.056326	-0.364286	0.308159	-1.202916	-0.684813	0.011530	0.181458	-0.705671
9807	2.455275	-2.667468	9.172979	-0.002605	-0.008614	0.037912	-0.365617	0.308758	-1.203285	-0.684219	0.011564	0.181695	-0.706186
9808	2.503758	-2.666587	9.184089	0.006188	0.021267	-0.016693	-0.365745	0.307538	-1.204938	-0.684483	0.011683	0.181354	-0.706015
9809	2.472093	-2.676883	9.067657	-0.002714	0.022048	-0.087432	-0.365881	0.308210	-1.203569	-0.685769	0.011684	0.181211	-0.704803
9810	2.346283	-2.705881	8.948479	-0.034570	0.029340	-0.106019	-0.364151	0.307474	-1.203747	-0.687323	0.012154	0.181353	-0.703243
9811	2.257985	-2.748731	9.109770	-0.072216	0.026566	-0.078731	-0.363757	0.308856	-1.203303	-0.688480	0.013205	0.182126	-0.701891
9812	2.224041	-2.739632	9.161614	-0.032701	0.008285	-0.045124	-0.363365	0.311107	-1.204178	-0.689098	0.013575	0.182516	-0.701176
9813	2.282033	-2.738585	9.115246	-0.010169	-0.006490	-0.015100	-0.362967	0.311369	-1.203771	-0.689256	0.013543	0.182853	-0.700934
9814	2.334908	-2.713349	9.135934	-0.012074	0.012881	-0.007923	-0.362168	0.310785	-1.203529	-0.689375	0.013828	0.182880	-0.700804
9815	2.361669	-2.717718	9.141602	0.003278	0.015664	-0.043226	-0.362439	0.312471	-1.203472	-0.690012	0.013815	0.182731	-0.700216
9816	2.315105	-2.704006	9.063045	-0.018188	0.022679	-0.046773	-0.362433	0.310840	-1.205678	-0.690705	0.014179	0.182719	-0.699528
9817	2.375862	-2.576669	9.155416	-0.047259	0.038139	-0.034409	-0.361375	0.312225	-1.206050	-0.691286	0.015206	0.182963	-0.698868
9818	2.412140	-2.682809	9.229540	-0.005827	0.035866	-0.036067	-0.359918	0.313862	-1.205610	-0.691882	0.015623	0.182593	-0.698366
9819	2.302251	-2.777054	9.135412	0.018968	0.029374	-0.089046	-0.357522	0.312579	-1.207025	-0.693212	0.015408	0.182051	-0.697193
9820	2.188908	-2.701446	9.020641	-0.009784	0.027389	-0.090892	-0.356985	0.310632	-1.208170	-0.694545	0.015563	0.181869	-0.695909
9821	2.199351	-2.720663	9.136643	-0.013567	0.017566	-0.018477	-0.355926	0.311852	-1.207471	-0.694836	0.015897	0.181915	-0.695598
9822	2.248128	-2.736770	9.133448	-0.006293	0.013273	-0.022027	-0.355661	0.312241	-1.206384	-0.695153	0.016056	0.181859	-0.695293
9823	2.200214	-2.769199	9.103337	0.012627	0.005528	0.009822	-0.356590	0.311511	-1.204109	-0.695015	0.015965	0.181697	-0.695475
9824	2.239061	-2.775779	9.085323	0.001560	0.008730	0.020409	-0.355395	0.312077	-1.205585	-0.694725	0.016105	0.181581	-0.695792
9825	2.249274	-2.792579	9.143532	-0.005461	0.012383	0.014219	-0.355261	0.311825	-1.206941	-0.694544	0.016381	0.181574	-0.695967
9826	2.249203	-2.797441	9.090611	-0.014827	0.008419	0.027426	-0.353934	0.312385	-1.208284	-0.694154	0.016771	0.181688	-0.696318
9827	2.276909	-2.733829	9.057283	-0.013013	0.011992	0.027447	-0.354197	0.311235	-1.206703	-0.693784	0.017195	0.181789	-0.696649
9828	2.273691	-2.811562	9.081841	-0.028498	0.011686	0.034473	-0.353671	0.313368	-1.208660	-0.693299	0.017846	0.182045	-0.697049
9829	2.293710	-2.830609	9.162031	-0.019796	0.021177	0.013337	-0.352477	0.313919	-1.209463	-0.693156	0.018441	0.182121	-0.697156
9830	2.244583	-2.807233	9.100172	-0.019439	0.000256	-0.003582	-0.353016	0.316578	-1.208834	-0.693165	0.018669	0.182423	-0.697062
9831	2.171536	-2.793997	9.073761	-0.028498	0.001886	-0.000931	-0.354868	0.313815	-1.208631	-0.693147	0.019067	0.182891	-0.696947
9832	2.238425	-2.739376	9.113914	-0.030888	0.008416	0.022071	-0.353010	0.314460	-1.208094	-0.692823	0.019660	0.183230	-0.697164
9833	2.244138	-2.778108	9.143265	-0.043278	0.023557	0.016824	-0.352484	0.316146	-1.208853	-0.692630	0.020628	0.183595	-0.697231
9834	2.211354	-2.836962	9.133075	-0.037027	0.002256	-0.018646	-0.352222	0.317692	-1.209345	-0.692849	0.021072	0.184122	-0.696861
9835	2.147453	-2.787142	9.164436	-0.012116	0.012824	-0.006112	-0.351291	0.317086	-1.208299	-0.692950	0.021377	0.184205	-0.696729
9836	2.194824	-2.846963	9.207261	0.011012	-0.004934	0.000911	-0.352358	0.318684	-1.209716	-0.692888	0.021127	0.184154	-0.696812
9837	2.182008	-2.837503	9.045526	0.018285	-0.011902	-0.002641	-0.352492	0.319259	-1.210234	-0.692863	0.020681	0.184152	-0.696851
9838	2.200433	-2.774046	9.141893	0.005866	-0.001203	-0.007925	-0.352353	0.317026	-1.210711	-0.692938	0.020522	0.184124	-0.696789
9839	2.157434	-2.813671	9.087918	-0.004540	0.000833	-0.022077	-0.351293	0.318264	-1.210818	-0.693221	0.020500	0.184267	-0.696470
9840	2.132524	-2.789855	9.024392	-0.037138	0.007450	-0.013290	-0.351290	0.317163	-1.211661	-0.693386	0.021039	0.184720	-0.696169
9841	2.207102	-2.863738	9.152403	-0.059736	0.027598	0.027419	-0.351160	0.317945	-1.209215	-0.693055	0.022341	0.185237	-0.696321
9842	2.164589	-2.903337	9.252492	0.011059	-0.004891	-0.000849	-0.349568	0.318456	-1.208679	-0.693017	0.022084	0.185185	-0.696380
9843	2.136631	-2.983965	9.098193	0.038735	-0.014678	-0.027334	-0.352225	0.318324	-1.206364	-0.693335	0.021237	0.184936	-0.696157
9844	2.124379	-2.862822	9.053576	0.044787	-0.028080	0.013266	-0.351957	0.317320	-1.205592	-0.693026	0.020241	0.184730	-0.696548
9845	2.162973	-2.847553	9.093158	0.043296	-0.044513	0.066190	-0.353154	0.317767	-1.205564	-0.691930	0.019266	0.184789	-0.697649
9846	2.226416	-2.870677	9.085651	0.042021	-0.043981	0.080322	-0.356336	0.315807	-1.208551	-0.690623	0.018334	0.184814	-0.698962
9847	2.240043	-2.821879	9.104958	0.047836	-0.046146	0.098003	-0.358857	0.314891	-1.208820	-0.689072	0.017393	0.184818	-0.700514
9848	2.299238	-2.874209	9.102354	0.019041	-0.025136	0.101573	-0.359258	0.315773	-1.210268	-0.687521	0.017120	0.184895	-0.702022
9849	2.327198	-2.820300	9.088364	0.028993	-0.017085	0.067168	-0.359526	0.316315	-1.209171	-0.686497	0.016730	0.184775	-0.703064
9850	2.297856	-2.811125	9.063324	0.021747	-0.022504	0.068001	-0.361648	0.315268	-1.210256	-0.685424	0.016332	0.184789	-0.704117
9851	2.360943	-2.822122	9.019609	0.008109	-0.011291	0.041496	-0.361908	0.312924	-1.205483	-0.684773	0.016212	0.184897	-0.704724
9852	2.375250	-2.795151	9.116125	0.019917	0.005688	0.006272	-0.363768	0.312845	-1.206271	-0.684670	0.016008	0.184569	-0.704915
9853	2.326683	-2.796036	9.078537	0.034867	-0.014047	-0.017666	-0.364568	0.314031	-1.208378	-0.684851	0.015258	0.184361	-0.704810
9854	2.238492	-2.744231	9.104324	0.034773	-0.013251	-0.014109	-0.363103	0.312848	-1.207087	-0.684982	0.014511	0.184089	-0.704770
