# Supplementary material for: Identification of Haptic Based Guiding Using Hard Reins
Source: PLoS One. 2015 Jul 22;10(7):e0132020. doi: 10.1371/journal.pone.0132020 (PMC4511788; doi:10.1371/journal.pone.0132020)
Supplement: S8 File — (ZIP) [file pone.0132020.s008.zip › Exp2_MotionData1/Subject1/path3/T4/fc4.txt]

// Start Time: 0
// Sample rate: 25.0Hz
// Scenario: 4.9
// Firmware Version: 2.6.1
Counter	Acc_X	Acc_Y	Acc_Z	Gyr_X	Gyr_Y	Gyr_Z	Mag_X	Mag_Y	Mag_Z	Quat_w	Quat_x	Quat_y	Quat_z
19090	8.635725	-0.609341	4.554438	-0.531193	-0.005512	-0.002294	-0.836365	0.152447	-0.142290	0.785152	0.118975	-0.546970	0.264963
19091	8.623776	-0.548759	4.568276	-0.560285	-0.005332	-0.007054	-0.834816	0.152021	-0.142026	0.788087	0.112444	-0.548280	0.256249
19092	8.645413	-0.560948	4.573216	-0.542914	0.005270	0.007241	-0.835095	0.151745	-0.143428	0.790535	0.106635	-0.549921	0.247528
19093	8.659744	-0.570615	4.587803	-0.567453	0.009089	-0.003684	-0.835092	0.151043	-0.143296	0.793425	0.099867	-0.550915	0.238739
19094	8.630988	-0.546358	4.573072	-0.554710	0.016282	-0.008889	-0.833828	0.151603	-0.143580	0.795894	0.093964	-0.552275	0.229599
19095	8.635815	-0.546388	4.573067	-0.554691	0.010732	0.007069	-0.834386	0.150339	-0.143309	0.798523	0.087262	-0.553068	0.221047
19096	8.626217	-0.541525	4.568192	-0.552913	0.006250	0.003578	-0.833963	0.150483	-0.144712	0.800617	0.081265	-0.554473	0.212055
19097	8.645516	-0.558608	4.561108	-0.545688	0.001760	-0.001616	-0.834106	0.151047	-0.145405	0.802971	0.074838	-0.555224	0.203378
19098	8.626274	-0.556116	4.553857	-0.552903	0.007151	0.003571	-0.833266	0.151887	-0.144983	0.804875	0.068812	-0.556483	0.194340
19099	8.597298	-0.609250	4.530325	-0.557477	0.005462	-0.007099	-0.834952	0.151896	-0.146511	0.807105	0.062238	-0.557082	0.185384
19100	8.664086	-0.628430	4.622271	-0.560297	-0.014455	0.005382	-0.833546	0.151892	-0.146242	0.808566	0.056130	-0.558584	0.176223
19101	8.626284	-0.558547	4.551468	-0.516647	-0.003803	0.000524	-0.832843	0.152029	-0.145965	0.810421	0.050168	-0.559064	0.167773
19102	8.630897	-0.580220	4.568618	-0.553777	0.014394	-0.000025	-0.832843	0.151887	-0.145406	0.812017	0.044106	-0.559939	0.158591
19103	8.614339	-0.565843	4.532234	-0.547548	-0.005426	-0.003368	-0.831718	0.152026	-0.145834	0.813703	0.037693	-0.560414	0.149678
19104	8.621187	-0.589811	4.571154	-0.582021	-0.001723	0.003279	-0.832700	0.151184	-0.145275	0.814920	0.031169	-0.561500	0.140184
19105	8.604051	-0.618596	4.588413	-0.567478	0.002765	-0.002779	-0.831582	0.152866	-0.144845	0.816498	0.024406	-0.561758	0.131011
19106	8.601667	-0.645270	4.571799	-0.560234	-0.004518	0.001771	-0.832991	0.153715	-0.145807	0.817459	0.018246	-0.562687	0.121706
19107	8.620888	-0.613809	4.598002	-0.563863	0.001873	-0.005381	-0.833555	0.153429	-0.143843	0.818820	0.011581	-0.562803	0.112485
19108	8.640288	-0.594613	4.595346	-0.553027	-0.009004	-0.003412	-0.832432	0.154128	-0.143705	0.819529	0.005596	-0.563649	0.103151
19109	8.606258	-0.632989	4.607902	-0.554772	0.003645	-0.007061	-0.830464	0.154405	-0.143857	0.820706	-0.000891	-0.563570	0.093963
19110	8.601620	-0.633111	4.583745	-0.554819	-0.001713	-0.012336	-0.831027	0.154404	-0.143152	0.821305	-0.006829	-0.564163	0.084444
19111	8.625782	-0.645407	4.574185	-0.543899	0.000024	-0.010446	-0.832706	0.152445	-0.144281	0.822245	-0.013079	-0.563981	0.075287
19112	8.620935	-0.616271	4.590781	-0.547517	0.001811	-0.006959	-0.832430	0.153565	-0.143430	0.822669	-0.018969	-0.564367	0.065923
19113	8.621094	-0.609128	4.573786	-0.523919	-0.000079	-0.009324	-0.833130	0.152582	-0.143015	0.823417	-0.024885	-0.564020	0.056980
19114	8.630822	-0.599553	4.568834	-0.539407	-0.005377	-0.013007	-0.831303	0.152857	-0.142325	0.823571	-0.030567	-0.564385	0.047601
19115	8.658995	-0.579702	4.679727	-0.534727	0.012484	0.001980	-0.832153	0.154260	-0.141323	0.824254	-0.036778	-0.563698	0.038688
19116	8.635519	-0.623719	4.573930	-0.542173	-0.005244	-0.026312	-0.831162	0.153142	-0.143725	0.824215	-0.042358	-0.563942	0.029055
19117	8.642701	-0.580083	4.602429	-0.547595	-0.016318	0.005545	-0.830883	0.153133	-0.141345	0.824369	-0.048777	-0.563590	0.020056
19118	8.626055	-0.652901	4.535606	-0.553090	-0.014275	-0.018427	-0.831167	0.153978	-0.141614	0.824003	-0.054617	-0.563850	0.010436
19119	8.640739	-0.604676	4.532632	-0.538493	-0.009039	-0.006779	-0.831451	0.154540	-0.141606	0.824055	-0.060723	-0.563244	0.001315
19120	8.631514	-0.556481	4.500694	-0.553916	-0.003525	-0.010526	-0.832009	0.153419	-0.141893	0.823600	-0.066661	-0.563180	-0.008193
19121	8.670111	-0.571255	4.495975	-0.553051	-0.008899	-0.014015	-0.832287	0.152573	-0.140779	0.823432	-0.072895	-0.562438	-0.017609
19122	8.664783	-0.653236	4.521060	-0.558476	-0.016247	0.003647	-0.833134	0.152850	-0.139088	0.822622	-0.079060	-0.562422	-0.026908
19123	8.655143	-0.580464	4.554090	-0.528472	-0.009190	0.004845	-0.832857	0.153833	-0.139080	0.822297	-0.085068	-0.561527	-0.035743
19124	8.684293	-0.590496	4.525167	-0.547693	-0.019673	-0.020964	-0.832295	0.153831	-0.138804	0.821247	-0.090771	-0.561481	-0.045306
19125	8.684592	-0.581043	4.491232	-0.564850	-0.012526	-0.005282	-0.832293	0.153551	-0.139087	0.820617	-0.097227	-0.560482	-0.054713
19126	8.669812	-0.600101	4.520461	-0.542122	-0.005366	-0.012144	-0.833135	0.152704	-0.137408	0.819537	-0.102908	-0.560056	-0.064078
19127	8.660244	-0.607382	4.506057	-0.553975	-0.016170	-0.006911	-0.833140	0.153827	-0.137116	0.818685	-0.109133	-0.558982	-0.073377
19128	8.679466	-0.609859	4.515724	-0.567624	-0.017873	-0.010595	-0.833423	0.153822	-0.135432	0.817203	-0.115247	-0.558584	-0.082954
19129	8.679597	-0.595421	4.505897	-0.560323	-0.018003	0.000109	-0.831734	0.153819	-0.135725	0.816123	-0.121614	-0.557363	-0.092195
19130	8.756930	-0.598415	4.491329	-0.563869	-0.001727	-0.003555	-0.833702	0.153259	-0.134875	0.814628	-0.127694	-0.556550	-0.101626
19131	8.704432	-0.550084	4.437700	-0.560001	0.034261	-0.000194	-0.832293	0.152980	-0.136571	0.813924	-0.133901	-0.554328	-0.110986
19132	8.651159	-0.561726	4.454816	-0.554619	0.025258	-0.004513	-0.833984	0.153828	-0.136969	0.812541	-0.139740	-0.552957	-0.120365
19133	8.706142	-0.547104	4.529486	-0.534671	0.032543	-0.022892	-0.833560	0.153123	-0.136419	0.811633	-0.145235	-0.550738	-0.129794
19134	8.641414	-0.590679	4.452735	-0.556704	0.011356	-0.060189	-0.833272	0.151863	-0.137696	0.809739	-0.150504	-0.549604	-0.140021
19135	8.660044	-0.561162	4.553868	-0.546708	0.003907	-0.038793	-0.834394	0.150735	-0.135737	0.808236	-0.156042	-0.547709	-0.149734
19136	8.633875	-0.629177	4.472506	-0.542276	-0.012239	-0.049267	-0.835797	0.149752	-0.134615	0.805942	-0.161236	-0.546824	-0.159510
19137	8.665441	-0.530142	4.495522	-0.546612	0.016484	-0.034438	-0.835790	0.148352	-0.136031	0.804389	-0.166723	-0.544560	-0.169165
19138	8.646127	-0.571225	4.476676	-0.560258	0.014800	-0.040788	-0.834660	0.147367	-0.136331	0.802146	-0.172180	-0.543012	-0.179039
19139	8.665277	-0.597883	4.484197	-0.554853	0.002081	-0.031800	-0.837197	0.147927	-0.133923	0.800211	-0.177824	-0.540788	-0.188653
19140	8.699169	-0.634543	4.453148	-0.553004	0.002012	-0.024697	-0.836068	0.147367	-0.135199	0.797701	-0.183348	-0.539273	-0.198093
19141	8.689157	-0.600254	4.515604	-0.562158	-0.005123	-0.028299	-0.837609	0.145824	-0.134923	0.795470	-0.189121	-0.536972	-0.207659
19142	8.684463	-0.614875	4.491610	-0.565836	-0.008629	-0.037169	-0.836621	0.144694	-0.133541	0.792535	-0.194718	-0.535479	-0.217336
19143	8.674901	-0.580952	4.496077	-0.542170	-0.001566	-0.033395	-0.837472	0.145954	-0.131699	0.790194	-0.200045	-0.533074	-0.226733
19144	8.665190	-0.566300	4.510424	-0.542156	0.003879	-0.037852	-0.839152	0.144417	-0.132823	0.787276	-0.205163	-0.531353	-0.236154
19145	8.660381	-0.561436	4.510376	-0.554912	-0.008779	-0.026424	-0.836893	0.142303	-0.132442	0.784644	-0.210738	-0.528824	-0.245494
19146	8.684572	-0.566482	4.500735	-0.540324	0.005667	-0.036953	-0.838869	0.143567	-0.131013	0.781554	-0.215784	-0.526949	-0.254824
19147	8.684889	-0.518257	4.483282	-0.560345	-0.001475	-0.033597	-0.839711	0.143433	-0.132269	0.778744	-0.221269	-0.524156	-0.264305
19148	8.673159	-0.508759	4.444530	-0.538516	-0.003477	-0.022713	-0.839423	0.141602	-0.131029	0.775441	-0.226438	-0.522239	-0.273282
19149	8.689726	-0.540113	4.471437	-0.538583	-0.012455	-0.026199	-0.839140	0.141321	-0.131034	0.772461	-0.231658	-0.519558	-0.282308
19150	8.679997	-0.549688	4.476390	-0.549417	-0.005254	-0.020181	-0.840548	0.141323	-0.130743	0.768911	-0.236982	-0.517467	-0.291278
19151	8.661152	-0.576606	4.404225	-0.567403	0.012707	-0.004582	-0.838575	0.140760	-0.131605	0.765990	-0.242662	-0.513988	-0.300317
19152	8.626666	-0.522497	4.519652	-0.565798	-0.014281	-0.010596	-0.840259	0.139637	-0.130763	0.762126	-0.248342	-0.511760	-0.309179
19153	8.723742	-0.588993	4.418777	-0.560238	-0.010867	0.008926	-0.840401	0.139918	-0.130758	0.758889	-0.254123	-0.508474	-0.317747
19154	8.719017	-0.562381	4.418487	-0.543852	0.003599	-0.005123	-0.838153	0.140899	-0.131607	0.755158	-0.259360	-0.505958	-0.326307
19155	8.653966	-0.557213	4.406435	-0.550138	0.008932	0.005375	-0.837879	0.142441	-0.130752	0.751969	-0.264756	-0.502318	-0.334849
19156	8.694975	-0.538063	4.418248	-0.552844	0.010712	0.009766	-0.838858	0.141037	-0.130479	0.748176	-0.270178	-0.499434	-0.343225
19157	8.713703	-0.581347	4.471866	-0.554545	0.032383	0.005185	-0.839843	0.141183	-0.131310	0.745014	-0.275407	-0.495281	-0.351856
19158	8.708612	-0.566558	4.512785	-0.538370	0.007108	0.001990	-0.838862	0.142165	-0.131588	0.741028	-0.280507	-0.492470	-0.360091
19159	8.655333	-0.619404	4.511030	-0.538268	0.014179	0.016084	-0.839139	0.141185	-0.132577	0.737681	-0.285657	-0.488512	-0.368216
19160	8.669868	-0.575905	4.525023	-0.543747	0.017924	0.003620	-0.838297	0.141888	-0.133277	0.733607	-0.290718	-0.485378	-0.376447
19161	8.655499	-0.566208	4.515269	-0.574615	0.019865	0.004131	-0.837734	0.141889	-0.133982	0.729840	-0.296166	-0.481001	-0.385042
19162	8.665005	-0.600086	4.518051	-0.563859	0.001898	-0.007136	-0.837738	0.143158	-0.135370	0.725224	-0.301477	-0.477888	-0.393427
19163	8.672487	-0.580936	4.496079	-0.554683	0.019924	-0.012442	-0.837883	0.143997	-0.134379	0.721261	-0.306393	-0.473631	-0.401971
19164	8.669981	-0.595390	4.501077	-0.536520	0.016184	-0.006902	-0.838726	0.143860	-0.134654	0.716768	-0.311133	-0.470405	-0.410072
19165	8.664986	-0.600071	4.520467	-0.567384	0.023603	-0.014388	-0.837876	0.142880	-0.136353	0.712564	-0.316102	-0.465874	-0.418681
19166	8.655126	-0.604691	4.544695	-0.541981	0.017140	-0.010516	-0.838726	0.144146	-0.136333	0.707838	-0.320812	-0.462496	-0.426781
19167	8.673399	-0.560338	4.698822	-0.552725	0.045072	-0.005504	-0.838440	0.143163	-0.136625	0.703824	-0.325384	-0.457596	-0.435159
19168	8.672524	-0.580967	4.491247	-0.552923	0.031066	-0.049645	-0.838151	0.141764	-0.138324	0.698637	-0.329703	-0.454062	-0.443881
19169	8.683503	-0.570462	4.636096	-0.554758	0.010895	-0.010622	-0.837445	0.141204	-0.139456	0.694076	-0.334470	-0.449526	-0.452012
19170	8.650784	-0.556573	4.505502	-0.562113	-0.001594	-0.020361	-0.837582	0.140361	-0.139184	0.688610	-0.339398	-0.446054	-0.460067
19171	8.660153	-0.512769	4.562994	-0.554737	0.012683	-0.008857	-0.836873	0.139240	-0.140462	0.683904	-0.344076	-0.441363	-0.468066
19172	8.622027	-0.522619	4.495496	-0.554720	0.020001	-0.021292	-0.837020	0.140927	-0.140864	0.678493	-0.348618	-0.437553	-0.476088
19173	8.650613	-0.522496	4.543784	-0.523862	0.014401	-0.015586	-0.836320	0.141768	-0.141001	0.673784	-0.352716	-0.433066	-0.483798
19174	8.631242	-0.558684	4.534548	-0.545608	0.018041	-0.008793	-0.836739	0.141212	-0.142265	0.668373	-0.357185	-0.429172	-0.491434
19175	8.623653	-0.531691	4.592249	-0.569131	0.030686	-0.000301	-0.837869	0.142196	-0.141825	0.663465	-0.361776	-0.423807	-0.499320
19176	8.640547	-0.531797	4.592228	-0.542033	0.003488	0.004610	-0.837297	0.140090	-0.142412	0.657925	-0.366381	-0.419938	-0.506510
19177	8.640491	-0.546297	4.592390	-0.565493	0.023333	0.013943	-0.837300	0.141361	-0.144641	0.652954	-0.371021	-0.414494	-0.513993
19178	8.630765	-0.575265	4.587893	-0.561943	0.010732	0.010518	-0.834911	0.142203	-0.146052	0.647226	-0.375784	-0.410178	-0.521190
19179	8.625844	-0.570310	4.602343	-0.541914	0.019661	0.008927	-0.834911	0.142061	-0.145633	0.642185	-0.380023	-0.404962	-0.528381
19180	8.611343	-0.545962	4.616589	-0.547360	0.025156	0.001752	-0.835476	0.142767	-0.146462	0.636435	-0.384292	-0.400577	-0.535545
19181	8.611474	-0.541220	4.602037	-0.540177	0.018027	-0.010504	-0.835763	0.144174	-0.147006	0.631030	-0.388279	-0.395453	-0.542824
19182	8.601504	-0.594232	4.617141	-0.567413	0.016304	-0.005514	-0.835760	0.143898	-0.148270	0.624819	-0.392751	-0.390915	-0.550030
19183	8.620688	-0.567589	4.645814	-0.560230	0.009144	-0.014226	-0.835758	0.143337	-0.148696	0.618984	-0.396964	-0.385616	-0.557297
19184	8.554190	-0.551070	4.515235	-0.531217	0.003709	-0.026244	-0.834355	0.144177	-0.148698	0.612573	-0.400875	-0.381700	-0.564233
19185	8.555595	-0.479967	4.678752	-0.564649	0.028016	-0.007320	-0.835341	0.144459	-0.148407	0.606764	-0.404877	-0.375969	-0.571453
19186	8.581925	-0.596314	4.651019	-0.567627	-0.003280	-0.031941	-0.834347	0.142206	-0.147318	0.599786	-0.409182	-0.371671	-0.578521
19187	8.606448	-0.499818	4.647493	-0.561133	0.014603	-0.019573	-0.836033	0.142219	-0.150107	0.593601	-0.413095	-0.366149	-0.585599
19188	8.543746	-0.501884	4.640351	-0.562035	0.023755	-0.035576	-0.835614	0.142492	-0.148005	0.586665	-0.416894	-0.361523	-0.592726
19189	8.572296	-0.530822	4.679297	-0.540358	-0.001672	-0.024550	-0.835888	0.141093	-0.149419	0.580320	-0.420613	-0.356387	-0.599418
19190	8.600959	-0.569548	4.699022	-0.545746	-0.003640	-0.003370	-0.835048	0.141505	-0.147179	0.573560	-0.424680	-0.351912	-0.605668
19191	8.601238	-0.526141	4.684039	-0.545790	-0.009028	-0.005100	-0.835899	0.143337	-0.148555	0.567206	-0.428588	-0.346552	-0.611957
19192	8.594102	-0.547997	4.660129	-0.560182	0.003502	0.011460	-0.835328	0.141508	-0.148018	0.560414	-0.432739	-0.341605	-0.618044
19193	8.524214	-0.511277	4.664646	-0.540180	0.012497	0.001898	-0.834345	0.142214	-0.149840	0.554199	-0.436266	-0.335938	-0.624245
19194	8.536097	-0.564533	4.662807	-0.556459	0.025229	-0.002798	-0.834624	0.141655	-0.150404	0.547274	-0.439909	-0.330831	-0.630494
19195	8.494553	-0.575976	4.723400	-0.547558	-0.005488	0.001020	-0.833507	0.143475	-0.149413	0.540726	-0.443633	-0.325200	-0.636435
19196	8.523190	-0.651042	4.729032	-0.540348	-0.023663	0.014482	-0.833222	0.142772	-0.149563	0.533710	-0.447733	-0.320595	-0.641800
19197	8.605546	-0.642107	4.694993	-0.545770	-0.032860	0.039264	-0.833653	0.144739	-0.149258	0.527363	-0.451930	-0.314871	-0.646919
19198	8.593777	-0.593790	4.679971	-0.547508	-0.020253	0.040940	-0.832953	0.145152	-0.147298	0.520522	-0.456136	-0.309827	-0.651923
19199	8.552804	-0.588729	4.675137	-0.542994	-0.020199	0.032139	-0.833947	0.146832	-0.145030	0.514063	-0.459991	-0.304011	-0.657058
19200	8.555678	-0.606087	4.607669	-0.564855	-0.023551	0.015982	-0.833673	0.148232	-0.143897	0.506595	-0.464166	-0.298928	-0.662234
19201	8.543510	-0.642290	4.603257	-0.542193	-0.037258	0.025170	-0.833530	0.147669	-0.143623	0.499824	-0.468088	-0.293303	-0.667115
19202	8.615122	-0.741492	4.657427	-0.556829	-0.048802	0.014454	-0.834381	0.149070	-0.141920	0.492140	-0.472404	-0.288520	-0.671854
19203	8.620742	-0.671868	4.588985	-0.568724	-0.052166	-0.005113	-0.835229	0.149630	-0.140647	0.484503	-0.476499	-0.282915	-0.676879
19204	8.601714	-0.647733	4.564578	-0.553245	-0.041348	-0.013845	-0.834807	0.149630	-0.140930	0.476392	-0.480406	-0.278303	-0.681768
19205	8.625885	-0.638218	4.564439	-0.547757	-0.039649	-0.004938	-0.833966	0.150043	-0.138971	0.468902	-0.484010	-0.272804	-0.686617
19206	8.650066	-0.635985	4.559549	-0.547802	-0.046854	-0.004889	-0.833692	0.151157	-0.136158	0.460821	-0.487881	-0.268161	-0.691162
19207	8.659561	-0.648037	4.574169	-0.556815	-0.034181	-0.006842	-0.835099	0.150875	-0.135029	0.453126	-0.491362	-0.262456	-0.695957
19208	8.631164	-0.658008	4.496995	-0.547716	-0.034225	-0.006739	-0.834958	0.150588	-0.133352	0.444977	-0.494936	-0.257648	-0.700465
19209	8.645342	-0.628765	4.549809	-0.554939	-0.032516	0.007325	-0.833554	0.150860	-0.131398	0.437391	-0.498327	-0.251765	-0.704964
19210	8.660217	-0.634025	4.496688	-0.545793	-0.019878	0.000282	-0.835801	0.150309	-0.133068	0.429325	-0.501606	-0.246726	-0.709364
19211	8.669685	-0.667872	4.504303	-0.545878	-0.032460	-0.003183	-0.835099	0.150444	-0.131951	0.421572	-0.504744	-0.241028	-0.713733
19212	8.713258	-0.668253	4.487334	-0.554902	-0.023409	-0.002450	-0.835236	0.149460	-0.131680	0.413256	-0.508021	-0.235856	-0.717987
19213	8.699059	-0.678087	4.446385	-0.553129	-0.030602	-0.005041	-0.834548	0.152542	-0.129691	0.405305	-0.511061	-0.230015	-0.722245
19214	8.718684	-0.649378	4.419458	-0.553038	-0.010696	-0.014000	-0.835098	0.149449	-0.128318	0.396798	-0.513967	-0.224825	-0.726528
19215	8.718946	-0.649591	4.385632	-0.549464	-0.011452	-0.031645	-0.834817	0.149445	-0.127479	0.388478	-0.516453	-0.219115	-0.730992
19216	8.782089	-0.635762	4.341898	-0.557349	0.019873	-0.003604	-0.836228	0.150291	-0.127459	0.380116	-0.518865	-0.213457	-0.735341
19217	8.687945	-0.620608	4.351521	-0.559980	0.034275	-0.001972	-0.836221	0.149176	-0.129994	0.372214	-0.520765	-0.206898	-0.739902
19218	8.701286	-0.687647	4.465819	-0.567290	0.032567	-0.009135	-0.837071	0.150439	-0.128993	0.363625	-0.522915	-0.200996	-0.744269
19219	8.699503	-0.724505	4.367163	-0.545525	0.028040	-0.017700	-0.836641	0.148612	-0.129015	0.355513	-0.524605	-0.194823	-0.748628
19220	8.689596	-0.721815	4.400975	-0.554705	0.014591	-0.020382	-0.835654	0.148335	-0.130848	0.346728	-0.526761	-0.189301	-0.752641
19221	8.672960	-0.654044	4.400241	-0.556577	0.009227	-0.023904	-0.835938	0.148894	-0.129999	0.338238	-0.528655	-0.183126	-0.756693
19222	8.742368	-0.649164	4.477417	-0.552869	0.023623	-0.023053	-0.838185	0.148344	-0.131809	0.329378	-0.530522	-0.177548	-0.760614
19223	8.710833	-0.617322	4.513349	-0.542903	0.019951	-0.021149	-0.836635	0.147210	-0.129731	0.321022	-0.532036	-0.171447	-0.764518
19224	8.631482	-0.653419	4.458282	-0.560186	0.009148	-0.014226	-0.837908	0.148900	-0.130264	0.312088	-0.534073	-0.165709	-0.768055
19225	8.689141	-0.648723	4.494398	-0.545662	0.009085	-0.014045	-0.836908	0.145528	-0.130587	0.303690	-0.535661	-0.159533	-0.771614
19226	8.691575	-0.677843	4.477805	-0.542043	0.005463	-0.013983	-0.838040	0.147221	-0.132102	0.294867	-0.537516	-0.154050	-0.774854
19227	8.660500	-0.658496	4.448634	-0.574749	0.006559	-0.018798	-0.838034	0.145958	-0.132536	0.285994	-0.539164	-0.147463	-0.778309
19228	8.687084	-0.639300	4.453217	-0.540193	0.003526	0.000210	-0.836629	0.146660	-0.133380	0.277336	-0.540955	-0.141827	-0.781241
19229	8.682631	-0.610484	4.419073	-0.565582	0.016359	-0.010777	-0.834937	0.146101	-0.135641	0.268636	-0.542280	-0.135221	-0.784527
19230	8.646203	-0.600376	4.452837	-0.545659	0.010909	-0.016710	-0.836336	0.144279	-0.135649	0.259609	-0.543813	-0.129603	-0.787448
19231	8.689326	-0.605239	4.491496	-0.556536	0.018213	-0.021299	-0.836054	0.144135	-0.134812	0.250773	-0.544889	-0.123225	-0.790585
19232	8.631988	-0.639286	4.400131	-0.567560	0.002172	-0.035496	-0.834644	0.143432	-0.135531	0.241127	-0.546490	-0.117473	-0.793351
19233	8.621109	-0.546114	4.602079	-0.532076	0.012696	-0.022760	-0.834358	0.142593	-0.136943	0.232452	-0.547387	-0.111512	-0.796178
19234	8.641002	-0.609738	4.496443	-0.549385	0.002003	-0.026435	-0.834077	0.142305	-0.134847	0.223091	-0.548791	-0.105916	-0.798649
19235	8.665103	-0.520171	4.543738	-0.560301	-0.001625	-0.017680	-0.834359	0.142730	-0.135821	0.214094	-0.549912	-0.099502	-0.801161
19236	8.655926	-0.493833	4.495130	-0.553099	-0.005133	-0.031724	-0.834351	0.140906	-0.136401	0.204540	-0.551304	-0.093906	-0.803374
19237	8.665524	-0.508393	4.495279	-0.560303	-0.003432	-0.016780	-0.835473	0.140066	-0.136401	0.195493	-0.552306	-0.087483	-0.805660
19238	8.685078	-0.547500	4.444946	-0.563893	0.003836	-0.021288	-0.833643	0.140063	-0.136975	0.185954	-0.553479	-0.081536	-0.807734
19239	8.689695	-0.498879	4.495141	-0.557459	0.009051	-0.003548	-0.833638	0.138798	-0.136568	0.177118	-0.554145	-0.074958	-0.809898
19240	8.672961	-0.501326	4.473444	-0.543962	-0.005311	-0.016574	-0.835049	0.139786	-0.136967	0.167819	-0.555269	-0.069289	-0.811611
19241	8.670444	-0.484258	4.495004	-0.543842	0.009000	-0.005159	-0.833069	0.137393	-0.136728	0.159058	-0.555742	-0.062952	-0.813565
19242	8.679986	-0.513318	4.495315	-0.547508	-0.000958	0.001934	-0.833919	0.138517	-0.136429	0.149990	-0.556703	-0.056984	-0.815069
19243	8.653308	-0.517892	4.509900	-0.556596	-0.003654	0.005376	-0.834911	0.140491	-0.137942	0.141200	-0.557292	-0.050362	-0.816671
19244	8.675160	-0.522984	4.490597	-0.568375	0.003662	-0.000109	-0.834346	0.139924	-0.136691	0.131838	-0.558102	-0.044047	-0.818047
19245	8.675086	-0.537468	4.493175	-0.554677	0.008897	0.011517	-0.833501	0.139641	-0.136701	0.123143	-0.558343	-0.037357	-0.819569
19246	8.679783	-0.566482	4.495909	-0.563710	0.017974	0.008699	-0.835474	0.140490	-0.137377	0.113959	-0.558777	-0.030969	-0.820867
19247	8.660718	-0.542317	4.476334	-0.559948	0.034093	0.017490	-0.833786	0.140770	-0.138088	0.105285	-0.558476	-0.024072	-0.822460
19248	8.641375	-0.561558	4.471742	-0.532875	0.009722	0.008219	-0.834208	0.140773	-0.138645	0.096412	-0.558850	-0.018200	-0.823444
19249	8.660441	-0.614814	4.477143	-0.562928	-0.003641	0.007062	-0.832946	0.141610	-0.138086	0.087488	-0.559028	-0.011455	-0.824441
19250	8.692132	-0.571636	4.457288	-0.550157	0.008966	0.001839	-0.833373	0.142734	-0.137790	0.078296	-0.559316	-0.005367	-0.825231
19251	8.672414	-0.609966	4.491571	-0.545610	0.014426	-0.006998	-0.833089	0.142172	-0.137799	0.069311	-0.559022	0.000954	-0.826250
19252	8.641171	-0.614723	4.472335	-0.561954	0.012667	-0.003646	-0.833654	0.142880	-0.139188	0.059882	-0.559131	0.007188	-0.826883
19253	8.691402	-0.609828	4.532622	-0.560066	0.023425	0.001626	-0.833374	0.142873	-0.137369	0.050857	-0.558562	0.013842	-0.827787
19254	8.664489	-0.602091	4.583315	-0.552880	0.012590	0.000000	-0.831827	0.143153	-0.138219	0.041579	-0.558525	0.019970	-0.828204
19255	8.602070	-0.633477	4.525756	-0.556646	-0.010808	-0.001683	-0.832253	0.143853	-0.137087	0.032534	-0.558373	0.026483	-0.828529
19256	8.655051	-0.614327	4.549635	-0.551134	0.001802	-0.003454	-0.832815	0.143713	-0.136804	0.023216	-0.558381	0.032532	-0.828621
19257	8.640684	-0.624024	4.530432	-0.539235	0.008839	0.009024	-0.833658	0.144007	-0.140157	0.014520	-0.557745	0.038867	-0.828975
19258	8.659990	-0.599903	4.542219	-0.552952	0.002729	-0.005247	-0.832958	0.144278	-0.137778	0.005151	-0.557609	0.044924	-0.828871
19259	8.669757	-0.619449	4.518260	-0.542081	0.003692	-0.017510	-0.832675	0.143996	-0.137643	-0.004021	-0.556942	0.050984	-0.828976
19260	8.664968	-0.614601	4.515796	-0.557503	0.006460	-0.016823	-0.832676	0.143994	-0.137082	-0.013634	-0.556617	0.056980	-0.828700
19261	8.662760	-0.600208	4.496308	-0.558410	-0.001780	-0.001741	-0.832535	0.144280	-0.138762	-0.022723	-0.555875	0.063462	-0.828528
19262	8.669154	-0.575326	4.616839	-0.551025	0.023442	-0.005350	-0.832533	0.144001	-0.139325	-0.032088	-0.555124	0.069460	-0.828241
19263	8.670228	-0.648921	4.443682	-0.533003	-0.008200	-0.002292	-0.830849	0.144837	-0.138489	-0.040892	-0.554361	0.075493	-0.827836
19264	8.737108	-0.624541	4.544807	-0.556683	-0.016215	0.000146	-0.832536	0.144846	-0.139877	-0.050160	-0.554121	0.081660	-0.826901
19265	8.682432	-0.588506	4.455073	-0.547603	-0.008891	-0.017487	-0.831130	0.144554	-0.137649	-0.059373	-0.553244	0.087733	-0.826256
19266	8.682029	-0.580906	4.510565	-0.552993	-0.001731	-0.009634	-0.831832	0.144277	-0.138207	-0.068770	-0.552648	0.093699	-0.825271
19267	8.651064	-0.542256	4.476346	-0.554704	0.007149	0.005330	-0.831416	0.145823	-0.138754	-0.077705	-0.551313	0.100081	-0.824621
19268	8.689343	-0.576164	4.503253	-0.560151	0.012664	-0.003612	-0.831975	0.144981	-0.138759	-0.087088	-0.550323	0.106193	-0.823579
19269	8.665118	-0.624420	4.491742	-0.545662	0.003580	-0.003397	-0.829721	0.144558	-0.139902	-0.096046	-0.548938	0.112297	-0.822698
19270	8.643229	-0.619297	4.515878	-0.556580	-0.003659	0.005361	-0.830851	0.145402	-0.139324	-0.105180	-0.548068	0.118456	-0.821296
19271	8.689212	-0.566360	4.524891	-0.563865	-0.003601	0.003522	-0.831983	0.146948	-0.138738	-0.114191	-0.546605	0.124905	-0.820111
19272	8.650542	-0.590313	4.520377	-0.553740	0.016151	0.005278	-0.831418	0.146386	-0.139169	-0.123314	-0.545284	0.130947	-0.818725
19273	8.640591	-0.628796	4.540151	-0.560056	0.023402	0.003382	-0.831278	0.146668	-0.139587	-0.132332	-0.543242	0.137221	-0.817647
19274	8.650318	-0.619221	4.535198	-0.552840	0.014343	0.005295	-0.830997	0.147236	-0.141686	-0.141404	-0.541820	0.143228	-0.816040
19275	8.650281	-0.619190	4.540030	-0.553755	0.014363	0.003515	-0.829595	0.148213	-0.140986	-0.150301	-0.539798	0.149374	-0.814687
19276	8.626118	-0.606894	4.549591	-0.547354	0.017870	0.010641	-0.831272	0.145693	-0.142120	-0.159198	-0.538189	0.155309	-0.812950
19277	8.639801	-0.599065	4.655805	-0.558105	0.039447	0.020997	-0.830713	0.146819	-0.143234	-0.167907	-0.535548	0.161579	-0.811719
19278	8.640196	-0.613931	4.597978	-0.562039	0.005511	-0.009802	-0.829876	0.148359	-0.142383	-0.177205	-0.534027	0.167546	-0.809532
19279	8.635273	-0.579885	4.626601	-0.561936	0.016193	0.004290	-0.829599	0.149770	-0.144613	-0.186120	-0.531656	0.173715	-0.807790
19280	8.620857	-0.720443	4.550865	-0.563778	0.014532	-0.010777	-0.830442	0.149492	-0.144890	-0.195431	-0.529854	0.179632	-0.805478
19281	8.621096	-0.638219	4.559613	-0.542867	0.023501	-0.016770	-0.829320	0.150190	-0.144330	-0.204469	-0.527368	0.185183	-0.803606
19282	8.592319	-0.589704	4.559110	-0.549144	0.032452	-0.007167	-0.828468	0.148932	-0.146733	-0.213580	-0.525188	0.190791	-0.801349
19283	8.625817	-0.606650	4.588251	-0.563712	0.023449	-0.000202	-0.829033	0.148926	-0.144486	-0.222528	-0.522411	0.196788	-0.799276
19284	8.625756	-0.681748	4.560092	-0.547319	0.030625	-0.005370	-0.827634	0.151318	-0.146994	-0.231526	-0.520134	0.202351	-0.796812
19285	8.596464	-0.630390	4.627216	-0.549091	0.034121	0.006970	-0.827631	0.150901	-0.148120	-0.240202	-0.517081	0.208077	-0.794754
19286	8.606155	-0.630481	4.622372	-0.561959	0.018111	-0.009004	-0.826082	0.150620	-0.149256	-0.249294	-0.514822	0.213853	-0.791882
19287	8.620843	-0.635589	4.593413	-0.554658	0.017998	-0.000067	-0.826784	0.150199	-0.148694	-0.258021	-0.511887	0.219604	-0.789412
19288	8.591519	-0.695714	4.611037	-0.560952	0.025197	0.003339	-0.826783	0.150203	-0.149955	-0.266869	-0.509337	0.225406	-0.786478
19289	8.586535	-0.731917	4.613864	-0.541860	0.025072	0.007096	-0.823544	0.149634	-0.150267	-0.275326	-0.506189	0.230926	-0.783991
19290	8.615469	-0.749046	4.609184	-0.556496	0.008943	0.005258	-0.824534	0.150761	-0.150528	-0.283952	-0.503784	0.236718	-0.780729
19291	8.605982	-0.715184	4.603986	-0.545596	0.010709	0.003608	-0.822568	0.151885	-0.151933	-0.292375	-0.500724	0.242272	-0.777879
19292	8.625326	-0.705639	4.603854	-0.554687	0.009854	0.003512	-0.821166	0.153005	-0.151792	-0.300938	-0.498199	0.247962	-0.774434
19293	8.593441	-0.637152	4.702203	-0.560323	-0.014419	0.000054	-0.820886	0.153286	-0.152071	-0.309375	-0.495325	0.253786	-0.771060
19294	8.610958	-0.705639	4.589375	-0.561239	-0.012480	-0.014122	-0.819752	0.151316	-0.151820	-0.318083	-0.493070	0.259480	-0.767056
19295	8.610992	-0.637792	4.617614	-0.534931	-0.027213	0.007515	-0.819757	0.152298	-0.151530	-0.326020	-0.490380	0.264992	-0.763556
19296	8.586753	-0.763607	4.570724	-0.555003	-0.039625	-0.005048	-0.819197	0.152571	-0.149429	-0.334302	-0.488413	0.270798	-0.759186
19297	8.630412	-0.647702	4.598368	-0.544145	-0.041454	-0.006656	-0.819767	0.153972	-0.147869	-0.342397	-0.485828	0.276329	-0.755233
19298	8.669439	-0.638584	4.549887	-0.554984	-0.034219	-0.003277	-0.819623	0.153269	-0.147737	-0.350594	-0.483648	0.282054	-0.750742
19299	8.645353	-0.665136	4.530885	-0.560338	-0.018864	-0.005211	-0.820473	0.154107	-0.145760	-0.358875	-0.480475	0.287604	-0.746751
19300	8.674028	-0.735384	4.534047	-0.549470	-0.017886	-0.019247	-0.820755	0.154104	-0.144636	-0.367255	-0.478060	0.292915	-0.742148
19301	8.644520	-0.681427	4.630138	-0.549495	-0.019717	-0.016586	-0.822440	0.153550	-0.145890	-0.375514	-0.474910	0.298117	-0.737954
19302	8.663754	-0.710578	4.625605	-0.554955	-0.019649	-0.021073	-0.822446	0.154669	-0.144337	-0.383864	-0.472371	0.303439	-0.733102
19303	8.630525	-0.633248	4.590957	-0.547574	-0.012685	0.001976	-0.822726	0.154246	-0.143639	-0.391791	-0.468888	0.308647	-0.728959
19304	8.616126	-0.606559	4.593095	-0.560405	-0.030644	0.001936	-0.822724	0.154111	-0.145322	-0.399685	-0.466207	0.314285	-0.723966
19305	8.665170	-0.542042	4.524652	-0.542100	-0.012781	0.010908	-0.822722	0.153691	-0.145887	-0.407348	-0.462592	0.319405	-0.719761
19306	8.645780	-0.568518	4.522557	-0.554885	-0.018017	-0.001601	-0.824548	0.152704	-0.143500	-0.415216	-0.459680	0.324761	-0.714717
19307	8.621673	-0.556268	4.524868	-0.546738	-0.025314	0.003843	-0.826095	0.152709	-0.143909	-0.422855	-0.456131	0.329895	-0.710146
19308	8.689565	-0.513317	4.504968	-0.553078	-0.012515	-0.012213	-0.824830	0.152705	-0.143498	-0.430786	-0.453113	0.335008	-0.704898
19309	8.689696	-0.518273	4.485692	-0.550383	-0.010605	-0.025462	-0.826939	0.152571	-0.144044	-0.438875	-0.449399	0.339708	-0.700020
19310	8.602157	-0.522040	4.568007	-0.551338	-0.012343	-0.033447	-0.828059	0.151593	-0.144606	-0.446974	-0.446420	0.344526	-0.694424
19311	8.726787	-0.425161	4.726239	-0.558384	0.025449	-0.023115	-0.828327	0.148505	-0.145197	-0.455253	-0.441988	0.348930	-0.689666
19312	8.665686	-0.387320	4.532590	-0.558588	0.004101	-0.053062	-0.827480	0.147944	-0.146050	-0.463673	-0.438732	0.353451	-0.683808
19313	8.626786	-0.323818	4.599591	-0.560440	-0.000432	-0.049521	-0.827476	0.147102	-0.146059	-0.472045	-0.434693	0.357776	-0.678388
19314	8.641701	-0.367896	4.522740	-0.551398	0.002439	-0.072432	-0.828308	0.144437	-0.146641	-0.480522	-0.431546	0.361960	-0.672199
19315	8.646356	-0.324153	4.565740	-0.560317	0.012989	-0.038981	-0.828303	0.143314	-0.146933	-0.488734	-0.427121	0.366134	-0.666822
19316	8.665863	-0.365647	4.520266	-0.552986	-0.000011	0.000110	-0.827170	0.141769	-0.147798	-0.496101	-0.423347	0.370901	-0.661130
19317	8.670696	-0.319625	4.541493	-0.528330	0.026967	-0.006839	-0.827453	0.142192	-0.148072	-0.503605	-0.418708	0.374686	-0.656259
19318	8.627209	-0.336282	4.539321	-0.540058	0.037805	-0.004399	-0.828295	0.141918	-0.149610	-0.511080	-0.414491	0.378786	-0.650781
19319	8.646572	-0.326753	4.536772	-0.561826	0.034155	0.012182	-0.829563	0.142342	-0.149315	-0.518554	-0.409166	0.382995	-0.645755
19320	8.646204	-0.294941	4.599243	-0.556353	0.041352	0.010433	-0.829570	0.144457	-0.151816	-0.525864	-0.404520	0.387306	-0.640175
19321	8.612493	-0.319031	4.577810	-0.525525	0.023052	0.025052	-0.828866	0.144598	-0.152660	-0.532674	-0.399514	0.391169	-0.635321
19322	8.602242	-0.381512	4.624431	-0.561878	0.023284	0.017536	-0.829007	0.144740	-0.153078	-0.539664	-0.394885	0.395713	-0.629476
19323	8.582823	-0.390995	4.634229	-0.571052	0.016246	0.003312	-0.827883	0.144878	-0.153086	-0.546932	-0.389546	0.399951	-0.623826
19324	8.607165	-0.425254	4.591084	-0.532991	0.001683	0.000310	-0.828444	0.144457	-0.152665	-0.553600	-0.385538	0.404144	-0.617701
19325	8.577662	-0.458568	4.644655	-0.560250	0.005491	-0.008891	-0.826762	0.146143	-0.154062	-0.560717	-0.380446	0.408165	-0.611767
19326	8.577926	-0.463630	4.608466	-0.560410	-0.025197	-0.002511	-0.828725	0.145028	-0.155179	-0.567267	-0.376387	0.412885	-0.605035
19327	8.536551	-0.489756	4.640225	-0.556775	-0.021562	-0.008696	-0.829849	0.144465	-0.154055	-0.573994	-0.371563	0.417064	-0.598774
19328	8.563107	-0.458416	4.654338	-0.542220	-0.023542	0.003880	-0.829012	0.145580	-0.152229	-0.580199	-0.367541	0.421499	-0.592133
19329	8.515574	-0.521736	4.529458	-0.567492	-0.005453	0.008769	-0.830141	0.146709	-0.153049	-0.586792	-0.362159	0.425643	-0.585956
19330	8.528944	-0.467595	4.697980	-0.567509	0.001817	0.001649	-0.827046	0.146275	-0.151396	-0.593269	-0.357468	0.429969	-0.579116
19331	8.645281	-0.541448	4.599578	-0.553128	-0.029821	0.007338	-0.828456	0.147122	-0.151656	-0.599419	-0.352453	0.434116	-0.572728
19332	8.596953	-0.492614	4.630511	-0.545783	-0.019113	0.014430	-0.828736	0.146415	-0.149980	-0.605264	-0.348062	0.438432	-0.565938
19333	8.476788	-0.477719	4.572513	-0.558387	-0.003763	0.015938	-0.828310	0.145571	-0.149992	-0.611437	-0.342525	0.442279	-0.559653
19334	8.549671	-0.362210	4.566294	-0.550485	-0.019587	-0.029844	-0.829441	0.146980	-0.150529	-0.617649	-0.338386	0.446253	-0.552144
19335	8.458723	-0.241047	4.526402	-0.564392	-0.057255	-0.042161	-0.828176	0.146687	-0.147739	-0.623882	-0.333799	0.450312	-0.544581
19336	8.742905	-0.036304	4.702547	-0.541242	-0.076412	-0.123083	-0.829434	0.144437	-0.145791	-0.630368	-0.331144	0.454155	-0.535466
19337	8.752780	-0.145630	4.621598	-0.551425	-0.108736	-0.130089	-0.828868	0.142736	-0.141609	-0.636835	-0.327978	0.457995	-0.526414
19338	8.709010	-0.142665	4.665117	-0.554081	-0.103436	-0.117779	-0.829983	0.139494	-0.137150	-0.642910	-0.325297	0.462223	-0.516913
19339	8.863129	-0.247598	4.658833	-0.548227	-0.055053	-0.089680	-0.831105	0.138084	-0.134634	-0.649254	-0.321148	0.465467	-0.508600
19340	8.871661	-0.329167	4.763635	-0.550613	-0.018429	-0.054561	-0.831236	0.135551	-0.133118	-0.655260	-0.316955	0.468847	-0.500356
19341	8.640457	-0.269922	4.729455	-0.540366	0.003718	-0.021000	-0.831370	0.134148	-0.133552	-0.661247	-0.311581	0.471558	-0.493257
19342	8.467566	-0.177423	4.660995	-0.525898	-0.003509	-0.027883	-0.831937	0.134989	-0.132698	-0.666802	-0.307231	0.474560	-0.485569
19343	8.460947	-0.054253	4.640299	-0.560525	-0.015904	-0.033505	-0.832920	0.134712	-0.132973	-0.672695	-0.301817	0.477524	-0.477868
19344	8.516902	0.012909	4.615312	-0.553466	-0.048364	-0.033201	-0.830106	0.134138	-0.131319	-0.677867	-0.297498	0.481251	-0.469456
19345	8.473947	0.041877	4.566719	-0.553466	-0.052018	-0.027874	-0.831369	0.133011	-0.129359	-0.683154	-0.292397	0.484537	-0.461550
19346	8.535523	0.030313	4.711746	-0.563940	-0.001896	0.014163	-0.830815	0.134830	-0.127803	-0.688219	-0.286968	0.487888	-0.453838
19347	8.445293	0.058778	4.535156	-0.558322	0.016013	0.022958	-0.830392	0.134546	-0.127249	-0.693565	-0.280614	0.490453	-0.446855
19348	8.313560	0.104378	4.737797	-0.560172	0.010498	0.033555	-0.829554	0.136092	-0.128080	-0.698379	-0.274858	0.493597	-0.439411
19349	8.336949	0.265299	4.600654	-0.560148	0.028758	0.008706	-0.828151	0.136932	-0.128082	-0.703824	-0.268448	0.495787	-0.432160
19350	8.487866	0.161022	4.695853	-0.547020	0.075203	0.047511	-0.827588	0.137217	-0.129765	-0.708913	-0.262103	0.497867	-0.425291
19351	9.009629	-0.265389	5.052701	-0.546675	0.102658	0.103114	-0.826471	0.140038	-0.134229	-0.714050	-0.254247	0.499265	-0.419792
19352	9.101697	-0.290499	4.994865	-0.544718	0.138032	0.077283	-0.824653	0.143418	-0.138412	-0.719325	-0.247043	0.500481	-0.413594
19353	8.839094	-0.029358	4.750668	-0.543585	0.074865	-0.012557	-0.822831	0.145674	-0.142186	-0.724954	-0.240559	0.501556	-0.406221
19354	9.110121	-0.196488	4.578193	-0.558433	0.032894	-0.042509	-0.823397	0.146378	-0.142314	-0.730039	-0.235150	0.503692	-0.397544
19355	9.187881	-0.294370	4.463196	-0.545724	0.012795	-0.017458	-0.822264	0.144972	-0.142898	-0.734900	-0.229138	0.505551	-0.389663
19356	8.767920	-0.357153	4.435462	-0.555985	0.051440	0.091787	-0.822270	0.146665	-0.145123	-0.738923	-0.222202	0.507891	-0.382969
19357	8.333494	-0.681659	4.280186	-0.544794	0.063621	0.127106	-0.819472	0.150881	-0.147903	-0.742988	-0.214298	0.509552	-0.377363
19358	8.314180	-0.890004	4.181049	-0.566893	0.027116	0.089891	-0.818918	0.153418	-0.150824	-0.746645	-0.207348	0.512225	-0.370343
19359	8.752709	-0.863104	4.286482	-0.554354	-0.041226	0.173701	-0.816685	0.157339	-0.148978	-0.749149	-0.199557	0.515618	-0.364817
19360	8.977620	-0.848404	4.544567	-0.563503	-0.009984	0.113283	-0.814453	0.161834	-0.150771	-0.752061	-0.192651	0.518814	-0.357942
19361	8.802488	-0.914073	4.688099	-0.561774	-0.009796	0.088481	-0.812640	0.165624	-0.151306	-0.755355	-0.185357	0.521349	-0.351109
19362	8.412016	-0.858687	4.649342	-0.556474	-0.027739	0.072659	-0.813353	0.168159	-0.152815	-0.758165	-0.179056	0.524496	-0.343552
19363	8.475416	-0.767496	4.609578	-0.532969	-0.027565	0.042881	-0.811116	0.170670	-0.149443	-0.761310	-0.172759	0.526821	-0.336187
19364	8.456452	-0.864617	4.518865	-0.562345	-0.055809	-0.006841	-0.812951	0.171936	-0.148575	-0.764201	-0.167347	0.530038	-0.327187
19365	8.527503	-0.834886	4.706914	-0.558753	-0.063144	0.005641	-0.810002	0.172908	-0.147326	-0.767122	-0.161245	0.532824	-0.318782
19366	8.475072	-0.980537	4.551547	-0.535307	-0.082811	-0.024064	-0.809999	0.171634	-0.144397	-0.769549	-0.156560	0.536103	-0.309641
19367	8.499182	-0.878857	4.603539	-0.553534	-0.099114	-0.004699	-0.811408	0.171627	-0.141303	-0.771946	-0.150829	0.539243	-0.300945
19368	8.400719	-0.864084	4.547930	-0.542400	-0.075967	0.019158	-0.813102	0.172322	-0.137639	-0.774013	-0.145489	0.542469	-0.292343
19369	8.378473	-0.887763	4.603800	-0.557787	-0.068732	0.023347	-0.811137	0.173159	-0.137365	-0.776397	-0.139169	0.545117	-0.284056
19370	8.388221	-0.887900	4.591707	-0.549512	-0.052551	0.023347	-0.810021	0.174830	-0.133713	-0.778526	-0.133501	0.547911	-0.275443
19371	8.345001	-0.839325	4.586390	-0.542078	0.003739	-0.028223	-0.810446	0.175393	-0.133844	-0.781759	-0.127552	0.549070	-0.266655
19372	8.214440	-0.969212	4.554185	-0.545650	0.025642	-0.059404	-0.810300	0.173700	-0.131761	-0.784985	-0.122385	0.550276	-0.256936
19373	8.358781	-1.042470	4.578973	-0.543640	0.069094	-0.081744	-0.810011	0.172443	-0.133878	-0.789017	-0.116612	0.550138	-0.247389
19374	8.410575	-1.240523	4.651188	-0.577658	0.161380	-0.107497	-0.808875	0.170341	-0.136151	-0.793819	-0.110748	0.549096	-0.236812
19375	9.213307	-1.339845	5.035422	-0.560964	0.233505	-0.112919	-0.810545	0.166987	-0.140097	-0.799590	-0.104178	0.546193	-0.226884
19376	10.740800	-1.119498	5.480361	-0.554150	0.197774	-0.130878	-0.810249	0.164759	-0.146288	-0.804564	-0.098717	0.544234	-0.216196
19377	8.794878	-0.576300	4.587686	-0.554236	0.159733	-0.128278	-0.809384	0.161124	-0.151939	-0.809300	-0.092709	0.542275	-0.205856
19378	8.476023	-0.330696	4.121432	-0.563249	0.150547	-0.105338	-0.809096	0.159866	-0.153916	-0.813397	-0.086986	0.540988	-0.195320
19379	8.504562	0.034034	3.730707	-0.566076	0.087409	-0.290686	-0.811326	0.155666	-0.156605	-0.817692	-0.082826	0.539818	-0.181977
19380	9.061182	-0.073478	4.103280	-0.555976	-0.049833	-0.257795	-0.811856	0.147653	-0.154022	-0.819890	-0.079575	0.541305	-0.168632
19381	9.654607	-0.664582	4.476368	-0.568957	-0.062464	-0.047298	-0.814934	0.143301	-0.152362	-0.821415	-0.073262	0.542822	-0.158915
19382	9.025879	-1.003842	4.471330	-0.572820	-0.071495	0.145392	-0.811989	0.145114	-0.150684	-0.821836	-0.065407	0.545184	-0.151925
19383	8.380023	-0.658255	4.204955	-0.543555	0.010256	0.051385	-0.813127	0.147637	-0.148127	-0.823580	-0.058203	0.545476	-0.144168
19384	8.347366	-0.435945	4.166273	-0.555199	-0.050935	-0.049200	-0.813269	0.147918	-0.148123	-0.824575	-0.052669	0.547083	-0.134172
19385	8.479103	-0.305067	4.357944	-0.562964	-0.111058	-0.070118	-0.813964	0.145668	-0.146739	-0.825136	-0.046813	0.549162	-0.124019
19386	8.691684	-0.175666	4.394877	-0.548050	-0.065519	-0.029472	-0.814234	0.142570	-0.144247	-0.825692	-0.041210	0.550866	-0.114376
19387	8.578921	-0.173548	4.619725	-0.569795	-0.106899	0.071343	-0.815084	0.143835	-0.143667	-0.825752	-0.033681	0.552874	-0.106444
19388	8.576511	-0.226866	4.593744	-0.567673	-0.043583	0.042664	-0.813533	0.142846	-0.143129	-0.826190	-0.026906	0.554192	-0.097762
19389	8.287260	-0.288359	4.517494	-0.560540	-0.066096	0.033976	-0.813249	0.142285	-0.143697	-0.826572	-0.019869	0.555345	-0.089308
19390	8.276363	-0.257721	4.381851	-0.551478	-0.079769	0.047444	-0.812700	0.145088	-0.141991	-0.826391	-0.013367	0.557103	-0.080848
19391	8.348939	-0.173475	4.400144	-0.556670	-0.045680	0.067545	-0.813271	0.147339	-0.142803	-0.826748	-0.006012	0.557788	-0.072961
19392	8.413463	-0.144277	4.496386	-0.567260	0.004767	0.074201	-0.812431	0.148180	-0.143082	-0.827273	0.001184	0.558053	-0.064769
19393	8.285230	-0.104424	4.556522	-0.545214	0.036921	0.091930	-0.809902	0.149301	-0.143930	-0.828333	0.008703	0.557221	-0.057381
19394	8.255776	-0.031119	4.654814	-0.520473	0.074609	0.095525	-0.808637	0.150296	-0.148414	-0.829428	0.015451	0.556153	-0.050046
19395	8.745723	-0.168027	4.897321	-0.546723	0.090915	0.104036	-0.808654	0.155369	-0.153406	-0.830904	0.023150	0.554285	-0.042793
19396	8.661643	-0.539177	4.978899	-0.562633	0.130205	0.147772	-0.806275	0.159173	-0.158710	-0.832364	0.031227	0.552189	-0.035828
19397	10.341299	-0.516713	5.623983	-0.549497	0.100022	0.111272	-0.804599	0.162549	-0.161490	-0.833742	0.039035	0.550027	-0.028639
19398	9.020606	-0.116231	4.954368	-0.564952	0.162583	-0.036330	-0.804175	0.163127	-0.166812	-0.835452	0.045134	0.547393	-0.018545
19399	8.238340	0.045053	4.451014	-0.550110	0.089206	-0.106593	-0.804163	0.161315	-0.170895	-0.836593	0.050508	0.545438	-0.007690
19400	8.346056	-0.364103	4.059154	-0.532527	0.059272	0.007019	-0.804717	0.159493	-0.171891	-0.836972	0.056498	0.544320	0.001227
19401	8.487312	-0.939066	4.239358	-0.545285	-0.015527	0.113432	-0.802196	0.162587	-0.174821	-0.836744	0.064163	0.543760	0.008240
19402	9.084534	-1.019347	4.369937	-0.558446	-0.041756	0.039236	-0.801921	0.163992	-0.175089	-0.835793	0.070935	0.544185	0.016775
19403	9.170888	-0.631610	4.624045	-0.544314	-0.073986	0.011346	-0.801364	0.165109	-0.173680	-0.834708	0.077462	0.544626	0.025406
19404	8.706754	-0.268830	4.584373	-0.535366	-0.084783	0.000855	-0.800801	0.165107	-0.173404	-0.833107	0.083434	0.545709	0.034260
19405	8.165848	-0.017443	4.432477	-0.548341	-0.128018	0.000897	-0.802777	0.165659	-0.169039	-0.831224	0.089883	0.546932	0.043041
19406	8.305880	-0.289868	4.295181	-0.559293	-0.123064	-0.041724	-0.803060	0.165366	-0.165256	-0.828916	0.095796	0.548576	0.052787
19407	8.477739	-0.405771	4.484720	-0.566424	-0.084053	-0.066805	-0.802913	0.163393	-0.163316	-0.827200	0.101700	0.549027	0.062979
19408	8.639354	-0.652032	4.687809	-0.547563	-0.100046	-0.100996	-0.803200	0.164084	-0.159523	-0.824862	0.106726	0.550269	0.073600
19409	8.542104	-0.645996	4.782110	-0.540713	-0.061165	-0.022445	-0.804187	0.163791	-0.155314	-0.823310	0.112612	0.550109	0.082823
19410	8.301452	-0.596554	4.716639	-0.533242	-0.048924	0.012028	-0.803913	0.165191	-0.153901	-0.821529	0.118546	0.550148	0.091510
19411	8.207111	-0.626819	4.419891	-0.531438	-0.043246	-0.018957	-0.803918	0.165887	-0.152071	-0.820018	0.124244	0.549557	0.100604
19412	8.357388	-0.744643	4.280857	-0.560425	-0.010227	-0.066362	-0.804482	0.165739	-0.149406	-0.818240	0.129661	0.548965	0.110945
19413	8.294854	-0.880171	4.188215	-0.536529	0.042124	-0.090315	-0.803779	0.165593	-0.148152	-0.817295	0.134442	0.546995	0.121455
19414	8.382298	-0.947102	4.394235	-0.558116	0.078219	-0.085482	-0.805036	0.163634	-0.149564	-0.816218	0.139377	0.544852	0.132279
19415	8.990392	-0.808320	4.783321	-0.545361	0.121783	-0.119978	-0.804888	0.162232	-0.150420	-0.815808	0.143742	0.541468	0.143555
19416	9.030935	-0.335966	5.382084	-0.559625	0.193924	-0.119663	-0.805019	0.160842	-0.154638	-0.815632	0.147970	0.537356	0.155235
19417	8.676907	-0.452637	4.919920	-0.553065	0.040356	-0.081553	-0.805843	0.156923	-0.158176	-0.814205	0.153071	0.534962	0.165694
19418	9.351023	-0.362490	4.555559	-0.545315	0.057463	0.025640	-0.805850	0.158324	-0.157320	-0.812843	0.159007	0.532528	0.174402
19419	8.671062	-0.675785	4.013869	-0.554186	0.115024	-0.066088	-0.805851	0.158748	-0.158157	-0.812021	0.163994	0.528745	0.184813
19420	8.227187	-0.503458	4.070533	-0.552940	0.023953	-0.063817	-0.805001	0.157627	-0.159436	-0.809750	0.169200	0.526968	0.194888
19421	8.230074	0.282505	3.766963	-0.550351	-0.108955	-0.107971	-0.805289	0.158316	-0.155083	-0.806174	0.174473	0.526837	0.205147
19422	9.009201	-0.042536	3.974938	-0.545197	-0.144779	-0.126160	-0.805846	0.155483	-0.147541	-0.801667	0.179519	0.527880	0.215511
19423	9.593129	-0.597345	4.345217	-0.552246	-0.161783	-0.032336	-0.807115	0.155191	-0.143190	-0.797611	0.185783	0.528180	0.224335
19424	9.127932	-0.592945	4.580176	-0.567863	-0.088710	0.057160	-0.807966	0.156309	-0.140929	-0.794200	0.192829	0.527416	0.232153
19425	8.627601	-0.140249	4.583044	-0.553438	-0.055692	-0.018997	-0.807411	0.157703	-0.138116	-0.791118	0.198709	0.525839	0.241122
19426	8.318943	-0.109424	4.563782	-0.553684	-0.058686	-0.089811	-0.809943	0.156570	-0.133344	-0.787177	0.203799	0.525103	0.251170
19427	8.551214	-0.125903	4.481499	-0.561161	-0.089174	-0.098508	-0.809936	0.154312	-0.130285	-0.783119	0.209046	0.524167	0.261292
19428	8.663996	-0.247295	4.506866	-0.546448	-0.086952	-0.052342	-0.811486	0.154446	-0.127188	-0.778884	0.214506	0.523607	0.270486
19429	8.565628	-0.271386	4.420278	-0.542574	-0.090327	0.018476	-0.811775	0.155277	-0.123253	-0.775323	0.220623	0.522135	0.278524
19430	8.382655	-0.222111	4.386144	-0.564197	-0.063228	0.019796	-0.812061	0.155831	-0.120863	-0.771456	0.226933	0.520669	0.286812
19431	8.326082	-0.203450	4.221699	-0.555075	-0.050480	0.000361	-0.813186	0.155549	-0.119596	-0.767975	0.232757	0.518450	0.295379
19432	8.259547	-0.039031	4.166794	-0.546683	0.001980	-0.026392	-0.812627	0.156104	-0.117913	-0.764403	0.237884	0.516166	0.304420
19433	8.294758	0.017778	4.011466	-0.562131	0.011285	-0.049609	-0.813189	0.155964	-0.117630	-0.761037	0.242849	0.513048	0.314052
19434	8.482995	0.176589	4.089181	-0.528967	0.072051	-0.008846	-0.811783	0.155959	-0.117080	-0.758189	0.247394	0.509589	0.322902
19435	8.375835	0.076235	4.165352	-0.545108	0.128356	-0.051881	-0.814036	0.157241	-0.120973	-0.755884	0.251244	0.504673	0.332898
19436	9.319109	0.305250	4.635139	-0.563882	0.208843	-0.063896	-0.814297	0.153609	-0.126895	-0.753677	0.254795	0.499042	0.343523
19437	9.472159	-0.419861	4.778342	-0.547580	0.312903	-0.024604	-0.814864	0.156162	-0.134151	-0.753160	0.257605	0.491012	0.353973
19438	10.167205	-1.019563	5.424437	-0.560289	0.298220	0.015181	-0.811622	0.156039	-0.141744	-0.752160	0.261195	0.483481	0.363701
19439	8.720396	-0.527618	4.567911	-0.541278	0.175489	-0.084884	-0.813304	0.155780	-0.147059	-0.749654	0.264262	0.477697	0.374152
19440	8.032867	-0.432876	3.954021	-0.568607	0.089979	0.013418	-0.813859	0.154669	-0.150430	-0.746386	0.269408	0.473083	0.382779
19441	8.891658	-0.816134	3.821832	-0.554462	-0.016903	0.078951	-0.810777	0.157754	-0.151262	-0.743005	0.275658	0.469095	0.389751
19442	9.117359	-0.697841	4.028017	-0.558486	-0.008631	-0.033444	-0.810783	0.158588	-0.148451	-0.738300	0.280911	0.466180	0.398344
19443	9.197204	-0.400821	4.454706	-0.564135	-0.004721	-0.063578	-0.812749	0.157748	-0.148024	-0.733658	0.285829	0.462622	0.407466
19444	8.622762	-0.103848	4.601974	-0.570002	-0.061462	-0.069577	-0.814008	0.155781	-0.146914	-0.727905	0.291275	0.460461	0.416279
19445	8.327602	-0.438354	4.533612	-0.559116	-0.060393	-0.098749	-0.816249	0.153252	-0.144961	-0.722277	0.296164	0.457830	0.425433
19446	8.458069	-0.599281	4.438579	-0.555679	-0.098239	-0.098466	-0.817789	0.150716	-0.141472	-0.715819	0.301371	0.456353	0.434190
19447	8.584140	-0.450243	4.436747	-0.568649	-0.122274	-0.121426	-0.820041	0.150144	-0.136836	-0.709157	0.306648	0.454525	0.443250
19448	8.516672	-0.382031	4.455407	-0.557522	-0.089093	-0.110890	-0.821163	0.148588	-0.132639	-0.702446	0.311598	0.452839	0.452121
19449	8.577864	-0.376313	4.658235	-0.571822	-0.057698	-0.088246	-0.821995	0.144781	-0.127628	-0.696438	0.316551	0.449716	0.461004
19450	8.495617	-0.651988	4.550269	-0.553466	-0.059058	-0.049146	-0.823969	0.145200	-0.125366	-0.690387	0.321649	0.447126	0.469027
19451	8.528169	-0.670588	4.700247	-0.567964	-0.057317	-0.035175	-0.825650	0.143231	-0.123411	-0.684718	0.326946	0.443549	0.477004
19452	8.374835	-0.527509	4.623949	-0.558987	-0.051594	-0.075807	-0.825923	0.140691	-0.119792	-0.678254	0.331732	0.440859	0.485353
19453	8.292752	-0.558483	4.612322	-0.553193	-0.003992	-0.063667	-0.826635	0.141661	-0.115292	-0.672706	0.335972	0.436740	0.493809
19454	8.317160	-0.575826	4.568989	-0.542061	0.023745	-0.047779	-0.826627	0.139978	-0.115871	-0.667109	0.339958	0.432890	0.501997
19455	8.383958	-0.587740	4.663270	-0.536293	0.086019	-0.062241	-0.828032	0.139560	-0.116004	-0.662299	0.343006	0.427588	0.510759
19456	8.971059	-0.696670	4.840094	-0.542627	0.097853	-0.065828	-0.830842	0.138865	-0.116130	-0.656977	0.346014	0.422750	0.519556
19457	8.394248	-0.248945	4.744048	-0.552531	0.150659	-0.126480	-0.831118	0.137747	-0.117541	-0.651749	0.347972	0.416733	0.529596
19458	9.079309	-0.306310	4.763102	-0.553000	0.076841	-0.124131	-0.832085	0.134103	-0.119393	-0.645376	0.350758	0.412325	0.538931
19459	9.408790	-0.275461	4.617336	-0.554826	0.054949	-0.088554	-0.833202	0.132140	-0.119545	-0.639532	0.353992	0.407138	0.547656
19460	9.876891	-0.433471	4.555647	-0.556472	0.038099	-0.012312	-0.834328	0.131856	-0.117857	-0.633850	0.358065	0.402282	0.555152
19461	8.980934	-0.429305	4.319997	-0.572336	0.110239	-0.021959	-0.836297	0.132146	-0.119240	-0.628858	0.361391	0.395639	0.563386
19462	7.976914	0.062828	3.938898	-0.547536	0.055034	-0.116110	-0.837416	0.130747	-0.120087	-0.622037	0.364258	0.391302	0.572074
19463	7.951478	0.409216	3.652354	-0.537912	-0.102755	-0.204324	-0.838543	0.130030	-0.114761	-0.613334	0.368053	0.388947	0.580584
19464	9.435241	0.106467	3.883300	-0.544824	-0.194630	-0.185894	-0.841058	0.124532	-0.106671	-0.603582	0.373097	0.388106	0.588099
19465	9.775536	-0.349463	3.974921	-0.547056	-0.139029	-0.154408	-0.841334	0.121554	-0.097871	-0.594874	0.377734	0.385649	0.595581
19466	9.191380	-0.137223	4.089319	-0.528282	-0.085959	-0.062610	-0.845257	0.116628	-0.092147	-0.587363	0.382138	0.382653	0.602123
19467	8.630059	0.153492	4.408201	-0.551716	-0.040816	-0.068562	-0.846385	0.116335	-0.087657	-0.580217	0.386229	0.378244	0.609185
19468	8.374568	-0.068181	4.258787	-0.554875	-0.072434	-0.160480	-0.848630	0.114365	-0.084857	-0.571253	0.389944	0.375413	0.616992
19469	8.727479	-0.015096	4.214228	-0.555800	-0.083373	-0.140881	-0.848621	0.111544	-0.081243	-0.562689	0.393951	0.371899	0.624400
19470	8.722305	-0.017207	4.257752	-0.553797	-0.082081	-0.086021	-0.850435	0.107034	-0.075250	-0.554411	0.398213	0.368491	0.631086
19471	8.763239	-0.170107	4.196579	-0.548176	-0.089814	-0.031069	-0.851002	0.107018	-0.070061	-0.547072	0.402936	0.364179	0.636969
19472	8.599258	-0.183725	4.172787	-0.562596	-0.090954	0.000582	-0.852405	0.105608	-0.067262	-0.539608	0.407941	0.359968	0.642519
19473	8.462429	-0.108309	4.114136	-0.542394	-0.059591	0.007688	-0.852693	0.105871	-0.061652	-0.532887	0.412409	0.355008	0.648012
19474	8.567976	-0.164209	4.170194	-0.553136	-0.037988	0.016287	-0.853822	0.106716	-0.061354	-0.525950	0.416646	0.350133	0.653597
19475	8.708514	0.055046	4.203805	-0.529191	0.023190	0.016247	-0.855373	0.106991	-0.058676	-0.519899	0.419870	0.344330	0.659432
19476	8.674572	0.123259	4.256249	-0.556121	0.075525	0.020918	-0.856911	0.105034	-0.060226	-0.513661	0.422584	0.338104	0.665778
19477	8.647654	0.055853	4.271535	-0.544926	0.124151	0.017196	-0.856771	0.105888	-0.063862	-0.508039	0.424543	0.330974	0.672395
19478	8.870573	-0.099461	4.393787	-0.566585	0.123877	0.060312	-0.856498	0.108710	-0.067899	-0.502437	0.426877	0.323690	0.678644
19479	9.170567	-0.058307	4.320436	-0.549161	0.138933	0.084379	-0.857345	0.110130	-0.072081	-0.497637	0.429027	0.315716	0.684556
19480	9.905376	-0.321759	4.670348	-0.544705	0.140005	0.070370	-0.855946	0.112951	-0.076687	-0.492336	0.430889	0.308403	0.690527
19481	8.779133	-0.234852	4.293934	-0.536160	0.110428	-0.063130	-0.857484	0.111991	-0.082711	-0.485295	0.432307	0.302098	0.697378
19482	8.920700	-0.135214	4.137986	-0.563647	0.043454	-0.012567	-0.857345	0.112697	-0.084106	-0.477974	0.435068	0.296094	0.703267
19483	8.867463	-0.270513	4.091240	-0.563335	0.077488	0.008433	-0.858607	0.112148	-0.087045	-0.471344	0.437550	0.289064	0.709103
19484	8.520865	-0.397559	3.909479	-0.543746	0.018146	-0.019360	-0.859583	0.110470	-0.088456	-0.463832	0.440342	0.283562	0.714529
19485	8.754402	-0.497963	3.934450	-0.543518	0.012054	0.058562	-0.859439	0.109909	-0.088883	-0.457583	0.443774	0.276939	0.719018
19486	8.800483	-0.517828	3.895949	-0.556140	0.017381	0.074314	-0.857336	0.111877	-0.090841	-0.451188	0.447120	0.270377	0.723470
19487	8.859584	-0.575384	4.026995	-0.547308	-0.009498	0.053349	-0.857905	0.112998	-0.089704	-0.444591	0.450808	0.263903	0.727645
19488	9.044404	-0.566035	4.161959	-0.569080	-0.009538	0.070820	-0.858479	0.115953	-0.090930	-0.437779	0.454536	0.257365	0.731785
19489	8.958138	-0.541748	4.094145	-0.543746	-0.014862	0.048137	-0.857358	0.117075	-0.091207	-0.430989	0.458172	0.251004	0.735747
19490	8.909302	-0.611281	4.133648	-0.556647	-0.019782	0.000225	-0.858066	0.117629	-0.088393	-0.423096	0.461479	0.245323	0.740165
19491	8.952042	-0.627953	4.215933	-0.540206	0.000011	-0.005009	-0.858912	0.117911	-0.088103	-0.415510	0.464512	0.239339	0.744511
19492	8.844825	-0.728262	4.299352	-0.561733	0.026850	0.024613	-0.859477	0.118901	-0.089770	-0.408054	0.467173	0.232907	0.748996
19493	8.776914	-0.766349	4.324031	-0.552647	0.015807	0.044229	-0.857095	0.121145	-0.090606	-0.401055	0.470212	0.226100	0.752950
19494	8.731487	-0.732471	4.285053	-0.543468	0.019172	0.065544	-0.857386	0.123392	-0.090300	-0.394251	0.472921	0.219570	0.756770
19495	8.680947	-0.754084	4.256365	-0.564349	0.011937	0.078602	-0.859366	0.125643	-0.090121	-0.387539	0.476168	0.212254	0.760280
19496	8.769539	-0.722561	4.362215	-0.558056	0.013854	0.063642	-0.857682	0.126480	-0.089425	-0.380451	0.478960	0.205517	0.763948
19497	8.776100	-0.654180	4.482260	-0.559910	0.015712	0.058306	-0.857406	0.127886	-0.090253	-0.373384	0.481922	0.198401	0.767446
19498	8.775602	-0.646503	4.549833	-0.552824	0.008806	0.021274	-0.856703	0.128167	-0.090536	-0.365585	0.484473	0.192144	0.771177
19499	8.759087	-0.537620	4.553473	-0.540195	0.008940	0.000200	-0.855863	0.128863	-0.089414	-0.357685	0.487047	0.185919	0.774778
19500	8.699532	-0.579083	4.433197	-0.545834	0.002230	-0.052030	-0.856286	0.129146	-0.089688	-0.348705	0.489256	0.180486	0.778754
19501	8.669980	-0.575996	4.510526	-0.556689	0.014028	-0.056662	-0.858391	0.127745	-0.089126	-0.339675	0.491527	0.174502	0.782669
19502	8.578531	-0.561086	4.483902	-0.556680	0.029586	-0.084197	-0.858098	0.125216	-0.089154	-0.330085	0.493142	0.168982	0.786956
19503	8.611414	-0.635711	4.564431	-0.543944	0.033127	-0.084076	-0.857528	0.123103	-0.087639	-0.320712	0.494791	0.163312	0.790984
19504	8.630266	-0.715458	4.584626	-0.545610	0.052899	-0.078032	-0.858366	0.121842	-0.088066	-0.311313	0.495848	0.157711	0.795202
19505	8.832816	-0.556601	4.684069	-0.539383	0.049452	-0.095574	-0.859059	0.119456	-0.088086	-0.301758	0.497033	0.152095	0.799229
19506	8.783778	-0.550823	4.785557	-0.551242	0.066087	-0.136522	-0.860027	0.115812	-0.089798	-0.291319	0.497593	0.146864	0.803720
19507	8.519088	-0.530396	4.693862	-0.560429	0.042630	-0.131225	-0.859737	0.113845	-0.089681	-0.280868	0.498743	0.141274	0.807719
19508	8.399501	-0.472338	4.582222	-0.540404	0.029623	-0.099075	-0.861269	0.109769	-0.087750	-0.270947	0.499788	0.136014	0.811357
19509	8.505554	-0.528650	4.573043	-0.550578	0.002717	-0.106091	-0.861257	0.107244	-0.088617	-0.260799	0.501447	0.130527	0.814553
19510	8.583447	-0.473922	4.514336	-0.564214	-0.004509	-0.095565	-0.862650	0.104017	-0.088640	-0.250527	0.503039	0.124992	0.817658
19511	8.637117	-0.372912	4.488973	-0.565918	-0.013998	-0.040654	-0.862933	0.104151	-0.086674	-0.241166	0.505068	0.118668	0.820160
19512	8.666295	-0.375694	4.459969	-0.549384	0.013834	-0.037971	-0.863342	0.101063	-0.086984	-0.231959	0.506294	0.112679	0.822901
19513	8.616969	-0.425437	4.571742	-0.545585	0.041727	-0.037235	-0.864187	0.101206	-0.086976	-0.222914	0.507182	0.106382	0.825687
19514	8.606512	-0.478053	4.649666	-0.542139	0.014722	-0.042349	-0.864742	0.099234	-0.085030	-0.213653	0.508224	0.100521	0.828225
19515	8.605162	-0.367393	4.566278	-0.554719	0.016238	-0.003563	-0.865023	0.099239	-0.086149	-0.204953	0.509501	0.093837	0.830420
19516	8.602943	-0.503286	4.475976	-0.556596	0.009182	-0.019479	-0.864452	0.097557	-0.087572	-0.195859	0.510617	0.087505	0.832618
19517	8.675017	-0.491355	4.524073	-0.569170	0.017985	0.010411	-0.865578	0.097842	-0.088121	-0.187186	0.511811	0.080425	0.834591
19518	8.668156	-0.382532	4.527700	-0.528306	0.012275	0.023322	-0.865162	0.099104	-0.087691	-0.179052	0.512720	0.074096	0.836402
19519	8.685200	-0.397306	4.501263	-0.550347	-0.023585	0.015325	-0.864605	0.100222	-0.086562	-0.170534	0.514419	0.067436	0.837701
19520	8.646869	-0.426382	4.450895	-0.558660	-0.045117	0.009159	-0.864885	0.099800	-0.086004	-0.161726	0.516255	0.060931	0.838817
19521	8.714337	-0.513988	4.422786	-0.560540	-0.066871	0.025198	-0.866301	0.101624	-0.084573	-0.153162	0.518596	0.054148	0.839445
19522	8.692096	-0.600696	4.447947	-0.556845	-0.076195	0.057128	-0.866868	0.102463	-0.083158	-0.145102	0.520876	0.047264	0.839881
19523	8.680634	-0.511419	4.413137	-0.566032	-0.088714	0.051801	-0.864488	0.104270	-0.078813	-0.136858	0.523499	0.040185	0.840002
19524	8.728724	-0.518851	4.432487	-0.562545	-0.099329	0.028914	-0.866181	0.105111	-0.077110	-0.128210	0.526034	0.033557	0.840074
19525	8.708961	-0.588658	4.457455	-0.529087	-0.101812	-0.013156	-0.865061	0.105944	-0.075148	-0.119211	0.528597	0.027829	0.840000
19526	8.738312	-0.511586	4.444474	-0.559174	-0.113293	-0.022267	-0.865064	0.105647	-0.070106	-0.109697	0.531189	0.021825	0.839838
19527	8.860355	-0.394681	4.324605	-0.543528	-0.077272	-0.025799	-0.866755	0.105499	-0.066731	-0.100301	0.533225	0.015959	0.839855
19528	8.913985	-0.407571	4.249770	-0.547807	-0.043118	-0.013661	-0.866185	0.103382	-0.063955	-0.091052	0.534481	0.009904	0.840204
19529	9.010583	-0.318538	4.284893	-0.549070	0.057010	-0.024877	-0.866468	0.103948	-0.064928	-0.081603	0.534134	0.003714	0.841444
19530	8.798329	-0.263973	4.294233	-0.556256	0.093439	-0.066799	-0.865902	0.103676	-0.068018	-0.071369	0.532962	-0.002156	0.843121
19531	8.693235	-0.204071	4.491847	-0.561807	0.098202	-0.094340	-0.867848	0.099199	-0.071974	-0.060579	0.531774	-0.007846	0.844680
19532	8.641963	-0.368109	4.488913	-0.539087	0.098129	-0.099413	-0.866716	0.097938	-0.073817	-0.049957	0.530348	-0.013082	0.846206
19533	8.687063	-0.185500	4.363581	-0.561923	0.082086	-0.104851	-0.868106	0.094577	-0.075804	-0.038962	0.529259	-0.018611	0.847361
19534	8.677649	-0.098366	4.374703	-0.558430	0.054929	-0.092250	-0.866410	0.093321	-0.079473	-0.028258	0.528422	-0.024206	0.848166
19535	8.682965	0.029683	4.373267	-0.560523	0.017167	-0.099102	-0.866957	0.089526	-0.078248	-0.017375	0.528262	-0.029680	0.848385
19536	8.664154	0.041522	4.315167	-0.546071	-0.000061	-0.094404	-0.868345	0.085317	-0.078701	-0.006786	0.528200	-0.035006	0.848371
19537	8.720700	0.153783	4.545809	-0.554380	-0.009890	-0.098849	-0.868618	0.083068	-0.077742	0.004035	0.528331	-0.040315	0.848071
19538	8.603314	-0.115733	4.614215	-0.547113	-0.020844	-0.089912	-0.869173	0.081244	-0.077897	0.014543	0.528467	-0.045693	0.847599
19539	8.651868	-0.016881	4.625129	-0.547942	-0.004613	-0.089999	-0.869587	0.078847	-0.074835	0.025162	0.528330	-0.050937	0.847136
19540	8.642766	0.009396	4.566855	-0.546117	-0.011956	-0.075774	-0.869438	0.076878	-0.074297	0.035421	0.528153	-0.056432	0.846531
19541	8.652869	0.028363	4.518303	-0.546109	-0.019289	-0.061568	-0.871674	0.073231	-0.074037	0.045528	0.528072	-0.061905	0.845715
19542	8.720893	0.061510	4.476764	-0.535113	-0.014102	-0.041989	-0.869982	0.072097	-0.072240	0.055088	0.527761	-0.067555	0.844908
19543	8.759638	0.090251	4.473975	-0.564934	-0.001564	-0.017633	-0.870825	0.071534	-0.070978	0.064676	0.527149	-0.073741	0.844093
19544	8.687476	0.134145	4.463916	-0.538639	-0.010739	-0.013739	-0.872513	0.071678	-0.070964	0.073783	0.526607	-0.079727	0.843140
19545	8.725021	0.134770	4.601591	-0.567605	0.011047	-0.016865	-0.872236	0.072520	-0.070957	0.083405	0.525623	-0.085890	0.842251
19546	8.720370	0.027998	4.527882	-0.547898	-0.026690	-0.038529	-0.873073	0.070693	-0.069989	0.092976	0.525244	-0.091781	0.840863
19547	8.759675	0.090220	4.469142	-0.560542	-0.030490	-0.009442	-0.871249	0.071668	-0.069012	0.102318	0.524799	-0.097918	0.839363
19548	8.784859	0.108608	4.343253	-0.551453	-0.032327	-0.009311	-0.872090	0.070541	-0.067195	0.111400	0.524320	-0.104162	0.837752
19549	8.741212	0.094504	4.362800	-0.551252	-0.003566	-0.002420	-0.872650	0.069982	-0.067617	0.120570	0.523285	-0.110102	0.836369
19550	8.741632	0.125676	4.323790	-0.543969	-0.005473	0.005645	-0.874056	0.069844	-0.067327	0.129351	0.522211	-0.116292	0.834890
19551	8.794586	0.127880	4.343025	-0.554821	0.009097	-0.005177	-0.872089	0.070257	-0.066217	0.138617	0.520823	-0.122171	0.833428
19552	8.804374	0.084077	4.304839	-0.543895	0.005345	0.005587	-0.872938	0.071668	-0.067737	0.147389	0.519439	-0.128302	0.831864
19553	8.780426	0.113167	4.294881	-0.538480	-0.001922	0.009233	-0.873363	0.072086	-0.066469	0.156196	0.518111	-0.134033	0.830180
19554	8.785420	0.127545	4.280216	-0.547675	-0.016228	0.002140	-0.873506	0.072649	-0.066462	0.164972	0.516957	-0.140227	0.828177
19555	8.804637	0.083863	4.271012	-0.547472	0.010721	0.010822	-0.872242	0.073208	-0.066606	0.173858	0.515254	-0.146020	0.826417
19556	8.784883	0.016473	4.295954	-0.543862	0.014447	-0.005096	-0.873648	0.072932	-0.067018	0.182759	0.513499	-0.151941	0.824519
19557	8.764891	0.029272	4.390076	-0.563736	0.039845	-0.014338	-0.873649	0.073213	-0.067295	0.192281	0.511192	-0.157577	0.822728
19558	8.723855	-0.006825	4.373620	-0.556508	0.028027	-0.007116	-0.873226	0.073214	-0.067719	0.201337	0.509038	-0.163599	0.820719
19559	8.706756	-0.030793	4.388408	-0.551054	0.023412	0.001816	-0.873229	0.074059	-0.068551	0.210370	0.506854	-0.169195	0.818668
19560	8.721210	-0.047830	4.383746	-0.560128	0.030770	-0.009835	-0.872663	0.073502	-0.070243	0.219464	0.504517	-0.175195	0.816458
19561	8.678493	-0.099052	4.265974	-0.541975	0.027132	-0.015803	-0.872237	0.072659	-0.070535	0.228658	0.502234	-0.180392	0.814208
19562	8.635529	-0.029345	4.547966	-0.545734	0.010839	-0.006913	-0.873219	0.072244	-0.071653	0.237432	0.500145	-0.186233	0.811664
19563	8.686816	-0.117424	4.428063	-0.560335	-0.005302	-0.006980	-0.873366	0.073789	-0.071636	0.246496	0.498129	-0.191905	0.808876
19564	8.735379	-0.021004	4.436587	-0.546638	0.009050	-0.006002	-0.873226	0.073786	-0.070796	0.255198	0.495935	-0.197730	0.806118
19565	8.692012	-0.020791	4.426978	-0.538504	0.001798	-0.005870	-0.873369	0.074635	-0.072608	0.264000	0.493772	-0.202961	0.803305
19566	8.725744	-0.035504	4.427097	-0.554800	0.001735	0.009868	-0.871678	0.073786	-0.071929	0.272437	0.491463	-0.209064	0.800334
19567	8.725471	-0.018313	4.470399	-0.552897	0.012456	0.018671	-0.871967	0.075896	-0.072886	0.280974	0.488821	-0.214645	0.797518
19568	8.739334	-0.037295	4.540667	-0.545675	-0.001224	0.032991	-0.872248	0.075755	-0.072465	0.288871	0.486390	-0.220797	0.794498
19569	8.691063	-0.150921	4.486423	-0.552999	-0.012870	0.028531	-0.871410	0.076875	-0.072039	0.297081	0.483977	-0.226554	0.791317
19570	8.676841	-0.073468	4.490411	-0.563894	-0.012865	0.033719	-0.870569	0.077718	-0.072597	0.305023	0.481500	-0.233018	0.787923
19571	8.703390	-0.112423	4.471479	-0.543876	-0.005702	0.028602	-0.869448	0.079126	-0.074553	0.313112	0.478902	-0.238520	0.784680
19572	8.725038	-0.131893	4.471668	-0.545738	-0.005563	0.014427	-0.872266	0.079830	-0.072842	0.321142	0.476394	-0.244413	0.781139
19573	8.703318	-0.146301	4.464608	-0.550241	0.005357	0.004571	-0.869311	0.079823	-0.073006	0.329653	0.473572	-0.249646	0.777648
19574	8.696029	-0.114702	4.486012	-0.554768	0.013559	-0.003493	-0.869885	0.082495	-0.073534	0.338063	0.470675	-0.255327	0.773943
19575	8.683860	-0.136360	4.488687	-0.542105	0.001743	0.001146	-0.870303	0.081370	-0.072982	0.346456	0.467850	-0.260352	0.770261
19576	8.742977	-0.155144	4.636215	-0.557304	0.034985	0.019344	-0.870865	0.081659	-0.074936	0.354566	0.464366	-0.266075	0.766715
19577	8.700964	-0.214209	4.424291	-0.552974	0.003606	0.000119	-0.871428	0.081375	-0.073533	0.363000	0.461314	-0.271178	0.762813
19578	8.731176	-0.223159	4.569332	-0.543830	0.006996	0.018781	-0.868342	0.083476	-0.073956	0.370758	0.458240	-0.276822	0.758897
19579	8.700604	-0.150890	4.500908	-0.538530	-0.005441	-0.003191	-0.868904	0.083477	-0.073811	0.378975	0.455327	-0.281670	0.754796
19580	8.714788	-0.208919	4.511202	-0.558315	0.016116	0.014133	-0.869607	0.083481	-0.074507	0.386900	0.451915	-0.287353	0.750672
19581	8.673910	-0.208782	4.491925	-0.561096	0.005297	0.015929	-0.869188	0.084325	-0.075342	0.395003	0.448436	-0.292560	0.746516
19582	8.686052	-0.218616	4.477520	-0.556505	0.008816	0.023040	-0.868911	0.085306	-0.074773	0.402639	0.444980	-0.298283	0.742227
19583	8.700014	-0.324945	4.493186	-0.567435	-0.005671	0.036259	-0.867793	0.087131	-0.075323	0.410334	0.441370	-0.303779	0.737927
19584	8.685165	-0.288194	4.558037	-0.549278	0.001552	0.024926	-0.869619	0.086291	-0.074897	0.417736	0.437960	-0.309401	0.733456
19585	8.724013	-0.252265	4.545503	-0.558453	-0.004576	0.010715	-0.868365	0.089095	-0.074317	0.425636	0.434444	-0.314452	0.728844
19586	8.690488	-0.252265	4.511719	-0.545870	-0.019828	-0.003204	-0.868922	0.087407	-0.073210	0.433183	0.431440	-0.319886	0.723799
19587	8.676029	-0.305522	4.483336	-0.562099	-0.008136	0.007142	-0.867800	0.088247	-0.073069	0.441043	0.427847	-0.324905	0.718933
19588	8.705531	-0.262511	4.434490	-0.553017	-0.012750	0.015252	-0.867945	0.089372	-0.073337	0.448323	0.424449	-0.330465	0.713893
19589	8.744456	-0.270278	4.391030	-0.565667	-0.000938	0.011502	-0.868368	0.089513	-0.073332	0.456090	0.420581	-0.335425	0.708932
19590	8.713071	-0.253103	4.400546	-0.543867	0.005358	0.001098	-0.867526	0.090074	-0.073473	0.463502	0.416995	-0.340494	0.703808
19591	8.715186	-0.272268	4.429753	-0.558403	0.001765	0.007139	-0.868097	0.091615	-0.071911	0.471177	0.413072	-0.345205	0.698711
19592	8.684602	-0.321195	4.304689	-0.520333	-0.005449	-0.011840	-0.867109	0.091195	-0.073044	0.478388	0.409845	-0.349862	0.693374
19593	8.700573	-0.257525	4.453772	-0.556583	0.009059	-0.003502	-0.867670	0.090348	-0.071507	0.486136	0.405803	-0.354305	0.688087
19594	8.690284	-0.453299	4.441472	-0.556621	-0.001745	-0.005232	-0.868519	0.091615	-0.071767	0.493458	0.402025	-0.359401	0.682426
19595	8.700708	-0.320661	4.406149	-0.554790	0.010079	-0.017648	-0.868228	0.089369	-0.072354	0.501270	0.397978	-0.363608	0.676854
19596	8.719938	-0.291631	4.429963	-0.575588	0.024557	-0.013550	-0.868516	0.090915	-0.072475	0.508918	0.393602	-0.368542	0.671012
19597	8.729723	-0.272405	4.422486	-0.536535	0.023464	-0.012197	-0.867674	0.091760	-0.073734	0.516481	0.389415	-0.372322	0.665567
19598	8.719935	-0.243147	4.453585	-0.558321	0.023502	-0.005375	-0.867537	0.092318	-0.072749	0.523744	0.385060	-0.377005	0.659764
19599	8.701002	-0.223937	4.414734	-0.542035	0.016281	-0.012217	-0.868238	0.092041	-0.073307	0.531171	0.380814	-0.380843	0.654061
19600	8.666955	-0.271994	4.424982	-0.538445	0.010899	-0.017463	-0.867112	0.092042	-0.074436	0.538214	0.376825	-0.385214	0.648027
19601	8.744164	-0.257921	4.434387	-0.567546	0.007460	-0.019534	-0.868511	0.090078	-0.074166	0.545730	0.372378	-0.389329	0.641823
19602	8.739300	-0.248163	4.443950	-0.546590	0.014503	-0.012256	-0.867948	0.090360	-0.075008	0.552659	0.368115	-0.393710	0.635651
19603	8.671535	-0.228191	4.477646	-0.572988	0.011097	-0.021403	-0.868084	0.089379	-0.075438	0.560124	0.363474	-0.397740	0.629246
19604	8.710409	-0.175315	4.469755	-0.545747	0.009140	-0.017518	-0.868926	0.088534	-0.074039	0.566929	0.359232	-0.402034	0.622826
19605	8.715238	-0.194739	4.460300	-0.560279	0.010134	-0.020349	-0.868368	0.089800	-0.075151	0.574138	0.354642	-0.405819	0.616365
19606	8.700850	-0.185027	4.452962	-0.545792	0.001947	-0.019246	-0.868366	0.089666	-0.077114	0.580762	0.350406	-0.410085	0.609722
19607	8.738678	-0.194327	4.549669	-0.547513	0.016307	-0.012276	-0.868363	0.088818	-0.075441	0.587692	0.345731	-0.413593	0.603347
19608	8.710177	-0.211488	4.482241	-0.560436	-0.018755	-0.013986	-0.868786	0.088674	-0.074178	0.594033	0.341436	-0.418218	0.596356
19609	8.720000	-0.058968	4.533686	-0.549491	-0.025431	0.021588	-0.868926	0.088676	-0.074458	0.600086	0.336873	-0.422369	0.589930
19610	8.730120	-0.168492	4.421326	-0.547773	-0.039726	0.007535	-0.869498	0.090354	-0.071913	0.605760	0.332709	-0.427142	0.583017
19611	8.753967	-0.238710	4.424494	-0.543165	-0.034406	0.014629	-0.870201	0.090072	-0.071070	0.611639	0.328310	-0.431182	0.576361
19612	8.715384	-0.289398	4.396115	-0.549502	-0.038066	0.023411	-0.870064	0.090915	-0.071342	0.617010	0.323884	-0.435961	0.569505
19613	8.753915	-0.296845	4.403396	-0.553148	-0.039846	0.023386	-0.869791	0.092454	-0.069647	0.622663	0.319273	-0.440142	0.562699
19614	8.739492	-0.335587	4.377267	-0.542181	-0.032725	0.027002	-0.870918	0.092734	-0.068514	0.627848	0.314766	-0.444694	0.555857
19615	8.763718	-0.287331	4.388778	-0.542303	-0.047072	0.020022	-0.870359	0.093291	-0.067391	0.633261	0.310326	-0.448726	0.548930
19616	8.802409	-0.311878	4.367253	-0.545850	-0.028950	0.011029	-0.869524	0.094683	-0.064300	0.638532	0.305796	-0.453067	0.541752
19617	8.768566	-0.326164	4.367458	-0.552995	-0.014585	0.019695	-0.870371	0.095529	-0.064845	0.644161	0.300795	-0.456697	0.534796
19618	8.754348	-0.321438	4.336011	-0.545703	-0.005513	0.009108	-0.869534	0.096785	-0.062737	0.649511	0.295956	-0.460620	0.527613
19619	8.764020	-0.321514	4.333583	-0.538531	-0.019946	0.007513	-0.869256	0.097483	-0.061891	0.654983	0.291238	-0.463988	0.520474
19620	8.809669	-0.336181	4.353016	-0.562087	-0.015421	0.017832	-0.869820	0.097625	-0.061885	0.660091	0.286131	-0.468151	0.513073
19621	8.771382	-0.319235	4.319049	-0.547554	-0.005405	-0.001526	-0.870098	0.097209	-0.063289	0.665686	0.281163	-0.471264	0.505688
19622	8.722863	-0.364784	4.329288	-0.556659	-0.019947	0.016134	-0.868975	0.097627	-0.063013	0.670576	0.276110	-0.475307	0.498172
19623	8.825768	-0.376851	4.435605	-0.543781	0.014318	0.007242	-0.869678	0.097344	-0.061889	0.676091	0.270847	-0.478054	0.490926
19624	8.790988	-0.448076	4.218974	-0.581947	0.000021	0.013955	-0.869685	0.098745	-0.060753	0.681161	0.265196	-0.481948	0.483133
19625	8.777403	-0.480704	4.398167	-0.567422	-0.009261	0.035397	-0.869972	0.100008	-0.060317	0.686133	0.259502	-0.485282	0.475796
19626	8.763874	-0.398967	4.315116	-0.586541	0.001953	0.001500	-0.869973	0.100146	-0.059615	0.691182	0.253818	-0.489004	0.467674
19627	8.783237	-0.374892	4.319655	-0.552969	0.003710	-0.010496	-0.869556	0.101410	-0.059886	0.696465	0.248582	-0.491666	0.459791
19628	8.740142	-0.377324	4.273829	-0.540306	-0.001680	-0.019168	-0.870957	0.099866	-0.059190	0.701260	0.243703	-0.494781	0.451704
19629	8.802376	-0.384573	4.336652	-0.552959	0.001845	-0.003405	-0.869274	0.100984	-0.058491	0.706291	0.238351	-0.497380	0.443796
19630	8.701248	-0.415640	4.291223	-0.552917	0.005429	-0.002565	-0.869975	0.100712	-0.060730	0.710893	0.233001	-0.500469	0.435744
19631	8.729735	-0.485736	4.318547	-0.538359	0.007137	0.000244	-0.871660	0.099869	-0.059465	0.715705	0.227713	-0.502764	0.427952
19632	8.768549	-0.360088	4.353338	-0.552986	-0.001763	-0.003388	-0.871664	0.100570	-0.059317	0.720066	0.222368	-0.505830	0.419754
19633	8.759270	-0.350635	4.309751	-0.560178	0.010911	-0.006203	-0.869277	0.101832	-0.060304	0.724896	0.216746	-0.508102	0.411558
19634	8.763732	-0.367338	4.348593	-0.556495	0.016241	-0.000003	-0.870821	0.101134	-0.060299	0.729245	0.211104	-0.510826	0.403352
19635	8.763836	-0.384391	4.327036	-0.545540	0.027049	-0.005250	-0.869978	0.101412	-0.060303	0.733989	0.205500	-0.512621	0.395284
19636	8.751993	-0.369953	4.305143	-0.540223	0.010902	-0.015704	-0.871388	0.102120	-0.060845	0.738160	0.200239	-0.515105	0.386900
19637	8.768644	-0.389255	4.327084	-0.542982	0.003676	-0.012153	-0.871097	0.100156	-0.061709	0.742530	0.194877	-0.517070	0.378563
19638	8.778342	-0.338445	4.345834	-0.563796	0.016360	-0.008929	-0.871238	0.100296	-0.061706	0.746614	0.189100	-0.519551	0.369966
19639	8.713642	-0.389316	4.261916	-0.552968	0.007404	-0.021148	-0.872500	0.099459	-0.062546	0.750941	0.183605	-0.521375	0.361309
19640	8.777452	-0.349842	4.454699	-0.553023	-0.000799	-0.010473	-0.872073	0.098193	-0.062002	0.754628	0.178077	-0.523894	0.352648
19641	8.754858	-0.399424	4.232978	-0.542104	-0.001693	-0.016533	-0.870110	0.099735	-0.062561	0.758601	0.172716	-0.525665	0.344049
19642	8.792805	-0.357915	4.338783	-0.560185	0.009087	-0.003533	-0.870806	0.098048	-0.061733	0.762180	0.166886	-0.527975	0.335370
19643	8.749746	-0.326439	4.304661	-0.543784	0.018032	-0.005169	-0.871798	0.099736	-0.061848	0.766103	0.161206	-0.529370	0.326905
19644	8.773599	-0.321514	4.343235	-0.560141	0.016278	-0.001807	-0.871521	0.100578	-0.061701	0.769554	0.155261	-0.531442	0.318199
19645	8.752067	-0.340923	4.309652	-0.552831	0.017979	0.005340	-0.870535	0.100864	-0.063948	0.773249	0.149292	-0.532798	0.309716
19646	8.771033	-0.292286	4.376742	-0.553708	0.023342	0.010611	-0.870112	0.100581	-0.063674	0.776485	0.143226	-0.534626	0.301217
19647	8.768379	-0.345405	4.382171	-0.557465	0.014557	-0.012387	-0.870812	0.100026	-0.065075	0.780073	0.137360	-0.535880	0.292320
19648	8.753909	-0.362291	4.372713	-0.556529	0.008991	0.004462	-0.869413	0.101991	-0.065766	0.783008	0.131358	-0.537794	0.283586
19649	8.739261	-0.376608	4.387391	-0.568358	0.010936	-0.005425	-0.870539	0.101851	-0.065199	0.786347	0.125233	-0.539048	0.274595
19650	8.751094	-0.383766	4.414034	-0.576540	0.012817	-0.009955	-0.870817	0.101292	-0.065903	0.789250	0.119011	-0.540837	0.265361
19651	8.734460	-0.349934	4.396765	-0.565556	0.025354	-0.007248	-0.869972	0.101153	-0.066752	0.792543	0.112838	-0.541698	0.256333
19652	8.734479	-0.354798	4.391986	-0.560238	0.005539	-0.010603	-0.870252	0.101157	-0.067730	0.795123	0.106879	-0.543374	0.247186
19653	8.720073	-0.345071	4.387064	-0.542123	0.001928	-0.019217	-0.870393	0.101013	-0.066610	0.797971	0.101299	-0.544323	0.238103
19654	8.748321	-0.325280	4.488293	-0.572055	0.005563	-0.007201	-0.870528	0.099607	-0.066063	0.800357	0.095080	-0.545920	0.228824
19655	8.749505	-0.369876	4.314811	-0.569283	0.005522	-0.003627	-0.869121	0.099604	-0.066074	0.803021	0.088854	-0.546829	0.219638
19656	8.784957	-0.388889	4.401965	-0.554823	-0.005375	-0.001621	-0.870247	0.099890	-0.067043	0.805022	0.082868	-0.548394	0.210564
19657	8.802748	-0.321849	4.319037	-0.563916	-0.004374	-0.007025	-0.870243	0.098763	-0.066074	0.807378	0.076788	-0.549291	0.201306
19658	8.783235	-0.336105	4.338553	-0.547605	-0.010763	-0.006802	-0.869967	0.099600	-0.064246	0.809128	0.070969	-0.550768	0.192172
