# Supplementary material for: Identification of Haptic Based Guiding Using Hard Reins
Source: PLoS One. 2015 Jul 22;10(7):e0132020. doi: 10.1371/journal.pone.0132020 (PMC4511788; doi:10.1371/journal.pone.0132020)
Supplement: S8 File — (ZIP) [file pone.0132020.s008.zip › Exp2_MotionData1/Subject1/path3/T4/fh4.txt]

// Start Time: 0
// Sample rate: 25.0Hz
// Scenario: 4.9
// Firmware Version: 2.6.1
Counter	Acc_X	Acc_Y	Acc_Z	Gyr_X	Gyr_Y	Gyr_Z	Mag_X	Mag_Y	Mag_Z	Quat_w	Quat_x	Quat_y	Quat_z
19090	-0.231482	1.462155	-9.567657	-0.007034	-0.002465	0.026909	0.263042	-0.022973	0.701549	-0.072012	-0.951285	-0.299703	-0.007057
19091	-0.332676	1.500771	-9.782646	-0.074998	0.016831	0.030932	0.260676	-0.025175	0.700778	-0.073454	-0.951343	-0.299148	-0.007789
19092	-0.274949	1.473434	-9.922856	-0.012377	0.001109	0.032193	0.260159	-0.027248	0.700503	-0.073706	-0.951519	-0.298526	-0.007836
19093	-0.272312	1.500269	-9.792786	0.062762	-0.005897	0.030955	0.260420	-0.026142	0.699725	-0.072660	-0.951782	-0.297958	-0.007314
19094	-0.163698	1.490077	-9.702511	0.048408	0.004528	0.039663	0.260422	-0.025726	0.698551	-0.071733	-0.952090	-0.297203	-0.007074
19095	-0.212253	1.437542	-9.659467	-0.004402	0.000924	0.046272	0.260375	-0.025575	0.699812	-0.071921	-0.952343	-0.296343	-0.007111
19096	-0.212632	1.386827	-9.727342	-0.014258	0.008796	0.053270	0.261167	-0.024610	0.698632	-0.072160	-0.952637	-0.295332	-0.007345
19097	-0.328716	1.361380	-9.692985	-0.017697	0.015017	0.023336	0.260907	-0.025577	0.698888	-0.072515	-0.952733	-0.294927	-0.007696
19098	-0.314378	1.337494	-9.602054	-0.012349	0.014991	0.025126	0.260382	-0.026682	0.699539	-0.072685	-0.952864	-0.294454	-0.007996
19099	-0.275715	1.341928	-9.626370	0.011882	0.008032	0.007644	0.260387	-0.027374	0.699271	-0.072512	-0.952911	-0.294343	-0.008013
19100	-0.246346	1.399177	-9.707682	0.073666	0.018568	0.002850	0.259447	-0.025570	0.700350	-0.071026	-0.953035	-0.294311	-0.007842
19101	-0.224754	1.398726	-9.842432	0.086126	0.020390	0.017087	0.258810	-0.022118	0.699528	-0.069358	-0.953240	-0.294048	-0.007673
19102	-0.256391	1.365240	-9.861772	0.074504	0.008164	0.011674	0.258137	-0.020038	0.699428	-0.067915	-0.953412	-0.293836	-0.007312
19103	-0.232042	1.389470	-9.741532	0.064657	0.015128	0.011623	0.257343	-0.019896	0.699441	-0.066687	-0.953552	-0.293666	-0.007161
19104	-0.237068	1.356364	-9.568825	0.035952	0.011562	0.021966	0.258655	-0.016995	0.697617	-0.065958	-0.953731	-0.293251	-0.007105
19105	-0.205958	1.317576	-9.588766	0.000222	0.030814	0.014709	0.258645	-0.016304	0.699326	-0.065867	-0.953800	-0.293033	-0.007639
19106	-0.257023	1.271906	-9.709021	0.032441	0.023866	0.014046	0.256265	-0.018785	0.703134	-0.065134	-0.953925	-0.292785	-0.007827
19107	-0.223551	1.225869	-9.733873	0.043178	0.008126	0.009643	0.255185	-0.015318	0.703577	-0.064352	-0.954024	-0.292640	-0.007668
19108	-0.127088	1.206048	-9.677252	0.074466	-0.000660	0.011567	0.256772	-0.012556	0.699392	-0.062960	-0.954188	-0.292420	-0.007140
19109	-0.107724	1.213054	-9.696566	0.053890	0.005454	0.013197	0.255972	-0.010474	0.697592	-0.061982	-0.954320	-0.292205	-0.006878
19110	-0.136655	1.220408	-9.725072	0.070004	0.009847	0.013342	0.256228	-0.009646	0.698644	-0.060613	-0.954487	-0.291953	-0.006578
19111	-0.171097	1.133887	-9.790662	0.087916	-0.002358	0.007254	0.255964	-0.008536	0.696826	-0.059026	-0.954624	-0.291846	-0.005964
19112	-0.236703	1.076709	-9.778736	0.098636	-0.015460	0.006411	0.255940	-0.004383	0.696606	-0.057259	-0.954782	-0.291696	-0.005006
19113	-0.258326	1.089184	-9.687077	0.061049	-0.017231	0.005257	0.255932	-0.002999	0.696882	-0.056266	-0.954873	-0.291606	-0.004260
19114	-0.234005	1.110877	-9.610127	0.045803	0.001089	0.016662	0.257514	-0.002177	0.697128	-0.055410	-0.955028	-0.291266	-0.003937
19115	-0.193024	1.105334	-9.745136	0.048581	0.011639	0.002612	0.256448	-0.000510	0.696375	-0.054487	-0.955084	-0.291257	-0.003814
19116	-0.162030	1.051953	-9.818119	0.034143	-0.002415	0.027110	0.256440	0.001151	0.695868	-0.053873	-0.955283	-0.290722	-0.003504
19117	-0.176471	1.057024	-9.769868	0.021724	0.001132	0.003245	0.257759	0.002806	0.694294	-0.053521	-0.955314	-0.290687	-0.003341
19118	-0.171814	1.032934	-9.770185	0.021675	-0.008512	0.011134	0.257625	0.002114	0.696121	-0.053182	-0.955410	-0.290440	-0.002970
19119	-0.249381	0.992592	-9.789207	0.025208	-0.011132	0.020858	0.256824	0.003225	0.696145	-0.052829	-0.955547	-0.290055	-0.002572
19120	-0.227984	0.942235	-9.684221	0.028736	-0.011177	0.028795	0.258149	0.003495	0.695342	-0.052370	-0.955751	-0.289469	-0.002127
19121	-0.302842	0.942777	-9.697989	0.012694	-0.001507	0.018162	0.258933	0.005152	0.695215	-0.052195	-0.955859	-0.289145	-0.001979
19122	-0.275950	0.990512	-9.750547	-0.017664	-0.002358	0.005605	0.258676	0.004185	0.694817	-0.052572	-0.955880	-0.289009	-0.001948
19123	-0.234868	0.994972	-9.760464	-0.014099	0.009866	0.012713	0.258814	0.002661	0.695585	-0.052842	-0.955928	-0.288800	-0.002166
19124	-0.198548	1.009090	-9.770229	-0.014029	0.016888	-0.000487	0.259346	0.001827	0.696092	-0.053039	-0.955921	-0.288785	-0.002474
19125	-0.227586	0.999769	-9.746052	-0.010482	0.009882	0.003926	0.260136	0.002654	0.695958	-0.053237	-0.955921	-0.288745	-0.002663
19126	-0.210430	1.033464	-9.695340	-0.021237	-0.005882	0.002029	0.258296	0.000726	0.695705	-0.053703	-0.955919	-0.288666	-0.002581
19127	-0.207758	1.069516	-9.697352	-0.021262	-0.001525	0.009100	0.259092	0.000722	0.695038	-0.054173	-0.955938	-0.288514	-0.002622
19128	-0.265561	1.091536	-9.723038	-0.015921	0.005478	0.017999	0.258175	-0.001211	0.695556	-0.054471	-0.956034	-0.288140	-0.002743
19129	-0.258458	1.072201	-9.735338	-0.005192	-0.004142	0.017155	0.260689	-0.001502	0.695908	-0.054650	-0.956117	-0.287831	-0.002650
19130	-0.229242	1.105639	-9.737610	0.000198	0.008103	0.016356	0.260291	-0.001500	0.696307	-0.054625	-0.956220	-0.287492	-0.002726
19131	-0.267891	1.105758	-9.797360	-0.025706	0.004641	0.007356	0.260279	-0.001225	0.699189	-0.055150	-0.956223	-0.287380	-0.002908
19132	-0.265385	1.117839	-9.773209	-0.023041	0.004627	0.010901	0.260822	-0.003165	0.698376	-0.055590	-0.956268	-0.287144	-0.003046
19133	-0.282156	1.134940	-9.729606	0.010027	-0.012872	0.012849	0.260956	-0.001919	0.695769	-0.055535	-0.956343	-0.286909	-0.002693
19134	-0.335295	1.135150	-9.796440	0.017252	-0.004941	0.002373	0.262019	-0.003309	0.696786	-0.055259	-0.956384	-0.286827	-0.002407
19135	-0.359818	1.082453	-9.787221	-0.004177	-0.005791	-0.008364	0.261748	-0.002339	0.697193	-0.055440	-0.956321	-0.287005	-0.002241
19136	-0.321204	1.077517	-9.729929	-0.042662	0.008163	-0.003320	0.261497	-0.003582	0.695090	-0.056235	-0.956259	-0.287054	-0.002543
19137	-0.238897	1.105752	-9.725508	-0.015875	0.015111	0.010980	0.260190	-0.005512	0.693781	-0.056520	-0.956292	-0.286884	-0.002864
19138	-0.219692	1.091066	-9.759490	0.002929	0.023868	0.011140	0.260837	-0.004410	0.696269	-0.056352	-0.956365	-0.286672	-0.003222
19139	-0.181291	1.057179	-9.731370	0.011050	0.018645	-0.006462	0.260169	-0.002467	0.694728	-0.056098	-0.956328	-0.286841	-0.003440
19140	-0.152340	1.052260	-9.693222	0.007414	0.015102	0.004062	0.260166	-0.003022	0.696555	-0.055896	-0.956365	-0.286756	-0.003596
19141	-0.166780	1.061744	-9.774704	-0.035576	0.004593	0.012531	0.260838	-0.004687	0.696267	-0.056608	-0.956386	-0.286543	-0.003838
19142	-0.169508	1.018425	-9.789599	-0.046325	-0.005905	0.012407	0.260843	-0.005517	0.696389	-0.057553	-0.956413	-0.286262	-0.003909
19143	-0.171548	1.069115	-9.736124	-0.042777	-0.012924	0.015942	0.260718	-0.006208	0.695337	-0.058495	-0.956446	-0.285963	-0.003865
19144	-0.257658	1.182943	-9.700424	-0.042797	-0.002425	0.023077	0.261784	-0.008568	0.696999	-0.059352	-0.956537	-0.285478	-0.003994
19145	-0.290964	1.252959	-9.699332	-0.031091	0.004619	0.009114	0.260997	-0.009948	0.697390	-0.059977	-0.956542	-0.285330	-0.004209
19146	-0.271676	1.250255	-9.747598	-0.012234	0.002911	-0.004859	0.260210	-0.010081	0.695568	-0.060221	-0.956506	-0.285398	-0.004233
19147	-0.269425	1.226280	-9.716649	-0.010417	0.015163	-0.008332	0.259950	-0.011187	0.696216	-0.060397	-0.956434	-0.285598	-0.004510
19148	-0.255233	1.183042	-9.661990	-0.021136	0.022153	-0.011924	0.259950	-0.011049	0.695955	-0.060702	-0.956345	-0.285823	-0.004945
19149	-0.204629	1.168206	-9.665001	-0.019336	0.006407	-0.019036	0.260751	-0.012022	0.695410	-0.061099	-0.956201	-0.286216	-0.005092
19150	-0.180394	1.182272	-9.722730	-0.001557	0.009850	0.009301	0.261006	-0.010639	0.695943	-0.061098	-0.956258	-0.286024	-0.005205
19151	-0.197415	1.167790	-9.782834	0.007452	0.002904	-0.004754	0.259014	-0.011461	0.699369	-0.060997	-0.956230	-0.286143	-0.005152
19152	-0.170914	1.158064	-9.749527	-0.008673	0.008997	0.000427	0.259151	-0.012292	0.699358	-0.061138	-0.956228	-0.286115	-0.005279
19153	-0.170534	1.210993	-9.744115	-0.017617	0.008120	-0.000512	0.259948	-0.011881	0.697910	-0.061484	-0.956192	-0.286157	-0.005478
19154	-0.192411	1.191833	-9.772987	-0.021241	-0.001511	0.007360	0.259560	-0.012985	0.697251	-0.061924	-0.956217	-0.285981	-0.005484
19155	-0.199811	1.172428	-9.845249	-0.024812	-0.019857	0.001981	0.259161	-0.012845	0.697520	-0.062563	-0.956189	-0.285939	-0.005194
19156	-0.226174	1.197011	-9.738989	-0.021270	-0.019883	0.007304	0.259704	-0.013123	0.694106	-0.063109	-0.956213	-0.285745	-0.004849
19157	-0.225638	1.269403	-9.661252	-0.014117	-0.008531	0.010054	0.260777	-0.016590	0.695364	-0.063478	-0.956244	-0.285564	-0.004724
19158	-0.312464	1.284499	-9.665136	-0.014017	0.015154	-0.004810	0.260904	-0.016592	0.697064	-0.063686	-0.956209	-0.285629	-0.004991
19159	-0.247087	1.310344	-9.699051	0.012859	0.025657	-0.008115	0.260371	-0.015758	0.696818	-0.063351	-0.956166	-0.285841	-0.005342
19160	-0.232832	1.278845	-9.737990	0.023607	0.022171	-0.010702	0.259710	-0.015754	0.696566	-0.062800	-0.956140	-0.286046	-0.005522
19161	-0.199242	1.249615	-9.772264	0.000374	0.020427	-0.017062	0.261150	-0.015626	0.700735	-0.062736	-0.956030	-0.286421	-0.005835
19162	-0.214004	1.211260	-9.767771	0.005670	0.015150	-0.002947	0.259025	-0.014646	0.701562	-0.062567	-0.956024	-0.286474	-0.005993
19163	-0.180113	1.220822	-9.700658	-0.012242	0.008121	-0.003113	0.259296	-0.014508	0.699334	-0.062811	-0.955980	-0.286565	-0.006161
19164	-0.208934	1.242695	-9.700158	-0.006864	0.002889	-0.006604	0.259032	-0.014506	0.699207	-0.062952	-0.955940	-0.286667	-0.006152
19165	-0.213495	1.281128	-9.728518	-0.005100	0.016871	0.004044	0.258775	-0.015612	0.699069	-0.063010	-0.955944	-0.286633	-0.006456
19166	-0.194301	1.264111	-9.738493	-0.014019	0.001140	-0.006662	0.256661	-0.014215	0.695843	-0.063298	-0.955893	-0.286740	-0.006455
19167	-0.206409	1.259395	-9.738442	-0.014072	-0.005879	0.003008	0.258522	-0.016163	0.696450	-0.063658	-0.955883	-0.286697	-0.006376
19168	-0.184634	1.264131	-9.707332	-0.037315	0.008979	0.002005	0.258253	-0.016717	0.698804	-0.064346	-0.955853	-0.286634	-0.006668
19169	-0.218198	1.298076	-9.704248	-0.021129	0.015154	-0.013699	0.257998	-0.017822	0.697750	-0.064723	-0.955735	-0.286936	-0.007011
19170	-0.203530	1.322118	-9.670450	-0.014018	0.015996	-0.003951	0.258531	-0.018101	0.697216	-0.064926	-0.955699	-0.287002	-0.007297
19171	-0.189056	1.321828	-9.728261	-0.012161	0.022156	-0.015374	0.258406	-0.019901	0.697985	-0.065095	-0.955581	-0.287345	-0.007721
19172	-0.189191	1.302616	-9.718866	0.003920	0.005534	-0.015321	0.258013	-0.020313	0.697463	-0.065017	-0.955505	-0.287616	-0.007689
19173	-0.145957	1.268742	-9.673965	0.027180	0.002898	-0.016944	0.257990	-0.017130	0.698935	-0.064543	-0.955432	-0.287970	-0.007519
19174	-0.170305	1.240135	-9.652452	0.073682	0.006400	-0.011304	0.258644	-0.015473	0.698287	-0.063127	-0.955464	-0.288188	-0.007107
19175	-0.218926	1.196999	-9.724631	0.043268	0.016914	-0.007956	0.258501	-0.013534	0.698309	-0.062260	-0.955460	-0.288391	-0.007124
19176	-0.267543	1.153914	-9.779985	0.003838	0.001156	0.002281	0.257690	-0.012424	0.701212	-0.062206	-0.955481	-0.288335	-0.007032
19177	-0.248075	1.173159	-9.729461	-0.015817	0.002901	-0.004909	0.255846	-0.013521	0.700705	-0.062544	-0.955423	-0.288453	-0.007119
19178	-0.170515	1.213428	-9.734474	0.005664	0.008134	-0.004748	0.255990	-0.014490	0.698992	-0.062416	-0.955409	-0.288525	-0.007141
19179	-0.237939	1.240370	-9.748003	0.012799	0.001150	-0.001171	0.257315	-0.013942	0.697537	-0.062217	-0.955408	-0.288574	-0.007034
19180	-0.218551	1.249869	-9.738447	0.012831	-0.004087	-0.010005	0.256781	-0.013802	0.698856	-0.062023	-0.955375	-0.288733	-0.006773
19181	-0.286121	1.255282	-9.713768	-0.014083	-0.002367	0.005687	0.258636	-0.012703	0.696090	-0.062360	-0.955380	-0.288643	-0.006760
19182	-0.271527	1.269629	-9.704115	-0.024757	0.015144	-0.003141	0.257310	-0.012280	0.696114	-0.062773	-0.955333	-0.288700	-0.007093
19183	-0.237633	1.283620	-9.761929	0.007398	0.004630	0.007623	0.256647	-0.013524	0.698599	-0.062662	-0.955375	-0.288585	-0.007089
19184	-0.218323	1.283380	-9.790938	-0.001465	0.004670	-0.010070	0.257842	-0.014084	0.698444	-0.062691	-0.955323	-0.288752	-0.007078
19185	-0.213640	1.261799	-9.757580	-0.006927	-0.002381	0.007482	0.256778	-0.013248	0.698599	-0.062897	-0.955347	-0.288628	-0.007022
19186	-0.213804	1.235650	-9.656936	-0.021230	-0.012885	-0.001480	0.256791	-0.014354	0.696756	-0.063404	-0.955318	-0.288620	-0.006802
19187	-0.261935	1.259962	-9.694695	-0.030179	-0.000628	0.003807	0.258514	-0.015194	0.697245	-0.064044	-0.955291	-0.288565	-0.006907
19188	-0.291123	1.231260	-9.716404	-0.012222	0.015161	-0.004813	0.258111	-0.014778	0.698171	-0.064218	-0.955251	-0.288653	-0.007166
19189	-0.264313	1.264821	-9.685005	-0.001522	0.008136	0.000524	0.257586	-0.014774	0.697132	-0.064261	-0.955240	-0.288676	-0.007265
19190	-0.213541	1.271794	-9.634892	-0.008709	0.015092	0.007531	0.257582	-0.015329	0.699221	-0.064366	-0.955276	-0.288529	-0.007518
19191	-0.189696	1.230599	-9.674026	-0.014910	0.016871	-0.004858	0.258515	-0.015610	0.697633	-0.064614	-0.955215	-0.288665	-0.007854
19192	-0.148592	1.239730	-9.729553	0.010124	0.022110	0.002383	0.256934	-0.017540	0.698947	-0.064319	-0.955247	-0.288618	-0.008125
19193	-0.131420	1.278007	-9.753296	0.016375	0.001118	-0.000288	0.257591	-0.016297	0.698295	-0.064056	-0.955256	-0.288651	-0.007989
19194	-0.141012	1.287674	-9.762715	0.007446	0.004627	-0.002978	0.257190	-0.016019	0.698827	-0.063915	-0.955253	-0.288694	-0.007936
19195	-0.121606	1.297394	-9.681055	-0.000581	0.001122	-0.011867	0.258507	-0.014364	0.697777	-0.063978	-0.955173	-0.288945	-0.007889
19196	-0.160669	1.235388	-9.606926	0.011889	0.015089	0.002371	0.255075	-0.015730	0.697815	-0.063690	-0.955204	-0.288904	-0.008016
19197	-0.219054	1.175675	-9.619125	0.027035	0.015080	0.016585	0.256132	-0.015874	0.698583	-0.063136	-0.955321	-0.288634	-0.008112
19198	-0.224182	1.136950	-9.710855	0.032462	0.018626	0.006940	0.256518	-0.014354	0.699116	-0.062434	-0.955406	-0.288502	-0.008194
19199	-0.197350	1.177366	-9.797146	0.018094	0.015101	0.020043	0.256112	-0.012691	0.699139	-0.062044	-0.955532	-0.288165	-0.008341
19200	-0.179998	1.239784	-9.791771	0.006492	0.006362	0.011122	0.256120	-0.013521	0.698083	-0.061908	-0.955610	-0.287935	-0.008344
19201	-0.117198	1.239528	-9.715406	-0.005134	-0.000663	0.005704	0.255312	-0.011579	0.699031	-0.062055	-0.955627	-0.287848	-0.008309
19202	-0.121889	1.258808	-9.715144	0.012758	0.015079	0.011184	0.256653	-0.013800	0.697549	-0.061750	-0.955713	-0.287626	-0.008442
19203	-0.131687	1.239627	-9.720087	0.025323	0.008112	0.000676	0.256120	-0.013798	0.698473	-0.061265	-0.955737	-0.287651	-0.008397
19204	-0.175470	1.196556	-9.758659	0.016338	0.001115	0.007639	0.255054	-0.013239	0.699804	-0.060972	-0.955806	-0.287487	-0.008238
19205	-0.209269	1.196908	-9.729523	-0.011375	0.002874	0.002166	0.256380	-0.013662	0.699649	-0.061218	-0.955795	-0.287471	-0.008304
19206	-0.218606	1.240410	-9.685680	-0.010462	0.008125	-0.001322	0.255853	-0.013658	0.699002	-0.061399	-0.955781	-0.287477	-0.008422
19207	-0.223196	1.274106	-9.690061	0.007391	0.006361	0.007622	0.256254	-0.013798	0.698078	-0.061270	-0.955822	-0.287364	-0.008450
19208	-0.170185	1.259156	-9.724338	0.014598	0.015996	0.000642	0.255707	-0.011581	0.699418	-0.060925	-0.955846	-0.287356	-0.008578
19209	-0.126930	1.229924	-9.734660	-0.008687	0.004601	0.002174	0.256241	-0.011861	0.698752	-0.061117	-0.955837	-0.287342	-0.008660
19210	-0.102845	1.220210	-9.703735	-0.028405	0.006316	0.009076	0.255847	-0.012412	0.698753	-0.061648	-0.955858	-0.287151	-0.008860
19211	-0.160797	1.220656	-9.705633	0.000229	-0.000653	0.006634	0.256241	-0.011861	0.698752	-0.061698	-0.955887	-0.287047	-0.008798
19212	-0.204211	1.230382	-9.782056	0.023469	-0.004133	0.012975	0.256514	-0.013246	0.698473	-0.061297	-0.955998	-0.286772	-0.008505
19213	-0.218974	1.192026	-9.777563	0.021718	-0.004108	0.004148	0.255989	-0.013659	0.698084	-0.060955	-0.956039	-0.286715	-0.008247
19214	-0.219101	1.172910	-9.736924	0.013629	0.002860	0.012921	0.256116	-0.012967	0.698351	-0.060703	-0.956136	-0.286449	-0.008144
19215	-0.180221	1.206332	-9.720051	0.005608	0.006357	0.006702	0.257177	-0.013250	0.698070	-0.060608	-0.956170	-0.286354	-0.008179
19216	-0.174958	1.268668	-9.772255	-0.021271	0.004586	0.016204	0.256392	-0.014352	0.697285	-0.061013	-0.956244	-0.286018	-0.008313
19217	-0.128741	1.316340	-9.796140	-0.003323	-0.005885	0.002195	0.256651	-0.014078	0.698593	-0.061164	-0.956243	-0.285992	-0.008162
19218	-0.136304	1.270793	-9.765353	0.030765	-0.016324	-0.021394	0.256515	-0.013246	0.698080	-0.060699	-0.956165	-0.286367	-0.007553
19219	-0.180180	1.211230	-9.691154	0.019969	-0.007610	-0.008224	0.257565	-0.012006	0.698600	-0.060419	-0.956133	-0.286542	-0.007225
19220	-0.311302	1.111144	-9.720015	0.003912	0.015190	-0.011763	0.259161	-0.013399	0.698300	-0.060285	-0.956077	-0.286755	-0.007384
19221	-0.325962	1.087198	-9.722567	-0.033691	0.008178	-0.008539	0.258626	-0.012012	0.697667	-0.060936	-0.955976	-0.286947	-0.007654
19222	-0.238429	1.170736	-9.710344	-0.022999	0.004630	0.000329	0.256774	-0.012279	0.698086	-0.061376	-0.955951	-0.286931	-0.007780
19223	-0.199376	1.230417	-9.758063	-0.003367	0.008100	0.014584	0.257176	-0.013804	0.699373	-0.061444	-0.956020	-0.286686	-0.007901
19224	-0.184505	1.283270	-9.740760	0.007433	0.015122	0.002358	0.257969	-0.013254	0.698581	-0.061241	-0.956049	-0.286627	-0.008055
19225	-0.174665	1.307364	-9.702113	-0.004227	-0.004142	0.002205	0.257434	-0.012975	0.699901	-0.061404	-0.956047	-0.286603	-0.007933
19226	-0.203781	1.288313	-9.714098	-0.010527	-0.002403	0.010982	0.257710	-0.014638	0.699357	-0.061644	-0.956103	-0.286365	-0.007866
19227	-0.233161	1.233131	-9.743320	-0.005118	-0.000617	0.003095	0.256773	-0.013249	0.700170	-0.061806	-0.956104	-0.286328	-0.007816
19228	-0.252934	1.168445	-9.710246	-0.004287	0.001102	0.016317	0.258109	-0.014362	0.698306	-0.061906	-0.956197	-0.285996	-0.007787
19229	-0.252811	1.185310	-9.700439	-0.017627	0.020375	0.003957	0.254547	-0.015172	0.696520	-0.062184	-0.956184	-0.285967	-0.008206
19230	-0.228382	1.225893	-9.738638	-0.028434	0.004594	0.016159	0.255203	-0.014623	0.697432	-0.062726	-0.956244	-0.285645	-0.008382
19231	-0.237724	1.269335	-9.714024	0.003818	-0.004122	0.004037	0.254169	-0.018770	0.697275	-0.062736	-0.956262	-0.285588	-0.008207
19232	-0.237433	1.308010	-9.651093	-0.001560	-0.005888	0.003998	0.255754	-0.017670	0.695953	-0.062825	-0.956292	-0.285471	-0.008012
19233	-0.157920	1.278964	-9.507909	-0.003337	0.011562	0.002253	0.254567	-0.018356	0.696226	-0.062888	-0.956288	-0.285466	-0.008177
19234	-0.157603	1.326738	-9.615516	-0.021197	0.032575	0.003973	0.253239	-0.018072	0.697034	-0.063133	-0.956282	-0.285415	-0.008832
19235	-0.257044	1.278241	-9.997356	0.003942	0.023969	-0.007302	0.252716	-0.018207	0.695470	-0.062990	-0.956230	-0.285610	-0.009180
19236	-0.209041	1.239203	-10.055902	0.036087	-0.005789	-0.000147	0.252712	-0.017792	0.695998	-0.062360	-0.956281	-0.285589	-0.008768
19237	-0.131703	1.239436	-9.782578	0.052159	-0.019855	-0.004516	0.252696	-0.015301	0.696547	-0.061541	-0.956312	-0.285684	-0.008006
19238	-0.122101	1.223302	-9.528085	0.021681	-0.014686	0.002318	0.252695	-0.014331	0.695247	-0.061236	-0.956358	-0.285611	-0.007509
19239	-0.179926	1.240666	-9.503352	-0.007802	0.009824	-0.000431	0.252700	-0.014746	0.694458	-0.061395	-0.956333	-0.285654	-0.007666
19240	-0.237557	1.288937	-9.596033	-0.014032	0.022109	-0.001284	0.254153	-0.014477	0.694700	-0.061564	-0.956310	-0.285686	-0.008073
19241	-0.217809	1.348923	-9.593110	-0.001494	0.018613	-0.004723	0.251919	-0.016402	0.693668	-0.061562	-0.956266	-0.285823	-0.008356
19242	-0.232579	1.317057	-9.826480	0.005708	0.018678	-0.008192	0.251118	-0.015429	0.693951	-0.061374	-0.956225	-0.285994	-0.008577
19243	-0.180038	1.239300	-9.950400	0.043291	0.006454	-0.009754	0.250713	-0.014597	0.695013	-0.060588	-0.956210	-0.286220	-0.008364
19244	-0.074121	1.186178	-9.747636	0.036097	-0.000620	-0.009879	0.251357	-0.012248	0.696074	-0.059929	-0.956199	-0.286405	-0.008039
19245	-0.136969	1.172671	-9.605448	-0.005164	0.006308	0.011006	0.252681	-0.011701	0.695012	-0.060063	-0.956243	-0.286225	-0.008131
19246	-0.194792	1.192264	-9.638371	-0.040038	0.023818	0.012600	0.253475	-0.011705	0.694738	-0.060717	-0.956265	-0.285996	-0.008737
19247	-0.223690	1.206613	-9.738900	0.007424	0.016005	0.004120	0.253486	-0.013089	0.694070	-0.060556	-0.956284	-0.285962	-0.008931
19248	-0.180412	1.182059	-9.792431	0.032577	0.015185	-0.016865	0.251494	-0.011555	0.693592	-0.059875	-0.956227	-0.286297	-0.008920
19249	-0.171095	1.133909	-9.783451	-0.001454	0.010786	-0.011855	0.251889	-0.012389	0.695672	-0.059912	-0.956144	-0.286561	-0.009045
19250	-0.180640	1.148533	-9.744746	-0.012211	0.004648	-0.010188	0.250167	-0.011687	0.694919	-0.060147	-0.956073	-0.286748	-0.009097
19251	-0.199584	1.201540	-9.763201	0.030767	0.008180	-0.015132	0.250039	-0.011963	0.694133	-0.059582	-0.956011	-0.287077	-0.008980
19252	-0.187497	1.201607	-9.710429	0.016348	-0.005004	0.002334	0.252020	-0.011558	0.694500	-0.059324	-0.956050	-0.287007	-0.008699
19253	-0.189807	1.216072	-9.705436	0.005619	-0.011124	-0.001288	0.252287	-0.012252	0.695012	-0.059349	-0.956040	-0.287044	-0.008373
19254	-0.209285	1.192318	-9.657473	0.002041	-0.002381	-0.000401	0.252284	-0.011976	0.695539	-0.059350	-0.956044	-0.287035	-0.008221
19255	-0.190011	1.187246	-9.693748	0.002037	0.006360	0.004030	0.252273	-0.010315	0.695817	-0.059344	-0.956058	-0.286990	-0.008254
19256	-0.177917	1.191793	-9.749079	-0.002450	0.008980	0.009293	0.251230	-0.013078	0.696068	-0.059364	-0.956110	-0.286808	-0.008357
19257	-0.122258	1.210410	-9.811833	-0.014021	0.011623	-0.001368	0.250176	-0.012794	0.694254	-0.059635	-0.956073	-0.286870	-0.008579
19258	-0.117458	1.205620	-9.792703	-0.033687	0.015121	-0.005026	0.251352	-0.011833	0.696863	-0.060219	-0.956002	-0.286971	-0.008961
19259	-0.108089	1.162501	-9.711564	-0.039096	0.004592	-0.001592	0.251361	-0.012801	0.695806	-0.061007	-0.955934	-0.287025	-0.009196
19260	-0.151717	1.138884	-9.680215	0.003849	0.001114	-0.003046	0.250699	-0.013214	0.696860	-0.060954	-0.955925	-0.287071	-0.009097
19261	-0.200280	1.100845	-9.658603	0.064672	-0.008485	-0.002632	0.251346	-0.012388	0.699607	-0.059825	-0.955979	-0.287147	-0.008483
19262	-0.171138	1.124597	-9.682614	0.064740	-0.002335	-0.014949	0.252260	-0.010594	0.700135	-0.058630	-0.955976	-0.287419	-0.007954
19263	-0.255592	1.136961	-9.787494	0.010206	0.008206	-0.018802	0.252159	-0.009618	0.689412	-0.058447	-0.955868	-0.287815	-0.007948
19264	-0.229073	1.129647	-9.751756	-0.021159	-0.002334	-0.012030	0.252035	-0.011556	0.690180	-0.058894	-0.955782	-0.288011	-0.007916
19265	-0.180164	1.211421	-9.628664	-0.011346	-0.011125	-0.011110	0.251897	-0.010586	0.690323	-0.059234	-0.955696	-0.288233	-0.007673
19266	-0.208822	1.259429	-9.733614	-0.028348	-0.011983	-0.007691	0.251616	-0.009064	0.692567	-0.059872	-0.955619	-0.288359	-0.007505
19267	-0.204105	1.244857	-9.767470	-0.028376	-0.011993	-0.000646	0.252686	-0.011838	0.693571	-0.060546	-0.955572	-0.288377	-0.007356
19268	-0.189886	1.206334	-9.744001	-0.037322	-0.023368	-0.005171	0.253204	-0.011289	0.695924	-0.061422	-0.955504	-0.288426	-0.007024
19269	-0.257810	1.163525	-9.758328	-0.047955	-0.005806	-0.022796	0.253206	-0.012120	0.696701	-0.062436	-0.955303	-0.288872	-0.007078
19270	-0.282135	1.139588	-9.782428	-0.078355	0.001203	-0.024752	0.254018	-0.015170	0.696659	-0.063956	-0.955067	-0.289313	-0.007428
19271	-0.190055	1.182326	-9.729856	-0.049724	0.011667	-0.022763	0.253502	-0.015442	0.693260	-0.064896	-0.954858	-0.289780	-0.007823
19272	-0.150495	1.309654	-9.678262	0.030805	-0.005821	-0.029276	0.254031	-0.015306	0.692992	-0.064373	-0.954736	-0.290312	-0.007400
19273	-0.063365	1.335585	-9.628243	0.139883	-0.028600	-0.019773	0.254543	-0.013926	0.695616	-0.061927	-0.954791	-0.290697	-0.005939
19274	-0.121539	1.306985	-9.690559	0.206037	-0.039077	-0.008742	0.255569	-0.007841	0.694876	-0.058247	-0.954997	-0.290815	-0.003889
19275	-0.257513	1.206657	-9.810710	0.179224	-0.026767	-0.008870	0.255932	-0.001752	0.694669	-0.055040	-0.955139	-0.290989	-0.002253
19276	-0.451356	1.116580	-9.872561	0.045895	-0.023244	-0.003620	0.256971	0.003504	0.691564	-0.054325	-0.955168	-0.291035	-0.001445
19277	-0.401612	0.981491	-9.874544	-0.422134	0.037783	0.031919	0.256212	-0.002582	0.691515	-0.062228	-0.954848	-0.290468	-0.004576
19278	-0.328457	1.079656	-9.835592	-1.110086	0.063849	0.017305	0.256325	-0.024871	0.696004	-0.083061	-0.953315	-0.290076	-0.012171
19279	-0.477137	1.559703	-9.756688	-1.442156	0.075079	0.048551	0.253372	-0.065553	0.699309	-0.110120	-0.950774	-0.288827	-0.021945
19280	-0.150781	2.274868	-9.448452	-1.277593	0.074052	0.058599	0.252287	-0.108181	0.701258	-0.133945	-0.947965	-0.287187	-0.030751
19281	-0.167669	2.953175	-9.483768	-0.681603	0.078624	0.043718	0.247723	-0.142900	0.701243	-0.146444	-0.946240	-0.286140	-0.036180
19282	-0.198293	3.400551	-9.562480	-0.522338	0.062062	0.043159	0.247562	-0.160201	0.700027	-0.155965	-0.944877	-0.285049	-0.040361
19283	-0.072771	3.394692	-9.585261	-1.094950	0.065380	0.040722	0.244632	-0.178733	0.698316	-0.176295	-0.941398	-0.283545	-0.047869
19284	0.074418	3.720270	-9.712572	-1.863498	0.077395	0.043120	0.244389	-0.225514	0.693142	-0.210780	-0.934336	-0.281064	-0.059915
19285	-0.049382	4.290297	-9.248302	-2.694949	0.120713	0.099924	0.240465	-0.295527	0.681771	-0.260040	-0.922033	-0.276082	-0.077547
19286	-0.006746	5.160739	-8.438328	-3.318888	0.113231	0.148367	0.234900	-0.392513	0.653925	-0.319707	-0.903415	-0.268219	-0.098425
19287	0.072417	6.060988	-7.226957	-3.491139	0.080364	0.212332	0.228973	-0.487552	0.613014	-0.381082	-0.879901	-0.257389	-0.119589
19288	0.214194	6.938944	-6.066854	-3.655122	0.061591	0.234091	0.226741	-0.574576	0.561392	-0.443360	-0.850810	-0.244382	-0.140824
19289	0.200199	7.984015	-4.927519	-3.689196	0.034241	0.217194	0.220990	-0.661017	0.493467	-0.504075	-0.816798	-0.229947	-0.160850
19290	0.383705	8.955556	-3.733052	-3.325992	0.012190	0.196087	0.215555	-0.728215	0.416959	-0.556506	-0.782393	-0.215703	-0.177858
19291	0.247391	9.445662	-2.692776	-2.973457	0.017408	0.169714	0.206396	-0.788468	0.334816	-0.601403	-0.748580	-0.202262	-0.192438
19292	0.404280	9.738729	-1.628454	-2.787216	0.023437	0.113807	0.202103	-0.826191	0.261725	-0.641622	-0.714321	-0.189804	-0.205039
19293	0.464870	9.397591	-0.553769	-2.762224	0.020624	0.094482	0.204977	-0.847760	0.193529	-0.679698	-0.678032	-0.177063	-0.216637
19294	0.431735	9.121895	0.445568	-2.807086	0.006428	0.088748	0.202166	-0.865141	0.117476	-0.716243	-0.639160	-0.163511	-0.227453
19295	0.394356	8.932421	1.313746	-2.800906	0.011522	0.083478	0.199983	-0.874495	0.037566	-0.750563	-0.598222	-0.149565	-0.237519
19296	0.388514	8.757646	2.350059	-2.742862	0.004338	0.076769	0.191382	-0.870247	-0.045252	-0.781840	-0.556434	-0.135446	-0.246498
19297	0.583262	8.607569	3.322436	-2.508553	-0.022083	0.065933	0.187076	-0.859383	-0.118645	-0.808574	-0.516737	-0.121771	-0.253697
19298	0.506227	8.274217	4.232563	-2.268808	-0.041379	0.042873	0.192243	-0.846502	-0.180250	-0.831063	-0.479885	-0.108989	-0.259164
19299	0.758418	7.710427	5.348700	-2.148915	-0.040694	0.009168	0.189283	-0.824719	-0.240203	-0.851038	-0.443858	-0.096907	-0.263312
19300	0.650118	7.387631	6.485138	-2.224101	-0.022493	-0.012520	0.190908	-0.797426	-0.296243	-0.870044	-0.405715	-0.084783	-0.266890
19301	0.665023	6.745337	7.280363	-2.353842	0.031580	-0.021354	0.183861	-0.756658	-0.353589	-0.888323	-0.363954	-0.072750	-0.270421
19302	0.728355	5.789433	7.896116	-2.646481	0.118827	-0.004894	0.185671	-0.712891	-0.413788	-0.906181	-0.315866	-0.060434	-0.274612
19303	0.579531	4.880992	8.547893	-2.619068	0.150120	0.052540	0.193932	-0.666117	-0.470260	-0.921088	-0.266993	-0.048233	-0.279257
19304	0.774991	3.832365	9.067706	-2.409112	0.174400	0.106743	0.194443	-0.611832	-0.516721	-0.932112	-0.221508	-0.037302	-0.284096
19305	0.870977	3.065059	9.303204	-2.454107	0.209191	0.162745	0.196631	-0.554515	-0.555847	-0.940837	-0.174121	-0.026323	-0.289507
19306	0.932896	2.261895	9.524162	-2.892850	0.243854	0.233504	0.193144	-0.476265	-0.595333	-0.947836	-0.118224	-0.013245	-0.295726
19307	0.519930	1.240832	9.640963	-3.392413	0.209598	0.280760	0.196222	-0.389469	-0.634834	-0.951962	-0.052214	0.003720	-0.301710
19308	0.603693	0.124023	9.603366	-3.661016	0.131627	0.292366	0.201240	-0.300197	-0.665439	-0.951473	0.018227	0.023633	-0.306280
19309	0.341000	-1.162289	9.884059	-3.340629	0.042640	0.235151	0.202035	-0.197760	-0.682627	-0.946678	0.082422	0.043338	-0.308429
19310	0.510629	-2.105218	10.294754	-2.297131	-0.006002	0.151566	0.202363	-0.114430	-0.686253	-0.940962	0.125846	0.057401	-0.308963
19311	0.506992	-2.619360	10.476339	-0.933053	-0.036861	0.023825	0.196697	-0.049619	-0.685653	-0.938197	0.143575	0.064029	-0.308340
19312	0.699511	-2.699087	10.065183	0.302143	-0.032784	-0.065914	0.195211	-0.045320	-0.683886	-0.939417	0.137585	0.063060	-0.307555
19313	0.683382	-2.931926	10.178008	0.889447	-0.021952	-0.146233	0.198417	-0.072467	-0.686169	-0.942535	0.120870	0.058644	-0.305906
19314	0.774001	-2.748026	9.982262	0.705329	0.000831	-0.176556	0.196568	-0.096127	-0.685983	-0.945226	0.107330	0.054826	-0.303352
19315	0.728747	-2.647838	9.594452	0.097856	0.025243	-0.169397	0.196093	-0.106507	-0.684508	-0.946444	0.105764	0.054391	-0.300165
19316	0.774947	-2.600372	9.503269	-0.296821	0.049566	-0.137822	0.196356	-0.105677	-0.685421	-0.946681	0.111497	0.055617	-0.297104
19317	0.700009	-2.605199	9.306781	-0.271841	0.046089	-0.117359	0.198144	-0.094613	-0.685076	-0.946763	0.117093	0.056916	-0.294432
19318	0.657474	-2.470593	9.169298	0.114459	0.026870	-0.068750	0.199418	-0.086177	-0.685011	-0.947468	0.114975	0.055985	-0.293175
19319	0.701370	-2.412973	9.246490	0.502678	0.018155	-0.051856	0.199866	-0.095038	-0.684975	-0.948862	0.105777	0.053119	-0.292661
19320	0.749935	-2.379311	9.366630	0.560051	0.007702	-0.082327	0.199444	-0.113584	-0.685153	-0.950481	0.095071	0.049957	-0.291638
19321	0.417946	-2.221154	9.900062	0.399051	0.015568	-0.105381	0.199015	-0.131854	-0.683889	-0.951807	0.087738	0.047846	-0.289959
19322	0.474608	-1.721793	9.739479	0.259646	0.088185	-0.114857	0.202251	-0.142392	-0.684043	-0.953001	0.083166	0.044954	-0.287840
19323	0.445314	-1.762764	9.638317	0.159514	0.105711	-0.124332	0.203713	-0.143923	-0.683426	-0.954043	0.080865	0.042533	-0.285401
19324	0.228657	-1.662971	9.470693	0.154142	0.109290	-0.117220	0.207051	-0.149478	-0.683008	-0.955050	0.078418	0.039848	-0.283093
19325	0.133534	-1.455573	9.406602	0.182971	0.104184	-0.159252	0.210770	-0.153375	-0.680878	-0.956290	0.075607	0.037357	-0.279996
19326	0.204027	-1.386752	9.281808	0.133762	0.072690	-0.165016	0.211576	-0.156703	-0.678960	-0.957466	0.073304	0.035558	-0.276804
19327	0.617520	-1.655981	9.602008	0.059516	0.068147	-0.180740	0.214099	-0.158378	-0.678884	-0.958579	0.072615	0.034474	-0.273249
19328	0.363611	-1.713393	9.843880	0.003948	0.058505	-0.169665	0.215931	-0.155897	-0.677316	-0.959551	0.072714	0.033668	-0.269889
19329	0.562456	-1.601486	9.978042	-0.123160	0.035627	-0.167190	0.218560	-0.153282	-0.676676	-0.960275	0.075346	0.034184	-0.266509
19330	0.239050	-1.579455	10.065205	-0.110840	0.002378	-0.133636	0.218800	-0.148438	-0.677548	-0.960821	0.077369	0.035022	-0.263838
19331	0.240398	-1.387399	9.949634	-0.005474	-0.019552	-0.088848	0.219324	-0.148026	-0.676766	-0.961252	0.077473	0.035842	-0.262123
19332	0.230948	-1.349655	9.683372	0.160864	-0.012513	-0.061159	0.218278	-0.149958	-0.677293	-0.961812	0.074245	0.035426	-0.261057
19333	0.410649	-1.206939	9.618569	0.268092	-0.016102	-0.028692	0.217515	-0.155352	-0.677204	-0.962324	0.069112	0.034643	-0.260684
19334	0.406894	-1.057690	9.649158	0.230406	-0.013552	-0.004253	0.217291	-0.163103	-0.676100	-0.962650	0.064577	0.033800	-0.260754
19335	0.440048	-0.816915	9.815073	0.125658	-0.029394	0.002011	0.216004	-0.168909	-0.676793	-0.962773	0.062088	0.033964	-0.260884
19336	0.460676	-0.638626	9.965956	0.046113	-0.015415	-0.016115	0.214977	-0.174441	-0.676570	-0.962907	0.061083	0.034131	-0.260603
19337	0.380622	-0.699597	10.273582	0.013913	-0.032926	-0.032269	0.213385	-0.173601	-0.676799	-0.963067	0.060644	0.034972	-0.260001
19338	0.430718	-1.118894	10.145755	0.051624	0.003894	-0.049582	0.214043	-0.173329	-0.676021	-0.963394	0.059609	0.034780	-0.259054
19339	0.662287	-1.149960	10.016019	0.057026	0.048459	-0.040643	0.216162	-0.174032	-0.675668	-0.963705	0.058733	0.033841	-0.258223
19340	0.601064	-1.256521	9.621163	-0.002083	0.056362	-0.015486	0.216430	-0.174865	-0.675287	-0.963824	0.059028	0.032875	-0.257835
19341	0.685320	-1.295445	9.692091	-0.012966	0.049255	0.012572	0.215633	-0.173752	-0.676050	-0.963776	0.059532	0.032232	-0.257980
19342	0.723476	-1.354266	9.431518	0.024501	0.054483	0.045449	0.216956	-0.174591	-0.674769	-0.963609	0.059345	0.031093	-0.258784
19343	0.616766	-1.416190	9.359624	0.040540	0.047501	0.059661	0.218546	-0.175153	-0.674668	-0.963376	0.058840	0.030172	-0.259872
19344	0.568066	-1.469065	9.248879	-0.014214	0.036936	0.098001	0.218017	-0.175982	-0.673359	-0.962875	0.059339	0.029510	-0.261685
19345	0.490714	-1.491425	9.604995	-0.064341	0.047374	0.095922	0.220402	-0.175994	-0.674181	-0.962322	0.060889	0.029109	-0.263406
19346	0.298522	-1.687424	9.517877	-0.057258	0.052659	0.115398	0.220408	-0.177102	-0.674192	-0.961676	0.062309	0.028348	-0.265506
19347	0.368315	-1.384735	9.573629	0.000827	0.056096	0.132616	0.221993	-0.176695	-0.674212	-0.961000	0.062686	0.027389	-0.267954
19348	0.716119	-1.370957	9.460230	0.061758	0.063069	0.118006	0.222262	-0.178081	-0.673052	-0.960481	0.061875	0.025789	-0.270152
19349	0.538927	-1.497172	9.421853	0.068987	0.049179	0.098651	0.224132	-0.181691	-0.672331	-0.960055	0.060886	0.024664	-0.271989
19350	0.564531	-1.299575	9.606564	-0.052602	0.031666	0.068651	0.224391	-0.181970	-0.670374	-0.959638	0.062075	0.024349	-0.273219
19351	0.230034	-1.474954	9.607433	-0.117041	-0.013725	0.058389	0.223080	-0.183070	-0.671805	-0.959163	0.064295	0.025503	-0.274266
19352	0.113562	-1.560003	9.814153	-0.077657	0.002038	0.053459	0.222273	-0.180851	-0.671771	-0.958775	0.065796	0.025912	-0.275226
19353	0.046491	-1.491423	10.046247	-0.054498	-0.006769	0.067724	0.222512	-0.176146	-0.671989	-0.958325	0.066867	0.026561	-0.276472
19354	-0.021617	-1.558430	9.983576	-0.047390	0.035208	0.092609	0.222385	-0.177391	-0.671607	-0.957772	0.067992	0.026116	-0.278151
19355	-0.002377	-1.568305	9.949649	-0.058107	0.047457	0.092568	0.222651	-0.177392	-0.671873	-0.957199	0.069455	0.025693	-0.279795
19356	0.068796	-1.414362	10.133464	-0.043837	0.045635	0.097958	0.222389	-0.179053	-0.670053	-0.956617	0.070572	0.025020	-0.281562
19357	0.069487	-1.307141	9.803020	0.004523	0.029103	0.092993	0.225045	-0.180728	-0.670110	-0.956114	0.070721	0.024581	-0.283269
19358	0.143021	-1.477501	9.338973	0.097645	-0.017125	0.075834	0.222933	-0.181132	-0.670736	-0.955817	0.068767	0.024339	-0.284767
19359	0.108489	-1.237108	9.207443	0.156717	-0.073038	0.060264	0.221645	-0.187492	-0.670256	-0.955649	0.065404	0.025028	-0.286062
19360	0.226626	-1.281955	9.787534	0.137961	-0.101124	0.028246	0.218771	-0.193982	-0.670277	-0.955617	0.062174	0.026225	-0.286780
19361	0.280241	-1.236859	10.513418	0.101311	-0.075009	0.008665	0.215489	-0.198255	-0.670270	-0.955653	0.059816	0.027332	-0.287060
19362	0.046405	-0.851801	10.774624	0.124773	-0.027666	-0.026097	0.213402	-0.203227	-0.670811	-0.955939	0.057230	0.027266	-0.286640
19363	0.294447	-0.584363	9.982434	0.158300	0.025060	-0.080296	0.214081	-0.207384	-0.669030	-0.956592	0.054262	0.026213	-0.285131
19364	0.400872	-0.880279	9.444557	0.209682	0.058555	-0.141563	0.214770	-0.211540	-0.669867	-0.957650	0.050481	0.024141	-0.282444
19365	0.187860	-0.944255	9.217336	0.075350	0.051558	-0.110789	0.216370	-0.215704	-0.666530	-0.958379	0.049220	0.023079	-0.280275
19366	0.503756	-1.006794	9.235522	-0.168147	0.047835	-0.084488	0.218473	-0.213500	-0.666278	-0.958707	0.052644	0.023278	-0.278509
19367	0.523834	-1.246663	9.501773	-0.231866	0.026695	-0.056892	0.220030	-0.207418	-0.667681	-0.958787	0.057155	0.024376	-0.277247
19368	0.413499	-1.148968	9.705734	-0.213180	-0.009203	-0.049788	0.219854	-0.199803	-0.667734	-0.958812	0.061140	0.025882	-0.276174
19369	0.356086	-0.739273	9.821497	-0.152538	-0.041655	-0.015881	0.219306	-0.195924	-0.668734	-0.958694	0.063743	0.027802	-0.275808
19370	0.273384	-0.820635	9.746769	-0.043477	-0.087105	-0.006429	0.216525	-0.194801	-0.669597	-0.958628	0.064065	0.029812	-0.275751
19371	0.351244	-0.739396	9.768662	0.000410	-0.094094	-0.018478	0.212935	-0.191459	-0.670032	-0.958682	0.063402	0.031886	-0.275485
19372	0.448116	-0.694952	9.604905	-0.034420	-0.067844	-0.020416	0.212956	-0.194504	-0.670848	-0.958711	0.063648	0.033493	-0.275138
19373	0.564806	-0.917701	9.423486	-0.054170	-0.064386	-0.001238	0.210051	-0.195457	-0.671076	-0.958615	0.064167	0.035274	-0.275127
19374	0.726006	-1.007299	9.637371	-0.072100	-0.045249	0.005678	0.209109	-0.192961	-0.670513	-0.958462	0.065277	0.036623	-0.275224
19375	0.555578	-1.203086	9.675045	-0.084551	-0.030299	-0.008447	0.207115	-0.190180	-0.672287	-0.958387	0.066538	0.037935	-0.275005
19376	0.228508	-1.021914	9.881837	-0.110481	-0.013624	-0.011969	0.206839	-0.188241	-0.672264	-0.958297	0.068544	0.038911	-0.274691
19377	0.016608	-0.975749	11.066672	-0.134594	0.040490	-0.038337	0.207222	-0.185613	-0.672767	-0.958367	0.071100	0.039145	-0.273762
19378	0.245249	-0.726741	10.490745	-0.166559	0.096579	-0.058639	0.208911	-0.180085	-0.673000	-0.958522	0.074747	0.038380	-0.272353
19379	0.208356	-1.137316	9.847035	-0.137806	0.084526	-0.073511	0.209948	-0.176353	-0.672848	-0.958797	0.077537	0.037809	-0.270679
19380	0.266512	-1.778151	9.656507	-0.019942	0.056484	-0.027077	0.212831	-0.172079	-0.671932	-0.958958	0.078178	0.036967	-0.270041
19381	0.356402	-2.051902	10.032323	0.101352	0.071982	0.051314	0.215238	-0.176660	-0.671884	-0.958908	0.076433	0.035148	-0.270956
19382	0.165393	-1.751799	10.150381	0.179994	0.056244	0.066045	0.215530	-0.182476	-0.670113	-0.958860	0.073305	0.033084	-0.272247
19383	0.198262	-1.199628	9.894475	0.136217	0.084257	0.070342	0.218729	-0.187477	-0.668772	-0.958747	0.070970	0.030799	-0.273532
19384	0.168643	-1.273100	9.389170	0.137279	0.119405	0.057265	0.219419	-0.192741	-0.668180	-0.958698	0.068999	0.027769	-0.274530
19385	0.103855	-1.547339	9.211127	0.140170	0.124812	0.016739	0.223804	-0.197196	-0.666590	-0.958881	0.066789	0.024752	-0.274726
19386	0.036783	-1.478781	9.436011	-0.003819	0.098559	-0.010811	0.226466	-0.200394	-0.665876	-0.958985	0.067371	0.022989	-0.274374
19387	-0.143804	-1.411836	9.630611	-0.152292	0.054849	-0.040185	0.227507	-0.197493	-0.665602	-0.959039	0.070378	0.022983	-0.273429
19388	-0.215059	-1.586545	9.734967	-0.125404	0.043524	-0.057670	0.229734	-0.194184	-0.664817	-0.959196	0.072967	0.023008	-0.272193
19389	-0.099499	-1.631157	9.598866	-0.043221	0.035596	-0.027181	0.231039	-0.190176	-0.666237	-0.959314	0.073806	0.022741	-0.271573
19390	-0.022604	-1.675834	9.342928	0.001427	0.025086	-0.004010	0.231706	-0.191426	-0.665867	-0.959352	0.073886	0.022350	-0.271449
19391	0.252899	-1.635656	9.026167	-0.002151	0.004066	-0.001537	0.232756	-0.190047	-0.665738	-0.959375	0.073799	0.022434	-0.271385
19392	0.363126	-1.761009	9.216047	-0.113148	-0.031022	-0.006941	0.231818	-0.187550	-0.666354	-0.959232	0.075771	0.023746	-0.271235
19393	0.334561	-1.714062	9.550907	-0.127497	-0.044201	-0.012370	0.231024	-0.187823	-0.665952	-0.959096	0.077840	0.025476	-0.270973
19394	0.340329	-1.581916	9.518729	-0.050405	-0.029242	-0.038163	0.229433	-0.187261	-0.665660	-0.959211	0.078602	0.026462	-0.270251
19395	0.407961	-1.577796	9.465318	0.047231	-0.027422	-0.060373	0.229293	-0.185321	-0.666686	-0.959610	0.077383	0.027015	-0.269129
19396	0.297614	-1.821440	9.737457	0.091143	-0.006390	-0.078504	0.228394	-0.189191	-0.668020	-0.960171	0.075530	0.026861	-0.267668
19397	0.201741	-1.730752	10.046963	-0.007300	0.029402	-0.071121	0.227604	-0.190572	-0.666974	-0.960568	0.075670	0.026639	-0.266222
19398	0.135800	-1.855691	10.709436	-0.059145	0.064314	-0.090779	0.230114	-0.190309	-0.666355	-0.960995	0.077074	0.025948	-0.264338
19399	0.193616	-1.888539	11.126752	-0.069746	0.134254	-0.111784	0.235264	-0.187845	-0.667587	-0.961554	0.078958	0.024103	-0.261912
19400	-0.420939	-2.034846	10.481453	-0.116856	0.140802	-0.161280	0.239348	-0.186485	-0.665018	-0.962274	0.081838	0.022355	-0.258518
19401	-0.268229	-1.582318	9.408611	-0.102490	0.098961	-0.152445	0.243269	-0.177647	-0.665775	-0.962942	0.084167	0.021395	-0.255344
19402	-0.206956	-1.776813	8.886710	0.012906	0.055325	-0.146522	0.246700	-0.176558	-0.665031	-0.963735	0.084113	0.020603	-0.252420
19403	-0.309129	-1.895016	9.299619	0.066277	0.018427	-0.100448	0.248171	-0.178781	-0.665991	-0.964368	0.082828	0.020231	-0.250450
19404	-0.601917	-1.655620	9.756739	-0.002837	-0.007926	-0.070961	0.248178	-0.179611	-0.666785	-0.964716	0.082789	0.020610	-0.249089
19405	-0.618270	-1.246128	9.910599	-0.080755	0.008596	-0.051117	0.249890	-0.178513	-0.666146	-0.964848	0.084306	0.021031	-0.248028
19406	-0.327333	-1.071585	9.525550	-0.025232	-0.001015	-0.053433	0.249762	-0.178512	-0.667584	-0.965069	0.084741	0.021360	-0.246992
19407	-0.265444	-1.190519	9.331376	0.137627	-0.048164	-0.066555	0.249233	-0.178647	-0.667315	-0.965617	0.081724	0.021794	-0.245823
19408	-0.223069	-1.346838	9.446980	0.197588	-0.049914	-0.074102	0.249134	-0.183491	-0.668802	-0.966272	0.077605	0.022002	-0.244564
19409	-0.048914	-1.311613	9.611717	0.091134	-0.037768	-0.079288	0.248365	-0.188193	-0.668313	-0.966795	0.075519	0.022465	-0.243106
19410	0.183873	-1.176359	9.601650	0.047330	-0.013348	-0.079561	0.247172	-0.187633	-0.668551	-0.967240	0.074478	0.022709	-0.241627
19411	0.425909	-1.092263	9.403450	0.060922	0.011183	-0.104097	0.248257	-0.192345	-0.668353	-0.967851	0.073173	0.022421	-0.239600
19412	0.406192	-1.149675	9.455834	-0.056244	0.011173	-0.115532	0.248650	-0.191516	-0.668613	-0.968319	0.074239	0.022739	-0.237339
19413	0.382743	-1.057560	9.630141	-0.089420	0.019850	-0.101622	0.249942	-0.186264	-0.668318	-0.968691	0.075857	0.023015	-0.235274
19414	0.213999	-1.019865	9.728168	-0.076867	0.025147	-0.108504	0.252311	-0.183923	-0.668854	-0.969092	0.077390	0.023149	-0.233101
19415	0.180063	-1.036562	9.687410	-0.034863	0.025150	-0.096735	0.253226	-0.181575	-0.669500	-0.969518	0.077943	0.023058	-0.231145
19416	-0.338475	-1.291569	9.922083	-0.031249	0.014801	-0.115152	0.253330	-0.176869	-0.669062	-0.970005	0.078540	0.023189	-0.228876
19417	-0.199981	-0.853168	10.485922	-0.024825	0.030487	-0.159072	0.255314	-0.176603	-0.669351	-0.970725	0.078863	0.023011	-0.225707
19418	0.124920	-1.333004	10.138721	0.016440	0.022656	-0.178373	0.258214	-0.174819	-0.669246	-0.971559	0.078540	0.022873	-0.222220
19419	0.265237	-1.978117	10.331980	0.104055	0.021720	-0.172629	0.259001	-0.174271	-0.668206	-0.972512	0.076319	0.022316	-0.218855
19420	0.195997	-2.203810	10.286721	0.130868	0.067214	-0.152908	0.261926	-0.176501	-0.668796	-0.973401	0.073976	0.020764	-0.215838
19421	-0.057862	-1.890863	9.725306	0.027034	0.074305	-0.123526	0.264051	-0.177897	-0.668973	-0.974018	0.073549	0.019446	-0.213310
19422	-0.307459	-1.661718	9.299884	-0.023003	0.091943	-0.120171	0.268006	-0.176258	-0.667446	-0.974525	0.074321	0.018025	-0.210837
19423	-0.583615	-1.784496	9.346519	0.052196	0.083318	-0.133696	0.268791	-0.174740	-0.667705	-0.975205	0.073477	0.016412	-0.208104
19424	-0.712076	-1.516262	9.427621	0.034152	0.057022	-0.109158	0.273557	-0.175596	-0.667262	-0.975717	0.072990	0.015416	-0.205940
19425	-0.648403	-1.391727	9.414083	-0.057180	0.053444	-0.093969	0.275917	-0.173119	-0.665179	-0.976046	0.074189	0.014733	-0.203992
19426	-0.427452	-1.557342	9.304523	-0.109054	0.072634	-0.090851	0.278027	-0.170083	-0.668061	-0.976251	0.076565	0.013997	-0.202178
19427	-0.347603	-1.870809	9.252161	-0.127063	0.049830	-0.072647	0.280640	-0.164284	-0.668173	-0.976369	0.079152	0.013619	-0.200631
19428	-0.061977	-1.776742	9.279619	-0.152966	0.032268	-0.087947	0.281805	-0.160415	-0.667236	-0.976447	0.082221	0.013852	-0.198993
19429	0.156775	-1.580965	9.361698	-0.134209	0.000697	-0.091477	0.283237	-0.155993	-0.668000	-0.976595	0.084756	0.014508	-0.197151
19430	0.301054	-1.668451	9.436357	-0.114583	-0.009871	-0.084385	0.282938	-0.151009	-0.666113	-0.976699	0.086909	0.015403	-0.195624
19431	0.556172	-1.794805	9.668237	-0.173626	-0.022228	-0.097304	0.283831	-0.144646	-0.667110	-0.976772	0.090119	0.016711	-0.193688
19432	0.309229	-1.888587	9.832721	-0.198773	-0.058957	-0.092282	0.284182	-0.136065	-0.668339	-0.976727	0.093721	0.018902	-0.191997
19433	0.219276	-1.633166	9.754718	-0.091417	-0.078141	-0.091488	0.283372	-0.132323	-0.669599	-0.976883	0.095098	0.020998	-0.190300
19434	0.233835	-1.614853	9.488025	0.076936	-0.063997	-0.111353	0.282845	-0.130934	-0.672588	-0.977411	0.093283	0.022269	-0.188336
19435	0.276054	-1.788427	9.466437	0.119987	-0.070931	-0.136666	0.281533	-0.133280	-0.671806	-0.978121	0.090524	0.023519	-0.185827
19436	0.289749	-1.899202	9.457835	0.086074	-0.083136	-0.159894	0.279696	-0.135900	-0.672066	-0.978812	0.088435	0.025216	-0.182949
19437	0.186784	-2.123661	9.730132	-0.007000	-0.086672	-0.165012	0.278376	-0.134646	-0.674913	-0.979361	0.088105	0.027301	-0.179843
19438	-0.009476	-2.557133	9.844608	-0.155606	-0.089323	-0.153800	0.278353	-0.131047	-0.674222	-0.979566	0.090726	0.029984	-0.176975
19439	-0.099550	-2.351491	10.792289	-0.116325	-0.044884	-0.146256	0.279380	-0.124269	-0.676265	-0.979842	0.092738	0.031597	-0.174098
19440	0.111791	-2.164276	10.415283	-0.185868	0.022540	-0.169446	0.278546	-0.116512	-0.677484	-0.980072	0.096329	0.032221	-0.170706
19441	0.217456	-2.207300	9.200155	-0.292974	0.042906	-0.187790	0.279534	-0.104613	-0.677119	-0.980154	0.102095	0.032793	-0.166730
19442	0.110222	-2.678261	9.080302	-0.329032	0.033203	-0.130873	0.282110	-0.092585	-0.676777	-0.979898	0.108546	0.033613	-0.163973
19443	-0.211349	-2.751143	9.596568	-0.363463	0.032117	-0.050871	0.284961	-0.082496	-0.676196	-0.979266	0.115790	0.034322	-0.162642
19444	-0.512242	-2.636335	10.191723	-0.315434	0.063456	0.006088	0.287139	-0.070881	-0.675066	-0.978521	0.122155	0.034200	-0.162496
19445	-0.392364	-2.407492	9.823195	-0.275265	0.072174	0.040797	0.290925	-0.062182	-0.674775	-0.977743	0.127862	0.033569	-0.162921
19446	-0.043813	-2.268250	9.052698	-0.211643	0.040771	0.032276	0.290756	-0.054844	-0.676533	-0.977091	0.132132	0.033494	-0.163442
19447	0.232991	-2.397539	9.166590	-0.091725	-0.009992	0.008181	0.292572	-0.049872	-0.674416	-0.976808	0.133941	0.033950	-0.163563
19448	0.426466	-2.703628	9.457021	-0.013907	0.003917	0.007790	0.295082	-0.048916	-0.674838	-0.976712	0.134206	0.034024	-0.163904
19449	0.516646	-2.590944	9.568095	-0.089177	0.052757	0.044421	0.297058	-0.046434	-0.676414	-0.976357	0.136184	0.033172	-0.164562
19450	0.368611	-2.354223	9.519219	-0.226140	0.078959	0.070047	0.300466	-0.042302	-0.674330	-0.975494	0.140876	0.032328	-0.165893
19451	0.181547	-2.163708	9.205773	-0.328037	0.075582	0.056176	0.303585	-0.032906	-0.673499	-0.974411	0.147552	0.031795	-0.166554
19452	0.143091	-2.139280	9.230420	-0.326119	0.056420	0.021772	0.306424	-0.021988	-0.671077	-0.973262	0.154064	0.031933	-0.167351
19453	0.046496	-2.143012	9.336961	-0.198967	0.030287	-0.010855	0.309148	-0.013422	-0.669724	-0.972708	0.157961	0.032049	-0.166915
19454	0.174908	-2.409662	8.986696	-0.037630	0.016510	-0.069734	0.310455	-0.010938	-0.669196	-0.972794	0.158679	0.032206	-0.165695
19455	0.096932	-2.509871	9.053513	-0.066267	-0.016711	-0.080635	0.312010	-0.006102	-0.667862	-0.972856	0.159753	0.033015	-0.164134
19456	0.023351	-2.676898	9.304585	-0.066208	-0.054289	-0.112511	0.313843	-0.002097	-0.668897	-0.972963	0.160768	0.034757	-0.162138
19457	0.036705	-2.846701	9.655818	0.067976	-0.042950	-0.114182	0.312251	-0.001258	-0.668865	-0.973540	0.159091	0.035738	-0.160099
19458	0.104610	-2.801935	9.523560	0.119970	-0.019278	-0.125181	0.312777	0.000955	-0.671731	-0.974297	0.156585	0.036232	-0.157842
19459	-0.128782	-3.021408	9.520646	0.073503	0.004424	-0.132457	0.313571	0.000951	-0.671743	-0.974968	0.154924	0.036313	-0.155300
19460	-0.043325	-3.237602	9.829866	-0.041983	-0.002700	-0.129877	0.315946	0.001768	-0.671378	-0.975227	0.155620	0.037004	-0.152791
19461	-0.288169	-3.724745	10.359935	0.007099	0.033979	-0.108276	0.315389	0.006201	-0.670671	-0.975623	0.155383	0.036619	-0.150583
19462	-0.244121	-3.625756	9.807909	0.067878	0.060260	-0.070710	0.319355	0.007287	-0.671768	-0.976084	0.154171	0.035560	-0.149088
19463	-0.205232	-3.561474	8.904632	0.108163	0.039417	-0.056371	0.322268	0.006994	-0.671815	-0.976622	0.152064	0.034582	-0.147952
19464	-0.301261	-3.470502	8.519557	0.151867	-0.023516	-0.033314	0.322414	0.004640	-0.671840	-0.977154	0.148987	0.034797	-0.147517
19465	-0.555470	-3.245252	9.168453	0.203663	-0.039320	-0.032886	0.323629	0.001313	-0.673594	-0.977827	0.144845	0.034968	-0.147147
19466	-0.336840	-3.077303	9.589094	0.124954	0.004261	-0.036867	0.323270	-0.003944	-0.675735	-0.978290	0.142370	0.034727	-0.146539
19467	0.044019	-3.171730	9.570302	-0.031643	0.022465	-0.027502	0.324856	-0.004230	-0.674846	-0.978297	0.143035	0.034347	-0.145932
19468	0.245371	-3.369182	9.225011	0.012134	0.018070	-0.006144	0.324186	-0.001457	-0.676771	-0.978357	0.142830	0.034077	-0.145791
19469	0.257213	-3.063825	9.218806	0.148029	0.014543	0.017803	0.325782	-0.003958	-0.675119	-0.978731	0.140017	0.033213	-0.146213
19470	0.298585	-2.683891	9.292516	0.210528	0.000467	0.042944	0.328465	-0.010340	-0.675354	-0.979182	0.135908	0.032568	-0.147209
19471	0.331167	-2.852748	9.215788	0.147799	-0.006588	0.063567	0.330068	-0.012148	-0.676705	-0.979384	0.133066	0.032009	-0.148578
19472	0.447410	-2.468803	9.219199	0.068174	0.001216	0.066583	0.329415	-0.013944	-0.676190	-0.979363	0.131760	0.031706	-0.149943
19473	0.250398	-2.332253	9.323412	0.140618	-0.024098	0.063579	0.330763	-0.017272	-0.677945	-0.979522	0.128985	0.031525	-0.151347
19474	0.268659	-2.140196	9.250957	0.162138	-0.041557	0.051372	0.331053	-0.021149	-0.679035	-0.979747	0.125698	0.031817	-0.152591
19475	0.269600	-2.010168	9.300512	0.269580	-0.062486	0.028313	0.328581	-0.028056	-0.679459	-0.980287	0.120219	0.032090	-0.153474
19476	0.289239	-1.969086	9.413775	0.366203	-0.071232	0.024579	0.328225	-0.034421	-0.680695	-0.981016	0.112816	0.032401	-0.154373
19477	0.290033	-1.860616	9.491924	0.308908	-0.080023	0.027675	0.326437	-0.044376	-0.682600	-0.981563	0.106472	0.032903	-0.155292
19478	0.131555	-1.738756	9.610056	0.407299	-0.097474	0.026636	0.324888	-0.050458	-0.683815	-0.982246	0.098170	0.033590	-0.156290
19479	0.020769	-1.697043	9.597072	0.491393	-0.111414	0.025478	0.324442	-0.062911	-0.687073	-0.983016	0.088106	0.034124	-0.157328
19480	-0.061530	-1.720805	9.482144	0.484214	-0.138491	0.025350	0.320547	-0.075347	-0.687792	-0.983644	0.078147	0.035372	-0.158389
19481	-0.178876	-1.959218	10.660489	0.419616	-0.094139	0.043505	0.315886	-0.091931	-0.689850	-0.984067	0.069561	0.035726	-0.159678
19482	-0.037637	-1.787748	10.461760	0.193403	-0.038177	0.032364	0.315680	-0.101203	-0.691379	-0.984193	0.065637	0.035910	-0.160518
19483	-0.080558	-1.697362	10.020942	0.101323	-0.006609	0.037135	0.315823	-0.103696	-0.690097	-0.984207	0.063615	0.035537	-0.161327
19484	0.045954	-1.548461	9.483199	0.103137	0.012678	0.053083	0.317555	-0.105228	-0.691186	-0.984174	0.061646	0.034981	-0.162414
19485	0.132344	-1.619362	9.327820	0.100346	-0.003117	0.075879	0.317713	-0.110212	-0.690452	-0.984051	0.059710	0.034480	-0.163979
19486	0.181289	-1.530571	9.386101	0.101172	-0.024163	0.083742	0.316914	-0.108546	-0.691471	-0.983878	0.057680	0.034617	-0.165707
19487	0.190383	-1.618758	9.673417	0.080505	-0.005020	0.100375	0.316676	-0.113806	-0.690472	-0.983635	0.056173	0.034186	-0.167741
19488	0.123528	-1.516814	9.804950	-0.024260	0.005399	0.118192	0.314982	-0.117948	-0.691273	-0.983212	0.056731	0.034122	-0.170035
19489	0.154456	-1.249563	9.971188	-0.135181	0.033321	0.117527	0.315771	-0.117677	-0.690235	-0.982678	0.059620	0.033635	-0.172216
19490	0.106501	-1.198955	9.880854	-0.110036	0.066628	0.109927	0.314950	-0.113520	-0.689396	-0.982208	0.062068	0.032666	-0.174206
19491	0.211930	-1.310719	9.782522	-0.059990	0.028125	0.113624	0.316403	-0.113251	-0.689154	-0.981755	0.063452	0.032015	-0.176367
19492	0.427464	-1.221311	9.680748	0.063544	0.029888	0.103913	0.317344	-0.115609	-0.689453	-0.981487	0.062358	0.031166	-0.178392
19493	0.361344	-1.013817	9.722158	0.117184	0.003655	0.106032	0.316969	-0.120037	-0.688314	-0.981256	0.060150	0.030389	-0.180542
19494	0.468826	-0.841502	9.713598	0.058171	-0.008617	0.094987	0.317253	-0.123777	-0.687831	-0.980976	0.059017	0.030327	-0.182435
19495	0.606679	-0.817984	9.890532	0.067231	0.021106	0.073972	0.316483	-0.127094	-0.689162	-0.980803	0.057794	0.029444	-0.183899
19496	0.552873	-0.913703	9.913930	0.058377	0.019417	0.051868	0.314508	-0.129714	-0.687587	-0.980690	0.056732	0.028882	-0.184916
19497	0.477595	-0.970975	9.870659	0.067319	0.003709	0.049245	0.315050	-0.131931	-0.687748	-0.980593	0.055404	0.028388	-0.185910
19498	0.344325	-1.037061	9.943151	0.112076	0.003761	0.042547	0.315726	-0.134565	-0.687392	-0.980560	0.053225	0.027944	-0.186787
19499	0.169824	-1.126988	9.979674	0.133561	0.000324	0.037437	0.316407	-0.138445	-0.686656	-0.980566	0.050574	0.027285	-0.187587
19500	0.164880	-1.137122	9.799345	0.101391	0.001239	0.033685	0.314979	-0.143144	-0.686681	-0.980541	0.048589	0.026939	-0.188287
19501	0.263727	-1.155145	9.663694	0.094217	0.000346	0.040648	0.314734	-0.145910	-0.687752	-0.980485	0.046721	0.026428	-0.189125
19502	0.314974	-1.078722	9.616062	0.078077	-0.008431	0.047549	0.312772	-0.149498	-0.688281	-0.980373	0.045164	0.026346	-0.190092
19503	0.407858	-0.918614	9.511352	0.044047	0.000272	0.060558	0.314107	-0.151997	-0.687672	-0.980188	0.044293	0.026022	-0.191291
19504	0.452502	-0.755282	9.551299	0.044038	-0.008500	0.059664	0.313715	-0.153380	-0.686894	-0.979995	0.043408	0.026059	-0.192475
19505	0.402233	-0.696852	9.653348	0.042272	-0.006742	0.052633	0.313732	-0.155871	-0.687443	-0.979832	0.042524	0.025901	-0.193521
19506	0.413850	-0.770568	9.960036	0.024480	0.010747	0.026106	0.312549	-0.157803	-0.686659	-0.979758	0.042080	0.025666	-0.194024
19507	0.292180	-0.910568	10.274323	0.029782	0.029070	0.036786	0.312035	-0.159737	-0.687717	-0.979662	0.041565	0.024876	-0.194721
19508	0.380221	-0.739608	9.773216	0.024550	0.038800	0.024466	0.313887	-0.160163	-0.687095	-0.979607	0.041227	0.024092	-0.195166
19509	0.293577	-0.687174	9.394829	0.019244	0.018799	0.015588	0.314544	-0.159752	-0.686446	-0.979579	0.040857	0.023570	-0.195450
19510	0.312731	-0.715659	9.567381	-0.003214	-0.002268	0.024145	0.314549	-0.160721	-0.686325	-0.979482	0.040903	0.023700	-0.195909
19511	0.401261	-0.840415	9.896853	0.025418	-0.006703	0.012823	0.315604	-0.160450	-0.685815	-0.979457	0.040305	0.023668	-0.196161
19512	0.490277	-0.886806	9.897955	0.060313	0.010770	0.017510	0.315882	-0.162112	-0.686883	-0.979443	0.039154	0.023298	-0.196508
19513	0.557942	-0.877898	9.837389	0.092471	0.001997	0.028269	0.315893	-0.163634	-0.687422	-0.979411	0.037286	0.022845	-0.197083
19514	0.486130	-0.788448	9.802985	0.122863	-0.003233	0.034681	0.317229	-0.167103	-0.685382	-0.979363	0.034862	0.022490	-0.197805
19515	0.450520	-0.701688	9.768239	0.090662	-0.004973	0.033588	0.314076	-0.170546	-0.686154	-0.979297	0.033001	0.022195	-0.198485
19516	0.370817	-0.701299	9.692022	0.074504	-0.016337	0.044029	0.314362	-0.173731	-0.686975	-0.979162	0.031476	0.022282	-0.199384
19517	0.347246	-0.621650	9.721982	0.087096	-0.031164	0.024704	0.313986	-0.177328	-0.687267	-0.979110	0.029575	0.022529	-0.199902
19518	0.268412	-0.503098	9.748059	0.094253	-0.013660	0.030154	0.314258	-0.179129	-0.686242	-0.979038	0.027668	0.022494	-0.200531
19519	0.120941	-0.528241	9.801918	0.056769	-0.015333	0.007002	0.313209	-0.180508	-0.686764	-0.979041	0.026412	0.022555	-0.200678
19520	-0.063144	-0.606214	9.790592	0.004897	-0.024022	-0.000417	0.311631	-0.181883	-0.687277	-0.979035	0.026199	0.023098	-0.200675
19521	0.047266	-0.698606	9.747720	-0.016595	-0.022311	0.004668	0.311624	-0.180221	-0.687784	-0.979004	0.026364	0.023572	-0.200748
19522	0.276846	-0.676165	9.806082	-0.002202	-0.031088	-0.016472	0.311102	-0.181603	-0.687790	-0.979055	0.026254	0.024290	-0.200428
19523	0.487563	-0.586565	9.754823	0.058586	-0.034654	-0.003750	0.310702	-0.180631	-0.688298	-0.979090	0.024899	0.024718	-0.200378
19524	0.483261	-0.514239	9.798953	0.055023	-0.019789	-0.003707	0.310175	-0.181459	-0.687643	-0.979124	0.023720	0.024979	-0.200324
19525	0.413154	-0.527858	9.885923	0.029142	-0.010136	-0.017943	0.309654	-0.182841	-0.687649	-0.979211	0.023031	0.025061	-0.199968
19526	0.314012	-0.546361	9.874549	-0.018225	-0.001346	-0.027042	0.308997	-0.183529	-0.687777	-0.979310	0.023348	0.025264	-0.199422
19527	0.377015	-0.513422	9.795072	-0.049512	0.011769	-0.027233	0.309790	-0.182841	-0.688829	-0.979407	0.024284	0.025238	-0.198833
19528	0.440255	-0.444647	9.636692	-0.014580	0.012675	-0.030501	0.310703	-0.181185	-0.687779	-0.979528	0.024584	0.025154	-0.198210
19529	0.300872	-0.351992	9.691835	-0.035126	0.003972	-0.041197	0.310841	-0.181462	-0.688962	-0.979683	0.025191	0.025231	-0.197359
19530	0.105867	-0.279697	10.026019	-0.139791	0.021446	-0.048879	0.310275	-0.176062	-0.687329	-0.979812	0.027969	0.025479	-0.196308
19531	0.168716	-0.607389	9.997675	-0.173681	0.044224	-0.067634	0.313155	-0.169848	-0.688882	-0.980004	0.031429	0.025311	-0.194845
19532	0.427290	-0.908579	9.696362	-0.056523	0.038960	-0.051071	0.313659	-0.166668	-0.686764	-0.980187	0.032643	0.024891	-0.193775
19533	0.596011	-0.948752	9.574274	-0.010976	0.023160	-0.034110	0.315627	-0.163079	-0.688067	-0.980330	0.032867	0.024502	-0.193062
19534	0.775218	-0.882327	9.729713	0.031729	0.005482	0.010152	0.314832	-0.162798	-0.688183	-0.980316	0.032251	0.024358	-0.193256
19535	0.819783	-0.737517	10.004982	0.040596	0.010631	0.022582	0.314581	-0.165011	-0.688332	-0.980265	0.031446	0.024018	-0.193685
19536	0.705077	-0.572732	10.113616	0.026334	0.028155	0.013796	0.314585	-0.166119	-0.687689	-0.980240	0.031025	0.023447	-0.193949
19537	0.468508	-0.556876	9.976442	0.042483	0.030019	0.008710	0.315389	-0.167645	-0.688240	-0.980253	0.030238	0.022747	-0.194092
19538	0.327506	-0.685926	9.889652	0.053260	0.012614	-0.003593	0.316845	-0.167376	-0.688652	-0.980305	0.029221	0.022387	-0.194031
19539	0.389901	-0.735035	9.720310	0.078310	-0.010107	-0.005280	0.318038	-0.167937	-0.688675	-0.980371	0.027576	0.022349	-0.193939
19540	0.399186	-0.783567	9.604309	0.094339	-0.017121	0.012425	0.317250	-0.169594	-0.687371	-0.980366	0.025646	0.022403	-0.194224
19541	0.360772	-0.752041	9.590582	0.067522	0.002133	0.013199	0.317145	-0.173607	-0.688718	-0.980355	0.024284	0.022165	-0.194482
19542	0.323375	-0.580778	9.655363	-0.016623	-0.003160	0.019660	0.316632	-0.176511	-0.688478	-0.980263	0.024585	0.022374	-0.194882
19543	0.280769	-0.464606	9.782043	-0.016607	-0.004910	0.012639	0.316224	-0.174155	-0.689233	-0.980209	0.024845	0.022600	-0.195095
19544	0.343244	-0.512739	9.932365	-0.005799	0.000336	-0.005800	0.316478	-0.172080	-0.689478	-0.980229	0.024937	0.022710	-0.194970
19545	0.463973	-0.513735	9.914489	0.019291	-0.008414	-0.016259	0.316220	-0.173740	-0.688706	-0.980304	0.024463	0.022883	-0.194634
19546	0.516557	-0.586571	9.826674	0.043454	0.007334	-0.010768	0.315168	-0.174565	-0.689221	-0.980366	0.023614	0.022668	-0.194450
19547	0.457931	-0.679950	9.816493	0.031730	0.010802	0.010306	0.315431	-0.174844	-0.688181	-0.980351	0.022989	0.022415	-0.194630
19548	0.419326	-0.672712	9.725580	-0.012992	0.005576	0.008214	0.315962	-0.174846	-0.688844	-0.980312	0.023248	0.022445	-0.194793
19549	0.405154	-0.629231	9.750237	-0.021057	0.003818	0.009924	0.316892	-0.175128	-0.689515	-0.980270	0.023641	0.022542	-0.194945
19550	0.352271	-0.599542	9.885625	-0.014830	0.007293	0.015288	0.315301	-0.175120	-0.688443	-0.980200	0.023946	0.022543	-0.195260
19551	0.354905	-0.566152	9.799463	-0.004083	-0.011924	0.010018	0.315564	-0.174567	-0.689097	-0.980158	0.023948	0.022883	-0.195429
19552	0.297041	-0.558042	9.944261	-0.004042	0.002082	0.001273	0.315295	-0.173735	-0.689084	-0.980148	0.024015	0.022950	-0.195465
19553	0.285157	-0.527106	9.805321	-0.000363	0.016148	-0.012735	0.314241	-0.174560	-0.688945	-0.980210	0.024045	0.022732	-0.195176
19554	0.211228	-0.733490	9.769938	0.019309	0.010934	-0.011749	0.315554	-0.172906	-0.688949	-0.980265	0.023683	0.022540	-0.194965
19555	0.336731	-0.739591	9.667842	-0.003957	0.007407	-0.009324	0.315031	-0.174011	-0.688821	-0.980307	0.023767	0.022503	-0.194746
19556	0.401995	-0.732680	9.734653	0.003113	-0.001410	0.005655	0.315296	-0.173596	-0.689606	-0.980278	0.023682	0.022609	-0.194892
19557	0.439316	-0.581230	9.803369	-0.004065	0.002050	0.010040	0.315042	-0.175394	-0.689620	-0.980242	0.023764	0.022676	-0.195055
19558	0.468649	-0.537590	9.991083	-0.020217	0.025592	0.022340	0.314765	-0.173594	-0.689075	-0.980147	0.024249	0.022336	-0.195513
19559	0.338639	-0.492409	10.276326	-0.016612	0.035219	0.011869	0.315292	-0.173597	-0.688428	-0.980112	0.024702	0.021804	-0.195690
19560	0.334432	-0.392572	9.878545	0.001414	0.047590	-0.002023	0.316748	-0.174159	-0.687671	-0.980133	0.024839	0.020959	-0.195659
19561	0.275292	-0.549294	9.603265	0.033617	0.022301	-0.001007	0.317286	-0.175130	-0.688736	-0.980168	0.024244	0.020487	-0.195611
19562	0.357281	-0.566641	9.645619	0.033545	0.005621	0.008596	0.316762	-0.176789	-0.687435	-0.980143	0.023591	0.020335	-0.195829
19563	0.327847	-0.633466	9.741241	0.060356	0.008232	0.013199	0.317033	-0.177760	-0.687580	-0.980127	0.022428	0.020031	-0.196076
19564	0.352301	-0.590398	9.729508	0.047735	0.003801	0.033360	0.316913	-0.179281	-0.688640	-0.980010	0.021499	0.019847	-0.196785
19565	0.374609	-0.508909	9.691798	0.010229	0.007322	0.019893	0.317452	-0.181638	-0.687625	-0.979943	0.021321	0.019761	-0.197144
19566	0.384070	-0.537729	9.729839	-0.009410	0.017825	0.011847	0.316807	-0.184264	-0.687903	-0.979878	0.021558	0.019538	-0.197466
19567	0.442157	-0.523369	9.854481	-0.016681	0.004614	0.029353	0.316663	-0.182880	-0.686840	-0.979761	0.021901	0.019615	-0.198000
19568	0.381889	-0.508525	9.835944	0.019153	0.000294	0.019046	0.318510	-0.181643	-0.687641	-0.979684	0.021513	0.019618	-0.198423
19569	0.381877	-0.508672	9.787874	0.022777	-0.003172	0.009368	0.317463	-0.184407	-0.686213	-0.979660	0.021043	0.019705	-0.198584
19570	0.352987	-0.498611	9.857938	0.001304	0.000318	0.008352	0.316943	-0.185372	-0.687131	-0.979600	0.020999	0.019785	-0.198877
19571	0.323902	-0.512889	9.833991	-0.007615	0.010835	0.005688	0.315357	-0.184948	-0.688280	-0.979583	0.021180	0.019722	-0.198948
19572	0.357288	-0.570952	9.809001	-0.004038	0.004710	0.004789	0.316151	-0.185506	-0.687643	-0.979539	0.021257	0.019738	-0.199154
19573	0.362383	-0.532624	9.770944	0.019211	-0.006655	0.005806	0.316549	-0.186894	-0.685438	-0.979525	0.020847	0.019915	-0.199245
19574	0.334075	-0.440830	9.827521	0.042441	0.011693	0.017523	0.314046	-0.188403	-0.686069	-0.979446	0.020045	0.019605	-0.199751
19575	0.344062	-0.393000	9.763093	0.062191	0.016110	0.006236	0.315916	-0.192151	-0.685088	-0.979456	0.018878	0.019164	-0.199858
19576	0.459418	-0.470829	9.775623	0.043364	0.023047	0.015766	0.315657	-0.193395	-0.684573	-0.979381	0.018103	0.018628	-0.200343
19577	0.435204	-0.480247	9.780531	0.008519	0.017824	0.003162	0.315802	-0.194918	-0.685637	-0.979383	0.017995	0.018380	-0.200369
19578	0.348595	-0.436163	9.817836	0.004891	0.019564	0.013750	0.316458	-0.194091	-0.685508	-0.979294	0.017958	0.018067	-0.200832
19579	0.334784	-0.339980	9.773396	0.019220	0.005593	0.008541	0.315531	-0.194363	-0.684973	-0.979274	0.017589	0.018016	-0.200971
19580	0.320868	-0.262643	9.858525	0.033494	0.011685	0.017497	0.315537	-0.195332	-0.684983	-0.979178	0.016962	0.017741	-0.201513
19581	0.317987	-0.329787	9.917863	0.044252	-0.001423	0.006940	0.315148	-0.196022	-0.686031	-0.979169	0.016065	0.017725	-0.201632
19582	0.397511	-0.349916	9.830422	0.049655	-0.001413	0.001666	0.314762	-0.199204	-0.683962	-0.979138	0.015064	0.017646	-0.201869
19583	0.417087	-0.311790	9.763396	0.051476	-0.005765	-0.004501	0.314631	-0.198926	-0.684743	-0.979174	0.013998	0.017696	-0.201767
19584	0.366577	-0.291417	10.004408	0.043396	-0.001431	-0.003649	0.314641	-0.201142	-0.683980	-0.979167	0.013118	0.017643	-0.201862
19585	0.316661	-0.175996	9.866768	0.078368	-0.008345	-0.018357	0.314651	-0.203080	-0.683738	-0.979263	0.011503	0.017638	-0.201498
19586	0.344784	-0.289796	9.692171	0.091014	0.004857	-0.036750	0.314136	-0.205292	-0.684013	-0.979401	0.009704	0.017277	-0.200952
19587	0.334297	-0.402993	9.616454	0.024853	-0.001239	-0.047846	0.315199	-0.206128	-0.684038	-0.979602	0.009162	0.017356	-0.199989
19588	0.430788	-0.418085	9.646693	-0.017251	0.010933	-0.034043	0.315196	-0.206128	-0.683122	-0.979682	0.009506	0.017310	-0.199583
19589	0.460068	-0.379490	9.757441	-0.011041	-0.001361	-0.028759	0.314674	-0.206678	-0.684428	-0.979798	0.009684	0.017542	-0.198982
19590	0.461345	-0.205860	9.908437	0.005008	-0.008408	-0.021586	0.314924	-0.205020	-0.682845	-0.979819	0.009518	0.017785	-0.198869
19591	0.399365	-0.094611	9.948706	0.017533	-0.001402	-0.019667	0.314790	-0.204188	-0.683882	-0.979904	0.009128	0.017906	-0.198455
19592	0.340883	-0.166476	9.895509	0.055180	0.004791	-0.031702	0.315197	-0.205851	-0.683904	-0.980001	0.008031	0.017692	-0.198042
19593	0.287387	-0.214517	9.780055	0.033704	0.010939	-0.026541	0.315989	-0.205578	-0.684045	-0.980119	0.007368	0.017504	-0.197498
19594	0.306026	-0.306360	9.682701	0.005051	-0.001309	-0.023292	0.314668	-0.206264	-0.683246	-0.980165	0.007231	0.017605	-0.197266
19595	0.301165	-0.315495	9.829247	0.022863	-0.001367	-0.009067	0.315593	-0.206269	-0.682998	-0.980208	0.006747	0.017697	-0.197062
19596	0.432401	-0.200852	9.899131	0.020962	0.003769	0.015593	0.315859	-0.206824	-0.682615	-0.980106	0.006332	0.017630	-0.197590
19597	0.418459	-0.123831	9.880910	0.042442	0.005531	0.015776	0.313621	-0.209304	-0.681689	-0.980054	0.005496	0.017509	-0.197880
19598	0.404706	-0.020352	9.862990	0.067482	-0.006706	0.015940	0.315085	-0.209865	-0.683026	-0.979959	0.004129	0.017464	-0.198389
19599	0.341929	-0.022009	9.947633	0.096147	-0.009299	0.005582	0.313907	-0.212489	-0.682511	-0.979944	0.002168	0.017419	-0.198498
19600	0.297692	-0.127682	9.886714	0.074768	0.000387	-0.011288	0.313269	-0.216084	-0.683322	-0.979957	0.000677	0.017206	-0.198464
19601	0.243795	-0.233301	9.818669	0.022004	-0.001334	-0.016088	0.315125	-0.217202	-0.682576	-0.980025	0.000201	0.017294	-0.198122
19602	0.316349	-0.212720	9.654848	0.024659	-0.026702	-0.012650	0.313808	-0.218025	-0.682826	-0.980026	-0.000416	0.017810	-0.198068
19603	0.277921	-0.185748	9.725188	0.033572	-0.010104	-0.001935	0.313803	-0.216640	-0.683860	-0.980034	-0.001137	0.018020	-0.198008
19604	0.322316	-0.056199	9.728699	-0.020153	-0.020650	0.004697	0.312491	-0.218571	-0.683859	-0.979951	-0.000848	0.018595	-0.198367
19605	0.341630	-0.060779	9.853456	-0.039858	-0.012821	0.008097	0.313143	-0.216637	-0.684111	-0.979919	-0.000135	0.019145	-0.198477
19606	0.346759	-0.017648	9.813050	0.007560	-0.006686	0.011998	0.311956	-0.216907	-0.684750	-0.979817	-0.000330	0.019336	-0.198957
19607	0.375588	-0.039426	9.843795	-0.013952	-0.008472	0.018870	0.310909	-0.218839	-0.684885	-0.979743	-0.000107	0.019694	-0.199288
19608	0.414002	-0.068752	9.790252	-0.016687	-0.003256	0.032952	0.311685	-0.216629	-0.683304	-0.979558	0.000194	0.019915	-0.200172
19609	0.356262	-0.037178	9.743045	-0.014905	0.010754	0.040089	0.311163	-0.216902	-0.685131	-0.979406	0.000519	0.019897	-0.200918
19610	0.360445	-0.126326	9.703529	-0.032801	0.007259	0.039928	0.311956	-0.216352	-0.685661	-0.979187	0.001180	0.019977	-0.201973
19611	0.364713	-0.210047	9.865961	-0.066784	0.005486	0.030840	0.311941	-0.214415	-0.684464	-0.979066	0.002503	0.020270	-0.202517
19612	0.384307	-0.171700	9.871040	-0.059579	0.010751	0.022102	0.311407	-0.213859	-0.684057	-0.978905	0.003694	0.020391	-0.203264
19613	0.386312	-0.225001	9.750239	-0.055947	0.010799	0.013308	0.312197	-0.212894	-0.684714	-0.978854	0.004824	0.020537	-0.203469
19614	0.422410	-0.244335	9.812195	-0.068463	-0.005832	0.004329	0.312452	-0.211650	-0.683920	-0.978743	0.006113	0.021022	-0.203916
19615	0.451580	-0.220252	9.896339	-0.056796	-0.001460	-0.004388	0.311132	-0.210534	-0.686507	-0.978757	0.007203	0.021416	-0.203774
19616	0.422663	-0.210515	9.860649	-0.011209	-0.007578	0.004745	0.311108	-0.207766	-0.684385	-0.978675	0.007367	0.021703	-0.204132
19617	0.355155	-0.197762	9.926270	0.012082	-0.010171	-0.003885	0.310593	-0.209008	-0.686222	-0.978692	0.007072	0.021983	-0.204030
19618	0.355190	-0.192944	9.928729	0.033514	-0.013684	0.004190	0.310472	-0.211222	-0.685980	-0.978611	0.006334	0.022207	-0.204417
19619	0.422888	-0.181432	9.933084	0.078298	-0.027658	-0.010532	0.310345	-0.212329	-0.685597	-0.978655	0.004665	0.022556	-0.204217
19620	0.542879	-0.283631	9.853965	0.135540	-0.026800	-0.003999	0.309439	-0.215508	-0.686138	-0.978633	0.001876	0.022618	-0.204361
19621	0.635063	-0.222063	9.772161	0.080150	-0.006678	-0.014036	0.308662	-0.218549	-0.685895	-0.978692	0.000260	0.022560	-0.204090
19622	0.592373	-0.111303	9.701701	0.033690	0.005604	-0.022223	0.309201	-0.220628	-0.685400	-0.978735	-0.000413	0.022404	-0.203900
19623	0.539060	-0.139559	9.764324	0.013948	0.007325	-0.010897	0.308404	-0.219932	-0.685512	-0.978786	-0.000674	0.022350	-0.203661
19624	0.503344	-0.069466	9.784666	0.026396	-0.008445	0.001498	0.308671	-0.221041	-0.684480	-0.978736	-0.001250	0.022498	-0.203883
19625	0.457540	-0.061612	9.876481	0.062181	-0.020680	-0.003559	0.308418	-0.223393	-0.683976	-0.978742	-0.002568	0.022796	-0.203808
19626	0.453693	0.077737	9.815627	0.073006	-0.016253	-0.019295	0.306043	-0.222687	-0.686812	-0.978775	-0.004096	0.022905	-0.203612
19627	0.381329	0.088005	9.842808	0.058666	-0.008383	-0.012298	0.307511	-0.225048	-0.686596	-0.978819	-0.005308	0.022969	-0.203365
19628	0.356898	0.049600	9.806525	0.031855	0.002131	-0.015098	0.307524	-0.227263	-0.686750	-0.978834	-0.005955	0.022885	-0.203284
19629	0.435735	-0.066723	9.722792	0.012153	-0.008383	-0.012682	0.307508	-0.225603	-0.684900	-0.978884	-0.006253	0.023130	-0.203007
19630	0.512798	-0.096175	9.726595	0.003166	-0.001433	-0.002178	0.306054	-0.225318	-0.685530	-0.978851	-0.006347	0.023234	-0.203151
19631	0.571136	-0.043626	9.755537	-0.009295	-0.004923	-0.018150	0.307110	-0.224354	-0.686583	-0.978927	-0.006207	0.023503	-0.202759
19632	0.496403	-0.028389	9.828460	-0.016514	0.003798	-0.004048	0.307381	-0.224770	-0.687770	-0.978899	-0.005897	0.023583	-0.202896
19633	0.535554	0.043465	9.828948	-0.012914	0.012540	-0.005750	0.307505	-0.223802	-0.686977	-0.978933	-0.005609	0.023527	-0.202746
19634	0.482238	0.015173	9.879554	-0.012943	0.010785	-0.001341	0.307640	-0.224218	-0.686983	-0.978899	-0.005339	0.023457	-0.202925
19635	0.453043	-0.013610	9.831407	0.012105	0.003811	-0.001180	0.308164	-0.223806	-0.686332	-0.978907	-0.005574	0.023468	-0.202876
19636	0.486430	-0.071666	9.808821	0.014813	0.011689	-0.003797	0.308698	-0.224639	-0.686218	-0.978885	-0.005844	0.023268	-0.202998
19637	0.542148	-0.045746	9.774990	0.014849	0.005575	-0.012641	0.308699	-0.225193	-0.685700	-0.978941	-0.006126	0.023233	-0.202726
19638	0.568830	-0.029117	9.774951	0.021939	0.014277	0.005061	0.307900	-0.224220	-0.685809	-0.978885	-0.006520	0.022954	-0.203014
19639	0.448298	-0.001568	9.824376	0.012041	0.000283	0.012028	0.307114	-0.224907	-0.686851	-0.978838	-0.006755	0.023039	-0.203223
19640	0.400097	0.010909	9.848969	-0.027267	0.010806	0.001222	0.309490	-0.223951	-0.686877	-0.978803	-0.006202	0.023027	-0.203413
19641	0.512872	-0.086496	9.745934	-0.011197	0.000284	0.008299	0.308432	-0.223945	-0.686861	-0.978774	-0.005979	0.023203	-0.203539
19642	0.496262	-0.047674	9.813818	-0.002204	0.010797	-0.000397	0.308158	-0.222560	-0.686582	-0.978740	-0.005918	0.023090	-0.203716
19643	0.501757	0.043833	9.862891	-0.007597	0.001153	0.001307	0.309224	-0.223950	-0.686350	-0.978739	-0.005764	0.023233	-0.203707
19644	0.530394	-0.002240	9.814046	0.006761	0.005551	-0.005639	0.309487	-0.223813	-0.686091	-0.978723	-0.005902	0.023185	-0.203789
19645	0.535359	0.019134	9.737340	0.004942	0.017785	0.006733	0.309483	-0.222844	-0.686735	-0.978706	-0.005926	0.022956	-0.203893
19646	0.414642	0.020277	9.803287	-0.007656	0.005529	0.017206	0.309746	-0.222846	-0.686085	-0.978604	-0.005770	0.022970	-0.204384
19647	0.399970	-0.008208	9.889608	0.003947	-0.006731	0.017243	0.310810	-0.223405	-0.687023	-0.978534	-0.005868	0.023218	-0.204691
19648	0.448250	-0.008740	9.838715	0.022754	-0.010221	0.013829	0.309486	-0.223536	-0.686350	-0.978433	-0.006374	0.023416	-0.205136
19649	0.467414	-0.028323	9.775835	0.012038	0.005529	0.015562	0.310273	-0.222710	-0.685830	-0.978373	-0.006578	0.023388	-0.205415
19650	0.501325	-0.014127	9.785319	-0.018424	-0.012873	0.018790	0.309482	-0.222844	-0.686474	-0.978257	-0.006287	0.023807	-0.205930
19651	0.510960	-0.018881	9.828443	0.015562	-0.006760	0.022580	0.308429	-0.223392	-0.687118	-0.978162	-0.006605	0.024007	-0.206347
19652	0.464766	-0.061889	9.804313	0.031641	-0.015494	0.026196	0.308700	-0.224085	-0.687652	-0.978007	-0.007301	0.024272	-0.207027
19653	0.492197	0.058281	9.843912	0.033420	-0.015517	0.027987	0.307901	-0.223666	-0.686981	-0.977882	-0.008000	0.024567	-0.207557
19654	0.516054	0.017233	9.852848	0.031730	-0.005855	0.008608	0.308430	-0.224084	-0.686208	-0.977811	-0.008665	0.024640	-0.207852
19655	0.482212	0.014857	9.776204	0.021910	0.003793	0.008583	0.308041	-0.225328	-0.686476	-0.977777	-0.009067	0.024601	-0.208000
19656	0.530514	0.016789	9.744565	0.012147	0.005571	-0.007357	0.307669	-0.229201	-0.687033	-0.977754	-0.009313	0.024527	-0.208110
19657	0.513454	-0.004763	9.732448	-0.003993	-0.003188	-0.002218	0.307929	-0.229065	-0.685988	-0.977766	-0.009238	0.024730	-0.208032
19658	0.458735	0.106635	9.839951	-0.037941	0.012565	-0.011183	0.308587	-0.227822	-0.687164	-0.977785	-0.008476	0.024729	-0.207974
