# Supplementary material for: Identification of Haptic Based Guiding Using Hard Reins
Source: PLoS One. 2015 Jul 22;10(7):e0132020. doi: 10.1371/journal.pone.0132020 (PMC4511788; doi:10.1371/journal.pone.0132020)
Supplement: S8 File — (ZIP) [file pone.0132020.s008.zip › Exp2_MotionData1/Subject1/path3/T4/gc4.txt]

// Start Time: 0
// Sample rate: 25.0Hz
// Scenario: 4.9
// Firmware Version: 2.6.1
Counter	Acc_X	Acc_Y	Acc_Z	Gyr_X	Gyr_Y	Gyr_Z	Mag_X	Mag_Y	Mag_Z	Quat_w	Quat_x	Quat_y	Quat_z
19090	9.065436	-0.057422	-3.702367	0.256763	0.302253	-0.060555	-0.565820	0.216157	0.460643	0.171302	-0.787273	-0.225712	-0.547642
19091	9.388236	-0.093056	-3.386211	0.258982	0.269888	-0.042072	-0.571796	0.220412	0.450647	0.175993	-0.783294	-0.228262	-0.550793
19092	9.363191	-0.197848	-3.154105	0.256983	0.260986	-0.047583	-0.576639	0.222963	0.440395	0.180662	-0.779338	-0.230847	-0.553808
19093	9.459932	-0.238188	-3.090362	0.277287	0.225355	-0.037376	-0.579818	0.228016	0.433488	0.185474	-0.775722	-0.233660	-0.556110
19094	9.430738	-0.403330	-3.056535	0.200806	0.162744	-0.018189	-0.582559	0.231893	0.427341	0.189127	-0.773134	-0.235504	-0.557703
19095	9.530283	-0.449252	-2.939800	0.118872	0.113001	0.001935	-0.586382	0.234167	0.422499	0.191402	-0.771502	-0.236341	-0.558831
19096	9.379986	-0.372757	-2.779113	0.083836	0.093242	-0.005458	-0.590310	0.234407	0.418787	0.193058	-0.770174	-0.236941	-0.559839
19097	9.316915	-0.415468	-2.815675	0.064661	0.085816	-0.003671	-0.590242	0.237833	0.415234	0.194316	-0.769014	-0.237352	-0.560824
19098	9.370161	-0.182137	-2.883769	0.046149	0.027251	-0.039350	-0.590119	0.238060	0.413435	0.194704	-0.768401	-0.238315	-0.561120
19099	9.485056	-0.298690	-2.932297	0.035247	0.001260	-0.034737	-0.591490	0.236125	0.412911	0.194759	-0.768153	-0.239202	-0.561063
19100	9.388247	-0.289936	-2.991413	0.024560	-0.036419	-0.020039	-0.590959	0.238361	0.413322	0.194723	-0.768432	-0.239867	-0.560410
19101	9.402786	-0.297501	-2.977515	0.011549	-0.039626	-0.027397	-0.590941	0.237729	0.414677	0.194301	-0.768771	-0.240533	-0.559806
19102	9.431630	-0.287829	-2.990607	0.014230	-0.085997	0.009393	-0.589808	0.237208	0.416307	0.194192	-0.769786	-0.240816	-0.558325
19103	9.334749	-0.266756	-3.064131	0.001147	-0.098314	0.000191	-0.587996	0.237685	0.417574	0.193636	-0.770953	-0.241168	-0.556754
19104	9.366177	-0.272039	-3.048435	-0.008626	-0.098935	0.011190	-0.586028	0.237804	0.420350	0.193134	-0.772202	-0.241221	-0.555172
19105	9.310472	-0.261390	-3.089755	-0.000585	-0.098530	0.003853	-0.583350	0.237307	0.423919	0.192591	-0.773390	-0.241494	-0.553586
19106	9.285271	-0.303178	-3.214672	-0.035731	-0.129013	-0.008112	-0.581269	0.238888	0.425669	0.191309	-0.774975	-0.241662	-0.551737
19107	9.319329	-0.269846	-3.186746	-0.019306	-0.142866	-0.008044	-0.579546	0.237109	0.429725	0.190128	-0.776660	-0.242077	-0.549590
19108	9.153036	-0.161290	-3.237784	-0.023546	-0.092736	0.000106	-0.577168	0.237658	0.432245	0.189294	-0.777831	-0.242104	-0.548209
19109	9.256037	-0.187791	-3.304601	-0.005985	-0.056099	0.002850	-0.577571	0.237187	0.433335	0.188854	-0.778560	-0.242168	-0.547296
19110	9.267704	-0.345732	-3.286746	-0.005750	-0.058432	0.011090	-0.573946	0.237489	0.434714	0.188582	-0.779337	-0.242088	-0.546319
19111	9.240898	-0.247464	-3.367218	0.003664	-0.064634	0.022137	-0.572805	0.237311	0.438037	0.188463	-0.780216	-0.241986	-0.545149
19112	9.231296	-0.237702	-3.366795	0.015921	-0.070839	0.001983	-0.571551	0.237285	0.438163	0.188367	-0.781000	-0.242328	-0.543906
19113	9.139381	-0.329107	-3.373615	0.034187	-0.059700	-0.000787	-0.568777	0.238870	0.439629	0.188499	-0.781598	-0.242896	-0.542747
19114	9.244960	-0.226663	-3.473500	0.023927	-0.070534	0.027692	-0.567934	0.239200	0.441314	0.188808	-0.782469	-0.242923	-0.541370
19115	9.056691	-0.195487	-3.529050	0.024842	-0.047214	-0.009085	-0.569440	0.239209	0.444534	0.188759	-0.782928	-0.243474	-0.540476
19116	9.196957	-0.124219	-3.492773	0.055930	-0.037503	0.058905	-0.565453	0.242186	0.443147	0.190065	-0.783471	-0.243231	-0.539340
19117	9.121453	-0.244210	-3.546280	0.063694	-0.023678	0.073541	-0.564901	0.242729	0.443454	0.191622	-0.783929	-0.242823	-0.538306
19118	9.229739	-0.310582	-3.536271	0.067200	-0.024437	0.102007	-0.563866	0.248149	0.442245	0.193631	-0.784490	-0.241973	-0.537151
19119	9.147106	-0.530686	-3.534616	0.035532	-0.040829	0.115680	-0.561665	0.251670	0.444811	0.195117	-0.785441	-0.240663	-0.535812
19120	9.303421	-0.697109	-3.502904	0.005955	-0.038341	0.137648	-0.559603	0.253883	0.445207	0.196473	-0.786551	-0.238642	-0.534589
19121	9.146475	-0.792970	-3.504905	-0.065222	-0.025371	0.108075	-0.557786	0.254071	0.446595	0.196380	-0.787685	-0.236298	-0.533995
19122	9.218070	-0.745940	-3.613542	-0.126906	-0.040744	0.060286	-0.557545	0.257427	0.447357	0.194815	-0.788959	-0.234096	-0.533657
19123	9.108140	-0.534564	-3.586317	-0.149129	-0.036473	0.051072	-0.554690	0.254220	0.451314	0.192739	-0.790259	-0.231791	-0.533494
19124	9.103642	-0.522899	-3.549846	-0.175692	0.012030	0.010571	-0.554089	0.251987	0.453401	0.190102	-0.790915	-0.229630	-0.534401
19125	9.102221	-0.446568	-3.455105	-0.160981	0.046962	0.010559	-0.555437	0.249394	0.454787	0.187786	-0.791162	-0.227514	-0.535758
19126	9.191548	-0.503604	-3.408099	-0.113266	0.042824	0.016176	-0.554833	0.246489	0.456136	0.186335	-0.791263	-0.225811	-0.536835
19127	9.238975	-0.497733	-3.508855	-0.091418	0.017110	0.014433	-0.555930	0.244839	0.455487	0.185027	-0.791573	-0.224487	-0.537385
19128	9.224956	-0.469130	-3.464672	-0.080162	0.014575	0.025473	-0.555064	0.242945	0.456338	0.184073	-0.791888	-0.223099	-0.537827
19129	9.153477	-0.470026	-3.360569	-0.023953	0.025711	0.005366	-0.555077	0.243281	0.455244	0.183776	-0.791809	-0.222609	-0.538247
19130	9.205653	-0.405539	-3.494932	-0.037962	0.018089	-0.004725	-0.555897	0.242682	0.456190	0.183184	-0.791793	-0.222145	-0.538665
19131	9.200475	-0.446334	-3.523986	-0.024951	0.003006	-0.030376	-0.557528	0.239602	0.456016	0.182382	-0.791802	-0.222295	-0.538861
19132	9.181980	-0.432933	-3.429017	-0.015598	0.000634	-0.022095	-0.555875	0.240982	0.456225	0.181878	-0.791814	-0.222409	-0.538966
19133	9.230019	-0.440327	-3.445352	-0.000952	-0.016079	-0.020195	-0.555994	0.240345	0.457720	0.181483	-0.791984	-0.222725	-0.538719
19134	9.229974	-0.425616	-3.457330	0.015200	-0.024678	-0.031159	-0.555703	0.238957	0.457074	0.181255	-0.792117	-0.223402	-0.538320
19135	9.162068	-0.434122	-3.510395	0.022678	-0.039874	-0.023798	-0.555842	0.238959	0.457075	0.181090	-0.792440	-0.224115	-0.537604
19136	9.142311	-0.501428	-3.543907	0.002206	-0.037156	-0.037622	-0.555146	0.239997	0.458805	0.180535	-0.792721	-0.224808	-0.537086
19137	9.188522	-0.424466	-3.520982	0.002570	-0.032443	-0.023842	-0.553726	0.238498	0.460094	0.180087	-0.793035	-0.225276	-0.536577
19138	9.151560	-0.437407	-3.621119	-0.019625	-0.052194	-0.031208	-0.553577	0.237918	0.460335	0.179183	-0.793585	-0.225682	-0.535896
19139	9.141968	-0.356940	-3.649218	-0.000811	-0.036766	-0.012834	-0.552741	0.238684	0.461769	0.178779	-0.794007	-0.225954	-0.535290
19140	9.142017	-0.398484	-3.625339	-0.023063	-0.039732	-0.023889	-0.552134	0.236284	0.464403	0.177952	-0.794468	-0.226158	-0.534796
19141	9.082586	-0.297038	-3.564492	0.000973	0.007727	-0.018407	-0.551567	0.235825	0.464927	0.177716	-0.794382	-0.226379	-0.534909
19142	9.120679	-0.408693	-3.576305	0.037586	0.026148	-0.020211	-0.552556	0.236317	0.463851	0.178192	-0.793937	-0.226942	-0.535172
19143	9.206856	-0.452220	-3.630529	0.025205	-0.000661	-0.001830	-0.552294	0.237589	0.463788	0.178485	-0.793929	-0.227186	-0.534983
19144	9.146833	-0.415586	-3.618385	0.020220	-0.006232	-0.016519	-0.552549	0.236149	0.464398	0.178577	-0.793909	-0.227619	-0.534797
19145	9.109524	-0.378465	-3.474255	0.050793	0.034432	-0.005511	-0.552853	0.237087	0.462647	0.179400	-0.793415	-0.228067	-0.535064
19146	9.197273	-0.408350	-3.641960	0.003082	0.012729	-0.009231	-0.553688	0.236051	0.460918	0.179387	-0.793286	-0.228137	-0.535230
19147	9.132013	-0.368510	-3.685148	0.001128	0.003738	-0.012900	-0.552428	0.236644	0.462894	0.179202	-0.793266	-0.228281	-0.535259
19148	9.156710	-0.394121	-3.596879	-0.001104	-0.000912	-0.027574	-0.551583	0.236181	0.463415	0.178861	-0.793215	-0.228642	-0.535296
19149	9.137113	-0.373913	-3.646732	-0.004749	-0.013898	-0.025728	-0.553826	0.236833	0.462362	0.178366	-0.793347	-0.228989	-0.535116
19150	9.118004	-0.398457	-3.614780	-0.008127	0.000291	-0.016588	-0.552696	0.236326	0.463714	0.178041	-0.793356	-0.229102	-0.535163
19151	9.175837	-0.369610	-3.626415	-0.011881	-0.016148	-0.018387	-0.551839	0.235003	0.464460	0.177503	-0.793572	-0.229263	-0.534953
19152	9.132493	-0.359595	-3.627145	-0.013616	-0.016369	-0.014728	-0.552942	0.234307	0.464567	0.177031	-0.793788	-0.229342	-0.534755
19153	9.129970	-0.354501	-3.643923	-0.015441	0.004000	-0.016600	-0.553088	0.233953	0.463153	0.176550	-0.793809	-0.229364	-0.534874
19154	9.098577	-0.344402	-3.657174	-0.043926	-0.005829	-0.020315	-0.552485	0.232103	0.466100	0.175584	-0.793993	-0.229169	-0.535001
19155	9.151301	-0.368669	-3.683455	-0.050544	-0.015488	-0.027647	-0.553046	0.232138	0.465550	0.174338	-0.794295	-0.229058	-0.535008
19156	9.121146	-0.263183	-3.577789	-0.055866	0.020199	-0.024030	-0.553593	0.231045	0.464930	0.173270	-0.794221	-0.228714	-0.535613
19157	9.186396	-0.171311	-3.591706	-0.037955	0.041167	-0.005647	-0.552998	0.227932	0.464732	0.172716	-0.793969	-0.228192	-0.536387
19158	9.200677	-0.312556	-3.554518	-0.022284	0.023300	-0.000102	-0.554934	0.227101	0.464978	0.172441	-0.793857	-0.227801	-0.536807
19159	9.157059	-0.311815	-3.586694	-0.034321	0.014396	-0.004710	-0.554662	0.227654	0.465149	0.171837	-0.793882	-0.227393	-0.537137
19160	9.157196	-0.270596	-3.586431	-0.033552	0.007301	-0.009278	-0.554640	0.225954	0.465184	0.171216	-0.793936	-0.227090	-0.537384
19161	9.137895	-0.336261	-3.561986	-0.015867	0.026951	-0.000113	-0.555067	0.225759	0.463503	0.171015	-0.793781	-0.226762	-0.537814
19162	9.210387	-0.166424	-3.607062	-0.026285	0.011084	-0.011076	-0.557015	0.225519	0.463228	0.170511	-0.793760	-0.226557	-0.538093
19163	9.185847	-0.211811	-3.645082	-0.020825	-0.003664	-0.011056	-0.554496	0.225139	0.464435	0.169972	-0.793901	-0.226456	-0.538097
19164	9.138351	-0.244386	-3.542083	-0.024034	0.002711	0.005431	-0.555714	0.223780	0.466593	0.169635	-0.794040	-0.226029	-0.538178
19165	9.157243	-0.251166	-3.588721	-0.028205	-0.027590	-0.011044	-0.554754	0.224767	0.466366	0.168871	-0.794463	-0.225929	-0.537836
19166	9.137995	-0.238884	-3.590337	-0.013178	-0.026668	0.003663	-0.554451	0.222518	0.465946	0.168561	-0.794869	-0.225756	-0.537405
19167	9.152018	-0.255299	-3.639271	-0.011361	-0.034031	0.003677	-0.554303	0.222859	0.467638	0.168195	-0.795370	-0.225623	-0.536835
19168	9.152270	-0.258180	-3.605487	-0.005835	-0.019321	0.003665	-0.553625	0.224528	0.468013	0.168036	-0.795671	-0.225507	-0.536487
19169	9.079272	-0.275929	-3.689818	-0.016152	-0.044639	-0.003677	-0.553300	0.221890	0.469799	0.167469	-0.796268	-0.225474	-0.535792
19170	9.146672	-0.188497	-3.735240	-0.000410	-0.043261	0.003720	-0.552751	0.222580	0.469976	0.167284	-0.796809	-0.225487	-0.535039
19171	9.146965	-0.269489	-3.663325	-0.020950	-0.036704	-0.012858	-0.551046	0.220781	0.471522	0.166577	-0.797295	-0.225522	-0.534521
19172	8.993469	-0.159892	-3.618229	-0.011409	0.010454	-0.001918	-0.550754	0.220307	0.472465	0.166396	-0.797273	-0.225324	-0.534693
19173	9.168677	-0.281885	-3.654557	0.018233	0.030004	0.009137	-0.550492	0.221572	0.472541	0.166851	-0.797012	-0.225205	-0.534990
19174	9.129636	-0.319773	-3.701647	0.014775	0.011053	0.018320	-0.551355	0.222405	0.470231	0.167313	-0.796985	-0.224973	-0.534984
19175	9.093671	-0.280808	-3.695218	0.006672	0.010972	-0.011059	-0.550352	0.220912	0.471523	0.167286	-0.796876	-0.225114	-0.535096
19176	9.147917	-0.254083	-3.547334	0.031031	0.058655	0.006367	-0.552353	0.223999	0.469781	0.168092	-0.796231	-0.225084	-0.535816
19177	9.185493	-0.301425	-3.652899	0.003233	0.029948	-0.004655	-0.553047	0.224002	0.469927	0.168167	-0.795957	-0.225020	-0.536227
19178	9.069612	-0.261187	-3.699021	0.016238	0.004435	0.005484	-0.551798	0.224004	0.469497	0.168483	-0.795938	-0.225026	-0.536152
19179	9.132545	-0.315788	-3.638937	0.009761	0.012043	0.001795	-0.552904	0.223187	0.469178	0.168652	-0.795864	-0.224987	-0.536225
19180	9.149461	-0.276974	-3.648977	0.016829	0.010730	-0.007355	-0.554045	0.224810	0.468174	0.168872	-0.795717	-0.225189	-0.536290
19181	9.108619	-0.301278	-3.623457	0.020543	0.012441	-0.005527	-0.553493	0.225218	0.468333	0.169138	-0.795569	-0.225380	-0.536346
19182	9.149220	-0.315572	-3.663710	0.023854	-0.005491	0.017453	-0.553345	0.224907	0.468870	0.169657	-0.795685	-0.225310	-0.536038
19183	9.137353	-0.296292	-3.648650	0.021793	-0.008680	0.009197	-0.552396	0.226344	0.468114	0.170008	-0.795826	-0.225350	-0.535701
19184	9.117741	-0.319955	-3.681883	0.032342	0.001529	-0.008242	-0.553084	0.226180	0.468807	0.170422	-0.795721	-0.225760	-0.535553
19185	9.122326	-0.265927	-3.734835	0.021263	-0.016736	-0.010062	-0.554204	0.226364	0.468271	0.170521	-0.795865	-0.226129	-0.535152
19186	9.209309	-0.354761	-3.666213	0.010391	-0.026172	-0.005473	-0.551290	0.226637	0.467564	0.170492	-0.796142	-0.226357	-0.534652
19187	9.046113	-0.320591	-3.597094	0.025146	0.023460	-0.005552	-0.551289	0.226892	0.468137	0.170886	-0.795862	-0.226556	-0.534859
19188	9.129949	-0.349587	-3.648721	0.060123	0.026625	0.001864	-0.551874	0.228768	0.467561	0.171963	-0.795438	-0.227015	-0.534949
19189	9.158479	-0.383264	-3.683819	0.047338	-0.004848	0.005559	-0.551324	0.229849	0.468459	0.172705	-0.795435	-0.227369	-0.534565
19190	9.110724	-0.347101	-3.643155	0.043370	0.019904	-0.008255	-0.552164	0.228840	0.466174	0.173376	-0.795094	-0.227830	-0.534659
19191	9.142352	-0.342979	-3.605669	0.057841	0.031348	-0.015577	-0.553589	0.230890	0.465199	0.174225	-0.794569	-0.228505	-0.534876
19192	9.129629	-0.400243	-3.668360	0.016233	0.013758	0.003625	-0.553879	0.231486	0.464681	0.174570	-0.794438	-0.228518	-0.534951
19193	9.088878	-0.346665	-3.664072	0.034823	0.002114	-0.018342	-0.552896	0.231028	0.465062	0.174892	-0.794294	-0.229091	-0.534816
19194	9.161555	-0.340550	-3.616032	0.022903	0.011474	-0.020197	-0.553026	0.230055	0.464724	0.175069	-0.794059	-0.229549	-0.534910
19195	9.188271	-0.331352	-3.592819	0.021119	-0.007149	-0.016492	-0.552787	0.232773	0.464053	0.175152	-0.794068	-0.229977	-0.534685
19196	9.152080	-0.360276	-3.586824	0.015657	-0.016456	-0.014665	-0.553888	0.231405	0.463422	0.175155	-0.794178	-0.230384	-0.534346
19197	9.122792	-0.339906	-3.643559	0.006461	-0.016320	-0.016524	-0.553048	0.232152	0.465272	0.174965	-0.794336	-0.230687	-0.534043
19198	9.142366	-0.316178	-3.615155	0.003047	-0.013171	-0.007350	-0.552886	0.230967	0.466312	0.174853	-0.794491	-0.230819	-0.533791
19199	9.129890	-0.344607	-3.658346	0.001065	-0.018360	-0.012860	-0.553014	0.230378	0.466835	0.174608	-0.794706	-0.231012	-0.533468
19200	9.156333	-0.276402	-3.695117	-0.001764	-0.029281	-0.014667	-0.552460	0.230914	0.467281	0.174272	-0.795014	-0.231273	-0.533006
19201	9.161952	-0.350999	-3.560566	-0.011700	-0.018435	-0.011041	-0.551754	0.229271	0.465918	0.173844	-0.795280	-0.231300	-0.532736
19202	9.041562	-0.330780	-3.558348	0.001378	0.012369	-0.003747	-0.552866	0.230066	0.467372	0.173867	-0.795183	-0.231275	-0.532884
19203	9.122818	-0.354584	-3.633996	0.034265	0.036504	-0.008298	-0.552728	0.230199	0.467518	0.174457	-0.794715	-0.231555	-0.533267
19204	9.146531	-0.388230	-3.668914	0.025163	0.004964	-0.003679	-0.551355	0.231858	0.467886	0.174824	-0.794615	-0.231808	-0.533187
19205	9.084309	-0.339751	-3.634874	0.010771	0.009971	0.005457	-0.553570	0.230514	0.467127	0.175068	-0.794575	-0.231709	-0.533209
19206	9.138018	-0.321844	-3.552236	0.058328	0.044115	0.001842	-0.553451	0.231546	0.466214	0.176200	-0.793967	-0.232089	-0.533578
19207	9.146371	-0.402582	-3.683492	0.019614	0.018089	-0.007384	-0.553065	0.233294	0.465064	0.176488	-0.793749	-0.232258	-0.533734
19208	9.122102	-0.355769	-3.725752	0.030637	-0.000575	-0.003661	-0.552932	0.233198	0.464081	0.176923	-0.793684	-0.232598	-0.533537
19209	9.132175	-0.359040	-3.668186	0.024476	-0.008524	0.006437	-0.551666	0.232843	0.465162	0.177311	-0.793799	-0.232694	-0.533196
19210	9.129716	-0.368690	-3.670573	0.016878	-0.013427	-0.003666	-0.553218	0.234560	0.465282	0.177463	-0.793922	-0.232927	-0.532861
19211	9.117417	-0.416940	-3.682503	0.012331	-0.006050	-0.003698	-0.552648	0.232898	0.464338	0.177564	-0.794007	-0.233043	-0.532649
19212	9.117723	-0.393086	-3.653377	0.018095	-0.001145	0.006404	-0.552094	0.234220	0.466087	0.177895	-0.794043	-0.233078	-0.532469
19213	9.139570	-0.359381	-3.646729	0.005163	0.000090	0.001800	-0.551130	0.234784	0.465834	0.177971	-0.794114	-0.233009	-0.532369
19214	9.092812	-0.386610	-3.761084	-0.016082	-0.026217	-0.003724	-0.551251	0.233899	0.466617	0.177538	-0.794490	-0.232936	-0.531985
19215	9.109980	-0.367748	-3.730207	-0.013130	-0.019296	0.003619	-0.551537	0.234991	0.467523	0.177251	-0.794842	-0.232711	-0.531651
19216	9.098053	-0.377629	-3.710504	-0.049798	-0.000507	-0.001074	-0.550688	0.233722	0.467158	0.176432	-0.795075	-0.232150	-0.531822
19217	9.118041	-0.286337	-3.657523	-0.040874	0.040683	-0.013029	-0.552078	0.233602	0.467164	0.175804	-0.794809	-0.231684	-0.532629
19218	9.146964	-0.359722	-3.625272	-0.022066	0.046905	0.005344	-0.550680	0.232231	0.465812	0.175711	-0.794469	-0.231143	-0.533402
19219	9.161133	-0.388586	-3.650141	-0.029813	0.029391	-0.009327	-0.552913	0.232828	0.465870	0.175248	-0.794300	-0.230773	-0.533965
19220	9.130391	-0.340606	-3.595546	-0.052585	0.016232	-0.003842	-0.553431	0.230908	0.467708	0.174430	-0.794350	-0.230159	-0.534423
19221	9.118711	-0.360674	-3.539692	-0.001484	0.040446	-0.011125	-0.554834	0.229948	0.464595	0.174451	-0.793953	-0.230081	-0.535040
19222	9.190714	-0.253388	-3.621384	-0.037163	0.025735	-0.009305	-0.554276	0.230195	0.465163	0.173870	-0.793819	-0.229694	-0.535595
19223	9.142008	-0.288724	-3.672926	-0.030328	-0.013927	-0.023928	-0.554396	0.229296	0.466224	0.173043	-0.794045	-0.229701	-0.535524
19224	9.181375	-0.282818	-3.589724	-0.030035	-0.011008	-0.011042	-0.554540	0.229039	0.466891	0.172385	-0.794272	-0.229541	-0.535469
19225	9.108577	-0.291162	-3.652265	-0.020997	-0.018190	-0.014702	-0.553398	0.227288	0.467609	0.171784	-0.794552	-0.229517	-0.535256
19226	9.139933	-0.301196	-3.643842	-0.009916	-0.016594	-0.011007	-0.553106	0.226417	0.467971	0.171414	-0.794771	-0.229583	-0.535021
19227	9.142241	-0.325425	-3.646501	-0.011698	-0.027799	-0.008244	-0.553372	0.227133	0.470806	0.170988	-0.795152	-0.229587	-0.534589
19228	9.118181	-0.249712	-3.674090	-0.000778	-0.018463	-0.010984	-0.552947	0.225903	0.469750	0.170759	-0.795358	-0.229762	-0.534281
19229	9.130007	-0.242093	-3.705879	-0.026456	-0.042319	-0.010993	-0.551118	0.224324	0.469636	0.169999	-0.795932	-0.229703	-0.533694
19230	9.160560	-0.324175	-3.751135	-0.013684	-0.062492	-0.012811	-0.548474	0.224176	0.467804	0.169347	-0.796640	-0.229926	-0.532748
19231	8.978194	-0.209572	-3.702512	-0.013621	-0.010867	-0.014748	-0.548993	0.223572	0.471674	0.168894	-0.796817	-0.229957	-0.532614
19232	9.136856	-0.197872	-3.754256	0.022008	0.001942	0.016534	-0.548450	0.224169	0.470870	0.169410	-0.796856	-0.229860	-0.532433
19233	9.076286	-0.313924	-3.747917	0.025657	-0.008210	0.016524	-0.547066	0.224061	0.469735	0.169928	-0.797016	-0.229803	-0.532053
19234	9.071334	-0.303900	-3.769403	0.014656	0.002060	0.014651	-0.548462	0.225284	0.471217	0.170310	-0.797069	-0.229661	-0.531914
19235	9.079202	-0.246540	-3.711360	0.013026	0.027512	0.020126	-0.546518	0.224362	0.469191	0.170828	-0.796908	-0.229291	-0.532147
19236	9.078734	-0.279577	-3.776660	0.003833	0.025705	0.020135	-0.547257	0.225658	0.467172	0.171206	-0.796770	-0.228869	-0.532414
19237	9.079072	-0.246024	-3.747473	0.021969	0.022293	0.014677	-0.548116	0.226598	0.465565	0.171781	-0.796611	-0.228700	-0.532540
19238	9.117781	-0.285592	-3.710536	0.020062	0.009522	0.012862	-0.547697	0.227237	0.466855	0.172264	-0.796556	-0.228619	-0.532500
19239	9.122848	-0.300694	-3.672181	0.018453	0.020136	0.020182	-0.547558	0.226710	0.465985	0.172831	-0.796456	-0.228333	-0.532589
19240	9.113120	-0.339490	-3.667240	0.007123	-0.004957	0.009181	-0.549369	0.227530	0.467168	0.173001	-0.796584	-0.228220	-0.532391
19241	9.122441	-0.343880	-3.706260	0.014180	-0.004373	-0.000899	-0.547300	0.227352	0.464349	0.173164	-0.796663	-0.228309	-0.532181
19242	9.100813	-0.334360	-3.683759	0.010609	0.002941	-0.000035	-0.547706	0.227564	0.464799	0.173331	-0.796651	-0.228358	-0.532124
19243	9.112323	-0.348138	-3.747072	0.010631	-0.010049	0.001819	-0.547840	0.228453	0.466946	0.173441	-0.796816	-0.228385	-0.531830
19244	9.126776	-0.275070	-3.778533	0.048608	-0.029537	-0.012742	-0.548687	0.229588	0.467163	0.173928	-0.796959	-0.229151	-0.531126
19245	9.137151	-0.413001	-3.625252	0.032628	-0.032434	0.005567	-0.547579	0.229074	0.465727	0.174325	-0.797301	-0.229430	-0.530362
19246	9.079510	-0.395845	-3.608494	0.038088	-0.004626	0.001853	-0.546466	0.229850	0.466880	0.174912	-0.797284	-0.229761	-0.530052
19247	9.122622	-0.481056	-3.605831	0.046506	-0.010374	-0.025653	-0.545640	0.230147	0.466333	0.175307	-0.797195	-0.230603	-0.529689
19248	9.136398	-0.436072	-3.712319	0.028360	-0.027315	-0.018314	-0.544806	0.231451	0.468357	0.175424	-0.797356	-0.231237	-0.529130
19249	9.098541	-0.309908	-3.695484	0.040758	-0.008995	-0.032955	-0.545642	0.230015	0.467286	0.175659	-0.797237	-0.232129	-0.528842
19250	9.072638	-0.301015	-3.622003	0.098798	0.020669	-0.054913	-0.544657	0.229550	0.467806	0.176725	-0.796474	-0.233910	-0.528851
19251	9.073380	-0.322503	-3.827458	0.069175	0.011412	-0.067812	-0.547060	0.231763	0.466710	0.177135	-0.795871	-0.235586	-0.528877
19252	9.090330	-0.295943	-3.827919	0.082272	-0.006878	-0.054903	-0.546793	0.232216	0.466038	0.177823	-0.795446	-0.237311	-0.528515
19253	9.073935	-0.313719	-3.759797	0.109417	0.008525	-0.067725	-0.547377	0.232910	0.463577	0.178857	-0.794726	-0.239421	-0.528298
19254	9.112757	-0.319343	-3.722644	0.089225	0.003174	-0.069582	-0.548624	0.232761	0.464137	0.179538	-0.794095	-0.241404	-0.528113
19255	9.117404	-0.353509	-3.711070	0.096718	-0.006383	-0.064083	-0.549335	0.234448	0.463427	0.180337	-0.793586	-0.243372	-0.527702
19256	9.121929	-0.474967	-3.697541	0.071078	-0.021959	-0.064127	-0.549607	0.232450	0.460937	0.180668	-0.793304	-0.245170	-0.527181
19257	9.148859	-0.412492	-3.669159	0.038047	-0.026299	-0.066920	-0.549313	0.232748	0.463461	0.180417	-0.793196	-0.246628	-0.526749
19258	8.977019	-0.263609	-3.830822	0.028151	-0.009813	-0.096346	-0.548759	0.233150	0.463759	0.179787	-0.792776	-0.248439	-0.526745
19259	9.090389	-0.210977	-3.837133	0.021082	0.022993	-0.089956	-0.549851	0.230687	0.462363	0.179264	-0.792094	-0.249908	-0.527255
19260	9.035830	-0.143801	-3.754956	0.063636	0.097688	-0.078979	-0.551817	0.231341	0.461168	0.179910	-0.790496	-0.251425	-0.528710
19261	9.204412	-0.198222	-3.761508	0.067648	0.126462	-0.067029	-0.556422	0.228570	0.456703	0.180879	-0.788659	-0.252648	-0.530536
19262	8.997298	-0.231069	-3.734657	0.106266	0.153652	-0.062460	-0.558691	0.229639	0.452886	0.182648	-0.786382	-0.254144	-0.532591
19263	9.092326	-0.209201	-3.607650	0.122084	0.206911	-0.091848	-0.562622	0.229758	0.448748	0.184614	-0.783343	-0.256034	-0.535479
19264	9.122512	-0.162856	-3.463568	0.184146	0.248693	-0.100950	-0.566834	0.228853	0.442458	0.187661	-0.779530	-0.258595	-0.538743
19265	9.132332	-0.253478	-3.401733	0.189115	0.269315	-0.123006	-0.572645	0.231903	0.433917	0.190651	-0.775352	-0.261435	-0.542340
19266	9.232833	-0.181573	-3.211811	0.213854	0.276729	-0.155962	-0.579092	0.230158	0.425226	0.193708	-0.770754	-0.265064	-0.546037
19267	9.308562	-0.213181	-3.065110	0.196421	0.280802	-0.192690	-0.586943	0.229550	0.416898	0.196101	-0.765967	-0.268981	-0.549989
19268	9.415496	-0.064332	-3.010175	0.177431	0.248118	-0.214646	-0.591016	0.227729	0.409016	0.197782	-0.761424	-0.273197	-0.553606
19269	9.428168	0.000336	-2.957094	0.151804	0.212069	-0.210953	-0.597696	0.224543	0.403864	0.198903	-0.757389	-0.277141	-0.556770
19270	9.269732	0.185781	-2.959622	0.143438	0.206529	-0.179767	-0.602458	0.222692	0.396824	0.200207	-0.753567	-0.280587	-0.559754
19271	9.435759	0.505160	-2.814009	0.188503	0.240737	-0.137431	-0.609191	0.221912	0.388753	0.202834	-0.749411	-0.283704	-0.562809
19272	9.418273	0.486852	-2.885929	0.193021	0.185096	-0.099721	-0.612434	0.221678	0.382913	0.205646	-0.746026	-0.286572	-0.564829
19273	9.517488	0.465894	-2.822152	0.255528	0.189391	-0.019757	-0.615568	0.224104	0.377655	0.210277	-0.742789	-0.288888	-0.566208
19274	9.621963	0.419744	-2.691112	0.280874	0.160299	-0.026982	-0.617609	0.226507	0.369596	0.215053	-0.739686	-0.291734	-0.567016
19275	9.538083	0.278103	-2.572972	0.297696	0.164290	-0.049016	-0.620773	0.230290	0.362610	0.219805	-0.736321	-0.295050	-0.567859
19276	9.413207	0.268508	-2.515232	0.282773	0.165650	-0.025217	-0.624079	0.235138	0.357084	0.224653	-0.733092	-0.297857	-0.568672
19277	9.500257	0.267352	-2.475022	0.237176	0.147870	-0.017917	-0.627908	0.236915	0.350816	0.228748	-0.730307	-0.300083	-0.569452
19278	9.428740	0.176287	-2.337693	0.176034	0.134926	-0.045570	-0.628551	0.240312	0.345176	0.231609	-0.727744	-0.302097	-0.570512
19279	9.617297	0.181187	-2.260182	0.115570	0.123275	-0.047459	-0.631228	0.240278	0.340877	0.233436	-0.725588	-0.303470	-0.571783
19280	9.679924	0.310032	-2.317232	0.067819	0.060831	-0.047419	-0.632231	0.240192	0.337117	0.234249	-0.724346	-0.304614	-0.572416
19281	9.678465	0.119922	-2.424683	0.016521	0.003803	-0.045628	-0.633072	0.240500	0.336865	0.233926	-0.724025	-0.305386	-0.572543
19282	9.640154	0.110019	-2.389503	-0.000169	-0.053075	-0.048332	-0.631936	0.239570	0.338191	0.233044	-0.724399	-0.306292	-0.571946
19283	9.603269	0.165230	-2.508521	-0.003002	-0.099378	-0.012481	-0.631917	0.239589	0.340702	0.232183	-0.725553	-0.306843	-0.570536
19284	9.431890	0.081620	-2.512318	-0.064764	-0.092387	-0.065884	-0.630646	0.238939	0.342044	0.229926	-0.726560	-0.307453	-0.569840
19285	9.479882	0.093818	-2.543015	-0.086948	-0.058457	-0.077898	-0.630581	0.235417	0.344615	0.227349	-0.727230	-0.307803	-0.569830
19286	9.542270	0.179183	-2.612415	-0.108235	-0.087683	-0.049422	-0.628979	0.232100	0.348299	0.224657	-0.728481	-0.307632	-0.569392
19287	9.400450	0.279590	-2.611288	-0.078870	-0.102854	-0.043850	-0.629217	0.231082	0.351863	0.222306	-0.729824	-0.307778	-0.568516
19288	9.516338	0.112522	-2.510444	-0.114813	-0.102311	-0.020063	-0.626935	0.228373	0.354463	0.219764	-0.731433	-0.307173	-0.567762
19289	9.436356	0.189512	-2.603557	-0.077568	-0.055753	0.000114	-0.628282	0.226821	0.357726	0.218224	-0.732497	-0.306474	-0.567362
19290	9.493629	0.090082	-2.632914	-0.070266	-0.031606	-0.003585	-0.626599	0.225936	0.357935	0.216950	-0.733203	-0.305817	-0.567293
19291	9.456645	-0.030130	-2.690278	-0.085573	-0.054084	-0.027466	-0.624587	0.222653	0.360781	0.215000	-0.734113	-0.305414	-0.567076
19292	9.469107	0.100754	-2.692306	-0.080088	-0.048573	-0.027440	-0.623133	0.220441	0.365092	0.213193	-0.734910	-0.305050	-0.566922
19293	9.371772	0.089158	-2.500361	-0.036555	-0.003459	-0.045796	-0.624108	0.219669	0.363799	0.212074	-0.734920	-0.305245	-0.567224
19294	9.512477	0.093130	-2.689147	-0.084606	-0.005864	-0.064212	-0.624487	0.217880	0.365784	0.210062	-0.735012	-0.305211	-0.567871
19295	9.435298	0.198678	-2.743536	-0.069651	-0.006451	-0.086204	-0.625135	0.214201	0.365981	0.207986	-0.734948	-0.305629	-0.568493
19296	9.416806	0.190127	-2.639049	-0.046928	-0.005284	-0.091670	-0.624680	0.211755	0.366663	0.206211	-0.734705	-0.306413	-0.569031
19297	9.455047	0.229419	-2.695771	-0.047704	-0.004446	-0.121022	-0.627129	0.208183	0.368138	0.204081	-0.734309	-0.307574	-0.569683
19298	9.436065	0.304644	-2.689741	-0.047914	-0.005855	-0.128352	-0.626517	0.204451	0.369018	0.201865	-0.733844	-0.308880	-0.570365
19299	9.470016	0.294267	-2.657266	-0.029965	0.028219	-0.144881	-0.627851	0.199417	0.368163	0.199932	-0.732848	-0.310450	-0.571473
19300	9.448657	0.435299	-2.674869	-0.034082	0.046812	-0.163252	-0.630568	0.194478	0.368720	0.197839	-0.731499	-0.312203	-0.572973
19301	9.393449	0.588969	-2.712860	-0.003748	0.038224	-0.190694	-0.633015	0.189327	0.367729	0.195825	-0.729986	-0.314695	-0.574230
19302	9.488033	0.438460	-2.570055	-0.021692	0.059951	-0.214620	-0.634353	0.183534	0.365014	0.193406	-0.728089	-0.317285	-0.576030
19303	9.287281	0.739429	-2.485717	0.013810	0.161022	-0.229385	-0.636558	0.180160	0.362317	0.191982	-0.724820	-0.320049	-0.579092
19304	9.482730	0.947288	-2.537558	0.052075	0.199016	-0.203603	-0.640683	0.173899	0.358485	0.191630	-0.721069	-0.322768	-0.582372
19305	9.449705	1.004819	-2.470739	0.078885	0.199192	-0.192536	-0.645808	0.169117	0.353638	0.191803	-0.717299	-0.325590	-0.585393
19306	9.307076	1.185363	-2.297585	0.104797	0.290918	-0.188957	-0.651536	0.164868	0.343810	0.192971	-0.712309	-0.328345	-0.589549
19307	9.421369	1.556539	-2.009622	0.188063	0.357865	-0.157608	-0.657972	0.161618	0.334050	0.196118	-0.706401	-0.331319	-0.593939
19308	9.415573	1.693094	-1.882928	0.210935	0.387355	-0.159420	-0.661653	0.161639	0.326000	0.199745	-0.699957	-0.334477	-0.598571
19309	9.353547	1.932133	-1.594064	0.231217	0.415699	-0.188753	-0.668660	0.157826	0.313422	0.203453	-0.692842	-0.338133	-0.603526
19310	9.548309	2.032127	-1.378502	0.236138	0.378534	-0.136315	-0.673471	0.156259	0.300544	0.207641	-0.686419	-0.341282	-0.607652
19311	9.803707	1.996181	-1.364135	0.198905	0.301936	-0.083913	-0.679722	0.158657	0.288064	0.211344	-0.681395	-0.343529	-0.610755
19312	9.674116	2.005949	-1.301263	0.169800	0.218032	-0.034312	-0.683110	0.158197	0.281096	0.214761	-0.677819	-0.345126	-0.612640
19313	9.626238	2.010625	-1.263215	0.101035	0.140550	0.002372	-0.684289	0.160036	0.275644	0.217045	-0.675722	-0.345686	-0.613834
19314	9.727617	2.068120	-1.264216	0.053208	0.061417	0.035470	-0.685297	0.160508	0.272058	0.218623	-0.675048	-0.345544	-0.614096
19315	9.657326	2.032764	-1.302875	0.001723	-0.006809	0.101521	-0.684794	0.164351	0.271453	0.219736	-0.675857	-0.344205	-0.613560
19316	9.558212	2.016961	-1.337914	-0.015373	-0.050225	0.151081	-0.684414	0.168888	0.274100	0.221022	-0.677652	-0.342130	-0.612278
19317	9.371459	2.238149	-1.278771	-0.003889	0.009591	0.165686	-0.682098	0.173336	0.275049	0.222919	-0.678701	-0.339802	-0.611724
19318	9.387992	2.094724	-1.261003	-0.009088	0.038632	0.172951	-0.681888	0.178184	0.274231	0.225151	-0.679519	-0.337096	-0.611496
19319	9.533284	1.782028	-1.345759	-0.033304	0.070889	0.220543	-0.681271	0.183618	0.272887	0.227699	-0.680288	-0.333403	-0.611721
19320	9.474743	1.664187	-1.387811	-0.071621	0.123579	0.218515	-0.681931	0.190254	0.270514	0.230196	-0.680630	-0.328913	-0.612837
19321	9.268937	1.585152	-1.172928	-0.120199	0.187959	0.174222	-0.682020	0.195228	0.267196	0.231737	-0.680014	-0.324252	-0.615419
19322	9.712183	1.504135	-1.151388	-0.191910	0.264597	0.221759	-0.684492	0.200070	0.261523	0.233542	-0.679143	-0.317563	-0.619174
19323	9.835690	1.272246	-1.283105	-0.144463	0.407066	0.270240	-0.685164	0.204811	0.254432	0.237297	-0.676451	-0.310257	-0.624376
19324	9.392978	0.703612	-0.961120	-0.132083	0.472823	0.245202	-0.686737	0.212697	0.244058	0.241467	-0.672736	-0.302950	-0.630350
19325	9.436605	-0.126332	-0.576909	-0.183339	0.408386	0.246923	-0.689684	0.218668	0.232743	0.244405	-0.669927	-0.295380	-0.635779
19326	9.798365	-0.061203	-0.561030	-0.305228	0.389118	0.206434	-0.693442	0.223200	0.222183	0.245209	-0.667732	-0.286743	-0.641705
19327	10.277724	-0.835721	-0.559852	-0.476418	0.360807	0.165749	-0.694358	0.226304	0.216806	0.242907	-0.666337	-0.276632	-0.648433
19328	10.393410	-0.968290	-0.499834	-0.524040	0.310682	0.237312	-0.695950	0.228781	0.212930	0.240689	-0.666187	-0.265072	-0.654217
19329	10.239544	-0.660503	-0.586264	-0.588688	0.168590	0.230087	-0.695034	0.232248	0.211184	0.236666	-0.667996	-0.253430	-0.658441
19330	9.725572	-0.410985	-0.478474	-0.607606	0.042954	0.221006	-0.694363	0.235135	0.212749	0.231670	-0.671438	-0.242203	-0.660937
19331	9.000587	-1.006246	-0.191995	-0.555082	0.115142	0.363885	-0.692410	0.237571	0.217343	0.229536	-0.674220	-0.229347	-0.663431
19332	9.670203	-0.927022	0.056393	-0.484783	0.150517	0.355876	-0.690412	0.244880	0.217774	0.228412	-0.676095	-0.217361	-0.665941
19333	9.975281	-0.917140	0.243091	-0.351981	0.209720	0.252430	-0.688520	0.248588	0.216591	0.227932	-0.676003	-0.208173	-0.669127
19334	10.216073	-0.942966	0.233919	-0.275547	0.121597	0.245428	-0.687196	0.253151	0.215465	0.228031	-0.676694	-0.200580	-0.670712
19335	10.120052	-1.001439	0.304752	-0.217465	0.039544	0.166732	-0.686413	0.257897	0.216587	0.227528	-0.677837	-0.195074	-0.671352
19336	9.888823	-1.053591	0.337210	-0.137478	0.006176	0.150366	-0.685344	0.261288	0.216368	0.227747	-0.679021	-0.191133	-0.671215
19337	9.782741	-1.228317	0.402831	-0.109429	-0.080949	0.111972	-0.684513	0.262741	0.218262	0.227533	-0.681048	-0.188331	-0.670025
19338	9.853157	-1.127332	0.429838	-0.057188	-0.092237	0.082763	-0.681608	0.266601	0.222376	0.227534	-0.682920	-0.186806	-0.668544
19339	9.883520	-1.457548	0.445871	-0.004598	-0.124553	0.066353	-0.679100	0.268647	0.226104	0.228006	-0.684861	-0.186191	-0.666567
19340	9.601408	-1.113084	0.584253	0.002292	-0.131012	0.018662	-0.678093	0.267920	0.229117	0.227798	-0.686735	-0.186495	-0.664622
19341	9.671236	-1.154956	0.595860	0.048546	-0.170533	-0.061923	-0.676520	0.268434	0.235547	0.227146	-0.688536	-0.188526	-0.662406
19342	9.671883	-1.107312	0.658940	0.114550	-0.183600	-0.124158	-0.677273	0.264561	0.239777	0.226375	-0.690044	-0.192510	-0.659950
19343	9.830288	-1.056821	0.247603	0.171536	-0.178261	-0.184585	-0.675979	0.264172	0.244481	0.225782	-0.690872	-0.197861	-0.657700
19344	9.996043	-0.716378	-0.270801	0.232233	-0.121254	-0.246876	-0.676450	0.258836	0.246666	0.225248	-0.690497	-0.204792	-0.656153
19345	10.252414	-0.516381	-0.851471	0.173639	0.012929	-0.331550	-0.678322	0.253172	0.247310	0.223498	-0.688158	-0.211329	-0.657136
19346	9.062008	0.595976	-0.717593	0.046658	0.061430	-0.495277	-0.682949	0.242671	0.243500	0.217874	-0.685087	-0.218402	-0.659915
19347	10.048676	0.361846	-0.775334	0.097501	0.143332	-0.416220	-0.688938	0.231229	0.242015	0.214441	-0.680931	-0.224545	-0.663270
19348	10.474409	0.428408	-0.899501	0.077299	0.128637	-0.383102	-0.693722	0.222276	0.238441	0.210975	-0.677224	-0.230153	-0.666248
19349	10.597181	0.535036	-0.958945	0.032401	0.115334	-0.280357	-0.698103	0.213793	0.233777	0.208278	-0.674279	-0.233710	-0.668840
19350	10.177063	0.791408	-0.869110	0.063554	0.090431	-0.205062	-0.700405	0.206638	0.230290	0.206809	-0.671912	-0.236875	-0.670562
19351	9.881498	0.882344	-0.804332	0.010041	0.037782	-0.216141	-0.704095	0.201189	0.229989	0.204258	-0.670387	-0.239613	-0.671897
19352	9.464268	0.920131	-0.870599	-0.057568	-0.073442	-0.201503	-0.704852	0.195374	0.230474	0.200436	-0.670705	-0.241782	-0.671954
19353	9.397666	1.197800	-0.566822	-0.084002	-0.089720	-0.159279	-0.705456	0.189738	0.233060	0.196732	-0.671541	-0.243043	-0.671758
19354	9.368623	1.212864	-0.589789	-0.169859	-0.090717	-0.153944	-0.706599	0.183351	0.236720	0.191967	-0.672733	-0.243143	-0.671908
19355	9.437029	1.410719	-0.552415	-0.213629	-0.085837	-0.078746	-0.704964	0.178663	0.242411	0.187576	-0.674391	-0.241591	-0.672046
19356	9.480600	1.429571	-0.534600	-0.226624	-0.069134	-0.018225	-0.706297	0.176109	0.245891	0.183972	-0.676133	-0.239012	-0.672214
19357	9.486333	1.535244	-0.461671	-0.243571	-0.046253	0.031276	-0.704826	0.172747	0.250550	0.180799	-0.677868	-0.235452	-0.672584
19358	9.752125	1.602777	-0.393885	-0.301166	-0.062826	0.034932	-0.703408	0.172840	0.254028	0.176904	-0.680017	-0.231097	-0.672961
19359	9.825283	1.432459	-0.209351	-0.370858	-0.114301	0.067905	-0.704313	0.171268	0.260492	0.172132	-0.683227	-0.225581	-0.672819
19360	9.527334	1.457522	-0.113516	-0.385397	-0.039993	0.133764	-0.701363	0.171197	0.263945	0.168483	-0.685739	-0.218631	-0.673480
19361	10.332777	1.396290	-0.310678	-0.333380	0.005566	0.157812	-0.701599	0.170172	0.267649	0.165923	-0.687513	-0.211979	-0.674434
19362	9.617821	0.706246	-0.554107	-0.318192	-0.005360	0.106194	-0.700473	0.170867	0.270469	0.162948	-0.689145	-0.206162	-0.675296
19363	9.499910	0.180037	-0.311614	-0.286279	0.151162	0.118746	-0.702704	0.171317	0.270658	0.161101	-0.688566	-0.200180	-0.678123
19364	9.736395	-0.954537	-0.096000	-0.281451	0.191902	0.083692	-0.702172	0.171323	0.267446	0.159128	-0.687255	-0.194517	-0.681559
19365	9.566603	-0.167157	0.045899	-0.364949	0.057379	0.058150	-0.703124	0.169106	0.266761	0.155054	-0.687896	-0.188518	-0.683533
19366	10.269099	-0.236125	-0.062933	-0.337101	0.017917	0.041892	-0.704322	0.165798	0.268241	0.151080	-0.688899	-0.183224	-0.684852
19367	10.185694	-0.384153	-0.191197	-0.392824	-0.035757	0.049162	-0.705825	0.164476	0.269708	0.146174	-0.690791	-0.177192	-0.685597
19368	10.118919	-0.272700	-0.149331	-0.426726	-0.181205	0.097047	-0.703508	0.161693	0.276764	0.141013	-0.694889	-0.170497	-0.684234
19369	9.679648	-0.292668	-0.236887	-0.389043	-0.309070	0.185309	-0.699817	0.162000	0.286787	0.137080	-0.700867	-0.163351	-0.680669
19370	9.723572	-0.665317	-0.318243	-0.361341	-0.287140	0.155911	-0.694293	0.162153	0.299431	0.133240	-0.706296	-0.156996	-0.677308
19371	9.797989	-0.533670	-0.409527	-0.327264	-0.294952	0.131251	-0.690441	0.160630	0.309200	0.129503	-0.711607	-0.151339	-0.673752
19372	9.662484	-0.402453	-0.538853	-0.291997	-0.287470	0.080829	-0.685621	0.160444	0.320296	0.125598	-0.716510	-0.146954	-0.670256
19373	9.849988	-0.522524	-0.544232	-0.285123	-0.335485	0.068094	-0.681077	0.158938	0.329502	0.121502	-0.721956	-0.142815	-0.666049
19374	9.588036	-0.268217	-0.564176	-0.260913	-0.301033	0.013016	-0.677885	0.156041	0.341562	0.117065	-0.726670	-0.139824	-0.662341
19375	9.604774	-0.248604	-0.588825	-0.202649	-0.224618	-0.005338	-0.675134	0.153284	0.350847	0.113505	-0.730144	-0.137545	-0.659611
19376	9.540784	-0.499441	-0.655691	-0.195289	-0.224647	-0.005382	-0.670157	0.149454	0.358232	0.109966	-0.733582	-0.135481	-0.656818
19377	9.511122	-0.512560	-0.746443	-0.166470	-0.179232	-0.027431	-0.667264	0.145372	0.365621	0.106792	-0.736265	-0.133864	-0.654668
19378	9.515831	-0.556300	-0.742074	-0.103099	-0.119049	0.010211	-0.665800	0.143623	0.372052	0.105081	-0.738127	-0.132532	-0.653117
19379	9.568935	-0.556843	-0.729572	-0.042091	-0.068350	-0.040206	-0.663814	0.143243	0.376332	0.103903	-0.739036	-0.132462	-0.652292
19380	10.107080	-0.167709	-1.097353	0.004818	0.009458	-0.141000	-0.665303	0.140531	0.377295	0.102152	-0.738585	-0.134504	-0.652660
19381	10.248366	0.218137	-1.373032	-0.065356	0.096502	-0.207254	-0.667040	0.134240	0.376226	0.098891	-0.736930	-0.136254	-0.654668
19382	9.401756	1.006777	-1.510124	0.021935	0.106514	-0.258544	-0.669444	0.125957	0.375599	0.096106	-0.734836	-0.140049	-0.656632
19383	9.583344	1.013036	-1.710084	0.082989	0.088237	-0.231751	-0.672307	0.119757	0.373013	0.094634	-0.732909	-0.144155	-0.658110
19384	10.035228	0.995349	-1.533885	0.174107	0.202346	-0.187609	-0.674371	0.116239	0.370306	0.095289	-0.729420	-0.148722	-0.660869
19385	10.223357	1.147326	-1.573741	0.118081	0.150011	-0.155454	-0.679119	0.115087	0.366376	0.095472	-0.726804	-0.152079	-0.662958
19386	10.150231	0.978597	-1.610749	0.069946	0.089210	-0.137145	-0.681592	0.109695	0.361605	0.094942	-0.725124	-0.154752	-0.664253
19387	9.751479	1.096362	-1.503296	0.078419	-0.034252	-0.183793	-0.683067	0.105853	0.362498	0.093573	-0.724934	-0.158367	-0.663804
19388	9.419851	1.016702	-1.356167	0.049119	-0.033270	-0.184851	-0.683145	0.103011	0.365669	0.091739	-0.724748	-0.161698	-0.663459
19389	9.382243	1.183601	-1.305370	-0.003018	-0.089493	-0.212369	-0.683330	0.097490	0.368677	0.088604	-0.725334	-0.164767	-0.662489
19390	9.339161	1.451672	-1.381711	-0.071136	-0.133515	-0.118806	-0.681139	0.091880	0.372772	0.085585	-0.726884	-0.165736	-0.660944
19391	9.478374	1.466249	-1.456861	-0.142937	-0.167664	-0.097757	-0.678059	0.084375	0.380645	0.081642	-0.729106	-0.165455	-0.659063
19392	9.458984	1.373914	-1.432586	-0.172530	-0.104294	-0.047468	-0.678524	0.079651	0.384820	0.078169	-0.730653	-0.163981	-0.658138
19393	9.450722	1.459371	-1.291642	-0.227349	-0.036259	0.018398	-0.674564	0.076346	0.387507	0.074928	-0.731633	-0.160701	-0.658235
19394	9.505055	1.568860	-1.167373	-0.286036	-0.041392	0.014656	-0.677265	0.071716	0.390454	0.070877	-0.732681	-0.156787	-0.658463
19395	9.337531	1.558309	-1.016269	-0.310186	-0.083173	0.005466	-0.675657	0.067834	0.394103	0.066073	-0.734303	-0.152688	-0.658118
19396	9.497671	1.467435	-0.834469	-0.363323	-0.075420	0.001705	-0.675270	0.061828	0.398190	0.060650	-0.735790	-0.148034	-0.658043
19397	9.576625	1.565400	-0.947879	-0.430268	-0.118585	0.034707	-0.671279	0.056117	0.400868	0.054334	-0.738015	-0.141967	-0.657440
19398	10.290678	1.519154	-1.129449	-0.499034	-0.000847	0.119863	-0.671584	0.049180	0.403929	0.048566	-0.738919	-0.133580	-0.658633
19399	11.287737	1.360322	-1.742571	-0.472636	0.178826	0.197797	-0.673916	0.045344	0.402041	0.044564	-0.737572	-0.124229	-0.662245
19400	8.879278	0.870138	-1.713670	-0.465507	0.059803	0.131322	-0.675694	0.041782	0.400165	0.039590	-0.737539	-0.115991	-0.664090
19401	9.707779	0.247191	-1.806674	-0.473981	-0.027826	0.230620	-0.676203	0.038235	0.400509	0.035516	-0.738862	-0.106273	-0.664476
19402	9.512431	0.549542	-1.647660	-0.513447	0.089286	0.181736	-0.677012	0.036130	0.400387	0.030547	-0.738431	-0.096626	-0.666671
19403	9.836272	0.508967	-1.505465	-0.457589	0.133296	0.213960	-0.677974	0.033846	0.398164	0.026835	-0.737403	-0.087227	-0.669259
19404	9.740853	0.439687	-1.352610	-0.327624	0.060524	0.223477	-0.680464	0.031693	0.396661	0.025094	-0.737187	-0.079416	-0.670536
19405	9.633772	0.252076	-1.410208	-0.253050	-0.047913	0.216399	-0.680035	0.032016	0.398628	0.024146	-0.738390	-0.072783	-0.669999
19406	9.844007	0.085442	-1.571309	-0.195662	-0.096036	0.141360	-0.679936	0.034998	0.398393	0.023023	-0.740017	-0.068044	-0.668742
19407	9.655648	-0.056379	-1.565190	-0.210909	-0.131657	0.121136	-0.677660	0.034157	0.403339	0.021327	-0.742150	-0.063391	-0.666889
19408	9.488161	0.191517	-1.518669	-0.218333	-0.115573	0.082563	-0.675963	0.034105	0.406805	0.019043	-0.743928	-0.059214	-0.665358
19409	9.733987	0.033588	-1.444361	-0.265426	-0.125690	0.100869	-0.673535	0.031226	0.409951	0.016289	-0.745937	-0.054111	-0.663615
19410	9.738840	0.072513	-1.456364	-0.328508	-0.153392	0.105385	-0.671799	0.029635	0.415971	0.012618	-0.748221	-0.048135	-0.661581
19411	9.496243	0.155828	-1.393617	-0.325613	-0.115871	0.108046	-0.670315	0.025674	0.421290	0.009080	-0.750054	-0.042106	-0.659973
19412	9.618984	0.123503	-1.398417	-0.331308	-0.085716	0.096997	-0.668035	0.022448	0.422882	0.005311	-0.751355	-0.036194	-0.658883
19413	9.593459	0.082957	-1.255234	-0.351670	-0.056023	0.016155	-0.666293	0.017685	0.424245	0.000228	-0.752254	-0.031177	-0.658135
19414	9.615372	0.153129	-1.255596	-0.339278	-0.071809	0.002458	-0.665919	0.012666	0.428393	-0.004889	-0.753229	-0.026582	-0.657202
19415	9.947995	0.087159	-1.212915	-0.275708	-0.061586	-0.016640	-0.664974	0.005462	0.430729	-0.009252	-0.754114	-0.023045	-0.656274
19416	9.813128	-0.029057	-1.155497	-0.301418	-0.008522	-0.025998	-0.665730	-0.001273	0.429763	-0.014151	-0.754189	-0.019377	-0.656219
19417	9.833851	0.192643	-1.063051	-0.291014	-0.030711	-0.009381	-0.665929	-0.007365	0.429947	-0.018617	-0.754605	-0.015516	-0.655732
19418	9.544048	0.103185	-1.110761	-0.306829	-0.049043	0.051097	-0.664899	-0.010196	0.432551	-0.022594	-0.755178	-0.010606	-0.655045
19419	9.852204	0.052671	-1.122613	-0.299751	-0.034539	0.040136	-0.665085	-0.015966	0.434846	-0.026527	-0.755590	-0.005867	-0.654481
19420	9.603656	0.416703	-1.014341	-0.202667	-0.043604	0.047690	-0.664608	-0.020381	0.435267	-0.028980	-0.756094	-0.002364	-0.653817
19421	10.012018	0.235509	-1.098416	-0.099378	0.002984	0.003831	-0.665544	-0.023606	0.434937	-0.030354	-0.756083	-0.000816	-0.653771
19422	9.708061	0.516321	-1.263940	-0.024508	-0.035488	-0.065723	-0.664950	-0.025792	0.436052	-0.031590	-0.756572	-0.001365	-0.653146
19423	9.503801	0.311283	-1.417037	-0.000823	-0.002355	-0.005254	-0.665207	-0.026965	0.436958	-0.031595	-0.756685	-0.001241	-0.653014
19424	9.716632	0.298629	-1.309152	-0.004013	0.048479	0.007553	-0.664629	-0.029325	0.435831	-0.031567	-0.756091	-0.000997	-0.653704
19425	10.115779	0.597205	-1.541908	-0.050006	0.054786	-0.001592	-0.667274	-0.029279	0.435719	-0.032268	-0.755423	-0.000212	-0.654442
19426	9.841326	1.074321	-1.714501	-0.064934	0.048325	-0.078674	-0.668777	-0.032569	0.433997	-0.034279	-0.754788	-0.000485	-0.655072
19427	9.492325	0.894999	-1.900661	-0.120658	0.014276	-0.108204	-0.668592	-0.037552	0.431597	-0.037472	-0.754605	-0.000386	-0.655108
19428	9.487770	1.075041	-1.942790	-0.052375	0.016917	-0.016289	-0.670511	-0.039794	0.431756	-0.038481	-0.754385	0.000144	-0.655303
19429	10.018124	1.495837	-1.776327	0.000528	0.092998	-0.027126	-0.671616	-0.041532	0.429986	-0.038823	-0.753269	-0.000222	-0.656566
19430	10.687552	1.081396	-1.963460	-0.014374	0.108790	-0.041788	-0.674811	-0.043614	0.427239	-0.039596	-0.751868	-0.000642	-0.658123
19431	9.785476	1.089425	-2.086661	-0.034306	-0.001041	-0.023502	-0.674814	-0.044387	0.425657	-0.040439	-0.751975	-0.000446	-0.657950
19432	9.214896	0.789574	-2.209773	-0.161016	-0.013027	0.027474	-0.674945	-0.045218	0.425329	-0.042503	-0.752053	0.002199	-0.657727
19433	9.255614	0.902571	-1.978706	-0.354154	-0.097724	0.067641	-0.676832	-0.049477	0.426199	-0.046965	-0.753155	0.008042	-0.656116
19434	9.431766	1.155182	-1.742132	-0.578305	-0.101990	0.104001	-0.675516	-0.054322	0.426446	-0.054296	-0.753918	0.017394	-0.654489
19435	9.233283	1.114269	-1.841243	-0.750581	-0.072786	0.193487	-0.675292	-0.061105	0.426165	-0.063109	-0.754045	0.030267	-0.653083
19436	9.640317	1.146495	-1.566436	-0.831502	0.043305	0.305192	-0.677698	-0.069899	0.424391	-0.071684	-0.752162	0.045776	-0.653466
19437	9.685105	1.153462	-1.386930	-0.805574	0.096410	0.277647	-0.679780	-0.074491	0.417575	-0.080346	-0.749525	0.060356	-0.654304
19438	9.341997	0.762491	-1.345252	-0.777388	-0.024340	0.246558	-0.680152	-0.079203	0.415615	-0.088733	-0.748230	0.074359	-0.653261
19439	10.105788	0.158910	-1.401899	-0.630231	0.184148	0.389720	-0.683769	-0.082831	0.409848	-0.093432	-0.744174	0.088109	-0.655524
19440	9.006145	-0.837536	-0.478504	-0.397082	0.210616	0.206238	-0.689954	-0.082390	0.402684	-0.097007	-0.740301	0.096096	-0.658262
19441	11.139105	-0.200083	-0.674863	-0.213235	0.074075	0.117464	-0.693482	-0.082055	0.396882	-0.098817	-0.738787	0.100553	-0.659028
19442	10.536074	-0.385553	-0.991643	-0.118160	-0.162261	-0.001432	-0.693060	-0.081302	0.398737	-0.100251	-0.740719	0.102515	-0.656335
19443	9.620453	-0.450423	-1.276626	-0.073348	-0.041872	-0.049473	-0.690632	-0.083925	0.402456	-0.101929	-0.741325	0.102916	-0.655329
19444	9.705809	-0.251072	-1.539353	-0.138564	-0.380006	-0.025159	-0.685603	-0.090283	0.412334	-0.103529	-0.746078	0.105241	-0.649287
19445	9.269246	-0.366694	-1.547934	-0.092718	-0.295659	0.038910	-0.680358	-0.092875	0.420351	-0.103781	-0.749736	0.107753	-0.644604
19446	9.426640	-0.482031	-1.709140	-0.122523	-0.308366	0.053564	-0.675269	-0.093670	0.429316	-0.104263	-0.753352	0.110883	-0.639762
19447	9.364116	-0.372055	-1.739897	-0.146752	-0.195500	0.060680	-0.670780	-0.092890	0.435177	-0.105229	-0.755511	0.114230	-0.636460
19448	9.206315	-0.558416	-1.503358	-0.140290	-0.120675	0.055009	-0.670061	-0.093298	0.437516	-0.106370	-0.756648	0.117205	-0.634376
19449	9.446751	-0.320229	-1.670195	-0.157988	-0.050650	0.071467	-0.669206	-0.094473	0.438132	-0.107674	-0.756884	0.120573	-0.633242
19450	9.677959	-0.229022	-1.721719	-0.118682	-0.039329	0.034887	-0.668627	-0.095133	0.439898	-0.108933	-0.757065	0.122795	-0.632382
19451	10.144236	-0.098611	-1.926685	-0.096064	0.033736	-0.016451	-0.670557	-0.098229	0.437216	-0.110606	-0.756567	0.123873	-0.632477
19452	9.451967	0.215573	-1.845618	-0.157290	0.022575	-0.045096	-0.670789	-0.101767	0.437279	-0.113613	-0.756067	0.125238	-0.632274
19453	9.587926	0.310368	-1.753478	-0.160809	0.068124	0.025526	-0.672732	-0.103868	0.434519	-0.115830	-0.754871	0.127677	-0.632813
19454	10.029935	0.353454	-1.943615	-0.163344	0.028687	0.071562	-0.673020	-0.104859	0.431672	-0.117464	-0.753966	0.130866	-0.632939
19455	9.642318	0.592231	-2.004849	-0.204132	0.011765	-0.014790	-0.674948	-0.107571	0.429850	-0.120717	-0.753474	0.133355	-0.632393
19456	9.548230	0.571156	-2.011129	-0.161424	-0.063654	-0.018281	-0.674615	-0.111823	0.429864	-0.123211	-0.753957	0.135384	-0.630904
19457	9.457296	0.604852	-1.944715	-0.170466	-0.052592	-0.049527	-0.674546	-0.117200	0.429811	-0.126243	-0.754440	0.137051	-0.629365
19458	9.693707	0.709988	-1.952870	-0.107349	-0.036279	-0.016327	-0.673827	-0.118918	0.429977	-0.127970	-0.754691	0.138358	-0.628429
19459	9.697753	0.579614	-1.997344	-0.092785	-0.054622	-0.018127	-0.673252	-0.120344	0.430023	-0.129450	-0.755302	0.139502	-0.627137
19460	9.581612	0.581285	-2.060614	-0.107652	-0.068889	-0.025501	-0.673384	-0.121827	0.428538	-0.131205	-0.755978	0.140755	-0.625677
19461	9.677248	0.479472	-2.113156	-0.115785	-0.087756	0.013971	-0.671931	-0.125478	0.430391	-0.132550	-0.756848	0.142745	-0.623887
19462	9.528098	0.414268	-2.054871	-0.082354	-0.057515	0.029545	-0.670500	-0.127562	0.432061	-0.133266	-0.757282	0.144485	-0.622807
19463	9.715069	0.499986	-2.215873	-0.128912	-0.090675	0.002031	-0.670079	-0.126668	0.433925	-0.134956	-0.758181	0.146455	-0.620886
19464	9.509594	0.439202	-2.276209	-0.157975	-0.105899	0.011116	-0.668654	-0.128194	0.435769	-0.136902	-0.759053	0.148978	-0.618791
19465	9.635385	0.464269	-2.222786	-0.186972	-0.108288	0.022108	-0.668346	-0.129550	0.437356	-0.139175	-0.759935	0.152009	-0.616459
19466	9.598709	0.492286	-2.303347	-0.208753	-0.134546	0.031277	-0.664371	-0.134252	0.439678	-0.141554	-0.760927	0.155542	-0.613807
19467	9.453757	0.454962	-2.336812	-0.223772	-0.115134	0.014661	-0.662106	-0.136732	0.440479	-0.144459	-0.761783	0.158916	-0.611199
19468	9.516685	0.466217	-2.305280	-0.239234	-0.094705	-0.018417	-0.663184	-0.139149	0.441038	-0.148027	-0.762316	0.161941	-0.608882
19469	9.509193	0.532578	-2.367361	-0.275931	-0.112895	-0.020288	-0.661131	-0.146074	0.443101	-0.152160	-0.763059	0.165395	-0.605998
19470	9.500957	0.483176	-2.476056	-0.241574	-0.125926	-0.034894	-0.656607	-0.150213	0.445313	-0.155852	-0.763970	0.168282	-0.603109
19471	9.434378	0.635751	-2.426684	-0.255503	-0.076628	-0.012049	-0.657667	-0.154834	0.444620	-0.159695	-0.764262	0.171483	-0.600828
19472	9.488525	0.818729	-2.357477	-0.218617	-0.018192	-0.005602	-0.657062	-0.159184	0.443649	-0.163043	-0.763809	0.174193	-0.599724
19473	9.573570	0.582080	-2.475712	-0.187360	-0.051837	0.001829	-0.656195	-0.161482	0.444056	-0.165767	-0.763942	0.176692	-0.598076
19474	9.409925	0.565823	-2.443132	-0.143328	-0.024493	0.003668	-0.653926	-0.164902	0.443824	-0.167828	-0.763758	0.178654	-0.597152
19475	9.468247	0.674291	-2.425285	-0.104860	0.007681	0.002806	-0.656119	-0.167947	0.443099	-0.169494	-0.763436	0.179975	-0.596696
19476	9.433693	0.515008	-2.463673	-0.059706	0.004303	-0.020075	-0.655297	-0.167624	0.441996	-0.170662	-0.763268	0.180478	-0.596426
19477	9.511344	0.545207	-2.406001	-0.058921	0.009932	0.009304	-0.657191	-0.171842	0.442033	-0.171555	-0.763048	0.181341	-0.596189
19478	9.515548	0.524300	-2.476334	-0.079296	-0.013501	0.001956	-0.656074	-0.172927	0.440701	-0.172696	-0.762942	0.182476	-0.595649
19479	9.501111	0.456081	-2.444842	-0.104649	-0.026976	0.012925	-0.656906	-0.173197	0.440692	-0.174104	-0.762988	0.184069	-0.594690
19480	9.561006	0.470887	-2.495288	-0.120230	-0.041872	0.047801	-0.655244	-0.172389	0.441005	-0.175216	-0.762901	0.186485	-0.593720
19481	9.553795	0.475783	-2.494986	-0.090986	-0.053928	0.047876	-0.655775	-0.174101	0.441462	-0.175894	-0.763177	0.188546	-0.592514
19482	9.505373	0.469217	-2.522200	-0.085451	-0.071433	0.016705	-0.655478	-0.174475	0.443249	-0.176732	-0.763670	0.190177	-0.591107
19483	9.451409	0.381028	-2.607702	-0.095931	-0.088946	0.002002	-0.654047	-0.176425	0.445067	-0.177886	-0.764507	0.191724	-0.589175
19484	9.591041	0.492428	-2.670160	-0.093759	-0.102679	0.016757	-0.652203	-0.177441	0.447915	-0.178729	-0.765328	0.193562	-0.587250
19485	9.462123	0.569303	-2.548912	-0.092024	-0.056252	0.009333	-0.649819	-0.178101	0.449106	-0.179859	-0.765757	0.195056	-0.585850
19486	9.514750	0.515940	-2.575379	-0.051899	-0.035668	0.002040	-0.650080	-0.180557	0.447284	-0.180493	-0.765990	0.195937	-0.585055
19487	9.538277	0.521642	-2.651091	-0.052444	-0.081856	0.020468	-0.648808	-0.180428	0.450069	-0.180784	-0.766811	0.197231	-0.583454
19488	9.480256	0.458981	-2.649330	-0.059625	-0.066185	-0.010792	-0.648088	-0.181231	0.451825	-0.181564	-0.767419	0.198112	-0.582111
19489	9.456643	0.516841	-2.611843	-0.039789	-0.061915	-0.021765	-0.647491	-0.183310	0.453643	-0.182227	-0.768212	0.198541	-0.580711
19490	9.465401	0.501241	-2.718538	-0.021999	-0.064494	-0.040999	-0.645514	-0.185073	0.454352	-0.182788	-0.769053	0.198514	-0.579429
19491	9.391347	0.607957	-2.681261	-0.025842	-0.080799	-0.045566	-0.642985	-0.186166	0.455655	-0.183435	-0.770204	0.198483	-0.577703
19492	9.538321	0.619117	-2.686684	-0.021146	-0.071795	-0.041867	-0.642377	-0.189226	0.457273	-0.183962	-0.771131	0.198459	-0.576306
19493	9.403225	0.513057	-2.663003	-0.023666	-0.064888	-0.034589	-0.640826	-0.189363	0.459620	-0.184510	-0.772054	0.198513	-0.574875
19494	9.393590	0.586283	-2.693562	-0.038158	-0.061488	-0.029108	-0.637864	-0.190946	0.462144	-0.185192	-0.772745	0.198841	-0.573613
19495	9.364556	0.620842	-2.723648	-0.015336	-0.054258	0.003038	-0.638142	-0.191204	0.461712	-0.185220	-0.773419	0.199342	-0.572520
19496	9.398037	0.582022	-2.739644	-0.044865	-0.033201	-0.008981	-0.637298	-0.191009	0.463250	-0.185888	-0.773678	0.199951	-0.571740
19497	9.368746	0.646296	-2.815414	-0.094113	-0.055639	-0.000781	-0.635475	-0.192158	0.463022	-0.187172	-0.774084	0.201299	-0.570297
19498	9.498710	0.635875	-2.830002	-0.103262	-0.085209	0.002027	-0.634451	-0.194559	0.465514	-0.188407	-0.774668	0.202939	-0.568515
19499	9.326299	0.762049	-2.745448	-0.069988	-0.019498	0.009313	-0.633042	-0.195594	0.465994	-0.189351	-0.774700	0.204027	-0.567766
19500	9.398005	0.718650	-2.801546	-0.038152	0.013995	0.033186	-0.633730	-0.196942	0.464802	-0.189626	-0.774270	0.205034	-0.567899
19501	9.397231	0.627329	-2.862490	-0.036055	-0.002311	0.044210	-0.633575	-0.197562	0.465878	-0.189719	-0.774088	0.206210	-0.567690
19502	9.416847	0.607088	-2.810223	-0.025418	-0.002502	0.031387	-0.634994	-0.196204	0.464581	-0.189749	-0.773899	0.207106	-0.567612
19503	9.409774	0.636133	-2.802523	0.003660	-0.011414	0.025039	-0.633901	-0.195051	0.463805	-0.189407	-0.774045	0.207570	-0.567357
19504	9.380595	0.588026	-2.816237	0.031162	-0.002348	0.025981	-0.634464	-0.193174	0.466157	-0.188623	-0.774090	0.207739	-0.567495
19505	9.416264	0.617864	-2.889830	0.038082	-0.025529	0.013196	-0.633365	-0.192055	0.466076	-0.187823	-0.774573	0.207682	-0.567122
19506	9.459309	0.535207	-2.896809	0.024829	-0.052228	-0.001473	-0.633341	-0.193245	0.467257	-0.187241	-0.775272	0.207687	-0.566357
19507	9.367589	0.501993	-2.903256	0.024746	-0.066867	-0.003311	-0.632516	-0.191362	0.469039	-0.186658	-0.776237	0.207684	-0.565227
19508	9.379645	0.550668	-2.922711	0.002270	-0.089927	0.014126	-0.630403	-0.191804	0.471641	-0.186092	-0.777211	0.208325	-0.563838
19509	9.434551	0.514587	-2.973302	0.001524	-0.103234	0.021491	-0.628863	-0.190174	0.475491	-0.185434	-0.778389	0.209108	-0.562138
19510	9.472324	0.464462	-3.052325	-0.005665	-0.123833	0.027930	-0.626471	-0.189967	0.479245	-0.184693	-0.779649	0.210176	-0.560234
19511	9.156213	0.521178	-3.136741	-0.003590	-0.157799	0.040772	-0.623538	-0.189675	0.481048	-0.183660	-0.781326	0.211520	-0.557725
19512	9.101336	0.442583	-3.033766	-0.021923	-0.153974	0.038873	-0.620446	-0.189238	0.485647	-0.182921	-0.782802	0.213049	-0.555311
19513	9.195528	0.517130	-3.036802	-0.034269	-0.066082	0.047917	-0.618487	-0.188541	0.488181	-0.182675	-0.783299	0.214509	-0.554128
19514	9.375931	0.552967	-3.091617	-0.019214	-0.074431	0.064520	-0.618932	-0.185228	0.490062	-0.181945	-0.783783	0.216115	-0.553059
19515	9.379047	0.526646	-3.299607	-0.040407	-0.111011	0.061774	-0.616976	-0.185043	0.491450	-0.181449	-0.784684	0.218020	-0.551193
19516	9.361331	0.450213	-3.376727	-0.032953	-0.127753	0.033352	-0.614426	-0.185860	0.495837	-0.181045	-0.785832	0.219480	-0.549108
19517	9.211644	0.471307	-3.424125	-0.018037	-0.132158	0.044368	-0.611623	-0.185230	0.499474	-0.180292	-0.787110	0.220942	-0.546934
19518	9.114778	0.463088	-3.483350	0.015153	-0.073566	0.047984	-0.610925	-0.183937	0.501778	-0.179208	-0.787763	0.221908	-0.545959
19519	9.108038	0.496428	-3.434578	0.015195	-0.060509	0.014019	-0.610504	-0.183439	0.503059	-0.178578	-0.788506	0.222269	-0.544944
19520	9.153548	0.374635	-3.417753	0.009657	-0.039039	0.009376	-0.609675	-0.182632	0.503659	-0.178155	-0.788931	0.222562	-0.544348
19521	9.218390	0.316018	-3.420559	-0.026875	-0.040177	0.046014	-0.607188	-0.180989	0.504016	-0.177927	-0.789156	0.223816	-0.543582
19522	9.198540	0.322038	-3.497062	-0.046590	-0.032701	0.060639	-0.608290	-0.181040	0.505417	-0.177861	-0.789080	0.225506	-0.543016
19523	9.213151	0.375317	-3.499677	-0.044635	-0.019112	0.064304	-0.607740	-0.179832	0.506602	-0.177805	-0.788925	0.227168	-0.542566
19524	9.179336	0.375702	-3.510485	-0.026985	-0.006597	0.038618	-0.606062	-0.180817	0.505967	-0.177786	-0.788731	0.228204	-0.542419
19525	9.169217	0.337591	-3.556243	-0.023316	-0.006605	0.038615	-0.607740	-0.179307	0.507470	-0.177727	-0.788630	0.229186	-0.542171
19526	9.266176	0.199320	-3.423107	-0.005432	-0.001990	0.022129	-0.607879	-0.179433	0.507185	-0.177568	-0.788537	0.229711	-0.542136
19527	9.103299	0.340239	-3.358135	0.014735	0.060735	0.018387	-0.609430	-0.179034	0.505273	-0.177436	-0.787929	0.229724	-0.543058
19528	9.233041	0.218024	-3.354122	0.035468	0.065143	0.005583	-0.610013	-0.177170	0.504975	-0.177119	-0.787327	0.229305	-0.544210
19529	9.222999	0.230994	-3.411626	0.046277	0.052324	0.034985	-0.611267	-0.176883	0.505283	-0.176266	-0.786839	0.229268	-0.545207
19530	9.218238	0.191905	-3.387551	0.052929	0.055668	0.009294	-0.613807	-0.174547	0.504614	-0.175591	-0.786382	0.228751	-0.546301
19531	9.300654	0.178266	-3.318267	0.032680	0.046748	0.005617	-0.616082	-0.172927	0.501111	-0.175242	-0.786035	0.228422	-0.547049
19532	9.276901	0.216859	-3.290561	0.050728	0.047233	-0.003523	-0.615002	-0.170914	0.500109	-0.174702	-0.785719	0.227756	-0.547953
19533	9.291017	0.256374	-3.351210	0.031031	0.029868	-0.020042	-0.615262	-0.171541	0.501467	-0.174583	-0.785663	0.227101	-0.548343
19534	9.256742	0.169765	-3.384305	0.002048	-0.009361	-0.040245	-0.614426	-0.172736	0.499573	-0.174953	-0.785962	0.226589	-0.548007
19535	9.276349	0.203192	-3.355838	-0.008319	-0.014428	-0.016390	-0.614822	-0.173120	0.501784	-0.175206	-0.786236	0.226581	-0.547537
19536	9.261599	0.203809	-3.393925	-0.035695	-0.025612	-0.012759	-0.614130	-0.173104	0.501221	-0.175794	-0.786456	0.226971	-0.546871
19537	9.338002	0.102056	-3.440918	-0.039301	-0.031215	-0.010924	-0.614367	-0.175963	0.501883	-0.176390	-0.786776	0.227452	-0.546017
19538	9.178881	0.115548	-3.459031	-0.047888	-0.019529	0.009194	-0.614086	-0.176243	0.501724	-0.176958	-0.786785	0.228299	-0.545467
19539	9.140586	0.110495	-3.423820	-0.084191	-0.018245	0.020124	-0.612835	-0.176120	0.501720	-0.177969	-0.786660	0.229720	-0.544721
19540	9.194229	0.204121	-3.381743	-0.080209	-0.037534	0.034872	-0.612967	-0.176683	0.501686	-0.178682	-0.786629	0.231385	-0.543828
19541	9.157248	0.345534	-3.239361	-0.079845	0.020821	0.043975	-0.613079	-0.178677	0.501983	-0.179547	-0.785975	0.232991	-0.543803
19542	9.272388	0.313908	-3.292175	-0.030512	0.045887	0.038545	-0.613656	-0.177895	0.500642	-0.179824	-0.785192	0.233873	-0.544463
19543	9.242255	0.165043	-3.386209	-0.033976	0.016815	0.047726	-0.614636	-0.178371	0.499089	-0.179907	-0.784721	0.235053	-0.544606
19544	9.210994	0.135892	-3.365909	-0.032390	0.015505	0.038544	-0.616342	-0.176303	0.497838	-0.180072	-0.784260	0.236065	-0.544779
19545	9.266985	0.183271	-3.312145	-0.032659	0.028134	0.027534	-0.615345	-0.178287	0.497567	-0.180404	-0.783761	0.236874	-0.545036
19546	9.237848	0.237520	-3.363836	-0.037245	0.025386	0.027531	-0.617587	-0.178690	0.494914	-0.180812	-0.783224	0.237731	-0.545299
19547	9.218850	0.307896	-3.357836	-0.040126	0.014561	0.023880	-0.617580	-0.178731	0.495748	-0.181239	-0.782860	0.238611	-0.545295
19548	9.276584	0.256436	-3.348255	-0.051551	0.017481	0.006423	-0.617731	-0.178399	0.494794	-0.182062	-0.782457	0.239319	-0.545289
19549	9.269302	0.217559	-3.338575	-0.062288	0.005863	0.016507	-0.617470	-0.178040	0.493141	-0.182875	-0.782138	0.240355	-0.545019
19550	9.223223	0.230602	-3.382655	-0.059050	0.008442	0.034851	-0.618561	-0.179462	0.493621	-0.183462	-0.781667	0.241623	-0.544937
19551	9.266745	0.217836	-3.357799	-0.078373	0.030981	0.028362	-0.617435	-0.181387	0.492097	-0.184518	-0.780954	0.242927	-0.545024
19552	9.200082	0.255930	-3.270528	-0.107136	0.037266	0.047560	-0.619383	-0.182278	0.490667	-0.185856	-0.779923	0.244809	-0.545202
19553	9.204775	0.207341	-3.266190	-0.121351	0.047484	0.062190	-0.620374	-0.181249	0.490182	-0.187295	-0.778694	0.247044	-0.545459
19554	9.334847	0.167465	-3.254408	-0.134408	0.024046	0.054884	-0.621755	-0.183392	0.488111	-0.188908	-0.777658	0.249383	-0.545316
19555	9.210881	0.256269	-3.121191	-0.113119	0.075405	0.025472	-0.623288	-0.184404	0.486111	-0.190760	-0.776320	0.250843	-0.545907
19556	9.309384	0.207292	-3.137269	-0.104873	0.110374	0.056643	-0.626108	-0.183892	0.482265	-0.192323	-0.774431	0.252554	-0.547252
19557	9.350126	0.190312	-3.158225	-0.097877	0.087026	0.046606	-0.627910	-0.186526	0.478774	-0.193764	-0.772901	0.254126	-0.548178
19558	9.394171	0.176632	-3.065770	-0.090828	0.096865	0.035604	-0.629172	-0.187898	0.475355	-0.195271	-0.771306	0.255408	-0.549293
19559	9.355900	0.178852	-3.030513	-0.100559	0.070408	0.016351	-0.631129	-0.188735	0.472812	-0.197001	-0.770086	0.256602	-0.549831
19560	9.356206	0.236848	-3.015656	-0.056645	0.073960	0.016441	-0.632823	-0.188052	0.470919	-0.198070	-0.768967	0.257295	-0.550687
19561	9.418717	0.263467	-3.044386	-0.060455	0.035428	0.014678	-0.635315	-0.190057	0.469285	-0.199023	-0.768289	0.258156	-0.550888
19562	9.367805	0.159507	-3.040745	-0.069888	0.032416	0.003625	-0.636979	-0.191511	0.467677	-0.200225	-0.767636	0.258964	-0.550983
19563	9.326821	0.154959	-3.041657	-0.051214	0.009277	0.020205	-0.636725	-0.190191	0.466641	-0.200838	-0.767248	0.259913	-0.550853
19564	9.413645	0.159076	-3.032801	-0.053811	0.003625	-0.008216	-0.635866	-0.192703	0.465642	-0.201772	-0.767038	0.260475	-0.550540
19565	9.365365	0.183965	-3.054985	-0.061485	-0.010382	-0.020144	-0.635265	-0.195064	0.467442	-0.202882	-0.767030	0.260997	-0.549895
19566	9.375337	0.217455	-3.026158	-0.028180	0.012748	-0.008179	-0.635015	-0.194638	0.464399	-0.203470	-0.766821	0.261239	-0.549855
19567	9.360351	0.203850	-3.088480	-0.071040	-0.016845	-0.034833	-0.634147	-0.197856	0.463356	-0.204853	-0.766917	0.261667	-0.549002
19568	9.351248	0.183472	-3.010988	-0.041689	-0.024524	-0.031096	-0.635230	-0.199197	0.465096	-0.205705	-0.767180	0.261859	-0.548224
19569	9.298713	0.331787	-3.012887	-0.038871	0.012285	-0.031136	-0.634366	-0.201475	0.465087	-0.206707	-0.767065	0.261869	-0.548004
19570	9.313756	0.396505	-2.964725	-0.024080	0.038720	-0.027464	-0.634085	-0.202541	0.463624	-0.207580	-0.766687	0.261661	-0.548303
19571	9.371253	0.313754	-2.972244	-0.015077	0.030517	0.001928	-0.634625	-0.204595	0.462387	-0.207955	-0.766292	0.261838	-0.548628
19572	9.368903	0.308790	-2.962528	-0.004320	0.019872	-0.005375	-0.635184	-0.204446	0.462402	-0.208184	-0.766086	0.261831	-0.548832
19573	9.366335	0.328594	-2.991285	-0.000661	0.010603	-0.004434	-0.637013	-0.202860	0.462377	-0.208307	-0.765999	0.261833	-0.548905
19574	9.289503	0.245749	-2.921328	0.016378	0.012960	0.016671	-0.636592	-0.203410	0.461921	-0.207939	-0.765841	0.261964	-0.549203
19575	9.448312	0.318163	-2.979927	-0.012074	-0.001540	0.014849	-0.635234	-0.201663	0.460482	-0.207962	-0.765735	0.262436	-0.549116
19576	9.307405	0.296790	-3.119706	-0.035100	0.009997	0.007406	-0.636178	-0.202872	0.462369	-0.208468	-0.765444	0.263001	-0.549061
19577	9.396699	0.178845	-3.051360	-0.047725	0.000402	0.014739	-0.637977	-0.203954	0.461901	-0.209043	-0.765168	0.263858	-0.548814
19578	9.331608	0.252532	-3.087088	-0.078113	-0.015762	0.009197	-0.635754	-0.204229	0.461026	-0.210052	-0.764968	0.265031	-0.548143
19579	9.452625	0.245849	-3.014372	-0.099725	-0.012761	0.022024	-0.635321	-0.205633	0.460657	-0.211271	-0.764575	0.266625	-0.547450
19580	9.467228	0.335727	-3.033653	-0.124129	-0.005972	0.032994	-0.635308	-0.206232	0.461317	-0.212771	-0.763940	0.268619	-0.546779
19581	9.391891	0.271534	-3.089218	-0.169875	-0.029893	0.034749	-0.635836	-0.209537	0.459584	-0.214827	-0.763356	0.271244	-0.545495
19582	9.321893	0.374675	-3.148722	-0.167955	-0.065326	0.042150	-0.636359	-0.211820	0.460146	-0.216575	-0.763113	0.274110	-0.543707
19583	9.350554	0.228584	-3.119349	-0.191808	-0.079875	0.040274	-0.633983	-0.212830	0.459782	-0.218625	-0.762926	0.277266	-0.541545
19584	9.174642	0.324983	-3.162860	-0.170068	-0.064694	0.031093	-0.633928	-0.216950	0.460085	-0.220521	-0.762705	0.279974	-0.539691
19585	9.258635	0.185965	-3.147586	-0.141877	-0.047876	0.056809	-0.633622	-0.219212	0.459943	-0.221798	-0.762277	0.282697	-0.538351
19586	9.235206	0.265450	-3.095474	-0.127431	-0.062560	0.086233	-0.631391	-0.218480	0.461640	-0.222453	-0.761893	0.285766	-0.537002
19587	9.077436	-0.009441	-3.127594	-0.131822	-0.045302	0.089785	-0.631694	-0.217024	0.460896	-0.223224	-0.761276	0.288872	-0.535894
19588	9.297641	-0.000452	-3.010182	-0.070629	-0.011181	0.117431	-0.631814	-0.217660	0.462392	-0.222971	-0.760399	0.291573	-0.535783
19589	9.384855	-0.022085	-3.250268	-0.141456	-0.050557	0.071485	-0.632102	-0.217333	0.461578	-0.224035	-0.759884	0.294529	-0.534451
19590	9.136681	0.204043	-3.345780	-0.134563	-0.071948	0.058666	-0.630432	-0.217096	0.461995	-0.225022	-0.759699	0.297285	-0.532770
19591	9.127096	0.140609	-3.312023	-0.114241	-0.018725	0.060445	-0.633337	-0.218074	0.462660	-0.225970	-0.759021	0.299637	-0.532017
19592	9.209238	0.393278	-3.390732	-0.101652	-0.016460	0.053183	-0.631258	-0.217400	0.462681	-0.226840	-0.758415	0.301703	-0.531343
19593	9.267036	0.119774	-3.278749	-0.064092	0.005403	0.086225	-0.632495	-0.219438	0.461313	-0.226897	-0.757545	0.303800	-0.531366
19594	9.320735	0.084046	-3.174724	-0.011513	-0.012184	0.069848	-0.632533	-0.216332	0.461505	-0.226252	-0.757193	0.305145	-0.531371
19595	9.377796	0.016691	-3.244921	0.020071	-0.033254	0.020394	-0.631695	-0.215182	0.463798	-0.225494	-0.757509	0.305526	-0.531024
19596	9.338741	0.188560	-3.382418	-0.023525	-0.085306	-0.030977	-0.632259	-0.215134	0.462970	-0.225653	-0.758494	0.305799	-0.529391
19597	9.203330	0.044032	-3.383127	-0.059873	-0.109817	-0.020052	-0.630006	-0.215712	0.465423	-0.226064	-0.759504	0.306760	-0.527207
19598	8.861143	0.227003	-3.465744	-0.085611	-0.037564	0.003592	-0.628285	-0.218392	0.467611	-0.227088	-0.759488	0.307989	-0.526072
19599	9.232320	0.316837	-3.488699	-0.079368	0.008721	0.062351	-0.627150	-0.220888	0.466192	-0.227654	-0.758653	0.309867	-0.525930
19600	9.425383	0.295426	-3.440509	-0.062057	-0.022828	0.097344	-0.628853	-0.218840	0.465358	-0.227428	-0.757999	0.312211	-0.525583
19601	9.270972	0.204203	-3.428085	-0.046648	-0.044783	0.093690	-0.626647	-0.216783	0.466022	-0.226838	-0.757673	0.314457	-0.524969
19602	9.191041	0.049417	-3.416445	-0.031055	-0.037482	0.093665	-0.628036	-0.214552	0.470077	-0.226079	-0.757334	0.316471	-0.524575
19603	9.183032	0.050835	-3.517571	-0.063434	-0.012690	0.111909	-0.629199	-0.211894	0.468160	-0.225749	-0.756473	0.319022	-0.524415
19604	9.171122	0.045804	-3.497838	-0.054464	-0.034543	0.107371	-0.630907	-0.209288	0.467500	-0.225222	-0.755897	0.321481	-0.523970
19605	9.144433	-0.090259	-3.463915	-0.079339	-0.008331	0.132028	-0.630646	-0.207618	0.468019	-0.224943	-0.754778	0.324482	-0.523854
19606	9.081643	-0.099318	-3.478532	-0.066532	-0.000040	0.131106	-0.631767	-0.207037	0.468065	-0.224566	-0.753621	0.327262	-0.523952
19607	9.067026	-0.159904	-3.473550	-0.041770	0.013867	0.097169	-0.635408	-0.205807	0.467200	-0.224222	-0.752654	0.329241	-0.524248
19608	9.101099	-0.172934	-3.424191	-0.030841	0.069511	0.089767	-0.634327	-0.203404	0.466919	-0.224193	-0.751191	0.330705	-0.525436
19609	9.260721	-0.160473	-3.352794	0.005031	0.110870	0.058613	-0.637712	-0.201915	0.463557	-0.224188	-0.749661	0.331176	-0.527324
19610	9.260321	-0.179283	-3.396374	0.043785	0.116724	0.035736	-0.639407	-0.200701	0.462394	-0.223919	-0.748384	0.330830	-0.529466
19611	9.534945	-0.295759	-3.354270	0.076716	0.102120	0.001916	-0.641716	-0.196782	0.458195	-0.223377	-0.747631	0.329730	-0.531440
19612	9.599157	-0.113594	-3.229896	0.098257	0.123294	-0.014544	-0.644260	-0.195609	0.455225	-0.222868	-0.746848	0.328022	-0.533807
19613	9.488560	-0.130297	-3.192057	0.164377	0.107689	-0.003405	-0.645529	-0.194575	0.454743	-0.221114	-0.746444	0.325870	-0.536413
19614	9.381456	-0.217877	-3.294889	0.203927	0.072151	-0.027170	-0.647122	-0.191050	0.452605	-0.218824	-0.746737	0.323064	-0.538636
19615	9.295410	-0.286765	-3.176194	0.181406	0.060499	-0.047409	-0.648234	-0.190254	0.454058	-0.216974	-0.747177	0.320272	-0.540439
19616	9.267799	-0.247379	-3.025167	0.162565	0.063574	-0.067632	-0.647536	-0.190278	0.454329	-0.215674	-0.747622	0.317331	-0.542077
19617	9.263229	-0.330699	-2.957915	0.102322	0.057894	-0.062248	-0.648677	-0.188400	0.453898	-0.215147	-0.747821	0.315176	-0.543267
19618	9.325105	-0.320040	-3.061595	0.007399	0.039184	-0.052297	-0.650775	-0.188570	0.452234	-0.215840	-0.747757	0.314246	-0.543619
19619	9.400110	-0.355258	-3.006666	-0.092525	0.041591	-0.025874	-0.650219	-0.189230	0.451073	-0.217725	-0.747056	0.314823	-0.543498
19620	9.317335	-0.176914	-2.881651	-0.100362	0.018173	0.027383	-0.651293	-0.192849	0.450163	-0.219031	-0.746247	0.316346	-0.543199
19621	9.234488	-0.213735	-2.985059	-0.120569	0.001764	0.025507	-0.650587	-0.195407	0.447210	-0.220526	-0.745522	0.318163	-0.542529
19622	9.344902	-0.184518	-3.051791	-0.132675	-0.018274	0.053987	-0.651273	-0.196633	0.446444	-0.221798	-0.744783	0.320600	-0.541590
19623	9.320499	-0.222828	-3.075280	-0.132460	-0.022450	0.062240	-0.651142	-0.195801	0.446773	-0.222915	-0.744020	0.323195	-0.540637
19624	9.339402	-0.197925	-3.133788	-0.122022	-0.034217	0.043016	-0.650016	-0.196678	0.446987	-0.224026	-0.743568	0.325399	-0.539476
19625	9.355906	-0.226674	-3.168404	-0.091054	-0.061757	0.040366	-0.649997	-0.197310	0.448342	-0.224503	-0.743546	0.327393	-0.538100
19626	9.305049	-0.201476	-3.212226	-0.069388	-0.061173	0.029388	-0.650119	-0.198720	0.448256	-0.224813	-0.743694	0.328960	-0.536809
19627	9.257378	-0.128878	-3.176158	-0.025640	-0.026706	0.020245	-0.648981	-0.199664	0.449861	-0.224764	-0.743718	0.329791	-0.536286
19628	9.288714	-0.212043	-3.139230	-0.001339	-0.019580	0.038627	-0.649576	-0.195899	0.451214	-0.224221	-0.743670	0.330558	-0.536107
19629	9.222823	-0.214998	-3.245466	0.040748	-0.040070	0.040559	-0.648744	-0.196415	0.449919	-0.222878	-0.744000	0.331038	-0.535914
19630	9.309460	-0.244694	-3.246485	0.039801	0.004696	0.000126	-0.648888	-0.194290	0.452840	-0.222306	-0.744123	0.330696	-0.536191
19631	9.314008	-0.375950	-3.225774	0.054370	-0.009970	-0.001677	-0.650709	-0.193147	0.453206	-0.221409	-0.744469	0.330267	-0.536346
19632	9.266336	-0.191166	-3.237278	0.068139	-0.019442	0.002055	-0.650717	-0.192314	0.453537	-0.220238	-0.744961	0.329762	-0.536457
19633	9.226871	-0.277091	-3.318477	0.057480	-0.030992	-0.019995	-0.648506	-0.190680	0.454174	-0.219353	-0.745667	0.329119	-0.536233
19634	9.246408	-0.343530	-3.256847	0.053821	-0.032825	-0.020004	-0.647659	-0.190236	0.456424	-0.218534	-0.746387	0.328484	-0.535955
19635	9.212786	-0.302025	-3.260149	0.041099	-0.034853	-0.016356	-0.646541	-0.190279	0.456969	-0.217825	-0.747038	0.328087	-0.535580
19636	9.318535	-0.373035	-3.264566	0.037408	-0.032871	-0.018190	-0.645426	-0.188992	0.459268	-0.217232	-0.747672	0.327656	-0.535199
19637	9.287235	-0.307005	-3.289532	0.009673	-0.046978	-0.027394	-0.645977	-0.188232	0.461272	-0.217029	-0.748386	0.327484	-0.534388
19638	9.197201	-0.236541	-3.433030	-0.015742	-0.062181	-0.018256	-0.644006	-0.189968	0.461426	-0.217044	-0.749099	0.327753	-0.533218
19639	9.241164	-0.145211	-3.395436	0.015418	-0.054091	-0.016347	-0.642181	-0.190345	0.462779	-0.216591	-0.749843	0.327715	-0.532379
19640	9.197254	-0.231757	-3.428170	0.001299	-0.046859	0.001940	-0.643847	-0.189823	0.464221	-0.216235	-0.750332	0.328037	-0.531635
19641	9.219343	-0.176524	-3.399654	0.017942	0.014722	0.002807	-0.641186	-0.191005	0.464402	-0.215993	-0.750231	0.327960	-0.531924
19642	9.240880	-0.320307	-3.357924	0.042484	0.008357	0.031292	-0.642463	-0.189010	0.464537	-0.215068	-0.750118	0.328045	-0.532406
19643	9.192306	-0.304660	-3.413970	0.023251	0.003114	-0.003615	-0.641214	-0.188350	0.465124	-0.214736	-0.750205	0.327867	-0.532527
19644	9.206999	-0.300297	-3.385509	0.016132	0.006382	0.003711	-0.641475	-0.189105	0.466195	-0.214485	-0.750181	0.327823	-0.532688
19645	9.203379	-0.256025	-3.249837	0.043335	0.030879	-0.007275	-0.639708	-0.186652	0.464657	-0.214075	-0.750082	0.327255	-0.533342
19646	9.332268	-0.313339	-3.383033	0.013634	0.028303	-0.023830	-0.642636	-0.187368	0.462828	-0.214302	-0.749991	0.326736	-0.533696
19647	9.274342	-0.303001	-3.400120	0.031936	-0.006963	-0.020080	-0.642607	-0.188584	0.464565	-0.213951	-0.750330	0.326260	-0.533651
19648	9.274816	-0.301392	-3.339749	0.059506	-0.013822	-0.014507	-0.642619	-0.187858	0.464191	-0.213117	-0.750823	0.325574	-0.533711
19649	9.279549	-0.281765	-3.359119	0.042686	-0.017610	-0.027376	-0.640658	-0.188224	0.465266	-0.212614	-0.751367	0.324918	-0.533546
19650	9.277422	-0.287121	-3.320432	0.068533	-0.040439	-0.016279	-0.639962	-0.187186	0.466996	-0.211485	-0.752194	0.324216	-0.533256
19651	9.221745	-0.291150	-3.352189	0.071038	-0.039910	-0.025464	-0.639820	-0.186812	0.467994	-0.210391	-0.753080	0.323378	-0.532947
19652	9.158813	-0.314594	-3.378970	0.046254	-0.035946	-0.029208	-0.639805	-0.187027	0.469514	-0.209768	-0.753843	0.322704	-0.532523
19653	9.221089	-0.285126	-3.439070	0.066232	-0.037501	-0.034655	-0.638995	-0.184539	0.470496	-0.208858	-0.754739	0.321768	-0.532177
19654	9.308926	-0.331557	-3.278428	0.060687	-0.039216	-0.036482	-0.636881	-0.184853	0.473385	-0.208063	-0.755647	0.320830	-0.531767
19655	9.125475	-0.300413	-3.334158	0.070378	-0.007167	-0.019117	-0.636184	-0.185260	0.472796	-0.207121	-0.756131	0.319955	-0.531973
19656	9.216537	-0.329456	-3.386056	0.079591	0.004742	-0.018187	-0.635109	-0.182171	0.472976	-0.206132	-0.756525	0.318916	-0.532420
19657	9.283770	-0.353916	-3.405635	0.068471	-0.014325	-0.021838	-0.634810	-0.182821	0.474606	-0.205201	-0.757091	0.318049	-0.532495
19658	9.192316	-0.324188	-3.404437	0.074623	0.002864	-0.032880	-0.634966	-0.181280	0.474981	-0.204430	-0.757575	0.316846	-0.532820
