# Supplementary material for: Identification of Haptic Based Guiding Using Hard Reins
Source: PLoS One. 2015 Jul 22;10(7):e0132020. doi: 10.1371/journal.pone.0132020 (PMC4511788; doi:10.1371/journal.pone.0132020)
Supplement: S8 File — (ZIP) [file pone.0132020.s008.zip › Exp2_MotionData1/Subject1/path3/T4/gh4.txt]

// Start Time: 0
// Sample rate: 25.0Hz
// Scenario: 4.9
// Firmware Version: 2.6.1
Counter	Acc_X	Acc_Y	Acc_Z	Gyr_X	Gyr_Y	Gyr_Z	Mag_X	Mag_Y	Mag_Z	Quat_w	Quat_x	Quat_y	Quat_z
19090	-0.191453	1.907595	-9.754620	-0.010294	0.013323	0.016739	0.182357	0.211647	0.653916	0.087360	0.918629	0.384560	0.024557
19091	-0.265977	1.866973	-9.628650	-0.063564	0.020536	0.009073	0.179591	0.209492	0.653676	0.088423	0.918573	0.384400	0.025305
19092	-0.203846	1.979814	-9.736917	-0.010467	0.007875	0.031509	0.179467	0.207446	0.653676	0.088503	0.918695	0.384080	0.025471
19093	-0.220382	1.910213	-9.675632	0.055924	0.007989	0.051228	0.179860	0.209073	0.653020	0.087451	0.919179	0.383184	0.025148
19094	-0.111738	1.879185	-9.665450	0.033298	-0.004837	0.042833	0.181180	0.209334	0.653270	0.086819	0.919480	0.382630	0.024762
19095	-0.147503	1.794911	-9.662165	-0.015634	0.006055	0.037033	0.180121	0.210432	0.652757	0.087102	0.919729	0.381955	0.024933
19096	-0.161630	1.722663	-9.672912	-0.033114	0.013345	0.036937	0.180384	0.210160	0.653147	0.087554	0.919844	0.381546	0.025382
19097	-0.269343	1.558953	-9.637803	-0.024150	0.018785	0.024056	0.181041	0.210973	0.653272	0.087890	0.919973	0.381128	0.025826
19098	-0.274108	1.549524	-9.577963	-0.006513	0.022427	0.013065	0.180793	0.208099	0.652227	0.087795	0.919947	0.381187	0.026197
19099	-0.221655	1.674828	-9.554111	0.007523	0.025168	0.003898	0.180528	0.207020	0.653275	0.087498	0.919975	0.381168	0.026474
19100	-0.188536	1.804453	-9.662414	0.061705	0.022496	0.002327	0.177877	0.209232	0.653036	0.086151	0.919964	0.381514	0.026313
19101	-0.164362	1.789982	-9.686398	0.089712	0.025274	0.002467	0.179989	0.211382	0.651974	0.084339	0.920121	0.381563	0.025961
19102	-0.203036	1.809014	-9.727303	0.070372	0.010646	0.009773	0.179447	0.214123	0.652502	0.082920	0.920191	0.381734	0.025525
19103	-0.168931	1.734466	-9.735231	0.066044	0.006076	0.009763	0.178782	0.215358	0.652378	0.081688	0.920370	0.381603	0.025013
19104	-0.200110	1.703417	-9.649534	0.030075	0.035294	0.018764	0.178244	0.217958	0.652383	0.080816	0.920405	0.381682	0.025356
19105	-0.144444	1.660382	-9.601605	0.012608	0.027972	0.020536	0.177194	0.216329	0.652129	0.080394	0.920566	0.381361	0.025671
19106	-0.211631	1.592905	-9.593576	0.025008	0.024291	0.009531	0.177452	0.218642	0.651606	0.079705	0.920549	0.381536	0.025830
19107	-0.153497	1.540463	-9.483339	0.049603	0.017006	0.009670	0.176385	0.219757	0.652660	0.078686	0.920691	0.381416	0.025639
19108	-0.076509	1.568984	-9.631062	0.070535	0.013400	0.011631	0.176644	0.221119	0.652659	0.077242	0.920776	0.381533	0.025251
19109	-0.047433	1.540300	-9.592782	0.061922	0.015192	0.000512	0.175840	0.222777	0.653712	0.076006	0.920866	0.381585	0.024921
19110	-0.066864	1.569020	-9.626169	0.075802	0.003354	0.011673	0.176888	0.225492	0.653443	0.074542	0.920964	0.381677	0.024305
19111	-0.112226	1.472515	-9.675960	0.109153	-0.001198	0.006315	0.175702	0.226582	0.651885	0.072554	0.921173	0.381618	0.023324
19112	-0.182020	1.445889	-9.681786	0.089845	-0.014005	0.013619	0.176351	0.231205	0.650836	0.070962	0.921301	0.381671	0.022283
19113	-0.199145	1.501461	-9.604345	0.056709	-0.030528	0.002398	0.177016	0.230918	0.650177	0.070166	0.921412	0.381615	0.021151
19114	-0.177287	1.462578	-9.729521	0.040918	-0.004948	0.000437	0.176998	0.233121	0.652008	0.069414	0.921377	0.381866	0.020629
19115	-0.133974	1.479403	-9.760089	0.049622	0.006956	0.002309	0.177521	0.234753	0.652005	0.068464	0.921459	0.381860	0.020242
19116	-0.100143	1.467826	-9.647104	0.039088	0.000567	0.011495	0.175808	0.235576	0.650450	0.067699	0.921496	0.381926	0.019850
19117	-0.095327	1.467737	-9.675869	0.014482	-0.001262	0.020603	0.176334	0.237200	0.649662	0.067454	0.921672	0.381557	0.019610
19118	-0.109546	1.414689	-9.700752	0.000598	-0.010441	0.011320	0.176463	0.237612	0.650054	0.067483	0.921667	0.381580	0.019308
19119	-0.191242	1.356857	-9.678319	0.030249	-0.000337	0.024375	0.178177	0.239227	0.649648	0.066937	0.921892	0.381149	0.018970
19120	-0.147704	1.328152	-9.654308	0.026870	-0.001274	0.015133	0.177393	0.238676	0.648347	0.066411	0.921959	0.381096	0.018639
19121	-0.222290	1.291596	-9.746742	0.010271	-0.008620	0.010446	0.179367	0.239077	0.649639	0.066298	0.922054	0.380903	0.018280
19122	-0.195687	1.272236	-9.794779	-0.034409	-0.001343	0.012979	0.179638	0.236757	0.650028	0.066904	0.922021	0.380869	0.018412
19123	-0.195711	1.279651	-9.737060	-0.034360	0.002299	0.009281	0.179107	0.237310	0.650163	0.067525	0.922044	0.380696	0.018589
19124	-0.123697	1.347220	-9.721036	-0.013248	0.015090	-0.005398	0.179240	0.236765	0.650423	0.067620	0.921866	0.381098	0.018844
19125	-0.172306	1.434141	-9.605039	-0.015103	0.003221	0.005678	0.178982	0.237569	0.648595	0.067880	0.921887	0.380999	0.018889
19126	-0.128900	1.434376	-9.561419	-0.020328	-0.001351	0.005660	0.178457	0.237297	0.648077	0.068228	0.921804	0.381137	0.018906
19127	-0.158033	1.472464	-9.664385	-0.025672	-0.006828	0.009331	0.179246	0.234720	0.650683	0.068761	0.921841	0.380953	0.018855
19128	-0.172382	1.445810	-9.710505	-0.008204	-0.008626	0.013115	0.179905	0.235122	0.650678	0.068939	0.921857	0.380893	0.018653
19129	-0.206317	1.484258	-9.705481	-0.015130	-0.001355	0.001991	0.180569	0.234296	0.650672	0.069243	0.921850	0.380856	0.018612
19130	-0.172523	1.471983	-9.796562	-0.006491	0.005998	0.010332	0.180967	0.234832	0.650147	0.069279	0.921841	0.380869	0.018663
19131	-0.206068	1.433908	-9.653370	-0.020480	-0.001328	0.016732	0.180049	0.233472	0.649631	0.069678	0.921939	0.380558	0.018685
19132	-0.189164	1.429212	-9.629272	-0.027453	0.000488	0.014848	0.180975	0.232918	0.649884	0.070141	0.921939	0.380466	0.018800
19133	-0.235142	1.462626	-9.682047	-0.004633	-0.011394	0.005751	0.180452	0.232371	0.649235	0.070330	0.921980	0.380349	0.018499
19134	-0.276067	1.445354	-9.783499	0.024252	-0.008628	0.002201	0.182035	0.232902	0.649484	0.069914	0.921964	0.380486	0.018034
19135	-0.283157	1.413977	-9.808011	-0.017737	0.005939	-0.001724	0.182564	0.232759	0.649479	0.070216	0.921922	0.380526	0.018136
19136	-0.278536	1.457364	-9.788155	-0.036010	0.007714	-0.014742	0.181640	0.233444	0.648703	0.070792	0.921671	0.381013	0.018410
19137	-0.167646	1.462548	-9.743834	-0.023836	0.020559	-0.005467	0.181778	0.231534	0.648962	0.071098	0.921587	0.381141	0.018823
19138	-0.172336	1.438805	-9.648186	-0.002801	0.021493	-0.003517	0.180982	0.232227	0.649100	0.070953	0.921470	0.381437	0.019112
19139	-0.128971	1.446144	-9.638075	0.011269	0.016930	-0.008975	0.180452	0.231559	0.649888	0.070638	0.921409	0.381637	0.019189
19140	-0.073701	1.484739	-9.641819	0.004133	0.009653	0.003921	0.179128	0.232390	0.649638	0.070453	0.921362	0.381784	0.019218
19141	-0.092769	1.439065	-9.618631	-0.034330	0.009601	0.001882	0.180586	0.230741	0.650148	0.071028	0.921323	0.381756	0.019530
19142	-0.090404	1.448670	-9.625676	-0.049279	0.015083	0.007335	0.179928	0.228845	0.650937	0.071785	0.921241	0.381785	0.020068
19143	-0.114701	1.487030	-9.651772	-0.053734	-0.006839	0.014727	0.180715	0.229390	0.651715	0.072835	0.921277	0.381488	0.020249
19144	-0.191972	1.510829	-9.683369	-0.048547	0.003216	0.016580	0.181657	0.227992	0.649484	0.073665	0.921266	0.381338	0.020578
19145	-0.225656	1.493729	-9.739138	-0.027554	0.002324	0.016688	0.181389	0.226105	0.651577	0.074162	0.921351	0.381029	0.020729
19146	-0.211386	1.534614	-9.752835	-0.008181	0.004140	0.002015	0.180862	0.227733	0.650014	0.074246	0.921280	0.381183	0.020747
19147	-0.191973	1.510821	-9.685769	-0.013292	0.010501	-0.009094	0.180868	0.226638	0.649752	0.074429	0.921186	0.381366	0.020901
19148	-0.172780	1.535267	-9.584419	-0.014954	0.017788	-0.016499	0.181264	0.226634	0.649748	0.074542	0.920969	0.381851	0.021192
19149	-0.148957	1.592802	-9.660212	-0.017696	0.021464	-0.010982	0.181006	0.223914	0.650533	0.074725	0.920849	0.382084	0.021580
19150	-0.115085	1.568906	-9.631422	-0.013413	0.003230	0.003837	0.180599	0.224481	0.652106	0.074913	0.920800	0.382162	0.021622
19151	-0.124636	1.549670	-9.622179	-0.006467	0.015131	0.009391	0.179953	0.222833	0.650411	0.074928	0.920855	0.382015	0.021842
19152	-0.115040	1.559265	-9.636358	-0.020257	0.009578	-0.012819	0.180209	0.223931	0.651324	0.075200	0.920669	0.382399	0.022026
19153	-0.114999	1.549558	-9.660501	-0.020406	0.010531	0.001945	0.179679	0.223940	0.651590	0.075509	0.920647	0.382376	0.022261
19154	-0.124591	1.540029	-9.627115	-0.044885	0.000447	0.001837	0.180211	0.224063	0.650801	0.076298	0.920538	0.382469	0.022488
19155	-0.139180	1.563897	-9.674930	-0.029144	-0.014157	0.001938	0.179947	0.223522	0.651065	0.076954	0.920514	0.382404	0.022336
19156	-0.173040	1.582783	-9.761404	-0.009922	-0.023273	0.002048	0.180225	0.220106	0.651061	0.077282	0.920476	0.382457	0.021859
19157	-0.182804	1.609339	-9.729915	-0.009995	0.002323	0.005698	0.179432	0.219979	0.651067	0.077457	0.920503	0.382357	0.021870
19158	-0.250017	1.549236	-9.676169	-0.028232	0.009571	-0.005481	0.180625	0.220366	0.650143	0.077873	0.920357	0.382609	0.022127
19159	-0.197187	1.592523	-9.713480	0.007668	0.016919	-0.010847	0.181297	0.218439	0.649352	0.077618	0.920278	0.382844	0.022242
19160	-0.163366	1.580741	-9.660515	0.025290	0.020572	-0.019992	0.179959	0.221331	0.650410	0.076971	0.920099	0.383402	0.022270
19161	-0.124785	1.578298	-9.693798	0.007685	0.022412	-0.010853	0.178771	0.220664	0.650550	0.076671	0.920017	0.383645	0.022487
19162	-0.149080	1.616699	-9.707891	0.002488	0.013246	-0.018251	0.180213	0.221892	0.652108	0.076499	0.919821	0.384146	0.022557
19163	-0.139503	1.636428	-9.573088	-0.006238	0.009577	-0.016445	0.179027	0.221220	0.651855	0.076560	0.919680	0.384467	0.022639
19164	-0.144381	1.645838	-9.633018	-0.016856	0.013246	-0.008199	0.179296	0.221343	0.650808	0.076739	0.919536	0.384762	0.022872
19165	-0.149022	1.607305	-9.640803	-0.004616	0.016922	-0.005372	0.178768	0.220263	0.651465	0.076710	0.919479	0.384891	0.023096
19166	-0.129927	1.645646	-9.697703	-0.015205	0.016930	-0.000812	0.179300	0.220658	0.650546	0.076828	0.919398	0.385043	0.023394
19167	-0.154105	1.660034	-9.697727	-0.023886	0.002277	-0.007295	0.178903	0.219308	0.651594	0.077270	0.919303	0.385175	0.023496
19168	-0.139623	1.657739	-9.673617	-0.034482	0.013257	0.001864	0.178903	0.219716	0.651464	0.077769	0.919212	0.385267	0.023879
19169	-0.129850	1.631373	-9.649889	-0.027482	0.005962	0.005604	0.178771	0.218767	0.651987	0.078245	0.919209	0.385165	0.024098
19170	-0.153911	1.621765	-9.631043	-0.013396	0.005953	-0.001709	0.178110	0.217420	0.653038	0.078414	0.919131	0.385311	0.024179
19171	-0.134655	1.631675	-9.558705	-0.022108	0.020555	-0.005468	0.177186	0.217970	0.652392	0.078684	0.919043	0.385439	0.024608
19172	-0.141857	1.621773	-9.635732	-0.001026	0.014162	-0.014579	0.177857	0.216183	0.651863	0.078569	0.918887	0.385827	0.024723
19173	-0.100862	1.622003	-9.592134	0.014733	-0.000432	-0.010784	0.178248	0.216865	0.652252	0.078325	0.918826	0.386037	0.024474
19174	-0.110653	1.650661	-9.649440	0.061987	0.006925	-0.014249	0.177588	0.218767	0.650689	0.077107	0.918772	0.386442	0.023970
19175	-0.144026	1.568675	-9.682110	0.037435	0.007827	-0.006988	0.176921	0.218788	0.652002	0.076379	0.918771	0.386605	0.023705
19176	-0.196992	1.554271	-9.641994	0.005948	0.002298	-0.007141	0.177843	0.220951	0.650950	0.076223	0.918686	0.386847	0.023560
19177	-0.192180	1.554083	-9.699568	-0.013275	0.002268	-0.012775	0.176649	0.221516	0.651483	0.076471	0.918565	0.387084	0.023572
19178	-0.122332	1.568629	-9.708315	-0.015107	-0.006839	-0.003539	0.178231	0.222048	0.651862	0.076772	0.918477	0.387243	0.023428
19179	-0.153869	1.612074	-9.650384	0.011150	0.003230	-0.005271	0.176908	0.221523	0.652396	0.076559	0.918451	0.387356	0.023281
19180	-0.134744	1.645734	-9.668939	-0.002886	0.009617	-0.005353	0.176775	0.222611	0.651874	0.076509	0.918360	0.387577	0.023342
19181	-0.226227	1.616626	-9.684605	-0.003802	0.013269	-0.001674	0.175586	0.222351	0.651884	0.076494	0.918335	0.387631	0.023499
19182	-0.202190	1.633649	-9.645731	-0.020454	0.007777	0.001942	0.177836	0.222050	0.651604	0.076778	0.918281	0.387692	0.023672
19183	-0.180462	1.626376	-9.674438	0.000648	0.007780	-0.008102	0.177048	0.220694	0.651610	0.076731	0.918214	0.387859	0.023683
19184	-0.170795	1.621599	-9.669614	-0.020324	0.005923	-0.010973	0.178760	0.221499	0.652119	0.077033	0.918063	0.388150	0.023801
19185	-0.149087	1.619196	-9.681448	-0.006439	-0.006818	0.002961	0.178500	0.221764	0.651076	0.077226	0.918078	0.388087	0.023615
19186	-0.149014	1.607452	-9.597589	-0.013406	-0.012313	0.003857	0.177977	0.219591	0.651602	0.077534	0.918059	0.388084	0.023368
19187	-0.187584	1.602242	-9.691648	-0.018696	0.003214	0.001960	0.177713	0.219594	0.651604	0.077875	0.918043	0.388049	0.023459
19188	-0.221188	1.570934	-9.680397	-0.013467	0.006879	0.005673	0.178901	0.220125	0.651464	0.078035	0.918029	0.388044	0.023568
19189	-0.182752	1.599820	-9.698839	-0.018703	0.022403	0.000085	0.178111	0.219586	0.651209	0.078226	0.917989	0.388074	0.024006
19190	-0.153734	1.583167	-9.660391	-0.020368	0.018733	-0.005453	0.177040	0.220168	0.653570	0.078426	0.917867	0.388298	0.024369
19191	-0.122422	1.593134	-9.578337	-0.034361	0.017807	-0.003677	0.178637	0.218231	0.652772	0.078938	0.917775	0.388382	0.024839
19192	-0.071850	1.602615	-9.649752	-0.007320	0.027917	0.001984	0.177973	0.217432	0.654084	0.078824	0.917737	0.388467	0.025279
19193	-0.057447	1.617172	-9.623006	0.011295	0.017828	-0.020056	0.177184	0.219058	0.652000	0.078501	0.917589	0.388874	0.025374
19194	-0.076802	1.631595	-9.615782	-0.008022	0.002286	-0.012748	0.177708	0.218655	0.653172	0.078606	0.917443	0.389201	0.025327
19195	-0.067320	1.665252	-9.629625	-0.006294	0.016909	-0.014609	0.176918	0.218387	0.652786	0.078609	0.917311	0.389497	0.025554
19196	-0.115482	1.653140	-9.625443	0.012791	0.011485	0.003952	0.176786	0.219067	0.652395	0.078252	0.917325	0.389538	0.025540
19197	-0.158735	1.621714	-9.643092	0.021541	0.017887	0.003987	0.175457	0.220315	0.652799	0.077728	0.917380	0.389509	0.025596
19198	-0.158421	1.554242	-9.672844	0.014436	0.020655	0.016871	0.176116	0.220176	0.653316	0.077263	0.917491	0.389328	0.025758
19199	-0.114982	1.544639	-9.691778	0.003833	0.029814	0.026034	0.176516	0.220707	0.652268	0.076954	0.917684	0.388905	0.026202
19200	-0.100439	1.530395	-9.643829	0.003999	0.013331	0.014064	0.176248	0.220988	0.652793	0.076738	0.917760	0.388762	0.026307
19201	-0.047616	1.578799	-9.592243	-0.009958	0.010567	0.009382	0.175845	0.221140	0.653842	0.076837	0.917812	0.388607	0.026481
19202	-0.071741	1.578455	-9.678897	0.018049	0.006024	0.006762	0.176909	0.220709	0.652918	0.076424	0.917859	0.388589	0.026330
19203	-0.086225	1.583320	-9.654958	0.014623	0.000516	0.000292	0.177569	0.220974	0.652913	0.076152	0.917883	0.388599	0.026115
19204	-0.124933	1.609579	-9.693361	0.000519	0.002343	0.006676	0.176513	0.220712	0.652791	0.076089	0.917902	0.388573	0.026033
19205	-0.148895	1.578249	-9.694024	-0.006414	-0.004992	0.002038	0.177037	0.221798	0.652787	0.076246	0.917911	0.388531	0.025881
19206	-0.148931	1.588055	-9.641072	-0.016922	0.009615	0.001961	0.176643	0.222341	0.652006	0.076449	0.917858	0.388603	0.026061
19207	-0.149096	1.621643	-9.669411	-0.001311	0.014233	0.013106	0.176781	0.220701	0.652004	0.076359	0.917951	0.388390	0.026236
19208	-0.115320	1.619502	-9.611509	-0.002836	0.000476	-0.005337	0.177032	0.222486	0.653310	0.076379	0.917872	0.388580	0.026128
19209	-0.057509	1.631741	-9.584392	-0.015295	-0.001302	0.016753	0.175718	0.221674	0.652536	0.076666	0.917980	0.388268	0.026134
19210	-0.038033	1.588148	-9.678447	-0.034460	0.005969	0.005574	0.176241	0.222761	0.652663	0.077219	0.917932	0.388254	0.026389
19211	-0.103256	1.617071	-9.625835	-0.008199	-0.006808	0.006645	0.177301	0.221256	0.653438	0.077422	0.917975	0.388123	0.026225
19212	-0.153666	1.568730	-9.660593	0.011014	-0.001297	0.011349	0.176243	0.220861	0.653708	0.077193	0.918051	0.388004	0.026002
19213	-0.148761	1.549326	-9.708833	-0.002895	-0.010471	0.002066	0.175842	0.222636	0.653320	0.077326	0.918069	0.387954	0.025719
19214	-0.151264	1.568554	-9.713387	0.005833	-0.015026	0.003962	0.176372	0.222087	0.653577	0.077302	0.918080	0.387963	0.025273
19215	-0.120059	1.600095	-9.655038	-0.015238	-0.001326	0.009370	0.176511	0.221528	0.652530	0.077586	0.918130	0.387787	0.025264
19216	-0.105510	1.583347	-9.635932	-0.023919	-0.001349	0.003790	0.175985	0.221257	0.652142	0.078003	0.918087	0.387803	0.025300
19217	-0.066890	1.573775	-9.642907	-0.003703	-0.004995	-0.003483	0.177571	0.221646	0.651867	0.078106	0.918058	0.387863	0.025115
19218	-0.076514	1.568886	-9.659870	0.027023	-0.008641	-0.012551	0.178373	0.219858	0.651468	0.077653	0.917979	0.388174	0.024595
19219	-0.120070	1.597262	-9.779912	0.021588	-0.001304	-0.001516	0.177441	0.220426	0.652521	0.077258	0.918003	0.388217	0.024287
19220	-0.230617	1.522560	-9.748383	-0.008080	0.007766	-0.008142	0.178089	0.222070	0.653824	0.077319	0.917881	0.388488	0.024350
19221	-0.254670	1.513084	-9.691124	-0.036222	-0.005023	0.009269	0.177965	0.222868	0.651603	0.078007	0.917901	0.388299	0.024431
19222	-0.168026	1.544474	-9.709080	-0.032660	0.007767	0.000041	0.177177	0.221510	0.651478	0.078514	0.917799	0.388421	0.024699
19223	-0.153774	1.592890	-9.631447	0.005757	0.014227	0.009451	0.177969	0.221098	0.652125	0.078279	0.917876	0.388279	0.024806
19224	-0.120326	1.657951	-9.623020	0.004049	0.000508	0.003925	0.177966	0.221917	0.652126	0.078168	0.917870	0.388325	0.024661
19225	-0.125304	1.689082	-9.663442	-0.013526	0.015119	0.005658	0.178886	0.220967	0.653687	0.078286	0.917887	0.388245	0.024930
19226	-0.125144	1.655395	-9.663913	-0.015201	0.013275	0.000116	0.176908	0.220982	0.652918	0.078430	0.917815	0.388370	0.025163
19227	-0.168453	1.636025	-9.674191	-0.013540	0.014208	0.009351	0.177179	0.219610	0.652523	0.078556	0.917861	0.388220	0.025422
19228	-0.187626	1.611940	-9.669907	-0.002975	0.017858	0.003862	0.178107	0.219188	0.652385	0.078438	0.917842	0.388273	0.025648
19229	-0.192328	1.587984	-9.636677	-0.025719	0.013264	0.005601	0.175869	0.218788	0.650834	0.078797	0.917840	0.388184	0.025974
19230	-0.168196	1.583204	-9.641320	-0.031896	-0.001343	0.012976	0.176013	0.216733	0.650178	0.079355	0.917848	0.388043	0.026089
19231	-0.187554	1.597569	-9.650902	0.005752	0.007826	0.009460	0.174158	0.217574	0.650325	0.079175	0.917928	0.387892	0.026073
19232	-0.168216	1.588082	-9.622046	-0.006402	0.000484	0.002027	0.175476	0.218381	0.650576	0.079255	0.917886	0.387979	0.026007
19233	-0.096114	1.636344	-9.623097	-0.004710	0.016952	0.003857	0.175478	0.217835	0.650575	0.079198	0.917901	0.387940	0.026230
19234	-0.091200	1.617128	-9.616119	-0.029223	0.038857	0.002777	0.173367	0.217581	0.650070	0.079399	0.917812	0.388054	0.027046
19235	-0.187376	1.559004	-9.670647	0.005777	0.020615	0.006674	0.172574	0.218943	0.648900	0.079117	0.917864	0.387974	0.027258
19236	-0.158542	1.578181	-9.708519	0.028711	-0.014121	-0.008845	0.174020	0.217588	0.651502	0.078672	0.917805	0.388246	0.026633
19237	-0.086373	1.611997	-9.712173	0.040893	-0.023217	-0.001385	0.173892	0.219613	0.649151	0.078086	0.917873	0.388264	0.025753
19238	-0.062340	1.631558	-9.634852	0.011178	-0.014122	-0.005242	0.174421	0.220284	0.648624	0.077961	0.917805	0.388480	0.025272
19239	-0.115500	1.658034	-9.601368	-0.003813	0.009633	0.002025	0.174423	0.220010	0.648493	0.077940	0.917812	0.388463	0.025351
19240	-0.177940	1.607509	-9.564249	-0.024743	0.033341	-0.005501	0.173889	0.220025	0.649413	0.078106	0.917670	0.388722	0.026018
19241	-0.158909	1.660369	-9.596939	-0.001261	0.035229	0.005688	0.173106	0.220016	0.647589	0.077842	0.917695	0.388679	0.026551
19242	-0.168431	1.631196	-9.679060	0.021561	0.029755	-0.001569	0.173095	0.220037	0.649681	0.077184	0.917662	0.388872	0.026797
19243	-0.134718	1.638352	-9.717055	0.049700	0.002348	-0.012458	0.171905	0.220322	0.649560	0.076252	0.917642	0.389137	0.026300
19244	-0.009453	1.660187	-9.737185	0.040799	0.000568	0.002270	0.172421	0.221968	0.650863	0.075466	0.917677	0.389235	0.025868
19245	-0.071886	1.612412	-9.599200	-0.016907	0.005968	0.001968	0.173215	0.222363	0.650334	0.075722	0.917665	0.389206	0.025983
19246	-0.124619	1.544743	-9.655857	-0.048498	0.020571	0.009171	0.173623	0.220846	0.649285	0.076416	0.917615	0.389147	0.026622
19247	-0.162982	1.498889	-9.673662	0.000685	0.015099	-0.005337	0.172962	0.221531	0.648767	0.076279	0.917568	0.389275	0.026753
19248	-0.121840	1.465195	-9.700158	0.019939	0.013304	-0.003388	0.172164	0.221820	0.649428	0.075780	0.917518	0.389492	0.026709
19249	-0.109663	1.438702	-9.714820	0.007877	0.013246	-0.021905	0.172156	0.223190	0.649951	0.075525	0.917355	0.389926	0.026721
19250	-0.129432	1.544905	-9.605486	0.009525	0.005951	-0.012663	0.172167	0.221814	0.648905	0.075279	0.917222	0.390294	0.026608
19251	-0.132088	1.592696	-9.700867	0.018171	0.005979	-0.008006	0.171909	0.221534	0.647861	0.074886	0.917186	0.390467	0.026425
19252	-0.148968	1.597844	-9.592922	0.014669	-0.001334	-0.003400	0.170570	0.223885	0.649441	0.074597	0.917128	0.390675	0.026154
19253	-0.125185	1.665119	-9.634969	0.004092	0.002322	-0.001616	0.173218	0.223577	0.648897	0.074495	0.917122	0.390717	0.026024
19254	-0.149076	1.616765	-9.688684	0.010124	-0.004955	0.009503	0.172147	0.225376	0.650083	0.074312	0.917170	0.390658	0.025738
19255	-0.115169	1.583048	-9.717649	-0.004805	0.007842	0.014025	0.171101	0.224417	0.648653	0.074326	0.917270	0.390417	0.025802
19256	-0.124714	1.561290	-9.742049	-0.013445	0.013285	0.001976	0.172555	0.223045	0.649556	0.074437	0.917219	0.390501	0.026023
19257	-0.066640	1.515591	-9.770956	-0.027517	0.018785	0.010207	0.171755	0.224423	0.649955	0.074782	0.917249	0.390335	0.026459
19258	-0.066504	1.486700	-9.776161	-0.023908	0.009628	0.001935	0.172685	0.221693	0.650992	0.075112	0.917174	0.390432	0.026697
19259	-0.037364	1.453992	-9.507475	-0.045590	0.004086	-0.005549	0.171629	0.222246	0.650478	0.075904	0.917062	0.390523	0.026983
19260	-0.071323	1.497235	-9.507185	0.002521	-0.008656	-0.003444	0.171890	0.222248	0.650999	0.075895	0.916989	0.390716	0.026672
19261	-0.133796	1.446085	-9.652525	0.052489	-0.008628	-0.014264	0.171244	0.223040	0.647606	0.074986	0.916964	0.391000	0.025942
19262	-0.129113	1.472300	-9.728934	0.049811	-0.001313	-0.014289	0.171357	0.226057	0.649044	0.074058	0.916872	0.391428	0.025380
19263	-0.167679	1.472403	-9.676478	0.013091	0.005939	-0.018180	0.172666	0.227693	0.650341	0.073755	0.916749	0.391785	0.025216
19264	-0.158154	1.501626	-9.579953	-0.027152	-0.008728	-0.016517	0.171605	0.227170	0.651395	0.074298	0.916527	0.392207	0.025118
19265	-0.129673	1.598014	-9.554329	-0.020301	-0.006861	-0.005415	0.172409	0.226732	0.649559	0.074705	0.916460	0.392294	0.024999
19266	-0.148918	1.588310	-9.566648	-0.027199	-0.005071	-0.016527	0.171099	0.224964	0.648653	0.075221	0.916248	0.392693	0.024966
19267	-0.134548	1.607482	-9.597454	-0.024579	-0.023340	-0.015563	0.172816	0.223457	0.650077	0.075846	0.916102	0.392938	0.024565
19268	-0.129514	1.553849	-9.804616	-0.049136	-0.014215	-0.016619	0.173480	0.223850	0.649156	0.076836	0.915862	0.393307	0.024536
19269	-0.206379	1.490951	-9.859030	-0.062181	-0.005122	-0.025927	0.173754	0.221930	0.648630	0.078007	0.915567	0.393751	0.024746
19270	-0.208623	1.457390	-9.821111	-0.079570	0.000316	-0.035251	0.173085	0.220869	0.650988	0.079447	0.915106	0.394506	0.025197
19271	-0.114890	1.530637	-9.564739	-0.056007	0.020472	-0.024092	0.174032	0.218241	0.648627	0.080295	0.914819	0.394959	0.025828
19272	-0.084382	1.714147	-9.393834	0.021986	-0.001407	-0.033824	0.174552	0.218796	0.650060	0.079891	0.914545	0.395699	0.025445
19273	0.002104	1.776621	-9.468972	0.140873	-0.028640	-0.019335	0.174284	0.221514	0.648626	0.077528	0.914630	0.396084	0.023639
19274	-0.053256	1.752052	-9.585065	0.203769	-0.023066	-0.010719	0.174528	0.225074	0.649933	0.073958	0.914827	0.396436	0.021455
19275	-0.192712	1.664604	-9.746037	0.189695	-0.024908	-0.006172	0.175306	0.231192	0.648361	0.070675	0.915064	0.396597	0.019357
19276	-0.373567	1.655788	-10.107946	0.049547	-0.021420	-0.012427	0.175821	0.235956	0.647574	0.069912	0.914992	0.396941	0.018425
19277	-0.341268	1.456367	-10.043223	-0.439096	0.005544	0.019214	0.176629	0.231311	0.648089	0.077892	0.914494	0.396427	0.021902
19278	-0.254540	1.481475	-9.787592	-1.121724	0.034022	0.011097	0.176043	0.208813	0.650044	0.098074	0.912506	0.395897	0.031311
19279	-0.417071	2.203178	-9.730974	-1.437326	0.024548	0.020546	0.174202	0.169806	0.651348	0.124051	0.909461	0.394513	0.043019
19280	-0.120310	2.670709	-9.685637	-1.257452	0.032161	0.043583	0.174105	0.128289	0.649500	0.146555	0.906352	0.392667	0.053489
19281	-0.156229	3.140861	-9.384097	-0.666829	0.053815	0.048359	0.171456	0.093927	0.650290	0.158160	0.904646	0.391200	0.059699
19282	-0.192008	3.571742	-9.308768	-0.541710	0.049337	0.032364	0.168885	0.077012	0.648603	0.167498	0.903074	0.390133	0.064796
19283	-0.081705	3.699503	-9.303546	-1.108917	0.046894	0.025802	0.169891	0.059771	0.645711	0.187101	0.899286	0.388289	0.074231
19284	0.059234	4.476177	-9.531403	-1.851639	0.026021	0.022043	0.168765	0.015906	0.639949	0.219979	0.891838	0.385116	0.088997
19285	-0.053235	5.328789	-9.218012	-2.659595	0.014290	0.076985	0.166981	-0.052199	0.625684	0.266834	0.879466	0.378526	0.109804
19286	-0.054739	6.203700	-8.077445	-3.273879	-0.010044	0.142150	0.165758	-0.142310	0.595718	0.323466	0.861280	0.367983	0.134744
19287	-0.057527	6.837772	-7.002686	-3.446680	-0.026641	0.185555	0.163275	-0.232395	0.553475	0.381700	0.838420	0.354455	0.160370
19288	0.060785	7.359293	-5.841952	-3.611282	-0.054238	0.208725	0.162263	-0.313451	0.501159	0.440802	0.810443	0.338038	0.186026
19289	0.002600	7.975966	-4.897589	-3.653272	-0.073544	0.208499	0.159345	-0.394094	0.433564	0.498489	0.777827	0.319518	0.210717
19290	0.171920	8.923146	-3.831236	-3.295937	-0.076016	0.177036	0.156384	-0.456225	0.360619	0.548298	0.744872	0.301404	0.231713
19291	0.000125	9.094651	-2.831760	-2.922281	-0.092283	0.127245	0.150392	-0.510481	0.279990	0.590863	0.712792	0.284409	0.248837
19292	0.162866	9.399832	-1.635235	-2.741422	-0.073937	0.099500	0.147582	-0.546106	0.209540	0.628916	0.680391	0.268008	0.264016
19293	0.206420	9.418595	-0.395826	-2.719735	-0.074055	0.076524	0.150356	-0.567508	0.147939	0.665006	0.646014	0.251232	0.278058
19294	0.202836	9.200796	0.647772	-2.778775	-0.081502	0.079926	0.148693	-0.583823	0.071345	0.699782	0.609057	0.233249	0.291463
19295	0.165535	8.965297	1.460345	-2.760801	-0.085216	0.076332	0.146188	-0.592308	-0.001318	0.732316	0.570381	0.214626	0.303834
19296	0.147416	8.764525	2.566463	-2.684916	-0.099861	0.069352	0.139182	-0.587451	-0.082565	0.761844	0.531290	0.195716	0.314673
19297	0.351361	8.506083	3.565816	-2.439178	-0.114287	0.060476	0.135798	-0.578009	-0.151814	0.786957	0.494462	0.177681	0.323475
19298	0.281227	8.075589	4.368145	-2.231944	-0.128788	0.049559	0.139087	-0.565935	-0.209743	0.808353	0.459984	0.160501	0.330485
19299	0.564129	7.424148	5.086647	-2.069840	-0.121423	0.009795	0.138100	-0.545998	-0.264365	0.827072	0.426944	0.144541	0.335826
19300	0.541220	7.231833	6.557740	-2.066489	-0.095971	-0.001311	0.138133	-0.520444	-0.315857	0.844276	0.393171	0.128910	0.340583
19301	0.500100	6.750522	6.555407	-2.308748	-0.045071	-0.002595	0.131927	-0.482572	-0.371213	0.861713	0.354027	0.112200	0.345726
19302	0.589674	6.189814	7.182152	-2.635679	0.025824	-0.000645	0.130853	-0.439699	-0.425694	0.879098	0.308104	0.094228	0.351254
19303	0.449906	5.204588	8.340950	-2.610797	0.082529	0.052027	0.137032	-0.394575	-0.478925	0.893507	0.261243	0.076771	0.357076
19304	0.665555	4.487066	8.772220	-2.393652	0.108470	0.102038	0.137066	-0.341123	-0.525437	0.904081	0.217712	0.060941	0.362664
19305	0.785348	3.630954	8.838151	-2.493604	0.134118	0.167986	0.137581	-0.285143	-0.564369	0.912460	0.171493	0.044321	0.368840
19306	0.899857	2.897155	9.493910	-2.911989	0.155714	0.230469	0.133793	-0.207971	-0.604825	0.919044	0.117322	0.024776	0.375473
19307	0.436670	1.444378	9.913332	-3.447212	0.100305	0.281419	0.134569	-0.120970	-0.640216	0.922781	0.053039	-0.000125	0.381657
19308	0.572278	-0.205691	9.987481	-3.733384	0.030553	0.293083	0.136230	-0.032954	-0.668685	0.921931	-0.015935	-0.028363	0.385984
19309	0.330459	-2.101964	10.045174	-3.432589	-0.041548	0.245004	0.135930	0.069572	-0.683926	0.916726	-0.079113	-0.055641	0.387631
19310	0.548922	-3.432136	10.038159	-2.375123	-0.080859	0.143438	0.133515	0.151501	-0.686091	0.910748	-0.121937	-0.075298	0.387299
19311	0.557397	-4.215007	9.775188	-0.976644	-0.056778	0.027780	0.128630	0.215214	-0.683015	0.907826	-0.139621	-0.084065	0.386381
19312	0.763937	-4.048921	9.673817	0.321419	-0.027244	-0.069978	0.128349	0.220130	-0.683272	0.909211	-0.133337	-0.082342	0.385716
19313	0.733216	-3.671262	9.662022	0.897834	-0.002120	-0.140949	0.128187	0.195131	-0.684721	0.912479	-0.117072	-0.076094	0.384560
19314	0.838972	-3.088428	9.762409	0.724534	0.017734	-0.173261	0.128295	0.169169	-0.686564	0.915441	-0.103593	-0.070670	0.382417
19315	0.814475	-2.507007	9.525468	0.093778	0.035370	-0.165434	0.128328	0.159075	-0.685523	0.916893	-0.102219	-0.069944	0.379430
19316	0.852586	-2.416101	9.349449	-0.324934	0.044121	-0.147265	0.129123	0.158655	-0.685660	0.917392	-0.108186	-0.071975	0.376175
19317	0.780278	-2.421076	9.343904	-0.286664	0.044214	-0.123079	0.129355	0.167796	-0.686050	0.917691	-0.113874	-0.073896	0.373384
19318	0.730871	-2.181481	9.075527	0.099465	0.033823	-0.067590	0.130636	0.177484	-0.685272	0.918478	-0.112083	-0.072762	0.372211
19319	0.757224	-2.652811	9.138783	0.495418	0.037896	-0.069259	0.133321	0.166667	-0.685298	0.920068	-0.103400	-0.068846	0.371542
19320	0.796896	-2.867928	9.534645	0.567626	0.023289	-0.083630	0.133390	0.150538	-0.686875	0.921842	-0.092889	-0.064445	0.370709
19321	0.457907	-2.568360	9.382040	0.411708	0.035837	-0.101077	0.132012	0.128721	-0.685567	0.923330	-0.085680	-0.061243	0.369283
19322	0.508420	-2.047222	9.063332	0.264403	0.097802	-0.125011	0.133491	0.121609	-0.685059	0.924815	-0.081248	-0.057774	0.367121
19323	0.483785	-1.915644	9.559484	0.148922	0.108614	-0.121934	0.137333	0.117891	-0.683915	0.926035	-0.079383	-0.055189	0.364844
19324	0.262086	-1.942807	9.485013	0.169911	0.121395	-0.125546	0.141299	0.115136	-0.681857	0.927352	-0.076866	-0.051977	0.362504
19325	0.155869	-1.914097	9.498828	0.215640	0.104922	-0.147444	0.143431	0.109659	-0.680961	0.928818	-0.073703	-0.048995	0.359813
19326	0.227404	-1.742864	9.573917	0.163503	0.079177	-0.189204	0.147156	0.103607	-0.681125	0.930493	-0.070934	-0.046703	0.356330
19327	0.629851	-1.703666	9.544615	0.063721	0.075478	-0.187844	0.147030	0.100886	-0.680341	0.931958	-0.070325	-0.045411	0.352769
19328	0.405864	-1.731137	10.084688	0.021822	0.062588	-0.178821	0.150192	0.100871	-0.678274	0.933308	-0.070081	-0.044420	0.349358
19329	0.582659	-1.383888	10.206440	-0.107920	0.033250	-0.168370	0.150707	0.103874	-0.677754	0.934332	-0.072362	-0.045089	0.346056
19330	0.316660	-1.210635	10.364832	-0.099683	0.000437	-0.118462	0.152811	0.107938	-0.678554	0.935011	-0.074006	-0.046021	0.343742
19331	0.292249	-1.163940	9.961947	0.003291	-0.023143	-0.101290	0.151354	0.108774	-0.678541	0.935670	-0.073824	-0.046858	0.341872
19332	0.267855	-1.122172	9.525385	0.177774	-0.002723	-0.063520	0.150970	0.105772	-0.678801	0.936365	-0.070305	-0.045867	0.340843
19333	0.450850	-1.068667	9.585459	0.275417	0.002081	-0.022422	0.149534	0.099789	-0.678008	0.936878	-0.065223	-0.044240	0.340658
19334	0.445584	-0.966976	9.774088	0.236986	-0.002560	-0.029077	0.151154	0.091574	-0.678417	0.937380	-0.060625	-0.042791	0.340313
19335	0.474622	-0.980632	9.985426	0.123998	-0.022753	-0.010238	0.150645	0.085578	-0.677762	0.937567	-0.058173	-0.042631	0.340245
19336	0.488796	-0.917975	10.005642	0.042703	-0.013739	-0.025432	0.150141	0.080385	-0.678806	0.937785	-0.057143	-0.042708	0.339810
19337	0.393192	-1.096361	9.963838	0.014893	-0.021125	-0.037554	0.149082	0.080400	-0.678536	0.938030	-0.056689	-0.043278	0.339134
19338	0.465945	-1.198294	9.665404	0.044768	0.002651	-0.056809	0.149344	0.081215	-0.678669	0.938475	-0.055704	-0.043069	0.338092
19339	0.691396	-0.947566	9.678227	0.040865	0.048440	-0.032908	0.149744	0.078764	-0.677496	0.938778	-0.055210	-0.042151	0.337448
19340	0.645659	-0.962022	9.699203	-0.011821	0.046593	-0.014715	0.149877	0.078355	-0.677367	0.938910	-0.055621	-0.041453	0.337098
19341	0.713672	-1.072916	9.597455	-0.036657	0.059465	0.020218	0.151462	0.078746	-0.677379	0.938777	-0.056669	-0.040797	0.337374
19342	0.783810	-1.126303	9.424514	0.029666	0.039506	0.040896	0.151989	0.078472	-0.676861	0.938574	-0.056298	-0.039890	0.338108
19343	0.663591	-1.201549	9.302303	0.015442	0.055978	0.059257	0.153581	0.077087	-0.677005	0.938231	-0.056357	-0.038918	0.339163
19344	0.604347	-1.412867	9.459630	-0.017000	0.034050	0.084973	0.154377	0.075718	-0.676489	0.937669	-0.056859	-0.038379	0.340693
19345	0.539509	-1.468415	9.436640	-0.049494	0.045001	0.095867	0.154642	0.075173	-0.676099	0.936988	-0.058093	-0.038023	0.342394
19346	0.336842	-1.417665	9.627391	-0.055660	0.050531	0.119770	0.155145	0.075704	-0.674802	0.936146	-0.059459	-0.037398	0.344525
19347	0.409623	-1.521709	9.415354	0.000964	0.047030	0.146836	0.155810	0.074470	-0.674546	0.935163	-0.059809	-0.036595	0.347210
19348	0.762725	-1.759737	9.261668	0.045078	0.070832	0.120286	0.155547	0.072980	-0.673760	0.934437	-0.059430	-0.034893	0.349395
19349	0.589730	-1.866790	9.719479	0.057915	0.060638	0.083444	0.159256	0.069534	-0.672877	0.933959	-0.058783	-0.033543	0.350914
19350	0.612810	-1.631951	10.128699	-0.043367	0.037605	0.062648	0.159267	0.067751	-0.673662	0.933500	-0.059784	-0.033150	0.352000
19351	0.270647	-1.683970	9.891912	-0.134355	-0.016470	0.054880	0.157284	0.066554	-0.672732	0.932933	-0.062177	-0.034635	0.352944
19352	0.173634	-1.583718	9.705283	-0.076059	-0.022828	0.058910	0.157954	0.069565	-0.673383	0.932414	-0.063361	-0.035603	0.354009
19353	0.115367	-1.502336	9.614656	-0.052549	-0.008175	0.060847	0.157286	0.071484	-0.673377	0.931904	-0.064300	-0.036335	0.355106
19354	0.038738	-1.613194	9.607585	-0.050924	0.037541	0.072785	0.159403	0.071050	-0.673394	0.931356	-0.065453	-0.035982	0.356367
19355	0.072014	-1.496330	9.988839	-0.061701	0.052218	0.106846	0.159401	0.070782	-0.672871	0.930543	-0.067032	-0.035575	0.358233
19356	0.130194	-1.553157	10.223850	-0.079108	0.030269	0.112331	0.159539	0.070226	-0.673657	0.929659	-0.068685	-0.035506	0.360216
19357	0.116208	-1.662065	10.046944	-0.019374	0.013841	0.092362	0.159401	0.070512	-0.672610	0.928971	-0.069193	-0.035515	0.361890
19358	0.174156	-1.689205	9.816640	0.095448	-0.018956	0.074543	0.160201	0.068591	-0.672617	0.928557	-0.067219	-0.035151	0.363358
19359	0.159988	-1.756994	9.702726	0.156072	-0.060972	0.056461	0.158378	0.062323	-0.673390	0.928303	-0.063909	-0.035322	0.364585
19360	0.275630	-1.732156	9.862597	0.142569	-0.110432	0.017709	0.156682	0.055252	-0.672464	0.928280	-0.060353	-0.036387	0.365144
19361	0.313678	-1.613607	10.030261	0.112809	-0.081233	0.013815	0.152612	0.049279	-0.673611	0.928246	-0.057676	-0.037305	0.365569
19362	0.096207	-1.510439	10.070490	0.121799	-0.022863	-0.025005	0.151558	0.046843	-0.672557	0.928557	-0.055113	-0.036945	0.365211
19363	0.317498	-1.425445	9.466379	0.155401	0.028263	-0.091351	0.152894	0.043006	-0.672439	0.929405	-0.052374	-0.035627	0.363586
19364	0.437288	-1.271788	9.299206	0.213450	0.059315	-0.137250	0.155959	0.036961	-0.672728	0.930664	-0.048623	-0.033193	0.361109
19365	0.211737	-0.477891	9.394659	0.076212	0.049154	-0.110291	0.157289	0.033136	-0.671433	0.931560	-0.047468	-0.032069	0.359047
19366	0.531866	-0.876892	9.329634	-0.168985	0.040798	-0.074572	0.161262	0.032536	-0.672250	0.931962	-0.050746	-0.032670	0.357497
19367	0.562387	-1.192811	9.805620	-0.237055	0.033419	-0.058282	0.161895	0.039088	-0.671729	0.932146	-0.055327	-0.034046	0.356207
19368	0.448331	-1.018298	10.243923	-0.214190	-0.010470	-0.058116	0.162147	0.045479	-0.674082	0.932315	-0.059090	-0.035910	0.354975
19369	0.395847	-0.628775	10.196082	-0.166521	-0.056038	-0.028292	0.162910	0.052849	-0.673562	0.932273	-0.061693	-0.038407	0.354381
19370	0.315073	-0.894609	9.903521	-0.069418	-0.088794	-0.014816	0.160796	0.053141	-0.674067	0.932230	-0.062232	-0.040651	0.354149
19371	0.382772	-0.943270	9.706615	-0.006421	-0.071346	-0.018208	0.158427	0.053554	-0.676401	0.932294	-0.061709	-0.042273	0.353884
19372	0.471208	-0.789881	9.479129	-0.027509	-0.075926	-0.025693	0.155785	0.053715	-0.676903	0.932384	-0.061548	-0.043993	0.353464
19373	0.608721	-0.814191	9.326429	-0.050419	-0.055788	-0.015680	0.155259	0.053851	-0.677552	0.932386	-0.061912	-0.045626	0.353187
19374	0.774601	-1.220320	9.377497	-0.093267	-0.057590	0.007204	0.154202	0.054945	-0.678589	0.932173	-0.063136	-0.047428	0.353296
19375	0.601671	-1.352364	9.563683	-0.088564	-0.033925	-0.016806	0.153263	0.057965	-0.678057	0.932150	-0.064348	-0.048932	0.352932
19376	0.254190	-1.285297	9.676612	-0.123609	-0.022145	-0.018866	0.152077	0.059868	-0.680269	0.932108	-0.066363	-0.050320	0.352476
19377	0.056850	-1.341803	10.154110	-0.132112	0.040805	-0.033783	0.153119	0.063680	-0.680145	0.932214	-0.068891	-0.050727	0.351650
19378	0.268543	-1.234992	10.306425	-0.175613	0.091879	-0.065460	0.155093	0.066794	-0.680552	0.932526	-0.072629	-0.050418	0.350111
19379	0.241356	-1.106079	10.024701	-0.141506	0.088242	-0.080052	0.157187	0.071689	-0.680175	0.932975	-0.075588	-0.050041	0.348338
19380	0.330733	-1.155107	9.707960	-0.020336	0.073900	-0.035107	0.158758	0.073872	-0.678617	0.933272	-0.076333	-0.048935	0.347537
19381	0.443005	-1.433133	9.959579	0.094699	0.077873	0.043007	0.162065	0.073830	-0.679036	0.933205	-0.074906	-0.046906	0.348307
19382	0.212756	-1.683419	10.078753	0.176796	0.072522	0.078503	0.164326	0.068764	-0.677880	0.932994	-0.072070	-0.044281	0.349809
19383	0.216525	-1.483112	9.548652	0.143260	0.082570	0.073700	0.165405	0.062747	-0.677630	0.932766	-0.069800	-0.041767	0.351185
19384	0.207811	-1.696233	9.149471	0.106646	0.119966	0.050399	0.167921	0.057018	-0.674254	0.932666	-0.068580	-0.038788	0.352032
19385	0.147025	-2.090345	9.328227	0.141317	0.118083	0.024751	0.171906	0.052192	-0.674419	0.932782	-0.066593	-0.035692	0.352433
19386	0.088715	-1.973091	9.876678	-0.006086	0.088537	-0.011957	0.175216	0.049842	-0.673532	0.932931	-0.067207	-0.034177	0.352072
19387	-0.092863	-1.809457	9.987710	-0.153716	0.049875	-0.044963	0.177328	0.051451	-0.674071	0.933080	-0.070232	-0.034518	0.351052
19388	-0.144361	-1.637199	9.730373	-0.133728	0.049897	-0.050406	0.179021	0.058122	-0.674082	0.933289	-0.072928	-0.034674	0.349931
19389	-0.034339	-1.454464	9.628334	-0.053483	0.044570	-0.033383	0.181662	0.059183	-0.674233	0.933484	-0.074062	-0.034377	0.349199
19390	0.031673	-1.651979	9.527753	-0.027349	0.035530	-0.011074	0.183108	0.060265	-0.673591	0.933558	-0.074699	-0.033999	0.348903
19391	0.324109	-1.805805	9.405891	-0.015056	0.006366	-0.003563	0.183243	0.061343	-0.674899	0.933574	-0.074880	-0.034108	0.348810
19392	0.437768	-1.867251	9.665361	-0.104136	-0.022986	-0.005810	0.182710	0.062441	-0.674894	0.933453	-0.076546	-0.035351	0.348650
19393	0.368574	-2.029315	9.455986	-0.137304	-0.050452	-0.011465	0.182969	0.064482	-0.675287	0.933291	-0.078624	-0.037408	0.348406
19394	0.392902	-2.080207	9.335465	-0.042587	-0.035769	-0.033153	0.181647	0.066802	-0.676975	0.933439	-0.079030	-0.038503	0.347799
19395	0.467341	-2.017601	9.305830	0.033834	-0.043060	-0.063210	0.181906	0.067350	-0.676454	0.933903	-0.077946	-0.039335	0.346703
19396	0.368716	-2.058090	9.484391	0.101461	-0.013817	-0.082297	0.181388	0.067336	-0.678411	0.934628	-0.075775	-0.039097	0.345252
19397	0.254768	-1.915614	9.701385	-0.012397	0.031724	-0.082958	0.183105	0.065963	-0.677249	0.935209	-0.076075	-0.038888	0.343633
19398	0.181160	-2.145989	9.923130	-0.066421	0.055377	-0.090646	0.184160	0.066770	-0.677257	0.935781	-0.077513	-0.038527	0.341790
19399	0.236202	-2.548465	10.402932	-0.079853	0.124722	-0.116646	0.189436	0.068632	-0.676253	0.936545	-0.079723	-0.037100	0.339338
19400	-0.386536	-2.379522	10.915632	-0.118819	0.144550	-0.160289	0.195234	0.073753	-0.676428	0.937551	-0.082696	-0.035534	0.336002
19401	-0.245704	-1.612742	9.905019	-0.116989	0.103548	-0.153776	0.198379	0.080141	-0.675797	0.938456	-0.085449	-0.034782	0.332851
19402	-0.163885	-1.599757	9.433034	0.003546	0.048017	-0.137382	0.201016	0.082159	-0.675818	0.939418	-0.085493	-0.034173	0.330179
19403	-0.264983	-1.628327	9.580531	0.048805	0.018886	-0.101119	0.203133	0.081860	-0.675966	0.940181	-0.084597	-0.033794	0.328271
19404	-0.547766	-1.471689	9.815353	-0.016344	0.004230	-0.064532	0.203662	0.082803	-0.676623	0.940591	-0.084776	-0.034012	0.327025
19405	-0.565152	-1.363394	9.831114	-0.082990	0.000517	-0.057487	0.204845	0.084023	-0.676240	0.940827	-0.086254	-0.034718	0.325881
19406	-0.280917	-1.312708	9.712044	-0.026115	-0.001202	-0.059032	0.205506	0.086183	-0.677944	0.941179	-0.086584	-0.035094	0.324738
19407	-0.236819	-1.469771	9.491793	0.125506	-0.032126	-0.072970	0.206839	0.084520	-0.678871	0.941848	-0.083892	-0.035055	0.323505
19408	-0.182795	-1.676548	9.503800	0.195796	-0.028427	-0.087374	0.206981	0.081789	-0.678743	0.942728	-0.079846	-0.034551	0.322016
19409	-0.036915	-1.431360	9.350158	0.087140	-0.030352	-0.093464	0.206987	0.079880	-0.678482	0.943451	-0.077867	-0.034741	0.320360
19410	0.221345	-1.493630	9.284476	0.034619	-0.002948	-0.092835	0.207521	0.079050	-0.678879	0.944110	-0.077019	-0.034801	0.318612
19411	0.447462	-1.382330	9.333760	0.059221	0.016268	-0.106581	0.208074	0.075202	-0.680716	0.944896	-0.075837	-0.034323	0.316612
19412	0.437136	-1.232738	9.460596	-0.061487	0.007873	-0.118263	0.208587	0.077531	-0.679411	0.945567	-0.076856	-0.034825	0.314298
19413	0.412799	-1.184638	9.468246	-0.110671	0.004198	-0.103744	0.212145	0.081578	-0.680223	0.946057	-0.078774	-0.035656	0.312249
19414	0.229630	-1.194255	9.576832	-0.095752	0.027930	-0.108327	0.213715	0.087149	-0.681148	0.946617	-0.080572	-0.035977	0.310049
19415	0.210535	-1.227340	9.763441	-0.066773	0.027942	-0.109105	0.214496	0.089875	-0.680761	0.947215	-0.081768	-0.036090	0.307887
19416	-0.327229	-1.704040	9.991802	-0.038388	0.015057	-0.116325	0.216340	0.092036	-0.681036	0.947897	-0.082394	-0.036312	0.305589
19417	-0.172835	-1.712498	10.242793	-0.023922	0.027778	-0.153183	0.217654	0.094883	-0.681569	0.948821	-0.082749	-0.036206	0.302621
19418	0.143922	-1.399303	10.175722	-0.008055	0.025954	-0.180789	0.222525	0.097986	-0.679776	0.949942	-0.082819	-0.036141	0.299072
19419	0.291811	-2.087671	10.025808	0.070849	0.040736	-0.160068	0.223588	0.098234	-0.681092	0.951053	-0.081440	-0.035235	0.296014
19420	0.243207	-2.011147	9.915998	0.117880	0.062755	-0.147870	0.226892	0.097657	-0.680465	0.952181	-0.079356	-0.033665	0.293122
19421	-0.017550	-1.945277	9.628809	-0.000725	0.080951	-0.123591	0.232837	0.097868	-0.679860	0.952965	-0.079625	-0.032353	0.290639
19422	-0.254138	-1.893960	9.293629	-0.041933	0.092744	-0.136746	0.236793	0.100284	-0.679629	0.953770	-0.080766	-0.031129	0.287804
19423	-0.546062	-1.851024	9.353923	0.051619	0.082768	-0.127965	0.239159	0.102180	-0.678471	0.954644	-0.080076	-0.029461	0.285262
19424	-0.675433	-1.503852	9.631261	0.034675	0.068152	-0.104981	0.242859	0.103903	-0.679415	0.955361	-0.079633	-0.028213	0.283105
19425	-0.617758	-1.475830	9.348913	-0.056598	0.055324	-0.090653	0.246292	0.105228	-0.679573	0.955820	-0.080884	-0.027576	0.281258
19426	-0.375445	-1.730269	9.386017	-0.108981	0.066271	-0.087222	0.248382	0.110675	-0.678672	0.956190	-0.083185	-0.027146	0.279363
19427	-0.292345	-1.965707	9.443507	-0.134267	0.046165	-0.078076	0.252323	0.117184	-0.678701	0.956429	-0.085900	-0.027083	0.277727
19428	-0.002247	-2.123398	9.600046	-0.155056	0.016011	-0.078118	0.254685	0.121530	-0.678326	0.956621	-0.088805	-0.027856	0.276069
19429	0.199031	-1.863414	9.519147	-0.161192	-0.003180	-0.090121	0.255326	0.128066	-0.679374	0.956828	-0.091766	-0.028922	0.274267
19430	0.353103	-1.815060	9.497257	-0.122619	-0.006787	-0.097299	0.257814	0.135131	-0.680045	0.957150	-0.093912	-0.029986	0.272295
19431	0.599654	-1.923228	10.088604	-0.168697	-0.031515	-0.094718	0.259777	0.141383	-0.680711	0.957329	-0.096839	-0.031676	0.270445
19432	0.349609	-2.070447	10.103411	-0.192257	-0.057167	-0.092954	0.258824	0.149309	-0.681092	0.957437	-0.100045	-0.034074	0.268598
19433	0.242978	-1.973527	9.659652	-0.129305	-0.085444	-0.105516	0.259857	0.157070	-0.682143	0.957686	-0.101907	-0.036622	0.266666
19434	0.281612	-1.998571	9.349977	0.077337	-0.076096	-0.122935	0.258538	0.159789	-0.684746	0.958464	-0.099824	-0.038001	0.264456
19435	0.301874	-2.200308	9.448164	0.114372	-0.057822	-0.137533	0.260908	0.161679	-0.684241	0.959376	-0.097138	-0.038799	0.262026
19436	0.321963	-2.366002	9.532451	0.100625	-0.061531	-0.150509	0.260909	0.162220	-0.684764	0.960329	-0.094663	-0.039828	0.259269
19437	0.239947	-2.343378	9.863294	-0.016515	-0.086377	-0.152918	0.259048	0.167138	-0.686577	0.961020	-0.094349	-0.041894	0.256485
19438	0.033909	-2.617933	9.907934	-0.170419	-0.087498	-0.153691	0.259816	0.175176	-0.687495	0.961422	-0.096942	-0.044825	0.253499
19439	-0.069514	-2.676327	9.778914	-0.147698	-0.038141	-0.159189	0.259000	0.183089	-0.689054	0.961897	-0.099433	-0.046634	0.250385
19440	0.164193	-2.636919	9.908884	-0.193123	0.033088	-0.172444	0.259241	0.191671	-0.690751	0.962410	-0.103047	-0.047395	0.246783
19441	0.325933	-2.206460	9.042590	-0.321399	0.043989	-0.180498	0.260632	0.206821	-0.689710	0.962649	-0.109286	-0.048524	0.242917
19442	0.174482	-2.292791	9.215214	-0.342750	0.018461	-0.132580	0.260565	0.222945	-0.688525	0.962554	-0.115740	-0.050210	0.239946
19443	-0.161080	-2.191594	9.451167	-0.373272	0.027695	-0.057093	0.261973	0.234404	-0.688008	0.961959	-0.123005	-0.051597	0.238417
19444	-0.454613	-2.311776	9.658000	-0.333527	0.051596	0.003975	0.263764	0.247239	-0.685925	0.961168	-0.129567	-0.052271	0.237982
19445	-0.311797	-2.431824	9.650447	-0.291724	0.075491	0.030925	0.263976	0.258725	-0.684091	0.960323	-0.135559	-0.052074	0.238099
19446	0.025420	-2.868732	9.748294	-0.189827	0.033600	0.032462	0.263918	0.271307	-0.682123	0.959702	-0.139296	-0.052331	0.238391
19447	0.290619	-2.884111	9.318435	-0.088103	-0.010153	0.007220	0.264817	0.276498	-0.680821	0.959407	-0.140939	-0.052867	0.238496
19448	0.493378	-2.437227	9.009707	0.019166	-0.011789	0.013293	0.263083	0.279393	-0.680021	0.959405	-0.140428	-0.053050	0.238762
19449	0.601295	-2.311622	9.089297	-0.068881	0.046725	0.055206	0.263605	0.281569	-0.680286	0.958998	-0.141983	-0.052286	0.239645
19450	0.462372	-2.493840	9.359120	-0.229957	0.066659	0.072818	0.264764	0.287174	-0.678331	0.958077	-0.146686	-0.051987	0.240561
19451	0.211810	-2.543358	9.096816	-0.342846	0.070139	0.059316	0.264847	0.298788	-0.677411	0.956842	-0.153570	-0.052080	0.241158
19452	0.227086	-2.695782	9.546145	-0.328248	0.051762	0.027120	0.265053	0.308929	-0.673486	0.955764	-0.160025	-0.052669	0.241108
19453	0.208923	-2.941927	9.345669	-0.201707	0.019818	-0.012783	0.266051	0.320554	-0.670482	0.955207	-0.163849	-0.053265	0.240617
19454	0.218503	-2.927405	9.365168	-0.053374	0.018962	-0.053562	0.265502	0.324666	-0.669560	0.955346	-0.164804	-0.053410	0.239378
19455	0.147426	-3.186978	9.490499	-0.065963	-0.020454	-0.084935	0.263100	0.330157	-0.669276	0.955528	-0.165741	-0.054357	0.237784
19456	0.085049	-3.254651	9.438554	-0.069116	-0.043392	-0.116292	0.258979	0.335398	-0.668718	0.955838	-0.166630	-0.055974	0.235532
19457	0.108573	-3.139852	9.221923	0.074356	-0.052367	-0.121091	0.254881	0.337884	-0.670514	0.956612	-0.164682	-0.056982	0.233508
19458	0.199160	-2.923239	9.187396	0.137189	-0.015717	-0.118990	0.251436	0.339293	-0.670093	0.957634	-0.161750	-0.057106	0.231328
19459	-0.068476	-3.423751	9.331521	0.072765	0.004243	-0.126718	0.250388	0.339557	-0.672176	0.958476	-0.160083	-0.057039	0.229006
19460	0.018554	-3.461089	9.619888	-0.025089	0.000461	-0.130898	0.246674	0.342062	-0.671622	0.959023	-0.160318	-0.057643	0.226385
19461	-0.171322	-3.581357	9.741264	0.018456	0.044405	-0.104907	0.244157	0.344270	-0.672124	0.959622	-0.159917	-0.056962	0.224292
19462	-0.125216	-3.649041	9.623113	0.046163	0.068282	-0.077110	0.242438	0.344290	-0.672110	0.960215	-0.159149	-0.055775	0.222592
19463	-0.091324	-3.688302	9.380411	0.084439	0.033673	-0.054708	0.243355	0.345381	-0.671202	0.960773	-0.157523	-0.054827	0.221574
19464	-0.212964	-3.473219	9.022194	0.143758	-0.017430	-0.054339	0.242446	0.342919	-0.672634	0.961465	-0.154524	-0.054782	0.220697
19465	-0.449094	-3.507622	8.949888	0.188978	-0.026479	-0.026416	0.239434	0.338289	-0.674834	0.962133	-0.150692	-0.054407	0.220528
19466	-0.268863	-3.371679	9.195944	0.119127	0.001742	-0.044351	0.238939	0.331722	-0.676664	0.962702	-0.148258	-0.054071	0.219775
19467	0.123873	-3.312807	9.296461	-0.026184	0.015354	-0.040482	0.239736	0.331300	-0.677062	0.962818	-0.148763	-0.053864	0.218976
19468	0.339937	-3.120135	9.224360	-0.009113	0.022806	-0.008106	0.238938	0.331455	-0.676141	0.962866	-0.148929	-0.053580	0.218722
19469	0.354224	-3.081557	9.239438	0.135863	0.016652	0.024938	0.236968	0.328064	-0.676126	0.963174	-0.146391	-0.052456	0.219349
19470	0.377618	-2.927264	9.313840	0.209125	0.008564	0.047463	0.236741	0.320945	-0.678220	0.963593	-0.142347	-0.051325	0.220434
19471	0.411024	-2.855141	9.276752	0.135390	0.006706	0.063703	0.238366	0.313939	-0.680589	0.963700	-0.139803	-0.050295	0.221828
19472	0.510988	-2.580629	9.281536	0.070518	0.004816	0.059676	0.237196	0.309170	-0.680974	0.963651	-0.138423	-0.049813	0.223013
19473	0.299405	-2.701089	9.359494	0.140613	-0.024382	0.063765	0.237085	0.306554	-0.683197	0.963729	-0.135617	-0.049370	0.224492
19474	0.323194	-2.628459	9.475966	0.167036	-0.035362	0.049145	0.237368	0.301365	-0.682941	0.963937	-0.132185	-0.049258	0.225668
19475	0.324820	-2.470285	9.290949	0.278249	-0.041672	0.029409	0.235558	0.293174	-0.684891	0.964488	-0.126592	-0.048623	0.226655
19476	0.350480	-2.282038	9.442670	0.366777	-0.060809	0.015111	0.231246	0.282824	-0.687083	0.965278	-0.119151	-0.048184	0.227420
19477	0.334584	-1.968324	9.720596	0.307181	-0.073683	0.016655	0.230100	0.273536	-0.688647	0.965853	-0.112796	-0.048066	0.228243
19478	0.178032	-2.007518	9.608155	0.415640	-0.085446	0.022757	0.228040	0.262202	-0.691120	0.966585	-0.104294	-0.047856	0.229230
19479	0.055303	-2.050577	9.752847	0.492771	-0.104588	0.021328	0.225599	0.247996	-0.694506	0.967375	-0.094186	-0.047453	0.230352
19480	-0.012610	-1.969239	9.654926	0.476976	-0.129287	0.019435	0.221829	0.233954	-0.696574	0.968027	-0.084274	-0.047809	0.231380
19481	-0.112977	-2.149137	9.877129	0.422566	-0.082705	0.044930	0.217675	0.218402	-0.699947	0.968423	-0.075652	-0.047231	0.232814
19482	0.040885	-2.049695	10.019197	0.179203	-0.017165	0.039904	0.217197	0.208551	-0.702432	0.968494	-0.072035	-0.046759	0.233759
19483	-0.008352	-1.848820	9.685463	0.101869	0.006542	0.043160	0.216280	0.205292	-0.701772	0.968448	-0.070067	-0.045925	0.234712
19484	0.077707	-1.705291	9.390597	0.096298	0.017572	0.056035	0.217353	0.199828	-0.700738	0.968342	-0.068232	-0.045146	0.235838
19485	0.166553	-1.622799	9.539023	0.071697	0.006614	0.068845	0.217893	0.198446	-0.701789	0.968123	-0.066889	-0.044403	0.237260
19486	0.212137	-1.577160	9.489676	0.104746	-0.013393	0.089347	0.217629	0.197092	-0.701003	0.967832	-0.064772	-0.044137	0.239077
19487	0.234052	-1.622835	9.489240	0.085322	-0.002398	0.107693	0.217118	0.193810	-0.702046	0.967424	-0.063170	-0.043448	0.241272
19488	0.166668	-1.644224	9.605943	-0.011078	-0.000653	0.123811	0.217129	0.190130	-0.701394	0.966817	-0.063384	-0.043449	0.243639
19489	0.204683	-1.526300	9.591146	-0.139053	0.019345	0.132357	0.217120	0.192858	-0.701654	0.966006	-0.066263	-0.043390	0.246087
19490	0.144590	-1.554442	9.839860	-0.091518	0.043080	0.112253	0.218701	0.193122	-0.700752	0.965373	-0.068235	-0.042949	0.248100
19491	0.241186	-1.585363	9.888341	-0.070500	0.028505	0.117924	0.220535	0.195710	-0.699327	0.964713	-0.069825	-0.042387	0.250315
19492	0.447585	-1.395749	9.631255	0.067702	0.027774	0.110321	0.220538	0.193670	-0.698544	0.964284	-0.068645	-0.041448	0.252442
19493	0.380344	-1.440651	9.908475	0.101156	0.020452	0.104038	0.221747	0.188741	-0.698556	0.963911	-0.066855	-0.040208	0.254539
19494	0.500427	-1.346984	9.788475	0.056616	0.004852	0.087226	0.220305	0.185480	-0.698545	0.963552	-0.065752	-0.039799	0.256242
19495	0.637682	-1.313249	9.723011	0.057718	0.004813	0.061395	0.220973	0.183291	-0.698290	0.963318	-0.064666	-0.039160	0.257495
19496	0.589152	-1.240577	9.894024	0.043850	0.010230	0.048389	0.220729	0.179187	-0.699336	0.963141	-0.063805	-0.038764	0.258429
19497	0.519346	-1.264805	9.885831	0.070099	0.019388	0.048506	0.220207	0.176742	-0.698679	0.962996	-0.062524	-0.037816	0.259420
19498	0.365219	-1.303715	9.855039	0.115716	0.004771	0.039527	0.221671	0.174131	-0.698692	0.962946	-0.060243	-0.037163	0.260240
19499	0.201680	-1.385463	9.967598	0.112371	0.006538	0.030275	0.222478	0.169757	-0.698178	0.962929	-0.058064	-0.036268	0.260924
19500	0.194163	-1.333182	9.781009	0.099993	-0.002592	0.033917	0.221965	0.167292	-0.699482	0.962873	-0.056043	-0.035845	0.261630
19501	0.297665	-1.299483	9.724832	0.099884	-0.009861	0.043160	0.220923	0.161581	-0.698300	0.962752	-0.054031	-0.035319	0.262567
19502	0.354964	-1.184229	9.621354	0.078782	-0.009866	0.043051	0.220677	0.158295	-0.699476	0.962611	-0.052386	-0.035138	0.263441
19503	0.446097	-1.088338	9.465106	0.045259	0.002956	0.057628	0.219622	0.156405	-0.698553	0.962359	-0.051498	-0.034650	0.264600
19504	0.486818	-1.030374	9.504709	0.034704	0.004786	0.061262	0.220423	0.155025	-0.699083	0.962081	-0.050791	-0.034399	0.265775
19505	0.397922	-1.087589	9.711935	0.055986	-0.006229	0.044771	0.220173	0.152019	-0.699606	0.961898	-0.049629	-0.034058	0.266700
19506	0.436515	-1.087191	9.805926	0.019390	-0.006304	0.031666	0.221501	0.151179	-0.700140	0.961753	-0.049137	-0.034132	0.267304
19507	0.325958	-1.154230	9.967199	0.021204	0.031133	0.028846	0.221238	0.149688	-0.699354	0.961644	-0.048831	-0.033283	0.267859
19508	0.397597	-1.015091	9.804173	0.017568	0.042119	0.027885	0.222033	0.148592	-0.698838	0.961548	-0.048630	-0.032440	0.268342
19509	0.310793	-1.018050	9.692892	0.005291	0.021080	0.027854	0.222689	0.148052	-0.697536	0.961421	-0.048568	-0.031879	0.268876
19510	0.334654	-0.962420	9.763514	0.001902	0.002774	0.018633	0.223755	0.148295	-0.699244	0.961334	-0.048451	-0.031885	0.269207
19511	0.426787	-1.067821	9.846919	0.014421	0.000923	0.002095	0.221909	0.147222	-0.699491	0.961342	-0.048081	-0.031698	0.269269
19512	0.501252	-1.009978	9.831620	0.050203	-0.009968	0.011522	0.221916	0.145041	-0.699100	0.961330	-0.046962	-0.031696	0.269506
19513	0.575776	-0.966729	9.770505	0.088577	0.012043	0.019067	0.222190	0.143528	-0.699887	0.961322	-0.045226	-0.030901	0.269927
19514	0.517901	-0.961820	9.832451	0.119149	0.001120	0.028465	0.223783	0.141328	-0.699640	0.961284	-0.042852	-0.030298	0.270515
19515	0.474547	-0.971574	9.819906	0.089335	-0.002560	0.033856	0.223004	0.137243	-0.699374	0.961179	-0.041024	-0.029784	0.271228
19516	0.402423	-1.009767	9.950734	0.085036	-0.015380	0.033851	0.223290	0.133674	-0.700947	0.961065	-0.039219	-0.029678	0.271911
19517	0.358669	-0.943196	9.742402	0.089348	-0.022689	0.029268	0.222097	0.132338	-0.699369	0.960965	-0.037282	-0.029566	0.272548
19518	0.271126	-0.789727	9.640509	0.101560	-0.016307	0.019158	0.221460	0.128368	-0.701065	0.960935	-0.035145	-0.029398	0.272955
19519	0.121719	-0.804352	9.672519	0.057866	-0.012742	0.011543	0.220531	0.128521	-0.700535	0.960909	-0.033859	-0.029274	0.273224
19520	-0.041675	-0.912190	9.895143	0.016102	-0.012863	-0.001593	0.220674	0.126738	-0.701190	0.960931	-0.033370	-0.029521	0.273179
19521	0.083907	-0.957753	9.866868	-0.034618	-0.026608	-0.001821	0.220151	0.125377	-0.701317	0.960905	-0.033796	-0.030162	0.273148
19522	0.310413	-0.930876	9.854956	0.007442	-0.028364	-0.005289	0.218572	0.126193	-0.703396	0.960931	-0.033387	-0.030757	0.273041
19523	0.503029	-0.880400	9.727825	0.046841	-0.035608	-0.010609	0.218436	0.124846	-0.701696	0.961001	-0.032199	-0.031142	0.272894
19524	0.497831	-0.803641	9.661634	0.051176	-0.020987	-0.015228	0.217515	0.123765	-0.701689	0.961112	-0.030984	-0.031363	0.272616
19525	0.435239	-0.822968	9.675183	0.014435	-0.010078	-0.018201	0.216994	0.123755	-0.703254	0.961217	-0.030556	-0.031451	0.272284
19526	0.324407	-0.837522	9.705153	-0.018855	0.017285	-0.018416	0.216740	0.121568	-0.703776	0.961326	-0.030893	-0.031320	0.271878
19527	0.401507	-0.822625	9.794907	-0.044077	0.017229	-0.031463	0.217121	0.124305	-0.702732	0.961482	-0.031737	-0.031213	0.271238
19528	0.444343	-0.707319	9.715302	-0.022243	0.013602	-0.035041	0.216983	0.125945	-0.702730	0.961677	-0.032109	-0.031182	0.270509
19529	0.304647	-0.736394	9.737597	-0.029264	0.006270	-0.031378	0.218311	0.125512	-0.703525	0.961834	-0.032605	-0.031208	0.269886
19530	0.111753	-0.731823	9.779072	-0.167152	0.011460	-0.075469	0.216967	0.129093	-0.701944	0.962142	-0.035728	-0.032026	0.268291
19531	0.200954	-0.731742	9.751098	-0.179533	0.033422	-0.065410	0.216141	0.138789	-0.702717	0.962382	-0.039237	-0.032348	0.266897
19532	0.444869	-0.815335	9.790612	-0.065725	0.031769	-0.057435	0.218778	0.140264	-0.702476	0.962667	-0.040528	-0.032220	0.265692
19533	0.623435	-0.846182	9.813452	-0.034514	0.019126	-0.020333	0.220750	0.142296	-0.701838	0.962762	-0.041187	-0.032022	0.265267
19534	0.816268	-0.836175	9.812992	0.027414	0.004666	0.005851	0.219158	0.143545	-0.701563	0.962768	-0.040581	-0.031870	0.265358
19535	0.847724	-0.860174	9.812948	0.028989	0.013858	0.024305	0.220751	0.142159	-0.701838	0.962676	-0.040000	-0.031436	0.265833
19536	0.720256	-0.922648	9.911711	0.021228	0.022943	0.016865	0.220491	0.138357	-0.700007	0.962629	-0.039618	-0.030955	0.266116
19537	0.488912	-0.941988	10.019711	0.033664	0.026528	0.000301	0.221562	0.136964	-0.701585	0.962675	-0.038994	-0.030291	0.266118
19538	0.358800	-0.956450	10.087913	0.058327	0.004568	-0.010620	0.221297	0.137240	-0.701583	0.962792	-0.037783	-0.029988	0.265902
19539	0.420989	-0.860856	9.861771	0.079120	0.013777	-0.003145	0.220775	0.134522	-0.700926	0.962880	-0.036215	-0.029335	0.265874
19540	0.420828	-0.837681	9.602822	0.098225	0.004692	0.002505	0.220123	0.132072	-0.700922	0.962952	-0.034243	-0.028807	0.265933
19541	0.401237	-0.775290	9.565104	0.050755	-0.002629	0.018885	0.219741	0.129066	-0.701574	0.962889	-0.033146	-0.028612	0.266322
19542	0.355486	-0.784777	9.631763	-0.019215	0.002757	0.014829	0.220147	0.129314	-0.703538	0.962812	-0.033433	-0.028739	0.266550
19543	0.319320	-0.779627	9.751531	-0.019946	-0.010077	0.005613	0.219741	0.130693	-0.702619	0.962768	-0.033652	-0.029074	0.266648
19544	0.372657	-0.836858	9.871259	0.000313	-0.002759	0.000170	0.220006	0.131231	-0.703144	0.962780	-0.033525	-0.029212	0.266604
19545	0.478112	-0.706971	9.797244	0.019514	0.000931	-0.003431	0.219206	0.131252	-0.701961	0.962816	-0.033036	-0.029136	0.266542
19546	0.536030	-0.721554	9.720758	0.040580	0.008259	-0.011638	0.219745	0.129600	-0.702750	0.962924	-0.032185	-0.028856	0.266285
19547	0.473670	-0.788924	9.757642	0.031738	0.020148	0.000297	0.219612	0.129604	-0.702488	0.962959	-0.031562	-0.028354	0.266288
19548	0.440177	-0.841731	9.814205	0.015978	0.017393	0.005759	0.219880	0.129186	-0.703013	0.962965	-0.031244	-0.028017	0.266341
19549	0.425691	-0.836899	9.828542	-0.012068	0.004578	0.011173	0.219212	0.130157	-0.702223	0.962905	-0.031394	-0.028049	0.266538
19550	0.375107	-0.843982	9.897589	-0.027712	0.006353	0.001860	0.220404	0.130275	-0.702755	0.962898	-0.031856	-0.028160	0.266497
19551	0.375088	-0.841715	9.856810	-0.015566	-0.006398	0.013016	0.219091	0.129731	-0.704053	0.962819	-0.032023	-0.028424	0.266734
19552	0.329148	-0.818074	9.760686	0.000306	0.000885	-0.005374	0.219477	0.131102	-0.703009	0.962865	-0.031912	-0.028496	0.266572
19553	0.292716	-0.765523	9.669858	-0.005033	0.017332	-0.005430	0.218817	0.130835	-0.703135	0.962904	-0.031997	-0.028257	0.266445
19554	0.233395	-0.962576	9.776971	0.002091	0.019153	-0.003545	0.219072	0.133291	-0.703005	0.962953	-0.031950	-0.027966	0.266306
19555	0.374937	-0.813120	9.775586	-0.011881	0.004516	-0.011901	0.218541	0.132217	-0.701824	0.963014	-0.032106	-0.028014	0.266060
19556	0.425480	-0.798941	9.670628	-0.008572	0.002747	0.003811	0.218807	0.131668	-0.701827	0.963006	-0.032182	-0.028091	0.266071
19557	0.451879	-0.769734	9.752907	0.005448	0.004589	0.003877	0.218815	0.130839	-0.702742	0.962995	-0.032013	-0.028042	0.266137
19558	0.463892	-0.757399	9.834814	-0.026109	0.017359	0.009234	0.220538	0.129592	-0.702626	0.962957	-0.032507	-0.027928	0.266229
19559	0.348108	-0.740363	9.958807	-0.010297	0.033788	0.003745	0.220529	0.130964	-0.701972	0.962952	-0.032794	-0.027405	0.266264
19560	0.362333	-0.692456	9.887591	-0.010415	0.042949	0.009266	0.221061	0.131225	-0.702630	0.962938	-0.033122	-0.026714	0.266344
19561	0.290093	-0.711868	9.881844	0.042255	0.022857	-0.003358	0.222115	0.129863	-0.701070	0.963000	-0.032329	-0.026124	0.266278
19562	0.362109	-0.649505	9.782563	0.029817	0.004621	0.011374	0.222649	0.127949	-0.700683	0.962980	-0.031679	-0.025955	0.266445
19563	0.372153	-0.736290	9.728625	0.061163	0.001055	0.031847	0.222656	0.126852	-0.701206	0.962852	-0.030419	-0.025665	0.267079
19564	0.367257	-0.721961	9.699972	0.022702	0.001910	0.024268	0.222005	0.125079	-0.701725	0.962758	-0.029899	-0.025579	0.267487
19565	0.391546	-0.760478	9.680453	0.008696	0.001904	0.026046	0.221070	0.125378	-0.700148	0.962628	-0.029652	-0.025562	0.267982
19566	0.403545	-0.745786	9.747990	-0.005226	0.008264	0.018581	0.222940	0.123830	-0.702648	0.962552	-0.029700	-0.025506	0.268257
19567	0.439880	-0.779186	9.810278	-0.008733	0.006447	0.024106	0.221870	0.124815	-0.700939	0.962424	-0.029815	-0.025504	0.268701
19568	0.403651	-0.764756	9.829348	0.017606	0.010101	0.015002	0.223063	0.124116	-0.701211	0.962383	-0.029433	-0.025292	0.268910
19569	0.403558	-0.745539	9.820013	0.015973	0.006412	0.002078	0.224123	0.121933	-0.699913	0.962388	-0.029063	-0.025178	0.268942
19570	0.401062	-0.726180	9.853871	0.008881	0.013734	0.010336	0.222802	0.122486	-0.700687	0.962369	-0.028865	-0.024945	0.269053
19571	0.345740	-0.755281	9.819337	0.003699	0.006395	0.003860	0.221751	0.121672	-0.701332	0.962358	-0.028735	-0.024901	0.269113
19572	0.381788	-0.731195	9.805608	-0.001572	0.002742	0.004762	0.222415	0.120847	-0.701207	0.962358	-0.028677	-0.024939	0.269116
19573	0.390915	-0.625615	9.715948	0.003449	0.006448	0.018622	0.222936	0.121533	-0.700296	0.962266	-0.028557	-0.024891	0.269460
19574	0.342834	-0.654538	9.729498	0.036838	0.017411	0.005853	0.222156	0.119753	-0.701598	0.962292	-0.027839	-0.024439	0.269484
19575	0.367004	-0.669074	9.686308	0.052446	0.015644	0.020703	0.222951	0.116895	-0.699775	0.962220	-0.026826	-0.023951	0.269886
19576	0.482659	-0.649245	9.788493	0.036880	0.026562	0.003998	0.222952	0.116894	-0.699906	0.962262	-0.026156	-0.023324	0.269858
19577	0.448887	-0.644419	9.812252	-0.001766	0.019239	0.018578	0.222295	0.115537	-0.699770	0.962174	-0.026202	-0.023071	0.270190
19578	0.366671	-0.591500	9.855439	0.014011	0.011921	0.014971	0.224284	0.114555	-0.700179	0.962140	-0.025898	-0.022843	0.270360
19579	0.347490	-0.610477	9.946218	0.014067	0.015562	0.013119	0.223753	0.113617	-0.698999	0.962087	-0.025614	-0.022580	0.270596
19580	0.327939	-0.557826	9.874755	0.017636	0.001832	0.002081	0.224814	0.112514	-0.698877	0.962122	-0.025180	-0.022533	0.270519
19581	0.333038	-0.615499	9.893199	0.030023	-0.000921	-0.007078	0.222843	0.110074	-0.699385	0.962178	-0.024487	-0.022512	0.270382
19582	0.404993	-0.538535	9.842135	0.043950	0.004598	-0.005171	0.222447	0.109805	-0.699382	0.962265	-0.023559	-0.022274	0.270174
19583	0.438697	-0.528924	9.818579	0.063233	-0.010002	-0.006895	0.222853	0.107343	-0.699386	0.962331	-0.022172	-0.022254	0.270059
19584	0.376286	-0.581527	9.951695	0.054517	0.002769	-0.005115	0.223256	0.105293	-0.699129	0.962424	-0.021031	-0.021994	0.269840
19585	0.342156	-0.510066	9.760325	0.088742	-0.000891	-0.025242	0.222735	0.103522	-0.699256	0.962600	-0.019194	-0.021671	0.269377
19586	0.342760	-0.640199	9.700891	0.084488	0.013706	-0.034508	0.224073	0.100901	-0.700445	0.962866	-0.017522	-0.021051	0.268587
19587	0.347790	-0.683443	9.717135	0.021579	0.006306	-0.042196	0.224072	0.099412	-0.699138	0.963105	-0.017025	-0.020961	0.267766
19588	0.443160	-0.459693	9.656346	-0.025920	0.011783	-0.033223	0.222487	0.099835	-0.699648	0.963322	-0.017469	-0.020970	0.266957
19589	0.469553	-0.427981	9.767467	-0.011840	0.016350	-0.038698	0.221953	0.101069	-0.699643	0.963534	-0.017668	-0.020873	0.266185
19590	0.462137	-0.384256	9.892846	0.001984	0.004531	-0.016464	0.222605	0.100403	-0.697296	0.963679	-0.017544	-0.020866	0.265668
19591	0.408879	-0.341274	9.828134	0.011648	0.004516	-0.025647	0.222737	0.100807	-0.697689	0.963825	-0.017222	-0.020873	0.265160
19592	0.353843	-0.427870	9.867217	0.052883	0.009107	-0.030058	0.223002	0.101210	-0.698083	0.964071	-0.016136	-0.020512	0.264359
19593	0.283709	-0.384896	9.809549	0.028285	0.016393	-0.027429	0.223137	0.099441	-0.697300	0.964235	-0.015555	-0.020200	0.263819
19594	0.312491	-0.350987	9.858307	0.014266	0.000851	-0.023786	0.223936	0.098879	-0.697961	0.964427	-0.015172	-0.020201	0.263141
19595	0.314760	-0.322206	9.829924	-0.005166	0.004526	-0.009125	0.224207	0.098593	-0.699009	0.964478	-0.015176	-0.020285	0.262945
19596	0.437300	-0.230300	9.897174	0.017507	0.004584	-0.001627	0.222351	0.097539	-0.697295	0.964558	-0.014759	-0.020190	0.262685
19597	0.417972	-0.220599	9.930739	0.033096	-0.002669	0.016919	0.223939	0.097246	-0.697439	0.964481	-0.013982	-0.020207	0.263008
19598	0.401270	-0.259280	9.886828	0.075127	-0.013589	0.017151	0.222882	0.096172	-0.696777	0.964483	-0.012367	-0.020154	0.263086
19599	0.360934	-0.399095	9.834078	0.103266	-0.002619	0.008053	0.223169	0.091519	-0.697566	0.964466	-0.010232	-0.019804	0.263266
19600	0.308314	-0.485588	9.901993	0.078982	0.001868	-0.008688	0.222649	0.089338	-0.697824	0.964594	-0.008612	-0.019440	0.262881
19601	0.293695	-0.457063	9.808630	0.031677	-0.008232	-0.008912	0.221329	0.088264	-0.697422	0.964646	-0.007838	-0.019578	0.262705
19602	0.304967	-0.296201	9.700562	0.004457	-0.012829	-0.012741	0.219483	0.087734	-0.697930	0.964770	-0.007577	-0.019891	0.262233
19603	0.288056	-0.289024	9.698103	0.031590	-0.017371	-0.012597	0.220932	0.087864	-0.696896	0.964836	-0.006760	-0.020201	0.261988
19604	0.345155	-0.125104	9.753750	-0.013266	-0.011893	0.001927	0.221211	0.086748	-0.698990	0.964894	-0.006853	-0.020587	0.261742
19605	0.350148	-0.158560	9.818145	-0.054395	-0.013761	0.005414	0.219887	0.087173	-0.698979	0.964854	-0.007715	-0.021271	0.261810
19606	0.364428	-0.120097	9.799613	-0.030832	-0.008238	0.009215	0.220424	0.086201	-0.699899	0.964871	-0.008169	-0.021677	0.261702
19607	0.378869	-0.115305	9.785411	-0.017762	0.004584	0.012954	0.219218	0.089094	-0.698712	0.964805	-0.008413	-0.021809	0.261927
19608	0.441355	-0.077007	9.690504	-0.024116	0.002813	0.031384	0.218959	0.088136	-0.699233	0.964732	-0.008808	-0.021962	0.262167
19609	0.365155	-0.279367	9.662949	-0.019685	0.004643	0.035102	0.219229	0.088259	-0.700281	0.964549	-0.009092	-0.022098	0.262819
19610	0.365984	-0.449813	9.775797	-0.020360	-0.002694	0.029580	0.219755	0.087581	-0.699240	0.964502	-0.009386	-0.022336	0.262962
19611	0.394972	-0.461810	9.768698	-0.063271	0.006407	0.031196	0.220274	0.090847	-0.699765	0.964330	-0.010533	-0.022670	0.263518
19612	0.404859	-0.509628	9.852142	-0.068458	0.030149	0.027443	0.220140	0.092072	-0.700287	0.964298	-0.011927	-0.022527	0.263592
19613	0.419368	-0.516636	9.904994	-0.054195	0.002693	0.007255	0.219872	0.092489	-0.699892	0.964250	-0.012882	-0.022893	0.263690
19614	0.428596	-0.430108	9.872684	-0.066460	0.008154	0.001643	0.220653	0.095350	-0.699636	0.964323	-0.014108	-0.023169	0.263336
19615	0.467026	-0.398717	9.883086	-0.071696	0.002665	-0.000221	0.219853	0.097134	-0.699628	0.964306	-0.015399	-0.023633	0.263282
19616	0.443036	-0.422713	9.916135	-0.019140	-0.002769	-0.000869	0.219734	0.094941	-0.700544	0.964386	-0.015653	-0.023872	0.262956
19617	0.356237	-0.422954	9.896116	0.008838	-0.012796	0.002053	0.219067	0.096044	-0.700276	0.964374	-0.015309	-0.024209	0.262988
19618	0.363830	-0.489524	10.125717	0.021180	-0.028322	0.007678	0.218933	0.097675	-0.701190	0.964408	-0.014656	-0.024725	0.262851
19619	0.443341	-0.487729	9.900822	0.073853	-0.024641	-0.016050	0.218281	0.094954	-0.700924	0.964503	-0.012992	-0.024953	0.262569
19620	0.573147	-0.413515	9.715823	0.129766	-0.022716	-0.014844	0.217770	0.091131	-0.701445	0.964664	-0.010261	-0.024800	0.262112
19621	0.662068	-0.358443	9.585389	0.087685	-0.002639	-0.017854	0.216992	0.088399	-0.702486	0.964774	-0.008442	-0.024545	0.261795
19622	0.606107	-0.250202	9.607990	0.043874	0.001870	-0.019937	0.216461	0.086242	-0.700390	0.964970	-0.007496	-0.024369	0.261118
19623	0.548502	-0.295232	9.842086	0.015001	0.004577	-0.010861	0.217663	0.085662	-0.702362	0.965033	-0.007118	-0.024361	0.260898
19624	0.521872	-0.268513	9.931037	0.029968	-0.010054	-0.016303	0.216996	0.085410	-0.701049	0.965208	-0.006381	-0.024488	0.260254
19625	0.478194	-0.210992	9.890625	0.054404	-0.008197	-0.014340	0.216352	0.082673	-0.702352	0.965286	-0.005170	-0.024523	0.259988
19626	0.460662	-0.076607	9.796319	0.035939	-0.030145	-0.014406	0.216214	0.082957	-0.701436	0.965437	-0.004214	-0.025007	0.259399
19627	0.393321	-0.115538	9.708721	0.056899	-0.008192	-0.014334	0.215433	0.080231	-0.701823	0.965513	-0.002947	-0.025023	0.259134
19628	0.359989	-0.202000	9.774416	0.036829	0.004568	-0.015376	0.215566	0.080500	-0.702085	0.965700	-0.002155	-0.024833	0.258461
19629	0.442167	-0.245162	9.769776	-0.006808	0.000853	-0.024815	0.214638	0.079974	-0.701163	0.965829	-0.002166	-0.024998	0.257962
19630	0.524044	-0.225846	9.742003	-0.008604	-0.008263	-0.020193	0.215444	0.078585	-0.702608	0.966028	-0.002182	-0.025291	0.257187
19631	0.576829	-0.172917	9.709629	-0.017522	-0.005487	-0.007322	0.215172	0.081040	-0.703128	0.966063	-0.002377	-0.025636	0.257020
19632	0.509343	-0.172659	9.824235	-0.005242	0.008215	-0.008208	0.214117	0.079422	-0.702336	0.966224	-0.002421	-0.025593	0.256419
19633	0.525988	-0.124566	9.805860	-0.029825	0.006376	-0.003716	0.214643	0.080505	-0.702601	0.966245	-0.002914	-0.025772	0.256315
19634	0.475576	-0.170337	9.819151	-0.027971	0.015485	-0.012950	0.215691	0.081597	-0.701432	0.966442	-0.003433	-0.025704	0.255572
19635	0.475846	-0.225532	9.861591	0.000015	0.013703	-0.005420	0.214363	0.082979	-0.701290	0.966478	-0.003386	-0.025585	0.255450
19636	0.485559	-0.239934	9.866281	-0.000038	0.006411	0.001975	0.215974	0.080201	-0.704181	0.966577	-0.003325	-0.025549	0.255080
19637	0.552660	-0.158364	9.757621	0.005245	0.006408	-0.009073	0.215568	0.081579	-0.703392	0.966627	-0.003138	-0.025546	0.254891
19638	0.576563	-0.115036	9.748849	0.012883	0.004649	0.013117	0.216217	0.081731	-0.701175	0.966688	-0.002825	-0.025477	0.254670
19639	0.442088	-0.225683	9.837267	0.001669	0.008241	0.003825	0.215436	0.080091	-0.702215	0.966674	-0.002722	-0.025455	0.254728
19640	0.418184	-0.269027	9.841237	-0.026225	0.006355	-0.005541	0.215438	0.080629	-0.703000	0.966810	-0.003162	-0.025554	0.254195
19641	0.507345	-0.259222	9.842207	-0.010552	0.004581	0.003773	0.215301	0.081182	-0.702475	0.966793	-0.003283	-0.025663	0.254246
19642	0.500044	-0.244799	9.842341	-0.010539	0.000920	0.001932	0.217019	0.080892	-0.702228	0.966886	-0.003397	-0.025787	0.253879
19643	0.509569	-0.220800	9.818760	-0.012232	0.017346	-0.008255	0.216095	0.080493	-0.702220	0.966937	-0.003612	-0.025658	0.253695
19644	0.547557	-0.100773	9.715169	-0.000069	0.017372	-0.009119	0.216356	0.081988	-0.702614	0.967094	-0.003600	-0.025411	0.253121
19645	0.535163	-0.028561	9.730470	-0.012566	0.023806	0.011107	0.217140	0.082268	-0.701051	0.967050	-0.003852	-0.025158	0.253311
19646	0.410423	-0.153190	9.946018	-0.021190	0.006403	0.013858	0.216079	0.082558	-0.700520	0.967098	-0.004207	-0.025228	0.253115
19647	0.393709	-0.186845	9.964596	-0.006236	0.002747	0.009325	0.216610	0.083090	-0.701308	0.967053	-0.004228	-0.025342	0.253276
19648	0.468469	-0.196820	9.818713	0.006783	0.000974	0.016782	0.216737	0.083368	-0.700655	0.967078	-0.004015	-0.025376	0.253181
19649	0.485086	-0.141411	9.829247	0.020856	-0.000859	0.007625	0.217283	0.081162	-0.702230	0.967041	-0.003491	-0.025421	0.253323
19650	0.504412	-0.148508	9.853335	-0.007335	-0.002665	0.027790	0.217018	0.082791	-0.703404	0.967004	-0.003537	-0.025595	0.253446
19651	0.514233	-0.187086	9.824078	0.010390	0.004612	0.005721	0.215435	0.081176	-0.702869	0.966980	-0.003240	-0.025588	0.253545
19652	0.475747	-0.206431	9.818646	0.043421	-0.009914	0.031752	0.215972	0.080340	-0.703919	0.966914	-0.002270	-0.025646	0.253800
19653	0.509647	-0.237676	9.808922	0.026050	-0.002650	0.018735	0.215311	0.078993	-0.702869	0.966820	-0.001644	-0.025698	0.254159
19654	0.529034	-0.259358	9.789593	0.026107	0.000996	0.013194	0.214782	0.078729	-0.702603	0.966850	-0.001054	-0.025634	0.254054
19655	0.495177	-0.240407	9.722324	0.021016	-0.013679	-0.005268	0.214784	0.079809	-0.703779	0.966870	-0.000464	-0.025928	0.253947
19656	0.543208	-0.201942	9.684901	0.033262	0.011921	-0.010783	0.215065	0.076114	-0.704306	0.967031	0.000220	-0.025618	0.253366
19657	0.499672	-0.167948	9.800203	-0.007067	0.006402	-0.001754	0.215323	0.075989	-0.702870	0.967044	0.000160	-0.025667	0.253312
19658	0.460993	-0.143750	9.862599	-0.033128	-0.002823	-0.020333	0.215449	0.077760	-0.703132	0.967250	-0.000361	-0.025979	0.252494
