# Supplementary material for: Identification of Haptic Based Guiding Using Hard Reins
Source: PLoS One. 2015 Jul 22;10(7):e0132020. doi: 10.1371/journal.pone.0132020 (PMC4511788; doi:10.1371/journal.pone.0132020)
Supplement: S8 File — (ZIP) [file pone.0132020.s008.zip › Exp2_MotionData1/Subject1/path3/T4/sync4.txt]

// Start Time: 0
// Sample rate: 25.0Hz
// Scenario: 4.9
// Firmware Version: 2.6.1
Counter	Acc_X	Acc_Y	Acc_Z	Gyr_X	Gyr_Y	Gyr_Z	Mag_X	Mag_Y	Mag_Z	Quat_w	Quat_x	Quat_y	Quat_z
19090	2.389282	-4.045906	8.570558	-0.006185	-0.061176	0.197604	-0.555667	0.524143	-1.082555	0.475322	0.001200	-0.253008	0.842647
19091	2.472388	-4.095386	8.482008	0.006382	-0.059334	0.199409	-0.555675	0.526624	-1.080036	0.471615	0.001206	-0.253453	0.844594
19092	2.331819	-3.971703	8.493612	-0.038541	-0.073811	0.193897	-0.555828	0.532608	-1.076454	0.467913	0.001141	-0.254822	0.846240
19093	2.421166	-3.931225	8.647700	-0.039920	-0.061847	0.213394	-0.555437	0.535492	-1.073520	0.463944	0.000691	-0.256053	0.848052
19094	2.491375	-4.044042	8.679592	-0.042546	-0.045863	0.213476	-0.554646	0.539432	-1.073944	0.460035	0.000015	-0.257220	0.849827
19095	2.557757	-4.101104	8.619473	-0.016918	-0.043590	0.130457	-0.554925	0.543045	-1.071385	0.457558	-0.000089	-0.257877	0.850964
19096	2.492402	-4.102288	8.636734	-0.000902	-0.029571	0.072262	-0.554939	0.547842	-1.071502	0.456120	0.000070	-0.258182	0.851644
19097	2.419868	-4.115746	8.605723	0.022540	-0.019659	0.038821	-0.555470	0.546139	-1.070466	0.455327	0.000406	-0.257940	0.852141
19098	2.405449	-4.137866	8.504347	0.044936	-0.028431	0.041494	-0.554531	0.545916	-1.074007	0.454418	0.001121	-0.257453	0.852772
19099	2.283832	-4.110939	8.534112	0.058813	-0.034115	0.060091	-0.556278	0.548167	-1.072018	0.453189	0.001932	-0.256719	0.853646
19100	2.430002	-4.142268	8.577349	0.047155	-0.025255	0.093675	-0.556272	0.546501	-1.073155	0.451397	0.002347	-0.256164	0.854760
19101	2.445332	-4.195405	8.491561	0.064809	-0.017574	0.040735	-0.557072	0.545330	-1.070474	0.450582	0.003039	-0.255176	0.855483
19102	2.420158	-4.154597	8.451966	0.047971	-0.021957	-0.003545	-0.557604	0.544209	-1.070233	0.450464	0.003903	-0.254572	0.855722
19103	2.323209	-4.139354	8.545163	0.028270	-0.009637	-0.005277	-0.557206	0.545020	-1.069127	0.450480	0.004371	-0.254136	0.855841
19104	2.299563	-4.168913	8.544661	0.008426	-0.009849	-0.003566	-0.556397	0.542895	-1.069476	0.450430	0.004671	-0.254099	0.855877
19105	2.333370	-4.163445	8.540842	0.004259	0.000218	0.019464	-0.556266	0.543887	-1.069852	0.450075	0.004630	-0.253987	0.856097
19106	2.430044	-4.151982	8.529280	0.024126	-0.004856	0.015936	-0.557467	0.543072	-1.070000	0.449710	0.004888	-0.253638	0.856391
19107	2.440347	-4.180924	8.539443	0.017812	0.013615	-0.014026	-0.556400	0.544181	-1.070247	0.449996	0.004917	-0.253175	0.856377
19108	2.336363	-4.182805	8.598852	0.020626	-0.001362	-0.054759	-0.555995	0.542895	-1.069887	0.450859	0.005443	-0.252847	0.856017
19109	2.255219	-4.128447	8.571880	0.036700	0.012816	-0.047529	-0.557863	0.541231	-1.069241	0.451712	0.005824	-0.252062	0.855796
19110	2.225412	-4.087717	8.599545	0.034099	-0.007421	-0.021140	-0.555853	0.540080	-1.070250	0.451966	0.006406	-0.251561	0.855805
19111	2.255787	-4.038620	8.551963	0.013102	-0.006933	0.023878	-0.557317	0.538218	-1.073681	0.451500	0.006550	-0.251361	0.856109
19112	2.346886	-4.109793	8.555295	0.023737	-0.006991	0.030082	-0.558124	0.539364	-1.073635	0.450881	0.006772	-0.251040	0.856528
19113	2.415034	-4.125550	8.547876	0.024322	0.007723	0.010714	-0.557720	0.538131	-1.069478	0.450712	0.006837	-0.250517	0.856769
19114	2.392441	-4.089549	8.527655	0.014170	0.015317	-0.012251	-0.556520	0.539672	-1.070256	0.450926	0.006804	-0.250153	0.856763
19115	2.332095	-4.100353	8.535513	0.014234	0.008289	-0.015819	-0.558930	0.540163	-1.070754	0.451217	0.006904	-0.249796	0.856713
19116	2.336838	-4.090554	8.564470	-0.004146	0.007786	-0.001737	-0.557318	0.538175	-1.071785	0.451217	0.006783	-0.249816	0.856708
19117	2.293660	-4.110756	8.577741	0.006607	0.007830	0.000076	-0.557048	0.537477	-1.072353	0.451234	0.006743	-0.249597	0.856763
19118	2.370639	-4.080227	8.589501	0.008078	-0.011928	0.008776	-0.556516	0.538301	-1.071926	0.450953	0.007017	-0.249586	0.856912
19119	2.341689	-4.095324	8.535769	0.002668	-0.004909	0.010580	-0.557317	0.537593	-1.070991	0.450727	0.007110	-0.249554	0.857040
19120	2.380296	-4.089770	8.517654	-0.039707	0.009662	-0.017758	-0.556252	0.539413	-1.071487	0.451015	0.006716	-0.250164	0.856714
19121	2.420096	-4.127880	8.601007	-0.044562	0.037578	-0.033517	-0.555981	0.538414	-1.071251	0.451763	0.005880	-0.250556	0.856211
19122	2.439866	-4.146941	8.601758	-0.021105	0.041317	-0.068786	-0.555711	0.537734	-1.072631	0.453076	0.005368	-0.250555	0.855520
19123	2.372567	-4.187011	8.525373	-0.031635	0.047605	-0.111197	-0.555711	0.537553	-1.070875	0.455200	0.004870	-0.250630	0.854373
19124	2.278317	-4.205718	8.491328	-0.026586	0.053455	-0.130571	-0.554102	0.536132	-1.072024	0.457624	0.004412	-0.250603	0.853088
19125	2.226798	-4.160520	8.578472	-0.037186	0.056265	-0.104057	-0.554771	0.536457	-1.073225	0.459662	0.003674	-0.250694	0.851968
19126	2.245443	-4.121340	8.590784	-0.035975	0.030949	-0.086539	-0.553964	0.535346	-1.074761	0.461220	0.003291	-0.251035	0.851027
19127	2.228259	-4.111943	8.580558	-0.035729	0.032115	-0.061773	-0.553958	0.533404	-1.076179	0.462413	0.002762	-0.251320	0.850297
19128	2.197762	-4.161046	8.589621	-0.027982	0.026537	-0.049399	-0.552222	0.534560	-1.079143	0.463319	0.002340	-0.251567	0.849732
19129	2.246683	-4.179575	8.615334	-0.024439	0.030061	-0.046724	-0.553557	0.533745	-1.079153	0.464243	0.001868	-0.251676	0.849196
19130	2.284364	-4.130345	8.580010	-0.019577	0.015443	-0.029130	-0.553291	0.534140	-1.078195	0.464741	0.001613	-0.251884	0.848862
19131	2.209800	-4.160830	8.565917	-0.013147	0.016547	0.000090	-0.554093	0.533977	-1.076430	0.464801	0.001236	-0.251926	0.848818
19132	2.304203	-4.149403	8.602427	-0.015346	0.007318	0.013263	-0.553427	0.534967	-1.077219	0.464539	0.000944	-0.252138	0.848899
19133	2.323540	-4.149054	8.588575	0.017190	0.012146	0.008972	-0.553157	0.533772	-1.074550	0.464425	0.000880	-0.251706	0.849090
19134	2.315550	-4.117643	8.559207	0.013728	0.000735	0.001817	-0.553694	0.534491	-1.074656	0.464320	0.001028	-0.251485	0.849212
19135	2.284505	-4.140054	8.563238	0.013240	-0.003265	0.019479	-0.553694	0.534210	-1.074665	0.463950	0.001138	-0.251263	0.849480
19136	2.300002	-4.193182	8.530414	0.022411	0.002276	0.014238	-0.552888	0.533396	-1.076869	0.463645	0.001277	-0.250881	0.849759
19137	2.284520	-4.140053	8.568053	0.000846	0.000362	0.012390	-0.552620	0.533267	-1.077689	0.463414	0.001245	-0.250838	0.849898
19138	2.323510	-4.149055	8.578946	0.001176	0.000674	0.000008	-0.552888	0.533902	-1.080511	0.463343	0.001286	-0.250831	0.849938
19139	2.347652	-4.153478	8.521948	0.006565	0.007787	0.001835	-0.552352	0.533286	-1.078776	0.463328	0.001237	-0.250626	0.850007
19140	2.309380	-4.178448	8.523369	0.001372	0.011472	-0.005221	-0.552486	0.533586	-1.079442	0.463395	0.001124	-0.250515	0.850003
19141	2.303351	-4.110580	8.578037	-0.008669	0.007724	-0.000859	-0.552620	0.533417	-1.078091	0.463426	0.000949	-0.250571	0.849970
19142	2.293930	-4.120459	8.601894	0.008977	-0.002191	0.010628	-0.552351	0.533023	-1.079597	0.463155	0.001059	-0.250458	0.850151
19143	2.283750	-4.106085	8.538887	-0.002816	0.007355	0.015959	-0.551815	0.532207	-1.075294	0.462898	0.000861	-0.250418	0.850303
19144	2.333528	-4.168295	8.560142	-0.004458	0.000408	0.008828	-0.552890	0.533940	-1.076038	0.462666	0.000814	-0.250509	0.850403
19145	2.303959	-4.142128	8.571073	0.003261	0.000952	-0.010589	-0.553021	0.533399	-1.076867	0.462828	0.000916	-0.250427	0.850338
19146	2.289126	-4.130261	8.553678	0.003072	0.000774	-0.003515	-0.553954	0.532299	-1.077163	0.462810	0.000993	-0.250387	0.850360
19147	2.255428	-4.138153	8.576775	-0.011737	0.003811	0.012379	-0.552890	0.534247	-1.077112	0.462596	0.000793	-0.250534	0.850433
19148	2.303752	-4.127563	8.597435	-0.009767	0.000450	0.005279	-0.552485	0.532651	-1.075542	0.462427	0.000713	-0.250716	0.850472
19149	2.303658	-4.125139	8.582971	0.013064	0.011571	-0.005186	-0.552488	0.533769	-1.075100	0.462551	0.000700	-0.250368	0.850507
19150	2.297933	-4.088835	8.534378	-0.007964	0.000464	0.005286	-0.553023	0.533959	-1.076714	0.462377	0.000637	-0.250519	0.850557
19151	2.288845	-4.110842	8.587223	-0.006040	0.007680	0.001804	-0.552220	0.533797	-1.076593	0.462364	0.000481	-0.250532	0.850561
19152	2.276544	-4.101355	8.589181	-0.000704	0.014748	0.005404	-0.552751	0.532547	-1.076898	0.462260	0.000241	-0.250427	0.850648
19153	2.286810	-4.130300	8.587307	-0.001248	0.009760	-0.008775	-0.552488	0.533628	-1.075104	0.462438	0.000148	-0.250338	0.850578
19154	2.308091	-4.110498	8.544481	0.013827	-0.008913	-0.003548	-0.552488	0.533797	-1.076319	0.462365	0.000491	-0.250205	0.850656
19155	2.284429	-4.140058	8.539164	-0.003785	0.013424	-0.014062	-0.552357	0.534777	-1.076153	0.462651	0.000340	-0.250126	0.850524
19156	2.250513	-4.130957	8.600641	-0.014612	0.018623	-0.012289	-0.552353	0.533390	-1.077146	0.462866	-0.000005	-0.250222	0.850379
19157	2.284163	-4.120638	8.577524	-0.011269	0.003365	-0.005311	-0.551684	0.533665	-1.077552	0.462952	-0.000097	-0.250363	0.850290
19158	2.265122	-4.140406	8.562646	-0.007837	-0.002962	-0.000031	-0.551687	0.534667	-1.078197	0.462852	-0.000074	-0.250543	0.850292
19159	2.293890	-4.125319	8.558600	-0.011626	0.007457	0.008858	-0.550886	0.535375	-1.079132	0.462718	-0.000310	-0.250653	0.850332
19160	2.268466	-4.186469	8.563096	-0.007258	0.015281	-0.018477	-0.551688	0.535112	-1.079131	0.463019	-0.000498	-0.250655	0.850168
19161	2.269996	-4.137887	8.586848	-0.025143	0.009930	-0.023875	-0.551424	0.535917	-1.077618	0.463454	-0.000736	-0.250973	0.849837
19162	2.269556	-4.125764	8.524157	0.013811	-0.002737	-0.001730	-0.551158	0.536477	-1.077738	0.463379	-0.000506	-0.250783	0.849934
19163	2.265255	-4.150116	8.543466	-0.007976	0.007529	0.007109	-0.550885	0.534965	-1.079687	0.463275	-0.000700	-0.250832	0.849976
19164	2.303865	-4.139704	8.556608	-0.016141	0.003864	0.008819	-0.550751	0.535152	-1.081851	0.463059	-0.000915	-0.251089	0.850017
19165	2.284699	-4.149761	8.563317	0.002978	0.000686	0.000022	-0.550756	0.536659	-1.079905	0.463042	-0.000853	-0.251016	0.850048
19166	2.269877	-4.140323	8.533905	-0.008758	0.002320	0.001768	-0.551291	0.536367	-1.078960	0.462928	-0.000934	-0.251163	0.850067
19167	2.287606	-4.173984	8.563589	-0.009794	-0.006664	0.005240	-0.551027	0.537467	-1.077979	0.462785	-0.000891	-0.251376	0.850082
19168	2.265429	-4.154965	8.567579	-0.009526	0.000667	-0.003549	-0.550356	0.536701	-1.075979	0.462756	-0.000926	-0.251552	0.850046
19169	2.294318	-4.139872	8.602053	-0.004157	0.015741	0.000093	-0.551691	0.535626	-1.076946	0.462814	-0.001184	-0.251460	0.850041
19170	2.267760	-4.154926	8.538765	-0.005963	0.002431	-0.001758	-0.549823	0.537571	-1.077583	0.462763	-0.001224	-0.251559	0.850040
19171	2.247113	-4.208704	8.567423	-0.007676	0.000724	-0.005305	-0.551160	0.537307	-1.077034	0.462836	-0.001234	-0.251668	0.849967
19172	2.241179	-4.150548	8.590874	-0.001459	0.004246	-0.001728	-0.550894	0.537577	-1.076757	0.462790	-0.001262	-0.251673	0.849991
19173	2.274911	-4.145083	8.562982	-0.006156	-0.008369	0.003474	-0.551294	0.537326	-1.077709	0.462669	-0.001147	-0.251838	0.850008
19174	2.275380	-4.169351	8.558365	-0.011884	0.001901	0.017668	-0.550495	0.538407	-1.076464	0.462284	-0.001330	-0.252041	0.850157
19175	2.295360	-4.198118	8.564010	-0.004266	0.000581	0.001767	-0.549424	0.538138	-1.078112	0.462237	-0.001340	-0.252093	0.850167
19176	2.270647	-4.174291	8.563071	-0.003975	0.002623	-0.008824	-0.551027	0.537464	-1.077844	0.462304	-0.001328	-0.252156	0.850112
19177	2.265571	-4.159816	8.582064	0.001265	0.009604	-0.001690	-0.550760	0.537617	-1.078655	0.462362	-0.001422	-0.252029	0.850118
19178	2.212341	-4.170496	8.541996	0.006519	-0.002890	0.001796	-0.549955	0.537189	-1.079220	0.462223	-0.001274	-0.251964	0.850213
19179	2.290356	-4.193356	8.544562	-0.004636	0.002006	0.015921	-0.549957	0.537593	-1.078394	0.461942	-0.001383	-0.252008	0.850353
19180	2.290248	-4.178786	8.602221	0.010343	0.011526	-0.004307	-0.550496	0.538726	-1.078080	0.461971	-0.001411	-0.251745	0.850415
19181	2.245730	-4.145617	8.528390	0.002350	0.008007	-0.008764	-0.549692	0.538429	-1.078235	0.462141	-0.001432	-0.251614	0.850361
19182	2.270907	-4.188853	8.553560	-0.007881	0.007617	0.003574	-0.549699	0.540812	-1.077616	0.462017	-0.001603	-0.251697	0.850404
19183	2.284960	-4.164322	8.553806	-0.004156	0.004225	-0.001745	-0.549830	0.539663	-1.076567	0.462049	-0.001654	-0.251714	0.850381
19184	2.287167	-4.149714	8.577836	0.012166	0.011562	-0.005185	-0.549300	0.541338	-1.076384	0.462091	-0.001661	-0.251419	0.850445
19185	2.289699	-4.164240	8.520250	0.006408	-0.006530	0.005292	-0.549964	0.539816	-1.076967	0.461950	-0.001465	-0.251356	0.850541
19186	2.251576	-4.194060	8.538564	-0.001320	-0.008025	-0.008878	-0.551564	0.538046	-1.078090	0.461960	-0.001246	-0.251472	0.850502
19187	2.255806	-4.155138	8.588950	0.001746	0.000368	0.012400	-0.550361	0.538576	-1.077816	0.461733	-0.001246	-0.251425	0.850639
19188	2.296813	-4.149541	8.563687	0.020961	0.007905	0.001890	-0.549431	0.540668	-1.077759	0.461636	-0.001146	-0.251014	0.850813
19189	2.270271	-4.164594	8.505214	-0.015085	0.011090	0.004458	-0.551302	0.540022	-1.078436	0.461597	-0.001442	-0.251156	0.850792
19190	2.277894	-4.169302	8.587328	-0.013169	0.012107	0.000047	-0.549966	0.540386	-1.077220	0.461550	-0.001718	-0.251287	0.850778
19191	2.290723	-4.207912	8.568755	-0.005237	0.017275	-0.026419	-0.549424	0.538423	-1.078238	0.462068	-0.001873	-0.251207	0.850520
19192	2.236533	-4.165200	8.561955	0.003407	0.011704	-0.014040	-0.548891	0.538980	-1.078497	0.462262	-0.001919	-0.251061	0.850458
19193	2.197641	-4.161052	8.551103	-0.007975	0.007524	0.007124	-0.548491	0.539216	-1.076868	0.462159	-0.002103	-0.251114	0.850498
19194	2.256806	-4.203669	8.598975	-0.004576	-0.005019	0.012347	-0.549290	0.538107	-1.076895	0.461816	-0.002070	-0.251257	0.850642
19195	2.256260	-4.179406	8.579518	0.009776	-0.010255	0.013242	-0.548756	0.538383	-1.077163	0.461521	-0.001818	-0.251174	0.850827
19196	2.246527	-4.189301	8.504672	0.012932	0.000808	-0.001702	-0.547958	0.540227	-1.078468	0.461447	-0.001652	-0.250966	0.850929
19197	2.252082	-4.223184	8.514727	-0.012375	0.007577	0.003566	-0.549300	0.541495	-1.077056	0.461405	-0.001860	-0.251098	0.850912
19198	2.257207	-4.227940	8.572692	-0.007777	0.009483	0.000054	-0.548624	0.539084	-1.077142	0.461339	-0.002040	-0.251162	0.850929
19199	2.268706	-4.196173	8.577620	-0.000205	0.009009	-0.014075	-0.548753	0.537406	-1.077601	0.461604	-0.002072	-0.251078	0.850810
19200	2.251194	-4.179505	8.509556	0.003153	-0.008899	-0.007985	-0.549163	0.540196	-1.075880	0.461579	-0.001797	-0.251126	0.850810
19201	2.242487	-4.228213	8.514470	-0.003968	0.007931	-0.007896	-0.548208	0.534325	-1.079062	0.461733	-0.001876	-0.251118	0.850729
19202	2.266311	-4.193786	8.601600	0.006625	0.000759	-0.001729	-0.549955	0.536857	-1.077062	0.461653	-0.001766	-0.251018	0.850801
19203	2.277839	-4.174163	8.539219	0.008436	-0.008072	-0.003550	-0.548618	0.537274	-1.078149	0.461653	-0.001479	-0.250947	0.850823
19204	2.265486	-4.164679	8.524325	-0.004642	0.010850	0.017751	-0.549692	0.538266	-1.077291	0.461287	-0.001741	-0.250945	0.851022
19205	2.314664	-4.195341	8.554952	0.004792	0.003369	0.000041	-0.548622	0.538251	-1.077711	0.461283	-0.001698	-0.250834	0.851057
19206	2.285475	-4.188587	8.563634	0.001280	0.012272	-0.001676	-0.549290	0.538107	-1.076895	0.461251	-0.001831	-0.250718	0.851108
19207	2.257818	-4.135682	8.581643	0.013957	-0.006138	-0.007939	-0.549161	0.539657	-1.076982	0.461337	-0.001501	-0.250538	0.851115
19208	2.271107	-4.203417	8.524790	0.009726	-0.006766	0.015915	-0.549426	0.538680	-1.077145	0.460909	-0.001319	-0.250454	0.851372
19209	2.289856	-4.169090	8.539550	0.002791	-0.010115	0.005257	-0.549696	0.539531	-1.077115	0.460749	-0.001089	-0.250504	0.851444
19210	2.275347	-4.166924	8.563160	-0.005846	0.007854	-0.005261	-0.550227	0.538435	-1.077957	0.460753	-0.001194	-0.250551	0.851428
19211	2.236243	-4.150640	8.561837	-0.011428	-0.001216	-0.000024	-0.549961	0.538704	-1.077680	0.460728	-0.001220	-0.250761	0.851380
19212	2.266230	-4.196219	8.560694	-0.005891	0.007809	-0.003490	-0.549961	0.538986	-1.077671	0.460701	-0.001333	-0.250809	0.851380
19213	2.278200	-4.183861	8.592261	0.001124	0.009472	0.003611	-0.549832	0.540586	-1.079925	0.460668	-0.001443	-0.250707	0.851428
19214	2.284863	-4.159469	8.553767	0.013953	0.008020	-0.005200	-0.550893	0.537676	-1.081090	0.460669	-0.001368	-0.250415	0.851513
19215	2.258223	-4.169669	8.495255	-0.005841	0.007851	-0.005256	-0.549823	0.537774	-1.080287	0.460778	-0.001469	-0.250450	0.851444
19216	2.252203	-4.223178	8.553246	-0.014573	0.009797	-0.014993	-0.549964	0.540000	-1.078858	0.460950	-0.001636	-0.250627	0.851298
19217	2.232125	-4.174982	8.638924	-0.004050	0.007868	-0.005247	-0.549960	0.538579	-1.078362	0.461058	-0.001722	-0.250631	0.851238
19218	2.197320	-4.146494	8.541354	0.001173	-0.006426	-0.000893	-0.548889	0.538435	-1.079328	0.460917	-0.001541	-0.250690	0.851298
19219	2.275371	-4.174210	8.524700	-0.023572	0.019516	0.020397	-0.549697	0.540454	-1.080473	0.460646	-0.002135	-0.250917	0.851376
19220	2.312628	-4.207511	8.600718	-0.012273	0.022683	-0.031716	-0.549965	0.540432	-1.079251	0.461161	-0.002414	-0.250938	0.851091
19221	2.217890	-4.199522	8.580900	-0.003619	0.008262	-0.021151	-0.549694	0.539299	-1.079291	0.461542	-0.002423	-0.250932	0.850886
19222	2.194821	-4.146542	8.517206	0.022868	-0.000846	-0.003441	-0.549959	0.538478	-1.080127	0.461466	-0.002122	-0.250571	0.851034
19223	2.230160	-4.209011	8.569312	0.009787	-0.003168	0.014179	-0.549694	0.538814	-1.076596	0.461188	-0.001992	-0.250440	0.851223
19224	2.300078	-4.193179	8.554488	0.004331	-0.005030	0.015902	-0.549024	0.538492	-1.075530	0.460754	-0.001885	-0.250431	0.851461
19225	2.246291	-4.169879	8.552662	-0.000540	-0.002815	-0.003538	-0.550227	0.537959	-1.075669	0.460779	-0.001766	-0.250476	0.851435
19226	2.227258	-4.189646	8.540191	0.001239	0.007800	-0.000807	-0.550091	0.537436	-1.077584	0.460698	-0.001824	-0.250402	0.851500
19227	2.246194	-4.165026	8.552622	0.011735	-0.001241	0.008888	-0.550493	0.537899	-1.078920	0.460520	-0.001681	-0.250223	0.851650
19228	2.304464	-4.163964	8.592917	0.011715	-0.004792	0.008851	-0.548893	0.539851	-1.079553	0.460209	-0.001476	-0.250087	0.851858
19229	2.289320	-4.139968	8.553757	0.019058	-0.015225	0.001738	-0.546752	0.539354	-1.078510	0.460084	-0.000989	-0.249913	0.851977
19230	2.260691	-4.169622	8.509772	0.017430	0.000847	-0.001692	-0.548356	0.538821	-1.078237	0.459980	-0.000774	-0.249627	0.852117
19231	2.246531	-4.179584	8.567185	0.002767	-0.010140	0.006151	-0.547820	0.538465	-1.075545	0.459804	-0.000546	-0.249686	0.852195
19232	2.284635	-4.147335	8.558483	0.015277	-0.013654	0.008810	-0.549158	0.538502	-1.075799	0.459444	-0.000155	-0.249570	0.852424
19233	2.260566	-4.159913	8.531360	-0.002260	-0.007129	0.026485	-0.547152	0.538406	-1.073658	0.458936	-0.000125	-0.249688	0.852662
19234	2.308534	-4.125050	8.592749	-0.013169	0.007687	-0.000875	-0.547019	0.538657	-1.072431	0.458852	-0.000312	-0.249861	0.852657
19235	2.305003	-4.195516	8.564285	0.001771	-0.004089	-0.023001	-0.546616	0.538103	-1.073267	0.459204	-0.000048	-0.249884	0.852461
19236	2.226829	-4.160519	8.588101	-0.009116	0.008130	-0.017637	-0.548492	0.539157	-1.074295	0.459402	-0.000120	-0.249984	0.852325
19237	2.236042	-4.148221	8.513669	0.002920	0.007705	0.003615	-0.547424	0.539825	-1.073744	0.459359	-0.000181	-0.249879	0.852379
19238	2.231233	-4.141020	8.571239	-0.001268	-0.001722	0.023875	-0.546890	0.539910	-1.071851	0.458801	-0.000221	-0.249935	0.852663
19239	2.304218	-4.149402	8.607243	0.002857	0.011202	0.006272	-0.547157	0.539941	-1.072931	0.458730	-0.000355	-0.249797	0.852741
19240	2.235550	-4.111809	8.588001	0.008502	0.007929	-0.003442	-0.547959	0.539968	-1.073327	0.458683	-0.000333	-0.249599	0.852825
19241	2.270413	-4.169445	8.519698	-0.003799	-0.000758	-0.015917	-0.546085	0.539522	-1.074176	0.458931	-0.000213	-0.249684	0.852667
19242	2.231376	-4.145871	8.585723	-0.004040	0.009645	-0.005236	-0.546355	0.540073	-1.073342	0.458932	-0.000328	-0.249684	0.852666
19243	2.241474	-4.155391	8.653506	0.001134	0.002404	0.001803	-0.546489	0.540220	-1.073471	0.458893	-0.000307	-0.249653	0.852696
19244	2.303863	-4.144562	8.525352	0.015856	0.009903	-0.008723	-0.546081	0.537959	-1.073684	0.458951	-0.000226	-0.249311	0.852765
19245	2.260686	-4.164764	8.538622	0.010576	0.015277	-0.012231	-0.546481	0.537699	-1.074230	0.459216	-0.000266	-0.249004	0.852712
19246	2.255838	-4.150278	8.629836	-0.000482	0.022036	-0.001615	-0.547150	0.538021	-1.075296	0.459204	-0.000575	-0.248829	0.852769
19247	2.277443	-4.147463	8.582335	0.001074	-0.001196	0.003542	-0.545947	0.537969	-1.074228	0.459118	-0.000500	-0.248835	0.852814
19248	2.240710	-4.126280	8.595490	0.010263	0.014991	-0.000739	-0.544738	0.536600	-1.077267	0.459069	-0.000598	-0.248541	0.852926
19249	2.247071	-4.198989	8.615492	0.026337	0.002614	0.001885	-0.545814	0.538597	-1.077190	0.459029	-0.000348	-0.248081	0.853081
19250	2.193769	-4.199956	8.613863	0.043056	-0.007393	-0.019333	-0.546080	0.538334	-1.077738	0.459160	0.000337	-0.247434	0.853199
19251	2.153366	-4.127870	8.554308	0.058468	-0.009767	0.009883	-0.546072	0.535178	-1.075400	0.458921	0.001048	-0.246539	0.853586
19252	2.151240	-4.147332	8.525503	0.037351	-0.026217	0.056569	-0.546473	0.535194	-1.075666	0.457668	0.001625	-0.246162	0.854366
19253	2.277531	-4.145029	8.625648	0.022638	-0.031036	0.067071	-0.545006	0.536551	-1.074826	0.456345	0.002086	-0.246077	0.855097
19254	2.294118	-4.125307	8.630823	0.037200	-0.036071	0.060007	-0.546744	0.536315	-1.075085	0.454979	0.002814	-0.245791	0.855905
19255	2.264395	-4.104006	8.562349	0.035760	-0.030447	0.047669	-0.547008	0.535200	-1.075389	0.453988	0.003480	-0.245477	0.856519
19256	2.288309	-4.081720	8.601430	0.030097	-0.014796	0.060121	-0.547280	0.536609	-1.075069	0.452717	0.003780	-0.245118	0.857293
19257	2.334861	-4.095433	8.675177	0.057571	-0.012345	0.042530	-0.547547	0.536333	-1.075075	0.451899	0.004362	-0.244266	0.857964
19258	2.361621	-4.109519	8.618332	0.087666	-0.007356	-0.005088	-0.548346	0.535396	-1.076451	0.451757	0.005379	-0.242845	0.858437
19259	2.206463	-4.126913	8.490936	0.064470	-0.018014	-0.014032	-0.547672	0.533681	-1.076107	0.451879	0.006396	-0.241927	0.858624
19260	2.121008	-4.201279	8.587569	0.007751	-0.003410	0.023035	-0.549273	0.532299	-1.075727	0.451284	0.006485	-0.241846	0.858960
19261	2.065290	-4.182857	8.710894	0.018882	-0.013519	0.076058	-0.549011	0.533996	-1.076217	0.449881	0.006563	-0.241684	0.859740
19262	2.044876	-4.158970	8.536770	0.047478	-0.029419	0.081358	-0.548475	0.533683	-1.075420	0.448135	0.007179	-0.241160	0.860793
19263	2.033937	-4.227146	8.479177	0.009757	-0.037536	0.144848	-0.551040	0.541623	-1.074728	0.445425	0.007242	-0.241387	0.862135
19264	2.037954	-4.290178	8.585690	-0.010498	-0.023071	0.164326	-0.551861	0.547878	-1.076143	0.442254	0.006837	-0.241813	0.863650
19265	2.100883	-4.153086	8.658803	0.037347	-0.065005	0.150926	-0.551733	0.549547	-1.075278	0.439289	0.007575	-0.241805	0.865158
19266	2.122658	-4.152692	8.649839	0.058779	-0.087057	0.187094	-0.553483	0.552931	-1.073523	0.435406	0.008773	-0.241595	0.867166
19267	2.109020	-4.084974	8.595952	0.088313	-0.098419	0.225131	-0.551046	0.542926	-1.070079	0.430967	0.010169	-0.241000	0.869530
19268	2.149393	-3.924025	8.583941	0.095319	-0.063009	0.305816	-0.551188	0.545910	-1.070930	0.425140	0.010682	-0.239959	0.872675
19269	2.138516	-3.967906	8.699483	0.060512	-0.053128	0.397716	-0.549860	0.549114	-1.070571	0.417879	0.010223	-0.239469	0.876314
19270	2.304837	-3.930908	8.648943	0.044865	-0.105959	0.300043	-0.549345	0.555552	-1.069015	0.411891	0.011095	-0.239640	0.879088
19271	2.357867	-3.905663	8.717780	0.058283	-0.131636	0.264543	-0.551636	0.560896	-1.066106	0.406555	0.012644	-0.239789	0.881507
19272	2.358558	-3.949352	8.660358	0.066003	-0.111622	0.248785	-0.551775	0.562418	-1.064700	0.401390	0.014038	-0.239606	0.883899
19273	2.206170	-4.078344	8.704800	0.034393	-0.105864	0.220470	-0.553118	0.563798	-1.062065	0.396939	0.015161	-0.239943	0.885798
19274	2.151280	-3.996802	8.721757	0.032298	-0.086676	0.234740	-0.552590	0.565684	-1.058759	0.392122	0.015910	-0.240141	0.887874
19275	2.302675	-4.040169	8.808574	0.112646	-0.058359	0.196240	-0.552333	0.569354	-1.059186	0.388287	0.016925	-0.238691	0.889929
19276	2.133240	-4.065101	8.716905	0.088378	0.021841	0.108309	-0.553934	0.568319	-1.061639	0.386133	0.016808	-0.236996	0.891320
19277	2.055312	-3.823775	8.587520	0.047627	0.051254	0.055335	-0.550455	0.568283	-1.063578	0.385343	0.016039	-0.235798	0.891994
19278	1.870411	-3.783432	8.615241	0.015369	0.041311	0.014541	-0.548992	0.570902	-1.062427	0.385034	0.015438	-0.235223	0.892290
19279	1.925408	-3.573631	8.937908	-0.052467	0.044955	0.060295	-0.548452	0.569521	-1.064239	0.384158	0.013984	-0.235834	0.892530
19280	2.042536	-3.600627	9.021143	-0.010576	-0.033790	0.095259	-0.545787	0.572836	-1.063892	0.382124	0.014126	-0.236323	0.893271
19281	2.205627	-3.777318	8.899900	0.107330	-0.068261	0.055599	-0.547530	0.574015	-1.064376	0.380754	0.015951	-0.234922	0.894194
19282	2.168696	-3.673636	8.604309	0.136392	-0.081077	0.044126	-0.549001	0.573742	-1.063284	0.379347	0.018305	-0.233126	0.895217
19283	2.191150	-3.840738	8.519601	0.030294	-0.064189	0.043906	-0.551265	0.570547	-1.063089	0.378232	0.019539	-0.233065	0.895678
19284	2.125422	-3.917164	8.710734	-0.067993	-0.022692	0.058021	-0.551135	0.571655	-1.062378	0.376972	0.019221	-0.234491	0.895844
19285	2.108468	-4.016985	8.850583	-0.020784	-0.022848	0.008664	-0.552212	0.573925	-1.061885	0.376699	0.019494	-0.235019	0.895815
19286	2.292216	-4.001518	8.810369	0.023911	-0.004201	-0.010566	-0.553687	0.574745	-1.059267	0.376681	0.019869	-0.234631	0.895916
19287	2.370436	-3.929711	8.708718	0.054045	0.008851	-0.024551	-0.553145	0.572278	-1.056778	0.377124	0.020306	-0.233573	0.895996
19288	2.435625	-3.947969	8.515876	0.076953	-0.006580	-0.075863	-0.553005	0.570503	-1.059412	0.378250	0.021427	-0.232226	0.895846
19289	2.226937	-3.927476	8.559868	0.004947	0.012216	-0.105984	-0.554069	0.568717	-1.060405	0.380187	0.021824	-0.232000	0.895074
19290	2.110551	-3.905299	8.681302	-0.035166	0.014061	-0.086626	-0.554600	0.567026	-1.059912	0.381665	0.021770	-0.232498	0.894317
19291	2.040064	-4.003671	8.761725	-0.026168	0.028348	-0.050242	-0.554057	0.564447	-1.058646	0.382690	0.021378	-0.232732	0.893827
19292	2.117884	-4.041116	8.610336	-0.012973	0.004318	-0.008814	-0.554862	0.565670	-1.061985	0.382712	0.021307	-0.232940	0.893765
19293	2.145689	-3.958062	8.730922	-0.018622	0.014682	0.001831	-0.553395	0.566545	-1.058586	0.382738	0.020971	-0.233173	0.893702
19294	2.204446	-3.995842	8.680052	0.008505	0.000863	-0.005255	-0.553123	0.564989	-1.058639	0.382658	0.021114	-0.233025	0.893771
19295	2.082905	-3.988345	8.611272	-0.013342	0.011942	0.006268	-0.553397	0.567093	-1.057891	0.382587	0.020846	-0.233194	0.893763
19296	2.140446	-3.943596	8.696952	-0.010142	0.008959	0.020388	-0.554200	0.567734	-1.060436	0.382087	0.020584	-0.233328	0.893949
19297	2.122884	-4.024016	8.766828	0.001579	-0.023625	0.047628	-0.553932	0.567427	-1.059636	0.381103	0.020870	-0.233521	0.894311
19298	2.079147	-4.027243	8.710144	0.026310	-0.013235	0.067233	-0.553537	0.569525	-1.059302	0.379633	0.021067	-0.233192	0.895018
19299	2.011508	-4.043039	8.679302	0.040658	-0.014943	0.069052	-0.553803	0.568630	-1.056888	0.378287	0.021388	-0.232633	0.895725
19300	2.041312	-4.081340	8.666062	0.021462	-0.030376	0.111324	-0.553007	0.570860	-1.056555	0.375922	0.021657	-0.232537	0.896739
19301	2.017241	-4.086630	8.684621	0.027983	-0.023867	0.137913	-0.553544	0.571786	-1.059500	0.373298	0.021712	-0.232307	0.897892
19302	1.962172	-4.247851	8.645633	0.038857	-0.041431	0.132550	-0.552614	0.573725	-1.058906	0.370470	0.022215	-0.231986	0.899134
19303	1.882953	-4.171612	8.599298	0.023780	-0.045731	0.157245	-0.553956	0.575637	-1.060997	0.367386	0.022526	-0.232014	0.900383
19304	1.753618	-4.232209	8.701701	0.017512	-0.039510	0.190889	-0.553565	0.579022	-1.061435	0.363491	0.022572	-0.232084	0.901943
19305	1.705064	-4.480706	8.639500	-0.044026	-0.049115	0.270224	-0.553445	0.583496	-1.059937	0.358363	0.021898	-0.233416	0.903667
19306	1.604816	-4.557778	8.639412	-0.065693	-0.026250	0.344590	-0.551587	0.588029	-1.056560	0.351773	0.020384	-0.234947	0.905892
19307	1.511464	-4.489070	8.674543	-0.057655	-0.008481	0.383645	-0.547867	0.596582	-1.058225	0.344745	0.018308	-0.236279	0.908288
19308	1.545429	-4.449585	8.935263	-0.076115	0.077672	0.381471	-0.543350	0.606586	-1.056329	0.337955	0.014657	-0.237270	0.910645
19309	1.881284	-4.147325	8.991432	0.009940	0.151559	0.372401	-0.538417	0.612772	-1.060524	0.331825	0.010163	-0.236238	0.913225
19310	2.208763	-3.896185	9.141610	0.127403	0.174071	0.222534	-0.529333	0.617154	-1.064011	0.328140	0.006906	-0.232808	0.915465
19311	2.007682	-3.790603	9.062428	0.280211	0.131415	-0.014151	-0.521968	0.615175	-1.071207	0.328925	0.006405	-0.226858	0.916681
19312	1.776969	-3.702582	8.698422	0.299582	0.146748	-0.196941	-0.521407	0.607237	-1.076077	0.332275	0.006814	-0.220376	0.917050
19313	1.401889	-3.495770	8.646837	0.210874	0.155083	-0.277542	-0.518434	0.597385	-1.079816	0.337973	0.006604	-0.215464	0.916136
19314	1.135610	-3.345210	8.926392	0.130881	0.125250	-0.321258	-0.518006	0.588996	-1.083343	0.343906	0.006712	-0.212182	0.914693
19315	0.876257	-3.466439	8.914533	0.061570	0.044116	-0.300714	-0.518519	0.582013	-1.085730	0.349541	0.007590	-0.210701	0.912890
19316	0.707838	-3.527756	8.914641	0.010292	-0.033282	-0.280997	-0.521980	0.576487	-1.087223	0.354322	0.009526	-0.210713	0.911024
19317	0.780970	-3.570139	8.782404	0.000621	-0.090651	-0.265492	-0.525981	0.572333	-1.086497	0.358727	0.012241	-0.211255	0.909141
19318	0.899840	-3.567976	8.834179	-0.056484	-0.118883	-0.221675	-0.528244	0.568159	-1.080508	0.362158	0.014984	-0.213092	0.907309
19319	0.912749	-3.723101	8.871853	-0.107587	-0.151839	-0.200826	-0.535200	0.567698	-1.078002	0.365130	0.017711	-0.216027	0.905372
19320	0.885988	-3.980919	8.745396	-0.123913	-0.159206	-0.196484	-0.542015	0.564949	-1.074218	0.367967	0.020580	-0.219375	0.903356
19321	0.761056	-4.211411	8.401483	-0.148079	-0.175279	-0.202806	-0.548571	0.564661	-1.067375	0.370849	0.023378	-0.223205	0.901168
19322	0.798149	-4.455895	8.625925	-0.395975	-0.069725	-0.169317	-0.555799	0.565816	-1.061292	0.373710	0.022489	-0.230787	0.898094
19323	1.250293	-5.246264	9.440130	-0.780770	0.311573	-0.185851	-0.555829	0.575864	-1.062865	0.378689	0.011671	-0.242344	0.893156
19324	2.499660	-4.573007	9.495055	-0.425906	0.449853	0.028022	-0.545707	0.590936	-1.066291	0.380389	0.000310	-0.246548	0.891357
19325	2.261083	-3.990007	8.234012	0.119936	0.469853	-0.523514	-0.540617	0.589275	-1.072773	0.391911	-0.004777	-0.240803	0.887917
19326	2.541893	-3.844109	8.289671	0.062523	0.398757	-0.543668	-0.532827	0.579860	-1.081975	0.403383	-0.008707	-0.236614	0.883867
19327	3.492362	-4.283274	7.965889	-0.178917	0.053460	-0.324029	-0.530135	0.574501	-1.084618	0.409251	-0.009677	-0.239445	0.880389
19328	3.299403	-4.223587	8.633527	-0.407923	0.173048	-0.491933	-0.529863	0.572886	-1.082098	0.418567	-0.013667	-0.245303	0.874323
19329	3.161947	-4.643633	8.497676	-0.342174	0.082820	-0.812290	-0.532123	0.568288	-1.082220	0.432961	-0.014017	-0.250884	0.865682
19330	2.774689	-4.335183	7.535038	-0.281385	0.023428	-0.872502	-0.538787	0.559949	-1.080785	0.447976	-0.012442	-0.255773	0.856588
19331	2.321952	-4.207437	7.717570	-0.414766	0.053210	-0.793072	-0.544132	0.557423	-1.075926	0.461607	-0.012991	-0.262706	0.847193
19332	2.401490	-4.453537	8.326068	-0.596208	0.223236	-0.575092	-0.545739	0.557854	-1.074674	0.472250	-0.019219	-0.270876	0.838592
19333	2.549829	-4.475036	9.117929	-0.556162	0.344577	-0.505282	-0.542396	0.558360	-1.075509	0.482269	-0.027469	-0.277243	0.830541
19334	2.811734	-4.479991	9.140447	-0.125337	0.276227	-0.541558	-0.538515	0.558362	-1.079484	0.492600	-0.030214	-0.276958	0.824455
19335	2.680664	-4.608696	8.263591	0.089203	0.129631	-0.509941	-0.539417	0.547155	-1.081732	0.501722	-0.028566	-0.274627	0.819780
19336	2.315128	-4.552243	7.982344	0.086001	0.103571	-0.393335	-0.536994	0.542746	-1.088677	0.508670	-0.027189	-0.272415	0.816276
19337	2.028877	-4.518583	8.105700	0.041671	0.197751	-0.334463	-0.535095	0.534293	-1.090869	0.515184	-0.028092	-0.270016	0.812950
19338	2.085094	-4.629206	8.324905	0.066816	0.232617	-0.225432	-0.533331	0.526815	-1.098583	0.520015	-0.029913	-0.266678	0.810908
19339	2.232979	-4.747896	8.359225	0.095468	0.211697	-0.088473	-0.529306	0.523288	-1.102537	0.522598	-0.031815	-0.263094	0.810346
19340	2.365789	-4.716351	8.406392	0.254880	0.179524	-0.098819	-0.523666	0.516662	-1.108236	0.525165	-0.031482	-0.257169	0.810602
19341	2.093978	-4.842676	8.254574	0.330131	0.140839	-0.091689	-0.519643	0.513170	-1.107583	0.527533	-0.029767	-0.250523	0.811210
19342	1.731360	-4.659918	8.160223	0.293434	0.140740	-0.065208	-0.517472	0.503652	-1.112793	0.529335	-0.028571	-0.244335	0.811966
19343	1.682267	-5.092896	8.296785	0.255464	0.159827	0.012619	-0.515438	0.494669	-1.116629	0.529999	-0.028509	-0.238639	0.813228
19344	1.909040	-5.651972	8.274261	0.252104	0.100797	0.061713	-0.512477	0.489025	-1.119420	0.529525	-0.027726	-0.233455	0.815066
19345	1.365176	-5.436050	8.552026	0.156165	-0.100594	0.046082	-0.511394	0.484802	-1.120788	0.528316	-0.024700	-0.232162	0.816316
19346	0.972710	-3.955070	8.743048	0.027956	-0.312679	0.021358	-0.516745	0.484577	-1.117887	0.526473	-0.019366	-0.235017	0.816834
19347	1.857938	-2.526094	9.539357	0.294525	0.086681	0.146479	-0.518340	0.481072	-1.117168	0.524527	-0.018433	-0.229361	0.819711
19348	2.565121	-2.877234	11.008013	0.063762	0.217580	0.314392	-0.510172	0.478697	-1.120185	0.520256	-0.022719	-0.225935	0.823268
19349	1.937265	-3.204270	10.420712	0.216671	0.181157	0.111466	-0.505487	0.478279	-1.125132	0.519288	-0.023970	-0.220461	0.825326
19350	1.778158	-3.464625	9.043297	0.370940	0.265433	-0.153540	-0.501451	0.471254	-1.130283	0.522731	-0.023693	-0.211678	0.825460
19351	1.675024	-2.915448	9.016731	0.202182	0.180389	-0.151961	-0.491522	0.462050	-1.138554	0.526057	-0.023919	-0.206519	0.824647
19352	1.572214	-2.584716	9.246984	0.271476	0.155381	-0.123610	-0.487489	0.455724	-1.143412	0.528359	-0.022972	-0.200496	0.824688
19353	1.523318	-2.702219	8.370159	0.356867	0.088520	-0.196228	-0.487853	0.443806	-1.145960	0.532073	-0.019861	-0.193709	0.824003
19354	1.546422	-2.701838	8.014603	0.120797	0.104889	-0.148235	-0.485554	0.435631	-1.148418	0.534650	-0.019634	-0.190688	0.823044
19355	1.480207	-2.688410	8.619078	-0.073436	0.068043	-0.162342	-0.483277	0.434434	-1.147670	0.537530	-0.020899	-0.191168	0.821024
19356	1.242192	-2.894207	8.690356	-0.133771	-0.005172	-0.207144	-0.483806	0.432645	-1.149076	0.540731	-0.021409	-0.193529	0.818351
19357	0.945006	-3.071962	8.619991	-0.227172	-0.052688	-0.188217	-0.486218	0.433950	-1.148193	0.543479	-0.022278	-0.197805	0.815480
19358	1.103825	-3.200128	8.986908	-0.340735	-0.131502	-0.095404	-0.489983	0.440188	-1.145916	0.544283	-0.023421	-0.204851	0.813168
19359	1.351491	-3.428651	9.227321	-0.335956	-0.277191	-0.098140	-0.496821	0.445195	-1.142152	0.544541	-0.022197	-0.213255	0.810866
19360	1.269809	-4.172946	9.355602	-0.371027	-0.329787	-0.140976	-0.505268	0.450702	-1.134017	0.545186	-0.020256	-0.222937	0.807874
19361	0.967109	-5.098520	8.953705	-0.387853	-0.243764	-0.031623	-0.516539	0.461508	-1.126627	0.544388	-0.020511	-0.231760	0.805921
19362	0.899344	-4.946873	8.406460	-0.423617	0.033656	-0.260683	-0.523786	0.468897	-1.121833	0.548491	-0.024421	-0.238340	0.801096
19363	3.041874	-4.674926	8.648287	-0.590854	0.412057	0.134142	-0.519262	0.477475	-1.125404	0.547900	-0.038279	-0.243137	0.799515
19364	3.537233	-4.445007	8.873585	-0.397271	0.163472	0.186963	-0.508741	0.493093	-1.128411	0.545307	-0.046113	-0.247568	0.799515
19365	3.312111	-3.147949	8.710053	0.143162	0.038699	-0.191411	-0.507143	0.495583	-1.127943	0.548647	-0.044254	-0.245006	0.798123
19366	3.838254	-3.995312	8.807214	0.218463	0.051243	-0.312296	-0.498949	0.484831	-1.134618	0.553932	-0.041087	-0.241253	0.795782
19367	3.457391	-4.458681	8.062427	-0.249219	-0.184808	-0.564463	-0.504286	0.480095	-1.131727	0.561750	-0.038113	-0.247761	0.788415
19368	2.510525	-3.558194	8.604299	-0.117149	0.043368	-0.687086	-0.509481	0.472399	-1.129069	0.572548	-0.036654	-0.249646	0.780078
19369	2.532202	-3.698616	8.442336	-0.048283	0.053318	-0.634641	-0.509989	0.463252	-1.129357	0.582622	-0.034764	-0.250270	0.772469
19370	2.675846	-3.586754	8.590330	-0.007026	0.104348	-0.418509	-0.510766	0.454961	-1.129751	0.589460	-0.034306	-0.249472	0.767544
19371	2.678383	-4.220309	8.460386	0.059445	0.134061	-0.339399	-0.508350	0.452569	-1.132431	0.595357	-0.033844	-0.247243	0.763724
19372	2.710250	-4.180934	8.056662	0.056061	0.150966	-0.377316	-0.504844	0.443516	-1.134660	0.601768	-0.033561	-0.244864	0.759468
19373	2.887681	-4.274780	8.395004	0.069663	0.229228	-0.300785	-0.502010	0.435133	-1.134692	0.607479	-0.034593	-0.241315	0.756002
19374	2.633016	-4.352204	8.609234	0.121306	0.214871	-0.350169	-0.496502	0.427596	-1.137438	0.613750	-0.034623	-0.237132	0.752250
19375	2.527256	-4.184216	8.412147	0.207543	0.241990	-0.339095	-0.491926	0.418712	-1.141978	0.620103	-0.033972	-0.231361	0.748859
19376	2.610188	-3.969089	8.405848	0.234794	0.272678	-0.276071	-0.484129	0.406769	-1.151668	0.625531	-0.033818	-0.224670	0.746385
19377	2.609013	-4.160891	8.356708	0.304459	0.265780	-0.189247	-0.476345	0.398663	-1.156491	0.629714	-0.032989	-0.217050	0.745159
19378	2.183870	-4.515772	8.088771	0.191856	0.277875	-0.215047	-0.470425	0.387607	-1.159897	0.634144	-0.033738	-0.210855	0.743144
19379	2.043992	-4.290111	8.195913	0.085170	0.327882	-0.188520	-0.461713	0.382567	-1.164090	0.638336	-0.036638	-0.205731	0.740850
19380	2.378677	-5.303541	8.777108	0.031368	0.143814	-0.025473	-0.455141	0.377179	-1.169354	0.639268	-0.038230	-0.203476	0.740590
19381	1.814279	-5.046734	8.950425	0.000594	-0.182303	-0.008981	-0.456464	0.372456	-1.171117	0.638603	-0.035452	-0.206053	0.740589
19382	0.600868	-3.554002	8.641953	-0.039389	-0.378014	-0.164861	-0.464494	0.373216	-1.165443	0.639407	-0.029649	-0.211600	0.738583
19383	0.956708	-2.392004	8.947411	0.053854	-0.089231	0.199618	-0.469306	0.371911	-1.165158	0.636053	-0.028512	-0.211983	0.741409
19384	1.958141	-2.441653	10.338571	-0.323256	0.069550	0.628863	-0.465720	0.380883	-1.166537	0.626705	-0.036281	-0.215539	0.747976
19385	2.827924	-2.751049	11.376202	-0.220786	0.268541	0.530354	-0.457081	0.399965	-1.171172	0.619687	-0.045324	-0.215141	0.753424
19386	2.662085	-2.836688	10.505176	0.399748	0.291876	0.013555	-0.450386	0.397765	-1.174166	0.620430	-0.044632	-0.205539	0.755532
19387	1.827504	-2.774305	9.078118	0.523887	0.297444	-0.316451	-0.440705	0.381898	-1.180617	0.626828	-0.041246	-0.194216	0.753435
19388	1.217275	-2.207717	8.207792	0.525970	0.133686	-0.455277	-0.433563	0.365240	-1.186927	0.633721	-0.034664	-0.185036	0.750305
19389	1.002324	-2.158236	7.986584	0.310845	-0.057216	-0.216653	-0.432310	0.348853	-1.186792	0.636947	-0.028992	-0.181208	0.748747
19390	1.380189	-2.330976	8.367781	0.029454	-0.219007	0.046568	-0.436307	0.343274	-1.185435	0.635379	-0.025465	-0.183556	0.749634
19391	1.844452	-2.909950	8.983375	-0.009200	-0.254478	0.138956	-0.443785	0.338511	-1.179268	0.632337	-0.022207	-0.186806	0.751505
19392	1.756678	-3.363060	9.022614	-0.059173	-0.294482	0.049288	-0.452354	0.340586	-1.175036	0.630381	-0.018674	-0.191421	0.752083
19393	1.691511	-2.995245	9.128570	-0.126119	-0.302529	-0.007558	-0.459461	0.345656	-1.167609	0.629263	-0.015640	-0.197079	0.751627
19394	1.959143	-3.038934	9.185255	-0.047726	-0.291857	0.091715	-0.467895	0.347452	-1.163658	0.626644	-0.012179	-0.201463	0.752716
19395	2.200559	-3.015148	9.040833	0.029204	-0.298820	0.040584	-0.476188	0.346677	-1.158438	0.624813	-0.007441	-0.204693	0.753428
19396	2.310690	-3.212223	8.903675	0.017949	-0.309975	0.056378	-0.487952	0.344072	-1.155946	0.622616	-0.002739	-0.208310	0.754287
19397	2.213924	-3.488307	8.748730	0.035474	-0.306978	-0.059326	-0.496243	0.342102	-1.147782	0.622206	0.002599	-0.211545	0.753725
19398	2.117378	-4.201304	8.972606	-0.284362	-0.103911	-0.111145	-0.501600	0.343797	-1.142516	0.623377	0.001134	-0.217140	0.751165
19399	2.570557	-4.605625	10.250923	-0.846767	0.317436	-0.009541	-0.498967	0.358213	-1.146690	0.624785	-0.014193	-0.225838	0.747289
19400	3.594296	-3.499549	9.893660	-0.157978	0.409572	0.026542	-0.486167	0.373349	-1.155566	0.625921	-0.022316	-0.223097	0.746962
19401	2.998592	-3.165900	7.547531	0.597973	-0.014819	-0.749852	-0.479691	0.354947	-1.158944	0.637180	-0.011253	-0.214651	0.740135
19402	3.067542	-2.431492	7.929254	-0.215402	-0.096466	-0.098761	-0.480452	0.341089	-1.156400	0.638132	-0.012117	-0.219115	0.737990
19403	3.530192	-2.689979	9.291013	-0.572849	0.079465	0.001906	-0.477940	0.351260	-1.159760	0.638256	-0.020532	-0.226562	0.735444
19404	2.685935	-2.617889	9.464357	-0.413672	0.002611	-0.648591	-0.477154	0.356915	-1.161214	0.647509	-0.022877	-0.232879	0.725242
19405	3.235874	-2.573983	8.915215	-0.093750	-0.032097	-0.501162	-0.476340	0.353111	-1.162158	0.654552	-0.021166	-0.234861	0.718300
19406	3.140936	-3.083092	8.634503	0.044873	-0.021692	-0.228316	-0.478488	0.355874	-1.163671	0.657702	-0.019167	-0.234622	0.715551
19407	2.952835	-2.996678	8.707516	0.096376	0.047925	-0.257732	-0.476332	0.350747	-1.163590	0.661648	-0.017222	-0.232696	0.712585
19408	3.000655	-3.136642	8.385071	0.092171	0.109938	-0.358130	-0.472013	0.337664	-1.163113	0.667233	-0.015873	-0.230072	0.708248
19409	3.082202	-3.076890	8.493038	-0.054381	0.248626	-0.407234	-0.467979	0.331185	-1.167434	0.674105	-0.018073	-0.227641	0.702449
19410	3.140652	-3.289423	8.775667	-0.012354	0.254058	-0.396469	-0.457928	0.325385	-1.170583	0.680755	-0.019975	-0.224551	0.696958
19411	2.847508	-3.202516	8.587885	-0.027805	0.277493	-0.487362	-0.449227	0.323899	-1.176017	0.688748	-0.021850	-0.221349	0.690039
19412	2.466974	-3.457039	8.498691	-0.059797	0.282855	-0.500593	-0.440375	0.316467	-1.180560	0.696800	-0.024333	-0.218511	0.682737
19413	2.450546	-3.064039	8.849077	-0.093052	0.350997	-0.390657	-0.430060	0.311813	-1.184759	0.703589	-0.028552	-0.215069	0.676678
19414	2.472929	-3.330658	8.880661	-0.017407	0.332297	-0.327764	-0.420818	0.308349	-1.190534	0.709370	-0.031855	-0.210836	0.671810
19415	2.788344	-3.557956	9.094257	-0.044537	0.365729	-0.249901	-0.408366	0.305418	-1.198226	0.714215	-0.036196	-0.206406	0.667820
19416	2.967364	-3.520707	9.229458	0.065931	0.293052	-0.220889	-0.398468	0.305836	-1.201851	0.718358	-0.038227	-0.201524	0.664747
19417	2.716016	-3.389378	8.744133	0.274067	0.233619	-0.407981	-0.389076	0.296977	-1.206175	0.724888	-0.035592	-0.194864	0.659772
19418	2.472508	-3.398697	8.317883	0.091570	0.183459	-0.456550	-0.381685	0.285825	-1.206891	0.731623	-0.034880	-0.191341	0.653375
19419	2.009797	-3.237133	8.625026	-0.176952	0.241302	-0.299568	-0.373917	0.283224	-1.211943	0.736304	-0.039341	-0.190383	0.648123
19420	1.670176	-3.267521	9.093862	-0.253378	0.174500	-0.213531	-0.366437	0.287073	-1.215159	0.739475	-0.044493	-0.191291	0.643898
19421	2.181753	-3.622354	9.225374	-0.140175	0.127825	-0.012005	-0.363233	0.289635	-1.219450	0.739975	-0.048073	-0.191265	0.643073
19422	2.619832	-3.838145	9.211729	0.067694	0.042244	0.143691	-0.361189	0.292220	-1.220976	0.738291	-0.048132	-0.189663	0.645475
19423	2.494311	-3.685104	8.802317	0.208681	-0.015483	0.044778	-0.360117	0.291625	-1.220736	0.737828	-0.044937	-0.187242	0.646940
19424	2.117673	-3.288979	8.686668	0.106706	-0.031049	-0.116475	-0.360098	0.285136	-1.220674	0.739269	-0.042497	-0.186455	0.645686
19425	1.302923	-3.230913	8.906761	-0.187405	-0.099857	-0.168943	-0.361028	0.282893	-1.220329	0.740883	-0.043302	-0.190569	0.642573
19426	1.628555	-3.224970	9.224828	-0.341269	-0.102675	-0.070506	-0.366926	0.286676	-1.219461	0.741034	-0.046740	-0.196564	0.640349
19427	2.187910	-3.030293	9.539015	-0.082724	0.015180	0.107736	-0.367077	0.292360	-1.221174	0.739609	-0.048558	-0.197348	0.641619
19428	1.519172	-2.848261	9.199372	-0.126071	-0.010403	-0.025028	-0.367225	0.297345	-1.223180	0.739687	-0.050153	-0.199177	0.640840
19429	1.491876	-1.833954	10.033396	-0.456303	0.283524	-0.013629	-0.362701	0.306410	-1.229446	0.740476	-0.060457	-0.200805	0.638528
19430	3.014806	-2.199466	11.105939	-0.198060	0.463861	0.049875	-0.348282	0.317379	-1.236444	0.741325	-0.069466	-0.196432	0.637986
19431	2.661217	-2.625963	10.022296	0.262691	0.247467	-0.320373	-0.338637	0.313692	-1.239115	0.746718	-0.067358	-0.189797	0.633918
19432	1.926108	-2.505980	8.227148	0.521769	0.069745	-0.814699	-0.332428	0.295481	-1.238418	0.757854	-0.057327	-0.183233	0.623535
19433	1.458036	-2.121292	7.480506	0.212314	-0.008745	-0.696716	-0.330251	0.283807	-1.241937	0.766679	-0.051320	-0.181434	0.613719
19434	1.824963	-2.362209	7.804110	-0.178148	-0.089453	-0.513762	-0.328897	0.278387	-1.240636	0.772416	-0.051069	-0.185539	0.605261
19435	1.873389	-2.815177	8.764664	-0.436885	-0.081193	-0.396069	-0.330252	0.284113	-1.243011	0.776416	-0.055249	-0.192404	0.597584
19436	1.946158	-3.326000	9.394211	-0.660031	-0.101585	-0.402214	-0.335627	0.291765	-1.239178	0.779983	-0.062709	-0.202322	0.588863
19437	1.725776	-3.776638	9.665266	-0.584677	-0.122550	-0.463937	-0.339414	0.305448	-1.241675	0.784133	-0.068436	-0.211583	0.579382
19438	1.519044	-4.173781	8.458327	-0.160021	-0.150609	-0.696091	-0.344261	0.315029	-1.236431	0.791245	-0.066233	-0.216760	0.567944
19439	1.691790	-4.578478	8.418538	-0.637867	0.196175	-0.500893	-0.346408	0.317214	-1.237284	0.796818	-0.076407	-0.221427	0.556968
19440	2.777330	-2.276818	9.091646	-0.964273	0.477724	0.374774	-0.334192	0.349461	-1.247501	0.793034	-0.098704	-0.223960	0.557850
19441	3.246869	-3.003698	10.442709	-0.012625	0.081156	-0.015648	-0.327256	0.357012	-1.251676	0.793554	-0.099684	-0.222723	0.557432
19442	3.245853	-3.297518	9.799770	0.090634	-0.044921	-0.060307	-0.328319	0.354622	-1.250927	0.794181	-0.097459	-0.222576	0.556990
19443	3.039310	-3.612141	8.406862	0.470195	-0.056587	-0.251829	-0.327641	0.351303	-1.248332	0.797623	-0.088116	-0.218619	0.555193
19444	3.234725	-3.642632	7.934060	0.438853	0.056475	-0.304279	-0.327991	0.333950	-1.247667	0.801958	-0.080393	-0.213400	0.552143
19445	3.097049	-3.378070	8.216702	0.137451	0.162268	-0.155125	-0.324091	0.327391	-1.248465	0.804588	-0.079167	-0.209485	0.549989
19446	2.845522	-3.654524	8.167739	0.101158	0.233300	-0.164442	-0.319507	0.315547	-1.247003	0.807491	-0.079396	-0.204907	0.547419
19447	2.714474	-4.122984	8.220210	-0.044212	0.290757	-0.236978	-0.311742	0.314151	-1.249307	0.811190	-0.082183	-0.201067	0.542945
19448	2.694569	-3.788300	8.635923	-0.054880	0.362501	-0.264862	-0.299449	0.320061	-1.254952	0.815373	-0.085922	-0.196242	0.537841
19449	2.661307	-4.046211	8.752393	0.036128	0.334201	-0.239988	-0.287668	0.318035	-1.258407	0.819300	-0.087857	-0.190844	0.533486
19450	2.306772	-4.149757	8.641193	-0.063449	0.217798	-0.170234	-0.281250	0.319310	-1.258983	0.821795	-0.090550	-0.188282	0.530098
19451	2.175904	-4.268652	8.657331	-0.046325	0.145514	-0.082202	-0.275628	0.318483	-1.259346	0.823115	-0.092459	-0.186589	0.528317
19452	1.996130	-3.728123	8.864384	-0.084302	0.005138	-0.135367	-0.273895	0.320870	-1.260644	0.824376	-0.093376	-0.187678	0.525796
19453	1.805975	-2.891609	9.189242	0.051728	0.077294	-0.130059	-0.270960	0.323422	-1.258021	0.826117	-0.092767	-0.186147	0.523712
19454	1.272088	-3.250884	8.992624	-0.066740	0.075628	-0.140914	-0.269224	0.324381	-1.258552	0.827720	-0.094119	-0.185890	0.521024
19455	1.449555	-3.019464	9.095018	-0.254380	-0.015525	-0.005988	-0.270713	0.330190	-1.258213	0.827227	-0.098087	-0.188808	0.520024
19456	1.812847	-3.199757	9.418054	-0.071900	0.015239	0.107863	-0.272867	0.335114	-1.261688	0.825986	-0.099821	-0.189127	0.521550
19457	1.800273	-3.095628	9.164127	0.103531	-0.026900	0.002059	-0.273935	0.333974	-1.260086	0.826064	-0.097771	-0.188463	0.522055
19458	1.733652	-2.941493	8.994825	-0.008652	-0.048602	0.121815	-0.273672	0.335846	-1.262062	0.824565	-0.097848	-0.189151	0.524158
19459	2.076137	-3.042049	9.371985	0.016123	-0.019564	0.107853	-0.276885	0.336471	-1.261462	0.823392	-0.097699	-0.189051	0.526062
19460	2.266715	-3.155138	9.147597	0.090870	-0.039421	0.001839	-0.277151	0.335895	-1.260665	0.823374	-0.095776	-0.188773	0.526542
19461	2.085233	-3.066196	9.030626	0.092266	-0.046055	-0.017610	-0.280083	0.331315	-1.254814	0.823567	-0.093595	-0.188551	0.526712
19462	1.799222	-3.049529	9.122826	0.036602	-0.035899	-0.088386	-0.280877	0.328196	-1.253279	0.824406	-0.092263	-0.188955	0.525488
19463	1.983258	-3.172427	9.066813	0.022298	-0.017282	-0.054750	-0.280879	0.329079	-1.254877	0.824966	-0.091394	-0.189049	0.524727
19464	1.986916	-3.106813	9.104946	0.046701	-0.024888	-0.026436	-0.282218	0.329529	-1.254712	0.825212	-0.090246	-0.189051	0.524538
19465	2.078639	-3.216821	9.060447	0.052518	-0.017373	-0.040530	-0.282212	0.327393	-1.253832	0.825677	-0.088926	-0.188794	0.524125
19466	2.024301	-3.164400	9.068012	0.019361	0.009869	-0.074929	-0.283406	0.323851	-1.251899	0.826510	-0.088410	-0.188594	0.522969
19467	2.054168	-3.217273	8.982670	0.019874	0.012109	-0.093481	-0.282737	0.323851	-1.252584	0.827579	-0.087739	-0.188280	0.521503
19468	2.054453	-3.226975	9.011638	0.054604	-0.015434	-0.118303	-0.281536	0.324614	-1.250134	0.828828	-0.086212	-0.188206	0.519799
19469	1.829068	-3.109690	8.984579	0.018260	-0.024928	-0.106939	-0.282601	0.322333	-1.248027	0.829886	-0.085139	-0.188531	0.518166
19470	1.942014	-3.190182	8.940509	-0.003080	0.013307	-0.042244	-0.283669	0.321634	-1.247223	0.830347	-0.085152	-0.188447	0.517456
19471	1.957351	-3.223885	8.979749	-0.024797	-0.033902	-0.046154	-0.284735	0.320759	-1.251034	0.830665	-0.084943	-0.189254	0.516685
19472	2.014402	-3.150012	9.094079	-0.014050	-0.049668	0.020067	-0.286342	0.321053	-1.249922	0.830223	-0.084722	-0.190223	0.517075
19473	2.098596	-3.112066	9.134892	0.012984	-0.013984	0.024779	-0.287548	0.321816	-1.251239	0.829947	-0.084362	-0.190179	0.517593
19474	2.129995	-3.138221	8.936256	-0.005024	-0.019473	0.024687	-0.287546	0.321096	-1.250584	0.829587	-0.084321	-0.190546	0.518042
19475	2.357764	-3.248176	8.997033	-0.009898	-0.029525	0.070532	-0.288346	0.319977	-1.250204	0.828738	-0.084352	-0.190923	0.519256
19476	2.348376	-3.146392	8.969499	0.033616	-0.039594	-0.010733	-0.289684	0.319830	-1.248567	0.828733	-0.083326	-0.191281	0.519298
19477	2.387433	-3.167536	8.925120	0.022088	-0.001521	-0.044127	-0.290484	0.318855	-1.248318	0.829234	-0.082669	-0.191063	0.518683
19478	2.406621	-3.157478	8.925633	0.001743	-0.028753	-0.028456	-0.289410	0.317485	-1.244986	0.829400	-0.082216	-0.191602	0.518290
19479	2.362670	-3.153429	8.847224	0.004274	-0.024525	-0.054932	-0.289409	0.316590	-1.242847	0.829894	-0.081567	-0.191979	0.517461
19480	2.347259	-3.095438	8.937786	-0.020878	-0.033536	-0.058606	-0.291012	0.316091	-1.244064	0.830316	-0.081325	-0.192880	0.516487
19481	2.357601	-3.131665	8.914306	-0.033149	-0.013862	-0.067360	-0.292348	0.315923	-1.247713	0.830916	-0.081354	-0.193490	0.515287
19482	2.316722	-3.149401	8.903556	-0.026414	-0.033717	-0.053310	-0.291553	0.318589	-1.247908	0.831271	-0.081223	-0.194442	0.514377
19483	2.251225	-3.133588	8.983271	-0.034660	-0.040063	-0.015350	-0.292751	0.316524	-1.248909	0.831229	-0.081209	-0.195417	0.514077
19484	2.385422	-3.182134	8.963683	-0.062113	-0.021230	0.004992	-0.293961	0.318215	-1.247621	0.830972	-0.082027	-0.196434	0.513976
19485	2.392679	-3.172286	9.021605	-0.054859	-0.023768	0.002342	-0.295033	0.318778	-1.246506	0.830777	-0.082582	-0.197319	0.513863
19486	2.355216	-3.226363	9.095485	-0.029580	-0.020825	-0.000203	-0.294630	0.318189	-1.245852	0.830626	-0.082843	-0.198002	0.513802
19487	2.422065	-3.191175	8.998576	-0.013977	-0.028329	0.021002	-0.295302	0.319053	-1.245952	0.830289	-0.082743	-0.198511	0.514166
19488	2.393841	-3.254817	8.868203	0.015263	-0.037432	0.003366	-0.296376	0.320331	-1.245220	0.830110	-0.082103	-0.199003	0.514368
19489	2.295135	-3.288167	8.865425	-0.026479	-0.021292	0.019275	-0.296641	0.319479	-1.244702	0.829796	-0.082281	-0.199527	0.514642
19490	2.332979	-3.348159	8.958512	-0.044395	-0.012504	0.017499	-0.295841	0.320309	-1.244821	0.829471	-0.082942	-0.200196	0.514800
19491	2.338927	-3.418460	8.862938	-0.017734	-0.016146	0.029940	-0.297182	0.321354	-1.245991	0.829080	-0.083081	-0.200527	0.515279
19492	2.397123	-3.419831	8.864734	-0.034477	-0.000849	0.052959	-0.298259	0.323774	-1.245901	0.828451	-0.083840	-0.200841	0.516045
19493	2.427098	-3.448407	8.966971	-0.056761	0.000944	0.044936	-0.298530	0.324942	-1.247351	0.827905	-0.084867	-0.201270	0.516586
19494	2.436755	-3.457949	8.895124	0.002758	0.013005	0.008952	-0.297063	0.326575	-1.246231	0.827848	-0.084976	-0.201044	0.516748
19495	2.406132	-3.395399	8.802239	0.001307	0.001747	-0.039742	-0.297327	0.325481	-1.247483	0.828276	-0.084714	-0.201009	0.516119
19496	2.332765	-3.360316	8.814166	-0.039781	0.011475	-0.015925	-0.297062	0.325949	-1.243540	0.828396	-0.085411	-0.201289	0.515701
19497	2.416430	-3.419483	8.841252	-0.023363	0.008281	-0.024751	-0.295998	0.327898	-1.243490	0.828652	-0.085689	-0.201377	0.515209
19498	2.397781	-3.448947	8.889046	-0.007347	0.016161	-0.050284	-0.295863	0.327490	-1.244318	0.829201	-0.085759	-0.201304	0.514342
19499	2.340949	-3.401433	8.843614	-0.008071	0.034018	-0.053697	-0.296152	0.334843	-1.244891	0.829882	-0.085938	-0.200859	0.513388
19500	2.309304	-3.392295	8.857018	0.006006	-0.000689	-0.047680	-0.295624	0.337552	-1.246707	0.830358	-0.085624	-0.200923	0.512644
19501	2.288340	-3.314995	8.846162	-0.017856	0.001340	-0.030059	-0.297492	0.335957	-1.249041	0.830646	-0.085730	-0.201077	0.512099
19502	2.367634	-3.391230	8.916572	-0.026517	0.001695	0.024713	-0.296160	0.337749	-1.248592	0.830332	-0.086272	-0.201311	0.512425
19503	2.372710	-3.405705	8.897579	0.009381	-0.030853	0.022849	-0.297234	0.338820	-1.245021	0.829995	-0.085812	-0.201630	0.512924
19504	2.380975	-3.330299	8.921335	0.017994	-0.010769	0.040681	-0.296433	0.339372	-1.245284	0.829543	-0.085551	-0.201587	0.513714
19505	2.380704	-3.332742	8.820244	0.020796	-0.022116	0.068910	-0.298834	0.336887	-1.245201	0.828785	-0.085177	-0.201565	0.515006
19506	2.395762	-3.361602	8.801666	0.005808	-0.028101	0.090041	-0.298802	0.326467	-1.245943	0.827729	-0.085137	-0.201850	0.516597
19507	2.449421	-3.360616	8.916443	-0.008583	-0.003410	0.093676	-0.298271	0.327877	-1.246446	0.826735	-0.085541	-0.201781	0.518146
19508	2.415424	-3.366094	8.860076	0.000011	-0.010804	0.107810	-0.297067	0.327883	-1.247951	0.825550	-0.085847	-0.201808	0.519971
19509	2.455312	-3.440636	8.741504	0.001766	-0.023237	0.107733	-0.298668	0.326520	-1.248383	0.824341	-0.085929	-0.201940	0.521823
19510	2.486879	-3.568726	8.719366	-0.022364	-0.051566	0.130461	-0.299614	0.329323	-1.246655	0.822706	-0.086269	-0.202832	0.523996
19511	2.336291	-3.552038	8.719434	-0.072860	0.008991	0.144868	-0.301634	0.333675	-1.243780	0.821095	-0.088075	-0.203158	0.526092
19512	2.407229	-3.448784	8.812304	-0.054657	0.111940	0.087212	-0.299237	0.337450	-1.244771	0.820506	-0.090486	-0.201774	0.527133
19513	2.438265	-3.399652	8.974168	-0.068813	0.108419	0.009334	-0.296158	0.336857	-1.246588	0.820720	-0.092713	-0.200669	0.526835
19514	2.256629	-3.383513	9.115310	-0.010750	0.049030	-0.086309	-0.294021	0.338242	-1.247652	0.821781	-0.093043	-0.200170	0.525311
19515	2.083113	-3.464365	8.913206	0.024546	-0.015209	-0.137840	-0.292677	0.336245	-1.248003	0.823213	-0.091845	-0.200376	0.523197
19516	1.953700	-3.561404	8.760722	-0.028411	-0.023363	-0.042541	-0.291072	0.336684	-1.250312	0.823491	-0.091882	-0.201168	0.522448
19517	1.931387	-3.651623	8.799232	-0.070225	-0.024882	0.040429	-0.292417	0.339064	-1.248187	0.822838	-0.092883	-0.202182	0.522908
19518	2.211792	-3.724208	8.880601	-0.085801	-0.002170	0.088205	-0.293624	0.339458	-1.245720	0.821720	-0.094612	-0.202983	0.524044
19519	2.612144	-3.736355	8.955564	-0.020553	0.007689	0.072470	-0.292827	0.341431	-1.246479	0.820950	-0.095269	-0.202890	0.525168
19520	2.542702	-3.674511	8.844644	0.074708	-0.003316	-0.025419	-0.292287	0.340010	-1.246531	0.821322	-0.093887	-0.202240	0.525085
19521	2.240798	-3.636315	8.644924	0.056836	0.018582	-0.126934	-0.290810	0.338629	-1.249304	0.822830	-0.092579	-0.201541	0.523222
19522	2.089576	-3.590510	8.627902	-0.046084	0.038651	-0.111184	-0.289734	0.336632	-1.249381	0.824039	-0.093277	-0.201625	0.521158
19523	2.091530	-3.668142	8.756128	-0.106905	0.015584	-0.062014	-0.289869	0.337570	-1.253279	0.824540	-0.094913	-0.202559	0.519706
19524	2.146609	-3.730241	8.921975	-0.079182	0.009527	-0.023080	-0.289344	0.340796	-1.253046	0.824644	-0.096207	-0.203302	0.519014
19525	2.218918	-3.719225	8.866339	-0.038454	0.007482	0.001774	-0.288946	0.342074	-1.253823	0.824573	-0.096899	-0.203532	0.518907
19526	2.227953	-3.704508	8.750960	-0.019642	0.007549	0.005370	-0.289891	0.344570	-1.251021	0.824486	-0.097307	-0.203634	0.518929
19527	2.188146	-3.646966	8.787819	-0.035195	-0.006092	0.012312	-0.288559	0.346494	-1.250161	0.824255	-0.097854	-0.204034	0.519035
19528	2.281586	-3.713240	8.796001	-0.021866	-0.000873	-0.014153	-0.288554	0.344637	-1.249136	0.824333	-0.098131	-0.204335	0.518742
19529	2.206428	-3.602946	8.715833	-0.040099	-0.001250	-0.005358	-0.288423	0.345614	-1.248835	0.824294	-0.098741	-0.204742	0.518528
19530	2.304412	-3.644856	8.781742	-0.056775	0.008805	0.014083	-0.288564	0.348004	-1.248350	0.824047	-0.099809	-0.205190	0.518538
19531	2.268088	-3.762034	8.817619	-0.021991	-0.002762	-0.009741	-0.289907	0.349766	-1.250040	0.824082	-0.100087	-0.205445	0.518328
19532	2.266228	-3.674680	8.780796	-0.026466	-0.001058	-0.044225	-0.290045	0.351497	-1.251609	0.824459	-0.100314	-0.205857	0.517520
19533	2.261168	-3.660204	8.804604	-0.020203	0.000787	-0.008831	-0.288569	0.349683	-1.247754	0.824502	-0.100603	-0.206033	0.517326
19534	2.265570	-3.645564	8.756484	-0.007727	0.004316	-0.003465	-0.290179	0.350975	-1.247151	0.824516	-0.100744	-0.206082	0.517256
19535	2.373169	-3.687303	8.798615	-0.015981	-0.018903	-0.001894	-0.289781	0.352425	-1.249278	0.824415	-0.100785	-0.206527	0.517232
19536	2.397418	-3.691720	8.775321	-0.006863	-0.012573	-0.038961	-0.290714	0.351178	-1.249307	0.824729	-0.100590	-0.206916	0.516614
19537	2.420782	-3.895213	8.748688	-0.041267	0.011722	-0.026532	-0.290441	0.349512	-1.250719	0.824956	-0.101262	-0.207176	0.516015
19538	2.380741	-3.832824	8.742173	-0.056968	0.049232	-0.038712	-0.289520	0.354530	-1.249078	0.825419	-0.102533	-0.207063	0.515069
19539	2.394897	-3.837438	8.590990	-0.030617	0.041653	-0.082881	-0.288712	0.352667	-1.248605	0.826367	-0.103106	-0.206843	0.513519
19540	2.356063	-3.838145	8.568139	-0.072215	0.058819	-0.072284	-0.285506	0.354248	-1.246965	0.827177	-0.104588	-0.206794	0.511933
19541	2.299217	-3.873142	8.764048	-0.093834	0.040925	-0.075109	-0.283780	0.359277	-1.252787	0.827901	-0.106235	-0.207224	0.510247
19542	2.245897	-3.859535	8.848968	-0.049908	0.052594	-0.100526	-0.282169	0.357881	-1.255019	0.829013	-0.107165	-0.207109	0.508291
19543	2.181187	-3.797609	8.702084	-0.031554	0.045147	-0.081051	-0.278961	0.359000	-1.257866	0.829938	-0.107803	-0.206841	0.506752
19544	2.166839	-3.810009	8.684887	-0.031850	0.040493	-0.036874	-0.277495	0.360940	-1.257821	0.830388	-0.108574	-0.206604	0.505948
19545	2.172648	-3.846308	8.759961	-0.056752	0.044105	-0.047539	-0.276562	0.362365	-1.259412	0.830910	-0.109765	-0.206532	0.504862
19546	2.243073	-3.854741	8.752558	-0.052581	0.045558	-0.068750	-0.273890	0.363179	-1.254538	0.831651	-0.110798	-0.206489	0.503431
19547	2.201218	-3.831232	8.693323	-0.031481	0.028446	-0.052870	-0.272420	0.363580	-1.255084	0.832213	-0.111390	-0.206433	0.502393
19548	2.206395	-3.840843	8.736884	-0.037032	0.037116	-0.045761	-0.270952	0.365309	-1.258163	0.832719	-0.112174	-0.206322	0.501425
19549	2.235651	-3.840306	8.795550	-0.036027	0.040772	-0.049279	-0.270688	0.366446	-1.258807	0.833283	-0.112981	-0.206096	0.500399
19550	2.230756	-3.850113	8.718444	-0.023337	0.029392	-0.088208	-0.268017	0.368073	-1.258650	0.834210	-0.113284	-0.206072	0.498793
19551	2.195655	-3.923584	8.650520	-0.052085	0.038036	-0.088230	-0.267479	0.367203	-1.258142	0.835109	-0.114173	-0.206139	0.497055
19552	2.115886	-3.920167	8.737112	-0.041468	0.035301	-0.082011	-0.265877	0.368300	-1.258397	0.835950	-0.114862	-0.206182	0.495463
19553	2.188784	-3.938270	8.684120	-0.045946	0.023776	-0.084765	-0.263874	0.369304	-1.254999	0.836762	-0.115526	-0.206414	0.493838
19554	2.141507	-4.004676	8.642249	-0.048953	0.032307	-0.071444	-0.263341	0.370150	-1.255520	0.837464	-0.116354	-0.206554	0.492394
19555	2.107111	-3.968879	8.720360	-0.039226	0.032236	-0.065221	-0.260671	0.372228	-1.256569	0.838126	-0.117080	-0.206529	0.491103
19556	2.158614	-4.006790	8.674083	-0.030941	0.030704	-0.072287	-0.260401	0.371545	-1.257814	0.838866	-0.117586	-0.206521	0.489720
19557	2.101495	-3.947144	8.614108	-0.047653	0.041591	-0.051040	-0.259343	0.375648	-1.259456	0.839403	-0.118611	-0.206384	0.488610
19558	2.140640	-3.946421	8.735662	-0.051755	0.041993	-0.032496	-0.259073	0.374928	-1.259075	0.839746	-0.119740	-0.206295	0.487782
19559	2.078213	-3.976685	8.729161	-0.034859	0.044541	-0.058050	-0.257469	0.375161	-1.258544	0.840389	-0.120555	-0.205995	0.486599
19560	2.029566	-3.970287	8.713177	-0.049659	0.028106	-0.045814	-0.256673	0.377723	-1.260369	0.840807	-0.121459	-0.206150	0.485587
19561	2.034345	-3.965344	8.722915	-0.040258	0.010959	0.003613	-0.254534	0.378231	-1.260106	0.840696	-0.122299	-0.206308	0.485501
19562	2.068901	-4.008420	8.649677	-0.012054	-0.007066	0.023032	-0.255069	0.378550	-1.261174	0.840390	-0.122513	-0.206521	0.485885
19563	2.175865	-4.021042	8.674720	-0.019627	-0.005694	0.037139	-0.255337	0.378716	-1.261979	0.839933	-0.122987	-0.206676	0.486489
19564	2.232390	-4.053998	8.715218	-0.013260	0.000573	0.001824	-0.256008	0.378976	-1.260336	0.839861	-0.123207	-0.206824	0.486496
19565	2.162125	-4.064990	8.650558	-0.001784	-0.007571	-0.024697	-0.256546	0.379993	-1.261110	0.840041	-0.123108	-0.206991	0.486139
19566	2.132222	-4.026694	8.632502	-0.018369	-0.004528	-0.009695	-0.257884	0.380146	-1.260277	0.840047	-0.123316	-0.207303	0.485942
19567	2.166633	-4.043056	8.681825	-0.013234	-0.010034	-0.000882	-0.257483	0.379977	-1.259473	0.839957	-0.123487	-0.207563	0.485944
19568	2.147668	-4.074966	8.614082	0.004291	-0.006794	0.017767	-0.257749	0.379745	-1.261375	0.839743	-0.123407	-0.207625	0.486307
19569	2.177280	-4.098702	8.632020	-0.020671	-0.006783	0.008842	-0.259625	0.380624	-1.260918	0.839551	-0.123779	-0.207880	0.486434
19570	2.185784	-4.033000	8.670300	-0.006753	-0.028349	0.022887	-0.259089	0.380293	-1.259309	0.839170	-0.123695	-0.208399	0.486892
19571	2.190503	-4.035348	8.615097	-0.001397	-0.028349	0.024673	-0.260428	0.380624	-1.260096	0.838781	-0.123599	-0.208790	0.487417
19572	2.253801	-4.053623	8.590699	-0.014152	-0.021516	0.031736	-0.260694	0.380060	-1.259840	0.838323	-0.123743	-0.209244	0.487975
19573	2.273241	-4.050838	8.624975	-0.010594	-0.014437	0.034440	-0.262303	0.381221	-1.259648	0.837873	-0.123974	-0.209472	0.488590
19574	2.254974	-4.107004	8.624838	-0.014938	-0.016158	-0.005362	-0.263241	0.381781	-1.258535	0.837796	-0.124028	-0.209936	0.488510
19575	2.285343	-4.053049	8.606106	-0.014746	-0.004466	-0.010599	-0.262972	0.381199	-1.258015	0.837817	-0.124234	-0.210154	0.488327
19576	2.298028	-4.072232	8.664412	-0.007416	-0.006050	-0.015894	-0.264984	0.382648	-1.257674	0.837904	-0.124217	-0.210401	0.488077
19577	2.328019	-4.127528	8.603163	-0.006368	0.000233	-0.053869	-0.265921	0.382810	-1.257658	0.838388	-0.124143	-0.210573	0.487190
19578	2.326486	-4.052303	8.592919	-0.023509	0.018592	-0.082983	-0.264850	0.382641	-1.257540	0.839191	-0.124353	-0.210729	0.485684
19579	2.374638	-4.032006	8.620723	-0.035347	0.020975	-0.111307	-0.266319	0.381854	-1.258633	0.840244	-0.124719	-0.210983	0.483654
19580	2.359964	-4.012844	8.699565	-0.072631	0.010521	-0.132708	-0.264445	0.381548	-1.259477	0.841362	-0.125465	-0.211872	0.481122
19581	2.457166	-4.011070	8.794007	-0.047484	-0.030021	-0.138217	-0.266054	0.382997	-1.259547	0.842419	-0.125415	-0.213172	0.478706
19582	2.440979	-3.953119	8.639013	0.042587	-0.045142	-0.143331	-0.266050	0.381459	-1.260139	0.843681	-0.123640	-0.213916	0.476608
19583	2.412244	-4.002213	8.438706	0.042877	-0.047552	-0.153941	-0.267386	0.381227	-1.260944	0.845024	-0.121822	-0.214687	0.474345
19584	2.397411	-3.990346	8.421311	-0.012028	-0.030263	-0.116868	-0.268992	0.381407	-1.261055	0.845952	-0.121222	-0.215629	0.472414
19585	2.630097	-3.988549	8.442882	-0.040819	-0.006572	-0.113322	-0.269527	0.381435	-1.261726	0.846870	-0.121376	-0.216407	0.470369
19586	2.602392	-4.066740	8.384849	-0.053709	-0.010503	-0.102768	-0.269797	0.381796	-1.258729	0.847637	-0.121727	-0.217372	0.468449
19587	2.507512	-4.034466	8.473166	-0.051160	0.010573	-0.127362	-0.270058	0.379528	-1.257986	0.848724	-0.122153	-0.217998	0.466072
19588	2.715120	-4.103517	8.547460	-0.124104	0.085134	-0.146608	-0.267798	0.383943	-1.255973	0.850127	-0.124397	-0.218100	0.462863
19589	2.713213	-4.249203	8.558128	-0.088394	0.062142	-0.139565	-0.266875	0.388591	-1.256647	0.851440	-0.125876	-0.218238	0.459976
19590	2.421023	-4.191397	8.488546	-0.043461	0.046496	-0.139460	-0.264471	0.389926	-1.255819	0.852791	-0.126421	-0.218229	0.457319
19591	2.437530	-4.079452	8.283598	-0.019851	0.018549	-0.151946	-0.260992	0.390526	-1.260855	0.854181	-0.126284	-0.218508	0.454622
19592	2.405017	-4.138295	8.360074	-0.056921	0.008501	-0.046029	-0.259657	0.391294	-1.258813	0.854473	-0.127121	-0.219029	0.453588
19593	2.110157	-4.153338	8.519642	-0.113132	-0.032982	0.029622	-0.261940	0.393686	-1.256269	0.853741	-0.128920	-0.220563	0.453716
19594	2.215058	-4.034891	8.719357	-0.108084	-0.012815	0.079242	-0.263560	0.398539	-1.257178	0.852656	-0.130982	-0.221592	0.454663
19595	2.671167	-4.021734	8.959529	-0.061136	-0.005082	0.107623	-0.263034	0.401599	-1.255866	0.851467	-0.132482	-0.221959	0.456275
19596	2.754995	-4.141623	8.654886	0.091082	-0.032098	0.065486	-0.263835	0.401214	-1.256683	0.850942	-0.130914	-0.221534	0.457910
19597	2.600225	-4.229444	8.205471	0.122613	0.032602	-0.024129	-0.263827	0.398248	-1.256507	0.851601	-0.129036	-0.219937	0.457989
19598	2.496005	-4.136680	8.021034	-0.017693	0.080952	-0.086122	-0.261810	0.394810	-1.256235	0.852673	-0.129685	-0.218976	0.456268
19599	2.554774	-4.121017	8.311582	-0.161705	0.051535	-0.024013	-0.260348	0.398159	-1.256144	0.852666	-0.132827	-0.219661	0.455046
19600	2.654191	-4.192004	8.647359	-0.186824	0.037269	-0.030398	-0.259029	0.404630	-1.256764	0.852575	-0.136201	-0.220840	0.453645
19601	2.784208	-4.250319	8.776962	-0.047116	0.043035	-0.071504	-0.256627	0.406554	-1.257001	0.853259	-0.137084	-0.220764	0.452127
19602	2.514068	-4.238258	8.494163	0.012568	0.004693	-0.155484	-0.255018	0.405678	-1.257319	0.854697	-0.136213	-0.221028	0.449539
19603	2.566859	-4.242176	8.303238	-0.035702	0.026709	-0.163458	-0.255155	0.406171	-1.254049	0.856158	-0.136344	-0.221377	0.446538
19604	2.523104	-4.357065	8.302762	-0.064455	0.061024	-0.158894	-0.252750	0.407713	-1.256060	0.857645	-0.137275	-0.221373	0.443391
19605	2.330456	-4.285298	8.378153	-0.095016	0.101520	-0.153389	-0.250620	0.411193	-1.256244	0.859159	-0.139140	-0.220932	0.440085
19606	2.377625	-4.211610	8.432002	-0.111175	0.112058	-0.153387	-0.248481	0.412027	-1.257868	0.860660	-0.141342	-0.220445	0.436682
19607	2.394724	-4.359394	8.308469	-0.080633	0.096308	-0.153386	-0.243406	0.415012	-1.257831	0.862161	-0.142915	-0.219958	0.433441
19608	2.260328	-4.417661	8.357741	-0.099363	0.090153	-0.126931	-0.241404	0.416839	-1.259557	0.863346	-0.144837	-0.219660	0.430587
19609	2.373689	-4.488414	8.506186	-0.106255	0.085194	-0.072197	-0.239808	0.419902	-1.259477	0.864000	-0.147125	-0.219340	0.428659
19610	2.397656	-4.466125	8.562118	-0.053238	0.042248	-0.043139	-0.236602	0.421674	-1.260000	0.864373	-0.148204	-0.219227	0.427592
19611	2.290472	-4.421936	8.666819	-0.020551	-0.035006	-0.000191	-0.238341	0.421253	-1.258367	0.864129	-0.148302	-0.220028	0.427640
19612	2.221344	-4.335783	8.808477	0.008122	-0.082568	0.063256	-0.241957	0.422770	-1.259360	0.863223	-0.147720	-0.221231	0.429048
19613	2.212618	-4.166030	8.652870	0.059900	-0.146159	0.135505	-0.244230	0.422464	-1.262190	0.861556	-0.146071	-0.222835	0.432122
19614	2.232259	-4.223966	8.367455	0.057864	-0.164022	0.209652	-0.249846	0.421280	-1.260265	0.859147	-0.144576	-0.224579	0.436495
19615	2.311636	-4.324488	8.310470	0.022044	-0.144580	0.274190	-0.252660	0.422638	-1.261273	0.856124	-0.144209	-0.226058	0.441761
19616	2.572107	-4.368303	8.400638	0.014717	-0.134107	0.280365	-0.259347	0.421563	-1.256892	0.853039	-0.144021	-0.227446	0.447046
19617	2.812051	-4.363945	8.434446	0.075967	-0.117691	0.213418	-0.264699	0.421360	-1.254939	0.850778	-0.142675	-0.228151	0.451407
19618	3.032650	-4.525040	8.204121	0.105415	-0.090402	0.127009	-0.266438	0.421074	-1.253031	0.849489	-0.140629	-0.228406	0.454336
19619	2.878299	-4.537534	8.363167	0.118996	-0.119586	0.017269	-0.269235	0.416736	-1.251647	0.849089	-0.137620	-0.229328	0.455540
19620	2.708807	-4.312427	8.298495	0.155022	-0.067193	-0.075965	-0.274038	0.412195	-1.251737	0.849875	-0.134014	-0.229296	0.455167
19621	2.827187	-4.198630	8.132767	0.122914	-0.013243	-0.111111	-0.272952	0.407134	-1.253539	0.851124	-0.131306	-0.228732	0.453904
19622	2.811499	-4.271747	8.075065	0.026171	-0.002035	-0.058290	-0.274953	0.405047	-1.252770	0.851691	-0.130562	-0.228715	0.453062
19623	2.608465	-4.260840	8.314284	-0.085066	0.015957	-0.069094	-0.275626	0.405956	-1.248667	0.852138	-0.131853	-0.229437	0.451481
19624	2.664078	-4.216109	8.556371	-0.090408	0.012455	-0.072689	-0.275365	0.408036	-1.247383	0.852583	-0.133157	-0.230267	0.449832
19625	2.569605	-4.232399	8.466936	-0.018201	-0.004466	-0.083157	-0.272961	0.409415	-1.248451	0.853234	-0.133056	-0.230766	0.448369
19626	2.549222	-4.329888	8.303358	-0.019989	0.002695	-0.014146	-0.275903	0.409569	-1.252207	0.853297	-0.133343	-0.230970	0.448060
19627	2.580467	-4.309896	8.347495	-0.048933	-0.020585	0.054564	-0.274838	0.411242	-1.252437	0.852552	-0.134267	-0.231648	0.448850
19628	2.704863	-4.341619	8.399695	-0.012744	-0.028944	0.045756	-0.276714	0.412618	-1.255217	0.851947	-0.134422	-0.232167	0.449683
19629	2.648059	-4.291673	8.378318	-0.018088	-0.027171	0.043993	-0.277783	0.411926	-1.254684	0.851347	-0.134712	-0.232707	0.450453
19630	2.581955	-4.251600	8.419316	-0.020578	-0.043765	0.066877	-0.278454	0.412652	-1.254924	0.850458	-0.134964	-0.233492	0.451651
19631	2.580541	-4.295317	8.462933	-0.008702	-0.046988	0.093417	-0.281940	0.414733	-1.249937	0.849341	-0.135146	-0.234142	0.453357
19632	2.675210	-4.315455	8.384145	0.038710	-0.068986	0.100480	-0.283014	0.416207	-1.251639	0.848184	-0.134318	-0.234724	0.455464
19633	2.763676	-4.389112	8.305572	0.012968	-0.066168	0.121621	-0.285021	0.415430	-1.246491	0.846768	-0.134087	-0.235429	0.457796
19634	2.800675	-4.296192	8.330078	0.014365	-0.058602	0.103979	-0.287558	0.413788	-1.246107	0.845546	-0.133779	-0.236045	0.459824
19635	2.892328	-4.265392	8.385615	0.018779	-0.043633	0.075776	-0.288493	0.413245	-1.246114	0.844665	-0.133428	-0.236441	0.461338
19636	2.874233	-4.338552	8.332654	0.038521	-0.024161	0.014085	-0.289834	0.414434	-1.247416	0.844498	-0.132606	-0.236490	0.461856
19637	2.761811	-4.296900	8.297597	0.008353	-0.013404	-0.000062	-0.291431	0.411690	-1.249112	0.844431	-0.132343	-0.236680	0.461956
19638	2.815364	-4.295920	8.378670	-0.011246	0.011417	-0.003515	-0.291971	0.413077	-1.247570	0.844457	-0.132604	-0.236635	0.461857
19639	2.791687	-4.325481	8.368538	0.031147	0.002064	-0.042335	-0.290226	0.411362	-1.248323	0.844915	-0.131894	-0.236469	0.461308
19640	2.698371	-4.273775	8.307511	0.009655	0.014366	-0.044072	-0.291431	0.411684	-1.248841	0.845390	-0.131640	-0.236287	0.460604
19641	2.657243	-4.274519	8.325513	-0.008209	0.011736	-0.015846	-0.291161	0.410838	-1.249142	0.845545	-0.131809	-0.236247	0.460291
19642	2.655452	-4.293964	8.402635	-0.019865	0.011684	-0.017651	-0.290899	0.412627	-1.247461	0.845683	-0.132153	-0.236313	0.459905
19643	2.685965	-4.240001	8.429643	-0.003798	0.004623	-0.014119	-0.290363	0.412314	-1.246664	0.845801	-0.132188	-0.236344	0.459661
19644	2.718235	-4.295261	8.322726	0.004555	-0.015391	0.006994	-0.289693	0.411892	-1.247364	0.845651	-0.131988	-0.236577	0.459875
19645	2.792587	-4.378876	8.316010	-0.012602	0.012741	0.014181	-0.290627	0.411049	-1.246567	0.845524	-0.132381	-0.236479	0.460046
19646	2.752516	-4.304343	8.376805	-0.007423	0.018731	-0.010515	-0.288489	0.411852	-1.246837	0.845661	-0.132613	-0.236293	0.459823
19647	2.709090	-4.307554	8.418826	0.012041	-0.002662	-0.001741	-0.289291	0.411882	-1.247368	0.845673	-0.132369	-0.236270	0.459882
19648	2.704806	-4.225102	8.350671	0.006620	0.013206	0.001879	-0.289026	0.412547	-1.245859	0.845708	-0.132372	-0.236014	0.459948
19649	2.732442	-4.273151	8.356696	-0.026242	0.014272	0.019460	-0.288754	0.411015	-1.246996	0.845505	-0.133028	-0.236000	0.460139
19650	2.742455	-4.287534	8.366740	-0.006491	0.003771	0.019453	-0.288358	0.412826	-1.246400	0.845297	-0.133247	-0.235979	0.460470
19651	2.737900	-4.302182	8.366712	-0.008717	0.009501	0.002687	-0.288492	0.413160	-1.248556	0.845273	-0.133479	-0.235929	0.460472
19652	2.762746	-4.335719	8.348470	-0.004972	0.014976	-0.001691	-0.288489	0.412171	-1.248453	0.845315	-0.133676	-0.235761	0.460425
19653	2.733963	-4.350806	8.347700	0.005781	0.009709	-0.000800	-0.286755	0.414639	-1.253273	0.845362	-0.133647	-0.235586	0.460435
19654	2.679606	-4.308103	8.287937	0.002137	0.014942	0.001886	-0.285678	0.412197	-1.252415	0.845395	-0.133743	-0.235342	0.460472
19655	2.656135	-4.325508	8.419744	-0.011622	0.011053	0.010662	-0.285548	0.413625	-1.253319	0.845297	-0.134075	-0.235271	0.460591
19656	2.641704	-4.337912	8.376065	0.022404	-0.017155	0.012361	-0.285683	0.413397	-1.249395	0.845136	-0.133581	-0.235356	0.460987
19657	2.636201	-4.316172	8.305923	0.016543	-0.015866	0.030034	-0.286212	0.411433	-1.249316	0.844808	-0.133282	-0.235426	0.461639
19658	2.701262	-4.404800	8.395247	-0.009360	-0.003500	0.024715	-0.287157	0.413604	-1.244627	0.844508	-0.133507	-0.235541	0.462064
