# Supplementary material for: Identification of Haptic Based Guiding Using Hard Reins
Source: PLoS One. 2015 Jul 22;10(7):e0132020. doi: 10.1371/journal.pone.0132020 (PMC4511788; doi:10.1371/journal.pone.0132020)
Supplement: S8 File — (ZIP) [file pone.0132020.s008.zip › Exp2_MotionData1/Subject1/path3/T5/fc5.txt]

// Start Time: 0
// Sample rate: 25.0Hz
// Scenario: 4.9
// Firmware Version: 2.6.1
Counter	Acc_X	Acc_Y	Acc_Z	Gyr_X	Gyr_Y	Gyr_Z	Mag_X	Mag_Y	Mag_Z	Quat_w	Quat_x	Quat_y	Quat_z
26269	8.502919	-0.518571	4.901729	-0.574809	-0.001545	-0.007357	-0.840114	0.112951	-0.159843	0.294845	0.496827	-0.248665	0.777429
26270	8.464080	-0.547235	4.916599	-0.545675	0.012790	-0.014194	-0.840260	0.114218	-0.160109	0.303600	0.494416	-0.253980	0.773870
26271	8.444886	-0.566599	4.892677	-0.554743	0.010981	-0.008986	-0.841389	0.114503	-0.160378	0.312319	0.491188	-0.259254	0.770700
26272	8.488338	-0.564456	4.892595	-0.554806	0.000158	-0.007142	-0.840264	0.114920	-0.159681	0.320905	0.488757	-0.264801	0.766822
26273	8.507882	-0.610829	4.839926	-0.553055	-0.003291	-0.024792	-0.839135	0.114638	-0.160254	0.329706	0.485700	-0.269899	0.763246
26274	8.474552	-0.584323	4.793764	-0.562095	-0.010682	-0.000084	-0.839419	0.114916	-0.159126	0.338108	0.483222	-0.275635	0.759082
26275	8.513122	-0.611195	4.786763	-0.549335	-0.000772	-0.006183	-0.838573	0.114914	-0.158992	0.346527	0.479915	-0.280756	0.755498
26276	8.479877	-0.592030	4.726183	-0.562070	-0.005217	-0.006307	-0.838573	0.114628	-0.157731	0.354958	0.477264	-0.286331	0.751158
26277	8.474470	-0.630315	4.782195	-0.571209	-0.019690	0.004282	-0.838995	0.114348	-0.157591	0.363238	0.473891	-0.291931	0.747169
26278	8.517484	-0.678723	4.814091	-0.556800	-0.037737	0.000140	-0.839566	0.115894	-0.156728	0.371235	0.471608	-0.297657	0.742409
26279	8.532962	-0.575387	4.735592	-0.549597	-0.039436	-0.013900	-0.839849	0.115890	-0.155322	0.379379	0.468661	-0.302820	0.738057
26280	8.530334	-0.577621	4.762201	-0.547615	-0.012424	-0.013160	-0.840691	0.115048	-0.155324	0.387539	0.466035	-0.308025	0.733311
26281	8.547301	-0.568092	4.757239	-0.553132	-0.017713	-0.022918	-0.840687	0.114348	-0.156455	0.395894	0.462663	-0.312903	0.728905
26282	8.542138	-0.577484	4.796013	-0.562161	-0.010505	-0.018649	-0.839834	0.112227	-0.153957	0.404175	0.459809	-0.318183	0.723863
26283	8.489004	-0.577119	4.800913	-0.553155	-0.026828	-0.012262	-0.840545	0.113492	-0.153096	0.412223	0.456366	-0.323143	0.719292
26284	8.515835	-0.592060	4.757549	-0.547741	-0.034058	-0.012148	-0.839984	0.114054	-0.153094	0.420016	0.453813	-0.328392	0.714002
26285	8.557610	-0.520201	4.696281	-0.538661	-0.050583	0.018158	-0.840538	0.111517	-0.151432	0.427250	0.450507	-0.333530	0.709407
26286	8.586411	-0.517830	4.717964	-0.553038	-0.027134	0.023158	-0.840833	0.114043	-0.149157	0.434528	0.447470	-0.339043	0.704277
26287	8.545149	-0.539199	4.737588	-0.542082	-0.014514	0.016120	-0.841122	0.115731	-0.148856	0.441971	0.443522	-0.343813	0.699815
26288	8.555084	-0.534640	4.703695	-0.558537	-0.034287	0.019592	-0.840555	0.114883	-0.148168	0.449190	0.440449	-0.349365	0.694389
26289	8.649078	-0.549672	4.713403	-0.543833	-0.000013	0.008954	-0.839717	0.116284	-0.146896	0.456753	0.436222	-0.353874	0.689826
26290	8.547799	-0.566071	4.694390	-0.552917	-0.000866	0.007062	-0.841265	0.116010	-0.148010	0.464215	0.432712	-0.358863	0.684457
26291	8.571567	-0.544108	4.752106	-0.538371	0.003571	0.007210	-0.840989	0.117414	-0.147436	0.471678	0.428384	-0.363156	0.679798
26292	8.679252	-0.529500	4.877451	-0.558014	0.063132	0.007517	-0.841417	0.118542	-0.147982	0.479523	0.423843	-0.367537	0.674782
26293	8.398719	-0.572850	4.619757	-0.545563	0.019968	-0.010700	-0.840288	0.118544	-0.149254	0.487295	0.419233	-0.371533	0.669888
26294	8.455721	-0.553075	4.747529	-0.547581	-0.005192	-0.016754	-0.841840	0.118970	-0.149378	0.494754	0.415779	-0.376149	0.663971
26295	8.552661	-0.684913	4.632884	-0.531281	-0.005026	-0.042210	-0.840568	0.117980	-0.148837	0.502524	0.411766	-0.379846	0.658510
26296	8.557858	-0.607672	4.622349	-0.539297	0.011041	-0.021160	-0.842534	0.116583	-0.150240	0.509973	0.408103	-0.384070	0.652587
26297	8.571881	-0.634057	4.668536	-0.545690	0.016654	-0.040734	-0.841120	0.115310	-0.149141	0.517881	0.403540	-0.387662	0.647049
26298	8.591141	-0.622019	4.680458	-0.558390	0.012992	-0.027586	-0.841822	0.114890	-0.149281	0.525450	0.399593	-0.391974	0.640768
26299	8.552433	-0.636245	4.685502	-0.550057	0.030846	-0.014338	-0.842951	0.115316	-0.149689	0.533031	0.394485	-0.395593	0.635425
26300	8.595630	-0.621775	4.723944	-0.540207	0.005511	-0.006981	-0.841821	0.114750	-0.149703	0.539995	0.390556	-0.399833	0.629289
26301	8.518813	-0.631321	4.666161	-0.532975	-0.004474	-0.003311	-0.842104	0.114749	-0.148999	0.546893	0.385888	-0.403612	0.623775
26302	8.552526	-0.612079	4.685232	-0.547374	0.016282	0.000825	-0.842667	0.114896	-0.150678	0.553770	0.381587	-0.407799	0.617600
26303	8.569179	-0.665320	4.690636	-0.549219	0.014553	-0.006267	-0.842955	0.116301	-0.149959	0.560849	0.376428	-0.411461	0.611923
26304	8.566625	-0.672464	4.705218	-0.554672	0.014586	-0.007218	-0.842249	0.116164	-0.151370	0.567724	0.372033	-0.415605	0.605437
26305	8.547401	-0.665138	4.697913	-0.547480	-0.005401	0.007141	-0.842818	0.117288	-0.150511	0.574319	0.366926	-0.419481	0.599632
26306	8.542665	-0.616699	4.709460	-0.545658	0.001880	-0.001725	-0.841124	0.116582	-0.150953	0.580811	0.362648	-0.423611	0.593042
26307	8.552487	-0.612048	4.690064	-0.549292	0.001907	-0.002648	-0.843098	0.117011	-0.151635	0.587458	0.357423	-0.427259	0.587019
26308	8.542516	-0.626274	4.724066	-0.529303	0.001784	0.000235	-0.841687	0.116440	-0.150389	0.593664	0.353231	-0.431121	0.580453
26309	8.580454	-0.596877	4.825175	-0.541897	0.027099	-0.002715	-0.842964	0.118412	-0.150077	0.600336	0.347711	-0.434287	0.574533
26310	8.601282	-0.617628	4.619986	-0.545731	-0.003371	-0.017600	-0.842393	0.116725	-0.150801	0.606668	0.343445	-0.438188	0.567442
26311	8.570765	-0.635574	4.811121	-0.554904	-0.025156	0.003640	-0.843529	0.118981	-0.151471	0.612755	0.338223	-0.442079	0.560985
26312	8.557438	-0.643693	4.658998	-0.534825	-0.005281	-0.012168	-0.843383	0.117569	-0.150083	0.618781	0.333981	-0.445821	0.553905
26313	8.562069	-0.650836	4.680819	-0.546663	-0.012481	-0.006955	-0.841837	0.118266	-0.149386	0.624891	0.328728	-0.449297	0.547340
26314	8.595950	-0.646277	4.671057	-0.543020	-0.008858	-0.010465	-0.841976	0.117847	-0.149951	0.630766	0.324326	-0.453089	0.540053
26315	8.596062	-0.617277	4.670733	-0.562041	-0.005258	-0.000090	-0.842544	0.118973	-0.149934	0.636811	0.318659	-0.456586	0.533346
26316	8.562595	-0.670657	4.603715	-0.556554	-0.001668	-0.001828	-0.841553	0.117844	-0.149533	0.642581	0.313846	-0.460387	0.525961
26317	8.591104	-0.631686	4.680566	-0.553822	0.001909	-0.000042	-0.841554	0.118129	-0.150512	0.648475	0.308132	-0.463603	0.519237
26318	8.571945	-0.612292	4.670710	-0.556557	-0.003550	0.007036	-0.840294	0.120094	-0.150080	0.653969	0.303173	-0.467379	0.511828
26319	8.518568	-0.606880	4.709383	-0.542916	0.003650	0.000062	-0.841844	0.120100	-0.150911	0.659652	0.297512	-0.470357	0.505085
26320	8.542386	-0.650409	4.729168	-0.543821	0.001820	0.003600	-0.840997	0.120103	-0.152321	0.664990	0.292619	-0.473808	0.497663
26321	8.547044	-0.655151	4.748546	-0.560162	0.001866	0.006946	-0.839725	0.119113	-0.151499	0.670527	0.286612	-0.476915	0.490712
26322	8.551517	-0.679134	4.782637	-0.554685	0.018249	-0.014325	-0.840296	0.120801	-0.151196	0.676090	0.281508	-0.480044	0.482922
26323	8.522139	-0.778003	4.788612	-0.560034	0.027197	-0.005615	-0.840014	0.120801	-0.151339	0.681820	0.275300	-0.482623	0.475822
26324	8.440202	-0.760615	4.781279	-0.535625	0.010902	-0.010552	-0.839733	0.120943	-0.151901	0.686993	0.270414	-0.485583	0.468109
26325	8.541431	-0.693268	4.831136	-0.560189	0.009246	-0.012571	-0.841697	0.118978	-0.151906	0.692446	0.264369	-0.488253	0.460692
26326	8.470086	-0.662158	4.710064	-0.554871	0.000465	-0.040768	-0.838876	0.118410	-0.152215	0.697719	0.259537	-0.491265	0.452203
26327	8.448107	-0.572118	4.786414	-0.556823	-0.021216	-0.033577	-0.839714	0.116722	-0.151945	0.702868	0.253956	-0.494095	0.444244
26328	8.504109	-0.669834	4.676275	-0.521448	-0.039479	-0.024201	-0.839156	0.117558	-0.149835	0.707246	0.249718	-0.497340	0.436001
26329	8.591281	-0.614861	4.665880	-0.549627	-0.041133	-0.024495	-0.838733	0.117271	-0.148438	0.711908	0.244267	-0.500318	0.428022
26330	8.557762	-0.573656	4.650967	-0.574987	-0.026565	-0.028421	-0.840703	0.116428	-0.147308	0.716531	0.239135	-0.503705	0.419142
26331	8.611066	-0.588704	4.617234	-0.554994	-0.037659	-0.006877	-0.840988	0.116706	-0.146040	0.720918	0.233346	-0.506647	0.411260
26332	8.620428	-0.586105	4.655854	-0.556619	-0.003381	-0.010644	-0.840841	0.115155	-0.145215	0.725349	0.228043	-0.509509	0.402823
26333	8.603413	-0.593172	4.668038	-0.549419	-0.016065	-0.006949	-0.841408	0.115859	-0.144782	0.729749	0.222106	-0.511977	0.394987
26334	8.561975	-0.665305	4.685813	-0.524850	-0.011702	-0.004937	-0.839436	0.115849	-0.143113	0.733725	0.217215	-0.514617	0.386826
26335	8.576791	-0.612337	4.668287	-0.547476	0.003744	-0.007056	-0.839997	0.115290	-0.143956	0.738147	0.211105	-0.516661	0.378993
26336	8.533383	-0.558761	4.689495	-0.547498	0.001939	-0.007048	-0.841693	0.116705	-0.145192	0.742195	0.205742	-0.519152	0.370538
26337	8.571589	-0.616851	4.714256	-0.557538	-0.012525	0.003539	-0.841699	0.117824	-0.143355	0.746230	0.199448	-0.521431	0.362588
26338	8.605940	-0.617521	4.641726	-0.545674	-0.009035	0.010743	-0.839585	0.117534	-0.142111	0.749840	0.193954	-0.524027	0.354285
26339	8.613190	-0.615150	4.641690	-0.540224	-0.010894	0.014359	-0.840433	0.118099	-0.142239	0.753567	0.187755	-0.526081	0.346589
26340	8.611197	-0.603357	4.593233	-0.543819	-0.003635	0.010737	-0.837334	0.118375	-0.142822	0.757043	0.182202	-0.528468	0.338246
26341	8.621039	-0.613267	4.564334	-0.549231	0.005467	0.003543	-0.839586	0.117819	-0.143372	0.760869	0.175835	-0.530179	0.330259
26342	8.605927	-0.547210	4.677187	-0.551022	0.016317	-0.000083	-0.838318	0.117955	-0.142819	0.764466	0.170105	-0.532151	0.321669
26343	8.582159	-0.564325	4.621833	-0.548348	0.012811	-0.012420	-0.838463	0.118800	-0.142809	0.768284	0.163839	-0.533563	0.313380
26344	8.555234	-0.534762	4.684365	-0.527601	-0.012585	-0.004949	-0.837758	0.118801	-0.143656	0.771336	0.158656	-0.535693	0.304797
26345	8.581586	-0.704459	4.628231	-0.560323	-0.015021	-0.017715	-0.839317	0.120629	-0.142221	0.774739	0.152403	-0.537461	0.296121
26346	8.635349	-0.569584	4.607322	-0.556614	-0.005211	-0.007087	-0.837611	0.116963	-0.141150	0.777780	0.146708	-0.539520	0.287146
26347	8.601598	-0.559705	4.607257	-0.545697	0.009342	-0.028286	-0.837047	0.117106	-0.142136	0.781265	0.140626	-0.540663	0.278448
26348	8.620869	-0.569493	4.607341	-0.560244	0.003042	-0.021337	-0.837054	0.118653	-0.141979	0.784283	0.134936	-0.542441	0.269167
26349	8.625546	-0.579099	4.621940	-0.545673	0.009279	-0.021206	-0.837897	0.117807	-0.140858	0.787529	0.128753	-0.543472	0.260497
26350	8.623055	-0.549932	4.645782	-0.551130	0.005637	-0.014169	-0.839309	0.118657	-0.141681	0.790309	0.123074	-0.545048	0.251372
26351	8.562556	-0.646384	4.620358	-0.534691	0.012692	-0.006966	-0.837475	0.118089	-0.141420	0.793299	0.116869	-0.545875	0.242980
26352	8.601421	-0.586227	4.617219	-0.552912	0.005578	-0.007120	-0.838882	0.117813	-0.141973	0.795847	0.111047	-0.547350	0.233890
26353	8.601487	-0.598401	4.602857	-0.549219	0.012736	-0.003583	-0.837189	0.117245	-0.141431	0.798661	0.104555	-0.548123	0.225323
26354	8.625621	-0.579160	4.612275	-0.554596	0.023545	-0.000166	-0.837475	0.118232	-0.141980	0.801174	0.098515	-0.549204	0.216310
26355	8.625882	-0.559979	4.587897	-0.574645	0.012831	-0.000331	-0.837195	0.118795	-0.142397	0.803821	0.091561	-0.549958	0.207449
26356	8.620981	-0.579282	4.588119	-0.528352	0.010870	-0.006859	-0.838041	0.119081	-0.143090	0.805968	0.086042	-0.550992	0.198543
26357	8.620738	-0.593629	4.612443	-0.554655	0.016385	-0.005434	-0.838322	0.119085	-0.144211	0.808437	0.079436	-0.551460	0.189764
26358	8.620990	-0.567168	4.592816	-0.538395	0.001893	-0.005150	-0.837617	0.118942	-0.143937	0.810298	0.073744	-0.552558	0.180717
26359	8.630560	-0.579282	4.597771	-0.563842	-0.005274	0.003443	-0.837336	0.119081	-0.143657	0.812307	0.066962	-0.553287	0.171889
26360	8.625246	-0.578855	4.660600	-0.549144	0.027153	-0.003666	-0.837904	0.120068	-0.143782	0.814252	0.060972	-0.553888	0.162741
26361	8.613199	-0.622430	4.636938	-0.567514	-0.000571	-0.016987	-0.837055	0.119650	-0.145618	0.816177	0.054325	-0.554386	0.153496
26362	8.610680	-0.566574	4.677397	-0.560217	-0.005312	0.005248	-0.835648	0.120067	-0.145204	0.817536	0.048139	-0.555425	0.144295
26363	8.591473	-0.682892	4.608645	-0.556605	-0.007940	-0.005324	-0.836212	0.119782	-0.143799	0.819122	0.041557	-0.555882	0.135307
26364	8.615931	-0.598462	4.607671	-0.556585	-0.005279	-0.000017	-0.835507	0.120068	-0.145486	0.820284	0.035473	-0.556771	0.126028
26365	8.606482	-0.574327	4.592916	-0.545677	0.000139	-0.006998	-0.834804	0.120347	-0.145207	0.821750	0.029067	-0.556930	0.117096
26366	8.620794	-0.588826	4.607556	-0.554738	0.001953	-0.003576	-0.836776	0.120067	-0.144212	0.822792	0.023021	-0.557559	0.107758
26367	8.620720	-0.598462	4.612497	-0.561944	0.013732	-0.007273	-0.836919	0.120488	-0.144066	0.824211	0.016324	-0.557392	0.098607
26368	8.620681	-0.569341	4.631503	-0.561930	0.018254	-0.009067	-0.836211	0.119929	-0.145622	0.825234	0.010175	-0.557628	0.089083
26369	8.567101	-0.626792	4.666045	-0.565490	0.027239	-0.005645	-0.837056	0.119362	-0.143656	0.826588	0.003381	-0.557099	0.079887
26370	8.591420	-0.588308	4.660750	-0.552808	0.023595	-0.007233	-0.837053	0.119372	-0.146744	0.827449	-0.002656	-0.557094	0.070478
26371	8.612528	-0.675215	4.697938	-0.561861	0.023571	-0.000271	-0.837340	0.120497	-0.146449	0.828542	-0.009436	-0.556472	0.061382
26372	8.581431	-0.626761	4.685357	-0.558222	0.028106	-0.005563	-0.837619	0.120221	-0.147854	0.829234	-0.015592	-0.556266	0.051926
26373	8.548172	-0.537285	4.660239	-0.563694	0.030916	-0.014485	-0.835642	0.119375	-0.148720	0.830210	-0.022239	-0.555380	0.042544
26374	8.593813	-0.554369	4.679699	-0.552858	0.023708	-0.019616	-0.836208	0.119940	-0.148991	0.830650	-0.028148	-0.555108	0.032909
26375	8.552802	-0.534731	4.686784	-0.540115	0.023563	-0.010626	-0.837331	0.118815	-0.148152	0.831343	-0.034421	-0.554180	0.023832
26376	8.548013	-0.529883	4.684320	-0.554695	0.017349	-0.013412	-0.837187	0.118541	-0.150682	0.831494	-0.040425	-0.553876	0.014281
26377	8.547809	-0.573352	4.689639	-0.542022	0.007344	-0.009670	-0.837191	0.119241	-0.149412	0.831802	-0.046712	-0.553079	0.005193
26378	8.562121	-0.587851	4.704279	-0.543780	0.014520	-0.005311	-0.837188	0.118680	-0.149979	0.831721	-0.052618	-0.552680	-0.004100
26379	8.500645	-0.549704	4.558953	-0.550252	-0.003405	-0.012354	-0.837896	0.119812	-0.151506	0.831697	-0.058989	-0.551927	-0.013325
26380	8.475163	-0.524133	4.742368	-0.543855	0.006468	-0.010591	-0.838211	0.119288	-0.150253	0.831318	-0.064829	-0.551537	-0.022693
26381	8.561855	-0.604521	4.728651	-0.542980	-0.000736	-0.010528	-0.837642	0.118306	-0.151671	0.831131	-0.071071	-0.550597	-0.031818
26382	8.567231	-0.529849	4.693981	-0.547509	0.010231	-0.024790	-0.837918	0.116757	-0.151124	0.830572	-0.076802	-0.550030	-0.041458
26383	8.547548	-0.539119	4.737606	-0.547451	0.023798	-0.031073	-0.838768	0.117743	-0.150686	0.830427	-0.082840	-0.548567	-0.051015
26384	8.547605	-0.529468	4.735082	-0.565647	0.013886	-0.021492	-0.838767	0.117888	-0.152088	0.829665	-0.088894	-0.547777	-0.060788
26385	8.504077	-0.507307	4.756640	-0.560273	0.005802	-0.027579	-0.838197	0.116338	-0.151828	0.829088	-0.095164	-0.546443	-0.070397
26386	8.485036	-0.500213	4.727569	-0.550231	0.002848	-0.007089	-0.840273	0.115598	-0.151812	0.828036	-0.101117	-0.545689	-0.079721
26387	8.523243	-0.577697	4.742880	-0.545764	-0.008854	-0.010507	-0.839146	0.115596	-0.152102	0.827145	-0.107317	-0.544443	-0.088854
26388	8.542604	-0.534228	4.756867	-0.551180	-0.003450	-0.007056	-0.839422	0.114330	-0.151973	0.825815	-0.113275	-0.543659	-0.098150
26389	8.528330	-0.539153	4.727945	-0.547551	-0.005270	-0.007004	-0.839710	0.115454	-0.151257	0.824766	-0.119493	-0.542201	-0.107242
26390	8.542980	-0.544230	4.703818	-0.547688	-0.019539	-0.022838	-0.838579	0.114463	-0.150293	0.823027	-0.125235	-0.541595	-0.116692
26391	8.557459	-0.520079	4.715611	-0.547651	-0.012329	-0.022877	-0.841674	0.113487	-0.150700	0.821664	-0.131249	-0.540149	-0.126017
26392	8.550367	-0.486216	4.712827	-0.545731	-0.001638	-0.010532	-0.841107	0.112354	-0.148751	0.819947	-0.137023	-0.539089	-0.135255
26393	8.567299	-0.486353	4.707973	-0.558459	-0.001543	-0.014216	-0.841257	0.114609	-0.149990	0.818491	-0.143228	-0.537271	-0.144564
26394	8.591631	-0.493938	4.679028	-0.552981	-0.001629	-0.007069	-0.840689	0.113339	-0.149165	0.816556	-0.149131	-0.536048	-0.153784
26395	8.586534	-0.530050	4.696352	-0.562064	0.005748	-0.021382	-0.840412	0.114462	-0.148594	0.814936	-0.155240	-0.533976	-0.163245
26396	8.622284	-0.515367	4.761383	-0.554664	0.032793	-0.026763	-0.839976	0.111653	-0.150312	0.813089	-0.160817	-0.532111	-0.172865
26397	8.581923	-0.537468	4.665029	-0.545621	0.023754	-0.028377	-0.839978	0.112072	-0.149465	0.811482	-0.166469	-0.529674	-0.182289
26398	8.542080	-0.558044	4.812711	-0.531106	0.007182	0.001954	-0.840677	0.110667	-0.149615	0.809341	-0.172026	-0.528082	-0.191060
26399	8.526855	-0.539900	4.607136	-0.563784	0.001875	0.008691	-0.841246	0.112364	-0.151838	0.807382	-0.178388	-0.525666	-0.199967
26400	8.615856	-0.450530	4.688177	-0.556623	-0.003442	-0.003552	-0.841813	0.112780	-0.149584	0.804816	-0.184306	-0.524041	-0.209005
26401	8.548405	-0.496264	4.650115	-0.542130	-0.008861	-0.010444	-0.841531	0.112922	-0.150146	0.802547	-0.190097	-0.521818	-0.217917
26402	8.577253	-0.496355	4.664576	-0.557533	0.003926	-0.021313	-0.842372	0.111656	-0.149591	0.799775	-0.195771	-0.520006	-0.227219
26403	8.606364	-0.496659	4.645209	-0.534710	0.013587	-0.005175	-0.841806	0.111091	-0.149321	0.797599	-0.201333	-0.517299	-0.236014
26404	8.591601	-0.481794	4.688558	-0.554888	-0.019705	0.000098	-0.842937	0.111796	-0.149024	0.794491	-0.207257	-0.515661	-0.244788
26405	8.582323	-0.482038	4.640245	-0.549501	-0.025948	-0.009532	-0.842935	0.111374	-0.149028	0.791634	-0.213129	-0.513400	-0.253598
26406	8.613662	-0.501599	4.635589	-0.545739	-0.008900	-0.003396	-0.841817	0.113196	-0.147614	0.788463	-0.218773	-0.511524	-0.262313
26407	8.591876	-0.528076	4.631081	-0.558494	-0.008722	-0.016823	-0.842659	0.112495	-0.147896	0.785511	-0.224554	-0.508840	-0.271349
26408	8.596688	-0.508617	4.640544	-0.533023	-0.008930	-0.005030	-0.841568	0.112813	-0.147346	0.782195	-0.229934	-0.506916	-0.279890
26409	8.611346	-0.496732	4.623477	-0.554738	0.001940	-0.000038	-0.843402	0.112813	-0.146068	0.779270	-0.235693	-0.503873	-0.288616
26410	8.625864	-0.482309	4.625713	-0.546578	0.001936	-0.003476	-0.843123	0.113087	-0.143961	0.775819	-0.241192	-0.501573	-0.297245
26411	8.601899	-0.496839	4.596910	-0.550243	-0.003439	-0.005260	-0.842276	0.113089	-0.145231	0.772643	-0.246785	-0.498532	-0.305919
26412	8.594389	-0.537785	4.611876	-0.545696	-0.005298	-0.001665	-0.841994	0.112803	-0.144113	0.768945	-0.252280	-0.496219	-0.314397
26413	8.634846	-0.535154	4.686700	-0.542886	0.010909	-0.001726	-0.842563	0.114070	-0.143674	0.765786	-0.257627	-0.492854	-0.322948
26414	8.596897	-0.557270	4.590343	-0.565752	-0.010479	-0.016023	-0.842285	0.114773	-0.143669	0.761651	-0.263268	-0.490440	-0.331731
26415	8.605960	-0.549578	4.669985	-0.560263	-0.012486	0.003515	-0.841861	0.114203	-0.141993	0.758020	-0.269005	-0.487156	-0.340177
26416	8.609200	-0.569658	4.554219	-0.553861	-0.008909	0.003571	-0.842852	0.115474	-0.142534	0.753901	-0.274587	-0.484571	-0.348463
26417	8.642780	-0.550309	4.590203	-0.565669	-0.005213	-0.000120	-0.843694	0.114346	-0.141275	0.750098	-0.280239	-0.481029	-0.356973
26418	8.621228	-0.540613	4.573209	-0.562047	-0.001531	-0.010719	-0.842994	0.115187	-0.140710	0.745711	-0.285693	-0.478232	-0.365498
26419	8.645188	-0.535858	4.599684	-0.549346	-0.005259	-0.005226	-0.842388	0.113882	-0.141847	0.741778	-0.290968	-0.474706	-0.373842
26420	8.633085	-0.559994	4.592720	-0.553754	0.010897	0.003465	-0.841127	0.114997	-0.139599	0.737474	-0.296275	-0.471583	-0.382050
26421	8.652372	-0.535858	4.606923	-0.549317	-0.009008	0.010722	-0.842252	0.114721	-0.140576	0.733450	-0.301648	-0.467894	-0.390046
26422	8.601430	-0.574113	4.621917	-0.539399	-0.016175	0.000251	-0.842252	0.114577	-0.139595	0.728774	-0.306858	-0.465185	-0.397906
26423	8.606329	-0.535417	4.631144	-0.563836	-0.005324	0.008750	-0.842817	0.114860	-0.139447	0.724508	-0.312305	-0.461215	-0.405998
26424	8.606164	-0.588613	4.626905	-0.547462	0.001884	0.000044	-0.842256	0.115705	-0.140285	0.719769	-0.317421	-0.458069	-0.413943
26425	8.601583	-0.549913	4.612002	-0.556554	-0.001690	0.003494	-0.842155	0.116447	-0.139300	0.715365	-0.322594	-0.454013	-0.421969
26426	8.601491	-0.574080	4.612271	-0.552879	0.005516	0.001720	-0.844123	0.115610	-0.140276	0.710462	-0.327701	-0.450645	-0.429854
26427	8.620984	-0.545263	4.602258	-0.552905	0.001916	0.001750	-0.841867	0.115322	-0.139875	0.705927	-0.332685	-0.446459	-0.437792
26428	8.613596	-0.574186	4.607424	-0.538352	0.007298	-0.003426	-0.842013	0.116306	-0.139583	0.700918	-0.337453	-0.443116	-0.445519
26429	8.572371	-0.585889	4.626941	-0.552857	0.010949	-0.001860	-0.843277	0.115469	-0.140705	0.696265	-0.342231	-0.438708	-0.453462
26430	8.639411	-0.559214	4.708710	-0.576404	0.023650	0.001339	-0.841304	0.115747	-0.140999	0.691008	-0.347347	-0.434650	-0.461451
26431	8.649369	-0.637094	4.632242	-0.570989	0.009128	0.010333	-0.840603	0.116305	-0.140156	0.686152	-0.352404	-0.429894	-0.469252
26432	8.658695	-0.634464	4.675695	-0.541941	0.005353	0.014235	-0.839199	0.117567	-0.139873	0.680923	-0.357248	-0.426208	-0.476513
26433	8.596724	-0.637126	4.574319	-0.531094	-0.003665	0.009101	-0.839488	0.119116	-0.139995	0.676068	-0.361779	-0.421903	-0.483783
26434	8.640166	-0.647096	4.569540	-0.560156	0.001966	-0.000112	-0.838921	0.118555	-0.140988	0.670380	-0.366701	-0.418087	-0.491249
26435	8.623169	-0.634785	4.588756	-0.549200	0.012739	-0.001822	-0.838502	0.119397	-0.140561	0.665263	-0.371132	-0.413361	-0.498818
26436	8.649671	-0.647035	4.588857	-0.539269	0.002783	-0.001641	-0.837793	0.118267	-0.139736	0.659558	-0.375674	-0.409645	-0.506007
26437	8.606061	-0.680564	4.594122	-0.560127	0.003721	0.004288	-0.835251	0.117135	-0.139487	0.654186	-0.380295	-0.404778	-0.513392
26438	8.623103	-0.642004	4.593669	-0.538322	0.001754	0.011641	-0.835398	0.118543	-0.139752	0.648458	-0.384862	-0.400886	-0.520263
26439	8.600861	-0.709319	4.628280	-0.529343	-0.023644	0.025157	-0.833432	0.120083	-0.138768	0.643168	-0.389440	-0.396434	-0.526793
26440	8.610963	-0.670958	4.589176	-0.558358	-0.005320	0.007021	-0.833713	0.119658	-0.137787	0.637027	-0.394219	-0.392367	-0.533700
26441	8.610740	-0.699866	4.603997	-0.539334	-0.005268	-0.008685	-0.835412	0.121206	-0.136635	0.631297	-0.398371	-0.387744	-0.540758
26442	8.591890	-0.603235	4.593258	-0.562035	-0.008908	0.005245	-0.835518	0.121026	-0.137334	0.624926	-0.403128	-0.383594	-0.547549
26443	8.625806	-0.540524	4.607011	-0.536677	-0.019851	0.007392	-0.835103	0.122569	-0.136198	0.619129	-0.407430	-0.378966	-0.554134
26444	8.625193	-0.641839	4.637139	-0.552859	0.001781	0.014132	-0.836089	0.121999	-0.133529	0.612861	-0.411930	-0.374617	-0.560693
26445	8.577429	-0.608007	4.588498	-0.561952	-0.005467	0.022914	-0.836379	0.124113	-0.134487	0.606994	-0.416398	-0.369311	-0.567257
26446	8.606250	-0.615348	4.603039	-0.547414	-0.009218	0.031958	-0.837518	0.126790	-0.134731	0.600745	-0.420997	-0.364918	-0.573326
26447	8.669235	-0.550400	4.602251	-0.545406	0.019568	0.038893	-0.838259	0.127257	-0.134724	0.595237	-0.424988	-0.359284	-0.579649
26448	8.654492	-0.559793	4.631372	-0.541957	0.003555	0.014257	-0.837839	0.127819	-0.134581	0.588786	-0.429161	-0.354863	-0.585853
26449	8.586746	-0.549532	4.657928	-0.552940	-0.008090	0.011532	-0.839246	0.127400	-0.134715	0.582558	-0.433257	-0.349623	-0.592181
26450	8.630400	-0.637247	4.588774	-0.557438	-0.012698	0.025663	-0.838687	0.128240	-0.133587	0.575855	-0.437787	-0.345023	-0.598074
26451	8.664530	-0.548045	4.587733	-0.516584	-0.001881	0.004861	-0.839527	0.127260	-0.134714	0.569769	-0.441237	-0.340133	-0.604138
26452	8.621391	-0.438931	4.601071	-0.549333	0.009352	-0.024779	-0.839956	0.128385	-0.134137	0.562547	-0.444964	-0.335734	-0.610598
26453	8.679255	-0.497512	4.582295	-0.571215	0.002357	-0.038247	-0.839638	0.128057	-0.133438	0.555338	-0.448574	-0.330440	-0.617406
26454	8.575026	-0.467401	4.654591	-0.569600	0.012013	-0.111734	-0.840756	0.125808	-0.133452	0.546726	-0.451803	-0.326448	-0.624817
26455	8.591991	-0.404538	4.675613	-0.545937	0.006240	-0.083102	-0.841448	0.122998	-0.134038	0.539058	-0.454651	-0.321738	-0.631818
26456	8.567597	-0.467203	4.678762	-0.534987	-0.004919	-0.051072	-0.841011	0.120047	-0.135195	0.531262	-0.457993	-0.317718	-0.638011
26457	8.611634	-0.375843	4.646271	-0.545736	0.000195	-0.012283	-0.840733	0.120748	-0.134629	0.524316	-0.461241	-0.312354	-0.644038
26458	8.650421	-0.415012	4.605577	-0.552862	0.023699	-0.016929	-0.842274	0.118782	-0.134778	0.516840	-0.464515	-0.307410	-0.650078
26459	8.611493	-0.443521	4.630132	-0.552942	0.014789	-0.026628	-0.842592	0.119108	-0.135197	0.509598	-0.467441	-0.301864	-0.656268
26460	8.631043	-0.424447	4.608146	-0.547517	0.002008	-0.010555	-0.840341	0.119946	-0.134925	0.501996	-0.470871	-0.297070	-0.661838
26461	8.640808	-0.395508	4.607810	-0.556574	-0.001695	0.005291	-0.841180	0.118399	-0.134794	0.494910	-0.474120	-0.291280	-0.667405
26462	8.621572	-0.342114	4.624155	-0.540173	0.003551	0.014299	-0.842874	0.119112	-0.136177	0.487598	-0.477497	-0.286260	-0.672533
26463	8.592958	-0.344637	4.578310	-0.562070	-0.016208	0.018583	-0.842033	0.120236	-0.136312	0.480431	-0.480949	-0.280356	-0.677698
26464	8.664733	-0.337310	4.662705	-0.545689	-0.014583	0.030277	-0.840771	0.121495	-0.134905	0.473066	-0.484608	-0.275215	-0.682364
26465	8.614297	-0.380825	4.610098	-0.547494	-0.014564	0.028473	-0.841902	0.122483	-0.135167	0.466066	-0.487832	-0.269349	-0.687207
26466	8.553707	-0.372967	4.646337	-0.560252	-0.023570	0.033674	-0.840635	0.122761	-0.134893	0.458450	-0.491661	-0.263990	-0.691666
26467	8.645473	-0.492371	4.582304	-0.528434	-0.019136	0.026064	-0.841069	0.125010	-0.133883	0.451469	-0.494642	-0.258408	-0.696226
26468	8.689620	-0.367163	4.551851	-0.532839	0.001547	0.033873	-0.840786	0.124868	-0.133746	0.444156	-0.497766	-0.253136	-0.700626
26469	8.621775	-0.422274	4.559806	-0.569239	0.005588	0.003324	-0.841912	0.124877	-0.135563	0.436469	-0.500531	-0.246946	-0.705677
26470	8.640419	-0.472764	4.620754	-0.552764	0.014316	0.025573	-0.841213	0.125998	-0.134854	0.428804	-0.503495	-0.241300	-0.710207
26471	8.664703	-0.463341	4.606118	-0.542621	0.024850	0.051289	-0.841076	0.127127	-0.135826	0.422049	-0.505864	-0.234794	-0.714736
26472	8.615771	-0.518253	4.664790	-0.545437	0.014114	0.043340	-0.840947	0.129944	-0.136640	0.414614	-0.508746	-0.229015	-0.718906
26473	8.543140	-0.636394	4.637209	-0.532796	-0.002169	0.042675	-0.840527	0.130646	-0.136496	0.407617	-0.511259	-0.222921	-0.723027
26474	8.548133	-0.588077	4.639080	-0.556422	0.007110	0.025540	-0.840532	0.131487	-0.135645	0.399689	-0.514140	-0.217168	-0.727150
26475	8.576221	-0.732998	4.681737	-0.554721	-0.009032	0.015913	-0.839972	0.132612	-0.135918	0.391959	-0.516688	-0.211040	-0.731344
26476	8.498932	-0.771333	4.672582	-0.549310	-0.016294	0.016010	-0.840362	0.133134	-0.136748	0.383772	-0.519693	-0.205618	-0.735091
26477	8.648398	-0.786684	4.687052	-0.538465	-0.025355	0.017990	-0.840928	0.133412	-0.135337	0.376086	-0.522236	-0.199787	-0.738860
26478	8.561984	-0.801063	4.619669	-0.560231	-0.023474	0.019477	-0.841075	0.134393	-0.133922	0.367720	-0.525325	-0.194170	-0.742370
26479	8.475120	-0.824773	4.605552	-0.547387	-0.009210	0.028366	-0.840657	0.135371	-0.132230	0.360076	-0.527610	-0.187936	-0.746092
26480	8.489992	-0.781548	4.576053	-0.545736	-0.044497	0.044535	-0.840659	0.135795	-0.132928	0.352076	-0.530886	-0.182370	-0.748962
26481	8.471539	-0.721435	4.493270	-0.560343	-0.054253	0.037346	-0.840417	0.136536	-0.130678	0.344181	-0.533843	-0.176135	-0.752016
26482	8.370378	-0.519758	4.563647	-0.544309	-0.086563	0.014733	-0.840289	0.139058	-0.127424	0.335522	-0.537517	-0.171153	-0.754458
26483	8.563951	-0.371083	4.571394	-0.546508	-0.155194	0.036418	-0.839457	0.141439	-0.124597	0.327329	-0.541757	-0.165800	-0.756218
26484	8.491903	-0.189105	4.612955	-0.553689	-0.113346	-0.004609	-0.841017	0.142835	-0.120077	0.318103	-0.545708	-0.161030	-0.758342
26485	8.530005	-0.220445	4.663998	-0.546696	-0.123635	-0.065503	-0.841147	0.139442	-0.115338	0.308383	-0.548985	-0.156564	-0.760922
26486	9.075093	-0.420431	4.924053	-0.559427	-0.147396	-0.016777	-0.841711	0.138301	-0.110010	0.298724	-0.553305	-0.152000	-0.762571
26487	8.989447	-0.520757	5.026776	-0.560366	-0.027045	0.023130	-0.841428	0.137445	-0.106651	0.290420	-0.555298	-0.145750	-0.765544
26488	8.386334	-0.313529	5.092929	-0.559704	0.053470	0.078276	-0.839891	0.140822	-0.107892	0.282742	-0.556701	-0.138898	-0.768667
26489	8.059865	-0.254711	4.894566	-0.549091	0.001140	0.077787	-0.841452	0.143645	-0.109254	0.275429	-0.558191	-0.132024	-0.771447
26490	8.167799	-0.213161	4.690981	-0.549310	0.003657	0.001727	-0.838779	0.144479	-0.108143	0.266488	-0.559976	-0.126432	-0.774226
26491	8.346656	-0.190258	4.668739	-0.540425	-0.005003	-0.038769	-0.838926	0.146172	-0.109528	0.257388	-0.561053	-0.121018	-0.777384
26492	8.478614	-0.292273	4.720445	-0.576477	0.036561	-0.032357	-0.837794	0.145045	-0.109829	0.247631	-0.562239	-0.115178	-0.780577
26493	8.413522	-0.233742	4.739210	-0.546763	0.109732	0.029459	-0.836521	0.144770	-0.112650	0.239724	-0.561553	-0.108309	-0.784513
26494	8.285886	-0.150739	4.743288	-0.552075	0.138658	0.020357	-0.837930	0.145062	-0.114742	0.231235	-0.561002	-0.101719	-0.788328
26495	8.432203	-0.112148	4.877979	-0.529891	0.186890	0.056619	-0.835107	0.145643	-0.122340	0.224039	-0.558909	-0.094445	-0.792784
26496	8.449628	-0.309518	5.025141	-0.551460	0.239505	0.026822	-0.832856	0.148199	-0.130896	0.215800	-0.556632	-0.087297	-0.797477
26497	9.123365	-0.588482	5.153005	-0.546650	0.186322	-0.064702	-0.832288	0.148216	-0.136517	0.206427	-0.554230	-0.081085	-0.802273
26498	9.246106	-0.343661	5.005125	-0.547502	0.089691	-0.134826	-0.832702	0.146819	-0.139477	0.195337	-0.553897	-0.076389	-0.805733
26499	8.919115	-0.509864	4.765779	-0.556624	0.047882	-0.094059	-0.830995	0.143299	-0.139808	0.185095	-0.553536	-0.070888	-0.808896
26500	8.342526	-0.573808	4.395140	-0.570757	0.025071	0.037618	-0.831554	0.142747	-0.142898	0.176386	-0.554428	-0.064124	-0.810793
26501	8.015754	-0.781398	4.107928	-0.549030	-0.051565	0.127612	-0.830431	0.144585	-0.146257	0.169647	-0.555829	-0.056627	-0.811830
26502	8.640695	-1.011146	4.327130	-0.553221	-0.121486	0.097118	-0.827060	0.146678	-0.143173	0.161887	-0.558996	-0.049977	-0.811676
26503	9.089519	-1.065297	4.621933	-0.575211	-0.119145	0.053570	-0.827501	0.150185	-0.139763	0.153554	-0.561386	-0.043091	-0.812041
26504	8.907052	-0.844800	4.914515	-0.559027	-0.160225	0.101759	-0.826248	0.152843	-0.135813	0.145741	-0.565070	-0.036394	-0.811252
26505	8.437089	-0.475846	4.695969	-0.559015	-0.144732	0.078625	-0.826543	0.155509	-0.133256	0.137944	-0.567708	-0.029576	-0.811051
26506	8.285828	-0.451285	4.606491	-0.560846	-0.109839	0.005826	-0.828946	0.156348	-0.129858	0.128558	-0.570388	-0.023782	-0.810904
26507	8.396161	-0.592028	4.627245	-0.544674	-0.113047	-0.045271	-0.827968	0.157741	-0.126482	0.118901	-0.572256	-0.018529	-0.811198
26508	8.532702	-0.703572	4.705631	-0.548441	-0.116319	-0.078901	-0.826693	0.155476	-0.123145	0.108252	-0.574825	-0.013908	-0.810965
26509	8.556614	-0.742330	4.715697	-0.546516	-0.100125	-0.077210	-0.826972	0.153913	-0.118245	0.098033	-0.576309	-0.008961	-0.811281
26510	8.450765	-0.829207	4.629818	-0.557320	-0.080103	-0.095180	-0.828379	0.152637	-0.114457	0.087002	-0.578148	-0.004297	-0.811269
26511	8.426904	-1.003815	4.510980	-0.535505	-0.041647	-0.174800	-0.830052	0.147992	-0.112807	0.075320	-0.578478	-0.000534	-0.812213
26512	8.340397	-1.042360	4.443867	-0.549494	0.017442	-0.127576	-0.830316	0.143341	-0.110467	0.063837	-0.578538	0.003797	-0.813145
26513	8.264794	-0.970472	4.269186	-0.548816	0.046787	0.013796	-0.829329	0.143625	-0.111876	0.055061	-0.577269	0.010110	-0.814633
26514	8.029911	-0.818067	4.441779	-0.559318	0.148204	-0.040065	-0.828762	0.143352	-0.114832	0.044852	-0.575059	0.015771	-0.816730
26515	8.489064	-0.882525	4.644861	-0.546223	0.231319	-0.066886	-0.828616	0.143368	-0.119887	0.034741	-0.570620	0.021313	-0.820202
26516	8.984614	-0.433454	5.069303	-0.549279	0.242849	-0.137624	-0.827751	0.140150	-0.126106	0.023010	-0.566710	0.025782	-0.823192
26517	9.521991	-0.742097	5.337831	-0.541611	0.145256	-0.105031	-0.827727	0.135523	-0.131209	0.012359	-0.563490	0.030771	-0.825457
26518	9.631824	-0.942081	4.774481	-0.556072	0.088685	-0.016365	-0.826879	0.135386	-0.132902	0.002634	-0.561878	0.036666	-0.826403
26519	8.111437	-0.167528	4.202437	-0.557613	0.120872	-0.002611	-0.827583	0.135678	-0.135421	-0.006499	-0.558854	0.043060	-0.828122
26520	7.394578	0.187075	3.759657	-0.560734	-0.020222	-0.145172	-0.827439	0.134832	-0.135150	-0.018305	-0.559006	0.047612	-0.827593
26521	8.850245	0.063198	3.966901	-0.549670	-0.237491	-0.216861	-0.828700	0.131717	-0.128433	-0.030590	-0.561958	0.051540	-0.824992
26522	9.725727	-0.337449	4.163511	-0.549207	-0.249681	-0.056543	-0.829390	0.126908	-0.120335	-0.040577	-0.565624	0.056981	-0.821691
26523	9.252204	-0.463028	4.474844	-0.557067	-0.163315	0.151481	-0.830250	0.129001	-0.114268	-0.046958	-0.566805	0.065106	-0.819932
26524	8.360485	-0.057961	4.196049	-0.563110	-0.233153	0.097759	-0.829143	0.132069	-0.106663	-0.054552	-0.569877	0.072505	-0.816705
26525	8.419303	-0.286922	3.971385	-0.568990	-0.219837	-0.074902	-0.830423	0.133026	-0.097236	-0.064691	-0.572154	0.078260	-0.813837
26526	8.706980	-0.835028	3.957785	-0.561467	-0.162631	-0.126485	-0.829851	0.129624	-0.090255	-0.076010	-0.574243	0.082971	-0.810915
26527	8.935209	-0.874408	4.073905	-0.557161	-0.137965	0.034454	-0.829573	0.129750	-0.085903	-0.084335	-0.574859	0.089679	-0.808939
26528	8.875318	-0.787120	4.058513	-0.556456	-0.073051	0.127835	-0.830002	0.130298	-0.081120	-0.091607	-0.574927	0.097069	-0.807245
26529	8.591677	-0.495360	4.050804	-0.554555	-0.045923	0.113516	-0.828753	0.134944	-0.082626	-0.098763	-0.573795	0.104468	-0.806283
26530	8.519822	-0.262632	4.091798	-0.552243	0.031383	0.131658	-0.826805	0.140851	-0.083281	-0.106111	-0.572054	0.111615	-0.805628
26531	8.404310	-0.194297	4.081525	-0.527952	0.037378	0.053159	-0.824573	0.146908	-0.086605	-0.114100	-0.569646	0.117685	-0.805378
26532	8.496469	-0.151605	4.044679	-0.554061	0.122983	-0.032572	-0.824858	0.148041	-0.088697	-0.124298	-0.566671	0.122760	-0.805210
26533	8.750064	-0.180495	4.317714	-0.544670	0.197096	-0.061190	-0.824703	0.145661	-0.092514	-0.134694	-0.561772	0.127368	-0.806255
26534	8.428747	-0.452610	4.538656	-0.562408	0.229906	-0.000671	-0.823568	0.145118	-0.099268	-0.144693	-0.556800	0.132635	-0.807122
26535	9.779628	-0.208491	4.741933	-0.559337	0.191849	-0.059374	-0.822578	0.145416	-0.104889	-0.155182	-0.551764	0.137479	-0.807820
26536	9.811254	-0.597232	4.833219	-0.543535	0.121930	-0.108347	-0.823547	0.142339	-0.109969	-0.166367	-0.548715	0.141543	-0.806969
26537	8.774779	-0.481711	4.098735	-0.546677	0.053765	-0.150590	-0.822966	0.138826	-0.111976	-0.177761	-0.546037	0.145591	-0.805635
26538	8.107644	-0.842247	3.746026	-0.545053	0.015466	0.088351	-0.822682	0.138688	-0.112962	-0.185438	-0.543969	0.152158	-0.804088
26539	9.217540	-1.419159	3.818637	-0.570632	-0.071752	0.193124	-0.821293	0.143472	-0.113906	-0.191104	-0.542096	0.160810	-0.802341
26540	9.652020	-1.269704	4.193344	-0.571159	-0.048562	0.025869	-0.818908	0.145999	-0.113617	-0.199822	-0.541059	0.167327	-0.799580
26541	9.313801	-0.756286	4.792164	-0.547036	-0.026090	-0.084598	-0.822569	0.145161	-0.113176	-0.209766	-0.539329	0.172394	-0.797121
26542	8.413363	-0.718439	4.527144	-0.539950	-0.033507	0.122369	-0.821734	0.147408	-0.112317	-0.216607	-0.537701	0.179358	-0.794852
26543	8.377076	-0.758874	4.208681	-0.565937	-0.114145	0.087177	-0.819205	0.148804	-0.110777	-0.223648	-0.536575	0.186920	-0.791915
26544	8.261189	-0.680537	4.251457	-0.547569	-0.145330	-0.061051	-0.819208	0.149076	-0.107826	-0.233013	-0.537248	0.192488	-0.787412
26545	8.645731	-0.749540	4.425692	-0.558047	-0.091521	-0.024288	-0.820897	0.147660	-0.104037	-0.241770	-0.536072	0.198565	-0.784057
26546	8.616029	-0.903900	4.446785	-0.571672	-0.047431	-0.111440	-0.819074	0.149335	-0.101085	-0.252491	-0.535151	0.203463	-0.780041
26547	8.201869	-0.858423	4.345344	-0.564138	0.010460	-0.145397	-0.820900	0.147361	-0.098704	-0.263545	-0.532669	0.207781	-0.776940
26548	8.322876	-1.130959	4.171827	-0.536671	0.018174	-0.115048	-0.822291	0.143000	-0.098037	-0.274134	-0.530757	0.211709	-0.773516
26549	8.245893	-1.198550	4.107442	-0.554320	0.107593	-0.131748	-0.822561	0.140470	-0.098763	-0.285184	-0.526598	0.215461	-0.771324
26550	8.754243	-1.184547	4.539139	-0.557144	0.186714	-0.008333	-0.823392	0.137526	-0.101315	-0.294977	-0.521351	0.219834	-0.769971
26551	9.777604	-0.245632	4.983989	-0.544318	0.245312	-0.002926	-0.821984	0.138806	-0.106648	-0.304454	-0.514404	0.223935	-0.769773
26552	9.039894	0.297483	4.519802	-0.552770	0.004914	0.078010	-0.819734	0.140497	-0.108895	-0.311964	-0.511451	0.230196	-0.766881
26553	10.076655	1.010272	4.375142	-0.582428	-0.041174	0.026947	-0.819753	0.144857	-0.108287	-0.320050	-0.508442	0.236841	-0.763519
26554	8.168820	0.622780	3.101334	-0.549112	-0.165544	-0.205823	-0.822008	0.143149	-0.100705	-0.330965	-0.509322	0.241186	-0.756890
26555	8.425726	0.125767	2.724747	-0.544500	-0.267323	-0.307755	-0.822273	0.137203	-0.089533	-0.342580	-0.511473	0.245233	-0.748930
26556	9.533447	0.280765	3.117823	-0.529311	-0.263025	-0.080909	-0.823678	0.133647	-0.076922	-0.350831	-0.513144	0.251119	-0.741984
26557	9.599979	-0.369438	3.559939	-0.548325	-0.108881	-0.083938	-0.825928	0.130954	-0.069632	-0.359809	-0.511698	0.256337	-0.736882
26558	9.740876	-0.064156	4.208769	-0.535125	-0.031920	-0.032910	-0.825928	0.130095	-0.065007	-0.368478	-0.509523	0.261104	-0.732417
26559	9.420338	0.143075	4.559678	-0.538024	0.068433	0.024770	-0.826634	0.130377	-0.064718	-0.376602	-0.504858	0.265906	-0.729783
26560	8.396312	0.142841	4.650457	-0.545362	0.110755	-0.081946	-0.828036	0.128978	-0.066126	-0.386739	-0.500661	0.269217	-0.726151
26561	8.199344	-0.128175	4.400024	-0.572738	0.047332	-0.031516	-0.828735	0.127860	-0.068098	-0.395847	-0.496166	0.274023	-0.722520
26562	8.228518	-0.130476	4.061717	-0.557394	0.038530	-0.060453	-0.828873	0.127011	-0.066421	-0.405287	-0.492675	0.278220	-0.718058
26563	8.398128	-0.115593	4.293297	-0.551067	0.043049	-0.063920	-0.827326	0.127283	-0.064605	-0.414528	-0.488449	0.282346	-0.714048
26564	8.330308	-0.019950	4.060347	-0.557493	0.024099	-0.056792	-0.827745	0.126580	-0.064609	-0.423718	-0.485007	0.286631	-0.709277
26565	8.443867	0.061652	4.083448	-0.546970	0.066525	0.029797	-0.829013	0.126586	-0.065441	-0.431627	-0.479820	0.291328	-0.706115
26566	8.105937	0.218965	4.164302	-0.554893	0.133562	-0.010569	-0.828874	0.127438	-0.067961	-0.440652	-0.474467	0.295025	-0.702614
26567	8.024947	0.242856	4.038492	-0.541857	0.200467	-0.043566	-0.829719	0.128442	-0.073139	-0.450236	-0.467739	0.297689	-0.699921
26568	9.429001	0.395929	4.808149	-0.542776	0.251377	-0.077236	-0.829572	0.127753	-0.077640	-0.460641	-0.461094	0.299459	-0.696797
26569	9.038177	-0.161707	4.520095	-0.554788	0.365297	-0.121561	-0.828290	0.126655	-0.086929	-0.472275	-0.452249	0.299970	-0.694583
26570	10.340330	-0.965095	4.899442	-0.566451	0.232007	-0.109233	-0.829825	0.124429	-0.093680	-0.483044	-0.445661	0.301877	-0.690598
26571	10.050893	-0.827182	4.632487	-0.547246	0.098532	-0.106448	-0.831217	0.121352	-0.098475	-0.492590	-0.440340	0.304923	-0.685914
26572	8.645477	-0.794914	4.126567	-0.539489	0.103788	-0.011108	-0.831498	0.121072	-0.098476	-0.500848	-0.435054	0.308478	-0.681704
26573	8.590784	-0.945523	3.949508	-0.556453	-0.043627	0.058579	-0.832066	0.122200	-0.098881	-0.507170	-0.430471	0.314498	-0.677173
26574	8.971836	-0.921040	3.997053	-0.564021	-0.077608	0.039316	-0.830530	0.125003	-0.096476	-0.513703	-0.426997	0.320581	-0.671573
26575	8.993100	-0.656575	4.182551	-0.549544	-0.063062	0.018194	-0.831240	0.125842	-0.094496	-0.520228	-0.422933	0.326333	-0.666331
26576	8.604859	-0.441066	4.243492	-0.533187	-0.066945	0.036047	-0.832093	0.127247	-0.093071	-0.526485	-0.419557	0.331795	-0.660831
26577	8.479273	-0.551714	4.201400	-0.565879	-0.070410	0.035648	-0.831541	0.129918	-0.092766	-0.532728	-0.415224	0.337932	-0.655432
26578	8.559611	-0.667193	4.366895	-0.557649	-0.044982	0.009043	-0.831826	0.130051	-0.090095	-0.539561	-0.411388	0.343186	-0.649506
26579	8.351040	-0.645667	4.507084	-0.564939	-0.046794	0.010691	-0.833384	0.131313	-0.087683	-0.546138	-0.406826	0.348782	-0.643877
26580	8.553442	-0.811520	4.470002	-0.564119	-0.065708	0.011724	-0.832959	0.130175	-0.084328	-0.552703	-0.403069	0.354288	-0.637601
26581	8.388485	-0.838890	4.564767	-0.556787	-0.055880	0.014361	-0.834669	0.133968	-0.081186	-0.558957	-0.398584	0.359835	-0.631836
26582	8.422393	-0.960407	4.491170	-0.527402	0.018314	-0.035296	-0.835792	0.132558	-0.079648	-0.566284	-0.394418	0.363482	-0.625810
26583	8.252402	-0.987579	4.612520	-0.570739	0.047070	-0.007715	-0.835656	0.133684	-0.079637	-0.573524	-0.388520	0.367793	-0.620363
26584	8.243447	-0.912938	4.558539	-0.536119	0.057608	0.005021	-0.835084	0.131854	-0.079941	-0.580558	-0.383378	0.371338	-0.614883
26585	8.236258	-0.968688	4.525341	-0.553808	0.143454	-0.014298	-0.837342	0.132992	-0.082158	-0.588308	-0.376427	0.374191	-0.610063
26586	8.328804	-0.924365	4.749447	-0.546148	0.240239	-0.059905	-0.837612	0.131466	-0.088631	-0.597410	-0.369316	0.375138	-0.604962
26587	8.720677	-0.777739	5.015505	-0.551603	0.280402	-0.109669	-0.838162	0.129374	-0.093703	-0.607140	-0.361305	0.375527	-0.599849
26588	10.424442	-0.720976	5.372633	-0.541983	0.093122	-0.106298	-0.837866	0.126853	-0.097663	-0.615464	-0.356232	0.377758	-0.592960
26589	10.032537	-0.697409	4.882368	-0.545336	0.072444	-0.013377	-0.840253	0.125176	-0.099347	-0.622243	-0.349980	0.381211	-0.587372
26590	8.804041	-0.701266	4.574758	-0.551883	0.132943	0.059362	-0.840679	0.126312	-0.102140	-0.628819	-0.342972	0.384139	-0.582575
26591	7.796907	-0.171709	3.990263	-0.554624	0.104401	-0.177688	-0.842500	0.123926	-0.102993	-0.637631	-0.337431	0.386108	-0.574881
26592	7.667918	0.437440	3.490695	-0.554269	-0.060167	-0.307524	-0.844599	0.119555	-0.098811	-0.646767	-0.335328	0.388897	-0.563920
26593	9.613340	0.174387	3.964639	-0.549524	-0.217776	-0.194694	-0.846406	0.112358	-0.091290	-0.652998	-0.333607	0.394708	-0.553629
26594	10.093584	-0.607718	4.214363	-0.564224	-0.031471	-0.065098	-0.849643	0.110097	-0.085953	-0.659498	-0.329073	0.398696	-0.545724
26595	9.093036	-0.692892	4.658851	-0.538235	0.001507	0.044462	-0.849229	0.112065	-0.085655	-0.664543	-0.323129	0.403029	-0.539943
26596	8.304578	-0.113521	4.530205	-0.564247	0.012201	-0.134686	-0.850763	0.107410	-0.081198	-0.671951	-0.318605	0.405902	-0.531240
26597	8.242027	0.007919	4.562763	-0.566515	-0.061739	-0.127180	-0.853851	0.104177	-0.080085	-0.678330	-0.314273	0.410158	-0.522371
26598	8.455156	-0.221894	4.357233	-0.552106	-0.105249	-0.102835	-0.853424	0.102618	-0.077016	-0.684158	-0.310800	0.414568	-0.513288
26599	8.662914	-0.131249	4.375274	-0.528350	-0.100291	-0.062726	-0.855539	0.101761	-0.071392	-0.689115	-0.306804	0.419243	-0.505199
26600	8.561820	0.048556	4.426564	-0.555335	-0.044186	-0.076656	-0.855534	0.100062	-0.068321	-0.695011	-0.302372	0.422896	-0.496679
26601	8.402420	0.039955	4.436539	-0.549747	-0.029937	-0.063442	-0.857491	0.095839	-0.066384	-0.700517	-0.297330	0.426693	-0.488675
26602	8.276440	-0.065524	4.447550	-0.549609	-0.013787	-0.058272	-0.858051	0.094710	-0.064987	-0.706263	-0.292446	0.429865	-0.480505
26603	8.358123	-0.085131	4.486321	-0.552921	0.042138	-0.063065	-0.860021	0.093868	-0.064419	-0.712219	-0.286604	0.432558	-0.472753
26604	8.226877	-0.245979	4.526954	-0.568790	0.084916	-0.006061	-0.860576	0.092328	-0.066397	-0.718238	-0.279978	0.434698	-0.465601
26605	8.095558	-0.120721	4.714211	-0.546619	0.114800	0.062996	-0.861131	0.090935	-0.070338	-0.723432	-0.272386	0.436885	-0.459982
26606	7.931014	-0.301146	4.682615	-0.538621	0.180638	0.147556	-0.860294	0.093760	-0.074247	-0.728518	-0.263906	0.438107	-0.455716
26607	10.383432	-0.286334	5.268766	-0.535963	0.080416	0.100908	-0.860866	0.096306	-0.077726	-0.732835	-0.256400	0.440816	-0.450438
26608	9.813282	-0.480098	4.628932	-0.554469	0.101055	-0.084436	-0.861148	0.097162	-0.081225	-0.739222	-0.250398	0.442040	-0.442101
26609	9.408350	-0.368885	4.613735	-0.536246	0.118181	-0.099435	-0.862256	0.093093	-0.083786	-0.745462	-0.244289	0.443077	-0.433926
26610	7.935509	-0.341161	4.086207	-0.548782	0.086834	-0.031544	-0.864922	0.091284	-0.088277	-0.751023	-0.237954	0.444598	-0.426234
26611	7.921571	-0.637255	3.874472	-0.525044	-0.092294	0.037035	-0.863930	0.089871	-0.087177	-0.753964	-0.232568	0.449259	-0.419067
26612	9.135701	-0.987323	3.997573	-0.571836	-0.166737	0.038028	-0.863939	0.090839	-0.081831	-0.756590	-0.227363	0.455008	-0.410907
26613	9.573165	-0.797136	4.318661	-0.547969	-0.106389	0.032727	-0.864792	0.092100	-0.079705	-0.759340	-0.221773	0.459981	-0.403283
26614	9.284723	-0.478702	4.320326	-0.549806	-0.088132	0.005151	-0.866485	0.092096	-0.077305	-0.762659	-0.216509	0.464102	-0.395076
26615	8.518495	-0.334278	4.227917	-0.560935	-0.113123	-0.024152	-0.867619	0.092934	-0.074619	-0.765655	-0.211282	0.468926	-0.386317
26616	8.441945	-0.598575	4.013494	-0.547510	-0.145409	-0.048606	-0.869023	0.090097	-0.066635	-0.768646	-0.206951	0.473555	-0.376961
26617	8.814222	-0.836551	3.822341	-0.546523	-0.147271	-0.037913	-0.869873	0.089796	-0.060173	-0.771147	-0.202308	0.478621	-0.367867
26618	9.224264	-0.981963	3.784753	-0.554475	-0.098294	-0.064779	-0.869308	0.088797	-0.056116	-0.774523	-0.197628	0.482382	-0.358280
26619	9.136156	-0.907697	3.977353	-0.547632	0.000994	-0.090096	-0.870145	0.086257	-0.053328	-0.778602	-0.192365	0.484848	-0.348850
26620	8.912648	-0.783895	4.225158	-0.543753	0.053268	-0.097491	-0.872812	0.083446	-0.052634	-0.783415	-0.187043	0.485920	-0.339351
26621	8.671477	-0.717064	4.234401	-0.545652	0.047973	-0.111676	-0.874063	0.079795	-0.053926	-0.787868	-0.181652	0.487423	-0.329675
26622	8.834416	-0.833502	4.329721	-0.530936	0.082216	-0.118777	-0.874328	0.075569	-0.052564	-0.792830	-0.176500	0.487737	-0.319971
26623	8.887490	-0.775639	4.360417	-0.549011	0.104916	-0.127958	-0.874452	0.072203	-0.055688	-0.797723	-0.170796	0.488160	-0.310108
26624	8.748276	-0.717200	4.289876	-0.549135	0.067706	-0.099440	-0.874723	0.069955	-0.056692	-0.802248	-0.165206	0.488744	-0.300389
26625	8.825991	-0.659901	4.255303	-0.563899	0.048249	-0.130430	-0.874988	0.066300	-0.057571	-0.806404	-0.159598	0.490016	-0.290045
26626	8.642943	-0.659050	4.207211	-0.552382	0.045609	0.052806	-0.875391	0.062088	-0.059999	-0.809614	-0.152555	0.491319	-0.282592
26627	8.623410	-0.639351	4.245680	-0.556253	0.016020	0.038785	-0.874977	0.064627	-0.062081	-0.812237	-0.145565	0.493488	-0.274867
26628	8.666121	-0.658424	4.330409	-0.543431	0.013804	0.077874	-0.874703	0.066313	-0.061504	-0.814784	-0.138568	0.495216	-0.267744
26629	8.524628	-0.753277	4.479056	-0.564512	0.012559	0.024509	-0.874707	0.067441	-0.062335	-0.817280	-0.131578	0.497331	-0.259620
26630	8.611833	-0.792872	4.418972	-0.552681	-0.000342	0.051281	-0.875282	0.070118	-0.062864	-0.819666	-0.124739	0.499149	-0.251870
26631	8.781592	-0.338864	4.532081	-0.545091	0.067207	0.053697	-0.875286	0.071535	-0.065938	-0.822319	-0.117490	0.500219	-0.244475
26632	8.744712	-0.170341	4.390100	-0.559702	0.073905	0.019005	-0.874166	0.073935	-0.069011	-0.825424	-0.110461	0.500661	-0.236245
26633	8.675414	-0.255785	4.569958	-0.537952	0.031741	0.084948	-0.873884	0.074364	-0.071255	-0.827378	-0.103196	0.502222	-0.229281
26634	8.646546	-0.260527	4.555552	-0.563495	0.055994	0.006646	-0.873613	0.077466	-0.073611	-0.830161	-0.096297	0.502841	-0.220704
26635	8.496206	-0.375369	4.590864	-0.561370	0.051504	0.100423	-0.871792	0.080566	-0.075980	-0.832118	-0.088406	0.504067	-0.213731
26636	8.559910	-0.328057	4.491179	-0.559893	-0.011673	0.113237	-0.870529	0.082118	-0.078220	-0.833548	-0.080765	0.505881	-0.206784
26637	8.326763	-0.456316	4.616158	-0.546217	-0.283055	0.619237	-0.871712	0.094351	-0.074713	-0.829736	-0.069276	0.513306	-0.207984
26638	8.642093	-0.222014	4.526131	-0.541678	0.044847	0.032629	-0.870461	0.098146	-0.074262	-0.831846	-0.062576	0.513974	-0.199870
26639	8.537840	-0.138554	4.626828	-0.554894	0.004054	-0.033638	-0.871014	0.096042	-0.075964	-0.833477	-0.056481	0.515608	-0.190458
26640	8.631806	-0.308708	4.565774	-0.542871	-0.040467	0.101242	-0.869618	0.099133	-0.075522	-0.834262	-0.049374	0.517650	-0.183326
26641	8.770026	-0.261623	4.504654	-0.547596	-0.030771	0.030393	-0.871038	0.101384	-0.074364	-0.835093	-0.042919	0.519781	-0.174945
26642	8.699574	-0.367468	4.513179	-0.565064	-0.030073	-0.038846	-0.870477	0.101659	-0.072680	-0.836309	-0.036850	0.521474	-0.165208
26643	8.714887	-0.317328	4.430442	-0.545981	-0.055819	0.009319	-0.870334	0.100951	-0.071425	-0.836765	-0.030764	0.523847	-0.156406
26644	8.790291	-0.262523	4.381402	-0.560451	-0.044925	0.009108	-0.870057	0.101935	-0.071417	-0.837454	-0.024318	0.525675	-0.147464
26645	8.724997	-0.257156	4.400760	-0.569495	-0.015688	-0.031884	-0.870615	0.100525	-0.070164	-0.838268	-0.018202	0.527275	-0.137682
26646	8.666848	-0.251760	4.432191	-0.543191	-0.019394	-0.035105	-0.871742	0.100387	-0.070157	-0.839132	-0.012431	0.528470	-0.128154
26647	8.720510	-0.301037	4.336013	-0.574958	-0.024736	-0.024819	-0.872302	0.098974	-0.067920	-0.839627	-0.006222	0.530072	-0.118370
26648	8.690442	-0.319349	4.469159	-0.547608	0.002282	-0.038834	-0.872441	0.098838	-0.069325	-0.840511	-0.000368	0.530778	-0.108700
26649	8.766745	-0.479074	4.511918	-0.563908	0.013262	-0.048830	-0.872436	0.097427	-0.068216	-0.841258	0.005447	0.531542	-0.098583
26650	8.788926	-0.343834	4.517629	-0.544034	-0.008578	-0.034288	-0.873420	0.096869	-0.068776	-0.841800	0.011266	0.532282	-0.089001
26651	8.733676	-0.285516	4.512219	-0.547656	-0.001284	-0.042340	-0.874830	0.097153	-0.068762	-0.842182	0.016798	0.533091	-0.079121
26652	8.660878	-0.270194	4.570138	-0.541994	0.034718	-0.042511	-0.872854	0.096301	-0.067663	-0.842988	0.022559	0.532962	-0.069385
26653	8.695268	-0.290288	4.483327	-0.535624	0.031042	-0.037097	-0.872980	0.093213	-0.070082	-0.843520	0.027947	0.533040	-0.059674
26654	8.685107	-0.294664	4.546216	-0.550031	0.043561	-0.019655	-0.874245	0.092656	-0.070920	-0.844175	0.034088	0.532620	-0.050215
26655	8.685761	-0.251561	4.482907	-0.550908	0.034334	0.005169	-0.874105	0.092797	-0.071200	-0.844500	0.040139	0.532471	-0.041023
26656	8.674215	-0.184033	4.448340	-0.563669	0.030842	-0.000258	-0.873814	0.091543	-0.075147	-0.844779	0.046694	0.532128	-0.031742
26657	8.616187	-0.142372	4.481782	-0.545670	0.012858	-0.014100	-0.872413	0.093653	-0.075838	-0.844706	0.052379	0.532195	-0.022271
26658	8.702612	-0.144970	4.539689	-0.547330	0.030733	0.003479	-0.873819	0.092668	-0.074855	-0.844793	0.058681	0.531702	-0.013216
26659	8.646934	-0.139635	4.563868	-0.552699	0.041515	0.008645	-0.874384	0.093236	-0.075968	-0.844826	0.064676	0.531102	-0.004000
26660	8.605371	-0.151063	4.626877	-0.565447	0.030644	0.020935	-0.872273	0.094935	-0.080740	-0.844682	0.071455	0.530455	0.004954
26661	8.575914	-0.191689	4.670865	-0.553642	0.024177	0.031715	-0.871573	0.095775	-0.079894	-0.844352	0.077648	0.529953	0.013785
26662	8.626531	-0.179834	4.685163	-0.550897	0.017686	0.051260	-0.872141	0.097191	-0.082122	-0.843898	0.084486	0.529350	0.022052
26663	8.626169	-0.254688	4.695664	-0.528206	0.012152	0.053319	-0.872016	0.100849	-0.081944	-0.843328	0.090423	0.528873	0.030241
26664	8.567517	-0.297365	4.768711	-0.531929	0.008731	0.033813	-0.869759	0.100567	-0.083368	-0.842620	0.096741	0.528341	0.038581
26665	8.543087	-0.374545	4.769605	-0.547354	-0.012278	0.072671	-0.868924	0.102810	-0.081386	-0.841623	0.103166	0.528068	0.046606
26666	8.534014	-0.350714	4.706525	-0.556701	-0.056380	0.072837	-0.870906	0.104785	-0.081630	-0.840025	0.110350	0.528414	0.054409
26667	8.553657	-0.312322	4.681906	-0.553186	-0.078064	0.078329	-0.869791	0.107309	-0.079647	-0.838170	0.116937	0.529075	0.062266
26668	8.587601	-0.409627	4.615288	-0.571452	-0.088626	0.060485	-0.866848	0.110813	-0.077527	-0.835989	0.124248	0.529845	0.070348
26669	8.627090	-0.269981	4.570181	-0.553242	-0.077873	0.058891	-0.868550	0.112634	-0.073985	-0.833948	0.130563	0.530393	0.078534
26670	8.637100	-0.280028	4.519536	-0.558639	-0.054145	0.028608	-0.867859	0.115585	-0.073117	-0.831920	0.137240	0.530557	0.087084
26671	8.671504	-0.212865	4.472829	-0.568755	-0.062921	0.009099	-0.868424	0.115584	-0.072410	-0.829743	0.143187	0.530801	0.096302
26672	8.724040	-0.270925	4.516902	-0.549701	-0.055625	-0.010184	-0.868002	0.114862	-0.067086	-0.827452	0.149272	0.530978	0.105376
26673	8.699949	-0.367773	4.464854	-0.545910	-0.032190	-0.013837	-0.868709	0.115286	-0.067216	-0.825448	0.154459	0.530656	0.114815
26674	8.719505	-0.450517	4.393260	-0.538699	-0.039334	-0.024327	-0.868429	0.115278	-0.064831	-0.823133	0.160144	0.530493	0.124027
26675	8.787469	-0.325202	4.403852	-0.553272	-0.044706	-0.019127	-0.870121	0.115277	-0.063414	-0.820788	0.165357	0.530209	0.133576
26676	8.749396	-0.306007	4.343279	-0.525123	-0.046628	-0.020558	-0.868994	0.114702	-0.060621	-0.818255	0.170840	0.530056	0.142527
26677	8.763766	-0.344795	4.338860	-0.553180	-0.032093	-0.019208	-0.870255	0.112871	-0.059226	-0.815871	0.175944	0.529399	0.152101
26678	8.800060	-0.311160	4.343269	-0.545895	-0.024867	-0.024464	-0.869694	0.113288	-0.058103	-0.813290	0.181622	0.528707	0.161374
26679	8.792784	-0.340175	4.333937	-0.571247	-0.018537	-0.014188	-0.870257	0.113008	-0.057961	-0.810825	0.186958	0.527581	0.171078
26680	8.805039	-0.350100	4.305035	-0.542999	-0.010657	-0.003288	-0.870252	0.111882	-0.057832	-0.808276	0.192722	0.526453	0.179987
26681	8.812596	-0.306769	4.285210	-0.538405	-0.004417	0.002043	-0.871668	0.113292	-0.057806	-0.805972	0.197580	0.524988	0.189102
26682	8.788293	-0.301631	4.309349	-0.542888	0.009172	-0.004290	-0.872792	0.112448	-0.056964	-0.803441	0.203214	0.523411	0.198059
26683	8.773515	-0.359478	4.319680	-0.561838	0.018100	0.014000	-0.871666	0.112868	-0.057249	-0.801164	0.208418	0.521281	0.207279
26684	8.690726	-0.363214	4.411655	-0.549274	-0.009068	0.021369	-0.873922	0.113156	-0.057790	-0.798332	0.214453	0.519733	0.215762
26685	8.731981	-0.540618	4.297593	-0.552995	-0.029755	0.019674	-0.872522	0.115123	-0.057640	-0.795457	0.219715	0.518218	0.224551
26686	8.855276	-0.417933	4.329888	-0.543641	0.012453	0.031949	-0.870696	0.116951	-0.058618	-0.792739	0.225622	0.516177	0.232851
26687	8.754173	-0.407810	4.300914	-0.552708	0.019790	0.021164	-0.871685	0.117661	-0.059867	-0.790227	0.230607	0.513714	0.241782
26688	8.734623	-0.441430	4.315814	-0.548217	0.008920	0.024813	-0.871406	0.118220	-0.058880	-0.787240	0.236482	0.511611	0.250167
26689	8.792280	-0.383400	4.377915	-0.561896	0.001752	0.028252	-0.870284	0.119057	-0.057476	-0.784377	0.241706	0.509196	0.258942
26690	8.758813	-0.427082	4.315621	-0.552866	0.003733	0.003566	-0.871129	0.119348	-0.059713	-0.781021	0.247409	0.507123	0.267619
26691	8.705121	-0.498987	4.357574	-0.549337	-0.012481	0.000146	-0.871555	0.119909	-0.058861	-0.777769	0.252162	0.504972	0.276574
26692	8.792192	-0.465748	4.349837	-0.539407	-0.023360	0.003890	-0.871702	0.121029	-0.057164	-0.774027	0.257751	0.503264	0.284908
26693	8.835558	-0.465961	4.359447	-0.543967	-0.015965	-0.013893	-0.872966	0.120189	-0.057443	-0.770529	0.262233	0.501114	0.293945
26694	8.763082	-0.504231	4.350306	-0.553032	-0.004041	-0.033554	-0.870998	0.121166	-0.056606	-0.766510	0.267485	0.499091	0.303021
26695	8.792864	-0.427509	4.281751	-0.524042	-0.012215	-0.040223	-0.872681	0.119057	-0.055772	-0.762837	0.271314	0.496983	0.312211
26696	8.826110	-0.451522	4.339968	-0.552990	0.015066	-0.053113	-0.874646	0.117089	-0.054935	-0.758699	0.276185	0.494636	0.321610
26697	8.759048	-0.434546	4.281875	-0.540301	0.002274	-0.040510	-0.875209	0.116950	-0.055213	-0.754915	0.280106	0.492044	0.330963
26698	8.758637	-0.463301	4.320858	-0.562006	0.013107	-0.031989	-0.873936	0.115678	-0.054394	-0.750652	0.285264	0.489411	0.340033
26699	8.801888	-0.385847	4.382762	-0.535539	0.034562	-0.026488	-0.875202	0.115118	-0.054390	-0.747139	0.288970	0.486128	0.349225
26700	8.839301	-0.418573	4.211514	-0.552972	0.005903	-0.035350	-0.876190	0.115401	-0.053958	-0.742650	0.293946	0.483545	0.358121
26701	8.874376	-0.408190	4.361167	-0.556520	0.003779	0.001777	-0.875198	0.114274	-0.054539	-0.738753	0.298392	0.480255	0.366826
26702	8.766968	-0.345450	4.237375	-0.554734	0.013049	-0.028345	-0.876457	0.112597	-0.057074	-0.734185	0.303342	0.477385	0.375580
26703	8.802852	-0.359965	4.271318	-0.542858	0.023790	-0.026498	-0.877310	0.113718	-0.054950	-0.730187	0.307103	0.473921	0.384594
26704	8.745043	-0.379085	4.247445	-0.541978	0.014721	-0.021138	-0.876599	0.112310	-0.055111	-0.725590	0.311853	0.470949	0.393031
26705	8.807433	-0.335555	4.314535	-0.541965	0.018299	-0.017606	-0.878719	0.113723	-0.055641	-0.721453	0.315666	0.467374	0.401773
26706	8.782909	-0.407810	4.329872	-0.552696	0.032567	0.003397	-0.877302	0.112602	-0.058051	-0.716981	0.320586	0.463778	0.409967
26707	8.753234	-0.387654	4.431175	-0.559933	0.045290	-0.005620	-0.877302	0.112749	-0.059734	-0.712917	0.324488	0.459448	0.418766
26708	8.673696	-0.438145	4.393183	-0.543611	0.034334	0.000810	-0.878437	0.114582	-0.060268	-0.708327	0.329167	0.455795	0.426816
26709	8.724387	-0.426351	4.397816	-0.557181	0.054396	-0.018038	-0.877729	0.114021	-0.061121	-0.704096	0.332773	0.451296	0.435709
26710	8.671178	-0.416228	4.417106	-0.565411	0.045410	-0.017205	-0.877726	0.113887	-0.063369	-0.699135	0.337425	0.447291	0.444169
26711	8.748072	-0.435834	4.451051	-0.543643	0.045386	-0.024900	-0.879690	0.111925	-0.064217	-0.694686	0.340793	0.442940	0.452852
26712	8.718968	-0.413719	4.479840	-0.556231	0.059730	-0.010986	-0.879414	0.113476	-0.065607	-0.689797	0.345159	0.438649	0.461121
26713	8.649007	-0.420573	4.472761	-0.557357	0.034684	-0.031207	-0.879269	0.112775	-0.066458	-0.684938	0.348698	0.434224	0.469808
26714	8.665847	-0.449725	4.465815	-0.562011	0.013043	-0.026705	-0.879409	0.112638	-0.067441	-0.679282	0.353355	0.430505	0.477893
26715	8.699397	-0.398838	4.520779	-0.563774	0.023851	-0.025012	-0.879121	0.111371	-0.067316	-0.674174	0.357067	0.425987	0.486341
26716	8.644238	-0.439983	4.456069	-0.560189	0.016684	-0.032017	-0.879119	0.110951	-0.068163	-0.668337	0.361535	0.422151	0.494375
26717	8.660035	-0.451319	4.591492	-0.542114	-0.012527	0.000216	-0.879540	0.110671	-0.068303	-0.663170	0.365461	0.418017	0.501903
26718	8.699953	-0.445349	4.427058	-0.556652	-0.012366	-0.008784	-0.878836	0.110810	-0.068167	-0.657181	0.370281	0.414323	0.509256
26719	8.668678	-0.384629	4.443336	-0.562096	-0.005062	-0.016854	-0.877702	0.109116	-0.067210	-0.651600	0.374190	0.409895	0.517094
26720	8.665994	-0.401362	4.470107	-0.560216	0.002079	-0.010687	-0.877710	0.111088	-0.068032	-0.645523	0.378805	0.405875	0.524474
26721	8.700026	-0.387228	4.445740	-0.551149	-0.001579	-0.008780	-0.880244	0.110391	-0.068301	-0.639979	0.382535	0.401336	0.531999
26722	8.689970	-0.413506	4.484709	-0.560150	0.011058	-0.007201	-0.878555	0.110808	-0.067748	-0.633854	0.386992	0.397066	0.539264
26723	8.660996	-0.376952	4.503671	-0.562038	0.007573	-0.019588	-0.879262	0.111374	-0.068158	-0.628029	0.390607	0.392260	0.546936
26724	8.651943	-0.382228	4.424001	-0.560305	-0.012320	-0.012368	-0.878276	0.111369	-0.067323	-0.621506	0.395186	0.388212	0.553940
26725	8.692970	-0.358244	4.435760	-0.568432	-0.005100	-0.008957	-0.877285	0.110667	-0.068461	-0.615488	0.399029	0.383301	0.561276
26726	8.666367	-0.358031	4.443043	-0.547450	0.018368	-0.024785	-0.877281	0.109822	-0.068470	-0.609010	0.402918	0.379012	0.568431
26727	8.709695	-0.333970	4.469297	-0.536619	0.002907	-0.013937	-0.877137	0.109404	-0.069880	-0.603104	0.406170	0.374294	0.575496
26728	8.726757	-0.319669	4.454616	-0.582000	0.018605	-0.032251	-0.876716	0.109542	-0.069320	-0.596108	0.410320	0.369564	0.582851
26729	8.710160	-0.281018	4.434876	-0.545723	0.003920	-0.021119	-0.876993	0.108702	-0.070450	-0.589899	0.413543	0.364687	0.589919
26730	8.683537	-0.271093	4.449299	-0.542048	0.011107	-0.021125	-0.876710	0.108134	-0.069054	-0.583158	0.417287	0.360321	0.596630
26731	8.748478	-0.329503	4.449864	-0.545811	-0.015980	-0.012150	-0.876148	0.108842	-0.070736	-0.576764	0.420739	0.355507	0.603272
26732	8.701447	-0.330204	4.290453	-0.536640	-0.018019	0.009199	-0.875437	0.107718	-0.071595	-0.570088	0.424892	0.351198	0.609201
26733	8.591752	-0.289848	4.449631	-0.553899	-0.012532	0.007169	-0.874737	0.108415	-0.070190	-0.563742	0.428458	0.346001	0.615550
26734	8.700344	-0.382639	4.407026	-0.534781	-0.018179	0.025132	-0.875876	0.110949	-0.069733	-0.557150	0.432612	0.341493	0.621138
26735	8.792147	-0.344505	4.413727	-0.583952	-0.019460	-0.005489	-0.875029	0.110522	-0.068902	-0.550197	0.436436	0.336028	0.627608
26736	8.738771	-0.382730	4.431140	-0.568400	-0.003341	-0.003654	-0.875315	0.111221	-0.067347	-0.542920	0.440479	0.331096	0.633712
26737	8.729362	-0.387715	4.397378	-0.552957	-0.005233	-0.001693	-0.873624	0.111215	-0.066659	-0.536236	0.443725	0.325745	0.639882
26738	8.741298	-0.382836	4.416639	-0.567477	-0.005211	0.003447	-0.874045	0.111081	-0.068482	-0.528913	0.447721	0.320692	0.645720
26739	8.705456	-0.445928	4.340067	-0.556522	-0.009016	0.019510	-0.872777	0.111075	-0.067509	-0.522308	0.451108	0.315068	0.651481
26740	8.714751	-0.411760	4.402499	-0.563811	-0.008048	0.015884	-0.874756	0.112205	-0.067482	-0.515032	0.455077	0.309896	0.656971
26741	8.757894	-0.421487	4.436379	-0.553809	-0.005389	0.015990	-0.873350	0.113331	-0.068324	-0.508298	0.458281	0.304229	0.662614
26742	8.712133	-0.445516	4.412545	-0.561095	-0.004363	0.005272	-0.872931	0.114316	-0.068738	-0.500807	0.462001	0.299070	0.668061
26743	8.723900	-0.435652	4.455914	-0.541935	0.009029	0.008954	-0.873217	0.114876	-0.067606	-0.494047	0.464761	0.293411	0.673665
26744	8.714603	-0.450426	4.402931	-0.532925	-0.001778	0.003817	-0.872653	0.114874	-0.067470	-0.486699	0.468056	0.288540	0.678818
26745	8.743209	-0.455167	4.446441	-0.567477	0.011292	-0.028512	-0.872649	0.113888	-0.067200	-0.479079	0.470725	0.282797	0.684783
26746	8.709710	-0.438221	4.417300	-0.560231	-0.000586	-0.014203	-0.874346	0.115156	-0.066331	-0.471120	0.474052	0.277631	0.690103
26747	8.724052	-0.474562	4.417686	-0.523954	-0.012504	-0.010169	-0.873215	0.114310	-0.066629	-0.463904	0.476644	0.272474	0.695243
26748	8.743039	-0.440485	4.475274	-0.569215	0.018396	-0.016190	-0.873922	0.114589	-0.065357	-0.455820	0.479664	0.266952	0.700634
26749	8.767429	-0.491752	4.417819	-0.556665	-0.008643	-0.021184	-0.873216	0.114307	-0.065787	-0.448040	0.482350	0.261341	0.705903
26750	8.791149	-0.452781	4.489845	-0.551138	-0.014428	0.017847	-0.873218	0.114584	-0.064380	-0.440325	0.485728	0.255970	0.710396
26751	8.758187	-0.462935	4.378848	-0.543917	-0.010617	-0.008634	-0.874059	0.113744	-0.065225	-0.432716	0.488299	0.250382	0.715283
26752	8.770374	-0.436444	4.376120	-0.562119	-0.004945	-0.028338	-0.873641	0.114584	-0.064096	-0.424179	0.491287	0.245153	0.720145
26753	8.729626	-0.402474	4.356464	-0.552975	-0.005160	-0.009655	-0.873364	0.115708	-0.063946	-0.416378	0.493750	0.239344	0.724952
26754	8.744220	-0.417203	4.334862	-0.552909	-0.001659	0.001826	-0.872227	0.113599	-0.065100	-0.408280	0.496640	0.233857	0.729361
26755	8.797222	-0.422310	4.344513	-0.531062	0.005434	0.003817	-0.873642	0.114580	-0.063113	-0.400830	0.498733	0.228100	0.733874
26756	8.750953	-0.407140	4.404816	-0.560253	-0.003282	-0.014174	-0.872794	0.114160	-0.064247	-0.392322	0.501517	0.222615	0.738246
26757	8.709832	-0.445593	4.398051	-0.547560	-0.010589	-0.010455	-0.873360	0.114582	-0.063817	-0.384320	0.503808	0.216839	0.742601
26758	8.731944	-0.392716	4.373267	-0.549330	-0.008886	0.001911	-0.873221	0.115001	-0.062972	-0.376042	0.506539	0.211338	0.746556
26759	8.763543	-0.378552	4.351319	-0.531114	-0.000859	0.002085	-0.871949	0.113867	-0.061308	-0.368333	0.508511	0.205569	0.750659
26760	8.748950	-0.378369	4.365835	-0.552990	-0.005133	-0.012303	-0.872517	0.114999	-0.062696	-0.359734	0.511036	0.200073	0.754589
26761	8.758979	-0.364189	4.324585	-0.547523	-0.007022	-0.005145	-0.872934	0.113588	-0.061444	-0.351624	0.513083	0.194140	0.758562
26762	8.768314	-0.378536	4.358562	-0.547564	-0.016081	0.000217	-0.872091	0.114150	-0.061585	-0.343143	0.515665	0.188622	0.762079
26763	8.753945	-0.368839	4.348807	-0.552971	-0.005180	-0.006992	-0.872654	0.113725	-0.060322	-0.334859	0.517602	0.182579	0.765913
26764	8.754003	-0.383431	4.334472	-0.562047	-0.010639	0.003550	-0.872796	0.114007	-0.060458	-0.326220	0.520087	0.176716	0.769325
26765	8.782494	-0.363838	4.404290	-0.552909	0.003783	-0.001734	-0.873353	0.112320	-0.060471	-0.317955	0.521789	0.170531	0.773021
26766	8.782720	-0.368870	4.372933	-0.549346	0.003977	-0.024693	-0.872514	0.114009	-0.061162	-0.308986	0.523744	0.165015	0.776524
26767	8.760586	-0.368397	4.426118	-0.565742	-0.019665	0.007100	-0.871668	0.113719	-0.059206	-0.300558	0.525793	0.158652	0.779767
26768	8.743904	-0.470277	4.349953	-0.564831	-0.017766	-0.004414	-0.871258	0.116675	-0.059880	-0.291595	0.528121	0.152773	0.782765
26769	8.773414	-0.386060	4.319977	-0.543870	-0.004335	-0.005118	-0.871254	0.115547	-0.059050	-0.283171	0.529642	0.146761	0.785974
26770	8.783151	-0.374069	4.314997	-0.538392	-0.004440	0.003797	-0.870409	0.115826	-0.059053	-0.274589	0.531508	0.141091	0.788792
26771	8.763940	-0.417660	4.281680	-0.552914	0.002046	-0.008806	-0.871247	0.113857	-0.058787	-0.265951	0.532852	0.134919	0.791919
26772	8.780560	-0.395727	4.327324	-0.560115	0.013779	-0.007189	-0.872378	0.114705	-0.059050	-0.256951	0.534388	0.128886	0.794854
26773	8.801952	-0.378627	4.377849	-0.560043	0.025460	-0.003717	-0.870404	0.114989	-0.061168	-0.248303	0.535285	0.122402	0.798018
26774	8.719383	-0.452843	4.407784	-0.531019	0.016290	-0.002464	-0.870123	0.115269	-0.061168	-0.239637	0.536520	0.116732	0.800683
26775	8.748510	-0.394980	4.414349	-0.547460	0.001934	0.000099	-0.871246	0.114145	-0.060890	-0.231062	0.537613	0.110503	0.803350
26776	8.743882	-0.416928	4.378354	-0.547460	-0.001703	0.003658	-0.872102	0.116971	-0.063662	-0.222223	0.539105	0.104559	0.805637
26777	8.739186	-0.426701	4.356722	-0.554744	-0.005272	0.003593	-0.871399	0.117388	-0.062680	-0.213546	0.540230	0.098191	0.808027
26778	8.749009	-0.417203	4.339688	-0.560161	0.003831	-0.003599	-0.870549	0.116258	-0.061996	-0.204412	0.541543	0.092068	0.810228
26779	8.770804	-0.407703	4.334720	-0.565647	0.002122	-0.010724	-0.870691	0.116258	-0.061855	-0.195339	0.542437	0.085634	0.812571
26780	8.754229	-0.398159	4.298390	-0.551153	-0.004238	-0.012285	-0.871252	0.115696	-0.061576	-0.186099	0.543696	0.079757	0.814494
26781	8.748972	-0.436566	4.335072	-0.543807	0.003752	-0.003410	-0.871677	0.115977	-0.061148	-0.177327	0.544362	0.073584	0.816585
26782	8.765959	-0.412506	4.334780	-0.527570	-0.005188	-0.019082	-0.871957	0.115697	-0.061570	-0.168191	0.545415	0.068145	0.818285
26783	8.762888	-0.397412	4.426438	-0.563791	0.009285	-0.007213	-0.871678	0.116402	-0.062126	-0.159095	0.545920	0.061664	0.820279
26784	8.763284	-0.421975	4.363886	-0.565662	0.005820	-0.021367	-0.871118	0.116815	-0.059880	-0.149482	0.546784	0.055568	0.821946
26785	8.760847	-0.358914	4.397015	-0.552957	-0.005244	0.000086	-0.870267	0.115687	-0.059618	-0.140560	0.547364	0.049225	0.823537
26786	8.748733	-0.499398	4.335773	-0.544044	-0.026723	-0.020926	-0.871383	0.113302	-0.061038	-0.131123	0.548569	0.043557	0.824610
26787	8.785640	-0.383842	4.300604	-0.556556	0.000233	-0.005291	-0.870264	0.115128	-0.060887	-0.122034	0.548928	0.037201	0.826076
26788	8.783171	-0.388629	4.305494	-0.556566	-0.003404	-0.001731	-0.871809	0.113720	-0.059626	-0.112768	0.549663	0.031039	0.827158
26789	8.799973	-0.422599	4.301018	-0.531995	0.011024	-0.015687	-0.871256	0.115967	-0.058484	-0.103745	0.549653	0.025183	0.828544
26790	8.788066	-0.439622	4.272227	-0.558309	0.007432	-0.003591	-0.871394	0.115407	-0.059331	-0.094413	0.550074	0.018977	0.829545
26791	8.787680	-0.412643	4.334753	-0.547367	0.012720	0.003582	-0.871525	0.113158	-0.059915	-0.085509	0.549947	0.012657	0.830715
26792	8.792537	-0.434515	4.320492	-0.552935	-0.001573	-0.007013	-0.871247	0.114426	-0.060606	-0.076158	0.550373	0.006583	0.831412
26793	8.770861	-0.402901	4.329834	-0.556528	0.000148	0.003550	-0.871391	0.114560	-0.058497	-0.067121	0.550336	0.000143	0.832241
26794	8.770843	-0.417431	4.325163	-0.561875	0.016392	0.003386	-0.872241	0.115548	-0.058761	-0.057830	0.550342	-0.006223	0.832911
26795	8.787662	-0.412628	4.337169	-0.538431	-0.003412	-0.010369	-0.872523	0.115405	-0.057918	-0.048739	0.550212	-0.012195	0.833512
26796	8.758777	-0.436749	4.315729	-0.540218	0.002031	-0.013970	-0.873367	0.115410	-0.058754	-0.039388	0.550302	-0.017994	0.833842
26797	8.768615	-0.388477	4.315177	-0.536547	0.004639	-0.005088	-0.872233	0.113716	-0.057938	-0.030384	0.549905	-0.023984	0.834330
26798	8.792675	-0.407962	4.315362	-0.535693	0.000213	-0.013895	-0.872096	0.114703	-0.058771	-0.021079	0.549894	-0.029707	0.834440
26799	8.766426	-0.383796	4.288548	-0.565641	0.003950	-0.013385	-0.873217	0.113014	-0.057657	-0.011602	0.549393	-0.036071	0.834704
26800	8.739822	-0.398129	4.288743	-0.542130	-0.010525	-0.019221	-0.872230	0.112583	-0.055703	-0.002145	0.549436	-0.041836	0.834485
26801	8.845659	-0.417903	4.325068	-0.553011	-0.001373	-0.028233	-0.874486	0.112731	-0.056246	0.007449	0.548895	-0.047802	0.834490
26802	8.793090	-0.437389	4.248032	-0.574936	-0.019203	-0.038121	-0.874766	0.112166	-0.055688	0.017569	0.548956	-0.053903	0.833927
26803	8.768631	-0.344856	4.334022	-0.553155	-0.033991	-0.008579	-0.872794	0.112014	-0.053458	0.026808	0.548796	-0.060070	0.833364
26804	8.790492	-0.485706	4.248574	-0.542284	-0.033866	-0.027924	-0.873926	0.112857	-0.052458	0.036376	0.548967	-0.065733	0.832461
26805	8.834517	-0.357975	4.235008	-0.540389	-0.017646	-0.027976	-0.874196	0.110042	-0.051924	0.045819	0.548432	-0.071436	0.831877
26806	8.808083	-0.362747	4.218182	-0.551251	-0.012191	-0.028142	-0.873917	0.110317	-0.050098	0.055504	0.548098	-0.077216	0.830990
26807	8.851515	-0.360589	4.220516	-0.540290	-0.008747	-0.015641	-0.874334	0.108908	-0.049407	0.064750	0.547264	-0.083014	0.830312
26808	8.842171	-0.363204	4.179479	-0.554773	-0.005130	-0.009640	-0.875040	0.109476	-0.050379	0.074161	0.546643	-0.089031	0.829310
26809	8.865975	-0.331574	4.237088	-0.556621	-0.003245	-0.017629	-0.875041	0.109472	-0.049255	0.083619	0.545566	-0.095037	0.828453
26810	8.846352	-0.384527	4.252203	-0.542996	-0.008793	-0.009485	-0.874059	0.110597	-0.049672	0.092868	0.544887	-0.100848	0.827226
26811	8.797876	-0.379207	4.281205	-0.556511	0.009277	-0.008880	-0.875595	0.107223	-0.049415	0.102191	0.543447	-0.106888	0.826316
26812	8.834599	-0.321680	4.241852	-0.536415	0.023525	0.000130	-0.875169	0.106805	-0.051108	0.111251	0.542096	-0.112611	0.825272
26813	8.812738	-0.338398	4.251733	-0.547426	0.012890	-0.014094	-0.875037	0.108345	-0.048846	0.120551	0.540493	-0.118399	0.824207
26814	8.805508	-0.340784	4.249353	-0.547433	0.011079	-0.013200	-0.876300	0.107510	-0.050530	0.129890	0.539221	-0.124163	0.822772
26815	8.803065	-0.323777	4.261249	-0.534701	0.012796	-0.010407	-0.875727	0.105255	-0.049856	0.138970	0.537509	-0.129739	0.821547
26816	8.831943	-0.326315	4.270904	-0.558271	0.023772	-0.016053	-0.876309	0.108908	-0.047847	0.148469	0.535872	-0.135588	0.820008
26817	8.793458	-0.311633	4.261126	-0.550094	0.020061	-0.008863	-0.876021	0.107785	-0.048844	0.157680	0.533859	-0.141369	0.818625
26818	8.807696	-0.345465	4.275983	-0.525601	0.016372	-0.012094	-0.877289	0.107790	-0.049536	0.166705	0.532302	-0.146718	0.816907
26819	8.826253	-0.325583	4.382057	-0.541900	0.027245	-0.010581	-0.876303	0.108070	-0.049681	0.175847	0.530069	-0.152275	0.815425
26820	8.832020	-0.365164	4.242341	-0.543730	0.023710	-0.016770	-0.877571	0.108074	-0.050093	0.185117	0.528218	-0.157814	0.813519
26821	8.790315	-0.344962	4.338827	-0.541979	0.003671	0.005479	-0.877846	0.106385	-0.049827	0.193887	0.526185	-0.163582	0.811651
26822	8.793426	-0.398875	4.223437	-0.531096	0.012905	-0.024529	-0.877559	0.105118	-0.049843	0.203069	0.524460	-0.168839	0.809443
26823	8.802719	-0.340464	4.297681	-0.541843	0.030800	-0.005297	-0.876433	0.105396	-0.049568	0.212061	0.521893	-0.174334	0.807629
26824	8.778771	-0.330768	4.278274	-0.563702	0.024660	-0.012595	-0.878269	0.106528	-0.050103	0.221374	0.519673	-0.180160	0.805280
26825	8.797817	-0.340373	4.307353	-0.520953	0.030699	-0.005054	-0.877140	0.106246	-0.050677	0.230100	0.517071	-0.185268	0.803347
26826	8.720701	-0.369068	4.278779	-0.556329	0.030763	0.005130	-0.878830	0.105969	-0.050947	0.239015	0.514589	-0.191090	0.800971
26827	8.754246	-0.378780	4.305423	-0.552728	0.025326	0.006979	-0.878552	0.107383	-0.053181	0.247803	0.511755	-0.196806	0.798729
26828	8.806994	-0.361863	4.358324	-0.552770	0.023577	0.001692	-0.877002	0.107093	-0.051652	0.256645	0.509291	-0.202527	0.796077
26829	8.753853	-0.383309	4.353802	-0.563666	0.023631	0.000666	-0.878130	0.107665	-0.053603	0.265581	0.506322	-0.208304	0.793545
26830	8.729604	-0.353974	4.382504	-0.530939	0.027952	0.003674	-0.878691	0.107248	-0.055007	0.274121	0.503771	-0.213629	0.790845
26831	8.739240	-0.378262	4.373096	-0.560039	0.023619	-0.000179	-0.876434	0.106679	-0.054469	0.282971	0.500694	-0.219279	0.788130
26832	8.741523	-0.383019	4.387644	-0.563681	0.025486	-0.005542	-0.877987	0.107387	-0.054730	0.291903	0.497916	-0.224992	0.785016
26833	8.710299	-0.402337	4.358905	-0.550915	0.028978	-0.000114	-0.878270	0.107527	-0.054586	0.300617	0.494677	-0.230406	0.782201
26834	8.714957	-0.407079	4.378283	-0.542845	0.018223	-0.010570	-0.877140	0.107247	-0.055721	0.309309	0.492034	-0.235735	0.778884
26835	8.714975	-0.402246	4.378229	-0.552869	0.011031	-0.007104	-0.879388	0.105849	-0.056841	0.317997	0.488969	-0.241155	0.775649
26836	8.762926	-0.407139	4.416882	-0.571034	0.016592	-0.014420	-0.877981	0.106124	-0.056007	0.326935	0.486068	-0.246838	0.771960
26837	8.693442	-0.402261	4.354094	-0.534704	0.010042	-0.006888	-0.877842	0.106832	-0.057264	0.335360	0.483010	-0.251920	0.768616
26838	8.738546	-0.382547	4.460135	-0.553019	-0.012426	-0.003419	-0.877841	0.106118	-0.054323	0.343722	0.480495	-0.257567	0.764617
26839	8.753870	-0.368778	4.358472	-0.556648	-0.003216	-0.022971	-0.876578	0.107381	-0.054179	0.352461	0.477456	-0.262850	0.760735
26840	8.693461	-0.407125	4.349316	-0.560217	-0.005186	-0.003555	-0.877839	0.105840	-0.055169	0.360840	0.474656	-0.268492	0.756577
26841	8.763283	-0.412278	4.368611	-0.543055	-0.014174	-0.013902	-0.878270	0.106956	-0.052065	0.369165	0.471712	-0.273665	0.752537
26842	8.782421	-0.402565	4.395057	-0.538368	0.002796	0.000207	-0.878542	0.104991	-0.053206	0.377235	0.468813	-0.278890	0.748418
26843	8.683394	-0.406729	4.402485	-0.552867	0.014678	-0.012442	-0.878269	0.106674	-0.051787	0.385701	0.465238	-0.283938	0.744424
26844	8.700611	-0.460428	4.335402	-0.552866	0.001906	0.005329	-0.878831	0.106679	-0.052906	0.393727	0.462095	-0.289370	0.740076
26845	8.758248	-0.397534	4.402282	-0.547480	0.000165	-0.003427	-0.876588	0.108920	-0.051215	0.401833	0.458612	-0.294462	0.735865
26846	8.734152	-0.407109	4.392756	-0.560156	0.011116	-0.012495	-0.877988	0.107239	-0.052766	0.410141	0.455262	-0.299695	0.731234
26847	8.743694	-0.416776	4.402516	-0.554700	0.009240	-0.007111	-0.877003	0.107519	-0.052911	0.418322	0.451492	-0.304708	0.726853
26848	8.777555	-0.387959	4.406982	-0.545629	0.007383	-0.005214	-0.877988	0.107096	-0.052065	0.426262	0.448158	-0.309755	0.722154
26849	8.743937	-0.402428	4.378192	-0.583753	0.011182	-0.007460	-0.876726	0.108501	-0.052060	0.434616	0.443998	-0.315086	0.717423
26850	8.744069	-0.407384	4.358916	-0.541979	0.011015	-0.010508	-0.876293	0.106108	-0.052229	0.442510	0.440565	-0.319929	0.712554
26851	8.753630	-0.421914	4.363898	-0.551076	0.005605	-0.005274	-0.876577	0.106528	-0.051380	0.450398	0.436642	-0.324778	0.707818
26852	8.781840	-0.411790	4.465236	-0.556459	0.018220	-0.002758	-0.876857	0.106107	-0.051523	0.458242	0.432819	-0.329754	0.702812
26853	8.753425	-0.445989	4.378665	-0.547525	-0.005178	-0.010478	-0.876299	0.107229	-0.050673	0.465989	0.429004	-0.334525	0.697784
26854	8.738435	-0.401849	4.465183	-0.542096	-0.019864	0.016213	-0.876156	0.106521	-0.049558	0.473077	0.425612	-0.339736	0.692554
26855	8.710452	-0.460641	4.311228	-0.574804	-0.010424	-0.014311	-0.876298	0.106801	-0.048993	0.480959	0.421537	-0.344818	0.687085
26856	8.763637	-0.368931	4.343963	-0.539321	-0.008976	0.007348	-0.876297	0.106235	-0.048156	0.488102	0.417976	-0.349733	0.681718
26857	8.778399	-0.364402	4.310063	-0.543833	0.001973	-0.005152	-0.877432	0.107926	-0.047989	0.495566	0.413868	-0.354260	0.676482
26858	8.783020	-0.378810	4.329548	-0.540170	0.005535	-0.002479	-0.876169	0.109189	-0.047986	0.502831	0.410071	-0.358882	0.670974
26859	8.758776	-0.427052	4.320454	-0.541981	0.009215	-0.010495	-0.877295	0.108625	-0.046579	0.510285	0.405827	-0.363182	0.665592
26860	8.768237	-0.349384	4.382401	-0.531097	0.005481	-0.001490	-0.875603	0.108622	-0.046873	0.517340	0.402016	-0.367610	0.660004
26861	8.719654	-0.426397	4.385741	-0.563901	-0.005038	-0.017752	-0.876448	0.108627	-0.047990	0.524838	0.397690	-0.372198	0.654107
26862	8.733977	-0.462722	4.388544	-0.569287	0.007650	-0.023203	-0.875603	0.108622	-0.047013	0.532366	0.393512	-0.376840	0.647863
26863	8.743454	-0.479608	4.403218	-0.536527	0.018321	-0.024655	-0.875603	0.108478	-0.046032	0.539778	0.389121	-0.380675	0.642114
26864	8.757935	-0.470002	4.407924	-0.552926	0.002039	-0.008820	-0.876162	0.107356	-0.046601	0.546809	0.384976	-0.385186	0.635945
26865	8.743696	-0.445867	4.388343	-0.532990	0.000238	-0.019190	-0.875883	0.107630	-0.044635	0.553853	0.380723	-0.389124	0.629984
26866	8.734341	-0.426656	4.359144	-0.560203	0.003940	-0.015991	-0.876159	0.106507	-0.045206	0.560906	0.376429	-0.393556	0.623538
26867	8.734546	-0.402581	4.344377	-0.536668	-0.003282	-0.026283	-0.876155	0.105524	-0.045778	0.567902	0.372147	-0.397434	0.617285
26868	8.739111	-0.421792	4.368749	-0.567605	-0.015814	-0.019493	-0.875594	0.106224	-0.045354	0.574750	0.367940	-0.402055	0.610438
26869	8.720439	-0.378552	4.307882	-0.553052	-0.014095	-0.017560	-0.875867	0.104115	-0.045514	0.581530	0.363447	-0.406224	0.603913
26870	8.725258	-0.395545	4.300816	-0.558420	-0.003290	-0.014151	-0.874182	0.105231	-0.043831	0.588195	0.359055	-0.410525	0.597139
26871	8.787474	-0.417324	4.358969	-0.560343	-0.029574	0.004572	-0.876999	0.104958	-0.044513	0.594487	0.354392	-0.415023	0.590548
26872	8.792822	-0.345054	4.326742	-0.567637	-0.013904	-0.030098	-0.875866	0.103404	-0.043275	0.601163	0.350060	-0.419343	0.583277
26873	8.754095	-0.368961	4.329477	-0.550254	0.000335	-0.020262	-0.876150	0.103826	-0.042987	0.607775	0.345287	-0.423082	0.576531
26874	8.783504	-0.321025	4.295074	-0.560226	-0.005170	-0.003523	-0.876146	0.102697	-0.042157	0.614004	0.340625	-0.427290	0.569559
26875	8.802550	-0.345176	4.317065	-0.534788	-0.003473	-0.005006	-0.875870	0.104102	-0.041723	0.620153	0.335881	-0.430901	0.562955
26876	8.771152	-0.424955	4.281752	-0.552926	-0.010744	0.010735	-0.875020	0.103544	-0.043561	0.625971	0.331162	-0.435088	0.556049
26877	8.783282	-0.369327	4.300446	-0.538434	-0.012564	0.005617	-0.876433	0.103821	-0.041300	0.631799	0.326313	-0.438826	0.549347
26878	8.802663	-0.340419	4.304930	-0.569317	-0.012430	0.007032	-0.875738	0.106070	-0.041001	0.637593	0.321356	-0.443085	0.542109
26879	8.778662	-0.374313	4.271511	-0.554703	-0.009027	0.021328	-0.875878	0.106074	-0.042124	0.643233	0.316053	-0.446951	0.535347
26880	8.782929	-0.441765	4.310920	-0.525663	-0.005421	0.005713	-0.874889	0.105510	-0.042418	0.648668	0.311514	-0.450541	0.528396
26881	8.778224	-0.420015	4.305851	-0.542938	-0.000720	-0.006901	-0.875879	0.106073	-0.041843	0.654459	0.306458	-0.453890	0.521297
26882	8.802200	-0.441856	4.315728	-0.543835	0.003839	-0.012246	-0.875735	0.105510	-0.041850	0.660121	0.301674	-0.457335	0.513885
26883	8.758861	-0.434393	4.306037	-0.567408	0.003835	-0.000144	-0.875741	0.107059	-0.042255	0.665871	0.296114	-0.460805	0.506548
26884	8.783209	-0.408054	4.291213	-0.543941	-0.012362	-0.013915	-0.876021	0.106497	-0.042399	0.671233	0.291434	-0.464350	0.498891
26885	8.778269	-0.398235	4.310441	-0.525717	-0.005291	-0.008438	-0.875459	0.106774	-0.041558	0.676577	0.286535	-0.467359	0.491647
26886	8.726185	-0.379329	4.189480	-0.561947	0.005646	-0.003624	-0.876300	0.105935	-0.042403	0.681942	0.281265	-0.470786	0.483948
26887	8.744864	-0.366819	4.276305	-0.552852	0.007355	0.001781	-0.874892	0.106215	-0.042972	0.687295	0.275719	-0.473835	0.476535
26888	8.802442	-0.408115	4.300853	-0.553013	-0.016018	-0.003380	-0.876022	0.106635	-0.041555	0.692228	0.270704	-0.477360	0.468687
