# Supplementary material for: Identification of Haptic Based Guiding Using Hard Reins
Source: PLoS One. 2015 Jul 22;10(7):e0132020. doi: 10.1371/journal.pone.0132020 (PMC4511788; doi:10.1371/journal.pone.0132020)
Supplement: S8 File — (ZIP) [file pone.0132020.s008.zip › Exp2_MotionData1/Subject1/path3/T5/fh5.txt]

// Start Time: 0
// Sample rate: 25.0Hz
// Scenario: 4.9
// Firmware Version: 2.6.1
Counter	Acc_X	Acc_Y	Acc_Z	Gyr_X	Gyr_Y	Gyr_Z	Mag_X	Mag_Y	Mag_Z	Quat_w	Quat_x	Quat_y	Quat_z
26269	-0.269847	2.291249	-9.456592	-0.015110	0.005211	-0.000784	0.276558	-0.122415	0.696558	0.118354	0.966201	0.228642	0.013046
26270	-0.274614	2.300834	-9.480475	-0.005202	0.010499	-0.013025	0.274170	-0.122679	0.697640	0.118434	0.966138	0.228863	0.013140
26271	-0.313328	2.293583	-9.590783	-0.003457	0.008755	-0.000669	0.276289	-0.124079	0.700479	0.118486	0.966119	0.228909	0.013238
26272	-0.284601	2.255188	-9.488124	0.028738	0.008734	-0.000454	0.275092	-0.122685	0.699200	0.117916	0.966197	0.228877	0.013170
26273	-0.231552	2.242900	-9.438251	0.020706	0.022710	-0.002243	0.274168	-0.122125	0.697253	0.117435	0.966225	0.228993	0.013424
26274	-0.241165	2.252318	-9.529390	-0.012392	0.015726	-0.003384	0.272565	-0.120175	0.697690	0.117627	0.966186	0.229044	0.013675
26275	-0.202520	2.254333	-9.558542	-0.021369	0.005208	0.000908	0.273099	-0.121426	0.698718	0.118035	0.966134	0.229045	0.013793
26276	-0.173537	2.254179	-9.534760	0.017953	-0.005309	0.007315	0.272307	-0.120727	0.696508	0.117735	0.966227	0.228826	0.013521
26277	-0.216919	2.266501	-9.548664	-0.007073	-0.002665	0.002752	0.273107	-0.121286	0.696097	0.117898	0.966220	0.228777	0.013430
26278	-0.257960	2.266933	-9.512254	-0.021433	-0.008806	0.009686	0.272712	-0.123088	0.698314	0.118374	0.966233	0.228484	0.013276
26279	-0.209561	2.281008	-9.505299	-0.029496	0.001664	0.014941	0.274174	-0.122818	0.696852	0.118946	0.966227	0.228204	0.013402
26280	-0.250346	2.319681	-9.547764	-0.029491	-0.005312	0.013174	0.273121	-0.123921	0.696595	0.119561	0.966234	0.227858	0.013361
26281	-0.245650	2.300460	-9.528798	-0.001688	0.005219	0.001073	0.272326	-0.124194	0.696867	0.119581	0.966230	0.227861	0.013396
26282	-0.216806	2.281050	-9.510042	-0.003486	0.006952	0.002815	0.273122	-0.124476	0.697114	0.119641	0.966250	0.227741	0.013448
26283	-0.236235	2.266667	-9.543689	-0.016013	0.015704	0.006284	0.272332	-0.124887	0.696466	0.119884	0.966233	0.227664	0.013766
26284	-0.270040	2.266947	-9.538587	-0.016009	0.006971	0.002738	0.273402	-0.126834	0.696693	0.120186	0.966228	0.227520	0.013872
26285	-0.240937	2.281438	-9.444937	0.001792	0.005155	0.020476	0.273394	-0.126003	0.697750	0.120127	0.966322	0.227149	0.013938
26286	-0.250352	2.315223	-9.432450	0.012570	0.019170	0.015328	0.272073	-0.126272	0.696981	0.119817	0.966434	0.226822	0.014183
26287	-0.245266	2.353434	-9.508965	-0.003522	0.027050	0.017010	0.271819	-0.127657	0.695922	0.119763	0.966493	0.226569	0.014689
26288	-0.211360	2.369757	-9.590787	-0.007084	-0.001795	0.007181	0.272732	-0.126138	0.697628	0.119930	0.966527	0.226338	0.014597
26289	-0.240407	2.358148	-9.528180	0.016244	-0.003504	-0.009392	0.272079	-0.126965	0.696187	0.119642	0.966522	0.226528	0.014361
26290	-0.216540	2.319417	-9.548059	0.025233	0.008758	-0.014584	0.273658	-0.125588	0.697226	0.119144	0.966536	0.226737	0.014273
26291	-0.235892	2.314765	-9.545542	0.009928	-0.001782	0.002895	0.272592	-0.124195	0.696731	0.118966	0.966571	0.226691	0.014129
26292	-0.202186	2.300106	-9.533984	-0.002602	-0.003547	0.002784	0.272462	-0.124194	0.695947	0.119056	0.966596	0.226547	0.013974
26293	-0.230690	2.369761	-9.638689	-0.003488	-0.008768	0.002783	0.272331	-0.124471	0.695946	0.119168	0.966600	0.226483	0.013758
26294	-0.230746	2.362487	-9.657999	0.006353	-0.010511	0.002848	0.274185	-0.124481	0.696180	0.119117	0.966655	0.226292	0.013423
26295	-0.235647	2.348490	-9.528333	0.007272	-0.019259	-0.008637	0.273926	-0.125311	0.695913	0.119074	0.966636	0.226426	0.012930
26296	-0.221544	2.295380	-9.555503	0.010826	-0.024516	-0.004238	0.273926	-0.126005	0.696955	0.119002	0.966675	0.226333	0.012287
26297	-0.294403	2.233763	-9.440217	0.009061	-0.012257	-0.009487	0.274452	-0.124205	0.695392	0.118890	0.966654	0.226501	0.011919
26298	-0.337774	2.248410	-9.480533	0.006303	-0.005282	0.009921	0.274582	-0.124206	0.696045	0.118814	0.966737	0.226197	0.011704
26299	-0.347323	2.262998	-9.453845	-0.007102	0.002591	0.008094	0.276304	-0.124215	0.696281	0.118942	0.966754	0.226057	0.011734
26300	-0.328108	2.248422	-9.451775	0.005418	0.010454	0.011730	0.274581	-0.124206	0.696308	0.118812	0.966841	0.225748	0.011830
26301	-0.344898	2.267495	-9.549952	0.006349	0.022734	0.010030	0.274052	-0.124342	0.696183	0.118587	0.966894	0.225622	0.012189
26302	-0.274674	2.295715	-9.581478	-0.010659	0.012215	0.009853	0.275241	-0.123100	0.695260	0.118760	0.966935	0.225341	0.012387
26303	-0.235852	2.319641	-9.523855	-0.007084	-0.003545	0.004527	0.273789	-0.124756	0.696183	0.118915	0.966938	0.225256	0.012286
26304	-0.209475	2.293035	-9.505161	0.028726	-0.002660	-0.000509	0.274048	-0.123648	0.696190	0.118396	0.967030	0.225147	0.011994
26305	-0.267561	2.276490	-9.557726	0.034073	0.003476	0.007498	0.274834	-0.122266	0.696585	0.117721	0.967141	0.225030	0.011854
26306	-0.316204	2.228712	-9.574679	0.012567	-0.007020	0.011714	0.273523	-0.123922	0.695146	0.117532	0.967257	0.224649	0.011576
26307	-0.313674	2.243263	-9.528869	-0.021497	-0.007071	0.024684	0.274583	-0.124761	0.696696	0.117973	0.967316	0.224162	0.011519
26308	-0.308448	2.296354	-9.458604	-0.030427	0.008661	0.023803	0.273526	-0.125171	0.696314	0.118542	0.967376	0.223593	0.011768
26309	-0.288828	2.339417	-9.484715	-0.014318	0.008664	0.023924	0.274592	-0.125592	0.695507	0.118778	0.967444	0.223160	0.011981
26310	-0.240538	2.338995	-9.499557	-0.001766	0.008669	0.018714	0.274070	-0.126004	0.693937	0.118793	0.967550	0.222687	0.012089
26311	-0.250607	2.283573	-9.557791	0.013474	-0.000042	0.010856	0.273258	-0.125170	0.697236	0.118534	0.967628	0.222492	0.011981
26312	-0.255384	2.290834	-9.555263	0.005411	-0.005295	0.011662	0.273670	-0.126002	0.694468	0.118474	0.967720	0.222134	0.011771
26313	-0.211897	2.292958	-9.536386	-0.008896	0.008680	0.013358	0.273260	-0.124337	0.695409	0.118607	0.967754	0.221906	0.011940
26314	-0.269665	2.319810	-9.554807	-0.010621	-0.001761	-0.003412	0.274312	-0.124344	0.697753	0.118845	0.967733	0.221874	0.011838
26315	-0.274449	2.324798	-9.509043	0.002755	-0.010530	0.002824	0.275775	-0.125045	0.697199	0.118843	0.967752	0.221806	0.011558
26316	-0.289208	2.286486	-9.490128	0.014419	0.005232	-0.000563	0.271941	-0.126272	0.696721	0.118565	0.967811	0.221703	0.011483
26317	-0.308952	2.228750	-9.543497	0.009120	0.005282	-0.014705	0.273001	-0.126416	0.696965	0.118371	0.967764	0.222014	0.011437
26318	-0.279795	2.252671	-9.512229	0.001903	0.005235	-0.002426	0.273253	-0.124338	0.697376	0.118335	0.967781	0.221961	0.011415
26319	-0.265011	2.293491	-9.497466	-0.017790	0.010464	0.000978	0.273521	-0.124200	0.696324	0.118635	0.967739	0.221975	0.011627
26320	-0.334687	2.344410	-9.541945	-0.021411	0.015713	0.013339	0.271407	-0.125298	0.696345	0.119001	0.967767	0.221636	0.011948
26321	-0.279074	2.351470	-9.451014	-0.008887	0.010439	0.009870	0.273269	-0.125862	0.695131	0.119131	0.967785	0.221479	0.012140
26322	-0.274368	2.332374	-9.391188	-0.009774	0.010433	0.006332	0.272876	-0.127524	0.696563	0.119297	0.967815	0.221251	0.012288
26323	-0.284104	2.322718	-9.427266	-0.007039	0.024458	0.000236	0.272349	-0.127799	0.696175	0.119335	0.967790	0.221315	0.012720
26324	-0.260153	2.300383	-9.591164	-0.005249	0.019231	0.002866	0.271555	-0.128072	0.696315	0.119375	0.967806	0.221204	0.013014
26325	-0.241040	2.273590	-9.651723	-0.021335	0.015743	-0.000799	0.272341	-0.126967	0.697101	0.119725	0.967745	0.221264	0.013338
26326	-0.226346	2.302332	-9.653922	-0.025865	-0.000906	0.007040	0.272085	-0.127936	0.696308	0.120252	0.967738	0.221008	0.013342
26327	-0.216314	2.350714	-9.538087	-0.028527	0.005205	0.000879	0.272625	-0.130019	0.696804	0.120786	0.967669	0.221008	0.013499
26328	-0.221195	2.339144	-9.401182	-0.026762	0.006048	0.002653	0.271959	-0.129599	0.696949	0.121301	0.967640	0.220846	0.013630
26329	-0.226048	2.338896	-9.494877	-0.007067	0.008698	0.003691	0.272488	-0.129047	0.696422	0.121403	0.967635	0.220805	0.013769
26330	-0.279063	2.358194	-9.611966	0.001852	0.003471	0.011690	0.271700	-0.130569	0.696944	0.121373	0.967717	0.220464	0.013745
26331	-0.230916	2.334079	-9.509312	0.007235	0.012195	0.008214	0.271952	-0.130156	0.700091	0.121180	0.967765	0.220348	0.013898
26332	-0.187508	2.324265	-9.461730	-0.014202	0.020059	0.001021	0.271290	-0.130707	0.700620	0.121391	0.967753	0.220265	0.014242
26333	-0.163263	2.338449	-9.481004	-0.011526	0.008683	0.000114	0.271296	-0.129596	0.697222	0.121577	0.967721	0.220291	0.014394
26334	-0.187213	2.367383	-9.518919	-0.007068	0.005191	0.003673	0.272626	-0.130435	0.697193	0.121714	0.967742	0.220119	0.014425
26335	-0.146152	2.367194	-9.476013	0.005485	0.008687	-0.002405	0.272092	-0.130155	0.697729	0.121572	0.967741	0.220199	0.014501
26336	-0.196902	2.362692	-9.504469	0.007198	-0.003574	0.011677	0.271036	-0.129316	0.695393	0.121469	0.967828	0.219884	0.014323
26337	-0.240461	2.350903	-9.537877	-0.008904	0.001688	0.013353	0.271030	-0.129039	0.696445	0.121631	0.967863	0.219637	0.014365
26338	-0.221080	2.358115	-9.489892	-0.007100	-0.000940	0.008064	0.271175	-0.132092	0.697986	0.121794	0.967904	0.219373	0.014289
26339	-0.226054	2.338822	-9.518912	0.019730	0.006062	0.013570	0.271710	-0.133204	0.698491	0.121381	0.968008	0.219141	0.014291
26340	-0.209121	2.341257	-9.466155	0.032266	-0.005309	0.006565	0.270765	-0.130148	0.698273	0.120802	0.968134	0.218928	0.013957
26341	-0.201881	2.343341	-9.552717	0.017965	-0.008793	0.004686	0.269976	-0.130143	0.696450	0.120490	0.968198	0.218832	0.013659
26342	-0.240422	2.357972	-9.585865	-0.010688	-0.005298	0.011555	0.271439	-0.130567	0.695899	0.120741	0.968246	0.218493	0.013523
26343	-0.245228	2.358289	-9.494489	-0.017827	-0.003554	0.005340	0.271428	-0.128903	0.696178	0.121101	0.968225	0.218387	0.013484
26344	-0.245016	2.389410	-9.542202	-0.010680	0.001695	0.010706	0.271959	-0.130155	0.698124	0.121321	0.968261	0.218105	0.013484
26345	-0.302692	2.426162	-9.469178	-0.008867	-0.001785	0.002799	0.271434	-0.130012	0.696167	0.121505	0.968250	0.218054	0.013432
26346	-0.240319	2.367997	-9.453561	0.001882	0.010447	0.002891	0.270781	-0.131672	0.696160	0.121446	0.968285	0.217925	0.013525
26347	-0.230836	2.343832	-9.465938	-0.003530	0.006925	0.011643	0.271716	-0.133064	0.696394	0.121487	0.968323	0.217726	0.013641
26348	-0.238274	2.319572	-9.552676	0.009910	-0.010533	0.004627	0.271966	-0.130570	0.696546	0.121363	0.968387	0.217534	0.013299
26349	-0.228303	2.362820	-9.542651	0.003593	-0.008820	0.016929	0.271573	-0.131261	0.696414	0.121332	0.968470	0.217196	0.013091
26350	-0.245261	2.353493	-9.489737	-0.000010	0.002531	0.023996	0.270910	-0.131396	0.696948	0.121338	0.968590	0.216653	0.013092
26351	-0.266652	2.401739	-9.498611	-0.017893	0.008659	0.023904	0.272241	-0.131958	0.696135	0.121647	0.968646	0.216217	0.013332
26352	-0.227978	2.406291	-9.484472	-0.023246	0.003406	0.018548	0.271447	-0.132231	0.696144	0.122101	0.968685	0.215778	0.013438
26353	-0.187135	2.377107	-9.485160	-0.000822	0.001681	0.005469	0.272255	-0.134453	0.696241	0.122117	0.968704	0.215686	0.013427
26354	-0.197005	2.348261	-9.504634	0.001848	-0.001817	0.008117	0.272908	-0.133348	0.697029	0.122110	0.968761	0.215439	0.013297
26355	-0.260007	2.319735	-9.554891	0.012603	-0.003526	0.004679	0.272247	-0.133344	0.696514	0.121885	0.968811	0.215354	0.013125
26356	-0.264737	2.334153	-9.571508	0.001808	-0.001807	0.018710	0.270646	-0.133060	0.699164	0.121876	0.968910	0.214920	0.013024
26357	-0.288436	2.396878	-9.570582	-0.014233	-0.008768	0.002727	0.271047	-0.133617	0.699153	0.122193	0.968887	0.214853	0.012858
26358	-0.264095	2.421006	-9.483991	-0.024995	-0.008805	0.006168	0.270926	-0.133753	0.696137	0.122737	0.968872	0.214619	0.012704
26359	-0.247080	2.435422	-9.445517	0.002784	0.015696	0.002932	0.272122	-0.134730	0.696896	0.122624	0.968885	0.214611	0.012940
26360	-0.266695	2.396818	-9.534719	0.016232	0.010487	-0.002276	0.271188	-0.133755	0.696920	0.122288	0.968930	0.214596	0.012961
26361	-0.245080	2.379848	-9.523084	0.026083	-0.005252	-0.009321	0.271207	-0.135278	0.694019	0.121818	0.968953	0.214781	0.012661
26362	-0.221148	2.348508	-9.485195	0.007258	0.001708	-0.000636	0.269206	-0.133465	0.694855	0.121693	0.968984	0.214714	0.012555
26363	-0.312924	2.346807	-9.489230	-0.017876	-0.012303	0.013257	0.270527	-0.134306	0.697318	0.122099	0.968998	0.214433	0.012360
26364	-0.288767	2.348935	-9.518255	-0.010686	-0.002669	0.009813	0.271724	-0.134312	0.696119	0.122338	0.969033	0.214146	0.012271
26365	-0.341573	2.392733	-9.488455	-0.003582	0.006932	0.024022	0.271856	-0.134313	0.696248	0.122383	0.969122	0.213707	0.012411
26366	-0.314908	2.406956	-9.488521	-0.007147	-0.004437	0.017782	0.271330	-0.134864	0.695989	0.122559	0.969200	0.213260	0.012291
26367	-0.249635	2.416170	-9.455330	-0.014237	-0.001805	0.002741	0.271472	-0.135835	0.695059	0.122856	0.969174	0.213210	0.012254
26368	-0.235093	2.425494	-9.515434	-0.001699	0.001707	0.002844	0.272516	-0.133900	0.696374	0.122904	0.969197	0.213081	0.012195
26369	-0.220646	2.420489	-9.542054	0.019779	0.003464	0.003002	0.271725	-0.134034	0.695598	0.122521	0.969254	0.213047	0.012118
26370	-0.179580	2.420367	-9.477517	0.000107	0.008689	0.000221	0.271725	-0.134589	0.696248	0.122505	0.969270	0.212976	0.012180
26371	-0.223363	2.377302	-9.513686	-0.003481	-0.003538	-0.000726	0.272534	-0.135702	0.694257	0.122605	0.969256	0.212991	0.012062
26372	-0.226145	2.324538	-9.471007	-0.007023	0.005220	-0.007780	0.271999	-0.135422	0.695186	0.122743	0.969221	0.213072	0.012068
26373	-0.235551	2.360633	-9.489738	-0.017797	0.010448	0.002745	0.272791	-0.134594	0.694658	0.123057	0.969183	0.213050	0.012292
26374	-0.322348	2.382682	-9.580067	-0.030323	0.001739	0.002655	0.272254	-0.133621	0.695069	0.123659	0.969129	0.212943	0.012359
26375	-0.288290	2.416223	-9.536713	-0.002582	0.002606	0.001093	0.272399	-0.135007	0.693873	0.123712	0.969123	0.212938	0.012358
26376	-0.239904	2.425745	-9.445690	0.005481	0.013078	-0.000587	0.271740	-0.136391	0.695049	0.123573	0.969151	0.212886	0.012479
26377	-0.264019	2.430715	-9.455039	0.010018	0.012246	-0.014647	0.272262	-0.135424	0.695707	0.123347	0.969107	0.213213	0.012573
26378	-0.230447	2.399072	-9.491744	-0.001712	0.009565	0.007271	0.272396	-0.136118	0.696616	0.123361	0.969146	0.213021	0.012679
26379	-0.254590	2.401497	-9.546787	0.002800	0.012224	0.001155	0.272270	-0.137504	0.696866	0.123270	0.969151	0.213039	0.012844
26380	-0.256903	2.415933	-9.551408	0.000075	0.005209	0.008162	0.271478	-0.137499	0.696091	0.123268	0.969202	0.212809	0.012858
26381	-0.239757	2.447296	-9.476688	-0.001688	0.001708	-0.000675	0.272528	-0.134870	0.694528	0.123312	0.969190	0.212836	0.012834
26382	-0.215582	2.449652	-9.431205	-0.017786	-0.001805	-0.004338	0.273600	-0.136956	0.694753	0.123689	0.969143	0.212838	0.012759
26383	-0.201000	2.463853	-9.469623	-0.017796	0.005186	0.000974	0.273071	-0.138479	0.696844	0.124034	0.969098	0.212837	0.012879
26384	-0.172363	2.415580	-9.451197	0.005458	0.001681	0.001112	0.273342	-0.138202	0.694745	0.123944	0.969128	0.212754	0.012787
26385	-0.167941	2.357890	-9.427864	0.009939	-0.001815	-0.002407	0.272805	-0.137645	0.695807	0.123780	0.969139	0.212808	0.012650
26386	-0.259928	2.329473	-9.516324	0.003612	-0.003557	0.013426	0.272938	-0.138201	0.696587	0.123744	0.969216	0.212488	0.012497
26387	-0.250060	2.358297	-9.504061	-0.014208	0.005215	-0.000768	0.272278	-0.137919	0.695157	0.124013	0.969173	0.212521	0.012601
26388	-0.235013	2.435240	-9.474464	-0.015999	-0.000918	-0.002555	0.272137	-0.137226	0.696608	0.124350	0.969130	0.212523	0.012544
26389	-0.244384	2.476146	-9.493141	-0.008810	0.001727	-0.007769	0.272940	-0.138062	0.695801	0.124534	0.969071	0.212684	0.012542
26390	-0.191446	2.447132	-9.407408	0.003684	0.010430	-0.000621	0.273213	-0.138756	0.694610	0.124442	0.969087	0.212662	0.012624
26391	-0.206279	2.401332	-9.477506	0.025162	0.002585	-0.002258	0.272666	-0.136119	0.695038	0.123962	0.969136	0.212726	0.012512
26392	-0.220921	2.382005	-9.542495	-0.008849	-0.000039	0.001011	0.271610	-0.136945	0.695308	0.124156	0.969124	0.212670	0.012451
26393	-0.230640	2.372563	-9.508871	-0.003494	-0.000920	0.002809	0.272528	-0.136119	0.696745	0.124243	0.969124	0.212621	0.012406
26394	-0.239908	2.425708	-9.457707	-0.005323	-0.021059	0.004498	0.272800	-0.137230	0.696467	0.124457	0.969143	0.212439	0.011931
26395	-0.248974	2.507643	-9.430250	0.001906	-0.001787	-0.005935	0.273331	-0.136955	0.695675	0.124449	0.969119	0.212558	0.011827
26396	-0.268328	2.507353	-9.574292	-0.005330	-0.005300	0.014276	0.272420	-0.139723	0.695661	0.124594	0.969177	0.212217	0.011680
26397	-0.217778	2.483065	-9.522132	0.000136	-0.001773	-0.007722	0.272820	-0.140141	0.695520	0.124624	0.969141	0.212370	0.011581
26398	-0.257092	2.387276	-9.484439	0.000144	-0.008755	-0.013043	0.273866	-0.137234	0.694746	0.124684	0.969093	0.212568	0.011278
26399	-0.245444	2.324924	-9.393926	-0.018669	-0.010535	-0.011442	0.273072	-0.137369	0.694757	0.125113	0.968996	0.212767	0.011081
26400	-0.267204	2.320357	-9.369757	-0.030294	0.020071	-0.004362	0.273603	-0.137233	0.694226	0.125638	0.968902	0.212865	0.011488
26401	-0.370572	2.392680	-9.579535	-0.014217	0.008753	0.004576	0.274273	-0.138762	0.694594	0.125890	0.968881	0.212803	0.011681
26402	-0.321708	2.473904	-9.636706	0.005450	-0.005249	0.006435	0.274932	-0.138211	0.694720	0.125828	0.968931	0.212623	0.011471
26403	-0.268211	2.521946	-9.521250	-0.005251	-0.001770	-0.003332	0.274672	-0.139596	0.695497	0.125956	0.968901	0.212690	0.011400
26404	-0.225016	2.483196	-9.498034	-0.017730	0.003482	-0.013119	0.275069	-0.139460	0.695493	0.126310	0.968807	0.212906	0.011409
26405	-0.307385	2.445428	-9.473723	-0.005220	0.003499	-0.010367	0.275193	-0.138074	0.695636	0.126417	0.968745	0.213122	0.011424
26406	-0.312406	2.416793	-9.411519	0.014416	0.001724	-0.002306	0.275325	-0.139602	0.698372	0.126154	0.968778	0.213135	0.011289
26407	-0.317166	2.426452	-9.411367	-0.010625	0.003473	-0.004241	0.275590	-0.139881	0.698759	0.126364	0.968729	0.213232	0.011339
26408	-0.314431	2.474244	-9.506979	-0.014168	0.008749	-0.007761	0.276128	-0.139466	0.696001	0.126626	0.968665	0.213360	0.011449
26409	-0.283108	2.466592	-9.569827	-0.031223	-0.003526	0.002634	0.276935	-0.140856	0.694795	0.127264	0.968594	0.213301	0.011468
26410	-0.283146	2.459538	-9.517032	-0.035665	0.001728	-0.004431	0.276404	-0.140853	0.694934	0.127971	0.968491	0.213343	0.011541
26411	-0.268571	2.469266	-9.444942	-0.028566	0.012177	0.009753	0.276135	-0.142518	0.698986	0.128489	0.968453	0.213186	0.011871
26412	-0.307138	2.479174	-9.449303	-0.021427	0.003437	0.011550	0.275613	-0.143346	0.697937	0.128909	0.968453	0.212927	0.011958
26413	-0.306839	2.522336	-9.492071	-0.016050	0.005197	0.011605	0.276548	-0.143628	0.696215	0.129214	0.968456	0.212720	0.012103
26414	-0.326051	2.536948	-9.482123	-0.016008	0.001725	0.001027	0.277350	-0.144325	0.695409	0.129539	0.968428	0.212651	0.012104
26415	-0.316636	2.503170	-9.492207	-0.021309	0.015748	-0.009544	0.276294	-0.144874	0.695289	0.129907	0.968324	0.212880	0.012418
26416	-0.292511	2.498318	-9.444402	-0.004338	0.017472	-0.004137	0.276438	-0.145428	0.692658	0.129940	0.968301	0.212954	0.012662
26417	-0.263586	2.493082	-9.509604	-0.014198	0.033200	0.006414	0.276047	-0.146257	0.692132	0.130090	0.968279	0.212920	0.013325
26418	-0.326307	2.503099	-9.540194	-0.037376	0.015773	-0.016707	0.275774	-0.146535	0.695149	0.130774	0.968114	0.213230	0.013644
26419	-0.265766	2.524494	-9.468367	-0.030317	0.001705	-0.000860	0.276179	-0.147646	0.694607	0.131370	0.968027	0.213251	0.013744
26420	-0.277583	2.560652	-9.472655	-0.026707	0.012217	-0.004310	0.276713	-0.148481	0.695115	0.131859	0.967946	0.213305	0.013980
26421	-0.238678	2.598760	-9.496588	-0.039228	0.015705	-0.003511	0.275668	-0.150416	0.693801	0.132569	0.967819	0.213412	0.014382
26422	-0.281980	2.620836	-9.467118	-0.069681	0.008693	0.000665	0.276070	-0.150695	0.693005	0.133904	0.967643	0.213352	0.014747
26423	-0.286736	2.628354	-9.380467	-0.098321	0.015665	0.002245	0.276872	-0.152780	0.694414	0.135759	0.967379	0.213330	0.015414
26424	-0.247876	2.659334	-9.375639	-0.182442	0.025239	0.008710	0.275709	-0.158320	0.695164	0.139201	0.966915	0.213127	0.016602
26425	-0.276416	2.724157	-9.487610	-0.314879	0.027840	0.016591	0.274823	-0.165525	0.694974	0.145185	0.966077	0.212783	0.018466
26426	-0.256162	2.860569	-9.661667	-0.488479	0.054903	0.034835	0.274374	-0.179109	0.694190	0.154392	0.964747	0.212038	0.021603
26427	-0.186698	3.113133	-9.481508	-0.789184	0.064348	0.050328	0.270784	-0.198499	0.691429	0.169325	0.962371	0.210903	0.026282
26428	-0.114870	3.358485	-9.294242	-1.150632	0.086940	0.047800	0.270298	-0.228028	0.689700	0.191051	0.958375	0.209610	0.032864
26429	-0.156816	3.907335	-9.256325	-1.436148	0.072813	0.066940	0.266567	-0.266826	0.683338	0.218165	0.952722	0.207575	0.040459
26430	-0.037126	4.765764	-9.035985	-1.915776	0.063820	0.074120	0.265176	-0.317558	0.671839	0.254178	0.943922	0.204750	0.049822
26431	0.064883	5.177049	-8.782178	-2.383791	0.058331	0.083074	0.262335	-0.387411	0.651516	0.298559	0.931020	0.200860	0.060988
26432	-0.023095	5.689265	-8.256386	-2.514713	0.014359	0.122614	0.259921	-0.457261	0.622795	0.344763	0.915321	0.195339	0.071901
26433	-0.048020	6.235029	-7.610580	-2.649066	-0.059304	0.117948	0.259467	-0.519493	0.589531	0.392788	0.896342	0.188671	0.081807
26434	0.114342	6.617123	-6.523636	-2.837292	-0.079856	0.157041	0.259364	-0.588513	0.542687	0.442992	0.873348	0.180377	0.092120
26435	-0.073382	7.343695	-5.372027	-3.174030	-0.082872	0.198814	0.258086	-0.654470	0.485664	0.497368	0.844399	0.169940	0.103615
26436	0.105350	7.983528	-4.121230	-3.460483	-0.064041	0.203894	0.252166	-0.728846	0.405286	0.554279	0.808845	0.158380	0.116018
26437	0.188012	8.696274	-2.868765	-3.396261	-0.071352	0.215002	0.247078	-0.785201	0.322977	0.607570	0.770257	0.145833	0.127656
26438	0.205790	9.116057	-1.623916	-3.106482	-0.062791	0.211030	0.247430	-0.821622	0.243800	0.653810	0.731862	0.133654	0.138013
26439	0.265616	9.338212	-0.400929	-2.791582	-0.054191	0.191327	0.243078	-0.848174	0.167022	0.693258	0.694901	0.122169	0.146906
26440	0.428347	9.095103	0.743717	-2.532249	-0.064895	0.186005	0.238520	-0.863495	0.092982	0.727135	0.659590	0.111082	0.154518
26441	0.461675	8.996793	1.715694	-2.455484	-0.070364	0.197068	0.224502	-0.868226	0.016045	0.758235	0.623707	0.099648	0.161678
26442	0.546999	9.413062	2.770048	-2.553893	-0.044347	0.175333	0.219036	-0.866075	-0.054398	0.788590	0.584713	0.088378	0.168599
26443	0.612541	9.084341	3.986652	-2.702415	-0.026211	0.144243	0.221211	-0.856756	-0.123837	0.818659	0.541510	0.076930	0.175060
26444	0.657099	8.557627	4.114804	-2.700518	-0.013055	0.117745	0.221620	-0.837582	-0.196953	0.846286	0.496806	0.065843	0.180690
26445	0.787981	7.891140	5.949452	-2.659486	0.000592	0.094967	0.217723	-0.808957	-0.267025	0.871241	0.451096	0.055075	0.185522
26446	0.880722	6.992958	6.642534	-2.600514	0.030194	0.097040	0.208733	-0.769628	-0.338355	0.893108	0.405242	0.044953	0.190042
26447	0.914849	6.344944	7.192388	-2.538031	0.035309	0.112339	0.206319	-0.729094	-0.397185	0.912153	0.359153	0.034802	0.194357
26448	0.923585	5.856311	7.883693	-2.718886	0.031613	0.115296	0.210883	-0.683193	-0.451871	0.929843	0.309068	0.023875	0.198240
26449	0.995048	5.020916	8.604117	-2.920192	0.087422	0.105011	0.210470	-0.623260	-0.508440	0.945910	0.253715	0.013041	0.201777
26450	1.031731	4.057558	9.078220	-3.128697	0.110032	0.099830	0.210897	-0.550579	-0.560960	0.959479	0.193745	0.001906	0.204598
26451	0.996297	3.147006	9.332436	-3.187918	0.122171	0.128340	0.206809	-0.456107	-0.608737	0.969375	0.131453	-0.009513	0.207222
26452	0.827596	2.846249	9.657301	-3.032116	0.097802	0.084430	0.208285	-0.368605	-0.644341	0.975226	0.072131	-0.020455	0.208119
26453	0.690413	1.886348	10.032000	-2.514753	0.091068	0.021044	0.215249	-0.297501	-0.668653	0.977570	0.022365	-0.029374	0.207349
26454	0.377933	0.393429	10.272295	-1.770103	0.063511	-0.053151	0.218102	-0.234008	-0.679341	0.978009	-0.012449	-0.035518	0.205141
26455	0.731779	-0.100228	10.201077	-1.115226	0.021605	-0.051379	0.219477	-0.192972	-0.685247	0.977699	-0.034577	-0.039893	0.203266
26456	0.663859	-0.812201	10.025236	-0.685704	-0.014910	-0.072294	0.214624	-0.156758	-0.683501	0.977416	-0.047844	-0.043110	0.201271
26457	0.649782	-1.095587	10.132658	-0.487247	-0.053421	-0.049895	0.212537	-0.138583	-0.684861	0.977037	-0.057358	-0.046376	0.199896
26458	0.870661	-1.607711	9.975850	-0.499888	-0.030776	-0.016588	0.215540	-0.128198	-0.689131	0.976452	-0.066966	-0.049085	0.199116
26459	0.915002	-2.150237	9.651976	-0.519627	-0.029009	0.001662	0.215048	-0.110724	-0.690785	0.975639	-0.077262	-0.051947	0.198645
26460	1.037528	-2.235634	9.568220	-0.342607	-0.029053	0.033740	0.212331	-0.099062	-0.691152	0.974922	-0.083847	-0.053915	0.198971
26461	0.950357	-2.264243	9.429243	-0.024063	-0.032408	0.032548	0.208964	-0.092114	-0.687098	0.974683	-0.084505	-0.054841	0.199611
26462	1.036850	-1.994900	9.633483	0.290957	-0.002620	0.020878	0.208333	-0.096546	-0.688706	0.975072	-0.078826	-0.053788	0.200321
26463	1.129055	-1.941880	9.902483	0.448491	-0.013106	-0.002708	0.210397	-0.109174	-0.689912	0.975707	-0.070295	-0.052522	0.200741
26464	1.077703	-1.698139	10.035514	0.434184	0.025355	0.004439	0.209421	-0.123588	-0.690303	0.976288	-0.061908	-0.050369	0.201224
26465	1.142285	-1.441783	9.869663	0.251756	0.062077	-0.000246	0.212920	-0.134424	-0.687580	0.976626	-0.057497	-0.048434	0.201370
26466	1.035442	-1.518478	9.687041	0.049658	0.095367	-0.010389	0.211504	-0.142459	-0.686327	0.976815	-0.056883	-0.046476	0.201090
26467	0.938168	-1.272699	9.582552	-0.113265	0.118051	0.018547	0.214809	-0.140813	-0.686754	0.976692	-0.059832	-0.044908	0.201185
26468	0.763828	-1.329909	9.307002	-0.157118	0.123374	0.029749	0.218348	-0.134316	-0.686219	0.976488	-0.063406	-0.043188	0.201458
26469	0.650981	-1.242154	9.400316	-0.059718	0.106738	0.050715	0.223367	-0.131570	-0.686005	0.976275	-0.065273	-0.041581	0.202233
26470	0.405231	-1.172072	9.667621	0.054755	0.123385	0.060503	0.225884	-0.132556	-0.683956	0.976201	-0.064734	-0.038964	0.203280
26471	0.408929	-0.993985	9.708092	0.142386	0.116374	0.069963	0.228156	-0.136867	-0.682460	0.976167	-0.062675	-0.036300	0.204577
26472	0.516769	-1.110228	9.725052	0.179961	0.088372	0.061267	0.231765	-0.142711	-0.681786	0.976199	-0.059548	-0.033855	0.205775
26473	0.569800	-1.129328	9.907037	0.249656	0.078682	0.074052	0.234056	-0.149240	-0.681886	0.976218	-0.055212	-0.031475	0.207266
26474	0.508235	-0.955938	9.818231	0.297882	0.054192	0.090232	0.234634	-0.158117	-0.680934	0.976190	-0.049658	-0.029174	0.209134
26475	0.548150	-0.778179	9.843965	0.233456	0.054151	0.091548	0.236270	-0.167833	-0.678171	0.976049	-0.045513	-0.027319	0.210974
26476	0.567579	-0.759397	9.743068	0.033061	0.046249	0.086535	0.236563	-0.172688	-0.677962	0.975739	-0.045091	-0.026290	0.212623
26477	0.533202	-0.836350	9.660763	-0.107366	0.053254	0.080246	0.237478	-0.171168	-0.676911	0.975319	-0.047564	-0.025908	0.214055
26478	0.798608	-0.869535	9.710967	-0.102878	0.051430	0.074898	0.239859	-0.169794	-0.677983	0.974926	-0.049811	-0.025367	0.215396
26479	0.682393	-0.918506	9.918102	0.000988	0.072488	0.058128	0.241437	-0.168556	-0.676421	0.974706	-0.050218	-0.024185	0.216427
26480	0.710936	-0.976701	9.837873	0.081509	0.088251	0.065802	0.240779	-0.169800	-0.675899	0.974545	-0.049023	-0.022138	0.217642
26481	0.629635	-0.860953	9.726944	0.031475	0.104050	0.058496	0.243456	-0.174807	-0.675203	0.974362	-0.048951	-0.020228	0.218663
26482	0.546614	-0.985706	9.620475	-0.038175	0.130378	0.037819	0.247036	-0.175936	-0.673826	0.974211	-0.050261	-0.017910	0.219241
26483	0.405823	-1.085821	9.558049	-0.191945	0.165429	0.021868	0.251770	-0.170695	-0.672010	0.973968	-0.054788	-0.015831	0.219396
26484	0.327158	-1.282241	9.623766	-0.242160	0.133026	0.033704	0.254921	-0.165582	-0.672007	0.973585	-0.060079	-0.014357	0.219810
26485	0.409454	-1.262921	9.858815	-0.201045	0.105851	0.028592	0.257930	-0.159221	-0.671334	0.973238	-0.064520	-0.013484	0.220145
26486	0.272348	-1.530707	10.034774	-0.195625	0.063931	-0.001498	0.259334	-0.150216	-0.670741	0.973005	-0.068589	-0.013195	0.219961
26487	0.272750	-1.479712	10.193984	-0.167041	0.030662	-0.004928	0.261688	-0.144683	-0.670722	0.972799	-0.072026	-0.013689	0.219741
26488	0.132151	-1.557724	10.280824	-0.114146	0.018521	-0.034521	0.261280	-0.142740	-0.670828	0.972793	-0.074300	-0.013973	0.218995
26489	0.243928	-1.444670	9.781243	-0.016498	0.039633	-0.040782	0.261805	-0.142049	-0.670698	0.972957	-0.074828	-0.013688	0.218101
26490	0.214085	-1.547204	9.210706	0.049558	0.053657	0.012621	0.261685	-0.144961	-0.669414	0.972993	-0.074082	-0.012502	0.218265
26491	0.218954	-1.540173	9.162676	0.070877	0.029105	0.040886	0.263533	-0.144556	-0.667864	0.972926	-0.072887	-0.011928	0.218997
26492	0.132607	-1.466550	9.421436	0.061861	0.039545	0.052348	0.264611	-0.147196	-0.668694	0.972799	-0.071850	-0.010904	0.219956
26493	0.084035	-1.511269	9.618423	0.119179	0.032580	0.032475	0.265428	-0.150944	-0.669006	0.972833	-0.069728	-0.010062	0.220530
26494	0.046094	-1.412499	9.571817	0.194395	0.011661	0.015357	0.264391	-0.156208	-0.666682	0.973035	-0.065981	-0.009049	0.220834
26495	0.114926	-1.237886	9.429025	0.275794	-0.032052	0.012285	0.264702	-0.164252	-0.666767	0.973326	-0.060516	-0.008801	0.221127
26496	0.048555	-1.403176	9.480573	0.289283	-0.059977	-0.013287	0.263032	-0.173532	-0.666703	0.973711	-0.054597	-0.008798	0.220971
26497	0.389226	-1.388034	9.795062	0.253561	-0.043484	-0.032098	0.258971	-0.182246	-0.665679	0.974111	-0.049513	-0.008934	0.220402
26498	0.192679	-1.529892	10.097960	0.153242	-0.042676	-0.016942	0.258871	-0.188901	-0.664170	0.974328	-0.046317	-0.009199	0.220123
26499	0.070625	-1.392649	10.619735	0.020700	-0.030579	-0.000187	0.258623	-0.191118	-0.665237	0.974343	-0.045859	-0.010082	0.220118
26500	-0.014304	-1.108532	10.498755	-0.049855	0.006226	-0.012818	0.258617	-0.191119	-0.663664	0.974358	-0.046836	-0.010285	0.219834
26501	0.045524	-0.816079	9.540224	-0.099778	-0.002322	-0.027249	0.257825	-0.190836	-0.664960	0.974382	-0.048838	-0.011159	0.219250
26502	0.225939	-0.893924	8.927299	-0.082792	-0.044255	-0.020284	0.257286	-0.188892	-0.665588	0.974382	-0.050234	-0.012497	0.218862
26503	0.081079	-1.242520	9.400422	-0.038243	-0.049603	0.004656	0.255547	-0.185693	-0.666185	0.974308	-0.050839	-0.013989	0.218959
26504	-0.026339	-1.086016	9.965553	-0.059894	-0.030520	0.034579	0.253692	-0.185960	-0.665898	0.974090	-0.051863	-0.014903	0.219629
26505	-0.004415	-0.733871	10.339543	-0.099298	0.006102	0.045055	0.253422	-0.185127	-0.665885	0.973788	-0.053898	-0.015513	0.220436
26506	0.230606	-0.607436	9.810212	-0.107089	0.018482	0.006239	0.254853	-0.180976	-0.665079	0.973652	-0.056047	-0.015711	0.220487
26507	0.273784	-0.637616	9.489835	-0.093678	0.011520	0.015111	0.253392	-0.178748	-0.667657	0.973483	-0.057943	-0.016215	0.220705
26508	0.325093	-0.888463	9.392774	-0.081206	-0.005984	0.023004	0.253653	-0.178611	-0.666873	0.973287	-0.059486	-0.016756	0.221117
26509	0.302805	-0.965320	9.372854	-0.076047	-0.016572	0.066172	0.252857	-0.178468	-0.666728	0.972899	-0.060909	-0.017670	0.222364
26510	0.322278	-0.952600	9.649229	-0.047650	-0.021978	0.108646	0.253385	-0.177500	-0.667644	0.972350	-0.061757	-0.018270	0.224471
26511	0.373628	-0.868343	9.803575	-0.029867	-0.002836	0.135279	0.248886	-0.179001	-0.667329	0.971705	-0.062339	-0.018627	0.227059
26512	0.341499	-0.632490	9.765705	-0.007466	-0.015921	0.126642	0.248632	-0.181634	-0.665909	0.971115	-0.062439	-0.018906	0.229521
26513	0.450911	-0.523199	9.602584	0.038382	-0.013184	0.084683	0.249700	-0.182749	-0.666460	0.970775	-0.061574	-0.019214	0.231162
26514	0.492812	-0.407760	9.704494	0.024291	-0.006108	0.035269	0.247982	-0.184404	-0.665008	0.970642	-0.061067	-0.019269	0.231847
26515	0.442922	-0.637594	9.928205	-0.045299	0.035935	-0.003894	0.248660	-0.186765	-0.665567	0.970629	-0.061963	-0.019122	0.231675
26516	0.185733	-0.817465	10.231191	-0.134665	0.074475	-0.025520	0.250508	-0.184972	-0.666495	0.970608	-0.064891	-0.018425	0.231021
26517	-0.110804	-1.102319	10.711163	-0.147039	0.125289	-0.058891	0.252596	-0.180270	-0.664906	0.970742	-0.068128	-0.017061	0.229625
26518	-0.057326	-1.054498	10.754513	-0.141688	0.154987	-0.047296	0.257198	-0.174195	-0.664654	0.970813	-0.071554	-0.014860	0.228430
26519	-0.020616	-1.313175	10.419547	-0.080852	0.152424	-0.038988	0.261680	-0.170754	-0.663507	0.970933	-0.073617	-0.012618	0.227398
26520	0.035431	-1.567368	10.026783	0.031904	0.162132	-0.031142	0.266706	-0.170367	-0.661220	0.971161	-0.073707	-0.009463	0.226547
26521	-0.324442	-1.893609	9.396435	0.112360	0.136094	-0.007684	0.272830	-0.176363	-0.659537	0.971399	-0.071978	-0.006606	0.226187
26522	-0.482884	-1.758109	9.255154	0.137271	0.061769	0.006405	0.276039	-0.181511	-0.659113	0.971575	-0.069572	-0.004869	0.226226
26523	-0.704813	-1.403689	9.751446	0.085370	0.017139	-0.016917	0.275666	-0.186362	-0.658237	0.971785	-0.067860	-0.004422	0.225854
26524	-0.556960	-1.332184	9.914426	0.033496	-0.009166	-0.033284	0.275138	-0.187747	-0.656407	0.971983	-0.067145	-0.004587	0.225210
26525	-0.468921	-1.848050	9.768335	0.022696	0.005675	-0.014052	0.276069	-0.187751	-0.657471	0.972089	-0.066630	-0.004617	0.224905
26526	-0.487989	-1.800954	9.389297	0.018998	0.024035	0.028307	0.278085	-0.191921	-0.658592	0.971992	-0.066352	-0.004119	0.225413
26527	-0.398858	-1.480603	8.976417	-0.024904	-0.007461	0.045544	0.277962	-0.194139	-0.657825	0.971762	-0.066748	-0.004522	0.226280
26528	-0.191309	-1.159988	8.951874	-0.085662	-0.026737	0.023887	0.277943	-0.190951	-0.657400	0.971539	-0.068275	-0.005490	0.226760
26529	-0.019287	-1.084009	9.066628	-0.113213	-0.052950	-0.027555	0.275289	-0.189826	-0.658266	0.971510	-0.070167	-0.007274	0.226257
26530	-0.023074	-0.948323	9.380669	-0.145256	-0.051173	-0.071819	0.276865	-0.186507	-0.659700	0.971621	-0.072727	-0.009119	0.224900
26531	-0.043214	-1.067978	9.528481	-0.150421	-0.044086	-0.119435	0.275233	-0.178455	-0.661168	0.971935	-0.075339	-0.011027	0.222588
26532	-0.130157	-1.071859	9.610903	-0.080703	-0.028352	-0.101223	0.274680	-0.174431	-0.661119	0.972257	-0.076739	-0.012183	0.220633
26533	-0.055595	-1.115533	9.677053	0.005205	-0.038845	-0.109480	0.275223	-0.176097	-0.662193	0.972749	-0.076323	-0.013273	0.218538
26534	0.040090	-1.582660	9.757381	0.112543	-0.054595	-0.112405	0.273906	-0.176505	-0.663751	0.973394	-0.073845	-0.014108	0.216454
26535	0.198954	-1.327904	10.095422	0.141061	-0.058248	-0.096353	0.273663	-0.181219	-0.662221	0.974008	-0.070699	-0.014969	0.214676
26536	0.159500	-1.784161	10.239530	0.126714	-0.068756	-0.099223	0.271958	-0.185370	-0.660400	0.974589	-0.067886	-0.015998	0.212868
26537	-0.570711	-1.950615	11.363920	0.021860	-0.074940	-0.095443	0.270512	-0.186470	-0.661963	0.975006	-0.067023	-0.017675	0.211090
26538	-0.020020	-1.233456	10.533420	-0.048650	0.004638	-0.083333	0.272222	-0.184816	-0.661186	0.975294	-0.067943	-0.017995	0.209432
26539	0.460795	-1.484843	8.995388	0.012297	-0.000443	-0.067209	0.272751	-0.184264	-0.661713	0.975599	-0.067590	-0.018229	0.208099
26540	0.237541	-1.982635	9.246356	0.033316	-0.068830	0.003150	0.272498	-0.186204	-0.662121	0.975607	-0.066636	-0.019523	0.208256
26541	-0.182140	-1.599444	9.994643	-0.061796	-0.079487	0.041378	0.270378	-0.184804	-0.664436	0.975324	-0.067478	-0.021459	0.209118
26542	-0.308609	-1.063212	10.410484	-0.090347	-0.007795	0.036281	0.269320	-0.184521	-0.665597	0.975046	-0.069204	-0.022034	0.209788
26543	-0.057695	-0.389762	9.466703	-0.062244	0.058899	0.005088	0.271699	-0.183147	-0.665882	0.974972	-0.070572	-0.021284	0.209754
26544	0.024020	-0.430218	9.030510	-0.091475	0.074825	-0.043555	0.273014	-0.181768	-0.665363	0.975055	-0.072632	-0.020364	0.208755
26545	-0.103957	-0.774790	9.289627	-0.130605	0.058334	-0.110025	0.275647	-0.178455	-0.665633	0.975355	-0.075231	-0.020051	0.206448
26546	-0.154375	-1.076921	9.466847	-0.132368	0.039982	-0.127778	0.279045	-0.170432	-0.665342	0.975693	-0.077908	-0.020103	0.203835
26547	-0.135702	-1.177137	9.777981	-0.141135	0.044397	-0.175442	0.281127	-0.163510	-0.665829	0.976212	-0.080606	-0.020181	0.200264
26548	0.275366	-1.083380	9.237142	-0.132017	0.012092	-0.207307	0.281765	-0.158799	-0.666579	0.976822	-0.083129	-0.020902	0.196140
26549	0.417202	-1.177799	9.398266	-0.089030	0.005941	-0.222943	0.282534	-0.154783	-0.665764	0.977559	-0.084601	-0.021614	0.191714
26550	0.398728	-1.061991	9.467053	-0.033550	0.001580	-0.226932	0.284898	-0.151052	-0.665763	0.978363	-0.085147	-0.022190	0.187255
26551	0.194713	-1.232876	9.697579	-0.099736	-0.001892	-0.240623	0.284869	-0.145506	-0.666494	0.979101	-0.086753	-0.023122	0.182482
26552	0.064288	-1.267372	10.669299	-0.134590	0.053975	-0.260050	0.287478	-0.138588	-0.665940	0.979825	-0.089448	-0.023102	0.177226
26553	0.125516	-1.814607	10.422134	-0.153307	0.080274	-0.264622	0.290216	-0.132087	-0.663950	0.980530	-0.092365	-0.022645	0.171802
26554	-0.349676	-2.764705	10.780634	-0.114159	0.117885	-0.220201	0.294549	-0.124901	-0.664076	0.981115	-0.094893	-0.021227	0.167209
26555	-0.361158	-3.015171	10.648067	-0.053448	0.191312	-0.167549	0.299024	-0.120489	-0.662657	0.981659	-0.096343	-0.018043	0.163518
26556	-0.409528	-2.976192	9.113133	-0.144775	0.157393	-0.120698	0.305875	-0.114566	-0.660867	0.981819	-0.099641	-0.015755	0.160792
26557	-0.784548	-2.733330	8.919676	-0.199601	0.061200	-0.087795	0.309013	-0.107512	-0.660320	0.981722	-0.103658	-0.015410	0.158870
26558	-0.819151	-2.513553	9.124390	-0.168445	-0.001857	-0.075409	0.309647	-0.102524	-0.660411	0.981602	-0.106921	-0.016236	0.157359
26559	-0.561167	-2.566408	9.015805	-0.081809	-0.040443	-0.050330	0.309897	-0.099197	-0.661431	0.981573	-0.108369	-0.017396	0.156424
26560	-0.474279	-2.585155	9.399390	-0.088275	-0.063365	-0.023182	0.308288	-0.095861	-0.661635	0.981423	-0.109881	-0.019066	0.156114
26561	-0.175172	-2.626452	9.242515	-0.084674	-0.051174	-0.020563	0.307478	-0.092528	-0.662770	0.981277	-0.111404	-0.020367	0.155786
26562	0.019953	-2.340745	8.782655	-0.055999	-0.054639	-0.016832	0.307473	-0.090863	-0.664195	0.981174	-0.112311	-0.021752	0.155598
26563	0.286897	-2.150999	8.587854	-0.016603	-0.066911	-0.020152	0.306536	-0.089611	-0.663644	0.981165	-0.112461	-0.023164	0.155340
26564	0.431635	-2.180224	8.838632	-0.006768	-0.053874	-0.021850	0.306273	-0.088776	-0.665599	0.981187	-0.112402	-0.024390	0.155057
26565	0.354180	-2.217001	9.199393	0.053188	-0.077491	-0.040877	0.305486	-0.089048	-0.667425	0.981389	-0.111140	-0.025866	0.154446
26566	0.408855	-2.018484	9.758802	0.176659	-0.068820	-0.052270	0.302055	-0.092219	-0.666356	0.981896	-0.107418	-0.026886	0.153683
26567	0.579591	-1.783843	9.841744	0.221572	-0.058294	-0.088919	0.301284	-0.095958	-0.667168	0.982602	-0.102848	-0.027592	0.152168
26568	0.670950	-1.837718	9.761023	0.186819	-0.049499	-0.115612	0.302773	-0.100124	-0.669330	0.983296	-0.098947	-0.028331	0.150117
26569	0.476841	-1.988108	10.426722	0.148284	-0.054824	-0.122948	0.301997	-0.103864	-0.668569	0.983921	-0.095783	-0.029282	0.147875
26570	0.539549	-1.993887	10.269891	0.248452	-0.014593	-0.097417	0.302557	-0.109275	-0.668238	0.984658	-0.090779	-0.029118	0.146149
26571	0.007583	-2.104073	10.636133	0.194695	0.020435	-0.081691	0.303388	-0.114547	-0.669746	0.985255	-0.086945	-0.028367	0.144599
26572	-0.145739	-1.934335	10.692284	0.067678	0.060671	-0.077986	0.306312	-0.116643	-0.668762	0.985624	-0.085728	-0.027210	0.143021
26573	-0.023899	-1.754949	9.885738	-0.024456	0.081722	-0.053891	0.307902	-0.116097	-0.669699	0.985780	-0.086407	-0.025805	0.141791
26574	-0.062337	-1.712719	9.439515	0.004826	0.051076	0.003518	0.312127	-0.114180	-0.668301	0.985799	-0.086445	-0.024877	0.141803
26575	-0.065882	-1.530177	9.345507	0.086848	0.015107	0.061302	0.313601	-0.118071	-0.666527	0.985783	-0.084797	-0.024249	0.143016
26576	-0.094652	-1.509871	9.619981	0.122517	-0.004215	0.074716	0.316146	-0.121411	-0.668959	0.985762	-0.082391	-0.023955	0.144607
26577	0.161221	-1.519486	9.487877	0.107417	0.006276	0.056945	0.315373	-0.124595	-0.670028	0.985777	-0.080299	-0.023438	0.145759
26578	0.308078	-1.580872	9.452256	-0.015087	0.039472	0.050829	0.317101	-0.126269	-0.668760	0.985610	-0.080720	-0.022724	0.146768
26579	0.265923	-1.734530	9.436432	-0.179684	0.032469	0.040774	0.319980	-0.120740	-0.667437	0.985211	-0.084361	-0.022567	0.147424
26580	0.487625	-1.803219	9.563516	-0.215454	0.041132	0.035175	0.322599	-0.114514	-0.668595	0.984743	-0.088728	-0.022433	0.148004
26581	0.390875	-1.826398	9.602539	-0.202991	0.034131	0.045837	0.324431	-0.109948	-0.669496	0.984256	-0.092836	-0.022326	0.148740
26582	0.468754	-1.740546	9.559592	-0.133102	0.033308	0.025191	0.325457	-0.104131	-0.669191	0.983937	-0.095552	-0.022120	0.149158
26583	0.383105	-1.559605	9.519150	0.050198	-0.000781	0.044090	0.327827	-0.101509	-0.669070	0.983904	-0.094550	-0.021967	0.150034
26584	0.288579	-1.268087	9.434389	0.110208	-0.007696	0.032256	0.328646	-0.105396	-0.669646	0.984005	-0.092358	-0.021826	0.150759
26585	0.327191	-1.277452	9.616611	-0.059781	-0.016518	0.022156	0.330765	-0.104575	-0.670457	0.983828	-0.093418	-0.022364	0.151183
26586	0.414715	-1.533041	9.634547	-0.183213	-0.014801	0.011491	0.332995	-0.100427	-0.670974	0.983432	-0.096968	-0.023287	0.151385
26587	0.116190	-1.399026	9.436774	-0.067027	-0.007730	0.048613	0.334295	-0.095997	-0.670949	0.983161	-0.098179	-0.023626	0.152308
26588	-0.561383	-1.265718	9.614798	0.058318	-0.028471	0.020599	0.335864	-0.092540	-0.670414	0.983196	-0.096942	-0.024064	0.152801
26589	-0.789684	-1.477630	10.525236	0.076154	-0.039050	0.003954	0.338000	-0.094076	-0.672429	0.983327	-0.095185	-0.024601	0.152981
26590	-0.570541	-1.911210	10.878877	0.138883	0.011629	-0.014953	0.340528	-0.095198	-0.673528	0.983633	-0.092467	-0.024074	0.152763
26591	-0.273777	-2.270865	10.434754	0.165928	0.064193	-0.034104	0.340682	-0.100053	-0.671743	0.984082	-0.089255	-0.022334	0.152046
26592	-0.132000	-2.337454	9.471389	0.117567	0.047646	-0.002830	0.344130	-0.100765	-0.671278	0.984310	-0.087070	-0.021143	0.152003
26593	-0.324988	-2.287562	8.776628	0.197971	0.032898	0.039201	0.345471	-0.101741	-0.674062	0.984549	-0.083222	-0.019777	0.152794
26594	-0.653665	-1.995493	9.061623	0.312147	0.006562	0.102653	0.348305	-0.111463	-0.672890	0.984714	-0.077119	-0.018629	0.155064
26595	-0.611707	-1.544752	9.479835	0.213545	0.049198	0.146218	0.349804	-0.118820	-0.672593	0.984599	-0.073082	-0.016677	0.157941
26596	-0.482514	-1.725064	9.837163	-0.020008	0.102373	0.156961	0.353125	-0.120225	-0.672396	0.984073	-0.073835	-0.014602	0.161046
26597	-0.512480	-1.857647	9.665253	-0.172018	0.120781	0.145332	0.357739	-0.116368	-0.671772	0.983375	-0.077646	-0.012440	0.163674
26598	-0.637340	-1.753687	9.520916	-0.204942	0.071955	0.095631	0.361558	-0.113617	-0.669573	0.982739	-0.081920	-0.011649	0.165462
26599	-0.370830	-1.624109	9.313410	-0.122393	0.022207	0.036084	0.361532	-0.108486	-0.670571	0.982421	-0.084418	-0.011412	0.166109
26600	-0.037505	-1.614543	9.358713	0.004795	-0.025009	-0.009080	0.360991	-0.106126	-0.671195	0.982448	-0.084224	-0.012001	0.166009
26601	-0.048500	-1.812986	9.721849	0.072633	-0.040858	0.010698	0.360873	-0.107094	-0.673825	0.982523	-0.082679	-0.012412	0.166307
26602	-0.079687	-1.447095	9.735939	0.169157	-0.028650	0.039727	0.360227	-0.109725	-0.674366	0.982651	-0.079254	-0.012445	0.167213
26603	-0.174149	-1.143808	9.567193	0.283712	-0.040802	0.036206	0.359185	-0.113463	-0.673338	0.982956	-0.073541	-0.012109	0.168057
26604	-0.183431	-1.086447	9.423726	0.391165	-0.070436	0.013108	0.358187	-0.123162	-0.675256	0.983436	-0.065601	-0.012255	0.168524
26605	-0.192111	-0.960286	9.756927	0.446691	-0.084434	-0.011190	0.356125	-0.133967	-0.673889	0.984003	-0.056493	-0.012285	0.168512
26606	-0.134997	-1.071953	9.567681	0.398411	-0.089660	-0.016003	0.355146	-0.146716	-0.676231	0.984447	-0.048329	-0.012820	0.168418
26607	-0.386633	-0.468435	9.644088	0.278655	-0.044110	-0.031493	0.352273	-0.154743	-0.675218	0.984801	-0.042638	-0.012625	0.167900
26608	-1.080254	-0.912580	10.507802	0.069163	-0.028403	-0.025815	0.352166	-0.158762	-0.675912	0.984935	-0.041159	-0.013069	0.167446
26609	-1.318749	-0.833646	10.542012	-0.138356	0.018850	-0.025307	0.352145	-0.154880	-0.676398	0.984912	-0.043910	-0.012940	0.166890
26610	-1.392399	-0.651511	10.136156	-0.160577	0.045227	-0.037641	0.353032	-0.148091	-0.675950	0.984904	-0.047199	-0.012711	0.166055
26611	-0.892137	-0.894878	8.910497	0.064028	0.005122	-0.023105	0.352216	-0.143788	-0.677075	0.985047	-0.045927	-0.012101	0.165612
26612	-0.392244	-1.217394	8.544362	0.248061	-0.068503	0.025345	0.351841	-0.147807	-0.676847	0.985164	-0.040805	-0.012699	0.166212
26613	-0.342970	-1.100440	9.160563	0.131318	-0.088101	0.097555	0.347655	-0.156102	-0.678702	0.984922	-0.037961	-0.013591	0.168236
26614	-0.285033	-0.456012	10.032712	-0.020847	-0.079595	0.093048	0.346077	-0.157895	-0.679351	0.984570	-0.038115	-0.015252	0.170109
26615	-0.429324	-0.729620	10.646092	-0.027859	-0.026224	0.057917	0.345285	-0.158723	-0.678954	0.984348	-0.038589	-0.015472	0.171259
26616	-0.096233	-1.079467	10.355590	0.043034	0.015829	0.030223	0.341443	-0.159257	-0.678376	0.984284	-0.037791	-0.015083	0.171839
26617	0.398159	-0.811152	9.691059	0.038641	0.039424	0.039009	0.342653	-0.161759	-0.679075	0.984195	-0.037184	-0.013822	0.172585
26618	0.409501	-0.912369	9.656149	-0.045528	0.035875	0.052458	0.343448	-0.162041	-0.678697	0.983991	-0.038204	-0.013327	0.173563
26619	0.213318	-1.005888	10.036510	-0.099330	0.037553	0.067965	0.345292	-0.160110	-0.678706	0.983690	-0.040323	-0.012596	0.174841
26620	0.097542	-0.990241	10.138634	-0.077828	0.069069	0.068271	0.345025	-0.159970	-0.678176	0.983405	-0.042098	-0.011547	0.176093
26621	-0.117927	-0.726648	10.052193	-0.038444	0.070904	0.069567	0.346617	-0.160950	-0.677161	0.983145	-0.043134	-0.009957	0.177390
26622	-0.174059	-0.464714	9.829765	0.045813	0.068423	0.042931	0.347155	-0.162617	-0.676661	0.983046	-0.042469	-0.008506	0.178169
26623	-0.246675	-0.488229	9.820508	0.058404	0.074604	0.030726	0.348737	-0.161517	-0.676018	0.983000	-0.041577	-0.006529	0.178716
26624	-0.207910	-0.469392	9.786741	-0.000624	0.064101	0.023201	0.349811	-0.164157	-0.675799	0.982927	-0.041807	-0.005344	0.179102
26625	0.009368	-0.476021	9.746335	-0.000529	0.053600	0.000188	0.351264	-0.163472	-0.675552	0.982935	-0.041968	-0.004027	0.179057
26626	0.076627	-0.529142	9.850896	0.046068	0.046621	-0.020679	0.351277	-0.166245	-0.674793	0.983054	-0.041212	-0.003056	0.178600
26627	0.168350	-0.530278	9.713095	0.054198	0.050154	-0.032968	0.350750	-0.167908	-0.672703	0.983222	-0.040260	-0.001668	0.177908
26628	0.177559	-0.595112	9.772356	0.010449	0.032693	-0.060684	0.353132	-0.167227	-0.672995	0.983450	-0.040153	-0.001130	0.176673
26629	0.244638	-0.674588	9.910263	0.010454	0.030035	-0.066901	0.353923	-0.166399	-0.673261	0.983699	-0.039975	-0.000362	0.175325
26630	0.077217	-1.118728	9.757588	0.003389	0.039785	-0.082816	0.353651	-0.165289	-0.673115	0.983993	-0.040033	0.000274	0.173650
26631	-0.104480	-1.210190	10.060938	-0.020108	0.046664	-0.037993	0.356824	-0.164891	-0.671455	0.984111	-0.040546	0.001257	0.172856
26632	-0.332939	-1.065256	9.680025	-0.116675	0.057282	-0.037671	0.357066	-0.159484	-0.673896	0.984145	-0.043027	0.001857	0.172056
26633	-0.314662	-1.209809	9.649364	-0.060393	0.029276	-0.026822	0.357984	-0.158103	-0.673240	0.984185	-0.044304	0.002360	0.171496
26634	-0.235181	-0.893671	9.407162	0.056763	0.001302	-0.014568	0.357973	-0.156300	-0.673222	0.984288	-0.043177	0.002475	0.171191
26635	-0.242376	-0.554016	9.555335	0.106840	-0.002226	-0.011504	0.356939	-0.159898	-0.674685	0.984420	-0.041047	0.002936	0.170951
26636	-0.365301	-1.186609	9.241482	0.072711	-0.015316	0.018074	0.355892	-0.162389	-0.674300	0.984420	-0.039548	0.002805	0.171303
26637	-0.178914	-0.456201	9.454967	-0.052535	-0.047802	0.003033	0.354306	-0.163490	-0.673763	0.984372	-0.040407	0.001828	0.171392
26638	-0.281026	-0.569258	9.978499	-0.043607	-0.040858	-0.005692	0.353234	-0.161265	-0.674118	0.984360	-0.041111	0.000776	0.171302
26639	0.148741	-0.586384	10.193308	0.094241	-0.019962	-0.018848	0.352968	-0.161541	-0.673198	0.984504	-0.039157	0.000815	0.170934
26640	0.279897	-0.481508	10.215013	0.151562	0.001024	-0.025422	0.352195	-0.164587	-0.674659	0.984708	-0.036162	0.001240	0.170416
26641	0.189497	-0.621018	9.983459	0.065718	-0.000658	-0.031337	0.351939	-0.165972	-0.675063	0.984865	-0.034816	0.001515	0.169782
26642	0.139060	-0.573397	9.696028	0.046076	0.002912	-0.031436	0.352741	-0.166530	-0.675998	0.985006	-0.033905	0.001614	0.169149
26643	-0.132355	-0.710433	9.812160	0.081819	-0.005780	-0.027631	0.352085	-0.168885	-0.673914	0.985158	-0.032223	0.001823	0.168589
26644	-0.282085	-0.709496	9.736552	0.069328	-0.004835	-0.032959	0.352360	-0.170134	-0.674717	0.985315	-0.030828	0.001848	0.167931
26645	-0.204999	-0.734300	9.687532	0.088961	-0.023233	-0.025860	0.352237	-0.171380	-0.675514	0.985460	-0.028960	0.001736	0.167415
26646	-0.160648	-0.614070	9.789477	0.094295	-0.023281	-0.020526	0.351187	-0.172900	-0.675776	0.985584	-0.027010	0.001488	0.167009
26647	-0.034212	-0.490259	9.698479	0.106918	-0.021506	-0.038061	0.350012	-0.176082	-0.675790	0.985771	-0.024796	0.001454	0.166247
26648	0.086448	-0.507482	9.879902	0.105115	-0.007585	-0.036305	0.350430	-0.179828	-0.675309	0.985943	-0.022686	0.001543	0.165525
26649	0.092356	-0.360448	9.996906	0.108716	0.004645	-0.039734	0.350976	-0.183021	-0.674562	0.986126	-0.020520	0.002007	0.164715
26650	-0.000686	-0.542234	10.091757	0.115839	0.015140	-0.032606	0.352041	-0.183581	-0.675108	0.986279	-0.018273	0.002581	0.164052
26651	-0.233665	-0.362752	9.985272	0.090786	0.030950	-0.023811	0.352320	-0.185939	-0.675136	0.986391	-0.016554	0.003504	0.163544
26652	-0.342033	-0.314428	9.780066	0.074745	0.034537	-0.030917	0.352995	-0.188161	-0.675169	0.986515	-0.015181	0.004327	0.162911
26653	-0.381552	-0.430268	9.553152	0.094386	0.013584	-0.022045	0.354320	-0.188863	-0.673885	0.986616	-0.013345	0.004930	0.162441
26654	-0.216917	-0.369156	9.506769	0.054058	-0.005740	-0.011870	0.353528	-0.189968	-0.672966	0.986671	-0.012248	0.004897	0.162192
26655	-0.211746	-0.329909	9.769151	-0.016692	-0.009332	-0.005349	0.354070	-0.191773	-0.673516	0.986689	-0.012538	0.004690	0.162067
26656	-0.124177	-0.241551	9.783832	-0.016761	-0.007650	0.010509	0.353004	-0.191075	-0.672837	0.986653	-0.012830	0.004395	0.162271
26657	-0.056616	-0.249282	9.787967	-0.023851	0.008102	-0.000082	0.353010	-0.191351	-0.674283	0.986650	-0.013318	0.004499	0.162247
26658	-0.080866	-0.263524	9.788013	-0.022059	0.004614	-0.001839	0.353800	-0.191356	-0.672590	0.986651	-0.013756	0.004426	0.162205
26659	-0.052050	-0.289856	9.902826	-0.002359	0.022090	-0.003411	0.353797	-0.189830	-0.674411	0.986663	-0.013866	0.004864	0.162109
26660	-0.066551	-0.287704	9.782804	-0.005953	0.011611	0.000057	0.353786	-0.188167	-0.673869	0.986663	-0.014008	0.004981	0.162098
26661	-0.090624	-0.277836	9.802353	-0.006927	0.001081	0.014119	0.354042	-0.187337	-0.672816	0.986619	-0.014141	0.004984	0.162354
26662	-0.040219	0.015358	9.848551	0.058512	0.004630	-0.011783	0.354043	-0.187753	-0.672427	0.986674	-0.012989	0.005170	0.162106
26663	-0.134285	-0.312825	10.047478	0.151448	-0.001518	0.004690	0.353004	-0.191213	-0.672839	0.986698	-0.009979	0.005624	0.162159
26664	-0.016909	-0.104799	9.943106	0.181924	-0.000632	-0.003005	0.353831	-0.197180	-0.672124	0.986739	-0.006374	0.006109	0.162074
26665	0.007923	-0.000039	9.655683	0.167666	-0.007569	-0.009282	0.353334	-0.202723	-0.672434	0.986790	-0.003018	0.006481	0.161845
26666	-0.054211	0.091778	9.633240	0.078220	-0.023300	-0.018765	0.354298	-0.208551	-0.673031	0.986857	-0.001388	0.006181	0.161471
26667	-0.006890	-0.047795	9.732172	-0.023747	-0.012842	-0.026564	0.352566	-0.207294	-0.672468	0.986948	-0.001791	0.005818	0.160925
26668	-0.022584	-0.216049	9.730372	-0.023867	-0.012894	-0.001041	0.352549	-0.204105	-0.673092	0.986953	-0.002208	0.005395	0.160904
26669	-0.089778	-0.157750	9.746043	-0.016662	-0.004108	-0.008856	0.352281	-0.203688	-0.672821	0.986986	-0.002509	0.005218	0.160705
26670	-0.135951	-0.204879	9.947789	-0.025638	0.006352	-0.005359	0.353606	-0.203418	-0.673101	0.987001	-0.003023	0.005168	0.160605
26671	-0.176393	-0.122515	10.035609	-0.056036	0.020342	-0.008146	0.351204	-0.200076	-0.673818	0.987025	-0.004191	0.005347	0.160423
26672	-0.133373	-0.178756	9.844719	-0.039009	0.015132	-0.010704	0.350264	-0.197298	-0.675087	0.987055	-0.004998	0.005427	0.160213
26673	-0.143963	-0.304201	9.696758	-0.016612	0.013433	-0.014091	0.352259	-0.199250	-0.673826	0.987101	-0.005379	0.005592	0.159910
26674	-0.090074	-0.196484	9.663883	-0.014942	0.002865	0.010562	0.351988	-0.197862	-0.674332	0.987065	-0.005669	0.005510	0.160126
26675	-0.152828	-0.195655	9.774993	-0.009599	-0.005889	0.010586	0.351452	-0.196195	-0.675356	0.987035	-0.005855	0.005314	0.160311
26676	-0.089027	-0.056392	9.857760	0.004738	-0.002412	0.005423	0.352372	-0.195923	-0.673794	0.987019	-0.005740	0.005190	0.160418
26677	-0.040849	-0.075748	9.943646	0.013715	0.016816	0.002013	0.351450	-0.197028	-0.673529	0.987016	-0.005534	0.005510	0.160429
26678	0.048386	-0.086538	9.788932	0.024443	0.001947	0.003774	0.351594	-0.198692	-0.674203	0.987005	-0.005044	0.005536	0.160514
26679	0.047857	-0.163241	9.874578	0.029806	0.008057	0.003818	0.351070	-0.199798	-0.674075	0.986999	-0.004492	0.005719	0.160560
26680	0.050549	-0.124761	9.879805	0.026245	0.015057	0.002062	0.351595	-0.199108	-0.673683	0.986992	-0.004009	0.006009	0.160609
26681	-0.017064	-0.124254	9.873183	0.004874	0.018623	-0.019208	0.352400	-0.200637	-0.673973	0.987056	-0.003987	0.006306	0.160201
26682	-0.048007	-0.061465	9.876575	0.009389	0.030893	-0.024396	0.352139	-0.200774	-0.675019	0.987127	-0.003891	0.006852	0.159746
26683	-0.123096	-0.090065	9.771143	0.004877	0.025664	-0.014736	0.353853	-0.200091	-0.673465	0.987175	-0.003891	0.007284	0.159426
26684	-0.142380	-0.085118	9.766560	-0.000511	0.025659	-0.010362	0.353047	-0.199256	-0.671740	0.987202	-0.003971	0.007696	0.159242
26685	-0.166528	-0.084944	9.761963	-0.005872	0.027418	-0.011269	0.353582	-0.199258	-0.673190	0.987238	-0.004189	0.008128	0.158992
26686	-0.154316	-0.065782	9.766885	0.018304	0.020433	-0.017286	0.354373	-0.198430	-0.673325	0.987287	-0.003883	0.008496	0.158671
26687	-0.118068	-0.065728	9.877131	0.000415	0.016907	-0.022729	0.354499	-0.198154	-0.671882	0.987361	-0.003944	0.008736	0.158194
26688	-0.122448	-0.003139	9.882695	-0.009459	0.018635	-0.014851	0.355691	-0.197745	-0.672289	0.987400	-0.004180	0.008981	0.157934
26689	-0.180606	-0.031534	9.887678	0.012009	0.025651	-0.012014	0.356617	-0.198305	-0.670998	0.987439	-0.004034	0.009429	0.157666
26690	-0.171058	-0.046129	9.858586	0.017361	0.004660	-0.013818	0.354897	-0.198712	-0.671107	0.987478	-0.003696	0.009483	0.157430
26691	-0.214851	-0.091503	9.853636	0.019182	0.016934	-0.017281	0.355703	-0.199131	-0.673615	0.987535	-0.003383	0.009780	0.157057
26692	-0.166887	-0.133233	9.701325	-0.009518	0.016900	0.001876	0.357021	-0.199417	-0.671146	0.987520	-0.003611	0.009992	0.157135
26693	-0.164464	-0.133141	9.737357	-0.007736	0.002901	-0.001688	0.355560	-0.198021	-0.672421	0.987529	-0.003788	0.009926	0.157076
26694	-0.164332	-0.120557	9.920162	-0.020290	0.004604	-0.000013	0.357414	-0.198171	-0.671664	0.987521	-0.004191	0.009861	0.157120
26695	-0.238427	-0.011912	9.864367	-0.010421	0.023884	0.001937	0.358200	-0.197066	-0.670878	0.987515	-0.004486	0.010201	0.157132
26696	-0.219523	-0.069789	9.863540	-0.020228	0.027393	-0.005188	0.357540	-0.197339	-0.671395	0.987517	-0.004960	0.010585	0.157078
26697	-0.176172	-0.084692	9.819732	-0.016669	0.020383	-0.001678	0.356481	-0.197611	-0.671120	0.987521	-0.005368	0.010835	0.157020
26698	-0.133105	-0.138168	9.746642	-0.013105	0.015130	0.001831	0.357803	-0.196925	-0.671395	0.987503	-0.005662	0.011000	0.157111
26699	-0.132836	-0.101965	9.787914	0.010157	0.018626	0.002020	0.359525	-0.197212	-0.670769	0.987499	-0.005534	0.011292	0.157120
26700	-0.210172	-0.113144	9.867767	0.010093	0.004614	0.009918	0.360054	-0.197215	-0.670384	0.987461	-0.005335	0.011324	0.157368
26701	-0.159080	-0.060567	9.887158	0.001138	0.015081	0.014292	0.358988	-0.196239	-0.670358	0.987418	-0.005371	0.011515	0.157622
26702	-0.118161	-0.075642	9.780880	0.013662	0.009841	0.016113	0.359797	-0.198323	-0.670784	0.987355	-0.005117	0.011662	0.158011
26703	-0.118623	-0.142754	9.857023	0.011861	-0.002416	0.012516	0.360464	-0.199713	-0.669890	0.987323	-0.004887	0.011533	0.158229
26704	-0.134917	-0.056165	9.814898	0.022631	-0.004137	0.006443	0.360208	-0.200404	-0.671204	0.987291	-0.004414	0.011431	0.158448
26705	-0.084642	-0.112338	9.664804	0.029808	-0.011985	0.003800	0.359416	-0.201094	-0.670937	0.987290	-0.003800	0.011161	0.158490
26706	-0.128085	-0.113933	9.818981	0.044058	0.001965	0.018063	0.359423	-0.202619	-0.670428	0.987217	-0.002921	0.011248	0.158959
26707	-0.204827	-0.043224	9.935822	0.004658	0.004564	0.023107	0.359431	-0.204006	-0.670442	0.987148	-0.002853	0.011223	0.159387
26708	-0.243147	0.002631	9.888610	-0.014006	0.015133	0.000121	0.358368	-0.203584	-0.670290	0.987122	-0.003167	0.011385	0.159535
26709	-0.202332	-0.026891	9.777360	-0.023844	0.020384	0.003577	0.360492	-0.204705	-0.669547	0.987110	-0.003714	0.011581	0.159582
26710	-0.180968	-0.079859	9.815022	-0.014028	0.008122	0.004467	0.360754	-0.204429	-0.669286	0.987068	-0.004005	0.011605	0.159828
26711	-0.151760	-0.046522	9.779101	0.001168	0.008989	0.008986	0.360092	-0.203316	-0.671101	0.987044	-0.004021	0.011653	0.159978
26712	-0.186137	-0.127867	9.833742	-0.018461	0.011640	-0.004373	0.359547	-0.201372	-0.670024	0.987032	-0.004413	0.011731	0.160032
26713	-0.190952	-0.123254	9.756927	-0.093526	0.015177	-0.021645	0.361935	-0.201662	-0.670325	0.987094	-0.006329	0.011593	0.159598
26714	-0.135434	-0.123938	9.674723	-0.134780	0.023856	0.004506	0.361642	-0.197641	-0.669101	0.987018	-0.009055	0.011540	0.159939
26715	-0.254521	-0.233345	9.775437	-0.100875	0.025589	0.022394	0.362154	-0.193622	-0.670380	0.986926	-0.011142	0.011588	0.160372
26716	-0.262921	-0.064256	9.988956	-0.032892	0.013323	0.017590	0.361894	-0.193897	-0.671427	0.986828	-0.011819	0.011655	0.160920
26717	-0.296495	-0.034828	10.088125	0.063747	-0.000644	0.009446	0.361368	-0.194448	-0.671818	0.986818	-0.010563	0.011716	0.161065
26718	-0.233584	-0.011788	9.917203	0.101354	-0.012854	0.004378	0.361375	-0.196390	-0.670395	0.986801	-0.008510	0.011696	0.161292
26719	-0.058062	-0.114510	9.808756	0.033420	0.011612	-0.000505	0.360055	-0.197770	-0.669733	0.986811	-0.007885	0.011895	0.161246
26720	-0.017199	-0.139060	9.750439	0.011932	0.004601	0.001940	0.361126	-0.199162	-0.670682	0.986754	-0.007655	0.011930	0.161603
26721	-0.060635	-0.131798	9.654759	0.026277	-0.000599	-0.003244	0.361132	-0.200549	-0.669909	0.986775	-0.007131	0.011850	0.161506
26722	-0.162213	-0.157110	9.770710	0.026247	-0.002350	-0.000585	0.360341	-0.201099	-0.670164	0.986694	-0.006599	0.011792	0.162029
26723	-0.258417	-0.103380	9.791386	-0.004193	-0.007591	0.001858	0.360193	-0.198741	-0.669745	0.986695	-0.006654	0.011477	0.162041
26724	-0.282631	-0.110598	9.729022	0.008358	-0.006684	-0.001565	0.359404	-0.199846	-0.669744	0.986621	-0.006461	0.011276	0.162509
26725	-0.237284	-0.185505	9.732576	0.010136	-0.019817	-0.003391	0.358080	-0.199284	-0.670899	0.986644	-0.006199	0.010769	0.162416
26726	-0.196590	-0.240654	9.892622	-0.004245	-0.016390	0.007063	0.358753	-0.200535	-0.671839	0.986541	-0.006220	0.010338	0.163071
26727	-0.164594	-0.156680	9.905329	0.000238	-0.004157	0.008910	0.358356	-0.200394	-0.672356	0.986518	-0.006209	0.010107	0.163220
26728	-0.166644	-0.103922	9.848270	0.013636	-0.009404	0.014288	0.356628	-0.199969	-0.671408	0.986407	-0.005897	0.009874	0.163916
26729	-0.118037	-0.060961	9.862765	-0.006048	-0.014673	0.012357	0.356365	-0.199967	-0.671928	0.986375	-0.005973	0.009414	0.164136
26730	-0.163945	-0.065347	9.884742	-0.000701	-0.005055	0.019493	0.356898	-0.200108	-0.672725	0.986237	-0.005957	0.009219	0.164975
26731	-0.180902	-0.074659	9.942464	-0.000667	0.005452	0.013365	0.356100	-0.199688	-0.672446	0.986197	-0.005990	0.009175	0.165212
26732	-0.195529	-0.089410	9.800617	0.010155	-0.000596	-0.003316	0.354256	-0.201897	-0.672178	0.986125	-0.005779	0.009101	0.165653
26733	-0.212624	-0.117965	9.858119	-0.002386	-0.011976	-0.005213	0.355187	-0.201901	-0.672979	0.986150	-0.005792	0.008709	0.165525
26734	-0.089573	-0.128909	9.739162	0.011930	0.002000	0.001955	0.354794	-0.202592	-0.673242	0.986071	-0.005553	0.008694	0.166003
26735	-0.109118	-0.162263	9.794228	0.042294	-0.016385	0.007395	0.354005	-0.202864	-0.674544	0.986060	-0.004671	0.008360	0.166116
26736	-0.089119	-0.070684	9.903262	0.040520	-0.023397	-0.000564	0.352292	-0.204796	-0.674012	0.985994	-0.003784	0.007940	0.166551
26737	-0.084078	-0.041793	9.925182	0.057488	-0.030409	0.003944	0.351501	-0.205902	-0.673487	0.985994	-0.002553	0.007377	0.166596
26738	-0.069263	0.005986	9.855904	0.099530	-0.014660	0.013126	0.349915	-0.207002	-0.672949	0.985899	-0.000529	0.007328	0.167178
26739	-0.126332	0.131372	9.812172	0.119266	-0.011986	0.004511	0.350995	-0.211169	-0.671827	0.985890	0.001866	0.007336	0.167222
26740	-0.160604	0.068865	9.734839	0.097829	0.002915	0.002646	0.351154	-0.214773	-0.673308	0.985787	0.003796	0.007631	0.167783
26741	-0.116972	0.092519	9.715508	0.054956	0.023042	-0.007294	0.350767	-0.216574	-0.673582	0.985809	0.004804	0.008120	0.167606
26742	-0.105347	0.029888	9.714686	0.060340	0.011683	-0.014362	0.351435	-0.217687	-0.673079	0.985744	0.005961	0.008466	0.167933
26743	-0.156010	0.033028	9.825719	-0.007791	0.015093	0.012484	0.352095	-0.218246	-0.671521	0.985706	0.005755	0.008587	0.168156
26744	-0.082816	0.136041	9.876743	-0.063317	-0.011213	0.015506	0.351956	-0.216303	-0.672811	0.985577	0.004556	0.008062	0.168977
26745	-0.048846	0.155349	9.984827	0.029688	-0.019982	0.020550	0.350364	-0.215740	-0.673174	0.985513	0.005212	0.007615	0.169349
26746	-0.048099	0.261047	9.942774	0.122756	-0.014700	0.020388	0.349057	-0.219060	-0.672925	0.985367	0.007696	0.007650	0.170100
26747	0.012165	0.250542	9.807541	0.079844	-0.019937	0.014752	0.349604	-0.223085	-0.671269	0.985312	0.009350	0.007371	0.170348
26748	-0.000458	0.173684	9.811573	0.047585	-0.012970	0.026867	0.348820	-0.224745	-0.671667	0.985134	0.010346	0.007186	0.171324
26749	-0.029208	0.207408	9.754526	0.047681	0.004582	0.012849	0.348828	-0.226131	-0.671681	0.985085	0.011282	0.007278	0.171544
26750	-0.116222	0.196062	9.755146	0.029923	0.020413	-0.012753	0.349102	-0.227241	-0.672483	0.985041	0.011810	0.007700	0.171745
26751	-0.068290	0.149573	9.619605	-0.059531	0.030024	-0.010748	0.348835	-0.226685	-0.672736	0.985092	0.010537	0.007932	0.171523
26752	-0.087266	0.191201	9.812523	-0.115129	0.018554	0.008201	0.349347	-0.223083	-0.673494	0.984991	0.008216	0.007814	0.172232
26753	-0.106259	0.230438	10.010221	-0.059614	0.002827	-0.010827	0.350923	-0.221151	-0.672581	0.985043	0.007036	0.007510	0.172001
26754	-0.120634	0.247300	9.981697	0.058465	0.001104	-0.004678	0.349989	-0.220314	-0.672165	0.984999	0.008195	0.007645	0.172194
26755	-0.096450	0.256335	9.851807	0.071119	-0.004935	-0.031045	0.350792	-0.222121	-0.671540	0.985100	0.009621	0.007645	0.171544
26756	-0.055946	0.183504	9.735254	0.024549	0.011651	-0.013725	0.349749	-0.224472	-0.672596	0.985066	0.010073	0.007875	0.171700
26757	-0.073263	0.125904	9.732338	-0.006846	0.011608	0.003663	0.351076	-0.224895	-0.672358	0.985059	0.009908	0.007926	0.171749
26758	-0.154671	0.218393	9.880713	0.038624	0.002792	0.033081	0.351198	-0.223371	-0.671952	0.984889	0.010676	0.008019	0.172669
26759	-0.245700	0.320205	9.906704	0.088717	-0.007673	0.032574	0.350417	-0.226140	-0.671181	0.984763	0.012466	0.008024	0.173268
26760	-0.255953	0.238399	9.872204	0.108488	-0.009361	0.013314	0.350172	-0.230438	-0.670040	0.984622	0.014648	0.008126	0.173891
26761	-0.039105	0.176039	9.696568	0.065597	-0.007631	0.005884	0.350587	-0.232935	-0.670858	0.984589	0.015972	0.008064	0.173967
26762	0.062437	0.192133	9.712701	0.004665	0.011510	0.031035	0.351781	-0.233080	-0.671008	0.984420	0.016040	0.008211	0.174906
26763	-0.075037	0.212768	9.817472	-0.025763	0.018518	0.031764	0.350584	-0.232797	-0.670069	0.984320	0.015469	0.008331	0.175515
26764	-0.056946	0.378597	9.819223	-0.041832	0.023767	0.026407	0.350717	-0.232520	-0.670855	0.984180	0.014578	0.008557	0.176364
26765	-0.151647	0.302638	9.908094	0.015430	0.013307	0.020629	0.350719	-0.232520	-0.671380	0.984106	0.014837	0.008725	0.176745
26766	-0.100784	0.326081	9.838225	0.058367	0.011559	0.024451	0.350976	-0.231690	-0.670327	0.983966	0.015962	0.009064	0.177407
26767	-0.086596	0.284990	9.808789	0.019054	0.011579	0.012698	0.350452	-0.233629	-0.668895	0.983919	0.016296	0.009214	0.177631
26768	-0.120637	0.253840	9.760655	-0.014042	0.025582	0.016037	0.350594	-0.235293	-0.669045	0.983805	0.015943	0.009576	0.178277
26769	-0.120023	0.338170	9.809689	-0.042713	0.013303	0.020205	0.351383	-0.234050	-0.669307	0.983749	0.015054	0.009540	0.178660
26770	-0.106186	0.248894	9.753263	-0.027487	0.006327	0.015864	0.352441	-0.233501	-0.669580	0.983659	0.014506	0.009474	0.179204
26771	-0.154513	0.242269	9.823304	-0.038250	0.029048	0.026453	0.351652	-0.234328	-0.669839	0.983576	0.013645	0.009762	0.179713
26772	-0.095674	0.366793	9.792984	-0.061483	0.022046	0.019218	0.351635	-0.231833	-0.669158	0.983471	0.012372	0.009882	0.180370
26773	-0.159464	0.223271	9.890425	-0.010591	0.020264	0.038956	0.352289	-0.230727	-0.668632	0.983335	0.012092	0.010096	0.181117
26774	-0.119914	0.348276	9.968431	0.017192	0.018520	0.026827	0.352025	-0.231003	-0.668238	0.983198	0.012381	0.010427	0.181826
26775	-0.110653	0.295050	9.890829	0.033303	-0.004196	0.020682	0.352559	-0.232255	-0.667471	0.983121	0.013054	0.010324	0.182198
26776	-0.135176	0.244553	9.832778	0.008250	-0.000689	0.023154	0.352298	-0.232114	-0.668777	0.983004	0.013236	0.010246	0.182821
26777	-0.110894	0.265776	9.755902	-0.038291	-0.002454	0.028095	0.350971	-0.231274	-0.669798	0.982918	0.012495	0.009913	0.183354
26778	-0.162031	0.203871	9.832541	-0.059782	-0.016453	0.025245	0.350052	-0.232655	-0.669929	0.982800	0.011398	0.009276	0.184088
26779	-0.159750	0.184655	9.846722	-0.041891	-0.014704	0.026258	0.351097	-0.230443	-0.669136	0.982721	0.010626	0.008693	0.184582
26780	-0.168701	0.285559	9.785469	0.000982	-0.016470	0.044212	0.350044	-0.230991	-0.670305	0.982534	0.010728	0.008274	0.185591
26781	-0.183212	0.281009	9.833611	0.040359	-0.016458	0.040977	0.347931	-0.232089	-0.670546	0.982381	0.011585	0.007964	0.186360
26782	-0.091794	0.232230	9.846683	0.014402	-0.028739	0.038943	0.346338	-0.231525	-0.670648	0.982206	0.011996	0.007356	0.187280
26783	0.052680	0.173444	9.868794	0.011642	-0.034068	0.052946	0.345690	-0.233740	-0.671316	0.982015	0.012355	0.006585	0.188283
26784	0.099372	0.283991	9.956186	0.085034	-0.056800	0.039307	0.343838	-0.234839	-0.670511	0.981827	0.014259	0.005691	0.189157
26785	0.005983	0.395266	9.924623	0.115472	-0.054131	0.037827	0.341748	-0.239542	-0.671313	0.981659	0.016738	0.004916	0.189844
26786	0.049147	0.360533	9.688314	0.082582	-0.028649	0.004181	0.338854	-0.243131	-0.671567	0.981584	0.018483	0.004578	0.190079
26787	0.009881	0.271915	9.711668	0.007434	-0.007669	0.007227	0.339655	-0.244244	-0.671591	0.981560	0.018660	0.004313	0.190190
26788	0.015510	0.382613	9.744138	-0.021171	0.007192	0.005330	0.339258	-0.243687	-0.672628	0.981518	0.018233	0.004284	0.190451
26789	-0.047593	0.337471	9.765794	0.026258	0.004602	0.002151	0.339790	-0.244522	-0.671727	0.981505	0.018732	0.004336	0.190466
26790	0.003486	0.385502	9.871656	0.033411	-0.007671	-0.003136	0.339927	-0.245355	-0.671737	0.981476	0.019432	0.004227	0.190549
26791	0.078814	0.452146	9.833318	0.026285	-0.012922	-0.010265	0.339655	-0.243967	-0.671981	0.981512	0.020002	0.003939	0.190313
26792	0.053701	0.317612	9.822374	0.018231	-0.018157	-0.012124	0.339931	-0.245077	-0.673308	0.981529	0.020444	0.003569	0.190186
26793	0.098151	0.456629	9.775520	0.003070	0.011582	-0.012111	0.339401	-0.245768	-0.672126	0.981578	0.020465	0.003671	0.189926
26794	-0.013688	0.349394	9.818514	0.011167	0.009014	-0.024387	0.339923	-0.244106	-0.672642	0.981641	0.020664	0.003813	0.189576
26795	0.010620	0.375325	9.708044	0.028148	0.032625	-0.010079	0.340328	-0.245357	-0.672661	0.981671	0.021095	0.004425	0.189363
26796	-0.046933	0.428944	9.790874	0.012059	0.011647	-0.021701	0.342452	-0.245923	-0.672699	0.981717	0.021300	0.004622	0.189093
26797	-0.150594	0.453787	9.784844	-0.029053	0.029178	-0.026306	0.343771	-0.245237	-0.672188	0.981832	0.020621	0.004967	0.188565
26798	-0.143143	0.482600	9.787515	-0.029024	0.032687	-0.031577	0.344954	-0.243302	-0.672580	0.981925	0.019939	0.005426	0.188141
26799	-0.230573	0.430288	9.720438	-0.030882	0.039774	-0.017404	0.345942	-0.243782	-0.671930	0.982003	0.019186	0.005983	0.187791
26800	-0.225979	0.396650	9.744046	-0.068446	0.023155	-0.026559	0.345131	-0.240865	-0.672151	0.982064	0.017765	0.006106	0.187610
26801	-0.124936	0.338601	9.896327	-0.073831	0.004732	-0.032878	0.346704	-0.237545	-0.672536	0.982217	0.016297	0.005830	0.186947
26802	-0.015949	0.381251	9.963174	-0.002266	-0.019781	-0.038639	0.345508	-0.236984	-0.672643	0.982317	0.016336	0.005359	0.186432
26803	0.112600	0.461837	9.900501	0.038842	-0.009334	-0.022462	0.346308	-0.237543	-0.672923	0.982395	0.017143	0.005219	0.185957
26804	0.145223	0.297869	9.850266	-0.009459	-0.012834	-0.026393	0.346826	-0.236437	-0.671346	0.982461	0.017016	0.004853	0.185628
26805	0.256271	0.292277	9.878085	0.008445	-0.014609	-0.029829	0.347615	-0.235054	-0.671869	0.982575	0.017245	0.004481	0.185010
26806	0.236713	0.239781	10.007369	0.056763	-0.002456	-0.025961	0.345320	-0.238036	-0.672008	0.982625	0.018382	0.004564	0.184632
26807	0.179408	0.335945	9.845534	0.056752	-0.004173	-0.018877	0.344138	-0.239138	-0.673313	0.982679	0.019519	0.004555	0.184228
26808	0.100068	0.389065	9.709834	0.047800	-0.009383	-0.015399	0.346379	-0.238319	-0.671241	0.982706	0.020507	0.004464	0.183982
26809	-0.051821	0.423870	9.692317	0.028146	0.004664	-0.017200	0.346392	-0.240676	-0.671264	0.982762	0.021052	0.004523	0.183617
26810	-0.129371	0.385939	9.675726	-0.009496	0.002898	-0.003366	0.346520	-0.239290	-0.672039	0.982756	0.020869	0.004458	0.183671
26811	-0.102183	0.463625	9.979218	0.038749	-0.009422	0.000466	0.345722	-0.239147	-0.671632	0.982744	0.021675	0.004283	0.183646
26812	-0.133789	0.434904	9.945513	0.088916	0.008126	-0.007031	0.346789	-0.240679	-0.670877	0.982712	0.023407	0.004684	0.183594
26813	-0.041972	0.448074	9.767017	0.044214	0.013378	-0.008240	0.346810	-0.243728	-0.672088	0.982726	0.024233	0.004989	0.183407
26814	0.050099	0.490680	9.776326	-0.005890	0.013335	-0.008624	0.347615	-0.245119	-0.672638	0.982727	0.024082	0.005148	0.183413
26815	0.025751	0.462080	9.800241	-0.004154	0.023805	0.005526	0.347860	-0.243181	-0.670000	0.982712	0.023922	0.005472	0.183506
26816	0.025858	0.476555	9.814828	0.010178	0.025563	0.002115	0.348547	-0.246373	-0.671616	0.982671	0.024043	0.005924	0.183697
26817	-0.003414	0.435856	9.802595	-0.009562	0.030787	0.016089	0.350004	-0.246797	-0.670856	0.982618	0.023750	0.006359	0.184002
26818	-0.005457	0.486510	9.844054	-0.020363	0.021126	0.026560	0.350387	-0.244720	-0.670054	0.982509	0.023290	0.006599	0.184633
26819	0.011560	0.500941	9.887335	-0.009543	0.034276	0.010822	0.350391	-0.245274	-0.670322	0.982475	0.022987	0.007104	0.184836
26820	-0.027669	0.419363	9.853087	-0.000562	0.027319	0.002046	0.351711	-0.245282	-0.668769	0.982443	0.022889	0.007550	0.185000
26821	0.035508	0.476377	9.781095	-0.039890	0.030817	-0.003520	0.352502	-0.244316	-0.669164	0.982475	0.022000	0.007878	0.184924
26822	0.010809	0.399583	9.775618	-0.052429	0.043059	0.002593	0.352757	-0.243070	-0.668500	0.982462	0.020825	0.008441	0.185104
26823	-0.008373	0.414548	9.900934	-0.009442	0.034334	-0.012099	0.354082	-0.243077	-0.668258	0.982511	0.020518	0.008950	0.184855
26824	-0.034644	0.457815	9.824748	-0.006776	0.030845	-0.006787	0.354866	-0.241140	-0.668382	0.982520	0.020284	0.009445	0.184806
26825	-0.100281	0.398077	9.786173	-0.034454	0.036141	-0.017535	0.356055	-0.240592	-0.668001	0.982598	0.019478	0.009899	0.184456
26826	-0.056431	0.452932	9.745566	-0.054195	0.036098	-0.003582	0.358031	-0.239772	-0.666056	0.982607	0.018293	0.010321	0.184503
26827	-0.153514	0.379588	9.896977	-0.009449	0.041369	-0.008513	0.358148	-0.237139	-0.665901	0.982640	0.017964	0.010968	0.184326
26828	-0.104989	0.414966	9.791214	-0.004085	0.039620	-0.004960	0.359206	-0.237145	-0.665392	0.982639	0.017750	0.011644	0.184311
26829	-0.086688	0.270691	9.851888	-0.064949	0.006357	-0.012610	0.359472	-0.236869	-0.666180	0.982712	0.016456	0.011396	0.184054
26830	-0.066990	0.323485	9.861938	-0.052425	0.007224	-0.011630	0.359194	-0.234094	-0.666935	0.982757	0.015410	0.011260	0.183914
26831	-0.102491	0.424737	9.846584	-0.011344	0.004582	0.005434	0.359983	-0.233544	-0.666155	0.982746	0.015183	0.011166	0.183998
26832	-0.211273	0.410943	9.777664	0.004805	0.013395	0.000328	0.361438	-0.233414	-0.665389	0.982730	0.015242	0.011357	0.184067
26833	-0.220764	0.435012	9.758796	-0.004209	0.006368	0.013463	0.361963	-0.232723	-0.665259	0.982686	0.015157	0.011330	0.184308
26834	-0.211692	0.350951	9.822644	-0.004241	0.004593	0.017840	0.359056	-0.234371	-0.664838	0.982603	0.015075	0.011310	0.184762
26835	-0.134659	0.318917	9.768735	-0.009645	0.006308	0.027472	0.361833	-0.232861	-0.665783	0.982509	0.014886	0.011261	0.185279
26836	-0.163708	0.309478	9.754457	-0.028415	-0.007666	0.019361	0.360650	-0.234379	-0.666042	0.982431	0.014374	0.010910	0.185752
26837	-0.129897	0.304881	9.910336	0.026175	-0.007678	0.012695	0.360375	-0.232437	-0.666281	0.982384	0.014937	0.010724	0.185967
26838	-0.037907	0.352323	9.886121	0.043142	-0.018991	0.012805	0.361782	-0.235412	-0.666711	0.982316	0.015872	0.010418	0.186265
26839	-0.035581	0.342433	9.804270	0.033302	-0.018981	0.014494	0.360187	-0.235543	-0.665245	0.982261	0.016619	0.010030	0.186511
26840	0.025103	0.385344	9.833080	0.011846	0.001984	0.016166	0.359268	-0.236647	-0.665898	0.982184	0.016863	0.010018	0.186895
26841	-0.057700	0.289600	9.775011	-0.002399	0.015168	0.005543	0.360198	-0.237068	-0.665916	0.982167	0.016779	0.010164	0.186983
26842	-0.125295	0.292519	9.770822	0.012025	0.011751	-0.019016	0.360997	-0.237072	-0.666847	0.982221	0.016982	0.010356	0.186671
26843	-0.183300	0.285743	9.766437	-0.002297	0.006515	-0.019123	0.362310	-0.236248	-0.664760	0.982298	0.016922	0.010344	0.186272
26844	-0.240569	0.382347	9.748815	-0.045148	0.029303	-0.032533	0.361783	-0.236800	-0.664757	0.982412	0.015933	0.010673	0.185740
26845	-0.236208	0.319523	9.666337	-0.070272	0.038017	-0.012430	0.363359	-0.234312	-0.664494	0.982477	0.014420	0.011035	0.185496
26846	-0.125351	0.285245	9.751511	-0.080980	0.034487	-0.022256	0.365196	-0.230439	-0.665533	0.982562	0.012710	0.011329	0.185154
26847	-0.106169	0.261497	9.900085	-0.045282	0.020433	-0.010606	0.365853	-0.229333	-0.665794	0.982614	0.011752	0.011435	0.184934
26848	-0.139683	0.300436	9.963312	-0.029181	0.023057	-0.010462	0.366234	-0.227811	-0.663424	0.982641	0.011105	0.011692	0.184816
26849	-0.103231	0.333709	9.924925	0.001293	0.023087	-0.020817	0.367688	-0.226570	-0.664352	0.982718	0.011056	0.012023	0.184386
26850	-0.094423	0.217888	9.827379	0.009308	0.011718	-0.013775	0.368865	-0.225191	-0.662258	0.982758	0.011207	0.012200	0.184154
26851	-0.115845	0.246763	9.818215	-0.027424	0.029961	0.007139	0.368939	-0.226247	-0.662285	0.982736	0.010573	0.012549	0.184282
26852	-0.202772	0.247472	9.828588	-0.059614	0.015122	-0.001935	0.369332	-0.225694	-0.661761	0.982738	0.009359	0.012537	0.184341
26853	-0.246340	0.233366	9.823995	-0.023835	0.011643	-0.000795	0.369444	-0.221951	-0.662119	0.982749	0.008862	0.012544	0.184308
26854	-0.251258	0.223548	9.747014	-0.007723	0.006418	-0.001577	0.369190	-0.224030	-0.661742	0.982744	0.008701	0.012552	0.184340
26855	-0.181930	0.126673	9.706846	-0.014899	0.002897	0.001843	0.371568	-0.223211	-0.660983	0.982745	0.008409	0.012422	0.184355
26856	-0.152224	0.223155	9.871134	-0.031027	-0.000652	0.001720	0.370500	-0.221819	-0.661215	0.982735	0.007816	0.012204	0.184449
26857	-0.183882	0.185020	9.904616	-0.007746	0.008113	-0.000721	0.370501	-0.221819	-0.661478	0.982743	0.007646	0.012203	0.184413
26858	-0.174371	0.167784	9.798585	-0.018504	0.015107	0.008915	0.371297	-0.221407	-0.662404	0.982699	0.007243	0.012340	0.184654
26859	-0.154772	0.203991	9.890162	-0.016724	-0.002405	0.003577	0.372880	-0.221139	-0.660589	0.982695	0.006937	0.012097	0.184703
26860	-0.207956	0.194889	9.924166	0.026287	0.008143	-0.008395	0.371818	-0.220023	-0.662004	0.982714	0.007436	0.012264	0.184573
26861	-0.212897	0.184777	9.751044	-0.011272	0.018663	-0.005102	0.372750	-0.221415	-0.660852	0.982736	0.007158	0.012460	0.184453
26862	-0.247188	0.119850	9.668876	-0.025601	0.013430	-0.001702	0.373673	-0.220033	-0.662033	0.982732	0.006619	0.012539	0.184492
26863	-0.251830	0.141931	9.798956	0.021768	0.011649	0.005689	0.373415	-0.222251	-0.660346	0.982711	0.007015	0.012720	0.184574
26864	-0.236806	0.214218	9.878971	0.082685	0.002942	-0.015038	0.372622	-0.222940	-0.659817	0.982741	0.008640	0.012995	0.184330
26865	-0.294632	0.233773	9.834029	0.064779	0.025688	-0.004490	0.374226	-0.225723	-0.659082	0.982745	0.009828	0.013618	0.184203
26866	-0.193603	0.179947	9.794084	-0.024660	0.004674	-0.017595	0.372635	-0.225298	-0.659578	0.982797	0.009335	0.013533	0.183954
26867	-0.104602	0.131173	9.802369	-0.043396	0.022159	-0.024754	0.375009	-0.223508	-0.659334	0.982897	0.008400	0.013687	0.183457
26868	-0.140085	0.232652	9.861525	-0.035444	0.016861	-0.005299	0.374856	-0.220735	-0.657993	0.982910	0.007654	0.013798	0.183408
26869	-0.209768	0.276891	9.992420	0.008335	0.011594	0.003839	0.374864	-0.221567	-0.658919	0.982898	0.007788	0.013928	0.183457
26870	-0.303861	0.306370	9.911922	0.038838	0.006528	-0.017905	0.374669	-0.222174	-0.659168	0.982946	0.008537	0.014111	0.183153
26871	-0.227293	0.213778	9.717920	0.019171	0.011787	-0.015424	0.375199	-0.222454	-0.658523	0.983002	0.008882	0.014291	0.182821
26872	-0.192308	0.044761	9.595503	-0.023871	0.006493	0.006230	0.375721	-0.220654	-0.659038	0.982974	0.008405	0.014240	0.183000
26873	-0.184061	0.177683	9.822884	-0.007760	-0.009279	-0.005145	0.375326	-0.221762	-0.657994	0.983003	0.008293	0.013902	0.182873
26874	-0.233729	0.320283	9.921090	-0.014925	0.016068	0.001986	0.376385	-0.221768	-0.657747	0.982982	0.007955	0.014072	0.182989
26875	-0.190386	0.305298	9.850843	0.004780	0.007339	-0.003204	0.376251	-0.220935	-0.658524	0.982997	0.008038	0.014108	0.182901
26876	-0.227240	0.218817	9.792484	0.023606	0.025747	-0.004767	0.376121	-0.221211	-0.658787	0.982995	0.008420	0.014611	0.182857
26877	-0.249066	0.204673	9.830965	0.029814	0.018726	0.004067	0.376654	-0.222324	-0.657757	0.982976	0.008957	0.014962	0.182905
26878	-0.261007	0.223950	9.812062	0.008346	-0.004005	-0.003213	0.375739	-0.224260	-0.658418	0.982974	0.009148	0.014824	0.182917
26879	-0.229854	0.190068	9.823421	-0.000621	0.006465	0.003792	0.377851	-0.222469	-0.658695	0.982965	0.009129	0.014823	0.182968
26880	-0.178618	0.261961	9.867068	0.006590	-0.004896	-0.012059	0.376260	-0.222876	-0.657888	0.983002	0.009286	0.014663	0.182774
26881	-0.251028	0.267294	9.853333	0.044157	-0.002246	-0.008228	0.375208	-0.224813	-0.657104	0.983030	0.010179	0.014656	0.182573
26882	-0.279691	0.313044	9.796424	0.038770	0.013497	0.002383	0.375338	-0.224259	-0.657363	0.983000	0.010907	0.014972	0.182667
26883	-0.231971	0.233234	9.775867	-0.005922	0.022244	-0.004991	0.375870	-0.223845	-0.658547	0.983020	0.010727	0.015267	0.182549
26884	-0.237142	0.185197	9.784973	-0.032760	0.008250	-0.010532	0.376666	-0.224821	-0.657258	0.983050	0.010063	0.015221	0.182428
26885	-0.251313	0.228693	9.814437	-0.018407	0.023136	-0.014767	0.376649	-0.222464	-0.656184	0.983107	0.009628	0.015490	0.182122
26886	-0.309331	0.219569	9.829253	-0.030926	0.015282	-0.019277	0.377845	-0.221498	-0.658554	0.983170	0.008972	0.015591	0.181807
26887	-0.261292	0.185342	9.770762	-0.084599	0.020515	-0.018789	0.378485	-0.218174	-0.657481	0.983252	0.007241	0.015570	0.181441
26888	-0.184641	0.098163	9.773906	-0.084668	0.015213	-0.005632	0.377150	-0.216225	-0.657966	0.983268	0.005533	0.015472	0.181424
