# Supplementary material for: Identification of Haptic Based Guiding Using Hard Reins
Source: PLoS One. 2015 Jul 22;10(7):e0132020. doi: 10.1371/journal.pone.0132020 (PMC4511788; doi:10.1371/journal.pone.0132020)
Supplement: S8 File — (ZIP) [file pone.0132020.s008.zip › Exp2_MotionData1/Subject1/path3/T5/gc5.txt]

// Start Time: 0
// Sample rate: 25.0Hz
// Scenario: 4.9
// Firmware Version: 2.6.1
Counter	Acc_X	Acc_Y	Acc_Z	Gyr_X	Gyr_Y	Gyr_Z	Mag_X	Mag_Y	Mag_Z	Quat_w	Quat_x	Quat_y	Quat_z
26269	9.083100	-1.111732	-3.559630	0.017786	0.019582	-0.001852	-0.528776	0.173880	0.525839	-0.111369	0.823933	0.058904	0.552505
26270	9.102012	-1.213661	-3.563417	0.032853	0.028796	0.012831	-0.528668	0.175109	0.523821	-0.112077	0.823606	0.058917	0.552848
26271	9.048772	-1.203125	-3.597585	0.017938	-0.002953	0.005500	-0.527975	0.176168	0.525136	-0.112421	0.823664	0.058924	0.552690
26272	9.063416	-1.213310	-3.569217	0.023315	0.010247	-0.000013	-0.529383	0.177064	0.524646	-0.112814	0.823548	0.059093	0.552766
26273	9.076944	-1.265442	-3.666669	0.036317	0.013521	0.006421	-0.530501	0.176576	0.523371	-0.113492	0.823384	0.059250	0.552854
26274	9.082707	-1.072024	-3.626981	0.032641	-0.008728	0.009237	-0.529956	0.177953	0.524009	-0.114111	0.823467	0.059403	0.552586
26275	9.067648	-1.197684	-3.651389	0.015991	-0.011927	0.001844	-0.531368	0.178607	0.522667	-0.114368	0.823627	0.059472	0.552288
26276	9.070497	-1.239931	-3.576900	0.028713	0.010451	-0.003676	-0.531111	0.179255	0.520891	-0.114812	0.823490	0.059763	0.552368
26277	9.060918	-1.183872	-3.593083	0.022984	-0.003827	-0.010999	-0.531522	0.179483	0.522164	-0.115051	0.823529	0.060103	0.552224
26278	9.068126	-1.239980	-3.571982	0.023155	0.003210	-0.005511	-0.531260	0.180360	0.521518	-0.115371	0.823483	0.060375	0.552196
26279	9.077568	-1.247023	-3.594117	0.002838	0.003710	-0.012892	-0.529868	0.180346	0.521365	-0.115268	0.823482	0.060505	0.552205
26280	9.072976	-1.213243	-3.579234	0.014240	0.019374	0.001791	-0.530697	0.180056	0.521773	-0.115537	0.823287	0.060516	0.552438
26281	9.039268	-1.203290	-3.580324	-0.013343	0.004936	-0.001915	-0.530967	0.178964	0.521011	-0.115290	0.823323	0.060284	0.552461
26282	9.154100	-1.288030	-3.650380	-0.015072	-0.019293	0.003634	-0.529557	0.178842	0.523083	-0.115049	0.823625	0.060027	0.552089
26283	9.058825	-1.184411	-3.551951	-0.018639	0.024880	0.003556	-0.530254	0.178725	0.522803	-0.114799	0.823459	0.059601	0.552434
26284	9.083136	-1.163008	-3.533399	0.001281	0.040100	-0.005595	-0.531665	0.179633	0.522035	-0.114805	0.823055	0.059553	0.553040
26285	9.116546	-1.228532	-3.547151	-0.003864	0.018997	0.009105	-0.532215	0.179077	0.522006	-0.114851	0.822926	0.059213	0.553260
26286	9.061135	-1.208641	-3.554610	-0.001659	0.018337	-0.011085	-0.533059	0.179399	0.521476	-0.114717	0.822763	0.059266	0.553524
26287	9.097976	-1.175977	-3.478490	-0.000946	0.018771	-0.018409	-0.533311	0.176887	0.520765	-0.114506	0.822595	0.059413	0.553801
26288	9.147923	-1.243481	-3.533931	0.014401	0.024580	0.007302	-0.533340	0.179679	0.521635	-0.114848	0.822348	0.059328	0.554107
26289	9.099982	-1.116757	-3.555464	0.002720	0.003930	-0.016535	-0.533895	0.178100	0.519311	-0.114697	0.822337	0.059520	0.554133
26290	9.092188	-1.208389	-3.589582	-0.006660	0.002662	-0.025745	-0.532478	0.177023	0.520626	-0.114295	0.822343	0.059787	0.554179
26291	9.116898	-1.224270	-3.503664	-0.000703	-0.003052	-0.007367	-0.534734	0.178395	0.519337	-0.114181	0.822428	0.059806	0.554074
26292	9.078370	-1.175263	-3.521225	0.004367	0.006194	-0.023890	-0.533599	0.177732	0.520960	-0.113997	0.822370	0.060173	0.554159
26293	9.109614	-1.185102	-3.527287	-0.004369	-0.003961	-0.007369	-0.533882	0.177763	0.520406	-0.113821	0.822473	0.060155	0.554043
26294	9.119417	-1.185459	-3.505920	-0.009855	0.016418	-0.009245	-0.532463	0.176020	0.520843	-0.113567	0.822352	0.060086	0.554282
26295	9.121594	-1.170437	-3.542131	-0.019884	-0.007703	-0.005553	-0.532463	0.175758	0.520409	-0.113152	0.822533	0.059874	0.554121
26296	9.087785	-1.106653	-3.579093	-0.027485	-0.038549	-0.012858	-0.533840	0.174373	0.520196	-0.112507	0.823056	0.059803	0.553484
26297	9.131845	-1.154507	-3.469955	-0.041131	-0.009050	-0.012926	-0.533124	0.172937	0.520380	-0.111656	0.823289	0.059482	0.553344
26298	9.050055	-1.105379	-3.473822	-0.041063	0.020395	-0.012983	-0.533257	0.173033	0.521364	-0.110861	0.823188	0.059137	0.553692
26299	9.107387	-1.136626	-3.524473	-0.035024	0.041399	0.005353	-0.534521	0.173112	0.520125	-0.110371	0.822867	0.058472	0.554337
26300	9.116917	-1.151139	-3.532170	-0.020527	0.004642	0.003604	-0.534486	0.170549	0.520385	-0.110069	0.822915	0.058100	0.554365
26301	9.097835	-1.117198	-3.521574	-0.033182	0.009872	0.009078	-0.535741	0.170837	0.520694	-0.109612	0.822942	0.057464	0.554482
26302	9.127046	-1.059392	-3.507799	0.005358	0.039114	0.010958	-0.534792	0.171495	0.518493	-0.109873	0.822556	0.057206	0.555028
26303	9.140512	-1.135803	-3.602991	-0.012887	0.024285	0.013686	-0.536189	0.172982	0.520412	-0.109815	0.822384	0.056690	0.555348
26304	9.097154	-1.096496	-3.618020	0.008481	-0.004101	-0.005499	-0.535210	0.172423	0.519950	-0.109891	0.822453	0.056825	0.555217
26305	9.130991	-1.140817	-3.585762	0.021487	-0.004572	0.001869	-0.533124	0.171888	0.518641	-0.110231	0.822513	0.056951	0.555047
26306	9.109360	-1.160268	-3.570589	0.006691	-0.009731	-0.003665	-0.535762	0.172135	0.520216	-0.110284	0.822652	0.057037	0.554823
26307	9.082992	-1.155441	-3.555081	0.012828	-0.018417	-0.012820	-0.534656	0.172563	0.519813	-0.110302	0.822869	0.057339	0.554467
26308	9.107102	-1.182466	-3.541667	-0.002331	-0.017400	0.001832	-0.535334	0.171678	0.520742	-0.110260	0.823118	0.057255	0.554114
26309	9.088086	-1.151080	-3.521430	-0.001775	-0.003646	-0.012869	-0.533933	0.170696	0.520110	-0.110056	0.823202	0.057363	0.554018
26310	9.096848	-1.154491	-3.632878	-0.017401	-0.016368	-0.014716	-0.534631	0.170323	0.519256	-0.109587	0.823453	0.057386	0.553735
26311	9.126181	-1.172502	-3.571298	-0.023758	-0.034980	-0.011023	-0.534760	0.170654	0.521232	-0.109006	0.823935	0.057288	0.553143
26312	9.024874	-1.135012	-3.601077	-0.037283	-0.031710	-0.003731	-0.533500	0.170864	0.522349	-0.108322	0.824410	0.056959	0.552604
26313	9.073819	-1.039125	-3.544319	-0.011600	0.000442	-0.003704	-0.532925	0.169571	0.522543	-0.108060	0.824480	0.056800	0.552566
26314	9.102479	-1.124242	-3.541115	-0.004126	0.017698	-0.000054	-0.532773	0.169629	0.524219	-0.108005	0.824343	0.056646	0.552798
26315	9.072945	-1.188800	-3.593565	-0.001388	0.010324	-0.000056	-0.533353	0.170552	0.522887	-0.107964	0.824285	0.056517	0.552905
26316	9.039699	-1.135759	-3.553334	-0.013283	-0.004490	0.001782	-0.533064	0.169701	0.522831	-0.107765	0.824413	0.056297	0.552775
26317	9.040170	-1.163409	-3.481076	0.014541	0.028831	0.012792	-0.533348	0.170001	0.522573	-0.108152	0.824129	0.056091	0.553144
26318	9.167550	-1.102782	-3.548239	-0.001555	0.007904	-0.005521	-0.534199	0.171150	0.522513	-0.108083	0.824086	0.056099	0.553220
26319	9.082180	-1.134510	-3.668426	-0.015036	0.002791	0.003608	-0.532953	0.171441	0.521961	-0.107850	0.824144	0.055775	0.553213
26320	9.102229	-1.165266	-3.555864	0.003251	-0.000032	0.003651	-0.534899	0.171046	0.521955	-0.107947	0.824189	0.055695	0.553134
26321	9.102195	-1.096919	-3.589229	-0.004300	-0.011539	-0.003675	-0.533076	0.170299	0.522171	-0.107795	0.824373	0.055641	0.552895
26322	9.097246	-1.169822	-3.575029	0.003087	-0.017251	-0.000912	-0.534760	0.170916	0.521666	-0.107821	0.824604	0.055672	0.552542
26323	9.089964	-1.169677	-3.582001	0.008557	-0.015372	-0.001823	-0.532507	0.170089	0.523408	-0.107898	0.824804	0.055737	0.552222
26324	9.073176	-1.130674	-3.588364	-0.004228	-0.013550	-0.000931	-0.532788	0.170107	0.523133	-0.107799	0.825010	0.055668	0.551940
26325	9.058700	-1.081760	-3.611656	-0.004176	-0.019238	0.001835	-0.531103	0.169745	0.524211	-0.107701	0.825284	0.055541	0.551563
26326	9.135420	-1.201139	-3.610472	-0.005183	-0.043048	0.000033	-0.531085	0.168588	0.524697	-0.107561	0.825819	0.055505	0.550793
26327	9.010280	-1.132231	-3.619835	-0.011691	0.005311	-0.008332	-0.529977	0.169661	0.525590	-0.107255	0.825826	0.055409	0.550852
26328	9.077696	-1.130184	-3.627173	0.019551	0.010485	-0.003676	-0.530251	0.170028	0.526872	-0.107557	0.825712	0.055613	0.550944
26329	9.101664	-1.188664	-3.618789	0.034483	-0.010573	0.009229	-0.530121	0.170867	0.527062	-0.108191	0.825813	0.055770	0.550652
26330	9.022435	-1.132506	-3.605800	0.023412	-0.004815	0.005520	-0.530838	0.172048	0.526304	-0.108639	0.825869	0.055895	0.550467
26331	9.053741	-1.135136	-3.606988	0.031787	0.002260	0.010119	-0.530580	0.172690	0.524667	-0.109251	0.825835	0.055980	0.550388
26332	9.079899	-1.203004	-3.622900	0.012436	0.010069	0.003640	-0.529032	0.172445	0.526311	-0.109505	0.825749	0.055970	0.550467
26333	9.048657	-1.124884	-3.645374	0.015989	-0.008248	0.001846	-0.529871	0.172995	0.526911	-0.109754	0.825856	0.056040	0.550251
26334	9.050758	-1.104850	-3.693625	0.016192	-0.004997	0.009184	-0.529600	0.173825	0.527239	-0.110121	0.825933	0.056024	0.550063
26335	9.072388	-1.209774	-3.656475	0.006916	-0.002802	0.003646	-0.528785	0.175508	0.527335	-0.110244	0.826002	0.055954	0.549941
26336	9.041046	-1.172938	-3.674384	0.014139	-0.019290	0.001850	-0.529332	0.174668	0.527289	-0.110482	0.826233	0.056070	0.549536
26337	9.038792	-1.182947	-3.650213	0.008686	-0.014728	0.002748	-0.527941	0.174924	0.527431	-0.110611	0.826429	0.056061	0.549216
26338	9.038875	-1.163582	-3.647675	0.003128	0.015997	-0.002814	-0.527657	0.174886	0.528123	-0.110652	0.826291	0.056050	0.549416
26339	9.050172	-1.179427	-3.737562	-0.015602	0.002030	0.016438	-0.526265	0.174609	0.527535	-0.110547	0.826372	0.055511	0.549369
26340	9.096484	-1.173366	-3.671630	0.006994	0.009985	0.005472	-0.526833	0.175734	0.527889	-0.110741	0.826301	0.055427	0.549447
26341	8.990360	-1.191938	-3.677443	0.003510	0.002173	0.012791	-0.528769	0.174889	0.528413	-0.110911	0.826335	0.055159	0.549388
26342	9.019793	-1.129642	-3.637080	0.005885	0.032610	-0.003751	-0.528495	0.174912	0.527854	-0.110998	0.826008	0.055146	0.549863
26343	9.101633	-1.220315	-3.609334	0.010950	0.048199	0.012754	-0.528659	0.175190	0.525082	-0.111340	0.825518	0.054859	0.550558
26344	9.070215	-1.217489	-3.622632	0.009022	0.028975	0.010939	-0.528534	0.176318	0.525150	-0.111651	0.825238	0.054668	0.550933
26345	9.051228	-1.222734	-3.583313	-0.005809	0.030368	0.003563	-0.529777	0.174965	0.524241	-0.111597	0.824971	0.054387	0.551373
26346	9.068373	-1.250168	-3.535830	0.034432	0.043245	0.001787	-0.530959	0.178654	0.521550	-0.112252	0.824465	0.054611	0.551974
26347	9.130807	-1.162443	-3.600387	0.003135	0.028954	-0.003730	-0.532899	0.177701	0.521370	-0.112263	0.824183	0.054553	0.552398
26348	9.082139	-1.219797	-3.637583	0.012939	0.018415	-0.012892	-0.531493	0.177344	0.522451	-0.112349	0.823985	0.054798	0.552651
26349	9.077846	-1.242631	-3.560287	0.017728	0.017902	-0.004626	-0.532636	0.178054	0.519854	-0.112578	0.823792	0.054940	0.552878
26350	9.116346	-1.220866	-3.576076	0.013609	0.000437	-0.020193	-0.532072	0.178792	0.521987	-0.112594	0.823782	0.055382	0.552846
26351	9.073050	-1.213373	-3.569577	-0.008176	-0.007309	-0.012891	-0.534008	0.177819	0.522225	-0.112278	0.823917	0.055431	0.552705
26352	9.073291	-1.208915	-3.540576	-0.010265	-0.003023	-0.022993	-0.535667	0.176586	0.521885	-0.111850	0.823996	0.055640	0.552652
26353	9.087481	-1.208553	-3.574916	-0.006701	-0.012991	-0.025721	-0.533168	0.176993	0.521468	-0.111411	0.824175	0.055929	0.552445
26354	9.068058	-1.125239	-3.629195	0.001043	-0.013993	-0.009180	-0.533171	0.177275	0.521486	-0.111330	0.824364	0.056091	0.552163
26355	9.138606	-1.226902	-3.499662	-0.013991	-0.028781	-0.022947	-0.533022	0.176957	0.522162	-0.110783	0.824735	0.056289	0.551699
26356	9.010700	-1.152477	-3.557188	-0.004417	0.016495	-0.011089	-0.533410	0.174952	0.522740	-0.110603	0.824599	0.056322	0.551935
26357	9.097128	-1.194003	-3.580012	0.019347	0.022997	-0.012877	-0.534545	0.175742	0.521404	-0.110775	0.824335	0.056608	0.552265
26358	9.109066	-1.242673	-3.573530	-0.005055	0.004816	-0.000055	-0.533292	0.176645	0.522843	-0.110714	0.824340	0.056507	0.552280
26359	9.061248	-1.174696	-3.554393	0.010568	-0.000983	0.003657	-0.533291	0.175327	0.520808	-0.110899	0.824378	0.056475	0.552189
26360	9.092938	-1.146295	-3.519166	0.030544	0.036332	-0.005527	-0.534017	0.176824	0.519373	-0.111391	0.823950	0.056774	0.552698
26361	9.096711	-1.217663	-3.623624	0.009496	0.008676	-0.003703	-0.534150	0.176133	0.519052	-0.111488	0.823875	0.056829	0.552785
26362	9.072616	-1.163836	-3.646523	0.013760	-0.014731	-0.012830	-0.534443	0.177664	0.519708	-0.111569	0.824040	0.057183	0.552486
26363	9.106714	-1.208614	-3.580466	0.019314	-0.009332	-0.010991	-0.534442	0.178047	0.520568	-0.111727	0.824134	0.057507	0.552279
26364	9.087434	-1.223101	-3.575009	0.016337	-0.006021	-0.020184	-0.534732	0.178119	0.519180	-0.111777	0.824188	0.057990	0.552138
26365	9.068082	-1.191128	-3.598228	0.031819	-0.013324	-0.021977	-0.533623	0.178661	0.519343	-0.112017	0.824286	0.058641	0.551875
26366	9.097058	-1.203637	-3.584903	0.024586	-0.018120	-0.018308	-0.534468	0.178989	0.518673	-0.112212	0.824457	0.059214	0.551519
26367	9.082596	-1.184014	-3.593894	0.021080	-0.013835	-0.012817	-0.533340	0.178367	0.519461	-0.112376	0.824594	0.059596	0.551240
26368	9.029621	-1.161747	-3.599014	0.020787	-0.013190	-0.023838	-0.532630	0.177886	0.520402	-0.112438	0.824713	0.060184	0.550985
26369	9.139539	-1.275551	-3.669075	0.005618	-0.042638	-0.007301	-0.532065	0.178617	0.522674	-0.112376	0.825209	0.060367	0.550235
26370	9.034177	-1.178392	-3.625859	0.010383	0.000376	-0.003695	-0.531940	0.179093	0.521586	-0.112519	0.825224	0.060500	0.550168
26371	9.060754	-1.154320	-3.626696	0.006843	0.010301	-0.000038	-0.530937	0.177215	0.522019	-0.112621	0.825143	0.060458	0.550273
26372	9.101624	-1.222739	-3.609349	0.012312	0.017764	-0.001876	-0.532043	0.177050	0.522856	-0.112811	0.824967	0.060505	0.550492
26373	9.043829	-1.212629	-3.609538	-0.001039	-0.003213	-0.020231	-0.531788	0.178230	0.521810	-0.112547	0.825028	0.060738	0.550430
26374	9.053920	-1.193980	-3.559075	-0.004972	0.021266	0.001751	-0.532756	0.177941	0.522220	-0.112524	0.824854	0.060567	0.550714
26375	9.110902	-1.251441	-3.643696	-0.008723	0.017831	-0.001921	-0.531900	0.175978	0.521533	-0.112363	0.824722	0.060363	0.550967
26376	9.087385	-1.091322	-3.636942	-0.008170	0.000067	-0.012881	-0.531381	0.178553	0.520850	-0.112101	0.824771	0.060447	0.550938
26377	9.057886	-1.168134	-3.679813	-0.004303	-0.018905	-0.003688	-0.533011	0.176237	0.522397	-0.111946	0.825032	0.060406	0.550582
26378	9.087190	-1.183654	-3.623046	0.003015	-0.018926	-0.003668	-0.531348	0.176784	0.522275	-0.111927	0.825279	0.060473	0.550209
26379	9.045753	-1.138919	-3.684105	-0.000503	-0.019136	-0.000040	-0.530779	0.177107	0.523269	-0.111874	0.825539	0.060414	0.549836
26380	9.053082	-1.197680	-3.646120	-0.007671	-0.019444	0.005445	-0.530758	0.176065	0.524321	-0.111781	0.825826	0.060219	0.549446
26381	9.041348	-1.144488	-3.628428	-0.004098	-0.011875	0.001776	-0.529641	0.175510	0.523718	-0.111698	0.826016	0.060075	0.549192
26382	9.045112	-1.162187	-3.756687	-0.019294	-0.025349	-0.018424	-0.528926	0.174867	0.525067	-0.111147	0.826363	0.060166	0.548771
26383	9.082006	-1.124739	-3.675708	-0.000215	-0.019784	0.010983	-0.529222	0.176546	0.525592	-0.111218	0.826644	0.059930	0.548359
26384	8.990101	-1.140557	-3.713432	-0.013986	-0.017579	-0.025774	-0.528082	0.175594	0.527336	-0.110692	0.826884	0.060196	0.548075
26385	9.005089	-1.075741	-3.672512	-0.004121	0.019642	-0.001942	-0.528490	0.173967	0.525984	-0.110600	0.826727	0.060045	0.548347
26386	9.043678	-1.173345	-3.645503	0.006948	0.030444	0.001758	-0.529359	0.175611	0.525393	-0.110777	0.826427	0.059976	0.548771
26387	9.028719	-1.201628	-3.698262	0.006545	0.022112	-0.012921	-0.528943	0.175618	0.525111	-0.110746	0.826206	0.060116	0.549095
26388	9.002677	-1.160790	-3.655964	-0.002560	0.023863	-0.011104	-0.530179	0.175273	0.526776	-0.110613	0.825984	0.060163	0.549450
26389	9.013440	-1.199409	-3.494803	0.028277	0.050070	0.010937	-0.529912	0.174940	0.524799	-0.111241	0.825433	0.060085	0.550159
26390	9.120946	-1.140036	-3.638515	0.003221	0.043576	-0.001918	-0.530331	0.174690	0.524230	-0.111322	0.824993	0.059991	0.550814
26391	9.062566	-1.153291	-3.704043	-0.024342	0.015222	-0.003779	-0.531589	0.174212	0.522817	-0.110876	0.824925	0.059655	0.551041
26392	9.067989	-1.173895	-3.617434	-0.009743	0.019883	-0.005593	-0.531039	0.174768	0.522846	-0.110691	0.824768	0.059556	0.551325
26393	9.096987	-1.135225	-3.623096	-0.015508	0.018665	-0.015683	-0.532454	0.175832	0.521808	-0.110263	0.824628	0.059506	0.551625
26394	9.068128	-1.188769	-3.593385	-0.011882	0.013176	-0.016599	-0.533665	0.173113	0.522768	-0.109902	0.824537	0.059562	0.551827
26395	9.048701	-1.173736	-3.619127	-0.014991	0.019350	0.003570	-0.532976	0.173015	0.521639	-0.109699	0.824411	0.059196	0.552095
26396	9.097102	-1.179325	-3.589576	-0.033425	0.023421	-0.001968	-0.532544	0.172928	0.523304	-0.109163	0.824270	0.058762	0.552457
26397	9.077836	-1.076776	-3.631660	-0.026903	0.017552	0.003571	-0.533649	0.171317	0.521820	-0.108760	0.824190	0.058269	0.552709
26398	9.128884	-1.185228	-3.528009	-0.040809	-0.000494	-0.001936	-0.531832	0.170207	0.520758	-0.108067	0.824330	0.057792	0.552686
26399	9.044950	-1.107282	-3.509871	-0.026031	0.058366	-0.002006	-0.535173	0.169974	0.520775	-0.107666	0.823786	0.057312	0.553624
26400	9.097731	-1.114578	-3.536044	-0.009280	0.053993	0.009054	-0.534627	0.170820	0.520682	-0.107686	0.823265	0.056899	0.554437
26401	9.136137	-1.199954	-3.518715	-0.005782	0.043267	0.003567	-0.537702	0.170140	0.518158	-0.107665	0.822849	0.056582	0.555091
26402	9.093162	-1.163757	-3.483060	0.014211	0.041628	-0.000981	-0.536748	0.171558	0.517818	-0.107947	0.822402	0.056622	0.555694
26403	9.112617	-1.108116	-3.483425	0.021353	0.060514	-0.009242	-0.537433	0.170324	0.517190	-0.108251	0.821718	0.056779	0.556630
26404	9.165135	-1.183236	-3.514860	0.006985	0.065548	-0.000104	-0.539118	0.170686	0.516112	-0.108435	0.821022	0.056649	0.557635
26405	9.107622	-1.161427	-3.483586	0.012159	0.040286	-0.009238	-0.539583	0.173329	0.514326	-0.108566	0.820581	0.056746	0.558247
26406	9.155897	-1.137529	-3.482820	0.031516	0.022310	-0.001816	-0.539987	0.171809	0.513678	-0.109098	0.820309	0.057030	0.558514
26407	9.141914	-1.182154	-3.402888	0.028688	0.027129	-0.005507	-0.539731	0.173641	0.513788	-0.109529	0.819982	0.057279	0.558884
26408	9.151367	-1.191655	-3.422625	0.031988	0.018679	-0.018334	-0.541402	0.173134	0.513075	-0.109877	0.819730	0.057844	0.559127
26409	9.127311	-1.215939	-3.407392	0.021186	0.010904	-0.011011	-0.541410	0.173444	0.512536	-0.110109	0.819594	0.058131	0.559252
26410	9.156452	-1.167767	-3.398507	0.017224	0.028255	-0.023877	-0.542672	0.173772	0.512010	-0.110165	0.819260	0.058603	0.559681
26411	9.146746	-1.172455	-3.405420	-0.002231	0.009413	-0.031229	-0.541940	0.171461	0.512698	-0.109787	0.819166	0.058961	0.559854
26412	9.204062	-1.264644	-3.432316	0.006317	-0.025534	-0.016479	-0.543054	0.171471	0.512848	-0.109670	0.819469	0.059287	0.559400
26413	9.124760	-1.191286	-3.436118	-0.012186	0.011985	-0.027591	-0.541536	0.172188	0.512181	-0.109178	0.819372	0.059465	0.559619
26414	9.195240	-1.105044	-3.394718	0.006343	0.031759	-0.020215	-0.541948	0.171771	0.512159	-0.109103	0.819027	0.059749	0.560109
26415	9.214470	-1.173387	-3.371732	0.021357	0.023479	-0.005497	-0.542777	0.171218	0.512133	-0.109423	0.818752	0.059915	0.560430
26416	9.166037	-1.177496	-3.401344	0.010243	0.008072	-0.009177	-0.543882	0.169607	0.510648	-0.109485	0.818679	0.060081	0.560507
26417	9.157061	-1.137127	-3.333121	-0.002016	0.011680	-0.022963	-0.544718	0.170144	0.511526	-0.109215	0.818565	0.060295	0.560702
26418	9.187813	-1.187565	-3.385318	0.024565	-0.001441	-0.020141	-0.542904	0.170231	0.512073	-0.109391	0.818552	0.060842	0.560628
26419	9.159380	-1.051628	-3.380954	0.004490	-0.010811	-0.016479	-0.543164	0.169078	0.512562	-0.109274	0.818684	0.061071	0.560434
26420	9.160673	-1.166754	-3.475944	-0.009009	-0.023967	-0.042198	-0.542587	0.167510	0.512600	-0.108615	0.818971	0.061638	0.560081
26421	9.120443	-1.040926	-3.434977	-0.002806	0.000485	-0.051387	-0.542570	0.167280	0.514399	-0.108001	0.818949	0.062333	0.560154
26422	9.156105	-1.035752	-3.479856	0.008777	-0.007982	-0.064222	-0.543403	0.167297	0.513436	-0.107423	0.818987	0.063448	0.560085
26423	9.180362	-1.075226	-3.442378	0.012971	-0.009192	-0.044025	-0.543245	0.166138	0.513921	-0.107136	0.819049	0.064221	0.559961
26424	9.168641	-1.051325	-3.410387	-0.001468	-0.004987	-0.036717	-0.543904	0.164360	0.515771	-0.106682	0.819111	0.064736	0.559898
26425	9.189850	-1.079910	-3.459669	-0.014540	-0.034885	-0.044037	-0.543339	0.162993	0.514565	-0.105913	0.819518	0.065254	0.559388
26426	9.175980	-0.978405	-3.427092	0.001982	-0.025842	-0.042169	-0.542076	0.162396	0.514795	-0.105439	0.819796	0.065959	0.558987
26427	9.171500	-1.057006	-3.350152	-0.014479	-0.044324	-0.040348	-0.540620	0.159120	0.517649	-0.104700	0.820309	0.066436	0.558316
26428	9.176631	-1.013688	-3.328325	-0.010939	0.005925	-0.049588	-0.541331	0.159870	0.517004	-0.103968	0.820249	0.067043	0.558468
26429	9.152308	-0.954588	-3.382578	-0.007541	0.019458	-0.060612	-0.542537	0.156728	0.517938	-0.103204	0.820003	0.067796	0.558880
26430	9.081602	-0.850207	-3.533824	-0.006080	0.029533	-0.075309	-0.542516	0.154905	0.517546	-0.102287	0.819633	0.068817	0.559467
26431	9.055254	-0.794201	-3.537304	0.014944	0.062828	-0.078988	-0.545011	0.153167	0.516207	-0.101738	0.818830	0.070039	0.560590
26432	9.177400	-0.654091	-3.381558	0.089819	0.108965	-0.053168	-0.545597	0.152820	0.511866	-0.102755	0.817398	0.071618	0.562293
26433	9.293719	-0.925021	-3.491525	0.056518	0.080396	-0.066057	-0.547276	0.153410	0.511919	-0.103048	0.816322	0.073060	0.563614
26434	9.151489	-0.919012	-3.503074	0.045268	0.069900	-0.075268	-0.547817	0.151488	0.510829	-0.103029	0.815380	0.074576	0.564782
26435	9.237482	-0.863696	-3.331931	0.023006	0.081614	-0.085358	-0.551869	0.150276	0.508694	-0.102560	0.814325	0.075950	0.566204
26436	9.237985	-0.769462	-3.307184	0.018296	0.081899	-0.089939	-0.551605	0.150622	0.507317	-0.101969	0.813270	0.077398	0.567630
26437	9.216671	-0.772397	-3.258102	0.008267	0.078128	-0.088121	-0.553259	0.147137	0.503769	-0.101221	0.812272	0.078656	0.569018
26438	9.274996	-0.741973	-3.206952	-0.013726	0.085674	-0.089992	-0.554902	0.145285	0.504507	-0.100096	0.811232	0.079707	0.570552
26439	9.227468	-0.637920	-3.165854	-0.006078	0.107081	-0.078992	-0.557822	0.142934	0.501320	-0.099262	0.809937	0.080598	0.572410
26440	9.299869	-0.619127	-3.158778	-0.035294	0.094074	-0.075339	-0.560032	0.140761	0.500090	-0.097974	0.808857	0.081154	0.574078
26441	9.357612	-0.707185	-3.132529	-0.042518	0.069840	-0.069810	-0.561244	0.137390	0.499894	-0.096592	0.808065	0.081551	0.575369
26442	9.286419	-0.537867	-3.063554	-0.035298	0.118108	-0.077198	-0.563435	0.133266	0.497986	-0.095305	0.806698	0.082068	0.577425
26443	9.301263	-0.465483	-3.044316	-0.017011	0.137498	-0.079013	-0.565555	0.133870	0.494973	-0.094332	0.805050	0.082781	0.579778
26444	9.350009	-0.525328	-2.947507	0.000512	0.152879	-0.075329	-0.569153	0.131946	0.494888	-0.093723	0.803197	0.083648	0.582317
26445	9.369328	-0.532859	-2.938618	0.007588	0.149494	-0.049614	-0.570278	0.131237	0.492344	-0.093507	0.801395	0.084150	0.584758
26446	9.346350	-0.459038	-2.826180	0.021947	0.151878	-0.059673	-0.576264	0.128676	0.488614	-0.093403	0.799526	0.084993	0.587206
26447	9.379994	-0.527698	-2.789351	0.033348	0.189914	-0.049653	-0.581009	0.127825	0.483594	-0.093666	0.797180	0.085719	0.590240
26448	9.438400	-0.416935	-2.761832	0.031649	0.153479	-0.040390	-0.582556	0.128198	0.482237	-0.093951	0.795288	0.086372	0.592647
26449	9.529601	-0.499875	-2.773028	0.019994	0.146542	-0.031220	-0.584094	0.126022	0.477932	-0.094142	0.793494	0.086727	0.594965
26450	9.400600	-0.498457	-2.630531	0.034312	0.139749	-0.042216	-0.587458	0.126462	0.475758	-0.094415	0.791743	0.087456	0.597143
26451	9.405596	-0.501240	-2.606585	0.008694	0.139824	-0.042265	-0.590549	0.125614	0.470853	-0.094286	0.790017	0.087859	0.599386
26452	9.459392	-0.468850	-2.519024	0.008595	0.139815	-0.011047	-0.593495	0.125255	0.467510	-0.094530	0.788356	0.087795	0.601541
26453	9.479179	-0.443055	-2.464047	0.015327	0.159624	-0.034912	-0.595029	0.123846	0.464926	-0.094628	0.786378	0.088121	0.604062
26454	9.415847	-0.412146	-2.565330	0.006056	0.149739	-0.038597	-0.597700	0.123240	0.460729	-0.094512	0.784540	0.088433	0.606420
26455	9.576699	-0.418909	-2.327458	0.016517	0.142521	-0.056874	-0.601080	0.124555	0.458052	-0.094329	0.782713	0.089149	0.608699
26456	9.620133	-0.497369	-2.286121	0.002338	0.119327	-0.037598	-0.604837	0.122755	0.455465	-0.094122	0.781240	0.089470	0.610574
26457	9.559383	-0.451467	-2.061356	-0.011947	0.151826	-0.026666	-0.607228	0.122926	0.452708	-0.093885	0.779390	0.089342	0.612989
26458	9.480704	-0.410901	-1.971204	0.007177	0.166519	0.003620	-0.609749	0.122130	0.449474	-0.094331	0.777392	0.088976	0.615505
26459	9.477993	-0.344219	-2.057503	-0.003277	0.182853	0.023800	-0.611619	0.121338	0.443703	-0.094904	0.775212	0.088107	0.618285
26460	9.420115	-0.431519	-2.026926	-0.019776	0.204279	0.020037	-0.615713	0.123544	0.440390	-0.095204	0.772807	0.087086	0.621387
26461	9.739211	-0.552662	-1.841605	-0.046074	0.249986	0.058507	-0.621066	0.123705	0.432915	-0.095668	0.769903	0.085012	0.625196
26462	9.790569	-0.637948	-2.017973	-0.141639	0.192027	0.047394	-0.623886	0.123943	0.428910	-0.094407	0.767899	0.082067	0.628238
26463	9.348701	-0.671531	-1.813287	-0.190072	0.197249	0.083897	-0.627099	0.122337	0.425073	-0.092893	0.765930	0.077885	0.631392
26464	9.738267	-0.686905	-1.596099	-0.186560	0.208724	0.077553	-0.629227	0.122201	0.419782	-0.091338	0.763804	0.073871	0.634669
26465	9.885955	-0.708989	-1.476288	-0.163563	0.177218	0.049204	-0.631571	0.121186	0.417395	-0.089770	0.761934	0.070575	0.637509
26466	9.835824	-0.719204	-1.411686	-0.070799	0.133718	0.032928	-0.635188	0.118201	0.412920	-0.089288	0.760455	0.068834	0.639530
26467	9.956525	-0.910682	-1.301520	-0.005219	0.097201	0.024854	-0.635637	0.119566	0.411195	-0.089728	0.759261	0.068054	0.640968
26468	9.815525	-0.721476	-1.232220	0.044710	0.029503	-0.016228	-0.636899	0.119370	0.409800	-0.090231	0.758836	0.068729	0.641329
26469	9.564743	-0.880316	-1.190066	0.065845	0.005352	-0.045592	-0.637470	0.119721	0.408571	-0.090739	0.758583	0.070080	0.641410
26470	9.776261	-1.095531	-1.165566	0.074766	-0.029240	-0.051930	-0.636911	0.119706	0.408705	-0.091158	0.758804	0.071788	0.640900
26471	9.762430	-0.886787	-1.173349	0.062332	-0.007467	-0.107930	-0.637586	0.119198	0.410633	-0.090825	0.758616	0.074038	0.640914
26472	9.749002	-0.737278	-1.104248	0.062449	-0.001821	-0.172145	-0.637959	0.115795	0.410845	-0.089553	0.758323	0.077359	0.641048
26473	9.585408	-0.765822	-1.059674	0.091347	0.021133	-0.188681	-0.638628	0.112369	0.408687	-0.088684	0.757564	0.081138	0.641598
26474	9.517805	-0.857777	-1.038424	0.100217	0.021745	-0.199705	-0.639710	0.110623	0.409984	-0.087665	0.756833	0.085316	0.642059
26475	9.526786	-0.826751	-0.826024	0.101892	0.044253	-0.207065	-0.640226	0.105938	0.407468	-0.086787	0.755684	0.089437	0.642970
26476	9.426814	-0.672774	-1.043476	0.133084	0.099510	-0.208931	-0.642983	0.102402	0.405323	-0.086276	0.753847	0.094034	0.644538
26477	10.065270	-0.477225	-1.133700	0.085704	0.160439	-0.207114	-0.645758	0.099498	0.401822	-0.085382	0.751181	0.097721	0.647215
26478	9.870985	-0.038402	-1.205690	0.010297	0.222485	-0.225684	-0.650045	0.094009	0.396641	-0.083037	0.747886	0.100766	0.650859
26479	9.109257	0.329881	-0.783551	-0.038945	0.245945	-0.218571	-0.652934	0.087550	0.390550	-0.080271	0.744237	0.102865	0.655048
26480	9.905407	0.676078	-0.798988	0.121532	0.233374	-0.166620	-0.658225	0.084079	0.384945	-0.080363	0.740687	0.106462	0.658476
26481	10.269479	0.411447	-0.966482	0.194657	0.214994	-0.169170	-0.662675	0.079513	0.378288	-0.081614	0.737101	0.110952	0.661597
26482	10.393123	0.445148	-1.193080	0.285289	0.201491	-0.131325	-0.666222	0.080467	0.371404	-0.084514	0.733718	0.116232	0.664082
26483	10.147836	0.882596	-1.316305	0.329881	0.083615	-0.195265	-0.666804	0.080886	0.368785	-0.087058	0.731519	0.123131	0.664936
26484	9.932620	0.927607	-1.124412	0.347097	0.015726	-0.263058	-0.669615	0.080417	0.364737	-0.088664	0.730092	0.131468	0.664696
26485	10.326729	0.743723	-1.181405	0.273659	-0.018524	-0.270432	-0.670113	0.076935	0.366620	-0.089083	0.729075	0.138910	0.664242
26486	9.921080	0.918809	-1.365553	0.159958	-0.075340	-0.239432	-0.670059	0.072819	0.366784	-0.088012	0.729176	0.144562	0.663067
26487	9.420837	1.120720	-1.331041	0.095462	-0.163424	-0.211966	-0.669414	0.068237	0.370541	-0.086153	0.730521	0.149061	0.660831
26488	9.411049	1.091785	-1.338109	-0.033158	-0.187963	-0.195669	-0.667516	0.064812	0.376310	-0.082510	0.732531	0.151710	0.658464
26489	9.451334	1.361624	-1.229174	-0.132874	-0.260944	-0.186514	-0.662663	0.059602	0.382919	-0.077312	0.735583	0.153006	0.655386
26490	9.510449	1.617473	-1.171753	-0.171253	-0.249193	-0.149847	-0.658894	0.052136	0.389677	-0.072052	0.738700	0.153253	0.652414
26491	9.523648	1.517142	-1.291243	-0.201564	-0.254745	-0.085684	-0.655510	0.044218	0.400039	-0.067132	0.742013	0.152172	0.649426
26492	9.513906	1.636894	-1.355308	-0.189517	-0.286851	-0.041550	-0.651631	0.039540	0.407665	-0.062887	0.745910	0.150608	0.645741
26493	9.288770	1.593991	-1.472757	-0.171440	-0.270170	0.017123	-0.645259	0.036217	0.415771	-0.059657	0.749626	0.148424	0.642240
26494	9.250801	1.358441	-1.608121	-0.167399	-0.193575	0.091280	-0.643396	0.036149	0.422446	-0.057728	0.752632	0.145035	0.639670
26495	9.066575	1.499604	-1.189736	-0.202883	-0.185058	0.134319	-0.638735	0.035050	0.429030	-0.055753	0.755579	0.140596	0.637358
26496	9.573384	1.661101	-0.842946	-0.178623	0.005973	0.203947	-0.637636	0.037346	0.430975	-0.055652	0.756323	0.135128	0.637667
26497	9.722596	1.410913	-1.069935	-0.104323	0.131217	0.231404	-0.638511	0.039948	0.430167	-0.057254	0.755322	0.130135	0.639746
26498	10.301949	1.193832	-1.460118	0.012548	0.146514	0.218841	-0.640711	0.046134	0.425966	-0.060608	0.754050	0.126720	0.641620
26499	10.623495	0.538903	-1.973932	-0.003452	0.109091	0.200464	-0.642047	0.051217	0.423781	-0.063286	0.753100	0.123505	0.643103
26500	9.266450	-0.265822	-2.008134	0.018823	0.095094	0.244138	-0.645749	0.056988	0.422777	-0.066928	0.752504	0.119849	0.644123
26501	9.997082	0.231090	-1.836588	0.110935	0.090094	0.202367	-0.646195	0.067141	0.417966	-0.071339	0.751635	0.118067	0.644993
26502	10.229789	0.275782	-1.675937	0.130917	0.046332	0.132804	-0.646289	0.073329	0.415977	-0.075119	0.751216	0.117598	0.645137
26503	9.885675	0.174343	-1.885925	0.080954	-0.109755	-0.012121	-0.646576	0.075868	0.419206	-0.075853	0.752455	0.118935	0.643360
26504	9.354692	-0.156880	-1.860984	0.052165	-0.133939	0.006959	-0.643352	0.075443	0.421102	-0.076395	0.754172	0.119608	0.641157
26505	9.172568	-0.309208	-1.978340	0.082727	-0.207696	0.130940	-0.640841	0.078525	0.426849	-0.078790	0.757006	0.118927	0.637645
26506	9.650517	-0.380643	-2.146417	0.111858	-0.218393	0.125597	-0.637092	0.083256	0.433244	-0.081548	0.759961	0.118695	0.633815
26507	9.513764	-0.398448	-2.373274	0.095455	-0.249521	0.061344	-0.633625	0.088146	0.439372	-0.083181	0.763118	0.119268	0.629688
26508	9.606435	-0.440061	-2.212780	0.065301	-0.249309	0.028271	-0.629309	0.091108	0.444118	-0.083927	0.766263	0.119982	0.625621
26509	9.543997	-0.298532	-2.245750	0.029642	-0.249092	-0.004823	-0.624651	0.090419	0.451007	-0.083750	0.769337	0.120708	0.621720
26510	9.707420	-0.303836	-2.297784	-0.030296	-0.261478	-0.056271	-0.621534	0.090325	0.457808	-0.081938	0.772550	0.121540	0.617803
26511	9.256577	-0.266023	-2.348303	-0.101088	-0.245059	-0.036344	-0.613069	0.086426	0.465439	-0.079381	0.775682	0.121097	0.614290
26512	9.096461	-0.233043	-2.192361	-0.126916	-0.157966	0.016661	-0.611024	0.082960	0.472042	-0.077212	0.777916	0.119427	0.612064
26513	9.306782	-0.299154	-2.075069	-0.120665	-0.128178	0.042357	-0.608473	0.081879	0.475997	-0.075625	0.779804	0.117311	0.610267
26514	9.203180	-0.654496	-1.923772	-0.133074	-0.089883	0.017419	-0.604663	0.080094	0.479478	-0.073533	0.781195	0.115454	0.609096
26515	9.098780	-0.634622	-1.724111	-0.134866	0.068101	0.038254	-0.603656	0.078714	0.481337	-0.072180	0.780674	0.112893	0.610405
26516	9.790225	-0.387521	-1.528576	-0.077601	0.217679	0.045668	-0.610193	0.076135	0.478170	-0.071995	0.778279	0.110816	0.613855
26517	9.875034	0.063982	-1.968362	-0.101335	0.279369	-0.060836	-0.613820	0.073863	0.473600	-0.070443	0.774854	0.109874	0.618519
26518	9.614557	0.393070	-2.140029	-0.123467	0.293305	-0.171018	-0.616597	0.069393	0.467352	-0.067041	0.771061	0.110484	0.623510
26519	9.636409	1.110310	-2.112019	-0.111216	0.325776	-0.191108	-0.622774	0.060704	0.464502	-0.063778	0.766710	0.111390	0.629031
26520	9.838711	1.043192	-2.095869	-0.083787	0.345747	-0.124987	-0.630001	0.053772	0.454935	-0.061669	0.762225	0.111705	0.634611
26521	10.345864	1.352852	-1.767448	-0.007267	0.273542	-0.058482	-0.635285	0.048553	0.447409	-0.061495	0.758627	0.111991	0.638875
26522	10.433311	1.203996	-1.923843	0.018400	0.136828	-0.113279	-0.638914	0.046294	0.442560	-0.060615	0.756656	0.113673	0.640996
26523	9.890612	1.257609	-2.019127	0.105806	0.027707	-0.048817	-0.639710	0.043583	0.443238	-0.061675	0.756073	0.115600	0.641239
26524	9.624139	1.326078	-1.921771	0.121000	-0.148802	-0.147648	-0.639688	0.043192	0.445446	-0.061248	0.757540	0.119464	0.638835
26525	9.439674	1.295584	-2.081718	0.160691	-0.246223	-0.090576	-0.635324	0.043382	0.451833	-0.061909	0.760281	0.123098	0.634812
26526	9.467808	1.238215	-2.158014	0.144744	-0.287631	-0.136426	-0.630633	0.041187	0.460582	-0.061647	0.763458	0.127258	0.630188
26527	9.320826	1.087379	-2.404677	0.059542	-0.276131	-0.109149	-0.624132	0.038319	0.468017	-0.060412	0.766610	0.129953	0.625917
26528	9.364676	1.144764	-2.367300	-0.001078	-0.238816	-0.052417	-0.621278	0.036434	0.473873	-0.059094	0.769514	0.130924	0.622266
26529	9.086555	1.014400	-2.444696	-0.082101	-0.235988	-0.004033	-0.614059	0.032514	0.482352	-0.057070	0.772574	0.130201	0.618806
26530	9.300861	1.308892	-2.276898	-0.070903	-0.153474	0.032661	-0.612192	0.031631	0.488279	-0.055946	0.774694	0.128877	0.616531
26531	9.403405	1.358793	-2.434978	-0.012720	-0.160387	0.053916	-0.609664	0.031997	0.491626	-0.055873	0.776868	0.128051	0.613969
26532	9.182431	1.459135	-2.387418	0.002417	-0.122334	0.000635	-0.605708	0.030042	0.495653	-0.055574	0.778425	0.128093	0.612012
26533	9.380150	1.372129	-2.332584	-0.018285	0.000896	0.035297	-0.603897	0.031978	0.498964	-0.055557	0.778570	0.127337	0.611986
26534	9.212204	1.252567	-2.189420	-0.059447	0.122571	0.126727	-0.607538	0.032409	0.497072	-0.056469	0.777511	0.124391	0.613853
26535	10.522816	1.133100	-2.468646	-0.093889	0.269669	0.260652	-0.609817	0.033653	0.492566	-0.058693	0.774971	0.118914	0.617927
26536	9.053649	-0.074110	-2.808004	-0.111673	0.259950	0.342678	-0.614410	0.040278	0.485903	-0.061784	0.772732	0.111801	0.621746
26537	9.829247	-0.102196	-2.209249	-0.086481	0.200674	0.333832	-0.619539	0.046924	0.481898	-0.064903	0.771119	0.105321	0.624557
26538	9.559311	-0.408121	-2.399192	-0.261010	0.037524	0.251970	-0.620156	0.049636	0.478722	-0.064085	0.771554	0.098023	0.625291
26539	9.784112	-0.816488	-2.444072	-0.444818	0.109382	0.245054	-0.623766	0.048312	0.477977	-0.060410	0.771259	0.088493	0.627438
26540	9.338558	-0.716123	-2.460569	-0.563442	0.065168	0.296195	-0.625396	0.044692	0.477211	-0.055525	0.771638	0.076661	0.628979
26541	9.538296	-0.411578	-2.311483	-0.543949	0.065524	0.274310	-0.626048	0.040506	0.476122	-0.050634	0.771855	0.065431	0.630393
26542	9.290189	-0.378235	-2.316479	-0.526429	-0.012557	0.114762	-0.624395	0.032311	0.478112	-0.043889	0.772706	0.056890	0.630684
26543	9.547428	-0.449783	-2.360377	-0.513380	-0.044610	-0.011744	-0.625675	0.024988	0.480602	-0.035737	0.773749	0.050534	0.630461
26544	9.422977	-0.286967	-2.320849	-0.463143	0.081064	0.008341	-0.626814	0.015161	0.479170	-0.028737	0.773082	0.044395	0.632097
26545	9.675311	-0.011342	-2.212561	-0.370561	0.067573	-0.016126	-0.629087	0.006776	0.477558	-0.022860	0.772496	0.039809	0.633359
26546	9.664308	-0.140578	-2.333750	-0.349731	0.044193	-0.057367	-0.627140	-0.004266	0.476859	-0.016702	0.772081	0.036079	0.634279
26547	9.580326	-0.074067	-2.006545	-0.357238	0.040812	-0.062879	-0.629510	-0.014990	0.476778	-0.010429	0.771713	0.032380	0.635061
26548	9.341809	-0.035152	-1.709969	-0.307188	0.066847	-0.039920	-0.630148	-0.020958	0.474462	-0.005183	0.770935	0.028940	0.636235
26549	9.521132	-0.157705	-1.526676	-0.229795	0.076539	-0.020490	-0.631482	-0.026787	0.472441	-0.001456	0.770050	0.026181	0.637444
26550	9.606482	-0.194226	-1.380366	-0.190056	0.066466	-0.038731	-0.632542	-0.032332	0.470296	0.001968	0.769229	0.024215	0.638511
26551	9.902819	-0.245053	-1.362797	-0.178702	0.004756	-0.053234	-0.634411	-0.039593	0.468749	0.005332	0.769201	0.022584	0.638585
26552	9.614718	-0.239940	-1.231233	-0.152319	-0.009903	-0.056888	-0.634072	-0.044009	0.469171	0.008435	0.769328	0.021384	0.638441
26553	9.801701	-0.139608	-1.396971	-0.082061	0.008672	-0.031035	-0.633742	-0.047329	0.470358	0.009997	0.769244	0.020620	0.638544
26554	10.014125	-0.027171	-1.394520	-0.079482	0.009262	-0.071339	-0.634264	-0.050670	0.469320	0.012147	0.769124	0.020587	0.638652
26555	10.425539	0.340986	-1.938838	-0.062597	0.089874	-0.063041	-0.635885	-0.054613	0.469371	0.013773	0.767981	0.020573	0.639994
26556	9.925471	0.932797	-2.046700	-0.159931	0.051792	-0.069609	-0.636788	-0.061175	0.467719	0.017121	0.767285	0.019489	0.640781
26557	9.334181	1.100318	-1.931722	-0.176404	0.003057	0.005579	-0.638265	-0.065934	0.467021	0.019688	0.767237	0.016970	0.640836
26558	9.466975	1.499541	-1.755364	-0.245347	0.031426	0.027523	-0.640459	-0.069640	0.465279	0.023115	0.766782	0.013289	0.641353
26559	10.184698	1.436446	-1.768122	-0.212657	0.072393	0.082723	-0.642111	-0.073004	0.462157	0.025288	0.765820	0.009205	0.642492
26560	10.245954	1.328689	-1.901533	-0.259817	-0.033464	0.038748	-0.642067	-0.076541	0.462078	0.028806	0.766158	0.005123	0.641986
26561	9.432917	1.079519	-2.239859	-0.325605	-0.188127	0.055151	-0.641415	-0.081823	0.465652	0.033138	0.768428	-0.000096	0.639078
26562	9.183897	1.268783	-2.118217	-0.373683	-0.245336	0.043200	-0.639924	-0.087130	0.469496	0.038360	0.771326	-0.005836	0.635257
26563	9.137088	1.295976	-1.952058	-0.465207	-0.281159	0.045831	-0.633104	-0.094568	0.474693	0.044998	0.774552	-0.012714	0.630779
26564	9.215859	1.496690	-2.132417	-0.540981	-0.327816	0.091682	-0.630461	-0.102999	0.478333	0.052184	0.778151	-0.021412	0.625540
26565	9.130004	1.651159	-2.393866	-0.582942	-0.321914	0.164995	-0.624173	-0.111102	0.485726	0.059188	0.781490	-0.031604	0.620300
26566	9.313119	1.586461	-2.367323	-0.621633	-0.247484	0.216215	-0.618468	-0.118913	0.490213	0.066095	0.783643	-0.043129	0.616178
26567	9.287840	1.510662	-2.487630	-0.657142	-0.161302	0.316920	-0.616419	-0.125284	0.492451	0.072537	0.784464	-0.056354	0.613334
26568	8.893976	1.117201	-2.774946	-0.666805	-0.119178	0.428616	-0.617777	-0.127826	0.492726	0.077617	0.784405	-0.071548	0.611200
26569	9.691467	1.207418	-2.509530	-0.544921	-0.029299	0.601415	-0.618642	-0.126858	0.490562	0.078991	0.783020	-0.087604	0.610709
26570	9.107977	-1.073179	-2.835869	-0.560479	0.054583	0.613577	-0.627094	-0.121460	0.487068	0.080377	0.780311	-0.104084	0.611409
26571	10.621707	-1.395730	-2.005798	-0.419723	0.175733	0.492845	-0.631117	-0.117016	0.478452	0.081399	0.776452	-0.116613	0.613920
26572	10.170771	-0.630314	-2.066062	-0.321002	0.183765	0.320547	-0.636477	-0.114448	0.473917	0.082892	0.772912	-0.125357	0.616459
26573	10.508105	-0.657787	-2.363843	-0.270673	-0.112527	0.038565	-0.639699	-0.113768	0.472594	0.086426	0.773790	-0.129496	0.614011
26574	9.184123	-0.741457	-2.479111	-0.207203	-0.214963	-0.042204	-0.634027	-0.119682	0.475943	0.089604	0.776191	-0.131879	0.610006
26575	8.951755	-0.808689	-2.586788	-0.198362	-0.239224	0.086247	-0.631292	-0.122857	0.482139	0.091065	0.778565	-0.136122	0.605817
26576	9.327529	-0.740447	-2.629376	-0.127183	-0.205613	0.076332	-0.629836	-0.123511	0.489339	0.091598	0.780623	-0.139380	0.602338
26577	9.442529	-0.713295	-2.725275	-0.064005	-0.190634	0.007640	-0.627295	-0.124006	0.492912	0.092006	0.782832	-0.140706	0.599092
26578	9.407428	-0.935031	-2.807523	-0.040442	-0.144950	0.027752	-0.624073	-0.122716	0.497425	0.091923	0.784431	-0.142029	0.596696
26579	9.334796	-0.977809	-2.834068	-0.077477	-0.129954	0.009280	-0.621549	-0.122855	0.499485	0.092645	0.785868	-0.143462	0.594346
26580	9.263575	-0.935258	-2.715200	-0.152068	-0.108535	0.023777	-0.621214	-0.125288	0.502820	0.094466	0.786820	-0.145982	0.592182
26581	8.951344	-0.954298	-2.578061	-0.201160	-0.059186	0.030875	-0.618936	-0.129013	0.502987	0.097038	0.787098	-0.149117	0.590613
26582	9.130290	-1.049365	-2.454954	-0.217613	-0.000787	0.025271	-0.620584	-0.131093	0.502595	0.100182	0.786620	-0.152218	0.589934
26583	9.284447	-1.191821	-2.401268	-0.236246	0.043193	0.076561	-0.622941	-0.133216	0.500394	0.103026	0.785435	-0.156314	0.589952
26584	9.241414	-0.987247	-2.444213	-0.224985	0.069311	0.085740	-0.624609	-0.135047	0.497786	0.105776	0.783894	-0.160294	0.590446
26585	9.241840	-0.870930	-2.438641	-0.167075	0.052956	0.063877	-0.626397	-0.137905	0.495952	0.107678	0.782736	-0.163373	0.590795
26586	9.664193	-1.129449	-2.550310	-0.135527	0.019871	0.047522	-0.631005	-0.139214	0.492288	0.109317	0.782067	-0.165801	0.590703
26587	9.828355	-0.531223	-2.762667	-0.103020	0.065804	0.064158	-0.633514	-0.140737	0.489427	0.110231	0.780872	-0.168114	0.591460
26588	9.617453	-0.187828	-2.762203	-0.050650	0.115631	-0.033989	-0.636048	-0.139885	0.487272	0.111819	0.779523	-0.168044	0.592960
26589	9.651232	0.039338	-2.542206	-0.058776	0.132170	-0.064259	-0.637456	-0.141747	0.482287	0.113805	0.778058	-0.167663	0.594612
26590	10.199462	0.418552	-2.538498	0.016324	0.181773	-0.064007	-0.643328	-0.142446	0.478114	0.114929	0.776160	-0.166178	0.597287
26591	9.448506	0.187677	-2.647171	0.068385	0.108298	-0.164930	-0.645857	-0.143988	0.472742	0.116100	0.775586	-0.162740	0.598751
26592	8.954347	0.035477	-2.610364	0.120332	0.066141	-0.203433	-0.647773	-0.147301	0.471579	0.116896	0.775744	-0.158115	0.599630
26593	8.477225	0.195021	-2.683259	0.149241	0.040388	-0.144691	-0.646826	-0.146891	0.468665	0.116359	0.776091	-0.154165	0.600313
26594	9.522688	0.344126	-2.779343	0.057502	0.019215	-0.151924	-0.647940	-0.147923	0.466938	0.117363	0.776477	-0.151198	0.600374
26595	9.373550	0.642282	-2.873260	0.042730	0.001857	-0.153747	-0.648740	-0.151005	0.466477	0.118496	0.777060	-0.148449	0.600083
26596	10.544097	0.649414	-2.936305	0.004598	0.044691	-0.078390	-0.645106	-0.153096	0.464639	0.119524	0.776782	-0.147212	0.600544
26597	10.375690	0.633090	-2.896302	-0.041577	0.116638	-0.032755	-0.647574	-0.156300	0.464325	0.120884	0.775426	-0.147054	0.602061
26598	9.630393	0.847691	-2.775258	-0.051629	0.130899	-0.135692	-0.649552	-0.158079	0.457817	0.123719	0.774136	-0.145383	0.603549
26599	9.356978	0.613300	-2.512971	-0.132583	0.104310	-0.150580	-0.650904	-0.163276	0.454440	0.127901	0.773037	-0.144497	0.604298
26600	9.451513	0.616522	-2.441615	-0.176922	-0.051022	-0.012758	-0.652255	-0.167694	0.452506	0.130666	0.773248	-0.146707	0.602902
26601	9.173499	1.102985	-2.766170	-0.306631	-0.132307	-0.064256	-0.651213	-0.173869	0.450999	0.135832	0.774279	-0.149832	0.599660
26602	9.263597	1.212201	-3.000681	-0.283953	-0.117286	-0.038513	-0.647917	-0.181005	0.451086	0.140360	0.775029	-0.153096	0.596818
26603	9.450209	1.032720	-3.095775	-0.314533	-0.134001	-0.018351	-0.645882	-0.186515	0.453099	0.145115	0.775865	-0.156990	0.593573
26604	9.512382	0.991645	-3.139425	-0.355687	-0.144274	0.017376	-0.643574	-0.192514	0.453404	0.149980	0.776483	-0.162018	0.590194
26605	9.402711	0.909912	-2.954720	-0.384096	-0.118409	0.047527	-0.640134	-0.199686	0.454185	0.155090	0.776642	-0.167676	0.587077
26606	9.173431	0.610467	-2.566505	-0.386201	-0.136355	0.038288	-0.641323	-0.205289	0.453293	0.160186	0.776903	-0.173346	0.583706
26607	9.055888	0.619468	-2.813227	-0.374870	-0.143132	0.120870	-0.640141	-0.209893	0.454393	0.164196	0.777018	-0.180086	0.580389
26608	9.594045	0.403768	-2.924117	-0.314500	-0.091204	0.113644	-0.637875	-0.212374	0.455195	0.167438	0.776628	-0.185919	0.578142
26609	9.269972	0.178915	-2.983504	-0.280933	-0.085305	0.135611	-0.636433	-0.216349	0.454936	0.169993	0.776245	-0.191603	0.576050
26610	9.107157	0.270951	-2.889870	-0.254225	-0.111802	0.145781	-0.636469	-0.213780	0.454537	0.171834	0.776105	-0.197292	0.573768
26611	9.300465	0.317397	-2.838832	-0.259921	-0.122706	0.035730	-0.635856	-0.217783	0.455121	0.175039	0.776557	-0.201306	0.570786
26612	9.469446	0.505870	-2.877735	-0.239365	-0.126525	0.053278	-0.633306	-0.220430	0.456329	0.177643	0.776946	-0.205427	0.567977
26613	9.477730	0.674010	-3.123294	-0.218086	-0.200561	-0.033710	-0.630163	-0.225265	0.458652	0.180659	0.778663	-0.208145	0.563668
26614	9.481283	0.576200	-3.244822	-0.153110	-0.217193	-0.066608	-0.625341	-0.230030	0.461939	0.182894	0.780831	-0.209738	0.559341
26615	9.114627	0.645371	-3.327267	-0.140520	-0.176077	-0.078650	-0.622202	-0.233923	0.465297	0.185297	0.782701	-0.210781	0.555532
26616	9.060234	0.678113	-3.209092	-0.123473	-0.079324	-0.065928	-0.618361	-0.238902	0.467465	0.187633	0.783405	-0.211532	0.553466
26617	9.251489	0.650792	-3.081173	-0.115139	-0.024205	-0.032925	-0.617763	-0.241379	0.468701	0.189768	0.783469	-0.212439	0.552299
26618	9.294382	0.646441	-3.140769	-0.079786	-0.043204	-0.008962	-0.617314	-0.243531	0.469122	0.190939	0.783687	-0.213461	0.551191
26619	9.215711	0.689432	-3.050602	-0.035749	-0.009403	-0.007102	-0.615080	-0.244909	0.467621	0.191608	0.783770	-0.213838	0.550694
26620	9.235779	0.658643	-2.935626	0.059756	0.035794	0.002190	-0.617043	-0.243622	0.467998	0.190807	0.783600	-0.213197	0.551462
26621	9.241494	0.475890	-3.052958	0.020884	0.018488	-0.014407	-0.617909	-0.241989	0.466712	0.190783	0.783617	-0.212732	0.551626
26622	9.357164	0.523820	-3.071462	0.016926	-0.001185	-0.023526	-0.618857	-0.242788	0.468904	0.190778	0.783801	-0.212300	0.551533
26623	9.427401	0.649508	-3.078099	0.005706	0.002862	0.002174	-0.616794	-0.241225	0.468144	0.190739	0.783856	-0.212324	0.551459
26624	9.491732	0.606417	-3.153240	-0.017056	-0.034313	0.009534	-0.616774	-0.241602	0.470073	0.190761	0.784135	-0.212911	0.550828
26625	9.313270	0.627473	-3.182657	0.032250	-0.036342	0.040794	-0.617641	-0.239572	0.469370	0.189709	0.784554	-0.213402	0.550404
26626	9.287260	0.587775	-3.102243	0.013701	-0.020917	0.029713	-0.618511	-0.236480	0.470127	0.189083	0.784716	-0.213915	0.550190
26627	9.351473	0.520503	-3.182368	-0.014721	-0.013230	0.025975	-0.617655	-0.236869	0.472048	0.189025	0.784761	-0.214607	0.549876
26628	9.269524	0.550397	-3.198430	-0.003790	-0.011326	0.024145	-0.618213	-0.236726	0.472201	0.188778	0.784773	-0.215191	0.549716
26629	9.270458	0.470720	-3.044414	-0.044179	-0.007213	0.018546	-0.618806	-0.234673	0.470938	0.189284	0.784667	-0.216071	0.549347
26630	9.270348	0.505057	-3.073168	-0.036130	0.031858	0.042361	-0.617970	-0.235210	0.470060	0.189529	0.784002	-0.217132	0.549793
26631	9.299268	0.419483	-3.036165	0.009397	0.037794	0.033258	-0.621058	-0.233719	0.469484	0.189222	0.783533	-0.217487	0.550427
26632	9.308445	0.439730	-3.104000	0.004239	-0.003671	0.049833	-0.622591	-0.233427	0.469795	0.188600	0.783377	-0.218360	0.550518
26633	9.342209	0.412610	-3.088533	0.023863	-0.011841	0.031537	-0.622346	-0.230485	0.470393	0.187862	0.783510	-0.218722	0.550436
26634	9.289291	0.429897	-3.084027	0.033013	-0.010038	0.031543	-0.621523	-0.228850	0.471463	0.186959	0.783612	-0.219009	0.550485
26635	9.259891	0.399251	-3.133845	0.016886	-0.031117	0.046213	-0.621137	-0.226045	0.471911	0.186078	0.783862	-0.219754	0.550130
26636	9.298464	0.516001	-3.180415	0.032740	-0.056651	0.026125	-0.622382	-0.225684	0.473619	0.185038	0.784496	-0.220138	0.549424
26637	9.283151	0.449316	-3.262392	0.034821	-0.056048	0.000419	-0.620472	-0.222337	0.474087	0.184268	0.785284	-0.220061	0.548588
26638	9.306911	0.469240	-3.313869	0.030523	-0.062203	0.011438	-0.620729	-0.222455	0.476593	0.183396	0.786032	-0.220256	0.547728
26639	9.257983	0.412343	-3.384865	0.024877	-0.071069	0.005913	-0.619899	-0.220598	0.478932	0.182650	0.786921	-0.220432	0.546629
26640	9.291541	0.368511	-3.388820	0.017546	-0.059884	0.004046	-0.618223	-0.220125	0.480340	0.182072	0.787627	-0.220643	0.545720
26641	9.219141	0.383859	-3.410165	0.001253	-0.066728	0.011351	-0.617096	-0.220478	0.481424	0.181650	0.788355	-0.221151	0.544602
26642	9.194800	0.442992	-3.466833	-0.028488	-0.097299	0.031532	-0.616516	-0.221146	0.483330	0.181338	0.789173	-0.222441	0.542994
26643	9.250075	0.359930	-3.450120	-0.069831	-0.112492	0.025969	-0.614150	-0.219729	0.485488	0.181669	0.790069	-0.224120	0.540886
26644	9.069576	0.419371	-3.447813	-0.049069	-0.069596	0.046097	-0.613302	-0.219816	0.487009	0.181640	0.790440	-0.225750	0.539674
26645	9.199265	0.404557	-3.496232	-0.002856	-0.022592	0.058983	-0.613293	-0.219601	0.488418	0.180955	0.790452	-0.226901	0.539404
26646	9.236655	0.318519	-3.609288	-0.022148	-0.061185	0.058997	-0.611376	-0.217343	0.487981	0.180401	0.790766	-0.228417	0.538488
26647	9.164237	0.221713	-3.585475	-0.021175	-0.062234	0.060805	-0.610834	-0.214904	0.490079	0.179796	0.791127	-0.229943	0.537510
26648	9.188558	0.240659	-3.564524	-0.003348	-0.045489	0.041553	-0.611951	-0.213691	0.491699	0.179198	0.791417	-0.230918	0.536865
26649	9.149633	0.226951	-3.606631	-0.005116	-0.014131	0.040570	-0.610550	-0.213759	0.492658	0.178770	0.791408	-0.231784	0.536647
26650	9.145001	0.282749	-3.606094	-0.003261	-0.019770	0.042426	-0.611090	-0.214376	0.493881	0.178286	0.791414	-0.232687	0.536410
26651	9.134655	0.215771	-3.668938	-0.015297	-0.002495	0.000151	-0.610539	-0.213826	0.494049	0.178501	0.791431	-0.232984	0.536183
26652	9.120905	0.246342	-3.590940	-0.005985	0.008189	0.005662	-0.610830	-0.213748	0.492522	0.178582	0.791299	-0.233231	0.536245
26653	9.127789	0.222505	-3.625165	-0.053591	0.012125	0.003724	-0.610700	-0.213171	0.492277	0.179427	0.791005	-0.233947	0.536084
26654	9.178967	0.299174	-3.583106	-0.068562	0.020304	-0.009139	-0.611808	-0.214499	0.490811	0.180711	0.790587	-0.234582	0.535991
26655	9.174310	0.313558	-3.568347	-0.072065	0.025509	-0.003647	-0.612622	-0.216975	0.489550	0.181989	0.790114	-0.235331	0.535928
26656	9.178625	0.331478	-3.640846	-0.055126	0.018853	0.014750	-0.613869	-0.216997	0.490397	0.182798	0.789645	-0.236206	0.535960
26657	9.216908	0.231684	-3.633267	-0.039426	-0.001648	-0.012722	-0.612759	-0.218035	0.488091	0.183524	0.789623	-0.236563	0.535586
26658	9.104602	0.357660	-3.565453	-0.048673	0.044820	-0.020157	-0.613026	-0.219672	0.486876	0.184730	0.789060	-0.236725	0.535929
26659	9.218759	0.404040	-3.467983	-0.015620	0.075928	-0.018270	-0.612884	-0.220212	0.486283	0.185510	0.788318	-0.236451	0.536873
26660	9.208397	0.293189	-3.514206	-0.006445	0.012918	-0.011751	-0.615672	-0.220681	0.485165	0.185807	0.788213	-0.236409	0.536942
26661	9.153259	0.288214	-3.475949	-0.016251	0.010492	-0.001685	-0.614689	-0.221530	0.484824	0.186105	0.788089	-0.236648	0.536915
26662	9.161523	0.374148	-3.379092	0.003010	0.017684	0.000196	-0.616364	-0.222271	0.483120	0.186151	0.787910	-0.236682	0.537147
26663	9.133032	0.329716	-3.305861	0.052394	0.047204	-0.003437	-0.616239	-0.220357	0.484493	0.185563	0.787650	-0.236017	0.538024
26664	9.276805	0.339837	-3.412608	0.017200	0.025893	0.016745	-0.617385	-0.218054	0.484087	0.185236	0.787361	-0.236113	0.538517
26665	9.203909	0.341420	-3.491987	0.009179	-0.006045	0.027773	-0.616702	-0.217855	0.482698	0.184741	0.787363	-0.236603	0.538470
26666	9.264640	0.303546	-3.412390	0.016910	-0.034773	0.046195	-0.617118	-0.217466	0.483563	0.183828	0.787580	-0.237409	0.538110
26667	9.276038	0.289963	-3.490189	-0.010656	-0.046432	0.042488	-0.616709	-0.216766	0.483602	0.183294	0.787869	-0.238492	0.537389
26668	9.203607	0.239520	-3.487810	0.007056	-0.049795	0.020481	-0.616562	-0.215894	0.486026	0.182736	0.788334	-0.239047	0.536651
26669	9.140741	0.213521	-3.504950	0.000156	-0.021088	0.033249	-0.615195	-0.213541	0.486717	0.182249	0.788431	-0.239777	0.536348
26670	9.164367	0.187344	-3.554307	-0.006962	-0.040015	0.042441	-0.614645	-0.212588	0.487328	0.181718	0.788633	-0.240787	0.535778
26671	9.188379	0.260480	-3.595786	0.010309	-0.039610	0.003952	-0.615452	-0.214055	0.488641	0.181293	0.789105	-0.241016	0.535124
26672	9.140273	0.163125	-3.543903	-0.000510	-0.019557	0.007544	-0.615708	-0.214441	0.490851	0.181140	0.789276	-0.241341	0.534777
26673	9.126311	0.186748	-3.490094	0.001162	0.015959	-0.001683	-0.615040	-0.212979	0.489680	0.181184	0.789144	-0.241379	0.534940
26674	9.208219	0.166684	-3.483627	0.024650	0.027487	0.020381	-0.615068	-0.211243	0.488950	0.180717	0.788843	-0.241458	0.535506
26675	9.207637	0.138436	-3.546583	0.015655	0.008670	0.027728	-0.615918	-0.209832	0.489324	0.180180	0.788696	-0.241833	0.535733
26676	9.178855	0.096950	-3.511965	-0.004109	0.009973	0.006571	-0.615362	-0.209572	0.489614	0.180230	0.788545	-0.242067	0.535834
26677	9.194118	0.171041	-3.439598	-0.007557	0.013172	0.014835	-0.616764	-0.209497	0.488516	0.180217	0.788325	-0.242472	0.535979
26678	9.161874	0.094832	-3.525835	-0.036643	0.023980	0.020244	-0.618152	-0.209772	0.488791	0.180706	0.787837	-0.243226	0.536189
26679	9.128279	0.065566	-3.495788	-0.047788	-0.003398	0.016584	-0.617583	-0.211024	0.488150	0.181221	0.787638	-0.244155	0.535886
26680	9.068342	0.206916	-3.516777	-0.044072	0.016782	0.017486	-0.617313	-0.210457	0.488043	0.181820	0.787213	-0.244967	0.535937
26681	9.122689	0.227908	-3.663581	-0.028017	0.051046	-0.001795	-0.617615	-0.210580	0.484830	0.182487	0.786592	-0.245195	0.536518
26682	9.294745	0.205464	-3.527667	-0.022273	0.029167	0.010218	-0.620951	-0.211619	0.483960	0.182887	0.786145	-0.245624	0.536840
26683	9.183669	0.084730	-3.507394	-0.033470	0.013960	0.002836	-0.618577	-0.211688	0.484631	0.183406	0.785876	-0.246121	0.536829
26684	9.188987	0.127722	-3.461425	-0.044142	0.032723	0.012888	-0.620663	-0.212464	0.483766	0.184130	0.785300	-0.246800	0.537112
26685	9.171597	0.143392	-3.535542	-0.084541	0.013730	0.009166	-0.620957	-0.212366	0.481821	0.185378	0.784812	-0.247947	0.536869
26686	9.285563	0.104747	-3.426544	-0.070905	-0.019441	0.009267	-0.620101	-0.214073	0.481708	0.186305	0.784711	-0.249052	0.536184
26687	9.161119	0.252916	-3.379867	-0.070216	0.034689	-0.003665	-0.620915	-0.216024	0.481316	0.187571	0.784107	-0.249762	0.536295
26688	9.286805	0.280603	-3.340913	-0.026292	0.012321	-0.000757	-0.621078	-0.214966	0.479988	0.188062	0.783880	-0.250111	0.536293
26689	9.192018	0.224170	-3.422267	0.001759	0.006262	0.022214	-0.621625	-0.215933	0.479654	0.187784	0.783717	-0.250559	0.536419
26690	9.155655	0.239444	-3.457035	0.021381	0.017526	0.002041	-0.621086	-0.214260	0.480032	0.187528	0.783597	-0.250425	0.536746
26691	9.164824	0.167033	-3.486832	0.034824	0.051276	0.022189	-0.624440	-0.214539	0.478093	0.186957	0.783074	-0.250349	0.537743
26692	9.140591	0.196711	-3.517129	0.053104	0.064219	0.020367	-0.625015	-0.213246	0.477899	0.186247	0.782474	-0.249996	0.539026
26693	9.241897	0.254337	-3.527787	0.063953	0.054299	0.016766	-0.624916	-0.210390	0.477377	0.185294	0.782052	-0.249508	0.540191
26694	9.255914	0.157452	-3.543434	0.043791	0.053550	0.014879	-0.626604	-0.209881	0.476168	0.184726	0.781561	-0.249197	0.541240
26695	9.281038	0.131090	-3.399636	0.061062	0.031504	0.013118	-0.627443	-0.209189	0.476777	0.183743	0.781391	-0.248766	0.542017
26696	9.247202	0.063226	-3.384322	0.072889	0.021442	0.011304	-0.628325	-0.206284	0.475570	0.182599	0.781368	-0.248204	0.542694
26697	9.228107	0.048413	-3.354723	0.063497	0.011826	0.003037	-0.629432	-0.206705	0.475833	0.181585	0.781466	-0.247663	0.543140
26698	9.211907	0.066876	-3.276712	0.043491	0.024546	0.006650	-0.628751	-0.205317	0.476191	0.180970	0.781322	-0.247339	0.543699
26699	9.259492	0.091981	-3.365273	0.010431	0.003650	0.003878	-0.629031	-0.204647	0.477072	0.180736	0.781309	-0.247417	0.543760
26700	9.327490	0.066183	-3.285869	0.036301	-0.029406	0.016841	-0.628608	-0.205077	0.477042	0.179857	0.781674	-0.247529	0.543477
26701	9.194274	0.082970	-3.382215	0.010817	-0.016676	0.020411	-0.627646	-0.203444	0.478110	0.179338	0.781798	-0.247933	0.543284
26702	9.209105	0.106600	-3.343972	0.016097	0.017105	0.009365	-0.628215	-0.202581	0.478029	0.179078	0.781625	-0.247968	0.543604
26703	9.237484	0.004902	-3.369848	0.029536	-0.008390	0.035113	-0.627940	-0.201644	0.479061	0.178148	0.781652	-0.248369	0.543688
26704	9.227663	0.005291	-3.393630	0.014750	0.008661	0.027713	-0.628495	-0.201649	0.479345	0.177675	0.781470	-0.248746	0.543931
26705	9.258881	-0.063032	-3.378337	0.001700	-0.003695	0.019445	-0.628674	-0.199058	0.478530	0.177371	0.781423	-0.249190	0.543895
26706	9.160892	-0.073486	-3.270889	0.020876	0.031476	0.014818	-0.629769	-0.199936	0.479462	0.177052	0.781081	-0.249212	0.544480
26707	9.299731	-0.053374	-3.396707	0.002274	0.033199	0.002881	-0.630089	-0.198122	0.477206	0.177100	0.780714	-0.249261	0.544968
26708	9.241570	-0.057257	-3.438030	0.008583	0.004688	0.002006	-0.630638	-0.198424	0.477750	0.176979	0.780683	-0.249311	0.545028
26709	9.290668	-0.061629	-3.319137	-0.003832	0.009375	0.016670	-0.631192	-0.197904	0.478904	0.176850	0.780485	-0.249728	0.545163
26710	9.227568	-0.101850	-3.360513	-0.013579	0.000575	-0.005379	-0.630641	-0.197617	0.478637	0.177131	0.780459	-0.249913	0.545024
26711	9.217945	-0.199359	-3.317316	-0.083568	-0.002793	-0.022961	-0.631196	-0.197360	0.479356	0.178611	0.780306	-0.250628	0.544431
26712	9.247211	0.043698	-3.374789	-0.085212	-0.003265	-0.014660	-0.630358	-0.199221	0.476582	0.180090	0.780112	-0.251459	0.543839
26713	9.314182	0.170903	-3.492392	-0.066138	0.009745	0.013833	-0.631015	-0.201928	0.477119	0.180964	0.779698	-0.252509	0.543657
26714	9.217023	-0.087999	-3.483201	-0.087112	-0.003038	-0.018367	-0.630040	-0.202729	0.475805	0.182516	0.779507	-0.253307	0.543040
26715	9.288101	-0.097917	-3.324108	-0.108469	-0.002497	0.004549	-0.630147	-0.203702	0.478397	0.184082	0.779113	-0.254720	0.542416
26716	9.175084	0.017109	-3.343284	-0.092367	0.040820	-0.012929	-0.630980	-0.206326	0.474336	0.185875	0.778395	-0.255492	0.542472
26717	9.271624	0.028340	-3.327499	-0.059786	0.045241	-0.026612	-0.630675	-0.209369	0.472751	0.187262	0.777815	-0.255713	0.542722
26718	9.295522	0.106553	-3.385847	-0.070735	0.031311	-0.023842	-0.631497	-0.211535	0.470951	0.188793	0.777329	-0.256124	0.542694
26719	9.189444	0.146434	-3.410602	-0.026501	0.044319	-0.012783	-0.632473	-0.211776	0.470387	0.189508	0.776813	-0.256200	0.543148
26720	9.266806	0.028371	-3.327319	-0.028642	0.059879	-0.026576	-0.633045	-0.212339	0.467568	0.190555	0.776190	-0.255994	0.543770
26721	9.359114	0.041047	-3.236497	-0.038316	0.034945	-0.009096	-0.633597	-0.213803	0.465808	0.191362	0.775707	-0.256293	0.544034
26722	9.248598	0.211987	-3.267477	-0.031026	-0.003979	-0.005346	-0.634407	-0.216037	0.465399	0.191896	0.775655	-0.256698	0.543729
26723	9.291647	0.085426	-3.255421	-0.043007	0.011120	-0.010910	-0.634429	-0.214726	0.464643	0.192676	0.775422	-0.257109	0.543592
26724	9.219840	0.143634	-3.218544	-0.057715	-0.010949	-0.010909	-0.635804	-0.215989	0.464857	0.193637	0.775375	-0.257729	0.543023
26725	9.229240	0.129350	-3.243141	-0.059425	-0.003793	-0.007254	-0.635792	-0.217375	0.464214	0.194556	0.775218	-0.258430	0.542586
26726	9.289593	0.157985	-3.240381	-0.040774	0.002766	0.005636	-0.635212	-0.219084	0.464242	0.195152	0.774997	-0.259079	0.542377
26727	9.308872	0.138331	-3.231569	-0.020924	-0.002214	-0.004409	-0.636086	-0.217276	0.462269	0.195453	0.774955	-0.259400	0.542176
26728	9.228862	0.139766	-3.296192	-0.010063	-0.011244	-0.008063	-0.634963	-0.217474	0.463084	0.195643	0.775079	-0.259550	0.541858
26729	9.325871	0.123346	-3.208151	0.022803	-0.009326	-0.010734	-0.634413	-0.217704	0.461809	0.195298	0.775316	-0.259326	0.541751
26730	9.257871	0.193049	-3.306590	0.013524	-0.010871	-0.015344	-0.635498	-0.218905	0.463558	0.195211	0.775562	-0.259117	0.541530
26731	9.263240	0.279848	-3.272413	0.009902	0.018653	-0.016299	-0.634394	-0.218471	0.463017	0.195275	0.775474	-0.258834	0.541768
26732	9.265186	0.163580	-3.282904	0.037907	0.039577	0.002055	-0.635253	-0.217403	0.461696	0.194878	0.775181	-0.258426	0.542525
26733	9.238607	0.161459	-3.291585	0.024404	0.033773	-0.023661	-0.635125	-0.216295	0.462181	0.194876	0.775022	-0.257813	0.543044
26734	9.263085	0.199639	-3.258439	0.005748	0.045520	-0.003517	-0.636374	-0.217352	0.461012	0.195066	0.774567	-0.257643	0.543705
26735	9.278294	0.122618	-3.129092	0.010122	0.060772	-0.012714	-0.636664	-0.217281	0.459624	0.195308	0.773999	-0.257247	0.544614
26736	9.257895	0.144230	-3.282758	-0.043436	0.073188	-0.033030	-0.640011	-0.217728	0.458233	0.196721	0.773201	-0.257045	0.545334
26737	9.213995	0.038156	-3.305959	-0.112406	0.079779	-0.047885	-0.640538	-0.221566	0.455769	0.199332	0.772122	-0.257368	0.545761
26738	9.297044	0.045360	-3.164108	-0.162744	0.094770	-0.049818	-0.641381	-0.222690	0.452917	0.202874	0.770693	-0.258109	0.546127
26739	9.316746	0.185928	-3.168759	-0.205080	0.099128	-0.059056	-0.643011	-0.228677	0.448378	0.207125	0.769064	-0.259192	0.546315
26740	9.341952	0.330139	-3.086646	-0.212948	0.104030	-0.079234	-0.643819	-0.233546	0.443900	0.211807	0.767445	-0.259989	0.546417
26741	9.379560	0.322443	-2.894890	-0.208078	0.075743	-0.099353	-0.645618	-0.238306	0.437485	0.216417	0.766230	-0.260570	0.546040
26742	9.431579	0.707368	-2.875005	-0.126212	0.083858	-0.115646	-0.644586	-0.245207	0.433422	0.220061	0.765360	-0.259945	0.546101
26743	9.637443	0.432678	-2.932797	-0.192333	-0.030062	-0.115595	-0.644395	-0.250622	0.431133	0.224059	0.765416	-0.260555	0.544102
26744	9.294188	0.217551	-2.984158	-0.232382	-0.111896	-0.100975	-0.641519	-0.256959	0.432390	0.228133	0.766104	-0.262159	0.540659
26745	9.290042	0.474921	-3.006476	-0.292608	-0.056585	-0.099304	-0.638644	-0.264600	0.431333	0.233328	0.765866	-0.264212	0.537773
26746	9.363407	0.652990	-2.942850	-0.260677	-0.054894	-0.067081	-0.637850	-0.272122	0.431420	0.237754	0.765578	-0.266364	0.535176
26747	9.396489	0.775828	-3.078535	-0.248161	-0.080198	-0.075251	-0.634838	-0.280148	0.429501	0.241871	0.765623	-0.268400	0.532242
26748	9.273336	0.886917	-3.160151	-0.198165	-0.096334	-0.085232	-0.632705	-0.284234	0.428392	0.245303	0.766131	-0.269799	0.529225
26749	9.222410	0.919552	-3.215998	-0.183553	-0.062274	-0.054986	-0.631098	-0.289678	0.429157	0.248305	0.766159	-0.271356	0.526983
26750	9.207539	0.900869	-3.261451	-0.170901	-0.031384	-0.064194	-0.628109	-0.295599	0.427647	0.251437	0.765976	-0.272457	0.525193
26751	9.246183	0.915067	-3.255558	-0.220553	-0.014005	-0.075319	-0.625838	-0.299546	0.426545	0.255471	0.765399	-0.273841	0.523364
26752	9.311299	0.977909	-3.274490	-0.240579	-0.009546	-0.071670	-0.625789	-0.304946	0.423980	0.259849	0.764647	-0.275426	0.521473
26753	9.188150	0.876815	-3.265713	-0.269939	0.027777	-0.079172	-0.624475	-0.311609	0.420766	0.264889	0.763364	-0.277041	0.519960
26754	9.214987	0.978476	-3.266054	-0.264255	0.033774	-0.071807	-0.624136	-0.318781	0.416693	0.269858	0.761990	-0.278634	0.518566
26755	9.107120	0.934368	-3.175363	-0.319767	0.076051	-0.099538	-0.623941	-0.326449	0.411196	0.276107	0.760000	-0.280184	0.517360
26756	9.301854	1.070993	-2.978881	-0.366426	0.091168	-0.134449	-0.624589	-0.334588	0.404004	0.283572	0.757754	-0.281540	0.515879
26757	9.388628	1.284935	-3.065261	-0.403378	0.056865	-0.143590	-0.622011	-0.345264	0.395508	0.291400	0.755646	-0.283363	0.513606
26758	9.245906	1.443690	-2.894659	-0.401122	0.054342	-0.194966	-0.621250	-0.353908	0.389527	0.299762	0.753814	-0.284330	0.510943
26759	9.293254	1.493596	-3.024108	-0.394806	0.091378	-0.167471	-0.619071	-0.365996	0.381088	0.307859	0.751423	-0.285451	0.509023
26760	9.150021	1.667878	-2.925840	-0.381808	0.121357	-0.161987	-0.618891	-0.375022	0.371461	0.315933	0.748719	-0.286274	0.507596
26761	9.060053	1.743783	-2.752920	-0.383119	0.152515	-0.144607	-0.617417	-0.386655	0.362638	0.323926	0.745536	-0.287193	0.506723
26762	9.243606	1.844156	-2.739808	-0.407660	0.117039	-0.134448	-0.618511	-0.395541	0.350521	0.332035	0.742434	-0.288684	0.505180
26763	9.157980	2.013536	-2.667878	-0.417926	0.132039	-0.107870	-0.617236	-0.402895	0.341127	0.340009	0.738905	-0.290584	0.503959
26764	9.319326	2.227840	-2.459980	-0.402180	0.120359	-0.097650	-0.617914	-0.409938	0.331770	0.347623	0.735482	-0.292489	0.502668
26765	9.237542	2.262322	-2.456698	-0.407796	0.092849	-0.099464	-0.618307	-0.417812	0.321941	0.355093	0.732253	-0.294629	0.500907
26766	9.349175	2.386959	-2.406926	-0.372515	0.093406	-0.079162	-0.617149	-0.426993	0.312296	0.361891	0.729093	-0.296667	0.499447
26767	9.292075	2.420238	-2.327289	-0.310505	0.076039	-0.084523	-0.617681	-0.433426	0.304929	0.367657	0.726555	-0.298133	0.498059
26768	9.172215	2.424899	-2.250322	-0.269455	0.095372	-0.056053	-0.616980	-0.437786	0.298235	0.372698	0.723924	-0.299428	0.497366
26769	9.216399	2.481696	-2.169489	-0.243093	0.078768	-0.025673	-0.616995	-0.441504	0.290194	0.376899	0.721455	-0.301030	0.496820
26770	9.255538	2.514540	-2.107944	-0.186013	0.088886	-0.012715	-0.617560	-0.444857	0.283575	0.380256	0.719212	-0.302168	0.496824
26771	9.299111	2.528510	-2.087746	-0.167494	0.100371	-0.005344	-0.619253	-0.447064	0.277037	0.383288	0.716948	-0.303131	0.497179
26772	9.247587	2.398792	-2.151874	-0.175955	0.075740	0.022171	-0.620655	-0.448959	0.272748	0.386057	0.714679	-0.304756	0.497310
26773	9.334585	2.280666	-2.068952	-0.190155	0.071127	0.038669	-0.621379	-0.449573	0.268113	0.388783	0.712243	-0.306793	0.497430
26774	9.255831	2.377455	-2.012243	-0.226026	0.095466	0.064253	-0.623087	-0.449857	0.262811	0.391945	0.709110	-0.309339	0.497848
26775	9.230105	2.473832	-1.952689	-0.161081	0.144618	0.163411	-0.626234	-0.448283	0.254706	0.393453	0.705367	-0.312266	0.500142
26776	9.368338	2.303021	-1.765759	-0.110535	0.186380	0.201990	-0.632868	-0.446361	0.246378	0.394168	0.701324	-0.314903	0.503599
26777	9.494603	2.200440	-1.597258	-0.075745	0.193650	0.202062	-0.638961	-0.441738	0.240582	0.394372	0.697467	-0.317111	0.507397
26778	9.626079	2.131283	-1.392507	-0.028762	0.135576	0.185754	-0.641714	-0.437145	0.234334	0.393755	0.694648	-0.319066	0.510508
26779	9.539896	1.982154	-1.257423	0.073518	0.096794	0.182306	-0.646819	-0.431165	0.232380	0.391456	0.693028	-0.320223	0.513743
26780	9.664541	1.933623	-1.320364	0.055756	0.042412	0.138332	-0.650494	-0.427782	0.230949	0.389544	0.692108	-0.321380	0.515711
26781	9.624040	1.576367	-1.420199	-0.049758	-0.074781	0.101538	-0.652213	-0.423943	0.231202	0.388670	0.691784	-0.324025	0.515149
26782	9.701954	1.803647	-1.411970	-0.066866	-0.140020	0.085148	-0.655018	-0.419726	0.235674	0.387804	0.692128	-0.327104	0.513390
26783	9.575030	1.826900	-1.631682	-0.025646	-0.177069	0.055894	-0.653211	-0.418288	0.237559	0.386390	0.693318	-0.329658	0.511213
26784	9.681388	1.971879	-1.649205	-0.012745	-0.190299	0.061493	-0.652780	-0.416929	0.241545	0.384686	0.694724	-0.332248	0.508906
26785	9.487634	1.960357	-1.772453	0.051787	-0.200866	0.080856	-0.653325	-0.415288	0.245837	0.381775	0.696562	-0.334528	0.507089
26786	9.438808	1.956933	-1.852765	0.156044	-0.189965	0.078276	-0.650668	-0.411455	0.253582	0.377537	0.699118	-0.335620	0.506023
26787	9.485972	2.002284	-2.003973	0.212125	-0.233099	0.058281	-0.651056	-0.408478	0.262418	0.372385	0.702615	-0.336177	0.504625
26788	9.480392	1.632954	-1.945793	0.259172	-0.268062	0.040016	-0.648526	-0.403796	0.273147	0.366532	0.706933	-0.336249	0.502829
26789	9.339412	1.589760	-2.085712	0.297477	-0.226216	0.030805	-0.646418	-0.398960	0.283749	0.360461	0.711100	-0.335478	0.501856
26790	9.468273	1.754425	-2.316481	0.393155	-0.187843	0.047496	-0.644284	-0.395839	0.294663	0.353125	0.715446	-0.333686	0.502089
26791	9.413507	1.392055	-2.389251	0.407017	-0.216066	0.087867	-0.642874	-0.389540	0.307455	0.344935	0.719811	-0.332506	0.502326
26792	9.229322	1.400095	-2.529635	0.388336	-0.197561	0.071240	-0.640369	-0.382094	0.319609	0.337302	0.723951	-0.331108	0.502483
26793	9.252247	1.433676	-2.694504	0.396844	-0.184992	0.045550	-0.638985	-0.374982	0.330219	0.329829	0.728101	-0.329156	0.502730
26794	9.116796	1.513585	-2.795185	0.472286	-0.160270	0.059402	-0.637730	-0.368324	0.341500	0.321289	0.732378	-0.326447	0.503815
26795	9.235772	1.434870	-2.954717	0.468526	-0.161790	0.054817	-0.638302	-0.360497	0.352591	0.312770	0.736576	-0.323692	0.504831
26796	9.162710	1.431865	-3.053441	0.503869	-0.144456	0.040158	-0.635798	-0.352647	0.365189	0.303995	0.740866	-0.320213	0.506131
26797	9.239473	1.246565	-3.018877	0.521791	-0.115098	0.056649	-0.635288	-0.342422	0.376138	0.294906	0.744757	-0.316589	0.508073
26798	9.321367	1.216769	-3.010057	0.554121	-0.085517	0.099805	-0.634360	-0.333507	0.384771	0.285089	0.748194	-0.313068	0.510802
26799	9.380452	0.933018	-3.038268	0.553648	-0.050998	0.076774	-0.635390	-0.322687	0.395632	0.275657	0.751304	-0.308966	0.513903
26800	9.362208	0.738005	-3.133048	0.512917	-0.060832	0.058319	-0.634078	-0.312406	0.402253	0.266966	0.754341	-0.305019	0.516393
26801	9.284097	0.642765	-3.222524	0.465575	-0.035249	0.063655	-0.634437	-0.301838	0.409326	0.259023	0.756731	-0.301485	0.519011
26802	9.303166	0.560070	-3.214115	0.377489	-0.064011	0.056179	-0.635597	-0.293954	0.416519	0.252337	0.758979	-0.298865	0.520535
26803	9.394114	0.497082	-3.266230	0.317199	-0.071394	0.059752	-0.633678	-0.287380	0.423464	0.246426	0.760911	-0.296966	0.521631
26804	9.200986	0.538119	-3.331195	0.258550	-0.050671	0.054061	-0.634832	-0.280706	0.429327	0.241625	0.762374	-0.295458	0.522597
26805	9.268394	0.571882	-3.352817	0.212900	-0.022956	0.054865	-0.633214	-0.275177	0.431606	0.237624	0.763276	-0.294321	0.523755
26806	9.188246	0.329679	-3.332078	0.169145	-0.039799	0.061172	-0.633400	-0.269660	0.434738	0.234169	0.764124	-0.293794	0.524371
26807	9.142122	0.301340	-3.364350	0.104497	-0.051196	0.039026	-0.632172	-0.265860	0.437751	0.231810	0.764885	-0.293681	0.524372
26808	9.195667	0.275636	-3.284405	0.075543	-0.020351	0.048106	-0.633163	-0.262866	0.440596	0.230031	0.765159	-0.293838	0.524668
26809	9.248270	0.383278	-3.382276	0.095420	-0.019844	0.038995	-0.634021	-0.260756	0.441153	0.227992	0.765541	-0.293672	0.525093
26810	9.344308	0.334415	-3.405507	0.050788	-0.038420	0.013258	-0.632632	-0.260232	0.441590	0.226857	0.766089	-0.293646	0.524801
26811	9.222938	0.302695	-3.507442	0.032259	-0.056357	0.005874	-0.631485	-0.260437	0.445473	0.225915	0.766759	-0.293802	0.524140
26812	9.182364	0.280359	-3.448107	0.054166	-0.047065	0.003138	-0.630922	-0.259693	0.447467	0.224778	0.767471	-0.293618	0.523690
26813	9.210780	0.268829	-3.507208	0.050252	-0.044602	-0.006964	-0.629826	-0.257773	0.448412	0.223760	0.768174	-0.293336	0.523253
26814	9.169923	0.273816	-3.495987	0.033435	-0.047481	-0.019846	-0.629671	-0.258125	0.449784	0.223180	0.768929	-0.293017	0.522570
26815	9.184271	0.332435	-3.534784	0.049068	-0.032899	-0.017992	-0.627422	-0.258279	0.452264	0.222362	0.769569	-0.292526	0.522252
26816	9.181504	0.320882	-3.575814	0.031296	-0.016212	-0.034574	-0.625609	-0.259369	0.450785	0.222153	0.770071	-0.291865	0.521970
26817	9.162362	0.308592	-3.553442	0.023941	-0.011484	-0.036436	-0.626000	-0.260042	0.453119	0.222039	0.770484	-0.291257	0.521749
26818	9.198421	0.230440	-3.531148	0.023957	-0.046682	-0.032714	-0.625561	-0.260170	0.455618	0.221742	0.771262	-0.290831	0.520963
26819	9.114114	0.343179	-3.575563	0.016439	-0.005509	-0.043807	-0.624437	-0.261162	0.455267	0.221851	0.771623	-0.290161	0.520756
26820	9.141174	0.444449	-3.546933	0.033068	0.062572	-0.043859	-0.624988	-0.261846	0.454951	0.222165	0.771365	-0.288986	0.521657
26821	9.222795	0.327333	-3.536258	0.042925	0.048034	-0.016291	-0.625131	-0.262214	0.453814	0.221891	0.771125	-0.288225	0.522548
26822	9.182086	0.332059	-3.505723	0.031383	0.019686	-0.034627	-0.624016	-0.262499	0.453507	0.221888	0.771251	-0.287401	0.522818
26823	9.194605	0.367730	-3.460071	0.024186	0.032377	-0.030980	-0.624700	-0.262953	0.454322	0.221966	0.771175	-0.286678	0.523293
26824	9.171714	0.434081	-3.333194	0.058555	0.073857	-0.049321	-0.625266	-0.263939	0.451476	0.222009	0.770936	-0.285102	0.524487
26825	9.199593	0.345452	-3.429005	0.018596	0.058551	-0.037458	-0.625826	-0.263918	0.451204	0.222394	0.770593	-0.284220	0.525306
26826	9.233280	0.413578	-3.463633	0.045790	0.029402	-0.043763	-0.626391	-0.264124	0.449802	0.222320	0.770730	-0.283057	0.525764
26827	9.258276	0.404515	-3.343869	0.042172	0.020036	-0.040995	-0.626092	-0.265951	0.449407	0.222161	0.770914	-0.282042	0.526107
26828	9.193145	0.500220	-3.393943	0.030979	0.007554	-0.047420	-0.624837	-0.265849	0.449820	0.222231	0.771233	-0.281076	0.526126
26829	9.193061	0.519878	-3.413133	0.095707	0.013433	-0.056476	-0.625957	-0.265536	0.449571	0.221376	0.771810	-0.279283	0.526595
26830	9.263078	0.489868	-3.382135	0.081545	0.011705	-0.073006	-0.623718	-0.265892	0.450365	0.220959	0.772448	-0.277372	0.526846
26831	9.272570	0.514442	-3.411311	0.074908	0.012965	-0.047323	-0.623978	-0.267045	0.450854	0.220329	0.772881	-0.275936	0.527229
26832	9.260702	0.499582	-3.381983	0.070143	0.014331	-0.054680	-0.623439	-0.265896	0.450362	0.219908	0.773333	-0.274416	0.527534
26833	9.163993	0.510598	-3.429013	0.038782	-0.012083	-0.027193	-0.622720	-0.266170	0.452849	0.219488	0.773758	-0.273780	0.527416
26834	9.267542	0.451433	-3.411534	0.033635	-0.033175	-0.012474	-0.622426	-0.267841	0.452185	0.218929	0.774317	-0.273509	0.526969
26835	9.316554	0.656951	-3.392706	0.051042	0.003489	0.020580	-0.622722	-0.266028	0.452858	0.217905	0.774369	-0.273411	0.527368
26836	9.191826	0.703188	-3.339437	0.083709	0.016906	0.009593	-0.621323	-0.265693	0.454261	0.216609	0.774496	-0.272731	0.528067
26837	9.238833	0.431769	-3.376777	0.092395	-0.009748	-0.006900	-0.623170	-0.263224	0.453593	0.215169	0.775014	-0.271821	0.528365
26838	9.228963	0.327377	-3.362597	0.068967	-0.007684	0.005878	-0.621776	-0.262338	0.455309	0.214007	0.775353	-0.271347	0.528584
26839	9.199987	0.300863	-3.359271	0.042939	0.000733	-0.010713	-0.623037	-0.261357	0.455939	0.213427	0.775563	-0.270857	0.528760
26840	9.148318	0.411080	-3.233448	0.098271	0.030058	0.004040	-0.623060	-0.259125	0.456635	0.212030	0.775636	-0.269878	0.529714
26841	9.318684	0.415982	-3.326732	0.111083	0.009699	0.005968	-0.619441	-0.258116	0.458059	0.210270	0.775944	-0.268883	0.530472
26842	9.146973	0.345147	-3.378737	0.090456	-0.018749	-0.010594	-0.621526	-0.257063	0.460375	0.208886	0.776574	-0.267966	0.530560
26843	9.307323	0.429500	-3.244104	0.095187	-0.031894	-0.037120	-0.621392	-0.257032	0.459678	0.207607	0.777478	-0.266641	0.530405
26844	9.195482	0.383267	-3.353735	0.074788	-0.038612	-0.047278	-0.618601	-0.256320	0.461649	0.206751	0.778443	-0.265403	0.529944
26845	9.176189	0.393190	-3.360195	0.070639	-0.030093	-0.066572	-0.616089	-0.255336	0.463918	0.206178	0.779376	-0.263869	0.529563
26846	9.184817	0.394888	-3.490925	0.041430	-0.035680	-0.063869	-0.617605	-0.256194	0.464577	0.206029	0.780257	-0.262708	0.528900
26847	9.160954	0.428796	-3.475320	0.031029	-0.016600	-0.043733	-0.616586	-0.258301	0.466809	0.205901	0.780761	-0.261892	0.528610
26848	9.203672	0.349151	-3.525740	0.020120	-0.014823	-0.041927	-0.614492	-0.258224	0.467492	0.205962	0.781217	-0.261213	0.528250
26849	9.193781	0.396000	-3.578198	-0.025825	-0.016089	-0.049351	-0.613219	-0.259803	0.467522	0.206781	0.781511	-0.260910	0.527644
26850	9.230323	0.429186	-3.540706	-0.021897	-0.040796	-0.036443	-0.612088	-0.261488	0.466849	0.207307	0.782035	-0.260871	0.526679
26851	9.203912	0.482865	-3.551444	-0.046976	-0.036401	-0.016310	-0.610544	-0.261840	0.467790	0.208002	0.782283	-0.261390	0.525779
26852	9.122656	0.523740	-3.482930	-0.043787	0.001647	-0.037478	-0.610223	-0.264978	0.468151	0.209099	0.782275	-0.261384	0.525359
26853	9.185298	0.437945	-3.447189	-0.017431	0.011045	-0.010831	-0.609518	-0.265433	0.468535	0.209523	0.782116	-0.261480	0.525379
26854	9.088911	0.494735	-3.472197	-0.008751	-0.001134	0.007544	-0.610212	-0.265698	0.468385	0.209585	0.782047	-0.261822	0.525286
26855	9.036033	0.472934	-3.446210	-0.020847	0.014163	-0.001694	-0.608669	-0.266306	0.468752	0.209983	0.781792	-0.262084	0.525376
26856	9.243331	0.549360	-3.467954	0.017211	0.031363	0.017680	-0.609796	-0.266477	0.466799	0.209705	0.781437	-0.262179	0.525969
26857	9.334281	0.520512	-3.534337	-0.016836	0.026400	0.010294	-0.609938	-0.266462	0.466522	0.209981	0.781006	-0.262532	0.526322
26858	9.204045	0.550918	-3.563081	0.018620	0.001050	-0.029994	-0.611198	-0.266013	0.466422	0.210021	0.781226	-0.261990	0.526249
26859	9.127369	0.638515	-3.545152	0.023963	-0.002392	-0.034568	-0.608283	-0.264557	0.467601	0.209985	0.781508	-0.261331	0.526173
26860	9.123002	0.593859	-3.467995	0.036131	-0.006544	-0.058401	-0.608537	-0.266005	0.468351	0.210009	0.782030	-0.260190	0.525953
26861	9.132916	0.576236	-3.425008	0.029130	-0.014653	-0.045555	-0.608522	-0.266880	0.468855	0.209948	0.782517	-0.259353	0.525666
26862	9.152092	0.559202	-3.430666	0.003861	-0.050539	-0.029029	-0.606539	-0.269195	0.469251	0.209947	0.783208	-0.259207	0.524709
26863	9.146784	0.608868	-3.514674	-0.009415	-0.064471	-0.010677	-0.605127	-0.269196	0.471749	0.209868	0.783874	-0.259527	0.523587
26864	9.410675	0.550473	-3.638435	-0.013336	-0.045450	0.011352	-0.603327	-0.268773	0.471200	0.209733	0.784229	-0.260165	0.522791
26865	8.890880	0.611554	-3.579957	-0.004391	-0.041465	0.003919	-0.601497	-0.268780	0.473693	0.209542	0.784600	-0.260564	0.522113
26866	9.179935	0.504779	-3.545574	0.013977	-0.039734	0.005835	-0.602580	-0.270781	0.474417	0.209070	0.785035	-0.260812	0.521523
26867	9.209406	0.471895	-3.459945	-0.028602	-0.080168	-0.008861	-0.600212	-0.269243	0.477001	0.209190	0.785770	-0.261424	0.520061
26868	8.967319	0.514618	-3.624505	-0.038524	-0.048286	0.027720	-0.599373	-0.269014	0.477844	0.209262	0.785962	-0.262585	0.519156
26869	9.036490	0.517792	-3.716432	-0.014591	-0.013459	0.029559	-0.599079	-0.269630	0.478780	0.209107	0.785860	-0.263376	0.518971
26870	9.178567	0.426691	-3.688526	-0.021626	-0.021433	0.040586	-0.598534	-0.268650	0.478835	0.208925	0.785772	-0.264459	0.518627
26871	9.188279	0.477709	-3.700633	-0.012503	-0.028821	0.040626	-0.597978	-0.268913	0.478256	0.208538	0.785778	-0.265469	0.518258
26872	9.144905	0.456073	-3.691906	-0.018478	-0.020304	0.021319	-0.597442	-0.267355	0.478068	0.208512	0.785792	-0.266212	0.517866
26873	9.125926	0.543487	-3.690627	0.019938	-0.027840	0.022334	-0.598971	-0.265913	0.480961	0.207809	0.786019	-0.266593	0.517607
26874	9.062778	0.578952	-3.770149	0.020647	-0.047545	-0.018017	-0.596202	-0.264677	0.480872	0.207426	0.786688	-0.266419	0.516833
26875	9.038213	0.548242	-3.817734	0.029919	-0.058947	-0.012488	-0.596040	-0.265991	0.481627	0.206762	0.787467	-0.266277	0.515987
26876	9.153745	0.498860	-3.812716	0.043286	-0.034277	0.005868	-0.595613	-0.265526	0.483604	0.205855	0.787959	-0.266202	0.515636
26877	9.009031	0.487946	-3.826697	0.062100	-0.004038	0.022339	-0.596203	-0.261786	0.485515	0.204615	0.788118	-0.266050	0.515965
26878	9.269261	0.332444	-3.760156	0.080353	-0.020566	0.021517	-0.595948	-0.260472	0.484617	0.203030	0.788537	-0.265775	0.516093
26879	9.008399	0.354917	-3.851692	0.046111	-0.049259	0.009511	-0.596367	-0.257971	0.488681	0.201928	0.789163	-0.265772	0.515569
26880	9.042510	0.414986	-3.828424	0.047880	-0.034540	0.040706	-0.594424	-0.256776	0.489713	0.200578	0.789492	-0.266185	0.515381
26881	8.969595	0.343438	-3.879297	0.038595	-0.036037	0.035155	-0.594992	-0.255134	0.491075	0.199397	0.789814	-0.266611	0.515124
26882	8.920427	0.428410	-4.041135	0.006752	0.017581	0.001973	-0.593757	-0.252947	0.492315	0.199371	0.789647	-0.266624	0.515384
26883	9.149620	0.299458	-3.949110	0.006947	-0.006866	0.011220	-0.594327	-0.252865	0.490791	0.199087	0.789674	-0.266884	0.515317
26884	8.925776	0.464031	-3.987970	0.008268	0.049746	-0.012748	-0.594161	-0.254333	0.491814	0.199368	0.789255	-0.266533	0.516032
26885	9.188075	0.374957	-3.993528	0.047636	0.088337	0.018508	-0.595437	-0.253655	0.489915	0.198873	0.788427	-0.266109	0.517705
26886	8.976920	0.406627	-3.893650	0.051320	0.084484	0.020318	-0.598525	-0.252553	0.488617	0.198318	0.787640	-0.265696	0.519325
26887	9.090249	0.244716	-3.814413	0.036349	0.098302	0.005586	-0.599962	-0.251099	0.485372	0.198183	0.786729	-0.265146	0.521036
26888	9.072364	0.271687	-3.646923	0.025534	0.092355	0.012921	-0.601499	-0.251574	0.483962	0.198152	0.785791	-0.264851	0.522611
