# Supplementary material for: Identification of Haptic Based Guiding Using Hard Reins
Source: PLoS One. 2015 Jul 22;10(7):e0132020. doi: 10.1371/journal.pone.0132020 (PMC4511788; doi:10.1371/journal.pone.0132020)
Supplement: S8 File — (ZIP) [file pone.0132020.s008.zip › Exp2_MotionData1/Subject1/path3/T5/gh5.txt]

// Start Time: 0
// Sample rate: 25.0Hz
// Scenario: 4.9
// Firmware Version: 2.6.1
Counter	Acc_X	Acc_Y	Acc_Z	Gyr_X	Gyr_Y	Gyr_Z	Mag_X	Mag_Y	Mag_Z	Quat_w	Quat_x	Quat_y	Quat_z
26269	-0.245813	2.604246	-9.432608	-0.015412	0.006585	0.004085	0.199709	0.127146	0.646589	-0.131437	-0.926075	-0.351841	-0.036293
26270	-0.260265	2.601868	-9.415972	-0.015342	0.012961	-0.003308	0.199176	0.126074	0.648164	-0.131593	-0.925950	-0.352088	-0.036519
26271	-0.289153	2.589532	-9.488435	-0.004768	0.010208	-0.012479	0.199439	0.126073	0.648423	-0.131573	-0.925854	-0.352342	-0.036570
26272	-0.245856	2.613912	-9.420469	0.017991	0.007498	-0.010514	0.198383	0.127166	0.647123	-0.131154	-0.925760	-0.352759	-0.036445
26273	-0.207215	2.602107	-9.377062	0.022329	0.016658	-0.004967	0.197708	0.128148	0.648831	-0.130580	-0.925783	-0.352911	-0.036445
26274	-0.221547	2.573153	-9.392006	-0.023175	0.014779	-0.005194	0.197577	0.128418	0.648309	-0.130868	-0.925615	-0.353213	-0.036759
26275	-0.192797	2.614331	-9.328742	-0.015279	0.003821	-0.005139	0.196787	0.127470	0.648315	-0.131081	-0.925548	-0.353306	-0.036788
26276	-0.173935	2.700683	-9.418581	0.019615	0.005707	-0.001276	0.196257	0.126661	0.648842	-0.130639	-0.925539	-0.353509	-0.036637
26277	-0.207535	2.666845	-9.443377	-0.003193	-0.007098	0.006012	0.196516	0.127619	0.649234	-0.130700	-0.925590	-0.353376	-0.036412
26278	-0.245946	2.633178	-9.415399	-0.038156	0.001985	0.002130	0.196781	0.127074	0.649755	-0.131351	-0.925450	-0.353480	-0.036611
26279	-0.202534	2.628289	-9.463076	-0.044338	-0.005309	0.007649	0.196789	0.126245	0.648838	-0.132160	-0.925403	-0.353291	-0.036716
26280	-0.228981	2.613905	-9.432316	-0.025959	0.009328	0.007719	0.197060	0.125144	0.648442	-0.132529	-0.925334	-0.353306	-0.036979
26281	-0.207334	2.623451	-9.467990	-0.005825	0.009351	0.005976	0.196932	0.123507	0.648705	-0.132520	-0.925366	-0.353215	-0.037079
26282	-0.188055	2.628565	-9.390916	-0.003163	0.016658	0.004132	0.194677	0.123404	0.649508	-0.132418	-0.925323	-0.353343	-0.037308
26283	-0.212148	2.623589	-9.424821	-0.011939	0.003859	0.006876	0.196527	0.125426	0.648709	-0.132557	-0.925350	-0.353215	-0.037354
26284	-0.245855	2.613929	-9.415668	-0.022367	-0.001658	0.000370	0.196000	0.124205	0.649105	-0.132942	-0.925244	-0.353345	-0.037369
26285	-0.231788	2.695540	-9.481611	-0.017310	-0.001612	0.013314	0.197588	0.124325	0.649223	-0.133214	-0.925306	-0.353080	-0.037368
26286	-0.217238	2.681436	-9.392848	-0.006767	0.014841	0.011496	0.196804	0.123771	0.647658	-0.133187	-0.925310	-0.353055	-0.037607
26287	-0.216888	2.609405	-9.348242	-0.010169	0.023959	0.005930	0.196016	0.123904	0.646355	-0.133151	-0.925320	-0.352999	-0.038011
26288	-0.197790	2.647787	-9.393138	0.000390	0.009335	-0.001377	0.195209	0.124209	0.648588	-0.133039	-0.925255	-0.353208	-0.038064
26289	-0.231711	2.681267	-9.433797	0.005613	0.002028	-0.001342	0.196270	0.123243	0.648972	-0.132871	-0.925272	-0.353241	-0.037931
26290	-0.205302	2.705416	-9.423609	0.025728	0.010279	-0.001253	0.196531	0.123112	0.649755	-0.132285	-0.925285	-0.353438	-0.037818
26291	-0.205066	2.657455	-9.376266	0.012653	0.002035	-0.001305	0.195737	0.124205	0.648845	-0.131988	-0.925320	-0.353475	-0.037637
26292	-0.183673	2.719864	-9.432807	-0.001410	0.005684	-0.001383	0.195742	0.123789	0.648190	-0.131936	-0.925258	-0.353659	-0.037633
26293	-0.202733	2.671717	-9.428859	-0.011939	0.003854	0.004105	0.196400	0.124875	0.648186	-0.132080	-0.925265	-0.353582	-0.037677
26294	-0.202628	2.647474	-9.482014	-0.010206	-0.015323	0.007837	0.195343	0.122982	0.649110	-0.132332	-0.925258	-0.353539	-0.037371
26295	-0.202562	2.635623	-9.429363	0.011817	-0.019901	-0.003119	0.197856	0.124315	0.648566	-0.132208	-0.925294	-0.353551	-0.036790
26296	-0.205077	2.657242	-9.438686	0.019615	-0.019875	0.003380	0.197200	0.124991	0.647001	-0.131945	-0.925338	-0.353597	-0.036177
26297	-0.274833	2.623495	-9.415804	0.016241	-0.012610	-0.008648	0.197332	0.125125	0.646869	-0.131691	-0.925341	-0.353734	-0.035684
26298	-0.308572	2.618475	-9.457002	0.005635	-0.001638	-0.001336	0.198130	0.124023	0.646993	-0.131561	-0.925307	-0.353892	-0.035493
26299	-0.327836	2.613656	-9.447646	-0.008408	0.002922	0.002277	0.197593	0.125402	0.647521	-0.131647	-0.925311	-0.353850	-0.035486
26300	-0.313819	2.704802	-9.539864	-0.008406	0.013873	-0.007895	0.197856	0.125401	0.647781	-0.131670	-0.925165	-0.354203	-0.035671
26301	-0.327937	2.632717	-9.502596	-0.003314	0.017583	0.013355	0.197331	0.125941	0.646476	-0.131553	-0.925251	-0.353998	-0.035925
26302	-0.269630	2.546825	-9.323204	-0.008454	0.024883	0.013322	0.197061	0.125684	0.647788	-0.131483	-0.925246	-0.353992	-0.036370
26303	-0.207311	2.621258	-9.405602	-0.029413	0.007488	0.004013	0.196674	0.125124	0.646088	-0.131925	-0.925203	-0.353914	-0.036597
26304	-0.164290	2.700719	-9.413690	0.012615	-0.001609	-0.000377	0.197062	0.124867	0.648180	-0.131664	-0.925184	-0.354086	-0.036364
26305	-0.236547	2.686234	-9.385758	0.026532	0.011210	0.007978	0.196927	0.125553	0.648182	-0.131045	-0.925314	-0.353985	-0.036279
26306	-0.294306	2.661915	-9.427450	0.005509	0.002960	0.009729	0.197319	0.127323	0.647917	-0.130875	-0.925341	-0.353984	-0.036207
26307	-0.308639	2.632937	-9.449597	-0.008579	0.002053	0.018889	0.197460	0.125946	0.647130	-0.130966	-0.925462	-0.353632	-0.036226
26308	-0.294119	2.623505	-9.401580	-0.020774	0.011166	0.014199	0.197190	0.125281	0.648703	-0.131222	-0.925450	-0.353539	-0.036503
26309	-0.264964	2.575332	-9.433192	-0.010245	0.005700	0.014265	0.197063	0.124457	0.648180	-0.131321	-0.925532	-0.353281	-0.036586
26310	-0.236244	2.618580	-9.468328	-0.006823	0.013032	0.017962	0.197200	0.124311	0.647393	-0.131302	-0.925582	-0.353133	-0.036809
26311	-0.236240	2.618654	-9.446721	0.009061	0.010275	0.006049	0.196942	0.123759	0.646609	-0.131016	-0.925652	-0.353054	-0.036819
26312	-0.226597	2.618640	-9.456234	0.004724	-0.001615	0.003277	0.197203	0.124442	0.646869	-0.130898	-0.925637	-0.353156	-0.036651
26313	-0.192801	2.609010	-9.477660	-0.008418	0.016653	0.002261	0.197194	0.124732	0.648441	-0.130890	-0.925630	-0.353150	-0.036894
26314	-0.236096	2.589910	-9.408711	-0.008443	0.018483	0.007794	0.197196	0.125269	0.647525	-0.130870	-0.925593	-0.353224	-0.037205
26315	-0.253115	2.618661	-9.434875	-0.010117	0.007490	-0.001428	0.196396	0.124748	0.649102	-0.130961	-0.925563	-0.353261	-0.037279
26316	-0.272355	2.609046	-9.420785	0.002290	0.007462	-0.016132	0.198001	0.122798	0.647386	-0.130839	-0.925406	-0.353720	-0.037242
26317	-0.274680	2.592313	-9.387432	0.003908	0.007501	-0.000434	0.196143	0.123913	0.647402	-0.130671	-0.925419	-0.353750	-0.037216
26318	-0.241273	2.661833	-9.482173	0.003872	0.002023	-0.003195	0.196672	0.124179	0.647267	-0.130546	-0.925346	-0.353998	-0.037107
26319	-0.236560	2.688624	-9.390527	-0.020725	0.002019	0.007753	0.196133	0.124745	0.648581	-0.130870	-0.925357	-0.353844	-0.037176
26320	-0.308695	2.647604	-9.382173	-0.020877	0.007533	0.024354	0.196535	0.125004	0.647530	-0.131145	-0.925409	-0.353580	-0.037417
26321	-0.265441	2.676419	-9.424577	-0.020669	0.007482	0.000361	0.195871	0.124201	0.648583	-0.131439	-0.925363	-0.353577	-0.037564
26322	-0.274999	2.659687	-9.386490	-0.015496	0.002028	0.011470	0.196141	0.123917	0.647794	-0.131663	-0.925349	-0.353524	-0.037629
26323	-0.265184	2.623613	-9.386904	-0.018907	0.018452	0.002201	0.196008	0.123104	0.648450	-0.131848	-0.925311	-0.353517	-0.037969
26324	-0.216948	2.618750	-9.429734	-0.025917	0.018454	0.002168	0.195216	0.123516	0.647671	-0.132155	-0.925192	-0.353668	-0.038387
26325	-0.236217	2.613833	-9.449189	-0.017048	0.007467	-0.008845	0.196009	0.122831	0.648450	-0.132389	-0.925090	-0.353838	-0.038480
26326	-0.197904	2.669222	-9.457657	-0.018949	0.002936	0.004072	0.195345	0.121484	0.649764	-0.132676	-0.925017	-0.353911	-0.038566
26327	-0.186050	2.710021	-9.495385	-0.033890	-0.005292	0.007699	0.194827	0.119705	0.648982	-0.133298	-0.924997	-0.353728	-0.038589
26328	-0.205300	2.705465	-9.409204	-0.020702	0.016634	0.002193	0.195884	0.120782	0.648581	-0.133521	-0.924889	-0.353886	-0.038937
26329	-0.197973	2.686279	-9.395000	-0.022463	0.023948	0.004020	0.196544	0.119964	0.649492	-0.133728	-0.924850	-0.353858	-0.039412
26330	-0.250777	2.633005	-9.463460	-0.004860	0.017543	-0.005109	0.195755	0.119556	0.648843	-0.133658	-0.924736	-0.354156	-0.039645
26331	-0.173918	2.695764	-9.449859	-0.001404	0.007514	-0.001384	0.195094	0.119832	0.648325	-0.133593	-0.924729	-0.354200	-0.039651
26332	-0.166631	2.686310	-9.404310	-0.004857	0.016638	-0.005107	0.195360	0.120098	0.647930	-0.133528	-0.924609	-0.354513	-0.039869
26333	-0.159347	2.676798	-9.375567	-0.018967	0.012998	0.007748	0.195493	0.119417	0.648321	-0.133741	-0.924615	-0.354388	-0.040129
26334	-0.166674	2.698604	-9.327316	-0.011784	0.016610	-0.010681	0.195751	0.120784	0.648582	-0.133809	-0.924441	-0.354787	-0.040379
26335	-0.121222	2.773208	-9.349853	0.012638	0.006608	-0.005006	0.195491	0.119827	0.648322	-0.133495	-0.924445	-0.354906	-0.040267
26336	-0.169237	2.729814	-9.346107	-0.002438	0.005725	0.017068	0.195098	0.118604	0.648586	-0.133447	-0.924515	-0.354737	-0.040319
26337	-0.231776	2.695770	-9.414389	-0.018942	-0.004384	0.004080	0.194699	0.119697	0.648066	-0.133789	-0.924508	-0.354633	-0.040252
26338	-0.198045	2.700634	-9.418807	-0.015540	0.002047	0.013317	0.195895	0.118454	0.648187	-0.134012	-0.924515	-0.354524	-0.040321
26339	-0.193063	2.666973	-9.414431	0.011656	-0.001589	0.009771	0.195621	0.119966	0.648714	-0.133763	-0.924628	-0.354347	-0.040103
26340	-0.195509	2.676799	-9.354299	0.040516	0.002103	0.013602	0.196421	0.120626	0.647267	-0.132949	-0.924787	-0.354277	-0.039776
26341	-0.178456	2.638210	-9.390691	0.003782	0.002063	0.011573	0.195355	0.120650	0.648454	-0.132816	-0.924889	-0.354070	-0.039687
26342	-0.197849	2.657158	-9.467429	-0.015371	0.002007	-0.003291	0.195880	0.121197	0.648974	-0.133049	-0.924776	-0.354274	-0.039710
26343	-0.234258	2.710154	-9.428614	-0.033054	-0.001633	0.013233	0.195090	0.119975	0.648980	-0.133623	-0.924795	-0.353997	-0.039816
26344	-0.236939	2.765344	-9.471078	-0.015342	-0.001676	-0.012521	0.195752	0.120375	0.648713	-0.133889	-0.924619	-0.354364	-0.039746
26345	-0.280099	2.717329	-9.414537	-0.004975	0.011162	0.004124	0.194830	0.118749	0.649112	-0.133864	-0.924637	-0.354313	-0.039864
26346	-0.212610	2.724963	-9.332176	-0.010170	0.007500	0.002259	0.195762	0.117914	0.648711	-0.133958	-0.924580	-0.354415	-0.039964
26347	-0.207547	2.671855	-9.385690	-0.010157	0.005676	0.002265	0.194575	0.116830	0.648459	-0.134071	-0.924575	-0.354379	-0.040011
26348	-0.214894	2.695903	-9.385421	-0.003205	-0.001617	0.006924	0.194706	0.118868	0.647280	-0.134096	-0.924569	-0.354398	-0.039909
26349	-0.179025	2.755902	-9.451464	-0.005859	-0.014406	0.006007	0.196286	0.119140	0.648839	-0.134269	-0.924618	-0.354242	-0.039565
26350	-0.215179	2.753423	-9.451836	0.000135	0.002074	0.017085	0.194967	0.118058	0.648587	-0.134199	-0.924691	-0.354082	-0.039534
26351	-0.241487	2.710221	-9.404674	-0.029446	0.005652	0.002164	0.196826	0.117212	0.648179	-0.134671	-0.924634	-0.354032	-0.039718
26352	-0.197926	2.676687	-9.385531	-0.010132	0.012979	-0.001438	0.194709	0.116691	0.648327	-0.134728	-0.924541	-0.354231	-0.039911
26353	-0.164120	2.667245	-9.351739	-0.001386	-0.007101	0.004176	0.194972	0.116827	0.648586	-0.134767	-0.924584	-0.354132	-0.039667
26354	-0.166673	2.696000	-9.384970	0.017798	-0.000671	0.007954	0.195238	0.116958	0.648322	-0.134397	-0.924647	-0.354134	-0.039434
26355	-0.226863	2.676538	-9.412211	-0.005777	-0.008943	0.002309	0.195760	0.116831	0.649889	-0.134529	-0.924666	-0.354061	-0.039183
26356	-0.253658	2.728970	-9.543765	-0.012881	0.000197	0.003180	0.195107	0.116005	0.648585	-0.134724	-0.924609	-0.354138	-0.039171
26357	-0.270385	2.700324	-9.467501	-0.019036	0.005682	0.009600	0.194452	0.115321	0.647804	-0.134992	-0.924633	-0.353959	-0.039301
26358	-0.265692	2.729357	-9.423837	-0.025939	0.012956	-0.001522	0.195904	0.115992	0.648186	-0.135341	-0.924491	-0.354163	-0.039608
26359	-0.214984	2.715169	-9.380350	-0.015539	0.018487	0.011444	0.196030	0.116546	0.648971	-0.135453	-0.924526	-0.353988	-0.039954
26360	-0.255695	2.657402	-9.362334	0.009235	0.007483	-0.010562	0.193782	0.117245	0.647941	-0.135197	-0.924413	-0.354388	-0.039888
26361	-0.217627	2.763207	-9.403708	0.010890	0.012983	-0.008719	0.194449	0.116277	0.647674	-0.134875	-0.924382	-0.354592	-0.039889
26362	-0.198479	2.792055	-9.422330	0.002009	-0.001612	0.004179	0.194181	0.115744	0.648723	-0.134807	-0.924374	-0.354654	-0.039740
26363	-0.280051	2.710365	-9.340213	-0.005823	0.000193	0.005982	0.193916	0.116697	0.648071	-0.134877	-0.924412	-0.354539	-0.039662
26364	-0.285068	2.748617	-9.409344	-0.009401	-0.005280	0.009662	0.195240	0.115596	0.648846	-0.135041	-0.924412	-0.354489	-0.039543
26365	-0.304157	2.707778	-9.378885	-0.004990	-0.007109	0.009688	0.195765	0.116958	0.648842	-0.135147	-0.924484	-0.354286	-0.039329
26366	-0.275166	2.695839	-9.369180	-0.005063	0.003880	0.017056	0.193923	0.115869	0.647285	-0.135160	-0.924537	-0.354138	-0.039371
26367	-0.229496	2.724765	-9.380351	-0.012020	0.013001	0.009624	0.194854	0.114764	0.647277	-0.135254	-0.924573	-0.353985	-0.039577
26368	-0.212655	2.729357	-9.454551	-0.005884	0.013006	0.005965	0.195520	0.113527	0.647402	-0.135228	-0.924553	-0.354026	-0.039757
26369	-0.198132	2.719967	-9.394529	0.007275	-0.001600	0.007900	0.194853	0.115038	0.647277	-0.135069	-0.924641	-0.353881	-0.039553
26370	-0.164451	2.734374	-9.422821	-0.011826	-0.000744	-0.009732	0.196036	0.116535	0.647923	-0.135260	-0.924486	-0.354219	-0.039486
26371	-0.198039	2.700749	-9.385196	-0.012827	0.000200	0.005950	0.195779	0.116251	0.646615	-0.135460	-0.924504	-0.354098	-0.039455
26372	-0.217327	2.700727	-9.380574	-0.020640	0.005653	-0.001482	0.196298	0.116808	0.648183	-0.135763	-0.924385	-0.354278	-0.039589
26373	-0.207806	2.724628	-9.432965	-0.010245	0.009345	0.005948	0.196573	0.115157	0.647525	-0.135849	-0.924403	-0.354184	-0.039710
26374	-0.294304	2.661940	-9.420248	-0.025894	0.005639	-0.001509	0.196047	0.114342	0.647398	-0.136250	-0.924277	-0.354342	-0.039877
26375	-0.256125	2.743641	-9.473962	-0.015408	0.000168	-0.005141	0.196575	0.114610	0.647525	-0.136504	-0.924209	-0.354425	-0.039831
26376	-0.203148	2.758235	-9.458858	-0.001407	0.005674	-0.005077	0.197369	0.114058	0.647911	-0.136454	-0.924118	-0.354685	-0.039819
26377	-0.246338	2.720149	-9.313354	0.005724	0.016613	-0.012443	0.196047	0.113797	0.647660	-0.136205	-0.924043	-0.354964	-0.039907
26378	-0.212680	2.739368	-9.341578	-0.011948	0.020294	0.002229	0.196048	0.114476	0.647136	-0.136241	-0.923962	-0.355121	-0.040260
26379	-0.237099	2.801635	-9.412953	0.002110	0.005663	-0.007832	0.195642	0.115582	0.647926	-0.136136	-0.923919	-0.355282	-0.040185
26380	-0.236977	2.777721	-9.370075	-0.006613	0.012959	-0.008810	0.195246	0.115584	0.647667	-0.136133	-0.923777	-0.355635	-0.040335
26381	-0.232120	2.767908	-9.427784	-0.004882	0.002003	-0.006937	0.195646	0.115303	0.647402	-0.136185	-0.923724	-0.355764	-0.040244
26382	-0.188872	2.801864	-9.374089	-0.008446	0.012984	-0.001435	0.196437	0.114758	0.648443	-0.136210	-0.923638	-0.355958	-0.040425
26383	-0.193497	2.763634	-9.293044	-0.010204	0.002026	0.005957	0.195381	0.114357	0.648189	-0.136353	-0.923661	-0.355844	-0.040411
26384	-0.159749	2.763579	-9.328741	-0.002291	0.009340	0.000450	0.196185	0.112428	0.647658	-0.136290	-0.923615	-0.355979	-0.040483
26385	-0.140292	2.727491	-9.338668	0.005709	-0.000725	-0.008720	0.196436	0.115167	0.648312	-0.136169	-0.923580	-0.356141	-0.040270
26386	-0.212505	2.700737	-9.380529	-0.015433	-0.001637	0.004094	0.195121	0.113264	0.647929	-0.136423	-0.923526	-0.356186	-0.040245
26387	-0.241584	2.729356	-9.438016	-0.022494	0.012978	0.004033	0.195916	0.113254	0.647922	-0.136712	-0.923494	-0.356127	-0.040520
26388	-0.212592	2.717432	-9.423509	-0.027667	0.005650	-0.001517	0.196441	0.113258	0.648835	-0.137146	-0.923365	-0.356275	-0.040700
26389	-0.226960	2.700905	-9.323045	-0.008297	0.008384	-0.008807	0.195920	0.112025	0.648053	-0.137213	-0.923284	-0.356453	-0.040753
26390	-0.157376	2.768109	-9.412680	0.003867	0.002027	-0.005044	0.196184	0.112430	0.647789	-0.137093	-0.923223	-0.356670	-0.040630
26391	-0.174200	2.758597	-9.369758	0.007437	0.005667	-0.010570	0.194852	0.113275	0.648717	-0.136889	-0.923175	-0.356885	-0.040519
26392	-0.198372	2.773101	-9.336170	0.003856	-0.001630	-0.001350	0.194861	0.112714	0.647407	-0.136792	-0.923141	-0.357032	-0.040340
26393	-0.198350	2.768281	-9.338638	-0.008433	-0.001634	0.002280	0.195383	0.114081	0.647927	-0.136924	-0.923147	-0.356976	-0.040245
26394	-0.212886	2.782648	-9.350575	-0.011895	-0.014444	-0.001410	0.196450	0.112154	0.647918	-0.137210	-0.923086	-0.357059	-0.039939
26395	-0.225016	2.796937	-9.386498	-0.022478	-0.005303	0.003136	0.196184	0.111887	0.648181	-0.137629	-0.923062	-0.356966	-0.039880
26396	-0.246470	2.743866	-9.413851	-0.012775	0.005654	-0.004213	0.197775	0.113766	0.646467	-0.137790	-0.922958	-0.357164	-0.039945
26397	-0.205627	2.772676	-9.456278	0.010854	-0.012589	-0.004065	0.198307	0.112940	0.646593	-0.137649	-0.922981	-0.357210	-0.039494
26398	-0.212712	2.744000	-9.394328	0.002132	0.000188	-0.005051	0.197514	0.112267	0.646730	-0.137575	-0.922919	-0.357415	-0.039349
26399	-0.234180	2.695897	-9.375998	0.000409	0.002923	-0.005063	0.198702	0.112804	0.647114	-0.137513	-0.922894	-0.357514	-0.039257
26400	-0.241505	2.717736	-9.318143	-0.029319	0.012929	-0.008922	0.197375	0.113368	0.647256	-0.137932	-0.922704	-0.357809	-0.039562
26401	-0.366929	2.724389	-9.410447	-0.018904	0.012938	-0.005182	0.198041	0.111723	0.647642	-0.138154	-0.922616	-0.357924	-0.039788
26402	-0.294854	2.774754	-9.500295	0.005560	-0.008033	-0.003179	0.197122	0.111448	0.646471	-0.138075	-0.922586	-0.358069	-0.039471
26403	-0.225071	2.806390	-9.436781	-0.004875	0.005652	-0.010635	0.197905	0.112819	0.647644	-0.138095	-0.922504	-0.358275	-0.039447
26404	-0.208312	2.833033	-9.395439	-0.022415	0.012951	-0.007968	0.199497	0.111980	0.647631	-0.138384	-0.922341	-0.358554	-0.039705
26405	-0.270727	2.777735	-9.346383	-0.001374	-0.001655	-0.005070	0.197649	0.111040	0.647253	-0.138390	-0.922314	-0.358640	-0.039538
26406	-0.294852	2.782663	-9.298525	-0.006644	0.007476	-0.003267	0.197653	0.111303	0.646205	-0.138424	-0.922230	-0.358835	-0.039596
26407	-0.304501	2.782545	-9.327425	-0.012762	-0.008981	-0.003273	0.198980	0.110467	0.646194	-0.138695	-0.922190	-0.358858	-0.039378
26408	-0.302426	2.849596	-9.422493	-0.015393	0.009280	-0.012545	0.199242	0.110742	0.646585	-0.138885	-0.922020	-0.359207	-0.039504
26409	-0.266157	2.830665	-9.350399	-0.022577	0.000193	0.011429	0.198191	0.109652	0.645807	-0.139263	-0.922050	-0.358977	-0.039566
26410	-0.275792	2.825571	-9.427382	-0.031273	0.005648	0.002148	0.200038	0.109644	0.647102	-0.139760	-0.921941	-0.359040	-0.039781
26411	-0.253898	2.787344	-9.360496	-0.052141	0.005599	-0.007184	0.199656	0.108941	0.644747	-0.140660	-0.921749	-0.359144	-0.040104
26412	-0.295041	2.821031	-9.336400	-0.043557	-0.001668	0.009479	0.199662	0.107164	0.644877	-0.141430	-0.921664	-0.359039	-0.040293
26413	-0.295326	2.878551	-9.402815	-0.012911	0.002923	0.002242	0.199795	0.105803	0.645661	-0.141620	-0.921652	-0.358993	-0.040309
26414	-0.290192	2.811054	-9.442125	-0.018988	0.002911	-0.000553	0.200063	0.106473	0.644612	-0.141912	-0.921558	-0.359111	-0.040379
26415	-0.295084	2.825449	-9.451571	-0.031317	0.016619	0.003977	0.201394	0.105088	0.644338	-0.142338	-0.921496	-0.359058	-0.040782
26416	-0.261282	2.815942	-9.436985	-0.033017	0.017525	0.000277	0.199264	0.104863	0.646713	-0.142782	-0.921348	-0.359210	-0.041228
26417	-0.246924	2.840149	-9.402902	-0.022408	0.027560	-0.011684	0.200062	0.104032	0.646575	-0.142974	-0.921189	-0.359484	-0.041724
26418	-0.302089	2.782574	-9.320200	-0.040057	0.020268	0.009464	0.200595	0.104563	0.645654	-0.143521	-0.921089	-0.359456	-0.042295
26419	-0.218129	2.869066	-9.407029	-0.043407	0.016572	-0.012696	0.200329	0.104025	0.646180	-0.144176	-0.920871	-0.359699	-0.042735
26420	-0.254444	2.902853	-9.356480	-0.025923	0.016587	-0.010766	0.199940	0.103198	0.645135	-0.144505	-0.920664	-0.360055	-0.043081
26421	-0.223356	2.955763	-9.381855	-0.038285	0.016600	-0.003446	0.198890	0.100343	0.645535	-0.145059	-0.920527	-0.360132	-0.043512
26422	-0.264562	3.003986	-9.328748	-0.075057	0.014722	-0.003634	0.199026	0.099112	0.645664	-0.146300	-0.920229	-0.360307	-0.044198
26423	-0.257456	3.033040	-9.280260	-0.108433	0.007405	0.009127	0.199428	0.096792	0.646577	-0.148206	-0.919981	-0.360062	-0.045002
26424	-0.219258	3.109854	-9.355648	-0.187283	0.027432	0.006850	0.199456	0.091714	0.644872	-0.151409	-0.919406	-0.359973	-0.046761
26425	-0.238837	3.167237	-9.451055	-0.317013	0.020016	0.019122	0.198687	0.085566	0.644482	-0.157052	-0.918559	-0.359376	-0.049330
26426	-0.244756	3.392905	-9.596787	-0.495893	0.038142	0.030176	0.199265	0.072840	0.644341	-0.165807	-0.917074	-0.358625	-0.053586
26427	-0.173514	3.629373	-9.443963	-0.802566	0.031479	0.055387	0.197106	0.051512	0.642253	-0.180205	-0.914671	-0.356803	-0.059962
26428	-0.114120	3.822536	-9.282253	-1.147564	0.046655	0.060990	0.196555	0.026056	0.639496	-0.200681	-0.910553	-0.354737	-0.069149
26429	-0.185924	4.240269	-8.811329	-1.432191	0.046327	0.068750	0.194494	-0.012297	0.630853	-0.226242	-0.904872	-0.351538	-0.080268
26430	-0.097340	4.885608	-8.719827	-1.897152	0.011994	0.057190	0.194081	-0.061235	0.618524	-0.260168	-0.896001	-0.347381	-0.093917
26431	0.018990	5.802180	-8.134520	-2.371983	-0.018652	0.073244	0.192321	-0.127337	0.597556	-0.302346	-0.883223	-0.341114	-0.110206
26432	-0.132934	6.340327	-7.585832	-2.475529	-0.073599	0.094915	0.190863	-0.193652	0.569514	-0.345924	-0.868059	-0.333046	-0.126055
26433	-0.179021	6.939502	-6.843245	-2.624339	-0.137782	0.096990	0.194831	-0.252016	0.535931	-0.391661	-0.849731	-0.323316	-0.141512
26434	-0.042171	7.596288	-6.246985	-2.798270	-0.168922	0.150574	0.196636	-0.316771	0.489923	-0.439175	-0.828027	-0.310947	-0.157509
26435	-0.255860	7.955113	-5.329281	-3.120384	-0.187610	0.163701	0.195702	-0.379405	0.434248	-0.490588	-0.800669	-0.296137	-0.174801
26436	-0.109056	8.565330	-4.284652	-3.425017	-0.183396	0.171345	0.192923	-0.450167	0.356978	-0.544636	-0.767005	-0.278842	-0.193191
26437	-0.050823	9.051104	-2.990521	-3.342679	-0.176035	0.186480	0.191150	-0.502785	0.276564	-0.594886	-0.730681	-0.260508	-0.210597
26438	-0.054206	9.305341	-1.820248	-3.062371	-0.165740	0.194318	0.190994	-0.539609	0.204788	-0.638472	-0.694734	-0.242251	-0.225860
26439	-0.001441	9.418148	-0.526599	-2.746559	-0.154588	0.165426	0.189891	-0.564165	0.128049	-0.675659	-0.660165	-0.225163	-0.238684
26440	0.158381	9.313622	0.476919	-2.510807	-0.150687	0.181379	0.185925	-0.576856	0.058410	-0.707715	-0.627067	-0.208398	-0.249993
26441	0.193218	9.140145	1.795194	-2.407827	-0.150663	0.183741	0.175599	-0.583495	-0.014842	-0.736817	-0.593798	-0.191615	-0.260364
26442	0.229498	9.147627	2.554258	-2.510636	-0.132603	0.161035	0.170102	-0.580956	-0.081057	-0.765320	-0.557494	-0.174383	-0.270327
26443	0.353461	8.978043	3.551726	-2.642110	-0.118243	0.136353	0.170809	-0.576281	-0.145357	-0.793406	-0.517406	-0.156451	-0.279859
26444	0.336429	8.559253	4.933296	-2.836368	-0.096689	0.113190	0.170700	-0.558522	-0.215014	-0.821091	-0.472629	-0.137580	-0.288969
26445	0.573716	7.861495	5.506693	-2.611552	-0.085526	0.101427	0.166164	-0.532323	-0.279785	-0.844346	-0.429848	-0.119841	-0.296563
26446	0.680889	7.159771	6.402914	-2.575917	-0.054455	0.108970	0.158574	-0.496435	-0.350027	-0.864818	-0.386522	-0.102496	-0.303619
26447	0.725328	6.459637	7.096912	-2.514157	-0.055314	0.125924	0.155810	-0.458151	-0.407736	-0.882555	-0.343074	-0.085044	-0.310103
26448	1.045415	5.581035	7.510100	-2.597686	0.044230	0.130935	0.158032	-0.417389	-0.458282	-0.898271	-0.296876	-0.068648	-0.316640
26449	0.848198	4.993170	8.104989	-2.956712	0.005331	0.114424	0.156768	-0.359947	-0.512983	-0.913551	-0.243304	-0.049071	-0.322209
26450	0.912446	4.179710	8.718361	-3.168654	0.024219	0.104127	0.155842	-0.289361	-0.565585	-0.926414	-0.185094	-0.028453	-0.326630
26451	0.903244	3.089085	9.240734	-3.248543	0.037821	0.118515	0.150043	-0.199239	-0.612115	-0.935695	-0.124296	-0.007269	-0.330109
26452	0.734287	2.122565	9.559298	-3.072519	0.020507	0.088091	0.149763	-0.112762	-0.647691	-0.940978	-0.066661	0.012907	-0.331587
26453	0.643876	0.867977	10.028198	-2.530065	0.019951	0.023520	0.154377	-0.043159	-0.669565	-0.942993	-0.018716	0.029517	-0.330972
26454	0.371777	-0.209267	10.394661	-1.799461	0.024122	-0.053041	0.156580	0.020416	-0.681732	-0.943429	0.015228	0.041007	-0.328678
26455	0.727230	-0.424965	10.438166	-1.134700	-0.019018	-0.068041	0.155925	0.060574	-0.686946	-0.943256	0.036611	0.049034	-0.326380
26456	0.671139	-0.800481	10.425173	-0.714441	-0.042303	-0.054786	0.153402	0.094808	-0.685077	-0.942960	0.049642	0.054611	-0.324621
26457	0.667518	-1.066139	10.140532	-0.488471	-0.080438	-0.059104	0.149647	0.109330	-0.686611	-0.942705	0.058396	0.059544	-0.323035
26458	0.934524	-1.461608	9.734159	-0.493144	-0.065659	-0.020355	0.151864	0.122400	-0.689766	-0.942143	0.067130	0.064069	-0.322111
26459	0.984420	-1.823055	9.551905	-0.561577	-0.043715	0.006973	0.148237	0.138423	-0.691562	-0.941205	0.077552	0.068697	-0.321559
26460	1.111009	-2.093418	9.222799	-0.415611	-0.023351	0.030775	0.149113	0.152900	-0.692348	-0.940305	0.085153	0.071840	-0.321582
26461	1.016100	-2.415910	9.258202	-0.044460	-0.022925	0.048355	0.146953	0.158299	-0.688269	-0.939856	0.086035	0.072695	-0.322465
26462	1.093399	-2.439217	9.433847	0.288420	0.004801	0.027851	0.145122	0.153932	-0.689435	-0.940171	0.080571	0.070776	-0.323384
26463	1.174661	-2.282136	9.585652	0.456707	0.019542	0.000987	0.146096	0.143921	-0.691150	-0.940862	0.072236	0.067693	-0.324003
26464	1.129696	-1.947452	9.678753	0.452112	0.039644	0.004605	0.147211	0.127783	-0.690118	-0.941506	0.063877	0.064089	-0.324622
26465	1.159270	-1.577147	9.590595	0.262120	0.066814	-0.018564	0.148839	0.117645	-0.690136	-0.942010	0.059460	0.061412	-0.324515
26466	1.073973	-1.390074	9.462785	0.021884	0.088540	0.002324	0.150171	0.111234	-0.687007	-0.942133	0.059513	0.059681	-0.324473
26467	0.962197	-1.212721	9.322588	-0.127275	0.114005	0.018130	0.152816	0.112704	-0.687421	-0.941974	0.062753	0.058605	-0.324519
26468	0.793606	-1.246363	9.433375	-0.157140	0.113977	0.032739	0.157422	0.118816	-0.686408	-0.941697	0.066378	0.057517	-0.324796
26469	0.673156	-1.268279	9.427143	-0.066211	0.104948	0.044285	0.159256	0.122090	-0.685112	-0.941423	0.068407	0.056171	-0.325406
26470	0.405654	-1.290107	9.532372	0.050960	0.099583	0.059642	0.163752	0.121507	-0.683577	-0.941220	0.068050	0.053963	-0.326437
26471	0.364581	-1.265593	9.688376	0.149851	0.115221	0.063806	0.164827	0.118208	-0.684111	-0.941113	0.066074	0.050960	-0.327634
26472	0.518688	-1.211375	9.973858	0.170173	0.103344	0.055621	0.167235	0.110260	-0.683087	-0.941078	0.063492	0.047906	-0.328704
26473	0.590463	-1.085422	10.175552	0.240928	0.063261	0.077262	0.170427	0.104225	-0.681282	-0.940916	0.059433	0.045250	-0.330297
26474	0.503416	-1.037891	10.052971	0.288853	0.068827	0.090412	0.170324	0.094530	-0.679976	-0.940715	0.054420	0.042019	-0.332156
26475	0.555777	-0.903872	9.810469	0.244994	0.061480	0.084663	0.170751	0.085781	-0.679198	-0.940454	0.050241	0.039350	-0.333876
26476	0.594877	-1.009234	9.936592	0.057756	0.046661	0.089280	0.172357	0.080301	-0.678428	-0.939959	0.049423	0.038077	-0.335537
26477	0.546445	-0.981877	9.521204	-0.094687	0.035545	0.086681	0.174739	0.080140	-0.678185	-0.939305	0.051439	0.038167	-0.337050
26478	0.816497	-0.978383	9.682220	-0.095401	0.050171	0.077434	0.174462	0.083019	-0.677789	-0.938730	0.053515	0.037867	-0.338361
26479	0.710935	-1.086681	9.737331	-0.003385	0.059376	0.072349	0.176973	0.083813	-0.677547	-0.938280	0.053940	0.036923	-0.339644
26480	0.718376	-1.132533	9.693545	0.073695	0.081380	0.065325	0.178172	0.081071	-0.676903	-0.937983	0.053045	0.034904	-0.340816
26481	0.638865	-1.155287	9.418804	0.019351	0.092286	0.061343	0.180681	0.081191	-0.675745	-0.937649	0.053243	0.033217	-0.341873
26482	0.557043	-1.194495	9.259045	-0.069913	0.121407	0.050695	0.183065	0.080484	-0.675372	-0.937314	0.055304	0.031443	-0.342630
26483	0.423319	-1.453443	9.604667	-0.213927	0.150397	0.030543	0.187011	0.083207	-0.672128	-0.936952	0.060255	0.030309	-0.342886
26484	0.380080	-1.471499	9.978518	-0.239121	0.113778	0.030467	0.190295	0.089328	-0.671629	-0.936522	0.065420	0.029858	-0.343156
26485	0.436413	-1.648743	10.183019	-0.205437	0.080852	0.010393	0.192394	0.093820	-0.671251	-0.936224	0.069723	0.030005	-0.343107
26486	0.309675	-1.862533	10.361290	-0.187647	0.047917	0.003154	0.193416	0.101482	-0.669684	-0.935975	0.073453	0.030469	-0.342969
26487	0.286084	-1.965475	10.527675	-0.168162	0.030533	-0.005947	0.194994	0.105016	-0.670088	-0.935785	0.076713	0.031336	-0.342696
26488	0.186347	-1.796293	10.101792	-0.098025	0.004036	-0.040628	0.196571	0.107871	-0.669968	-0.935925	0.078436	0.032073	-0.341854
26489	0.288112	-1.420603	9.435817	-0.044313	0.042566	-0.033962	0.196162	0.110614	-0.669571	-0.936118	0.079432	0.031909	-0.341110
26490	0.248169	-1.137188	9.309781	0.030330	0.055556	0.007913	0.198025	0.108673	-0.670111	-0.936158	0.079135	0.030728	-0.341176
26491	0.268868	-1.435523	9.305790	0.063358	0.042904	0.050568	0.199479	0.106219	-0.667767	-0.935945	0.078142	0.029686	-0.342081
26492	0.174263	-1.817819	9.443586	0.055851	0.028217	0.040414	0.200288	0.103059	-0.668298	-0.935783	0.077200	0.028791	-0.342814
26493	0.107349	-1.935171	9.642975	0.126117	0.033721	0.028765	0.200556	0.101422	-0.667647	-0.935802	0.074973	0.027529	-0.343359
26494	0.096390	-1.650728	9.800507	0.226890	0.020063	0.008976	0.202704	0.094146	-0.668060	-0.936093	0.070755	0.025660	-0.343605
26495	0.134630	-1.578364	9.830687	0.279579	-0.012816	-0.006398	0.202457	0.086649	-0.665967	-0.936517	0.065317	0.024264	-0.343630
26496	0.091858	-1.718638	9.645867	0.293649	-0.039306	-0.009047	0.201180	0.075305	-0.666747	-0.936937	0.059427	0.023073	-0.343636
26497	0.435812	-1.539518	9.757220	0.263987	-0.044806	-0.020260	0.199623	0.066303	-0.666215	-0.937358	0.054066	0.022412	-0.343415
26498	0.221531	-1.591952	10.028165	0.155584	-0.032193	-0.025452	0.198583	0.060442	-0.665554	-0.937691	0.050802	0.022053	-0.343028
26499	0.105401	-1.500141	10.206020	0.039887	-0.014035	-0.012233	0.198868	0.055513	-0.665821	-0.937810	0.049879	0.022350	-0.342818
26500	0.011046	-1.422592	10.422290	-0.068701	0.004110	-0.007284	0.199923	0.056595	-0.665829	-0.937802	0.051079	0.022830	-0.342634
26501	0.069737	-1.106406	9.971140	-0.096875	-0.009624	-0.023102	0.198600	0.057423	-0.666603	-0.937856	0.052754	0.023981	-0.342153
26502	0.256409	-0.843885	9.232348	-0.097190	-0.046105	-0.026736	0.198594	0.060013	-0.667388	-0.937921	0.054135	0.025619	-0.341640
26503	0.112186	-0.935500	9.263327	-0.048529	-0.050541	0.015046	0.197929	0.059890	-0.666728	-0.937740	0.054623	0.027157	-0.341940
26504	0.002237	-1.124717	9.581340	-0.067748	-0.028632	0.029682	0.195948	0.061532	-0.668937	-0.937455	0.055600	0.028204	-0.342478
26505	0.021295	-1.063503	9.880063	-0.111585	0.004231	0.040478	0.196472	0.062350	-0.668548	-0.937055	0.057655	0.029098	-0.343157
26506	0.251842	-0.870544	9.882521	-0.129144	0.026169	0.034818	0.195939	0.064535	-0.669460	-0.936688	0.060161	0.029533	-0.343691
26507	0.285122	-0.777199	9.718493	-0.095676	0.006042	0.005484	0.196989	0.067256	-0.669598	-0.936542	0.061872	0.030314	-0.343719
26508	0.332553	-0.616392	9.572348	-0.067164	-0.008463	0.031488	0.197641	0.069710	-0.669602	-0.936246	0.062977	0.030974	-0.344263
26509	0.335166	-0.665005	9.427649	-0.072789	-0.020247	0.068398	0.197775	0.069706	-0.669865	-0.935678	0.064064	0.032002	-0.345513
26510	0.347543	-0.729670	9.508480	-0.043415	-0.019188	0.114692	0.195795	0.068903	-0.670373	-0.934824	0.064703	0.032593	-0.347642
26511	0.381720	-0.808121	9.766974	-0.030421	-0.013635	0.142438	0.195934	0.068073	-0.671160	-0.933793	0.065046	0.033102	-0.350291
26512	0.349421	-1.116222	9.752748	-0.024804	-0.002727	0.120314	0.195284	0.066700	-0.672465	-0.932923	0.065455	0.033248	-0.352511
26513	0.445837	-1.116487	9.619205	0.017532	-0.000922	0.083616	0.195814	0.065065	-0.671292	-0.932368	0.064931	0.033260	-0.354073
26514	0.522858	-1.092613	9.519430	0.007485	0.006266	0.031874	0.196882	0.063271	-0.671694	-0.932166	0.064742	0.033127	-0.354651
26515	0.456017	-1.232164	9.560061	-0.051634	0.028031	-0.003525	0.196088	0.062194	-0.670902	-0.932157	0.065636	0.033212	-0.354504
26516	0.210290	-1.270874	9.641250	-0.147712	0.062554	-0.027146	0.197672	0.065986	-0.672747	-0.932202	0.068700	0.033206	-0.353805
26517	-0.064191	-1.332488	10.077151	-0.159712	0.126398	-0.044853	0.199761	0.069005	-0.669357	-0.932392	0.072274	0.032262	-0.352676
26518	-0.035658	-1.227269	10.573437	-0.152510	0.162902	-0.056881	0.206760	0.074527	-0.669805	-0.932680	0.076115	0.030459	-0.351264
26519	0.000798	-1.297717	10.356726	-0.096682	0.163023	-0.040901	0.210320	0.077910	-0.669308	-0.932934	0.078750	0.028358	-0.350184
26520	0.057469	-1.568188	10.036570	0.006543	0.183290	-0.033008	0.214540	0.079932	-0.667508	-0.933286	0.079778	0.025021	-0.349266
26521	-0.278953	-1.807188	10.001268	0.106214	0.135890	-0.006590	0.220365	0.076339	-0.664676	-0.933585	0.078465	0.021941	-0.348971
26522	-0.451444	-2.035729	10.114087	0.137709	0.066495	0.019521	0.224345	0.072613	-0.663531	-0.933704	0.076251	0.019786	-0.349273
26523	-0.693120	-1.913358	10.154360	0.083768	0.015130	-0.015758	0.225012	0.070017	-0.662621	-0.933964	0.074555	0.019104	-0.348982
26524	-0.519088	-1.512523	9.763091	0.025835	-0.001366	-0.032646	0.226610	0.067946	-0.662766	-0.934244	0.073936	0.019076	-0.348365
26525	-0.415422	-1.517701	9.595937	0.009808	0.018801	-0.012449	0.226626	0.067235	-0.665386	-0.934368	0.073664	0.018812	-0.348104
26526	-0.436375	-1.681904	9.437393	0.012891	0.029890	0.031858	0.227410	0.067111	-0.663297	-0.934192	0.073529	0.018195	-0.348638
26527	-0.351693	-1.749527	9.314799	-0.008153	-0.010302	0.041050	0.229264	0.066140	-0.662527	-0.933903	0.073443	0.018509	-0.349412
26528	-0.158725	-1.773725	9.162617	-0.090151	-0.032358	0.012993	0.229002	0.067629	-0.664357	-0.933683	0.074791	0.019802	-0.349644
26529	0.014969	-1.789824	9.279245	-0.114101	-0.058075	-0.033227	0.228329	0.070645	-0.664350	-0.933730	0.076347	0.021869	-0.349058
26530	-0.023898	-1.727249	9.306168	-0.155662	-0.053684	-0.083286	0.229255	0.074165	-0.666844	-0.934060	0.078728	0.024163	-0.347491
26531	-0.011394	-1.310799	9.352938	-0.153840	-0.050097	-0.112835	0.227788	0.079767	-0.668925	-0.934582	0.081043	0.026484	-0.345380
26532	-0.098620	-1.214232	9.497519	-0.068121	-0.039962	-0.108735	0.228303	0.083727	-0.668927	-0.935215	0.081869	0.027954	-0.343350
26533	-0.054573	-1.343441	9.683372	0.005635	-0.036257	-0.117590	0.228567	0.084268	-0.669191	-0.936021	0.081269	0.028912	-0.341208
26534	0.096477	-1.664804	9.905941	0.107411	-0.056235	-0.110565	0.229099	0.084527	-0.669981	-0.936930	0.078697	0.029489	-0.339262
26535	0.225879	-1.485558	10.178540	0.139765	-0.054358	-0.105796	0.228839	0.081264	-0.668409	-0.937843	0.075455	0.029857	-0.337440
26536	0.204306	-2.009117	10.478285	0.111221	-0.064457	-0.098521	0.226877	0.078526	-0.671013	-0.938647	0.072762	0.030542	-0.335729
26537	-0.513576	-2.124985	10.786852	0.022050	-0.061947	-0.100848	0.226489	0.077155	-0.671797	-0.939325	0.071714	0.031824	-0.333934
26538	0.016818	-1.135627	9.900616	-0.055975	-0.010665	-0.089342	0.228328	0.079740	-0.671025	-0.939849	0.072525	0.032605	-0.332206
26539	0.490955	-0.982663	9.323817	0.002843	0.008819	-0.044757	0.229386	0.080817	-0.671425	-0.940168	0.072311	0.032604	-0.331349
26540	0.308256	-1.582645	9.885063	0.032620	-0.050481	0.014566	0.230055	0.079711	-0.671955	-0.940101	0.071260	0.033395	-0.331688
26541	-0.154713	-1.579326	9.717541	-0.071008	-0.065210	0.038966	0.228463	0.081228	-0.672465	-0.939707	0.072006	0.035149	-0.332461
26542	-0.295193	-1.455404	9.449090	-0.081767	0.004234	0.036950	0.228867	0.083516	-0.675610	-0.939362	0.073485	0.035638	-0.333061
26543	-0.053450	-1.095150	9.113099	-0.083499	0.048070	-0.000970	0.229656	0.084197	-0.674962	-0.939290	0.075188	0.035376	-0.332911
26544	0.011783	-1.123918	9.106102	-0.102292	0.077180	-0.050019	0.232012	0.089109	-0.673407	-0.939540	0.077476	0.034760	-0.331744
26545	-0.092385	-1.517804	9.378086	-0.128668	0.064202	-0.094420	0.235183	0.093022	-0.675003	-0.940020	0.080061	0.034620	-0.329779
26546	-0.148865	-1.801086	9.599252	-0.156910	0.054900	-0.135147	0.238862	0.099144	-0.673982	-0.940714	0.083167	0.034916	-0.326990
26547	-0.114983	-1.819577	9.800967	-0.144113	0.032859	-0.178424	0.241482	0.106499	-0.674000	-0.941667	0.085793	0.035589	-0.323476
26548	0.288229	-1.439352	9.581997	-0.135208	0.025538	-0.218052	0.242913	0.113047	-0.673877	-0.942878	0.088238	0.036433	-0.319167
26549	0.413371	-1.393676	9.497380	-0.082607	-0.001821	-0.226969	0.244078	0.120416	-0.674145	-0.944185	0.089411	0.037456	-0.314828
26550	0.423379	-1.470664	9.493994	-0.036128	-0.009090	-0.230410	0.245521	0.123955	-0.674155	-0.945579	0.089753	0.038345	-0.310410
26551	0.191990	-1.482917	9.563683	-0.082425	0.007243	-0.241753	0.248148	0.129668	-0.674174	-0.946944	0.090938	0.039219	-0.305760
26552	0.082754	-1.813314	10.110189	-0.139705	0.050943	-0.259641	0.250361	0.138131	-0.673141	-0.948324	0.093581	0.039659	-0.300583
26553	0.135926	-1.842213	10.071870	-0.172968	0.093859	-0.264486	0.254833	0.145333	-0.672650	-0.949665	0.096976	0.039471	-0.295251
26554	-0.296037	-2.271501	10.033008	-0.112841	0.143309	-0.225492	0.258779	0.152669	-0.672940	-0.950900	0.099678	0.037931	-0.290543
26555	-0.303931	-2.636875	10.143044	-0.075760	0.202928	-0.151549	0.264703	0.158776	-0.670890	-0.951788	0.101984	0.034847	-0.287202
26556	-0.337046	-2.771660	10.150446	-0.159142	0.157226	-0.114979	0.271411	0.166526	-0.667798	-0.952254	0.105729	0.033080	-0.284499
26557	-0.712940	-2.831074	9.882028	-0.184778	0.055786	-0.087274	0.275879	0.174955	-0.667569	-0.952400	0.109372	0.033260	-0.282605
26558	-0.743701	-2.461983	9.473998	-0.186784	-0.012735	-0.089038	0.278365	0.181229	-0.666407	-0.952518	0.112692	0.034827	-0.280709
26559	-0.478606	-2.437467	9.452809	-0.078547	-0.039904	-0.053369	0.277689	0.185607	-0.666924	-0.952619	0.113825	0.036122	-0.279743
26560	-0.419619	-2.678271	9.363557	-0.103177	-0.058132	-0.027609	0.277689	0.188865	-0.669279	-0.952536	0.115341	0.037943	-0.279165
26561	-0.105582	-2.813028	9.177343	-0.097120	-0.061694	-0.015554	0.277545	0.194589	-0.671371	-0.952353	0.116773	0.039661	-0.278955
26562	0.085944	-2.544650	8.741167	-0.061494	-0.061598	-0.018143	0.277139	0.197597	-0.671890	-0.952307	0.117483	0.041290	-0.278574
26563	0.336101	-2.429464	8.505048	-0.024798	-0.048725	-0.025354	0.276073	0.199388	-0.671749	-0.952351	0.117618	0.042399	-0.278202
26564	0.486001	-2.499937	8.918379	-0.005173	-0.059718	-0.039999	0.276857	0.203470	-0.672932	-0.952560	0.117249	0.043729	-0.277435
26565	0.403931	-2.465199	9.273403	0.049257	-0.077983	-0.043396	0.276857	0.202928	-0.672409	-0.952847	0.115795	0.045053	-0.276848
26566	0.457560	-2.579853	9.488358	0.158139	-0.061479	-0.065014	0.274887	0.201833	-0.674750	-0.953555	0.112279	0.045572	-0.275770
26567	0.630308	-2.396266	9.598176	0.209076	-0.028567	-0.090652	0.275294	0.198822	-0.674493	-0.954489	0.108002	0.045204	-0.274303
26568	0.716239	-2.200116	9.913820	0.188521	-0.057032	-0.131329	0.275319	0.197009	-0.678030	-0.955596	0.103868	0.045616	-0.271968
26569	0.585700	-2.125622	9.961660	0.123687	-0.067168	-0.127959	0.276108	0.196333	-0.676334	-0.956484	0.100951	0.046554	-0.269779
26570	0.604240	-1.977200	9.728647	0.274495	0.002572	-0.090392	0.275600	0.193717	-0.678688	-0.957552	0.095526	0.045281	-0.268175
26571	0.056040	-2.269508	10.410830	0.182907	0.042545	-0.092778	0.279070	0.189416	-0.680945	-0.958433	0.092089	0.043723	-0.266485
26572	-0.131222	-1.941238	10.118402	0.079092	0.064413	-0.073977	0.279856	0.189016	-0.678987	-0.959063	0.090749	0.042281	-0.264907
26573	0.023232	-1.469896	9.951203	-0.037105	0.091828	-0.042321	0.282876	0.193376	-0.677176	-0.959301	0.091819	0.040823	-0.263904
26574	-0.021063	-1.290320	9.718040	0.011325	0.060933	0.002263	0.286043	0.196619	-0.677462	-0.959406	0.091824	0.039665	-0.263695
26575	-0.018111	-1.405922	9.685238	0.091422	0.013639	0.058121	0.286039	0.196897	-0.677069	-0.959286	0.090057	0.038818	-0.264866
26576	-0.055022	-1.762494	9.571860	0.124892	0.011831	0.052774	0.287366	0.197554	-0.678127	-0.959291	0.087664	0.037907	-0.265781
26577	0.173980	-1.762869	9.329122	0.094168	0.004546	0.056333	0.286728	0.194394	-0.680350	-0.959167	0.085793	0.037215	-0.266933
26578	0.324523	-1.983712	9.394649	-0.037695	0.020824	0.039043	0.288977	0.193693	-0.679583	-0.958960	0.086555	0.037023	-0.267457
26579	0.332254	-2.089621	9.378831	-0.191667	0.015167	0.036432	0.288293	0.199173	-0.679313	-0.958445	0.090227	0.037703	-0.267993
26580	0.555445	-1.872803	9.326339	-0.211022	0.031627	0.032616	0.288920	0.208329	-0.679183	-0.957966	0.094365	0.038238	-0.268207
26581	0.438118	-2.028059	9.728784	-0.212625	0.033423	0.039986	0.288488	0.216545	-0.678521	-0.957375	0.098532	0.038694	-0.268752
26582	0.512203	-1.890908	9.685785	-0.142719	0.017079	0.045900	0.288055	0.224221	-0.677204	-0.956917	0.101292	0.039111	-0.269295
26583	0.434342	-1.747158	9.550236	0.039232	0.008136	0.044981	0.287785	0.225863	-0.677463	-0.956771	0.100478	0.038701	-0.270176
26584	0.313695	-1.723002	9.647877	0.137391	0.000880	0.034408	0.286486	0.221621	-0.679157	-0.956911	0.097778	0.037945	-0.270779
26585	0.358550	-1.520752	9.660735	-0.073407	-0.024990	0.011222	0.285419	0.223683	-0.679278	-0.956701	0.098879	0.038851	-0.270991
26586	0.447131	-1.401360	9.341543	-0.153428	0.000593	0.027391	0.281440	0.227949	-0.681077	-0.956285	0.101736	0.039692	-0.271280
26587	0.134434	-1.550606	9.504580	-0.090359	-0.010346	0.035104	0.279702	0.232616	-0.681323	-0.955921	0.103218	0.040360	-0.271906
26588	-0.534420	-1.829377	9.993772	0.045703	-0.030469	0.024731	0.276652	0.234018	-0.681297	-0.955894	0.102095	0.040719	-0.272370
26589	-0.755574	-1.964148	10.114654	0.059209	-0.025089	-0.004745	0.272681	0.233789	-0.681396	-0.956039	0.100607	0.040874	-0.272390
26590	-0.522727	-2.257242	10.112716	0.111948	0.020672	-0.013754	0.271895	0.232424	-0.682045	-0.956388	0.098463	0.039975	-0.272082
26591	-0.224964	-2.506449	10.241637	0.155974	0.074644	-0.024667	0.270323	0.227657	-0.681904	-0.956899	0.095682	0.037701	-0.271602
26592	-0.043847	-2.084797	9.601054	0.099267	0.062846	0.000899	0.272201	0.223247	-0.683231	-0.957158	0.094020	0.036038	-0.271497
26593	-0.267236	-1.774224	9.079973	0.184136	0.042984	0.056715	0.271147	0.221482	-0.683092	-0.957233	0.090597	0.034046	-0.272648
26594	-0.612900	-1.597704	8.831950	0.320831	0.019478	0.110953	0.270918	0.212865	-0.683618	-0.957233	0.084530	0.031802	-0.274860
26595	-0.589023	-1.541778	8.989003	0.207420	0.050547	0.160163	0.271369	0.201489	-0.685722	-0.956734	0.080778	0.029317	-0.277986
26596	-0.452468	-1.855844	9.242747	-0.037441	0.101454	0.158862	0.272704	0.196837	-0.684425	-0.955863	0.082044	0.027410	-0.280790
26597	-0.464978	-2.240955	9.916626	-0.175354	0.106748	0.165548	0.274147	0.199427	-0.683650	-0.954699	0.085968	0.025955	-0.283699
26598	-0.601976	-2.829766	10.199974	-0.198682	0.060793	0.093536	0.276242	0.203656	-0.682225	-0.953872	0.090047	0.025842	-0.285223
26599	-0.324283	-2.426347	9.800106	-0.123080	0.005962	0.033088	0.277010	0.207229	-0.679610	-0.953463	0.092395	0.026236	-0.285802
26600	0.011318	-2.021974	9.645662	0.008394	-0.027741	-0.004960	0.275021	0.208478	-0.680117	-0.953516	0.091966	0.026807	-0.285710
26601	-0.000304	-1.608514	9.536119	0.062256	-0.035857	0.010072	0.273971	0.206979	-0.680764	-0.953555	0.090521	0.026994	-0.286023
26602	-0.048830	-1.540974	9.613437	0.171509	-0.022921	0.023520	0.271742	0.202347	-0.681534	-0.953736	0.087024	0.026489	-0.286552
26603	-0.154772	-1.564708	9.770560	0.287772	-0.028248	0.046262	0.270054	0.196465	-0.683618	-0.953945	0.081317	0.025174	-0.287651
26604	-0.154226	-1.680208	9.768946	0.393388	-0.064812	-0.001132	0.268511	0.185262	-0.684397	-0.954550	0.073328	0.024231	-0.287871
26605	-0.181818	-1.451471	9.829514	0.445980	-0.059325	-0.020268	0.267505	0.171325	-0.684395	-0.955258	0.064380	0.022697	-0.287790
26606	-0.113567	-1.105389	9.671757	0.421208	-0.064802	-0.017628	0.263065	0.157682	-0.686329	-0.955854	0.055842	0.021616	-0.287675
26607	-0.384807	-0.858716	9.490232	0.273948	-0.042152	-0.023967	0.260854	0.147313	-0.686447	-0.956270	0.050260	0.020729	-0.287388
26608	-1.058872	-1.050493	10.091027	0.078201	-0.025171	-0.034237	0.260473	0.143214	-0.686577	-0.956547	0.048496	0.020880	-0.286757
26609	-1.294803	-1.122994	10.135822	-0.140693	0.018430	-0.030805	0.259933	0.145141	-0.685917	-0.956594	0.051221	0.021144	-0.286106
26610	-1.366918	-1.166255	10.192160	-0.185101	0.042069	-0.054140	0.259512	0.151435	-0.686042	-0.956736	0.054871	0.021539	-0.284925
26611	-0.872183	-0.782421	9.568377	0.048857	-0.001344	-0.023348	0.259366	0.155264	-0.686170	-0.956923	0.053876	0.021021	-0.284523
26612	-0.359128	-0.691087	9.240749	0.244367	-0.057558	0.030354	0.258332	0.149526	-0.686819	-0.956987	0.048775	0.020785	-0.285244
26613	-0.317346	-0.849003	9.476594	0.153869	-0.101390	0.089035	0.256767	0.143389	-0.686940	-0.956583	0.045232	0.021454	-0.287128
26614	-0.288005	-0.930347	9.595761	-0.000063	-0.086954	0.083622	0.253478	0.139312	-0.688094	-0.956071	0.044660	0.023128	-0.288789
26615	-0.416079	-1.364990	9.924567	-0.050176	-0.028665	0.044529	0.250967	0.140147	-0.689513	-0.955758	0.045440	0.023607	-0.289664
26616	-0.057308	-1.270930	9.780392	0.042508	0.026327	0.041233	0.250169	0.139348	-0.688329	-0.955577	0.044690	0.022905	-0.290432
26617	0.420774	-0.911742	9.698666	0.037116	0.035531	0.036579	0.252040	0.136036	-0.689131	-0.955416	0.044171	0.021681	-0.291135
26618	0.435286	-0.918709	9.763522	-0.053148	0.037292	0.049963	0.251767	0.135783	-0.687427	-0.955101	0.045316	0.021319	-0.292017
26619	0.228337	-1.005950	9.702750	-0.115427	0.029922	0.064422	0.252817	0.137826	-0.687041	-0.954632	0.047681	0.021099	-0.293188
26620	0.113345	-1.149532	9.999750	-0.090908	0.060101	0.077419	0.252806	0.140155	-0.686647	-0.954122	0.049692	0.020496	-0.294552
26621	-0.108625	-1.116228	10.017351	-0.034764	0.081100	0.058279	0.255723	0.139028	-0.686671	-0.953777	0.050818	0.018843	-0.295587
26622	-0.162957	-0.852354	9.814085	0.040548	0.064680	0.033756	0.256121	0.136714	-0.685104	-0.953651	0.050330	0.017420	-0.296164
26623	-0.230748	-0.789665	9.891154	0.058069	0.055541	0.032006	0.257976	0.135741	-0.684596	-0.953540	0.049507	0.015728	-0.296756
26624	-0.177337	-0.866476	9.914582	-0.009981	0.060910	0.014124	0.259694	0.134914	-0.683301	-0.953474	0.049953	0.014696	-0.296945
26625	0.015507	-0.864189	9.767571	-0.013325	0.060896	-0.005265	0.259161	0.135198	-0.682903	-0.953511	0.050499	0.013372	-0.296796
26626	0.078446	-0.914347	9.839476	0.041084	0.055457	-0.012360	0.260485	0.135455	-0.683045	-0.953650	0.049931	0.012168	-0.296498
26627	0.172603	-0.943213	9.787134	0.028983	0.040805	-0.025313	0.260230	0.132723	-0.683044	-0.953841	0.049532	0.011024	-0.295995
26628	0.180297	-1.034093	9.944378	0.004784	0.040715	-0.045737	0.262333	0.133951	-0.680966	-0.954135	0.049562	0.010349	-0.295065
26629	0.247625	-1.000680	9.825440	0.006755	0.044319	-0.074340	0.263138	0.133379	-0.682544	-0.954591	0.049589	0.009355	-0.293615
26630	0.113474	-1.186415	9.768767	0.008415	0.033380	-0.056775	0.261798	0.135732	-0.681222	-0.954949	0.049504	0.008809	-0.292479
26631	-0.069538	-1.232315	9.821631	-0.004000	0.057137	-0.041191	0.262994	0.135846	-0.682149	-0.955198	0.049830	0.007628	-0.291644
26632	-0.310756	-1.208772	9.810107	-0.112473	0.056956	-0.052825	0.263108	0.139681	-0.681362	-0.955410	0.052193	0.007334	-0.290539
26633	-0.296375	-1.189395	9.839322	-0.054880	0.033311	-0.031271	0.264950	0.141719	-0.680590	-0.955540	0.053370	0.006901	-0.289908
26634	-0.222761	-0.958893	9.653586	0.059450	0.026193	-0.014998	0.266012	0.141972	-0.681385	-0.955706	0.052274	0.006156	-0.289580
26635	-0.216233	-0.809691	9.655741	0.105688	0.004338	-0.004585	0.263636	0.139542	-0.680974	-0.955843	0.050206	0.005325	-0.289508
26636	-0.340672	-1.007240	9.656610	0.041782	-0.026789	0.009911	0.263123	0.136801	-0.682149	-0.955836	0.049144	0.005671	-0.289708
26637	-0.168235	-0.761370	9.685675	-0.064251	-0.042406	0.013084	0.261533	0.136007	-0.681351	-0.955693	0.050050	0.006705	-0.290000
26638	-0.273352	-0.960859	9.811533	-0.039438	-0.039707	-0.003403	0.260606	0.137647	-0.682521	-0.955679	0.050464	0.007781	-0.289949
26639	0.155260	-0.836715	9.980522	0.083202	-0.012126	-0.012045	0.259826	0.136406	-0.684349	-0.955833	0.048712	0.007423	-0.289750
26640	0.299514	-0.744509	10.122402	0.132349	0.013493	-0.026602	0.259828	0.133280	-0.682517	-0.956126	0.046146	0.006509	-0.289224
26641	0.188931	-0.817249	10.024323	0.069326	0.007930	-0.026912	0.258115	0.131927	-0.683027	-0.956351	0.044750	0.005896	-0.288714
26642	0.154779	-0.746189	9.715310	0.032468	0.001497	-0.032628	0.256401	0.130573	-0.683538	-0.956580	0.044024	0.005794	-0.288067
26643	-0.119302	-0.905089	9.847363	0.078101	-0.001250	-0.033320	0.259056	0.128494	-0.683299	-0.956845	0.042399	0.005331	-0.287441
26644	-0.280709	-0.931769	9.879092	0.062266	-0.010407	-0.023239	0.259331	0.126572	-0.683825	-0.957042	0.041036	0.005277	-0.286983
26645	-0.203918	-0.862423	9.707932	0.085142	-0.020462	-0.043410	0.258272	0.125769	-0.683293	-0.957361	0.039173	0.005152	-0.286178
26646	-0.139049	-0.814183	9.704412	0.090361	-0.010392	-0.043399	0.258020	0.123302	-0.684078	-0.957690	0.037270	0.004953	-0.285336
26647	-0.028432	-0.751282	9.739936	0.086751	-0.017665	-0.032330	0.257238	0.120573	-0.684335	-0.957940	0.035396	0.004768	-0.284737
26648	0.111044	-0.673983	9.747124	0.095462	-0.003011	-0.032307	0.256063	0.117160	-0.685113	-0.958202	0.033438	0.004390	-0.284099
26649	0.093815	-0.596787	9.815265	0.086679	0.004284	-0.032368	0.256065	0.116343	-0.684851	-0.958447	0.031683	0.003806	-0.283480
26650	0.014497	-0.644744	9.909880	0.119963	0.028064	-0.032238	0.257267	0.112100	-0.683815	-0.958718	0.029431	0.002694	-0.282819
26651	-0.217393	-0.553742	9.918594	0.083123	0.044436	-0.034309	0.257411	0.109769	-0.684341	-0.958966	0.027971	0.001367	-0.282135
26652	-0.326011	-0.530063	9.869899	0.076957	0.040762	-0.034340	0.258471	0.109756	-0.684350	-0.959215	0.026615	0.000256	-0.281420
26653	-0.367200	-0.492007	9.764418	0.088284	0.022500	-0.033333	0.258742	0.107568	-0.684091	-0.959453	0.024937	-0.000688	-0.280764
26654	-0.218321	-0.366818	9.697943	0.042435	0.004272	-0.004927	0.258743	0.105667	-0.682783	-0.959513	0.024039	-0.000920	-0.280634
26655	-0.213127	-0.443669	9.737725	-0.011815	-0.006744	0.000356	0.259275	0.105385	-0.683049	-0.959510	0.024115	-0.000757	-0.280639
26656	-0.121308	-0.486878	9.713969	-0.029302	0.006044	-0.000669	0.260867	0.105903	-0.684109	-0.959512	0.024603	-0.000622	-0.280589
26657	-0.039558	-0.438530	9.732216	-0.041465	0.004189	-0.010879	0.258481	0.105663	-0.683435	-0.959557	0.025309	-0.000486	-0.280373
26658	-0.058647	-0.479385	9.757872	-0.027580	0.007892	0.003952	0.260067	0.107144	-0.683971	-0.959534	0.025774	-0.000399	-0.280411
26659	-0.039212	-0.508024	9.815269	-0.020507	0.026162	-0.001576	0.259798	0.108513	-0.684099	-0.959537	0.026200	-0.000794	-0.280361
26660	-0.058570	-0.491038	9.868141	-0.013537	0.029829	0.002143	0.260326	0.108510	-0.683842	-0.959531	0.026519	-0.001206	-0.280350
26661	-0.082641	-0.495588	9.959080	-0.027467	-0.003098	0.002122	0.260065	0.108234	-0.684364	-0.959509	0.026912	-0.000990	-0.280386
26662	-0.039901	-0.361144	9.846130	0.044333	0.002443	-0.012293	0.260721	0.108240	-0.683060	-0.959616	0.025967	-0.001194	-0.280108
26663	-0.121571	-0.421088	9.954960	0.163397	0.005304	-0.008005	0.260207	0.104414	-0.683319	-0.959746	0.022735	-0.002195	-0.279939
26664	0.008137	-0.317307	9.972030	0.194796	0.008119	-0.000467	0.259962	0.099491	-0.683581	-0.959844	0.018932	-0.003355	-0.279874
26665	0.007697	-0.231249	9.807585	0.161528	-0.001067	-0.009852	0.259713	0.094849	-0.683188	-0.959961	0.015689	-0.004209	-0.279664
26666	-0.055117	-0.207576	9.730508	0.077544	-0.010323	-0.018572	0.258404	0.090763	-0.683049	-0.960103	0.014035	-0.004353	-0.279261
26667	0.007569	-0.210086	9.663838	-0.018817	-0.010399	-0.012596	0.258944	0.088293	-0.683316	-0.960174	0.014197	-0.004007	-0.279013
26668	-0.018451	-0.313370	9.731768	-0.024001	-0.001275	-0.012634	0.258536	0.092255	-0.684097	-0.960254	0.014543	-0.003759	-0.278722
26669	-0.090664	-0.337521	9.747560	-0.022251	-0.006764	-0.010772	0.257476	0.092133	-0.683826	-0.960314	0.014797	-0.003454	-0.278509
26670	-0.145876	-0.385487	9.825594	-0.036188	-0.006799	-0.012689	0.256675	0.093783	-0.683819	-0.960391	0.015346	-0.003032	-0.278217
26671	-0.174763	-0.392551	9.887644	-0.039736	0.019702	-0.009058	0.255340	0.096262	-0.683545	-0.960433	0.016094	-0.003135	-0.278029
26672	-0.107447	-0.354111	9.831195	-0.046669	0.023336	-0.020172	0.256668	0.096784	-0.684603	-0.960546	0.017013	-0.003231	-0.277582
26673	-0.126832	-0.335015	9.797671	-0.023972	0.008752	-0.014499	0.257189	0.097607	-0.683691	-0.960623	0.017401	-0.003205	-0.277292
26674	-0.078999	-0.255725	9.736813	-0.018949	0.012468	0.002132	0.255729	0.098175	-0.683286	-0.960622	0.017726	-0.003254	-0.277272
26675	-0.141138	-0.366096	9.864322	-0.015372	-0.003073	0.006790	0.257050	0.099523	-0.683689	-0.960585	0.017881	-0.003051	-0.277394
26676	-0.098044	-0.303610	9.817587	0.003761	-0.006676	0.015198	0.255994	0.100071	-0.684858	-0.960523	0.017663	-0.002863	-0.277625
26677	-0.023430	-0.277039	9.804252	0.017819	0.006126	0.006945	0.256521	0.098713	-0.683292	-0.960496	0.017228	-0.003014	-0.277745
26678	0.056514	-0.356186	9.832696	0.014311	0.026249	0.011517	0.255332	0.098178	-0.683413	-0.960456	0.016989	-0.003516	-0.277891
26679	0.061384	-0.365760	9.844610	0.016186	0.007948	0.002326	0.256396	0.097206	-0.683684	-0.960454	0.016596	-0.003674	-0.277921
26680	0.051843	-0.390039	9.786564	0.021413	0.006133	0.004203	0.256670	0.096780	-0.684996	-0.960462	0.016110	-0.003826	-0.277919
26681	-0.005854	-0.423688	9.831167	0.016252	0.028026	-0.005087	0.256270	0.096790	-0.684469	-0.960499	0.015834	-0.004353	-0.277799
26682	-0.030436	-0.327799	9.741055	0.004060	0.022496	-0.019911	0.256267	0.096524	-0.683684	-0.960637	0.015774	-0.004716	-0.277318
26683	-0.132120	-0.236353	9.803807	0.002258	0.031616	-0.019944	0.256398	0.095439	-0.682638	-0.960751	0.015786	-0.005224	-0.276913
26684	-0.122439	-0.246122	9.755747	-0.010023	0.029784	-0.018156	0.257724	0.095148	-0.682910	-0.960875	0.016037	-0.005649	-0.276459
26685	-0.172851	-0.289258	9.836295	-0.009921	0.029756	-0.023693	0.258247	0.096512	-0.682652	-0.961006	0.016273	-0.006051	-0.275984
26686	-0.139354	-0.236384	9.798938	0.007469	0.018840	-0.014360	0.258506	0.095979	-0.680952	-0.961118	0.016126	-0.006364	-0.275593
26687	-0.120105	-0.223985	9.895320	-0.008244	0.024297	-0.016295	0.259306	0.095009	-0.681352	-0.961208	0.016295	-0.006669	-0.275261
26688	-0.122665	-0.192725	9.890933	-0.013553	0.026129	-0.012635	0.258642	0.096240	-0.682001	-0.961304	0.016592	-0.007007	-0.274902
26689	-0.189799	-0.267044	10.009298	0.004028	0.013338	-0.010681	0.260223	0.096917	-0.680965	-0.961368	0.016460	-0.007169	-0.274680
26690	-0.180312	-0.238544	9.894553	0.021517	0.017012	-0.015212	0.260487	0.096645	-0.680444	-0.961493	0.016033	-0.007523	-0.274260
26691	-0.199605	-0.241285	9.807910	0.021501	0.004220	-0.015192	0.261021	0.095272	-0.680449	-0.961589	0.015513	-0.007603	-0.273951
26692	-0.165664	-0.279635	9.831696	-0.008352	0.011532	-0.003354	0.259566	0.095558	-0.680830	-0.961638	0.015628	-0.007693	-0.273769
26693	-0.160804	-0.289381	9.793193	-0.006557	0.006042	-0.007950	0.260756	0.095955	-0.680839	-0.961685	0.015659	-0.007652	-0.273603
26694	-0.153597	-0.284620	9.774122	-0.003180	0.004251	0.004068	0.261022	0.095949	-0.681103	-0.961702	0.015634	-0.007633	-0.273546
26695	-0.209135	-0.265359	9.809884	-0.017149	0.029796	-0.003429	0.260746	0.097059	-0.679791	-0.961717	0.016000	-0.007991	-0.273461
26696	-0.216335	-0.270005	9.862567	-0.024094	0.015156	-0.005288	0.261151	0.097312	-0.681366	-0.961777	0.016438	-0.008064	-0.273220
26697	-0.168211	-0.250748	9.836879	-0.015380	0.020663	-0.003405	0.262865	0.097306	-0.680070	-0.961794	0.016719	-0.008254	-0.273138
26698	-0.141783	-0.231486	9.825392	-0.020660	0.018839	-0.001583	0.263652	0.098399	-0.679290	-0.961839	0.017111	-0.008418	-0.272952
26699	-0.131888	-0.284404	9.824742	0.002922	0.011578	0.007780	0.264189	0.096071	-0.679034	-0.961802	0.016986	-0.008532	-0.273085
26700	-0.180033	-0.298799	9.864902	0.021389	0.000607	0.002351	0.263527	0.096892	-0.679683	-0.961845	0.016468	-0.008577	-0.272965
26701	-0.160901	-0.265007	9.884761	0.014300	0.018894	0.007823	0.264187	0.097567	-0.679819	-0.961810	0.016164	-0.008890	-0.273095
26702	-0.112637	-0.274583	9.870672	0.007271	0.001543	0.013354	0.262870	0.096211	-0.680202	-0.961791	0.015921	-0.008879	-0.273176
26703	-0.112610	-0.279314	9.894613	0.014237	-0.003007	0.018934	0.263930	0.095926	-0.680079	-0.961700	0.015496	-0.008765	-0.273526
26704	-0.131770	-0.308376	9.850815	0.007463	-0.006728	-0.004166	0.265249	0.095379	-0.678650	-0.961786	0.015207	-0.008591	-0.273244
26705	-0.079126	-0.229306	9.722777	0.024786	-0.008493	0.006076	0.266319	0.093581	-0.679445	-0.961769	0.014551	-0.008418	-0.273346
26706	-0.117418	-0.289540	9.721575	0.029951	-0.002982	0.017170	0.264212	0.092360	-0.680869	-0.961751	0.013846	-0.008446	-0.273444
26707	-0.199468	-0.270160	9.807507	0.010750	0.018894	0.009651	0.265534	0.092621	-0.680618	-0.961705	0.013614	-0.008721	-0.273609
26708	-0.228303	-0.289353	9.840577	-0.013686	0.020674	0.003986	0.264604	0.091824	-0.679301	-0.961753	0.013879	-0.008961	-0.273421
26709	-0.180480	-0.207624	9.789355	-0.027734	0.022494	0.002065	0.264864	0.092644	-0.679041	-0.961736	0.014411	-0.009093	-0.273446
26710	-0.165797	-0.250694	9.851306	-0.017195	0.018852	0.003972	0.264597	0.093602	-0.679300	-0.961791	0.014733	-0.009279	-0.273232
26711	-0.149090	-0.217170	9.794315	-0.001455	0.015216	0.002211	0.264869	0.091684	-0.679303	-0.961782	0.014719	-0.009412	-0.273257
26712	-0.169312	-0.530075	9.775333	-0.018791	0.011534	0.002143	0.265663	0.092627	-0.679833	-0.961858	0.015032	-0.009449	-0.272972
26713	-0.179926	-0.328232	9.701243	-0.081779	0.030613	-0.018518	0.265921	0.094401	-0.679965	-0.961935	0.016665	-0.009427	-0.272608
26714	-0.132794	-0.094433	9.791388	-0.129274	0.011415	-0.002127	0.266430	0.097422	-0.678135	-0.962017	0.019103	-0.008861	-0.272174
26715	-0.257685	-0.193047	9.875264	-0.119812	0.013288	0.021912	0.266421	0.100697	-0.678788	-0.961855	0.021353	-0.008315	-0.272598
26716	-0.266930	-0.269409	10.066162	-0.017162	-0.003095	0.011383	0.265089	0.102356	-0.678514	-0.961893	0.021554	-0.008088	-0.272453
26717	-0.312320	-0.361177	9.994831	0.068645	0.004303	0.009964	0.264971	0.101243	-0.680478	-0.961875	0.020129	-0.008397	-0.272619
26718	-0.223145	-0.356390	9.935714	0.096708	0.007989	0.002721	0.265108	0.098382	-0.679302	-0.961980	0.018201	-0.008996	-0.272364
26719	-0.044915	-0.322835	9.793806	0.045262	-0.001231	-0.021513	0.265250	0.096191	-0.679435	-0.962121	0.017201	-0.009053	-0.271929
26720	-0.001610	-0.306166	9.717622	-0.006609	0.011566	-0.003336	0.265251	0.096459	-0.679959	-0.962226	0.017281	-0.009156	-0.271550
26721	-0.035221	-0.337606	9.690459	0.009218	0.000599	-0.008776	0.263932	0.094836	-0.679687	-0.962284	0.016981	-0.009042	-0.271366
26722	-0.148702	-0.298974	9.795572	0.014424	-0.003061	-0.003214	0.265523	0.095629	-0.680616	-0.962423	0.016576	-0.008980	-0.270901
26723	-0.266804	-0.303721	9.883229	-0.006632	0.008787	0.002193	0.264056	0.095801	-0.678771	-0.962415	0.016625	-0.008941	-0.270928
26724	-0.264430	-0.299175	9.804092	-0.001415	-0.002163	0.004083	0.263800	0.095244	-0.680079	-0.962502	0.016529	-0.008812	-0.270629
26725	-0.213594	-0.342393	9.801559	0.010858	-0.008536	0.006005	0.263274	0.095516	-0.680860	-0.962481	0.016152	-0.008538	-0.270732
26726	-0.184909	-0.289348	9.816976	-0.017175	-0.020439	0.007726	0.262742	0.095526	-0.680463	-0.962557	0.016260	-0.007973	-0.270474
26727	-0.160871	-0.274927	9.798197	-0.000524	-0.003065	0.002246	0.261695	0.094428	-0.682026	-0.962552	0.016133	-0.007741	-0.270505
26728	-0.151053	-0.308316	9.879444	0.009906	0.007937	0.013358	0.262345	0.095393	-0.680460	-0.962601	0.015873	-0.007871	-0.270344
26729	-0.117585	-0.250761	9.803741	-0.006796	-0.008512	0.016990	0.259970	0.094860	-0.681750	-0.962515	0.015835	-0.007502	-0.270662
26730	-0.146348	-0.284310	9.860619	-0.003111	0.004236	0.000376	0.259711	0.093767	-0.682010	-0.962614	0.015807	-0.007485	-0.270310
26731	-0.177735	-0.274715	9.870063	-0.001466	-0.003050	0.011469	0.259183	0.094041	-0.682530	-0.962560	0.015698	-0.007247	-0.270519
26732	-0.196792	-0.322813	9.888416	0.005574	0.006087	0.009646	0.259184	0.093226	-0.682006	-0.962609	0.015512	-0.007316	-0.270353
26733	-0.199088	-0.346848	9.897660	-0.008348	-0.003083	0.004053	0.258917	0.094318	-0.682527	-0.962591	0.015542	-0.007040	-0.270419
26734	-0.073915	-0.308439	9.798538	0.010890	-0.008524	0.002317	0.258787	0.094314	-0.683050	-0.962680	0.015176	-0.006853	-0.270129
26735	-0.102715	-0.334835	9.836310	0.037081	-0.020355	0.013543	0.257600	0.092555	-0.682518	-0.962627	0.014239	-0.006487	-0.270377
26736	-0.102792	-0.315322	9.913405	0.040759	-0.017657	-0.003057	0.256546	0.091064	-0.682379	-0.962739	0.013250	-0.006283	-0.270033
26737	-0.074353	-0.211861	9.895917	0.056511	-0.020389	-0.008514	0.256022	0.091058	-0.683553	-0.962809	0.011942	-0.006012	-0.269854
26738	-0.031270	-0.149581	9.789161	0.100049	-0.010235	0.006457	0.255628	0.087798	-0.681849	-0.962874	0.009850	-0.006271	-0.269698
26739	-0.122973	-0.135632	9.699675	0.101882	-0.002052	-0.008316	0.256308	0.085042	-0.683165	-0.962943	0.007763	-0.006597	-0.269511
26740	-0.151913	-0.141078	9.531280	0.093880	0.004359	-0.002828	0.254204	0.080422	-0.682627	-0.963053	0.005870	-0.007100	-0.269156
26741	-0.117979	-0.174319	9.641562	0.040568	0.018910	-0.006810	0.255803	0.077806	-0.682641	-0.963097	0.005081	-0.007501	-0.269003
26742	-0.101230	-0.140006	9.815050	0.070322	0.031738	-0.002991	0.257137	0.075192	-0.682653	-0.963217	0.003787	-0.008404	-0.268567
26743	-0.142858	0.005090	10.051965	-0.021556	0.011509	-0.003436	0.256729	0.076846	-0.681863	-0.963238	0.004156	-0.008330	-0.268489
26744	-0.085573	0.130562	10.121479	-0.069753	-0.015942	0.001895	0.255676	0.077661	-0.683556	-0.963300	0.005305	-0.007562	-0.268267
26745	-0.061011	0.029039	9.971441	0.017633	-0.021277	0.018043	0.255398	0.078639	-0.681851	-0.963214	0.004727	-0.007068	-0.268600
26746	-0.046284	-0.028911	9.903546	0.112212	-0.016609	0.013904	0.255952	0.074920	-0.683822	-0.963214	0.002365	-0.007265	-0.268627
26747	-0.003015	-0.005057	9.817860	0.077142	-0.015716	0.015572	0.254111	0.070846	-0.683154	-0.963140	0.000668	-0.007193	-0.268903
26748	0.004243	-0.015045	9.707355	0.042152	-0.002969	0.007994	0.253982	0.070025	-0.683284	-0.963152	-0.000270	-0.007275	-0.268860
26749	-0.012359	-0.078036	9.591084	0.042112	-0.008438	0.011698	0.254123	0.068378	-0.683810	-0.963095	-0.001248	-0.007149	-0.269066
26750	-0.118203	-0.131352	9.541333	0.034376	0.007949	-0.004980	0.254520	0.067424	-0.683028	-0.963184	-0.001976	-0.007399	-0.268733
26751	-0.092317	0.008724	9.677979	-0.059235	0.037974	-0.016582	0.253454	0.068806	-0.682757	-0.963274	-0.000738	-0.007624	-0.268409
26752	-0.075668	0.072602	10.053539	-0.111749	0.026041	-0.004839	0.253711	0.071670	-0.683281	-0.963360	0.001446	-0.007439	-0.268105
26753	-0.101779	-0.014077	10.052079	-0.069749	0.007825	0.003711	0.255950	0.073703	-0.682513	-0.963342	0.002720	-0.007028	-0.268172
26754	-0.130446	-0.072033	10.007787	0.045931	0.006090	-0.008619	0.254629	0.073034	-0.682503	-0.963445	0.001760	-0.007304	-0.267800
26755	-0.090169	0.066676	9.736428	0.058949	0.000634	-0.014084	0.255177	0.070819	-0.684603	-0.963527	0.000518	-0.007447	-0.267506
26756	-0.056639	0.109679	9.626912	0.019493	0.020706	-0.016160	0.254638	0.070844	-0.682766	-0.963666	0.000147	-0.007862	-0.266996
26757	-0.057045	0.206865	9.901951	0.003670	0.011564	-0.003313	0.255955	0.072065	-0.682252	-0.963687	0.000016	-0.007921	-0.266918
26758	-0.144469	0.341620	9.955841	0.043536	0.002543	0.031962	0.256357	0.069879	-0.681601	-0.963570	-0.000924	-0.008114	-0.267332
26759	-0.258821	0.047627	9.893033	0.092641	-0.002892	0.036844	0.257297	0.069028	-0.683574	-0.963375	-0.002862	-0.008381	-0.268013
26760	-0.262864	-0.115926	9.914708	0.089392	-0.002940	0.021146	0.255450	0.064694	-0.681465	-0.963309	-0.004713	-0.008713	-0.268214
26761	-0.027334	0.032901	9.674123	0.061337	0.005281	0.009921	0.255192	0.062783	-0.681464	-0.963253	-0.005986	-0.008973	-0.268380
26762	0.049270	0.145888	9.599601	-0.001907	0.002525	0.024370	0.255467	0.062217	-0.683038	-0.963177	-0.006049	-0.008919	-0.268652
26763	-0.080778	0.119567	9.718052	-0.022019	0.013445	0.025169	0.254793	0.063062	-0.681330	-0.963047	-0.005676	-0.008882	-0.269128
26764	-0.066639	0.192063	9.800825	-0.031633	0.031698	0.020474	0.254535	0.063324	-0.682768	-0.962990	-0.005009	-0.009232	-0.269331
26765	-0.148222	0.115407	9.947831	0.005143	0.018943	0.029907	0.256127	0.062484	-0.682912	-0.962830	-0.005130	-0.009448	-0.269894
26766	-0.109665	0.115123	9.842557	0.045431	0.015331	0.024582	0.256123	0.062492	-0.682127	-0.962746	-0.006036	-0.009898	-0.270157
26767	-0.095035	0.081547	9.866229	0.010564	0.009781	0.013342	0.255996	0.060041	-0.681210	-0.962676	-0.006304	-0.009969	-0.270399
26768	-0.141044	0.119642	9.775107	-0.014122	0.002475	0.026146	0.256915	0.061403	-0.680693	-0.962589	-0.006133	-0.009848	-0.270718
26769	-0.102384	0.100331	9.734385	-0.038566	0.008836	0.018632	0.256255	0.061406	-0.681212	-0.962496	-0.005457	-0.009636	-0.271072
26770	-0.109538	0.086067	9.789335	-0.035142	0.019825	0.027861	0.258365	0.062349	-0.680181	-0.962399	-0.004788	-0.009736	-0.271424
26771	-0.167520	0.109955	9.772324	-0.043099	0.033527	0.031488	0.256504	0.063199	-0.679379	-0.962230	-0.003890	-0.009975	-0.272027
26772	-0.102822	0.196901	9.829364	-0.057944	0.018886	0.027741	0.256638	0.064823	-0.680951	-0.962133	-0.002787	-0.009933	-0.272386
26773	-0.167617	0.134322	9.861490	-0.011605	0.018947	0.037205	0.257692	0.065364	-0.680305	-0.961932	-0.002579	-0.010066	-0.273091
26774	-0.114303	0.087142	10.106197	0.006890	0.011650	0.039157	0.257687	0.066324	-0.680042	-0.961771	-0.002766	-0.010238	-0.273651
26775	-0.123891	0.069835	9.976228	0.021073	-0.003001	0.018950	0.257424	0.064966	-0.679386	-0.961672	-0.003302	-0.010128	-0.273997
26776	-0.138422	0.081689	9.933045	0.025396	-0.001160	0.021737	0.257424	0.065509	-0.679779	-0.961597	-0.003911	-0.010156	-0.274249
26777	-0.124392	0.173090	9.915254	-0.036760	-0.015854	0.018673	0.256372	0.064964	-0.680818	-0.961506	-0.003406	-0.009483	-0.274600
26778	-0.140941	0.100606	9.837259	-0.056201	-0.019477	0.038887	0.255839	0.065383	-0.680552	-0.961339	-0.002549	-0.008709	-0.275218
26779	-0.167526	0.115088	9.866023	-0.038517	-0.017682	0.020514	0.254636	0.067863	-0.680017	-0.961236	-0.002021	-0.007995	-0.275604
26780	-0.172461	0.139141	9.866314	-0.007156	-0.024922	0.035449	0.254125	0.067561	-0.683418	-0.961089	-0.002135	-0.007388	-0.276132
26781	-0.177182	0.114839	9.798710	0.047053	-0.016624	0.039404	0.253329	0.066487	-0.682364	-0.960876	-0.003251	-0.007173	-0.276868
26782	-0.083012	0.096699	10.068213	0.020881	-0.032182	0.044835	0.251616	0.065132	-0.683006	-0.960672	-0.003946	-0.006580	-0.277578
26783	0.059373	0.068079	10.059537	0.030528	-0.052247	0.048613	0.251752	0.064309	-0.683138	-0.960410	-0.004943	-0.005584	-0.278490
26784	0.093675	-0.052576	9.938130	0.092707	-0.050341	0.048011	0.250697	0.062412	-0.682607	-0.960174	-0.007119	-0.005041	-0.279268
26785	0.011633	-0.046147	9.755002	0.108559	-0.041232	0.028695	0.248600	0.058594	-0.683901	-0.960003	-0.009539	-0.004687	-0.279788
26786	0.064198	0.041939	9.449439	0.075320	-0.024838	0.008199	0.248085	0.055449	-0.684422	-0.959977	-0.011234	-0.004542	-0.279818
26787	0.015810	0.085844	9.651261	-0.013732	-0.012214	-0.012582	0.246760	0.054244	-0.683364	-0.960055	-0.011130	-0.004065	-0.279561
26788	0.000764	0.205930	9.595188	-0.027993	0.005176	0.002080	0.246621	0.056160	-0.683362	-0.960086	-0.010673	-0.003920	-0.279475
26789	-0.061545	0.139546	9.920171	0.038798	0.011580	-0.010516	0.246756	0.056832	-0.684410	-0.960139	-0.011441	-0.004197	-0.279258
26790	0.005989	0.134919	9.935141	0.028218	-0.001189	0.000528	0.247154	0.054926	-0.683105	-0.960167	-0.012099	-0.004243	-0.279131
26791	0.068111	0.250192	9.834107	0.016008	-0.010357	-0.012442	0.247431	0.053947	-0.684941	-0.960238	-0.012550	-0.003972	-0.278874
26792	0.054061	0.158422	9.743863	0.007226	-0.003042	-0.008801	0.246497	0.054652	-0.683886	-0.960321	-0.012814	-0.003868	-0.278575
26793	0.097257	0.196615	9.629568	-0.012079	0.017049	-0.012621	0.245442	0.052619	-0.683354	-0.960397	-0.012571	-0.003964	-0.278324
26794	-0.013275	0.119605	9.689875	-0.006624	0.026130	-0.029220	0.247029	0.053283	-0.683498	-0.960593	-0.012404	-0.004348	-0.277647
26795	-0.004119	0.225737	9.761069	0.028293	0.033492	-0.023523	0.248891	0.051618	-0.683775	-0.960717	-0.012839	-0.004989	-0.277187
26796	-0.055175	0.317228	9.807488	0.002861	0.011529	-0.019933	0.248090	0.053133	-0.683637	-0.960864	-0.012937	-0.005143	-0.276669
26797	-0.173093	0.268766	9.776900	-0.041718	0.022413	-0.027561	0.249937	0.054889	-0.683651	-0.961029	-0.012089	-0.005196	-0.276135
26798	-0.153744	0.254220	9.733665	-0.045271	0.044354	-0.025765	0.250593	0.055436	-0.682871	-0.961221	-0.011080	-0.005716	-0.275498
26799	-0.235531	0.215653	9.761168	-0.024188	0.044349	-0.031197	0.251912	0.056518	-0.682619	-0.961397	-0.010445	-0.006302	-0.274896
26800	-0.230413	0.163596	10.014959	-0.073012	0.018677	-0.035097	0.252171	0.057475	-0.682359	-0.961651	-0.009043	-0.006178	-0.274058
26801	-0.122039	0.192953	10.093205	-0.071280	-0.003226	-0.027669	0.252031	0.061021	-0.683404	-0.961819	-0.007759	-0.005600	-0.273519
26802	-0.037881	0.236017	9.972159	-0.006473	-0.020517	-0.034695	0.252694	0.061011	-0.683671	-0.962060	-0.007852	-0.005086	-0.272676
26803	0.097560	0.139440	9.796818	0.028508	-0.006733	-0.032681	0.251368	0.061301	-0.683529	-0.962239	-0.008512	-0.004982	-0.272029
26804	0.126889	0.063107	9.973673	-0.015136	-0.014103	-0.032888	0.252825	0.061014	-0.683279	-0.962462	-0.008402	-0.004546	-0.271247
26805	0.244615	0.144641	9.824671	-0.006394	-0.016824	-0.040220	0.251625	0.063078	-0.683268	-0.962687	-0.008445	-0.004043	-0.270456
26806	0.242267	0.135339	9.920547	0.066941	-0.006642	-0.017716	0.251895	0.061302	-0.682879	-0.962805	-0.009877	-0.004192	-0.269983
26807	0.164762	0.207174	9.863214	0.040553	-0.003007	-0.012324	0.252173	0.058286	-0.683275	-0.962867	-0.010756	-0.004191	-0.269727
26808	0.077468	0.302451	9.630868	0.045737	-0.010326	-0.019675	0.251504	0.058579	-0.682091	-0.962994	-0.011799	-0.004155	-0.269232
26809	-0.071938	0.287892	9.682085	0.029887	0.000622	-0.010549	0.251781	0.056788	-0.683142	-0.963047	-0.012461	-0.004170	-0.269013
26810	-0.139149	0.230466	9.815091	-0.003301	-0.006744	-0.009784	0.253365	0.057186	-0.682500	-0.963135	-0.012541	-0.003935	-0.268696
26811	-0.096022	0.288336	9.825908	0.021132	-0.001216	-0.005055	0.252181	0.056642	-0.683538	-0.963161	-0.013042	-0.003878	-0.268582
26812	-0.134342	0.235436	9.858418	0.096507	0.006151	-0.012067	0.252059	0.053909	-0.683538	-0.963234	-0.014975	-0.004428	-0.268209
26813	-0.052896	0.346190	9.831923	0.070161	0.011626	-0.010365	0.251261	0.052566	-0.681961	-0.963270	-0.016352	-0.004892	-0.267992
26814	0.024149	0.365284	9.741684	-0.026248	0.013389	-0.001624	0.252064	0.052949	-0.683800	-0.963325	-0.015882	-0.004920	-0.267821
26815	0.019452	0.341426	9.803723	-0.006979	0.017065	0.000314	0.254703	0.051985	-0.681465	-0.963327	-0.015748	-0.005073	-0.267818
26816	0.019376	0.355715	9.760711	0.010415	0.015283	0.009633	0.253913	0.051716	-0.681983	-0.963311	-0.015976	-0.005330	-0.267857
26817	-0.009404	0.327069	9.844065	-0.015864	0.022569	0.015025	0.255354	0.052951	-0.679899	-0.963237	-0.015644	-0.005538	-0.268141
26818	-0.006789	0.283754	9.841081	-0.021086	0.031698	0.013141	0.256418	0.053200	-0.681086	-0.963212	-0.015178	-0.005941	-0.268247
26819	0.010106	0.278885	9.814762	0.005256	0.026227	0.004978	0.257734	0.054015	-0.680179	-0.963184	-0.015231	-0.006336	-0.268336
26820	-0.047431	0.211549	9.858894	-0.003459	0.026207	0.005858	0.257732	0.054156	-0.679786	-0.963192	-0.015133	-0.006731	-0.268302
26821	0.010291	0.240426	9.826228	-0.045612	0.026202	0.017643	0.256544	0.054298	-0.680562	-0.963111	-0.014202	-0.006847	-0.268641
26822	-0.008703	0.177808	9.820372	-0.045417	0.031638	0.000103	0.258792	0.054685	-0.680319	-0.963156	-0.013266	-0.007123	-0.268522
26823	-0.021013	0.230623	9.792189	-0.024399	0.033476	-0.005333	0.259438	0.057016	-0.679013	-0.963190	-0.012697	-0.007499	-0.268416
26824	-0.037984	0.249789	9.777895	-0.006891	0.046280	-0.008958	0.260229	0.056607	-0.677972	-0.963271	-0.012422	-0.008266	-0.268115
26825	-0.110293	0.250054	9.897259	-0.048887	0.031601	-0.005460	0.261549	0.057551	-0.677852	-0.963311	-0.011391	-0.008475	-0.268010
26826	-0.067114	0.293175	9.816643	-0.063825	0.038909	-0.005547	0.262994	0.059729	-0.677207	-0.963387	-0.010060	-0.008795	-0.267781
26827	-0.158524	0.249759	9.839188	-0.006975	0.033491	0.002131	0.262986	0.060558	-0.676290	-0.963376	-0.009831	-0.009268	-0.267815
26828	-0.114707	0.163394	9.888800	-0.013820	0.044426	-0.008067	0.264575	0.061083	-0.676696	-0.963453	-0.009434	-0.009962	-0.267526
26829	-0.090019	0.048527	10.057869	-0.066067	0.011431	-0.018428	0.266029	0.061343	-0.676446	-0.963566	-0.008172	-0.009695	-0.267171
26830	-0.062169	0.269303	9.869169	-0.057641	0.006015	-0.003618	0.264430	0.063281	-0.675908	-0.963626	-0.007136	-0.009415	-0.266992
26831	-0.115640	0.358079	9.826703	-0.011349	0.013379	-0.001555	0.265487	0.064360	-0.676178	-0.963638	-0.006933	-0.009476	-0.266952
26832	-0.202039	0.273685	9.824713	0.006032	0.011599	0.015149	0.265752	0.064491	-0.676442	-0.963593	-0.007099	-0.009641	-0.267106
26833	-0.235928	0.302524	9.834404	-0.014120	0.000609	0.016907	0.266152	0.063395	-0.676184	-0.963509	-0.006922	-0.009448	-0.267420
26834	-0.201700	0.201448	9.809299	-0.015704	0.008805	0.003972	0.266413	0.063672	-0.675531	-0.963528	-0.006681	-0.009445	-0.267358
26835	-0.158297	0.199006	9.773659	-0.010559	0.002450	0.015085	0.265879	0.064500	-0.675395	-0.963453	-0.006564	-0.009312	-0.267636
26836	-0.169976	0.127443	9.962201	-0.036757	-0.003065	0.020499	0.265881	0.064768	-0.675919	-0.963390	-0.005985	-0.008965	-0.267886
26837	-0.119191	0.096363	9.991048	0.009827	-0.021323	0.006923	0.265354	0.065041	-0.676569	-0.963360	-0.006382	-0.008485	-0.268001
26838	-0.047064	0.134615	9.877024	0.035085	-0.015775	0.013505	0.267212	0.063383	-0.676192	-0.963325	-0.007253	-0.008279	-0.268110
26839	-0.047091	0.134097	9.725773	0.033298	-0.002981	0.009786	0.266682	0.063117	-0.676057	-0.963273	-0.008005	-0.008273	-0.268278
26840	0.017944	0.143534	9.632885	-0.000927	0.006149	0.014216	0.265358	0.062590	-0.675523	-0.963234	-0.008065	-0.008296	-0.268416
26841	-0.061107	0.042968	9.822792	0.013423	0.004251	-0.008781	0.265093	0.061507	-0.674736	-0.963282	-0.008387	-0.008320	-0.268231
26842	-0.133354	0.023423	9.778631	0.017666	0.013416	0.002300	0.267343	0.060940	-0.674230	-0.963302	-0.008764	-0.008584	-0.268139
26843	-0.186701	0.080491	9.610885	-0.010271	0.019741	-0.016312	0.267071	0.062179	-0.673704	-0.963393	-0.008533	-0.008784	-0.267814
26844	-0.254376	0.119150	9.697221	-0.052300	0.033388	-0.016552	0.267334	0.063131	-0.673967	-0.963524	-0.007452	-0.009061	-0.267363
26845	-0.225748	0.181599	9.647949	-0.081262	0.026977	-0.012998	0.267861	0.064485	-0.674626	-0.963605	-0.005811	-0.009030	-0.267116
26846	-0.138807	0.158295	9.818883	-0.076790	0.040684	-0.015763	0.270756	0.066932	-0.672815	-0.963736	-0.004220	-0.009317	-0.266660
26847	-0.133847	0.134702	9.953037	-0.057492	0.037047	-0.012891	0.269696	0.068575	-0.673853	-0.963807	-0.002986	-0.009607	-0.266410
26848	-0.143322	0.101176	10.005294	-0.034765	0.018811	-0.003518	0.271531	0.070626	-0.671772	-0.963870	-0.002323	-0.009696	-0.266187
26849	-0.121850	0.146733	9.946116	0.006414	0.008792	-0.010678	0.271798	0.071704	-0.673083	-0.963930	-0.002477	-0.009782	-0.265965
26850	-0.109681	0.120067	9.881037	0.003822	0.018835	-0.016242	0.273115	0.071703	-0.671653	-0.964056	-0.002555	-0.010077	-0.265495
26851	-0.109759	0.134324	9.828421	-0.021694	0.016097	-0.005292	0.272851	0.071705	-0.671782	-0.964087	-0.002134	-0.010151	-0.265383
26852	-0.235030	0.115034	9.889400	-0.062786	0.015108	-0.008272	0.273905	0.071703	-0.670743	-0.964170	-0.000950	-0.010021	-0.265095
26853	-0.258738	0.028213	9.844748	-0.034816	0.005105	0.000195	0.275477	0.074569	-0.669576	-0.964173	-0.000334	-0.009819	-0.265091
26854	-0.273097	0.006626	9.873119	0.000308	0.004202	-0.008854	0.274818	0.075791	-0.671141	-0.964266	-0.000425	-0.009814	-0.264752
26855	-0.196153	0.047392	9.787984	-0.022467	-0.003121	-0.010802	0.274949	0.075792	-0.670880	-0.964330	-0.000086	-0.009523	-0.264533
26856	-0.152828	0.061827	9.762183	-0.027736	0.000537	-0.010833	0.274944	0.076074	-0.670095	-0.964431	0.000346	-0.009299	-0.264171
26857	-0.181485	0.006679	9.835564	-0.019119	0.007895	0.007658	0.275200	0.076902	-0.669049	-0.964394	0.000674	-0.009239	-0.264308
26858	-0.161932	-0.043336	9.974285	-0.027740	-0.003100	0.003941	0.276133	0.077695	-0.670758	-0.964419	0.001083	-0.008944	-0.264226
26859	-0.133050	-0.038975	9.825773	-0.010234	-0.010388	-0.000571	0.275603	0.076887	-0.670100	-0.964428	0.001148	-0.008576	-0.264203
26860	-0.224789	-0.017832	9.729185	0.026539	0.013382	-0.010577	0.275732	0.076621	-0.669184	-0.964525	0.000600	-0.008886	-0.263842
26861	-0.210516	0.023103	9.729893	-0.012129	0.019773	0.002136	0.277195	0.076863	-0.670636	-0.964515	0.000862	-0.009095	-0.263870
26862	-0.239137	-0.039238	9.810375	-0.022494	0.015162	-0.005291	0.277447	0.076886	-0.668150	-0.964586	0.001269	-0.009180	-0.263605
26863	-0.253435	-0.072791	9.857784	0.012492	0.006074	0.002284	0.278902	0.077685	-0.668554	-0.964579	0.000989	-0.009258	-0.263632
26864	-0.234473	-0.005508	9.820495	0.068525	0.013435	-0.004829	0.278645	0.076045	-0.668815	-0.964651	-0.000369	-0.009790	-0.263349
26865	-0.296584	-0.123212	9.914291	0.068606	0.022556	-0.004840	0.279053	0.073304	-0.668951	-0.964676	-0.001635	-0.010487	-0.263226
26866	-0.190805	-0.063236	9.800886	-0.013512	0.004161	-0.025529	0.277591	0.073603	-0.668022	-0.964852	-0.001456	-0.010408	-0.262585
26867	-0.090300	0.095649	9.765642	-0.052113	0.016928	-0.027593	0.278645	0.075230	-0.668292	-0.964999	-0.000416	-0.010358	-0.262048
26868	-0.131436	0.134691	9.948258	-0.043468	0.020612	-0.012795	0.278112	0.074428	-0.666978	-0.965103	0.000426	-0.010439	-0.261663
26869	-0.210857	0.105786	9.985523	0.000254	0.013353	-0.005181	0.278634	0.076066	-0.666720	-0.965132	0.000423	-0.010594	-0.261547
26870	-0.311875	0.047290	9.825314	0.035256	0.018862	-0.008703	0.278642	0.076594	-0.668553	-0.965220	-0.000265	-0.011054	-0.261206
26871	-0.224972	0.023255	9.782576	0.000325	0.011511	-0.015324	0.279705	0.073045	-0.666730	-0.965302	-0.000276	-0.011178	-0.260895
26872	-0.181176	-0.063496	9.719349	-0.017164	0.000541	-0.012620	0.278643	0.073063	-0.666197	-0.965408	-0.000047	-0.011010	-0.260512
26873	-0.195825	-0.019802	9.839860	-0.014497	0.004182	-0.015385	0.280483	0.076055	-0.665687	-0.965492	0.000196	-0.010913	-0.260203
26874	-0.256691	0.105217	9.845847	-0.024275	0.006011	-0.008063	0.278890	0.076352	-0.665150	-0.965579	0.000589	-0.010814	-0.259886
26875	-0.201316	0.119586	9.793750	0.012448	0.027995	-0.008832	0.278771	0.074970	-0.666721	-0.965624	0.000427	-0.011320	-0.259697
26876	-0.215568	0.076409	9.841025	0.026471	0.016133	-0.005050	0.279965	0.076308	-0.668302	-0.965694	-0.000108	-0.011681	-0.259420
26877	-0.273172	0.023552	9.897363	0.029902	0.006103	0.007903	0.280496	0.074400	-0.667129	-0.965657	-0.000726	-0.011857	-0.259550
26878	-0.287498	-0.007899	9.855976	0.012514	0.013363	-0.005115	0.279826	0.075103	-0.665944	-0.965725	-0.001005	-0.012091	-0.259282
26879	-0.234498	0.004511	9.935868	-0.015368	-0.006791	-0.012608	0.280619	0.075367	-0.665950	-0.965798	-0.000806	-0.011785	-0.259026
26880	-0.189232	0.114913	9.827407	-0.006789	-0.003091	-0.005189	0.280886	0.074817	-0.665953	-0.965869	-0.000798	-0.011601	-0.258769
26881	-0.259300	0.143417	9.759933	0.042060	0.011607	0.005184	0.280224	0.075096	-0.666209	-0.965844	-0.001623	-0.011949	-0.258844
26882	-0.287535	-0.000745	9.836870	0.028392	0.015174	-0.018881	0.279566	0.073196	-0.665550	-0.965982	-0.002197	-0.012300	-0.258308
26883	-0.227206	-0.015332	9.758006	-0.010291	0.017014	-0.003386	0.280229	0.072779	-0.665425	-0.966001	-0.001974	-0.012483	-0.258229
26884	-0.236729	-0.039283	9.795993	-0.027723	0.022460	-0.009020	0.279563	0.073201	-0.665026	-0.966086	-0.001428	-0.012685	-0.257905
26885	-0.248923	-0.010481	9.781878	-0.011873	0.015137	-0.020005	0.280222	0.075778	-0.666340	-0.966191	-0.001173	-0.012823	-0.257505
26886	-0.306771	-0.010286	9.872568	-0.041529	0.011415	-0.027536	0.281286	0.074129	-0.665956	-0.966373	-0.000413	-0.012742	-0.256827
26887	-0.258818	0.042428	9.780128	-0.080967	0.018693	-0.029592	0.280748	0.075509	-0.665297	-0.966525	0.001201	-0.012596	-0.256259
26888	-0.191338	0.052518	9.876926	-0.095915	0.016880	-0.018589	0.281139	0.078638	-0.666477	-0.966654	0.003038	-0.012341	-0.255770
