# Supplementary material for: Identification of Haptic Based Guiding Using Hard Reins
Source: PLoS One. 2015 Jul 22;10(7):e0132020. doi: 10.1371/journal.pone.0132020 (PMC4511788; doi:10.1371/journal.pone.0132020)
Supplement: S8 File — (ZIP) [file pone.0132020.s008.zip › Exp2_MotionData1/Subject1/path3/T5/sync5.txt]

// Start Time: 0
// Sample rate: 25.0Hz
// Scenario: 4.9
// Firmware Version: 2.6.1
Counter	Acc_X	Acc_Y	Acc_Z	Gyr_X	Gyr_Y	Gyr_Z	Mag_X	Mag_Y	Mag_Z	Quat_w	Quat_x	Quat_y	Quat_z
26269	2.299218	-4.132114	8.585757	0.006370	0.009201	-0.009153	-0.451214	0.456256	-1.146111	-0.637111	0.052176	0.244740	-0.729020
26270	2.308433	-4.114959	8.542581	-0.003528	-0.001506	-0.011022	-0.450942	0.454977	-1.146155	-0.637150	0.052096	0.244852	-0.728954
26271	2.303495	-4.107764	8.559225	-0.008423	-0.005453	0.003083	-0.452827	0.457012	-1.146612	-0.637034	0.052122	0.245062	-0.728983
26272	2.324192	-4.170504	8.577185	0.003435	-0.001665	-0.002163	-0.452024	0.457861	-1.147410	-0.636941	0.051991	0.245066	-0.729072
26273	2.261086	-4.161936	8.601664	-0.004650	-0.008804	-0.003989	-0.452429	0.458044	-1.142639	-0.636915	0.051886	0.245270	-0.729033
26274	2.248527	-4.152462	8.521767	0.002896	-0.002179	0.018183	-0.452162	0.458616	-1.143168	-0.636519	0.051853	0.245268	-0.729382
26275	2.319132	-4.156028	8.600992	-0.004998	-0.002041	0.010186	-0.452301	0.460014	-1.142305	-0.636320	0.051923	0.245375	-0.729515
26276	2.343135	-4.150741	8.560766	0.004715	-0.002134	0.017284	-0.452429	0.458420	-1.146707	-0.635945	0.051865	0.245346	-0.729856
26277	2.323710	-4.148666	8.562561	-0.004277	-0.011057	0.015434	-0.452699	0.458672	-1.145064	-0.635625	0.051818	0.245552	-0.730069
26278	2.319041	-4.156033	8.572103	0.014258	-0.001553	-0.003011	-0.451493	0.459656	-1.145998	-0.635558	0.051547	0.245398	-0.730197
26279	2.299278	-4.144258	8.528077	0.003588	0.000243	-0.007449	-0.452027	0.458647	-1.144664	-0.635636	0.051452	0.245370	-0.730146
26280	2.299591	-4.151529	8.581100	-0.003702	0.001874	-0.003926	-0.452296	0.458666	-1.145204	-0.635575	0.051453	0.245435	-0.730177
26281	2.323713	-4.151095	8.548137	-0.003353	0.005739	-0.016282	-0.453640	0.459268	-1.145441	-0.635801	0.051484	0.245447	-0.729974
26282	2.314382	-4.173115	8.523944	-0.007170	0.009043	-0.007428	-0.452569	0.460394	-1.146233	-0.635824	0.051617	0.245476	-0.729935
26283	2.285614	-4.176056	8.604930	-0.012377	0.010952	-0.014501	-0.450551	0.458962	-1.147527	-0.636041	0.051849	0.245552	-0.729704
26284	2.265079	-4.127883	8.546162	0.005394	0.002034	-0.007425	-0.453234	0.458319	-1.147653	-0.636043	0.051720	0.245486	-0.729734
26285	2.270070	-4.135076	8.546370	-0.000202	0.005347	0.000534	-0.452431	0.459159	-1.148043	-0.636025	0.051790	0.245437	-0.729761
26286	2.304391	-4.151443	8.566804	-0.007316	0.008911	-0.002125	-0.452436	0.460507	-1.145143	-0.635970	0.051949	0.245464	-0.729788
26287	2.295166	-4.173459	8.576316	0.011496	0.016902	-0.031187	-0.452702	0.459800	-1.144891	-0.636484	0.051884	0.245130	-0.729457
26288	2.256030	-4.157176	8.565363	-0.000124	-0.003434	-0.003939	-0.452969	0.459065	-1.143416	-0.636400	0.051762	0.245211	-0.729512
26289	2.246465	-4.162204	8.574737	0.006619	-0.000259	0.013787	-0.452843	0.461739	-1.142923	-0.636168	0.051732	0.245118	-0.729748
26290	2.287630	-4.166317	8.537515	0.005807	-0.001955	0.010229	-0.452567	0.459483	-1.143543	-0.635897	0.051628	0.245078	-0.730004
26291	2.328702	-4.155858	8.562769	0.001446	-0.012481	0.003065	-0.453101	0.458546	-1.145335	-0.635756	0.051433	0.245228	-0.730091
26292	2.307030	-4.161106	8.574180	-0.000149	-0.008764	-0.003984	-0.452293	0.457977	-1.146043	-0.635662	0.051238	0.245375	-0.730137
26293	2.333502	-4.155773	8.548471	0.003327	0.005315	0.003184	-0.453241	0.460356	-1.143915	-0.635608	0.051279	0.245272	-0.730215
26294	2.328656	-4.155860	8.548324	0.011094	0.005904	-0.018004	-0.453237	0.459093	-1.144364	-0.635785	0.051081	0.245085	-0.730138
26295	2.294687	-4.154049	8.547268	0.000145	0.003901	-0.012740	-0.452159	0.457783	-1.143875	-0.635954	0.051064	0.245063	-0.730000
26296	2.309115	-4.151362	8.528432	-0.007100	0.003797	-0.010998	-0.454180	0.460123	-1.145135	-0.636005	0.051103	0.245161	-0.729919
26297	2.297728	-4.187983	8.528359	-0.022729	-0.007265	-0.000505	-0.451355	0.458380	-1.146041	-0.635916	0.051275	0.245604	-0.729836
26298	2.319683	-4.185150	8.591600	0.004169	0.004331	-0.028643	-0.452165	0.460284	-1.148010	-0.636259	0.051098	0.245547	-0.729569
26299	2.313682	-4.134284	8.547702	0.000610	0.013190	-0.028597	-0.451760	0.459282	-1.147911	-0.636704	0.051134	0.245418	-0.729221
26300	2.294111	-4.117640	8.595120	-0.015158	0.014399	-0.010955	-0.451759	0.458829	-1.146701	-0.636802	0.051431	0.245497	-0.729088
26301	2.333024	-4.124217	8.596364	-0.005204	0.016307	-0.012688	-0.451762	0.459646	-1.145315	-0.637025	0.051664	0.245395	-0.728911
26302	2.304608	-4.161150	8.574105	0.006246	0.013456	-0.037416	-0.449883	0.459892	-1.145601	-0.637529	0.051546	0.245202	-0.728544
26303	2.270015	-4.127790	8.575200	-0.005253	-0.000568	-0.013666	-0.450553	0.459333	-1.145203	-0.637683	0.051530	0.245315	-0.728372
26304	2.226692	-4.148001	8.542728	0.010512	0.001812	0.003208	-0.451634	0.461897	-1.144836	-0.637533	0.051384	0.245166	-0.728564
26305	2.296673	-4.132165	8.547164	-0.000353	0.003438	0.005820	-0.450281	0.458500	-1.146185	-0.637427	0.051462	0.245134	-0.728661
26306	2.309320	-4.151351	8.593434	-0.011597	-0.005916	0.020751	-0.452433	0.459665	-1.145442	-0.636967	0.051574	0.245388	-0.728970
26307	2.338378	-4.155683	8.558249	0.008811	-0.006953	-0.002183	-0.452161	0.458546	-1.146298	-0.636937	0.051344	0.245364	-0.729021
26308	2.313425	-4.122151	8.542788	-0.010912	-0.000854	-0.003969	-0.451898	0.459873	-1.142722	-0.636865	0.051400	0.245568	-0.729011
26309	2.343400	-4.162874	8.568088	-0.025149	0.003606	-0.009295	-0.452168	0.460470	-1.143788	-0.636955	0.051720	0.245912	-0.728794
26310	2.299821	-4.166093	8.561960	-0.010615	0.002077	-0.014554	-0.452302	0.460485	-1.144330	-0.637053	0.051763	0.246086	-0.728647
26311	2.279943	-4.147037	8.527504	-0.011883	0.008805	0.000519	-0.451896	0.459678	-1.146536	-0.637039	0.052040	0.246160	-0.728614
26312	2.324753	-4.194767	8.601458	-0.013047	0.008559	0.010229	-0.451093	0.460800	-1.146917	-0.636808	0.052332	0.246260	-0.728761
26313	2.300423	-4.200071	8.538162	0.014349	-0.008557	-0.007470	-0.451097	0.461752	-1.145255	-0.636852	0.051983	0.246181	-0.728774
26314	2.308676	-4.127092	8.542679	-0.020041	-0.003707	0.000405	-0.451095	0.461224	-1.146904	-0.636697	0.052136	0.246550	-0.728774
26315	2.333532	-4.155771	8.558102	-0.014768	-0.005548	0.004826	-0.450690	0.460630	-1.146112	-0.636546	0.052261	0.246844	-0.728797
26316	2.309600	-4.175629	8.528630	-0.004830	0.013988	-0.026838	-0.452038	0.462035	-1.144283	-0.636881	0.052341	0.246795	-0.728516
26317	2.309931	-4.185329	8.572044	0.001835	0.010897	-0.007388	-0.451235	0.462840	-1.143178	-0.637007	0.052434	0.246650	-0.728448
26318	2.261172	-4.176507	8.536779	0.008803	-0.009626	-0.002182	-0.451773	0.463282	-1.143429	-0.636886	0.052120	0.246678	-0.728567
26319	2.265660	-4.157004	8.546399	0.003328	0.005310	0.003199	-0.451504	0.463025	-1.144801	-0.636831	0.052168	0.246568	-0.728649
26320	2.355620	-4.174795	8.525222	-0.004289	-0.003988	0.017243	-0.452979	0.462471	-1.143849	-0.636438	0.052197	0.246694	-0.728947
26321	2.319316	-4.170594	8.567407	-0.004790	-0.014246	0.000385	-0.452577	0.462773	-1.145068	-0.636320	0.052048	0.246956	-0.728972
26322	2.324210	-4.172933	8.567575	0.005236	-0.001650	-0.002157	-0.452308	0.462782	-1.145751	-0.636242	0.051898	0.246933	-0.729058
26323	2.304524	-4.161154	8.547624	0.010700	0.001993	-0.003880	-0.452173	0.462173	-1.144005	-0.636283	0.051767	0.246766	-0.729089
26324	2.309431	-4.161063	8.567031	-0.000048	0.013461	-0.003842	-0.451372	0.464002	-1.144363	-0.636290	0.051894	0.246630	-0.729119
26325	2.323913	-4.165660	8.519365	0.009754	-0.003370	-0.003037	-0.452040	0.462600	-1.144264	-0.636291	0.051701	0.246545	-0.729162
26326	2.300199	-4.190366	8.528453	-0.011977	-0.007219	0.001297	-0.453517	0.462914	-1.144101	-0.636105	0.051702	0.246840	-0.729223
26327	2.339079	-4.182368	8.611432	-0.003924	-0.005412	0.003091	-0.453108	0.460925	-1.144170	-0.635992	0.051684	0.246974	-0.729278
26328	2.304522	-4.166012	8.516365	0.023294	0.000320	-0.003850	-0.452709	0.462229	-1.145900	-0.635966	0.051324	0.246664	-0.729432
26329	2.328192	-4.136451	8.524091	-0.000486	-0.010851	0.008374	-0.451902	0.461469	-1.144439	-0.635752	0.051208	0.246811	-0.729576
26330	2.348427	-4.174922	8.549074	-0.004038	0.010413	0.010264	-0.452708	0.461805	-1.145914	-0.635536	0.051412	0.246757	-0.729768
26331	2.329500	-4.194685	8.570308	-0.003565	0.010853	-0.007409	-0.453782	0.461779	-1.143727	-0.635656	0.051573	0.246691	-0.729674
26332	2.290294	-4.171119	8.583370	0.016051	0.012618	-0.000256	-0.453246	0.462044	-1.143452	-0.635614	0.051498	0.246327	-0.729839
26333	2.285013	-4.156654	8.537361	0.006888	-0.003549	0.003150	-0.454048	0.461006	-1.146740	-0.635521	0.051370	0.246279	-0.729946
26334	2.343235	-4.165311	8.500697	-0.003885	0.001698	0.003138	-0.453244	0.461383	-1.145514	-0.635368	0.051410	0.246341	-0.730056
26335	2.328753	-4.160714	8.548364	-0.003715	-0.001682	-0.003954	-0.451899	0.460664	-1.146368	-0.635376	0.051408	0.246432	-0.730018
26336	2.328753	-4.160714	8.548364	-0.003727	-0.004349	-0.003971	-0.453509	0.460249	-1.145139	-0.635296	0.051322	0.246576	-0.730045
26337	2.328932	-4.170422	8.543628	-0.000059	0.010795	-0.003862	-0.453234	0.457801	-1.143589	-0.635368	0.051455	0.246457	-0.730013
26338	2.333956	-4.180041	8.539040	-0.018088	0.008844	-0.003048	-0.454581	0.459350	-1.141892	-0.635312	0.051744	0.246643	-0.729979
26339	2.314797	-4.190099	8.548157	0.001891	0.002095	-0.010981	-0.452707	0.461299	-1.142395	-0.635447	0.051690	0.246614	-0.729875
26340	2.299963	-4.183090	8.499503	-0.010886	0.003589	-0.003934	-0.454318	0.461053	-1.142384	-0.635397	0.051811	0.246761	-0.729859
26341	2.315282	-4.214366	8.548355	-0.017763	0.012685	-0.014510	-0.452702	0.459640	-1.144080	-0.635615	0.052145	0.246889	-0.729602
26342	2.334278	-4.194600	8.548789	0.005254	0.001906	-0.002135	-0.452974	0.460752	-1.142953	-0.635552	0.052046	0.246821	-0.729688
26343	2.304621	-4.166007	8.547663	-0.007236	-0.005181	-0.007518	-0.454326	0.463561	-1.140671	-0.635591	0.052020	0.247015	-0.729590
26344	2.352944	-4.160276	8.537066	-0.007520	-0.005443	0.003078	-0.454592	0.462848	-1.140147	-0.635389	0.051998	0.247222	-0.729697
26345	2.319654	-4.192440	8.536287	0.000195	0.009258	-0.013593	-0.453784	0.461685	-1.139650	-0.635596	0.052056	0.247132	-0.729544
26346	2.295220	-4.180744	8.547485	0.000084	0.010925	-0.009158	-0.454187	0.462194	-1.142892	-0.635671	0.052119	0.247031	-0.729508
26347	2.305139	-4.192702	8.543066	0.004939	-0.010785	0.007515	-0.454860	0.462781	-1.143138	-0.635475	0.051930	0.247104	-0.729667
26348	2.307683	-4.204798	8.504719	0.008487	-0.001954	0.011119	-0.453920	0.462430	-1.141120	-0.635198	0.051798	0.247023	-0.729945
26349	2.362866	-4.174664	8.518221	-0.011457	-0.007560	0.015428	-0.454054	0.462606	-1.142473	-0.634885	0.051903	0.247288	-0.730120
26350	2.324826	-4.204481	8.563017	-0.004788	-0.008934	0.001303	-0.455130	0.463491	-1.142975	-0.634703	0.051789	0.247500	-0.730215
26351	2.343566	-4.175011	8.544111	0.010416	-0.008893	0.004882	-0.456073	0.464182	-1.141310	-0.634561	0.051544	0.247474	-0.730365
26352	2.363225	-4.189221	8.540008	0.006982	-0.003456	-0.000402	-0.456610	0.464330	-1.141027	-0.634433	0.051349	0.247447	-0.730498
26353	2.333814	-4.175190	8.524555	0.007008	0.001876	-0.000361	-0.454734	0.465434	-1.141693	-0.634417	0.051277	0.247340	-0.730553
26354	2.353294	-4.179692	8.525187	-0.014693	0.010454	0.004926	-0.455536	0.464189	-1.142132	-0.634268	0.051590	0.247447	-0.730625
26355	2.344842	-4.238105	8.549441	0.003882	0.002288	-0.018050	-0.455538	0.465179	-1.142100	-0.634509	0.051475	0.247401	-0.730439
26356	2.324742	-4.204485	8.536534	0.003755	-0.004914	-0.014557	-0.456074	0.464782	-1.142787	-0.634584	0.051232	0.247454	-0.730374
26357	2.343678	-4.179864	8.548966	0.005490	0.002127	-0.010976	-0.456343	0.464945	-1.143458	-0.634722	0.051130	0.247379	-0.730286
26358	2.319094	-4.175464	8.466331	-0.000330	-0.008943	0.003087	-0.455940	0.464754	-1.141701	-0.634516	0.050967	0.247525	-0.730427
26359	2.355890	-4.184497	8.549376	-0.014447	-0.007905	-0.007569	-0.456477	0.464625	-1.141699	-0.634535	0.050988	0.247866	-0.730293
26360	2.339026	-4.189659	8.548897	0.007377	0.005764	-0.013598	-0.455676	0.465983	-1.140033	-0.634653	0.050860	0.247729	-0.730246
26361	2.300051	-4.180656	8.542819	0.001410	-0.000126	0.006688	-0.455133	0.464305	-1.141453	-0.634518	0.050865	0.247725	-0.730364
26362	2.305157	-4.195130	8.533456	0.013781	-0.009087	0.013742	-0.456477	0.464634	-1.142107	-0.634171	0.050574	0.247655	-0.730710
26363	2.355514	-4.174800	8.491517	0.017430	0.001614	0.013811	-0.455941	0.465524	-1.144396	-0.633956	0.050438	0.247387	-0.730996
26364	2.353034	-4.165130	8.534698	0.001985	-0.009269	0.017228	-0.455939	0.464682	-1.144696	-0.633550	0.050313	0.247488	-0.731323
26365	2.343248	-4.162882	8.519938	0.001221	-0.000299	0.013749	-0.456207	0.464678	-1.144284	-0.633310	0.050352	0.247482	-0.731529
26366	2.382430	-4.179161	8.545336	0.015625	-0.009022	0.011962	-0.456477	0.464267	-1.138447	-0.632982	0.050027	0.247386	-0.731868
26367	2.367112	-4.143027	8.527741	0.020117	-0.010763	0.011967	-0.457550	0.464379	-1.142239	-0.632736	0.049663	0.247240	-0.732156
26368	2.357691	-4.160193	8.505917	0.006502	-0.005676	0.017265	-0.457015	0.464920	-1.141683	-0.632347	0.049533	0.247229	-0.732504
26369	2.382272	-4.174311	8.526036	0.004875	0.001556	0.011996	-0.457820	0.464929	-1.141266	-0.632146	0.049541	0.247152	-0.732703
26370	2.363547	-4.203779	8.549756	0.004780	-0.009158	0.013700	-0.457554	0.465762	-1.140834	-0.631783	0.049361	0.247214	-0.733007
26371	2.355278	-4.155378	8.539508	0.019295	-0.014239	0.008409	-0.457413	0.463515	-1.141724	-0.631571	0.048937	0.247130	-0.733247
26372	2.364666	-4.143072	8.520446	-0.004188	-0.002121	0.013715	-0.457015	0.464908	-1.141140	-0.631241	0.048975	0.247234	-0.733493
26373	2.406513	-4.171441	8.546016	-0.002254	0.012188	0.011152	-0.457414	0.463764	-1.140220	-0.631098	0.049223	0.247131	-0.733634
26374	2.355926	-4.189354	8.530155	0.014523	0.009315	-0.010903	-0.458222	0.464310	-1.138561	-0.631185	0.049065	0.246842	-0.733667
26375	2.333487	-4.155774	8.543657	0.006365	0.002112	-0.010088	-0.458485	0.462506	-1.139840	-0.631312	0.048951	0.246761	-0.733592
26376	2.334217	-4.194603	8.529529	0.012728	-0.001268	0.020855	-0.456603	0.461957	-1.142464	-0.630903	0.048825	0.246600	-0.734007
26377	2.363022	-4.184373	8.506263	-0.004058	0.005078	0.010228	-0.457686	0.465068	-1.141263	-0.630736	0.048987	0.246617	-0.734134
26378	2.382239	-4.171884	8.530831	-0.022154	0.004841	0.013701	-0.456879	0.464358	-1.141975	-0.630413	0.049351	0.246898	-0.734292
26379	2.373141	-4.198750	8.550013	-0.016100	0.014350	-0.009203	-0.456615	0.466048	-1.141924	-0.630565	0.049703	0.246997	-0.734105
26380	2.348754	-4.194340	8.529973	-0.008852	0.003828	-0.012778	-0.455539	0.465496	-1.143586	-0.630649	0.049757	0.247121	-0.733987
26381	2.343566	-4.175011	8.544111	-0.014458	0.010675	-0.003911	-0.457149	0.465228	-1.142624	-0.630706	0.050060	0.247238	-0.733878
26382	2.309779	-4.185337	8.523894	-0.008756	0.014538	-0.014469	-0.456749	0.466058	-1.142194	-0.630852	0.050256	0.247228	-0.733742
26383	2.309973	-4.195044	8.523973	-0.010737	0.005500	-0.009228	-0.456749	0.465596	-1.140577	-0.630966	0.050412	0.247361	-0.733590
26384	2.313278	-4.233822	8.558069	-0.005590	0.001769	-0.000395	-0.456213	0.466168	-1.141380	-0.630856	0.050454	0.247451	-0.733651
26385	2.300505	-4.204925	8.533386	-0.003925	-0.007195	0.003091	-0.455678	0.467007	-1.141495	-0.630732	0.050400	0.247631	-0.733700
26386	2.297791	-4.190409	8.533194	-0.015079	-0.002305	0.017233	-0.456750	0.466212	-1.142733	-0.630335	0.050590	0.247894	-0.733939
26387	2.348694	-4.194343	8.510713	-0.011321	-0.009207	0.010117	-0.455139	0.466451	-1.142472	-0.630091	0.050635	0.248200	-0.734043
26388	2.315012	-4.204663	8.524200	-0.003734	0.014230	-0.000311	-0.455012	0.468532	-1.140774	-0.630047	0.050838	0.248106	-0.734098
26389	2.305912	-4.229101	8.557808	-0.010690	0.010857	-0.010077	-0.455006	0.466577	-1.141925	-0.630199	0.051071	0.248169	-0.733930
26390	2.266566	-4.203113	8.541961	0.001329	-0.008173	0.008413	-0.455009	0.467702	-1.141617	-0.629921	0.050925	0.248274	-0.734143
26391	2.296359	-4.243845	8.509480	-0.013322	-0.002335	0.019009	-0.455013	0.469154	-1.143202	-0.629577	0.051144	0.248511	-0.734343
26392	2.346756	-4.218654	8.510837	-0.011138	-0.005497	0.003954	-0.455957	0.470275	-1.141795	-0.629362	0.051171	0.248770	-0.734437
26393	2.347039	-4.233215	8.508548	-0.013256	0.002158	0.017258	-0.455824	0.470678	-1.140967	-0.629066	0.051445	0.248954	-0.734610
26394	2.335111	-4.243142	8.505850	-0.010540	0.017191	-0.014461	-0.454751	0.471106	-1.142190	-0.629240	0.051708	0.248937	-0.734448
26395	2.315470	-4.231361	8.500343	0.002209	0.013893	-0.020626	-0.454747	0.469811	-1.141280	-0.629574	0.051771	0.248785	-0.734208
26396	2.279638	-4.253857	8.523486	-0.003289	0.012868	-0.017106	-0.454348	0.471087	-1.141787	-0.629770	0.051865	0.248719	-0.734056
26397	2.320855	-4.262825	8.471859	-0.015182	0.016129	-0.009173	-0.453144	0.472505	-1.143115	-0.629929	0.052239	0.248783	-0.733871
26398	2.311410	-4.272705	8.488495	-0.008907	0.000224	-0.011021	-0.453678	0.472017	-1.145981	-0.629978	0.052252	0.248952	-0.733771
26399	2.286900	-4.253726	8.521301	-0.011057	-0.003657	0.001328	-0.453543	0.471430	-1.145185	-0.629888	0.052338	0.249195	-0.733760
26400	2.338807	-4.291616	8.602619	0.014624	-0.010067	-0.018094	-0.454351	0.472275	-1.144197	-0.630007	0.051865	0.249156	-0.733705
26401	2.278604	-4.215043	8.441315	0.000488	0.004205	-0.025105	-0.453541	0.470817	-1.143165	-0.630356	0.051790	0.249157	-0.733410
26402	2.296568	-4.253551	8.514375	-0.017742	0.016239	-0.014481	-0.453543	0.471053	-1.141118	-0.630521	0.052130	0.249257	-0.733210
26403	2.274155	-4.336491	8.567272	-0.003699	0.011546	-0.035677	-0.454915	0.481217	-1.144853	-0.631056	0.052166	0.249237	-0.732754
26404	2.282804	-4.290213	8.528672	0.011284	0.004297	-0.025071	-0.454511	0.480944	-1.145682	-0.631347	0.051913	0.249074	-0.732576
26405	2.327531	-4.345236	8.530460	0.018209	-0.004751	-0.016274	-0.455315	0.480692	-1.146225	-0.631539	0.051533	0.248920	-0.732491
26406	2.324436	-4.209360	8.408977	-0.011288	0.001434	0.011078	-0.457200	0.482253	-1.144521	-0.631255	0.051700	0.249086	-0.732667
26407	2.364025	-4.235335	8.501863	-0.035292	-0.001087	0.033079	-0.456531	0.482945	-1.144506	-0.630686	0.052294	0.249620	-0.732933
26408	2.353818	-4.211245	8.491739	-0.035320	0.003314	0.034876	-0.455185	0.481934	-1.144963	-0.630053	0.052916	0.250089	-0.733272
26409	2.311912	-4.292113	8.524765	-0.034342	-0.012494	0.063081	-0.452470	0.471653	-1.143695	-0.628986	0.053480	0.250721	-0.733931
26410	2.299285	-4.384589	8.546741	-0.024193	-0.000621	0.089717	-0.451531	0.472062	-1.143964	-0.627543	0.054180	0.251016	-0.735014
26411	2.287584	-4.273124	8.615352	0.022928	-0.017725	0.006648	-0.453285	0.475078	-1.144118	-0.627338	0.053666	0.250930	-0.735255
26412	2.287760	-4.319271	8.379793	0.001469	0.008758	0.006758	-0.452210	0.474768	-1.144005	-0.627175	0.053760	0.250821	-0.735425
26413	2.307911	-4.331432	8.539552	-0.011072	0.008767	0.005023	-0.451781	0.473770	-1.139905	-0.627090	0.054055	0.250907	-0.735447
26414	2.273460	-4.307783	8.523872	0.006430	0.003971	-0.010859	-0.453125	0.474084	-1.139879	-0.627160	0.053926	0.250804	-0.735431
26415	2.260815	-4.283737	8.508860	0.010598	-0.001613	0.000613	-0.451783	0.474468	-1.139474	-0.627111	0.053775	0.250704	-0.735519
26416	2.287197	-4.273551	8.485519	0.003360	0.005374	0.003282	-0.452583	0.473037	-1.144136	-0.626992	0.053782	0.250613	-0.735651
26417	2.288194	-4.319654	8.509971	0.001285	0.012184	0.014813	-0.453386	0.472207	-1.144153	-0.626793	0.054022	0.250461	-0.735855
26418	2.312309	-4.311933	8.520282	0.010972	0.003167	-0.012626	-0.452311	0.471545	-1.141059	-0.626894	0.053818	0.250303	-0.735837
26419	2.289551	-4.273104	8.470976	0.023508	0.004049	-0.010890	-0.451929	0.470190	-1.142116	-0.627056	0.053530	0.249955	-0.735838
26420	2.268566	-4.312325	8.485071	0.021236	-0.007033	0.004952	-0.452462	0.468904	-1.141064	-0.626864	0.053136	0.249755	-0.736098
26421	2.312218	-4.306673	8.529699	0.021073	-0.010717	0.010221	-0.451121	0.469304	-1.141338	-0.626639	0.052768	0.249605	-0.736367
26422	2.287940	-4.316832	8.451999	0.028651	-0.001462	-0.002065	-0.451924	0.468486	-1.141900	-0.626589	0.052330	0.249233	-0.736567
26423	2.234434	-4.308093	8.447884	0.007227	0.005598	-0.007380	-0.451651	0.467101	-1.143443	-0.626689	0.052291	0.249103	-0.736528
26424	2.253389	-4.273754	8.527645	-0.000517	0.001500	0.012012	-0.451116	0.467927	-1.143015	-0.626421	0.052334	0.249108	-0.736751
26425	2.243892	-4.283637	8.527429	0.006889	0.005292	0.004989	-0.450313	0.468930	-1.144352	-0.626336	0.052358	0.248973	-0.736868
26426	2.262819	-4.263875	8.506195	-0.003911	-0.005421	0.003114	-0.449780	0.470200	-1.144725	-0.626166	0.052299	0.249123	-0.736966
26427	2.254262	-4.317435	8.528002	0.004949	0.005145	0.010285	-0.449370	0.467592	-1.142502	-0.626000	0.052374	0.249012	-0.737139
26428	2.239040	-4.278866	8.556130	0.006839	-0.005375	0.004921	-0.450583	0.468855	-1.140815	-0.625804	0.052187	0.249003	-0.737322
26429	2.243873	-4.273921	8.582722	0.024764	-0.010602	0.006710	-0.450310	0.467281	-1.140325	-0.625632	0.051767	0.248797	-0.737566
26430	2.209995	-4.291539	8.487932	0.050151	-0.011997	-0.000282	-0.452454	0.466205	-1.140607	-0.625527	0.050914	0.248236	-0.737904
26431	2.215461	-4.327857	8.454672	0.040864	-0.024741	0.008449	-0.452448	0.464124	-1.142442	-0.625274	0.050098	0.247968	-0.738264
26432	2.210296	-4.308528	8.476033	0.024648	-0.007184	0.012047	-0.452181	0.464674	-1.142020	-0.624999	0.049702	0.247709	-0.738611
26433	2.156060	-4.260959	8.486046	0.002786	-0.023546	0.018956	-0.452042	0.463430	-1.143422	-0.624557	0.049438	0.247975	-0.738913
26434	2.112897	-4.281161	8.504132	-0.001289	-0.008974	0.039380	-0.453117	0.463417	-1.141778	-0.623845	0.049476	0.248095	-0.739472
26435	2.214870	-4.284162	8.543393	-0.006659	-0.027570	0.034801	-0.454055	0.463052	-1.143410	-0.623136	0.049358	0.248531	-0.739931
26436	2.262954	-4.268726	8.518272	0.011222	-0.011590	0.042021	-0.454319	0.461638	-1.143181	-0.622388	0.049216	0.248495	-0.740582
26437	2.248483	-4.273845	8.508238	0.004909	-0.004577	0.043818	-0.454856	0.461631	-1.142359	-0.621670	0.049340	0.248463	-0.741187
26438	2.260710	-4.278478	8.513462	0.006195	-0.002437	0.029688	-0.454993	0.462187	-1.141795	-0.621140	0.049334	0.248400	-0.741653
26439	2.264081	-4.322111	8.537968	0.006178	-0.016617	0.027829	-0.456738	0.462227	-1.141774	-0.620600	0.049186	0.248516	-0.742076
26440	2.272993	-4.292825	8.475431	-0.005542	-0.005282	-0.003079	-0.456470	0.462548	-1.143670	-0.620536	0.049123	0.248694	-0.742074
26441	2.268163	-4.292912	8.480098	-0.000323	0.001676	0.004939	-0.455926	0.460267	-1.143478	-0.620419	0.049214	0.248704	-0.742162
26442	2.250040	-4.356359	8.480021	-0.021981	0.008517	0.008458	-0.456463	0.460298	-1.144287	-0.620238	0.049618	0.248943	-0.742206
26443	2.259905	-4.361032	8.504432	-0.030816	0.003285	0.001322	-0.456065	0.462010	-1.145324	-0.620151	0.050097	0.249393	-0.742095
26444	2.259032	-4.317351	8.504075	-0.011186	-0.002015	0.006652	-0.457671	0.460350	-1.145359	-0.619957	0.050202	0.249604	-0.742180
26445	2.253991	-4.312997	8.465540	-0.011303	0.008541	0.013875	-0.456700	0.458171	-1.145928	-0.619729	0.050581	0.249689	-0.742316
26446	2.269101	-4.346713	8.432556	-0.017975	-0.000769	-0.007425	-0.459124	0.460546	-1.148272	-0.619744	0.050718	0.249999	-0.742190
26447	2.263789	-4.312816	8.499541	-0.036252	0.001484	0.003139	-0.457781	0.460496	-1.147473	-0.619614	0.051249	0.250554	-0.742075
26448	2.288804	-4.346345	8.534264	-0.032685	-0.000283	0.004018	-0.457112	0.461298	-1.146095	-0.619451	0.051634	0.251065	-0.742011
26449	2.330897	-4.408711	8.422884	-0.014881	-0.003866	0.011120	-0.456038	0.461296	-1.147059	-0.619197	0.051860	0.251366	-0.742106
26450	2.347863	-4.413261	8.394552	-0.027400	-0.012751	0.006601	-0.457378	0.460459	-1.146255	-0.618939	0.052008	0.251949	-0.742113
26451	2.292434	-4.428833	8.395375	-0.029497	-0.005967	0.019027	-0.457383	0.462354	-1.148642	-0.618540	0.052422	0.252493	-0.742232
26452	2.331231	-4.428127	8.406190	-0.041183	0.003637	-0.013668	-0.456579	0.462716	-1.146735	-0.618653	0.052882	0.253099	-0.741898
26453	2.348452	-4.442381	8.397197	-0.045820	0.010500	-0.041048	-0.457250	0.462810	-1.150125	-0.619210	0.053436	0.253751	-0.741170
26454	2.397396	-4.465769	8.398875	-0.049572	0.028922	-0.032111	-0.456723	0.466211	-1.150837	-0.619716	0.054282	0.254188	-0.740537
26455	2.397265	-4.465369	8.364998	-0.044848	0.031723	-0.074594	-0.455805	0.465492	-1.149295	-0.620876	0.054963	0.254609	-0.739369
26456	2.273103	-4.428775	8.418686	-0.049959	0.039026	-0.084263	-0.454464	0.465694	-1.147128	-0.622202	0.055698	0.254981	-0.738070
26457	2.193360	-4.430215	8.483653	-0.084135	0.038757	-0.085240	-0.455000	0.465319	-1.148766	-0.623505	0.056919	0.255901	-0.736557
26458	2.235995	-4.361455	8.604806	-0.041725	0.046319	-0.088610	-0.452850	0.464702	-1.148675	-0.624938	0.057635	0.256064	-0.735229
26459	2.401182	-4.368159	8.684550	0.062017	0.031506	-0.100795	-0.452575	0.462420	-1.148208	-0.626597	0.056841	0.254934	-0.734272
26460	2.444336	-4.377516	8.471868	0.134157	0.003945	-0.109509	-0.452144	0.461668	-1.148725	-0.628308	0.054624	0.253063	-0.733624
26461	2.402464	-4.259347	8.238594	0.135352	0.015665	-0.151856	-0.452119	0.453487	-1.149942	-0.630705	0.052409	0.251110	-0.732399
26462	2.447198	-4.319229	8.211532	0.036444	0.032617	-0.152065	-0.452777	0.448819	-1.149405	-0.633069	0.051630	0.250350	-0.730673
26463	2.375878	-4.276833	8.151249	-0.067754	0.053161	-0.155781	-0.451699	0.448033	-1.153252	-0.635484	0.052505	0.250905	-0.728320
26464	2.416837	-4.368327	8.263930	-0.154551	0.089251	-0.134612	-0.449822	0.449141	-1.154054	-0.637669	0.055062	0.252187	-0.725774
26465	2.513830	-4.449076	8.537129	-0.161483	0.077182	-0.079923	-0.447681	0.451502	-1.154275	-0.638982	0.057857	0.253721	-0.723864
26466	2.422876	-4.627943	8.535687	-0.097858	0.035006	-0.042834	-0.449040	0.456741	-1.153001	-0.639605	0.059364	0.254766	-0.722825
26467	2.347677	-4.403554	8.396880	-0.019916	0.031733	-0.063818	-0.446222	0.457710	-1.154907	-0.640610	0.059772	0.254816	-0.721883
26468	2.316320	-4.515782	8.502685	0.006942	0.051412	0.012432	-0.446219	0.456591	-1.155487	-0.640642	0.060457	0.254069	-0.722060
26469	2.344924	-4.515279	8.354308	0.080305	0.048075	0.028551	-0.445142	0.455731	-1.156072	-0.640515	0.060291	0.252353	-0.722789
26470	2.326960	-4.603010	8.250906	0.113142	0.058531	0.048181	-0.444599	0.453905	-1.157225	-0.640184	0.059897	0.249936	-0.723954
26471	2.255660	-4.652842	8.381494	0.116698	0.059462	0.083576	-0.443240	0.448961	-1.159033	-0.639350	0.059712	0.247489	-0.725545
26472	2.199432	-4.755826	8.344436	0.157875	0.050736	0.090739	-0.440688	0.448614	-1.158802	-0.638408	0.058846	0.244466	-0.727467
26473	2.129894	-4.679410	8.295987	0.208690	0.060396	0.076828	-0.439868	0.443626	-1.158157	-0.637762	0.057481	0.240684	-0.729402
26474	2.194384	-4.518022	8.248604	0.250580	0.054237	0.124641	-0.439051	0.440276	-1.160995	-0.636424	0.055643	0.236216	-0.732168
26475	2.293353	-4.637619	8.134587	0.256381	0.042468	0.243036	-0.439043	0.437736	-1.161350	-0.633269	0.054200	0.231790	-0.736414
26476	2.313846	-5.195609	8.028692	0.284038	0.045037	0.220175	-0.435804	0.432614	-1.163457	-0.630473	0.052255	0.226817	-0.740492
26477	2.508738	-5.497958	7.971958	0.221716	0.003470	0.154262	-0.434856	0.429773	-1.163968	-0.628350	0.050278	0.223544	-0.743422
26478	2.319582	-5.715007	8.097782	0.128673	-0.105763	0.080825	-0.437131	0.426916	-1.160497	-0.626757	0.047422	0.222902	-0.745145
26479	1.600014	-4.601630	8.298398	-0.102803	-0.398550	-0.168326	-0.444384	0.426963	-1.155242	-0.627275	0.042122	0.229845	-0.742915
26480	1.688340	-2.954105	8.305530	-0.061637	-0.193863	-0.160786	-0.451358	0.423794	-1.151999	-0.628677	0.039249	0.233350	-0.740792
26481	2.311471	-3.345625	9.755114	-0.020239	-0.157085	0.382249	-0.457000	0.424310	-1.150284	-0.622158	0.039054	0.235525	-0.745602
26482	1.737932	-3.608407	10.663884	-0.112856	-0.116430	0.216126	-0.461990	0.431637	-1.149989	-0.618245	0.039711	0.238509	-0.747870
26483	2.308816	-3.651521	10.051026	0.326244	0.030167	-0.023905	-0.458091	0.429791	-1.147510	-0.618916	0.036114	0.233397	-0.749109
26484	2.579601	-3.156245	9.903941	0.514076	-0.018967	-0.057302	-0.457515	0.416905	-1.147797	-0.619976	0.029168	0.225984	-0.750807
26485	2.092535	-2.558184	9.867632	0.590465	0.012390	-0.149607	-0.456928	0.400024	-1.146717	-0.622517	0.021428	0.217097	-0.751586
26486	2.040130	-2.663563	9.491285	0.616004	0.017087	-0.295345	-0.456731	0.379377	-1.147659	-0.627178	0.012699	0.207757	-0.750549
26487	2.088536	-2.330208	8.508092	0.783717	-0.044236	-0.383621	-0.456529	0.356712	-1.147034	-0.632808	0.000671	0.196631	-0.748926
26488	1.867176	-2.310045	7.610459	0.671002	-0.077412	-0.412408	-0.459016	0.334858	-1.141998	-0.638551	-0.010635	0.187568	-0.746296
26489	1.814985	-2.111920	7.684396	0.267666	-0.162944	-0.219721	-0.461653	0.318136	-1.138427	-0.641100	-0.017243	0.185605	-0.744476
26490	1.918718	-2.105111	8.342303	-0.012342	-0.135857	-0.043648	-0.465672	0.315076	-1.136711	-0.641203	-0.019299	0.187542	-0.743851
26491	2.161315	-2.518201	8.877648	-0.125958	-0.131552	0.032005	-0.470367	0.313184	-1.135901	-0.640235	-0.019438	0.191097	-0.743777
26492	2.137974	-2.955614	8.699687	-0.145562	-0.173863	0.153703	-0.475085	0.319179	-1.133340	-0.637287	-0.019602	0.195573	-0.745139
26493	2.085203	-3.388715	8.438944	-0.181761	-0.227312	0.288547	-0.482629	0.327448	-1.134481	-0.632096	-0.019423	0.201274	-0.748042
26494	2.066855	-3.714369	8.245849	-0.456733	-0.312282	0.394137	-0.491808	0.342986	-1.130063	-0.625022	-0.016761	0.212215	-0.751020
26495	2.062961	-3.316256	8.760287	-0.574652	-0.255628	0.436538	-0.499653	0.361193	-1.126118	-0.617435	-0.011395	0.224151	-0.753923
26496	2.767598	-3.929736	9.292065	-0.475739	-0.206886	0.514817	-0.508848	0.381613	-1.118550	-0.608746	-0.006359	0.233998	-0.758045
26497	2.597645	-5.059185	9.733493	-0.574186	-0.036602	0.390132	-0.514678	0.400107	-1.116796	-0.602594	0.002107	0.243175	-0.760093
26498	2.860120	-4.670900	9.348641	-0.481749	0.184947	0.236177	-0.512184	0.419319	-1.117700	-0.599799	0.011844	0.248268	-0.760568
26499	3.473640	-4.582094	9.256064	-0.078808	0.331419	0.169283	-0.504950	0.425464	-1.121394	-0.598746	0.018872	0.245472	-0.762162
26500	2.731255	-3.964488	8.309049	0.148209	0.294255	0.021392	-0.497165	0.427133	-1.127960	-0.599858	0.021658	0.239701	-0.763050
26501	2.619077	-2.990645	8.103271	0.088338	0.068057	-0.272000	-0.489629	0.422117	-1.132835	-0.604283	0.020504	0.237685	-0.760216
26502	3.484301	-2.693221	9.218069	-0.314318	-0.036803	0.022888	-0.488825	0.422824	-1.133638	-0.603580	0.023825	0.242919	-0.759022
26503	3.822477	-3.332807	9.425853	0.025422	-0.136827	0.157641	-0.490314	0.426489	-1.131462	-0.600466	0.022291	0.244147	-0.761141
26504	3.468339	-3.659746	8.801192	0.250738	-0.230991	-0.273580	-0.495804	0.421134	-1.126946	-0.603546	0.014399	0.243241	-0.759183
26505	2.867095	-2.884167	8.266550	0.247451	-0.138928	-0.403732	-0.499657	0.406976	-1.122870	-0.608989	0.007372	0.241315	-0.755542
26506	2.704388	-2.906567	8.021000	0.088882	-0.004642	-0.136336	-0.502730	0.401980	-1.124084	-0.610987	0.005531	0.240073	-0.754340
26507	2.875409	-3.374362	8.569004	-0.006764	0.096327	-0.008713	-0.499505	0.401045	-1.123607	-0.611532	0.007041	0.239042	-0.754213
26508	2.999740	-3.772660	8.585454	0.084790	0.136593	-0.059456	-0.497475	0.395772	-1.124074	-0.613028	0.007746	0.236125	-0.753911
26509	2.976639	-3.853206	8.436102	0.093654	0.133652	-0.189395	-0.493437	0.392901	-1.126390	-0.616474	0.007724	0.233168	-0.752019
26510	2.783577	-3.677083	8.274784	0.142137	0.154293	-0.181115	-0.489121	0.386789	-1.129630	-0.619874	0.007415	0.229178	-0.750453
26511	2.721861	-3.731604	8.340705	0.089423	0.236640	-0.113549	-0.483201	0.383821	-1.135780	-0.622617	0.009341	0.225004	-0.749422
26512	2.784781	-3.730464	8.318555	0.036387	0.278855	-0.040964	-0.474734	0.381729	-1.139484	-0.624425	0.012851	0.221017	-0.749052
26513	2.938716	-3.924314	8.257338	0.005574	0.301410	-0.028564	-0.469086	0.379418	-1.143161	-0.626124	0.017164	0.217302	-0.748635
26514	2.877151	-4.105066	8.341066	-0.033441	0.335254	-0.044364	-0.459012	0.379036	-1.149004	-0.628164	0.022378	0.213641	-0.747841
26515	2.601344	-4.447478	8.631279	-0.004793	0.313152	-0.076175	-0.448939	0.378962	-1.155925	-0.630569	0.026791	0.209992	-0.746705
26516	2.552115	-4.812540	8.386981	-0.034035	0.240579	-0.172180	-0.440347	0.380299	-1.161151	-0.634077	0.030061	0.207581	-0.744280
26517	1.949385	-5.316269	8.507092	-0.135458	0.051394	-0.180631	-0.436316	0.379873	-1.165156	-0.636819	0.031827	0.209302	-0.741378
26518	1.173125	-4.507365	8.785297	-0.174306	-0.144977	-0.379912	-0.435639	0.378035	-1.165904	-0.641675	0.030280	0.213992	-0.735896
26519	0.702391	-3.234107	8.977900	-0.260926	-0.220328	-0.454883	-0.438987	0.374682	-1.164477	-0.647145	0.028545	0.221114	-0.729039
26520	1.476629	-2.159082	9.985341	-0.295705	0.099243	-0.011146	-0.436709	0.376645	-1.165936	-0.647530	0.033745	0.224169	-0.727540
26521	2.432005	-1.881868	11.124723	-0.161905	0.189258	0.281347	-0.433513	0.385993	-1.169480	-0.644095	0.039941	0.223947	-0.730339
26522	2.100061	-2.523947	10.931615	0.212819	0.137536	0.126698	-0.428143	0.386480	-1.171431	-0.642965	0.039745	0.218988	-0.732844
26523	1.963224	-2.934421	9.519855	0.422916	0.051600	-0.067610	-0.424090	0.378323	-1.171606	-0.644447	0.034831	0.212161	-0.733800
26524	1.733351	-2.681328	8.933149	0.422390	-0.034044	-0.129107	-0.422168	0.364098	-1.170456	-0.646415	0.028308	0.206509	-0.733962
26525	1.676178	-2.281834	8.702098	0.463858	-0.145073	-0.083714	-0.423742	0.351839	-1.171242	-0.647237	0.019896	0.201553	-0.734891
26526	1.902993	-2.406418	8.365759	0.448745	-0.264400	-0.009415	-0.430670	0.333204	-1.166323	-0.646407	0.010133	0.198399	-0.736677
26527	2.031919	-2.666256	8.410192	0.261339	-0.310225	0.125834	-0.438977	0.326148	-1.158837	-0.643319	0.002738	0.198451	-0.739426
26528	2.263259	-2.807691	8.632606	0.079675	-0.258591	0.061891	-0.444747	0.324664	-1.156233	-0.641328	-0.001894	0.200620	-0.740571
26529	2.079079	-2.937274	8.584599	-0.028484	-0.195054	0.079687	-0.450653	0.323464	-1.153482	-0.639327	-0.004033	0.203468	-0.741516
26530	1.761595	-2.938181	8.579679	-0.234626	-0.295962	0.097914	-0.458191	0.329354	-1.149667	-0.636631	-0.005051	0.210760	-0.741792
26531	1.732380	-3.137750	8.811385	-0.340883	-0.218009	0.181193	-0.469227	0.337495	-1.147915	-0.632995	-0.003073	0.218496	-0.742675
26532	2.238265	-3.701479	8.884122	-0.327325	-0.311184	0.466991	-0.477054	0.349872	-1.142799	-0.624625	-0.001538	0.227333	-0.747101
26533	2.485292	-4.206814	8.705341	-0.261200	-0.319005	0.518396	-0.484479	0.363066	-1.142830	-0.615334	-0.000544	0.235120	-0.752384
26534	2.308953	-4.850909	8.656644	-0.240737	-0.250272	0.405804	-0.492035	0.374739	-1.138147	-0.607979	0.000535	0.241839	-0.756224
26535	3.434961	-4.162860	8.866552	-0.449127	0.120840	0.216283	-0.494221	0.386610	-1.135154	-0.605194	0.009025	0.247087	-0.756708
26536	4.439756	-4.501337	10.252824	-0.542147	0.465588	0.521197	-0.482065	0.408206	-1.138678	-0.599361	0.025174	0.249549	-0.760169
26537	3.407488	-3.087966	8.494103	0.537173	0.118358	-0.424279	-0.472659	0.406708	-1.144549	-0.606562	0.018499	0.240128	-0.757680
26538	3.491334	-3.239438	7.994701	0.244407	-0.037722	-0.541126	-0.470725	0.388840	-1.145013	-0.614590	0.012337	0.237090	-0.752273
26539	3.463738	-3.218025	8.600323	-0.258626	0.092195	-0.285499	-0.465475	0.384524	-1.147255	-0.619196	0.015568	0.239925	-0.747522
26540	2.449693	-3.365059	8.890480	-0.334353	0.084478	-0.720531	-0.461175	0.383897	-1.148957	-0.630163	0.017490	0.244096	-0.736890
26541	2.221626	-2.842389	9.043231	-0.276910	0.113899	-0.812082	-0.462344	0.370809	-1.150999	-0.642458	0.018715	0.246957	-0.725196
26542	2.583320	-2.782440	8.839632	-0.068087	0.151538	-0.536315	-0.459907	0.364451	-1.153953	-0.650884	0.019114	0.246209	-0.717890
26543	3.323229	-3.205999	8.694618	0.022564	0.187829	-0.317572	-0.451047	0.366071	-1.159445	-0.656333	0.019951	0.243505	-0.713817
26544	3.328756	-3.463212	8.819499	0.071159	0.178653	-0.217571	-0.443516	0.362099	-1.160478	-0.660285	0.020482	0.240254	-0.711254
26545	2.960920	-3.571902	8.305913	0.155806	0.179112	-0.352469	-0.438660	0.355397	-1.163200	-0.666175	0.019255	0.235776	-0.707284
26546	3.061436	-3.791018	8.053073	0.014538	0.241554	-0.409101	-0.432979	0.341733	-1.165612	-0.673024	0.020519	0.232527	-0.701818
26547	3.072243	-3.555311	8.359756	-0.134421	0.287827	-0.317347	-0.423833	0.337391	-1.170620	-0.678707	0.024858	0.230664	-0.696802
26548	2.787304	-3.541015	8.779397	-0.085381	0.329386	-0.327484	-0.414442	0.341204	-1.179720	-0.684668	0.029067	0.227563	-0.691809
26549	2.663557	-3.426745	8.688076	-0.066820	0.317655	-0.350462	-0.404767	0.339379	-1.183972	-0.690865	0.032747	0.224339	-0.686516
26550	2.635218	-3.470961	8.644209	0.035206	0.302254	-0.196402	-0.395089	0.336442	-1.189077	-0.694869	0.035499	0.219831	-0.683792
26551	2.863007	-3.976641	8.510579	0.092048	0.335758	-0.093482	-0.385537	0.330905	-1.191816	-0.697641	0.038365	0.213998	-0.682664
26552	2.889114	-4.180079	8.585133	0.056726	0.314943	-0.054826	-0.374921	0.328789	-1.196633	-0.699704	0.041605	0.208897	-0.681943
26553	2.614101	-4.393863	8.404984	0.151396	0.215649	-0.178862	-0.367253	0.324288	-1.199453	-0.703117	0.041655	0.204045	-0.679895
26554	2.497412	-4.502799	8.370930	0.020406	0.115856	-0.143633	-0.361325	0.317999	-1.202718	-0.705516	0.042331	0.202285	-0.677891
26555	2.521811	-5.060668	8.734570	-0.084167	-0.022863	0.108891	-0.358902	0.316117	-1.203351	-0.703820	0.043662	0.203803	-0.679114
26556	1.990144	-4.444016	8.506577	-0.216602	-0.269627	-0.098112	-0.363207	0.318743	-1.202400	-0.703816	0.042625	0.210648	-0.677092
26557	1.258599	-2.413169	9.176541	-0.196933	-0.050336	-0.329984	-0.367509	0.320736	-1.204733	-0.707827	0.043373	0.214411	-0.671661
26558	1.895438	-1.658682	9.929422	-0.258236	0.229080	-0.213647	-0.361607	0.322572	-1.204335	-0.711395	0.049164	0.214844	-0.667340
26559	2.365838	-1.948602	11.238746	-0.311935	0.301750	-0.148051	-0.351554	0.329397	-1.209672	-0.714297	0.056993	0.214862	-0.663601
26560	2.327874	-2.335351	10.588130	0.128190	0.267071	-0.321901	-0.342822	0.328128	-1.212536	-0.719779	0.057291	0.209734	-0.659278
26561	2.026700	-2.777945	9.121017	0.436947	0.165590	-0.573425	-0.333103	0.311920	-1.219158	-0.728435	0.050742	0.202184	-0.652632
26562	1.339902	-2.542911	8.010085	0.326872	-0.013793	-0.658738	-0.329295	0.295981	-1.219174	-0.737253	0.043126	0.198791	-0.644268
26563	1.247239	-2.292134	7.880172	0.027839	-0.017319	-0.582770	-0.329001	0.287636	-1.219719	-0.744649	0.040166	0.199093	-0.635803
26564	2.072726	-2.529572	8.381526	-0.216296	-0.082081	-0.417927	-0.328733	0.287605	-1.218635	-0.749416	0.040662	0.203422	-0.628763
26565	2.481604	-3.012470	8.944166	-0.328853	-0.163427	-0.329591	-0.329549	0.291338	-1.220137	-0.752577	0.042184	0.210178	-0.622635
26566	2.559055	-3.246541	8.967566	-0.295150	-0.186837	-0.449878	-0.335203	0.295943	-1.217746	-0.757086	0.042393	0.217061	-0.614742
26567	2.630261	-3.733250	8.487157	-0.264582	-0.281295	-0.395558	-0.341396	0.301324	-1.217772	-0.760440	0.041227	0.224822	-0.607854
26568	2.334838	-4.554343	7.983574	-0.164768	-0.135628	-0.464928	-0.345024	0.301781	-1.215538	-0.765296	0.039980	0.229288	-0.600125
26569	2.388501	-4.689396	7.239988	-0.345486	-0.137998	-0.503514	-0.349991	0.301135	-1.213189	-0.770332	0.041388	0.235893	-0.590956
26570	3.543367	-4.500763	8.826691	-1.411140	0.667264	-0.060847	-0.337977	0.325533	-1.221518	-0.772615	0.070672	0.242256	-0.582566
26571	3.175554	-2.659745	11.427838	-0.672412	0.503482	-0.229379	-0.316046	0.357172	-1.234625	-0.776624	0.085866	0.242548	-0.575024
26572	3.051185	-3.332093	10.774319	0.098200	-0.086251	-0.676241	-0.310931	0.353070	-1.233729	-0.784071	0.080053	0.243923	-0.565089
26573	2.531571	-3.332009	8.933666	0.168866	-0.177138	-0.467800	-0.311724	0.348993	-1.234124	-0.788702	0.073144	0.245439	-0.558891
26574	2.286999	-3.135062	7.942512	0.419744	-0.111480	-0.378116	-0.315851	0.336696	-1.230665	-0.792944	0.063413	0.243070	-0.555099
26575	3.002425	-3.328460	7.638538	0.152243	0.053894	-0.036784	-0.313669	0.325441	-1.229694	-0.793788	0.061442	0.240479	-0.555243
26576	3.299092	-3.284171	8.232273	-0.122804	0.140829	0.166167	-0.317672	0.316708	-1.227481	-0.792418	0.065732	0.239433	-0.557158
26577	3.620188	-3.773539	8.585242	-0.088324	0.144846	0.088443	-0.314459	0.319906	-1.228231	-0.791988	0.069166	0.237943	-0.557991
26578	3.650097	-4.049738	8.636390	0.058574	0.176873	-0.149590	-0.303469	0.327401	-1.232878	-0.794552	0.069487	0.234722	-0.555666
26579	3.573346	-4.172568	8.114992	0.127720	0.181412	-0.310212	-0.299289	0.321840	-1.235283	-0.798984	0.067998	0.230835	-0.551105
26580	3.271799	-3.915884	7.877519	0.030383	0.219381	-0.297836	-0.291892	0.318342	-1.238339	-0.803279	0.068541	0.227424	-0.546190
26581	3.233715	-3.921410	8.061751	-0.096751	0.292468	-0.276545	-0.284887	0.310815	-1.238120	-0.807442	0.072013	0.224188	-0.540917
26582	3.106328	-4.083936	8.138508	-0.101383	0.378944	-0.323713	-0.274146	0.311499	-1.241760	-0.812421	0.076275	0.219653	-0.534703
26583	3.012180	-3.961823	8.259875	-0.179963	0.444376	-0.335905	-0.258721	0.317727	-1.245003	-0.817600	0.082464	0.214925	-0.527766
26584	3.056291	-3.926996	8.634091	-0.116368	0.465192	-0.220663	-0.244226	0.320340	-1.250121	-0.821662	0.088306	0.208932	-0.522897
26585	2.789633	-3.924552	8.628298	0.028039	0.390631	-0.248919	-0.232408	0.320113	-1.252170	-0.825875	0.090879	0.202747	-0.518233
26586	2.522316	-4.172192	8.369200	0.101818	0.398360	-0.177836	-0.221644	0.313439	-1.255912	-0.829455	0.092583	0.195460	-0.515002
26587	2.368224	-4.500312	8.152699	-0.078659	0.254908	-0.048424	-0.213315	0.312466	-1.258898	-0.830747	0.096352	0.192253	-0.513433
26588	2.030159	-4.351018	8.718943	-0.195898	0.057410	0.059625	-0.208903	0.319084	-1.261864	-0.829943	0.100408	0.193227	-0.513591
26589	1.312563	-3.645407	9.269341	-0.158106	-0.160027	0.019568	-0.214560	0.324899	-1.262834	-0.828746	0.101535	0.197566	-0.513652
26590	1.221601	-3.069186	10.198627	-0.285768	-0.188148	0.107370	-0.221833	0.332068	-1.259525	-0.826271	0.104744	0.203429	-0.514705
26591	1.451781	-2.623130	10.695815	0.139271	-0.094562	0.280732	-0.234469	0.336261	-1.256793	-0.823233	0.102663	0.202975	-0.520143
26592	1.466003	-3.162014	8.726361	0.668898	-0.384708	0.219601	-0.247458	0.323704	-1.251607	-0.820632	0.088514	0.201905	-0.527222
26593	1.711843	-2.660010	7.629998	0.386722	-0.037630	0.469315	-0.256820	0.310794	-1.247018	-0.816123	0.083712	0.197575	-0.536563
26594	2.395891	-2.654773	8.621078	0.234927	0.046457	0.435608	-0.259767	0.308291	-1.245976	-0.811939	0.082069	0.193592	-0.544557
26595	2.919023	-3.164736	9.122432	0.174903	-0.016747	0.312022	-0.262979	0.304336	-1.243074	-0.808716	0.080257	0.191435	-0.550354
26596	2.989038	-3.746084	9.201184	0.345139	0.065089	0.153068	-0.264026	0.294935	-1.239421	-0.807766	0.075950	0.186366	-0.554088
26597	2.138043	-3.518787	9.000031	-0.119564	0.100781	-0.300627	-0.264290	0.293564	-1.241094	-0.811245	0.077874	0.186536	-0.548655
26598	1.463391	-2.754034	10.475691	-0.403851	0.216918	-0.491655	-0.256120	0.300938	-1.243808	-0.816708	0.084942	0.188230	-0.538835
26599	1.751981	-1.738875	10.809091	0.005984	0.402344	-0.441557	-0.243782	0.306592	-1.249754	-0.822920	0.087477	0.182278	-0.530966
26600	1.349578	-2.083770	9.369429	0.447409	0.269941	-0.476246	-0.233413	0.297055	-1.251680	-0.829655	0.081225	0.173929	-0.524237
26601	1.475463	-2.033068	8.111504	0.243981	0.167384	-0.354653	-0.225454	0.284977	-1.251483	-0.834313	0.077637	0.169069	-0.518952
26602	1.829290	-2.232966	8.379040	-0.011117	0.090860	-0.150912	-0.220616	0.283458	-1.251861	-0.836143	0.078239	0.167934	-0.516276
26603	1.679819	-2.682308	8.859296	-0.229477	-0.009817	-0.181375	-0.219144	0.284714	-1.246396	-0.837609	0.081296	0.170649	-0.512524
26604	1.709697	-2.419543	9.236171	-0.391883	-0.053119	-0.175115	-0.219165	0.292329	-1.251319	-0.838527	0.086698	0.175867	-0.508356
26605	2.243361	-2.453562	9.173365	-0.196662	-0.065614	-0.141102	-0.219994	0.300004	-1.251877	-0.839386	0.088733	0.179102	-0.505450
26606	2.698308	-2.692944	8.979700	0.055598	-0.141140	-0.163866	-0.223098	0.305666	-1.254923	-0.840612	0.085772	0.181230	-0.503160
26607	2.610489	-2.966471	8.605943	-0.010672	-0.300698	-0.134997	-0.229401	0.302476	-1.251415	-0.840855	0.082296	0.186545	-0.501390
26608	2.885409	-3.111974	8.788800	-0.422054	-0.092582	-0.061635	-0.233707	0.305569	-1.252353	-0.840376	0.088217	0.192462	-0.498943
26609	2.426378	-3.258563	9.854274	-0.355284	0.168250	-0.159576	-0.228373	0.318232	-1.254455	-0.841973	0.095094	0.193393	-0.494608
26610	2.157146	-3.207669	9.340102	0.070002	0.128472	-0.420115	-0.221660	0.318676	-1.255879	-0.846707	0.093545	0.191361	-0.487563
26611	1.830919	-3.101979	8.775622	0.110835	0.036148	-0.413425	-0.219911	0.317171	-1.253772	-0.851067	0.090287	0.190354	-0.480935
26612	1.743053	-2.904479	9.060308	-0.064191	0.030253	-0.162928	-0.217087	0.315963	-1.253300	-0.852611	0.091038	0.190782	-0.477879
26613	1.942027	-3.114468	9.344833	-0.082945	-0.034099	-0.011379	-0.214938	0.315279	-1.250354	-0.852455	0.091947	0.192067	-0.477469
26614	2.103332	-3.429561	9.316051	0.017200	-0.033866	0.013669	-0.215208	0.315524	-1.248439	-0.852204	0.091369	0.192488	-0.477858
26615	1.938548	-3.500572	8.873408	0.103301	-0.033476	0.026368	-0.216276	0.313553	-1.247810	-0.852024	0.089280	0.191900	-0.478810
26616	2.073446	-3.243243	8.704691	0.043274	-0.018509	0.119952	-0.219237	0.315956	-1.250826	-0.850856	0.088812	0.191619	-0.481081
26617	2.456143	-3.347965	8.738891	-0.017562	-0.023861	0.172691	-0.218568	0.316958	-1.252026	-0.849078	0.089442	0.191770	-0.484037
26618	2.546991	-3.409436	8.722884	-0.045759	-0.037703	0.147743	-0.220446	0.315930	-1.248501	-0.847391	0.090405	0.192621	-0.486469
26619	2.403563	-3.489709	8.844266	-0.037149	-0.032793	0.095673	-0.220589	0.318731	-1.247048	-0.846273	0.090988	0.193266	-0.488049
26620	2.335439	-3.471521	8.875740	-0.033291	0.001011	0.024304	-0.221803	0.320782	-1.248872	-0.845955	0.091640	0.193562	-0.488360
26621	2.330680	-3.359941	8.841051	-0.014325	-0.009388	0.019874	-0.221813	0.324211	-1.250257	-0.845704	0.091778	0.193732	-0.488701
26622	2.260845	-3.390345	8.790992	0.000704	-0.035976	0.093147	-0.222348	0.323683	-1.251356	-0.844632	0.091761	0.194195	-0.490373
26623	2.348804	-3.417875	8.842044	-0.107233	0.007445	0.098372	-0.221816	0.325365	-1.251172	-0.843499	0.093943	0.194853	-0.491646
26624	2.410597	-3.445863	9.046362	-0.093835	0.031337	0.072027	-0.222363	0.328778	-1.251327	-0.842707	0.096098	0.195145	-0.492472
26625	2.414300	-3.538064	8.869033	-0.057329	0.038181	-0.012679	-0.222370	0.331374	-1.253420	-0.842873	0.097305	0.195013	-0.492003
26626	2.327404	-3.573639	8.755901	-0.065578	0.055606	-0.037325	-0.223057	0.336179	-1.252440	-0.843302	0.098797	0.194826	-0.491044
26627	2.239017	-3.492688	8.906643	-0.075981	0.052355	-0.053279	-0.221050	0.338660	-1.251567	-0.843878	0.100305	0.194722	-0.489787
26628	2.194830	-3.495939	8.707915	-0.053197	0.059037	-0.028396	-0.221352	0.349909	-1.254193	-0.844256	0.101656	0.194336	-0.489011
26629	2.269405	-3.681492	8.894556	-0.043306	0.038711	-0.065640	-0.220553	0.352178	-1.255217	-0.844958	0.102437	0.194173	-0.487697
26630	2.260030	-3.584563	8.840577	0.002548	0.020411	-0.100977	-0.219619	0.354297	-1.255975	-0.846005	0.102187	0.194041	-0.485985
26631	2.283419	-3.555016	8.759225	-0.003709	0.007169	-0.071027	-0.221102	0.355972	-1.253456	-0.846713	0.101974	0.194041	-0.484796
26632	2.262374	-3.468002	8.784403	-0.042048	0.002811	-0.051725	-0.222456	0.359988	-1.254398	-0.847116	0.102499	0.194539	-0.483779
26633	2.215433	-3.524675	8.910975	-0.031914	-0.018076	-0.030599	-0.220166	0.357713	-1.256267	-0.847274	0.102676	0.195159	-0.483215
26634	2.117324	-3.494916	8.729602	-0.022405	0.001149	0.021739	-0.219732	0.347037	-1.254032	-0.846995	0.103136	0.195345	-0.483531
26635	2.158173	-3.469893	8.776404	0.000026	-0.003090	0.057134	-0.220268	0.346634	-1.254447	-0.846427	0.103265	0.195219	-0.484548
26636	2.119560	-3.572535	8.946910	-0.015254	-0.004027	0.089800	-0.220813	0.349284	-1.252179	-0.845483	0.103820	0.195282	-0.486050
26637	2.225255	-3.531780	8.906515	0.006712	-0.026512	0.072020	-0.221888	0.349444	-1.251889	-0.844689	0.103669	0.195454	-0.487392
26638	2.304702	-3.637160	8.839937	0.001715	-0.000566	0.027954	-0.222825	0.347966	-1.248253	-0.844391	0.103728	0.195422	-0.487908
26639	2.239236	-3.497535	8.945202	0.014229	-0.005008	-0.003856	-0.221750	0.347505	-1.247737	-0.844435	0.103363	0.195318	-0.487951
26640	2.287117	-3.484540	8.840653	-0.003567	-0.003203	-0.010981	-0.222020	0.348096	-1.248531	-0.844499	0.103334	0.195462	-0.487788
26641	2.224573	-3.507523	8.843722	0.006036	0.003678	0.001485	-0.223903	0.349609	-1.250908	-0.844508	0.103210	0.195283	-0.487871
26642	2.315625	-3.467037	8.769178	-0.014748	0.005199	0.004946	-0.223630	0.348201	-1.251501	-0.844424	0.103513	0.195362	-0.487921
26643	2.326271	-3.515396	8.765056	-0.048043	0.027000	-0.025078	-0.222558	0.348727	-1.250816	-0.844671	0.104420	0.195380	-0.487293
26644	2.326133	-3.622209	8.814003	-0.042640	0.037669	-0.023221	-0.220818	0.350692	-1.251861	-0.844930	0.105402	0.195240	-0.486689
26645	2.328611	-3.617303	8.862187	-0.064591	0.023831	-0.046367	-0.221088	0.351405	-1.251835	-0.845332	0.106473	0.195525	-0.485641
26646	2.305392	-3.661417	8.905138	-0.042158	0.021250	-0.078134	-0.219750	0.353097	-1.252884	-0.846059	0.107072	0.195774	-0.484142
26647	2.288009	-3.652030	8.832315	-0.005168	0.030490	-0.079722	-0.218144	0.354739	-1.252034	-0.846932	0.107072	0.195446	-0.482744
26648	2.210633	-3.670434	8.772305	-0.003559	0.017919	-0.074473	-0.218005	0.352708	-1.250061	-0.847690	0.107000	0.195368	-0.481460
26649	2.188681	-3.663549	8.771581	-0.024169	0.031160	-0.041738	-0.218542	0.353022	-1.250860	-0.848155	0.107484	0.195131	-0.480629
26650	2.155255	-3.683573	8.804407	-0.035245	0.027269	-0.032065	-0.216532	0.353932	-1.249358	-0.848469	0.108204	0.195109	-0.479922
26651	2.140957	-3.693542	8.818487	-0.042839	0.023299	-0.017966	-0.216532	0.354755	-1.254364	-0.848630	0.109030	0.195133	-0.479439
26652	2.159967	-3.673775	8.823736	-0.019585	0.012740	-0.014429	-0.216261	0.353592	-1.253317	-0.848749	0.109413	0.195169	-0.479127
26653	2.159834	-3.664065	8.842916	-0.008413	0.017607	-0.027625	-0.214650	0.354369	-1.257935	-0.849055	0.109569	0.194979	-0.478627
26654	2.159503	-3.654365	8.799502	-0.029530	0.023236	-0.010857	-0.213981	0.355221	-1.258732	-0.849161	0.110236	0.194923	-0.478308
26655	2.173351	-3.610411	8.857370	-0.019969	0.023013	0.001542	-0.213711	0.354649	-1.258753	-0.849182	0.110755	0.194688	-0.478247
26656	2.212717	-3.641256	8.849182	-0.011782	-0.000686	0.027931	-0.214656	0.355978	-1.254075	-0.848859	0.111042	0.194784	-0.478714
26657	2.203440	-3.670562	8.796159	0.013422	0.004835	0.028934	-0.215596	0.356006	-1.254335	-0.848621	0.110927	0.194480	-0.479287
26658	2.227598	-3.667696	8.789657	-0.011587	0.004802	0.021778	-0.214659	0.357012	-1.255946	-0.848379	0.111239	0.194494	-0.479636
26659	2.231503	-3.611784	8.844722	-0.009597	0.001462	0.013802	-0.215467	0.357716	-1.254961	-0.848221	0.111421	0.194505	-0.479869
26660	2.199485	-3.716759	8.786757	-0.009430	-0.000167	0.007616	-0.215467	0.357842	-1.254277	-0.848101	0.111594	0.194614	-0.479997
26661	2.246786	-3.662496	8.758912	-0.029245	0.012051	0.010272	-0.216002	0.357034	-1.255521	-0.847972	0.112197	0.194648	-0.480070
26662	2.289439	-3.729692	8.794430	-0.022179	0.013760	0.015602	-0.214661	0.357839	-1.254967	-0.847799	0.112750	0.194625	-0.480255
26663	2.277367	-3.727480	8.822929	-0.005581	-0.001665	-0.002124	-0.216007	0.358847	-1.254374	-0.847789	0.112770	0.194700	-0.480238
26664	2.218838	-3.716409	8.777719	-0.003454	-0.003125	-0.014490	-0.215877	0.360259	-1.254330	-0.847883	0.112728	0.194852	-0.480020
26665	2.180064	-3.736547	8.651504	-0.000230	-0.005232	-0.000336	-0.214536	0.360476	-1.252843	-0.847853	0.112632	0.194937	-0.480061
26666	2.238315	-3.730628	8.715836	-0.021573	0.010772	-0.007388	-0.215605	0.359155	-1.255865	-0.847891	0.113057	0.195011	-0.479864
26667	2.268397	-3.759198	8.851781	-0.047799	0.021903	-0.034814	-0.215614	0.362267	-1.255764	-0.848188	0.113895	0.195177	-0.479073
26668	2.200757	-3.789570	8.729570	-0.018752	0.027669	-0.042624	-0.215478	0.361711	-1.256328	-0.848635	0.114296	0.195017	-0.478251
26669	2.151730	-3.766187	8.701410	-0.041912	0.027690	-0.051526	-0.214671	0.361120	-1.256085	-0.849124	0.115029	0.195069	-0.477184
26670	2.122900	-3.761843	8.808820	-0.042314	0.023782	-0.037404	-0.214135	0.361674	-1.256073	-0.849448	0.115812	0.195188	-0.476369
26671	2.161448	-3.756293	8.771444	-0.033471	0.020170	-0.032103	-0.211994	0.364029	-1.256022	-0.849739	0.116409	0.195242	-0.475682
26672	2.133707	-3.817482	8.809570	-0.022956	0.009370	-0.023290	-0.210658	0.366412	-1.256369	-0.849923	0.116784	0.195387	-0.475202
26673	2.122798	-3.752132	8.837630	-0.010787	0.009079	-0.007341	-0.211467	0.366909	-1.252534	-0.849986	0.116990	0.195355	-0.475050
26674	2.151721	-3.751612	8.790368	-0.010943	-0.005232	-0.003902	-0.211466	0.366629	-1.252679	-0.849951	0.117096	0.195590	-0.474991
26675	2.174151	-3.790052	8.743201	-0.012912	-0.001868	0.003183	-0.213077	0.366675	-1.253067	-0.849867	0.117277	0.195740	-0.475036
26676	2.220688	-3.808624	8.780879	-0.006141	-0.002201	0.019105	-0.213343	0.366181	-1.255937	-0.849633	0.117418	0.195825	-0.475383
26677	2.213030	-3.794201	8.749241	-0.000022	0.000283	-0.007380	-0.212808	0.366747	-1.256469	-0.849687	0.117359	0.195845	-0.475293
26678	2.244737	-3.803335	8.755097	-0.007916	0.003950	-0.014461	-0.211200	0.368197	-1.259569	-0.849800	0.117461	0.195919	-0.475036
26679	2.250285	-3.844508	8.717062	-0.005520	0.003684	-0.002960	-0.211739	0.368898	-1.258724	-0.849811	0.117545	0.195930	-0.474990
26680	2.271394	-3.807710	8.727061	-0.008286	0.016831	-0.032066	-0.210933	0.368738	-1.258739	-0.850137	0.117705	0.195831	-0.474408
26681	2.240870	-3.847099	8.789010	-0.002935	0.016831	-0.030274	-0.211737	0.367845	-1.256038	-0.850464	0.117762	0.195665	-0.473876
26682	2.167603	-3.833873	8.695186	0.007950	0.013447	-0.033780	-0.209454	0.367491	-1.255260	-0.850831	0.117608	0.195473	-0.473334
26683	2.166777	-3.785331	8.740533	-0.010291	0.013077	-0.025002	-0.210799	0.368574	-1.257929	-0.851075	0.117778	0.195429	-0.472871
26684	2.210162	-3.765117	8.792264	-0.003073	0.018476	-0.024956	-0.209994	0.369147	-1.259008	-0.851350	0.117893	0.195236	-0.472428
26685	2.190351	-3.750916	8.748218	-0.006330	0.020530	-0.037326	-0.209458	0.369270	-1.258739	-0.851748	0.118017	0.195059	-0.471752
26686	2.142619	-3.788196	8.747034	-0.020900	0.023785	-0.030266	-0.208658	0.371034	-1.256243	-0.852053	0.118465	0.194955	-0.471131
26687	2.147354	-3.771109	8.819269	-0.017228	0.009726	-0.035652	-0.208391	0.371612	-1.257043	-0.852366	0.118681	0.195060	-0.470467
26688	2.191191	-3.780023	8.830310	0.000691	0.013348	-0.032046	-0.206647	0.372301	-1.257993	-0.852700	0.118657	0.194933	-0.469919
26689	2.135024	-3.768911	8.765914	0.009348	0.009553	-0.019653	-0.207048	0.371766	-1.258958	-0.852924	0.118481	0.194753	-0.469631
26690	2.148269	-3.824505	8.771554	0.005609	0.014703	-0.013444	-0.206915	0.372021	-1.257863	-0.853096	0.118457	0.194514	-0.469425
26691	2.143898	-3.853719	8.737939	0.004025	0.004261	-0.023237	-0.206909	0.370189	-1.258194	-0.853319	0.118314	0.194484	-0.469067
26692	2.148365	-3.841505	8.694654	-0.005367	-0.010349	-0.010984	-0.204764	0.370979	-1.257786	-0.853349	0.118253	0.194768	-0.468910
26693	2.174436	-3.799754	8.772171	0.005275	-0.001540	-0.003831	-0.207317	0.371905	-1.258542	-0.853369	0.118114	0.194781	-0.468903
26694	2.152626	-3.809867	8.708989	0.010491	-0.001675	0.003264	-0.207314	0.370767	-1.258307	-0.853330	0.117916	0.194737	-0.469043
26695	2.224317	-3.750298	8.763700	-0.014953	-0.002099	0.012003	-0.207046	0.371037	-1.258029	-0.853151	0.118180	0.194913	-0.469229
26696	2.176117	-3.751163	8.844073	-0.003764	0.001899	-0.002073	-0.207586	0.372065	-1.259078	-0.853144	0.118240	0.194954	-0.469209
26697	2.134981	-3.771342	8.737043	0.003824	0.002306	-0.016179	-0.206512	0.372009	-1.257732	-0.853292	0.118115	0.194945	-0.468976
26698	2.176226	-3.765733	8.786412	0.008478	0.005206	0.012134	-0.206240	0.370573	-1.257102	-0.853195	0.118052	0.194780	-0.469236
26699	2.192377	-3.724170	8.791409	0.009540	-0.011398	0.036780	-0.206778	0.370871	-1.257222	-0.852805	0.117906	0.194826	-0.469962
26700	2.234484	-3.779248	8.730528	0.008181	-0.009237	0.020870	-0.207046	0.370560	-1.255733	-0.852568	0.117747	0.194890	-0.470406
26701	2.230745	-3.827863	8.774111	-0.007853	-0.014530	0.013715	-0.207712	0.368890	-1.256323	-0.852341	0.117778	0.195212	-0.470676
26702	2.220498	-3.808634	8.720692	0.009088	0.013737	-0.009034	-0.206773	0.369466	-1.257675	-0.852476	0.117702	0.194946	-0.470561
26703	2.177228	-3.828842	8.705072	-0.010964	0.008902	-0.000276	-0.207045	0.370632	-1.258859	-0.852463	0.117955	0.194935	-0.470525
26704	2.249604	-3.808105	8.731210	-0.004109	0.001569	0.011174	-0.205971	0.370878	-1.258319	-0.852331	0.118069	0.194953	-0.470728
26705	2.231617	-3.871544	8.774467	-0.008033	-0.001474	-0.010954	-0.206240	0.370896	-1.258860	-0.852385	0.118134	0.195121	-0.470545
26706	2.191879	-3.828572	8.741629	-0.010558	0.005745	-0.016213	-0.208385	0.369805	-1.258462	-0.852503	0.118287	0.195195	-0.470261
26707	2.172300	-3.824075	8.709700	-0.015268	0.000195	-0.009185	-0.206775	0.370060	-1.258880	-0.852529	0.118501	0.195400	-0.470076
26708	2.168046	-3.848425	8.743455	-0.018545	-0.002135	0.012008	-0.207985	0.370487	-1.257764	-0.852338	0.118829	0.195615	-0.470249
26709	2.211398	-3.833072	8.754298	-0.015697	-0.000199	0.006715	-0.206511	0.371905	-1.259368	-0.852210	0.119111	0.195796	-0.470335
26710	2.182347	-3.828740	8.791890	-0.001040	0.005476	-0.002038	-0.207047	0.371352	-1.259380	-0.852224	0.119158	0.195749	-0.470316
26711	2.167306	-3.814454	8.723918	0.007190	0.002117	-0.007334	-0.207045	0.370780	-1.259126	-0.852292	0.119018	0.195709	-0.470246
26712	2.147765	-3.809956	8.704026	-0.007460	0.008842	0.003276	-0.207182	0.371600	-1.257738	-0.852252	0.119226	0.195653	-0.470288
26713	2.182375	-3.826309	8.815946	-0.014242	-0.001440	-0.014502	-0.206375	0.371003	-1.257222	-0.852322	0.119391	0.195892	-0.470021
26714	2.201757	-3.838104	8.739596	0.013308	0.009086	0.000679	-0.207723	0.372737	-1.257422	-0.852358	0.119238	0.195643	-0.470098
26715	2.168578	-3.887266	8.666732	-0.005686	0.001744	0.003236	-0.207180	0.370745	-1.257493	-0.852293	0.119360	0.195706	-0.470159
26716	2.184691	-3.826271	8.782314	0.003338	0.009826	0.003307	-0.209063	0.371963	-1.259336	-0.852276	0.119391	0.195534	-0.470253
26717	2.201997	-3.847808	8.754121	0.006012	-0.006998	0.001438	-0.208657	0.370958	-1.259101	-0.852221	0.119225	0.195642	-0.470349
26718	2.210233	-3.786977	8.676883	-0.011123	0.005216	0.004996	-0.208794	0.371819	-1.259480	-0.852142	0.119469	0.195679	-0.470416
26719	2.300699	-3.802312	8.831431	0.012918	0.003431	0.013878	-0.207857	0.372929	-1.259455	-0.852028	0.119328	0.195519	-0.470725
26720	2.232032	-3.900674	8.721740	0.038279	-0.004250	-0.026738	-0.208660	0.371810	-1.259210	-0.852334	0.118518	0.195326	-0.470456
26721	2.184957	-3.857837	8.667012	0.016771	0.009811	-0.027589	-0.208121	0.371200	-1.257876	-0.852642	0.118213	0.195124	-0.470058
26722	2.258992	-3.795798	8.712147	-0.012168	0.016535	-0.021468	-0.207046	0.371213	-1.259520	-0.852857	0.118478	0.195039	-0.469635
26723	2.262254	-3.837008	8.717372	-0.020922	0.018458	-0.030324	-0.207181	0.370990	-1.255853	-0.853134	0.118885	0.195056	-0.469021
26724	2.207503	-3.891412	8.687216	-0.027633	0.031236	-0.046161	-0.206114	0.373229	-1.255793	-0.853598	0.119455	0.194925	-0.468087
26725	2.133658	-3.827202	8.732610	-0.025910	0.025870	-0.044410	-0.206920	0.373414	-1.256866	-0.854021	0.119966	0.194896	-0.467195
26726	2.168291	-3.862988	8.729129	-0.024637	0.023623	-0.024976	-0.204235	0.374125	-1.259731	-0.854262	0.120495	0.194816	-0.466652
26727	2.168173	-3.853277	8.753124	-0.017622	0.004038	-0.021544	-0.205851	0.375724	-1.259932	-0.854405	0.120752	0.195028	-0.466235
26728	2.191636	-3.809151	8.787213	0.004106	0.013200	-0.024962	-0.204108	0.376382	-1.259523	-0.854678	0.120695	0.194856	-0.465822
26729	2.133722	-3.829628	8.737445	0.012811	0.009449	-0.014335	-0.203033	0.376235	-1.260357	-0.854848	0.120511	0.194674	-0.465633
26730	2.136639	-3.848992	8.771382	-0.007013	0.003950	-0.014433	-0.203300	0.375810	-1.260095	-0.854958	0.120598	0.194739	-0.465381
26731	2.172665	-3.824056	8.825259	0.014650	0.004201	-0.017025	-0.204645	0.376357	-1.257885	-0.855137	0.120324	0.194634	-0.465167
26732	2.090333	-3.840125	8.745822	0.013000	-0.001001	-0.023232	-0.204920	0.378654	-1.259032	-0.855362	0.119990	0.194617	-0.464847
26733	2.099436	-3.810828	8.743473	0.011330	0.007074	-0.026725	-0.203442	0.377697	-1.255816	-0.855633	0.119767	0.194513	-0.464449
26734	2.094383	-3.796352	8.769689	0.014197	0.013453	-0.031980	-0.203977	0.377137	-1.255556	-0.855996	0.119512	0.194259	-0.463952
26735	2.095301	-3.840030	8.784490	-0.009565	0.006666	-0.053314	-0.203438	0.376615	-1.258027	-0.856461	0.119544	0.194415	-0.463019
26736	2.064923	-3.779895	8.754216	-0.011640	0.013474	-0.041779	-0.203702	0.375204	-1.257934	-0.856848	0.119692	0.194424	-0.462261
26737	2.027092	-3.826705	8.758224	-0.014914	-0.004795	-0.023331	-0.203167	0.376043	-1.258049	-0.856976	0.119833	0.194747	-0.461850
26738	2.123361	-3.790971	8.770537	-0.020546	0.018804	-0.044438	-0.203576	0.378249	-1.261237	-0.857391	0.120174	0.194752	-0.460989
26739	2.143035	-3.785745	8.893872	0.007594	0.012195	-0.055009	-0.202902	0.377680	-1.261808	-0.857931	0.119963	0.194647	-0.460082
26740	2.189784	-3.721794	8.752795	0.004750	0.010262	-0.049735	-0.203304	0.377419	-1.262356	-0.858421	0.119770	0.194578	-0.459248
26741	2.212040	-3.621857	8.757539	0.002858	0.022564	-0.044367	-0.202225	0.375660	-1.260793	-0.858892	0.119769	0.194312	-0.458479
26742	2.328845	-3.622149	8.905561	0.015176	0.015349	-0.035563	-0.201684	0.374554	-1.262467	-0.859292	0.119498	0.194027	-0.457920
26743	2.246890	-3.647915	8.883983	0.065142	0.002965	-0.021320	-0.200615	0.375736	-1.259585	-0.859627	0.118323	0.193472	-0.457832
26744	2.198576	-3.668221	8.805621	0.084291	0.000635	-0.064582	-0.200610	0.374334	-1.260174	-0.860419	0.116626	0.192868	-0.457033
26745	2.299699	-3.639686	8.774807	0.093219	0.011275	-0.060088	-0.200865	0.369805	-1.259910	-0.861201	0.114887	0.192005	-0.456364
26746	2.246297	-3.647946	8.696198	0.063641	-0.004863	-0.100938	-0.200051	0.367118	-1.260822	-0.862241	0.113351	0.191768	-0.454881
26747	2.280429	-3.652178	8.733387	0.024660	0.006895	-0.122211	-0.199237	0.364120	-1.260521	-0.863406	0.112513	0.191749	-0.452883
26748	2.262589	-3.730186	8.731020	0.005310	0.020473	-0.102728	-0.198427	0.362819	-1.260164	-0.864416	0.112206	0.191608	-0.451088
26749	2.239775	-3.808288	8.687578	0.009817	0.020507	-0.102704	-0.197890	0.362795	-1.259627	-0.865412	0.111831	0.191447	-0.449336
26750	2.147044	-3.766267	8.751820	-0.000711	0.018899	-0.113339	-0.198161	0.363674	-1.260684	-0.866492	0.111572	0.191409	-0.447332
26751	2.239879	-3.793707	8.812650	-0.026677	0.042772	-0.080578	-0.196279	0.363103	-1.262356	-0.867284	0.112128	0.191138	-0.445772
26752	2.352688	-3.616871	8.814777	-0.008879	0.048068	-0.072563	-0.193059	0.364346	-1.264258	-0.868085	0.112426	0.190575	-0.444377
26753	2.335444	-3.728858	8.786206	0.068750	0.015284	-0.086666	-0.193186	0.361571	-1.260402	-0.869033	0.111058	0.189951	-0.443132
26754	2.178948	-3.692878	8.574107	0.015827	0.019343	-0.125667	-0.191843	0.361236	-1.259476	-0.870248	0.110471	0.189782	-0.440962
26755	2.129258	-3.603940	8.750049	-0.058126	0.007970	-0.122433	-0.190637	0.362374	-1.260949	-0.871192	0.111121	0.190482	-0.438627
26756	2.322809	-3.554280	8.957824	-0.080861	0.044729	-0.141768	-0.191708	0.361606	-1.263410	-0.872403	0.112370	0.190758	-0.435773
26757	2.331067	-3.466726	9.056114	-0.056086	0.049766	-0.192943	-0.189433	0.364260	-1.264167	-0.874108	0.113071	0.190864	-0.432112
26758	2.416738	-3.392346	9.026888	-0.033966	0.072575	-0.208662	-0.186882	0.364707	-1.267719	-0.876103	0.113492	0.190386	-0.428155
26759	2.368904	-3.432061	8.977574	-0.026150	0.103299	-0.226109	-0.184464	0.364382	-1.268302	-0.878333	0.113982	0.189363	-0.423888
26760	2.084914	-3.539179	8.931151	0.001334	0.082696	-0.247305	-0.179361	0.364265	-1.268365	-0.880742	0.113723	0.188486	-0.419325
26761	2.089122	-3.539124	8.729070	-0.059640	0.107159	-0.250872	-0.176669	0.362233	-1.268870	-0.883072	0.114745	0.187706	-0.414469
26762	2.122094	-3.494832	8.705675	-0.117281	0.126220	-0.178445	-0.174264	0.366467	-1.270802	-0.884729	0.117181	0.186888	-0.410605
26763	2.150689	-3.581700	8.769796	-0.108695	0.086961	-0.169832	-0.169836	0.367676	-1.272447	-0.886156	0.119211	0.186671	-0.407026
26764	2.203888	-3.702119	8.738636	-0.136228	0.112788	-0.145005	-0.166893	0.371324	-1.273996	-0.887407	0.121991	0.186158	-0.403699
26765	2.254123	-3.536122	8.811143	-0.154922	0.128830	-0.116690	-0.162742	0.375371	-1.275681	-0.888411	0.125377	0.185437	-0.400774
26766	2.440132	-3.620135	8.856002	-0.144761	0.118603	-0.094660	-0.159938	0.380844	-1.276489	-0.889216	0.128535	0.184760	-0.398294
26767	2.403727	-3.747037	8.805289	-0.119544	0.120586	-0.094554	-0.156993	0.383910	-1.277377	-0.890071	0.131294	0.183853	-0.395895
26768	2.354645	-3.728515	8.729018	-0.086015	0.104198	-0.139630	-0.152569	0.386364	-1.277757	-0.891308	0.133125	0.183077	-0.392850
26769	2.379285	-3.766922	8.614515	-0.085685	0.112462	-0.150186	-0.148957	0.390842	-1.279151	-0.892635	0.135002	0.182200	-0.389591
26770	2.321268	-3.777688	8.593558	-0.089224	0.093890	-0.155607	-0.145870	0.391334	-1.279035	-0.893925	0.136749	0.181670	-0.386257
26771	2.408738	-3.897473	8.674178	-0.073370	0.091056	-0.143214	-0.141046	0.394950	-1.281151	-0.895125	0.138257	0.181069	-0.383210
26772	2.280192	-3.904669	8.598070	-0.070351	0.098387	-0.187332	-0.138639	0.398312	-1.282022	-0.896704	0.139585	0.180393	-0.379338
26773	2.209629	-4.017623	8.563055	-0.102533	0.101841	-0.194462	-0.133807	0.399062	-1.282599	-0.898217	0.141516	0.179965	-0.375223
26774	2.205625	-4.061394	8.553634	-0.154037	0.127772	-0.182078	-0.129529	0.405168	-1.281635	-0.899578	0.144576	0.179371	-0.371057
26775	2.234575	-4.070590	8.453486	-0.176167	0.113755	-0.198154	-0.127667	0.411386	-1.283088	-0.900896	0.147912	0.179293	-0.366556
26776	2.272734	-4.152430	8.508234	-0.230274	0.114974	-0.193901	-0.124192	0.416822	-1.282953	-0.902007	0.152194	0.179515	-0.361933
26777	2.299561	-4.132503	8.687045	-0.229133	0.133870	-0.166381	-0.119109	0.423532	-1.284428	-0.902938	0.156738	0.179365	-0.357722
26778	2.232073	-4.162867	8.612985	-0.184598	0.105366	-0.221219	-0.115366	0.429126	-1.285243	-0.904281	0.160018	0.179508	-0.352770
26779	2.196559	-4.076113	8.659386	-0.171008	0.084377	-0.194785	-0.112969	0.435530	-1.283023	-0.905359	0.163043	0.179919	-0.348384
26780	2.126527	-3.960854	8.699697	-0.124627	0.056943	-0.184197	-0.110570	0.441440	-1.283948	-0.906415	0.165024	0.180387	-0.344440
26781	2.006058	-3.982451	8.787640	-0.073158	0.030245	-0.094005	-0.108161	0.443990	-1.280357	-0.906893	0.166243	0.180755	-0.342398
26782	1.860962	-3.989933	8.841018	-0.066185	0.022119	-0.086932	-0.106825	0.446069	-1.279762	-0.907332	0.167274	0.181126	-0.340532
26783	1.881666	-4.052673	8.861385	-0.012554	0.013431	-0.040849	-0.107098	0.447097	-1.274965	-0.907586	0.167461	0.181186	-0.339731
26784	1.968495	-4.189497	8.631577	0.008553	-0.007176	0.008586	-0.106294	0.447349	-1.274422	-0.907518	0.167283	0.181259	-0.339961
26785	2.001205	-4.269027	8.510410	0.042503	-0.030045	0.081923	-0.106160	0.447315	-1.273064	-0.906961	0.166627	0.181314	-0.341734
26786	2.040997	-4.311997	8.560102	0.035350	-0.047656	0.144550	-0.108030	0.444789	-1.278293	-0.905896	0.166176	0.181487	-0.344674
26787	2.068537	-4.248388	8.473804	0.034758	-0.079249	0.127541	-0.109640	0.444094	-1.277208	-0.904807	0.165494	0.182330	-0.347407
26788	2.117796	-4.281477	8.514082	0.041380	-0.065556	0.151510	-0.110582	0.445026	-1.279888	-0.903633	0.164835	0.182757	-0.350538
26789	1.963064	-4.284274	8.615274	0.049781	-0.091769	0.135486	-0.112321	0.442926	-1.279119	-0.902472	0.163826	0.183687	-0.353504
26790	1.929397	-4.173213	8.632662	0.088685	-0.102702	0.159411	-0.114332	0.441816	-1.278043	-0.901238	0.162078	0.184419	-0.357058
26791	1.962326	-4.245444	8.626995	0.062364	-0.096881	0.202682	-0.117144	0.438367	-1.272953	-0.899590	0.161054	0.185118	-0.361290
26792	1.919150	-4.299657	8.426276	0.080472	-0.098371	0.232804	-0.119819	0.435046	-1.273573	-0.897771	0.159745	0.185586	-0.366123
26793	1.958122	-4.306230	8.446780	0.050453	-0.096259	0.245092	-0.122905	0.433926	-1.270989	-0.895728	0.159106	0.186210	-0.371056
26794	1.943732	-4.308916	8.477654	0.025782	-0.094207	0.225580	-0.123706	0.431889	-1.267781	-0.893755	0.158773	0.187019	-0.375523
26795	1.841687	-4.315636	8.354209	-0.025005	-0.089702	0.241389	-0.127739	0.433364	-1.266326	-0.891472	0.159528	0.188083	-0.380069
26796	2.007038	-4.332048	8.424403	-0.047777	-0.076794	0.287335	-0.130692	0.433570	-1.272270	-0.888803	0.160860	0.188931	-0.385303
26797	2.108370	-4.407878	8.567706	-0.026133	-0.096029	0.281953	-0.133114	0.435303	-1.271369	-0.886121	0.161737	0.189972	-0.390565
26798	2.176109	-4.251262	8.751555	-0.023236	-0.087875	0.241321	-0.135533	0.435956	-1.272680	-0.883790	0.162364	0.190962	-0.395079
26799	2.286596	-4.176412	8.908446	0.026581	-0.084529	0.195495	-0.139290	0.435206	-1.273205	-0.881958	0.162039	0.191656	-0.398950
26800	2.123960	-4.303184	8.793678	0.085014	-0.101004	0.162021	-0.142240	0.433686	-1.271859	-0.880523	0.160341	0.192266	-0.402498
26801	1.956657	-4.211565	8.580828	0.090199	-0.065883	0.109256	-0.143578	0.431791	-1.268096	-0.879635	0.158700	0.192390	-0.405021
26802	1.966260	-4.080297	8.613833	0.040592	-0.035458	0.084532	-0.145719	0.429115	-1.266526	-0.878920	0.158012	0.192449	-0.406812
26803	2.048266	-4.166192	8.713289	0.027816	-0.026864	0.092487	-0.147734	0.429296	-1.266224	-0.878114	0.157708	0.192437	-0.408671
26804	1.967438	-4.245342	8.711406	0.026770	-0.033270	0.063289	-0.145315	0.428675	-1.266272	-0.877532	0.157199	0.192634	-0.410021
26805	1.928227	-4.255786	8.508071	0.053246	-0.024807	0.017468	-0.148261	0.426068	-1.266866	-0.877425	0.156176	0.192607	-0.410655
26806	1.898906	-4.241751	8.521509	0.020951	-0.012590	0.015682	-0.148937	0.427337	-1.266001	-0.877291	0.155754	0.192639	-0.411087
26807	1.881476	-4.217791	8.525608	-0.007895	-0.012876	0.017361	-0.150146	0.427814	-1.267060	-0.877038	0.155906	0.192898	-0.411447
26808	1.947565	-4.255437	8.494218	-0.013235	0.010152	0.019248	-0.149471	0.426347	-1.265483	-0.876852	0.156283	0.192802	-0.411744
26809	2.097700	-4.218705	8.686316	-0.054501	0.001108	0.011949	-0.149475	0.427762	-1.265437	-0.876552	0.157344	0.193214	-0.411786
26810	2.117060	-4.198920	8.802309	0.016267	0.000474	-0.009943	-0.148938	0.427438	-1.264230	-0.876664	0.157012	0.193136	-0.411711
26811	2.030209	-4.246640	8.626680	0.037738	-0.026049	-0.009136	-0.148397	0.426304	-1.264681	-0.876724	0.156142	0.193330	-0.411823
26812	2.019292	-4.200724	8.529708	0.018072	-0.003081	-0.009932	-0.150811	0.425221	-1.264416	-0.876828	0.155750	0.193298	-0.411764
26813	2.078643	-4.238474	8.666621	0.015955	-0.008688	0.000619	-0.150004	0.424970	-1.266610	-0.876808	0.155438	0.193336	-0.411909
26814	2.015446	-4.249345	8.539586	0.018728	-0.009554	-0.035607	-0.150003	0.425155	-1.268508	-0.877104	0.154884	0.193491	-0.411413
26815	2.024833	-4.229751	8.566206	0.003349	0.003581	0.003324	-0.150532	0.422204	-1.268869	-0.877069	0.154906	0.193408	-0.411519
26816	2.039898	-4.244035	8.641401	0.006865	0.001769	0.005972	-0.149999	0.423562	-1.266927	-0.877025	0.154811	0.193335	-0.411683
26817	2.080961	-4.245723	8.587307	0.006039	-0.008795	0.001473	-0.150270	0.424121	-1.266362	-0.876965	0.154676	0.193453	-0.411805
26818	2.073463	-4.238579	8.560543	-0.005705	0.012310	0.006878	-0.149729	0.423135	-1.267080	-0.876916	0.154892	0.193295	-0.411903
26819	2.049833	-4.263280	8.596113	-0.002058	0.012384	0.005127	-0.148655	0.423264	-1.267633	-0.876883	0.155087	0.193098	-0.411991
26820	2.030003	-4.239363	8.607361	0.007065	0.009035	-0.000167	-0.149456	0.421727	-1.267673	-0.876917	0.155024	0.192915	-0.412029
26821	2.034018	-4.205309	8.559082	0.006972	0.008946	0.003367	-0.149323	0.421969	-1.266034	-0.876914	0.155024	0.192709	-0.412132
26822	2.048663	-4.200181	8.624489	-0.008095	-0.002414	0.026228	-0.148386	0.422802	-1.266290	-0.876642	0.155236	0.192768	-0.412602
26823	2.073421	-4.228865	8.608614	0.002832	-0.005746	0.020933	-0.146642	0.422772	-1.260599	-0.876425	0.155253	0.192799	-0.413042
26824	2.059724	-4.277670	8.567638	-0.015807	0.008493	0.013899	-0.146643	0.423087	-1.261949	-0.876273	0.155642	0.192770	-0.413232
26825	1.985934	-4.208598	8.661143	-0.004086	0.005078	0.012157	-0.146109	0.424187	-1.261103	-0.876149	0.155834	0.192694	-0.413457
26826	1.986232	-4.235304	8.586729	0.005694	-0.013497	0.047435	-0.147178	0.422891	-1.265213	-0.875697	0.155793	0.192769	-0.414395
26827	2.030130	-4.244215	8.617030	0.021463	-0.024379	0.061550	-0.147177	0.422627	-1.266038	-0.875129	0.155482	0.192842	-0.415675
26828	2.015656	-4.246904	8.621421	0.034456	-0.030989	0.045638	-0.146778	0.424202	-1.267216	-0.874720	0.154788	0.192986	-0.416728
26829	1.966300	-4.208963	8.581104	0.043151	-0.025893	0.058085	-0.147845	0.421662	-1.266470	-0.874239	0.154071	0.192914	-0.418035
26830	1.879226	-4.222684	8.549648	0.017413	-0.031931	0.077436	-0.147841	0.420395	-1.266783	-0.873496	0.153786	0.193120	-0.419593
26831	2.015523	-4.237195	8.640602	0.006298	-0.026984	0.089778	-0.149187	0.420919	-1.263621	-0.872627	0.153828	0.193272	-0.421314
26832	2.064942	-4.277562	8.685754	0.033167	-0.033954	0.093344	-0.149049	0.419942	-1.264335	-0.871786	0.153311	0.193330	-0.423212
26833	2.000496	-4.235054	8.500504	0.026233	-0.030247	0.084522	-0.149989	0.419442	-1.260123	-0.871002	0.152955	0.193387	-0.424925
26834	2.030065	-4.253935	8.535255	0.006890	-0.012277	0.070425	-0.150933	0.420595	-1.260075	-0.870353	0.152990	0.193359	-0.426254
26835	2.055435	-4.292304	8.651872	0.000134	-0.006601	0.054520	-0.151605	0.420903	-1.260465	-0.869832	0.153173	0.193321	-0.427268
26836	2.063781	-4.233896	8.593913	0.024495	-0.007278	0.018342	-0.151869	0.419670	-1.261998	-0.869696	0.152742	0.193215	-0.427746
26837	1.963013	-4.279418	8.629680	-0.000812	-0.016453	0.020879	-0.151330	0.419256	-1.262970	-0.869421	0.152727	0.193460	-0.428200
26838	1.902242	-4.280528	8.565235	-0.000861	-0.007657	0.024486	-0.151460	0.417901	-1.265461	-0.869154	0.152757	0.193559	-0.428686
26839	1.885970	-4.309951	8.598659	0.015661	0.001634	0.013993	-0.150255	0.419140	-1.265163	-0.869056	0.152590	0.193365	-0.429031
26840	1.884112	-4.217736	8.593092	0.005955	0.003506	0.006898	-0.150789	0.418319	-1.265863	-0.869007	0.152532	0.193264	-0.429198
26841	1.855741	-4.247378	8.630960	0.021767	-0.009946	0.052840	-0.151325	0.417417	-1.263030	-0.868549	0.152313	0.193093	-0.430278
26842	1.885107	-4.261411	8.631968	0.019623	-0.023559	0.063350	-0.150510	0.414416	-1.262592	-0.867946	0.152000	0.193173	-0.431566
26843	2.001491	-4.266583	8.616321	0.018891	-0.027828	0.056222	-0.150782	0.414885	-1.258085	-0.867378	0.151691	0.193326	-0.432748
26844	1.961816	-4.218749	8.634000	0.038406	-0.026208	0.033314	-0.152131	0.416889	-1.257732	-0.867086	0.150916	0.193377	-0.433580
26845	1.952775	-4.255330	8.609926	0.043640	-0.027208	0.039517	-0.149971	0.412848	-1.256528	-0.866737	0.150118	0.193354	-0.434565
26846	1.928618	-4.265483	8.570745	0.038540	-0.029636	0.027999	-0.152918	0.411036	-1.260905	-0.866470	0.149288	0.193481	-0.435326
26847	1.953018	-4.267463	8.610025	0.029865	-0.019665	0.017420	-0.152106	0.409370	-1.263145	-0.866298	0.148713	0.193512	-0.435851
26848	1.957403	-4.238248	8.648456	0.040399	-0.025128	0.026256	-0.153717	0.409467	-1.265707	-0.866070	0.147884	0.193548	-0.436568
26849	1.985166	-4.181916	8.586293	0.027399	-0.008840	0.010399	-0.153843	0.406616	-1.264710	-0.865992	0.147420	0.193434	-0.436930
26850	2.034181	-4.215017	8.549531	0.009247	-0.002053	0.017450	-0.154920	0.407467	-1.263717	-0.865835	0.147296	0.193370	-0.437312
26851	2.039190	-4.205204	8.662752	-0.009447	0.013926	0.012185	-0.153042	0.407660	-1.261693	-0.865721	0.147677	0.193182	-0.437493
26852	2.042003	-4.219715	8.694242	0.019712	0.010966	-0.001889	-0.154789	0.408247	-1.260837	-0.865814	0.147411	0.192857	-0.437541
26853	2.026501	-4.188449	8.587611	0.014247	-0.005085	-0.002004	-0.153442	0.406786	-1.260220	-0.865820	0.147158	0.192837	-0.437623
26854	2.012025	-4.081904	8.514145	-0.001288	-0.011579	0.039458	-0.152904	0.406535	-1.262139	-0.865405	0.147219	0.192964	-0.438368
26855	1.960001	-4.143537	8.534679	0.011727	0.021717	0.063596	-0.153437	0.405098	-1.260683	-0.864931	0.147495	0.192310	-0.439496
26856	1.965869	-4.153112	8.797323	-0.033198	0.078921	0.036407	-0.150615	0.404487	-1.261552	-0.864783	0.148885	0.191163	-0.439818
26857	1.842610	-4.160197	8.860997	-0.006577	0.045043	-0.022934	-0.148341	0.407263	-1.261488	-0.865105	0.149347	0.190516	-0.439309
26858	1.612435	-4.178950	8.762599	0.027174	0.016553	-0.010579	-0.148337	0.405617	-1.257597	-0.865320	0.148970	0.190054	-0.439213
26859	1.810940	-4.175354	8.713297	0.015159	0.008260	0.033491	-0.147259	0.404165	-1.257112	-0.865071	0.148952	0.189670	-0.439877
26860	1.959441	-4.075546	8.786912	0.077980	-0.037384	0.031590	-0.148059	0.402656	-1.258376	-0.864860	0.147381	0.189568	-0.440863
26861	1.972989	-4.060759	8.565747	0.088571	-0.054380	0.003225	-0.150197	0.399226	-1.260910	-0.864855	0.145417	0.189712	-0.441463
26862	1.865067	-4.019035	8.422500	0.054658	-0.065983	-0.042902	-0.151532	0.396701	-1.260568	-0.865123	0.143715	0.190525	-0.441145
26863	1.806826	-4.020095	8.391833	-0.032546	-0.095800	-0.017714	-0.153144	0.396879	-1.260544	-0.864788	0.143404	0.192513	-0.441038
26864	1.991735	-4.477943	8.795753	-0.085586	-0.042058	0.056694	-0.155699	0.398038	-1.259116	-0.863854	0.144718	0.193865	-0.441847
26865	2.183344	-4.076307	9.077846	-0.058435	0.050395	0.031667	-0.155571	0.400329	-1.260404	-0.863569	0.146334	0.193415	-0.442071
26866	2.114263	-4.058169	8.805975	0.130004	-0.024803	-0.027435	-0.156371	0.398355	-1.259914	-0.864070	0.143750	0.192805	-0.442204
26867	1.822746	-4.121789	8.186065	0.083371	-0.037525	-0.033770	-0.156361	0.394942	-1.259209	-0.864432	0.141885	0.192810	-0.442098
26868	1.945700	-4.170510	8.440560	-0.068672	0.016216	0.006734	-0.155421	0.394418	-1.255836	-0.864217	0.143228	0.193150	-0.441936
26869	2.120348	-4.116319	8.830673	-0.024954	0.014464	-0.014408	-0.155962	0.395882	-1.257415	-0.864297	0.143771	0.193163	-0.441597
26870	2.038850	-4.180929	8.708297	0.029490	0.017082	-0.030111	-0.156231	0.396162	-1.256994	-0.864690	0.143282	0.192726	-0.441177
26871	2.149254	-4.101224	8.869963	-0.013516	0.073586	-0.028147	-0.155960	0.395344	-1.258656	-0.865152	0.144090	0.191658	-0.440473
26872	1.964613	-3.973495	8.767042	0.050822	0.047020	-0.082891	-0.154350	0.396184	-1.259872	-0.866183	0.143294	0.190667	-0.439135
26873	1.724421	-4.133255	8.443118	0.062211	0.013073	-0.109528	-0.151793	0.393825	-1.258346	-0.867340	0.141950	0.190206	-0.437484
26874	1.840362	-3.970915	8.577850	-0.046278	-0.022682	-0.030565	-0.153265	0.392479	-1.259869	-0.867370	0.142426	0.191123	-0.436872
26875	1.908869	-3.998800	8.606644	0.021716	-0.112668	0.036248	-0.154340	0.392466	-1.258224	-0.866652	0.141242	0.192777	-0.437953
26876	2.042428	-4.384800	8.553473	-0.021360	-0.050026	0.077169	-0.159169	0.391027	-1.258486	-0.865697	0.141458	0.193645	-0.439386
26877	2.380156	-3.985345	9.044683	-0.074145	0.042874	0.079264	-0.158105	0.394275	-1.259210	-0.864924	0.143459	0.193332	-0.440396
26878	1.995603	-3.929223	8.883208	0.131832	-0.042463	-0.031944	-0.159847	0.393214	-1.260584	-0.865396	0.140669	0.193028	-0.440503
26879	1.734915	-4.086964	8.221622	0.029535	0.029451	-0.028189	-0.159834	0.389266	-1.261256	-0.865811	0.140346	0.192332	-0.440095
26880	2.111495	-3.941709	8.665391	-0.120187	0.025424	0.049016	-0.157960	0.391210	-1.261487	-0.865107	0.142823	0.192846	-0.440457
26881	2.153062	-4.033171	8.970672	0.030153	-0.029954	0.003148	-0.159305	0.391587	-1.258059	-0.865022	0.142074	0.193088	-0.440760
26882	2.143078	-4.081948	8.571127	0.068148	-0.024182	-0.001987	-0.159571	0.390612	-1.258495	-0.865121	0.140663	0.192941	-0.441081
26883	1.964680	-4.036652	8.389581	0.013950	-0.015115	0.007668	-0.161855	0.391305	-1.261710	-0.865006	0.140343	0.193062	-0.441356
26884	2.036998	-4.093572	8.673880	-0.051571	-0.031355	0.031208	-0.162258	0.391472	-1.262380	-0.864438	0.141065	0.194005	-0.441825
26885	2.031631	-4.304868	8.709010	-0.037611	-0.005096	0.052647	-0.164544	0.392476	-1.260689	-0.863816	0.141906	0.194283	-0.442649
26886	2.302494	-4.025628	8.756139	-0.054716	0.031044	0.024462	-0.162398	0.393270	-1.260416	-0.863534	0.143205	0.194196	-0.442820
26887	2.100560	-4.121550	8.671227	0.039401	-0.022602	-0.003826	-0.162669	0.393829	-1.259851	-0.863564	0.142330	0.194262	-0.443015
26888	2.022969	-4.156970	8.435608	-0.035988	0.022959	-0.002863	-0.161597	0.394493	-1.259026	-0.863554	0.143132	0.194224	-0.442792
