# Supplementary material for: Identification of Haptic Based Guiding Using Hard Reins
Source: PLoS One. 2015 Jul 22;10(7):e0132020. doi: 10.1371/journal.pone.0132020 (PMC4511788; doi:10.1371/journal.pone.0132020)
Supplement: S8 File — (ZIP) [file pone.0132020.s008.zip › Exp2_MotionData1/Subject1/path3/T6/fc6.txt]

// Start Time: 0
// Sample rate: 25.0Hz
// Scenario: 4.9
// Firmware Version: 2.6.1
Counter	Acc_X	Acc_Y	Acc_Z	Gyr_X	Gyr_Y	Gyr_Z	Mag_X	Mag_Y	Mag_Z	Quat_w	Quat_x	Quat_y	Quat_z
33051	8.778447	-0.524101	4.220103	-0.542019	-0.001460	-0.017548	-0.821169	0.226060	-0.160537	0.695827	0.223851	-0.501952	0.462342
33052	8.783020	-0.511804	4.258623	-0.568469	-0.013884	-0.024857	-0.821735	0.226199	-0.159688	0.700487	0.218868	-0.505578	0.453658
33053	8.807408	-0.514586	4.224792	-0.540396	-0.024762	-0.031533	-0.821308	0.225068	-0.158579	0.705665	0.214890	-0.508122	0.444602
33054	8.812458	-0.476011	4.214688	-0.542078	-0.007729	-0.021035	-0.822722	0.225915	-0.158278	0.710064	0.210117	-0.511301	0.436155
33055	8.831616	-0.495405	4.224545	-0.549387	-0.014900	-0.021076	-0.822151	0.224222	-0.157597	0.715107	0.205731	-0.513694	0.427101
33056	8.822077	-0.514830	4.200610	-0.562058	-0.007617	-0.023041	-0.822151	0.223936	-0.156335	0.719428	0.200629	-0.516897	0.418316
33057	8.855938	-0.486013	4.205076	-0.546587	-0.012368	-0.003358	-0.822998	0.224222	-0.156888	0.724150	0.195994	-0.519164	0.409465
33058	8.846398	-0.505437	4.181142	-0.545517	0.014688	-0.007054	-0.822439	0.225204	-0.156179	0.728325	0.190722	-0.521834	0.401070
33059	8.827332	-0.476423	4.163929	-0.543618	0.025443	-0.001789	-0.824688	0.223237	-0.156042	0.733232	0.185728	-0.523400	0.392337
33060	8.832029	-0.495741	4.171387	-0.539107	0.018180	0.001845	-0.823285	0.225207	-0.156454	0.737173	0.180371	-0.525869	0.384063
33061	8.855762	-0.512535	4.215038	-0.539907	0.028868	0.015925	-0.823990	0.225498	-0.158975	0.741784	0.175147	-0.527287	0.375565
33062	8.869752	-0.463744	4.301466	-0.537947	0.054055	0.019336	-0.821311	0.226058	-0.159692	0.745792	0.169300	-0.529149	0.367605
33063	8.799102	-0.457440	4.079181	-0.563527	0.018041	0.029871	-0.820886	0.225778	-0.160542	0.750080	0.163584	-0.530820	0.358957
33064	8.855384	-0.463745	4.286986	-0.552756	0.001754	0.031867	-0.822026	0.228455	-0.160224	0.753314	0.157714	-0.533482	0.350771
33065	8.788084	-0.558086	4.205971	-0.559998	0.020122	-0.003738	-0.822876	0.229161	-0.160210	0.757658	0.152330	-0.534852	0.341590
33066	8.758665	-0.598743	4.245127	-0.565406	0.035603	-0.019833	-0.819909	0.228311	-0.160804	0.761462	0.146536	-0.536786	0.332512
33067	8.778309	-0.560350	4.220508	-0.547267	0.023679	-0.005383	-0.821741	0.227752	-0.160655	0.765613	0.141266	-0.537867	0.323387
33068	8.816856	-0.529025	4.244271	-0.563609	0.029208	-0.010021	-0.821318	0.227608	-0.160098	0.769081	0.135388	-0.539769	0.314379
33069	8.764173	-0.524177	4.193543	-0.554677	0.011278	-0.024853	-0.821043	0.229584	-0.161484	0.773037	0.130228	-0.540894	0.304776
33070	8.782881	-0.538357	4.263752	-0.552710	0.023657	-0.000137	-0.820469	0.227617	-0.163336	0.776160	0.124402	-0.542691	0.295949
33071	8.809410	-0.543357	4.263772	-0.560040	0.012874	0.000733	-0.821039	0.228741	-0.162055	0.779785	0.118809	-0.543749	0.286629
33072	8.758430	-0.571885	4.288323	-0.536332	0.025335	0.004457	-0.819764	0.227897	-0.163480	0.782670	0.113141	-0.545297	0.277989
33073	8.758223	-0.562020	4.319626	-0.559936	0.027225	0.006823	-0.820619	0.229870	-0.163171	0.786215	0.107342	-0.546002	0.268748
33074	8.799384	-0.581780	4.293211	-0.558186	0.018260	0.001598	-0.818370	0.231556	-0.163452	0.788893	0.101363	-0.547636	0.259748
33075	8.777420	-0.600839	4.315201	-0.550013	0.016390	0.004351	-0.819351	0.230148	-0.163038	0.792106	0.095751	-0.548312	0.250505
33076	8.753350	-0.588619	4.312680	-0.536367	0.013515	0.016025	-0.819211	0.231004	-0.166543	0.794425	0.089948	-0.549800	0.241907
33077	8.757671	-0.607632	4.368464	-0.547367	0.012906	-0.010643	-0.818647	0.231002	-0.166266	0.797467	0.084511	-0.550356	0.232407
33078	8.738749	-0.600550	4.322499	-0.567385	0.016782	-0.030364	-0.817099	0.231845	-0.166691	0.799897	0.078677	-0.551713	0.222682
33079	8.700077	-0.614806	4.322710	-0.542155	-0.010261	-0.042298	-0.817238	0.231421	-0.166132	0.802604	0.073724	-0.552421	0.212655
33080	8.685334	-0.614501	4.356555	-0.550393	-0.026555	-0.029914	-0.818922	0.229311	-0.165720	0.804321	0.068315	-0.554246	0.203008
33081	8.772052	-0.653700	4.359293	-0.540542	-0.051854	-0.026092	-0.819062	0.228743	-0.164319	0.806288	0.063331	-0.555497	0.193166
33082	8.797121	-0.591584	4.269160	-0.555060	-0.037151	-0.049335	-0.817933	0.228168	-0.161524	0.807761	0.058081	-0.557338	0.183092
33083	8.782797	-0.540712	4.273444	-0.542350	-0.040880	-0.042083	-0.818641	0.228589	-0.160389	0.809699	0.053159	-0.558256	0.172951
33084	8.797719	-0.548435	4.213100	-0.545989	-0.044479	-0.040329	-0.819202	0.227174	-0.158151	0.810838	0.047954	-0.560044	0.163075
33085	8.807388	-0.500025	4.234294	-0.545973	-0.040888	-0.038575	-0.820608	0.226049	-0.157450	0.812551	0.042895	-0.560835	0.152919
33086	8.831488	-0.538935	4.220198	-0.545892	-0.033759	-0.029771	-0.819191	0.224350	-0.155933	0.813570	0.037518	-0.562310	0.143189
33087	8.841253	-0.529391	4.210413	-0.553186	-0.039145	-0.028050	-0.820039	0.224490	-0.155081	0.815061	0.032180	-0.562960	0.133102
33088	8.829586	-0.473884	4.185645	-0.547715	-0.044736	-0.010253	-0.820601	0.223784	-0.154101	0.815699	0.026564	-0.564486	0.123632
33089	8.860682	-0.493247	4.212400	-0.538587	-0.037578	-0.009303	-0.820600	0.223214	-0.151858	0.816940	0.021218	-0.564946	0.113995
33090	8.848812	-0.519998	4.174052	-0.538503	-0.021289	-0.017368	-0.820885	0.223778	-0.152131	0.817656	0.015762	-0.565924	0.104501
33091	8.856219	-0.476544	4.173557	-0.533017	-0.026010	0.003964	-0.822289	0.222374	-0.152416	0.818796	0.010303	-0.566052	0.095137
33092	8.875694	-0.452561	4.163598	-0.552900	-0.005124	-0.003466	-0.821726	0.222369	-0.151296	0.819473	0.004410	-0.566658	0.085691
33093	8.849333	-0.442849	4.144193	-0.532957	-0.016098	0.003908	-0.821451	0.223915	-0.150579	0.820524	-0.001090	-0.566493	0.076319
33094	8.849279	-0.481591	4.132544	-0.549276	-0.015168	0.009015	-0.821453	0.224195	-0.149874	0.820869	-0.007057	-0.567116	0.067105
33095	8.875940	-0.491547	4.113288	-0.554697	-0.003297	-0.005271	-0.821313	0.224477	-0.150012	0.821869	-0.012848	-0.566639	0.057330
33096	8.852760	-0.448535	4.011350	-0.549300	-0.021469	0.009064	-0.821879	0.224900	-0.150004	0.821943	-0.018819	-0.567223	0.048110
33097	8.842581	-0.452896	4.076655	-0.539280	-0.012462	0.003812	-0.821323	0.226443	-0.148305	0.822622	-0.024462	-0.566746	0.038658
33098	8.899721	-0.535046	4.137906	-0.572906	-0.025075	0.021187	-0.820900	0.226583	-0.148588	0.822434	-0.030961	-0.567258	0.029368
33099	8.900731	-0.487384	4.031051	-0.532917	-0.012470	0.002127	-0.821181	0.226158	-0.147466	0.822908	-0.036491	-0.566651	0.019964
33100	8.868720	-0.506062	4.103794	-0.547350	0.011115	-0.008815	-0.821174	0.224896	-0.149306	0.822961	-0.042248	-0.566429	0.010446
33101	8.904697	-0.515805	4.128018	-0.561908	0.005749	-0.005408	-0.820616	0.226162	-0.149017	0.823410	-0.048188	-0.565397	0.000585
33102	8.866250	-0.510850	4.108684	-0.556393	0.014713	-0.003636	-0.821745	0.226590	-0.149846	0.823286	-0.054149	-0.564968	-0.008950
33103	8.868329	-0.559076	4.128550	-0.541912	0.009300	-0.010517	-0.820054	0.226725	-0.149296	0.823577	-0.059711	-0.563744	-0.018658
33104	8.846739	-0.554197	4.114026	-0.556488	0.003994	-0.014197	-0.821746	0.226586	-0.148722	0.823122	-0.065553	-0.563356	-0.028346
33105	8.875765	-0.532615	4.116163	-0.532864	0.002019	-0.006823	-0.821884	0.226025	-0.149289	0.823133	-0.071015	-0.562117	-0.037863
33106	8.846793	-0.530000	4.118589	-0.534680	0.002024	-0.006850	-0.821883	0.225744	-0.149573	0.822489	-0.076575	-0.561625	-0.047169
33107	8.856018	-0.563650	4.157615	-0.556419	0.009286	-0.001845	-0.822162	0.225182	-0.149858	0.822345	-0.082476	-0.560102	-0.056855
33108	8.856185	-0.539545	4.147680	-0.554695	-0.000552	-0.010607	-0.821745	0.226161	-0.147883	0.821431	-0.088316	-0.559499	-0.066424
33109	8.865951	-0.520303	4.142619	-0.552937	-0.008651	-0.012301	-0.821461	0.225452	-0.146769	0.820862	-0.094062	-0.558152	-0.076185
33110	8.861313	-0.539819	4.109014	-0.550205	-0.010490	-0.009606	-0.821032	0.224471	-0.148469	0.819640	-0.099840	-0.557573	-0.085645
33111	8.861350	-0.539850	4.104181	-0.558393	-0.012245	-0.010575	-0.821318	0.225030	-0.147055	0.818806	-0.105695	-0.556134	-0.095398
33112	8.866289	-0.539972	4.089677	-0.547477	-0.019665	0.007292	-0.821605	0.226156	-0.146479	0.817314	-0.111617	-0.555535	-0.104504
33113	8.876374	-0.525837	4.041178	-0.556590	-0.019521	-0.003425	-0.820616	0.225589	-0.146071	0.816201	-0.117527	-0.554069	-0.114065
33114	8.837767	-0.513480	4.045925	-0.543861	-0.023287	0.007356	-0.822032	0.226142	-0.142120	0.814479	-0.123379	-0.553399	-0.123089
33115	8.919293	-0.574170	4.085155	-0.546677	-0.032181	-0.003230	-0.822310	0.225586	-0.144091	0.813040	-0.129149	-0.552032	-0.132463
33116	8.948966	-0.536143	4.012199	-0.532920	-0.012433	-0.001407	-0.821890	0.226144	-0.142683	0.811250	-0.134675	-0.551102	-0.141503
33117	8.924644	-0.535839	4.036392	-0.540223	-0.015974	-0.005015	-0.821461	0.224877	-0.143262	0.809797	-0.140263	-0.549368	-0.150831
33118	8.905578	-0.501975	4.021542	-0.560177	-0.014133	0.000933	-0.821043	0.225718	-0.142272	0.807723	-0.146236	-0.548243	-0.160087
33119	8.939329	-0.502158	4.026331	-0.556500	-0.005113	-0.001726	-0.822454	0.225862	-0.142260	0.806141	-0.152069	-0.546144	-0.169522
33120	8.891230	-0.516537	3.997559	-0.540118	-0.003426	0.001983	-0.821325	0.225575	-0.141429	0.804048	-0.157666	-0.544772	-0.178527
33121	8.910614	-0.545810	3.973696	-0.545565	-0.005216	0.003701	-0.821468	0.226141	-0.141984	0.802311	-0.163361	-0.542568	-0.187699
33122	8.944214	-0.526477	4.007265	-0.560949	0.002005	0.010562	-0.822179	0.227265	-0.140842	0.800045	-0.169334	-0.540870	-0.196760
33123	8.944383	-0.531463	3.983156	-0.563613	0.016522	0.000711	-0.821334	0.227687	-0.141266	0.798258	-0.175175	-0.538131	-0.206187
33124	8.917516	-0.526188	4.026628	-0.554596	0.010224	-0.005344	-0.821756	0.227549	-0.141826	0.795835	-0.180808	-0.536243	-0.215404
33125	8.934578	-0.521583	4.007223	-0.558239	0.002948	0.004394	-0.821899	0.227972	-0.141961	0.793724	-0.186629	-0.533597	-0.224602
33126	8.920060	-0.521461	4.012074	-0.574504	0.018365	0.001452	-0.821465	0.225721	-0.142831	0.791138	-0.192574	-0.531328	-0.233892
33127	8.934634	-0.516780	4.002337	-0.539894	0.032602	0.003543	-0.821333	0.227978	-0.144214	0.789198	-0.197925	-0.528174	-0.242950
33128	8.915476	-0.507083	3.987756	-0.542727	0.013677	0.005393	-0.821754	0.227556	-0.144074	0.786508	-0.203394	-0.525979	-0.251757
33129	8.915027	-0.516414	4.041021	-0.540019	0.016437	-0.002558	-0.820765	0.227273	-0.144366	0.784165	-0.208724	-0.522985	-0.260779
33130	8.887282	-0.492980	3.895813	-0.554625	0.007604	-0.014171	-0.821332	0.227838	-0.144215	0.781069	-0.214164	-0.520775	-0.269923
33131	8.886024	-0.477413	4.064789	-0.556371	0.020156	-0.007197	-0.821890	0.226576	-0.145489	0.778463	-0.219639	-0.517534	-0.279129
33132	8.934111	-0.555141	4.051093	-0.531092	-0.004240	-0.012059	-0.821328	0.226997	-0.145489	0.775162	-0.224757	-0.515499	-0.287869
33133	8.934595	-0.497355	4.016618	-0.546381	0.016479	-0.003510	-0.821895	0.227701	-0.145056	0.772382	-0.230088	-0.512234	-0.296819
33134	8.939086	-0.526203	4.045931	-0.540098	0.012988	-0.019342	-0.821615	0.228552	-0.147157	0.768985	-0.235126	-0.509789	-0.305766
33135	8.890836	-0.521065	4.045938	-0.554455	0.040057	-0.017032	-0.821045	0.227140	-0.146473	0.766123	-0.240252	-0.506053	-0.315031
33136	8.900226	-0.501518	4.089203	-0.548983	0.039026	-0.005459	-0.822169	0.226874	-0.150402	0.762842	-0.245355	-0.502958	-0.323894
33137	8.865987	-0.491242	4.151960	-0.552689	0.032795	-0.012550	-0.823008	0.225185	-0.150132	0.759737	-0.250495	-0.499198	-0.332947
33138	8.841920	-0.532356	4.123455	-0.572607	0.032742	0.003132	-0.822300	0.224908	-0.152108	0.756135	-0.256027	-0.495868	-0.341796
33139	8.861309	-0.491334	4.132637	-0.538145	0.028124	-0.001735	-0.821175	0.225467	-0.151549	0.752927	-0.261033	-0.492106	-0.350420
33140	8.856332	-0.481484	4.156697	-0.549008	0.039968	-0.010782	-0.822303	0.225757	-0.153223	0.749230	-0.265961	-0.488775	-0.359191
33141	8.827333	-0.495817	4.154480	-0.559949	0.034643	-0.014424	-0.820888	0.224911	-0.153946	0.745683	-0.271068	-0.484707	-0.368155
33142	8.851449	-0.481408	4.163952	-0.545442	0.029138	-0.010675	-0.822576	0.224075	-0.155487	0.741709	-0.275962	-0.481439	-0.376734
33143	8.836921	-0.474006	4.173554	-0.541825	0.034654	-0.024824	-0.822159	0.225482	-0.155335	0.737982	-0.280637	-0.477449	-0.385575
33144	8.822310	-0.512596	4.171588	-0.545513	0.014686	-0.007059	-0.821585	0.223227	-0.155364	0.733715	-0.285615	-0.474250	-0.393921
33145	8.817332	-0.493050	4.200374	-0.520148	0.003735	-0.004926	-0.822154	0.224640	-0.156328	0.729783	-0.290344	-0.470666	-0.401984
33146	8.859949	-0.492653	4.306634	-0.557362	0.020277	-0.021383	-0.823706	0.224359	-0.155476	0.725204	-0.295249	-0.467257	-0.410582
33147	8.797773	-0.519389	4.220025	-0.560198	-0.003173	-0.017745	-0.824131	0.224781	-0.155046	0.720683	-0.300435	-0.463409	-0.419056
33148	8.807013	-0.485175	4.289707	-0.538400	-0.005151	-0.009513	-0.822719	0.224497	-0.155201	0.715894	-0.305317	-0.460337	-0.427045
33149	8.798428	-0.481134	4.154354	-0.545730	-0.019536	-0.008621	-0.822722	0.225059	-0.154914	0.711198	-0.310450	-0.456681	-0.435040
33150	8.817781	-0.464324	4.156557	-0.564727	-0.003176	-0.014245	-0.823570	0.225626	-0.155182	0.706044	-0.315575	-0.453269	-0.443240
33151	8.817716	-0.471544	4.161471	-0.549351	-0.014062	-0.014000	-0.823284	0.224780	-0.155334	0.701141	-0.320595	-0.449433	-0.451255
33152	8.856585	-0.474417	4.127621	-0.540144	-0.005267	0.005525	-0.822855	0.223086	-0.154371	0.696124	-0.325495	-0.446030	-0.458826
33153	8.852135	-0.503783	4.065128	-0.525665	-0.009728	-0.006665	-0.822857	0.223507	-0.153805	0.691300	-0.330146	-0.442209	-0.466432
33154	8.861253	-0.486439	4.142247	-0.552798	0.005613	0.004424	-0.822014	0.224352	-0.154365	0.686121	-0.335037	-0.438438	-0.474089
33155	8.844442	-0.474280	4.137301	-0.538356	-0.003371	-0.005969	-0.823427	0.224919	-0.154629	0.681101	-0.339742	-0.434313	-0.481715
33156	8.846660	-0.491105	4.154401	-0.547331	0.012864	-0.003522	-0.823427	0.225061	-0.154908	0.675778	-0.344339	-0.430441	-0.489361
33157	8.851581	-0.491212	4.142313	-0.554527	0.018209	0.006978	-0.822581	0.224915	-0.154073	0.670784	-0.349091	-0.425682	-0.496970
33158	8.856201	-0.495923	4.166524	-0.532804	0.009143	0.001979	-0.821309	0.224776	-0.155349	0.665420	-0.353501	-0.421862	-0.504267
33159	8.865873	-0.491151	4.166458	-0.549099	0.018233	0.001735	-0.821314	0.226048	-0.156741	0.660239	-0.358055	-0.417102	-0.511769
33160	8.861067	-0.510530	4.154599	-0.552700	0.023671	-0.000112	-0.821875	0.225346	-0.157025	0.654672	-0.362483	-0.412801	-0.519236
33161	8.841516	-0.529604	4.176585	-0.543666	0.014598	0.001811	-0.820189	0.226890	-0.156601	0.649329	-0.366924	-0.408053	-0.526528
33162	8.855172	-0.533873	4.280520	-0.541696	0.045268	-0.003665	-0.821030	0.225911	-0.158010	0.643819	-0.370868	-0.403512	-0.533978
33163	8.788363	-0.524375	4.186264	-0.549220	0.009405	-0.019464	-0.821033	0.226616	-0.158283	0.638001	-0.375182	-0.398835	-0.541409
33164	8.749295	-0.484977	4.263201	-0.558271	0.001977	0.008777	-0.821029	0.225629	-0.158013	0.631995	-0.379812	-0.394477	-0.548374
33165	8.788448	-0.531716	4.171847	-0.552933	-0.001341	-0.024750	-0.821313	0.226052	-0.158006	0.625832	-0.384162	-0.389850	-0.555671
33166	8.865352	-0.548906	4.205766	-0.552883	0.005842	-0.021243	-0.819621	0.226331	-0.158297	0.619406	-0.388351	-0.385630	-0.562858
33167	8.812730	-0.483505	4.176109	-0.547472	0.004076	-0.028247	-0.819617	0.225486	-0.158306	0.613119	-0.392454	-0.380938	-0.570045
33168	8.860634	-0.490785	4.219622	-0.552776	0.016510	-0.005378	-0.818767	0.224638	-0.158041	0.606798	-0.396546	-0.376366	-0.576972
33169	8.841350	-0.558558	4.184158	-0.556333	0.032854	-0.017916	-0.818621	0.223512	-0.158335	0.600610	-0.400413	-0.371058	-0.584169
33170	8.829072	-0.495283	4.241462	-0.561779	0.032814	-0.010899	-0.818346	0.225204	-0.159303	0.594120	-0.404285	-0.366129	-0.591207
33171	8.807343	-0.521806	4.229705	-0.556510	0.003069	-0.012431	-0.819473	0.224927	-0.159719	0.587611	-0.408448	-0.361046	-0.597938
33172	8.797997	-0.500178	4.200479	-0.547298	0.023749	-0.012448	-0.819469	0.224083	-0.160009	0.580999	-0.412143	-0.356320	-0.604660
33173	8.807389	-0.519419	4.224845	-0.539173	0.012849	-0.006980	-0.818200	0.224363	-0.160437	0.574614	-0.415929	-0.351209	-0.611125
33174	8.816986	-0.495192	4.243893	-0.554640	0.012973	-0.012466	-0.817212	0.224078	-0.160026	0.567720	-0.419741	-0.346430	-0.617655
33175	8.792674	-0.521562	4.253886	-0.556389	0.023797	-0.013446	-0.816926	0.223518	-0.161440	0.561035	-0.423443	-0.340963	-0.624243
33176	8.804732	-0.514358	4.258622	-0.538272	0.016512	-0.014071	-0.816354	0.221970	-0.162022	0.554141	-0.426915	-0.336274	-0.630548
33177	8.797771	-0.480601	4.238924	-0.545602	0.007554	-0.015867	-0.816355	0.222110	-0.161740	0.547259	-0.430580	-0.331073	-0.636788
33178	8.802318	-0.504645	4.263350	-0.554702	0.003976	-0.014186	-0.815931	0.221970	-0.162307	0.540001	-0.434289	-0.326232	-0.642935
33179	8.764882	-0.461725	4.132435	-0.554754	-0.009576	-0.009676	-0.816911	0.220140	-0.162037	0.532859	-0.438209	-0.320980	-0.648850
33180	8.756966	-0.456282	4.221792	-0.540149	0.002022	-0.005158	-0.816211	0.221691	-0.163010	0.525696	-0.441739	-0.316190	-0.654625
33181	8.855294	-0.541245	4.261271	-0.545725	-0.014082	-0.013963	-0.816359	0.222811	-0.160889	0.518411	-0.445490	-0.311076	-0.660319
33182	8.856089	-0.486135	4.185746	-0.560253	-0.010347	-0.020338	-0.816497	0.221963	-0.159773	0.510660	-0.449190	-0.306208	-0.666101
33183	8.798014	-0.466253	4.214599	-0.543994	-0.024856	-0.019185	-0.817063	0.222245	-0.159625	0.503116	-0.452926	-0.301213	-0.671567
33184	8.831859	-0.471361	4.204945	-0.534892	-0.025860	-0.011988	-0.815514	0.222517	-0.157667	0.495485	-0.456517	-0.296693	-0.676802
33185	8.829294	-0.451829	4.233727	-0.547576	-0.022245	-0.006850	-0.816920	0.221394	-0.157949	0.487960	-0.460215	-0.291454	-0.682020
33186	8.797958	-0.471056	4.219485	-0.562962	-0.012232	-0.010639	-0.817617	0.219851	-0.159365	0.480046	-0.463796	-0.286334	-0.687359
33187	8.812385	-0.505041	4.210180	-0.551271	-0.026607	-0.021030	-0.818891	0.220696	-0.158362	0.472139	-0.467393	-0.281159	-0.692516
33188	8.836667	-0.476224	4.204993	-0.545803	-0.032187	-0.004115	-0.817207	0.222091	-0.155550	0.464242	-0.471006	-0.276332	-0.697333
33189	8.841551	-0.481149	4.195375	-0.532987	-0.019690	0.002152	-0.817771	0.222093	-0.155686	0.456745	-0.474350	-0.271078	-0.702063
33190	8.836761	-0.476301	4.192912	-0.560254	-0.019512	-0.003477	-0.818897	0.221247	-0.154562	0.448677	-0.477810	-0.265858	-0.706899
33191	8.822468	-0.471513	4.171130	-0.545791	-0.028543	-0.008561	-0.817490	0.221802	-0.153162	0.440743	-0.481222	-0.260556	-0.711535
33192	8.870681	-0.476620	4.175955	-0.553047	-0.030370	-0.001549	-0.819180	0.221102	-0.153156	0.432603	-0.484664	-0.255450	-0.716032
33193	8.837099	-0.481424	4.147057	-0.529391	-0.023246	-0.004860	-0.817778	0.222781	-0.150760	0.424795	-0.487759	-0.250254	-0.720426
33194	8.880712	-0.496380	4.118168	-0.556696	-0.032104	-0.006886	-0.818191	0.220673	-0.151904	0.416430	-0.491112	-0.245099	-0.724791
33195	8.876146	-0.486866	4.089071	-0.558488	-0.026656	-0.010477	-0.817350	0.221652	-0.150495	0.408128	-0.494354	-0.239522	-0.729161
33196	8.828496	-0.487065	4.009396	-0.565870	-0.046421	-0.013102	-0.819751	0.221790	-0.147945	0.399407	-0.497838	-0.234348	-0.733289
33197	8.832724	-0.496305	4.081985	-0.542180	-0.044019	0.007503	-0.819611	0.221929	-0.147382	0.391339	-0.501161	-0.228928	-0.737078
33198	8.900040	-0.530457	4.099192	-0.529615	-0.069309	0.008698	-0.818342	0.221494	-0.144586	0.383101	-0.504678	-0.224193	-0.740453
33199	8.944539	-0.475834	3.989784	-0.534973	-0.054848	0.007684	-0.818773	0.222898	-0.142882	0.374961	-0.507986	-0.218926	-0.743926
33200	8.934577	-0.502189	4.016672	-0.560347	-0.037482	-0.006881	-0.820604	0.222055	-0.142174	0.366230	-0.511077	-0.213599	-0.747697
33201	8.934913	-0.468523	3.989716	-0.556612	-0.032285	0.014368	-0.818209	0.222608	-0.140641	0.357973	-0.514111	-0.207735	-0.751260
33202	8.944679	-0.473524	3.972843	-0.560188	-0.019588	0.007173	-0.818908	0.221204	-0.141493	0.349438	-0.516867	-0.202085	-0.754919
33203	8.939515	-0.482916	4.011618	-0.545673	-0.014125	-0.006849	-0.819347	0.224581	-0.140190	0.340956	-0.519334	-0.196439	-0.758586
33204	8.937404	-0.507388	3.961149	-0.532008	-0.010601	-0.004943	-0.818777	0.223457	-0.141471	0.332482	-0.521586	-0.191231	-0.762124
33205	8.963968	-0.478479	3.972873	-0.563778	-0.010526	0.003540	-0.819908	0.223736	-0.139913	0.323896	-0.524029	-0.185142	-0.765642
33206	8.954727	-0.478754	3.919728	-0.574658	-0.006837	-0.000148	-0.819341	0.223169	-0.139361	0.314981	-0.526395	-0.179161	-0.769153
33207	8.944783	-0.485729	3.953648	-0.549275	-0.010501	-0.006910	-0.820335	0.224579	-0.139058	0.306300	-0.528573	-0.173371	-0.772485
33208	8.954474	-0.485821	3.948804	-0.547425	-0.005102	-0.006919	-0.818502	0.224715	-0.138930	0.297495	-0.530586	-0.167827	-0.775764
33209	8.937346	-0.487948	3.977847	-0.552842	0.000318	-0.006136	-0.819626	0.223448	-0.138232	0.288746	-0.532485	-0.161878	-0.779026
33210	8.944756	-0.492979	3.953729	-0.531024	0.002010	-0.005005	-0.820049	0.223590	-0.138368	0.280097	-0.534172	-0.156487	-0.782124
33211	8.949751	-0.488298	3.934339	-0.554595	0.011166	-0.008873	-0.818634	0.222601	-0.138389	0.271247	-0.535767	-0.150449	-0.785330
33212	8.944850	-0.497904	3.939286	-0.549199	0.002129	-0.008757	-0.819205	0.224296	-0.139491	0.262280	-0.537414	-0.144775	-0.788312
33213	8.944906	-0.502798	3.929675	-0.547285	0.014686	-0.003504	-0.818781	0.224300	-0.140900	0.253532	-0.538793	-0.138751	-0.791310
33214	8.931137	-0.488741	3.844962	-0.545530	0.007552	-0.012283	-0.818491	0.222323	-0.139517	0.244501	-0.540196	-0.133107	-0.794160
33215	8.908196	-0.482764	4.004409	-0.567264	0.012893	0.005112	-0.818351	0.222606	-0.140078	0.235603	-0.541586	-0.126659	-0.796952
33216	8.953905	-0.526568	4.002420	-0.565546	0.002181	-0.006299	-0.818923	0.224296	-0.139634	0.226377	-0.543054	-0.120625	-0.799559
33217	8.978919	-0.483800	3.910086	-0.549199	0.003969	-0.012296	-0.818211	0.223175	-0.141759	0.217313	-0.544319	-0.114672	-0.802086
33218	8.954277	-0.468691	3.982442	-0.554634	0.007578	-0.010619	-0.819344	0.223874	-0.139354	0.208093	-0.545503	-0.108806	-0.804540
33219	8.954640	-0.437472	3.950680	-0.545504	0.007408	0.003648	-0.819202	0.223451	-0.139359	0.199277	-0.546593	-0.102707	-0.806831
33220	9.005241	-0.483784	3.939047	-0.557350	0.003929	-0.003541	-0.817791	0.223732	-0.140211	0.190084	-0.547729	-0.096708	-0.809017
33221	8.923244	-0.536647	3.905917	-0.558243	0.009426	-0.014223	-0.818774	0.222608	-0.140215	0.180792	-0.548663	-0.090574	-0.811221
33222	8.887265	-0.517207	3.886417	-0.535582	-0.003380	-0.005037	-0.817500	0.221762	-0.140796	0.171755	-0.549698	-0.084946	-0.813090
33223	9.032387	-0.426257	3.890041	-0.574654	-0.005023	-0.000135	-0.818780	0.224158	-0.140620	0.162438	-0.550807	-0.078428	-0.814908
33224	8.998002	-0.493436	3.934332	-0.554696	-0.003212	-0.012315	-0.817080	0.222321	-0.139950	0.153032	-0.551760	-0.072550	-0.816627
33225	8.979012	-0.488725	3.895642	-0.545643	0.000509	-0.029926	-0.817931	0.223308	-0.139652	0.143514	-0.552498	-0.066804	-0.818344
33226	8.940472	-0.483694	3.888388	-0.542921	-0.003160	-0.024571	-0.818489	0.221903	-0.140224	0.134002	-0.553259	-0.061236	-0.819877
33227	8.981241	-0.537073	3.896179	-0.560090	0.002193	-0.009765	-0.819476	0.221618	-0.138533	0.124621	-0.553893	-0.055015	-0.821368
33228	8.974147	-0.459573	3.914655	-0.569157	0.020476	-0.033860	-0.817921	0.221055	-0.139816	0.114660	-0.554184	-0.049044	-0.823000
33229	8.964081	-0.468873	3.963100	-0.529196	0.016613	-0.026298	-0.819045	0.219930	-0.139538	0.105332	-0.554346	-0.043470	-0.824449
33230	8.947074	-0.468675	3.977619	-0.549275	0.016964	-0.054847	-0.817347	0.218803	-0.140547	0.095215	-0.554487	-0.038055	-0.825851
33231	8.963987	-0.473646	3.972819	-0.561956	0.020598	-0.051476	-0.817622	0.217397	-0.140981	0.085086	-0.554479	-0.032205	-0.827210
33232	8.946509	-0.448824	4.059556	-0.552716	0.040227	-0.035570	-0.818179	0.215996	-0.142959	0.075242	-0.554108	-0.026471	-0.828614
33233	8.988554	-0.488694	3.910128	-0.541905	0.024931	-0.042416	-0.818318	0.215429	-0.141699	0.065469	-0.553854	-0.020835	-0.829774
33234	8.961273	-0.473387	4.011482	-0.547435	0.020543	-0.053078	-0.818166	0.212753	-0.141728	0.055366	-0.553650	-0.015405	-0.830764
33235	8.850495	-0.419551	4.006197	-0.545671	-0.004994	-0.021069	-0.819861	0.213608	-0.143673	0.045882	-0.553757	-0.009501	-0.831359
33236	8.877283	-0.356885	4.005462	-0.541911	0.018436	-0.022925	-0.817886	0.213747	-0.144530	0.036327	-0.553453	-0.003833	-0.832079
33237	8.945046	-0.338070	3.990663	-0.539162	0.007363	0.005501	-0.818161	0.212484	-0.145666	0.027349	-0.553213	0.002267	-0.832588
33238	8.959564	-0.318797	3.995261	-0.539103	0.025514	-0.008759	-0.816889	0.212205	-0.147365	0.018053	-0.552661	0.008048	-0.833172
33239	8.945039	-0.359881	3.981241	-0.556334	0.025545	-0.003660	-0.818020	0.212771	-0.147350	0.008725	-0.551989	0.014335	-0.833683
33240	8.915934	-0.318371	4.019479	-0.556224	0.045363	-0.003783	-0.819141	0.211801	-0.151286	-0.000685	-0.550974	0.020457	-0.834271
33241	8.898866	-0.235702	4.081405	-0.530819	0.041588	0.001849	-0.818858	0.211947	-0.153114	-0.009649	-0.549892	0.026370	-0.834764
33242	8.867678	-0.216263	4.066732	-0.552600	0.048971	-0.006416	-0.819417	0.211252	-0.155365	-0.019062	-0.548683	0.032395	-0.835185
33243	8.905815	-0.233087	4.120029	-0.559880	0.057269	-0.023357	-0.818716	0.212379	-0.156062	-0.028777	-0.547207	0.038493	-0.835617
33244	8.877181	-0.216202	4.086050	-0.538232	0.034687	-0.028275	-0.818711	0.211397	-0.157196	-0.038376	-0.546120	0.044038	-0.835668
33245	8.857387	-0.225381	4.144172	-0.540066	0.038384	-0.038058	-0.819973	0.210142	-0.160010	-0.048102	-0.544841	0.049634	-0.835686
33246	8.857383	-0.167198	4.172520	-0.567219	0.056535	-0.038481	-0.820534	0.209581	-0.160433	-0.058196	-0.543231	0.055520	-0.835721
33247	8.857615	-0.135873	4.157671	-0.545558	0.049474	-0.065603	-0.821091	0.208465	-0.163392	-0.068445	-0.541646	0.060871	-0.835601
33248	8.828009	-0.176377	4.220990	-0.547411	0.045904	-0.069156	-0.821086	0.207196	-0.162702	-0.078803	-0.540124	0.066089	-0.835277
33249	8.799103	-0.161695	4.220864	-0.572969	0.033538	-0.083537	-0.823752	0.203678	-0.161735	-0.089611	-0.538630	0.071702	-0.834690
33250	8.703182	-0.137346	4.153062	-0.552961	0.013242	-0.042498	-0.822614	0.201850	-0.163590	-0.099515	-0.537456	0.077336	-0.833821
33251	8.794328	-0.079285	4.253781	-0.533030	-0.005105	-0.015592	-0.822477	0.202835	-0.163299	-0.108682	-0.536434	0.083057	-0.832783
33252	8.891487	-0.114336	4.157386	-0.547700	-0.037578	-0.002275	-0.822759	0.202979	-0.163998	-0.117747	-0.535921	0.089121	-0.831253
33253	8.877027	-0.138503	4.143177	-0.547677	-0.026631	-0.017386	-0.822903	0.202970	-0.161327	-0.127042	-0.535101	0.095082	-0.829751
33254	8.830873	-0.196152	4.153547	-0.553002	-0.023267	0.010822	-0.821915	0.202825	-0.160774	-0.135941	-0.534179	0.101318	-0.828195
33255	8.876804	-0.196503	4.143824	-0.547445	-0.012589	0.023216	-0.821783	0.204508	-0.158650	-0.144559	-0.532919	0.107644	-0.826748
33256	8.885971	-0.196167	4.206635	-0.552759	0.010854	0.023894	-0.823469	0.203392	-0.160616	-0.153275	-0.531280	0.113893	-0.825395
33257	8.851816	-0.193233	4.254975	-0.552858	-0.000808	0.017763	-0.822914	0.205359	-0.159616	-0.162031	-0.529691	0.120186	-0.823850
33258	8.799350	-0.215227	4.163468	-0.545587	-0.020041	0.048034	-0.820808	0.207607	-0.159468	-0.170159	-0.528401	0.126641	-0.822071
33259	8.876596	-0.157547	4.189301	-0.535668	-0.027254	0.044678	-0.821097	0.209014	-0.159030	-0.178191	-0.527118	0.132986	-0.820188
33260	8.847506	-0.196046	4.187353	-0.565644	-0.017929	0.024797	-0.821385	0.210280	-0.158171	-0.186876	-0.525663	0.139487	-0.818107
33261	8.828308	-0.157227	4.191779	-0.560082	-0.004538	0.035397	-0.819983	0.212248	-0.158161	-0.195343	-0.523817	0.146008	-0.816173
33262	8.842768	-0.113666	4.215437	-0.541878	0.003487	0.035568	-0.819424	0.213372	-0.157873	-0.203614	-0.521949	0.152118	-0.814230
33263	8.775186	-0.035664	4.253320	-0.574716	-0.005188	0.014885	-0.817448	0.213372	-0.159153	-0.212526	-0.519984	0.158612	-0.811968
33264	8.839070	0.127861	4.186166	-0.563890	-0.005070	-0.001760	-0.818153	0.213375	-0.159569	-0.221557	-0.518153	0.164689	-0.809510
33265	8.780770	0.162471	4.251101	-0.553127	-0.023117	-0.005073	-0.818574	0.212813	-0.159572	-0.230473	-0.516501	0.170634	-0.806841
33266	8.761537	0.181926	4.250910	-0.554897	-0.012250	-0.010469	-0.818009	0.212526	-0.158314	-0.239470	-0.514726	0.176463	-0.804097
33267	8.772015	0.210286	4.158756	-0.572057	0.002254	-0.010749	-0.818013	0.213373	-0.159008	-0.248720	-0.512461	0.182457	-0.801394
33268	8.679095	0.323356	4.367846	-0.560280	0.003969	-0.008867	-0.816877	0.212108	-0.160576	-0.257742	-0.510261	0.188267	-0.798597
33269	8.766043	0.216095	4.308516	-0.543898	-0.003454	0.007301	-0.815478	0.214638	-0.159998	-0.266353	-0.508024	0.193939	-0.795836
33270	8.744562	0.269367	4.303117	-0.553018	0.013162	-0.031830	-0.815610	0.212955	-0.162123	-0.275635	-0.505679	0.199304	-0.792838
33271	8.723104	0.278988	4.274042	-0.534958	-0.004946	-0.031509	-0.815171	0.209434	-0.162304	-0.284720	-0.503532	0.204367	-0.789699
33272	8.745128	0.230122	4.211731	-0.555224	-0.047998	-0.042096	-0.815176	0.210417	-0.161450	-0.293869	-0.502050	0.209959	-0.785814
33273	8.580623	-0.008519	4.146955	-0.531584	-0.057211	-0.034747	-0.815740	0.209991	-0.159904	-0.302698	-0.500629	0.215164	-0.781952
33274	8.436734	-0.175620	3.948451	-0.546098	-0.088178	0.007695	-0.815740	0.209419	-0.157381	-0.310730	-0.499488	0.221301	-0.777807
33275	8.924072	-0.700217	4.030978	-0.560610	-0.113641	0.044865	-0.813772	0.210532	-0.154574	-0.318280	-0.498295	0.228061	-0.773555
33276	9.426287	-1.063287	4.449979	-0.573040	-0.106175	0.125212	-0.812950	0.215450	-0.151859	-0.324602	-0.496613	0.235844	-0.769666
33277	9.339763	-0.815769	4.522241	-0.541691	-0.049106	0.173894	-0.810424	0.218255	-0.150022	-0.330182	-0.493821	0.243151	-0.766811
33278	9.029754	-0.417323	4.542374	-0.536434	-0.042363	0.120822	-0.809319	0.223746	-0.150395	-0.336432	-0.491320	0.249863	-0.763536
33279	8.595389	-0.200829	4.327895	-0.560673	-0.084501	0.007513	-0.808199	0.225429	-0.149262	-0.344501	-0.489638	0.255989	-0.758975
33280	8.565988	-0.374828	4.300879	-0.548029	-0.113596	0.029044	-0.807357	0.225695	-0.144909	-0.351826	-0.488486	0.262402	-0.754151
33281	8.715083	-0.605627	4.259760	-0.531687	-0.117204	0.022183	-0.808210	0.226674	-0.142363	-0.359141	-0.487290	0.268389	-0.749355
33282	8.733530	-0.653533	4.347261	-0.550016	-0.109364	-0.038242	-0.808079	0.227926	-0.137572	-0.367427	-0.486302	0.274078	-0.743901
33283	8.728160	-0.657909	4.414976	-0.544591	-0.087368	-0.082550	-0.808504	0.227061	-0.131395	-0.376503	-0.484981	0.278947	-0.738396
33284	8.647816	-0.455156	4.292001	-0.561054	-0.076007	-0.134106	-0.809914	0.226204	-0.126755	-0.386385	-0.483808	0.283539	-0.732285
33285	8.643718	-0.402386	4.223758	-0.566472	-0.054072	-0.165257	-0.809619	0.222245	-0.122021	-0.396966	-0.482119	0.287576	-0.726140
33286	8.700881	-0.562128	4.244796	-0.526405	-0.028834	-0.187069	-0.812990	0.218299	-0.118804	-0.407429	-0.480676	0.290695	-0.720034
33287	8.703319	-0.659129	4.195130	-0.553279	0.032625	-0.194848	-0.814951	0.213918	-0.112792	-0.418676	-0.477815	0.293463	-0.714341
33288	8.626331	-0.649143	4.168541	-0.552575	0.140637	-0.184901	-0.815492	0.208426	-0.112705	-0.430202	-0.473555	0.295472	-0.709485
33289	9.610915	-0.832705	4.406080	-0.549398	0.223631	-0.186976	-0.816038	0.204916	-0.115548	-0.442254	-0.467758	0.296559	-0.705455
33290	8.789843	-1.016212	4.380229	-0.553381	0.259764	-0.107817	-0.817286	0.200280	-0.118257	-0.453230	-0.461171	0.298154	-0.702145
33291	10.107578	-0.881962	4.758759	-0.555085	0.295878	-0.098944	-0.816556	0.196793	-0.128979	-0.464332	-0.453581	0.299425	-0.699289
33292	8.992451	-0.418147	4.373284	-0.544043	0.316498	-0.104400	-0.818232	0.194569	-0.136578	-0.475336	-0.446096	0.300295	-0.696331
33293	8.150537	0.290813	4.042702	-0.553835	0.267051	-0.216625	-0.817506	0.190927	-0.143227	-0.487702	-0.439441	0.300673	-0.691834
33294	7.807314	0.594940	3.633811	-0.550850	0.089067	-0.363243	-0.818312	0.182495	-0.147946	-0.500795	-0.436401	0.301439	-0.684028
33295	8.783890	0.397504	3.963338	-0.531262	-0.146640	-0.301252	-0.820815	0.172900	-0.140720	-0.511426	-0.435991	0.304736	-0.674901
33296	9.889174	0.191821	3.877164	-0.545666	-0.185268	-0.193054	-0.823189	0.166125	-0.134308	-0.520295	-0.435528	0.309544	-0.666177
33297	9.883101	-0.015615	3.937481	-0.540937	-0.086545	-0.055632	-0.823603	0.162868	-0.128718	-0.527884	-0.432603	0.314432	-0.659792
33298	8.776367	0.087487	3.850821	-0.545733	0.017034	-0.063610	-0.824593	0.162860	-0.125618	-0.536110	-0.428547	0.318142	-0.654003
33299	8.224483	0.230924	3.816129	-0.544644	-0.032328	-0.190775	-0.823451	0.159045	-0.122576	-0.545671	-0.425614	0.321295	-0.646425
33300	8.460937	0.379783	3.896309	-0.563321	-0.107892	-0.190466	-0.826261	0.155374	-0.117533	-0.554741	-0.423653	0.325405	-0.637881
33301	8.764706	0.366011	3.932302	-0.541661	-0.151595	-0.147423	-0.826526	0.150855	-0.113644	-0.562756	-0.421882	0.330112	-0.629562
33302	8.801194	0.316588	4.181695	-0.532236	-0.116034	-0.100656	-0.827932	0.148585	-0.107614	-0.570202	-0.419652	0.334573	-0.621950
33303	8.716822	0.234619	4.129561	-0.569163	-0.064439	-0.109392	-0.828636	0.146874	-0.100740	-0.578370	-0.416104	0.338872	-0.614420
33304	8.436216	0.443439	4.001954	-0.555243	-0.029612	-0.084698	-0.829743	0.141520	-0.099242	-0.586223	-0.412316	0.342663	-0.607388
33305	8.326211	0.443315	3.871616	-0.544093	-0.017461	-0.040426	-0.828902	0.142355	-0.096851	-0.593489	-0.407904	0.346598	-0.601044
33306	8.539524	0.596367	3.826128	-0.547465	0.029440	-0.040688	-0.830313	0.143215	-0.100484	-0.601012	-0.403078	0.349882	-0.594890
33307	8.534615	0.722521	3.897219	-0.537857	0.106657	-0.016269	-0.828326	0.140396	-0.100951	-0.608646	-0.397006	0.352376	-0.589718
33308	8.816860	0.577342	4.154600	-0.555329	0.222039	-0.011847	-0.828748	0.141259	-0.106279	-0.617076	-0.389497	0.353559	-0.585239
33309	10.135525	0.074276	5.038019	-0.544107	0.277684	0.017299	-0.826343	0.140565	-0.111083	-0.625386	-0.380988	0.354216	-0.581612
33310	10.743986	0.169135	5.359944	-0.551202	0.330193	0.000207	-0.823666	0.143840	-0.123717	-0.634183	-0.372076	0.353980	-0.577987
33311	9.536023	-0.301760	4.980192	-0.562112	0.325142	-0.049719	-0.823521	0.145001	-0.134386	-0.643506	-0.363126	0.353664	-0.573551
33312	8.562799	-0.005233	4.267763	-0.530672	0.152767	-0.141307	-0.823502	0.141926	-0.141445	-0.652277	-0.357406	0.354303	-0.566803
33313	7.634381	-0.447986	3.645681	-0.566817	0.055794	0.027615	-0.822224	0.140665	-0.144279	-0.658628	-0.350812	0.357999	-0.561229
33314	8.943786	-0.913994	3.876271	-0.554809	-0.080573	0.071253	-0.820543	0.143337	-0.144405	-0.663370	-0.345784	0.363421	-0.555247
33315	9.199974	-0.673485	3.945736	-0.553549	-0.162549	0.073620	-0.817169	0.145290	-0.141038	-0.667329	-0.341410	0.370170	-0.548713
33316	9.409745	-0.136484	4.229431	-0.539598	-0.180617	-0.023318	-0.817596	0.145274	-0.135975	-0.672124	-0.338307	0.376029	-0.540741
33317	8.926646	-0.249470	4.226506	-0.548583	-0.167056	-0.030696	-0.819158	0.146529	-0.131172	-0.676954	-0.334762	0.382017	-0.532664
33318	8.514830	-0.305767	4.085118	-0.560854	-0.144309	0.045015	-0.819168	0.147779	-0.125819	-0.681269	-0.330371	0.387976	-0.525550
33319	8.431302	-0.192544	4.328022	-0.548058	-0.126429	0.052117	-0.818051	0.150022	-0.123275	-0.685339	-0.325696	0.393889	-0.518733
33320	8.455893	-0.290033	4.222756	-0.539130	-0.113131	-0.027480	-0.818338	0.150290	-0.119054	-0.690355	-0.321760	0.398641	-0.510849
33321	8.605110	-0.222761	4.308796	-0.557154	-0.045710	-0.098841	-0.818905	0.150280	-0.115677	-0.696489	-0.317251	0.402470	-0.502268
33322	8.446107	-0.285017	4.242044	-0.547881	-0.004078	-0.126449	-0.819743	0.148023	-0.113867	-0.703248	-0.312789	0.405058	-0.493491
33323	8.320174	-0.579621	4.156094	-0.556566	0.042672	-0.113628	-0.819735	0.146049	-0.113044	-0.710022	-0.307431	0.407448	-0.485120
33324	8.271976	-0.683613	4.096909	-0.552464	0.103736	-0.094513	-0.819723	0.143374	-0.113494	-0.717167	-0.301497	0.408640	-0.477268
33325	8.194527	-0.779914	4.078755	-0.539366	0.157641	-0.085872	-0.820283	0.142678	-0.115464	-0.724278	-0.294949	0.409303	-0.469996
33326	8.261414	-0.694934	4.208203	-0.544236	0.276908	-0.120259	-0.819419	0.139737	-0.121123	-0.732810	-0.287613	0.407642	-0.462705
33327	8.571849	-0.146360	4.897590	-0.549084	0.301034	-0.191134	-0.817423	0.136520	-0.129183	-0.741862	-0.280327	0.405577	-0.454493
33328	12.542022	-0.640709	5.593718	-0.539678	0.092428	-0.194335	-0.816838	0.132304	-0.132323	-0.749278	-0.275225	0.406040	-0.444932
33329	10.593437	-0.599581	4.798453	-0.561521	0.103347	-0.018970	-0.817959	0.131476	-0.136820	-0.754963	-0.268082	0.407901	-0.437926
33330	8.427296	0.466667	4.228848	-0.539626	0.158695	-0.094528	-0.817533	0.131345	-0.139916	-0.761800	-0.261516	0.407809	-0.430073
33331	7.120363	0.516135	3.480960	-0.554660	0.017297	-0.304604	-0.819769	0.126561	-0.139668	-0.768957	-0.257504	0.409308	-0.418168
33332	8.799836	0.347738	3.751229	-0.556283	-0.268710	-0.238863	-0.821447	0.121610	-0.131837	-0.773341	-0.255368	0.414993	-0.405601
33333	9.982781	-0.159377	3.465337	-0.549330	-0.300252	-0.028738	-0.822721	0.120594	-0.121860	-0.775257	-0.251771	0.422648	-0.396177
33334	9.342813	0.162067	3.979716	-0.553550	-0.100605	0.004373	-0.821884	0.121987	-0.117636	-0.778830	-0.246250	0.426804	-0.388102
33335	8.463346	0.338082	4.186739	-0.532779	-0.073071	-0.073569	-0.823293	0.120992	-0.114122	-0.782698	-0.241476	0.430499	-0.379134
33336	8.163638	0.136696	4.145893	-0.562191	-0.090205	-0.160587	-0.823011	0.119419	-0.106974	-0.787446	-0.237087	0.433634	-0.368348
33337	8.602756	0.158276	4.174061	-0.556098	-0.132586	-0.153972	-0.824980	0.117296	-0.102344	-0.791267	-0.233034	0.437925	-0.357509
33338	8.846913	0.093388	4.092301	-0.535551	-0.076446	-0.092991	-0.824407	0.114608	-0.099003	-0.795277	-0.228317	0.440824	-0.347964
33339	8.561892	0.231126	4.187801	-0.553365	-0.024295	-0.075872	-0.825251	0.113472	-0.095777	-0.799240	-0.222818	0.443623	-0.338772
33340	8.433019	0.276346	4.332453	-0.567567	0.040738	-0.088850	-0.825527	0.111494	-0.093406	-0.804175	-0.216695	0.444768	-0.329436
33341	8.009785	0.321411	4.156119	-0.532526	0.081340	-0.018876	-0.827494	0.110096	-0.095232	-0.808392	-0.210276	0.445859	-0.321707
33342	8.078893	0.445797	4.019320	-0.552290	0.104670	0.003787	-0.826088	0.111220	-0.095513	-0.813011	-0.203104	0.446153	-0.314182
33343	7.814030	0.633629	4.029661	-0.554042	0.131901	-0.020317	-0.825249	0.113624	-0.099148	-0.817569	-0.196013	0.446446	-0.306343
33344	7.845988	0.647024	4.271109	-0.551821	0.211278	-0.032282	-0.827228	0.115331	-0.102768	-0.823139	-0.188463	0.444728	-0.298564
33345	11.847226	0.542540	5.504118	-0.546858	0.215723	-0.080160	-0.824953	0.112531	-0.109420	-0.828529	-0.181499	0.443265	-0.290023
33346	12.611121	-0.046030	5.683645	-0.551776	0.258420	-0.010521	-0.824953	0.113966	-0.117696	-0.834143	-0.173433	0.440700	-0.282686
33347	9.488465	-0.125071	4.973451	-0.553279	0.144981	-0.057342	-0.826079	0.114835	-0.124002	-0.838523	-0.166519	0.440459	-0.274129
33348	8.281754	-0.395300	4.219331	-0.539831	0.037766	0.021076	-0.825238	0.116246	-0.125399	-0.841754	-0.159562	0.441494	-0.266596
33349	8.267262	-0.474241	3.562970	-0.569135	-0.019722	0.019335	-0.826386	0.120470	-0.124222	-0.844084	-0.152564	0.444283	-0.258574
33350	8.795731	-0.647677	3.801005	-0.564278	-0.133595	0.060859	-0.824702	0.121719	-0.120006	-0.845461	-0.145705	0.448349	-0.250894
33351	9.561880	-0.341142	4.120357	-0.541404	-0.181415	-0.032170	-0.826119	0.121553	-0.111284	-0.846274	-0.140447	0.453520	-0.241690
33352	9.050326	0.180771	4.356858	-0.558009	-0.182800	-0.074867	-0.826965	0.120127	-0.105390	-0.847632	-0.135132	0.457868	-0.231554
33353	8.473266	0.289322	4.129277	-0.548317	-0.220438	-0.108233	-0.829789	0.119979	-0.101154	-0.848198	-0.130638	0.463400	-0.220802
33354	8.423695	0.087055	4.199260	-0.546941	-0.170375	-0.067870	-0.830067	0.117560	-0.093307	-0.849359	-0.125363	0.467356	-0.210839
33355	8.444676	-0.096717	4.206115	-0.557839	-0.180336	-0.057340	-0.832045	0.117124	-0.087816	-0.849836	-0.120045	0.472240	-0.200891
33356	8.475060	-0.139743	4.312876	-0.565208	-0.157151	-0.126575	-0.834293	0.113724	-0.080386	-0.851144	-0.114935	0.475762	-0.189720
33357	8.456070	-0.125335	4.278911	-0.542788	-0.052678	-0.134032	-0.836544	0.111177	-0.074914	-0.852840	-0.110089	0.478080	-0.178839
33358	8.412631	-0.173547	4.255343	-0.549585	0.043209	-0.173638	-0.835969	0.108354	-0.073402	-0.855924	-0.104929	0.477870	-0.167403
33359	8.238497	-0.346694	4.218846	-0.553130	0.043071	-0.159581	-0.839054	0.104134	-0.072860	-0.858383	-0.099781	0.478375	-0.156143
33360	8.253046	-0.240178	4.261133	-0.545499	0.082281	-0.115486	-0.839322	0.100756	-0.073175	-0.861374	-0.093990	0.477444	-0.145765
33361	8.345061	-0.299183	4.194009	-0.559266	0.223220	-0.150114	-0.841569	0.099082	-0.076407	-0.865258	-0.088083	0.474733	-0.134904
33362	8.920465	-0.309422	4.681467	-0.548205	0.288458	-0.190986	-0.841830	0.095154	-0.081084	-0.870122	-0.082355	0.469945	-0.123520
33363	10.068447	-0.129333	4.876066	-0.556440	0.192049	-0.269859	-0.842797	0.091083	-0.084351	-0.873669	-0.077661	0.467395	-0.110515
33364	10.013927	-0.004210	5.118799	-0.563861	0.152027	-0.225475	-0.845017	0.083211	-0.087227	-0.877009	-0.072291	0.464761	-0.098113
33365	9.410966	0.043857	4.469058	-0.527719	0.148351	-0.042880	-0.847545	0.080969	-0.088636	-0.879319	-0.066075	0.463106	-0.089246
33366	7.463005	0.870861	3.350890	-0.547769	0.079855	-0.245515	-0.847524	0.076468	-0.090370	-0.881683	-0.061280	0.461549	-0.076503
33367	8.743080	0.713681	3.466918	-0.549209	-0.269144	-0.291807	-0.849200	0.071381	-0.084226	-0.880250	-0.057695	0.466826	-0.062492
33368	10.203619	-0.474941	3.468563	-0.550693	-0.191428	-0.104612	-0.850620	0.071349	-0.073395	-0.879598	-0.051954	0.470023	-0.051828
33369	9.456177	-0.035426	4.204077	-0.556746	-0.057843	0.058907	-0.853157	0.070648	-0.072399	-0.879424	-0.044693	0.471878	-0.044131
33370	8.768326	0.621497	4.209749	-0.570940	0.005151	0.068029	-0.854862	0.073323	-0.071233	-0.880240	-0.036774	0.471693	-0.036488
33371	8.176166	0.611381	4.314560	-0.553142	0.047249	-0.120577	-0.855707	0.072330	-0.068426	-0.880963	-0.031217	0.471454	-0.025724
33372	8.400214	0.455148	4.291840	-0.557432	-0.023229	-0.192708	-0.857392	0.069928	-0.064785	-0.881415	-0.026002	0.471431	-0.013589
33373	8.464043	0.184316	4.333439	-0.546294	-0.050413	-0.082739	-0.858649	0.066971	-0.064103	-0.880942	-0.020272	0.472777	-0.003484
33374	8.654784	0.139416	4.302271	-0.562461	-0.038890	-0.051117	-0.858647	0.065690	-0.060041	-0.880958	-0.013643	0.472957	0.006221
33375	8.427883	0.254810	4.361697	-0.516587	0.053002	-0.076834	-0.861181	0.063857	-0.057371	-0.881216	-0.008402	0.472371	0.015917
33376	8.248989	0.384659	4.461977	-0.560150	0.042016	-0.037492	-0.861876	0.061321	-0.056549	-0.881773	-0.001700	0.470991	0.025339
33377	8.264046	0.485914	4.436663	-0.554906	0.024203	-0.062074	-0.862569	0.058506	-0.056573	-0.881541	0.004339	0.470777	0.035145
33378	8.182560	0.330821	4.288685	-0.545683	0.034904	-0.055869	-0.864266	0.059496	-0.056690	-0.881787	0.010604	0.469401	0.044755
33379	8.130156	0.364531	4.215887	-0.539723	0.103125	-0.031451	-0.866514	0.057530	-0.056974	-0.882098	0.016568	0.467680	0.053893
33380	8.817416	0.168677	4.507122	-0.539268	0.149458	0.032065	-0.866231	0.057962	-0.060063	-0.883285	0.023420	0.464140	0.061914
33381	11.414500	0.063917	5.055755	-0.545113	0.139366	-0.012566	-0.868486	0.057547	-0.060612	-0.883715	0.029613	0.461695	0.070766
33382	9.958666	-0.277512	4.645892	-0.545026	0.124796	-0.014567	-0.869890	0.057287	-0.066084	-0.884388	0.036150	0.458484	0.079640
33383	9.296039	-0.337708	4.787602	-0.554537	0.030689	0.025558	-0.869886	0.056589	-0.068200	-0.883644	0.043043	0.457833	0.087809
33384	8.323706	-0.182505	3.893102	-0.552116	0.031222	0.155489	-0.871589	0.059415	-0.069562	-0.883537	0.051393	0.456014	0.093662
33385	7.799848	-0.154373	3.613186	-0.538395	-0.074601	0.088977	-0.874428	0.063076	-0.067534	-0.881749	0.058781	0.457137	0.100443
33386	8.757977	-0.643286	3.692269	-0.555732	-0.183417	-0.013046	-0.874431	0.062492	-0.061076	-0.879146	0.066052	0.459180	0.109054
33387	9.486572	-0.497363	3.798403	-0.561079	-0.132477	-0.053952	-0.875556	0.060504	-0.055467	-0.876249	0.072651	0.461381	0.118477
33388	9.822990	-0.449819	4.010066	-0.557248	-0.074524	-0.084276	-0.876684	0.059791	-0.052093	-0.874237	0.079013	0.461475	0.128481
33389	9.088461	-0.560872	4.063033	-0.560749	-0.073024	-0.059724	-0.878365	0.056406	-0.049305	-0.871606	0.085406	0.462546	0.138059
33390	8.747234	-0.618098	3.844235	-0.540475	-0.059133	-0.016291	-0.880898	0.054285	-0.044810	-0.869710	0.092028	0.462178	0.146720
33391	8.537679	-0.675292	3.762996	-0.553538	-0.120355	-0.016999	-0.880606	0.051604	-0.043435	-0.866529	0.098832	0.463918	0.155367
33392	8.851705	-0.728401	3.702759	-0.549513	-0.026118	-0.074087	-0.882009	0.049059	-0.039376	-0.864520	0.104925	0.462947	0.165156
33393	9.092325	-0.568861	3.562921	-0.567837	-0.040253	-0.090947	-0.882425	0.046795	-0.036023	-0.861556	0.111039	0.463303	0.175334
33394	9.313388	-0.554923	3.695372	-0.540640	-0.018320	-0.136724	-0.881566	0.043406	-0.033677	-0.859172	0.116325	0.462232	0.186098
33395	9.014113	-0.465762	3.738273	-0.545899	0.032426	-0.169880	-0.884363	0.037777	-0.033152	-0.856362	0.121038	0.461485	0.197547
33396	8.992334	-0.388483	4.092651	-0.540490	0.017650	-0.134352	-0.886874	0.031018	-0.031516	-0.854062	0.126159	0.459643	0.208301
33397	9.049491	-0.599128	4.090092	-0.536613	0.063774	-0.155837	-0.887420	0.026794	-0.031557	-0.851343	0.130675	0.458239	0.219445
33398	8.992392	-0.565493	4.000386	-0.556231	0.091298	-0.101391	-0.886416	0.022990	-0.031885	-0.849567	0.135998	0.454842	0.229913
33399	8.554261	-0.471516	3.900851	-0.541568	0.092712	-0.071223	-0.888657	0.020052	-0.035974	-0.847220	0.141217	0.452581	0.239679
33400	9.384601	-0.360958	4.251301	-0.552548	0.056130	0.004235	-0.887529	0.020332	-0.036401	-0.845403	0.147551	0.449374	0.248165
33401	8.541966	-0.107632	4.104618	-0.547286	0.062078	-0.067529	-0.888357	0.016112	-0.037282	-0.842542	0.153009	0.447505	0.257781
33402	8.661217	-0.055852	4.002391	-0.549410	-0.045142	0.035759	-0.888353	0.014981	-0.035889	-0.839788	0.160039	0.445799	0.265344
33403	8.878590	-0.241588	3.893019	-0.549387	-0.033166	0.009172	-0.887381	0.018354	-0.034596	-0.836240	0.166665	0.445203	0.273349
33404	8.901134	-0.332566	4.053486	-0.568936	0.041736	0.004930	-0.888791	0.018216	-0.034446	-0.833825	0.173222	0.441927	0.281835
33405	8.706870	-0.223721	4.257926	-0.559402	0.100776	0.043568	-0.888796	0.019773	-0.036959	-0.831412	0.179530	0.438820	0.289758
33406	8.728893	0.057098	4.353835	-0.530406	0.106167	0.031525	-0.889232	0.023162	-0.039310	-0.829647	0.185262	0.434491	0.297626
33407	8.740663	0.018478	4.373582	-0.568955	0.068974	-0.020010	-0.890215	0.022609	-0.041556	-0.826344	0.191285	0.431988	0.306516
33408	8.719535	-0.299910	4.454488	-0.550115	0.001822	0.021267	-0.888518	0.021763	-0.042562	-0.823342	0.197826	0.429195	0.314267
33409	8.731499	-0.168519	4.221031	-0.552768	-0.018454	0.074469	-0.887675	0.022319	-0.040876	-0.819731	0.204870	0.427767	0.321068
33410	8.713970	0.356199	4.244196	-0.558123	0.023228	0.052982	-0.887123	0.025277	-0.041552	-0.816886	0.211618	0.424351	0.328392
33411	8.751785	0.402664	4.369279	-0.538060	0.028331	0.076193	-0.887837	0.027395	-0.042789	-0.813565	0.218031	0.422164	0.335190
33412	8.770017	0.357358	4.485748	-0.556527	0.029203	-0.010730	-0.887407	0.025988	-0.043370	-0.810158	0.224114	0.418842	0.343493
33413	8.740146	0.198286	4.526226	-0.552744	0.059969	-0.028596	-0.888545	0.028815	-0.045861	-0.806141	0.229550	0.416409	0.352204
33414	8.618522	0.098005	4.599999	-0.552638	0.052353	0.013873	-0.887554	0.028256	-0.047842	-0.802917	0.235545	0.412515	0.360103
33415	8.613941	0.049351	4.544971	-0.561731	0.030482	0.045744	-0.888126	0.029947	-0.047538	-0.798955	0.241842	0.410043	0.367490
33416	8.597195	0.102670	4.551648	-0.559816	0.072321	0.001280	-0.888119	0.028827	-0.049658	-0.795567	0.247630	0.405741	0.375667
33417	8.667215	0.060993	4.527855	-0.553598	0.059878	-0.019792	-0.887557	0.029819	-0.051901	-0.791211	0.252934	0.403079	0.384106
33418	8.670591	0.006386	4.687943	-0.545658	0.014621	-0.001742	-0.887006	0.032918	-0.052575	-0.787210	0.258835	0.399707	0.391841
33419	8.603839	-0.132035	4.515596	-0.560596	-0.051852	-0.016570	-0.888127	0.031372	-0.052582	-0.781755	0.265035	0.398631	0.399636
33420	8.624533	0.053377	4.426508	-0.569713	-0.075567	0.021540	-0.886156	0.031069	-0.047682	-0.776897	0.272130	0.396257	0.406640
33421	8.755550	0.124719	4.372376	-0.555028	-0.063228	0.046445	-0.886731	0.033604	-0.047370	-0.771694	0.278721	0.394973	0.413278
33422	8.812634	0.023221	4.431426	-0.565761	-0.012318	0.001770	-0.887021	0.035291	-0.046226	-0.767001	0.284998	0.391664	0.420815
33423	8.683414	-0.062179	4.558205	-0.545674	0.001931	0.007182	-0.886735	0.034448	-0.046799	-0.761861	0.290481	0.389575	0.428275
33424	8.603396	-0.109858	4.583008	-0.552895	0.001848	0.018575	-0.888148	0.035014	-0.046642	-0.757310	0.296489	0.385961	0.435442
33425	8.707513	-0.101089	4.544108	-0.544083	-0.038660	0.011874	-0.888014	0.036705	-0.047187	-0.751740	0.302222	0.384372	0.442500
33426	8.708448	-0.063063	4.442194	-0.544116	-0.041285	0.003938	-0.887589	0.035567	-0.043970	-0.746602	0.308277	0.381480	0.449470
33427	8.725212	-0.082457	4.449637	-0.550422	-0.036814	0.010914	-0.886181	0.035983	-0.042993	-0.740831	0.313965	0.379713	0.456524
33428	8.701060	-0.111381	4.437910	-0.558580	-0.030391	0.001925	-0.887318	0.037527	-0.040720	-0.735488	0.320033	0.376444	0.463601
33429	8.768640	-0.145747	4.421288	-0.558579	-0.034036	0.007266	-0.886760	0.038646	-0.038745	-0.729483	0.325669	0.374480	0.470701
33430	8.701013	-0.242246	4.381377	-0.545900	-0.039432	-0.001424	-0.887040	0.038082	-0.038187	-0.723944	0.331519	0.371388	0.477568
33431	8.744658	-0.199051	4.376004	-0.560247	-0.025230	0.030183	-0.887037	0.037521	-0.039176	-0.718047	0.337146	0.369021	0.484318
33432	8.753479	-0.387519	4.392594	-0.556674	-0.025013	0.003661	-0.886759	0.038079	-0.037627	-0.712417	0.342962	0.365493	0.491177
33433	8.759606	-0.175280	4.327391	-0.560372	-0.025788	-0.006962	-0.887754	0.039627	-0.036478	-0.705990	0.348204	0.363276	0.498360
33434	8.760567	-0.224543	4.180539	-0.557719	-0.037422	-0.016589	-0.886621	0.038781	-0.037199	-0.699885	0.353911	0.359956	0.505313
33435	8.884604	-0.228994	4.366485	-0.540540	-0.052033	-0.003013	-0.887331	0.039052	-0.033396	-0.693282	0.359045	0.358174	0.512013
33436	8.822803	-0.108162	4.302393	-0.567736	-0.026418	-0.031791	-0.887894	0.038913	-0.033393	-0.686852	0.364564	0.354613	0.519208
33437	8.845856	-0.046831	4.470826	-0.547621	0.004167	-0.037047	-0.888034	0.038348	-0.032836	-0.680090	0.368835	0.352125	0.526732
33438	8.752382	-0.131613	4.346244	-0.549577	-0.010008	-0.063546	-0.886622	0.038061	-0.032288	-0.673399	0.373602	0.348659	0.534221
33439	8.818071	-0.137299	4.276144	-0.539528	0.004483	-0.075886	-0.886613	0.035664	-0.031470	-0.666126	0.377345	0.346432	0.542099
33440	8.872050	-0.148048	4.157788	-0.540358	0.018076	-0.083041	-0.886602	0.033413	-0.032056	-0.659314	0.381435	0.342735	0.549860
33441	8.785566	0.046106	4.199232	-0.554071	0.002708	-0.070717	-0.887575	0.030036	-0.032364	-0.651809	0.385287	0.340220	0.557629
33442	8.795713	0.115945	4.169443	-0.571428	-0.015272	-0.065489	-0.887993	0.028911	-0.032654	-0.644546	0.390153	0.336380	0.564969
33443	8.887457	0.059586	4.138535	-0.558583	-0.002822	-0.053018	-0.886858	0.027073	-0.031277	-0.636997	0.394099	0.333646	0.572365
33444	8.838716	0.113605	4.224988	-0.554712	0.025759	-0.028385	-0.886855	0.026512	-0.031704	-0.630391	0.398411	0.329081	0.579295
33445	8.763165	0.134066	4.328766	-0.545669	0.023934	-0.031825	-0.887138	0.027082	-0.033664	-0.623219	0.401884	0.325885	0.586419
33446	8.782452	0.167899	4.347694	-0.559984	0.043538	-0.000258	-0.885726	0.027082	-0.034799	-0.616860	0.406119	0.320719	0.593034
33447	8.765986	0.211292	4.313403	-0.541792	0.043380	0.007921	-0.886852	0.026809	-0.036620	-0.610181	0.409435	0.316913	0.599673
33448	8.744188	0.240581	4.337269	-0.565352	0.052476	0.010242	-0.887136	0.027662	-0.038576	-0.603814	0.413581	0.311400	0.606126
33449	8.755729	0.270023	4.419083	-0.543569	0.056032	0.004285	-0.887706	0.029071	-0.038557	-0.597030	0.416603	0.307361	0.612801
33450	8.767100	0.137184	4.444714	-0.554619	0.032718	-0.002794	-0.887699	0.027669	-0.040539	-0.590328	0.420666	0.302238	0.619035
33451	8.721392	0.185836	4.449065	-0.542004	0.010926	0.008984	-0.886010	0.028796	-0.041805	-0.583221	0.424115	0.298623	0.625143
33452	8.658750	0.106147	4.396877	-0.552999	0.002136	-0.010573	-0.886291	0.028798	-0.042225	-0.576113	0.428377	0.293865	0.631055
33453	8.798520	0.178160	4.458713	-0.534825	0.001970	0.000291	-0.886296	0.029925	-0.042353	-0.568788	0.431668	0.290427	0.637020
33454	8.783639	0.127670	4.485877	-0.532868	0.028149	-0.006935	-0.887421	0.028940	-0.041793	-0.561917	0.435277	0.285520	0.642854
33455	8.633463	0.090267	4.537240	-0.554619	0.035440	-0.007272	-0.886574	0.029226	-0.043764	-0.554409	0.438181	0.281420	0.649177
33456	8.652893	0.077925	4.515604	-0.542950	0.012878	-0.008763	-0.888276	0.031344	-0.044009	-0.547212	0.441975	0.276492	0.654805
33457	8.701307	0.159924	4.536371	-0.553174	-0.019461	-0.013088	-0.888557	0.030920	-0.043309	-0.539223	0.445404	0.272970	0.660562
33458	8.663237	0.154876	4.463986	-0.562238	-0.024930	-0.001665	-0.887989	0.030071	-0.042620	-0.531610	0.449820	0.268062	0.665729
33459	8.697546	0.231813	4.434085	-0.562362	-0.044759	0.000243	-0.886723	0.030341	-0.040097	-0.523461	0.453616	0.264478	0.671023
33460	8.755395	0.202418	4.429503	-0.550461	-0.028568	-0.002363	-0.888277	0.030909	-0.040360	-0.515798	0.457829	0.259700	0.675945
33461	8.709504	0.168798	4.417858	-0.529549	-0.034201	0.011173	-0.886867	0.030760	-0.038827	-0.508043	0.461065	0.256261	0.680912
33462	8.750683	0.163568	4.396113	-0.564819	-0.016120	0.023043	-0.887149	0.030903	-0.039245	-0.500539	0.465264	0.250858	0.685610
33463	8.774895	0.134264	4.372244	-0.547431	0.001788	0.026677	-0.886173	0.033151	-0.038245	-0.492912	0.468141	0.246589	0.690707
33464	8.746457	0.153414	4.314075	-0.549357	-0.016207	0.024996	-0.888574	0.033858	-0.037657	-0.485467	0.472078	0.241310	0.695150
33465	8.824372	0.154795	4.226964	-0.543984	-0.032471	0.028717	-0.887026	0.034270	-0.035416	-0.477631	0.475285	0.237329	0.699748
33466	8.793984	0.117828	4.082433	-0.540440	-0.054144	0.032426	-0.888163	0.036102	-0.035107	-0.470088	0.479582	0.232406	0.703566
33467	8.726929	0.076142	4.305297	-0.561209	-0.037981	0.047093	-0.887883	0.036379	-0.033841	-0.462218	0.482994	0.227987	0.707879
33468	8.866920	-0.084742	4.227164	-0.540317	-0.052636	0.064247	-0.887050	0.039047	-0.032134	-0.455034	0.487301	0.222682	0.711262
33469	8.924946	0.065106	4.285824	-0.535515	-0.000326	0.056933	-0.888751	0.041023	-0.032100	-0.447628	0.489871	0.218119	0.715597
33470	8.823197	-0.113331	4.249289	-0.556307	0.025241	0.028183	-0.887346	0.042143	-0.031115	-0.440022	0.492936	0.212177	0.719983
33471	8.818022	-0.248770	4.229060	-0.530702	0.055860	0.015892	-0.888198	0.043700	-0.032919	-0.432235	0.494361	0.207509	0.725066
33472	8.702700	-0.224224	4.173363	-0.563585	0.040046	-0.012722	-0.888196	0.043850	-0.035728	-0.423932	0.496974	0.201672	0.729813
33473	8.875239	-0.221897	4.332589	-0.549055	0.052733	-0.026756	-0.887485	0.042868	-0.037430	-0.415242	0.498294	0.197106	0.735137
33474	8.820426	-0.088783	4.307013	-0.551030	0.043974	-0.053257	-0.887763	0.042027	-0.038280	-0.406384	0.500442	0.191759	0.740026
33475	8.779988	0.066141	4.305338	-0.542063	0.040521	-0.074351	-0.888316	0.039924	-0.040687	-0.396918	0.501554	0.187794	0.745408
33476	8.705092	0.120007	4.341083	-0.552940	0.044137	-0.070972	-0.887309	0.035557	-0.041303	-0.387675	0.503497	0.182533	0.750254
33477	8.780154	0.119337	4.309577	-0.554603	0.062063	-0.058700	-0.888010	0.035002	-0.043270	-0.378300	0.504287	0.177981	0.755584
33478	8.702374	0.197843	4.417543	-0.550981	0.065655	-0.060460	-0.888006	0.034303	-0.044824	-0.369214	0.505780	0.172418	0.760355
33479	8.668526	0.270830	4.460269	-0.556602	0.038617	-0.056821	-0.887998	0.032903	-0.047368	-0.359676	0.506789	0.167919	0.765246
33480	8.709458	0.299739	4.486472	-0.558672	-0.001012	-0.056591	-0.888273	0.031498	-0.048224	-0.350251	0.509221	0.162628	0.769136
33481	8.726282	0.231814	4.463044	-0.542266	-0.004871	-0.036917	-0.886860	0.030932	-0.048241	-0.340933	0.510707	0.158394	0.773210
33482	8.703179	0.231127	4.330180	-0.553194	-0.022998	-0.019239	-0.887702	0.029804	-0.047403	-0.331987	0.513417	0.152905	0.776407
33483	8.643812	0.213272	4.506856	-0.547653	-0.016023	0.001991	-0.886295	0.030502	-0.046282	-0.323105	0.515096	0.148205	0.779945
33484	8.760046	0.175865	4.439459	-0.535018	-0.032303	0.004030	-0.887844	0.029801	-0.046137	-0.314607	0.517772	0.142773	0.782656
33485	8.779866	0.231082	4.400154	-0.550396	-0.023246	0.007347	-0.886859	0.030220	-0.045859	-0.305689	0.519465	0.137967	0.785923
33486	8.750684	0.153871	4.391388	-0.547622	-0.019693	0.010880	-0.888276	0.031344	-0.044150	-0.297137	0.521910	0.132146	0.788579
33487	8.740883	0.095872	4.382383	-0.542972	-0.012655	0.026806	-0.886592	0.033594	-0.044420	-0.288569	0.523317	0.127133	0.791647
33488	8.760003	0.100751	4.408884	-0.545707	-0.016293	0.032107	-0.887159	0.034016	-0.043709	-0.280320	0.525624	0.121060	0.794031
33489	8.752989	0.076371	4.368086	-0.556601	-0.019894	0.037307	-0.888012	0.035567	-0.043545	-0.271702	0.527124	0.115710	0.796825
33490	8.760192	0.076356	4.372910	-0.545681	-0.014507	0.033865	-0.886472	0.037812	-0.042129	-0.263427	0.529277	0.109575	0.799040
33491	8.784189	0.030257	4.368559	-0.565706	-0.023436	0.035454	-0.886333	0.038518	-0.042966	-0.254622	0.530750	0.104066	0.801650
33492	8.740487	-0.017741	4.378819	-0.527393	-0.002067	0.042832	-0.886056	0.039643	-0.042675	-0.246656	0.532501	0.098034	0.803736
33493	8.742722	-0.015187	4.402951	-0.549205	-0.001939	0.039922	-0.886625	0.040627	-0.041676	-0.238097	0.533429	0.092585	0.806344
33494	8.750280	-0.000947	4.368953	-0.543722	0.017192	0.014219	-0.886491	0.042462	-0.043063	-0.229484	0.534769	0.086474	0.808629
33495	8.733328	0.023448	4.388034	-0.549241	0.012808	0.003564	-0.885362	0.042460	-0.043072	-0.220320	0.535263	0.081299	0.811384
33496	8.754845	-0.000764	4.402774	-0.540225	0.005622	-0.003362	-0.888186	0.042745	-0.042204	-0.211393	0.536610	0.075456	0.813430
33497	8.745100	-0.049112	4.391245	-0.540310	-0.005112	-0.012152	-0.887063	0.044151	-0.042198	-0.201997	0.537199	0.070629	0.815859
33498	8.688188	-0.020479	4.275014	-0.542086	-0.007920	0.000227	-0.886636	0.043165	-0.042493	-0.193046	0.538642	0.064746	0.817561
33499	8.686911	-0.000048	4.448769	-0.552943	0.003831	0.000907	-0.887211	0.045558	-0.041901	-0.183698	0.539018	0.059500	0.819862
33500	8.758924	-0.063215	4.468709	-0.557565	-0.011483	0.003607	-0.885793	0.044150	-0.043051	-0.174593	0.540443	0.053314	0.821338
33501	8.759988	0.042584	4.382952	-0.553034	-0.008730	-0.003417	-0.886069	0.042455	-0.041099	-0.165121	0.540884	0.048124	0.823325
33502	8.742833	0.004115	4.397903	-0.553007	-0.005130	-0.003447	-0.886922	0.043866	-0.041500	-0.155919	0.542039	0.042046	0.824691
33503	8.745677	0.027992	4.354137	-0.542142	-0.012403	-0.001501	-0.886640	0.043718	-0.039536	-0.146559	0.542373	0.036995	0.826428
33504	8.745397	0.013675	4.383295	-0.540324	-0.008761	-0.006813	-0.886359	0.044000	-0.039816	-0.137405	0.543408	0.031156	0.827561
33505	8.788561	-0.049401	4.388773	-0.554824	-0.012422	0.007195	-0.886787	0.044843	-0.038961	-0.128022	0.543649	0.025772	0.829091
33506	8.772021	-0.015644	4.359422	-0.556691	-0.019605	0.005450	-0.886079	0.044565	-0.040375	-0.118861	0.544775	0.019541	0.829886
33507	8.813648	0.012700	4.296224	-0.569365	-0.012312	0.003503	-0.886647	0.045412	-0.040642	-0.109229	0.544911	0.013933	0.831232
33508	8.842892	0.007441	4.257581	-0.556471	0.012811	0.008814	-0.886506	0.045125	-0.039101	-0.100114	0.545357	0.007583	0.832169
33509	8.788881	-0.078751	4.333523	-0.545499	0.019890	0.015951	-0.886225	0.045834	-0.040922	-0.090936	0.544776	0.002146	0.833634
33510	8.755408	-0.020615	4.320837	-0.545499	0.018038	0.021271	-0.886228	0.046396	-0.040495	-0.082133	0.544975	-0.004177	0.834409
33511	8.803806	0.017762	4.322761	-0.548208	0.023489	0.018567	-0.885948	0.047246	-0.042174	-0.072949	0.544211	-0.009707	0.835714
33512	8.779596	0.022824	4.334819	-0.556488	0.010983	0.010580	-0.885952	0.047949	-0.041886	-0.063839	0.544409	-0.016095	0.836232
33513	8.784500	0.003338	4.315698	-0.545615	0.005526	0.010740	-0.885672	0.048513	-0.042163	-0.054540	0.543813	-0.021481	0.837157
33514	8.788678	0.030501	4.412045	-0.547374	0.023641	0.000877	-0.885527	0.048095	-0.043715	-0.045352	0.543652	-0.027628	0.837629
33515	8.792112	0.051473	4.290987	-0.554829	-0.001409	-0.014086	-0.885250	0.049220	-0.043424	-0.035530	0.543060	-0.032900	0.838297
33516	8.794186	0.100218	4.358099	-0.533143	-0.014079	-0.019059	-0.886932	0.046547	-0.042877	-0.026180	0.543391	-0.038561	0.838185
33517	8.804328	0.080366	4.285815	-0.560506	-0.024588	-0.037889	-0.886088	0.047110	-0.043439	-0.015900	0.543069	-0.043656	0.838402
33518	8.760699	0.061399	4.300584	-0.535077	-0.015537	-0.056237	-0.886650	0.046403	-0.042178	-0.005906	0.543314	-0.048943	0.838081
33519	8.794619	0.065927	4.285989	-0.548710	-0.024606	-0.042178	-0.886221	0.044990	-0.041212	0.004325	0.542845	-0.053796	0.838097
33520	8.789791	0.085352	4.295445	-0.567677	-0.011998	-0.031860	-0.888474	0.044011	-0.041486	0.014264	0.542856	-0.059888	0.837566
33521	8.813905	0.128852	4.319091	-0.554041	-0.010290	-0.028163	-0.886218	0.044003	-0.040660	0.024336	0.541988	-0.064978	0.837517
33522	8.811453	0.138595	4.328651	-0.560352	-0.003985	-0.024737	-0.885935	0.044145	-0.041364	0.034076	0.541705	-0.071013	0.836870
33523	8.755816	0.076020	4.314926	-0.544053	-0.015800	-0.022723	-0.886776	0.042736	-0.040529	0.043935	0.540787	-0.075994	0.836567
33524	8.804157	0.114443	4.324098	-0.525888	-0.015905	-0.019842	-0.884520	0.042730	-0.040125	0.053189	0.540582	-0.081505	0.835643
33525	8.818527	0.095049	4.329128	-0.558466	0.002248	-0.017680	-0.886350	0.041887	-0.039698	0.063139	0.539201	-0.086753	0.835314
33526	8.779893	0.095308	4.331593	-0.527499	0.013776	-0.013859	-0.887053	0.041328	-0.040401	0.072340	0.538353	-0.092310	0.834519
33527	8.789639	0.104868	4.324224	-0.558500	-0.001327	-0.021202	-0.887618	0.041467	-0.039552	0.082325	0.536897	-0.097517	0.833939
33528	8.784738	0.104960	4.333895	-0.563864	0.016782	-0.028454	-0.886485	0.040622	-0.040272	0.092143	0.535827	-0.103501	0.832878
33529	8.755757	0.100309	4.333986	-0.534806	0.011170	-0.021009	-0.887188	0.040346	-0.041534	0.101871	0.534062	-0.108282	0.832271
33530	8.751528	0.158034	4.285019	-0.565816	-0.010319	-0.019462	-0.887186	0.039638	-0.040277	0.111471	0.533271	-0.114430	0.830724
33531	8.801140	0.173129	4.429769	-0.560217	0.000162	0.014160	-0.887181	0.038369	-0.039728	0.120838	0.531419	-0.120011	0.829813
33532	8.838284	0.094562	4.271113	-0.550236	0.002084	-0.003422	-0.885633	0.039068	-0.039452	0.129998	0.530282	-0.126023	0.828263
33533	8.823406	0.153156	4.350220	-0.536749	-0.030644	0.021707	-0.885639	0.040049	-0.037896	0.138883	0.528849	-0.131357	0.826907
33534	8.811643	0.099654	4.285590	-0.560426	-0.036726	0.009076	-0.885928	0.041740	-0.037876	0.147808	0.528161	-0.137749	0.824757
33535	8.813785	0.087738	4.314717	-0.546661	-0.010616	0.003767	-0.887903	0.041742	-0.037298	0.157115	0.526293	-0.142977	0.823339
33536	8.837892	0.090033	4.319492	-0.553791	0.009195	0.008874	-0.888048	0.042732	-0.038270	0.166058	0.524729	-0.149092	0.821496
33537	8.803948	0.158248	4.371937	-0.549288	0.016555	-0.010581	-0.888048	0.042589	-0.037850	0.175667	0.522319	-0.154101	0.820108
33538	8.881121	0.201444	4.400349	-0.538456	0.017575	-0.028133	-0.887206	0.043571	-0.037144	0.185034	0.520645	-0.159519	0.818074
33539	8.838017	0.167503	4.340375	-0.542070	0.025825	-0.042391	-0.887202	0.042728	-0.037856	0.195076	0.518073	-0.164012	0.816484
33540	8.772127	0.095781	4.399257	-0.516645	0.027557	-0.049206	-0.887618	0.041183	-0.038712	0.204541	0.516250	-0.168786	0.814347
33541	8.765626	0.117043	4.314455	-0.540224	0.027601	-0.041515	-0.890003	0.038374	-0.039425	0.214501	0.513516	-0.173223	0.812579
33542	8.722232	0.100308	4.300201	-0.545719	0.018604	-0.040650	-0.890569	0.038798	-0.039416	0.224038	0.511550	-0.178562	0.810086
33543	8.770275	0.119581	4.338584	-0.544032	0.006099	-0.052928	-0.888868	0.036964	-0.039589	0.234085	0.509055	-0.183011	0.807821
33544	8.741483	0.114778	4.314512	-0.543932	0.005839	-0.024622	-0.888862	0.035699	-0.040305	0.243235	0.507104	-0.188504	0.805077
33545	8.712681	0.107558	4.290467	-0.560348	-0.003964	-0.028298	-0.890269	0.034572	-0.039182	0.252944	0.504471	-0.193488	0.802553
33546	8.693701	0.119535	4.254113	-0.555020	-0.026547	-0.024559	-0.889987	0.034283	-0.037220	0.262012	0.502847	-0.199280	0.799238
33547	8.785209	0.070639	4.256953	-0.555126	-0.046392	-0.020888	-0.891115	0.033999	-0.035809	0.271308	0.500765	-0.204445	0.796134
33548	8.897080	0.134220	4.488068	-0.562084	0.007628	-0.012434	-0.888998	0.033714	-0.036250	0.280322	0.498373	-0.210239	0.792997
33549	8.823507	0.041563	4.283806	-0.547468	0.000136	0.010766	-0.891257	0.034283	-0.036507	0.289151	0.495335	-0.215315	0.790364
33550	8.798517	0.069076	4.406769	-0.547530	-0.019917	0.035651	-0.890415	0.034837	-0.034259	0.297066	0.493128	-0.221470	0.787101
33551	8.819018	0.026773	4.233233	-0.558477	-0.022384	0.016083	-0.890700	0.035402	-0.034532	0.305740	0.490247	-0.226874	0.784034
33552	8.823916	0.094562	4.256634	-0.542919	0.000085	0.014366	-0.889574	0.036104	-0.034534	0.313959	0.487725	-0.232578	0.780680
33553	8.804834	0.094500	4.227663	-0.540251	-0.005254	0.005581	-0.890855	0.038353	-0.032252	0.322614	0.484629	-0.237456	0.777605
33554	8.823880	0.080047	4.254380	-0.582894	0.000308	0.010357	-0.890436	0.038910	-0.030844	0.331202	0.481738	-0.243690	0.773853
33555	8.857315	0.031638	4.276623	-0.520991	0.016135	0.021599	-0.890863	0.040329	-0.033636	0.339438	0.478256	-0.248249	0.770990
33556	8.823112	0.056429	4.341635	-0.547360	0.023624	0.003545	-0.890860	0.039765	-0.033642	0.347817	0.475150	-0.253660	0.767406
33557	8.746051	0.047081	4.315262	-0.567507	0.002201	-0.008960	-0.891144	0.040048	-0.033637	0.356803	0.471606	-0.258700	0.763776
33558	8.784694	0.049239	4.312769	-0.549288	0.005634	0.000971	-0.890434	0.039061	-0.033793	0.365056	0.468651	-0.264183	0.759808
33559	8.770000	0.008293	4.320495	-0.536588	0.009294	-0.012181	-0.890295	0.039340	-0.033089	0.373738	0.465130	-0.268628	0.756183
33560	8.770018	0.022824	4.325166	-0.554740	0.011167	-0.010634	-0.891429	0.041038	-0.034889	0.382151	0.461988	-0.273985	0.751971
33561	8.798981	-0.001601	4.313318	-0.549359	-0.003312	-0.006055	-0.891137	0.038784	-0.034915	0.390686	0.458422	-0.278732	0.748013
33562	8.770160	0.010588	4.301138	-0.520240	0.006482	-0.008432	-0.891281	0.039489	-0.034907	0.398626	0.455488	-0.283566	0.743786
33563	8.770281	0.022610	4.291338	-0.542100	-0.005158	-0.005076	-0.891845	0.039206	-0.034062	0.406965	0.451899	-0.288184	0.739673
33564	8.840497	0.007441	4.255167	-0.533061	-0.012384	-0.006681	-0.890437	0.039765	-0.033786	0.414789	0.449022	-0.293316	0.735047
33565	8.869289	0.007395	4.276877	-0.552949	0.002097	-0.003459	-0.892696	0.040333	-0.033762	0.423135	0.445133	-0.298002	0.730759
33566	8.766149	0.012380	4.197218	-0.560170	0.002042	0.005286	-0.890716	0.039062	-0.034072	0.431004	0.441630	-0.303453	0.726027
33567	8.804109	-0.006724	4.272289	-0.532135	-0.025266	0.021707	-0.890444	0.041454	-0.033487	0.438518	0.438073	-0.308247	0.721649
33568	8.857559	0.016894	4.238124	-0.550223	-0.001568	0.001904	-0.890442	0.040605	-0.032231	0.446219	0.434620	-0.313484	0.716744
33569	8.809216	0.007562	4.243126	-0.527484	0.001905	0.003906	-0.890163	0.041166	-0.031806	0.454005	0.430740	-0.317768	0.712296
33570	8.799692	0.022062	4.233311	-0.536636	-0.005195	-0.003234	-0.890163	0.041306	-0.031664	0.461528	0.427384	-0.322731	0.707234
33571	8.830712	-0.002089	4.267369	-0.558350	0.009327	-0.003575	-0.890731	0.042440	-0.033194	0.469614	0.423079	-0.327264	0.702400
33572	8.823625	-0.050651	4.224425	-0.556563	0.003943	-0.007066	-0.890168	0.042291	-0.031373	0.477300	0.419322	-0.332317	0.697080
33573	8.837615	0.007837	4.315577	-0.535724	-0.001578	-0.005013	-0.890164	0.041445	-0.030960	0.485016	0.415305	-0.336566	0.692102
33574	8.837989	0.017229	4.271976	-0.564026	-0.008359	-0.037146	-0.889603	0.042291	-0.031518	0.492972	0.411736	-0.341510	0.686166
33575	8.833351	-0.002287	4.238371	-0.553134	-0.010197	-0.038778	-0.890020	0.040883	-0.031529	0.501106	0.407808	-0.345739	0.680478
33576	8.803979	-0.040557	4.272667	-0.540322	-0.003194	-0.023645	-0.890724	0.040320	-0.030967	0.508588	0.404198	-0.350333	0.674707
33577	8.827946	-0.055118	4.287296	-0.554785	-0.003316	-0.002580	-0.892701	0.040745	-0.030385	0.516155	0.399819	-0.354741	0.669244
33578	8.823734	0.007440	4.238275	-0.552974	-0.001478	-0.006984	-0.890583	0.040175	-0.029846	0.523394	0.395835	-0.359540	0.663403
33579	8.814303	0.046107	4.228190	-0.543930	-0.003258	-0.013940	-0.890585	0.040312	-0.028861	0.530888	0.391571	-0.363644	0.657718
33580	8.809517	-0.002379	4.199741	-0.553021	-0.010489	-0.006931	-0.891147	0.039892	-0.029142	0.537928	0.387599	-0.368452	0.651647
33581	8.848188	-0.007517	4.190081	-0.554858	-0.017748	0.000177	-0.890724	0.039890	-0.028723	0.545074	0.383229	-0.372895	0.645740
33582	8.843307	-0.021986	4.190249	-0.552982	-0.012416	0.007240	-0.890160	0.039743	-0.027184	0.551778	0.379077	-0.377744	0.639649
33583	8.771989	0.006678	4.064372	-0.534824	-0.017928	0.009251	-0.889180	0.041289	-0.027034	0.558510	0.374792	-0.381933	0.633818
33584	8.742632	0.021726	4.122237	-0.536648	-0.012437	0.000343	-0.888759	0.041709	-0.026471	0.565045	0.370782	-0.386435	0.627625
33585	8.872477	-0.070822	4.140011	-0.542094	-0.017887	0.009173	-0.889605	0.041713	-0.027308	0.571692	0.366349	-0.390645	0.621574
33586	8.867797	-0.012731	4.149035	-0.540279	-0.012424	0.002089	-0.890167	0.041148	-0.026185	0.578095	0.362193	-0.395117	0.615228
33587	8.843476	-0.051214	4.154329	-0.552964	-0.016100	0.016108	-0.888622	0.042693	-0.026181	0.584604	0.357492	-0.399414	0.609020
33588	8.867669	-0.070807	4.137600	-0.545621	-0.003503	0.014350	-0.889189	0.043257	-0.025889	0.590826	0.352980	-0.403844	0.602694
33589	8.886826	-0.061109	4.161631	-0.560105	0.003744	0.017679	-0.888349	0.044377	-0.024620	0.597375	0.347876	-0.407925	0.596425
33590	8.898671	-0.119185	4.162263	-0.547399	0.001905	0.015180	-0.889054	0.044521	-0.025034	0.603496	0.343183	-0.412225	0.589990
33591	8.850383	-0.109168	4.169465	-0.547377	0.010080	0.007159	-0.890046	0.045795	-0.026278	0.609980	0.338180	-0.415921	0.583582
33592	8.872049	-0.138351	4.162513	-0.547289	0.023597	0.007078	-0.887787	0.045227	-0.026582	0.616228	0.333213	-0.419803	0.577060
33593	8.845361	-0.135645	4.181849	-0.563626	0.023631	0.011304	-0.886805	0.046493	-0.026717	0.622726	0.327755	-0.423461	0.570500
33594	8.842488	-0.142529	4.237507	-0.547267	0.031747	0.001710	-0.887519	0.048750	-0.027250	0.628948	0.322656	-0.427105	0.563825
33595	8.842376	-0.152134	4.247280	-0.554544	0.027228	0.006959	-0.888216	0.047067	-0.028949	0.635305	0.317241	-0.430490	0.557158
33596	8.823480	-0.137802	4.201234	-0.545416	0.032574	0.008802	-0.887517	0.048760	-0.030342	0.641287	0.312015	-0.434045	0.550458
33597	8.818541	-0.137681	4.215737	-0.543611	0.027094	0.015932	-0.885961	0.047627	-0.029523	0.647312	0.306604	-0.437273	0.543850
33598	8.837809	-0.108681	4.234719	-0.550079	0.016412	0.005314	-0.886247	0.048615	-0.030072	0.653062	0.301447	-0.440963	0.536835
33599	8.832794	-0.098801	4.263613	-0.556393	0.023633	0.006963	-0.885404	0.049743	-0.030910	0.659071	0.295933	-0.444219	0.529829
33600	8.799006	-0.108285	4.258931	-0.542875	0.012873	-0.006090	-0.887802	0.049751	-0.031734	0.664704	0.290931	-0.447705	0.522578
33601	8.772252	-0.112798	4.283181	-0.560032	0.027327	-0.001963	-0.886675	0.050316	-0.033143	0.670694	0.285355	-0.450789	0.515297
33602	8.836720	-0.107796	4.374862	-0.545495	0.029031	0.001744	-0.886812	0.049471	-0.032869	0.676239	0.280005	-0.454024	0.508095
33603	8.829642	-0.144244	4.336616	-0.547434	0.012918	-0.008799	-0.885829	0.050456	-0.033429	0.681927	0.274753	-0.457026	0.500614
33604	8.798572	-0.064297	4.335765	-0.542063	-0.001580	-0.002451	-0.885263	0.050317	-0.034278	0.687051	0.269724	-0.460507	0.493096
33605	8.779570	-0.151693	4.254609	-0.562112	-0.007641	-0.019468	-0.885264	0.050311	-0.032592	0.692562	0.264524	-0.463767	0.485082
33606	8.803795	-0.098587	4.268482	-0.549324	0.002149	-0.012290	-0.886391	0.049604	-0.030904	0.697683	0.259380	-0.467098	0.477262
33607	8.791884	-0.057428	4.268038	-0.556689	-0.008555	-0.020269	-0.885266	0.050593	-0.032589	0.702984	0.254222	-0.470200	0.469144
33608	8.803944	-0.079315	4.258601	-0.569397	-0.010336	-0.015984	-0.885410	0.051295	-0.031877	0.707946	0.248879	-0.473755	0.460900
33609	8.827650	-0.132451	4.288159	-0.545739	-0.005060	-0.013974	-0.883997	0.050729	-0.031894	0.712983	0.243737	-0.476620	0.452858
33610	8.805871	-0.108025	4.307247	-0.547450	0.009298	-0.007007	-0.884839	0.049744	-0.031758	0.717761	0.238374	-0.479617	0.444933
33611	8.771822	-0.136690	4.326943	-0.554746	0.000253	0.000029	-0.885404	0.049746	-0.031894	0.722589	0.232875	-0.482436	0.436909
33612	8.784065	-0.095698	4.324053	-0.550263	-0.001455	-0.012285	-0.886260	0.052142	-0.031862	0.727142	0.227556	-0.485469	0.428722
33613	8.803495	-0.108041	4.302417	-0.558439	-0.001397	-0.014147	-0.885974	0.051011	-0.030611	0.731913	0.222111	-0.488153	0.420328
33614	8.832140	-0.151601	4.322196	-0.547519	0.000337	-0.012261	-0.886254	0.050450	-0.031177	0.736287	0.216757	-0.491014	0.412072
33615	8.813130	-0.112935	4.302459	-0.535761	-0.012413	-0.003197	-0.884427	0.052136	-0.031314	0.740579	0.211587	-0.493598	0.403900
33616	8.822804	-0.127557	4.292944	-0.560262	-0.005023	-0.010606	-0.884563	0.051009	-0.031184	0.744758	0.206016	-0.496525	0.395419
33617	8.765067	-0.107950	4.278304	-0.538551	-0.014046	-0.020921	-0.886529	0.048758	-0.030350	0.749005	0.200955	-0.498961	0.386841
33618	8.811058	-0.171376	4.230622	-0.545751	-0.007732	-0.017501	-0.884566	0.051429	-0.030196	0.752966	0.195636	-0.501659	0.378295
33619	8.818616	-0.137741	4.206072	-0.552958	-0.000534	-0.012315	-0.884561	0.050161	-0.030069	0.757152	0.190133	-0.503913	0.369652
33620	8.818632	-0.094120	4.224917	-0.553088	-0.023106	-0.006865	-0.887098	0.049742	-0.029351	0.760717	0.184656	-0.506813	0.361044
33621	8.833188	-0.103969	4.210509	-0.556645	-0.014125	-0.001652	-0.886533	0.049459	-0.029499	0.764512	0.179058	-0.509210	0.352370
33622	8.828044	-0.137619	4.235055	-0.554799	-0.010549	0.000110	-0.885404	0.049174	-0.029089	0.767970	0.173345	-0.511828	0.343810
33623	8.844337	-0.108147	4.326528	-0.560219	-0.003332	0.001775	-0.885693	0.050436	-0.027247	0.771673	0.167550	-0.513965	0.335093
33624	8.856446	-0.185830	4.283884	-0.542085	-0.007859	-0.005068	-0.885123	0.049167	-0.027265	0.774960	0.162020	-0.516311	0.326512
33625	8.861765	-0.106264	4.258824	-0.561195	-0.014102	-0.001702	-0.885274	0.051706	-0.028361	0.778387	0.156285	-0.518474	0.317606
33626	8.837751	-0.241962	4.178213	-0.563967	-0.019363	-0.016760	-0.885693	0.050149	-0.025845	0.781502	0.150567	-0.520972	0.308501
33627	8.859719	-0.138061	4.196355	-0.534767	-0.003432	0.000309	-0.884716	0.052683	-0.026107	0.784754	0.145129	-0.522676	0.299848
33628	8.843069	-0.143001	4.162603	-0.560164	-0.001557	0.005306	-0.883589	0.052819	-0.025552	0.787713	0.139089	-0.524804	0.291107
33629	8.866831	-0.171940	4.196724	-0.554671	0.003790	0.008876	-0.884294	0.052820	-0.025265	0.790855	0.133182	-0.526408	0.282321
33630	8.861986	-0.186440	4.192060	-0.558295	0.003791	0.010600	-0.883735	0.053803	-0.024838	0.793639	0.127047	-0.528321	0.273630
33631	8.847597	-0.162182	4.191808	-0.549189	0.012837	0.001805	-0.885708	0.053956	-0.027069	0.796706	0.121230	-0.529601	0.264738
33632	8.779781	-0.243983	4.183146	-0.550162	0.003893	-0.006138	-0.885708	0.053956	-0.027210	0.799364	0.115364	-0.531294	0.255804
33633	8.844716	-0.176331	4.245131	-0.556611	-0.005046	-0.009678	-0.884019	0.054655	-0.026654	0.802121	0.109621	-0.532733	0.246537
33634	8.823200	-0.171514	4.220942	-0.543838	0.003910	-0.010471	-0.885569	0.054377	-0.026644	0.804589	0.103872	-0.534249	0.237540
33635	8.818093	-0.195497	4.245380	-0.571172	-0.004892	-0.019588	-0.884435	0.053106	-0.026385	0.807222	0.097978	-0.535591	0.227893
33636	8.861650	-0.215257	4.221378	-0.545700	-0.008765	-0.002450	-0.883875	0.053948	-0.026100	0.809320	0.092143	-0.537200	0.218923
33637	8.856757	-0.212749	4.231022	-0.546600	0.002203	-0.019338	-0.885276	0.051699	-0.026394	0.811775	0.086595	-0.538177	0.209494
33638	8.823062	-0.207763	4.221346	-0.538432	-0.003310	-0.012137	-0.883869	0.052396	-0.025133	0.813764	0.080931	-0.539514	0.200407
33639	8.832781	-0.190908	4.221145	-0.545662	0.000282	-0.006932	-0.885562	0.052115	-0.024139	0.815949	0.075258	-0.540400	0.191132
33640	8.833127	-0.183917	4.179988	-0.554812	-0.010468	-0.008739	-0.885563	0.052398	-0.024417	0.817673	0.069293	-0.541788	0.181867
33641	8.850143	-0.191395	4.160717	-0.556589	-0.012388	0.005410	-0.885283	0.052674	-0.023011	0.819490	0.063345	-0.542799	0.172605
33642	8.857254	-0.210728	4.168173	-0.552987	-0.018728	0.007259	-0.886413	0.053101	-0.023560	0.820861	0.057244	-0.544201	0.163569
33643	8.821317	-0.239805	4.120217	-0.563821	-0.008745	0.004408	-0.885844	0.051970	-0.022592	0.822526	0.051167	-0.545036	0.154170
33644	8.843559	-0.182186	4.080882	-0.558392	-0.017879	0.016042	-0.886136	0.054082	-0.022287	0.823682	0.044859	-0.546312	0.145184
33645	8.905168	-0.225289	4.206933	-0.542184	-0.034101	0.008370	-0.886422	0.054782	-0.020872	0.824835	0.039166	-0.547367	0.136022
33646	8.881680	-0.223238	4.124784	-0.536664	-0.019623	-0.001386	-0.884171	0.055758	-0.019474	0.825808	0.033399	-0.548461	0.126950
33647	8.896318	-0.196792	4.117220	-0.565667	-0.010503	0.001764	-0.885576	0.054352	-0.019197	0.827055	0.027325	-0.549044	0.117403
33648	8.886684	-0.206443	4.110092	-0.556637	-0.015889	-0.005177	-0.886005	0.055476	-0.017917	0.827885	0.021247	-0.549987	0.108023
33649	8.901352	-0.196990	4.090636	-0.557573	-0.017636	-0.010480	-0.887417	0.055900	-0.017620	0.828869	0.015459	-0.550518	0.098327
33650	8.906335	-0.294113	4.024054	-0.532136	-0.019528	-0.013718	-0.886993	0.055331	-0.016224	0.829464	0.009877	-0.551328	0.089048
33651	8.906163	-0.250339	4.067060	-0.535702	-0.010573	-0.005849	-0.886003	0.054910	-0.017360	0.830310	0.004387	-0.551564	0.079646
33652	8.922888	-0.235763	4.095872	-0.543999	-0.026710	-0.010266	-0.886852	0.055472	-0.016224	0.830624	-0.001427	-0.552380	0.070273
33653	8.876912	-0.271739	4.093919	-0.552932	0.000420	-0.017628	-0.886852	0.055474	-0.016786	0.831408	-0.007084	-0.552317	0.060462
33654	8.886202	-0.293321	4.130394	-0.549290	0.002204	-0.017599	-0.887275	0.054903	-0.014259	0.831845	-0.012951	-0.552519	0.050891
33655	8.871776	-0.273881	4.132612	-0.560148	0.006712	-0.012447	-0.886715	0.055743	-0.013130	0.832482	-0.018789	-0.552208	0.041072
33656	8.879372	-0.259671	4.093781	-0.562005	-0.001402	-0.010644	-0.886422	0.053923	-0.016665	0.832655	-0.024945	-0.552334	0.031465
33657	8.888783	-0.269231	4.120455	-0.561942	0.009410	-0.010710	-0.888541	0.054633	-0.016781	0.833106	-0.030826	-0.551829	0.021644
33658	8.886350	-0.264352	4.125237	-0.538356	0.009377	-0.019281	-0.889528	0.054208	-0.015373	0.833205	-0.036502	-0.551625	0.012137
33659	8.886500	-0.264473	4.105907	-0.552891	0.007629	-0.017670	-0.887546	0.052369	-0.014424	0.833437	-0.042146	-0.551001	0.002297
33660	8.867156	-0.283715	4.101315	-0.541963	0.014838	-0.023785	-0.888814	0.052520	-0.016380	0.833385	-0.047830	-0.550570	-0.007332
33661	8.800406	-0.303354	3.985636	-0.549265	0.011370	-0.035360	-0.889237	0.052521	-0.016658	0.833448	-0.053211	-0.549753	-0.017427
33662	8.785216	-0.222690	4.115242	-0.539436	-0.012147	-0.030676	-0.889236	0.052239	-0.016520	0.832892	-0.058784	-0.549636	-0.027120
33663	8.896313	-0.252543	4.091262	-0.567551	-0.013939	-0.015935	-0.889509	0.049983	-0.015417	0.832452	-0.064679	-0.549060	-0.037059
