# Supplementary material for: Identification of Haptic Based Guiding Using Hard Reins
Source: PLoS One. 2015 Jul 22;10(7):e0132020. doi: 10.1371/journal.pone.0132020 (PMC4511788; doi:10.1371/journal.pone.0132020)
Supplement: S8 File — (ZIP) [file pone.0132020.s008.zip › Exp2_MotionData1/Subject1/path3/T6/fh6.txt]

// Start Time: 0
// Sample rate: 25.0Hz
// Scenario: 4.9
// Firmware Version: 2.6.1
Counter	Acc_X	Acc_Y	Acc_Z	Gyr_X	Gyr_Y	Gyr_Z	Mag_X	Mag_Y	Mag_Z	Quat_w	Quat_x	Quat_y	Quat_z
33051	-0.487573	0.281673	-9.770912	-0.030297	0.035485	-0.018568	0.290612	0.032248	0.684565	0.015211	0.972477	0.231974	-0.015660
33052	-0.446788	0.242992	-9.730849	-0.035589	0.049496	-0.032675	0.289552	0.032254	0.684318	0.015686	0.972327	0.232636	-0.014632
33053	-0.371912	0.247048	-9.786729	-0.032849	0.053009	-0.042356	0.286361	0.031715	0.687380	0.016157	0.972126	0.233504	-0.013609
33054	-0.246421	0.236386	-9.807161	-0.028319	0.048634	-0.055596	0.285960	0.031438	0.688696	0.016489	0.971868	0.234608	-0.012639
33055	-0.159229	0.271843	-9.788279	-0.014939	0.037221	-0.050272	0.285422	0.032551	0.688978	0.016677	0.971628	0.235620	-0.011997
33056	-0.149106	0.336702	-9.790024	-0.004315	0.023170	-0.029087	0.284509	0.030337	0.688182	0.016668	0.971495	0.236187	-0.011626
33057	-0.226472	0.322963	-9.760673	-0.023123	0.017928	-0.027461	0.284107	0.031449	0.687674	0.017112	0.971354	0.236751	-0.011301
33058	-0.264559	0.400204	-9.769070	-0.025887	-0.003089	-0.015193	0.284896	0.031444	0.689500	0.017649	0.971272	0.237047	-0.011334
33059	-0.278711	0.448327	-9.799640	-0.033072	0.009144	-0.004613	0.284107	0.030616	0.688979	0.018340	0.971232	0.237167	-0.011119
33060	-0.263961	0.486522	-9.857011	-0.017868	0.016142	0.000815	0.283849	0.029229	0.689362	0.018633	0.971235	0.237148	-0.010810
33061	-0.237458	0.476825	-9.814089	-0.033127	0.019597	0.011280	0.283599	0.027705	0.687382	0.019288	0.971272	0.236963	-0.010379
33062	-0.288609	0.414744	-9.795134	-0.017957	0.023092	0.020217	0.283341	0.026736	0.686983	0.019555	0.971369	0.236563	-0.009927
33063	-0.259551	0.424300	-9.742398	-0.032187	0.019618	-0.001055	0.282153	0.024660	0.688555	0.020191	0.971347	0.236618	-0.009501
33064	-0.249782	0.438737	-9.715878	-0.017935	0.016084	0.011371	0.282415	0.024380	0.690123	0.020489	0.971400	0.236384	-0.009189
33065	-0.283214	0.487466	-9.597260	-0.021413	0.023995	-0.011518	0.282148	0.024103	0.691175	0.020899	0.971333	0.236641	-0.008731
33066	-0.307334	0.501161	-9.899731	-0.028507	0.034570	-0.014159	0.279756	0.025505	0.690175	0.021310	0.971262	0.236922	-0.008020
33067	-0.384837	0.472580	-10.005142	-0.032044	0.023263	-0.023898	0.280036	0.021616	0.692232	0.021934	0.971130	0.237421	-0.007534
33068	-0.223169	0.452321	-9.925053	0.007279	0.016197	-0.018405	0.279107	0.022038	0.691725	0.021736	0.971055	0.237749	-0.007352
33069	-0.234928	0.491377	-9.768277	0.046593	0.023154	-0.008392	0.278434	0.023985	0.691230	0.020837	0.971030	0.237936	-0.007232
33070	-0.249513	0.477140	-9.741877	-0.010729	0.031853	0.006202	0.279103	0.023149	0.690949	0.020918	0.971066	0.237800	-0.006650
33071	-0.259571	0.419666	-9.684768	-0.068922	0.024820	0.010149	0.277908	0.023155	0.691492	0.022259	0.971080	0.237642	-0.005939
33072	-0.167083	0.520042	-9.660378	-0.071569	0.026553	0.002197	0.276197	0.019833	0.692929	0.023547	0.971065	0.237596	-0.005173
33073	-0.123284	0.567689	-9.698663	0.048282	0.016062	0.010080	0.276584	0.022190	0.692290	0.022657	0.971128	0.237423	-0.005181
33074	-0.118635	0.543496	-9.732630	0.159247	0.005613	0.003795	0.275513	0.024000	0.692062	0.019561	0.971223	0.237292	-0.005917
33075	-0.155692	0.432594	-9.911441	0.138682	0.012650	0.007188	0.275089	0.028582	0.692114	0.016933	0.971302	0.237161	-0.006415
33076	-0.213958	0.387510	-9.858581	0.035770	0.003006	0.006410	0.275470	0.032049	0.691224	0.016248	0.971350	0.237007	-0.006614
33077	-0.182855	0.346441	-9.837689	-0.014400	-0.008419	0.016559	0.276002	0.032047	0.690823	0.016695	0.971414	0.236705	-0.006791
33078	-0.243194	0.347258	-9.724197	-0.009003	-0.011899	0.006028	0.276534	0.031072	0.691855	0.016950	0.971448	0.236542	-0.007068
33079	-0.269980	0.318383	-9.796402	0.021426	-0.008370	0.007147	0.277337	0.030513	0.690787	0.016698	0.971480	0.236418	-0.007419
33080	-0.245691	0.337487	-9.779568	0.041166	-0.003974	-0.004152	0.277194	0.032734	0.690024	0.015940	0.971482	0.236450	-0.007783
33081	-0.204808	0.313180	-9.758569	-0.010782	-0.018894	0.002447	0.277332	0.032179	0.689622	0.016362	0.971479	0.236419	-0.008187
33082	-0.231047	0.359029	-9.777042	-0.066265	-0.024152	0.003804	0.277872	0.030233	0.689989	0.017787	0.971479	0.236306	-0.008432
33083	-0.216150	0.416597	-9.790930	-0.041225	-0.017160	0.009306	0.277474	0.030930	0.688820	0.018795	0.971497	0.236147	-0.008654
33084	-0.201789	0.399559	-9.820091	0.028610	-0.017118	0.000115	0.279739	0.028835	0.689552	0.018343	0.971517	0.236080	-0.009212
33085	-0.231120	0.351563	-9.858846	0.034046	-0.007447	-0.011266	0.280380	0.032023	0.690624	0.017837	0.971466	0.236310	-0.009604
33086	-0.262879	0.299018	-9.818316	-0.023228	0.003030	-0.007241	0.279590	0.031473	0.689843	0.018296	0.971432	0.236419	-0.009528
33087	-0.243344	0.327869	-9.772488	-0.064457	0.009089	0.009221	0.279080	0.028701	0.688511	0.019625	0.971445	0.236276	-0.009125
33088	-0.233345	0.375840	-9.791250	-0.043010	0.010828	0.016441	0.278821	0.026481	0.690330	0.020435	0.971521	0.235906	-0.008796
33089	-0.254840	0.409647	-9.802693	-0.008109	0.005601	0.014046	0.280013	0.026752	0.690315	0.020686	0.971577	0.235657	-0.008723
33090	-0.244936	0.443296	-9.785568	0.014264	0.019593	0.016907	0.278954	0.026203	0.690588	0.020342	0.971679	0.235274	-0.008494
33091	-0.215556	0.500671	-9.826020	-0.001873	0.002955	0.020257	0.278039	0.023987	0.690580	0.020488	0.971766	0.234902	-0.008495
33092	-0.210725	0.500655	-9.818852	-0.015180	0.010877	-0.002723	0.279362	0.024535	0.690565	0.020754	0.971765	0.234892	-0.008305
33093	-0.198578	0.510241	-9.799619	-0.022449	0.006439	0.020116	0.278559	0.025511	0.691112	0.021289	0.971842	0.234528	-0.008137
33094	-0.186597	0.495847	-9.756625	-0.017097	0.010795	0.023688	0.279100	0.024120	0.690303	0.021597	0.971960	0.234017	-0.007928
33095	-0.215575	0.496051	-9.763583	-0.029592	0.021309	0.020120	0.277383	0.023298	0.689533	0.022204	0.972036	0.233661	-0.007432
33096	-0.249429	0.491337	-9.818625	-0.055595	0.016046	0.032258	0.279116	0.020651	0.691318	0.023237	0.972180	0.232978	-0.006938
33097	-0.239810	0.484192	-9.770721	-0.050170	0.002951	0.014621	0.275145	0.017896	0.693582	0.024330	0.972216	0.232722	-0.006706
33098	-0.232646	0.472183	-9.746886	-0.003579	0.016107	0.003548	0.276610	0.017750	0.692114	0.024348	0.972247	0.232598	-0.006466
33099	-0.196385	0.476783	-9.723112	-0.007169	0.007343	0.002598	0.277405	0.018579	0.691061	0.024580	0.972248	0.232572	-0.006353
33100	-0.225109	0.515215	-9.813753	-0.039311	0.024878	-0.004603	0.277416	0.015802	0.692345	0.025251	0.972226	0.232605	-0.005781
33101	-0.186294	0.541253	-9.852244	-0.008919	0.023115	0.002656	0.275291	0.016091	0.692774	0.025443	0.972228	0.232587	-0.005352
33102	-0.167067	0.529017	-9.871778	0.017076	0.016150	-0.009524	0.275564	0.015397	0.691582	0.025058	0.972210	0.232709	-0.005214
33103	-0.183808	0.548685	-9.775270	0.028710	0.009149	-0.014745	0.275543	0.018727	0.692140	0.024581	0.972148	0.233018	-0.005237
33104	-0.205748	0.519977	-9.780217	0.024259	0.017037	-0.017391	0.273948	0.018735	0.693215	0.024051	0.972091	0.233310	-0.005119
33105	-0.205908	0.496079	-9.730019	-0.005239	0.024907	-0.022871	0.273944	0.019012	0.694005	0.024160	0.971976	0.233788	-0.004682
33106	-0.184080	0.510245	-9.761289	0.006329	0.012633	-0.011379	0.273679	0.019847	0.692442	0.024000	0.971940	0.233956	-0.004563
33107	-0.136043	0.471603	-9.690043	0.017897	0.009083	-0.000757	0.273282	0.019294	0.692968	0.023733	0.971938	0.233995	-0.004529
33108	-0.147996	0.490734	-9.757017	0.030438	0.007358	-0.002425	0.272608	0.021101	0.693128	0.023130	0.971954	0.233984	-0.004620
33109	-0.128531	0.512142	-9.785781	0.003565	-0.007532	0.000849	0.274599	0.021646	0.691790	0.023219	0.971951	0.233985	-0.004838
33110	-0.174191	0.543711	-9.804252	-0.014338	0.007338	0.007842	0.273139	0.021098	0.693119	0.023487	0.971994	0.233780	-0.004716
33111	-0.109225	0.509652	-9.764345	-0.001814	0.010814	0.007918	0.273533	0.021374	0.693641	0.023597	0.972023	0.233652	-0.004544
33112	-0.153012	0.466543	-9.814936	0.005332	0.016078	0.013282	0.271406	0.022495	0.693422	0.023442	0.972099	0.233358	-0.004341
33113	-0.167677	0.442545	-9.834312	0.001755	-0.004899	0.007012	0.273134	0.022070	0.692998	0.023551	0.972124	0.233240	-0.004491
33114	-0.168008	0.394601	-9.781984	0.025027	-0.001397	0.004540	0.272072	0.021937	0.693275	0.023095	0.972172	0.233080	-0.004724
33115	-0.124315	0.423389	-9.695506	0.016099	0.005579	0.000085	0.272858	0.023736	0.693281	0.022868	0.972172	0.233100	-0.004740
33116	-0.162826	0.442772	-9.747827	-0.008940	0.007347	-0.000956	0.272076	0.022076	0.691964	0.023031	0.972179	0.233057	-0.004647
33117	-0.153089	0.456819	-9.848695	-0.012529	0.010850	0.005201	0.271676	0.022078	0.692627	0.023334	0.972191	0.232983	-0.004423
33118	-0.138433	0.480714	-9.862967	0.000001	0.009103	0.004406	0.271555	0.019997	0.692608	0.023315	0.972230	0.232824	-0.004336
33119	-0.142987	0.517029	-9.797617	0.020505	0.003814	0.017761	0.272614	0.020547	0.692466	0.023009	0.972314	0.232500	-0.004394
33120	-0.162503	0.490612	-9.833804	0.016112	-0.001379	-0.000793	0.272870	0.021933	0.692869	0.022725	0.972332	0.232451	-0.004587
33121	-0.157559	0.505153	-9.785610	0.012510	0.009091	0.006268	0.272602	0.022767	0.692094	0.022550	0.972359	0.232354	-0.004510
33122	-0.133584	0.480904	-9.788500	0.005381	-0.004892	-0.004420	0.272602	0.022489	0.692617	0.022491	0.972354	0.232378	-0.004723
33123	-0.119422	0.437298	-9.854016	0.007130	0.007336	0.009724	0.272187	0.025544	0.692653	0.022427	0.972395	0.232213	-0.004650
33124	-0.172557	0.437581	-9.896817	-0.001852	-0.004904	0.014918	0.271938	0.022493	0.693020	0.022510	0.972476	0.231862	-0.004821
33125	-0.172493	0.442744	-9.781392	-0.000067	0.002072	0.014955	0.273133	0.022903	0.691825	0.022609	0.972538	0.231593	-0.004815
33126	-0.097554	0.451963	-9.721847	-0.007216	0.002044	0.011356	0.271673	0.023328	0.691327	0.022764	0.972599	0.231322	-0.004828
33127	-0.172313	0.464700	-9.680196	0.002670	0.009079	0.002666	0.272468	0.023045	0.692099	0.022773	0.972606	0.231295	-0.004701
33128	-0.157790	0.471597	-9.747540	0.001753	0.003827	0.007926	0.273265	0.022486	0.692738	0.022745	0.972658	0.231076	-0.004723
33129	-0.182163	0.444887	-9.891844	0.028597	0.002116	0.010764	0.271412	0.021941	0.692498	0.022282	0.972714	0.230886	-0.004848
33130	-0.203832	0.452413	-9.845904	0.035797	0.002139	0.000249	0.272464	0.023878	0.691976	0.021598	0.972743	0.230822	-0.005063
33131	-0.168077	0.384980	-9.782095	-0.000035	0.003838	0.007899	0.273258	0.024707	0.691185	0.021681	0.972772	0.230691	-0.005025
33132	-0.162971	0.423441	-9.776890	-0.028626	0.021336	0.004235	0.273530	0.023040	0.691952	0.022163	0.972795	0.230558	-0.004567
33133	-0.198970	0.454964	-9.785830	-0.035804	0.016087	0.007706	0.272347	0.020964	0.692343	0.022884	0.972809	0.230440	-0.004128
33134	-0.143489	0.447247	-9.808029	-0.021517	0.010817	0.013060	0.271159	0.020139	0.691828	0.023277	0.972872	0.230135	-0.003904
33135	-0.184167	0.500396	-9.835908	0.001698	-0.010172	0.018464	0.272086	0.019300	0.693774	0.023389	0.972950	0.229792	-0.004143
33136	-0.147493	0.560530	-9.741798	0.010699	-0.010168	0.004430	0.272613	0.020824	0.692337	0.023251	0.972985	0.229651	-0.004479
33137	-0.157066	0.572632	-9.741577	0.025095	0.002121	-0.009514	0.272613	0.020824	0.692337	0.022856	0.972945	0.229856	-0.004598
33138	-0.159418	0.582199	-9.765481	0.028680	0.010873	-0.007690	0.273003	0.022349	0.692084	0.022270	0.972933	0.229966	-0.004612
33139	-0.191329	0.510243	-9.780454	0.032211	-0.001378	-0.000664	0.273789	0.024565	0.691175	0.021759	0.972936	0.229996	-0.004827
33140	-0.194070	0.464569	-9.778552	0.021463	-0.003134	0.001005	0.274450	0.024006	0.692735	0.021378	0.972957	0.229938	-0.005077
33141	-0.167693	0.437955	-9.762261	0.010749	-0.008381	-0.006155	0.272462	0.024156	0.691979	0.021316	0.972925	0.230074	-0.005332
33142	-0.136586	0.399122	-9.796624	0.000072	0.003886	-0.015017	0.272995	0.023320	0.692750	0.021318	0.972863	0.230335	-0.005354
33143	-0.163190	0.394424	-9.827694	0.003630	0.003889	-0.009696	0.274049	0.024980	0.691963	0.021333	0.972813	0.230546	-0.005339
33144	-0.201814	0.394866	-9.781690	-0.003575	0.002118	-0.000933	0.274058	0.023592	0.691687	0.021416	0.972815	0.230530	-0.005372
33145	-0.129427	0.384854	-9.724747	-0.005334	-0.004891	-0.011570	0.273916	0.025258	0.691705	0.021641	0.972751	0.230775	-0.005487
33146	-0.155786	0.413881	-9.738606	0.001800	-0.000521	-0.004439	0.273393	0.023873	0.691700	0.021631	0.972738	0.230830	-0.005598
33147	-0.148515	0.418540	-9.769860	-0.007114	-0.003127	-0.011563	0.273650	0.025259	0.691972	0.021880	0.972673	0.231076	-0.005669
33148	-0.148494	0.423196	-9.820279	-0.014333	0.000345	0.004260	0.274321	0.023173	0.693122	0.022180	0.972694	0.230959	-0.005684
33149	-0.239960	0.464803	-9.819012	0.013440	-0.003102	-0.004326	0.274324	0.023730	0.691290	0.022029	0.972672	0.231062	-0.005848
33150	-0.165083	0.466667	-9.805216	0.014317	0.009107	0.002752	0.274590	0.023450	0.691546	0.021732	0.972699	0.230976	-0.005826
33151	-0.186791	0.471530	-9.843428	-0.003545	0.005633	-0.004432	0.273774	0.026369	0.692375	0.021872	0.972670	0.231086	-0.005740
33152	-0.136450	0.418350	-9.801211	-0.016084	0.012599	-0.001000	0.275112	0.024419	0.692335	0.022150	0.972665	0.231088	-0.005511
33153	-0.133758	0.456829	-9.795985	-0.050104	-0.003162	-0.001298	0.274188	0.023730	0.692211	0.023235	0.972629	0.231138	-0.005376
33154	-0.124277	0.432643	-9.815573	-0.010710	0.006481	-0.003627	0.274588	0.023728	0.691680	0.023435	0.972612	0.231189	-0.005293
33155	-0.138954	0.404099	-9.748478	0.019705	0.006481	-0.004290	0.273660	0.023733	0.691432	0.023112	0.972595	0.231295	-0.005292
33156	-0.177253	0.452418	-9.776433	0.007156	-0.008384	-0.002651	0.273390	0.022067	0.695619	0.023034	0.972592	0.231306	-0.005580
33157	-0.186974	0.442946	-9.752423	0.000044	0.007376	-0.008813	0.272585	0.023320	0.696037	0.023086	0.972545	0.231502	-0.005474
33158	-0.184301	0.481205	-9.819304	-0.004382	0.009156	-0.016761	0.273121	0.024290	0.692889	0.023150	0.972470	0.231813	-0.005373
33159	-0.148116	0.476097	-9.824482	0.017986	0.009152	-0.016610	0.273120	0.024290	0.693414	0.022845	0.972395	0.232159	-0.005318
33160	-0.153001	0.466675	-9.771671	0.021476	-0.004889	-0.002538	0.272323	0.024989	0.692383	0.022473	0.972398	0.232178	-0.005604
33161	-0.147931	0.500311	-9.771329	0.005428	0.007375	-0.011417	0.273269	0.023042	0.690512	0.022422	0.972341	0.232423	-0.005521
33162	-0.157712	0.483520	-9.781051	-0.007217	-0.004927	0.011356	0.273134	0.023181	0.691040	0.022610	0.972396	0.232171	-0.005668
33163	-0.242227	0.484182	-9.780314	0.014298	-0.003126	0.002733	0.273119	0.025401	0.691588	0.022439	0.972407	0.232135	-0.005825
33164	-0.254492	0.457789	-9.790126	-0.003679	-0.011911	0.018430	0.275381	0.024418	0.691412	0.022591	0.972493	0.231752	-0.006122
33165	-0.186799	0.467035	-9.740130	0.000043	-0.001371	-0.011484	0.274707	0.025531	0.692615	0.022688	0.972432	0.231996	-0.006187
33166	-0.215711	0.481216	-9.895944	0.000075	0.010918	-0.010543	0.272470	0.023740	0.690400	0.022658	0.972388	0.232189	-0.006070
33167	-0.182313	0.423291	-9.875266	-0.010712	-0.003112	-0.004526	0.272868	0.023877	0.690264	0.022972	0.972354	0.232297	-0.006116
33168	-0.138858	0.418442	-9.777155	-0.008928	0.002105	-0.004511	0.273269	0.022486	0.691425	0.023159	0.972334	0.232364	-0.006126
33169	-0.165313	0.433125	-9.762338	0.000018	0.002111	-0.004435	0.273532	0.023179	0.691034	0.023236	0.972306	0.232472	-0.006119
33170	-0.158343	0.394599	-9.758034	0.003639	0.002133	-0.014111	0.275120	0.023170	0.692060	0.023177	0.972247	0.232725	-0.006191
33171	-0.187271	0.399813	-9.700041	0.010787	0.003004	-0.013166	0.273667	0.023595	0.689593	0.023035	0.972183	0.233002	-0.006220
33172	-0.172591	0.428379	-9.759926	0.000031	0.000371	-0.007965	0.272866	0.024293	0.690137	0.023054	0.972149	0.233143	-0.006307
33173	-0.206490	0.418729	-9.855883	0.000013	-0.010106	-0.004468	0.273255	0.025679	0.690407	0.023180	0.972119	0.233246	-0.006537
33174	-0.167613	0.452107	-9.853431	0.000020	0.000377	-0.002672	0.272474	0.023185	0.690132	0.023201	0.972111	0.233275	-0.006622
33175	-0.194143	0.454897	-9.795486	-0.016089	0.009114	-0.000988	0.272478	0.023742	0.688037	0.023550	0.972093	0.233322	-0.006400
33176	-0.225339	0.481673	-9.770875	-0.001816	-0.003141	0.004373	0.273279	0.023460	0.687104	0.023624	0.972116	0.233217	-0.006541
33177	-0.215689	0.479295	-9.737337	-0.007190	0.002093	0.006111	0.272606	0.024574	0.687912	0.023835	0.972134	0.233120	-0.006495
33178	-0.210917	0.471968	-9.761497	-0.008924	0.005622	-0.004466	0.271815	0.023190	0.688961	0.024005	0.972112	0.233197	-0.006437
33179	-0.174710	0.471523	-9.814691	-0.001790	0.006482	0.002629	0.271942	0.024021	0.689229	0.024089	0.972117	0.233170	-0.006332
33180	-0.213518	0.447758	-9.819436	-0.010669	0.003905	-0.013299	0.273012	0.023045	0.688285	0.024300	0.972054	0.233413	-0.006303
33181	-0.206196	0.457440	-9.780932	0.017888	0.005615	0.002775	0.271822	0.022635	0.687774	0.024004	0.972069	0.233380	-0.006309
33182	-0.196521	0.457556	-9.718525	0.007163	-0.004012	-0.004392	0.272208	0.024020	0.689094	0.023907	0.972053	0.233449	-0.006513
33183	-0.206240	0.452512	-9.819445	0.007184	0.009133	-0.002577	0.272336	0.024574	0.689492	0.023800	0.972039	0.233523	-0.006403
33184	-0.196472	0.466934	-9.797731	0.002683	-0.004005	-0.000896	0.271940	0.024577	0.688973	0.023790	0.972038	0.233524	-0.006584
33185	-0.237440	0.477038	-9.744386	0.010712	0.003858	0.005372	0.270879	0.024860	0.688335	0.023642	0.972061	0.233441	-0.006590
33186	-0.205843	0.505648	-9.746733	0.014312	0.016101	0.004558	0.271553	0.022497	0.689220	0.023312	0.972096	0.233335	-0.006432
33187	-0.186697	0.483644	-9.814448	-0.015222	0.016095	0.007859	0.271554	0.022358	0.689219	0.023613	0.972120	0.233213	-0.006077
33188	-0.160197	0.473903	-9.785947	0.000035	0.017860	-0.002608	0.271945	0.023050	0.689876	0.023552	0.972112	0.233260	-0.005822
33189	-0.158020	0.438055	-9.704660	0.003533	0.007315	0.009706	0.271417	0.023053	0.689097	0.023528	0.972153	0.233095	-0.005722
33190	-0.177320	0.442819	-9.769333	-0.001821	0.000341	0.006125	0.271817	0.023051	0.688565	0.023586	0.972182	0.232964	-0.005794
33191	-0.203865	0.445425	-9.771477	-0.011643	0.009101	0.004331	0.270601	0.024721	0.692276	0.023846	0.972191	0.232906	-0.005593
33192	-0.196585	0.452393	-9.833950	-0.008990	0.009092	0.013163	0.271402	0.023050	0.693559	0.024004	0.972250	0.232646	-0.005458
33193	-0.201210	0.481264	-9.843192	-0.008910	0.010884	-0.003565	0.270220	0.023059	0.690165	0.024201	0.972223	0.232743	-0.005240
33194	-0.152801	0.495465	-9.795377	-0.041160	0.009084	0.003230	0.271017	0.022777	0.690281	0.024983	0.972220	0.232680	-0.004960
33195	-0.123832	0.490751	-9.689929	-0.050101	0.002066	-0.003040	0.269564	0.021675	0.690424	0.026022	0.972173	0.232765	-0.004719
33196	-0.135729	0.512757	-9.603048	-0.011664	0.007294	0.004314	0.271309	0.019307	0.688273	0.026238	0.972191	0.232671	-0.004611
33197	-0.213108	0.505455	-9.828390	-0.005348	0.002133	-0.002681	0.269589	0.018901	0.687771	0.026407	0.972168	0.232745	-0.004576
33198	-0.264083	0.471863	-9.931685	0.010756	0.010912	0.002766	0.270380	0.019173	0.688680	0.026170	0.972189	0.232685	-0.004503
33199	-0.177216	0.461642	-9.906115	0.035800	0.007387	0.002907	0.269576	0.019732	0.690273	0.025510	0.972215	0.232650	-0.004559
33200	-0.176779	0.519662	-9.809313	0.007138	-0.008391	0.002650	0.269849	0.018621	0.689864	0.025434	0.972233	0.232577	-0.004845
33201	-0.114156	0.495280	-9.757257	-0.000051	-0.008434	0.007860	0.270905	0.020559	0.687898	0.025544	0.972262	0.232441	-0.005037
33202	-0.126256	0.490652	-9.728364	0.007060	-0.004960	0.018500	0.270904	0.021253	0.687118	0.025455	0.972351	0.232073	-0.005247
33203	-0.176787	0.519559	-9.842962	0.002640	0.000344	0.011462	0.272230	0.020829	0.688012	0.025473	0.972399	0.231871	-0.005277
33204	-0.206010	0.486046	-9.864726	-0.004479	0.003872	0.004376	0.271166	0.020279	0.689729	0.025566	0.972419	0.231776	-0.005269
33205	-0.225281	0.491162	-9.814029	0.001733	0.006469	0.015010	0.272224	0.020967	0.689588	0.025572	0.972483	0.231507	-0.005177
33206	-0.167341	0.486163	-9.728062	-0.037588	0.007328	0.002370	0.270372	0.020422	0.689086	0.026292	0.972476	0.231463	-0.004949
33207	-0.225188	0.505462	-9.857127	-0.041146	0.016116	0.004162	0.271572	0.018750	0.689970	0.027086	0.972468	0.231415	-0.004477
33208	-0.143101	0.500273	-9.771371	-0.033956	0.024842	-0.002831	0.271049	0.017643	0.689704	0.027654	0.972441	0.231471	-0.003929
33209	-0.171807	0.538925	-9.789907	-0.051926	0.007321	0.009328	0.270522	0.016118	0.691141	0.028696	0.972448	0.231318	-0.003575
33210	-0.137787	0.567612	-9.761028	-0.093057	0.007308	0.002855	0.271325	0.015560	0.690073	0.030496	0.972407	0.231268	-0.003091
33211	-0.156732	0.620605	-9.784290	-0.123549	-0.004970	0.015823	0.271892	0.009451	0.689479	0.032988	0.972395	0.230983	-0.002639
33212	-0.223920	0.678993	-9.739777	-0.125379	0.003763	0.026447	0.271900	0.007230	0.691031	0.035433	0.972433	0.230465	-0.002060
33213	-0.238134	0.717575	-9.744018	-0.171934	0.015981	0.036738	0.271791	0.002373	0.692297	0.038773	0.972468	0.229786	-0.000967
33214	-0.247336	0.780298	-9.707165	-0.266741	0.029958	0.032588	0.270499	-0.003448	0.691996	0.043847	0.972397	0.229174	0.000776
33215	-0.222368	0.897695	-9.794959	-0.379491	0.036918	0.040621	0.271218	-0.014277	0.693846	0.051126	0.972213	0.228422	0.003226
33216	-0.206859	1.041750	-9.841506	-0.499422	0.047357	0.053910	0.270109	-0.029536	0.694629	0.060638	0.971899	0.227365	0.006391
33217	-0.181277	1.241263	-9.817801	-0.651529	0.058665	0.058162	0.269140	-0.047016	0.697094	0.073094	0.971273	0.226218	0.010517
33218	-0.083166	1.463249	-10.126142	-0.782171	0.056010	0.069559	0.268188	-0.066856	0.698486	0.088032	0.970312	0.224755	0.015151
33219	-0.283225	1.867508	-10.581232	-1.088238	0.007041	0.084927	0.266357	-0.095016	0.699545	0.109135	0.968536	0.222749	0.020269
33220	-0.086285	2.368508	-9.851326	-1.582288	0.002274	0.100722	0.265949	-0.138446	0.698068	0.139687	0.965042	0.220059	0.027475
33221	-0.149241	3.003177	-9.333952	-1.875870	0.039659	0.125290	0.265215	-0.195753	0.698820	0.175605	0.959639	0.216573	0.036763
33222	-0.274058	3.779101	-9.189361	-1.937698	0.043083	0.147074	0.263729	-0.255271	0.690637	0.212364	0.952723	0.212300	0.046367
33223	-0.178052	4.361446	-8.859026	-1.895753	0.034200	0.162411	0.263029	-0.309656	0.676981	0.248108	0.944624	0.207442	0.055647
33224	-0.101044	4.989540	-8.561650	-2.177554	0.037557	0.149894	0.259313	-0.367629	0.659135	0.288672	0.933508	0.202183	0.065980
33225	0.072793	5.632991	-7.714541	-2.448738	0.038996	0.147983	0.259533	-0.436721	0.633769	0.333742	0.918781	0.196169	0.077298
33226	0.140331	6.274450	-7.003535	-2.767334	0.063212	0.154656	0.252420	-0.514091	0.595045	0.383539	0.899438	0.189174	0.090118
33227	0.246733	6.949119	-6.345358	-3.096702	0.078657	0.168264	0.247444	-0.588415	0.547132	0.437915	0.874454	0.180798	0.104273
33228	0.107619	7.727477	-5.441122	-3.477986	0.055638	0.169107	0.245915	-0.658590	0.492646	0.496998	0.842440	0.170696	0.118954
33229	0.129750	8.086535	-4.379662	-3.819922	0.041305	0.170132	0.241817	-0.728320	0.413398	0.559289	0.802552	0.158656	0.133917
33230	0.153288	8.297169	-3.084382	-4.265759	0.012866	0.184410	0.237750	-0.791795	0.314788	0.624958	0.752643	0.143922	0.149142
33231	-0.314665	8.993696	-1.462018	-4.756377	-0.010281	0.203909	0.226072	-0.849936	0.183667	0.692940	0.690615	0.125941	0.164389
33232	-0.064197	9.171186	0.585610	-4.863888	-0.039620	0.171213	0.220043	-0.873969	0.050176	0.756089	0.620837	0.106533	0.177601
33233	0.509432	8.960433	2.347184	-4.423702	-0.044305	0.124804	0.221762	-0.868495	-0.071983	0.807608	0.552099	0.088228	0.187540
33234	0.769165	8.743543	4.447880	-3.219680	-0.085605	0.117399	0.218024	-0.846487	-0.177620	0.841132	0.499596	0.073280	0.193728
33235	1.141080	8.373701	5.584466	-2.020830	-0.096961	0.101210	0.214136	-0.821587	-0.245166	0.860471	0.465586	0.062690	0.197202
33236	1.332966	8.156675	6.681099	-1.247613	-0.037419	0.050540	0.202475	-0.793324	-0.294972	0.871676	0.444202	0.056572	0.199162
33237	1.494175	7.389153	7.016982	-1.134632	0.046605	0.007396	0.201150	-0.776787	-0.322742	0.881563	0.423920	0.052663	0.200909
33238	1.294181	6.442567	6.868423	-1.404758	0.113138	0.007301	0.210583	-0.764196	-0.348221	0.892979	0.398561	0.048869	0.203347
33239	1.048886	5.906062	6.989351	-1.731420	0.148052	0.029681	0.213891	-0.740325	-0.385569	0.906092	0.366562	0.044037	0.206616
33240	1.016806	5.453516	7.580483	-1.864918	0.155727	0.053312	0.213828	-0.705471	-0.425119	0.918771	0.331953	0.038665	0.210170
33241	0.932508	5.128792	8.149500	-2.039597	0.189625	0.090880	0.209198	-0.659072	-0.467239	0.931120	0.293149	0.032737	0.214495
33242	0.754631	4.552073	8.663551	-2.223194	0.213961	0.119514	0.210924	-0.612433	-0.506830	0.942567	0.250674	0.026381	0.219166
33243	0.710880	3.824801	9.054542	-2.466836	0.220726	0.166964	0.218220	-0.565130	-0.547286	0.953007	0.202625	0.018637	0.224441
33244	0.788390	3.168861	9.483761	-2.692585	0.187231	0.202040	0.220636	-0.501011	-0.585269	0.961541	0.150337	0.009206	0.229679
33245	0.519064	2.301540	9.908735	-2.740968	0.143506	0.187325	0.221674	-0.429947	-0.620143	0.967480	0.096401	-0.001435	0.233851
33246	0.443552	1.528301	10.131228	-2.523554	0.094609	0.163919	0.218755	-0.343741	-0.647981	0.970347	0.047083	-0.011794	0.236795
33247	0.459625	1.084642	9.818346	-2.114487	0.045900	0.117290	0.218046	-0.279478	-0.664915	0.970924	0.005365	-0.021252	0.238382
33248	0.336172	0.399523	8.845343	-1.596877	-0.040089	0.014929	0.221924	-0.232312	-0.675791	0.970516	-0.025426	-0.029719	0.237841
33249	0.527207	-0.617859	10.139480	-1.094096	-0.076048	-0.024127	0.219596	-0.192886	-0.681924	0.969774	-0.046665	-0.036637	0.236683
33250	0.787065	-0.421761	10.430310	-0.617865	-0.058437	-0.077032	0.219198	-0.168321	-0.684298	0.969446	-0.058291	-0.040854	0.234750
33251	0.714485	-1.118455	10.521468	-0.177428	-0.028442	-0.124944	0.213284	-0.155245	-0.683553	0.969767	-0.061818	-0.042620	0.232193
33252	0.723163	-1.244647	10.178651	0.073048	-0.010860	-0.100165	0.213276	-0.153858	-0.683539	0.970312	-0.060246	-0.042705	0.230307
33253	0.804987	-1.272805	9.831523	0.119570	-0.009073	-0.089268	0.213951	-0.155109	-0.684874	0.970832	-0.058097	-0.042682	0.228666
33254	0.888875	-1.694743	9.715389	0.015636	-0.011793	-0.057541	0.215557	-0.157338	-0.685183	0.971104	-0.057670	-0.042996	0.227558
33255	1.040355	-1.448231	9.697688	-0.162607	-0.000622	-0.010330	0.214741	-0.153448	-0.685919	0.970933	-0.061101	-0.044030	0.227195
33256	0.956772	-1.656670	9.753696	-0.267473	0.013268	0.031233	0.212845	-0.147749	-0.683996	0.970463	-0.066363	-0.045040	0.227529
33257	0.992958	-1.661764	9.753325	-0.154827	0.032477	0.056785	0.213874	-0.141510	-0.685262	0.969995	-0.069844	-0.045331	0.228424
33258	0.973498	-1.680914	9.734045	0.109879	0.043855	0.090479	0.215721	-0.139716	-0.685272	0.969772	-0.067975	-0.043943	0.230197
33259	0.870567	-1.552755	9.693145	0.310336	0.072815	0.092984	0.217096	-0.147910	-0.685637	0.969784	-0.062633	-0.041285	0.232146
33260	0.734614	-1.655005	9.731598	0.312062	0.064076	0.102677	0.218218	-0.159296	-0.684456	0.969731	-0.056942	-0.038555	0.234292
33261	0.770267	-1.400034	9.825553	0.190266	0.067450	0.127395	0.220413	-0.173464	-0.682006	0.969371	-0.053922	-0.036529	0.236807
33262	0.645630	-1.269197	9.818519	-0.003112	0.060377	0.151578	0.222548	-0.175696	-0.681798	0.968691	-0.054359	-0.035300	0.239659
33263	0.621932	-1.206449	9.826655	-0.062018	0.060441	0.119447	0.222281	-0.176111	-0.680748	0.968070	-0.056175	-0.034618	0.241838
33264	0.584090	-1.091098	9.696117	0.029328	0.047419	0.101599	0.223744	-0.176535	-0.681300	0.967645	-0.055886	-0.033533	0.243753
33265	0.705264	-1.031809	9.729403	0.054400	0.036901	0.093788	0.222969	-0.179583	-0.682237	0.967254	-0.055286	-0.032773	0.245538
33266	0.837184	-0.823234	9.841221	0.089364	0.030764	0.074635	0.224029	-0.181534	-0.678466	0.967007	-0.053736	-0.031747	0.246988
33267	0.892100	-0.905888	9.695589	0.050845	0.025492	0.086642	0.224846	-0.184591	-0.679559	0.966634	-0.053097	-0.031252	0.248642
33268	0.894044	-0.973122	9.738062	0.023994	0.041214	0.091775	0.225120	-0.186257	-0.679449	0.966230	-0.052875	-0.030328	0.250369
33269	0.880554	-1.170317	9.716683	-0.033275	0.067440	0.100228	0.227247	-0.187935	-0.677923	0.965719	-0.054054	-0.029453	0.252187
33270	0.910176	-1.081447	9.751098	-0.058395	0.090116	0.121284	0.227643	-0.187243	-0.678578	0.965095	-0.055686	-0.027965	0.254379
33271	0.706981	-1.130340	9.761903	-0.010124	0.095411	0.132280	0.227904	-0.186828	-0.678185	0.964449	-0.056554	-0.026416	0.256791
33272	0.585335	-0.909078	9.443433	0.032890	0.067553	0.119364	0.231220	-0.186986	-0.677712	0.963909	-0.056308	-0.024899	0.259015
33273	0.349299	-0.827397	9.595423	0.070441	0.044859	0.115233	0.231097	-0.189622	-0.676292	0.963403	-0.055320	-0.023926	0.261192
33274	0.001713	-0.803323	9.502561	0.032979	0.017044	0.084130	0.230199	-0.194474	-0.676852	0.963010	-0.054791	-0.023422	0.262793
33275	0.001327	-0.860726	9.607656	-0.025116	0.025791	0.069626	0.232853	-0.195183	-0.676112	0.962624	-0.055499	-0.023333	0.264067
33276	0.078211	-0.914334	9.577535	-0.081375	-0.000416	0.038247	0.230732	-0.195032	-0.676866	0.962333	-0.057059	-0.023818	0.264749
33277	0.100986	-1.115669	9.868246	-0.085777	0.006572	0.015275	0.230439	-0.191285	-0.674855	0.962153	-0.058793	-0.024458	0.264967
33278	0.139629	-1.120267	10.036101	-0.059706	0.013602	-0.014485	0.230157	-0.188230	-0.675214	0.962169	-0.059985	-0.024620	0.264626
33279	0.213743	-1.222094	9.962188	-0.041601	0.029447	-0.054871	0.231476	-0.186711	-0.675744	0.962420	-0.060943	-0.024655	0.263487
33280	0.272867	-1.391404	9.805909	-0.018236	0.026019	-0.075029	0.232138	-0.186437	-0.675752	0.962808	-0.061372	-0.024432	0.261986
33281	0.296638	-1.444479	9.814708	-0.023586	0.005035	-0.085736	0.231477	-0.186155	-0.676789	0.963227	-0.061842	-0.024880	0.260290
33282	0.268335	-1.343834	9.619025	-0.043345	0.009397	-0.062040	0.230392	-0.183514	-0.674383	0.963503	-0.062673	-0.025091	0.259046
33283	0.279560	-1.455254	9.394126	-0.003928	0.009466	-0.067060	0.231588	-0.183520	-0.674927	0.963846	-0.062799	-0.025329	0.257712
33284	0.363735	-1.503969	9.409663	0.022872	0.029537	-0.052729	0.231592	-0.184770	-0.674020	0.964164	-0.062462	-0.024798	0.256655
33285	0.451635	-1.369866	9.439288	-0.023663	0.018993	-0.053987	0.232788	-0.184637	-0.674956	0.964416	-0.063028	-0.024945	0.255551
33286	0.480715	-1.357854	9.508876	-0.011082	0.027750	-0.065327	0.234631	-0.182288	-0.674698	0.964753	-0.063329	-0.024639	0.254234
33287	0.620615	-1.380575	9.514618	0.014052	0.036501	-0.081020	0.234096	-0.182425	-0.673379	0.965195	-0.063236	-0.024308	0.252603
33288	0.716743	-1.444014	9.464991	-0.003750	0.036526	-0.100576	0.235013	-0.180487	-0.673111	0.965718	-0.063423	-0.023840	0.250597
33289	0.651126	-1.842516	9.552306	-0.044980	0.032998	-0.090379	0.236475	-0.180633	-0.673922	0.966122	-0.064458	-0.023917	0.248758
33290	0.554890	-1.806743	9.993381	-0.066603	0.047741	-0.064903	0.237515	-0.178142	-0.672076	0.966384	-0.065930	-0.023499	0.247394
33291	0.498087	-1.647374	10.050982	-0.121949	0.073153	-0.086314	0.237238	-0.175643	-0.672834	0.966673	-0.068664	-0.023196	0.245540
33292	0.435623	-1.279854	10.517212	-0.168383	0.090613	-0.112059	0.239734	-0.171771	-0.672046	0.967028	-0.072291	-0.022515	0.243153
33293	0.182047	-0.950237	10.686625	-0.195982	0.125691	-0.134904	0.243278	-0.165824	-0.671385	0.967442	-0.076644	-0.021616	0.240238
33294	0.041778	-0.962754	10.168544	-0.094601	0.160954	-0.170996	0.247227	-0.160711	-0.671131	0.968179	-0.079153	-0.019309	0.236624
33295	-0.144351	-0.970278	9.593233	0.063013	0.156837	-0.187418	0.251463	-0.160875	-0.668441	0.969218	-0.078566	-0.016622	0.232737
33296	-0.271609	-1.200700	9.428246	0.123770	0.118405	-0.176546	0.256772	-0.162848	-0.666311	0.970266	-0.076639	-0.014119	0.229153
33297	-0.478590	-1.111707	9.685822	0.086909	0.078977	-0.155734	0.259430	-0.163695	-0.666360	0.971135	-0.075214	-0.012735	0.226005
33298	-0.372280	-1.111774	9.934864	0.026871	0.050866	-0.151024	0.261423	-0.165094	-0.665092	0.971869	-0.074865	-0.011944	0.222988
33299	-0.286763	-1.305301	9.792500	-0.017955	0.044689	-0.130287	0.263938	-0.165109	-0.663687	0.972438	-0.075309	-0.011625	0.220357
33300	-0.148863	-1.591686	9.307325	-0.003662	0.029857	-0.117990	0.263661	-0.162887	-0.663791	0.972960	-0.075466	-0.011330	0.218004
33301	-0.095287	-1.529506	9.326806	0.015842	0.028000	-0.079087	0.265255	-0.162340	-0.665648	0.973341	-0.075201	-0.011101	0.216400
33302	0.034418	-1.631129	9.461515	0.049618	0.031336	-0.033070	0.266321	-0.164012	-0.664106	0.973568	-0.074346	-0.010417	0.215707
33303	0.088676	-1.472827	9.453254	0.103118	0.059216	0.016782	0.267266	-0.167487	-0.663236	0.973666	-0.072545	-0.009065	0.215941
33304	0.176103	-1.397178	9.244268	0.162060	0.058303	0.047162	0.269946	-0.172914	-0.662019	0.973705	-0.069631	-0.007252	0.216790
33305	0.172240	-1.262416	9.255465	0.193217	0.034617	0.075529	0.270374	-0.178606	-0.661163	0.973651	-0.065974	-0.005918	0.218212
33306	0.069961	-1.047286	9.340538	0.147533	-0.009131	0.073348	0.270835	-0.190821	-0.659324	0.973522	-0.063052	-0.005447	0.219657
33307	-0.096243	-1.001469	9.741473	0.043845	-0.000374	0.042715	0.269788	-0.194147	-0.657766	0.973398	-0.062130	-0.005488	0.220468
33308	0.057972	-1.052755	9.881357	-0.054511	0.024051	0.031453	0.270588	-0.194150	-0.659090	0.973197	-0.063283	-0.005312	0.221032
33309	0.006079	-1.557283	9.940898	-0.142249	0.032765	0.041330	0.271645	-0.193323	-0.659098	0.972842	-0.066133	-0.005537	0.221752
33310	-0.364487	-1.371691	9.907774	-0.125293	0.029357	0.052165	0.272955	-0.191389	-0.657787	0.972448	-0.068689	-0.005543	0.222701
33311	-0.639047	-1.268605	9.882486	-0.048360	0.027702	0.056349	0.273587	-0.185841	-0.657872	0.972141	-0.069699	-0.005396	0.223727
33312	-0.337624	-1.000692	10.166574	-0.007953	0.051258	0.024965	0.273065	-0.187226	-0.658009	0.972027	-0.070068	-0.004491	0.224127
33313	-0.077970	-1.152666	9.898206	-0.003371	0.019805	-0.001654	0.275198	-0.189181	-0.657799	0.972042	-0.070140	-0.004363	0.224042
33314	-0.214555	-1.326270	9.411889	0.004888	-0.005326	-0.042203	0.276001	-0.190851	-0.657171	0.972241	-0.070000	-0.004596	0.223219
33315	-0.493478	-1.834001	9.418072	-0.016670	-0.029762	-0.033656	0.276272	-0.191684	-0.657578	0.972373	-0.070132	-0.005522	0.222580
33316	-0.739414	-1.801301	10.045469	-0.160801	-0.015873	-0.029303	0.275868	-0.189600	-0.659126	0.972274	-0.073167	-0.006679	0.222004
33317	-0.784928	-1.422358	10.357862	-0.229713	0.027774	-0.018989	0.275432	-0.182798	-0.659576	0.972022	-0.077720	-0.007367	0.221537
33318	-0.517688	-1.182916	9.896845	-0.132894	0.057609	-0.037582	0.276993	-0.177811	-0.659025	0.971989	-0.080535	-0.006987	0.220688
33319	-0.218593	-1.219990	9.547740	-0.010984	0.054226	-0.079092	0.279897	-0.175885	-0.658000	0.972335	-0.080922	-0.006267	0.219039
33320	-0.065940	-1.479120	9.360781	0.108972	0.024552	-0.097805	0.279379	-0.177685	-0.658798	0.972941	-0.078880	-0.005563	0.217103
33321	-0.071627	-1.605885	9.580490	0.178622	-0.001759	-0.081561	0.282581	-0.180339	-0.659661	0.973577	-0.075333	-0.005117	0.215514
33322	-0.109448	-1.494676	9.668620	0.140959	0.013047	-0.060602	0.284465	-0.186178	-0.657910	0.974050	-0.072621	-0.004439	0.214321
33323	-0.030303	-1.230938	9.594059	0.038102	0.026133	-0.061272	0.283943	-0.188119	-0.657265	0.974378	-0.071926	-0.004028	0.213069
33324	-0.020730	-1.240840	9.526566	-0.062794	0.048955	-0.098937	0.288451	-0.187310	-0.658113	0.974712	-0.073333	-0.003576	0.211059
33325	-0.107649	-1.248811	9.844481	-0.092159	0.061251	-0.139623	0.290022	-0.183850	-0.657709	0.975174	-0.075307	-0.003153	0.208216
33326	-0.222355	-1.101562	10.510518	-0.085733	0.099740	-0.181683	0.292382	-0.179978	-0.656263	0.975800	-0.077365	-0.001931	0.204510
33327	-0.355110	-1.077910	10.040857	-0.031738	0.140244	-0.225146	0.295808	-0.176389	-0.655754	0.976677	-0.078445	0.000163	0.199873
33328	-0.598826	-1.030041	9.341701	0.056242	0.105618	-0.280927	0.302824	-0.175041	-0.654010	0.977871	-0.077753	0.001917	0.194213
33329	-0.861970	-0.694848	9.737185	0.042026	0.047965	-0.328684	0.304139	-0.173383	-0.653489	0.979204	-0.076991	0.002386	0.187686
33330	-0.488564	-1.165968	10.007348	-0.025837	0.063622	-0.364583	0.307036	-0.170069	-0.652975	0.980503	-0.077737	0.002880	0.180449
33331	-0.395231	-1.623531	10.063771	-0.088664	0.049492	-0.329968	0.310441	-0.162039	-0.653734	0.981545	-0.079533	0.002909	0.173884
33332	-0.798749	-1.984543	9.750652	-0.028042	0.037329	-0.278408	0.313061	-0.156503	-0.653588	0.982452	-0.080215	0.003008	0.168360
33333	-1.085564	-1.566519	9.642568	0.054015	0.012822	-0.223092	0.315825	-0.152771	-0.653593	0.983290	-0.079106	0.003018	0.163934
33334	-1.034794	-1.231560	9.975255	0.062845	0.012689	-0.204478	0.316357	-0.153051	-0.653603	0.984049	-0.077911	0.003056	0.159900
33335	-0.640561	-1.493435	10.293309	0.073642	0.054540	-0.215882	0.319003	-0.151956	-0.653370	0.984851	-0.076542	0.004002	0.155546
33336	-0.435620	-1.861959	9.861892	0.052087	0.061502	-0.186181	0.320868	-0.154048	-0.652239	0.985494	-0.075711	0.004995	0.151804
33337	-0.276228	-1.836583	9.127753	0.016212	0.065006	-0.145923	0.323903	-0.151151	-0.652781	0.985958	-0.075536	0.006074	0.148812
33338	-0.031173	-1.663965	8.781525	-0.069734	0.042197	-0.130801	0.326135	-0.147000	-0.652905	0.986231	-0.077041	0.006407	0.146191
33339	-0.014214	-1.993637	8.777588	-0.171954	0.024574	-0.089386	0.327168	-0.142565	-0.652351	0.986222	-0.080488	0.006191	0.144393
33340	0.016845	-2.055009	9.238079	-0.268740	0.006905	-0.073446	0.329246	-0.134528	-0.652959	0.985985	-0.085806	0.005338	0.142975
33341	0.027547	-1.915036	9.417452	-0.306353	0.027828	-0.063930	0.332642	-0.125110	-0.653442	0.985623	-0.091935	0.004809	0.141677
33342	-0.091588	-1.692617	9.483527	-0.274194	0.015587	-0.056610	0.333648	-0.114985	-0.654275	0.985263	-0.097378	0.004140	0.140558
33343	-0.100681	-1.613197	9.474905	-0.221343	-0.011471	-0.077452	0.334134	-0.107494	-0.653814	0.985044	-0.101702	0.003032	0.139051
33344	0.004682	-1.736770	9.448541	-0.129252	-0.028991	-0.068089	0.335689	-0.100564	-0.654818	0.984969	-0.104161	0.001868	0.137777
33345	-0.003619	-1.883515	9.420486	-0.037991	-0.028082	-0.067448	0.336732	-0.097239	-0.655195	0.985081	-0.104810	0.000939	0.136487
33346	-0.529952	-2.226304	10.033969	0.052956	-0.036890	-0.019159	0.334884	-0.098339	-0.655703	0.985245	-0.103657	0.000222	0.136189
33347	-1.384890	-2.278340	11.288143	0.068961	0.019089	-0.015096	0.335415	-0.098342	-0.655842	0.985432	-0.102335	0.000673	0.135835
33348	-0.592491	-1.540449	10.773046	-0.048859	0.120454	-0.029763	0.340201	-0.100172	-0.656196	0.985406	-0.103615	0.002756	0.135021
33349	-0.035295	-1.928447	9.590889	-0.221353	0.125775	-0.040033	0.345728	-0.094098	-0.653594	0.985043	-0.108275	0.004474	0.133966
33350	-0.342411	-2.321021	9.427994	-0.276069	0.103081	-0.014063	0.348463	-0.085787	-0.653028	0.984456	-0.113980	0.005639	0.133504
33351	-0.898360	-2.398241	9.501603	-0.145573	0.097080	0.011689	0.353190	-0.078043	-0.651973	0.984081	-0.117084	0.007122	0.133514
33352	-1.250271	-2.317486	9.842052	-0.066874	0.089263	0.008824	0.357421	-0.076679	-0.650449	0.983885	-0.118628	0.008624	0.133505
33353	-1.592449	-2.222727	10.067212	-0.023894	0.098099	-0.001288	0.360584	-0.073505	-0.649941	0.983815	-0.119345	0.010490	0.133245
33354	-0.933734	-2.273479	9.308662	-0.029062	0.070142	-0.033340	0.365087	-0.072697	-0.649345	0.983815	-0.120102	0.011613	0.132471
33355	-0.802593	-2.483640	8.562446	-0.166751	0.021270	-0.050448	0.366653	-0.069099	-0.647758	0.983536	-0.123458	0.011492	0.131462
33356	-0.715962	-2.534066	8.811078	-0.182980	-0.024327	-0.043723	0.368997	-0.060507	-0.649546	0.983193	-0.126994	0.010323	0.130755
33357	-0.654249	-2.688097	8.938561	-0.109594	-0.036571	-0.055622	0.370835	-0.056492	-0.650846	0.983060	-0.129101	0.009202	0.129773
33358	-0.558993	-2.541717	9.069209	-0.043305	-0.038313	-0.076295	0.369473	-0.050101	-0.651024	0.983149	-0.129859	0.008040	0.128415
33359	-0.421454	-2.552782	8.947722	-0.070027	-0.043526	-0.101222	0.369982	-0.046774	-0.650474	0.983224	-0.131190	0.006761	0.126545
33360	-0.115520	-2.326105	9.130352	-0.146014	-0.043637	-0.119449	0.369146	-0.039831	-0.650392	0.983139	-0.133957	0.005121	0.124363
33361	0.149859	-2.377188	9.620184	-0.159398	-0.035026	-0.139002	0.370453	-0.035119	-0.652596	0.983049	-0.137047	0.003645	0.121733
33362	0.038050	-2.481849	9.718487	-0.060916	-0.005217	-0.146978	0.370819	-0.030126	-0.651764	0.983232	-0.138234	0.002890	0.118899
33363	-0.486450	-2.213020	9.769366	0.033967	0.003711	-0.153093	0.371847	-0.024303	-0.651984	0.983686	-0.137582	0.002589	0.115870
33364	-1.303408	-2.321624	9.926584	0.062733	0.007505	-0.186134	0.375288	-0.022101	-0.653327	0.984278	-0.136366	0.002268	0.112228
33365	-1.032132	-2.239001	10.893787	-0.101714	0.051924	-0.240127	0.376845	-0.017254	-0.651465	0.984529	-0.138453	0.002434	0.107366
33366	-0.881884	-2.828209	10.520391	-0.149089	0.140277	-0.217400	0.380501	-0.007422	-0.651160	0.984542	-0.141692	0.004154	0.102874
33367	-1.034498	-2.841737	8.853551	-0.112352	0.114374	-0.190711	0.384948	0.001850	-0.648511	0.984597	-0.144127	0.005699	0.098812
33368	-1.195595	-2.733292	8.510090	-0.008865	0.016409	-0.142650	0.387285	0.009885	-0.647285	0.984840	-0.144344	0.005485	0.096045
33369	-1.110798	-2.710749	9.019151	0.136664	-0.057261	-0.109285	0.389142	0.010986	-0.649008	0.985443	-0.141545	0.004419	0.094059
33370	-0.608062	-3.006149	9.662754	0.147856	-0.068210	-0.035451	0.387698	0.009885	-0.651622	0.985922	-0.138499	0.003144	0.093630
33371	-0.468702	-3.116674	10.056852	0.118796	-0.021319	0.061363	0.386787	0.007115	-0.651898	0.986130	-0.136124	0.003233	0.094905
33372	-0.409588	-3.272934	9.448874	0.081014	-0.009115	0.125421	0.388922	0.005578	-0.653259	0.986105	-0.134494	0.003447	0.097445
33373	-0.047773	-2.972250	8.805081	0.009276	-0.052955	0.167002	0.390922	0.004179	-0.653828	0.985794	-0.134249	0.002966	0.100890
33374	0.073231	-2.936984	8.847705	-0.025943	-0.072412	0.231851	0.388532	0.005025	-0.654439	0.985248	-0.134592	0.002010	0.105678
33375	0.003205	-2.608414	9.142905	-0.016241	-0.065519	0.258464	0.390003	0.002936	-0.654483	0.984636	-0.134829	0.001439	0.110951
33376	-0.012086	-2.732250	9.509343	-0.095012	-0.069102	0.254323	0.390267	0.004740	-0.657094	0.983801	-0.136530	0.000456	0.116164
33377	-0.084643	-2.759444	9.870175	-0.155860	-0.088389	0.239720	0.388274	0.005584	-0.657580	0.982793	-0.139449	-0.000961	0.121123
33378	-0.255353	-2.652551	9.781546	-0.041170	-0.075098	0.210719	0.389713	0.009323	-0.657827	0.982156	-0.140071	-0.002045	0.125480
33379	-0.448569	-2.308126	9.441075	0.197052	-0.066953	0.175611	0.387747	0.006976	-0.660708	0.982245	-0.136074	-0.002345	0.129126
33380	-0.463353	-2.335763	9.017876	0.368864	-0.096556	0.173240	0.386349	-0.002451	-0.662749	0.982762	-0.128573	-0.002913	0.132812
33381	-0.642605	-2.420279	9.239569	0.361651	-0.115800	0.173149	0.385368	-0.014100	-0.666394	0.983187	-0.121192	-0.003738	0.136531
33382	-1.310231	-2.602758	10.002725	0.231761	-0.105334	0.188248	0.381569	-0.022127	-0.666941	0.983204	-0.116349	-0.004818	0.140530
33383	-1.386421	-1.777054	10.032104	0.127273	-0.066796	0.160501	0.378165	-0.028491	-0.669184	0.983031	-0.113693	-0.005277	0.143863
33384	-1.139458	-1.333091	9.542368	0.140160	-0.057002	0.099857	0.377657	-0.030845	-0.671824	0.983049	-0.110772	-0.005863	0.145981
33385	-0.736049	-1.640436	9.172431	0.074101	-0.033387	0.081662	0.375021	-0.033606	-0.672074	0.982969	-0.109203	-0.005949	0.147685
33386	-0.972740	-1.973816	8.882225	0.029387	-0.062994	0.074189	0.372628	-0.032205	-0.672549	0.982805	-0.108437	-0.007033	0.149283
33387	-1.495039	-2.090522	9.500675	0.061475	-0.111949	0.069078	0.369199	-0.033850	-0.675663	0.982713	-0.106892	-0.008661	0.150915
33388	-1.535207	-2.315271	9.839729	0.104336	-0.103269	0.079954	0.365901	-0.036329	-0.676556	0.982672	-0.104531	-0.010299	0.152716
33389	-1.532387	-1.929637	10.103712	0.140177	-0.070058	0.073359	0.363271	-0.040200	-0.676817	0.982720	-0.101578	-0.010767	0.154363
33390	-1.060407	-1.766070	9.736195	0.160047	-0.021081	0.057719	0.361450	-0.046157	-0.677111	0.982858	-0.098368	-0.010663	0.155563
33391	-0.555883	-1.780609	9.414417	0.147654	-0.017617	0.038108	0.359361	-0.051279	-0.678180	0.983021	-0.095413	-0.010114	0.156411
33392	-0.354391	-1.969806	9.410503	0.033137	-0.003706	0.038987	0.359379	-0.054054	-0.678864	0.982963	-0.094746	-0.010102	0.157179
33393	-0.276819	-1.931603	9.516026	-0.043857	-0.002042	0.047226	0.360304	-0.054199	-0.677699	0.982728	-0.095616	-0.009839	0.158135
33394	-0.290262	-1.804595	10.113660	-0.085052	0.004835	0.041681	0.359631	-0.052946	-0.676888	0.982435	-0.097299	-0.010026	0.158915
33395	-0.169449	-1.804600	10.420260	0.054484	0.026630	0.048902	0.360029	-0.053088	-0.676633	0.982389	-0.096311	-0.008895	0.159867
33396	-0.113212	-1.367494	10.347890	0.147532	0.067729	0.066545	0.360051	-0.056973	-0.676541	0.982469	-0.093628	-0.007057	0.161055
33397	-0.226925	-1.052262	10.102536	0.183473	0.057384	0.038676	0.362331	-0.061426	-0.676489	0.982692	-0.090142	-0.004940	0.161761
33398	-0.181774	-1.138333	9.601237	0.294579	0.055811	0.016549	0.364246	-0.070594	-0.677922	0.983160	-0.084521	-0.002952	0.161999
33399	-0.171946	-1.105602	9.317921	0.271411	0.033158	-0.003077	0.365624	-0.079205	-0.678423	0.983622	-0.079182	-0.001117	0.161919
33400	0.051038	-1.328642	9.313432	0.172188	0.020005	-0.028633	0.366046	-0.083926	-0.677558	0.983984	-0.075846	-0.000303	0.161314
33401	-0.088966	-1.331344	9.646287	0.110362	0.019060	-0.018479	0.366722	-0.086983	-0.676286	0.984215	-0.073619	0.000674	0.160939
33402	-0.359105	-1.290354	9.776472	0.112167	0.029619	-0.021866	0.367279	-0.091149	-0.677124	0.984450	-0.071495	0.001494	0.160450
33403	-0.475449	-1.343090	9.538927	0.072953	0.021015	-0.052113	0.368333	-0.090045	-0.676735	0.984724	-0.070014	0.002336	0.159407
33404	-0.563237	-1.462643	9.547924	0.020979	-0.006992	-0.043780	0.367279	-0.090593	-0.677906	0.984897	-0.069569	0.002112	0.158538
33405	-0.502124	-1.698629	9.616787	0.033407	-0.033291	-0.033278	0.367523	-0.087542	-0.676829	0.985053	-0.068723	0.001783	0.157941
33406	-0.294401	-1.688566	9.504551	0.081648	-0.021120	-0.010030	0.367143	-0.089482	-0.678942	0.985200	-0.067036	0.001520	0.157752
33407	-0.289663	-1.700688	9.485144	0.038667	-0.015901	-0.000635	0.367686	-0.091705	-0.678710	0.985255	-0.066178	0.001575	0.157770
33408	-0.409676	-1.603130	9.619491	-0.081349	-0.029973	0.018759	0.367532	-0.088235	-0.678411	0.985091	-0.067674	0.000660	0.158166
33409	-0.349926	-1.353363	9.645882	-0.092019	-0.043087	0.001043	0.366730	-0.086565	-0.679432	0.984962	-0.069322	-0.000240	0.158257
33410	-0.258725	-1.435514	9.757113	-0.061548	-0.015987	-0.005733	0.365918	-0.083508	-0.679652	0.984897	-0.070472	-0.000850	0.158150
33411	-0.084343	-1.369028	9.919807	-0.056127	-0.019533	-0.022491	0.364563	-0.078644	-0.679582	0.984888	-0.071490	-0.001227	0.157743
33412	-0.106255	-1.392999	9.890880	0.040536	-0.035219	-0.033296	0.363247	-0.080440	-0.679580	0.985053	-0.070568	-0.001932	0.157123
33413	0.012711	-1.307027	9.991787	0.067372	-0.016030	-0.028646	0.363385	-0.081413	-0.679461	0.985237	-0.069159	-0.001887	0.156591
33414	0.093289	-1.515021	9.825265	0.021777	-0.016016	-0.033447	0.363387	-0.081273	-0.680378	0.985374	-0.068667	-0.002273	0.155940
33415	0.230642	-1.550300	9.650625	0.099548	-0.010799	-0.011758	0.363119	-0.080994	-0.679978	0.985546	-0.066652	-0.002044	0.155729
33416	0.199605	-1.501832	9.689906	0.115671	-0.012532	-0.016915	0.363021	-0.086544	-0.680819	0.985753	-0.064320	-0.002046	0.155403
33417	0.065293	-1.375510	9.755007	0.069137	-0.003779	-0.013633	0.362353	-0.086264	-0.679756	0.985884	-0.062936	-0.001813	0.155139
33418	-0.016151	-1.287837	9.900926	0.033344	0.004953	-0.013823	0.363179	-0.090430	-0.681516	0.985971	-0.062282	-0.001721	0.154850
33419	-0.160250	-1.176165	9.869804	0.011885	0.006746	-0.014787	0.360788	-0.090001	-0.681344	0.986034	-0.062057	-0.001476	0.154546
33420	-0.249007	-1.093672	9.876326	0.069198	0.012056	-0.024000	0.361586	-0.090838	-0.680446	0.986196	-0.060718	-0.001146	0.154047
33421	-0.184111	-1.132975	9.774368	0.101434	0.017322	-0.025534	0.360538	-0.092775	-0.681106	0.986397	-0.058754	-0.000434	0.153519
33422	-0.175201	-1.234387	9.669777	0.108539	0.012066	-0.013185	0.360298	-0.096936	-0.681537	0.986565	-0.056638	0.000029	0.153235
33423	-0.168431	-1.297296	9.565646	0.083432	0.015544	0.002493	0.359773	-0.098599	-0.680233	0.986652	-0.055036	0.000672	0.153258
33424	-0.174984	-1.201007	9.574020	0.029682	-0.000246	0.012639	0.360318	-0.100544	-0.681311	0.986648	-0.054438	0.000680	0.153496
33425	-0.197858	-1.027229	9.710809	0.013542	-0.011654	0.014282	0.360323	-0.101377	-0.681188	0.986621	-0.054136	0.000576	0.153781
33426	-0.207319	-1.007184	9.949064	0.004579	-0.007325	0.012472	0.359667	-0.102483	-0.681583	0.986590	-0.054012	0.000367	0.154025
33427	-0.134399	-0.940433	9.939589	0.024321	0.004929	0.003840	0.358475	-0.103171	-0.680784	0.986606	-0.053541	0.000604	0.154086
33428	-0.050353	-0.999496	9.717066	0.038705	0.006727	-0.004893	0.358878	-0.103867	-0.681191	0.986664	-0.052786	0.000759	0.153970
33429	-0.091693	-1.037835	9.659299	0.010083	0.008495	-0.005089	0.358610	-0.103588	-0.680922	0.986692	-0.052606	0.000996	0.153850
33430	-0.113018	-0.984412	9.770656	0.020808	-0.009008	-0.010346	0.359019	-0.105533	-0.680685	0.986748	-0.052156	0.000780	0.153645
33431	-0.242685	-1.219125	9.769076	0.017213	-0.014218	-0.009519	0.358355	-0.104974	-0.681457	0.986798	-0.051772	0.000578	0.153460
33432	-0.363543	-1.235047	9.760322	0.004615	-0.005477	0.008958	0.357828	-0.106082	-0.680672	0.986777	-0.051652	0.000402	0.153633
33433	-0.289042	-0.947056	9.738955	-0.013310	-0.009023	0.016782	0.358235	-0.107194	-0.681477	0.986713	-0.051894	0.000241	0.153961
33434	-0.264083	-0.834169	9.749652	0.002867	-0.007245	0.001942	0.357703	-0.106913	-0.681466	0.986712	-0.051804	0.000017	0.153998
33435	-0.031884	-0.782950	9.786693	0.008220	-0.016070	0.001889	0.357434	-0.106635	-0.680934	0.986717	-0.051583	-0.000239	0.154040
33436	0.129002	-0.913732	9.903975	-0.000795	-0.005676	0.015882	0.356648	-0.108296	-0.680939	0.986669	-0.051570	-0.000429	0.154351
33437	0.222652	-0.995491	10.149782	0.006425	0.011785	0.000087	0.357840	-0.108024	-0.680954	0.986679	-0.051461	-0.000173	0.154326
33438	0.206043	-0.956647	10.224879	0.015359	0.032758	0.007288	0.357194	-0.110935	-0.681105	0.986673	-0.051247	0.000436	0.154433
33439	0.247162	-0.934179	9.811388	0.082466	0.032826	0.018353	0.358249	-0.110803	-0.679544	0.986703	-0.049692	0.001327	0.154744
33440	0.098371	-0.798842	9.641179	0.205072	0.001460	0.008635	0.357877	-0.114825	-0.680366	0.986874	-0.045637	0.001907	0.154896
33441	-0.130125	-0.671900	9.668644	0.262296	-0.029964	0.008151	0.356743	-0.124809	-0.680842	0.987081	-0.040323	0.002092	0.155053
33442	-0.139480	-0.632996	9.782135	0.214906	-0.036971	-0.003666	0.357047	-0.131611	-0.680784	0.987257	-0.035954	0.001934	0.155007
33443	-0.079542	-0.676812	9.723498	0.099595	-0.029867	-0.029135	0.355683	-0.136773	-0.681853	0.987423	-0.033848	0.001583	0.154428
33444	-0.029756	-0.804805	9.683142	0.018102	-0.018564	-0.009461	0.355947	-0.136774	-0.681332	0.987464	-0.033422	0.001174	0.154261
33445	0.035694	-0.769302	9.661354	-0.015006	0.003268	-0.001705	0.354092	-0.136764	-0.682091	0.987464	-0.033692	0.001129	0.154204
33446	-0.070147	-0.715232	9.768641	-0.018588	-0.001967	-0.005234	0.355685	-0.136772	-0.682378	0.987466	-0.034042	0.000937	0.154111
33447	-0.146251	-0.553313	9.824036	-0.014981	0.003304	-0.010421	0.354620	-0.135795	-0.682746	0.987493	-0.034311	0.000884	0.153882
33448	-0.117241	-0.550937	9.888706	0.003000	0.008581	-0.029666	0.355537	-0.134412	-0.681696	0.987586	-0.034267	0.000951	0.153293
33449	-0.030917	-0.633638	9.807696	-0.011330	0.003313	-0.026306	0.355802	-0.134275	-0.681961	0.987663	-0.034460	0.000894	0.152750
33450	-0.002658	-0.734812	9.830324	-0.002440	0.003277	-0.014816	0.356063	-0.133304	-0.682349	0.987706	-0.034508	0.000849	0.152464
33451	-0.101832	-0.758075	9.835719	0.033252	0.001517	0.005730	0.355531	-0.132746	-0.682992	0.987716	-0.033821	0.000908	0.152553
33452	-0.050448	-0.658039	9.644149	0.017158	0.001529	0.009146	0.355537	-0.134134	-0.682218	0.987698	-0.033475	0.000905	0.152742
33453	-0.036136	-0.688848	9.831141	-0.009713	-0.009017	0.007135	0.355525	-0.132330	-0.681937	0.987675	-0.033607	0.000618	0.152867
33454	-0.060072	-0.661936	9.918181	-0.006041	0.008513	-0.010387	0.355795	-0.131914	-0.683906	0.987702	-0.033741	0.000669	0.152664
33455	0.026847	-0.658350	9.739616	0.008334	0.019041	-0.015553	0.356323	-0.132612	-0.681821	0.987759	-0.033603	0.000969	0.152320
33456	0.040581	-0.778838	9.742853	-0.016757	0.011927	-0.005261	0.355207	-0.133264	-0.683003	0.987759	-0.033960	0.001057	0.152240
33457	0.079386	-0.755117	9.733177	-0.029322	-0.012589	-0.003685	0.357590	-0.132306	-0.683292	0.987756	-0.034477	0.000610	0.152151
33458	0.046365	-0.648684	9.845244	-0.035615	0.009243	0.006951	0.357049	-0.131332	-0.681962	0.987706	-0.035198	0.000597	0.152311
33459	-0.001949	-0.648555	9.763946	-0.027553	0.008401	0.007023	0.357851	-0.131336	-0.683549	0.987669	-0.035741	0.000568	0.152419
33460	-0.021725	-0.711073	9.720135	-0.034643	-0.003793	-0.010702	0.357570	-0.128837	-0.683258	0.987672	-0.036402	0.000287	0.152248
33461	-0.050856	-0.734686	9.789815	0.001100	-0.000310	-0.001615	0.355720	-0.129659	-0.683762	0.987682	-0.036355	0.000162	0.152191
33462	0.012038	-0.720636	9.825486	0.026127	-0.016080	-0.001506	0.355849	-0.129382	-0.683237	0.987698	-0.035779	-0.000171	0.152226
33463	0.050625	-0.725917	9.769813	0.015423	-0.009074	-0.005095	0.355988	-0.129938	-0.684163	0.987729	-0.035423	-0.000437	0.152106
33464	0.084837	-0.672936	9.878283	0.024360	-0.001235	-0.003241	0.355598	-0.131601	-0.683649	0.987744	-0.034926	-0.000484	0.152125
33465	0.070503	-0.653382	9.943524	0.025252	-0.009111	-0.006781	0.355993	-0.131048	-0.683912	0.987787	-0.034372	-0.000733	0.151971
33466	-0.006861	-0.662692	9.847946	0.013631	0.001420	-0.003279	0.354931	-0.130765	-0.683893	0.987796	-0.034096	-0.000760	0.151975
33467	-0.079308	-0.662206	9.822139	0.024383	0.017195	-0.001359	0.354395	-0.129929	-0.683745	0.987822	-0.033639	-0.000489	0.151910
33468	-0.069535	-0.643319	9.730940	0.027978	-0.003771	-0.008455	0.355200	-0.130765	-0.684947	0.987854	-0.033063	-0.000578	0.151824
33469	-0.084293	-0.681623	9.752258	0.028815	-0.009044	0.002102	0.354014	-0.132285	-0.684813	0.987871	-0.032441	-0.000808	0.151845
33470	-0.112850	-0.627989	9.914153	0.013598	-0.009069	-0.000637	0.353486	-0.132699	-0.684940	0.987866	-0.032133	-0.001041	0.151944
33471	-0.131996	-0.599401	9.775247	0.040467	0.007591	0.002278	0.355085	-0.133540	-0.685498	0.987890	-0.031331	-0.000900	0.151959
33472	-0.088958	-0.657628	9.721330	0.032409	-0.000286	0.002167	0.354303	-0.135756	-0.685770	0.987888	-0.030679	-0.000901	0.152104
33473	-0.006474	-0.605289	9.742850	0.006389	-0.012601	0.014254	0.353911	-0.137002	-0.685514	0.987853	-0.030492	-0.001255	0.152367
33474	-0.043079	-0.662387	9.855473	0.024279	-0.003859	0.014413	0.353649	-0.138112	-0.684471	0.987805	-0.029989	-0.001344	0.152773
33475	-0.071937	-0.647537	9.918383	-0.006156	0.020607	0.023102	0.354979	-0.138674	-0.684760	0.987736	-0.030157	-0.001074	0.153190
33476	0.035147	-0.526200	9.755418	-0.025887	0.015320	0.037034	0.353790	-0.139500	-0.684750	0.987587	-0.030704	-0.000924	0.154042
33477	-0.006904	-0.663221	9.674891	0.022475	-0.002102	0.023211	0.352734	-0.140049	-0.685264	0.987533	-0.030236	-0.001019	0.154476
33478	0.142867	-0.657081	9.704915	0.015262	0.001316	0.035463	0.353396	-0.140053	-0.685012	0.987412	-0.029928	-0.001020	0.155310
33479	0.099638	-0.627525	9.820993	-0.077778	0.006538	0.031296	0.353794	-0.140055	-0.685018	0.987271	-0.031469	-0.001263	0.155895
33480	-0.078680	-0.575514	9.856778	-0.131412	0.015339	0.022188	0.354039	-0.136726	-0.684726	0.987080	-0.034100	-0.001456	0.156553
33481	-0.061326	-0.513066	9.871768	-0.072309	0.018869	0.012065	0.354547	-0.132844	-0.684433	0.986997	-0.035564	-0.001447	0.156749
33482	-0.097923	-0.561284	9.741742	-0.025671	0.020720	-0.008732	0.354684	-0.133677	-0.684443	0.986975	-0.036123	-0.001224	0.156759
33483	-0.035299	-0.583452	9.731333	-0.025763	0.004917	0.007048	0.354928	-0.130209	-0.684150	0.986940	-0.036615	-0.001345	0.156868
33484	0.012394	-0.670199	9.802028	-0.014085	-0.005570	-0.008800	0.355190	-0.129378	-0.684539	0.986933	-0.036864	-0.001603	0.156852
33485	0.011827	-0.749557	9.805927	-0.006144	-0.012618	0.013245	0.354934	-0.130764	-0.684943	0.986891	-0.036913	-0.002009	0.157097
33486	0.052402	-0.817138	9.833642	0.007207	-0.016162	0.026521	0.353751	-0.132145	-0.685595	0.986756	-0.036708	-0.002390	0.157983
33487	0.040603	-0.776374	9.762109	0.003625	-0.019649	0.028258	0.354153	-0.133674	-0.684304	0.986674	-0.036548	-0.002900	0.158528
33488	0.036792	-0.634397	9.773388	0.011686	-0.032763	0.023012	0.351766	-0.133105	-0.685443	0.986548	-0.036202	-0.003598	0.159369
33489	0.048714	-0.658294	9.854728	0.018779	-0.040679	0.032718	0.351503	-0.133381	-0.685704	0.986459	-0.035670	-0.004474	0.160019
33490	0.092580	-0.603240	9.879017	0.033150	-0.030172	0.023165	0.352571	-0.134497	-0.685731	0.986357	-0.034908	-0.005048	0.160800
33491	0.070803	-0.605813	9.768616	0.069018	-0.023105	0.011124	0.349132	-0.135588	-0.686740	0.986371	-0.033432	-0.005434	0.161016
33492	0.061081	-0.617485	9.859897	0.069004	-0.012630	0.014685	0.349152	-0.138224	-0.687948	0.986304	-0.032017	-0.005555	0.161703
33493	0.143033	-0.635302	9.748426	0.049390	-0.009108	0.003074	0.348766	-0.140303	-0.687962	0.986329	-0.030971	-0.005736	0.161748
33494	0.103789	-0.719257	9.723764	0.043097	-0.011731	0.009182	0.347452	-0.142239	-0.688487	0.986238	-0.030068	-0.005930	0.162467
33495	0.101356	-0.726050	9.855898	0.033326	0.011893	-0.003144	0.348122	-0.143491	-0.688378	0.986274	-0.029416	-0.005756	0.162375
33496	0.196065	-0.650002	9.795869	0.017253	0.023251	-0.004994	0.346952	-0.147648	-0.688271	0.986183	-0.029134	-0.005357	0.162988
33497	0.050938	-0.682586	9.782326	0.010118	0.015437	-0.012086	0.348539	-0.147102	-0.687764	0.986235	-0.028956	-0.005199	0.162714
33498	0.100196	-0.548270	9.783444	-0.027451	0.013665	-0.014116	0.349313	-0.143359	-0.687608	0.986213	-0.029526	-0.005128	0.162747
33499	0.061308	-0.581788	9.735326	-0.034520	0.027718	-0.028209	0.348768	-0.141692	-0.686270	0.986291	-0.030266	-0.004883	0.162143
33500	-0.001389	-0.571470	9.803282	-0.016660	0.008477	-0.028129	0.349952	-0.140172	-0.686011	0.986291	-0.030604	-0.004894	0.162081
33501	0.034836	-0.571709	9.817388	0.008327	0.015432	-0.012072	0.351152	-0.139483	-0.689041	0.986341	-0.030458	-0.004740	0.161807
33502	0.041814	-0.610132	9.855341	0.019014	0.006659	-0.004988	0.351537	-0.138098	-0.687589	0.986314	-0.030090	-0.004651	0.162040
33503	0.085193	-0.620299	9.787553	0.042327	0.002317	-0.015421	0.350485	-0.140314	-0.686545	0.986394	-0.029231	-0.004649	0.161711
33504	0.075485	-0.625210	9.729897	0.011862	0.004920	-0.003294	0.350225	-0.140728	-0.687333	0.986325	-0.028998	-0.004622	0.162176
33505	0.007948	-0.619386	9.889175	0.004750	0.011933	-0.015639	0.350236	-0.142254	-0.687873	0.986384	-0.028916	-0.004551	0.161834
33506	0.032616	-0.545159	9.841746	-0.016725	-0.004689	-0.018490	0.351275	-0.138930	-0.687068	0.986380	-0.029215	-0.004809	0.161797
33507	-0.004181	-0.624352	9.807505	-0.009548	0.011954	-0.017501	0.351002	-0.137680	-0.686920	0.986436	-0.029415	-0.004782	0.161417
33508	-0.084214	-0.671877	9.793228	0.026255	-0.001992	-0.024325	0.351136	-0.137958	-0.686925	0.986474	-0.028874	-0.004852	0.161281
33509	-0.146144	-0.553426	9.828773	0.015485	-0.002003	-0.017312	0.352326	-0.137270	-0.686937	0.986543	-0.028540	-0.005006	0.160916
33510	-0.092538	-0.484287	9.764212	0.056670	0.012004	-0.016962	0.351002	-0.137957	-0.686529	0.986573	-0.027445	-0.004697	0.160932
33511	-0.000670	-0.470508	9.785209	0.033397	0.011962	-0.015395	0.351014	-0.140317	-0.686159	0.986646	-0.026798	-0.004509	0.160599
33512	0.105183	-0.524431	9.725993	0.015532	0.004957	-0.022641	0.350225	-0.141422	-0.686158	0.986621	-0.026490	-0.004482	0.160799
33513	0.162778	-0.577550	9.806602	-0.016665	0.004928	-0.028193	0.352088	-0.141571	-0.687632	0.986708	-0.026808	-0.004606	0.160212
33514	0.254724	-0.554025	9.868569	-0.020310	0.015349	-0.012345	0.352078	-0.140878	-0.685919	0.986669	-0.027242	-0.004478	0.160378
33515	0.209325	-0.490733	9.999476	-0.006884	0.011850	-0.017523	0.352204	-0.139768	-0.685778	0.986727	-0.027386	-0.004443	0.159999
33516	0.057085	-0.504106	9.957374	-0.018571	0.020613	-0.001671	0.351662	-0.138100	-0.685229	0.986697	-0.027806	-0.004192	0.160120
33517	-0.042507	-0.580770	9.803530	-0.023898	0.020687	-0.006979	0.350993	-0.137264	-0.684947	0.986712	-0.028314	-0.004028	0.159943
33518	-0.132270	-0.637863	9.782017	-0.027538	0.015439	0.005327	0.353650	-0.137695	-0.685517	0.986645	-0.028895	-0.003906	0.160252
33519	-0.185289	-0.623008	9.785048	0.004676	0.018962	0.005594	0.353107	-0.135749	-0.685227	0.986636	-0.028843	-0.003663	0.160326
33520	-0.155912	-0.565656	9.737386	0.002888	0.008466	0.003784	0.353778	-0.136307	-0.686555	0.986591	-0.028800	-0.003582	0.160612
33521	-0.035493	-0.612168	9.779074	-0.016820	-0.008204	0.002653	0.353391	-0.137415	-0.687873	0.986576	-0.029089	-0.003937	0.160643
33522	0.060904	-0.639396	9.773122	0.001031	-0.004751	0.013335	0.353400	-0.139635	-0.686845	0.986465	-0.029040	-0.004123	0.161325
33523	0.143738	-0.534494	9.679878	-0.020409	-0.005628	0.008768	0.352726	-0.138523	-0.685380	0.986429	-0.029408	-0.004442	0.161474
33524	0.063608	-0.596370	9.691875	-0.018625	-0.007355	0.008786	0.352460	-0.137966	-0.686158	0.986337	-0.029738	-0.004743	0.161964
33525	0.178010	-0.480778	10.028702	-0.016865	-0.005708	0.007024	0.351929	-0.137685	-0.686541	0.986308	-0.030030	-0.005059	0.162079
33526	0.042076	-0.582793	10.144068	0.031464	0.009203	0.004804	0.351801	-0.138795	-0.685894	0.986280	-0.029426	-0.004869	0.162366
33527	0.018477	-0.496882	9.861651	0.028837	0.020644	0.003976	0.352472	-0.139353	-0.687222	0.986290	-0.028897	-0.004517	0.162409
33528	0.004136	-0.470825	9.693832	0.026203	0.011954	-0.004873	0.352721	-0.137690	-0.685503	0.986305	-0.028406	-0.004293	0.162411
33529	-0.020724	-0.571539	9.731344	0.058360	0.008442	0.004147	0.352745	-0.141575	-0.685805	0.986329	-0.027252	-0.004081	0.162468
33530	-0.010557	-0.499560	9.698436	0.061960	0.013700	0.002442	0.354870	-0.142142	-0.685843	0.986323	-0.026061	-0.003705	0.162709
33531	-0.092581	-0.489208	9.728104	0.011905	0.016354	-0.008461	0.352756	-0.142824	-0.686867	0.986362	-0.025848	-0.003488	0.162509
33532	-0.081691	-0.329376	10.109594	0.032550	0.033818	-0.027612	0.353029	-0.144907	-0.685711	0.986427	-0.025300	-0.002827	0.162216
33533	0.067920	-0.333967	9.776573	0.072831	0.034717	-0.022067	0.355426	-0.146447	-0.686025	0.986541	-0.023931	-0.002054	0.161742
33534	0.017265	-0.658746	9.626665	0.028162	0.022546	-0.038345	0.356760	-0.147842	-0.685928	0.986648	-0.023434	-0.001632	0.161167
33535	0.042059	-0.574215	9.802876	-0.011315	0.024192	-0.018354	0.355562	-0.147419	-0.685381	0.986707	-0.023703	-0.001340	0.160768
33536	-0.020445	-0.537395	9.885556	0.011876	0.022417	-0.004950	0.357531	-0.144100	-0.684853	0.986711	-0.023528	-0.000956	0.160772
33537	-0.097270	-0.474283	9.877331	0.031630	0.025978	-0.018855	0.357808	-0.146183	-0.684878	0.986791	-0.022961	-0.000488	0.160364
33538	-0.019477	-0.400465	9.831842	-0.013131	0.018940	-0.013927	0.358604	-0.145770	-0.685673	0.986797	-0.023268	-0.000259	0.160281
33539	-0.092835	-0.527428	9.814192	0.018155	0.027705	-0.004859	0.358735	-0.146049	-0.684628	0.986826	-0.022974	0.000208	0.160147
33540	-0.169875	-0.493274	9.774390	0.011002	0.026859	-0.004884	0.359007	-0.146883	-0.685166	0.986814	-0.022831	0.000675	0.160237
33541	-0.169627	-0.457320	9.733942	-0.013116	0.027752	-0.012097	0.360724	-0.146060	-0.684396	0.986851	-0.023159	0.001048	0.159961
33542	-0.131903	-0.585087	9.736955	-0.032811	0.015492	-0.014085	0.361514	-0.145232	-0.684137	0.986844	-0.023844	0.001146	0.159902
33543	-0.083129	-0.518147	9.727690	-0.016784	0.009320	0.001870	0.361496	-0.142596	-0.683323	0.986834	-0.024194	0.001151	0.159911
33544	-0.034466	-0.470126	9.823960	-0.004219	0.004942	-0.010398	0.361241	-0.143704	-0.684380	0.986826	-0.024281	0.001133	0.159951
33545	-0.048763	-0.445725	9.901275	0.004675	0.013653	0.002042	0.361371	-0.143705	-0.683858	0.986826	-0.024220	0.001290	0.159960
33546	0.019308	-0.379186	9.810122	0.010034	0.003148	0.003801	0.361909	-0.144957	-0.683878	0.986781	-0.024020	0.001290	0.160262
33547	-0.009861	-0.405446	9.800457	0.004719	0.006683	-0.006795	0.362310	-0.144959	-0.684672	0.986810	-0.023928	0.001300	0.160100
33548	-0.014428	-0.373670	9.954683	-0.009614	0.018889	-0.003327	0.361906	-0.144263	-0.684134	0.986788	-0.024167	0.001545	0.160194
33549	0.074072	-0.485643	9.745934	0.004739	0.011925	-0.008579	0.363237	-0.145381	-0.683509	0.986823	-0.024088	0.001651	0.159994
33550	-0.064054	-0.551986	9.722329	-0.002439	0.007587	-0.005094	0.361639	-0.144262	-0.683605	0.986813	-0.024149	0.001696	0.160046
33551	-0.019919	-0.458536	9.718216	-0.004238	-0.002052	-0.005136	0.362694	-0.142602	-0.684523	0.986832	-0.024205	0.001496	0.159921
33552	-0.092912	-0.541536	9.919782	-0.014068	-0.008175	-0.015803	0.362696	-0.143713	-0.683353	0.986853	-0.024446	0.001187	0.159755
33553	-0.053544	-0.440700	9.959057	-0.018574	0.004902	-0.005207	0.363358	-0.142744	-0.684534	0.986865	-0.024809	0.001079	0.159625
33554	-0.111931	-0.496038	9.805103	0.001146	0.018958	-0.005003	0.362154	-0.140795	-0.684759	0.986867	-0.024835	0.001361	0.159607
33555	-0.107471	-0.546681	9.773237	0.004665	0.008441	0.005548	0.362024	-0.141349	-0.684763	0.986856	-0.024755	0.001405	0.159687
33556	-0.081036	-0.565992	9.818453	-0.002503	0.004922	0.005470	0.362689	-0.142464	-0.683472	0.986815	-0.024808	0.001402	0.159935
33557	-0.126833	-0.551466	9.732491	-0.002455	0.008470	-0.001547	0.363090	-0.142465	-0.684265	0.986823	-0.024875	0.001422	0.159876
33558	-0.107724	-0.580502	9.724782	-0.028426	0.002327	0.001754	0.363745	-0.141776	-0.683087	0.986781	-0.025432	0.001284	0.160044
33559	-0.136151	-0.507713	9.858054	-0.010574	-0.000327	0.007182	0.363874	-0.141777	-0.682039	0.986757	-0.025636	0.001112	0.160161
33560	-0.068112	-0.445956	9.776460	-0.009599	0.003202	-0.006903	0.362945	-0.141217	-0.682675	0.986751	-0.025824	0.001046	0.160168
33561	-0.015446	-0.509025	9.736824	-0.002470	-0.000316	-0.000723	0.361891	-0.141765	-0.683846	0.986757	-0.025866	0.000894	0.160129
33562	-0.044396	-0.508483	9.840429	0.004665	0.001416	0.001985	0.362419	-0.141213	-0.683980	0.986731	-0.025766	0.000843	0.160305
33563	-0.029773	-0.489384	9.830909	-0.009686	-0.002107	0.008917	0.363070	-0.140246	-0.682143	0.986701	-0.025944	0.000636	0.160458
33564	-0.092622	-0.498491	9.838557	-0.016808	0.001425	0.001845	0.362012	-0.139684	-0.683958	0.986670	-0.026268	0.000517	0.160600
33565	-0.087601	-0.469842	9.781159	-0.014942	0.004968	-0.012221	0.363603	-0.139415	-0.684242	0.986705	-0.026570	0.000424	0.160332
33566	-0.092910	-0.537122	9.790046	0.013675	-0.000276	-0.011163	0.362801	-0.139134	-0.682915	0.986730	-0.026287	0.000362	0.160228
33567	-0.082889	-0.488872	9.862618	0.007398	-0.002048	-0.010329	0.362144	-0.139129	-0.684742	0.986771	-0.026125	0.000205	0.160001
33568	-0.063793	-0.518070	9.802032	0.001155	-0.016025	-0.017484	0.362267	-0.138021	-0.683814	0.986811	-0.026039	-0.000210	0.159769
33569	-0.061250	-0.503356	9.900721	0.007425	-0.002046	-0.017388	0.362127	-0.137465	-0.682757	0.986874	-0.025877	-0.000369	0.159402
33570	-0.024912	-0.484648	9.818904	0.008334	0.006706	-0.015593	0.361992	-0.136632	-0.683271	0.986915	-0.025722	-0.000312	0.159178
33571	-0.100324	-0.561089	9.799448	-0.005999	0.004972	-0.012171	0.360671	-0.137318	-0.683783	0.986955	-0.025848	-0.000372	0.158911
33572	-0.083191	-0.527680	9.756422	0.001142	-0.000281	-0.008611	0.360933	-0.136764	-0.683782	0.986963	-0.025812	-0.000473	0.158865
33573	-0.146303	-0.575117	9.814104	0.011871	-0.008140	-0.011197	0.360408	-0.137872	-0.683522	0.987008	-0.025549	-0.000729	0.158624
33574	-0.162633	-0.495553	9.834388	0.000150	-0.012562	0.007227	0.361082	-0.139818	-0.683289	0.986958	-0.025494	-0.001068	0.158942
33575	-0.102176	-0.479570	9.709070	-0.000771	-0.014324	0.016014	0.360679	-0.138984	-0.683275	0.986910	-0.025460	-0.001465	0.159242
33576	-0.078657	-0.566444	9.676623	0.000148	-0.009064	0.012490	0.359629	-0.139531	-0.685627	0.986845	-0.025416	-0.001732	0.159650
33577	-0.015133	-0.470079	9.888687	-0.015113	-0.011771	0.017652	0.358821	-0.137862	-0.684810	0.986784	-0.025675	-0.002123	0.159979
33578	0.062143	-0.470617	9.909646	-0.010605	-0.007405	0.010628	0.358556	-0.137583	-0.685328	0.986726	-0.025848	-0.002392	0.160307
33579	-0.031675	-0.421643	9.954281	-0.006138	0.011848	0.016936	0.358553	-0.137306	-0.684932	0.986673	-0.025999	-0.002289	0.160611
33580	0.028540	-0.439349	9.823771	-0.011434	0.015384	0.005436	0.358298	-0.138692	-0.685598	0.986626	-0.026262	-0.002114	0.160854
33581	-0.001599	-0.600377	9.788530	-0.002507	0.005776	0.007205	0.357625	-0.137856	-0.684005	0.986606	-0.026321	-0.002128	0.160969
33582	-0.030227	-0.552001	9.803755	0.010018	-0.000337	0.005530	0.357227	-0.137298	-0.685043	0.986579	-0.026110	-0.002193	0.161170
33583	-0.025366	-0.547258	9.794153	0.002920	-0.010801	-0.010421	0.358152	-0.136471	-0.685311	0.986617	-0.026010	-0.002524	0.160946
33584	-0.015775	-0.556940	9.798766	-0.000741	-0.005601	0.008952	0.357093	-0.137159	-0.684777	0.986570	-0.025994	-0.002727	0.161231
33585	-0.020323	-0.516152	9.753609	0.020740	-0.004710	0.009123	0.356298	-0.137571	-0.684506	0.986555	-0.025565	-0.002870	0.161391
33586	-0.073615	-0.541937	9.837893	0.032354	0.003158	0.012769	0.357106	-0.139102	-0.685322	0.986511	-0.024925	-0.002791	0.161761
33587	-0.054047	-0.508304	9.874163	0.015404	0.006664	0.002085	0.356316	-0.139652	-0.686102	0.986516	-0.024639	-0.002726	0.161776
33588	-0.022712	-0.513632	9.784904	0.008247	-0.001203	0.001996	0.357114	-0.140767	-0.684813	0.986492	-0.024460	-0.002817	0.161949
33589	-0.029910	-0.508618	9.833093	-0.002477	-0.005576	-0.003383	0.356049	-0.140067	-0.684921	0.986505	-0.024488	-0.003053	0.161861
33590	0.023498	-0.468247	9.799447	-0.002466	0.008408	-0.000696	0.355644	-0.138677	-0.685295	0.986491	-0.024551	-0.002989	0.161935
33591	-0.015482	-0.503662	9.876354	0.010881	-0.002027	0.005579	0.356918	-0.141774	-0.685335	0.986482	-0.024328	-0.003108	0.162023
33592	-0.031869	-0.431372	9.877327	0.031432	0.003213	0.013698	0.356649	-0.141217	-0.685194	0.986434	-0.023706	-0.003030	0.162410
33593	0.004296	-0.436723	9.792832	0.057437	0.003252	0.003303	0.357313	-0.141499	-0.684944	0.986454	-0.022577	-0.002893	0.162453
33594	-0.029959	-0.499017	9.785201	0.047605	0.001518	0.000580	0.356530	-0.142882	-0.686259	0.986458	-0.021630	-0.002801	0.162556
33595	0.023911	-0.393733	9.742684	0.024363	0.008506	-0.000439	0.356008	-0.144544	-0.686005	0.986474	-0.021171	-0.002669	0.162522
33596	0.004370	-0.427043	9.812171	0.027960	0.013758	-0.004802	0.355475	-0.144264	-0.685731	0.986482	-0.020651	-0.002402	0.162545
33597	0.023772	-0.427578	9.727809	-0.002399	0.011949	-0.012128	0.355676	-0.144228	-0.685220	0.986525	-0.020730	-0.002295	0.162277
33598	-0.005746	-0.504202	9.765637	-0.018492	0.004962	-0.018447	0.357135	-0.144236	-0.685373	0.986556	-0.021098	-0.002359	0.162039
33599	-0.034247	-0.441101	9.877169	-0.027458	0.008437	-0.015837	0.356736	-0.144373	-0.684712	0.986600	-0.021665	-0.002403	0.161698
33600	-0.034088	-0.419410	9.891837	-0.032766	0.018956	-0.026407	0.357251	-0.142434	-0.683388	0.986651	-0.022359	-0.002241	0.161290
33601	-0.043536	-0.388227	9.839401	-0.038146	0.016335	-0.022921	0.357789	-0.142852	-0.684976	0.986712	-0.023158	-0.002164	0.160805
33602	-0.072664	-0.407404	9.786556	-0.029236	0.008466	-0.015829	0.358176	-0.141189	-0.684440	0.986727	-0.023749	-0.002193	0.160627
33603	-0.070831	-0.474570	9.809870	0.015415	0.003277	-0.004038	0.357969	-0.140809	-0.683766	0.986751	-0.023450	-0.002189	0.160523
33604	-0.101881	-0.430647	9.935622	0.056514	-0.008121	0.002404	0.357708	-0.141085	-0.684552	0.986754	-0.022296	-0.002260	0.160668
33605	-0.034346	-0.436501	9.766730	0.043996	-0.011612	0.004045	0.357458	-0.143581	-0.685098	0.986764	-0.021383	-0.002450	0.160731
33606	-0.000467	-0.429285	9.853045	0.052980	-0.000246	-0.002908	0.356936	-0.145800	-0.683800	0.986768	-0.020324	-0.002380	0.160840
33607	-0.000356	-0.412573	9.812378	0.038711	0.006775	-0.010032	0.357734	-0.145526	-0.684860	0.986820	-0.019574	-0.002231	0.160617
33608	0.023433	-0.461037	9.756335	0.033343	0.008525	-0.008318	0.357473	-0.146219	-0.684994	0.986843	-0.018931	-0.002052	0.160554
33609	-0.020050	-0.465301	9.823958	0.029762	0.001531	-0.011884	0.358012	-0.147610	-0.684884	0.986896	-0.018347	-0.002037	0.160296
33610	-0.014602	-0.393353	9.810251	-0.002415	0.018934	-0.008562	0.358203	-0.146602	-0.683444	0.986905	-0.018442	-0.001767	0.160236
33611	-0.009637	-0.374178	9.800815	-0.031100	0.018898	0.003568	0.358200	-0.145769	-0.683961	0.986886	-0.019117	-0.001599	0.160274
33612	-0.007351	-0.393336	9.834223	-0.016757	0.001423	-0.008732	0.358464	-0.144660	-0.685266	0.986890	-0.019439	-0.001722	0.160211
33613	-0.005181	-0.427073	9.819396	-0.020306	0.004938	-0.014040	0.358991	-0.144385	-0.684878	0.986931	-0.019857	-0.001802	0.159907
33614	-0.045943	-0.385921	9.800993	-0.056141	0.003169	-0.003712	0.358977	-0.142721	-0.683417	0.986901	-0.020963	-0.002015	0.159948
33615	-0.106229	-0.373466	9.787235	-0.042711	0.002322	-0.005359	0.358963	-0.139945	-0.684177	0.986903	-0.021813	-0.002211	0.159816
33616	-0.091867	-0.392682	9.832557	-0.009729	-0.000366	0.019535	0.358975	-0.141888	-0.684197	0.986814	-0.021992	-0.002335	0.160341
33617	-0.087649	-0.477014	9.795499	0.000196	-0.005560	0.000186	0.358841	-0.142165	-0.683410	0.986817	-0.021970	-0.002541	0.160324
33618	-0.049194	-0.501472	9.761237	-0.025725	-0.007307	-0.005313	0.358441	-0.142302	-0.682618	0.986794	-0.022441	-0.002865	0.160393
33619	0.061554	-0.548055	9.754939	-0.075778	-0.005575	-0.016288	0.359107	-0.141750	-0.684197	0.986814	-0.023924	-0.003325	0.160045
33620	0.030980	-0.436859	9.857427	-0.099083	-0.005613	-0.009379	0.358564	-0.139804	-0.683907	0.986762	-0.025848	-0.003854	0.160053
33621	0.103875	-0.374816	9.881546	-0.049021	0.003095	0.002463	0.358287	-0.136471	-0.685969	0.986732	-0.026822	-0.004053	0.160072
33622	0.081519	-0.463472	9.935999	0.065464	-0.009135	0.005884	0.356959	-0.136464	-0.685687	0.986736	-0.025489	-0.004114	0.160265
33623	0.038244	-0.436674	9.936680	0.083385	-0.019597	-0.002816	0.355239	-0.137982	-0.684232	0.986788	-0.023770	-0.004342	0.160203
33624	0.032862	-0.509227	9.794088	0.070910	-0.010805	-0.008173	0.356441	-0.138959	-0.685047	0.986835	-0.022322	-0.004424	0.160124
33625	-0.010151	-0.446306	9.809604	0.040436	-0.021325	0.000404	0.355660	-0.141453	-0.685192	0.986853	-0.021447	-0.004822	0.160121
33626	0.005009	-0.350415	9.743279	0.043122	-0.022196	0.002200	0.354096	-0.146162	-0.685346	0.986830	-0.020511	-0.005216	0.160368
33627	-0.014530	-0.381503	9.752704	0.018958	-0.002090	0.009145	0.353306	-0.146851	-0.685866	0.986812	-0.020118	-0.005295	0.160528
33628	-0.048503	-0.407432	9.839223	0.004655	-0.002089	0.003757	0.354364	-0.146580	-0.685617	0.986781	-0.020007	-0.005414	0.160731
33629	-0.031553	-0.398207	9.752659	-0.020378	-0.002078	0.001811	0.354366	-0.145746	-0.687315	0.986770	-0.020390	-0.005615	0.160742
33630	-0.043828	-0.426910	9.774065	-0.056133	0.013671	-0.001920	0.353829	-0.145466	-0.686122	0.986722	-0.021528	-0.005622	0.160888
33631	-0.043672	-0.407440	9.848795	-0.052622	0.004881	0.008650	0.354210	-0.143388	-0.684533	0.986675	-0.022572	-0.005779	0.161028
33632	0.016813	-0.391120	9.834041	-0.004346	-0.001263	0.016014	0.353812	-0.142691	-0.685832	0.986597	-0.022642	-0.005906	0.161488
33633	0.052459	-0.470850	9.808782	0.033163	-0.005665	0.030344	0.353423	-0.144077	-0.685971	0.986517	-0.021959	-0.005984	0.162070
33634	0.110766	-0.425280	9.914555	0.049267	-0.021435	0.023344	0.352629	-0.144489	-0.685963	0.986437	-0.020907	-0.006331	0.162682
33635	0.067620	-0.364755	9.891655	0.033127	-0.010859	0.030385	0.353366	-0.146334	-0.686245	0.986353	-0.020204	-0.006515	0.163267
33636	0.074453	-0.420316	9.830871	0.018012	0.001436	0.014446	0.351646	-0.147713	-0.685445	0.986287	-0.019842	-0.006516	0.163715
33637	0.091316	-0.423125	9.741765	0.031467	0.001466	0.009254	0.352185	-0.148548	-0.686249	0.986272	-0.019210	-0.006473	0.163878
33638	0.050757	-0.355354	9.776543	0.040457	-0.000254	-0.001236	0.352974	-0.148137	-0.684944	0.986274	-0.018398	-0.006439	0.163965
33639	0.028977	-0.360149	9.726203	0.022572	0.001509	-0.001353	0.352856	-0.150357	-0.685621	0.986290	-0.017939	-0.006425	0.163917
33640	0.026900	-0.316505	9.834878	-0.002498	-0.009016	-0.003329	0.352194	-0.150214	-0.686266	0.986262	-0.017944	-0.006707	0.164074
33641	0.073025	-0.283131	9.854092	-0.013201	0.011966	-0.005101	0.353010	-0.153966	-0.685791	0.986279	-0.018220	-0.006604	0.163944
33642	-0.004663	-0.340304	9.837280	0.019047	0.019016	-0.010997	0.353276	-0.153690	-0.686317	0.986281	-0.017891	-0.006266	0.163983
33643	0.106465	-0.331766	9.766719	0.029811	0.012016	-0.017142	0.352865	-0.152022	-0.685506	0.986353	-0.017315	-0.006023	0.163621
33644	0.091542	-0.394027	9.819009	0.026132	-0.009023	-0.003155	0.352996	-0.151607	-0.685504	0.986352	-0.016756	-0.006209	0.163676
33645	0.084706	-0.336303	9.800504	0.026113	0.006708	0.006609	0.351676	-0.152710	-0.685758	0.986344	-0.016240	-0.006078	0.163784
33646	0.019638	-0.321053	9.902185	0.029668	0.001455	0.007517	0.351812	-0.153544	-0.685243	0.986297	-0.015647	-0.006043	0.164126
33647	0.044313	-0.246752	9.878793	0.024288	-0.005554	0.009223	0.351017	-0.153678	-0.685495	0.986277	-0.015125	-0.006155	0.164289
33648	-0.021275	-0.316086	9.890512	0.021638	0.006632	0.009208	0.351755	-0.154476	-0.685000	0.986230	-0.014707	-0.006043	0.164611
33649	0.024448	-0.335914	9.815381	0.013566	0.003121	0.014408	0.352295	-0.155727	-0.685545	0.986191	-0.014428	-0.006013	0.164872
33650	0.024297	-0.355318	9.762283	0.017232	-0.002071	-0.004973	0.352161	-0.155171	-0.686194	0.986187	-0.014067	-0.006092	0.164927
33651	0.063441	-0.285750	9.801201	0.031451	-0.005633	0.014505	0.350597	-0.159047	-0.687652	0.986151	-0.013410	-0.006174	0.165194
33652	0.049011	-0.278348	9.825445	0.031528	-0.005593	-0.003112	0.351390	-0.159607	-0.685833	0.986128	-0.012755	-0.006275	0.165374
33653	0.083021	-0.249778	9.815866	0.010043	-0.016107	-0.003311	0.350979	-0.157663	-0.685282	0.986144	-0.012483	-0.006639	0.165290
33654	0.075632	-0.269052	9.786867	-0.002455	-0.003847	-0.005121	0.351521	-0.158775	-0.686876	0.986133	-0.012503	-0.006817	0.165346
33655	0.155334	-0.254881	9.863320	0.038641	-0.026546	-0.004882	0.350263	-0.159780	-0.687251	0.986158	-0.011632	-0.007295	0.165237
33656	0.140944	-0.240395	9.844383	0.090580	-0.005517	-0.007944	0.349728	-0.159361	-0.686713	0.986185	-0.009813	-0.007198	0.165202
33657	0.182823	-0.125235	9.854959	0.068235	-0.002031	-0.011608	0.349478	-0.162135	-0.686737	0.986239	-0.008434	-0.007100	0.164959
33658	0.107565	-0.180043	9.830944	0.058416	0.005000	-0.014286	0.349357	-0.163939	-0.686885	0.986266	-0.007282	-0.006903	0.164862
33659	0.191991	-0.192760	9.820456	0.040571	0.004998	-0.025018	0.349758	-0.165330	-0.685592	0.986358	-0.006471	-0.006763	0.164349
33660	0.044651	-0.196521	9.788035	0.054933	0.022562	-0.029211	0.349774	-0.167272	-0.686924	0.986432	-0.005443	-0.006233	0.163962
33661	0.018900	-0.081052	9.727095	0.054971	0.019097	-0.036240	0.350704	-0.168666	-0.684852	0.986562	-0.004395	-0.005763	0.163227
33662	0.001982	-0.085495	9.804101	0.067464	0.001589	-0.036210	0.351107	-0.169501	-0.685129	0.986654	-0.003051	-0.005605	0.162705
33663	0.077020	-0.061910	9.842180	0.071042	0.006807	-0.035302	0.351245	-0.170335	-0.685271	0.986776	-0.001646	-0.005321	0.161991
