# Supplementary material for: Identification of Haptic Based Guiding Using Hard Reins
Source: PLoS One. 2015 Jul 22;10(7):e0132020. doi: 10.1371/journal.pone.0132020 (PMC4511788; doi:10.1371/journal.pone.0132020)
Supplement: S8 File — (ZIP) [file pone.0132020.s008.zip › Exp2_MotionData1/Subject1/path3/T6/gc6.txt]

// Start Time: 0
// Sample rate: 25.0Hz
// Scenario: 4.9
// Firmware Version: 2.6.1
Counter	Acc_X	Acc_Y	Acc_Z	Gyr_X	Gyr_Y	Gyr_Z	Mag_X	Mag_Y	Mag_Z	Quat_w	Quat_x	Quat_y	Quat_z
33051	8.740255	-0.567453	-4.538099	0.012198	-0.048933	0.005635	-0.488637	0.232925	0.553949	-0.163138	0.829974	0.216140	0.487660
33052	8.783207	-0.723111	-4.526229	-0.038037	-0.059815	-0.025660	-0.487532	0.234012	0.554564	-0.161966	0.830630	0.216312	0.486858
33053	8.655756	-0.388530	-4.635210	-0.014724	-0.038552	-0.043976	-0.486653	0.231132	0.555215	-0.161107	0.830909	0.216922	0.486395
33054	8.658019	-0.376097	-4.659365	0.002017	-0.027175	-0.034783	-0.486903	0.230180	0.557393	-0.160648	0.831077	0.217521	0.485991
33055	8.495319	-0.358109	-4.829472	0.037300	0.019707	-0.020147	-0.486200	0.230002	0.557933	-0.161125	0.830727	0.218062	0.486189
33056	8.705338	-0.340771	-4.786493	0.060832	0.041328	0.002855	-0.487205	0.230845	0.555482	-0.162308	0.830202	0.218389	0.486546
33057	8.671796	-0.477439	-4.704014	0.074541	0.002442	0.005669	-0.487515	0.232868	0.554772	-0.163568	0.830012	0.218925	0.486208
33058	8.681877	-0.641683	-4.577458	0.054761	-0.001036	0.018461	-0.488526	0.235709	0.554957	-0.164619	0.829983	0.219075	0.485834
33059	8.622327	-0.581488	-4.514460	0.052727	0.066056	0.004585	-0.487706	0.236712	0.554453	-0.165789	0.829236	0.219204	0.486653
33060	8.764498	-0.543495	-4.529189	0.077817	0.073252	0.053291	-0.488304	0.238397	0.552050	-0.167883	0.828558	0.218750	0.487294
33061	8.725478	-0.681415	-4.531044	0.044806	0.036515	0.053254	-0.489065	0.241799	0.549335	-0.169267	0.828330	0.218091	0.487497
33062	8.687638	-0.701897	-4.430740	0.033553	0.007506	0.045929	-0.490351	0.244234	0.549219	-0.170275	0.828402	0.217559	0.487262
33063	8.678057	-0.753143	-4.401734	0.021129	0.022426	0.058717	-0.489401	0.245680	0.548322	-0.171265	0.828409	0.216622	0.487321
33064	8.739978	-0.830359	-4.462517	-0.002489	0.024948	0.064171	-0.490239	0.246224	0.549061	-0.171923	0.828513	0.215369	0.487468
33065	8.737134	-0.780806	-4.539373	-0.022427	0.008127	0.038472	-0.489143	0.247109	0.547989	-0.171938	0.828717	0.214387	0.487548
33066	8.773366	-0.869016	-4.490584	-0.040104	-0.015211	0.029294	-0.488838	0.245900	0.549447	-0.171462	0.829189	0.213485	0.487310
33067	8.749005	-0.826921	-4.542533	-0.039049	-0.031992	0.001796	-0.487448	0.245900	0.549015	-0.170679	0.829681	0.213083	0.486923
33068	8.720167	-0.902450	-4.500889	-0.038173	-0.027984	-0.034930	-0.486479	0.246578	0.549327	-0.169559	0.829992	0.213317	0.486681
33069	8.604458	-0.652779	-4.613278	-0.014640	0.035411	-0.049654	-0.488114	0.244550	0.550753	-0.168970	0.829524	0.213776	0.487483
33070	8.628264	-0.686588	-4.636125	-0.005528	0.018820	-0.049611	-0.488633	0.242237	0.551871	-0.168439	0.829209	0.214396	0.487930
33071	8.604649	-0.550683	-4.631941	0.062394	0.036592	-0.042148	-0.489359	0.242678	0.548834	-0.169198	0.828501	0.215482	0.488391
33072	8.691934	-0.498594	-4.584146	0.104783	0.082997	-0.034769	-0.491060	0.244184	0.547547	-0.170920	0.827243	0.216723	0.489373
33073	8.731182	-0.500087	-4.493847	0.137510	0.132227	-0.012751	-0.493741	0.244938	0.544548	-0.173610	0.825459	0.217735	0.490987
33074	8.697082	-0.747963	-4.436224	0.165057	0.192882	0.018356	-0.497196	0.250614	0.539626	-0.177321	0.823123	0.218302	0.493325
33075	8.760519	-0.764423	-4.327606	0.158087	0.179144	0.033061	-0.500469	0.253281	0.535354	-0.181000	0.820971	0.218587	0.495445
33076	8.816297	-0.809343	-4.262360	0.156333	0.178990	0.035817	-0.505060	0.258968	0.527652	-0.184676	0.818839	0.218828	0.497506
33077	8.838459	-0.844475	-4.186132	0.176004	0.177894	0.053293	-0.508214	0.263456	0.523771	-0.188839	0.816681	0.218954	0.499431
33078	8.945092	-0.875571	-4.093715	0.126830	0.138850	0.031259	-0.509265	0.266930	0.519668	-0.191799	0.815009	0.219108	0.500964
33079	8.915749	-0.928267	-4.126774	0.079334	0.127722	0.034838	-0.511705	0.269214	0.514248	-0.193977	0.813611	0.218752	0.502551
33080	8.912473	-0.882156	-3.947628	0.114163	0.112599	0.039530	-0.512885	0.272758	0.511686	-0.196699	0.812267	0.218750	0.503668
33081	8.884356	-0.780915	-3.887953	0.175901	0.096761	0.024090	-0.515898	0.277499	0.508377	-0.200194	0.810732	0.219658	0.504367
33082	8.916348	-0.973215	-4.030482	0.182693	0.122112	0.000176	-0.518490	0.280909	0.503168	-0.203671	0.808823	0.220943	0.505477
33083	8.929629	-1.234650	-4.071326	0.078209	0.155356	-0.012051	-0.520505	0.283671	0.499449	-0.205476	0.806913	0.221204	0.507682
33084	9.112844	-1.236112	-4.058865	0.039466	0.116408	-0.020282	-0.524572	0.283483	0.495846	-0.206399	0.805538	0.221388	0.509406
33085	9.056453	-1.316258	-3.839914	-0.028876	0.095789	-0.042424	-0.526256	0.283051	0.493601	-0.205914	0.804530	0.221283	0.511238
33086	8.995129	-1.166922	-3.732795	-0.071971	0.160656	-0.016905	-0.529597	0.280847	0.490426	-0.205270	0.803167	0.220090	0.514148
33087	9.039667	-0.886371	-3.701234	-0.088149	0.158108	-0.004028	-0.532509	0.278967	0.489220	-0.204498	0.801916	0.218498	0.517079
33088	9.128976	-0.921423	-3.666160	-0.092095	0.099310	0.025435	-0.535018	0.277692	0.487072	-0.203694	0.801437	0.216662	0.518908
33089	9.055234	-0.822567	-3.585472	-0.104082	0.090227	0.023594	-0.534725	0.276033	0.486129	-0.202647	0.801057	0.214739	0.520701
33090	9.103939	-0.748208	-3.550581	-0.083601	0.118980	0.034623	-0.536222	0.273485	0.486544	-0.202150	0.800367	0.212753	0.522766
33091	9.233006	-0.898508	-3.621597	-0.075219	0.068498	0.078765	-0.537645	0.274462	0.484384	-0.202038	0.800318	0.210337	0.523861
33092	9.138299	-1.003859	-3.671876	-0.089524	0.002991	0.097153	-0.537094	0.275146	0.484700	-0.201624	0.801113	0.207777	0.523827
33093	9.204130	-1.103229	-3.530075	-0.093104	-0.024946	0.102699	-0.535978	0.276045	0.486281	-0.201084	0.802203	0.205164	0.523396
33094	9.155327	-1.296918	-3.527098	-0.143179	-0.069534	0.080608	-0.532483	0.276194	0.487932	-0.199332	0.803891	0.202595	0.522476
33095	9.097775	-1.123834	-3.564875	-0.133369	-0.079952	0.038450	-0.531308	0.273465	0.491243	-0.197256	0.805437	0.200802	0.521575
33096	9.097717	-1.084713	-3.588770	-0.124683	-0.069679	0.020105	-0.529151	0.270425	0.494804	-0.195153	0.806796	0.199377	0.520812
33097	9.058983	-1.086559	-3.611485	-0.162315	-0.095014	-0.016641	-0.528271	0.269631	0.499214	-0.191975	0.808371	0.198222	0.519991
33098	9.087208	-1.031905	-3.723282	-0.104098	-0.112007	-0.027499	-0.525543	0.264927	0.501829	-0.189544	0.809882	0.197951	0.518633
33099	9.031799	-0.943732	-3.759278	-0.107800	-0.105450	-0.029351	-0.524212	0.261711	0.506364	-0.187069	0.811287	0.197606	0.517465
33100	8.981320	-0.855787	-3.780969	-0.078185	-0.073000	-0.019249	-0.523057	0.260543	0.509632	-0.185292	0.812317	0.197314	0.516599
33101	8.951785	-0.898393	-3.842937	-0.028834	-0.069300	-0.021927	-0.519682	0.258219	0.509736	-0.184313	0.813075	0.197530	0.515674
33102	8.965759	-0.929355	-3.891964	-0.021367	-0.071483	-0.016407	-0.518960	0.258584	0.513660	-0.183494	0.813884	0.197774	0.514594
33103	8.925014	-0.963587	-3.849606	-0.026662	-0.071916	-0.009089	-0.517832	0.257706	0.513875	-0.182671	0.814708	0.197812	0.513568
33104	8.960415	-0.974740	-3.940364	0.006668	-0.035827	0.001932	-0.516158	0.258852	0.516023	-0.182643	0.815116	0.197921	0.512888
33105	9.018380	-0.838816	-3.980288	-0.000353	-0.073542	0.017612	-0.514462	0.256983	0.516032	-0.182514	0.815964	0.197801	0.511632
33106	8.887821	-0.871256	-4.023921	-0.017399	-0.083308	-0.003546	-0.513052	0.257392	0.518836	-0.181844	0.816923	0.197919	0.510292
33107	8.926436	-0.910662	-3.999055	-0.011434	-0.070491	0.012965	-0.512189	0.256310	0.520436	-0.181494	0.817758	0.197750	0.509143
33108	8.906733	-0.900021	-4.058628	0.002383	-0.069599	-0.018212	-0.510380	0.257870	0.522749	-0.181057	0.818442	0.198267	0.507997
33109	8.887393	-0.909528	-4.062797	0.015018	-0.061838	-0.025546	-0.508560	0.256881	0.522112	-0.180779	0.818938	0.198966	0.507022
33110	8.861975	-1.004594	-4.192885	-0.004545	-0.059290	-0.005427	-0.507729	0.258470	0.524157	-0.180403	0.819588	0.199173	0.506024
33111	8.867345	-0.844632	-4.189628	0.033576	-0.073586	-0.014478	-0.506025	0.256688	0.525287	-0.180492	0.820181	0.199921	0.504735
33112	8.848197	-0.937392	-4.133968	0.006433	-0.053806	-0.005405	-0.504884	0.257048	0.529207	-0.180300	0.820740	0.200192	0.503787
33113	8.850901	-0.894025	-4.114465	0.023167	0.014053	-0.001802	-0.503245	0.258396	0.527181	-0.180697	0.820535	0.200311	0.503931
33114	8.862672	-0.908261	-4.143980	0.060496	0.014154	0.025798	-0.504101	0.259310	0.526128	-0.181993	0.820331	0.200393	0.503764
33115	8.852293	-0.984938	-4.206886	0.049460	0.005093	0.023938	-0.503257	0.259775	0.527964	-0.183045	0.820224	0.200386	0.503560
33116	8.874248	-0.941665	-4.190519	0.030427	0.004945	-0.003613	-0.504662	0.259864	0.526587	-0.183503	0.820108	0.200663	0.503472
33117	8.796196	-0.909515	-4.015913	0.086764	0.028515	0.014804	-0.504300	0.262806	0.524252	-0.185166	0.819589	0.201097	0.503535
33118	8.848030	-0.976121	-4.139045	0.029040	0.006720	0.012888	-0.503751	0.263766	0.524725	-0.185786	0.819521	0.201101	0.503416
33119	8.902692	-1.006896	-4.223405	0.015767	-0.007892	-0.003627	-0.504032	0.263784	0.524450	-0.185952	0.819557	0.201257	0.503234
33120	8.832913	-1.062661	-4.187347	-0.000938	-0.048271	0.025744	-0.503198	0.264834	0.525903	-0.185987	0.820205	0.200951	0.502286
33121	8.861666	-1.018685	-4.226778	-0.007684	-0.047478	0.012896	-0.502229	0.265647	0.526362	-0.185776	0.820794	0.200747	0.501483
33122	8.828070	-1.047951	-4.196731	-0.022692	-0.041048	-0.001837	-0.499568	0.265271	0.527431	-0.185207	0.821337	0.200652	0.500841
33123	8.827889	-1.023248	-4.230375	-0.040696	-0.039804	0.009140	-0.500107	0.264647	0.528793	-0.184447	0.821957	0.200149	0.500307
33124	8.777026	-1.022427	-4.264695	-0.052132	-0.048003	-0.007398	-0.497842	0.262837	0.530335	-0.183306	0.822655	0.199868	0.499690
33125	8.846246	-1.077869	-4.325609	-0.050269	-0.068407	-0.004604	-0.497287	0.263891	0.531791	-0.182136	0.823540	0.199598	0.498768
33126	8.738749	-0.988490	-4.243721	-0.073536	-0.010317	0.009932	-0.497235	0.260701	0.533269	-0.180968	0.824004	0.198686	0.498790
33127	8.816119	-0.901708	-4.246049	-0.035131	0.014606	0.007246	-0.496400	0.261482	0.534426	-0.180494	0.824050	0.198070	0.499131
33128	8.852100	-1.008989	-4.221527	-0.029523	-0.001384	0.012779	-0.495548	0.260198	0.534339	-0.180114	0.824276	0.197515	0.499115
33129	8.789257	-0.988691	-4.255272	-0.015811	-0.005116	0.012800	-0.495255	0.259588	0.535136	-0.179938	0.824470	0.197071	0.499034
33130	8.774711	-0.949411	-4.283454	-0.009576	0.024871	0.003591	-0.496650	0.259878	0.535446	-0.179896	0.824326	0.196768	0.499405
33131	8.822337	-1.080462	-4.300581	-0.016999	0.032595	-0.001953	-0.496092	0.259338	0.534710	-0.179703	0.824091	0.196419	0.500001
33132	8.856527	-0.901031	-4.317595	-0.046886	-0.005805	-0.020265	-0.496923	0.258274	0.533535	-0.178694	0.824291	0.196258	0.500096
33133	8.818176	-0.979150	-4.258707	-0.043174	-0.006859	-0.018440	-0.496327	0.256859	0.536234	-0.177746	0.824478	0.196061	0.500203
33134	8.804054	-0.969878	-4.219475	-0.015661	-0.035814	-0.012835	-0.497157	0.257100	0.537374	-0.177203	0.824897	0.196186	0.499655
33135	8.789096	-0.964021	-4.286502	-0.008332	-0.033070	-0.012830	-0.495188	0.255389	0.536970	-0.176784	0.825243	0.196338	0.499172
33136	8.769450	-0.975430	-4.329315	-0.013807	-0.029371	-0.012854	-0.494901	0.255337	0.537941	-0.176295	0.825590	0.196459	0.498723
33137	8.754926	-0.963017	-4.343182	-0.013808	-0.029372	-0.012855	-0.494179	0.253738	0.538534	-0.175801	0.825920	0.196542	0.498319
33138	8.805245	-0.918987	-4.397911	-0.005701	-0.040211	-0.016476	-0.493191	0.253522	0.539768	-0.175365	0.826332	0.196837	0.497672
33139	8.845950	-1.026136	-4.385640	-0.026863	-0.054655	-0.020173	-0.491798	0.253898	0.540336	-0.174483	0.826931	0.196999	0.496923
33140	8.644093	-0.937848	-4.353365	-0.006562	0.018895	-0.020280	-0.491791	0.253467	0.540449	-0.174236	0.826739	0.197156	0.497267
33141	8.783758	-0.928935	-4.368190	0.017171	0.031731	0.010976	-0.491796	0.253622	0.540179	-0.174733	0.826448	0.196938	0.497662
33142	8.757072	-0.996716	-4.362803	0.021131	0.034971	-0.012896	-0.493454	0.252516	0.540127	-0.175066	0.826034	0.197168	0.498141
33143	8.745478	-0.963280	-4.318679	0.015344	0.026375	-0.022982	-0.492933	0.254689	0.539000	-0.175177	0.825669	0.197510	0.498571
33144	8.784755	-0.911169	-4.247353	0.034474	0.061456	0.005463	-0.494045	0.253636	0.537689	-0.176027	0.825012	0.197492	0.499367
33145	8.851634	-1.008173	-4.281883	0.032218	0.058777	-0.011055	-0.496024	0.255139	0.536544	-0.176666	0.824309	0.197689	0.500224
33146	8.798619	-0.963888	-4.301349	0.027126	0.030304	-0.027541	-0.498002	0.255323	0.533363	-0.176949	0.823853	0.198263	0.500647
33147	8.815689	-0.935099	-4.287308	0.033955	0.027464	-0.010998	-0.497171	0.255869	0.533529	-0.177493	0.823457	0.198586	0.500978
33148	8.837073	-0.978624	-4.307713	0.008072	0.015202	-0.020208	-0.497877	0.256721	0.533727	-0.177467	0.823251	0.198888	0.501205
33149	8.798918	-0.964410	-4.262721	0.012761	0.005643	-0.014683	-0.496481	0.256027	0.532973	-0.177541	0.823135	0.199136	0.501271
33150	8.823151	-0.920924	-4.263343	0.000862	0.024205	-0.016558	-0.498991	0.256206	0.533008	-0.177468	0.822880	0.199272	0.501662
33151	8.822950	-0.930329	-4.285134	0.002584	-0.018147	-0.016489	-0.498142	0.255070	0.532790	-0.177260	0.823032	0.199532	0.501382
33152	8.803946	-0.867260	-4.276766	-0.004771	-0.028257	-0.016481	-0.497714	0.255265	0.534474	-0.176884	0.823324	0.199794	0.500932
33153	8.862410	-0.941945	-4.163511	-0.030213	-0.018381	-0.011037	-0.496857	0.254081	0.535230	-0.176191	0.823615	0.199636	0.500761
33154	8.785392	-0.843997	-4.193805	-0.023441	0.034440	-0.001934	-0.497424	0.253888	0.533548	-0.175907	0.823399	0.199256	0.501365
33155	8.833420	-0.922097	-4.181619	0.009554	0.034241	-0.000036	-0.498526	0.253299	0.534360	-0.176190	0.823065	0.199130	0.501865
33156	8.876590	-0.939126	-4.200251	0.010676	0.018973	0.009172	-0.500204	0.253620	0.534116	-0.176511	0.822931	0.198952	0.502042
33157	8.799710	-0.929215	-4.175575	0.021259	0.017954	-0.005501	-0.500222	0.254778	0.533630	-0.176869	0.822695	0.199089	0.502249
33158	8.844093	-0.875201	-4.068200	0.045335	0.041274	0.003707	-0.499413	0.255580	0.531438	-0.177801	0.822190	0.199281	0.502670
33159	8.862133	-0.912196	-4.211610	0.010175	0.014538	-0.009172	-0.499134	0.256228	0.532592	-0.177926	0.822010	0.199379	0.502881
33160	8.842252	-0.937828	-4.278659	0.037360	-0.014564	-0.016424	-0.500538	0.256572	0.531789	-0.178300	0.822014	0.200018	0.502488
33161	8.883789	-0.941565	-4.202951	0.034427	-0.010436	-0.023766	-0.499699	0.256802	0.532633	-0.178579	0.821941	0.200688	0.502242
33162	8.861834	-0.945815	-4.235970	0.035616	-0.018460	-0.012747	-0.499988	0.257654	0.532688	-0.178943	0.822005	0.201259	0.501779
33163	8.789250	-0.974046	-4.262422	0.037349	-0.029361	-0.015500	-0.498182	0.257795	0.532121	-0.179277	0.822145	0.201888	0.501178
33164	8.808392	-0.978826	-4.277660	0.017427	-0.026050	-0.008201	-0.497913	0.258895	0.532745	-0.179359	0.822366	0.202234	0.500645
33165	8.795810	-0.982682	-4.344839	0.012949	-0.037353	-0.003609	-0.498592	0.258017	0.533535	-0.179381	0.822723	0.202450	0.499964
33166	8.817681	-0.885610	-4.361930	0.027082	-0.058503	-0.020044	-0.496350	0.257122	0.533738	-0.179364	0.823188	0.203191	0.498903
33167	8.793808	-0.939480	-4.310670	0.000973	-0.065861	-0.003579	-0.495936	0.258717	0.535787	-0.179070	0.823872	0.203391	0.497796
33168	8.726498	-0.910007	-4.303131	0.006358	0.008414	-0.014708	-0.495394	0.258931	0.534120	-0.179050	0.823760	0.203618	0.497897
33169	8.793588	-0.982993	-4.320607	0.021393	0.025113	-0.001857	-0.495117	0.258934	0.533977	-0.179480	0.823472	0.203666	0.498198
33170	8.769490	-0.963307	-4.329238	0.017702	-0.004449	0.000016	-0.494424	0.259213	0.533849	-0.179731	0.823511	0.203793	0.497991
33171	8.769917	-0.959176	-4.276093	0.030371	-0.000482	-0.005469	-0.496513	0.258706	0.533279	-0.180170	0.823431	0.204081	0.497846
33172	8.785522	-0.917389	-4.145985	0.041474	0.043613	-0.004585	-0.496805	0.258791	0.531611	-0.180962	0.822887	0.204346	0.498350
33173	8.861577	-0.955122	-4.265003	0.006516	0.010871	-0.009182	-0.496526	0.259177	0.532331	-0.181019	0.822762	0.204416	0.498506
33174	8.802959	-0.904554	-4.388071	-0.001266	0.000828	-0.025706	-0.495401	0.258575	0.532702	-0.180722	0.822712	0.204758	0.498557
33175	8.815737	-0.954692	-4.272947	0.000931	-0.007424	-0.011010	-0.494960	0.256866	0.532732	-0.180592	0.822784	0.204869	0.498439
33176	8.784047	-0.948952	-4.322443	-0.006354	-0.032479	-0.007321	-0.494545	0.255824	0.530709	-0.180259	0.823159	0.204978	0.497896
33177	8.788888	-0.958780	-4.315443	0.000741	-0.025511	-0.016494	-0.495389	0.256671	0.531048	-0.179998	0.823390	0.205243	0.497498
33178	8.798382	-0.956157	-4.335102	-0.017198	-0.018852	-0.003692	-0.495237	0.256466	0.532291	-0.179583	0.823680	0.205144	0.497209
33179	8.796065	-0.934352	-4.332458	-0.017385	-0.023994	-0.010104	-0.494101	0.255279	0.533044	-0.179094	0.823988	0.205117	0.496886
33180	8.793837	-0.829783	-4.353429	-0.016518	-0.027623	-0.010998	-0.493263	0.255515	0.533749	-0.178578	0.824334	0.205171	0.496476
33181	8.822783	-0.895895	-4.321130	-0.034081	-0.043813	-0.016515	-0.492398	0.254419	0.535627	-0.177665	0.824871	0.205156	0.495918
33182	8.711970	-0.909781	-4.312247	-0.027330	0.033151	-0.011146	-0.492366	0.252790	0.537062	-0.177211	0.824653	0.204876	0.496558
33183	8.764745	-0.885360	-4.352704	-0.003908	0.020741	0.010956	-0.492649	0.253077	0.537083	-0.177333	0.824554	0.204478	0.496843
33184	8.795767	-0.916760	-4.378220	-0.011099	0.011237	0.016463	-0.492916	0.251311	0.535580	-0.177335	0.824607	0.203987	0.496955
33185	8.760029	-0.900138	-4.333302	-0.006137	-0.002429	-0.001861	-0.493503	0.253325	0.535152	-0.177198	0.824695	0.203860	0.496911
33186	8.770123	-0.852230	-4.294725	0.019773	0.039407	0.005475	-0.493079	0.252760	0.534973	-0.177721	0.824311	0.203767	0.497398
33187	8.788538	-0.928901	-4.373199	-0.017244	0.029405	-0.010191	-0.494077	0.254477	0.534949	-0.177447	0.824088	0.203554	0.497954
33188	8.773832	-0.869832	-4.430228	0.005512	-0.003748	-0.011007	-0.494624	0.253510	0.534615	-0.177397	0.824116	0.203748	0.497846
33189	8.783854	-0.899839	-4.368004	-0.011614	0.001278	-0.001873	-0.494336	0.253189	0.535291	-0.177182	0.824188	0.203555	0.497882
33190	8.805506	-0.919444	-4.364111	-0.013648	-0.003801	-0.009208	-0.494597	0.251780	0.535206	-0.176826	0.824295	0.203516	0.497847
33191	8.812867	-0.946554	-4.335581	-0.015490	-0.018581	-0.008272	-0.493888	0.251306	0.536008	-0.176404	0.824553	0.203459	0.497592
33192	8.793630	-0.936729	-4.334797	-0.034673	-0.031352	-0.040407	-0.493609	0.250904	0.535422	-0.175286	0.824878	0.203836	0.497295
33193	8.759547	-0.943194	-4.377038	-0.035430	-0.009475	-0.036783	-0.492578	0.248076	0.537890	-0.174291	0.824998	0.204016	0.497371
33194	8.764742	-0.841456	-4.371739	-0.042449	-0.015511	-0.058791	-0.493123	0.247486	0.538557	-0.172918	0.825118	0.204549	0.497433
33195	8.860793	-0.841565	-4.413974	-0.044081	-0.034441	-0.049568	-0.493359	0.244488	0.539072	-0.171550	0.825462	0.204940	0.497174
33196	8.692658	-0.753499	-4.382961	-0.025565	0.037170	-0.047833	-0.493593	0.241215	0.539431	-0.170774	0.825045	0.205269	0.497998
33197	8.803902	-0.667199	-4.367237	0.002346	0.052700	-0.031247	-0.493879	0.241522	0.539033	-0.170707	0.824436	0.205523	0.498923
33198	8.797038	-0.665347	-4.321080	0.031865	0.035382	-0.020151	-0.495715	0.242868	0.538157	-0.171159	0.823947	0.205995	0.499382
33199	8.758254	-0.754904	-4.312968	0.041031	0.027926	-0.019227	-0.494186	0.242476	0.537001	-0.171744	0.823501	0.206523	0.499699
33200	8.794687	-0.743475	-4.280444	0.046952	0.036193	-0.003618	-0.498676	0.243767	0.535169	-0.172611	0.823019	0.206865	0.500052
33201	8.827961	-0.833147	-4.301594	0.039826	0.048784	0.001845	-0.498708	0.245006	0.533012	-0.173475	0.822453	0.206961	0.500644
33202	8.808940	-0.735904	-4.309909	0.032045	0.007218	-0.010938	-0.499142	0.246412	0.533382	-0.173905	0.822280	0.207380	0.500606
33203	8.862004	-0.804664	-4.273699	0.021741	0.002047	0.014743	-0.498726	0.246419	0.533100	-0.174406	0.822297	0.207245	0.500460
33204	8.818920	-0.756082	-4.257280	0.020368	-0.002502	-0.001769	-0.498725	0.246675	0.533674	-0.174689	0.822302	0.207417	0.500281
33205	8.784738	-0.803832	-4.294956	0.024918	-0.015408	-0.001757	-0.497905	0.247544	0.533022	-0.175003	0.822414	0.207647	0.499892
33206	8.784624	-0.781684	-4.318959	0.025296	-0.000518	0.011069	-0.498321	0.247274	0.532869	-0.175507	0.822434	0.207655	0.499679
33207	8.816195	-0.794534	-4.281580	0.017877	0.017325	0.005527	-0.498750	0.247873	0.532352	-0.175913	0.822273	0.207581	0.499832
33208	8.822473	-0.831940	-4.388327	0.005568	-0.016849	-0.007297	-0.497361	0.248142	0.532216	-0.175843	0.822448	0.207756	0.499496
33209	8.825770	-0.711572	-4.324871	0.017695	-0.011910	0.001918	-0.497747	0.247171	0.534812	-0.176085	0.822566	0.207843	0.499180
33210	8.748642	-0.781708	-4.298292	0.003049	0.001113	0.000005	-0.497066	0.248830	0.535466	-0.176115	0.822603	0.207800	0.499126
33211	8.826396	-0.659013	-4.266588	0.023021	0.042120	-0.009159	-0.498352	0.249293	0.532157	-0.176553	0.822116	0.207936	0.499718
33212	8.794372	-0.838036	-4.281048	0.050721	0.054485	-0.001821	-0.499485	0.249808	0.530664	-0.177580	0.821439	0.208225	0.500346
33213	8.832803	-0.881998	-4.277942	0.042616	0.026461	0.005550	-0.498816	0.251797	0.530361	-0.178424	0.821098	0.208369	0.500544
33214	8.833095	-0.850803	-4.253597	0.049228	0.018758	-0.020111	-0.499650	0.251533	0.530213	-0.179087	0.820709	0.209059	0.500658
33215	8.799479	-0.858085	-4.235482	0.083160	0.040690	-0.019170	-0.499962	0.253308	0.528790	-0.180410	0.819975	0.209963	0.501008
33216	8.881548	-0.756493	-4.259624	0.059206	0.028164	-0.023751	-0.501935	0.254252	0.527471	-0.181244	0.819435	0.210787	0.501244
33217	8.890183	-0.842603	-4.352285	0.070574	0.005293	-0.042059	-0.502909	0.253728	0.526890	-0.181976	0.819002	0.212069	0.501146
33218	8.828556	-0.868332	-4.210069	0.051615	0.012143	-0.032944	-0.501812	0.254472	0.525808	-0.182520	0.818611	0.213016	0.501185
33219	8.837831	-0.818988	-4.277719	0.067728	0.007343	-0.045743	-0.504340	0.255412	0.524773	-0.183176	0.818150	0.214322	0.501142
33220	8.796881	-0.852861	-4.261917	0.062427	0.016403	-0.074227	-0.503795	0.255868	0.523959	-0.183509	0.817493	0.216048	0.501351
33221	8.842618	-0.906764	-4.244658	0.045313	0.014020	-0.064162	-0.504787	0.256112	0.522168	-0.183643	0.816965	0.217404	0.501577
33222	8.881518	-0.844237	-4.226383	0.039495	0.022172	-0.077013	-0.504907	0.255212	0.523231	-0.183592	0.816320	0.218915	0.501989
33223	8.872352	-0.793778	-4.187069	0.021818	-0.012330	-0.084325	-0.505453	0.254366	0.523323	-0.183024	0.816050	0.220459	0.501959
33224	8.929529	-0.815000	-4.261800	0.035778	-0.055465	-0.071376	-0.504736	0.252928	0.523507	-0.182626	0.816218	0.222124	0.501096
33225	8.785904	-0.752219	-4.166659	0.039111	0.012785	-0.089848	-0.505427	0.252380	0.523340	-0.182399	0.815603	0.223839	0.501416
33226	8.872705	-0.665141	-4.195904	0.075414	0.016114	-0.100761	-0.507656	0.251357	0.521762	-0.182671	0.814771	0.226118	0.501647
33227	8.823801	-0.770857	-4.243068	0.065907	0.039212	-0.117363	-0.508219	0.251265	0.520924	-0.182722	0.813661	0.228451	0.502373
33228	8.819407	-0.666696	-4.232564	0.091779	0.050558	-0.108138	-0.509637	0.251952	0.518886	-0.183343	0.812377	0.230893	0.503108
33229	8.875884	-0.603095	-4.123163	0.110106	0.067997	-0.108103	-0.512974	0.250118	0.516850	-0.184334	0.810843	0.233410	0.504058
33230	8.939911	-0.726134	-4.203645	0.089680	0.083624	-0.121941	-0.515219	0.249849	0.514342	-0.184923	0.809157	0.235914	0.505384
33231	8.940741	-0.505655	-4.190163	0.087583	0.059155	-0.128291	-0.518010	0.249252	0.512936	-0.185297	0.807685	0.238560	0.506358
33232	8.994833	-0.507927	-4.049706	0.052401	0.051842	-0.143014	-0.520228	0.247381	0.511306	-0.184921	0.806340	0.241146	0.507414
33233	8.830549	-0.462100	-4.125380	0.077012	0.080437	-0.114597	-0.522454	0.246210	0.509858	-0.185359	0.804742	0.243384	0.508721
33234	8.752077	-0.434770	-4.313066	0.047552	0.146709	-0.128543	-0.527063	0.245283	0.507053	-0.185509	0.802501	0.245330	0.511265
33235	8.780489	-0.453607	-4.369800	0.029655	0.242192	-0.123224	-0.531389	0.242758	0.502052	-0.185871	0.799370	0.246621	0.515401
33236	8.795015	-0.470902	-4.353549	-0.005764	0.347997	-0.089511	-0.537005	0.241503	0.494629	-0.186550	0.795402	0.246633	0.521254
33237	8.904336	-0.407387	-4.265447	-0.031697	0.408964	-0.107055	-0.547325	0.236975	0.486071	-0.186893	0.790788	0.246389	0.528221
33238	8.917490	-0.291667	-3.861851	-0.065128	0.460050	-0.129189	-0.556006	0.234710	0.477079	-0.186745	0.785558	0.245959	0.536217
33239	9.028625	-0.280104	-3.518147	-0.127190	0.498725	-0.126582	-0.564512	0.230141	0.468780	-0.185781	0.780112	0.244629	0.545039
33240	9.296577	-0.094405	-3.222644	-0.139627	0.518224	-0.112774	-0.576788	0.224485	0.457798	-0.184889	0.774444	0.242870	0.554135
33241	9.322663	-0.141959	-2.946185	-0.136940	0.516234	-0.079726	-0.590043	0.218077	0.445103	-0.184333	0.768886	0.240586	0.562986
33242	9.286573	0.024723	-2.699817	-0.154506	0.495991	-0.048503	-0.597878	0.213647	0.433736	-0.183788	0.763655	0.237703	0.571445
33243	9.535069	0.081618	-2.373030	-0.161655	0.478914	-0.039239	-0.605038	0.211824	0.423919	-0.183092	0.758629	0.234606	0.579586
33244	9.475786	0.053547	-2.238162	-0.135477	0.472901	-0.017170	-0.613286	0.207372	0.413113	-0.183060	0.753583	0.231515	0.587369
33245	9.489067	0.058621	-2.081639	-0.164655	0.458838	-0.011691	-0.621439	0.206977	0.403394	-0.182515	0.748773	0.227988	0.595019
33246	9.561741	0.035477	-2.021713	-0.157200	0.417771	-0.002421	-0.630096	0.202478	0.393705	-0.182062	0.744386	0.224600	0.601911
33247	9.724046	0.005986	-1.897555	-0.175932	0.360271	0.021527	-0.635432	0.200688	0.385548	-0.181278	0.740824	0.220763	0.607932
33248	9.819258	0.144596	-1.796360	-0.209906	0.285591	0.025297	-0.639631	0.197838	0.378432	-0.179761	0.738260	0.216767	0.612919
33249	9.709686	0.143169	-1.632871	-0.235437	0.270802	-0.004111	-0.642683	0.193605	0.373174	-0.177366	0.735805	0.212885	0.617909
33250	9.681433	0.034912	-1.502101	-0.231217	0.256345	0.052790	-0.647186	0.193006	0.366479	-0.175736	0.733719	0.208309	0.622399
33251	9.619278	-0.070372	-1.394195	-0.245961	0.240878	0.050005	-0.650374	0.189670	0.363232	-0.173719	0.731824	0.203578	0.626747
33252	9.567213	-0.247243	-1.197773	-0.246013	0.188207	0.052807	-0.653581	0.187363	0.359211	-0.171553	0.730583	0.199006	0.630250
33253	9.920218	-0.386004	-0.982436	-0.232899	0.133839	0.069498	-0.654835	0.186070	0.357049	-0.169554	0.729997	0.194488	0.632875
33254	9.987914	-0.221048	-1.022535	-0.189604	0.143202	0.080620	-0.657043	0.183614	0.355802	-0.168356	0.729199	0.190346	0.635369
33255	10.089553	-0.159128	-0.992119	-0.135826	0.088852	0.079010	-0.657347	0.184291	0.353613	-0.167729	0.728848	0.187050	0.636914
33256	9.930127	-0.045116	-1.091682	-0.071912	0.007408	0.082916	-0.658224	0.187554	0.353823	-0.167771	0.729367	0.184835	0.636955
33257	9.802752	-0.283787	-0.948395	-0.091204	-0.056954	0.050802	-0.656803	0.185669	0.354251	-0.166899	0.730601	0.182999	0.636300
33258	9.775605	-0.433680	-0.967679	-0.051887	-0.046785	0.048079	-0.655114	0.185812	0.356617	-0.166572	0.731613	0.181708	0.635593
33259	9.913504	-0.616781	-1.128600	-0.074830	-0.067513	0.011359	-0.654834	0.186850	0.358493	-0.165422	0.732772	0.180671	0.634854
33260	9.774077	-0.396864	-1.179917	-0.067432	-0.115744	-0.014238	-0.651735	0.185169	0.360036	-0.163830	0.734477	0.180328	0.633392
33261	9.712098	-0.314667	-1.128760	-0.080769	-0.125680	-0.032598	-0.650833	0.183856	0.366368	-0.161837	0.736219	0.180040	0.631962
33262	9.644522	-0.387160	-1.112214	-0.094181	-0.137237	-0.054654	-0.649374	0.181486	0.370954	-0.159253	0.738125	0.180013	0.630401
33263	9.746036	-0.261612	-1.124853	-0.110255	-0.147354	-0.038110	-0.647512	0.179857	0.374744	-0.156688	0.740190	0.179487	0.628770
33264	9.745594	-0.180358	-1.216083	-0.126922	-0.128338	-0.047338	-0.645612	0.175643	0.379213	-0.153740	0.742094	0.178906	0.627418
33265	9.721319	-0.123781	-1.263110	-0.134652	-0.116287	-0.063886	-0.644124	0.171926	0.385251	-0.150604	0.743724	0.178348	0.626407
33266	9.651983	-0.170566	-1.173876	-0.175235	-0.130266	-0.074974	-0.642362	0.167183	0.388990	-0.146577	0.745675	0.177570	0.625262
33267	9.694713	-0.025182	-1.007879	-0.113408	-0.135216	-0.087653	-0.640626	0.164298	0.392425	-0.143400	0.747357	0.177672	0.623961
33268	9.911082	-0.011240	-1.076258	-0.061938	-0.139546	-0.078321	-0.638877	0.161068	0.397095	-0.140986	0.749059	0.178380	0.622265
33269	9.982951	0.140181	-1.193887	0.024867	-0.135647	-0.116659	-0.636840	0.156738	0.400997	-0.139520	0.750214	0.180631	0.620553
33270	9.913655	0.170687	-1.442274	0.082634	-0.106226	-0.149644	-0.635954	0.154861	0.404363	-0.138499	0.750822	0.184104	0.619024
33271	9.719178	0.223837	-1.685833	0.056145	-0.107884	-0.182768	-0.634622	0.151241	0.408454	-0.136777	0.751273	0.187654	0.617792
33272	9.341612	0.222816	-1.592021	0.048302	-0.068318	-0.137048	-0.633452	0.147624	0.409616	-0.135533	0.751534	0.190403	0.616907
33273	9.812161	0.451027	-2.219167	0.139568	0.020579	-0.085505	-0.634155	0.148065	0.409510	-0.136738	0.750528	0.193174	0.617005
33274	9.581291	0.642123	-2.243100	0.136665	0.030309	-0.125920	-0.635680	0.147906	0.410352	-0.137333	0.749356	0.196574	0.617223
33275	9.542196	0.745777	-2.356891	0.166922	0.043232	-0.158909	-0.636627	0.145135	0.409353	-0.138095	0.747701	0.200740	0.617719
33276	9.887152	0.703614	-2.287949	0.225021	0.084479	-0.111076	-0.638073	0.146772	0.405279	-0.140406	0.745648	0.204853	0.618329
33277	10.030437	0.895741	-2.224430	0.301879	0.061962	-0.107154	-0.640036	0.146606	0.403473	-0.143858	0.743561	0.209874	0.618365
33278	9.817781	0.669083	-2.208295	0.316981	0.029831	-0.156707	-0.640211	0.148129	0.401335	-0.146735	0.741673	0.215940	0.617867
33279	9.694934	0.635748	-2.189427	0.246831	-0.050079	-0.172347	-0.641898	0.149810	0.402292	-0.148053	0.740804	0.221573	0.616600
33280	9.335700	0.775252	-2.276522	0.086157	-0.106048	-0.153361	-0.641035	0.148068	0.402874	-0.146952	0.741240	0.225135	0.615047
33281	9.115118	0.965143	-2.216317	-0.042061	-0.165896	-0.116828	-0.638747	0.145860	0.406765	-0.144121	0.742880	0.226739	0.613146
33282	9.232379	0.961514	-2.008191	-0.177193	-0.191343	-0.069305	-0.636704	0.141361	0.411214	-0.139755	0.745479	0.226062	0.611249
33283	9.252429	1.077085	-1.957469	-0.234945	-0.174503	-0.040057	-0.635335	0.137001	0.418889	-0.134928	0.748083	0.224189	0.609840
33284	9.525089	1.284212	-1.995296	-0.220958	-0.169790	0.005018	-0.631901	0.133679	0.424934	-0.130902	0.750828	0.221787	0.608220
33285	9.507461	1.346635	-2.119819	-0.202420	-0.179642	0.015165	-0.629156	0.129796	0.431090	-0.127176	0.753602	0.219503	0.606407
33286	9.377733	1.383466	-2.085746	-0.217792	-0.177990	-0.012416	-0.625572	0.125227	0.436497	-0.122940	0.756315	0.217408	0.604655
33287	9.171501	1.334439	-1.938274	-0.200382	-0.165208	-0.012452	-0.621983	0.120632	0.442462	-0.118938	0.758733	0.215535	0.603094
33288	9.272583	1.465621	-2.008823	-0.240931	-0.192418	0.014164	-0.619555	0.119727	0.448665	-0.114604	0.761738	0.212781	0.601120
33289	9.296769	1.528699	-2.023808	-0.262616	-0.156361	0.090239	-0.614607	0.117284	0.453633	-0.110891	0.764567	0.208581	0.599695
33290	9.409726	1.440604	-2.023775	-0.295349	-0.102955	0.091935	-0.612696	0.113528	0.460363	-0.107023	0.766889	0.203763	0.599089
33291	10.217107	1.267330	-2.545375	-0.288396	0.014980	0.202003	-0.611515	0.110765	0.464369	-0.104933	0.768098	0.197163	0.600118
33292	9.645119	0.648010	-2.713992	-0.284455	0.157774	0.229074	-0.612390	0.112843	0.462691	-0.103908	0.767744	0.189797	0.603116
33293	9.205182	0.221918	-2.714809	-0.332958	0.245251	0.182793	-0.614635	0.112702	0.460470	-0.101804	0.766117	0.182434	0.607798
33294	9.200471	-0.375744	-2.448030	-0.387524	0.322377	0.219174	-0.618848	0.112160	0.455450	-0.099682	0.763804	0.173606	0.613619
33295	9.939817	-0.150421	-2.280994	-0.400290	0.302422	0.155157	-0.623568	0.107400	0.449896	-0.096450	0.761372	0.165647	0.619331
33296	10.002148	-0.035010	-2.060377	-0.422588	0.192690	0.050725	-0.629668	0.102055	0.445157	-0.091263	0.759997	0.159169	0.623491
33297	10.014511	0.274081	-2.150601	-0.370286	0.124008	-0.004067	-0.633242	0.096968	0.443062	-0.085942	0.759078	0.154292	0.626584
33298	9.575992	0.047930	-2.053562	-0.315917	0.026816	-0.014948	-0.632590	0.089584	0.443159	-0.081026	0.759284	0.150417	0.627931
33299	9.324738	-0.027168	-2.107451	-0.296457	-0.072192	0.038398	-0.631367	0.083039	0.446233	-0.076788	0.760771	0.146107	0.627682
33300	9.368365	0.064750	-2.113313	-0.253602	-0.125935	0.073460	-0.631288	0.079035	0.449894	-0.073466	0.763002	0.141897	0.626335
33301	9.480171	0.106166	-2.006126	-0.190689	-0.088401	0.027679	-0.629824	0.075325	0.452862	-0.070681	0.764468	0.139073	0.625501
33302	9.499930	0.070362	-2.238955	-0.213513	-0.093711	-0.005398	-0.627813	0.073640	0.457764	-0.067075	0.765977	0.136521	0.624614
33303	9.671678	0.219177	-2.215425	-0.182381	-0.056836	-0.007168	-0.626337	0.069069	0.460958	-0.064090	0.766922	0.134267	0.624256
33304	9.360182	0.179336	-1.974596	-0.190323	-0.048115	-0.031123	-0.625000	0.064111	0.463432	-0.060636	0.767735	0.132328	0.624015
33305	9.387171	0.236832	-1.936587	-0.181829	0.003319	-0.060534	-0.623524	0.059937	0.467208	-0.057175	0.767766	0.130802	0.624626
33306	9.249887	0.096254	-1.869576	-0.170900	0.053403	-0.067985	-0.625094	0.052021	0.467293	-0.053822	0.767168	0.129546	0.625918
33307	9.241434	0.062546	-1.702833	-0.133053	0.163412	-0.031386	-0.629214	0.046216	0.465578	-0.051922	0.765193	0.127975	0.628813
33308	9.963758	0.377818	-1.904095	-0.096073	0.338497	-0.033223	-0.631029	0.043377	0.460394	-0.050880	0.760990	0.126815	0.634211
33309	10.312658	1.029771	-2.241355	-0.076016	0.400091	-0.108348	-0.639277	0.040238	0.451763	-0.049474	0.755711	0.126874	0.640591
33310	9.459172	0.964258	-1.970765	-0.089812	0.435881	-0.217815	-0.647499	0.035106	0.443287	-0.046418	0.749683	0.128480	0.647544
33311	10.007967	1.694356	-1.732934	-0.057207	0.475250	-0.229492	-0.655567	0.025560	0.429373	-0.043888	0.742978	0.130542	0.654994
33312	10.068840	1.864212	-1.412886	-0.098039	0.485813	-0.250641	-0.664601	0.017547	0.419192	-0.040400	0.736059	0.132443	0.662604
33313	9.993937	1.758477	-1.084726	-0.068939	0.430496	-0.251437	-0.671942	0.007290	0.408018	-0.037231	0.729732	0.134720	0.669295
33314	10.056560	1.548339	-0.999076	-0.093135	0.225970	-0.247506	-0.675958	0.000642	0.400247	-0.033157	0.726151	0.136812	0.672969
33315	9.513251	1.832940	-0.959999	-0.083606	0.056316	-0.214255	-0.679188	-0.009422	0.398400	-0.029230	0.724879	0.138625	0.674151
33316	9.032963	1.996263	-1.131773	-0.248203	-0.063884	-0.198870	-0.680615	-0.017891	0.398170	-0.022763	0.725378	0.138093	0.673972
33317	8.887788	2.074630	-0.932620	-0.290797	-0.155957	-0.104308	-0.678497	-0.028594	0.401957	-0.016686	0.727336	0.135655	0.672534
33318	9.544753	2.335479	-0.839558	-0.247651	-0.110497	-0.032534	-0.675058	-0.033786	0.405652	-0.012329	0.728865	0.132720	0.671558
33319	9.811638	2.421695	-1.259554	-0.240605	-0.154638	0.030006	-0.673424	-0.039382	0.409479	-0.008749	0.731095	0.129026	0.669908
33320	9.493887	1.929426	-1.632478	-0.238686	-0.175037	0.031713	-0.670404	-0.043377	0.414928	-0.005214	0.733609	0.125278	0.667905
33321	9.144883	1.968513	-1.290710	-0.234354	-0.140204	-0.014273	-0.668507	-0.048095	0.418109	-0.001146	0.735498	0.122330	0.666391
33322	9.119002	2.178026	-0.988895	-0.259622	-0.088917	0.099414	-0.668007	-0.052254	0.421896	0.001586	0.736976	0.117290	0.665663
33323	9.442978	2.210387	-0.860719	-0.255874	0.051028	0.192872	-0.667867	-0.052518	0.421459	0.002789	0.736754	0.111028	0.666977
33324	9.699945	1.978355	-0.871841	-0.254566	0.072286	0.238737	-0.667879	-0.052189	0.420502	0.003217	0.736343	0.103996	0.668561
33325	9.533759	2.074528	-0.903642	-0.274821	0.215185	0.220096	-0.673368	-0.050485	0.416332	0.004015	0.733901	0.097101	0.672268
33326	9.613942	1.650200	-0.948049	-0.330964	0.281812	0.232671	-0.678743	-0.050471	0.406053	0.005207	0.730555	0.089146	0.676989
33327	10.385550	1.230217	-1.317764	-0.419217	0.329818	0.346291	-0.685371	-0.050580	0.395779	0.006192	0.726632	0.078451	0.682505
33328	9.971321	0.693823	-1.064254	-0.465570	0.279488	0.325921	-0.690740	-0.049288	0.388371	0.008086	0.723266	0.067270	0.687238
33329	9.712199	0.496196	-0.838488	-0.515589	0.191649	0.380018	-0.694764	-0.045506	0.378870	0.010162	0.721034	0.054696	0.690663
33330	10.194970	0.169329	-0.588172	-0.555036	0.210682	0.372630	-0.698171	-0.044439	0.372547	0.012792	0.718398	0.041584	0.694270
33331	10.332680	0.597617	-0.411807	-0.473778	0.044610	0.282321	-0.704646	-0.042263	0.367717	0.015708	0.717889	0.030913	0.695293
33332	9.702680	0.378995	-0.773686	-0.402572	-0.105041	0.254985	-0.705220	-0.041245	0.367366	0.018004	0.719395	0.021516	0.694034
33333	9.483747	-0.076765	-0.848171	-0.335906	-0.193539	0.222097	-0.703957	-0.039609	0.371225	0.019875	0.722083	0.013515	0.691388
33334	9.821173	0.059685	-0.893711	-0.292574	-0.244170	0.205842	-0.700030	-0.038498	0.376282	0.021324	0.725418	0.006287	0.687949
33335	9.785481	-0.136631	-1.062718	-0.260300	-0.271381	0.182045	-0.697756	-0.038263	0.382417	0.022641	0.729109	-0.000150	0.684023
33336	9.520367	-0.202914	-1.043576	-0.217222	-0.243023	0.182015	-0.692957	-0.037636	0.391345	0.023341	0.732359	-0.006019	0.680492
33337	9.546504	-0.119540	-1.126126	-0.210767	-0.214951	0.112264	-0.689995	-0.036046	0.398534	0.024861	0.735240	-0.010755	0.677266
33338	9.538560	-0.615753	-1.008305	-0.295871	-0.197644	0.072534	-0.689523	-0.037944	0.402461	0.028172	0.737778	-0.016020	0.674265
33339	9.564841	-0.385624	-0.824235	-0.374588	-0.119652	0.064965	-0.686793	-0.041739	0.406808	0.032734	0.739219	-0.022255	0.672301
33340	9.980859	-0.274275	-0.667588	-0.382580	-0.087028	0.106304	-0.686728	-0.046315	0.407642	0.036929	0.740108	-0.029144	0.670840
33341	10.148059	-0.614342	-0.712285	-0.449307	-0.107389	0.142888	-0.687491	-0.050402	0.410328	0.041518	0.741169	-0.037552	0.668980
33342	9.839761	-0.333655	-0.505713	-0.414795	-0.138195	0.069583	-0.686025	-0.055039	0.411982	0.046635	0.742631	-0.044360	0.666600
33343	9.802363	-0.271993	-0.383154	-0.379976	-0.178802	0.007327	-0.683966	-0.061334	0.415483	0.051923	0.744677	-0.049901	0.663528
33344	9.715386	-0.683804	-0.549233	-0.392538	-0.273198	-0.045859	-0.679395	-0.067297	0.420098	0.058102	0.747944	-0.054818	0.658938
33345	9.531516	-0.434875	-0.750855	-0.328158	-0.339046	-0.025447	-0.675339	-0.074940	0.427405	0.062844	0.752056	-0.059381	0.653403
33346	9.760079	-0.606623	-0.721878	-0.334895	-0.349499	-0.003399	-0.670719	-0.083413	0.434097	0.067515	0.756206	-0.064263	0.647661
33347	9.898812	-0.474817	-1.218901	-0.327992	-0.347542	-0.019868	-0.665560	-0.089035	0.443194	0.072123	0.760272	-0.068931	0.641898
33348	9.989956	-0.001609	-1.472818	-0.295281	-0.227741	-0.038256	-0.660716	-0.094968	0.447110	0.076791	0.762834	-0.072579	0.637903
33349	9.741534	0.312066	-1.946933	-0.251145	-0.126548	-0.039267	-0.659486	-0.100504	0.452759	0.080782	0.764125	-0.075627	0.635506
33350	9.605558	0.324607	-2.086676	-0.307331	-0.084568	-0.092695	-0.657296	-0.107803	0.453545	0.086530	0.764858	-0.078364	0.633532
33351	9.830724	0.882047	-2.183239	-0.295924	-0.031964	-0.078854	-0.656231	-0.115819	0.451923	0.091870	0.764890	-0.081192	0.632385
33352	9.699213	1.027547	-2.114578	-0.354896	0.004253	-0.097381	-0.655561	-0.124743	0.451645	0.098540	0.764351	-0.084296	0.631626
33353	9.559958	1.130102	-2.094211	-0.293448	0.112722	-0.067167	-0.658719	-0.131142	0.447232	0.103970	0.762487	-0.086947	0.632649
33354	9.921730	1.434217	-2.178212	-0.232255	0.092194	-0.032937	-0.662288	-0.137964	0.442935	0.108095	0.760913	-0.089311	0.633523
33355	9.873874	1.429097	-2.132983	-0.212004	0.016323	-0.089676	-0.663895	-0.144352	0.440742	0.112447	0.760451	-0.090745	0.633116
33356	9.848125	1.268761	-2.277975	-0.210907	-0.032374	-0.044672	-0.663314	-0.148431	0.436994	0.116168	0.760487	-0.092930	0.632083
33357	9.520338	1.200529	-2.261333	-0.183249	-0.055217	-0.034571	-0.663828	-0.151955	0.436782	0.119282	0.760884	-0.094968	0.630720
33358	9.300010	1.211264	-2.402764	-0.243556	-0.140421	-0.023593	-0.662508	-0.156032	0.438612	0.123021	0.762133	-0.098132	0.628004
33359	9.239704	1.365455	-2.476790	-0.269340	-0.160385	-0.027272	-0.660066	-0.160557	0.440543	0.127176	0.763609	-0.101584	0.624826
33360	9.119349	1.312446	-2.438823	-0.372473	-0.199766	0.020269	-0.656641	-0.165533	0.442716	0.132201	0.765114	-0.107167	0.620998
33361	8.933231	1.454481	-2.264290	-0.448581	-0.131391	0.111757	-0.656952	-0.173494	0.443344	0.137448	0.765383	-0.114853	0.618147
33362	9.295767	1.520697	-2.149411	-0.530144	-0.005708	0.232612	-0.657608	-0.178705	0.439958	0.142686	0.763429	-0.125114	0.617384
33363	9.466605	1.402834	-2.130001	-0.567486	0.045531	0.302212	-0.661004	-0.176259	0.437349	0.147821	0.760527	-0.136622	0.617319
33364	9.241977	0.613848	-2.486604	-0.655930	-0.138156	0.360865	-0.663235	-0.179367	0.432013	0.152945	0.759239	-0.150714	0.614369
33365	9.783154	0.431885	-2.223037	-0.524052	-0.061372	0.427163	-0.665199	-0.177952	0.432677	0.155546	0.757137	-0.163848	0.612946
33366	9.158702	-1.158656	-1.910574	-0.337813	0.117994	0.386473	-0.671182	-0.171081	0.427295	0.156296	0.753349	-0.173577	0.614742
33367	11.022217	-0.894877	-1.587280	-0.168689	0.113964	0.142283	-0.676585	-0.167232	0.419766	0.157501	0.751006	-0.177533	0.616170
33368	10.717924	-0.803707	-1.715387	-0.130749	-0.196351	0.017089	-0.676566	-0.168127	0.420688	0.158555	0.752960	-0.180138	0.612750
33369	9.291595	-0.487813	-2.456999	-0.225529	-0.454155	-0.012333	-0.671624	-0.168309	0.428726	0.160429	0.757899	-0.184283	0.604889
33370	8.790372	-0.738489	-2.666916	-0.239112	-0.532411	0.033485	-0.663100	-0.173578	0.441164	0.161674	0.763411	-0.189497	0.595950
33371	9.027016	-0.892946	-2.845834	-0.167117	-0.402833	0.112351	-0.654223	-0.174794	0.451754	0.161259	0.767309	-0.194690	0.589346
33372	9.178714	-0.945743	-3.146501	-0.115643	-0.297407	0.040728	-0.649569	-0.175705	0.457377	0.161393	0.770279	-0.197752	0.584395
33373	9.015528	-0.840866	-3.105903	-0.079592	-0.218581	0.013128	-0.645896	-0.176043	0.463185	0.161437	0.772621	-0.199830	0.580571
33374	9.240737	-0.268189	-2.893226	-0.071604	-0.086527	-0.040135	-0.642639	-0.178884	0.465212	0.162663	0.773565	-0.200436	0.578761
33375	9.183918	0.332840	-3.017603	-0.093887	0.099307	-0.067919	-0.643325	-0.181692	0.461974	0.165132	0.772488	-0.200395	0.579513
33376	9.541738	0.198929	-2.804830	-0.140544	0.217411	0.023622	-0.646676	-0.185806	0.454353	0.167900	0.769410	-0.201787	0.582323
33377	9.453846	0.627267	-2.513761	-0.076991	0.245661	0.040279	-0.651188	-0.187535	0.444657	0.169458	0.766224	-0.202708	0.585742
33378	9.385104	0.576324	-2.656433	-0.087611	0.125171	-0.038489	-0.654558	-0.188258	0.440177	0.171759	0.764624	-0.202838	0.587117
33379	9.899804	0.515764	-2.750944	-0.042158	0.061028	-0.043703	-0.655680	-0.190299	0.435874	0.173039	0.764047	-0.202670	0.587549
33380	9.639309	0.879026	-2.939294	-0.089369	0.018047	-0.093278	-0.655759	-0.195109	0.435717	0.175574	0.763912	-0.202352	0.587083
33381	9.640406	0.921006	-2.815888	-0.070972	-0.065410	-0.115120	-0.656394	-0.201228	0.433531	0.177652	0.765011	-0.201843	0.585199
33382	9.284856	0.841209	-2.646127	-0.093800	-0.015955	-0.049265	-0.653855	-0.204590	0.431903	0.179603	0.765070	-0.202367	0.584344
33383	9.386236	0.769448	-2.592422	-0.109340	-0.014053	-0.049286	-0.653134	-0.206969	0.431052	0.181728	0.765158	-0.203107	0.583314
33384	9.395361	0.819052	-2.679386	-0.128587	-0.054657	-0.046498	-0.653629	-0.211523	0.431613	0.184016	0.765523	-0.204213	0.581729
33385	9.509809	0.952720	-2.581357	-0.142202	-0.065803	-0.074901	-0.651339	-0.216106	0.431867	0.186755	0.766186	-0.205106	0.579667
33386	9.432138	1.034740	-2.689015	-0.126344	-0.064492	-0.097819	-0.648910	-0.220683	0.431980	0.189560	0.766867	-0.205431	0.577737
33387	9.457609	0.907104	-2.768085	-0.125008	-0.070935	-0.082225	-0.647159	-0.226018	0.433309	0.192119	0.767666	-0.206006	0.575622
33388	9.448823	0.959335	-2.680470	-0.152779	-0.100007	-0.056531	-0.644596	-0.229912	0.433882	0.194703	0.768465	-0.207400	0.573181
33389	9.419961	1.022859	-2.700713	-0.170686	-0.114748	-0.040023	-0.641878	-0.235086	0.434515	0.197314	0.769392	-0.209293	0.570351
33390	9.363791	0.978230	-2.778605	-0.159404	-0.105257	-0.029945	-0.639325	-0.238004	0.435427	0.199668	0.770090	-0.211185	0.567887
33391	9.304176	0.980006	-2.699078	-0.140216	-0.118048	-0.063848	-0.638710	-0.242278	0.435716	0.202076	0.771248	-0.212356	0.565020
33392	9.331736	0.913884	-2.845450	-0.167100	-0.133987	-0.041862	-0.634719	-0.247970	0.437840	0.204558	0.772262	-0.214260	0.562014
33393	9.336220	0.836394	-2.855784	-0.146142	-0.170873	-0.041775	-0.631175	-0.251387	0.439968	0.206580	0.773865	-0.216042	0.558376
33394	9.288580	0.901621	-2.812519	-0.165383	-0.111527	-0.048328	-0.629170	-0.253825	0.442870	0.209196	0.774635	-0.217718	0.555677
33395	9.337072	0.956843	-2.797066	-0.100077	-0.060875	-0.005135	-0.626879	-0.258152	0.443698	0.210576	0.775015	-0.219085	0.554086
33396	9.302160	0.932318	-2.938416	-0.050752	-0.068216	-0.007796	-0.625623	-0.258440	0.443389	0.211154	0.775593	-0.219936	0.552718
33397	9.224573	0.775189	-2.934124	-0.053494	-0.081860	-0.041773	-0.624320	-0.260841	0.445742	0.212123	0.776552	-0.220306	0.550851
33398	9.417053	0.876739	-3.013114	-0.038394	-0.091462	0.011548	-0.623732	-0.262734	0.446596	0.212193	0.777347	-0.221418	0.549254
33399	9.378181	0.872698	-3.052745	-0.004128	-0.082312	0.026271	-0.621649	-0.261278	0.448063	0.211641	0.778209	-0.222303	0.547886
33400	9.397290	0.931383	-3.098965	0.003362	-0.107728	0.035514	-0.620404	-0.258747	0.450999	0.210722	0.779248	-0.223393	0.546319
33401	9.377197	0.752477	-3.128362	0.001701	-0.146937	0.044714	-0.617713	-0.259959	0.454668	0.209585	0.780746	-0.224774	0.544047
33402	9.188242	0.701933	-3.237554	0.010486	-0.160957	0.031854	-0.616033	-0.258188	0.458531	0.208355	0.782396	-0.225953	0.541655
33403	9.270540	0.793369	-3.227959	0.042247	-0.146801	0.055784	-0.612682	-0.255782	0.463394	0.206455	0.783992	-0.227068	0.539605
33404	9.195241	0.746181	-3.285830	0.058258	-0.120802	0.035561	-0.610746	-0.253362	0.465479	0.204612	0.785374	-0.227615	0.538064
33405	9.177559	0.747728	-3.391427	0.090679	-0.106749	0.014491	-0.611561	-0.252294	0.470020	0.202572	0.786909	-0.227395	0.536685
33406	9.220865	0.810941	-3.426446	0.105832	-0.102402	0.033801	-0.608236	-0.248946	0.472987	0.200082	0.788282	-0.227325	0.535633
33407	9.143611	0.714199	-3.404867	0.134646	-0.079211	0.013601	-0.605737	-0.245257	0.477938	0.197480	0.789685	-0.226505	0.534878
33408	9.196205	0.729183	-3.464700	0.112522	-0.032443	0.002485	-0.604754	-0.244787	0.479633	0.195534	0.790466	-0.225589	0.534827
33409	9.162800	0.802013	-3.453315	0.120591	0.017665	0.026283	-0.605921	-0.239878	0.481063	0.193457	0.790707	-0.224735	0.535584
33410	9.283508	0.669052	-3.366920	0.135488	0.018011	0.035494	-0.605935	-0.237698	0.482873	0.191018	0.790880	-0.223893	0.536557
33411	9.201236	0.601960	-3.383602	0.116962	0.000995	0.028115	-0.605709	-0.233194	0.483428	0.188903	0.791262	-0.223168	0.537043
33412	9.268866	0.567051	-3.347715	0.109221	0.005690	0.011586	-0.605458	-0.230937	0.483565	0.187080	0.791564	-0.222275	0.537606
33413	9.075614	0.442461	-3.358207	0.090904	0.010419	0.009644	-0.605054	-0.228636	0.485658	0.185613	0.791818	-0.221503	0.538060
33414	9.200420	0.481446	-3.437490	0.024896	0.032256	0.002171	-0.606043	-0.228015	0.484868	0.185343	0.791558	-0.221269	0.538632
33415	9.154289	0.540916	-3.507833	-0.006445	0.018053	-0.005211	-0.607738	-0.226288	0.484851	0.185608	0.791430	-0.221284	0.538723
33416	9.282955	0.548081	-3.387009	-0.002880	0.003435	-0.006982	-0.608257	-0.229388	0.484664	0.185750	0.791417	-0.221313	0.538681
33417	9.246387	0.529573	-3.434065	-0.012105	-0.018582	-0.007895	-0.607705	-0.228576	0.485268	0.185971	0.791670	-0.221483	0.538163
33418	9.142191	0.502070	-3.497973	-0.006594	-0.013089	-0.007923	-0.606736	-0.227897	0.485580	0.186106	0.791826	-0.221594	0.537840
33419	9.243430	0.432995	-3.463566	-0.019186	-0.017208	0.000329	-0.606160	-0.228148	0.487653	0.186350	0.791999	-0.221969	0.537346
33420	9.115256	0.483499	-3.545390	-0.014202	-0.014255	-0.018957	-0.606731	-0.227924	0.486136	0.186721	0.792187	-0.221994	0.536929
33421	9.247660	0.526666	-3.579042	-0.009697	-0.030755	-0.019804	-0.605017	-0.230816	0.486779	0.186965	0.792629	-0.222003	0.536188
33422	9.241460	0.485896	-3.429335	-0.049017	-0.030710	-0.018967	-0.604454	-0.231121	0.487034	0.187816	0.792863	-0.222464	0.535354
33423	9.070351	0.550580	-3.461158	-0.055632	0.010267	0.003866	-0.603758	-0.231387	0.486453	0.188714	0.792582	-0.223188	0.535152
33424	9.200202	0.472073	-3.461695	-0.014515	0.037888	0.033280	-0.605990	-0.231340	0.486198	0.188762	0.791977	-0.223847	0.535756
33425	9.248266	0.506094	-3.492253	-0.015967	0.000219	0.016836	-0.606268	-0.232130	0.485035	0.188843	0.791891	-0.224393	0.535625
33426	9.214820	0.476567	-3.442891	-0.018726	-0.005309	0.016829	-0.605733	-0.230698	0.484560	0.188942	0.791805	-0.225002	0.535463
33427	9.220313	0.521690	-3.375178	-0.011351	0.011182	0.017746	-0.606549	-0.232374	0.484324	0.188987	0.791610	-0.225473	0.535537
33428	9.162228	0.551817	-3.421113	-0.017078	0.004317	0.009478	-0.606164	-0.230092	0.483903	0.189181	0.791459	-0.225911	0.535506
33429	9.200647	0.549336	-3.437057	0.002592	0.005303	-0.007912	-0.607821	-0.230418	0.485295	0.189255	0.791492	-0.225848	0.535458
33430	9.277628	0.524616	-3.442511	0.004702	-0.000865	0.003126	-0.607269	-0.230654	0.484158	0.189150	0.791508	-0.225974	0.535419
33431	9.193149	0.535227	-3.465850	0.004725	-0.010195	0.004958	-0.607283	-0.229524	0.484228	0.188981	0.791653	-0.226151	0.535189
33432	9.181329	0.534914	-3.436428	0.008016	-0.011234	-0.008799	-0.605463	-0.230385	0.483878	0.188905	0.791846	-0.226092	0.534956
33433	9.195596	0.569287	-3.475380	0.022719	-0.004015	-0.006939	-0.607414	-0.229307	0.485639	0.188607	0.792043	-0.225865	0.534865
33434	9.210070	0.564277	-3.471124	0.029976	-0.018709	-0.007816	-0.605612	-0.228493	0.485812	0.188136	0.792395	-0.225611	0.534616
33435	9.161724	0.569769	-3.493432	0.044853	-0.010965	0.000448	-0.605471	-0.228239	0.486384	0.187378	0.792714	-0.225290	0.534545
33436	9.218927	0.589961	-3.582385	0.042069	-0.043039	-0.032526	-0.604650	-0.226327	0.487611	0.186871	0.793481	-0.224607	0.533872
33437	9.229589	0.514940	-3.419041	0.031255	-0.045244	-0.026125	-0.604068	-0.226612	0.490380	0.186458	0.794230	-0.224137	0.533099
33438	9.084727	0.516475	-3.457088	0.042341	0.005388	-0.027135	-0.602666	-0.226680	0.491340	0.186105	0.794455	-0.223355	0.533215
33439	9.200075	0.445467	-3.466694	0.076306	0.003943	0.011485	-0.601575	-0.224981	0.491016	0.184793	0.794674	-0.222821	0.533570
33440	9.261901	0.429389	-3.565718	0.041615	-0.027562	0.016981	-0.600463	-0.223672	0.492901	0.183835	0.795048	-0.222871	0.533321
33441	9.170372	0.386085	-3.543256	0.018223	-0.045065	0.033453	-0.603834	-0.221630	0.492779	0.182986	0.795473	-0.223491	0.532721
33442	9.103067	0.439935	-3.545218	-0.000945	-0.043289	0.035242	-0.602401	-0.222930	0.495757	0.182443	0.795774	-0.224347	0.532096
33443	9.117536	0.444689	-3.545729	-0.008946	-0.009525	0.040682	-0.601612	-0.219390	0.495549	0.182106	0.795683	-0.225243	0.531969
33444	9.090755	0.528280	-3.616637	-0.003809	-0.030059	0.029720	-0.602441	-0.219680	0.495958	0.181722	0.795858	-0.225987	0.531523
33445	9.145591	0.448425	-3.657851	0.005369	-0.006027	0.027861	-0.602990	-0.219591	0.497225	0.181310	0.795839	-0.226514	0.531468
33446	9.160071	0.411700	-3.639311	0.021735	-0.018800	0.025159	-0.602464	-0.217708	0.496219	0.180621	0.796006	-0.226876	0.531299
33447	9.150568	0.372512	-3.605398	0.030307	-0.008262	0.002212	-0.600921	-0.217657	0.497604	0.180071	0.796214	-0.226739	0.531231
33448	9.150579	0.387125	-3.610134	0.030021	-0.024287	-0.006937	-0.600938	-0.215854	0.498413	0.179563	0.796615	-0.226518	0.530897
33449	9.159986	0.341124	-3.620446	0.021329	-0.019716	0.009549	-0.600089	-0.215679	0.500371	0.179023	0.796877	-0.226637	0.530635
33450	9.095082	0.392533	-3.622514	0.030160	-0.007944	-0.003304	-0.599962	-0.214691	0.500430	0.178549	0.797087	-0.226416	0.530574
33451	9.084428	0.345604	-3.733520	0.006310	-0.018804	-0.005182	-0.600407	-0.213743	0.498539	0.178406	0.797351	-0.226458	0.530207
33452	9.113641	0.325365	-3.686441	0.008991	-0.028137	0.027875	-0.599140	-0.213701	0.500204	0.177850	0.797557	-0.227035	0.529838
33453	9.077332	0.418587	-3.747270	-0.011987	-0.015067	-0.005214	-0.598987	-0.213919	0.501725	0.178012	0.797716	-0.227259	0.529447
33454	9.145317	0.456221	-3.696433	-0.000429	0.024326	0.013120	-0.600127	-0.212704	0.500415	0.177998	0.797400	-0.227507	0.529820
33455	9.125947	0.358970	-3.667360	0.005314	0.023757	0.022289	-0.599550	-0.214139	0.500600	0.177770	0.797084	-0.227848	0.530227
33456	9.111248	0.330230	-3.686320	0.002590	0.010766	0.024131	-0.602047	-0.214169	0.502018	0.177534	0.796870	-0.228296	0.530435
33457	9.094885	0.378246	-3.641922	0.001565	0.010059	0.020465	-0.601798	-0.212948	0.500136	0.177322	0.796691	-0.228697	0.530601
33458	9.091512	0.378190	-3.455828	0.023530	0.055305	0.016771	-0.601417	-0.211036	0.498576	0.177030	0.796113	-0.228642	0.531589
33459	9.179537	0.357578	-3.592088	-0.004066	0.048379	0.011234	-0.603114	-0.209033	0.498715	0.177183	0.795545	-0.228818	0.532313
33460	9.217734	0.333536	-3.627485	0.005012	0.018902	0.011302	-0.604498	-0.210116	0.498103	0.177078	0.795312	-0.229002	0.532617
33461	9.136438	0.323265	-3.542397	-0.004106	0.014193	0.013110	-0.605084	-0.208896	0.496509	0.177055	0.795095	-0.229329	0.532807
33462	9.155820	0.379036	-3.552418	-0.017290	0.003031	0.000269	-0.605631	-0.210260	0.495592	0.177356	0.795000	-0.229641	0.532715
33463	9.141562	0.381229	-3.527719	-0.024046	0.005475	0.021355	-0.606194	-0.208644	0.497512	0.177526	0.794765	-0.230340	0.532708
33464	9.175178	0.371440	-3.538701	-0.022912	-0.010542	-0.003387	-0.605622	-0.210570	0.496131	0.177888	0.794813	-0.230695	0.532362
33465	9.146229	0.347318	-3.532945	-0.026117	-0.005075	0.013104	-0.605476	-0.210350	0.497400	0.178133	0.794716	-0.231320	0.532152
33466	9.170484	0.329796	-3.504984	-0.001641	0.000924	0.003970	-0.604518	-0.209476	0.496607	0.178129	0.794685	-0.231520	0.532113
33467	9.140803	0.333780	-3.605286	-0.037417	-0.019112	0.002088	-0.605886	-0.211178	0.497073	0.178606	0.794745	-0.232140	0.531593
33468	9.172789	0.332400	-3.519545	-0.000455	-0.025619	0.016861	-0.604923	-0.210069	0.497272	0.178331	0.794936	-0.232640	0.531181
33469	9.094913	0.358686	-3.629974	-0.011653	-0.017680	0.007635	-0.604066	-0.210600	0.499186	0.178348	0.795045	-0.233067	0.530825
33470	9.144181	0.444254	-3.527406	-0.001662	0.017602	0.002121	-0.603959	-0.209363	0.497028	0.178446	0.794843	-0.233185	0.531043
33471	9.160215	0.274875	-3.562922	0.018295	0.013152	0.029668	-0.605603	-0.210947	0.498062	0.177899	0.794625	-0.233533	0.531400
33472	9.164480	0.261177	-3.628381	0.017696	-0.014181	0.009521	-0.605225	-0.207831	0.497972	0.177466	0.794793	-0.233682	0.531228
33473	9.150240	0.285289	-3.610785	0.017797	-0.010720	0.013187	-0.605620	-0.209009	0.499020	0.176989	0.794902	-0.233859	0.531146
33474	9.155686	0.293912	-3.533647	0.061564	0.009834	0.005904	-0.606205	-0.207137	0.498582	0.176018	0.794982	-0.233411	0.531546
33475	9.144900	0.230141	-3.654418	0.019143	-0.014235	-0.005168	-0.605380	-0.205904	0.499209	0.175697	0.795217	-0.233295	0.531352
33476	9.163494	0.184860	-3.723033	0.024173	-0.017808	-0.022592	-0.603114	-0.207197	0.501760	0.175481	0.795597	-0.232870	0.531041
33477	9.090766	0.186150	-3.780684	0.015264	-0.010916	-0.014380	-0.602567	-0.206095	0.502242	0.175327	0.795827	-0.232641	0.530847
33478	9.178281	0.262224	-3.713421	0.009949	-0.031688	-0.005147	-0.603548	-0.204734	0.503731	0.175081	0.796225	-0.232685	0.530311
33479	9.050975	0.364864	-3.705576	0.024559	-0.016917	-0.006988	-0.600904	-0.204754	0.503286	0.174673	0.796518	-0.232496	0.530089
33480	9.125687	0.303334	-3.677374	0.032041	-0.032093	0.000399	-0.602848	-0.204503	0.504576	0.174030	0.796965	-0.232417	0.529664
33481	9.111584	0.385736	-3.666649	0.058065	-0.038678	0.016987	-0.602574	-0.203430	0.505757	0.172736	0.797491	-0.232328	0.529334
33482	9.053567	0.408426	-3.700559	0.065290	-0.036648	0.013318	-0.601776	-0.200334	0.505940	0.171400	0.798040	-0.232112	0.529035
33483	9.100920	0.302242	-3.763401	0.082319	-0.034200	0.033525	-0.600508	-0.199512	0.509050	0.169568	0.798522	-0.232011	0.528943
33484	9.081829	0.333758	-3.752821	0.099153	-0.022128	0.046386	-0.601077	-0.197734	0.510561	0.167418	0.798870	-0.231928	0.529139
33485	9.091225	0.126816	-3.696557	0.073375	-0.038301	0.040825	-0.598862	-0.195446	0.512357	0.165632	0.799324	-0.232049	0.528962
33486	9.031451	0.204474	-3.669664	0.099315	0.016411	0.048129	-0.599328	-0.191624	0.512597	0.163627	0.799254	-0.231846	0.529780
33487	9.178451	0.110721	-3.627469	0.137844	0.014262	0.051897	-0.601047	-0.186997	0.514155	0.160939	0.799301	-0.231283	0.530778
33488	9.185040	0.043501	-3.681287	0.124254	-0.020938	0.025305	-0.599562	-0.183197	0.514236	0.158603	0.799804	-0.230569	0.531034
33489	9.044592	-0.076228	-3.720289	0.112499	-0.021200	0.029818	-0.599301	-0.180605	0.516209	0.156384	0.800235	-0.230036	0.531274
33490	9.141545	-0.053527	-3.656142	0.109627	-0.011645	0.024319	-0.599742	-0.177712	0.518066	0.154337	0.800587	-0.229435	0.531602
33491	9.029778	-0.060867	-3.772768	0.076454	-0.031376	0.016916	-0.598240	-0.174141	0.519948	0.152781	0.801064	-0.229110	0.531472
33492	9.055744	-0.118645	-3.817589	0.081694	-0.038203	0.007756	-0.599364	-0.173156	0.520438	0.151235	0.801683	-0.228622	0.531192
33493	9.069864	-0.162058	-3.842552	0.053856	-0.042768	-0.006977	-0.596883	-0.169620	0.522727	0.150235	0.802319	-0.228191	0.530700
33494	9.011680	-0.139073	-3.898190	0.017337	-0.031728	-0.005242	-0.595736	-0.170613	0.525307	0.149870	0.802739	-0.228131	0.530194
33495	9.035419	-0.131305	-3.947331	-0.004530	-0.017032	-0.003468	-0.596163	-0.170688	0.524050	0.149879	0.802911	-0.228303	0.529856
33496	9.078675	-0.116780	-3.968175	-0.009351	-0.018304	-0.012640	-0.595746	-0.169503	0.525795	0.150089	0.803139	-0.228377	0.529419
33497	9.069637	-0.044598	-3.921478	-0.015605	-0.011253	-0.007146	-0.596432	-0.171134	0.524583	0.150338	0.803236	-0.228593	0.529109
33498	9.050665	-0.005970	-3.898781	-0.013254	-0.010394	-0.021821	-0.595034	-0.170523	0.526144	0.150748	0.803408	-0.228542	0.528752
33499	9.007546	0.054865	-3.891941	-0.034065	-0.010886	-0.012685	-0.594723	-0.172943	0.526271	0.151356	0.803471	-0.228861	0.528345
33500	9.059883	0.026400	-3.966539	-0.015622	-0.014933	-0.007132	-0.594725	-0.173326	0.525409	0.151637	0.803612	-0.229100	0.527946
33501	9.099680	-0.046777	-3.775291	-0.063314	-0.003428	-0.012747	-0.593016	-0.176447	0.524921	0.152751	0.803506	-0.229703	0.527524
33502	8.989209	-0.002733	-3.746721	-0.064034	0.037761	-0.009160	-0.593574	-0.176439	0.524927	0.154060	0.802956	-0.230241	0.527746
33503	9.066332	0.043025	-3.763798	-0.041599	0.058135	-0.027476	-0.594851	-0.176419	0.522009	0.155266	0.802329	-0.230187	0.528370
33504	9.123203	0.110135	-3.915227	-0.041404	0.020681	-0.016386	-0.594962	-0.178550	0.522157	0.156213	0.802058	-0.230427	0.528397
33505	9.061111	0.102292	-3.840501	-0.042761	0.017734	0.001955	-0.595923	-0.180191	0.521228	0.156943	0.801717	-0.230980	0.528457
33506	9.080673	0.133360	-3.816879	-0.045060	0.026198	-0.016404	-0.596757	-0.181242	0.519775	0.157982	0.801372	-0.231253	0.528552
33507	9.100044	0.062332	-3.774593	-0.029960	0.014015	0.001990	-0.597031	-0.181789	0.519464	0.158493	0.801107	-0.231680	0.528612
33508	9.037005	0.119553	-3.849148	-0.051899	0.003839	0.003792	-0.597027	-0.182993	0.517994	0.159322	0.800883	-0.232417	0.528380
33509	9.043586	0.071861	-3.912499	-0.069763	-0.001685	0.020274	-0.596721	-0.184734	0.518721	0.160204	0.800573	-0.233608	0.528058
33510	9.109075	0.004795	-3.828439	-0.073543	0.006022	0.014755	-0.596725	-0.184182	0.519035	0.161259	0.800208	-0.234719	0.527797
33511	9.066097	0.119038	-3.826088	-0.082830	-0.002946	0.011090	-0.597545	-0.186888	0.516642	0.162440	0.799908	-0.235904	0.527362
33512	9.061236	0.094757	-3.821234	-0.057239	-0.014071	0.011153	-0.597535	-0.188261	0.515719	0.163203	0.799809	-0.236890	0.526834
33513	9.080126	0.036766	-3.846470	-0.052620	-0.019712	0.013000	-0.596818	-0.188648	0.517643	0.163799	0.799771	-0.237841	0.526277
33514	9.041739	0.083087	-3.844733	-0.040923	-0.008216	0.004745	-0.596256	-0.188684	0.518194	0.164369	0.799705	-0.238490	0.525906
33515	9.051491	0.129157	-3.849627	-0.034255	0.002270	0.013927	-0.597351	-0.190094	0.518396	0.164766	0.799490	-0.239190	0.525791
33516	9.041585	0.149205	-3.892599	-0.041214	-0.014976	-0.005328	-0.596536	-0.188935	0.517623	0.165421	0.799537	-0.239716	0.525273
33517	9.113722	0.066032	-3.876518	-0.023179	-0.045883	-0.012582	-0.595676	-0.189480	0.519814	0.165689	0.799992	-0.240034	0.524351
33518	8.984620	0.172493	-3.791295	-0.019495	-0.008992	-0.014477	-0.594267	-0.190638	0.519869	0.166121	0.800091	-0.240163	0.524003
33519	9.066378	0.191712	-3.820794	0.015830	0.019294	0.003919	-0.595671	-0.190294	0.519066	0.165909	0.799911	-0.240117	0.524367
33520	9.109646	0.108663	-3.798802	0.036138	-0.008925	0.013176	-0.595116	-0.189764	0.519652	0.165170	0.800057	-0.240118	0.524376
33521	9.032012	0.044290	-3.839791	0.025200	-0.034900	0.016837	-0.594547	-0.189840	0.521038	0.164412	0.800411	-0.240360	0.523963
33522	9.015193	0.090665	-3.853351	0.036259	-0.020313	0.018674	-0.594300	-0.187562	0.520757	0.163556	0.800651	-0.240482	0.523809
33523	9.022138	-0.016197	-3.844647	0.046357	-0.012978	0.018666	-0.593603	-0.187048	0.521620	0.162543	0.800834	-0.240460	0.523855
33524	9.103972	0.071173	-3.893026	0.017582	-0.019365	0.003970	-0.593771	-0.184778	0.521622	0.162139	0.801075	-0.240531	0.523579
33525	9.059856	0.024008	-3.968969	-0.006844	-0.045606	-0.018078	-0.594023	-0.186376	0.522503	0.162206	0.801602	-0.240584	0.522726
33526	9.034066	0.027824	-3.878618	0.001861	-0.048577	0.000293	-0.592501	-0.185154	0.523123	0.161956	0.802112	-0.240862	0.521892
33527	8.973390	0.048530	-3.943839	-0.001405	-0.043691	-0.019919	-0.590665	-0.185713	0.525304	0.161962	0.802644	-0.240822	0.521090
33528	8.968647	0.048431	-3.934002	-0.006297	-0.019099	0.000218	-0.589412	-0.184938	0.526457	0.161973	0.802826	-0.241069	0.520693
33529	9.026228	0.058207	-3.969903	-0.006618	-0.031319	-0.010761	-0.589951	-0.186087	0.526950	0.162026	0.803167	-0.241190	0.520094
33530	8.944332	0.092885	-3.981106	-0.019572	-0.029127	-0.016308	-0.587725	-0.185044	0.528110	0.162378	0.803487	-0.241347	0.519416
33531	8.987888	0.141029	-3.977591	0.002460	-0.016404	-0.014432	-0.589090	-0.187553	0.527689	0.162397	0.803721	-0.241265	0.519087
33532	8.973393	0.150952	-3.986645	-0.008659	-0.032726	-0.018100	-0.586868	-0.186624	0.528283	0.162586	0.804116	-0.241310	0.518395
33533	8.986796	0.016121	-4.065310	0.000221	-0.052453	-0.027249	-0.586428	-0.187411	0.529766	0.162600	0.804777	-0.241163	0.517432
33534	8.954179	0.190004	-3.995332	-0.004902	0.006847	-0.018154	-0.585577	-0.188427	0.529975	0.162916	0.804776	-0.241032	0.517395
33535	9.005018	0.198979	-3.968193	0.008811	0.022574	-0.019974	-0.586972	-0.189058	0.528832	0.163083	0.804653	-0.240665	0.517705
33536	8.973288	0.085291	-3.972578	0.024994	0.006319	0.004832	-0.585698	-0.189582	0.530463	0.162681	0.804642	-0.240602	0.517877
33537	8.967789	0.049932	-4.045058	0.013596	-0.018603	-0.008923	-0.588358	-0.188950	0.529969	0.162457	0.804907	-0.240498	0.517584
33538	8.992199	0.112619	-4.031071	0.010265	-0.000830	0.002069	-0.585148	-0.188763	0.530927	0.162281	0.804938	-0.240558	0.517563
33539	8.931512	0.079689	-4.074904	0.031722	-0.009018	-0.016248	-0.584591	-0.187977	0.532087	0.161886	0.805198	-0.240118	0.517486
33540	8.944075	0.195765	-4.057711	0.023272	-0.001136	-0.024513	-0.585026	-0.187480	0.530726	0.161773	0.805403	-0.239616	0.517436
33541	9.020842	0.151909	-4.082604	0.024515	-0.018511	-0.010710	-0.583925	-0.186238	0.531071	0.161395	0.805712	-0.239368	0.517187
33542	8.948553	0.093898	-4.058543	0.028229	-0.018648	-0.008892	-0.582933	-0.186085	0.533445	0.160949	0.806041	-0.239111	0.516932
33543	8.967696	0.123259	-4.088049	0.012829	-0.033762	-0.001549	-0.582525	-0.184853	0.534215	0.160591	0.806427	-0.239181	0.516409
33544	8.943477	0.089504	-4.089779	0.039234	-0.018733	-0.007956	-0.583934	-0.183688	0.534021	0.159963	0.806785	-0.238836	0.516205
33545	8.947733	0.056311	-4.148118	0.030369	-0.015618	0.002109	-0.583656	-0.183167	0.534888	0.159368	0.807022	-0.238727	0.516068
33546	8.948168	0.118960	-4.118744	0.028340	-0.013337	-0.005228	-0.582232	-0.184938	0.535882	0.158923	0.807271	-0.238534	0.515905
33547	8.923441	0.056827	-4.173774	0.015972	-0.014052	-0.023620	-0.581403	-0.184123	0.536343	0.158832	0.807571	-0.238154	0.515639
33548	8.966609	0.134915	-4.232843	0.020824	-0.016547	-0.012575	-0.580441	-0.182872	0.536551	0.158552	0.807872	-0.237904	0.515370
33549	8.972438	0.089217	-4.083618	0.016910	-0.010425	-0.022687	-0.580283	-0.183380	0.538193	0.158454	0.808134	-0.237517	0.515168
33550	8.832824	0.107040	-4.073451	0.024609	0.034956	-0.012679	-0.579867	-0.183897	0.537041	0.158368	0.807911	-0.237080	0.515745
33551	8.943666	0.084296	-4.063253	0.024830	0.043747	-0.005331	-0.582396	-0.182823	0.536154	0.158221	0.807556	-0.236720	0.516511
33552	8.972075	0.087412	-4.129505	0.019578	0.021025	0.005711	-0.582139	-0.181522	0.535534	0.157955	0.807376	-0.236666	0.516899
33553	8.926903	0.074479	-4.045784	0.008725	0.033711	0.009330	-0.583805	-0.182714	0.534359	0.157867	0.807004	-0.236741	0.517472
33554	8.958389	0.064217	-4.020462	0.014436	0.044310	0.016671	-0.583261	-0.181855	0.533988	0.157690	0.806509	-0.236857	0.518242
33555	8.982509	0.073757	-4.021301	-0.004248	0.035981	0.002891	-0.584809	-0.180439	0.534509	0.157890	0.806101	-0.236955	0.518771
33556	8.997034	0.095484	-4.021703	0.001004	0.011492	-0.003476	-0.584386	-0.182309	0.532016	0.157983	0.806000	-0.236989	0.518885
33557	9.006618	0.102826	-4.031674	-0.011377	0.026311	0.011161	-0.586912	-0.180858	0.532130	0.158168	0.805629	-0.237323	0.519251
33558	8.956238	0.107680	-4.005607	0.006820	0.035724	0.006584	-0.586376	-0.179561	0.531507	0.158161	0.805254	-0.237356	0.519820
33559	8.973135	0.073364	-3.987141	0.001335	0.026480	0.007504	-0.587209	-0.179831	0.531498	0.158181	0.804939	-0.237498	0.520237
33560	9.021347	0.072982	-3.984116	0.002304	0.028219	0.009349	-0.587746	-0.181249	0.531695	0.158200	0.804606	-0.237673	0.520666
33561	9.023872	0.063007	-3.964954	-0.007757	0.029168	0.009327	-0.588068	-0.179158	0.529593	0.158362	0.804224	-0.237929	0.521091
33562	9.002438	0.096866	-3.947026	0.004658	0.029997	-0.005330	-0.589728	-0.180647	0.528679	0.158502	0.803950	-0.237833	0.521514
33563	8.987713	0.082804	-3.975549	-0.023605	0.028942	-0.001719	-0.589048	-0.179642	0.528177	0.159035	0.803572	-0.238076	0.521824
33564	9.030680	-0.028981	-3.980299	-0.035485	-0.009900	0.001981	-0.590720	-0.179099	0.529203	0.159535	0.803560	-0.238616	0.521443
33565	8.954639	0.125788	-3.908822	-0.027891	0.031971	0.009280	-0.590415	-0.181350	0.528782	0.160037	0.803082	-0.239070	0.521816
33566	9.017914	0.173022	-3.848086	-0.003748	0.060713	0.020316	-0.590427	-0.181808	0.526520	0.160198	0.802335	-0.239385	0.522772
33567	9.041347	0.066702	-3.888298	0.001577	0.027780	0.016695	-0.593231	-0.181671	0.524601	0.160134	0.801957	-0.239660	0.523245
33568	9.031305	0.023578	-3.922016	-0.007501	0.023962	0.019426	-0.593666	-0.180911	0.523675	0.160185	0.801586	-0.240113	0.523590
33569	9.031701	0.052152	-3.883202	-0.014860	0.020352	0.018506	-0.593947	-0.180894	0.523399	0.160329	0.801223	-0.240613	0.523871
33570	8.997603	0.018885	-3.915956	0.008972	0.035008	0.018515	-0.595663	-0.178513	0.521608	0.160169	0.800798	-0.240827	0.524472
33571	9.084445	0.044922	-3.914203	0.005194	0.027889	0.014872	-0.596619	-0.179400	0.522679	0.160066	0.800438	-0.241035	0.524958
33572	9.071919	-0.015126	-3.950354	-0.009201	0.005183	0.025877	-0.597056	-0.178499	0.521762	0.159981	0.800228	-0.241661	0.525015
33573	9.026775	0.008474	-3.878472	0.000064	0.015970	0.029544	-0.596912	-0.178656	0.522030	0.159747	0.799905	-0.242196	0.525332
33574	9.045964	-0.015899	-3.879348	-0.013339	0.009955	0.007506	-0.597208	-0.178160	0.520667	0.159944	0.799721	-0.242556	0.525386
33575	9.048274	-0.023058	-3.889142	-0.018455	0.003576	0.022187	-0.597490	-0.177746	0.520975	0.160022	0.799504	-0.243209	0.525391
33576	9.069940	-0.015861	-3.894736	-0.015211	0.011917	0.005669	-0.598337	-0.177538	0.519879	0.160275	0.799303	-0.243548	0.525462
33577	9.060123	-0.025235	-3.913751	-0.004650	0.018391	-0.010841	-0.598882	-0.177866	0.520980	0.160550	0.799136	-0.243480	0.525664
33578	9.035486	-0.043626	-3.975744	-0.037839	0.002408	-0.019149	-0.598742	-0.178265	0.520396	0.161373	0.799085	-0.243682	0.525396
33579	9.089082	-0.020641	-3.909973	-0.026576	0.011907	-0.009031	-0.597757	-0.179383	0.519759	0.161945	0.798907	-0.243896	0.525391
33580	9.002965	0.013025	-3.843739	-0.037877	0.004286	-0.020063	-0.597170	-0.181922	0.519318	0.162798	0.798835	-0.244094	0.525144
33581	9.006065	0.063013	-3.775905	-0.013808	0.042440	-0.012726	-0.598569	-0.182399	0.517906	0.163356	0.798395	-0.244014	0.525678
33582	9.092664	0.016311	-3.774617	0.000659	0.048373	-0.020036	-0.598715	-0.182356	0.517072	0.163802	0.797987	-0.243654	0.526326
33583	9.082496	0.002674	-3.837120	-0.011621	0.025011	0.001993	-0.599136	-0.182989	0.515641	0.164084	0.797662	-0.243842	0.526642
33584	9.095161	0.025896	-3.767402	-0.011711	0.021488	-0.000746	-0.600531	-0.182302	0.516534	0.164392	0.797403	-0.244006	0.526864
33585	9.086761	0.053064	-3.619586	0.001208	0.041525	0.002007	-0.599675	-0.184138	0.516134	0.164553	0.796942	-0.244003	0.527511
33586	9.121407	0.023721	-3.799795	-0.022773	0.016168	-0.003507	-0.600232	-0.184130	0.516139	0.165044	0.796713	-0.244262	0.527583
33587	9.078127	0.036064	-3.793266	-0.008867	-0.002610	-0.029150	-0.600224	-0.186013	0.514069	0.165479	0.796836	-0.244015	0.527376
33588	9.114680	0.049722	-3.746240	-0.011990	-0.009375	-0.008029	-0.600515	-0.184233	0.515438	0.165717	0.796936	-0.244168	0.527079
33589	9.056510	0.099508	-3.811365	-0.009107	-0.016906	-0.036463	-0.599222	-0.186311	0.516972	0.166165	0.797244	-0.243852	0.526619
33590	9.137378	0.015413	-3.911544	-0.023193	-0.018038	-0.016301	-0.597688	-0.186603	0.516661	0.166627	0.797437	-0.244020	0.526102
33591	9.075593	0.099708	-3.836230	-0.038311	-0.030150	0.002043	-0.597953	-0.186680	0.518334	0.167069	0.797599	-0.244670	0.525414
33592	9.042111	0.138528	-3.820233	-0.034144	-0.034822	-0.012623	-0.596567	-0.187178	0.516475	0.167584	0.797914	-0.245067	0.524587
33593	9.026980	0.081279	-3.882835	-0.063557	-0.054769	-0.016333	-0.595543	-0.190100	0.517960	0.168501	0.798338	-0.245771	0.523317
33594	9.080461	0.148365	-3.850585	-0.031536	-0.068774	-0.014389	-0.595513	-0.191453	0.519552	0.168832	0.799019	-0.246236	0.521951
33595	8.945506	0.129852	-3.845659	-0.041195	-0.063199	0.000231	-0.592575	-0.191040	0.521783	0.169179	0.799520	-0.246996	0.520710
33596	8.950655	0.173138	-3.821418	-0.026832	-0.016339	-0.014488	-0.592387	-0.194999	0.521537	0.169693	0.799668	-0.247232	0.520203
33597	8.969274	0.135131	-3.889987	-0.004333	-0.017594	0.005741	-0.591281	-0.194437	0.521282	0.169621	0.799790	-0.247540	0.519892
33598	8.976310	0.179315	-3.933435	0.009814	-0.018382	-0.012575	-0.590871	-0.193481	0.521895	0.169510	0.800078	-0.247420	0.519543
33599	8.906087	0.209684	-3.990990	0.017266	-0.003900	-0.008925	-0.591271	-0.193838	0.523552	0.169315	0.800206	-0.247221	0.519505
33600	8.945677	0.271004	-3.883389	0.060786	0.074611	-0.030965	-0.591703	-0.193751	0.521887	0.169046	0.799786	-0.245971	0.520830
33601	9.040877	0.184586	-3.998610	0.029591	0.060166	-0.033753	-0.592267	-0.194496	0.519891	0.169232	0.799410	-0.245027	0.521791
33602	9.031716	0.169187	-3.930743	0.023137	0.013981	-0.030941	-0.592962	-0.194230	0.520473	0.169268	0.799492	-0.244375	0.521959
33603	9.036333	0.086587	-3.921793	0.000968	0.018044	-0.005311	-0.593535	-0.193084	0.520409	0.169406	0.799320	-0.244327	0.522201
33604	9.035943	0.121413	-3.986761	-0.023720	0.005125	-0.003500	-0.592974	-0.193503	0.520099	0.169852	0.799205	-0.244620	0.522094
33605	9.024264	0.135485	-3.945175	-0.030134	0.003297	-0.003508	-0.592415	-0.194440	0.518780	0.170393	0.799074	-0.244977	0.521950
33606	9.026673	0.135470	-3.945265	-0.042324	-0.001766	0.020333	-0.592433	-0.193026	0.518867	0.170854	0.798851	-0.245869	0.521723
33607	8.993576	0.188250	-3.885719	-0.040488	0.024104	0.018464	-0.592415	-0.195099	0.517762	0.171433	0.798359	-0.246615	0.521933
33608	9.002317	0.150730	-3.985312	-0.062799	0.013896	0.005583	-0.594496	-0.195646	0.518027	0.172461	0.797968	-0.247446	0.521800
33609	9.036908	0.202644	-3.896906	-0.014519	0.010276	0.033229	-0.594778	-0.195360	0.518047	0.172402	0.797637	-0.248203	0.521965
33610	8.983348	0.145453	-3.943580	-0.029204	0.025261	0.029484	-0.595063	-0.195187	0.517502	0.172695	0.797126	-0.249017	0.522262
33611	8.967144	0.173680	-3.870335	-0.025435	0.080533	0.028489	-0.596737	-0.196467	0.515205	0.173208	0.796047	-0.249570	0.523473
33612	8.955152	0.200496	-3.874542	0.018938	0.118250	0.042280	-0.599000	-0.195061	0.513219	0.173071	0.794656	-0.249772	0.525530
33613	9.084172	0.160022	-3.997973	0.026617	0.119343	0.055157	-0.600449	-0.192489	0.510321	0.172667	0.793213	-0.250067	0.527699
33614	9.128247	0.031666	-3.853133	0.009020	0.104865	0.082666	-0.603856	-0.189323	0.507477	0.172181	0.791723	-0.251040	0.529630
33615	9.125105	-0.039521	-3.607132	0.027494	0.100668	0.090045	-0.606394	-0.187408	0.506782	0.171295	0.790292	-0.251942	0.531622
33616	9.153564	-0.004786	-3.680425	-0.002042	0.093947	0.080832	-0.610933	-0.183209	0.503454	0.170945	0.788878	-0.253038	0.533311
33617	9.143462	-0.077071	-3.709501	0.001693	0.080830	0.084515	-0.612627	-0.182800	0.501402	0.170421	0.787588	-0.254193	0.534834
33618	9.144238	-0.063796	-3.615251	0.019054	0.150253	0.077103	-0.616432	-0.181579	0.497883	0.170081	0.785643	-0.254836	0.537491
33619	9.256272	0.006488	-3.490978	0.039656	0.146526	0.061591	-0.618724	-0.178039	0.495750	0.169539	0.783880	-0.254992	0.540156
33620	9.178309	-0.347528	-3.451728	-0.018533	0.127446	0.075197	-0.622523	-0.177511	0.491910	0.169672	0.782054	-0.256062	0.542250
33621	9.202954	-0.270619	-3.413506	-0.085335	0.111194	0.042079	-0.623956	-0.176211	0.488933	0.171107	0.780332	-0.257387	0.543651
33622	9.234640	-0.159290	-3.413965	-0.087504	0.098972	0.031109	-0.628452	-0.175935	0.484664	0.172642	0.778797	-0.258598	0.544791
33623	9.207921	-0.197748	-3.425292	-0.121027	0.076328	0.010880	-0.629266	-0.178150	0.483838	0.174787	0.777480	-0.259944	0.545347
33624	9.338159	-0.267176	-3.379896	-0.112979	0.054328	0.040312	-0.630682	-0.178263	0.480773	0.176384	0.776284	-0.261727	0.545684
33625	9.199228	-0.089587	-3.349392	-0.128150	0.048068	0.021941	-0.630814	-0.180138	0.478564	0.178367	0.775180	-0.263419	0.545794
33626	9.310423	-0.073928	-3.309975	-0.120603	0.071620	0.028369	-0.633843	-0.184244	0.476525	0.180317	0.773811	-0.265055	0.546304
33627	9.311116	-0.062947	-3.225398	-0.065085	0.062612	0.053271	-0.636802	-0.183486	0.473528	0.181060	0.772597	-0.266484	0.547081
33628	9.179732	-0.067117	-3.387159	-0.055014	0.064642	0.018385	-0.636679	-0.183656	0.471143	0.182057	0.771590	-0.267261	0.547791
33629	9.373851	-0.036719	-3.225158	-0.007873	0.049517	0.038741	-0.638352	-0.184681	0.469421	0.182008	0.770801	-0.267883	0.548614
33630	9.320168	-0.254655	-3.219741	-0.005670	0.035046	0.018534	-0.639219	-0.183046	0.468134	0.182090	0.770293	-0.268235	0.549128
33631	9.238398	-0.081185	-3.273516	-0.023087	0.024214	-0.015424	-0.639797	-0.182526	0.466357	0.182733	0.770016	-0.268282	0.549281
33632	9.353381	-0.205209	-3.307606	-0.049145	0.023510	-0.032904	-0.640874	-0.185611	0.466037	0.183984	0.769751	-0.268358	0.549197
33633	9.281792	-0.210792	-3.215605	-0.052724	0.001075	-0.027384	-0.640862	-0.187125	0.465106	0.185086	0.769682	-0.268634	0.548789
33634	9.291977	-0.063049	-3.207777	-0.027111	0.008367	-0.027318	-0.640298	-0.188224	0.464195	0.185854	0.769634	-0.268608	0.548609
33635	9.378842	-0.085831	-3.182192	-0.031768	-0.034008	-0.026326	-0.639723	-0.188461	0.465990	0.186436	0.770019	-0.268798	0.547778
33636	9.257568	-0.088455	-3.283941	-0.034304	-0.040029	-0.018093	-0.638580	-0.190611	0.466125	0.186951	0.770425	-0.269169	0.546848
33637	9.257818	-0.103525	-3.245406	-0.041488	-0.044021	-0.012597	-0.638300	-0.191147	0.465392	0.187476	0.770808	-0.269715	0.545859
33638	9.248286	0.006104	-3.278147	-0.030007	-0.069297	0.009503	-0.636571	-0.193864	0.468279	0.187474	0.771394	-0.270586	0.544600
33639	9.272747	-0.050799	-3.206978	-0.030259	-0.055756	-0.001532	-0.634469	-0.193828	0.469797	0.187644	0.771884	-0.271219	0.543530
33640	9.200282	-0.054849	-3.228446	-0.029937	-0.025933	0.007579	-0.634329	-0.193837	0.469934	0.187885	0.772011	-0.271881	0.542935
33641	9.238193	-0.063756	-3.307208	0.017858	0.000313	0.013141	-0.633462	-0.194812	0.472239	0.187459	0.771990	-0.272007	0.543049
33642	9.307513	-0.151077	-3.341766	0.005672	-0.006347	0.002116	-0.633366	-0.192465	0.470568	0.187316	0.772068	-0.272125	0.542929
33643	9.199234	-0.138374	-3.327974	0.004774	-0.007341	0.003012	-0.633781	-0.191558	0.472443	0.187156	0.772136	-0.272268	0.542816
33644	9.245308	-0.119701	-3.298177	0.019473	-0.010304	0.005813	-0.633802	-0.190911	0.470808	0.186740	0.772287	-0.272310	0.542723
33645	9.228165	-0.023985	-3.374198	0.001094	0.017701	0.000236	-0.633509	-0.191521	0.471605	0.186804	0.772085	-0.272356	0.542965
33646	9.223238	-0.101803	-3.355200	0.019213	0.001400	-0.005221	-0.632932	-0.192432	0.472660	0.186577	0.772168	-0.272187	0.543010
33647	9.278604	-0.067960	-3.376371	0.022580	0.020578	-0.018074	-0.634748	-0.192640	0.471687	0.186522	0.772115	-0.271707	0.543344
33648	9.295972	-0.112856	-3.292782	0.016899	-0.006757	-0.022630	-0.634210	-0.191228	0.471630	0.186475	0.772373	-0.271324	0.543186
33649	9.257439	-0.127249	-3.284189	0.022481	-0.018102	-0.018024	-0.632954	-0.190992	0.472191	0.186211	0.772738	-0.270990	0.542924
33650	9.334467	-0.171562	-3.275283	0.020419	-0.016616	-0.027196	-0.633189	-0.193471	0.473715	0.186110	0.773137	-0.270542	0.542614
33651	9.282137	-0.045557	-3.241107	0.022904	-0.033693	-0.034494	-0.632801	-0.191337	0.473425	0.185934	0.773758	-0.270005	0.542055
33652	9.403661	0.127347	-3.179315	0.027765	-0.080700	-0.017836	-0.630540	-0.192858	0.474845	0.185269	0.774828	-0.269857	0.540827
33653	9.085882	0.277891	-3.207509	0.100189	-0.070252	-0.012252	-0.627764	-0.190343	0.477626	0.183474	0.776004	-0.268951	0.540204
33654	9.295503	-0.033995	-3.386442	0.082578	-0.106534	-0.019580	-0.628307	-0.190550	0.479154	0.181844	0.777555	-0.268282	0.538857
33655	9.018419	0.214277	-3.490391	0.120683	0.006937	-0.041732	-0.626229	-0.187359	0.482822	0.180466	0.778124	-0.266409	0.539428
33656	9.453043	-0.398343	-3.423690	0.091631	0.005158	-0.071152	-0.625520	-0.187834	0.483623	0.179828	0.778781	-0.264400	0.539680
33657	9.081650	-0.214660	-3.543854	0.081100	-0.000564	-0.052867	-0.623862	-0.186331	0.484259	0.179131	0.779340	-0.262815	0.539879
33658	9.312260	-0.332135	-3.584641	0.035316	0.015717	-0.091491	-0.623969	-0.188752	0.484529	0.179654	0.779777	-0.261072	0.539921
33659	9.149543	-0.069558	-3.550278	0.010464	0.049336	-0.098925	-0.622274	-0.190217	0.484981	0.180805	0.779782	-0.259358	0.540355
33660	9.402689	-0.003326	-3.559312	-0.056095	0.008313	-0.086076	-0.624211	-0.192630	0.482756	0.182654	0.779936	-0.258709	0.539822
33661	9.116377	0.232103	-3.605035	-0.050715	-0.004762	-0.053038	-0.623880	-0.196611	0.482926	0.183984	0.780066	-0.258565	0.539251
33662	9.189355	0.142580	-3.477928	-0.056515	-0.017207	-0.029167	-0.623049	-0.197774	0.480334	0.185104	0.780189	-0.258918	0.538519
33663	9.170187	0.162038	-3.472255	-0.037767	-0.010883	-0.012625	-0.622197	-0.197746	0.482422	0.185767	0.780223	-0.259285	0.538065
