# Supplementary material for: Identification of Haptic Based Guiding Using Hard Reins
Source: PLoS One. 2015 Jul 22;10(7):e0132020. doi: 10.1371/journal.pone.0132020 (PMC4511788; doi:10.1371/journal.pone.0132020)
Supplement: S8 File — (ZIP) [file pone.0132020.s008.zip › Exp2_MotionData1/Subject1/path3/T6/gh6.txt]

// Start Time: 0
// Sample rate: 25.0Hz
// Scenario: 4.9
// Firmware Version: 2.6.1
Counter	Acc_X	Acc_Y	Acc_Z	Gyr_X	Gyr_Y	Gyr_Z	Mag_X	Mag_Y	Mag_Z	Quat_w	Quat_x	Quat_y	Quat_z
33051	-0.404751	0.465636	-9.936780	-0.028884	0.040223	-0.010577	0.208776	0.279520	0.641064	-0.031931	-0.935491	-0.351881	0.004165
33052	-0.356348	0.432473	-9.811956	-0.037257	0.052922	-0.043861	0.206379	0.279570	0.643312	-0.032218	-0.935154	-0.352760	0.003075
33053	-0.284129	0.456714	-9.801339	-0.051208	0.052903	-0.049468	0.206384	0.278339	0.643311	-0.032763	-0.934773	-0.353725	0.001930
33054	-0.164001	0.553800	-9.626005	-0.032725	0.049255	-0.056754	0.204127	0.277965	0.644377	-0.032990	-0.934344	-0.354840	0.000950
33055	-0.087485	0.688698	-9.625799	-0.022278	0.027350	-0.054825	0.202661	0.278271	0.645962	-0.033174	-0.933940	-0.355887	0.000480
33056	-0.083225	0.809161	-9.583258	-0.000585	0.036545	-0.041815	0.200560	0.275814	0.644143	-0.032891	-0.933635	-0.356714	-0.000044
33057	-0.151057	0.876318	-9.606956	-0.021765	0.016446	-0.027131	0.200558	0.276087	0.644143	-0.033158	-0.933426	-0.357235	-0.000339
33058	-0.184721	0.851743	-9.737253	-0.032425	0.016469	-0.015185	0.202011	0.276352	0.644918	-0.033612	-0.933287	-0.357554	-0.000734
33059	-0.180061	0.880152	-9.876053	-0.036162	0.014693	0.002334	0.200022	0.275562	0.645720	-0.034175	-0.933278	-0.357523	-0.001127
33060	-0.184781	0.861097	-9.816346	-0.037831	0.018327	-0.003218	0.201222	0.274448	0.645186	-0.034717	-0.933218	-0.357626	-0.001603
33061	-0.160655	0.856210	-9.852201	-0.037977	0.020196	0.010624	0.201097	0.273892	0.644138	-0.035287	-0.933266	-0.357443	-0.002126
33062	-0.227536	0.726382	-9.782624	-0.027449	0.022035	0.017137	0.201230	0.273075	0.644661	-0.035608	-0.933356	-0.357172	-0.002611
33063	-0.178935	0.649783	-9.694419	-0.032499	0.012862	0.006056	0.200305	0.271721	0.645061	-0.036127	-0.933374	-0.357069	-0.002955
33064	-0.174250	0.673420	-9.821281	-0.021902	0.020153	-0.010513	0.200037	0.271324	0.646111	-0.036360	-0.933270	-0.357314	-0.003346
33065	-0.198529	0.714730	-9.688890	-0.021979	0.042093	-0.003169	0.199506	0.269429	0.647556	-0.036473	-0.933228	-0.357406	-0.004154
33066	-0.222827	0.750463	-9.779841	-0.039423	0.034738	-0.014322	0.198723	0.269278	0.645334	-0.036928	-0.933081	-0.357730	-0.004939
33067	-0.295107	0.735558	-9.874353	-0.032366	0.021014	-0.021650	0.197923	0.268890	0.646651	-0.037391	-0.932900	-0.358150	-0.005410
33068	-0.136968	0.942613	-9.929991	-0.005390	0.024740	-0.017830	0.197658	0.268895	0.646784	-0.037283	-0.932752	-0.358540	-0.005763
33069	-0.160940	0.918970	-9.793706	0.033852	0.016600	0.004529	0.196069	0.269454	0.646142	-0.036550	-0.932806	-0.358475	-0.005701
33070	-0.151205	0.904971	-9.671374	-0.008000	0.031136	-0.008626	0.195135	0.269749	0.647198	-0.036444	-0.932718	-0.358708	-0.006200
33071	-0.184431	0.794321	-9.642028	-0.064108	0.027452	0.007711	0.194471	0.267856	0.648775	-0.037469	-0.932721	-0.358578	-0.007047
33072	-0.107380	0.818754	-9.578547	-0.057100	0.023816	0.009599	0.193421	0.266355	0.647997	-0.038329	-0.932724	-0.358463	-0.007774
33073	-0.049650	0.842539	-9.692909	0.047958	0.023930	0.002750	0.194746	0.264847	0.649165	-0.037292	-0.932775	-0.358440	-0.007754
33074	-0.030408	0.852178	-9.699797	0.147683	0.036847	0.006927	0.193938	0.269227	0.648387	-0.034238	-0.932908	-0.358410	-0.007254
33075	-0.068538	0.755694	-9.747119	0.132012	0.010318	0.005047	0.194062	0.273590	0.646947	-0.031731	-0.933028	-0.358344	-0.006384
33076	-0.131014	0.712369	-9.714700	0.033143	0.001971	0.004558	0.193788	0.274968	0.647605	-0.031064	-0.933057	-0.358333	-0.006053
33077	-0.106586	0.645010	-9.725019	-0.016793	-0.005368	0.013550	0.194174	0.275800	0.649174	-0.031447	-0.933143	-0.358078	-0.005962
33078	-0.149794	0.606586	-9.677947	-0.007859	-0.007234	-0.001168	0.194452	0.275500	0.646813	-0.031612	-0.933105	-0.358166	-0.005749
33079	-0.183573	0.611298	-9.687799	0.027212	-0.012700	-0.007444	0.194702	0.277156	0.648516	-0.031226	-0.933069	-0.358303	-0.005189
33080	-0.173967	0.615850	-9.769270	0.043827	-0.018160	-0.008273	0.195767	0.277405	0.647328	-0.030506	-0.933014	-0.358518	-0.004397
33081	-0.121120	0.659435	-9.720151	-0.007851	-0.018202	-0.004844	0.196305	0.276841	0.646275	-0.030814	-0.932974	-0.358600	-0.003986
33082	-0.140565	0.693133	-9.705456	-0.062164	-0.023740	-0.001421	0.196035	0.276855	0.647325	-0.032111	-0.932898	-0.358686	-0.003855
33083	-0.125993	0.668951	-9.748872	-0.044687	-0.030104	0.002371	0.196579	0.274241	0.646533	-0.033193	-0.932886	-0.358622	-0.003493
33084	-0.112017	0.761954	-10.001912	0.032240	-0.008996	-0.004656	0.197370	0.275325	0.646397	-0.032623	-0.932846	-0.358783	-0.002958
33085	-0.131050	0.711696	-9.911568	0.033978	-0.008985	0.002736	0.196566	0.277254	0.646797	-0.032088	-0.932886	-0.358731	-0.002431
33086	-0.176667	0.673300	-9.854916	-0.042943	-0.005444	-0.005043	0.198439	0.274480	0.645208	-0.032896	-0.932789	-0.358911	-0.002502
33087	-0.167332	0.740867	-9.803466	-0.072915	0.005536	0.013243	0.197910	0.273670	0.645736	-0.034252	-0.932832	-0.358666	-0.003022
33088	-0.145740	0.765089	-9.769314	-0.043078	0.002809	0.006014	0.196319	0.272331	0.646797	-0.035002	-0.932798	-0.358680	-0.003257
33089	-0.169758	0.745831	-9.757805	-0.008073	0.003761	0.008036	0.197119	0.272448	0.645742	-0.035164	-0.932848	-0.358535	-0.003278
33090	-0.169842	0.765213	-9.719123	0.008548	0.013830	0.008103	0.196194	0.271232	0.646273	-0.034872	-0.932865	-0.358517	-0.003349
33091	-0.131415	0.793919	-9.790382	-0.020373	0.012896	0.007959	0.196460	0.270819	0.646271	-0.035202	-0.932905	-0.358379	-0.003633
33092	-0.126874	0.851532	-9.832745	-0.025720	0.007425	0.013476	0.196868	0.269166	0.645612	-0.035594	-0.932928	-0.358278	-0.003835
33093	-0.117400	0.890273	-9.767294	-0.022326	0.009282	0.024562	0.198056	0.270110	0.645602	-0.035993	-0.933085	-0.357827	-0.004084
33094	-0.107810	0.899745	-9.817487	-0.017178	0.016623	0.031961	0.196864	0.269308	0.646136	-0.036158	-0.933212	-0.357475	-0.004413
33095	-0.117011	0.808493	-9.758835	-0.030106	0.027532	0.017115	0.197389	0.269583	0.646918	-0.036577	-0.933307	-0.357175	-0.005058
33096	-0.164823	0.727002	-9.637987	-0.064171	0.023826	0.018795	0.194749	0.266335	0.647462	-0.037568	-0.933288	-0.357110	-0.005851
33097	-0.145526	0.721949	-9.719502	-0.065917	0.014689	0.016957	0.195013	0.265111	0.648508	-0.038743	-0.933355	-0.356799	-0.006511
33098	-0.126181	0.707345	-9.779545	-0.008139	0.027545	0.013540	0.194752	0.263884	0.648640	-0.038661	-0.933350	-0.356813	-0.006969
33099	-0.126558	0.789347	-9.723182	-0.008110	0.027528	0.007998	0.194757	0.263331	0.648116	-0.038661	-0.933394	-0.356686	-0.007448
33100	-0.145767	0.769828	-9.790854	-0.030764	0.018338	-0.003176	0.194754	0.263881	0.648378	-0.039070	-0.933248	-0.357014	-0.007883
33101	-0.102660	0.829940	-9.828020	-0.002919	0.014755	0.009890	0.194222	0.263619	0.648906	-0.039061	-0.933312	-0.356843	-0.008088
33102	-0.097959	0.856501	-9.803596	0.019983	0.011086	-0.004756	0.193970	0.262237	0.647335	-0.038575	-0.933190	-0.357218	-0.008025
33103	-0.093012	0.827406	-9.871179	0.028773	0.018399	-0.010258	0.193292	0.264856	0.648390	-0.037951	-0.933133	-0.357431	-0.008057
33104	-0.111943	0.755475	-9.785938	0.002660	0.029304	-0.019634	0.191960	0.265429	0.649450	-0.037659	-0.932841	-0.358215	-0.008451
33105	-0.112331	0.842527	-9.659884	-0.016616	0.029279	-0.017892	0.191965	0.264739	0.648925	-0.037806	-0.932693	-0.358571	-0.009005
33106	-0.098176	0.910063	-9.620394	-0.002715	0.022921	-0.008586	0.192624	0.264603	0.649706	-0.037657	-0.932497	-0.359089	-0.009323
33107	-0.074108	0.919803	-9.600826	0.018320	0.018372	-0.010318	0.190899	0.264899	0.649982	-0.037237	-0.932431	-0.359301	-0.009431
33108	-0.074116	0.919638	-9.648843	0.029589	0.012930	-0.000100	0.191560	0.266118	0.649453	-0.036556	-0.932297	-0.359720	-0.009340
33109	-0.049736	0.859260	-9.728686	0.003251	0.001968	0.009941	0.191024	0.266815	0.650113	-0.036537	-0.932368	-0.359540	-0.009267
33110	-0.088293	0.849072	-9.870831	-0.029168	0.009241	0.006997	0.191829	0.265836	0.648927	-0.036976	-0.932222	-0.359866	-0.009537
33111	-0.025515	0.832552	-9.812860	0.004199	0.012920	-0.000220	0.191036	0.267197	0.647361	-0.036863	-0.932219	-0.359883	-0.009657
33112	-0.073470	0.779821	-9.725221	-0.012453	0.016562	0.007073	0.191160	0.267756	0.648671	-0.036936	-0.932038	-0.360337	-0.009948
33113	-0.087724	0.733998	-9.747602	0.013030	0.007430	-0.000165	0.191413	0.269407	0.649849	-0.036694	-0.932042	-0.360351	-0.009900
33114	-0.082747	0.702858	-9.709581	0.020020	-0.007171	0.006354	0.191417	0.269262	0.649063	-0.036334	-0.931915	-0.360727	-0.009510
33115	-0.044492	0.770246	-9.727485	0.016517	0.005614	0.000778	0.191424	0.268027	0.648669	-0.036035	-0.931929	-0.360722	-0.009402
33116	-0.078277	0.774842	-9.770948	-0.016834	0.001939	0.007997	0.192219	0.269240	0.647746	-0.036296	-0.931809	-0.361006	-0.009447
33117	-0.068539	0.753057	-9.814376	-0.021985	0.020183	-0.004976	0.190767	0.268024	0.647626	-0.036609	-0.931751	-0.361112	-0.009884
33118	-0.064076	0.830150	-9.789246	-0.009800	0.005588	0.000641	0.191032	0.267071	0.648410	-0.036714	-0.931568	-0.361572	-0.009942
33119	-0.049638	0.837513	-9.755398	0.012947	0.007445	0.002599	0.189971	0.266270	0.649204	-0.036467	-0.931593	-0.361535	-0.009896
33120	-0.083272	0.810894	-9.780092	0.005895	0.005620	0.008104	0.191028	0.267621	0.648672	-0.036278	-0.931460	-0.361896	-0.009848
33121	-0.061484	0.791638	-9.794563	0.009579	0.010151	-0.010340	0.189972	0.266538	0.648680	-0.036077	-0.931388	-0.362101	-0.009867
33122	-0.059163	0.808290	-9.851925	0.011074	0.016611	0.011807	0.189040	0.268188	0.648426	-0.035710	-0.931250	-0.362488	-0.009992
33123	-0.030213	0.808677	-9.755621	-0.002830	0.010181	0.006209	0.190898	0.268296	0.647625	-0.035738	-0.931289	-0.362382	-0.010115
33124	-0.083172	0.789188	-9.794800	0.000654	0.009268	0.007150	0.189829	0.268599	0.649337	-0.035618	-0.931119	-0.362828	-0.010174
33125	-0.082998	0.755780	-9.713643	-0.002762	0.001940	0.004376	0.189826	0.269147	0.649338	-0.035704	-0.931147	-0.362750	-0.010139
33126	-0.006107	0.811263	-9.716949	-0.006345	-0.001691	0.010824	0.191949	0.268709	0.649058	-0.035796	-0.931035	-0.363031	-0.010045
33127	-0.073471	0.779804	-9.730021	-0.009887	-0.001693	0.015420	0.191160	0.267756	0.648671	-0.036038	-0.931139	-0.362743	-0.010003
33128	-0.061256	0.746149	-9.727980	-0.009767	0.005592	0.004337	0.191288	0.268714	0.648802	-0.036142	-0.930980	-0.363136	-0.010064
33129	-0.119332	0.786594	-9.828784	0.009457	0.007431	0.000737	0.191023	0.268717	0.648804	-0.035960	-0.930989	-0.363132	-0.010039
33130	-0.119139	0.745687	-9.829356	0.030502	0.009277	-0.001003	0.192085	0.269381	0.648009	-0.035288	-0.930827	-0.363617	-0.009871
33131	-0.082900	0.731421	-9.800409	-0.002799	0.001950	0.006224	0.191017	0.270359	0.648804	-0.035370	-0.930869	-0.363505	-0.009834
33132	-0.068482	0.741018	-9.816945	-0.044823	0.001908	0.006012	0.190753	0.270359	0.648544	-0.036151	-0.930642	-0.364002	-0.010088
33133	-0.121569	0.753180	-9.747649	-0.047387	0.020152	-0.001416	0.190627	0.268447	0.648676	-0.036931	-0.930591	-0.364036	-0.010705
33134	-0.063972	0.811146	-9.717490	-0.030786	0.003736	0.002384	0.190232	0.267088	0.649202	-0.037439	-0.930399	-0.364470	-0.010884
33135	-0.088171	0.830397	-9.703042	-0.016809	-0.009039	0.006164	0.190370	0.267076	0.648153	-0.037861	-0.930431	-0.364347	-0.010741
33136	-0.073746	0.840133	-9.678763	0.004248	-0.001718	0.000722	0.191436	0.264744	0.648798	-0.037759	-0.930302	-0.364693	-0.010558
33137	-0.073789	0.847179	-9.729080	0.030416	0.001987	0.007309	0.191699	0.265153	0.648928	-0.037224	-0.930376	-0.364567	-0.010276
33138	-0.073925	0.876079	-9.721474	0.029677	0.005602	-0.008391	0.191156	0.267629	0.649588	-0.036597	-0.930197	-0.365095	-0.010036
33139	-0.102644	0.830236	-9.741590	0.030617	-0.005377	-0.012059	0.191423	0.268707	0.648276	-0.036120	-0.930130	-0.365323	-0.009602
33140	-0.107232	0.779613	-9.766351	0.015624	0.005605	-0.000152	0.192475	0.269390	0.649316	-0.035753	-0.930027	-0.365625	-0.009467
33141	-0.080617	0.760449	-9.756768	0.006140	-0.001745	-0.012185	0.191154	0.270213	0.648017	-0.035704	-0.929941	-0.365854	-0.009278
33142	-0.063752	0.762873	-9.761378	-0.007940	-0.007220	-0.003941	0.191420	0.271431	0.646967	-0.035871	-0.929783	-0.366244	-0.009075
33143	-0.077892	0.693005	-9.779295	-0.000914	0.005578	-0.004845	0.191031	0.269244	0.646838	-0.035894	-0.929744	-0.366340	-0.009079
33144	-0.116344	0.669053	-9.724773	-0.018409	0.005554	-0.003089	0.192882	0.269776	0.647348	-0.036162	-0.929610	-0.366651	-0.009189
33145	-0.063456	0.702946	-9.694996	-0.006153	0.002832	-0.003022	0.191952	0.271013	0.646832	-0.036296	-0.929582	-0.366710	-0.009179
33146	-0.053977	0.736539	-9.728046	0.011401	-0.001733	-0.010310	0.190768	0.268157	0.647233	-0.036064	-0.929414	-0.367163	-0.008930
33147	-0.068584	0.765311	-9.749385	-0.006076	-0.001766	-0.015938	0.191545	0.271715	0.648146	-0.036230	-0.929292	-0.367459	-0.008825
33148	-0.073800	0.846974	-9.789101	-0.001018	0.002845	-0.003003	0.192479	0.269925	0.648137	-0.036195	-0.929175	-0.367760	-0.008757
33149	-0.148640	0.865958	-9.823143	0.018239	0.005590	-0.006604	0.192876	0.270738	0.647741	-0.035859	-0.929137	-0.367892	-0.008618
33150	-0.083228	0.798616	-9.852285	0.012931	0.005619	0.002604	0.191818	0.270475	0.647619	-0.035543	-0.929072	-0.368090	-0.008503
33151	-0.109490	0.740549	-9.930168	-0.002864	0.009267	0.006213	0.192612	0.271554	0.646958	-0.035569	-0.929112	-0.367983	-0.008596
33152	-0.063800	0.775085	-9.708391	-0.032473	0.021995	-0.004111	0.191430	0.269374	0.646573	-0.035977	-0.928958	-0.368319	-0.009115
33153	-0.041938	0.741507	-9.689452	-0.046447	0.012844	-0.003243	0.191287	0.268852	0.648933	-0.036786	-0.928897	-0.368382	-0.009592
33154	-0.039380	0.707578	-9.761926	-0.027191	0.007387	-0.003134	0.191829	0.268823	0.646701	-0.037204	-0.928762	-0.368675	-0.009800
33155	-0.068357	0.717161	-9.757260	0.007715	0.013842	0.006260	0.193150	0.268815	0.647345	-0.036990	-0.928810	-0.368572	-0.009904
33156	-0.092580	0.741207	-9.747546	0.002558	0.014718	-0.004845	0.192094	0.268005	0.647222	-0.036802	-0.928692	-0.368885	-0.010027
33157	-0.107142	0.760346	-9.771421	-0.000923	0.011049	-0.008549	0.190242	0.266662	0.647630	-0.036770	-0.928625	-0.369054	-0.010129
33158	-0.111966	0.760287	-9.785872	-0.005268	0.010121	-0.012262	0.192352	0.269102	0.647745	-0.036762	-0.928439	-0.369520	-0.010220
33159	-0.054461	0.837487	-9.760244	0.000933	0.001887	-0.021448	0.190897	0.268978	0.647363	-0.036766	-0.928280	-0.369922	-0.010127
33160	-0.073652	0.818313	-9.727083	0.007850	0.000089	-0.010336	0.190901	0.268018	0.647232	-0.036588	-0.928129	-0.370323	-0.009936
33161	-0.069029	0.861750	-9.692821	-0.000909	0.002818	-0.011310	0.190364	0.269805	0.647368	-0.036622	-0.928043	-0.370537	-0.009883
33162	-0.088255	0.847158	-9.726814	-0.004429	0.005558	-0.010409	0.192482	0.270057	0.647613	-0.036632	-0.927892	-0.370913	-0.009882
33163	-0.150837	0.825425	-9.713299	0.006003	-0.001729	-0.001117	0.191286	0.270076	0.648147	-0.036573	-0.927887	-0.370936	-0.009700
33164	-0.179474	0.760184	-9.776900	-0.000994	-0.005391	-0.000221	0.191565	0.269775	0.645786	-0.036599	-0.927822	-0.371103	-0.009478
33165	-0.112026	0.772269	-9.800108	-0.008060	0.017468	0.002479	0.190497	0.271024	0.646319	-0.036659	-0.927829	-0.371071	-0.009754
33166	-0.121685	0.774590	-9.819371	-0.009710	0.009215	-0.007669	0.192358	0.269770	0.646173	-0.036740	-0.927702	-0.371378	-0.009862
33167	-0.102308	0.755330	-9.833865	-0.014990	0.001913	-0.003068	0.191826	0.269235	0.646832	-0.037042	-0.927667	-0.371436	-0.009895
33168	-0.068435	0.731426	-9.807476	-0.009637	0.000075	-0.010419	0.189967	0.270624	0.646716	-0.037190	-0.927501	-0.371835	-0.009832
33169	-0.092506	0.726868	-9.718939	-0.006197	0.002834	-0.001179	0.190498	0.269257	0.647498	-0.037317	-0.927486	-0.371860	-0.009817
33170	-0.080445	0.727008	-9.685214	-0.016693	-0.006313	0.000628	0.191837	0.268129	0.645652	-0.037641	-0.927422	-0.371990	-0.009695
33171	-0.102214	0.741385	-9.690017	-0.001030	0.006513	0.007146	0.191045	0.267859	0.645134	-0.037639	-0.927473	-0.371865	-0.009715
33172	-0.087704	0.731756	-9.699619	-0.004345	-0.001757	-0.010391	0.190248	0.268687	0.645010	-0.037703	-0.927323	-0.372236	-0.009578
33173	-0.112041	0.774610	-9.819281	-0.004401	0.000072	-0.012242	0.192225	0.269365	0.646567	-0.037811	-0.927227	-0.372464	-0.009488
33174	-0.092936	0.813116	-9.828165	-0.000943	0.002826	-0.010384	0.190759	0.270347	0.647365	-0.037777	-0.927079	-0.372839	-0.009411
33175	-0.090548	0.820553	-9.765620	-0.008002	-0.009044	-0.001173	0.189064	0.267734	0.644102	-0.038020	-0.927065	-0.372855	-0.009188
33176	-0.131481	0.808398	-9.778176	-0.000998	0.001921	-0.003002	0.191304	0.268546	0.645787	-0.037992	-0.926983	-0.373064	-0.009099
33177	-0.131498	0.813317	-9.746899	-0.015071	0.005578	0.004304	0.189853	0.267737	0.645275	-0.038257	-0.927001	-0.372988	-0.009203
33178	-0.126522	0.779541	-9.776134	-0.018672	0.005605	0.015363	0.190381	0.268277	0.645140	-0.038526	-0.927034	-0.372877	-0.009329
33179	-0.102432	0.784435	-9.766238	-0.018562	0.007407	0.004286	0.190649	0.268539	0.644351	-0.038840	-0.927049	-0.372802	-0.009493
33180	-0.131270	0.765192	-9.747571	-0.023700	0.014679	-0.006826	0.189318	0.267617	0.646327	-0.039139	-0.926911	-0.373106	-0.009807
33181	-0.109600	0.772545	-9.720858	0.013059	0.009242	-0.004786	0.189854	0.268549	0.644358	-0.038852	-0.926883	-0.373206	-0.009760
33182	-0.112075	0.784448	-9.756725	0.009619	0.016529	-0.014043	0.190383	0.267865	0.645008	-0.038521	-0.926727	-0.373625	-0.009853
33183	-0.126622	0.801230	-9.766228	-0.004626	0.009261	0.009890	0.190505	0.269787	0.645794	-0.038557	-0.926795	-0.373451	-0.009948
33184	-0.102572	0.813261	-9.780239	-0.004522	0.005582	-0.001178	0.191566	0.270724	0.644869	-0.038567	-0.926715	-0.373647	-0.009955
33185	-0.148310	0.798780	-9.766465	0.009459	0.001943	0.002588	0.190120	0.268136	0.644486	-0.038398	-0.926741	-0.373605	-0.009802
33186	-0.131381	0.789320	-9.728028	0.005124	0.014724	-0.001144	0.188656	0.268708	0.645285	-0.038161	-0.926672	-0.373796	-0.009906
33187	-0.117020	0.810940	-9.746797	-0.006193	0.001904	-0.007642	0.188916	0.269532	0.645807	-0.038286	-0.926610	-0.373941	-0.009859
33188	-0.063988	0.813470	-9.741465	-0.013361	0.016566	0.007990	0.190244	0.269237	0.645272	-0.038376	-0.926601	-0.373946	-0.010142
33189	-0.063960	0.811368	-9.652668	-0.009644	0.016517	-0.010450	0.190775	0.269367	0.645137	-0.038455	-0.926511	-0.374152	-0.010393
33190	-0.100171	0.818316	-9.710526	-0.002847	-0.001704	0.009915	0.188648	0.270219	0.645810	-0.038486	-0.926526	-0.374116	-0.010260
33191	-0.131396	0.791653	-9.749602	-0.008118	0.010169	0.009871	0.188392	0.268846	0.645025	-0.038580	-0.926591	-0.373942	-0.010396
33192	-0.107243	0.779407	-9.826371	-0.015090	0.014726	0.004293	0.189720	0.268825	0.644490	-0.038717	-0.926562	-0.373992	-0.010654
33193	-0.102375	0.769784	-9.828861	-0.022026	0.009222	-0.001270	0.190379	0.268281	0.645533	-0.039076	-0.926533	-0.374020	-0.010866
33194	-0.073441	0.772495	-9.756532	-0.042993	0.000058	-0.001362	0.188139	0.266382	0.644633	-0.039840	-0.926433	-0.374182	-0.011058
33195	-0.034923	0.789811	-9.640696	-0.035991	0.001901	0.002362	0.190387	0.266501	0.645401	-0.040506	-0.926421	-0.374134	-0.011243
33196	-0.068780	0.811399	-9.640709	-0.018516	0.012882	0.002431	0.189201	0.265822	0.644624	-0.040721	-0.926372	-0.374224	-0.011492
33197	-0.129015	0.798950	-9.727871	-0.007929	0.007380	-0.008583	0.188405	0.264202	0.645940	-0.040826	-0.926300	-0.374390	-0.011558
33198	-0.170041	0.803384	-9.814617	0.011345	-0.009059	-0.012152	0.188788	0.266535	0.646986	-0.040654	-0.926168	-0.374747	-0.011165
33199	-0.083591	0.875649	-9.841605	0.004160	-0.010841	0.002581	0.188000	0.266803	0.645551	-0.040669	-0.926193	-0.374694	-0.010810
33200	-0.102869	0.875791	-9.788968	0.009418	-0.001703	0.002592	0.189587	0.266790	0.646063	-0.040475	-0.926169	-0.374782	-0.010580
33201	-0.025617	0.856844	-9.745299	0.009386	-0.005332	0.009984	0.188660	0.266801	0.646070	-0.040350	-0.926252	-0.374597	-0.010296
33202	-0.068939	0.839864	-9.760346	0.012822	0.009301	0.014593	0.189326	0.266922	0.645279	-0.040008	-0.926318	-0.374473	-0.010254
33203	-0.102518	0.803784	-9.737159	-0.004611	0.000126	0.010827	0.189321	0.267339	0.645934	-0.040100	-0.926395	-0.374273	-0.010179
33204	-0.141124	0.805775	-9.835920	0.004201	0.005593	-0.000212	0.188796	0.267607	0.644759	-0.039948	-0.926340	-0.374427	-0.010121
33205	-0.131336	0.774431	-9.860276	-0.008163	0.021144	0.009856	0.189595	0.266503	0.644752	-0.039946	-0.926403	-0.374262	-0.010458
33206	-0.092857	0.798892	-9.765945	-0.025588	0.020196	0.004231	0.188409	0.266774	0.643189	-0.040236	-0.926353	-0.374344	-0.010897
33207	-0.131374	0.784212	-9.814526	-0.043058	0.023816	-0.001401	0.188799	0.265292	0.645937	-0.040860	-0.926302	-0.374381	-0.011534
33208	-0.064208	0.861735	-9.699978	-0.043084	0.007382	0.004159	0.189869	0.264582	0.644487	-0.041570	-0.926242	-0.374442	-0.011868
33209	-0.078867	0.902637	-9.692339	-0.057036	0.005518	-0.003294	0.188804	0.263789	0.646068	-0.042591	-0.926169	-0.374496	-0.012270
33210	-0.050255	0.972641	-9.643076	-0.099181	0.009158	0.007558	0.188817	0.261046	0.645542	-0.044325	-0.926082	-0.374481	-0.013060
33211	-0.069754	1.015817	-9.671460	-0.127231	-0.001836	0.009277	0.189888	0.258024	0.645532	-0.046704	-0.926037	-0.374275	-0.013867
33212	-0.137435	1.049138	-9.738845	-0.127355	-0.001822	0.016656	0.189633	0.254205	0.646450	-0.049040	-0.925998	-0.374042	-0.014672
33213	-0.171621	1.137904	-9.795536	-0.188872	0.005465	0.032940	0.190708	0.250224	0.646439	-0.052506	-0.926051	-0.373380	-0.016096
33214	-0.186225	1.164097	-9.867326	-0.263335	0.007219	0.034405	0.189537	0.244356	0.646708	-0.057284	-0.925970	-0.372787	-0.018104
33215	-0.160138	1.260796	-9.750492	-0.381627	0.030872	0.042993	0.189306	0.233699	0.648015	-0.064129	-0.925816	-0.371877	-0.021444
33216	-0.141627	1.419155	-9.892141	-0.523525	0.028894	0.038581	0.189755	0.218382	0.649315	-0.073554	-0.925335	-0.371053	-0.025792
33217	-0.125830	1.650420	-9.821530	-0.648017	0.036093	0.047156	0.189949	0.199787	0.651008	-0.085277	-0.924636	-0.369867	-0.031207
33218	-0.040725	2.014451	-9.666785	-0.783139	0.030519	0.066768	0.187628	0.181626	0.652067	-0.099445	-0.923624	-0.368266	-0.037551
33219	-0.244899	2.342057	-10.144238	-1.086403	-0.024614	0.075451	0.188140	0.152604	0.651394	-0.119652	-0.921820	-0.365918	-0.045107
33220	-0.074800	3.099436	-9.704701	-1.550550	-0.043391	0.075863	0.188827	0.113311	0.649929	-0.148381	-0.918239	-0.362932	-0.055688
33221	-0.118480	3.672356	-9.605846	-1.882182	-0.032671	0.122127	0.190125	0.057825	0.644652	-0.182993	-0.912924	-0.358233	-0.068941
33222	-0.287500	4.250911	-9.193588	-1.933185	-0.010834	0.123641	0.189462	0.000814	0.635196	-0.218003	-0.906091	-0.353001	-0.082851
33223	-0.221904	4.676233	-8.694865	-1.875652	-0.030841	0.146088	0.189577	-0.049515	0.624296	-0.251886	-0.898351	-0.346853	-0.095975
33224	-0.156858	5.211775	-8.331441	-2.172445	-0.042161	0.137192	0.188835	-0.107986	0.605667	-0.290642	-0.887627	-0.339678	-0.110745
33225	-0.020792	6.031978	-7.795311	-2.418494	-0.033341	0.119279	0.187883	-0.170910	0.579439	-0.333249	-0.873416	-0.331603	-0.127002
33226	0.019762	6.665102	-7.027428	-2.751314	-0.032796	0.132321	0.183578	-0.244569	0.543273	-0.380589	-0.854792	-0.321559	-0.145202
33227	0.108358	7.336874	-6.244149	-3.071917	-0.039532	0.149127	0.182235	-0.315366	0.495816	-0.432215	-0.830891	-0.309173	-0.164992
33228	-0.053818	8.023413	-5.218132	-3.464044	-0.060157	0.147121	0.184364	-0.382723	0.440601	-0.488471	-0.800194	-0.294026	-0.186104
33229	-0.048443	8.465392	-4.035533	-3.764947	-0.078841	0.147437	0.181557	-0.449949	0.365639	-0.547196	-0.762376	-0.276060	-0.207725
33230	-0.062811	9.008823	-2.726860	-4.185111	-0.117711	0.171168	0.178558	-0.510251	0.271550	-0.608796	-0.715576	-0.253829	-0.229977
33231	-0.570046	9.273558	-1.008971	-4.716914	-0.160503	0.179563	0.170931	-0.565215	0.145398	-0.673409	-0.656806	-0.226567	-0.252574
33232	-0.342550	9.153917	0.460710	-4.798123	-0.200980	0.140450	0.167698	-0.589586	0.018437	-0.733252	-0.591203	-0.196803	-0.272195
33233	0.243649	9.155808	2.079486	-4.385861	-0.193304	0.120380	0.170006	-0.588997	-0.096763	-0.782298	-0.526309	-0.167993	-0.287728
33234	0.489223	8.809842	4.199155	-3.157642	-0.206711	0.122931	0.165402	-0.567382	-0.197222	-0.813886	-0.477651	-0.144925	-0.297381
33235	0.898187	8.022105	5.099392	-2.014285	-0.170827	0.095485	0.161408	-0.545139	-0.261912	-0.832455	-0.445705	-0.129086	-0.302824
33236	1.122377	7.522182	5.132885	-1.256457	-0.073227	0.047522	0.153067	-0.517612	-0.309529	-0.843284	-0.425321	-0.119713	-0.306010
33237	1.331772	7.133962	6.176104	-1.071723	-0.021989	0.011478	0.152365	-0.504748	-0.337298	-0.852252	-0.407241	-0.112550	-0.308471
33238	1.117476	6.573719	6.415920	-1.417122	0.061636	0.002232	0.157198	-0.492569	-0.358822	-0.863282	-0.382660	-0.104726	-0.312008
33239	0.878555	6.137394	7.022152	-1.738227	0.094169	0.028247	0.158353	-0.466965	-0.396558	-0.875747	-0.351800	-0.095080	-0.316644
33240	0.875917	5.691085	7.385577	-1.853648	0.103213	0.053507	0.158295	-0.435329	-0.434544	-0.887634	-0.318668	-0.084639	-0.321548
33241	0.796032	5.269060	7.859055	-2.028706	0.119517	0.091369	0.154769	-0.392068	-0.476951	-0.899092	-0.281664	-0.072887	-0.327087
33242	0.645512	4.985422	8.031324	-2.392886	0.119146	0.116295	0.155325	-0.349345	-0.513889	-0.910586	-0.237861	-0.058578	-0.332903
33243	0.611212	4.130317	9.190557	-2.469418	0.148301	0.153727	0.159573	-0.301604	-0.551116	-0.920052	-0.191683	-0.043852	-0.338879
33244	0.678200	3.244438	9.735723	-2.694783	0.111527	0.182214	0.160315	-0.239169	-0.587129	-0.927695	-0.141405	-0.026826	-0.344481
33245	0.426324	1.975201	10.238925	-2.807793	0.064736	0.196527	0.160493	-0.169330	-0.622216	-0.932793	-0.088619	-0.007897	-0.349259
33246	0.363423	1.003124	10.279920	-2.582881	0.023768	0.173778	0.155168	-0.087202	-0.652536	-0.934905	-0.040354	0.010074	-0.352451
33247	0.415862	0.107796	10.181426	-2.156416	-0.010637	0.118819	0.155136	-0.022096	-0.668754	-0.934930	0.000158	0.025763	-0.353896
33248	0.317257	-0.471283	9.771464	-1.603732	-0.092533	0.021178	0.156999	0.023895	-0.678707	-0.934251	0.029373	0.038902	-0.353270
33249	0.546269	-0.960717	10.054822	-1.102138	-0.097593	-0.028849	0.153432	0.062472	-0.683640	-0.933479	0.049479	0.048729	-0.351845
33250	0.778917	-1.210418	10.077498	-0.632386	-0.072490	-0.072633	0.152565	0.086528	-0.687291	-0.933222	0.060587	0.054678	-0.349908
33251	0.732026	-1.489478	10.121161	-0.183751	-0.025499	-0.109184	0.146942	0.099471	-0.685667	-0.933699	0.063925	0.056788	-0.347699
33252	0.749777	-1.167214	10.063429	0.059327	-0.010588	-0.104299	0.147730	0.101105	-0.685541	-0.934490	0.062512	0.056785	-0.345827
33253	0.826605	-1.110301	9.774458	0.119536	-0.008647	-0.098456	0.148944	0.098198	-0.687518	-0.935282	0.060260	0.056456	-0.344134
33254	0.933207	-1.220898	9.737890	0.013207	-0.015932	-0.049137	0.149216	0.096824	-0.687783	-0.935622	0.059735	0.056801	-0.343245
33255	1.087080	-1.131801	9.668555	-0.172809	-0.003214	-0.011335	0.149200	0.100386	-0.687388	-0.935463	0.063039	0.058287	-0.342839
33256	0.994367	-1.419026	9.462002	-0.291360	0.016872	0.032346	0.146799	0.103704	-0.686712	-0.934881	0.068530	0.060006	-0.343075
33257	1.045076	-1.443668	9.262870	-0.164656	0.042656	0.045874	0.148100	0.110799	-0.687243	-0.934365	0.072030	0.060517	-0.343674
33258	1.013875	-1.467269	9.415894	0.118542	0.064998	0.091570	0.150341	0.113919	-0.687391	-0.933986	0.070260	0.058434	-0.345427
33259	0.915832	-1.630412	9.611949	0.300598	0.074343	0.107246	0.151034	0.105296	-0.686876	-0.933716	0.065327	0.055070	-0.347669
33260	0.770943	-1.572084	9.865891	0.307668	0.070652	0.105430	0.154515	0.094320	-0.685861	-0.933447	0.060074	0.051551	-0.349872
33261	0.798899	-1.362418	9.945915	0.184754	0.070593	0.134330	0.154544	0.082447	-0.682722	-0.932777	0.057281	0.049036	-0.352480
33262	0.659756	-1.509433	9.956959	-0.044441	0.050202	0.129511	0.153897	0.078350	-0.682588	-0.931862	0.058477	0.048342	-0.354792
33263	0.635695	-1.529520	9.725984	-0.056554	0.062936	0.105438	0.156666	0.081741	-0.682478	-0.931091	0.060099	0.047706	-0.356625
33264	0.608032	-1.283757	9.839605	0.004701	0.041046	0.100230	0.157202	0.080635	-0.683007	-0.930425	0.060286	0.046864	-0.358439
33265	0.736174	-1.360647	9.796510	0.048535	0.033799	0.098627	0.156678	0.078184	-0.682348	-0.929794	0.059715	0.046029	-0.360275
33266	0.850538	-1.071662	9.801631	0.076601	0.031057	0.078460	0.159866	0.075960	-0.682244	-0.929352	0.058472	0.044883	-0.361760
33267	0.907493	-0.884267	9.684755	0.029187	0.022804	0.080073	0.160672	0.071312	-0.680943	-0.928818	0.058115	0.044426	-0.363244
33268	0.898423	-1.014989	9.459571	0.020286	0.044770	0.091077	0.159080	0.071605	-0.680799	-0.928223	0.058030	0.043418	-0.364896
33269	0.931999	-0.971115	9.604543	-0.009690	0.055760	0.114901	0.161207	0.069394	-0.680555	-0.927413	0.058621	0.042609	-0.366950
33270	0.937258	-1.065073	9.567263	-0.064137	0.084995	0.133043	0.162264	0.069661	-0.680039	-0.926435	0.060433	0.041423	-0.369256
33271	0.733548	-1.314900	9.806730	-0.009652	0.088655	0.131469	0.163858	0.068819	-0.680314	-0.925518	0.061251	0.039999	-0.371570
33272	0.595520	-1.190184	9.768780	0.046343	0.057618	0.128098	0.164394	0.066356	-0.679665	-0.924672	0.060809	0.038506	-0.373901
33273	0.373832	-1.222292	9.655828	0.069270	0.041116	0.107930	0.166249	0.063484	-0.677453	-0.923976	0.059776	0.037400	-0.375894
33274	0.007219	-1.188885	9.787313	0.043356	0.029969	0.072729	0.167056	0.060191	-0.677461	-0.923509	0.059139	0.036508	-0.377227
33275	0.028596	-1.121547	9.764451	-0.023198	0.020762	0.072404	0.166003	0.059103	-0.677978	-0.922950	0.059630	0.036487	-0.378519
33276	0.085804	-1.497207	9.644482	-0.090988	0.004173	0.042575	0.165727	0.059943	-0.676403	-0.922527	0.061257	0.037123	-0.379226
33277	0.115125	-1.573689	9.778122	-0.090545	0.001336	0.007515	0.165586	0.062134	-0.676400	-0.922359	0.062813	0.038035	-0.379292
33278	0.153948	-1.621391	9.878646	-0.048241	0.011372	-0.016278	0.166777	0.063753	-0.677327	-0.922438	0.063661	0.038285	-0.378933
33279	0.241510	-1.779782	9.949263	-0.037172	0.020412	-0.062371	0.167963	0.063345	-0.675764	-0.922876	0.064342	0.038523	-0.377724
33280	0.308778	-1.731767	9.878543	0.001423	0.013128	-0.074161	0.167432	0.065390	-0.677069	-0.923455	0.064242	0.038440	-0.376331
33281	0.346031	-1.452628	9.863600	-0.026625	0.013078	-0.086312	0.167957	0.066752	-0.677073	-0.924078	0.064658	0.038763	-0.374696
33282	0.292636	-1.391224	9.556671	-0.068947	0.005777	-0.069904	0.169553	0.066858	-0.678396	-0.924523	0.065806	0.039338	-0.373335
33283	0.316827	-1.421102	9.249187	-0.011365	0.007718	-0.060381	0.169669	0.068654	-0.676561	-0.924963	0.065914	0.039609	-0.372196
33284	0.404172	-1.531171	9.378097	0.006174	0.018724	-0.052919	0.169415	0.066463	-0.676954	-0.925387	0.065782	0.039362	-0.371191
33285	0.501207	-1.653449	9.449309	-0.018193	0.019609	-0.056726	0.171664	0.066444	-0.676317	-0.925797	0.066111	0.039467	-0.370097
33286	0.520734	-1.703942	9.448783	-0.023160	0.018626	-0.082588	0.171792	0.068082	-0.676579	-0.926398	0.066498	0.039479	-0.368518
33287	0.675143	-1.727922	9.382668	0.001302	0.031485	-0.078784	0.172318	0.068355	-0.676059	-0.927002	0.066540	0.039269	-0.367013
33288	0.764585	-1.775744	9.418842	-0.010692	0.051527	-0.102866	0.174439	0.067920	-0.676076	-0.927787	0.066921	0.038605	-0.365023
33289	0.684069	-1.568465	9.567442	-0.051183	0.047849	-0.086468	0.176292	0.067633	-0.675305	-0.928382	0.068048	0.038513	-0.363309
33290	0.608512	-1.902812	9.643671	-0.072192	0.040549	-0.064401	0.177338	0.070363	-0.674788	-0.928788	0.069519	0.038448	-0.361998
33291	0.534684	-2.087548	9.844452	-0.101613	0.076989	-0.086752	0.180255	0.070327	-0.675074	-0.929325	0.071811	0.038201	-0.360193
33292	0.472947	-1.764023	10.201318	-0.152232	0.087815	-0.109197	0.181824	0.075782	-0.675084	-0.929959	0.075075	0.037899	-0.357916
33293	0.173169	-1.591179	10.258561	-0.195882	0.124208	-0.137182	0.185250	0.080535	-0.674848	-0.930726	0.079408	0.037520	-0.355016
33294	0.037043	-1.376449	9.804167	-0.104836	0.171751	-0.175566	0.190391	0.085689	-0.673577	-0.931929	0.082332	0.035423	-0.351389
33295	-0.138164	-1.035028	9.831327	0.054363	0.166396	-0.184005	0.196479	0.085769	-0.672316	-0.933421	0.082228	0.032532	-0.347714
33296	-0.253290	-1.154935	10.015827	0.116469	0.122620	-0.161474	0.200312	0.085473	-0.670250	-0.934815	0.080688	0.029776	-0.344564
33297	-0.455454	-1.232344	10.012855	0.076938	0.086043	-0.140395	0.204286	0.083391	-0.668711	-0.935959	0.079601	0.028108	-0.341841
33298	-0.359179	-1.193370	10.095923	0.010471	0.058561	-0.140688	0.207208	0.083073	-0.669783	-0.936976	0.079614	0.027243	-0.339110
33299	-0.242830	-1.333471	9.869378	-0.036828	0.055810	-0.136295	0.209185	0.084021	-0.668489	-0.937877	0.080431	0.026873	-0.336444
33300	-0.105402	-1.348929	9.491131	-0.017837	0.038558	-0.118626	0.211168	0.085638	-0.668766	-0.938676	0.080849	0.026539	-0.334137
33301	-0.060366	-1.195690	9.244027	0.000877	0.038702	-0.080696	0.212493	0.085894	-0.669039	-0.939247	0.080853	0.026131	-0.332558
33302	0.074884	-1.243477	9.263824	0.047735	0.042544	-0.034313	0.214616	0.084507	-0.668532	-0.939585	0.080110	0.025149	-0.331859
33303	0.151885	-1.209493	9.305832	0.098053	0.059171	0.010216	0.215546	0.082861	-0.667885	-0.939715	0.078445	0.023562	-0.332004
33304	0.204942	-1.209115	9.385556	0.167854	0.062971	0.036406	0.218471	0.077647	-0.665946	-0.939771	0.075614	0.021286	-0.332655
33305	0.210042	-1.258914	9.596168	0.206254	0.035646	0.062484	0.219548	0.072168	-0.665302	-0.939688	0.071756	0.019349	-0.333860
33306	0.089545	-1.271230	9.582867	0.142374	-0.000994	0.064059	0.219577	0.064777	-0.665437	-0.939470	0.068987	0.018404	-0.335109
33307	-0.078839	-1.353343	9.592147	0.031282	0.009811	0.057940	0.219322	0.061773	-0.665174	-0.939142	0.068240	0.018130	-0.336194
33308	0.094579	-1.314393	9.623120	-0.077138	0.011515	0.046318	0.220921	0.059428	-0.665188	-0.938738	0.069671	0.018449	-0.337012
33309	0.037622	-1.493961	9.917759	-0.157434	0.038795	0.039411	0.223030	0.061600	-0.664549	-0.938277	0.072658	0.018931	-0.337636
33310	-0.342723	-1.617089	10.018113	-0.133884	0.031485	0.055221	0.223947	0.065140	-0.665210	-0.937729	0.075292	0.019244	-0.338564
33311	-0.594049	-1.507927	9.719610	-0.036787	0.020578	0.042798	0.224461	0.068696	-0.664819	-0.937405	0.075914	0.019220	-0.339321
33312	-0.304688	-1.496189	10.169007	-0.008510	0.048009	0.031829	0.225264	0.068672	-0.666267	-0.937207	0.076299	0.018408	-0.339828
33313	-0.045599	-1.731629	10.124911	-0.035940	0.033285	-0.010718	0.227119	0.066886	-0.664973	-0.937251	0.076979	0.018218	-0.339563
33314	-0.172883	-1.856094	9.687449	-0.023414	-0.001506	-0.044742	0.228312	0.067278	-0.665375	-0.937530	0.077279	0.018553	-0.338705
33315	-0.450303	-1.828033	9.610830	-0.037479	-0.035364	-0.042003	0.228321	0.066445	-0.666555	-0.937755	0.077542	0.019700	-0.337958
33316	-0.694195	-1.743912	9.724968	-0.168058	-0.007195	-0.033494	0.228048	0.070267	-0.667862	-0.937724	0.080519	0.021101	-0.337260
33317	-0.737656	-1.729447	9.758375	-0.246099	0.031119	-0.024722	0.228942	0.078199	-0.667210	-0.937507	0.085178	0.022344	-0.336639
33318	-0.486580	-1.801391	9.682887	-0.154891	0.066857	-0.042759	0.230649	0.083235	-0.668008	-0.937571	0.088402	0.022284	-0.335633
33319	-0.173225	-1.778674	9.810967	-0.030169	0.055061	-0.077170	0.234611	0.084981	-0.666729	-0.938069	0.089157	0.021704	-0.334077
33320	-0.024093	-1.714257	9.563589	0.089040	0.034147	-0.102369	0.235406	0.085651	-0.667259	-0.938939	0.087558	0.020729	-0.332109
33321	-0.058614	-1.550552	9.608775	0.183348	0.020578	-0.085268	0.238071	0.082875	-0.668199	-0.939839	0.084060	0.019393	-0.330547
33322	-0.082758	-1.551241	9.421285	0.130589	0.026056	-0.068931	0.241009	0.077093	-0.668357	-0.940536	0.081639	0.018235	-0.329234
33323	-0.019716	-1.623040	9.497689	0.042203	0.042421	-0.065707	0.241797	0.076555	-0.666529	-0.941062	0.080941	0.017392	-0.327945
33324	-0.009459	-1.752999	9.483958	-0.072002	0.048590	-0.106895	0.244440	0.078439	-0.666680	-0.941675	0.082467	0.017202	-0.325808
33325	-0.081524	-1.805779	9.571372	-0.110280	0.062188	-0.127415	0.246148	0.082115	-0.666562	-0.942350	0.084756	0.017097	-0.323266
33326	-0.211510	-1.838777	9.848178	-0.092330	0.094971	-0.166143	0.250895	0.087267	-0.665942	-0.943307	0.086942	0.016265	-0.319919
33327	-0.365946	-1.810074	9.887952	-0.053445	0.142396	-0.212172	0.255500	0.092983	-0.663881	-0.944616	0.088654	0.014423	-0.315647
33328	-0.623014	-1.992560	10.149471	0.061127	0.113066	-0.270616	0.261050	0.094986	-0.662483	-0.946466	0.088023	0.012460	-0.310320
33329	-0.897941	-1.471149	10.096601	0.059797	0.054367	-0.340707	0.264749	0.097953	-0.662643	-0.948686	0.087013	0.011760	-0.303785
33330	-0.515649	-1.257153	9.829491	-0.034818	0.068937	-0.352276	0.266712	0.102731	-0.661477	-0.950777	0.087898	0.011358	-0.296931
33331	-0.406352	-1.414835	10.094778	-0.087372	0.068934	-0.328538	0.271322	0.110474	-0.661904	-0.952579	0.089740	0.011227	-0.290539
33332	-0.782501	-1.416097	9.944806	-0.059995	0.047131	-0.271159	0.274482	0.115911	-0.661927	-0.954066	0.090987	0.011245	-0.285223
33333	-1.067288	-1.359135	9.880528	0.040924	0.027242	-0.214334	0.276971	0.122186	-0.661027	-0.955373	0.090150	0.010919	-0.281098
33334	-1.021015	-1.465624	9.673005	0.065508	0.021785	-0.222497	0.279360	0.123780	-0.663143	-0.956770	0.088865	0.010614	-0.276732
33335	-0.624947	-1.599198	9.785261	0.069089	0.058403	-0.218824	0.281198	0.126238	-0.661584	-0.958118	0.087658	0.009504	-0.272462
33336	-0.404730	-1.766897	9.871390	0.016405	0.080378	-0.189576	0.284378	0.126201	-0.661610	-0.959221	0.087639	0.008286	-0.268599
33337	-0.261019	-1.585355	9.399937	0.005236	0.059516	-0.145299	0.289132	0.129031	-0.660599	-0.960028	0.087677	0.007374	-0.265716
33338	-0.000996	-1.523638	9.002311	-0.085236	0.047650	-0.127270	0.292953	0.133511	-0.659841	-0.960596	0.089443	0.007214	-0.263065
33339	0.043893	-1.838779	8.995909	-0.189436	0.020186	-0.101897	0.294512	0.140888	-0.659195	-0.960800	0.093019	0.008036	-0.261050
33340	0.068726	-1.984986	9.147736	-0.273625	0.015593	-0.070931	0.296740	0.147972	-0.659865	-0.960679	0.098240	0.009377	-0.259533
33341	0.078732	-2.051537	9.382165	-0.313916	0.021968	-0.056378	0.298283	0.161085	-0.660396	-0.960352	0.104231	0.010758	-0.258349
33342	-0.036686	-2.103542	9.721259	-0.264732	0.014663	-0.057969	0.300095	0.171471	-0.659620	-0.960119	0.109273	0.012046	-0.257073
33343	-0.056746	-1.939906	9.737772	-0.220796	-0.017334	-0.079856	0.303370	0.180606	-0.659249	-0.960047	0.113251	0.013771	-0.255528
33344	0.038880	-1.776874	9.510483	-0.121960	-0.040057	-0.085782	0.304136	0.189346	-0.660037	-0.960223	0.115260	0.015438	-0.253869
33345	0.019398	-1.733387	9.573329	-0.047826	-0.025296	-0.060515	0.306505	0.195462	-0.661495	-0.960430	0.115841	0.016403	-0.252757
33346	-0.480265	-2.119172	9.630474	0.043083	-0.025202	-0.029600	0.306750	0.199845	-0.660840	-0.960699	0.114773	0.016819	-0.252192
33347	-1.360769	-2.509029	10.125739	0.013426	0.020326	-0.015999	0.308607	0.200363	-0.661641	-0.960834	0.114440	0.016451	-0.251854
33348	-0.518877	-2.088470	10.187510	-0.042743	0.120898	-0.025656	0.313229	0.201835	-0.659712	-0.960937	0.115758	0.014480	-0.250979
33349	0.001773	-2.074228	9.827661	-0.244049	0.120756	-0.035880	0.318361	0.210810	-0.659488	-0.960592	0.120853	0.013520	-0.249948
33350	-0.302059	-2.075614	9.599138	-0.274141	0.102478	-0.012018	0.322268	0.223393	-0.655582	-0.960039	0.126525	0.013027	-0.249293
33351	-0.832352	-2.620999	9.442496	-0.195456	0.091597	0.017937	0.327521	0.233204	-0.653786	-0.959490	0.130554	0.012237	-0.249368
33352	-1.198982	-2.572177	9.859884	-0.034236	0.069743	0.013229	0.333047	0.241637	-0.652517	-0.959404	0.131460	0.011103	-0.249277
33353	-1.546755	-2.963002	9.762330	-0.035671	0.102537	-0.008972	0.334748	0.247500	-0.652659	-0.959390	0.132506	0.009319	-0.248849
33354	-0.883645	-2.471075	9.688993	-0.000673	0.066086	-0.025348	0.337770	0.252134	-0.651109	-0.959587	0.132741	0.008186	-0.248005
33355	-0.766562	-2.775542	9.244085	-0.166829	0.020233	-0.033477	0.339990	0.259506	-0.650337	-0.959320	0.135906	0.008680	-0.247304
33356	-0.645324	-2.930104	9.007779	-0.182369	-0.025486	-0.048236	0.339297	0.267179	-0.650066	-0.959115	0.139168	0.010263	-0.246222
33357	-0.581838	-3.098383	9.015614	-0.117380	-0.029092	-0.058966	0.337141	0.276239	-0.649651	-0.959077	0.141173	0.011533	-0.245170
33358	-0.505069	-3.016356	9.034286	-0.050611	-0.032734	-0.086310	0.335519	0.284467	-0.649634	-0.959419	0.141863	0.012708	-0.243369
33359	-0.399983	-2.814846	8.795621	-0.083898	-0.032777	-0.103093	0.331256	0.291624	-0.650382	-0.959675	0.143220	0.014017	-0.241484
33360	-0.111120	-2.702406	9.140796	-0.160448	-0.043903	-0.140378	0.326998	0.297411	-0.651132	-0.959930	0.145947	0.016099	-0.238692
33361	0.189979	-2.638939	9.230922	-0.170934	-0.045699	-0.138575	0.323520	0.306751	-0.651623	-0.960076	0.148884	0.018210	-0.236127
33362	0.092247	-2.869622	9.378019	-0.046547	-0.014508	-0.134296	0.319252	0.314189	-0.651585	-0.960622	0.149561	0.019169	-0.233385
33363	-0.452856	-2.819601	9.546484	0.044713	0.001879	-0.162494	0.316972	0.319293	-0.649992	-0.961519	0.148558	0.019438	-0.230293
33364	-1.285986	-3.039246	9.830914	0.089761	0.003538	-0.190904	0.312204	0.319751	-0.650739	-0.962719	0.146675	0.019583	-0.226440
33365	-0.984385	-2.568852	10.003575	-0.121073	0.058092	-0.227139	0.309536	0.324570	-0.650715	-0.963410	0.149088	0.019651	-0.221873
33366	-0.851194	-2.696494	9.892596	-0.182550	0.142169	-0.212801	0.307656	0.328987	-0.649126	-0.963893	0.153052	0.018425	-0.217131
33367	-0.982798	-2.918960	9.648176	-0.147641	0.109343	-0.195953	0.308417	0.335428	-0.647294	-0.964327	0.156203	0.017493	-0.212996
33368	-1.162205	-2.712587	9.589378	0.037363	0.025577	-0.143221	0.307066	0.340111	-0.645709	-0.965100	0.155443	0.017360	-0.210043
33369	-1.052687	-2.429303	9.337498	0.131428	-0.043657	-0.110343	0.304426	0.340531	-0.647784	-0.965962	0.152568	0.017877	-0.208137
33370	-0.523741	-2.115483	9.327631	0.149886	-0.061649	-0.038230	0.301275	0.336978	-0.650905	-0.966581	0.149303	0.018642	-0.207562
33371	-0.381849	-2.537782	9.591911	0.093329	-0.010323	0.045410	0.297058	0.331820	-0.651528	-0.966682	0.147315	0.018193	-0.208550
33372	-0.312607	-2.908588	9.476924	0.063024	-0.008331	0.118184	0.296548	0.328256	-0.652705	-0.966393	0.146005	0.017828	-0.210829
33373	0.008925	-2.591163	9.234703	-0.012967	-0.044764	0.172306	0.295368	0.326479	-0.653875	-0.965624	0.145962	0.018136	-0.214326
33374	0.119654	-2.562852	9.005666	-0.046783	-0.075710	0.223871	0.292999	0.323487	-0.654644	-0.964517	0.146522	0.019228	-0.218790
33375	0.028858	-2.736222	9.021592	-0.015468	-0.077445	0.253569	0.292210	0.321854	-0.654638	-0.963338	0.146400	0.019969	-0.223937
33376	0.025463	-3.018577	9.483338	-0.097392	-0.083062	0.251325	0.290904	0.318572	-0.655939	-0.961910	0.147903	0.021349	-0.228905
33377	-0.044743	-3.455661	9.769440	-0.175655	-0.097849	0.235278	0.289845	0.319126	-0.656455	-0.960271	0.150772	0.023292	-0.233675
33378	-0.209624	-3.269109	9.535247	-0.044338	-0.074928	0.209131	0.287729	0.318735	-0.656962	-0.959153	0.151270	0.024383	-0.237801
33379	-0.404858	-2.784403	9.256940	0.170991	-0.078451	0.169592	0.285758	0.315872	-0.658127	-0.958829	0.147544	0.024517	-0.241405
33380	-0.434095	-2.716807	9.339239	0.402188	-0.095599	0.159709	0.285550	0.303947	-0.660358	-0.959201	0.139343	0.024010	-0.244829
33381	-0.617632	-2.646804	9.511359	0.356536	-0.113924	0.176106	0.281644	0.290817	-0.664133	-0.959259	0.131868	0.023897	-0.248719
33382	-1.247994	-2.924391	9.621617	0.233080	-0.101332	0.190215	0.279429	0.281807	-0.664643	-0.958889	0.126879	0.024260	-0.252676
33383	-1.331805	-2.534594	9.669516	0.107129	-0.074149	0.155365	0.276828	0.272505	-0.667247	-0.958341	0.124401	0.024619	-0.255933
33384	-1.116248	-2.246734	9.286650	0.111643	-0.030333	0.107329	0.274197	0.270325	-0.669323	-0.958069	0.122054	0.024446	-0.258087
33385	-0.712060	-2.063056	9.288197	0.048057	-0.032263	0.070101	0.274203	0.268276	-0.668931	-0.957815	0.120877	0.024472	-0.259576
33386	-0.928571	-2.159236	9.433671	0.014169	-0.070759	0.057986	0.271566	0.266787	-0.670352	-0.957530	0.120162	0.025698	-0.260839
33387	-1.447916	-2.458139	9.578277	0.057988	-0.109148	0.073949	0.269979	0.266255	-0.670601	-0.957229	0.118413	0.027075	-0.262599
33388	-1.497983	-2.578637	9.552113	0.119231	-0.097190	0.080705	0.266279	0.264512	-0.671227	-0.957044	0.115558	0.028204	-0.264421
33389	-1.496195	-2.448858	9.505935	0.142927	-0.081666	0.063260	0.263268	0.259992	-0.675005	-0.956987	0.112361	0.028552	-0.265960
33390	-1.033986	-2.304056	9.363436	0.161161	-0.021249	0.062349	0.262095	0.254672	-0.674736	-0.957011	0.109093	0.028048	-0.267285
33391	-0.528411	-2.146692	9.351156	0.164955	-0.021252	0.029156	0.261055	0.248939	-0.674468	-0.957196	0.105789	0.027166	-0.268042
33392	-0.313825	-2.156672	9.122551	0.026532	-0.006719	0.033981	0.261729	0.245650	-0.674213	-0.957077	0.105157	0.027168	-0.268715
33393	-0.228798	-2.267616	9.700360	-0.055581	-0.010464	0.046494	0.262259	0.245917	-0.674348	-0.956700	0.106151	0.027234	-0.269658
33394	-0.249137	-2.041096	9.811379	-0.081883	-0.003203	0.040799	0.260668	0.246887	-0.674859	-0.956314	0.107617	0.027737	-0.270395
33395	-0.148620	-1.881996	9.838556	0.049166	0.023498	0.056183	0.262251	0.247290	-0.673823	-0.956126	0.106775	0.026573	-0.271507
33396	-0.101272	-1.688691	10.048171	0.155877	0.062909	0.056653	0.261736	0.243736	-0.674083	-0.956190	0.104060	0.024489	-0.272530
33397	-0.231388	-1.700542	10.176429	0.170881	0.066529	0.047488	0.264929	0.239190	-0.673455	-0.956314	0.101077	0.021865	-0.273439
33398	-0.149637	-1.675780	9.630177	0.283138	0.044667	0.007492	0.266552	0.231773	-0.674389	-0.956860	0.095801	0.019533	-0.273604
33399	-0.145083	-1.623153	9.537330	0.276218	0.044630	-0.007311	0.267114	0.223285	-0.674267	-0.957434	0.090632	0.016874	-0.273533
33400	0.086485	-1.646855	9.507949	0.165335	0.011589	-0.029038	0.267796	0.219164	-0.675060	-0.957902	0.087413	0.015886	-0.273002
33401	-0.058363	-1.608713	9.487926	0.103872	0.020677	-0.015527	0.268477	0.215046	-0.675592	-0.958176	0.085397	0.014674	-0.272745
33402	-0.342667	-1.644872	9.633610	0.109266	0.026085	-0.026593	0.268217	0.214632	-0.676245	-0.958524	0.083331	0.013710	-0.272212
33403	-0.443426	-1.748251	9.717645	0.083226	0.027824	-0.041494	0.268345	0.213145	-0.674281	-0.958897	0.081750	0.012521	-0.271435
33404	-0.520520	-1.757769	9.793614	0.025575	-0.003344	-0.047279	0.269679	0.212298	-0.675341	-0.959205	0.081124	0.012610	-0.270529
33405	-0.457851	-1.757995	9.690966	0.018423	-0.008786	-0.034382	0.269403	0.213951	-0.674552	-0.959419	0.080608	0.012464	-0.269930
33406	-0.241400	-1.657701	9.341488	0.084642	-0.009530	-0.019272	0.268091	0.212990	-0.676376	-0.959666	0.078821	0.012308	-0.269585
33407	-0.250550	-1.753232	9.556127	0.021525	-0.015955	0.004415	0.269419	0.211204	-0.675601	-0.959672	0.078231	0.012238	-0.269739
33408	-0.380153	-1.873356	9.685271	-0.078215	-0.042575	0.013180	0.267705	0.211207	-0.677160	-0.959477	0.079399	0.013543	-0.270029
33409	-0.337359	-1.753637	9.488091	-0.092374	-0.027032	0.013082	0.267158	0.215321	-0.676892	-0.959249	0.080961	0.014297	-0.270336
33410	-0.230636	-1.877694	9.737021	-0.076122	-0.039893	-0.018187	0.265296	0.218071	-0.677661	-0.959222	0.082094	0.015590	-0.270019
33411	-0.054956	-1.804855	9.826108	-0.069082	-0.023426	-0.022789	0.264362	0.220540	-0.678177	-0.959222	0.083230	0.016228	-0.269635
33412	-0.089081	-1.733278	9.668346	0.035975	-0.028817	-0.034249	0.263169	0.220282	-0.677905	-0.959467	0.082267	0.016731	-0.269027
33413	0.047868	-1.621490	9.911264	0.055318	-0.019666	-0.039706	0.263299	0.221102	-0.677906	-0.959763	0.081026	0.016678	-0.268350
33414	0.120596	-1.708216	9.838705	0.014969	-0.014184	-0.028836	0.262771	0.219609	-0.677247	-0.959948	0.080547	0.017004	-0.267813
33415	0.284614	-1.730198	9.647871	0.098909	-0.025005	-0.021924	0.263577	0.217542	-0.677779	-0.960214	0.078444	0.016830	-0.267494
33416	0.223985	-1.655742	9.643548	0.116256	-0.017656	-0.011702	0.261218	0.213308	-0.679727	-0.960461	0.076007	0.016653	-0.267322
33417	0.086323	-1.607977	9.618926	0.074126	-0.003086	-0.007331	0.260959	0.210719	-0.678940	-0.960611	0.074501	0.016200	-0.267235
33418	0.009094	-1.588603	9.700101	0.034008	0.011436	-0.023250	0.260840	0.209470	-0.680774	-0.960800	0.073795	0.015920	-0.266767
33419	-0.135843	-1.525939	9.814861	0.018186	0.013232	-0.017806	0.260309	0.209479	-0.680508	-0.960926	0.073450	0.015482	-0.266433
33420	-0.223196	-1.405538	9.892557	0.060233	0.013241	-0.025909	0.260304	0.208266	-0.678674	-0.961167	0.072249	0.015031	-0.265918
33421	-0.170423	-1.355474	9.725702	0.088162	0.004155	-0.024829	0.260712	0.205525	-0.678678	-0.961427	0.070501	0.014407	-0.265482
33422	-0.148533	-1.401642	9.581216	0.093277	0.006030	-0.013727	0.260996	0.202903	-0.680516	-0.961642	0.068630	0.013902	-0.265219
33423	-0.141471	-1.362914	9.644244	0.080123	0.006020	-0.011027	0.260478	0.199084	-0.679859	-0.961812	0.067050	0.013273	-0.265041
33424	-0.143948	-1.348432	9.658828	0.033522	-0.001288	0.010897	0.259425	0.197179	-0.679982	-0.961809	0.066295	0.013193	-0.265245
33425	-0.165451	-1.384093	9.797369	0.012573	-0.014113	0.013579	0.260223	0.196078	-0.679727	-0.961750	0.065916	0.013282	-0.265546
33426	-0.173006	-1.314179	9.841492	-0.003131	-0.015980	0.006115	0.258902	0.196901	-0.681026	-0.961720	0.065787	0.013685	-0.265667
33427	-0.118018	-1.223253	9.660826	0.031766	0.001441	0.004418	0.258502	0.195824	-0.679713	-0.961740	0.065114	0.013391	-0.265776
33428	-0.021178	-1.304657	9.723006	0.024848	0.011490	0.002529	0.259032	0.196225	-0.680110	-0.961773	0.064592	0.013122	-0.265798
33429	-0.076646	-1.299793	9.770572	0.006625	0.007766	-0.012327	0.259308	0.193348	-0.680114	-0.961850	0.064430	0.012873	-0.265569
33430	-0.091253	-1.271029	9.746831	0.028332	0.004174	0.003476	0.258377	0.194044	-0.679975	-0.961880	0.063802	0.012725	-0.265620
33431	-0.220938	-1.376970	9.801752	0.025008	-0.006848	-0.006676	0.257190	0.192146	-0.679573	-0.961947	0.063212	0.012658	-0.265522
33432	-0.338832	-1.430212	9.780699	0.003796	-0.010487	0.015370	0.258255	0.191310	-0.679844	-0.961878	0.062982	0.012907	-0.265814
33433	-0.281828	-1.252377	9.682896	-0.013852	0.000479	0.015258	0.257589	0.191595	-0.679446	-0.961780	0.063193	0.012872	-0.266120
33434	-0.234035	-1.160760	9.708633	-0.010255	-0.003199	0.002359	0.257727	0.191583	-0.680495	-0.961765	0.063268	0.013072	-0.266149
33435	0.001829	-1.068565	9.793753	0.005629	-0.013233	-0.008616	0.257996	0.191301	-0.681021	-0.961816	0.063013	0.013232	-0.266017
33436	0.144528	-1.162048	9.815380	0.000419	-0.014126	-0.004940	0.257205	0.189672	-0.680623	-0.961849	0.062822	0.013595	-0.265922
33437	0.253143	-1.183189	9.902523	0.016045	0.004222	0.011727	0.257473	0.190207	-0.681542	-0.961811	0.062449	0.013364	-0.266160
33438	0.214784	-1.226341	9.971180	0.000241	0.035281	0.017136	0.257204	0.190760	-0.681277	-0.961741	0.062531	0.012749	-0.266424
33439	0.257922	-1.173513	9.914706	0.082537	0.028057	0.012027	0.258938	0.188002	-0.681424	-0.961790	0.060992	0.011733	-0.266651
33440	0.118065	-1.168868	9.947076	0.189361	0.006212	0.010750	0.258025	0.183638	-0.681025	-0.961970	0.057279	0.010677	-0.266868
33441	-0.125892	-1.078103	9.893256	0.268230	-0.030326	-0.003574	0.257266	0.175156	-0.681678	-0.962280	0.051843	0.009823	-0.266895
33442	-0.119149	-0.979875	9.765059	0.224437	-0.031295	-0.011180	0.259157	0.167459	-0.683007	-0.962568	0.047248	0.009326	-0.266728
33443	-0.066324	-0.939322	9.631680	0.098346	-0.015888	-0.015533	0.256794	0.162824	-0.683908	-0.962743	0.045154	0.009115	-0.266467
33444	-0.003335	-1.006882	9.540094	0.019574	-0.010476	-0.015933	0.255603	0.162291	-0.683898	-0.962855	0.044613	0.009314	-0.266147
33445	0.049583	-0.982910	9.483307	-0.006840	0.004158	-0.005013	0.254677	0.162300	-0.684022	-0.962880	0.044661	0.009281	-0.266049
33446	-0.056278	-1.020836	9.712255	-0.021596	0.008670	-0.008792	0.254139	0.164494	-0.684147	-0.962921	0.045016	0.009324	-0.265837
33447	-0.138608	-0.943804	9.770185	-0.022321	0.007693	-0.027259	0.254806	0.163934	-0.684677	-0.963051	0.045384	0.009329	-0.265304
33448	-0.126720	-0.905016	9.847662	-0.015324	0.018664	-0.027243	0.256390	0.164742	-0.684166	-0.963197	0.045667	0.009163	-0.264729
33449	-0.023280	-0.856813	9.810892	-0.024028	0.014999	-0.034663	0.256785	0.165015	-0.683776	-0.963365	0.046103	0.009045	-0.264046
33450	0.034820	-0.904674	9.853976	-0.011900	-0.003210	-0.014265	0.255994	0.165831	-0.685210	-0.963442	0.046207	0.009270	-0.263741
33451	-0.075999	-0.924189	9.840665	0.028322	0.002309	-0.011305	0.256254	0.166380	-0.684688	-0.963532	0.045570	0.009106	-0.263529
33452	-0.037443	-0.924497	9.728187	0.019507	0.000492	-0.008575	0.255197	0.166115	-0.685073	-0.963608	0.045089	0.009089	-0.263332
33453	-0.022691	-0.981988	9.794738	-0.008439	-0.003198	-0.008708	0.256257	0.165560	-0.684557	-0.963650	0.045134	0.009230	-0.263168
33454	-0.041823	-1.015772	9.777281	-0.003236	0.007785	-0.004083	0.255459	0.166391	-0.684550	-0.963683	0.045131	0.009187	-0.263046
33455	0.028025	-1.001259	9.758930	-0.000446	0.008669	-0.021603	0.254931	0.166391	-0.685070	-0.963802	0.045089	0.009078	-0.262623
33456	0.054508	-0.991457	9.795326	-0.006680	0.016003	-0.010571	0.256000	0.165004	-0.685735	-0.963868	0.045194	0.008901	-0.262367
33457	0.102575	-0.962797	9.704949	-0.024226	0.005947	-0.009720	0.256528	0.165274	-0.685477	-0.963902	0.045600	0.008972	-0.262170
33458	0.047018	-0.938649	9.762386	-0.038322	0.007771	-0.000569	0.256653	0.165965	-0.684691	-0.963887	0.046274	0.009110	-0.262104
33459	0.020623	-0.962535	9.829025	-0.036562	0.020561	0.000342	0.255461	0.167472	-0.685860	-0.963858	0.046995	0.008965	-0.262084
33460	-0.000987	-0.981862	9.818950	-0.039122	0.000440	-0.003331	0.256238	0.169400	-0.683769	-0.963856	0.047646	0.009251	-0.261966
33461	-0.017797	-0.996350	9.813788	0.002117	-0.010505	-0.011411	0.257032	0.170887	-0.684692	-0.963920	0.047458	0.009520	-0.261755
33462	0.030346	-0.981979	9.766425	0.028348	0.002327	-0.012220	0.254657	0.170488	-0.686246	-0.964029	0.046816	0.009424	-0.261474
33463	0.073657	-0.962592	9.781506	0.024777	0.000519	-0.004851	0.255327	0.168563	-0.686383	-0.964081	0.046249	0.009365	-0.261382
33464	0.088190	-0.977033	9.771835	0.029956	-0.008588	0.004420	0.254133	0.167494	-0.685194	-0.964102	0.045522	0.009457	-0.261429
33465	0.092931	-0.957577	9.829770	0.016161	0.005960	-0.017824	0.254531	0.167488	-0.685329	-0.964216	0.045147	0.009362	-0.261080
33466	0.001291	-0.952900	9.843384	0.010887	0.016907	-0.017871	0.254804	0.166655	-0.686248	-0.964342	0.044916	0.009081	-0.260662
33467	-0.061392	-0.952961	9.862004	0.014415	0.009584	-0.019691	0.254017	0.165833	-0.687160	-0.964463	0.044595	0.008930	-0.260273
33468	-0.056834	-0.900260	9.790764	0.021324	-0.003182	-0.014100	0.255210	0.166091	-0.687431	-0.964576	0.044060	0.008979	-0.259945
33469	-0.049747	-0.871567	9.733616	0.026408	0.000517	-0.001160	0.254422	0.164591	-0.687819	-0.964609	0.043463	0.008924	-0.259924
33470	-0.100300	-0.885893	9.795362	0.013372	0.004128	-0.008617	0.252567	0.164070	-0.687280	-0.964687	0.043120	0.008868	-0.259696
33471	-0.119727	-0.857098	9.783581	0.021154	0.004154	-0.001196	0.252834	0.163383	-0.687282	-0.964716	0.042643	0.008767	-0.259669
33472	-0.090698	-0.876200	9.809992	0.033437	-0.006796	-0.000192	0.253109	0.161595	-0.687809	-0.964765	0.041858	0.008811	-0.259614
33473	0.005559	-0.840157	9.739374	0.014114	-0.003134	0.002476	0.253900	0.161594	-0.687030	-0.964767	0.041480	0.008884	-0.259664
33474	-0.033173	-0.809102	9.696236	0.014012	0.011498	0.007064	0.253103	0.162693	-0.687547	-0.964767	0.041166	0.008669	-0.259722
33475	-0.062081	-0.808700	9.830411	-0.008856	0.020636	0.021698	0.254433	0.161309	-0.687558	-0.964654	0.041356	0.008387	-0.260119
33476	0.043886	-0.784522	9.802931	-0.019434	0.020659	0.028108	0.251522	0.160791	-0.687928	-0.964516	0.041738	0.008152	-0.260577
33477	-0.011269	-0.849751	9.758288	0.013807	0.004253	0.033841	0.253113	0.160228	-0.687679	-0.964356	0.041405	0.008062	-0.261224
33478	0.135842	-0.861846	9.653860	0.006724	0.013427	0.039335	0.253775	0.160493	-0.687815	-0.964184	0.041247	0.007821	-0.261891
33479	0.111990	-0.914685	9.696109	-0.070193	0.011491	0.032490	0.253507	0.160096	-0.686765	-0.963961	0.042571	0.008047	-0.262491
33480	-0.087780	-0.981955	9.842145	-0.120003	0.007737	0.031314	0.253503	0.161868	-0.687419	-0.963719	0.044825	0.008586	-0.262987
33481	-0.032601	-0.924118	9.836269	-0.085748	0.020537	0.014855	0.253484	0.166251	-0.687024	-0.963571	0.046500	0.008735	-0.263235
33482	-0.085841	-0.880772	9.877192	-0.018176	0.013243	-0.003254	0.254812	0.165960	-0.687297	-0.963603	0.046814	0.008662	-0.263063
33483	-0.028149	-0.847214	9.806180	-0.029585	-0.006857	-0.001433	0.254675	0.166785	-0.687034	-0.963587	0.047252	0.009058	-0.263032
33484	0.025004	-0.871235	9.787134	-0.011162	-0.001354	-0.005037	0.254405	0.167613	-0.686638	-0.963633	0.047354	0.009231	-0.262836
33485	0.034841	-0.909519	9.844306	0.012354	-0.003117	0.011699	0.254140	0.168158	-0.687160	-0.963588	0.046999	0.009327	-0.263062
33486	0.059200	-0.959821	9.896644	-0.006930	0.000535	0.018981	0.254952	0.167030	-0.689525	-0.963515	0.047034	0.009419	-0.263320
33487	0.035146	-0.971917	9.891448	-0.013988	-0.025043	0.028214	0.253765	0.165402	-0.689517	-0.963354	0.047073	0.010067	-0.263879
33488	0.039781	-0.933490	9.868023	-0.001664	-0.017743	0.017189	0.252824	0.167748	-0.688591	-0.963294	0.046910	0.010485	-0.264111
33489	0.059113	-0.943109	9.858465	0.024500	-0.024994	0.028409	0.252037	0.166112	-0.688847	-0.963166	0.046204	0.010934	-0.264682
33490	0.097437	-0.892770	9.780306	0.030538	-0.024966	0.032131	0.251391	0.163642	-0.690284	-0.963055	0.045386	0.011306	-0.265212
33491	0.063891	-0.938697	9.738536	0.056122	-0.014027	0.011018	0.248883	0.163380	-0.691968	-0.963049	0.044123	0.011398	-0.265444
33492	0.087995	-0.938772	9.702749	0.073545	-0.021292	0.019425	0.249552	0.161052	-0.691450	-0.963049	0.042493	0.011483	-0.265706
33493	0.136234	-0.943561	9.681526	0.045753	-0.006752	-0.004731	0.247838	0.159832	-0.692223	-0.963116	0.041467	0.011511	-0.265625
33494	0.126908	-1.010980	9.673291	0.049215	0.007887	0.000804	0.249695	0.158720	-0.691845	-0.963206	0.040457	0.011177	-0.265466
33495	0.122300	-1.054114	9.727859	0.028356	-0.003132	-0.008512	0.248910	0.156809	-0.692233	-0.963278	0.039798	0.011241	-0.265303
33496	0.199104	-0.981934	9.681575	0.000282	0.009648	-0.008674	0.249717	0.154332	-0.692765	-0.963383	0.039738	0.011141	-0.264933
33497	0.078471	-0.962730	9.738336	0.014323	0.020595	-0.014163	0.248658	0.153798	-0.692625	-0.963478	0.039482	0.010836	-0.264639
33498	0.111517	-0.813523	9.726333	-0.041721	0.016871	-0.019985	0.249578	0.155296	-0.692239	-0.963626	0.040267	0.010825	-0.263983
33499	0.068243	-0.837476	9.783210	-0.055707	0.018675	-0.019137	0.249820	0.159549	-0.690929	-0.963690	0.041348	0.010934	-0.263578
33500	0.027250	-0.832418	9.878926	-0.013658	0.019620	-0.019851	0.249701	0.158166	-0.692501	-0.963866	0.041607	0.010721	-0.262900
33501	0.055958	-0.789408	9.774166	-0.015473	0.016891	-0.018933	0.249958	0.159536	-0.691978	-0.963961	0.041898	0.010651	-0.262509
33502	0.058744	-0.866207	9.830732	0.002092	0.013252	-0.017912	0.250487	0.159532	-0.691851	-0.964146	0.041821	0.010475	-0.261847
33503	0.092673	-0.904787	9.787294	0.040611	0.016044	-0.017718	0.250880	0.158042	-0.689890	-0.964280	0.041026	0.010131	-0.261492
33504	0.097679	-0.943244	9.796405	0.002147	0.005032	-0.018816	0.251014	0.158582	-0.690415	-0.964475	0.040905	0.010113	-0.260793
33505	0.015716	-0.943180	9.862861	0.003959	0.004091	-0.023424	0.250748	0.158587	-0.690281	-0.964605	0.040758	0.010198	-0.260330
33506	0.053715	-0.822937	9.821690	-0.010851	0.008615	-0.039199	0.251140	0.158185	-0.688974	-0.964891	0.040902	0.010196	-0.259245
33507	-0.008977	-0.823162	9.792293	-0.017235	0.018713	-0.016177	0.250487	0.157903	-0.690542	-0.964969	0.041240	0.010102	-0.258906
33508	-0.061854	-0.856842	9.824937	0.014413	0.015053	-0.027086	0.251011	0.158994	-0.690283	-0.965215	0.040932	0.009834	-0.258046
33509	-0.134323	-0.828129	9.819861	0.010825	0.005919	-0.019711	0.251008	0.159136	-0.689759	-0.965331	0.040663	0.009835	-0.257655
33510	-0.071994	-0.756135	9.727825	0.042116	0.012405	-0.004797	0.250219	0.158184	-0.690146	-0.965478	0.039811	0.009459	-0.257249
33511	0.007711	-0.784767	9.752174	0.028284	0.016932	-0.019636	0.250501	0.155702	-0.691722	-0.965609	0.039258	0.009153	-0.256854
33512	0.120933	-0.765395	9.722294	-0.008453	0.011420	-0.022578	0.249705	0.155441	-0.691323	-0.965811	0.039373	0.009069	-0.256078
33513	0.181063	-0.731323	9.800156	-0.017288	0.011439	-0.012471	0.250893	0.155166	-0.690153	-0.965868	0.039665	0.009106	-0.255816
33514	0.270272	-0.731142	9.800991	-0.019105	0.015125	-0.005100	0.249829	0.156543	-0.690406	-0.966009	0.040010	0.008985	-0.255234
33515	0.219561	-0.711765	9.868010	-0.012074	0.026992	-0.008778	0.249952	0.158462	-0.690013	-0.966055	0.040269	0.008706	-0.255032
33516	0.058298	-0.769776	9.884896	-0.020792	0.029694	-0.010676	0.249961	0.156408	-0.690145	-0.966233	0.040720	0.008315	-0.254294
33517	-0.047628	-0.803678	9.883432	-0.031342	0.027853	-0.005191	0.251536	0.158184	-0.688585	-0.966244	0.041352	0.008112	-0.254157
33518	-0.134141	-0.864010	9.881779	-0.029629	0.018721	0.002214	0.252465	0.159121	-0.689640	-0.966341	0.041919	0.007968	-0.253702
33519	-0.177680	-0.837916	9.797713	0.000002	0.008724	0.011607	0.251657	0.160515	-0.688060	-0.966289	0.041855	0.007950	-0.253911
33520	-0.114764	-0.885890	9.804830	0.000106	-0.001336	0.006090	0.252466	0.159391	-0.690033	-0.966372	0.041746	0.008042	-0.253609
33521	-0.013505	-0.885767	9.781769	-0.013776	0.011426	-0.007839	0.251663	0.160501	-0.689371	-0.966407	0.041963	0.008055	-0.253438
33522	0.072935	-0.813700	9.697161	-0.003396	-0.003145	0.000543	0.251666	0.159138	-0.688847	-0.966517	0.041912	0.008204	-0.253022
33523	0.140054	-0.731816	9.679730	-0.021123	0.007857	0.017047	0.251140	0.158185	-0.688974	-0.966420	0.042250	0.008308	-0.253333
33524	0.085072	-0.827867	9.769097	-0.012398	0.000570	0.029102	0.250873	0.159551	-0.689496	-0.966414	0.042397	0.008401	-0.253328
33525	0.179176	-0.839404	9.858640	-0.006988	0.007864	0.017123	0.251133	0.160372	-0.689235	-0.966329	0.042457	0.008442	-0.253643
33526	0.039604	-0.894891	9.897371	0.044848	0.013336	-0.000161	0.250879	0.159538	-0.690806	-0.966513	0.041558	0.008024	-0.253102
33527	0.034339	-0.801040	9.903440	0.038747	0.031582	-0.010377	0.250883	0.157085	-0.689759	-0.966609	0.040848	0.007401	-0.252873
33528	0.014826	-0.760764	9.730971	0.014238	0.005048	-0.015998	0.252335	0.158167	-0.689377	-0.966828	0.040495	0.007314	-0.252090
33529	0.005357	-0.799415	9.691929	0.063098	0.018849	-0.001003	0.251549	0.156394	-0.689765	-0.966893	0.039248	0.006808	-0.252055
33530	0.000495	-0.789701	9.720829	0.068352	0.013370	-0.000046	0.251291	0.154752	-0.690026	-0.967089	0.037893	0.006274	-0.251522
33531	-0.086058	-0.842921	9.688066	0.021176	0.005977	-0.007657	0.252356	0.153100	-0.689773	-0.967150	0.037396	0.006231	-0.251363
33532	-0.095938	-0.789732	9.767942	0.028214	0.040687	-0.015985	0.251823	0.152978	-0.688982	-0.967416	0.036951	0.005381	-0.250425
33533	0.077098	-0.668871	9.828870	0.066859	0.045279	-0.032409	0.253287	0.152676	-0.690043	-0.967637	0.035763	0.004367	-0.249762
33534	0.010342	-0.827779	9.838021	0.024948	0.030598	-0.032593	0.254478	0.151308	-0.688743	-0.967969	0.035328	0.003743	-0.248542
33535	0.038970	-0.765331	9.788750	-0.022490	0.020536	-0.018976	0.255006	0.152391	-0.689270	-0.968055	0.035752	0.003650	-0.248149
33536	-0.009236	-0.765149	9.869926	0.007296	0.018728	-0.018825	0.256204	0.150738	-0.689019	-0.968276	0.035600	0.003338	-0.247312
33537	-0.096254	-0.717068	9.908200	0.021276	0.013247	-0.017829	0.256869	0.149909	-0.689025	-0.968386	0.035142	0.003168	-0.246950
33538	-0.009801	-0.649993	9.770706	-0.015535	0.033323	-0.023582	0.256195	0.152385	-0.688494	-0.968603	0.035503	0.002691	-0.246049
33539	-0.072252	-0.700717	9.750206	0.012424	0.026053	-0.016046	0.256994	0.151960	-0.689025	-0.968698	0.035279	0.002317	-0.245710
33540	-0.168500	-0.741818	9.748732	0.017646	0.029709	-0.012335	0.257522	0.151007	-0.687981	-0.968883	0.034979	0.001739	-0.245030
33541	-0.149218	-0.741894	9.715301	-0.010353	0.035160	-0.015253	0.258578	0.152361	-0.688251	-0.968957	0.035246	0.001293	-0.244700
33542	-0.105766	-0.748664	9.821242	-0.026071	0.022353	-0.012543	0.257513	0.152791	-0.687456	-0.969116	0.035757	0.001071	-0.243996
33543	-0.057503	-0.755621	9.869610	-0.027920	0.007769	0.002238	0.257648	0.151427	-0.686934	-0.969091	0.036235	0.001230	-0.244024
33544	-0.028741	-0.719477	9.867984	-0.013892	0.004124	-0.001378	0.259492	0.153600	-0.686424	-0.969187	0.036421	0.001296	-0.243614
33545	-0.019064	-0.726701	9.860771	0.000126	0.009621	-0.003160	0.259500	0.152227	-0.686948	-0.969209	0.036363	0.001292	-0.243536
33546	0.036216	-0.693180	9.780133	0.007057	0.011478	-0.000358	0.258709	0.152499	-0.687990	-0.969296	0.036178	0.001115	-0.243219
33547	0.004914	-0.702926	9.762899	-0.008592	0.002292	-0.010575	0.258710	0.152496	-0.688252	-0.969347	0.036250	0.001308	-0.243002
33548	0.007315	-0.697871	9.832613	-0.010458	0.011457	0.002321	0.259497	0.153590	-0.687472	-0.969404	0.036405	0.001215	-0.242752
33549	0.084442	-0.692984	9.809395	0.014249	0.024236	-0.019720	0.260172	0.152200	-0.688788	-0.969517	0.036136	0.000887	-0.242342
33550	-0.057482	-0.760467	9.859939	0.007146	0.020585	-0.004987	0.260431	0.152208	-0.687742	-0.969608	0.035993	0.000539	-0.242002
33551	0.000374	-0.760530	9.807662	-0.001569	0.002302	-0.007769	0.260157	0.153587	-0.686953	-0.969651	0.035928	0.000710	-0.241839
33552	-0.095763	-0.823124	9.853901	-0.008496	-0.003215	-0.010565	0.258171	0.153063	-0.686937	-0.969749	0.035973	0.000904	-0.241438
33553	-0.062532	-0.712367	9.855765	-0.022520	0.002248	-0.015263	0.259497	0.153726	-0.687472	-0.969813	0.036318	0.001183	-0.241129
33554	-0.101026	-0.731860	9.807118	-0.011232	0.015069	-0.008766	0.259489	0.155642	-0.687471	-0.969899	0.036505	0.001035	-0.240754
33555	-0.088816	-0.765605	9.782752	-0.003375	0.011435	-0.005026	0.258956	0.155383	-0.686680	-0.969927	0.036525	0.001035	-0.240638
33556	-0.076677	-0.784971	9.741781	-0.010416	0.011441	-0.001369	0.260287	0.154949	-0.687478	-0.969973	0.036679	0.000949	-0.240430
33557	-0.120140	-0.770530	9.767986	-0.013901	0.016906	-0.004166	0.259101	0.154541	-0.688516	-0.969989	0.036934	0.000892	-0.240326
33558	-0.100734	-0.794480	9.789437	-0.025251	0.005929	-0.003282	0.259497	0.154540	-0.688258	-0.970030	0.037349	0.000986	-0.240097
33559	-0.129701	-0.784716	9.846921	-0.012175	0.007780	0.003239	0.259748	0.155380	-0.686032	-0.970011	0.037532	0.001090	-0.240143
33560	-0.067285	-0.732038	9.735409	-0.027958	0.015080	-0.001465	0.259755	0.155638	-0.687604	-0.970041	0.038043	0.001018	-0.239941
33561	-0.004566	-0.736560	9.783945	-0.010325	0.008684	-0.010593	0.258818	0.157025	-0.686810	-0.970090	0.038192	0.001110	-0.239718
33562	-0.038085	-0.784605	9.826172	-0.001524	0.007769	-0.011469	0.258685	0.156755	-0.686547	-0.970185	0.038155	0.001060	-0.239341
33563	-0.037939	-0.815911	9.818532	-0.025221	0.005936	-0.003279	0.258687	0.156753	-0.686809	-0.970188	0.038581	0.001275	-0.239261
33564	-0.071699	-0.813466	9.849460	-0.026115	0.011416	-0.001448	0.259212	0.156620	-0.685765	-0.970210	0.039039	0.001266	-0.239095
33565	-0.062274	-0.770397	9.773330	-0.016423	0.005923	-0.012466	0.259213	0.156753	-0.686158	-0.970263	0.039296	0.001447	-0.238837
33566	-0.081278	-0.827989	9.829961	-0.006814	0.004116	-0.005030	0.257365	0.158391	-0.688632	-0.970317	0.039344	0.001490	-0.238612
33567	-0.081576	-0.765459	9.821233	-0.003242	-0.003215	-0.015155	0.256564	0.158140	-0.687315	-0.970392	0.039302	0.001787	-0.238309
33568	-0.057355	-0.789531	9.804317	0.000360	-0.010540	-0.023429	0.257361	0.157720	-0.687322	-0.970536	0.039140	0.002095	-0.237746
33569	-0.062265	-0.770233	9.821346	-0.011963	0.004080	-0.018901	0.257085	0.158832	-0.686008	-0.970623	0.039301	0.002295	-0.237365
33570	-0.031224	-0.707738	9.784101	-0.006785	0.005929	-0.016111	0.257090	0.159229	-0.687319	-0.970726	0.039357	0.002312	-0.236932
33571	-0.100950	-0.746150	9.850131	-0.006736	-0.003226	-0.016098	0.256042	0.155823	-0.687050	-0.970803	0.039376	0.002626	-0.236611
33572	-0.072124	-0.727120	9.769043	-0.006830	-0.001374	-0.010563	0.256300	0.156783	-0.686527	-0.970876	0.039399	0.002781	-0.236304
33573	-0.134585	-0.770165	9.883090	0.003794	-0.006878	-0.016039	0.257091	0.158004	-0.686664	-0.970960	0.039194	0.003112	-0.235988
33574	-0.159038	-0.700663	9.816617	0.007075	-0.006832	-0.000337	0.257093	0.158135	-0.687188	-0.971000	0.038922	0.003298	-0.235868
33575	-0.096346	-0.703065	9.781157	-0.001791	-0.014111	0.011630	0.254850	0.156922	-0.687957	-0.970948	0.038789	0.003767	-0.236095
33576	-0.038306	-0.741588	9.740347	-0.000773	-0.023269	-0.000344	0.256309	0.156630	-0.688100	-0.970979	0.038591	0.004310	-0.235993
33577	0.000156	-0.717464	9.736243	-0.029866	-0.016848	0.018880	0.254192	0.155561	-0.687952	-0.970870	0.038987	0.004958	-0.236360
33578	0.043630	-0.731682	9.774860	-0.014085	-0.001295	0.017092	0.253789	0.157071	-0.687948	-0.970809	0.039154	0.005124	-0.236581
33579	0.000278	-0.738751	9.843978	-0.018331	0.000488	0.005991	0.254980	0.156789	-0.687434	-0.970772	0.039402	0.005393	-0.236685
33580	0.024576	-0.779715	9.812421	-0.014786	0.005058	0.002313	0.253658	0.156798	-0.687947	-0.970779	0.039611	0.005451	-0.236620
33581	-0.001670	-0.834866	9.883424	-0.006886	0.001410	0.006052	0.254310	0.158712	-0.687427	-0.970751	0.039642	0.005649	-0.236726
33582	-0.018674	-0.808448	9.878834	0.017556	-0.003120	0.011718	0.252854	0.158318	-0.687416	-0.970739	0.039185	0.005705	-0.236852
33583	-0.018507	-0.844616	9.856722	-0.008511	-0.016899	-0.005003	0.254187	0.158016	-0.688737	-0.970759	0.039163	0.006274	-0.236757
33584	-0.004364	-0.779922	9.768935	0.001829	0.002333	0.002401	0.254182	0.157482	-0.687427	-0.970777	0.039036	0.006306	-0.236704
33585	-0.001983	-0.775236	9.730612	-0.001669	0.001414	0.000539	0.253788	0.158294	-0.688734	-0.970778	0.038967	0.006482	-0.236704
33586	-0.052220	-0.857003	9.772208	0.017575	-0.003128	0.008029	0.254339	0.154445	-0.689919	-0.970780	0.038509	0.006541	-0.236773
33587	-0.050059	-0.804060	9.772971	0.001886	0.007795	-0.003145	0.253803	0.155549	-0.689521	-0.970802	0.038407	0.006575	-0.236697
33588	-0.004405	-0.770214	9.793077	-0.001632	0.002318	-0.001309	0.253136	0.155837	-0.688861	-0.970835	0.038346	0.006627	-0.236568
33589	-0.009293	-0.755737	9.807639	0.007106	-0.003153	0.000589	0.253944	0.153357	-0.689655	-0.970842	0.038090	0.006843	-0.236574
33590	0.036106	-0.669036	9.804478	-0.006907	-0.003169	-0.003176	0.252348	0.154745	-0.689510	-0.970878	0.038106	0.007028	-0.236419
33591	0.004977	-0.712231	9.856397	0.012324	-0.001313	0.003379	0.252605	0.156796	-0.689380	-0.970877	0.037751	0.007181	-0.236478
33592	-0.023866	-0.728953	9.908709	0.036866	-0.001296	0.002579	0.252610	0.154749	-0.688857	-0.970920	0.036927	0.007117	-0.236433
33593	0.019522	-0.731682	9.789040	0.042080	-0.001276	0.002609	0.253146	0.152829	-0.688600	-0.970943	0.035992	0.007126	-0.236482
33594	-0.002197	-0.729476	9.743255	0.044679	0.004211	0.002613	0.252627	0.150778	-0.689121	-0.970989	0.035042	0.006920	-0.236442
33595	0.024406	-0.746225	9.755272	0.021096	0.006006	-0.001199	0.252628	0.150775	-0.689383	-0.971015	0.034550	0.006888	-0.236409
33596	0.014779	-0.751172	9.721502	0.028144	0.018791	-0.008566	0.252093	0.149976	-0.687807	-0.971104	0.033989	0.006484	-0.236135
33597	0.038868	-0.746278	9.731399	-0.003323	0.016008	-0.012412	0.252114	0.146947	-0.689643	-0.971167	0.034022	0.006381	-0.235874
33598	0.010288	-0.818327	9.787739	-0.027768	0.011403	-0.012527	0.253551	0.149822	-0.687818	-0.971234	0.034511	0.006388	-0.235525
33599	-0.043040	-0.755658	9.850538	-0.017283	0.026021	-0.014348	0.253951	0.149405	-0.688084	-0.971298	0.034869	0.006156	-0.235217
33600	-0.023922	-0.719525	9.851224	-0.034670	0.018661	-0.027346	0.252610	0.153662	-0.688071	-0.971431	0.035525	0.006064	-0.234570
33601	-0.043721	-0.611249	9.862161	-0.034711	0.018654	-0.029198	0.253276	0.152562	-0.687815	-0.971550	0.036182	0.006063	-0.233977
33602	-0.063220	-0.568090	9.828974	-0.024447	0.013236	-0.007914	0.254201	0.153642	-0.688215	-0.971597	0.036615	0.006014	-0.233716
33603	-0.058093	-0.630463	9.880962	0.007080	0.007795	-0.003129	0.254595	0.152559	-0.686646	-0.971622	0.036403	0.006003	-0.233642
33604	-0.091447	-0.712097	9.951528	0.059726	0.002344	-0.008389	0.253804	0.152016	-0.687164	-0.971732	0.035150	0.005773	-0.233385
33605	-0.023918	-0.722062	9.812777	0.047437	-0.006787	-0.007510	0.254740	0.150631	-0.687697	-0.971804	0.034085	0.005855	-0.233241
33606	0.019325	-0.693461	9.707950	0.038617	-0.014087	-0.004773	0.254080	0.150090	-0.687823	-0.971878	0.033166	0.006040	-0.233059
33607	0.007314	-0.700515	9.762956	0.037739	0.006013	-0.004809	0.254222	0.148983	-0.688873	-0.971931	0.032351	0.005917	-0.232958
33608	0.033800	-0.693267	9.756103	0.026531	0.004133	-0.022397	0.255552	0.147056	-0.688491	-0.972079	0.031750	0.005816	-0.232423
33609	-0.011975	-0.700579	9.755572	0.031591	0.004181	-0.002992	0.254095	0.146257	-0.687956	-0.972118	0.031050	0.005757	-0.232358
33610	-0.016821	-0.693173	9.813248	0.014061	0.007822	0.000604	0.254626	0.146793	-0.688484	-0.972152	0.030711	0.005628	-0.232263
33611	0.014244	-0.635458	9.785539	-0.019117	0.011416	-0.012492	0.255556	0.146234	-0.688623	-0.972203	0.031033	0.005669	-0.232003
33612	-0.004692	-0.707471	9.846770	-0.007648	0.002276	-0.014263	0.254627	0.145841	-0.687960	-0.972291	0.031088	0.005758	-0.231628
33613	0.016725	-0.647229	9.859819	-0.036611	0.007743	-0.009806	0.254743	0.149131	-0.687173	-0.972318	0.031737	0.005949	-0.231419
33614	-0.034301	-0.565658	9.819674	-0.045464	-0.001398	-0.005228	0.255270	0.150082	-0.687308	-0.972341	0.032512	0.006278	-0.231208
33615	-0.097139	-0.534553	9.805120	-0.042050	0.015058	-0.001548	0.254873	0.150357	-0.687567	-0.972326	0.033295	0.006339	-0.231155
33616	-0.067626	-0.654611	9.861329	-0.017433	0.001375	-0.001396	0.253941	0.151192	-0.687297	-0.972349	0.033538	0.006482	-0.231022
33617	-0.067112	-0.768083	9.749310	-0.027900	0.004107	-0.003292	0.254731	0.152143	-0.687041	-0.972350	0.033999	0.006686	-0.230943
33618	-0.032456	-0.952837	9.881481	-0.031224	0.001349	-0.005142	0.253940	0.151057	-0.687035	-0.972380	0.034510	0.006896	-0.230737
33619	0.067759	-0.736528	9.751011	-0.083895	-0.001423	-0.005409	0.254072	0.151872	-0.687560	-0.972349	0.036046	0.007469	-0.230612
33620	0.052585	-0.584782	9.805814	-0.098004	0.000395	-0.001801	0.253537	0.155689	-0.689519	-0.972312	0.037851	0.008003	-0.230461
33621	0.129893	-0.615776	9.844512	-0.052480	-0.003193	0.002131	0.252337	0.156533	-0.688592	-0.972266	0.038754	0.008463	-0.230489
33622	0.092082	-0.769165	10.043667	0.070234	-0.003086	0.000910	0.252600	0.155991	-0.687808	-0.972341	0.037273	0.008287	-0.230423
33623	0.046189	-0.757719	9.899357	0.085942	-0.003069	-0.000857	0.252077	0.154761	-0.688197	-0.972412	0.035482	0.008111	-0.230414
33624	0.062954	-0.736201	9.849400	0.049227	-0.013173	-0.007487	0.252617	0.152290	-0.688465	-0.972503	0.034360	0.008234	-0.230195
33625	-0.004908	-0.664372	9.784955	0.031585	-0.012266	-0.001123	0.251829	0.149570	-0.687674	-0.972532	0.033583	0.008486	-0.230179
33626	-0.002882	-0.587769	9.668413	0.033218	-0.001282	0.000712	0.250521	0.148193	-0.690022	-0.972573	0.032829	0.008447	-0.230112
33627	-0.014795	-0.616562	9.699107	0.017559	0.000505	-0.006753	0.250798	0.145179	-0.690026	-0.972620	0.032378	0.008513	-0.229976
33628	-0.033904	-0.652530	9.746439	-0.014002	-0.003169	0.002323	0.250921	0.146690	-0.689371	-0.972626	0.032535	0.008727	-0.229921
33629	-0.021993	-0.626399	9.641285	-0.034944	0.004097	-0.010715	0.249326	0.147125	-0.688703	-0.972657	0.033122	0.008960	-0.229696
33630	-0.038912	-0.611486	9.790180	-0.045579	0.007772	0.006757	0.250650	0.147111	-0.688582	-0.972625	0.033944	0.009102	-0.229706
33631	-0.041281	-0.615942	9.895727	-0.057928	0.007786	0.020537	0.249715	0.149582	-0.688836	-0.972497	0.034996	0.009340	-0.230082
33632	0.013988	-0.577379	9.882380	-0.008784	0.005984	0.006023	0.250639	0.149851	-0.688319	-0.972496	0.035094	0.009348	-0.230071
33633	0.081868	-0.654111	9.920348	0.038441	-0.010376	0.019214	0.250644	0.150656	-0.689891	-0.972437	0.034181	0.009494	-0.230452
33634	0.115792	-0.692790	9.848102	0.041943	-0.012190	0.019238	0.250253	0.147659	-0.688972	-0.972404	0.033211	0.009613	-0.230727
33635	0.087062	-0.736210	9.832820	0.015737	0.000558	0.013550	0.248531	0.148084	-0.689482	-0.972356	0.032790	0.009659	-0.230986
33636	0.082299	-0.750830	9.782155	0.020989	0.006046	0.011723	0.248285	0.145607	-0.691185	-0.972345	0.032310	0.009525	-0.231109
33637	0.110899	-0.683651	9.708942	0.021039	0.004200	0.000650	0.250407	0.144490	-0.690940	-0.972360	0.031804	0.009487	-0.231116
33638	0.053109	-0.698074	9.746613	0.024580	0.013323	-0.003039	0.248548	0.143705	-0.689484	-0.972421	0.031285	0.009205	-0.230943
33639	0.038484	-0.664415	9.746947	0.029807	0.002364	-0.001152	0.249882	0.142721	-0.690544	-0.972449	0.030604	0.009161	-0.230917
33640	0.033277	-0.582579	9.757649	-0.022715	0.001383	-0.005113	0.249351	0.142593	-0.690277	-0.972488	0.030949	0.009331	-0.230698
33641	0.067057	-0.587258	9.777105	-0.017422	0.000471	-0.007852	0.248819	0.142605	-0.689749	-0.972518	0.031174	0.009545	-0.230535
33642	-0.005052	-0.630405	9.867054	0.010524	-0.003141	0.004291	0.248824	0.141236	-0.689750	-0.972533	0.030854	0.009643	-0.230508
33643	0.115146	-0.558195	9.804370	0.024696	0.011460	-0.019653	0.248555	0.142062	-0.689616	-0.972645	0.030304	0.009454	-0.230116
33644	0.090936	-0.536546	9.816451	0.024618	0.007819	-0.012267	0.248817	0.141793	-0.688832	-0.972750	0.029757	0.009285	-0.229752
33645	0.074209	-0.567813	9.830260	0.017478	0.004193	0.004315	0.247370	0.140567	-0.689869	-0.972745	0.029314	0.009255	-0.229829
33646	0.013774	-0.534247	9.830167	0.026239	-0.008605	0.002530	0.247767	0.139613	-0.689087	-0.972777	0.028663	0.009389	-0.229771
33647	0.045118	-0.534167	9.835262	0.016641	0.000518	-0.001223	0.247768	0.139338	-0.689218	-0.972797	0.028215	0.009433	-0.229743
33648	-0.019836	-0.563042	9.872663	0.012280	-0.008634	0.000613	0.248962	0.139322	-0.689490	-0.972832	0.027835	0.009633	-0.229632
33649	0.013960	-0.572673	9.851236	0.000129	-0.003185	-0.010530	0.248831	0.139048	-0.689620	-0.972884	0.027691	0.009824	-0.229421
33650	0.038083	-0.577626	9.796176	0.010473	0.004180	0.003357	0.248567	0.139322	-0.689880	-0.972908	0.027405	0.009782	-0.229354
33651	0.052529	-0.572735	9.810783	0.019326	-0.006797	-0.004888	0.247248	0.137966	-0.690131	-0.972944	0.026874	0.009949	-0.229259
33652	0.062011	-0.539077	9.796940	0.015746	-0.005870	0.000629	0.248054	0.136035	-0.690794	-0.972980	0.026439	0.010079	-0.229149
33653	0.081798	-0.639707	9.910947	0.021253	0.000484	-0.015961	0.248448	0.135493	-0.689749	-0.973068	0.025905	0.010101	-0.228835
33654	0.076215	-0.481100	9.855502	-0.008668	-0.015975	-0.008711	0.247789	0.135222	-0.690268	-0.973133	0.025898	0.010545	-0.228539
33655	0.158608	-0.570032	9.835818	0.031677	-0.017753	-0.011265	0.247391	0.135500	-0.690265	-0.973200	0.025077	0.010872	-0.228328
33656	0.131412	-0.433405	9.698239	0.085864	-0.006735	-0.017474	0.245808	0.133603	-0.690253	-0.973354	0.023270	0.010709	-0.227873
33657	0.177563	-0.500261	9.822570	0.069277	0.000564	-0.013874	0.245025	0.132503	-0.691688	-0.973452	0.021797	0.010511	-0.227609
33658	0.114815	-0.491058	9.735687	0.070230	0.004186	-0.026797	0.246750	0.129762	-0.690131	-0.973637	0.020342	0.010211	-0.226963
33659	0.196656	-0.461984	9.746462	0.058013	0.015137	-0.032411	0.246493	0.129612	-0.691702	-0.973813	0.019154	0.009792	-0.226329
33660	0.061317	-0.394915	9.736537	0.059594	0.018804	-0.021343	0.246233	0.126347	-0.690129	-0.973968	0.017973	0.009254	-0.225781
33661	0.013388	-0.452417	9.836113	0.054513	0.019669	-0.032445	0.246238	0.124979	-0.690129	-0.974140	0.016877	0.008756	-0.225144
33662	0.003477	-0.394555	9.875243	0.077311	0.015107	-0.037863	0.246776	0.123326	-0.690528	-0.974374	0.015331	0.008217	-0.224261
33663	0.070688	-0.334525	9.799890	0.045777	0.005945	-0.039854	0.246376	0.123472	-0.690131	-0.974569	0.014346	0.008022	-0.223482
