# Supplementary material for: Identification of Haptic Based Guiding Using Hard Reins
Source: PLoS One. 2015 Jul 22;10(7):e0132020. doi: 10.1371/journal.pone.0132020 (PMC4511788; doi:10.1371/journal.pone.0132020)
Supplement: S8 File — (ZIP) [file pone.0132020.s008.zip › Exp2_MotionData1/Subject1/path3/T6/sync6.txt]

// Start Time: 0
// Sample rate: 25.0Hz
// Scenario: 4.9
// Firmware Version: 2.6.1
Counter	Acc_X	Acc_Y	Acc_Z	Gyr_X	Gyr_Y	Gyr_Z	Mag_X	Mag_Y	Mag_Z	Quat_w	Quat_x	Quat_y	Quat_z
33051	2.434068	-2.774581	9.159266	-0.054271	0.053181	-0.050709	-0.565605	0.369877	-1.115187	-0.501717	-0.031190	0.187326	-0.843929
33052	2.376533	-2.814473	9.107248	-0.007044	0.010637	-0.040209	-0.565062	0.368642	-1.117550	-0.502277	-0.031145	0.187330	-0.843597
33053	2.420633	-2.833091	9.140037	-0.002750	0.028194	-0.029484	-0.563444	0.367789	-1.119096	-0.502837	-0.030776	0.187126	-0.843322
33054	2.352408	-2.819766	9.108954	0.003992	-0.011133	-0.019090	-0.562643	0.369894	-1.118901	-0.502941	-0.031132	0.187176	-0.843235
33055	2.276460	-2.915833	9.011056	0.003690	-0.007895	-0.006670	-0.563982	0.367795	-1.118817	-0.502977	-0.031347	0.187242	-0.843192
33056	2.305105	-2.898323	8.982916	-0.032692	0.000298	0.009175	-0.564251	0.367178	-1.116381	-0.502663	-0.031038	0.187813	-0.843263
33057	2.323439	-2.839723	9.019146	-0.033675	0.002930	0.046313	-0.564259	0.369833	-1.114659	-0.501867	-0.030492	0.188436	-0.843618
33058	2.339911	-2.931672	9.049232	-0.049983	-0.011474	0.047937	-0.563325	0.372187	-1.113094	-0.500863	-0.030062	0.189440	-0.844006
33059	2.303781	-2.820654	9.054508	-0.082516	-0.009211	0.053158	-0.565216	0.374513	-1.113678	-0.499932	-0.029204	0.191012	-0.844233
33060	2.367094	-2.829212	9.095033	-0.058663	0.009124	0.039190	-0.564289	0.379623	-1.114750	-0.499156	-0.028373	0.191951	-0.844508
33061	2.422212	-2.920463	9.087784	-0.061735	-0.000154	0.017895	-0.564422	0.379383	-1.116528	-0.498841	-0.027707	0.193060	-0.844463
33062	2.399861	-2.911170	8.976292	-0.037777	-0.002988	-0.003259	-0.563889	0.381053	-1.115663	-0.498726	-0.027452	0.193743	-0.844383
33063	2.407670	-2.930444	9.024822	-0.040747	0.022361	-0.022558	-0.563084	0.382067	-1.117411	-0.499170	-0.026776	0.194251	-0.844025
33064	2.369203	-2.940850	9.057423	-0.059884	0.022811	-0.047361	-0.562548	0.382613	-1.116991	-0.499903	-0.026038	0.195026	-0.843436
33065	2.339422	-2.897687	9.109144	-0.033333	0.019084	-0.031385	-0.563356	0.383239	-1.118733	-0.500479	-0.025527	0.195432	-0.843016
33066	2.274994	-3.073650	9.084421	-0.010144	0.011984	-0.024263	-0.562550	0.383472	-1.117372	-0.500737	-0.025383	0.195488	-0.842854
33067	2.269608	-3.054331	9.035964	-0.006865	0.013482	-0.011864	-0.562818	0.383189	-1.117105	-0.500947	-0.025150	0.195513	-0.842730
33068	2.334006	-3.106560	9.144257	0.063907	-0.004748	0.030662	-0.562951	0.382310	-1.115769	-0.500152	-0.025820	0.194515	-0.843413
33069	2.247228	-3.166423	8.915757	0.074433	-0.027131	0.004057	-0.564025	0.381462	-1.114830	-0.499891	-0.027017	0.193589	-0.843743
33070	2.341829	-3.043319	8.951434	0.047484	0.016140	0.043122	-0.564022	0.380650	-1.116492	-0.498965	-0.027124	0.192665	-0.844499
33071	2.325418	-3.203850	8.879922	0.023703	0.002236	0.021752	-0.563077	0.379642	-1.116808	-0.498544	-0.027247	0.192321	-0.844822
33072	2.256378	-3.132265	8.959112	-0.058372	0.004928	0.028595	-0.562541	0.380653	-1.118145	-0.497906	-0.026536	0.193290	-0.844999
33073	2.237523	-3.142306	9.064531	-0.041338	0.001530	0.063992	-0.561609	0.383530	-1.114655	-0.496800	-0.025851	0.194081	-0.845490
33074	2.178765	-3.119100	9.024035	-0.025418	-0.018963	0.070996	-0.562689	0.384676	-1.114060	-0.495319	-0.025712	0.194752	-0.846209
33075	2.186225	-3.031586	8.869536	-0.058864	-0.002516	0.113431	-0.562158	0.386771	-1.113180	-0.493365	-0.024721	0.195904	-0.847113
33076	2.351127	-3.018871	8.980423	-0.100673	0.023337	0.132876	-0.561633	0.391505	-1.116032	-0.491060	-0.022874	0.197461	-0.848143
33077	2.357468	-3.086725	9.024461	-0.091897	0.017787	0.072751	-0.561644	0.395376	-1.117815	-0.489884	-0.021378	0.198952	-0.848513
33078	2.298965	-3.073223	9.003305	-0.107368	0.021865	0.046219	-0.560173	0.398293	-1.116647	-0.489035	-0.019835	0.200596	-0.848653
33079	2.290277	-3.112216	9.075552	-0.099533	0.022522	0.022379	-0.559778	0.401248	-1.116011	-0.488732	-0.018389	0.202144	-0.848493
33080	2.287216	-3.194807	9.119413	-0.061397	0.008989	0.007386	-0.559380	0.403094	-1.116501	-0.488451	-0.017675	0.203118	-0.848437
33081	2.189881	-3.191729	9.015296	0.029077	-0.011073	-0.013653	-0.559922	0.404240	-1.116457	-0.488576	-0.018202	0.202793	-0.848432
33082	2.194984	-3.215921	8.943416	0.039576	-0.005959	-0.001209	-0.560458	0.403720	-1.117967	-0.488324	-0.018768	0.202196	-0.848708
33083	2.176532	-3.245376	9.053807	0.044449	-0.001086	0.019174	-0.558169	0.403560	-1.119499	-0.487925	-0.019140	0.201522	-0.849089
33084	2.203500	-3.159932	8.923996	0.049797	-0.018800	0.018187	-0.559244	0.402851	-1.118419	-0.487294	-0.019943	0.200883	-0.849584
33085	2.220697	-3.166900	8.953464	0.021953	0.004870	-0.013580	-0.558974	0.402732	-1.119653	-0.487484	-0.020125	0.200518	-0.849557
33086	2.201088	-3.036164	8.942246	-0.038608	0.020889	-0.034886	-0.557623	0.400518	-1.117286	-0.487967	-0.019600	0.200973	-0.849184
33087	2.269625	-3.068906	8.949411	-0.070669	0.053692	-0.041863	-0.558298	0.401702	-1.118739	-0.488871	-0.018167	0.201687	-0.848527
33088	2.284978	-3.102610	8.993468	-0.081854	0.054024	-0.094944	-0.557762	0.402216	-1.116957	-0.490512	-0.016901	0.202530	-0.847404
33089	2.251242	-3.105645	9.035788	-0.076726	0.046735	-0.086127	-0.556282	0.402182	-1.116976	-0.492137	-0.015710	0.203392	-0.846278
33090	2.267359	-3.180608	9.060921	-0.061970	0.041875	-0.100258	-0.555611	0.403067	-1.119136	-0.493814	-0.014866	0.204015	-0.845165
33091	2.208700	-3.157397	9.051723	-0.026494	0.020439	-0.084358	-0.555341	0.403111	-1.121318	-0.495283	-0.014610	0.204279	-0.844246
33092	2.133158	-3.149065	8.974716	-0.019943	0.021653	-0.059558	-0.554257	0.400510	-1.120325	-0.496172	-0.014358	0.204402	-0.843699
33093	2.233710	-3.205502	8.992671	-0.002442	0.016034	-0.041878	-0.554128	0.402523	-1.121624	-0.496898	-0.014242	0.204310	-0.843295
33094	2.171391	-3.240620	8.991024	-0.018362	0.003757	-0.054368	-0.553853	0.400551	-1.122509	-0.497619	-0.014287	0.204585	-0.842803
33095	2.268316	-3.224285	9.087760	-0.004008	0.011822	-0.051643	-0.553312	0.399377	-1.121327	-0.498493	-0.014267	0.204555	-0.842294
33096	2.279181	-3.296927	8.999571	0.048975	0.012096	-0.080647	-0.552234	0.399081	-1.121894	-0.499648	-0.014956	0.203603	-0.841828
33097	2.189659	-3.196599	8.914218	0.032952	0.013885	-0.086857	-0.554112	0.397174	-1.123433	-0.501110	-0.015412	0.202920	-0.841115
33098	2.212806	-3.249578	9.001991	0.022466	0.015032	-0.064786	-0.552763	0.395786	-1.119950	-0.502007	-0.015724	0.202388	-0.840703
33099	2.075815	-3.310330	8.983802	0.035552	-0.015357	-0.054297	-0.552886	0.392110	-1.120340	-0.502799	-0.016559	0.201963	-0.840315
33100	2.103051	-3.220014	8.969513	0.025188	-0.014043	-0.003054	-0.553294	0.393260	-1.120571	-0.502562	-0.017131	0.201698	-0.840509
33101	2.209837	-3.225358	8.982459	0.015947	-0.016051	0.039316	-0.554104	0.394425	-1.121069	-0.501783	-0.017397	0.201639	-0.840983
33102	2.223278	-3.171706	8.972837	0.023649	-0.019891	0.053456	-0.553291	0.392416	-1.120871	-0.500578	-0.017822	0.201477	-0.841731
33103	2.289117	-3.189932	8.984625	0.029888	-0.000466	0.025296	-0.554231	0.391870	-1.120878	-0.500092	-0.018022	0.201023	-0.842124
33104	2.271386	-3.156269	8.954939	0.018406	-0.003959	-0.017195	-0.553695	0.392705	-1.120721	-0.500130	-0.018413	0.200764	-0.842155
33105	2.237643	-3.166593	8.949167	-0.015151	-0.009795	-0.008489	-0.555306	0.391347	-1.121700	-0.500191	-0.018456	0.201151	-0.842026
33106	2.228358	-3.176465	9.016361	0.005190	0.005984	0.007590	-0.554231	0.391845	-1.119788	-0.499868	-0.018445	0.201024	-0.842248
33107	2.267804	-3.209736	9.017823	0.023079	0.002493	0.011153	-0.554501	0.392154	-1.120593	-0.499633	-0.018582	0.200651	-0.842473
33108	2.240463	-3.181104	8.983066	0.023652	0.003909	-0.010049	-0.553824	0.390693	-1.119421	-0.499584	-0.018864	0.200227	-0.842597
33109	2.266983	-3.170910	9.003060	0.032929	0.003363	-0.020639	-0.553151	0.390381	-1.118894	-0.499884	-0.019212	0.199670	-0.842543
33110	2.203055	-3.130804	8.967094	0.016409	0.004692	-0.008292	-0.554629	0.389565	-1.118903	-0.499807	-0.019401	0.199360	-0.842658
33111	2.198114	-3.121180	8.998165	0.001762	0.002573	0.000490	-0.553819	0.388985	-1.119204	-0.499760	-0.019364	0.199342	-0.842691
33112	2.194533	-3.181934	9.015365	0.016668	0.010246	-0.017093	-0.556243	0.389633	-1.120245	-0.499859	-0.019495	0.198969	-0.842717
33113	2.203040	-3.118658	9.039221	-0.003380	-0.002540	-0.010170	-0.554895	0.389067	-1.121642	-0.499973	-0.019531	0.199083	-0.842622
33114	2.207698	-3.113721	9.010439	0.001651	0.009554	0.005836	-0.554629	0.389917	-1.121890	-0.499708	-0.019429	0.198980	-0.842806
33115	2.206801	-3.074899	8.971601	-0.008121	0.006047	0.000478	-0.555440	0.391057	-1.121299	-0.499678	-0.019229	0.199090	-0.842802
33116	2.250591	-3.069240	9.059566	-0.008444	0.003987	0.011944	-0.554088	0.389010	-1.120018	-0.499290	-0.019096	0.199214	-0.843005
33117	2.294607	-3.087862	9.065872	0.023841	-0.003864	-0.018956	-0.554900	0.390459	-1.120507	-0.499537	-0.019462	0.198874	-0.842931
33118	2.225694	-3.045421	9.000847	0.028517	-0.007212	-0.026021	-0.553953	0.388393	-1.117995	-0.499718	-0.020041	0.198472	-0.842905
33119	2.239473	-3.020904	8.914421	0.003247	0.005837	0.012881	-0.553545	0.387247	-1.117900	-0.499475	-0.019913	0.198392	-0.843071
33120	2.279121	-3.044448	9.040997	-0.005020	0.002918	-0.015465	-0.552877	0.388633	-1.117182	-0.499544	-0.019940	0.198458	-0.843014
33121	2.202104	-3.072550	9.034030	-0.011995	0.010140	-0.022495	-0.553949	0.387303	-1.119938	-0.499921	-0.019728	0.198575	-0.842768
33122	2.206983	-3.074890	9.029383	-0.010368	0.002911	-0.017233	-0.555024	0.386748	-1.119399	-0.500022	-0.019710	0.198731	-0.842672
33123	2.238818	-3.088876	9.044909	0.001425	0.002268	0.012852	-0.553279	0.388104	-1.118421	-0.499767	-0.019623	0.198711	-0.842830
33124	2.255745	-3.098288	8.973280	0.005976	-0.007444	-0.024329	-0.552202	0.388252	-1.119792	-0.499950	-0.019968	0.198693	-0.842717
33125	2.269719	-3.071331	8.963877	-0.012156	0.015300	-0.015403	-0.553816	0.387858	-1.119513	-0.500229	-0.019640	0.198761	-0.842544
33126	2.213445	-3.162172	8.989315	-0.038953	0.017024	-0.022533	-0.554086	0.388160	-1.120045	-0.500486	-0.019119	0.199256	-0.842286
33127	2.203377	-3.133216	9.053785	-0.040989	-0.002680	-0.017362	-0.555301	0.389451	-1.119444	-0.500736	-0.018810	0.199989	-0.841971
33128	2.232392	-3.132692	9.035413	-0.012796	0.009391	0.007552	-0.554898	0.389911	-1.121342	-0.500453	-0.018558	0.200131	-0.842111
33129	2.227573	-3.142496	8.982378	-0.008652	0.002895	0.019903	-0.552881	0.390431	-1.121349	-0.500085	-0.018329	0.200277	-0.842300
33130	2.271777	-3.165966	9.017614	-0.025536	-0.001469	0.010972	-0.553287	0.390995	-1.120781	-0.499711	-0.018118	0.200744	-0.842415
33131	2.209687	-3.201072	9.088193	0.007286	0.009821	-0.002984	-0.553558	0.391556	-1.120214	-0.499750	-0.018023	0.200544	-0.842441
33132	2.201076	-3.133254	9.092232	0.051623	-0.009890	0.018245	-0.553824	0.390718	-1.120511	-0.499170	-0.018700	0.199797	-0.842948
33133	2.255684	-3.098291	8.954020	0.085552	-0.008090	0.028962	-0.553013	0.389269	-1.120022	-0.498569	-0.019560	0.198466	-0.843598
33134	2.266626	-3.044687	8.920249	0.006311	0.001827	0.032310	-0.555838	0.389205	-1.120536	-0.497810	-0.019533	0.198371	-0.844069
33135	2.289722	-3.092810	9.022428	-0.007573	0.002196	0.012813	-0.553957	0.390305	-1.120932	-0.497559	-0.019359	0.198503	-0.844190
33136	2.287983	-3.131687	8.993780	0.007618	-0.000491	-0.017213	-0.553684	0.388841	-1.119210	-0.497643	-0.019576	0.198390	-0.844162
33137	2.280252	-3.107550	9.000583	-0.000198	-0.001125	0.005746	-0.553679	0.387171	-1.120627	-0.497495	-0.019563	0.198431	-0.844240
33138	2.250741	-3.093525	8.953833	-0.010993	0.009406	0.007554	-0.554496	0.390264	-1.118609	-0.497193	-0.019333	0.198543	-0.844397
33139	2.286254	-3.165705	8.998798	-0.027176	0.012829	0.007520	-0.553825	0.390806	-1.118191	-0.497080	-0.018810	0.198905	-0.844390
33140	2.247257	-3.151845	9.016755	-0.024875	-0.011477	-0.015607	-0.554776	0.393832	-1.119308	-0.497094	-0.018886	0.199451	-0.844251
33141	2.236683	-3.113198	8.982437	-0.014602	-0.003027	0.005698	-0.554232	0.391971	-1.119102	-0.496944	-0.018764	0.199758	-0.844269
33142	2.241929	-3.130095	9.001984	-0.027785	0.003406	0.028683	-0.556119	0.393167	-1.119859	-0.496274	-0.018383	0.200222	-0.844562
33143	2.223641	-3.195980	8.934515	-0.039784	0.009161	0.007473	-0.554641	0.394031	-1.121893	-0.496152	-0.017798	0.200835	-0.844501
33144	2.218211	-3.152371	9.025497	-0.060626	0.011467	-0.020871	-0.553971	0.394872	-1.122147	-0.496381	-0.017149	0.201756	-0.844160
33145	2.209677	-3.205931	9.054527	-0.037850	0.009310	0.002176	-0.553836	0.394690	-1.120518	-0.496347	-0.016601	0.202332	-0.844053
33146	2.180752	-3.230744	8.947905	-0.018681	0.003563	0.025196	-0.553843	0.397093	-1.120168	-0.495732	-0.016320	0.202638	-0.844347
33147	2.247688	-3.176116	9.000101	-0.014004	-0.008560	0.049869	-0.552768	0.397355	-1.120308	-0.494812	-0.016117	0.203003	-0.844802
33148	2.261205	-3.248702	8.984212	-0.008067	-0.005363	0.030458	-0.554115	0.397978	-1.121363	-0.494072	-0.016071	0.203220	-0.845184
33149	2.239016	-3.234542	8.954536	-0.019252	0.004700	-0.020784	-0.553309	0.398369	-1.120678	-0.494401	-0.015881	0.203523	-0.844922
33150	2.282154	-3.204623	8.989337	-0.021395	0.013226	-0.006602	-0.554122	0.400236	-1.120881	-0.494356	-0.015542	0.203769	-0.844896
33151	2.245014	-3.282980	9.012861	0.003418	0.001510	-0.027807	-0.554121	0.399946	-1.120617	-0.494784	-0.015661	0.203720	-0.844655
33152	2.164853	-3.172776	8.884390	0.001047	0.015947	-0.037430	-0.553580	0.399090	-1.120924	-0.495267	-0.015623	0.203550	-0.844414
33153	2.195300	-3.225621	8.982016	-0.050079	0.016623	-0.010187	-0.552642	0.400341	-1.120758	-0.495474	-0.014884	0.204258	-0.844134
33154	2.216605	-3.307766	9.069952	-0.013824	0.017170	-0.019798	-0.552375	0.400876	-1.119653	-0.495669	-0.014607	0.204333	-0.844007
33155	2.141849	-3.219309	8.980328	0.007817	0.010298	-0.022411	-0.552105	0.400895	-1.120746	-0.496039	-0.014596	0.204120	-0.843841
33156	2.175573	-3.218703	8.918768	-0.018032	0.011248	0.002262	-0.553446	0.399547	-1.122410	-0.495841	-0.014286	0.204331	-0.843911
33157	2.200786	-3.259510	8.970403	-0.021657	0.016510	0.004047	-0.552914	0.401210	-1.121272	-0.495799	-0.013770	0.204561	-0.843889
33158	2.206249	-3.286113	8.997252	-0.005334	0.002599	-0.003064	-0.551838	0.401419	-1.119097	-0.495649	-0.013755	0.204643	-0.843957
33159	2.152359	-3.255530	9.009810	-0.003568	-0.004501	-0.003093	-0.552102	0.399749	-1.120238	-0.495636	-0.013801	0.204772	-0.843933
33160	2.166059	-3.228587	8.913735	0.016119	0.000034	0.035895	-0.553448	0.399625	-1.119681	-0.494814	-0.013881	0.204528	-0.844473
33161	2.273286	-3.246054	8.989377	0.001659	0.008725	0.039417	-0.552376	0.401147	-1.119099	-0.494137	-0.013584	0.204450	-0.844893
33162	2.269101	-3.277689	8.999117	0.019507	-0.002828	0.009342	-0.553993	0.402208	-1.120409	-0.493733	-0.013859	0.204168	-0.845193
33163	2.234065	-3.229777	8.951941	0.025200	-0.000743	-0.001229	-0.553859	0.402202	-1.120275	-0.493697	-0.014125	0.203776	-0.845304
33164	2.214510	-3.220420	8.958492	0.007115	0.011419	0.004101	-0.553043	0.399323	-1.119287	-0.493449	-0.014056	0.203562	-0.845502
33165	2.233704	-3.200644	9.021523	0.017601	0.011226	0.015619	-0.555467	0.399946	-1.119238	-0.493180	-0.013979	0.203184	-0.845751
33166	2.214401	-3.217996	8.939212	0.020898	-0.009452	-0.010135	-0.553177	0.399345	-1.120103	-0.493070	-0.014459	0.202939	-0.845866
33167	2.173632	-3.240586	8.933317	-0.008773	0.006254	-0.008349	-0.552507	0.400180	-1.120083	-0.493193	-0.014305	0.203050	-0.845770
33168	2.178988	-3.247759	9.049087	0.001607	-0.011741	0.003942	-0.552104	0.399793	-1.116011	-0.492847	-0.014576	0.203158	-0.845941
33169	2.178518	-3.235637	8.976761	0.003152	-0.006659	0.014590	-0.551297	0.400087	-1.117238	-0.492526	-0.014663	0.203200	-0.846116
33170	2.214069	-3.201009	8.941482	-0.004513	-0.005380	0.032247	-0.552377	0.401085	-1.116375	-0.491726	-0.014652	0.203357	-0.846544
33171	2.242102	-3.268473	8.950072	-0.025335	0.009326	0.005750	-0.552108	0.401245	-1.117464	-0.491629	-0.014227	0.203724	-0.846520
33172	2.191372	-3.269389	8.996669	-0.013891	0.017100	-0.017141	-0.552379	0.402133	-1.118795	-0.491759	-0.013944	0.203803	-0.846429
33173	2.176425	-3.245381	9.020103	0.001255	-0.006761	0.018119	-0.551841	0.402294	-1.120159	-0.491379	-0.014002	0.203881	-0.846631
33174	2.193597	-3.269355	8.934147	0.006575	-0.005028	0.021683	-0.551974	0.402023	-1.120575	-0.490758	-0.014136	0.203842	-0.846997
33175	2.248881	-3.239215	8.978948	-0.009495	0.003820	0.018138	-0.551574	0.402820	-1.118646	-0.490424	-0.013912	0.204000	-0.847157
33176	2.225381	-3.278486	8.964079	-0.000660	-0.000742	-0.010147	-0.551711	0.403661	-1.118072	-0.490342	-0.014037	0.204033	-0.847195
33177	2.200060	-3.230397	8.924422	0.002302	0.015457	-0.017102	-0.551442	0.403649	-1.117803	-0.490648	-0.013878	0.203868	-0.847059
33178	2.205632	-3.259422	8.970551	-0.035962	0.016478	0.000465	-0.551037	0.403561	-1.120536	-0.490479	-0.013318	0.204333	-0.847054
33179	2.239892	-3.268506	9.017409	0.011339	0.004068	-0.020692	-0.549961	0.403826	-1.120813	-0.490799	-0.013458	0.204126	-0.846917
33180	2.210201	-3.249632	8.944137	-0.003051	0.004833	-0.020725	-0.550635	0.404118	-1.120523	-0.490914	-0.013509	0.204142	-0.846845
33181	2.201560	-3.303197	8.939461	-0.014596	0.017268	-0.024214	-0.550766	0.402975	-1.120013	-0.491353	-0.013186	0.204247	-0.846570
33182	2.176849	-3.269652	9.001040	0.003972	-0.002352	-0.015438	-0.550503	0.404638	-1.118599	-0.491343	-0.013408	0.204216	-0.846581
33183	2.171609	-3.257614	8.952641	0.003850	0.011694	-0.008274	-0.550634	0.402591	-1.109668	-0.491484	-0.013295	0.204066	-0.846536
33184	2.166669	-3.255278	8.938028	-0.012782	0.009382	0.007574	-0.550099	0.403713	-1.109637	-0.491125	-0.013063	0.204209	-0.846714
33185	2.191342	-3.269391	8.987039	-0.024729	0.018744	-0.015396	-0.549830	0.403726	-1.110458	-0.491423	-0.012580	0.204472	-0.846485
33186	2.172427	-3.294011	8.981830	-0.006878	0.016982	-0.010041	-0.550634	0.403630	-1.117813	-0.491417	-0.012342	0.204437	-0.846500
33187	2.133727	-3.299570	8.971054	-0.021695	-0.003009	0.002171	-0.551181	0.406181	-1.117178	-0.491328	-0.012184	0.204866	-0.846450
33188	2.157985	-3.303987	8.950167	-0.007980	0.001785	0.028762	-0.550099	0.404651	-1.119558	-0.490603	-0.012034	0.205009	-0.846838
33189	2.211282	-3.303020	8.949388	-0.018867	0.003388	0.032263	-0.549972	0.407353	-1.120017	-0.490030	-0.011673	0.205336	-0.847096
33190	2.221720	-3.341674	8.940370	-0.003858	0.012928	0.011152	-0.548758	0.406491	-1.120741	-0.489640	-0.011449	0.205295	-0.847334
33191	2.178143	-3.347322	8.919817	-0.019660	0.016698	-0.003008	-0.550104	0.406160	-1.117328	-0.489719	-0.011001	0.205502	-0.847245
33192	2.206967	-3.327373	8.963882	-0.010239	0.017174	-0.018897	-0.549837	0.406702	-1.116496	-0.489833	-0.010772	0.205521	-0.847177
33193	2.159087	-3.354945	8.977065	0.005866	0.006594	-0.017135	-0.550379	0.408380	-1.121069	-0.490104	-0.010805	0.205393	-0.847051
33194	2.192929	-3.351904	8.968451	0.004196	0.014671	-0.020632	-0.548895	0.407370	-1.121801	-0.490252	-0.010762	0.205191	-0.847014
33195	2.120910	-3.392057	8.932841	0.004309	0.017420	-0.024132	-0.547150	0.408895	-1.122045	-0.490686	-0.010624	0.204985	-0.846815
33196	2.088614	-3.348943	8.955599	-0.022724	0.010080	-0.024259	-0.549166	0.407726	-1.118515	-0.490867	-0.010414	0.205284	-0.846640
33197	2.027439	-3.330639	8.886178	-0.018057	0.003234	0.002249	-0.547956	0.408303	-1.120146	-0.490800	-0.010183	0.205600	-0.846605
33198	2.192416	-3.322779	8.989882	0.002364	-0.012815	-0.024351	-0.550677	0.418012	-1.120209	-0.490884	-0.010607	0.205698	-0.846528
33199	2.177139	-3.308506	8.847274	-0.018007	0.004177	0.000454	-0.550946	0.417703	-1.118852	-0.490851	-0.010371	0.206006	-0.846475
33200	2.168132	-3.315934	9.017973	-0.015933	0.014254	0.025277	-0.551356	0.419987	-1.119046	-0.490221	-0.009950	0.206159	-0.846807
33201	2.137386	-3.355335	9.010104	-0.005116	-0.014806	0.053424	-0.550825	0.422592	-1.121831	-0.489210	-0.009944	0.206443	-0.847323
33202	2.117256	-3.329004	8.941883	-0.011252	-0.001380	0.083555	-0.548369	0.411150	-1.120185	-0.487574	-0.009582	0.206682	-0.848211
33203	2.136186	-3.304382	8.951907	-0.005717	-0.002089	0.078258	-0.547835	0.411506	-1.111592	-0.486192	-0.009252	0.206854	-0.848966
33204	2.159129	-3.364660	8.928993	-0.023754	0.009229	0.081808	-0.546762	0.412905	-1.111832	-0.484571	-0.008610	0.207200	-0.849815
33205	2.150506	-3.420654	8.914707	-0.007779	-0.007777	0.019868	-0.547843	0.414341	-1.111501	-0.484156	-0.008601	0.207453	-0.849989
33206	2.169766	-3.405733	8.968146	-0.008293	0.017318	-0.024183	-0.547577	0.416045	-1.117991	-0.484379	-0.008407	0.207440	-0.849868
33207	2.087606	-3.426651	8.912822	-0.004325	0.003514	-0.040152	-0.547845	0.415799	-1.119359	-0.485030	-0.008489	0.207518	-0.849477
33208	2.042882	-3.369197	8.927867	-0.009813	0.015780	-0.034779	-0.547570	0.414284	-1.121593	-0.485442	-0.008346	0.207543	-0.849236
33209	2.096486	-3.382790	8.932022	-0.010682	0.011434	-0.002994	-0.547165	0.413714	-1.121888	-0.485496	-0.008076	0.207656	-0.849181
33210	2.070812	-3.426950	8.965270	-0.016215	0.013032	0.002310	-0.545685	0.414137	-1.123255	-0.485273	-0.007763	0.207823	-0.849270
33211	2.099612	-3.411861	8.970855	-0.012563	-0.001049	-0.002196	-0.548108	0.413802	-1.118603	-0.485261	-0.007681	0.208088	-0.849213
33212	2.126117	-3.401668	8.986035	0.019801	-0.002575	-0.001227	-0.546771	0.416578	-1.117302	-0.484984	-0.008008	0.207795	-0.849440
33213	2.076241	-3.349176	8.873372	0.008843	-0.002826	0.004937	-0.547038	0.415579	-1.116786	-0.484840	-0.008135	0.207713	-0.849540
33214	2.077072	-3.383143	8.921800	-0.021882	0.005654	0.011083	-0.547435	0.413617	-1.117390	-0.484430	-0.007858	0.208050	-0.849694
33215	2.071156	-3.434220	9.027925	-0.015398	0.005885	0.004033	-0.546767	0.415321	-1.118161	-0.484342	-0.007604	0.208294	-0.849687
33216	2.063274	-3.417379	8.940893	0.021132	-0.024256	0.012799	-0.547571	0.414086	-1.119145	-0.483768	-0.008246	0.208190	-0.850034
33217	2.047836	-3.376391	8.916038	0.028405	-0.003713	0.047435	-0.548648	0.414243	-1.118719	-0.482894	-0.008396	0.207787	-0.850628
33218	2.095859	-3.353671	8.917339	0.007262	-0.007836	0.063244	-0.548249	0.416117	-1.120435	-0.481522	-0.008417	0.207768	-0.851410
33219	2.131351	-3.420994	8.986341	0.017983	-0.029946	0.062245	-0.548787	0.416123	-1.120156	-0.480288	-0.008853	0.207796	-0.852095
33220	2.116339	-3.406707	8.927998	0.038609	-0.024587	0.032290	-0.548519	0.416394	-1.119877	-0.479369	-0.009588	0.207397	-0.852701
33221	2.096880	-3.407062	8.903330	0.020306	-0.019715	0.044645	-0.548249	0.415434	-1.115413	-0.478475	-0.009945	0.207286	-0.853226
33222	2.086296	-3.353840	8.957972	0.027720	-0.012364	0.037642	-0.549597	0.416504	-1.117408	-0.477508	-0.010347	0.206956	-0.853843
33223	2.115309	-3.358174	8.908341	0.022103	-0.009073	0.046481	-0.550270	0.416309	-1.114407	-0.476626	-0.010532	0.206711	-0.854393
33224	2.091573	-3.378023	8.941464	0.004450	-0.015984	0.032241	-0.549192	0.415707	-1.114030	-0.475751	-0.010793	0.206811	-0.854853
33225	2.043527	-3.393456	8.978623	-0.004645	-0.010838	0.036677	-0.549465	0.416668	-1.112360	-0.475034	-0.010793	0.207036	-0.855197
33226	2.050284	-3.359341	9.031534	0.021480	-0.020272	0.067637	-0.551084	0.418286	-1.113243	-0.473516	-0.011146	0.206893	-0.856069
33227	2.038160	-3.364420	8.997499	0.057401	-0.027129	0.069477	-0.549736	0.417405	-1.113287	-0.472154	-0.011874	0.206212	-0.856975
33228	2.037692	-3.354727	8.910748	0.058244	-0.031555	0.104817	-0.551084	0.418450	-1.114192	-0.469948	-0.012612	0.205552	-0.858335
33229	2.077526	-3.407413	8.912368	0.022380	-0.013141	0.103047	-0.551762	0.419848	-1.112639	-0.468071	-0.012630	0.205347	-0.859408
33230	2.071134	-3.441509	8.975019	0.037346	-0.032849	0.078215	-0.552970	0.418726	-1.111980	-0.466316	-0.013303	0.205049	-0.860423
33231	1.999231	-3.369991	8.914497	0.029503	-0.029977	0.102977	-0.552972	0.419775	-1.114400	-0.464364	-0.013673	0.204879	-0.861513
33232	2.078344	-3.436522	8.987239	0.005778	-0.028697	0.115272	-0.554321	0.420767	-1.112989	-0.462012	-0.013824	0.205093	-0.862723
33233	2.113593	-3.491710	9.056142	0.044174	-0.041094	0.090552	-0.554729	0.422181	-1.112393	-0.460218	-0.014570	0.204771	-0.863745
33234	1.983741	-3.564483	8.920304	0.044888	-0.053737	0.062217	-0.554589	0.420200	-1.112731	-0.458674	-0.015729	0.204524	-0.864604
33235	1.993159	-3.564322	8.833928	0.021397	-0.044288	0.067509	-0.555805	0.421906	-1.111708	-0.457266	-0.016405	0.204628	-0.865313
33236	1.985418	-3.671285	8.776722	-0.042508	-0.027192	0.037366	-0.557422	0.422485	-1.110579	-0.456320	-0.016400	0.205641	-0.865572
33237	1.984624	-3.642175	8.709074	-0.097913	-0.014906	0.024895	-0.557974	0.427040	-1.110698	-0.455803	-0.015640	0.207543	-0.865405
33238	2.057840	-3.674839	8.663421	-0.135191	0.025984	0.012649	-0.556770	0.429421	-1.110635	-0.455585	-0.013958	0.209667	-0.865036
33239	2.096404	-3.669287	8.630860	-0.207602	0.054986	-0.034257	-0.556911	0.431402	-1.110296	-0.456403	-0.011233	0.212829	-0.863872
33240	2.110736	-3.649599	8.688927	-0.255729	0.081584	-0.047504	-0.555719	0.437917	-1.111054	-0.457500	-0.007739	0.216508	-0.862414
33241	2.154441	-3.648803	8.719150	-0.267493	0.115905	-0.072970	-0.551973	0.445242	-1.112632	-0.459233	-0.003586	0.220138	-0.860599
33242	2.222486	-3.645132	8.800652	-0.317273	0.123153	-0.095199	-0.551585	0.450817	-1.114910	-0.461311	0.000983	0.224475	-0.858372
33243	2.134739	-3.731685	8.863609	-0.337728	0.104556	-0.141333	-0.547568	0.457575	-1.116782	-0.464129	0.005270	0.229396	-0.855532
33244	2.124425	-3.802261	8.989005	-0.270594	0.100311	-0.162365	-0.545433	0.463781	-1.117424	-0.467218	0.008708	0.233127	-0.852809
33245	2.140776	-4.027745	8.904545	-0.187414	0.088952	-0.178083	-0.545704	0.464521	-1.118488	-0.470574	0.011147	0.235606	-0.850250
33246	2.186785	-3.934680	8.712669	-0.102751	0.061388	-0.185076	-0.544362	0.465630	-1.118740	-0.473847	0.012234	0.236835	-0.848073
33247	2.132556	-4.008492	8.726007	-0.060744	0.038447	-0.178003	-0.543282	0.464490	-1.119607	-0.476977	0.012608	0.237628	-0.846089
33248	2.070046	-4.048479	8.632912	-0.115899	0.042933	-0.234711	-0.543151	0.465549	-1.116439	-0.480975	0.013271	0.239256	-0.843353
33249	2.195968	-4.036479	8.675202	-0.137610	0.050631	-0.229455	-0.542337	0.463288	-1.117613	-0.484992	0.014332	0.241234	-0.840466
33250	2.307797	-4.160678	8.766234	-0.101471	0.030714	-0.238331	-0.541672	0.465814	-1.117130	-0.488977	0.014631	0.242728	-0.837718
33251	2.179133	-4.172739	8.622753	-0.045879	-0.004552	-0.303772	-0.543001	0.460472	-1.117833	-0.493971	0.013501	0.243715	-0.834514
33252	2.163828	-3.901126	8.562459	-0.024467	0.060976	-0.285610	-0.543258	0.456377	-1.118371	-0.498884	0.013316	0.243616	-0.831618
33253	2.183969	-3.937174	8.572978	-0.062576	0.095780	-0.267829	-0.542708	0.452736	-1.120949	-0.503732	0.014195	0.243849	-0.828607
33254	2.090339	-4.096666	8.614639	-0.163991	0.112046	-0.241494	-0.539473	0.451294	-1.123215	-0.508093	0.016475	0.245523	-0.825402
33255	2.193172	-4.123915	8.772069	-0.148878	0.093485	-0.204460	-0.538667	0.451855	-1.123751	-0.511823	0.018496	0.247169	-0.822558
33256	2.250888	-4.088872	8.850610	-0.049160	0.066783	-0.168971	-0.537594	0.453267	-1.124536	-0.514744	0.019200	0.247378	-0.820655
33257	2.195067	-3.987940	8.696475	0.082550	0.056767	-0.114681	-0.536772	0.448429	-1.124702	-0.516892	0.018679	0.245542	-0.819867
33258	2.209076	-4.104228	8.560565	0.117447	0.060450	-0.072107	-0.534882	0.446424	-1.125743	-0.518198	0.018027	0.243041	-0.819803
33259	2.208653	-4.201339	8.580544	0.082054	0.083725	-0.090631	-0.533790	0.441318	-1.126876	-0.520074	0.018073	0.240923	-0.819239
33260	2.253467	-4.263647	8.563130	0.097191	0.100468	-0.115238	-0.532159	0.436201	-1.128015	-0.522268	0.018080	0.238350	-0.818595
33261	2.224779	-4.283589	8.562400	0.138021	0.123193	-0.157393	-0.529858	0.432119	-1.131718	-0.525430	0.017871	0.234937	-0.817563
33262	2.071288	-4.121294	8.566094	0.116088	0.108479	-0.181399	-0.527013	0.426319	-1.135211	-0.528761	0.017508	0.231985	-0.816265
33263	1.956324	-4.201072	8.495764	0.091539	0.128381	-0.168057	-0.524312	0.422858	-1.135491	-0.532077	0.017835	0.229278	-0.814866
33264	2.067613	-4.305865	8.538486	0.066731	0.160518	-0.109601	-0.520534	0.419358	-1.135103	-0.534462	0.019182	0.226544	-0.814039
33265	2.177646	-4.439792	8.766754	0.091892	0.122704	-0.081498	-0.517157	0.415649	-1.137580	-0.536322	0.019818	0.223882	-0.813537
33266	2.018051	-4.102823	8.708760	0.075393	0.049589	-0.150953	-0.516202	0.411734	-1.140990	-0.538909	0.019095	0.222205	-0.812304
33267	1.783384	-3.781791	8.569141	0.056872	0.038313	-0.133360	-0.515107	0.405803	-1.143239	-0.541208	0.018513	0.221037	-0.811107
33268	1.709842	-3.831658	8.757439	0.066734	0.083572	-0.090590	-0.512679	0.403930	-1.144419	-0.542965	0.018704	0.219106	-0.810452
33269	1.950665	-4.079737	9.005025	0.158670	0.083778	0.005131	-0.510383	0.401219	-1.146033	-0.543245	0.018381	0.215738	-0.811175
33270	2.098154	-4.404779	9.141998	0.275013	-0.014885	0.079989	-0.511715	0.396711	-1.146027	-0.541859	0.015453	0.211428	-0.813294
33271	2.103864	-4.479955	8.940526	0.400681	-0.152257	0.068902	-0.513843	0.388212	-1.144369	-0.540132	0.008961	0.206684	-0.815757
33272	1.750042	-3.835821	8.414458	0.361113	-0.214679	-0.010241	-0.518655	0.377198	-1.141671	-0.539375	0.001480	0.203128	-0.817197
33273	1.383044	-4.014836	8.491209	0.083056	-0.119698	-0.028100	-0.524424	0.371819	-1.142459	-0.539273	-0.001409	0.203229	-0.817240
33274	1.481288	-3.452251	8.619975	-0.171179	-0.037984	0.068826	-0.526718	0.373560	-1.141831	-0.537929	0.000064	0.206459	-0.817317
33275	1.790350	-3.332501	9.008911	-0.098531	0.089329	0.267820	-0.523773	0.378881	-1.141829	-0.533831	0.003796	0.207251	-0.819791
33276	1.904311	-3.060859	9.973284	-0.188412	0.120987	0.468368	-0.523263	0.388230	-1.141805	-0.526530	0.009696	0.209024	-0.824003
33277	2.240426	-2.583745	10.442204	-0.065867	0.283840	0.218610	-0.516834	0.398668	-1.145767	-0.524020	0.016068	0.207148	-0.825975
33278	2.438891	-2.835062	10.303344	0.308191	0.226933	-0.048487	-0.506599	0.396742	-1.152492	-0.525709	0.016337	0.199711	-0.826728
33279	2.201928	-2.994822	9.469162	0.482426	0.224098	-0.235305	-0.500366	0.382961	-1.157783	-0.530562	0.014070	0.189483	-0.826076
33280	1.685214	-2.608575	8.687272	0.574543	0.070822	-0.407392	-0.494932	0.366439	-1.160290	-0.537471	0.007538	0.179359	-0.823953
33281	1.102603	-2.293907	8.074821	0.555066	0.028372	-0.425276	-0.494576	0.337295	-1.157694	-0.544563	0.000552	0.169968	-0.821317
33282	0.928128	-2.311651	7.970900	0.157471	0.013103	-0.232082	-0.492921	0.323456	-1.155844	-0.548277	-0.001784	0.167260	-0.819398
33283	1.083299	-2.194654	8.728268	-0.223974	0.001688	0.028280	-0.495214	0.325124	-1.152083	-0.547773	0.000860	0.170890	-0.818987
33284	1.386561	-2.696448	9.492442	-0.324236	-0.086909	0.126351	-0.497930	0.333315	-1.153967	-0.545289	0.003380	0.177169	-0.819305
33285	1.492043	-3.133946	9.431575	-0.171651	-0.199449	0.055379	-0.501996	0.342905	-1.153609	-0.543603	0.002266	0.182113	-0.819345
33286	1.669351	-3.312828	9.190413	0.019862	-0.260930	0.018430	-0.510089	0.349018	-1.152226	-0.542257	-0.002196	0.184643	-0.819671
33287	1.617345	-3.163276	9.016769	0.069490	-0.275401	0.045024	-0.518430	0.347943	-1.146438	-0.540434	-0.007193	0.186457	-0.820435
33288	1.597633	-3.061697	8.789110	0.080158	-0.296697	0.046695	-0.527158	0.341079	-1.141378	-0.538464	-0.012788	0.188373	-0.821224
33289	1.697628	-3.351211	8.693256	0.029652	-0.336191	0.044508	-0.537381	0.338905	-1.135195	-0.536387	-0.018329	0.191487	-0.821758
33290	1.870762	-3.741331	8.865211	-0.070045	-0.293513	0.010848	-0.546132	0.339679	-1.129206	-0.535039	-0.022391	0.195810	-0.821517
33291	1.673472	-4.499882	9.134498	-0.327077	-0.070840	-0.165281	-0.554224	0.345316	-1.125657	-0.537533	-0.020513	0.201876	-0.818464
33292	1.940417	-4.735359	9.291312	-0.632785	0.261401	-0.185384	-0.551700	0.356694	-1.129544	-0.541771	-0.010209	0.209349	-0.813974
33293	2.602417	-4.203867	8.924855	-0.267693	0.409444	-0.148972	-0.543912	0.363214	-1.137194	-0.545844	-0.001043	0.209300	-0.811324
33294	2.749006	-3.482669	8.480968	-0.130051	0.280485	-0.136156	-0.535300	0.363993	-1.142722	-0.549159	0.004328	0.208364	-0.809315
33295	2.585448	-2.621342	8.946097	-0.216059	0.175846	-0.104395	-0.529117	0.366799	-1.147610	-0.551467	0.009289	0.210018	-0.807273
33296	3.040874	-2.484327	9.743824	-0.251648	0.112202	-0.201403	-0.519711	0.371459	-1.150023	-0.555076	0.013002	0.212898	-0.803987
33297	3.359493	-3.403490	9.664244	-0.098157	-0.063352	-0.384195	-0.518899	0.370010	-1.149534	-0.560871	0.011531	0.215356	-0.799320
33298	2.817558	-2.850195	8.858655	0.175548	-0.132067	-0.533955	-0.524118	0.359806	-1.144624	-0.568780	0.005121	0.214163	-0.794102
33299	2.648338	-2.443031	8.498922	0.346332	-0.010450	-0.504322	-0.525954	0.343467	-1.141587	-0.576680	-0.001107	0.208891	-0.789812
33300	2.452992	-2.405329	8.275985	0.133663	0.104539	-0.337999	-0.524032	0.330828	-1.142837	-0.582351	-0.002446	0.205584	-0.786509
33301	2.645003	-3.006308	8.488626	-0.048667	0.210725	-0.163750	-0.517141	0.322336	-1.150554	-0.585735	0.000771	0.203959	-0.784419
33302	2.663239	-3.377369	8.848267	-0.056846	0.244963	-0.256383	-0.510678	0.321898	-1.156505	-0.590658	0.004199	0.202005	-0.781217
33303	2.642405	-3.523390	9.002797	0.061097	0.259229	-0.289509	-0.504209	0.318830	-1.159134	-0.596164	0.006354	0.198110	-0.778011
33304	2.404937	-3.551994	8.836843	0.119076	0.265449	-0.234418	-0.496521	0.313538	-1.164984	-0.600772	0.008099	0.193141	-0.775696
33305	2.233648	-3.509003	8.590530	0.172909	0.246237	-0.230794	-0.487881	0.304773	-1.168777	-0.605260	0.008950	0.187668	-0.773538
33306	2.157808	-3.619641	8.434970	0.108634	0.229437	-0.185106	-0.480583	0.294602	-1.171781	-0.608922	0.010457	0.183264	-0.771699
33307	2.128637	-3.870227	8.358932	-0.023117	0.236049	-0.102354	-0.473039	0.292549	-1.176435	-0.611293	0.014024	0.180953	-0.770312
33308	1.953970	-4.555543	8.580215	-0.259717	0.173075	-0.082220	-0.467129	0.296300	-1.178972	-0.613045	0.019539	0.182882	-0.768341
33309	1.433128	-5.055300	9.333527	-0.483871	0.030525	-0.004151	-0.462575	0.303641	-1.182059	-0.612923	0.026011	0.190188	-0.766471
33310	1.325397	-3.314209	9.244865	-0.135230	0.119374	-0.241237	-0.459892	0.307075	-1.186069	-0.616947	0.028555	0.190944	-0.762955
33311	0.803275	-2.760374	10.110555	-0.252818	-0.011133	-0.109757	-0.456399	0.309691	-1.192295	-0.618346	0.031205	0.195179	-0.760644
33312	1.035516	-1.615059	11.071965	-0.401241	0.036822	0.059706	-0.455619	0.318800	-1.194463	-0.617263	0.036933	0.200808	-0.759801
33313	2.014264	-1.835206	11.091626	-0.098261	0.252779	0.277547	-0.447162	0.326073	-1.198552	-0.613910	0.043183	0.199005	-0.762657
33314	1.819899	-1.965076	10.121309	0.318550	0.193945	0.029238	-0.440150	0.321749	-1.202590	-0.614395	0.042307	0.191761	-0.764171
33315	1.661614	-2.278844	8.669617	0.501475	0.075697	-0.198071	-0.436609	0.307784	-1.203357	-0.618057	0.036573	0.183295	-0.763591
33316	1.783446	-2.708860	7.694417	0.431492	-0.079779	-0.263808	-0.432532	0.294321	-1.201796	-0.621975	0.029014	0.177902	-0.762008
33317	1.685869	-2.441166	7.650885	0.182987	-0.172163	-0.208586	-0.434653	0.283224	-1.198178	-0.624594	0.023384	0.177362	-0.760183
33318	1.432723	-2.200440	8.825698	-0.244953	-0.159103	-0.091361	-0.440024	0.279504	-1.197554	-0.625228	0.023670	0.183139	-0.758281
33319	1.354895	-3.070894	9.378744	-0.363229	-0.203889	-0.118500	-0.443815	0.286923	-1.195633	-0.626044	0.024711	0.191203	-0.755579
33320	1.126894	-3.822770	9.175205	-0.170196	-0.268553	-0.279125	-0.452981	0.291952	-1.195363	-0.629079	0.021689	0.197293	-0.751574
33321	1.784040	-3.315660	8.652308	0.005958	-0.352699	-0.014924	-0.463216	0.294364	-1.191212	-0.627854	0.016323	0.201596	-0.751593
33322	2.339028	-3.164766	8.831899	-0.167423	-0.212449	0.368103	-0.470763	0.297539	-1.185978	-0.621324	0.016687	0.206677	-0.755620
33323	2.249661	-3.224599	9.318293	-0.292866	-0.193802	0.146820	-0.473738	0.301764	-1.181717	-0.618143	0.018065	0.213411	-0.756325
33324	2.024981	-3.927881	8.938755	-0.337942	-0.100211	-0.202731	-0.478469	0.308843	-1.182522	-0.620589	0.019835	0.219853	-0.752424
33325	1.684721	-4.633237	8.784381	-0.413602	-0.141204	-0.441824	-0.480641	0.314974	-1.181753	-0.626346	0.021011	0.227958	-0.745174
33326	1.771762	-4.109693	8.956429	-0.533425	0.037385	-0.441102	-0.481742	0.323412	-1.183648	-0.632766	0.026215	0.235627	-0.737156
33327	3.151296	-3.917086	9.563030	-0.611564	0.295373	0.033845	-0.476935	0.336460	-1.188461	-0.633217	0.038587	0.240837	-0.734537
33328	3.822235	-4.099178	9.052978	-0.374782	0.401293	0.219026	-0.464854	0.346624	-1.192363	-0.631525	0.050248	0.241102	-0.735201
33329	3.448074	-3.178670	8.437537	0.123553	0.299803	-0.397089	-0.455298	0.346817	-1.198057	-0.638850	0.051211	0.235902	-0.730478
33330	3.264406	-2.978008	9.104434	-0.288420	0.176086	-0.496406	-0.445855	0.339624	-1.203171	-0.646528	0.055094	0.238384	-0.722592
33331	2.820284	-2.728752	8.954115	-0.470667	0.085354	-0.630079	-0.439699	0.351174	-1.205868	-0.655412	0.059350	0.244750	-0.712046
33332	2.389351	-3.450282	9.148548	-0.258158	0.137221	-0.894184	-0.436732	0.349490	-1.209638	-0.668407	0.060300	0.247666	-0.698755
33333	2.539391	-3.510727	8.696219	-0.051479	0.015903	-0.699835	-0.438861	0.341312	-1.209605	-0.678120	0.057661	0.248967	-0.689089
33334	2.644697	-3.523436	8.194011	0.059104	0.046490	-0.317380	-0.437896	0.333936	-1.210537	-0.682689	0.055881	0.247913	-0.685093
33335	2.541785	-3.884549	8.626894	0.037818	0.126392	-0.247951	-0.434654	0.329786	-1.212209	-0.686732	0.055777	0.245913	-0.681774
33336	2.665376	-3.804650	8.360464	0.018704	0.183407	-0.330773	-0.426297	0.325566	-1.215987	-0.692041	0.056350	0.243532	-0.677197
33337	2.823460	-3.971730	8.246211	0.046524	0.242822	-0.350665	-0.420090	0.320211	-1.217597	-0.697988	0.057186	0.239913	-0.672298
33338	2.805977	-4.302203	8.296314	0.033023	0.266540	-0.379714	-0.414562	0.317044	-1.221172	-0.704254	0.058435	0.236207	-0.666947
33339	2.716005	-3.915406	8.343596	-0.033020	0.316871	-0.460047	-0.405392	0.310806	-1.224344	-0.711788	0.060849	0.232720	-0.659922
33340	2.688414	-3.949866	8.598184	-0.086645	0.354019	-0.434338	-0.393008	0.309914	-1.228879	-0.718925	0.064692	0.229370	-0.652956
33341	2.578097	-4.204312	8.895225	-0.263161	0.409913	-0.453956	-0.380086	0.309680	-1.237898	-0.726312	0.071643	0.227506	-0.644655
33342	2.370980	-3.516172	9.054596	-0.143617	0.422166	-0.548970	-0.367979	0.311496	-1.242752	-0.734921	0.076623	0.224026	-0.635478
33343	2.573200	-3.706725	8.953911	0.211475	0.282415	-0.456841	-0.358276	0.307434	-1.248586	-0.742255	0.074938	0.217890	-0.629258
33344	2.360902	-3.961089	8.419874	0.315509	0.231677	-0.381542	-0.349440	0.293716	-1.250462	-0.748426	0.071475	0.211071	-0.624659
33345	2.225560	-3.890737	8.217790	0.314363	0.312966	-0.289933	-0.340794	0.283364	-1.253217	-0.753759	0.069350	0.202899	-0.621184
33346	2.276221	-4.103439	8.334093	0.221697	0.275920	-0.297539	-0.331601	0.269806	-1.252809	-0.758763	0.068191	0.196424	-0.617290
33347	2.281925	-4.355789	8.545609	0.083778	0.348975	-0.242687	-0.322442	0.267926	-1.254341	-0.763188	0.070202	0.190493	-0.613456
33348	2.190833	-4.617180	8.747000	0.040917	0.182488	-0.284528	-0.314216	0.262971	-1.256915	-0.767351	0.070704	0.187633	-0.609071
33349	2.039657	-4.447558	8.762747	0.044552	0.064028	-0.239277	-0.310983	0.262037	-1.256574	-0.770519	0.069880	0.186558	-0.605486
33350	1.146144	-3.580065	9.125989	0.066675	-0.119539	-0.360465	-0.310967	0.256631	-1.255931	-0.774478	0.066042	0.188120	-0.600360
33351	1.018994	-3.252192	9.307384	-0.077587	-0.121913	-0.385677	-0.316880	0.253358	-1.255696	-0.778478	0.064361	0.191504	-0.594269
33352	1.498875	-3.005570	9.332287	-0.180549	-0.005934	-0.183804	-0.319316	0.257981	-1.256881	-0.780353	0.066376	0.194008	-0.590767
33353	1.599567	-2.658983	9.638491	-0.206159	0.100861	-0.016153	-0.318658	0.263589	-1.260797	-0.780613	0.070766	0.194896	-0.589619
33354	1.698551	-2.492088	9.803967	-0.184737	0.096326	-0.112512	-0.317328	0.268826	-1.261597	-0.781961	0.074313	0.195764	-0.587104
33355	1.913048	-2.284255	9.967865	-0.202055	0.243761	-0.147046	-0.313040	0.275595	-1.264155	-0.784296	0.079768	0.194486	-0.583688
33356	2.147038	-2.306683	10.244834	-0.041276	0.365000	-0.283740	-0.304576	0.280816	-1.265312	-0.788740	0.083502	0.189740	-0.578719
33357	1.732411	-2.535203	9.509232	0.153943	0.280210	-0.529326	-0.293124	0.277239	-1.269379	-0.796112	0.082266	0.184313	-0.570496
33358	1.332259	-2.547419	8.584670	0.143231	0.156192	-0.517666	-0.288394	0.270386	-1.266112	-0.802740	0.079835	0.181064	-0.562540
33359	1.346025	-2.518044	8.524689	0.076622	0.050376	-0.468162	-0.284474	0.264868	-1.264564	-0.808266	0.077439	0.180005	-0.555255
33360	1.738911	-2.743949	8.714184	-0.016706	-0.030417	-0.324064	-0.284201	0.263432	-1.264068	-0.811685	0.076188	0.181210	-0.550024
33361	2.042052	-2.893831	8.594623	-0.078131	-0.123932	-0.230316	-0.287024	0.262740	-1.268148	-0.813631	0.075218	0.184303	-0.546241
33362	2.310314	-2.820965	8.814149	-0.155413	-0.199623	-0.215196	-0.292145	0.264502	-1.265577	-0.814967	0.074758	0.189600	-0.542487
33363	2.308337	-3.078327	8.864177	-0.316475	-0.185963	-0.247431	-0.298090	0.271932	-1.261858	-0.816437	0.076904	0.196313	-0.537566
33364	2.248764	-4.060237	8.354590	-0.072066	-0.133346	-0.423078	-0.302947	0.275401	-1.259780	-0.820294	0.074971	0.199938	-0.530586
33365	1.253975	-4.602333	7.653936	-0.369397	-0.183282	-0.956369	-0.310675	0.275313	-1.256726	-0.828956	0.075285	0.208153	-0.513649
33366	2.933351	-3.017997	9.161981	-1.347367	0.596768	0.105981	-0.306185	0.304607	-1.264554	-0.827892	0.104120	0.211889	-0.508780
33367	3.994598	-2.469230	11.766233	-0.641825	0.232805	0.473323	-0.291750	0.337784	-1.272372	-0.822610	0.119043	0.213457	-0.513399
33368	4.203826	-2.727685	11.153518	0.540733	-0.228800	0.056772	-0.289056	0.337344	-1.274462	-0.822261	0.108025	0.211547	-0.517170
33369	3.326484	-3.472243	7.988260	1.094965	-0.375830	-0.357649	-0.296516	0.311434	-1.268944	-0.826507	0.084407	0.207070	-0.516607
33370	2.488821	-2.749979	6.695838	0.725538	-0.082528	-0.623657	-0.302557	0.280420	-1.262485	-0.833689	0.068968	0.201980	-0.509323
33371	2.840382	-2.724074	7.669358	-0.190901	0.268597	-0.284899	-0.294306	0.266083	-1.258138	-0.837392	0.073533	0.199822	-0.503427
33372	2.694643	-3.615198	8.076038	-0.414014	0.397220	-0.061929	-0.283031	0.277137	-1.262820	-0.838888	0.084192	0.197452	-0.500191
33373	2.682931	-4.450500	8.298639	-0.361483	0.403250	-0.072303	-0.270032	0.296253	-1.268215	-0.840545	0.093845	0.194439	-0.496861
33374	3.163718	-4.951563	8.490501	-0.347838	0.275323	0.001095	-0.260104	0.307278	-1.270292	-0.840871	0.102409	0.193293	-0.495061
33375	3.171611	-4.805723	8.841111	-0.217837	0.020315	0.075001	-0.254488	0.319514	-1.271325	-0.839738	0.106445	0.195051	-0.495444
33376	2.102852	-4.135618	9.255833	0.129436	-0.133119	-0.219093	-0.255573	0.322053	-1.269594	-0.841637	0.102089	0.196496	-0.492559
33377	1.271335	-2.781503	9.301948	0.005412	-0.104829	-0.256306	-0.258525	0.318951	-1.267478	-0.843735	0.099857	0.198783	-0.488493
33378	1.378011	-2.340190	9.032272	-0.031325	0.015421	-0.241542	-0.256905	0.317534	-1.269179	-0.846061	0.099566	0.199339	-0.484284
33379	1.492143	-2.389043	9.560938	-0.085275	-0.081781	0.075900	-0.258795	0.319257	-1.268147	-0.844827	0.100400	0.201379	-0.485421
33380	1.630399	-2.755536	9.582390	-0.091791	0.034194	0.273755	-0.259489	0.325923	-1.267377	-0.842069	0.103368	0.201173	-0.489657
33381	1.979519	-3.203142	9.861286	0.043586	0.012699	0.255412	-0.256547	0.332206	-1.265981	-0.839707	0.103654	0.199931	-0.494142
33382	2.151160	-3.173401	9.144134	0.202909	0.004118	0.153281	-0.254244	0.327321	-1.265621	-0.838589	0.100887	0.197567	-0.497551
33383	1.698982	-3.130643	8.975866	0.026530	0.048310	-0.041385	-0.250871	0.323842	-1.259638	-0.839257	0.100624	0.196482	-0.496909
33384	1.752301	-3.141822	8.905367	-0.014736	0.033086	-0.015099	-0.249123	0.324539	-1.260863	-0.839477	0.101128	0.196134	-0.496571
33385	1.687808	-3.288637	9.044120	-0.007448	0.073950	-0.011261	-0.245897	0.325882	-1.260857	-0.839876	0.101819	0.194865	-0.496256
33386	1.847094	-3.494523	9.065005	0.028268	-0.002035	0.053760	-0.243469	0.324790	-1.265147	-0.839362	0.101521	0.194540	-0.497312
33387	2.001584	-3.355780	8.977221	0.064212	-0.045095	0.081850	-0.243202	0.325357	-1.265405	-0.838513	0.100198	0.194354	-0.499082
33388	2.072962	-3.407891	8.994249	0.076449	-0.008247	0.034370	-0.243198	0.324242	-1.266259	-0.838262	0.098955	0.193691	-0.500008
33389	1.951506	-3.274147	8.984698	0.032640	0.004875	-0.008098	-0.243327	0.322071	-1.264283	-0.838439	0.098313	0.193153	-0.500046
33390	1.941073	-3.378739	8.857579	0.015058	0.011237	-0.055843	-0.242248	0.321520	-1.266086	-0.839042	0.097944	0.192955	-0.499184
33391	2.008759	-3.379946	8.794668	0.002388	0.014660	-0.018743	-0.241164	0.319032	-1.263861	-0.839301	0.097876	0.192571	-0.498909
33392	2.065979	-3.310918	8.930714	-0.027376	-0.008593	0.012823	-0.241036	0.321162	-1.264066	-0.839057	0.098287	0.192994	-0.499075
33393	2.082746	-3.446579	8.778183	-0.022416	-0.010750	0.029628	-0.240231	0.322013	-1.264866	-0.838687	0.098572	0.193189	-0.499566
33394	2.151582	-3.607977	8.834475	-0.075025	0.022070	0.050881	-0.238620	0.323375	-1.264023	-0.838085	0.100234	0.193499	-0.500125
33395	2.123703	-3.523499	8.982235	-0.121338	0.032769	0.034006	-0.238097	0.328337	-1.264414	-0.837634	0.102637	0.193948	-0.500220
33396	2.121493	-3.669208	8.896603	-0.083055	0.022898	0.014621	-0.238104	0.330747	-1.264336	-0.837374	0.104301	0.194396	-0.500137
33397	2.198279	-3.658123	8.723142	0.012048	0.025189	0.026414	-0.237299	0.331614	-1.265817	-0.837238	0.104371	0.193661	-0.500634
33398	2.222460	-3.647968	8.769547	-0.052619	0.015141	0.087142	-0.236498	0.334021	-1.266430	-0.836282	0.105728	0.193783	-0.501898
33399	2.212224	-3.599586	8.903677	-0.067252	0.019190	0.062365	-0.237310	0.335788	-1.268408	-0.835591	0.107204	0.193879	-0.502698
33400	2.268791	-3.651976	8.833589	-0.026273	0.022523	-0.022366	-0.236775	0.336607	-1.267570	-0.835815	0.107769	0.193846	-0.502217
33401	2.067123	-3.631362	8.803171	-0.051648	0.018587	-0.016238	-0.236233	0.335593	-1.267200	-0.835942	0.108672	0.193973	-0.501763
33402	2.087492	-3.679545	8.808974	-0.079005	0.048125	0.002428	-0.238969	0.350449	-1.268868	-0.835901	0.110471	0.193986	-0.501433
33403	2.096790	-3.655097	8.837963	-0.081315	0.042220	-0.047129	-0.237227	0.353131	-1.270028	-0.836358	0.111989	0.194088	-0.500293
33404	2.012188	-3.768291	8.961401	-0.054642	0.033287	-0.036473	-0.236964	0.355264	-1.270508	-0.836698	0.113081	0.194191	-0.499438
33405	1.935817	-3.827941	8.959507	0.002032	-0.014905	-0.010062	-0.237508	0.356955	-1.269492	-0.836746	0.112786	0.194330	-0.499370
33406	1.962877	-3.749780	8.812901	0.043562	-0.030269	0.050082	-0.236964	0.354949	-1.269155	-0.836197	0.111937	0.194319	-0.500485
33407	1.913616	-3.721550	8.741364	0.019318	-0.020641	0.083674	-0.237474	0.345277	-1.267553	-0.835320	0.111668	0.194170	-0.502065
33408	1.974977	-3.863656	8.855057	0.006409	-0.026340	0.094195	-0.236931	0.344045	-1.270054	-0.834251	0.111648	0.194366	-0.503767
33409	2.027523	-3.811713	8.938127	0.030238	-0.032808	0.076531	-0.237743	0.345456	-1.268908	-0.833416	0.111055	0.194327	-0.505294
33410	2.005850	-3.715012	8.825994	0.040779	-0.025989	0.020030	-0.239889	0.342985	-1.270326	-0.833171	0.110177	0.194334	-0.505886
33411	1.982076	-3.727574	8.892765	0.028224	-0.015427	0.020063	-0.240969	0.343924	-1.266874	-0.832966	0.109578	0.194151	-0.506425
33412	1.954155	-3.798492	8.813002	0.069473	-0.018773	0.025486	-0.241772	0.342254	-1.267465	-0.832756	0.108316	0.193735	-0.507201
33413	2.008798	-3.734375	8.869563	0.028636	-0.018584	0.004125	-0.240958	0.340235	-1.266858	-0.832697	0.107625	0.193637	-0.507481
33414	1.964485	-3.589527	8.799706	0.041453	-0.027129	-0.005608	-0.243110	0.339900	-1.268616	-0.832707	0.106624	0.193711	-0.507647
33415	2.046659	-3.699708	8.798244	-0.001382	-0.006739	0.018244	-0.243646	0.339052	-1.268228	-0.832486	0.106611	0.193692	-0.508021
33416	2.003557	-3.588808	8.897192	-0.000818	-0.015885	0.028799	-0.245793	0.336830	-1.268139	-0.832097	0.106560	0.193935	-0.508576
33417	2.062961	-3.650849	8.897076	0.028097	-0.011107	0.025373	-0.245119	0.336531	-1.268156	-0.831847	0.106041	0.193674	-0.509191
33418	2.101600	-3.650152	8.857331	0.031726	-0.015476	0.023581	-0.246873	0.337982	-1.267816	-0.831584	0.105433	0.193589	-0.509780
33419	2.102028	-3.684140	8.778160	0.027841	-0.017552	0.034168	-0.247407	0.336423	-1.267315	-0.831217	0.104887	0.193427	-0.510552
33420	2.160060	-3.666085	8.849617	0.017710	-0.003727	0.011223	-0.246596	0.335264	-1.267089	-0.831094	0.104584	0.193315	-0.510856
33421	2.217326	-3.623778	8.831797	0.023278	0.002678	0.005963	-0.247408	0.336835	-1.266756	-0.831083	0.104208	0.192933	-0.511096
33422	2.210257	-3.764717	8.772460	0.018347	-0.000486	-0.011745	-0.247404	0.335572	-1.267342	-0.831208	0.103839	0.192809	-0.511015
33423	2.171296	-3.629472	8.801538	0.020986	-0.005878	-0.044480	-0.247669	0.333509	-1.263725	-0.831672	0.103219	0.192709	-0.510422
33424	2.145037	-3.654228	8.772032	-0.011656	-0.003728	-0.034836	-0.247670	0.333773	-1.262898	-0.831958	0.103227	0.192993	-0.509847
33425	2.145995	-3.693047	8.830130	-0.031842	0.015224	-0.017097	-0.248477	0.333792	-1.262888	-0.832112	0.103810	0.193034	-0.509461
33426	2.114409	-3.683906	8.862794	-0.002219	0.010925	-0.048852	-0.246058	0.335255	-1.267232	-0.832616	0.103756	0.193007	-0.508658
33427	2.091725	-3.650337	8.799254	-0.007015	0.007063	-0.038278	-0.246592	0.334139	-1.267535	-0.833004	0.103765	0.192979	-0.508031
33428	2.083095	-3.699044	8.828245	-0.009967	-0.007361	-0.031304	-0.244981	0.334528	-1.261406	-0.833242	0.103722	0.193299	-0.507528
33429	2.023718	-3.622426	8.929359	0.018324	-0.002271	-0.011725	-0.246328	0.335018	-1.262874	-0.833376	0.103323	0.193114	-0.507461
33430	2.043872	-3.675478	8.836493	0.023030	-0.011736	0.012983	-0.245925	0.335274	-1.262052	-0.833215	0.102856	0.193080	-0.507832
33431	2.068036	-3.670183	8.846824	0.006823	-0.003023	0.014750	-0.245648	0.332741	-1.263228	-0.833051	0.102750	0.192973	-0.508163
33432	2.062011	-3.612030	8.841385	0.025591	-0.009234	-0.015290	-0.246722	0.331902	-1.262697	-0.833191	0.102157	0.192929	-0.508070
33433	2.043236	-3.651218	8.788144	0.007138	0.003461	0.004190	-0.246593	0.334095	-1.265627	-0.833158	0.102077	0.192733	-0.508214
33434	2.067245	-3.631356	8.841692	-0.005778	-0.003129	0.014709	-0.246053	0.333364	-1.265248	-0.832954	0.102184	0.192845	-0.508485
33435	2.086050	-3.592165	8.904563	-0.004194	-0.007732	0.021750	-0.246189	0.333903	-1.263866	-0.832675	0.102250	0.192917	-0.508901
33436	2.122386	-3.596364	8.872007	0.020859	-0.013853	0.026203	-0.248749	0.334853	-1.265578	-0.832365	0.101848	0.192913	-0.509490
33437	2.074498	-3.631225	8.837099	0.013159	-0.015328	0.011152	-0.249550	0.332733	-1.265092	-0.832199	0.101509	0.192959	-0.509811
33438	2.100451	-3.591908	8.861671	-0.008798	-0.010525	0.025252	-0.249823	0.334364	-1.267899	-0.831850	0.101631	0.193204	-0.510263
33439	2.161414	-3.610223	8.863681	0.015287	-0.015828	0.032353	-0.251433	0.332703	-1.268070	-0.831470	0.101333	0.193197	-0.510945
33440	2.180285	-3.588034	8.840019	-0.006011	-0.006875	0.022614	-0.251705	0.333714	-1.268579	-0.831166	0.101435	0.193358	-0.511358
33441	2.189572	-3.687399	8.850683	-0.011165	0.010125	0.016520	-0.251036	0.334628	-1.265831	-0.830992	0.101780	0.193230	-0.511620
33442	2.162796	-3.692748	8.780089	-0.017528	0.007242	-0.048932	-0.251978	0.334638	-1.265274	-0.831451	0.101942	0.193420	-0.510770
33443	2.126317	-3.688555	8.766902	-0.039962	0.010650	-0.050741	-0.251171	0.334578	-1.263513	-0.831906	0.102515	0.193721	-0.509799
33444	2.037182	-3.714449	8.773991	-0.052881	0.017320	-0.037457	-0.252923	0.335217	-1.264835	-0.832210	0.103411	0.194081	-0.508985
33445	2.044555	-3.719170	8.776660	-0.049811	-0.000849	-0.020768	-0.252527	0.337747	-1.264213	-0.832290	0.104157	0.194613	-0.508499
33446	2.064928	-3.757636	8.844980	-0.040427	-0.010926	0.030469	-0.253069	0.339221	-1.266067	-0.831819	0.104823	0.195174	-0.508918
33447	2.104495	-3.676805	8.838363	-0.006175	-0.018549	0.026980	-0.254817	0.339003	-1.267145	-0.831433	0.104854	0.195458	-0.509433
33448	2.175122	-3.697375	8.816612	-0.015515	-0.000348	0.042966	-0.255633	0.341227	-1.264336	-0.830924	0.105260	0.195564	-0.510138
33449	2.204660	-3.721117	8.810476	0.001876	0.001839	0.032421	-0.255494	0.340127	-1.266009	-0.830577	0.105384	0.195422	-0.510730
33450	2.151484	-3.722077	8.849776	-0.007597	-0.006753	-0.018930	-0.256168	0.340395	-1.264629	-0.830692	0.105352	0.195684	-0.510451
33451	2.172881	-3.697410	8.874320	-0.003001	0.010201	-0.019697	-0.257247	0.341021	-1.266096	-0.830900	0.105437	0.195567	-0.510139
33452	2.179646	-3.694875	8.730069	-0.014153	0.002686	-0.007401	-0.256436	0.340142	-1.265725	-0.830919	0.105654	0.195715	-0.510007
33453	2.112885	-3.737348	8.810189	-0.042566	0.009885	-0.020691	-0.256043	0.343189	-1.262904	-0.831051	0.106390	0.196014	-0.509523
33454	2.126330	-3.673979	8.863085	-0.033322	0.013740	-0.029485	-0.255774	0.343498	-1.264261	-0.831298	0.106953	0.196220	-0.508923
33455	2.093015	-3.718291	8.778141	-0.048083	0.004415	-0.017203	-0.256718	0.343901	-1.262328	-0.831359	0.107739	0.196659	-0.508487
33456	2.083688	-3.737882	8.770781	-0.061341	0.024939	0.011180	-0.254435	0.345754	-1.265021	-0.831172	0.109040	0.196877	-0.508431
33457	2.104191	-3.783628	8.834345	-0.036691	0.020164	-0.002922	-0.254704	0.345902	-1.265014	-0.831173	0.109854	0.196909	-0.508242
33458	2.094499	-3.783804	8.834049	-0.037323	0.016864	-0.013552	-0.253366	0.348644	-1.268349	-0.831257	0.110576	0.197070	-0.507886
33459	2.080044	-3.796211	8.783145	-0.019438	0.016902	-0.009070	-0.253099	0.349519	-1.269687	-0.831344	0.111047	0.196996	-0.507669
33460	2.032174	-3.826211	8.784310	-0.019886	-0.004769	0.004062	-0.252824	0.347503	-1.268665	-0.831200	0.111329	0.197300	-0.507725
33461	2.066677	-3.854717	8.785583	-0.024701	0.009898	-0.015315	-0.253505	0.350008	-1.265849	-0.831310	0.111797	0.197410	-0.507399
33462	2.075784	-3.822990	8.800068	-0.013872	0.017102	-0.015239	-0.253911	0.350578	-1.265553	-0.831462	0.112124	0.197333	-0.507109
33463	2.056176	-3.813637	8.789766	-0.015736	0.002861	-0.015331	-0.253238	0.351051	-1.268272	-0.831563	0.112373	0.197470	-0.506834
33464	2.046635	-3.825951	8.760678	-0.012307	-0.004355	-0.010059	-0.253240	0.351766	-1.268522	-0.831583	0.112478	0.197722	-0.506680
33465	2.110958	-3.897618	8.722269	-0.015205	0.013140	0.000642	-0.253245	0.353325	-1.268471	-0.831563	0.112889	0.197648	-0.506650
33466	2.109844	-3.829655	8.798756	-0.013763	-0.000500	-0.022431	-0.252836	0.351306	-1.267451	-0.831718	0.113007	0.197879	-0.506279
33467	2.089649	-3.793610	8.771384	-0.002908	0.001411	-0.024149	-0.253236	0.350181	-1.267483	-0.831930	0.112995	0.197934	-0.505911
33468	2.091006	-3.873706	8.694996	-0.011897	0.011957	-0.022337	-0.253373	0.351013	-1.266500	-0.832136	0.113208	0.197939	-0.505523
33469	2.067004	-3.874134	8.766481	0.001067	0.010638	-0.036446	-0.251760	0.351562	-1.267319	-0.832517	0.113178	0.197831	-0.504944
33470	2.089931	-3.800883	8.814779	0.006096	0.003266	-0.024110	-0.252705	0.352551	-1.266185	-0.832751	0.112998	0.197801	-0.504611
33471	2.056133	-3.816068	8.760896	-0.000735	-0.011457	-0.006534	-0.252838	0.352166	-1.267832	-0.832738	0.112893	0.198011	-0.504573
33472	2.031164	-3.782536	8.740618	-0.011540	-0.003534	0.028850	-0.254723	0.352663	-1.269021	-0.832365	0.113147	0.198154	-0.505075
33473	2.090952	-3.854275	8.800770	-0.004295	-0.003425	0.027094	-0.254864	0.354144	-1.265426	-0.832036	0.113316	0.198190	-0.505566
33474	2.128875	-3.807458	8.825653	0.005732	-0.015608	0.019964	-0.253381	0.353240	-1.264655	-0.831748	0.113126	0.198378	-0.506008
33475	2.138478	-3.809716	8.782633	0.024870	-0.015229	0.011184	-0.255933	0.351765	-1.265764	-0.831599	0.112625	0.198353	-0.506375
33476	2.071737	-3.861905	8.807459	0.031488	-0.019259	0.032414	-0.256474	0.352788	-1.266542	-0.831224	0.112017	0.198314	-0.507140
33477	2.144473	-3.867872	8.778441	0.022802	-0.007531	0.022721	-0.255665	0.352234	-1.267933	-0.830982	0.111675	0.198158	-0.507672
33478	2.162775	-3.814131	8.773783	0.023071	-0.004619	0.013010	-0.256200	0.351216	-1.266324	-0.830843	0.111279	0.198004	-0.508046
33479	2.184393	-3.808887	8.745519	0.015134	0.000723	-0.025885	-0.254716	0.349922	-1.267065	-0.831111	0.110953	0.197902	-0.507720
33480	2.114144	-3.824737	8.656819	-0.011858	0.010224	-0.024122	-0.254984	0.349808	-1.268020	-0.831330	0.111141	0.197938	-0.507305
33481	2.115306	-3.868404	8.748662	-0.025109	0.002434	-0.001228	-0.255528	0.351472	-1.265778	-0.831263	0.111602	0.198165	-0.507225
33482	2.105876	-3.878284	8.770113	0.003498	0.003330	-0.027653	-0.254713	0.348917	-1.266552	-0.831522	0.111450	0.198169	-0.506832
33483	2.076283	-3.859404	8.728138	0.000042	-0.018650	-0.003044	-0.254985	0.350092	-1.268010	-0.831445	0.111275	0.198498	-0.506869
33484	1.993917	-3.873045	8.653494	-0.033405	-0.012001	0.003987	-0.254182	0.351630	-1.267834	-0.831245	0.111709	0.199059	-0.506881
33485	2.014498	-3.921216	8.726708	-0.035649	0.006113	-0.010053	-0.254726	0.353334	-1.267363	-0.831255	0.112361	0.199351	-0.506605
33486	2.062862	-3.903337	8.805092	-0.057673	0.002006	0.004867	-0.255802	0.352924	-1.266955	-0.831037	0.113340	0.199925	-0.506519
33487	2.058526	-3.930120	8.797939	-0.038063	-0.013942	0.009249	-0.256614	0.354814	-1.268111	-0.830764	0.113911	0.200529	-0.506601
33488	2.070880	-3.825511	8.766233	-0.022182	-0.005245	0.022610	-0.258772	0.356148	-1.268451	-0.830417	0.114298	0.200823	-0.506965
33489	2.156775	-3.884647	8.730799	0.013179	-0.016160	0.044737	-0.257694	0.355538	-1.267666	-0.829891	0.114136	0.200864	-0.507846
33490	2.217134	-3.881130	8.679664	0.002627	-0.008936	0.036781	-0.259041	0.356123	-1.267086	-0.829444	0.114131	0.200934	-0.508548
33491	2.245218	-3.819921	8.749876	-0.009453	-0.012086	0.016379	-0.259715	0.356063	-1.263808	-0.829171	0.114264	0.201209	-0.508855
33492	2.234716	-3.905082	8.723716	0.016355	-0.013971	-0.006532	-0.262540	0.355564	-1.263927	-0.829169	0.113804	0.201324	-0.508916
33493	2.135510	-3.919025	8.687074	0.003291	-0.012805	-0.022455	-0.259716	0.356041	-1.262854	-0.829317	0.113560	0.201574	-0.508631
33494	2.154052	-3.862843	8.773883	0.011507	-0.010845	-0.026846	-0.259983	0.355462	-1.262052	-0.829537	0.113136	0.201730	-0.508305
33495	2.130329	-3.892408	8.749305	0.015648	-0.012919	-0.013578	-0.260522	0.355770	-1.262581	-0.829621	0.112721	0.201837	-0.508217
33496	2.110960	-3.892759	8.753528	0.006010	0.003176	-0.020574	-0.261597	0.355618	-1.267209	-0.829813	0.112552	0.201803	-0.507955
33497	2.105772	-3.873430	8.767666	-0.004799	-0.004004	-0.021538	-0.259978	0.354459	-1.267810	-0.829968	0.112537	0.201987	-0.507632
33498	2.125213	-3.882793	8.725001	0.002822	0.010611	-0.034684	-0.260247	0.354138	-1.265909	-0.830327	0.112440	0.201893	-0.507103
33499	2.136974	-3.853440	8.797360	-0.000492	0.006484	-0.012624	-0.259171	0.354564	-1.266998	-0.830443	0.112496	0.201837	-0.506922
33500	2.117725	-3.878078	8.686219	-0.004998	0.002886	-0.012654	-0.260254	0.356419	-1.266380	-0.830530	0.112540	0.201902	-0.506745
33501	2.077314	-3.907936	8.747795	-0.003388	0.018659	-0.002814	-0.259710	0.354409	-1.265906	-0.830589	0.112812	0.201650	-0.506688
33502	2.080658	-3.820472	8.824271	0.013090	-0.011031	-0.018872	-0.259708	0.353990	-1.266193	-0.830721	0.112388	0.201776	-0.506515
33503	2.070702	-3.815803	8.770969	0.025117	-0.013236	0.002373	-0.260112	0.353804	-1.263876	-0.830663	0.111885	0.201749	-0.506732
33504	2.133422	-3.812244	8.700648	0.010841	0.002693	0.000649	-0.259841	0.352929	-1.263090	-0.830651	0.111717	0.201626	-0.506839
33505	2.149110	-3.858077	8.773695	-0.010823	0.009538	0.004158	-0.259302	0.352926	-1.263505	-0.830586	0.112048	0.201580	-0.506890
33506	2.202263	-3.857118	8.727173	0.008227	0.017752	-0.033755	-0.260109	0.353168	-1.267033	-0.830974	0.111937	0.201311	-0.506386
33507	2.109478	-3.822387	8.728878	-0.021036	0.013530	-0.017058	-0.259842	0.353571	-1.266341	-0.831117	0.112392	0.201351	-0.506034
33508	2.071306	-3.844923	8.778430	-0.014217	0.013235	-0.002885	-0.259302	0.353458	-1.268123	-0.831123	0.112732	0.201315	-0.505962
33509	2.203160	-3.908087	8.689068	-0.006664	0.006543	-0.017074	-0.259574	0.354000	-1.266739	-0.831270	0.112878	0.201327	-0.505684
33510	2.173069	-3.847934	8.750280	-0.022838	0.002895	-0.018913	-0.259443	0.355421	-1.266967	-0.831379	0.113194	0.201585	-0.505331
33511	2.221795	-3.866475	8.713399	-0.010157	0.010159	-0.020604	-0.259440	0.354434	-1.267272	-0.831568	0.113417	0.201584	-0.504970
33512	2.173337	-3.862496	8.743176	-0.018047	0.005807	-0.063083	-0.258633	0.354218	-1.264835	-0.832144	0.113503	0.201846	-0.503896
33513	2.095958	-3.873613	8.728849	-0.018563	0.021251	-0.040866	-0.257832	0.356606	-1.264630	-0.832562	0.113897	0.201790	-0.503138
33514	2.118290	-3.892624	8.773010	-0.017081	0.019204	-0.029386	-0.257025	0.356924	-1.266947	-0.832856	0.114239	0.201742	-0.502594
33515	2.071926	-3.874042	8.790706	-0.000521	0.004679	-0.011737	-0.255139	0.355987	-1.265091	-0.832955	0.114285	0.201711	-0.502432
33516	2.124494	-3.853679	8.681428	-0.010509	0.004509	-0.008243	-0.256224	0.359032	-1.266888	-0.832992	0.114456	0.201793	-0.502298
33517	2.144929	-3.906717	8.677641	-0.018081	-0.000327	0.004962	-0.256628	0.359196	-1.267423	-0.832863	0.114813	0.201984	-0.502355
33518	2.150435	-3.930887	8.733360	-0.012498	0.004319	-0.001181	-0.256761	0.358305	-1.265542	-0.832818	0.115041	0.202074	-0.502341
33519	2.168244	-3.852880	8.726097	-0.010726	-0.000998	-0.001217	-0.255684	0.358579	-1.266227	-0.832764	0.115242	0.202218	-0.502326
33520	2.131222	-3.940948	8.725625	-0.014313	-0.004566	-0.002123	-0.256493	0.359196	-1.267561	-0.832692	0.115409	0.202476	-0.502303
33521	2.164399	-3.901502	8.735974	-0.007195	0.004278	0.002367	-0.256757	0.357186	-1.266260	-0.832632	0.115620	0.202489	-0.502349
33522	2.159409	-3.908885	8.644400	-0.005444	-0.008156	0.002297	-0.257842	0.360059	-1.266700	-0.832518	0.115619	0.202708	-0.502449
33523	2.148005	-3.930932	8.730879	-0.024947	0.006124	-0.006513	-0.257842	0.359930	-1.267249	-0.832513	0.116109	0.202891	-0.502271
33524	2.145300	-3.911556	8.764352	-0.007237	-0.009925	0.001396	-0.258109	0.359369	-1.267264	-0.832397	0.116117	0.203160	-0.502353
33525	2.135987	-3.936005	8.730549	0.005398	0.002603	0.002404	-0.257841	0.359649	-1.267395	-0.832358	0.116102	0.203075	-0.502456
33526	2.130696	-3.906965	8.773499	0.000744	-0.009968	0.005844	-0.257839	0.359066	-1.266732	-0.832218	0.115995	0.203253	-0.502640
33527	2.150427	-3.930888	8.730953	0.018312	-0.000538	-0.009956	-0.258112	0.360207	-1.266692	-0.832321	0.115684	0.203118	-0.502596
33528	2.107019	-3.951103	8.671998	0.010716	-0.006290	0.004140	-0.258106	0.358590	-1.270425	-0.832237	0.115441	0.203139	-0.502782
33529	2.086915	-3.907765	8.719200	0.000086	0.000864	-0.001150	-0.257567	0.358449	-1.270982	-0.832214	0.115486	0.203142	-0.502809
33530	2.146209	-3.960095	8.745488	0.011181	0.014515	-0.009881	-0.257573	0.360600	-1.272002	-0.832358	0.115390	0.202843	-0.502713
33531	2.120903	-3.912004	8.710646	0.020460	0.003340	-0.022296	-0.259450	0.357676	-1.266349	-0.832604	0.115036	0.202648	-0.502464
33532	2.120306	-3.882884	8.705593	-0.010265	-0.004117	-0.018904	-0.259176	0.355988	-1.267225	-0.832707	0.115070	0.202898	-0.502186
33533	2.126047	-3.926477	8.713321	0.008272	0.005388	-0.037351	-0.258643	0.357800	-1.266354	-0.833084	0.114880	0.202825	-0.501632
33534	2.067316	-3.893552	8.742565	-0.000777	-0.000878	-0.002929	-0.257566	0.357466	-1.265287	-0.833072	0.114857	0.202886	-0.501633
33535	2.097967	-3.844439	8.781651	0.018140	0.004619	-0.002845	-0.258378	0.358884	-1.264414	-0.833123	0.114637	0.202643	-0.501698
33536	2.134696	-3.872910	8.720404	0.001685	-0.011696	0.004067	-0.259181	0.357994	-1.268114	-0.832997	0.114491	0.202845	-0.501858
33537	2.134583	-3.868058	8.715549	0.005065	0.002294	0.014776	-0.260392	0.357729	-1.267700	-0.832832	0.114536	0.202731	-0.502169
33538	2.205992	-3.920168	8.742207	0.014458	0.006284	0.000671	-0.259854	0.357667	-1.265527	-0.832841	0.114343	0.202513	-0.502285
33539	2.174018	-3.891613	8.774713	0.004002	-0.000567	-0.013546	-0.260255	0.356828	-1.265685	-0.832946	0.114261	0.202523	-0.502125
33540	2.168191	-3.852883	8.709244	0.016509	-0.011175	-0.011805	-0.260385	0.355105	-1.264649	-0.833015	0.113808	0.202604	-0.502081
33541	2.167371	-3.935439	8.695397	0.014478	-0.000789	-0.001132	-0.259849	0.356113	-1.265850	-0.833018	0.113600	0.202487	-0.502171
33542	2.168172	-3.843166	8.764538	0.003543	0.002548	0.004154	-0.259173	0.355118	-1.266435	-0.832956	0.113567	0.202431	-0.502303
33543	2.143433	-3.824198	8.725119	0.014581	-0.002456	-0.005563	-0.260520	0.355089	-1.263830	-0.832998	0.113320	0.202350	-0.502323
33544	2.163151	-3.843264	8.709017	-0.003565	0.000796	0.000587	-0.259174	0.355033	-1.262757	-0.832947	0.113373	0.202404	-0.502373
33545	2.125424	-3.887640	8.761154	0.010801	-0.000885	0.001514	-0.259851	0.356479	-1.263247	-0.832915	0.113233	0.202318	-0.502493
33546	2.129798	-3.868143	8.734661	0.016407	-0.002420	-0.006436	-0.260388	0.356283	-1.266519	-0.832967	0.112893	0.202240	-0.502513
33547	2.134396	-3.851063	8.763561	0.003734	0.002722	-0.002909	-0.261059	0.355732	-1.266529	-0.832978	0.112890	0.202173	-0.502522
33548	2.146198	-3.843571	8.710906	0.005174	0.005939	0.011260	-0.260922	0.355054	-1.268053	-0.832858	0.112892	0.202030	-0.502778
33549	2.139990	-3.892234	8.739970	0.001882	0.000884	-0.001158	-0.260789	0.355508	-1.269403	-0.832840	0.112910	0.202008	-0.502814
33550	2.158286	-3.833635	8.764163	-0.003562	0.002575	0.000597	-0.259713	0.355905	-1.269266	-0.832798	0.112981	0.202032	-0.502857
33551	2.153334	-3.833729	8.730309	-0.001072	0.002398	0.008563	-0.261862	0.354046	-1.266438	-0.832682	0.113101	0.201993	-0.503038
33552	2.124019	-3.824552	8.714896	-0.022408	0.013081	0.000614	-0.261058	0.355149	-1.265867	-0.832633	0.113590	0.202033	-0.502993
33553	2.202775	-3.878955	8.751427	-0.021755	0.000472	0.007592	-0.261055	0.354317	-1.266712	-0.832472	0.114029	0.202236	-0.503079
33554	2.187761	-3.862238	8.707508	-0.014578	-0.003973	-0.026005	-0.261332	0.357048	-1.267983	-0.832644	0.114110	0.202541	-0.502653
33555	2.148144	-3.819259	8.713189	-0.028255	0.014339	-0.016199	-0.262139	0.356919	-1.267705	-0.832763	0.114698	0.202634	-0.502284
33556	2.154316	-3.879834	8.749946	-0.025266	0.009373	0.005880	-0.261066	0.357880	-1.267414	-0.832640	0.115218	0.202752	-0.502321
33557	2.137537	-3.892279	8.730267	-0.021798	0.016359	0.012129	-0.259989	0.357865	-1.267836	-0.832498	0.115833	0.202681	-0.502444
33558	2.145621	-3.926115	8.774101	-0.025053	0.009571	-0.002071	-0.260534	0.360309	-1.268705	-0.832456	0.116320	0.202812	-0.502348
33559	2.092182	-3.929519	8.714711	0.000536	-0.004028	-0.018862	-0.260263	0.359717	-1.267909	-0.832594	0.116234	0.202927	-0.502093
33560	2.077126	-3.903087	8.718864	-0.023004	0.006267	-0.011795	-0.260671	0.361028	-1.268953	-0.832643	0.116615	0.203114	-0.501847
33561	2.106987	-3.936529	8.753736	-0.008086	0.000732	0.001471	-0.259731	0.361658	-1.266489	-0.832576	0.116804	0.203186	-0.501886
33562	2.130908	-3.919100	8.763968	0.006682	0.004742	-0.011724	-0.259459	0.360814	-1.267065	-0.832689	0.116677	0.203100	-0.501763
33563	2.149515	-3.892066	8.687301	0.002375	-0.000432	-0.019731	-0.259062	0.362956	-1.268091	-0.832854	0.116592	0.203136	-0.501494
33564	2.120914	-3.921721	8.652944	-0.012083	0.001156	-0.017106	-0.260136	0.361982	-1.267838	-0.832962	0.116719	0.203310	-0.501214
33565	2.138241	-3.928682	8.723340	-0.020676	0.013861	-0.030318	-0.259330	0.362679	-1.268097	-0.833237	0.117120	0.203365	-0.500641
33566	2.137634	-3.897133	8.730306	-0.006366	0.010360	-0.027644	-0.259871	0.363536	-1.267790	-0.833501	0.117201	0.203353	-0.500187
33567	2.072107	-3.898326	8.694601	-0.008301	0.000472	-0.024162	-0.260144	0.364664	-1.267205	-0.833689	0.117286	0.203490	-0.499799
33568	2.110971	-3.902476	8.695826	-0.023342	0.009493	0.001479	-0.257852	0.363282	-1.264959	-0.833619	0.117760	0.203593	-0.499761
33569	2.145730	-3.940685	8.716439	-0.026375	0.004683	-0.020670	-0.259336	0.364453	-1.265040	-0.833746	0.118203	0.203832	-0.499347
33570	2.131038	-3.926381	8.759212	-0.011553	0.015826	-0.034696	-0.258532	0.365575	-1.265286	-0.834090	0.118396	0.203798	-0.498741
33571	2.106274	-3.912273	8.681312	-0.017571	0.002801	-0.013574	-0.258523	0.362815	-1.268647	-0.834159	0.118701	0.203961	-0.498486
33572	2.117275	-3.977620	8.682142	-0.017844	0.004314	-0.002956	-0.256641	0.363591	-1.267281	-0.834124	0.119014	0.204107	-0.498410
33573	2.125951	-3.921623	8.713281	-0.019515	0.002655	-0.008281	-0.257587	0.365241	-1.270216	-0.834135	0.119372	0.204278	-0.498237
33574	2.126540	-3.950744	8.715926	-0.019126	0.020722	-0.019656	-0.256246	0.366628	-1.270187	-0.834331	0.119802	0.204202	-0.497836
33575	2.101943	-3.936627	8.690991	-0.026470	0.014326	-0.015294	-0.256515	0.366936	-1.270991	-0.834442	0.120363	0.204263	-0.497489
33576	2.109870	-3.965613	8.715527	-0.025922	0.009581	-0.002947	-0.256791	0.368754	-1.269566	-0.834407	0.120862	0.204401	-0.497370
33577	2.117042	-3.960627	8.715709	-0.007426	0.004052	0.011219	-0.258271	0.368788	-1.269548	-0.834259	0.121112	0.204379	-0.497568
33578	2.112219	-3.960714	8.722784	-0.007262	-0.001105	0.004115	-0.257191	0.367601	-1.268372	-0.834154	0.121222	0.204492	-0.497670
33579	2.129944	-4.008952	8.658694	0.014170	0.002454	0.011277	-0.258540	0.368624	-1.268323	-0.834051	0.121095	0.204281	-0.497961
33580	2.132361	-4.004050	8.687619	-0.000318	0.004024	0.014777	-0.258001	0.368477	-1.268606	-0.833879	0.121184	0.204214	-0.498255
33581	2.117006	-3.955770	8.734930	0.011004	-0.004245	-0.006458	-0.258271	0.368769	-1.268730	-0.833917	0.120969	0.204189	-0.498253
33582	2.087972	-3.966013	8.685969	0.003619	-0.015109	-0.001239	-0.257192	0.367866	-1.267545	-0.833839	0.120738	0.204440	-0.498336
33583	2.107731	-3.987505	8.667480	-0.010935	-0.008294	0.005829	-0.256929	0.369725	-1.268442	-0.833686	0.120899	0.204670	-0.498459
33584	2.161452	-4.003521	8.693322	-0.007053	0.002629	-0.002942	-0.256385	0.368005	-1.268232	-0.833671	0.121015	0.204736	-0.498430
33585	2.141762	-3.989313	8.687797	-0.010360	0.009953	-0.012626	-0.257463	0.368313	-1.268209	-0.833777	0.121273	0.204702	-0.498203
33586	2.092285	-3.939231	8.685900	-0.011001	0.009354	0.011247	-0.256521	0.368594	-1.269029	-0.833636	0.121579	0.204661	-0.498382
33587	2.060484	-4.049055	8.666494	-0.010706	-0.000120	-0.001178	-0.256123	0.370588	-1.269787	-0.833585	0.121790	0.204769	-0.498370
33588	2.103662	-4.014276	8.744591	-0.012668	-0.002929	0.004090	-0.255715	0.369152	-1.269429	-0.833463	0.121973	0.204966	-0.498448
33589	2.113232	-4.014106	8.706367	0.010678	-0.004556	0.005920	-0.255448	0.369999	-1.269541	-0.833376	0.121813	0.204916	-0.498653
33590	2.093793	-4.019319	8.657662	0.021252	-0.002911	0.014810	-0.257735	0.369482	-1.269395	-0.833228	0.121474	0.204749	-0.499051
33591	2.059541	-4.010235	8.613212	-0.014860	-0.008638	0.018204	-0.256251	0.368455	-1.269446	-0.832939	0.121752	0.204991	-0.499367
33592	2.100948	-3.999759	8.744398	-0.018123	0.005827	0.007665	-0.257598	0.368622	-1.269152	-0.832802	0.122127	0.205089	-0.499464
33593	2.108048	-3.985060	8.783022	0.010655	-0.008110	0.005895	-0.257065	0.370780	-1.270997	-0.832700	0.121932	0.205095	-0.499678
33594	2.117705	-4.006749	8.634229	0.012751	0.002791	-0.002867	-0.257064	0.370194	-1.270198	-0.832735	0.121721	0.204960	-0.499727
33595	2.137526	-4.016092	8.711942	0.012508	-0.002739	0.005047	-0.256519	0.367919	-1.270551	-0.832669	0.121545	0.204861	-0.499921
33596	2.132050	-3.984632	8.711536	0.024794	-0.014433	0.014736	-0.257596	0.367906	-1.268902	-0.832483	0.121032	0.204850	-0.500359
33597	2.093030	-3.978061	8.676586	0.034301	-0.006808	-0.002858	-0.258132	0.367074	-1.269196	-0.832532	0.120419	0.204619	-0.500520
33598	2.059290	-3.990813	8.656389	0.008834	-0.004620	0.007694	-0.258941	0.366977	-1.264145	-0.832419	0.120241	0.204621	-0.500751
33599	2.113360	-4.018958	8.716036	0.037297	-0.004683	0.020147	-0.258132	0.366706	-1.265526	-0.832252	0.119696	0.204268	-0.501302
33600	2.054650	-3.998178	8.675561	0.031871	-0.021580	0.018267	-0.259472	0.364573	-1.263944	-0.832019	0.119008	0.204296	-0.501841
33601	2.092803	-3.965926	8.681303	0.006178	-0.016050	0.037662	-0.259206	0.365905	-1.266631	-0.831554	0.118941	0.204401	-0.502584
33602	2.082714	-3.939400	8.724125	0.009631	-0.026776	0.041141	-0.260277	0.364273	-1.268580	-0.831016	0.118664	0.204684	-0.503425
33603	2.147913	-3.930937	8.701988	0.004342	-0.012549	0.039433	-0.259198	0.363517	-1.267662	-0.830542	0.118668	0.204744	-0.504180
33604	2.131736	-3.970072	8.704195	-0.008254	-0.012656	0.039398	-0.260148	0.366072	-1.266750	-0.830036	0.118823	0.204975	-0.504883
33605	2.156206	-3.986625	8.673776	0.003558	0.002543	0.004165	-0.260816	0.364068	-1.265308	-0.829977	0.118847	0.204878	-0.505013
33606	2.161344	-4.008386	8.628358	-0.024777	0.020434	-0.009954	-0.259202	0.364639	-1.267081	-0.830063	0.119407	0.204845	-0.504754
33607	2.166237	-4.003437	8.674210	-0.029321	0.011507	-0.010028	-0.259744	0.366242	-1.268386	-0.830105	0.120008	0.204969	-0.504491
33608	2.167057	-4.047122	8.657714	-0.011651	0.012179	-0.031184	-0.259073	0.366463	-1.266341	-0.830402	0.120180	0.204991	-0.503952
33609	2.132244	-4.013773	8.588988	-0.019517	0.009719	-0.006462	-0.258940	0.367011	-1.265643	-0.830424	0.120616	0.205041	-0.503791
33610	2.123839	-4.067327	8.658947	-0.040888	0.018606	-0.013543	-0.259345	0.367285	-1.264812	-0.830496	0.121410	0.205210	-0.503413
33611	2.113866	-4.035936	8.769140	-0.013704	-0.000459	-0.024190	-0.259755	0.369481	-1.267326	-0.830668	0.121574	0.205414	-0.503007
33612	2.069556	-4.019759	8.654515	-0.012369	-0.000891	-0.006495	-0.258273	0.368851	-1.266137	-0.830662	0.121729	0.205600	-0.502902
33613	2.089765	-4.067950	8.609759	-0.033093	-0.009008	0.026981	-0.258010	0.370937	-1.264573	-0.830236	0.122342	0.206017	-0.503287
33614	2.083584	-4.126329	8.585938	-0.042284	-0.000416	0.035853	-0.258014	0.372226	-1.265076	-0.829730	0.123172	0.206394	-0.503764
33615	2.206087	-4.056121	8.680645	-0.061464	0.003560	0.012800	-0.258286	0.373218	-1.264768	-0.829426	0.124324	0.206925	-0.503764
33616	2.206414	-4.075539	8.661543	-0.048230	0.029043	-0.006444	-0.260173	0.374137	-1.265807	-0.829444	0.125371	0.206979	-0.503452
33617	2.138736	-4.101055	8.558551	-0.056687	0.032112	-0.025882	-0.259102	0.376125	-1.266982	-0.829657	0.126568	0.207090	-0.502756
33618	2.149706	-4.139681	8.718062	-0.043561	0.036264	-0.045269	-0.256685	0.378221	-1.268033	-0.830112	0.127451	0.207072	-0.501788
33619	2.153510	-4.081344	8.756256	0.002376	0.037526	-0.080484	-0.255207	0.379019	-1.267207	-0.831043	0.127490	0.206640	-0.500414
33620	2.052034	-4.122045	8.599380	0.018017	0.020295	-0.061952	-0.253995	0.378695	-1.266686	-0.831756	0.127123	0.206311	-0.499457
33621	2.034491	-4.093231	8.598625	-0.009059	0.039472	-0.055723	-0.254801	0.378122	-1.265604	-0.832415	0.127475	0.205894	-0.498441
33622	2.109168	-4.057880	8.677684	-0.037929	0.046262	-0.052254	-0.253460	0.379798	-1.265839	-0.832986	0.128335	0.205668	-0.497358
33623	2.061393	-4.097593	8.647630	-0.021639	0.034079	-0.057572	-0.252383	0.379796	-1.266806	-0.833606	0.128832	0.205470	-0.496271
33624	2.008533	-4.127689	8.602902	-0.041976	0.039544	-0.069964	-0.250232	0.380934	-1.269112	-0.834315	0.129621	0.205440	-0.494885
33625	1.952412	-4.099569	8.661151	-0.073541	0.046302	-0.066474	-0.250644	0.383331	-1.268075	-0.834934	0.131071	0.205570	-0.493403
33626	2.005632	-4.084031	8.727665	-0.042903	0.035984	-0.069994	-0.249428	0.381867	-1.267318	-0.835616	0.131838	0.205608	-0.492026
33627	1.897095	-4.119994	8.666830	-0.047403	0.012079	-0.040075	-0.248221	0.383121	-1.267565	-0.835899	0.132624	0.205973	-0.491181
33628	1.921437	-4.124407	8.672424	-0.044812	0.028876	0.000703	-0.248633	0.385645	-1.265842	-0.835852	0.133643	0.205961	-0.490990
33629	1.975778	-4.176830	8.664859	-0.014876	0.012581	0.022785	-0.248640	0.388048	-1.265491	-0.835604	0.134152	0.205823	-0.491330
33630	1.966117	-4.177004	8.674192	-0.014972	-0.003444	0.023568	-0.248101	0.388049	-1.266043	-0.835279	0.134450	0.205997	-0.491729
33631	1.998802	-4.120579	8.636253	-0.004698	-0.004726	0.043033	-0.248374	0.389529	-1.268446	-0.834788	0.134701	0.205989	-0.492496
33632	2.025109	-4.224491	8.635437	0.002364	-0.015421	0.046521	-0.247835	0.389202	-1.267099	-0.834234	0.134686	0.206130	-0.493380
33633	2.027916	-4.127337	8.603495	-0.002688	-0.010712	0.034155	-0.248509	0.389151	-1.264230	-0.833811	0.134805	0.206226	-0.494022
33634	2.171651	-4.153854	8.670696	-0.007943	-0.003523	0.029732	-0.248510	0.389299	-1.264498	-0.833440	0.135009	0.206316	-0.494554
33635	2.062926	-4.184968	8.580931	0.014663	0.003775	-0.006371	-0.249588	0.390039	-1.264734	-0.833525	0.134808	0.206112	-0.494551
33636	2.130154	-4.152188	8.587562	0.002330	0.021632	-0.013384	-0.249046	0.388924	-1.266140	-0.833712	0.134911	0.205797	-0.494339
33637	2.062829	-4.180115	8.580892	0.011446	0.004987	-0.020518	-0.247973	0.390034	-1.266116	-0.833933	0.134712	0.205648	-0.494082
33638	2.094580	-4.194106	8.569935	-0.007048	0.009687	-0.001103	-0.247563	0.388232	-1.268361	-0.833926	0.134904	0.205591	-0.494066
33639	2.063411	-4.209236	8.581129	-0.004206	0.009840	-0.006390	-0.246496	0.391625	-1.268945	-0.833985	0.135070	0.205481	-0.493966
33640	2.059097	-4.228731	8.626883	-0.005053	0.006343	-0.009067	-0.247564	0.388531	-1.269033	-0.834046	0.135163	0.205483	-0.493838
33641	2.053722	-4.199695	8.643350	0.036529	-0.009069	-0.018760	-0.247970	0.389057	-1.266830	-0.834260	0.134409	0.205322	-0.493749
33642	1.966528	-4.215852	8.558948	0.009146	0.014178	-0.033705	-0.248101	0.387938	-1.267410	-0.834636	0.134242	0.205117	-0.493243
33643	1.981378	-4.222859	8.612417	0.000523	0.024251	-0.012454	-0.247566	0.389555	-1.270363	-0.834826	0.134448	0.204737	-0.493022
33644	1.976305	-4.210813	8.616984	0.005794	0.001160	-0.011700	-0.245143	0.389351	-1.270126	-0.834926	0.134300	0.204723	-0.492900
33645	1.996004	-4.220162	8.656177	0.016512	0.004720	-0.008113	-0.246492	0.390365	-1.269668	-0.835036	0.134067	0.204499	-0.492871
33646	1.986197	-4.225203	8.588510	0.019778	0.002661	0.004266	-0.244871	0.388006	-1.267446	-0.835019	0.133765	0.204280	-0.493073
33647	2.000235	-4.200672	8.583941	0.006538	-0.013975	0.025332	-0.247024	0.388046	-1.267010	-0.834694	0.133655	0.204376	-0.493611
33648	2.034048	-4.185486	8.642639	0.001134	-0.003392	0.027141	-0.247028	0.389007	-1.265615	-0.834375	0.133696	0.204382	-0.494138
33649	2.082689	-4.196743	8.624958	0.007114	-0.000148	0.005953	-0.245949	0.388100	-1.264294	-0.834300	0.133632	0.204296	-0.494318
33650	2.053183	-4.180288	8.595040	0.010040	-0.002574	-0.002888	-0.246754	0.387274	-1.264584	-0.834305	0.133411	0.204279	-0.494376
33651	2.092305	-4.184424	8.678122	0.008929	0.004315	0.005983	-0.248102	0.388225	-1.267537	-0.834253	0.133358	0.204104	-0.494550
33652	2.129921	-4.135195	8.621129	0.029547	-0.007147	-0.026745	-0.247555	0.385661	-1.267627	-0.834526	0.132668	0.204035	-0.494303
33653	2.095703	-4.116392	8.648825	0.040297	-0.001790	-0.024019	-0.246749	0.386414	-1.270338	-0.834830	0.131902	0.203736	-0.494119
33654	1.975683	-4.186552	8.573451	0.028380	-0.021590	-0.018848	-0.246208	0.385705	-1.270913	-0.834968	0.131124	0.203897	-0.494025
33655	1.927183	-4.165570	8.696985	0.049734	-0.011837	0.025493	-0.247011	0.383856	-1.269873	-0.834764	0.130308	0.203538	-0.494733
33656	1.898004	-4.168532	8.647965	0.080602	-0.046747	0.009460	-0.249833	0.381804	-1.264180	-0.834650	0.128522	0.203528	-0.495397
33657	1.917762	-4.056496	8.705502	0.041598	-0.025159	0.058090	-0.251579	0.380769	-1.266783	-0.834043	0.127849	0.203381	-0.496651
33658	2.057214	-4.121939	8.705461	0.065754	-0.018936	0.030771	-0.251171	0.378754	-1.259764	-0.833789	0.126674	0.202997	-0.497535
33659	1.980473	-4.164603	8.693798	0.039667	-0.016552	-0.002871	-0.251972	0.376709	-1.262548	-0.833816	0.125875	0.202879	-0.497742
33660	2.020213	-3.986675	8.587753	-0.003475	0.006159	-0.001107	-0.253856	0.376437	-1.261171	-0.833802	0.125973	0.202847	-0.497753
33661	2.088202	-3.980577	8.666828	-0.008029	-0.005371	0.032383	-0.252242	0.377357	-1.265796	-0.833403	0.126220	0.202929	-0.498326
33662	2.215397	-4.041389	8.651932	-0.008319	-0.007406	0.042953	-0.254128	0.377993	-1.266844	-0.832883	0.126442	0.203059	-0.499084
33663	2.206005	-4.051267	8.685421	0.018698	-0.010808	-0.025940	-0.253856	0.377454	-1.268364	-0.833111	0.125944	0.203122	-0.498804
