# Supplementary material for: Identification of Haptic Based Guiding Using Hard Reins
Source: PLoS One. 2015 Jul 22;10(7):e0132020. doi: 10.1371/journal.pone.0132020 (PMC4511788; doi:10.1371/journal.pone.0132020)
Supplement: S8 File — (ZIP) [file pone.0132020.s008.zip › Exp2_MotionData1/Subject1/path3/T7/fc7.txt]

// Start Time: 0
// Sample rate: 25.0Hz
// Scenario: 4.9
// Firmware Version: 2.6.1
Counter	Acc_X	Acc_Y	Acc_Z	Gyr_X	Gyr_Y	Gyr_Z	Mag_X	Mag_Y	Mag_Z	Quat_w	Quat_x	Quat_y	Quat_z
34286	8.684722	-0.410375	4.533092	-0.564613	0.027454	-0.017124	-0.846670	0.115185	-0.130162	0.636748	-0.382645	-0.408346	-0.530460
34287	8.660530	-0.405328	4.542734	-0.547525	0.000347	-0.017647	-0.845536	0.113630	-0.129344	0.631019	-0.386807	-0.403535	-0.537917
34288	8.624312	-0.448722	4.523935	-0.562052	0.000427	-0.019599	-0.845681	0.114760	-0.130033	0.624559	-0.391179	-0.399467	-0.545282
34289	8.648426	-0.414919	4.542857	-0.556604	-0.005114	-0.007108	-0.847371	0.113915	-0.128905	0.618667	-0.395496	-0.394442	-0.552493
34290	8.674957	-0.449011	4.528704	-0.554716	0.009360	-0.014250	-0.845670	0.112226	-0.130622	0.612232	-0.399629	-0.390199	-0.559655
34291	8.655612	-0.439162	4.538285	-0.552828	0.016476	-0.005429	-0.848357	0.113923	-0.130724	0.606399	-0.403571	-0.384839	-0.566842
34292	8.641130	-0.439070	4.538303	-0.560155	0.007515	-0.007232	-0.847506	0.112937	-0.131163	0.599829	-0.407753	-0.380398	-0.573794
34293	8.643825	-0.424769	4.509143	-0.546459	0.025584	-0.019564	-0.847791	0.113786	-0.132276	0.593797	-0.411302	-0.375027	-0.581025
34294	8.679708	-0.434435	4.545449	-0.560086	0.018315	-0.005520	-0.847086	0.113640	-0.131299	0.587179	-0.415275	-0.370341	-0.587890
34295	8.665434	-0.424814	4.523613	-0.552885	0.003808	0.000845	-0.847372	0.114628	-0.131708	0.581015	-0.419204	-0.364896	-0.594593
34296	8.691596	-0.412548	4.579019	-0.552840	0.016480	-0.005420	-0.847371	0.114774	-0.133112	0.574296	-0.423018	-0.360223	-0.601232
34297	8.673292	-0.410817	4.450954	-0.560180	0.002118	-0.007184	-0.846377	0.113223	-0.133276	0.567811	-0.426889	-0.354694	-0.607906
34298	8.669651	-0.431622	4.598592	-0.564771	-0.014278	0.014084	-0.847369	0.114068	-0.132557	0.560863	-0.431250	-0.349967	-0.613986
34299	8.670598	-0.425119	4.480114	-0.547569	-0.019649	0.001939	-0.847941	0.115757	-0.131973	0.554295	-0.435204	-0.344685	-0.620119
34300	8.685172	-0.410741	4.475102	-0.536566	-0.003497	0.003743	-0.846816	0.116457	-0.131412	0.547403	-0.438947	-0.340190	-0.626057
34301	8.685277	-0.442340	4.446457	-0.549312	-0.007909	0.000080	-0.846243	0.114342	-0.131158	0.540738	-0.442659	-0.334702	-0.632163
34302	8.711571	-0.430180	4.484949	-0.556568	-0.005178	0.000868	-0.847229	0.114062	-0.130872	0.533490	-0.446522	-0.329915	-0.638093
34303	8.641957	-0.449438	4.427264	-0.546588	-0.005160	-0.006991	-0.848223	0.115472	-0.130709	0.526636	-0.450018	-0.324428	-0.644116
34304	8.655971	-0.478240	4.473478	-0.531059	0.002761	0.005524	-0.848365	0.115896	-0.130984	0.519601	-0.453438	-0.319760	-0.649740
34305	8.708972	-0.459104	4.494941	-0.556512	0.002004	0.003474	-0.846815	0.115886	-0.129310	0.512706	-0.456905	-0.313910	-0.655615
34306	8.665659	-0.434694	4.489894	-0.554636	0.012819	0.001655	-0.847802	0.116176	-0.130986	0.505344	-0.460310	-0.308787	-0.661356
34307	8.684500	-0.458677	4.538464	-0.552826	0.017396	-0.007200	-0.848227	0.116459	-0.130979	0.498303	-0.463357	-0.302862	-0.667284
34308	8.674862	-0.424692	4.552596	-0.557303	0.028213	-0.005548	-0.846254	0.117161	-0.131831	0.490789	-0.466431	-0.297537	-0.673083
34309	8.653104	-0.424525	4.557456	-0.552831	0.025630	-0.021408	-0.847382	0.117308	-0.132945	0.483473	-0.469165	-0.291599	-0.679049
34310	8.621616	-0.429084	4.569632	-0.559984	0.035426	-0.005636	-0.847671	0.119001	-0.133627	0.475851	-0.472052	-0.286089	-0.684753
34311	8.631252	-0.438826	4.567311	-0.545506	0.029099	-0.010735	-0.845119	0.116183	-0.134941	0.468639	-0.474613	-0.280058	-0.690426
34312	8.683446	-0.414187	4.695035	-0.542579	0.059609	0.001505	-0.845123	0.117311	-0.135492	0.461297	-0.476929	-0.274419	-0.696016
34313	8.660308	-0.453631	4.548106	-0.561835	0.032801	-0.012713	-0.843849	0.116467	-0.136775	0.453799	-0.479463	-0.268086	-0.701649
34314	8.668892	-0.447974	4.688183	-0.542870	0.010954	0.001793	-0.844833	0.115768	-0.137618	0.446082	-0.482350	-0.262816	-0.706596
34315	8.594843	-0.433582	4.596298	-0.542027	0.009336	-0.019427	-0.843987	0.115622	-0.136502	0.438434	-0.484880	-0.256989	-0.711775
34316	8.606422	-0.433262	4.659105	-0.563676	0.032816	-0.014517	-0.845688	0.117886	-0.138432	0.430287	-0.487439	-0.251320	-0.717004
34317	8.592168	-0.447899	4.623042	-0.542023	0.009318	-0.017661	-0.845688	0.118170	-0.139273	0.422550	-0.489859	-0.245425	-0.721981
34318	8.620924	-0.467308	4.640134	-0.558228	0.027321	-0.007343	-0.844835	0.116333	-0.138034	0.414422	-0.492364	-0.239746	-0.726879
34319	8.620946	-0.510960	4.616457	-0.552766	0.023626	-0.000184	-0.844270	0.116763	-0.140704	0.406791	-0.494631	-0.233357	-0.731714
34320	8.620979	-0.438263	4.647059	-0.560004	0.027202	0.006794	-0.844132	0.117611	-0.141820	0.398749	-0.497100	-0.227452	-0.736313
34321	8.608744	-0.457443	4.659372	-0.547361	0.010856	0.014114	-0.843992	0.117750	-0.141117	0.391216	-0.499455	-0.221062	-0.740693
34322	8.582046	-0.457154	4.678736	-0.541880	0.016232	0.014139	-0.844416	0.117890	-0.140550	0.383317	-0.501861	-0.215381	-0.744859
34323	8.591438	-0.486093	4.698377	-0.552745	0.027184	0.004211	-0.843856	0.119305	-0.143069	0.375554	-0.503847	-0.208848	-0.749319
34324	8.562403	-0.495546	4.703354	-0.550941	0.025377	0.003351	-0.842447	0.119866	-0.143355	0.367352	-0.506024	-0.203017	-0.753509
34325	8.557407	-0.500227	4.722744	-0.545450	0.036226	-0.003731	-0.843719	0.120434	-0.144042	0.359482	-0.507660	-0.196572	-0.757901
34326	8.542814	-0.500044	4.737260	-0.560054	0.024572	-0.002949	-0.841595	0.118742	-0.144779	0.351001	-0.509770	-0.190616	-0.761970
34327	8.542853	-0.529166	4.718254	-0.547438	0.009235	-0.007134	-0.843720	0.120717	-0.144180	0.342861	-0.511688	-0.184335	-0.765926
34328	8.599932	-0.519148	4.831637	-0.549184	0.025480	-0.009016	-0.841459	0.120009	-0.144767	0.334313	-0.513562	-0.178554	-0.769810
34329	8.547136	-0.533603	4.785957	-0.543851	0.009312	-0.017711	-0.843149	0.119166	-0.144200	0.325962	-0.515286	-0.172402	-0.773632
34330	8.542026	-0.499404	4.838743	-0.549277	0.003737	0.003492	-0.843717	0.120011	-0.143625	0.317450	-0.517416	-0.166587	-0.777017
34331	8.533024	-0.584719	4.714055	-0.538513	-0.010505	-0.021071	-0.842166	0.120294	-0.145180	0.308951	-0.519276	-0.160654	-0.780443
34332	8.567024	-0.505106	4.725203	-0.562082	-0.008728	-0.005418	-0.843155	0.120862	-0.145869	0.300052	-0.521523	-0.154767	-0.783600
34333	8.562366	-0.495516	4.708187	-0.540321	-0.012387	-0.010447	-0.841464	0.120709	-0.143354	0.291614	-0.523330	-0.148686	-0.786752
34334	8.562328	-0.505182	4.708295	-0.535733	-0.005202	-0.010439	-0.844568	0.120714	-0.142768	0.282851	-0.525227	-0.143203	-0.789699
34335	8.591348	-0.529653	4.689198	-0.545702	-0.004282	-0.007019	-0.842449	0.120289	-0.143632	0.274361	-0.526818	-0.136937	-0.792741
34336	8.567174	-0.500380	4.708235	-0.549314	0.000238	-0.007091	-0.843154	0.120434	-0.144468	0.265457	-0.528592	-0.131138	-0.795567
34337	8.547474	-0.533877	4.742465	-0.542070	-0.001571	-0.010544	-0.842593	0.120708	-0.142502	0.256886	-0.529978	-0.124934	-0.798451
34338	8.562327	-0.490637	4.715382	-0.545729	-0.004236	-0.012330	-0.842598	0.121978	-0.143051	0.247864	-0.531667	-0.119236	-0.801047
34339	8.562459	-0.500441	4.693743	-0.567539	-0.007752	-0.010794	-0.842593	0.120853	-0.143625	0.238936	-0.533142	-0.112646	-0.803729
34340	8.576818	-0.507706	4.705887	-0.550287	-0.005074	-0.016800	-0.843154	0.119720	-0.141384	0.229731	-0.534729	-0.106895	-0.806140
34341	8.586686	-0.476426	4.693443	-0.536605	-0.001637	-0.005154	-0.841742	0.119579	-0.142240	0.221174	-0.535835	-0.100704	-0.808592
34342	8.601392	-0.467003	4.669154	-0.556686	-0.015922	-0.008834	-0.842864	0.118316	-0.142806	0.211955	-0.537514	-0.094783	-0.810660
34343	8.577312	-0.452351	4.669023	-0.556707	-0.012207	-0.021245	-0.842443	0.118880	-0.143366	0.202840	-0.538712	-0.088483	-0.812906
34344	8.555406	-0.481153	4.679039	-0.524036	-0.019608	-0.017288	-0.841743	0.119717	-0.141395	0.193781	-0.540173	-0.083172	-0.814705
34345	8.549581	-0.470137	4.502527	-0.560453	-0.033779	-0.024695	-0.842302	0.118309	-0.141124	0.184478	-0.541592	-0.076930	-0.816534
34346	8.567993	-0.404079	4.649166	-0.556795	-0.037627	0.000146	-0.842169	0.119994	-0.139703	0.175276	-0.543369	-0.070941	-0.817922
34347	8.640235	-0.515915	4.616487	-0.531382	-0.039464	-0.008389	-0.843156	0.119140	-0.136331	0.166496	-0.544666	-0.065020	-0.819384
34348	8.650877	-0.410116	4.540384	-0.533155	-0.028587	-0.013766	-0.842172	0.120127	-0.137312	0.157297	-0.546068	-0.059520	-0.820686
34349	8.633722	-0.443736	4.557697	-0.547602	-0.015924	-0.012252	-0.843027	0.121813	-0.135601	0.148262	-0.546893	-0.053306	-0.822244
34350	8.660271	-0.453600	4.552938	-0.558505	-0.018604	-0.008820	-0.841606	0.119415	-0.135216	0.138844	-0.548084	-0.047286	-0.823462
34351	8.659989	-0.448523	4.591545	-0.550179	0.003823	-0.002669	-0.843012	0.118433	-0.135496	0.129915	-0.548463	-0.040877	-0.825009
34352	8.625900	-0.448066	4.630248	-0.549341	-0.001504	-0.012366	-0.842446	0.117868	-0.135507	0.120525	-0.549213	-0.034984	-0.826205
34353	8.597315	-0.467583	4.572510	-0.554724	0.005704	-0.009825	-0.842592	0.118995	-0.135494	0.111393	-0.549423	-0.028582	-0.827592
34354	8.625937	-0.443248	4.627777	-0.540264	-0.001531	-0.014028	-0.841743	0.118140	-0.133120	0.102051	-0.550021	-0.022846	-0.828578
34355	8.611775	-0.443416	4.586720	-0.564772	0.005891	-0.024977	-0.843718	0.118147	-0.133667	0.092524	-0.550095	-0.016457	-0.829797
34356	8.652805	-0.453372	4.581943	-0.554808	-0.005069	-0.013286	-0.842871	0.118147	-0.134236	0.083014	-0.550644	-0.010469	-0.830536
34357	8.641018	-0.438979	4.552801	-0.563819	0.005779	-0.012572	-0.843996	0.117448	-0.135077	0.073673	-0.550575	-0.003975	-0.831519
34358	8.636023	-0.443660	4.572191	-0.543778	0.016509	-0.014176	-0.842868	0.117300	-0.133823	0.064255	-0.550614	0.001860	-0.832281
34359	8.631269	-0.424296	4.571981	-0.540169	0.011054	-0.010560	-0.843006	0.116596	-0.133548	0.055186	-0.550282	0.007973	-0.833115
34360	8.633497	-0.453250	4.581967	-0.543861	0.002994	-0.014096	-0.843147	0.116881	-0.134528	0.045760	-0.550415	0.013796	-0.833522
34361	8.633122	-0.462642	4.625568	-0.567412	0.016651	-0.017997	-0.843720	0.118854	-0.134643	0.036247	-0.549873	0.020266	-0.834215
34362	8.636342	-0.448767	4.528752	-0.553028	-0.003122	-0.030085	-0.843993	0.116884	-0.134943	0.026451	-0.549987	0.026064	-0.834347
34363	8.596918	-0.413929	4.649237	-0.529202	0.016273	0.003681	-0.842726	0.117159	-0.133685	0.017703	-0.549272	0.032107	-0.834839
34364	8.611332	-0.549718	4.592739	-0.554810	-0.005030	-0.018615	-0.843291	0.117729	-0.135361	0.008081	-0.549280	0.038061	-0.834732
34365	8.652579	-0.443492	4.615663	-0.553832	0.005714	-0.010687	-0.843854	0.117163	-0.134238	-0.001178	-0.548617	0.044329	-0.834897
34366	8.613982	-0.438415	4.615657	-0.562944	0.005833	-0.019648	-0.842576	0.115620	-0.136794	-0.010914	-0.548308	0.050404	-0.834685
34367	8.650146	-0.428916	4.625169	-0.534780	0.002010	-0.009556	-0.844132	0.116180	-0.134668	-0.019947	-0.547565	0.056338	-0.834626
34368	8.650034	-0.438521	4.634942	-0.554687	0.010141	-0.001879	-0.843714	0.117445	-0.134377	-0.029291	-0.547031	0.062457	-0.834265
34369	8.605932	-0.384380	4.745551	-0.547538	-0.000640	-0.009698	-0.842865	0.117168	-0.136354	-0.038462	-0.546186	0.068572	-0.833966
34370	8.603844	-0.486443	4.654870	-0.549298	0.002047	-0.007090	-0.845265	0.117166	-0.134087	-0.047813	-0.545664	0.074537	-0.833312
34371	8.587660	-0.438431	4.586696	-0.538323	0.013710	-0.007027	-0.845686	0.116887	-0.134508	-0.056855	-0.544445	0.080481	-0.832989
34372	8.592242	-0.433414	4.620463	-0.560059	0.031029	-0.018004	-0.846529	0.115757	-0.133108	-0.066534	-0.543311	0.086461	-0.832413
34373	8.604122	-0.443035	4.639886	-0.552880	0.009242	-0.003631	-0.845821	0.115623	-0.135504	-0.075660	-0.541999	0.092656	-0.831822
34374	8.592280	-0.443142	4.610907	-0.554738	0.009379	-0.017809	-0.845821	0.115482	-0.135505	-0.085218	-0.541099	0.098561	-0.830804
34375	8.606761	-0.443233	4.610888	-0.553846	0.003922	-0.012455	-0.846383	0.114916	-0.134383	-0.094477	-0.539747	0.104645	-0.829938
34376	8.611608	-0.457825	4.601379	-0.523839	0.003699	-0.003256	-0.846527	0.115764	-0.135216	-0.103423	-0.538837	0.110183	-0.828745
34377	8.621318	-0.462780	4.591755	-0.543798	0.009234	-0.007060	-0.847373	0.115770	-0.136333	-0.112479	-0.537269	0.116107	-0.827774
34378	8.668471	-0.459753	4.736643	-0.560015	0.023535	0.013896	-0.847654	0.115200	-0.134229	-0.121546	-0.535785	0.122364	-0.826552
34379	8.633126	-0.515976	4.599583	-0.558356	-0.000689	0.001672	-0.847518	0.116613	-0.135480	-0.130564	-0.534188	0.128605	-0.825262
34380	8.649530	-0.481747	4.678920	-0.562128	-0.025078	0.010628	-0.847946	0.117170	-0.133504	-0.139550	-0.533376	0.134958	-0.823299
34381	8.606954	-0.525811	4.546566	-0.560314	-0.023166	-0.002640	-0.846816	0.116885	-0.133094	-0.148573	-0.532018	0.141197	-0.821551
34382	8.666950	-0.482280	4.611243	-0.552891	-0.001692	0.010599	-0.846534	0.116884	-0.132956	-0.157490	-0.530716	0.147299	-0.819659
34383	8.606970	-0.487038	4.563048	-0.554770	-0.008816	0.001764	-0.846256	0.117583	-0.131686	-0.166390	-0.528989	0.153402	-0.817896
34384	8.631028	-0.467735	4.582132	-0.562034	-0.003308	-0.005426	-0.847522	0.116742	-0.132106	-0.175617	-0.527601	0.159456	-0.815702
34385	8.647944	-0.521190	4.553709	-0.540166	-0.003564	0.011638	-0.846682	0.117861	-0.130274	-0.184183	-0.525671	0.165354	-0.813882
34386	8.654996	-0.491992	4.592036	-0.556575	-0.008851	0.007059	-0.847818	0.119837	-0.130807	-0.193082	-0.524224	0.171436	-0.811491
34387	8.655185	-0.511539	4.558424	-0.551090	-0.000703	-0.000005	-0.847531	0.118709	-0.130680	-0.201925	-0.522115	0.177321	-0.809432
34388	8.643042	-0.501705	4.572830	-0.534795	-0.005223	-0.006866	-0.847393	0.118987	-0.129554	-0.210783	-0.520617	0.182856	-0.806903
34389	8.635409	-0.535279	4.607044	-0.543879	-0.001515	-0.014080	-0.847679	0.120116	-0.130243	-0.219734	-0.518467	0.188422	-0.804616
34390	8.626184	-0.501629	4.568018	-0.556534	0.002046	-0.002745	-0.847682	0.121107	-0.131638	-0.228722	-0.516615	0.194279	-0.801904
34391	8.635915	-0.521145	4.548892	-0.550198	0.005758	-0.017732	-0.848803	0.118989	-0.129262	-0.237776	-0.514200	0.199815	-0.799459
34392	8.631218	-0.506676	4.539071	-0.558334	0.009353	-0.012540	-0.847959	0.119267	-0.128563	-0.246907	-0.512130	0.205522	-0.796568
34393	8.607160	-0.516281	4.524712	-0.557575	-0.023210	0.000933	-0.848243	0.119833	-0.129398	-0.255566	-0.509928	0.211448	-0.793693
34394	8.633408	-0.516205	4.563339	-0.552948	0.002166	-0.017743	-0.847680	0.120255	-0.129679	-0.264630	-0.507895	0.217001	-0.790521
34395	8.544785	-0.525888	4.471742	-0.557602	-0.019443	-0.017679	-0.847956	0.118990	-0.129971	-0.273539	-0.505574	0.222656	-0.787398
34396	8.596998	-0.496415	4.599412	-0.547615	-0.019552	-0.010476	-0.848379	0.118564	-0.128848	-0.282269	-0.503754	0.228266	-0.783869
34397	8.631501	-0.531147	4.491016	-0.560208	-0.007853	-0.001842	-0.847679	0.119830	-0.128700	-0.290947	-0.501028	0.233987	-0.780750
34398	8.708580	-0.502421	4.524422	-0.552991	-0.005030	-0.017680	-0.848381	0.118840	-0.127159	-0.299834	-0.498859	0.239475	-0.777104
34399	8.665437	-0.482996	4.495266	-0.538329	0.003713	0.003664	-0.847394	0.118837	-0.126886	-0.308198	-0.495925	0.244771	-0.774054
34400	8.675120	-0.500050	4.483361	-0.552881	0.002014	-0.000034	-0.846836	0.120244	-0.126875	-0.316765	-0.493440	0.250338	-0.770395
34401	8.708704	-0.529187	4.495723	-0.552762	0.017268	0.006953	-0.848390	0.121097	-0.127978	-0.325221	-0.490064	0.255734	-0.767247
34402	8.708375	-0.521647	4.541552	-0.554599	0.016391	0.005167	-0.846973	0.119403	-0.128007	-0.333713	-0.487198	0.261233	-0.763565
34403	8.660014	-0.560055	4.534795	-0.538356	-0.001698	0.003684	-0.847970	0.121799	-0.127834	-0.341906	-0.484098	0.266432	-0.760108
34404	8.662578	-0.560192	4.515462	-0.541915	0.010950	0.001797	-0.846990	0.123489	-0.128386	-0.350214	-0.481301	0.271682	-0.756233
34405	8.645440	-0.564736	4.544533	-0.548283	0.013745	-0.005377	-0.846981	0.121517	-0.128407	-0.358645	-0.477823	0.276766	-0.752635
34406	8.647573	-0.588765	4.568962	-0.534688	0.012842	-0.012294	-0.845715	0.122074	-0.127286	-0.367018	-0.475010	0.281700	-0.748538
34407	8.645328	-0.574342	4.554306	-0.561032	0.012976	-0.013485	-0.845576	0.122638	-0.127563	-0.375604	-0.471366	0.286827	-0.744625
34408	8.650192	-0.574402	4.549467	-0.565573	0.007504	-0.003772	-0.844310	0.123483	-0.128407	-0.384014	-0.468234	0.292279	-0.740178
34409	8.640492	-0.586425	4.549614	-0.557426	0.009378	-0.016077	-0.844879	0.124895	-0.129371	-0.392490	-0.464558	0.297276	-0.736046
34410	8.640577	-0.593766	4.535198	-0.535603	0.009218	-0.009629	-0.844313	0.124043	-0.127417	-0.400615	-0.461549	0.302151	-0.731563
34411	8.576295	-0.579526	4.428803	-0.543869	-0.003271	-0.019386	-0.844308	0.122918	-0.127991	-0.408842	-0.458065	0.306945	-0.727193
34412	8.570574	-0.537559	4.563661	-0.558283	0.009215	0.001598	-0.846002	0.123773	-0.129936	-0.416913	-0.454688	0.312182	-0.722485
34413	8.645387	-0.618024	4.525796	-0.550245	-0.019713	0.008954	-0.844733	0.123055	-0.126581	-0.424585	-0.451093	0.317388	-0.717989
34414	8.669725	-0.569859	4.522810	-0.538394	-0.001584	-0.008701	-0.843745	0.123340	-0.128132	-0.432450	-0.447996	0.322265	-0.713044
34415	8.652774	-0.560009	4.534805	-0.557455	0.002125	-0.010718	-0.845018	0.124331	-0.129095	-0.440508	-0.444033	0.327128	-0.708361
34416	8.652887	-0.569798	4.515583	-0.545516	0.009051	0.014148	-0.846422	0.122641	-0.127978	-0.448071	-0.440465	0.332144	-0.703494
34417	8.688807	-0.569797	4.551781	-0.547343	0.018234	-0.003617	-0.845860	0.122921	-0.127698	-0.455938	-0.436205	0.336704	-0.698911
34418	8.644822	-0.588476	4.612458	-0.532782	0.023562	-0.003493	-0.844736	0.124188	-0.128537	-0.463623	-0.432559	0.341183	-0.693931
34419	8.625780	-0.637053	4.555032	-0.558258	0.014688	-0.005513	-0.844311	0.123763	-0.127982	-0.471477	-0.428144	0.345826	-0.689062
34420	8.654757	-0.579068	4.580926	-0.554628	0.013726	-0.000145	-0.844453	0.123904	-0.127839	-0.479117	-0.424300	0.350651	-0.683711
34421	8.625965	-0.588720	4.554492	-0.561882	0.016493	-0.003791	-0.844316	0.125319	-0.130214	-0.486873	-0.419700	0.355252	-0.678677
34422	8.650006	-0.598493	4.561818	-0.545568	0.016514	-0.014213	-0.845586	0.125320	-0.129642	-0.494523	-0.415897	0.359728	-0.673106
34423	8.640409	-0.598478	4.554582	-0.552863	0.009300	-0.009833	-0.844028	0.123765	-0.128968	-0.502112	-0.411414	0.364139	-0.667852
34424	8.633130	-0.593553	4.561786	-0.554738	0.003966	-0.016900	-0.844879	0.125039	-0.130072	-0.509652	-0.407603	0.368758	-0.661916
34425	8.635655	-0.579114	4.554372	-0.547424	0.006547	-0.007097	-0.844593	0.124052	-0.130085	-0.517017	-0.403084	0.373055	-0.656542
34426	8.611307	-0.605453	4.569197	-0.552893	0.002964	-0.007148	-0.844591	0.123488	-0.129950	-0.524273	-0.399128	0.377654	-0.650547
34427	8.583207	-0.586578	4.467535	-0.550267	-0.004979	-0.026529	-0.845434	0.122930	-0.130793	-0.531698	-0.394775	0.381864	-0.644693
34428	8.604165	-0.530339	4.592532	-0.545661	0.005731	-0.017689	-0.845436	0.123351	-0.130507	-0.538919	-0.390838	0.386167	-0.638504
34429	8.611111	-0.617415	4.588662	-0.554740	0.002135	-0.014244	-0.845156	0.124057	-0.131205	-0.546143	-0.386147	0.390360	-0.632643
34430	8.640434	-0.552439	4.573399	-0.556578	0.004017	-0.021339	-0.846002	0.123633	-0.130078	-0.553340	-0.382041	0.394700	-0.626156
34431	8.650004	-0.574250	4.573630	-0.547497	0.002156	-0.019453	-0.845014	0.123774	-0.130928	-0.560437	-0.377371	0.398665	-0.620135
34432	8.645385	-0.579236	4.544695	-0.546566	0.003938	-0.017684	-0.845151	0.122643	-0.129533	-0.567367	-0.373250	0.402817	-0.613611
34433	8.645047	-0.578961	4.588187	-0.552861	0.011102	-0.009842	-0.845006	0.121657	-0.129404	-0.574318	-0.368236	0.406722	-0.607568
34434	8.640256	-0.549870	4.597535	-0.552888	0.012992	-0.019582	-0.844861	0.120813	-0.129976	-0.581242	-0.363852	0.410741	-0.600884
34435	8.586975	-0.597868	4.598142	-0.543796	-0.000799	0.005361	-0.845568	0.121524	-0.131509	-0.587705	-0.358867	0.414686	-0.594855
34436	8.644914	-0.549763	4.619275	-0.546615	-0.003304	-0.014101	-0.845002	0.120671	-0.129555	-0.594233	-0.354617	0.418766	-0.588021
34437	8.630603	-0.569203	4.588098	-0.568346	0.009461	-0.019745	-0.845850	0.121238	-0.130105	-0.601108	-0.349339	0.422597	-0.581414
34438	8.620985	-0.540082	4.597451	-0.558393	0.000339	-0.012495	-0.845851	0.121377	-0.129541	-0.607572	-0.344798	0.426684	-0.574378
34439	8.655083	-0.528425	4.563446	-0.572044	-0.001344	-0.017942	-0.845712	0.121942	-0.130098	-0.614202	-0.339495	0.430592	-0.567529
34440	8.633370	-0.530720	4.561084	-0.556590	0.002216	-0.021326	-0.845143	0.120529	-0.128993	-0.620607	-0.334939	0.434471	-0.560266
34441	8.659882	-0.535706	4.563521	-0.552974	-0.001419	-0.019487	-0.845707	0.120531	-0.129130	-0.626964	-0.329799	0.438046	-0.553411
34442	8.633089	-0.525643	4.599690	-0.558277	0.020170	-0.013495	-0.846264	0.118985	-0.129704	-0.633286	-0.324867	0.441665	-0.546207
34443	8.645402	-0.555008	4.554090	-0.531165	0.002127	-0.024567	-0.844997	0.119257	-0.127884	-0.639429	-0.319927	0.444822	-0.539361
34444	8.635519	-0.482036	4.618532	-0.554806	-0.012410	0.000905	-0.846554	0.120818	-0.130104	-0.645123	-0.315179	0.448803	-0.532029
34445	8.626097	-0.598523	4.532854	-0.542104	-0.017839	-0.003349	-0.846553	0.120247	-0.127861	-0.650774	-0.310053	0.452366	-0.525095
34446	8.645811	-0.497161	4.529280	-0.545600	0.009246	-0.007078	-0.847536	0.119264	-0.128145	-0.656528	-0.305189	0.455813	-0.517749
34447	8.633810	-0.499563	4.519657	-0.552902	0.002056	-0.005352	-0.845281	0.119681	-0.127877	-0.662288	-0.299662	0.459112	-0.510680
34448	8.669562	-0.518819	4.568152	-0.516559	0.003670	-0.003165	-0.846126	0.119260	-0.127734	-0.667614	-0.295129	0.462257	-0.503496
34449	8.645683	-0.560086	4.515484	-0.552780	0.013655	0.006958	-0.846981	0.121661	-0.129248	-0.673198	-0.289305	0.465364	-0.496532
34450	8.654792	-0.530613	4.599717	-0.550089	0.009104	0.010557	-0.845991	0.120954	-0.129263	-0.678470	-0.284070	0.468751	-0.489137
34451	8.650321	-0.530872	4.553814	-0.556508	0.003826	-0.000100	-0.844861	0.120671	-0.129556	-0.683886	-0.278293	0.471876	-0.481857
34452	8.633277	-0.540341	4.568441	-0.552708	0.027167	0.006873	-0.845285	0.121096	-0.130111	-0.689208	-0.272812	0.474910	-0.474370
34453	8.616345	-0.540204	4.573295	-0.553646	0.027250	-0.001989	-0.843736	0.121514	-0.129837	-0.694676	-0.266803	0.477562	-0.467094
34454	8.620855	-0.564218	4.602554	-0.527377	0.014493	0.000163	-0.842473	0.123345	-0.130671	-0.699633	-0.261786	0.480389	-0.459574
34455	8.606541	-0.520627	4.602087	-0.543788	0.005561	0.000028	-0.843605	0.124194	-0.131216	-0.704656	-0.256039	0.483147	-0.452187
34456	8.606337	-0.564096	4.607405	-0.560163	0.002057	-0.002801	-0.843031	0.121940	-0.131244	-0.709516	-0.250638	0.486322	-0.444137
34457	8.611071	-0.568899	4.617117	-0.551140	-0.005153	-0.007075	-0.843033	0.122363	-0.131520	-0.714363	-0.244895	0.489145	-0.436406
34458	8.658403	-0.607229	4.718971	-0.554663	0.012852	-0.003688	-0.843454	0.122229	-0.133205	-0.719127	-0.239421	0.491994	-0.428340
34459	8.620746	-0.612612	4.593428	-0.558443	-0.004990	-0.021318	-0.841900	0.121374	-0.131258	-0.723952	-0.233651	0.494689	-0.420220
34460	8.625102	-0.597715	4.660915	-0.554795	-0.016078	0.007101	-0.841755	0.120530	-0.131830	-0.728156	-0.228251	0.497886	-0.412068
34461	8.654781	-0.666357	4.535989	-0.533050	-0.023272	-0.004982	-0.841194	0.121375	-0.132107	-0.732365	-0.222789	0.500594	-0.404242
34462	8.664075	-0.603097	4.612595	-0.520285	-0.019865	0.010191	-0.840065	0.120803	-0.130154	-0.736179	-0.217837	0.503466	-0.396370
34463	8.573305	-0.518439	4.532031	-0.547763	-0.050251	-0.003217	-0.838519	0.121922	-0.128890	-0.739998	-0.212312	0.506581	-0.388203
34464	8.650136	-0.564660	4.561440	-0.557618	-0.039579	0.017842	-0.838523	0.122765	-0.128319	-0.743539	-0.206835	0.509953	-0.379890
34465	8.679360	-0.574753	4.522851	-0.557620	-0.032222	0.001880	-0.837957	0.122341	-0.128328	-0.747360	-0.200931	0.512777	-0.371672
34466	8.713199	-0.625914	4.491964	-0.553824	-0.014329	0.014201	-0.837679	0.123326	-0.128320	-0.750985	-0.195305	0.515607	-0.363356
34467	8.670079	-0.531360	4.495800	-0.564183	-0.071945	0.014437	-0.837683	0.123884	-0.126628	-0.754142	-0.189420	0.519001	-0.355005
34468	8.712861	-0.625639	4.535457	-0.560456	-0.052045	0.003737	-0.838109	0.124303	-0.125355	-0.757287	-0.184028	0.522281	-0.346226
34469	8.626151	-0.569478	4.539779	-0.564071	-0.055768	0.017861	-0.838394	0.124579	-0.123523	-0.760403	-0.177953	0.525307	-0.337896
34470	8.738156	-0.420681	4.484807	-0.549511	-0.055028	0.030457	-0.837127	0.125138	-0.123105	-0.763104	-0.172420	0.528531	-0.329544
34471	8.718981	-0.444909	4.456107	-0.545755	-0.028791	0.016180	-0.838262	0.126549	-0.123082	-0.766271	-0.166438	0.530888	-0.321381
34472	8.700102	-0.391804	4.426543	-0.569396	-0.032281	0.015929	-0.839256	0.127670	-0.120533	-0.769185	-0.160560	0.533720	-0.312599
34473	8.690376	-0.449864	4.407872	-0.545617	-0.010821	0.021374	-0.839544	0.128938	-0.120658	-0.772331	-0.154390	0.535686	-0.304483
34474	8.657542	-0.416489	4.301222	-0.547459	-0.018035	0.023169	-0.840953	0.128948	-0.122614	-0.775093	-0.148640	0.538060	-0.296022
34475	8.651959	-0.323727	4.442762	-0.561996	-0.015313	0.028294	-0.841238	0.129795	-0.122884	-0.778019	-0.142151	0.540081	-0.287735
34476	8.768199	-0.305383	4.401323	-0.562102	-0.023253	0.011562	-0.841239	0.129791	-0.121900	-0.780640	-0.136290	0.542464	-0.278852
34477	8.730601	-0.225969	4.308664	-0.544029	-0.013909	-0.034279	-0.841236	0.128803	-0.121208	-0.783696	-0.130742	0.544050	-0.269697
34478	8.734711	-0.315111	4.357981	-0.562196	-0.004648	-0.053138	-0.843348	0.127963	-0.121060	-0.786670	-0.125440	0.545828	-0.259782
34479	8.730053	-0.310369	4.338603	-0.543157	-0.011046	-0.052876	-0.842777	0.126268	-0.120098	-0.789654	-0.120077	0.547171	-0.250265
34480	8.801949	-0.286171	4.415562	-0.546724	0.009814	-0.065416	-0.844469	0.125705	-0.118826	-0.792595	-0.115043	0.548468	-0.240292
34481	8.770650	-0.305429	4.396487	-0.549354	0.026073	-0.069094	-0.845445	0.123174	-0.119548	-0.795876	-0.109560	0.549062	-0.230456
34482	8.686607	-0.261610	4.362281	-0.554079	0.002775	-0.081401	-0.845572	0.120077	-0.119720	-0.798608	-0.104579	0.550324	-0.220072
34483	8.778319	-0.271885	4.357440	-0.543878	0.036058	-0.079699	-0.846981	0.119515	-0.119293	-0.801820	-0.099243	0.550552	-0.210067
34484	8.676374	-0.304713	4.415937	-0.547428	0.047740	-0.076301	-0.845846	0.118391	-0.120719	-0.804786	-0.094082	0.550926	-0.199872
34485	8.647541	-0.251303	4.425045	-0.543859	0.024054	-0.049574	-0.847519	0.114175	-0.122156	-0.807531	-0.088442	0.551247	-0.190261
34486	8.724886	-0.280973	4.396276	-0.545447	0.025294	0.014107	-0.847947	0.115588	-0.123543	-0.809684	-0.082378	0.551996	-0.181456
34487	8.741632	-0.300352	4.406135	-0.543735	0.025576	-0.017722	-0.848231	0.116012	-0.123817	-0.812122	-0.076370	0.552210	-0.172306
34488	8.695662	-0.290274	4.425416	-0.549181	0.023746	-0.012475	-0.846535	0.115447	-0.124258	-0.814158	-0.070519	0.552820	-0.162985
34489	8.719537	-0.319304	4.445039	-0.552571	0.046916	0.017421	-0.847102	0.116298	-0.125790	-0.816530	-0.063898	0.552622	-0.154288
34490	8.734390	-0.280912	4.415594	-0.558191	0.042828	-0.025073	-0.845968	0.115456	-0.127494	-0.818614	-0.057955	0.552800	-0.144651
34491	8.705018	-0.309485	4.454614	-0.545581	0.005491	0.011562	-0.846806	0.113203	-0.126949	-0.820340	-0.051627	0.553104	-0.135841
34492	8.693135	-0.270773	4.449365	-0.563796	0.018522	-0.024998	-0.847663	0.115882	-0.127336	-0.821944	-0.045644	0.553560	-0.126079
34493	8.700163	-0.307008	4.459426	-0.552834	0.005484	0.015900	-0.845977	0.117427	-0.127333	-0.823469	-0.039142	0.553739	-0.117221
34494	8.676225	-0.304591	4.435267	-0.538357	-0.003580	0.014352	-0.845412	0.117286	-0.127620	-0.824501	-0.033181	0.554399	-0.108341
34495	8.692594	-0.304271	4.502901	-0.545474	0.017997	0.022983	-0.846265	0.118695	-0.127318	-0.825952	-0.026695	0.554220	-0.099654
34496	8.674980	-0.354487	4.571144	-0.534612	0.019869	0.008931	-0.843445	0.119256	-0.128458	-0.827058	-0.020794	0.554359	-0.090720
34497	8.607697	-0.405207	4.508974	-0.550064	0.010861	0.015865	-0.845696	0.117852	-0.128174	-0.828255	-0.014321	0.554159	-0.081832
34498	8.651097	-0.337571	4.546823	-0.547380	0.005416	0.019485	-0.844854	0.119121	-0.129432	-0.828988	-0.008108	0.554435	-0.072909
34499	8.660631	-0.359351	4.551886	-0.552852	0.001846	0.018557	-0.843874	0.120809	-0.129422	-0.829886	-0.001578	0.554247	-0.064008
34500	8.655387	-0.438979	4.567280	-0.558279	0.000001	0.025570	-0.843162	0.119115	-0.128602	-0.830350	0.004882	0.554495	-0.055051
34501	8.617109	-0.443858	4.521474	-0.550978	0.003560	0.026512	-0.844726	0.122363	-0.130383	-0.831060	0.011468	0.554135	-0.046283
34502	8.588373	-0.458404	4.485429	-0.557358	-0.005487	0.033564	-0.844732	0.123489	-0.129949	-0.831253	0.018000	0.554339	-0.037462
34503	8.569394	-0.293706	4.522279	-0.536517	-0.003701	0.024965	-0.843041	0.123905	-0.129396	-0.831695	0.024309	0.553952	-0.028813
34504	8.515110	-0.200289	4.719454	-0.550171	0.016465	-0.007174	-0.842482	0.125173	-0.129949	-0.831958	0.030284	0.553672	-0.019379
34505	8.324567	0.109162	4.542275	-0.526227	-0.037069	-0.077327	-0.845006	0.121658	-0.129826	-0.831889	0.035249	0.553746	-0.009137
34506	8.757280	0.141750	4.778140	-0.563253	-0.117569	-0.117877	-0.845422	0.119253	-0.126194	-0.830464	0.040177	0.555617	0.002195
34507	8.952071	-0.072239	4.765769	-0.555067	-0.110216	-0.136391	-0.844421	0.115151	-0.121607	-0.829333	0.044915	0.556778	0.013711
34508	8.938396	-0.315696	4.855494	-0.550040	-0.076700	-0.061382	-0.845830	0.114301	-0.118935	-0.828139	0.050238	0.557751	0.023991
34509	8.673099	-0.413562	4.784449	-0.536177	-0.092003	0.025505	-0.846820	0.114006	-0.114293	-0.827079	0.056454	0.558291	0.032630
34510	8.467292	-0.214896	4.654438	-0.562381	-0.068456	0.024159	-0.845413	0.114703	-0.113173	-0.825798	0.062919	0.558896	0.041630
34511	8.410267	-0.171626	4.559792	-0.560850	-0.111624	0.014709	-0.845979	0.114700	-0.111763	-0.824293	0.069418	0.559600	0.050695
34512	8.521810	0.013909	4.581736	-0.546162	-0.066399	-0.010121	-0.846264	0.114687	-0.107545	-0.822816	0.075212	0.560096	0.060073
34513	8.507334	0.093993	4.619524	-0.539054	-0.067881	-0.048947	-0.844999	0.115383	-0.106142	-0.821567	0.080554	0.560034	0.070009
34514	8.521522	-0.022219	4.601471	-0.537206	-0.072502	-0.037408	-0.845839	0.113262	-0.102785	-0.819796	0.085890	0.560540	0.079705
34515	8.530729	-0.089794	4.626377	-0.540553	-0.043021	-0.008443	-0.847257	0.114667	-0.100792	-0.818694	0.091634	0.559836	0.089035
34516	8.491352	-0.062266	4.737277	-0.567491	-0.008999	0.028178	-0.844152	0.114095	-0.100260	-0.817488	0.098079	0.558993	0.098084
34517	8.534223	-0.074196	4.805012	-0.559990	0.025108	0.038676	-0.844434	0.114381	-0.101660	-0.817015	0.104502	0.556885	0.106982
34518	8.466516	-0.088209	4.814924	-0.561751	0.026797	0.051013	-0.842330	0.116768	-0.100808	-0.816066	0.111018	0.555284	0.115634
34519	8.494352	-0.106871	4.950414	-0.559559	0.080667	0.070167	-0.841774	0.119312	-0.103878	-0.816102	0.117612	0.552031	0.124124
34520	8.764441	-0.205363	4.931820	-0.553867	0.111174	0.084244	-0.841217	0.121571	-0.106107	-0.815987	0.124147	0.548862	0.132303
34521	8.321393	-0.150068	4.825475	-0.546257	0.143206	0.119443	-0.840099	0.124680	-0.110018	-0.816689	0.130859	0.544337	0.139974
34522	8.562938	-0.020847	4.862372	-0.552020	0.113790	0.091312	-0.837855	0.128920	-0.116174	-0.816428	0.137417	0.540984	0.147982
34523	9.289214	0.210337	4.687255	-0.539985	0.067038	-0.013345	-0.836738	0.131879	-0.117557	-0.815740	0.142744	0.537937	0.157534
34524	8.876685	0.087221	4.295308	-0.542087	0.042417	-0.083186	-0.835322	0.130752	-0.118564	-0.813997	0.147444	0.536126	0.168040
34525	9.540071	-0.246871	4.486628	-0.554411	0.063434	-0.003758	-0.836019	0.128783	-0.118719	-0.813047	0.153062	0.532918	0.177550
34526	8.868103	-0.658761	4.419631	-0.542493	0.145983	0.115998	-0.835043	0.132743	-0.124447	-0.812893	0.159502	0.528685	0.185086
34527	8.075168	-0.751610	4.233249	-0.546639	0.109968	0.006310	-0.834053	0.133039	-0.129652	-0.812280	0.164931	0.524592	0.194426
34528	8.165292	-0.762541	4.122096	-0.552911	-0.026940	0.007100	-0.833771	0.133182	-0.130495	-0.809669	0.171022	0.523343	0.203223
34529	8.969708	-0.911707	4.267668	-0.572363	-0.128423	0.089906	-0.831518	0.134017	-0.129099	-0.806601	0.178674	0.522604	0.210608
34530	9.520860	-0.705470	4.564263	-0.544467	-0.153714	0.089628	-0.829985	0.137523	-0.125701	-0.802837	0.185977	0.523035	0.217487
34531	9.001426	-0.454496	4.753053	-0.560763	-0.135659	0.087474	-0.831686	0.138640	-0.121461	-0.799535	0.193400	0.522346	0.224711
34532	8.486670	-0.467188	4.524325	-0.549974	-0.133462	0.032643	-0.831701	0.141160	-0.116797	-0.795518	0.200070	0.522524	0.232575
34533	8.219012	-0.640229	4.410627	-0.568275	-0.120055	-0.049112	-0.831422	0.141290	-0.113706	-0.791530	0.206059	0.521945	0.242061
34534	8.437856	-0.747641	4.459861	-0.549272	-0.162071	0.006245	-0.830722	0.141698	-0.109913	-0.786894	0.212537	0.522540	0.250154
34535	8.549670	-0.559904	4.447951	-0.560840	-0.124265	0.018310	-0.831290	0.142114	-0.107515	-0.783023	0.219073	0.521634	0.258418
34536	8.602336	-0.574434	4.496371	-0.564455	-0.071182	-0.070516	-0.831703	0.139005	-0.104031	-0.778666	0.224477	0.520925	0.268191
34537	8.272680	-0.590600	4.670973	-0.544429	-0.062314	-0.070414	-0.830998	0.138714	-0.101510	-0.774857	0.229444	0.519359	0.277881
34538	8.340359	-0.726861	4.592662	-0.534073	-0.026623	-0.036895	-0.830007	0.138008	-0.101806	-0.771078	0.234426	0.517829	0.286942
34539	8.244799	-0.613112	4.521445	-0.556448	0.031192	-0.042822	-0.828722	0.134774	-0.104099	-0.768149	0.239276	0.514457	0.296695
34540	8.303368	-0.592185	4.448641	-0.567892	0.089822	-0.043298	-0.826459	0.133933	-0.106936	-0.765168	0.243978	0.510828	0.306671
34541	8.269795	-0.437001	4.495282	-0.554031	0.155900	-0.084224	-0.827147	0.130564	-0.109776	-0.763061	0.247543	0.505589	0.317554
34542	8.347186	-0.287321	4.546669	-0.541290	0.212486	-0.169315	-0.826850	0.128330	-0.115845	-0.760420	0.249727	0.500706	0.329683
34543	8.393818	-0.194177	4.801706	-0.552198	0.247210	-0.217417	-0.826545	0.123979	-0.120811	-0.758104	0.251231	0.494534	0.342925
34544	10.817128	-0.525707	5.241948	-0.532914	0.115217	-0.148716	-0.827084	0.119208	-0.125494	-0.754408	0.254078	0.490885	0.354040
34545	10.563159	-0.540149	4.995975	-0.570221	0.168180	-0.011516	-0.825382	0.117522	-0.128055	-0.752384	0.258347	0.484570	0.363822
34546	8.698153	-0.113867	4.810068	-0.540730	0.243736	-0.034954	-0.824524	0.116706	-0.137345	-0.750471	0.261440	0.478208	0.373844
34547	7.170181	0.875294	3.764438	-0.554516	0.146053	-0.195656	-0.823379	0.114047	-0.143284	-0.746695	0.263782	0.473142	0.386009
34548	8.545094	0.712092	3.786166	-0.537957	-0.106071	-0.202500	-0.825771	0.111929	-0.139774	-0.739958	0.267828	0.472741	0.396541
34549	9.495758	-0.196449	4.002843	-0.554354	-0.175221	-0.111966	-0.825908	0.109796	-0.133612	-0.733520	0.273382	0.471895	0.405618
34550	9.459942	-0.175195	4.273292	-0.567606	-0.024897	0.007248	-0.827037	0.109083	-0.130238	-0.728848	0.279102	0.468790	0.413665
34551	8.602573	0.080852	4.160427	-0.554718	-0.005328	0.018642	-0.827883	0.108511	-0.126865	-0.724861	0.284458	0.464633	0.421635
34552	8.262303	0.123707	4.486619	-0.541971	0.016338	0.001770	-0.827613	0.111328	-0.127119	-0.720491	0.289349	0.461059	0.429645
34553	8.184111	-0.112592	4.496609	-0.545852	-0.037844	0.015281	-0.827484	0.114002	-0.126811	-0.716054	0.294753	0.457347	0.437288
34554	8.488286	-0.015183	4.533778	-0.547391	-0.031322	0.095798	-0.826088	0.117237	-0.126507	-0.711866	0.300931	0.453752	0.443619
34555	8.487872	-0.153023	4.520818	-0.553290	0.013317	0.143208	-0.825260	0.121027	-0.123382	-0.708813	0.307085	0.448384	0.449704
34556	8.178088	-0.041290	4.684301	-0.555771	0.056507	0.146395	-0.823016	0.123982	-0.124211	-0.705662	0.312996	0.443061	0.455820
34557	7.946765	0.056837	4.683516	-0.557989	0.030091	0.077495	-0.821629	0.129758	-0.125707	-0.701979	0.318395	0.437716	0.462877
34558	8.038977	0.009793	4.596927	-0.560125	0.023710	-0.010938	-0.820369	0.132010	-0.126115	-0.696897	0.323214	0.433703	0.470923
34559	8.113328	-0.033934	4.635978	-0.543907	0.023992	-0.049666	-0.820089	0.132572	-0.125831	-0.691890	0.327268	0.429276	0.479485
34560	8.009900	0.053704	4.632722	-0.562862	0.053035	-0.064230	-0.818671	0.130879	-0.126140	-0.686350	0.331302	0.425056	0.488355
34561	9.237517	0.116461	5.082246	-0.552589	0.103283	-0.032334	-0.820069	0.128639	-0.129104	-0.681938	0.334749	0.419222	0.497149
34562	8.877152	-0.169608	5.351725	-0.533901	0.178701	-0.020317	-0.819219	0.128797	-0.135011	-0.677892	0.337433	0.413157	0.505868
34563	10.946562	-0.240710	6.113332	-0.556420	0.094336	-0.020569	-0.817105	0.130358	-0.140071	-0.673317	0.341031	0.407193	0.514331
34564	8.511275	-0.047865	4.355298	-0.545809	0.068351	-0.164871	-0.819344	0.126712	-0.143042	-0.666602	0.343732	0.403368	0.524198
34565	7.989960	-0.616194	3.772736	-0.554633	-0.016089	0.003474	-0.819908	0.126998	-0.144019	-0.661208	0.348576	0.398629	0.531407
34566	9.348619	-1.386325	3.731183	-0.538111	-0.117986	0.217672	-0.817108	0.130921	-0.139784	-0.656926	0.356128	0.394604	0.534705
34567	9.560443	-0.943589	4.015927	-0.549409	-0.077765	0.064337	-0.817410	0.135424	-0.138610	-0.651537	0.362057	0.390291	0.540451
34568	9.175883	-0.359185	4.710677	-0.543399	-0.084745	0.030797	-0.817422	0.137670	-0.136338	-0.645333	0.367778	0.387018	0.546352
34569	8.246871	-0.277838	4.416212	-0.571747	-0.149947	0.071394	-0.818696	0.137941	-0.132109	-0.639139	0.374755	0.383266	0.551513
34570	7.929811	-0.252822	4.232710	-0.553539	-0.170223	0.108833	-0.818718	0.142441	-0.130094	-0.632905	0.382062	0.380311	0.555719
34571	7.967374	-0.533412	4.233375	-0.548402	-0.235239	0.121649	-0.817601	0.144396	-0.125867	-0.626636	0.389980	0.377442	0.559267
34572	8.604579	-0.445352	4.270202	-0.526493	-0.166067	0.042003	-0.819030	0.147479	-0.120202	-0.619742	0.396304	0.375177	0.564007
34573	8.718738	-0.449559	4.485156	-0.560799	-0.091460	-0.019884	-0.817918	0.150278	-0.115544	-0.612712	0.401598	0.371414	0.570400
34574	8.314586	-0.499453	4.602241	-0.553234	-0.036469	-0.033497	-0.817069	0.149425	-0.113873	-0.605565	0.406125	0.367753	0.577158
34575	8.034796	-0.551159	4.554864	-0.550319	0.006096	-0.062979	-0.818765	0.149416	-0.109784	-0.598689	0.409736	0.363163	0.584637
34576	8.168686	-0.649896	4.360058	-0.553310	0.006974	-0.155883	-0.820167	0.147164	-0.109235	-0.590265	0.412762	0.359871	0.593049
34577	8.256271	-0.757676	4.218576	-0.545579	0.084563	-0.170412	-0.822270	0.144352	-0.109248	-0.582547	0.414490	0.355176	0.602236
34578	8.091436	-0.649394	4.362573	-0.550201	0.236110	-0.190886	-0.823111	0.143088	-0.109676	-0.575159	0.414349	0.349400	0.612721
34579	8.273455	-0.688195	4.524661	-0.540524	0.358968	-0.230427	-0.822101	0.139308	-0.117172	-0.568447	0.412111	0.341932	0.624592
34580	8.394213	-0.428173	5.258600	-0.535185	0.380772	-0.253476	-0.822633	0.133420	-0.124959	-0.561149	0.409402	0.335034	0.636595
34581	11.720374	-1.154391	6.103161	-0.566522	0.250152	-0.102989	-0.824430	0.126406	-0.132045	-0.554856	0.409519	0.327230	0.646026
34582	9.638983	-0.685244	5.211475	-0.560570	0.201340	0.088139	-0.824284	0.126710	-0.139069	-0.550327	0.411502	0.319091	0.652676
34583	7.701974	0.555174	4.124926	-0.554345	0.107982	-0.067097	-0.824008	0.128405	-0.140880	-0.543472	0.413483	0.312658	0.660238
34584	7.840865	0.956119	3.837547	-0.549097	-0.112819	-0.255783	-0.826246	0.123330	-0.137543	-0.532374	0.417183	0.310835	0.667771
34585	9.330807	-0.345033	4.038552	-0.554681	-0.205430	-0.161379	-0.827643	0.118803	-0.130553	-0.522099	0.422612	0.308515	0.673521
34586	9.530746	-0.387677	4.377057	-0.565339	-0.139049	0.075191	-0.828206	0.117376	-0.124381	-0.514969	0.428737	0.303874	0.677239
34587	8.970942	-0.180614	4.460069	-0.558327	-0.069541	0.149064	-0.830346	0.122154	-0.119817	-0.509528	0.434197	0.297419	0.680732
34588	8.209005	0.371469	4.631326	-0.560627	-0.047450	-0.008658	-0.830353	0.123418	-0.118820	-0.501724	0.438444	0.292565	0.685890
34589	8.192377	0.036348	4.746242	-0.553759	-0.091201	-0.057900	-0.831065	0.123967	-0.113890	-0.493238	0.442804	0.288144	0.691096
34590	8.201835	-0.290814	4.614562	-0.543804	-0.123933	-0.031077	-0.833600	0.122128	-0.109533	-0.484701	0.447691	0.284399	0.695525
34591	8.316662	-0.079337	4.537140	-0.557942	-0.104838	0.058927	-0.833329	0.124372	-0.106842	-0.477589	0.452824	0.278955	0.699316
34592	8.315382	0.103993	4.479518	-0.550007	-0.042625	0.149782	-0.834191	0.127465	-0.104835	-0.471863	0.457552	0.272649	0.702605
34593	8.066641	0.283127	4.274874	-0.545003	0.044058	0.124520	-0.833353	0.129434	-0.104399	-0.466485	0.460732	0.265359	0.706897
34594	7.928213	0.146039	4.629384	-0.563333	0.018826	0.130590	-0.834493	0.132116	-0.105487	-0.460603	0.464520	0.258397	0.710842
34595	7.861428	0.116253	4.823118	-0.552187	0.092220	0.077165	-0.832804	0.133386	-0.107454	-0.454620	0.466701	0.250971	0.715908
34596	8.073742	0.204665	4.875008	-0.564951	0.104262	0.050455	-0.833376	0.136076	-0.111356	-0.447912	0.468769	0.243883	0.721215
34597	9.497679	-0.074345	5.364329	-0.555778	0.102024	0.109194	-0.835357	0.137918	-0.113289	-0.442289	0.470855	0.235983	0.725939
34598	9.758076	-0.215902	5.020015	-0.546743	0.144478	-0.002374	-0.833387	0.139613	-0.116237	-0.435059	0.471824	0.229241	0.731816
34599	10.690161	-0.140708	5.614780	-0.547207	0.128948	-0.067575	-0.833949	0.139625	-0.119606	-0.426935	0.472495	0.222871	0.738108
34600	8.935426	0.002814	4.769786	-0.567870	0.063457	-0.205719	-0.836751	0.135695	-0.121592	-0.416018	0.473783	0.218361	0.744834
34601	7.873742	-0.506075	3.873151	-0.538707	-0.081058	0.004930	-0.836885	0.134579	-0.124695	-0.407998	0.477673	0.213154	0.748285
34602	9.060165	-1.361202	3.593554	-0.532988	-0.158286	0.185199	-0.837609	0.137801	-0.119034	-0.402180	0.483546	0.207220	0.749329
34603	9.466597	-1.052308	3.927860	-0.554933	-0.090277	0.054590	-0.837612	0.137789	-0.115380	-0.394592	0.487882	0.201362	0.752144
34604	9.279415	-0.196742	4.510581	-0.548148	-0.089619	-0.022255	-0.839306	0.137786	-0.113400	-0.385707	0.491887	0.196613	0.755394
34605	8.595348	0.014954	4.436642	-0.560761	-0.086234	0.000468	-0.842975	0.137504	-0.110564	-0.377147	0.495863	0.191158	0.758511
34606	7.991913	-0.068455	4.404551	-0.529722	-0.088595	0.037868	-0.842127	0.136648	-0.107909	-0.369265	0.499828	0.186038	0.761055
34607	8.363876	-0.221331	4.294604	-0.550161	-0.149426	0.005332	-0.842001	0.139453	-0.104367	-0.360546	0.504574	0.181153	0.763280
34608	8.580474	-0.294926	4.338631	-0.560986	-0.120256	-0.024134	-0.842562	0.137892	-0.100304	-0.351196	0.508896	0.176371	0.765884
34609	8.528448	-0.438965	4.441797	-0.550613	-0.081031	0.014637	-0.845819	0.139715	-0.095622	-0.342761	0.512490	0.170876	0.768550
34610	8.438113	-0.498163	4.546484	-0.541802	0.023426	0.014067	-0.845265	0.141820	-0.093918	-0.334602	0.514483	0.164963	0.772098
34611	8.238163	-0.523864	4.486628	-0.561882	-0.016482	0.051191	-0.845836	0.142942	-0.092075	-0.326761	0.517142	0.158437	0.775041
34612	8.148667	-0.673438	4.440089	-0.552705	-0.002044	0.042328	-0.847816	0.143787	-0.090645	-0.318762	0.519575	0.152199	0.777989
34613	8.385863	-0.699721	4.340992	-0.561301	0.056271	0.077305	-0.847117	0.144905	-0.088672	-0.311484	0.521040	0.144912	0.781342
34614	8.046793	-0.633599	4.524355	-0.554033	0.088177	0.027584	-0.848534	0.146888	-0.090888	-0.303435	0.521916	0.138201	0.785131
34615	8.494461	-0.826933	4.591156	-0.575249	0.163684	0.062321	-0.848536	0.147453	-0.091585	-0.296007	0.521582	0.130159	0.789551
34616	9.168166	-0.771815	5.193740	-0.542765	0.189459	-0.008112	-0.849109	0.150283	-0.095064	-0.287705	0.520575	0.123351	0.794363
34617	10.476357	-0.894552	5.434999	-0.512549	0.130616	-0.076158	-0.849945	0.148321	-0.097608	-0.278578	0.519893	0.117905	0.798877
34618	9.202538	-0.381735	4.996029	-0.541318	0.135435	-0.009466	-0.850782	0.147069	-0.101690	-0.270067	0.519581	0.111409	0.802924
34619	8.743662	-0.479443	4.369469	-0.564346	0.059810	-0.007578	-0.853454	0.145390	-0.103092	-0.261257	0.520341	0.104801	0.806230
34620	8.142710	0.010611	3.673713	-0.549300	0.048128	-0.120591	-0.852749	0.145388	-0.102816	-0.250609	0.521104	0.099773	0.809748
34621	8.469681	-0.419510	3.629747	-0.541182	-0.082823	-0.186910	-0.856816	0.139187	-0.098774	-0.238755	0.523551	0.096135	0.812188
34622	9.453681	-0.444548	3.708451	-0.564005	-0.122728	-0.133660	-0.859347	0.135788	-0.091061	-0.227327	0.526952	0.091814	0.813765
34623	9.929495	-0.487104	3.952346	-0.554223	-0.071653	-0.003737	-0.861031	0.132821	-0.087003	-0.218236	0.529498	0.086001	0.815235
34624	9.185697	-0.305088	4.096294	-0.547812	-0.090296	0.052049	-0.862013	0.131126	-0.084765	-0.210003	0.532495	0.079806	0.816075
34625	8.587985	-0.331076	3.976564	-0.556824	-0.073893	0.028723	-0.864140	0.133091	-0.081355	-0.201338	0.535029	0.073631	0.817182
34626	8.579126	-0.142578	3.964807	-0.548075	-0.089583	-0.032980	-0.862168	0.132932	-0.077156	-0.191676	0.537758	0.068321	0.818174
34627	8.803691	-0.024822	3.697388	-0.559308	-0.111435	-0.096598	-0.863993	0.130251	-0.074219	-0.180807	0.540601	0.063620	0.819153
34628	9.022215	-0.012713	3.535061	-0.548636	-0.181329	-0.041142	-0.865820	0.127274	-0.067069	-0.170837	0.544667	0.058702	0.818967
34629	9.060080	0.002199	3.638749	-0.526295	-0.148161	0.065077	-0.867093	0.127262	-0.062703	-0.162848	0.548062	0.052953	0.818721
34630	9.084660	0.079258	3.618526	-0.560608	-0.091775	0.025421	-0.865550	0.128657	-0.059609	-0.153898	0.550647	0.046808	0.819092
34631	9.291676	0.044451	3.671798	-0.573824	-0.134327	-0.041670	-0.864703	0.127512	-0.054568	-0.143590	0.553736	0.041437	0.819171
34632	9.223700	-0.297082	3.869012	-0.544411	-0.054759	-0.091421	-0.865262	0.125672	-0.051491	-0.132902	0.555411	0.036743	0.820064
34633	9.282728	-0.336655	3.398176	-0.544113	0.034446	-0.189246	-0.865818	0.123271	-0.048983	-0.120578	0.555376	0.033042	0.822148
34634	8.947824	-0.025186	3.784189	-0.564351	0.025764	-0.219554	-0.867193	0.115251	-0.050180	-0.107595	0.555499	0.029222	0.824008
34635	8.995802	-0.190097	3.742470	-0.556482	0.009510	-0.021213	-0.868452	0.112860	-0.050477	-0.097837	0.555810	0.023520	0.825197
34636	8.826574	-0.273645	3.738796	-0.541967	0.047999	-0.102711	-0.868865	0.110752	-0.051339	-0.087006	0.555434	0.018723	0.826785
34637	9.040425	-0.291199	3.852277	-0.545518	0.045913	-0.067318	-0.870543	0.107377	-0.051642	-0.076597	0.554937	0.013646	0.828246
34638	8.891068	-0.217756	3.851657	-0.554403	0.034389	0.014014	-0.868006	0.108221	-0.053199	-0.067542	0.554689	0.007367	0.829279
34639	8.917351	-0.174074	3.906712	-0.550654	0.039506	0.044113	-0.869420	0.109356	-0.054862	-0.058897	0.554187	0.000989	0.830306
34640	8.949140	-0.293869	4.106151	-0.544877	0.082509	0.066898	-0.869145	0.111336	-0.057373	-0.050822	0.553001	-0.005772	0.831609
34641	8.927979	-0.355269	4.314675	-0.551809	0.127355	0.091289	-0.867882	0.114168	-0.062974	-0.042932	0.550890	-0.012782	0.833375
34642	8.715421	-0.290762	4.367401	-0.558972	0.138048	0.105256	-0.866615	0.115734	-0.069011	-0.035333	0.548655	-0.020248	0.835056
34643	8.667056	-0.256441	4.396080	-0.555338	0.145329	0.094632	-0.864803	0.121516	-0.072758	-0.027446	0.546092	-0.027351	0.836829
34644	8.672912	-0.328087	4.539439	-0.537079	0.177928	0.066322	-0.864943	0.122951	-0.080612	-0.019439	0.543063	-0.034025	0.838777
34645	8.478954	-0.226285	4.391162	-0.566209	0.185600	0.028760	-0.862696	0.126344	-0.086356	-0.010302	0.539706	-0.040591	0.840812
34646	8.288426	-0.102040	4.742825	-0.544725	0.145830	0.028331	-0.863539	0.126934	-0.093650	-0.001610	0.537105	-0.046960	0.842206
34647	8.595113	-0.225323	4.661633	-0.544810	0.124169	0.036475	-0.862423	0.130603	-0.096712	0.007118	0.534601	-0.053205	0.843398
34648	8.691338	-0.002655	4.808836	-0.559518	0.150205	-0.043433	-0.861004	0.129490	-0.101794	0.017173	0.531862	-0.059035	0.844596
34649	8.548471	0.056806	4.897770	-0.523130	0.173633	-0.064408	-0.860716	0.129223	-0.106718	0.027437	0.528468	-0.063774	0.846110
34650	8.451160	0.106525	5.020583	-0.537516	0.200701	-0.062993	-0.860136	0.127278	-0.115034	0.037651	0.524747	-0.068994	0.847622
34651	8.291396	0.229124	5.140248	-0.553021	0.175191	-0.025885	-0.859560	0.125891	-0.121939	0.047578	0.521066	-0.074586	0.848919
34652	8.280626	0.227668	5.282847	-0.553898	0.200690	-0.056139	-0.860953	0.123672	-0.131367	0.057867	0.517166	-0.080155	0.850157
34653	8.151264	0.239826	5.164481	-0.559555	0.159196	-0.048893	-0.859395	0.123121	-0.136163	0.068221	0.513590	-0.085575	0.851028
34654	8.209113	0.220127	5.164623	-0.532471	0.124714	-0.035085	-0.858957	0.120600	-0.140689	0.077800	0.510821	-0.091080	0.851301
34655	8.247204	0.210613	5.227505	-0.557866	0.115546	-0.004360	-0.856977	0.120043	-0.144083	0.087293	0.507736	-0.096925	0.851581
34656	8.205782	0.206344	5.275936	-0.563388	0.090096	0.022260	-0.857825	0.120898	-0.146597	0.096132	0.505261	-0.103584	0.851317
34657	8.125368	0.202622	5.372741	-0.547137	0.071004	0.031392	-0.855148	0.122310	-0.149414	0.104808	0.502725	-0.109626	0.851038
34658	8.221144	0.100819	5.422077	-0.546922	0.058523	0.116400	-0.854594	0.125132	-0.151497	0.111793	0.500489	-0.116998	0.850485
34659	8.181243	-0.048190	5.515616	-0.549642	0.051210	0.127882	-0.852916	0.128795	-0.153298	0.118791	0.497929	-0.124035	0.850042
34660	8.143429	0.043520	5.456650	-0.556210	0.029819	0.105828	-0.851234	0.131329	-0.154128	0.125955	0.496073	-0.131508	0.848971
34661	8.136623	-0.177386	5.294809	-0.540039	-0.013574	0.113338	-0.849288	0.138083	-0.153651	0.132920	0.494540	-0.138336	0.847718
34662	8.222273	-0.125545	5.168463	-0.560417	-0.076482	0.108209	-0.849026	0.142587	-0.152903	0.139766	0.494359	-0.146156	0.845407
34663	8.292028	-0.108826	5.206845	-0.550619	-0.062282	0.028633	-0.847486	0.144685	-0.149801	0.148116	0.493746	-0.152393	0.843239
34664	8.343572	-0.071058	5.114532	-0.555084	-0.046868	0.021429	-0.848053	0.144820	-0.147547	0.156432	0.493213	-0.159150	0.840798
34665	8.252295	-0.129013	5.030726	-0.555268	-0.070119	0.001201	-0.847776	0.145372	-0.144311	0.165243	0.492669	-0.165156	0.838269
34666	8.430834	-0.110699	5.047198	-0.531678	-0.073838	0.004192	-0.847506	0.147329	-0.139936	0.173492	0.492595	-0.171402	0.835387
34667	8.382230	-0.158606	5.067129	-0.571590	-0.059127	-0.008767	-0.848492	0.146621	-0.138250	0.182643	0.491706	-0.177475	0.832688
34668	8.415678	-0.119756	5.129477	-0.555128	-0.048568	0.010831	-0.848075	0.147601	-0.136697	0.191057	0.490977	-0.184052	0.829797
34669	8.314374	-0.206436	5.079835	-0.550583	-0.048539	0.003778	-0.849210	0.149294	-0.136951	0.199799	0.489802	-0.189787	0.827137
34670	8.348293	-0.197059	5.067603	-0.560697	-0.068307	0.003789	-0.850056	0.148727	-0.135264	0.208261	0.489275	-0.196426	0.823805
34671	8.440045	-0.241305	5.041394	-0.562388	-0.063117	0.029407	-0.851472	0.149279	-0.130751	0.216604	0.488051	-0.202592	0.820881
34672	8.534321	-0.256566	5.014857	-0.542271	-0.045237	0.035743	-0.851896	0.149279	-0.130466	0.224399	0.486974	-0.209101	0.817788
34673	8.464636	-0.176375	5.014056	-0.545680	0.001771	0.019487	-0.850637	0.151811	-0.130309	0.232972	0.484670	-0.214534	0.815349
34674	8.309886	-0.221226	5.029262	-0.567531	0.003858	-0.002935	-0.851197	0.150970	-0.131157	0.241792	0.482715	-0.220813	0.812259
34675	8.334229	-0.265183	4.981392	-0.534928	-0.014315	-0.002441	-0.852895	0.151815	-0.130010	0.250502	0.480679	-0.225861	0.809434
34676	8.330449	-0.207823	4.874435	-0.547847	-0.044818	-0.009470	-0.851199	0.151248	-0.130030	0.258957	0.479510	-0.231949	0.805736
34677	8.334299	-0.177970	5.014248	-0.544368	-0.059149	-0.020844	-0.852614	0.152093	-0.129166	0.267803	0.478098	-0.237122	0.802170
34678	8.431743	-0.256887	4.860349	-0.555259	-0.055350	-0.035131	-0.853884	0.151524	-0.126352	0.276625	0.477052	-0.243085	0.798004
34679	8.523764	-0.245595	4.826270	-0.540429	-0.019578	-0.012155	-0.852187	0.150103	-0.123851	0.285431	0.474849	-0.247984	0.794702
34680	8.477765	-0.223374	4.855080	-0.556664	0.000316	-0.012475	-0.853313	0.149257	-0.122586	0.294104	0.472668	-0.253819	0.790989
34681	8.484933	-0.262147	4.845838	-0.560194	0.012899	-0.007289	-0.854441	0.149261	-0.123139	0.303120	0.469674	-0.258813	0.787744
34682	8.513389	-0.266766	4.908678	-0.560223	0.013865	-0.014370	-0.854726	0.149539	-0.121869	0.311844	0.467138	-0.264546	0.783933
34683	8.407682	-0.247099	4.855439	-0.552939	0.009219	-0.003657	-0.853457	0.150103	-0.122997	0.320646	0.464086	-0.269402	0.780534
34684	8.393313	-0.227705	4.850409	-0.558455	0.007587	-0.019636	-0.854025	0.150666	-0.122425	0.329318	0.461561	-0.275038	0.776444
34685	8.465788	-0.160343	4.873724	-0.556824	-0.012104	-0.033627	-0.854160	0.149542	-0.123138	0.338431	0.458839	-0.279734	0.772451
34686	8.446945	-0.092722	4.846414	-0.562208	0.006965	-0.047071	-0.853028	0.148694	-0.122875	0.347469	0.456321	-0.285110	0.767951
34687	8.461072	-0.121615	4.878131	-0.546010	-0.004609	-0.070698	-0.854583	0.148973	-0.121174	0.357015	0.453626	-0.289161	0.763642
34688	8.533030	-0.199283	4.898232	-0.539495	0.015106	-0.061893	-0.855274	0.145450	-0.120081	0.366025	0.451095	-0.293923	0.759045
34689	8.525415	-0.218326	4.937118	-0.542118	0.033152	-0.063809	-0.855269	0.144467	-0.120934	0.375562	0.447669	-0.297620	0.754962
34690	8.445358	-0.217489	4.990376	-0.564708	0.045734	-0.050015	-0.856108	0.143063	-0.121505	0.384696	0.444283	-0.302571	0.750381
34691	8.410666	-0.153513	5.137110	-0.538300	0.061819	-0.049811	-0.857232	0.142512	-0.124593	0.394065	0.440226	-0.306027	0.746500
34692	8.329600	-0.282282	4.947759	-0.557538	0.027689	-0.052505	-0.857220	0.139838	-0.124903	0.402950	0.437046	-0.310917	0.741588
34693	8.420335	-0.252977	5.087462	-0.549559	-0.008535	-0.035365	-0.856518	0.140254	-0.123639	0.411665	0.433715	-0.315145	0.736958
34694	8.416170	-0.197729	5.028857	-0.545951	-0.002982	-0.053041	-0.857229	0.141665	-0.123759	0.420155	0.430964	-0.320032	0.731655
34695	8.376941	-0.279408	5.068484	-0.556745	0.018781	-0.063937	-0.858489	0.139412	-0.122930	0.429419	0.427213	-0.323804	0.726801
34696	8.386587	-0.310976	5.054325	-0.547687	0.009664	-0.056699	-0.858190	0.135182	-0.121852	0.437939	0.424160	-0.328502	0.721377
34697	8.410748	-0.284485	5.063663	-0.533063	0.014827	-0.037090	-0.857344	0.135463	-0.122137	0.446473	0.420358	-0.332112	0.716702
34698	8.420424	-0.337895	5.035249	-0.563744	0.029116	-0.007462	-0.857492	0.136870	-0.121699	0.454432	0.416436	-0.337205	0.711593
34699	8.347605	-0.298314	5.107397	-0.552852	0.023536	0.005071	-0.855943	0.137573	-0.122407	0.462469	0.411924	-0.341298	0.707076
34700	8.289532	-0.297827	5.126800	-0.553045	-0.008923	0.007025	-0.856642	0.136452	-0.123678	0.469754	0.408427	-0.346632	0.701687
34701	8.277740	-0.205858	5.135455	-0.545843	-0.027145	0.025807	-0.857221	0.139834	-0.123778	0.476981	0.404431	-0.351186	0.696845
34702	8.319052	-0.220891	5.092072	-0.560407	-0.026965	0.014144	-0.855528	0.139686	-0.122809	0.483982	0.400961	-0.356775	0.691161
34703	8.341242	-0.216560	5.034001	-0.546041	-0.052200	0.008283	-0.856095	0.140107	-0.121957	0.491162	0.397324	-0.361352	0.685798
34704	8.411403	-0.251078	4.995629	-0.545950	-0.043255	0.016202	-0.855816	0.140380	-0.119568	0.497782	0.394100	-0.366836	0.679948
34705	8.454885	-0.280474	4.976568	-0.553134	-0.030601	0.016047	-0.856659	0.139538	-0.119710	0.504951	0.389937	-0.371281	0.674629
34706	8.449825	-0.321466	4.986698	-0.542092	-0.005381	0.010706	-0.857645	0.139116	-0.119426	0.511772	0.386178	-0.376211	0.668895
34707	8.339845	-0.275550	4.875178	-0.544048	-0.028772	0.007277	-0.856527	0.141506	-0.118988	0.518877	0.382044	-0.380373	0.663420
34708	8.363001	-0.226425	5.024416	-0.558420	-0.009083	0.029108	-0.857235	0.142498	-0.120237	0.525426	0.377928	-0.385613	0.657572
34709	8.334216	-0.357290	4.938924	-0.562348	-0.041144	-0.010568	-0.857246	0.144034	-0.116286	0.532676	0.373799	-0.389933	0.651523
34710	8.402278	-0.314475	4.897277	-0.553490	-0.057055	-0.047500	-0.858647	0.141638	-0.114614	0.539681	0.370853	-0.394948	0.644382
34711	8.495755	-0.459991	4.910858	-0.553456	-0.053431	-0.049292	-0.858648	0.141347	-0.111806	0.547130	0.367174	-0.398908	0.637734
34712	8.546494	-0.450660	4.908269	-0.556914	-0.030078	-0.038848	-0.858086	0.141624	-0.110965	0.554116	0.363668	-0.403639	0.630695
34713	8.474295	-0.430977	4.891231	-0.549600	-0.024746	-0.035268	-0.857514	0.139361	-0.108323	0.561440	0.359447	-0.407254	0.624281
34714	8.435950	-0.409136	4.866875	-0.549614	-0.029286	-0.031706	-0.859491	0.139646	-0.108023	0.568141	0.355850	-0.411840	0.617231
34715	8.477497	-0.441329	4.785021	-0.564152	-0.033731	-0.030071	-0.859215	0.140480	-0.104644	0.575279	0.351431	-0.415688	0.610535
34716	8.447389	-0.287015	4.696349	-0.575234	-0.055184	-0.042436	-0.861173	0.136252	-0.102565	0.581919	0.347843	-0.420710	0.602809
34717	8.562698	-0.418214	4.702491	-0.535421	-0.069565	-0.065761	-0.860331	0.136809	-0.101020	0.588829	0.344397	-0.424290	0.595525
34718	8.648895	-0.520017	4.742174	-0.547921	-0.033428	-0.069665	-0.861316	0.135530	-0.096950	0.595631	0.340994	-0.428428	0.587704
34719	8.600107	-0.645348	4.748471	-0.568477	-0.004887	-0.028529	-0.862157	0.134121	-0.096115	0.602713	0.335968	-0.431802	0.580869
34720	8.547187	-0.589399	4.752750	-0.574784	0.002307	-0.024228	-0.861024	0.132705	-0.094734	0.609304	0.331333	-0.436030	0.573450
34721	8.562114	-0.526825	4.725451	-0.557684	-0.023006	-0.022975	-0.863284	0.133271	-0.093867	0.615917	0.326498	-0.439450	0.566506
34722	8.593971	-0.435297	4.707473	-0.542091	-0.008865	0.000140	-0.862719	0.133271	-0.094153	0.621757	0.322086	-0.443494	0.559457
34723	8.620436	-0.447518	4.712407	-0.529476	-0.019638	-0.010258	-0.861313	0.133825	-0.092331	0.627913	0.317369	-0.446557	0.552801
34724	8.625507	-0.471989	4.669178	-0.516585	-0.016481	0.032336	-0.860893	0.134671	-0.092887	0.633022	0.312992	-0.450521	0.546214
34725	8.583981	-0.611926	4.665962	-0.538444	-0.010659	-0.003367	-0.862164	0.135097	-0.093013	0.639084	0.307931	-0.453540	0.539492
34726	8.567268	-0.515001	4.689066	-0.516539	0.001723	0.010975	-0.862733	0.136224	-0.092716	0.644447	0.303473	-0.457047	0.532635
34727	8.574842	-0.447442	4.678637	-0.547380	0.005398	0.019449	-0.862312	0.136930	-0.093836	0.650308	0.297845	-0.460011	0.526097
34728	8.575067	-0.428231	4.659091	-0.534709	-0.000035	0.016095	-0.861754	0.138480	-0.094246	0.655559	0.293048	-0.463670	0.519014
34729	8.562852	-0.486215	4.650089	-0.543748	0.006328	0.014172	-0.862740	0.137915	-0.093260	0.661301	0.287440	-0.466465	0.512318
34730	8.581896	-0.457032	4.698066	-0.561977	-0.001693	0.014013	-0.861617	0.139466	-0.094377	0.666554	0.282243	-0.470311	0.504828
34731	8.574395	-0.495561	4.713004	-0.558409	-0.003354	-0.003635	-0.860912	0.139322	-0.094103	0.672299	0.276638	-0.473189	0.497572
34732	8.601149	-0.476502	4.695841	-0.541956	0.005445	0.011551	-0.861197	0.140170	-0.094795	0.677365	0.271583	-0.476614	0.490161
34733	8.567191	-0.481001	4.715268	-0.557458	0.000181	0.003432	-0.861479	0.140030	-0.094653	0.682894	0.265823	-0.479376	0.482901
34734	8.574450	-0.476213	4.715205	-0.562006	-0.001614	0.005161	-0.861342	0.140870	-0.093240	0.687891	0.260551	-0.482947	0.475060
34735	8.567490	-0.457002	4.688419	-0.554807	-0.003289	-0.012435	-0.860637	0.141156	-0.095210	0.693344	0.254951	-0.485546	0.467460
34736	8.572651	-0.399124	4.673268	-0.557476	-0.001616	0.003456	-0.861475	0.139471	-0.096065	0.698158	0.249683	-0.488947	0.459527
34737	8.582303	-0.370094	4.687429	-0.542955	-0.003501	0.005412	-0.861198	0.140595	-0.095493	0.703208	0.244022	-0.491427	0.452164
34738	8.624622	-0.403393	4.815814	-0.560088	0.016345	0.011280	-0.861060	0.141300	-0.095768	0.707962	0.238409	-0.494522	0.444296
34739	8.562329	-0.524577	4.698846	-0.562056	-0.010611	0.003438	-0.861346	0.142288	-0.096317	0.712872	0.232503	-0.497158	0.436566
34740	8.595816	-0.490606	4.753999	-0.547435	-0.005464	0.024818	-0.860782	0.142570	-0.096881	0.717054	0.227063	-0.500398	0.428809
34741	8.581602	-0.573153	4.680031	-0.535806	-0.022368	-0.005030	-0.859937	0.142850	-0.096884	0.721619	0.221666	-0.502834	0.421055
34742	8.593725	-0.558729	4.679853	-0.540193	-0.003536	0.007192	-0.859653	0.142000	-0.095490	0.725769	0.216432	-0.505789	0.413031
34743	8.591516	-0.534639	4.665089	-0.540190	-0.000800	0.003640	-0.860088	0.144674	-0.094756	0.730322	0.210656	-0.507886	0.405346
34744	8.574453	-0.539244	4.684495	-0.547407	0.003672	0.010600	-0.861636	0.143975	-0.095314	0.734372	0.205164	-0.510694	0.397238
34745	8.586559	-0.553896	4.672560	-0.545659	-0.005297	0.005369	-0.861360	0.145385	-0.096004	0.738708	0.199280	-0.512801	0.389400
34746	8.596118	-0.529638	4.696441	-0.562076	-0.005056	-0.012513	-0.861076	0.145105	-0.096571	0.742724	0.193820	-0.515639	0.380673
34747	8.586425	-0.495607	4.717822	-0.531141	0.003789	-0.010435	-0.860222	0.143270	-0.096035	0.747037	0.188202	-0.517323	0.372684
34748	8.586278	-0.543970	4.713529	-0.542055	0.002070	-0.014097	-0.860366	0.143974	-0.095886	0.750873	0.182946	-0.519775	0.364079
34749	8.557409	-0.529318	4.708571	-0.557535	-0.005083	-0.012468	-0.861072	0.144260	-0.096580	0.755022	0.176975	-0.521662	0.355654
34750	8.586482	-0.519895	4.698761	-0.540346	-0.011387	-0.021067	-0.860927	0.143274	-0.096591	0.758571	0.171862	-0.524158	0.346830
34751	8.581731	-0.529623	4.684378	-0.557482	0.003947	-0.014286	-0.860649	0.144544	-0.097564	0.762636	0.165808	-0.525776	0.338311
34752	8.581907	-0.498252	4.676778	-0.543932	-0.010581	-0.008726	-0.862059	0.144265	-0.097556	0.765927	0.160454	-0.528204	0.329561
34753	8.601262	-0.500836	4.669532	-0.553925	-0.012357	-0.006174	-0.861210	0.143700	-0.097568	0.769561	0.154442	-0.529949	0.321056
34754	8.614615	-0.470922	4.828663	-0.554600	0.030892	-0.006449	-0.860080	0.143414	-0.097158	0.773116	0.148586	-0.531690	0.312279
34755	8.567492	-0.481245	4.676608	-0.572071	-0.010504	-0.002864	-0.860644	0.143275	-0.097296	0.776605	0.142205	-0.533402	0.303554
34756	8.634617	-0.466759	4.741599	-0.569284	-0.008894	0.017518	-0.862051	0.142292	-0.097014	0.779430	0.136070	-0.535786	0.294800
34757	8.573234	-0.414142	4.591277	-0.547581	-0.014178	-0.006964	-0.861064	0.142714	-0.097580	0.782633	0.130109	-0.537273	0.286174
34758	8.596509	-0.471776	4.674047	-0.552950	-0.008894	0.008857	-0.860079	0.142847	-0.096040	0.785270	0.124281	-0.539406	0.277394
34759	8.582270	-0.437943	4.659190	-0.554788	-0.004251	-0.005345	-0.861494	0.144121	-0.096859	0.788393	0.118109	-0.540657	0.268659
34760	8.601484	-0.442837	4.668884	-0.543834	0.001957	0.000056	-0.860087	0.144823	-0.097144	0.790977	0.112423	-0.542419	0.259803
34761	8.545959	-0.495806	4.645386	-0.546528	0.006500	-0.003559	-0.861350	0.143561	-0.097850	0.793993	0.106284	-0.543332	0.251135
34762	8.572302	-0.520048	4.660120	-0.558288	0.003677	0.015784	-0.862057	0.143844	-0.097841	0.796352	0.100153	-0.545045	0.242319
34763	8.581802	-0.471502	4.703060	-0.545633	0.001913	0.005333	-0.861211	0.143696	-0.096303	0.799076	0.093935	-0.545919	0.233722
34764	8.601056	-0.500669	4.696111	-0.569235	0.009332	-0.005603	-0.859799	0.144269	-0.100243	0.801417	0.087803	-0.547418	0.224401
34765	8.562403	-0.500395	4.700992	-0.545531	0.025464	-0.008972	-0.860512	0.145960	-0.099939	0.804264	0.081620	-0.547754	0.215551
34766	8.569738	-0.519911	4.679452	-0.549236	0.009208	-0.002723	-0.861498	0.145824	-0.100916	0.806351	0.075745	-0.549037	0.206447
34767	8.545921	-0.505472	4.645494	-0.532774	0.025322	0.000023	-0.860374	0.146523	-0.099934	0.808943	0.069657	-0.549206	0.197818
34768	8.567502	-0.498222	4.667131	-0.550026	0.023540	0.006914	-0.860510	0.145825	-0.101767	0.810950	0.063578	-0.550143	0.188839
34769	8.557837	-0.486032	4.674258	-0.552741	0.023520	0.010420	-0.861495	0.145550	-0.103168	0.813312	0.057051	-0.550303	0.180100
34770	8.524124	-0.476183	4.669360	-0.552685	0.030692	0.013910	-0.861501	0.146961	-0.103996	0.815172	0.050803	-0.551011	0.171173
34771	8.480568	-0.451575	4.695724	-0.538314	0.007225	0.010676	-0.860093	0.147520	-0.103580	0.817141	0.044558	-0.551254	0.162526
34772	8.533556	-0.534243	4.669995	-0.538342	0.000021	0.010722	-0.860935	0.146679	-0.104285	0.818464	0.038664	-0.552283	0.153641
34773	8.577051	-0.481229	4.688677	-0.545580	0.010938	0.003508	-0.860234	0.147805	-0.104419	0.820308	0.032367	-0.552354	0.144751
34774	8.557967	-0.447351	4.676242	-0.552872	0.009203	-0.000104	-0.861361	0.147670	-0.105536	0.821575	0.026309	-0.553137	0.135504
34775	8.543168	-0.466394	4.707888	-0.547445	0.003735	0.003524	-0.860238	0.148935	-0.105531	0.823141	0.020004	-0.553197	0.126543
34776	8.577387	-0.442715	4.664083	-0.541896	0.025436	-0.007148	-0.859948	0.147246	-0.106113	0.824396	0.014151	-0.553549	0.117280
34777	8.584346	-0.447381	4.697955	-0.558223	0.030935	-0.009142	-0.859947	0.146965	-0.106397	0.826092	0.007747	-0.553044	0.107958
34778	8.523563	-0.524211	4.718225	-0.535521	0.030864	-0.014207	-0.860371	0.147250	-0.107094	0.827214	0.002054	-0.553159	0.098627
34779	8.564251	-0.456316	4.794737	-0.552764	0.032673	-0.005561	-0.858393	0.146972	-0.109360	0.828716	-0.004296	-0.552469	0.089387
34780	8.515983	-0.475406	4.785349	-0.569194	0.029318	-0.025206	-0.859806	0.147965	-0.110744	0.829625	-0.010432	-0.552536	0.079484
34781	8.508814	-0.417239	4.804041	-0.556577	0.004762	-0.006325	-0.860374	0.148671	-0.110732	0.830608	-0.016779	-0.552166	0.070159
34782	8.504045	-0.431799	4.789711	-0.547559	-0.003334	-0.012365	-0.860091	0.148673	-0.111578	0.830924	-0.022652	-0.552601	0.060701
34783	8.526148	-0.400733	4.755506	-0.554876	-0.010486	-0.014165	-0.859381	0.147541	-0.110611	0.831542	-0.028847	-0.552340	0.051241
34784	8.564923	-0.403531	4.733737	-0.556803	-0.022989	-0.024718	-0.859385	0.148100	-0.109200	0.831436	-0.034717	-0.552981	0.041477
34785	8.585482	-0.407571	4.881155	-0.549444	-0.005023	-0.022976	-0.860791	0.146976	-0.108920	0.831918	-0.040705	-0.552483	0.031899
34786	8.543204	-0.447031	4.712504	-0.543147	-0.013951	-0.035239	-0.860791	0.146974	-0.108498	0.831714	-0.046241	-0.552833	0.022102
34787	8.592914	-0.475649	4.823912	-0.549595	-0.033870	-0.021036	-0.860223	0.146129	-0.108933	0.831670	-0.052218	-0.552666	0.012561
34788	8.504383	-0.451468	4.736770	-0.566040	-0.039912	-0.042434	-0.859942	0.145983	-0.107532	0.830939	-0.058040	-0.553323	0.002417
34789	8.611131	-0.316836	4.730292	-0.558694	-0.029221	-0.030874	-0.860923	0.144576	-0.107117	0.830724	-0.064032	-0.552939	-0.007410
34790	8.601887	-0.268625	4.700769	-0.534967	-0.010404	-0.031591	-0.861060	0.143162	-0.105445	0.830138	-0.069449	-0.552953	-0.017061
34791	8.592176	-0.263670	4.710392	-0.547694	-0.002992	-0.047710	-0.859641	0.141756	-0.107157	0.830013	-0.075032	-0.552010	-0.027096
34792	8.558370	-0.277987	4.705765	-0.544025	-0.008596	-0.028180	-0.861333	0.140906	-0.104342	0.829225	-0.080628	-0.551844	-0.036782
34793	8.573132	-0.268610	4.674227	-0.545917	-0.019364	-0.031668	-0.861899	0.141474	-0.105315	0.828722	-0.086332	-0.551003	-0.046514
34794	8.582578	-0.249109	4.710243	-0.543143	-0.010375	-0.030804	-0.861332	0.140624	-0.104204	0.827703	-0.091873	-0.550732	-0.056216
34795	8.563271	-0.268381	4.700818	-0.556706	-0.004971	-0.023924	-0.859638	0.140338	-0.104080	0.827140	-0.097787	-0.549478	-0.065968
34796	8.592495	-0.268777	4.666954	-0.550273	0.003056	-0.017699	-0.861462	0.138089	-0.104089	0.826060	-0.103558	-0.548813	-0.075536
34797	8.592459	-0.278444	4.667062	-0.569339	0.000379	-0.010829	-0.861889	0.138649	-0.102675	0.825336	-0.109778	-0.547273	-0.085216
34798	8.585051	-0.302504	4.677006	-0.556686	-0.005001	-0.020384	-0.862738	0.139357	-0.103364	0.823933	-0.115620	-0.546598	-0.094855
34799	8.602186	-0.268869	4.662109	-0.554723	0.011075	-0.005413	-0.862733	0.138230	-0.103375	0.823159	-0.121593	-0.544744	-0.104301
34800	8.591756	-0.294842	4.749403	-0.542948	0.011077	-0.012362	-0.861609	0.139354	-0.103372	0.821770	-0.127245	-0.543675	-0.113664
34801	8.575562	-0.249246	4.681257	-0.556650	-0.005121	-0.007109	-0.860471	0.137385	-0.104807	0.820610	-0.133220	-0.541938	-0.123105
34802	8.616178	-0.229775	4.743812	-0.554752	0.001936	0.008801	-0.862034	0.139921	-0.104206	0.818937	-0.139293	-0.540801	-0.132191
34803	8.553492	-0.360336	4.672861	-0.557578	-0.008679	-0.012424	-0.861463	0.138513	-0.104647	0.817517	-0.145187	-0.538989	-0.141697
34804	8.601974	-0.314755	4.667454	-0.549274	0.006485	0.000866	-0.860342	0.139916	-0.103798	0.815684	-0.151043	-0.537678	-0.150828
34805	8.573282	-0.283278	4.647810	-0.549306	0.003821	-0.003543	-0.862167	0.137951	-0.104366	0.814247	-0.156812	-0.535515	-0.160111
34806	8.604526	-0.278520	4.667047	-0.564707	0.007438	0.003338	-0.861185	0.139070	-0.102957	0.812180	-0.162912	-0.533996	-0.169325
34807	8.592402	-0.283247	4.671948	-0.542004	0.007344	0.001832	-0.861465	0.139081	-0.106046	0.810623	-0.168555	-0.531643	-0.178424
34808	8.602036	-0.268747	4.681439	-0.545738	-0.001535	-0.010539	-0.860624	0.140203	-0.105058	0.808274	-0.174199	-0.530247	-0.187582
34809	8.611578	-0.268716	4.695925	-0.538408	0.009243	-0.010518	-0.859626	0.137808	-0.105653	0.806511	-0.179586	-0.527779	-0.196818
34810	8.563365	-0.263609	4.691099	-0.543889	0.003858	-0.010558	-0.860332	0.138377	-0.106765	0.804028	-0.185147	-0.526171	-0.205922
34811	8.592141	-0.302428	4.696327	-0.557483	0.009347	-0.012519	-0.861609	0.139783	-0.105195	0.801993	-0.190758	-0.523489	-0.215353
34812	8.584937	-0.283018	4.700953	-0.549357	0.005768	-0.019479	-0.861615	0.141194	-0.106164	0.799270	-0.196269	-0.521727	-0.224604
34813	8.597005	-0.302488	4.691488	-0.554774	0.007548	-0.014245	-0.859912	0.139082	-0.107464	0.797019	-0.201764	-0.518946	-0.233981
34814	8.582469	-0.316897	4.691669	-0.552917	0.016596	-0.019591	-0.861187	0.139781	-0.104917	0.794188	-0.207239	-0.516862	-0.243250
34815	8.582242	-0.287623	4.734837	-0.571071	0.016618	-0.012725	-0.860480	0.139784	-0.106328	0.791769	-0.212901	-0.513702	-0.252754
34816	8.601795	-0.312185	4.691590	-0.547650	-0.014077	-0.017567	-0.861325	0.139218	-0.104922	0.788450	-0.218426	-0.511987	-0.261736
34817	8.582558	-0.234548	4.719746	-0.547590	-0.014287	0.005440	-0.860765	0.140346	-0.105758	0.785713	-0.223991	-0.509215	-0.270523
34818	8.555796	-0.413594	4.661370	-0.545903	-0.032162	-0.012149	-0.860192	0.138087	-0.104521	0.782051	-0.229598	-0.507644	-0.279247
34819	8.607129	-0.317476	4.623982	-0.556610	0.000320	-0.010680	-0.860766	0.140057	-0.103372	0.779143	-0.234993	-0.504529	-0.288383
34820	8.578361	-0.247150	4.632902	-0.542196	-0.010449	-0.022827	-0.860767	0.140052	-0.102107	0.775462	-0.240267	-0.502561	-0.297258
34821	8.621552	-0.283582	4.647749	-0.556618	-0.005180	-0.000024	-0.860335	0.138368	-0.104095	0.772370	-0.245730	-0.499342	-0.306135
34822	8.587531	-0.334088	4.653191	-0.545713	-0.010725	0.008970	-0.860904	0.139354	-0.103659	0.768672	-0.251330	-0.497078	-0.314470
34823	8.640964	-0.305606	4.623805	-0.539313	-0.001705	0.005467	-0.859505	0.142026	-0.103642	0.765549	-0.256490	-0.493756	-0.323035
34824	8.621421	-0.302869	4.655214	-0.554876	-0.019638	0.003620	-0.860619	0.138361	-0.101845	0.761499	-0.262185	-0.491472	-0.331412
34825	8.611898	-0.293218	4.643037	-0.552985	-0.010685	0.008895	-0.861332	0.140765	-0.104343	0.758057	-0.267574	-0.488053	-0.339938
34826	8.597342	-0.293066	4.652720	-0.567596	-0.011326	-0.012506	-0.860907	0.140057	-0.103370	0.753720	-0.273192	-0.485516	-0.348635
34827	8.630982	-0.322248	4.657834	-0.553030	-0.014224	0.001839	-0.861193	0.140901	-0.102938	0.750010	-0.278461	-0.482055	-0.357166
34828	8.636128	-0.317689	4.619113	-0.540356	-0.010486	-0.019264	-0.859776	0.139204	-0.101842	0.745592	-0.283540	-0.479612	-0.365609
34829	8.640954	-0.308023	4.623832	-0.523997	-0.010595	-0.015531	-0.860345	0.140190	-0.101547	0.741778	-0.288109	-0.476279	-0.374055
34830	8.621272	-0.317293	4.667457	-0.534853	-0.000604	-0.019265	-0.860770	0.140471	-0.100838	0.737309	-0.292974	-0.473610	-0.382407
34831	8.621553	-0.312673	4.633575	-0.539531	-0.023098	-0.020064	-0.860632	0.141174	-0.100691	0.733079	-0.297753	-0.470247	-0.390904
34832	8.650549	-0.254704	4.657053	-0.544010	-0.015952	-0.010417	-0.861057	0.141598	-0.100683	0.728301	-0.302889	-0.467563	-0.399023
34833	8.611623	-0.399657	4.627310	-0.578710	-0.039028	-0.031938	-0.862463	0.140186	-0.098579	0.723407	-0.308181	-0.464065	-0.407860
34834	8.660719	-0.267305	4.584689	-0.560339	-0.004897	-0.028365	-0.862185	0.140744	-0.097170	0.718299	-0.313223	-0.461076	-0.416350
34835	8.641459	-0.289040	4.568042	-0.567619	-0.012137	-0.021335	-0.862179	0.139478	-0.097745	0.713616	-0.318150	-0.457081	-0.424982
