# Supplementary material for: Identification of Haptic Based Guiding Using Hard Reins
Source: PLoS One. 2015 Jul 22;10(7):e0132020. doi: 10.1371/journal.pone.0132020 (PMC4511788; doi:10.1371/journal.pone.0132020)
Supplement: S8 File — (ZIP) [file pone.0132020.s008.zip › Exp2_MotionData1/Subject1/path3/T7/fh7.txt]

// Start Time: 0
// Sample rate: 25.0Hz
// Scenario: 4.9
// Firmware Version: 2.6.1
Counter	Acc_X	Acc_Y	Acc_Z	Gyr_X	Gyr_Y	Gyr_Z	Mag_X	Mag_Y	Mag_Z	Quat_w	Quat_x	Quat_y	Quat_z
34286	-0.377541	1.493794	-9.582440	-0.004525	0.010912	0.009984	0.278793	-0.053051	0.690635	0.080865	0.960229	0.267214	0.004155
34287	-0.348949	1.444970	-9.744281	0.010733	-0.010028	-0.002332	0.278656	-0.052634	0.691167	0.080752	0.960229	0.267255	0.003842
34288	-0.305161	1.492478	-9.828234	0.005333	-0.000429	0.009998	0.278522	-0.052772	0.691561	0.080679	0.960325	0.266934	0.003720
34289	-0.333833	1.540333	-9.983661	-0.005389	-0.010887	0.008142	0.279577	-0.051945	0.692078	0.080873	0.960354	0.266771	0.003494
34290	-0.352601	1.613046	-9.850472	-0.032280	-0.025800	0.011434	0.280647	-0.052505	0.690481	0.081657	0.960412	0.266330	0.003084
34291	-0.342736	1.630843	-9.511464	-0.021508	-0.015340	-0.002555	0.280403	-0.055974	0.690057	0.082191	0.960358	0.266364	0.002841
34292	-0.376838	1.585789	-9.386708	-0.014466	-0.011908	0.020417	0.281462	-0.055424	0.690046	0.082558	0.960487	0.265787	0.002618
34293	-0.401370	1.535174	-9.483217	-0.010739	0.010927	-0.003265	0.282132	-0.056677	0.690154	0.082747	0.960444	0.265879	0.002819
34294	-0.406627	1.479509	-9.608791	0.016042	0.005678	0.011884	0.281995	-0.056538	0.691208	0.082435	0.960570	0.265523	0.002760
34295	-0.353495	1.483595	-9.710149	0.017807	0.002168	0.018920	0.281331	-0.056118	0.690697	0.082113	0.960694	0.265175	0.002675
34296	-0.372548	1.522098	-9.752804	-0.011721	-0.004826	0.018694	0.282127	-0.055150	0.689120	0.082390	0.960809	0.264673	0.002572
34297	-0.386663	1.572854	-9.708837	-0.025110	0.003927	0.013355	0.280813	-0.057502	0.689379	0.082882	0.960832	0.264433	0.002737
34298	-0.436956	1.628814	-9.628445	-0.016180	0.003922	0.015207	0.281464	-0.055563	0.689519	0.083198	0.960921	0.264009	0.002820
34299	-0.439368	1.628870	-9.616405	0.005311	0.000438	0.010065	0.283595	-0.056962	0.689473	0.083130	0.960977	0.263828	0.002747
34300	-0.420201	1.609315	-9.669672	0.028588	0.012695	0.012032	0.281731	-0.055981	0.689774	0.082540	0.961126	0.263470	0.002757
34301	-0.411027	1.541863	-9.680140	0.020575	0.012715	0.003146	0.281069	-0.055838	0.689129	0.082113	0.961169	0.263444	0.002824
34302	-0.401484	1.527209	-9.728461	-0.005423	0.005691	0.013500	0.280389	-0.053892	0.690865	0.082214	0.961261	0.263077	0.002883
34303	-0.422986	1.556521	-9.636606	-0.011693	0.002180	0.011690	0.281716	-0.054038	0.690843	0.082462	0.961297	0.262868	0.002927
34304	-0.458810	1.612140	-9.630851	-0.016213	-0.003083	0.020472	0.280401	-0.055696	0.690322	0.082815	0.961415	0.262324	0.002884
34305	-0.410390	1.628658	-9.611852	-0.003670	-0.006586	0.015252	0.282528	-0.056541	0.690544	0.082959	0.961483	0.262032	0.002719
34306	-0.391187	1.613943	-9.655449	0.007099	-0.003942	0.010045	0.282262	-0.056262	0.690288	0.082870	0.961581	0.261701	0.002520
34307	-0.381682	1.594434	-9.718245	-0.003649	0.005674	0.017045	0.280941	-0.057643	0.690819	0.082951	0.961657	0.261395	0.002594
34308	-0.391509	1.572701	-9.771286	-0.028703	0.005678	0.018625	0.282797	-0.056542	0.689489	0.083499	0.961739	0.260919	0.002782
34309	-0.372454	1.534213	-9.723824	-0.014367	-0.000439	0.010762	0.282795	-0.057098	0.690928	0.083814	0.961765	0.260723	0.002782
34310	-0.401125	1.575490	-9.670226	-0.021505	0.009186	0.008117	0.283326	-0.057101	0.690788	0.084206	0.961807	0.260436	0.002981
34311	-0.398560	1.594860	-9.621956	-0.025100	0.007420	0.009849	0.282016	-0.059869	0.690518	0.084686	0.961809	0.260271	0.003184
34312	-0.391081	1.628404	-9.645669	0.001821	0.007468	-0.006692	0.282556	-0.060843	0.689450	0.084639	0.961824	0.260233	0.003200
34313	-0.362070	1.632988	-9.645867	0.009914	0.023222	-0.010989	0.281216	-0.060004	0.691842	0.084366	0.961775	0.260497	0.003490
34314	-0.347684	1.618465	-9.638947	-0.003515	0.023209	-0.009332	0.280155	-0.059999	0.691858	0.084340	0.961752	0.260588	0.003836
34315	-0.323472	1.627838	-9.658277	-0.010683	0.013579	-0.009424	0.280947	-0.059726	0.692636	0.084513	0.961677	0.260804	0.004052
34316	-0.328418	1.613290	-9.708874	-0.001708	0.005735	-0.016437	0.281209	-0.058061	0.690811	0.084544	0.961623	0.260993	0.004041
34317	-0.284939	1.613126	-9.651567	-0.011600	0.003937	-0.007718	0.280152	-0.058332	0.690037	0.084783	0.961556	0.261160	0.004082
34318	-0.304400	1.593962	-9.675654	0.000020	0.005693	-0.004100	0.280018	-0.058609	0.690824	0.084780	0.961574	0.261095	0.004080
34319	-0.304557	1.570100	-9.613438	-0.007148	0.003929	-0.004165	0.279754	-0.059163	0.691347	0.084929	0.961534	0.261194	0.004107
34320	-0.362547	1.565699	-9.627409	-0.015195	0.012692	-0.002413	0.279486	-0.058884	0.691617	0.085182	0.961535	0.261103	0.004321
34321	-0.321599	1.553161	-9.690396	-0.014300	-0.007420	-0.006898	0.279759	-0.059718	0.690948	0.085523	0.961470	0.261235	0.004162
34322	-0.362621	1.560419	-9.781290	0.010824	-0.001231	-0.018132	0.280020	-0.058887	0.690558	0.085350	0.961448	0.261377	0.003941
34323	-0.314152	1.581923	-9.704551	0.020626	-0.006521	-0.012805	0.280812	-0.058892	0.691859	0.085008	0.961412	0.261626	0.003606
34324	-0.362251	1.608832	-9.679791	0.007239	-0.003000	-0.019919	0.281344	-0.058894	0.691588	0.084913	0.961393	0.261729	0.003361
34325	-0.362407	1.584971	-9.617575	-0.014246	0.005723	-0.016526	0.280276	-0.058056	0.691875	0.085177	0.961277	0.262068	0.003438
34326	-0.343115	1.580119	-9.581745	-0.001753	0.009197	-0.009381	0.280540	-0.058058	0.692397	0.085190	0.961281	0.262048	0.003498
34327	-0.391346	1.590052	-9.602845	0.014353	0.007469	-0.009252	0.280536	-0.058058	0.693447	0.084893	0.961252	0.262252	0.003469
34328	-0.362370	1.592010	-9.675177	0.007235	0.012737	-0.014579	0.280812	-0.058753	0.691467	0.084715	0.961256	0.262292	0.003537
34329	-0.386410	1.608874	-9.727652	-0.001700	0.004011	-0.018189	0.280801	-0.057643	0.692790	0.084744	0.961153	0.262661	0.003510
34330	-0.313920	1.613294	-9.670544	-0.021383	0.016218	-0.016548	0.280538	-0.057641	0.692138	0.085099	0.961090	0.262773	0.003795
34331	-0.291910	1.649438	-9.593407	-0.023266	0.006532	-0.000736	0.279485	-0.059023	0.692140	0.085528	0.961041	0.262809	0.003964
34332	-0.333071	1.637425	-9.694136	-0.010692	0.009210	-0.007672	0.280022	-0.060415	0.692775	0.085713	0.961055	0.262698	0.004069
34333	-0.333346	1.598955	-9.689769	0.006289	0.002210	-0.005819	0.280416	-0.059862	0.692774	0.085596	0.961030	0.262827	0.003992
34334	-0.282742	1.581913	-9.627911	-0.012482	0.007438	-0.010363	0.279344	-0.058468	0.693592	0.085825	0.961012	0.262818	0.004072
34335	-0.314118	1.584534	-9.637224	-0.023292	0.010905	0.007204	0.279886	-0.059581	0.692129	0.086225	0.961005	0.262709	0.004343
34336	-0.323794	1.584404	-9.704439	-0.014284	-0.000415	-0.007747	0.279357	-0.061245	0.694483	0.086531	0.961021	0.262551	0.004278
34337	-0.318611	1.632582	-9.667878	0.012496	0.003923	0.006570	0.280143	-0.060000	0.695271	0.086276	0.961073	0.262445	0.004228
34338	-0.359659	1.632925	-9.660309	-0.003563	0.003080	-0.004111	0.279219	-0.059717	0.693450	0.086356	0.961117	0.262259	0.004183
34339	-0.347343	1.666519	-9.655222	-0.029494	0.017940	-0.003362	0.280012	-0.059166	0.693444	0.086837	0.961043	0.262365	0.004605
34340	-0.323202	1.666256	-9.679468	0.005393	0.007450	-0.004034	0.278694	-0.060547	0.693319	0.086723	0.961110	0.262155	0.004595
34341	-0.352213	1.661680	-9.676867	0.025096	0.016216	-0.005613	0.280275	-0.058056	0.692269	0.086164	0.961119	0.262306	0.004694
34342	-0.340505	1.611023	-9.694375	0.000047	0.017961	-0.005803	0.280275	-0.057917	0.692139	0.086098	0.961171	0.262133	0.004909
34343	-0.352549	1.613670	-9.646172	0.003566	0.007435	0.002999	0.280264	-0.057363	0.694377	0.085996	0.961188	0.262101	0.004966
34344	-0.333238	1.611246	-9.603104	-0.017849	0.012694	-0.009481	0.278940	-0.057495	0.693739	0.086302	0.961179	0.262030	0.005172
34345	-0.342673	1.642590	-9.602661	-0.010678	0.019699	-0.010276	0.278421	-0.059574	0.693858	0.086411	0.961101	0.262273	0.005516
34346	-0.333155	1.627627	-9.751930	0.019741	0.007485	-0.009220	0.277619	-0.058320	0.693357	0.086022	0.961171	0.262147	0.005420
34347	-0.342529	1.666305	-9.712950	0.007182	0.003963	-0.004027	0.278810	-0.057632	0.693083	0.085870	0.961158	0.262245	0.005378
34348	-0.342519	1.666415	-9.676896	-0.004471	-0.003052	-0.002376	0.278813	-0.058327	0.693470	0.086000	0.961239	0.261910	0.005214
34349	-0.361884	1.661608	-9.724854	-0.011605	0.003966	-0.004159	0.277887	-0.058738	0.693480	0.086211	0.961193	0.262008	0.005269
34350	-0.390923	1.650095	-9.631001	0.028659	0.017963	-0.002929	0.277882	-0.058183	0.694011	0.085595	0.961332	0.261697	0.005332
34351	-0.391079	1.628433	-9.636055	0.017911	0.030197	0.003201	0.276824	-0.058177	0.692977	0.085102	0.961372	0.261702	0.005744
34352	-0.366790	1.647531	-9.621624	-0.010714	0.026685	0.000332	0.277482	-0.057348	0.693238	0.085197	0.961453	0.261363	0.006189
34353	-0.361817	1.669008	-9.664682	-0.012513	0.017940	0.001172	0.276819	-0.057761	0.693638	0.085358	0.961432	0.261383	0.006519
34354	-0.298908	1.685427	-9.641002	0.005374	0.023165	0.003949	0.278138	-0.057769	0.695980	0.085162	0.961557	0.260976	0.006819
34355	-0.327764	1.704690	-9.707829	0.003560	0.013552	0.008321	0.277080	-0.057485	0.694424	0.085040	0.961600	0.260853	0.006993
34356	-0.291993	1.639641	-9.651202	0.003594	0.009180	-0.002294	0.275244	-0.060250	0.693112	0.084953	0.961703	0.260503	0.007019
34357	-0.289844	1.603455	-9.680478	0.003612	0.020561	-0.002260	0.276028	-0.058033	0.692859	0.084793	0.961690	0.260595	0.007310
34358	-0.282803	1.574579	-9.666451	0.014336	0.013560	-0.002216	0.275493	-0.058309	0.694571	0.084476	0.961796	0.260303	0.007370
34359	-0.343160	1.575184	-9.622660	-0.008054	0.006558	-0.000624	0.274028	-0.057607	0.694994	0.084611	0.961774	0.260338	0.007452
34360	-0.323652	1.601498	-9.620122	-0.007151	0.012677	-0.000596	0.275094	-0.058168	0.694579	0.084712	0.961848	0.260027	0.007610
34361	-0.284927	1.613273	-9.603497	0.005416	0.011812	-0.010210	0.274836	-0.058860	0.693526	0.084561	0.961798	0.260258	0.007705
34362	-0.241374	1.627174	-9.666203	0.032211	0.003922	-0.000360	0.272709	-0.058016	0.693435	0.083950	0.961933	0.259962	0.007494
34363	-0.217287	1.621866	-9.767417	0.014405	0.024956	-0.010993	0.273761	-0.056634	0.693696	0.083557	0.961892	0.260232	0.007798
34364	-0.217216	1.631516	-9.757693	-0.008970	0.012649	0.009942	0.273620	-0.055801	0.694887	0.083692	0.962024	0.259695	0.007981
34365	-0.243789	1.629392	-9.733454	0.000017	0.021420	0.002996	0.273624	-0.056911	0.695401	0.083591	0.962032	0.259687	0.008318
34366	-0.299358	1.622861	-9.651331	0.007143	0.023158	0.008355	0.272833	-0.057184	0.694492	0.083363	0.962227	0.259028	0.008603
34367	-0.251246	1.593914	-9.555941	0.005353	0.020507	0.004785	0.272695	-0.056767	0.695286	0.083166	0.962253	0.258984	0.008897
34368	-0.256223	1.574592	-9.594575	0.005416	0.016176	-0.009330	0.271898	-0.056347	0.695040	0.083009	0.962303	0.258846	0.009043
34369	-0.314247	1.569794	-9.738338	0.012535	0.016196	0.003078	0.271757	-0.055236	0.695578	0.082695	0.962332	0.258830	0.009211
34370	-0.290160	1.560087	-9.705009	0.007173	0.005694	-0.002296	0.272956	-0.055797	0.694898	0.082558	0.962447	0.258448	0.009150
34371	-0.217424	1.598239	-9.628286	0.016183	0.017936	-0.014538	0.272152	-0.054683	0.695577	0.082167	0.962392	0.258775	0.009302
34372	-0.250970	1.634605	-9.620369	0.019730	0.030169	-0.003877	0.271348	-0.053707	0.696124	0.081661	0.962487	0.258567	0.009655
34373	-0.193075	1.626855	-9.647395	0.028708	0.026677	-0.010892	0.271341	-0.052458	0.696006	0.080987	0.962468	0.258840	0.009917
34374	-0.186115	1.588211	-9.681548	0.034079	0.026684	-0.010862	0.270011	-0.052173	0.696554	0.080225	0.962554	0.258751	0.010117
34375	-0.225320	1.511317	-9.756601	0.030536	0.026727	-0.017058	0.271197	-0.050792	0.696550	0.079514	0.962505	0.259142	0.010362
34376	-0.203638	1.501754	-9.682391	0.007264	0.038940	-0.013669	0.268922	-0.050505	0.701838	0.079206	0.962535	0.259101	0.010930
34377	-0.189292	1.480147	-9.632291	-0.017777	0.037180	-0.018273	0.269184	-0.050507	0.702884	0.079368	0.962400	0.259522	0.011624
34378	-0.160125	1.506386	-9.629837	-0.007090	0.026655	-0.010306	0.267872	-0.051053	0.699486	0.079399	0.962425	0.259403	0.012037
34379	-0.111638	1.534710	-9.682806	0.012612	0.031908	-0.011033	0.268667	-0.050641	0.699215	0.079000	0.962376	0.259683	0.012486
34380	-0.155038	1.544627	-9.696738	0.010748	0.028386	0.004817	0.267333	-0.050634	0.701073	0.078675	0.962501	0.259300	0.012865
34381	-0.145301	1.554275	-9.663063	-0.008875	0.034525	-0.007641	0.267080	-0.049936	0.696621	0.078676	0.962435	0.259514	0.013481
34382	-0.159632	1.578265	-9.720346	-0.023170	0.023177	-0.013944	0.265220	-0.050066	0.697436	0.079036	0.962401	0.259509	0.013910
34383	-0.198223	1.583502	-9.679094	-0.025006	0.024906	-0.004247	0.264958	-0.051175	0.698479	0.079400	0.962328	0.259637	0.014427
34384	-0.125765	1.583134	-9.614830	-0.018705	0.023148	-0.014805	0.264822	-0.051175	0.699268	0.079675	0.962305	0.259619	0.014828
34385	-0.217636	1.569317	-9.647845	-0.002627	0.024919	-0.007606	0.263753	-0.050615	0.700603	0.079611	0.962250	0.259819	0.015221
34386	-0.159876	1.542362	-9.663074	0.001853	0.019664	-0.010259	0.263624	-0.053392	0.704122	0.079509	0.962283	0.259712	0.015454
34387	-0.140150	1.597679	-9.614539	-0.014296	0.010878	-0.004236	0.263754	-0.053115	0.704516	0.079743	0.962232	0.259821	0.015640
34388	-0.134761	1.676912	-9.647324	-0.039345	0.002130	-0.006197	0.264170	-0.054087	0.700956	0.080522	0.962210	0.259655	0.015762
34389	-0.149350	1.664822	-9.705019	-0.028601	-0.000473	-0.007006	0.264700	-0.054090	0.701079	0.081098	0.962123	0.259794	0.015798
34390	-0.086798	1.630790	-9.662688	0.007208	0.010890	-0.009374	0.263907	-0.054085	0.700304	0.080937	0.962156	0.259721	0.015841
34391	-0.178846	1.592847	-9.720014	0.000022	0.009162	-0.002362	0.263650	-0.054082	0.697945	0.080911	0.962136	0.259796	0.015921
34392	-0.188418	1.602764	-9.647713	-0.042987	0.003863	0.007883	0.264182	-0.054919	0.698847	0.081748	0.962185	0.259340	0.016115
34393	-0.178553	1.631552	-9.647467	-0.065374	0.007342	0.013022	0.264719	-0.057560	0.701438	0.082987	0.962138	0.259095	0.016519
34394	-0.115595	1.655157	-9.633318	-0.037588	0.003856	0.000861	0.264461	-0.058391	0.700777	0.083722	0.962152	0.258797	0.016674
34395	-0.115319	1.693649	-9.630474	-0.001844	0.005589	0.011710	0.264724	-0.058671	0.701689	0.083750	0.962203	0.258595	0.016713
34396	-0.105574	1.707792	-9.700096	-0.003632	-0.015389	0.007216	0.264989	-0.059784	0.703775	0.083929	0.962312	0.258158	0.016333
34397	-0.158945	1.672261	-9.656782	-0.016087	0.003891	-0.004252	0.264717	-0.059228	0.704572	0.084247	0.962257	0.258256	0.016386
34398	-0.091381	1.664567	-9.640629	-0.021474	-0.008383	-0.004358	0.265143	-0.059086	0.696428	0.084736	0.962267	0.258067	0.016215
34399	-0.188026	1.660241	-9.728773	0.019641	-0.011850	0.006533	0.267006	-0.059651	0.695606	0.084444	0.962333	0.257942	0.015798
34400	-0.178425	1.650676	-9.685703	0.034010	-0.003084	-0.003910	0.266606	-0.059372	0.695878	0.083838	0.962462	0.257682	0.015435
34401	-0.236147	1.680287	-9.588726	0.000021	0.003909	-0.006755	0.265274	-0.059365	0.697211	0.083849	0.962421	0.257834	0.015395
34402	-0.231222	1.696777	-9.689525	-0.014268	0.023169	-0.004142	0.264209	-0.059916	0.699322	0.084035	0.962427	0.257725	0.015797
34403	-0.211627	1.735140	-9.679639	-0.003550	0.021405	-0.000543	0.265253	-0.058952	0.702729	0.084027	0.962407	0.257785	0.016117
34404	-0.175370	1.741881	-9.742364	-0.004359	0.031940	-0.014618	0.264186	-0.058113	0.703016	0.083981	0.962370	0.257906	0.016620
34405	-0.173066	1.725143	-9.704122	-0.021379	0.025798	-0.013007	0.263664	-0.060332	0.704052	0.084303	0.962252	0.258208	0.017094
34406	-0.095974	1.698220	-9.659431	-0.001748	0.027497	-0.002313	0.262909	-0.064072	0.698644	0.084229	0.962329	0.257918	0.017504
34407	-0.115517	1.667081	-9.666830	-0.007070	0.031899	-0.011148	0.262500	-0.063238	0.700365	0.084243	0.962243	0.258200	0.018025
34408	-0.151842	1.650718	-9.604215	0.000020	0.023124	-0.000548	0.261413	-0.061291	0.704602	0.084154	0.962278	0.258073	0.018363
34409	-0.088959	1.664629	-9.614211	-0.021473	0.024839	0.004573	0.261149	-0.060178	0.702385	0.084475	0.962251	0.258035	0.018847
34410	-0.120130	1.698291	-9.697677	-0.047407	0.019613	0.002620	0.259831	-0.061837	0.702520	0.085316	0.962228	0.257805	0.019365
34411	-0.076263	1.751161	-9.601309	-0.037590	0.009082	0.002649	0.260225	-0.062117	0.704086	0.086031	0.962168	0.257770	0.019626
34412	-0.049410	1.791820	-9.608283	-0.017857	0.009104	-0.007780	0.259301	-0.062945	0.704092	0.086361	0.962142	0.257747	0.019772
34413	-0.081026	1.760783	-9.613174	0.007181	0.016984	-0.002279	0.259709	-0.064057	0.703156	0.086180	0.962130	0.257838	0.019947
34414	-0.107877	1.722345	-9.666261	0.000052	0.003898	-0.011189	0.258912	-0.063358	0.702388	0.086194	0.962122	0.257867	0.019894
34415	-0.139386	1.707983	-9.723837	0.003585	0.006517	0.001191	0.260494	-0.062813	0.704207	0.086133	0.962127	0.257872	0.019889
34416	-0.110621	1.676642	-9.673973	-0.001805	-0.004878	0.001094	0.259965	-0.062532	0.703299	0.086223	0.962178	0.257665	0.019699
34417	-0.059702	1.702945	-9.594795	-0.007161	0.017834	0.002888	0.260509	-0.063088	0.700528	0.086307	0.962168	0.257653	0.019969
34418	-0.115040	1.732177	-9.615613	-0.007187	0.007346	0.006397	0.260898	-0.063787	0.704191	0.086436	0.962235	0.257351	0.020051
34419	-0.110081	1.751271	-9.651488	-0.000003	-0.000505	-0.000625	0.260902	-0.063369	0.702226	0.086480	0.962227	0.257379	0.019922
34420	-0.073867	1.750914	-9.675839	0.007152	-0.017125	-0.004168	0.261563	-0.063929	0.703785	0.086462	0.962268	0.257267	0.019443
34421	-0.090810	1.746163	-9.699782	0.001803	-0.004866	-0.004158	0.260365	-0.064062	0.705378	0.086495	0.962246	0.257355	0.019216
34422	-0.119878	1.732105	-9.651624	-0.025044	-0.003999	-0.004346	0.261154	-0.062956	0.705377	0.087029	0.962217	0.257290	0.019157
34423	-0.134424	1.722729	-9.608344	-0.032211	-0.006631	-0.004406	0.262491	-0.064212	0.704425	0.087726	0.962135	0.257367	0.019068
34424	-0.127179	1.722687	-9.603600	-0.021498	-0.018010	-0.002609	0.261828	-0.063791	0.703651	0.088262	0.962125	0.257243	0.018724
34425	-0.158296	1.761395	-9.610097	-0.032277	-0.021524	0.006129	0.263036	-0.065463	0.702566	0.089033	0.962102	0.257091	0.018365
34426	-0.177249	1.814293	-9.664605	-0.046586	-0.011020	0.009605	0.265164	-0.068113	0.705395	0.090012	0.962112	0.256716	0.018304
34427	-0.162627	1.831178	-9.611661	-0.050168	-0.008411	0.009586	0.264389	-0.071857	0.705370	0.091062	0.962067	0.256514	0.018293
34428	-0.176927	1.857734	-9.616038	-0.060892	-0.018022	0.004196	0.264920	-0.071165	0.704187	0.092353	0.962011	0.256273	0.018165
34429	-0.193412	1.915652	-9.596003	-0.057283	-0.006638	0.000755	0.266391	-0.072143	0.702580	0.093539	0.961904	0.256241	0.018207
34430	-0.161950	1.925049	-9.588956	-0.059065	0.005596	0.002541	0.266006	-0.075057	0.703607	0.094674	0.961831	0.256076	0.018520
34431	-0.205365	1.934783	-9.662977	-0.042930	0.009136	-0.000836	0.266295	-0.076444	0.698994	0.095509	0.961734	0.256110	0.018787
34432	-0.133168	1.900498	-9.678414	-0.012589	-0.003156	0.013411	0.266308	-0.078386	0.698581	0.095791	0.961810	0.255724	0.018713
34433	-0.116423	1.876489	-9.621152	-0.009004	-0.004913	0.009894	0.267105	-0.077557	0.696870	0.096037	0.961839	0.255537	0.018559
34434	-0.176854	1.867414	-9.596701	-0.030470	-0.003152	0.007998	0.267915	-0.078948	0.695269	0.096665	0.961849	0.255260	0.018567
34435	-0.152461	1.900950	-9.579701	-0.030472	-0.006661	0.007103	0.267655	-0.079919	0.695263	0.097332	0.961822	0.255115	0.018482
34436	-0.147288	1.949018	-9.579193	-0.028672	0.000336	0.007150	0.266043	-0.078941	0.699235	0.097907	0.961818	0.254904	0.018551
34437	-0.173477	2.002060	-9.604795	-0.030457	0.003846	0.008050	0.266178	-0.080052	0.700535	0.098523	0.961791	0.254761	0.018671
34438	-0.214375	2.023999	-9.613804	-0.053761	-0.008411	0.014021	0.267379	-0.082698	0.702984	0.099623	0.961782	0.254363	0.018710
34439	-0.195067	2.021531	-9.585157	-0.100228	-0.001407	0.002245	0.267923	-0.084921	0.702691	0.101613	0.961585	0.254295	0.019071
34440	-0.156543	2.006695	-9.619308	-0.103883	-0.001453	0.019828	0.267419	-0.089776	0.703044	0.103639	0.961495	0.253784	0.019511
34441	-0.204346	2.074537	-9.579661	-0.137914	-0.007593	0.023991	0.268501	-0.090890	0.699079	0.106376	0.961322	0.253268	0.019988
34442	-0.152850	2.184724	-9.598066	-0.154096	0.005463	0.045957	0.268665	-0.096443	0.699021	0.109320	0.961238	0.252261	0.020871
34443	-0.111222	2.263894	-9.559059	-0.172001	0.005432	0.047592	0.268299	-0.103104	0.701060	0.112639	0.961085	0.251299	0.021825
34444	-0.154536	2.283637	-9.505583	-0.193487	0.000178	0.047432	0.268848	-0.106994	0.702063	0.116364	0.960897	0.250234	0.022808
34445	-0.163793	2.339107	-9.480830	-0.197003	0.003705	0.034215	0.268102	-0.115040	0.701207	0.120177	0.960591	0.249507	0.023824
34446	-0.151343	2.391899	-9.489944	-0.214880	0.005454	0.031455	0.267888	-0.123505	0.700338	0.124291	0.960244	0.248714	0.024971
34447	-0.199210	2.454564	-9.570529	-0.229200	0.001974	0.034010	0.268728	-0.130865	0.699989	0.128725	0.959824	0.247963	0.026112
34448	-0.128357	2.569468	-9.569819	-0.255210	-0.008582	0.045240	0.268089	-0.136276	0.701914	0.133669	0.959398	0.246874	0.027228
34449	-0.067280	2.674240	-9.761418	-0.358990	-0.012096	0.048003	0.268412	-0.145159	0.699983	0.140643	0.958649	0.245732	0.028778
34450	-0.242452	2.829549	-9.760525	-0.551462	-0.026145	0.067782	0.269298	-0.160153	0.698769	0.151325	0.957405	0.243951	0.031071
34451	-0.260075	3.056727	-9.452521	-0.874596	-0.021104	0.091925	0.270371	-0.183475	0.695895	0.168146	0.955063	0.241559	0.035083
34452	-0.146275	3.422757	-9.023881	-1.167214	-0.024809	0.089810	0.270715	-0.217340	0.691351	0.190474	0.951342	0.238816	0.040434
34453	-0.200960	3.873589	-8.823545	-1.328331	-0.003928	0.107321	0.271620	-0.252176	0.679438	0.215671	0.946449	0.235612	0.046974
34454	-0.170683	4.390674	-8.764985	-1.425044	-0.021518	0.121627	0.271896	-0.295477	0.671781	0.242562	0.940523	0.231729	0.053678
34455	-0.237561	4.829170	-8.696877	-1.614708	-0.012819	0.120385	0.271401	-0.340159	0.659135	0.272797	0.932757	0.227557	0.061347
34456	-0.108533	5.305090	-8.476206	-2.033559	-0.020072	0.140270	0.269420	-0.401625	0.643718	0.310421	0.921565	0.222125	0.070835
34457	-0.080313	5.855100	-7.881277	-2.414842	-0.036966	0.149857	0.268421	-0.465172	0.616714	0.354532	0.906215	0.215464	0.081593
34458	0.041366	6.635870	-7.097031	-2.667368	-0.083661	0.165577	0.268736	-0.524283	0.585664	0.402403	0.886858	0.207328	0.092575
34459	0.023007	7.417918	-6.251475	-2.714142	-0.089191	0.199728	0.267818	-0.591150	0.540641	0.449945	0.864706	0.197744	0.103588
34460	0.013216	8.050487	-5.499044	-2.690966	-0.134825	0.188392	0.266773	-0.652876	0.485694	0.495916	0.840278	0.187470	0.113378
34461	-0.006850	8.592186	-4.598554	-2.453063	-0.175176	0.175978	0.261116	-0.714432	0.421106	0.536816	0.815987	0.176984	0.121122
34462	0.030166	9.013037	-3.743208	-2.156868	-0.205830	0.137548	0.260216	-0.755617	0.366624	0.571890	0.793071	0.167133	0.126678
34463	0.135146	9.142568	-2.805274	-2.145192	-0.203353	0.103251	0.264106	-0.780872	0.319712	0.605842	0.768645	0.157565	0.131580
34464	0.295543	9.259212	-2.007366	-2.503060	-0.182620	0.082171	0.263957	-0.809843	0.258121	0.643875	0.738118	0.147349	0.137459
34465	0.308467	9.005115	-0.904806	-2.869191	-0.161988	0.097121	0.263960	-0.834504	0.183443	0.685383	0.700697	0.135675	0.144451
34466	0.363393	8.883043	0.218138	-3.165482	-0.140456	0.101142	0.256147	-0.853286	0.095948	0.728376	0.656666	0.122945	0.152128
34467	0.135108	8.658175	1.611532	-3.101325	-0.126716	0.123680	0.249876	-0.861110	0.004863	0.767648	0.610920	0.109766	0.159515
34468	0.586693	8.283118	2.819476	-2.682930	-0.148937	0.156370	0.254239	-0.858590	-0.071317	0.799109	0.569729	0.096833	0.165699
34469	0.484726	8.497662	4.286532	-2.239289	-0.148212	0.149955	0.248970	-0.847418	-0.138861	0.823693	0.534041	0.085152	0.170526
34470	0.374884	8.317277	4.797344	-2.215993	-0.107130	0.139684	0.243373	-0.830142	-0.198464	0.846241	0.497657	0.074211	0.175231
34471	0.431633	7.787504	5.531030	-2.246401	-0.042536	0.132506	0.230560	-0.801442	-0.261780	0.867443	0.459316	0.064124	0.180165
34472	0.296818	7.478680	6.451573	-2.158801	-0.007668	0.134109	0.227002	-0.772521	-0.316572	0.885982	0.421680	0.054866	0.184964
34473	0.472419	7.022508	7.173062	-1.992443	0.050785	0.142420	0.229683	-0.747246	-0.366375	0.901612	0.385765	0.047042	0.189917
34474	0.526814	6.504480	7.808362	-1.922883	0.088190	0.183460	0.227922	-0.714455	-0.410128	0.914992	0.350681	0.039813	0.195519
34475	0.702145	6.014289	8.416500	-1.847875	0.140469	0.212227	0.226126	-0.679446	-0.447689	0.926490	0.315931	0.033519	0.201692
34476	0.616811	5.221573	8.537910	-1.960798	0.150867	0.248312	0.217666	-0.639127	-0.484964	0.937049	0.278952	0.026740	0.208352
34477	0.619273	4.546315	8.751243	-2.162336	0.143691	0.285445	0.214214	-0.593284	-0.521998	0.947046	0.237369	0.018677	0.215430
34478	0.614512	3.871362	9.046360	-2.471162	0.147885	0.305977	0.218314	-0.544983	-0.560304	0.956222	0.189821	0.009287	0.222535
34479	0.551552	3.152162	9.668342	-2.763863	0.131952	0.307169	0.216609	-0.479440	-0.598087	0.963894	0.135803	-0.001791	0.229047
34480	0.689857	2.227820	9.791115	-2.838912	0.103103	0.265751	0.216290	-0.403081	-0.632764	0.968820	0.080481	-0.013593	0.233935
34481	0.631495	1.479403	10.309372	-2.612401	0.080468	0.209016	0.212940	-0.313664	-0.656762	0.970749	0.028974	-0.024699	0.237060
34482	0.691472	0.415448	10.198079	-1.978700	0.056307	0.148107	0.213545	-0.247869	-0.672393	0.970461	-0.009755	-0.033135	0.238773
34483	0.823490	-0.033032	10.177363	-1.171382	0.049647	0.085104	0.218787	-0.208197	-0.681397	0.969576	-0.033150	-0.037884	0.239557
34484	0.737111	-0.626812	10.065529	-0.371395	0.008002	0.051919	0.217881	-0.188205	-0.682759	0.969063	-0.040408	-0.039562	0.240248
34485	0.752627	-0.480476	9.978149	0.086885	-0.000523	0.013841	0.217075	-0.186813	-0.682208	0.969049	-0.039055	-0.039293	0.240571
34486	0.742984	-0.471433	9.764428	0.074434	-0.003951	0.002292	0.213909	-0.191516	-0.679712	0.969094	-0.037575	-0.039100	0.240660
34487	0.653102	-0.547541	9.817205	-0.197541	-0.003991	-0.004967	0.214688	-0.189023	-0.678780	0.968944	-0.041652	-0.040281	0.240394
34488	0.548343	-0.672184	9.691695	-0.355059	-0.002255	0.007998	0.216129	-0.183059	-0.683600	0.968585	-0.048506	-0.042114	0.240244
34489	0.667781	-0.855796	9.731816	-0.303250	0.008172	0.027725	0.216325	-0.170708	-0.684005	0.968131	-0.054675	-0.043530	0.240497
34490	0.890149	-0.824169	9.629316	-0.168109	-0.019804	0.014452	0.215490	-0.163763	-0.684185	0.967856	-0.057827	-0.044796	0.240634
34491	0.658182	-1.532999	10.065405	-0.075958	-0.016259	0.000953	0.211738	-0.157219	-0.684325	0.967732	-0.059426	-0.045629	0.240587
34492	0.743485	-1.416478	9.844890	0.044054	-0.002172	-0.013979	0.212276	-0.158193	-0.684868	0.967849	-0.058530	-0.045566	0.240344
34493	0.804252	-1.352802	9.585524	0.038790	0.009266	-0.026312	0.213744	-0.159311	-0.685558	0.968014	-0.057993	-0.045395	0.239843
34494	0.703175	-1.640761	9.549437	-0.027269	0.032978	-0.053171	0.213469	-0.158339	-0.684363	0.968267	-0.058610	-0.045040	0.238737
34495	0.638456	-1.572948	9.536354	-0.046948	0.039989	-0.051493	0.213722	-0.155703	-0.685259	0.968476	-0.059867	-0.044723	0.237633
34496	0.761776	-1.549888	9.525941	-0.073826	0.034682	-0.044691	0.216889	-0.153222	-0.684495	0.968630	-0.061401	-0.044546	0.236645
34497	0.780087	-1.698431	9.764421	-0.073883	0.041612	-0.037658	0.217130	-0.149476	-0.683674	0.968736	-0.063201	-0.044325	0.235780
34498	0.802916	-1.544723	9.746764	-0.074801	0.043339	-0.030584	0.217661	-0.148785	-0.684857	0.968823	-0.064807	-0.043968	0.235053
34499	0.911969	-1.496895	9.933844	-0.127633	0.053734	-0.023028	0.220959	-0.145472	-0.685005	0.968790	-0.067706	-0.043764	0.234405
34500	0.817528	-1.530155	9.828524	-0.116886	0.067777	-0.018469	0.221454	-0.140201	-0.683385	0.968775	-0.070252	-0.043114	0.233838
34501	0.781272	-1.534697	9.823977	-0.081046	0.064327	-0.030546	0.223562	-0.137020	-0.684567	0.968839	-0.072273	-0.042512	0.233065
34502	0.812230	-1.592904	9.746130	-0.025503	0.081869	-0.038909	0.225142	-0.135780	-0.683266	0.969053	-0.073095	-0.041191	0.232158
34503	0.827793	-1.439418	9.637200	0.015599	0.057376	-0.029858	0.226863	-0.135651	-0.682240	0.969244	-0.073190	-0.040290	0.231487
34504	0.861972	-1.391225	9.752827	0.004879	0.059102	-0.036101	0.229778	-0.136084	-0.680714	0.969466	-0.073320	-0.039266	0.230691
34505	0.849021	-1.515984	9.823607	0.061182	0.046839	-0.027827	0.230055	-0.136917	-0.682564	0.969705	-0.072456	-0.038377	0.230109
34506	0.770978	-1.288972	9.923030	0.088908	0.062581	-0.022214	0.231257	-0.140257	-0.679465	0.969982	-0.070983	-0.036877	0.229643
34507	0.726433	-1.442312	10.005772	0.086937	0.081729	0.020118	0.233537	-0.144155	-0.680064	0.970059	-0.069786	-0.035136	0.229958
34508	0.654561	-1.360164	9.942443	0.060988	0.099236	0.027962	0.236189	-0.143892	-0.680102	0.970084	-0.069059	-0.032982	0.230392
34509	0.589042	-1.398704	9.757499	0.018934	0.104518	0.034740	0.239520	-0.146826	-0.679394	0.970007	-0.069276	-0.031100	0.230910
34510	0.597261	-1.252958	9.458671	0.008156	0.074802	0.044281	0.241375	-0.147670	-0.677331	0.969861	-0.069471	-0.029641	0.231658
34511	0.558350	-1.293332	9.528242	-0.006193	0.032813	0.036977	0.241120	-0.149056	-0.677866	0.969693	-0.069823	-0.029273	0.232302
34512	0.520465	-1.528492	9.614794	0.007111	0.020521	0.055495	0.241382	-0.148780	-0.677473	0.969458	-0.069793	-0.028856	0.233342
34513	0.455231	-1.539406	9.812315	-0.013554	0.030953	0.072137	0.241516	-0.149336	-0.676824	0.969112	-0.070297	-0.028518	0.234665
34514	0.453095	-1.498674	9.755118	-0.027769	0.055492	0.058915	0.243501	-0.148514	-0.676978	0.968828	-0.071109	-0.027580	0.235700
34515	0.561679	-1.504856	9.583465	0.011583	0.064232	0.069778	0.245099	-0.150050	-0.676230	0.968544	-0.071274	-0.026493	0.236942
34516	0.672319	-1.561546	9.418423	0.015107	0.053705	0.082942	0.245895	-0.150749	-0.675067	0.968201	-0.071260	-0.025353	0.238467
34517	0.517387	-1.615591	9.440769	-0.088699	0.032727	0.079501	0.247487	-0.151592	-0.673656	0.967703	-0.073222	-0.025362	0.239888
34518	0.382251	-1.600293	9.379622	-0.144128	0.022291	0.068530	0.247345	-0.149647	-0.674160	0.967172	-0.076132	-0.025612	0.241095
34519	0.454409	-1.643831	9.484250	-0.077920	0.011780	0.062773	0.247074	-0.148258	-0.674667	0.966748	-0.077777	-0.026007	0.242224
34520	0.598513	-1.755445	9.534600	0.072535	0.037203	0.037460	0.247475	-0.148676	-0.674940	0.966700	-0.076553	-0.024969	0.242915
34521	0.627620	-1.745294	9.782022	0.181755	0.029351	0.014423	0.246040	-0.153527	-0.673785	0.966910	-0.073236	-0.023864	0.243211
34522	0.487189	-1.462500	9.873011	0.162036	0.008361	0.015183	0.247265	-0.159780	-0.672422	0.967075	-0.070130	-0.022982	0.243556
34523	0.220141	-1.318867	9.754389	0.074364	-0.010802	0.011062	0.247419	-0.163667	-0.672200	0.967115	-0.068676	-0.023182	0.243792
34524	-0.108068	-1.631023	9.878613	-0.022233	-0.012472	-0.001952	0.245962	-0.164770	-0.671139	0.967091	-0.069024	-0.023625	0.243749
34525	-0.129974	-1.657120	9.940991	-0.081299	-0.002004	0.002061	0.245419	-0.162547	-0.671108	0.966961	-0.070636	-0.024398	0.243726
34526	0.036987	-1.605904	9.810352	-0.031283	-0.000319	0.026186	0.245415	-0.161436	-0.671885	0.966791	-0.071232	-0.024610	0.244204
34527	0.258171	-1.401198	9.671396	0.033174	-0.009077	0.020435	0.245153	-0.161851	-0.672148	0.966728	-0.070603	-0.024923	0.244603
34528	0.383903	-1.373787	9.516806	0.061856	-0.012555	0.012672	0.244785	-0.166567	-0.672977	0.966749	-0.069331	-0.024936	0.244884
34529	0.279010	-1.519828	9.472769	0.072609	-0.022995	0.006547	0.243466	-0.169059	-0.671012	0.966800	-0.067859	-0.025347	0.245053
34530	0.030962	-1.432919	9.730676	0.086947	-0.015953	-0.002929	0.244018	-0.172949	-0.670797	0.966925	-0.066078	-0.025324	0.245048
34531	0.163089	-1.199865	9.982175	0.081666	0.032973	-0.013362	0.243776	-0.176000	-0.672268	0.967110	-0.064685	-0.024615	0.244763
34532	0.720413	-0.910494	9.283689	0.043505	0.057538	-0.054178	0.244450	-0.179058	-0.670340	0.967460	-0.064078	-0.023450	0.243650
34533	0.702224	-1.445079	9.825689	0.033627	0.067951	-0.061378	0.246705	-0.179349	-0.669852	0.967830	-0.063738	-0.022388	0.242365
34534	0.524088	-1.368882	9.905013	0.067720	0.124007	-0.067027	0.248835	-0.181304	-0.668591	0.968295	-0.062978	-0.019835	0.240926
34535	0.293109	-1.238374	9.519146	0.019342	0.124082	-0.041721	0.253628	-0.185218	-0.667128	0.968566	-0.063185	-0.017738	0.239942
34536	0.550378	-1.053164	9.389268	-0.038837	0.103008	-0.038733	0.256283	-0.185787	-0.666649	0.968740	-0.064398	-0.016069	0.239035
34537	0.015221	-1.273731	9.833587	-0.249100	0.034847	-0.072128	0.260235	-0.181507	-0.665616	0.968763	-0.069353	-0.017027	0.237482
34538	-0.248930	-0.728163	9.803683	-0.303454	-0.015701	-0.132435	0.260050	-0.172901	-0.664871	0.968947	-0.075091	-0.019047	0.234818
34539	-0.081883	-0.662721	9.605910	-0.118000	-0.064511	-0.194737	0.257752	-0.165810	-0.664372	0.969654	-0.076932	-0.021454	0.231066
34540	-0.243213	-0.935630	9.618586	0.054610	-0.097676	-0.190082	0.255362	-0.164547	-0.665898	0.970567	-0.075320	-0.023480	0.227541
34541	-0.114152	-0.796113	9.950754	0.127021	-0.096030	-0.184279	0.252854	-0.165365	-0.668231	0.971548	-0.072218	-0.025311	0.224140
34542	0.029404	-0.989050	10.149188	0.116258	-0.033157	-0.166594	0.251407	-0.168550	-0.666403	0.972438	-0.069707	-0.025766	0.221000
34543	0.134105	-1.201926	10.020857	0.026802	0.012290	-0.154817	0.253001	-0.168975	-0.666431	0.973170	-0.069022	-0.025868	0.217960
34544	0.187100	-1.217082	9.919280	-0.059982	0.005275	-0.155491	0.251798	-0.167859	-0.665614	0.973763	-0.070114	-0.026333	0.214888
34545	-0.088707	-1.293839	10.072196	-0.023478	0.012247	-0.118127	0.253385	-0.166479	-0.666543	0.974251	-0.070416	-0.026581	0.212534
34546	0.076332	-1.190500	10.463724	0.048012	0.057579	-0.095450	0.254434	-0.165237	-0.664840	0.974752	-0.069656	-0.025481	0.210611
34547	0.448253	-1.175152	10.138628	0.083769	0.102978	-0.066048	0.257361	-0.166224	-0.665683	0.975207	-0.068258	-0.023423	0.209199
34548	0.335171	-1.427045	9.281074	0.105333	0.113691	-0.060564	0.259375	-0.171232	-0.664451	0.975652	-0.066633	-0.020939	0.207906
34549	0.091682	-1.702230	9.126189	0.182051	0.114570	-0.007111	0.264956	-0.174457	-0.661680	0.975973	-0.063413	-0.018168	0.207667
34550	-0.070932	-1.490615	9.480931	0.180095	0.096110	0.015803	0.267906	-0.181414	-0.659300	0.976164	-0.060285	-0.015616	0.207910
34551	-0.016969	-1.392992	10.080050	0.104838	0.104676	0.024088	0.270585	-0.185731	-0.659384	0.976227	-0.058563	-0.013308	0.208264
34552	0.006883	-1.431907	10.000083	0.031494	0.162383	0.037847	0.275911	-0.189786	-0.658324	0.976145	-0.058618	-0.010053	0.208816
34553	0.064648	-1.443421	9.528373	-0.025808	0.141415	0.053206	0.279101	-0.192164	-0.656165	0.975925	-0.059629	-0.007541	0.209661
34554	0.031518	-1.338317	9.205400	-0.040175	0.106464	0.063587	0.282402	-0.190101	-0.655144	0.975625	-0.060852	-0.005647	0.210762
34555	-0.270125	-0.979216	9.454881	-0.095778	0.053960	0.071962	0.284397	-0.190111	-0.656488	0.975217	-0.062870	-0.005107	0.212068
34556	-0.057280	-0.928301	9.343071	-0.049238	0.029449	0.065112	0.286259	-0.191649	-0.655350	0.974882	-0.063944	-0.004751	0.213291
34557	0.085689	-1.198640	9.398815	-0.002595	-0.015987	0.022892	0.287055	-0.191236	-0.656146	0.974790	-0.063833	-0.005247	0.213736
34558	-0.144204	-1.277529	9.758008	-0.031198	-0.068426	-0.009184	0.286401	-0.192343	-0.656803	0.974782	-0.064131	-0.006818	0.213635
34559	-0.292032	-1.348718	9.698379	-0.018527	-0.071791	-0.040794	0.285072	-0.192197	-0.656519	0.974930	-0.064094	-0.008542	0.212908
34560	-0.311523	-1.370442	9.623790	-0.013082	-0.080476	-0.058406	0.282684	-0.191767	-0.657134	0.975148	-0.063979	-0.010333	0.211865
34561	-0.175838	-1.297804	9.339845	0.010156	-0.078734	-0.044152	0.281357	-0.191482	-0.657374	0.975337	-0.063366	-0.012059	0.211085
34562	-0.569529	-1.676603	10.314693	-0.006256	-0.054432	0.001657	0.280037	-0.191752	-0.658800	0.975309	-0.063242	-0.013237	0.211181
34563	-0.746673	-1.485141	11.121180	-0.056400	0.074869	0.027388	0.280833	-0.191617	-0.659205	0.975146	-0.064621	-0.012109	0.211585
34564	-0.619425	-1.254851	11.242903	-0.034713	0.132632	-0.004842	0.285600	-0.190255	-0.659002	0.975150	-0.065841	-0.009768	0.211313
34565	-0.098275	-1.272902	9.815348	0.066794	0.117187	-0.058919	0.289314	-0.190970	-0.657621	0.975512	-0.064974	-0.007381	0.210003
34566	0.194706	-1.124894	8.622404	0.187763	0.036956	-0.088320	0.291463	-0.196118	-0.656524	0.976123	-0.061436	-0.006079	0.208261
34567	0.030566	-1.127274	8.998733	0.304752	-0.019095	-0.066481	0.292036	-0.203477	-0.656606	0.976759	-0.055348	-0.005383	0.207000
34568	-0.251025	-1.008363	9.411119	0.279570	-0.008658	-0.045379	0.292079	-0.211111	-0.656421	0.977239	-0.049829	-0.004537	0.206155
34569	-0.091629	-1.024669	9.991195	0.113892	0.036555	-0.014765	0.293703	-0.217089	-0.655586	0.977420	-0.047706	-0.003482	0.205819
34570	0.040264	-0.816417	9.997257	-0.090134	0.025947	-0.011000	0.295689	-0.216684	-0.655218	0.977379	-0.049557	-0.003448	0.205580
34571	-0.093149	-0.560570	9.946071	-0.141965	-0.033453	-0.039697	0.295807	-0.212936	-0.657152	0.977402	-0.052124	-0.004841	0.204806
34572	-0.234668	-0.748590	9.452420	0.074770	-0.064644	-0.082274	0.295813	-0.212379	-0.659772	0.977806	-0.050373	-0.005976	0.203277
34573	-0.374918	-0.780632	9.628715	0.155175	-0.094397	-0.069428	0.294618	-0.213345	-0.657794	0.978233	-0.046868	-0.007358	0.202011
34574	-0.416259	-0.482179	9.586837	0.135430	-0.096174	-0.053642	0.294118	-0.218061	-0.659015	0.978555	-0.043805	-0.008835	0.201081
34575	-0.164108	-0.331177	9.269140	0.063935	-0.052463	-0.049637	0.292274	-0.219299	-0.660706	0.978807	-0.042229	-0.009718	0.200147
34576	0.006104	-0.501210	9.159964	-0.071973	-0.038490	-0.063878	0.291359	-0.221931	-0.660324	0.978987	-0.043455	-0.010906	0.198942
34577	0.083632	-0.472335	9.361518	-0.159617	-0.052537	-0.082213	0.291461	-0.216380	-0.660664	0.979166	-0.046227	-0.012709	0.197322
34578	0.186289	-0.645547	9.613408	-0.168633	-0.022907	-0.066382	0.292084	-0.208610	-0.661909	0.979257	-0.049405	-0.013977	0.196009
34579	0.457697	-0.854211	9.714419	-0.098857	0.006746	-0.058843	0.293649	-0.203621	-0.662408	0.979399	-0.051212	-0.014374	0.194802
34580	0.280210	-1.030079	9.956678	-0.064984	0.022450	-0.033855	0.293889	-0.199737	-0.661586	0.979468	-0.052546	-0.014315	0.194105
34581	0.039980	-0.863788	10.237062	-0.046283	0.027679	-0.019501	0.295469	-0.196691	-0.663154	0.979513	-0.053410	-0.014061	0.193661
34582	-0.107640	-0.595628	11.029755	-0.041974	0.075604	0.010745	0.297059	-0.196145	-0.663436	0.979442	-0.054512	-0.012824	0.193795
34583	0.007343	-0.724146	10.984023	-0.030966	0.134307	-0.031318	0.302354	-0.195481	-0.661410	0.979574	-0.055451	-0.010420	0.193008
34584	-0.092295	-1.122800	10.148701	0.062311	0.162593	-0.051717	0.308178	-0.194265	-0.659386	0.979867	-0.054832	-0.007144	0.191841
34585	-0.460594	-1.275833	9.505990	0.169615	0.149681	-0.024453	0.313496	-0.196654	-0.658966	0.980170	-0.051919	-0.003643	0.191203
34586	-0.686813	-1.163768	9.393865	0.169414	0.129545	0.017862	0.319884	-0.201687	-0.656225	0.980273	-0.049079	-0.000531	0.191456
34587	-0.573910	-0.570651	9.356447	-0.013118	0.087477	0.011181	0.324133	-0.203376	-0.654732	0.980228	-0.049522	0.001123	0.191573
34588	-0.555267	-1.012434	9.663657	-0.231310	0.061213	-0.034666	0.327687	-0.198677	-0.654345	0.980106	-0.054277	0.001307	0.190904
34589	-0.408958	-1.483189	9.474319	-0.174048	0.068223	-0.029953	0.330565	-0.191197	-0.655102	0.980033	-0.057833	0.001937	0.190231
34590	-0.236577	-1.686973	9.345509	0.010208	0.071715	-0.013708	0.335599	-0.189281	-0.656341	0.980080	-0.057892	0.003269	0.189950
34591	-0.191187	-1.413569	9.199245	0.069162	0.012221	-0.003756	0.337974	-0.187907	-0.654657	0.980180	-0.056510	0.003744	0.189842
34592	-0.136139	-1.149032	9.324389	0.062094	-0.048983	-0.043647	0.338775	-0.188744	-0.654678	0.980407	-0.055095	0.002874	0.189100
34593	-0.115861	-1.018924	9.448286	0.072054	-0.055943	-0.074422	0.339180	-0.189996	-0.654828	0.980775	-0.053408	0.001930	0.187681
34594	-0.155204	-1.119452	9.509960	0.012122	-0.077805	-0.086404	0.339175	-0.188329	-0.656124	0.981102	-0.052867	0.000262	0.186127
34595	-0.218657	-1.210566	9.442163	-0.124759	-0.057693	-0.082039	0.339699	-0.186527	-0.657033	0.981277	-0.055050	-0.001466	0.184561
34596	-0.238064	-1.220286	9.360501	-0.245585	-0.029747	-0.063427	0.340160	-0.174454	-0.657182	0.981220	-0.059742	-0.003121	0.183379
34597	-0.051615	-1.149575	9.362109	-0.247416	-0.043816	-0.058246	0.341180	-0.165298	-0.660519	0.981128	-0.064393	-0.005007	0.182254
34598	0.275554	-1.692778	10.326444	-0.206670	-0.089706	-0.010763	0.341670	-0.158083	-0.660717	0.980878	-0.068105	-0.007629	0.182160
34599	-0.424791	-1.719018	10.971506	-0.158671	-0.133465	0.028391	0.340846	-0.152526	-0.661699	0.980533	-0.070718	-0.010846	0.182856
34600	-0.859353	-1.388759	11.676057	-0.053346	-0.093334	0.078832	0.340833	-0.148638	-0.664548	0.980137	-0.071424	-0.012855	0.184569
34601	-0.391307	-1.080313	10.694952	0.132746	0.002890	0.138637	0.339115	-0.149461	-0.664924	0.979813	-0.068829	-0.012123	0.187302
34602	-0.032801	-0.876132	9.160796	0.316818	-0.060026	0.217262	0.339691	-0.156681	-0.666186	0.979383	-0.062431	-0.011908	0.191754
34603	-0.248660	-0.672170	9.237107	0.448998	-0.120400	0.251596	0.338826	-0.168613	-0.664717	0.978902	-0.053159	-0.012231	0.196914
34604	-0.305926	-0.597487	9.916237	0.368492	-0.110879	0.231675	0.336527	-0.182757	-0.666923	0.978286	-0.045545	-0.012802	0.201786
34605	-0.499658	-0.690570	10.445601	-0.048265	-0.053204	0.191865	0.335768	-0.188026	-0.668671	0.977454	-0.046230	-0.013830	0.205559
34606	-0.338935	-0.493113	10.141244	-0.346631	0.030893	0.121263	0.337062	-0.182064	-0.669287	0.976593	-0.053147	-0.014636	0.207912
34607	-0.220773	-0.826186	9.283165	-0.360482	0.059211	0.048924	0.339132	-0.171942	-0.670925	0.976007	-0.060336	-0.014870	0.208682
34608	-0.266856	-1.191468	9.272153	-0.210165	0.033922	0.039293	0.340652	-0.159181	-0.671214	0.975586	-0.064574	-0.015130	0.209365
34609	0.035276	-1.491931	9.321371	0.036758	-0.003708	0.030229	0.343953	-0.155868	-0.672150	0.975514	-0.063758	-0.014953	0.209961
34610	0.151684	-1.412066	8.992010	0.054713	-0.050876	0.012555	0.343821	-0.155867	-0.672542	0.975505	-0.062462	-0.015794	0.210329
34611	0.239854	-1.243945	9.134987	-0.013401	-0.122705	0.013565	0.341442	-0.156547	-0.673957	0.975398	-0.062131	-0.018192	0.210731
34612	0.178004	-1.126708	9.559878	0.068792	-0.175256	0.014007	0.338518	-0.154031	-0.676381	0.975336	-0.060036	-0.021400	0.211323
34613	0.026746	-0.659569	9.340629	0.239043	-0.204748	-0.041108	0.335081	-0.154427	-0.679483	0.975699	-0.054387	-0.024398	0.210852
34614	0.051580	-0.567961	9.471254	0.348321	-0.215178	-0.073825	0.326896	-0.160488	-0.680994	0.976247	-0.046627	-0.027299	0.209813
34615	0.211391	-0.524327	9.989526	0.201656	-0.189074	-0.095998	0.322949	-0.165324	-0.682295	0.976729	-0.041709	-0.030186	0.208205
34616	0.147617	-0.658868	9.877970	0.130241	-0.146999	-0.117520	0.317400	-0.167373	-0.685644	0.977221	-0.038463	-0.032705	0.206133
34617	-0.228312	-0.563177	10.322147	0.078537	-0.048943	-0.142092	0.314744	-0.166665	-0.685990	0.977841	-0.036490	-0.033364	0.203427
34618	-0.915141	-0.717737	10.727674	-0.068011	-0.001523	-0.181594	0.316174	-0.161398	-0.686091	0.978519	-0.037675	-0.033894	0.199830
34619	-0.728972	-0.355354	10.934529	-0.230554	0.008984	-0.247934	0.315057	-0.151260	-0.686891	0.979335	-0.041914	-0.034645	0.194798
34620	-0.888683	-0.375810	10.130512	-0.056832	0.016266	-0.255391	0.316845	-0.140028	-0.685494	0.980281	-0.042897	-0.034852	0.189724
34621	-0.896343	-0.752755	9.549413	0.220428	0.002395	-0.221761	0.316987	-0.139749	-0.688644	0.981310	-0.038292	-0.033882	0.185516
34622	-1.090010	-1.151109	9.359034	0.234517	-0.022104	-0.175945	0.315550	-0.143350	-0.689183	0.982111	-0.033472	-0.033670	0.182218
34623	-0.872607	-0.810641	9.558156	0.218155	-0.046827	-0.130333	0.314897	-0.145428	-0.688800	0.982704	-0.028840	-0.033517	0.179825
34624	-0.553747	-0.820479	10.300365	0.087478	0.009746	-0.124146	0.315716	-0.148068	-0.691070	0.983204	-0.027058	-0.033173	0.177419
34625	-0.251077	-1.044129	10.299990	-0.109311	0.085710	-0.114867	0.316480	-0.144327	-0.687894	0.983619	-0.029386	-0.031527	0.175034
34626	-0.016560	-1.326533	9.789991	-0.200676	0.108381	-0.073272	0.320424	-0.137686	-0.688807	0.983815	-0.033653	-0.030231	0.173381
34627	0.178933	-1.672652	9.582435	-0.276119	0.095957	-0.010547	0.323554	-0.128821	-0.687716	0.983718	-0.039434	-0.028904	0.172940
34628	0.109632	-1.910067	9.637986	-0.138639	0.074869	0.048506	0.325645	-0.123836	-0.687042	0.983480	-0.042434	-0.027963	0.173735
34629	0.075243	-1.982768	9.373066	0.016736	0.045074	0.114739	0.325377	-0.123835	-0.686250	0.983123	-0.042433	-0.026534	0.175966
34630	0.284903	-1.701013	9.230289	0.007531	0.006417	0.165637	0.326597	-0.127866	-0.687097	0.982546	-0.042381	-0.026332	0.179202
34631	0.578833	-1.134383	9.645260	0.161228	-0.020040	0.193115	0.325706	-0.135496	-0.685321	0.981971	-0.039379	-0.025634	0.183098
34632	1.264408	-0.508101	10.115220	0.130850	0.011163	0.183225	0.325231	-0.145348	-0.684887	0.981400	-0.036929	-0.024882	0.186736
34633	1.467247	0.157385	10.375889	0.129300	0.068002	0.143836	0.325399	-0.151456	-0.685082	0.980990	-0.034773	-0.022697	0.189565
34634	0.804804	0.058240	10.087242	0.090237	0.118228	0.098979	0.327555	-0.158131	-0.683475	0.980726	-0.033480	-0.020057	0.191449
34635	0.358438	-0.218065	9.835553	-0.057122	0.117631	0.044235	0.330217	-0.160923	-0.681312	0.980568	-0.035063	-0.017709	0.192206
34636	0.057201	-0.466148	9.743968	-0.081265	0.090635	0.034310	0.330993	-0.157596	-0.681290	0.980410	-0.037001	-0.016310	0.192771
34637	-0.079479	-0.671656	9.836519	-0.002702	0.061745	0.060329	0.333385	-0.158164	-0.681333	0.980200	-0.037294	-0.014835	0.193899
34638	-0.136863	-0.585223	9.638521	0.041874	0.020622	0.089623	0.334177	-0.158169	-0.680163	0.979891	-0.036564	-0.014292	0.195634
34639	-0.130755	-0.409420	9.724611	0.079449	0.008369	0.085479	0.335388	-0.161507	-0.679690	0.979620	-0.035029	-0.013518	0.197317
34640	0.051649	-0.567124	9.745258	0.150160	-0.012635	0.071732	0.333816	-0.165663	-0.678395	0.979437	-0.032040	-0.013213	0.198753
34641	0.159868	-0.295838	9.853196	0.108147	-0.021426	0.059078	0.332536	-0.173428	-0.678978	0.979269	-0.029797	-0.012940	0.199941
34642	0.210236	-0.346488	9.936300	0.076085	0.008346	0.032490	0.331642	-0.178002	-0.681373	0.979188	-0.028332	-0.012543	0.200577
34643	0.115649	-0.399100	9.794707	0.056552	0.018961	0.005972	0.332169	-0.178422	-0.679810	0.979207	-0.027229	-0.011733	0.200685
34644	0.083476	-0.509364	9.836980	0.045842	0.047833	0.006865	0.334039	-0.180654	-0.679598	0.979218	-0.026509	-0.010698	0.200786
34645	0.314112	-0.337995	9.832153	0.019035	0.031159	-0.004880	0.334306	-0.181072	-0.679343	0.979261	-0.026178	-0.009826	0.200664
34646	0.198821	-0.259334	10.091223	0.043237	0.057412	-0.013375	0.335374	-0.183021	-0.678066	0.979351	-0.025542	-0.008625	0.200364
34647	0.034168	-0.311868	9.796413	0.011996	0.044420	-0.025941	0.336695	-0.181918	-0.678338	0.979475	-0.025382	-0.007546	0.199820
34648	0.027731	-0.533408	9.697783	0.154183	0.009468	-0.018023	0.337890	-0.182341	-0.677967	0.979625	-0.022381	-0.006844	0.199465
34649	-0.034324	-0.777435	9.969508	0.165661	0.012000	0.007587	0.338316	-0.187062	-0.678152	0.979671	-0.019104	-0.005783	0.199613
34650	-0.018140	-0.874145	9.848083	0.126232	0.018970	0.025807	0.338350	-0.193448	-0.677297	0.979619	-0.016693	-0.004987	0.200109
34651	0.031436	-0.683263	9.470102	0.124336	-0.010780	0.052153	0.337839	-0.197054	-0.677063	0.979452	-0.014175	-0.004540	0.201128
34652	0.119814	-0.479679	9.411594	0.104562	-0.028342	0.069585	0.335602	-0.200650	-0.676408	0.979199	-0.012003	-0.004744	0.202490
34653	0.111706	-0.274092	9.762530	0.032932	-0.036313	0.069952	0.335489	-0.203425	-0.677484	0.978924	-0.011181	-0.005182	0.203851
34654	0.173273	-0.110654	9.879245	-0.006428	-0.023244	0.069725	0.332582	-0.205074	-0.678113	0.978638	-0.011203	-0.005737	0.205204
34655	0.276868	-0.145103	9.889972	0.061726	-0.009187	0.039393	0.332595	-0.206739	-0.679048	0.978494	-0.009914	-0.005553	0.205963
34656	0.344055	-0.201298	9.775784	0.119050	0.004849	0.032783	0.332084	-0.211457	-0.676987	0.978383	-0.007592	-0.005051	0.206600
34657	0.324687	-0.203949	9.646132	0.027806	-0.001261	0.030342	0.331973	-0.214787	-0.677544	0.978267	-0.006996	-0.004885	0.207175
34658	0.277744	-0.011474	9.542998	0.013499	-0.009108	0.030265	0.331175	-0.214644	-0.677268	0.978145	-0.006680	-0.005093	0.207755
34659	0.215649	0.076429	9.813733	0.066333	-0.019587	0.010376	0.330786	-0.216308	-0.677016	0.978113	-0.005237	-0.005147	0.207944
34660	0.133608	0.077792	10.049995	-0.031101	-0.014331	-0.014968	0.330392	-0.216999	-0.677017	0.978173	-0.005768	-0.005648	0.207635
34661	0.104487	0.060888	9.953915	-0.054260	0.009348	-0.028261	0.328517	-0.213102	-0.678525	0.978290	-0.006786	-0.005649	0.207052
34662	0.151449	-0.120384	9.787990	0.033448	-0.000217	-0.032991	0.329046	-0.212272	-0.679312	0.978434	-0.006111	-0.005608	0.206394
34663	0.179392	-0.260542	9.646736	-0.018486	-0.015099	-0.025527	0.329585	-0.214357	-0.678422	0.978540	-0.006335	-0.005953	0.205871
34664	0.063350	-0.287639	9.928631	-0.043619	-0.003787	-0.012429	0.328247	-0.212685	-0.677729	0.978587	-0.007155	-0.006298	0.205611
34665	-0.067247	-0.315445	9.941455	0.054744	-0.007251	-0.001117	0.327992	-0.213515	-0.679440	0.978604	-0.005997	-0.006186	0.205574
34666	0.053649	-0.283685	9.623520	0.024314	-0.009002	0.009206	0.327735	-0.215735	-0.678014	0.978570	-0.005468	-0.006351	0.205745
34667	0.102555	-0.201969	9.727386	-0.058033	-0.011696	0.013002	0.327467	-0.214623	-0.679311	0.978513	-0.006512	-0.006795	0.205971
34668	0.092948	-0.196862	9.799632	-0.064282	0.005789	0.013022	0.326785	-0.211705	-0.678616	0.978453	-0.007779	-0.007034	0.206202
34669	0.209808	-0.063199	9.759301	-0.081175	0.016300	-0.005575	0.327833	-0.209490	-0.678347	0.978470	-0.009386	-0.007038	0.206056
34670	0.160656	-0.187440	9.907312	-0.025690	0.006699	-0.015793	0.327559	-0.208378	-0.677938	0.978533	-0.009897	-0.007105	0.205729
34671	0.156016	-0.158752	9.837981	-0.045341	0.011968	-0.019433	0.328345	-0.206161	-0.678584	0.978611	-0.010781	-0.007058	0.205318
34672	0.059945	-0.090215	9.981402	-0.004207	0.001479	-0.020894	0.327281	-0.205045	-0.679607	0.978698	-0.010850	-0.007141	0.204895
34673	0.185347	-0.115133	10.018490	-0.006828	0.022455	-0.029692	0.328077	-0.205882	-0.678315	0.978826	-0.011012	-0.006737	0.204286
34674	0.228718	-0.125403	9.917052	-0.041692	0.029459	-0.031696	0.328859	-0.203944	-0.677520	0.978952	-0.011928	-0.006427	0.203642
34675	0.208829	-0.198070	9.700076	-0.005907	0.026009	-0.026165	0.328864	-0.204221	-0.678573	0.979065	-0.012080	-0.005964	0.203101
34676	0.140840	-0.250442	9.704867	-0.007731	0.016393	-0.021798	0.330324	-0.204507	-0.678335	0.979155	-0.012279	-0.005769	0.202660
34677	-0.018776	-0.287312	9.825994	-0.002420	0.006777	-0.015588	0.329395	-0.204780	-0.677536	0.979224	-0.012290	-0.005670	0.202331
34678	-0.057193	-0.255815	9.802653	0.004731	0.001542	-0.014655	0.330581	-0.202842	-0.678585	0.979286	-0.012186	-0.005714	0.202032
34679	0.068624	-0.220792	9.777936	0.013653	0.012864	-0.004886	0.330842	-0.202567	-0.677667	0.979316	-0.011910	-0.005427	0.201912
34680	0.184900	-0.173278	9.880828	0.024346	0.001427	-0.001353	0.330046	-0.202285	-0.678309	0.979329	-0.011423	-0.005391	0.201877
34681	0.288872	-0.154819	9.889756	0.004660	0.011881	0.002039	0.330849	-0.203121	-0.678854	0.979329	-0.011313	-0.005173	0.201892
34682	0.252759	-0.140052	9.907063	0.002944	0.020670	-0.012027	0.330320	-0.204230	-0.677413	0.979381	-0.011321	-0.004849	0.201646
34683	0.134086	-0.187335	9.873894	-0.016745	0.013708	-0.012169	0.331376	-0.202847	-0.678203	0.979433	-0.011631	-0.004698	0.201380
34684	0.058433	-0.297450	9.854053	-0.023901	0.003243	-0.015783	0.332426	-0.201326	-0.677679	0.979493	-0.012094	-0.004824	0.201057
34685	0.062442	-0.408482	9.737375	-0.017644	-0.015975	-0.017591	0.332165	-0.202019	-0.677682	0.979563	-0.012313	-0.005264	0.200692
34686	-0.024782	-0.450905	9.800131	-0.060605	-0.008981	-0.014338	0.331630	-0.200627	-0.678710	0.979604	-0.013447	-0.005777	0.200404
34687	-0.044475	-0.503633	9.811711	-0.038268	0.006753	-0.003549	0.332164	-0.201185	-0.678724	0.979613	-0.014182	-0.005850	0.200305
34688	0.043396	-0.369891	9.723563	-0.040044	0.011989	-0.001778	0.331481	-0.197573	-0.678940	0.979611	-0.014998	-0.005866	0.200256
34689	0.212541	-0.356635	9.770325	-0.041911	-0.000350	0.010451	0.330818	-0.197569	-0.679061	0.979561	-0.015783	-0.006096	0.200434
34690	0.334112	-0.242010	9.809050	-0.020426	0.016230	0.012416	0.332014	-0.198548	-0.678039	0.979506	-0.016234	-0.005946	0.200671
34691	0.358418	-0.222692	9.895587	-0.036514	0.006596	0.003447	0.331225	-0.198404	-0.680257	0.979486	-0.016929	-0.006044	0.200709
34692	0.290433	-0.277212	9.984474	-0.032983	0.016199	0.014089	0.332016	-0.198131	-0.679479	0.979419	-0.017625	-0.005944	0.200981
34693	0.135306	-0.355589	9.915212	0.015377	0.015419	0.005659	0.332930	-0.196332	-0.678031	0.979408	-0.017334	-0.005671	0.201065
34694	0.029606	-0.273449	9.763246	0.050206	-0.007289	0.018219	0.331329	-0.195491	-0.676948	0.979352	-0.016308	-0.005696	0.201424
34695	0.025033	-0.239547	9.826165	0.086007	-0.007282	0.014081	0.332018	-0.198686	-0.679090	0.979326	-0.014538	-0.005578	0.201689
34696	0.136270	-0.216510	9.777401	0.085039	-0.016090	0.028994	0.331110	-0.202151	-0.679242	0.979229	-0.012795	-0.005632	0.202276
34697	0.248774	-0.354564	9.753212	0.061774	-0.009128	0.031432	0.330719	-0.204371	-0.677552	0.979120	-0.011495	-0.005653	0.202878
34698	0.288108	-0.258531	9.794836	0.047520	-0.005622	0.018130	0.331006	-0.207842	-0.677985	0.979053	-0.010527	-0.005657	0.203252
34699	0.380270	-0.208239	9.958055	0.042143	-0.012676	0.013638	0.329154	-0.208942	-0.677705	0.979010	-0.009592	-0.005851	0.203503
34700	0.296669	-0.075686	9.830512	0.060057	-0.012622	0.013824	0.329683	-0.209223	-0.676928	0.978961	-0.008350	-0.005941	0.203792
34701	0.204233	-0.168846	9.806204	0.078008	-0.009057	0.002522	0.328905	-0.211439	-0.678251	0.978966	-0.006720	-0.005930	0.203827
34702	0.145233	-0.312885	9.747375	0.008201	-0.009055	0.007290	0.328120	-0.213100	-0.678781	0.978930	-0.006507	-0.006162	0.203998
34703	0.092133	-0.307791	9.704629	-0.018577	-0.002012	-0.003436	0.328655	-0.213519	-0.679187	0.978946	-0.006811	-0.006411	0.203904
34704	0.140696	-0.269758	9.680613	0.013603	-0.009026	0.002054	0.326917	-0.211844	-0.678094	0.978933	-0.006491	-0.006621	0.203973
34705	0.218430	-0.207635	9.743146	0.001029	-0.016083	0.008974	0.326133	-0.213783	-0.678364	0.978898	-0.006363	-0.007068	0.204127
34706	0.257409	-0.164238	9.875499	-0.038365	-0.012641	0.012218	0.326382	-0.210731	-0.678862	0.978833	-0.007047	-0.007561	0.204398
34707	0.305987	-0.126022	9.911572	-0.023962	0.013618	0.000074	0.325723	-0.210587	-0.680426	0.978836	-0.007526	-0.007539	0.204370
34708	0.308160	-0.159729	9.906358	-0.026692	0.009223	0.008843	0.325060	-0.210723	-0.680286	0.978784	-0.008070	-0.007557	0.204598
34709	0.306112	-0.106941	9.858913	-0.038260	-0.005606	-0.008025	0.324259	-0.210302	-0.679351	0.978814	-0.008743	-0.007982	0.204411
34710	0.192454	-0.132232	9.950934	-0.024850	0.004905	-0.005219	0.324784	-0.208222	-0.681176	0.978820	-0.009232	-0.008079	0.204354
34711	0.082748	-0.273645	9.834889	0.022569	0.002348	-0.003113	0.324250	-0.208498	-0.679858	0.978842	-0.008749	-0.008096	0.204272
34712	0.072597	-0.336642	9.658799	0.020807	0.001518	-0.004897	0.323727	-0.209327	-0.680646	0.978852	-0.008330	-0.008073	0.204241
34713	0.113978	-0.293412	9.743061	0.018940	-0.014288	0.005600	0.325067	-0.211555	-0.680688	0.978834	-0.007863	-0.008425	0.204332
34714	0.184431	-0.233872	9.728717	0.033186	-0.026581	0.017987	0.323207	-0.211823	-0.679612	0.978743	-0.007090	-0.008898	0.204773
34715	0.228626	-0.135303	9.825607	0.000155	-0.009095	0.004597	0.323215	-0.212933	-0.680149	0.978727	-0.007013	-0.009228	0.204840
34716	0.176619	0.021425	9.818244	-0.040012	0.001448	-0.012352	0.321353	-0.210979	-0.681939	0.978752	-0.007782	-0.009455	0.204679
34717	0.045762	-0.046866	9.962796	-0.116859	0.017237	-0.033981	0.322398	-0.208487	-0.681405	0.978878	-0.010085	-0.009746	0.203964
34718	0.059195	-0.189375	9.802413	-0.090024	0.015516	-0.029415	0.322386	-0.205988	-0.682036	0.978965	-0.011887	-0.009906	0.203439
34719	0.222592	-0.299234	9.689180	-0.038187	-0.002015	-0.019477	0.321168	-0.202790	-0.680279	0.979039	-0.012575	-0.010247	0.203026
34720	0.357361	-0.367301	9.797794	-0.018556	-0.000342	-0.010573	0.322363	-0.202379	-0.681474	0.979063	-0.012918	-0.010422	0.202878
34721	0.410748	-0.333779	9.884244	0.009978	0.001335	0.009016	0.322757	-0.200993	-0.682517	0.979034	-0.012684	-0.010510	0.203032
34722	0.295841	-0.193352	9.891657	0.033238	-0.009125	0.007448	0.320644	-0.202369	-0.683023	0.978992	-0.011981	-0.010643	0.203269
34723	0.305278	-0.222482	9.828751	0.047657	-0.002065	-0.011814	0.320927	-0.204868	-0.683840	0.979054	-0.010985	-0.010655	0.203024
34724	0.281066	-0.231870	9.843272	0.040511	0.008437	-0.011823	0.321191	-0.204870	-0.683450	0.979093	-0.010206	-0.010419	0.202889
34725	0.324115	-0.287766	9.765347	0.033298	-0.016076	-0.004938	0.320655	-0.205563	-0.680955	0.979120	-0.009437	-0.010770	0.202779
34726	0.290915	-0.203273	9.781026	0.045837	0.005798	-0.001216	0.319617	-0.208332	-0.682936	0.979109	-0.008544	-0.010561	0.202883
34727	0.146630	-0.122421	9.896163	0.045797	0.003177	0.004119	0.319888	-0.209305	-0.683081	0.979104	-0.007608	-0.010481	0.202948
34728	0.110350	-0.129449	9.865150	0.038707	0.003226	-0.010021	0.321214	-0.209590	-0.682316	0.979135	-0.006843	-0.010352	0.202833
34729	0.162699	-0.235902	9.796178	0.002938	-0.002021	-0.014743	0.318832	-0.210270	-0.683074	0.979198	-0.006723	-0.010543	0.202521
34730	0.262091	-0.183636	9.836781	-0.020308	-0.002056	-0.019338	0.318428	-0.209158	-0.683057	0.979249	-0.007091	-0.010759	0.202249
34731	0.264443	-0.191003	9.793413	0.017184	-0.003833	0.000313	0.319628	-0.210831	-0.682173	0.979253	-0.006689	-0.010928	0.202235
34732	0.228729	-0.120871	9.825772	0.018101	0.002303	-0.003158	0.319101	-0.211383	-0.682302	0.979246	-0.006326	-0.010901	0.202285
34733	0.218797	-0.159258	9.832627	0.010095	0.011946	-0.011117	0.319364	-0.210134	-0.683475	0.979298	-0.006123	-0.010790	0.202044
34734	0.228062	-0.212433	9.771849	0.028862	0.011948	-0.004825	0.319098	-0.211106	-0.681643	0.979303	-0.005587	-0.010530	0.202048
34735	0.249614	-0.236758	9.737735	-0.003340	0.020687	-0.003276	0.318697	-0.209853	-0.682937	0.979324	-0.005692	-0.010302	0.201956
34736	0.286116	-0.198484	9.761894	0.011874	0.018928	-0.004938	0.318569	-0.210130	-0.683988	0.979323	-0.005517	-0.009974	0.201981
34737	0.204648	-0.113290	9.883750	0.017198	0.001422	-0.003161	0.318836	-0.210826	-0.683211	0.979342	-0.005142	-0.010043	0.201898
34738	0.166238	-0.081705	9.889252	-0.038190	0.022446	-0.015807	0.319097	-0.210133	-0.683077	0.979378	-0.005959	-0.009849	0.201706
34739	0.165708	-0.154024	9.835548	-0.020283	0.022468	-0.017452	0.320153	-0.210001	-0.681779	0.979454	-0.006400	-0.009653	0.201334
34740	0.223540	-0.169129	9.762773	-0.041761	0.024203	-0.014096	0.321078	-0.208756	-0.682831	0.979484	-0.007295	-0.009440	0.201170
34741	0.257486	-0.152322	9.839583	-0.024781	0.022426	-0.012225	0.319884	-0.208333	-0.683465	0.979537	-0.007824	-0.009265	0.200899
34742	0.223722	-0.149351	9.938451	0.018039	0.011875	0.010086	0.320411	-0.207781	-0.683336	0.979478	-0.007503	-0.009049	0.201206
34743	0.213981	-0.159051	9.887951	0.028810	0.006660	0.002218	0.320148	-0.209168	-0.681640	0.979479	-0.006919	-0.008966	0.201229
34744	0.240349	-0.183583	9.798512	0.017202	0.016293	0.002157	0.322278	-0.210290	-0.682077	0.979453	-0.006631	-0.008667	0.201377
34745	0.208865	-0.197637	9.841886	0.024281	0.003142	0.014503	0.320818	-0.210282	-0.681792	0.979402	-0.006126	-0.008672	0.201641
34746	0.146220	-0.177911	9.840249	0.031420	-0.002094	0.017202	0.320436	-0.212500	-0.682859	0.979312	-0.005488	-0.008674	0.202094
34747	0.151006	-0.182862	9.806502	0.028774	-0.003820	0.009245	0.320436	-0.212639	-0.682597	0.979281	-0.004871	-0.008795	0.202257
34748	0.276470	-0.196047	9.747585	0.018924	-0.009101	0.010877	0.320174	-0.213332	-0.682207	0.979215	-0.004448	-0.008985	0.202577
34749	0.315531	-0.136277	9.728707	0.017102	-0.012626	0.017901	0.319377	-0.213467	-0.681671	0.979145	-0.004027	-0.009332	0.202908
34750	0.281501	-0.165096	9.656566	0.011664	-0.023134	0.031928	0.318058	-0.214430	-0.682448	0.978987	-0.003693	-0.009825	0.203655
34751	0.190376	-0.086396	9.989935	-0.016976	-0.012679	0.028269	0.317267	-0.215120	-0.682705	0.978871	-0.003942	-0.010311	0.204182
34752	0.132632	-0.057057	9.997981	0.002805	0.012748	0.014429	0.316738	-0.214839	-0.683482	0.978790	-0.003924	-0.010139	0.204575
34753	0.214098	-0.140066	9.804047	0.011815	0.001423	0.002081	0.316875	-0.215117	-0.684406	0.978787	-0.003662	-0.010228	0.204594
34754	0.281598	-0.155122	9.772046	-0.016835	0.002266	0.007139	0.316077	-0.215946	-0.682564	0.978731	-0.003985	-0.010342	0.204849
34755	0.267453	-0.106925	9.765512	-0.004340	-0.004739	0.012506	0.317660	-0.214012	-0.683094	0.978682	-0.004017	-0.010620	0.205070
34756	0.212185	-0.072457	9.884155	-0.000725	0.011892	0.006445	0.316879	-0.216228	-0.683761	0.978636	-0.004063	-0.010480	0.205294
34757	0.214454	-0.091814	9.852668	0.000145	0.003140	0.009941	0.317411	-0.216369	-0.683901	0.978599	-0.004037	-0.010582	0.205464
34758	0.204992	-0.065200	9.879494	0.004607	-0.000364	0.010850	0.315675	-0.214417	-0.683855	0.978539	-0.003930	-0.010659	0.205751
34759	0.231023	-0.139926	9.892830	0.024291	-0.003864	0.009195	0.315430	-0.217052	-0.685191	0.978505	-0.003401	-0.010798	0.205912
34760	0.281842	-0.121419	9.782045	0.032346	-0.021347	0.006537	0.315431	-0.217607	-0.684671	0.978455	-0.002664	-0.011171	0.206141
34761	0.305961	-0.124145	9.738544	0.026028	-0.003890	0.025052	0.314111	-0.218571	-0.684923	0.978355	-0.002106	-0.011306	0.206613
34762	0.247863	-0.145222	9.777258	0.017142	-0.008221	0.009123	0.313587	-0.220095	-0.684405	0.978294	-0.001721	-0.011485	0.206894
34763	0.252928	-0.113844	9.825644	0.022575	0.008418	-0.001347	0.313188	-0.219538	-0.685050	0.978306	-0.001280	-0.011393	0.206849
34764	0.257968	-0.082775	9.773082	0.019003	0.008426	-0.001367	0.312392	-0.220089	-0.683993	0.978294	-0.000924	-0.011239	0.206913
34765	0.268003	-0.029965	9.763988	0.013654	0.020672	-0.001354	0.314512	-0.219684	-0.684021	0.978308	-0.000708	-0.010943	0.206866
34766	0.241092	-0.077921	9.744442	-0.027410	0.035586	-0.017461	0.313732	-0.221622	-0.685342	0.978362	-0.001369	-0.010450	0.206630
34767	0.253191	-0.075507	9.778013	-0.097286	0.013655	-0.005718	0.314247	-0.219405	-0.684540	0.978388	-0.003295	-0.010750	0.206473
34768	0.224297	-0.067697	9.898526	-0.029274	0.011921	-0.012270	0.314238	-0.217878	-0.684524	0.978418	-0.003896	-0.010729	0.206319
34769	0.239355	0.009393	9.976193	0.067232	-0.002126	0.009540	0.314502	-0.218158	-0.683612	0.978386	-0.002534	-0.010655	0.206496
34770	0.277778	-0.019846	9.951490	0.070799	-0.007384	0.011292	0.313183	-0.219539	-0.683606	0.978328	-0.001103	-0.010596	0.206785
34771	0.289837	-0.015718	9.759157	0.065481	-0.002088	0.006868	0.314773	-0.218992	-0.683887	0.978303	0.000230	-0.010530	0.206910
34772	0.315822	-0.093217	9.652289	0.069146	0.020701	-0.002737	0.314527	-0.222044	-0.684439	0.978306	0.001515	-0.009928	0.206920
34773	0.219082	-0.114065	9.667305	-0.013152	0.027710	-0.005049	0.315461	-0.223854	-0.682896	0.978336	0.001182	-0.009606	0.206796
34774	0.079480	-0.052587	9.750935	-0.081187	0.021579	-0.001108	0.315461	-0.223576	-0.683550	0.978321	-0.000477	-0.009609	0.206870
34775	0.212314	-0.053318	9.850725	-0.031172	0.015372	0.014171	0.315176	-0.220244	-0.683250	0.978268	-0.001119	-0.009596	0.207117
34776	0.291919	-0.068094	9.941200	0.078809	-0.009154	0.020142	0.314647	-0.220796	-0.682984	0.978174	0.000474	-0.009538	0.207569
34777	0.123246	-0.018519	9.991295	0.045736	-0.030091	0.005786	0.315726	-0.223300	-0.683682	0.978146	0.001527	-0.010094	0.207667
34778	0.335379	-0.068493	9.921593	0.000127	-0.044132	-0.001719	0.314669	-0.223988	-0.683804	0.978128	0.001731	-0.011046	0.207704
34779	0.538185	-0.070433	9.804455	0.072618	-0.037150	-0.000343	0.312149	-0.224946	-0.682594	0.978120	0.003339	-0.011642	0.207688
34780	0.316777	0.036975	9.754724	0.071816	-0.024792	-0.015194	0.312578	-0.228973	-0.684610	0.978158	0.004868	-0.011917	0.207465
34781	0.111891	0.091321	9.699433	-0.057928	0.002341	-0.003631	0.312179	-0.228276	-0.685516	0.978181	0.003760	-0.012275	0.207356
34782	0.161693	-0.038681	9.788840	-0.109863	-0.018703	-0.004129	0.312691	-0.225364	-0.684969	0.978184	0.001707	-0.013186	0.207317
34783	0.219725	-0.029396	9.826901	-0.034743	-0.005609	0.007023	0.310821	-0.222717	-0.685833	0.978157	0.001078	-0.013595	0.207421
34784	0.267931	-0.039630	9.749457	0.009959	-0.007366	0.016139	0.309492	-0.222432	-0.685548	0.978073	0.001317	-0.013788	0.207802
34785	0.335354	-0.068801	9.820644	-0.041923	-0.016147	0.008652	0.309754	-0.221739	-0.685676	0.978036	0.000589	-0.014433	0.207935
34786	0.475316	-0.079783	9.732785	-0.004282	-0.012635	-0.001677	0.308163	-0.220758	-0.687742	0.978024	0.000577	-0.014788	0.207967
34787	0.474042	-0.253387	9.591399	-0.002472	-0.019592	-0.005246	0.307503	-0.221032	-0.688129	0.978042	0.000632	-0.015349	0.207840
34788	0.320429	-0.135477	10.002669	-0.059694	-0.007364	-0.021418	0.306569	-0.220472	-0.687452	0.978111	-0.000479	-0.015830	0.207482
34789	0.142801	0.010560	10.111633	-0.066773	0.017188	-0.033636	0.308019	-0.218119	-0.688895	0.978256	-0.001827	-0.015929	0.206779
34790	0.205194	-0.036381	9.865402	-0.042522	0.041745	-0.040443	0.308929	-0.215904	-0.687180	0.978420	-0.002800	-0.015380	0.206035
34791	0.327109	-0.203880	9.674954	-0.116751	0.032997	-0.046369	0.310242	-0.213552	-0.687177	0.978614	-0.005189	-0.015370	0.205065
34792	0.411008	-0.291087	9.687649	-0.131133	0.039930	-0.030631	0.311146	-0.208560	-0.688191	0.978717	-0.007891	-0.015220	0.204499
34793	0.300451	-0.222415	9.838407	-0.109680	0.043430	-0.028656	0.311793	-0.205232	-0.688955	0.978829	-0.010193	-0.014980	0.203874
34794	0.218584	-0.190394	9.875533	-0.072138	0.031197	-0.024872	0.311373	-0.201760	-0.688521	0.978908	-0.011707	-0.014760	0.203430
34795	0.218549	-0.197411	9.940347	-0.043616	0.016275	-0.007097	0.313219	-0.199688	-0.688528	0.978934	-0.012605	-0.014771	0.203251
34796	0.305283	-0.222416	9.850382	0.033248	0.001377	0.009241	0.312701	-0.202878	-0.686977	0.978889	-0.011945	-0.014697	0.203515
34797	0.329340	-0.232483	9.765938	0.031481	0.022379	0.012821	0.311905	-0.202735	-0.687094	0.978853	-0.011397	-0.014280	0.203747
34798	0.305216	-0.232015	9.857483	0.011628	0.003044	0.041690	0.312574	-0.203710	-0.687377	0.978674	-0.011176	-0.014254	0.204619
34799	0.363250	-0.222700	9.905159	0.024099	-0.012744	0.047876	0.311512	-0.203705	-0.687098	0.978482	-0.010635	-0.014550	0.205542
34800	0.285990	-0.221971	9.946692	0.068827	-0.026711	0.044649	0.310862	-0.206061	-0.687112	0.978295	-0.009173	-0.014871	0.206479
34801	0.247285	-0.226912	9.805165	0.049230	-0.023141	0.030434	0.308877	-0.206605	-0.687612	0.978174	-0.008091	-0.015268	0.207070
34802	0.285939	-0.222595	9.742392	0.029537	-0.021405	0.034693	0.307825	-0.208126	-0.687611	0.978017	-0.007417	-0.015649	0.207803
34803	0.352969	-0.300460	9.620745	-0.015116	-0.002136	0.024711	0.306510	-0.209645	-0.688525	0.977914	-0.007682	-0.015905	0.208259
34804	0.367765	-0.259500	9.681174	-0.058027	0.017093	0.020946	0.306510	-0.209645	-0.688394	0.977807	-0.008877	-0.015900	0.208717
34805	0.268705	-0.270407	9.794867	-0.042829	0.031093	0.024657	0.307422	-0.207152	-0.687726	0.977708	-0.009826	-0.015622	0.209157
34806	0.200735	-0.322544	9.876572	-0.050860	0.025865	0.015776	0.307548	-0.204375	-0.690589	0.977631	-0.010916	-0.015416	0.209478
34807	0.299599	-0.342575	9.870681	-0.059800	0.012723	0.010343	0.309132	-0.203968	-0.689034	0.977580	-0.012121	-0.015568	0.209636
34808	0.345581	-0.328510	9.868043	-0.024010	0.001353	0.007027	0.309000	-0.203967	-0.689163	0.977532	-0.012580	-0.015731	0.209822
34809	0.381948	-0.309441	9.904000	0.033238	-0.005651	0.007411	0.310334	-0.205224	-0.689064	0.977510	-0.011888	-0.015858	0.209956
34810	0.338545	-0.299568	9.875647	0.033245	-0.009128	0.005652	0.309007	-0.204800	-0.689828	0.977483	-0.011184	-0.015986	0.210112
34811	0.324140	-0.285265	9.796620	0.022477	-0.016126	0.012606	0.306884	-0.206178	-0.687315	0.977432	-0.010659	-0.016364	0.210346
34812	0.261705	-0.236632	9.809736	0.014502	-0.000335	0.000297	0.306228	-0.207006	-0.687969	0.977422	-0.010356	-0.016400	0.210406
34813	0.213081	-0.279799	9.727942	-0.028451	0.011919	0.007086	0.306749	-0.205483	-0.687831	0.977392	-0.010943	-0.016438	0.210509
34814	0.178893	-0.332487	9.715613	-0.048988	0.015446	-0.000982	0.307942	-0.205211	-0.688109	0.977379	-0.011947	-0.016433	0.210517
34815	0.265421	-0.390753	9.759863	-0.038319	-0.009099	0.005136	0.305552	-0.204365	-0.688852	0.977347	-0.012645	-0.016919	0.210584
34816	0.343107	-0.333595	9.771867	-0.004347	0.001363	0.014221	0.305020	-0.203529	-0.689754	0.977273	-0.012722	-0.016998	0.210917
34817	0.309601	-0.294553	9.868743	0.004626	0.002247	0.006375	0.305954	-0.204089	-0.690430	0.977251	-0.012628	-0.017081	0.211019
34818	0.326698	-0.268176	9.885723	0.008172	-0.018763	0.007206	0.305423	-0.204641	-0.689509	0.977204	-0.012373	-0.017502	0.211218
34819	0.381821	-0.328558	9.944640	0.015281	-0.024930	0.014255	0.304902	-0.206026	-0.689908	0.977141	-0.011956	-0.018071	0.211485
34820	0.391857	-0.271341	9.803407	0.031444	-0.024879	0.005573	0.303174	-0.206573	-0.688050	0.977104	-0.011219	-0.018514	0.211657
34821	0.367483	-0.300265	9.721567	0.011806	-0.007353	0.002853	0.303591	-0.208517	-0.690176	0.977094	-0.010938	-0.018759	0.211696
34822	0.261285	-0.294447	9.780233	-0.002531	-0.005597	0.006311	0.302529	-0.207956	-0.690942	0.977053	-0.010947	-0.018968	0.211869
34823	0.266032	-0.306467	9.794475	-0.016798	0.004914	-0.001689	0.302383	-0.206429	-0.689743	0.977060	-0.011277	-0.019089	0.211806
34824	0.348310	-0.280783	9.750798	0.006489	0.006663	-0.005057	0.302924	-0.206986	-0.691594	0.977074	-0.011158	-0.019023	0.211754
34825	0.413700	-0.256991	9.832225	0.058325	0.007489	0.005882	0.302798	-0.209485	-0.689517	0.977067	-0.010031	-0.018775	0.211866
34826	0.372759	-0.242165	9.856784	0.058382	-0.002092	-0.009999	0.301862	-0.209342	-0.687664	0.977109	-0.008859	-0.018661	0.211736
34827	0.368116	-0.213514	9.775435	0.060166	-0.002082	-0.006452	0.300824	-0.211417	-0.690819	0.977148	-0.007648	-0.018595	0.211609
34828	0.423493	-0.237861	9.820343	0.097715	0.004886	0.000873	0.302430	-0.215452	-0.688258	0.977146	-0.005740	-0.018175	0.211711
34829	0.327357	-0.172318	9.771454	0.072679	0.008419	-0.000134	0.300456	-0.216689	-0.690866	0.977160	-0.004330	-0.017850	0.211711
34830	0.335071	-0.107374	9.791362	0.029821	0.024185	-0.015359	0.301657	-0.218778	-0.689461	0.977223	-0.003826	-0.017343	0.211470
34831	0.325261	-0.126702	9.738348	0.011882	0.036410	-0.000465	0.301658	-0.219611	-0.688288	0.977241	-0.003720	-0.016725	0.211439
34832	0.344822	-0.097549	9.882722	-0.000615	0.025901	-0.013815	0.301122	-0.219054	-0.687749	0.977296	-0.003819	-0.016312	0.211217
34833	0.339819	-0.121579	9.877682	0.033385	0.024164	-0.014458	0.303773	-0.218652	-0.687523	0.977369	-0.003234	-0.015844	0.210921
34834	0.417398	-0.078903	9.872696	0.064636	0.013623	-0.002827	0.304320	-0.221431	-0.687690	0.977380	-0.002009	-0.015395	0.210919
34835	0.330985	-0.006065	9.874279	0.040471	0.006641	-0.002988	0.303260	-0.221980	-0.687286	0.977399	-0.001208	-0.015240	0.210850
