# Supplementary material for: Identification of Haptic Based Guiding Using Hard Reins
Source: PLoS One. 2015 Jul 22;10(7):e0132020. doi: 10.1371/journal.pone.0132020 (PMC4511788; doi:10.1371/journal.pone.0132020)
Supplement: S8 File — (ZIP) [file pone.0132020.s008.zip › Exp2_MotionData1/Subject1/path3/T7/gc7.txt]

// Start Time: 0
// Sample rate: 25.0Hz
// Scenario: 4.9
// Firmware Version: 2.6.1
Counter	Acc_X	Acc_Y	Acc_Z	Gyr_X	Gyr_Y	Gyr_Z	Mag_X	Mag_Y	Mag_Z	Quat_w	Quat_x	Quat_y	Quat_z
34286	8.549116	-0.721484	-4.884571	0.006098	0.013465	0.009114	-0.458631	0.228284	0.569991	-0.154543	0.841986	0.192726	0.479617
34287	8.471721	-0.725306	-4.920344	0.008671	0.002725	0.003612	-0.458623	0.227188	0.569225	-0.154694	0.842006	0.192649	0.479563
34288	8.534973	-0.707298	-4.850137	0.013132	-0.000747	-0.000025	-0.457515	0.228261	0.570119	-0.154888	0.842027	0.192711	0.479440
34289	8.554224	-0.707392	-4.853272	0.006642	0.003177	-0.003710	-0.459451	0.227678	0.571078	-0.154934	0.842021	0.192738	0.479425
34290	8.529802	-0.745669	-4.879176	0.002019	0.000535	-0.005562	-0.459174	0.227680	0.570936	-0.154892	0.842042	0.192783	0.479383
34291	8.532173	-0.745620	-4.884094	0.006775	-0.004517	0.001796	-0.458634	0.228823	0.570583	-0.154963	0.842132	0.192743	0.479219
34292	8.525278	-0.736396	-4.845134	-0.015041	-0.004785	0.007261	-0.457531	0.228880	0.569040	-0.154745	0.842302	0.192442	0.479110
34293	8.549313	-0.668174	-4.881815	-0.001827	-0.011090	-0.011039	-0.457654	0.228526	0.570555	-0.154520	0.842432	0.192558	0.478909
34294	8.573547	-0.775898	-4.818214	-0.011464	-0.019410	0.005461	-0.457095	0.228504	0.570828	-0.154281	0.842728	0.192352	0.478548
34295	8.477325	-0.697449	-4.831011	-0.008145	0.022052	-0.011124	-0.457092	0.229015	0.571976	-0.154077	0.842558	0.192306	0.478931
34296	8.520316	-0.745867	-4.859501	-0.007489	0.028009	0.012725	-0.458322	0.227318	0.572302	-0.154152	0.842417	0.191860	0.479334
34297	8.551731	-0.760882	-4.841452	0.006221	0.022449	0.012766	-0.458344	0.228495	0.571397	-0.154420	0.842290	0.191547	0.479594
34298	8.496509	-0.746199	-4.822385	0.003270	0.019199	0.005416	-0.459044	0.228654	0.571274	-0.154582	0.842169	0.191372	0.479826
34299	8.535437	-0.703232	-4.792163	0.023451	0.043081	0.005434	-0.459062	0.229542	0.570492	-0.155149	0.841762	0.191284	0.480392
34300	8.544168	-0.794388	-4.870370	0.010527	0.028615	0.001745	-0.459092	0.231817	0.570353	-0.155437	0.841511	0.191216	0.480765
34301	8.500875	-0.740565	-4.882891	0.012956	0.003368	-0.007386	-0.460035	0.228494	0.569040	-0.155551	0.841470	0.191368	0.480739
34302	8.544466	-0.721746	-4.862662	0.017821	0.004548	0.003646	-0.459066	0.230094	0.570805	-0.155873	0.841442	0.191386	0.480677
34303	8.554039	-0.746088	-4.860764	0.012825	-0.009294	-0.011025	-0.459771	0.229755	0.569255	-0.155898	0.841510	0.191638	0.480449
34304	8.515476	-0.775062	-4.849850	0.023134	-0.019139	-0.000909	-0.459343	0.229695	0.570364	-0.156182	0.841672	0.191871	0.479980
34305	8.520123	-0.804059	-4.859873	0.015631	0.010944	-0.011069	-0.459645	0.231146	0.569758	-0.156333	0.841538	0.192087	0.480079
34306	8.542054	-0.790012	-4.834034	0.022869	-0.000014	-0.012864	-0.458837	0.233132	0.569455	-0.156584	0.841466	0.192481	0.479966
34307	8.537278	-0.760787	-4.840911	0.008121	-0.012696	-0.015622	-0.458268	0.232403	0.569683	-0.156475	0.841565	0.192775	0.479710
34308	8.587570	-0.848406	-4.843363	-0.004711	-0.036640	-0.014695	-0.457553	0.231370	0.570311	-0.156088	0.841929	0.193025	0.479097
34309	8.455316	-0.779647	-4.837969	-0.011773	0.010902	-0.009297	-0.457015	0.232519	0.569818	-0.155798	0.841888	0.192947	0.479294
34310	8.539612	-0.760672	-4.850658	0.010420	0.017729	-0.000985	-0.457267	0.231453	0.571430	-0.156009	0.841736	0.192944	0.479494
34311	8.529981	-0.804514	-4.831263	0.017075	0.009741	0.009125	-0.458934	0.230005	0.569681	-0.156379	0.841687	0.192835	0.479503
34312	8.520311	-0.809267	-4.833347	0.017042	-0.003150	0.009143	-0.459230	0.231550	0.570059	-0.156720	0.841752	0.192795	0.479294
34313	8.539675	-0.809557	-4.821997	0.015813	0.006826	-0.003717	-0.457562	0.231942	0.570207	-0.156936	0.841685	0.192897	0.479299
34314	8.561111	-0.848297	-4.837543	0.016211	0.017060	0.010029	-0.459391	0.232730	0.569156	-0.157352	0.841562	0.192774	0.479429
34315	8.515317	-0.755273	-4.878696	0.020113	-0.003689	-0.012866	-0.458848	0.233852	0.569220	-0.157513	0.841547	0.193104	0.479268
34316	8.553760	-0.801692	-4.873191	0.005252	-0.017012	-0.020213	-0.458276	0.232188	0.568274	-0.157321	0.841669	0.193489	0.478963
34317	8.529757	-0.804122	-4.860234	0.012088	-0.018939	-0.003685	-0.458689	0.232423	0.569409	-0.157377	0.841862	0.193635	0.478547
34318	8.500745	-0.813501	-4.868871	0.017448	-0.013110	-0.009198	-0.457997	0.233227	0.570150	-0.157511	0.841949	0.193939	0.478225
34319	8.498196	-0.810799	-4.888079	0.010034	-0.012868	-0.012884	-0.457030	0.233266	0.569027	-0.157468	0.842056	0.194201	0.477946
34320	8.512865	-0.779569	-4.873933	0.017499	-0.010454	-0.007359	-0.457153	0.232649	0.570107	-0.157628	0.842126	0.194461	0.477664
34321	8.471905	-0.793914	-4.867664	-0.000616	-0.015448	-0.000057	-0.455739	0.231982	0.571728	-0.157518	0.842340	0.194413	0.477341
34322	8.547978	-0.848751	-4.977134	-0.007855	-0.028508	0.003624	-0.455204	0.233158	0.570678	-0.157291	0.842703	0.194313	0.476817
34323	8.452447	-0.771509	-4.900603	-0.011632	0.007818	-0.003787	-0.456035	0.233137	0.571383	-0.157050	0.842717	0.194150	0.476937
34324	8.524984	-0.745638	-4.878995	0.005109	0.021046	0.005421	-0.456436	0.231205	0.570430	-0.157243	0.842576	0.193971	0.477195
34325	8.539522	-0.804414	-4.843695	0.017025	0.018193	0.006361	-0.457290	0.233425	0.571692	-0.157622	0.842440	0.193877	0.477349
34326	8.510539	-0.833353	-4.840384	0.008474	0.016159	-0.005592	-0.455895	0.233660	0.572251	-0.157753	0.842290	0.193944	0.477544
34327	8.530185	-0.765850	-4.821357	0.012081	0.037543	-0.009273	-0.457578	0.233483	0.570581	-0.157976	0.841922	0.194005	0.478094
34328	8.583014	-0.831761	-4.816517	0.017573	0.025513	-0.008325	-0.459129	0.234657	0.570249	-0.158275	0.841641	0.194181	0.478418
34329	8.525311	-0.692557	-4.859340	0.002751	0.008331	-0.012905	-0.458992	0.233619	0.568230	-0.158191	0.841566	0.194307	0.478525
34330	8.539515	-0.789768	-4.850844	0.010313	0.003162	-0.003719	-0.458823	0.231611	0.568663	-0.158311	0.841545	0.194384	0.478491
34331	8.559128	-0.822198	-4.793825	0.004588	-0.003698	-0.011977	-0.458839	0.233011	0.569028	-0.158222	0.841583	0.194549	0.478388
34332	8.539541	-0.804446	-4.841280	-0.006191	-0.011520	-0.003730	-0.459660	0.232148	0.569541	-0.158018	0.841750	0.194533	0.478167
34333	8.529932	-0.819061	-4.831356	0.000713	-0.003198	-0.020251	-0.458683	0.232389	0.570105	-0.157787	0.841763	0.194798	0.478113
34334	8.522628	-0.774979	-4.859777	-0.006287	-0.000201	-0.008336	-0.457978	0.232069	0.570637	-0.157578	0.841806	0.194817	0.478099
34335	8.525221	-0.770439	-4.838108	-0.021057	-0.003569	-0.012945	-0.456705	0.230893	0.571111	-0.157049	0.841918	0.194752	0.478101
34336	8.560781	-0.784310	-4.907153	-0.000782	-0.033567	-0.004596	-0.459215	0.230413	0.570128	-0.156841	0.842276	0.194868	0.477492
34337	8.501325	-0.707208	-4.839217	-0.016425	0.003669	-0.011107	-0.458362	0.230043	0.571633	-0.156434	0.842312	0.194796	0.477592
34338	8.525656	-0.673649	-4.823002	0.001203	0.025280	-0.003755	-0.458369	0.230084	0.570798	-0.156493	0.842106	0.194727	0.477964
34339	8.554350	-0.771020	-4.810219	0.001270	0.027016	-0.001932	-0.459226	0.230742	0.569171	-0.156561	0.841897	0.194597	0.478363
34340	8.542410	-0.756491	-4.802432	-0.000606	0.010447	-0.001909	-0.459761	0.230091	0.571090	-0.156550	0.841845	0.194527	0.478486
34341	8.530445	-0.727284	-4.804210	-0.000760	0.018192	-0.008343	-0.458668	0.231252	0.570175	-0.156488	0.841700	0.194513	0.478767
34342	8.539215	-0.823387	-4.875204	0.004719	0.016397	-0.009263	-0.458936	0.230274	0.569977	-0.156522	0.841545	0.194603	0.478992
34343	8.520758	-0.624700	-4.853897	-0.002237	0.002772	-0.027577	-0.458791	0.229848	0.569949	-0.156189	0.841478	0.194948	0.479078
34344	8.583067	-0.731861	-4.852095	-0.020262	-0.010706	-0.016584	-0.460189	0.230420	0.570277	-0.155632	0.841629	0.195016	0.478965
34345	8.525434	-0.712280	-4.835321	-0.017421	-0.018365	-0.011987	-0.459210	0.229598	0.569380	-0.155109	0.841872	0.195020	0.478707
34346	8.539823	-0.697631	-4.850255	-0.017368	-0.025889	-0.009217	-0.462105	0.227879	0.570697	-0.154604	0.842191	0.195026	0.478306
34347	8.501086	-0.733618	-4.858702	-0.016738	-0.025244	-0.020243	-0.458743	0.227209	0.571741	-0.153986	0.842464	0.195197	0.477955
34348	8.510803	-0.692364	-4.866042	-0.004777	-0.034701	-0.016525	-0.457897	0.227661	0.573854	-0.153589	0.842799	0.195472	0.477379
34349	8.505330	-0.703379	-4.945610	-0.013639	-0.048265	-0.004598	-0.458565	0.225403	0.573861	-0.153081	0.843343	0.195480	0.476578
34350	8.524197	-0.734504	-4.985161	-0.004588	-0.061010	-0.007315	-0.456613	0.226424	0.575581	-0.152673	0.843962	0.195684	0.475527
34351	8.481140	-0.666460	-4.973446	-0.005307	-0.055929	0.000019	-0.454256	0.226981	0.575034	-0.152318	0.844571	0.195717	0.474547
34352	8.418638	-0.583350	-4.989889	0.007944	0.000622	-0.022986	-0.453264	0.225822	0.575233	-0.152213	0.844503	0.196117	0.474535
34353	8.534216	-0.720606	-4.941972	0.024730	-0.005643	-0.011010	-0.453398	0.226060	0.576226	-0.152455	0.844499	0.196469	0.474319
34354	8.510191	-0.735192	-4.926677	0.024658	-0.014746	-0.012838	-0.453402	0.226739	0.576826	-0.152667	0.844567	0.196900	0.473952
34355	8.452266	-0.690712	-4.958034	0.037036	-0.010128	-0.029344	-0.453954	0.225927	0.576223	-0.152926	0.844494	0.197691	0.473668
34356	8.476632	-0.725501	-4.908453	0.075849	-0.011114	-0.014585	-0.452879	0.228239	0.574959	-0.154003	0.844361	0.198629	0.473164
34357	8.486133	-0.608267	-4.975669	0.046788	-0.017088	-0.005436	-0.453588	0.229373	0.575176	-0.154624	0.844416	0.199131	0.472651
34358	8.456531	-0.665388	-5.040144	0.037031	-0.012881	-0.029337	-0.452891	0.229490	0.575456	-0.154896	0.844360	0.199952	0.472316
34359	8.495052	-0.704631	-5.027349	0.031806	-0.025481	-0.018314	-0.451656	0.231551	0.576409	-0.155106	0.844489	0.200556	0.471759
34360	8.471210	-0.653686	-5.016465	0.044727	-0.035058	-0.012765	-0.451653	0.231140	0.576104	-0.155577	0.844683	0.201241	0.470966
34361	8.456903	-0.722134	-4.968073	0.044361	-0.028669	-0.027470	-0.452193	0.229735	0.576023	-0.155899	0.844764	0.202129	0.470333
34362	8.454441	-0.743972	-4.965708	0.046247	-0.017683	-0.026570	-0.450532	0.230565	0.575918	-0.156329	0.844734	0.202996	0.469871
34363	8.456790	-0.699986	-4.992076	0.022219	-0.024483	-0.034857	-0.450405	0.232212	0.576996	-0.156225	0.844812	0.203785	0.469422
34364	8.475736	-0.741005	-5.017203	0.053420	-0.028470	-0.031123	-0.449573	0.232482	0.577005	-0.156696	0.844838	0.204842	0.468759
34365	8.434354	-0.713152	-5.083099	0.053855	-0.047975	-0.012746	-0.449992	0.233154	0.577888	-0.157239	0.845126	0.205628	0.467713
34366	8.425161	-0.704108	-5.029563	0.061032	0.011572	-0.023837	-0.450002	0.234130	0.578227	-0.158066	0.844782	0.206496	0.467673
34367	8.490211	-0.767967	-5.003429	0.057661	0.025777	-0.014686	-0.448771	0.234899	0.576588	-0.158960	0.844356	0.207116	0.467865
34368	8.480982	-0.758857	-4.954721	0.072159	-0.007307	-0.016439	-0.449766	0.236078	0.575972	-0.159966	0.844181	0.208026	0.467434
34369	8.384080	-0.698729	-5.047313	0.093664	-0.011923	-0.032920	-0.450488	0.237811	0.575528	-0.161141	0.843912	0.209409	0.466897
34370	8.408512	-0.753143	-4.980957	0.103048	0.002342	-0.025586	-0.450647	0.238977	0.574903	-0.162622	0.843505	0.210727	0.466527
34371	8.538546	-0.714908	-5.007306	0.090233	-0.017955	-0.023709	-0.450937	0.239964	0.575106	-0.163799	0.843334	0.211942	0.465873
34372	8.384051	-0.752332	-5.028340	0.076860	-0.031476	-0.043941	-0.452088	0.242417	0.574571	-0.164527	0.843242	0.213442	0.465099
34373	8.427255	-0.742592	-5.054044	0.073814	-0.001353	-0.023798	-0.449177	0.243779	0.574767	-0.165495	0.842966	0.214450	0.464791
34374	8.446553	-0.835442	-5.011898	0.070965	-0.017753	-0.026540	-0.449458	0.244187	0.575213	-0.166334	0.842839	0.215540	0.464217
34375	8.388863	-0.776741	-5.019018	0.057798	-0.033817	-0.003604	-0.450304	0.245175	0.575562	-0.167081	0.843001	0.216164	0.463363
34376	8.383329	-0.799846	-5.101078	0.049549	0.003312	-0.008275	-0.448355	0.244897	0.574828	-0.167821	0.842827	0.216678	0.463174
34377	8.383922	-0.791126	-5.028588	0.039296	-0.029590	-0.011909	-0.449057	0.245069	0.574427	-0.168196	0.842974	0.217257	0.462498
34378	8.451376	-0.957424	-4.959739	0.025285	-0.048506	0.012858	-0.446171	0.248808	0.575328	-0.168508	0.843445	0.217384	0.461465
34379	8.330680	-0.831802	-5.041353	-0.011535	-0.026638	0.002649	-0.446164	0.249029	0.576598	-0.168180	0.843797	0.217234	0.461012
34380	8.374139	-0.756661	-5.061810	0.001278	-0.011880	0.001755	-0.445169	0.247851	0.577214	-0.168135	0.843966	0.217186	0.460741
34381	8.339754	-0.865027	-5.099873	-0.020030	-0.018587	-0.008396	-0.444646	0.249882	0.576078	-0.167596	0.844224	0.217117	0.460498
34382	8.382445	-0.873901	-5.183643	-0.016945	0.006599	0.001668	-0.444613	0.248111	0.577504	-0.167330	0.844280	0.216855	0.460615
34383	8.412183	-0.826772	-5.097502	-0.034483	-0.007635	-0.036864	-0.444333	0.247973	0.577353	-0.166334	0.844361	0.217096	0.460713
34384	8.319261	-0.804230	-5.282263	-0.024107	-0.002796	-0.025864	-0.443314	0.245999	0.579734	-0.165646	0.844410	0.217252	0.460797
34385	8.358846	-0.716076	-5.186562	-0.009575	0.001061	-0.029485	-0.444956	0.243353	0.579307	-0.165172	0.844363	0.217570	0.460903
34386	8.304937	-0.709247	-5.305260	-0.025138	-0.023858	-0.027655	-0.445232	0.242819	0.578719	-0.164361	0.844600	0.217821	0.460641
34387	8.253194	-0.711086	-5.141521	-0.004823	0.006165	-0.023082	-0.444930	0.241630	0.579759	-0.164042	0.844521	0.218062	0.460785
34388	8.315790	-0.760218	-5.127276	-0.014225	0.008643	-0.033192	-0.444236	0.241633	0.579474	-0.163505	0.844398	0.218397	0.461043
34389	8.355064	-0.664203	-5.074985	0.013353	0.028602	-0.029473	-0.446455	0.240818	0.579444	-0.163531	0.844024	0.218840	0.461508
34390	8.263307	-0.697352	-5.086261	0.006024	0.023082	-0.029505	-0.446997	0.240207	0.580528	-0.163429	0.843719	0.219246	0.461909
34391	8.280571	-0.610371	-5.071848	0.029904	0.007957	-0.023910	-0.447981	0.240928	0.580582	-0.163692	0.843505	0.219817	0.461935
34392	8.407396	-0.795090	-5.106777	0.006597	0.049640	-0.011180	-0.447019	0.240995	0.578902	-0.163893	0.843029	0.219846	0.462719
34393	8.374552	-0.689097	-5.037233	0.015285	0.048741	-0.027665	-0.448010	0.241622	0.577973	-0.164056	0.842468	0.220210	0.463510
34394	8.406081	-0.636026	-5.033236	0.006809	0.076871	-0.004771	-0.450800	0.241287	0.577002	-0.164440	0.841764	0.220043	0.464730
34395	8.403398	-0.718448	-5.033673	0.017486	0.077546	-0.016694	-0.452617	0.240951	0.575742	-0.164868	0.840972	0.220148	0.465960
34396	8.361400	-0.625430	-4.896246	0.019369	0.069937	-0.012998	-0.453757	0.241634	0.573701	-0.165356	0.840252	0.220258	0.467033
34397	8.445194	-0.700690	-4.933683	0.025747	0.088339	0.018188	-0.455026	0.243053	0.574079	-0.166295	0.839480	0.219818	0.468295
34398	8.550989	-0.657154	-4.980828	0.033016	0.088453	0.016396	-0.456447	0.243363	0.571041	-0.167363	0.838668	0.219491	0.469520
34399	8.481292	-0.744766	-4.920829	0.025054	0.043623	-0.003763	-0.457869	0.244333	0.569020	-0.167887	0.838216	0.219561	0.470108
34400	8.413093	-0.801537	-4.991104	0.017760	0.029718	-0.001946	-0.458978	0.244579	0.570162	-0.168273	0.837922	0.219602	0.470473
34401	8.560999	-0.792008	-4.875814	0.040272	0.021918	0.020170	-0.459856	0.246671	0.568206	-0.169185	0.837727	0.219485	0.470548
34402	8.490669	-0.788277	-4.935954	0.047536	0.018315	0.018338	-0.460988	0.247838	0.567870	-0.170215	0.837527	0.219513	0.470521
34403	8.524557	-0.783910	-4.917871	0.032476	0.024869	0.001790	-0.458348	0.248371	0.567738	-0.170838	0.837249	0.219618	0.470741
34404	8.528385	-0.855376	-5.015087	0.010846	-0.005390	0.016463	-0.460725	0.248971	0.567798	-0.171125	0.837390	0.219400	0.470486
34405	8.558050	-0.773976	-4.952872	0.038403	-0.050206	0.025787	-0.460601	0.249192	0.566135	-0.171744	0.837904	0.219415	0.469338
34406	8.529560	-0.857432	-4.862989	0.009035	-0.012873	0.018312	-0.460032	0.248463	0.566364	-0.171982	0.838131	0.219171	0.468959
34407	8.437980	-0.798216	-4.890576	0.028845	-0.001136	0.005474	-0.458365	0.250040	0.568400	-0.172468	0.838125	0.219267	0.468746
34408	8.512719	-0.823213	-4.874212	0.013397	0.000546	0.009125	-0.457275	0.251349	0.567353	-0.172756	0.838169	0.219178	0.468604
34409	8.490664	-0.851677	-4.909801	0.002732	0.006367	0.020095	-0.458812	0.252314	0.568405	-0.172976	0.838246	0.218757	0.468581
34410	8.476084	-0.783072	-4.954696	0.017729	0.001079	-0.000047	-0.457578	0.252941	0.566757	-0.173256	0.838228	0.218866	0.468460
34411	8.523016	-0.804923	-4.797193	0.043416	0.011936	0.001832	-0.458392	0.250854	0.566217	-0.174010	0.838030	0.219114	0.468419
34412	8.490589	-0.778383	-4.950378	0.014132	-0.012015	0.003641	-0.458135	0.252815	0.566615	-0.174197	0.838167	0.219157	0.468083
34413	8.471004	-0.816725	-4.974047	0.028555	-0.004150	-0.005531	-0.456055	0.253632	0.566645	-0.174559	0.838139	0.219447	0.467862
34414	8.432488	-0.792128	-4.979692	0.032065	-0.003840	-0.011034	-0.456588	0.253498	0.569574	-0.174941	0.838074	0.219867	0.467638
34415	8.436821	-0.864474	-5.011723	0.037819	-0.019238	0.000000	-0.457718	0.253730	0.568063	-0.175440	0.838182	0.220205	0.467100
34416	8.499980	-0.885326	-4.936935	0.019245	-0.003739	-0.011976	-0.456079	0.255738	0.567055	-0.175615	0.838148	0.220550	0.466931
34417	8.441779	-0.867192	-4.992605	0.032080	-0.002917	-0.011047	-0.455811	0.256454	0.566817	-0.175986	0.838075	0.220962	0.466728
34418	8.436724	-0.893570	-5.011909	0.028221	-0.025594	-0.016530	-0.456242	0.257584	0.567031	-0.176169	0.838195	0.221537	0.466170
34419	8.475227	-0.932781	-5.001528	0.016031	0.004552	0.003587	-0.456225	0.257092	0.568396	-0.176443	0.838174	0.221526	0.466109
34420	8.456047	-0.888913	-5.007771	-0.021056	0.004827	-0.014834	-0.455384	0.255607	0.566621	-0.175941	0.838196	0.221491	0.466277
34421	8.470538	-0.854932	-5.017752	-0.023870	0.035548	-0.020386	-0.455931	0.254242	0.565705	-0.175458	0.837921	0.221401	0.466994
34422	8.471014	-0.948439	-4.916942	0.004097	0.030803	-0.035017	-0.456607	0.253606	0.567347	-0.175304	0.837523	0.221846	0.467556
34423	8.502016	-0.884690	-4.985311	-0.028823	0.019756	-0.033213	-0.458138	0.253488	0.567354	-0.174552	0.837355	0.221977	0.468075
34424	8.480652	-0.880220	-4.945839	-0.017230	0.017606	-0.044201	-0.459401	0.253816	0.566828	-0.173910	0.837106	0.222447	0.468537
34425	8.475440	-0.874622	-4.998742	-0.025993	0.018834	-0.064408	-0.458252	0.251242	0.566937	-0.172911	0.836798	0.223129	0.469132
34426	8.490932	-0.754593	-4.916423	-0.022976	-0.014044	-0.084511	-0.460883	0.249344	0.566007	-0.171645	0.836686	0.224314	0.469231
34427	8.452574	-0.654669	-4.933659	-0.013151	-0.000818	-0.059730	-0.462516	0.247565	0.568147	-0.170813	0.836536	0.225107	0.469423
34428	8.491310	-0.674776	-4.901426	0.000153	-0.040653	-0.071563	-0.460815	0.246328	0.569729	-0.169928	0.836652	0.226371	0.468928
34429	8.481029	-0.666264	-4.987932	0.004821	-0.025119	-0.069747	-0.460231	0.244456	0.570167	-0.169190	0.836620	0.227584	0.468666
34430	8.447372	-0.651527	-4.984162	-0.020943	-0.024723	-0.075308	-0.461610	0.243736	0.570833	-0.167996	0.836634	0.228671	0.468542
34431	8.437641	-0.663490	-4.991122	-0.013889	-0.037318	-0.049587	-0.459908	0.241181	0.570380	-0.167076	0.836869	0.229412	0.468088
34432	8.471386	-0.578391	-5.025641	-0.018007	-0.026308	-0.033075	-0.460172	0.240573	0.571322	-0.166315	0.837080	0.229819	0.467783
34433	8.495476	-0.656595	-4.993239	-0.012407	-0.043221	-0.027539	-0.459458	0.239546	0.571811	-0.165598	0.837464	0.230224	0.467149
34434	8.394949	-0.486336	-4.978710	-0.001534	-0.017169	-0.033058	-0.457211	0.238100	0.571700	-0.165154	0.837535	0.230750	0.466920
34435	8.506382	-0.590595	-4.857968	-0.005185	-0.017148	-0.033054	-0.459132	0.237301	0.574182	-0.164625	0.837622	0.231229	0.466712
34436	8.375138	-0.558427	-5.017082	-0.017175	-0.009486	-0.037706	-0.458287	0.236185	0.573547	-0.163912	0.837649	0.231666	0.466699
34437	8.374768	-0.601680	-5.046332	0.023826	0.003546	-0.011045	-0.457884	0.236925	0.572751	-0.164170	0.837551	0.231979	0.466628
34438	8.394660	-0.578506	-4.976885	0.024347	0.022935	-0.027581	-0.459272	0.236253	0.572443	-0.164399	0.837185	0.232529	0.466931
34439	8.447395	-0.549137	-5.024554	0.015217	0.011821	-0.025731	-0.458558	0.235751	0.573802	-0.164414	0.836969	0.232981	0.467088
34440	8.463743	-0.545910	-5.092769	-0.009557	0.000965	-0.027595	-0.458987	0.235556	0.572118	-0.163973	0.836918	0.233287	0.467181
34441	8.428362	-0.573812	-4.982945	-0.017669	0.011801	-0.023967	-0.459946	0.234951	0.573207	-0.163454	0.836819	0.233402	0.467484
34442	8.490633	-0.495557	-5.064464	-0.019480	0.011773	-0.023029	-0.462036	0.234713	0.572933	-0.162944	0.836718	0.233510	0.467787
34443	8.496330	-0.467864	-4.963059	0.000516	-0.006544	-0.025704	-0.460890	0.232684	0.573495	-0.162625	0.836722	0.233884	0.467705
34444	8.484445	-0.521714	-4.919493	-0.007117	-0.035444	-0.034859	-0.460886	0.232530	0.573764	-0.161984	0.836970	0.234448	0.467201
34445	8.492002	-0.383328	-4.935780	0.044589	-0.014478	-0.018251	-0.459368	0.232857	0.572374	-0.162434	0.836936	0.235136	0.466760
34446	8.462499	-0.545492	-4.942979	0.035213	-0.017595	-0.027474	-0.460197	0.232957	0.573505	-0.162655	0.836912	0.235915	0.466332
34447	8.341601	-0.446346	-5.039249	0.040581	0.041896	-0.037665	-0.459519	0.234104	0.573011	-0.163123	0.836272	0.236706	0.466917
34448	8.540017	-0.493112	-4.911724	0.064614	0.052409	-0.029337	-0.461475	0.234032	0.572187	-0.164145	0.835489	0.237558	0.467526
34449	8.443025	-0.510866	-4.983083	0.067993	0.053961	-0.040370	-0.462635	0.236149	0.569816	-0.165105	0.834627	0.238609	0.468193
34450	8.375132	-0.526711	-5.031366	0.089204	0.045397	-0.067861	-0.464304	0.235891	0.569816	-0.166146	0.833638	0.240361	0.468690
34451	8.520868	-0.602943	-4.848929	0.071365	0.081468	-0.054165	-0.465986	0.234921	0.566980	-0.167169	0.832433	0.241578	0.469841
34452	8.427892	-0.529092	-5.062336	0.063440	0.062494	-0.075269	-0.468532	0.235699	0.563423	-0.167794	0.831323	0.243159	0.470767
34453	8.457690	-0.452802	-4.980837	0.070405	0.081756	-0.089946	-0.470652	0.237473	0.562575	-0.168462	0.829939	0.244960	0.472035
34454	8.796022	-0.730098	-4.734458	0.051837	0.041779	-0.097222	-0.472336	0.237566	0.561201	-0.168588	0.828945	0.246869	0.472741
34455	8.444011	-0.490643	-4.864645	0.049863	0.035504	-0.100929	-0.473998	0.236218	0.560296	-0.168594	0.828000	0.248805	0.473379
34456	8.522468	-0.384490	-5.045609	0.063013	0.074541	-0.091760	-0.476791	0.235506	0.558324	-0.169110	0.826681	0.250602	0.474551
34457	8.713531	-0.513908	-4.899026	0.012316	0.036700	-0.102784	-0.480115	0.233860	0.558254	-0.168480	0.825836	0.252205	0.475396
34458	8.550344	-0.274892	-4.915518	0.027191	0.032520	-0.126602	-0.480133	0.234621	0.557184	-0.167868	0.824849	0.254391	0.476162
34459	8.647123	-0.388460	-4.816024	0.007606	0.049910	-0.108311	-0.481907	0.229965	0.554400	-0.167172	0.823858	0.255995	0.477262
34460	8.648194	-0.258639	-4.733102	0.004242	0.079749	-0.099165	-0.483275	0.227738	0.553997	-0.166667	0.822635	0.257321	0.478831
34461	8.557558	-0.152300	-4.658980	-0.016485	0.100536	-0.123096	-0.488180	0.228491	0.551716	-0.165687	0.821150	0.258766	0.480936
34462	8.557445	-0.186245	-4.659197	-0.004104	0.099410	-0.104724	-0.490351	0.223464	0.550868	-0.165100	0.819720	0.260053	0.482880
34463	8.678533	-0.110132	-4.612510	-0.021461	0.114211	-0.104741	-0.491595	0.221713	0.549376	-0.164283	0.818198	0.261099	0.485170
34464	8.634743	-0.065192	-4.685450	0.002478	0.136017	-0.101063	-0.495761	0.219589	0.547749	-0.164023	0.816398	0.262258	0.487659
34465	8.755677	-0.108310	-4.608138	-0.030710	0.112630	-0.108409	-0.500223	0.218095	0.544906	-0.163005	0.814886	0.263274	0.489976
34466	8.693239	-0.022874	-4.617322	-0.059473	0.128186	-0.090138	-0.503539	0.214040	0.541896	-0.161806	0.813402	0.263683	0.492613
34467	8.814757	0.013467	-4.498456	-0.058939	0.141783	-0.070853	-0.506028	0.211077	0.539503	-0.160846	0.811875	0.263711	0.495423
34468	8.786885	0.053309	-4.381225	-0.097960	0.120757	-0.056210	-0.509766	0.208233	0.537966	-0.159308	0.810753	0.263196	0.498025
34469	8.748373	0.073025	-4.384487	-0.100384	0.142253	-0.046161	-0.512114	0.205516	0.536285	-0.157919	0.809463	0.262406	0.500974
34470	8.743905	0.099270	-4.350337	-0.129546	0.151323	-0.042558	-0.515723	0.203390	0.534513	-0.156167	0.808183	0.261256	0.504179
34471	8.857940	0.165374	-4.276884	-0.097874	0.131416	-0.018569	-0.520002	0.198226	0.531303	-0.155035	0.807116	0.260073	0.506842
34472	8.886854	0.128586	-4.261299	-0.108963	0.133567	-0.023181	-0.523042	0.195890	0.530769	-0.153706	0.806037	0.258852	0.509583
34473	8.885445	0.197579	-4.161775	-0.092045	0.173198	-0.009433	-0.524148	0.193363	0.527692	-0.152975	0.804552	0.257446	0.512852
34474	8.972680	0.161956	-4.083153	-0.042752	0.158495	-0.012051	-0.528508	0.194310	0.524162	-0.152960	0.803048	0.256654	0.515602
34475	8.982189	0.135287	-4.088513	-0.036731	0.146179	0.009083	-0.533219	0.191467	0.522914	-0.153173	0.801745	0.255592	0.518088
34476	8.973335	0.155932	-3.996271	-0.026958	0.150476	-0.001912	-0.535468	0.189907	0.517814	-0.153459	0.800320	0.254801	0.520592
34477	9.069756	0.052747	-3.947415	-0.013018	0.135173	0.007321	-0.538539	0.189455	0.516419	-0.153983	0.799034	0.254039	0.522780
34478	9.089261	0.140006	-3.954821	-0.017462	0.099891	-0.018304	-0.540935	0.190298	0.514399	-0.153997	0.798009	0.253772	0.524467
34479	9.050882	0.042425	-3.891228	-0.044555	0.063992	-0.001806	-0.543440	0.189003	0.512668	-0.153568	0.797512	0.253037	0.525703
34480	9.037250	0.153270	-3.832031	-0.052496	0.057030	-0.023815	-0.545094	0.186693	0.511145	-0.152746	0.797013	0.252619	0.526898
34481	8.957919	0.173025	-3.816860	-0.057698	0.057295	-0.012829	-0.545657	0.187126	0.511177	-0.151960	0.796565	0.251939	0.528127
34482	9.102557	0.206023	-3.822054	-0.039567	0.050233	-0.018250	-0.546068	0.185517	0.509406	-0.151371	0.796122	0.251593	0.529129
34483	9.083118	0.245466	-3.859712	-0.038305	0.038538	-0.038415	-0.546610	0.183594	0.508316	-0.150530	0.795681	0.251580	0.530038
34484	9.113878	0.180382	-3.904760	-0.033343	-0.000994	-0.054864	-0.547974	0.181737	0.509052	-0.149391	0.795577	0.252030	0.530302
34485	8.986105	0.249697	-3.943003	-0.043259	0.003291	-0.049402	-0.548209	0.179393	0.510724	-0.148178	0.795469	0.252244	0.530702
34486	9.046892	0.284889	-3.887083	-0.046278	0.010176	-0.025541	-0.548179	0.177380	0.511297	-0.147194	0.795433	0.252048	0.531123
34487	9.056240	0.226797	-3.899887	-0.053253	-0.010927	-0.010848	-0.548704	0.175101	0.511720	-0.146162	0.795701	0.251582	0.531228
34488	9.032029	0.212537	-3.908735	-0.066624	-0.007051	0.001958	-0.546038	0.174038	0.512327	-0.145062	0.796042	0.250786	0.531394
34489	9.201382	0.315006	-3.863681	-0.084259	0.010948	0.025808	-0.547550	0.172493	0.512525	-0.144039	0.796349	0.249339	0.531893
34490	9.033970	0.364547	-4.033406	-0.134145	-0.007274	0.009189	-0.547511	0.170561	0.514360	-0.141941	0.796917	0.247713	0.532366
34491	8.849463	0.481135	-3.950876	-0.141618	0.017998	0.001775	-0.546626	0.166989	0.514690	-0.139773	0.797189	0.246022	0.533317
34492	8.917992	0.530011	-3.834777	-0.181090	0.034841	0.030142	-0.549104	0.163830	0.513401	-0.137359	0.797525	0.243441	0.534624
34493	8.917782	0.484041	-3.842314	-0.194725	0.084706	0.028193	-0.547404	0.162459	0.514836	-0.134939	0.797341	0.240576	0.536808
34494	9.053776	0.510490	-3.716808	-0.211723	0.133886	0.038213	-0.550732	0.159131	0.511451	-0.132602	0.796705	0.237266	0.539799
34495	9.150489	0.528733	-3.681663	-0.244609	0.135731	0.040007	-0.552898	0.154333	0.511734	-0.129750	0.796118	0.233527	0.542979
34496	9.096118	0.629725	-3.589610	-0.239205	0.130281	0.038199	-0.556189	0.149874	0.511211	-0.126937	0.795553	0.229896	0.546013
34497	9.109094	0.554851	-3.438427	-0.260068	0.161414	0.041774	-0.557280	0.146338	0.508490	-0.123963	0.794674	0.225882	0.549639
34498	9.221148	0.603149	-3.302223	-0.233229	0.210623	0.049125	-0.560586	0.141570	0.505575	-0.121724	0.793204	0.221932	0.553857
34499	9.168745	0.634169	-3.237267	-0.227663	0.206690	0.052808	-0.564613	0.138657	0.502641	-0.119582	0.791726	0.217969	0.557997
34500	9.184826	0.436121	-2.944508	-0.258676	0.163970	0.060136	-0.567807	0.136013	0.499716	-0.116857	0.790819	0.213664	0.561514
34501	9.392799	0.321141	-2.798464	-0.225083	0.142063	0.086878	-0.571418	0.133107	0.496500	-0.114866	0.790132	0.209317	0.564521
34502	9.608988	0.252482	-2.855299	-0.179052	0.106173	0.100823	-0.574479	0.131679	0.494765	-0.113600	0.789818	0.205376	0.566660
34503	9.659027	0.370164	-2.977161	-0.139939	0.043814	0.064323	-0.574335	0.131260	0.494598	-0.112308	0.789911	0.202549	0.567804
34504	9.536582	0.350757	-2.912330	-0.124644	-0.016806	0.060751	-0.574455	0.129835	0.494791	-0.110941	0.790685	0.200127	0.567854
34505	9.494230	0.315139	-2.766068	-0.066061	-0.061748	0.101300	-0.572082	0.130829	0.496924	-0.110826	0.791936	0.197774	0.566957
34506	9.344652	0.267755	-2.770444	-0.047733	-0.089669	0.105010	-0.572895	0.130182	0.498846	-0.110881	0.793532	0.195676	0.565440
34507	9.406332	0.112918	-2.829309	-0.035684	-0.093468	0.075663	-0.569576	0.133167	0.500534	-0.110853	0.794952	0.194128	0.563984
34508	9.386865	0.098757	-2.847995	-0.041667	-0.116409	0.059164	-0.566492	0.134331	0.504765	-0.110382	0.796644	0.192887	0.562111
34509	9.458776	-0.018165	-2.846616	-0.075145	-0.126146	0.038924	-0.563542	0.134287	0.507666	-0.109211	0.798353	0.191531	0.560375
34510	9.310148	0.005951	-2.758785	-0.110584	-0.081986	0.009396	-0.559869	0.132240	0.510716	-0.107210	0.799607	0.190228	0.559417
34511	9.310788	0.068242	-2.702854	-0.108753	-0.076472	0.009403	-0.557019	0.129338	0.514139	-0.105387	0.800693	0.188838	0.558681
34512	9.329912	0.024472	-2.703855	-0.113482	-0.088842	-0.030045	-0.556433	0.128246	0.516021	-0.102872	0.801868	0.188144	0.557698
34513	9.168901	0.019996	-2.647144	-0.109650	-0.079608	-0.093400	-0.553956	0.122469	0.520387	-0.099902	0.802574	0.188375	0.557144
34514	9.263642	0.169186	-2.611072	-0.055659	-0.024986	-0.131873	-0.555879	0.120237	0.520267	-0.097417	0.802523	0.189826	0.557165
34515	10.252678	0.378311	-3.173199	-0.008796	0.029563	-0.164666	-0.556347	0.114081	0.521707	-0.095702	0.801513	0.192091	0.558140
34516	9.788378	0.886923	-3.604158	0.002049	0.045120	-0.272975	-0.556038	0.110625	0.519815	-0.092831	0.800005	0.196304	0.559320
34517	8.989412	0.939649	-3.499068	-0.057387	0.073206	-0.343036	-0.557870	0.102350	0.521555	-0.088484	0.797862	0.200801	0.561485
34518	8.866675	1.414070	-3.370628	-0.067765	0.073520	-0.317309	-0.562110	0.094467	0.518875	-0.084105	0.795925	0.204873	0.563433
34519	8.729466	1.522800	-3.089459	-0.108336	0.099724	-0.261461	-0.563655	0.084829	0.519412	-0.079920	0.793835	0.207459	0.566039
34520	9.464829	1.555109	-3.353433	0.005355	0.138529	-0.049181	-0.566431	0.081654	0.515612	-0.079993	0.792112	0.207979	0.568246
34521	9.980213	1.800642	-3.489447	0.130261	0.088986	-0.024851	-0.569083	0.081721	0.515083	-0.082187	0.790719	0.209549	0.569296
34522	9.596145	1.575791	-3.517609	0.201306	0.009337	-0.099032	-0.569671	0.082954	0.513211	-0.084252	0.789921	0.213291	0.568712
34523	9.182958	1.292971	-3.547476	0.252155	-0.013093	-0.112800	-0.570389	0.085582	0.514776	-0.086912	0.789094	0.217819	0.567743
34524	8.840925	1.275686	-3.525138	0.249469	-0.067216	-0.070588	-0.568767	0.089655	0.515012	-0.089725	0.789167	0.221783	0.565665
34525	8.781244	1.392203	-3.502825	0.166813	-0.122300	-0.007341	-0.567535	0.092779	0.517426	-0.091722	0.790167	0.223881	0.563117
34526	8.745471	1.347916	-3.436567	0.061225	-0.149142	0.015421	-0.562774	0.093764	0.521909	-0.092165	0.791862	0.224503	0.560409
34527	8.899537	1.347068	-3.454409	-0.021872	-0.127619	0.122615	-0.560954	0.095001	0.525040	-0.092588	0.793839	0.222443	0.558360
34528	8.964424	1.459089	-3.523730	-0.066771	-0.144213	0.156535	-0.557232	0.100691	0.529264	-0.092605	0.796323	0.219383	0.556026
34529	8.977271	1.306398	-3.356144	-0.068678	-0.112539	0.150040	-0.553042	0.101887	0.532509	-0.092631	0.798315	0.216346	0.554354
34530	8.843457	1.241990	-3.184913	-0.072689	-0.115490	0.137156	-0.551210	0.102532	0.536161	-0.092460	0.800379	0.213466	0.552519
34531	8.781204	1.202725	-3.117632	-0.101014	-0.089364	0.101255	-0.548280	0.104829	0.540464	-0.091511	0.801934	0.210811	0.551441
34532	8.555355	1.359290	-3.100920	-0.120455	-0.097947	0.059917	-0.545998	0.102655	0.543658	-0.089797	0.803543	0.208604	0.550217
34533	8.739093	1.576406	-3.113621	-0.135643	-0.055939	0.036039	-0.543025	0.100639	0.546298	-0.087681	0.804491	0.206568	0.549941
34534	9.033588	1.355647	-3.261322	-0.189434	0.060443	0.064217	-0.542993	0.099273	0.548167	-0.085558	0.804477	0.203247	0.551531
34535	9.226692	1.248129	-3.481778	-0.256152	0.238213	0.082172	-0.545175	0.094697	0.546789	-0.083194	0.802534	0.198634	0.556384
34536	10.391016	0.895459	-4.194202	-0.191948	0.461046	0.269303	-0.554536	0.092347	0.539752	-0.084905	0.798802	0.191295	0.564015
34537	9.649992	0.172036	-3.746139	-0.071773	0.545317	0.236100	-0.563989	0.094992	0.529116	-0.088417	0.793560	0.185706	0.572677
34538	10.969724	-0.236122	-3.660484	0.090028	0.469823	0.201895	-0.575017	0.101051	0.518706	-0.093870	0.788788	0.182594	0.579363
34539	9.835710	-0.597150	-3.086680	0.080606	0.240947	0.145060	-0.580459	0.107229	0.509925	-0.097691	0.786308	0.180668	0.582696
34540	9.278891	0.054157	-3.080935	-0.050985	0.208590	-0.049686	-0.585673	0.107900	0.503594	-0.097041	0.783851	0.180352	0.586203
34541	8.736510	0.161540	-2.847419	-0.175049	0.019863	-0.154325	-0.588661	0.099884	0.500335	-0.092571	0.783352	0.180546	0.587532
34542	8.817837	-0.055052	-2.832550	-0.158141	-0.078253	0.009176	-0.588405	0.092513	0.503228	-0.089893	0.784654	0.178588	0.586809
34543	9.104715	0.073670	-3.178147	-0.178416	-0.163368	0.080917	-0.584712	0.090351	0.508644	-0.087503	0.787145	0.175361	0.584803
34544	9.218167	-0.042797	-3.412590	-0.148496	-0.209238	0.108574	-0.580466	0.088464	0.514071	-0.085675	0.790281	0.172179	0.581783
34545	9.153396	-0.086732	-3.357320	-0.166583	-0.194222	0.011232	-0.576481	0.086486	0.521450	-0.082580	0.792849	0.170217	0.579307
34546	9.193752	-0.095720	-3.431343	-0.196509	-0.263226	0.027805	-0.571376	0.084586	0.529800	-0.078864	0.796359	0.167833	0.575695
34547	8.761896	0.255983	-3.031305	-0.197679	-0.138659	-0.025640	-0.567636	0.078871	0.535415	-0.075057	0.798179	0.165989	0.574217
34548	9.311893	0.177814	-2.917131	-0.146533	-0.027365	-0.040287	-0.565148	0.071325	0.538276	-0.072135	0.798634	0.164886	0.574276
34549	9.155346	0.061740	-2.858900	-0.196775	-0.036449	-0.071620	-0.563545	0.066827	0.539937	-0.068184	0.799097	0.163604	0.574482
34550	8.800049	0.091249	-2.702927	-0.226468	-0.011474	-0.089221	-0.563278	0.058608	0.542778	-0.063475	0.799293	0.162341	0.575106
34551	8.850884	0.281381	-2.442750	-0.186029	0.104557	-0.092029	-0.565122	0.049875	0.542256	-0.059947	0.798015	0.161297	0.577549
34552	9.051169	0.429971	-2.777734	-0.123102	0.247301	-0.079229	-0.569943	0.044632	0.540861	-0.057836	0.795095	0.160736	0.581931
34553	10.055561	0.803257	-3.293477	-0.067769	0.418626	-0.079127	-0.576051	0.039072	0.534713	-0.057358	0.790011	0.160462	0.588935
34554	9.127343	1.299264	-3.265195	-0.105393	0.458356	-0.222527	-0.585518	0.032593	0.525189	-0.054514	0.784035	0.162098	0.596692
34555	9.578199	1.809082	-2.824679	-0.146001	0.457459	-0.266450	-0.597014	0.020803	0.514798	-0.050656	0.777826	0.163800	0.604641
34556	10.341132	2.288760	-2.830759	-0.149327	0.384505	-0.244070	-0.607126	0.009840	0.504445	-0.046614	0.772552	0.165289	0.611286
34557	10.069574	1.962640	-2.600535	-0.066886	0.294691	-0.163126	-0.615708	0.001228	0.497713	-0.044637	0.768453	0.166525	0.616244
34558	9.994562	2.222919	-2.441463	0.138752	0.155295	-0.120261	-0.618895	-0.002902	0.493300	-0.045779	0.766066	0.169835	0.618226
34559	9.422073	1.560576	-2.656229	0.159706	0.003486	-0.078013	-0.620872	-0.001406	0.492294	-0.047314	0.765612	0.172841	0.617840
34560	8.692122	1.433844	-2.586287	0.165359	-0.015988	-0.001075	-0.620274	-0.002962	0.494984	-0.049752	0.765706	0.174807	0.616978
34561	8.797820	1.731863	-2.443387	0.108144	-0.073156	-0.012029	-0.621143	0.000388	0.496316	-0.051021	0.766474	0.176260	0.615506
34562	9.040215	1.893463	-2.325808	-0.003483	-0.156883	-0.037721	-0.617897	-0.001733	0.498109	-0.049927	0.768332	0.176850	0.613105
34563	9.177736	2.060451	-2.373335	-0.068054	-0.140905	-0.024052	-0.615310	-0.004981	0.502909	-0.048064	0.770056	0.176418	0.611213
34564	8.981134	1.974107	-2.521117	-0.100997	-0.176384	0.047449	-0.613859	-0.006120	0.508409	-0.046440	0.772530	0.174513	0.608758
34565	9.240370	1.947165	-2.637254	-0.119959	-0.154782	0.088717	-0.609362	-0.006800	0.512234	-0.045065	0.774848	0.171745	0.606699
34566	8.883749	1.810711	-2.581335	-0.177171	-0.185468	0.141774	-0.607360	-0.008829	0.515440	-0.043374	0.777791	0.167453	0.604250
34567	8.658072	1.737727	-2.445368	-0.272460	-0.152014	0.202037	-0.606213	-0.008638	0.519908	-0.040978	0.780540	0.161088	0.602602
34568	9.370401	1.731769	-2.556574	-0.361506	-0.048218	0.352333	-0.602726	-0.007654	0.521890	-0.039398	0.782569	0.151155	0.602649
34569	10.227423	1.820765	-3.312592	-0.351723	0.070217	0.500991	-0.606377	-0.005473	0.521920	-0.040027	0.783476	0.138971	0.604359
34570	9.443811	1.031511	-3.356060	-0.289423	0.105538	0.427344	-0.610250	0.000075	0.516854	-0.040922	0.783632	0.128575	0.606395
34571	10.285688	0.018393	-3.113985	-0.222931	0.176632	0.438396	-0.615771	0.005635	0.515016	-0.043115	0.782796	0.118792	0.609311
34572	9.896431	-0.331917	-2.826384	-0.188245	0.163697	0.435596	-0.619790	0.012410	0.511005	-0.045838	0.782014	0.109421	0.611866
34573	9.283591	0.080075	-2.486810	-0.189000	0.108476	0.277803	-0.624767	0.016992	0.505751	-0.046488	0.781496	0.102566	0.613664
34574	9.356484	0.049233	-2.395545	-0.273661	-0.014830	0.064054	-0.626406	0.014460	0.505889	-0.042950	0.782104	0.098116	0.613874
34575	9.302782	-0.022343	-2.454383	-0.286386	-0.118672	0.077015	-0.625087	0.009999	0.506858	-0.039183	0.783993	0.093377	0.612454
34576	9.316924	0.187844	-2.583961	-0.227706	-0.104774	0.150548	-0.623680	0.009507	0.507792	-0.037239	0.785775	0.088199	0.611058
34577	9.217828	0.017686	-2.861524	-0.240004	-0.229955	0.042391	-0.621803	0.007528	0.512956	-0.033600	0.788882	0.084636	0.607761
34578	9.337239	0.001620	-2.991683	-0.260947	-0.193723	0.007444	-0.617110	0.003636	0.518675	-0.029229	0.791458	0.081372	0.605077
34579	9.474305	-0.091547	-2.987755	-0.330950	-0.194242	-0.011029	-0.614627	-0.002706	0.523006	-0.023589	0.794034	0.077499	0.602451
34580	9.270259	0.096363	-2.969239	-0.400641	-0.243792	-0.011099	-0.610427	-0.011684	0.528555	-0.016694	0.797157	0.072851	0.599128
34581	9.281042	0.035759	-2.796145	-0.455540	-0.189000	-0.016801	-0.604121	-0.022759	0.532837	-0.009029	0.799589	0.067548	0.596669
34582	9.232845	0.006848	-2.784871	-0.541922	-0.187884	-0.031668	-0.600451	-0.035039	0.536512	0.000292	0.801880	0.061504	0.594311
34583	9.171198	0.132362	-2.709292	-0.587437	-0.146666	-0.026308	-0.598055	-0.046668	0.538842	0.010099	0.803605	0.054742	0.592554
34584	9.157274	0.229084	-2.681574	-0.629043	-0.012461	-0.021084	-0.597041	-0.060570	0.538812	0.020489	0.803583	0.047512	0.592940
34585	9.322157	0.582172	-2.697514	-0.510537	0.102910	-0.046634	-0.598842	-0.074268	0.535471	0.029023	0.802137	0.042035	0.594951
34586	9.387720	0.838657	-3.050908	-0.380596	0.199216	-0.123565	-0.600676	-0.088826	0.526493	0.036455	0.799452	0.039482	0.598321
34587	9.189198	1.500187	-3.452167	-0.382027	0.237477	-0.178630	-0.606142	-0.101972	0.518753	0.044403	0.796239	0.037739	0.602169
34588	8.587793	1.760199	-2.816945	-0.477980	0.298466	-0.212017	-0.609954	-0.113984	0.510510	0.054355	0.792044	0.035510	0.607002
34589	9.405964	2.350224	-2.582855	-0.495854	0.409628	-0.065130	-0.616273	-0.128328	0.498516	0.062656	0.786508	0.030811	0.613621
34590	9.603921	2.685394	-2.365876	-0.542228	0.340688	-0.079685	-0.623193	-0.140576	0.484424	0.071978	0.781573	0.025701	0.619114
34591	10.394027	3.188100	-2.295537	-0.598248	0.213750	-0.106858	-0.629797	-0.154881	0.471738	0.082577	0.778023	0.020188	0.622458
34592	9.721500	3.056103	-2.585222	-0.636901	-0.019234	-0.059028	-0.629773	-0.170780	0.466429	0.093268	0.777161	0.012989	0.622216
34593	8.839672	2.339715	-2.585899	-0.588031	-0.126623	0.100583	-0.628709	-0.179838	0.462928	0.101286	0.777691	0.003844	0.620422
34594	8.726414	2.562471	-2.681649	-0.603115	-0.249738	0.097089	-0.627918	-0.187479	0.462449	0.109505	0.779541	-0.005799	0.616677
34595	8.689370	2.864957	-2.615498	-0.688212	-0.400314	0.078856	-0.623316	-0.196241	0.466332	0.119368	0.782952	-0.016367	0.610303
34596	9.587041	2.484197	-2.902725	-0.882845	-0.536132	0.270593	-0.614206	-0.207977	0.471664	0.129704	0.787150	-0.032781	0.602078
34597	9.883821	2.012444	-2.960370	-0.908592	-0.488565	0.603532	-0.606573	-0.213036	0.477142	0.136573	0.790145	-0.054436	0.595026
34598	10.113293	1.896958	-3.148426	-0.452114	-0.261501	0.820634	-0.608563	-0.208849	0.479095	0.133672	0.791001	-0.073629	0.592476
34599	8.686350	0.752001	-2.730596	-0.162458	-0.275517	0.354600	-0.608661	-0.198312	0.483934	0.131807	0.793370	-0.081872	0.588632
34600	8.859883	-0.650550	-2.751058	-0.037939	-0.519072	0.512859	-0.604282	-0.186099	0.493720	0.125515	0.798479	-0.091929	0.581573
34601	8.798906	0.507844	-3.026217	-0.121428	-0.457495	0.503593	-0.599647	-0.172188	0.503469	0.120852	0.802593	-0.102556	0.575084
34602	9.204750	0.267653	-3.410064	-0.257246	-0.276022	0.432422	-0.596604	-0.165143	0.512112	0.119432	0.804229	-0.113216	0.571081
34603	9.243358	0.355079	-3.439920	-0.272013	-0.187803	0.280874	-0.593805	-0.164202	0.515215	0.120249	0.805163	-0.121342	0.567917
34604	9.425879	0.101193	-3.409757	-0.278707	-0.105308	0.225674	-0.593662	-0.163834	0.516353	0.121927	0.805137	-0.128512	0.566015
34605	9.059310	0.162895	-3.477764	-0.296822	-0.084243	0.196169	-0.593799	-0.164895	0.514893	0.124316	0.804946	-0.135312	0.564179
34606	9.163438	0.361233	-3.494855	-0.263513	-0.058153	0.174227	-0.594916	-0.165915	0.512886	0.126447	0.804475	-0.141357	0.562894
34607	9.089795	0.242860	-3.309320	-0.277384	0.001887	0.093327	-0.596284	-0.168666	0.511612	0.129900	0.803578	-0.146061	0.562187
34608	9.102579	0.299338	-3.548532	-0.301125	-0.014981	0.130933	-0.594564	-0.172641	0.511211	0.133231	0.802580	-0.151708	0.561337
34609	9.156168	0.483296	-3.551752	-0.324512	-0.065867	0.152115	-0.594506	-0.177049	0.511497	0.136558	0.802078	-0.158057	0.559500
34610	9.000769	0.418867	-3.367638	-0.361413	-0.004009	0.134471	-0.595582	-0.181191	0.509576	0.140846	0.800700	-0.164387	0.558586
34611	9.194146	0.552993	-3.345013	-0.316873	-0.023868	0.126397	-0.599181	-0.186008	0.504846	0.144459	0.799744	-0.170105	0.557320
34612	9.200144	0.477053	-3.471321	-0.330446	-0.011144	0.130005	-0.598601	-0.188506	0.503569	0.148266	0.798461	-0.176021	0.556321
34613	9.182635	0.283192	-3.471930	-0.353475	-0.001613	0.156519	-0.598315	-0.190522	0.501208	0.152187	0.796959	-0.182547	0.555313
34614	9.263396	0.456038	-3.384462	-0.350971	0.017172	0.181317	-0.600795	-0.194319	0.498485	0.155833	0.795023	-0.189397	0.554782
34615	9.157516	0.471183	-3.373159	-0.344145	0.053421	0.159231	-0.604142	-0.196624	0.494465	0.159767	0.792830	-0.195666	0.554625
34616	9.241904	0.529017	-3.390428	-0.310453	0.044636	0.119882	-0.604954	-0.201469	0.489428	0.163541	0.790864	-0.200989	0.554430
34617	9.301672	0.314797	-3.360247	-0.260083	0.037249	0.086938	-0.607722	-0.204953	0.486168	0.166869	0.789335	-0.205213	0.554069
34618	9.195713	0.300813	-3.346715	-0.224966	0.020083	0.032872	-0.607561	-0.208097	0.483738	0.170145	0.788225	-0.208279	0.553508
34619	9.393119	0.170457	-3.313889	-0.221686	0.019368	-0.016647	-0.609471	-0.211985	0.482679	0.173924	0.787412	-0.210499	0.552651
34620	9.379251	0.323174	-3.302714	-0.203573	-0.008319	0.014653	-0.609140	-0.217278	0.480674	0.176939	0.786733	-0.213131	0.551651
34621	9.248772	0.427167	-3.393764	-0.212640	-0.047411	0.022024	-0.609107	-0.221665	0.477611	0.179855	0.786494	-0.216089	0.549896
34622	9.349908	0.304619	-3.350041	-0.230799	-0.093919	0.031242	-0.607928	-0.225988	0.478729	0.182743	0.786555	-0.219581	0.547468
34623	9.191955	0.528240	-3.306450	-0.229061	-0.077168	0.027552	-0.606374	-0.228232	0.477738	0.185717	0.786519	-0.222904	0.545170
34624	9.222107	0.677073	-3.210000	-0.147415	-0.065013	0.035985	-0.604807	-0.230549	0.478278	0.187358	0.786520	-0.225439	0.543563
34625	9.220609	0.452886	-3.308012	-0.122210	-0.058292	-0.016319	-0.603245	-0.233102	0.477827	0.189213	0.786847	-0.226827	0.541866
34626	9.205317	0.437379	-3.408979	-0.078379	-0.074878	-0.018052	-0.602526	-0.234291	0.478724	0.190309	0.787445	-0.227798	0.540205
34627	9.258751	0.485035	-3.374439	-0.095295	-0.091212	-0.067587	-0.600930	-0.238224	0.480420	0.192138	0.788449	-0.228210	0.537914
34628	9.104762	0.588175	-3.389745	-0.043113	-0.072060	-0.067533	-0.597818	-0.241419	0.481031	0.193224	0.789366	-0.228013	0.536261
34629	9.181346	0.686091	-3.498238	-0.020037	-0.100146	-0.091270	-0.596128	-0.242204	0.482084	0.194079	0.790850	-0.227272	0.534075
34630	9.137284	0.677851	-3.583590	0.002606	-0.134871	-0.096690	-0.593814	-0.246397	0.485991	0.194466	0.792737	-0.226363	0.531517
34631	9.069275	0.689036	-3.658259	0.031635	-0.118658	-0.107685	-0.589322	-0.247702	0.488102	0.194587	0.794679	-0.224880	0.529197
34632	9.107432	0.708964	-3.717520	0.050268	-0.136835	-0.127797	-0.584824	-0.248907	0.491056	0.194532	0.796894	-0.222971	0.526690
34633	9.029955	0.646755	-3.739180	0.050282	-0.125746	-0.128760	-0.580996	-0.251312	0.495618	0.194534	0.799057	-0.220982	0.524244
34634	9.014812	0.687079	-3.844619	0.046126	-0.071316	-0.083894	-0.579009	-0.252594	0.498032	0.194370	0.800354	-0.219558	0.522923
34635	8.996084	0.793564	-3.819072	0.013033	-0.087578	-0.087589	-0.576196	-0.253181	0.500482	0.194696	0.801778	-0.218468	0.521073
34636	9.101912	0.846799	-3.866156	0.029913	-0.095948	-0.070995	-0.572250	-0.255722	0.501963	0.194547	0.803204	-0.217515	0.519329
34637	8.934849	0.952501	-3.704649	0.019305	-0.035746	-0.061950	-0.570674	-0.258357	0.503182	0.194732	0.803991	-0.216565	0.518438
34638	9.084303	0.951326	-3.695754	0.044988	-0.032449	-0.025169	-0.570540	-0.256885	0.504947	0.194139	0.804613	-0.215944	0.517954
34639	9.053831	0.807929	-3.835629	0.002737	-0.055236	0.004112	-0.568583	-0.256814	0.505770	0.193823	0.805245	-0.216302	0.516940
34640	8.998359	0.764518	-3.824177	-0.013308	-0.044104	0.018725	-0.570241	-0.256352	0.508467	0.193662	0.805569	-0.217035	0.516187
34641	8.947926	0.798729	-3.817238	-0.026171	-0.043968	0.016859	-0.567291	-0.257842	0.509045	0.193724	0.805912	-0.217856	0.515282
34642	8.967295	0.895980	-3.846310	-0.027429	-0.006379	0.035168	-0.568569	-0.256767	0.507727	0.193789	0.805718	-0.218857	0.515136
34643	9.082237	0.872020	-3.928050	-0.040574	0.009292	0.020455	-0.568570	-0.256760	0.507588	0.194279	0.805437	-0.219677	0.515043
34644	9.074531	0.789988	-3.954864	-0.047624	0.014292	0.029592	-0.569285	-0.255989	0.506526	0.194813	0.804975	-0.220710	0.515121
34645	8.990422	0.731664	-3.901380	-0.066192	0.001981	0.020374	-0.568585	-0.256410	0.506214	0.195678	0.804665	-0.221825	0.514798
34646	8.978627	0.828860	-3.909966	-0.057294	0.004340	0.011225	-0.571073	-0.258593	0.505265	0.196516	0.804346	-0.222705	0.514598
34647	9.039261	0.817983	-3.854340	-0.041335	0.014704	-0.008934	-0.572051	-0.259090	0.504127	0.197338	0.804128	-0.223042	0.514478
34648	9.015781	0.887803	-3.804704	-0.041756	0.045246	-0.027327	-0.570510	-0.259812	0.503928	0.198500	0.803621	-0.222974	0.514854
34649	9.029714	0.866670	-3.863327	-0.051756	0.035685	0.010287	-0.571467	-0.262267	0.502250	0.199386	0.803055	-0.223643	0.515104
34650	9.029972	0.944258	-3.862830	-0.064061	0.021809	-0.003466	-0.572704	-0.264711	0.500436	0.200564	0.802587	-0.224293	0.515093
34651	8.967638	0.807584	-3.764784	-0.062972	0.061954	0.033142	-0.573985	-0.263097	0.499710	0.201511	0.801597	-0.225338	0.515808
34652	8.977373	0.904898	-3.793495	-0.071408	0.119826	0.020204	-0.575238	-0.265312	0.496095	0.202996	0.799979	-0.226037	0.517429
34653	9.121445	0.768170	-3.799774	-0.057205	0.105605	0.073483	-0.576105	-0.264337	0.493790	0.203624	0.798368	-0.227490	0.519032
34654	9.039173	0.735219	-3.830725	-0.061187	0.073005	0.064327	-0.579483	-0.264225	0.489641	0.204276	0.797065	-0.228981	0.520121
34655	9.102220	0.697492	-3.763288	-0.066604	0.062681	0.068013	-0.581458	-0.263792	0.487174	0.204904	0.795876	-0.230624	0.520968
34656	9.055556	0.785399	-3.603984	-0.006405	0.095247	0.058912	-0.584257	-0.263945	0.485376	0.204843	0.794582	-0.231367	0.522635
34657	9.223413	0.658799	-3.654559	-0.054870	0.060454	0.027690	-0.586523	-0.262128	0.483695	0.205688	0.793642	-0.232258	0.523337
34658	9.143982	0.654340	-3.641958	-0.026520	0.038149	0.029598	-0.587351	-0.263347	0.482790	0.205985	0.792995	-0.232973	0.523883
34659	9.185335	0.628977	-3.580875	-0.029660	0.035349	0.014922	-0.588205	-0.262971	0.481146	0.206438	0.792475	-0.233506	0.524254
34660	9.127606	0.726766	-3.609476	-0.044306	0.018704	0.016758	-0.588058	-0.263538	0.481109	0.207061	0.792016	-0.234284	0.524354
34661	9.113256	0.707170	-3.587331	-0.035157	0.018672	0.016770	-0.587224	-0.263410	0.481109	0.207500	0.791637	-0.234975	0.524444
34662	9.161699	0.730774	-3.564837	-0.044300	0.022389	0.016762	-0.589891	-0.263652	0.478188	0.208141	0.791137	-0.235740	0.524601
34663	9.190844	0.735043	-3.536916	-0.025826	0.016378	0.024156	-0.590977	-0.265379	0.479069	0.208343	0.790781	-0.236460	0.524734
34664	9.147010	0.682507	-3.574263	-0.033492	-0.008729	0.013151	-0.590445	-0.263664	0.478611	0.208702	0.790669	-0.237181	0.524434
34665	9.181046	0.652472	-3.522597	-0.006170	-0.019638	0.009555	-0.590724	-0.263788	0.478327	0.208571	0.790838	-0.237617	0.524034
34666	9.051284	0.701557	-3.498104	-0.043035	0.011587	-0.003432	-0.590433	-0.265568	0.476958	0.209357	0.790549	-0.238100	0.523938
34667	9.153285	0.821376	-3.445588	0.006650	0.024667	0.006781	-0.590713	-0.266082	0.475952	0.209265	0.790316	-0.238171	0.524294
34668	9.183467	0.701210	-3.541692	-0.006007	0.007766	0.013190	-0.590855	-0.265017	0.477415	0.209269	0.790144	-0.238537	0.524384
34669	9.142542	0.691682	-3.532978	-0.000484	0.002108	0.015035	-0.592131	-0.263820	0.476524	0.209094	0.790075	-0.238910	0.524388
34670	9.152067	0.686933	-3.545441	-0.008265	-0.007933	-0.001480	-0.591004	-0.264436	0.477173	0.209214	0.790128	-0.239136	0.524158
34671	9.067534	0.619596	-3.542719	0.030750	0.013060	-0.016148	-0.591547	-0.265821	0.476674	0.208920	0.790222	-0.238646	0.524357
34672	9.171105	0.740867	-3.598935	0.002251	-0.016181	-0.017951	-0.591421	-0.264174	0.477752	0.209007	0.790483	-0.238536	0.523978
34673	9.117928	0.775681	-3.635362	-0.023436	-0.023368	-0.019832	-0.590023	-0.264740	0.477285	0.209434	0.790749	-0.238708	0.523327
34674	9.103842	0.750747	-3.577034	-0.005177	-0.038161	-0.019778	-0.589732	-0.265606	0.477508	0.209554	0.791217	-0.238743	0.522556
34675	9.103309	0.737047	-3.639898	-0.020680	-0.040059	-0.017975	-0.589710	-0.267046	0.477977	0.209837	0.791658	-0.238985	0.521662
34676	9.156221	0.746594	-3.656305	0.000710	-0.037191	-0.005079	-0.588031	-0.266714	0.479378	0.209714	0.792070	-0.239184	0.520996
34677	9.141406	0.727813	-3.694516	0.003978	-0.040011	-0.019756	-0.586772	-0.266363	0.480504	0.209621	0.792621	-0.239142	0.520214
34678	9.088309	0.786875	-3.730788	-0.015661	-0.017924	-0.003317	-0.585373	-0.265368	0.482925	0.209823	0.792757	-0.239447	0.519784
34679	9.054279	0.768123	-3.761035	-0.017952	-0.028908	-0.019832	-0.585348	-0.267871	0.481933	0.210129	0.793102	-0.239587	0.519070
34680	9.092873	0.845818	-3.788539	0.011252	-0.025138	-0.022513	-0.584927	-0.267111	0.483651	0.210077	0.793514	-0.239350	0.518570
34681	8.980544	0.796240	-3.649412	-0.014188	-0.002355	-0.018040	-0.583928	-0.269359	0.482945	0.210433	0.793590	-0.239366	0.518302
34682	9.064898	0.866328	-3.676261	0.022522	0.044509	-0.018013	-0.585040	-0.269625	0.482939	0.210489	0.793305	-0.238793	0.518979
34683	9.136731	0.759300	-3.689306	0.001283	0.033745	0.009487	-0.584070	-0.269869	0.481798	0.210487	0.792939	-0.238933	0.519475
34684	9.073956	0.738020	-3.696758	0.006592	0.019315	0.003998	-0.586436	-0.270378	0.481370	0.210447	0.792742	-0.238980	0.519769
34685	9.122482	0.741966	-3.655073	-0.027843	0.016818	0.016793	-0.586861	-0.270331	0.480539	0.210747	0.792393	-0.239613	0.519889
34686	9.104321	0.815755	-3.542816	0.018364	0.052622	0.031519	-0.587440	-0.269408	0.479206	0.210393	0.791768	-0.239830	0.520884
34687	9.136817	0.717690	-3.660598	-0.022137	0.023733	0.024133	-0.589121	-0.268811	0.479119	0.210558	0.791332	-0.240490	0.521175
34688	9.097815	0.748017	-3.731397	-0.013157	0.014827	0.018653	-0.587749	-0.267526	0.478487	0.210651	0.791031	-0.240985	0.521366
34689	9.137046	0.707534	-3.626860	-0.013264	0.020621	0.014061	-0.589144	-0.267236	0.478797	0.210764	0.790713	-0.241408	0.521607
34690	9.117959	0.751239	-3.621032	-0.001248	0.023991	0.018670	-0.590126	-0.267053	0.478260	0.210715	0.790364	-0.241744	0.522000
34691	9.113088	0.690393	-3.601925	-0.004497	0.032561	-0.001547	-0.589992	-0.267284	0.477127	0.210907	0.790032	-0.241779	0.522408
34692	9.165863	0.658721	-3.618596	-0.009998	0.015963	-0.000608	-0.591405	-0.266361	0.476081	0.211159	0.789823	-0.241935	0.522550
34693	9.176144	0.672162	-3.541607	-0.030345	0.018350	-0.008903	-0.590702	-0.267589	0.474882	0.211765	0.789564	-0.242187	0.522580
34694	9.151969	0.696860	-3.562279	-0.050436	-0.003907	-0.005238	-0.592775	-0.268971	0.474816	0.212610	0.789412	-0.242780	0.522192
34695	9.166102	0.775365	-3.637166	-0.052310	-0.018621	-0.005204	-0.592215	-0.269518	0.474218	0.213343	0.789425	-0.243476	0.521548
34696	9.201275	0.782363	-3.454882	-0.051851	-0.004883	0.011306	-0.592478	-0.270658	0.474430	0.214031	0.789195	-0.244346	0.521207
34697	9.092469	0.805744	-3.513456	-0.041598	0.015227	-0.018091	-0.591087	-0.271189	0.473267	0.214899	0.788959	-0.244579	0.521098
34698	9.152215	0.708624	-3.535644	-0.005970	0.003967	0.015026	-0.591769	-0.271657	0.474361	0.214866	0.788815	-0.244990	0.521137
34699	9.098886	0.709559	-3.577117	-0.000638	-0.019774	0.011391	-0.591796	-0.270318	0.473048	0.214607	0.788972	-0.245413	0.520806
34700	9.152259	0.732936	-3.540318	-0.012735	-0.002614	0.002181	-0.591768	-0.271529	0.474648	0.214784	0.788929	-0.245722	0.520652
34701	9.166941	0.812920	-3.545176	0.004767	-0.008513	0.007747	-0.591213	-0.272049	0.473494	0.214535	0.789008	-0.245982	0.520514
34702	9.127509	0.697670	-3.609662	-0.020182	-0.002493	0.031515	-0.591651	-0.270616	0.473308	0.214526	0.788786	-0.246833	0.520450
34703	9.112687	0.727677	-3.669291	0.006878	-0.020220	0.018750	-0.591639	-0.271080	0.474117	0.214068	0.788941	-0.247297	0.520184
34704	9.117701	0.707791	-3.635796	-0.007808	-0.020070	0.016885	-0.591915	-0.271224	0.474250	0.213930	0.789027	-0.247865	0.519840
34705	9.093620	0.732326	-3.644396	-0.010006	-0.010910	0.002183	-0.591075	-0.270470	0.475964	0.213955	0.789094	-0.248204	0.519566
34706	9.088785	0.693368	-3.629979	-0.009607	-0.009023	0.016855	-0.592202	-0.269861	0.475454	0.213895	0.789059	-0.248735	0.519389
34707	9.107803	0.674170	-3.654967	-0.011775	-0.010090	0.004007	-0.590814	-0.269189	0.475761	0.213931	0.789101	-0.249118	0.519128
34708	9.045058	0.650400	-3.657606	-0.005484	0.016785	0.031486	-0.591946	-0.268156	0.475277	0.213783	0.788742	-0.249727	0.519441
34709	9.098478	0.688325	-3.620713	0.006351	0.034467	0.027829	-0.593067	-0.267318	0.475898	0.213505	0.788279	-0.250109	0.520075
34710	9.117432	0.688753	-3.662477	-0.038387	-0.006337	0.035151	-0.594196	-0.266696	0.475109	0.213721	0.788001	-0.251216	0.519874
34711	9.194532	0.610169	-3.629645	-0.018452	-0.028153	0.029724	-0.593348	-0.267826	0.474752	0.213498	0.788071	-0.252155	0.519404
34712	9.056495	0.808145	-3.492774	-0.018093	0.032025	0.038811	-0.595324	-0.266343	0.474025	0.213553	0.787459	-0.252950	0.519923
34713	9.147436	0.686638	-3.521118	0.022274	0.029866	0.042563	-0.594631	-0.265539	0.474766	0.212855	0.787030	-0.253414	0.520632
34714	9.151468	0.619695	-3.594160	0.009849	0.003152	0.059085	-0.596904	-0.263419	0.472685	0.212113	0.786733	-0.254360	0.520922
34715	9.146782	0.580476	-3.560428	-0.004950	0.014674	0.051691	-0.596897	-0.264247	0.472215	0.211670	0.786296	-0.255317	0.521294
34716	9.166501	0.613707	-3.517476	-0.003456	0.000594	0.040716	-0.599459	-0.259963	0.472364	0.211312	0.786063	-0.256118	0.521399
34717	9.180314	0.551322	-3.573948	0.020730	0.018180	0.053572	-0.599185	-0.258891	0.473544	0.210465	0.785683	-0.256820	0.521968
34718	9.122581	0.619852	-3.590664	0.020751	-0.003914	0.022408	-0.598943	-0.256587	0.472707	0.209893	0.785692	-0.257099	0.522047
34719	9.160599	0.547349	-3.628785	0.018165	-0.004222	0.027904	-0.600072	-0.255177	0.473223	0.209240	0.785666	-0.257517	0.522143
34720	9.124578	0.513250	-3.598679	0.019679	-0.014631	0.016900	-0.598961	-0.255954	0.471350	0.208694	0.785806	-0.257776	0.522022
34721	9.126783	0.474570	-3.608674	0.017271	-0.015157	-0.005132	-0.602019	-0.254906	0.474096	0.208342	0.786059	-0.257731	0.521804
34722	9.121849	0.484561	-3.627746	0.008127	-0.013287	-0.005153	-0.599940	-0.254082	0.473988	0.208206	0.786255	-0.257745	0.521556
34723	9.145951	0.455112	-3.614348	0.008418	-0.014859	0.005862	-0.599926	-0.254298	0.475510	0.207878	0.786410	-0.257965	0.521343
34724	9.114859	0.532971	-3.617508	-0.000718	-0.014892	0.006768	-0.599649	-0.253636	0.476386	0.207750	0.786524	-0.258268	0.521074
34725	9.092646	0.485273	-3.665292	-0.013876	-0.031637	-0.005174	-0.599098	-0.253214	0.476267	0.207801	0.786818	-0.258617	0.520436
34726	9.125802	0.388490	-3.698560	-0.017134	-0.033411	0.009494	-0.598249	-0.254740	0.475327	0.207812	0.787038	-0.259218	0.519799
34727	9.011467	0.611370	-3.622792	-0.009824	0.006290	0.006706	-0.598522	-0.253855	0.477618	0.207871	0.786893	-0.259554	0.519828
34728	9.150859	0.571985	-3.652412	0.014532	0.043880	0.024151	-0.600630	-0.253326	0.476135	0.207626	0.786367	-0.259726	0.520635
34729	9.130790	0.456446	-3.705549	0.007779	0.029704	0.046157	-0.600933	-0.251343	0.476260	0.207119	0.785845	-0.260401	0.521287
34730	9.087813	0.458503	-3.655625	0.006532	0.034140	0.033294	-0.601657	-0.249341	0.476111	0.206852	0.785340	-0.260836	0.521936
34731	9.145995	0.423330	-3.595235	0.011313	0.019776	0.042511	-0.602651	-0.249218	0.473895	0.206274	0.784953	-0.261459	0.522436
34732	9.078057	0.349033	-3.624577	-0.000110	0.031016	0.024091	-0.603792	-0.247479	0.473455	0.206197	0.784497	-0.261841	0.522960
34733	9.145743	0.460353	-3.643288	-0.005651	0.016318	0.024136	-0.603356	-0.249160	0.472928	0.206057	0.784171	-0.262367	0.523240
34734	9.121459	0.390130	-3.638007	-0.026054	0.009606	0.013997	-0.605044	-0.247998	0.472876	0.206379	0.783884	-0.262949	0.523250
34735	9.126466	0.401961	-3.618796	-0.026298	0.019412	0.003891	-0.606436	-0.248509	0.472160	0.206790	0.783547	-0.263362	0.523386
34736	9.121573	0.402123	-3.628273	-0.034797	0.010775	-0.005289	-0.606590	-0.248426	0.470491	0.207456	0.783313	-0.263727	0.523288
34737	9.145522	0.382699	-3.638956	-0.041330	0.015730	-0.010813	-0.605998	-0.250991	0.470606	0.208235	0.783029	-0.264084	0.523225
34738	9.112339	0.420996	-3.584332	-0.045022	0.044488	-0.014536	-0.607009	-0.249462	0.468616	0.209332	0.782448	-0.264265	0.523563
34739	9.131770	0.508386	-3.601395	-0.028498	0.051701	-0.012662	-0.608518	-0.251545	0.468223	0.210121	0.781850	-0.264307	0.524121
34740	9.131674	0.440267	-3.584929	-0.053782	0.026965	0.001999	-0.609645	-0.251986	0.465973	0.211092	0.781324	-0.264918	0.524205
34741	9.213729	0.385800	-3.544879	-0.059081	0.004353	0.011211	-0.611569	-0.254998	0.464409	0.211856	0.780964	-0.265852	0.523961
34742	9.099389	0.545280	-3.442957	-0.051816	0.051580	0.005649	-0.609917	-0.254774	0.462173	0.212891	0.780166	-0.266397	0.524453
34743	9.212818	0.519769	-3.408722	-0.029654	0.073302	0.011185	-0.610348	-0.253644	0.462387	0.213568	0.779203	-0.266724	0.525443
34744	9.221897	0.476780	-3.462476	-0.036827	0.013755	0.022270	-0.612860	-0.254245	0.460977	0.213986	0.778777	-0.267524	0.525497
34745	9.142972	0.578745	-3.429878	-0.034301	0.029925	0.013074	-0.614262	-0.253518	0.461036	0.214490	0.778236	-0.268111	0.525794
34746	9.215300	0.541575	-3.408673	-0.007079	0.032014	0.038826	-0.614563	-0.253775	0.457672	0.214374	0.777653	-0.268785	0.526359
34747	9.200496	0.481315	-3.427834	-0.000064	0.041960	0.025964	-0.615691	-0.252635	0.457893	0.214278	0.777059	-0.269158	0.527084
34748	9.258422	0.470976	-3.410746	0.009367	0.009823	0.039809	-0.616385	-0.252907	0.457883	0.213774	0.776775	-0.269766	0.527397
34749	9.199988	0.396844	-3.457347	0.003847	0.002521	0.038865	-0.616404	-0.250956	0.458562	0.213271	0.776542	-0.270465	0.527586
34750	9.244074	0.412357	-3.371948	-0.003870	0.001575	0.024186	-0.616966	-0.250921	0.458011	0.213092	0.776372	-0.271004	0.527632
34751	9.173598	0.389515	-3.439502	0.001867	0.001006	0.033352	-0.618532	-0.248085	0.458480	0.212670	0.776174	-0.271643	0.527765
34752	9.214747	0.398652	-3.419245	0.013066	-0.003940	0.007701	-0.620067	-0.248049	0.458217	0.212372	0.776223	-0.271770	0.527747
34753	9.209743	0.399010	-3.443207	0.023751	0.010373	0.029719	-0.618688	-0.247201	0.457838	0.211701	0.776037	-0.272081	0.528130
34754	9.277582	0.393000	-3.392649	0.022909	0.004871	-0.001456	-0.619809	-0.246492	0.458171	0.211396	0.776084	-0.271926	0.528263
34755	9.204881	0.396682	-3.447870	0.002425	-0.005591	0.020525	-0.620099	-0.246157	0.457218	0.211070	0.776025	-0.272385	0.528243
34756	9.258065	0.330151	-3.397159	0.014229	-0.042447	0.020610	-0.618419	-0.245443	0.459479	0.210409	0.776414	-0.272865	0.527688
34757	9.133856	0.436450	-3.302460	0.023701	0.015978	0.027869	-0.618434	-0.244305	0.459410	0.209797	0.776173	-0.273119	0.528154
34758	9.296755	0.290614	-3.362636	0.040665	0.009351	0.046274	-0.619838	-0.242912	0.460347	0.208738	0.775984	-0.273500	0.528654
34759	9.218988	0.248422	-3.430043	0.036451	-0.020858	0.027936	-0.619163	-0.240957	0.460740	0.207726	0.776181	-0.273774	0.528621
34760	9.219187	0.262709	-3.410636	0.023552	-0.016921	0.024237	-0.619742	-0.238332	0.462304	0.207016	0.776321	-0.274095	0.528528
34761	9.262704	0.203613	-3.366760	0.042122	-0.008310	0.033437	-0.620145	-0.239073	0.463100	0.205926	0.776374	-0.274342	0.528748
34762	9.179887	0.181372	-3.472491	0.018026	-0.018639	0.022370	-0.619902	-0.236506	0.462697	0.205318	0.776515	-0.274709	0.528587
34763	9.169702	0.162887	-3.535025	0.021089	-0.026543	0.000359	-0.618649	-0.235334	0.464433	0.204800	0.776855	-0.274742	0.528271
34764	9.227518	0.186884	-3.546691	0.008307	-0.015445	0.000333	-0.618083	-0.235396	0.465541	0.204587	0.777046	-0.274846	0.528018
34765	9.144947	0.266642	-3.663842	0.034967	-0.035989	-0.027118	-0.617820	-0.233732	0.466199	0.204089	0.777695	-0.274345	0.527515
34766	9.154455	0.352159	-3.716774	0.057096	-0.050347	-0.018779	-0.616396	-0.235502	0.467193	0.203134	0.778554	-0.273789	0.526905
34767	9.164299	0.178575	-3.616837	0.018586	-0.043525	-0.023477	-0.614838	-0.236723	0.468499	0.202810	0.779199	-0.273548	0.526203
34768	9.208124	0.026266	-3.493880	-0.021552	-0.041788	-0.019899	-0.614013	-0.234569	0.470579	0.203129	0.779657	-0.273754	0.525293
34769	9.184074	0.026359	-3.488149	-0.070806	-0.067916	-0.011701	-0.614246	-0.236665	0.472964	0.203932	0.780123	-0.274740	0.523773
34770	9.198473	0.077573	-3.517336	-0.093174	-0.083598	-0.025472	-0.612830	-0.239182	0.471818	0.205201	0.780749	-0.275788	0.521789
34771	9.117530	0.161798	-3.426814	-0.100687	-0.057277	-0.034706	-0.611972	-0.240366	0.472575	0.206764	0.781096	-0.276682	0.520177
34772	9.209698	0.452743	-3.471837	-0.057449	-0.041125	-0.060272	-0.611379	-0.243207	0.472533	0.208067	0.781613	-0.276633	0.518906
34773	9.257929	0.581586	-3.521104	0.064463	-0.054783	-0.083838	-0.607581	-0.244906	0.474208	0.207587	0.782880	-0.275021	0.518045
34774	9.184637	0.239989	-3.506099	0.076721	-0.097939	-0.102170	-0.606166	-0.245317	0.476402	0.206913	0.784764	-0.273161	0.516445
34775	9.037000	0.232429	-3.587574	0.049734	-0.110018	-0.083888	-0.603774	-0.244694	0.480327	0.206357	0.786526	-0.271927	0.514636
34776	8.929351	0.417184	-3.565438	0.063099	-0.015095	-0.071160	-0.600297	-0.243656	0.481196	0.206016	0.787324	-0.270337	0.514389
34777	9.115510	0.287273	-3.739892	0.049543	-0.035464	-0.098667	-0.599131	-0.246069	0.483828	0.206020	0.788387	-0.268561	0.513690
34778	9.023904	0.434331	-3.807964	0.058186	-0.036251	-0.116998	-0.597426	-0.247985	0.484810	0.206117	0.789619	-0.266394	0.512886
34779	8.998940	0.453093	-3.927666	0.062231	-0.001926	-0.106040	-0.596165	-0.248044	0.485632	0.206171	0.790424	-0.264232	0.512743
34780	8.984863	0.576910	-3.931163	0.070348	0.031398	-0.078533	-0.596554	-0.250043	0.486071	0.206037	0.790800	-0.262265	0.513226
34781	9.094016	0.511461	-3.810082	0.089141	0.015423	-0.058267	-0.596126	-0.250635	0.486449	0.205267	0.791282	-0.260507	0.513688
34782	8.874438	0.623313	-3.897749	0.099279	0.058684	-0.059267	-0.596290	-0.248520	0.486721	0.204616	0.791389	-0.258432	0.514829
34783	9.266330	0.571488	-3.676055	0.107463	0.046572	-0.025196	-0.596291	-0.248123	0.487304	0.203380	0.791447	-0.256875	0.516007
34784	9.134322	0.556895	-3.603589	0.090091	-0.003451	-0.019674	-0.595886	-0.246871	0.487656	0.202149	0.791944	-0.255776	0.516274
34785	9.035140	0.509507	-3.634001	0.098644	-0.011392	-0.041697	-0.596170	-0.244869	0.490295	0.200929	0.792638	-0.254280	0.516424
34786	8.796032	0.656083	-3.769015	0.120894	0.128785	-0.078614	-0.596490	-0.243444	0.487315	0.200483	0.792186	-0.251387	0.518702
34787	9.040106	0.621401	-3.662440	0.213095	0.234364	-0.062034	-0.600151	-0.241203	0.486092	0.198902	0.790874	-0.247382	0.523219
34788	8.985842	0.409358	-3.734248	0.225403	0.230688	-0.047373	-0.601885	-0.238721	0.482213	0.196978	0.789573	-0.243477	0.527724
34789	9.106503	0.408177	-3.709786	0.170793	0.264499	-0.040165	-0.607093	-0.236772	0.478753	0.195958	0.787608	-0.240132	0.532551
34790	9.189670	0.495655	-3.586736	0.152381	0.296759	0.022179	-0.613297	-0.234560	0.473085	0.194753	0.784919	-0.237819	0.537973
34791	9.262167	0.419169	-3.527152	0.123396	0.274915	0.035009	-0.620826	-0.227457	0.466336	0.193709	0.782240	-0.236107	0.542984
34792	9.302992	0.541735	-3.286362	0.079318	0.243838	0.033174	-0.625635	-0.225796	0.459923	0.193262	0.779734	-0.234941	0.547237
34793	9.476351	0.496823	-3.283477	0.061099	0.177094	0.042452	-0.629732	-0.223313	0.456764	0.192645	0.777806	-0.234385	0.550426
34794	9.409849	0.420013	-3.126920	0.051236	0.108325	0.022333	-0.632309	-0.220785	0.452198	0.192117	0.776705	-0.233878	0.552377
34795	9.232254	0.420040	-3.035748	0.084549	0.088789	0.038909	-0.632590	-0.220895	0.451636	0.190762	0.775845	-0.233341	0.554281
34796	9.528000	0.553838	-2.862382	0.160670	0.086908	-0.056274	-0.635703	-0.217955	0.450451	0.189306	0.775752	-0.230484	0.556101
34797	9.181935	0.255829	-3.240226	0.084117	0.098115	-0.118057	-0.635992	-0.218153	0.448766	0.189742	0.775501	-0.227476	0.557540
34798	9.285009	0.354260	-3.040565	-0.010402	0.131898	-0.062278	-0.635857	-0.219702	0.445598	0.191201	0.774275	-0.226247	0.559243
34799	9.474920	0.578726	-2.881971	0.024595	0.084686	-0.012500	-0.638658	-0.219451	0.444244	0.191324	0.773459	-0.225584	0.560597
34800	9.432256	0.516828	-2.764851	0.054636	0.032847	0.021575	-0.638965	-0.218760	0.441777	0.190397	0.773202	-0.225314	0.561374
34801	9.120667	0.508178	-2.859524	0.130406	0.104969	0.042639	-0.640663	-0.217665	0.440185	0.188362	0.772305	-0.224232	0.563724
34802	9.183340	0.737613	-2.643006	0.260230	0.232041	0.097803	-0.644106	-0.211928	0.436942	0.184296	0.770209	-0.222074	0.568767
34803	9.456064	0.387902	-2.747261	0.265814	0.219895	-0.037969	-0.648537	-0.204663	0.434640	0.181609	0.768819	-0.217763	0.573163
34804	9.168120	0.339086	-2.572580	0.295610	0.251667	0.013356	-0.652363	-0.202143	0.430644	0.178011	0.766931	-0.213791	0.578293
34805	9.525329	0.252581	-2.458497	0.323864	0.300060	0.004226	-0.657220	-0.195348	0.426503	0.174277	0.764546	-0.209143	0.584257
34806	9.534314	0.209755	-2.524322	0.290584	0.210215	-0.000290	-0.664180	-0.187931	0.421861	0.170715	0.763093	-0.205129	0.588615
34807	9.601780	0.058071	-2.460209	0.317276	0.143148	0.011789	-0.665794	-0.182840	0.419678	0.166320	0.762407	-0.201192	0.592111
34808	9.683912	-0.001408	-2.408119	0.238644	0.137529	0.048358	-0.669500	-0.177456	0.417951	0.162673	0.761372	-0.198780	0.595262
34809	9.660627	0.087581	-2.341458	0.186496	0.104083	0.086859	-0.669288	-0.173140	0.416540	0.159209	0.760370	-0.197656	0.597847
34810	9.577462	-0.112084	-2.416935	0.167101	0.073847	0.116178	-0.671893	-0.166110	0.415603	0.155578	0.759562	-0.197319	0.599938
34811	9.703941	-0.066272	-2.283702	0.120995	0.071075	0.103286	-0.674199	-0.160653	0.414845	0.152771	0.758660	-0.197334	0.601793
34812	9.669611	-0.152784	-2.324040	0.101552	0.035780	0.062908	-0.676199	-0.156795	0.414823	0.150619	0.758301	-0.197082	0.602870
34813	9.709309	0.008338	-2.244773	0.105975	0.010328	0.026292	-0.675711	-0.151547	0.414583	0.148725	0.758379	-0.196290	0.603500
34814	9.674666	-0.070312	-2.328521	0.120165	-0.022213	0.046535	-0.675573	-0.150755	0.415748	0.146261	0.758830	-0.195740	0.603714
34815	9.497927	0.006260	-2.159597	0.113268	0.013074	0.025340	-0.676027	-0.147654	0.416223	0.144283	0.758893	-0.194833	0.604404
34816	9.580162	-0.089981	-2.078768	0.110553	0.008203	0.061133	-0.679277	-0.144201	0.416187	0.141907	0.758883	-0.194531	0.605075
34817	9.554981	-0.158637	-2.189372	0.095343	-0.053599	0.079533	-0.678342	-0.140044	0.417831	0.139288	0.759480	-0.194846	0.604834
34818	9.607718	-0.314618	-2.158549	0.097148	-0.055559	0.112559	-0.676734	-0.133266	0.420747	0.136233	0.759995	-0.195653	0.604622
34819	9.650595	-0.470146	-2.156336	0.081956	-0.034758	0.088623	-0.677474	-0.129198	0.421843	0.133774	0.760276	-0.196217	0.604635
34820	9.615867	-0.546208	-2.252140	-0.003424	-0.021544	0.040698	-0.677891	-0.128411	0.423291	0.133256	0.760380	-0.197061	0.604345
34821	9.553449	-0.370570	-2.296964	-0.019192	-0.017156	-0.001535	-0.674824	-0.128329	0.423546	0.133488	0.760529	-0.197433	0.603985
34822	9.625291	-0.497126	-2.300476	-0.048651	-0.001781	-0.010798	-0.677889	-0.128552	0.423282	0.134354	0.760476	-0.197983	0.603679
34823	9.698559	-0.331082	-2.244169	-0.063867	-0.007892	-0.030959	-0.676188	-0.130711	0.423412	0.135655	0.760507	-0.198424	0.603204
34824	9.514977	-0.394825	-2.276362	-0.084337	-0.012626	-0.043889	-0.676580	-0.132696	0.423573	0.137420	0.760616	-0.198930	0.602499
34825	9.679650	-0.290128	-2.214213	-0.106543	-0.045350	-0.049330	-0.677791	-0.136338	0.423080	0.139441	0.761048	-0.199707	0.601232
34826	9.572773	-0.365912	-2.292826	-0.130976	-0.056764	-0.073255	-0.672881	-0.137912	0.424751	0.142088	0.761668	-0.200442	0.599580
34827	9.460669	-0.333643	-2.469561	-0.211357	-0.103108	-0.064187	-0.672800	-0.143363	0.426089	0.145644	0.762537	-0.202413	0.596954
34828	9.554875	-0.232293	-2.482084	-0.191605	-0.093068	-0.078809	-0.670497	-0.148807	0.426569	0.149135	0.763411	-0.203895	0.594465
34829	9.419910	-0.158114	-2.517612	-0.224217	-0.026861	-0.107442	-0.669592	-0.153551	0.427664	0.153705	0.763479	-0.205124	0.592790
34830	9.503394	-0.208443	-2.605592	-0.227816	0.015458	-0.075394	-0.668673	-0.161389	0.425357	0.158142	0.762906	-0.206746	0.591795
34831	9.556771	-0.121666	-2.594947	-0.228973	-0.000893	-0.047816	-0.668463	-0.168100	0.423405	0.162169	0.762374	-0.208860	0.590648
34832	9.518094	-0.162633	-2.593768	-0.225370	-0.043370	-0.045921	-0.667439	-0.172596	0.422280	0.165972	0.762346	-0.211090	0.588831
34833	9.451289	-0.065759	-2.549580	-0.228932	-0.008446	-0.045064	-0.667109	-0.176174	0.422894	0.169920	0.761863	-0.213264	0.587546
34834	9.510076	0.029706	-2.466625	-0.212157	-0.041640	-0.029348	-0.665947	-0.180927	0.421193	0.173320	0.761758	-0.215571	0.585846
34835	9.468431	0.273314	-2.347552	-0.171078	-0.050010	-0.030137	-0.665613	-0.185709	0.420337	0.176032	0.761868	-0.217423	0.584206
