# Supplementary material for: Identification of Haptic Based Guiding Using Hard Reins
Source: PLoS One. 2015 Jul 22;10(7):e0132020. doi: 10.1371/journal.pone.0132020 (PMC4511788; doi:10.1371/journal.pone.0132020)
Supplement: S8 File — (ZIP) [file pone.0132020.s008.zip › Exp2_MotionData1/Subject1/path3/T7/gh7.txt]

// Start Time: 0
// Sample rate: 25.0Hz
// Scenario: 4.9
// Firmware Version: 2.6.1
Counter	Acc_X	Acc_Y	Acc_Z	Gyr_X	Gyr_Y	Gyr_Z	Mag_X	Mag_Y	Mag_Z	Quat_w	Quat_x	Quat_y	Quat_z
34286	-0.317405	1.896583	-9.495770	-0.005023	0.001886	-0.003085	0.201945	0.188648	0.645402	-0.099558	-0.944176	-0.313539	-0.017669
34287	-0.276342	1.877112	-9.584485	-0.001564	0.007390	-0.001227	0.202081	0.189725	0.643829	-0.099523	-0.944167	-0.313577	-0.017680
34288	-0.233250	1.939565	-9.640824	0.001849	-0.005375	0.004347	0.200744	0.191394	0.645020	-0.099480	-0.944165	-0.313610	-0.017455
34289	-0.286304	1.939245	-9.703743	-0.029597	-0.036501	-0.001303	0.201273	0.190846	0.645540	-0.100247	-0.944115	-0.313552	-0.016815
34290	-0.291408	1.996821	-9.750997	-0.033260	-0.020027	0.007879	0.203406	0.188487	0.644735	-0.100957	-0.944072	-0.313467	-0.016540
34291	-0.296176	1.992590	-9.578249	-0.034780	-0.021912	-0.008739	0.203400	0.189722	0.644998	-0.101732	-0.943959	-0.313577	-0.016194
34292	-0.348972	1.944711	-9.476183	-0.015501	-0.000884	-0.007752	0.203936	0.189296	0.644076	-0.101992	-0.943841	-0.313850	-0.016140
34293	-0.348786	1.906284	-9.455114	-0.012956	0.007368	0.002401	0.204459	0.188898	0.645906	-0.102166	-0.943832	-0.313816	-0.016230
34294	-0.365763	1.925336	-9.503019	0.021116	0.005588	0.006267	0.203679	0.187654	0.643815	-0.101690	-0.943881	-0.313830	-0.016095
34295	-0.317820	1.977862	-9.650680	0.026396	0.007412	-0.004783	0.203410	0.188615	0.643818	-0.101120	-0.943907	-0.313944	-0.015923
34296	-0.339565	1.987443	-9.650748	-0.013171	0.000101	0.013485	0.202612	0.188087	0.644872	-0.101323	-0.943927	-0.313819	-0.015915
34297	-0.334773	1.994754	-9.626594	-0.015792	0.000097	0.013471	0.203539	0.188892	0.644341	-0.101590	-0.943984	-0.313560	-0.015907
34298	-0.407063	1.987520	-9.588959	-0.026305	0.014695	0.013392	0.204607	0.186828	0.644332	-0.101949	-0.943975	-0.313453	-0.016256
34299	-0.411720	1.953922	-9.560664	-0.006017	0.000063	0.002444	0.203814	0.187512	0.643421	-0.102036	-0.943983	-0.313405	-0.016158
34300	-0.356496	2.002126	-9.569076	0.012352	0.005572	0.000683	0.204207	0.187245	0.644597	-0.101727	-0.943974	-0.313540	-0.016068
34301	-0.358741	1.965929	-9.598413	0.026346	0.006507	0.002600	0.205009	0.186951	0.643411	-0.101163	-0.944046	-0.313513	-0.015887
34302	-0.354139	2.011592	-9.616936	-0.006966	0.007392	0.004274	0.204333	0.188343	0.644990	-0.101206	-0.944018	-0.313579	-0.015960
34303	-0.356470	1.997363	-9.554738	-0.022875	-0.010856	0.025448	0.204206	0.188198	0.644073	-0.101676	-0.944140	-0.313070	-0.015805
34304	-0.414402	2.011716	-9.545475	-0.024618	0.009228	0.020791	0.204472	0.186427	0.645119	-0.102036	-0.944181	-0.312815	-0.016056
34305	-0.354103	2.007034	-9.542577	0.005230	0.005595	0.013567	0.205667	0.187494	0.643799	-0.101878	-0.944279	-0.312572	-0.016010
34306	-0.339621	2.002111	-9.583323	0.003436	0.017484	0.015386	0.204742	0.186142	0.644330	-0.101658	-0.944344	-0.312437	-0.016229
34307	-0.341949	1.982700	-9.629230	-0.017558	0.001927	0.015305	0.203281	0.186980	0.644342	-0.101953	-0.944407	-0.312147	-0.016259
34308	-0.320210	1.973020	-9.657971	-0.019318	0.007414	0.015290	0.205005	0.186414	0.644459	-0.102226	-0.944423	-0.312001	-0.016432
34309	-0.308070	1.953671	-9.694140	-0.017509	0.002836	0.009770	0.203945	0.186563	0.644468	-0.102512	-0.944452	-0.311818	-0.016469
34310	-0.329665	1.934624	-9.622588	-0.022691	0.018344	0.004182	0.205271	0.185595	0.644981	-0.102784	-0.944385	-0.311913	-0.016847
34311	-0.348858	1.915408	-9.601430	-0.015667	0.021087	0.003290	0.204879	0.184230	0.644852	-0.102917	-0.944371	-0.311890	-0.017202
34312	-0.349135	1.973101	-9.617429	-0.012045	0.016483	-0.012376	0.203159	0.183701	0.644735	-0.103004	-0.944220	-0.312306	-0.017446
34313	-0.320215	1.978153	-9.564272	-0.003238	0.018312	-0.016025	0.203688	0.184106	0.644731	-0.102924	-0.944112	-0.312646	-0.017629
34314	-0.305793	1.987840	-9.554399	-0.001523	0.018325	-0.012325	0.203546	0.185212	0.645781	-0.102801	-0.943979	-0.313078	-0.017843
34315	-0.286549	1.997521	-9.549282	-0.008502	0.027450	-0.016066	0.202884	0.184540	0.646179	-0.102761	-0.943857	-0.313436	-0.018232
34316	-0.257698	2.017010	-9.495924	-0.022449	0.012805	-0.018883	0.202626	0.184528	0.644740	-0.103070	-0.943643	-0.313965	-0.018459
34317	-0.238602	2.055352	-9.552825	-0.009377	0.005522	-0.016037	0.202091	0.184408	0.645792	-0.103186	-0.943527	-0.314276	-0.018444
34318	-0.252862	2.012043	-9.543962	-0.003315	0.012858	-0.007711	0.201690	0.184963	0.646058	-0.103129	-0.943419	-0.314609	-0.018576
34319	-0.264849	1.997589	-9.541876	-0.019083	-0.007256	-0.003145	0.203020	0.183309	0.646439	-0.103501	-0.943369	-0.314647	-0.018410
34320	-0.310453	1.954192	-9.540510	-0.019085	0.009187	-0.003170	0.201697	0.183321	0.646057	-0.103764	-0.943262	-0.314873	-0.018580
34321	-0.269402	1.939739	-9.569138	-0.020728	-0.001797	-0.012387	0.203025	0.184114	0.644867	-0.104130	-0.943148	-0.315096	-0.018508
34322	-0.317701	1.953898	-9.622206	0.005474	0.001889	-0.010417	0.201830	0.183860	0.645401	-0.103978	-0.943043	-0.315469	-0.018373
34323	-0.267231	1.987639	-9.635666	0.007162	-0.005398	-0.004859	0.203152	0.184530	0.645522	-0.103832	-0.943037	-0.315553	-0.018073
34324	-0.329902	1.985188	-9.612278	0.010691	0.003725	-0.008549	0.203692	0.182875	0.644861	-0.103569	-0.942955	-0.315891	-0.017942
34325	-0.315458	1.992666	-9.544818	-0.019975	0.016493	-0.005033	0.202096	0.184263	0.645006	-0.103796	-0.942884	-0.316014	-0.018225
34326	-0.281752	2.002310	-9.558773	-0.015460	0.001849	-0.017907	0.201824	0.184416	0.646318	-0.104040	-0.942674	-0.316560	-0.018210
34327	-0.349338	2.016447	-9.607220	0.003767	0.012826	-0.019676	0.202621	0.184268	0.646050	-0.103847	-0.942560	-0.316960	-0.018242
34328	-0.305758	1.980638	-9.549698	-0.001583	0.012859	-0.004934	0.202879	0.186452	0.645787	-0.103755	-0.942462	-0.317274	-0.018372
34329	-0.347045	2.040424	-9.633269	-0.005210	0.022007	-0.000355	0.202345	0.185921	0.646839	-0.103665	-0.942449	-0.317326	-0.018673
34330	-0.248135	2.031220	-9.567657	-0.047110	0.014643	-0.007013	0.201162	0.184150	0.646324	-0.104421	-0.942241	-0.317668	-0.019122
34331	-0.214474	2.053126	-9.514219	-0.022620	0.009197	-0.003189	0.201425	0.184016	0.646846	-0.104740	-0.942178	-0.317739	-0.019291
34332	-0.276935	2.004841	-9.525083	-0.003300	0.028383	-0.010504	0.201038	0.183728	0.645014	-0.104584	-0.942035	-0.318187	-0.019713
34333	-0.281661	1.983060	-9.559042	0.010633	0.012886	-0.001179	0.201562	0.183598	0.646320	-0.104250	-0.942053	-0.318241	-0.019745
34334	-0.233544	2.004781	-9.567891	-0.022624	0.016509	-0.003198	0.202083	0.184561	0.647365	-0.104530	-0.941918	-0.318529	-0.020082
34335	-0.279317	1.997519	-9.554016	-0.022595	0.011013	-0.005037	0.201825	0.184685	0.645794	-0.104832	-0.941843	-0.318639	-0.020283
34336	-0.271988	1.975762	-9.587863	-0.022527	0.007344	-0.011489	0.200236	0.184158	0.646069	-0.105172	-0.941653	-0.319078	-0.020432
34337	-0.262524	2.011695	-9.640086	0.003639	0.000084	-0.004886	0.201691	0.183060	0.647367	-0.105044	-0.941639	-0.319173	-0.020260
34338	-0.317986	2.014038	-9.626166	-0.008635	0.013770	-0.004972	0.202094	0.182773	0.646447	-0.105079	-0.941521	-0.319496	-0.020453
34339	-0.291629	2.050317	-9.587000	-0.019999	0.014668	-0.006878	0.201298	0.182512	0.646846	-0.105303	-0.941439	-0.319649	-0.020701
34340	-0.277329	2.083903	-9.624807	-0.005166	0.012867	-0.004955	0.200772	0.182239	0.646326	-0.105277	-0.941316	-0.320009	-0.020859
34341	-0.315762	2.055073	-9.589560	0.019394	0.012878	-0.007600	0.202362	0.182764	0.645920	-0.104773	-0.941312	-0.320189	-0.020818
34342	-0.288948	1.992498	-9.609392	0.007220	0.009202	-0.012266	0.201565	0.183864	0.645534	-0.104540	-0.941168	-0.320688	-0.020813
34343	-0.301255	2.045387	-9.615968	0.001840	0.012874	-0.003073	0.201162	0.183744	0.646717	-0.104362	-0.941157	-0.320775	-0.020893
34344	-0.276874	1.992892	-9.501243	-0.027738	0.013722	-0.014296	0.200624	0.184308	0.647770	-0.104759	-0.940916	-0.321331	-0.021195
34345	-0.281940	2.043315	-9.529391	-0.005043	0.018323	-0.012345	0.201165	0.184281	0.645669	-0.104679	-0.940828	-0.321601	-0.021401
34346	-0.262634	2.035831	-9.618142	0.000146	0.018348	-0.008625	0.200907	0.182912	0.645408	-0.104519	-0.940697	-0.322022	-0.021618
34347	-0.301296	2.055094	-9.591825	0.001869	0.007385	-0.004911	0.199833	0.184038	0.647252	-0.104377	-0.940676	-0.322132	-0.021588
34348	-0.291577	2.040807	-9.553523	-0.006886	0.012862	-0.003117	0.201295	0.181975	0.647894	-0.104382	-0.940561	-0.322453	-0.021760
34349	-0.310968	2.059805	-9.615856	-0.003373	0.011028	-0.007712	0.200490	0.183635	0.648688	-0.104317	-0.940509	-0.322621	-0.021824
34350	-0.330437	2.098282	-9.610697	0.024585	0.012891	-0.004807	0.199031	0.184741	0.648176	-0.103730	-0.940433	-0.323032	-0.021795
34351	-0.354375	2.062181	-9.599423	0.010475	0.012903	0.008043	0.199962	0.183908	0.648037	-0.103391	-0.940510	-0.322914	-0.021833
34352	-0.330232	2.054986	-9.606501	-0.019240	0.023828	0.002339	0.198909	0.183226	0.647128	-0.103555	-0.940403	-0.323142	-0.022302
34353	-0.306194	2.074630	-9.505171	-0.022713	0.024734	0.002319	0.199301	0.183097	0.648304	-0.103771	-0.940368	-0.323142	-0.022762
34354	-0.228907	2.045853	-9.521658	-0.010452	0.020195	0.004238	0.198771	0.184461	0.647261	-0.103792	-0.940290	-0.323339	-0.023110
34355	-0.272386	2.059981	-9.586685	-0.000042	0.007429	0.011693	0.199558	0.183789	0.649350	-0.103690	-0.940371	-0.323136	-0.023118
34356	-0.248022	2.007141	-9.572795	-0.005031	0.014675	-0.012336	0.199043	0.182135	0.647650	-0.103654	-0.940211	-0.323599	-0.023289
34357	-0.228809	2.021503	-9.606024	-0.005126	0.018355	-0.004958	0.197315	0.183931	0.647403	-0.103582	-0.940169	-0.323730	-0.023500
34358	-0.233559	2.007113	-9.589465	0.000029	0.020215	0.006140	0.197439	0.184491	0.648713	-0.103404	-0.940118	-0.323914	-0.023787
34359	-0.300830	1.959057	-9.530749	-0.012067	0.027465	-0.006854	0.198241	0.183652	0.647920	-0.103402	-0.940044	-0.324097	-0.024206
34360	-0.267075	1.959125	-9.530433	-0.019015	0.001868	-0.008694	0.198504	0.183381	0.648442	-0.103709	-0.939887	-0.324454	-0.024235
34361	-0.223768	1.978463	-9.529757	0.008118	0.012866	-0.010419	0.195845	0.184244	0.649643	-0.103420	-0.939839	-0.324683	-0.024239
34362	-0.195381	2.088799	-9.647981	0.029831	0.009268	-0.002923	0.196242	0.185056	0.649116	-0.102758	-0.939807	-0.324997	-0.024104
34363	-0.156823	2.091135	-9.690801	0.007041	0.024788	-0.003061	0.197169	0.184774	0.649370	-0.102409	-0.939799	-0.325112	-0.024359
34364	-0.163968	2.074441	-9.643087	-0.017426	0.012876	-0.003166	0.195445	0.185884	0.648992	-0.102611	-0.939654	-0.325446	-0.024602
34365	-0.176071	2.083992	-9.657471	-0.006069	0.020199	-0.003121	0.196773	0.184776	0.649111	-0.102540	-0.939621	-0.325545	-0.024860
34366	-0.240737	1.997662	-9.534448	0.001865	0.022023	-0.000314	0.195709	0.185612	0.649383	-0.102318	-0.939530	-0.325855	-0.025155
34367	-0.194760	1.964215	-9.491275	-0.005064	0.017442	-0.003108	0.194914	0.184805	0.649913	-0.102244	-0.939500	-0.325949	-0.025353
34368	-0.214224	1.997552	-9.582216	0.005368	0.016548	-0.001209	0.194378	0.186589	0.649787	-0.101993	-0.939413	-0.326266	-0.025520
34369	-0.257330	1.934852	-9.597902	0.010711	0.020185	-0.008570	0.194777	0.185903	0.650045	-0.101604	-0.939378	-0.326476	-0.025652
34370	-0.233000	1.889231	-9.583911	0.015952	0.012895	-0.002991	0.194776	0.186584	0.649784	-0.101179	-0.939316	-0.326786	-0.025673
34371	-0.158594	1.959049	-9.615848	0.005478	0.027497	-0.012296	0.195173	0.187123	0.649388	-0.100837	-0.939243	-0.327078	-0.025966
34372	-0.175699	2.007140	-9.615333	0.033493	0.014727	-0.013983	0.194635	0.186873	0.651095	-0.100076	-0.939141	-0.327609	-0.025885
34373	-0.132231	1.992806	-9.610326	0.015977	0.034820	-0.014101	0.194763	0.188783	0.650702	-0.099490	-0.939073	-0.327955	-0.026246
34374	-0.137079	1.997560	-9.624709	0.028141	0.027545	-0.004799	0.193173	0.188393	0.650977	-0.098740	-0.939004	-0.328362	-0.026461
34375	-0.170562	1.939708	-9.635436	0.022986	0.027516	-0.012207	0.193027	0.190729	0.651765	-0.098067	-0.938965	-0.328661	-0.026643
34376	-0.146122	1.869967	-9.638587	0.008999	0.031164	-0.010433	0.190775	0.191705	0.650998	-0.097655	-0.938805	-0.329206	-0.027044
34377	-0.126907	1.886973	-9.602158	-0.017190	0.023810	-0.016092	0.192360	0.190203	0.653081	-0.097757	-0.938664	-0.329549	-0.027412
34378	-0.112594	1.920789	-9.572742	-0.029464	0.020146	-0.014304	0.190378	0.190079	0.652180	-0.098142	-0.938423	-0.330083	-0.027847
34379	-0.066874	1.940164	-9.562440	0.009013	0.032994	-0.012283	0.190378	0.190079	0.652180	-0.097688	-0.938353	-0.330386	-0.028225
34380	-0.108028	1.973638	-9.600766	0.017554	0.034873	0.005290	0.189312	0.190102	0.653237	-0.097082	-0.938325	-0.330604	-0.028664
34381	-0.103073	1.947318	-9.560277	-0.017328	0.028411	-0.004105	0.188381	0.190663	0.653506	-0.097149	-0.938259	-0.330729	-0.029147
34382	-0.108026	1.973671	-9.591163	-0.026057	0.023822	-0.008758	0.187854	0.191479	0.652463	-0.097442	-0.938052	-0.331187	-0.029643
34383	-0.122352	1.944832	-9.572495	-0.036659	0.018356	0.004118	0.187856	0.189708	0.653248	-0.097934	-0.938008	-0.331127	-0.030080
34384	-0.074334	1.988292	-9.557034	-0.022491	0.036605	-0.016142	0.187328	0.189167	0.653252	-0.098081	-0.937765	-0.331709	-0.030773
34385	-0.160951	1.949583	-9.567987	-0.015474	0.016498	-0.014231	0.187323	0.188907	0.654563	-0.098201	-0.937641	-0.332002	-0.030998
34386	-0.122479	1.973904	-9.514472	-0.010223	0.011027	-0.012351	0.186807	0.186984	0.653255	-0.098285	-0.937471	-0.332443	-0.031134
34387	-0.069665	2.022104	-9.522905	-0.017253	0.007375	-0.011458	0.186801	0.188081	0.653518	-0.098500	-0.937368	-0.332665	-0.031205
34388	-0.074411	2.007813	-9.477537	-0.036450	0.014650	-0.016181	0.186269	0.188092	0.654047	-0.099054	-0.937113	-0.333182	-0.031578
34389	-0.086605	2.034003	-9.551705	-0.031220	-0.001791	-0.016130	0.185747	0.187539	0.652871	-0.099598	-0.936956	-0.333464	-0.031561
34390	-0.021944	2.122854	-9.641083	0.005308	0.001962	-0.000262	0.186142	0.185231	0.655095	-0.099444	-0.936908	-0.333654	-0.031446
34391	-0.132659	2.084343	-9.580237	-0.001529	0.017430	-0.016013	0.186803	0.185634	0.655089	-0.099310	-0.936798	-0.333990	-0.031594
34392	-0.108311	2.036447	-9.527866	-0.036600	0.002801	-0.003245	0.186550	0.184255	0.653780	-0.099938	-0.936644	-0.334216	-0.031770
34393	-0.117892	2.021891	-9.556969	-0.064735	-0.000853	0.009539	0.186949	0.183703	0.653777	-0.101096	-0.936589	-0.333997	-0.032047
34394	-0.064975	2.051071	-9.498448	-0.045438	-0.001749	0.006870	0.186680	0.182085	0.655875	-0.101912	-0.936485	-0.334024	-0.032217
34395	-0.050693	2.089568	-9.507378	-0.010495	-0.001695	0.011660	0.187750	0.181781	0.654032	-0.102060	-0.936553	-0.333798	-0.032123
34396	-0.048165	2.060319	-9.618197	0.001761	-0.008076	0.009889	0.187356	0.179878	0.654820	-0.102034	-0.936578	-0.333759	-0.031864
34397	-0.098420	1.983455	-9.550124	-0.015592	-0.001737	-0.000360	0.187764	0.179852	0.652720	-0.102282	-0.936556	-0.333754	-0.031779
34398	-0.048019	2.034245	-9.503327	-0.024329	0.003735	-0.003182	0.188415	0.180683	0.654419	-0.102673	-0.936429	-0.333980	-0.031889
34399	-0.132574	2.064970	-9.616519	0.023004	-0.010870	-0.014921	0.187883	0.181235	0.654292	-0.102267	-0.936394	-0.334254	-0.031346
34400	-0.118100	2.059899	-9.700480	0.026440	-0.001712	-0.012147	0.188412	0.183405	0.652979	-0.101749	-0.936311	-0.334677	-0.030997
34401	-0.190574	2.093752	-9.609455	-0.008647	0.005563	-0.004958	0.188017	0.181095	0.654160	-0.101821	-0.936267	-0.334778	-0.030991
34402	-0.188369	2.137053	-9.613628	-0.024447	0.020170	-0.005063	0.187885	0.180687	0.654292	-0.102106	-0.936118	-0.335068	-0.031406
34403	-0.144772	2.088458	-9.777151	-0.018296	0.022008	-0.010566	0.187620	0.181506	0.653771	-0.102256	-0.936006	-0.335302	-0.031757
34404	-0.137470	2.079291	-9.647573	-0.003437	0.023863	-0.003111	0.187082	0.181391	0.655347	-0.102120	-0.935895	-0.335619	-0.032109
34405	-0.127882	2.093986	-9.577657	-0.026967	0.029293	-0.012469	0.185758	0.180591	0.655882	-0.102386	-0.935748	-0.335898	-0.032649
34406	-0.050793	2.108653	-9.555125	-0.012082	0.032061	-0.012396	0.185765	0.179491	0.655357	-0.102363	-0.935557	-0.336383	-0.033192
34407	-0.060440	2.108568	-9.574423	-0.001517	0.020178	-0.017862	0.185503	0.179487	0.654704	-0.102220	-0.935430	-0.336760	-0.033382
34408	-0.086954	2.113910	-9.404144	0.008966	0.023848	-0.010434	0.184829	0.180604	0.656151	-0.101856	-0.935297	-0.337214	-0.033634
34409	-0.041315	2.147469	-9.468067	-0.012075	0.007390	-0.008669	0.182193	0.179113	0.654600	-0.101995	-0.935219	-0.337386	-0.033678
34410	-0.079551	2.075195	-9.471838	-0.044465	0.009185	-0.005142	0.183775	0.179111	0.656159	-0.102727	-0.935029	-0.337653	-0.034025
34411	-0.036459	2.140251	-9.470524	-0.054058	0.000029	-0.010715	0.182194	0.177073	0.655778	-0.103705	-0.934855	-0.337819	-0.034212
34412	-0.002898	2.178615	-9.529690	-0.015720	0.007425	0.002388	0.183783	0.176243	0.656682	-0.103907	-0.934783	-0.337942	-0.034345
34413	-0.012295	2.128211	-9.487272	-0.008497	0.009209	-0.016034	0.183519	0.176243	0.656422	-0.103976	-0.934660	-0.338257	-0.034390
34414	-0.060616	2.147183	-9.540273	-0.008605	0.009224	-0.008654	0.183644	0.177615	0.656946	-0.104039	-0.934522	-0.338608	-0.034488
34415	-0.079992	2.161221	-9.645887	-0.003264	0.000063	-0.021533	0.183386	0.177062	0.656030	-0.104077	-0.934378	-0.339010	-0.034315
34416	-0.070106	2.113386	-9.567243	-0.005178	-0.011764	0.002472	0.184174	0.179238	0.655632	-0.104211	-0.934333	-0.339123	-0.034022
34417	-0.017320	2.171539	-9.479509	-0.012174	0.002849	0.000567	0.183375	0.179798	0.656032	-0.104383	-0.934319	-0.339111	-0.034011
34418	-0.041117	2.104016	-9.509487	0.001814	0.005613	0.004327	0.183779	0.177473	0.656552	-0.104267	-0.934296	-0.339210	-0.033996
34419	-0.065251	2.108772	-9.512046	0.007114	0.005601	-0.001184	0.183522	0.177460	0.654981	-0.104059	-0.934308	-0.339250	-0.033903
34420	-0.029333	2.159212	-9.559017	0.003658	-0.012688	-0.007634	0.182991	0.177196	0.655379	-0.104042	-0.934220	-0.339538	-0.033510
34421	-0.051032	2.156557	-9.619275	-0.010368	-0.007221	-0.008637	0.184184	0.176910	0.655500	-0.104253	-0.934153	-0.339678	-0.033284
34422	-0.079848	2.135113	-9.540622	-0.031335	-0.009082	-0.008741	0.185378	0.176078	0.655752	-0.104866	-0.933983	-0.339967	-0.033193
34423	-0.089762	2.195529	-9.458242	-0.040162	-0.010908	-0.001404	0.185377	0.176624	0.655621	-0.105657	-0.933904	-0.339945	-0.033117
34424	-0.084862	2.178663	-9.468036	-0.015691	-0.005386	0.002404	0.186039	0.175531	0.656532	-0.105945	-0.933838	-0.340049	-0.033013
34425	-0.094708	2.219377	-9.517972	-0.036726	-0.016374	0.002313	0.187497	0.176600	0.655604	-0.106710	-0.933794	-0.339947	-0.032822
34426	-0.138019	2.199982	-9.535453	-0.047208	-0.020051	0.000419	0.185652	0.172527	0.656665	-0.107688	-0.933658	-0.340028	-0.032654
34427	-0.118840	2.224174	-9.508527	-0.052499	-0.010909	0.003146	0.185665	0.170464	0.655616	-0.108713	-0.933581	-0.339912	-0.032675
34428	-0.119204	2.301166	-9.509851	-0.048990	-0.001781	-0.003314	0.187392	0.170842	0.654423	-0.109602	-0.933406	-0.340090	-0.032850
34429	-0.145700	2.293746	-9.553415	-0.064821	-0.010920	0.004003	0.187671	0.166738	0.654812	-0.110863	-0.933305	-0.339948	-0.032958
34430	-0.119373	2.334673	-9.562199	-0.077200	-0.001766	0.013154	0.188191	0.166207	0.657035	-0.112267	-0.933175	-0.339806	-0.033364
34431	-0.165132	2.325054	-9.533952	-0.050810	0.002791	0.000358	0.188074	0.165364	0.654677	-0.113178	-0.933068	-0.339770	-0.033625
34432	-0.095125	2.305871	-9.555174	-0.022831	-0.007206	0.006057	0.187540	0.166736	0.654420	-0.113608	-0.933004	-0.339811	-0.033548
34433	-0.090318	2.310833	-9.514247	-0.027161	-0.005394	0.002340	0.188875	0.164936	0.653884	-0.114131	-0.932969	-0.339735	-0.033504
34434	-0.119213	2.301010	-9.555467	-0.026288	0.000084	0.000490	0.189134	0.165624	0.654537	-0.114580	-0.932859	-0.339881	-0.033572
34435	-0.090307	2.311046	-9.451826	-0.043821	0.000078	0.006861	0.190480	0.160679	0.654131	-0.115371	-0.932812	-0.339723	-0.033756
34436	-0.100115	2.344632	-9.475453	-0.031692	-0.001710	0.017075	0.189419	0.160420	0.654401	-0.115922	-0.932810	-0.339531	-0.033864
34437	-0.119662	2.397367	-9.522910	-0.045642	-0.005405	0.006856	0.190479	0.161223	0.653869	-0.116785	-0.932762	-0.339358	-0.033962
34438	-0.177559	2.407138	-9.446491	-0.068420	0.001874	0.009494	0.189424	0.159188	0.654401	-0.118000	-0.932606	-0.339323	-0.034372
34439	-0.154036	2.527147	-9.547818	-0.101681	-0.007312	0.000107	0.190231	0.155761	0.654655	-0.119931	-0.932378	-0.339231	-0.034800
34440	-0.117843	2.525117	-9.458683	-0.121077	-0.009116	0.018470	0.190375	0.153291	0.654128	-0.122197	-0.932163	-0.338951	-0.035383
34441	-0.154166	2.556145	-9.511402	-0.147442	-0.000906	0.023859	0.191587	0.148485	0.653854	-0.124924	-0.931968	-0.338395	-0.036301
34442	-0.111404	2.691000	-9.504311	-0.153793	-0.005433	0.040441	0.190545	0.143166	0.654384	-0.127757	-0.931806	-0.337684	-0.037231
34443	-0.077538	2.669576	-9.456281	-0.184365	-0.014609	0.038456	0.191489	0.140000	0.653589	-0.131256	-0.931606	-0.336786	-0.038185
34444	-0.116095	2.669876	-9.346204	-0.208844	-0.009166	0.038321	0.191511	0.133980	0.653717	-0.135136	-0.931257	-0.336074	-0.039415
34445	-0.140460	2.720071	-9.429751	-0.207095	-0.000041	0.030930	0.193654	0.128477	0.653173	-0.138961	-0.930905	-0.335326	-0.040775
34446	-0.114074	2.749008	-9.426699	-0.230007	-0.001852	0.045583	0.191033	0.122476	0.652143	-0.143174	-0.930507	-0.334468	-0.042305
34447	-0.167321	2.797486	-9.292076	-0.235029	-0.012893	0.025265	0.193193	0.112594	0.651597	-0.147597	-0.930013	-0.333752	-0.043594
34448	-0.084057	3.033323	-9.331203	-0.261358	-0.022057	0.019601	0.193212	0.107803	0.651464	-0.152544	-0.929334	-0.333248	-0.044879
34449	-0.044400	3.307111	-9.504646	-0.347595	-0.027547	0.045004	0.193253	0.099572	0.649494	-0.159133	-0.928586	-0.331999	-0.046714
34450	-0.221058	3.446459	-9.463529	-0.553579	-0.049673	0.067976	0.194765	0.086139	0.648820	-0.169622	-0.927193	-0.330277	-0.049590
34451	-0.250905	3.654554	-9.105583	-0.874822	-0.059183	0.070040	0.194484	0.062010	0.643963	-0.186142	-0.924613	-0.327848	-0.054395
34452	-0.161140	4.054844	-8.904673	-1.188456	-0.083241	0.086005	0.195947	0.030894	0.640137	-0.208466	-0.920539	-0.324724	-0.060856
34453	-0.220817	4.439886	-8.854216	-1.349861	-0.052323	0.096193	0.197439	-0.003811	0.633295	-0.233479	-0.915272	-0.320956	-0.068937
34454	-0.208191	4.845522	-8.452291	-1.425308	-0.068847	0.107810	0.199094	-0.043060	0.623828	-0.259715	-0.909024	-0.316645	-0.077191
34455	-0.282967	5.360144	-8.496186	-1.607753	-0.069028	0.114242	0.200384	-0.085355	0.610433	-0.289090	-0.901041	-0.311540	-0.086571
34456	-0.189020	5.905624	-8.057931	-2.022766	-0.087768	0.113987	0.200981	-0.145228	0.589958	-0.325590	-0.889507	-0.305216	-0.098043
34457	-0.186790	6.485765	-7.281545	-2.381720	-0.121088	0.121412	0.201881	-0.203821	0.561096	-0.368089	-0.873984	-0.297222	-0.111005
34458	-0.073191	7.472301	-6.642463	-2.630802	-0.163351	0.146006	0.203324	-0.260407	0.528299	-0.414109	-0.854690	-0.287228	-0.124574
34459	-0.145487	8.003953	-5.929871	-2.681817	-0.192644	0.170674	0.204067	-0.323283	0.481614	-0.460032	-0.832726	-0.275576	-0.137830
34460	-0.175913	8.360991	-4.938455	-2.651737	-0.236576	0.160713	0.205070	-0.380450	0.431523	-0.504314	-0.808778	-0.262975	-0.149629
34461	-0.240720	8.839826	-4.195325	-2.429219	-0.260192	0.145229	0.202681	-0.437138	0.370846	-0.543962	-0.784867	-0.250357	-0.159407
34462	-0.246047	8.974444	-3.526088	-2.134746	-0.277328	0.128275	0.203895	-0.474915	0.316962	-0.577897	-0.762538	-0.238202	-0.166825
34463	-0.118768	9.125016	-2.490482	-2.104155	-0.285706	0.076746	0.207801	-0.499642	0.271056	-0.610602	-0.738860	-0.226418	-0.173162
34464	0.017313	9.430110	-2.009592	-2.485665	-0.273368	0.063705	0.209262	-0.526796	0.212589	-0.647514	-0.708923	-0.213210	-0.180816
34465	0.060359	9.554585	-0.816691	-2.845929	-0.257392	0.061837	0.209976	-0.550502	0.142336	-0.687662	-0.672164	-0.198277	-0.189745
34466	0.094353	9.553915	0.374370	-3.127601	-0.242181	0.086215	0.205702	-0.567452	0.057975	-0.728886	-0.629253	-0.181490	-0.199567
34467	-0.120852	9.220280	1.443200	-3.080843	-0.235800	0.104896	0.203255	-0.575948	-0.027315	-0.766672	-0.584544	-0.163994	-0.208874
34468	0.346220	8.913335	2.883682	-2.641830	-0.238945	0.134827	0.202290	-0.572841	-0.100032	-0.796639	-0.544797	-0.147429	-0.216395
34469	0.225443	8.487778	3.755246	-2.181019	-0.229354	0.150072	0.199799	-0.562656	-0.164739	-0.819681	-0.510971	-0.132411	-0.222483
34470	0.116107	8.181721	4.383721	-2.128061	-0.183695	0.139198	0.193672	-0.547970	-0.221291	-0.840511	-0.476926	-0.118319	-0.228216
34471	0.190201	7.837698	5.061389	-2.162694	-0.127113	0.138947	0.182732	-0.521870	-0.277799	-0.860038	-0.441034	-0.104716	-0.234219
34472	0.071105	7.560874	5.800616	-2.106324	-0.085084	0.140090	0.178395	-0.496483	-0.329643	-0.877343	-0.405230	-0.091987	-0.239992
34473	0.251303	7.212172	6.455202	-1.971266	-0.024612	0.152694	0.180930	-0.474126	-0.375647	-0.891972	-0.370710	-0.080624	-0.245887
34474	0.325556	6.839684	7.252508	-1.908077	0.032138	0.180625	0.177046	-0.441802	-0.417533	-0.904504	-0.336657	-0.070339	-0.252164
34475	0.508262	5.961686	7.923701	-1.863003	0.087967	0.206650	0.174599	-0.410267	-0.454713	-0.915274	-0.302530	-0.060926	-0.258917
34476	0.452539	5.530183	8.426080	-1.989944	0.095200	0.250307	0.164430	-0.367844	-0.492743	-0.925149	-0.265803	-0.050725	-0.266223
34477	0.441535	4.811799	8.742397	-2.173568	0.083170	0.284497	0.162856	-0.323583	-0.528876	-0.934238	-0.225132	-0.038962	-0.273856
34478	0.455817	3.848287	9.132336	-2.477693	0.060921	0.307029	0.164194	-0.277585	-0.565819	-0.942487	-0.178625	-0.025032	-0.281397
34479	0.421906	2.882600	9.617823	-2.821675	0.054961	0.288724	0.161494	-0.214167	-0.603113	-0.949410	-0.124950	-0.008960	-0.287973
34480	0.587127	1.600868	9.743030	-2.876770	0.027450	0.277480	0.159784	-0.140847	-0.634384	-0.953407	-0.070207	0.007851	-0.293301
34481	0.553889	0.487981	10.104021	-2.645920	0.001872	0.203060	0.154567	-0.054869	-0.662737	-0.954588	-0.019518	0.023782	-0.296335
34482	0.674047	-0.455673	9.907053	-2.028682	0.013385	0.147156	0.154112	0.012601	-0.675675	-0.953734	0.019239	0.035662	-0.297907
34483	0.791875	-0.892878	10.048464	-1.182201	0.008667	0.086872	0.155996	0.051081	-0.684190	-0.952484	0.042072	0.042703	-0.298632
34484	0.749272	-1.050933	10.293122	-0.355288	-0.014325	0.046799	0.154875	0.069547	-0.686007	-0.951876	0.048685	0.045141	-0.299206
34485	0.744255	-1.025796	9.906914	0.103494	0.002578	0.017721	0.154335	0.070796	-0.684954	-0.951853	0.046899	0.044667	-0.299635
34486	0.767355	-0.814152	9.864484	0.070316	-0.009381	-0.002741	0.153275	0.066190	-0.681540	-0.951931	0.045393	0.044511	-0.299642
34487	0.691691	-0.616784	9.926564	-0.181854	-0.003278	-0.005886	0.153003	0.069059	-0.682323	-0.951777	0.048934	0.045876	-0.299369
34488	0.559608	-0.735584	9.741211	-0.381501	-0.010798	0.000500	0.153650	0.077503	-0.685469	-0.951368	0.056022	0.048448	-0.299019
34489	0.681040	-0.923176	9.696500	-0.307960	-0.007022	0.009187	0.154148	0.087339	-0.686517	-0.950929	0.061909	0.050610	-0.298898
34490	0.905276	-1.427468	9.859570	-0.176340	-0.010509	0.014505	0.153192	0.094602	-0.686506	-0.950615	0.065105	0.051929	-0.298991
34491	0.689829	-1.755191	9.843359	-0.092095	-0.019605	0.009416	0.150649	0.099163	-0.684911	-0.950401	0.066801	0.053047	-0.299101
34492	0.784101	-1.818591	9.543261	0.028799	0.005187	-0.010303	0.151441	0.101063	-0.685571	-0.950514	0.066166	0.052874	-0.298914
34493	0.829917	-1.823615	9.454792	0.003575	0.017002	-0.030750	0.152771	0.100766	-0.686369	-0.950704	0.066225	0.052791	-0.298312
34494	0.717347	-1.987954	9.309794	-0.044407	0.038833	-0.047634	0.150918	0.100782	-0.686878	-0.950975	0.067143	0.052465	-0.297299
34495	0.674978	-1.694333	9.354329	-0.061999	0.044274	-0.055131	0.153557	0.103218	-0.686505	-0.951246	0.068598	0.052296	-0.296126
34496	0.800161	-1.645265	9.557845	-0.076073	0.047951	-0.042287	0.153548	0.105138	-0.686111	-0.951447	0.070176	0.051976	-0.295166
34497	0.831927	-1.731597	9.624151	-0.080513	0.044326	-0.027533	0.154858	0.107868	-0.685334	-0.951522	0.072003	0.051889	-0.294497
34498	0.829273	-1.678516	9.668083	-0.063027	0.042517	-0.026522	0.155644	0.109778	-0.684946	-0.951637	0.073317	0.051573	-0.293856
34499	0.944954	-1.663483	9.775005	-0.128768	0.058935	-0.014880	0.157757	0.111941	-0.685224	-0.951575	0.076143	0.051487	-0.293353
34500	0.849522	-1.875265	9.819159	-0.139109	0.070771	-0.020482	0.159333	0.116025	-0.685497	-0.951558	0.079077	0.051072	-0.292703
34501	0.800763	-1.764953	9.738626	-0.080348	0.058903	-0.040476	0.161429	0.120393	-0.684202	-0.951709	0.080942	0.050756	-0.291757
34502	0.848973	-1.765070	9.676657	-0.018237	0.072692	-0.040180	0.161954	0.121757	-0.684075	-0.951994	0.081564	0.049628	-0.290847
34503	0.862627	-1.591650	9.720028	0.056920	0.060909	-0.034252	0.163404	0.121347	-0.682383	-0.952330	0.080807	0.048478	-0.290151
34504	0.879513	-1.591443	9.770604	0.004414	0.060852	-0.033595	0.166322	0.120763	-0.682669	-0.952598	0.080936	0.047432	-0.289408
34505	0.887187	-1.687958	9.687697	0.039511	0.062708	-0.039875	0.166066	0.118576	-0.682799	-0.952938	0.080486	0.046375	-0.288583
34506	0.788465	-1.201727	9.799227	0.093383	0.071015	-0.024877	0.167925	0.116103	-0.681636	-0.953302	0.078986	0.044608	-0.288073
34507	0.754896	-1.242849	9.755124	0.075543	0.093921	0.006377	0.171108	0.114159	-0.680876	-0.953458	0.078019	0.042677	-0.288113
34508	0.669479	-1.534133	9.764646	0.047499	0.101231	0.024692	0.173234	0.112223	-0.680501	-0.953482	0.077610	0.040520	-0.288456
34509	0.608564	-1.394298	9.881272	0.020983	0.114033	0.044831	0.176147	0.111106	-0.679477	-0.953341	0.077805	0.038464	-0.289150
34510	0.625761	-1.461606	9.890092	0.003642	0.074697	0.037425	0.176947	0.109186	-0.678961	-0.953195	0.078088	0.037046	-0.289741
34511	0.597347	-1.577691	9.734553	-0.013821	0.044524	0.037389	0.178011	0.106994	-0.678053	-0.952987	0.078518	0.036537	-0.290373
34512	0.550955	-1.457717	9.663781	-0.003549	0.020815	0.054083	0.179865	0.106703	-0.677675	-0.952690	0.078638	0.036161	-0.291360
34513	0.482307	-1.732665	9.515242	-0.021005	0.038162	0.055826	0.180396	0.106151	-0.677548	-0.952357	0.079171	0.035792	-0.292348
34514	0.482023	-1.675112	9.458429	-0.017728	0.059228	0.070574	0.180792	0.106286	-0.677290	-0.951965	0.079797	0.034741	-0.293577
34515	0.587678	-1.578187	9.595215	0.010274	0.057443	0.072563	0.182375	0.106824	-0.676385	-0.951594	0.079850	0.033805	-0.294873
34516	0.718521	-1.707246	9.774679	0.001605	0.048319	0.080848	0.183712	0.102710	-0.675742	-0.951159	0.080051	0.032831	-0.296328
34517	0.560432	-1.934331	9.601969	-0.084083	0.018963	0.079543	0.183974	0.103665	-0.675744	-0.950563	0.081676	0.033197	-0.297753
34518	0.425412	-1.939885	9.463790	-0.162732	-0.003110	0.062564	0.184230	0.106396	-0.676007	-0.949925	0.084684	0.034207	-0.298832
34519	0.522247	-2.031850	9.252141	-0.080494	0.022597	0.062028	0.185013	0.107361	-0.674441	-0.949431	0.086266	0.034524	-0.299913
34520	0.648615	-2.240876	9.269594	0.075612	0.041011	0.043425	0.186080	0.106384	-0.675105	-0.949336	0.084997	0.033300	-0.300713
34521	0.676591	-2.015113	9.834788	0.180967	0.042860	0.019944	0.185704	0.101185	-0.675497	-0.949542	0.081719	0.031762	-0.301135
34522	0.520758	-1.679919	10.140525	0.168658	0.028179	0.018032	0.186383	0.095441	-0.674457	-0.949729	0.078588	0.030266	-0.301532
34523	0.235837	-1.596637	10.033402	0.056617	-0.006724	0.010122	0.187458	0.089561	-0.672896	-0.949751	0.077352	0.030434	-0.301767
34524	-0.057286	-1.824291	9.772998	-0.025603	-0.012340	0.004179	0.187873	0.088706	-0.675783	-0.949686	0.077658	0.030901	-0.301846
34525	-0.103438	-1.752212	9.768777	-0.066034	0.004087	0.014096	0.188395	0.089531	-0.674738	-0.949498	0.078835	0.031571	-0.302063
34526	0.091627	-1.703725	9.761675	-0.029377	-0.010435	0.026307	0.186532	0.091468	-0.674722	-0.949294	0.079238	0.031989	-0.302555
34527	0.294104	-1.693772	9.739697	0.028447	-0.003043	0.021059	0.187603	0.089806	-0.675518	-0.949207	0.078583	0.032203	-0.302975
34528	0.410175	-1.770983	9.610059	0.042546	-0.013074	0.013772	0.187613	0.087342	-0.675650	-0.949189	0.077596	0.032255	-0.303279
34529	0.308988	-1.795940	9.407104	0.070676	-0.023144	-0.004528	0.187355	0.084479	-0.674863	-0.949307	0.076007	0.032639	-0.303271
34530	0.072249	-1.702836	9.329378	0.086279	-0.003043	-0.002647	0.187895	0.080922	-0.674214	-0.949458	0.074240	0.032261	-0.303276
34531	0.197606	-1.695043	9.424286	0.081144	0.026181	-0.013790	0.188445	0.076801	-0.675138	-0.949674	0.072756	0.031645	-0.303025
34532	0.741808	-1.547119	9.443443	0.021991	0.055334	-0.056574	0.190184	0.074034	-0.676201	-0.950090	0.072529	0.030627	-0.301879
34533	0.761056	-1.545232	9.280401	0.031734	0.060796	-0.074988	0.191765	0.073762	-0.674249	-0.950621	0.072142	0.029770	-0.300381
34534	0.548125	-1.386996	9.237420	0.056690	0.124829	-0.052827	0.195214	0.072491	-0.674277	-0.951098	0.071674	0.027217	-0.299224
34535	0.326408	-1.385588	9.777931	0.028740	0.143029	-0.043783	0.200386	0.069572	-0.673010	-0.951475	0.071839	0.024774	-0.298197
34536	0.572479	-1.408578	9.947955	-0.049914	0.100934	-0.040416	0.203420	0.070379	-0.670938	-0.951699	0.073262	0.023293	-0.297252
34537	0.045119	-2.025349	10.726617	-0.234424	0.049300	-0.083723	0.205783	0.075012	-0.670169	-0.951866	0.077859	0.024264	-0.295468
34538	-0.250783	-1.673767	10.277452	-0.327050	-0.029522	-0.130238	0.207353	0.082503	-0.671881	-0.952096	0.083737	0.027046	-0.292864
34539	-0.073868	-1.366243	10.038545	-0.113088	-0.054984	-0.190031	0.206527	0.089500	-0.670954	-0.952983	0.085334	0.029435	-0.289267
34540	-0.224139	-1.203166	9.967408	0.055084	-0.095077	-0.209434	0.204401	0.091165	-0.671067	-0.954230	0.083502	0.031371	-0.285461
34541	-0.132576	-0.701743	9.485551	0.117483	-0.071153	-0.194404	0.202019	0.092545	-0.672620	-0.955487	0.080549	0.032696	-0.281936
34542	0.049503	-0.963462	9.541196	0.106872	-0.038179	-0.168649	0.201770	0.090207	-0.674060	-0.956585	0.078074	0.033180	-0.278835
34543	0.152867	-1.400655	9.694476	0.019432	0.009289	-0.152529	0.200851	0.086263	-0.672744	-0.957475	0.077442	0.033421	-0.275911
34544	0.190605	-1.211953	9.971156	-0.065501	0.026551	-0.152074	0.204291	0.089765	-0.674343	-0.958233	0.078634	0.033596	-0.272906
34545	-0.058129	-1.133450	9.852301	-0.036963	0.014738	-0.127005	0.204279	0.091962	-0.673555	-0.958886	0.079098	0.033973	-0.270420
34546	0.112533	-1.030251	9.675287	0.048300	0.055178	-0.089717	0.206139	0.092203	-0.674750	-0.959490	0.078303	0.032883	-0.268636
34547	0.465124	-1.149656	9.734521	0.083095	0.113823	-0.061926	0.207985	0.092199	-0.673061	-0.960039	0.077003	0.030594	-0.267321
34548	0.376887	-1.375261	9.250391	0.098678	0.128505	-0.052627	0.212627	0.089827	-0.672314	-0.960553	0.075657	0.027767	-0.266162
34549	0.138622	-1.464644	9.285324	0.182356	0.117695	-0.011585	0.216204	0.087345	-0.670247	-0.960962	0.072497	0.024796	-0.265859
34550	-0.039683	-1.473381	9.648446	0.173548	0.097577	0.008695	0.219674	0.081008	-0.670541	-0.961217	0.069578	0.022073	-0.265958
34551	0.013265	-1.451486	9.687658	0.092890	0.093876	0.023059	0.223923	0.075239	-0.667957	-0.961276	0.068037	0.019971	-0.266309
34552	0.037354	-1.451832	9.572644	0.047105	0.132269	0.041228	0.228557	0.076007	-0.667994	-0.961178	0.067746	0.017209	-0.266929
34553	0.085652	-1.458140	9.810678	-0.022957	0.139526	0.053782	0.231871	0.072978	-0.666057	-0.960919	0.068699	0.014804	-0.267762
34554	0.056573	-1.424272	9.880502	-0.060612	0.099282	0.061033	0.236236	0.073757	-0.665306	-0.960544	0.070307	0.013224	-0.268770
34555	-0.262434	-1.268689	9.826891	-0.091502	0.044419	0.079400	0.237937	0.077040	-0.663483	-0.960013	0.072077	0.012971	-0.270206
34556	-0.021123	-1.319341	9.650780	-0.057161	0.018867	0.061169	0.240320	0.077560	-0.663503	-0.959614	0.073186	0.012916	-0.271326
34557	0.106646	-1.808585	10.048429	0.000625	-0.013183	0.019082	0.241385	0.076995	-0.664036	-0.959524	0.072870	0.013366	-0.271709
34558	-0.109749	-1.931415	10.140716	-0.044585	-0.064495	0.002317	0.240056	0.078241	-0.664155	-0.959437	0.073270	0.014929	-0.271824
34559	-0.264556	-1.844190	9.703565	-0.030309	-0.087439	-0.045571	0.240185	0.080284	-0.664942	-0.959625	0.073163	0.017062	-0.271064
34560	-0.280323	-1.575194	9.567949	-0.007652	-0.081947	-0.056551	0.239674	0.079708	-0.668345	-0.959900	0.072740	0.018846	-0.270083
34561	-0.141792	-1.311307	9.256049	0.000669	-0.078188	-0.038061	0.237673	0.081794	-0.667279	-0.960087	0.072101	0.020603	-0.269462
34562	-0.527458	-1.325916	9.429897	0.012600	-0.037954	-0.007623	0.236889	0.081374	-0.669108	-0.960140	0.071546	0.021362	-0.269362
34563	-0.689359	-1.738400	9.926750	-0.062689	0.062502	0.020457	0.239139	0.082711	-0.669649	-0.959975	0.072930	0.020628	-0.269636
34564	-0.581749	-2.029186	10.672698	-0.030748	0.135589	0.013133	0.244287	0.084456	-0.667201	-0.959923	0.074151	0.018258	-0.269660
34565	-0.091959	-2.110733	10.464864	0.040044	0.113633	-0.059358	0.247596	0.084970	-0.666834	-0.960348	0.073851	0.016088	-0.268362
34566	0.207056	-1.646266	9.609913	0.174706	0.042526	-0.090868	0.252105	0.083552	-0.666609	-0.961112	0.070588	0.014554	-0.266589
34567	0.054336	-0.984214	9.099219	0.307161	-0.002981	-0.082776	0.252392	0.076987	-0.665959	-0.961974	0.064510	0.013241	-0.265082
34568	-0.235736	-0.831143	8.997829	0.282212	0.006169	-0.055247	0.253734	0.071234	-0.665056	-0.962628	0.058992	0.011785	-0.264061
34569	-0.076530	-0.818880	9.676488	0.140162	0.035356	-0.007101	0.258657	0.065569	-0.664967	-0.962844	0.056324	0.010509	-0.263910
34570	0.050223	-1.065198	10.749735	-0.083376	0.016778	-0.004508	0.258385	0.067215	-0.664833	-0.962787	0.057912	0.010719	-0.263767
34571	-0.098544	-1.240673	10.184118	-0.165328	-0.028181	-0.045452	0.258906	0.072117	-0.666670	-0.962833	0.060778	0.012325	-0.262883
34572	-0.214427	-1.222840	9.837584	0.083431	-0.065443	-0.072745	0.260097	0.073193	-0.667203	-0.963309	0.058704	0.013322	-0.261557
34573	-0.361402	-0.732074	9.895912	0.180348	-0.101907	-0.070383	0.259962	0.074151	-0.667332	-0.963861	0.054509	0.014541	-0.260362
34574	-0.381885	-0.508274	9.212256	0.122003	-0.076288	-0.054109	0.259719	0.069764	-0.668381	-0.964262	0.051639	0.015523	-0.259406
34575	-0.139750	-0.734714	8.995276	0.075595	-0.047032	-0.048829	0.259197	0.069754	-0.669949	-0.964586	0.049735	0.016178	-0.258532
34576	0.015175	-0.853771	9.271134	-0.079877	-0.045412	-0.064377	0.261458	0.069576	-0.671540	-0.964834	0.050916	0.017619	-0.257278
34577	0.094349	-0.766623	9.378727	-0.163690	-0.043727	-0.086956	0.261175	0.074639	-0.671797	-0.965103	0.053622	0.019479	-0.255581
34578	0.192501	-0.625004	9.220781	-0.184966	-0.030895	-0.074164	0.262471	0.084595	-0.673638	-0.965277	0.056901	0.021188	-0.254074
34579	0.483192	-0.905303	9.409220	-0.097259	0.005793	-0.070062	0.264695	0.091010	-0.672736	-0.965534	0.058558	0.021747	-0.252670
34580	0.304816	-0.894412	9.883048	-0.055368	0.005848	-0.042177	0.267064	0.095903	-0.673277	-0.965697	0.059535	0.022052	-0.251791
34581	0.065277	-0.711666	9.986607	-0.057618	0.027839	-0.003480	0.268250	0.098347	-0.673809	-0.965672	0.060537	0.021902	-0.251662
34582	-0.106635	-1.057680	10.225021	-0.020668	0.070791	-0.001506	0.270621	0.101606	-0.673696	-0.965697	0.061188	0.020729	-0.251507
34583	0.002980	-1.287986	10.362055	-0.063225	0.144714	-0.025817	0.277746	0.105930	-0.671000	-0.965820	0.062877	0.018363	-0.250802
34584	-0.092891	-1.424196	9.989540	0.032278	0.168541	-0.045667	0.282770	0.108882	-0.671170	-0.966161	0.062978	0.015091	-0.249679
34585	-0.442020	-1.021155	9.843090	0.150853	0.154056	-0.028463	0.290710	0.108812	-0.669138	-0.966545	0.060582	0.011455	-0.248978
34586	-0.656641	-1.017072	9.754719	0.156431	0.125842	0.025129	0.295744	0.107670	-0.668131	-0.966649	0.058086	0.008301	-0.249292
34587	-0.570787	-1.324690	9.813624	-0.027859	0.088134	0.009505	0.301048	0.105699	-0.667651	-0.966596	0.058843	0.006750	-0.249369
34588	-0.540723	-1.570629	9.647207	-0.251325	0.069491	-0.043265	0.304454	0.114702	-0.666626	-0.966533	0.063937	0.006798	-0.248356
34589	-0.386590	-1.552627	9.192762	-0.195512	0.076929	-0.039291	0.305476	0.124542	-0.666630	-0.966492	0.067913	0.006346	-0.247471
34590	-0.192692	-1.748007	9.643166	0.000615	0.064408	-0.012426	0.308107	0.129712	-0.666649	-0.966590	0.068115	0.005200	-0.247057
34591	-0.144145	-1.809914	9.805999	0.083998	0.018779	-0.019313	0.309399	0.137231	-0.665870	-0.966810	0.066440	0.004477	-0.246667
34592	-0.111099	-1.660706	9.793996	0.057081	-0.032484	-0.043371	0.309131	0.138461	-0.666260	-0.967127	0.065068	0.004965	-0.245776
34593	-0.112074	-1.464165	9.571076	0.060725	-0.068179	-0.072837	0.307546	0.138333	-0.667165	-0.967563	0.063431	0.006126	-0.244460
34594	-0.146089	-1.414112	9.451426	0.013520	-0.061866	-0.087855	0.303177	0.138920	-0.668177	-0.968024	0.062753	0.007455	-0.242768
34595	-0.180314	-1.326085	9.178659	-0.147761	-0.047390	-0.083159	0.300648	0.145763	-0.670905	-0.968236	0.065266	0.009245	-0.241192
34596	-0.190099	-1.297312	9.154964	-0.273289	-0.025514	-0.052452	0.296900	0.155930	-0.671001	-0.968137	0.070322	0.011212	-0.240083
34597	-0.007124	-1.212812	9.834859	-0.236987	-0.045644	-0.068854	0.295280	0.165106	-0.672032	-0.968120	0.074566	0.013385	-0.238758
34598	0.336070	-1.338066	11.003051	-0.173849	-0.116764	-0.015813	0.292332	0.172132	-0.670695	-0.967921	0.077268	0.016585	-0.238503
34599	-0.442103	-1.464749	10.998813	-0.167248	-0.153320	0.027629	0.286756	0.176970	-0.672089	-0.967479	0.079650	0.020362	-0.239218
34600	-0.784289	-1.014751	10.507383	-0.000201	-0.100927	0.076355	0.280935	0.178241	-0.674793	-0.967095	0.079101	0.022279	-0.240779
34601	-0.351937	-0.672530	10.415389	0.116984	-0.008238	0.146946	0.275644	0.177196	-0.675799	-0.966575	0.076678	0.021642	-0.243691
34602	-0.030592	-0.321926	10.024788	0.302582	-0.040704	0.207001	0.273830	0.169261	-0.677753	-0.966009	0.070615	0.020722	-0.247810
34603	-0.264277	-0.886734	9.644975	0.437333	-0.104476	0.235492	0.270971	0.156280	-0.679177	-0.965382	0.061495	0.020216	-0.252680
34604	-0.310947	-1.214026	9.656754	0.360570	-0.097286	0.225877	0.266544	0.139065	-0.681508	-0.964626	0.054027	0.020081	-0.257245
34605	-0.502534	-1.488754	9.643910	-0.045201	-0.057625	0.194234	0.263117	0.134723	-0.681744	-0.963559	0.054462	0.021165	-0.261037
34606	-0.359474	-1.661923	9.582799	-0.361286	0.018619	0.113161	0.261000	0.137458	-0.684347	-0.962573	0.061463	0.022654	-0.262987
34607	-0.227391	-1.569314	9.146000	-0.354805	0.040463	0.054101	0.261477	0.149236	-0.682773	-0.961857	0.068360	0.023611	-0.263819
34608	-0.258215	-1.672288	9.307517	-0.250281	0.042322	0.028788	0.261705	0.159627	-0.683294	-0.961412	0.073308	0.024156	-0.264063
34609	0.048125	-1.690032	9.569404	0.031806	0.006086	0.024745	0.261824	0.161826	-0.682245	-0.961341	0.072598	0.023771	-0.264554
34610	0.202578	-1.707919	9.877886	0.056592	-0.043258	0.017567	0.259586	0.158835	-0.682884	-0.961353	0.071187	0.024356	-0.264840
34611	0.245908	-1.693410	9.873693	-0.045756	-0.109162	0.018998	0.258264	0.160338	-0.684576	-0.961140	0.071367	0.026626	-0.265345
34612	0.173459	-1.664336	9.974254	0.084945	-0.178541	0.001304	0.252697	0.160270	-0.684007	-0.961198	0.068686	0.029684	-0.265518
34613	0.022941	-1.458718	9.678044	0.238375	-0.198598	-0.045891	0.247956	0.157415	-0.687508	-0.961640	0.062898	0.032258	-0.265052
34614	0.012236	-1.248112	9.352001	0.354860	-0.214970	-0.074815	0.240835	0.151181	-0.689549	-0.962360	0.054784	0.034683	-0.263929
34615	0.184344	-0.929839	9.444497	0.214946	-0.188672	-0.105107	0.235308	0.142750	-0.690557	-0.963009	0.049450	0.037242	-0.262261
34616	0.165415	-1.020059	9.106956	0.144890	-0.138490	-0.116607	0.228977	0.139778	-0.693914	-0.963690	0.045745	0.039347	-0.260118
34617	-0.224700	-1.103663	9.512664	0.106529	-0.039949	-0.129890	0.227127	0.138702	-0.694161	-0.964433	0.043269	0.039603	-0.257738
34618	-0.907326	-1.505587	10.585776	-0.039523	-0.000212	-0.182392	0.225253	0.142699	-0.693358	-0.965368	0.043785	0.040052	-0.254055
34619	-0.755004	-1.076188	10.818888	-0.209000	0.017766	-0.233132	0.224422	0.150385	-0.692037	-0.966372	0.047657	0.040809	-0.249377
34620	-0.930486	-0.708504	10.082988	-0.068576	0.032572	-0.234306	0.223320	0.159443	-0.690583	-0.967507	0.048851	0.040832	-0.244697
34621	-0.921521	-0.579762	9.729571	0.226191	0.008258	-0.229086	0.224118	0.159972	-0.691506	-0.968846	0.044257	0.039525	-0.240451
34622	-1.072431	-0.792124	9.636358	0.238027	-0.016290	-0.176377	0.222816	0.154508	-0.692022	-0.969884	0.039324	0.038941	-0.237198
34623	-0.887140	-0.725121	9.420563	0.239357	-0.023469	-0.142206	0.222969	0.149578	-0.692288	-0.970725	0.034406	0.038018	-0.234656
34624	-0.529362	-0.916277	9.603675	0.099300	0.025807	-0.126358	0.220065	0.146465	-0.692135	-0.971406	0.032401	0.037229	-0.232239
34625	-0.235788	-0.795443	9.586504	-0.126838	0.091457	-0.108219	0.223361	0.149584	-0.691243	-0.971899	0.035180	0.035717	-0.229998
34626	0.002105	-1.126266	9.807350	-0.253066	0.106074	-0.061790	0.225593	0.154216	-0.690735	-0.972070	0.040440	0.034953	-0.228521
34627	0.195130	-1.149413	9.962473	-0.298005	0.087871	-0.019530	0.227809	0.161597	-0.689046	-0.971970	0.046616	0.034228	-0.227881
34628	0.148084	-1.410413	9.658284	-0.122806	0.075481	0.060760	0.230958	0.170042	-0.689329	-0.971632	0.049286	0.033356	-0.228890
34629	0.157460	-1.342057	9.940213	0.065880	0.026449	0.113467	0.232545	0.168808	-0.687770	-0.971197	0.048219	0.032044	-0.231136
34630	0.316450	-1.328629	9.552970	0.012606	0.019295	0.177821	0.232818	0.166616	-0.687774	-0.970399	0.048075	0.031531	-0.234562
34631	0.566605	-1.200401	9.612320	0.150798	-0.013387	0.191495	0.232583	0.159090	-0.688037	-0.969631	0.045227	0.030546	-0.238405
34632	1.245378	-0.955806	9.677302	0.127154	0.019570	0.184877	0.233280	0.150459	-0.688309	-0.968872	0.042864	0.029483	-0.242033
34633	1.415660	-0.762794	9.729613	0.103849	0.070629	0.137609	0.233682	0.147186	-0.686741	-0.968335	0.041256	0.027230	-0.244712
34634	0.781605	-0.768412	9.862858	0.099881	0.116092	0.087657	0.235817	0.141970	-0.685975	-0.968053	0.039834	0.024510	-0.246346
34635	0.352149	-0.696139	10.138346	-0.070380	0.106581	0.046179	0.237938	0.139364	-0.684159	-0.967822	0.041700	0.022527	-0.247130
34636	0.077321	-0.706599	10.054009	-0.098236	0.082707	0.027607	0.240308	0.141403	-0.682867	-0.967646	0.043919	0.021478	-0.247530
34637	-0.058191	-0.600873	10.090239	-0.016166	0.055405	0.046512	0.241093	0.142502	-0.681562	-0.967429	0.044460	0.020212	-0.248385
34638	-0.130597	-0.591944	9.928840	0.034307	0.029938	0.072647	0.241238	0.140438	-0.682481	-0.967118	0.043870	0.019487	-0.249757
34639	-0.120486	-0.693201	9.865096	0.081478	0.017237	0.087678	0.242573	0.138636	-0.683279	-0.966761	0.042328	0.018428	-0.251479
34640	0.054128	-0.904273	9.959793	0.136065	-0.011962	0.076941	0.242860	0.133565	-0.683808	-0.966488	0.039561	0.017999	-0.253005
34641	0.159293	-0.722218	9.660839	0.107241	-0.002885	0.049093	0.240494	0.128666	-0.683791	-0.966327	0.037399	0.017245	-0.254002
34642	0.202994	-0.787198	9.631527	0.071558	0.017139	0.028583	0.239710	0.125393	-0.683524	-0.966247	0.036008	0.016618	-0.254546
34643	0.126036	-0.828227	9.639836	0.041993	0.033493	0.008103	0.241032	0.125657	-0.683011	-0.966252	0.035279	0.015542	-0.254699
34644	0.097594	-0.923879	9.830286	0.047417	0.035293	0.002591	0.243157	0.123586	-0.682505	-0.966291	0.034438	0.014706	-0.254715
34645	0.308619	-0.682972	9.792421	0.007116	0.038918	-0.006850	0.242889	0.122236	-0.680931	-0.966346	0.034408	0.013736	-0.254562
34646	0.202424	-0.653802	9.940683	0.049293	0.059003	-0.023287	0.244754	0.121516	-0.682388	-0.966523	0.033645	0.012450	-0.254061
34647	0.023566	-0.557649	10.017186	-0.006710	0.038795	-0.027244	0.244492	0.121649	-0.683041	-0.966670	0.033865	0.011582	-0.253510
34648	0.018793	-0.575078	9.848846	0.141976	0.029850	-0.019091	0.247531	0.122038	-0.681755	-0.966876	0.031162	0.010386	-0.253126
34649	-0.024086	-0.680680	9.952597	0.143640	0.028055	-0.000620	0.246483	0.117408	-0.680700	-0.966974	0.028424	0.008956	-0.253126
34650	-0.019033	-0.731349	9.908720	0.118964	0.013460	0.019585	0.247045	0.111907	-0.682804	-0.966950	0.026090	0.008171	-0.253494
34651	0.052981	-0.669051	9.790231	0.109870	-0.001078	0.049095	0.246004	0.106993	-0.682798	-0.966760	0.023875	0.007463	-0.254460
34652	0.129628	-0.568358	9.638713	0.086850	-0.032102	0.069330	0.246548	0.102885	-0.682542	-0.966449	0.021938	0.007697	-0.255803
34653	0.124592	-0.527839	9.528802	0.041221	-0.035785	0.074641	0.244172	0.100858	-0.682655	-0.966082	0.020880	0.008020	-0.257264
34654	0.153423	-0.500868	9.659087	-0.012824	-0.039552	0.055914	0.243915	0.100302	-0.683832	-0.965791	0.020828	0.008915	-0.258331
34655	0.269277	-0.529756	9.587742	0.055552	0.002545	0.040512	0.242858	0.099492	-0.683955	-0.965608	0.019687	0.008460	-0.259118
34656	0.346151	-0.466708	9.685372	0.111637	0.008079	0.034326	0.242351	0.093477	-0.683954	-0.965482	0.017474	0.007800	-0.259766
34657	0.317312	-0.480744	9.819346	0.025944	0.011617	0.030193	0.242886	0.092918	-0.684482	-0.965339	0.016948	0.007359	-0.260344
34658	0.283317	-0.432925	9.750079	0.006708	-0.013091	0.025517	0.243284	0.091690	-0.683700	-0.965217	0.016649	0.007657	-0.260806
34659	0.217829	-0.346062	9.858718	0.066453	-0.024981	0.002757	0.243024	0.088967	-0.682651	-0.965224	0.015143	0.007743	-0.260872
34660	0.121123	-0.288342	9.906639	-0.019096	-0.012367	-0.025389	0.240381	0.088847	-0.683940	-0.965359	0.015338	0.008177	-0.260346
34661	0.094469	-0.262050	9.870749	-0.059384	-0.003278	-0.027455	0.240108	0.090767	-0.683806	-0.965486	0.016365	0.008519	-0.259801
34662	0.157018	-0.235709	9.797280	0.031584	0.004153	-0.025158	0.240373	0.092123	-0.684724	-0.965639	0.015667	0.008371	-0.259278
34663	0.181700	-0.355924	9.810228	-0.021770	-0.010513	-0.019862	0.240106	0.091993	-0.684329	-0.965737	0.015925	0.008666	-0.258887
34664	0.066452	-0.457139	9.831740	-0.056869	-0.001400	-0.007133	0.240227	0.094188	-0.683674	-0.965767	0.016910	0.009078	-0.258698
34665	-0.058735	-0.495811	9.854036	0.043909	0.002318	-0.017706	0.239309	0.092822	-0.684453	-0.965877	0.015977	0.008787	-0.258357
34666	0.070944	-0.389968	9.770306	0.015669	-0.003128	-0.001228	0.238255	0.091737	-0.684707	-0.965900	0.015554	0.008856	-0.258297
34667	0.099934	-0.404560	9.707953	-0.050959	-0.021440	0.010463	0.237726	0.091469	-0.684703	-0.965829	0.016339	0.009512	-0.258490
34668	0.100168	-0.455190	9.678436	-0.073700	0.000463	0.007548	0.236924	0.092578	-0.684172	-0.965777	0.017662	0.009970	-0.258581
34669	0.206094	-0.421280	9.682302	-0.094532	0.015027	-0.012881	0.236922	0.093939	-0.684958	-0.965815	0.019476	0.010167	-0.258301
34670	0.167808	-0.476168	9.837221	-0.042804	0.013239	-0.012617	0.237974	0.096116	-0.684965	-0.965879	0.020264	0.010225	-0.257998
34671	0.148252	-0.415738	9.929112	-0.041898	0.015963	-0.016313	0.236368	0.097795	-0.683117	-0.965952	0.021064	0.010143	-0.257661
34672	0.070910	-0.377509	9.895317	-0.010377	0.002272	-0.019828	0.237962	0.098585	-0.684440	-0.966065	0.021167	0.010249	-0.257226
34673	0.171844	-0.307523	9.897241	-0.013848	0.015060	-0.027248	0.238091	0.097369	-0.682738	-0.966206	0.021408	0.010049	-0.256684
34674	0.215213	-0.302754	9.859302	-0.041904	0.035147	-0.026496	0.238347	0.099013	-0.682215	-0.966345	0.022289	0.009685	-0.256101
34675	0.230136	-0.398942	9.867694	-0.022627	0.037005	-0.022705	0.239937	0.099672	-0.682883	-0.966462	0.022800	0.009117	-0.255634
34676	0.157680	-0.375231	9.807333	-0.019319	0.018769	-0.005128	0.239135	0.101870	-0.683006	-0.966499	0.023164	0.008943	-0.255467
34677	-0.005850	-0.461983	9.864608	-0.001673	0.005031	-0.012404	0.239406	0.101719	-0.684057	-0.966567	0.023105	0.008886	-0.255218
34678	-0.051797	-0.433217	9.859780	-0.006924	0.000445	-0.014272	0.239801	0.101040	-0.683143	-0.966652	0.023134	0.009007	-0.254888
34679	0.061286	-0.385010	9.818299	-0.000889	0.007798	-0.008713	0.239005	0.100779	-0.682744	-0.966702	0.023069	0.008889	-0.254709
34680	0.167343	-0.380090	9.788149	0.014030	0.004167	-0.012319	0.239008	0.100774	-0.683268	-0.966788	0.022713	0.008831	-0.254416
34681	0.283052	-0.375019	9.796502	0.000000	0.020623	-0.010566	0.240601	0.098576	-0.682365	-0.966850	0.022686	0.008475	-0.254196
34682	0.249541	-0.422909	9.884344	-0.006942	0.016948	-0.010595	0.241402	0.097740	-0.682896	-0.966920	0.022800	0.008275	-0.253924
34683	0.112448	-0.490233	9.978148	-0.013850	0.015075	-0.014322	0.240469	0.100072	-0.683411	-0.966994	0.023009	0.008111	-0.253630
34684	0.062072	-0.543166	10.008145	-0.020864	0.008674	-0.008810	0.241776	0.101313	-0.680931	-0.967050	0.023351	0.008141	-0.253382
34685	0.047513	-0.531838	9.811310	-0.020830	-0.010530	-0.018008	0.241390	0.101295	-0.683156	-0.967134	0.023569	0.008513	-0.253028
34686	-0.024531	-0.597331	9.699286	-0.047204	-0.001400	-0.008925	0.241918	0.102108	-0.683422	-0.967176	0.024369	0.008871	-0.252782
34687	-0.034194	-0.592472	9.718470	-0.042869	-0.008695	-0.003355	0.240460	0.103485	-0.684196	-0.967174	0.025036	0.009310	-0.252706
34688	0.076511	-0.548903	9.729717	-0.050886	0.009619	0.007653	0.240985	0.104302	-0.683937	-0.967131	0.025967	0.009465	-0.252771
34689	0.199005	-0.450038	9.720243	-0.043923	0.013300	0.006759	0.240447	0.105003	-0.682884	-0.967081	0.026764	0.009486	-0.252879
34690	0.341329	-0.461486	9.807837	-0.021230	0.015198	0.018874	0.241369	0.106770	-0.683022	-0.967000	0.027151	0.009377	-0.253151
34691	0.365492	-0.468303	9.911198	-0.032410	0.007832	0.004063	0.240049	0.106638	-0.684060	-0.966968	0.027684	0.009470	-0.253212
34692	0.293156	-0.465928	9.944165	-0.042106	0.013309	0.010462	0.242161	0.107852	-0.683421	-0.966920	0.028464	0.009507	-0.253307
34693	0.124353	-0.458968	9.966695	-0.001017	0.011509	0.014357	0.242027	0.107720	-0.683027	-0.966855	0.028399	0.009373	-0.253570
34694	0.037472	-0.442366	9.946911	0.047048	0.000600	0.021074	0.242033	0.106351	-0.683159	-0.966801	0.027393	0.009198	-0.253892
34695	0.042593	-0.510109	9.835576	0.069907	0.004261	0.010114	0.242577	0.104145	-0.684213	-0.966793	0.025913	0.008846	-0.254090
34696	0.124233	-0.442880	9.746054	0.082089	-0.001185	0.012031	0.239405	0.101856	-0.684057	-0.966798	0.024218	0.008533	-0.254247
34697	0.254668	-0.490545	9.804220	0.048846	-0.008505	0.017418	0.239950	0.097883	-0.683932	-0.966737	0.023077	0.008540	-0.254587
34698	0.293133	-0.468975	9.756867	0.059227	0.004332	0.025758	0.239815	0.097481	-0.683276	-0.966663	0.021854	0.008230	-0.254986
34699	0.365795	-0.528115	10.011191	0.034916	-0.008510	0.021043	0.239034	0.095019	-0.684057	-0.966574	0.020982	0.008328	-0.255393
34700	0.297638	-0.398937	9.829913	0.062986	-0.008528	-0.000048	0.239833	0.093644	-0.683802	-0.966633	0.019617	0.008258	-0.255279
34701	0.215827	-0.437932	9.732574	0.055905	-0.001218	0.004519	0.238910	0.092015	-0.683533	-0.966636	0.018371	0.008127	-0.255367
34702	0.153426	-0.495579	9.798403	0.005255	0.002348	-0.003127	0.238518	0.091193	-0.684054	-0.966693	0.018177	0.008142	-0.255162
34703	0.093114	-0.491135	9.725881	-0.018506	-0.003139	0.006911	0.237728	0.091601	-0.685227	-0.966655	0.018370	0.008431	-0.255284
34704	0.138599	-0.423782	9.693640	0.013859	-0.021372	0.007102	0.237200	0.090924	-0.685092	-0.966667	0.017891	0.008857	-0.255257
34705	0.196199	-0.365750	9.743006	-0.007213	-0.012239	0.011595	0.236261	0.091635	-0.683512	-0.966607	0.017822	0.009267	-0.255474
34706	0.254186	-0.389540	9.788827	-0.038619	-0.007717	0.004049	0.236542	0.091466	-0.686397	-0.966625	0.018427	0.009698	-0.255347
34707	0.312032	-0.384553	9.806242	-0.026408	-0.008597	0.009651	0.236665	0.093112	-0.685873	-0.966568	0.018745	0.010147	-0.255521
34708	0.292821	-0.393617	9.981188	-0.021017	0.005993	0.000424	0.236400	0.092165	-0.685085	-0.966619	0.019079	0.010224	-0.255302
34709	0.297579	-0.384319	9.882933	-0.031522	-0.010466	-0.001448	0.235470	0.093946	-0.685863	-0.966616	0.019480	0.010749	-0.255261
34710	0.198887	-0.418190	9.886338	-0.035006	-0.003178	-0.003325	0.235468	0.095171	-0.686518	-0.966679	0.020038	0.011076	-0.254964
34711	0.080937	-0.459385	9.870255	0.017611	0.005974	-0.014150	0.235467	0.093816	-0.685208	-0.966764	0.019573	0.011036	-0.254682
34712	0.080919	-0.457110	9.831876	0.010519	-0.006802	-0.004937	0.234679	0.093132	-0.686119	-0.966847	0.019231	0.011201	-0.254383
34713	0.100061	-0.428376	9.779642	0.024313	-0.015870	0.014528	0.234414	0.092728	-0.685724	-0.966783	0.018537	0.011534	-0.254665
34714	0.177277	-0.442765	9.748951	0.034971	-0.012229	-0.001109	0.232964	0.090963	-0.685975	-0.966860	0.017696	0.011678	-0.254426
34715	0.220621	-0.430605	9.761530	0.005155	-0.008587	0.004273	0.232442	0.091634	-0.687936	-0.966841	0.017410	0.011974	-0.254503
34716	0.152830	-0.373155	9.713689	-0.038496	-0.001376	-0.014422	0.231912	0.092317	-0.688587	-0.966972	0.018042	0.012286	-0.253948
34717	0.044405	-0.385127	9.794133	-0.113607	0.016756	-0.031447	0.232432	0.094369	-0.688066	-0.967095	0.020175	0.012701	-0.253295
34718	0.061335	-0.394570	9.837372	-0.085604	0.011312	-0.027605	0.232688	0.096829	-0.688067	-0.967270	0.021780	0.013010	-0.252477
34719	0.217819	-0.346234	9.808301	-0.057641	0.004066	-0.023757	0.232676	0.098211	-0.686756	-0.967369	0.022763	0.013379	-0.251990
34720	0.360406	-0.415638	9.835066	-0.022752	0.009653	-0.005122	0.232411	0.099572	-0.687801	-0.967454	0.023149	0.013393	-0.251630
34721	0.408809	-0.451405	9.902236	0.008789	-0.016801	0.000619	0.231873	0.101493	-0.687796	-0.967454	0.022740	0.013832	-0.251642
34722	0.312286	-0.437408	9.829510	0.034954	0.006073	0.002558	0.230824	0.098769	-0.687789	-0.967520	0.021994	0.013622	-0.251467
34723	0.307516	-0.446920	9.865343	0.037653	-0.008560	-0.001097	0.230700	0.097666	-0.688706	-0.967543	0.021062	0.013764	-0.251450
34724	0.268903	-0.439820	9.853079	0.030649	-0.003094	-0.002989	0.231494	0.096573	-0.687664	-0.967628	0.020351	0.013756	-0.251183
34725	0.329074	-0.420711	9.777085	0.037633	0.000580	-0.004802	0.231636	0.095466	-0.688714	-0.967671	0.019463	0.013729	-0.251090
34726	0.287983	-0.399154	9.772202	0.031401	0.004244	0.003464	0.230579	0.094386	-0.688444	-0.967721	0.018775	0.013574	-0.250957
34727	0.148211	-0.411254	9.833147	0.055995	-0.003082	-0.002866	0.231119	0.092459	-0.688973	-0.967758	0.017514	0.013523	-0.250907
34728	0.095206	-0.421135	9.789301	0.038519	0.002364	-0.008502	0.228988	0.093184	-0.687383	-0.967872	0.016676	0.013373	-0.250531
34729	0.143388	-0.408661	9.890756	0.012437	0.005953	-0.023405	0.230050	0.092625	-0.687261	-0.967998	0.016303	0.013365	-0.250070
34730	0.263771	-0.374910	9.839537	-0.013917	-0.008653	-0.014284	0.229254	0.092908	-0.687255	-0.968119	0.016424	0.013693	-0.249576
34731	0.268401	-0.336597	9.782500	0.019104	0.004231	0.004320	0.227666	0.093193	-0.687897	-0.968108	0.015921	0.013679	-0.249653
34732	0.229964	-0.365501	9.796141	0.012203	0.008762	-0.004951	0.228065	0.092098	-0.687507	-0.968194	0.015625	0.013537	-0.249347
34733	0.215632	-0.394438	9.785997	0.005276	0.015131	-0.012378	0.227809	0.091134	-0.688423	-0.968264	0.015442	0.013385	-0.249093
34734	0.234888	-0.389768	9.733427	0.020923	0.027969	-0.004934	0.228601	0.091809	-0.688429	-0.968362	0.015073	0.012827	-0.248765
34735	0.239785	-0.404064	9.771684	-0.003449	0.009638	-0.014258	0.229660	0.091529	-0.687914	-0.968437	0.015036	0.012826	-0.248475
34736	0.266303	-0.404076	9.752726	0.016581	0.015172	-0.004935	0.229137	0.090706	-0.688696	-0.968533	0.014688	0.012538	-0.248135
34737	0.201237	-0.408856	9.800065	0.012301	0.020615	-0.014197	0.229146	0.089600	-0.689745	-0.968615	0.014406	0.012248	-0.247847
34738	0.152728	-0.346235	9.846105	-0.029630	0.022359	-0.025492	0.229530	0.090710	-0.687782	-0.968804	0.014983	0.012056	-0.247081
34739	0.167241	-0.355806	9.853308	-0.020899	0.018724	-0.021749	0.229392	0.091266	-0.687125	-0.968912	0.015336	0.011965	-0.246639
34740	0.212602	-0.259356	9.886293	-0.036820	0.020572	-0.008916	0.230176	0.093452	-0.686607	-0.969016	0.016048	0.011837	-0.246191
34741	0.239166	-0.268968	9.874403	-0.036885	0.011459	-0.000594	0.230450	0.093022	-0.688181	-0.969013	0.016673	0.011960	-0.246157
34742	0.225076	-0.345784	9.935613	0.003417	0.009675	0.002384	0.229648	0.093046	-0.686734	-0.969057	0.016553	0.011841	-0.245997
34743	0.217740	-0.326763	9.873392	0.016531	0.008774	0.000605	0.229918	0.093032	-0.687784	-0.969064	0.016128	0.011753	-0.246000
34744	0.234688	-0.341125	9.885353	0.033163	0.018847	0.000675	0.230328	0.091238	-0.688836	-0.969125	0.015476	0.011312	-0.245825
34745	0.208218	-0.353317	9.853725	0.020884	0.004218	0.004327	0.228605	0.091395	-0.688822	-0.969114	0.014945	0.011291	-0.245902
34746	0.152775	-0.355835	9.853172	0.013819	0.006044	0.009824	0.230325	0.090293	-0.687527	-0.969118	0.014607	0.011190	-0.245909
34747	0.121665	-0.403909	9.885818	0.015587	0.006043	0.011679	0.229793	0.089623	-0.686736	-0.969069	0.014194	0.011154	-0.246127
34748	0.268488	-0.353310	9.820678	0.020756	0.000606	0.017255	0.229663	0.090300	-0.687652	-0.969039	0.013697	0.011123	-0.246277
34749	0.301921	-0.288535	9.745076	0.011994	-0.010368	0.013535	0.228996	0.089501	-0.686206	-0.968976	0.013273	0.011429	-0.246534
34750	0.297347	-0.341516	9.734687	0.001422	-0.001220	0.021776	0.227554	0.087450	-0.687636	-0.968911	0.013142	0.011528	-0.246793
34751	0.167164	-0.341532	9.805493	-0.018732	-0.010394	0.026297	0.226763	0.087858	-0.688809	-0.968776	0.013320	0.011984	-0.247291
34752	0.119179	-0.389607	9.847584	-0.001910	0.009673	0.007893	0.225829	0.088696	-0.688146	-0.968787	0.013305	0.011891	-0.247252
34753	0.210760	-0.379666	9.886990	0.024415	0.016096	0.002482	0.227557	0.087579	-0.688423	-0.968787	0.012780	0.011625	-0.247292
34754	0.287696	-0.336427	9.821095	-0.024571	0.004164	-0.003283	0.226776	0.086747	-0.690382	-0.968843	0.013173	0.011754	-0.247046
34755	0.268178	-0.288390	9.807181	-0.004521	-0.001285	0.002361	0.227553	0.088403	-0.688160	-0.968832	0.013123	0.011972	-0.247081
34756	0.200588	-0.269071	9.866839	-0.017697	0.002354	0.006899	0.227040	0.085930	-0.689730	-0.968837	0.013377	0.012100	-0.247042
34757	0.205437	-0.273808	9.886024	-0.011609	-0.008591	0.013407	0.225714	0.085677	-0.689195	-0.968768	0.013427	0.012488	-0.247291
34758	0.195843	-0.283362	9.912209	-0.000074	-0.006791	-0.001304	0.225047	0.088001	-0.690105	-0.968815	0.013293	0.012709	-0.247102
34759	0.244468	-0.364749	10.007549	0.019205	-0.013150	0.006191	0.225842	0.087449	-0.689719	-0.968788	0.012723	0.013034	-0.247220
34760	0.275546	-0.317283	9.797242	0.038380	-0.014027	0.004445	0.225050	0.085008	-0.688403	-0.968808	0.011809	0.013204	-0.247177
34761	0.311646	-0.307947	9.692079	0.033873	-0.013995	0.013654	0.223603	0.085819	-0.691012	-0.968747	0.010954	0.013475	-0.247443
34762	0.256656	-0.404161	9.733429	0.003327	-0.006739	0.009798	0.224006	0.083902	-0.690754	-0.968736	0.010757	0.013676	-0.247484
34763	0.234676	-0.346586	9.695620	0.029635	0.016106	-0.003028	0.223608	0.083500	-0.690358	-0.968763	0.010137	0.013389	-0.247419
34764	0.244180	-0.315138	9.739363	0.010421	-0.003114	-0.004943	0.222955	0.082402	-0.691401	-0.968830	0.009817	0.013487	-0.247164
34765	0.263419	-0.305556	9.715670	-0.001907	0.016993	-0.001344	0.223614	0.083352	-0.691406	-0.968842	0.009818	0.013340	-0.247124
34766	0.210336	-0.298543	9.686463	-0.036789	0.026046	-0.018149	0.224405	0.081993	-0.689579	-0.968976	0.010552	0.013108	-0.246583
34767	0.229231	-0.206343	9.899196	-0.106909	0.025991	-0.005590	0.224526	0.085273	-0.689840	-0.968987	0.012631	0.013302	-0.246430
34768	0.219549	-0.191350	10.067366	-0.036769	0.004111	-0.008895	0.224657	0.086361	-0.690365	-0.969065	0.013260	0.013493	-0.246078
34769	0.238674	-0.160309	9.986355	0.064636	0.006080	-0.000078	0.224127	0.086095	-0.690230	-0.969086	0.011907	0.013222	-0.246082
34770	0.282568	-0.268831	9.889215	0.055877	-0.001217	0.004511	0.224801	0.082806	-0.689975	-0.969112	0.010717	0.013058	-0.246042
34771	0.282708	-0.308112	9.660597	0.054147	0.004257	-0.004730	0.224280	0.081980	-0.691019	-0.969149	0.009557	0.012877	-0.245954
34772	0.294533	-0.265251	9.522067	0.069810	0.018910	-0.004674	0.224816	0.079924	-0.690763	-0.969227	0.008194	0.012257	-0.245725
34773	0.190856	-0.260279	9.629201	-0.011599	0.029769	-0.003263	0.225740	0.078154	-0.688805	-0.969250	0.008438	0.011905	-0.245644
34774	0.069835	-0.154031	9.809615	-0.067665	0.018725	0.001996	0.225730	0.081978	-0.689590	-0.969276	0.009740	0.011962	-0.245490
34775	0.204673	-0.104754	10.068441	-0.024768	0.015139	0.010525	0.226782	0.083340	-0.689073	-0.969225	0.010165	0.011946	-0.245675
34776	0.287680	-0.321004	10.109396	0.076928	0.001548	0.011074	0.226260	0.081156	-0.689070	-0.969225	0.008582	0.011625	-0.245752
34777	0.119609	-0.460128	10.333943	0.021057	-0.010435	0.011730	0.226143	0.078547	-0.690119	-0.969170	0.008005	0.011879	-0.245976
34778	0.302258	-0.350326	9.969879	-0.020833	-0.038826	-0.015196	0.225089	0.077461	-0.690504	-0.969260	0.008112	0.012826	-0.245571
34779	0.508817	-0.197073	9.633056	0.068051	-0.037703	0.006483	0.223631	0.076935	-0.689968	-0.969229	0.006490	0.013392	-0.245710
34780	0.306253	-0.192932	9.554400	0.071537	-0.012152	-0.000929	0.222060	0.074470	-0.691922	-0.969269	0.004941	0.013366	-0.245591
34781	0.098681	-0.139888	9.706852	-0.046528	-0.003211	-0.012628	0.222195	0.075281	-0.692840	-0.969326	0.005706	0.013822	-0.245324
34782	0.161766	-0.218741	9.831172	-0.120816	-0.014261	-0.012982	0.221383	0.078311	-0.691784	-0.969403	0.007873	0.014782	-0.244903
34783	0.216708	-0.115586	9.708295	-0.042177	-0.010491	-0.008900	0.221909	0.079941	-0.692311	-0.969437	0.008519	0.015350	-0.244710
34784	0.262769	-0.163176	9.837696	0.004930	0.006064	0.013465	0.220325	0.079541	-0.693085	-0.969411	0.008355	0.015295	-0.244824
34785	0.330800	-0.268520	9.952087	-0.039500	-0.015938	0.005898	0.220849	0.079683	-0.692041	-0.969371	0.008925	0.015952	-0.244919
34786	0.461760	-0.437303	9.773290	-0.031664	-0.020446	0.015189	0.219792	0.080231	-0.693080	-0.969317	0.009342	0.016590	-0.245074
34787	0.447472	-0.481155	9.623697	-0.006934	-0.021390	-0.010522	0.216610	0.081494	-0.693578	-0.969361	0.009261	0.017210	-0.244862
34788	0.307825	-0.517104	9.746726	-0.083952	-0.010531	-0.008166	0.217275	0.080938	-0.693715	-0.969411	0.010732	0.017916	-0.244551
34789	0.133850	-0.438139	9.719802	-0.064556	0.013167	-0.033032	0.218721	0.084610	-0.694249	-0.969563	0.011947	0.018148	-0.243875
34790	0.191546	-0.401887	9.732853	-0.060985	0.044222	-0.045060	0.219905	0.084885	-0.692817	-0.969824	0.013228	0.017687	-0.242804
34791	0.314486	-0.394206	9.796527	-0.108104	0.033191	-0.055429	0.218306	0.088997	-0.693982	-0.970074	0.015382	0.017742	-0.241672
34792	0.408258	-0.341242	9.750131	-0.146775	0.030458	-0.042699	0.219873	0.093371	-0.692682	-0.970282	0.018261	0.017962	-0.240618
34793	0.304322	-0.283471	9.817190	-0.111977	0.033268	-0.023154	0.220123	0.096927	-0.692551	-0.970363	0.020492	0.018025	-0.240106
34794	0.220015	-0.292626	10.003531	-0.083941	0.013182	-0.016526	0.221843	0.098407	-0.693089	-0.970450	0.022077	0.018267	-0.239596
34795	0.217660	-0.302076	10.056192	-0.059489	0.019621	-0.009029	0.220766	0.101847	-0.692423	-0.970475	0.023213	0.018328	-0.239381
34796	0.287608	-0.317128	9.835768	0.033114	0.008815	0.004383	0.220767	0.101438	-0.692292	-0.970509	0.022513	0.018084	-0.239328
34797	0.315982	-0.196551	9.897742	0.029542	0.011561	0.007124	0.222360	0.100056	-0.691782	-0.970495	0.021867	0.017864	-0.239463
34798	0.321102	-0.253823	10.033827	0.025979	-0.010343	0.024677	0.221302	0.099793	-0.691904	-0.970415	0.021220	0.018018	-0.239834
34799	0.345752	-0.364167	10.118936	0.030235	-0.010286	0.046853	0.220520	0.097331	-0.692685	-0.970201	0.020455	0.018202	-0.240749
34800	0.283789	-0.523616	9.967277	0.060923	-0.032187	0.047049	0.219725	0.095846	-0.691631	-0.970011	0.019033	0.018603	-0.241601
34801	0.225828	-0.509813	9.815684	0.054879	-0.024922	0.030394	0.217489	0.094481	-0.693841	-0.969877	0.017719	0.018956	-0.242211
34802	0.283778	-0.539548	9.530123	0.003310	-0.019508	0.013520	0.218151	0.093252	-0.692799	-0.969831	0.017463	0.019403	-0.242378
34803	0.360596	-0.472321	9.442957	-0.030014	-0.003080	0.011480	0.216828	0.093534	-0.693443	-0.969765	0.017903	0.019752	-0.242581
34804	0.365249	-0.433573	9.513165	-0.084351	0.026112	0.014849	0.217752	0.095025	-0.693843	-0.969701	0.019570	0.019738	-0.242708
34805	0.266596	-0.469325	9.670189	-0.023062	0.035301	0.018833	0.217751	0.094757	-0.693319	-0.969616	0.020065	0.019306	-0.243041
34806	0.207247	-0.648528	10.072842	-0.066584	0.035212	0.018614	0.218004	0.098580	-0.693844	-0.969546	0.021433	0.019027	-0.243225
34807	0.305930	-0.614837	10.016619	-0.064777	0.011457	0.013126	0.218002	0.098719	-0.693581	-0.969460	0.022632	0.019260	-0.243441
34808	0.327154	-0.513690	10.030239	-0.022741	-0.001302	0.007817	0.219177	0.101593	-0.692279	-0.969444	0.022968	0.019481	-0.243458
34809	0.375637	-0.571540	9.972262	0.024514	-0.008542	0.011764	0.219190	0.099937	-0.693591	-0.969396	0.022336	0.019671	-0.243691
34810	0.351398	-0.547805	9.890745	0.052500	-0.012169	0.010065	0.218535	0.098300	-0.693848	-0.969392	0.021161	0.019735	-0.243808
34811	0.312226	-0.428063	9.748016	0.012218	-0.010407	-0.001223	0.216275	0.098339	-0.692519	-0.969400	0.020752	0.020027	-0.243785
34812	0.252005	-0.442877	9.672825	0.010420	0.006039	-0.001258	0.216813	0.097638	-0.693572	-0.969440	0.020477	0.019948	-0.243656
34813	0.201387	-0.447948	9.626667	-0.017512	0.000497	-0.010621	0.217343	0.097633	-0.693446	-0.969487	0.020693	0.020171	-0.243434
34814	0.187139	-0.488423	9.760406	-0.056918	0.013255	-0.003457	0.216815	0.098450	-0.694489	-0.969516	0.021758	0.020281	-0.243217
34815	0.254873	-0.533842	9.808416	-0.050871	0.002338	0.011361	0.216801	0.101466	-0.693964	-0.969441	0.022642	0.020613	-0.243407
34816	0.334220	-0.490598	9.742543	-0.010613	0.004217	0.007872	0.215221	0.098748	-0.693821	-0.969431	0.022770	0.020668	-0.243430
34817	0.307593	-0.467889	10.057229	-0.005574	0.006022	0.020850	0.217367	0.098487	-0.692919	-0.969332	0.022793	0.020703	-0.243820
34818	0.341652	-0.532848	10.039831	-0.011579	-0.014102	0.014395	0.216571	0.099448	-0.693568	-0.969281	0.022854	0.021114	-0.243979
34819	0.385187	-0.566875	9.914923	0.012145	-0.017745	0.003451	0.214991	0.099583	-0.695521	-0.969264	0.022410	0.021535	-0.244050
34820	0.399303	-0.500062	9.743140	0.015412	-0.017691	0.017310	0.213139	0.097830	-0.694982	-0.969205	0.021931	0.021883	-0.244299
34821	0.365608	-0.517352	9.632151	0.026929	-0.012238	-0.001097	0.214207	0.096987	-0.695909	-0.969218	0.021224	0.022130	-0.244287
34822	0.257222	-0.536460	9.736502	0.016321	-0.001274	0.011748	0.214485	0.094786	-0.696699	-0.969195	0.020805	0.022158	-0.244411
34823	0.264515	-0.533871	9.794102	-0.021001	0.005084	-0.000489	0.212866	0.094912	-0.696949	-0.969193	0.021117	0.022296	-0.244381
34824	0.350987	-0.466444	9.759844	0.013951	-0.001252	0.002467	0.213392	0.095594	-0.696559	-0.969217	0.020741	0.022339	-0.244312
34825	0.399384	-0.499714	9.853456	0.049160	0.004233	-0.012127	0.213396	0.094363	-0.696560	-0.969300	0.019681	0.022157	-0.244089
34826	0.370309	-0.471012	9.819978	0.063077	-0.008530	-0.004656	0.212610	0.090825	-0.695507	-0.969371	0.018313	0.022104	-0.243918
34827	0.365303	-0.432554	9.810867	0.043777	-0.008546	-0.002910	0.210887	0.090845	-0.695493	-0.969398	0.017299	0.022192	-0.243875
34828	0.418263	-0.418281	9.732338	0.087582	0.006116	-0.011937	0.212886	0.086860	-0.694856	-0.969517	0.015524	0.021740	-0.243562
34829	0.331486	-0.423310	9.719454	0.087554	0.004281	-0.010092	0.212900	0.084252	-0.695643	-0.969595	0.013721	0.021368	-0.243394
34830	0.340574	-0.307987	9.663540	0.020989	0.015168	-0.015988	0.211047	0.083318	-0.695367	-0.969714	0.013280	0.021066	-0.242970
34831	0.321073	-0.259621	9.745660	0.005146	0.027956	-0.008709	0.214230	0.082734	-0.695393	-0.969771	0.013186	0.020632	-0.242786
34832	0.340546	-0.292793	9.884618	-0.019353	0.020629	-0.001438	0.212904	0.082479	-0.695120	-0.969812	0.013559	0.020415	-0.242618
34833	0.343012	-0.302233	9.937325	0.040135	0.022532	0.004398	0.214098	0.082191	-0.695130	-0.969812	0.012763	0.019911	-0.242704
34834	0.397962	-0.196295	9.924919	0.059361	0.016162	0.002657	0.214895	0.080956	-0.694613	-0.969851	0.011589	0.019398	-0.242647
34835	0.327823	-0.150766	9.910499	0.031325	0.006069	0.002525	0.215038	0.079167	-0.695401	-0.969850	0.010871	0.019255	-0.242697
