# Supplementary material for: Identification of Haptic Based Guiding Using Hard Reins
Source: PLoS One. 2015 Jul 22;10(7):e0132020. doi: 10.1371/journal.pone.0132020 (PMC4511788; doi:10.1371/journal.pone.0132020)
Supplement: S8 File — (ZIP) [file pone.0132020.s008.zip › Exp2_MotionData1/Subject1/path3/T7/sync7.txt]

// Start Time: 0
// Sample rate: 25.0Hz
// Scenario: 4.9
// Firmware Version: 2.6.1
Counter	Acc_X	Acc_Y	Acc_Z	Gyr_X	Gyr_Y	Gyr_Z	Mag_X	Mag_Y	Mag_Z	Quat_w	Quat_x	Quat_y	Quat_z
34286	1.964604	-4.359523	8.572178	-0.003433	-0.004408	-0.002834	-0.532267	0.476198	-1.119369	-0.493612	0.027272	0.252278	-0.831841
34287	1.965074	-4.391079	8.521876	-0.000127	0.002423	0.009600	-0.532006	0.478738	-1.119017	-0.493416	0.027357	0.252269	-0.831957
34288	1.978012	-4.310732	8.521667	-0.000203	-0.002953	0.011327	-0.531330	0.477510	-1.115655	-0.493029	0.027301	0.252319	-0.832173
34289	1.959956	-4.366889	8.588942	-0.021226	0.009798	-0.008102	-0.532406	0.477270	-1.116468	-0.493154	0.027626	0.252595	-0.832005
34290	1.962503	-4.381414	8.536168	0.007378	-0.002541	-0.002786	-0.533482	0.476982	-1.115238	-0.493000	0.027429	0.252522	-0.832124
34291	1.940130	-4.352688	8.540080	-0.003036	-0.000502	-0.016947	-0.531599	0.477532	-1.116333	-0.493230	0.027360	0.252600	-0.831967
34292	1.981645	-4.368928	8.536661	-0.019759	-0.007321	0.001514	-0.531058	0.477009	-1.118811	-0.492993	0.027381	0.253023	-0.831978
34293	1.994087	-4.388126	8.517930	-0.010406	0.002820	-0.009886	-0.532005	0.478117	-1.116718	-0.493119	0.027475	0.253186	-0.831851
34294	1.955510	-4.396108	8.531250	-0.013540	0.012075	-0.025741	-0.531596	0.476567	-1.117592	-0.493414	0.027611	0.253330	-0.831628
34295	1.941647	-4.420629	8.591192	-0.003004	0.006611	-0.016900	-0.530387	0.477519	-1.117029	-0.493678	0.027662	0.253335	-0.831467
34296	1.921526	-4.389439	8.556638	0.002009	0.005355	-0.036338	-0.531334	0.479274	-1.118325	-0.494121	0.027479	0.253292	-0.831223
34297	1.920371	-4.338483	8.512886	-0.003547	0.000789	0.002514	-0.531871	0.478732	-1.118882	-0.494033	0.027540	0.253348	-0.831257
34298	1.975021	-4.400608	8.541512	-0.016020	-0.002736	-0.002862	-0.531872	0.479189	-1.120231	-0.493877	0.027572	0.253667	-0.831251
34299	1.945943	-4.398706	8.555049	-0.009942	0.006793	-0.026646	-0.531872	0.479034	-1.119690	-0.494300	0.027649	0.253784	-0.830961
34300	1.935730	-4.369758	8.573776	0.017471	-0.011128	-0.011645	-0.531871	0.478751	-1.119700	-0.494262	0.027166	0.253634	-0.831045
34301	1.921579	-4.401582	8.496548	0.006731	-0.021744	0.018318	-0.531866	0.476980	-1.116757	-0.493802	0.026835	0.253729	-0.831301
34302	1.964253	-4.352253	8.507114	-0.007857	-0.010525	0.027173	-0.533215	0.477887	-1.117803	-0.493108	0.026809	0.253973	-0.831639
34303	1.992010	-4.397869	8.566086	-0.014813	0.002041	0.020154	-0.532277	0.479302	-1.118586	-0.492726	0.027095	0.254187	-0.831790
34304	1.994859	-4.424525	8.532672	0.016544	-0.007622	-0.009867	-0.531736	0.478577	-1.118479	-0.492682	0.026691	0.254016	-0.831882
34305	1.964411	-4.357104	8.526414	0.002374	0.011116	0.018503	-0.531603	0.479164	-1.119417	-0.492383	0.026951	0.253855	-0.832100
34306	2.023446	-4.390013	8.593472	0.016176	0.006209	0.006124	-0.532010	0.479970	-1.117067	-0.492119	0.026854	0.253546	-0.832353
34307	2.018692	-4.409530	8.499588	0.031939	-0.007404	-0.013359	-0.532819	0.480587	-1.118402	-0.492272	0.026351	0.253093	-0.832416
34308	1.945748	-4.401146	8.478027	0.016761	-0.002116	-0.016893	-0.532276	0.479340	-1.120221	-0.492364	0.025998	0.252868	-0.832442
34309	1.970363	-4.405544	8.570294	-0.007053	0.011475	0.000794	-0.532551	0.481344	-1.120698	-0.492356	0.026267	0.252871	-0.832437
34310	1.980419	-4.429643	8.532268	0.000190	0.009801	-0.000963	-0.532005	0.478754	-1.119698	-0.492231	0.026355	0.252796	-0.832532
34311	1.988646	-4.361523	8.498303	0.003496	0.002477	0.008722	-0.533353	0.479049	-1.118854	-0.492050	0.026410	0.252710	-0.832662
34312	2.003496	-4.380677	8.474831	-0.003677	0.002439	0.007813	-0.532812	0.478149	-1.117253	-0.491734	0.026457	0.252767	-0.832830
34313	1.989804	-4.414907	8.527630	-0.006656	0.004761	-0.015164	-0.533221	0.479708	-1.116789	-0.491958	0.026529	0.252843	-0.832673
34314	2.004264	-4.400071	8.595366	0.005834	-0.002309	-0.012524	-0.533487	0.478548	-1.115460	-0.491960	0.026300	0.252799	-0.832692
34315	1.959852	-4.381470	8.463868	0.012412	-0.001073	0.011387	-0.534030	0.479969	-1.114998	-0.491722	0.026221	0.252601	-0.832895
34316	1.998935	-4.390467	8.503653	-0.005826	-0.001441	0.020159	-0.531875	0.479999	-1.118432	-0.491195	0.026291	0.252725	-0.833166
34317	2.009085	-4.404843	8.557034	-0.011079	0.000426	0.014847	-0.532684	0.480597	-1.118948	-0.490895	0.026486	0.252904	-0.833283
34318	2.018931	-4.419235	8.514112	0.009496	0.004854	-0.013351	-0.532010	0.479633	-1.114760	-0.490947	0.026335	0.252729	-0.833310
34319	1.979536	-4.390820	8.498245	0.005637	0.009890	-0.002714	-0.533761	0.480118	-1.115542	-0.490995	0.026433	0.252548	-0.833333
34320	2.003939	-4.395229	8.523100	0.018045	0.009821	0.004391	-0.532955	0.480512	-1.114993	-0.490775	0.026369	0.252173	-0.833578
34321	1.989346	-4.400355	8.474545	0.002299	0.004791	-0.013367	-0.532681	0.479125	-1.116678	-0.490974	0.026361	0.252107	-0.833482
34322	1.965461	-4.415353	8.490776	-0.012339	0.014183	-0.002739	-0.532547	0.479576	-1.117892	-0.490901	0.026639	0.252198	-0.833488
34323	1.973838	-4.458890	8.565989	-0.017810	0.009650	-0.001018	-0.533086	0.480228	-1.121001	-0.490907	0.026973	0.252415	-0.833408
34324	1.955189	-4.381548	8.521501	0.005556	0.002733	-0.000987	-0.532276	0.479507	-1.121307	-0.490759	0.026893	0.252320	-0.833527
34325	1.950188	-4.379215	8.487627	-0.020096	0.016259	0.018470	-0.532006	0.479059	-1.120643	-0.490471	0.027458	0.252500	-0.833623
34326	2.013774	-4.399905	8.537881	-0.017812	-0.000971	-0.002865	-0.532820	0.481016	-1.118524	-0.490307	0.027532	0.252832	-0.833617
34327	1.973096	-4.429777	8.515192	-0.008422	0.011856	-0.015120	-0.532822	0.481589	-1.118778	-0.490564	0.027738	0.252881	-0.833444
34328	1.927286	-4.435460	8.554754	-0.006805	0.013470	-0.008023	-0.532689	0.482009	-1.118630	-0.490569	0.027920	0.252891	-0.833432
34329	1.921982	-4.420996	8.501521	-0.001024	-0.002900	0.008690	-0.532959	0.482462	-1.119567	-0.490358	0.027930	0.252948	-0.833538
34330	1.943937	-4.430309	8.487821	0.010712	-0.000112	0.007857	-0.531882	0.482409	-1.118353	-0.490047	0.027796	0.252790	-0.833773
34331	1.970272	-4.405549	8.541404	-0.000152	-0.008222	0.008647	-0.532143	0.479721	-1.118438	-0.489811	0.027709	0.252886	-0.833887
34332	1.956605	-4.454354	8.510057	0.005489	-0.002647	0.000749	-0.532145	0.480326	-1.120054	-0.489610	0.027550	0.252843	-0.834023
34333	1.934036	-4.420779	8.482631	0.006501	0.001003	-0.002756	-0.531607	0.480383	-1.116922	-0.489613	0.027495	0.252746	-0.834052
34334	1.941771	-4.435199	8.538345	-0.008777	0.016835	-0.000937	-0.533226	0.481413	-1.116870	-0.489512	0.027787	0.252752	-0.834100
34335	1.963524	-4.434806	8.522159	0.010683	0.014915	0.011484	-0.529993	0.480948	-1.118423	-0.489350	0.027995	0.252442	-0.834282
34336	1.922079	-4.425849	8.501560	0.003745	0.009782	0.000830	-0.531073	0.482154	-1.120417	-0.489211	0.028062	0.252306	-0.834402
34337	1.922528	-4.445261	8.520979	-0.010639	0.002594	-0.001029	-0.531477	0.482312	-1.120680	-0.489183	0.028212	0.252481	-0.834360
34338	1.944186	-4.435155	8.536012	0.002084	-0.000722	-0.006321	-0.530934	0.480576	-1.119788	-0.489111	0.028084	0.252480	-0.834407
34339	1.907398	-4.421262	8.486631	-0.004447	0.020249	0.006179	-0.532278	0.480046	-1.120062	-0.489055	0.028506	0.252375	-0.834458
34340	1.921594	-4.401581	8.501363	-0.003325	0.017812	-0.002678	-0.531746	0.482327	-1.121085	-0.489002	0.028755	0.252282	-0.834508
34341	1.934509	-4.435330	8.540531	0.004126	0.021650	-0.011473	-0.530937	0.481877	-1.120836	-0.489252	0.029027	0.252031	-0.834428
34342	1.873838	-4.431576	8.538640	-0.011915	0.003951	-0.020465	-0.530804	0.481991	-1.119743	-0.489430	0.029043	0.252226	-0.834264
34343	1.878072	-4.402369	8.528921	0.003624	0.004358	0.004339	-0.529995	0.481663	-1.118672	-0.489328	0.029113	0.252142	-0.834347
34344	1.878613	-4.436350	8.485862	0.003022	-0.005063	0.025497	-0.530266	0.481928	-1.117570	-0.488704	0.029064	0.252150	-0.834712
34345	1.950955	-4.410756	8.531220	-0.005810	0.002112	0.020193	-0.529461	0.483050	-1.117816	-0.488321	0.029269	0.252236	-0.834903
34346	1.966253	-4.449322	8.527166	-0.008303	-0.004801	0.011298	-0.529462	0.483661	-1.119705	-0.487935	0.029266	0.252438	-0.835068
34347	1.911723	-4.392049	8.505802	0.003388	0.004139	0.013170	-0.530811	0.484253	-1.119397	-0.487685	0.029378	0.252357	-0.835234
34348	1.945992	-4.408421	8.509385	-0.009297	0.005726	0.016670	-0.529869	0.484351	-1.118451	-0.487249	0.029583	0.252470	-0.835447
34349	1.936068	-4.398891	8.496972	-0.014373	0.004210	0.004270	-0.529061	0.484333	-1.118461	-0.487138	0.029822	0.252691	-0.835437
34350	1.902858	-4.435910	8.491417	-0.025453	0.014476	0.016687	-0.529332	0.485048	-1.118434	-0.486742	0.030333	0.252988	-0.835559
34351	1.908250	-4.460086	8.511024	-0.034429	0.009111	0.014855	-0.530409	0.485265	-1.120597	-0.486466	0.030903	0.253491	-0.835547
34352	1.917997	-4.455049	8.559431	-0.018179	0.000447	0.011311	-0.530682	0.486380	-1.119466	-0.486089	0.031080	0.253807	-0.835664
34353	1.893640	-4.450637	8.549022	0.010379	-0.000423	0.020241	-0.528664	0.486932	-1.120836	-0.485702	0.031080	0.253649	-0.835936
34354	1.905588	-4.450426	8.496426	-0.001171	0.000500	0.014905	-0.529474	0.487647	-1.120257	-0.485275	0.031110	0.253678	-0.836175
34355	1.956599	-4.449495	8.538908	0.013507	-0.009734	0.002496	-0.529473	0.487244	-1.121225	-0.485140	0.030832	0.253569	-0.836296
34356	1.893973	-4.474913	8.501068	0.025212	0.000982	0.004385	-0.528395	0.486895	-1.119476	-0.484902	0.030559	0.253159	-0.836568
34357	1.844661	-4.436968	8.475195	0.001712	-0.011708	0.006008	-0.528933	0.486611	-1.118934	-0.484691	0.030381	0.253265	-0.836665
34358	1.844983	-4.451527	8.484944	0.006876	0.009365	0.018537	-0.528667	0.488268	-1.123383	-0.484253	0.030500	0.253071	-0.836973
34359	1.917967	-4.455050	8.549801	-0.009779	-0.007119	0.032507	-0.529878	0.487833	-1.121747	-0.483615	0.030644	0.253308	-0.837265
34360	1.903641	-4.467450	8.539825	0.001487	-0.008367	0.014857	-0.530152	0.489550	-1.122097	-0.483132	0.030496	0.253379	-0.837528
34361	1.944947	-4.473984	8.531513	0.014434	0.006230	0.004373	-0.529608	0.487351	-1.119584	-0.483047	0.030484	0.253100	-0.837661
34362	1.888560	-4.445879	8.505498	0.019946	0.009916	0.000890	-0.529336	0.486507	-1.120160	-0.482901	0.030393	0.252694	-0.837871
34363	1.892982	-4.421519	8.524708	0.023581	-0.002411	-0.002717	-0.529203	0.486728	-1.117563	-0.482898	0.030112	0.252349	-0.837988
34364	1.869019	-4.441380	8.485605	0.010932	0.006282	0.000843	-0.528524	0.485042	-1.118989	-0.482728	0.030047	0.252128	-0.838154
34365	1.884387	-4.475083	8.534478	-0.000533	0.001095	-0.008955	-0.528527	0.485559	-1.116791	-0.482832	0.030026	0.252159	-0.838085
34366	1.896551	-4.477290	8.534867	0.035416	-0.003959	-0.007993	-0.529741	0.486803	-1.120282	-0.482766	0.029506	0.251632	-0.838301
34367	1.866820	-4.451129	8.495241	0.034889	-0.005394	-0.022142	-0.530272	0.484553	-1.120621	-0.483079	0.028969	0.251141	-0.838286
34368	1.868661	-4.421964	8.495077	0.011387	0.003168	-0.016858	-0.528925	0.484455	-1.123913	-0.483206	0.028763	0.250953	-0.838277
34369	1.868789	-4.434104	8.459063	-0.010728	0.013125	0.004355	-0.528924	0.484017	-1.123382	-0.483140	0.029111	0.251034	-0.838278
34370	1.874332	-4.450985	8.572505	-0.012457	-0.000979	-0.001048	-0.528794	0.485413	-1.122520	-0.482960	0.029143	0.251276	-0.838308
34371	1.835161	-4.432275	8.566347	0.001114	-0.001634	0.029941	-0.526773	0.484775	-1.121473	-0.482397	0.029260	0.251286	-0.838625
34372	1.868895	-4.426810	8.538453	0.020827	-0.005088	0.032626	-0.528793	0.485124	-1.122256	-0.481651	0.029071	0.250990	-0.839149
34373	1.906547	-4.370291	8.539182	0.006321	-0.017696	0.034257	-0.528660	0.485322	-1.118706	-0.480938	0.028889	0.251063	-0.839542
34374	1.914447	-4.401707	8.539661	-0.004485	-0.019564	0.034211	-0.529602	0.485215	-1.119244	-0.480072	0.028707	0.251330	-0.839964
34375	1.942066	-4.447330	8.555297	0.021187	0.003169	-0.013308	-0.529064	0.485174	-1.118024	-0.480272	0.028491	0.250982	-0.839961
34376	1.848784	-4.390760	8.537563	0.016821	-0.009144	-0.020454	-0.529603	0.485665	-1.120320	-0.480386	0.028004	0.250823	-0.839960
34377	1.844435	-4.412686	8.556854	0.011067	-0.004209	-0.006294	-0.528521	0.484245	-1.121333	-0.480425	0.027798	0.250709	-0.839979
34378	1.812181	-4.379287	8.531539	-0.002949	-0.003090	-0.020470	-0.529328	0.484140	-1.122146	-0.480572	0.027607	0.250823	-0.839867
34379	1.864049	-4.426898	8.538304	-0.012148	-0.000694	-0.012536	-0.529865	0.483450	-1.122434	-0.480720	0.027654	0.251067	-0.839707
34380	1.917791	-4.447772	8.540112	0.005993	0.010217	-0.015957	-0.530006	0.485709	-1.121814	-0.480851	0.027620	0.250901	-0.839683
34381	1.873983	-4.438857	8.538700	0.004501	-0.000138	-0.029280	-0.529051	0.481276	-1.121287	-0.481292	0.027433	0.250872	-0.839446
34382	1.873471	-4.417019	8.514446	0.020515	0.000710	-0.022152	-0.530802	0.481603	-1.121392	-0.481498	0.027072	0.250556	-0.839433
34383	1.866084	-4.407440	8.538220	0.016641	0.003082	-0.011539	-0.529859	0.481937	-1.124529	-0.481663	0.026913	0.250282	-0.839426
34384	1.854490	-4.436785	8.518827	0.003722	0.004444	0.000810	-0.529860	0.482211	-1.124111	-0.481500	0.026893	0.250199	-0.839544
34385	1.815161	-4.413224	8.493369	-0.010841	-0.001146	0.006042	-0.528380	0.482458	-1.123984	-0.481333	0.027020	0.250419	-0.839571
34386	1.846710	-4.402933	8.571295	-0.001501	0.001967	0.027300	-0.529594	0.482889	-1.123001	-0.480713	0.027143	0.250433	-0.839918
34387	1.883512	-4.428972	8.548547	-0.009496	-0.006857	0.021907	-0.529868	0.484449	-1.122675	-0.480250	0.027242	0.250675	-0.840107
34388	1.829144	-4.374121	8.563316	0.003401	0.002379	0.012291	-0.529734	0.484562	-1.121582	-0.479885	0.027249	0.250612	-0.840334
34389	1.892598	-4.392388	8.587067	0.014292	0.002563	0.008776	-0.529054	0.482291	-1.122209	-0.479703	0.027213	0.250368	-0.840512
34390	1.867379	-4.354010	8.518599	0.017777	-0.002833	0.012295	-0.531616	0.483742	-1.121041	-0.479312	0.026992	0.250113	-0.840818
34391	1.886248	-4.329392	8.509362	-0.012861	0.003958	0.014889	-0.530141	0.485731	-1.122630	-0.479020	0.027270	0.250307	-0.840917
34392	1.941002	-4.396370	8.540436	-0.033100	0.010467	0.032539	-0.528528	0.486535	-1.122214	-0.478345	0.027867	0.250768	-0.841145
34393	1.973541	-4.439471	8.594721	-0.022565	-0.005618	0.039535	-0.529340	0.487824	-1.121890	-0.477585	0.028195	0.251207	-0.841435
34394	1.980882	-4.449053	8.556501	0.001506	-0.013651	0.013037	-0.529068	0.486942	-1.120831	-0.477118	0.027952	0.251328	-0.841672
34395	1.869034	-4.441379	8.490420	-0.021648	-0.003012	0.005985	-0.530682	0.486424	-1.121374	-0.476937	0.028144	0.251748	-0.841643
34396	1.917836	-4.447770	8.554557	-0.016443	-0.003138	0.013061	-0.530549	0.487322	-1.123528	-0.476514	0.028250	0.252071	-0.841782
34397	1.944570	-4.464287	8.473653	-0.017669	0.002688	-0.007242	-0.530017	0.489251	-1.121563	-0.476587	0.028430	0.252381	-0.841642
34398	1.887951	-4.419188	8.481204	-0.023247	0.010442	0.000757	-0.528938	0.488709	-1.123775	-0.476438	0.028768	0.252695	-0.841620
34399	1.890167	-4.518674	8.554243	-0.025240	0.009363	0.007818	-0.530152	0.489594	-1.124005	-0.476286	0.029208	0.253063	-0.841581
34400	1.888560	-4.445879	8.505498	-0.015626	0.010011	-0.015135	-0.529073	0.489150	-1.124305	-0.476401	0.029383	0.253262	-0.841449
34401	1.902907	-4.438337	8.491437	-0.017985	0.011245	0.006080	-0.530551	0.487555	-1.121339	-0.476292	0.029775	0.253491	-0.841428
34402	1.917794	-4.450201	8.525686	-0.041330	0.012873	0.004246	-0.530427	0.491400	-1.122034	-0.476062	0.030336	0.254085	-0.841359
34403	1.903807	-4.479588	8.515849	-0.021072	0.009923	-0.013387	-0.529081	0.491363	-1.121778	-0.476273	0.030633	0.254390	-0.841137
34404	1.835649	-4.458972	8.552119	-0.010235	0.018900	-0.013282	-0.529890	0.491958	-1.122158	-0.476392	0.030911	0.254414	-0.841052
34405	1.864243	-4.436605	8.538383	-0.011460	0.009739	-0.002742	-0.529082	0.491964	-1.123259	-0.476430	0.031167	0.254548	-0.840981
34406	1.879511	-4.475173	8.524699	-0.026717	0.002565	-0.005490	-0.529625	0.493376	-1.122388	-0.476317	0.031365	0.255001	-0.840900
34407	1.890000	-4.518682	8.501276	0.002495	0.004959	-0.020412	-0.529351	0.491681	-1.122992	-0.476637	0.031315	0.254957	-0.840734
34408	1.903207	-4.448038	8.525222	0.009870	0.014045	-0.025642	-0.527467	0.491896	-1.121916	-0.476945	0.031255	0.254698	-0.840640
34409	1.839732	-4.437060	8.448565	0.007169	0.012238	-0.025646	-0.529757	0.492207	-1.120788	-0.477393	0.031254	0.254507	-0.840444
34410	1.846082	-4.500056	8.526269	-0.018655	0.009677	-0.002758	-0.528137	0.490931	-1.122485	-0.477265	0.031506	0.254755	-0.840432
34411	1.865756	-4.514265	8.526979	-0.002709	0.017492	-0.025648	-0.528544	0.491939	-1.122720	-0.477733	0.031687	0.254679	-0.840182
34412	1.807082	-4.491054	8.512967	0.003220	-0.002283	-0.015135	-0.528541	0.490767	-1.121122	-0.477758	0.031464	0.254682	-0.840175
34413	1.812323	-4.510380	8.515681	0.011069	0.015257	-0.002621	-0.528008	0.492605	-1.121341	-0.477836	0.031596	0.254380	-0.840217
34414	1.825922	-4.461579	8.525360	0.010946	-0.000788	-0.000961	-0.528410	0.492211	-1.122304	-0.477635	0.031396	0.254229	-0.840385
34415	1.845932	-4.495205	8.509377	0.007035	0.013054	0.013258	-0.528272	0.491089	-1.123024	-0.477433	0.031611	0.254004	-0.840560
34416	1.845498	-4.475793	8.494773	0.009646	0.004973	-0.018613	-0.528270	0.490377	-1.122910	-0.477561	0.031432	0.253830	-0.840546
34417	1.909047	-4.503773	8.487305	0.006032	0.017327	-0.015906	-0.527869	0.491401	-1.124655	-0.477870	0.031579	0.253602	-0.840434
34418	1.884401	-4.479941	8.508035	0.026759	0.020130	-0.050298	-0.527464	0.490768	-1.122225	-0.478604	0.031326	0.253016	-0.840202
34419	1.805694	-4.423106	8.502783	-0.005616	0.025188	-0.050352	-0.527325	0.489356	-1.122682	-0.479525	0.031541	0.252928	-0.839696
34420	1.830466	-4.437214	8.583091	-0.009737	0.025565	-0.030920	-0.525845	0.489596	-1.122282	-0.479948	0.031831	0.252891	-0.839454
34421	1.835994	-4.480818	8.523407	0.019868	0.002756	0.002624	-0.526108	0.487809	-1.124519	-0.479881	0.031693	0.252554	-0.839599
34422	1.805987	-4.432808	8.534161	0.021743	-0.011322	-0.002760	-0.525836	0.487104	-1.124954	-0.479668	0.031205	0.252324	-0.839808
34423	1.888691	-4.441013	8.577684	-0.013050	-0.012154	0.019209	-0.527451	0.486841	-1.124262	-0.479227	0.031216	0.252671	-0.839955
34424	1.905505	-4.552379	8.593485	0.003129	-0.012040	0.020145	-0.527186	0.488408	-1.124760	-0.478591	0.031003	0.252747	-0.840303
34425	1.838636	-4.485621	8.562041	0.029132	-0.000459	-0.007978	-0.526644	0.486952	-1.123722	-0.478691	0.030669	0.252291	-0.840395
34426	1.837611	-4.441947	8.513534	0.012809	0.002828	-0.002704	-0.527183	0.487273	-1.124797	-0.478514	0.030496	0.252076	-0.840567
34427	1.877959	-4.397516	8.524066	0.030978	0.010227	-0.007915	-0.527449	0.486274	-1.124280	-0.478668	0.030323	0.251486	-0.840662
34428	1.902187	-4.401935	8.493547	-0.010701	0.004304	0.001637	-0.527316	0.487030	-1.126439	-0.478407	0.030421	0.251649	-0.840758
34429	1.885143	-4.382812	8.589173	0.013400	-0.000979	0.007868	-0.527314	0.486154	-1.125377	-0.478230	0.030304	0.251452	-0.840922
34430	1.856463	-4.410042	8.545167	0.028502	-0.014322	0.013143	-0.526776	0.486296	-1.125924	-0.477696	0.029769	0.251127	-0.841342
34431	1.833880	-4.383756	8.467241	0.013620	0.002805	0.034430	-0.527178	0.485720	-1.125120	-0.477091	0.029846	0.250873	-0.841758
34432	1.906377	-4.367870	8.500641	-0.026072	0.013904	0.039663	-0.526375	0.487305	-1.126987	-0.476217	0.030439	0.251182	-0.842139
34433	1.889467	-4.479841	8.578001	-0.040030	-0.003512	0.020065	-0.526111	0.488638	-1.123538	-0.475789	0.030846	0.251901	-0.842151
34434	1.827080	-4.514963	8.554686	-0.018395	0.003775	0.020195	-0.525170	0.489143	-1.121759	-0.475186	0.031095	0.252189	-0.842396
34435	1.815874	-4.437480	8.565794	0.016106	0.009661	0.009731	-0.525036	0.489152	-1.122306	-0.475034	0.031139	0.251844	-0.842584
34436	1.869665	-4.460781	8.567620	0.043655	-0.003759	-0.013266	-0.529370	0.498572	-1.126450	-0.474928	0.030483	0.251181	-0.842866
34437	1.878125	-4.421800	8.423147	0.028857	0.000996	-0.030963	-0.528294	0.498686	-1.126323	-0.475425	0.030052	0.250730	-0.842735
34438	1.873242	-4.409743	8.487904	-0.032251	0.009477	0.000725	-0.528838	0.500749	-1.129113	-0.475163	0.030429	0.251210	-0.842726
34439	1.780357	-4.481824	8.550594	-0.025312	-0.017271	0.005902	-0.526112	0.489725	-1.127593	-0.474914	0.030391	0.251824	-0.842685
34440	1.749719	-4.528508	8.530748	0.002647	-0.005425	0.039670	-0.526651	0.489558	-1.125956	-0.473999	0.030397	0.251832	-0.843197
34441	1.865207	-4.480283	8.567631	0.002758	-0.010618	0.034304	-0.525164	0.487507	-1.124676	-0.473320	0.030351	0.251893	-0.843562
34442	1.793478	-4.534997	8.532140	0.005868	-0.005745	0.053814	-0.525973	0.487819	-1.125066	-0.472128	0.030382	0.251842	-0.844244
34443	1.800943	-4.547001	8.518016	-0.009013	-0.006423	0.004254	-0.526649	0.488282	-1.119861	-0.471969	0.030369	0.252084	-0.844261
34444	1.782892	-4.486633	8.555524	0.021579	-0.016791	0.002516	-0.525844	0.489139	-1.120933	-0.471588	0.029804	0.251902	-0.844548
34445	1.767676	-4.460210	8.509118	0.017982	-0.006199	0.004344	-0.527058	0.490166	-1.121159	-0.471444	0.029545	0.251684	-0.844703
34446	1.773458	-4.498942	8.560142	0.007024	0.000648	0.011425	-0.528526	0.486293	-1.123994	-0.471005	0.029461	0.251578	-0.844982
34447	1.729421	-4.482751	8.532187	0.022593	-0.013974	0.032608	-0.528794	0.485571	-1.123196	-0.470346	0.029173	0.251338	-0.845431
34448	1.757877	-4.453104	8.520801	0.029168	-0.016263	0.055593	-0.528262	0.488010	-1.124897	-0.469096	0.028820	0.250990	-0.846240
34449	1.830358	-4.429931	8.595070	0.016404	-0.009426	0.062650	-0.528668	0.488555	-1.123510	-0.467946	0.028820	0.250791	-0.846936
34450	1.866656	-4.441421	8.504792	0.027341	-0.042854	0.051856	-0.529341	0.488429	-1.123507	-0.466615	0.028012	0.250724	-0.847717
34451	1.835348	-4.461417	8.441392	0.004219	-0.014473	0.046670	-0.529883	0.489525	-1.121283	-0.465702	0.027958	0.250792	-0.848200
34452	1.844760	-4.436963	8.506494	-0.033810	-0.022964	0.053565	-0.529355	0.493083	-1.122265	-0.464415	0.028069	0.251574	-0.848670
34453	1.816247	-4.456895	8.561137	-0.016527	-0.012910	0.048384	-0.529085	0.492633	-1.121464	-0.463468	0.028242	0.251979	-0.849062
34454	1.811635	-4.461830	8.604364	0.015189	-0.005357	0.041460	-0.530299	0.493511	-1.121421	-0.462492	0.028134	0.251772	-0.849659
34455	1.787087	-4.450140	8.579450	0.009648	-0.026785	0.043079	-0.530165	0.493669	-1.122236	-0.461580	0.027802	0.251861	-0.850140
34456	1.787989	-4.505967	8.512494	0.007935	-0.019646	0.041355	-0.529620	0.491189	-1.119868	-0.460545	0.027522	0.251908	-0.850696
34457	1.791067	-4.418516	8.504706	0.001252	-0.030675	0.053636	-0.531239	0.492512	-1.120216	-0.459426	0.027255	0.252169	-0.851232
34458	1.825479	-4.427592	8.599717	0.021467	-0.026515	0.072282	-0.532322	0.494037	-1.117562	-0.457799	0.026879	0.252033	-0.852161
34459	1.788615	-4.539944	8.495918	0.017043	-0.022128	0.036949	-0.530437	0.494129	-1.117309	-0.457015	0.026529	0.251955	-0.852615
34460	1.753949	-4.496871	8.535454	-0.022673	-0.032306	0.039416	-0.532057	0.495581	-1.117106	-0.455927	0.026301	0.252639	-0.853002
34461	1.798179	-4.515482	8.609171	0.031356	-0.044207	0.035962	-0.535290	0.496250	-1.118274	-0.455054	0.025442	0.252517	-0.853530
34462	1.797320	-4.496092	8.459744	0.050052	-0.016860	0.014981	-0.533942	0.495652	-1.118309	-0.454484	0.024688	0.251832	-0.854058
34463	1.723758	-4.453730	8.457168	-0.004015	-0.012071	0.018393	-0.534480	0.495690	-1.119393	-0.454054	0.024613	0.252032	-0.854230
34464	1.722700	-4.502288	8.582683	-0.005916	-0.022796	0.020086	-0.533670	0.494962	-1.119426	-0.453379	0.024304	0.252353	-0.854502
34465	1.716233	-4.550965	8.529890	0.021151	-0.029596	0.016596	-0.534477	0.494666	-1.118062	-0.452902	0.023700	0.252281	-0.854794
34466	1.719125	-4.453806	8.524431	0.003322	-0.011877	0.013112	-0.534475	0.493790	-1.117000	-0.452405	0.023458	0.252348	-0.855044
34467	1.772596	-4.477123	8.425140	-0.007781	-0.007830	0.025472	-0.535016	0.494634	-1.116148	-0.451870	0.023537	0.252569	-0.855259
34468	1.826926	-4.519830	8.475276	-0.039569	0.002212	0.004207	-0.535964	0.496373	-1.116762	-0.451586	0.023882	0.253246	-0.855200
34469	1.870334	-4.499615	8.534231	-0.028823	0.024342	-0.023920	-0.534484	0.496550	-1.113637	-0.452048	0.024450	0.253564	-0.854845
34470	1.884935	-4.513923	8.462568	-0.026008	0.017384	-0.029261	-0.535834	0.497747	-1.114946	-0.452417	0.024761	0.253888	-0.854545
34471	1.904340	-4.518429	8.439124	-0.035384	0.039035	-0.045069	-0.534762	0.499771	-1.117621	-0.453312	0.025529	0.254201	-0.853955
34472	1.898198	-4.571947	8.458598	-0.059672	0.040609	-0.045132	-0.534088	0.499497	-1.118729	-0.454069	0.026466	0.254896	-0.853317
34473	1.769566	-4.559713	8.478632	-0.064259	0.031629	-0.043408	-0.533548	0.499201	-1.118744	-0.454880	0.027377	0.255772	-0.852593
34474	1.788174	-4.520533	8.478907	-0.067592	0.027478	-0.020465	-0.533688	0.501047	-1.118683	-0.455145	0.028288	0.256708	-0.852141
34475	1.827651	-4.553802	8.489999	-0.050644	0.003634	0.014791	-0.532212	0.502431	-1.118655	-0.454827	0.028895	0.257573	-0.852029
34476	1.837664	-4.568186	8.500044	-0.043168	0.012806	0.006031	-0.533427	0.503581	-1.118058	-0.454573	0.029469	0.258211	-0.851952
34477	1.856329	-4.538720	8.457063	-0.039386	0.011235	-0.001044	-0.533567	0.505292	-1.118274	-0.454570	0.030017	0.258822	-0.851749
34478	1.885188	-4.528486	8.450649	-0.026555	0.010675	-0.009855	-0.533165	0.505973	-1.117438	-0.454573	0.030317	0.259207	-0.851620
34479	1.871215	-4.562731	8.414369	-0.051010	0.022658	-0.035488	-0.533164	0.505405	-1.117457	-0.455210	0.030980	0.259934	-0.851034
34480	1.926097	-4.488884	8.608082	-0.030037	0.062900	-0.073200	-0.531825	0.507958	-1.118754	-0.456542	0.031866	0.259941	-0.850285
34481	1.947765	-4.473920	8.656780	0.023125	0.069557	-0.108360	-0.530740	0.505359	-1.117896	-0.458711	0.032260	0.259015	-0.849385
34482	1.968091	-4.524534	8.633713	0.067941	0.051119	-0.138398	-0.530730	0.502268	-1.119223	-0.461056	0.031683	0.257507	-0.848595
34483	1.979784	-4.400524	8.515177	0.090805	0.035817	-0.087153	-0.529780	0.500031	-1.121625	-0.462730	0.030977	0.255720	-0.848250
34484	1.982433	-4.279085	8.586562	0.111602	0.012247	-0.061607	-0.529230	0.496064	-1.122442	-0.463511	0.029708	0.253781	-0.848452
34485	1.874066	-4.324757	8.518583	0.103044	-0.023678	-0.050344	-0.529488	0.492390	-1.122831	-0.464263	0.028057	0.252303	-0.848537
34486	1.827996	-4.335311	8.445029	0.051842	-0.015179	-0.052206	-0.531362	0.488715	-1.121565	-0.464674	0.026917	0.251623	-0.848551
34487	1.910982	-4.331356	8.654575	0.036362	0.000486	-0.043337	-0.531629	0.488163	-1.121988	-0.465391	0.026327	0.251043	-0.848349
34488	1.923408	-4.362700	8.554086	0.064240	-0.016130	-0.045123	-0.531757	0.485680	-1.118794	-0.465620	0.025074	0.250158	-0.848522
34489	1.759931	-4.569603	8.435079	0.019435	-0.020792	-0.052318	-0.530674	0.483670	-1.118872	-0.466372	0.024239	0.250070	-0.848159
34490	1.593023	-4.475533	8.364249	-0.048586	-0.022802	-0.066655	-0.533900	0.482027	-1.118206	-0.467025	0.023861	0.251165	-0.847487
34491	1.638877	-4.600949	8.277532	-0.090363	0.004813	-0.047163	-0.533635	0.483795	-1.121288	-0.467758	0.024530	0.252702	-0.846607
34492	1.808077	-4.573599	8.306591	-0.142944	0.014659	-0.031390	-0.533108	0.487450	-1.120358	-0.468075	0.025881	0.255023	-0.845695
34493	1.793452	-4.772906	8.555600	-0.118754	0.056327	-0.054028	-0.532307	0.489376	-1.118532	-0.469162	0.027661	0.256569	-0.844568
34494	1.831956	-4.786792	8.381152	-0.081411	0.059640	-0.103402	-0.531103	0.491595	-1.117519	-0.470950	0.028825	0.257464	-0.843260
34495	1.917968	-4.722110	8.397747	-0.103688	0.069357	-0.144099	-0.530026	0.491895	-1.119295	-0.473620	0.030228	0.258692	-0.841338
34496	1.715453	-4.774337	8.406370	-0.114940	0.063405	-0.195403	-0.529617	0.490209	-1.120445	-0.476999	0.031312	0.260164	-0.838932
34497	1.613338	-4.795637	8.169888	-0.131040	0.070412	-0.197148	-0.529344	0.489235	-1.121571	-0.480526	0.032733	0.261869	-0.836330
34498	1.758183	-4.739582	8.342422	-0.164802	0.090146	-0.143237	-0.528003	0.491209	-1.122341	-0.483149	0.035023	0.263872	-0.834094
34499	1.949681	-4.842910	8.467037	-0.107207	0.087110	-0.144000	-0.526662	0.493040	-1.123116	-0.485870	0.036775	0.264979	-0.832084
34500	2.014138	-4.691238	8.347505	-0.065088	0.049182	-0.177724	-0.525988	0.492618	-1.123955	-0.488903	0.037232	0.265736	-0.830044
34501	1.983113	-4.466024	8.388186	-0.059984	0.070212	-0.163431	-0.523965	0.491459	-1.124971	-0.491882	0.038130	0.266224	-0.828084
34502	2.102858	-4.743022	8.485428	-0.071288	0.119230	-0.135764	-0.523156	0.491173	-1.125672	-0.494557	0.040026	0.266357	-0.826356
34503	2.175280	-4.974765	8.465326	-0.035217	0.107197	-0.140154	-0.519789	0.490840	-1.126949	-0.497356	0.041404	0.266058	-0.824703
34504	1.945748	-4.901254	8.387915	0.021166	0.058613	-0.170297	-0.519245	0.489158	-1.128374	-0.500337	0.041196	0.265289	-0.823157
34505	1.727268	-4.657609	8.280672	0.033032	0.063331	-0.141899	-0.520306	0.484424	-1.131242	-0.502975	0.041166	0.264296	-0.821869
34506	1.767557	-4.734563	8.272860	0.022918	0.058780	-0.033223	-0.520304	0.483551	-1.130316	-0.503691	0.041667	0.263380	-0.821700
34507	1.913984	-5.023222	8.303604	0.044914	0.054125	0.018955	-0.518148	0.482982	-1.132405	-0.503640	0.042225	0.262158	-0.822093
34508	1.914684	-5.062055	8.279845	0.116091	0.068019	-0.015210	-0.517200	0.481086	-1.131114	-0.504195	0.042038	0.259600	-0.822574
34509	1.924336	-5.066740	8.236845	0.171540	0.060971	-0.070779	-0.515302	0.476857	-1.134274	-0.505751	0.040973	0.256322	-0.822701
34510	1.792528	-5.035155	8.141084	0.191229	0.099862	-0.127019	-0.514204	0.470048	-1.135462	-0.508380	0.039983	0.252289	-0.822375
34511	1.590258	-4.861608	8.119123	0.139924	0.140969	-0.153402	-0.509612	0.465793	-1.140154	-0.511648	0.040152	0.248797	-0.821403
34512	1.513855	-4.913972	8.153283	0.124511	0.155830	-0.112669	-0.506900	0.460018	-1.144736	-0.514272	0.040837	0.245267	-0.820792
34513	1.448202	-5.012261	8.231451	0.149316	0.162753	-0.096617	-0.503920	0.453881	-1.146197	-0.516693	0.041578	0.241363	-0.820393
34514	1.473914	-5.322531	8.273099	0.123375	0.130851	-0.073910	-0.500138	0.449856	-1.147736	-0.518552	0.042057	0.238068	-0.820158
34515	1.512526	-5.666550	8.349098	0.151980	0.052218	-0.012434	-0.497157	0.444037	-1.150687	-0.519036	0.041399	0.235237	-0.820702
34516	1.291214	-5.859916	8.420800	0.137939	-0.204112	0.064620	-0.500380	0.441102	-1.149380	-0.517062	0.036891	0.235056	-0.822213
34517	0.897776	-5.104780	8.330809	0.089230	-0.426048	-0.038565	-0.508447	0.437043	-1.143690	-0.515625	0.028966	0.238243	-0.822516
34518	1.579677	-3.791164	8.462191	0.117219	-0.306949	-0.024661	-0.518131	0.433764	-1.139455	-0.514574	0.022564	0.239509	-0.823006
34519	2.494767	-2.868944	9.354767	0.127232	-0.076047	0.209100	-0.519197	0.429794	-1.138481	-0.510717	0.021158	0.238276	-0.825800
34520	2.404631	-3.343900	10.044078	0.160685	0.165928	0.143586	-0.515425	0.429184	-1.140454	-0.509126	0.022910	0.233884	-0.827988
34521	1.890589	-3.576574	10.034873	0.095042	0.216905	-0.287602	-0.513795	0.424789	-1.142252	-0.514847	0.024311	0.230331	-0.825403
34522	2.096124	-3.218426	9.845893	0.293617	0.204971	-0.311865	-0.509589	0.414467	-1.148090	-0.520969	0.023197	0.223537	-0.823459
34523	1.993853	-3.521369	9.315429	0.474815	0.103282	-0.237637	-0.501743	0.401977	-1.149678	-0.525462	0.018982	0.214796	-0.823038
34524	1.995552	-3.191224	8.870043	0.628570	0.064429	-0.339960	-0.500068	0.382343	-1.149107	-0.531415	0.011935	0.203902	-0.822119
34525	1.853179	-2.965680	8.189921	0.796051	-0.068707	-0.365003	-0.499862	0.358811	-1.150281	-0.537181	0.000932	0.191647	-0.821405
34526	1.542996	-2.716481	7.475585	0.576856	-0.071821	-0.243632	-0.501527	0.330113	-1.147100	-0.540777	-0.007418	0.182954	-0.820995
34527	1.064338	-2.324543	8.035695	0.068656	-0.020757	-0.145807	-0.505264	0.319243	-1.145772	-0.543021	-0.008942	0.182058	-0.819697
34528	1.030282	-2.679515	8.822116	-0.310197	0.077324	0.037525	-0.501500	0.321545	-1.150924	-0.542660	-0.004202	0.186329	-0.819014
34529	1.097992	-3.358003	9.091710	-0.405019	0.009872	0.072166	-0.502750	0.334681	-1.153211	-0.541461	0.000770	0.192854	-0.818307
34530	1.335118	-3.581900	9.088640	-0.282640	-0.173139	0.108467	-0.505472	0.344385	-1.152864	-0.538941	0.001385	0.199371	-0.818408
34531	1.427877	-3.657931	8.817626	-0.056506	-0.311634	0.177238	-0.513850	0.354109	-1.147678	-0.534702	-0.002213	0.203640	-0.820134
34532	1.329967	-3.936519	8.287112	0.082060	-0.412324	0.196523	-0.524357	0.355614	-1.140824	-0.529717	-0.009082	0.206725	-0.822546
34533	1.097742	-4.018459	7.909876	-0.041576	-0.381091	0.148659	-0.535929	0.352694	-1.131783	-0.525591	-0.014047	0.211479	-0.823914
34534	1.265368	-4.362545	8.163163	-0.347566	-0.217270	0.143414	-0.544834	0.358750	-1.126983	-0.522338	-0.013393	0.219544	-0.823884
34535	1.613446	-4.562582	8.141651	-0.340911	-0.078658	0.222053	-0.547424	0.369274	-1.125384	-0.518290	-0.009837	0.226083	-0.824722
34536	1.915637	-6.086349	9.782550	-1.115427	0.365390	0.554837	-0.543596	0.394755	-1.126648	-0.510788	0.010231	0.240744	-0.825248
34537	2.947477	-3.756414	10.492352	-1.136076	0.890482	0.603764	-0.524065	0.437477	-1.140629	-0.504492	0.039750	0.250207	-0.825411
34538	3.872459	-5.179237	10.444810	-0.078173	0.364646	0.226956	-0.507282	0.453217	-1.150952	-0.502430	0.047665	0.247648	-0.827020
34539	3.396626	-3.821193	9.562955	-0.018295	0.113706	-0.105038	-0.500017	0.455408	-1.154785	-0.504601	0.049414	0.246987	-0.825792
34540	3.149806	-3.413009	9.196017	0.218486	-0.288205	-0.347291	-0.502420	0.448304	-1.151987	-0.509051	0.040706	0.246637	-0.823638
34541	2.832906	-3.049901	7.842674	0.449239	-0.227067	-0.549427	-0.506399	0.428204	-1.150137	-0.517212	0.029771	0.242045	-0.820378
34542	2.378902	-2.897920	7.786670	0.164471	-0.065240	-0.540349	-0.509577	0.410818	-1.149845	-0.525771	0.024355	0.240348	-0.815601
34543	2.038710	-2.748651	8.449154	-0.099921	0.126017	-0.347173	-0.512378	0.401711	-1.145880	-0.531915	0.025835	0.240853	-0.811412
34544	2.157851	-3.591298	8.618052	-0.203112	0.232792	-0.169992	-0.506726	0.402674	-1.150279	-0.535595	0.030919	0.241777	-0.808533
34545	2.609582	-4.134187	8.554161	-0.004546	0.178442	-0.132662	-0.501875	0.401816	-1.154864	-0.538540	0.033226	0.240060	-0.806995
34546	2.417530	-4.526136	8.194941	0.089091	0.138363	-0.206820	-0.494057	0.399071	-1.160635	-0.542514	0.033473	0.237288	-0.805141
34547	2.069246	-4.078485	8.180875	0.030247	0.278037	-0.338664	-0.487309	0.394196	-1.165236	-0.549232	0.036017	0.234075	-0.801408
34548	2.216030	-3.973825	8.507171	0.015287	0.346601	-0.239300	-0.481092	0.386690	-1.172098	-0.554592	0.040246	0.230211	-0.798631
34549	2.167152	-4.290289	8.681386	0.079948	0.366594	-0.162919	-0.470037	0.382340	-1.179187	-0.558877	0.044453	0.225081	-0.796881
34550	2.343925	-4.408467	8.654000	0.246433	0.317372	-0.272371	-0.460319	0.374724	-1.184865	-0.564746	0.045491	0.217862	-0.794688
34551	1.948193	-4.711887	8.056758	0.333625	0.292172	-0.303972	-0.447081	0.360223	-1.190809	-0.571068	0.045022	0.209668	-0.792397
34552	1.434050	-5.347585	7.771341	0.119851	0.283567	-0.318696	-0.439909	0.348544	-1.196181	-0.577328	0.046779	0.204833	-0.789017
34553	1.231637	-5.851329	8.028921	-0.231370	0.262772	-0.245609	-0.433837	0.344142	-1.195985	-0.581969	0.052641	0.205908	-0.784948
34554	0.379075	-5.784195	8.628154	-0.615192	-0.137482	-0.300480	-0.431434	0.351123	-1.199605	-0.585373	0.056376	0.217483	-0.779013
34555	0.772125	-3.227916	9.564600	-0.434546	0.056140	-0.298889	-0.432002	0.360944	-1.200371	-0.589661	0.061154	0.224122	-0.773517
34556	1.275815	-3.213760	11.053232	-0.123505	0.073318	0.050376	-0.426225	0.365777	-1.206555	-0.589008	0.063946	0.225128	-0.773497
34557	1.213022	-2.525464	10.867970	-0.089660	-0.209464	0.351018	-0.428259	0.370349	-1.205838	-0.582427	0.063431	0.228584	-0.777499
34558	1.217957	-2.671130	9.976105	0.098416	-0.102534	0.440726	-0.430952	0.370574	-1.206754	-0.575141	0.062673	0.227702	-0.783222
34559	2.010218	-2.948105	9.677519	0.352797	0.002604	0.268762	-0.429867	0.367975	-1.205896	-0.571311	0.059918	0.221764	-0.787931
34560	1.931767	-2.808825	8.740020	0.522867	-0.122102	0.047511	-0.431177	0.355962	-1.206679	-0.570493	0.052182	0.214876	-0.790976
34561	1.625757	-3.081545	7.584394	0.429546	-0.193094	-0.207744	-0.438674	0.341555	-1.202013	-0.573328	0.043328	0.210438	-0.790654
34562	1.770003	-2.748744	7.781302	0.120595	-0.304615	-0.117533	-0.444837	0.331548	-1.198719	-0.573912	0.036598	0.212144	-0.790114
34563	1.489502	-3.147034	8.536413	-0.150998	-0.313672	-0.060033	-0.452098	0.328041	-1.193157	-0.573372	0.033100	0.218102	-0.789038
34564	1.516203	-3.831119	8.831272	-0.193595	-0.267451	-0.074001	-0.460321	0.331311	-1.191318	-0.573185	0.030752	0.224290	-0.787533
34565	1.476215	-4.137732	8.813100	-0.089732	-0.281366	-0.123251	-0.470150	0.331417	-1.186018	-0.573758	0.026810	0.228925	-0.785924
34566	1.690299	-4.245565	8.387165	-0.041430	-0.251887	-0.004476	-0.482553	0.337065	-1.184598	-0.572579	0.023276	0.232490	-0.785850
34567	2.265226	-4.189033	8.144392	-0.024364	-0.253300	0.131594	-0.491708	0.336601	-1.179870	-0.569266	0.020221	0.235659	-0.787396
34568	2.096963	-4.743165	8.153038	-0.046286	-0.273626	-0.061275	-0.498160	0.332801	-1.174735	-0.568861	0.016124	0.239547	-0.786609
34569	1.638712	-5.139852	8.657135	-0.552242	0.000482	-0.209528	-0.506525	0.338737	-1.171445	-0.571878	0.021499	0.248269	-0.781573
34570	3.105891	-4.617930	9.165243	-0.795444	0.510003	0.356656	-0.498515	0.362008	-1.179512	-0.568305	0.040301	0.254688	-0.781370
34571	3.787623	-4.440416	9.738509	-0.389131	0.468313	0.026847	-0.488337	0.380405	-1.187626	-0.569858	0.052210	0.255427	-0.779290
34572	2.881804	-3.796566	9.397717	-0.275878	0.310950	-0.332560	-0.480013	0.388529	-1.191415	-0.576202	0.058456	0.256542	-0.773796
34573	2.470339	-3.381649	9.124375	-0.138681	0.041223	-0.597232	-0.476379	0.389063	-1.193622	-0.585415	0.057594	0.258879	-0.766130
34574	2.415941	-3.176347	8.545807	0.101772	-0.010599	-0.577342	-0.478509	0.381203	-1.195216	-0.594218	0.053219	0.258114	-0.759901
34575	2.016433	-3.351128	8.332650	0.082240	0.033788	-0.510714	-0.480770	0.371875	-1.194537	-0.602190	0.050049	0.256936	-0.754219
34576	2.151812	-3.319530	8.423229	0.006072	0.149712	-0.334312	-0.480744	0.363339	-1.193587	-0.607815	0.050449	0.255401	-0.750190
34577	2.529313	-3.807945	8.221841	0.014573	0.207842	-0.236723	-0.477369	0.360523	-1.197945	-0.612420	0.052091	0.252813	-0.747204
34578	2.648275	-4.179644	8.240333	0.030663	0.266188	-0.289355	-0.470768	0.359770	-1.202683	-0.617921	0.054162	0.249421	-0.743659
34579	2.903560	-4.014729	8.769311	0.009900	0.394137	-0.435434	-0.460928	0.356100	-1.207281	-0.626325	0.057606	0.244801	-0.737883
34580	2.682831	-4.169278	8.503713	0.194496	0.407859	-0.604449	-0.449726	0.347313	-1.212879	-0.637172	0.058144	0.237529	-0.730897
34581	2.391742	-4.082341	8.205245	0.141465	0.430284	-0.703422	-0.438508	0.332958	-1.217021	-0.649567	0.059145	0.230731	-0.722031
34582	2.152838	-4.110937	8.352198	0.005841	0.511874	-0.598069	-0.425155	0.325424	-1.223695	-0.660304	0.063627	0.224714	-0.713760
34583	2.115438	-4.402922	8.478434	-0.026421	0.589519	-0.656890	-0.407918	0.324319	-1.230069	-0.672182	0.069306	0.218096	-0.704132
34584	1.923404	-4.738997	8.477484	-0.034897	0.549171	-0.682757	-0.389189	0.319342	-1.236177	-0.683872	0.074460	0.212157	-0.694093
34585	1.336409	-4.747242	8.274168	-0.054063	0.521195	-0.710268	-0.374095	0.314597	-1.242507	-0.695730	0.079337	0.206819	-0.683294
34586	0.776113	-5.058419	8.471165	-0.192746	0.397940	-0.592894	-0.359157	0.316926	-1.247789	-0.704996	0.084957	0.204868	-0.673641
34587	0.484818	-5.287056	8.415804	-0.313558	0.206875	-0.279688	-0.350428	0.324477	-1.251737	-0.709000	0.091056	0.206652	-0.668074
34588	0.470516	-3.825852	8.515078	-0.339138	0.196454	-0.405434	-0.344656	0.330508	-1.254473	-0.714504	0.096782	0.209152	-0.660585
34589	0.912705	-2.972880	9.644025	-0.460646	0.402260	-0.137666	-0.336475	0.340878	-1.257097	-0.717010	0.108160	0.209676	-0.655922
34590	1.084457	-2.678337	10.634075	-0.565524	0.401378	0.079410	-0.324818	0.359737	-1.262077	-0.716243	0.121813	0.211187	-0.653879
34591	1.317857	-2.916840	10.893399	-0.402149	0.306359	-0.192146	-0.320298	0.379288	-1.265314	-0.719002	0.130759	0.212348	-0.648727
34592	1.629910	-3.061728	10.557414	0.073263	0.363250	-0.459990	-0.311423	0.383007	-1.269389	-0.726551	0.132416	0.207401	-0.641541
34593	1.282917	-2.907957	9.096397	0.315321	0.333741	-0.696248	-0.300220	0.373581	-1.271871	-0.737599	0.129134	0.200102	-0.631848
34594	0.185469	-2.515299	7.884983	0.143703	0.205717	-0.759237	-0.295478	0.363906	-1.275513	-0.748247	0.126538	0.197215	-0.620661
34595	0.664593	-2.453180	8.038842	-0.096791	0.112755	-0.532605	-0.292235	0.360170	-1.276763	-0.755018	0.127194	0.197777	-0.612089
34596	3.269156	-1.672672	8.868783	-0.103537	-0.135325	-0.059203	-0.296538	0.358265	-1.275956	-0.754898	0.126847	0.201265	-0.611172
34597	3.348509	-4.562500	9.595959	0.000974	-0.394500	0.029727	-0.307435	0.355597	-1.272369	-0.752964	0.121897	0.206916	-0.612676
34598	2.969319	-5.047668	9.250957	-0.582604	-0.192100	-0.086510	-0.317841	0.367504	-1.261361	-0.751708	0.127929	0.217171	-0.609432
34599	4.092709	-4.575621	10.326650	-0.107713	0.101182	-0.130293	-0.313310	0.382877	-1.261871	-0.753508	0.129907	0.217177	-0.606782
34600	1.805393	-4.554305	7.579352	0.966460	-0.081962	-1.353747	-0.314326	0.362426	-1.260067	-0.771643	0.108396	0.210108	-0.590485
34601	1.355189	-4.144948	7.283198	0.467203	0.086685	-1.298448	-0.313155	0.331354	-1.261360	-0.788089	0.096454	0.205883	-0.572035
34602	0.767968	-4.247784	7.944818	-0.248366	0.025146	-0.530051	-0.307223	0.328659	-1.261244	-0.793700	0.098456	0.209364	-0.562596
34603	0.767855	-4.354515	8.768924	-0.362835	-0.000323	-0.293655	-0.301451	0.334258	-1.263721	-0.796275	0.102825	0.213868	-0.556448
34604	1.377028	-4.095716	9.902663	-0.178599	0.198637	-0.219481	-0.295015	0.343050	-1.263785	-0.799146	0.106924	0.213168	-0.551808
34605	1.785282	-4.287470	9.035559	0.203044	0.020627	-0.081568	-0.289892	0.340342	-1.262296	-0.800576	0.103448	0.210580	-0.551391
34606	1.915971	-4.052137	8.161529	0.245370	-0.104438	0.099868	-0.290441	0.343367	-1.257555	-0.799503	0.098775	0.209365	-0.554261
34607	2.421509	-3.688476	8.607617	0.122915	-0.018337	0.317381	-0.288814	0.339347	-1.257159	-0.796143	0.097830	0.207492	-0.559940
34608	2.827698	-3.613113	8.773582	0.151275	-0.011579	0.198950	-0.285956	0.329403	-1.259560	-0.794113	0.096099	0.205621	-0.563800
34609	2.529038	-3.691352	8.870930	0.133590	0.005927	-0.012221	-0.283119	0.325898	-1.258070	-0.794541	0.093861	0.203906	-0.564196
34610	2.251621	-3.395358	8.850554	0.079200	0.050601	-0.327673	-0.279747	0.323816	-1.257359	-0.798546	0.091822	0.202848	-0.559238
34611	2.059010	-3.498414	8.604688	0.029379	0.027545	-0.419869	-0.274635	0.324465	-1.253716	-0.803392	0.089819	0.202710	-0.552633
34612	1.906255	-3.367661	8.642345	-0.130812	0.057236	-0.381255	-0.270455	0.322422	-1.255467	-0.807551	0.090994	0.203943	-0.545883
34613	1.769205	-3.486636	9.004950	-0.201189	0.131902	-0.260736	-0.264669	0.323448	-1.256593	-0.810562	0.094502	0.204328	-0.540656
34614	1.949271	-3.779553	8.916393	-0.198245	0.139277	-0.234183	-0.258756	0.327021	-1.257501	-0.813237	0.098248	0.204682	-0.535815
34615	2.085212	-3.665411	8.938962	-0.141360	0.099280	-0.214846	-0.252575	0.330865	-1.258130	-0.815666	0.100634	0.204844	-0.531602
34616	2.011052	-3.739604	8.778363	-0.094733	0.089750	-0.209433	-0.248553	0.336290	-1.257456	-0.818031	0.102262	0.204836	-0.527646
34617	1.937072	-3.677829	8.765997	-0.148661	0.115030	-0.207658	-0.242362	0.337194	-1.259818	-0.820384	0.104975	0.204783	-0.523464
34618	2.015736	-3.571985	9.017974	-0.148487	0.110024	-0.148484	-0.238728	0.337036	-1.256592	-0.822036	0.107940	0.204872	-0.520224
34619	2.078964	-3.699500	9.047358	-0.015400	0.044701	-0.121971	-0.234150	0.336971	-1.258421	-0.823461	0.108079	0.204390	-0.518128
34620	2.132460	-3.756826	8.741294	-0.018709	0.066215	-0.094440	-0.232532	0.336068	-1.257787	-0.824637	0.108675	0.203727	-0.516390
34621	2.158767	-3.600967	8.846848	-0.069543	0.076915	-0.076864	-0.230795	0.341305	-1.265138	-0.825599	0.110222	0.203177	-0.514739
34622	2.369684	-3.733094	8.798949	-0.000877	0.031712	-0.094659	-0.228501	0.339397	-1.264681	-0.826669	0.110166	0.202901	-0.513141
34623	2.240193	-3.822853	8.670471	-0.012899	0.040969	-0.114052	-0.225130	0.337987	-1.268448	-0.827982	0.110251	0.202456	-0.511177
34624	2.155998	-3.717554	8.768201	-0.038628	0.040270	-0.094676	-0.224322	0.337971	-1.268595	-0.828996	0.110907	0.202422	-0.509402
34625	2.059597	-3.733861	8.837585	-0.020807	0.022547	-0.091177	-0.224322	0.337959	-1.268050	-0.829975	0.111030	0.202314	-0.507821
34626	1.958435	-3.769687	8.810678	0.018433	0.015450	-0.078698	-0.224864	0.338775	-1.265971	-0.830847	0.110550	0.202075	-0.506594
34627	2.030892	-3.739228	8.923409	0.030919	-0.009213	-0.011646	-0.223517	0.338460	-1.265997	-0.831002	0.109822	0.201787	-0.506613
34628	2.025936	-3.749039	8.827038	0.065155	-0.012441	-0.013324	-0.224725	0.337678	-1.267781	-0.831200	0.108547	0.201393	-0.506719
34629	2.121224	-3.679345	8.742772	0.063048	-0.029505	0.028974	-0.226072	0.337696	-1.267220	-0.830928	0.107248	0.201029	-0.507586
34630	2.127667	-3.756912	8.757999	0.061978	-0.037589	0.067820	-0.226332	0.334545	-1.265682	-0.830190	0.106097	0.200909	-0.509080
34631	2.180319	-3.717109	8.797832	0.030447	-0.033446	0.069502	-0.227948	0.334544	-1.264027	-0.829415	0.105465	0.200861	-0.510493
34632	2.204243	-3.689963	8.870581	0.044393	-0.038164	0.085421	-0.228754	0.333674	-1.262409	-0.828451	0.104669	0.200890	-0.512208
34633	2.169874	-3.697890	8.681815	0.048070	-0.045165	0.081864	-0.229424	0.332707	-1.262842	-0.827531	0.103675	0.200836	-0.513915
34634	2.248573	-3.754725	8.684659	0.003930	-0.014533	0.122574	-0.229963	0.332700	-1.262018	-0.826188	0.103940	0.200811	-0.516028
34635	2.306867	-3.758521	8.700920	-0.012531	-0.014907	0.132232	-0.229827	0.332401	-1.261483	-0.824733	0.104462	0.200787	-0.518254
34636	2.273028	-3.897521	8.619081	-0.020847	-0.017905	0.106563	-0.231311	0.333279	-1.261165	-0.823478	0.105034	0.201106	-0.520007
34637	2.333411	-3.889143	8.606427	-0.017082	-0.000949	0.069539	-0.231315	0.334685	-1.260574	-0.822710	0.105528	0.201049	-0.521144
34638	2.472488	-3.787067	8.778438	-0.034318	0.014749	0.076619	-0.231850	0.333393	-1.259382	-0.821863	0.106540	0.201033	-0.522280
34639	2.151113	-3.698209	8.878642	-0.010423	0.013518	-0.009889	-0.232394	0.335434	-1.261219	-0.821994	0.106748	0.200850	-0.522102
34640	1.725016	-3.453613	7.501176	0.064564	0.061025	-0.110019	-0.233499	0.344667	-1.260497	-0.823493	0.105869	0.199436	-0.520458
34641	2.201620	-3.541912	8.975306	0.033419	0.026793	-0.099863	-0.233364	0.344871	-1.263356	-0.824702	0.105138	0.198770	-0.518944
34642	2.233400	-3.706436	8.789751	-0.011540	0.029967	-0.099979	-0.232963	0.345691	-1.262380	-0.825803	0.105229	0.198636	-0.517223
34643	1.988613	-3.579781	8.822207	-0.025029	-0.009932	-0.073707	-0.234310	0.345841	-1.261404	-0.826467	0.105186	0.199128	-0.515981
34644	2.006263	-3.710537	8.980211	-0.003142	-0.009367	-0.017055	-0.234316	0.347679	-1.261072	-0.826569	0.105061	0.199381	-0.515745
34645	1.848472	-3.820219	8.973789	-0.007332	-0.017051	0.004139	-0.230244	0.336504	-1.260527	-0.826435	0.104977	0.199635	-0.515879
34646	1.977231	-3.735356	8.839884	-0.007405	-0.004615	0.076685	-0.231451	0.334805	-1.259477	-0.825576	0.105344	0.199657	-0.517169
34647	2.304180	-3.848381	8.817067	0.020436	-0.026600	0.041202	-0.232928	0.333717	-1.260041	-0.825077	0.104855	0.199708	-0.518045
34648	2.224223	-3.730878	8.799283	0.023006	-0.011703	0.014796	-0.232260	0.335230	-1.258636	-0.824894	0.104400	0.199662	-0.518445
34649	2.237409	-3.667523	8.770322	-0.022757	0.018971	-0.018751	-0.233063	0.333843	-1.259217	-0.825107	0.104854	0.199543	-0.518061
34650	2.156990	-3.785522	8.653193	0.022706	0.002159	0.029049	-0.234679	0.333874	-1.258924	-0.824829	0.104603	0.199242	-0.518670
34651	2.439293	-3.765781	9.145579	0.080052	-0.010020	-0.032809	-0.235223	0.335761	-1.260220	-0.825285	0.103000	0.198575	-0.518521
34652	2.256621	-3.555514	8.654515	0.074116	-0.020353	-0.013401	-0.236588	0.342198	-1.261087	-0.825468	0.101501	0.198199	-0.518669
34653	2.159262	-3.678679	8.512832	-0.020288	0.003749	0.021850	-0.234274	0.334122	-1.263967	-0.825203	0.101913	0.198245	-0.518992
34654	2.250641	-3.604165	8.755806	-0.042659	0.004654	0.050048	-0.236022	0.333299	-1.263427	-0.824579	0.102849	0.198540	-0.519685
34655	2.087996	-3.820742	8.839112	-0.039899	0.023464	0.152773	-0.234683	0.335484	-1.261054	-0.822985	0.104312	0.198199	-0.522046
34656	2.233066	-3.801114	8.853045	0.000627	-0.012611	0.043894	-0.234950	0.334942	-1.261887	-0.822444	0.104330	0.198339	-0.522841
34657	2.211091	-3.813665	8.722470	0.004212	0.004990	-0.019627	-0.233865	0.332037	-1.260084	-0.822663	0.104191	0.198211	-0.522573
34658	2.112127	-3.694066	8.838897	-0.036196	0.002034	-0.057774	-0.234681	0.334778	-1.261213	-0.823167	0.104565	0.198706	-0.521515
34659	2.176234	-3.743880	8.870128	-0.049481	0.017229	-0.029441	-0.234018	0.337857	-1.260030	-0.823423	0.105399	0.198960	-0.520845
34660	2.045468	-3.758397	8.813263	-0.036567	0.017611	-0.040860	-0.233479	0.338178	-1.262208	-0.823810	0.106009	0.199168	-0.520031
34661	2.167140	-3.799899	8.706573	-0.028783	0.013010	0.004200	-0.232395	0.335557	-1.260396	-0.823740	0.106597	0.199207	-0.520006
34662	2.143669	-3.824592	8.792704	-0.025124	0.016640	0.002471	-0.234416	0.336208	-1.261988	-0.823691	0.107179	0.199220	-0.519959
34663	2.104468	-3.805884	8.776916	-0.028424	0.009804	-0.009952	-0.232404	0.338387	-1.260032	-0.823755	0.107676	0.199343	-0.519708
34664	2.128694	-3.795727	8.837765	-0.028278	0.022342	-0.013415	-0.232406	0.339225	-1.259459	-0.823890	0.108308	0.199328	-0.519368
34665	2.172772	-3.833780	8.740705	-0.024861	0.006259	-0.009093	-0.231335	0.341208	-1.260362	-0.823936	0.108714	0.199476	-0.519153
34666	2.081335	-3.859711	8.786241	-0.014109	0.011612	-0.006352	-0.230794	0.340373	-1.261623	-0.823986	0.109028	0.199475	-0.519009
34667	2.104998	-3.830149	8.791558	-0.006399	0.010382	-0.025792	-0.231335	0.341249	-1.262134	-0.824261	0.109111	0.199402	-0.518583
34668	2.085590	-3.835361	8.752485	-0.024473	0.013697	-0.022286	-0.231471	0.341677	-1.262118	-0.824459	0.109554	0.199509	-0.518133
34669	2.139605	-3.868367	8.764021	-0.023470	0.014743	0.007772	-0.229318	0.342167	-1.260900	-0.824364	0.110101	0.199471	-0.518182
34670	2.097069	-3.912830	8.828049	0.003320	0.006754	-0.019592	-0.229854	0.341202	-1.261607	-0.824568	0.110024	0.199399	-0.517901
34671	2.143987	-3.848868	8.739935	0.015068	0.001586	-0.022252	-0.229858	0.342444	-1.260067	-0.824816	0.109683	0.199249	-0.517638
34672	2.123985	-3.815242	8.758327	0.000390	-0.007646	-0.013513	-0.230121	0.340496	-1.261490	-0.824893	0.109530	0.199431	-0.517476
34673	2.171555	-3.775540	8.723376	0.003580	-0.004454	0.002419	-0.228916	0.342362	-1.257489	-0.824835	0.109413	0.199451	-0.517586
34674	2.206627	-3.828309	8.751331	0.003568	0.003505	0.004232	-0.230532	0.342409	-1.257878	-0.824780	0.109394	0.199378	-0.517706
34675	2.137846	-3.776145	8.789752	0.003512	-0.008055	0.004170	-0.229185	0.342217	-1.257082	-0.824690	0.109246	0.199459	-0.517850
34676	2.097208	-3.813303	8.733417	0.017760	-0.011628	0.009508	-0.231199	0.340477	-1.259569	-0.824549	0.108857	0.199477	-0.518148
34677	2.154065	-3.853531	8.831758	-0.005896	-0.004970	0.020072	-0.229720	0.341300	-1.259833	-0.824285	0.108962	0.199573	-0.518510
34678	2.138923	-3.831963	8.778170	0.011079	-0.000575	-0.008133	-0.230661	0.340915	-1.260652	-0.824358	0.108727	0.199516	-0.518465
34679	2.107045	-3.820407	8.733772	0.003266	-0.000381	-0.018758	-0.231198	0.340332	-1.259437	-0.824533	0.108576	0.199529	-0.518212
34680	2.109211	-3.815518	8.683248	0.001897	0.009793	0.000753	-0.231464	0.339222	-1.260289	-0.824533	0.108634	0.199377	-0.518259
34681	2.106322	-3.907818	8.719965	0.004049	-0.006686	-0.015255	-0.231468	0.340801	-1.261056	-0.824647	0.108424	0.199482	-0.518082
34682	2.186619	-3.789824	8.798573	-0.005670	-0.022462	0.008459	-0.230662	0.341189	-1.260234	-0.824427	0.108306	0.199923	-0.518286
34683	2.128800	-3.815156	8.748844	0.002120	-0.002385	-0.009939	-0.231069	0.342197	-1.260470	-0.824498	0.108194	0.199969	-0.518179
34684	2.128717	-3.815160	8.722361	-0.028625	0.011384	-0.001990	-0.231873	0.341081	-1.260496	-0.824466	0.108761	0.200114	-0.518056
34685	2.175598	-3.853149	8.745752	-0.028460	0.011541	-0.008186	-0.231879	0.342893	-1.259074	-0.824507	0.109306	0.200247	-0.517824
34686	2.216949	-3.859681	8.751885	-0.031643	0.010133	-0.024127	-0.230807	0.344731	-1.259845	-0.824694	0.109822	0.200491	-0.517321
34687	2.173290	-3.860475	8.736107	-0.023999	0.014144	-0.039981	-0.231079	0.345632	-1.261722	-0.825084	0.110192	0.200611	-0.516575
34688	2.130848	-3.926797	8.691974	-0.033716	0.020469	-0.011667	-0.231087	0.348125	-1.259050	-0.825176	0.110898	0.200679	-0.516251
34689	2.125677	-3.902609	8.742186	-0.032869	0.009810	-0.011734	-0.230684	0.348405	-1.259318	-0.825233	0.111489	0.200903	-0.515944
34690	2.115693	-3.880936	8.787456	0.000527	0.006644	-0.016070	-0.228937	0.349503	-1.259439	-0.825394	0.111471	0.200854	-0.515709
34691	2.086493	-3.879041	8.762471	0.012899	0.002992	-0.008091	-0.230546	0.347293	-1.260447	-0.825488	0.111253	0.200710	-0.515662
34692	2.140363	-3.892620	8.850891	0.065891	-0.017063	-0.041661	-0.232153	0.344796	-1.261327	-0.825957	0.109806	0.200436	-0.515329
34693	2.124519	-3.829790	8.835486	0.110077	-0.023638	-0.012389	-0.230535	0.343757	-1.260971	-0.826199	0.107692	0.199739	-0.515657
34694	2.136671	-3.727620	8.724352	0.110817	-0.050288	0.022802	-0.230927	0.340092	-1.261630	-0.825977	0.105423	0.199406	-0.516609
34695	2.208916	-3.723894	8.601360	0.050738	-0.010705	0.055565	-0.234963	0.339038	-1.261072	-0.825436	0.104692	0.198966	-0.517792
34696	2.220100	-3.789232	8.659972	-0.035616	0.008087	0.057181	-0.233887	0.338969	-1.259177	-0.824757	0.105574	0.199114	-0.518636
34697	2.230718	-3.813301	8.800104	-0.043845	-0.007192	0.025226	-0.234431	0.340979	-1.259651	-0.824342	0.106320	0.199665	-0.518931
34698	2.155552	-3.814667	8.780956	-0.038893	0.004714	-0.023290	-0.235241	0.341559	-1.259350	-0.824480	0.106901	0.200073	-0.518435
34699	2.078196	-3.738409	8.558941	-0.043137	0.010257	0.002390	-0.234979	0.343938	-1.258185	-0.824372	0.107728	0.200378	-0.518319
34700	2.149400	-3.877903	8.735506	-0.078812	0.007721	0.057061	-0.235121	0.346686	-1.260277	-0.823599	0.109319	0.200977	-0.518982
34701	2.204135	-3.935164	8.821874	-0.042236	0.001489	0.034138	-0.233107	0.348322	-1.259429	-0.823124	0.110171	0.201352	-0.519409
34702	2.157845	-3.940871	8.709760	-0.010889	-0.011735	0.004106	-0.234719	0.347077	-1.259178	-0.822971	0.110229	0.201681	-0.519513
34703	2.174833	-3.950279	8.657391	-0.020096	0.003927	0.014784	-0.234186	0.348927	-1.259942	-0.822753	0.110667	0.201834	-0.519704
34704	2.179687	-3.950191	8.659946	-0.043077	0.002351	-0.001213	-0.235799	0.348113	-1.259950	-0.822635	0.111377	0.202279	-0.519567
34705	2.204411	-3.969160	8.694551	-0.046639	0.011213	-0.001173	-0.234732	0.351494	-1.259989	-0.822552	0.112266	0.202630	-0.519371
34706	2.165723	-3.979577	8.657332	-0.039223	0.006156	-0.010013	-0.234464	0.352062	-1.260246	-0.822554	0.112919	0.202990	-0.519086
34707	2.136400	-3.970400	8.639512	-0.043191	0.024316	-0.026700	-0.233387	0.352025	-1.259715	-0.822794	0.113786	0.203150	-0.518453
34708	2.156181	-3.984603	8.673928	-0.053188	0.018835	-0.024119	-0.232320	0.354773	-1.256911	-0.822958	0.114742	0.203479	-0.517852
34709	2.127621	-4.009398	8.682868	-0.054900	0.017128	-0.027664	-0.232053	0.355630	-1.257432	-0.823149	0.115726	0.203883	-0.517170
34710	2.151252	-3.984696	8.647297	-0.056683	0.020670	-0.027653	-0.232596	0.357060	-1.257379	-0.823339	0.116741	0.204227	-0.516503
34711	2.147507	-4.035742	8.674048	-0.054739	0.042065	-0.029276	-0.231658	0.359270	-1.261818	-0.823645	0.117974	0.204226	-0.515734
34712	2.148578	-4.079413	8.737000	-0.046043	0.028528	-0.054089	-0.231664	0.361091	-1.260805	-0.824164	0.118787	0.204391	-0.514653
34713	2.112919	-3.999952	8.691975	-0.023640	0.018001	-0.052312	-0.229914	0.361394	-1.263407	-0.824680	0.119165	0.204521	-0.513687
34714	2.016548	-4.040552	8.617105	-0.045520	0.026392	-0.039926	-0.229920	0.363197	-1.261575	-0.825047	0.120007	0.204681	-0.512837
34715	2.063803	-4.093098	8.667097	-0.055090	0.015167	-0.020587	-0.228308	0.364159	-1.261836	-0.825147	0.121011	0.205101	-0.512272
34716	2.100218	-4.087575	8.721134	-0.036331	0.006351	-0.017058	-0.229121	0.365860	-1.260953	-0.825215	0.121588	0.205443	-0.511888
34717	2.085501	-4.078132	8.725426	-0.007179	0.012235	-0.029303	-0.228587	0.367259	-1.260641	-0.825507	0.121736	0.205441	-0.511383
34718	2.065722	-4.078504	8.599641	-0.004216	0.009886	-0.005431	-0.228179	0.365756	-1.257421	-0.825550	0.121867	0.205366	-0.511313
34719	2.083423	-4.112168	8.619697	-0.021832	-0.000476	0.012126	-0.227915	0.367461	-1.257778	-0.825329	0.122301	0.205623	-0.511462
34720	2.128503	-4.048220	8.716890	-0.007804	-0.000738	-0.008181	-0.228453	0.367181	-1.257372	-0.825346	0.122371	0.205768	-0.511360
34721	2.104642	-4.077793	8.648976	-0.003496	-0.013283	-0.002935	-0.228445	0.364672	-1.259363	-0.825272	0.122308	0.206085	-0.511367
34722	2.099460	-4.063322	8.634264	0.001723	-0.006325	0.005084	-0.228985	0.365255	-1.259474	-0.825152	0.122217	0.206192	-0.511539
34723	2.136538	-4.091776	8.683764	-0.012631	-0.001086	0.004180	-0.228183	0.367193	-1.258193	-0.825033	0.122459	0.206385	-0.511596
34724	2.148647	-4.098844	8.636042	0.006966	-0.004653	0.011290	-0.229261	0.367486	-1.257489	-0.824872	0.122326	0.206395	-0.511882
34725	2.162739	-4.081598	8.602642	-0.003784	0.005925	0.011321	-0.228992	0.367653	-1.258851	-0.824730	0.122520	0.206367	-0.512075
34726	2.144476	-4.142624	8.573654	-0.029024	-0.004957	0.011179	-0.229394	0.366972	-1.259686	-0.824474	0.122975	0.206752	-0.512223
34727	2.118276	-4.160090	8.609092	-0.035972	0.009382	0.004182	-0.229536	0.369534	-1.259874	-0.824339	0.123709	0.207017	-0.512157
34728	2.161477	-4.125309	8.694411	-0.019578	-0.007992	-0.006499	-0.228996	0.369638	-1.264923	-0.824280	0.123905	0.207398	-0.512051
34729	2.071538	-4.126952	8.600185	-0.031757	0.009983	-0.018778	-0.230614	0.370541	-1.265556	-0.824392	0.124481	0.207667	-0.511621
34730	2.132304	-4.133130	8.616541	-0.027179	0.016351	0.013091	-0.230080	0.372079	-1.265104	-0.824205	0.125129	0.207678	-0.511761
34731	2.169861	-4.193140	8.618146	-0.030510	0.002407	0.000608	-0.230085	0.373132	-1.261524	-0.824090	0.125686	0.208014	-0.511673
34732	2.112856	-4.131056	8.611114	-0.017628	0.002774	-0.009948	-0.229819	0.374241	-1.260673	-0.824111	0.125945	0.208207	-0.511496
34733	2.140142	-4.164550	8.597759	-0.023373	-0.001135	0.002382	-0.230223	0.374437	-1.262571	-0.823981	0.126354	0.208524	-0.511476
34734	2.081970	-4.160748	8.620019	-0.028607	0.004283	-0.002892	-0.228877	0.374336	-1.259590	-0.823907	0.126838	0.208787	-0.511368
34735	2.106424	-4.170013	8.630468	-0.020836	0.011076	-0.023163	-0.227804	0.375616	-1.260788	-0.824095	0.127224	0.208940	-0.510906
34736	2.027268	-4.220009	8.575456	-0.006568	-0.003991	-0.020542	-0.228877	0.374544	-1.262447	-0.824224	0.127186	0.209159	-0.510618
34737	2.087076	-4.175222	8.610656	-0.023166	0.013218	-0.002818	-0.227805	0.376042	-1.260774	-0.824206	0.127721	0.209246	-0.510477
34738	2.058427	-4.202450	8.576279	-0.033977	0.009568	-0.002867	-0.228347	0.377018	-1.259509	-0.824140	0.128347	0.209477	-0.510333
34739	2.117188	-4.228085	8.602349	-0.039149	0.018594	-0.009911	-0.227405	0.376972	-1.258431	-0.824175	0.129171	0.209656	-0.509995
34740	2.120831	-4.174615	8.558725	-0.015853	0.016924	-0.006314	-0.227007	0.378954	-1.258644	-0.824221	0.129560	0.209589	-0.509850
34741	2.141317	-4.232509	8.540532	-0.046439	0.018446	-0.006402	-0.228490	0.380210	-1.262404	-0.824200	0.130515	0.209838	-0.509538
34742	2.132068	-4.247238	8.588507	-0.042676	0.023943	-0.011658	-0.227018	0.382833	-1.260700	-0.824253	0.131392	0.209944	-0.509182
34743	2.126895	-4.227908	8.607460	-0.029882	0.015379	-0.020513	-0.225940	0.382713	-1.262762	-0.824406	0.131981	0.210113	-0.508713
34744	2.020248	-4.244421	8.500797	-0.041784	0.021215	-0.045241	-0.226216	0.385007	-1.263503	-0.824795	0.132676	0.210342	-0.507806
34745	2.096993	-4.318281	8.544634	-0.062450	0.037953	-0.009850	-0.226493	0.387585	-1.264234	-0.824845	0.134078	0.210440	-0.507316
34746	2.113836	-4.308262	8.569149	-0.051631	0.011507	-0.015295	-0.225154	0.389728	-1.260089	-0.824857	0.134962	0.210849	-0.506891
34747	2.055832	-4.311739	8.598690	-0.046312	0.009705	-0.012625	-0.224081	0.391011	-1.261424	-0.824858	0.135799	0.211257	-0.506496
34748	2.031573	-4.319468	8.542635	-0.031379	0.017398	-0.031088	-0.223816	0.392253	-1.260159	-0.825113	0.136342	0.211406	-0.505873
34749	2.027278	-4.348680	8.533094	-0.040996	0.005234	-0.009976	-0.223280	0.393261	-1.261360	-0.825081	0.137059	0.211823	-0.505557
34750	2.042364	-4.368228	8.577206	-0.026219	0.011955	-0.022186	-0.223881	0.393610	-1.260082	-0.825231	0.137498	0.211986	-0.505124
34751	2.007938	-4.354294	8.508639	-0.035071	0.017320	-0.026591	-0.223209	0.394496	-1.262244	-0.825433	0.138171	0.212186	-0.504526
34752	2.018341	-4.395380	8.473158	-0.048004	0.020439	-0.013351	-0.223218	0.397175	-1.261475	-0.825471	0.139093	0.212404	-0.504119
34753	2.032793	-4.380544	8.538487	-0.046416	0.011412	-0.007220	-0.222682	0.398474	-1.262939	-0.825419	0.139978	0.212760	-0.503809
34754	2.043285	-4.414337	8.577582	-0.023097	0.020389	-0.002671	-0.222010	0.398736	-1.262666	-0.825415	0.140533	0.212699	-0.503686
34755	2.066175	-4.360522	8.491215	-0.011254	0.009996	-0.009778	-0.223093	0.400778	-1.263951	-0.825481	0.140811	0.212730	-0.503487
34756	2.057122	-4.399534	8.447899	-0.037599	0.005998	-0.001041	-0.222690	0.401005	-1.261902	-0.825358	0.141466	0.213048	-0.503371
34757	2.062470	-4.406708	8.561262	-0.042572	0.018755	-0.015124	-0.223500	0.401600	-1.262283	-0.825426	0.142325	0.213265	-0.502924
34758	2.038818	-4.438698	8.543926	-0.010110	-0.009248	-0.022267	-0.221483	0.402392	-1.261735	-0.825534	0.142285	0.213616	-0.502609
34759	1.946089	-4.425828	8.425431	-0.025572	0.004618	-0.013363	-0.222562	0.402984	-1.261703	-0.825572	0.142731	0.213887	-0.502305
34760	2.059392	-4.506305	8.492106	-0.026956	0.002400	0.004277	-0.222564	0.403842	-1.261948	-0.825408	0.143197	0.214142	-0.502334
34761	2.078365	-4.486134	8.492368	-0.014949	-0.007882	-0.009982	-0.224122	0.404643	-1.261800	-0.825388	0.143357	0.214504	-0.502167
34762	2.043585	-4.443066	8.495790	0.006608	-0.011281	-0.009047	-0.222772	0.403493	-1.262535	-0.825402	0.143077	0.214683	-0.502147
34763	2.049264	-4.491521	8.452998	0.000164	-0.007933	-0.002855	-0.223179	0.404618	-1.261675	-0.825353	0.143019	0.214873	-0.502163
34764	2.029526	-4.474886	8.447453	0.003993	0.001162	-0.009854	-0.223715	0.403770	-1.261287	-0.825419	0.142903	0.214876	-0.502086
34765	2.078992	-4.515253	8.507051	0.004128	0.000410	-0.015173	-0.223449	0.404927	-1.262480	-0.825541	0.142811	0.214923	-0.501892
34766	2.033940	-4.463081	8.380262	-0.002400	0.007207	-0.038045	-0.222967	0.403274	-1.261553	-0.825902	0.142742	0.214970	-0.501298
34767	2.011891	-4.439197	8.456440	-0.033503	0.021535	-0.016831	-0.222704	0.405534	-1.261346	-0.826022	0.143480	0.215048	-0.500854
34768	2.032778	-4.380545	8.533672	-0.039325	0.023764	-0.000930	-0.221900	0.406256	-1.256558	-0.825971	0.144343	0.215087	-0.500675
34769	2.063452	-4.452814	8.580898	-0.031432	0.031557	-0.025615	-0.222308	0.407709	-1.257598	-0.826228	0.145105	0.215001	-0.500066
34770	2.116192	-4.442158	8.464478	-0.007701	0.015237	-0.040683	-0.222170	0.406597	-1.258726	-0.826623	0.145188	0.214980	-0.499398
34771	2.120227	-4.519768	8.484446	-0.001138	0.037612	-0.080301	-0.220552	0.406339	-1.261482	-0.827539	0.145270	0.214652	-0.497996
34772	2.167896	-4.625737	8.327825	0.008346	0.031094	-0.065286	-0.219744	0.406327	-1.261764	-0.828303	0.145144	0.214276	-0.496924
34773	2.077238	-4.413720	8.588248	0.044126	0.025911	-0.059014	-0.219210	0.407934	-1.264310	-0.829085	0.144449	0.213633	-0.496099
34774	2.077249	-4.423437	8.530546	0.100107	-0.007928	-0.037835	-0.218388	0.403371	-1.264195	-0.829678	0.142535	0.212911	-0.495971
34775	1.942020	-4.479320	8.334231	0.068832	0.004429	-0.009527	-0.219322	0.400877	-1.265902	-0.829944	0.141432	0.212233	-0.496132
34776	2.075098	-4.321111	8.500651	0.050312	0.002898	0.007966	-0.219535	0.401258	-1.261145	-0.829975	0.140642	0.211696	-0.496534
34777	1.980209	-4.419936	8.527373	0.046653	-0.011364	0.007888	-0.220335	0.398705	-1.260400	-0.829936	0.139825	0.211448	-0.496935
34778	1.936665	-4.408578	8.624651	0.057343	-0.013140	0.011453	-0.219521	0.396534	-1.259389	-0.829885	0.138775	0.211096	-0.497465
34779	2.045438	-4.277941	8.590894	0.098078	-0.032873	0.032644	-0.220595	0.395711	-1.259540	-0.829649	0.136996	0.210618	-0.498553
34780	1.980571	-4.429635	8.580419	0.078084	-0.036778	0.039650	-0.221657	0.390467	-1.258743	-0.829270	0.135485	0.210372	-0.499699
34781	2.147446	-4.320216	8.387483	0.056948	-0.014293	0.060990	-0.222797	0.391654	-1.262477	-0.828709	0.134697	0.209919	-0.501030
34782	2.131130	-4.218542	8.468063	0.031101	0.001670	0.053935	-0.223866	0.389299	-1.263905	-0.828210	0.134405	0.209468	-0.502122
34783	2.114330	-4.320790	8.641647	0.013950	-0.007420	0.020232	-0.222924	0.389268	-1.263508	-0.827970	0.134225	0.209443	-0.502577
34784	2.114837	-4.136300	8.433241	0.003295	0.002354	0.016722	-0.223868	0.389853	-1.263341	-0.827777	0.134247	0.209359	-0.502924
34785	2.004505	-4.157699	8.663527	-0.011472	0.001901	0.029954	-0.222527	0.391499	-1.262212	-0.827410	0.134615	0.209407	-0.503408
34786	1.976234	-4.201912	8.641327	0.010122	-0.015635	0.027266	-0.224405	0.389267	-1.261990	-0.827049	0.134385	0.209524	-0.504014
34787	1.883382	-4.409951	8.623196	0.000307	-0.032429	0.055447	-0.225214	0.389260	-1.260890	-0.826312	0.134326	0.209944	-0.505063
34788	1.868113	-4.364096	8.682564	0.040269	-0.033521	0.041421	-0.226828	0.389083	-1.263877	-0.825815	0.133478	0.210013	-0.506070
34789	1.900210	-4.285838	8.596294	0.077688	-0.038869	0.054757	-0.226558	0.388459	-1.261718	-0.825260	0.132082	0.209748	-0.507451
34790	1.988804	-4.213815	8.709208	0.083840	-0.053927	0.090902	-0.227761	0.385653	-1.261931	-0.824293	0.130517	0.209577	-0.509494
34791	2.114646	-4.223683	8.587963	0.085901	-0.028882	0.085740	-0.230849	0.382885	-1.261849	-0.823477	0.129213	0.208977	-0.511389
34792	2.210773	-4.061713	8.584876	0.091864	-0.047769	0.060855	-0.232461	0.381497	-1.261602	-0.822842	0.127447	0.208700	-0.512965
34793	2.187312	-4.120416	8.459418	0.049979	-0.021251	0.016700	-0.232727	0.379994	-1.257692	-0.822668	0.126512	0.208525	-0.513546
34794	2.071752	-4.146781	8.537920	0.002372	-0.000378	-0.016886	-0.233537	0.380400	-1.256033	-0.822803	0.126382	0.208582	-0.513339
34795	2.135297	-4.145609	8.713188	0.006172	0.015796	-0.022093	-0.232188	0.379840	-1.257703	-0.823070	0.126384	0.208347	-0.513005
34796	2.288626	-4.286050	8.795988	0.052496	-0.000389	-0.142316	-0.232459	0.380772	-1.260944	-0.824627	0.124910	0.208203	-0.510920
34797	2.292719	-4.215551	9.002612	0.223935	-0.016641	-0.432753	-0.233253	0.376073	-1.259450	-0.829461	0.119264	0.207301	-0.504774
34798	2.632273	-3.995763	8.934340	0.421305	-0.136769	-0.971389	-0.236996	0.367136	-1.262014	-0.839635	0.106895	0.207583	-0.490404
34799	1.853968	-3.786575	8.619997	0.522788	-0.323751	-0.353242	-0.246912	0.350827	-1.258744	-0.842751	0.093491	0.208665	-0.487328
34800	2.379092	-3.383847	7.841063	0.149576	-0.031116	-0.412771	-0.251997	0.340443	-1.258749	-0.846927	0.088957	0.208515	-0.480961
34801	1.994727	-3.143085	8.908341	-0.107942	0.060592	0.212986	-0.249972	0.338496	-1.256380	-0.844893	0.092290	0.208169	-0.484051
34802	2.595224	-3.510926	8.708071	-0.018463	0.016827	0.360516	-0.250921	0.340673	-1.257526	-0.841359	0.094241	0.207429	-0.490108
34803	2.613561	-3.607719	8.531221	-0.161850	0.046262	0.343461	-0.249461	0.347945	-1.260445	-0.837818	0.098872	0.207614	-0.495159
34804	2.795540	-3.910254	8.986852	-0.061921	-0.003767	0.028684	-0.248124	0.351022	-1.259815	-0.837355	0.099975	0.208266	-0.495446
34805	2.580093	-3.700542	8.858291	0.092910	-0.052237	-0.116088	-0.251351	0.349400	-1.260103	-0.838432	0.097442	0.208493	-0.494032
34806	2.480520	-3.440156	8.903825	0.182817	-0.062176	-0.114976	-0.254027	0.343584	-1.257532	-0.839651	0.093281	0.207978	-0.492981
34807	2.227010	-3.401082	8.691127	0.160633	-0.063669	0.008775	-0.255359	0.338761	-1.256309	-0.839559	0.090013	0.207476	-0.493955
34808	2.334416	-3.389388	9.007288	0.127494	-0.061883	0.069653	-0.255888	0.335480	-1.255045	-0.838832	0.087548	0.207157	-0.495764
34809	2.318966	-3.389699	8.717937	0.095195	-0.076255	0.064165	-0.258576	0.333512	-1.253168	-0.838010	0.085485	0.207396	-0.497412
34810	2.405951	-3.363836	8.797445	0.012056	-0.041843	0.082668	-0.259112	0.332674	-1.253188	-0.837014	0.085202	0.207865	-0.498940
34811	2.542256	-3.375916	8.905234	-0.037465	-0.018410	0.053456	-0.261808	0.333618	-1.254490	-0.836306	0.085892	0.208466	-0.499757
34812	2.548205	-3.434075	8.886598	-0.026710	-0.000767	-0.009165	-0.263291	0.334200	-1.253636	-0.836315	0.086280	0.208794	-0.499538
34813	2.620003	-3.398791	8.821130	-0.025588	0.012676	-0.048875	-0.263027	0.335354	-1.248554	-0.836779	0.086650	0.208932	-0.498638
34814	2.504371	-3.434878	8.815446	-0.039413	0.022870	-0.034681	-0.262896	0.336943	-1.249869	-0.837128	0.087383	0.209033	-0.497882
34815	2.377729	-3.417764	8.729581	-0.063468	0.001628	-0.047240	-0.263038	0.339193	-1.248839	-0.837461	0.088287	0.209724	-0.496870
34816	2.350379	-3.299330	8.491930	-0.156451	0.016552	0.000311	-0.261958	0.338692	-1.252824	-0.837215	0.091060	0.211031	-0.496231
34817	2.440961	-3.421467	8.774881	-0.265842	0.041033	0.123874	-0.262925	0.346962	-1.253499	-0.835629	0.096462	0.212750	-0.497149
34818	2.432865	-3.712912	8.974233	-0.223296	0.032821	0.146950	-0.261194	0.353342	-1.254949	-0.833813	0.101123	0.214170	-0.498660
34819	2.252276	-3.895838	8.960442	-0.064724	-0.017055	0.132146	-0.260661	0.355470	-1.255432	-0.832255	0.102629	0.214815	-0.500673
34820	2.396613	-3.728143	8.910645	0.010355	-0.027614	0.081884	-0.262274	0.354508	-1.255172	-0.831298	0.102518	0.215035	-0.502188
34821	2.437158	-3.853671	8.676918	0.024844	-0.008172	-0.052324	-0.261744	0.357215	-1.256181	-0.831807	0.101830	0.215008	-0.501496
34822	2.385447	-3.728396	8.443282	-0.047663	0.009992	-0.164701	-0.261470	0.355778	-1.255685	-0.833379	0.102006	0.215683	-0.498553
34823	2.392935	-3.720964	8.559008	-0.143219	0.042692	-0.153304	-0.261341	0.357994	-1.259571	-0.834760	0.104192	0.216690	-0.495344
34824	2.368061	-3.772371	8.799365	-0.215614	0.050586	-0.137565	-0.259466	0.361688	-1.261655	-0.835847	0.107682	0.218296	-0.492048
34825	2.551403	-3.851585	8.795959	-0.159090	0.053621	-0.096737	-0.257594	0.365888	-1.260995	-0.836653	0.110481	0.219147	-0.489675
34826	2.540438	-3.924624	8.699882	-0.084345	0.041053	-0.066517	-0.256525	0.368224	-1.258750	-0.837262	0.111990	0.219464	-0.488146
34827	2.499979	-3.952056	8.761437	-0.015450	0.006682	-0.091267	-0.256255	0.368384	-1.259839	-0.838116	0.111945	0.219681	-0.486591
34828	2.447696	-3.906896	8.607830	0.002629	0.012204	-0.092929	-0.256117	0.366765	-1.257438	-0.839051	0.111602	0.219689	-0.485052
34829	2.533368	-3.963615	8.517001	-0.038315	0.024775	-0.039947	-0.254773	0.368221	-1.260407	-0.839430	0.112343	0.219709	-0.484215
34830	2.650181	-3.980912	8.559234	-0.060179	0.019048	-0.031237	-0.253693	0.367065	-1.260594	-0.839649	0.113389	0.220073	-0.483426
34831	2.750760	-3.940258	8.432018	-0.026190	0.013828	-0.024112	-0.252081	0.368487	-1.262340	-0.839852	0.113882	0.220138	-0.482928
34832	2.797847	-3.871429	8.428129	-0.024423	0.015697	0.044850	-0.250465	0.368444	-1.262087	-0.839402	0.114631	0.220038	-0.483577
34833	2.734934	-3.974517	8.576231	-0.015887	-0.007675	0.058003	-0.249659	0.369141	-1.262347	-0.838740	0.115090	0.220192	-0.484545
34834	2.437922	-4.028459	8.581966	-0.020915	-0.010944	0.043889	-0.249797	0.369947	-1.260273	-0.838186	0.115517	0.220508	-0.485259
34835	2.582155	-3.982153	8.499380	0.002674	-0.017538	0.103122	-0.247908	0.369091	-1.261960	-0.837081	0.115769	0.220544	-0.487086
